# Supplementary material for: Real-time Smartphone Activity Classification Using Inertial Sensors—Recognition of Scrolling, Typing, and Watching Videos While Sitting or Walking
Source: Sensors (Basel). 2020 Jan 24;20(3):655. doi: 10.3390/s20030655 (PMC7038357; doi:10.3390/s20030655)
Supplement: Supplementary file 1 [file sensors-20-00655-s001.zip › sensors-668083-supplementary/5Hz_data/8765/2019_09_10_15_01_29_Sitting_Idle.csv]

time	accX	accY	accZ	rotX	rotY	rotZ	graX	graY	graZ	activity
15:18:12.844	0.052674048	5.011217	8.030397	0.02727269	0.025455976	0.11894341	0.07225202	5.084305	8.385403	Sitting_Idle
15:18:12.865	0.052674048	5.011217	8.030397	0.02727269	0.025455976	0.11894341	0.07225202	5.084305	8.385403	Sitting_Idle
15:18:12.887	0.052674048	5.011217	8.030397	0.02727269	0.025455976	0.11894341	0.07225202	5.084305	8.385403	Sitting_Idle
15:18:12.908	0.052674048	5.011217	8.030397	0.02727269	0.025455976	0.11894341	0.07225202	5.084305	8.385403	Sitting_Idle
15:18:12.929	0.052674048	5.011217	8.030397	0.02727269	0.025455976	0.11894341	0.07225202	5.084305	8.385403	Sitting_Idle
15:18:12.950	0.35674694	4.802915	8.344048	0.053539895	0.039505877	0.10733697	0.100530244	5.1082106	8.37057	Sitting_Idle
15:18:12.972	0.35674694	4.802915	8.344048	0.053539895	0.039505877	0.10733697	0.100530244	5.1082106	8.37057	Sitting_Idle
15:18:12.993	0.35674694	4.802915	8.344048	0.053539895	0.039505877	0.10733697	0.100530244	5.1082106	8.37057	Sitting_Idle
15:18:13.015	0.35674694	4.802915	8.344048	0.053539895	0.039505877	0.10733697	0.100530244	5.1082106	8.37057	Sitting_Idle
15:18:13.036	0.35674694	4.802915	8.344048	0.053539895	0.039505877	0.10733697	0.100530244	5.1082106	8.37057	Sitting_Idle
15:18:13.058	0.35674694	4.802915	8.344048	0.053539895	0.039505877	0.10733697	0.100530244	5.1082106	8.37057	Sitting_Idle
15:18:13.080	0.35674694	4.802915	8.344048	0.053539895	0.039505877	0.10733697	0.100530244	5.1082106	8.37057	Sitting_Idle
15:18:13.101	0.35674694	4.802915	8.344048	0.053539895	0.039505877	0.10733697	0.100530244	5.1082106	8.37057	Sitting_Idle
15:18:13.122	0.12450229	4.9010806	7.982512	-0.036257297	-0.00081122905	0.03586573	0.14809984	5.115049	8.365684	Sitting_Idle
15:18:13.144	0.12450229	4.9010806	7.982512	-0.036257297	-0.00081122905	0.03586573	0.14809984	5.115049	8.365684	Sitting_Idle
15:18:13.166	0.12450229	4.9010806	7.982512	-0.036257297	-0.00081122905	0.03586573	0.14809984	5.115049	8.365684	Sitting_Idle
15:18:13.190	0.12450229	4.9010806	7.982512	-0.036257297	-0.00081122905	0.03586573	0.14809984	5.115049	8.365684	Sitting_Idle
15:18:13.212	0.12450229	4.9010806	7.982512	-0.036257297	-0.00081122905	0.03586573	0.14809984	5.115049	8.365684	Sitting_Idle
15:18:13.234	0.12450229	4.9010806	7.982512	-0.036257297	-0.00081122905	0.03586573	0.14809984	5.115049	8.365684	Sitting_Idle
15:18:13.255	0.12450229	4.9010806	7.982512	-0.036257297	-0.00081122905	0.03586573	0.14809984	5.115049	8.365684	Sitting_Idle
15:18:13.277	0.12450229	4.9010806	7.982512	-0.036257297	-0.00081122905	0.03586573	0.14809984	5.115049	8.365684	Sitting_Idle
15:18:13.299	0.16520496	4.95136	8.2339115	-0.0051031685	0.054777507	0.01692891	0.14598861	5.1151366	8.36567	Sitting_Idle
15:18:13.321	0.16520496	4.95136	8.2339115	-0.0051031685	0.054777507	0.01692891	0.14598861	5.1151366	8.36567	Sitting_Idle
15:18:13.344	0.16520496	4.95136	8.2339115	-0.0051031685	0.054777507	0.01692891	0.14598861	5.1151366	8.36567	Sitting_Idle
15:18:13.368	0.16520496	4.95136	8.2339115	-0.0051031685	0.054777507	0.01692891	0.14598861	5.1151366	8.36567	Sitting_Idle
15:18:13.393	0.16520496	4.95136	8.2339115	-0.0051031685	0.054777507	0.01692891	0.14598861	5.1151366	8.36567	Sitting_Idle
15:18:13.415	0.16520496	4.95136	8.2339115	-0.0051031685	0.054777507	0.01692891	0.14598861	5.1151366	8.36567	Sitting_Idle
15:18:13.439	0.16520496	4.95136	8.2339115	-0.0051031685	0.054777507	0.01692891	0.14598861	5.1151366	8.36567	Sitting_Idle
15:18:13.463	0.16520496	4.95136	8.2339115	-0.0051031685	0.054777507	0.01692891	0.14598861	5.1151366	8.36567	Sitting_Idle
15:18:13.486	0.38547826	4.824464	8.056735	0.019942306	-0.0026438248	-0.023999063	0.14737229	5.0893254	8.381371	Sitting_Idle
15:18:13.511	0.38547826	4.824464	8.056735	0.019942306	-0.0026438248	-0.023999063	0.14737229	5.0893254	8.381371	Sitting_Idle
15:18:13.535	0.38547826	4.824464	8.056735	0.019942306	-0.0026438248	-0.023999063	0.14737229	5.0893254	8.381371	Sitting_Idle
15:18:13.558	0.38547826	4.824464	8.056735	0.019942306	-0.0026438248	-0.023999063	0.14737229	5.0893254	8.381371	Sitting_Idle
15:18:13.582	0.38547826	4.824464	8.056735	0.019942306	-0.0026438248	-0.023999063	0.14737229	5.0893254	8.381371	Sitting_Idle
15:18:13.606	0.38547826	4.824464	8.056735	0.019942306	-0.0026438248	-0.023999063	0.14737229	5.0893254	8.381371	Sitting_Idle
15:18:13.631	0.38547826	4.824464	8.056735	0.019942306	-0.0026438248	-0.023999063	0.14737229	5.0893254	8.381371	Sitting_Idle
15:18:13.655	0.38547826	4.824464	8.056735	0.019942306	-0.0026438248	-0.023999063	0.14737229	5.0893254	8.381371	Sitting_Idle
15:18:13.679	0.1987248	4.781367	8.109408	-0.00876836	0.051112317	0.0016572775	0.10468119	5.0775185	8.389173	Sitting_Idle
15:18:13.702	0.1987248	4.781367	8.109408	-0.00876836	0.051112317	0.0016572775	0.10468119	5.0775185	8.389173	Sitting_Idle
15:18:13.726	0.1987248	4.781367	8.109408	-0.00876836	0.051112317	0.0016572775	0.10468119	5.0775185	8.389173	Sitting_Idle
15:18:13.751	0.1987248	4.781367	8.109408	-0.00876836	0.051112317	0.0016572775	0.10468119	5.0775185	8.389173	Sitting_Idle
15:18:13.773	0.1987248	4.781367	8.109408	-0.00876836	0.051112317	0.0016572775	0.10468119	5.0775185	8.389173	Sitting_Idle
15:18:13.797	0.1987248	4.781367	8.109408	-0.00876836	0.051112317	0.0016572775	0.10468119	5.0775185	8.389173	Sitting_Idle
15:18:13.821	0.1987248	4.781367	8.109408	-0.00876836	0.051112317	0.0016572775	0.10468119	5.0775185	8.389173	Sitting_Idle
15:18:13.843	0.08140534	4.922629	8.123775	0.025440093	-0.021580646	-0.011170893	0.07191351	5.0837607	8.3857355	Sitting_Idle
15:18:13.868	0.08140534	4.922629	8.123775	0.025440093	-0.021580646	-0.011170893	0.07191351	5.0837607	8.3857355	Sitting_Idle
15:18:13.892	0.08140534	4.922629	8.123775	0.025440093	-0.021580646	-0.011170893	0.07191351	5.0837607	8.3857355	Sitting_Idle
15:18:13.914	0.08140534	4.922629	8.123775	0.025440093	-0.021580646	-0.011170893	0.07191351	5.0837607	8.3857355	Sitting_Idle
15:18:13.937	0.08140534	4.922629	8.123775	0.025440093	-0.021580646	-0.011170893	0.07191351	5.0837607	8.3857355	Sitting_Idle
15:18:13.961	0.08140534	4.922629	8.123775	0.025440093	-0.021580646	-0.011170893	0.07191351	5.0837607	8.3857355	Sitting_Idle
15:18:13.985	0.08140534	4.922629	8.123775	0.025440093	-0.021580646	-0.011170893	0.07191351	5.0837607	8.3857355	Sitting_Idle
15:18:14.008	0.08140534	4.922629	8.123775	0.025440093	-0.021580646	-0.011170893	0.07191351	5.0837607	8.3857355	Sitting_Idle
15:18:14.031	0.083799616	4.9393888	8.011244	0.021774903	-0.0044764206	-0.009338297	0.09535189	5.0928783	8.379969	Sitting_Idle
15:18:14.055	0.083799616	4.9393888	8.011244	0.021774903	-0.0044764206	-0.009338297	0.09535189	5.0928783	8.379969	Sitting_Idle
15:18:14.079	0.083799616	4.9393888	8.011244	0.021774903	-0.0044764206	-0.009338297	0.09535189	5.0928783	8.379969	Sitting_Idle
15:18:14.104	0.083799616	4.9393888	8.011244	0.021774903	-0.0044764206	-0.009338297	0.09535189	5.0928783	8.379969	Sitting_Idle
15:18:14.127	0.083799616	4.9393888	8.011244	0.021774903	-0.0044764206	-0.009338297	0.09535189	5.0928783	8.379969	Sitting_Idle
15:18:14.149	0.083799616	4.9393888	8.011244	0.021774903	-0.0044764206	-0.009338297	0.09535189	5.0928783	8.379969	Sitting_Idle
15:18:14.173	0.083799616	4.9393888	8.011244	0.021774903	-0.0044764206	-0.009338297	0.09535189	5.0928783	8.379969	Sitting_Idle
15:18:14.199	0.083799616	4.9393888	8.011244	-0.009379225	0.03645155	0.03097881	0.051874857	5.091659	8.38109	Sitting_Idle
15:18:14.225	-0.009577099	4.9154463	8.277008	-0.009379225	0.03645155	0.03097881	0.051874857	5.091659	8.38109	Sitting_Idle
15:18:14.247	-0.009577099	4.9154463	8.277008	-0.009379225	0.03645155	0.03097881	0.051874857	5.091659	8.38109	Sitting_Idle
15:18:14.269	-0.009577099	4.9154463	8.277008	-0.009379225	0.03645155	0.03097881	0.051874857	5.091659	8.38109	Sitting_Idle
15:18:14.292	-0.009577099	4.9154463	8.277008	-0.009379225	0.03645155	0.03097881	0.051874857	5.091659	8.38109	Sitting_Idle
15:18:14.314	-0.009577099	4.9154463	8.277008	-0.009379225	0.03645155	0.03097881	0.051874857	5.091659	8.38109	Sitting_Idle
15:18:14.339	-0.009577099	4.9154463	8.277008	-0.009379225	0.03645155	0.03097881	0.051874857	5.091659	8.38109	Sitting_Idle
15:18:14.363	-0.009577099	4.9154463	8.277008	-0.009379225	0.03645155	0.03097881	0.051874857	5.091659	8.38109	Sitting_Idle
15:18:14.386	0.08619389	4.860378	8.08786	-0.028926913	0.00957348	0.005322469	0.033382595	5.0987997	8.3768425	Sitting_Idle
15:18:14.409	0.08619389	4.860378	8.08786	-0.028926913	0.00957348	0.005322469	0.033382595	5.0987997	8.3768425	Sitting_Idle
15:18:14.433	0.08619389	4.860378	8.08786	-0.028926913	0.00957348	0.005322469	0.033382595	5.0987997	8.3768425	Sitting_Idle
15:18:14.458	0.08619389	4.860378	8.08786	-0.028926913	0.00957348	0.005322469	0.033382595	5.0987997	8.3768425	Sitting_Idle
15:18:14.480	0.08619389	4.860378	8.08786	-0.028926913	0.00957348	0.005322469	0.033382595	5.0987997	8.3768425	Sitting_Idle
15:18:14.504	0.08619389	4.860378	8.08786	-0.028926913	0.00957348	0.005322469	0.033382595	5.0987997	8.3768425	Sitting_Idle
15:18:14.528	0.08619389	4.860378	8.08786	-0.028926913	0.00957348	0.005322469	0.033382595	5.0987997	8.3768425	Sitting_Idle
15:18:14.552	0.08619389	4.860378	8.08786	-0.028926913	0.00957348	0.005322469	0.033382595	5.0987997	8.3768425	Sitting_Idle
15:18:14.576	-0.13647367	4.9800916	8.118986	0.012611924	0.015682133	0.0047116037	0.018938035	5.0940866	8.379753	Sitting_Idle
15:18:14.600	-0.13647367	4.9800916	8.118986	0.012611924	0.015682133	0.0047116037	0.018938035	5.0940866	8.379753	Sitting_Idle
15:18:14.624	-0.13647367	4.9800916	8.118986	0.012611924	0.015682133	0.0047116037	0.018938035	5.0940866	8.379753	Sitting_Idle
15:18:14.648	-0.13647367	4.9800916	8.118986	0.012611924	0.015682133	0.0047116037	0.018938035	5.0940866	8.379753	Sitting_Idle
15:18:14.670	-0.13647367	4.9800916	8.118986	0.012611924	0.015682133	0.0047116037	0.018938035	5.0940866	8.379753	Sitting_Idle
15:18:14.695	-0.13647367	4.9800916	8.118986	0.012611924	0.015682133	0.0047116037	0.018938035	5.0940866	8.379753	Sitting_Idle
15:18:14.719	-0.13647367	4.9800916	8.118986	0.012611924	0.015682133	0.0047116037	0.018938035	5.0940866	8.379753	Sitting_Idle
15:18:14.741	0.090982445	4.9393888	8.274613	-0.00082711154	0.0059082885	0.03097881	0.034019504	5.0957613	8.378688	Sitting_Idle
15:18:14.765	0.090982445	4.9393888	8.274613	-0.00082711154	0.0059082885	0.03097881	0.034019504	5.0957613	8.378688	Sitting_Idle
15:18:14.789	0.090982445	4.9393888	8.274613	-0.00082711154	0.0059082885	0.03097881	0.034019504	5.0957613	8.378688	Sitting_Idle
15:18:14.813	0.090982445	4.9393888	8.274613	-0.00082711154	0.0059082885	0.03097881	0.034019504	5.0957613	8.378688	Sitting_Idle
15:18:14.837	0.090982445	4.9393888	8.274613	-0.00082711154	0.0059082885	0.03097881	0.034019504	5.0957613	8.378688	Sitting_Idle
15:18:14.861	0.090982445	4.9393888	8.274613	-0.00082711154	0.0059082885	0.03097881	0.034019504	5.0957613	8.378688	Sitting_Idle
15:18:14.885	0.090982445	4.9393888	8.274613	-0.00082711154	0.0059082885	0.03097881	0.034019504	5.0957613	8.378688	Sitting_Idle
15:18:14.909	0.090982445	4.9393888	8.274613	-0.00082711154	0.0059082885	0.03097881	0.034019504	5.0957613	8.378688	Sitting_Idle
15:18:14.933	0.083799616	4.9609375	8.243488	-0.013044416	0.013849537	0.014485448	0.038522366	5.0958924	8.378589	Sitting_Idle
15:18:14.956	0.083799616	4.9609375	8.243488	-0.013044416	0.013849537	0.014485448	0.038522366	5.0958924	8.378589	Sitting_Idle
15:18:14.980	0.083799616	4.9609375	8.243488	-0.013044416	0.013849537	0.014485448	0.038522366	5.0958924	8.378589	Sitting_Idle
15:18:15.004	0.083799616	4.9609375	8.243488	-0.013044416	0.013849537	0.014485448	0.038522366	5.0958924	8.378589	Sitting_Idle
15:18:15.028	0.083799616	4.9609375	8.243488	-0.013044416	0.013849537	0.014485448	0.038522366	5.0958924	8.378589	Sitting_Idle
15:18:15.051	0.083799616	4.9609375	8.243488	-0.013044416	0.013849537	0.014485448	0.038522366	5.0958924	8.378589	Sitting_Idle
15:18:15.075	0.083799616	4.9609375	8.243488	-0.013044416	0.013849537	0.014485448	0.038522366	5.0958924	8.378589	Sitting_Idle
15:18:15.098	0.08858817	4.8124924	8.236305	-0.06374623	0.0028539624	0.018150639	0.04442867	5.068332	8.395258	Sitting_Idle
15:18:15.122	0.08858817	4.8124924	8.236305	-0.06374623	0.0028539624	0.018150639	0.04442867	5.068332	8.395258	Sitting_Idle
15:18:15.145	0.08858817	4.8124924	8.236305	-0.06374623	0.0028539624	0.018150639	0.04442867	5.068332	8.395258	Sitting_Idle
15:18:15.170	0.08858817	4.8124924	8.236305	-0.06374623	0.0028539624	0.018150639	0.04442867	5.068332	8.395258	Sitting_Idle
15:18:15.196	0.08858817	4.8124924	8.236305	-0.06374623	0.0028539624	0.018150639	0.04442867	5.068332	8.395258	Sitting_Idle
15:18:15.220	0.08858817	4.8124924	8.236305	-0.06374623	0.0028539624	0.018150639	0.04442867	5.068332	8.395258	Sitting_Idle
15:18:15.244	0.08858817	4.8124924	8.236305	-0.06374623	0.0028539624	0.018150639	0.04442867	5.068332	8.395258	Sitting_Idle
15:18:15.267	0.08858817	4.8124924	8.236305	-0.06374623	0.0028539624	0.018150639	0.04442867	5.068332	8.395258	Sitting_Idle
15:18:15.292	-0.11971374	4.948966	7.980118	-0.017320473	-0.016693726	-0.020333871	0.047985084	5.0432754	8.410316	Sitting_Idle
15:18:15.316	-0.11971374	4.948966	7.980118	-0.017320473	-0.016693726	-0.020333871	0.047985084	5.0432754	8.410316	Sitting_Idle
15:18:15.340	-0.11971374	4.948966	7.980118	-0.017320473	-0.016693726	-0.020333871	0.047985084	5.0432754	8.410316	Sitting_Idle
15:18:15.364	-0.11971374	4.948966	7.980118	-0.017320473	-0.016693726	-0.020333871	0.047985084	5.0432754	8.410316	Sitting_Idle
15:18:15.387	-0.11971374	4.948966	7.980118	-0.017320473	-0.016693726	-0.020333871	0.047985084	5.0432754	8.410316	Sitting_Idle
15:18:15.411	-0.11971374	4.948966	7.980118	-0.017320473	-0.016693726	-0.020333871	0.047985084	5.0432754	8.410316	Sitting_Idle
15:18:15.435	-0.11971374	4.948966	7.980118	-0.017320473	-0.016693726	-0.020333871	0.047985084	5.0432754	8.410316	Sitting_Idle
15:18:15.459	0.052674048	4.6472874	8.4230585	-0.28060338	0.123805285	0.122608595	0.08364731	4.9156203	8.485283	Sitting_Idle
15:18:15.483	0.052674048	4.6472874	8.4230585	-0.28060338	0.123805285	0.122608595	0.08364731	4.9156203	8.485283	Sitting_Idle
15:18:15.506	0.052674048	4.6472874	8.4230585	-0.28060338	0.123805285	0.122608595	0.08364731	4.9156203	8.485283	Sitting_Idle
15:18:15.531	0.052674048	4.6472874	8.4230585	-0.28060338	0.123805285	0.122608595	0.08364731	4.9156203	8.485283	Sitting_Idle
15:18:15.554	0.052674048	4.6472874	8.4230585	-0.28060338	0.123805285	0.122608595	0.08364731	4.9156203	8.485283	Sitting_Idle
15:18:15.578	0.052674048	4.6472874	8.4230585	-0.28060338	0.123805285	0.122608595	0.08364731	4.9156203	8.485283	Sitting_Idle
15:18:15.602	0.052674048	4.6472874	8.4230585	-0.28060338	0.123805285	0.122608595	0.08364731	4.9156203	8.485283	Sitting_Idle
15:18:15.626	0.052674048	4.6472874	8.4230585	-0.28060338	0.123805285	0.122608595	0.08364731	4.9156203	8.485283	Sitting_Idle
15:18:15.651	0.09337672	4.1373067	8.645726	-0.22990158	0.010184345	0.12199774	0.19163953	4.3787513	8.772696	Sitting_Idle
15:18:15.674	0.09337672	4.1373067	8.645726	-0.22990158	0.010184345	0.12199774	0.19163953	4.3787513	8.772696	Sitting_Idle
15:18:15.697	0.09337672	4.1373067	8.645726	-0.22990158	0.010184345	0.12199774	0.19163953	4.3787513	8.772696	Sitting_Idle
15:18:15.721	0.09337672	4.1373067	8.645726	-0.22990158	0.010184345	0.12199774	0.19163953	4.3787513	8.772696	Sitting_Idle
15:18:15.745	0.09337672	4.1373067	8.645726	-0.22990158	0.010184345	0.12199774	0.19163953	4.3787513	8.772696	Sitting_Idle
15:18:15.770	0.09337672	4.1373067	8.645726	-0.22990158	0.010184345	0.12199774	0.19163953	4.3787513	8.772696	Sitting_Idle
15:18:15.792	0.09337672	4.1373067	8.645726	-0.22990158	0.010184345	0.12199774	0.19163953	4.3787513	8.772696	Sitting_Idle
15:18:15.817	0.09337672	4.1373067	8.645726	-0.0032705725	0.05416664	0.08962187	0.19163953	4.3787513	8.772696	Sitting_Idle
15:18:15.841	0.2777359	3.8835137	8.684034	-0.0032705725	0.05416664	0.08962187	0.21920054	4.1896086	8.863944	Sitting_Idle
15:18:15.865	0.2777359	3.8835137	8.684034	-0.0032705725	0.05416664	0.08962187	0.21920054	4.1896086	8.863944	Sitting_Idle
15:18:15.888	0.2777359	3.8835137	8.684034	-0.0032705725	0.05416664	0.08962187	0.21920054	4.1896086	8.863944	Sitting_Idle
15:18:15.912	0.2777359	3.8835137	8.684034	-0.0032705725	0.05416664	0.08962187	0.21920054	4.1896086	8.863944	Sitting_Idle
15:18:15.936	0.2777359	3.8835137	8.684034	-0.0032705725	0.05416664	0.08962187	0.21920054	4.1896086	8.863944	Sitting_Idle
15:18:15.960	0.2777359	3.8835137	8.684034	-0.0032705725	0.05416664	0.08962187	0.21920054	4.1896086	8.863944	Sitting_Idle
15:18:15.983	0.2777359	3.8835137	8.684034	-0.0032705725	0.05416664	0.08962187	0.21920054	4.1896086	8.863944	Sitting_Idle
15:18:16.008	0.15083931	3.9194279	8.48531	-0.016098743	-0.006309016	-0.02949685	0.1995724	4.1512194	8.88245	Sitting_Idle
15:18:16.031	0.15083931	3.9194279	8.48531	-0.016098743	-0.006309016	-0.02949685	0.1995724	4.1512194	8.88245	Sitting_Idle
15:18:16.053	0.15083931	3.9194279	8.48531	-0.016098743	-0.006309016	-0.02949685	0.1995724	4.1512194	8.88245	Sitting_Idle
15:18:16.075	0.15083931	3.9194279	8.48531	-0.016098743	-0.006309016	-0.02949685	0.1995724	4.1512194	8.88245	Sitting_Idle
15:18:16.099	0.15083931	3.9194279	8.48531	-0.016098743	-0.006309016	-0.02949685	0.1995724	4.1512194	8.88245	Sitting_Idle
15:18:16.124	0.15083931	3.9194279	8.48531	-0.016098743	-0.006309016	-0.02949685	0.1995724	4.1512194	8.88245	Sitting_Idle
15:18:16.147	0.15083931	3.9194279	8.48531	-0.016098743	-0.006309016	-0.02949685	0.1995724	4.1512194	8.88245	Sitting_Idle
15:18:16.172	0.15083931	3.9194279	8.48531	-0.016098743	-0.006309016	-0.02949685	0.1995724	4.1512194	8.88245	Sitting_Idle
15:18:16.196	0.18914771	4.005622	8.444607	0.033381343	-0.0026438248	0.009598526	0.1724743	4.145533	8.885673	Sitting_Idle
15:18:16.220	0.18914771	4.005622	8.444607	0.033381343	-0.0026438248	0.009598526	0.1724743	4.145533	8.885673	Sitting_Idle
15:18:16.244	0.18914771	4.005622	8.444607	0.033381343	-0.0026438248	0.009598526	0.1724743	4.145533	8.885673	Sitting_Idle
15:18:16.269	0.18914771	4.005622	8.444607	0.033381343	-0.0026438248	0.009598526	0.1724743	4.145533	8.885673	Sitting_Idle
15:18:16.293	0.18914771	4.005622	8.444607	0.033381343	-0.0026438248	0.009598526	0.1724743	4.145533	8.885673	Sitting_Idle
15:18:16.315	0.18914771	4.005622	8.444607	0.033381343	-0.0026438248	0.009598526	0.1724743	4.145533	8.885673	Sitting_Idle
15:18:16.339	0.18914771	4.005622	8.444607	0.033381343	-0.0026438248	0.009598526	0.1724743	4.145533	8.885673	Sitting_Idle
15:18:16.364	0.14126222	3.9361877	8.597841	-0.002048842	0.011406075	0.0028790077	0.17274924	4.1263638	8.894586	Sitting_Idle
15:18:16.388	0.14126222	3.9361877	8.597841	-0.002048842	0.011406075	0.0028790077	0.17274924	4.1263638	8.894586	Sitting_Idle
15:18:16.412	0.14126222	3.9361877	8.597841	-0.002048842	0.011406075	0.0028790077	0.17274924	4.1263638	8.894586	Sitting_Idle
15:18:16.436	0.14126222	3.9361877	8.597841	-0.002048842	0.011406075	0.0028790077	0.17274924	4.1263638	8.894586	Sitting_Idle
15:18:16.460	0.14126222	3.9361877	8.597841	-0.002048842	0.011406075	0.0028790077	0.17274924	4.1263638	8.894586	Sitting_Idle
15:18:16.484	0.14126222	3.9361877	8.597841	-0.002048842	0.011406075	0.0028790077	0.17274924	4.1263638	8.894586	Sitting_Idle
15:18:16.507	0.14126222	3.9361877	8.597841	-0.002048842	0.011406075	0.0028790077	0.17274924	4.1263638	8.894586	Sitting_Idle
15:18:16.531	0.14126222	3.9361877	8.597841	-0.002048842	0.011406075	0.0028790077	0.17274924	4.1263638	8.894586	Sitting_Idle
15:18:16.555	0.028731298	3.9481592	8.652909	0.018720577	0.0034648278	-0.002007914	0.14798206	4.123475	8.896371	Sitting_Idle
15:18:16.579	0.028731298	3.9481592	8.652909	0.018720577	0.0034648278	-0.002007914	0.14798206	4.123475	8.896371	Sitting_Idle
15:18:16.603	0.028731298	3.9481592	8.652909	0.018720577	0.0034648278	-0.002007914	0.14798206	4.123475	8.896371	Sitting_Idle
15:18:16.627	0.028731298	3.9481592	8.652909	0.018720577	0.0034648278	-0.002007914	0.14798206	4.123475	8.896371	Sitting_Idle
15:18:16.650	0.028731298	3.9481592	8.652909	0.018720577	0.0034648278	-0.002007914	0.14798206	4.123475	8.896371	Sitting_Idle
15:18:16.674	0.028731298	3.9481592	8.652909	0.018720577	0.0034648278	-0.002007914	0.14798206	4.123475	8.896371	Sitting_Idle
15:18:16.698	0.028731298	3.9481592	8.652909	0.018720577	0.0034648278	-0.002007914	0.14798206	4.123475	8.896371	Sitting_Idle
15:18:16.723	0.0670397	3.9266107	8.992896	-0.08634824	-0.037463143	-0.008727431	0.16354875	4.100483	8.906719	Sitting_Idle
15:18:16.745	0.0670397	3.9266107	8.992896	-0.08634824	-0.037463143	-0.008727431	0.16354875	4.100483	8.906719	Sitting_Idle
15:18:16.768	0.0670397	3.9266107	8.992896	-0.08634824	-0.037463143	-0.008727431	0.16354875	4.100483	8.906719	Sitting_Idle
15:18:16.792	0.0670397	3.9266107	8.992896	-0.08634824	-0.037463143	-0.008727431	0.16354875	4.100483	8.906719	Sitting_Idle
15:18:16.816	0.0670397	3.9266107	8.992896	-0.08634824	-0.037463143	-0.008727431	0.16354875	4.100483	8.906719	Sitting_Idle
15:18:16.840	0.0670397	3.9266107	8.992896	-0.08634824	-0.037463143	-0.008727431	0.16354875	4.100483	8.906719	Sitting_Idle
15:18:16.864	0.0670397	3.9266107	8.992896	-0.08634824	-0.037463143	-0.008727431	0.16354875	4.100483	8.906719	Sitting_Idle
15:18:16.888	0.0670397	3.9266107	8.992896	-0.08634824	-0.037463143	-0.008727431	0.16354875	4.100483	8.906719	Sitting_Idle
15:18:16.912	0.17957062	3.9337935	8.425453	-0.00082711154	-0.011806804	-0.013003489	0.14856899	4.1252146	8.895555	Sitting_Idle
15:18:16.934	0.17957062	3.9337935	8.425453	-0.00082711154	-0.011806804	-0.013003489	0.14856899	4.1252146	8.895555	Sitting_Idle
15:18:16.959	0.17957062	3.9337935	8.425453	-0.00082711154	-0.011806804	-0.013003489	0.14856899	4.1252146	8.895555	Sitting_Idle
15:18:16.983	0.17957062	3.9337935	8.425453	-0.00082711154	-0.011806804	-0.013003489	0.14856899	4.1252146	8.895555	Sitting_Idle
15:18:17.007	0.17957062	3.9337935	8.425453	-0.00082711154	-0.011806804	-0.013003489	0.14856899	4.1252146	8.895555	Sitting_Idle
15:18:17.031	0.17957062	3.9337935	8.425453	-0.00082711154	-0.011806804	-0.013003489	0.14856899	4.1252146	8.895555	Sitting_Idle
15:18:17.053	0.17957062	3.9337935	8.425453	-0.00082711154	-0.011806804	-0.013003489	0.14856899	4.1252146	8.895555	Sitting_Idle
15:18:17.077	0.16759923	3.9481592	8.4230585	0.026050959	0.00041050144	0.0016572775	0.14147067	4.139312	8.88912	Sitting_Idle
15:18:17.101	0.16759923	3.9481592	8.4230585	0.026050959	0.00041050144	0.0016572775	0.14147067	4.139312	8.88912	Sitting_Idle
15:18:17.125	0.16759923	3.9481592	8.4230585	0.026050959	0.00041050144	0.0016572775	0.14147067	4.139312	8.88912	Sitting_Idle
15:18:17.149	0.16759923	3.9481592	8.4230585	0.026050959	0.00041050144	0.0016572775	0.14147067	4.139312	8.88912	Sitting_Idle
15:18:17.172	0.16759923	3.9481592	8.4230585	0.026050959	0.00041050144	0.0016572775	0.14147067	4.139312	8.88912	Sitting_Idle
15:18:17.197	0.16759923	3.9481592	8.4230585	0.026050959	0.00041050144	0.0016572775	0.14147067	4.139312	8.88912	Sitting_Idle
15:18:17.221	0.16759923	3.9481592	8.4230585	0.026050959	0.00041050144	0.0016572775	0.14147067	4.139312	8.88912	Sitting_Idle
15:18:17.245	0.16759923	3.9481592	8.4230585	0.026050959	0.00041050144	0.0016572775	0.14147067	4.139312	8.88912	Sitting_Idle
15:18:17.269	0.2944958	3.8356283	8.791777	0.0498747	0.026066842	0.012041987	0.13850367	4.1343184	8.89149	Sitting_Idle
15:18:17.293	0.2944958	3.8356283	8.791777	0.0498747	0.026066842	0.012041987	0.13850367	4.1343184	8.89149	Sitting_Idle
15:18:17.317	0.2944958	3.8356283	8.791777	0.0498747	0.026066842	0.012041987	0.13850367	4.1343184	8.89149	Sitting_Idle
15:18:17.341	0.2944958	3.8356283	8.791777	0.0498747	0.026066842	0.012041987	0.13850367	4.1343184	8.89149	Sitting_Idle
15:18:17.365	0.2944958	3.8356283	8.791777	0.0498747	0.026066842	0.012041987	0.13850367	4.1343184	8.89149	Sitting_Idle
15:18:17.389	0.2944958	3.8356283	8.791777	0.0498747	0.026066842	0.012041987	0.13850367	4.1343184	8.89149	Sitting_Idle
15:18:17.411	0.2944958	3.8356283	8.791777	0.0498747	0.026066842	0.012041987	0.13850367	4.1343184	8.89149	Sitting_Idle
15:18:17.436	0.2944958	3.8356283	8.791777	0.0498747	0.026066842	0.012041987	0.13850367	4.1343184	8.89149	Sitting_Idle
15:18:17.459	0.17478207	4.0798445	8.660092	0.040711723	-0.013028534	0.012652852	0.12853348	4.1524315	8.883196	Sitting_Idle
15:18:17.483	0.17478207	4.0798445	8.660092	0.040711723	-0.013028534	0.012652852	0.12853348	4.1524315	8.883196	Sitting_Idle
15:18:17.507	0.17478207	4.0798445	8.660092	0.040711723	-0.013028534	0.012652852	0.12853348	4.1524315	8.883196	Sitting_Idle
15:18:17.531	0.17478207	4.0798445	8.660092	0.040711723	-0.013028534	0.012652852	0.12853348	4.1524315	8.883196	Sitting_Idle
15:18:17.555	0.17478207	4.0798445	8.660092	0.040711723	-0.013028534	0.012652852	0.12853348	4.1524315	8.883196	Sitting_Idle
15:18:17.579	0.17478207	4.0798445	8.660092	0.040711723	-0.013028534	0.012652852	0.12853348	4.1524315	8.883196	Sitting_Idle
15:18:17.603	0.17478207	4.0798445	8.660092	0.040711723	-0.013028534	0.012652852	0.12853348	4.1524315	8.883196	Sitting_Idle
15:18:17.626	0.05985687	4.07745	8.509253	0.009557597	0.0022430972	0.005933334	0.1344236	4.184933	8.867843	Sitting_Idle
15:18:17.650	0.05985687	4.07745	8.509253	0.009557597	0.0022430972	0.005933334	0.1344236	4.184933	8.867843	Sitting_Idle
15:18:17.674	0.05985687	4.07745	8.509253	0.009557597	0.0022430972	0.005933334	0.1344236	4.184933	8.867843	Sitting_Idle
15:18:17.698	0.05985687	4.07745	8.509253	0.009557597	0.0022430972	0.005933334	0.1344236	4.184933	8.867843	Sitting_Idle
15:18:17.722	0.05985687	4.07745	8.509253	0.009557597	0.0022430972	0.005933334	0.1344236	4.184933	8.867843	Sitting_Idle
15:18:17.744	0.05985687	4.07745	8.509253	0.009557597	0.0022430972	0.005933334	0.1344236	4.184933	8.867843	Sitting_Idle
15:18:17.767	0.05985687	4.07745	8.509253	0.009557597	0.0022430972	0.005933334	0.1344236	4.184933	8.867843	Sitting_Idle
15:18:17.792	0.05985687	4.07745	8.509253	0.009557597	0.0022430972	0.005933334	0.1344236	4.184933	8.867843	Sitting_Idle
15:18:17.816	0.13647367	4.0535073	8.664881	-0.0014379768	-0.02646757	0.012041987	0.11977731	4.2121844	8.855142	Sitting_Idle
15:18:17.839	0.13647367	4.0535073	8.664881	-0.0014379768	-0.02646757	0.012041987	0.11977731	4.2121844	8.855142	Sitting_Idle
15:18:17.865	0.13647367	4.0535073	8.664881	-0.0014379768	-0.02646757	0.012041987	0.11977731	4.2121844	8.855142	Sitting_Idle
15:18:17.887	0.13647367	4.0535073	8.664881	-0.0014379768	-0.02646757	0.012041987	0.11977731	4.2121844	8.855142	Sitting_Idle
15:18:17.911	0.13647367	4.0535073	8.664881	-0.0014379768	-0.02646757	0.012041987	0.11977731	4.2121844	8.855142	Sitting_Idle
15:18:17.934	0.13647367	4.0535073	8.664881	-0.0014379768	-0.02646757	0.012041987	0.11977731	4.2121844	8.855142	Sitting_Idle
15:18:17.959	0.13647367	4.0535073	8.664881	-0.0014379768	-0.02646757	0.012041987	0.11977731	4.2121844	8.855142	Sitting_Idle
15:18:17.982	0.11492519	4.1181526	8.600235	-0.00082711154	0.061497025	0.021204965	0.14003424	4.228682	8.846977	Sitting_Idle
15:18:18.006	0.11492519	4.1181526	8.600235	-0.00082711154	0.061497025	0.021204965	0.14003424	4.228682	8.846977	Sitting_Idle
15:18:18.030	0.11492519	4.1181526	8.600235	-0.00082711154	0.061497025	0.021204965	0.14003424	4.228682	8.846977	Sitting_Idle
15:18:18.054	0.11492519	4.1181526	8.600235	-0.00082711154	0.061497025	0.021204965	0.14003424	4.228682	8.846977	Sitting_Idle
15:18:18.078	0.11492519	4.1181526	8.600235	-0.00082711154	0.061497025	0.021204965	0.14003424	4.228682	8.846977	Sitting_Idle
15:18:18.102	0.11492519	4.1181526	8.600235	-0.00082711154	0.061497025	0.021204965	0.14003424	4.228682	8.846977	Sitting_Idle
15:18:18.126	0.11492519	4.1181526	8.600235	-0.00082711154	0.061497025	0.021204965	0.14003424	4.228682	8.846977	Sitting_Idle
15:18:18.150	0.11492519	4.1181526	8.600235	-0.00082711154	0.061497025	0.021204965	0.14003424	4.228682	8.846977	Sitting_Idle
15:18:18.174	0.23463893	4.041536	8.518829	-0.013655282	-0.01608286	0.017539773	0.12779164	4.236178	8.843575	Sitting_Idle
15:18:18.198	0.23463893	4.041536	8.518829	-0.013655282	-0.01608286	0.017539773	0.12779164	4.236178	8.843575	Sitting_Idle
15:18:18.222	0.23463893	4.041536	8.518829	-0.013655282	-0.01608286	0.017539773	0.12779164	4.236178	8.843575	Sitting_Idle
15:18:18.244	0.23463893	4.041536	8.518829	-0.013655282	-0.01608286	0.017539773	0.12779164	4.236178	8.843575	Sitting_Idle
15:18:18.269	0.23463893	4.041536	8.518829	-0.013655282	-0.01608286	0.017539773	0.12779164	4.236178	8.843575	Sitting_Idle
15:18:18.293	0.23463893	4.041536	8.518829	-0.013655282	-0.01608286	0.017539773	0.12779164	4.236178	8.843575	Sitting_Idle
15:18:18.315	0.23463893	4.041536	8.518829	-0.013655282	-0.01608286	0.017539773	0.12779164	4.236178	8.843575	Sitting_Idle
15:18:18.339	0.083799616	4.048719	8.516436	0.033992205	-0.0136394	0.008376795	0.12953915	4.231159	8.845953	Sitting_Idle
15:18:18.363	0.083799616	4.048719	8.516436	0.033992205	-0.0136394	0.008376795	0.12953915	4.231159	8.845953	Sitting_Idle
15:18:18.388	0.083799616	4.048719	8.516436	0.033992205	-0.0136394	0.008376795	0.12953915	4.231159	8.845953	Sitting_Idle
15:18:18.412	0.083799616	4.048719	8.516436	0.033992205	-0.0136394	0.008376795	0.12953915	4.231159	8.845953	Sitting_Idle
15:18:18.434	0.083799616	4.048719	8.516436	0.033992205	-0.0136394	0.008376795	0.12953915	4.231159	8.845953	Sitting_Idle
15:18:18.458	0.083799616	4.048719	8.516436	0.033992205	-0.0136394	0.008376795	0.12953915	4.231159	8.845953	Sitting_Idle
15:18:18.481	0.083799616	4.048719	8.516436	0.033992205	-0.0136394	0.008376795	0.12953915	4.231159	8.845953	Sitting_Idle
15:18:18.504	0.083799616	4.048719	8.516436	0.033992205	-0.0136394	0.008376795	0.12953915	4.231159	8.845953	Sitting_Idle
15:18:18.525	0.047885496	4.048719	8.449396	-0.016098743	0.029732034	0.0041007386	0.12165549	4.2615366	8.83147	Sitting_Idle
15:18:18.548	0.047885496	4.048719	8.449396	-0.016098743	0.029732034	0.0041007386	0.12165549	4.2615366	8.83147	Sitting_Idle
15:18:18.570	0.047885496	4.048719	8.449396	-0.016098743	0.029732034	0.0041007386	0.12165549	4.2615366	8.83147	Sitting_Idle
15:18:18.594	0.047885496	4.048719	8.449396	-0.016098743	0.029732034	0.0041007386	0.12165549	4.2615366	8.83147	Sitting_Idle
15:18:18.619	0.047885496	4.048719	8.449396	-0.016098743	0.029732034	0.0041007386	0.12165549	4.2615366	8.83147	Sitting_Idle
15:18:18.643	0.047885496	4.048719	8.449396	-0.016098743	0.029732034	0.0041007386	0.12165549	4.2615366	8.83147	Sitting_Idle
15:18:18.665	0.047885496	4.048719	8.449396	-0.016098743	0.029732034	0.0041007386	0.12165549	4.2615366	8.83147	Sitting_Idle
15:18:18.688	0.047885496	4.048719	8.449396	-0.016098743	0.029732034	0.0041007386	0.12165549	4.2615366	8.83147	Sitting_Idle
15:18:18.712	0.20590763	4.02717	8.573898	-0.02281826	0.016903864	0.037087463	0.12377116	4.2506905	8.836666	Sitting_Idle
15:18:18.737	0.20590763	4.02717	8.573898	-0.02281826	0.016903864	0.037087463	0.12377116	4.2506905	8.836666	Sitting_Idle
15:18:18.761	0.20590763	4.02717	8.573898	-0.02281826	0.016903864	0.037087463	0.12377116	4.2506905	8.836666	Sitting_Idle
15:18:18.785	0.20590763	4.02717	8.573898	-0.02281826	0.016903864	0.037087463	0.12377116	4.2506905	8.836666	Sitting_Idle
15:18:18.809	0.20590763	4.02717	8.573898	-0.02281826	0.016903864	0.037087463	0.12377116	4.2506905	8.836666	Sitting_Idle
15:18:18.833	0.20590763	4.02717	8.573898	-0.02281826	0.016903864	0.037087463	0.12377116	4.2506905	8.836666	Sitting_Idle
15:18:18.857	0.20590763	4.02717	8.573898	-0.02281826	0.016903864	0.037087463	0.12377116	4.2506905	8.836666	Sitting_Idle
15:18:18.881	0.2561874	4.0391417	8.566715	0.0150553845	-0.019137187	0.027313618	0.12434871	4.245647	8.839082	Sitting_Idle
15:18:18.905	0.2561874	4.0391417	8.566715	0.0150553845	-0.019137187	0.027313618	0.12434871	4.245647	8.839082	Sitting_Idle
15:18:18.929	0.2561874	4.0391417	8.566715	0.0150553845	-0.019137187	0.027313618	0.12434871	4.245647	8.839082	Sitting_Idle
15:18:18.951	0.2561874	4.0391417	8.566715	0.0150553845	-0.019137187	0.027313618	0.12434871	4.245647	8.839082	Sitting_Idle
15:18:18.976	0.2561874	4.0391417	8.566715	0.0150553845	-0.019137187	0.027313618	0.12434871	4.245647	8.839082	Sitting_Idle
15:18:19.001	0.2561874	4.0391417	8.566715	0.0150553845	-0.019137187	0.027313618	0.12434871	4.245647	8.839082	Sitting_Idle
15:18:19.025	0.2561874	4.0391417	8.566715	0.0150553845	-0.019137187	0.027313618	0.12434871	4.245647	8.839082	Sitting_Idle
15:18:19.049	0.2561874	4.0391417	8.566715	0.0150553845	-0.019137187	0.027313618	0.12434871	4.245647	8.839082	Sitting_Idle
15:18:19.072	0.11492519	4.146884	8.530801	0.031548746	0.013238671	0.0022681428	0.12040734	4.2748766	8.825039	Sitting_Idle
15:18:19.096	0.11492519	4.146884	8.530801	0.031548746	0.013238671	0.0022681428	0.12040734	4.2748766	8.825039	Sitting_Idle
15:18:19.119	0.11492519	4.146884	8.530801	0.031548746	0.013238671	0.0022681428	0.12040734	4.2748766	8.825039	Sitting_Idle
15:18:19.143	0.11492519	4.146884	8.530801	0.031548746	0.013238671	0.0022681428	0.12040734	4.2748766	8.825039	Sitting_Idle
15:18:19.167	0.11492519	4.146884	8.530801	0.031548746	0.013238671	0.0022681428	0.12040734	4.2748766	8.825039	Sitting_Idle
15:18:19.191	0.11492519	4.146884	8.530801	0.031548746	0.013238671	0.0022681428	0.12040734	4.2748766	8.825039	Sitting_Idle
15:18:19.215	0.11492519	4.146884	8.530801	0.031548746	0.013238671	0.0022681428	0.12040734	4.2748766	8.825039	Sitting_Idle
15:18:19.239	0.031125572	4.2019525	8.655303	-0.0038814377	0.0059082885	-0.016668681	0.12017146	4.28889	8.818239	Sitting_Idle
15:18:19.263	0.031125572	4.2019525	8.655303	-0.0038814377	0.0059082885	-0.016668681	0.12017146	4.28889	8.818239	Sitting_Idle
15:18:19.285	0.031125572	4.2019525	8.655303	-0.0038814377	0.0059082885	-0.016668681	0.12017146	4.28889	8.818239	Sitting_Idle
15:18:19.308	0.031125572	4.2019525	8.655303	-0.0038814377	0.0059082885	-0.016668681	0.12017146	4.28889	8.818239	Sitting_Idle
15:18:19.333	0.031125572	4.2019525	8.655303	-0.0038814377	0.0059082885	-0.016668681	0.12017146	4.28889	8.818239	Sitting_Idle
15:18:19.355	0.031125572	4.2019525	8.655303	-0.0038814377	0.0059082885	-0.016668681	0.12017146	4.28889	8.818239	Sitting_Idle
15:18:19.378	0.031125572	4.2019525	8.655303	-0.0038814377	0.0059082885	-0.016668681	0.12017146	4.28889	8.818239	Sitting_Idle
15:18:19.402	0.031125572	4.2019525	8.655303	-0.0038814377	0.0059082885	-0.016668681	0.12017146	4.28889	8.818239	Sitting_Idle
15:18:19.426	-0.062251143	4.235472	8.2578535	0.0022272146	-0.021580646	-0.018501276	0.09759503	4.308675	8.808869	Sitting_Idle
15:18:19.451	-0.062251143	4.235472	8.2578535	0.0022272146	-0.021580646	-0.018501276	0.09759503	4.308675	8.808869	Sitting_Idle
15:18:19.473	-0.062251143	4.235472	8.2578535	0.0022272146	-0.021580646	-0.018501276	0.09759503	4.308675	8.808869	Sitting_Idle
15:18:19.497	-0.062251143	4.235472	8.2578535	0.0022272146	-0.021580646	-0.018501276	0.09759503	4.308675	8.808869	Sitting_Idle
15:18:19.521	-0.062251143	4.235472	8.2578535	0.0022272146	-0.021580646	-0.018501276	0.09759503	4.308675	8.808869	Sitting_Idle
15:18:19.545	-0.062251143	4.235472	8.2578535	0.0022272146	-0.021580646	-0.018501276	0.09759503	4.308675	8.808869	Sitting_Idle
15:18:19.568	-0.062251143	4.235472	8.2578535	0.0022272146	-0.021580646	-0.018501276	0.09759503	4.308675	8.808869	Sitting_Idle
15:18:19.592	-0.062251143	4.235472	8.2578535	0.0022272146	-0.021580646	-0.018501276	0.09759503	4.308675	8.808869	Sitting_Idle
15:18:19.617	0.23463893	4.1588554	8.470944	0.012611924	-0.02891103	0.0945088	0.06146591	4.310605	8.808249	Sitting_Idle
15:18:19.641	0.23463893	4.1588554	8.470944	0.012611924	-0.02891103	0.0945088	0.06146591	4.310605	8.808249	Sitting_Idle
15:18:19.664	0.23463893	4.1588554	8.470944	0.012611924	-0.02891103	0.0945088	0.06146591	4.310605	8.808249	Sitting_Idle
15:18:19.689	0.23463893	4.1588554	8.470944	0.012611924	-0.02891103	0.0945088	0.06146591	4.310605	8.808249	Sitting_Idle
15:18:19.713	0.23463893	4.1588554	8.470944	0.012611924	-0.02891103	0.0945088	0.06146591	4.310605	8.808249	Sitting_Idle
15:18:19.737	0.23463893	4.1588554	8.470944	0.012611924	-0.02891103	0.0945088	0.06146591	4.310605	8.808249	Sitting_Idle
15:18:19.759	0.23463893	4.1588554	8.470944	0.012611924	-0.02891103	0.0945088	0.06146591	4.310605	8.808249	Sitting_Idle
15:18:19.783	0.19154198	4.168432	8.650515	-0.0118226865	-0.00325469	-0.019723006	0.13576679	4.3204536	8.80259	Sitting_Idle
15:18:19.807	0.19154198	4.168432	8.650515	-0.0118226865	-0.00325469	-0.019723006	0.13576679	4.3204536	8.80259	Sitting_Idle
15:18:19.831	0.19154198	4.168432	8.650515	-0.0118226865	-0.00325469	-0.019723006	0.13576679	4.3204536	8.80259	Sitting_Idle
15:18:19.855	0.19154198	4.168432	8.650515	-0.0118226865	-0.00325469	-0.019723006	0.13576679	4.3204536	8.80259	Sitting_Idle
15:18:19.879	0.19154198	4.168432	8.650515	-0.0118226865	-0.00325469	-0.019723006	0.13576679	4.3204536	8.80259	Sitting_Idle
15:18:19.902	0.19154198	4.168432	8.650515	-0.0118226865	-0.00325469	-0.019723006	0.13576679	4.3204536	8.80259	Sitting_Idle
15:18:19.927	0.19154198	4.168432	8.650515	-0.0118226865	-0.00325469	-0.019723006	0.13576679	4.3204536	8.80259	Sitting_Idle
15:18:19.950	0.19154198	4.168432	8.650515	-0.0118226865	-0.00325469	-0.019723006	0.13576679	4.3204536	8.80259	Sitting_Idle
15:18:19.974	0.13886794	4.1373067	8.3129225	0.07919624	0.0126278065	-0.04599021	0.08597083	4.3632383	8.78209	Sitting_Idle
15:18:19.997	0.13886794	4.1373067	8.3129225	0.07919624	0.0126278065	-0.04599021	0.08597083	4.3632383	8.78209	Sitting_Idle
15:18:20.021	0.13886794	4.1373067	8.3129225	0.07919624	0.0126278065	-0.04599021	0.08597083	4.3632383	8.78209	Sitting_Idle
15:18:20.045	0.13886794	4.1373067	8.3129225	0.07919624	0.0126278065	-0.04599021	0.08597083	4.3632383	8.78209	Sitting_Idle
15:18:20.069	0.13886794	4.1373067	8.3129225	0.07919624	0.0126278065	-0.04599021	0.08597083	4.3632383	8.78209	Sitting_Idle
15:18:20.093	0.13886794	4.1373067	8.3129225	0.07919624	0.0126278065	-0.04599021	0.08597083	4.3632383	8.78209	Sitting_Idle
15:18:20.117	0.13886794	4.1373067	8.3129225	0.07919624	0.0126278065	-0.04599021	0.08597083	4.3632383	8.78209	Sitting_Idle
15:18:20.140	0.33519846	4.5060253	8.581081	-0.049085464	0.034618955	0.014485448	0.04536277	4.4119925	8.758004	Sitting_Idle
15:18:20.164	0.33519846	4.5060253	8.581081	-0.049085464	0.034618955	0.014485448	0.04536277	4.4119925	8.758004	Sitting_Idle
15:18:20.188	0.33519846	4.5060253	8.581081	-0.049085464	0.034618955	0.014485448	0.04536277	4.4119925	8.758004	Sitting_Idle
15:18:20.212	0.33519846	4.5060253	8.581081	-0.049085464	0.034618955	0.014485448	0.04536277	4.4119925	8.758004	Sitting_Idle
15:18:20.237	0.33519846	4.5060253	8.581081	-0.049085464	0.034618955	0.014485448	0.04536277	4.4119925	8.758004	Sitting_Idle
15:18:20.261	0.33519846	4.5060253	8.581081	-0.049085464	0.034618955	0.014485448	0.04536277	4.4119925	8.758004	Sitting_Idle
15:18:20.285	0.33519846	4.5060253	8.581081	-0.049085464	0.034618955	0.014485448	0.04536277	4.4119925	8.758004	Sitting_Idle
15:18:20.309	0.33519846	4.5060253	8.581081	-0.049085464	0.034618955	0.014485448	0.04536277	4.4119925	8.758004	Sitting_Idle
15:18:20.332	0.038308397	4.2378664	8.281796	0.027883554	-0.017915457	-0.104022406	0.07310389	4.393295	8.767209	Sitting_Idle
15:18:20.356	0.038308397	4.2378664	8.281796	0.027883554	-0.017915457	-0.104022406	0.07310389	4.393295	8.767209	Sitting_Idle
15:18:20.380	0.038308397	4.2378664	8.281796	0.027883554	-0.017915457	-0.104022406	0.07310389	4.393295	8.767209	Sitting_Idle
15:18:20.404	0.038308397	4.2378664	8.281796	0.027883554	-0.017915457	-0.104022406	0.07310389	4.393295	8.767209	Sitting_Idle
15:18:20.427	0.038308397	4.2378664	8.281796	0.027883554	-0.017915457	-0.104022406	0.07310389	4.393295	8.767209	Sitting_Idle
15:18:20.451	0.038308397	4.2378664	8.281796	0.027883554	-0.017915457	-0.104022406	0.07310389	4.393295	8.767209	Sitting_Idle
15:18:20.475	0.038308397	4.2378664	8.281796	0.027883554	-0.017915457	-0.104022406	0.07310389	4.393295	8.767209	Sitting_Idle
15:18:20.499	-0.17478207	4.328849	8.166871	-0.071687475	0.05355578	-0.0215556	0.042154443	4.3902483	8.76894	Sitting_Idle
15:18:20.523	-0.17478207	4.328849	8.166871	-0.071687475	0.05355578	-0.0215556	0.042154443	4.3902483	8.76894	Sitting_Idle
15:18:20.547	-0.17478207	4.328849	8.166871	-0.071687475	0.05355578	-0.0215556	0.042154443	4.3902483	8.76894	Sitting_Idle
15:18:20.571	-0.17478207	4.328849	8.166871	-0.071687475	0.05355578	-0.0215556	0.042154443	4.3902483	8.76894	Sitting_Idle
15:18:20.593	-0.17478207	4.328849	8.166871	-0.071687475	0.05355578	-0.0215556	0.042154443	4.3902483	8.76894	Sitting_Idle
15:18:20.617	-0.17478207	4.328849	8.166871	-0.071687475	0.05355578	-0.0215556	0.042154443	4.3902483	8.76894	Sitting_Idle
15:18:20.642	-0.17478207	4.328849	8.166871	-0.071687475	0.05355578	-0.0215556	0.042154443	4.3902483	8.76894	Sitting_Idle
15:18:20.664	-0.17478207	4.328849	8.166871	-0.071687475	0.05355578	-0.0215556	0.042154443	4.3902483	8.76894	Sitting_Idle
15:18:20.688	-0.12450229	4.1325183	8.10462	-0.07596354	0.06577308	0.03097881	-0.06001597	4.348591	8.789569	Sitting_Idle
15:18:20.710	-0.12450229	4.1325183	8.10462	-0.07596354	0.06577308	0.03097881	-0.06001597	4.348591	8.789569	Sitting_Idle
15:18:20.734	-0.12450229	4.1325183	8.10462	-0.07596354	0.06577308	0.03097881	-0.06001597	4.348591	8.789569	Sitting_Idle
15:18:20.759	-0.12450229	4.1325183	8.10462	-0.07596354	0.06577308	0.03097881	-0.06001597	4.348591	8.789569	Sitting_Idle
15:18:20.783	-0.12450229	4.1325183	8.10462	-0.07596354	0.06577308	0.03097881	-0.06001597	4.348591	8.789569	Sitting_Idle
15:18:20.806	-0.12450229	4.1325183	8.10462	-0.07596354	0.06577308	0.03097881	-0.06001597	4.348591	8.789569	Sitting_Idle
15:18:20.830	-0.12450229	4.1325183	8.10462	-0.07596354	0.06577308	0.03097881	-0.06001597	4.348591	8.789569	Sitting_Idle
15:18:20.854	-0.12450229	4.1325183	8.10462	-0.07596354	0.06577308	0.03097881	-0.06001597	4.348591	8.789569	Sitting_Idle
15:18:20.879	0.24182175	3.799714	8.7534685	0.022385767	-0.0857215	-0.064927034	-0.080435544	4.197973	8.862331	Sitting_Idle
15:18:20.903	0.24182175	3.799714	8.7534685	0.022385767	-0.0857215	-0.064927034	-0.080435544	4.197973	8.862331	Sitting_Idle
15:18:20.927	0.24182175	3.799714	8.7534685	0.022385767	-0.0857215	-0.064927034	-0.080435544	4.197973	8.862331	Sitting_Idle
15:18:20.949	0.24182175	3.799714	8.7534685	0.022385767	-0.0857215	-0.064927034	-0.080435544	4.197973	8.862331	Sitting_Idle
15:18:20.973	0.24182175	3.799714	8.7534685	0.022385767	-0.0857215	-0.064927034	-0.080435544	4.197973	8.862331	Sitting_Idle
15:18:20.998	0.24182175	3.799714	8.7534685	0.022385767	-0.0857215	-0.064927034	-0.080435544	4.197973	8.862331	Sitting_Idle
15:18:21.021	0.24182175	3.799714	8.7534685	0.022385767	-0.0857215	-0.064927034	-0.080435544	4.197973	8.862331	Sitting_Idle
15:18:21.045	-0.22985038	4.1325183	8.487704	-0.010600955	0.00835175	-0.03377291	-0.08693543	4.1927905	8.864722	Sitting_Idle
15:18:21.068	-0.22985038	4.1325183	8.487704	-0.010600955	0.00835175	-0.03377291	-0.08693543	4.1927905	8.864722	Sitting_Idle
15:18:21.092	-0.22985038	4.1325183	8.487704	-0.010600955	0.00835175	-0.03377291	-0.08693543	4.1927905	8.864722	Sitting_Idle
15:18:21.116	-0.22985038	4.1325183	8.487704	-0.010600955	0.00835175	-0.03377291	-0.08693543	4.1927905	8.864722	Sitting_Idle
15:18:21.140	-0.22985038	4.1325183	8.487704	-0.010600955	0.00835175	-0.03377291	-0.08693543	4.1927905	8.864722	Sitting_Idle
15:18:21.164	-0.22985038	4.1325183	8.487704	-0.010600955	0.00835175	-0.03377291	-0.08693543	4.1927905	8.864722	Sitting_Idle
15:18:21.188	-0.22985038	4.1325183	8.487704	-0.010600955	0.00835175	-0.03377291	-0.08693543	4.1927905	8.864722	Sitting_Idle
15:18:21.212	-0.22985038	4.1325183	8.487704	-0.010600955	0.00835175	-0.03377291	-0.08693543	4.1927905	8.864722	Sitting_Idle
15:18:21.236	-0.019154198	4.0535073	8.334471	0.024218364	-0.037463143	-0.04232502	-0.13185465	4.171666	8.874131	Sitting_Idle
15:18:21.260	-0.019154198	4.0535073	8.334471	0.024218364	-0.037463143	-0.04232502	-0.13185465	4.171666	8.874131	Sitting_Idle
15:18:21.284	-0.019154198	4.0535073	8.334471	0.024218364	-0.037463143	-0.04232502	-0.13185465	4.171666	8.874131	Sitting_Idle
15:18:21.308	-0.019154198	4.0535073	8.334471	0.024218364	-0.037463143	-0.04232502	-0.13185465	4.171666	8.874131	Sitting_Idle
15:18:21.330	-0.019154198	4.0535073	8.334471	0.024218364	-0.037463143	-0.04232502	-0.13185465	4.171666	8.874131	Sitting_Idle
15:18:21.355	-0.019154198	4.0535073	8.334471	0.024218364	-0.037463143	-0.04232502	-0.13185465	4.171666	8.874131	Sitting_Idle
15:18:21.379	-0.019154198	4.0535073	8.334471	0.024218364	-0.037463143	-0.04232502	-0.13185465	4.171666	8.874131	Sitting_Idle
15:18:21.403	-0.33519846	4.0582957	8.691217	-0.018542204	0.015682133	0.0010464122	-0.18077771	4.1594524	8.879	Sitting_Idle
15:18:21.427	-0.33519846	4.0582957	8.691217	-0.018542204	0.015682133	0.0010464122	-0.18077771	4.1594524	8.879	Sitting_Idle
15:18:21.450	-0.33519846	4.0582957	8.691217	-0.018542204	0.015682133	0.0010464122	-0.18077771	4.1594524	8.879	Sitting_Idle
15:18:21.475	-0.33519846	4.0582957	8.691217	-0.018542204	0.015682133	0.0010464122	-0.18077771	4.1594524	8.879	Sitting_Idle
15:18:21.499	-0.33519846	4.0582957	8.691217	-0.018542204	0.015682133	0.0010464122	-0.18077771	4.1594524	8.879	Sitting_Idle
15:18:21.522	-0.33519846	4.0582957	8.691217	-0.018542204	0.015682133	0.0010464122	-0.18077771	4.1594524	8.879	Sitting_Idle
15:18:21.546	-0.33519846	4.0582957	8.691217	-0.018542204	0.015682133	0.0010464122	-0.18077771	4.1594524	8.879	Sitting_Idle
15:18:21.570	-0.33519846	4.0582957	8.691217	-0.018542204	0.015682133	0.0010464122	-0.18077771	4.1594524	8.879	Sitting_Idle
15:18:21.595	0.011971374	3.9792848	8.605023	0.022996634	0.0059082885	0.03953092	-0.17137481	4.158766	8.879508	Sitting_Idle
15:18:21.619	0.011971374	3.9792848	8.605023	0.022996634	0.0059082885	0.03953092	-0.17137481	4.158766	8.879508	Sitting_Idle
15:18:21.641	0.011971374	3.9792848	8.605023	0.022996634	0.0059082885	0.03953092	-0.17137481	4.158766	8.879508	Sitting_Idle
15:18:21.665	0.011971374	3.9792848	8.605023	0.022996634	0.0059082885	0.03953092	-0.17137481	4.158766	8.879508	Sitting_Idle
15:18:21.689	0.011971374	3.9792848	8.605023	0.022996634	0.0059082885	0.03953092	-0.17137481	4.158766	8.879508	Sitting_Idle
15:18:21.714	0.011971374	3.9792848	8.605023	0.022996634	0.0059082885	0.03953092	-0.17137481	4.158766	8.879508	Sitting_Idle
15:18:21.737	0.011971374	3.9792848	8.605023	0.022996634	0.0059082885	0.03953092	-0.17137481	4.158766	8.879508	Sitting_Idle
15:18:21.761	-0.28252444	4.005622	8.801354	-0.009379225	0.037062418	0.03586573	-0.19277175	4.1563187	8.880215	Sitting_Idle
15:18:21.785	-0.28252444	4.005622	8.801354	-0.009379225	0.037062418	0.03586573	-0.19277175	4.1563187	8.880215	Sitting_Idle
15:18:21.808	-0.28252444	4.005622	8.801354	-0.009379225	0.037062418	0.03586573	-0.19277175	4.1563187	8.880215	Sitting_Idle
15:18:21.833	-0.28252444	4.005622	8.801354	-0.009379225	0.037062418	0.03586573	-0.19277175	4.1563187	8.880215	Sitting_Idle
15:18:21.857	-0.28252444	4.005622	8.801354	-0.009379225	0.037062418	0.03586573	-0.19277175	4.1563187	8.880215	Sitting_Idle
15:18:21.880	-0.28252444	4.005622	8.801354	-0.009379225	0.037062418	0.03586573	-0.19277175	4.1563187	8.880215	Sitting_Idle
15:18:21.904	-0.28252444	4.005622	8.801354	-0.009379225	0.037062418	0.03586573	-0.19277175	4.1563187	8.880215	Sitting_Idle
15:18:21.928	-0.28252444	4.005622	8.801354	-0.009379225	0.037062418	0.03586573	-0.19277175	4.1563187	8.880215	Sitting_Idle
15:18:21.952	-0.06464542	3.9457648	8.664881	0.030327016	-0.019137187	0.005322469	-0.2058239	4.156561	8.879809	Sitting_Idle
15:18:21.976	-0.06464542	3.9457648	8.664881	0.030327016	-0.019137187	0.005322469	-0.2058239	4.156561	8.879809	Sitting_Idle
15:18:22.000	-0.06464542	3.9457648	8.664881	0.030327016	-0.019137187	0.005322469	-0.2058239	4.156561	8.879809	Sitting_Idle
15:18:22.024	-0.06464542	3.9457648	8.664881	0.030327016	-0.019137187	0.005322469	-0.2058239	4.156561	8.879809	Sitting_Idle
15:18:22.048	-0.06464542	3.9457648	8.664881	0.030327016	-0.019137187	0.005322469	-0.2058239	4.156561	8.879809	Sitting_Idle
15:18:22.072	-0.06464542	3.9457648	8.664881	0.030327016	-0.019137187	0.005322469	-0.2058239	4.156561	8.879809	Sitting_Idle
15:18:22.096	-0.06464542	3.9457648	8.664881	0.030327016	-0.019137187	0.005322469	-0.2058239	4.156561	8.879809	Sitting_Idle
15:18:22.120	-0.41420954	4.0966043	8.504464	-0.0203748	0.071881734	0.0071550645	-0.21692301	4.191666	8.863027	Sitting_Idle
15:18:22.144	-0.41420954	4.0966043	8.504464	-0.0203748	0.071881734	0.0071550645	-0.21692301	4.191666	8.863027	Sitting_Idle
15:18:22.168	-0.41420954	4.0966043	8.504464	-0.0203748	0.071881734	0.0071550645	-0.21692301	4.191666	8.863027	Sitting_Idle
15:18:22.192	-0.41420954	4.0966043	8.504464	-0.0203748	0.071881734	0.0071550645	-0.21692301	4.191666	8.863027	Sitting_Idle
15:18:22.216	-0.41420954	4.0966043	8.504464	-0.0203748	0.071881734	0.0071550645	-0.21692301	4.191666	8.863027	Sitting_Idle
15:18:22.239	-0.41420954	4.0966043	8.504464	-0.0203748	0.071881734	0.0071550645	-0.21692301	4.191666	8.863027	Sitting_Idle
15:18:22.261	-0.41420954	4.0966043	8.504464	-0.0203748	0.071881734	0.0071550645	-0.21692301	4.191666	8.863027	Sitting_Idle
15:18:22.282	-0.41420954	4.0966043	8.504464	-0.0203748	0.071881734	0.0071550645	-0.21692301	4.191666	8.863027	Sitting_Idle
15:18:22.306	-0.3902668	4.07745	8.770228	-0.032592107	0.028510304	0.0028790077	-0.24021216	4.1619997	8.876397	Sitting_Idle
15:18:22.329	-0.3902668	4.07745	8.770228	-0.032592107	0.028510304	0.0028790077	-0.24021216	4.1619997	8.876397	Sitting_Idle
15:18:22.352	-0.3902668	4.07745	8.770228	-0.032592107	0.028510304	0.0028790077	-0.24021216	4.1619997	8.876397	Sitting_Idle
15:18:22.375	-0.3902668	4.07745	8.770228	-0.032592107	0.028510304	0.0028790077	-0.24021216	4.1619997	8.876397	Sitting_Idle
15:18:22.399	-0.3902668	4.07745	8.770228	-0.032592107	0.028510304	0.0028790077	-0.24021216	4.1619997	8.876397	Sitting_Idle
15:18:22.424	-0.3902668	4.07745	8.770228	-0.032592107	0.028510304	0.0028790077	-0.24021216	4.1619997	8.876397	Sitting_Idle
15:18:22.447	-0.3902668	4.07745	8.770228	-0.032592107	0.028510304	0.0028790077	-0.24021216	4.1619997	8.876397	Sitting_Idle
15:18:22.470	-0.3902668	4.07745	8.770228	-0.032592107	0.028510304	0.0028790077	-0.24021216	4.1619997	8.876397	Sitting_Idle
15:18:22.494	-0.51716334	4.2043467	8.48531	-0.028316047	0.029121168	-0.01911214	-0.25190067	4.1736193	8.870616	Sitting_Idle
15:18:22.518	-0.51716334	4.2043467	8.48531	-0.028316047	0.029121168	-0.01911214	-0.25190067	4.1736193	8.870616	Sitting_Idle
15:18:22.541	-0.51716334	4.2043467	8.48531	-0.028316047	0.029121168	-0.01911214	-0.25190067	4.1736193	8.870616	Sitting_Idle
15:18:22.565	-0.51716334	4.2043467	8.48531	-0.028316047	0.029121168	-0.01911214	-0.25190067	4.1736193	8.870616	Sitting_Idle
15:18:22.589	-0.51716334	4.2043467	8.48531	-0.028316047	0.029121168	-0.01911214	-0.25190067	4.1736193	8.870616	Sitting_Idle
15:18:22.613	-0.51716334	4.2043467	8.48531	-0.028316047	0.029121168	-0.01911214	-0.25190067	4.1736193	8.870616	Sitting_Idle
15:18:22.635	-0.51716334	4.2043467	8.48531	-0.028316047	0.029121168	-0.01911214	-0.25190067	4.1736193	8.870616	Sitting_Idle
15:18:22.660	-0.21787901	3.8523881	8.267431	0.028494421	-0.010585072	0.010209391	-0.26765847	4.160317	8.876399	Sitting_Idle
15:18:22.684	-0.21787901	3.8523881	8.267431	0.028494421	-0.010585072	0.010209391	-0.26765847	4.160317	8.876399	Sitting_Idle
15:18:22.707	-0.21787901	3.8523881	8.267431	0.028494421	-0.010585072	0.010209391	-0.26765847	4.160317	8.876399	Sitting_Idle
15:18:22.729	-0.21787901	3.8523881	8.267431	0.028494421	-0.010585072	0.010209391	-0.26765847	4.160317	8.876399	Sitting_Idle
15:18:22.753	-0.21787901	3.8523881	8.267431	0.028494421	-0.010585072	0.010209391	-0.26765847	4.160317	8.876399	Sitting_Idle
15:18:22.777	-0.21787901	3.8523881	8.267431	0.028494421	-0.010585072	0.010209391	-0.26765847	4.160317	8.876399	Sitting_Idle
15:18:22.800	-0.21787901	3.8523881	8.267431	0.028494421	-0.010585072	0.010209391	-0.26765847	4.160317	8.876399	Sitting_Idle
15:18:22.824	-0.21787901	3.8523881	8.267431	0.028494421	-0.010585072	0.010209391	-0.26765847	4.160317	8.876399	Sitting_Idle
15:18:22.849	-0.36392978	4.1420956	8.492493	0.02971615	-0.038684875	-0.009949163	-0.30144647	4.1556664	8.877496	Sitting_Idle
15:18:22.873	-0.36392978	4.1420956	8.492493	0.02971615	-0.038684875	-0.009949163	-0.30144647	4.1556664	8.877496	Sitting_Idle
15:18:22.897	-0.36392978	4.1420956	8.492493	0.02971615	-0.038684875	-0.009949163	-0.30144647	4.1556664	8.877496	Sitting_Idle
15:18:22.921	-0.36392978	4.1420956	8.492493	0.02971615	-0.038684875	-0.009949163	-0.30144647	4.1556664	8.877496	Sitting_Idle
15:18:22.945	-0.36392978	4.1420956	8.492493	0.02971615	-0.038684875	-0.009949163	-0.30144647	4.1556664	8.877496	Sitting_Idle
15:18:22.969	-0.36392978	4.1420956	8.492493	0.02971615	-0.038684875	-0.009949163	-0.30144647	4.1556664	8.877496	Sitting_Idle
15:18:22.993	-0.36392978	4.1420956	8.492493	0.02971615	-0.038684875	-0.009949163	-0.30144647	4.1556664	8.877496	Sitting_Idle
15:18:23.017	-0.4764607	4.2474437	8.502069	-0.0014379768	0.048057992	-0.009949163	-0.30001777	4.172618	8.869589	Sitting_Idle
15:18:23.041	-0.4764607	4.2474437	8.502069	-0.0014379768	0.048057992	-0.009949163	-0.30001777	4.172618	8.869589	Sitting_Idle
15:18:23.064	-0.4764607	4.2474437	8.502069	-0.0014379768	0.048057992	-0.009949163	-0.30001777	4.172618	8.869589	Sitting_Idle
15:18:23.087	-0.4764607	4.2474437	8.502069	-0.0014379768	0.048057992	-0.009949163	-0.30001777	4.172618	8.869589	Sitting_Idle
15:18:23.111	-0.4764607	4.2474437	8.502069	-0.0014379768	0.048057992	-0.009949163	-0.30001777	4.172618	8.869589	Sitting_Idle
15:18:23.135	-0.4764607	4.2474437	8.502069	-0.0014379768	0.048057992	-0.009949163	-0.30001777	4.172618	8.869589	Sitting_Idle
15:18:23.158	-0.4764607	4.2474437	8.502069	-0.0014379768	0.048057992	-0.009949163	-0.30001777	4.172618	8.869589	Sitting_Idle
15:18:23.182	-0.4764607	4.2474437	8.502069	-0.0014379768	0.048057992	-0.009949163	-0.30001777	4.172618	8.869589	Sitting_Idle
15:18:23.206	-0.2466103	4.048719	8.581081	0.0016163494	-0.022802377	0.00043554694	-0.31449383	4.16774	8.87138	Sitting_Idle
15:18:23.228	-0.2466103	4.048719	8.581081	0.0016163494	-0.022802377	0.00043554694	-0.31449383	4.16774	8.87138	Sitting_Idle
15:18:23.253	-0.2466103	4.048719	8.581081	0.0016163494	-0.022802377	0.00043554694	-0.31449383	4.16774	8.87138	Sitting_Idle
15:18:23.277	-0.2466103	4.048719	8.581081	0.0016163494	-0.022802377	0.00043554694	-0.31449383	4.16774	8.87138	Sitting_Idle
15:18:23.301	-0.2466103	4.048719	8.581081	0.0016163494	-0.022802377	0.00043554694	-0.31449383	4.16774	8.87138	Sitting_Idle
15:18:23.324	-0.2466103	4.048719	8.581081	0.0016163494	-0.022802377	0.00043554694	-0.31449383	4.16774	8.87138	Sitting_Idle
15:18:23.348	-0.2466103	4.048719	8.581081	0.0016163494	-0.022802377	0.00043554694	-0.31449383	4.16774	8.87138	Sitting_Idle
15:18:23.373	-0.2466103	4.048719	8.581081	0.0016163494	-0.022802377	0.00043554694	-0.31449383	4.16774	8.87138	Sitting_Idle
15:18:23.397	-0.30886146	3.9457648	8.593052	0.013222788	-0.005698151	0.023037562	-0.33392823	4.1704583	8.869394	Sitting_Idle
15:18:23.421	-0.30886146	3.9457648	8.593052	0.013222788	-0.005698151	0.023037562	-0.33392823	4.1704583	8.869394	Sitting_Idle
15:18:23.445	-0.30886146	3.9457648	8.593052	0.013222788	-0.005698151	0.023037562	-0.33392823	4.1704583	8.869394	Sitting_Idle
15:18:23.469	-0.30886146	3.9457648	8.593052	0.013222788	-0.005698151	0.023037562	-0.33392823	4.1704583	8.869394	Sitting_Idle
15:18:23.493	-0.30886146	3.9457648	8.593052	0.013222788	-0.005698151	0.023037562	-0.33392823	4.1704583	8.869394	Sitting_Idle
15:18:23.517	-0.30886146	3.9457648	8.593052	0.013222788	-0.005698151	0.023037562	-0.33392823	4.1704583	8.869394	Sitting_Idle
15:18:23.541	-0.30886146	3.9457648	8.593052	0.013222788	-0.005698151	0.023037562	-0.33392823	4.1704583	8.869394	Sitting_Idle
15:18:23.564	-0.2083019	3.9960446	8.597841	-0.0014379768	0.023012515	0.018761504	-0.33076292	4.17864	8.865661	Sitting_Idle
15:18:23.587	-0.2083019	3.9960446	8.597841	-0.0014379768	0.023012515	0.018761504	-0.33076292	4.17864	8.865661	Sitting_Idle
15:18:23.611	-0.2083019	3.9960446	8.597841	-0.0014379768	0.023012515	0.018761504	-0.33076292	4.17864	8.865661	Sitting_Idle
15:18:23.635	-0.2083019	3.9960446	8.597841	-0.0014379768	0.023012515	0.018761504	-0.33076292	4.17864	8.865661	Sitting_Idle
15:18:23.659	-0.2083019	3.9960446	8.597841	-0.0014379768	0.023012515	0.018761504	-0.33076292	4.17864	8.865661	Sitting_Idle
15:18:23.681	-0.2083019	3.9960446	8.597841	-0.0014379768	0.023012515	0.018761504	-0.33076292	4.17864	8.865661	Sitting_Idle
15:18:23.705	-0.2083019	3.9960446	8.597841	-0.0014379768	0.023012515	0.018761504	-0.33076292	4.17864	8.865661	Sitting_Idle
15:18:23.730	-0.2083019	3.9960446	8.597841	-0.0014379768	0.023012515	0.018761504	-0.33076292	4.17864	8.865661	Sitting_Idle
15:18:23.753	-0.5147691	4.070267	8.803748	-0.012433551	-0.0124176685	0.024259292	-0.34103993	4.1761746	8.866433	Sitting_Idle
15:18:23.777	-0.5147691	4.070267	8.803748	-0.012433551	-0.0124176685	0.024259292	-0.34103993	4.1761746	8.866433	Sitting_Idle
15:18:23.800	-0.5147691	4.070267	8.803748	-0.012433551	-0.0124176685	0.024259292	-0.34103993	4.1761746	8.866433	Sitting_Idle
15:18:23.824	-0.5147691	4.070267	8.803748	-0.012433551	-0.0124176685	0.024259292	-0.34103993	4.1761746	8.866433	Sitting_Idle
15:18:23.849	-0.5147691	4.070267	8.803748	-0.012433551	-0.0124176685	0.024259292	-0.34103993	4.1761746	8.866433	Sitting_Idle
15:18:23.873	-0.5147691	4.070267	8.803748	-0.012433551	-0.0124176685	0.024259292	-0.34103993	4.1761746	8.866433	Sitting_Idle
15:18:23.895	-0.5147691	4.070267	8.803748	-0.012433551	-0.0124176685	0.024259292	-0.34103993	4.1761746	8.866433	Sitting_Idle
15:18:23.919	-0.2944958	4.0535073	8.770228	-0.0069357636	-0.022191513	0.0041007386	-0.32103357	4.187809	8.861691	Sitting_Idle
15:18:23.943	-0.2944958	4.0535073	8.770228	-0.0069357636	-0.022191513	0.0041007386	-0.32103357	4.187809	8.861691	Sitting_Idle
15:18:23.967	-0.2944958	4.0535073	8.770228	-0.0069357636	-0.022191513	0.0041007386	-0.32103357	4.187809	8.861691	Sitting_Idle
15:18:23.991	-0.2944958	4.0535073	8.770228	-0.0069357636	-0.022191513	0.0041007386	-0.32103357	4.187809	8.861691	Sitting_Idle
15:18:24.013	-0.2944958	4.0535073	8.770228	-0.0069357636	-0.022191513	0.0041007386	-0.32103357	4.187809	8.861691	Sitting_Idle
15:18:24.037	-0.2944958	4.0535073	8.770228	-0.0069357636	-0.022191513	0.0041007386	-0.32103357	4.187809	8.861691	Sitting_Idle
15:18:24.061	-0.2944958	4.0535073	8.770228	-0.0069357636	-0.022191513	0.0041007386	-0.32103357	4.187809	8.861691	Sitting_Idle
15:18:24.084	-0.2944958	4.0535073	8.770228	-0.0069357636	-0.022191513	0.0041007386	-0.32103357	4.187809	8.861691	Sitting_Idle
15:18:24.107	-0.3974496	4.02717	8.834874	-0.035035565	0.019958189	0.060300343	-0.33078405	4.187881	8.861299	Sitting_Idle
15:18:24.131	-0.3974496	4.02717	8.834874	-0.035035565	0.019958189	0.060300343	-0.33078405	4.187881	8.861299	Sitting_Idle
15:18:24.155	-0.3974496	4.02717	8.834874	-0.035035565	0.019958189	0.060300343	-0.33078405	4.187881	8.861299	Sitting_Idle
15:18:24.179	-0.3974496	4.02717	8.834874	-0.035035565	0.019958189	0.060300343	-0.33078405	4.187881	8.861299	Sitting_Idle
15:18:24.204	-0.3974496	4.02717	8.834874	-0.035035565	0.019958189	0.060300343	-0.33078405	4.187881	8.861299	Sitting_Idle
15:18:24.228	-0.3974496	4.02717	8.834874	-0.035035565	0.019958189	0.060300343	-0.33078405	4.187881	8.861299	Sitting_Idle
15:18:24.252	-0.3974496	4.02717	8.834874	-0.035035565	0.019958189	0.060300343	-0.33078405	4.187881	8.861299	Sitting_Idle
15:18:24.275	-0.30646718	4.07745	8.403905	0.0022272146	0.004686558	0.012652852	-0.321686	4.202087	8.854906	Sitting_Idle
15:18:24.299	-0.30646718	4.07745	8.403905	0.0022272146	0.004686558	0.012652852	-0.321686	4.202087	8.854906	Sitting_Idle
15:18:24.324	-0.30646718	4.07745	8.403905	0.0022272146	0.004686558	0.012652852	-0.321686	4.202087	8.854906	Sitting_Idle
15:18:24.346	-0.30646718	4.07745	8.403905	0.0022272146	0.004686558	0.012652852	-0.321686	4.202087	8.854906	Sitting_Idle
15:18:24.369	-0.30646718	4.07745	8.403905	0.0022272146	0.004686558	0.012652852	-0.321686	4.202087	8.854906	Sitting_Idle
15:18:24.393	-0.30646718	4.07745	8.403905	0.0022272146	0.004686558	0.012652852	-0.321686	4.202087	8.854906	Sitting_Idle
15:18:24.417	-0.30646718	4.07745	8.403905	0.0022272146	0.004686558	0.012652852	-0.321686	4.202087	8.854906	Sitting_Idle
15:18:24.441	-0.30646718	4.07745	8.403905	0.0022272146	0.004686558	0.012652852	-0.321686	4.202087	8.854906	Sitting_Idle
15:18:24.465	-0.28013015	4.041536	8.5882635	0.0022272146	-0.00081122905	-0.007505701	-0.30900493	4.206977	8.853034	Sitting_Idle
15:18:24.489	-0.28013015	4.041536	8.5882635	0.0022272146	-0.00081122905	-0.007505701	-0.30900493	4.206977	8.853034	Sitting_Idle
15:18:24.511	-0.28013015	4.041536	8.5882635	0.0022272146	-0.00081122905	-0.007505701	-0.30900493	4.206977	8.853034	Sitting_Idle
15:18:24.535	-0.28013015	4.041536	8.5882635	0.0022272146	-0.00081122905	-0.007505701	-0.30900493	4.206977	8.853034	Sitting_Idle
15:18:24.559	-0.28013015	4.041536	8.5882635	0.0022272146	-0.00081122905	-0.007505701	-0.30900493	4.206977	8.853034	Sitting_Idle
15:18:24.583	-0.28013015	4.041536	8.5882635	0.0022272146	-0.00081122905	-0.007505701	-0.30900493	4.206977	8.853034	Sitting_Idle
15:18:24.607	-0.28013015	4.041536	8.5882635	0.0022272146	-0.00081122905	-0.007505701	-0.30900493	4.206977	8.853034	Sitting_Idle
15:18:24.631	-0.28013015	4.041536	8.5882635	0.0022272146	-0.00081122905	-0.007505701	-0.30900493	4.206977	8.853034	Sitting_Idle
15:18:24.656	-0.36392978	4.0559015	8.5882635	-0.015487878	0.00957348	0.015096312	-0.31757945	4.2140636	8.8493595	Sitting_Idle
15:18:24.681	-0.36392978	4.0559015	8.5882635	-0.015487878	0.00957348	0.015096312	-0.31757945	4.2140636	8.8493595	Sitting_Idle
15:18:24.705	-0.36392978	4.0559015	8.5882635	-0.015487878	0.00957348	0.015096312	-0.31757945	4.2140636	8.8493595	Sitting_Idle
15:18:24.728	-0.36392978	4.0559015	8.5882635	-0.015487878	0.00957348	0.015096312	-0.31757945	4.2140636	8.8493595	Sitting_Idle
15:18:24.752	-0.36392978	4.0559015	8.5882635	-0.015487878	0.00957348	0.015096312	-0.31757945	4.2140636	8.8493595	Sitting_Idle
15:18:24.776	-0.36392978	4.0559015	8.5882635	-0.015487878	0.00957348	0.015096312	-0.31757945	4.2140636	8.8493595	Sitting_Idle
15:18:24.801	-0.36392978	4.0559015	8.5882635	-0.015487878	0.00957348	0.015096312	-0.31757945	4.2140636	8.8493595	Sitting_Idle
15:18:24.823	-0.33759275	4.1564612	8.303345	-0.00876836	0.0010213667	0.009598526	-0.32043242	4.217377	8.847677	Sitting_Idle
15:18:24.847	-0.33759275	4.1564612	8.303345	-0.00876836	0.0010213667	0.009598526	-0.32043242	4.217377	8.847677	Sitting_Idle
15:18:24.871	-0.33759275	4.1564612	8.303345	-0.00876836	0.0010213667	0.009598526	-0.32043242	4.217377	8.847677	Sitting_Idle
15:18:24.893	-0.33759275	4.1564612	8.303345	-0.00876836	0.0010213667	0.009598526	-0.32043242	4.217377	8.847677	Sitting_Idle
15:18:24.918	-0.33759275	4.1564612	8.303345	-0.00876836	0.0010213667	0.009598526	-0.32043242	4.217377	8.847677	Sitting_Idle
15:18:24.942	-0.33759275	4.1564612	8.303345	-0.00876836	0.0010213667	0.009598526	-0.32043242	4.217377	8.847677	Sitting_Idle
15:18:24.965	-0.33759275	4.1564612	8.303345	-0.00876836	0.0010213667	0.009598526	-0.32043242	4.217377	8.847677	Sitting_Idle
15:18:24.988	-0.33759275	4.1564612	8.303345	-0.00876836	0.0010213667	0.009598526	-0.32043242	4.217377	8.847677	Sitting_Idle
15:18:25.012	-0.28970724	4.103787	8.46855	-0.0038814377	-0.0002003638	0.010820257	-0.3331954	4.222492	8.844766	Sitting_Idle
15:18:25.036	-0.28970724	4.103787	8.46855	-0.0038814377	-0.0002003638	0.010820257	-0.3331954	4.222492	8.844766	Sitting_Idle
15:18:25.060	-0.28970724	4.103787	8.46855	-0.0038814377	-0.0002003638	0.010820257	-0.3331954	4.222492	8.844766	Sitting_Idle
15:18:25.084	-0.28970724	4.103787	8.46855	-0.0038814377	-0.0002003638	0.010820257	-0.3331954	4.222492	8.844766	Sitting_Idle
15:18:25.107	-0.28970724	4.103787	8.46855	-0.0038814377	-0.0002003638	0.010820257	-0.3331954	4.222492	8.844766	Sitting_Idle
15:18:25.129	-0.28970724	4.103787	8.46855	-0.0038814377	-0.0002003638	0.010820257	-0.3331954	4.222492	8.844766	Sitting_Idle
15:18:25.154	-0.28970724	4.103787	8.46855	-0.0038814377	-0.0002003638	0.010820257	-0.3331954	4.222492	8.844766	Sitting_Idle
15:18:25.177	-0.30167863	4.0199876	8.516436	0.005281541	-0.01608286	-0.004451375	-0.33979368	4.218561	8.846391	Sitting_Idle
15:18:25.199	-0.30167863	4.0199876	8.516436	0.005281541	-0.01608286	-0.004451375	-0.33979368	4.218561	8.846391	Sitting_Idle
15:18:25.223	-0.30167863	4.0199876	8.516436	0.005281541	-0.01608286	-0.004451375	-0.33979368	4.218561	8.846391	Sitting_Idle
15:18:25.247	-0.30167863	4.0199876	8.516436	0.005281541	-0.01608286	-0.004451375	-0.33979368	4.218561	8.846391	Sitting_Idle
15:18:25.271	-0.30167863	4.0199876	8.516436	0.005281541	-0.01608286	-0.004451375	-0.33979368	4.218561	8.846391	Sitting_Idle
15:18:25.295	-0.30167863	4.0199876	8.516436	0.005281541	-0.01608286	-0.004451375	-0.33979368	4.218561	8.846391	Sitting_Idle
15:18:25.319	-0.30167863	4.0199876	8.516436	0.005281541	-0.01608286	-0.004451375	-0.33979368	4.218561	8.846391	Sitting_Idle
15:18:25.343	-0.30167863	4.0199876	8.516436	0.005281541	-0.01608286	-0.004451375	-0.33979368	4.218561	8.846391	Sitting_Idle
15:18:25.366	-0.35674694	4.0582957	8.516436	-0.018542204	-0.010585072	0.015707178	-0.3513149	4.219066	8.845701	Sitting_Idle
15:18:25.390	-0.35674694	4.0582957	8.516436	-0.018542204	-0.010585072	0.015707178	-0.3513149	4.219066	8.845701	Sitting_Idle
15:18:25.414	-0.35674694	4.0582957	8.516436	-0.018542204	-0.010585072	0.015707178	-0.3513149	4.219066	8.845701	Sitting_Idle
15:18:25.438	-0.35674694	4.0582957	8.516436	-0.018542204	-0.010585072	0.015707178	-0.3513149	4.219066	8.845701	Sitting_Idle
15:18:25.462	-0.35674694	4.0582957	8.516436	-0.018542204	-0.010585072	0.015707178	-0.3513149	4.219066	8.845701	Sitting_Idle
15:18:25.485	-0.35674694	4.0582957	8.516436	-0.018542204	-0.010585072	0.015707178	-0.3513149	4.219066	8.845701	Sitting_Idle
15:18:25.510	-0.35674694	4.0582957	8.516436	-0.018542204	-0.010585072	0.015707178	-0.3513149	4.219066	8.845701	Sitting_Idle
15:18:25.534	-0.35674694	4.0582957	8.516436	-0.018542204	-0.010585072	0.015707178	-0.3513149	4.219066	8.845701	Sitting_Idle
15:18:25.557	-0.34477556	4.1420956	8.377567	0.024218364	-0.011195938	0.0041007386	-0.3301398	4.2133102	8.849258	Sitting_Idle
15:18:25.581	-0.34477556	4.1420956	8.377567	0.024218364	-0.011195938	0.0041007386	-0.3301398	4.2133102	8.849258	Sitting_Idle
15:18:25.605	-0.34477556	4.1420956	8.377567	0.024218364	-0.011195938	0.0041007386	-0.3301398	4.2133102	8.849258	Sitting_Idle
15:18:25.628	-0.34477556	4.1420956	8.377567	0.024218364	-0.011195938	0.0041007386	-0.3301398	4.2133102	8.849258	Sitting_Idle
15:18:25.652	-0.34477556	4.1420956	8.377567	0.024218364	-0.011195938	0.0041007386	-0.3301398	4.2133102	8.849258	Sitting_Idle
15:18:25.676	-0.34477556	4.1420956	8.377567	0.024218364	-0.011195938	0.0041007386	-0.3301398	4.2133102	8.849258	Sitting_Idle
15:18:25.700	-0.34477556	4.1420956	8.377567	0.024218364	-0.011195938	0.0041007386	-0.3301398	4.2133102	8.849258	Sitting_Idle
15:18:25.723	-0.41420954	4.0822387	8.514041	-0.006324899	0.014460403	0.032811407	-0.34235543	4.2299843	8.840836	Sitting_Idle
15:18:25.748	-0.41420954	4.0822387	8.514041	-0.006324899	0.014460403	0.032811407	-0.34235543	4.2299843	8.840836	Sitting_Idle
15:18:25.772	-0.41420954	4.0822387	8.514041	-0.006324899	0.014460403	0.032811407	-0.34235543	4.2299843	8.840836	Sitting_Idle
15:18:25.794	-0.41420954	4.0822387	8.514041	-0.006324899	0.014460403	0.032811407	-0.34235543	4.2299843	8.840836	Sitting_Idle
15:18:25.818	-0.41420954	4.0822387	8.514041	-0.006324899	0.014460403	0.032811407	-0.34235543	4.2299843	8.840836	Sitting_Idle
15:18:25.842	-0.41420954	4.0822387	8.514041	-0.006324899	0.014460403	0.032811407	-0.34235543	4.2299843	8.840836	Sitting_Idle
15:18:25.867	-0.41420954	4.0822387	8.514041	-0.006324899	0.014460403	0.032811407	-0.34235543	4.2299843	8.840836	Sitting_Idle
15:18:25.889	-0.41420954	4.0822387	8.514041	-0.006324899	0.014460403	0.032811407	-0.34235543	4.2299843	8.840836	Sitting_Idle
15:18:25.913	-0.44054657	4.1564612	8.564321	-0.021596529	-0.013028534	0.0010464122	-0.36558914	4.222364	8.843548	Sitting_Idle
15:18:25.937	-0.44054657	4.1564612	8.564321	-0.021596529	-0.013028534	0.0010464122	-0.36558914	4.222364	8.843548	Sitting_Idle
15:18:25.959	-0.44054657	4.1564612	8.564321	-0.021596529	-0.013028534	0.0010464122	-0.36558914	4.222364	8.843548	Sitting_Idle
15:18:25.984	-0.44054657	4.1564612	8.564321	-0.021596529	-0.013028534	0.0010464122	-0.36558914	4.222364	8.843548	Sitting_Idle
15:18:26.007	-0.44054657	4.1564612	8.564321	-0.021596529	-0.013028534	0.0010464122	-0.36558914	4.222364	8.843548	Sitting_Idle
15:18:26.031	-0.44054657	4.1564612	8.564321	-0.021596529	-0.013028534	0.0010464122	-0.36558914	4.222364	8.843548	Sitting_Idle
15:18:26.055	-0.44054657	4.1564612	8.564321	-0.021596529	-0.013028534	0.0010464122	-0.36558914	4.222364	8.843548	Sitting_Idle
15:18:26.079	-0.5123748	4.0535073	8.044764	-0.08329392	0.019347325	0.08840014	-0.39383975	4.2038555	8.85115	Sitting_Idle
15:18:26.103	-0.5123748	4.0535073	8.044764	-0.08329392	0.019347325	0.08840014	-0.39383975	4.2038555	8.85115	Sitting_Idle
15:18:26.127	-0.5123748	4.0535073	8.044764	-0.08329392	0.019347325	0.08840014	-0.39383975	4.2038555	8.85115	Sitting_Idle
15:18:26.151	-0.5123748	4.0535073	8.044764	-0.08329392	0.019347325	0.08840014	-0.39383975	4.2038555	8.85115	Sitting_Idle
15:18:26.178	-0.5123748	4.0535073	8.044764	-0.08329392	0.019347325	0.08840014	-0.39383975	4.2038555	8.85115	Sitting_Idle
15:18:26.201	-0.5123748	4.0535073	8.044764	-0.08329392	0.019347325	0.08840014	-0.39383975	4.2038555	8.85115	Sitting_Idle
15:18:26.224	-0.5123748	4.0535073	8.044764	-0.08329392	0.019347325	0.08840014	-0.39383975	4.2038555	8.85115	Sitting_Idle
15:18:26.249	-0.5123748	4.0535073	8.044764	-0.08329392	0.019347325	0.08840014	-0.39383975	4.2038555	8.85115	Sitting_Idle
15:18:26.272	-0.93616146	3.9337935	8.6984005	-0.16209553	0.12441614	0.08106975	-0.5424701	4.072597	8.904495	Sitting_Idle
15:18:26.295	-0.93616146	3.9337935	8.6984005	-0.16209553	0.12441614	0.08106975	-0.5424701	4.072597	8.904495	Sitting_Idle
15:18:26.319	-0.93616146	3.9337935	8.6984005	-0.16209553	0.12441614	0.08106975	-0.5424701	4.072597	8.904495	Sitting_Idle
15:18:26.343	-0.93616146	3.9337935	8.6984005	-0.16209553	0.12441614	0.08106975	-0.5424701	4.072597	8.904495	Sitting_Idle
15:18:26.367	-0.93616146	3.9337935	8.6984005	-0.16209553	0.12441614	0.08106975	-0.5424701	4.072597	8.904495	Sitting_Idle
15:18:26.391	-0.93616146	3.9337935	8.6984005	-0.16209553	0.12441614	0.08106975	-0.5424701	4.072597	8.904495	Sitting_Idle
15:18:26.415	-0.93616146	3.9337935	8.6984005	-0.16209553	0.12441614	0.08106975	-0.5424701	4.072597	8.904495	Sitting_Idle
15:18:26.438	-0.38308397	3.3615618	8.296163	-0.07596354	0.28263023	0.07801543	-0.69423544	3.8752136	8.98171	Sitting_Idle
15:18:26.463	-0.38308397	3.3615618	8.296163	-0.07596354	0.28263023	0.07801543	-0.69423544	3.8752136	8.98171	Sitting_Idle
15:18:26.485	-0.38308397	3.3615618	8.296163	-0.07596354	0.28263023	0.07801543	-0.69423544	3.8752136	8.98171	Sitting_Idle
15:18:26.508	-0.38308397	3.3615618	8.296163	-0.07596354	0.28263023	0.07801543	-0.69423544	3.8752136	8.98171	Sitting_Idle
15:18:26.532	-0.38308397	3.3615618	8.296163	-0.07596354	0.28263023	0.07801543	-0.69423544	3.8752136	8.98171	Sitting_Idle
15:18:26.556	-0.38308397	3.3615618	8.296163	-0.07596354	0.28263023	0.07801543	-0.69423544	3.8752136	8.98171	Sitting_Idle
15:18:26.580	-0.38308397	3.3615618	8.296163	-0.07596354	0.28263023	0.07801543	-0.69423544	3.8752136	8.98171	Sitting_Idle
15:18:26.604	-0.38308397	3.3615618	8.296163	-0.07596354	0.28263023	0.07801543	-0.69423544	3.8752136	8.98171	Sitting_Idle
15:18:26.627	0.3998439	2.9904492	6.814106	0.47198257	-0.49805555	-0.07836606	-0.7947924	3.7694972	9.01829	Sitting_Idle
15:18:26.651	0.3998439	2.9904492	6.814106	0.47198257	-0.49805555	-0.07836606	-0.7947924	3.7694972	9.01829	Sitting_Idle
15:18:26.675	0.3998439	2.9904492	6.814106	0.47198257	-0.49805555	-0.07836606	-0.7947924	3.7694972	9.01829	Sitting_Idle
15:18:26.700	0.3998439	2.9904492	6.814106	0.47198257	-0.49805555	-0.07836606	-0.7947924	3.7694972	9.01829	Sitting_Idle
15:18:26.724	0.3998439	2.9904492	6.814106	0.47198257	-0.49805555	-0.07836606	-0.7947924	3.7694972	9.01829	Sitting_Idle
15:18:26.748	0.3998439	2.9904492	6.814106	0.47198257	-0.49805555	-0.07836606	-0.7947924	3.7694972	9.01829	Sitting_Idle
15:18:26.772	0.3998439	2.9904492	6.814106	0.47198257	-0.49805555	-0.07836606	-0.7947924	3.7694972	9.01829	Sitting_Idle
15:18:26.795	-0.7134939	3.294522	8.425453	0.12806547	0.3840339	-0.07409001	-1.0039252	3.6610823	9.042067	Sitting_Idle
15:18:26.819	-0.7134939	3.294522	8.425453	0.12806547	0.3840339	-0.07409001	-1.0039252	3.6610823	9.042067	Sitting_Idle
15:18:26.843	-0.7134939	3.294522	8.425453	0.12806547	0.3840339	-0.07409001	-1.0039252	3.6610823	9.042067	Sitting_Idle
15:18:26.867	-0.7134939	3.294522	8.425453	0.12806547	0.3840339	-0.07409001	-1.0039252	3.6610823	9.042067	Sitting_Idle
15:18:26.891	-0.7134939	3.294522	8.425453	0.12806547	0.3840339	-0.07409001	-1.0039252	3.6610823	9.042067	Sitting_Idle
15:18:26.914	-0.7134939	3.294522	8.425453	0.12806547	0.3840339	-0.07409001	-1.0039252	3.6610823	9.042067	Sitting_Idle
15:18:26.939	-0.7134939	3.294522	8.425453	0.12806547	0.3840339	-0.07409001	-1.0039252	3.6610823	9.042067	Sitting_Idle
15:18:26.963	-0.7134939	3.294522	8.425453	0.12806547	0.3840339	-0.07409001	-1.0039252	3.6610823	9.042067	Sitting_Idle
15:18:26.986	-1.0726352	3.3783216	8.358414	-0.24578407	0.11342057	-0.07592261	-1.2598132	3.4339068	9.098986	Sitting_Idle
15:18:27.010	-1.0726352	3.3783216	8.358414	-0.24578407	0.11342057	-0.07592261	-1.2598132	3.4339068	9.098986	Sitting_Idle
15:18:27.032	-1.0726352	3.3783216	8.358414	-0.24578407	0.11342057	-0.07592261	-1.2598132	3.4339068	9.098986	Sitting_Idle
15:18:27.057	-1.0726352	3.3783216	8.358414	-0.24578407	0.11342057	-0.07592261	-1.2598132	3.4339068	9.098986	Sitting_Idle
15:18:27.081	-1.0726352	3.3783216	8.358414	-0.24578407	0.11342057	-0.07592261	-1.2598132	3.4339068	9.098986	Sitting_Idle
15:18:27.103	-1.0726352	3.3783216	8.358414	-0.24578407	0.11342057	-0.07592261	-1.2598132	3.4339068	9.098986	Sitting_Idle
15:18:27.127	-1.0726352	3.3783216	8.358414	-0.24578407	0.11342057	-0.07592261	-1.2598132	3.4339068	9.098986	Sitting_Idle
15:18:27.151	-1.0726352	3.3783216	8.358414	-0.24578407	0.11342057	-0.07592261	-1.2598132	3.4339068	9.098986	Sitting_Idle
15:18:27.175	-1.8627458	2.7653873	9.519637	-0.30076194	-0.06556294	0.13360417	-1.5352707	3.0295753	9.199727	Sitting_Idle
15:18:27.199	-1.8627458	2.7653873	9.519637	-0.30076194	-0.06556294	0.13360417	-1.5352707	3.0295753	9.199727	Sitting_Idle
15:18:27.223	-1.8627458	2.7653873	9.519637	-0.30076194	-0.06556294	0.13360417	-1.5352707	3.0295753	9.199727	Sitting_Idle
15:18:27.247	-1.8627458	2.7653873	9.519637	-0.30076194	-0.06556294	0.13360417	-1.5352707	3.0295753	9.199727	Sitting_Idle
15:18:27.270	-1.8627458	2.7653873	9.519637	-0.30076194	-0.06556294	0.13360417	-1.5352707	3.0295753	9.199727	Sitting_Idle
15:18:27.295	-1.8627458	2.7653873	9.519637	-0.30076194	-0.06556294	0.13360417	-1.5352707	3.0295753	9.199727	Sitting_Idle
15:18:27.319	-1.8627458	2.7653873	9.519637	-0.30076194	-0.06556294	0.13360417	-1.5352707	3.0295753	9.199727	Sitting_Idle
15:18:27.342	-1.0582695	2.0949905	8.535589	-0.703933	-0.13459072	0.16048224	-1.4633871	2.4073293	9.393276	Sitting_Idle
15:18:27.366	-1.0582695	2.0949905	8.535589	-0.703933	-0.13459072	0.16048224	-1.4633871	2.4073293	9.393276	Sitting_Idle
15:18:27.389	-1.0582695	2.0949905	8.535589	-0.703933	-0.13459072	0.16048224	-1.4633871	2.4073293	9.393276	Sitting_Idle
15:18:27.414	-1.0582695	2.0949905	8.535589	-0.703933	-0.13459072	0.16048224	-1.4633871	2.4073293	9.393276	Sitting_Idle
15:18:27.436	-1.0582695	2.0949905	8.535589	-0.703933	-0.13459072	0.16048224	-1.4633871	2.4073293	9.393276	Sitting_Idle
15:18:27.458	-1.0582695	2.0949905	8.535589	-0.703933	-0.13459072	0.16048224	-1.4633871	2.4073293	9.393276	Sitting_Idle
15:18:27.481	-1.0582695	2.0949905	8.535589	-0.703933	-0.13459072	0.16048224	-1.4633871	2.4073293	9.393276	Sitting_Idle
15:18:27.503	-1.0582695	2.0949905	8.535589	-0.703933	-0.13459072	0.16048224	-1.4633871	2.4073293	9.393276	Sitting_Idle
15:18:27.528	-0.083799616	0.117319465	9.378374	0.09874393	-0.03440882	0.029757079	-0.94415784	1.3439565	9.66813	Sitting_Idle
15:18:27.552	-0.083799616	0.117319465	9.378374	0.09874393	-0.03440882	0.029757079	-0.94415784	1.3439565	9.66813	Sitting_Idle
15:18:27.574	-0.083799616	0.117319465	9.378374	0.09874393	-0.03440882	0.029757079	-0.94415784	1.3439565	9.66813	Sitting_Idle
15:18:27.597	-0.083799616	0.117319465	9.378374	0.09874393	-0.03440882	0.029757079	-0.94415784	1.3439565	9.66813	Sitting_Idle
15:18:27.621	-0.083799616	0.117319465	9.378374	0.09874393	-0.03440882	0.029757079	-0.94415784	1.3439565	9.66813	Sitting_Idle
15:18:27.644	-0.083799616	0.117319465	9.378374	0.09874393	-0.03440882	0.029757079	-0.94415784	1.3439565	9.66813	Sitting_Idle
15:18:27.670	-0.083799616	0.117319465	9.378374	0.09874393	-0.03440882	0.029757079	-0.94415784	1.3439565	9.66813	Sitting_Idle
15:18:27.694	-0.083799616	0.117319465	9.378374	-1.6086243	-0.98613685	0.15803877	-0.94415784	1.3439565	9.66813	Sitting_Idle
15:18:27.718	-1.5826156	-0.15083931	10.740717	-1.6086243	-0.98613685	0.15803877	-0.30891958	0.030645821	9.801736	Sitting_Idle
15:18:27.742	-1.5826156	-0.15083931	10.740717	-1.6086243	-0.98613685	0.15803877	-0.30891958	0.030645821	9.801736	Sitting_Idle
15:18:27.766	-1.5826156	-0.15083931	10.740717	-1.6086243	-0.98613685	0.15803877	-0.30891958	0.030645821	9.801736	Sitting_Idle
15:18:27.790	-1.5826156	-0.15083931	10.740717	-1.6086243	-0.98613685	0.15803877	-0.30891958	0.030645821	9.801736	Sitting_Idle
15:18:27.814	-1.5826156	-0.15083931	10.740717	-1.6086243	-0.98613685	0.15803877	-0.30891958	0.030645821	9.801736	Sitting_Idle
15:18:27.837	-1.5826156	-0.15083931	10.740717	-1.6086243	-0.98613685	0.15803877	-0.30891958	0.030645821	9.801736	Sitting_Idle
15:18:27.859	-1.5826156	-0.15083931	10.740717	-1.6086243	-0.98613685	0.15803877	-0.30891958	0.030645821	9.801736	Sitting_Idle
15:18:27.884	-0.9529214	-1.0439038	9.035994	-0.2891555	-0.5408161	-0.56705827	0.42986295	-1.2240931	9.720453	Sitting_Idle
15:18:27.908	-0.9529214	-1.0439038	9.035994	-0.2891555	-0.5408161	-0.56705827	0.42986295	-1.2240931	9.720453	Sitting_Idle
15:18:27.932	-0.9529214	-1.0439038	9.035994	-0.2891555	-0.5408161	-0.56705827	0.42986295	-1.2240931	9.720453	Sitting_Idle
15:18:27.954	-0.9529214	-1.0439038	9.035994	-0.2891555	-0.5408161	-0.56705827	0.42986295	-1.2240931	9.720453	Sitting_Idle
15:18:27.977	-0.9529214	-1.0439038	9.035994	-0.2891555	-0.5408161	-0.56705827	0.42986295	-1.2240931	9.720453	Sitting_Idle
15:18:28.002	-0.9529214	-1.0439038	9.035994	-0.2891555	-0.5408161	-0.56705827	0.42986295	-1.2240931	9.720453	Sitting_Idle
15:18:28.024	-0.9529214	-1.0439038	9.035994	-0.2891555	-0.5408161	-0.56705827	0.42986295	-1.2240931	9.720453	Sitting_Idle
15:18:28.047	-0.9529214	-1.0439038	9.035994	-0.2891555	-0.5408161	-0.56705827	0.42986295	-1.2240931	9.720453	Sitting_Idle
15:18:28.071	0.46927786	-1.7454263	9.189227	0.099965654	0.3150061	0.08656754	0.7604612	-1.541682	9.654807	Sitting_Idle
15:18:28.095	0.46927786	-1.7454263	9.189227	0.099965654	0.3150061	0.08656754	0.7604612	-1.541682	9.654807	Sitting_Idle
15:18:28.120	0.46927786	-1.7454263	9.189227	0.099965654	0.3150061	0.08656754	0.7604612	-1.541682	9.654807	Sitting_Idle
15:18:28.143	0.46927786	-1.7454263	9.189227	0.099965654	0.3150061	0.08656754	0.7604612	-1.541682	9.654807	Sitting_Idle
15:18:28.167	0.46927786	-1.7454263	9.189227	0.099965654	0.3150061	0.08656754	0.7604612	-1.541682	9.654807	Sitting_Idle
15:18:28.192	0.46927786	-1.7454263	9.189227	0.099965654	0.3150061	0.08656754	0.7604612	-1.541682	9.654807	Sitting_Idle
15:18:28.216	0.46927786	-1.7454263	9.189227	0.099965654	0.3150061	0.08656754	0.7604612	-1.541682	9.654807	Sitting_Idle
15:18:28.239	-0.14365649	-1.7214836	9.435837	0.0040598107	-0.063119486	0.1910255	0.3603598	-1.4477836	9.692494	Sitting_Idle
15:18:28.263	-0.14365649	-1.7214836	9.435837	0.0040598107	-0.063119486	0.1910255	0.3603598	-1.4477836	9.692494	Sitting_Idle
15:18:28.287	-0.14365649	-1.7214836	9.435837	0.0040598107	-0.063119486	0.1910255	0.3603598	-1.4477836	9.692494	Sitting_Idle
15:18:28.311	-0.14365649	-1.7214836	9.435837	0.0040598107	-0.063119486	0.1910255	0.3603598	-1.4477836	9.692494	Sitting_Idle
15:18:28.334	-0.14365649	-1.7214836	9.435837	0.0040598107	-0.063119486	0.1910255	0.3603598	-1.4477836	9.692494	Sitting_Idle
15:18:28.359	-0.14365649	-1.7214836	9.435837	0.0040598107	-0.063119486	0.1910255	0.3603598	-1.4477836	9.692494	Sitting_Idle
15:18:28.383	-0.14365649	-1.7214836	9.435837	0.0040598107	-0.063119486	0.1910255	0.3603598	-1.4477836	9.692494	Sitting_Idle
15:18:28.407	-0.14365649	-1.7214836	9.435837	0.0040598107	-0.063119486	0.1910255	0.3603598	-1.4477836	9.692494	Sitting_Idle
15:18:28.430	0.083799616	-1.5897985	9.222747	0.09752219	-0.013028534	0.28326616	0.30840504	-1.3889889	9.702886	Sitting_Idle
15:18:28.454	0.083799616	-1.5897985	9.222747	0.09752219	-0.013028534	0.28326616	0.30840504	-1.3889889	9.702886	Sitting_Idle
15:18:28.477	0.083799616	-1.5897985	9.222747	0.09752219	-0.013028534	0.28326616	0.30840504	-1.3889889	9.702886	Sitting_Idle
15:18:28.501	0.083799616	-1.5897985	9.222747	0.09752219	-0.013028534	0.28326616	0.30840504	-1.3889889	9.702886	Sitting_Idle
15:18:28.525	0.083799616	-1.5897985	9.222747	0.09752219	-0.013028534	0.28326616	0.30840504	-1.3889889	9.702886	Sitting_Idle
15:18:28.549	0.083799616	-1.5897985	9.222747	0.09752219	-0.013028534	0.28326616	0.30840504	-1.3889889	9.702886	Sitting_Idle
15:18:28.571	0.083799616	-1.5897985	9.222747	0.09752219	-0.013028534	0.28326616	0.30840504	-1.3889889	9.702886	Sitting_Idle
15:18:28.595	0.5243462	-1.4820561	9.213169	0.052318163	-0.13520159	0.30098125	0.37524694	-1.3019761	9.712592	Sitting_Idle
15:18:28.619	0.5243462	-1.4820561	9.213169	0.052318163	-0.13520159	0.30098125	0.37524694	-1.3019761	9.712592	Sitting_Idle
15:18:28.643	0.5243462	-1.4820561	9.213169	0.052318163	-0.13520159	0.30098125	0.37524694	-1.3019761	9.712592	Sitting_Idle
15:18:28.667	0.5243462	-1.4820561	9.213169	0.052318163	-0.13520159	0.30098125	0.37524694	-1.3019761	9.712592	Sitting_Idle
15:18:28.691	0.5243462	-1.4820561	9.213169	0.052318163	-0.13520159	0.30098125	0.37524694	-1.3019761	9.712592	Sitting_Idle
15:18:28.715	0.5243462	-1.4820561	9.213169	0.052318163	-0.13520159	0.30098125	0.37524694	-1.3019761	9.712592	Sitting_Idle
15:18:28.739	0.5243462	-1.4820561	9.213169	0.052318163	-0.13520159	0.30098125	0.37524694	-1.3019761	9.712592	Sitting_Idle
15:18:28.763	0.5243462	-1.4820561	9.213169	0.052318163	-0.13520159	0.30098125	0.37524694	-1.3019761	9.712592	Sitting_Idle
15:18:28.786	0.4956149	-1.4964218	9.179649	0.08591576	-0.05334564	0.3455744	0.4255524	-1.2330325	9.719513	Sitting_Idle
15:18:28.808	0.4956149	-1.4964218	9.179649	0.08591576	-0.05334564	0.3455744	0.4255524	-1.2330325	9.719513	Sitting_Idle
15:18:28.833	0.4956149	-1.4964218	9.179649	0.08591576	-0.05334564	0.3455744	0.4255524	-1.2330325	9.719513	Sitting_Idle
15:18:28.856	0.4956149	-1.4964218	9.179649	0.08591576	-0.05334564	0.3455744	0.4255524	-1.2330325	9.719513	Sitting_Idle
15:18:28.880	0.4956149	-1.4964218	9.179649	0.08591576	-0.05334564	0.3455744	0.4255524	-1.2330325	9.719513	Sitting_Idle
15:18:28.904	0.4956149	-1.4964218	9.179649	0.08591576	-0.05334564	0.3455744	0.4255524	-1.2330325	9.719513	Sitting_Idle
15:18:28.928	0.4956149	-1.4964218	9.179649	0.08591576	-0.05334564	0.3455744	0.4255524	-1.2330325	9.719513	Sitting_Idle
15:18:28.952	0.4956149	-1.4964218	9.179649	0.08591576	-0.05334564	0.3455744	0.4255524	-1.2330325	9.719513	Sitting_Idle
15:18:28.975	0.5889916	-1.2857256	9.25866	0.066978924	-0.038684875	0.30586818	0.493206	-1.1719046	9.723877	Sitting_Idle
15:18:28.998	0.5889916	-1.2857256	9.25866	0.066978924	-0.038684875	0.30586818	0.493206	-1.1719046	9.723877	Sitting_Idle
15:18:29.022	0.5889916	-1.2857256	9.25866	0.066978924	-0.038684875	0.30586818	0.493206	-1.1719046	9.723877	Sitting_Idle
15:18:29.046	0.5889916	-1.2857256	9.25866	0.066978924	-0.038684875	0.30586818	0.493206	-1.1719046	9.723877	Sitting_Idle
15:18:29.070	0.5889916	-1.2857256	9.25866	0.066978924	-0.038684875	0.30586818	0.493206	-1.1719046	9.723877	Sitting_Idle
15:18:29.094	0.5889916	-1.2857256	9.25866	0.066978924	-0.038684875	0.30586818	0.493206	-1.1719046	9.723877	Sitting_Idle
15:18:29.118	0.5889916	-1.2857256	9.25866	0.066978924	-0.038684875	0.30586818	0.493206	-1.1719046	9.723877	Sitting_Idle
15:18:29.142	0.47167215	-1.2953026	9.306546	0.057205085	-0.008752477	0.31869635	0.44324315	-1.1063222	9.73396	Sitting_Idle
15:18:29.166	0.47167215	-1.2953026	9.306546	0.057205085	-0.008752477	0.31869635	0.44324315	-1.1063222	9.73396	Sitting_Idle
15:18:29.193	0.47167215	-1.2953026	9.306546	0.057205085	-0.008752477	0.31869635	0.44324315	-1.1063222	9.73396	Sitting_Idle
15:18:29.216	0.47167215	-1.2953026	9.306546	0.057205085	-0.008752477	0.31869635	0.44324315	-1.1063222	9.73396	Sitting_Idle
15:18:29.240	0.47167215	-1.2953026	9.306546	0.057205085	-0.008752477	0.31869635	0.44324315	-1.1063222	9.73396	Sitting_Idle
15:18:29.262	0.47167215	-1.2953026	9.306546	0.057205085	-0.008752477	0.31869635	0.44324315	-1.1063222	9.73396	Sitting_Idle
15:18:29.284	0.47167215	-1.2953026	9.306546	0.057205085	-0.008752477	0.31869635	0.44324315	-1.1063222	9.73396	Sitting_Idle
15:18:29.306	0.47167215	-1.2953026	9.306546	0.057205085	-0.008752477	0.31869635	0.44324315	-1.1063222	9.73396	Sitting_Idle
15:18:29.329	0.967287	-1.2546	9.25866	0.032770477	-0.104047455	0.20935145	0.58726907	-1.1228856	9.724434	Sitting_Idle
15:18:29.351	0.967287	-1.2546	9.25866	0.032770477	-0.104047455	0.20935145	0.58726907	-1.1228856	9.724434	Sitting_Idle
15:18:29.374	0.967287	-1.2546	9.25866	0.032770477	-0.104047455	0.20935145	0.58726907	-1.1228856	9.724434	Sitting_Idle
15:18:29.397	0.967287	-1.2546	9.25866	0.032770477	-0.104047455	0.20935145	0.58726907	-1.1228856	9.724434	Sitting_Idle
15:18:29.422	0.967287	-1.2546	9.25866	0.032770477	-0.104047455	0.20935145	0.58726907	-1.1228856	9.724434	Sitting_Idle
15:18:29.445	0.967287	-1.2546	9.25866	0.032770477	-0.104047455	0.20935145	0.58726907	-1.1228856	9.724434	Sitting_Idle
15:18:29.471	0.967287	-1.2546	9.25866	0.032770477	-0.104047455	0.20935145	0.58726907	-1.1228856	9.724434	Sitting_Idle
15:18:29.494	0.6847626	-1.1899546	9.215564	-0.017320473	-0.06556294	0.06518726	0.65889794	-1.1487181	9.716825	Sitting_Idle
15:18:29.518	0.6847626	-1.1899546	9.215564	-0.017320473	-0.06556294	0.06518726	0.65889794	-1.1487181	9.716825	Sitting_Idle
15:18:29.541	0.6847626	-1.1899546	9.215564	-0.017320473	-0.06556294	0.06518726	0.65889794	-1.1487181	9.716825	Sitting_Idle
15:18:29.565	0.6847626	-1.1899546	9.215564	-0.017320473	-0.06556294	0.06518726	0.65889794	-1.1487181	9.716825	Sitting_Idle
15:18:29.589	0.6847626	-1.1899546	9.215564	-0.017320473	-0.06556294	0.06518726	0.65889794	-1.1487181	9.716825	Sitting_Idle
15:18:29.613	0.6847626	-1.1899546	9.215564	-0.017320473	-0.06556294	0.06518726	0.65889794	-1.1487181	9.716825	Sitting_Idle
15:18:29.637	0.6847626	-1.1899546	9.215564	-0.017320473	-0.06556294	0.06518726	0.65889794	-1.1487181	9.716825	Sitting_Idle
15:18:29.661	0.6847626	-1.1899546	9.215564	-0.017320473	-0.06556294	0.06518726	0.65889794	-1.1487181	9.716825	Sitting_Idle
15:18:29.685	0.9026416	-1.2258687	9.284998	-0.010600955	-0.03807401	0.04502871	0.7521197	-1.2061005	9.703094	Sitting_Idle
15:18:29.710	0.9026416	-1.2258687	9.284998	-0.010600955	-0.03807401	0.04502871	0.7521197	-1.2061005	9.703094	Sitting_Idle
15:18:29.733	0.9026416	-1.2258687	9.284998	-0.010600955	-0.03807401	0.04502871	0.7521197	-1.2061005	9.703094	Sitting_Idle
15:18:29.757	0.9026416	-1.2258687	9.284998	-0.010600955	-0.03807401	0.04502871	0.7521197	-1.2061005	9.703094	Sitting_Idle
15:18:29.782	0.9026416	-1.2258687	9.284998	-0.010600955	-0.03807401	0.04502871	0.7521197	-1.2061005	9.703094	Sitting_Idle
15:18:29.805	0.9026416	-1.2258687	9.284998	-0.010600955	-0.03807401	0.04502871	0.7521197	-1.2061005	9.703094	Sitting_Idle
15:18:29.828	0.9026416	-1.2258687	9.284998	-0.010600955	-0.03807401	0.04502871	0.7521197	-1.2061005	9.703094	Sitting_Idle
15:18:29.852	0.9026416	-1.2258687	9.284998	-0.010600955	-0.03807401	0.04502871	0.7521197	-1.2061005	9.703094	Sitting_Idle
15:18:29.876	0.9241901	-1.2306572	9.294575	-0.011211821	-0.0276893	-0.03865983	0.78085124	-1.2267209	9.698237	Sitting_Idle
15:18:29.900	0.9241901	-1.2306572	9.294575	-0.011211821	-0.0276893	-0.03865983	0.78085124	-1.2267209	9.698237	Sitting_Idle
15:18:29.924	0.9241901	-1.2306572	9.294575	-0.011211821	-0.0276893	-0.03865983	0.78085124	-1.2267209	9.698237	Sitting_Idle
15:18:29.948	0.9241901	-1.2306572	9.294575	-0.011211821	-0.0276893	-0.03865983	0.78085124	-1.2267209	9.698237	Sitting_Idle
15:18:29.972	0.9241901	-1.2306572	9.294575	-0.011211821	-0.0276893	-0.03865983	0.78085124	-1.2267209	9.698237	Sitting_Idle
15:18:29.995	0.9241901	-1.2306572	9.294575	-0.011211821	-0.0276893	-0.03865983	0.78085124	-1.2267209	9.698237	Sitting_Idle
15:18:30.020	0.9241901	-1.2306572	9.294575	-0.011211821	-0.0276893	-0.03865983	0.78085124	-1.2267209	9.698237	Sitting_Idle
15:18:30.044	1.0343267	-1.3192455	9.098245	0.08286143	0.055388376	0.050526496	0.725891	-1.1736788	9.709065	Sitting_Idle
15:18:30.068	1.0343267	-1.3192455	9.098245	0.08286143	0.055388376	0.050526496	0.725891	-1.1736788	9.709065	Sitting_Idle
15:18:30.092	1.0343267	-1.3192455	9.098245	0.08286143	0.055388376	0.050526496	0.725891	-1.1736788	9.709065	Sitting_Idle
15:18:30.116	1.0343267	-1.3192455	9.098245	0.08286143	0.055388376	0.050526496	0.725891	-1.1736788	9.709065	Sitting_Idle
15:18:30.140	1.0343267	-1.3192455	9.098245	0.08286143	0.055388376	0.050526496	0.725891	-1.1736788	9.709065	Sitting_Idle
15:18:30.164	1.0343267	-1.3192455	9.098245	0.08286143	0.055388376	0.050526496	0.725891	-1.1736788	9.709065	Sitting_Idle
15:18:30.188	1.0343267	-1.3192455	9.098245	0.08286143	0.055388376	0.050526496	0.725891	-1.1736788	9.709065	Sitting_Idle
15:18:30.212	1.0343267	-1.3192455	9.098245	0.08286143	0.055388376	0.050526496	0.725891	-1.1736788	9.709065	Sitting_Idle
15:18:30.236	0.21069619	-1.2234744	9.301758	-0.0026597073	0.08165558	-0.12234837	0.6791253	-1.1854366	9.71102	Sitting_Idle
15:18:30.259	0.21069619	-1.2234744	9.301758	-0.0026597073	0.08165558	-0.12234837	0.6791253	-1.1854366	9.71102	Sitting_Idle
15:18:30.283	0.21069619	-1.2234744	9.301758	-0.0026597073	0.08165558	-0.12234837	0.6791253	-1.1854366	9.71102	Sitting_Idle
15:18:30.307	0.21069619	-1.2234744	9.301758	-0.0026597073	0.08165558	-0.12234837	0.6791253	-1.1854366	9.71102	Sitting_Idle
15:18:30.329	0.21069619	-1.2234744	9.301758	-0.0026597073	0.08165558	-0.12234837	0.6791253	-1.1854366	9.71102	Sitting_Idle
15:18:30.353	0.21069619	-1.2234744	9.301758	-0.0026597073	0.08165558	-0.12234837	0.6791253	-1.1854366	9.71102	Sitting_Idle
15:18:30.378	0.21069619	-1.2234744	9.301758	-0.0026597073	0.08165558	-0.12234837	0.6791253	-1.1854366	9.71102	Sitting_Idle
15:18:30.401	0.8140534	-1.132492	9.335278	-0.049085464	-0.086332366	-0.07836606	0.6176746	-1.2137535	9.711625	Sitting_Idle
15:18:30.425	0.8140534	-1.132492	9.335278	-0.049085464	-0.086332366	-0.07836606	0.6176746	-1.2137535	9.711625	Sitting_Idle
15:18:30.449	0.8140534	-1.132492	9.335278	-0.049085464	-0.086332366	-0.07836606	0.6176746	-1.2137535	9.711625	Sitting_Idle
15:18:30.472	0.8140534	-1.132492	9.335278	-0.049085464	-0.086332366	-0.07836606	0.6176746	-1.2137535	9.711625	Sitting_Idle
15:18:30.497	0.8140534	-1.132492	9.335278	-0.049085464	-0.086332366	-0.07836606	0.6176746	-1.2137535	9.711625	Sitting_Idle
15:18:30.521	0.8140534	-1.132492	9.335278	-0.049085464	-0.086332366	-0.07836606	0.6176746	-1.2137535	9.711625	Sitting_Idle
15:18:30.544	0.8140534	-1.132492	9.335278	-0.049085464	-0.086332366	-0.07836606	0.6176746	-1.2137535	9.711625	Sitting_Idle
15:18:30.567	0.8140534	-1.132492	9.335278	-0.049085464	-0.086332366	-0.07836606	0.6176746	-1.2137535	9.711625	Sitting_Idle
15:18:30.590	0.82123625	-1.1540405	9.213169	-0.014877012	0.019347325	-0.16816325	0.6777028	-1.21879	9.706989	Sitting_Idle
15:18:30.615	0.82123625	-1.1540405	9.213169	-0.014877012	0.019347325	-0.16816325	0.6777028	-1.21879	9.706989	Sitting_Idle
15:18:30.639	0.82123625	-1.1540405	9.213169	-0.014877012	0.019347325	-0.16816325	0.6777028	-1.21879	9.706989	Sitting_Idle
15:18:30.662	0.82123625	-1.1540405	9.213169	-0.014877012	0.019347325	-0.16816325	0.6777028	-1.21879	9.706989	Sitting_Idle
15:18:30.686	0.82123625	-1.1540405	9.213169	-0.014877012	0.019347325	-0.16816325	0.6777028	-1.21879	9.706989	Sitting_Idle
15:18:30.710	0.82123625	-1.1540405	9.213169	-0.014877012	0.019347325	-0.16816325	0.6777028	-1.21879	9.706989	Sitting_Idle
15:18:30.735	0.82123625	-1.1540405	9.213169	-0.014877012	0.019347325	-0.16816325	0.6777028	-1.21879	9.706989	Sitting_Idle
15:18:30.759	0.47885495	-1.0654523	9.217958	-0.0038814377	0.07615779	-0.24574316	0.65815324	-1.2058114	9.709955	Sitting_Idle
15:18:30.783	0.47885495	-1.0654523	9.217958	-0.0038814377	0.07615779	-0.24574316	0.65815324	-1.2058114	9.709955	Sitting_Idle
15:18:30.805	0.47885495	-1.0654523	9.217958	-0.0038814377	0.07615779	-0.24574316	0.65815324	-1.2058114	9.709955	Sitting_Idle
15:18:30.828	0.47885495	-1.0654523	9.217958	-0.0038814377	0.07615779	-0.24574316	0.65815324	-1.2058114	9.709955	Sitting_Idle
15:18:30.853	0.47885495	-1.0654523	9.217958	-0.0038814377	0.07615779	-0.24574316	0.65815324	-1.2058114	9.709955	Sitting_Idle
15:18:30.876	0.47885495	-1.0654523	9.217958	-0.0038814377	0.07615779	-0.24574316	0.65815324	-1.2058114	9.709955	Sitting_Idle
15:18:30.900	0.47885495	-1.0654523	9.217958	-0.0038814377	0.07615779	-0.24574316	0.65815324	-1.2058114	9.709955	Sitting_Idle
15:18:30.923	0.47885495	-1.0654523	9.217958	-0.0038814377	0.07615779	-0.24574316	0.65815324	-1.2058114	9.709955	Sitting_Idle
15:18:30.947	0.54828894	-1.1731946	9.232324	0.008335867	0.120750956	-0.21214555	0.65365213	-1.2200786	9.708477	Sitting_Idle
15:18:30.971	0.54828894	-1.1731946	9.232324	0.008335867	0.120750956	-0.21214555	0.65365213	-1.2200786	9.708477	Sitting_Idle
15:18:30.993	0.54828894	-1.1731946	9.232324	0.008335867	0.120750956	-0.21214555	0.65365213	-1.2200786	9.708477	Sitting_Idle
15:18:31.016	0.54828894	-1.1731946	9.232324	0.008335867	0.120750956	-0.21214555	0.65365213	-1.2200786	9.708477	Sitting_Idle
15:18:31.040	0.54828894	-1.1731946	9.232324	0.008335867	0.120750956	-0.21214555	0.65365213	-1.2200786	9.708477	Sitting_Idle
15:18:31.064	0.54828894	-1.1731946	9.232324	0.008335867	0.120750956	-0.21214555	0.65365213	-1.2200786	9.708477	Sitting_Idle
15:18:31.088	0.54828894	-1.1731946	9.232324	0.008335867	0.120750956	-0.21214555	0.65365213	-1.2200786	9.708477	Sitting_Idle
15:18:31.112	0.54828894	-1.1731946	9.232324	0.008335867	0.120750956	-0.21214555	0.65365213	-1.2200786	9.708477	Sitting_Idle
15:18:31.136	0.102953814	-1.1277034	9.330489	0.009557597	0.19588737	-0.17427191	0.51558137	-1.217563	9.717104	Sitting_Idle
15:18:31.160	0.102953814	-1.1277034	9.330489	0.009557597	0.19588737	-0.17427191	0.51558137	-1.217563	9.717104	Sitting_Idle
15:18:31.184	0.102953814	-1.1277034	9.330489	0.009557597	0.19588737	-0.17427191	0.51558137	-1.217563	9.717104	Sitting_Idle
15:18:31.208	0.102953814	-1.1277034	9.330489	0.009557597	0.19588737	-0.17427191	0.51558137	-1.217563	9.717104	Sitting_Idle
15:18:31.232	0.102953814	-1.1277034	9.330489	0.009557597	0.19588737	-0.17427191	0.51558137	-1.217563	9.717104	Sitting_Idle
15:18:31.255	0.102953814	-1.1277034	9.330489	0.009557597	0.19588737	-0.17427191	0.51558137	-1.217563	9.717104	Sitting_Idle
15:18:31.278	0.102953814	-1.1277034	9.330489	0.009557597	0.19588737	-0.17427191	0.51558137	-1.217563	9.717104	Sitting_Idle
15:18:31.302	0.05506832	-1.1708003	9.364009	-0.014877012	0.041338474	-0.12906788	0.33200368	-1.2252687	9.724139	Sitting_Idle
15:18:31.327	0.05506832	-1.1708003	9.364009	-0.014877012	0.041338474	-0.12906788	0.33200368	-1.2252687	9.724139	Sitting_Idle
15:18:31.350	0.05506832	-1.1708003	9.364009	-0.014877012	0.041338474	-0.12906788	0.33200368	-1.2252687	9.724139	Sitting_Idle
15:18:31.374	0.05506832	-1.1708003	9.364009	-0.014877012	0.041338474	-0.12906788	0.33200368	-1.2252687	9.724139	Sitting_Idle
15:18:31.398	0.05506832	-1.1708003	9.364009	-0.014877012	0.041338474	-0.12906788	0.33200368	-1.2252687	9.724139	Sitting_Idle
15:18:31.422	0.05506832	-1.1708003	9.364009	-0.014877012	0.041338474	-0.12906788	0.33200368	-1.2252687	9.724139	Sitting_Idle
15:18:31.446	0.05506832	-1.1708003	9.364009	-0.014877012	0.041338474	-0.12906788	0.33200368	-1.2252687	9.724139	Sitting_Idle
15:18:31.470	0.05506832	-1.1708003	9.364009	-0.014877012	0.041338474	-0.12906788	0.33200368	-1.2252687	9.724139	Sitting_Idle
15:18:31.494	-0.05027977	-1.0175668	9.287392	-0.06496797	-0.039906606	-0.1761045	0.13424751	-1.2058198	9.731308	Sitting_Idle
15:18:31.518	-0.05027977	-1.0175668	9.287392	-0.06496797	-0.039906606	-0.1761045	0.13424751	-1.2058198	9.731308	Sitting_Idle
15:18:31.540	-0.05027977	-1.0175668	9.287392	-0.06496797	-0.039906606	-0.1761045	0.13424751	-1.2058198	9.731308	Sitting_Idle
15:18:31.565	-0.05027977	-1.0175668	9.287392	-0.06496797	-0.039906606	-0.1761045	0.13424751	-1.2058198	9.731308	Sitting_Idle
15:18:31.589	-0.05027977	-1.0175668	9.287392	-0.06496797	-0.039906606	-0.1761045	0.13424751	-1.2058198	9.731308	Sitting_Idle
15:18:31.611	-0.05027977	-1.0175668	9.287392	-0.06496797	-0.039906606	-0.1761045	0.13424751	-1.2058198	9.731308	Sitting_Idle
15:18:31.635	-0.05027977	-1.0175668	9.287392	-0.06496797	-0.039906606	-0.1761045	0.13424751	-1.2058198	9.731308	Sitting_Idle
15:18:31.659	0.083799616	-1.1875603	9.316123	-0.045420274	0.020569054	-0.16205461	0.2109464	-1.2925931	9.718801	Sitting_Idle
15:18:31.683	0.083799616	-1.1875603	9.316123	-0.045420274	0.020569054	-0.16205461	0.2109464	-1.2925931	9.718801	Sitting_Idle
15:18:31.707	0.083799616	-1.1875603	9.316123	-0.045420274	0.020569054	-0.16205461	0.2109464	-1.2925931	9.718801	Sitting_Idle
15:18:31.730	0.083799616	-1.1875603	9.316123	-0.045420274	0.020569054	-0.16205461	0.2109464	-1.2925931	9.718801	Sitting_Idle
15:18:31.753	0.083799616	-1.1875603	9.316123	-0.045420274	0.020569054	-0.16205461	0.2109464	-1.2925931	9.718801	Sitting_Idle
15:18:31.777	0.083799616	-1.1875603	9.316123	-0.045420274	0.020569054	-0.16205461	0.2109464	-1.2925931	9.718801	Sitting_Idle
15:18:31.800	0.083799616	-1.1875603	9.316123	-0.045420274	0.020569054	-0.16205461	0.2109464	-1.2925931	9.718801	Sitting_Idle
15:18:31.824	0.083799616	-1.1875603	9.316123	-0.045420274	0.020569054	-0.16205461	0.2109464	-1.2925931	9.718801	Sitting_Idle
15:18:31.848	0.15083931	-1.3312168	9.287392	-0.031370375	0.043781932	-0.13700914	0.23187965	-1.366046	9.708272	Sitting_Idle
15:18:31.870	0.15083931	-1.3312168	9.287392	-0.031370375	0.043781932	-0.13700914	0.23187965	-1.366046	9.708272	Sitting_Idle
15:18:31.894	0.15083931	-1.3312168	9.287392	-0.031370375	0.043781932	-0.13700914	0.23187965	-1.366046	9.708272	Sitting_Idle
15:18:31.919	0.15083931	-1.3312168	9.287392	-0.031370375	0.043781932	-0.13700914	0.23187965	-1.366046	9.708272	Sitting_Idle
15:18:31.941	0.15083931	-1.3312168	9.287392	-0.031370375	0.043781932	-0.13700914	0.23187965	-1.366046	9.708272	Sitting_Idle
15:18:31.965	0.15083931	-1.3312168	9.287392	-0.031370375	0.043781932	-0.13700914	0.23187965	-1.366046	9.708272	Sitting_Idle
15:18:31.989	0.15083931	-1.3312168	9.287392	-0.031370375	0.043781932	-0.13700914	0.23187965	-1.366046	9.708272	Sitting_Idle
15:18:32.013	0.15083931	-1.3312168	9.287392	-0.06618969	-0.05334564	-0.13639827	0.23187965	-1.366046	9.708272	Sitting_Idle
15:18:32.038	0.08619389	-1.3814965	9.311335	-0.06618969	-0.05334564	-0.13639827	0.20373139	-1.4194747	9.701236	Sitting_Idle
15:18:32.062	0.08619389	-1.3814965	9.311335	-0.06618969	-0.05334564	-0.13639827	0.20373139	-1.4194747	9.701236	Sitting_Idle
15:18:32.086	0.08619389	-1.3814965	9.311335	-0.06618969	-0.05334564	-0.13639827	0.20373139	-1.4194747	9.701236	Sitting_Idle
15:18:32.110	0.08619389	-1.3814965	9.311335	-0.06618969	-0.05334564	-0.13639827	0.20373139	-1.4194747	9.701236	Sitting_Idle
15:18:32.133	0.08619389	-1.3814965	9.311335	-0.06618969	-0.05334564	-0.13639827	0.20373139	-1.4194747	9.701236	Sitting_Idle
15:18:32.158	0.08619389	-1.3814965	9.311335	-0.06618969	-0.05334564	-0.13639827	0.20373139	-1.4194747	9.701236	Sitting_Idle
15:18:32.182	0.08619389	-1.3814965	9.311335	-0.06618969	-0.05334564	-0.13639827	0.20373139	-1.4194747	9.701236	Sitting_Idle
15:18:32.205	0.05506832	-1.4581133	9.313729	-0.043587677	0.015071267	-0.07653347	0.13191706	-1.4735472	9.694412	Sitting_Idle
15:18:32.230	0.05506832	-1.4581133	9.313729	-0.043587677	0.015071267	-0.07653347	0.13191706	-1.4735472	9.694412	Sitting_Idle
15:18:32.253	0.05506832	-1.4581133	9.313729	-0.043587677	0.015071267	-0.07653347	0.13191706	-1.4735472	9.694412	Sitting_Idle
15:18:32.278	0.05506832	-1.4581133	9.313729	-0.043587677	0.015071267	-0.07653347	0.13191706	-1.4735472	9.694412	Sitting_Idle
15:18:32.300	0.05506832	-1.4581133	9.313729	-0.043587677	0.015071267	-0.07653347	0.13191706	-1.4735472	9.694412	Sitting_Idle
15:18:32.324	0.05506832	-1.4581133	9.313729	-0.043587677	0.015071267	-0.07653347	0.13191706	-1.4735472	9.694412	Sitting_Idle
15:18:32.348	0.05506832	-1.4581133	9.313729	-0.043587677	0.015071267	-0.07653347	0.13191706	-1.4735472	9.694412	Sitting_Idle
15:18:32.372	0.05506832	-1.4581133	9.313729	-0.043587677	0.015071267	-0.07653347	0.13191706	-1.4735472	9.694412	Sitting_Idle
15:18:32.397	0.18914771	-1.5706443	9.27542	-0.013655282	0.04927972	-0.06920309	0.18270767	-1.560258	9.68001	Sitting_Idle
15:18:32.421	0.18914771	-1.5706443	9.27542	-0.013655282	0.04927972	-0.06920309	0.18270767	-1.560258	9.68001	Sitting_Idle
15:18:32.445	0.18914771	-1.5706443	9.27542	-0.013655282	0.04927972	-0.06920309	0.18270767	-1.560258	9.68001	Sitting_Idle
15:18:32.469	0.18914771	-1.5706443	9.27542	-0.013655282	0.04927972	-0.06920309	0.18270767	-1.560258	9.68001	Sitting_Idle
15:18:32.492	0.18914771	-1.5706443	9.27542	-0.013655282	0.04927972	-0.06920309	0.18270767	-1.560258	9.68001	Sitting_Idle
15:18:32.517	0.18914771	-1.5706443	9.27542	-0.013655282	0.04927972	-0.06920309	0.18270767	-1.560258	9.68001	Sitting_Idle
15:18:32.541	0.18914771	-1.5706443	9.27542	-0.013655282	0.04927972	-0.06920309	0.18270767	-1.560258	9.68001	Sitting_Idle
15:18:32.564	0.0	-1.5634614	9.284998	-0.0051031685	0.050501455	-0.036827233	0.12857556	-1.604194	9.673697	Sitting_Idle
15:18:32.588	0.0	-1.5634614	9.284998	-0.0051031685	0.050501455	-0.036827233	0.12857556	-1.604194	9.673697	Sitting_Idle
15:18:32.612	0.0	-1.5634614	9.284998	-0.0051031685	0.050501455	-0.036827233	0.12857556	-1.604194	9.673697	Sitting_Idle
15:18:32.636	0.0	-1.5634614	9.284998	-0.0051031685	0.050501455	-0.036827233	0.12857556	-1.604194	9.673697	Sitting_Idle
15:18:32.660	0.0	-1.5634614	9.284998	-0.0051031685	0.050501455	-0.036827233	0.12857556	-1.604194	9.673697	Sitting_Idle
15:18:32.682	0.0	-1.5634614	9.284998	-0.0051031685	0.050501455	-0.036827233	0.12857556	-1.604194	9.673697	Sitting_Idle
15:18:32.706	0.0	-1.5634614	9.284998	-0.0051031685	0.050501455	-0.036827233	0.12857556	-1.604194	9.673697	Sitting_Idle
15:18:32.730	0.0	-1.5634614	9.284998	-0.0051031685	0.050501455	-0.036827233	0.12857556	-1.604194	9.673697	Sitting_Idle
15:18:32.756	-0.19154198	-1.5634614	9.419077	-0.019763935	0.021790786	-0.005673106	0.057018906	-1.6269237	9.670587	Sitting_Idle
15:18:32.780	-0.19154198	-1.5634614	9.419077	-0.019763935	0.021790786	-0.005673106	0.057018906	-1.6269237	9.670587	Sitting_Idle
15:18:32.802	-0.19154198	-1.5634614	9.419077	-0.019763935	0.021790786	-0.005673106	0.057018906	-1.6269237	9.670587	Sitting_Idle
15:18:32.826	-0.19154198	-1.5634614	9.419077	-0.019763935	0.021790786	-0.005673106	0.057018906	-1.6269237	9.670587	Sitting_Idle
15:18:32.850	-0.19154198	-1.5634614	9.419077	-0.019763935	0.021790786	-0.005673106	0.057018906	-1.6269237	9.670587	Sitting_Idle
15:18:32.874	-0.19154198	-1.5634614	9.419077	-0.019763935	0.021790786	-0.005673106	0.057018906	-1.6269237	9.670587	Sitting_Idle
15:18:32.898	-0.19154198	-1.5634614	9.419077	-0.019763935	0.021790786	-0.005673106	0.057018906	-1.6269237	9.670587	Sitting_Idle
15:18:32.922	0.045491222	-1.594587	9.29218	-0.00876836	-0.037463143	0.060911205	0.0602934	-1.6403186	9.6683035	Sitting_Idle
15:18:32.946	0.045491222	-1.594587	9.29218	-0.00876836	-0.037463143	0.060911205	0.0602934	-1.6403186	9.6683035	Sitting_Idle
15:18:32.970	0.045491222	-1.594587	9.29218	-0.00876836	-0.037463143	0.060911205	0.0602934	-1.6403186	9.6683035	Sitting_Idle
15:18:32.994	0.045491222	-1.594587	9.29218	-0.00876836	-0.037463143	0.060911205	0.0602934	-1.6403186	9.6683035	Sitting_Idle
15:18:33.018	0.045491222	-1.594587	9.29218	-0.00876836	-0.037463143	0.060911205	0.0602934	-1.6403186	9.6683035	Sitting_Idle
15:18:33.042	0.045491222	-1.594587	9.29218	-0.00876836	-0.037463143	0.060911205	0.0602934	-1.6403186	9.6683035	Sitting_Idle
15:18:33.066	0.045491222	-1.594587	9.29218	-0.00876836	-0.037463143	0.060911205	0.0602934	-1.6403186	9.6683035	Sitting_Idle
15:18:33.088	0.045491222	-1.594587	9.29218	-0.00876836	-0.037463143	0.060911205	0.0602934	-1.6403186	9.6683035	Sitting_Idle
15:18:33.113	0.2849187	-1.7214836	9.25866	0.013833654	-0.028300164	0.0749611	0.06495149	-1.6352861	9.6691265	Sitting_Idle
15:18:33.137	0.2849187	-1.7214836	9.25866	0.013833654	-0.028300164	0.0749611	0.06495149	-1.6352861	9.6691265	Sitting_Idle
15:18:33.159	0.2849187	-1.7214836	9.25866	0.013833654	-0.028300164	0.0749611	0.06495149	-1.6352861	9.6691265	Sitting_Idle
15:18:33.183	0.2849187	-1.7214836	9.25866	0.013833654	-0.028300164	0.0749611	0.06495149	-1.6352861	9.6691265	Sitting_Idle
15:18:33.209	0.2849187	-1.7214836	9.25866	0.013833654	-0.028300164	0.0749611	0.06495149	-1.6352861	9.6691265	Sitting_Idle
15:18:33.234	0.2849187	-1.7214836	9.25866	0.013833654	-0.028300164	0.0749611	0.06495149	-1.6352861	9.6691265	Sitting_Idle
15:18:33.258	0.2849187	-1.7214836	9.25866	0.013833654	-0.028300164	0.0749611	0.06495149	-1.6352861	9.6691265	Sitting_Idle
15:18:33.281	0.057462595	-1.4868447	9.29218	0.021164037	-0.01730459	0.0908436	0.07942564	-1.6075515	9.673668	Sitting_Idle
15:18:33.305	0.057462595	-1.4868447	9.29218	0.021164037	-0.01730459	0.0908436	0.07942564	-1.6075515	9.673668	Sitting_Idle
15:18:33.329	0.057462595	-1.4868447	9.29218	0.021164037	-0.01730459	0.0908436	0.07942564	-1.6075515	9.673668	Sitting_Idle
15:18:33.352	0.057462595	-1.4868447	9.29218	0.021164037	-0.01730459	0.0908436	0.07942564	-1.6075515	9.673668	Sitting_Idle
15:18:33.376	0.057462595	-1.4868447	9.29218	0.021164037	-0.01730459	0.0908436	0.07942564	-1.6075515	9.673668	Sitting_Idle
15:18:33.400	0.057462595	-1.4868447	9.29218	0.021164037	-0.01730459	0.0908436	0.07942564	-1.6075515	9.673668	Sitting_Idle
15:18:33.424	0.057462595	-1.4868447	9.29218	0.021164037	-0.01730459	0.0908436	0.07942564	-1.6075515	9.673668	Sitting_Idle
15:18:33.448	0.057462595	-1.4868447	9.29218	0.021164037	-0.01730459	0.0908436	0.07942564	-1.6075515	9.673668	Sitting_Idle
15:18:33.472	0.14605077	-1.4940275	9.284998	0.011390193	-0.021580646	0.106726095	0.093540676	-1.5804665	9.678004	Sitting_Idle
15:18:33.496	0.14605077	-1.4940275	9.284998	0.011390193	-0.021580646	0.106726095	0.093540676	-1.5804665	9.678004	Sitting_Idle
15:18:33.520	0.14605077	-1.4940275	9.284998	0.011390193	-0.021580646	0.106726095	0.093540676	-1.5804665	9.678004	Sitting_Idle
15:18:33.544	0.14605077	-1.4940275	9.284998	0.011390193	-0.021580646	0.106726095	0.093540676	-1.5804665	9.678004	Sitting_Idle
15:18:33.568	0.14605077	-1.4940275	9.284998	0.011390193	-0.021580646	0.106726095	0.093540676	-1.5804665	9.678004	Sitting_Idle
15:18:33.592	0.14605077	-1.4940275	9.284998	0.011390193	-0.021580646	0.106726095	0.093540676	-1.5804665	9.678004	Sitting_Idle
15:18:33.616	0.14605077	-1.4940275	9.284998	0.011390193	-0.021580646	0.106726095	0.093540676	-1.5804665	9.678004	Sitting_Idle
15:18:33.639	0.20111908	-1.5107874	9.225141	0.010168463	-0.07289333	0.10428264	0.16018541	-1.5576202	9.680834	Sitting_Idle
15:18:33.663	0.20111908	-1.5107874	9.225141	0.010168463	-0.07289333	0.10428264	0.16018541	-1.5576202	9.680834	Sitting_Idle
15:18:33.687	0.20111908	-1.5107874	9.225141	0.010168463	-0.07289333	0.10428264	0.16018541	-1.5576202	9.680834	Sitting_Idle
15:18:33.710	0.20111908	-1.5107874	9.225141	0.010168463	-0.07289333	0.10428264	0.16018541	-1.5576202	9.680834	Sitting_Idle
15:18:33.734	0.20111908	-1.5107874	9.225141	0.010168463	-0.07289333	0.10428264	0.16018541	-1.5576202	9.680834	Sitting_Idle
15:18:33.758	0.20111908	-1.5107874	9.225141	0.010168463	-0.07289333	0.10428264	0.16018541	-1.5576202	9.680834	Sitting_Idle
15:18:33.782	0.20111908	-1.5107874	9.225141	0.010168463	-0.07289333	0.10428264	0.16018541	-1.5576202	9.680834	Sitting_Idle
15:18:33.805	0.20111908	-1.5107874	9.225141	0.010168463	-0.07289333	0.10428264	0.16018541	-1.5576202	9.680834	Sitting_Idle
15:18:33.830	0.34716985	-1.4796618	9.239507	0.004670676	-0.049069583	0.093287066	0.21501942	-1.5327655	9.683738	Sitting_Idle
15:18:33.854	0.34716985	-1.4796618	9.239507	0.004670676	-0.049069583	0.093287066	0.21501942	-1.5327655	9.683738	Sitting_Idle
15:18:33.878	0.34716985	-1.4796618	9.239507	0.004670676	-0.049069583	0.093287066	0.21501942	-1.5327655	9.683738	Sitting_Idle
15:18:33.902	0.34716985	-1.4796618	9.239507	0.004670676	-0.049069583	0.093287066	0.21501942	-1.5327655	9.683738	Sitting_Idle
15:18:33.925	0.34716985	-1.4796618	9.239507	0.004670676	-0.049069583	0.093287066	0.21501942	-1.5327655	9.683738	Sitting_Idle
15:18:33.950	0.34716985	-1.4796618	9.239507	0.004670676	-0.049069583	0.093287066	0.21501942	-1.5327655	9.683738	Sitting_Idle
15:18:33.974	0.34716985	-1.4796618	9.239507	0.004670676	-0.049069583	0.093287066	0.21501942	-1.5327655	9.683738	Sitting_Idle
15:18:33.997	0.3232271	-1.4485363	9.332883	0.010779329	-0.029521896	0.07068505	0.24444786	-1.5047188	9.687437	Sitting_Idle
15:18:34.021	0.3232271	-1.4485363	9.332883	0.010779329	-0.029521896	0.07068505	0.24444786	-1.5047188	9.687437	Sitting_Idle
15:18:34.045	0.3232271	-1.4485363	9.332883	0.010779329	-0.029521896	0.07068505	0.24444786	-1.5047188	9.687437	Sitting_Idle
15:18:34.069	0.3232271	-1.4485363	9.332883	0.010779329	-0.029521896	0.07068505	0.24444786	-1.5047188	9.687437	Sitting_Idle
15:18:34.093	0.3232271	-1.4485363	9.332883	0.010779329	-0.029521896	0.07068505	0.24444786	-1.5047188	9.687437	Sitting_Idle
15:18:34.117	0.3232271	-1.4485363	9.332883	0.010779329	-0.029521896	0.07068505	0.24444786	-1.5047188	9.687437	Sitting_Idle
15:18:34.141	0.3232271	-1.4485363	9.332883	0.010779329	-0.029521896	0.07068505	0.24444786	-1.5047188	9.687437	Sitting_Idle
15:18:34.163	0.3232271	-1.4485363	9.332883	0.010779329	-0.029521896	0.07068505	0.24444786	-1.5047188	9.687437	Sitting_Idle
15:18:34.188	0.33759275	-1.3719195	9.289786	-0.00082711154	-0.06128689	0.06213294	0.31795463	-1.4910212	9.687423	Sitting_Idle
15:18:34.212	0.33759275	-1.3719195	9.289786	-0.00082711154	-0.06128689	0.06213294	0.31795463	-1.4910212	9.687423	Sitting_Idle
15:18:34.234	0.33759275	-1.3719195	9.289786	-0.00082711154	-0.06128689	0.06213294	0.31795463	-1.4910212	9.687423	Sitting_Idle
15:18:34.257	0.33759275	-1.3719195	9.289786	-0.00082711154	-0.06128689	0.06213294	0.31795463	-1.4910212	9.687423	Sitting_Idle
15:18:34.281	0.33759275	-1.3719195	9.289786	-0.00082711154	-0.06128689	0.06213294	0.31795463	-1.4910212	9.687423	Sitting_Idle
15:18:34.306	0.33759275	-1.3719195	9.289786	-0.00082711154	-0.06128689	0.06213294	0.31795463	-1.4910212	9.687423	Sitting_Idle
15:18:34.331	0.33759275	-1.3719195	9.289786	-0.00082711154	-0.06128689	0.06213294	0.31795463	-1.4910212	9.687423	Sitting_Idle
15:18:34.353	0.51716334	-1.4245936	9.289786	0.005892406	-0.008752477	0.026091887	0.41709703	-1.4914343	9.683596	Sitting_Idle
15:18:34.377	0.51716334	-1.4245936	9.289786	0.005892406	-0.008752477	0.026091887	0.41709703	-1.4914343	9.683596	Sitting_Idle
15:18:34.401	0.51716334	-1.4245936	9.289786	0.005892406	-0.008752477	0.026091887	0.41709703	-1.4914343	9.683596	Sitting_Idle
15:18:34.425	0.51716334	-1.4245936	9.289786	0.005892406	-0.008752477	0.026091887	0.41709703	-1.4914343	9.683596	Sitting_Idle
15:18:34.449	0.51716334	-1.4245936	9.289786	0.005892406	-0.008752477	0.026091887	0.41709703	-1.4914343	9.683596	Sitting_Idle
15:18:34.473	0.51716334	-1.4245936	9.289786	0.005892406	-0.008752477	0.026091887	0.41709703	-1.4914343	9.683596	Sitting_Idle
15:18:34.497	0.51716334	-1.4245936	9.289786	0.005892406	-0.008752477	0.026091887	0.41709703	-1.4914343	9.683596	Sitting_Idle
15:18:34.520	0.51716334	-1.4245936	9.289786	0.005892406	-0.008752477	0.026091887	0.41709703	-1.4914343	9.683596	Sitting_Idle
15:18:34.545	0.54828894	-1.4557191	9.352037	-0.00876836	-0.005698151	-0.014225218	0.45693928	-1.4871839	9.682452	Sitting_Idle
15:18:34.569	0.54828894	-1.4557191	9.352037	-0.00876836	-0.005698151	-0.014225218	0.45693928	-1.4871839	9.682452	Sitting_Idle
15:18:34.593	0.54828894	-1.4557191	9.352037	-0.00876836	-0.005698151	-0.014225218	0.45693928	-1.4871839	9.682452	Sitting_Idle
15:18:34.615	0.54828894	-1.4557191	9.352037	-0.00876836	-0.005698151	-0.014225218	0.45693928	-1.4871839	9.682452	Sitting_Idle
15:18:34.638	0.54828894	-1.4557191	9.352037	-0.00876836	-0.005698151	-0.014225218	0.45693928	-1.4871839	9.682452	Sitting_Idle
15:18:34.663	0.54828894	-1.4557191	9.352037	-0.00876836	-0.005698151	-0.014225218	0.45693928	-1.4871839	9.682452	Sitting_Idle
15:18:34.687	0.54828894	-1.4557191	9.352037	-0.00876836	-0.005698151	-0.014225218	0.45693928	-1.4871839	9.682452	Sitting_Idle
15:18:34.709	0.54828894	-1.4557191	9.352037	-0.00876836	-0.005698151	-0.014225218	0.45693928	-1.4871839	9.682452	Sitting_Idle
15:18:34.732	0.30886146	-1.4102279	9.311335	-0.006324899	0.004686558	-0.0215556	0.4483071	-1.478787	9.684141	Sitting_Idle
15:18:34.754	0.30886146	-1.4102279	9.311335	-0.006324899	0.004686558	-0.0215556	0.4483071	-1.478787	9.684141	Sitting_Idle
15:18:34.776	0.30886146	-1.4102279	9.311335	-0.006324899	0.004686558	-0.0215556	0.4483071	-1.478787	9.684141	Sitting_Idle
15:18:34.798	0.30886146	-1.4102279	9.311335	-0.006324899	0.004686558	-0.0215556	0.4483071	-1.478787	9.684141	Sitting_Idle
15:18:34.822	0.30886146	-1.4102279	9.311335	-0.006324899	0.004686558	-0.0215556	0.4483071	-1.478787	9.684141	Sitting_Idle
15:18:34.844	0.30886146	-1.4102279	9.311335	-0.006324899	0.004686558	-0.0215556	0.4483071	-1.478787	9.684141	Sitting_Idle
15:18:34.867	0.30886146	-1.4102279	9.311335	-0.006324899	0.004686558	-0.0215556	0.4483071	-1.478787	9.684141	Sitting_Idle
15:18:34.892	0.30886146	-1.4102279	9.311335	-0.006324899	0.004686558	-0.0215556	0.4483071	-1.478787	9.684141	Sitting_Idle
15:18:34.916	0.4189981	-1.4940275	9.323306	-0.017320473	-0.029521896	-0.008116567	0.4300768	-1.4758286	9.685419	Sitting_Idle
15:18:34.940	0.4189981	-1.4940275	9.323306	-0.017320473	-0.029521896	-0.008116567	0.4300768	-1.4758286	9.685419	Sitting_Idle
15:18:34.964	0.4189981	-1.4940275	9.323306	-0.017320473	-0.029521896	-0.008116567	0.4300768	-1.4758286	9.685419	Sitting_Idle
15:18:34.988	0.4189981	-1.4940275	9.323306	-0.017320473	-0.029521896	-0.008116567	0.4300768	-1.4758286	9.685419	Sitting_Idle
15:18:35.011	0.4189981	-1.4940275	9.323306	-0.017320473	-0.029521896	-0.008116567	0.4300768	-1.4758286	9.685419	Sitting_Idle
15:18:35.035	0.4189981	-1.4940275	9.323306	-0.017320473	-0.029521896	-0.008116567	0.4300768	-1.4758286	9.685419	Sitting_Idle
15:18:35.059	0.4189981	-1.4940275	9.323306	-0.017320473	-0.029521896	-0.008116567	0.4300768	-1.4758286	9.685419	Sitting_Idle
15:18:35.083	0.35674694	-1.4341706	9.308941	-0.00021624629	0.0107952105	-0.00506224	0.4175563	-1.478653	9.685536	Sitting_Idle
15:18:35.107	0.35674694	-1.4341706	9.308941	-0.00021624629	0.0107952105	-0.00506224	0.4175563	-1.478653	9.685536	Sitting_Idle
15:18:35.131	0.35674694	-1.4341706	9.308941	-0.00021624629	0.0107952105	-0.00506224	0.4175563	-1.478653	9.685536	Sitting_Idle
15:18:35.155	0.35674694	-1.4341706	9.308941	-0.00021624629	0.0107952105	-0.00506224	0.4175563	-1.478653	9.685536	Sitting_Idle
15:18:35.179	0.35674694	-1.4341706	9.308941	-0.00021624629	0.0107952105	-0.00506224	0.4175563	-1.478653	9.685536	Sitting_Idle
15:18:35.204	0.35674694	-1.4341706	9.308941	-0.00021624629	0.0107952105	-0.00506224	0.4175563	-1.478653	9.685536	Sitting_Idle
15:18:35.227	0.35674694	-1.4341706	9.308941	-0.00021624629	0.0107952105	-0.00506224	0.4175563	-1.478653	9.685536	Sitting_Idle
15:18:35.252	0.35674694	-1.4341706	9.308941	-0.00021624629	0.0107952105	-0.00506224	0.4175563	-1.478653	9.685536	Sitting_Idle
15:18:35.277	0.28013015	-1.333611	9.261055	0.0034489452	-0.007530747	0.0022681428	0.3980241	-1.4786856	9.686354	Sitting_Idle
15:18:35.301	0.28013015	-1.333611	9.261055	0.0034489452	-0.007530747	0.0022681428	0.3980241	-1.4786856	9.686354	Sitting_Idle
15:18:35.324	0.28013015	-1.333611	9.261055	0.0034489452	-0.007530747	0.0022681428	0.3980241	-1.4786856	9.686354	Sitting_Idle
15:18:35.348	0.28013015	-1.333611	9.261055	0.0034489452	-0.007530747	0.0022681428	0.3980241	-1.4786856	9.686354	Sitting_Idle
15:18:35.372	0.28013015	-1.333611	9.261055	0.0034489452	-0.007530747	0.0022681428	0.3980241	-1.4786856	9.686354	Sitting_Idle
15:18:35.396	0.28013015	-1.333611	9.261055	0.0034489452	-0.007530747	0.0022681428	0.3980241	-1.4786856	9.686354	Sitting_Idle
15:18:35.420	0.28013015	-1.333611	9.261055	0.0034489452	-0.007530747	0.0022681428	0.3980241	-1.4786856	9.686354	Sitting_Idle
15:18:35.444	0.28731298	-1.3958622	9.277815	0.004670676	0.0034648278	0.02853535	0.36481288	-1.4704977	9.688908	Sitting_Idle
15:18:35.468	0.28731298	-1.3958622	9.277815	0.004670676	0.0034648278	0.02853535	0.36481288	-1.4704977	9.688908	Sitting_Idle
15:18:35.492	0.28731298	-1.3958622	9.277815	0.004670676	0.0034648278	0.02853535	0.36481288	-1.4704977	9.688908	Sitting_Idle
15:18:35.516	0.28731298	-1.3958622	9.277815	0.004670676	0.0034648278	0.02853535	0.36481288	-1.4704977	9.688908	Sitting_Idle
15:18:35.540	0.28731298	-1.3958622	9.277815	0.004670676	0.0034648278	0.02853535	0.36481288	-1.4704977	9.688908	Sitting_Idle
15:18:35.564	0.28731298	-1.3958622	9.277815	0.004670676	0.0034648278	0.02853535	0.36481288	-1.4704977	9.688908	Sitting_Idle
15:18:35.587	0.28731298	-1.3958622	9.277815	0.004670676	0.0034648278	0.02853535	0.36481288	-1.4704977	9.688908	Sitting_Idle
15:18:35.611	0.28731298	-1.3958622	9.277815	0.004670676	0.0034648278	0.02853535	0.36481288	-1.4704977	9.688908	Sitting_Idle
15:18:35.635	0.40223816	-1.446142	9.289786	-0.002048842	-0.0044764206	0.017539773	0.364006	-1.4664985	9.689544	Sitting_Idle
15:18:35.659	0.40223816	-1.446142	9.289786	-0.002048842	-0.0044764206	0.017539773	0.364006	-1.4664985	9.689544	Sitting_Idle
15:18:35.683	0.40223816	-1.446142	9.289786	-0.002048842	-0.0044764206	0.017539773	0.364006	-1.4664985	9.689544	Sitting_Idle
15:18:35.707	0.40223816	-1.446142	9.289786	-0.002048842	-0.0044764206	0.017539773	0.364006	-1.4664985	9.689544	Sitting_Idle
15:18:35.731	0.40223816	-1.446142	9.289786	-0.002048842	-0.0044764206	0.017539773	0.364006	-1.4664985	9.689544	Sitting_Idle
15:18:35.755	0.40223816	-1.446142	9.289786	-0.002048842	-0.0044764206	0.017539773	0.364006	-1.4664985	9.689544	Sitting_Idle
15:18:35.779	0.40223816	-1.446142	9.289786	-0.002048842	-0.0044764206	0.017539773	0.364006	-1.4664985	9.689544	Sitting_Idle
15:18:35.803	0.38068968	-1.3814965	9.246689	-0.0026597073	-0.0002003638	0.0047116037	0.38301408	-1.4673009	9.688689	Sitting_Idle
15:18:35.827	0.38068968	-1.3814965	9.246689	-0.0026597073	-0.0002003638	0.0047116037	0.38301408	-1.4673009	9.688689	Sitting_Idle
15:18:35.850	0.38068968	-1.3814965	9.246689	-0.0026597073	-0.0002003638	0.0047116037	0.38301408	-1.4673009	9.688689	Sitting_Idle
15:18:35.874	0.38068968	-1.3814965	9.246689	-0.0026597073	-0.0002003638	0.0047116037	0.38301408	-1.4673009	9.688689	Sitting_Idle
15:18:35.898	0.38068968	-1.3814965	9.246689	-0.0026597073	-0.0002003638	0.0047116037	0.38301408	-1.4673009	9.688689	Sitting_Idle
15:18:35.922	0.38068968	-1.3814965	9.246689	-0.0026597073	-0.0002003638	0.0047116037	0.38301408	-1.4673009	9.688689	Sitting_Idle
15:18:35.946	0.38068968	-1.3814965	9.246689	-0.0026597073	-0.0002003638	0.0047116037	0.38301408	-1.4673009	9.688689	Sitting_Idle
15:18:35.970	0.38068968	-1.3814965	9.246689	-0.0026597073	-0.0002003638	0.0047116037	0.38301408	-1.4673009	9.688689	Sitting_Idle
15:18:35.994	0.30886146	-1.3575538	9.256267	0.0010054843	0.00835175	-0.0013970488	0.38852087	-1.4739687	9.687459	Sitting_Idle
15:18:36.018	0.30886146	-1.3575538	9.256267	0.0010054843	0.00835175	-0.0013970488	0.38852087	-1.4739687	9.687459	Sitting_Idle
15:18:36.042	0.30886146	-1.3575538	9.256267	0.0010054843	0.00835175	-0.0013970488	0.38852087	-1.4739687	9.687459	Sitting_Idle
15:18:36.066	0.30886146	-1.3575538	9.256267	0.0010054843	0.00835175	-0.0013970488	0.38852087	-1.4739687	9.687459	Sitting_Idle
15:18:36.091	0.30886146	-1.3575538	9.256267	0.0010054843	0.00835175	-0.0013970488	0.38852087	-1.4739687	9.687459	Sitting_Idle
15:18:36.114	0.30886146	-1.3575538	9.256267	0.0010054843	0.00835175	-0.0013970488	0.38852087	-1.4739687	9.687459	Sitting_Idle
15:18:36.138	0.30886146	-1.3575538	9.256267	0.0010054843	0.00835175	-0.0013970488	0.38852087	-1.4739687	9.687459	Sitting_Idle
15:18:36.161	0.37111259	-1.4102279	9.26345	0.0040598107	0.015071267	0.0047116037	0.3702934	-1.4750037	9.688014	Sitting_Idle
15:18:36.185	0.37111259	-1.4102279	9.26345	0.0040598107	0.015071267	0.0047116037	0.3702934	-1.4750037	9.688014	Sitting_Idle
15:18:36.210	0.37111259	-1.4102279	9.26345	0.0040598107	0.015071267	0.0047116037	0.3702934	-1.4750037	9.688014	Sitting_Idle
15:18:36.235	0.37111259	-1.4102279	9.26345	0.0040598107	0.015071267	0.0047116037	0.3702934	-1.4750037	9.688014	Sitting_Idle
15:18:36.258	0.37111259	-1.4102279	9.26345	0.0040598107	0.015071267	0.0047116037	0.3702934	-1.4750037	9.688014	Sitting_Idle
15:18:36.282	0.37111259	-1.4102279	9.26345	0.0040598107	0.015071267	0.0047116037	0.3702934	-1.4750037	9.688014	Sitting_Idle
15:18:36.306	0.37111259	-1.4102279	9.26345	0.0040598107	0.015071267	0.0047116037	0.3702934	-1.4750037	9.688014	Sitting_Idle
15:18:36.331	0.37111259	-1.4102279	9.26345	0.0040598107	0.015071267	0.0047116037	0.3702934	-1.4750037	9.688014	Sitting_Idle
15:18:36.355	0.23224466	-1.4509305	9.332883	0.0022272146	0.00835175	0.0047116037	0.33190233	-1.4756634	9.689305	Sitting_Idle
15:18:36.379	0.23224466	-1.4509305	9.332883	0.0022272146	0.00835175	0.0047116037	0.33190233	-1.4756634	9.689305	Sitting_Idle
15:18:36.402	0.23224466	-1.4509305	9.332883	0.0022272146	0.00835175	0.0047116037	0.33190233	-1.4756634	9.689305	Sitting_Idle
15:18:36.426	0.23224466	-1.4509305	9.332883	0.0022272146	0.00835175	0.0047116037	0.33190233	-1.4756634	9.689305	Sitting_Idle
15:18:36.451	0.23224466	-1.4509305	9.332883	0.0022272146	0.00835175	0.0047116037	0.33190233	-1.4756634	9.689305	Sitting_Idle
15:18:36.474	0.23224466	-1.4509305	9.332883	0.0022272146	0.00835175	0.0047116037	0.33190233	-1.4756634	9.689305	Sitting_Idle
15:18:36.499	0.23224466	-1.4509305	9.332883	0.0022272146	0.00835175	0.0047116037	0.33190233	-1.4756634	9.689305	Sitting_Idle
15:18:36.522	0.3615355	-1.403045	9.289786	-0.0081574945	-0.0026438248	0.0034898731	0.31304976	-1.4785073	9.6895	Sitting_Idle
15:18:36.545	0.3615355	-1.403045	9.289786	-0.0081574945	-0.0026438248	0.0034898731	0.31304976	-1.4785073	9.6895	Sitting_Idle
15:18:36.570	0.3615355	-1.403045	9.289786	-0.0081574945	-0.0026438248	0.0034898731	0.31304976	-1.4785073	9.6895	Sitting_Idle
15:18:36.594	0.3615355	-1.403045	9.289786	-0.0081574945	-0.0026438248	0.0034898731	0.31304976	-1.4785073	9.6895	Sitting_Idle
15:18:36.618	0.3615355	-1.403045	9.289786	-0.0081574945	-0.0026438248	0.0034898731	0.31304976	-1.4785073	9.6895	Sitting_Idle
15:18:36.640	0.3615355	-1.403045	9.289786	-0.0081574945	-0.0026438248	0.0034898731	0.31304976	-1.4785073	9.6895	Sitting_Idle
15:18:36.664	0.3615355	-1.403045	9.289786	-0.0081574945	-0.0026438248	0.0034898731	0.31304976	-1.4785073	9.6895	Sitting_Idle
15:18:36.689	0.3615355	-1.403045	9.289786	-0.0081574945	-0.0026438248	0.0034898731	0.31304976	-1.4785073	9.6895	Sitting_Idle
15:18:36.714	0.27055305	-1.4293821	9.313729	0.004670676	0.016292997	0.0047116037	0.314951	-1.4851542	9.688422	Sitting_Idle
15:18:36.738	0.27055305	-1.4293821	9.313729	0.004670676	0.016292997	0.0047116037	0.314951	-1.4851542	9.688422	Sitting_Idle
15:18:36.762	0.27055305	-1.4293821	9.313729	0.004670676	0.016292997	0.0047116037	0.314951	-1.4851542	9.688422	Sitting_Idle
15:18:36.784	0.27055305	-1.4293821	9.313729	0.004670676	0.016292997	0.0047116037	0.314951	-1.4851542	9.688422	Sitting_Idle
15:18:36.809	0.27055305	-1.4293821	9.313729	0.004670676	0.016292997	0.0047116037	0.314951	-1.4851542	9.688422	Sitting_Idle
15:18:36.833	0.27055305	-1.4293821	9.313729	0.004670676	0.016292997	0.0047116037	0.314951	-1.4851542	9.688422	Sitting_Idle
15:18:36.855	0.27055305	-1.4293821	9.313729	0.004670676	0.016292997	0.0047116037	0.314951	-1.4851542	9.688422	Sitting_Idle
15:18:36.879	0.35435268	-1.3934679	9.26345	0.0016163494	-0.027078435	0.020594101	0.3111074	-1.477989	9.689641	Sitting_Idle
15:18:36.901	0.35435268	-1.3934679	9.26345	0.0016163494	-0.027078435	0.020594101	0.3111074	-1.477989	9.689641	Sitting_Idle
15:18:36.926	0.35435268	-1.3934679	9.26345	0.0016163494	-0.027078435	0.020594101	0.3111074	-1.477989	9.689641	Sitting_Idle
15:18:36.950	0.35435268	-1.3934679	9.26345	0.0016163494	-0.027078435	0.020594101	0.3111074	-1.477989	9.689641	Sitting_Idle
15:18:36.972	0.35435268	-1.3934679	9.26345	0.0016163494	-0.027078435	0.020594101	0.3111074	-1.477989	9.689641	Sitting_Idle
15:18:36.996	0.35435268	-1.3934679	9.26345	0.0016163494	-0.027078435	0.020594101	0.3111074	-1.477989	9.689641	Sitting_Idle
15:18:37.020	0.35435268	-1.3934679	9.26345	0.0016163494	-0.027078435	0.020594101	0.3111074	-1.477989	9.689641	Sitting_Idle
15:18:37.043	0.35435268	-1.3934679	9.26345	0.0016163494	-0.027078435	0.020594101	0.3111074	-1.477989	9.689641	Sitting_Idle
15:18:37.067	0.44533512	-1.4700848	9.282603	-0.0057140337	-0.008141612	-0.011170893	0.3504542	-1.478827	9.68817	Sitting_Idle
15:18:37.091	0.44533512	-1.4700848	9.282603	-0.0057140337	-0.008141612	-0.011170893	0.3504542	-1.478827	9.68817	Sitting_Idle
15:18:37.115	0.44533512	-1.4700848	9.282603	-0.0057140337	-0.008141612	-0.011170893	0.3504542	-1.478827	9.68817	Sitting_Idle
15:18:37.139	0.44533512	-1.4700848	9.282603	-0.0057140337	-0.008141612	-0.011170893	0.3504542	-1.478827	9.68817	Sitting_Idle
15:18:37.163	0.44533512	-1.4700848	9.282603	-0.0057140337	-0.008141612	-0.011170893	0.3504542	-1.478827	9.68817	Sitting_Idle
15:18:37.187	0.44533512	-1.4700848	9.282603	-0.0057140337	-0.008141612	-0.011170893	0.3504542	-1.478827	9.68817	Sitting_Idle
15:18:37.211	0.44533512	-1.4700848	9.282603	-0.0057140337	-0.008141612	-0.011170893	0.3504542	-1.478827	9.68817	Sitting_Idle
15:18:37.233	0.29210153	-1.4317763	9.311335	-0.00082711154	-0.008141612	-0.006283971	0.34197932	-1.4679738	9.690124	Sitting_Idle
15:18:37.257	0.29210153	-1.4317763	9.311335	-0.00082711154	-0.008141612	-0.006283971	0.34197932	-1.4679738	9.690124	Sitting_Idle
15:18:37.282	0.29210153	-1.4317763	9.311335	-0.00082711154	-0.008141612	-0.006283971	0.34197932	-1.4679738	9.690124	Sitting_Idle
15:18:37.306	0.29210153	-1.4317763	9.311335	-0.00082711154	-0.008141612	-0.006283971	0.34197932	-1.4679738	9.690124	Sitting_Idle
15:18:37.330	0.29210153	-1.4317763	9.311335	-0.00082711154	-0.008141612	-0.006283971	0.34197932	-1.4679738	9.690124	Sitting_Idle
15:18:37.353	0.29210153	-1.4317763	9.311335	-0.00082711154	-0.008141612	-0.006283971	0.34197932	-1.4679738	9.690124	Sitting_Idle
15:18:37.377	0.29210153	-1.4317763	9.311335	-0.00082711154	-0.008141612	-0.006283971	0.34197932	-1.4679738	9.690124	Sitting_Idle
15:18:37.402	0.29210153	-1.4317763	9.311335	-0.00082711154	-0.008141612	-0.006283971	0.34197932	-1.4679738	9.690124	Sitting_Idle
15:18:37.426	0.3328042	-1.3288225	9.232324	0.009557597	0.0022430972	-0.0068948357	0.3564135	-1.4676607	9.68965	Sitting_Idle
15:18:37.450	0.3328042	-1.3288225	9.232324	0.009557597	0.0022430972	-0.0068948357	0.3564135	-1.4676607	9.68965	Sitting_Idle
15:18:37.474	0.3328042	-1.3288225	9.232324	0.009557597	0.0022430972	-0.0068948357	0.3564135	-1.4676607	9.68965	Sitting_Idle
15:18:37.497	0.3328042	-1.3288225	9.232324	0.009557597	0.0022430972	-0.0068948357	0.3564135	-1.4676607	9.68965	Sitting_Idle
15:18:37.521	0.3328042	-1.3288225	9.232324	0.009557597	0.0022430972	-0.0068948357	0.3564135	-1.4676607	9.68965	Sitting_Idle
15:18:37.545	0.3328042	-1.3288225	9.232324	0.009557597	0.0022430972	-0.0068948357	0.3564135	-1.4676607	9.68965	Sitting_Idle
15:18:37.569	0.3328042	-1.3288225	9.232324	0.009557597	0.0022430972	-0.0068948357	0.3564135	-1.4676607	9.68965	Sitting_Idle
15:18:37.593	0.45491222	-1.4293821	9.277815	0.0028380798	0.0034648278	0.013263716	0.35836983	-1.4658707	9.689849	Sitting_Idle
15:18:37.617	0.45491222	-1.4293821	9.277815	0.0028380798	0.0034648278	0.013263716	0.35836983	-1.4658707	9.689849	Sitting_Idle
15:18:37.641	0.45491222	-1.4293821	9.277815	0.0028380798	0.0034648278	0.013263716	0.35836983	-1.4658707	9.689849	Sitting_Idle
15:18:37.664	0.45491222	-1.4293821	9.277815	0.0028380798	0.0034648278	0.013263716	0.35836983	-1.4658707	9.689849	Sitting_Idle
15:18:37.689	0.45491222	-1.4293821	9.277815	0.0028380798	0.0034648278	0.013263716	0.35836983	-1.4658707	9.689849	Sitting_Idle
15:18:37.712	0.45491222	-1.4293821	9.277815	0.0028380798	0.0034648278	0.013263716	0.35836983	-1.4658707	9.689849	Sitting_Idle
15:18:37.736	0.45491222	-1.4293821	9.277815	0.0028380798	0.0034648278	0.013263716	0.35836983	-1.4658707	9.689849	Sitting_Idle
15:18:37.760	0.45491222	-1.4293821	9.277815	0.0028380798	0.0034648278	0.013263716	0.35836983	-1.4658707	9.689849	Sitting_Idle
15:18:37.783	0.21548474	-1.3647367	9.299363	0.0034489452	0.0052974233	0.015096312	0.35312027	-1.4634544	9.690407	Sitting_Idle
15:18:37.807	0.21548474	-1.3647367	9.299363	0.0034489452	0.0052974233	0.015096312	0.35312027	-1.4634544	9.690407	Sitting_Idle
15:18:37.831	0.21548474	-1.3647367	9.299363	0.0034489452	0.0052974233	0.015096312	0.35312027	-1.4634544	9.690407	Sitting_Idle
15:18:37.855	0.21548474	-1.3647367	9.299363	0.0034489452	0.0052974233	0.015096312	0.35312027	-1.4634544	9.690407	Sitting_Idle
15:18:37.878	0.21548474	-1.3647367	9.299363	0.0034489452	0.0052974233	0.015096312	0.35312027	-1.4634544	9.690407	Sitting_Idle
15:18:37.902	0.21548474	-1.3647367	9.299363	0.0034489452	0.0052974233	0.015096312	0.35312027	-1.4634544	9.690407	Sitting_Idle
15:18:37.926	0.21548474	-1.3647367	9.299363	0.0034489452	0.0052974233	0.015096312	0.35312027	-1.4634544	9.690407	Sitting_Idle
15:18:37.950	0.21548474	-1.3647367	9.299363	0.0034489452	0.0052974233	0.015096312	0.35312027	-1.4634544	9.690407	Sitting_Idle
15:18:37.974	0.31604427	-1.3671309	9.287392	0.0040598107	-0.007530747	0.030367944	0.33430743	-1.4564688	9.692126	Sitting_Idle
15:18:37.998	0.31604427	-1.3671309	9.287392	0.0040598107	-0.007530747	0.030367944	0.33430743	-1.4564688	9.692126	Sitting_Idle
15:18:38.022	0.31604427	-1.3671309	9.287392	0.0040598107	-0.007530747	0.030367944	0.33430743	-1.4564688	9.692126	Sitting_Idle
15:18:38.046	0.31604427	-1.3671309	9.287392	0.0040598107	-0.007530747	0.030367944	0.33430743	-1.4564688	9.692126	Sitting_Idle
15:18:38.070	0.31604427	-1.3671309	9.287392	0.0040598107	-0.007530747	0.030367944	0.33430743	-1.4564688	9.692126	Sitting_Idle
15:18:38.092	0.31604427	-1.3671309	9.287392	0.0040598107	-0.007530747	0.030367944	0.33430743	-1.4564688	9.692126	Sitting_Idle
15:18:38.117	0.31604427	-1.3671309	9.287392	0.0040598107	-0.007530747	0.030367944	0.33430743	-1.4564688	9.692126	Sitting_Idle
15:18:38.141	0.34956414	-1.3743137	9.265843	0.008335867	-0.0069198813	0.018761504	0.3448849	-1.4548473	9.691999	Sitting_Idle
15:18:38.164	0.34956414	-1.3743137	9.265843	0.008335867	-0.0069198813	0.018761504	0.3448849	-1.4548473	9.691999	Sitting_Idle
15:18:38.188	0.34956414	-1.3743137	9.265843	0.008335867	-0.0069198813	0.018761504	0.3448849	-1.4548473	9.691999	Sitting_Idle
15:18:38.212	0.34956414	-1.3743137	9.265843	0.008335867	-0.0069198813	0.018761504	0.3448849	-1.4548473	9.691999	Sitting_Idle
15:18:38.237	0.34956414	-1.3743137	9.265843	0.008335867	-0.0069198813	0.018761504	0.3448849	-1.4548473	9.691999	Sitting_Idle
15:18:38.260	0.34956414	-1.3743137	9.265843	0.008335867	-0.0069198813	0.018761504	0.3448849	-1.4548473	9.691999	Sitting_Idle
15:18:38.282	0.34956414	-1.3743137	9.265843	0.008335867	-0.0069198813	0.018761504	0.3448849	-1.4548473	9.691999	Sitting_Idle
15:18:38.304	0.34956414	-1.3743137	9.265843	0.008335867	-0.0069198813	0.018761504	0.3448849	-1.4548473	9.691999	Sitting_Idle
15:18:38.327	0.3519584	-1.3264283	9.287392	-0.002048842	-0.035019685	0.032200538	0.35679618	-1.4513848	9.692088	Sitting_Idle
15:18:38.350	0.3519584	-1.3264283	9.287392	-0.002048842	-0.035019685	0.032200538	0.35679618	-1.4513848	9.692088	Sitting_Idle
15:18:38.373	0.3519584	-1.3264283	9.287392	-0.002048842	-0.035019685	0.032200538	0.35679618	-1.4513848	9.692088	Sitting_Idle
15:18:38.397	0.3519584	-1.3264283	9.287392	-0.002048842	-0.035019685	0.032200538	0.35679618	-1.4513848	9.692088	Sitting_Idle
15:18:38.421	0.3519584	-1.3264283	9.287392	-0.002048842	-0.035019685	0.032200538	0.35679618	-1.4513848	9.692088	Sitting_Idle
15:18:38.443	0.3519584	-1.3264283	9.287392	-0.002048842	-0.035019685	0.032200538	0.35679618	-1.4513848	9.692088	Sitting_Idle
15:18:38.468	0.3519584	-1.3264283	9.287392	-0.002048842	-0.035019685	0.032200538	0.35679618	-1.4513848	9.692088	Sitting_Idle
15:18:38.492	0.30886146	-1.3695252	9.284998	0.005281541	0.0010213667	0.027313618	0.3619076	-1.4465737	9.692617	Sitting_Idle
15:18:38.516	0.30886146	-1.3695252	9.284998	0.005281541	0.0010213667	0.027313618	0.3619076	-1.4465737	9.692617	Sitting_Idle
15:18:38.540	0.30886146	-1.3695252	9.284998	0.005281541	0.0010213667	0.027313618	0.3619076	-1.4465737	9.692617	Sitting_Idle
15:18:38.564	0.30886146	-1.3695252	9.284998	0.005281541	0.0010213667	0.027313618	0.3619076	-1.4465737	9.692617	Sitting_Idle
15:18:38.587	0.30886146	-1.3695252	9.284998	0.005281541	0.0010213667	0.027313618	0.3619076	-1.4465737	9.692617	Sitting_Idle
15:18:38.611	0.30886146	-1.3695252	9.284998	0.005281541	0.0010213667	0.027313618	0.3619076	-1.4465737	9.692617	Sitting_Idle
15:18:38.635	0.30886146	-1.3695252	9.284998	0.005281541	0.0010213667	0.027313618	0.3619076	-1.4465737	9.692617	Sitting_Idle
15:18:38.659	0.30886146	-1.3695252	9.284998	0.005281541	0.0010213667	0.027313618	0.3619076	-1.4465737	9.692617	Sitting_Idle
15:18:38.682	0.339987	-1.3383996	9.277815	0.009557597	-0.015471996	0.048083033	0.3590928	-1.4457082	9.692851	Sitting_Idle
15:18:38.707	0.339987	-1.3383996	9.277815	0.009557597	-0.015471996	0.048083033	0.3590928	-1.4457082	9.692851	Sitting_Idle
15:18:38.731	0.339987	-1.3383996	9.277815	0.009557597	-0.015471996	0.048083033	0.3590928	-1.4457082	9.692851	Sitting_Idle
15:18:38.753	0.339987	-1.3383996	9.277815	0.009557597	-0.015471996	0.048083033	0.3590928	-1.4457082	9.692851	Sitting_Idle
15:18:38.777	0.339987	-1.3383996	9.277815	0.009557597	-0.015471996	0.048083033	0.3590928	-1.4457082	9.692851	Sitting_Idle
15:18:38.801	0.339987	-1.3383996	9.277815	0.009557597	-0.015471996	0.048083033	0.3590928	-1.4457082	9.692851	Sitting_Idle
15:18:38.825	0.339987	-1.3383996	9.277815	0.009557597	-0.015471996	0.048083033	0.3590928	-1.4457082	9.692851	Sitting_Idle
15:18:38.849	0.339987	-1.3383996	9.277815	0.009557597	-0.015471996	0.048083033	0.3590928	-1.4457082	9.692851	Sitting_Idle
15:18:38.873	0.41181526	-1.4054393	9.323306	0.0065032714	-0.0142502645	0.04991563	0.37937284	-1.4442142	9.692302	Sitting_Idle
15:18:38.898	0.41181526	-1.4054393	9.323306	0.0065032714	-0.0142502645	0.04991563	0.37937284	-1.4442142	9.692302	Sitting_Idle
15:18:38.921	0.41181526	-1.4054393	9.323306	0.0065032714	-0.0142502645	0.04991563	0.37937284	-1.4442142	9.692302	Sitting_Idle
15:18:38.946	0.41181526	-1.4054393	9.323306	0.0065032714	-0.0142502645	0.04991563	0.37937284	-1.4442142	9.692302	Sitting_Idle
15:18:38.970	0.41181526	-1.4054393	9.323306	0.0065032714	-0.0142502645	0.04991563	0.37937284	-1.4442142	9.692302	Sitting_Idle
15:18:38.992	0.41181526	-1.4054393	9.323306	0.0065032714	-0.0142502645	0.04991563	0.37937284	-1.4442142	9.692302	Sitting_Idle
15:18:39.016	0.41181526	-1.4054393	9.323306	0.0065032714	-0.0142502645	0.04991563	0.37937284	-1.4442142	9.692302	Sitting_Idle
15:18:39.040	0.4189981	-1.4389591	9.25866	0.012611924	-0.0014220943	0.051748227	0.39543185	-1.4386036	9.692493	Sitting_Idle
15:18:39.064	0.4189981	-1.4389591	9.25866	0.012611924	-0.0014220943	0.051748227	0.39543185	-1.4386036	9.692493	Sitting_Idle
15:18:39.088	0.4189981	-1.4389591	9.25866	0.012611924	-0.0014220943	0.051748227	0.39543185	-1.4386036	9.692493	Sitting_Idle
15:18:39.112	0.4189981	-1.4389591	9.25866	0.012611924	-0.0014220943	0.051748227	0.39543185	-1.4386036	9.692493	Sitting_Idle
15:18:39.136	0.4189981	-1.4389591	9.25866	0.012611924	-0.0014220943	0.051748227	0.39543185	-1.4386036	9.692493	Sitting_Idle
15:18:39.160	0.4189981	-1.4389591	9.25866	0.012611924	-0.0014220943	0.051748227	0.39543185	-1.4386036	9.692493	Sitting_Idle
15:18:39.184	0.4189981	-1.4389591	9.25866	0.012611924	-0.0014220943	0.051748227	0.39543185	-1.4386036	9.692493	Sitting_Idle
15:18:39.208	0.4189981	-1.4389591	9.25866	0.012611924	-0.0014220943	0.051748227	0.39543185	-1.4386036	9.692493	Sitting_Idle
15:18:39.232	0.45970076	-1.4389591	9.270632	-0.002048842	-0.011806804	0.048693903	0.41158313	-1.4339427	9.692512	Sitting_Idle
15:18:39.256	0.45970076	-1.4389591	9.270632	-0.002048842	-0.011806804	0.048693903	0.41158313	-1.4339427	9.692512	Sitting_Idle
15:18:39.280	0.45970076	-1.4389591	9.270632	-0.002048842	-0.011806804	0.048693903	0.41158313	-1.4339427	9.692512	Sitting_Idle
15:18:39.305	0.45970076	-1.4389591	9.270632	-0.002048842	-0.011806804	0.048693903	0.41158313	-1.4339427	9.692512	Sitting_Idle
15:18:39.328	0.45970076	-1.4389591	9.270632	-0.002048842	-0.011806804	0.048693903	0.41158313	-1.4339427	9.692512	Sitting_Idle
15:18:39.352	0.45970076	-1.4389591	9.270632	-0.002048842	-0.011806804	0.048693903	0.41158313	-1.4339427	9.692512	Sitting_Idle
15:18:39.376	0.45970076	-1.4389591	9.270632	-0.002048842	-0.011806804	0.048693903	0.41158313	-1.4339427	9.692512	Sitting_Idle
15:18:39.400	0.3519584	-1.3527653	9.265843	0.005281541	0.0028539624	0.044417843	0.4159738	-1.43356	9.692382	Sitting_Idle
15:18:39.424	0.3519584	-1.3527653	9.265843	0.005281541	0.0028539624	0.044417843	0.4159738	-1.43356	9.692382	Sitting_Idle
15:18:39.448	0.3519584	-1.3527653	9.265843	0.005281541	0.0028539624	0.044417843	0.4159738	-1.43356	9.692382	Sitting_Idle
15:18:39.472	0.3519584	-1.3527653	9.265843	0.005281541	0.0028539624	0.044417843	0.4159738	-1.43356	9.692382	Sitting_Idle
15:18:39.496	0.3519584	-1.3527653	9.265843	0.005281541	0.0028539624	0.044417843	0.4159738	-1.43356	9.692382	Sitting_Idle
15:18:39.519	0.3519584	-1.3527653	9.265843	0.005281541	0.0028539624	0.044417843	0.4159738	-1.43356	9.692382	Sitting_Idle
15:18:39.544	0.3519584	-1.3527653	9.265843	0.005281541	0.0028539624	0.044417843	0.4159738	-1.43356	9.692382	Sitting_Idle
15:18:39.568	0.3519584	-1.3527653	9.265843	0.005281541	0.0028539624	0.044417843	0.4159738	-1.43356	9.692382	Sitting_Idle
15:18:39.592	0.43815228	-1.3671309	9.296969	0.005892406	-0.0014220943	0.048083033	0.41085762	-1.4331149	9.692665	Sitting_Idle
15:18:39.616	0.43815228	-1.3671309	9.296969	0.005892406	-0.0014220943	0.048083033	0.41085762	-1.4331149	9.692665	Sitting_Idle
15:18:39.640	0.43815228	-1.3671309	9.296969	0.005892406	-0.0014220943	0.048083033	0.41085762	-1.4331149	9.692665	Sitting_Idle
15:18:39.664	0.43815228	-1.3671309	9.296969	0.005892406	-0.0014220943	0.048083033	0.41085762	-1.4331149	9.692665	Sitting_Idle
15:18:39.688	0.43815228	-1.3671309	9.296969	0.005892406	-0.0014220943	0.048083033	0.41085762	-1.4331149	9.692665	Sitting_Idle
15:18:39.712	0.43815228	-1.3671309	9.296969	0.005892406	-0.0014220943	0.048083033	0.41085762	-1.4331149	9.692665	Sitting_Idle
15:18:39.734	0.43815228	-1.3671309	9.296969	0.005892406	-0.0014220943	0.048083033	0.41085762	-1.4331149	9.692665	Sitting_Idle
15:18:39.757	0.43815228	-1.4150164	9.246689	0.0071141366	-0.010585072	0.041974384	0.41423407	-1.4279228	9.693288	Sitting_Idle
15:18:39.782	0.43815228	-1.4150164	9.246689	0.0071141366	-0.010585072	0.041974384	0.41423407	-1.4279228	9.693288	Sitting_Idle
15:18:39.806	0.43815228	-1.4150164	9.246689	0.0071141366	-0.010585072	0.041974384	0.41423407	-1.4279228	9.693288	Sitting_Idle
15:18:39.830	0.43815228	-1.4150164	9.246689	0.0071141366	-0.010585072	0.041974384	0.41423407	-1.4279228	9.693288	Sitting_Idle
15:18:39.854	0.43815228	-1.4150164	9.246689	0.0071141366	-0.010585072	0.041974384	0.41423407	-1.4279228	9.693288	Sitting_Idle
15:18:39.876	0.43815228	-1.4150164	9.246689	0.0071141366	-0.010585072	0.041974384	0.41423407	-1.4279228	9.693288	Sitting_Idle
15:18:39.899	0.43815228	-1.4150164	9.246689	0.0071141366	-0.010585072	0.041974384	0.41423407	-1.4279228	9.693288	Sitting_Idle
15:18:39.923	0.43815228	-1.4150164	9.246689	0.0071141366	-0.010585072	0.041974384	0.41423407	-1.4279228	9.693288	Sitting_Idle
15:18:39.947	0.42378664	-1.3455825	9.25866	0.0065032714	0.007740884	0.03892006	0.41765144	-1.4216871	9.694057	Sitting_Idle
15:18:39.971	0.42378664	-1.3455825	9.25866	0.0065032714	0.007740884	0.03892006	0.41765144	-1.4216871	9.694057	Sitting_Idle
15:18:39.993	0.42378664	-1.3455825	9.25866	0.0065032714	0.007740884	0.03892006	0.41765144	-1.4216871	9.694057	Sitting_Idle
15:18:40.018	0.42378664	-1.3455825	9.25866	0.0065032714	0.007740884	0.03892006	0.41765144	-1.4216871	9.694057	Sitting_Idle
15:18:40.040	0.42378664	-1.3455825	9.25866	0.0065032714	0.007740884	0.03892006	0.41765144	-1.4216871	9.694057	Sitting_Idle
15:18:40.064	0.42378664	-1.3455825	9.25866	0.0065032714	0.007740884	0.03892006	0.41765144	-1.4216871	9.694057	Sitting_Idle
15:18:40.088	0.42378664	-1.3455825	9.25866	0.0065032714	0.007740884	0.03892006	0.41765144	-1.4216871	9.694057	Sitting_Idle
15:18:40.112	0.36871833	-1.3671309	9.296969	0.0034489452	-0.009363342	0.043196112	0.41877228	-1.4165183	9.694766	Sitting_Idle
15:18:40.137	0.36871833	-1.3671309	9.296969	0.0034489452	-0.009363342	0.043196112	0.41877228	-1.4165183	9.694766	Sitting_Idle
15:18:40.160	0.36871833	-1.3671309	9.296969	0.0034489452	-0.009363342	0.043196112	0.41877228	-1.4165183	9.694766	Sitting_Idle
15:18:40.184	0.36871833	-1.3671309	9.296969	0.0034489452	-0.009363342	0.043196112	0.41877228	-1.4165183	9.694766	Sitting_Idle
15:18:40.208	0.36871833	-1.3671309	9.296969	0.0034489452	-0.009363342	0.043196112	0.41877228	-1.4165183	9.694766	Sitting_Idle
15:18:40.232	0.36871833	-1.3671309	9.296969	0.0034489452	-0.009363342	0.043196112	0.41877228	-1.4165183	9.694766	Sitting_Idle
15:18:40.256	0.36871833	-1.3671309	9.296969	0.0034489452	-0.009363342	0.043196112	0.41877228	-1.4165183	9.694766	Sitting_Idle
15:18:40.277	0.36871833	-1.3671309	9.296969	0.0034489452	-0.009363342	0.043196112	0.41877228	-1.4165183	9.694766	Sitting_Idle
15:18:40.299	0.42378664	-1.3623424	9.284998	0.004670676	-0.011806804	0.043196112	0.4348925	-1.4112197	9.694829	Sitting_Idle
15:18:40.321	0.42378664	-1.3623424	9.284998	0.004670676	-0.011806804	0.043196112	0.4348925	-1.4112197	9.694829	Sitting_Idle
15:18:40.345	0.42378664	-1.3623424	9.284998	0.004670676	-0.011806804	0.043196112	0.4348925	-1.4112197	9.694829	Sitting_Idle
15:18:40.370	0.42378664	-1.3623424	9.284998	0.004670676	-0.011806804	0.043196112	0.4348925	-1.4112197	9.694829	Sitting_Idle
15:18:40.393	0.42378664	-1.3623424	9.284998	0.004670676	-0.011806804	0.043196112	0.4348925	-1.4112197	9.694829	Sitting_Idle
15:18:40.417	0.42378664	-1.3623424	9.284998	0.004670676	-0.011806804	0.043196112	0.4348925	-1.4112197	9.694829	Sitting_Idle
15:18:40.441	0.42378664	-1.3623424	9.284998	0.004670676	-0.011806804	0.043196112	0.4348925	-1.4112197	9.694829	Sitting_Idle
15:18:40.465	0.42378664	-1.3623424	9.284998	0.004670676	-0.011806804	0.043196112	0.4348925	-1.4112197	9.694829	Sitting_Idle
15:18:40.489	0.43575802	-1.3431882	9.313729	0.0028380798	-0.0038655554	0.050526496	0.44326052	-1.4035304	9.695566	Sitting_Idle
15:18:40.513	0.43575802	-1.3431882	9.313729	0.0028380798	-0.0038655554	0.050526496	0.44326052	-1.4035304	9.695566	Sitting_Idle
15:18:40.537	0.43575802	-1.3431882	9.313729	0.0028380798	-0.0038655554	0.050526496	0.44326052	-1.4035304	9.695566	Sitting_Idle
15:18:40.560	0.43575802	-1.3431882	9.313729	0.0028380798	-0.0038655554	0.050526496	0.44326052	-1.4035304	9.695566	Sitting_Idle
15:18:40.584	0.43575802	-1.3431882	9.313729	0.0028380798	-0.0038655554	0.050526496	0.44326052	-1.4035304	9.695566	Sitting_Idle
15:18:40.609	0.43575802	-1.3431882	9.313729	0.0028380798	-0.0038655554	0.050526496	0.44326052	-1.4035304	9.695566	Sitting_Idle
15:18:40.631	0.43575802	-1.3431882	9.313729	0.0028380798	-0.0038655554	0.050526496	0.44326052	-1.4035304	9.695566	Sitting_Idle
15:18:40.653	0.531529	-1.3360053	9.29218	0.0016163494	-0.019137187	0.026091887	0.4587608	-1.3992981	9.695457	Sitting_Idle
15:18:40.674	0.531529	-1.3360053	9.29218	0.0016163494	-0.019137187	0.026091887	0.4587608	-1.3992981	9.695457	Sitting_Idle
15:18:40.697	0.531529	-1.3360053	9.29218	0.0016163494	-0.019137187	0.026091887	0.4587608	-1.3992981	9.695457	Sitting_Idle
15:18:40.722	0.531529	-1.3360053	9.29218	0.0016163494	-0.019137187	0.026091887	0.4587608	-1.3992981	9.695457	Sitting_Idle
15:18:40.744	0.531529	-1.3360053	9.29218	0.0016163494	-0.019137187	0.026091887	0.4587608	-1.3992981	9.695457	Sitting_Idle
15:18:40.767	0.531529	-1.3360053	9.29218	0.0016163494	-0.019137187	0.026091887	0.4587608	-1.3992981	9.695457	Sitting_Idle
15:18:40.791	0.531529	-1.3360053	9.29218	0.0016163494	-0.019137187	0.026091887	0.4587608	-1.3992981	9.695457	Sitting_Idle
15:18:40.815	0.531529	-1.3360053	9.29218	0.0016163494	-0.019137187	0.026091887	0.4587608	-1.3992981	9.695457	Sitting_Idle
15:18:40.840	0.6081458	-1.3431882	9.308941	-0.002048842	-0.0142502645	-0.014836084	0.51265734	-1.3944074	9.693461	Sitting_Idle
15:18:40.864	0.6081458	-1.3431882	9.308941	-0.002048842	-0.0142502645	-0.014836084	0.51265734	-1.3944074	9.693461	Sitting_Idle
15:18:40.888	0.6081458	-1.3431882	9.308941	-0.002048842	-0.0142502645	-0.014836084	0.51265734	-1.3944074	9.693461	Sitting_Idle
15:18:40.910	0.6081458	-1.3431882	9.308941	-0.002048842	-0.0142502645	-0.014836084	0.51265734	-1.3944074	9.693461	Sitting_Idle
15:18:40.934	0.6081458	-1.3431882	9.308941	-0.002048842	-0.0142502645	-0.014836084	0.51265734	-1.3944074	9.693461	Sitting_Idle
15:18:40.959	0.6081458	-1.3431882	9.308941	-0.002048842	-0.0142502645	-0.014836084	0.51265734	-1.3944074	9.693461	Sitting_Idle
15:18:40.983	0.6081458	-1.3431882	9.308941	-0.002048842	-0.0142502645	-0.014836084	0.51265734	-1.3944074	9.693461	Sitting_Idle
15:18:41.007	0.6081458	-1.3431882	9.308941	-0.002048842	-0.0142502645	-0.014836084	0.51265734	-1.3944074	9.693461	Sitting_Idle
15:18:41.031	0.49082634	-1.3024855	9.304152	-0.004492303	-0.013028534	-0.0215556	0.5414494	-1.3909171	9.692398	Sitting_Idle
15:18:41.055	0.49082634	-1.3024855	9.304152	-0.004492303	-0.013028534	-0.0215556	0.5414494	-1.3909171	9.692398	Sitting_Idle
15:18:41.078	0.49082634	-1.3024855	9.304152	-0.004492303	-0.013028534	-0.0215556	0.5414494	-1.3909171	9.692398	Sitting_Idle
15:18:41.102	0.49082634	-1.3024855	9.304152	-0.004492303	-0.013028534	-0.0215556	0.5414494	-1.3909171	9.692398	Sitting_Idle
15:18:41.125	0.49082634	-1.3024855	9.304152	-0.004492303	-0.013028534	-0.0215556	0.5414494	-1.3909171	9.692398	Sitting_Idle
15:18:41.148	0.49082634	-1.3024855	9.304152	-0.004492303	-0.013028534	-0.0215556	0.5414494	-1.3909171	9.692398	Sitting_Idle
15:18:41.172	0.49082634	-1.3024855	9.304152	-0.004492303	-0.013028534	-0.0215556	0.5414494	-1.3909171	9.692398	Sitting_Idle
15:18:41.197	0.53392327	-1.2881198	9.301758	0.0010054843	-0.0002003638	-0.0374381	0.55585754	-1.3893442	9.691808	Sitting_Idle
15:18:41.221	0.53392327	-1.2881198	9.301758	0.0010054843	-0.0002003638	-0.0374381	0.55585754	-1.3893442	9.691808	Sitting_Idle
15:18:41.244	0.53392327	-1.2881198	9.301758	0.0010054843	-0.0002003638	-0.0374381	0.55585754	-1.3893442	9.691808	Sitting_Idle
15:18:41.268	0.53392327	-1.2881198	9.301758	0.0010054843	-0.0002003638	-0.0374381	0.55585754	-1.3893442	9.691808	Sitting_Idle
15:18:41.292	0.53392327	-1.2881198	9.301758	0.0010054843	-0.0002003638	-0.0374381	0.55585754	-1.3893442	9.691808	Sitting_Idle
15:18:41.316	0.53392327	-1.2881198	9.301758	0.0010054843	-0.0002003638	-0.0374381	0.55585754	-1.3893442	9.691808	Sitting_Idle
15:18:41.340	0.53392327	-1.2881198	9.301758	0.0010054843	-0.0002003638	-0.0374381	0.55585754	-1.3893442	9.691808	Sitting_Idle
15:18:41.364	0.53392327	-1.2881198	9.301758	0.0010054843	-0.0002003638	-0.0374381	0.55585754	-1.3893442	9.691808	Sitting_Idle
15:18:41.388	0.59378016	-1.3048798	9.273026	-0.013655282	-0.005698151	-0.07836606	0.5775618	-1.3899883	9.690446	Sitting_Idle
15:18:41.411	0.59378016	-1.3048798	9.273026	-0.013655282	-0.005698151	-0.07836606	0.5775618	-1.3899883	9.690446	Sitting_Idle
15:18:41.436	0.59378016	-1.3048798	9.273026	-0.013655282	-0.005698151	-0.07836606	0.5775618	-1.3899883	9.690446	Sitting_Idle
15:18:41.460	0.59378016	-1.3048798	9.273026	-0.013655282	-0.005698151	-0.07836606	0.5775618	-1.3899883	9.690446	Sitting_Idle
15:18:41.483	0.59378016	-1.3048798	9.273026	-0.013655282	-0.005698151	-0.07836606	0.5775618	-1.3899883	9.690446	Sitting_Idle
15:18:41.506	0.59378016	-1.3048798	9.273026	-0.013655282	-0.005698151	-0.07836606	0.5775618	-1.3899883	9.690446	Sitting_Idle
15:18:41.530	0.59378016	-1.3048798	9.273026	-0.013655282	-0.005698151	-0.07836606	0.5775618	-1.3899883	9.690446	Sitting_Idle
15:18:41.553	0.5458947	-1.3431882	9.3280945	-0.02526172	0.02240165	-0.12479183	0.6205241	-1.4047905	9.685654	Sitting_Idle
15:18:41.577	0.5458947	-1.3431882	9.3280945	-0.02526172	0.02240165	-0.12479183	0.6205241	-1.4047905	9.685654	Sitting_Idle
15:18:41.601	0.5458947	-1.3431882	9.3280945	-0.02526172	0.02240165	-0.12479183	0.6205241	-1.4047905	9.685654	Sitting_Idle
15:18:41.623	0.5458947	-1.3431882	9.3280945	-0.02526172	0.02240165	-0.12479183	0.6205241	-1.4047905	9.685654	Sitting_Idle
15:18:41.647	0.5458947	-1.3431882	9.3280945	-0.02526172	0.02240165	-0.12479183	0.6205241	-1.4047905	9.685654	Sitting_Idle
15:18:41.671	0.5458947	-1.3431882	9.3280945	-0.02526172	0.02240165	-0.12479183	0.6205241	-1.4047905	9.685654	Sitting_Idle
15:18:41.695	0.5458947	-1.3431882	9.3280945	-0.02526172	0.02240165	-0.12479183	0.6205241	-1.4047905	9.685654	Sitting_Idle
15:18:41.718	0.5458947	-1.3431882	9.3280945	-0.02526172	0.02240165	-0.12479183	0.6205241	-1.4047905	9.685654	Sitting_Idle
15:18:41.741	0.44054657	-1.3695252	9.256267	-0.0099900905	0.032175496	-0.100968085	0.5892759	-1.4223224	9.685047	Sitting_Idle
15:18:41.765	0.44054657	-1.3695252	9.256267	-0.0099900905	0.032175496	-0.100968085	0.5892759	-1.4223224	9.685047	Sitting_Idle
15:18:41.790	0.44054657	-1.3695252	9.256267	-0.0099900905	0.032175496	-0.100968085	0.5892759	-1.4223224	9.685047	Sitting_Idle
15:18:41.812	0.44054657	-1.3695252	9.256267	-0.0099900905	0.032175496	-0.100968085	0.5892759	-1.4223224	9.685047	Sitting_Idle
15:18:41.836	0.44054657	-1.3695252	9.256267	-0.0099900905	0.032175496	-0.100968085	0.5892759	-1.4223224	9.685047	Sitting_Idle
15:18:41.860	0.44054657	-1.3695252	9.256267	-0.0099900905	0.032175496	-0.100968085	0.5892759	-1.4223224	9.685047	Sitting_Idle
15:18:41.884	0.44054657	-1.3695252	9.256267	-0.0099900905	0.032175496	-0.100968085	0.5892759	-1.4223224	9.685047	Sitting_Idle
15:18:41.908	0.44054657	-1.3695252	9.256267	-0.0099900905	0.032175496	-0.100968085	0.5892759	-1.4223224	9.685047	Sitting_Idle
15:18:41.933	0.43096948	-1.3695252	9.270632	-0.027094316	0.019958189	-0.11318538	0.55114067	-1.4443109	9.684038	Sitting_Idle
15:18:41.957	0.43096948	-1.3695252	9.270632	-0.027094316	0.019958189	-0.11318538	0.55114067	-1.4443109	9.684038	Sitting_Idle
15:18:41.981	0.43096948	-1.3695252	9.270632	-0.027094316	0.019958189	-0.11318538	0.55114067	-1.4443109	9.684038	Sitting_Idle
15:18:42.004	0.43096948	-1.3695252	9.270632	-0.027094316	0.019958189	-0.11318538	0.55114067	-1.4443109	9.684038	Sitting_Idle
15:18:42.029	0.43096948	-1.3695252	9.270632	-0.027094316	0.019958189	-0.11318538	0.55114067	-1.4443109	9.684038	Sitting_Idle
15:18:42.053	0.43096948	-1.3695252	9.270632	-0.027094316	0.019958189	-0.11318538	0.55114067	-1.4443109	9.684038	Sitting_Idle
15:18:42.075	0.43096948	-1.3695252	9.270632	-0.027094316	0.019958189	-0.11318538	0.55114067	-1.4443109	9.684038	Sitting_Idle
15:18:42.099	0.28252444	-1.4174107	9.256267	-0.013044416	0.03645155	-0.047822807	0.48466116	-1.4569094	9.685706	Sitting_Idle
15:18:42.122	0.28252444	-1.4174107	9.256267	-0.013044416	0.03645155	-0.047822807	0.48466116	-1.4569094	9.685706	Sitting_Idle
15:18:42.147	0.28252444	-1.4174107	9.256267	-0.013044416	0.03645155	-0.047822807	0.48466116	-1.4569094	9.685706	Sitting_Idle
15:18:42.171	0.28252444	-1.4174107	9.256267	-0.013044416	0.03645155	-0.047822807	0.48466116	-1.4569094	9.685706	Sitting_Idle
15:18:42.194	0.28252444	-1.4174107	9.256267	-0.013044416	0.03645155	-0.047822807	0.48466116	-1.4569094	9.685706	Sitting_Idle
15:18:42.218	0.28252444	-1.4174107	9.256267	-0.013044416	0.03645155	-0.047822807	0.48466116	-1.4569094	9.685706	Sitting_Idle
15:18:42.242	0.28252444	-1.4174107	9.256267	-0.013044416	0.03645155	-0.047822807	0.48466116	-1.4569094	9.685706	Sitting_Idle
15:18:42.265	0.28252444	-1.4174107	9.256267	-0.013044416	0.03645155	-0.047822807	0.48466116	-1.4569094	9.685706	Sitting_Idle
15:18:42.288	0.22506183	-1.4245936	9.320911	-0.0075466293	0.013849537	0.012041987	0.38121957	-1.4662577	9.688919	Sitting_Idle
15:18:42.312	0.22506183	-1.4245936	9.320911	-0.0075466293	0.013849537	0.012041987	0.38121957	-1.4662577	9.688919	Sitting_Idle
15:18:42.336	0.22506183	-1.4245936	9.320911	-0.0075466293	0.013849537	0.012041987	0.38121957	-1.4662577	9.688919	Sitting_Idle
15:18:42.360	0.22506183	-1.4245936	9.320911	-0.0075466293	0.013849537	0.012041987	0.38121957	-1.4662577	9.688919	Sitting_Idle
15:18:42.384	0.22506183	-1.4245936	9.320911	-0.0075466293	0.013849537	0.012041987	0.38121957	-1.4662577	9.688919	Sitting_Idle
15:18:42.408	0.22506183	-1.4245936	9.320911	-0.0075466293	0.013849537	0.012041987	0.38121957	-1.4662577	9.688919	Sitting_Idle
15:18:42.432	0.22506183	-1.4245936	9.320911	-0.0075466293	0.013849537	0.012041987	0.38121957	-1.4662577	9.688919	Sitting_Idle
15:18:42.456	0.22985038	-1.4245936	9.332883	0.0034489452	0.007740884	0.06213294	0.33265617	-1.4679575	9.69045	Sitting_Idle
15:18:42.480	0.22985038	-1.4245936	9.332883	0.0034489452	0.007740884	0.06213294	0.33265617	-1.4679575	9.69045	Sitting_Idle
15:18:42.504	0.22985038	-1.4245936	9.332883	0.0034489452	0.007740884	0.06213294	0.33265617	-1.4679575	9.69045	Sitting_Idle
15:18:42.527	0.22985038	-1.4245936	9.332883	0.0034489452	0.007740884	0.06213294	0.33265617	-1.4679575	9.69045	Sitting_Idle
15:18:42.551	0.22985038	-1.4245936	9.332883	0.0034489452	0.007740884	0.06213294	0.33265617	-1.4679575	9.69045	Sitting_Idle
15:18:42.575	0.22985038	-1.4245936	9.332883	0.0034489452	0.007740884	0.06213294	0.33265617	-1.4679575	9.69045	Sitting_Idle
15:18:42.599	0.22985038	-1.4245936	9.332883	0.0034489452	0.007740884	0.06213294	0.33265617	-1.4679575	9.69045	Sitting_Idle
15:18:42.623	0.22985038	-1.4245936	9.332883	0.0034489452	0.007740884	0.06213294	0.33265617	-1.4679575	9.69045	Sitting_Idle
15:18:42.647	0.35914123	-1.462902	9.308941	0.007725002	-0.018526321	0.10855869	0.3127486	-1.4587958	9.692496	Sitting_Idle
15:18:42.671	0.35914123	-1.462902	9.308941	0.007725002	-0.018526321	0.10855869	0.3127486	-1.4587958	9.692496	Sitting_Idle
15:18:42.695	0.35914123	-1.462902	9.308941	0.007725002	-0.018526321	0.10855869	0.3127486	-1.4587958	9.692496	Sitting_Idle
15:18:42.719	0.35914123	-1.462902	9.308941	0.007725002	-0.018526321	0.10855869	0.3127486	-1.4587958	9.692496	Sitting_Idle
15:18:42.743	0.35914123	-1.462902	9.308941	0.007725002	-0.018526321	0.10855869	0.3127486	-1.4587958	9.692496	Sitting_Idle
15:18:42.767	0.35914123	-1.462902	9.308941	0.007725002	-0.018526321	0.10855869	0.3127486	-1.4587958	9.692496	Sitting_Idle
15:18:42.791	0.35914123	-1.462902	9.308941	0.007725002	-0.018526321	0.10855869	0.3127486	-1.4587958	9.692496	Sitting_Idle
15:18:42.813	0.36392978	-1.3886794	9.29218	0.019942306	-0.0044764206	0.13421504	0.3191058	-1.441595	9.694862	Sitting_Idle
15:18:42.837	0.36392978	-1.3886794	9.29218	0.019942306	-0.0044764206	0.13421504	0.3191058	-1.441595	9.694862	Sitting_Idle
15:18:42.861	0.36392978	-1.3886794	9.29218	0.019942306	-0.0044764206	0.13421504	0.3191058	-1.441595	9.694862	Sitting_Idle
15:18:42.885	0.36392978	-1.3886794	9.29218	0.019942306	-0.0044764206	0.13421504	0.3191058	-1.441595	9.694862	Sitting_Idle
15:18:42.909	0.36392978	-1.3886794	9.29218	0.019942306	-0.0044764206	0.13421504	0.3191058	-1.441595	9.694862	Sitting_Idle
15:18:42.933	0.36392978	-1.3886794	9.29218	0.019942306	-0.0044764206	0.13421504	0.3191058	-1.441595	9.694862	Sitting_Idle
15:18:42.955	0.36392978	-1.3886794	9.29218	0.019942306	-0.0044764206	0.13421504	0.3191058	-1.441595	9.694862	Sitting_Idle
15:18:42.980	0.36392978	-1.3886794	9.29218	0.019942306	-0.0044764206	0.13421504	0.3191058	-1.441595	9.694862	Sitting_Idle
15:18:43.007	0.505192	-1.3431882	9.268238	0.017498845	-0.03440882	0.12383033	0.3591144	-1.4284029	9.695416	Sitting_Idle
15:18:43.029	0.505192	-1.3431882	9.268238	0.017498845	-0.03440882	0.12383033	0.3591144	-1.4284029	9.695416	Sitting_Idle
15:18:43.051	0.505192	-1.3431882	9.268238	0.017498845	-0.03440882	0.12383033	0.3591144	-1.4284029	9.695416	Sitting_Idle
15:18:43.073	0.505192	-1.3431882	9.268238	0.017498845	-0.03440882	0.12383033	0.3591144	-1.4284029	9.695416	Sitting_Idle
15:18:43.095	0.505192	-1.3431882	9.268238	0.017498845	-0.03440882	0.12383033	0.3591144	-1.4284029	9.695416	Sitting_Idle
15:18:43.119	0.505192	-1.3431882	9.268238	0.017498845	-0.03440882	0.12383033	0.3591144	-1.4284029	9.695416	Sitting_Idle
15:18:43.143	0.505192	-1.3431882	9.268238	0.017498845	-0.03440882	0.12383033	0.3591144	-1.4284029	9.695416	Sitting_Idle
15:18:43.166	0.505192	-1.3431882	9.268238	0.017498845	-0.03440882	0.12383033	0.3591144	-1.4284029	9.695416	Sitting_Idle
15:18:43.190	0.5027977	-1.3743137	9.265843	0.013833654	-0.041128334	0.10611524	0.43996796	-1.4158434	9.693926	Sitting_Idle
15:18:43.214	0.5027977	-1.3743137	9.265843	0.013833654	-0.041128334	0.10611524	0.43996796	-1.4158434	9.693926	Sitting_Idle
15:18:43.240	0.5027977	-1.3743137	9.265843	0.013833654	-0.041128334	0.10611524	0.43996796	-1.4158434	9.693926	Sitting_Idle
15:18:43.264	0.5027977	-1.3743137	9.265843	0.013833654	-0.041128334	0.10611524	0.43996796	-1.4158434	9.693926	Sitting_Idle
15:18:43.288	0.5027977	-1.3743137	9.265843	0.013833654	-0.041128334	0.10611524	0.43996796	-1.4158434	9.693926	Sitting_Idle
15:18:43.312	0.5027977	-1.3743137	9.265843	0.013833654	-0.041128334	0.10611524	0.43996796	-1.4158434	9.693926	Sitting_Idle
15:18:43.336	0.5027977	-1.3743137	9.265843	0.013833654	-0.041128334	0.10611524	0.43996796	-1.4158434	9.693926	Sitting_Idle
15:18:43.360	0.59378016	-1.3671309	9.246689	0.008946733	-0.033187088	0.093897924	0.5064499	-1.4075915	9.691882	Sitting_Idle
15:18:43.383	0.59378016	-1.3671309	9.246689	0.008946733	-0.033187088	0.093897924	0.5064499	-1.4075915	9.691882	Sitting_Idle
15:18:43.407	0.59378016	-1.3671309	9.246689	0.008946733	-0.033187088	0.093897924	0.5064499	-1.4075915	9.691882	Sitting_Idle
15:18:43.431	0.59378016	-1.3671309	9.246689	0.008946733	-0.033187088	0.093897924	0.5064499	-1.4075915	9.691882	Sitting_Idle
15:18:43.455	0.59378016	-1.3671309	9.246689	0.008946733	-0.033187088	0.093897924	0.5064499	-1.4075915	9.691882	Sitting_Idle
15:18:43.480	0.59378016	-1.3671309	9.246689	0.008946733	-0.033187088	0.093897924	0.5064499	-1.4075915	9.691882	Sitting_Idle
15:18:43.503	0.59378016	-1.3671309	9.246689	0.008946733	-0.033187088	0.093897924	0.5064499	-1.4075915	9.691882	Sitting_Idle
15:18:43.527	0.59378016	-1.3671309	9.246689	0.008946733	-0.033187088	0.093897924	0.5064499	-1.4075915	9.691882	Sitting_Idle
15:18:43.551	0.68236834	-1.3120626	9.289786	0.008335867	-0.006309016	0.0627438	0.5684005	-1.401918	9.689269	Sitting_Idle
15:18:43.575	0.68236834	-1.3120626	9.289786	0.008335867	-0.006309016	0.0627438	0.5684005	-1.401918	9.689269	Sitting_Idle
15:18:43.598	0.68236834	-1.3120626	9.289786	0.008335867	-0.006309016	0.0627438	0.5684005	-1.401918	9.689269	Sitting_Idle
15:18:43.622	0.68236834	-1.3120626	9.289786	0.008335867	-0.006309016	0.0627438	0.5684005	-1.401918	9.689269	Sitting_Idle
15:18:43.646	0.68236834	-1.3120626	9.289786	0.008335867	-0.006309016	0.0627438	0.5684005	-1.401918	9.689269	Sitting_Idle
15:18:43.670	0.68236834	-1.3120626	9.289786	0.008335867	-0.006309016	0.0627438	0.5684005	-1.401918	9.689269	Sitting_Idle
15:18:43.694	0.68236834	-1.3120626	9.289786	0.008335867	-0.006309016	0.0627438	0.5684005	-1.401918	9.689269	Sitting_Idle
15:18:43.717	0.69912827	-1.3168511	9.265843	0.011390193	0.0052974233	0.027924482	0.60894996	-1.3978726	9.687389	Sitting_Idle
15:18:43.741	0.69912827	-1.3168511	9.265843	0.011390193	0.0052974233	0.027924482	0.60894996	-1.3978726	9.687389	Sitting_Idle
15:18:43.765	0.69912827	-1.3168511	9.265843	0.011390193	0.0052974233	0.027924482	0.60894996	-1.3978726	9.687389	Sitting_Idle
15:18:43.789	0.69912827	-1.3168511	9.265843	0.011390193	0.0052974233	0.027924482	0.60894996	-1.3978726	9.687389	Sitting_Idle
15:18:43.813	0.69912827	-1.3168511	9.265843	0.011390193	0.0052974233	0.027924482	0.60894996	-1.3978726	9.687389	Sitting_Idle
15:18:43.837	0.69912827	-1.3168511	9.265843	0.011390193	0.0052974233	0.027924482	0.60894996	-1.3978726	9.687389	Sitting_Idle
15:18:43.861	0.69912827	-1.3168511	9.265843	0.011390193	0.0052974233	0.027924482	0.60894996	-1.3978726	9.687389	Sitting_Idle
15:18:43.883	0.69912827	-1.3168511	9.265843	0.011390193	0.0052974233	0.027924482	0.60894996	-1.3978726	9.687389	Sitting_Idle
15:18:43.907	0.6105401	-1.3000913	9.282603	0.00039461895	0.00041050144	-0.006283971	0.6236973	-1.3901138	9.687568	Sitting_Idle
15:18:43.931	0.6105401	-1.3000913	9.282603	0.00039461895	0.00041050144	-0.006283971	0.6236973	-1.3901138	9.687568	Sitting_Idle
15:18:43.955	0.6105401	-1.3000913	9.282603	0.00039461895	0.00041050144	-0.006283971	0.6236973	-1.3901138	9.687568	Sitting_Idle
15:18:43.979	0.6105401	-1.3000913	9.282603	0.00039461895	0.00041050144	-0.006283971	0.6236973	-1.3901138	9.687568	Sitting_Idle
15:18:44.003	0.6105401	-1.3000913	9.282603	0.00039461895	0.00041050144	-0.006283971	0.6236973	-1.3901138	9.687568	Sitting_Idle
15:18:44.025	0.6105401	-1.3000913	9.282603	0.00039461895	0.00041050144	-0.006283971	0.6236973	-1.3901138	9.687568	Sitting_Idle
15:18:44.050	0.6105401	-1.3000913	9.282603	0.00039461895	0.00041050144	-0.006283971	0.6236973	-1.3901138	9.687568	Sitting_Idle
15:18:44.074	0.67757976	-1.3312168	9.27542	-0.0051031685	-0.009974208	-0.01911214	0.627843	-1.3830564	9.68831	Sitting_Idle
15:18:44.097	0.67757976	-1.3312168	9.27542	-0.0051031685	-0.009974208	-0.01911214	0.627843	-1.3830564	9.68831	Sitting_Idle
15:18:44.121	0.67757976	-1.3312168	9.27542	-0.0051031685	-0.009974208	-0.01911214	0.627843	-1.3830564	9.68831	Sitting_Idle
15:18:44.145	0.67757976	-1.3312168	9.27542	-0.0051031685	-0.009974208	-0.01911214	0.627843	-1.3830564	9.68831	Sitting_Idle
15:18:44.168	0.67757976	-1.3312168	9.27542	-0.0051031685	-0.009974208	-0.01911214	0.627843	-1.3830564	9.68831	Sitting_Idle
15:18:44.192	0.67757976	-1.3312168	9.27542	-0.0051031685	-0.009974208	-0.01911214	0.627843	-1.3830564	9.68831	Sitting_Idle
15:18:44.216	0.67757976	-1.3312168	9.27542	-0.0051031685	-0.009974208	-0.01911214	0.627843	-1.3830564	9.68831	Sitting_Idle
15:18:44.240	0.67757976	-1.3312168	9.27542	-0.0051031685	-0.009974208	-0.01911214	0.627843	-1.3830564	9.68831	Sitting_Idle
15:18:44.264	0.7015225	-1.3096683	9.270632	0.0022272146	0.007740884	-0.052098867	0.653741	-1.3849328	9.686329	Sitting_Idle
15:18:44.288	0.7015225	-1.3096683	9.270632	0.0022272146	0.007740884	-0.052098867	0.653741	-1.3849328	9.686329	Sitting_Idle
15:18:44.311	0.7015225	-1.3096683	9.270632	0.0022272146	0.007740884	-0.052098867	0.653741	-1.3849328	9.686329	Sitting_Idle
15:18:44.335	0.7015225	-1.3096683	9.270632	0.0022272146	0.007740884	-0.052098867	0.653741	-1.3849328	9.686329	Sitting_Idle
15:18:44.359	0.7015225	-1.3096683	9.270632	0.0022272146	0.007740884	-0.052098867	0.653741	-1.3849328	9.686329	Sitting_Idle
15:18:44.383	0.7015225	-1.3096683	9.270632	0.0022272146	0.007740884	-0.052098867	0.653741	-1.3849328	9.686329	Sitting_Idle
15:18:44.407	0.7015225	-1.3096683	9.270632	0.0022272146	0.007740884	-0.052098867	0.653741	-1.3849328	9.686329	Sitting_Idle
15:18:44.432	0.7015225	-1.3096683	9.270632	0.0022272146	0.007740884	-0.052098867	0.653741	-1.3849328	9.686329	Sitting_Idle
15:18:44.455	0.62251145	-1.2905141	9.268238	-0.0075466293	0.015682133	-0.07714434	0.67262244	-1.3861338	9.684864	Sitting_Idle
15:18:44.479	0.62251145	-1.2905141	9.268238	-0.0075466293	0.015682133	-0.07714434	0.67262244	-1.3861338	9.684864	Sitting_Idle
15:18:44.503	0.62251145	-1.2905141	9.268238	-0.0075466293	0.015682133	-0.07714434	0.67262244	-1.3861338	9.684864	Sitting_Idle
15:18:44.527	0.62251145	-1.2905141	9.268238	-0.0075466293	0.015682133	-0.07714434	0.67262244	-1.3861338	9.684864	Sitting_Idle
15:18:44.551	0.62251145	-1.2905141	9.268238	-0.0075466293	0.015682133	-0.07714434	0.67262244	-1.3861338	9.684864	Sitting_Idle
15:18:44.575	0.62251145	-1.2905141	9.268238	-0.0075466293	0.015682133	-0.07714434	0.67262244	-1.3861338	9.684864	Sitting_Idle
15:18:44.599	0.62251145	-1.2905141	9.268238	-0.0075466293	0.015682133	-0.07714434	0.67262244	-1.3861338	9.684864	Sitting_Idle
15:18:44.623	0.6201172	-1.333611	9.282603	-0.0118226865	0.019347325	-0.10157895	0.6709126	-1.3909757	9.684289	Sitting_Idle
15:18:44.647	0.6201172	-1.333611	9.282603	-0.0118226865	0.019347325	-0.10157895	0.6709126	-1.3909757	9.684289	Sitting_Idle
15:18:44.671	0.6201172	-1.333611	9.282603	-0.0118226865	0.019347325	-0.10157895	0.6709126	-1.3909757	9.684289	Sitting_Idle
15:18:44.695	0.6201172	-1.333611	9.282603	-0.0118226865	0.019347325	-0.10157895	0.6709126	-1.3909757	9.684289	Sitting_Idle
15:18:44.718	0.6201172	-1.333611	9.282603	-0.0118226865	0.019347325	-0.10157895	0.6709126	-1.3909757	9.684289	Sitting_Idle
15:18:44.742	0.6201172	-1.333611	9.282603	-0.0118226865	0.019347325	-0.10157895	0.6709126	-1.3909757	9.684289	Sitting_Idle
15:18:44.765	0.6201172	-1.333611	9.282603	-0.0118226865	0.019347325	-0.10157895	0.6709126	-1.3909757	9.684289	Sitting_Idle
15:18:44.790	0.6201172	-1.333611	9.282603	-0.0118226865	0.019347325	-0.10157895	0.6709126	-1.3909757	9.684289	Sitting_Idle
15:18:44.813	0.66800267	-1.3431882	9.284998	-0.019153068	0.019958189	-0.11440712	0.66320837	-1.4023162	9.683184	Sitting_Idle
15:18:44.837	0.66800267	-1.3431882	9.284998	-0.019153068	0.019958189	-0.11440712	0.66320837	-1.4023162	9.683184	Sitting_Idle
15:18:44.861	0.66800267	-1.3431882	9.284998	-0.019153068	0.019958189	-0.11440712	0.66320837	-1.4023162	9.683184	Sitting_Idle
15:18:44.884	0.66800267	-1.3431882	9.284998	-0.019153068	0.019958189	-0.11440712	0.66320837	-1.4023162	9.683184	Sitting_Idle
15:18:44.907	0.66800267	-1.3431882	9.284998	-0.019153068	0.019958189	-0.11440712	0.66320837	-1.4023162	9.683184	Sitting_Idle
15:18:44.932	0.66800267	-1.3431882	9.284998	-0.019153068	0.019958189	-0.11440712	0.66320837	-1.4023162	9.683184	Sitting_Idle
15:18:44.954	0.66800267	-1.3431882	9.284998	-0.019153068	0.019958189	-0.11440712	0.66320837	-1.4023162	9.683184	Sitting_Idle
15:18:44.978	0.4764607	-1.3623424	9.337671	-0.019153068	0.048668858	-0.11807231	0.6415552	-1.4221953	9.681743	Sitting_Idle
15:18:45.002	0.4764607	-1.3623424	9.337671	-0.019153068	0.048668858	-0.11807231	0.6415552	-1.4221953	9.681743	Sitting_Idle
15:18:45.027	0.4764607	-1.3623424	9.337671	-0.019153068	0.048668858	-0.11807231	0.6415552	-1.4221953	9.681743	Sitting_Idle
15:18:45.051	0.4764607	-1.3623424	9.337671	-0.019153068	0.048668858	-0.11807231	0.6415552	-1.4221953	9.681743	Sitting_Idle
15:18:45.075	0.4764607	-1.3623424	9.337671	-0.019153068	0.048668858	-0.11807231	0.6415552	-1.4221953	9.681743	Sitting_Idle
15:18:45.099	0.4764607	-1.3623424	9.337671	-0.019153068	0.048668858	-0.11807231	0.6415552	-1.4221953	9.681743	Sitting_Idle
15:18:45.123	0.4764607	-1.3623424	9.337671	-0.019153068	0.048668858	-0.11807231	0.6415552	-1.4221953	9.681743	Sitting_Idle
15:18:45.147	0.4764607	-1.3623424	9.337671	-0.019153068	0.048668858	-0.11807231	0.6415552	-1.4221953	9.681743	Sitting_Idle
15:18:45.171	0.21548474	-1.3958622	9.313729	-0.0081574945	0.0303429	-0.0374381	0.51066715	-1.430062	9.688371	Sitting_Idle
15:18:45.195	0.21548474	-1.3958622	9.313729	-0.0081574945	0.0303429	-0.0374381	0.51066715	-1.430062	9.688371	Sitting_Idle
15:18:45.218	0.21548474	-1.3958622	9.313729	-0.0081574945	0.0303429	-0.0374381	0.51066715	-1.430062	9.688371	Sitting_Idle
15:18:45.244	0.21548474	-1.3958622	9.313729	-0.0081574945	0.0303429	-0.0374381	0.51066715	-1.430062	9.688371	Sitting_Idle
15:18:45.267	0.21548474	-1.3958622	9.313729	-0.0081574945	0.0303429	-0.0374381	0.51066715	-1.430062	9.688371	Sitting_Idle
15:18:45.291	0.21548474	-1.3958622	9.313729	-0.0081574945	0.0303429	-0.0374381	0.51066715	-1.430062	9.688371	Sitting_Idle
15:18:45.315	0.21548474	-1.3958622	9.313729	-0.0081574945	0.0303429	-0.0374381	0.51066715	-1.430062	9.688371	Sitting_Idle
15:18:45.339	0.28252444	-1.3288225	9.282603	0.009557597	0.023012515	0.056635153	0.36880392	-1.4253254	9.695504	Sitting_Idle
15:18:45.363	0.28252444	-1.3288225	9.282603	0.009557597	0.023012515	0.056635153	0.36880392	-1.4253254	9.695504	Sitting_Idle
15:18:45.387	0.28252444	-1.3288225	9.282603	0.009557597	0.023012515	0.056635153	0.36880392	-1.4253254	9.695504	Sitting_Idle
15:18:45.411	0.28252444	-1.3288225	9.282603	0.009557597	0.023012515	0.056635153	0.36880392	-1.4253254	9.695504	Sitting_Idle
15:18:45.434	0.28252444	-1.3288225	9.282603	0.009557597	0.023012515	0.056635153	0.36880392	-1.4253254	9.695504	Sitting_Idle
15:18:45.457	0.28252444	-1.3288225	9.282603	0.009557597	0.023012515	0.056635153	0.36880392	-1.4253254	9.695504	Sitting_Idle
15:18:45.482	0.28252444	-1.3288225	9.282603	0.009557597	0.023012515	0.056635153	0.36880392	-1.4253254	9.695504	Sitting_Idle
15:18:45.506	0.28252444	-1.3288225	9.282603	0.009557597	0.023012515	0.056635153	0.36880392	-1.4253254	9.695504	Sitting_Idle
15:18:45.530	0.22027329	-1.3527653	9.308941	0.013222788	0.008962615	0.10306091	0.31188115	-1.415655	9.698919	Sitting_Idle
15:18:45.552	0.22027329	-1.3527653	9.308941	0.013222788	0.008962615	0.10306091	0.31188115	-1.415655	9.698919	Sitting_Idle
15:18:45.576	0.22027329	-1.3527653	9.308941	0.013222788	0.008962615	0.10306091	0.31188115	-1.415655	9.698919	Sitting_Idle
15:18:45.601	0.22027329	-1.3527653	9.308941	0.013222788	0.008962615	0.10306091	0.31188115	-1.415655	9.698919	Sitting_Idle
15:18:45.625	0.22027329	-1.3527653	9.308941	0.013222788	0.008962615	0.10306091	0.31188115	-1.415655	9.698919	Sitting_Idle
15:18:45.649	0.22027329	-1.3527653	9.308941	0.013222788	0.008962615	0.10306091	0.31188115	-1.415655	9.698919	Sitting_Idle
15:18:45.671	0.22027329	-1.3527653	9.308941	0.013222788	0.008962615	0.10306091	0.31188115	-1.415655	9.698919	Sitting_Idle
15:18:45.694	0.33759275	-1.3958622	9.332883	0.016887981	-0.0038655554	0.13788024	0.2965771	-1.402418	9.701323	Sitting_Idle
15:18:45.719	0.33759275	-1.3958622	9.332883	0.016887981	-0.0038655554	0.13788024	0.2965771	-1.402418	9.701323	Sitting_Idle
15:18:45.743	0.33759275	-1.3958622	9.332883	0.016887981	-0.0038655554	0.13788024	0.2965771	-1.402418	9.701323	Sitting_Idle
15:18:45.767	0.33759275	-1.3958622	9.332883	0.016887981	-0.0038655554	0.13788024	0.2965771	-1.402418	9.701323	Sitting_Idle
15:18:45.789	0.33759275	-1.3958622	9.332883	0.016887981	-0.0038655554	0.13788024	0.2965771	-1.402418	9.701323	Sitting_Idle
15:18:45.813	0.33759275	-1.3958622	9.332883	0.016887981	-0.0038655554	0.13788024	0.2965771	-1.402418	9.701323	Sitting_Idle
15:18:45.838	0.33759275	-1.3958622	9.332883	0.016887981	-0.0038655554	0.13788024	0.2965771	-1.402418	9.701323	Sitting_Idle
15:18:45.861	0.33759275	-1.3958622	9.332883	0.016887981	-0.0038655554	0.13788024	0.2965771	-1.402418	9.701323	Sitting_Idle
15:18:45.885	0.45012367	-1.3838909	9.27542	0.016887981	-0.035630547	0.15131927	0.30819228	-1.3842094	9.703575	Sitting_Idle
15:18:45.909	0.45012367	-1.3838909	9.27542	0.016887981	-0.035630547	0.15131927	0.30819228	-1.3842094	9.703575	Sitting_Idle
15:18:45.932	0.45012367	-1.3838909	9.27542	0.016887981	-0.035630547	0.15131927	0.30819228	-1.3842094	9.703575	Sitting_Idle
15:18:45.957	0.45012367	-1.3838909	9.27542	0.016887981	-0.035630547	0.15131927	0.30819228	-1.3842094	9.703575	Sitting_Idle
15:18:45.981	0.45012367	-1.3838909	9.27542	0.016887981	-0.035630547	0.15131927	0.30819228	-1.3842094	9.703575	Sitting_Idle
15:18:46.003	0.45012367	-1.3838909	9.27542	0.016887981	-0.035630547	0.15131927	0.30819228	-1.3842094	9.703575	Sitting_Idle
15:18:46.027	0.45012367	-1.3838909	9.27542	0.016887981	-0.035630547	0.15131927	0.30819228	-1.3842094	9.703575	Sitting_Idle
15:18:46.051	0.45012367	-1.3838909	9.27542	0.016887981	-0.035630547	0.15131927	0.30819228	-1.3842094	9.703575	Sitting_Idle
15:18:46.075	0.5889916	-1.3168511	9.251478	0.018720577	-0.027078435	0.11833254	0.39146048	-1.3701454	9.702569	Sitting_Idle
15:18:46.099	0.5889916	-1.3168511	9.251478	0.018720577	-0.027078435	0.11833254	0.39146048	-1.3701454	9.702569	Sitting_Idle
15:18:46.123	0.5889916	-1.3168511	9.251478	0.018720577	-0.027078435	0.11833254	0.39146048	-1.3701454	9.702569	Sitting_Idle
15:18:46.147	0.5889916	-1.3168511	9.251478	0.018720577	-0.027078435	0.11833254	0.39146048	-1.3701454	9.702569	Sitting_Idle
15:18:46.171	0.5889916	-1.3168511	9.251478	0.018720577	-0.027078435	0.11833254	0.39146048	-1.3701454	9.702569	Sitting_Idle
15:18:46.195	0.5889916	-1.3168511	9.251478	0.018720577	-0.027078435	0.11833254	0.39146048	-1.3701454	9.702569	Sitting_Idle
15:18:46.219	0.5889916	-1.3168511	9.251478	0.018720577	-0.027078435	0.11833254	0.39146048	-1.3701454	9.702569	Sitting_Idle
15:18:46.243	0.723071	-1.3958622	9.270632	0.009557597	-0.03440882	0.093287066	0.46818027	-1.3541157	9.701421	Sitting_Idle
15:18:46.267	0.723071	-1.3958622	9.270632	0.009557597	-0.03440882	0.093287066	0.46818027	-1.3541157	9.701421	Sitting_Idle
15:18:46.290	0.723071	-1.3958622	9.270632	0.009557597	-0.03440882	0.093287066	0.46818027	-1.3541157	9.701421	Sitting_Idle
15:18:46.315	0.723071	-1.3958622	9.270632	0.009557597	-0.03440882	0.093287066	0.46818027	-1.3541157	9.701421	Sitting_Idle
15:18:46.339	0.723071	-1.3958622	9.270632	0.009557597	-0.03440882	0.093287066	0.46818027	-1.3541157	9.701421	Sitting_Idle
15:18:46.363	0.723071	-1.3958622	9.270632	0.009557597	-0.03440882	0.093287066	0.46818027	-1.3541157	9.701421	Sitting_Idle
15:18:46.386	0.723071	-1.3958622	9.270632	0.009557597	-0.03440882	0.093287066	0.46818027	-1.3541157	9.701421	Sitting_Idle
15:18:46.411	0.723071	-1.3958622	9.270632	0.009557597	-0.03440882	0.093287066	0.46818027	-1.3541157	9.701421	Sitting_Idle
15:18:46.434	0.8284191	-1.2761484	9.273026	0.0010054843	-0.021580646	0.011431121	0.5953517	-1.3509367	9.694891	Sitting_Idle
15:18:46.457	0.8284191	-1.2761484	9.273026	0.0010054843	-0.021580646	0.011431121	0.5953517	-1.3509367	9.694891	Sitting_Idle
15:18:46.481	0.8284191	-1.2761484	9.273026	0.0010054843	-0.021580646	0.011431121	0.5953517	-1.3509367	9.694891	Sitting_Idle
15:18:46.505	0.8284191	-1.2761484	9.273026	0.0010054843	-0.021580646	0.011431121	0.5953517	-1.3509367	9.694891	Sitting_Idle
15:18:46.529	0.8284191	-1.2761484	9.273026	0.0010054843	-0.021580646	0.011431121	0.5953517	-1.3509367	9.694891	Sitting_Idle
15:18:46.553	0.8284191	-1.2761484	9.273026	0.0010054843	-0.021580646	0.011431121	0.5953517	-1.3509367	9.694891	Sitting_Idle
15:18:46.577	0.8284191	-1.2761484	9.273026	0.0010054843	-0.021580646	0.011431121	0.5953517	-1.3509367	9.694891	Sitting_Idle
15:18:46.601	0.67757976	-1.2857256	9.25866	0.0028380798	0.0022430972	-0.051487997	0.66368544	-1.3542198	9.689995	Sitting_Idle
15:18:46.624	0.67757976	-1.2857256	9.25866	0.0028380798	0.0022430972	-0.051487997	0.66368544	-1.3542198	9.689995	Sitting_Idle
15:18:46.647	0.67757976	-1.2857256	9.25866	0.0028380798	0.0022430972	-0.051487997	0.66368544	-1.3542198	9.689995	Sitting_Idle
15:18:46.672	0.67757976	-1.2857256	9.25866	0.0028380798	0.0022430972	-0.051487997	0.66368544	-1.3542198	9.689995	Sitting_Idle
15:18:46.694	0.67757976	-1.2857256	9.25866	0.0028380798	0.0022430972	-0.051487997	0.66368544	-1.3542198	9.689995	Sitting_Idle
15:18:46.717	0.67757976	-1.2857256	9.25866	0.0028380798	0.0022430972	-0.051487997	0.66368544	-1.3542198	9.689995	Sitting_Idle
15:18:46.741	0.67757976	-1.2857256	9.25866	0.0028380798	0.0022430972	-0.051487997	0.66368544	-1.3542198	9.689995	Sitting_Idle
15:18:46.765	0.67757976	-1.2857256	9.25866	0.0028380798	0.0022430972	-0.051487997	0.66368544	-1.3542198	9.689995	Sitting_Idle
15:18:46.790	0.531529	-1.2665714	9.26345	-0.009379225	0.016292997	-0.07286829	0.65691304	-1.351407	9.690848	Sitting_Idle
15:18:46.814	0.531529	-1.2665714	9.26345	-0.009379225	0.016292997	-0.07286829	0.65691304	-1.351407	9.690848	Sitting_Idle
15:18:46.837	0.531529	-1.2665714	9.26345	-0.009379225	0.016292997	-0.07286829	0.65691304	-1.351407	9.690848	Sitting_Idle
15:18:46.860	0.531529	-1.2665714	9.26345	-0.009379225	0.016292997	-0.07286829	0.65691304	-1.351407	9.690848	Sitting_Idle
15:18:46.884	0.531529	-1.2665714	9.26345	-0.009379225	0.016292997	-0.07286829	0.65691304	-1.351407	9.690848	Sitting_Idle
15:18:46.909	0.531529	-1.2665714	9.26345	-0.009379225	0.016292997	-0.07286829	0.65691304	-1.351407	9.690848	Sitting_Idle
15:18:46.932	0.531529	-1.2665714	9.26345	-0.009379225	0.016292997	-0.07286829	0.65691304	-1.351407	9.690848	Sitting_Idle
15:18:46.956	0.52913475	-1.2689656	9.2490835	-0.0057140337	0.048057992	-0.074700885	0.6032697	-1.3517205	9.694292	Sitting_Idle
15:18:46.980	0.52913475	-1.2689656	9.2490835	-0.0057140337	0.048057992	-0.074700885	0.6032697	-1.3517205	9.694292	Sitting_Idle
15:18:47.004	0.52913475	-1.2689656	9.2490835	-0.0057140337	0.048057992	-0.074700885	0.6032697	-1.3517205	9.694292	Sitting_Idle
15:18:47.028	0.52913475	-1.2689656	9.2490835	-0.0057140337	0.048057992	-0.074700885	0.6032697	-1.3517205	9.694292	Sitting_Idle
15:18:47.052	0.52913475	-1.2689656	9.2490835	-0.0057140337	0.048057992	-0.074700885	0.6032697	-1.3517205	9.694292	Sitting_Idle
15:18:47.076	0.52913475	-1.2689656	9.2490835	-0.0057140337	0.048057992	-0.074700885	0.6032697	-1.3517205	9.694292	Sitting_Idle
15:18:47.100	0.52913475	-1.2689656	9.2490835	-0.0057140337	0.048057992	-0.074700885	0.6032697	-1.3517205	9.694292	Sitting_Idle
15:18:47.123	0.52913475	-1.2689656	9.2490835	-0.0057140337	0.048057992	-0.074700885	0.6032697	-1.3517205	9.694292	Sitting_Idle
15:18:47.147	0.4644893	-1.3288225	9.296969	-0.009379225	0.1005924	-0.09791376	0.5167487	-1.3596175	9.698185	Sitting_Idle
15:18:47.170	0.4644893	-1.3288225	9.296969	-0.009379225	0.1005924	-0.09791376	0.5167487	-1.3596175	9.698185	Sitting_Idle
15:18:47.194	0.4644893	-1.3288225	9.296969	-0.009379225	0.1005924	-0.09791376	0.5167487	-1.3596175	9.698185	Sitting_Idle
15:18:47.218	0.4644893	-1.3288225	9.296969	-0.009379225	0.1005924	-0.09791376	0.5167487	-1.3596175	9.698185	Sitting_Idle
15:18:47.242	0.4644893	-1.3288225	9.296969	-0.009379225	0.1005924	-0.09791376	0.5167487	-1.3596175	9.698185	Sitting_Idle
15:18:47.266	0.4644893	-1.3288225	9.296969	-0.009379225	0.1005924	-0.09791376	0.5167487	-1.3596175	9.698185	Sitting_Idle
15:18:47.290	0.4644893	-1.3288225	9.296969	-0.009379225	0.1005924	-0.09791376	0.5167487	-1.3596175	9.698185	Sitting_Idle
15:18:47.314	0.17957062	-1.4269878	9.332883	-0.018542204	0.056610104	-0.058207516	0.37406844	-1.3754531	9.702504	Sitting_Idle
15:18:47.338	0.17957062	-1.4269878	9.332883	-0.018542204	0.056610104	-0.058207516	0.37406844	-1.3754531	9.702504	Sitting_Idle
15:18:47.360	0.17957062	-1.4269878	9.332883	-0.018542204	0.056610104	-0.058207516	0.37406844	-1.3754531	9.702504	Sitting_Idle
15:18:47.385	0.17957062	-1.4269878	9.332883	-0.018542204	0.056610104	-0.058207516	0.37406844	-1.3754531	9.702504	Sitting_Idle
15:18:47.410	0.17957062	-1.4269878	9.332883	-0.018542204	0.056610104	-0.058207516	0.37406844	-1.3754531	9.702504	Sitting_Idle
15:18:47.432	0.17957062	-1.4269878	9.332883	-0.018542204	0.056610104	-0.058207516	0.37406844	-1.3754531	9.702504	Sitting_Idle
15:18:47.456	0.17957062	-1.4269878	9.332883	-0.018542204	0.056610104	-0.058207516	0.37406844	-1.3754531	9.702504	Sitting_Idle
15:18:47.480	0.17957062	-1.4269878	9.332883	-0.018542204	0.056610104	-0.058207516	0.37406844	-1.3754531	9.702504	Sitting_Idle
15:18:47.505	-0.047885496	-1.3024855	9.342461	-0.004492303	0.042560205	-0.0026187794	0.16962464	-1.3706896	9.708904	Sitting_Idle
15:18:47.529	-0.047885496	-1.3024855	9.342461	-0.004492303	0.042560205	-0.0026187794	0.16962464	-1.3706896	9.708904	Sitting_Idle
15:18:47.553	-0.047885496	-1.3024855	9.342461	-0.004492303	0.042560205	-0.0026187794	0.16962464	-1.3706896	9.708904	Sitting_Idle
15:18:47.575	-0.047885496	-1.3024855	9.342461	-0.004492303	0.042560205	-0.0026187794	0.16962464	-1.3706896	9.708904	Sitting_Idle
15:18:47.598	-0.047885496	-1.3024855	9.342461	-0.004492303	0.042560205	-0.0026187794	0.16962464	-1.3706896	9.708904	Sitting_Idle
15:18:47.623	-0.047885496	-1.3024855	9.342461	-0.004492303	0.042560205	-0.0026187794	0.16962464	-1.3706896	9.708904	Sitting_Idle
15:18:47.647	-0.047885496	-1.3024855	9.342461	-0.004492303	0.042560205	-0.0026187794	0.16962464	-1.3706896	9.708904	Sitting_Idle
15:18:47.669	-0.047885496	-1.3024855	9.342461	-0.004492303	0.042560205	-0.0026187794	0.16962464	-1.3706896	9.708904	Sitting_Idle
15:18:47.693	-0.13647367	-1.3407938	9.340066	0.008335867	0.028510304	0.06213294	0.00789543	-1.3542926	9.712683	Sitting_Idle
15:18:47.717	-0.13647367	-1.3407938	9.340066	0.008335867	0.028510304	0.06213294	0.00789543	-1.3542926	9.712683	Sitting_Idle
15:18:47.741	-0.13647367	-1.3407938	9.340066	0.008335867	0.028510304	0.06213294	0.00789543	-1.3542926	9.712683	Sitting_Idle
15:18:47.765	-0.13647367	-1.3407938	9.340066	0.008335867	0.028510304	0.06213294	0.00789543	-1.3542926	9.712683	Sitting_Idle
15:18:47.789	-0.13647367	-1.3407938	9.340066	0.008335867	0.028510304	0.06213294	0.00789543	-1.3542926	9.712683	Sitting_Idle
15:18:47.813	-0.13647367	-1.3407938	9.340066	0.008335867	0.028510304	0.06213294	0.00789543	-1.3542926	9.712683	Sitting_Idle
15:18:47.836	-0.13647367	-1.3407938	9.340066	0.008335867	0.028510304	0.06213294	0.00789543	-1.3542926	9.712683	Sitting_Idle
15:18:47.861	-0.25858167	-1.2546	9.352037	0.013833654	-0.013028534	0.12444119	-0.09257932	-1.3215771	9.716751	Sitting_Idle
15:18:47.885	-0.25858167	-1.2546	9.352037	0.013833654	-0.013028534	0.12444119	-0.09257932	-1.3215771	9.716751	Sitting_Idle
15:18:47.909	-0.25858167	-1.2546	9.352037	0.013833654	-0.013028534	0.12444119	-0.09257932	-1.3215771	9.716751	Sitting_Idle
15:18:47.931	-0.25858167	-1.2546	9.352037	0.013833654	-0.013028534	0.12444119	-0.09257932	-1.3215771	9.716751	Sitting_Idle
15:18:47.955	-0.25858167	-1.2546	9.352037	0.013833654	-0.013028534	0.12444119	-0.09257932	-1.3215771	9.716751	Sitting_Idle
15:18:47.980	-0.25858167	-1.2546	9.352037	0.013833654	-0.013028534	0.12444119	-0.09257932	-1.3215771	9.716751	Sitting_Idle
15:18:48.002	-0.25858167	-1.2546	9.352037	0.013833654	-0.013028534	0.12444119	-0.09257932	-1.3215771	9.716751	Sitting_Idle
15:18:48.026	-0.25858167	-1.2546	9.352037	0.013833654	-0.013028534	0.12444119	-0.09257932	-1.3215771	9.716751	Sitting_Idle
15:18:48.050	-0.076616794	-1.2186859	9.395134	0.033381343	-0.03135449	0.17392129	-0.079714686	-1.2948028	9.7204685	Sitting_Idle
15:18:48.074	-0.076616794	-1.2186859	9.395134	0.033381343	-0.03135449	0.17392129	-0.079714686	-1.2948028	9.7204685	Sitting_Idle
15:18:48.098	-0.076616794	-1.2186859	9.395134	0.033381343	-0.03135449	0.17392129	-0.079714686	-1.2948028	9.7204685	Sitting_Idle
15:18:48.122	-0.076616794	-1.2186859	9.395134	0.033381343	-0.03135449	0.17392129	-0.079714686	-1.2948028	9.7204685	Sitting_Idle
15:18:48.146	-0.076616794	-1.2186859	9.395134	0.033381343	-0.03135449	0.17392129	-0.079714686	-1.2948028	9.7204685	Sitting_Idle
15:18:48.170	-0.076616794	-1.2186859	9.395134	0.033381343	-0.03135449	0.17392129	-0.079714686	-1.2948028	9.7204685	Sitting_Idle
15:18:48.193	-0.076616794	-1.2186859	9.395134	0.033381343	-0.03135449	0.17392129	-0.079714686	-1.2948028	9.7204685	Sitting_Idle
15:18:48.217	0.23224466	-1.2737542	9.399923	-0.0032705725	-0.07472592	0.21668184	0.033823907	-1.2738897	9.723499	Sitting_Idle
15:18:48.241	0.23224466	-1.2737542	9.399923	-0.0032705725	-0.07472592	0.21668184	0.033823907	-1.2738897	9.723499	Sitting_Idle
15:18:48.265	0.23224466	-1.2737542	9.399923	-0.0032705725	-0.07472592	0.21668184	0.033823907	-1.2738897	9.723499	Sitting_Idle
15:18:48.289	0.23224466	-1.2737542	9.399923	-0.0032705725	-0.07472592	0.21668184	0.033823907	-1.2738897	9.723499	Sitting_Idle
15:18:48.311	0.23224466	-1.2737542	9.399923	-0.0032705725	-0.07472592	0.21668184	0.033823907	-1.2738897	9.723499	Sitting_Idle
15:18:48.336	0.23224466	-1.2737542	9.399923	-0.0032705725	-0.07472592	0.21668184	0.033823907	-1.2738897	9.723499	Sitting_Idle
15:18:48.360	0.23224466	-1.2737542	9.399923	-0.0032705725	-0.07472592	0.21668184	0.033823907	-1.2738897	9.723499	Sitting_Idle
15:18:48.383	0.23224466	-1.2737542	9.399923	-0.0032705725	-0.07472592	0.21668184	0.033823907	-1.2738897	9.723499	Sitting_Idle
15:18:48.407	0.31843856	-1.2186859	9.385557	-0.00082711154	-0.06250862	0.1629257	0.09567831	-1.2629528	9.724515	Sitting_Idle
15:18:48.431	0.31843856	-1.2186859	9.385557	-0.00082711154	-0.06250862	0.1629257	0.09567831	-1.2629528	9.724515	Sitting_Idle
15:18:48.455	0.31843856	-1.2186859	9.385557	-0.00082711154	-0.06250862	0.1629257	0.09567831	-1.2629528	9.724515	Sitting_Idle
15:18:48.478	0.31843856	-1.2186859	9.385557	-0.00082711154	-0.06250862	0.1629257	0.09567831	-1.2629528	9.724515	Sitting_Idle
15:18:48.502	0.31843856	-1.2186859	9.385557	-0.00082711154	-0.06250862	0.1629257	0.09567831	-1.2629528	9.724515	Sitting_Idle
15:18:48.526	0.31843856	-1.2186859	9.385557	-0.00082711154	-0.06250862	0.1629257	0.09567831	-1.2629528	9.724515	Sitting_Idle
15:18:48.550	0.31843856	-1.2186859	9.385557	-0.00082711154	-0.06250862	0.1629257	0.09567831	-1.2629528	9.724515	Sitting_Idle
15:18:48.574	0.4166038	-1.2785428	9.340066	0.010168463	0.006519154	0.10183918	0.17062771	-1.2599165	9.723882	Sitting_Idle
15:18:48.598	0.4166038	-1.2785428	9.340066	0.010168463	0.006519154	0.10183918	0.17062771	-1.2599165	9.723882	Sitting_Idle
15:18:48.622	0.4166038	-1.2785428	9.340066	0.010168463	0.006519154	0.10183918	0.17062771	-1.2599165	9.723882	Sitting_Idle
15:18:48.645	0.4166038	-1.2785428	9.340066	0.010168463	0.006519154	0.10183918	0.17062771	-1.2599165	9.723882	Sitting_Idle
15:18:48.668	0.4166038	-1.2785428	9.340066	0.010168463	0.006519154	0.10183918	0.17062771	-1.2599165	9.723882	Sitting_Idle
15:18:48.693	0.4166038	-1.2785428	9.340066	0.010168463	0.006519154	0.10183918	0.17062771	-1.2599165	9.723882	Sitting_Idle
15:18:48.715	0.4166038	-1.2785428	9.340066	0.010168463	0.006519154	0.10183918	0.17062771	-1.2599165	9.723882	Sitting_Idle
15:18:48.739	0.4166038	-1.2785428	9.340066	0.010168463	0.006519154	0.10183918	0.17062771	-1.2599165	9.723882	Sitting_Idle
15:18:48.763	0.3304099	-1.1899546	9.318518	0.023607498	0.015682133	0.06946332	0.21461233	-1.2677051	9.721998	Sitting_Idle
15:18:48.785	0.3304099	-1.1899546	9.318518	0.023607498	0.015682133	0.06946332	0.21461233	-1.2677051	9.721998	Sitting_Idle
15:18:48.810	0.3304099	-1.1899546	9.318518	0.023607498	0.015682133	0.06946332	0.21461233	-1.2677051	9.721998	Sitting_Idle
15:18:48.834	0.3304099	-1.1899546	9.318518	0.023607498	0.015682133	0.06946332	0.21461233	-1.2677051	9.721998	Sitting_Idle
15:18:48.857	0.3304099	-1.1899546	9.318518	0.023607498	0.015682133	0.06946332	0.21461233	-1.2677051	9.721998	Sitting_Idle
15:18:48.881	0.3304099	-1.1899546	9.318518	0.023607498	0.015682133	0.06946332	0.21461233	-1.2677051	9.721998	Sitting_Idle
15:18:48.904	0.3304099	-1.1899546	9.318518	0.023607498	0.015682133	0.06946332	0.21461233	-1.2677051	9.721998	Sitting_Idle
15:18:48.929	0.3304099	-1.1899546	9.318518	0.023607498	0.015682133	0.06946332	0.21461233	-1.2677051	9.721998	Sitting_Idle
15:18:48.954	0.22266756	-1.1731946	9.371192	0.0022272146	-0.035019685	0.00043554694	0.21006939	-1.2411922	9.725518	Sitting_Idle
15:18:48.978	0.22266756	-1.1731946	9.371192	0.0022272146	-0.035019685	0.00043554694	0.21006939	-1.2411922	9.725518	Sitting_Idle
15:18:49.002	0.22266756	-1.1731946	9.371192	0.0022272146	-0.035019685	0.00043554694	0.21006939	-1.2411922	9.725518	Sitting_Idle
15:18:49.026	0.22266756	-1.1731946	9.371192	0.0022272146	-0.035019685	0.00043554694	0.21006939	-1.2411922	9.725518	Sitting_Idle
15:18:49.050	0.22266756	-1.1731946	9.371192	0.0022272146	-0.035019685	0.00043554694	0.21006939	-1.2411922	9.725518	Sitting_Idle
15:18:49.074	0.22266756	-1.1731946	9.371192	0.0022272146	-0.035019685	0.00043554694	0.21006939	-1.2411922	9.725518	Sitting_Idle
15:18:49.098	0.22266756	-1.1731946	9.371192	0.0022272146	-0.035019685	0.00043554694	0.21006939	-1.2411922	9.725518	Sitting_Idle
15:18:49.121	0.07901107	-1.0917894	9.299363	0.016887981	-0.009363342	0.02853535	0.21178727	-1.227962	9.7271595	Sitting_Idle
15:18:49.144	0.07901107	-1.0917894	9.299363	0.016887981	-0.009363342	0.02853535	0.21178727	-1.227962	9.7271595	Sitting_Idle
15:18:49.169	0.07901107	-1.0917894	9.299363	0.016887981	-0.009363342	0.02853535	0.21178727	-1.227962	9.7271595	Sitting_Idle
15:18:49.193	0.07901107	-1.0917894	9.299363	0.016887981	-0.009363342	0.02853535	0.21178727	-1.227962	9.7271595	Sitting_Idle
15:18:49.216	0.07901107	-1.0917894	9.299363	0.016887981	-0.009363342	0.02853535	0.21178727	-1.227962	9.7271595	Sitting_Idle
15:18:49.240	0.07901107	-1.0917894	9.299363	0.016887981	-0.009363342	0.02853535	0.21178727	-1.227962	9.7271595	Sitting_Idle
15:18:49.264	0.07901107	-1.0917894	9.299363	0.016887981	-0.009363342	0.02853535	0.21178727	-1.227962	9.7271595	Sitting_Idle
15:18:49.289	0.07901107	-1.0917894	9.299363	0.016887981	-0.009363342	0.02853535	0.21178727	-1.227962	9.7271595	Sitting_Idle
15:18:49.313	0.11492519	-1.1253091	9.352037	0.0040598107	-0.0002003638	0.012041987	0.18510476	-1.211925	9.729715	Sitting_Idle
15:18:49.337	0.11492519	-1.1253091	9.352037	0.0040598107	-0.0002003638	0.012041987	0.18510476	-1.211925	9.729715	Sitting_Idle
15:18:49.360	0.11492519	-1.1253091	9.352037	0.0040598107	-0.0002003638	0.012041987	0.18510476	-1.211925	9.729715	Sitting_Idle
15:18:49.382	0.11492519	-1.1253091	9.352037	0.0040598107	-0.0002003638	0.012041987	0.18510476	-1.211925	9.729715	Sitting_Idle
15:18:49.407	0.11492519	-1.1253091	9.352037	0.0040598107	-0.0002003638	0.012041987	0.18510476	-1.211925	9.729715	Sitting_Idle
15:18:49.431	0.11492519	-1.1253091	9.352037	0.0040598107	-0.0002003638	0.012041987	0.18510476	-1.211925	9.729715	Sitting_Idle
15:18:49.453	0.11492519	-1.1253091	9.352037	0.0040598107	-0.0002003638	0.012041987	0.18510476	-1.211925	9.729715	Sitting_Idle
15:18:49.477	0.2370332	-1.1971374	9.349643	0.0022272146	0.0028539624	0.015096312	0.18303747	-1.2031164	9.730847	Sitting_Idle
15:18:49.499	0.2370332	-1.1971374	9.349643	0.0022272146	0.0028539624	0.015096312	0.18303747	-1.2031164	9.730847	Sitting_Idle
15:18:49.524	0.2370332	-1.1971374	9.349643	0.0022272146	0.0028539624	0.015096312	0.18303747	-1.2031164	9.730847	Sitting_Idle
15:18:49.547	0.2370332	-1.1971374	9.349643	0.0022272146	0.0028539624	0.015096312	0.18303747	-1.2031164	9.730847	Sitting_Idle
15:18:49.571	0.2370332	-1.1971374	9.349643	0.0022272146	0.0028539624	0.015096312	0.18303747	-1.2031164	9.730847	Sitting_Idle
15:18:49.595	0.2370332	-1.1971374	9.349643	0.0022272146	0.0028539624	0.015096312	0.18303747	-1.2031164	9.730847	Sitting_Idle
15:18:49.619	0.2370332	-1.1971374	9.349643	0.0022272146	0.0028539624	0.015096312	0.18303747	-1.2031164	9.730847	Sitting_Idle
15:18:49.643	0.2370332	-1.1971374	9.349643	0.0022272146	0.0028539624	0.015096312	0.18303747	-1.2031164	9.730847	Sitting_Idle
15:18:49.667	0.16041641	-1.1612233	9.335278	-0.0014379768	-0.0136394	0.008376795	0.179585	-1.1960132	9.731788	Sitting_Idle
15:18:49.691	0.16041641	-1.1612233	9.335278	-0.0014379768	-0.0136394	0.008376795	0.179585	-1.1960132	9.731788	Sitting_Idle
15:18:49.715	0.16041641	-1.1612233	9.335278	-0.0014379768	-0.0136394	0.008376795	0.179585	-1.1960132	9.731788	Sitting_Idle
15:18:49.739	0.16041641	-1.1612233	9.335278	-0.0014379768	-0.0136394	0.008376795	0.179585	-1.1960132	9.731788	Sitting_Idle
15:18:49.763	0.16041641	-1.1612233	9.335278	-0.0014379768	-0.0136394	0.008376795	0.179585	-1.1960132	9.731788	Sitting_Idle
15:18:49.787	0.16041641	-1.1612233	9.335278	-0.0014379768	-0.0136394	0.008376795	0.179585	-1.1960132	9.731788	Sitting_Idle
15:18:49.810	0.16041641	-1.1612233	9.335278	-0.0014379768	-0.0136394	0.008376795	0.179585	-1.1960132	9.731788	Sitting_Idle
15:18:49.834	0.15562786	-1.1684061	9.320911	-0.002048842	-0.017915457	-0.0013970488	0.1782981	-1.1948532	9.731954	Sitting_Idle
15:18:49.858	0.15562786	-1.1684061	9.320911	-0.002048842	-0.017915457	-0.0013970488	0.1782981	-1.1948532	9.731954	Sitting_Idle
15:18:49.881	0.15562786	-1.1684061	9.320911	-0.002048842	-0.017915457	-0.0013970488	0.1782981	-1.1948532	9.731954	Sitting_Idle
15:18:49.905	0.15562786	-1.1684061	9.320911	-0.002048842	-0.017915457	-0.0013970488	0.1782981	-1.1948532	9.731954	Sitting_Idle
15:18:49.929	0.15562786	-1.1684061	9.320911	-0.002048842	-0.017915457	-0.0013970488	0.1782981	-1.1948532	9.731954	Sitting_Idle
15:18:49.953	0.15562786	-1.1684061	9.320911	-0.002048842	-0.017915457	-0.0013970488	0.1782981	-1.1948532	9.731954	Sitting_Idle
15:18:49.977	0.15562786	-1.1684061	9.320911	-0.002048842	-0.017915457	-0.0013970488	0.1782981	-1.1948532	9.731954	Sitting_Idle
15:18:50.001	0.15562786	-1.1684061	9.320911	-0.002048842	-0.017915457	-0.0013970488	0.1782981	-1.1948532	9.731954	Sitting_Idle
15:18:50.025	0.09577099	-1.0917894	9.380769	-0.0069357636	-0.028300164	-0.008116567	0.17747001	-1.1923157	9.73228	Sitting_Idle
15:18:50.049	0.09577099	-1.0917894	9.380769	-0.0069357636	-0.028300164	-0.008116567	0.17747001	-1.1923157	9.73228	Sitting_Idle
15:18:50.072	0.09577099	-1.0917894	9.380769	-0.0069357636	-0.028300164	-0.008116567	0.17747001	-1.1923157	9.73228	Sitting_Idle
15:18:50.096	0.09577099	-1.0917894	9.380769	-0.0069357636	-0.028300164	-0.008116567	0.17747001	-1.1923157	9.73228	Sitting_Idle
15:18:50.121	0.09577099	-1.0917894	9.380769	-0.0069357636	-0.028300164	-0.008116567	0.17747001	-1.1923157	9.73228	Sitting_Idle
15:18:50.143	0.09577099	-1.0917894	9.380769	-0.0069357636	-0.028300164	-0.008116567	0.17747001	-1.1923157	9.73228	Sitting_Idle
15:18:50.167	0.09577099	-1.0917894	9.380769	-0.0069357636	-0.028300164	-0.008116567	0.17747001	-1.1923157	9.73228	Sitting_Idle
15:18:50.191	0.09577099	-1.0917894	9.380769	-0.00021624629	0.006519154	0.0034898731	0.17747001	-1.1923157	9.73228	Sitting_Idle
15:18:50.215	0.083799616	-1.1444633	9.366403	-0.00021624629	0.006519154	0.0034898731	0.19501412	-1.1935661	9.7317915	Sitting_Idle
15:18:50.241	0.083799616	-1.1444633	9.366403	-0.00021624629	0.006519154	0.0034898731	0.19501412	-1.1935661	9.7317915	Sitting_Idle
15:18:50.265	0.083799616	-1.1444633	9.366403	-0.00021624629	0.006519154	0.0034898731	0.19501412	-1.1935661	9.7317915	Sitting_Idle
15:18:50.289	0.083799616	-1.1444633	9.366403	-0.00021624629	0.006519154	0.0034898731	0.19501412	-1.1935661	9.7317915	Sitting_Idle
15:18:50.311	0.083799616	-1.1444633	9.366403	-0.00021624629	0.006519154	0.0034898731	0.19501412	-1.1935661	9.7317915	Sitting_Idle
15:18:50.335	0.083799616	-1.1444633	9.366403	-0.00021624629	0.006519154	0.0034898731	0.19501412	-1.1935661	9.7317915	Sitting_Idle
15:18:50.360	0.083799616	-1.1444633	9.366403	-0.00021624629	0.006519154	0.0034898731	0.19501412	-1.1935661	9.7317915	Sitting_Idle
15:18:50.383	0.14844504	-1.1684061	9.325701	0.0010054843	0.0034648278	0.0022681428	0.20842154	-1.1911933	9.731804	Sitting_Idle
15:18:50.407	0.14844504	-1.1684061	9.325701	0.0010054843	0.0034648278	0.0022681428	0.20842154	-1.1911933	9.731804	Sitting_Idle
15:18:50.431	0.14844504	-1.1684061	9.325701	0.0010054843	0.0034648278	0.0022681428	0.20842154	-1.1911933	9.731804	Sitting_Idle
15:18:50.455	0.14844504	-1.1684061	9.325701	0.0010054843	0.0034648278	0.0022681428	0.20842154	-1.1911933	9.731804	Sitting_Idle
15:18:50.479	0.14844504	-1.1684061	9.325701	0.0010054843	0.0034648278	0.0022681428	0.20842154	-1.1911933	9.731804	Sitting_Idle
15:18:50.503	0.14844504	-1.1684061	9.325701	0.0010054843	0.0034648278	0.0022681428	0.20842154	-1.1911933	9.731804	Sitting_Idle
15:18:50.527	0.14844504	-1.1684061	9.325701	0.0010054843	0.0034648278	0.0022681428	0.20842154	-1.1911933	9.731804	Sitting_Idle
15:18:50.551	0.21548474	-1.185166	9.342461	-0.0026597073	0.025455976	0.005933334	0.21237643	-1.1917416	9.731651	Sitting_Idle
15:18:50.575	0.21548474	-1.185166	9.342461	-0.0026597073	0.025455976	0.005933334	0.21237643	-1.1917416	9.731651	Sitting_Idle
15:18:50.599	0.21548474	-1.185166	9.342461	-0.0026597073	0.025455976	0.005933334	0.21237643	-1.1917416	9.731651	Sitting_Idle
15:18:50.623	0.21548474	-1.185166	9.342461	-0.0026597073	0.025455976	0.005933334	0.21237643	-1.1917416	9.731651	Sitting_Idle
15:18:50.647	0.21548474	-1.185166	9.342461	-0.0026597073	0.025455976	0.005933334	0.21237643	-1.1917416	9.731651	Sitting_Idle
15:18:50.670	0.21548474	-1.185166	9.342461	-0.0026597073	0.025455976	0.005933334	0.21237643	-1.1917416	9.731651	Sitting_Idle
15:18:50.694	0.21548474	-1.185166	9.342461	-0.0026597073	0.025455976	0.005933334	0.21237643	-1.1917416	9.731651	Sitting_Idle
15:18:50.719	0.21548474	-1.185166	9.342461	-0.0026597073	0.025455976	0.005933334	0.21237643	-1.1917416	9.731651	Sitting_Idle
15:18:50.742	0.22266756	-1.1492519	9.316123	-0.002048842	-0.0026438248	0.0071550645	0.21813871	-1.190095	9.731725	Sitting_Idle
15:18:50.766	0.22266756	-1.1492519	9.316123	-0.002048842	-0.0026438248	0.0071550645	0.21813871	-1.190095	9.731725	Sitting_Idle
15:18:50.790	0.22266756	-1.1492519	9.316123	-0.002048842	-0.0026438248	0.0071550645	0.21813871	-1.190095	9.731725	Sitting_Idle
15:18:50.814	0.22266756	-1.1492519	9.316123	-0.002048842	-0.0026438248	0.0071550645	0.21813871	-1.190095	9.731725	Sitting_Idle
15:18:50.838	0.22266756	-1.1492519	9.316123	-0.002048842	-0.0026438248	0.0071550645	0.21813871	-1.190095	9.731725	Sitting_Idle
15:18:50.862	0.22266756	-1.1492519	9.316123	-0.002048842	-0.0026438248	0.0071550645	0.21813871	-1.190095	9.731725	Sitting_Idle
15:18:50.886	0.22266756	-1.1492519	9.316123	-0.002048842	-0.0026438248	0.0071550645	0.21813871	-1.190095	9.731725	Sitting_Idle
15:18:50.910	0.22266756	-1.1492519	9.316123	-0.002048842	-0.0026438248	0.0071550645	0.21813871	-1.190095	9.731725	Sitting_Idle
15:18:50.934	0.2466103	-1.1229149	9.320911	-0.0051031685	-0.020969782	0.0028790077	0.21432222	-1.1918916	9.73159	Sitting_Idle
15:18:50.959	0.2466103	-1.1229149	9.320911	-0.0051031685	-0.020969782	0.0028790077	0.21432222	-1.1918916	9.73159	Sitting_Idle
15:18:50.983	0.2466103	-1.1229149	9.320911	-0.0051031685	-0.020969782	0.0028790077	0.21432222	-1.1918916	9.73159	Sitting_Idle
15:18:51.007	0.2466103	-1.1229149	9.320911	-0.0051031685	-0.020969782	0.0028790077	0.21432222	-1.1918916	9.73159	Sitting_Idle
15:18:51.029	0.2466103	-1.1229149	9.320911	-0.0051031685	-0.020969782	0.0028790077	0.21432222	-1.1918916	9.73159	Sitting_Idle
15:18:51.053	0.2466103	-1.1229149	9.320911	-0.0051031685	-0.020969782	0.0028790077	0.21432222	-1.1918916	9.73159	Sitting_Idle
15:18:51.077	0.2466103	-1.1229149	9.320911	-0.0051031685	-0.020969782	0.0028790077	0.21432222	-1.1918916	9.73159	Sitting_Idle
15:18:51.101	0.19633053	-1.1133378	9.316123	0.005281541	0.010184345	0.0034898731	0.22824872	-1.1933752	9.7310915	Sitting_Idle
15:18:51.125	0.19633053	-1.1133378	9.316123	0.005281541	0.010184345	0.0034898731	0.22824872	-1.1933752	9.7310915	Sitting_Idle
15:18:51.149	0.19633053	-1.1133378	9.316123	0.005281541	0.010184345	0.0034898731	0.22824872	-1.1933752	9.7310915	Sitting_Idle
15:18:51.172	0.19633053	-1.1133378	9.316123	0.005281541	0.010184345	0.0034898731	0.22824872	-1.1933752	9.7310915	Sitting_Idle
15:18:51.197	0.19633053	-1.1133378	9.316123	0.005281541	0.010184345	0.0034898731	0.22824872	-1.1933752	9.7310915	Sitting_Idle
15:18:51.221	0.19633053	-1.1133378	9.316123	0.005281541	0.010184345	0.0034898731	0.22824872	-1.1933752	9.7310915	Sitting_Idle
15:18:51.243	0.19633053	-1.1133378	9.316123	0.005281541	0.010184345	0.0034898731	0.22824872	-1.1933752	9.7310915	Sitting_Idle
15:18:51.267	0.19633053	-1.1133378	9.316123	0.005281541	0.010184345	0.0034898731	0.22824872	-1.1933752	9.7310915	Sitting_Idle
15:18:51.291	0.21787901	-1.1348863	9.311335	-0.006324899	-0.009974208	-0.00017531833	0.2338495	-1.1984462	9.730335	Sitting_Idle
15:18:51.315	0.21787901	-1.1348863	9.311335	-0.006324899	-0.009974208	-0.00017531833	0.2338495	-1.1984462	9.730335	Sitting_Idle
15:18:51.339	0.21787901	-1.1348863	9.311335	-0.006324899	-0.009974208	-0.00017531833	0.2338495	-1.1984462	9.730335	Sitting_Idle
15:18:51.363	0.21787901	-1.1348863	9.311335	-0.006324899	-0.009974208	-0.00017531833	0.2338495	-1.1984462	9.730335	Sitting_Idle
15:18:51.386	0.21787901	-1.1348863	9.311335	-0.006324899	-0.009974208	-0.00017531833	0.2338495	-1.1984462	9.730335	Sitting_Idle
15:18:51.409	0.21787901	-1.1348863	9.311335	-0.006324899	-0.009974208	-0.00017531833	0.2338495	-1.1984462	9.730335	Sitting_Idle
15:18:51.435	0.21787901	-1.1348863	9.311335	-0.006324899	-0.009974208	-0.00017531833	0.2338495	-1.1984462	9.730335	Sitting_Idle
15:18:51.456	0.27294734	-1.1660118	9.318518	-0.002048842	0.016292997	-0.00017531833	0.25015348	-1.2060457	9.7289915	Sitting_Idle
15:18:51.478	0.27294734	-1.1660118	9.318518	-0.002048842	0.016292997	-0.00017531833	0.25015348	-1.2060457	9.7289915	Sitting_Idle
15:18:51.502	0.27294734	-1.1660118	9.318518	-0.002048842	0.016292997	-0.00017531833	0.25015348	-1.2060457	9.7289915	Sitting_Idle
15:18:51.526	0.27294734	-1.1660118	9.318518	-0.002048842	0.016292997	-0.00017531833	0.25015348	-1.2060457	9.7289915	Sitting_Idle
15:18:51.550	0.27294734	-1.1660118	9.318518	-0.002048842	0.016292997	-0.00017531833	0.25015348	-1.2060457	9.7289915	Sitting_Idle
15:18:51.574	0.27294734	-1.1660118	9.318518	-0.002048842	0.016292997	-0.00017531833	0.25015348	-1.2060457	9.7289915	Sitting_Idle
15:18:51.598	0.27294734	-1.1660118	9.318518	-0.002048842	0.016292997	-0.00017531833	0.25015348	-1.2060457	9.7289915	Sitting_Idle
15:18:51.622	0.27294734	-1.1660118	9.318518	-0.002048842	0.016292997	-0.00017531833	0.25015348	-1.2060457	9.7289915	Sitting_Idle
15:18:51.645	0.30646718	-1.1827718	9.306546	-0.00021624629	0.006519154	-0.00017531833	0.24116947	-1.206134	9.729207	Sitting_Idle
15:18:51.670	0.30646718	-1.1827718	9.306546	-0.00021624629	0.006519154	-0.00017531833	0.24116947	-1.206134	9.729207	Sitting_Idle
15:18:51.694	0.30646718	-1.1827718	9.306546	-0.00021624629	0.006519154	-0.00017531833	0.24116947	-1.206134	9.729207	Sitting_Idle
15:18:51.717	0.30646718	-1.1827718	9.306546	-0.00021624629	0.006519154	-0.00017531833	0.24116947	-1.206134	9.729207	Sitting_Idle
15:18:51.741	0.30646718	-1.1827718	9.306546	-0.00021624629	0.006519154	-0.00017531833	0.24116947	-1.206134	9.729207	Sitting_Idle
15:18:51.764	0.30646718	-1.1827718	9.306546	-0.00021624629	0.006519154	-0.00017531833	0.24116947	-1.206134	9.729207	Sitting_Idle
15:18:51.789	0.30646718	-1.1827718	9.306546	-0.00021624629	0.006519154	-0.00017531833	0.24116947	-1.206134	9.729207	Sitting_Idle
15:18:51.812	0.22027329	-1.1875603	9.318518	0.0022272146	-0.00325469	-0.0013970488	0.25138167	-1.2084125	9.728665	Sitting_Idle
15:18:51.836	0.22027329	-1.1875603	9.318518	0.0022272146	-0.00325469	-0.0013970488	0.25138167	-1.2084125	9.728665	Sitting_Idle
15:18:51.860	0.22027329	-1.1875603	9.318518	0.0022272146	-0.00325469	-0.0013970488	0.25138167	-1.2084125	9.728665	Sitting_Idle
15:18:51.884	0.22027329	-1.1875603	9.318518	0.0022272146	-0.00325469	-0.0013970488	0.25138167	-1.2084125	9.728665	Sitting_Idle
15:18:51.908	0.22027329	-1.1875603	9.318518	0.0022272146	-0.00325469	-0.0013970488	0.25138167	-1.2084125	9.728665	Sitting_Idle
15:18:51.932	0.22027329	-1.1875603	9.318518	0.0022272146	-0.00325469	-0.0013970488	0.25138167	-1.2084125	9.728665	Sitting_Idle
15:18:51.956	0.22027329	-1.1875603	9.318518	0.0022272146	-0.00325469	-0.0013970488	0.25138167	-1.2084125	9.728665	Sitting_Idle
15:18:51.980	0.22027329	-1.1875603	9.318518	0.0022272146	-0.00325469	-0.0013970488	0.25138167	-1.2084125	9.728665	Sitting_Idle
15:18:52.003	0.2657645	-1.1229149	9.3592205	-0.006324899	-0.036241412	0.0016572775	0.26850018	-1.2088455	9.728154	Sitting_Idle
15:18:52.028	0.2657645	-1.1229149	9.3592205	-0.006324899	-0.036241412	0.0016572775	0.26850018	-1.2088455	9.728154	Sitting_Idle
15:18:52.051	0.2657645	-1.1229149	9.3592205	-0.006324899	-0.036241412	0.0016572775	0.26850018	-1.2088455	9.728154	Sitting_Idle
15:18:52.075	0.2657645	-1.1229149	9.3592205	-0.006324899	-0.036241412	0.0016572775	0.26850018	-1.2088455	9.728154	Sitting_Idle
15:18:52.099	0.2657645	-1.1229149	9.3592205	-0.006324899	-0.036241412	0.0016572775	0.26850018	-1.2088455	9.728154	Sitting_Idle
15:18:52.123	0.2657645	-1.1229149	9.3592205	-0.006324899	-0.036241412	0.0016572775	0.26850018	-1.2088455	9.728154	Sitting_Idle
15:18:52.147	0.2657645	-1.1229149	9.3592205	-0.006324899	-0.036241412	0.0016572775	0.26850018	-1.2088455	9.728154	Sitting_Idle
15:18:52.171	0.21309046	-1.1444633	9.304152	0.0028380798	-0.0136394	0.0047116037	0.2737685	-1.2013484	9.728936	Sitting_Idle
15:18:52.195	0.21309046	-1.1444633	9.304152	0.0028380798	-0.0136394	0.0047116037	0.2737685	-1.2013484	9.728936	Sitting_Idle
15:18:52.219	0.21309046	-1.1444633	9.304152	0.0028380798	-0.0136394	0.0047116037	0.2737685	-1.2013484	9.728936	Sitting_Idle
15:18:52.242	0.21309046	-1.1444633	9.304152	0.0028380798	-0.0136394	0.0047116037	0.2737685	-1.2013484	9.728936	Sitting_Idle
15:18:52.267	0.21309046	-1.1444633	9.304152	0.0028380798	-0.0136394	0.0047116037	0.2737685	-1.2013484	9.728936	Sitting_Idle
15:18:52.288	0.21309046	-1.1444633	9.304152	0.0028380798	-0.0136394	0.0047116037	0.2737685	-1.2013484	9.728936	Sitting_Idle
15:18:52.310	0.21309046	-1.1444633	9.304152	0.0028380798	-0.0136394	0.0047116037	0.2737685	-1.2013484	9.728936	Sitting_Idle
15:18:52.332	0.21309046	-1.1444633	9.304152	0.0028380798	-0.0136394	0.0047116037	0.2737685	-1.2013484	9.728936	Sitting_Idle
15:18:52.353	0.29210153	-1.1229149	9.251478	0.022385767	0.051112317	0.0028790077	0.2594518	-1.1835201	9.731513	Sitting_Idle
15:18:52.376	0.29210153	-1.1229149	9.251478	0.022385767	0.051112317	0.0028790077	0.2594518	-1.1835201	9.731513	Sitting_Idle
15:18:52.398	0.29210153	-1.1229149	9.251478	0.022385767	0.051112317	0.0028790077	0.2594518	-1.1835201	9.731513	Sitting_Idle
15:18:52.421	0.29210153	-1.1229149	9.251478	0.022385767	0.051112317	0.0028790077	0.2594518	-1.1835201	9.731513	Sitting_Idle
15:18:52.445	0.29210153	-1.1229149	9.251478	0.022385767	0.051112317	0.0028790077	0.2594518	-1.1835201	9.731513	Sitting_Idle
15:18:52.469	0.29210153	-1.1229149	9.251478	0.022385767	0.051112317	0.0028790077	0.2594518	-1.1835201	9.731513	Sitting_Idle
15:18:52.493	0.29210153	-1.1229149	9.251478	0.022385767	0.051112317	0.0028790077	0.2594518	-1.1835201	9.731513	Sitting_Idle
15:18:52.517	0.29210153	-1.1229149	9.251478	0.022385767	0.051112317	0.0028790077	0.2594518	-1.1835201	9.731513	Sitting_Idle
15:18:52.541	0.32083282	-1.1516461	9.337671	-0.0075466293	0.011406075	-0.022166468	0.24218565	-1.1792074	9.732482	Sitting_Idle
15:18:52.564	0.32083282	-1.1516461	9.337671	-0.0075466293	0.011406075	-0.022166468	0.24218565	-1.1792074	9.732482	Sitting_Idle
15:18:52.587	0.32083282	-1.1516461	9.337671	-0.0075466293	0.011406075	-0.022166468	0.24218565	-1.1792074	9.732482	Sitting_Idle
15:18:52.612	0.32083282	-1.1516461	9.337671	-0.0075466293	0.011406075	-0.022166468	0.24218565	-1.1792074	9.732482	Sitting_Idle
15:18:52.636	0.32083282	-1.1516461	9.337671	-0.0075466293	0.011406075	-0.022166468	0.24218565	-1.1792074	9.732482	Sitting_Idle
15:18:52.660	0.32083282	-1.1516461	9.337671	-0.0075466293	0.011406075	-0.022166468	0.24218565	-1.1792074	9.732482	Sitting_Idle
15:18:52.684	0.32083282	-1.1516461	9.337671	-0.0075466293	0.011406075	-0.022166468	0.24218565	-1.1792074	9.732482	Sitting_Idle
15:18:52.709	0.32083282	-1.1516461	9.337671	-0.0075466293	0.011406075	-0.022166468	0.24218565	-1.1792074	9.732482	Sitting_Idle
15:18:52.734	0.2849187	-1.1540405	9.311335	-0.0014379768	0.0034648278	-0.020944737	0.25077888	-1.1807505	9.732077	Sitting_Idle
15:18:52.757	0.2849187	-1.1540405	9.311335	-0.0014379768	0.0034648278	-0.020944737	0.25077888	-1.1807505	9.732077	Sitting_Idle
15:18:52.781	0.2849187	-1.1540405	9.311335	-0.0014379768	0.0034648278	-0.020944737	0.25077888	-1.1807505	9.732077	Sitting_Idle
15:18:52.805	0.2849187	-1.1540405	9.311335	-0.0014379768	0.0034648278	-0.020944737	0.25077888	-1.1807505	9.732077	Sitting_Idle
15:18:52.828	0.2849187	-1.1540405	9.311335	-0.0014379768	0.0034648278	-0.020944737	0.25077888	-1.1807505	9.732077	Sitting_Idle
15:18:52.854	0.2849187	-1.1540405	9.311335	-0.0014379768	0.0034648278	-0.020944737	0.25077888	-1.1807505	9.732077	Sitting_Idle
15:18:52.878	0.2849187	-1.1540405	9.311335	-0.0014379768	0.0034648278	-0.020944737	0.25077888	-1.1807505	9.732077	Sitting_Idle
15:18:52.901	0.25858167	-1.0654523	9.356826	-0.00082711154	-0.006309016	-0.013614354	0.25966716	-1.1804013	9.731887	Sitting_Idle
15:18:52.925	0.25858167	-1.0654523	9.356826	-0.00082711154	-0.006309016	-0.013614354	0.25966716	-1.1804013	9.731887	Sitting_Idle
15:18:52.949	0.25858167	-1.0654523	9.356826	-0.00082711154	-0.006309016	-0.013614354	0.25966716	-1.1804013	9.731887	Sitting_Idle
15:18:52.974	0.25858167	-1.0654523	9.356826	-0.00082711154	-0.006309016	-0.013614354	0.25966716	-1.1804013	9.731887	Sitting_Idle
15:18:52.997	0.25858167	-1.0654523	9.356826	-0.00082711154	-0.006309016	-0.013614354	0.25966716	-1.1804013	9.731887	Sitting_Idle
15:18:53.019	0.25858167	-1.0654523	9.356826	-0.00082711154	-0.006309016	-0.013614354	0.25966716	-1.1804013	9.731887	Sitting_Idle
15:18:53.043	0.25858167	-1.0654523	9.356826	-0.00082711154	-0.006309016	-0.013614354	0.25966716	-1.1804013	9.731887	Sitting_Idle
15:18:53.067	0.25858167	-1.0654523	9.356826	-0.00082711154	-0.006309016	-0.013614354	0.25966716	-1.1804013	9.731887	Sitting_Idle
15:18:53.091	0.31365	-1.1205206	9.330489	0.0065032714	0.0126278065	-0.005673106	0.27627027	-1.1774378	9.731788	Sitting_Idle
15:18:53.115	0.31365	-1.1205206	9.330489	0.0065032714	0.0126278065	-0.005673106	0.27627027	-1.1774378	9.731788	Sitting_Idle
15:18:53.139	0.31365	-1.1205206	9.330489	0.0065032714	0.0126278065	-0.005673106	0.27627027	-1.1774378	9.731788	Sitting_Idle
15:18:53.163	0.31365	-1.1205206	9.330489	0.0065032714	0.0126278065	-0.005673106	0.27627027	-1.1774378	9.731788	Sitting_Idle
15:18:53.185	0.31365	-1.1205206	9.330489	0.0065032714	0.0126278065	-0.005673106	0.27627027	-1.1774378	9.731788	Sitting_Idle
15:18:53.210	0.31365	-1.1205206	9.330489	0.0065032714	0.0126278065	-0.005673106	0.27627027	-1.1774378	9.731788	Sitting_Idle
15:18:53.237	0.31365	-1.1205206	9.330489	0.0065032714	0.0126278065	-0.005673106	0.27627027	-1.1774378	9.731788	Sitting_Idle
15:18:53.262	0.27294734	-1.1492519	9.330489	0.0034489452	0.007740884	-0.010560027	0.25890824	-1.1705853	9.733091	Sitting_Idle
15:18:53.286	0.27294734	-1.1492519	9.330489	0.0034489452	0.007740884	-0.010560027	0.25890824	-1.1705853	9.733091	Sitting_Idle
15:18:53.310	0.27294734	-1.1492519	9.330489	0.0034489452	0.007740884	-0.010560027	0.25890824	-1.1705853	9.733091	Sitting_Idle
15:18:53.334	0.27294734	-1.1492519	9.330489	0.0034489452	0.007740884	-0.010560027	0.25890824	-1.1705853	9.733091	Sitting_Idle
15:18:53.358	0.27294734	-1.1492519	9.330489	0.0034489452	0.007740884	-0.010560027	0.25890824	-1.1705853	9.733091	Sitting_Idle
15:18:53.382	0.27294734	-1.1492519	9.330489	0.0034489452	0.007740884	-0.010560027	0.25890824	-1.1705853	9.733091	Sitting_Idle
15:18:53.406	0.27294734	-1.1492519	9.330489	0.0034489452	0.007740884	-0.010560027	0.25890824	-1.1705853	9.733091	Sitting_Idle
15:18:53.430	0.20111908	-1.0774237	9.342461	0.0071141366	0.014460403	-0.022166468	0.23383981	-1.167729	9.73407	Sitting_Idle
15:18:53.454	0.20111908	-1.0774237	9.342461	0.0071141366	0.014460403	-0.022166468	0.23383981	-1.167729	9.73407	Sitting_Idle
15:18:53.478	0.20111908	-1.0774237	9.342461	0.0071141366	0.014460403	-0.022166468	0.23383981	-1.167729	9.73407	Sitting_Idle
15:18:53.502	0.20111908	-1.0774237	9.342461	0.0071141366	0.014460403	-0.022166468	0.23383981	-1.167729	9.73407	Sitting_Idle
15:18:53.525	0.20111908	-1.0774237	9.342461	0.0071141366	0.014460403	-0.022166468	0.23383981	-1.167729	9.73407	Sitting_Idle
15:18:53.549	0.20111908	-1.0774237	9.342461	0.0071141366	0.014460403	-0.022166468	0.23383981	-1.167729	9.73407	Sitting_Idle
15:18:53.573	0.20111908	-1.0774237	9.342461	0.0071141366	0.014460403	-0.022166468	0.23383981	-1.167729	9.73407	Sitting_Idle
15:18:53.597	0.20111908	-1.0774237	9.342461	0.0071141366	0.014460403	-0.022166468	0.23383981	-1.167729	9.73407	Sitting_Idle
15:18:53.621	0.17238778	-1.1061549	9.399923	0.004670676	0.09204029	-0.03194031	0.17972331	-1.158021	9.736379	Sitting_Idle
15:18:53.645	0.17238778	-1.1061549	9.399923	0.004670676	0.09204029	-0.03194031	0.17972331	-1.158021	9.736379	Sitting_Idle
15:18:53.669	0.17238778	-1.1061549	9.399923	0.004670676	0.09204029	-0.03194031	0.17972331	-1.158021	9.736379	Sitting_Idle
15:18:53.692	0.17238778	-1.1061549	9.399923	0.004670676	0.09204029	-0.03194031	0.17972331	-1.158021	9.736379	Sitting_Idle
15:18:53.717	0.17238778	-1.1061549	9.399923	0.004670676	0.09204029	-0.03194031	0.17972331	-1.158021	9.736379	Sitting_Idle
15:18:53.741	0.17238778	-1.1061549	9.399923	0.004670676	0.09204029	-0.03194031	0.17972331	-1.158021	9.736379	Sitting_Idle
15:18:53.764	0.17238778	-1.1061549	9.399923	0.004670676	0.09204029	-0.03194031	0.17972331	-1.158021	9.736379	Sitting_Idle
15:18:53.787	0.17238778	-1.1061549	9.399923	0.004670676	0.09204029	-0.03194031	0.17972331	-1.158021	9.736379	Sitting_Idle
15:18:53.811	0.12929083	-1.0127783	9.3280945	0.023607498	0.025455976	-0.0215556	0.18505707	-1.1625563	9.735739	Sitting_Idle
15:18:53.835	0.12929083	-1.0127783	9.3280945	0.023607498	0.025455976	-0.0215556	0.18505707	-1.1625563	9.735739	Sitting_Idle
15:18:53.859	0.12929083	-1.0127783	9.3280945	0.023607498	0.025455976	-0.0215556	0.18505707	-1.1625563	9.735739	Sitting_Idle
15:18:53.883	0.12929083	-1.0127783	9.3280945	0.023607498	0.025455976	-0.0215556	0.18505707	-1.1625563	9.735739	Sitting_Idle
15:18:53.905	0.12929083	-1.0127783	9.3280945	0.023607498	0.025455976	-0.0215556	0.18505707	-1.1625563	9.735739	Sitting_Idle
15:18:53.930	0.12929083	-1.0127783	9.3280945	0.023607498	0.025455976	-0.0215556	0.18505707	-1.1625563	9.735739	Sitting_Idle
15:18:53.953	0.12929083	-1.0127783	9.3280945	0.023607498	0.025455976	-0.0215556	0.18505707	-1.1625563	9.735739	Sitting_Idle
15:18:53.977	0.37829542	-1.2761484	9.356826	0.010779329	0.014460403	-0.08264213	0.23929274	-1.1557791	9.735364	Sitting_Idle
15:18:54.001	0.37829542	-1.2761484	9.356826	0.010779329	0.014460403	-0.08264213	0.23929274	-1.1557791	9.735364	Sitting_Idle
15:18:54.025	0.37829542	-1.2761484	9.356826	0.010779329	0.014460403	-0.08264213	0.23929274	-1.1557791	9.735364	Sitting_Idle
15:18:54.049	0.37829542	-1.2761484	9.356826	0.010779329	0.014460403	-0.08264213	0.23929274	-1.1557791	9.735364	Sitting_Idle
15:18:54.073	0.37829542	-1.2761484	9.356826	0.010779329	0.014460403	-0.08264213	0.23929274	-1.1557791	9.735364	Sitting_Idle
15:18:54.097	0.37829542	-1.2761484	9.356826	0.010779329	0.014460403	-0.08264213	0.23929274	-1.1557791	9.735364	Sitting_Idle
15:18:54.121	0.37829542	-1.2761484	9.356826	0.010779329	0.014460403	-0.08264213	0.23929274	-1.1557791	9.735364	Sitting_Idle
15:18:54.143	0.37829542	-1.2761484	9.356826	0.010779329	0.014460403	-0.08264213	0.23929274	-1.1557791	9.735364	Sitting_Idle
15:18:54.168	0.076616794	-1.0774237	9.352037	0.018720577	0.060886163	-0.10157895	0.21140166	-1.1470398	9.737042	Sitting_Idle
15:18:54.192	0.076616794	-1.0774237	9.352037	0.018720577	0.060886163	-0.10157895	0.21140166	-1.1470398	9.737042	Sitting_Idle
15:18:54.215	0.076616794	-1.0774237	9.352037	0.018720577	0.060886163	-0.10157895	0.21140166	-1.1470398	9.737042	Sitting_Idle
15:18:54.239	0.076616794	-1.0774237	9.352037	0.018720577	0.060886163	-0.10157895	0.21140166	-1.1470398	9.737042	Sitting_Idle
15:18:54.261	0.076616794	-1.0774237	9.352037	0.018720577	0.060886163	-0.10157895	0.21140166	-1.1470398	9.737042	Sitting_Idle
15:18:54.286	0.076616794	-1.0774237	9.352037	0.018720577	0.060886163	-0.10157895	0.21140166	-1.1470398	9.737042	Sitting_Idle
15:18:54.310	0.076616794	-1.0774237	9.352037	0.018720577	0.060886163	-0.10157895	0.21140166	-1.1470398	9.737042	Sitting_Idle
15:18:54.333	0.0023942748	-1.0606637	9.29218	0.0010054843	0.07554693	-0.04721194	0.14043947	-1.1379006	9.739397	Sitting_Idle
15:18:54.357	0.0023942748	-1.0606637	9.29218	0.0010054843	0.07554693	-0.04721194	0.14043947	-1.1379006	9.739397	Sitting_Idle
15:18:54.381	0.0023942748	-1.0606637	9.29218	0.0010054843	0.07554693	-0.04721194	0.14043947	-1.1379006	9.739397	Sitting_Idle
15:18:54.405	0.0023942748	-1.0606637	9.29218	0.0010054843	0.07554693	-0.04721194	0.14043947	-1.1379006	9.739397	Sitting_Idle
15:18:54.429	0.0023942748	-1.0606637	9.29218	0.0010054843	0.07554693	-0.04721194	0.14043947	-1.1379006	9.739397	Sitting_Idle
15:18:54.451	0.0023942748	-1.0606637	9.29218	0.0010054843	0.07554693	-0.04721194	0.14043947	-1.1379006	9.739397	Sitting_Idle
15:18:54.475	0.0023942748	-1.0606637	9.29218	0.0010054843	0.07554693	-0.04721194	0.14043947	-1.1379006	9.739397	Sitting_Idle
15:18:54.499	0.0023942748	-1.0606637	9.29218	0.0010054843	0.07554693	-0.04721194	0.14043947	-1.1379006	9.739397	Sitting_Idle
15:18:54.524	0.098165266	-1.0702409	9.344854	0.010779329	0.05722097	-0.015446949	0.060851652	-1.1326091	9.740836	Sitting_Idle
15:18:54.548	0.098165266	-1.0702409	9.344854	0.010779329	0.05722097	-0.015446949	0.060851652	-1.1326091	9.740836	Sitting_Idle
15:18:54.572	0.098165266	-1.0702409	9.344854	0.010779329	0.05722097	-0.015446949	0.060851652	-1.1326091	9.740836	Sitting_Idle
15:18:54.594	0.098165266	-1.0702409	9.344854	0.010779329	0.05722097	-0.015446949	0.060851652	-1.1326091	9.740836	Sitting_Idle
15:18:54.617	0.098165266	-1.0702409	9.344854	0.010779329	0.05722097	-0.015446949	0.060851652	-1.1326091	9.740836	Sitting_Idle
15:18:54.642	0.098165266	-1.0702409	9.344854	0.010779329	0.05722097	-0.015446949	0.060851652	-1.1326091	9.740836	Sitting_Idle
15:18:54.665	0.098165266	-1.0702409	9.344854	0.010779329	0.05722097	-0.015446949	0.060851652	-1.1326091	9.740836	Sitting_Idle
15:18:54.689	0.098165266	-1.0702409	9.344854	-0.00021624629	0.040116742	-0.020944737	0.060851652	-1.1326091	9.740836	Sitting_Idle
15:18:54.712	-0.016759925	-1.0750294	9.373586	-0.00021624629	0.040116742	-0.020944737	0.028825259	-1.1397296	9.740152	Sitting_Idle
15:18:54.736	-0.016759925	-1.0750294	9.373586	-0.00021624629	0.040116742	-0.020944737	0.028825259	-1.1397296	9.740152	Sitting_Idle
15:18:54.761	-0.016759925	-1.0750294	9.373586	-0.00021624629	0.040116742	-0.020944737	0.028825259	-1.1397296	9.740152	Sitting_Idle
15:18:54.783	-0.016759925	-1.0750294	9.373586	-0.00021624629	0.040116742	-0.020944737	0.028825259	-1.1397296	9.740152	Sitting_Idle
15:18:54.807	-0.016759925	-1.0750294	9.373586	-0.00021624629	0.040116742	-0.020944737	0.028825259	-1.1397296	9.740152	Sitting_Idle
15:18:54.831	-0.016759925	-1.0750294	9.373586	-0.00021624629	0.040116742	-0.020944737	0.028825259	-1.1397296	9.740152	Sitting_Idle
15:18:54.855	-0.016759925	-1.0750294	9.373586	-0.00021624629	0.040116742	-0.020944737	0.028825259	-1.1397296	9.740152	Sitting_Idle
15:18:54.879	-0.102953814	-1.0319325	9.323306	0.012001059	0.027899437	-0.030107716	0.035545982	-1.141676	9.739902	Sitting_Idle
15:18:54.903	-0.102953814	-1.0319325	9.323306	0.012001059	0.027899437	-0.030107716	0.035545982	-1.141676	9.739902	Sitting_Idle
15:18:54.927	-0.102953814	-1.0319325	9.323306	0.012001059	0.027899437	-0.030107716	0.035545982	-1.141676	9.739902	Sitting_Idle
15:18:54.949	-0.102953814	-1.0319325	9.323306	0.012001059	0.027899437	-0.030107716	0.035545982	-1.141676	9.739902	Sitting_Idle
15:18:54.973	-0.102953814	-1.0319325	9.323306	0.012001059	0.027899437	-0.030107716	0.035545982	-1.141676	9.739902	Sitting_Idle
15:18:54.997	-0.102953814	-1.0319325	9.323306	0.012001059	0.027899437	-0.030107716	0.035545982	-1.141676	9.739902	Sitting_Idle
15:18:55.019	-0.102953814	-1.0319325	9.323306	0.012001059	0.027899437	-0.030107716	0.035545982	-1.141676	9.739902	Sitting_Idle
15:18:55.043	-0.102953814	-1.0319325	9.323306	0.012001059	0.027899437	-0.030107716	0.035545982	-1.141676	9.739902	Sitting_Idle
15:18:55.067	-0.0670397	-1.0295382	9.438231	0.025440093	0.14213124	0.02181583	-0.033423074	-1.1281558	9.741486	Sitting_Idle
15:18:55.091	-0.0670397	-1.0295382	9.438231	0.025440093	0.14213124	0.02181583	-0.033423074	-1.1281558	9.741486	Sitting_Idle
15:18:55.115	-0.0670397	-1.0295382	9.438231	0.025440093	0.14213124	0.02181583	-0.033423074	-1.1281558	9.741486	Sitting_Idle
15:18:55.138	-0.0670397	-1.0295382	9.438231	0.025440093	0.14213124	0.02181583	-0.033423074	-1.1281558	9.741486	Sitting_Idle
15:18:55.162	-0.0670397	-1.0295382	9.438231	0.025440093	0.14213124	0.02181583	-0.033423074	-1.1281558	9.741486	Sitting_Idle
15:18:55.186	-0.0670397	-1.0295382	9.438231	0.025440093	0.14213124	0.02181583	-0.033423074	-1.1281558	9.741486	Sitting_Idle
15:18:55.210	-0.0670397	-1.0295382	9.438231	0.025440093	0.14213124	0.02181583	-0.033423074	-1.1281558	9.741486	Sitting_Idle
15:18:55.233	-0.011971374	-1.036721	9.313729	0.009557597	0.019347325	0.0016572775	-0.09067147	-1.1114393	9.743042	Sitting_Idle
15:18:55.257	-0.011971374	-1.036721	9.313729	0.009557597	0.019347325	0.0016572775	-0.09067147	-1.1114393	9.743042	Sitting_Idle
15:18:55.282	-0.011971374	-1.036721	9.313729	0.009557597	0.019347325	0.0016572775	-0.09067147	-1.1114393	9.743042	Sitting_Idle
15:18:55.304	-0.011971374	-1.036721	9.313729	0.009557597	0.019347325	0.0016572775	-0.09067147	-1.1114393	9.743042	Sitting_Idle
15:18:55.325	-0.011971374	-1.036721	9.313729	0.009557597	0.019347325	0.0016572775	-0.09067147	-1.1114393	9.743042	Sitting_Idle
15:18:55.347	-0.011971374	-1.036721	9.313729	0.009557597	0.019347325	0.0016572775	-0.09067147	-1.1114393	9.743042	Sitting_Idle
15:18:55.369	-0.011971374	-1.036721	9.313729	0.009557597	0.019347325	0.0016572775	-0.09067147	-1.1114393	9.743042	Sitting_Idle
15:18:55.393	-0.011971374	-1.036721	9.313729	0.009557597	0.019347325	0.0016572775	-0.09067147	-1.1114393	9.743042	Sitting_Idle
15:18:55.416	0.038308397	-1.0822122	9.313729	-0.0026597073	0.00957348	-0.027664255	-0.093599275	-1.1116325	9.742992	Sitting_Idle
15:18:55.440	0.038308397	-1.0822122	9.313729	-0.0026597073	0.00957348	-0.027664255	-0.093599275	-1.1116325	9.742992	Sitting_Idle
15:18:55.463	0.038308397	-1.0822122	9.313729	-0.0026597073	0.00957348	-0.027664255	-0.093599275	-1.1116325	9.742992	Sitting_Idle
15:18:55.487	0.038308397	-1.0822122	9.313729	-0.0026597073	0.00957348	-0.027664255	-0.093599275	-1.1116325	9.742992	Sitting_Idle
15:18:55.511	0.038308397	-1.0822122	9.313729	-0.0026597073	0.00957348	-0.027664255	-0.093599275	-1.1116325	9.742992	Sitting_Idle
15:18:55.534	0.038308397	-1.0822122	9.313729	-0.0026597073	0.00957348	-0.027664255	-0.093599275	-1.1116325	9.742992	Sitting_Idle
15:18:55.558	0.038308397	-1.0822122	9.313729	-0.0026597073	0.00957348	-0.027664255	-0.093599275	-1.1116325	9.742992	Sitting_Idle
15:18:55.583	0.038308397	-1.0822122	9.313729	-0.0026597073	0.00957348	-0.027664255	-0.093599275	-1.1116325	9.742992	Sitting_Idle
15:18:55.607	-0.043096945	-1.0055954	9.361614	0.0022272146	0.001632232	-0.043546747	-0.10310101	-1.1158521	9.7424135	Sitting_Idle
15:18:55.631	-0.043096945	-1.0055954	9.361614	0.0022272146	0.001632232	-0.043546747	-0.10310101	-1.1158521	9.7424135	Sitting_Idle
15:18:55.653	-0.043096945	-1.0055954	9.361614	0.0022272146	0.001632232	-0.043546747	-0.10310101	-1.1158521	9.7424135	Sitting_Idle
15:18:55.677	-0.043096945	-1.0055954	9.361614	0.0022272146	0.001632232	-0.043546747	-0.10310101	-1.1158521	9.7424135	Sitting_Idle
15:18:55.702	-0.043096945	-1.0055954	9.361614	0.0022272146	0.001632232	-0.043546747	-0.10310101	-1.1158521	9.7424135	Sitting_Idle
15:18:55.726	-0.043096945	-1.0055954	9.361614	0.0022272146	0.001632232	-0.043546747	-0.10310101	-1.1158521	9.7424135	Sitting_Idle
15:18:55.750	-0.043096945	-1.0055954	9.361614	0.0022272146	0.001632232	-0.043546747	-0.10310101	-1.1158521	9.7424135	Sitting_Idle
15:18:55.773	-0.08858817	-1.036721	9.232324	0.013833654	0.077379525	-0.027053388	-0.09222382	-1.1324766	9.740605	Sitting_Idle
15:18:55.797	-0.08858817	-1.036721	9.232324	0.013833654	0.077379525	-0.027053388	-0.09222382	-1.1324766	9.740605	Sitting_Idle
15:18:55.822	-0.08858817	-1.036721	9.232324	0.013833654	0.077379525	-0.027053388	-0.09222382	-1.1324766	9.740605	Sitting_Idle
15:18:55.846	-0.08858817	-1.036721	9.232324	0.013833654	0.077379525	-0.027053388	-0.09222382	-1.1324766	9.740605	Sitting_Idle
15:18:55.870	-0.08858817	-1.036721	9.232324	0.013833654	0.077379525	-0.027053388	-0.09222382	-1.1324766	9.740605	Sitting_Idle
15:18:55.892	-0.08858817	-1.036721	9.232324	0.013833654	0.077379525	-0.027053388	-0.09222382	-1.1324766	9.740605	Sitting_Idle
15:18:55.916	-0.08858817	-1.036721	9.232324	0.013833654	0.077379525	-0.027053388	-0.09222382	-1.1324766	9.740605	Sitting_Idle
15:18:55.941	-0.08858817	-1.036721	9.232324	0.013833654	0.077379525	-0.027053388	-0.09222382	-1.1324766	9.740605	Sitting_Idle
15:18:55.965	-0.43815228	-1.0247496	9.354432	-0.015487878	-0.0142502645	-0.031329446	-0.27069134	-1.1057094	9.740355	Sitting_Idle
15:18:55.989	-0.43815228	-1.0247496	9.354432	-0.015487878	-0.0142502645	-0.031329446	-0.27069134	-1.1057094	9.740355	Sitting_Idle
15:18:56.011	-0.43815228	-1.0247496	9.354432	-0.015487878	-0.0142502645	-0.031329446	-0.27069134	-1.1057094	9.740355	Sitting_Idle
15:18:56.035	-0.43815228	-1.0247496	9.354432	-0.015487878	-0.0142502645	-0.031329446	-0.27069134	-1.1057094	9.740355	Sitting_Idle
15:18:56.060	-0.43815228	-1.0247496	9.354432	-0.015487878	-0.0142502645	-0.031329446	-0.27069134	-1.1057094	9.740355	Sitting_Idle
15:18:56.082	-0.43815228	-1.0247496	9.354432	-0.015487878	-0.0142502645	-0.031329446	-0.27069134	-1.1057094	9.740355	Sitting_Idle
15:18:56.106	-0.43815228	-1.0247496	9.354432	-0.015487878	-0.0142502645	-0.031329446	-0.27069134	-1.1057094	9.740355	Sitting_Idle
15:18:56.129	-0.37111259	-1.0055954	9.335278	-0.0057140337	-0.0014220943	-0.041714154	-0.2827389	-1.1204662	9.738327	Sitting_Idle
15:18:56.153	-0.37111259	-1.0055954	9.335278	-0.0057140337	-0.0014220943	-0.041714154	-0.2827389	-1.1204662	9.738327	Sitting_Idle
15:18:56.177	-0.37111259	-1.0055954	9.335278	-0.0057140337	-0.0014220943	-0.041714154	-0.2827389	-1.1204662	9.738327	Sitting_Idle
15:18:56.201	-0.37111259	-1.0055954	9.335278	-0.0057140337	-0.0014220943	-0.041714154	-0.2827389	-1.1204662	9.738327	Sitting_Idle
15:18:56.225	-0.37111259	-1.0055954	9.335278	-0.0057140337	-0.0014220943	-0.041714154	-0.2827389	-1.1204662	9.738327	Sitting_Idle
15:18:56.250	-0.37111259	-1.0055954	9.335278	-0.0057140337	-0.0014220943	-0.041714154	-0.2827389	-1.1204662	9.738327	Sitting_Idle
15:18:56.274	-0.37111259	-1.0055954	9.335278	-0.0057140337	-0.0014220943	-0.041714154	-0.2827389	-1.1204662	9.738327	Sitting_Idle
15:18:56.299	-0.37111259	-1.0055954	9.335278	-0.0057140337	-0.0014220943	-0.041714154	-0.2827389	-1.1204662	9.738327	Sitting_Idle
15:18:56.322	-0.35435268	-1.0606637	9.299363	0.012611924	0.034618955	-0.028885985	-0.2938709	-1.1274058	9.737196	Sitting_Idle
15:18:56.346	-0.35435268	-1.0606637	9.299363	0.012611924	0.034618955	-0.028885985	-0.2938709	-1.1274058	9.737196	Sitting_Idle
15:18:56.370	-0.35435268	-1.0606637	9.299363	0.012611924	0.034618955	-0.028885985	-0.2938709	-1.1274058	9.737196	Sitting_Idle
15:18:56.393	-0.35435268	-1.0606637	9.299363	0.012611924	0.034618955	-0.028885985	-0.2938709	-1.1274058	9.737196	Sitting_Idle
15:18:56.418	-0.35435268	-1.0606637	9.299363	0.012611924	0.034618955	-0.028885985	-0.2938709	-1.1274058	9.737196	Sitting_Idle
15:18:56.442	-0.35435268	-1.0606637	9.299363	0.012611924	0.034618955	-0.028885985	-0.2938709	-1.1274058	9.737196	Sitting_Idle
15:18:56.464	-0.35435268	-1.0606637	9.299363	0.012611924	0.034618955	-0.028885985	-0.2938709	-1.1274058	9.737196	Sitting_Idle
15:18:56.487	-0.35435268	-1.0606637	9.299363	0.012611924	0.034618955	-0.028885985	-0.2938709	-1.1274058	9.737196	Sitting_Idle
15:18:56.511	-0.37111259	-1.1181264	9.399923	-0.0099900905	-0.0038655554	-0.03621637	-0.30015105	-1.1441065	9.735056	Sitting_Idle
15:18:56.535	-0.37111259	-1.1181264	9.399923	-0.0099900905	-0.0038655554	-0.03621637	-0.30015105	-1.1441065	9.735056	Sitting_Idle
15:18:56.559	-0.37111259	-1.1181264	9.399923	-0.0099900905	-0.0038655554	-0.03621637	-0.30015105	-1.1441065	9.735056	Sitting_Idle
15:18:56.583	-0.37111259	-1.1181264	9.399923	-0.0099900905	-0.0038655554	-0.03621637	-0.30015105	-1.1441065	9.735056	Sitting_Idle
15:18:56.607	-0.37111259	-1.1181264	9.399923	-0.0099900905	-0.0038655554	-0.03621637	-0.30015105	-1.1441065	9.735056	Sitting_Idle
15:18:56.629	-0.37111259	-1.1181264	9.399923	-0.0099900905	-0.0038655554	-0.03621637	-0.30015105	-1.1441065	9.735056	Sitting_Idle
15:18:56.654	-0.37111259	-1.1181264	9.399923	-0.0099900905	-0.0038655554	-0.03621637	-0.30015105	-1.1441065	9.735056	Sitting_Idle
15:18:56.678	-0.4836435	-1.0534809	9.330489	-0.013655282	0.025455976	0.013263716	-0.31645066	-1.1581986	9.732874	Sitting_Idle
15:18:56.700	-0.4836435	-1.0534809	9.330489	-0.013655282	0.025455976	0.013263716	-0.31645066	-1.1581986	9.732874	Sitting_Idle
15:18:56.724	-0.4836435	-1.0534809	9.330489	-0.013655282	0.025455976	0.013263716	-0.31645066	-1.1581986	9.732874	Sitting_Idle
15:18:56.748	-0.4836435	-1.0534809	9.330489	-0.013655282	0.025455976	0.013263716	-0.31645066	-1.1581986	9.732874	Sitting_Idle
15:18:56.771	-0.4836435	-1.0534809	9.330489	-0.013655282	0.025455976	0.013263716	-0.31645066	-1.1581986	9.732874	Sitting_Idle
15:18:56.795	-0.4836435	-1.0534809	9.330489	-0.013655282	0.025455976	0.013263716	-0.31645066	-1.1581986	9.732874	Sitting_Idle
15:18:56.819	-0.4836435	-1.0534809	9.330489	-0.013655282	0.025455976	0.013263716	-0.31645066	-1.1581986	9.732874	Sitting_Idle
15:18:56.843	-0.4836435	-1.0534809	9.330489	-0.013655282	0.025455976	0.013263716	-0.31645066	-1.1581986	9.732874	Sitting_Idle
15:18:56.867	-0.19154198	-1.0870007	9.340066	0.005892406	-0.0014220943	0.04991563	-0.33269674	-1.1698054	9.730943	Sitting_Idle
15:18:56.891	-0.19154198	-1.0870007	9.340066	0.005892406	-0.0014220943	0.04991563	-0.33269674	-1.1698054	9.730943	Sitting_Idle
15:18:56.915	-0.19154198	-1.0870007	9.340066	0.005892406	-0.0014220943	0.04991563	-0.33269674	-1.1698054	9.730943	Sitting_Idle
15:18:56.939	-0.19154198	-1.0870007	9.340066	0.005892406	-0.0014220943	0.04991563	-0.33269674	-1.1698054	9.730943	Sitting_Idle
15:18:56.963	-0.19154198	-1.0870007	9.340066	0.005892406	-0.0014220943	0.04991563	-0.33269674	-1.1698054	9.730943	Sitting_Idle
15:18:56.987	-0.19154198	-1.0870007	9.340066	0.005892406	-0.0014220943	0.04991563	-0.33269674	-1.1698054	9.730943	Sitting_Idle
15:18:57.011	-0.19154198	-1.0870007	9.340066	0.005892406	-0.0014220943	0.04991563	-0.33269674	-1.1698054	9.730943	Sitting_Idle
15:18:57.035	-0.29210153	-1.0941836	9.387952	0.010779329	0.010184345	0.0047116037	-0.27367973	-1.1597929	9.73398	Sitting_Idle
15:18:57.059	-0.29210153	-1.0941836	9.387952	0.010779329	0.010184345	0.0047116037	-0.27367973	-1.1597929	9.73398	Sitting_Idle
15:18:57.083	-0.29210153	-1.0941836	9.387952	0.010779329	0.010184345	0.0047116037	-0.27367973	-1.1597929	9.73398	Sitting_Idle
15:18:57.106	-0.29210153	-1.0941836	9.387952	0.010779329	0.010184345	0.0047116037	-0.27367973	-1.1597929	9.73398	Sitting_Idle
15:18:57.131	-0.29210153	-1.0941836	9.387952	0.010779329	0.010184345	0.0047116037	-0.27367973	-1.1597929	9.73398	Sitting_Idle
15:18:57.153	-0.29210153	-1.0941836	9.387952	0.010779329	0.010184345	0.0047116037	-0.27367973	-1.1597929	9.73398	Sitting_Idle
15:18:57.177	-0.29210153	-1.0941836	9.387952	0.010779329	0.010184345	0.0047116037	-0.27367973	-1.1597929	9.73398	Sitting_Idle
15:18:57.201	-0.29210153	-1.0941836	9.387952	0.010779329	0.010184345	0.0047116037	-0.27367973	-1.1597929	9.73398	Sitting_Idle
15:18:57.225	-0.16759923	-1.1827718	9.311335	-0.00082711154	-0.039906606	0.019983234	-0.20607708	-1.1704112	9.734375	Sitting_Idle
15:18:57.250	-0.16759923	-1.1827718	9.311335	-0.00082711154	-0.039906606	0.019983234	-0.20607708	-1.1704112	9.734375	Sitting_Idle
15:18:57.272	-0.16759923	-1.1827718	9.311335	-0.00082711154	-0.039906606	0.019983234	-0.20607708	-1.1704112	9.734375	Sitting_Idle
15:18:57.295	-0.16759923	-1.1827718	9.311335	-0.00082711154	-0.039906606	0.019983234	-0.20607708	-1.1704112	9.734375	Sitting_Idle
15:18:57.317	-0.16759923	-1.1827718	9.311335	-0.00082711154	-0.039906606	0.019983234	-0.20607708	-1.1704112	9.734375	Sitting_Idle
15:18:57.338	-0.16759923	-1.1827718	9.311335	-0.00082711154	-0.039906606	0.019983234	-0.20607708	-1.1704112	9.734375	Sitting_Idle
15:18:57.361	-0.16759923	-1.1827718	9.311335	-0.00082711154	-0.039906606	0.019983234	-0.20607708	-1.1704112	9.734375	Sitting_Idle
15:18:57.385	-0.16759923	-1.1827718	9.311335	-0.00082711154	-0.039906606	0.019983234	-0.20607708	-1.1704112	9.734375	Sitting_Idle
15:18:57.409	-0.25139886	-1.175589	9.318518	-0.0069357636	0.016292997	0.034033135	-0.16350634	-1.1770906	9.734378	Sitting_Idle
15:18:57.431	-0.25139886	-1.175589	9.318518	-0.0069357636	0.016292997	0.034033135	-0.16350634	-1.1770906	9.734378	Sitting_Idle
15:18:57.455	-0.25139886	-1.175589	9.318518	-0.0069357636	0.016292997	0.034033135	-0.16350634	-1.1770906	9.734378	Sitting_Idle
15:18:57.480	-0.25139886	-1.175589	9.318518	-0.0069357636	0.016292997	0.034033135	-0.16350634	-1.1770906	9.734378	Sitting_Idle
15:18:57.502	-0.25139886	-1.175589	9.318518	-0.0069357636	0.016292997	0.034033135	-0.16350634	-1.1770906	9.734378	Sitting_Idle
15:18:57.524	-0.25139886	-1.175589	9.318518	-0.0069357636	0.016292997	0.034033135	-0.16350634	-1.1770906	9.734378	Sitting_Idle
15:18:57.545	-0.25139886	-1.175589	9.318518	-0.0069357636	0.016292997	0.034033135	-0.16350634	-1.1770906	9.734378	Sitting_Idle
15:18:57.569	-0.25139886	-1.175589	9.318518	-0.006324899	-0.023413243	0.07190678	-0.13277598	-1.1838952	9.73402	Sitting_Idle
15:18:57.593	-0.16759923	-1.0295382	9.364009	-0.006324899	-0.023413243	0.07190678	-0.13277598	-1.1838952	9.73402	Sitting_Idle
15:18:57.615	-0.16759923	-1.0295382	9.364009	-0.006324899	-0.023413243	0.07190678	-0.13277598	-1.1838952	9.73402	Sitting_Idle
15:18:57.638	-0.16759923	-1.0295382	9.364009	-0.006324899	-0.023413243	0.07190678	-0.13277598	-1.1838952	9.73402	Sitting_Idle
15:18:57.662	-0.16759923	-1.0295382	9.364009	-0.006324899	-0.023413243	0.07190678	-0.13277598	-1.1838952	9.73402	Sitting_Idle
15:18:57.686	-0.16759923	-1.0295382	9.364009	-0.006324899	-0.023413243	0.07190678	-0.13277598	-1.1838952	9.73402	Sitting_Idle
15:18:57.711	-0.16759923	-1.0295382	9.364009	-0.006324899	-0.023413243	0.07190678	-0.13277598	-1.1838952	9.73402	Sitting_Idle
15:18:57.734	-0.16759923	-1.0295382	9.364009	-0.006324899	-0.023413243	0.07190678	-0.13277598	-1.1838952	9.73402	Sitting_Idle
15:18:57.757	-0.011971374	-1.0726352	9.323306	0.013222788	0.011406075	0.08840014	-0.09781663	-1.1848526	9.734318	Sitting_Idle
15:18:57.781	-0.011971374	-1.0726352	9.323306	0.013222788	0.011406075	0.08840014	-0.09781663	-1.1848526	9.734318	Sitting_Idle
15:18:57.805	-0.011971374	-1.0726352	9.323306	0.013222788	0.011406075	0.08840014	-0.09781663	-1.1848526	9.734318	Sitting_Idle
15:18:57.828	-0.011971374	-1.0726352	9.323306	0.013222788	0.011406075	0.08840014	-0.09781663	-1.1848526	9.734318	Sitting_Idle
15:18:57.852	-0.011971374	-1.0726352	9.323306	0.013222788	0.011406075	0.08840014	-0.09781663	-1.1848526	9.734318	Sitting_Idle
15:18:57.876	-0.011971374	-1.0726352	9.323306	0.013222788	0.011406075	0.08840014	-0.09781663	-1.1848526	9.734318	Sitting_Idle
15:18:57.899	-0.011971374	-1.0726352	9.323306	0.013222788	0.011406075	0.08840014	-0.09781663	-1.1848526	9.734318	Sitting_Idle
15:18:57.923	-0.011971374	-1.0726352	9.323306	0.013222788	0.011406075	0.08840014	-0.09781663	-1.1848526	9.734318	Sitting_Idle
15:18:57.948	0.035914123	-1.1205206	9.27542	0.021774903	-0.047236986	0.08229149	-0.045852017	-1.1718382	9.736276	Sitting_Idle
15:18:57.972	0.035914123	-1.1205206	9.27542	0.021774903	-0.047236986	0.08229149	-0.045852017	-1.1718382	9.736276	Sitting_Idle
15:18:57.996	0.035914123	-1.1205206	9.27542	0.021774903	-0.047236986	0.08229149	-0.045852017	-1.1718382	9.736276	Sitting_Idle
15:18:58.020	0.035914123	-1.1205206	9.27542	0.021774903	-0.047236986	0.08229149	-0.045852017	-1.1718382	9.736276	Sitting_Idle
15:18:58.043	0.035914123	-1.1205206	9.27542	0.021774903	-0.047236986	0.08229149	-0.045852017	-1.1718382	9.736276	Sitting_Idle
15:18:58.068	0.035914123	-1.1205206	9.27542	0.021774903	-0.047236986	0.08229149	-0.045852017	-1.1718382	9.736276	Sitting_Idle
15:18:58.091	0.035914123	-1.1205206	9.27542	0.021774903	-0.047236986	0.08229149	-0.045852017	-1.1718382	9.736276	Sitting_Idle
15:18:58.115	-0.031125572	-1.0606637	9.380769	0.01444452	-0.011195938	0.058467746	-0.050321236	-1.1588261	9.737812	Sitting_Idle
15:18:58.139	-0.031125572	-1.0606637	9.380769	0.01444452	-0.011195938	0.058467746	-0.050321236	-1.1588261	9.737812	Sitting_Idle
15:18:58.161	-0.031125572	-1.0606637	9.380769	0.01444452	-0.011195938	0.058467746	-0.050321236	-1.1588261	9.737812	Sitting_Idle
15:18:58.186	-0.031125572	-1.0606637	9.380769	0.01444452	-0.011195938	0.058467746	-0.050321236	-1.1588261	9.737812	Sitting_Idle
15:18:58.210	-0.031125572	-1.0606637	9.380769	0.01444452	-0.011195938	0.058467746	-0.050321236	-1.1588261	9.737812	Sitting_Idle
15:18:58.232	-0.031125572	-1.0606637	9.380769	0.01444452	-0.011195938	0.058467746	-0.050321236	-1.1588261	9.737812	Sitting_Idle
15:18:58.259	-0.031125572	-1.0606637	9.380769	0.01444452	-0.011195938	0.058467746	-0.050321236	-1.1588261	9.737812	Sitting_Idle
15:18:58.283	-0.031125572	-1.0606637	9.380769	0.01444452	-0.011195938	0.058467746	-0.050321236	-1.1588261	9.737812	Sitting_Idle
15:18:58.306	0.30167863	-1.1636176	9.311335	0.0065032714	-0.008141612	0.026091887	0.076124914	-1.1639801	9.737029	Sitting_Idle
15:18:58.328	0.30167863	-1.1636176	9.311335	0.0065032714	-0.008141612	0.026091887	0.076124914	-1.1639801	9.737029	Sitting_Idle
15:18:58.349	0.30167863	-1.1636176	9.311335	0.0065032714	-0.008141612	0.026091887	0.076124914	-1.1639801	9.737029	Sitting_Idle
15:18:58.371	0.30167863	-1.1636176	9.311335	0.0065032714	-0.008141612	0.026091887	0.076124914	-1.1639801	9.737029	Sitting_Idle
15:18:58.393	0.30167863	-1.1636176	9.311335	0.0065032714	-0.008141612	0.026091887	0.076124914	-1.1639801	9.737029	Sitting_Idle
15:18:58.415	0.30167863	-1.1636176	9.311335	0.0065032714	-0.008141612	0.026091887	0.076124914	-1.1639801	9.737029	Sitting_Idle
15:18:58.437	0.30167863	-1.1636176	9.311335	0.0065032714	-0.008141612	0.026091887	0.076124914	-1.1639801	9.737029	Sitting_Idle
15:18:58.458	0.30167863	-1.1636176	9.311335	0.0065032714	-0.008141612	0.026091887	0.076124914	-1.1639801	9.737029	Sitting_Idle
15:18:58.479	0.043096945	-1.158829	9.373586	-0.0069357636	0.014460403	-0.005673106	0.070178725	-1.1648228	9.736974	Sitting_Idle
15:18:58.503	0.043096945	-1.158829	9.373586	-0.0069357636	0.014460403	-0.005673106	0.070178725	-1.1648228	9.736974	Sitting_Idle
15:18:58.528	0.043096945	-1.158829	9.373586	-0.0069357636	0.014460403	-0.005673106	0.070178725	-1.1648228	9.736974	Sitting_Idle
15:18:58.552	0.043096945	-1.158829	9.373586	-0.0069357636	0.014460403	-0.005673106	0.070178725	-1.1648228	9.736974	Sitting_Idle
15:18:58.576	0.043096945	-1.158829	9.373586	-0.0069357636	0.014460403	-0.005673106	0.070178725	-1.1648228	9.736974	Sitting_Idle
15:18:58.600	0.043096945	-1.158829	9.373586	-0.0069357636	0.014460403	-0.005673106	0.070178725	-1.1648228	9.736974	Sitting_Idle
15:18:58.623	0.043096945	-1.158829	9.373586	-0.0069357636	0.014460403	-0.005673106	0.070178725	-1.1648228	9.736974	Sitting_Idle
15:18:58.648	0.043096945	-1.158829	9.373586	-0.0014379768	0.004686558	0.018761504	0.070178725	-1.1648228	9.736974	Sitting_Idle
15:18:58.671	0.083799616	-1.1109436	9.344854	-0.0014379768	0.004686558	0.018761504	0.037058324	-1.1587391	9.737882	Sitting_Idle
15:18:58.695	0.083799616	-1.1109436	9.344854	-0.0014379768	0.004686558	0.018761504	0.037058324	-1.1587391	9.737882	Sitting_Idle
15:18:58.719	0.083799616	-1.1109436	9.344854	-0.0014379768	0.004686558	0.018761504	0.037058324	-1.1587391	9.737882	Sitting_Idle
15:18:58.743	0.083799616	-1.1109436	9.344854	-0.0014379768	0.004686558	0.018761504	0.037058324	-1.1587391	9.737882	Sitting_Idle
15:18:58.767	0.083799616	-1.1109436	9.344854	-0.0014379768	0.004686558	0.018761504	0.037058324	-1.1587391	9.737882	Sitting_Idle
15:18:58.789	0.083799616	-1.1109436	9.344854	-0.0014379768	0.004686558	0.018761504	0.037058324	-1.1587391	9.737882	Sitting_Idle
15:18:58.813	0.083799616	-1.1109436	9.344854	-0.0014379768	0.004686558	0.018761504	0.037058324	-1.1587391	9.737882	Sitting_Idle
15:18:58.837	-0.04070267	-1.0870007	9.352037	0.0028380798	0.03400809	-0.005673106	0.02184994	-1.1576177	9.738061	Sitting_Idle
15:18:58.861	-0.04070267	-1.0870007	9.352037	0.0028380798	0.03400809	-0.005673106	0.02184994	-1.1576177	9.738061	Sitting_Idle
15:18:58.884	-0.04070267	-1.0870007	9.352037	0.0028380798	0.03400809	-0.005673106	0.02184994	-1.1576177	9.738061	Sitting_Idle
15:18:58.908	-0.04070267	-1.0870007	9.352037	0.0028380798	0.03400809	-0.005673106	0.02184994	-1.1576177	9.738061	Sitting_Idle
15:18:58.932	-0.04070267	-1.0870007	9.352037	0.0028380798	0.03400809	-0.005673106	0.02184994	-1.1576177	9.738061	Sitting_Idle
15:18:58.954	-0.04070267	-1.0870007	9.352037	0.0028380798	0.03400809	-0.005673106	0.02184994	-1.1576177	9.738061	Sitting_Idle
15:18:58.977	-0.04070267	-1.0870007	9.352037	0.0028380798	0.03400809	-0.005673106	0.02184994	-1.1576177	9.738061	Sitting_Idle
15:18:59.002	-0.04070267	-1.0870007	9.352037	0.0028380798	0.03400809	-0.005673106	0.02184994	-1.1576177	9.738061	Sitting_Idle
15:18:59.026	0.023942748	-1.0965779	9.356826	-0.0032705725	-0.005087286	0.0065441993	-0.0064782198	-1.1551912	9.738372	Sitting_Idle
15:18:59.050	0.023942748	-1.0965779	9.356826	-0.0032705725	-0.005087286	0.0065441993	-0.0064782198	-1.1551912	9.738372	Sitting_Idle
15:18:59.073	0.023942748	-1.0965779	9.356826	-0.0032705725	-0.005087286	0.0065441993	-0.0064782198	-1.1551912	9.738372	Sitting_Idle
15:18:59.097	0.023942748	-1.0965779	9.356826	-0.0032705725	-0.005087286	0.0065441993	-0.0064782198	-1.1551912	9.738372	Sitting_Idle
15:18:59.122	0.023942748	-1.0965779	9.356826	-0.0032705725	-0.005087286	0.0065441993	-0.0064782198	-1.1551912	9.738372	Sitting_Idle
15:18:59.144	0.023942748	-1.0965779	9.356826	-0.0032705725	-0.005087286	0.0065441993	-0.0064782198	-1.1551912	9.738372	Sitting_Idle
15:18:59.167	0.023942748	-1.0965779	9.356826	-0.0032705725	-0.005087286	0.0065441993	-0.0064782198	-1.1551912	9.738372	Sitting_Idle
15:18:59.191	-0.023942748	-1.1205206	9.349643	-0.00021624629	0.019958189	-0.008727431	-0.01366594	-1.1555785	9.7383175	Sitting_Idle
15:18:59.214	-0.023942748	-1.1205206	9.349643	-0.00021624629	0.019958189	-0.008727431	-0.01366594	-1.1555785	9.7383175	Sitting_Idle
15:18:59.239	-0.023942748	-1.1205206	9.349643	-0.00021624629	0.019958189	-0.008727431	-0.01366594	-1.1555785	9.7383175	Sitting_Idle
15:18:59.263	-0.023942748	-1.1205206	9.349643	-0.00021624629	0.019958189	-0.008727431	-0.01366594	-1.1555785	9.7383175	Sitting_Idle
15:18:59.287	-0.023942748	-1.1205206	9.349643	-0.00021624629	0.019958189	-0.008727431	-0.01366594	-1.1555785	9.7383175	Sitting_Idle
15:18:59.311	-0.023942748	-1.1205206	9.349643	-0.00021624629	0.019958189	-0.008727431	-0.01366594	-1.1555785	9.7383175	Sitting_Idle
15:18:59.334	-0.023942748	-1.1205206	9.349643	-0.00021624629	0.019958189	-0.008727431	-0.01366594	-1.1555785	9.7383175	Sitting_Idle
15:18:59.359	-0.023942748	-1.1205206	9.349643	-0.00021624629	0.019958189	-0.008727431	-0.01366594	-1.1555785	9.7383175	Sitting_Idle
15:18:59.383	-0.11971374	-1.0774237	9.378374	0.0010054843	0.0028539624	-0.005673106	-0.02705635	-1.1571176	9.738108	Sitting_Idle
15:18:59.407	-0.11971374	-1.0774237	9.378374	0.0010054843	0.0028539624	-0.005673106	-0.02705635	-1.1571176	9.738108	Sitting_Idle
15:18:59.429	-0.11971374	-1.0774237	9.378374	0.0010054843	0.0028539624	-0.005673106	-0.02705635	-1.1571176	9.738108	Sitting_Idle
15:18:59.453	-0.11971374	-1.0774237	9.378374	0.0010054843	0.0028539624	-0.005673106	-0.02705635	-1.1571176	9.738108	Sitting_Idle
15:18:59.478	-0.11971374	-1.0774237	9.378374	0.0010054843	0.0028539624	-0.005673106	-0.02705635	-1.1571176	9.738108	Sitting_Idle
15:18:59.501	-0.11971374	-1.0774237	9.378374	0.0010054843	0.0028539624	-0.005673106	-0.02705635	-1.1571176	9.738108	Sitting_Idle
15:18:59.525	-0.11971374	-1.0774237	9.378374	0.0010054843	0.0028539624	-0.005673106	-0.02705635	-1.1571176	9.738108	Sitting_Idle
15:18:59.548	-0.043096945	-1.0846065	9.366403	0.0071141366	0.030953763	0.005933334	-0.049843278	-1.1535634	9.738439	Sitting_Idle
15:18:59.572	-0.043096945	-1.0846065	9.366403	0.0071141366	0.030953763	0.005933334	-0.049843278	-1.1535634	9.738439	Sitting_Idle
15:18:59.595	-0.043096945	-1.0846065	9.366403	0.0071141366	0.030953763	0.005933334	-0.049843278	-1.1535634	9.738439	Sitting_Idle
15:18:59.618	-0.043096945	-1.0846065	9.366403	0.0071141366	0.030953763	0.005933334	-0.049843278	-1.1535634	9.738439	Sitting_Idle
15:18:59.642	-0.043096945	-1.0846065	9.366403	0.0071141366	0.030953763	0.005933334	-0.049843278	-1.1535634	9.738439	Sitting_Idle
15:18:59.666	-0.043096945	-1.0846065	9.366403	0.0071141366	0.030953763	0.005933334	-0.049843278	-1.1535634	9.738439	Sitting_Idle
15:18:59.690	-0.043096945	-1.0846065	9.366403	0.0071141366	0.030953763	0.005933334	-0.049843278	-1.1535634	9.738439	Sitting_Idle
15:18:59.714	-0.043096945	-1.0846065	9.366403	0.0071141366	0.030953763	0.005933334	-0.049843278	-1.1535634	9.738439	Sitting_Idle
15:18:59.739	-0.12929083	-1.0462981	9.3831625	-0.0014379768	0.0071300194	0.013874582	-0.07484679	-1.1496736	9.738739	Sitting_Idle
15:18:59.763	-0.12929083	-1.0462981	9.3831625	-0.0014379768	0.0071300194	0.013874582	-0.07484679	-1.1496736	9.738739	Sitting_Idle
15:18:59.786	-0.12929083	-1.0462981	9.3831625	-0.0014379768	0.0071300194	0.013874582	-0.07484679	-1.1496736	9.738739	Sitting_Idle
15:18:59.812	-0.12929083	-1.0462981	9.3831625	-0.0014379768	0.0071300194	0.013874582	-0.07484679	-1.1496736	9.738739	Sitting_Idle
15:18:59.834	-0.12929083	-1.0462981	9.3831625	-0.0014379768	0.0071300194	0.013874582	-0.07484679	-1.1496736	9.738739	Sitting_Idle
15:18:59.856	-0.12929083	-1.0462981	9.3831625	-0.0014379768	0.0071300194	0.013874582	-0.07484679	-1.1496736	9.738739	Sitting_Idle
15:18:59.880	-0.12929083	-1.0462981	9.3831625	-0.0014379768	0.0071300194	0.013874582	-0.07484679	-1.1496736	9.738739	Sitting_Idle
15:18:59.904	-0.12929083	-1.0462981	9.3831625	-0.0014379768	0.0071300194	0.013874582	-0.07484679	-1.1496736	9.738739	Sitting_Idle
15:18:59.929	-0.06464542	-1.1396748	9.354432	-0.00021624629	-0.0026438248	0.010820257	-0.06355525	-1.1508441	9.738681	Sitting_Idle
15:18:59.952	-0.06464542	-1.1396748	9.354432	-0.00021624629	-0.0026438248	0.010820257	-0.06355525	-1.1508441	9.738681	Sitting_Idle
15:18:59.976	-0.06464542	-1.1396748	9.354432	-0.00021624629	-0.0026438248	0.010820257	-0.06355525	-1.1508441	9.738681	Sitting_Idle
15:19:00.000	-0.06464542	-1.1396748	9.354432	-0.00021624629	-0.0026438248	0.010820257	-0.06355525	-1.1508441	9.738681	Sitting_Idle
15:19:00.024	-0.06464542	-1.1396748	9.354432	-0.00021624629	-0.0026438248	0.010820257	-0.06355525	-1.1508441	9.738681	Sitting_Idle
15:19:00.046	-0.06464542	-1.1396748	9.354432	-0.00021624629	-0.0026438248	0.010820257	-0.06355525	-1.1508441	9.738681	Sitting_Idle
15:19:00.070	-0.06464542	-1.1396748	9.354432	-0.00021624629	-0.0026438248	0.010820257	-0.06355525	-1.1508441	9.738681	Sitting_Idle
15:19:00.092	-0.023942748	-1.1277034	9.299363	0.0022272146	-0.00325469	-0.0007861836	-0.061196666	-1.1496801	9.738833	Sitting_Idle
15:19:00.114	-0.023942748	-1.1277034	9.299363	0.0022272146	-0.00325469	-0.0007861836	-0.061196666	-1.1496801	9.738833	Sitting_Idle
15:19:00.136	-0.023942748	-1.1277034	9.299363	0.0022272146	-0.00325469	-0.0007861836	-0.061196666	-1.1496801	9.738833	Sitting_Idle
15:19:00.158	-0.023942748	-1.1277034	9.299363	0.0022272146	-0.00325469	-0.0007861836	-0.061196666	-1.1496801	9.738833	Sitting_Idle
15:19:00.181	-0.023942748	-1.1277034	9.299363	0.0022272146	-0.00325469	-0.0007861836	-0.061196666	-1.1496801	9.738833	Sitting_Idle
15:19:00.205	-0.023942748	-1.1277034	9.299363	0.0022272146	-0.00325469	-0.0007861836	-0.061196666	-1.1496801	9.738833	Sitting_Idle
15:19:00.228	-0.023942748	-1.1277034	9.299363	0.0022272146	-0.00325469	-0.0007861836	-0.061196666	-1.1496801	9.738833	Sitting_Idle
15:19:00.252	-0.023942748	-1.1277034	9.299363	0.0022272146	-0.00325469	-0.0007861836	-0.061196666	-1.1496801	9.738833	Sitting_Idle
[truncated: 3,056 more rows]
