# Supplementary material for: Real-time Smartphone Activity Classification Using Inertial Sensors—Recognition of Scrolling, Typing, and Watching Videos While Sitting or Walking
Source: Sensors (Basel). 2020 Jan 24;20(3):655. doi: 10.3390/s20030655 (PMC7038357; doi:10.3390/s20030655)
Supplement: Supplementary file 1 [file sensors-20-00655-s001.zip › sensors-668083-supplementary/5Hz_data/8765/2019_09_10_15_01_29_Walking_Read.csv]

time	accX	accY	accZ	rotX	rotY	rotZ	graX	graY	graZ	activity
15:13:33.970	-1.3719195	2.4972286	7.884347	0.076752774	-0.22499877	0.32908106	-1.53724	3.3041697	9.10438	Walking_Read
15:13:34.078	-2.0159793	3.6464806	9.526819	-0.5567145	-0.45896018	0.0016572775	-1.4530394	3.3507724	9.101173	Walking_Read
15:13:34.098	-2.0159793	3.6464806	9.526819	-0.5567145	-0.45896018	0.0016572775	-1.4530394	3.3507724	9.101173	Walking_Read
15:13:34.119	-2.0159793	3.6464806	9.526819	-0.5567145	-0.45896018	0.0016572775	-1.4530394	3.3507724	9.101173	Walking_Read
15:13:34.141	-2.0159793	3.6464806	9.526819	-0.5567145	-0.45896018	0.0016572775	-1.4530394	3.3507724	9.101173	Walking_Read
15:13:34.162	-0.90503585	3.6105664	10.551569	-0.038700756	-0.07839111	0.12444119	-1.3179191	3.231067	9.164806	Walking_Read
15:13:34.183	-0.90503585	3.6105664	10.551569	-0.038700756	-0.07839111	0.12444119	-1.3179191	3.231067	9.164806	Walking_Read
15:13:34.205	-0.90503585	3.6105664	10.551569	-0.038700756	-0.07839111	0.12444119	-1.3179191	3.231067	9.164806	Walking_Read
15:13:34.226	-0.90503585	3.6105664	10.551569	-0.038700756	-0.07839111	0.12444119	-1.3179191	3.231067	9.164806	Walking_Read
15:13:34.248	-0.90503585	3.6105664	10.551569	-0.038700756	-0.07839111	0.12444119	-1.3179191	3.231067	9.164806	Walking_Read
15:13:34.270	-0.90503585	3.6105664	10.551569	-0.038700756	-0.07839111	0.12444119	-1.3179191	3.231067	9.164806	Walking_Read
15:13:34.291	-0.90503585	3.6105664	10.551569	-0.038700756	-0.07839111	0.12444119	-1.3179191	3.231067	9.164806	Walking_Read
15:13:34.313	-0.90503585	3.6105664	10.551569	-0.038700756	-0.07839111	0.12444119	-1.3179191	3.231067	9.164806	Walking_Read
15:13:34.334	0.7877164	1.7214836	8.605023	0.6680703	-0.84563786	-0.33309686	-0.3990439	3.0530028	9.310763	Walking_Read
15:13:34.355	0.7877164	1.7214836	8.605023	0.6680703	-0.84563786	-0.33309686	-0.3990439	3.0530028	9.310763	Walking_Read
15:13:34.377	0.7877164	1.7214836	8.605023	0.6680703	-0.84563786	-0.33309686	-0.3990439	3.0530028	9.310763	Walking_Read
15:13:34.398	0.7877164	1.7214836	8.605023	0.6680703	-0.84563786	-0.33309686	-0.3990439	3.0530028	9.310763	Walking_Read
15:13:34.419	0.7877164	1.7214836	8.605023	0.6680703	-0.84563786	-0.33309686	-0.3990439	3.0530028	9.310763	Walking_Read
15:13:34.440	0.7877164	1.7214836	8.605023	0.6680703	-0.84563786	-0.33309686	-0.3990439	3.0530028	9.310763	Walking_Read
15:13:34.461	0.7877164	1.7214836	8.605023	0.6680703	-0.84563786	-0.33309686	-0.3990439	3.0530028	9.310763	Walking_Read
15:13:34.484	0.7877164	1.7214836	8.605023	0.6680703	-0.84563786	-0.33309686	-0.3990439	3.0530028	9.310763	Walking_Read
15:13:34.507	0.7877164	1.7214836	8.605023	0.6680703	-0.84563786	-0.33309686	-0.3990439	3.0530028	9.310763	Walking_Read
15:13:34.531	-0.8475733	2.885101	8.432636	-0.10284161	-0.25370944	-0.15777855	-0.02973682	3.3084471	9.231667	Walking_Read
15:13:34.555	-0.8475733	2.885101	8.432636	-0.10284161	-0.25370944	-0.15777855	-0.02973682	3.3084471	9.231667	Walking_Read
15:13:34.579	-0.8475733	2.885101	8.432636	-0.10284161	-0.25370944	-0.15777855	-0.02973682	3.3084471	9.231667	Walking_Read
15:13:34.602	-0.8475733	2.885101	8.432636	-0.10284161	-0.25370944	-0.15777855	-0.02973682	3.3084471	9.231667	Walking_Read
15:13:34.626	-0.8475733	2.885101	8.432636	-0.10284161	-0.25370944	-0.15777855	-0.02973682	3.3084471	9.231667	Walking_Read
15:13:34.650	-0.8475733	2.885101	8.432636	-0.10284161	-0.25370944	-0.15777855	-0.02973682	3.3084471	9.231667	Walking_Read
15:13:34.673	-0.8475733	2.885101	8.432636	-0.10284161	-0.25370944	-0.15777855	-0.02973682	3.3084471	9.231667	Walking_Read
15:13:34.697	0.65363705	5.030371	8.490098	0.5403995	0.23742622	0.14704321	0.2597478	3.666169	9.09187	Walking_Read
15:13:34.722	0.65363705	5.030371	8.490098	0.5403995	0.23742622	0.14704321	0.2597478	3.666169	9.09187	Walking_Read
15:13:34.744	0.65363705	5.030371	8.490098	0.5403995	0.23742622	0.14704321	0.2597478	3.666169	9.09187	Walking_Read
15:13:34.769	0.65363705	5.030371	8.490098	0.5403995	0.23742622	0.14704321	0.2597478	3.666169	9.09187	Walking_Read
15:13:34.791	0.65363705	5.030371	8.490098	0.5403995	0.23742622	0.14704321	0.2597478	3.666169	9.09187	Walking_Read
15:13:34.815	0.65363705	5.030371	8.490098	0.5403995	0.23742622	0.14704321	0.2597478	3.666169	9.09187	Walking_Read
15:13:34.839	0.65363705	5.030371	8.490098	0.5403995	0.23742622	0.14704321	0.2597478	3.666169	9.09187	Walking_Read
15:13:34.863	0.65363705	5.030371	8.490098	0.5403995	0.23742622	0.14704321	0.2597478	3.666169	9.09187	Walking_Read
15:13:34.887	1.1995317	5.1285367	7.7502675	0.578884	0.24231315	0.08656754	-0.025994858	4.748826	8.5801115	Walking_Read
15:13:34.911	1.1995317	5.1285367	7.7502675	0.578884	0.24231315	0.08656754	-0.025994858	4.748826	8.5801115	Walking_Read
15:13:34.935	1.1995317	5.1285367	7.7502675	0.578884	0.24231315	0.08656754	-0.025994858	4.748826	8.5801115	Walking_Read
15:13:34.959	1.1995317	5.1285367	7.7502675	0.578884	0.24231315	0.08656754	-0.025994858	4.748826	8.5801115	Walking_Read
15:13:34.983	1.1995317	5.1285367	7.7502675	0.578884	0.24231315	0.08656754	-0.025994858	4.748826	8.5801115	Walking_Read
15:13:35.007	1.1995317	5.1285367	7.7502675	0.578884	0.24231315	0.08656754	-0.025994858	4.748826	8.5801115	Walking_Read
15:13:35.029	1.1995317	5.1285367	7.7502675	0.578884	0.24231315	0.08656754	-0.025994858	4.748826	8.5801115	Walking_Read
15:13:35.053	1.1995317	5.1285367	7.7502675	0.578884	0.24231315	0.08656754	-0.025994858	4.748826	8.5801115	Walking_Read
15:13:35.077	-2.3344178	3.624932	9.732727	0.37057894	0.7022947	0.3229724	-0.56043947	4.8821416	8.486516	Walking_Read
15:13:35.101	-2.3344178	3.624932	9.732727	0.37057894	0.7022947	0.3229724	-0.56043947	4.8821416	8.486516	Walking_Read
15:13:35.125	-2.3344178	3.624932	9.732727	0.37057894	0.7022947	0.3229724	-0.56043947	4.8821416	8.486516	Walking_Read
15:13:35.149	-2.3344178	3.624932	9.732727	0.37057894	0.7022947	0.3229724	-0.56043947	4.8821416	8.486516	Walking_Read
15:13:35.172	-2.3344178	3.624932	9.732727	0.37057894	0.7022947	0.3229724	-0.56043947	4.8821416	8.486516	Walking_Read
15:13:35.195	-2.3344178	3.624932	9.732727	0.37057894	0.7022947	0.3229724	-0.56043947	4.8821416	8.486516	Walking_Read
15:13:35.219	-2.3344178	3.624932	9.732727	0.37057894	0.7022947	0.3229724	-0.56043947	4.8821416	8.486516	Walking_Read
15:13:35.242	-0.16759923	4.63771	6.5196104	-0.13643919	0.05783183	0.31625286	-0.8467888	4.9422336	8.427788	Walking_Read
15:13:35.266	-0.16759923	4.63771	6.5196104	-0.13643919	0.05783183	0.31625286	-0.8467888	4.9422336	8.427788	Walking_Read
15:13:35.290	-0.16759923	4.63771	6.5196104	-0.13643919	0.05783183	0.31625286	-0.8467888	4.9422336	8.427788	Walking_Read
15:13:35.314	-0.16759923	4.63771	6.5196104	-0.13643919	0.05783183	0.31625286	-0.8467888	4.9422336	8.427788	Walking_Read
15:13:35.338	-0.16759923	4.63771	6.5196104	-0.13643919	0.05783183	0.31625286	-0.8467888	4.9422336	8.427788	Walking_Read
15:13:35.362	-0.16759923	4.63771	6.5196104	-0.13643919	0.05783183	0.31625286	-0.8467888	4.9422336	8.427788	Walking_Read
15:13:35.385	-0.16759923	4.63771	6.5196104	-0.13643919	0.05783183	0.31625286	-0.8467888	4.9422336	8.427788	Walking_Read
15:13:35.409	-0.16759923	4.63771	6.5196104	-0.13643919	0.05783183	0.31625286	-0.8467888	4.9422336	8.427788	Walking_Read
15:13:35.432	0.54828894	4.695173	8.506859	-0.3105358	-0.14986235	0.19774503	-0.19999315	4.9527187	8.461734	Walking_Read
15:13:35.456	0.54828894	4.695173	8.506859	-0.3105358	-0.14986235	0.19774503	-0.19999315	4.9527187	8.461734	Walking_Read
15:13:35.480	0.54828894	4.695173	8.506859	-0.3105358	-0.14986235	0.19774503	-0.19999315	4.9527187	8.461734	Walking_Read
15:13:35.504	0.54828894	4.695173	8.506859	-0.3105358	-0.14986235	0.19774503	-0.19999315	4.9527187	8.461734	Walking_Read
15:13:35.527	0.54828894	4.695173	8.506859	-0.3105358	-0.14986235	0.19774503	-0.19999315	4.9527187	8.461734	Walking_Read
15:13:35.551	0.54828894	4.695173	8.506859	-0.3105358	-0.14986235	0.19774503	-0.19999315	4.9527187	8.461734	Walking_Read
15:13:35.575	0.54828894	4.695173	8.506859	-0.3105358	-0.14986235	0.19774503	-0.19999315	4.9527187	8.461734	Walking_Read
15:13:35.599	1.2162915	5.8061166	9.368797	0.17326948	-0.6758173	-0.11929405	0.22395708	5.0090966	8.427878	Walking_Read
15:13:35.623	1.2162915	5.8061166	9.368797	0.17326948	-0.6758173	-0.11929405	0.22395708	5.0090966	8.427878	Walking_Read
15:13:35.656	1.2162915	5.8061166	9.368797	0.17326948	-0.6758173	-0.11929405	0.22395708	5.0090966	8.427878	Walking_Read
15:13:35.689	1.2162915	5.8061166	9.368797	0.17326948	-0.6758173	-0.11929405	0.22395708	5.0090966	8.427878	Walking_Read
15:13:35.722	1.2162915	5.8061166	9.368797	0.17326948	-0.6758173	-0.11929405	0.22395708	5.0090966	8.427878	Walking_Read
15:13:35.756	1.2162915	5.8061166	9.368797	0.17326948	-0.6758173	-0.11929405	0.22395708	5.0090966	8.427878	Walking_Read
15:13:35.791	1.802889	3.9457648	7.910684	0.03521394	-0.5072185	-0.21886508	0.629796	5.201467	8.289656	Walking_Read
15:13:35.823	1.802889	3.9457648	7.910684	0.03521394	-0.5072185	-0.21886508	0.629796	5.201467	8.289656	Walking_Read
15:13:35.856	1.802889	3.9457648	7.910684	0.03521394	-0.5072185	-0.21886508	0.629796	5.201467	8.289656	Walking_Read
15:13:35.889	1.802889	3.9457648	7.910684	0.03521394	-0.5072185	-0.21886508	0.629796	5.201467	8.289656	Walking_Read
15:13:35.923	1.802889	3.9457648	7.910684	0.03521394	-0.5072185	-0.21886508	0.629796	5.201467	8.289656	Walking_Read
15:13:35.946	1.802889	3.9457648	7.910684	0.03521394	-0.5072185	-0.21886508	0.629796	5.201467	8.289656	Walking_Read
15:13:35.969	0.9241901	4.5443335	6.246663	0.18304332	-0.09305188	-0.7319919	0.7611745	5.085218	8.350541	Walking_Read
15:13:35.993	0.9241901	4.5443335	6.246663	0.18304332	-0.09305188	-0.7319919	0.7611745	5.085218	8.350541	Walking_Read
15:13:36.017	0.9241901	4.5443335	6.246663	0.18304332	-0.09305188	-0.7319919	0.7611745	5.085218	8.350541	Walking_Read
15:13:36.041	0.9241901	4.5443335	6.246663	0.18304332	-0.09305188	-0.7319919	0.7611745	5.085218	8.350541	Walking_Read
15:13:36.064	0.9241901	4.5443335	6.246663	0.18304332	-0.09305188	-0.7319919	0.7611745	5.085218	8.350541	Walking_Read
15:13:36.088	0.9241901	4.5443335	6.246663	0.18304332	-0.09305188	-0.7319919	0.7611745	5.085218	8.350541	Walking_Read
15:13:36.112	0.9241901	4.5443335	6.246663	0.18304332	-0.09305188	-0.7319919	0.7611745	5.085218	8.350541	Walking_Read
15:13:36.137	0.05506832	6.524399	8.293768	0.1237894	0.23803708	-0.052098867	0.16273586	5.360462	8.210316	Walking_Read
15:13:36.161	0.05506832	6.524399	8.293768	0.1237894	0.23803708	-0.052098867	0.16273586	5.360462	8.210316	Walking_Read
15:13:36.185	0.05506832	6.524399	8.293768	0.1237894	0.23803708	-0.052098867	0.16273586	5.360462	8.210316	Walking_Read
15:13:36.209	0.05506832	6.524399	8.293768	0.1237894	0.23803708	-0.052098867	0.16273586	5.360462	8.210316	Walking_Read
15:13:36.233	0.05506832	6.524399	8.293768	0.1237894	0.23803708	-0.052098867	0.16273586	5.360462	8.210316	Walking_Read
15:13:36.257	0.05506832	6.524399	8.293768	0.1237894	0.23803708	-0.052098867	0.16273586	5.360462	8.210316	Walking_Read
15:13:36.279	0.05506832	6.524399	8.293768	0.1237894	0.23803708	-0.052098867	0.16273586	5.360462	8.210316	Walking_Read
15:13:36.303	0.05506832	6.524399	8.293768	0.1237894	0.23803708	-0.052098867	0.16273586	5.360462	8.210316	Walking_Read
15:13:36.327	-1.6759924	5.150085	8.930645	-0.08207219	0.5709586	-0.1816023	-0.2467733	5.4589634	8.1430435	Walking_Read
15:13:36.351	-1.6759924	5.150085	8.930645	-0.08207219	0.5709586	-0.1816023	-0.2467733	5.4589634	8.1430435	Walking_Read
15:13:36.375	-1.6759924	5.150085	8.930645	-0.08207219	0.5709586	-0.1816023	-0.2467733	5.4589634	8.1430435	Walking_Read
15:13:36.399	-1.6759924	5.150085	8.930645	-0.08207219	0.5709586	-0.1816023	-0.2467733	5.4589634	8.1430435	Walking_Read
15:13:36.423	-1.6759924	5.150085	8.930645	-0.08207219	0.5709586	-0.1816023	-0.2467733	5.4589634	8.1430435	Walking_Read
15:13:36.447	-1.6759924	5.150085	8.930645	-0.08207219	0.5709586	-0.1816023	-0.2467733	5.4589634	8.1430435	Walking_Read
15:13:36.471	-1.6759924	5.150085	8.930645	-0.08207219	0.5709586	-0.1816023	-0.2467733	5.4589634	8.1430435	Walking_Read
15:13:36.497	-1.733455	4.6568646	7.151699	-0.028926913	0.0071300194	0.33641145	-0.9863427	5.299383	8.192313	Walking_Read
15:13:36.521	-1.733455	4.6568646	7.151699	-0.028926913	0.0071300194	0.33641145	-0.9863427	5.299383	8.192313	Walking_Read
15:13:36.543	-1.733455	4.6568646	7.151699	-0.028926913	0.0071300194	0.33641145	-0.9863427	5.299383	8.192313	Walking_Read
15:13:36.567	-1.733455	4.6568646	7.151699	-0.028926913	0.0071300194	0.33641145	-0.9863427	5.299383	8.192313	Walking_Read
15:13:36.591	-1.733455	4.6568646	7.151699	-0.028926913	0.0071300194	0.33641145	-0.9863427	5.299383	8.192313	Walking_Read
15:13:36.615	-1.733455	4.6568646	7.151699	-0.028926913	0.0071300194	0.33641145	-0.9863427	5.299383	8.192313	Walking_Read
15:13:36.638	-1.733455	4.6568646	7.151699	-0.028926913	0.0071300194	0.33641145	-0.9863427	5.299383	8.192313	Walking_Read
15:13:36.662	-1.733455	4.6568646	7.151699	-0.028926913	0.0071300194	0.33641145	-0.9863427	5.299383	8.192313	Walking_Read
15:13:36.686	-0.74222517	5.7295	6.466936	-0.10406334	0.048668858	0.45675188	-0.8914633	5.38427	8.1477165	Walking_Read
15:13:36.710	-0.74222517	5.7295	6.466936	-0.10406334	0.048668858	0.45675188	-0.8914633	5.38427	8.1477165	Walking_Read
15:13:36.734	-0.74222517	5.7295	6.466936	-0.10406334	0.048668858	0.45675188	-0.8914633	5.38427	8.1477165	Walking_Read
15:13:36.758	-0.74222517	5.7295	6.466936	-0.10406334	0.048668858	0.45675188	-0.8914633	5.38427	8.1477165	Walking_Read
15:13:36.781	-0.74222517	5.7295	6.466936	-0.10406334	0.048668858	0.45675188	-0.8914633	5.38427	8.1477165	Walking_Read
15:13:36.805	-0.74222517	5.7295	6.466936	-0.10406334	0.048668858	0.45675188	-0.8914633	5.38427	8.1477165	Walking_Read
15:13:36.829	-0.74222517	5.7295	6.466936	-0.10406334	0.048668858	0.45675188	-0.8914633	5.38427	8.1477165	Walking_Read
15:13:36.853	-0.74222517	5.7295	6.466936	-0.10406334	0.048668858	0.45675188	-0.8914633	5.38427	8.1477165	Walking_Read
15:13:36.877	-0.48843205	5.8180876	8.387145	-0.09123517	-0.3001352	0.19713415	-0.60444784	5.4731154	8.114801	Walking_Read
15:13:36.901	-0.48843205	5.8180876	8.387145	-0.09123517	-0.3001352	0.19713415	-0.60444784	5.4731154	8.114801	Walking_Read
15:13:36.925	-0.48843205	5.8180876	8.387145	-0.09123517	-0.3001352	0.19713415	-0.60444784	5.4731154	8.114801	Walking_Read
15:13:36.948	-0.48843205	5.8180876	8.387145	-0.09123517	-0.3001352	0.19713415	-0.60444784	5.4731154	8.114801	Walking_Read
15:13:36.972	-0.48843205	5.8180876	8.387145	-0.09123517	-0.3001352	0.19713415	-0.60444784	5.4731154	8.114801	Walking_Read
15:13:36.995	-0.48843205	5.8180876	8.387145	-0.09123517	-0.3001352	0.19713415	-0.60444784	5.4731154	8.114801	Walking_Read
15:13:37.018	-0.48843205	5.8180876	8.387145	-0.09123517	-0.3001352	0.19713415	-0.60444784	5.4731154	8.114801	Walking_Read
15:13:37.042	2.4948344	4.520391	8.581081	-0.122389294	-0.9073353	-0.08019866	0.31407544	5.2896934	8.251719	Walking_Read
15:13:37.067	2.4948344	4.520391	8.581081	-0.122389294	-0.9073353	-0.08019866	0.31407544	5.2896934	8.251719	Walking_Read
15:13:37.089	2.4948344	4.520391	8.581081	-0.122389294	-0.9073353	-0.08019866	0.31407544	5.2896934	8.251719	Walking_Read
15:13:37.113	2.4948344	4.520391	8.581081	-0.122389294	-0.9073353	-0.08019866	0.31407544	5.2896934	8.251719	Walking_Read
15:13:37.137	2.4948344	4.520391	8.581081	-0.122389294	-0.9073353	-0.08019866	0.31407544	5.2896934	8.251719	Walking_Read
15:13:37.161	2.4948344	4.520391	8.581081	-0.122389294	-0.9073353	-0.08019866	0.31407544	5.2896934	8.251719	Walking_Read
15:13:37.188	2.4948344	4.520391	8.581081	-0.122389294	-0.9073353	-0.08019866	0.31407544	5.2896934	8.251719	Walking_Read
15:13:37.210	2.4948344	4.520391	8.581081	-0.122389294	-0.9073353	-0.08019866	0.31407544	5.2896934	8.251719	Walking_Read
15:13:37.233	0.25379312	2.9497466	8.621783	-0.20729956	-0.18895772	-0.26712343	1.1072612	5.075699	8.31755	Walking_Read
15:13:37.254	0.25379312	2.9497466	8.621783	-0.20729956	-0.18895772	-0.26712343	1.1072612	5.075699	8.31755	Walking_Read
15:13:37.276	0.25379312	2.9497466	8.621783	-0.20729956	-0.18895772	-0.26712343	1.1072612	5.075699	8.31755	Walking_Read
15:13:37.298	0.25379312	2.9497466	8.621783	-0.20729956	-0.18895772	-0.26712343	1.1072612	5.075699	8.31755	Walking_Read
15:13:37.322	0.25379312	2.9497466	8.621783	-0.20729956	-0.18895772	-0.26712343	1.1072612	5.075699	8.31755	Walking_Read
15:13:37.344	0.25379312	2.9497466	8.621783	-0.20729956	-0.18895772	-0.26712343	1.1072612	5.075699	8.31755	Walking_Read
15:13:37.367	0.25379312	2.9497466	8.621783	-0.20729956	-0.18895772	-0.26712343	1.1072612	5.075699	8.31755	Walking_Read
15:13:37.391	0.25379312	2.9497466	8.621783	-0.20729956	-0.18895772	-0.26712343	1.1072612	5.075699	8.31755	Walking_Read
15:13:37.416	-0.10774237	5.9832926	8.207574	-0.1468239	0.2942367	-0.3850204	0.506503	5.1487727	8.330903	Walking_Read
15:13:37.440	-0.10774237	5.9832926	8.207574	-0.1468239	0.2942367	-0.3850204	0.506503	5.1487727	8.330903	Walking_Read
15:13:37.464	-0.10774237	5.9832926	8.207574	-0.1468239	0.2942367	-0.3850204	0.506503	5.1487727	8.330903	Walking_Read
15:13:37.487	-0.10774237	5.9832926	8.207574	-0.1468239	0.2942367	-0.3850204	0.506503	5.1487727	8.330903	Walking_Read
15:13:37.509	-0.10774237	5.9832926	8.207574	-0.1468239	0.2942367	-0.3850204	0.506503	5.1487727	8.330903	Walking_Read
15:13:37.534	-0.10774237	5.9832926	8.207574	-0.1468239	0.2942367	-0.3850204	0.506503	5.1487727	8.330903	Walking_Read
15:13:37.557	-0.10774237	5.9832926	8.207574	-0.1468239	0.2942367	-0.3850204	0.506503	5.1487727	8.330903	Walking_Read
15:13:37.581	1.498816	6.301731	8.664881	0.16349563	-0.0276893	-0.04660108	0.29930854	5.371594	8.199189	Walking_Read
15:13:37.603	1.498816	6.301731	8.664881	0.16349563	-0.0276893	-0.04660108	0.29930854	5.371594	8.199189	Walking_Read
15:13:37.627	1.498816	6.301731	8.664881	0.16349563	-0.0276893	-0.04660108	0.29930854	5.371594	8.199189	Walking_Read
15:13:37.650	1.498816	6.301731	8.664881	0.16349563	-0.0276893	-0.04660108	0.29930854	5.371594	8.199189	Walking_Read
15:13:37.672	1.498816	6.301731	8.664881	0.16349563	-0.0276893	-0.04660108	0.29930854	5.371594	8.199189	Walking_Read
15:13:37.695	1.498816	6.301731	8.664881	0.16349563	-0.0276893	-0.04660108	0.29930854	5.371594	8.199189	Walking_Read
15:13:37.719	1.498816	6.301731	8.664881	0.16349563	-0.0276893	-0.04660108	0.29930854	5.371594	8.199189	Walking_Read
15:13:37.742	1.498816	6.301731	8.664881	0.16349563	-0.0276893	-0.04660108	0.29930854	5.371594	8.199189	Walking_Read
15:13:37.767	-2.0518935	3.7398572	9.107821	0.36874637	0.3644862	0.45247582	-0.021194326	5.10391	8.373767	Walking_Read
15:13:37.790	-2.0518935	3.7398572	9.107821	0.36874637	0.3644862	0.45247582	-0.021194326	5.10391	8.373767	Walking_Read
15:13:37.814	-2.0518935	3.7398572	9.107821	0.36874637	0.3644862	0.45247582	-0.021194326	5.10391	8.373767	Walking_Read
15:13:37.838	-2.0518935	3.7398572	9.107821	0.36874637	0.3644862	0.45247582	-0.021194326	5.10391	8.373767	Walking_Read
15:13:37.862	-2.0518935	3.7398572	9.107821	0.36874637	0.3644862	0.45247582	-0.021194326	5.10391	8.373767	Walking_Read
15:13:37.885	-2.0518935	3.7398572	9.107821	0.36874637	0.3644862	0.45247582	-0.021194326	5.10391	8.373767	Walking_Read
15:13:37.908	-2.0518935	3.7398572	9.107821	0.36874637	0.3644862	0.45247582	-0.021194326	5.10391	8.373767	Walking_Read
15:13:37.932	-2.0518935	3.7398572	9.107821	0.36874637	0.3644862	0.45247582	-0.021194326	5.10391	8.373767	Walking_Read
15:13:37.956	-0.37350687	5.2434616	6.3280683	0.06331374	0.27713245	0.42743036	-0.097298056	5.188192	8.32127	Walking_Read
15:13:37.980	-0.37350687	5.2434616	6.3280683	0.06331374	0.27713245	0.42743036	-0.097298056	5.188192	8.32127	Walking_Read
15:13:38.004	-0.37350687	5.2434616	6.3280683	0.06331374	0.27713245	0.42743036	-0.097298056	5.188192	8.32127	Walking_Read
15:13:38.028	-0.37350687	5.2434616	6.3280683	0.06331374	0.27713245	0.42743036	-0.097298056	5.188192	8.32127	Walking_Read
15:13:38.052	-0.37350687	5.2434616	6.3280683	0.06331374	0.27713245	0.42743036	-0.097298056	5.188192	8.32127	Walking_Read
15:13:38.076	-0.37350687	5.2434616	6.3280683	0.06331374	0.27713245	0.42743036	-0.097298056	5.188192	8.32127	Walking_Read
15:13:38.100	-0.37350687	5.2434616	6.3280683	0.06331374	0.27713245	0.42743036	-0.097298056	5.188192	8.32127	Walking_Read
15:13:38.124	0.21548474	5.360781	8.456578	-0.21340822	-0.15902533	0.28387702	0.111779295	5.165286	8.335325	Walking_Read
15:13:38.148	0.21548474	5.360781	8.456578	-0.21340822	-0.15902533	0.28387702	0.111779295	5.165286	8.335325	Walking_Read
15:13:38.172	0.21548474	5.360781	8.456578	-0.21340822	-0.15902533	0.28387702	0.111779295	5.165286	8.335325	Walking_Read
15:13:38.194	0.21548474	5.360781	8.456578	-0.21340822	-0.15902533	0.28387702	0.111779295	5.165286	8.335325	Walking_Read
15:13:38.217	0.21548474	5.360781	8.456578	-0.21340822	-0.15902533	0.28387702	0.111779295	5.165286	8.335325	Walking_Read
15:13:38.242	0.21548474	5.360781	8.456578	-0.21340822	-0.15902533	0.28387702	0.111779295	5.165286	8.335325	Walking_Read
15:13:38.266	0.21548474	5.360781	8.456578	-0.21340822	-0.15902533	0.28387702	0.111779295	5.165286	8.335325	Walking_Read
15:13:38.290	0.21548474	5.360781	8.456578	-0.21340822	-0.15902533	0.28387702	0.111779295	5.165286	8.335325	Walking_Read
15:13:38.313	1.7406378	5.138114	7.982512	-0.03686816	-0.19750984	-0.41861802	0.60591304	5.2603955	8.254178	Walking_Read
15:13:38.337	1.7406378	5.138114	7.982512	-0.03686816	-0.19750984	-0.41861802	0.60591304	5.2603955	8.254178	Walking_Read
15:13:38.361	1.7406378	5.138114	7.982512	-0.03686816	-0.19750984	-0.41861802	0.60591304	5.2603955	8.254178	Walking_Read
15:13:38.385	1.7406378	5.138114	7.982512	-0.03686816	-0.19750984	-0.41861802	0.60591304	5.2603955	8.254178	Walking_Read
15:13:38.409	1.7406378	5.138114	7.982512	-0.03686816	-0.19750984	-0.41861802	0.60591304	5.2603955	8.254178	Walking_Read
15:13:38.433	1.7406378	5.138114	7.982512	-0.03686816	-0.19750984	-0.41861802	0.60591304	5.2603955	8.254178	Walking_Read
15:13:38.457	1.7406378	5.138114	7.982512	-0.03686816	-0.19750984	-0.41861802	0.60591304	5.2603955	8.254178	Walking_Read
15:13:38.481	1.1396748	3.7638	7.5395713	-0.061302774	0.024234245	-0.13334395	0.7617202	5.287162	8.224115	Walking_Read
15:13:38.503	1.1396748	3.7638	7.5395713	-0.061302774	0.024234245	-0.13334395	0.7617202	5.287162	8.224115	Walking_Read
15:13:38.527	1.1396748	3.7638	7.5395713	-0.061302774	0.024234245	-0.13334395	0.7617202	5.287162	8.224115	Walking_Read
15:13:38.551	1.1396748	3.7638	7.5395713	-0.061302774	0.024234245	-0.13334395	0.7617202	5.287162	8.224115	Walking_Read
15:13:38.574	1.1396748	3.7638	7.5395713	-0.061302774	0.024234245	-0.13334395	0.7617202	5.287162	8.224115	Walking_Read
15:13:38.599	1.1396748	3.7638	7.5395713	-0.061302774	0.024234245	-0.13334395	0.7617202	5.287162	8.224115	Walking_Read
15:13:38.623	1.1396748	3.7638	7.5395713	-0.061302774	0.024234245	-0.13334395	0.7617202	5.287162	8.224115	Walking_Read
15:13:38.646	1.1396748	3.7638	7.5395713	-0.061302774	0.024234245	-0.13334395	0.7617202	5.287162	8.224115	Walking_Read
15:13:38.671	0.2370332	5.751048	6.411868	-0.25616878	0.1708419	-0.17060672	0.25350934	5.1807065	8.32264	Walking_Read
15:13:38.694	0.2370332	5.751048	6.411868	-0.25616878	0.1708419	-0.17060672	0.25350934	5.1807065	8.32264	Walking_Read
15:13:38.719	0.2370332	5.751048	6.411868	-0.25616878	0.1708419	-0.17060672	0.25350934	5.1807065	8.32264	Walking_Read
15:13:38.743	0.2370332	5.751048	6.411868	-0.25616878	0.1708419	-0.17060672	0.25350934	5.1807065	8.32264	Walking_Read
15:13:38.767	0.2370332	5.751048	6.411868	-0.25616878	0.1708419	-0.17060672	0.25350934	5.1807065	8.32264	Walking_Read
15:13:38.789	0.2370332	5.751048	6.411868	-0.25616878	0.1708419	-0.17060672	0.25350934	5.1807065	8.32264	Walking_Read
15:13:38.814	0.2370332	5.751048	6.411868	-0.25616878	0.1708419	-0.17060672	0.25350934	5.1807065	8.32264	Walking_Read
15:13:38.838	0.35674694	5.1189594	9.483723	-0.20913215	0.31989303	0.12749553	-0.0023255204	5.124287	8.36134	Walking_Read
15:13:38.861	0.35674694	5.1189594	9.483723	-0.20913215	0.31989303	0.12749553	-0.0023255204	5.124287	8.36134	Walking_Read
15:13:38.883	0.35674694	5.1189594	9.483723	-0.20913215	0.31989303	0.12749553	-0.0023255204	5.124287	8.36134	Walking_Read
15:13:38.907	0.35674694	5.1189594	9.483723	-0.20913215	0.31989303	0.12749553	-0.0023255204	5.124287	8.36134	Walking_Read
15:13:38.931	0.35674694	5.1189594	9.483723	-0.20913215	0.31989303	0.12749553	-0.0023255204	5.124287	8.36134	Walking_Read
15:13:38.954	0.35674694	5.1189594	9.483723	-0.20913215	0.31989303	0.12749553	-0.0023255204	5.124287	8.36134	Walking_Read
15:13:38.978	0.35674694	5.1189594	9.483723	-0.20913215	0.31989303	0.12749553	-0.0023255204	5.124287	8.36134	Walking_Read
15:13:39.002	0.35674694	5.1189594	9.483723	-0.20913215	0.31989303	0.12749553	-0.0023255204	5.124287	8.36134	Walking_Read
15:13:39.027	-1.9896424	3.8092911	9.608225	0.25329283	0.0883751	-0.22375199	-0.55446213	4.9192104	8.465476	Walking_Read
15:13:39.051	-1.9896424	3.8092911	9.608225	0.25329283	0.0883751	-0.22375199	-0.55446213	4.9192104	8.465476	Walking_Read
15:13:39.075	-1.9896424	3.8092911	9.608225	0.25329283	0.0883751	-0.22375199	-0.55446213	4.9192104	8.465476	Walking_Read
15:13:39.099	-1.9896424	3.8092911	9.608225	0.25329283	0.0883751	-0.22375199	-0.55446213	4.9192104	8.465476	Walking_Read
15:13:39.123	-1.9896424	3.8092911	9.608225	0.25329283	0.0883751	-0.22375199	-0.55446213	4.9192104	8.465476	Walking_Read
15:13:39.145	-1.9896424	3.8092911	9.608225	0.25329283	0.0883751	-0.22375199	-0.55446213	4.9192104	8.465476	Walking_Read
15:13:39.169	-1.9896424	3.8092911	9.608225	0.25329283	0.0883751	-0.22375199	-0.55446213	4.9192104	8.465476	Walking_Read
15:13:39.194	-1.9896424	3.8092911	9.608225	0.25329283	0.0883751	-0.22375199	-0.55446213	4.9192104	8.465476	Walking_Read
15:13:39.219	-0.37111259	4.242655	6.8476257	-0.09490036	-0.11076698	0.2912074	-0.5241935	4.8111744	8.529253	Walking_Read
15:13:39.243	-0.37111259	4.242655	6.8476257	-0.09490036	-0.11076698	0.2912074	-0.5241935	4.8111744	8.529253	Walking_Read
15:13:39.267	-0.37111259	4.242655	6.8476257	-0.09490036	-0.11076698	0.2912074	-0.5241935	4.8111744	8.529253	Walking_Read
15:13:39.291	-0.37111259	4.242655	6.8476257	-0.09490036	-0.11076698	0.2912074	-0.5241935	4.8111744	8.529253	Walking_Read
15:13:39.315	-0.37111259	4.242655	6.8476257	-0.09490036	-0.11076698	0.2912074	-0.5241935	4.8111744	8.529253	Walking_Read
15:13:39.339	-0.37111259	4.242655	6.8476257	-0.09490036	-0.11076698	0.2912074	-0.5241935	4.8111744	8.529253	Walking_Read
15:13:39.363	-0.37111259	4.242655	6.8476257	-0.09490036	-0.11076698	0.2912074	-0.5241935	4.8111744	8.529253	Walking_Read
15:13:39.386	-0.7350424	5.4110613	7.8915296	-0.12849796	-0.047236986	0.11405648	-0.26719475	4.851719	8.518205	Walking_Read
15:13:39.410	-0.7350424	5.4110613	7.8915296	-0.12849796	-0.047236986	0.11405648	-0.26719475	4.851719	8.518205	Walking_Read
15:13:39.434	-0.7350424	5.4110613	7.8915296	-0.12849796	-0.047236986	0.11405648	-0.26719475	4.851719	8.518205	Walking_Read
15:13:39.457	-0.7350424	5.4110613	7.8915296	-0.12849796	-0.047236986	0.11405648	-0.26719475	4.851719	8.518205	Walking_Read
15:13:39.481	-0.7350424	5.4110613	7.8915296	-0.12849796	-0.047236986	0.11405648	-0.26719475	4.851719	8.518205	Walking_Read
15:13:39.505	-0.7350424	5.4110613	7.8915296	-0.12849796	-0.047236986	0.11405648	-0.26719475	4.851719	8.518205	Walking_Read
15:13:39.529	-0.7350424	5.4110613	7.8915296	-0.12849796	-0.047236986	0.11405648	-0.26719475	4.851719	8.518205	Walking_Read
15:13:39.553	-0.7350424	5.4110613	7.8915296	-0.12849796	-0.047236986	0.11405648	-0.26719475	4.851719	8.518205	Walking_Read
15:13:39.579	1.8196489	5.236279	9.632168	0.14089364	-0.32212633	0.16170396	-0.012625527	4.9425664	8.470018	Walking_Read
15:13:39.603	1.8196489	5.236279	9.632168	0.14089364	-0.32212633	0.16170396	-0.012625527	4.9425664	8.470018	Walking_Read
15:13:39.627	1.8196489	5.236279	9.632168	0.14089364	-0.32212633	0.16170396	-0.012625527	4.9425664	8.470018	Walking_Read
15:13:39.650	1.8196489	5.236279	9.632168	0.14089364	-0.32212633	0.16170396	-0.012625527	4.9425664	8.470018	Walking_Read
15:13:39.675	1.8196489	5.236279	9.632168	0.14089364	-0.32212633	0.16170396	-0.012625527	4.9425664	8.470018	Walking_Read
15:13:39.699	1.8196489	5.236279	9.632168	0.14089364	-0.32212633	0.16170396	-0.012625527	4.9425664	8.470018	Walking_Read
15:13:39.723	1.8196489	5.236279	9.632168	0.14089364	-0.32212633	0.16170396	-0.012625527	4.9425664	8.470018	Walking_Read
15:13:39.747	0.7901107	4.7550297	6.88354	-0.0747418	-0.45896018	-0.6825118	0.7600348	4.993013	8.406099	Walking_Read
15:13:39.771	0.7901107	4.7550297	6.88354	-0.0747418	-0.45896018	-0.6825118	0.7600348	4.993013	8.406099	Walking_Read
15:13:39.794	0.7901107	4.7550297	6.88354	-0.0747418	-0.45896018	-0.6825118	0.7600348	4.993013	8.406099	Walking_Read
15:13:39.817	0.7901107	4.7550297	6.88354	-0.0747418	-0.45896018	-0.6825118	0.7600348	4.993013	8.406099	Walking_Read
15:13:39.841	0.7901107	4.7550297	6.88354	-0.0747418	-0.45896018	-0.6825118	0.7600348	4.993013	8.406099	Walking_Read
15:13:39.865	0.7901107	4.7550297	6.88354	-0.0747418	-0.45896018	-0.6825118	0.7600348	4.993013	8.406099	Walking_Read
15:13:39.889	0.7901107	4.7550297	6.88354	-0.0747418	-0.45896018	-0.6825118	0.7600348	4.993013	8.406099	Walking_Read
15:13:39.913	0.7901107	4.7550297	6.88354	-0.0747418	-0.45896018	-0.6825118	0.7600348	4.993013	8.406099	Walking_Read
15:13:39.937	0.8475733	4.95136	6.3208857	-0.00021624629	0.1745071	-0.5010848	0.85479826	4.823618	8.495431	Walking_Read
15:13:39.959	0.8475733	4.95136	6.3208857	-0.00021624629	0.1745071	-0.5010848	0.85479826	4.823618	8.495431	Walking_Read
15:13:39.983	0.8475733	4.95136	6.3208857	-0.00021624629	0.1745071	-0.5010848	0.85479826	4.823618	8.495431	Walking_Read
15:13:40.005	0.8475733	4.95136	6.3208857	-0.00021624629	0.1745071	-0.5010848	0.85479826	4.823618	8.495431	Walking_Read
15:13:40.028	0.8475733	4.95136	6.3208857	-0.00021624629	0.1745071	-0.5010848	0.85479826	4.823618	8.495431	Walking_Read
15:13:40.049	0.8475733	4.95136	6.3208857	-0.00021624629	0.1745071	-0.5010848	0.85479826	4.823618	8.495431	Walking_Read
15:13:40.072	0.8475733	4.95136	6.3208857	-0.00021624629	0.1745071	-0.5010848	0.85479826	4.823618	8.495431	Walking_Read
15:13:40.095	0.8475733	4.95136	6.3208857	-0.00021624629	0.1745071	-0.5010848	0.188169	4.9657245	8.45438	Walking_Read
15:13:40.119	0.05506832	5.4924664	8.147717	0.085304886	0.38464475	0.18674944	0.188169	4.9657245	8.45438	Walking_Read
15:13:40.143	0.05506832	5.4924664	8.147717	0.085304886	0.38464475	0.18674944	0.188169	4.9657245	8.45438	Walking_Read
15:13:40.167	0.05506832	5.4924664	8.147717	0.085304886	0.38464475	0.18674944	0.188169	4.9657245	8.45438	Walking_Read
15:13:40.190	0.05506832	5.4924664	8.147717	0.085304886	0.38464475	0.18674944	0.188169	4.9657245	8.45438	Walking_Read
15:13:40.212	0.05506832	5.4924664	8.147717	0.085304886	0.38464475	0.18674944	0.188169	4.9657245	8.45438	Walking_Read
15:13:40.233	0.05506832	5.4924664	8.147717	0.085304886	0.38464475	0.18674944	0.188169	4.9657245	8.45438	Walking_Read
15:13:40.256	0.05506832	5.4924664	8.147717	0.085304886	0.38464475	0.18674944	0.188169	4.9657245	8.45438	Walking_Read
15:13:40.278	-1.4652961	2.928198	10.060742	0.29544252	0.23376103	0.12321946	-0.062025227	4.7405376	8.58451	Walking_Read
15:13:40.299	-1.4652961	2.928198	10.060742	0.29544252	0.23376103	0.12321946	-0.062025227	4.7405376	8.58451	Walking_Read
15:13:40.321	-1.4652961	2.928198	10.060742	0.29544252	0.23376103	0.12321946	-0.062025227	4.7405376	8.58451	Walking_Read
15:13:40.342	-1.4652961	2.928198	10.060742	0.29544252	0.23376103	0.12321946	-0.062025227	4.7405376	8.58451	Walking_Read
15:13:40.364	-1.4652961	2.928198	10.060742	0.29544252	0.23376103	0.12321946	-0.062025227	4.7405376	8.58451	Walking_Read
15:13:40.385	-1.4652961	2.928198	10.060742	0.29544252	0.23376103	0.12321946	-0.062025227	4.7405376	8.58451	Walking_Read
15:13:40.407	-1.4652961	2.928198	10.060742	0.29544252	0.23376103	0.12321946	-0.062025227	4.7405376	8.58451	Walking_Read
15:13:40.429	-1.4652961	2.928198	10.060742	0.29544252	0.23376103	0.12321946	-0.062025227	4.7405376	8.58451	Walking_Read
15:13:40.452	-1.4652961	2.928198	10.060742	0.29544252	0.23376103	0.12321946	-0.062025227	4.7405376	8.58451	Walking_Read
15:13:40.477	-0.49082634	4.113364	7.0559278	-0.14071526	-0.03379795	0.22034703	-0.33677742	4.5217757	8.695428	Walking_Read
15:13:40.501	-0.49082634	4.113364	7.0559278	-0.14071526	-0.03379795	0.22034703	-0.33677742	4.5217757	8.695428	Walking_Read
15:13:40.525	-0.49082634	4.113364	7.0559278	-0.14071526	-0.03379795	0.22034703	-0.33677742	4.5217757	8.695428	Walking_Read
15:13:40.549	-0.49082634	4.113364	7.0559278	-0.14071526	-0.03379795	0.22034703	-0.33677742	4.5217757	8.695428	Walking_Read
15:13:40.572	-0.49082634	4.113364	7.0559278	-0.14071526	-0.03379795	0.22034703	-0.33677742	4.5217757	8.695428	Walking_Read
15:13:40.597	-0.49082634	4.113364	7.0559278	-0.14071526	-0.03379795	0.22034703	-0.33677742	4.5217757	8.695428	Walking_Read
15:13:40.620	-0.49082634	4.113364	7.0559278	-0.14071526	-0.03379795	0.22034703	-0.33677742	4.5217757	8.695428	Walking_Read
15:13:40.644	-0.48843205	4.9178405	6.9649453	-0.08879171	-0.092441015	0.13604763	-0.30685896	4.5062537	8.70459	Walking_Read
15:13:40.668	-0.48843205	4.9178405	6.9649453	-0.08879171	-0.092441015	0.13604763	-0.30685896	4.5062537	8.70459	Walking_Read
15:13:40.692	-0.48843205	4.9178405	6.9649453	-0.08879171	-0.092441015	0.13604763	-0.30685896	4.5062537	8.70459	Walking_Read
15:13:40.716	-0.48843205	4.9178405	6.9649453	-0.08879171	-0.092441015	0.13604763	-0.30685896	4.5062537	8.70459	Walking_Read
15:13:40.740	-0.48843205	4.9178405	6.9649453	-0.08879171	-0.092441015	0.13604763	-0.30685896	4.5062537	8.70459	Walking_Read
15:13:40.764	-0.48843205	4.9178405	6.9649453	-0.08879171	-0.092441015	0.13604763	-0.30685896	4.5062537	8.70459	Walking_Read
15:13:40.787	-0.48843205	4.9178405	6.9649453	-0.08879171	-0.092441015	0.13604763	-0.30685896	4.5062537	8.70459	Walking_Read
15:13:40.809	-0.48843205	4.9178405	6.9649453	-0.08879171	-0.092441015	0.13604763	-0.30685896	4.5062537	8.70459	Walking_Read
15:13:40.834	1.0151725	4.9705143	9.711179	0.23313428	-0.37466076	0.206908	-0.17524916	4.6740465	8.619335	Walking_Read
15:13:40.857	1.0151725	4.9705143	9.711179	0.23313428	-0.37466076	0.206908	-0.17524916	4.6740465	8.619335	Walking_Read
15:13:40.881	1.0151725	4.9705143	9.711179	0.23313428	-0.37466076	0.206908	-0.17524916	4.6740465	8.619335	Walking_Read
15:13:40.905	1.0151725	4.9705143	9.711179	0.23313428	-0.37466076	0.206908	-0.17524916	4.6740465	8.619335	Walking_Read
15:13:40.929	1.0151725	4.9705143	9.711179	0.23313428	-0.37466076	0.206908	-0.17524916	4.6740465	8.619335	Walking_Read
15:13:40.953	1.0151725	4.9705143	9.711179	0.23313428	-0.37466076	0.206908	-0.17524916	4.6740465	8.619335	Walking_Read
15:13:40.977	1.0151725	4.9705143	9.711179	0.23313428	-0.37466076	0.206908	-0.17524916	4.6740465	8.619335	Walking_Read
15:13:41.001	0.94573855	3.4621215	8.320105	-0.10100901	0.16717671	-0.09424856	0.5464897	4.760256	8.556381	Walking_Read
15:13:41.025	0.94573855	3.4621215	8.320105	-0.10100901	0.16717671	-0.09424856	0.5464897	4.760256	8.556381	Walking_Read
15:13:41.049	0.94573855	3.4621215	8.320105	-0.10100901	0.16717671	-0.09424856	0.5464897	4.760256	8.556381	Walking_Read
15:13:41.073	0.94573855	3.4621215	8.320105	-0.10100901	0.16717671	-0.09424856	0.5464897	4.760256	8.556381	Walking_Read
15:13:41.096	0.94573855	3.4621215	8.320105	-0.10100901	0.16717671	-0.09424856	0.5464897	4.760256	8.556381	Walking_Read
15:13:41.119	0.94573855	3.4621215	8.320105	-0.10100901	0.16717671	-0.09424856	0.5464897	4.760256	8.556381	Walking_Read
15:13:41.143	0.94573855	3.4621215	8.320105	-0.10100901	0.16717671	-0.09424856	0.5464897	4.760256	8.556381	Walking_Read
15:13:41.167	0.94573855	3.4621215	8.320105	-0.10100901	0.16717671	-0.09424856	0.5464897	4.760256	8.556381	Walking_Read
15:13:41.190	0.49800915	4.443774	7.041562	-0.21340822	0.2942367	-0.10157895	0.5106559	4.507512	8.694361	Walking_Read
15:13:41.214	0.49800915	4.443774	7.041562	-0.21340822	0.2942367	-0.10157895	0.5106559	4.507512	8.694361	Walking_Read
15:13:41.238	0.49800915	4.443774	7.041562	-0.21340822	0.2942367	-0.10157895	0.5106559	4.507512	8.694361	Walking_Read
15:13:41.262	0.49800915	4.443774	7.041562	-0.21340822	0.2942367	-0.10157895	0.5106559	4.507512	8.694361	Walking_Read
15:13:41.284	0.49800915	4.443774	7.041562	-0.21340822	0.2942367	-0.10157895	0.5106559	4.507512	8.694361	Walking_Read
15:13:41.308	0.49800915	4.443774	7.041562	-0.21340822	0.2942367	-0.10157895	0.5106559	4.507512	8.694361	Walking_Read
15:13:41.331	0.49800915	4.443774	7.041562	-0.21340822	0.2942367	-0.10157895	0.5106559	4.507512	8.694361	Walking_Read
15:13:41.353	0.6368771	5.073468	8.712766	0.01444452	0.33211032	0.106726095	0.15451705	4.3509016	8.787272	Walking_Read
15:13:41.375	0.6368771	5.073468	8.712766	0.01444452	0.33211032	0.106726095	0.15451705	4.3509016	8.787272	Walking_Read
15:13:41.398	0.6368771	5.073468	8.712766	0.01444452	0.33211032	0.106726095	0.15451705	4.3509016	8.787272	Walking_Read
15:13:41.423	0.6368771	5.073468	8.712766	0.01444452	0.33211032	0.106726095	0.15451705	4.3509016	8.787272	Walking_Read
15:13:41.446	0.6368771	5.073468	8.712766	0.01444452	0.33211032	0.106726095	0.15451705	4.3509016	8.787272	Walking_Read
15:13:41.470	0.6368771	5.073468	8.712766	0.01444452	0.33211032	0.106726095	0.15451705	4.3509016	8.787272	Walking_Read
15:13:41.494	0.6368771	5.073468	8.712766	0.01444452	0.33211032	0.106726095	0.15451705	4.3509016	8.787272	Walking_Read
15:13:41.518	0.6368771	5.073468	8.712766	0.01444452	0.33211032	0.106726095	0.15451705	4.3509016	8.787272	Walking_Read
15:13:41.542	-1.6233183	2.8467927	10.972961	0.11401556	0.24536747	0.0022681428	-0.35129634	4.2717876	8.820362	Walking_Read
15:13:41.566	-1.6233183	2.8467927	10.972961	0.11401556	0.24536747	0.0022681428	-0.35129634	4.2717876	8.820362	Walking_Read
15:13:41.590	-1.6233183	2.8467927	10.972961	0.11401556	0.24536747	0.0022681428	-0.35129634	4.2717876	8.820362	Walking_Read
15:13:41.613	-1.6233183	2.8467927	10.972961	0.11401556	0.24536747	0.0022681428	-0.35129634	4.2717876	8.820362	Walking_Read
15:13:41.637	-1.6233183	2.8467927	10.972961	0.11401556	0.24536747	0.0022681428	-0.35129634	4.2717876	8.820362	Walking_Read
15:13:41.662	-1.6233183	2.8467927	10.972961	0.11401556	0.24536747	0.0022681428	-0.35129634	4.2717876	8.820362	Walking_Read
15:13:41.685	-1.6233183	2.8467927	10.972961	0.11401556	0.24536747	0.0022681428	-0.35129634	4.2717876	8.820362	Walking_Read
15:13:41.709	-1.6233183	2.8467927	10.972961	0.11401556	0.24536747	0.0022681428	-0.35129634	4.2717876	8.820362	Walking_Read
15:13:41.733	-0.55786604	4.0463243	6.5387645	-0.00876836	-0.35816738	0.2545555	-0.5986942	4.3518786	8.767728	Walking_Read
15:13:41.757	-0.55786604	4.0463243	6.5387645	-0.00876836	-0.35816738	0.2545555	-0.5986942	4.3518786	8.767728	Walking_Read
15:13:41.780	-0.55786604	4.0463243	6.5387645	-0.00876836	-0.35816738	0.2545555	-0.5986942	4.3518786	8.767728	Walking_Read
15:13:41.804	-0.55786604	4.0463243	6.5387645	-0.00876836	-0.35816738	0.2545555	-0.5986942	4.3518786	8.767728	Walking_Read
15:13:41.828	-0.55786604	4.0463243	6.5387645	-0.00876836	-0.35816738	0.2545555	-0.5986942	4.3518786	8.767728	Walking_Read
15:13:41.852	-0.55786604	4.0463243	6.5387645	-0.00876836	-0.35816738	0.2545555	-0.5986942	4.3518786	8.767728	Walking_Read
15:13:41.874	-0.55786604	4.0463243	6.5387645	-0.00876836	-0.35816738	0.2545555	-0.5986942	4.3518786	8.767728	Walking_Read
15:13:41.899	-0.4932206	4.7262983	7.2762012	0.016277116	0.03889501	0.12932812	-0.25430956	4.3497076	8.785541	Walking_Read
15:13:41.923	-0.4932206	4.7262983	7.2762012	0.016277116	0.03889501	0.12932812	-0.25430956	4.3497076	8.785541	Walking_Read
15:13:41.947	-0.4932206	4.7262983	7.2762012	0.016277116	0.03889501	0.12932812	-0.25430956	4.3497076	8.785541	Walking_Read
15:13:41.969	-0.4932206	4.7262983	7.2762012	0.016277116	0.03889501	0.12932812	-0.25430956	4.3497076	8.785541	Walking_Read
15:13:41.993	-0.4932206	4.7262983	7.2762012	0.016277116	0.03889501	0.12932812	-0.25430956	4.3497076	8.785541	Walking_Read
15:13:42.018	-0.4932206	4.7262983	7.2762012	0.016277116	0.03889501	0.12932812	-0.25430956	4.3497076	8.785541	Walking_Read
15:13:42.040	-0.4932206	4.7262983	7.2762012	0.016277116	0.03889501	0.12932812	-0.25430956	4.3497076	8.785541	Walking_Read
15:13:42.064	-0.4932206	4.7262983	7.2762012	0.016277116	0.03889501	0.12932812	-0.25430956	4.3497076	8.785541	Walking_Read
15:13:42.088	-0.45251793	5.6385174	9.306546	-0.2592231	-0.26898107	-0.014836084	-0.08023264	4.6072283	8.656636	Walking_Read
15:13:42.112	-0.45251793	5.6385174	9.306546	-0.2592231	-0.26898107	-0.014836084	-0.08023264	4.6072283	8.656636	Walking_Read
15:13:42.136	-0.45251793	5.6385174	9.306546	-0.2592231	-0.26898107	-0.014836084	-0.08023264	4.6072283	8.656636	Walking_Read
15:13:42.160	-0.45251793	5.6385174	9.306546	-0.2592231	-0.26898107	-0.014836084	-0.08023264	4.6072283	8.656636	Walking_Read
15:13:42.184	-0.45251793	5.6385174	9.306546	-0.2592231	-0.26898107	-0.014836084	-0.08023264	4.6072283	8.656636	Walking_Read
15:13:42.208	-0.45251793	5.6385174	9.306546	-0.2592231	-0.26898107	-0.014836084	-0.08023264	4.6072283	8.656636	Walking_Read
15:13:42.232	-0.45251793	5.6385174	9.306546	-0.2592231	-0.26898107	-0.014836084	-0.08023264	4.6072283	8.656636	Walking_Read
15:13:42.257	1.1348863	2.9569294	9.63935	0.10912863	0.3760926	-0.23169325	0.5245542	4.3896623	8.753631	Walking_Read
15:13:42.281	1.1348863	2.9569294	9.63935	0.10912863	0.3760926	-0.23169325	0.5245542	4.3896623	8.753631	Walking_Read
15:13:42.305	1.1348863	2.9569294	9.63935	0.10912863	0.3760926	-0.23169325	0.5245542	4.3896623	8.753631	Walking_Read
15:13:42.329	1.1348863	2.9569294	9.63935	0.10912863	0.3760926	-0.23169325	0.5245542	4.3896623	8.753631	Walking_Read
15:13:42.352	1.1348863	2.9569294	9.63935	0.10912863	0.3760926	-0.23169325	0.5245542	4.3896623	8.753631	Walking_Read
15:13:42.376	1.1348863	2.9569294	9.63935	0.10912863	0.3760926	-0.23169325	0.5245542	4.3896623	8.753631	Walking_Read
15:13:42.400	1.1348863	2.9569294	9.63935	0.10912863	0.3760926	-0.23169325	0.5245542	4.3896623	8.753631	Walking_Read
15:13:42.423	1.1348863	2.9569294	9.63935	0.10912863	0.3760926	-0.23169325	0.5245542	4.3896623	8.753631	Walking_Read
15:13:42.447	-0.37829542	5.233885	6.3735595	0.0016163494	0.09814894	-0.4467178	0.13652955	4.6898413	8.611452	Walking_Read
15:13:42.470	-0.37829542	5.233885	6.3735595	0.0016163494	0.09814894	-0.4467178	0.13652955	4.6898413	8.611452	Walking_Read
15:13:42.495	-0.37829542	5.233885	6.3735595	0.0016163494	0.09814894	-0.4467178	0.13652955	4.6898413	8.611452	Walking_Read
15:13:42.519	-0.37829542	5.233885	6.3735595	0.0016163494	0.09814894	-0.4467178	0.13652955	4.6898413	8.611452	Walking_Read
15:13:42.541	-0.37829542	5.233885	6.3735595	0.0016163494	0.09814894	-0.4467178	0.13652955	4.6898413	8.611452	Walking_Read
15:13:42.565	-0.37829542	5.233885	6.3735595	0.0016163494	0.09814894	-0.4467178	0.13652955	4.6898413	8.611452	Walking_Read
15:13:42.589	-0.37829542	5.233885	6.3735595	0.0016163494	0.09814894	-0.4467178	0.13652955	4.6898413	8.611452	Walking_Read
15:13:42.614	-0.37829542	5.233885	6.3735595	0.0016163494	0.09814894	-0.4467178	0.13652955	4.6898413	8.611452	Walking_Read
15:13:42.637	0.12450229	5.6744313	8.497281	-0.019763935	0.10853365	0.15681705	-0.02715265	4.9380794	8.472601	Walking_Read
15:13:42.661	0.12450229	5.6744313	8.497281	-0.019763935	0.10853365	0.15681705	-0.02715265	4.9380794	8.472601	Walking_Read
15:13:42.685	0.12450229	5.6744313	8.497281	-0.019763935	0.10853365	0.15681705	-0.02715265	4.9380794	8.472601	Walking_Read
15:13:42.709	0.12450229	5.6744313	8.497281	-0.019763935	0.10853365	0.15681705	-0.02715265	4.9380794	8.472601	Walking_Read
15:13:42.733	0.12450229	5.6744313	8.497281	-0.019763935	0.10853365	0.15681705	-0.02715265	4.9380794	8.472601	Walking_Read
15:13:42.757	0.12450229	5.6744313	8.497281	-0.019763935	0.10853365	0.15681705	-0.02715265	4.9380794	8.472601	Walking_Read
15:13:42.781	0.12450229	5.6744313	8.497281	-0.019763935	0.10853365	0.15681705	-0.02715265	4.9380794	8.472601	Walking_Read
15:13:42.806	-1.3264283	3.1173458	10.00328	0.16349563	0.13968778	-0.096692026	-0.18032266	4.8785853	8.505131	Walking_Read
15:13:42.828	-1.3264283	3.1173458	10.00328	0.16349563	0.13968778	-0.096692026	-0.18032266	4.8785853	8.505131	Walking_Read
15:13:42.850	-1.3264283	3.1173458	10.00328	0.16349563	0.13968778	-0.096692026	-0.18032266	4.8785853	8.505131	Walking_Read
15:13:42.872	-1.3264283	3.1173458	10.00328	0.16349563	0.13968778	-0.096692026	-0.18032266	4.8785853	8.505131	Walking_Read
15:13:42.894	-1.3264283	3.1173458	10.00328	0.16349563	0.13968778	-0.096692026	-0.18032266	4.8785853	8.505131	Walking_Read
15:13:42.917	-1.3264283	3.1173458	10.00328	0.16349563	0.13968778	-0.096692026	-0.18032266	4.8785853	8.505131	Walking_Read
15:13:42.941	-1.3264283	3.1173458	10.00328	0.16349563	0.13968778	-0.096692026	-0.18032266	4.8785853	8.505131	Walking_Read
15:13:42.965	-1.3264283	3.1173458	10.00328	0.16349563	0.13968778	-0.096692026	-0.18032266	4.8785853	8.505131	Walking_Read
15:13:42.989	-0.6201172	4.2019525	7.362395	-0.18225409	0.06638395	0.44881064	-0.80260366	4.882539	8.466816	Walking_Read
15:13:43.012	-0.6201172	4.2019525	7.362395	-0.18225409	0.06638395	0.44881064	-0.80260366	4.882539	8.466816	Walking_Read
15:13:43.036	-0.6201172	4.2019525	7.362395	-0.18225409	0.06638395	0.44881064	-0.80260366	4.882539	8.466816	Walking_Read
15:13:43.060	-0.6201172	4.2019525	7.362395	-0.18225409	0.06638395	0.44881064	-0.80260366	4.882539	8.466816	Walking_Read
15:13:43.085	-0.6201172	4.2019525	7.362395	-0.18225409	0.06638395	0.44881064	-0.80260366	4.882539	8.466816	Walking_Read
15:13:43.109	-0.6201172	4.2019525	7.362395	-0.18225409	0.06638395	0.44881064	-0.80260366	4.882539	8.466816	Walking_Read
15:13:43.132	-0.6201172	4.2019525	7.362395	-0.18225409	0.06638395	0.44881064	-0.80260366	4.882539	8.466816	Walking_Read
15:13:43.155	0.098165266	4.515602	6.5579185	-0.30442712	-0.30502212	0.22523396	-0.39943346	4.7296925	8.581423	Walking_Read
15:13:43.179	0.098165266	4.515602	6.5579185	-0.30442712	-0.30502212	0.22523396	-0.39943346	4.7296925	8.581423	Walking_Read
15:13:43.203	0.098165266	4.515602	6.5579185	-0.30442712	-0.30502212	0.22523396	-0.39943346	4.7296925	8.581423	Walking_Read
15:13:43.227	0.098165266	4.515602	6.5579185	-0.30442712	-0.30502212	0.22523396	-0.39943346	4.7296925	8.581423	Walking_Read
15:13:43.250	0.098165266	4.515602	6.5579185	-0.30442712	-0.30502212	0.22523396	-0.39943346	4.7296925	8.581423	Walking_Read
15:13:43.274	0.098165266	4.515602	6.5579185	-0.30442712	-0.30502212	0.22523396	-0.39943346	4.7296925	8.581423	Walking_Read
15:13:43.298	0.098165266	4.515602	6.5579185	-0.30442712	-0.30502212	0.22523396	-0.39943346	4.7296925	8.581423	Walking_Read
15:13:43.322	0.098165266	4.515602	6.5579185	-0.30442712	-0.30502212	0.22523396	-0.39943346	4.7296925	8.581423	Walking_Read
15:13:43.345	0.6081458	5.1620564	10.225947	-0.2580014	-0.42414084	0.06152207	-0.050292704	4.427241	8.750278	Walking_Read
15:13:43.369	0.6081458	5.1620564	10.225947	-0.2580014	-0.42414084	0.06152207	-0.050292704	4.427241	8.750278	Walking_Read
15:13:43.393	0.6081458	5.1620564	10.225947	-0.2580014	-0.42414084	0.06152207	-0.050292704	4.427241	8.750278	Walking_Read
15:13:43.417	0.6081458	5.1620564	10.225947	-0.2580014	-0.42414084	0.06152207	-0.050292704	4.427241	8.750278	Walking_Read
15:13:43.441	0.6081458	5.1620564	10.225947	-0.2580014	-0.42414084	0.06152207	-0.050292704	4.427241	8.750278	Walking_Read
15:13:43.465	0.6081458	5.1620564	10.225947	-0.2580014	-0.42414084	0.06152207	-0.050292704	4.427241	8.750278	Walking_Read
15:13:43.489	0.6081458	5.1620564	10.225947	-0.2580014	-0.42414084	0.06152207	-0.050292704	4.427241	8.750278	Walking_Read
15:13:43.512	0.6081458	5.1620564	10.225947	-0.2580014	-0.42414084	0.06152207	-0.050292704	4.427241	8.750278	Walking_Read
15:13:43.536	1.185166	3.8763309	7.745479	0.33698136	0.13235739	-0.19504133	0.38128597	4.546612	8.680627	Walking_Read
15:13:43.561	1.185166	3.8763309	7.745479	0.33698136	0.13235739	-0.19504133	0.38128597	4.546612	8.680627	Walking_Read
15:13:43.583	1.185166	3.8763309	7.745479	0.33698136	0.13235739	-0.19504133	0.38128597	4.546612	8.680627	Walking_Read
15:13:43.607	1.185166	3.8763309	7.745479	0.33698136	0.13235739	-0.19504133	0.38128597	4.546612	8.680627	Walking_Read
15:13:43.631	1.185166	3.8763309	7.745479	0.33698136	0.13235739	-0.19504133	0.38128597	4.546612	8.680627	Walking_Read
15:13:43.655	1.185166	3.8763309	7.745479	0.33698136	0.13235739	-0.19504133	0.38128597	4.546612	8.680627	Walking_Read
15:13:43.678	1.185166	3.8763309	7.745479	0.33698136	0.13235739	-0.19504133	0.38128597	4.546612	8.680627	Walking_Read
15:13:43.702	0.65842557	4.601796	6.742278	-0.1346066	0.013849537	-0.35997495	0.5588462	4.571522	8.657899	Walking_Read
15:13:43.726	0.65842557	4.601796	6.742278	-0.1346066	0.013849537	-0.35997495	0.5588462	4.571522	8.657899	Walking_Read
15:13:43.750	0.65842557	4.601796	6.742278	-0.1346066	0.013849537	-0.35997495	0.5588462	4.571522	8.657899	Walking_Read
15:13:43.774	0.65842557	4.601796	6.742278	-0.1346066	0.013849537	-0.35997495	0.5588462	4.571522	8.657899	Walking_Read
15:13:43.798	0.65842557	4.601796	6.742278	-0.1346066	0.013849537	-0.35997495	0.5588462	4.571522	8.657899	Walking_Read
15:13:43.822	0.65842557	4.601796	6.742278	-0.1346066	0.013849537	-0.35997495	0.5588462	4.571522	8.657899	Walking_Read
15:13:43.846	0.65842557	4.601796	6.742278	-0.1346066	0.013849537	-0.35997495	0.5588462	4.571522	8.657899	Walking_Read
15:13:43.870	0.65842557	4.601796	6.742278	-0.1346066	0.013849537	-0.35997495	0.5588462	4.571522	8.657899	Walking_Read
15:13:43.893	0.69673395	5.652883	8.4781275	0.11462642	0.13846605	0.031589676	0.36265844	4.636115	8.63396	Walking_Read
15:13:43.918	0.69673395	5.652883	8.4781275	0.11462642	0.13846605	0.031589676	0.36265844	4.636115	8.63396	Walking_Read
15:13:43.941	0.69673395	5.652883	8.4781275	0.11462642	0.13846605	0.031589676	0.36265844	4.636115	8.63396	Walking_Read
15:13:43.964	0.69673395	5.652883	8.4781275	0.11462642	0.13846605	0.031589676	0.36265844	4.636115	8.63396	Walking_Read
15:13:43.986	0.69673395	5.652883	8.4781275	0.11462642	0.13846605	0.031589676	0.36265844	4.636115	8.63396	Walking_Read
15:13:44.007	0.69673395	5.652883	8.4781275	0.11462642	0.13846605	0.031589676	0.36265844	4.636115	8.63396	Walking_Read
15:13:44.029	0.69673395	5.652883	8.4781275	0.11462642	0.13846605	0.031589676	0.36265844	4.636115	8.63396	Walking_Read
15:13:44.053	0.69673395	5.652883	8.4781275	0.11462642	0.13846605	0.031589676	0.36265844	4.636115	8.63396	Walking_Read
15:13:44.077	-2.2793496	3.4836698	12.237139	0.29360992	0.56485	0.12871726	0.0049263504	4.434049	8.746973	Walking_Read
15:13:44.101	-2.2793496	3.4836698	12.237139	0.29360992	0.56485	0.12871726	0.0049263504	4.434049	8.746973	Walking_Read
15:13:44.125	-2.2793496	3.4836698	12.237139	0.29360992	0.56485	0.12871726	0.0049263504	4.434049	8.746973	Walking_Read
15:13:44.150	-2.2793496	3.4836698	12.237139	0.29360992	0.56485	0.12871726	0.0049263504	4.434049	8.746973	Walking_Read
15:13:44.172	-2.2793496	3.4836698	12.237139	0.29360992	0.56485	0.12871726	0.0049263504	4.434049	8.746973	Walking_Read
15:13:44.193	-2.2793496	3.4836698	12.237139	0.29360992	0.56485	0.12871726	0.0049263504	4.434049	8.746973	Walking_Read
15:13:44.216	-2.2793496	3.4836698	12.237139	0.29360992	0.56485	0.12871726	0.0049263504	4.434049	8.746973	Walking_Read
15:13:44.240	-0.08140534	3.955342	6.23948	0.095689595	-0.08266717	0.4158239	-0.2756148	4.908055	8.485598	Walking_Read
15:13:44.265	-0.08140534	3.955342	6.23948	0.095689595	-0.08266717	0.4158239	-0.2756148	4.908055	8.485598	Walking_Read
15:13:44.290	-0.08140534	3.955342	6.23948	0.095689595	-0.08266717	0.4158239	-0.2756148	4.908055	8.485598	Walking_Read
15:13:44.313	-0.08140534	3.955342	6.23948	0.095689595	-0.08266717	0.4158239	-0.2756148	4.908055	8.485598	Walking_Read
15:13:44.337	-0.08140534	3.955342	6.23948	0.095689595	-0.08266717	0.4158239	-0.2756148	4.908055	8.485598	Walking_Read
15:13:44.361	-0.08140534	3.955342	6.23948	0.095689595	-0.08266717	0.4158239	-0.2756148	4.908055	8.485598	Walking_Read
15:13:44.384	-0.08140534	3.955342	6.23948	0.095689595	-0.08266717	0.4158239	-0.2756148	4.908055	8.485598	Walking_Read
15:13:44.407	-0.08140534	3.955342	6.23948	0.095689595	-0.08266717	0.4158239	-0.2756148	4.908055	8.485598	Walking_Read
15:13:44.431	-0.13647367	4.70475	7.4605603	-0.38017443	-0.5701376	0.07923716	0.049281042	4.7656736	8.570664	Walking_Read
15:13:44.455	-0.13647367	4.70475	7.4605603	-0.38017443	-0.5701376	0.07923716	0.049281042	4.7656736	8.570664	Walking_Read
15:13:44.479	-0.13647367	4.70475	7.4605603	-0.38017443	-0.5701376	0.07923716	0.049281042	4.7656736	8.570664	Walking_Read
15:13:44.503	-0.13647367	4.70475	7.4605603	-0.38017443	-0.5701376	0.07923716	0.049281042	4.7656736	8.570664	Walking_Read
15:13:44.527	-0.13647367	4.70475	7.4605603	-0.38017443	-0.5701376	0.07923716	0.049281042	4.7656736	8.570664	Walking_Read
15:13:44.551	-0.13647367	4.70475	7.4605603	-0.38017443	-0.5701376	0.07923716	0.049281042	4.7656736	8.570664	Walking_Read
15:13:44.574	-0.13647367	4.70475	7.4605603	-0.38017443	-0.5701376	0.07923716	0.049281042	4.7656736	8.570664	Walking_Read
15:13:44.598	0.5458947	5.8396363	10.30017	0.16960429	-0.13886678	0.16048224	0.05456351	4.9387774	8.472062	Walking_Read
15:13:44.622	0.5458947	5.8396363	10.30017	0.16960429	-0.13886678	0.16048224	0.05456351	4.9387774	8.472062	Walking_Read
15:13:44.645	0.5458947	5.8396363	10.30017	0.16960429	-0.13886678	0.16048224	0.05456351	4.9387774	8.472062	Walking_Read
15:13:44.668	0.5458947	5.8396363	10.30017	0.16960429	-0.13886678	0.16048224	0.05456351	4.9387774	8.472062	Walking_Read
15:13:44.692	0.5458947	5.8396363	10.30017	0.16960429	-0.13886678	0.16048224	0.05456351	4.9387774	8.472062	Walking_Read
15:13:44.716	0.5458947	5.8396363	10.30017	0.16960429	-0.13886678	0.16048224	0.05456351	4.9387774	8.472062	Walking_Read
15:13:44.739	0.5458947	5.8396363	10.30017	0.16960429	-0.13886678	0.16048224	0.05456351	4.9387774	8.472062	Walking_Read
15:13:44.763	0.5458947	5.8396363	10.30017	0.16960429	-0.13886678	0.16048224	0.05456351	4.9387774	8.472062	Walking_Read
15:13:44.786	2.1668186	5.3440213	7.57788	0.32659665	-0.095495336	-0.20237172	0.66990227	5.122615	8.335489	Walking_Read
15:13:44.810	2.1668186	5.3440213	7.57788	0.32659665	-0.095495336	-0.20237172	0.66990227	5.122615	8.335489	Walking_Read
15:13:44.834	2.1668186	5.3440213	7.57788	0.32659665	-0.095495336	-0.20237172	0.66990227	5.122615	8.335489	Walking_Read
15:13:44.859	2.1668186	5.3440213	7.57788	0.32659665	-0.095495336	-0.20237172	0.66990227	5.122615	8.335489	Walking_Read
15:13:44.882	2.1668186	5.3440213	7.57788	0.32659665	-0.095495336	-0.20237172	0.66990227	5.122615	8.335489	Walking_Read
15:13:44.906	2.1668186	5.3440213	7.57788	0.32659665	-0.095495336	-0.20237172	0.66990227	5.122615	8.335489	Walking_Read
15:13:44.930	2.1668186	5.3440213	7.57788	0.32659665	-0.095495336	-0.20237172	0.66990227	5.122615	8.335489	Walking_Read
15:13:44.954	2.1668186	5.3440213	7.57788	-0.017320473	0.08226644	-0.40395725	0.66990227	5.122615	8.335489	Walking_Read
15:13:44.978	0.08858817	4.314483	6.682421	-0.017320473	0.08226644	-0.40395725	0.62399393	4.9416933	8.447522	Walking_Read
15:13:45.002	0.08858817	4.314483	6.682421	-0.017320473	0.08226644	-0.40395725	0.62399393	4.9416933	8.447522	Walking_Read
15:13:45.025	0.08858817	4.314483	6.682421	-0.017320473	0.08226644	-0.40395725	0.62399393	4.9416933	8.447522	Walking_Read
15:13:45.049	0.08858817	4.314483	6.682421	-0.017320473	0.08226644	-0.40395725	0.62399393	4.9416933	8.447522	Walking_Read
15:13:45.072	0.08858817	4.314483	6.682421	-0.017320473	0.08226644	-0.40395725	0.62399393	4.9416933	8.447522	Walking_Read
15:13:45.097	0.08858817	4.314483	6.682421	-0.017320473	0.08226644	-0.40395725	0.62399393	4.9416933	8.447522	Walking_Read
15:13:45.121	0.08858817	4.314483	6.682421	-0.017320473	0.08226644	-0.40395725	0.62399393	4.9416933	8.447522	Walking_Read
15:13:45.144	1.0486923	5.147691	7.7095647	0.044987783	0.09937067	0.19346896	0.36307564	4.9456224	8.460458	Walking_Read
15:13:45.167	1.0486923	5.147691	7.7095647	0.044987783	0.09937067	0.19346896	0.36307564	4.9456224	8.460458	Walking_Read
15:13:45.191	1.0486923	5.147691	7.7095647	0.044987783	0.09937067	0.19346896	0.36307564	4.9456224	8.460458	Walking_Read
15:13:45.216	1.0486923	5.147691	7.7095647	0.044987783	0.09937067	0.19346896	0.36307564	4.9456224	8.460458	Walking_Read
15:13:45.239	1.0486923	5.147691	7.7095647	0.044987783	0.09937067	0.19346896	0.36307564	4.9456224	8.460458	Walking_Read
15:13:45.263	1.0486923	5.147691	7.7095647	0.044987783	0.09937067	0.19346896	0.36307564	4.9456224	8.460458	Walking_Read
15:13:45.287	1.0486923	5.147691	7.7095647	0.044987783	0.09937067	0.19346896	0.36307564	4.9456224	8.460458	Walking_Read
15:13:45.311	1.0486923	5.147691	7.7095647	0.044987783	0.09937067	0.19346896	0.36307564	4.9456224	8.460458	Walking_Read
15:13:45.335	-1.2474172	4.652076	9.557945	-0.3752875	0.31378436	0.02853535	0.009588498	5.026654	8.420391	Walking_Read
15:13:45.359	-1.2474172	4.652076	9.557945	-0.3752875	0.31378436	0.02853535	0.009588498	5.026654	8.420391	Walking_Read
15:13:45.383	-1.2474172	4.652076	9.557945	-0.3752875	0.31378436	0.02853535	0.009588498	5.026654	8.420391	Walking_Read
15:13:45.407	-1.2474172	4.652076	9.557945	-0.3752875	0.31378436	0.02853535	0.009588498	5.026654	8.420391	Walking_Read
15:13:45.430	-1.2474172	4.652076	9.557945	-0.3752875	0.31378436	0.02853535	0.009588498	5.026654	8.420391	Walking_Read
15:13:45.455	-1.2474172	4.652076	9.557945	-0.3752875	0.31378436	0.02853535	0.009588498	5.026654	8.420391	Walking_Read
15:13:45.479	-1.2474172	4.652076	9.557945	-0.3752875	0.31378436	0.02853535	0.009588498	5.026654	8.420391	Walking_Read
15:13:45.503	-0.85236186	4.5946136	7.1924014	-0.18286496	0.14029865	0.59114224	-0.8162309	4.9010997	8.454782	Walking_Read
15:13:45.525	-0.85236186	4.5946136	7.1924014	-0.18286496	0.14029865	0.59114224	-0.8162309	4.9010997	8.454782	Walking_Read
15:13:45.548	-0.85236186	4.5946136	7.1924014	-0.18286496	0.14029865	0.59114224	-0.8162309	4.9010997	8.454782	Walking_Read
15:13:45.573	-0.85236186	4.5946136	7.1924014	-0.18286496	0.14029865	0.59114224	-0.8162309	4.9010997	8.454782	Walking_Read
15:13:45.597	-0.85236186	4.5946136	7.1924014	-0.18286496	0.14029865	0.59114224	-0.8162309	4.9010997	8.454782	Walking_Read
15:13:45.621	-0.85236186	4.5946136	7.1924014	-0.18286496	0.14029865	0.59114224	-0.8162309	4.9010997	8.454782	Walking_Read
15:13:45.645	-0.85236186	4.5946136	7.1924014	-0.18286496	0.14029865	0.59114224	-0.8162309	4.9010997	8.454782	Walking_Read
15:13:45.669	-0.85236186	4.5946136	7.1924014	-0.18286496	0.14029865	0.59114224	-0.8162309	4.9010997	8.454782	Walking_Read
15:13:45.693	-0.84996754	4.7693954	7.285778	-0.20424524	0.051112317	0.35351565	-0.5567235	4.761304	8.55514	Walking_Read
15:13:45.717	-0.84996754	4.7693954	7.285778	-0.20424524	0.051112317	0.35351565	-0.5567235	4.761304	8.55514	Walking_Read
15:13:45.741	-0.84996754	4.7693954	7.285778	-0.20424524	0.051112317	0.35351565	-0.5567235	4.761304	8.55514	Walking_Read
15:13:45.765	-0.84996754	4.7693954	7.285778	-0.20424524	0.051112317	0.35351565	-0.5567235	4.761304	8.55514	Walking_Read
15:13:45.788	-0.84996754	4.7693954	7.285778	-0.20424524	0.051112317	0.35351565	-0.5567235	4.761304	8.55514	Walking_Read
15:13:45.813	-0.84996754	4.7693954	7.285778	-0.20424524	0.051112317	0.35351565	-0.5567235	4.761304	8.55514	Walking_Read
15:13:45.837	-0.84996754	4.7693954	7.285778	-0.20424524	0.051112317	0.35351565	-0.5567235	4.761304	8.55514	Walking_Read
15:13:45.861	-0.13168511	4.1325183	11.063944	-0.32641828	0.25819564	0.5343318	-0.6482992	4.6850142	8.590733	Walking_Read
15:13:45.883	-0.13168511	4.1325183	11.063944	-0.32641828	0.25819564	0.5343318	-0.6482992	4.6850142	8.590733	Walking_Read
15:13:45.905	-0.13168511	4.1325183	11.063944	-0.32641828	0.25819564	0.5343318	-0.6482992	4.6850142	8.590733	Walking_Read
15:13:45.927	-0.13168511	4.1325183	11.063944	-0.32641828	0.25819564	0.5343318	-0.6482992	4.6850142	8.590733	Walking_Read
15:13:45.949	-0.13168511	4.1325183	11.063944	-0.32641828	0.25819564	0.5343318	-0.6482992	4.6850142	8.590733	Walking_Read
15:13:45.971	-0.13168511	4.1325183	11.063944	-0.32641828	0.25819564	0.5343318	-0.6482992	4.6850142	8.590733	Walking_Read
15:13:45.993	-0.13168511	4.1325183	11.063944	-0.32641828	0.25819564	0.5343318	-0.6482992	4.6850142	8.590733	Walking_Read
15:13:46.017	-0.13168511	4.1325183	11.063944	-0.32641828	0.25819564	0.5343318	-0.6482992	4.6850142	8.590733	Walking_Read
15:13:46.042	1.8771114	3.8571768	8.691217	0.35164213	-0.39909536	-0.36913794	-0.20579028	4.5412593	8.689359	Walking_Read
15:13:46.066	1.8771114	3.8571768	8.691217	0.35164213	-0.39909536	-0.36913794	-0.20579028	4.5412593	8.689359	Walking_Read
15:13:46.090	1.8771114	3.8571768	8.691217	0.35164213	-0.39909536	-0.36913794	-0.20579028	4.5412593	8.689359	Walking_Read
15:13:46.112	1.8771114	3.8571768	8.691217	0.35164213	-0.39909536	-0.36913794	-0.20579028	4.5412593	8.689359	Walking_Read
15:13:46.133	1.8771114	3.8571768	8.691217	0.35164213	-0.39909536	-0.36913794	-0.20579028	4.5412593	8.689359	Walking_Read
15:13:46.155	1.8771114	3.8571768	8.691217	0.35164213	-0.39909536	-0.36913794	-0.20579028	4.5412593	8.689359	Walking_Read
15:13:46.175	1.8771114	3.8571768	8.691217	0.35164213	-0.39909536	-0.36913794	-0.20579028	4.5412593	8.689359	Walking_Read
15:13:46.196	1.8771114	3.8571768	8.691217	0.35164213	-0.39909536	-0.36913794	-0.20579028	4.5412593	8.689359	Walking_Read
15:13:46.218	-0.8547561	3.6728175	7.398309	-0.2066887	0.006519154	-0.32454476	-0.12014789	4.495616	8.714663	Walking_Read
15:13:46.239	-0.8547561	3.6728175	7.398309	-0.2066887	0.006519154	-0.32454476	-0.12014789	4.495616	8.714663	Walking_Read
15:13:46.261	-0.8547561	3.6728175	7.398309	-0.2066887	0.006519154	-0.32454476	-0.12014789	4.495616	8.714663	Walking_Read
15:13:46.284	-0.8547561	3.6728175	7.398309	-0.2066887	0.006519154	-0.32454476	-0.12014789	4.495616	8.714663	Walking_Read
15:13:46.306	-0.8547561	3.6728175	7.398309	-0.2066887	0.006519154	-0.32454476	-0.12014789	4.495616	8.714663	Walking_Read
15:13:46.328	-0.8547561	3.6728175	7.398309	-0.2066887	0.006519154	-0.32454476	-0.12014789	4.495616	8.714663	Walking_Read
15:13:46.351	-0.8547561	3.6728175	7.398309	-0.2066887	0.006519154	-0.32454476	-0.12014789	4.495616	8.714663	Walking_Read
15:13:46.374	-0.8547561	3.6728175	7.398309	-0.2066887	0.006519154	-0.32454476	-0.12014789	4.495616	8.714663	Walking_Read
15:13:46.395	0.1340794	4.862772	8.3129225	-0.031370375	0.13968778	0.122608595	-0.22372429	4.432904	8.744693	Walking_Read
15:13:46.418	0.1340794	4.862772	8.3129225	-0.031370375	0.13968778	0.122608595	-0.22372429	4.432904	8.744693	Walking_Read
15:13:46.441	0.1340794	4.862772	8.3129225	-0.031370375	0.13968778	0.122608595	-0.22372429	4.432904	8.744693	Walking_Read
15:13:46.462	0.1340794	4.862772	8.3129225	-0.031370375	0.13968778	0.122608595	-0.22372429	4.432904	8.744693	Walking_Read
15:13:46.485	0.1340794	4.862772	8.3129225	-0.031370375	0.13968778	0.122608595	-0.22372429	4.432904	8.744693	Walking_Read
15:13:46.508	0.1340794	4.862772	8.3129225	-0.031370375	0.13968778	0.122608595	-0.22372429	4.432904	8.744693	Walking_Read
15:13:46.529	0.1340794	4.862772	8.3129225	-0.031370375	0.13968778	0.122608595	-0.22372429	4.432904	8.744693	Walking_Read
15:13:46.552	0.1340794	4.862772	8.3129225	-0.031370375	0.13968778	0.122608595	-0.22372429	4.432904	8.744693	Walking_Read
15:13:46.573	-0.51955765	5.3272614	9.591465	-0.07596354	0.52697635	-0.05881838	-0.410178	4.6424747	8.628413	Walking_Read
15:13:46.595	-0.51955765	5.3272614	9.591465	-0.07596354	0.52697635	-0.05881838	-0.410178	4.6424747	8.628413	Walking_Read
15:13:46.616	-0.51955765	5.3272614	9.591465	-0.07596354	0.52697635	-0.05881838	-0.410178	4.6424747	8.628413	Walking_Read
15:13:46.637	-0.51955765	5.3272614	9.591465	-0.07596354	0.52697635	-0.05881838	-0.410178	4.6424747	8.628413	Walking_Read
15:13:46.658	-0.51955765	5.3272614	9.591465	-0.07596354	0.52697635	-0.05881838	-0.410178	4.6424747	8.628413	Walking_Read
15:13:46.679	-0.51955765	5.3272614	9.591465	-0.07596354	0.52697635	-0.05881838	-0.410178	4.6424747	8.628413	Walking_Read
15:13:46.703	-0.51955765	5.3272614	9.591465	-0.07596354	0.52697635	-0.05881838	-0.410178	4.6424747	8.628413	Walking_Read
15:13:46.724	-0.51955765	5.3272614	9.591465	-0.07596354	0.52697635	-0.05881838	-0.410178	4.6424747	8.628413	Walking_Read
15:13:46.746	-0.51955765	5.3272614	9.591465	-0.07596354	0.52697635	-0.05881838	-0.410178	4.6424747	8.628413	Walking_Read
15:13:46.767	-2.5020173	4.017593	7.965752	-0.028316047	0.14335297	0.28448787	-0.8179624	4.749249	8.540836	Walking_Read
15:13:46.789	-2.5020173	4.017593	7.965752	-0.028316047	0.14335297	0.28448787	-0.8179624	4.749249	8.540836	Walking_Read
15:13:46.811	-2.5020173	4.017593	7.965752	-0.028316047	0.14335297	0.28448787	-0.8179624	4.749249	8.540836	Walking_Read
15:13:46.832	-2.5020173	4.017593	7.965752	-0.028316047	0.14335297	0.28448787	-0.8179624	4.749249	8.540836	Walking_Read
15:13:46.854	-2.5020173	4.017593	7.965752	-0.028316047	0.14335297	0.28448787	-0.8179624	4.749249	8.540836	Walking_Read
15:13:46.876	-2.5020173	4.017593	7.965752	-0.028316047	0.14335297	0.28448787	-0.8179624	4.749249	8.540836	Walking_Read
15:13:46.897	-2.5020173	4.017593	7.965752	-0.028316047	0.14335297	0.28448787	-0.8179624	4.749249	8.540836	Walking_Read
15:13:46.918	-2.5020173	4.017593	7.965752	-0.028316047	0.14335297	0.28448787	-0.8179624	4.749249	8.540836	Walking_Read
15:13:46.940	-1.297697	4.865166	7.6712565	0.15250006	0.28996062	0.32419413	-0.6334804	4.6944113	8.586707	Walking_Read
15:13:46.961	-1.297697	4.865166	7.6712565	0.15250006	0.28996062	0.32419413	-0.6334804	4.6944113	8.586707	Walking_Read
15:13:46.982	-1.297697	4.865166	7.6712565	0.15250006	0.28996062	0.32419413	-0.6334804	4.6944113	8.586707	Walking_Read
15:13:47.004	-1.297697	4.865166	7.6712565	0.15250006	0.28996062	0.32419413	-0.6334804	4.6944113	8.586707	Walking_Read
15:13:47.026	-1.297697	4.865166	7.6712565	0.15250006	0.28996062	0.32419413	-0.6334804	4.6944113	8.586707	Walking_Read
15:13:47.047	-1.297697	4.865166	7.6712565	0.15250006	0.28996062	0.32419413	-0.6334804	4.6944113	8.586707	Walking_Read
15:13:47.069	-1.297697	4.865166	7.6712565	0.15250006	0.28996062	0.32419413	-0.6334804	4.6944113	8.586707	Walking_Read
15:13:47.090	-1.297697	4.865166	7.6712565	0.15250006	0.28996062	0.32419413	-0.6334804	4.6944113	8.586707	Walking_Read
15:13:47.111	-1.297697	4.865166	7.6712565	0.16654997	-0.03807401	-0.26406908	-0.6334804	4.6944113	8.586707	Walking_Read
15:13:47.132	-0.28252444	5.384724	7.8556156	0.16654997	-0.03807401	-0.26406908	-0.36721858	4.7938046	8.547219	Walking_Read
15:13:47.153	-0.28252444	5.384724	7.8556156	0.16654997	-0.03807401	-0.26406908	-0.36721858	4.7938046	8.547219	Walking_Read
15:13:47.175	-0.28252444	5.384724	7.8556156	0.16654997	-0.03807401	-0.26406908	-0.36721858	4.7938046	8.547219	Walking_Read
15:13:47.197	-0.28252444	5.384724	7.8556156	0.16654997	-0.03807401	-0.26406908	-0.36721858	4.7938046	8.547219	Walking_Read
15:13:47.218	-0.28252444	5.384724	7.8556156	0.16654997	-0.03807401	-0.26406908	-0.36721858	4.7938046	8.547219	Walking_Read
15:13:47.240	-0.28252444	5.384724	7.8556156	0.16654997	-0.03807401	-0.26406908	-0.36721858	4.7938046	8.547219	Walking_Read
15:13:47.262	-0.28252444	5.384724	7.8556156	0.16654997	-0.03807401	-0.26406908	-0.36721858	4.7938046	8.547219	Walking_Read
15:13:47.284	-0.28252444	5.384724	7.8556156	0.16654997	-0.03807401	-0.26406908	-0.36721858	4.7938046	8.547219	Walking_Read
15:13:47.305	0.3232271	4.443774	9.826104	-0.19630398	-0.26042897	0.020594101	0.081191555	4.7484756	8.579962	Walking_Read
15:13:47.327	0.3232271	4.443774	9.826104	-0.19630398	-0.26042897	0.020594101	0.081191555	4.7484756	8.579962	Walking_Read
15:13:47.349	0.3232271	4.443774	9.826104	-0.19630398	-0.26042897	0.020594101	0.081191555	4.7484756	8.579962	Walking_Read
15:13:47.372	0.3232271	4.443774	9.826104	-0.19630398	-0.26042897	0.020594101	0.081191555	4.7484756	8.579962	Walking_Read
15:13:47.406	0.3232271	4.443774	9.826104	-0.19630398	-0.26042897	0.020594101	0.081191555	4.7484756	8.579962	Walking_Read
15:13:47.439	0.3232271	4.443774	9.826104	-0.19630398	-0.26042897	0.020594101	0.081191555	4.7484756	8.579962	Walking_Read
15:13:47.476	0.73743665	3.675212	7.4366174	-0.0014379768	-0.23171829	-0.34653592	0.39898822	4.788496	8.54877	Walking_Read
15:13:47.508	0.73743665	3.675212	7.4366174	-0.0014379768	-0.23171829	-0.34653592	0.39898822	4.788496	8.54877	Walking_Read
15:13:47.542	0.73743665	3.675212	7.4366174	-0.0014379768	-0.23171829	-0.34653592	0.39898822	4.788496	8.54877	Walking_Read
15:13:47.575	0.73743665	3.675212	7.4366174	-0.0014379768	-0.23171829	-0.34653592	0.39898822	4.788496	8.54877	Walking_Read
15:13:47.609	0.73743665	3.675212	7.4366174	-0.0014379768	-0.23171829	-0.34653592	0.39898822	4.788496	8.54877	Walking_Read
15:13:47.632	0.73743665	3.675212	7.4366174	-0.0014379768	-0.23171829	-0.34653592	0.39898822	4.788496	8.54877	Walking_Read
15:13:47.656	0.55307746	4.225895	7.058322	0.36019424	0.7108468	-0.12540269	0.11320786	4.7655845	8.5701065	Walking_Read
15:13:47.682	0.55307746	4.225895	7.058322	0.36019424	0.7108468	-0.12540269	0.11320786	4.7655845	8.5701065	Walking_Read
15:13:47.704	0.55307746	4.225895	7.058322	0.36019424	0.7108468	-0.12540269	0.11320786	4.7655845	8.5701065	Walking_Read
15:13:47.728	0.55307746	4.225895	7.058322	0.36019424	0.7108468	-0.12540269	0.11320786	4.7655845	8.5701065	Walking_Read
15:13:47.752	0.55307746	4.225895	7.058322	0.36019424	0.7108468	-0.12540269	0.11320786	4.7655845	8.5701065	Walking_Read
15:13:47.776	0.55307746	4.225895	7.058322	0.36019424	0.7108468	-0.12540269	0.11320786	4.7655845	8.5701065	Walking_Read
15:13:47.800	0.55307746	4.225895	7.058322	0.36019424	0.7108468	-0.12540269	0.11320786	4.7655845	8.5701065	Walking_Read
15:13:47.824	0.55307746	4.225895	7.058322	0.36019424	0.7108468	-0.12540269	0.11320786	4.7655845	8.5701065	Walking_Read
15:13:47.847	0.52674043	4.929812	9.883567	0.15005662	0.45978117	0.27715752	-0.17206527	4.8135815	8.542258	Walking_Read
15:13:47.871	0.52674043	4.929812	9.883567	0.15005662	0.45978117	0.27715752	-0.17206527	4.8135815	8.542258	Walking_Read
15:13:47.895	0.52674043	4.929812	9.883567	0.15005662	0.45978117	0.27715752	-0.17206527	4.8135815	8.542258	Walking_Read
15:13:47.918	0.52674043	4.929812	9.883567	0.15005662	0.45978117	0.27715752	-0.17206527	4.8135815	8.542258	Walking_Read
15:13:47.942	0.52674043	4.929812	9.883567	0.15005662	0.45978117	0.27715752	-0.17206527	4.8135815	8.542258	Walking_Read
15:13:47.966	0.52674043	4.929812	9.883567	0.15005662	0.45978117	0.27715752	-0.17206527	4.8135815	8.542258	Walking_Read
15:13:47.990	0.52674043	4.929812	9.883567	0.15005662	0.45978117	0.27715752	-0.17206527	4.8135815	8.542258	Walking_Read
15:13:48.013	0.52674043	4.929812	9.883567	0.42433512	0.28079763	-0.3062188	-0.17206527	4.8135815	8.542258	Walking_Read
15:13:48.037	-1.7981004	4.4629283	7.9944835	0.42433512	0.28079763	-0.3062188	-0.4427312	4.9407797	8.459494	Walking_Read
15:13:48.061	-1.7981004	4.4629283	7.9944835	0.42433512	0.28079763	-0.3062188	-0.4427312	4.9407797	8.459494	Walking_Read
15:13:48.085	-1.7981004	4.4629283	7.9944835	0.42433512	0.28079763	-0.3062188	-0.4427312	4.9407797	8.459494	Walking_Read
15:13:48.109	-1.7981004	4.4629283	7.9944835	0.42433512	0.28079763	-0.3062188	-0.4427312	4.9407797	8.459494	Walking_Read
15:13:48.133	-1.7981004	4.4629283	7.9944835	0.42433512	0.28079763	-0.3062188	-0.4427312	4.9407797	8.459494	Walking_Read
15:13:48.157	-1.7981004	4.4629283	7.9944835	0.42433512	0.28079763	-0.3062188	-0.4427312	4.9407797	8.459494	Walking_Read
15:13:48.181	-1.7981004	4.4629283	7.9944835	0.42433512	0.28079763	-0.3062188	-0.4427312	4.9407797	8.459494	Walking_Read
15:13:48.204	0.19393626	4.3623686	6.5028505	-0.22318207	-0.22927482	0.270438	-0.60208076	4.775817	8.543969	Walking_Read
15:13:48.227	0.19393626	4.3623686	6.5028505	-0.22318207	-0.22927482	0.270438	-0.60208076	4.775817	8.543969	Walking_Read
15:13:48.251	0.19393626	4.3623686	6.5028505	-0.22318207	-0.22927482	0.270438	-0.60208076	4.775817	8.543969	Walking_Read
15:13:48.275	0.19393626	4.3623686	6.5028505	-0.22318207	-0.22927482	0.270438	-0.60208076	4.775817	8.543969	Walking_Read
15:13:48.299	0.19393626	4.3623686	6.5028505	-0.22318207	-0.22927482	0.270438	-0.60208076	4.775817	8.543969	Walking_Read
15:13:48.323	0.19393626	4.3623686	6.5028505	-0.22318207	-0.22927482	0.270438	-0.60208076	4.775817	8.543969	Walking_Read
15:13:48.346	0.19393626	4.3623686	6.5028505	-0.22318207	-0.22927482	0.270438	-0.60208076	4.775817	8.543969	Walking_Read
15:13:48.371	0.19393626	4.3623686	6.5028505	-0.22318207	-0.22927482	0.270438	-0.60208076	4.775817	8.543969	Walking_Read
15:13:48.395	-0.40223816	4.745453	7.7167478	-0.014877012	-0.11748649	-0.010560027	-0.48130703	4.658539	8.616074	Walking_Read
15:13:48.419	-0.40223816	4.745453	7.7167478	-0.014877012	-0.11748649	-0.010560027	-0.48130703	4.658539	8.616074	Walking_Read
15:13:48.441	-0.40223816	4.745453	7.7167478	-0.014877012	-0.11748649	-0.010560027	-0.48130703	4.658539	8.616074	Walking_Read
15:13:48.465	-0.40223816	4.745453	7.7167478	-0.014877012	-0.11748649	-0.010560027	-0.48130703	4.658539	8.616074	Walking_Read
15:13:48.490	-0.40223816	4.745453	7.7167478	-0.014877012	-0.11748649	-0.010560027	-0.48130703	4.658539	8.616074	Walking_Read
15:13:48.514	-0.40223816	4.745453	7.7167478	-0.014877012	-0.11748649	-0.010560027	-0.48130703	4.658539	8.616074	Walking_Read
15:13:48.537	-0.40223816	4.745453	7.7167478	-0.014877012	-0.11748649	-0.010560027	-0.48130703	4.658539	8.616074	Walking_Read
15:13:48.561	-0.28970724	5.032766	10.668888	-0.5139539	-0.50660765	-0.12540269	-0.19475539	4.6783714	8.6165695	Walking_Read
15:13:48.585	-0.28970724	5.032766	10.668888	-0.5139539	-0.50660765	-0.12540269	-0.19475539	4.6783714	8.6165695	Walking_Read
15:13:48.609	-0.28970724	5.032766	10.668888	-0.5139539	-0.50660765	-0.12540269	-0.19475539	4.6783714	8.6165695	Walking_Read
15:13:48.632	-0.28970724	5.032766	10.668888	-0.5139539	-0.50660765	-0.12540269	-0.19475539	4.6783714	8.6165695	Walking_Read
15:13:48.656	-0.28970724	5.032766	10.668888	-0.5139539	-0.50660765	-0.12540269	-0.19475539	4.6783714	8.6165695	Walking_Read
15:13:48.680	-0.28970724	5.032766	10.668888	-0.5139539	-0.50660765	-0.12540269	-0.19475539	4.6783714	8.6165695	Walking_Read
15:13:48.702	-0.28970724	5.032766	10.668888	-0.5139539	-0.50660765	-0.12540269	-0.19475539	4.6783714	8.6165695	Walking_Read
15:13:48.727	-0.28970724	5.032766	10.668888	-0.5139539	-0.50660765	-0.12540269	-0.19475539	4.6783714	8.6165695	Walking_Read
15:13:48.751	0.12210801	3.493247	8.425453	0.06453547	-0.23171829	-0.47176328	0.19665655	4.658183	8.627456	Walking_Read
15:13:48.774	0.12210801	3.493247	8.425453	0.06453547	-0.23171829	-0.47176328	0.19665655	4.658183	8.627456	Walking_Read
15:13:48.797	0.12210801	3.493247	8.425453	0.06453547	-0.23171829	-0.47176328	0.19665655	4.658183	8.627456	Walking_Read
15:13:48.821	0.12210801	3.493247	8.425453	0.06453547	-0.23171829	-0.47176328	0.19665655	4.658183	8.627456	Walking_Read
15:13:48.845	0.12210801	3.493247	8.425453	0.06453547	-0.23171829	-0.47176328	0.19665655	4.658183	8.627456	Walking_Read
15:13:48.869	0.12210801	3.493247	8.425453	0.06453547	-0.23171829	-0.47176328	0.19665655	4.658183	8.627456	Walking_Read
15:13:48.893	0.12210801	3.493247	8.425453	0.06453547	-0.23171829	-0.47176328	0.19665655	4.658183	8.627456	Walking_Read
15:13:48.917	-0.15083931	4.556305	7.6473136	-0.40277642	0.25941736	-0.024609929	0.09971812	4.575779	8.673099	Walking_Read
15:13:48.941	-0.15083931	4.556305	7.6473136	-0.40277642	0.25941736	-0.024609929	0.09971812	4.575779	8.673099	Walking_Read
15:13:48.965	-0.15083931	4.556305	7.6473136	-0.40277642	0.25941736	-0.024609929	0.09971812	4.575779	8.673099	Walking_Read
15:13:48.989	-0.15083931	4.556305	7.6473136	-0.40277642	0.25941736	-0.024609929	0.09971812	4.575779	8.673099	Walking_Read
15:13:49.013	-0.15083931	4.556305	7.6473136	-0.40277642	0.25941736	-0.024609929	0.09971812	4.575779	8.673099	Walking_Read
15:13:49.037	-0.15083931	4.556305	7.6473136	-0.40277642	0.25941736	-0.024609929	0.09971812	4.575779	8.673099	Walking_Read
15:13:49.060	-0.15083931	4.556305	7.6473136	-0.40277642	0.25941736	-0.024609929	0.09971812	4.575779	8.673099	Walking_Read
15:13:49.083	-0.15083931	4.556305	7.6473136	-0.40277642	0.25941736	-0.024609929	0.09971812	4.575779	8.673099	Walking_Read
15:13:49.105	0.35914123	4.2905407	10.666494	-0.08634824	0.5947824	0.38344806	-0.27530178	4.526027	8.695379	Walking_Read
15:13:49.127	0.35914123	4.2905407	10.666494	-0.08634824	0.5947824	0.38344806	-0.27530178	4.526027	8.695379	Walking_Read
15:13:49.149	0.35914123	4.2905407	10.666494	-0.08634824	0.5947824	0.38344806	-0.27530178	4.526027	8.695379	Walking_Read
15:13:49.173	0.35914123	4.2905407	10.666494	-0.08634824	0.5947824	0.38344806	-0.27530178	4.526027	8.695379	Walking_Read
15:13:49.197	0.35914123	4.2905407	10.666494	-0.08634824	0.5947824	0.38344806	-0.27530178	4.526027	8.695379	Walking_Read
15:13:49.221	0.35914123	4.2905407	10.666494	-0.08634824	0.5947824	0.38344806	-0.27530178	4.526027	8.695379	Walking_Read
15:13:49.245	0.35914123	4.2905407	10.666494	-0.08634824	0.5947824	0.38344806	-0.27530178	4.526027	8.695379	Walking_Read
15:13:49.269	0.35914123	4.2905407	10.666494	-0.08634824	0.5947824	0.38344806	-0.27530178	4.526027	8.695379	Walking_Read
15:13:49.292	-2.1285102	4.40786	7.6904106	0.3650812	0.037062418	-0.25490612	-0.6080296	4.5719256	8.654371	Walking_Read
15:13:49.317	-2.1285102	4.40786	7.6904106	0.3650812	0.037062418	-0.25490612	-0.6080296	4.5719256	8.654371	Walking_Read
15:13:49.341	-2.1285102	4.40786	7.6904106	0.3650812	0.037062418	-0.25490612	-0.6080296	4.5719256	8.654371	Walking_Read
15:13:49.365	-2.1285102	4.40786	7.6904106	0.3650812	0.037062418	-0.25490612	-0.6080296	4.5719256	8.654371	Walking_Read
15:13:49.388	-2.1285102	4.40786	7.6904106	0.3650812	0.037062418	-0.25490612	-0.6080296	4.5719256	8.654371	Walking_Read
15:13:49.412	-2.1285102	4.40786	7.6904106	0.3650812	0.037062418	-0.25490612	-0.6080296	4.5719256	8.654371	Walking_Read
15:13:49.437	-2.1285102	4.40786	7.6904106	0.3650812	0.037062418	-0.25490612	-0.6080296	4.5719256	8.654371	Walking_Read
15:13:49.461	-1.4389591	4.63771	6.3639827	-0.053361524	0.071881734	0.37123075	-0.8371615	4.55789	8.642635	Walking_Read
15:13:49.485	-1.4389591	4.63771	6.3639827	-0.053361524	0.071881734	0.37123075	-0.8371615	4.55789	8.642635	Walking_Read
15:13:49.509	-1.4389591	4.63771	6.3639827	-0.053361524	0.071881734	0.37123075	-0.8371615	4.55789	8.642635	Walking_Read
15:13:49.531	-1.4389591	4.63771	6.3639827	-0.053361524	0.071881734	0.37123075	-0.8371615	4.55789	8.642635	Walking_Read
15:13:49.555	-1.4389591	4.63771	6.3639827	-0.053361524	0.071881734	0.37123075	-0.8371615	4.55789	8.642635	Walking_Read
15:13:49.578	-1.4389591	4.63771	6.3639827	-0.053361524	0.071881734	0.37123075	-0.8371615	4.55789	8.642635	Walking_Read
15:13:49.600	-1.4389591	4.63771	6.3639827	-0.053361524	0.071881734	0.37123075	-0.8371615	4.55789	8.642635	Walking_Read
15:13:49.624	-1.4389591	4.63771	6.3639827	-0.053361524	0.071881734	0.37123075	-0.8371615	4.55789	8.642635	Walking_Read
15:13:49.647	-0.28970724	4.6472874	8.267431	-0.0765744	-0.073504195	0.41765648	-0.8966823	4.6284475	8.599057	Walking_Read
15:13:49.670	-0.28970724	4.6472874	8.267431	-0.0765744	-0.073504195	0.41765648	-0.8966823	4.6284475	8.599057	Walking_Read
15:13:49.694	-0.28970724	4.6472874	8.267431	-0.0765744	-0.073504195	0.41765648	-0.8966823	4.6284475	8.599057	Walking_Read
15:13:49.718	-0.28970724	4.6472874	8.267431	-0.0765744	-0.073504195	0.41765648	-0.8966823	4.6284475	8.599057	Walking_Read
15:13:49.742	-0.28970724	4.6472874	8.267431	-0.0765744	-0.073504195	0.41765648	-0.8966823	4.6284475	8.599057	Walking_Read
15:13:49.764	-0.28970724	4.6472874	8.267431	-0.0765744	-0.073504195	0.41765648	-0.8966823	4.6284475	8.599057	Walking_Read
15:13:49.789	-0.28970724	4.6472874	8.267431	-0.0765744	-0.073504195	0.41765648	-0.8966823	4.6284475	8.599057	Walking_Read
15:13:49.813	-0.28970724	4.6472874	8.267431	-0.0765744	-0.073504195	0.41765648	-0.8966823	4.6284475	8.599057	Walking_Read
15:13:49.837	0.63208854	3.4525442	11.660118	-0.4559217	-0.22011185	0.30647904	-0.5306968	4.6400785	8.62313	Walking_Read
15:13:49.861	0.63208854	3.4525442	11.660118	-0.4559217	-0.22011185	0.30647904	-0.5306968	4.6400785	8.62313	Walking_Read
15:13:49.885	0.63208854	3.4525442	11.660118	-0.4559217	-0.22011185	0.30647904	-0.5306968	4.6400785	8.62313	Walking_Read
15:13:49.909	0.63208854	3.4525442	11.660118	-0.4559217	-0.22011185	0.30647904	-0.5306968	4.6400785	8.62313	Walking_Read
15:13:49.933	0.63208854	3.4525442	11.660118	-0.4559217	-0.22011185	0.30647904	-0.5306968	4.6400785	8.62313	Walking_Read
15:13:49.956	0.63208854	3.4525442	11.660118	-0.4559217	-0.22011185	0.30647904	-0.5306968	4.6400785	8.62313	Walking_Read
15:13:49.980	0.63208854	3.4525442	11.660118	-0.4559217	-0.22011185	0.30647904	-0.5306968	4.6400785	8.62313	Walking_Read
15:13:50.004	0.05985687	3.3735332	7.515629	0.069422394	-0.3911541	-0.5340715	0.030182373	4.4568753	8.735312	Walking_Read
15:13:50.029	0.05985687	3.3735332	7.515629	0.069422394	-0.3911541	-0.5340715	0.030182373	4.4568753	8.735312	Walking_Read
15:13:50.051	0.05985687	3.3735332	7.515629	0.069422394	-0.3911541	-0.5340715	0.030182373	4.4568753	8.735312	Walking_Read
15:13:50.075	0.05985687	3.3735332	7.515629	0.069422394	-0.3911541	-0.5340715	0.030182373	4.4568753	8.735312	Walking_Read
15:13:50.099	0.05985687	3.3735332	7.515629	0.069422394	-0.3911541	-0.5340715	0.030182373	4.4568753	8.735312	Walking_Read
15:13:50.123	0.05985687	3.3735332	7.515629	0.069422394	-0.3911541	-0.5340715	0.030182373	4.4568753	8.735312	Walking_Read
15:13:50.147	0.05985687	3.3735332	7.515629	0.069422394	-0.3911541	-0.5340715	0.030182373	4.4568753	8.735312	Walking_Read
15:13:50.171	0.05985687	3.3735332	7.515629	0.069422394	-0.3911541	-0.5340715	0.030182373	4.4568753	8.735312	Walking_Read
15:13:50.194	0.31125572	4.8819265	8.310528	-0.15843034	-0.039906606	-0.002007914	-0.011602029	4.5173693	8.704228	Walking_Read
15:13:50.217	0.31125572	4.8819265	8.310528	-0.15843034	-0.039906606	-0.002007914	-0.011602029	4.5173693	8.704228	Walking_Read
15:13:50.241	0.31125572	4.8819265	8.310528	-0.15843034	-0.039906606	-0.002007914	-0.011602029	4.5173693	8.704228	Walking_Read
15:13:50.264	0.31125572	4.8819265	8.310528	-0.15843034	-0.039906606	-0.002007914	-0.011602029	4.5173693	8.704228	Walking_Read
15:13:50.287	0.31125572	4.8819265	8.310528	-0.15843034	-0.039906606	-0.002007914	-0.011602029	4.5173693	8.704228	Walking_Read
15:13:50.311	0.31125572	4.8819265	8.310528	-0.15843034	-0.039906606	-0.002007914	-0.011602029	4.5173693	8.704228	Walking_Read
15:13:50.335	0.31125572	4.8819265	8.310528	-0.15843034	-0.039906606	-0.002007914	-0.011602029	4.5173693	8.704228	Walking_Read
15:13:50.359	1.1923488	4.6305275	11.2004175	0.10363084	0.39808378	0.32724845	-0.099784315	4.5691333	8.676602	Walking_Read
15:13:50.382	1.1923488	4.6305275	11.2004175	0.10363084	0.39808378	0.32724845	-0.099784315	4.5691333	8.676602	Walking_Read
15:13:50.406	1.1923488	4.6305275	11.2004175	0.10363084	0.39808378	0.32724845	-0.099784315	4.5691333	8.676602	Walking_Read
15:13:50.430	1.1923488	4.6305275	11.2004175	0.10363084	0.39808378	0.32724845	-0.099784315	4.5691333	8.676602	Walking_Read
15:13:50.454	1.1923488	4.6305275	11.2004175	0.10363084	0.39808378	0.32724845	-0.099784315	4.5691333	8.676602	Walking_Read
15:13:50.477	1.1923488	4.6305275	11.2004175	0.10363084	0.39808378	0.32724845	-0.099784315	4.5691333	8.676602	Walking_Read
15:13:50.501	1.1923488	4.6305275	11.2004175	0.10363084	0.39808378	0.32724845	-0.099784315	4.5691333	8.676602	Walking_Read
15:13:50.525	1.1923488	4.6305275	11.2004175	0.10363084	0.39808378	0.32724845	-0.099784315	4.5691333	8.676602	Walking_Read
15:13:50.549	-2.7510219	4.62095	6.7494607	0.30704898	0.03278636	0.04747217	-0.5663937	4.698553	8.5891285	Walking_Read
15:13:50.573	-2.7510219	4.62095	6.7494607	0.30704898	0.03278636	0.04747217	-0.5663937	4.698553	8.5891285	Walking_Read
15:13:50.599	-2.7510219	4.62095	6.7494607	0.30704898	0.03278636	0.04747217	-0.5663937	4.698553	8.5891285	Walking_Read
15:13:50.622	-2.7510219	4.62095	6.7494607	0.30704898	0.03278636	0.04747217	-0.5663937	4.698553	8.5891285	Walking_Read
15:13:50.644	-2.7510219	4.62095	6.7494607	0.30704898	0.03278636	0.04747217	-0.5663937	4.698553	8.5891285	Walking_Read
15:13:50.665	-2.7510219	4.62095	6.7494607	0.30704898	0.03278636	0.04747217	-0.5663937	4.698553	8.5891285	Walking_Read
15:13:50.687	-2.7510219	4.62095	6.7494607	0.30704898	0.03278636	0.04747217	-0.5663937	4.698553	8.5891285	Walking_Read
15:13:50.711	-2.7510219	4.62095	6.7494607	0.30704898	0.03278636	0.04747217	-0.5663937	4.698553	8.5891285	Walking_Read
15:13:50.736	-0.86912173	4.252232	6.4765134	-0.17125851	0.18000488	0.5160058	-0.61705303	4.7038875	8.582716	Walking_Read
15:13:50.760	-0.86912173	4.252232	6.4765134	-0.17125851	0.18000488	0.5160058	-0.61705303	4.7038875	8.582716	Walking_Read
15:13:50.784	-0.86912173	4.252232	6.4765134	-0.17125851	0.18000488	0.5160058	-0.61705303	4.7038875	8.582716	Walking_Read
15:13:50.808	-0.86912173	4.252232	6.4765134	-0.17125851	0.18000488	0.5160058	-0.61705303	4.7038875	8.582716	Walking_Read
15:13:50.831	-0.86912173	4.252232	6.4765134	-0.17125851	0.18000488	0.5160058	-0.61705303	4.7038875	8.582716	Walking_Read
15:13:50.855	-0.86912173	4.252232	6.4765134	-0.17125851	0.18000488	0.5160058	-0.61705303	4.7038875	8.582716	Walking_Read
15:13:50.878	-0.86912173	4.252232	6.4765134	-0.17125851	0.18000488	0.5160058	-0.61705303	4.7038875	8.582716	Walking_Read
15:13:50.902	0.2777359	4.479688	10.245102	-0.10406334	-0.27447885	0.07801543	-0.17785716	4.1389084	8.888653	Walking_Read
15:13:50.926	0.2777359	4.479688	10.245102	-0.10406334	-0.27447885	0.07801543	-0.17785716	4.1389084	8.888653	Walking_Read
15:13:50.950	0.2777359	4.479688	10.245102	-0.10406334	-0.27447885	0.07801543	-0.17785716	4.1389084	8.888653	Walking_Read
15:13:50.974	0.2777359	4.479688	10.245102	-0.10406334	-0.27447885	0.07801543	-0.17785716	4.1389084	8.888653	Walking_Read
15:13:50.998	0.2777359	4.479688	10.245102	-0.10406334	-0.27447885	0.07801543	-0.17785716	4.1389084	8.888653	Walking_Read
15:13:51.022	0.2777359	4.479688	10.245102	-0.10406334	-0.27447885	0.07801543	-0.17785716	4.1389084	8.888653	Walking_Read
15:13:51.046	0.2777359	4.479688	10.245102	-0.10406334	-0.27447885	0.07801543	-0.17785716	4.1389084	8.888653	Walking_Read
15:13:51.070	0.2777359	4.479688	10.245102	-0.10406334	-0.27447885	0.07801543	-0.17785716	4.1389084	8.888653	Walking_Read
15:13:51.095	0.82123625	4.3408203	9.763853	-0.18042149	-0.12115168	-0.38318783	0.29750705	4.2594247	8.828314	Walking_Read
15:13:51.116	0.82123625	4.3408203	9.763853	-0.18042149	-0.12115168	-0.38318783	0.29750705	4.2594247	8.828314	Walking_Read
15:13:51.139	0.82123625	4.3408203	9.763853	-0.18042149	-0.12115168	-0.38318783	0.29750705	4.2594247	8.828314	Walking_Read
15:13:51.160	0.82123625	4.3408203	9.763853	-0.18042149	-0.12115168	-0.38318783	0.29750705	4.2594247	8.828314	Walking_Read
15:13:51.182	0.82123625	4.3408203	9.763853	-0.18042149	-0.12115168	-0.38318783	0.29750705	4.2594247	8.828314	Walking_Read
15:13:51.204	0.82123625	4.3408203	9.763853	-0.18042149	-0.12115168	-0.38318783	0.29750705	4.2594247	8.828314	Walking_Read
15:13:51.225	0.82123625	4.3408203	9.763853	-0.18042149	-0.12115168	-0.38318783	0.29750705	4.2594247	8.828314	Walking_Read
15:13:51.246	0.82123625	4.3408203	9.763853	-0.18042149	-0.12115168	-0.38318783	0.29750705	4.2594247	8.828314	Walking_Read
15:13:51.267	-0.098165266	2.9832664	6.857203	-0.012433551	-0.111377835	-0.5102478	0.1620701	4.288253	8.817878	Walking_Read
15:13:51.288	-0.098165266	2.9832664	6.857203	-0.012433551	-0.111377835	-0.5102478	0.1620701	4.288253	8.817878	Walking_Read
15:13:51.310	-0.098165266	2.9832664	6.857203	-0.012433551	-0.111377835	-0.5102478	0.1620701	4.288253	8.817878	Walking_Read
15:13:51.331	-0.098165266	2.9832664	6.857203	-0.012433551	-0.111377835	-0.5102478	0.1620701	4.288253	8.817878	Walking_Read
15:13:51.352	-0.098165266	2.9832664	6.857203	-0.012433551	-0.111377835	-0.5102478	0.1620701	4.288253	8.817878	Walking_Read
15:13:51.374	-0.098165266	2.9832664	6.857203	-0.012433551	-0.111377835	-0.5102478	0.1620701	4.288253	8.817878	Walking_Read
15:13:51.398	-0.098165266	2.9832664	6.857203	-0.012433551	-0.111377835	-0.5102478	0.1620701	4.288253	8.817878	Walking_Read
15:13:51.422	-0.098165266	2.9832664	6.857203	-0.012433551	-0.111377835	-0.5102478	0.1620701	4.288253	8.817878	Walking_Read
15:13:51.445	-0.45491222	4.7334814	8.25546	-0.26899695	0.2514761	-0.05026627	-0.24060835	4.2743645	8.822826	Walking_Read
15:13:51.469	-0.45491222	4.7334814	8.25546	-0.26899695	0.2514761	-0.05026627	-0.24060835	4.2743645	8.822826	Walking_Read
15:13:51.493	-0.45491222	4.7334814	8.25546	-0.26899695	0.2514761	-0.05026627	-0.24060835	4.2743645	8.822826	Walking_Read
15:13:51.517	-0.45491222	4.7334814	8.25546	-0.26899695	0.2514761	-0.05026627	-0.24060835	4.2743645	8.822826	Walking_Read
15:13:51.541	-0.45491222	4.7334814	8.25546	-0.26899695	0.2514761	-0.05026627	-0.24060835	4.2743645	8.822826	Walking_Read
15:13:51.565	-0.45491222	4.7334814	8.25546	-0.26899695	0.2514761	-0.05026627	-0.24060835	4.2743645	8.822826	Walking_Read
15:13:51.589	-0.45491222	4.7334814	8.25546	-0.26899695	0.2514761	-0.05026627	-0.24060835	4.2743645	8.822826	Walking_Read
15:13:51.613	-0.45491222	4.7334814	8.25546	-0.21340822	0.4414552	0.08290235	-0.24060835	4.2743645	8.822826	Walking_Read
15:13:51.637	-0.5650489	4.331243	11.056761	-0.21340822	0.4414552	0.08290235	-0.5412749	4.085615	8.898602	Walking_Read
15:13:51.660	-0.5650489	4.331243	11.056761	-0.21340822	0.4414552	0.08290235	-0.5412749	4.085615	8.898602	Walking_Read
15:13:51.684	-0.5650489	4.331243	11.056761	-0.21340822	0.4414552	0.08290235	-0.5412749	4.085615	8.898602	Walking_Read
15:13:51.708	-0.5650489	4.331243	11.056761	-0.21340822	0.4414552	0.08290235	-0.5412749	4.085615	8.898602	Walking_Read
15:13:51.732	-0.5650489	4.331243	11.056761	-0.21340822	0.4414552	0.08290235	-0.5412749	4.085615	8.898602	Walking_Read
15:13:51.754	-0.5650489	4.331243	11.056761	-0.21340822	0.4414552	0.08290235	-0.5412749	4.085615	8.898602	Walking_Read
15:13:51.779	-0.5650489	4.331243	11.056761	-0.21340822	0.4414552	0.08290235	-0.5412749	4.085615	8.898602	Walking_Read
15:13:51.803	-2.5738454	3.5435266	7.699988	0.2856687	-0.038684875	-0.29522324	-0.73803496	3.8512037	8.988542	Walking_Read
15:13:51.825	-2.5738454	3.5435266	7.699988	0.2856687	-0.038684875	-0.29522324	-0.73803496	3.8512037	8.988542	Walking_Read
15:13:51.848	-2.5738454	3.5435266	7.699988	0.2856687	-0.038684875	-0.29522324	-0.73803496	3.8512037	8.988542	Walking_Read
15:13:51.872	-2.5738454	3.5435266	7.699988	0.2856687	-0.038684875	-0.29522324	-0.73803496	3.8512037	8.988542	Walking_Read
15:13:51.897	-2.5738454	3.5435266	7.699988	0.2856687	-0.038684875	-0.29522324	-0.73803496	3.8512037	8.988542	Walking_Read
15:13:51.921	-2.5738454	3.5435266	7.699988	0.2856687	-0.038684875	-0.29522324	-0.73803496	3.8512037	8.988542	Walking_Read
15:13:51.943	-2.5738454	3.5435266	7.699988	0.2856687	-0.038684875	-0.29522324	-0.73803496	3.8512037	8.988542	Walking_Read
15:13:51.967	-2.5738454	3.5435266	7.699988	0.2856687	-0.038684875	-0.29522324	-0.73803496	3.8512037	8.988542	Walking_Read
15:13:51.991	-1.2067145	3.991256	7.125362	-0.16026294	-0.09305188	0.1910255	-1.0032861	3.9356072	8.926072	Walking_Read
15:13:52.015	-1.2067145	3.991256	7.125362	-0.16026294	-0.09305188	0.1910255	-1.0032861	3.9356072	8.926072	Walking_Read
15:13:52.038	-1.2067145	3.991256	7.125362	-0.16026294	-0.09305188	0.1910255	-1.0032861	3.9356072	8.926072	Walking_Read
15:13:52.062	-1.2067145	3.991256	7.125362	-0.16026294	-0.09305188	0.1910255	-1.0032861	3.9356072	8.926072	Walking_Read
15:13:52.086	-1.2067145	3.991256	7.125362	-0.16026294	-0.09305188	0.1910255	-1.0032861	3.9356072	8.926072	Walking_Read
15:13:52.110	-1.2067145	3.991256	7.125362	-0.16026294	-0.09305188	0.1910255	-1.0032861	3.9356072	8.926072	Walking_Read
15:13:52.134	-1.2067145	3.991256	7.125362	-0.16026294	-0.09305188	0.1910255	-1.0032861	3.9356072	8.926072	Walking_Read
15:13:52.157	-0.23942748	4.479688	8.600235	0.15799785	-0.21705753	-0.08569645	-0.67382836	3.8594863	8.990032	Walking_Read
15:13:52.181	-0.23942748	4.479688	8.600235	0.15799785	-0.21705753	-0.08569645	-0.67382836	3.8594863	8.990032	Walking_Read
15:13:52.205	-0.23942748	4.479688	8.600235	0.15799785	-0.21705753	-0.08569645	-0.67382836	3.8594863	8.990032	Walking_Read
15:13:52.229	-0.23942748	4.479688	8.600235	0.15799785	-0.21705753	-0.08569645	-0.67382836	3.8594863	8.990032	Walking_Read
15:13:52.253	-0.23942748	4.479688	8.600235	0.15799785	-0.21705753	-0.08569645	-0.67382836	3.8594863	8.990032	Walking_Read
15:13:52.277	-0.23942748	4.479688	8.600235	0.15799785	-0.21705753	-0.08569645	-0.67382836	3.8594863	8.990032	Walking_Read
15:13:52.301	-0.23942748	4.479688	8.600235	0.15799785	-0.21705753	-0.08569645	-0.67382836	3.8594863	8.990032	Walking_Read
15:13:52.324	-0.23942748	4.479688	8.600235	0.15799785	-0.21705753	-0.08569645	-0.67382836	3.8594863	8.990032	Walking_Read
15:13:52.347	1.9441512	2.5570855	9.62259	0.31132504	-0.7094149	-0.427781	-0.6312387	3.547675	9.120631	Walking_Read
15:13:52.372	1.9441512	2.5570855	9.62259	0.31132504	-0.7094149	-0.427781	-0.6312387	3.547675	9.120631	Walking_Read
15:13:52.394	1.9441512	2.5570855	9.62259	0.31132504	-0.7094149	-0.427781	-0.6312387	3.547675	9.120631	Walking_Read
15:13:52.417	1.9441512	2.5570855	9.62259	0.31132504	-0.7094149	-0.427781	-0.6312387	3.547675	9.120631	Walking_Read
15:13:52.441	1.9441512	2.5570855	9.62259	0.31132504	-0.7094149	-0.427781	-0.6312387	3.547675	9.120631	Walking_Read
15:13:52.465	1.9441512	2.5570855	9.62259	0.31132504	-0.7094149	-0.427781	-0.6312387	3.547675	9.120631	Walking_Read
15:13:52.488	1.9441512	2.5570855	9.62259	0.31132504	-0.7094149	-0.427781	-0.6312387	3.547675	9.120631	Walking_Read
15:13:52.512	1.9441512	2.5570855	9.62259	0.31132504	-0.7094149	-0.427781	-0.5507441	3.5617702	9.120353	Walking_Read
15:13:52.536	-0.14605077	2.1141446	7.336058	0.17571296	-0.06434122	-0.4943653	-0.5507441	3.5617702	9.120353	Walking_Read
15:13:52.560	-0.14605077	2.1141446	7.336058	0.17571296	-0.06434122	-0.4943653	-0.5507441	3.5617702	9.120353	Walking_Read
15:13:52.584	-0.14605077	2.1141446	7.336058	0.17571296	-0.06434122	-0.4943653	-0.5507441	3.5617702	9.120353	Walking_Read
15:13:52.608	-0.14605077	2.1141446	7.336058	0.17571296	-0.06434122	-0.4943653	-0.5507441	3.5617702	9.120353	Walking_Read
15:13:52.632	-0.14605077	2.1141446	7.336058	0.17571296	-0.06434122	-0.4943653	-0.5507441	3.5617702	9.120353	Walking_Read
15:13:52.656	-0.14605077	2.1141446	7.336058	0.17571296	-0.06434122	-0.4943653	-0.5507441	3.5617702	9.120353	Walking_Read
15:13:52.680	-0.14605077	2.1141446	7.336058	0.17571296	-0.06434122	-0.4943653	-0.5507441	3.5617702	9.120353	Walking_Read
15:13:52.703	-0.65363705	4.173221	8.672064	-0.30564886	0.11158797	0.18430598	-0.6223646	3.4205163	9.1696825	Walking_Read
15:13:52.727	-0.65363705	4.173221	8.672064	-0.30564886	0.11158797	0.18430598	-0.6223646	3.4205163	9.1696825	Walking_Read
15:13:52.751	-0.65363705	4.173221	8.672064	-0.30564886	0.11158797	0.18430598	-0.6223646	3.4205163	9.1696825	Walking_Read
15:13:52.774	-0.65363705	4.173221	8.672064	-0.30564886	0.11158797	0.18430598	-0.6223646	3.4205163	9.1696825	Walking_Read
15:13:52.796	-0.65363705	4.173221	8.672064	-0.30564886	0.11158797	0.18430598	-0.6223646	3.4205163	9.1696825	Walking_Read
15:13:52.819	-0.65363705	4.173221	8.672064	-0.30564886	0.11158797	0.18430598	-0.6223646	3.4205163	9.1696825	Walking_Read
15:13:52.842	-0.65363705	4.173221	8.672064	-0.30564886	0.11158797	0.18430598	-0.6223646	3.4205163	9.1696825	Walking_Read
15:13:52.865	-0.65363705	4.173221	8.672064	-0.30564886	0.11158797	0.18430598	-0.6223646	3.4205163	9.1696825	Walking_Read
15:13:52.889	-2.9617178	2.3344178	13.740743	-1.3196852	1.698005	0.99614584	-1.2403855	3.1428206	9.20622	Walking_Read
15:13:52.913	-2.9617178	2.3344178	13.740743	-1.3196852	1.698005	0.99614584	-1.2403855	3.1428206	9.20622	Walking_Read
15:13:52.937	-2.9617178	2.3344178	13.740743	-1.3196852	1.698005	0.99614584	-1.2403855	3.1428206	9.20622	Walking_Read
15:13:52.961	-2.9617178	2.3344178	13.740743	-1.3196852	1.698005	0.99614584	-1.2403855	3.1428206	9.20622	Walking_Read
15:13:52.985	-2.9617178	2.3344178	13.740743	-1.3196852	1.698005	0.99614584	-1.2403855	3.1428206	9.20622	Walking_Read
15:13:53.009	-2.9617178	2.3344178	13.740743	-1.3196852	1.698005	0.99614584	-1.2403855	3.1428206	9.20622	Walking_Read
15:13:53.031	-2.9617178	2.3344178	13.740743	-1.3196852	1.698005	0.99614584	-1.2403855	3.1428206	9.20622	Walking_Read
15:13:53.055	-2.281744	2.6600394	7.2881727	0.5446755	-0.49377948	0.2576098	-1.6967483	3.2869074	9.082271	Walking_Read
15:13:53.079	-2.281744	2.6600394	7.2881727	0.5446755	-0.49377948	0.2576098	-1.6967483	3.2869074	9.082271	Walking_Read
15:13:53.103	-2.281744	2.6600394	7.2881727	0.5446755	-0.49377948	0.2576098	-1.6967483	3.2869074	9.082271	Walking_Read
15:13:53.126	-2.281744	2.6600394	7.2881727	0.5446755	-0.49377948	0.2576098	-1.6967483	3.2869074	9.082271	Walking_Read
15:13:53.149	-2.281744	2.6600394	7.2881727	0.5446755	-0.49377948	0.2576098	-1.6967483	3.2869074	9.082271	Walking_Read
15:13:53.173	-2.281744	2.6600394	7.2881727	0.5446755	-0.49377948	0.2576098	-1.6967483	3.2869074	9.082271	Walking_Read
15:13:53.196	-2.281744	2.6600394	7.2881727	0.5446755	-0.49377948	0.2576098	-1.6967483	3.2869074	9.082271	Walking_Read
15:13:53.219	-2.281744	2.6600394	7.2881727	0.5446755	-0.49377948	0.2576098	-1.6967483	3.2869074	9.082271	Walking_Read
15:13:53.243	-1.7190893	3.7254915	7.1133904	-0.16209553	-0.21094887	0.059078608	-1.1628048	3.5193775	9.07922	Walking_Read
15:13:53.266	-1.7190893	3.7254915	7.1133904	-0.16209553	-0.21094887	0.059078608	-1.1628048	3.5193775	9.07922	Walking_Read
15:13:53.290	-1.7190893	3.7254915	7.1133904	-0.16209553	-0.21094887	0.059078608	-1.1628048	3.5193775	9.07922	Walking_Read
15:13:53.315	-1.7190893	3.7254915	7.1133904	-0.16209553	-0.21094887	0.059078608	-1.1628048	3.5193775	9.07922	Walking_Read
15:13:53.338	-1.7190893	3.7254915	7.1133904	-0.16209553	-0.21094887	0.059078608	-1.1628048	3.5193775	9.07922	Walking_Read
15:13:53.362	-1.7190893	3.7254915	7.1133904	-0.16209553	-0.21094887	0.059078608	-1.1628048	3.5193775	9.07922	Walking_Read
15:13:53.386	-1.7190893	3.7254915	7.1133904	-0.16209553	-0.21094887	0.059078608	-1.1628048	3.5193775	9.07922	Walking_Read
15:13:53.410	-1.7190893	3.7254915	7.1133904	-0.16209553	-0.21094887	0.059078608	-1.1628048	3.5193775	9.07922	Walking_Read
15:13:53.435	-1.9178141	4.2594147	9.411894	0.12928718	0.068827406	0.15498444	-1.1038963	3.5186994	9.086832	Walking_Read
15:13:53.458	-1.9178141	4.2594147	9.411894	0.12928718	0.068827406	0.15498444	-1.1038963	3.5186994	9.086832	Walking_Read
15:13:53.482	-1.9178141	4.2594147	9.411894	0.12928718	0.068827406	0.15498444	-1.1038963	3.5186994	9.086832	Walking_Read
15:13:53.506	-1.9178141	4.2594147	9.411894	0.12928718	0.068827406	0.15498444	-1.1038963	3.5186994	9.086832	Walking_Read
15:13:53.530	-1.9178141	4.2594147	9.411894	0.12928718	0.068827406	0.15498444	-1.1038963	3.5186994	9.086832	Walking_Read
15:13:53.554	-1.9178141	4.2594147	9.411894	0.12928718	0.068827406	0.15498444	-1.1038963	3.5186994	9.086832	Walking_Read
15:13:53.578	-1.9178141	4.2594147	9.411894	0.12928718	0.068827406	0.15498444	-1.1038963	3.5186994	9.086832	Walking_Read
15:13:53.602	0.3423813	2.5858169	9.416683	0.37302244	-0.095495336	-0.20664777	-0.9809261	3.1694822	9.228354	Walking_Read
15:13:53.624	0.3423813	2.5858169	9.416683	0.37302244	-0.095495336	-0.20664777	-0.9809261	3.1694822	9.228354	Walking_Read
15:13:53.647	0.3423813	2.5858169	9.416683	0.37302244	-0.095495336	-0.20664777	-0.9809261	3.1694822	9.228354	Walking_Read
15:13:53.672	0.3423813	2.5858169	9.416683	0.37302244	-0.095495336	-0.20664777	-0.9809261	3.1694822	9.228354	Walking_Read
15:13:53.696	0.3423813	2.5858169	9.416683	0.37302244	-0.095495336	-0.20664777	-0.9809261	3.1694822	9.228354	Walking_Read
15:13:53.720	0.3423813	2.5858169	9.416683	0.37302244	-0.095495336	-0.20664777	-0.9809261	3.1694822	9.228354	Walking_Read
15:13:53.742	0.3423813	2.5858169	9.416683	0.37302244	-0.095495336	-0.20664777	-0.9809261	3.1694822	9.228354	Walking_Read
15:13:53.766	0.3423813	2.5858169	9.416683	0.37302244	-0.095495336	-0.20664777	-0.9809261	3.1694822	9.228354	Walking_Read
15:13:53.791	0.083799616	2.020768	8.195602	0.0498747	0.09937067	-0.17243932	-1.0390164	3.0870209	9.249925	Walking_Read
15:13:53.815	0.083799616	2.020768	8.195602	0.0498747	0.09937067	-0.17243932	-1.0390164	3.0870209	9.249925	Walking_Read
15:13:53.839	0.083799616	2.020768	8.195602	0.0498747	0.09937067	-0.17243932	-1.0390164	3.0870209	9.249925	Walking_Read
15:13:53.861	0.083799616	2.020768	8.195602	0.0498747	0.09937067	-0.17243932	-1.0390164	3.0870209	9.249925	Walking_Read
15:13:53.885	0.083799616	2.020768	8.195602	0.0498747	0.09937067	-0.17243932	-1.0390164	3.0870209	9.249925	Walking_Read
15:13:53.910	0.083799616	2.020768	8.195602	0.0498747	0.09937067	-0.17243932	-1.0390164	3.0870209	9.249925	Walking_Read
15:13:53.932	0.083799616	2.020768	8.195602	0.0498747	0.09937067	-0.17243932	-1.0390164	3.0870209	9.249925	Walking_Read
15:13:53.955	-0.50758624	3.6009893	7.8795586	-0.05885931	0.09142942	-0.11807231	-0.9241874	3.0914943	9.260611	Walking_Read
15:13:53.978	-0.50758624	3.6009893	7.8795586	-0.05885931	0.09142942	-0.11807231	-0.9241874	3.0914943	9.260611	Walking_Read
15:13:54.002	-0.50758624	3.6009893	7.8795586	-0.05885931	0.09142942	-0.11807231	-0.9241874	3.0914943	9.260611	Walking_Read
15:13:54.026	-0.50758624	3.6009893	7.8795586	-0.05885931	0.09142942	-0.11807231	-0.9241874	3.0914943	9.260611	Walking_Read
15:13:54.050	-0.50758624	3.6009893	7.8795586	-0.05885931	0.09142942	-0.11807231	-0.9241874	3.0914943	9.260611	Walking_Read
15:13:54.074	-0.50758624	3.6009893	7.8795586	-0.05885931	0.09142942	-0.11807231	-0.9241874	3.0914943	9.260611	Walking_Read
15:13:54.098	-0.50758624	3.6009893	7.8795586	-0.05885931	0.09142942	-0.11807231	-0.9241874	3.0914943	9.260611	Walking_Read
15:13:54.122	-0.50758624	3.6009893	7.8795586	-0.05885931	0.09142942	-0.11807231	-0.9241874	3.0914943	9.260611	Walking_Read
15:13:54.145	-1.6759924	4.149278	9.907509	-0.30442712	0.40541416	0.19163637	-1.3681296	3.11657	9.197042	Walking_Read
15:13:54.169	-1.6759924	4.149278	9.907509	-0.30442712	0.40541416	0.19163637	-1.3681296	3.11657	9.197042	Walking_Read
15:13:54.193	-1.6759924	4.149278	9.907509	-0.30442712	0.40541416	0.19163637	-1.3681296	3.11657	9.197042	Walking_Read
15:13:54.217	-1.6759924	4.149278	9.907509	-0.30442712	0.40541416	0.19163637	-1.3681296	3.11657	9.197042	Walking_Read
15:13:54.240	-1.6759924	4.149278	9.907509	-0.30442712	0.40541416	0.19163637	-1.3681296	3.11657	9.197042	Walking_Read
15:13:54.265	-1.6759924	4.149278	9.907509	-0.30442712	0.40541416	0.19163637	-1.3681296	3.11657	9.197042	Walking_Read
15:13:54.289	-1.6759924	4.149278	9.907509	-0.30442712	0.40541416	0.19163637	-1.3681296	3.11657	9.197042	Walking_Read
15:13:54.312	-3.3759274	3.1508656	8.983319	0.20259102	-0.16452311	0.01692891	-1.880576	3.1488366	9.094977	Walking_Read
15:13:54.336	-3.3759274	3.1508656	8.983319	0.20259102	-0.16452311	0.01692891	-1.880576	3.1488366	9.094977	Walking_Read
15:13:54.360	-3.3759274	3.1508656	8.983319	0.20259102	-0.16452311	0.01692891	-1.880576	3.1488366	9.094977	Walking_Read
15:13:54.383	-3.3759274	3.1508656	8.983319	0.20259102	-0.16452311	0.01692891	-1.880576	3.1488366	9.094977	Walking_Read
15:13:54.407	-3.3759274	3.1508656	8.983319	0.20259102	-0.16452311	0.01692891	-1.880576	3.1488366	9.094977	Walking_Read
15:13:54.431	-3.3759274	3.1508656	8.983319	0.20259102	-0.16452311	0.01692891	-1.880576	3.1488366	9.094977	Walking_Read
15:13:54.453	-3.3759274	3.1508656	8.983319	0.20259102	-0.16452311	0.01692891	-1.880576	3.1488366	9.094977	Walking_Read
15:13:54.477	-3.3759274	3.1508656	8.983319	0.20259102	-0.16452311	0.01692891	-1.880576	3.1488366	9.094977	Walking_Read
15:13:54.501	-1.7813405	3.8547823	6.754249	0.21053226	-0.26103982	0.0749611	-1.5295455	3.4705462	9.04357	Walking_Read
15:13:54.525	-1.7813405	3.8547823	6.754249	0.21053226	-0.26103982	0.0749611	-1.5295455	3.4705462	9.04357	Walking_Read
15:13:54.549	-1.7813405	3.8547823	6.754249	0.21053226	-0.26103982	0.0749611	-1.5295455	3.4705462	9.04357	Walking_Read
15:13:54.572	-1.7813405	3.8547823	6.754249	0.21053226	-0.26103982	0.0749611	-1.5295455	3.4705462	9.04357	Walking_Read
15:13:54.596	-1.7813405	3.8547823	6.754249	0.21053226	-0.26103982	0.0749611	-1.5295455	3.4705462	9.04357	Walking_Read
15:13:54.621	-1.7813405	3.8547823	6.754249	0.21053226	-0.26103982	0.0749611	-1.5295455	3.4705462	9.04357	Walking_Read
15:13:54.645	-1.7813405	3.8547823	6.754249	0.21053226	-0.26103982	0.0749611	-1.5295455	3.4705462	9.04357	Walking_Read
15:13:54.669	-1.7813405	3.8547823	6.754249	0.21053226	-0.26103982	0.0749611	-1.5295455	3.4705462	9.04357	Walking_Read
15:13:54.694	-0.9122187	4.580248	9.811738	0.12501113	-0.3911541	0.1329933	-1.1281166	3.8169522	8.962622	Walking_Read
15:13:54.718	-0.9122187	4.580248	9.811738	0.12501113	-0.3911541	0.1329933	-1.1281166	3.8169522	8.962622	Walking_Read
15:13:54.743	-0.9122187	4.580248	9.811738	0.12501113	-0.3911541	0.1329933	-1.1281166	3.8169522	8.962622	Walking_Read
15:13:54.767	-0.9122187	4.580248	9.811738	0.12501113	-0.3911541	0.1329933	-1.1281166	3.8169522	8.962622	Walking_Read
15:13:54.791	-0.9122187	4.580248	9.811738	0.12501113	-0.3911541	0.1329933	-1.1281166	3.8169522	8.962622	Walking_Read
15:13:54.815	-0.9122187	4.580248	9.811738	0.12501113	-0.3911541	0.1329933	-1.1281166	3.8169522	8.962622	Walking_Read
15:13:54.839	-0.9122187	4.580248	9.811738	0.12501113	-0.3911541	0.1329933	-1.1281166	3.8169522	8.962622	Walking_Read
15:13:54.863	1.4221992	3.8571768	6.7303066	0.6112599	-2.135785	-1.1809778	-0.501517	4.122405	8.883952	Walking_Read
15:13:54.886	1.4221992	3.8571768	6.7303066	0.6112599	-2.135785	-1.1809778	-0.501517	4.122405	8.883952	Walking_Read
15:13:54.909	1.4221992	3.8571768	6.7303066	0.6112599	-2.135785	-1.1809778	-0.501517	4.122405	8.883952	Walking_Read
15:13:54.933	1.4221992	3.8571768	6.7303066	0.6112599	-2.135785	-1.1809778	-0.501517	4.122405	8.883952	Walking_Read
15:13:54.957	1.4221992	3.8571768	6.7303066	0.6112599	-2.135785	-1.1809778	-0.501517	4.122405	8.883952	Walking_Read
15:13:54.980	1.4221992	3.8571768	6.7303066	0.6112599	-2.135785	-1.1809778	-0.501517	4.122405	8.883952	Walking_Read
15:13:55.004	1.4221992	3.8571768	6.7303066	0.6112599	-2.135785	-1.1809778	-0.501517	4.122405	8.883952	Walking_Read
15:13:55.028	1.4221992	3.8571768	6.7303066	0.6112599	-2.135785	-1.1809778	-0.501517	4.122405	8.883952	Walking_Read
15:13:55.054	-0.10055954	3.545921	6.7255177	-0.08085046	-0.80837506	-0.70755726	-0.21140155	4.35042	8.786324	Walking_Read
15:13:55.078	-0.10055954	3.545921	6.7255177	-0.08085046	-0.80837506	-0.70755726	-0.21140155	4.35042	8.786324	Walking_Read
15:13:55.103	-0.10055954	3.545921	6.7255177	-0.08085046	-0.80837506	-0.70755726	-0.21140155	4.35042	8.786324	Walking_Read
15:13:55.127	-0.10055954	3.545921	6.7255177	-0.08085046	-0.80837506	-0.70755726	-0.21140155	4.35042	8.786324	Walking_Read
15:13:55.151	-0.10055954	3.545921	6.7255177	-0.08085046	-0.80837506	-0.70755726	-0.21140155	4.35042	8.786324	Walking_Read
15:13:55.173	-0.10055954	3.545921	6.7255177	-0.08085046	-0.80837506	-0.70755726	-0.21140155	4.35042	8.786324	Walking_Read
15:13:55.197	-0.10055954	3.545921	6.7255177	-0.08085046	-0.80837506	-0.70755726	-0.21140155	4.35042	8.786324	Walking_Read
15:13:55.222	0.4740664	5.2267017	8.542772	0.030327016	-0.05456737	0.11344562	0.08709654	4.4547453	8.736018	Walking_Read
15:13:55.244	0.4740664	5.2267017	8.542772	0.030327016	-0.05456737	0.11344562	0.08709654	4.4547453	8.736018	Walking_Read
15:13:55.268	0.4740664	5.2267017	8.542772	0.030327016	-0.05456737	0.11344562	0.08709654	4.4547453	8.736018	Walking_Read
15:13:55.289	0.4740664	5.2267017	8.542772	0.030327016	-0.05456737	0.11344562	0.08709654	4.4547453	8.736018	Walking_Read
15:13:55.309	0.4740664	5.2267017	8.542772	0.030327016	-0.05456737	0.11344562	0.08709654	4.4547453	8.736018	Walking_Read
15:13:55.330	0.4740664	5.2267017	8.542772	0.030327016	-0.05456737	0.11344562	0.08709654	4.4547453	8.736018	Walking_Read
15:13:55.352	0.4740664	5.2267017	8.542772	0.030327016	-0.05456737	0.11344562	0.08709654	4.4547453	8.736018	Walking_Read
15:13:55.374	0.4740664	5.2267017	8.542772	0.030327016	-0.05456737	0.11344562	0.08709654	4.4547453	8.736018	Walking_Read
15:13:55.395	-1.9920366	4.4389853	9.550762	0.2801709	0.5544653	-0.2976667	-0.101366326	4.85022	8.522642	Walking_Read
15:13:55.418	-1.9920366	4.4389853	9.550762	0.2801709	0.5544653	-0.2976667	-0.101366326	4.85022	8.522642	Walking_Read
15:13:55.439	-1.9920366	4.4389853	9.550762	0.2801709	0.5544653	-0.2976667	-0.101366326	4.85022	8.522642	Walking_Read
15:13:55.461	-1.9920366	4.4389853	9.550762	0.2801709	0.5544653	-0.2976667	-0.101366326	4.85022	8.522642	Walking_Read
15:13:55.483	-1.9920366	4.4389853	9.550762	0.2801709	0.5544653	-0.2976667	-0.101366326	4.85022	8.522642	Walking_Read
15:13:55.504	-1.9920366	4.4389853	9.550762	0.2801709	0.5544653	-0.2976667	-0.101366326	4.85022	8.522642	Walking_Read
15:13:55.525	-1.9920366	4.4389853	9.550762	0.2801709	0.5544653	-0.2976667	-0.101366326	4.85022	8.522642	Walking_Read
15:13:55.546	-1.9920366	4.4389853	9.550762	0.2801709	0.5544653	-0.2976667	-0.101366326	4.85022	8.522642	Walking_Read
15:13:55.568	-1.9920366	4.4389853	9.550762	0.1818216	0.36021015	0.42865208	-0.101366326	4.85022	8.522642	Walking_Read
15:13:55.589	-0.38308397	4.3073006	7.5036573	0.1818216	0.36021015	0.42865208	-0.7093613	5.0101323	8.400339	Walking_Read
15:13:55.610	-0.38308397	4.3073006	7.5036573	0.1818216	0.36021015	0.42865208	-0.7093613	5.0101323	8.400339	Walking_Read
15:13:55.631	-0.38308397	4.3073006	7.5036573	0.1818216	0.36021015	0.42865208	-0.7093613	5.0101323	8.400339	Walking_Read
15:13:55.654	-0.38308397	4.3073006	7.5036573	0.1818216	0.36021015	0.42865208	-0.7093613	5.0101323	8.400339	Walking_Read
15:13:55.676	-0.38308397	4.3073006	7.5036573	0.1818216	0.36021015	0.42865208	-0.7093613	5.0101323	8.400339	Walking_Read
15:13:55.699	-0.38308397	4.3073006	7.5036573	0.1818216	0.36021015	0.42865208	-0.7093613	5.0101323	8.400339	Walking_Read
15:13:55.720	-0.38308397	4.3073006	7.5036573	0.1818216	0.36021015	0.42865208	-0.7093613	5.0101323	8.400339	Walking_Read
15:13:55.743	-0.38308397	4.3073006	7.5036573	0.1818216	0.36021015	0.42865208	-0.7093613	5.0101323	8.400339	Walking_Read
15:13:55.765	-0.88588166	5.1620564	7.1301503	-0.3154227	-0.15841445	0.21362752	-0.6415597	5.091809	8.356569	Walking_Read
15:13:55.786	-0.88588166	5.1620564	7.1301503	-0.3154227	-0.15841445	0.21362752	-0.6415597	5.091809	8.356569	Walking_Read
15:13:55.807	-0.88588166	5.1620564	7.1301503	-0.3154227	-0.15841445	0.21362752	-0.6415597	5.091809	8.356569	Walking_Read
15:13:55.830	-0.88588166	5.1620564	7.1301503	-0.3154227	-0.15841445	0.21362752	-0.6415597	5.091809	8.356569	Walking_Read
15:13:55.851	-0.88588166	5.1620564	7.1301503	-0.3154227	-0.15841445	0.21362752	-0.6415597	5.091809	8.356569	Walking_Read
15:13:55.873	-0.88588166	5.1620564	7.1301503	-0.3154227	-0.15841445	0.21362752	-0.6415597	5.091809	8.356569	Walking_Read
15:13:55.894	-0.88588166	5.1620564	7.1301503	-0.3154227	-0.15841445	0.21362752	-0.6415597	5.091809	8.356569	Walking_Read
15:13:55.916	-0.88588166	5.1620564	7.1301503	-0.3154227	-0.15841445	0.21362752	-0.6415597	5.091809	8.356569	Walking_Read
15:13:55.939	0.5219519	6.074275	8.432636	-0.11994583	-0.7118584	-0.40945506	-0.4853024	5.2451196	8.271853	Walking_Read
15:13:55.960	0.5219519	6.074275	8.432636	-0.11994583	-0.7118584	-0.40945506	-0.4853024	5.2451196	8.271853	Walking_Read
15:13:55.982	0.5219519	6.074275	8.432636	-0.11994583	-0.7118584	-0.40945506	-0.4853024	5.2451196	8.271853	Walking_Read
15:13:56.004	0.5219519	6.074275	8.432636	-0.11994583	-0.7118584	-0.40945506	-0.4853024	5.2451196	8.271853	Walking_Read
15:13:56.027	0.5219519	6.074275	8.432636	-0.11994583	-0.7118584	-0.40945506	-0.4853024	5.2451196	8.271853	Walking_Read
15:13:56.050	0.5219519	6.074275	8.432636	-0.11994583	-0.7118584	-0.40945506	-0.4853024	5.2451196	8.271853	Walking_Read
15:13:56.071	0.5219519	6.074275	8.432636	-0.11994583	-0.7118584	-0.40945506	-0.4853024	5.2451196	8.271853	Walking_Read
15:13:56.094	0.5219519	6.074275	8.432636	-0.11994583	-0.7118584	-0.40945506	-0.4853024	5.2451196	8.271853	Walking_Read
15:13:56.116	0.25379312	4.9274178	8.099832	0.13050891	0.019347325	-0.41861802	-0.03750453	5.1782093	8.3279705	Walking_Read
15:13:56.137	0.25379312	4.9274178	8.099832	0.13050891	0.019347325	-0.41861802	-0.03750453	5.1782093	8.3279705	Walking_Read
15:13:56.161	0.25379312	4.9274178	8.099832	0.13050891	0.019347325	-0.41861802	-0.03750453	5.1782093	8.3279705	Walking_Read
15:13:56.182	0.25379312	4.9274178	8.099832	0.13050891	0.019347325	-0.41861802	-0.03750453	5.1782093	8.3279705	Walking_Read
15:13:56.204	0.25379312	4.9274178	8.099832	0.13050891	0.019347325	-0.41861802	-0.03750453	5.1782093	8.3279705	Walking_Read
15:13:56.227	0.25379312	4.9274178	8.099832	0.13050891	0.019347325	-0.41861802	-0.03750453	5.1782093	8.3279705	Walking_Read
15:13:56.248	0.25379312	4.9274178	8.099832	0.13050891	0.019347325	-0.41861802	-0.03750453	5.1782093	8.3279705	Walking_Read
15:13:56.271	0.25379312	4.9274178	8.099832	0.13050891	0.019347325	-0.41861802	-0.03750453	5.1782093	8.3279705	Walking_Read
15:13:56.292	-0.47885495	4.786155	6.366377	-0.49562797	-0.5823549	-0.572556	0.12323738	4.829828	8.533926	Walking_Read
15:13:56.313	-0.47885495	4.786155	6.366377	-0.49562797	-0.5823549	-0.572556	0.12323738	4.829828	8.533926	Walking_Read
15:13:56.334	-0.47885495	4.786155	6.366377	-0.49562797	-0.5823549	-0.572556	0.12323738	4.829828	8.533926	Walking_Read
15:13:56.356	-0.47885495	4.786155	6.366377	-0.49562797	-0.5823549	-0.572556	0.12323738	4.829828	8.533926	Walking_Read
15:13:56.378	-0.47885495	4.786155	6.366377	-0.49562797	-0.5823549	-0.572556	0.12323738	4.829828	8.533926	Walking_Read
15:13:56.399	-0.47885495	4.786155	6.366377	-0.49562797	-0.5823549	-0.572556	0.12323738	4.829828	8.533926	Walking_Read
15:13:56.421	-0.47885495	4.786155	6.366377	-0.49562797	-0.5823549	-0.572556	0.12323738	4.829828	8.533926	Walking_Read
15:13:56.442	-0.47885495	4.786155	6.366377	-0.49562797	-0.5823549	-0.572556	0.12323738	4.829828	8.533926	Walking_Read
15:13:56.464	-0.47885495	4.786155	6.366377	-0.49562797	-0.5823549	-0.572556	0.12323738	4.829828	8.533926	Walking_Read
15:13:56.486	0.07422252	5.111777	8.834874	-0.014877012	0.54957837	0.2227905	-0.11790508	4.717868	8.596405	Walking_Read
15:13:56.508	0.07422252	5.111777	8.834874	-0.014877012	0.54957837	0.2227905	-0.11790508	4.717868	8.596405	Walking_Read
15:13:56.529	0.07422252	5.111777	8.834874	-0.014877012	0.54957837	0.2227905	-0.11790508	4.717868	8.596405	Walking_Read
15:13:56.550	0.07422252	5.111777	8.834874	-0.014877012	0.54957837	0.2227905	-0.11790508	4.717868	8.596405	Walking_Read
15:13:56.571	0.07422252	5.111777	8.834874	-0.014877012	0.54957837	0.2227905	-0.11790508	4.717868	8.596405	Walking_Read
15:13:56.593	0.07422252	5.111777	8.834874	-0.014877012	0.54957837	0.2227905	-0.11790508	4.717868	8.596405	Walking_Read
15:13:56.615	0.07422252	5.111777	8.834874	-0.014877012	0.54957837	0.2227905	-0.11790508	4.717868	8.596405	Walking_Read
15:13:56.636	0.07422252	5.111777	8.834874	-0.014877012	0.54957837	0.2227905	-0.11790508	4.717868	8.596405	Walking_Read
15:13:56.663	-3.179597	4.005622	11.25788	-0.07229835	0.9325909	0.15742792	-1.0379875	4.4452915	8.679419	Walking_Read
15:13:56.696	-3.179597	4.005622	11.25788	-0.07229835	0.9325909	0.15742792	-1.0379875	4.4452915	8.679419	Walking_Read
15:13:56.729	-3.179597	4.005622	11.25788	-0.07229835	0.9325909	0.15742792	-1.0379875	4.4452915	8.679419	Walking_Read
15:13:56.765	-3.179597	4.005622	11.25788	-0.07229835	0.9325909	0.15742792	-1.0379875	4.4452915	8.679419	Walking_Read
15:13:56.798	-3.179597	4.005622	11.25788	-0.07229835	0.9325909	0.15742792	-1.0379875	4.4452915	8.679419	Walking_Read
15:13:56.833	-0.7901107	3.5554981	6.711152	-0.048474602	-0.28180924	0.3510722	-1.3029636	4.4036613	8.664894	Walking_Read
15:13:56.865	-0.7901107	3.5554981	6.711152	-0.048474602	-0.28180924	0.3510722	-1.3029636	4.4036613	8.664894	Walking_Read
15:13:56.897	-0.7901107	3.5554981	6.711152	-0.048474602	-0.28180924	0.3510722	-1.3029636	4.4036613	8.664894	Walking_Read
15:13:56.918	-0.7901107	3.5554981	6.711152	-0.048474602	-0.28180924	0.3510722	-1.3029636	4.4036613	8.664894	Walking_Read
15:13:56.941	-0.7901107	3.5554981	6.711152	-0.048474602	-0.28180924	0.3510722	-1.3029636	4.4036613	8.664894	Walking_Read
15:13:56.963	-0.7901107	3.5554981	6.711152	-0.048474602	-0.28180924	0.3510722	-1.3029636	4.4036613	8.664894	Walking_Read
15:13:56.987	-0.7901107	3.5554981	6.711152	-0.048474602	-0.28180924	0.3510722	-1.3029636	4.4036613	8.664894	Walking_Read
15:13:57.009	-0.7901107	3.5554981	6.711152	-0.048474602	-0.28180924	0.3510722	-1.3029636	4.4036613	8.664894	Walking_Read
15:13:57.034	-0.8930645	4.1564612	6.7494607	-0.27388388	-0.05456737	0.18186252	-1.0515238	4.4312162	8.684985	Walking_Read
15:13:57.057	-0.8930645	4.1564612	6.7494607	-0.27388388	-0.05456737	0.18186252	-1.0515238	4.4312162	8.684985	Walking_Read
15:13:57.081	-0.8930645	4.1564612	6.7494607	-0.27388388	-0.05456737	0.18186252	-1.0515238	4.4312162	8.684985	Walking_Read
15:13:57.105	-0.8930645	4.1564612	6.7494607	-0.27388388	-0.05456737	0.18186252	-1.0515238	4.4312162	8.684985	Walking_Read
15:13:57.129	-0.8930645	4.1564612	6.7494607	-0.27388388	-0.05456737	0.18186252	-1.0515238	4.4312162	8.684985	Walking_Read
15:13:57.151	-0.8930645	4.1564612	6.7494607	-0.27388388	-0.05456737	0.18186252	-1.0515238	4.4312162	8.684985	Walking_Read
15:13:57.176	-0.8930645	4.1564612	6.7494607	-0.27388388	-0.05456737	0.18186252	-1.0515238	4.4312162	8.684985	Walking_Read
15:13:57.199	-0.090982445	5.0064287	10.637763	-0.25555792	-0.19017945	0.03953092	-0.825606	4.0585494	8.889146	Walking_Read
15:13:57.225	-0.090982445	5.0064287	10.637763	-0.25555792	-0.19017945	0.03953092	-0.825606	4.0585494	8.889146	Walking_Read
15:13:57.250	-0.090982445	5.0064287	10.637763	-0.25555792	-0.19017945	0.03953092	-0.825606	4.0585494	8.889146	Walking_Read
15:13:57.271	-0.090982445	5.0064287	10.637763	-0.25555792	-0.19017945	0.03953092	-0.825606	4.0585494	8.889146	Walking_Read
15:13:57.294	-0.090982445	5.0064287	10.637763	-0.25555792	-0.19017945	0.03953092	-0.825606	4.0585494	8.889146	Walking_Read
15:13:57.316	-0.090982445	5.0064287	10.637763	-0.25555792	-0.19017945	0.03953092	-0.825606	4.0585494	8.889146	Walking_Read
15:13:57.338	-0.090982445	5.0064287	10.637763	-0.25555792	-0.19017945	0.03953092	-0.825606	4.0585494	8.889146	Walking_Read
15:13:57.361	-0.090982445	5.0064287	10.637763	-0.25555792	-0.19017945	0.03953092	-0.825606	4.0585494	8.889146	Walking_Read
15:13:57.384	0.43096948	2.9928436	7.970541	-0.074130945	-0.111377835	-0.5236868	-0.22315644	3.9224935	8.985243	Walking_Read
15:13:57.411	0.43096948	2.9928436	7.970541	-0.074130945	-0.111377835	-0.5236868	-0.22315644	3.9224935	8.985243	Walking_Read
15:13:57.435	0.43096948	2.9928436	7.970541	-0.074130945	-0.111377835	-0.5236868	-0.22315644	3.9224935	8.985243	Walking_Read
15:13:57.459	0.43096948	2.9928436	7.970541	-0.074130945	-0.111377835	-0.5236868	-0.22315644	3.9224935	8.985243	Walking_Read
15:13:57.481	0.43096948	2.9928436	7.970541	-0.074130945	-0.111377835	-0.5236868	-0.22315644	3.9224935	8.985243	Walking_Read
15:13:57.505	0.43096948	2.9928436	7.970541	-0.074130945	-0.111377835	-0.5236868	-0.22315644	3.9224935	8.985243	Walking_Read
15:13:57.530	0.43096948	2.9928436	7.970541	-0.074130945	-0.111377835	-0.5236868	-0.22315644	3.9224935	8.985243	Walking_Read
15:13:57.554	-0.25139886	3.2274826	7.2187386	-0.064357094	0.23376103	-0.39662686	-0.14768589	3.6401017	9.104846	Walking_Read
15:13:57.578	-0.25139886	3.2274826	7.2187386	-0.064357094	0.23376103	-0.39662686	-0.14768589	3.6401017	9.104846	Walking_Read
15:13:57.602	-0.25139886	3.2274826	7.2187386	-0.064357094	0.23376103	-0.39662686	-0.14768589	3.6401017	9.104846	Walking_Read
15:13:57.624	-0.25139886	3.2274826	7.2187386	-0.064357094	0.23376103	-0.39662686	-0.14768589	3.6401017	9.104846	Walking_Read
15:13:57.649	-0.25139886	3.2274826	7.2187386	-0.064357094	0.23376103	-0.39662686	-0.14768589	3.6401017	9.104846	Walking_Read
15:13:57.673	-0.25139886	3.2274826	7.2187386	-0.064357094	0.23376103	-0.39662686	-0.14768589	3.6401017	9.104846	Walking_Read
15:13:57.697	-0.25139886	3.2274826	7.2187386	-0.064357094	0.23376103	-0.39662686	-0.14768589	3.6401017	9.104846	Walking_Read
15:13:57.720	-0.25139886	3.2274826	7.2187386	-0.064357094	0.23376103	-0.39662686	-0.14768589	3.6401017	9.104846	Walking_Read
15:13:57.744	-0.52913475	3.7542229	9.90272	-0.46447384	0.3186713	0.14765407	-0.67208797	3.4697773	9.147639	Walking_Read
15:13:57.769	-0.52913475	3.7542229	9.90272	-0.46447384	0.3186713	0.14765407	-0.67208797	3.4697773	9.147639	Walking_Read
15:13:57.793	-0.52913475	3.7542229	9.90272	-0.46447384	0.3186713	0.14765407	-0.67208797	3.4697773	9.147639	Walking_Read
15:13:57.815	-0.52913475	3.7542229	9.90272	-0.46447384	0.3186713	0.14765407	-0.67208797	3.4697773	9.147639	Walking_Read
15:13:57.838	-0.52913475	3.7542229	9.90272	-0.46447384	0.3186713	0.14765407	-0.67208797	3.4697773	9.147639	Walking_Read
15:13:57.862	-0.52913475	3.7542229	9.90272	-0.46447384	0.3186713	0.14765407	-0.67208797	3.4697773	9.147639	Walking_Read
15:13:57.885	-0.52913475	3.7542229	9.90272	-0.46447384	0.3186713	0.14765407	-0.67208797	3.4697773	9.147639	Walking_Read
15:13:57.908	-0.52913475	3.7542229	9.90272	-0.46447384	0.3186713	0.14765407	-0.67208797	3.4697773	9.147639	Walking_Read
15:13:57.932	-2.083019	1.611347	11.542799	0.35042042	0.26308256	-0.36974877	-1.2721114	2.73365	9.331627	Walking_Read
15:13:57.955	-2.083019	1.611347	11.542799	0.35042042	0.26308256	-0.36974877	-1.2721114	2.73365	9.331627	Walking_Read
15:13:57.979	-2.083019	1.611347	11.542799	0.35042042	0.26308256	-0.36974877	-1.2721114	2.73365	9.331627	Walking_Read
15:13:58.002	-2.083019	1.611347	11.542799	0.35042042	0.26308256	-0.36974877	-1.2721114	2.73365	9.331627	Walking_Read
15:13:58.023	-2.083019	1.611347	11.542799	0.35042042	0.26308256	-0.36974877	-1.2721114	2.73365	9.331627	Walking_Read
15:13:58.046	-2.083019	1.611347	11.542799	0.35042042	0.26308256	-0.36974877	-1.2721114	2.73365	9.331627	Walking_Read
15:13:58.070	-2.083019	1.611347	11.542799	0.35042042	0.26308256	-0.36974877	-1.2721114	2.73365	9.331627	Walking_Read
15:13:58.093	-0.43815228	2.8994668	6.143709	0.06453547	-0.6006809	-0.20481516	-1.3284289	3.1167614	9.202795	Walking_Read
15:13:58.117	-0.43815228	2.8994668	6.143709	0.06453547	-0.6006809	-0.20481516	-1.3284289	3.1167614	9.202795	Walking_Read
15:13:58.139	-0.43815228	2.8994668	6.143709	0.06453547	-0.6006809	-0.20481516	-1.3284289	3.1167614	9.202795	Walking_Read
15:13:58.163	-0.43815228	2.8994668	6.143709	0.06453547	-0.6006809	-0.20481516	-1.3284289	3.1167614	9.202795	Walking_Read
15:13:58.187	-0.43815228	2.8994668	6.143709	0.06453547	-0.6006809	-0.20481516	-1.3284289	3.1167614	9.202795	Walking_Read
15:13:58.211	-0.43815228	2.8994668	6.143709	0.06453547	-0.6006809	-0.20481516	-1.3284289	3.1167614	9.202795	Walking_Read
15:13:58.235	-0.43815228	2.8994668	6.143709	0.06453547	-0.6006809	-0.20481516	-1.3284289	3.1167614	9.202795	Walking_Read
15:13:58.259	-0.43815228	2.8994668	6.143709	0.06453547	-0.6006809	-0.20481516	-1.3284289	3.1167614	9.202795	Walking_Read
15:13:58.283	-0.9194015	2.5283542	8.470944	-0.3581833	-0.5114946	-0.18038057	-1.074541	3.178883	9.214686	Walking_Read
15:13:58.307	-0.9194015	2.5283542	8.470944	-0.3581833	-0.5114946	-0.18038057	-1.074541	3.178883	9.214686	Walking_Read
15:13:58.331	-0.9194015	2.5283542	8.470944	-0.3581833	-0.5114946	-0.18038057	-1.074541	3.178883	9.214686	Walking_Read
15:13:58.355	-0.9194015	2.5283542	8.470944	-0.3581833	-0.5114946	-0.18038057	-1.074541	3.178883	9.214686	Walking_Read
15:13:58.379	-0.9194015	2.5283542	8.470944	-0.3581833	-0.5114946	-0.18038057	-1.074541	3.178883	9.214686	Walking_Read
15:13:58.403	-0.9194015	2.5283542	8.470944	-0.3581833	-0.5114946	-0.18038057	-1.074541	3.178883	9.214686	Walking_Read
15:13:58.427	-0.9194015	2.5283542	8.470944	-0.3581833	-0.5114946	-0.18038057	-1.074541	3.178883	9.214686	Walking_Read
15:13:58.450	-0.9194015	2.5283542	8.470944	-0.3581833	-0.5114946	-0.18038057	-1.074541	3.178883	9.214686	Walking_Read
15:13:58.475	-1.4581133	3.3352249	11.277035	-0.7228698	0.14457469	-0.49680877	-0.9792344	2.8818927	9.322348	Walking_Read
15:13:58.499	-1.4581133	3.3352249	11.277035	-0.7228698	0.14457469	-0.49680877	-0.9792344	2.8818927	9.322348	Walking_Read
15:13:58.523	-1.4581133	3.3352249	11.277035	-0.7228698	0.14457469	-0.49680877	-0.9792344	2.8818927	9.322348	Walking_Read
15:13:58.547	-1.4581133	3.3352249	11.277035	-0.7228698	0.14457469	-0.49680877	-0.9792344	2.8818927	9.322348	Walking_Read
15:13:58.571	-1.4581133	3.3352249	11.277035	-0.7228698	0.14457469	-0.49680877	-0.9792344	2.8818927	9.322348	Walking_Read
15:13:58.595	-1.4581133	3.3352249	11.277035	-0.7228698	0.14457469	-0.49680877	-0.9792344	2.8818927	9.322348	Walking_Read
15:13:58.619	-1.4581133	3.3352249	11.277035	-0.7228698	0.14457469	-0.49680877	-0.9792344	2.8818927	9.322348	Walking_Read
15:13:58.643	-1.2929084	2.2506182	10.886767	0.24596244	0.09387289	-0.8724909	-0.98500067	2.4909945	9.433722	Walking_Read
15:13:58.667	-1.2929084	2.2506182	10.886767	0.24596244	0.09387289	-0.8724909	-0.98500067	2.4909945	9.433722	Walking_Read
15:13:58.691	-1.2929084	2.2506182	10.886767	0.24596244	0.09387289	-0.8724909	-0.98500067	2.4909945	9.433722	Walking_Read
15:13:58.715	-1.2929084	2.2506182	10.886767	0.24596244	0.09387289	-0.8724909	-0.98500067	2.4909945	9.433722	Walking_Read
15:13:58.739	-1.2929084	2.2506182	10.886767	0.24596244	0.09387289	-0.8724909	-0.98500067	2.4909945	9.433722	Walking_Read
15:13:58.763	-1.2929084	2.2506182	10.886767	0.24596244	0.09387289	-0.8724909	-0.98500067	2.4909945	9.433722	Walking_Read
15:13:58.786	-1.2929084	2.2506182	10.886767	0.24596244	0.09387289	-0.8724909	-0.98500067	2.4909945	9.433722	Walking_Read
15:13:58.810	-1.2929084	2.2506182	10.886767	0.08591576	-0.42902777	-1.0331484	-0.6746283	2.5362935	9.44894	Walking_Read
15:13:58.835	-0.7541966	3.1843855	7.21395	0.08591576	-0.42902777	-1.0331484	-0.6746283	2.5362935	9.44894	Walking_Read
15:13:58.859	-0.7541966	3.1843855	7.21395	0.08591576	-0.42902777	-1.0331484	-0.6746283	2.5362935	9.44894	Walking_Read
15:13:58.882	-0.7541966	3.1843855	7.21395	0.08591576	-0.42902777	-1.0331484	-0.6746283	2.5362935	9.44894	Walking_Read
15:13:58.906	-0.7541966	3.1843855	7.21395	0.08591576	-0.42902777	-1.0331484	-0.6746283	2.5362935	9.44894	Walking_Read
15:13:58.930	-0.7541966	3.1843855	7.21395	0.08591576	-0.42902777	-1.0331484	-0.6746283	2.5362935	9.44894	Walking_Read
15:13:58.954	-0.7541966	3.1843855	7.21395	0.08591576	-0.42902777	-1.0331484	-0.6746283	2.5362935	9.44894	Walking_Read
15:13:58.978	-0.7541966	3.1843855	7.21395	0.08591576	-0.42902777	-1.0331484	-0.6746283	2.5362935	9.44894	Walking_Read
15:13:59.002	-0.57462597	2.4254005	9.921875	0.43044376	0.080433846	-0.12906788	-1.0303512	2.884065	9.316164	Walking_Read
15:13:59.026	-0.57462597	2.4254005	9.921875	0.43044376	0.080433846	-0.12906788	-1.0303512	2.884065	9.316164	Walking_Read
15:13:59.050	-0.57462597	2.4254005	9.921875	0.43044376	0.080433846	-0.12906788	-1.0303512	2.884065	9.316164	Walking_Read
15:13:59.074	-0.57462597	2.4254005	9.921875	0.43044376	0.080433846	-0.12906788	-1.0303512	2.884065	9.316164	Walking_Read
15:13:59.098	-0.57462597	2.4254005	9.921875	0.43044376	0.080433846	-0.12906788	-1.0303512	2.884065	9.316164	Walking_Read
15:13:59.122	-0.57462597	2.4254005	9.921875	0.43044376	0.080433846	-0.12906788	-1.0303512	2.884065	9.316164	Walking_Read
15:13:59.145	-0.57462597	2.4254005	9.921875	0.43044376	0.080433846	-0.12906788	-1.0303512	2.884065	9.316164	Walking_Read
15:13:59.168	-0.57462597	2.4254005	9.921875	0.43044376	0.080433846	-0.12906788	-1.0303512	2.884065	9.316164	Walking_Read
15:13:59.193	-1.4054393	1.3479767	8.712766	0.8427778	-0.3001352	-0.97511625	-1.3143291	2.6569004	9.34793	Walking_Read
15:13:59.215	-1.4054393	1.3479767	8.712766	0.8427778	-0.3001352	-0.97511625	-1.3143291	2.6569004	9.34793	Walking_Read
15:13:59.236	-1.4054393	1.3479767	8.712766	0.8427778	-0.3001352	-0.97511625	-1.3143291	2.6569004	9.34793	Walking_Read
15:13:59.260	-1.4054393	1.3479767	8.712766	0.8427778	-0.3001352	-0.97511625	-1.3143291	2.6569004	9.34793	Walking_Read
15:13:59.284	-1.4054393	1.3479767	8.712766	0.8427778	-0.3001352	-0.97511625	-1.3143291	2.6569004	9.34793	Walking_Read
15:13:59.309	-1.4054393	1.3479767	8.712766	0.8427778	-0.3001352	-0.97511625	-1.3143291	2.6569004	9.34793	Walking_Read
15:13:59.331	-1.4054393	1.3479767	8.712766	0.8427778	-0.3001352	-0.97511625	-1.3143291	2.6569004	9.34793	Walking_Read
15:13:59.355	-0.82123625	3.2777622	7.4366174	0.037046537	-0.51027286	-0.49131098	-1.3368013	3.0239673	9.232494	Walking_Read
15:13:59.378	-0.82123625	3.2777622	7.4366174	0.037046537	-0.51027286	-0.49131098	-1.3368013	3.0239673	9.232494	Walking_Read
15:13:59.402	-0.82123625	3.2777622	7.4366174	0.037046537	-0.51027286	-0.49131098	-1.3368013	3.0239673	9.232494	Walking_Read
15:13:59.427	-0.82123625	3.2777622	7.4366174	0.037046537	-0.51027286	-0.49131098	-1.3368013	3.0239673	9.232494	Walking_Read
15:13:59.449	-0.82123625	3.2777622	7.4366174	0.037046537	-0.51027286	-0.49131098	-1.3368013	3.0239673	9.232494	Walking_Read
15:13:59.473	-0.82123625	3.2777622	7.4366174	0.037046537	-0.51027286	-0.49131098	-1.3368013	3.0239673	9.232494	Walking_Read
15:13:59.497	-0.82123625	3.2777622	7.4366174	0.037046537	-0.51027286	-0.49131098	-1.3368013	3.0239673	9.232494	Walking_Read
15:13:59.519	-0.82123625	3.2777622	7.4366174	0.037046537	-0.51027286	-0.49131098	-1.3368013	3.0239673	9.232494	Walking_Read
15:13:59.544	-1.3791022	3.3639562	9.126976	-0.07229835	-0.11870822	-0.18893267	-1.2596054	3.2288897	9.173769	Walking_Read
15:13:59.568	-1.3791022	3.3639562	9.126976	-0.07229835	-0.11870822	-0.18893267	-1.2596054	3.2288897	9.173769	Walking_Read
15:13:59.592	-1.3791022	3.3639562	9.126976	-0.07229835	-0.11870822	-0.18893267	-1.2596054	3.2288897	9.173769	Walking_Read
15:13:59.616	-1.3791022	3.3639562	9.126976	-0.07229835	-0.11870822	-0.18893267	-1.2596054	3.2288897	9.173769	Walking_Read
15:13:59.640	-1.3791022	3.3639562	9.126976	-0.07229835	-0.11870822	-0.18893267	-1.2596054	3.2288897	9.173769	Walking_Read
15:13:59.664	-1.3791022	3.3639562	9.126976	-0.07229835	-0.11870822	-0.18893267	-1.2596054	3.2288897	9.173769	Walking_Read
15:13:59.688	-1.3791022	3.3639562	9.126976	-0.07229835	-0.11870822	-0.18893267	-1.2596054	3.2288897	9.173769	Walking_Read
15:13:59.711	-1.3791022	3.3639562	9.126976	-0.18408668	-0.64588493	-0.22741719	-0.9843153	3.3621016	9.159573	Walking_Read
15:13:59.735	0.8140534	3.3136764	10.096657	-0.18408668	-0.64588493	-0.22741719	-0.9843153	3.3621016	9.159573	Walking_Read
15:13:59.759	0.8140534	3.3136764	10.096657	-0.18408668	-0.64588493	-0.22741719	-0.9843153	3.3621016	9.159573	Walking_Read
15:13:59.783	0.8140534	3.3136764	10.096657	-0.18408668	-0.64588493	-0.22741719	-0.9843153	3.3621016	9.159573	Walking_Read
15:13:59.807	0.8140534	3.3136764	10.096657	-0.18408668	-0.64588493	-0.22741719	-0.9843153	3.3621016	9.159573	Walking_Read
15:13:59.830	0.8140534	3.3136764	10.096657	-0.18408668	-0.64588493	-0.22741719	-0.9843153	3.3621016	9.159573	Walking_Read
15:13:59.854	0.8140534	3.3136764	10.096657	-0.18408668	-0.64588493	-0.22741719	-0.9843153	3.3621016	9.159573	Walking_Read
15:13:59.878	0.8140534	3.3136764	10.096657	-0.18408668	-0.64588493	-0.22741719	-0.9843153	3.3621016	9.159573	Walking_Read
15:13:59.901	-0.14126222	1.4437478	11.262669	-0.13155228	-0.1804056	-0.79430014	-0.24066637	3.0378363	9.321158	Walking_Read
15:13:59.925	-0.14126222	1.4437478	11.262669	-0.13155228	-0.1804056	-0.79430014	-0.24066637	3.0378363	9.321158	Walking_Read
15:13:59.949	-0.14126222	1.4437478	11.262669	-0.13155228	-0.1804056	-0.79430014	-0.24066637	3.0378363	9.321158	Walking_Read
15:13:59.973	-0.14126222	1.4437478	11.262669	-0.13155228	-0.1804056	-0.79430014	-0.24066637	3.0378363	9.321158	Walking_Read
15:13:59.995	-0.14126222	1.4437478	11.262669	-0.13155228	-0.1804056	-0.79430014	-0.24066637	3.0378363	9.321158	Walking_Read
15:14:00.020	-0.14126222	1.4437478	11.262669	-0.13155228	-0.1804056	-0.79430014	-0.24066637	3.0378363	9.321158	Walking_Read
15:14:00.042	-0.14126222	1.4437478	11.262669	-0.13155228	-0.1804056	-0.79430014	-0.24066637	3.0378363	9.321158	Walking_Read
15:14:00.064	-0.14126222	1.4437478	11.262669	-0.13155228	-0.1804056	-0.79430014	-0.24066637	3.0378363	9.321158	Walking_Read
15:14:00.086	-0.5961744	3.3639562	8.674458	0.047431245	0.32966688	-0.4699307	0.057387996	3.0240397	9.328572	Walking_Read
15:14:00.108	-0.5961744	3.3639562	8.674458	0.047431245	0.32966688	-0.4699307	0.057387996	3.0240397	9.328572	Walking_Read
15:14:00.129	-0.5961744	3.3639562	8.674458	0.047431245	0.32966688	-0.4699307	0.057387996	3.0240397	9.328572	Walking_Read
15:14:00.151	-0.5961744	3.3639562	8.674458	0.047431245	0.32966688	-0.4699307	0.057387996	3.0240397	9.328572	Walking_Read
15:14:00.175	-0.5961744	3.3639562	8.674458	0.047431245	0.32966688	-0.4699307	0.057387996	3.0240397	9.328572	Walking_Read
15:14:00.199	-0.5961744	3.3639562	8.674458	0.047431245	0.32966688	-0.4699307	0.057387996	3.0240397	9.328572	Walking_Read
15:14:00.223	-0.5961744	3.3639562	8.674458	0.047431245	0.32966688	-0.4699307	0.057387996	3.0240397	9.328572	Walking_Read
15:14:00.247	-0.5961744	3.3639562	8.674458	0.047431245	0.32966688	-0.4699307	0.057387996	3.0240397	9.328572	Walking_Read
15:14:00.271	-1.0965779	3.6991546	9.735122	0.29849684	0.211159	-0.105855	-0.5060901	3.4236362	9.175672	Walking_Read
15:14:00.295	-1.0965779	3.6991546	9.735122	0.29849684	0.211159	-0.105855	-0.5060901	3.4236362	9.175672	Walking_Read
15:14:00.319	-1.0965779	3.6991546	9.735122	0.29849684	0.211159	-0.105855	-0.5060901	3.4236362	9.175672	Walking_Read
15:14:00.342	-1.0965779	3.6991546	9.735122	0.29849684	0.211159	-0.105855	-0.5060901	3.4236362	9.175672	Walking_Read
15:14:00.367	-1.0965779	3.6991546	9.735122	0.29849684	0.211159	-0.105855	-0.5060901	3.4236362	9.175672	Walking_Read
15:14:00.390	-1.0965779	3.6991546	9.735122	0.29849684	0.211159	-0.105855	-0.5060901	3.4236362	9.175672	Walking_Read
15:14:00.414	-1.0965779	3.6991546	9.735122	0.29849684	0.211159	-0.105855	-0.5060901	3.4236362	9.175672	Walking_Read
15:14:00.438	-1.3407938	2.5068057	9.306546	0.40417653	-0.32212633	-0.20848036	-0.97874504	3.5254579	9.098548	Walking_Read
15:14:00.461	-1.3407938	2.5068057	9.306546	0.40417653	-0.32212633	-0.20848036	-0.97874504	3.5254579	9.098548	Walking_Read
15:14:00.486	-1.3407938	2.5068057	9.306546	0.40417653	-0.32212633	-0.20848036	-0.97874504	3.5254579	9.098548	Walking_Read
15:14:00.509	-1.3407938	2.5068057	9.306546	0.40417653	-0.32212633	-0.20848036	-0.97874504	3.5254579	9.098548	Walking_Read
15:14:00.533	-1.3407938	2.5068057	9.306546	0.40417653	-0.32212633	-0.20848036	-0.97874504	3.5254579	9.098548	Walking_Read
15:14:00.557	-1.3407938	2.5068057	9.306546	0.40417653	-0.32212633	-0.20848036	-0.97874504	3.5254579	9.098548	Walking_Read
15:14:00.581	-1.3407938	2.5068057	9.306546	0.40417653	-0.32212633	-0.20848036	-0.97874504	3.5254579	9.098548	Walking_Read
15:14:00.605	-1.3407938	2.5068057	9.306546	0.40417653	-0.32212633	-0.20848036	-0.97874504	3.5254579	9.098548	Walking_Read
15:14:00.629	-0.47167215	3.4094474	7.5323887	-0.024650857	-0.42658433	0.0071550645	-0.7354732	3.7180564	9.04464	Walking_Read
15:14:00.651	-0.47167215	3.4094474	7.5323887	-0.024650857	-0.42658433	0.0071550645	-0.7354732	3.7180564	9.04464	Walking_Read
15:14:00.675	-0.47167215	3.4094474	7.5323887	-0.024650857	-0.42658433	0.0071550645	-0.7354732	3.7180564	9.04464	Walking_Read
15:14:00.699	-0.47167215	3.4094474	7.5323887	-0.024650857	-0.42658433	0.0071550645	-0.7354732	3.7180564	9.04464	Walking_Read
15:14:00.724	-0.47167215	3.4094474	7.5323887	-0.024650857	-0.42658433	0.0071550645	-0.7354732	3.7180564	9.04464	Walking_Read
15:14:00.748	-0.47167215	3.4094474	7.5323887	-0.024650857	-0.42658433	0.0071550645	-0.7354732	3.7180564	9.04464	Walking_Read
15:14:00.772	-0.47167215	3.4094474	7.5323887	-0.024650857	-0.42658433	0.0071550645	-0.7354732	3.7180564	9.04464	Walking_Read
15:14:00.796	-0.9026416	4.103787	8.652909	0.008946733	-0.23294002	-0.309884	-0.47198805	3.7867546	9.033719	Walking_Read
15:14:00.820	-0.9026416	4.103787	8.652909	0.008946733	-0.23294002	-0.309884	-0.47198805	3.7867546	9.033719	Walking_Read
15:14:00.845	-0.9026416	4.103787	8.652909	0.008946733	-0.23294002	-0.309884	-0.47198805	3.7867546	9.033719	Walking_Read
15:14:00.869	-0.9026416	4.103787	8.652909	0.008946733	-0.23294002	-0.309884	-0.47198805	3.7867546	9.033719	Walking_Read
15:14:00.892	-0.9026416	4.103787	8.652909	0.008946733	-0.23294002	-0.309884	-0.47198805	3.7867546	9.033719	Walking_Read
15:14:00.916	-0.9026416	4.103787	8.652909	0.008946733	-0.23294002	-0.309884	-0.47198805	3.7867546	9.033719	Walking_Read
15:14:00.940	-0.9026416	4.103787	8.652909	0.008946733	-0.23294002	-0.309884	-0.47198805	3.7867546	9.033719	Walking_Read
15:14:00.964	-0.9026416	4.103787	8.652909	0.008946733	-0.23294002	-0.309884	-0.47198805	3.7867546	9.033719	Walking_Read
15:14:00.988	-0.25139886	4.6903844	9.5794935	-0.0057140337	-0.5738028	-0.049655404	-0.13261801	4.1379747	8.889879	Walking_Read
15:14:01.010	-0.25139886	4.6903844	9.5794935	-0.0057140337	-0.5738028	-0.049655404	-0.13261801	4.1379747	8.889879	Walking_Read
15:14:01.034	-0.25139886	4.6903844	9.5794935	-0.0057140337	-0.5738028	-0.049655404	-0.13261801	4.1379747	8.889879	Walking_Read
15:14:01.058	-0.25139886	4.6903844	9.5794935	-0.0057140337	-0.5738028	-0.049655404	-0.13261801	4.1379747	8.889879	Walking_Read
15:14:01.081	-0.25139886	4.6903844	9.5794935	-0.0057140337	-0.5738028	-0.049655404	-0.13261801	4.1379747	8.889879	Walking_Read
15:14:01.105	-0.25139886	4.6903844	9.5794935	-0.0057140337	-0.5738028	-0.049655404	-0.13261801	4.1379747	8.889879	Walking_Read
15:14:01.129	-0.25139886	4.6903844	9.5794935	-0.0057140337	-0.5738028	-0.049655404	-0.13261801	4.1379747	8.889879	Walking_Read
15:14:01.152	1.5059988	2.875524	8.7534685	-0.14376958	-0.13703418	-0.47726107	0.42432597	4.1687045	8.866353	Walking_Read
15:14:01.176	1.5059988	2.875524	8.7534685	-0.14376958	-0.13703418	-0.47726107	0.42432597	4.1687045	8.866353	Walking_Read
15:14:01.201	1.5059988	2.875524	8.7534685	-0.14376958	-0.13703418	-0.47726107	0.42432597	4.1687045	8.866353	Walking_Read
15:14:01.224	1.5059988	2.875524	8.7534685	-0.14376958	-0.13703418	-0.47726107	0.42432597	4.1687045	8.866353	Walking_Read
15:14:01.247	1.5059988	2.875524	8.7534685	-0.14376958	-0.13703418	-0.47726107	0.42432597	4.1687045	8.866353	Walking_Read
15:14:01.271	1.5059988	2.875524	8.7534685	-0.14376958	-0.13703418	-0.47726107	0.42432597	4.1687045	8.866353	Walking_Read
15:14:01.295	1.5059988	2.875524	8.7534685	-0.14376958	-0.13703418	-0.47726107	0.42432597	4.1687045	8.866353	Walking_Read
15:14:01.319	1.5059988	2.875524	8.7534685	-0.14376958	-0.13703418	-0.47726107	0.42432597	4.1687045	8.866353	Walking_Read
15:14:01.342	1.1037607	3.9194279	6.517216	-0.5389994	-0.48095134	-0.9598446	0.69433516	3.7933843	9.016567	Walking_Read
15:14:01.366	1.1037607	3.9194279	6.517216	-0.5389994	-0.48095134	-0.9598446	0.69433516	3.7933843	9.016567	Walking_Read
15:14:01.390	1.1037607	3.9194279	6.517216	-0.5389994	-0.48095134	-0.9598446	0.69433516	3.7933843	9.016567	Walking_Read
15:14:01.413	1.1037607	3.9194279	6.517216	-0.5389994	-0.48095134	-0.9598446	0.69433516	3.7933843	9.016567	Walking_Read
15:14:01.438	1.1037607	3.9194279	6.517216	-0.5389994	-0.48095134	-0.9598446	0.69433516	3.7933843	9.016567	Walking_Read
15:14:01.462	1.1037607	3.9194279	6.517216	-0.5389994	-0.48095134	-0.9598446	0.69433516	3.7933843	9.016567	Walking_Read
15:14:01.484	1.1037607	3.9194279	6.517216	-0.5389994	-0.48095134	-0.9598446	0.69433516	3.7933843	9.016567	Walking_Read
15:14:01.508	1.1037607	3.9194279	6.517216	-0.5389994	-0.48095134	-0.9598446	0.69433516	3.7933843	9.016567	Walking_Read
15:14:01.532	-0.409421	3.7135203	10.486923	0.23496687	0.35959926	-0.1357874	0.1877359	3.7192044	9.072081	Walking_Read
15:14:01.556	-0.409421	3.7135203	10.486923	0.23496687	0.35959926	-0.1357874	0.1877359	3.7192044	9.072081	Walking_Read
15:14:01.583	-0.409421	3.7135203	10.486923	0.23496687	0.35959926	-0.1357874	0.1877359	3.7192044	9.072081	Walking_Read
15:14:01.606	-0.409421	3.7135203	10.486923	0.23496687	0.35959926	-0.1357874	0.1877359	3.7192044	9.072081	Walking_Read
15:14:01.630	-0.409421	3.7135203	10.486923	0.23496687	0.35959926	-0.1357874	0.1877359	3.7192044	9.072081	Walking_Read
15:14:01.651	-0.409421	3.7135203	10.486923	0.23496687	0.35959926	-0.1357874	0.1877359	3.7192044	9.072081	Walking_Read
15:14:01.672	-0.409421	3.7135203	10.486923	0.23496687	0.35959926	-0.1357874	0.1877359	3.7192044	9.072081	Walking_Read
15:14:01.694	-1.3288225	3.1772027	7.719142	0.7694739	0.14029865	-0.3184361	-0.5670568	4.1625304	8.861272	Walking_Read
15:14:01.714	-1.3288225	3.1772027	7.719142	0.7694739	0.14029865	-0.3184361	-0.5670568	4.1625304	8.861272	Walking_Read
15:14:01.735	-1.3288225	3.1772027	7.719142	0.7694739	0.14029865	-0.3184361	-0.5670568	4.1625304	8.861272	Walking_Read
15:14:01.756	-1.3288225	3.1772027	7.719142	0.7694739	0.14029865	-0.3184361	-0.5670568	4.1625304	8.861272	Walking_Read
15:14:01.778	-1.3288225	3.1772027	7.719142	0.7694739	0.14029865	-0.3184361	-0.5670568	4.1625304	8.861272	Walking_Read
15:14:01.799	-1.3288225	3.1772027	7.719142	0.7694739	0.14029865	-0.3184361	-0.5670568	4.1625304	8.861272	Walking_Read
15:14:01.820	-1.3288225	3.1772027	7.719142	0.7694739	0.14029865	-0.3184361	-0.5670568	4.1625304	8.861272	Walking_Read
15:14:01.841	-1.3288225	3.1772027	7.719142	0.7694739	0.14029865	-0.3184361	-0.5670568	4.1625304	8.861272	Walking_Read
15:14:01.862	-1.3288225	3.1772027	7.719142	0.7694739	0.14029865	-0.3184361	-0.5670568	4.1625304	8.861272	Walking_Read
15:14:01.886	-0.53392327	3.4860642	7.8316727	-0.06374623	-0.3667195	-0.12540269	-0.59754765	4.0556836	8.908689	Walking_Read
15:14:01.909	-0.53392327	3.4860642	7.8316727	-0.06374623	-0.3667195	-0.12540269	-0.59754765	4.0556836	8.908689	Walking_Read
15:14:01.930	-0.53392327	3.4860642	7.8316727	-0.06374623	-0.3667195	-0.12540269	-0.59754765	4.0556836	8.908689	Walking_Read
15:14:01.953	-0.53392327	3.4860642	7.8316727	-0.06374623	-0.3667195	-0.12540269	-0.59754765	4.0556836	8.908689	Walking_Read
15:14:01.975	-0.53392327	3.4860642	7.8316727	-0.06374623	-0.3667195	-0.12540269	-0.59754765	4.0556836	8.908689	Walking_Read
15:14:01.998	-0.53392327	3.4860642	7.8316727	-0.06374623	-0.3667195	-0.12540269	-0.59754765	4.0556836	8.908689	Walking_Read
15:14:02.020	-0.53392327	3.4860642	7.8316727	-0.06374623	-0.3667195	-0.12540269	-0.59754765	4.0556836	8.908689	Walking_Read
15:14:02.042	-0.53392327	3.4860642	7.8316727	-0.06374623	-0.3667195	-0.12540269	-0.59754765	4.0556836	8.908689	Walking_Read
15:14:02.063	-0.4189981	4.4485626	7.9178667	0.23313428	-0.34106317	-0.47603935	0.064828604	3.9638412	8.969624	Walking_Read
15:14:02.084	-0.4189981	4.4485626	7.9178667	0.23313428	-0.34106317	-0.47603935	0.064828604	3.9638412	8.969624	Walking_Read
15:14:02.105	-0.4189981	4.4485626	7.9178667	0.23313428	-0.34106317	-0.47603935	0.064828604	3.9638412	8.969624	Walking_Read
15:14:02.127	-0.4189981	4.4485626	7.9178667	0.23313428	-0.34106317	-0.47603935	0.064828604	3.9638412	8.969624	Walking_Read
15:14:02.149	-0.4189981	4.4485626	7.9178667	0.23313428	-0.34106317	-0.47603935	0.064828604	3.9638412	8.969624	Walking_Read
15:14:02.171	-0.4189981	4.4485626	7.9178667	0.23313428	-0.34106317	-0.47603935	0.064828604	3.9638412	8.969624	Walking_Read
15:14:02.193	-0.4189981	4.4485626	7.9178667	0.23313428	-0.34106317	-0.47603935	0.064828604	3.9638412	8.969624	Walking_Read
15:14:02.215	-0.4189981	4.4485626	7.9178667	0.23313428	-0.34106317	-0.47603935	0.064828604	3.9638412	8.969624	Walking_Read
15:14:02.238	0.55786604	4.1612496	10.654523	-0.17614543	-0.26775935	-0.43877655	0.20042636	4.0777164	8.916414	Walking_Read
15:14:02.259	0.55786604	4.1612496	10.654523	-0.17614543	-0.26775935	-0.43877655	0.20042636	4.0777164	8.916414	Walking_Read
15:14:02.280	0.55786604	4.1612496	10.654523	-0.17614543	-0.26775935	-0.43877655	0.20042636	4.0777164	8.916414	Walking_Read
15:14:02.302	0.55786604	4.1612496	10.654523	-0.17614543	-0.26775935	-0.43877655	0.20042636	4.0777164	8.916414	Walking_Read
15:14:02.324	0.55786604	4.1612496	10.654523	-0.17614543	-0.26775935	-0.43877655	0.20042636	4.0777164	8.916414	Walking_Read
15:14:02.345	0.55786604	4.1612496	10.654523	-0.17614543	-0.26775935	-0.43877655	0.20042636	4.0777164	8.916414	Walking_Read
15:14:02.367	0.55786604	4.1612496	10.654523	-0.17614543	-0.26775935	-0.43877655	0.20042636	4.0777164	8.916414	Walking_Read
15:14:02.389	0.55786604	4.1612496	10.654523	-0.17614543	-0.26775935	-0.43877655	0.20042636	4.0777164	8.916414	Walking_Read
15:14:02.411	1.6879637	2.8013015	8.760652	0.22274958	-0.05456737	-0.77597415	0.5269507	4.07248	8.90548	Walking_Read
15:14:02.433	1.6879637	2.8013015	8.760652	0.22274958	-0.05456737	-0.77597415	0.5269507	4.07248	8.90548	Walking_Read
15:14:02.455	1.6879637	2.8013015	8.760652	0.22274958	-0.05456737	-0.77597415	0.5269507	4.07248	8.90548	Walking_Read
15:14:02.476	1.6879637	2.8013015	8.760652	0.22274958	-0.05456737	-0.77597415	0.5269507	4.07248	8.90548	Walking_Read
15:14:02.498	1.6879637	2.8013015	8.760652	0.22274958	-0.05456737	-0.77597415	0.5269507	4.07248	8.90548	Walking_Read
15:14:02.519	1.6879637	2.8013015	8.760652	0.22274958	-0.05456737	-0.77597415	0.5269507	4.07248	8.90548	Walking_Read
15:14:02.541	1.6879637	2.8013015	8.760652	0.22274958	-0.05456737	-0.77597415	0.5269507	4.07248	8.90548	Walking_Read
15:14:02.563	1.6879637	2.8013015	8.760652	0.22274958	-0.05456737	-0.77597415	0.5269507	4.07248	8.90548	Walking_Read
15:14:02.584	1.6879637	2.8013015	8.760652	0.22274958	-0.05456737	-0.77597415	0.5269507	4.07248	8.90548	Walking_Read
15:14:02.605	0.19393626	4.5515165	7.474926	0.018720577	-0.066173814	-0.85355407	0.47832018	4.0691433	8.909751	Walking_Read
15:14:02.626	0.19393626	4.5515165	7.474926	0.018720577	-0.066173814	-0.85355407	0.47832018	4.0691433	8.909751	Walking_Read
15:14:02.648	0.19393626	4.5515165	7.474926	0.018720577	-0.066173814	-0.85355407	0.47832018	4.0691433	8.909751	Walking_Read
15:14:02.670	0.19393626	4.5515165	7.474926	0.018720577	-0.066173814	-0.85355407	0.47832018	4.0691433	8.909751	Walking_Read
15:14:02.691	0.19393626	4.5515165	7.474926	0.018720577	-0.066173814	-0.85355407	0.47832018	4.0691433	8.909751	Walking_Read
15:14:02.713	0.19393626	4.5515165	7.474926	0.018720577	-0.066173814	-0.85355407	0.47832018	4.0691433	8.909751	Walking_Read
15:14:02.734	0.19393626	4.5515165	7.474926	0.018720577	-0.066173814	-0.85355407	0.47832018	4.0691433	8.909751	Walking_Read
15:14:02.756	0.19393626	4.5515165	7.474926	0.018720577	-0.066173814	-0.85355407	0.47832018	4.0691433	8.909751	Walking_Read
15:14:02.777	-0.42139238	4.556305	10.3193245	0.059648547	0.18977873	-0.30316448	0.13791831	4.1244507	8.896081	Walking_Read
15:14:02.799	-0.42139238	4.556305	10.3193245	0.059648547	0.18977873	-0.30316448	0.13791831	4.1244507	8.896081	Walking_Read
15:14:02.823	-0.42139238	4.556305	10.3193245	0.059648547	0.18977873	-0.30316448	0.13791831	4.1244507	8.896081	Walking_Read
15:14:02.856	-0.42139238	4.556305	10.3193245	0.059648547	0.18977873	-0.30316448	0.13791831	4.1244507	8.896081	Walking_Read
15:14:02.890	-0.42139238	4.556305	10.3193245	0.059648547	0.18977873	-0.30316448	0.13791831	4.1244507	8.896081	Walking_Read
15:14:02.925	-0.42139238	4.556305	10.3193245	0.059648547	0.18977873	-0.30316448	0.13791831	4.1244507	8.896081	Walking_Read
15:14:02.959	-1.0295382	3.3687446	8.480521	0.82445186	-0.44735372	-0.8077392	-0.6919453	3.9721856	8.9394245	Walking_Read
15:14:02.992	-1.0295382	3.3687446	8.480521	0.82445186	-0.44735372	-0.8077392	-0.6919453	3.9721856	8.9394245	Walking_Read
15:14:03.026	-1.0295382	3.3687446	8.480521	0.82445186	-0.44735372	-0.8077392	-0.6919453	3.9721856	8.9394245	Walking_Read
15:14:03.060	-1.0295382	3.3687446	8.480521	0.82445186	-0.44735372	-0.8077392	-0.6919453	3.9721856	8.9394245	Walking_Read
15:14:03.093	-1.0295382	3.3687446	8.480521	0.82445186	-0.44735372	-0.8077392	-0.6919453	3.9721856	8.9394245	Walking_Read
15:14:03.116	-1.0295382	3.3687446	8.480521	0.82445186	-0.44735372	-0.8077392	-0.6919453	3.9721856	8.9394245	Walking_Read
15:14:03.140	-0.25858167	3.7087317	7.6688623	-0.26777524	-0.53165317	-0.30560794	-0.40283188	3.9908364	8.948816	Walking_Read
15:14:03.163	-0.25858167	3.7087317	7.6688623	-0.26777524	-0.53165317	-0.30560794	-0.40283188	3.9908364	8.948816	Walking_Read
15:14:03.188	-0.25858167	3.7087317	7.6688623	-0.26777524	-0.53165317	-0.30560794	-0.40283188	3.9908364	8.948816	Walking_Read
15:14:03.212	-0.25858167	3.7087317	7.6688623	-0.26777524	-0.53165317	-0.30560794	-0.40283188	3.9908364	8.948816	Walking_Read
15:14:03.235	-0.25858167	3.7087317	7.6688623	-0.26777524	-0.53165317	-0.30560794	-0.40283188	3.9908364	8.948816	Walking_Read
15:14:03.258	-0.25858167	3.7087317	7.6688623	-0.26777524	-0.53165317	-0.30560794	-0.40283188	3.9908364	8.948816	Walking_Read
15:14:03.282	-0.25858167	3.7087317	7.6688623	-0.26777524	-0.53165317	-0.30560794	-0.40283188	3.9908364	8.948816	Walking_Read
15:14:03.306	-0.25858167	3.7087317	7.6688623	-0.26777524	-0.53165317	-0.30560794	-0.40283188	3.9908364	8.948816	Walking_Read
15:14:03.330	-0.7996878	3.9864676	7.1301503	0.1940389	-0.16024706	-0.36669445	-0.2649965	3.974116	8.961392	Walking_Read
15:14:03.354	-0.7996878	3.9864676	7.1301503	0.1940389	-0.16024706	-0.36669445	-0.2649965	3.974116	8.961392	Walking_Read
15:14:03.377	-0.7996878	3.9864676	7.1301503	0.1940389	-0.16024706	-0.36669445	-0.2649965	3.974116	8.961392	Walking_Read
15:14:03.399	-0.7996878	3.9864676	7.1301503	0.1940389	-0.16024706	-0.36669445	-0.2649965	3.974116	8.961392	Walking_Read
15:14:03.424	-0.7996878	3.9864676	7.1301503	0.1940389	-0.16024706	-0.36669445	-0.2649965	3.974116	8.961392	Walking_Read
15:14:03.446	-0.7996878	3.9864676	7.1301503	0.1940389	-0.16024706	-0.36669445	-0.2649965	3.974116	8.961392	Walking_Read
15:14:03.470	-0.7996878	3.9864676	7.1301503	0.1940389	-0.16024706	-0.36669445	-0.2649965	3.974116	8.961392	Walking_Read
15:14:03.494	0.04070267	5.154874	10.048771	-0.14865649	0.121361814	-0.44366348	-0.52960557	4.1795387	8.855582	Walking_Read
15:14:03.517	0.04070267	5.154874	10.048771	-0.14865649	0.121361814	-0.44366348	-0.52960557	4.1795387	8.855582	Walking_Read
15:14:03.541	0.04070267	5.154874	10.048771	-0.14865649	0.121361814	-0.44366348	-0.52960557	4.1795387	8.855582	Walking_Read
15:14:03.563	0.04070267	5.154874	10.048771	-0.14865649	0.121361814	-0.44366348	-0.52960557	4.1795387	8.855582	Walking_Read
15:14:03.585	0.04070267	5.154874	10.048771	-0.14865649	0.121361814	-0.44366348	-0.52960557	4.1795387	8.855582	Walking_Read
15:14:03.608	0.04070267	5.154874	10.048771	-0.14865649	0.121361814	-0.44366348	-0.52960557	4.1795387	8.855582	Walking_Read
15:14:03.632	0.04070267	5.154874	10.048771	-0.14865649	0.121361814	-0.44366348	-0.52960557	4.1795387	8.855582	Walking_Read
15:14:03.656	0.04070267	5.154874	10.048771	-0.14865649	0.121361814	-0.44366348	-0.52960557	4.1795387	8.855582	Walking_Read
15:14:03.680	0.045491222	3.1939626	8.456578	-0.047252867	-0.2402704	-0.68923134	-0.44613606	3.9968686	8.944068	Walking_Read
15:14:03.704	0.045491222	3.1939626	8.456578	-0.047252867	-0.2402704	-0.68923134	-0.44613606	3.9968686	8.944068	Walking_Read
15:14:03.727	0.045491222	3.1939626	8.456578	-0.047252867	-0.2402704	-0.68923134	-0.44613606	3.9968686	8.944068	Walking_Read
15:14:03.751	0.045491222	3.1939626	8.456578	-0.047252867	-0.2402704	-0.68923134	-0.44613606	3.9968686	8.944068	Walking_Read
15:14:03.775	0.045491222	3.1939626	8.456578	-0.047252867	-0.2402704	-0.68923134	-0.44613606	3.9968686	8.944068	Walking_Read
15:14:03.799	0.045491222	3.1939626	8.456578	-0.047252867	-0.2402704	-0.68923134	-0.44613606	3.9968686	8.944068	Walking_Read
15:14:03.822	0.045491222	3.1939626	8.456578	-0.047252867	-0.2402704	-0.68923134	-0.44613606	3.9968686	8.944068	Walking_Read
15:14:03.846	0.045491222	3.1939626	8.456578	-0.047252867	-0.2402704	-0.68923134	-0.44613606	3.9968686	8.944068	Walking_Read
15:14:03.870	0.21548474	3.8236568	7.225921	-0.33497038	-0.2439356	-0.5261303	-0.1575893	3.8556457	9.015516	Walking_Read
15:14:03.893	0.21548474	3.8236568	7.225921	-0.33497038	-0.2439356	-0.5261303	-0.1575893	3.8556457	9.015516	Walking_Read
15:14:03.917	0.21548474	3.8236568	7.225921	-0.33497038	-0.2439356	-0.5261303	-0.1575893	3.8556457	9.015516	Walking_Read
15:14:03.941	0.21548474	3.8236568	7.225921	-0.33497038	-0.2439356	-0.5261303	-0.1575893	3.8556457	9.015516	Walking_Read
15:14:03.964	0.21548474	3.8236568	7.225921	-0.33497038	-0.2439356	-0.5261303	-0.1575893	3.8556457	9.015516	Walking_Read
15:14:03.988	0.21548474	3.8236568	7.225921	-0.33497038	-0.2439356	-0.5261303	-0.1575893	3.8556457	9.015516	Walking_Read
15:14:04.013	0.21548474	3.8236568	7.225921	-0.33497038	-0.2439356	-0.5261303	-0.1575893	3.8556457	9.015516	Walking_Read
15:14:04.037	-0.18435916	4.2618093	11.281823	-0.07290921	0.4805506	-0.08875078	-0.5132581	3.7547784	9.044809	Walking_Read
15:14:04.059	-0.18435916	4.2618093	11.281823	-0.07290921	0.4805506	-0.08875078	-0.5132581	3.7547784	9.044809	Walking_Read
15:14:04.081	-0.18435916	4.2618093	11.281823	-0.07290921	0.4805506	-0.08875078	-0.5132581	3.7547784	9.044809	Walking_Read
15:14:04.103	-0.18435916	4.2618093	11.281823	-0.07290921	0.4805506	-0.08875078	-0.5132581	3.7547784	9.044809	Walking_Read
15:14:04.127	-0.18435916	4.2618093	11.281823	-0.07290921	0.4805506	-0.08875078	-0.5132581	3.7547784	9.044809	Walking_Read
15:14:04.151	-0.18435916	4.2618093	11.281823	-0.07290921	0.4805506	-0.08875078	-0.5132581	3.7547784	9.044809	Walking_Read
15:14:04.175	-0.18435916	4.2618093	11.281823	-0.07290921	0.4805506	-0.08875078	-0.5132581	3.7547784	9.044809	Walking_Read
15:14:04.199	-0.18435916	4.2618093	11.281823	-0.07290921	0.4805506	-0.08875078	-0.5132581	3.7547784	9.044809	Walking_Read
15:14:04.222	-1.8866886	2.6025767	7.7766047	0.19770409	-0.60984385	-0.23352584	-1.1996524	3.2140784	9.186997	Walking_Read
15:14:04.247	-1.8866886	2.6025767	7.7766047	0.19770409	-0.60984385	-0.23352584	-1.1996524	3.2140784	9.186997	Walking_Read
15:14:04.270	-1.8866886	2.6025767	7.7766047	0.19770409	-0.60984385	-0.23352584	-1.1996524	3.2140784	9.186997	Walking_Read
15:14:04.294	-1.8866886	2.6025767	7.7766047	0.19770409	-0.60984385	-0.23352584	-1.1996524	3.2140784	9.186997	Walking_Read
15:14:04.318	-1.8866886	2.6025767	7.7766047	0.19770409	-0.60984385	-0.23352584	-1.1996524	3.2140784	9.186997	Walking_Read
15:14:04.341	-1.8866886	2.6025767	7.7766047	0.19770409	-0.60984385	-0.23352584	-1.1996524	3.2140784	9.186997	Walking_Read
15:14:04.366	-1.8866886	2.6025767	7.7766047	0.19770409	-0.60984385	-0.23352584	-1.1996524	3.2140784	9.186997	Walking_Read
15:14:04.390	-1.8866886	2.6025767	7.7766047	0.19770409	-0.60984385	-0.23352584	-1.1996524	3.2140784	9.186997	Walking_Read
15:14:04.413	-0.88109314	2.9832664	6.962551	-0.20058005	-0.07411506	0.15926051	-1.2185738	3.1231034	9.2158375	Walking_Read
15:14:04.437	-0.88109314	2.9832664	6.962551	-0.20058005	-0.07411506	0.15926051	-1.2185738	3.1231034	9.2158375	Walking_Read
15:14:04.461	-0.88109314	2.9832664	6.962551	-0.20058005	-0.07411506	0.15926051	-1.2185738	3.1231034	9.2158375	Walking_Read
15:14:04.485	-0.88109314	2.9832664	6.962551	-0.20058005	-0.07411506	0.15926051	-1.2185738	3.1231034	9.2158375	Walking_Read
15:14:04.509	-0.88109314	2.9832664	6.962551	-0.20058005	-0.07411506	0.15926051	-1.2185738	3.1231034	9.2158375	Walking_Read
15:14:04.533	-0.88109314	2.9832664	6.962551	-0.20058005	-0.07411506	0.15926051	-1.2185738	3.1231034	9.2158375	Walking_Read
15:14:04.555	-0.88109314	2.9832664	6.962551	-0.20058005	-0.07411506	0.15926051	-1.2185738	3.1231034	9.2158375	Walking_Read
15:14:04.579	-0.6608198	2.832427	9.567522	-0.044198543	-0.33800885	0.0010464122	-0.94612294	2.7388465	9.368775	Walking_Read
15:14:04.603	-0.6608198	2.832427	9.567522	-0.044198543	-0.33800885	0.0010464122	-0.94612294	2.7388465	9.368775	Walking_Read
15:14:04.627	-0.6608198	2.832427	9.567522	-0.044198543	-0.33800885	0.0010464122	-0.94612294	2.7388465	9.368775	Walking_Read
15:14:04.649	-0.6608198	2.832427	9.567522	-0.044198543	-0.33800885	0.0010464122	-0.94612294	2.7388465	9.368775	Walking_Read
15:14:04.673	-0.6608198	2.832427	9.567522	-0.044198543	-0.33800885	0.0010464122	-0.94612294	2.7388465	9.368775	Walking_Read
15:14:04.697	-0.6608198	2.832427	9.567522	-0.044198543	-0.33800885	0.0010464122	-0.94612294	2.7388465	9.368775	Walking_Read
15:14:04.721	-0.6608198	2.832427	9.567522	-0.044198543	-0.33800885	0.0010464122	-0.94612294	2.7388465	9.368775	Walking_Read
15:14:04.745	-0.6608198	2.832427	9.567522	-0.044198543	-0.33800885	0.0010464122	-0.94612294	2.7388465	9.368775	Walking_Read
15:14:04.769	-1.838803	3.0359404	10.841276	-0.15537602	-0.21217062	-0.36974877	-0.80741465	2.9833949	9.306869	Walking_Read
15:14:04.793	-1.838803	3.0359404	10.841276	-0.15537602	-0.21217062	-0.36974877	-0.80741465	2.9833949	9.306869	Walking_Read
15:14:04.815	-1.838803	3.0359404	10.841276	-0.15537602	-0.21217062	-0.36974877	-0.80741465	2.9833949	9.306869	Walking_Read
15:14:04.840	-1.838803	3.0359404	10.841276	-0.15537602	-0.21217062	-0.36974877	-0.80741465	2.9833949	9.306869	Walking_Read
15:14:04.864	-1.838803	3.0359404	10.841276	-0.15537602	-0.21217062	-0.36974877	-0.80741465	2.9833949	9.306869	Walking_Read
15:14:04.888	-1.838803	3.0359404	10.841276	-0.15537602	-0.21217062	-0.36974877	-0.80741465	2.9833949	9.306869	Walking_Read
15:14:04.912	-1.838803	3.0359404	10.841276	-0.15537602	-0.21217062	-0.36974877	-0.80741465	2.9833949	9.306869	Walking_Read
15:14:04.935	-0.20590763	2.281744	8.935433	0.23313428	0.14213124	-0.30499706	-1.0254896	3.1477466	9.23095	Walking_Read
15:14:04.959	-0.20590763	2.281744	8.935433	0.23313428	0.14213124	-0.30499706	-1.0254896	3.1477466	9.23095	Walking_Read
15:14:04.983	-0.20590763	2.281744	8.935433	0.23313428	0.14213124	-0.30499706	-1.0254896	3.1477466	9.23095	Walking_Read
15:14:05.007	-0.20590763	2.281744	8.935433	0.23313428	0.14213124	-0.30499706	-1.0254896	3.1477466	9.23095	Walking_Read
15:14:05.030	-0.20590763	2.281744	8.935433	0.23313428	0.14213124	-0.30499706	-1.0254896	3.1477466	9.23095	Walking_Read
15:14:05.054	-0.20590763	2.281744	8.935433	0.23313428	0.14213124	-0.30499706	-1.0254896	3.1477466	9.23095	Walking_Read
15:14:05.079	-0.20590763	2.281744	8.935433	0.23313428	0.14213124	-0.30499706	-1.0254896	3.1477466	9.23095	Walking_Read
15:14:05.102	-0.20590763	2.281744	8.935433	0.23313428	0.14213124	-0.30499706	-1.0254896	3.1477466	9.23095	Walking_Read
15:14:05.126	-0.8236305	3.694366	7.103813	-0.23051246	0.1005924	-0.0673705	-0.9438395	3.086197	9.260396	Walking_Read
15:14:05.150	-0.8236305	3.694366	7.103813	-0.23051246	0.1005924	-0.0673705	-0.9438395	3.086197	9.260396	Walking_Read
15:14:05.174	-0.8236305	3.694366	7.103813	-0.23051246	0.1005924	-0.0673705	-0.9438395	3.086197	9.260396	Walking_Read
15:14:05.198	-0.8236305	3.694366	7.103813	-0.23051246	0.1005924	-0.0673705	-0.9438395	3.086197	9.260396	Walking_Read
15:14:05.222	-0.8236305	3.694366	7.103813	-0.23051246	0.1005924	-0.0673705	-0.9438395	3.086197	9.260396	Walking_Read
15:14:05.246	-0.8236305	3.694366	7.103813	-0.23051246	0.1005924	-0.0673705	-0.9438395	3.086197	9.260396	Walking_Read
15:14:05.270	-0.8236305	3.694366	7.103813	-0.23051246	0.1005924	-0.0673705	-0.9438395	3.086197	9.260396	Walking_Read
15:14:05.292	-0.2561874	3.8452053	10.348056	0.34614435	-0.10588005	-0.4204506	-0.9323193	2.9808633	9.295999	Walking_Read
15:14:05.315	-0.2561874	3.8452053	10.348056	0.34614435	-0.10588005	-0.4204506	-0.9323193	2.9808633	9.295999	Walking_Read
15:14:05.338	-0.2561874	3.8452053	10.348056	0.34614435	-0.10588005	-0.4204506	-0.9323193	2.9808633	9.295999	Walking_Read
15:14:05.362	-0.2561874	3.8452053	10.348056	0.34614435	-0.10588005	-0.4204506	-0.9323193	2.9808633	9.295999	Walking_Read
15:14:05.385	-0.2561874	3.8452053	10.348056	0.34614435	-0.10588005	-0.4204506	-0.9323193	2.9808633	9.295999	Walking_Read
15:14:05.408	-0.2561874	3.8452053	10.348056	0.34614435	-0.10588005	-0.4204506	-0.9323193	2.9808633	9.295999	Walking_Read
15:14:05.433	-0.2561874	3.8452053	10.348056	0.34614435	-0.10588005	-0.4204506	-0.9323193	2.9808633	9.295999	Walking_Read
15:14:05.456	-0.2561874	3.8452053	10.348056	0.34614435	-0.10588005	-0.4204506	-0.9323193	2.9808633	9.295999	Walking_Read
15:14:05.480	-3.902668	2.5594797	9.234718	-0.014877012	0.08715337	0.2472251	-1.3198671	3.0005078	9.242579	Walking_Read
15:14:05.504	-3.902668	2.5594797	9.234718	-0.014877012	0.08715337	0.2472251	-1.3198671	3.0005078	9.242579	Walking_Read
15:14:05.527	-3.902668	2.5594797	9.234718	-0.014877012	0.08715337	0.2472251	-1.3198671	3.0005078	9.242579	Walking_Read
15:14:05.552	-3.902668	2.5594797	9.234718	-0.014877012	0.08715337	0.2472251	-1.3198671	3.0005078	9.242579	Walking_Read
15:14:05.574	-3.902668	2.5594797	9.234718	-0.014877012	0.08715337	0.2472251	-1.3198671	3.0005078	9.242579	Walking_Read
15:14:05.597	-3.902668	2.5594797	9.234718	-0.014877012	0.08715337	0.2472251	-1.3198671	3.0005078	9.242579	Walking_Read
15:14:05.621	-3.902668	2.5594797	9.234718	-0.014877012	0.08715337	0.2472251	-1.3198671	3.0005078	9.242579	Walking_Read
15:14:05.645	-3.902668	2.5594797	9.234718	-0.014877012	0.08715337	0.2472251	-1.3198671	3.0005078	9.242579	Walking_Read
15:14:05.669	-0.9912298	3.756617	7.637737	0.28933388	0.0059082885	0.15864964	-1.0382848	3.0935717	9.247819	Walking_Read
15:14:05.693	-0.9912298	3.756617	7.637737	0.28933388	0.0059082885	0.15864964	-1.0382848	3.0935717	9.247819	Walking_Read
15:14:05.717	-0.9912298	3.756617	7.637737	0.28933388	0.0059082885	0.15864964	-1.0382848	3.0935717	9.247819	Walking_Read
15:14:05.741	-0.9912298	3.756617	7.637737	0.28933388	0.0059082885	0.15864964	-1.0382848	3.0935717	9.247819	Walking_Read
15:14:05.764	-0.9912298	3.756617	7.637737	0.28933388	0.0059082885	0.15864964	-1.0382848	3.0935717	9.247819	Walking_Read
15:14:05.789	-0.9912298	3.756617	7.637737	0.28933388	0.0059082885	0.15864964	-1.0382848	3.0935717	9.247819	Walking_Read
15:14:05.813	-0.9912298	3.756617	7.637737	0.28933388	0.0059082885	0.15864964	-1.0382848	3.0935717	9.247819	Walking_Read
15:14:05.837	-1.2953026	4.2546263	9.141341	0.23741034	-0.39237586	-0.05637492	-0.8431812	3.601272	9.082414	Walking_Read
15:14:05.861	-1.2953026	4.2546263	9.141341	0.23741034	-0.39237586	-0.05637492	-0.8431812	3.601272	9.082414	Walking_Read
15:14:05.885	-1.2953026	4.2546263	9.141341	0.23741034	-0.39237586	-0.05637492	-0.8431812	3.601272	9.082414	Walking_Read
15:14:05.909	-1.2953026	4.2546263	9.141341	0.23741034	-0.39237586	-0.05637492	-0.8431812	3.601272	9.082414	Walking_Read
15:14:05.933	-1.2953026	4.2546263	9.141341	0.23741034	-0.39237586	-0.05637492	-0.8431812	3.601272	9.082414	Walking_Read
15:14:05.957	-1.2953026	4.2546263	9.141341	0.23741034	-0.39237586	-0.05637492	-0.8431812	3.601272	9.082414	Walking_Read
15:14:05.981	-1.2953026	4.2546263	9.141341	0.23741034	-0.39237586	-0.05637492	-0.8431812	3.601272	9.082414	Walking_Read
15:14:06.004	-1.2953026	4.2546263	9.141341	0.23741034	-0.39237586	-0.05637492	-0.8431812	3.601272	9.082414	Walking_Read
15:14:06.030	2.4804688	2.988055	9.316123	0.14822401	-0.42658433	-0.11379626	-0.3333727	3.6004784	9.115688	Walking_Read
15:14:06.054	2.4804688	2.988055	9.316123	0.14822401	-0.42658433	-0.11379626	-0.3333727	3.6004784	9.115688	Walking_Read
15:14:06.078	2.4804688	2.988055	9.316123	0.14822401	-0.42658433	-0.11379626	-0.3333727	3.6004784	9.115688	Walking_Read
15:14:06.102	2.4804688	2.988055	9.316123	0.14822401	-0.42658433	-0.11379626	-0.3333727	3.6004784	9.115688	Walking_Read
15:14:06.124	2.4804688	2.988055	9.316123	0.14822401	-0.42658433	-0.11379626	-0.3333727	3.6004784	9.115688	Walking_Read
15:14:06.149	2.4804688	2.988055	9.316123	0.14822401	-0.42658433	-0.11379626	-0.3333727	3.6004784	9.115688	Walking_Read
15:14:06.173	2.4804688	2.988055	9.316123	0.14822401	-0.42658433	-0.11379626	-0.3333727	3.6004784	9.115688	Walking_Read
15:14:06.196	0.08140534	2.648068	6.179623	0.24412985	0.018125594	-0.4589351	-0.241734	3.4107258	9.191239	Walking_Read
15:14:06.220	0.08140534	2.648068	6.179623	0.24412985	0.018125594	-0.4589351	-0.241734	3.4107258	9.191239	Walking_Read
15:14:06.244	0.08140534	2.648068	6.179623	0.24412985	0.018125594	-0.4589351	-0.241734	3.4107258	9.191239	Walking_Read
15:14:06.269	0.08140534	2.648068	6.179623	0.24412985	0.018125594	-0.4589351	-0.241734	3.4107258	9.191239	Walking_Read
15:14:06.292	0.08140534	2.648068	6.179623	0.24412985	0.018125594	-0.4589351	-0.241734	3.4107258	9.191239	Walking_Read
15:14:06.316	0.08140534	2.648068	6.179623	0.24412985	0.018125594	-0.4589351	-0.241734	3.4107258	9.191239	Walking_Read
15:14:06.340	0.08140534	2.648068	6.179623	0.24412985	0.018125594	-0.4589351	-0.241734	3.4107258	9.191239	Walking_Read
15:14:06.364	0.08140534	2.648068	6.179623	0.24412985	0.018125594	-0.4589351	-0.241734	3.4107258	9.191239	Walking_Read
15:14:06.387	-0.6440599	4.4246197	8.470944	-0.38017443	-0.0124176685	-0.09913549	-0.79842925	3.4041135	9.162144	Walking_Read
15:14:06.411	-0.6440599	4.4246197	8.470944	-0.38017443	-0.0124176685	-0.09913549	-0.79842925	3.4041135	9.162144	Walking_Read
15:14:06.435	-0.6440599	4.4246197	8.470944	-0.38017443	-0.0124176685	-0.09913549	-0.79842925	3.4041135	9.162144	Walking_Read
15:14:06.459	-0.6440599	4.4246197	8.470944	-0.38017443	-0.0124176685	-0.09913549	-0.79842925	3.4041135	9.162144	Walking_Read
15:14:06.483	-0.6440599	4.4246197	8.470944	-0.38017443	-0.0124176685	-0.09913549	-0.79842925	3.4041135	9.162144	Walking_Read
15:14:06.507	-0.6440599	4.4246197	8.470944	-0.38017443	-0.0124176685	-0.09913549	-0.79842925	3.4041135	9.162144	Walking_Read
15:14:06.531	-0.6440599	4.4246197	8.470944	-0.38017443	-0.0124176685	-0.09913549	-0.79842925	3.4041135	9.162144	Walking_Read
15:14:06.555	-2.638491	2.264984	11.715187	-0.7546348	0.6796926	0.3180855	-1.3605464	2.8367085	9.288292	Walking_Read
15:14:06.579	-2.638491	2.264984	11.715187	-0.7546348	0.6796926	0.3180855	-1.3605464	2.8367085	9.288292	Walking_Read
15:14:06.603	-2.638491	2.264984	11.715187	-0.7546348	0.6796926	0.3180855	-1.3605464	2.8367085	9.288292	Walking_Read
15:14:06.627	-2.638491	2.264984	11.715187	-0.7546348	0.6796926	0.3180855	-1.3605464	2.8367085	9.288292	Walking_Read
15:14:06.652	-2.638491	2.264984	11.715187	-0.7546348	0.6796926	0.3180855	-1.3605464	2.8367085	9.288292	Walking_Read
15:14:06.675	-2.638491	2.264984	11.715187	-0.7546348	0.6796926	0.3180855	-1.3605464	2.8367085	9.288292	Walking_Read
15:14:06.699	-2.638491	2.264984	11.715187	-0.7546348	0.6796926	0.3180855	-1.3605464	2.8367085	9.288292	Walking_Read
15:14:06.723	-2.638491	2.264984	11.715187	-0.7546348	0.6796926	0.3180855	-1.3605464	2.8367085	9.288292	Walking_Read
15:14:06.747	-1.9704882	1.4102279	9.253872	0.0150553845	0.0743252	0.510508	-2.027033	2.8362079	9.166102	Walking_Read
15:14:06.771	-1.9704882	1.4102279	9.253872	0.0150553845	0.0743252	0.510508	-2.027033	2.8362079	9.166102	Walking_Read
15:14:06.793	-1.9704882	1.4102279	9.253872	0.0150553845	0.0743252	0.510508	-2.027033	2.8362079	9.166102	Walking_Read
15:14:06.817	-1.9704882	1.4102279	9.253872	0.0150553845	0.0743252	0.510508	-2.027033	2.8362079	9.166102	Walking_Read
15:14:06.841	-1.9704882	1.4102279	9.253872	0.0150553845	0.0743252	0.510508	-2.027033	2.8362079	9.166102	Walking_Read
15:14:06.865	-1.9704882	1.4102279	9.253872	0.0150553845	0.0743252	0.510508	-2.027033	2.8362079	9.166102	Walking_Read
15:14:06.889	-1.9704882	1.4102279	9.253872	0.0150553845	0.0743252	0.510508	-2.027033	2.8362079	9.166102	Walking_Read
15:14:06.913	-1.1923488	2.7390504	7.491686	0.18059987	0.10731192	0.35046133	-1.4299797	2.9581006	9.239869	Walking_Read
15:14:06.937	-1.1923488	2.7390504	7.491686	0.18059987	0.10731192	0.35046133	-1.4299797	2.9581006	9.239869	Walking_Read
15:14:06.959	-1.1923488	2.7390504	7.491686	0.18059987	0.10731192	0.35046133	-1.4299797	2.9581006	9.239869	Walking_Read
15:14:06.984	-1.1923488	2.7390504	7.491686	0.18059987	0.10731192	0.35046133	-1.4299797	2.9581006	9.239869	Walking_Read
15:14:07.008	-1.1923488	2.7390504	7.491686	0.18059987	0.10731192	0.35046133	-1.4299797	2.9581006	9.239869	Walking_Read
15:14:07.030	-1.1923488	2.7390504	7.491686	0.18059987	0.10731192	0.35046133	-1.4299797	2.9581006	9.239869	Walking_Read
15:14:07.054	-1.1923488	2.7390504	7.491686	0.18059987	0.10731192	0.35046133	-1.4299797	2.9581006	9.239869	Walking_Read
15:14:07.081	-1.1923488	2.7390504	7.491686	0.18059987	0.10731192	0.35046133	-1.4299797	2.9581006	9.239869	Walking_Read
15:14:07.107	-1.4221992	4.314483	10.094262	0.055983357	-0.5463139	-0.008727431	-1.1852583	3.4059834	9.119473	Walking_Read
15:14:07.131	-1.4221992	4.314483	10.094262	0.055983357	-0.5463139	-0.008727431	-1.1852583	3.4059834	9.119473	Walking_Read
15:14:07.155	-1.4221992	4.314483	10.094262	0.055983357	-0.5463139	-0.008727431	-1.1852583	3.4059834	9.119473	Walking_Read
15:14:07.179	-1.4221992	4.314483	10.094262	0.055983357	-0.5463139	-0.008727431	-1.1852583	3.4059834	9.119473	Walking_Read
15:14:07.201	-1.4221992	4.314483	10.094262	0.055983357	-0.5463139	-0.008727431	-1.1852583	3.4059834	9.119473	Walking_Read
15:14:07.226	-1.4221992	4.314483	10.094262	0.055983357	-0.5463139	-0.008727431	-1.1852583	3.4059834	9.119473	Walking_Read
15:14:07.249	-1.4221992	4.314483	10.094262	0.055983357	-0.5463139	-0.008727431	-1.1852583	3.4059834	9.119473	Walking_Read
15:14:07.273	0.03351985	3.397476	8.174054	0.86782324	-0.21339233	-0.97328365	-0.7319395	3.7734115	9.021974	Walking_Read
15:14:07.297	0.03351985	3.397476	8.174054	0.86782324	-0.21339233	-0.97328365	-0.7319395	3.7734115	9.021974	Walking_Read
15:14:07.320	0.03351985	3.397476	8.174054	0.86782324	-0.21339233	-0.97328365	-0.7319395	3.7734115	9.021974	Walking_Read
15:14:07.345	0.03351985	3.397476	8.174054	0.86782324	-0.21339233	-0.97328365	-0.7319395	3.7734115	9.021974	Walking_Read
15:14:07.369	0.03351985	3.397476	8.174054	0.86782324	-0.21339233	-0.97328365	-0.7319395	3.7734115	9.021974	Walking_Read
15:14:07.392	0.03351985	3.397476	8.174054	0.86782324	-0.21339233	-0.97328365	-0.7319395	3.7734115	9.021974	Walking_Read
15:14:07.416	0.03351985	3.397476	8.174054	0.86782324	-0.21339233	-0.97328365	-0.7319395	3.7734115	9.021974	Walking_Read
15:14:07.440	0.03351985	3.397476	8.174054	0.86782324	-0.21339233	-0.97328365	-0.7319395	3.7734115	9.021974	Walking_Read
15:14:07.464	0.22027329	2.640885	7.2211328	-0.035035565	-0.20545109	-0.51146954	-0.19663507	3.3562236	9.212354	Walking_Read
15:14:07.488	0.22027329	2.640885	7.2211328	-0.035035565	-0.20545109	-0.51146954	-0.19663507	3.3562236	9.212354	Walking_Read
15:14:07.510	0.22027329	2.640885	7.2211328	-0.035035565	-0.20545109	-0.51146954	-0.19663507	3.3562236	9.212354	Walking_Read
15:14:07.534	0.22027329	2.640885	7.2211328	-0.035035565	-0.20545109	-0.51146954	-0.19663507	3.3562236	9.212354	Walking_Read
15:14:07.558	0.22027329	2.640885	7.2211328	-0.035035565	-0.20545109	-0.51146954	-0.19663507	3.3562236	9.212354	Walking_Read
15:14:07.581	0.22027329	2.640885	7.2211328	-0.035035565	-0.20545109	-0.51146954	-0.19663507	3.3562236	9.212354	Walking_Read
15:14:07.605	0.22027329	2.640885	7.2211328	-0.035035565	-0.20545109	-0.51146954	-0.19663507	3.3562236	9.212354	Walking_Read
15:14:07.629	0.22027329	2.640885	7.2211328	-0.035035565	-0.20545109	-0.51146954	-0.19663507	3.3562236	9.212354	Walking_Read
15:14:07.654	-0.44533512	4.4916596	8.118986	0.005281541	-0.006309016	-0.1095202	-0.5669395	3.5807254	9.111935	Walking_Read
15:14:07.678	-0.44533512	4.4916596	8.118986	0.005281541	-0.006309016	-0.1095202	-0.5669395	3.5807254	9.111935	Walking_Read
15:14:07.702	-0.44533512	4.4916596	8.118986	0.005281541	-0.006309016	-0.1095202	-0.5669395	3.5807254	9.111935	Walking_Read
15:14:07.726	-0.44533512	4.4916596	8.118986	0.005281541	-0.006309016	-0.1095202	-0.5669395	3.5807254	9.111935	Walking_Read
15:14:07.750	-0.44533512	4.4916596	8.118986	0.005281541	-0.006309016	-0.1095202	-0.5669395	3.5807254	9.111935	Walking_Read
15:14:07.774	-0.44533512	4.4916596	8.118986	0.005281541	-0.006309016	-0.1095202	-0.5669395	3.5807254	9.111935	Walking_Read
15:14:07.797	-0.44533512	4.4916596	8.118986	0.005281541	-0.006309016	-0.1095202	-0.5669395	3.5807254	9.111935	Walking_Read
15:14:07.821	-4.0989985	2.6217308	10.532414	-0.5035692	0.6577015	0.20079935	-1.126009	3.4522002	9.109598	Walking_Read
15:14:07.845	-4.0989985	2.6217308	10.532414	-0.5035692	0.6577015	0.20079935	-1.126009	3.4522002	9.109598	Walking_Read
15:14:07.869	-4.0989985	2.6217308	10.532414	-0.5035692	0.6577015	0.20079935	-1.126009	3.4522002	9.109598	Walking_Read
15:14:07.891	-4.0989985	2.6217308	10.532414	-0.5035692	0.6577015	0.20079935	-1.126009	3.4522002	9.109598	Walking_Read
15:14:07.915	-4.0989985	2.6217308	10.532414	-0.5035692	0.6577015	0.20079935	-1.126009	3.4522002	9.109598	Walking_Read
15:14:07.939	-4.0989985	2.6217308	10.532414	-0.5035692	0.6577015	0.20079935	-1.126009	3.4522002	9.109598	Walking_Read
15:14:07.963	-4.0989985	2.6217308	10.532414	-0.5035692	0.6577015	0.20079935	-1.126009	3.4522002	9.109598	Walking_Read
15:14:07.990	-4.0989985	2.6217308	10.532414	-0.5035692	0.6577015	0.20079935	-1.126009	3.4522002	9.109598	Walking_Read
15:14:08.013	-1.3575538	2.4637089	8.126168	-0.123611026	-0.31174165	0.5337209	-1.6667198	3.2071662	9.116276	Walking_Read
15:14:08.037	-1.3575538	2.4637089	8.126168	-0.123611026	-0.31174165	0.5337209	-1.6667198	3.2071662	9.116276	Walking_Read
15:14:08.060	-1.3575538	2.4637089	8.126168	-0.123611026	-0.31174165	0.5337209	-1.6667198	3.2071662	9.116276	Walking_Read
15:14:08.084	-1.3575538	2.4637089	8.126168	-0.123611026	-0.31174165	0.5337209	-1.6667198	3.2071662	9.116276	Walking_Read
15:14:08.108	-1.3575538	2.4637089	8.126168	-0.123611026	-0.31174165	0.5337209	-1.6667198	3.2071662	9.116276	Walking_Read
15:14:08.132	-1.3575538	2.4637089	8.126168	-0.123611026	-0.31174165	0.5337209	-1.6667198	3.2071662	9.116276	Walking_Read
15:14:08.154	-1.3575538	2.4637089	8.126168	-0.123611026	-0.31174165	0.5337209	-1.6667198	3.2071662	9.116276	Walking_Read
15:14:08.179	-1.2546	2.667222	8.842057	-0.3477986	-0.077780254	0.3522939	-1.1066355	2.9846413	9.275648	Walking_Read
15:14:08.202	-1.2546	2.667222	8.842057	-0.3477986	-0.077780254	0.3522939	-1.1066355	2.9846413	9.275648	Walking_Read
15:14:08.226	-1.2546	2.667222	8.842057	-0.3477986	-0.077780254	0.3522939	-1.1066355	2.9846413	9.275648	Walking_Read
15:14:08.250	-1.2546	2.667222	8.842057	-0.3477986	-0.077780254	0.3522939	-1.1066355	2.9846413	9.275648	Walking_Read
15:14:08.274	-1.2546	2.667222	8.842057	-0.3477986	-0.077780254	0.3522939	-1.1066355	2.9846413	9.275648	Walking_Read
15:14:08.299	-1.2546	2.667222	8.842057	-0.3477986	-0.077780254	0.3522939	-1.1066355	2.9846413	9.275648	Walking_Read
15:14:08.321	-1.2546	2.667222	8.842057	-0.3477986	-0.077780254	0.3522939	-1.1066355	2.9846413	9.275648	Walking_Read
15:14:08.345	-1.2546	2.667222	8.842057	-0.3477986	-0.077780254	0.3522939	-1.1066355	2.9846413	9.275648	Walking_Read
15:14:08.368	-0.22266756	4.0582957	10.168485	0.18854111	-0.28852874	-0.033162042	-0.74474347	3.0186884	9.300714	Walking_Read
15:14:08.392	-0.22266756	4.0582957	10.168485	0.18854111	-0.28852874	-0.033162042	-0.74474347	3.0186884	9.300714	Walking_Read
15:14:08.415	-0.22266756	4.0582957	10.168485	0.18854111	-0.28852874	-0.033162042	-0.74474347	3.0186884	9.300714	Walking_Read
15:14:08.438	-0.22266756	4.0582957	10.168485	0.18854111	-0.28852874	-0.033162042	-0.74474347	3.0186884	9.300714	Walking_Read
15:14:08.462	-0.22266756	4.0582957	10.168485	0.18854111	-0.28852874	-0.033162042	-0.74474347	3.0186884	9.300714	Walking_Read
15:14:08.486	-0.22266756	4.0582957	10.168485	0.18854111	-0.28852874	-0.033162042	-0.74474347	3.0186884	9.300714	Walking_Read
15:14:08.510	-0.22266756	4.0582957	10.168485	0.18854111	-0.28852874	-0.033162042	-0.74474347	3.0186884	9.300714	Walking_Read
15:14:08.533	-0.25139886	2.169213	9.732727	0.088359214	-0.073504195	-0.46504375	-0.431175	2.9617696	9.338757	Walking_Read
15:14:08.557	-0.25139886	2.169213	9.732727	0.088359214	-0.073504195	-0.46504375	-0.431175	2.9617696	9.338757	Walking_Read
15:14:08.581	-0.25139886	2.169213	9.732727	0.088359214	-0.073504195	-0.46504375	-0.431175	2.9617696	9.338757	Walking_Read
15:14:08.604	-0.25139886	2.169213	9.732727	0.088359214	-0.073504195	-0.46504375	-0.431175	2.9617696	9.338757	Walking_Read
15:14:08.627	-0.25139886	2.169213	9.732727	0.088359214	-0.073504195	-0.46504375	-0.431175	2.9617696	9.338757	Walking_Read
15:14:08.652	-0.25139886	2.169213	9.732727	0.088359214	-0.073504195	-0.46504375	-0.431175	2.9617696	9.338757	Walking_Read
15:14:08.675	-0.25139886	2.169213	9.732727	0.088359214	-0.073504195	-0.46504375	-0.431175	2.9617696	9.338757	Walking_Read
15:14:08.699	-0.25139886	2.169213	9.732727	0.088359214	-0.073504195	-0.46504375	-0.431175	2.9617696	9.338757	Walking_Read
15:14:08.722	0.08858817	3.11974	7.257047	0.4432719	0.5709586	-0.26406908	-0.24946196	3.109131	9.297389	Walking_Read
15:14:08.746	0.08858817	3.11974	7.257047	0.4432719	0.5709586	-0.26406908	-0.24946196	3.109131	9.297389	Walking_Read
15:14:08.771	0.08858817	3.11974	7.257047	0.4432719	0.5709586	-0.26406908	-0.24946196	3.109131	9.297389	Walking_Read
15:14:08.794	0.08858817	3.11974	7.257047	0.4432719	0.5709586	-0.26406908	-0.24946196	3.109131	9.297389	Walking_Read
15:14:08.818	0.08858817	3.11974	7.257047	0.4432719	0.5709586	-0.26406908	-0.24946196	3.109131	9.297389	Walking_Read
15:14:08.842	0.08858817	3.11974	7.257047	0.4432719	0.5709586	-0.26406908	-0.24946196	3.109131	9.297389	Walking_Read
15:14:08.866	0.08858817	3.11974	7.257047	0.4432719	0.5709586	-0.26406908	-0.24946196	3.109131	9.297389	Walking_Read
15:14:08.891	0.08858817	3.11974	7.257047	-0.3557398	-0.105269186	0.20202108	-0.60294956	3.6380749	9.086871	Walking_Read
15:14:08.915	-1.175589	4.3001175	9.270632	-0.3557398	-0.105269186	0.20202108	-0.60294956	3.6380749	9.086871	Walking_Read
15:14:08.939	-1.175589	4.3001175	9.270632	-0.3557398	-0.105269186	0.20202108	-0.60294956	3.6380749	9.086871	Walking_Read
15:14:08.963	-1.175589	4.3001175	9.270632	-0.3557398	-0.105269186	0.20202108	-0.60294956	3.6380749	9.086871	Walking_Read
15:14:08.987	-1.175589	4.3001175	9.270632	-0.3557398	-0.105269186	0.20202108	-0.60294956	3.6380749	9.086871	Walking_Read
15:14:09.011	-1.175589	4.3001175	9.270632	-0.3557398	-0.105269186	0.20202108	-0.60294956	3.6380749	9.086871	Walking_Read
15:14:09.035	-1.175589	4.3001175	9.270632	-0.3557398	-0.105269186	0.20202108	-0.60294956	3.6380749	9.086871	Walking_Read
15:14:09.059	-1.175589	4.3001175	9.270632	-0.3557398	-0.105269186	0.20202108	-0.60294956	3.6380749	9.086871	Walking_Read
15:14:09.082	-2.205127	3.1700199	9.591465	0.58377093	0.09753808	-0.11013106	-0.9163312	3.2948406	9.191013	Walking_Read
15:14:09.105	-2.205127	3.1700199	9.591465	0.58377093	0.09753808	-0.11013106	-0.9163312	3.2948406	9.191013	Walking_Read
15:14:09.127	-2.205127	3.1700199	9.591465	0.58377093	0.09753808	-0.11013106	-0.9163312	3.2948406	9.191013	Walking_Read
15:14:09.151	-2.205127	3.1700199	9.591465	0.58377093	0.09753808	-0.11013106	-0.9163312	3.2948406	9.191013	Walking_Read
15:14:09.175	-2.205127	3.1700199	9.591465	0.58377093	0.09753808	-0.11013106	-0.9163312	3.2948406	9.191013	Walking_Read
15:14:09.199	-2.205127	3.1700199	9.591465	0.58377093	0.09753808	-0.11013106	-0.9163312	3.2948406	9.191013	Walking_Read
15:14:09.222	-2.205127	3.1700199	9.591465	0.58377093	0.09753808	-0.11013106	-0.9163312	3.2948406	9.191013	Walking_Read
15:14:09.247	-2.205127	3.1700199	9.591465	0.58377093	0.09753808	-0.11013106	-0.9163312	3.2948406	9.191013	Walking_Read
15:14:09.271	-1.0319325	3.3232534	6.88354	-0.37956357	-0.06495208	0.41460216	-1.0784858	3.4153304	9.129226	Walking_Read
15:14:09.295	-1.0319325	3.3232534	6.88354	-0.37956357	-0.06495208	0.41460216	-1.0784858	3.4153304	9.129226	Walking_Read
15:14:09.319	-1.0319325	3.3232534	6.88354	-0.37956357	-0.06495208	0.41460216	-1.0784858	3.4153304	9.129226	Walking_Read
15:14:09.341	-1.0319325	3.3232534	6.88354	-0.37956357	-0.06495208	0.41460216	-1.0784858	3.4153304	9.129226	Walking_Read
15:14:09.366	-1.0319325	3.3232534	6.88354	-0.37956357	-0.06495208	0.41460216	-1.0784858	3.4153304	9.129226	Walking_Read
15:14:09.390	-1.0319325	3.3232534	6.88354	-0.37956357	-0.06495208	0.41460216	-1.0784858	3.4153304	9.129226	Walking_Read
15:14:09.412	-1.0319325	3.3232534	6.88354	-0.37956357	-0.06495208	0.41460216	-1.0784858	3.4153304	9.129226	Walking_Read
15:14:09.436	-1.2162915	3.4525442	9.09585	-0.23356678	-0.10099313	-0.014225218	-0.95145434	3.3003442	9.185469	Walking_Read
15:14:09.458	-1.2162915	3.4525442	9.09585	-0.23356678	-0.10099313	-0.014225218	-0.95145434	3.3003442	9.185469	Walking_Read
15:14:09.483	-1.2162915	3.4525442	9.09585	-0.23356678	-0.10099313	-0.014225218	-0.95145434	3.3003442	9.185469	Walking_Read
15:14:09.507	-1.2162915	3.4525442	9.09585	-0.23356678	-0.10099313	-0.014225218	-0.95145434	3.3003442	9.185469	Walking_Read
15:14:09.531	-1.2162915	3.4525442	9.09585	-0.23356678	-0.10099313	-0.014225218	-0.95145434	3.3003442	9.185469	Walking_Read
15:14:09.554	-1.2162915	3.4525442	9.09585	-0.23356678	-0.10099313	-0.014225218	-0.95145434	3.3003442	9.185469	Walking_Read
15:14:09.577	-1.2162915	3.4525442	9.09585	-0.23356678	-0.10099313	-0.014225218	-0.95145434	3.3003442	9.185469	Walking_Read
15:14:09.602	-1.2162915	3.4525442	9.09585	-0.23356678	-0.10099313	-0.014225218	-0.95145434	3.3003442	9.185469	Walking_Read
15:14:09.625	-0.531529	4.62095	9.598648	-0.187141	-0.5860201	0.034033135	-0.48528755	3.4408498	9.170356	Walking_Read
15:14:09.649	-0.531529	4.62095	9.598648	-0.187141	-0.5860201	0.034033135	-0.48528755	3.4408498	9.170356	Walking_Read
15:14:09.673	-0.531529	4.62095	9.598648	-0.187141	-0.5860201	0.034033135	-0.48528755	3.4408498	9.170356	Walking_Read
15:14:09.697	-0.531529	4.62095	9.598648	-0.187141	-0.5860201	0.034033135	-0.48528755	3.4408498	9.170356	Walking_Read
15:14:09.721	-0.531529	4.62095	9.598648	-0.187141	-0.5860201	0.034033135	-0.48528755	3.4408498	9.170356	Walking_Read
15:14:09.745	-0.531529	4.62095	9.598648	-0.187141	-0.5860201	0.034033135	-0.48528755	3.4408498	9.170356	Walking_Read
15:14:09.769	-0.531529	4.62095	9.598648	-0.187141	-0.5860201	0.034033135	-0.48528755	3.4408498	9.170356	Walking_Read
15:14:09.793	-0.50040346	2.4277947	9.787795	-0.009379225	-0.116875626	-0.24635401	-0.1062332	3.4656045	9.17326	Walking_Read
15:14:09.817	-0.50040346	2.4277947	9.787795	-0.009379225	-0.116875626	-0.24635401	-0.1062332	3.4656045	9.17326	Walking_Read
15:14:09.841	-0.50040346	2.4277947	9.787795	-0.009379225	-0.116875626	-0.24635401	-0.1062332	3.4656045	9.17326	Walking_Read
15:14:09.865	-0.50040346	2.4277947	9.787795	-0.009379225	-0.116875626	-0.24635401	-0.1062332	3.4656045	9.17326	Walking_Read
15:14:09.889	-0.50040346	2.4277947	9.787795	-0.009379225	-0.116875626	-0.24635401	-0.1062332	3.4656045	9.17326	Walking_Read
15:14:09.913	-0.50040346	2.4277947	9.787795	-0.009379225	-0.116875626	-0.24635401	-0.1062332	3.4656045	9.17326	Walking_Read
15:14:09.937	-0.50040346	2.4277947	9.787795	-0.009379225	-0.116875626	-0.24635401	-0.1062332	3.4656045	9.17326	Walking_Read
15:14:09.962	-0.50040346	2.4277947	9.787795	-0.009379225	-0.116875626	-0.24635401	-0.1062332	3.4656045	9.17326	Walking_Read
15:14:09.985	0.23463893	3.328042	7.788576	-0.2891555	0.27529988	-0.40212467	0.0017640871	3.6336064	9.108636	Walking_Read
15:14:10.008	0.23463893	3.328042	7.788576	-0.2891555	0.27529988	-0.40212467	0.0017640871	3.6336064	9.108636	Walking_Read
15:14:10.032	0.23463893	3.328042	7.788576	-0.2891555	0.27529988	-0.40212467	0.0017640871	3.6336064	9.108636	Walking_Read
15:14:10.056	0.23463893	3.328042	7.788576	-0.2891555	0.27529988	-0.40212467	0.0017640871	3.6336064	9.108636	Walking_Read
15:14:10.079	0.23463893	3.328042	7.788576	-0.2891555	0.27529988	-0.40212467	0.0017640871	3.6336064	9.108636	Walking_Read
15:14:10.103	0.23463893	3.328042	7.788576	-0.2891555	0.27529988	-0.40212467	0.0017640871	3.6336064	9.108636	Walking_Read
15:14:10.129	0.23463893	3.328042	7.788576	-0.2891555	0.27529988	-0.40212467	0.0017640871	3.6336064	9.108636	Walking_Read
15:14:10.151	-0.24182175	4.022382	10.340873	-0.11383718	0.3345538	0.11405648	-0.13790537	3.5357225	9.146038	Walking_Read
15:14:10.175	-0.24182175	4.022382	10.340873	-0.11383718	0.3345538	0.11405648	-0.13790537	3.5357225	9.146038	Walking_Read
15:14:10.198	-0.24182175	4.022382	10.340873	-0.11383718	0.3345538	0.11405648	-0.13790537	3.5357225	9.146038	Walking_Read
15:14:10.223	-0.24182175	4.022382	10.340873	-0.11383718	0.3345538	0.11405648	-0.13790537	3.5357225	9.146038	Walking_Read
15:14:10.245	-0.24182175	4.022382	10.340873	-0.11383718	0.3345538	0.11405648	-0.13790537	3.5357225	9.146038	Walking_Read
15:14:10.268	-0.24182175	4.022382	10.340873	-0.11383718	0.3345538	0.11405648	-0.13790537	3.5357225	9.146038	Walking_Read
15:14:10.292	-0.24182175	4.022382	10.340873	-0.11383718	0.3345538	0.11405648	-0.13790537	3.5357225	9.146038	Walking_Read
15:14:10.316	-0.24182175	4.022382	10.340873	-0.11383718	0.3345538	0.11405648	-0.13790537	3.5357225	9.146038	Walking_Read
15:14:10.338	-2.7414446	2.7246847	10.139753	0.329651	0.211159	-0.005673106	-0.79058325	3.6191971	9.080021	Walking_Read
15:14:10.360	-2.7414446	2.7246847	10.139753	0.329651	0.211159	-0.005673106	-0.79058325	3.6191971	9.080021	Walking_Read
15:14:10.383	-2.7414446	2.7246847	10.139753	0.329651	0.211159	-0.005673106	-0.79058325	3.6191971	9.080021	Walking_Read
15:14:10.407	-2.7414446	2.7246847	10.139753	0.329651	0.211159	-0.005673106	-0.79058325	3.6191971	9.080021	Walking_Read
15:14:10.431	-2.7414446	2.7246847	10.139753	0.329651	0.211159	-0.005673106	-0.79058325	3.6191971	9.080021	Walking_Read
15:14:10.455	-2.7414446	2.7246847	10.139753	0.329651	0.211159	-0.005673106	-0.79058325	3.6191971	9.080021	Walking_Read
15:14:10.479	-2.7414446	2.7246847	10.139753	0.329651	0.211159	-0.005673106	-0.79058325	3.6191971	9.080021	Walking_Read
15:14:10.501	-2.7414446	2.7246847	10.139753	0.329651	0.211159	-0.005673106	-0.79058325	3.6191971	9.080021	Walking_Read
15:14:10.525	-0.82123625	3.493247	7.0295906	-0.21279734	0.030953763	0.47324523	-0.98977906	3.8732464	8.954812	Walking_Read
15:14:10.549	-0.82123625	3.493247	7.0295906	-0.21279734	0.030953763	0.47324523	-0.98977906	3.8732464	8.954812	Walking_Read
15:14:10.573	-0.82123625	3.493247	7.0295906	-0.21279734	0.030953763	0.47324523	-0.98977906	3.8732464	8.954812	Walking_Read
15:14:10.597	-0.82123625	3.493247	7.0295906	-0.21279734	0.030953763	0.47324523	-0.98977906	3.8732464	8.954812	Walking_Read
15:14:10.619	-0.82123625	3.493247	7.0295906	-0.21279734	0.030953763	0.47324523	-0.98977906	3.8732464	8.954812	Walking_Read
15:14:10.643	-0.82123625	3.493247	7.0295906	-0.21279734	0.030953763	0.47324523	-0.98977906	3.8732464	8.954812	Walking_Read
15:14:10.668	-0.82123625	3.493247	7.0295906	-0.21279734	0.030953763	0.47324523	-0.98977906	3.8732464	8.954812	Walking_Read
15:14:10.692	-0.4644893	4.2546263	7.398309	-0.21951687	-0.2506551	0.37733942	-0.7793068	3.888459	8.968999	Walking_Read
15:14:10.716	-0.4644893	4.2546263	7.398309	-0.21951687	-0.2506551	0.37733942	-0.7793068	3.888459	8.968999	Walking_Read
15:14:10.738	-0.4644893	4.2546263	7.398309	-0.21951687	-0.2506551	0.37733942	-0.7793068	3.888459	8.968999	Walking_Read
15:14:10.763	-0.4644893	4.2546263	7.398309	-0.21951687	-0.2506551	0.37733942	-0.7793068	3.888459	8.968999	Walking_Read
15:14:10.788	-0.4644893	4.2546263	7.398309	-0.21951687	-0.2506551	0.37733942	-0.7793068	3.888459	8.968999	Walking_Read
15:14:10.814	-0.4644893	4.2546263	7.398309	-0.21951687	-0.2506551	0.37733942	-0.7793068	3.888459	8.968999	Walking_Read
15:14:10.838	-0.4644893	4.2546263	7.398309	-0.21951687	-0.2506551	0.37733942	-0.7793068	3.888459	8.968999	Walking_Read
15:14:10.860	-0.4644893	4.2546263	7.398309	-0.21951687	-0.2506551	0.37733942	-0.7793068	3.888459	8.968999	Walking_Read
15:14:10.881	0.90982443	4.06069	10.278622	-0.10833939	-0.4253626	0.10306091	-0.23944004	3.8334098	9.023193	Walking_Read
15:14:10.903	0.90982443	4.06069	10.278622	-0.10833939	-0.4253626	0.10306091	-0.23944004	3.8334098	9.023193	Walking_Read
15:14:10.925	0.90982443	4.06069	10.278622	-0.10833939	-0.4253626	0.10306091	-0.23944004	3.8334098	9.023193	Walking_Read
15:14:10.947	0.90982443	4.06069	10.278622	-0.10833939	-0.4253626	0.10306091	-0.23944004	3.8334098	9.023193	Walking_Read
15:14:10.969	0.90982443	4.06069	10.278622	-0.10833939	-0.4253626	0.10306091	-0.23944004	3.8334098	9.023193	Walking_Read
15:14:10.993	0.90982443	4.06069	10.278622	-0.10833939	-0.4253626	0.10306091	-0.23944004	3.8334098	9.023193	Walking_Read
15:14:11.018	0.90982443	4.06069	10.278622	-0.10833939	-0.4253626	0.10306091	-0.23944004	3.8334098	9.023193	Walking_Read
15:14:11.042	0.90982443	4.06069	10.278622	-0.10833939	-0.4253626	0.10306091	-0.23944004	3.8334098	9.023193	Walking_Read
15:14:11.066	-0.2466103	3.047912	9.098245	-0.08207219	0.3308886	-0.2695669	0.08316855	3.8216732	9.030962	Walking_Read
15:14:11.090	-0.2466103	3.047912	9.098245	-0.08207219	0.3308886	-0.2695669	0.08316855	3.8216732	9.030962	Walking_Read
15:14:11.112	-0.2466103	3.047912	9.098245	-0.08207219	0.3308886	-0.2695669	0.08316855	3.8216732	9.030962	Walking_Read
15:14:11.137	-0.2466103	3.047912	9.098245	-0.08207219	0.3308886	-0.2695669	0.08316855	3.8216732	9.030962	Walking_Read
15:14:11.160	-0.2466103	3.047912	9.098245	-0.08207219	0.3308886	-0.2695669	0.08316855	3.8216732	9.030962	Walking_Read
15:14:11.184	-0.2466103	3.047912	9.098245	-0.08207219	0.3308886	-0.2695669	0.08316855	3.8216732	9.030962	Walking_Read
15:14:11.207	-0.2466103	3.047912	9.098245	-0.08207219	0.3308886	-0.2695669	0.08316855	3.8216732	9.030962	Walking_Read
15:14:11.231	0.24182175	3.7590115	7.1373334	-0.0924569	0.16473325	-0.17182845	-0.08781725	3.6343262	9.107928	Walking_Read
15:14:11.255	0.24182175	3.7590115	7.1373334	-0.0924569	0.16473325	-0.17182845	-0.08781725	3.6343262	9.107928	Walking_Read
15:14:11.279	0.24182175	3.7590115	7.1373334	-0.0924569	0.16473325	-0.17182845	-0.08781725	3.6343262	9.107928	Walking_Read
15:14:11.303	0.24182175	3.7590115	7.1373334	-0.0924569	0.16473325	-0.17182845	-0.08781725	3.6343262	9.107928	Walking_Read
15:14:11.325	0.24182175	3.7590115	7.1373334	-0.0924569	0.16473325	-0.17182845	-0.08781725	3.6343262	9.107928	Walking_Read
15:14:11.348	0.24182175	3.7590115	7.1373334	-0.0924569	0.16473325	-0.17182845	-0.08781725	3.6343262	9.107928	Walking_Read
15:14:11.373	0.24182175	3.7590115	7.1373334	-0.0924569	0.16473325	-0.17182845	-0.08781725	3.6343262	9.107928	Walking_Read
15:14:11.395	0.24182175	3.7590115	7.1373334	-0.0924569	0.16473325	-0.17182845	-0.08781725	3.6343262	9.107928	Walking_Read
15:14:11.419	0.40463245	3.380716	10.757477	0.12256767	0.4103011	0.36573297	-0.42943144	3.7613835	9.046433	Walking_Read
15:14:11.443	0.40463245	3.380716	10.757477	0.12256767	0.4103011	0.36573297	-0.42943144	3.7613835	9.046433	Walking_Read
15:14:11.465	0.40463245	3.380716	10.757477	0.12256767	0.4103011	0.36573297	-0.42943144	3.7613835	9.046433	Walking_Read
15:14:11.490	0.40463245	3.380716	10.757477	0.12256767	0.4103011	0.36573297	-0.42943144	3.7613835	9.046433	Walking_Read
15:14:11.514	0.40463245	3.380716	10.757477	0.12256767	0.4103011	0.36573297	-0.42943144	3.7613835	9.046433	Walking_Read
15:14:11.537	0.40463245	3.380716	10.757477	0.12256767	0.4103011	0.36573297	-0.42943144	3.7613835	9.046433	Walking_Read
15:14:11.561	0.40463245	3.380716	10.757477	0.12256767	0.4103011	0.36573297	-0.42943144	3.7613835	9.046433	Walking_Read
15:14:11.585	0.40463245	3.380716	10.757477	0.12256767	0.4103011	0.36573297	-0.42943144	3.7613835	9.046433	Walking_Read
15:14:11.611	-1.8579572	3.8475995	8.605023	0.2306908	-0.011806804	-0.008116567	-0.67090267	3.721945	9.04806	Walking_Read
15:14:11.635	-1.8579572	3.8475995	8.605023	0.2306908	-0.011806804	-0.008116567	-0.67090267	3.721945	9.04806	Walking_Read
15:14:11.659	-1.8579572	3.8475995	8.605023	0.2306908	-0.011806804	-0.008116567	-0.67090267	3.721945	9.04806	Walking_Read
15:14:11.681	-1.8579572	3.8475995	8.605023	0.2306908	-0.011806804	-0.008116567	-0.67090267	3.721945	9.04806	Walking_Read
15:14:11.705	-1.8579572	3.8475995	8.605023	0.2306908	-0.011806804	-0.008116567	-0.67090267	3.721945	9.04806	Walking_Read
15:14:11.730	-1.8579572	3.8475995	8.605023	0.2306908	-0.011806804	-0.008116567	-0.67090267	3.721945	9.04806	Walking_Read
15:14:11.753	-1.8579572	3.8475995	8.605023	0.2306908	-0.011806804	-0.008116567	-0.67090267	3.721945	9.04806	Walking_Read
15:14:11.777	-0.95531565	3.6560576	6.7877693	-0.09551122	-0.009974208	-0.043546747	-0.69566464	3.6635585	9.069991	Walking_Read
15:14:11.801	-0.95531565	3.6560576	6.7877693	-0.09551122	-0.009974208	-0.043546747	-0.69566464	3.6635585	9.069991	Walking_Read
15:14:11.823	-0.95531565	3.6560576	6.7877693	-0.09551122	-0.009974208	-0.043546747	-0.69566464	3.6635585	9.069991	Walking_Read
15:14:11.848	-0.95531565	3.6560576	6.7877693	-0.09551122	-0.009974208	-0.043546747	-0.69566464	3.6635585	9.069991	Walking_Read
15:14:11.872	-0.95531565	3.6560576	6.7877693	-0.09551122	-0.009974208	-0.043546747	-0.69566464	3.6635585	9.069991	Walking_Read
15:14:11.896	-0.95531565	3.6560576	6.7877693	-0.09551122	-0.009974208	-0.043546747	-0.69566464	3.6635585	9.069991	Walking_Read
15:14:11.920	-0.95531565	3.6560576	6.7877693	-0.09551122	-0.009974208	-0.043546747	-0.69566464	3.6635585	9.069991	Walking_Read
15:14:11.942	-0.95531565	3.6560576	6.7877693	-0.09551122	-0.009974208	-0.043546747	-0.69566464	3.6635585	9.069991	Walking_Read
15:14:11.967	-0.1340794	3.4573328	8.506859	0.115848154	-0.29769173	0.14582147	-1.011907	3.888414	8.945761	Walking_Read
15:14:11.991	-0.1340794	3.4573328	8.506859	0.115848154	-0.29769173	0.14582147	-1.011907	3.888414	8.945761	Walking_Read
15:14:12.015	-0.1340794	3.4573328	8.506859	0.115848154	-0.29769173	0.14582147	-1.011907	3.888414	8.945761	Walking_Read
15:14:12.039	-0.1340794	3.4573328	8.506859	0.115848154	-0.29769173	0.14582147	-1.011907	3.888414	8.945761	Walking_Read
15:14:12.061	-0.1340794	3.4573328	8.506859	0.115848154	-0.29769173	0.14582147	-1.011907	3.888414	8.945761	Walking_Read
15:14:12.086	-0.1340794	3.4573328	8.506859	0.115848154	-0.29769173	0.14582147	-1.011907	3.888414	8.945761	Walking_Read
15:14:12.110	-0.1340794	3.4573328	8.506859	0.115848154	-0.29769173	0.14582147	-1.011907	3.888414	8.945761	Walking_Read
15:14:12.133	0.32083282	2.099779	12.203619	-0.61047065	-0.47178832	0.47813216	-0.5858896	3.628703	9.091733	Walking_Read
15:14:12.157	0.32083282	2.099779	12.203619	-0.61047065	-0.47178832	0.47813216	-0.5858896	3.628703	9.091733	Walking_Read
15:14:12.181	0.32083282	2.099779	12.203619	-0.61047065	-0.47178832	0.47813216	-0.5858896	3.628703	9.091733	Walking_Read
15:14:12.205	0.32083282	2.099779	12.203619	-0.61047065	-0.47178832	0.47813216	-0.5858896	3.628703	9.091733	Walking_Read
15:14:12.229	0.32083282	2.099779	12.203619	-0.61047065	-0.47178832	0.47813216	-0.5858896	3.628703	9.091733	Walking_Read
15:14:12.253	0.32083282	2.099779	12.203619	-0.61047065	-0.47178832	0.47813216	-0.5858896	3.628703	9.091733	Walking_Read
15:14:12.277	0.32083282	2.099779	12.203619	-0.61047065	-0.47178832	0.47813216	-0.5858896	3.628703	9.091733	Walking_Read
15:14:12.299	0.32083282	2.099779	12.203619	-0.61047065	-0.47178832	0.47813216	-0.5858896	3.628703	9.091733	Walking_Read
15:14:12.324	1.3407938	1.8795058	8.38475	0.1274546	-0.41864306	-0.2903363	-0.051440995	3.3896163	9.202077	Walking_Read
15:14:12.347	1.3407938	1.8795058	8.38475	0.1274546	-0.41864306	-0.2903363	-0.051440995	3.3896163	9.202077	Walking_Read
15:14:12.369	1.3407938	1.8795058	8.38475	0.1274546	-0.41864306	-0.2903363	-0.051440995	3.3896163	9.202077	Walking_Read
15:14:12.393	1.3407938	1.8795058	8.38475	0.1274546	-0.41864306	-0.2903363	-0.051440995	3.3896163	9.202077	Walking_Read
15:14:12.417	1.3407938	1.8795058	8.38475	0.1274546	-0.41864306	-0.2903363	-0.051440995	3.3896163	9.202077	Walking_Read
15:14:12.441	1.3407938	1.8795058	8.38475	0.1274546	-0.41864306	-0.2903363	-0.051440995	3.3896163	9.202077	Walking_Read
15:14:12.465	1.3407938	1.8795058	8.38475	0.1274546	-0.41864306	-0.2903363	-0.051440995	3.3896163	9.202077	Walking_Read
15:14:12.489	1.3407938	1.8795058	8.38475	0.1274546	-0.41864306	-0.2903363	-0.051440995	3.3896163	9.202077	Walking_Read
15:14:12.512	0.6608198	4.0295644	7.5898514	0.022996634	0.12747048	-0.15961115	0.080032736	3.6327035	9.108645	Walking_Read
15:14:12.537	0.6608198	4.0295644	7.5898514	0.022996634	0.12747048	-0.15961115	0.080032736	3.6327035	9.108645	Walking_Read
15:14:12.561	0.6608198	4.0295644	7.5898514	0.022996634	0.12747048	-0.15961115	0.080032736	3.6327035	9.108645	Walking_Read
15:14:12.585	0.6608198	4.0295644	7.5898514	0.022996634	0.12747048	-0.15961115	0.080032736	3.6327035	9.108645	Walking_Read
15:14:12.609	0.6608198	4.0295644	7.5898514	0.022996634	0.12747048	-0.15961115	0.080032736	3.6327035	9.108645	Walking_Read
15:14:12.631	0.6608198	4.0295644	7.5898514	0.022996634	0.12747048	-0.15961115	0.080032736	3.6327035	9.108645	Walking_Read
15:14:12.655	0.6608198	4.0295644	7.5898514	0.022996634	0.12747048	-0.15961115	0.080032736	3.6327035	9.108645	Walking_Read
15:14:12.678	-0.062251143	4.6496816	10.352844	-0.05397239	0.3412733	0.06701986	-0.27737904	3.9792526	8.958737	Walking_Read
15:14:12.702	-0.062251143	4.6496816	10.352844	-0.05397239	0.3412733	0.06701986	-0.27737904	3.9792526	8.958737	Walking_Read
15:14:12.724	-0.062251143	4.6496816	10.352844	-0.05397239	0.3412733	0.06701986	-0.27737904	3.9792526	8.958737	Walking_Read
15:14:12.747	-0.062251143	4.6496816	10.352844	-0.05397239	0.3412733	0.06701986	-0.27737904	3.9792526	8.958737	Walking_Read
15:14:12.771	-0.062251143	4.6496816	10.352844	-0.05397239	0.3412733	0.06701986	-0.27737904	3.9792526	8.958737	Walking_Read
15:14:12.795	-0.062251143	4.6496816	10.352844	-0.05397239	0.3412733	0.06701986	-0.27737904	3.9792526	8.958737	Walking_Read
15:14:12.819	-0.062251143	4.6496816	10.352844	-0.05397239	0.3412733	0.06701986	-0.27737904	3.9792526	8.958737	Walking_Read
15:14:12.843	-0.062251143	4.6496816	10.352844	-0.05397239	0.3412733	0.06701986	-0.27737904	3.9792526	8.958737	Walking_Read
15:14:12.867	-3.7829542	4.415043	6.1820173	0.2801709	0.103646725	-0.11013106	-1.3223127	3.8668327	8.914565	Walking_Read
15:14:12.891	-3.7829542	4.415043	6.1820173	0.2801709	0.103646725	-0.11013106	-1.3223127	3.8668327	8.914565	Walking_Read
15:14:12.915	-3.7829542	4.415043	6.1820173	0.2801709	0.103646725	-0.11013106	-1.3223127	3.8668327	8.914565	Walking_Read
15:14:12.939	-3.7829542	4.415043	6.1820173	0.2801709	0.103646725	-0.11013106	-1.3223127	3.8668327	8.914565	Walking_Read
15:14:12.963	-3.7829542	4.415043	6.1820173	0.2801709	0.103646725	-0.11013106	-1.3223127	3.8668327	8.914565	Walking_Read
15:14:12.987	-3.7829542	4.415043	6.1820173	0.2801709	0.103646725	-0.11013106	-1.3223127	3.8668327	8.914565	Walking_Read
15:14:13.009	-3.7829542	4.415043	6.1820173	0.2801709	0.103646725	-0.11013106	-1.3223127	3.8668327	8.914565	Walking_Read
15:14:13.034	-1.7286664	3.790137	7.518023	-0.3038163	-0.036241412	0.43842593	-1.4152336	3.6836438	8.977652	Walking_Read
15:14:13.057	-1.7286664	3.790137	7.518023	-0.3038163	-0.036241412	0.43842593	-1.4152336	3.6836438	8.977652	Walking_Read
15:14:13.079	-1.7286664	3.790137	7.518023	-0.3038163	-0.036241412	0.43842593	-1.4152336	3.6836438	8.977652	Walking_Read
15:14:13.103	-1.7286664	3.790137	7.518023	-0.3038163	-0.036241412	0.43842593	-1.4152336	3.6836438	8.977652	Walking_Read
15:14:13.127	-1.7286664	3.790137	7.518023	-0.3038163	-0.036241412	0.43842593	-1.4152336	3.6836438	8.977652	Walking_Read
15:14:13.150	-1.7286664	3.790137	7.518023	-0.3038163	-0.036241412	0.43842593	-1.4152336	3.6836438	8.977652	Walking_Read
15:14:13.174	-1.7286664	3.790137	7.518023	-0.3038163	-0.036241412	0.43842593	-1.4152336	3.6836438	8.977652	Walking_Read
15:14:13.198	-1.7286664	3.790137	7.518023	-0.3038163	-0.036241412	0.43842593	-1.4152336	3.6836438	8.977652	Walking_Read
15:14:13.222	-1.3216397	4.3001175	8.722343	0.14028277	-0.03379795	0.19591244	-1.183571	3.7174804	8.997215	Walking_Read
15:14:13.246	-1.3216397	4.3001175	8.722343	0.14028277	-0.03379795	0.19591244	-1.183571	3.7174804	8.997215	Walking_Read
15:14:13.271	-1.3216397	4.3001175	8.722343	0.14028277	-0.03379795	0.19591244	-1.183571	3.7174804	8.997215	Walking_Read
15:14:13.293	-1.3216397	4.3001175	8.722343	0.14028277	-0.03379795	0.19591244	-1.183571	3.7174804	8.997215	Walking_Read
15:14:13.318	-1.3216397	4.3001175	8.722343	0.14028277	-0.03379795	0.19591244	-1.183571	3.7174804	8.997215	Walking_Read
15:14:13.342	-1.3216397	4.3001175	8.722343	0.14028277	-0.03379795	0.19591244	-1.183571	3.7174804	8.997215	Walking_Read
15:14:13.366	-1.3216397	4.3001175	8.722343	0.14028277	-0.03379795	0.19591244	-1.183571	3.7174804	8.997215	Walking_Read
15:14:13.389	2.3679378	2.545114	10.13736	0.059648547	-0.5389835	-0.06431617	-1.183571	3.7174804	8.997215	Walking_Read
15:14:13.412	2.3679378	2.545114	10.13736	0.059648547	-0.5389835	-0.06431617	-0.8927094	3.5860991	9.083686	Walking_Read
15:14:13.436	2.3679378	2.545114	10.13736	0.059648547	-0.5389835	-0.06431617	-0.8927094	3.5860991	9.083686	Walking_Read
15:14:13.460	2.3679378	2.545114	10.13736	0.059648547	-0.5389835	-0.06431617	-0.8927094	3.5860991	9.083686	Walking_Read
15:14:13.483	2.3679378	2.545114	10.13736	0.059648547	-0.5389835	-0.06431617	-0.8927094	3.5860991	9.083686	Walking_Read
15:14:13.508	2.3679378	2.545114	10.13736	0.059648547	-0.5389835	-0.06431617	-0.8927094	3.5860991	9.083686	Walking_Read
15:14:13.532	2.3679378	2.545114	10.13736	0.059648547	-0.5389835	-0.06431617	-0.8927094	3.5860991	9.083686	Walking_Read
15:14:13.555	2.3679378	2.545114	10.13736	0.059648547	-0.5389835	-0.06431617	-0.8927094	3.5860991	9.083686	Walking_Read
15:14:13.579	0.06464542	2.169213	7.362395	0.051707298	-0.37160644	-0.4155637	-0.14226137	3.1993952	9.268981	Walking_Read
15:14:13.603	0.06464542	2.169213	7.362395	0.051707298	-0.37160644	-0.4155637	-0.14226137	3.1993952	9.268981	Walking_Read
15:14:13.627	0.06464542	2.169213	7.362395	0.051707298	-0.37160644	-0.4155637	-0.14226137	3.1993952	9.268981	Walking_Read
15:14:13.651	0.06464542	2.169213	7.362395	0.051707298	-0.37160644	-0.4155637	-0.14226137	3.1993952	9.268981	Walking_Read
15:14:13.675	0.06464542	2.169213	7.362395	0.051707298	-0.37160644	-0.4155637	-0.14226137	3.1993952	9.268981	Walking_Read
15:14:13.699	0.06464542	2.169213	7.362395	0.051707298	-0.37160644	-0.4155637	-0.14226137	3.1993952	9.268981	Walking_Read
15:14:13.722	0.06464542	2.169213	7.362395	0.051707298	-0.37160644	-0.4155637	-0.14226137	3.1993952	9.268981	Walking_Read
15:14:13.748	0.06464542	2.169213	7.362395	0.051707298	-0.37160644	-0.4155637	-0.14226137	3.1993952	9.268981	Walking_Read
15:14:13.772	-0.56744313	4.415043	8.109408	0.3455335	0.67297316	-0.07714434	-0.35612765	3.4932306	9.1564665	Walking_Read
15:14:13.796	-0.56744313	4.415043	8.109408	0.3455335	0.67297316	-0.07714434	-0.35612765	3.4932306	9.1564665	Walking_Read
15:14:13.820	-0.56744313	4.415043	8.109408	0.3455335	0.67297316	-0.07714434	-0.35612765	3.4932306	9.1564665	Walking_Read
15:14:13.844	-0.56744313	4.415043	8.109408	0.3455335	0.67297316	-0.07714434	-0.35612765	3.4932306	9.1564665	Walking_Read
15:14:13.867	-0.56744313	4.415043	8.109408	0.3455335	0.67297316	-0.07714434	-0.35612765	3.4932306	9.1564665	Walking_Read
15:14:13.891	-0.56744313	4.415043	8.109408	0.3455335	0.67297316	-0.07714434	-0.35612765	3.4932306	9.1564665	Walking_Read
15:14:13.915	-0.56744313	4.415043	8.109408	0.3455335	0.67297316	-0.07714434	-0.35612765	3.4932306	9.1564665	Walking_Read
15:14:13.939	-2.9569294	3.347196	11.207601	-0.36123762	0.6369321	0.19469069	-1.0120958	3.6630433	9.040361	Walking_Read
15:14:13.962	-2.9569294	3.347196	11.207601	-0.36123762	0.6369321	0.19469069	-1.0120958	3.6630433	9.040361	Walking_Read
15:14:13.987	-2.9569294	3.347196	11.207601	-0.36123762	0.6369321	0.19469069	-1.0120958	3.6630433	9.040361	Walking_Read
15:14:14.011	-2.9569294	3.347196	11.207601	-0.36123762	0.6369321	0.19469069	-1.0120958	3.6630433	9.040361	Walking_Read
15:14:14.033	-2.9569294	3.347196	11.207601	-0.36123762	0.6369321	0.19469069	-1.0120958	3.6630433	9.040361	Walking_Read
15:14:14.058	-2.9569294	3.347196	11.207601	-0.36123762	0.6369321	0.19469069	-1.0120958	3.6630433	9.040361	Walking_Read
15:14:14.082	-2.9569294	3.347196	11.207601	-0.36123762	0.6369321	0.19469069	-1.0120958	3.6630433	9.040361	Walking_Read
15:14:14.106	-2.9569294	3.347196	11.207601	-0.36123762	0.6369321	0.19469069	-1.0120958	3.6630433	9.040361	Walking_Read
15:14:14.131	-1.4676905	2.8204558	8.049552	-0.08634824	-0.17735128	0.37978286	-1.4225351	3.5806262	9.0180855	Walking_Read
15:14:14.155	-1.4676905	2.8204558	8.049552	-0.08634824	-0.17735128	0.37978286	-1.4225351	3.5806262	9.0180855	Walking_Read
15:14:14.179	-1.4676905	2.8204558	8.049552	-0.08634824	-0.17735128	0.37978286	-1.4225351	3.5806262	9.0180855	Walking_Read
15:14:14.201	-1.4676905	2.8204558	8.049552	-0.08634824	-0.17735128	0.37978286	-1.4225351	3.5806262	9.0180855	Walking_Read
15:14:14.226	-1.4676905	2.8204558	8.049552	-0.08634824	-0.17735128	0.37978286	-1.4225351	3.5806262	9.0180855	Walking_Read
15:14:14.250	-1.4676905	2.8204558	8.049552	-0.08634824	-0.17735128	0.37978286	-1.4225351	3.5806262	9.0180855	Walking_Read
15:14:14.274	-1.4676905	2.8204558	8.049552	-0.08634824	-0.17735128	0.37978286	-1.4225351	3.5806262	9.0180855	Walking_Read
15:14:14.297	-0.9505271	3.7111259	7.5850625	-0.2628883	-0.43941247	0.11283475	-0.88765556	3.4390244	9.140873	Walking_Read
15:14:14.321	-0.9505271	3.7111259	7.5850625	-0.2628883	-0.43941247	0.11283475	-0.88765556	3.4390244	9.140873	Walking_Read
15:14:14.345	-0.9505271	3.7111259	7.5850625	-0.2628883	-0.43941247	0.11283475	-0.88765556	3.4390244	9.140873	Walking_Read
15:14:14.369	-0.9505271	3.7111259	7.5850625	-0.2628883	-0.43941247	0.11283475	-0.88765556	3.4390244	9.140873	Walking_Read
15:14:14.393	-0.9505271	3.7111259	7.5850625	-0.2628883	-0.43941247	0.11283475	-0.88765556	3.4390244	9.140873	Walking_Read
15:14:14.415	-0.9505271	3.7111259	7.5850625	-0.2628883	-0.43941247	0.11283475	-0.88765556	3.4390244	9.140873	Walking_Read
15:14:14.436	-0.9505271	3.7111259	7.5850625	-0.2628883	-0.43941247	0.11283475	-0.88765556	3.4390244	9.140873	Walking_Read
15:14:14.457	-0.9505271	3.7111259	7.5850625	-0.2628883	-0.43941247	0.11283475	-0.88765556	3.4390244	9.140873	Walking_Read
15:14:14.478	0.49082634	5.1237483	10.33369	0.16838257	-0.28669617	-0.28544942	-0.3759804	3.5798707	9.122145	Walking_Read
15:14:14.499	0.49082634	5.1237483	10.33369	0.16838257	-0.28669617	-0.28544942	-0.3759804	3.5798707	9.122145	Walking_Read
15:14:14.520	0.49082634	5.1237483	10.33369	0.16838257	-0.28669617	-0.28544942	-0.3759804	3.5798707	9.122145	Walking_Read
15:14:14.542	0.49082634	5.1237483	10.33369	0.16838257	-0.28669617	-0.28544942	-0.3759804	3.5798707	9.122145	Walking_Read
15:14:14.565	0.49082634	5.1237483	10.33369	0.16838257	-0.28669617	-0.28544942	-0.3759804	3.5798707	9.122145	Walking_Read
15:14:14.587	0.49082634	5.1237483	10.33369	0.16838257	-0.28669617	-0.28544942	-0.3759804	3.5798707	9.122145	Walking_Read
15:14:14.611	0.49082634	5.1237483	10.33369	0.16838257	-0.28669617	-0.28544942	-0.3759804	3.5798707	9.122145	Walking_Read
15:14:14.632	0.49082634	5.1237483	10.33369	0.16838257	-0.28669617	-0.28544942	-0.3759804	3.5798707	9.122145	Walking_Read
15:14:14.654	0.0071828244	3.4357843	8.58587	-0.11566978	-0.30624387	-0.54262364	0.106157504	3.5659451	9.134721	Walking_Read
15:14:14.677	0.0071828244	3.4357843	8.58587	-0.11566978	-0.30624387	-0.54262364	0.106157504	3.5659451	9.134721	Walking_Read
15:14:14.699	0.0071828244	3.4357843	8.58587	-0.11566978	-0.30624387	-0.54262364	0.106157504	3.5659451	9.134721	Walking_Read
15:14:14.721	0.0071828244	3.4357843	8.58587	-0.11566978	-0.30624387	-0.54262364	0.106157504	3.5659451	9.134721	Walking_Read
15:14:14.743	0.0071828244	3.4357843	8.58587	-0.11566978	-0.30624387	-0.54262364	0.106157504	3.5659451	9.134721	Walking_Read
15:14:14.765	0.0071828244	3.4357843	8.58587	-0.11566978	-0.30624387	-0.54262364	0.106157504	3.5659451	9.134721	Walking_Read
15:14:14.786	0.0071828244	3.4357843	8.58587	-0.11566978	-0.30624387	-0.54262364	0.106157504	3.5659451	9.134721	Walking_Read
15:14:14.807	0.0071828244	3.4357843	8.58587	-0.11566978	-0.30624387	-0.54262364	0.106157504	3.5659451	9.134721	Walking_Read
15:14:14.828	0.5889916	3.172414	7.1397276	-0.22562551	-0.28669617	-0.74665266	0.46591043	3.3620894	9.200525	Walking_Read
15:14:14.849	0.5889916	3.172414	7.1397276	-0.22562551	-0.28669617	-0.74665266	0.46591043	3.3620894	9.200525	Walking_Read
15:14:14.870	0.5889916	3.172414	7.1397276	-0.22562551	-0.28669617	-0.74665266	0.46591043	3.3620894	9.200525	Walking_Read
15:14:14.894	0.5889916	3.172414	7.1397276	-0.22562551	-0.28669617	-0.74665266	0.46591043	3.3620894	9.200525	Walking_Read
15:14:14.916	0.5889916	3.172414	7.1397276	-0.22562551	-0.28669617	-0.74665266	0.46591043	3.3620894	9.200525	Walking_Read
15:14:14.938	0.5889916	3.172414	7.1397276	-0.22562551	-0.28669617	-0.74665266	0.46591043	3.3620894	9.200525	Walking_Read
15:14:14.961	0.5889916	3.172414	7.1397276	-0.22562551	-0.28669617	-0.74665266	0.46591043	3.3620894	9.200525	Walking_Read
15:14:14.982	0.5889916	3.172414	7.1397276	-0.22562551	-0.28669617	-0.74665266	0.46591043	3.3620894	9.200525	Walking_Read
15:14:15.004	0.5889916	3.172414	7.1397276	-0.22562551	-0.28669617	-0.74665266	0.46591043	3.3620894	9.200525	Walking_Read
15:14:15.026	-0.2681588	3.7709827	9.172467	0.0639246	0.3412733	0.032200538	0.3098108	3.3819458	9.199828	Walking_Read
15:14:15.047	-0.2681588	3.7709827	9.172467	0.0639246	0.3412733	0.032200538	0.3098108	3.3819458	9.199828	Walking_Read
15:14:15.068	-0.2681588	3.7709827	9.172467	0.0639246	0.3412733	0.032200538	0.3098108	3.3819458	9.199828	Walking_Read
15:14:15.090	-0.2681588	3.7709827	9.172467	0.0639246	0.3412733	0.032200538	0.3098108	3.3819458	9.199828	Walking_Read
15:14:15.111	-0.2681588	3.7709827	9.172467	0.0639246	0.3412733	0.032200538	0.3098108	3.3819458	9.199828	Walking_Read
15:14:15.133	-0.2681588	3.7709827	9.172467	0.0639246	0.3412733	0.032200538	0.3098108	3.3819458	9.199828	Walking_Read
15:14:15.155	-0.2681588	3.7709827	9.172467	0.0639246	0.3412733	0.032200538	0.3098108	3.3819458	9.199828	Walking_Read
15:14:15.176	-0.2681588	3.7709827	9.172467	0.0639246	0.3412733	0.032200538	0.3098108	3.3819458	9.199828	Walking_Read
15:14:15.197	-1.673598	1.9824595	10.489318	0.39684618	0.30339965	0.023648426	-0.48502964	3.281569	9.228565	Walking_Read
15:14:15.218	-1.673598	1.9824595	10.489318	0.39684618	0.30339965	0.023648426	-0.48502964	3.281569	9.228565	Walking_Read
15:14:15.240	-1.673598	1.9824595	10.489318	0.39684618	0.30339965	0.023648426	-0.48502964	3.281569	9.228565	Walking_Read
15:14:15.261	-1.673598	1.9824595	10.489318	0.39684618	0.30339965	0.023648426	-0.48502964	3.281569	9.228565	Walking_Read
15:14:15.282	-1.673598	1.9824595	10.489318	0.39684618	0.30339965	0.023648426	-0.48502964	3.281569	9.228565	Walking_Read
15:14:15.304	-1.673598	1.9824595	10.489318	0.39684618	0.30339965	0.023648426	-0.48502964	3.281569	9.228565	Walking_Read
15:14:15.325	-1.673598	1.9824595	10.489318	0.39684618	0.30339965	0.023648426	-0.48502964	3.281569	9.228565	Walking_Read
15:14:15.347	-1.673598	1.9824595	10.489318	0.39684618	0.30339965	0.023648426	-0.48502964	3.281569	9.228565	Walking_Read
15:14:15.368	-1.0989721	3.241848	6.699181	0.01810971	-0.23171829	0.41093698	-0.8558007	3.3087125	9.191865	Walking_Read
15:14:15.390	-1.0989721	3.241848	6.699181	0.01810971	-0.23171829	0.41093698	-0.8558007	3.3087125	9.191865	Walking_Read
15:14:15.411	-1.0989721	3.241848	6.699181	0.01810971	-0.23171829	0.41093698	-0.8558007	3.3087125	9.191865	Walking_Read
15:14:15.433	-1.0989721	3.241848	6.699181	0.01810971	-0.23171829	0.41093698	-0.8558007	3.3087125	9.191865	Walking_Read
15:14:15.454	-1.0989721	3.241848	6.699181	0.01810971	-0.23171829	0.41093698	-0.8558007	3.3087125	9.191865	Walking_Read
15:14:15.476	-1.0989721	3.241848	6.699181	0.01810971	-0.23171829	0.41093698	-0.8558007	3.3087125	9.191865	Walking_Read
15:14:15.497	-1.0989721	3.241848	6.699181	0.01810971	-0.23171829	0.41093698	-0.8558007	3.3087125	9.191865	Walking_Read
15:14:15.518	-1.0989721	3.241848	6.699181	0.01810971	-0.23171829	0.41093698	-0.8558007	3.3087125	9.191865	Walking_Read
15:14:15.540	-1.0989721	3.241848	6.699181	0.01810971	-0.23171829	0.41093698	-0.8558007	3.3087125	9.191865	Walking_Read
15:14:15.563	-0.94095	3.213117	7.642525	-0.08207219	-0.030132761	0.39749795	-0.7399788	3.4671874	9.143381	Walking_Read
15:14:15.596	-0.94095	3.213117	7.642525	-0.08207219	-0.030132761	0.39749795	-0.7399788	3.4671874	9.143381	Walking_Read
15:14:15.630	-0.94095	3.213117	7.642525	-0.08207219	-0.030132761	0.39749795	-0.7399788	3.4671874	9.143381	Walking_Read
15:14:15.666	-0.94095	3.213117	7.642525	-0.08207219	-0.030132761	0.39749795	-0.7399788	3.4671874	9.143381	Walking_Read
15:14:15.699	-0.94095	3.213117	7.642525	-0.08207219	-0.030132761	0.39749795	-0.7399788	3.4671874	9.143381	Walking_Read
15:14:15.732	1.5107874	3.8763309	10.652128	-0.30198368	0.059053566	0.34374183	-0.36548626	3.59498	9.116628	Walking_Read
15:14:15.766	1.5107874	3.8763309	10.652128	-0.30198368	0.059053566	0.34374183	-0.36548626	3.59498	9.116628	Walking_Read
15:14:15.801	1.5107874	3.8763309	10.652128	-0.30198368	0.059053566	0.34374183	-0.36548626	3.59498	9.116628	Walking_Read
15:14:15.825	1.5107874	3.8763309	10.652128	-0.30198368	0.059053566	0.34374183	-0.36548626	3.59498	9.116628	Walking_Read
15:14:15.853	1.5107874	3.8763309	10.652128	-0.30198368	0.059053566	0.34374183	-0.36548626	3.59498	9.116628	Walking_Read
15:14:15.877	1.5107874	3.8763309	10.652128	-0.30198368	0.059053566	0.34374183	-0.36548626	3.59498	9.116628	Walking_Read
15:14:15.901	1.5107874	3.8763309	10.652128	-0.30198368	0.059053566	0.34374183	-0.36548626	3.59498	9.116628	Walking_Read
15:14:15.924	0.7110996	2.185973	9.035994	0.16166304	-0.05090218	-0.42167234	0.046873543	3.5520961	9.140612	Walking_Read
15:14:15.948	0.7110996	2.185973	9.035994	0.16166304	-0.05090218	-0.42167234	0.046873543	3.5520961	9.140612	Walking_Read
15:14:15.973	0.7110996	2.185973	9.035994	0.16166304	-0.05090218	-0.42167234	0.046873543	3.5520961	9.140612	Walking_Read
15:14:15.996	0.7110996	2.185973	9.035994	0.16166304	-0.05090218	-0.42167234	0.046873543	3.5520961	9.140612	Walking_Read
15:14:16.020	0.7110996	2.185973	9.035994	0.16166304	-0.05090218	-0.42167234	0.046873543	3.5520961	9.140612	Walking_Read
15:14:16.044	0.7110996	2.185973	9.035994	0.16166304	-0.05090218	-0.42167234	0.046873543	3.5520961	9.140612	Walking_Read
15:14:16.068	0.7110996	2.185973	9.035994	0.16166304	-0.05090218	-0.42167234	0.046873543	3.5520961	9.140612	Walking_Read
15:14:16.092	0.12450229	4.7334814	7.467743	-0.049085464	0.33699724	-0.15289164	0.118812114	3.6926785	9.084072	Walking_Read
15:14:16.116	0.12450229	4.7334814	7.467743	-0.049085464	0.33699724	-0.15289164	0.118812114	3.6926785	9.084072	Walking_Read
15:14:16.140	0.12450229	4.7334814	7.467743	-0.049085464	0.33699724	-0.15289164	0.118812114	3.6926785	9.084072	Walking_Read
15:14:16.164	0.12450229	4.7334814	7.467743	-0.049085464	0.33699724	-0.15289164	0.118812114	3.6926785	9.084072	Walking_Read
15:14:16.188	0.12450229	4.7334814	7.467743	-0.049085464	0.33699724	-0.15289164	0.118812114	3.6926785	9.084072	Walking_Read
15:14:16.213	0.12450229	4.7334814	7.467743	-0.049085464	0.33699724	-0.15289164	0.118812114	3.6926785	9.084072	Walking_Read
15:14:16.236	0.12450229	4.7334814	7.467743	-0.049085464	0.33699724	-0.15289164	0.118812114	3.6926785	9.084072	Walking_Read
15:14:16.260	0.12450229	4.7334814	7.467743	-0.049085464	0.33699724	-0.15289164	0.118812114	3.6926785	9.084072	Walking_Read
15:14:16.283	0.1340794	4.1588554	10.537204	0.115848154	0.11403144	0.16598003	-0.14256036	3.94124	8.978678	Walking_Read
15:14:16.305	0.1340794	4.1588554	10.537204	0.115848154	0.11403144	0.16598003	-0.14256036	3.94124	8.978678	Walking_Read
15:14:16.326	0.1340794	4.1588554	10.537204	0.115848154	0.11403144	0.16598003	-0.14256036	3.94124	8.978678	Walking_Read
15:14:16.348	0.1340794	4.1588554	10.537204	0.115848154	0.11403144	0.16598003	-0.14256036	3.94124	8.978678	Walking_Read
15:14:16.369	0.1340794	4.1588554	10.537204	0.115848154	0.11403144	0.16598003	-0.14256036	3.94124	8.978678	Walking_Read
15:14:16.391	0.1340794	4.1588554	10.537204	0.115848154	0.11403144	0.16598003	-0.14256036	3.94124	8.978678	Walking_Read
15:14:16.413	0.1340794	4.1588554	10.537204	0.115848154	0.11403144	0.16598003	-0.14256036	3.94124	8.978678	Walking_Read
15:14:16.434	0.1340794	4.1588554	10.537204	0.115848154	0.11403144	0.16598003	-0.14256036	3.94124	8.978678	Walking_Read
15:14:16.457	-2.8827069	4.3432145	6.2131433	0.80123895	-0.057621695	-0.18221317	-0.5371756	4.0378723	8.920615	Walking_Read
15:14:16.478	-2.8827069	4.3432145	6.2131433	0.80123895	-0.057621695	-0.18221317	-0.5371756	4.0378723	8.920615	Walking_Read
15:14:16.500	-2.8827069	4.3432145	6.2131433	0.80123895	-0.057621695	-0.18221317	-0.5371756	4.0378723	8.920615	Walking_Read
15:14:16.521	-2.8827069	4.3432145	6.2131433	0.80123895	-0.057621695	-0.18221317	-0.5371756	4.0378723	8.920615	Walking_Read
15:14:16.543	-2.8827069	4.3432145	6.2131433	0.80123895	-0.057621695	-0.18221317	-0.5371756	4.0378723	8.920615	Walking_Read
15:14:16.564	-2.8827069	4.3432145	6.2131433	0.80123895	-0.057621695	-0.18221317	-0.5371756	4.0378723	8.920615	Walking_Read
15:14:16.586	-2.8827069	4.3432145	6.2131433	0.80123895	-0.057621695	-0.18221317	-0.5371756	4.0378723	8.920615	Walking_Read
15:14:16.607	-2.8827069	4.3432145	6.2131433	0.80123895	-0.057621695	-0.18221317	-0.5371756	4.0378723	8.920615	Walking_Read
15:14:16.629	-0.65842557	4.2618093	6.9936767	-0.15659775	0.12808135	0.45736277	-0.750352	4.1869874	8.836089	Walking_Read
15:14:16.652	-0.65842557	4.2618093	6.9936767	-0.15659775	0.12808135	0.45736277	-0.750352	4.1869874	8.836089	Walking_Read
15:14:16.676	-0.65842557	4.2618093	6.9936767	-0.15659775	0.12808135	0.45736277	-0.750352	4.1869874	8.836089	Walking_Read
15:14:16.700	-0.65842557	4.2618093	6.9936767	-0.15659775	0.12808135	0.45736277	-0.750352	4.1869874	8.836089	Walking_Read
15:14:16.723	-0.65842557	4.2618093	6.9936767	-0.15659775	0.12808135	0.45736277	-0.750352	4.1869874	8.836089	Walking_Read
15:14:16.747	-0.65842557	4.2618093	6.9936767	-0.15659775	0.12808135	0.45736277	-0.750352	4.1869874	8.836089	Walking_Read
15:14:16.771	-0.65842557	4.2618093	6.9936767	-0.15659775	0.12808135	0.45736277	-0.750352	4.1869874	8.836089	Walking_Read
15:14:16.794	-0.65842557	4.2618093	6.9936767	-0.15659775	0.12808135	0.45736277	-0.750352	4.1869874	8.836089	Walking_Read
15:14:16.816	-0.16041641	5.3368387	7.9585695	-0.34474424	-0.06983901	0.2368404	-0.49213266	4.321898	8.789162	Walking_Read
15:14:16.837	-0.16041641	5.3368387	7.9585695	-0.34474424	-0.06983901	0.2368404	-0.49213266	4.321898	8.789162	Walking_Read
15:14:16.861	-0.16041641	5.3368387	7.9585695	-0.34474424	-0.06983901	0.2368404	-0.49213266	4.321898	8.789162	Walking_Read
15:14:16.885	-0.16041641	5.3368387	7.9585695	-0.34474424	-0.06983901	0.2368404	-0.49213266	4.321898	8.789162	Walking_Read
15:14:16.909	-0.16041641	5.3368387	7.9585695	-0.34474424	-0.06983901	0.2368404	-0.49213266	4.321898	8.789162	Walking_Read
15:14:16.933	-0.16041641	5.3368387	7.9585695	-0.34474424	-0.06983901	0.2368404	-0.49213266	4.321898	8.789162	Walking_Read
15:14:16.956	-0.16041641	5.3368387	7.9585695	-0.34474424	-0.06983901	0.2368404	-0.49213266	4.321898	8.789162	Walking_Read
15:14:16.980	-0.16041641	5.3368387	7.9585695	-0.34474424	-0.06983901	0.2368404	-0.49213266	4.321898	8.789162	Walking_Read
15:14:17.005	1.2186859	3.2298768	11.461393	0.037046537	-0.27447885	0.3962762	-0.13712198	4.0699944	8.921138	Walking_Read
15:14:17.029	1.2186859	3.2298768	11.461393	0.037046537	-0.27447885	0.3962762	-0.13712198	4.0699944	8.921138	Walking_Read
15:14:17.053	1.2186859	3.2298768	11.461393	0.037046537	-0.27447885	0.3962762	-0.13712198	4.0699944	8.921138	Walking_Read
15:14:17.077	1.2186859	3.2298768	11.461393	0.037046537	-0.27447885	0.3962762	-0.13712198	4.0699944	8.921138	Walking_Read
15:14:17.099	1.2186859	3.2298768	11.461393	0.037046537	-0.27447885	0.3962762	-0.13712198	4.0699944	8.921138	Walking_Read
15:14:17.124	1.2186859	3.2298768	11.461393	0.037046537	-0.27447885	0.3962762	-0.13712198	4.0699944	8.921138	Walking_Read
15:14:17.148	1.2186859	3.2298768	11.461393	0.037046537	-0.27447885	0.3962762	-0.13712198	4.0699944	8.921138	Walking_Read
15:14:17.170	0.74222517	2.5642684	7.4892917	-0.009379225	0.021790786	-0.29277977	0.39446956	4.1139936	8.893246	Walking_Read
15:14:17.194	0.74222517	2.5642684	7.4892917	-0.009379225	0.021790786	-0.29277977	0.39446956	4.1139936	8.893246	Walking_Read
15:14:17.218	0.74222517	2.5642684	7.4892917	-0.009379225	0.021790786	-0.29277977	0.39446956	4.1139936	8.893246	Walking_Read
15:14:17.242	0.74222517	2.5642684	7.4892917	-0.009379225	0.021790786	-0.29277977	0.39446956	4.1139936	8.893246	Walking_Read
15:14:17.266	0.74222517	2.5642684	7.4892917	-0.009379225	0.021790786	-0.29277977	0.39446956	4.1139936	8.893246	Walking_Read
15:14:17.290	0.74222517	2.5642684	7.4892917	-0.009379225	0.021790786	-0.29277977	0.39446956	4.1139936	8.893246	Walking_Read
15:14:17.314	0.74222517	2.5642684	7.4892917	-0.009379225	0.021790786	-0.29277977	0.39446956	4.1139936	8.893246	Walking_Read
15:14:17.338	0.74222517	2.5642684	7.4892917	-0.009379225	0.021790786	-0.29277977	0.39446956	4.1139936	8.893246	Walking_Read
15:14:17.362	0.08619389	4.1516724	8.7534685	-0.17736717	0.20138516	-0.05026627	0.111336075	4.0071115	8.949918	Walking_Read
15:14:17.386	0.08619389	4.1516724	8.7534685	-0.17736717	0.20138516	-0.05026627	0.111336075	4.0071115	8.949918	Walking_Read
15:14:17.410	0.08619389	4.1516724	8.7534685	-0.17736717	0.20138516	-0.05026627	0.111336075	4.0071115	8.949918	Walking_Read
15:14:17.433	0.08619389	4.1516724	8.7534685	-0.17736717	0.20138516	-0.05026627	0.111336075	4.0071115	8.949918	Walking_Read
15:14:17.457	0.08619389	4.1516724	8.7534685	-0.17736717	0.20138516	-0.05026627	0.111336075	4.0071115	8.949918	Walking_Read
15:14:17.485	0.08619389	4.1516724	8.7534685	-0.17736717	0.20138516	-0.05026627	0.111336075	4.0071115	8.949918	Walking_Read
15:14:17.509	0.08619389	4.1516724	8.7534685	-0.17736717	0.20138516	-0.05026627	0.111336075	4.0071115	8.949918	Walking_Read
15:14:17.531	1.1013664	4.6760187	10.632975	0.23557775	0.45245078	0.030367944	-0.33079585	4.171488	8.869027	Walking_Read
15:14:17.554	1.1013664	4.6760187	10.632975	0.23557775	0.45245078	0.030367944	-0.33079585	4.171488	8.869027	Walking_Read
15:14:17.576	1.1013664	4.6760187	10.632975	0.23557775	0.45245078	0.030367944	-0.33079585	4.171488	8.869027	Walking_Read
15:14:17.601	1.1013664	4.6760187	10.632975	0.23557775	0.45245078	0.030367944	-0.33079585	4.171488	8.869027	Walking_Read
15:14:17.624	1.1013664	4.6760187	10.632975	0.23557775	0.45245078	0.030367944	-0.33079585	4.171488	8.869027	Walking_Read
15:14:17.647	1.1013664	4.6760187	10.632975	0.23557775	0.45245078	0.030367944	-0.33079585	4.171488	8.869027	Walking_Read
15:14:17.671	1.1013664	4.6760187	10.632975	0.23557775	0.45245078	0.030367944	-0.33079585	4.171488	8.869027	Walking_Read
15:14:17.695	1.1013664	4.6760187	10.632975	0.23557775	0.45245078	0.030367944	-0.33079585	4.171488	8.869027	Walking_Read
15:14:17.719	-2.535537	4.170827	6.8093176	0.23191255	0.04683626	0.16903435	-0.8742284	4.4640584	8.687822	Walking_Read
15:14:17.743	-2.535537	4.170827	6.8093176	0.23191255	0.04683626	0.16903435	-0.8742284	4.4640584	8.687822	Walking_Read
15:14:17.766	-2.535537	4.170827	6.8093176	0.23191255	0.04683626	0.16903435	-0.8742284	4.4640584	8.687822	Walking_Read
15:14:17.790	-2.535537	4.170827	6.8093176	0.23191255	0.04683626	0.16903435	-0.8742284	4.4640584	8.687822	Walking_Read
15:14:17.814	-2.535537	4.170827	6.8093176	0.23191255	0.04683626	0.16903435	-0.8742284	4.4640584	8.687822	Walking_Read
15:14:17.838	-2.535537	4.170827	6.8093176	0.23191255	0.04683626	0.16903435	-0.8742284	4.4640584	8.687822	Walking_Read
15:14:17.862	-2.535537	4.170827	6.8093176	0.23191255	0.04683626	0.16903435	-0.8742284	4.4640584	8.687822	Walking_Read
15:14:17.886	-2.535537	4.170827	6.8093176	0.23191255	0.04683626	0.16903435	-0.8742284	4.4640584	8.687822	Walking_Read
15:14:17.910	-0.89067024	4.1013927	7.501263	-0.19813658	0.15679201	0.25883153	-0.95965415	4.2708893	8.775474	Walking_Read
15:14:17.934	-0.89067024	4.1013927	7.501263	-0.19813658	0.15679201	0.25883153	-0.95965415	4.2708893	8.775474	Walking_Read
15:14:17.959	-0.89067024	4.1013927	7.501263	-0.19813658	0.15679201	0.25883153	-0.95965415	4.2708893	8.775474	Walking_Read
15:14:17.983	-0.89067024	4.1013927	7.501263	-0.19813658	0.15679201	0.25883153	-0.95965415	4.2708893	8.775474	Walking_Read
15:14:18.006	-0.89067024	4.1013927	7.501263	-0.19813658	0.15679201	0.25883153	-0.95965415	4.2708893	8.775474	Walking_Read
15:14:18.030	-0.89067024	4.1013927	7.501263	-0.19813658	0.15679201	0.25883153	-0.95965415	4.2708893	8.775474	Walking_Read
15:14:18.054	-0.89067024	4.1013927	7.501263	-0.19813658	0.15679201	0.25883153	-0.95965415	4.2708893	8.775474	Walking_Read
15:14:18.079	-0.4836435	5.008823	9.371192	0.09263527	-0.11321043	0.1647583	-0.8886323	4.180529	8.826317	Walking_Read
15:14:18.103	-0.4836435	5.008823	9.371192	0.09263527	-0.11321043	0.1647583	-0.8886323	4.180529	8.826317	Walking_Read
15:14:18.127	-0.4836435	5.008823	9.371192	0.09263527	-0.11321043	0.1647583	-0.8886323	4.180529	8.826317	Walking_Read
15:14:18.151	-0.4836435	5.008823	9.371192	0.09263527	-0.11321043	0.1647583	-0.8886323	4.180529	8.826317	Walking_Read
15:14:18.174	-0.4836435	5.008823	9.371192	0.09263527	-0.11321043	0.1647583	-0.8886323	4.180529	8.826317	Walking_Read
15:14:18.199	-0.4836435	5.008823	9.371192	0.09263527	-0.11321043	0.1647583	-0.8886323	4.180529	8.826317	Walking_Read
15:14:18.223	-0.4836435	5.008823	9.371192	0.09263527	-0.11321043	0.1647583	-0.8886323	4.180529	8.826317	Walking_Read
15:14:18.247	-0.4836435	5.008823	9.371192	0.09263527	-0.11321043	0.1647583	-0.8886323	4.180529	8.826317	Walking_Read
15:14:18.271	2.185973	4.0367475	9.488511	0.2557363	-0.75278634	-0.36425102	-0.31193414	4.100729	8.902645	Walking_Read
15:14:18.295	2.185973	4.0367475	9.488511	0.2557363	-0.75278634	-0.36425102	-0.31193414	4.100729	8.902645	Walking_Read
15:14:18.320	2.185973	4.0367475	9.488511	0.2557363	-0.75278634	-0.36425102	-0.31193414	4.100729	8.902645	Walking_Read
15:14:18.343	2.185973	4.0367475	9.488511	0.2557363	-0.75278634	-0.36425102	-0.31193414	4.100729	8.902645	Walking_Read
15:14:18.367	2.185973	4.0367475	9.488511	0.2557363	-0.75278634	-0.36425102	-0.31193414	4.100729	8.902645	Walking_Read
15:14:18.391	2.185973	4.0367475	9.488511	0.2557363	-0.75278634	-0.36425102	-0.31193414	4.100729	8.902645	Walking_Read
15:14:18.415	2.185973	4.0367475	9.488511	0.2557363	-0.75278634	-0.36425102	-0.31193414	4.100729	8.902645	Walking_Read
15:14:18.439	-0.4285752	3.172414	7.2714124	-0.1382718	0.09753808	-0.44244173	0.09286036	4.092902	8.9112215	Walking_Read
15:14:18.463	-0.4285752	3.172414	7.2714124	-0.1382718	0.09753808	-0.44244173	0.09286036	4.092902	8.9112215	Walking_Read
15:14:18.487	-0.4285752	3.172414	7.2714124	-0.1382718	0.09753808	-0.44244173	0.09286036	4.092902	8.9112215	Walking_Read
15:14:18.511	-0.4285752	3.172414	7.2714124	-0.1382718	0.09753808	-0.44244173	0.09286036	4.092902	8.9112215	Walking_Read
15:14:18.535	-0.4285752	3.172414	7.2714124	-0.1382718	0.09753808	-0.44244173	0.09286036	4.092902	8.9112215	Walking_Read
15:14:18.558	-0.4285752	3.172414	7.2714124	-0.1382718	0.09753808	-0.44244173	0.09286036	4.092902	8.9112215	Walking_Read
15:14:18.579	-0.4285752	3.172414	7.2714124	-0.1382718	0.09753808	-0.44244173	0.09286036	4.092902	8.9112215	Walking_Read
15:14:18.601	-0.4285752	3.172414	7.2714124	-0.1382718	0.09753808	-0.44244173	0.09286036	4.092902	8.9112215	Walking_Read
15:14:18.622	0.7039168	4.312089	7.953781	0.069422394	0.03522982	-0.12601356	-0.1667958	4.0442934	8.932314	Walking_Read
15:14:18.642	0.7039168	4.312089	7.953781	0.069422394	0.03522982	-0.12601356	-0.1667958	4.0442934	8.932314	Walking_Read
15:14:18.663	0.7039168	4.312089	7.953781	0.069422394	0.03522982	-0.12601356	-0.1667958	4.0442934	8.932314	Walking_Read
15:14:18.684	0.7039168	4.312089	7.953781	0.069422394	0.03522982	-0.12601356	-0.1667958	4.0442934	8.932314	Walking_Read
15:14:18.706	0.7039168	4.312089	7.953781	0.069422394	0.03522982	-0.12601356	-0.1667958	4.0442934	8.932314	Walking_Read
15:14:18.728	0.7039168	4.312089	7.953781	0.069422394	0.03522982	-0.12601356	-0.1667958	4.0442934	8.932314	Walking_Read
15:14:18.750	0.7039168	4.312089	7.953781	0.069422394	0.03522982	-0.12601356	-0.1667958	4.0442934	8.932314	Walking_Read
15:14:18.772	0.7039168	4.312089	7.953781	0.069422394	0.03522982	-0.12601356	-0.1667958	4.0442934	8.932314	Walking_Read
15:14:18.795	-1.6688095	3.8978794	10.975356	-0.017320473	0.06516222	-0.350812	-0.51637894	4.151967	8.869324	Walking_Read
15:14:18.816	-1.6688095	3.8978794	10.975356	-0.017320473	0.06516222	-0.350812	-0.51637894	4.151967	8.869324	Walking_Read
15:14:18.837	-1.6688095	3.8978794	10.975356	-0.017320473	0.06516222	-0.350812	-0.51637894	4.151967	8.869324	Walking_Read
15:14:18.858	-1.6688095	3.8978794	10.975356	-0.017320473	0.06516222	-0.350812	-0.51637894	4.151967	8.869324	Walking_Read
15:14:18.880	-1.6688095	3.8978794	10.975356	-0.017320473	0.06516222	-0.350812	-0.51637894	4.151967	8.869324	Walking_Read
15:14:18.902	-1.6688095	3.8978794	10.975356	-0.017320473	0.06516222	-0.350812	-0.51637894	4.151967	8.869324	Walking_Read
15:14:18.924	-1.6688095	3.8978794	10.975356	-0.017320473	0.06516222	-0.350812	-0.51637894	4.151967	8.869324	Walking_Read
15:14:18.946	-1.6688095	3.8978794	10.975356	-0.017320473	0.06516222	-0.350812	-0.51637894	4.151967	8.869324	Walking_Read
15:14:18.970	-1.8890828	3.5674694	7.620977	-0.25677967	0.06943827	0.4506432	-1.2283363	4.291852	8.73164	Walking_Read
15:14:18.992	-1.8890828	3.5674694	7.620977	-0.25677967	0.06943827	0.4506432	-1.2283363	4.291852	8.73164	Walking_Read
15:14:19.013	-1.8890828	3.5674694	7.620977	-0.25677967	0.06943827	0.4506432	-1.2283363	4.291852	8.73164	Walking_Read
15:14:19.034	-1.8890828	3.5674694	7.620977	-0.25677967	0.06943827	0.4506432	-1.2283363	4.291852	8.73164	Walking_Read
15:14:19.056	-1.8890828	3.5674694	7.620977	-0.25677967	0.06943827	0.4506432	-1.2283363	4.291852	8.73164	Walking_Read
15:14:19.080	-1.8890828	3.5674694	7.620977	-0.25677967	0.06943827	0.4506432	-1.2283363	4.291852	8.73164	Walking_Read
15:14:19.102	-1.8890828	3.5674694	7.620977	-0.25677967	0.06943827	0.4506432	-1.2283363	4.291852	8.73164	Walking_Read
15:14:19.123	-1.8890828	3.5674694	7.620977	-0.25677967	0.06943827	0.4506432	-1.2283363	4.291852	8.73164	Walking_Read
15:14:19.147	-0.65363705	4.1851926	7.292961	-0.25250357	-0.2176684	0.21362752	-1.084777	4.1015844	8.841415	Walking_Read
15:14:19.169	-0.65363705	4.1851926	7.292961	-0.25250357	-0.2176684	0.21362752	-1.084777	4.1015844	8.841415	Walking_Read
15:14:19.191	-0.65363705	4.1851926	7.292961	-0.25250357	-0.2176684	0.21362752	-1.084777	4.1015844	8.841415	Walking_Read
15:14:19.213	-0.65363705	4.1851926	7.292961	-0.25250357	-0.2176684	0.21362752	-1.084777	4.1015844	8.841415	Walking_Read
15:14:19.235	-0.65363705	4.1851926	7.292961	-0.25250357	-0.2176684	0.21362752	-1.084777	4.1015844	8.841415	Walking_Read
15:14:19.256	-0.65363705	4.1851926	7.292961	-0.25250357	-0.2176684	0.21362752	-1.084777	4.1015844	8.841415	Walking_Read
15:14:19.280	-0.65363705	4.1851926	7.292961	-0.25250357	-0.2176684	0.21362752	-1.084777	4.1015844	8.841415	Walking_Read
15:14:19.302	-0.65363705	4.1851926	7.292961	-0.25250357	-0.2176684	0.21362752	-1.084777	4.1015844	8.841415	Walking_Read
15:14:19.325	-0.65363705	4.1851926	7.292961	-0.25250357	-0.2176684	0.21362752	-0.5235884	4.185116	8.853304	Walking_Read
15:14:19.347	0.043096945	4.869955	10.599455	-0.091846034	0.019347325	0.08106975	-0.5235884	4.185116	8.853304	Walking_Read
15:14:19.368	0.043096945	4.869955	10.599455	-0.091846034	0.019347325	0.08106975	-0.5235884	4.185116	8.853304	Walking_Read
15:14:19.389	0.043096945	4.869955	10.599455	-0.091846034	0.019347325	0.08106975	-0.5235884	4.185116	8.853304	Walking_Read
15:14:19.410	0.043096945	4.869955	10.599455	-0.091846034	0.019347325	0.08106975	-0.5235884	4.185116	8.853304	Walking_Read
15:14:19.431	0.043096945	4.869955	10.599455	-0.091846034	0.019347325	0.08106975	-0.5235884	4.185116	8.853304	Walking_Read
15:14:19.453	0.043096945	4.869955	10.599455	-0.091846034	0.019347325	0.08106975	-0.5235884	4.185116	8.853304	Walking_Read
15:14:19.475	0.043096945	4.869955	10.599455	-0.091846034	0.019347325	0.08106975	-0.5235884	4.185116	8.853304	Walking_Read
15:14:19.498	0.043096945	4.869955	10.599455	-0.091846034	0.019347325	0.08106975	-0.5235884	4.185116	8.853304	Walking_Read
15:14:19.519	1.7502149	3.4142358	8.909097	-0.17675631	-0.33434367	-0.3947943	0.13988969	4.1023345	8.90627	Walking_Read
15:14:19.540	1.7502149	3.4142358	8.909097	-0.17675631	-0.33434367	-0.3947943	0.13988969	4.1023345	8.90627	Walking_Read
15:14:19.562	1.7502149	3.4142358	8.909097	-0.17675631	-0.33434367	-0.3947943	0.13988969	4.1023345	8.90627	Walking_Read
15:14:19.585	1.7502149	3.4142358	8.909097	-0.17675631	-0.33434367	-0.3947943	0.13988969	4.1023345	8.90627	Walking_Read
15:14:19.607	1.7502149	3.4142358	8.909097	-0.17675631	-0.33434367	-0.3947943	0.13988969	4.1023345	8.90627	Walking_Read
15:14:19.629	1.7502149	3.4142358	8.909097	-0.17675631	-0.33434367	-0.3947943	0.13988969	4.1023345	8.90627	Walking_Read
15:14:19.650	1.7502149	3.4142358	8.909097	-0.17675631	-0.33434367	-0.3947943	0.13988969	4.1023345	8.90627	Walking_Read
15:14:19.672	1.7502149	3.4142358	8.909097	-0.17675631	-0.33434367	-0.3947943	0.13988969	4.1023345	8.90627	Walking_Read
15:14:19.694	0.03351985	2.9042554	7.0176196	0.06881152	0.21543507	-0.36974877	0.19783393	3.757558	9.0560465	Walking_Read
15:14:19.715	0.03351985	2.9042554	7.0176196	0.06881152	0.21543507	-0.36974877	0.19783393	3.757558	9.0560465	Walking_Read
15:14:19.737	0.03351985	2.9042554	7.0176196	0.06881152	0.21543507	-0.36974877	0.19783393	3.757558	9.0560465	Walking_Read
15:14:19.759	0.03351985	2.9042554	7.0176196	0.06881152	0.21543507	-0.36974877	0.19783393	3.757558	9.0560465	Walking_Read
15:14:19.780	0.03351985	2.9042554	7.0176196	0.06881152	0.21543507	-0.36974877	0.19783393	3.757558	9.0560465	Walking_Read
15:14:19.802	0.03351985	2.9042554	7.0176196	0.06881152	0.21543507	-0.36974877	0.19783393	3.757558	9.0560465	Walking_Read
15:14:19.823	0.03351985	2.9042554	7.0176196	0.06881152	0.21543507	-0.36974877	0.19783393	3.757558	9.0560465	Walking_Read
15:14:19.845	0.03351985	2.9042554	7.0176196	0.06881152	0.21543507	-0.36974877	0.19783393	3.757558	9.0560465	Walking_Read
15:14:19.867	0.17717634	4.2043467	10.40073	0.052929033	0.10670106	-0.064927034	-0.14370164	3.4945853	9.161747	Walking_Read
15:14:19.888	0.17717634	4.2043467	10.40073	0.052929033	0.10670106	-0.064927034	-0.14370164	3.4945853	9.161747	Walking_Read
15:14:19.910	0.17717634	4.2043467	10.40073	0.052929033	0.10670106	-0.064927034	-0.14370164	3.4945853	9.161747	Walking_Read
15:14:19.931	0.17717634	4.2043467	10.40073	0.052929033	0.10670106	-0.064927034	-0.14370164	3.4945853	9.161747	Walking_Read
15:14:19.953	0.17717634	4.2043467	10.40073	0.052929033	0.10670106	-0.064927034	-0.14370164	3.4945853	9.161747	Walking_Read
15:14:19.975	0.17717634	4.2043467	10.40073	0.052929033	0.10670106	-0.064927034	-0.14370164	3.4945853	9.161747	Walking_Read
15:14:19.996	0.17717634	4.2043467	10.40073	0.052929033	0.10670106	-0.064927034	-0.14370164	3.4945853	9.161747	Walking_Read
15:14:20.018	0.17717634	4.2043467	10.40073	0.052929033	0.10670106	-0.064927034	-0.14370164	3.4945853	9.161747	Walking_Read
15:14:20.040	0.17717634	4.2043467	10.40073	0.052929033	0.10670106	-0.064927034	-0.14370164	3.4945853	9.161747	Walking_Read
15:14:20.066	-2.638491	2.2697725	11.782227	0.43410894	0.44084433	0.04502871	-0.6196667	3.426535	9.16762	Walking_Read
15:14:20.100	-2.638491	2.2697725	11.782227	0.43410894	0.44084433	0.04502871	-0.6196667	3.426535	9.16762	Walking_Read
15:14:20.133	-2.638491	2.2697725	11.782227	0.43410894	0.44084433	0.04502871	-0.6196667	3.426535	9.16762	Walking_Read
15:14:20.169	-2.638491	2.2697725	11.782227	0.43410894	0.44084433	0.04502871	-0.6196667	3.426535	9.16762	Walking_Read
15:14:20.203	-2.638491	2.2697725	11.782227	0.43410894	0.44084433	0.04502871	-0.6196667	3.426535	9.16762	Walking_Read
15:14:20.236	-0.43815228	3.4549387	5.7127395	0.06820066	-0.07472592	0.55143595	-1.0243219	3.976171	8.905683	Walking_Read
15:14:20.270	-0.43815228	3.4549387	5.7127395	0.06820066	-0.07472592	0.55143595	-1.0243219	3.976171	8.905683	Walking_Read
15:14:20.303	-0.43815228	3.4549387	5.7127395	0.06820066	-0.07472592	0.55143595	-1.0243219	3.976171	8.905683	Walking_Read
15:14:20.327	-0.43815228	3.4549387	5.7127395	0.06820066	-0.07472592	0.55143595	-1.0243219	3.976171	8.905683	Walking_Read
15:14:20.350	-0.43815228	3.4549387	5.7127395	0.06820066	-0.07472592	0.55143595	-1.0243219	3.976171	8.905683	Walking_Read
15:14:20.374	-0.43815228	3.4549387	5.7127395	0.06820066	-0.07472592	0.55143595	-1.0243219	3.976171	8.905683	Walking_Read
15:14:20.397	-0.43815228	3.4549387	5.7127395	0.06820066	-0.07472592	0.55143595	-1.0243219	3.976171	8.905683	Walking_Read
15:14:20.421	-0.3519584	3.7877429	8.58587	-0.18347582	-0.41986477	0.34679615	-0.77714354	3.902294	8.963175	Walking_Read
15:14:20.445	-0.3519584	3.7877429	8.58587	-0.18347582	-0.41986477	0.34679615	-0.77714354	3.902294	8.963175	Walking_Read
15:14:20.469	-0.3519584	3.7877429	8.58587	-0.18347582	-0.41986477	0.34679615	-0.77714354	3.902294	8.963175	Walking_Read
15:14:20.492	-0.3519584	3.7877429	8.58587	-0.18347582	-0.41986477	0.34679615	-0.77714354	3.902294	8.963175	Walking_Read
15:14:20.517	-0.3519584	3.7877429	8.58587	-0.18347582	-0.41986477	0.34679615	-0.77714354	3.902294	8.963175	Walking_Read
15:14:20.540	-0.3519584	3.7877429	8.58587	-0.18347582	-0.41986477	0.34679615	-0.77714354	3.902294	8.963175	Walking_Read
15:14:20.564	-0.3519584	3.7877429	8.58587	-0.18347582	-0.41986477	0.34679615	-0.77714354	3.902294	8.963175	Walking_Read
15:14:20.588	-0.3519584	3.7877429	8.58587	-0.18347582	-0.41986477	0.34679615	-0.77714354	3.902294	8.963175	Walking_Read
15:14:20.611	0.5818088	3.7709827	9.912297	-0.15598688	-0.3068547	0.013263716	-0.35173795	4.096808	8.9029665	Walking_Read
15:14:20.634	0.5818088	3.7709827	9.912297	-0.15598688	-0.3068547	0.013263716	-0.35173795	4.096808	8.9029665	Walking_Read
15:14:20.657	0.5818088	3.7709827	9.912297	-0.15598688	-0.3068547	0.013263716	-0.35173795	4.096808	8.9029665	Walking_Read
15:14:20.681	0.5818088	3.7709827	9.912297	-0.15598688	-0.3068547	0.013263716	-0.35173795	4.096808	8.9029665	Walking_Read
15:14:20.705	0.5818088	3.7709827	9.912297	-0.15598688	-0.3068547	0.013263716	-0.35173795	4.096808	8.9029665	Walking_Read
15:14:20.729	0.5818088	3.7709827	9.912297	-0.15598688	-0.3068547	0.013263716	-0.35173795	4.096808	8.9029665	Walking_Read
15:14:20.753	0.5818088	3.7709827	9.912297	-0.15598688	-0.3068547	0.013263716	-0.35173795	4.096808	8.9029665	Walking_Read
15:14:20.777	0.5770202	2.7486274	8.4230585	-0.006324899	-0.36916298	-0.3172144	0.11680048	3.9229162	8.987072	Walking_Read
15:14:20.799	0.5770202	2.7486274	8.4230585	-0.006324899	-0.36916298	-0.3172144	0.11680048	3.9229162	8.987072	Walking_Read
15:14:20.823	0.5770202	2.7486274	8.4230585	-0.006324899	-0.36916298	-0.3172144	0.11680048	3.9229162	8.987072	Walking_Read
15:14:20.847	0.5770202	2.7486274	8.4230585	-0.006324899	-0.36916298	-0.3172144	0.11680048	3.9229162	8.987072	Walking_Read
15:14:20.870	0.5770202	2.7486274	8.4230585	-0.006324899	-0.36916298	-0.3172144	0.11680048	3.9229162	8.987072	Walking_Read
15:14:20.894	0.5770202	2.7486274	8.4230585	-0.006324899	-0.36916298	-0.3172144	0.11680048	3.9229162	8.987072	Walking_Read
15:14:20.918	0.5770202	2.7486274	8.4230585	-0.006324899	-0.36916298	-0.3172144	0.11680048	3.9229162	8.987072	Walking_Read
15:14:20.942	0.5770202	2.7486274	8.4230585	-0.006324899	-0.36916298	-0.3172144	0.11680048	3.9229162	8.987072	Walking_Read
15:14:20.964	0.9241901	4.228289	7.537177	-0.0765744	0.037062418	-0.043546747	0.2761613	4.015453	8.942608	Walking_Read
15:14:20.988	0.9241901	4.228289	7.537177	-0.0765744	0.037062418	-0.043546747	0.2761613	4.015453	8.942608	Walking_Read
15:14:21.012	0.9241901	4.228289	7.537177	-0.0765744	0.037062418	-0.043546747	0.2761613	4.015453	8.942608	Walking_Read
15:14:21.035	0.9241901	4.228289	7.537177	-0.0765744	0.037062418	-0.043546747	0.2761613	4.015453	8.942608	Walking_Read
15:14:21.059	0.9241901	4.228289	7.537177	-0.0765744	0.037062418	-0.043546747	0.2761613	4.015453	8.942608	Walking_Read
15:14:21.081	0.9241901	4.228289	7.537177	-0.0765744	0.037062418	-0.043546747	0.2761613	4.015453	8.942608	Walking_Read
15:14:21.106	0.9241901	4.228289	7.537177	-0.0765744	0.037062418	-0.043546747	0.2761613	4.015453	8.942608	Walking_Read
15:14:21.130	0.5458947	5.317684	10.23313	-0.1663716	0.2270415	-0.033162042	0.2079235	4.218996	8.850266	Walking_Read
15:14:21.154	0.5458947	5.317684	10.23313	-0.1663716	0.2270415	-0.033162042	0.2079235	4.218996	8.850266	Walking_Read
15:14:21.177	0.5458947	5.317684	10.23313	-0.1663716	0.2270415	-0.033162042	0.2079235	4.218996	8.850266	Walking_Read
[truncated: 3,101 more rows]
