# Supplementary material for: Real-time Smartphone Activity Classification Using Inertial Sensors—Recognition of Scrolling, Typing, and Watching Videos While Sitting or Walking
Source: Sensors (Basel). 2020 Jan 24;20(3):655. doi: 10.3390/s20030655 (PMC7038357; doi:10.3390/s20030655)
Supplement: Supplementary file 1 [file sensors-20-00655-s001.zip › sensors-668083-supplementary/5Hz_data/8765/2019_09_10_15_01_29_Walking_Watch.csv]

time	accX	accY	accZ	rotX	rotY	rotZ	graX	graY	graZ	activity
15:07:04.511	5.89231	1.1827718	6.445388	-0.368568	-0.01608286	-0.053320594	6.6906714	0.2925116	7.1637716	Walking_Watch
15:07:04.543	5.89231	1.1827718	6.445388	-0.368568	-0.01608286	-0.053320594	6.6906714	0.2925116	7.1637716	Walking_Watch
15:07:04.686	5.9713216	1.1037607	6.193989	0.051707298	0.25514132	-0.17427191	6.551193	0.3146574	7.2906237	Walking_Watch
15:07:04.735	5.9713216	1.1037607	6.193989	0.051707298	0.25514132	-0.17427191	6.551193	0.3146574	7.2906237	Walking_Watch
15:07:04.759	5.9713216	1.1037607	6.193989	0.051707298	0.25514132	-0.17427191	6.551193	0.3146574	7.2906237	Walking_Watch
15:07:04.780	5.9713216	1.1037607	6.193989	0.051707298	0.25514132	-0.17427191	6.551193	0.3146574	7.2906237	Walking_Watch
15:07:04.800	5.9713216	1.1037607	6.193989	0.051707298	0.25514132	-0.17427191	6.551193	0.3146574	7.2906237	Walking_Watch
15:07:04.825	5.9713216	1.1037607	6.193989	0.051707298	0.25514132	-0.17427191	6.551193	0.3146574	7.2906237	Walking_Watch
15:07:04.846	5.9713216	1.1037607	6.193989	0.051707298	0.25514132	-0.17427191	6.551193	0.3146574	7.2906237	Walking_Watch
15:07:04.868	6.4190507	0.08619389	7.8795586	-0.45225653	-0.008141612	0.025481021	6.620388	0.45457947	7.220397	Walking_Watch
15:07:04.905	6.4190507	0.08619389	7.8795586	-0.45225653	-0.008141612	0.025481021	6.620388	0.45457947	7.220397	Walking_Watch
15:07:04.939	6.4190507	0.08619389	7.8795586	-0.45225653	-0.008141612	0.025481021	6.620388	0.45457947	7.220397	Walking_Watch
15:07:04.960	6.4190507	0.08619389	7.8795586	-0.45225653	-0.008141612	0.025481021	6.620388	0.45457947	7.220397	Walking_Watch
15:07:04.981	6.4190507	0.08619389	7.8795586	-0.45225653	-0.008141612	0.025481021	6.620388	0.45457947	7.220397	Walking_Watch
15:07:05.001	6.4190507	0.08619389	7.8795586	-0.45225653	-0.008141612	0.025481021	6.620388	0.45457947	7.220397	Walking_Watch
15:07:05.022	6.4190507	0.08619389	7.8795586	-0.45225653	-0.008141612	0.025481021	6.620388	0.45457947	7.220397	Walking_Watch
15:07:05.043	6.7255177	-1.1253091	7.57788	-0.6911048	0.13846605	-0.78819144	6.5646925	0.21722455	7.2820263	Walking_Watch
15:07:05.064	6.7255177	-1.1253091	7.57788	-0.6911048	0.13846605	-0.78819144	6.5646925	0.21722455	7.2820263	Walking_Watch
15:07:05.086	6.7255177	-1.1253091	7.57788	-0.6911048	0.13846605	-0.78819144	6.5646925	0.21722455	7.2820263	Walking_Watch
15:07:05.110	6.7255177	-1.1253091	7.57788	-0.6911048	0.13846605	-0.78819144	6.5646925	0.21722455	7.2820263	Walking_Watch
15:07:05.133	6.7255177	-1.1253091	7.57788	-0.6911048	0.13846605	-0.78819144	6.5646925	0.21722455	7.2820263	Walking_Watch
15:07:05.156	6.7255177	-1.1253091	7.57788	-0.6911048	0.13846605	-0.78819144	6.5646925	0.21722455	7.2820263	Walking_Watch
15:07:05.180	6.7255177	-1.1253091	7.57788	-0.6911048	0.13846605	-0.78819144	6.5646925	0.21722455	7.2820263	Walking_Watch
15:07:05.202	6.7255177	-1.1253091	7.57788	-0.6911048	0.13846605	-0.78819144	6.5646925	0.21722455	7.2820263	Walking_Watch
15:07:05.224	5.7199225	-0.9601042	6.572284	-0.47974545	-0.01608286	-0.29094717	6.5827875	-0.16231398	7.267107	Walking_Watch
15:07:05.247	5.7199225	-0.9601042	6.572284	-0.47974545	-0.01608286	-0.29094717	6.5827875	-0.16231398	7.267107	Walking_Watch
15:07:05.271	5.7199225	-0.9601042	6.572284	-0.47974545	-0.01608286	-0.29094717	6.5827875	-0.16231398	7.267107	Walking_Watch
15:07:05.293	5.7199225	-0.9601042	6.572284	-0.47974545	-0.01608286	-0.29094717	6.5827875	-0.16231398	7.267107	Walking_Watch
15:07:05.315	5.7199225	-0.9601042	6.572284	-0.47974545	-0.01608286	-0.29094717	6.5827875	-0.16231398	7.267107	Walking_Watch
15:07:05.338	5.7199225	-0.9601042	6.572284	-0.47974545	-0.01608286	-0.29094717	6.5827875	-0.16231398	7.267107	Walking_Watch
15:07:05.362	5.7199225	-0.9601042	6.572284	-0.47974545	-0.01608286	-0.29094717	6.5827875	-0.16231398	7.267107	Walking_Watch
15:07:05.385	5.7199225	-0.9601042	6.572284	-0.47974545	-0.01608286	-0.29094717	6.5827875	-0.16231398	7.267107	Walking_Watch
15:07:05.408	6.5555243	-0.36871833	6.924243	-0.22379293	0.30339965	-0.34042725	6.6346965	-0.33005226	7.214026	Walking_Watch
15:07:05.432	6.5555243	-0.36871833	6.924243	-0.22379293	0.30339965	-0.34042725	6.6346965	-0.33005226	7.214026	Walking_Watch
15:07:05.455	6.5555243	-0.36871833	6.924243	-0.22379293	0.30339965	-0.34042725	6.6346965	-0.33005226	7.214026	Walking_Watch
15:07:05.478	6.5555243	-0.36871833	6.924243	-0.22379293	0.30339965	-0.34042725	6.6346965	-0.33005226	7.214026	Walking_Watch
15:07:05.500	6.5555243	-0.36871833	6.924243	-0.22379293	0.30339965	-0.34042725	6.6346965	-0.33005226	7.214026	Walking_Watch
15:07:05.522	6.5555243	-0.36871833	6.924243	-0.22379293	0.30339965	-0.34042725	6.6346965	-0.33005226	7.214026	Walking_Watch
15:07:05.545	6.5555243	-0.36871833	6.924243	-0.22379293	0.30339965	-0.34042725	6.6346965	-0.33005226	7.214026	Walking_Watch
15:07:05.568	6.5555243	-0.36871833	6.924243	-0.22379293	0.30339965	-0.34042725	6.6346965	-0.33005226	7.214026	Walking_Watch
15:07:05.593	7.6090055	0.0	7.8340673	-0.012433551	-0.12054082	-0.23230411	6.705875	-0.0944678	7.154905	Walking_Watch
15:07:05.616	7.6090055	0.0	7.8340673	-0.012433551	-0.12054082	-0.23230411	6.705875	-0.0944678	7.154905	Walking_Watch
15:07:05.639	7.6090055	0.0	7.8340673	-0.012433551	-0.12054082	-0.23230411	6.705875	-0.0944678	7.154905	Walking_Watch
15:07:05.661	7.6090055	0.0	7.8340673	-0.012433551	-0.12054082	-0.23230411	6.705875	-0.0944678	7.154905	Walking_Watch
15:07:05.684	7.6090055	0.0	7.8340673	-0.012433551	-0.12054082	-0.23230411	6.705875	-0.0944678	7.154905	Walking_Watch
15:07:05.709	7.6090055	0.0	7.8340673	-0.012433551	-0.12054082	-0.23230411	6.705875	-0.0944678	7.154905	Walking_Watch
15:07:05.734	7.6090055	0.0	7.8340673	-0.012433551	-0.12054082	-0.23230411	6.705875	-0.0944678	7.154905	Walking_Watch
15:07:05.756	7.6090055	0.0	7.8340673	-0.012433551	-0.12054082	-0.23230411	6.705875	-0.0944678	7.154905	Walking_Watch
15:07:05.778	5.4852834	0.7326481	7.307327	0.15494353	0.2673586	-0.24024536	6.445255	0.23484789	7.3874116	Walking_Watch
15:07:05.802	5.4852834	0.7326481	7.307327	0.15494353	0.2673586	-0.24024536	6.445255	0.23484789	7.3874116	Walking_Watch
15:07:05.826	5.4852834	0.7326481	7.307327	0.15494353	0.2673586	-0.24024536	6.445255	0.23484789	7.3874116	Walking_Watch
15:07:05.848	5.4852834	0.7326481	7.307327	0.15494353	0.2673586	-0.24024536	6.445255	0.23484789	7.3874116	Walking_Watch
15:07:05.871	5.4852834	0.7326481	7.307327	0.15494353	0.2673586	-0.24024536	6.445255	0.23484789	7.3874116	Walking_Watch
15:07:05.894	5.4852834	0.7326481	7.307327	0.15494353	0.2673586	-0.24024536	6.445255	0.23484789	7.3874116	Walking_Watch
15:07:05.918	5.4852834	0.7326481	7.307327	0.15494353	0.2673586	-0.24024536	6.445255	0.23484789	7.3874116	Walking_Watch
15:07:05.942	5.4852834	0.7326481	7.307327	0.15494353	0.2673586	-0.24024536	6.445255	0.23484789	7.3874116	Walking_Watch
15:07:05.965	5.9042816	-0.098165266	6.3639827	-0.18469755	-0.2952483	-0.24513228	6.479709	0.12041319	7.359975	Walking_Watch
15:07:05.987	5.9042816	-0.098165266	6.3639827	-0.18469755	-0.2952483	-0.24513228	6.479709	0.12041319	7.359975	Walking_Watch
15:07:06.014	5.9042816	-0.098165266	6.3639827	-0.18469755	-0.2952483	-0.24513228	6.479709	0.12041319	7.359975	Walking_Watch
15:07:06.036	5.9042816	-0.098165266	6.3639827	-0.18469755	-0.2952483	-0.24513228	6.479709	0.12041319	7.359975	Walking_Watch
15:07:06.060	5.9042816	-0.098165266	6.3639827	-0.18469755	-0.2952483	-0.24513228	6.479709	0.12041319	7.359975	Walking_Watch
15:07:06.084	5.9042816	-0.098165266	6.3639827	-0.18469755	-0.2952483	-0.24513228	6.479709	0.12041319	7.359975	Walking_Watch
15:07:06.108	5.9042816	-0.098165266	6.3639827	-0.18469755	-0.2952483	-0.24513228	6.479709	0.12041319	7.359975	Walking_Watch
15:07:06.131	7.434223	0.42378664	6.8859344	-0.5884795	-0.25309858	-0.44793954	6.650523	0.25604215	7.202452	Walking_Watch
15:07:06.155	7.434223	0.42378664	6.8859344	-0.5884795	-0.25309858	-0.44793954	6.650523	0.25604215	7.202452	Walking_Watch
15:07:06.185	7.434223	0.42378664	6.8859344	-0.5884795	-0.25309858	-0.44793954	6.650523	0.25604215	7.202452	Walking_Watch
15:07:06.208	7.434223	0.42378664	6.8859344	-0.5884795	-0.25309858	-0.44793954	6.650523	0.25604215	7.202452	Walking_Watch
15:07:06.231	7.434223	0.42378664	6.8859344	-0.5884795	-0.25309858	-0.44793954	6.650523	0.25604215	7.202452	Walking_Watch
15:07:06.253	7.434223	0.42378664	6.8859344	-0.5884795	-0.25309858	-0.44793954	6.650523	0.25604215	7.202452	Walking_Watch
15:07:06.276	7.434223	0.42378664	6.8859344	-0.5884795	-0.25309858	-0.44793954	6.650523	0.25604215	7.202452	Walking_Watch
15:07:06.298	7.434223	0.42378664	6.8859344	-0.5884795	-0.25309858	-0.44793954	6.650523	0.25604215	7.202452	Walking_Watch
15:07:06.320	6.2083545	-0.88588166	8.600235	-0.28304684	0.039505877	-0.5010848	6.4901056	0.009130378	7.351789	Walking_Watch
15:07:06.344	6.2083545	-0.88588166	8.600235	-0.28304684	0.039505877	-0.5010848	6.4901056	0.009130378	7.351789	Walking_Watch
15:07:06.367	6.2083545	-0.88588166	8.600235	-0.28304684	0.039505877	-0.5010848	6.4901056	0.009130378	7.351789	Walking_Watch
15:07:06.390	6.2083545	-0.88588166	8.600235	-0.28304684	0.039505877	-0.5010848	6.4901056	0.009130378	7.351789	Walking_Watch
15:07:06.412	6.2083545	-0.88588166	8.600235	-0.28304684	0.039505877	-0.5010848	6.4901056	0.009130378	7.351789	Walking_Watch
15:07:06.435	6.2083545	-0.88588166	8.600235	-0.28304684	0.039505877	-0.5010848	6.4901056	0.009130378	7.351789	Walking_Watch
15:07:06.458	6.2083545	-0.88588166	8.600235	-0.28304684	0.039505877	-0.5010848	6.4901056	0.009130378	7.351789	Walking_Watch
15:07:06.482	6.2083545	-0.88588166	8.600235	-0.28304684	0.039505877	-0.5010848	6.4901056	0.009130378	7.351789	Walking_Watch
15:07:06.506	5.564295	-0.86193895	6.8955116	0.04926384	0.0584427	-0.26406908	6.6017866	-0.19200756	7.249128	Walking_Watch
15:07:06.528	5.564295	-0.86193895	6.8955116	0.04926384	0.0584427	-0.26406908	6.6017866	-0.19200756	7.249128	Walking_Watch
15:07:06.550	5.564295	-0.86193895	6.8955116	0.04926384	0.0584427	-0.26406908	6.6017866	-0.19200756	7.249128	Walking_Watch
15:07:06.573	5.564295	-0.86193895	6.8955116	0.04926384	0.0584427	-0.26406908	6.6017866	-0.19200756	7.249128	Walking_Watch
15:07:06.595	5.564295	-0.86193895	6.8955116	0.04926384	0.0584427	-0.26406908	6.6017866	-0.19200756	7.249128	Walking_Watch
15:07:06.616	5.564295	-0.86193895	6.8955116	0.04926384	0.0584427	-0.26406908	6.6017866	-0.19200756	7.249128	Walking_Watch
15:07:06.640	5.564295	-0.86193895	6.8955116	0.04926384	0.0584427	-0.26406908	6.6017866	-0.19200756	7.249128	Walking_Watch
15:07:06.664	5.564295	-0.86193895	6.8955116	0.04926384	0.0584427	-0.26406908	6.6017866	-0.19200756	7.249128	Walking_Watch
15:07:06.687	6.577073	-0.28252444	6.431022	-0.07229835	0.27896506	-0.2628474	6.491636	-0.29619375	7.3444734	Walking_Watch
15:07:06.709	6.577073	-0.28252444	6.431022	-0.07229835	0.27896506	-0.2628474	6.491636	-0.29619375	7.3444734	Walking_Watch
15:07:06.732	6.577073	-0.28252444	6.431022	-0.07229835	0.27896506	-0.2628474	6.491636	-0.29619375	7.3444734	Walking_Watch
15:07:06.755	6.577073	-0.28252444	6.431022	-0.07229835	0.27896506	-0.2628474	6.491636	-0.29619375	7.3444734	Walking_Watch
15:07:06.779	6.577073	-0.28252444	6.431022	-0.07229835	0.27896506	-0.2628474	6.491636	-0.29619375	7.3444734	Walking_Watch
15:07:06.801	6.577073	-0.28252444	6.431022	-0.07229835	0.27896506	-0.2628474	6.491636	-0.29619375	7.3444734	Walking_Watch
15:07:06.823	6.577073	-0.28252444	6.431022	-0.07229835	0.27896506	-0.2628474	6.491636	-0.29619375	7.3444734	Walking_Watch
15:07:06.845	6.9314256	-0.2849187	8.013638	0.34919867	-0.092441015	-0.16694152	6.340673	-0.0930176	7.480476	Walking_Watch
15:07:06.869	6.9314256	-0.2849187	8.013638	0.34919867	-0.092441015	-0.16694152	6.340673	-0.0930176	7.480476	Walking_Watch
15:07:06.891	6.9314256	-0.2849187	8.013638	0.34919867	-0.092441015	-0.16694152	6.340673	-0.0930176	7.480476	Walking_Watch
15:07:06.913	6.9314256	-0.2849187	8.013638	0.34919867	-0.092441015	-0.16694152	6.340673	-0.0930176	7.480476	Walking_Watch
15:07:06.935	6.9314256	-0.2849187	8.013638	0.34919867	-0.092441015	-0.16694152	6.340673	-0.0930176	7.480476	Walking_Watch
15:07:06.958	6.9314256	-0.2849187	8.013638	0.34919867	-0.092441015	-0.16694152	6.340673	-0.0930176	7.480476	Walking_Watch
15:07:06.982	6.9314256	-0.2849187	8.013638	0.34919867	-0.092441015	-0.16694152	6.340673	-0.0930176	7.480476	Walking_Watch
15:07:07.004	6.9314256	-0.2849187	8.013638	0.34919867	-0.092441015	-0.16694152	6.340673	-0.0930176	7.480476	Walking_Watch
15:07:07.027	5.4589467	1.4198049	7.5922456	-0.21401909	-0.10710178	-0.5035283	6.295474	0.56473774	7.497893	Walking_Watch
15:07:07.051	5.4589467	1.4198049	7.5922456	-0.21401909	-0.10710178	-0.5035283	6.295474	0.56473774	7.497893	Walking_Watch
15:07:07.074	5.4589467	1.4198049	7.5922456	-0.21401909	-0.10710178	-0.5035283	6.295474	0.56473774	7.497893	Walking_Watch
15:07:07.095	5.4589467	1.4198049	7.5922456	-0.21401909	-0.10710178	-0.5035283	6.295474	0.56473774	7.497893	Walking_Watch
15:07:07.116	5.4589467	1.4198049	7.5922456	-0.21401909	-0.10710178	-0.5035283	6.295474	0.56473774	7.497893	Walking_Watch
15:07:07.137	5.4589467	1.4198049	7.5922456	-0.21401909	-0.10710178	-0.5035283	6.295474	0.56473774	7.497893	Walking_Watch
15:07:07.159	5.4589467	1.4198049	7.5922456	-0.21401909	-0.10710178	-0.5035283	6.295474	0.56473774	7.497893	Walking_Watch
15:07:07.180	5.4589467	1.4198049	7.5922456	-0.21401909	-0.10710178	-0.5035283	6.295474	0.56473774	7.497893	Walking_Watch
15:07:07.202	5.727105	0.36392978	7.2522583	-0.31481186	0.45855945	0.035254866	6.259277	0.54144424	7.529852	Walking_Watch
15:07:07.223	5.727105	0.36392978	7.2522583	-0.31481186	0.45855945	0.035254866	6.259277	0.54144424	7.529852	Walking_Watch
15:07:07.245	5.727105	0.36392978	7.2522583	-0.31481186	0.45855945	0.035254866	6.259277	0.54144424	7.529852	Walking_Watch
15:07:07.267	5.727105	0.36392978	7.2522583	-0.31481186	0.45855945	0.035254866	6.259277	0.54144424	7.529852	Walking_Watch
15:07:07.288	5.727105	0.36392978	7.2522583	-0.31481186	0.45855945	0.035254866	6.259277	0.54144424	7.529852	Walking_Watch
15:07:07.313	5.727105	0.36392978	7.2522583	-0.31481186	0.45855945	0.035254866	6.259277	0.54144424	7.529852	Walking_Watch
15:07:07.334	5.727105	0.36392978	7.2522583	-0.31481186	0.45855945	0.035254866	6.259277	0.54144424	7.529852	Walking_Watch
15:07:07.356	5.727105	0.36392978	7.2522583	-0.31481186	0.45855945	0.035254866	6.259277	0.54144424	7.529852	Walking_Watch
15:07:07.378	5.727105	0.36392978	7.2522583	-0.31481186	0.45855945	0.035254866	6.259277	0.54144424	7.529852	Walking_Watch
15:07:07.399	5.9904757	0.7733508	7.5587254	-0.38872653	0.090207696	-0.11562885	6.088252	0.43298575	7.675677	Walking_Watch
15:07:07.421	5.9904757	0.7733508	7.5587254	-0.38872653	0.090207696	-0.11562885	6.088252	0.43298575	7.675677	Walking_Watch
15:07:07.442	5.9904757	0.7733508	7.5587254	-0.38872653	0.090207696	-0.11562885	6.088252	0.43298575	7.675677	Walking_Watch
15:07:07.463	5.9904757	0.7733508	7.5587254	-0.38872653	0.090207696	-0.11562885	6.088252	0.43298575	7.675677	Walking_Watch
15:07:07.485	5.9904757	0.7733508	7.5587254	-0.38872653	0.090207696	-0.11562885	6.088252	0.43298575	7.675677	Walking_Watch
15:07:07.507	5.9904757	0.7733508	7.5587254	-0.38872653	0.090207696	-0.11562885	6.088252	0.43298575	7.675677	Walking_Watch
15:07:07.529	5.9904757	0.7733508	7.5587254	-0.38872653	0.090207696	-0.11562885	6.088252	0.43298575	7.675677	Walking_Watch
15:07:07.550	5.9904757	0.7733508	7.5587254	-0.38872653	0.090207696	-0.11562885	6.088252	0.43298575	7.675677	Walking_Watch
15:07:07.572	7.616188	-1.4198049	6.4980617	-1.025859	-0.20117503	-0.4998631	6.3020644	0.117581695	7.512684	Walking_Watch
15:07:07.593	7.616188	-1.4198049	6.4980617	-1.025859	-0.20117503	-0.4998631	6.3020644	0.117581695	7.512684	Walking_Watch
15:07:07.615	7.616188	-1.4198049	6.4980617	-1.025859	-0.20117503	-0.4998631	6.3020644	0.117581695	7.512684	Walking_Watch
15:07:07.636	7.616188	-1.4198049	6.4980617	-1.025859	-0.20117503	-0.4998631	6.3020644	0.117581695	7.512684	Walking_Watch
15:07:07.658	7.616188	-1.4198049	6.4980617	-1.025859	-0.20117503	-0.4998631	6.3020644	0.117581695	7.512684	Walking_Watch
15:07:07.682	7.616188	-1.4198049	6.4980617	-1.025859	-0.20117503	-0.4998631	6.3020644	0.117581695	7.512684	Walking_Watch
15:07:07.705	7.616188	-1.4198049	6.4980617	-1.025859	-0.20117503	-0.4998631	6.3020644	0.117581695	7.512684	Walking_Watch
15:07:07.727	7.616188	-1.4198049	6.4980617	-1.025859	-0.20117503	-0.4998631	6.3020644	0.117581695	7.512684	Walking_Watch
15:07:07.750	4.494054	-0.8236305	8.463761	-0.5652666	0.06210789	-0.62203616	6.177357	-0.16779695	7.61462	Walking_Watch
15:07:07.774	4.494054	-0.8236305	8.463761	-0.5652666	0.06210789	-0.62203616	6.177357	-0.16779695	7.61462	Walking_Watch
15:07:07.796	4.494054	-0.8236305	8.463761	-0.5652666	0.06210789	-0.62203616	6.177357	-0.16779695	7.61462	Walking_Watch
15:07:07.820	4.494054	-0.8236305	8.463761	-0.5652666	0.06210789	-0.62203616	6.177357	-0.16779695	7.61462	Walking_Watch
15:07:07.842	4.494054	-0.8236305	8.463761	-0.5652666	0.06210789	-0.62203616	6.177357	-0.16779695	7.61462	Walking_Watch
15:07:07.864	4.494054	-0.8236305	8.463761	-0.5652666	0.06210789	-0.62203616	6.177357	-0.16779695	7.61462	Walking_Watch
15:07:07.886	4.494054	-0.8236305	8.463761	-0.5652666	0.06210789	-0.62203616	6.177357	-0.16779695	7.61462	Walking_Watch
15:07:07.907	4.494054	-0.8236305	8.463761	-0.5652666	0.06210789	-0.62203616	6.177357	-0.16779695	7.61462	Walking_Watch
15:07:07.930	6.229903	-1.0486923	6.4358106	-0.32336396	-0.12237341	-0.5071935	6.114467	-0.27030542	7.66228	Walking_Watch
15:07:07.952	6.229903	-1.0486923	6.4358106	-0.32336396	-0.12237341	-0.5071935	6.114467	-0.27030542	7.66228	Walking_Watch
15:07:07.976	6.229903	-1.0486923	6.4358106	-0.32336396	-0.12237341	-0.5071935	6.114467	-0.27030542	7.66228	Walking_Watch
15:07:08.000	6.229903	-1.0486923	6.4358106	-0.32336396	-0.12237341	-0.5071935	6.114467	-0.27030542	7.66228	Walking_Watch
15:07:08.023	6.229903	-1.0486923	6.4358106	-0.32336396	-0.12237341	-0.5071935	6.114467	-0.27030542	7.66228	Walking_Watch
15:07:08.047	6.229903	-1.0486923	6.4358106	-0.32336396	-0.12237341	-0.5071935	6.114467	-0.27030542	7.66228	Walking_Watch
15:07:08.070	6.229903	-1.0486923	6.4358106	-0.32336396	-0.12237341	-0.5071935	6.114467	-0.27030542	7.66228	Walking_Watch
15:07:08.094	6.229903	-1.0486923	6.4358106	-0.32336396	-0.12237341	-0.5071935	6.114467	-0.27030542	7.66228	Walking_Watch
15:07:08.117	6.2921543	-0.5219519	7.379155	-0.023429126	0.04317107	-0.15533508	6.20948	-0.15101913	7.5887985	Walking_Watch
15:07:08.139	6.2921543	-0.5219519	7.379155	-0.023429126	0.04317107	-0.15533508	6.20948	-0.15101913	7.5887985	Walking_Watch
15:07:08.162	6.2921543	-0.5219519	7.379155	-0.023429126	0.04317107	-0.15533508	6.20948	-0.15101913	7.5887985	Walking_Watch
15:07:08.184	6.2921543	-0.5219519	7.379155	-0.023429126	0.04317107	-0.15533508	6.20948	-0.15101913	7.5887985	Walking_Watch
15:07:08.209	6.2921543	-0.5219519	7.379155	-0.023429126	0.04317107	-0.15533508	6.20948	-0.15101913	7.5887985	Walking_Watch
15:07:08.231	6.2921543	-0.5219519	7.379155	-0.023429126	0.04317107	-0.15533508	6.20948	-0.15101913	7.5887985	Walking_Watch
15:07:08.255	6.2921543	-0.5219519	7.379155	-0.023429126	0.04317107	-0.15533508	6.20948	-0.15101913	7.5887985	Walking_Watch
15:07:08.277	6.2921543	-0.5219519	7.379155	-0.023429126	0.04317107	-0.15533508	6.20948	-0.15101913	7.5887985	Walking_Watch
15:07:08.301	6.4190507	1.2162915	7.637737	0.3895158	0.03645155	-0.42655927	6.2958736	0.34396455	7.5109253	Walking_Watch
15:07:08.325	6.4190507	1.2162915	7.637737	0.3895158	0.03645155	-0.42655927	6.2958736	0.34396455	7.5109253	Walking_Watch
15:07:08.349	6.4190507	1.2162915	7.637737	0.3895158	0.03645155	-0.42655927	6.2958736	0.34396455	7.5109253	Walking_Watch
15:07:08.372	6.4190507	1.2162915	7.637737	0.3895158	0.03645155	-0.42655927	6.2958736	0.34396455	7.5109253	Walking_Watch
15:07:08.395	6.4190507	1.2162915	7.637737	0.3895158	0.03645155	-0.42655927	6.2958736	0.34396455	7.5109253	Walking_Watch
15:07:08.418	6.4190507	1.2162915	7.637737	0.3895158	0.03645155	-0.42655927	6.2958736	0.34396455	7.5109253	Walking_Watch
15:07:08.441	6.4190507	1.2162915	7.637737	0.3895158	0.03645155	-0.42655927	6.2958736	0.34396455	7.5109253	Walking_Watch
15:07:08.465	5.1859994	1.0510867	7.362395	-0.028316047	-0.0069198813	0.261275	6.2928796	0.6183052	7.495844	Walking_Watch
15:07:08.488	5.1859994	1.0510867	7.362395	-0.028316047	-0.0069198813	0.261275	6.2928796	0.6183052	7.495844	Walking_Watch
15:07:08.510	5.1859994	1.0510867	7.362395	-0.028316047	-0.0069198813	0.261275	6.2928796	0.6183052	7.495844	Walking_Watch
15:07:08.533	5.1859994	1.0510867	7.362395	-0.028316047	-0.0069198813	0.261275	6.2928796	0.6183052	7.495844	Walking_Watch
15:07:08.558	5.1859994	1.0510867	7.362395	-0.028316047	-0.0069198813	0.261275	6.2928796	0.6183052	7.495844	Walking_Watch
15:07:08.580	5.1859994	1.0510867	7.362395	-0.028316047	-0.0069198813	0.261275	6.2928796	0.6183052	7.495844	Walking_Watch
15:07:08.604	5.1859994	1.0510867	7.362395	-0.028316047	-0.0069198813	0.261275	6.2928796	0.6183052	7.495844	Walking_Watch
15:07:08.628	5.1859994	1.0510867	7.362395	-0.028316047	-0.0069198813	0.261275	6.2928796	0.6183052	7.495844	Walking_Watch
15:07:08.651	6.2586346	0.679974	6.361588	0.044376913	0.121361814	-0.022166468	6.1966505	0.3286293	7.5936723	Walking_Watch
15:07:08.674	6.2586346	0.679974	6.361588	0.044376913	0.121361814	-0.022166468	6.1966505	0.3286293	7.5936723	Walking_Watch
15:07:08.696	6.2586346	0.679974	6.361588	0.044376913	0.121361814	-0.022166468	6.1966505	0.3286293	7.5936723	Walking_Watch
15:07:08.720	6.2586346	0.679974	6.361588	0.044376913	0.121361814	-0.022166468	6.1966505	0.3286293	7.5936723	Walking_Watch
15:07:08.743	6.2586346	0.679974	6.361588	0.044376913	0.121361814	-0.022166468	6.1966505	0.3286293	7.5936723	Walking_Watch
15:07:08.765	6.2586346	0.679974	6.361588	0.044376913	0.121361814	-0.022166468	6.1966505	0.3286293	7.5936723	Walking_Watch
15:07:08.789	6.2586346	0.679974	6.361588	0.044376913	0.121361814	-0.022166468	6.1966505	0.3286293	7.5936723	Walking_Watch
15:07:08.812	6.2586346	0.679974	6.361588	0.044376913	0.121361814	-0.022166468	6.1966505	0.3286293	7.5936723	Walking_Watch
15:07:08.834	6.6608725	0.7134939	6.2873654	-0.2225712	-0.16269052	-0.2255846	6.367257	0.20497371	7.455623	Walking_Watch
15:07:08.857	6.6608725	0.7134939	6.2873654	-0.2225712	-0.16269052	-0.2255846	6.367257	0.20497371	7.455623	Walking_Watch
15:07:08.880	6.6608725	0.7134939	6.2873654	-0.2225712	-0.16269052	-0.2255846	6.367257	0.20497371	7.455623	Walking_Watch
15:07:08.903	6.6608725	0.7134939	6.2873654	-0.2225712	-0.16269052	-0.2255846	6.367257	0.20497371	7.455623	Walking_Watch
15:07:08.925	6.6608725	0.7134939	6.2873654	-0.2225712	-0.16269052	-0.2255846	6.367257	0.20497371	7.455623	Walking_Watch
15:07:08.948	6.6608725	0.7134939	6.2873654	-0.2225712	-0.16269052	-0.2255846	6.367257	0.20497371	7.455623	Walking_Watch
15:07:08.970	6.6608725	0.7134939	6.2873654	-0.2225712	-0.16269052	-0.2255846	6.367257	0.20497371	7.455623	Walking_Watch
15:07:08.993	6.6608725	0.7134939	6.2873654	-0.2225712	-0.16269052	-0.2255846	6.367257	0.20497371	7.455623	Walking_Watch
15:07:09.017	6.263423	-0.35435268	8.889942	-0.89391214	0.6460951	-0.066148765	6.395099	0.22690234	7.4311175	Walking_Watch
15:07:09.039	6.263423	-0.35435268	8.889942	-0.89391214	0.6460951	-0.066148765	6.395099	0.22690234	7.4311175	Walking_Watch
15:07:09.061	6.263423	-0.35435268	8.889942	-0.89391214	0.6460951	-0.066148765	6.395099	0.22690234	7.4311175	Walking_Watch
15:07:09.084	6.263423	-0.35435268	8.889942	-0.89391214	0.6460951	-0.066148765	6.395099	0.22690234	7.4311175	Walking_Watch
15:07:09.107	6.263423	-0.35435268	8.889942	-0.89391214	0.6460951	-0.066148765	6.395099	0.22690234	7.4311175	Walking_Watch
15:07:09.131	6.263423	-0.35435268	8.889942	-0.89391214	0.6460951	-0.066148765	6.395099	0.22690234	7.4311175	Walking_Watch
15:07:09.155	6.263423	-0.35435268	8.889942	-0.89391214	0.6460951	-0.066148765	6.395099	0.22690234	7.4311175	Walking_Watch
15:07:09.179	6.263423	-0.35435268	8.889942	-0.89391214	0.6460951	-0.066148765	6.395099	0.22690234	7.4311175	Walking_Watch
15:07:09.201	5.5331693	-0.9385557	7.563514	-0.36001587	0.019958189	-0.25612786	6.370038	0.038778935	7.4559636	Walking_Watch
15:07:09.226	5.5331693	-0.9385557	7.563514	-0.36001587	0.019958189	-0.25612786	6.370038	0.038778935	7.4559636	Walking_Watch
15:07:09.250	5.5331693	-0.9385557	7.563514	-0.36001587	0.019958189	-0.25612786	6.370038	0.038778935	7.4559636	Walking_Watch
15:07:09.272	5.5331693	-0.9385557	7.563514	-0.36001587	0.019958189	-0.25612786	6.370038	0.038778935	7.4559636	Walking_Watch
15:07:09.295	5.5331693	-0.9385557	7.563514	-0.36001587	0.019958189	-0.25612786	6.370038	0.038778935	7.4559636	Walking_Watch
15:07:09.319	5.5331693	-0.9385557	7.563514	-0.36001587	0.019958189	-0.25612786	6.370038	0.038778935	7.4559636	Walking_Watch
15:07:09.341	5.5331693	-0.9385557	7.563514	-0.36001587	0.019958189	-0.25612786	6.370038	0.038778935	7.4559636	Walking_Watch
15:07:09.364	6.344828	-0.505192	6.445388	-0.17370199	0.037673283	-0.19443047	6.2800107	-0.13111205	7.530907	Walking_Watch
15:07:09.387	6.344828	-0.505192	6.445388	-0.17370199	0.037673283	-0.19443047	6.2800107	-0.13111205	7.530907	Walking_Watch
15:07:09.410	6.344828	-0.505192	6.445388	-0.17370199	0.037673283	-0.19443047	6.2800107	-0.13111205	7.530907	Walking_Watch
15:07:09.434	6.344828	-0.505192	6.445388	-0.17370199	0.037673283	-0.19443047	6.2800107	-0.13111205	7.530907	Walking_Watch
15:07:09.457	6.344828	-0.505192	6.445388	-0.17370199	0.037673283	-0.19443047	6.2800107	-0.13111205	7.530907	Walking_Watch
15:07:09.480	6.344828	-0.505192	6.445388	-0.17370199	0.037673283	-0.19443047	6.2800107	-0.13111205	7.530907	Walking_Watch
15:07:09.502	6.344828	-0.505192	6.445388	-0.17370199	0.037673283	-0.19443047	6.2800107	-0.13111205	7.530907	Walking_Watch
15:07:09.524	6.344828	-0.505192	6.445388	-0.17370199	0.037673283	-0.19443047	6.2800107	-0.13111205	7.530907	Walking_Watch
15:07:09.547	5.9976583	-0.16520496	8.736709	0.018720577	0.19527651	0.023037562	6.2980247	-0.20036855	7.514324	Walking_Watch
15:07:09.571	5.9976583	-0.16520496	8.736709	0.018720577	0.19527651	0.023037562	6.2980247	-0.20036855	7.514324	Walking_Watch
15:07:09.594	5.9976583	-0.16520496	8.736709	0.018720577	0.19527651	0.023037562	6.2980247	-0.20036855	7.514324	Walking_Watch
15:07:09.618	5.9976583	-0.16520496	8.736709	0.018720577	0.19527651	0.023037562	6.2980247	-0.20036855	7.514324	Walking_Watch
15:07:09.641	5.9976583	-0.16520496	8.736709	0.018720577	0.19527651	0.023037562	6.2980247	-0.20036855	7.514324	Walking_Watch
15:07:09.664	5.9976583	-0.16520496	8.736709	0.018720577	0.19527651	0.023037562	6.2980247	-0.20036855	7.514324	Walking_Watch
15:07:09.688	5.9976583	-0.16520496	8.736709	0.018720577	0.19527651	0.023037562	6.2980247	-0.20036855	7.514324	Walking_Watch
15:07:09.712	5.9976583	-0.16520496	8.736709	0.018720577	0.19527651	0.023037562	6.2980247	-0.20036855	7.514324	Walking_Watch
15:07:09.734	5.4685235	1.5921928	7.415069	0.9111947	-0.6257264	0.08290235	6.2712975	0.05172142	7.5391264	Walking_Watch
15:07:09.757	5.4685235	1.5921928	7.415069	0.9111947	-0.6257264	0.08290235	6.2712975	0.05172142	7.5391264	Walking_Watch
15:07:09.778	5.4685235	1.5921928	7.415069	0.9111947	-0.6257264	0.08290235	6.2712975	0.05172142	7.5391264	Walking_Watch
15:07:09.802	5.4685235	1.5921928	7.415069	0.9111947	-0.6257264	0.08290235	6.2712975	0.05172142	7.5391264	Walking_Watch
15:07:09.825	5.4685235	1.5921928	7.415069	0.9111947	-0.6257264	0.08290235	6.2712975	0.05172142	7.5391264	Walking_Watch
15:07:09.848	5.4685235	1.5921928	7.415069	0.9111947	-0.6257264	0.08290235	6.2712975	0.05172142	7.5391264	Walking_Watch
15:07:09.871	5.4685235	1.5921928	7.415069	0.9111947	-0.6257264	0.08290235	6.2712975	0.05172142	7.5391264	Walking_Watch
15:07:09.894	5.4685235	1.5921928	7.415069	0.9111947	-0.6257264	0.08290235	6.2712975	0.05172142	7.5391264	Walking_Watch
15:07:09.916	6.409474	0.32083282	5.767808	-0.0081574945	0.13785517	0.33946577	6.520855	0.32497576	7.3173203	Walking_Watch
15:07:09.940	6.409474	0.32083282	5.767808	-0.0081574945	0.13785517	0.33946577	6.520855	0.32497576	7.3173203	Walking_Watch
15:07:09.964	6.409474	0.32083282	5.767808	-0.0081574945	0.13785517	0.33946577	6.520855	0.32497576	7.3173203	Walking_Watch
15:07:09.986	6.409474	0.32083282	5.767808	-0.0081574945	0.13785517	0.33946577	6.520855	0.32497576	7.3173203	Walking_Watch
15:07:10.008	6.409474	0.32083282	5.767808	-0.0081574945	0.13785517	0.33946577	6.520855	0.32497576	7.3173203	Walking_Watch
15:07:10.031	6.409474	0.32083282	5.767808	-0.0081574945	0.13785517	0.33946577	6.520855	0.32497576	7.3173203	Walking_Watch
15:07:10.054	6.409474	0.32083282	5.767808	-0.0081574945	0.13785517	0.33946577	6.520855	0.32497576	7.3173203	Walking_Watch
15:07:10.076	6.409474	0.32083282	5.767808	-0.0081574945	0.13785517	0.33946577	6.520855	0.32497576	7.3173203	Walking_Watch
15:07:10.099	6.2682114	0.40463245	6.7303066	-0.24456234	0.040116742	0.09023274	6.5022764	0.020083588	7.341002	Walking_Watch
15:07:10.123	6.2682114	0.40463245	6.7303066	-0.24456234	0.040116742	0.09023274	6.5022764	0.020083588	7.341002	Walking_Watch
15:07:10.146	6.2682114	0.40463245	6.7303066	-0.24456234	0.040116742	0.09023274	6.5022764	0.020083588	7.341002	Walking_Watch
15:07:10.170	6.2682114	0.40463245	6.7303066	-0.24456234	0.040116742	0.09023274	6.5022764	0.020083588	7.341002	Walking_Watch
15:07:10.193	6.2682114	0.40463245	6.7303066	-0.24456234	0.040116742	0.09023274	6.5022764	0.020083588	7.341002	Walking_Watch
15:07:10.217	6.2682114	0.40463245	6.7303066	-0.24456234	0.040116742	0.09023274	6.5022764	0.020083588	7.341002	Walking_Watch
15:07:10.240	6.2682114	0.40463245	6.7303066	-0.24456234	0.040116742	0.09023274	6.5022764	0.020083588	7.341002	Walking_Watch
15:07:10.262	6.2682114	0.40463245	6.7303066	-0.24456234	0.040116742	0.09023274	6.7296157	-0.18342969	7.130843	Walking_Watch
15:07:10.285	7.613794	-0.23463893	7.2809896	-0.3771201	-0.14802976	-0.3410381	6.7296157	-0.18342969	7.130843	Walking_Watch
15:07:10.307	7.613794	-0.23463893	7.2809896	-0.3771201	-0.14802976	-0.3410381	6.7296157	-0.18342969	7.130843	Walking_Watch
15:07:10.330	7.613794	-0.23463893	7.2809896	-0.3771201	-0.14802976	-0.3410381	6.7296157	-0.18342969	7.130843	Walking_Watch
15:07:10.353	7.613794	-0.23463893	7.2809896	-0.3771201	-0.14802976	-0.3410381	6.7296157	-0.18342969	7.130843	Walking_Watch
15:07:10.377	7.613794	-0.23463893	7.2809896	-0.3771201	-0.14802976	-0.3410381	6.7296157	-0.18342969	7.130843	Walking_Watch
15:07:10.400	7.613794	-0.23463893	7.2809896	-0.3771201	-0.14802976	-0.3410381	6.7296157	-0.18342969	7.130843	Walking_Watch
15:07:10.424	7.613794	-0.23463893	7.2809896	-0.3771201	-0.14802976	-0.3410381	6.7296157	-0.18342969	7.130843	Walking_Watch
15:07:10.447	5.444581	-0.8140534	6.8907228	0.005892406	0.045003667	-0.077755205	6.6049337	-0.3023156	7.2424965	Walking_Watch
15:07:10.471	5.444581	-0.8140534	6.8907228	0.005892406	0.045003667	-0.077755205	6.6049337	-0.3023156	7.2424965	Walking_Watch
15:07:10.494	5.444581	-0.8140534	6.8907228	0.005892406	0.045003667	-0.077755205	6.6049337	-0.3023156	7.2424965	Walking_Watch
15:07:10.517	5.444581	-0.8140534	6.8907228	0.005892406	0.045003667	-0.077755205	6.6049337	-0.3023156	7.2424965	Walking_Watch
15:07:10.540	5.444581	-0.8140534	6.8907228	0.005892406	0.045003667	-0.077755205	6.6049337	-0.3023156	7.2424965	Walking_Watch
15:07:10.564	5.444581	-0.8140534	6.8907228	0.005892406	0.045003667	-0.077755205	6.6049337	-0.3023156	7.2424965	Walking_Watch
15:07:10.587	5.444581	-0.8140534	6.8907228	0.005892406	0.045003667	-0.077755205	6.6049337	-0.3023156	7.2424965	Walking_Watch
15:07:10.610	5.444581	-0.8140534	6.8907228	0.005892406	0.045003667	-0.077755205	6.6049337	-0.3023156	7.2424965	Walking_Watch
15:07:10.635	6.124555	-0.6703969	6.6608725	0.08713748	0.09448375	-0.106465876	6.269359	-0.33914047	7.533289	Walking_Watch
15:07:10.659	6.124555	-0.6703969	6.6608725	0.08713748	0.09448375	-0.106465876	6.269359	-0.33914047	7.533289	Walking_Watch
15:07:10.681	6.124555	-0.6703969	6.6608725	0.08713748	0.09448375	-0.106465876	6.269359	-0.33914047	7.533289	Walking_Watch
15:07:10.704	6.124555	-0.6703969	6.6608725	0.08713748	0.09448375	-0.106465876	6.269359	-0.33914047	7.533289	Walking_Watch
15:07:10.728	6.124555	-0.6703969	6.6608725	0.08713748	0.09448375	-0.106465876	6.269359	-0.33914047	7.533289	Walking_Watch
15:07:10.752	6.124555	-0.6703969	6.6608725	0.08713748	0.09448375	-0.106465876	6.269359	-0.33914047	7.533289	Walking_Watch
15:07:10.774	6.124555	-0.6703969	6.6608725	0.08713748	0.09448375	-0.106465876	6.269359	-0.33914047	7.533289	Walking_Watch
15:07:10.796	6.124555	-0.6703969	6.6608725	0.08713748	0.09448375	-0.106465876	6.269359	-0.33914047	7.533289	Walking_Watch
15:07:10.818	6.605804	-0.38547826	6.9649453	0.046820376	0.035840686	0.16964522	6.3216558	-0.17856355	7.495003	Walking_Watch
15:07:10.840	6.605804	-0.38547826	6.9649453	0.046820376	0.035840686	0.16964522	6.3216558	-0.17856355	7.495003	Walking_Watch
15:07:10.863	6.605804	-0.38547826	6.9649453	0.046820376	0.035840686	0.16964522	6.3216558	-0.17856355	7.495003	Walking_Watch
15:07:10.887	6.605804	-0.38547826	6.9649453	0.046820376	0.035840686	0.16964522	6.3216558	-0.17856355	7.495003	Walking_Watch
15:07:10.910	6.605804	-0.38547826	6.9649453	0.046820376	0.035840686	0.16964522	6.3216558	-0.17856355	7.495003	Walking_Watch
15:07:10.934	6.605804	-0.38547826	6.9649453	0.046820376	0.035840686	0.16964522	6.3216558	-0.17856355	7.495003	Walking_Watch
15:07:10.957	6.605804	-0.38547826	6.9649453	0.046820376	0.035840686	0.16964522	6.3216558	-0.17856355	7.495003	Walking_Watch
15:07:10.981	6.605804	-0.38547826	6.9649453	0.046820376	0.035840686	0.16964522	6.3216558	-0.17856355	7.495003	Walking_Watch
15:07:11.005	6.282577	0.14365649	9.143736	0.4121178	0.22398718	-0.24024536	6.1653233	-0.15307957	7.6246767	Walking_Watch
15:07:11.034	6.282577	0.14365649	9.143736	0.4121178	0.22398718	-0.24024536	6.1653233	-0.15307957	7.6246767	Walking_Watch
15:07:11.056	6.282577	0.14365649	9.143736	0.4121178	0.22398718	-0.24024536	6.1653233	-0.15307957	7.6246767	Walking_Watch
15:07:11.078	6.282577	0.14365649	9.143736	0.4121178	0.22398718	-0.24024536	6.1653233	-0.15307957	7.6246767	Walking_Watch
15:07:11.107	6.282577	0.14365649	9.143736	0.4121178	0.22398718	-0.24024536	6.1653233	-0.15307957	7.6246767	Walking_Watch
15:07:11.132	6.282577	0.14365649	9.143736	0.4121178	0.22398718	-0.24024536	6.1653233	-0.15307957	7.6246767	Walking_Watch
15:07:11.153	6.282577	0.14365649	9.143736	0.4121178	0.22398718	-0.24024536	6.1653233	-0.15307957	7.6246767	Walking_Watch
15:07:11.176	4.68799	0.64166564	7.355212	-0.055804987	0.17572883	0.3999414	6.2143884	0.3271113	7.579227	Walking_Watch
15:07:11.199	4.68799	0.64166564	7.355212	-0.055804987	0.17572883	0.3999414	6.2143884	0.3271113	7.579227	Walking_Watch
15:07:11.222	4.68799	0.64166564	7.355212	-0.055804987	0.17572883	0.3999414	6.2143884	0.3271113	7.579227	Walking_Watch
15:07:11.245	4.68799	0.64166564	7.355212	-0.055804987	0.17572883	0.3999414	6.2143884	0.3271113	7.579227	Walking_Watch
15:07:11.275	4.68799	0.64166564	7.355212	-0.055804987	0.17572883	0.3999414	6.2143884	0.3271113	7.579227	Walking_Watch
15:07:11.299	4.68799	0.64166564	7.355212	-0.055804987	0.17572883	0.3999414	6.2143884	0.3271113	7.579227	Walking_Watch
15:07:11.320	4.68799	0.64166564	7.355212	-0.055804987	0.17572883	0.3999414	6.2143884	0.3271113	7.579227	Walking_Watch
15:07:11.342	4.68799	0.64166564	7.355212	-0.055804987	0.17572883	0.3999414	6.104703	0.09315701	7.674256	Walking_Watch
15:07:11.364	6.0072355	0.50040346	6.5387645	-0.104674205	0.04561453	0.38222632	6.104703	0.09315701	7.674256	Walking_Watch
15:07:11.387	6.0072355	0.50040346	6.5387645	-0.104674205	0.04561453	0.38222632	6.104703	0.09315701	7.674256	Walking_Watch
15:07:11.409	6.0072355	0.50040346	6.5387645	-0.104674205	0.04561453	0.38222632	6.104703	0.09315701	7.674256	Walking_Watch
15:07:11.431	6.0072355	0.50040346	6.5387645	-0.104674205	0.04561453	0.38222632	6.104703	0.09315701	7.674256	Walking_Watch
15:07:11.454	6.0072355	0.50040346	6.5387645	-0.104674205	0.04561453	0.38222632	6.104703	0.09315701	7.674256	Walking_Watch
15:07:11.478	6.0072355	0.50040346	6.5387645	-0.104674205	0.04561453	0.38222632	6.104703	0.09315701	7.674256	Walking_Watch
15:07:11.500	6.0072355	0.50040346	6.5387645	-0.104674205	0.04561453	0.38222632	6.104703	0.09315701	7.674256	Walking_Watch
15:07:11.524	6.0072355	0.50040346	6.5387645	-0.104674205	0.04561453	0.38222632	6.216918	-0.20778234	7.5813646	Walking_Watch
15:07:11.547	6.3831367	-0.39266106	8.775017	-0.2873229	-0.08816496	-0.18465662	6.216918	-0.20778234	7.5813646	Walking_Watch
15:07:11.570	6.3831367	-0.39266106	8.775017	-0.2873229	-0.08816496	-0.18465662	6.216918	-0.20778234	7.5813646	Walking_Watch
15:07:11.591	6.3831367	-0.39266106	8.775017	-0.2873229	-0.08816496	-0.18465662	6.216918	-0.20778234	7.5813646	Walking_Watch
15:07:11.613	6.3831367	-0.39266106	8.775017	-0.2873229	-0.08816496	-0.18465662	6.216918	-0.20778234	7.5813646	Walking_Watch
15:07:11.637	6.3831367	-0.39266106	8.775017	-0.2873229	-0.08816496	-0.18465662	6.216918	-0.20778234	7.5813646	Walking_Watch
15:07:11.659	6.3831367	-0.39266106	8.775017	-0.2873229	-0.08816496	-0.18465662	6.216918	-0.20778234	7.5813646	Walking_Watch
15:07:11.682	6.3831367	-0.39266106	8.775017	-0.2873229	-0.08816496	-0.18465662	6.216918	-0.20778234	7.5813646	Walking_Watch
15:07:11.705	5.4254265	-1.1492519	7.886741	-0.21524082	-0.19079031	-0.15228076	6.148945	-0.3802546	7.629954	Walking_Watch
15:07:11.731	5.4254265	-1.1492519	7.886741	-0.21524082	-0.19079031	-0.15228076	6.148945	-0.3802546	7.629954	Walking_Watch
15:07:11.756	5.4254265	-1.1492519	7.886741	-0.21524082	-0.19079031	-0.15228076	6.148945	-0.3802546	7.629954	Walking_Watch
15:07:11.780	5.4254265	-1.1492519	7.886741	-0.21524082	-0.19079031	-0.15228076	6.148945	-0.3802546	7.629954	Walking_Watch
15:07:11.803	5.4254265	-1.1492519	7.886741	-0.21524082	-0.19079031	-0.15228076	6.148945	-0.3802546	7.629954	Walking_Watch
15:07:11.826	5.4254265	-1.1492519	7.886741	-0.21524082	-0.19079031	-0.15228076	6.148945	-0.3802546	7.629954	Walking_Watch
15:07:11.849	5.4254265	-1.1492519	7.886741	-0.21524082	-0.19079031	-0.15228076	6.148945	-0.3802546	7.629954	Walking_Watch
15:07:11.872	5.4254265	-1.1492519	7.886741	-0.21524082	-0.19079031	-0.15228076	6.148945	-0.3802546	7.629954	Walking_Watch
15:07:11.893	5.2243075	-0.505192	6.8165	0.08897008	0.16778758	-0.21703249	6.2114553	-0.36856064	7.5797324	Walking_Watch
15:07:11.916	5.2243075	-0.505192	6.8165	0.08897008	0.16778758	-0.21703249	6.2114553	-0.36856064	7.5797324	Walking_Watch
15:07:11.938	5.2243075	-0.505192	6.8165	0.08897008	0.16778758	-0.21703249	6.2114553	-0.36856064	7.5797324	Walking_Watch
15:07:11.960	5.2243075	-0.505192	6.8165	0.08897008	0.16778758	-0.21703249	6.2114553	-0.36856064	7.5797324	Walking_Watch
15:07:11.983	5.2243075	-0.505192	6.8165	0.08897008	0.16778758	-0.21703249	6.2114553	-0.36856064	7.5797324	Walking_Watch
15:07:12.005	5.2243075	-0.505192	6.8165	0.08897008	0.16778758	-0.21703249	6.2114553	-0.36856064	7.5797324	Walking_Watch
15:07:12.029	5.2243075	-0.505192	6.8165	0.08897008	0.16778758	-0.21703249	6.2114553	-0.36856064	7.5797324	Walking_Watch
15:07:12.051	5.2243075	-0.505192	6.8165	0.08897008	0.16778758	-0.21703249	6.2114553	-0.36856064	7.5797324	Walking_Watch
15:07:12.074	5.9904757	-0.7326481	6.612987	0.17693467	0.24597833	-0.085085586	6.307901	-0.4698662	7.4939923	Walking_Watch
15:07:12.096	5.9904757	-0.7326481	6.612987	0.17693467	0.24597833	-0.085085586	6.307901	-0.4698662	7.4939923	Walking_Watch
15:07:12.119	5.9904757	-0.7326481	6.612987	0.17693467	0.24597833	-0.085085586	6.307901	-0.4698662	7.4939923	Walking_Watch
15:07:12.141	5.9904757	-0.7326481	6.612987	0.17693467	0.24597833	-0.085085586	6.307901	-0.4698662	7.4939923	Walking_Watch
15:07:12.165	5.9904757	-0.7326481	6.612987	0.17693467	0.24597833	-0.085085586	6.307901	-0.4698662	7.4939923	Walking_Watch
15:07:12.189	5.9904757	-0.7326481	6.612987	0.17693467	0.24597833	-0.085085586	6.307901	-0.4698662	7.4939923	Walking_Watch
15:07:12.213	5.9904757	-0.7326481	6.612987	0.17693467	0.24597833	-0.085085586	6.307901	-0.4698662	7.4939923	Walking_Watch
15:07:12.236	5.9904757	-0.7326481	6.612987	0.17693467	0.24597833	-0.085085586	6.307901	-0.4698662	7.4939923	Walking_Watch
15:07:12.259	7.599428	-0.6153286	8.502069	-0.0014379768	-0.2683702	-0.24452142	6.352368	-0.24320261	7.467166	Walking_Watch
15:07:12.281	7.599428	-0.6153286	8.502069	-0.0014379768	-0.2683702	-0.24452142	6.352368	-0.24320261	7.467166	Walking_Watch
15:07:12.304	7.599428	-0.6153286	8.502069	-0.0014379768	-0.2683702	-0.24452142	6.352368	-0.24320261	7.467166	Walking_Watch
15:07:12.326	7.599428	-0.6153286	8.502069	-0.0014379768	-0.2683702	-0.24452142	6.352368	-0.24320261	7.467166	Walking_Watch
15:07:12.350	7.599428	-0.6153286	8.502069	-0.0014379768	-0.2683702	-0.24452142	6.352368	-0.24320261	7.467166	Walking_Watch
15:07:12.372	7.599428	-0.6153286	8.502069	-0.0014379768	-0.2683702	-0.24452142	6.352368	-0.24320261	7.467166	Walking_Watch
15:07:12.394	7.599428	-0.6153286	8.502069	-0.0014379768	-0.2683702	-0.24452142	6.352368	-0.24320261	7.467166	Walking_Watch
15:07:12.417	7.599428	-0.6153286	8.502069	-0.0014379768	-0.2683702	-0.24452142	6.352368	-0.24320261	7.467166	Walking_Watch
15:07:12.440	5.741471	0.098165266	7.0080423	-0.37467664	-0.31296337	0.0908436	6.3628793	-0.120521106	7.461202	Walking_Watch
15:07:12.464	5.741471	0.098165266	7.0080423	-0.37467664	-0.31296337	0.0908436	6.3628793	-0.120521106	7.461202	Walking_Watch
15:07:12.487	5.741471	0.098165266	7.0080423	-0.37467664	-0.31296337	0.0908436	6.3628793	-0.120521106	7.461202	Walking_Watch
15:07:12.510	5.741471	0.098165266	7.0080423	-0.37467664	-0.31296337	0.0908436	6.3628793	-0.120521106	7.461202	Walking_Watch
15:07:12.532	5.741471	0.098165266	7.0080423	-0.37467664	-0.31296337	0.0908436	6.3628793	-0.120521106	7.461202	Walking_Watch
15:07:12.555	5.741471	0.098165266	7.0080423	-0.37467664	-0.31296337	0.0908436	6.3628793	-0.120521106	7.461202	Walking_Watch
15:07:12.577	5.741471	0.098165266	7.0080423	-0.37467664	-0.31296337	0.0908436	6.3628793	-0.120521106	7.461202	Walking_Watch
15:07:12.604	5.741471	0.098165266	7.0080423	-0.37467664	-0.31296337	0.0908436	6.3628793	-0.120521106	7.461202	Walking_Watch
15:07:12.627	6.1030064	0.35674694	5.6145744	0.22030611	-0.23965955	0.15987137	6.353341	-0.09935469	7.4696393	Walking_Watch
15:07:12.649	6.1030064	0.35674694	5.6145744	0.22030611	-0.23965955	0.15987137	6.353341	-0.09935469	7.4696393	Walking_Watch
15:07:12.672	6.1030064	0.35674694	5.6145744	0.22030611	-0.23965955	0.15987137	6.353341	-0.09935469	7.4696393	Walking_Watch
15:07:12.694	6.1030064	0.35674694	5.6145744	0.22030611	-0.23965955	0.15987137	6.353341	-0.09935469	7.4696393	Walking_Watch
15:07:12.717	6.1030064	0.35674694	5.6145744	0.22030611	-0.23965955	0.15987137	6.353341	-0.09935469	7.4696393	Walking_Watch
15:07:12.740	6.1030064	0.35674694	5.6145744	0.22030611	-0.23965955	0.15987137	6.353341	-0.09935469	7.4696393	Walking_Watch
15:07:12.762	6.1030064	0.35674694	5.6145744	0.22030611	-0.23965955	0.15987137	6.353341	-0.09935469	7.4696393	Walking_Watch
15:07:12.784	6.9074826	-0.2466103	7.8340673	-0.08268305	-0.0038655554	0.0028790077	6.565695	0.04280045	7.2842355	Walking_Watch
15:07:12.806	6.9074826	-0.2466103	7.8340673	-0.08268305	-0.0038655554	0.0028790077	6.565695	0.04280045	7.2842355	Walking_Watch
15:07:12.830	6.9074826	-0.2466103	7.8340673	-0.08268305	-0.0038655554	0.0028790077	6.565695	0.04280045	7.2842355	Walking_Watch
15:07:12.853	6.9074826	-0.2466103	7.8340673	-0.08268305	-0.0038655554	0.0028790077	6.565695	0.04280045	7.2842355	Walking_Watch
15:07:12.876	6.9074826	-0.2466103	7.8340673	-0.08268305	-0.0038655554	0.0028790077	6.565695	0.04280045	7.2842355	Walking_Watch
15:07:12.900	6.9074826	-0.2466103	7.8340673	-0.08268305	-0.0038655554	0.0028790077	6.565695	0.04280045	7.2842355	Walking_Watch
15:07:12.922	6.9074826	-0.2466103	7.8340673	-0.08268305	-0.0038655554	0.0028790077	6.565695	0.04280045	7.2842355	Walking_Watch
15:07:12.944	6.9074826	-0.2466103	7.8340673	-0.08268305	-0.0038655554	0.0028790077	6.565695	0.04280045	7.2842355	Walking_Watch
15:07:12.966	5.7893567	-1.1205206	8.150111	-0.28793377	0.31989303	-0.051487997	6.513309	-0.16021337	7.3294926	Walking_Watch
15:07:12.989	5.7893567	-1.1205206	8.150111	-0.28793377	0.31989303	-0.051487997	6.513309	-0.16021337	7.3294926	Walking_Watch
15:07:13.012	5.7893567	-1.1205206	8.150111	-0.28793377	0.31989303	-0.051487997	6.513309	-0.16021337	7.3294926	Walking_Watch
15:07:13.035	5.7893567	-1.1205206	8.150111	-0.28793377	0.31989303	-0.051487997	6.513309	-0.16021337	7.3294926	Walking_Watch
15:07:13.059	5.7893567	-1.1205206	8.150111	-0.28793377	0.31989303	-0.051487997	6.513309	-0.16021337	7.3294926	Walking_Watch
15:07:13.082	5.7893567	-1.1205206	8.150111	-0.28793377	0.31989303	-0.051487997	6.513309	-0.16021337	7.3294926	Walking_Watch
15:07:13.104	5.7893567	-1.1205206	8.150111	-0.28793377	0.31989303	-0.051487997	6.513309	-0.16021337	7.3294926	Walking_Watch
15:07:13.127	5.7893567	-1.1205206	8.150111	-0.28793377	0.31989303	-0.051487997	6.513309	-0.16021337	7.3294926	Walking_Watch
15:07:13.152	5.1357193	-0.53871185	7.719142	-0.19569314	0.20871554	-0.19809566	6.118532	-0.2586904	7.6594357	Walking_Watch
15:07:13.176	5.1357193	-0.53871185	7.719142	-0.19569314	0.20871554	-0.19809566	6.118532	-0.2586904	7.6594357	Walking_Watch
15:07:13.197	5.1357193	-0.53871185	7.719142	-0.19569314	0.20871554	-0.19809566	6.118532	-0.2586904	7.6594357	Walking_Watch
15:07:13.219	5.1357193	-0.53871185	7.719142	-0.19569314	0.20871554	-0.19809566	6.118532	-0.2586904	7.6594357	Walking_Watch
15:07:13.241	5.1357193	-0.53871185	7.719142	-0.19569314	0.20871554	-0.19809566	6.118532	-0.2586904	7.6594357	Walking_Watch
15:07:13.263	5.1357193	-0.53871185	7.719142	-0.19569314	0.20871554	-0.19809566	6.118532	-0.2586904	7.6594357	Walking_Watch
15:07:13.286	5.1357193	-0.53871185	7.719142	-0.19569314	0.20871554	-0.19809566	6.118532	-0.2586904	7.6594357	Walking_Watch
15:07:13.308	5.1357193	-0.53871185	7.719142	-0.19569314	0.20871554	-0.19809566	6.118532	-0.2586904	7.6594357	Walking_Watch
15:07:13.331	5.652883	-0.16281068	7.1157846	0.19342804	-0.016693726	-0.013003489	6.172101	-0.2497928	7.616633	Walking_Watch
15:07:13.354	5.652883	-0.16281068	7.1157846	0.19342804	-0.016693726	-0.013003489	6.172101	-0.2497928	7.616633	Walking_Watch
15:07:13.378	5.652883	-0.16281068	7.1157846	0.19342804	-0.016693726	-0.013003489	6.172101	-0.2497928	7.616633	Walking_Watch
15:07:13.401	5.652883	-0.16281068	7.1157846	0.19342804	-0.016693726	-0.013003489	6.172101	-0.2497928	7.616633	Walking_Watch
15:07:13.425	5.652883	-0.16281068	7.1157846	0.19342804	-0.016693726	-0.013003489	6.172101	-0.2497928	7.616633	Walking_Watch
15:07:13.448	5.652883	-0.16281068	7.1157846	0.19342804	-0.016693726	-0.013003489	6.172101	-0.2497928	7.616633	Walking_Watch
15:07:13.470	5.652883	-0.16281068	7.1157846	0.19342804	-0.016693726	-0.013003489	6.172101	-0.2497928	7.616633	Walking_Watch
15:07:13.492	5.652883	-0.16281068	7.1157846	0.19342804	-0.016693726	-0.013003489	6.172101	-0.2497928	7.616633	Walking_Watch
15:07:13.515	7.0726876	-0.7972935	8.506859	0.26734275	-0.3386197	0.031589676	6.2234197	-0.3480407	7.5708785	Walking_Watch
15:07:13.537	7.0726876	-0.7972935	8.506859	0.26734275	-0.3386197	0.031589676	6.2234197	-0.3480407	7.5708785	Walking_Watch
15:07:13.560	7.0726876	-0.7972935	8.506859	0.26734275	-0.3386197	0.031589676	6.2234197	-0.3480407	7.5708785	Walking_Watch
15:07:13.584	7.0726876	-0.7972935	8.506859	0.26734275	-0.3386197	0.031589676	6.2234197	-0.3480407	7.5708785	Walking_Watch
15:07:13.607	7.0726876	-0.7972935	8.506859	0.26734275	-0.3386197	0.031589676	6.2234197	-0.3480407	7.5708785	Walking_Watch
15:07:13.631	7.0726876	-0.7972935	8.506859	0.26734275	-0.3386197	0.031589676	6.2234197	-0.3480407	7.5708785	Walking_Watch
15:07:13.656	7.0726876	-0.7972935	8.506859	0.26734275	-0.3386197	0.031589676	6.2234197	-0.3480407	7.5708785	Walking_Watch
15:07:13.679	7.0726876	-0.7972935	8.506859	0.26734275	-0.3386197	0.031589676	6.2234197	-0.3480407	7.5708785	Walking_Watch
15:07:13.703	5.9282246	0.70870537	5.952167	-0.101619884	-0.2683702	-0.0038405098	6.517645	0.050226506	7.327213	Walking_Watch
15:07:13.726	5.9282246	0.70870537	5.952167	-0.101619884	-0.2683702	-0.0038405098	6.517645	0.050226506	7.327213	Walking_Watch
15:07:13.749	5.9282246	0.70870537	5.952167	-0.101619884	-0.2683702	-0.0038405098	6.517645	0.050226506	7.327213	Walking_Watch
15:07:13.771	5.9282246	0.70870537	5.952167	-0.101619884	-0.2683702	-0.0038405098	6.517645	0.050226506	7.327213	Walking_Watch
15:07:13.794	5.9282246	0.70870537	5.952167	-0.101619884	-0.2683702	-0.0038405098	6.517645	0.050226506	7.327213	Walking_Watch
15:07:13.817	5.9282246	0.70870537	5.952167	-0.101619884	-0.2683702	-0.0038405098	6.517645	0.050226506	7.327213	Walking_Watch
15:07:13.840	5.9282246	0.70870537	5.952167	-0.101619884	-0.2683702	-0.0038405098	6.517645	0.050226506	7.327213	Walking_Watch
15:07:13.866	5.8444247	0.10774237	6.5627074	0.16899343	0.0028539624	0.15559532	6.2916217	-0.113569096	7.521497	Walking_Watch
15:07:13.889	5.8444247	0.10774237	6.5627074	0.16899343	0.0028539624	0.15559532	6.2916217	-0.113569096	7.521497	Walking_Watch
15:07:13.912	5.8444247	0.10774237	6.5627074	0.16899343	0.0028539624	0.15559532	6.2916217	-0.113569096	7.521497	Walking_Watch
15:07:13.935	5.8444247	0.10774237	6.5627074	0.16899343	0.0028539624	0.15559532	6.2916217	-0.113569096	7.521497	Walking_Watch
15:07:13.959	5.8444247	0.10774237	6.5627074	0.16899343	0.0028539624	0.15559532	6.2916217	-0.113569096	7.521497	Walking_Watch
15:07:13.983	5.8444247	0.10774237	6.5627074	0.16899343	0.0028539624	0.15559532	6.2916217	-0.113569096	7.521497	Walking_Watch
15:07:14.006	5.8444247	0.10774237	6.5627074	0.16899343	0.0028539624	0.15559532	6.2916217	-0.113569096	7.521497	Walking_Watch
15:07:14.027	5.8444247	0.10774237	6.5627074	0.16899343	0.0028539624	0.15559532	6.2916217	-0.113569096	7.521497	Walking_Watch
15:07:14.051	6.074275	0.0670397	6.9936767	-0.032592107	0.06699481	-0.18771096	6.2048893	-0.101442896	7.59338	Walking_Watch
15:07:14.074	6.074275	0.0670397	6.9936767	-0.032592107	0.06699481	-0.18771096	6.2048893	-0.101442896	7.59338	Walking_Watch
15:07:14.099	6.074275	0.0670397	6.9936767	-0.032592107	0.06699481	-0.18771096	6.2048893	-0.101442896	7.59338	Walking_Watch
15:07:14.122	6.074275	0.0670397	6.9936767	-0.032592107	0.06699481	-0.18771096	6.2048893	-0.101442896	7.59338	Walking_Watch
15:07:14.145	6.074275	0.0670397	6.9936767	-0.032592107	0.06699481	-0.18771096	6.2048893	-0.101442896	7.59338	Walking_Watch
15:07:14.172	6.074275	0.0670397	6.9936767	-0.032592107	0.06699481	-0.18771096	6.2048893	-0.101442896	7.59338	Walking_Watch
15:07:14.196	6.074275	0.0670397	6.9936767	-0.032592107	0.06699481	-0.18771096	6.2048893	-0.101442896	7.59338	Walking_Watch
15:07:14.220	6.074275	0.0670397	6.9936767	-0.032592107	0.06699481	-0.18771096	6.2048893	-0.101442896	7.59338	Walking_Watch
15:07:14.244	5.6504884	-0.102953814	9.507666	-0.47791287	0.3119518	0.04502871	6.2098413	-0.13698213	7.588766	Walking_Watch
15:07:14.266	5.6504884	-0.102953814	9.507666	-0.47791287	0.3119518	0.04502871	6.2098413	-0.13698213	7.588766	Walking_Watch
15:07:14.289	5.6504884	-0.102953814	9.507666	-0.47791287	0.3119518	0.04502871	6.2098413	-0.13698213	7.588766	Walking_Watch
15:07:14.311	5.6504884	-0.102953814	9.507666	-0.47791287	0.3119518	0.04502871	6.2098413	-0.13698213	7.588766	Walking_Watch
15:07:14.333	5.6504884	-0.102953814	9.507666	-0.47791287	0.3119518	0.04502871	6.2098413	-0.13698213	7.588766	Walking_Watch
15:07:14.355	5.6504884	-0.102953814	9.507666	-0.47791287	0.3119518	0.04502871	6.2098413	-0.13698213	7.588766	Walking_Watch
15:07:14.376	5.6504884	-0.102953814	9.507666	-0.47791287	0.3119518	0.04502871	6.2098413	-0.13698213	7.588766	Walking_Watch
15:07:14.399	5.6504884	-0.102953814	9.507666	-0.47791287	0.3119518	0.04502871	6.2098413	-0.13698213	7.588766	Walking_Watch
15:07:14.423	5.154874	-0.3328042	6.3831367	0.074920185	0.15190507	-0.21764334	6.3144064	-0.22749124	7.4997888	Walking_Watch
15:07:14.446	5.154874	-0.3328042	6.3831367	0.074920185	0.15190507	-0.21764334	6.3144064	-0.22749124	7.4997888	Walking_Watch
15:07:14.468	5.154874	-0.3328042	6.3831367	0.074920185	0.15190507	-0.21764334	6.3144064	-0.22749124	7.4997888	Walking_Watch
15:07:14.491	5.154874	-0.3328042	6.3831367	0.074920185	0.15190507	-0.21764334	6.3144064	-0.22749124	7.4997888	Walking_Watch
15:07:14.513	5.154874	-0.3328042	6.3831367	0.074920185	0.15190507	-0.21764334	6.3144064	-0.22749124	7.4997888	Walking_Watch
15:07:14.537	5.154874	-0.3328042	6.3831367	0.074920185	0.15190507	-0.21764334	6.3144064	-0.22749124	7.4997888	Walking_Watch
15:07:14.560	5.154874	-0.3328042	6.3831367	0.074920185	0.15190507	-0.21764334	6.3144064	-0.22749124	7.4997888	Walking_Watch
15:07:14.583	6.079064	-0.8571504	7.020014	-0.14010438	0.30523226	0.120776	6.0024166	-0.20562544	7.7523556	Walking_Watch
15:07:14.605	6.079064	-0.8571504	7.020014	-0.14010438	0.30523226	0.120776	6.0024166	-0.20562544	7.7523556	Walking_Watch
15:07:14.626	6.079064	-0.8571504	7.020014	-0.14010438	0.30523226	0.120776	6.0024166	-0.20562544	7.7523556	Walking_Watch
15:07:14.651	6.079064	-0.8571504	7.020014	-0.14010438	0.30523226	0.120776	6.0024166	-0.20562544	7.7523556	Walking_Watch
15:07:14.675	6.079064	-0.8571504	7.020014	-0.14010438	0.30523226	0.120776	6.0024166	-0.20562544	7.7523556	Walking_Watch
15:07:14.699	6.079064	-0.8571504	7.020014	-0.14010438	0.30523226	0.120776	6.0024166	-0.20562544	7.7523556	Walking_Watch
15:07:14.722	6.079064	-0.8571504	7.020014	-0.14010438	0.30523226	0.120776	6.0024166	-0.20562544	7.7523556	Walking_Watch
15:07:14.745	6.079064	-0.8571504	7.020014	-0.14010438	0.30523226	0.120776	6.0024166	-0.20562544	7.7523556	Walking_Watch
15:07:14.769	5.6337285	-0.4644893	9.306546	0.4628196	-0.044182662	0.07740457	5.8332872	-0.1903706	7.8807907	Walking_Watch
15:07:14.794	5.6337285	-0.4644893	9.306546	0.4628196	-0.044182662	0.07740457	5.8332872	-0.1903706	7.8807907	Walking_Watch
15:07:14.816	5.6337285	-0.4644893	9.306546	0.4628196	-0.044182662	0.07740457	5.8332872	-0.1903706	7.8807907	Walking_Watch
15:07:14.837	5.6337285	-0.4644893	9.306546	0.4628196	-0.044182662	0.07740457	5.8332872	-0.1903706	7.8807907	Walking_Watch
15:07:14.859	5.6337285	-0.4644893	9.306546	0.4628196	-0.044182662	0.07740457	5.8332872	-0.1903706	7.8807907	Walking_Watch
15:07:14.881	5.6337285	-0.4644893	9.306546	0.4628196	-0.044182662	0.07740457	5.8332872	-0.1903706	7.8807907	Walking_Watch
15:07:14.904	5.6337285	-0.4644893	9.306546	0.4628196	-0.044182662	0.07740457	5.8332872	-0.1903706	7.8807907	Walking_Watch
15:07:14.926	5.6337285	-0.4644893	9.306546	0.4628196	-0.044182662	0.07740457	5.8332872	-0.1903706	7.8807907	Walking_Watch
15:07:14.949	4.3599744	1.5059988	8.624178	0.25451455	-0.20606194	0.1910255	5.6073303	0.21744478	8.042442	Walking_Watch
15:07:14.972	4.3599744	1.5059988	8.624178	0.25451455	-0.20606194	0.1910255	5.6073303	0.21744478	8.042442	Walking_Watch
15:07:14.995	4.3599744	1.5059988	8.624178	0.25451455	-0.20606194	0.1910255	5.6073303	0.21744478	8.042442	Walking_Watch
15:07:15.020	4.3599744	1.5059988	8.624178	0.25451455	-0.20606194	0.1910255	5.6073303	0.21744478	8.042442	Walking_Watch
15:07:15.043	4.3599744	1.5059988	8.624178	0.25451455	-0.20606194	0.1910255	5.6073303	0.21744478	8.042442	Walking_Watch
15:07:15.066	4.3599744	1.5059988	8.624178	0.25451455	-0.20606194	0.1910255	5.6073303	0.21744478	8.042442	Walking_Watch
15:07:15.089	4.3599744	1.5059988	8.624178	0.25451455	-0.20606194	0.1910255	5.6073303	0.21744478	8.042442	Walking_Watch
15:07:15.111	4.3599744	1.5059988	8.624178	0.25451455	-0.20606194	0.1910255	5.6073303	0.21744478	8.042442	Walking_Watch
15:07:15.135	5.087834	0.22506183	7.474926	-0.15781948	0.2850737	0.05419169	5.591325	0.16755818	8.054772	Walking_Watch
15:07:15.157	5.087834	0.22506183	7.474926	-0.15781948	0.2850737	0.05419169	5.591325	0.16755818	8.054772	Walking_Watch
15:07:15.179	5.087834	0.22506183	7.474926	-0.15781948	0.2850737	0.05419169	5.591325	0.16755818	8.054772	Walking_Watch
15:07:15.201	5.087834	0.22506183	7.474926	-0.15781948	0.2850737	0.05419169	5.591325	0.16755818	8.054772	Walking_Watch
15:07:15.223	5.087834	0.22506183	7.474926	-0.15781948	0.2850737	0.05419169	5.591325	0.16755818	8.054772	Walking_Watch
15:07:15.247	5.087834	0.22506183	7.474926	-0.15781948	0.2850737	0.05419169	5.591325	0.16755818	8.054772	Walking_Watch
15:07:15.277	5.087834	0.22506183	7.474926	-0.15781948	0.2850737	0.05419169	5.591325	0.16755818	8.054772	Walking_Watch
15:07:15.301	5.087834	0.22506183	7.474926	-0.15781948	0.2850737	0.05419169	5.591325	0.16755818	8.054772	Walking_Watch
15:07:15.325	6.124555	0.70870537	7.084659	-0.068633154	0.15373766	-0.07653347	5.633387	0.093929164	8.026609	Walking_Watch
15:07:15.349	6.124555	0.70870537	7.084659	-0.068633154	0.15373766	-0.07653347	5.633387	0.093929164	8.026609	Walking_Watch
15:07:15.371	6.124555	0.70870537	7.084659	-0.068633154	0.15373766	-0.07653347	5.633387	0.093929164	8.026609	Walking_Watch
15:07:15.394	6.124555	0.70870537	7.084659	-0.068633154	0.15373766	-0.07653347	5.633387	0.093929164	8.026609	Walking_Watch
15:07:15.415	6.124555	0.70870537	7.084659	-0.068633154	0.15373766	-0.07653347	5.633387	0.093929164	8.026609	Walking_Watch
15:07:15.436	6.124555	0.70870537	7.084659	-0.068633154	0.15373766	-0.07653347	5.633387	0.093929164	8.026609	Walking_Watch
15:07:15.460	6.124555	0.70870537	7.084659	-0.068633154	0.15373766	-0.07653347	5.633387	0.093929164	8.026609	Walking_Watch
15:07:15.483	6.124555	0.70870537	7.084659	-0.3575724	0.2765216	-0.0013970488	5.633387	0.093929164	8.026609	Walking_Watch
15:07:15.507	6.119766	-0.5889916	8.813326	-0.3575724	0.2765216	-0.0013970488	5.625855	-0.1643249	8.03076	Walking_Watch
15:07:15.531	6.119766	-0.5889916	8.813326	-0.3575724	0.2765216	-0.0013970488	5.625855	-0.1643249	8.03076	Walking_Watch
15:07:15.553	6.119766	-0.5889916	8.813326	-0.3575724	0.2765216	-0.0013970488	5.625855	-0.1643249	8.03076	Walking_Watch
15:07:15.576	6.119766	-0.5889916	8.813326	-0.3575724	0.2765216	-0.0013970488	5.625855	-0.1643249	8.03076	Walking_Watch
15:07:15.600	6.119766	-0.5889916	8.813326	-0.3575724	0.2765216	-0.0013970488	5.625855	-0.1643249	8.03076	Walking_Watch
15:07:15.623	6.119766	-0.5889916	8.813326	-0.3575724	0.2765216	-0.0013970488	5.625855	-0.1643249	8.03076	Walking_Watch
15:07:15.645	6.119766	-0.5889916	8.813326	-0.3575724	0.2765216	-0.0013970488	5.625855	-0.1643249	8.03076	Walking_Watch
15:07:15.667	4.3456087	-1.1444633	7.4892917	0.15860872	-0.15047322	-0.02827512	5.5291734	-0.25411943	8.095306	Walking_Watch
15:07:15.689	4.3456087	-1.1444633	7.4892917	0.15860872	-0.15047322	-0.02827512	5.5291734	-0.25411943	8.095306	Walking_Watch
15:07:15.712	4.3456087	-1.1444633	7.4892917	0.15860872	-0.15047322	-0.02827512	5.5291734	-0.25411943	8.095306	Walking_Watch
15:07:15.735	4.3456087	-1.1444633	7.4892917	0.15860872	-0.15047322	-0.02827512	5.5291734	-0.25411943	8.095306	Walking_Watch
15:07:15.758	4.3456087	-1.1444633	7.4892917	0.15860872	-0.15047322	-0.02827512	5.5291734	-0.25411943	8.095306	Walking_Watch
15:07:15.781	4.3456087	-1.1444633	7.4892917	0.15860872	-0.15047322	-0.02827512	5.5291734	-0.25411943	8.095306	Walking_Watch
15:07:15.803	4.3456087	-1.1444633	7.4892917	0.15860872	-0.15047322	-0.02827512	5.5291734	-0.25411943	8.095306	Walking_Watch
15:07:15.826	4.3456087	-1.1444633	7.4892917	0.15860872	-0.15047322	-0.02827512	5.5291734	-0.25411943	8.095306	Walking_Watch
15:07:15.850	5.090228	-0.11013664	6.672844	0.011390193	0.095094614	-0.20359345	5.499164	-0.10941695	8.118965	Walking_Watch
15:07:15.872	5.090228	-0.11013664	6.672844	0.011390193	0.095094614	-0.20359345	5.499164	-0.10941695	8.118965	Walking_Watch
15:07:15.894	5.090228	-0.11013664	6.672844	0.011390193	0.095094614	-0.20359345	5.499164	-0.10941695	8.118965	Walking_Watch
15:07:15.917	5.090228	-0.11013664	6.672844	0.011390193	0.095094614	-0.20359345	5.499164	-0.10941695	8.118965	Walking_Watch
15:07:15.940	5.090228	-0.11013664	6.672844	0.011390193	0.095094614	-0.20359345	5.499164	-0.10941695	8.118965	Walking_Watch
15:07:15.962	5.090228	-0.11013664	6.672844	0.011390193	0.095094614	-0.20359345	5.499164	-0.10941695	8.118965	Walking_Watch
15:07:15.985	5.090228	-0.11013664	6.672844	0.011390193	0.095094614	-0.20359345	5.499164	-0.10941695	8.118965	Walking_Watch
15:07:16.007	5.090228	-0.11013664	6.672844	0.011390193	0.095094614	-0.20359345	5.499164	-0.10941695	8.118965	Walking_Watch
15:07:16.031	5.1716337	0.2944958	9.759064	0.01566625	0.2979019	0.1543736	5.501629	0.002220014	8.118031	Walking_Watch
15:07:16.055	5.1716337	0.2944958	9.759064	0.01566625	0.2979019	0.1543736	5.501629	0.002220014	8.118031	Walking_Watch
15:07:16.078	5.1716337	0.2944958	9.759064	0.01566625	0.2979019	0.1543736	5.501629	0.002220014	8.118031	Walking_Watch
15:07:16.101	5.1716337	0.2944958	9.759064	0.01566625	0.2979019	0.1543736	5.501629	0.002220014	8.118031	Walking_Watch
15:07:16.136	5.1716337	0.2944958	9.759064	0.01566625	0.2979019	0.1543736	5.501629	0.002220014	8.118031	Walking_Watch
15:07:16.158	5.1716337	0.2944958	9.759064	0.01566625	0.2979019	0.1543736	5.501629	0.002220014	8.118031	Walking_Watch
15:07:16.181	5.1716337	0.2944958	9.759064	0.01566625	0.2979019	0.1543736	5.501629	0.002220014	8.118031	Walking_Watch
15:07:16.203	4.807704	1.0055954	7.5036573	0.113404684	-0.42719516	-0.07714434	5.2833595	0.23982525	8.258266	Walking_Watch
15:07:16.228	4.807704	1.0055954	7.5036573	0.113404684	-0.42719516	-0.07714434	5.2833595	0.23982525	8.258266	Walking_Watch
15:07:16.249	4.807704	1.0055954	7.5036573	0.113404684	-0.42719516	-0.07714434	5.2833595	0.23982525	8.258266	Walking_Watch
15:07:16.270	4.807704	1.0055954	7.5036573	0.113404684	-0.42719516	-0.07714434	5.2833595	0.23982525	8.258266	Walking_Watch
15:07:16.294	4.807704	1.0055954	7.5036573	0.113404684	-0.42719516	-0.07714434	5.2833595	0.23982525	8.258266	Walking_Watch
15:07:16.318	4.807704	1.0055954	7.5036573	0.113404684	-0.42719516	-0.07714434	5.2833595	0.23982525	8.258266	Walking_Watch
15:07:16.340	4.807704	1.0055954	7.5036573	0.113404684	-0.42719516	-0.07714434	5.2833595	0.23982525	8.258266	Walking_Watch
15:07:16.364	4.807704	1.0055954	7.5036573	0.113404684	-0.42719516	-0.07714434	5.2833595	0.23982525	8.258266	Walking_Watch
15:07:16.386	4.869955	0.34956414	7.5491486	-0.13521747	0.06271876	0.07984803	5.1659555	0.21559462	8.332872	Walking_Watch
15:07:16.410	4.869955	0.34956414	7.5491486	-0.13521747	0.06271876	0.07984803	5.1659555	0.21559462	8.332872	Walking_Watch
15:07:16.433	4.869955	0.34956414	7.5491486	-0.13521747	0.06271876	0.07984803	5.1659555	0.21559462	8.332872	Walking_Watch
15:07:16.454	4.869955	0.34956414	7.5491486	-0.13521747	0.06271876	0.07984803	5.1659555	0.21559462	8.332872	Walking_Watch
15:07:16.475	4.869955	0.34956414	7.5491486	-0.13521747	0.06271876	0.07984803	5.1659555	0.21559462	8.332872	Walking_Watch
15:07:16.497	4.869955	0.34956414	7.5491486	-0.13521747	0.06271876	0.07984803	5.1659555	0.21559462	8.332872	Walking_Watch
15:07:16.520	4.869955	0.34956414	7.5491486	-0.13521747	0.06271876	0.07984803	5.1659555	0.21559462	8.332872	Walking_Watch
15:07:16.542	4.869955	0.34956414	7.5491486	-0.13521747	0.06271876	0.07984803	5.1659555	0.21559462	8.332872	Walking_Watch
15:07:16.565	5.564295	0.7110996	7.5898514	-0.030759508	0.08715337	0.035254866	5.292023	0.29149333	8.251051	Walking_Watch
15:07:16.588	5.564295	0.7110996	7.5898514	-0.030759508	0.08715337	0.035254866	5.292023	0.29149333	8.251051	Walking_Watch
15:07:16.611	5.564295	0.7110996	7.5898514	-0.030759508	0.08715337	0.035254866	5.292023	0.29149333	8.251051	Walking_Watch
15:07:16.635	5.564295	0.7110996	7.5898514	-0.030759508	0.08715337	0.035254866	5.292023	0.29149333	8.251051	Walking_Watch
15:07:16.661	5.564295	0.7110996	7.5898514	-0.030759508	0.08715337	0.035254866	5.292023	0.29149333	8.251051	Walking_Watch
15:07:16.684	5.564295	0.7110996	7.5898514	-0.030759508	0.08715337	0.035254866	5.292023	0.29149333	8.251051	Walking_Watch
15:07:16.706	5.564295	0.7110996	7.5898514	-0.030759508	0.08715337	0.035254866	5.292023	0.29149333	8.251051	Walking_Watch
15:07:16.729	5.564295	0.7110996	7.5898514	-0.030759508	0.08715337	0.035254866	5.292023	0.29149333	8.251051	Walking_Watch
15:07:16.751	4.7143273	-0.24182175	10.36721	-0.21585168	0.36204273	0.05358082	5.306864	0.095138244	8.2461195	Walking_Watch
15:07:16.775	4.7143273	-0.24182175	10.36721	-0.21585168	0.36204273	0.05358082	5.306864	0.095138244	8.2461195	Walking_Watch
15:07:16.797	4.7143273	-0.24182175	10.36721	-0.21585168	0.36204273	0.05358082	5.306864	0.095138244	8.2461195	Walking_Watch
15:07:16.820	4.7143273	-0.24182175	10.36721	-0.21585168	0.36204273	0.05358082	5.306864	0.095138244	8.2461195	Walking_Watch
15:07:16.843	4.7143273	-0.24182175	10.36721	-0.21585168	0.36204273	0.05358082	5.306864	0.095138244	8.2461195	Walking_Watch
15:07:16.867	4.7143273	-0.24182175	10.36721	-0.21585168	0.36204273	0.05358082	5.306864	0.095138244	8.2461195	Walking_Watch
15:07:16.890	4.7143273	-0.24182175	10.36721	-0.21585168	0.36204273	0.05358082	5.306864	0.095138244	8.2461195	Walking_Watch
15:07:16.914	4.7143273	-0.24182175	10.36721	-0.21585168	0.36204273	0.05358082	5.306864	0.095138244	8.2461195	Walking_Watch
15:07:16.936	4.7143273	-0.4668836	6.9745226	0.09935479	-0.1944555	-0.119904906	5.3561683	-0.058763154	8.214519	Walking_Watch
15:07:16.959	4.7143273	-0.4668836	6.9745226	0.09935479	-0.1944555	-0.119904906	5.3561683	-0.058763154	8.214519	Walking_Watch
15:07:16.982	4.7143273	-0.4668836	6.9745226	0.09935479	-0.1944555	-0.119904906	5.3561683	-0.058763154	8.214519	Walking_Watch
15:07:17.004	4.7143273	-0.4668836	6.9745226	0.09935479	-0.1944555	-0.119904906	5.3561683	-0.058763154	8.214519	Walking_Watch
15:07:17.028	4.7143273	-0.4668836	6.9745226	0.09935479	-0.1944555	-0.119904906	5.3561683	-0.058763154	8.214519	Walking_Watch
15:07:17.054	4.7143273	-0.4668836	6.9745226	0.09935479	-0.1944555	-0.119904906	5.3561683	-0.058763154	8.214519	Walking_Watch
15:07:17.076	4.7143273	-0.4668836	6.9745226	0.09935479	-0.1944555	-0.119904906	5.3561683	-0.058763154	8.214519	Walking_Watch
15:07:17.099	4.7143273	-0.4668836	6.9745226	0.09935479	-0.1944555	-0.119904906	5.3561683	-0.058763154	8.214519	Walking_Watch
15:07:17.122	5.39909	-0.49800915	6.926637	-0.061302774	0.07676865	-0.06798136	5.398796	-0.006886837	8.186774	Walking_Watch
15:07:17.145	5.39909	-0.49800915	6.926637	-0.061302774	0.07676865	-0.06798136	5.398796	-0.006886837	8.186774	Walking_Watch
15:07:17.168	5.39909	-0.49800915	6.926637	-0.061302774	0.07676865	-0.06798136	5.398796	-0.006886837	8.186774	Walking_Watch
15:07:17.191	5.39909	-0.49800915	6.926637	-0.061302774	0.07676865	-0.06798136	5.398796	-0.006886837	8.186774	Walking_Watch
15:07:17.214	5.39909	-0.49800915	6.926637	-0.061302774	0.07676865	-0.06798136	5.398796	-0.006886837	8.186774	Walking_Watch
15:07:17.236	5.39909	-0.49800915	6.926637	-0.061302774	0.07676865	-0.06798136	5.398796	-0.006886837	8.186774	Walking_Watch
15:07:17.259	5.39909	-0.49800915	6.926637	-0.061302774	0.07676865	-0.06798136	5.398796	-0.006886837	8.186774	Walking_Watch
15:07:17.281	5.39909	-0.49800915	6.926637	-0.061302774	0.07676865	-0.06798136	5.398796	-0.006886837	8.186774	Walking_Watch
15:07:17.302	5.0591025	0.1987248	9.186832	0.4872542	-0.055789102	0.06701986	5.4249597	0.059102178	8.16925	Walking_Watch
15:07:17.324	5.0591025	0.1987248	9.186832	0.4872542	-0.055789102	0.06701986	5.4249597	0.059102178	8.16925	Walking_Watch
15:07:17.346	5.0591025	0.1987248	9.186832	0.4872542	-0.055789102	0.06701986	5.4249597	0.059102178	8.16925	Walking_Watch
15:07:17.369	5.0591025	0.1987248	9.186832	0.4872542	-0.055789102	0.06701986	5.4249597	0.059102178	8.16925	Walking_Watch
15:07:17.392	5.0591025	0.1987248	9.186832	0.4872542	-0.055789102	0.06701986	5.4249597	0.059102178	8.16925	Walking_Watch
15:07:17.414	5.0591025	0.1987248	9.186832	0.4872542	-0.055789102	0.06701986	5.4249597	0.059102178	8.16925	Walking_Watch
15:07:17.438	5.0591025	0.1987248	9.186832	0.4872542	-0.055789102	0.06701986	5.4249597	0.059102178	8.16925	Walking_Watch
15:07:17.461	5.0591025	0.1987248	9.186832	0.4872542	-0.055789102	0.06701986	5.4249597	0.059102178	8.16925	Walking_Watch
15:07:17.488	5.2506447	1.4509305	7.0152254	-0.34963116	-0.073504195	0.0926762	5.410518	0.5925279	8.157545	Walking_Watch
15:07:17.511	5.2506447	1.4509305	7.0152254	-0.34963116	-0.073504195	0.0926762	5.410518	0.5925279	8.157545	Walking_Watch
15:07:17.534	5.2506447	1.4509305	7.0152254	-0.34963116	-0.073504195	0.0926762	5.410518	0.5925279	8.157545	Walking_Watch
15:07:17.557	5.2506447	1.4509305	7.0152254	-0.34963116	-0.073504195	0.0926762	5.410518	0.5925279	8.157545	Walking_Watch
15:07:17.579	5.2506447	1.4509305	7.0152254	-0.34963116	-0.073504195	0.0926762	5.410518	0.5925279	8.157545	Walking_Watch
15:07:17.602	5.2506447	1.4509305	7.0152254	-0.34963116	-0.073504195	0.0926762	5.410518	0.5925279	8.157545	Walking_Watch
15:07:17.625	5.2506447	1.4509305	7.0152254	-0.34963116	-0.073504195	0.0926762	5.410518	0.5925279	8.157545	Walking_Watch
15:07:17.648	5.1452966	0.28970724	7.2450757	-0.07962873	0.080433846	0.19896676	5.4225	0.25024346	8.167264	Walking_Watch
15:07:17.671	5.1452966	0.28970724	7.2450757	-0.07962873	0.080433846	0.19896676	5.4225	0.25024346	8.167264	Walking_Watch
15:07:17.694	5.1452966	0.28970724	7.2450757	-0.07962873	0.080433846	0.19896676	5.4225	0.25024346	8.167264	Walking_Watch
15:07:17.718	5.1452966	0.28970724	7.2450757	-0.07962873	0.080433846	0.19896676	5.4225	0.25024346	8.167264	Walking_Watch
15:07:17.741	5.1452966	0.28970724	7.2450757	-0.07962873	0.080433846	0.19896676	5.4225	0.25024346	8.167264	Walking_Watch
15:07:17.763	5.1452966	0.28970724	7.2450757	-0.07962873	0.080433846	0.19896676	5.4225	0.25024346	8.167264	Walking_Watch
15:07:17.786	5.1452966	0.28970724	7.2450757	-0.07962873	0.080433846	0.19896676	5.4225	0.25024346	8.167264	Walking_Watch
15:07:17.808	5.1452966	0.28970724	7.2450757	-0.07962873	0.080433846	0.19896676	5.4225	0.25024346	8.167264	Walking_Watch
15:07:17.829	6.028784	0.21309046	7.431829	0.0150553845	0.0028539624	-0.03621637	5.426829	0.11463293	8.167419	Walking_Watch
15:07:17.851	6.028784	0.21309046	7.431829	0.0150553845	0.0028539624	-0.03621637	5.426829	0.11463293	8.167419	Walking_Watch
15:07:17.875	6.028784	0.21309046	7.431829	0.0150553845	0.0028539624	-0.03621637	5.426829	0.11463293	8.167419	Walking_Watch
15:07:17.899	6.028784	0.21309046	7.431829	0.0150553845	0.0028539624	-0.03621637	5.426829	0.11463293	8.167419	Walking_Watch
15:07:17.922	6.028784	0.21309046	7.431829	0.0150553845	0.0028539624	-0.03621637	5.426829	0.11463293	8.167419	Walking_Watch
15:07:17.944	6.028784	0.21309046	7.431829	0.0150553845	0.0028539624	-0.03621637	5.426829	0.11463293	8.167419	Walking_Watch
15:07:17.968	6.028784	0.21309046	7.431829	0.0150553845	0.0028539624	-0.03621637	5.426829	0.11463293	8.167419	Walking_Watch
15:07:17.992	6.028784	0.21309046	7.431829	0.0150553845	0.0028539624	-0.03621637	5.426829	0.11463293	8.167419	Walking_Watch
15:07:18.015	4.252232	-1.2546	10.082292	-0.64712256	0.70290554	-0.19748479	5.3203125	0.034293316	8.237926	Walking_Watch
15:07:18.038	4.252232	-1.2546	10.082292	-0.64712256	0.70290554	-0.19748479	5.3203125	0.034293316	8.237926	Walking_Watch
15:07:18.059	4.252232	-1.2546	10.082292	-0.64712256	0.70290554	-0.19748479	5.3203125	0.034293316	8.237926	Walking_Watch
15:07:18.081	4.252232	-1.2546	10.082292	-0.64712256	0.70290554	-0.19748479	5.3203125	0.034293316	8.237926	Walking_Watch
15:07:18.103	4.252232	-1.2546	10.082292	-0.64712256	0.70290554	-0.19748479	5.3203125	0.034293316	8.237926	Walking_Watch
15:07:18.127	4.252232	-1.2546	10.082292	-0.64712256	0.70290554	-0.19748479	5.3203125	0.034293316	8.237926	Walking_Watch
15:07:18.150	4.252232	-1.2546	10.082292	-0.64712256	0.70290554	-0.19748479	5.3203125	0.034293316	8.237926	Walking_Watch
15:07:18.172	4.252232	-1.2546	10.082292	-0.64712256	0.70290554	-0.19748479	5.3203125	0.034293316	8.237926	Walking_Watch
15:07:18.195	3.756617	-0.08140534	7.6113997	0.45915443	-0.33556536	-0.20176084	5.1298585	-0.20423079	8.355427	Walking_Watch
15:07:18.219	3.756617	-0.08140534	7.6113997	0.45915443	-0.33556536	-0.20176084	5.1298585	-0.20423079	8.355427	Walking_Watch
15:07:18.243	3.756617	-0.08140534	7.6113997	0.45915443	-0.33556536	-0.20176084	5.1298585	-0.20423079	8.355427	Walking_Watch
15:07:18.266	3.756617	-0.08140534	7.6113997	0.45915443	-0.33556536	-0.20176084	5.1298585	-0.20423079	8.355427	Walking_Watch
15:07:18.291	3.756617	-0.08140534	7.6113997	0.45915443	-0.33556536	-0.20176084	5.1298585	-0.20423079	8.355427	Walking_Watch
15:07:18.312	3.756617	-0.08140534	7.6113997	0.45915443	-0.33556536	-0.20176084	5.1298585	-0.20423079	8.355427	Walking_Watch
15:07:18.333	3.756617	-0.08140534	7.6113997	0.45915443	-0.33556536	-0.20176084	5.1298585	-0.20423079	8.355427	Walking_Watch
15:07:18.356	3.756617	-0.08140534	7.6113997	0.45915443	-0.33556536	-0.20176084	5.1298585	-0.20423079	8.355427	Walking_Watch
15:07:18.378	5.5331693	-0.6057515	6.56989	0.012611924	0.025455976	0.005933334	5.056069	-0.094075	8.402241	Walking_Watch
15:07:18.400	5.5331693	-0.6057515	6.56989	0.012611924	0.025455976	0.005933334	5.056069	-0.094075	8.402241	Walking_Watch
15:07:18.423	5.5331693	-0.6057515	6.56989	0.012611924	0.025455976	0.005933334	5.056069	-0.094075	8.402241	Walking_Watch
15:07:18.447	5.5331693	-0.6057515	6.56989	0.012611924	0.025455976	0.005933334	5.056069	-0.094075	8.402241	Walking_Watch
15:07:18.471	5.5331693	-0.6057515	6.56989	0.012611924	0.025455976	0.005933334	5.056069	-0.094075	8.402241	Walking_Watch
15:07:18.494	5.5331693	-0.6057515	6.56989	0.012611924	0.025455976	0.005933334	5.056069	-0.094075	8.402241	Walking_Watch
15:07:18.518	5.5331693	-0.6057515	6.56989	0.012611924	0.025455976	0.005933334	5.056069	-0.094075	8.402241	Walking_Watch
15:07:18.542	5.5331693	-0.6057515	6.56989	0.012611924	0.025455976	0.005933334	5.056069	-0.094075	8.402241	Walking_Watch
15:07:18.567	6.404685	-0.028731298	8.370385	0.5098562	-0.4723992	-0.13090049	5.182951	0.18221155	8.323109	Walking_Watch
15:07:18.590	6.404685	-0.028731298	8.370385	0.5098562	-0.4723992	-0.13090049	5.182951	0.18221155	8.323109	Walking_Watch
15:07:18.612	6.404685	-0.028731298	8.370385	0.5098562	-0.4723992	-0.13090049	5.182951	0.18221155	8.323109	Walking_Watch
15:07:18.636	6.404685	-0.028731298	8.370385	0.5098562	-0.4723992	-0.13090049	5.182951	0.18221155	8.323109	Walking_Watch
15:07:18.659	6.404685	-0.028731298	8.370385	0.5098562	-0.4723992	-0.13090049	5.182951	0.18221155	8.323109	Walking_Watch
15:07:18.683	6.404685	-0.028731298	8.370385	0.5098562	-0.4723992	-0.13090049	5.182951	0.18221155	8.323109	Walking_Watch
15:07:18.706	6.404685	-0.028731298	8.370385	0.5098562	-0.4723992	-0.13090049	5.182951	0.18221155	8.323109	Walking_Watch
15:07:18.729	3.7111259	1.7047237	9.830893	-0.052750655	-0.16024706	-0.08080953	5.025235	0.37502137	8.412889	Walking_Watch
15:07:18.752	3.7111259	1.7047237	9.830893	-0.052750655	-0.16024706	-0.08080953	5.025235	0.37502137	8.412889	Walking_Watch
15:07:18.776	3.7111259	1.7047237	9.830893	-0.052750655	-0.16024706	-0.08080953	5.025235	0.37502137	8.412889	Walking_Watch
15:07:18.798	3.7111259	1.7047237	9.830893	-0.052750655	-0.16024706	-0.08080953	5.025235	0.37502137	8.412889	Walking_Watch
15:07:18.822	3.7111259	1.7047237	9.830893	-0.052750655	-0.16024706	-0.08080953	5.025235	0.37502137	8.412889	Walking_Watch
15:07:18.844	3.7111259	1.7047237	9.830893	-0.052750655	-0.16024706	-0.08080953	5.025235	0.37502137	8.412889	Walking_Watch
15:07:18.866	3.7111259	1.7047237	9.830893	-0.052750655	-0.16024706	-0.08080953	5.025235	0.37502137	8.412889	Walking_Watch
15:07:18.890	3.7111259	1.7047237	9.830893	-0.052750655	-0.16024706	-0.08080953	5.025235	0.37502137	8.412889	Walking_Watch
15:07:18.914	4.96812	0.8978531	6.533976	0.18670851	-0.055789102	0.13910195	5.0057497	0.47114524	8.419668	Walking_Watch
15:07:18.939	4.96812	0.8978531	6.533976	0.18670851	-0.055789102	0.13910195	5.0057497	0.47114524	8.419668	Walking_Watch
15:07:18.962	4.96812	0.8978531	6.533976	0.18670851	-0.055789102	0.13910195	5.0057497	0.47114524	8.419668	Walking_Watch
15:07:18.985	4.96812	0.8978531	6.533976	0.18670851	-0.055789102	0.13910195	5.0057497	0.47114524	8.419668	Walking_Watch
15:07:19.007	4.96812	0.8978531	6.533976	0.18670851	-0.055789102	0.13910195	5.0057497	0.47114524	8.419668	Walking_Watch
15:07:19.031	4.96812	0.8978531	6.533976	0.18670851	-0.055789102	0.13910195	5.0057497	0.47114524	8.419668	Walking_Watch
15:07:19.055	4.96812	0.8978531	6.533976	0.18670851	-0.055789102	0.13910195	5.0057497	0.47114524	8.419668	Walking_Watch
15:07:19.078	4.96812	0.8978531	6.533976	0.18670851	-0.055789102	0.13910195	5.0057497	0.47114524	8.419668	Walking_Watch
15:07:19.102	5.549929	0.69673395	8.298556	-0.21157563	-0.04235007	0.13665849	5.060176	0.4058318	8.390486	Walking_Watch
15:07:19.125	5.549929	0.69673395	8.298556	-0.21157563	-0.04235007	0.13665849	5.060176	0.4058318	8.390486	Walking_Watch
15:07:19.146	5.549929	0.69673395	8.298556	-0.21157563	-0.04235007	0.13665849	5.060176	0.4058318	8.390486	Walking_Watch
15:07:19.169	5.549929	0.69673395	8.298556	-0.21157563	-0.04235007	0.13665849	5.060176	0.4058318	8.390486	Walking_Watch
15:07:19.190	5.549929	0.69673395	8.298556	-0.21157563	-0.04235007	0.13665849	5.060176	0.4058318	8.390486	Walking_Watch
15:07:19.213	5.549929	0.69673395	8.298556	-0.21157563	-0.04235007	0.13665849	5.060176	0.4058318	8.390486	Walking_Watch
15:07:19.238	5.549929	0.69673395	8.298556	-0.21157563	-0.04235007	0.13665849	5.060176	0.4058318	8.390486	Walking_Watch
15:07:19.261	5.549929	0.69673395	8.298556	-0.21157563	-0.04235007	0.13665849	5.060176	0.4058318	8.390486	Walking_Watch
15:07:19.286	4.7598186	-0.30167863	9.567522	0.060259413	-0.1119887	-0.014225218	5.103407	0.08826193	8.373636	Walking_Watch
15:07:19.309	4.7598186	-0.30167863	9.567522	0.060259413	-0.1119887	-0.014225218	5.103407	0.08826193	8.373636	Walking_Watch
15:07:19.333	4.7598186	-0.30167863	9.567522	0.060259413	-0.1119887	-0.014225218	5.103407	0.08826193	8.373636	Walking_Watch
15:07:19.356	4.7598186	-0.30167863	9.567522	0.060259413	-0.1119887	-0.014225218	5.103407	0.08826193	8.373636	Walking_Watch
15:07:19.379	4.7598186	-0.30167863	9.567522	0.060259413	-0.1119887	-0.014225218	5.103407	0.08826193	8.373636	Walking_Watch
15:07:19.402	4.7598186	-0.30167863	9.567522	0.060259413	-0.1119887	-0.014225218	5.103407	0.08826193	8.373636	Walking_Watch
15:07:19.424	4.7598186	-0.30167863	9.567522	0.060259413	-0.1119887	-0.014225218	5.103407	0.08826193	8.373636	Walking_Watch
15:07:19.447	4.4725056	-0.26337022	7.23071	-0.042976815	0.04561453	-0.1516699	5.259661	-0.015839959	8.276836	Walking_Watch
15:07:19.469	4.4725056	-0.26337022	7.23071	-0.042976815	0.04561453	-0.1516699	5.259661	-0.015839959	8.276836	Walking_Watch
15:07:19.492	4.4725056	-0.26337022	7.23071	-0.042976815	0.04561453	-0.1516699	5.259661	-0.015839959	8.276836	Walking_Watch
15:07:19.514	4.4725056	-0.26337022	7.23071	-0.042976815	0.04561453	-0.1516699	5.259661	-0.015839959	8.276836	Walking_Watch
15:07:19.538	4.4725056	-0.26337022	7.23071	-0.042976815	0.04561453	-0.1516699	5.259661	-0.015839959	8.276836	Walking_Watch
15:07:19.562	4.4725056	-0.26337022	7.23071	-0.042976815	0.04561453	-0.1516699	5.259661	-0.015839959	8.276836	Walking_Watch
15:07:19.585	4.4725056	-0.26337022	7.23071	-0.042976815	0.04561453	-0.1516699	5.259661	-0.015839959	8.276836	Walking_Watch
15:07:19.607	4.4725056	-0.26337022	7.23071	-0.042976815	0.04561453	-0.1516699	5.259661	-0.015839959	8.276836	Walking_Watch
15:07:19.630	5.6169686	0.071828246	6.0455437	0.40539828	-0.10832351	-0.0007861836	5.308108	0.048754387	8.245726	Walking_Watch
15:07:19.652	5.6169686	0.071828246	6.0455437	0.40539828	-0.10832351	-0.0007861836	5.308108	0.048754387	8.245726	Walking_Watch
15:07:19.673	5.6169686	0.071828246	6.0455437	0.40539828	-0.10832351	-0.0007861836	5.308108	0.048754387	8.245726	Walking_Watch
15:07:19.695	5.6169686	0.071828246	6.0455437	0.40539828	-0.10832351	-0.0007861836	5.308108	0.048754387	8.245726	Walking_Watch
15:07:19.717	5.6169686	0.071828246	6.0455437	0.40539828	-0.10832351	-0.0007861836	5.308108	0.048754387	8.245726	Walking_Watch
15:07:19.742	5.6169686	0.071828246	6.0455437	0.40539828	-0.10832351	-0.0007861836	5.308108	0.048754387	8.245726	Walking_Watch
15:07:19.765	5.6169686	0.071828246	6.0455437	0.40539828	-0.10832351	-0.0007861836	5.308108	0.048754387	8.245726	Walking_Watch
15:07:19.789	5.6169686	0.071828246	6.0455437	0.40539828	-0.10832351	-0.0007861836	5.308108	0.048754387	8.245726	Walking_Watch
15:07:19.811	5.9114647	0.062251143	10.000886	0.14455882	0.0584427	-0.17549364	5.230763	0.1276929	8.294163	Walking_Watch
15:07:19.835	5.9114647	0.062251143	10.000886	0.14455882	0.0584427	-0.17549364	5.230763	0.1276929	8.294163	Walking_Watch
15:07:19.860	5.9114647	0.062251143	10.000886	0.14455882	0.0584427	-0.17549364	5.230763	0.1276929	8.294163	Walking_Watch
15:07:19.882	5.9114647	0.062251143	10.000886	0.14455882	0.0584427	-0.17549364	5.230763	0.1276929	8.294163	Walking_Watch
15:07:19.904	5.9114647	0.062251143	10.000886	0.14455882	0.0584427	-0.17549364	5.230763	0.1276929	8.294163	Walking_Watch
15:07:19.926	5.9114647	0.062251143	10.000886	0.14455882	0.0584427	-0.17549364	5.230763	0.1276929	8.294163	Walking_Watch
15:07:19.948	5.9114647	0.062251143	10.000886	0.14455882	0.0584427	-0.17549364	5.230763	0.1276929	8.294163	Walking_Watch
15:07:19.971	5.9114647	0.062251143	10.000886	0.14455882	0.0584427	-0.17549364	5.230763	0.1276929	8.294163	Walking_Watch
15:07:19.992	4.3887057	1.2905141	8.265037	0.29788598	-0.14314283	0.13910195	5.254261	0.49298826	8.265594	Walking_Watch
15:07:20.015	4.3887057	1.2905141	8.265037	0.29788598	-0.14314283	0.13910195	5.254261	0.49298826	8.265594	Walking_Watch
15:07:20.038	4.3887057	1.2905141	8.265037	0.29788598	-0.14314283	0.13910195	5.254261	0.49298826	8.265594	Walking_Watch
15:07:20.061	4.3887057	1.2905141	8.265037	0.29788598	-0.14314283	0.13910195	5.254261	0.49298826	8.265594	Walking_Watch
15:07:20.085	4.3887057	1.2905141	8.265037	0.29788598	-0.14314283	0.13910195	5.254261	0.49298826	8.265594	Walking_Watch
15:07:20.109	4.3887057	1.2905141	8.265037	0.29788598	-0.14314283	0.13910195	5.254261	0.49298826	8.265594	Walking_Watch
15:07:20.131	4.3887057	1.2905141	8.265037	0.29788598	-0.14314283	0.13910195	5.254261	0.49298826	8.265594	Walking_Watch
15:07:20.153	4.3887057	1.2905141	8.265037	0.29788598	-0.14314283	0.13910195	5.254261	0.49298826	8.265594	Walking_Watch
15:07:20.176	4.8148866	0.6201172	6.5842557	-0.26349917	0.15495941	0.34801787	5.1250052	0.42327043	8.350179	Walking_Watch
15:07:20.199	4.8148866	0.6201172	6.5842557	-0.26349917	0.15495941	0.34801787	5.1250052	0.42327043	8.350179	Walking_Watch
15:07:20.221	4.8148866	0.6201172	6.5842557	-0.26349917	0.15495941	0.34801787	5.1250052	0.42327043	8.350179	Walking_Watch
15:07:20.243	4.8148866	0.6201172	6.5842557	-0.26349917	0.15495941	0.34801787	5.1250052	0.42327043	8.350179	Walking_Watch
15:07:20.265	4.8148866	0.6201172	6.5842557	-0.26349917	0.15495941	0.34801787	5.1250052	0.42327043	8.350179	Walking_Watch
15:07:20.286	4.8148866	0.6201172	6.5842557	-0.26349917	0.15495941	0.34801787	5.1250052	0.42327043	8.350179	Walking_Watch
15:07:20.308	4.8148866	0.6201172	6.5842557	-0.26349917	0.15495941	0.34801787	5.1250052	0.42327043	8.350179	Walking_Watch
15:07:20.330	4.8148866	0.6201172	6.5842557	-0.26349917	0.15495941	0.34801787	5.1250052	0.42327043	8.350179	Walking_Watch
15:07:20.355	5.4326096	0.05506832	8.004061	-0.3630702	0.3021779	-0.11074193	5.1290803	0.03586451	8.358325	Walking_Watch
15:07:20.377	5.4326096	0.05506832	8.004061	-0.3630702	0.3021779	-0.11074193	5.1290803	0.03586451	8.358325	Walking_Watch
15:07:20.401	5.4326096	0.05506832	8.004061	-0.3630702	0.3021779	-0.11074193	5.1290803	0.03586451	8.358325	Walking_Watch
15:07:20.424	5.4326096	0.05506832	8.004061	-0.3630702	0.3021779	-0.11074193	5.1290803	0.03586451	8.358325	Walking_Watch
15:07:20.447	5.4326096	0.05506832	8.004061	-0.3630702	0.3021779	-0.11074193	5.1290803	0.03586451	8.358325	Walking_Watch
15:07:20.469	5.4326096	0.05506832	8.004061	-0.3630702	0.3021779	-0.11074193	5.1290803	0.03586451	8.358325	Walking_Watch
15:07:20.491	5.4326096	0.05506832	8.004061	-0.3630702	0.3021779	-0.11074193	5.1290803	0.03586451	8.358325	Walking_Watch
15:07:20.514	5.4326096	0.05506832	8.004061	-0.3630702	0.3021779	-0.11074193	5.1290803	0.03586451	8.358325	Walking_Watch
15:07:20.538	5.0160055	-1.3791022	9.840469	-0.32702914	-0.08022371	-0.42717013	5.1771097	-0.38781217	8.319702	Walking_Watch
15:07:20.561	5.0160055	-1.3791022	9.840469	-0.32702914	-0.08022371	-0.42717013	5.1771097	-0.38781217	8.319702	Walking_Watch
15:07:20.585	5.0160055	-1.3791022	9.840469	-0.32702914	-0.08022371	-0.42717013	5.1771097	-0.38781217	8.319702	Walking_Watch
15:07:20.608	5.0160055	-1.3791022	9.840469	-0.32702914	-0.08022371	-0.42717013	5.1771097	-0.38781217	8.319702	Walking_Watch
15:07:20.637	5.0160055	-1.3791022	9.840469	-0.32702914	-0.08022371	-0.42717013	5.1771097	-0.38781217	8.319702	Walking_Watch
15:07:20.666	5.0160055	-1.3791022	9.840469	-0.32702914	-0.08022371	-0.42717013	5.1771097	-0.38781217	8.319702	Walking_Watch
15:07:20.690	5.0160055	-1.3791022	9.840469	-0.32702914	-0.08022371	-0.42717013	5.1771097	-0.38781217	8.319702	Walking_Watch
15:07:20.713	4.3671575	-0.5602603	6.876357	-0.22379293	-0.07961284	-0.4290027	5.29579	-0.28023413	8.249025	Walking_Watch
15:07:20.735	4.3671575	-0.5602603	6.876357	-0.22379293	-0.07961284	-0.4290027	5.29579	-0.28023413	8.249025	Walking_Watch
15:07:20.757	4.3671575	-0.5602603	6.876357	-0.22379293	-0.07961284	-0.4290027	5.29579	-0.28023413	8.249025	Walking_Watch
15:07:20.779	4.3671575	-0.5602603	6.876357	-0.22379293	-0.07961284	-0.4290027	5.29579	-0.28023413	8.249025	Walking_Watch
15:07:20.801	4.3671575	-0.5602603	6.876357	-0.22379293	-0.07961284	-0.4290027	5.29579	-0.28023413	8.249025	Walking_Watch
15:07:20.823	4.3671575	-0.5602603	6.876357	-0.22379293	-0.07961284	-0.4290027	5.29579	-0.28023413	8.249025	Walking_Watch
15:07:20.845	4.3671575	-0.5602603	6.876357	-0.22379293	-0.07961284	-0.4290027	5.29579	-0.28023413	8.249025	Walking_Watch
15:07:20.868	4.3671575	-0.5602603	6.876357	-0.22379293	-0.07961284	-0.4290027	5.29579	-0.28023413	8.249025	Walking_Watch
15:07:20.891	5.3895125	-0.016759925	6.771009	0.18670851	-0.10465832	0.11466735	5.46457	0.02021306	8.142997	Walking_Watch
15:07:20.913	5.3895125	-0.016759925	6.771009	0.18670851	-0.10465832	0.11466735	5.46457	0.02021306	8.142997	Walking_Watch
15:07:20.936	5.3895125	-0.016759925	6.771009	0.18670851	-0.10465832	0.11466735	5.46457	0.02021306	8.142997	Walking_Watch
15:07:20.959	5.3895125	-0.016759925	6.771009	0.18670851	-0.10465832	0.11466735	5.46457	0.02021306	8.142997	Walking_Watch
15:07:20.981	5.3895125	-0.016759925	6.771009	0.18670851	-0.10465832	0.11466735	5.46457	0.02021306	8.142997	Walking_Watch
15:07:21.003	5.3895125	-0.016759925	6.771009	0.18670851	-0.10465832	0.11466735	5.46457	0.02021306	8.142997	Walking_Watch
15:07:21.025	5.3895125	-0.016759925	6.771009	0.18670851	-0.10465832	0.11466735	5.46457	0.02021306	8.142997	Walking_Watch
15:07:21.049	5.3895125	-0.016759925	6.771009	0.18670851	-0.10465832	0.11466735	5.46457	0.02021306	8.142997	Walking_Watch
15:07:21.072	6.1915946	0.38308397	9.948212	0.19587149	0.3498254	-0.24024536	5.398546	0.1605062	8.185369	Walking_Watch
15:07:21.094	6.1915946	0.38308397	9.948212	0.19587149	0.3498254	-0.24024536	5.398546	0.1605062	8.185369	Walking_Watch
15:07:21.117	6.1915946	0.38308397	9.948212	0.19587149	0.3498254	-0.24024536	5.398546	0.1605062	8.185369	Walking_Watch
15:07:21.140	6.1915946	0.38308397	9.948212	0.19587149	0.3498254	-0.24024536	5.398546	0.1605062	8.185369	Walking_Watch
15:07:21.161	6.1915946	0.38308397	9.948212	0.19587149	0.3498254	-0.24024536	5.398546	0.1605062	8.185369	Walking_Watch
15:07:21.184	6.1915946	0.38308397	9.948212	0.19587149	0.3498254	-0.24024536	5.398546	0.1605062	8.185369	Walking_Watch
15:07:21.207	6.1915946	0.38308397	9.948212	0.19587149	0.3498254	-0.24024536	5.398546	0.1605062	8.185369	Walking_Watch
15:07:21.231	6.1915946	0.38308397	9.948212	0.19587149	0.3498254	-0.24024536	5.398546	0.1605062	8.185369	Walking_Watch
15:07:21.254	4.948966	1.3383996	6.6776323	-0.1889736	-0.21155974	0.060911205	5.4757423	0.6463104	8.109798	Walking_Watch
15:07:21.277	4.948966	1.3383996	6.6776323	-0.1889736	-0.21155974	0.060911205	5.4757423	0.6463104	8.109798	Walking_Watch
15:07:21.299	4.948966	1.3383996	6.6776323	-0.1889736	-0.21155974	0.060911205	5.4757423	0.6463104	8.109798	Walking_Watch
15:07:21.325	4.948966	1.3383996	6.6776323	-0.1889736	-0.21155974	0.060911205	5.4757423	0.6463104	8.109798	Walking_Watch
15:07:21.347	4.948966	1.3383996	6.6776323	-0.1889736	-0.21155974	0.060911205	5.4757423	0.6463104	8.109798	Walking_Watch
15:07:21.369	4.948966	1.3383996	6.6776323	-0.1889736	-0.21155974	0.060911205	5.4757423	0.6463104	8.109798	Walking_Watch
15:07:21.390	4.948966	1.3383996	6.6776323	-0.1889736	-0.21155974	0.060911205	5.4757423	0.6463104	8.109798	Walking_Watch
15:07:21.412	4.948966	1.3383996	6.6776323	-0.1889736	-0.21155974	0.060911205	5.4757423	0.6463104	8.109798	Walking_Watch
15:07:21.433	5.3488097	0.5219519	6.9218483	-0.014266146	-0.027078435	0.23989473	5.428343	0.4746794	8.153411	Walking_Watch
15:07:21.455	5.3488097	0.5219519	6.9218483	-0.014266146	-0.027078435	0.23989473	5.428343	0.4746794	8.153411	Walking_Watch
15:07:21.476	5.3488097	0.5219519	6.9218483	-0.014266146	-0.027078435	0.23989473	5.428343	0.4746794	8.153411	Walking_Watch
15:07:21.498	5.3488097	0.5219519	6.9218483	-0.014266146	-0.027078435	0.23989473	5.428343	0.4746794	8.153411	Walking_Watch
15:07:21.519	5.3488097	0.5219519	6.9218483	-0.014266146	-0.027078435	0.23989473	5.428343	0.4746794	8.153411	Walking_Watch
15:07:21.541	5.3488097	0.5219519	6.9218483	-0.014266146	-0.027078435	0.23989473	5.428343	0.4746794	8.153411	Walking_Watch
15:07:21.565	5.3488097	0.5219519	6.9218483	-0.014266146	-0.027078435	0.23989473	5.428343	0.4746794	8.153411	Walking_Watch
15:07:21.587	5.3488097	0.5219519	6.9218483	-0.014266146	-0.027078435	0.23989473	5.428343	0.4746794	8.153411	Walking_Watch
15:07:21.610	6.002447	0.014365649	8.097438	-0.4980714	0.07554693	-0.023999063	5.4430327	0.086872816	8.156973	Walking_Watch
15:07:21.633	6.002447	0.014365649	8.097438	-0.4980714	0.07554693	-0.023999063	5.4430327	0.086872816	8.156973	Walking_Watch
15:07:21.657	6.002447	0.014365649	8.097438	-0.4980714	0.07554693	-0.023999063	5.4430327	0.086872816	8.156973	Walking_Watch
15:07:21.681	6.002447	0.014365649	8.097438	-0.4980714	0.07554693	-0.023999063	5.4430327	0.086872816	8.156973	Walking_Watch
15:07:21.703	6.002447	0.014365649	8.097438	-0.4980714	0.07554693	-0.023999063	5.4430327	0.086872816	8.156973	Walking_Watch
15:07:21.726	6.002447	0.014365649	8.097438	-0.4980714	0.07554693	-0.023999063	5.4430327	0.086872816	8.156973	Walking_Watch
15:07:21.750	6.002447	0.014365649	8.097438	-0.4980714	0.07554693	-0.023999063	5.4430327	0.086872816	8.156973	Walking_Watch
15:07:21.773	6.002447	0.014365649	8.097438	-0.4980714	0.07554693	-0.023999063	5.4430327	0.086872816	8.156973	Walking_Watch
15:07:21.796	5.1644506	-0.6153286	8.746285	-0.16514985	-0.0417392	-0.25734958	5.527681	-0.3889698	8.090971	Walking_Watch
15:07:21.819	5.1644506	-0.6153286	8.746285	-0.16514985	-0.0417392	-0.25734958	5.527681	-0.3889698	8.090971	Walking_Watch
15:07:21.842	5.1644506	-0.6153286	8.746285	-0.16514985	-0.0417392	-0.25734958	5.527681	-0.3889698	8.090971	Walking_Watch
15:07:21.864	5.1644506	-0.6153286	8.746285	-0.16514985	-0.0417392	-0.25734958	5.527681	-0.3889698	8.090971	Walking_Watch
15:07:21.888	5.1644506	-0.6153286	8.746285	-0.16514985	-0.0417392	-0.25734958	5.527681	-0.3889698	8.090971	Walking_Watch
15:07:21.911	5.1644506	-0.6153286	8.746285	-0.16514985	-0.0417392	-0.25734958	5.527681	-0.3889698	8.090971	Walking_Watch
15:07:21.935	5.1644506	-0.6153286	8.746285	-0.16514985	-0.0417392	-0.25734958	5.527681	-0.3889698	8.090971	Walking_Watch
15:07:21.958	5.1644506	-0.6153286	8.746285	-0.16514985	-0.0417392	-0.25734958	5.527681	-0.3889698	8.090971	Walking_Watch
15:07:21.983	4.35758	-1.010384	7.24747	-0.068633154	-0.044182662	0.051748227	5.6294885	-0.5175196	8.013199	Walking_Watch
15:07:22.006	4.35758	-1.010384	7.24747	-0.068633154	-0.044182662	0.051748227	5.6294885	-0.5175196	8.013199	Walking_Watch
15:07:22.031	4.35758	-1.010384	7.24747	-0.068633154	-0.044182662	0.051748227	5.6294885	-0.5175196	8.013199	Walking_Watch
15:07:22.054	4.35758	-1.010384	7.24747	-0.068633154	-0.044182662	0.051748227	5.6294885	-0.5175196	8.013199	Walking_Watch
15:07:22.076	4.35758	-1.010384	7.24747	-0.068633154	-0.044182662	0.051748227	5.6294885	-0.5175196	8.013199	Walking_Watch
15:07:22.099	4.35758	-1.010384	7.24747	-0.068633154	-0.044182662	0.051748227	5.6294885	-0.5175196	8.013199	Walking_Watch
15:07:22.122	4.35758	-1.010384	7.24747	-0.068633154	-0.044182662	0.051748227	5.6294885	-0.5175196	8.013199	Walking_Watch
15:07:22.146	5.6169686	-0.0047885496	7.2762012	0.32598582	0.0303429	-0.21703249	5.556962	-0.27369478	8.075619	Walking_Watch
15:07:22.169	5.6169686	-0.0047885496	7.2762012	0.32598582	0.0303429	-0.21703249	5.556962	-0.27369478	8.075619	Walking_Watch
15:07:22.194	5.6169686	-0.0047885496	7.2762012	0.32598582	0.0303429	-0.21703249	5.556962	-0.27369478	8.075619	Walking_Watch
15:07:22.217	5.6169686	-0.0047885496	7.2762012	0.32598582	0.0303429	-0.21703249	5.556962	-0.27369478	8.075619	Walking_Watch
15:07:22.239	5.6169686	-0.0047885496	7.2762012	0.32598582	0.0303429	-0.21703249	5.556962	-0.27369478	8.075619	Walking_Watch
15:07:22.263	5.6169686	-0.0047885496	7.2762012	0.32598582	0.0303429	-0.21703249	5.556962	-0.27369478	8.075619	Walking_Watch
15:07:22.286	5.6169686	-0.0047885496	7.2762012	0.32598582	0.0303429	-0.21703249	5.556962	-0.27369478	8.075619	Walking_Watch
15:07:22.310	5.6169686	-0.0047885496	7.2762012	0.32598582	0.0303429	-0.21703249	5.556962	-0.27369478	8.075619	Walking_Watch
15:07:22.333	6.445388	0.057462595	8.942616	0.34614435	-0.06861727	-0.08325299	5.6593037	0.08254618	8.008482	Walking_Watch
15:07:22.355	6.445388	0.057462595	8.942616	0.34614435	-0.06861727	-0.08325299	5.6593037	0.08254618	8.008482	Walking_Watch
15:07:22.378	6.445388	0.057462595	8.942616	0.34614435	-0.06861727	-0.08325299	5.6593037	0.08254618	8.008482	Walking_Watch
15:07:22.400	6.445388	0.057462595	8.942616	0.34614435	-0.06861727	-0.08325299	5.6593037	0.08254618	8.008482	Walking_Watch
15:07:22.422	6.445388	0.057462595	8.942616	0.34614435	-0.06861727	-0.08325299	5.6593037	0.08254618	8.008482	Walking_Watch
15:07:22.444	6.445388	0.057462595	8.942616	0.34614435	-0.06861727	-0.08325299	5.6593037	0.08254618	8.008482	Walking_Watch
15:07:22.468	6.445388	0.057462595	8.942616	0.34614435	-0.06861727	-0.08325299	5.6593037	0.08254618	8.008482	Walking_Watch
15:07:22.492	6.445388	0.057462595	8.942616	0.34614435	-0.06861727	-0.08325299	5.6593037	0.08254618	8.008482	Walking_Watch
15:07:22.515	5.1285367	0.9720756	7.391126	-0.14804564	-0.5017207	0.034033135	5.5924554	0.37830988	8.046842	Walking_Watch
15:07:22.539	5.1285367	0.9720756	7.391126	-0.14804564	-0.5017207	0.034033135	5.5924554	0.37830988	8.046842	Walking_Watch
15:07:22.561	5.1285367	0.9720756	7.391126	-0.14804564	-0.5017207	0.034033135	5.5924554	0.37830988	8.046842	Walking_Watch
15:07:22.584	5.1285367	0.9720756	7.391126	-0.14804564	-0.5017207	0.034033135	5.5924554	0.37830988	8.046842	Walking_Watch
15:07:22.607	5.1285367	0.9720756	7.391126	-0.14804564	-0.5017207	0.034033135	5.5924554	0.37830988	8.046842	Walking_Watch
15:07:22.629	5.1285367	0.9720756	7.391126	-0.14804564	-0.5017207	0.034033135	5.5924554	0.37830988	8.046842	Walking_Watch
15:07:22.652	5.1285367	0.9720756	7.391126	-0.14804564	-0.5017207	0.034033135	5.5924554	0.37830988	8.046842	Walking_Watch
15:07:22.675	5.1285367	0.9720756	7.391126	-0.14804564	-0.5017207	0.034033135	5.5924554	0.37830988	8.046842	Walking_Watch
15:07:22.698	5.463735	1.0558752	6.062304	0.033992205	0.0987598	0.103671774	5.7927237	0.47416124	7.898723	Walking_Watch
15:07:22.722	5.463735	1.0558752	6.062304	0.033992205	0.0987598	0.103671774	5.7927237	0.47416124	7.898723	Walking_Watch
15:07:22.745	5.463735	1.0558752	6.062304	0.033992205	0.0987598	0.103671774	5.7927237	0.47416124	7.898723	Walking_Watch
15:07:22.769	5.463735	1.0558752	6.062304	0.033992205	0.0987598	0.103671774	5.7927237	0.47416124	7.898723	Walking_Watch
15:07:22.791	5.463735	1.0558752	6.062304	0.033992205	0.0987598	0.103671774	5.7927237	0.47416124	7.898723	Walking_Watch
15:07:22.814	5.463735	1.0558752	6.062304	0.033992205	0.0987598	0.103671774	5.7927237	0.47416124	7.898723	Walking_Watch
15:07:22.845	5.463735	1.0558752	6.062304	0.033992205	0.0987598	0.103671774	5.7927237	0.47416124	7.898723	Walking_Watch
15:07:22.868	6.2538457	0.43575802	6.4142623	-0.12666535	0.09387289	-0.0215556	5.968082	0.44712886	7.7686806	Walking_Watch
15:07:22.889	6.2538457	0.43575802	6.4142623	-0.12666535	0.09387289	-0.0215556	5.968082	0.44712886	7.7686806	Walking_Watch
15:07:22.910	6.2538457	0.43575802	6.4142623	-0.12666535	0.09387289	-0.0215556	5.968082	0.44712886	7.7686806	Walking_Watch
15:07:22.932	6.2538457	0.43575802	6.4142623	-0.12666535	0.09387289	-0.0215556	5.968082	0.44712886	7.7686806	Walking_Watch
15:07:22.955	6.2538457	0.43575802	6.4142623	-0.12666535	0.09387289	-0.0215556	5.968082	0.44712886	7.7686806	Walking_Watch
15:07:22.978	6.2538457	0.43575802	6.4142623	-0.12666535	0.09387289	-0.0215556	5.968082	0.44712886	7.7686806	Walking_Watch
15:07:23.001	6.2538457	0.43575802	6.4142623	-0.12666535	0.09387289	-0.0215556	5.968082	0.44712886	7.7686806	Walking_Watch
15:07:23.024	6.2538457	0.43575802	6.4142623	-0.12666535	0.09387289	-0.0215556	5.968082	0.44712886	7.7686806	Walking_Watch
15:07:23.050	6.2586346	-0.1340794	8.8636055	-0.3581833	0.08593164	-0.0637053	5.9692006	0.33664778	7.7733936	Walking_Watch
15:07:23.074	6.2586346	-0.1340794	8.8636055	-0.3581833	0.08593164	-0.0637053	5.9692006	0.33664778	7.7733936	Walking_Watch
15:07:23.101	6.2586346	-0.1340794	8.8636055	-0.3581833	0.08593164	-0.0637053	5.9692006	0.33664778	7.7733936	Walking_Watch
15:07:23.123	6.2586346	-0.1340794	8.8636055	-0.3581833	0.08593164	-0.0637053	5.9692006	0.33664778	7.7733936	Walking_Watch
15:07:23.146	6.2586346	-0.1340794	8.8636055	-0.3581833	0.08593164	-0.0637053	5.9692006	0.33664778	7.7733936	Walking_Watch
15:07:23.168	6.2586346	-0.1340794	8.8636055	-0.3581833	0.08593164	-0.0637053	5.9692006	0.33664778	7.7733936	Walking_Watch
15:07:23.192	6.2586346	-0.1340794	8.8636055	-0.3581833	0.08593164	-0.0637053	5.9692006	0.33664778	7.7733936	Walking_Watch
15:07:23.214	6.2586346	-0.1340794	8.8636055	-0.3581833	0.08593164	-0.0637053	5.9692006	0.33664778	7.7733936	Walking_Watch
15:07:23.237	4.948966	-1.063058	7.1756415	-0.46569556	0.2184894	-0.18099143	5.9868526	-0.10995705	7.7663274	Walking_Watch
15:07:23.259	4.948966	-1.063058	7.1756415	-0.46569556	0.2184894	-0.18099143	5.9868526	-0.10995705	7.7663274	Walking_Watch
15:07:23.280	4.948966	-1.063058	7.1756415	-0.46569556	0.2184894	-0.18099143	5.9868526	-0.10995705	7.7663274	Walking_Watch
15:07:23.302	4.948966	-1.063058	7.1756415	-0.46569556	0.2184894	-0.18099143	5.9868526	-0.10995705	7.7663274	Walking_Watch
15:07:23.324	4.948966	-1.063058	7.1756415	-0.46569556	0.2184894	-0.18099143	5.9868526	-0.10995705	7.7663274	Walking_Watch
15:07:23.345	4.948966	-1.063058	7.1756415	-0.46569556	0.2184894	-0.18099143	5.9868526	-0.10995705	7.7663274	Walking_Watch
15:07:23.367	4.948966	-1.063058	7.1756415	-0.46569556	0.2184894	-0.18099143	5.9868526	-0.10995705	7.7663274	Walking_Watch
15:07:23.388	4.948966	-1.063058	7.1756415	-0.46569556	0.2184894	-0.18099143	5.9868526	-0.10995705	7.7663274	Walking_Watch
15:07:23.411	5.480495	0.30167863	6.2586346	-0.030759508	-0.073504195	0.038309194	5.983096	-0.08100305	7.769578	Walking_Watch
15:07:23.434	5.480495	0.30167863	6.2586346	-0.030759508	-0.073504195	0.038309194	5.983096	-0.08100305	7.769578	Walking_Watch
15:07:23.456	5.480495	0.30167863	6.2586346	-0.030759508	-0.073504195	0.038309194	5.983096	-0.08100305	7.769578	Walking_Watch
15:07:23.478	5.480495	0.30167863	6.2586346	-0.030759508	-0.073504195	0.038309194	5.983096	-0.08100305	7.769578	Walking_Watch
15:07:23.501	5.480495	0.30167863	6.2586346	-0.030759508	-0.073504195	0.038309194	5.983096	-0.08100305	7.769578	Walking_Watch
15:07:23.524	5.480495	0.30167863	6.2586346	-0.030759508	-0.073504195	0.038309194	5.983096	-0.08100305	7.769578	Walking_Watch
15:07:23.547	5.480495	0.30167863	6.2586346	-0.030759508	-0.073504195	0.038309194	5.983096	-0.08100305	7.769578	Walking_Watch
15:07:23.571	5.480495	0.30167863	6.2586346	-0.030759508	-0.073504195	0.038309194	5.983096	-0.08100305	7.769578	Walking_Watch
15:07:23.594	6.4956675	-1.0439038	8.861211	-0.18469755	0.14029865	0.12749553	5.9897876	0.09146365	7.764303	Walking_Watch
15:07:23.617	6.4956675	-1.0439038	8.861211	-0.18469755	0.14029865	0.12749553	5.9897876	0.09146365	7.764303	Walking_Watch
15:07:23.640	6.4956675	-1.0439038	8.861211	-0.18469755	0.14029865	0.12749553	5.9897876	0.09146365	7.764303	Walking_Watch
15:07:23.663	6.4956675	-1.0439038	8.861211	-0.18469755	0.14029865	0.12749553	5.9897876	0.09146365	7.764303	Walking_Watch
15:07:23.685	6.4956675	-1.0439038	8.861211	-0.18469755	0.14029865	0.12749553	5.9897876	0.09146365	7.764303	Walking_Watch
15:07:23.707	6.4956675	-1.0439038	8.861211	-0.18469755	0.14029865	0.12749553	5.9897876	0.09146365	7.764303	Walking_Watch
15:07:23.729	6.4956675	-1.0439038	8.861211	-0.18469755	0.14029865	0.12749553	5.9897876	0.09146365	7.764303	Walking_Watch
15:07:23.752	6.4956675	-1.0439038	8.861211	-0.18469755	0.14029865	0.12749553	5.9897876	0.09146365	7.764303	Walking_Watch
15:07:23.776	5.195576	1.1708003	7.85801	0.27589485	-0.337398	0.11711081	5.640342	0.27286884	8.017631	Walking_Watch
15:07:23.799	5.195576	1.1708003	7.85801	0.27589485	-0.337398	0.11711081	5.640342	0.27286884	8.017631	Walking_Watch
15:07:23.821	5.195576	1.1708003	7.85801	0.27589485	-0.337398	0.11711081	5.640342	0.27286884	8.017631	Walking_Watch
15:07:23.845	5.195576	1.1708003	7.85801	0.27589485	-0.337398	0.11711081	5.640342	0.27286884	8.017631	Walking_Watch
15:07:23.870	5.195576	1.1708003	7.85801	0.27589485	-0.337398	0.11711081	5.640342	0.27286884	8.017631	Walking_Watch
15:07:23.895	5.195576	1.1708003	7.85801	0.27589485	-0.337398	0.11711081	5.640342	0.27286884	8.017631	Walking_Watch
15:07:23.918	5.195576	1.1708003	7.85801	0.27589485	-0.337398	0.11711081	5.640342	0.27286884	8.017631	Walking_Watch
15:07:23.940	5.195576	1.1708003	7.85801	0.27589485	-0.337398	0.11711081	5.640342	0.27286884	8.017631	Walking_Watch
15:07:23.963	5.664854	0.30167863	7.039168	0.17449121	-0.25126597	0.3541265	5.635675	0.23646863	8.022069	Walking_Watch
15:07:23.985	5.664854	0.30167863	7.039168	0.17449121	-0.25126597	0.3541265	5.635675	0.23646863	8.022069	Walking_Watch
15:07:24.008	5.664854	0.30167863	7.039168	0.17449121	-0.25126597	0.3541265	5.635675	0.23646863	8.022069	Walking_Watch
15:07:24.033	5.664854	0.30167863	7.039168	0.17449121	-0.25126597	0.3541265	5.635675	0.23646863	8.022069	Walking_Watch
15:07:24.056	5.664854	0.30167863	7.039168	0.17449121	-0.25126597	0.3541265	5.635675	0.23646863	8.022069	Walking_Watch
15:07:24.080	5.664854	0.30167863	7.039168	0.17449121	-0.25126597	0.3541265	5.635675	0.23646863	8.022069	Walking_Watch
15:07:24.103	5.664854	0.30167863	7.039168	0.17449121	-0.25126597	0.3541265	5.635675	0.23646863	8.022069	Walking_Watch
15:07:24.127	6.1030064	0.11492519	5.1692395	0.22702561	-0.305633	0.10183918	5.998911	0.31301266	7.751478	Walking_Watch
15:07:24.150	6.1030064	0.11492519	5.1692395	0.22702561	-0.305633	0.10183918	5.998911	0.31301266	7.751478	Walking_Watch
15:07:24.174	6.1030064	0.11492519	5.1692395	0.22702561	-0.305633	0.10183918	5.998911	0.31301266	7.751478	Walking_Watch
15:07:24.196	6.1030064	0.11492519	5.1692395	0.22702561	-0.305633	0.10183918	5.998911	0.31301266	7.751478	Walking_Watch
15:07:24.219	6.1030064	0.11492519	5.1692395	0.22702561	-0.305633	0.10183918	5.998911	0.31301266	7.751478	Walking_Watch
15:07:24.240	6.1030064	0.11492519	5.1692395	0.22702561	-0.305633	0.10183918	5.998911	0.31301266	7.751478	Walking_Watch
15:07:24.262	6.1030064	0.11492519	5.1692395	0.22702561	-0.305633	0.10183918	5.998911	0.31301266	7.751478	Walking_Watch
15:07:24.285	6.1030064	0.11492519	5.1692395	0.22702561	-0.305633	0.10183918	5.998911	0.31301266	7.751478	Walking_Watch
15:07:24.308	6.4860907	-0.41420954	9.007262	-0.6526203	0.3131735	-0.14739384	6.1214967	-0.026522681	7.6613913	Walking_Watch
15:07:24.331	6.4860907	-0.41420954	9.007262	-0.6526203	0.3131735	-0.14739384	6.1214967	-0.026522681	7.6613913	Walking_Watch
15:07:24.353	6.4860907	-0.41420954	9.007262	-0.6526203	0.3131735	-0.14739384	6.1214967	-0.026522681	7.6613913	Walking_Watch
15:07:24.377	6.4860907	-0.41420954	9.007262	-0.6526203	0.3131735	-0.14739384	6.1214967	-0.026522681	7.6613913	Walking_Watch
15:07:24.401	6.4860907	-0.41420954	9.007262	-0.6526203	0.3131735	-0.14739384	6.1214967	-0.026522681	7.6613913	Walking_Watch
15:07:24.424	6.4860907	-0.41420954	9.007262	-0.6526203	0.3131735	-0.14739384	6.1214967	-0.026522681	7.6613913	Walking_Watch
15:07:24.448	6.4860907	-0.41420954	9.007262	-0.6526203	0.3131735	-0.14739384	6.1214967	-0.026522681	7.6613913	Walking_Watch
15:07:24.470	6.4860907	-0.41420954	9.007262	-0.6526203	0.3131735	-0.14739384	6.1214967	-0.026522681	7.6613913	Walking_Watch
15:07:24.492	5.355993	-0.20590763	6.524399	-0.35512897	-0.55730945	0.15376273	6.217223	-0.29357612	7.5782743	Walking_Watch
15:07:24.515	5.355993	-0.20590763	6.524399	-0.35512897	-0.55730945	0.15376273	6.217223	-0.29357612	7.5782743	Walking_Watch
15:07:24.537	5.355993	-0.20590763	6.524399	-0.35512897	-0.55730945	0.15376273	6.217223	-0.29357612	7.5782743	Walking_Watch
15:07:24.559	5.355993	-0.20590763	6.524399	-0.35512897	-0.55730945	0.15376273	6.217223	-0.29357612	7.5782743	Walking_Watch
15:07:24.581	5.355993	-0.20590763	6.524399	-0.35512897	-0.55730945	0.15376273	6.217223	-0.29357612	7.5782743	Walking_Watch
15:07:24.604	5.355993	-0.20590763	6.524399	-0.35512897	-0.55730945	0.15376273	6.217223	-0.29357612	7.5782743	Walking_Watch
15:07:24.630	5.355993	-0.20590763	6.524399	-0.35512897	-0.55730945	0.15376273	6.217223	-0.29357612	7.5782743	Walking_Watch
15:07:24.654	5.355993	-0.20590763	6.524399	-0.35512897	-0.55730945	0.15376273	6.217223	-0.29357612	7.5782743	Walking_Watch
15:07:24.680	5.4134555	-0.3902668	7.4821086	0.25084937	0.20321776	-0.028885985	5.8509064	-0.21817397	7.866995	Walking_Watch
15:07:24.703	5.4134555	-0.3902668	7.4821086	0.25084937	0.20321776	-0.028885985	5.8509064	-0.21817397	7.866995	Walking_Watch
15:07:24.727	5.4134555	-0.3902668	7.4821086	0.25084937	0.20321776	-0.028885985	5.8509064	-0.21817397	7.866995	Walking_Watch
15:07:24.749	5.4134555	-0.3902668	7.4821086	0.25084937	0.20321776	-0.028885985	5.8509064	-0.21817397	7.866995	Walking_Watch
15:07:24.771	5.4134555	-0.3902668	7.4821086	0.25084937	0.20321776	-0.028885985	5.8509064	-0.21817397	7.866995	Walking_Watch
15:07:24.797	5.4134555	-0.3902668	7.4821086	0.25084937	0.20321776	-0.028885985	5.8509064	-0.21817397	7.866995	Walking_Watch
15:07:24.820	5.4134555	-0.3902668	7.4821086	0.25084937	0.20321776	-0.028885985	5.8509064	-0.21817397	7.866995	Walking_Watch
15:07:24.844	5.4134555	-0.3902668	7.4821086	0.25084937	0.20321776	-0.028885985	5.8509064	-0.21817397	7.866995	Walking_Watch
15:07:24.867	5.0806513	-0.29689008	10.192428	0.22152783	-0.28852874	0.2227905	5.6349277	-0.24447775	8.022352	Walking_Watch
15:07:24.891	5.0806513	-0.29689008	10.192428	0.22152783	-0.28852874	0.2227905	5.6349277	-0.24447775	8.022352	Walking_Watch
15:07:24.915	5.0806513	-0.29689008	10.192428	0.22152783	-0.28852874	0.2227905	5.6349277	-0.24447775	8.022352	Walking_Watch
15:07:24.939	5.0806513	-0.29689008	10.192428	0.22152783	-0.28852874	0.2227905	5.6349277	-0.24447775	8.022352	Walking_Watch
15:07:24.961	5.0806513	-0.29689008	10.192428	0.22152783	-0.28852874	0.2227905	5.6349277	-0.24447775	8.022352	Walking_Watch
15:07:24.984	5.0806513	-0.29689008	10.192428	0.22152783	-0.28852874	0.2227905	5.6349277	-0.24447775	8.022352	Walking_Watch
15:07:25.006	5.0806513	-0.29689008	10.192428	0.22152783	-0.28852874	0.2227905	5.6349277	-0.24447775	8.022352	Walking_Watch
15:07:25.030	4.529968	1.3216397	7.328875	0.3033838	-0.26103982	-0.009949163	5.6940103	0.34909168	7.9766335	Walking_Watch
15:07:25.052	4.529968	1.3216397	7.328875	0.3033838	-0.26103982	-0.009949163	5.6940103	0.34909168	7.9766335	Walking_Watch
15:07:25.075	4.529968	1.3216397	7.328875	0.3033838	-0.26103982	-0.009949163	5.6940103	0.34909168	7.9766335	Walking_Watch
15:07:25.098	4.529968	1.3216397	7.328875	0.3033838	-0.26103982	-0.009949163	5.6940103	0.34909168	7.9766335	Walking_Watch
15:07:25.120	4.529968	1.3216397	7.328875	0.3033838	-0.26103982	-0.009949163	5.6940103	0.34909168	7.9766335	Walking_Watch
15:07:25.144	4.529968	1.3216397	7.328875	0.3033838	-0.26103982	-0.009949163	5.6940103	0.34909168	7.9766335	Walking_Watch
15:07:25.168	4.529968	1.3216397	7.328875	0.3033838	-0.26103982	-0.009949163	5.6940103	0.34909168	7.9766335	Walking_Watch
15:07:25.192	4.529968	1.3216397	7.328875	0.3033838	-0.26103982	-0.009949163	5.6940103	0.34909168	7.9766335	Walking_Watch
15:07:25.214	5.516409	0.12210801	6.8667803	-0.45958692	0.26186085	-0.11929405	5.749741	0.45855948	7.9309874	Walking_Watch
15:07:25.238	5.516409	0.12210801	6.8667803	-0.45958692	0.26186085	-0.11929405	5.749741	0.45855948	7.9309874	Walking_Watch
15:07:25.261	5.516409	0.12210801	6.8667803	-0.45958692	0.26186085	-0.11929405	5.749741	0.45855948	7.9309874	Walking_Watch
15:07:25.283	5.516409	0.12210801	6.8667803	-0.45958692	0.26186085	-0.11929405	5.749741	0.45855948	7.9309874	Walking_Watch
15:07:25.305	5.516409	0.12210801	6.8667803	-0.45958692	0.26186085	-0.11929405	5.749741	0.45855948	7.9309874	Walking_Watch
15:07:25.327	5.516409	0.12210801	6.8667803	-0.45958692	0.26186085	-0.11929405	5.749741	0.45855948	7.9309874	Walking_Watch
15:07:25.350	5.516409	0.12210801	6.8667803	-0.45958692	0.26186085	-0.11929405	5.749741	0.45855948	7.9309874	Walking_Watch
15:07:25.372	5.516409	0.12210801	6.8667803	-0.45958692	0.26186085	-0.11929405	5.749741	0.45855948	7.9309874	Walking_Watch
15:07:25.393	5.38233	1.0582695	6.88354	-0.16820419	0.07921212	-0.044157617	5.625472	0.30553633	8.026893	Walking_Watch
15:07:25.415	5.38233	1.0582695	6.88354	-0.16820419	0.07921212	-0.044157617	5.625472	0.30553633	8.026893	Walking_Watch
15:07:25.436	5.38233	1.0582695	6.88354	-0.16820419	0.07921212	-0.044157617	5.625472	0.30553633	8.026893	Walking_Watch
15:07:25.458	5.38233	1.0582695	6.88354	-0.16820419	0.07921212	-0.044157617	5.625472	0.30553633	8.026893	Walking_Watch
15:07:25.480	5.38233	1.0582695	6.88354	-0.16820419	0.07921212	-0.044157617	5.625472	0.30553633	8.026893	Walking_Watch
15:07:25.502	5.38233	1.0582695	6.88354	-0.16820419	0.07921212	-0.044157617	5.625472	0.30553633	8.026893	Walking_Watch
15:07:25.525	5.38233	1.0582695	6.88354	-0.16820419	0.07921212	-0.044157617	5.625472	0.30553633	8.026893	Walking_Watch
15:07:25.547	5.38233	1.0582695	6.88354	-0.16820419	0.07921212	-0.044157617	5.625472	0.30553633	8.026893	Walking_Watch
15:07:25.569	5.6552773	0.6608198	9.016839	-0.23356678	0.13663346	0.14154543	5.5233245	0.011096564	8.103275	Walking_Watch
15:07:25.592	5.6552773	0.6608198	9.016839	-0.23356678	0.13663346	0.14154543	5.5233245	0.011096564	8.103275	Walking_Watch
15:07:25.614	5.6552773	0.6608198	9.016839	-0.23356678	0.13663346	0.14154543	5.5233245	0.011096564	8.103275	Walking_Watch
15:07:25.637	5.6552773	0.6608198	9.016839	-0.23356678	0.13663346	0.14154543	5.5233245	0.011096564	8.103275	Walking_Watch
15:07:25.659	5.6552773	0.6608198	9.016839	-0.23356678	0.13663346	0.14154543	5.5233245	0.011096564	8.103275	Walking_Watch
15:07:25.683	5.6552773	0.6608198	9.016839	-0.23356678	0.13663346	0.14154543	5.5233245	0.011096564	8.103275	Walking_Watch
15:07:25.706	5.6552773	0.6608198	9.016839	-0.23356678	0.13663346	0.14154543	5.5233245	0.011096564	8.103275	Walking_Watch
15:07:25.731	5.6552773	0.6608198	9.016839	-0.23356678	0.13663346	0.14154543	5.5233245	0.011096564	8.103275	Walking_Watch
15:07:25.755	4.35758	-0.42378664	6.7925577	0.28505784	0.06577308	-0.19809566	5.3790755	-0.26903614	8.195334	Walking_Watch
15:07:25.777	4.35758	-0.42378664	6.7925577	0.28505784	0.06577308	-0.19809566	5.3790755	-0.26903614	8.195334	Walking_Watch
15:07:25.799	4.35758	-0.42378664	6.7925577	0.28505784	0.06577308	-0.19809566	5.3790755	-0.26903614	8.195334	Walking_Watch
15:07:25.821	4.35758	-0.42378664	6.7925577	0.28505784	0.06577308	-0.19809566	5.3790755	-0.26903614	8.195334	Walking_Watch
15:07:25.843	4.35758	-0.42378664	6.7925577	0.28505784	0.06577308	-0.19809566	5.3790755	-0.26903614	8.195334	Walking_Watch
15:07:25.865	4.35758	-0.42378664	6.7925577	0.28505784	0.06577308	-0.19809566	5.3790755	-0.26903614	8.195334	Walking_Watch
15:07:25.887	4.35758	-0.42378664	6.7925577	0.28505784	0.06577308	-0.19809566	5.3790755	-0.26903614	8.195334	Walking_Watch
15:07:25.910	4.35758	-0.42378664	6.7925577	0.28505784	0.06577308	-0.19809566	5.3790755	-0.26903614	8.195334	Walking_Watch
15:07:25.934	5.219519	-0.08140534	7.1660647	0.25451455	0.0303429	-0.025831658	5.1350274	-0.031131929	8.354689	Walking_Watch
15:07:25.958	5.219519	-0.08140534	7.1660647	0.25451455	0.0303429	-0.025831658	5.1350274	-0.031131929	8.354689	Walking_Watch
15:07:25.982	5.219519	-0.08140534	7.1660647	0.25451455	0.0303429	-0.025831658	5.1350274	-0.031131929	8.354689	Walking_Watch
15:07:26.004	5.219519	-0.08140534	7.1660647	0.25451455	0.0303429	-0.025831658	5.1350274	-0.031131929	8.354689	Walking_Watch
15:07:26.028	5.219519	-0.08140534	7.1660647	0.25451455	0.0303429	-0.025831658	5.1350274	-0.031131929	8.354689	Walking_Watch
15:07:26.051	5.219519	-0.08140534	7.1660647	0.25451455	0.0303429	-0.025831658	5.1350274	-0.031131929	8.354689	Walking_Watch
15:07:26.073	5.219519	-0.08140534	7.1660647	0.25451455	0.0303429	-0.025831658	5.1350274	-0.031131929	8.354689	Walking_Watch
15:07:26.095	5.219519	-0.08140534	7.1660647	0.25451455	0.0303429	-0.025831658	5.1350274	-0.031131929	8.354689	Walking_Watch
15:07:26.117	4.7981267	0.083799616	9.996098	0.27711657	0.18611354	0.18797117	5.0438294	0.11666575	8.409311	Walking_Watch
15:07:26.139	4.7981267	0.083799616	9.996098	0.27711657	0.18611354	0.18797117	5.0438294	0.11666575	8.409311	Walking_Watch
15:07:26.163	4.7981267	0.083799616	9.996098	0.27711657	0.18611354	0.18797117	5.0438294	0.11666575	8.409311	Walking_Watch
15:07:26.185	4.7981267	0.083799616	9.996098	0.27711657	0.18611354	0.18797117	5.0438294	0.11666575	8.409311	Walking_Watch
15:07:26.208	4.7981267	0.083799616	9.996098	0.27711657	0.18611354	0.18797117	5.0438294	0.11666575	8.409311	Walking_Watch
15:07:26.230	4.7981267	0.083799616	9.996098	0.27711657	0.18611354	0.18797117	5.0438294	0.11666575	8.409311	Walking_Watch
15:07:26.252	4.7981267	0.083799616	9.996098	0.27711657	0.18611354	0.18797117	5.0438294	0.11666575	8.409311	Walking_Watch
15:07:26.275	4.7981267	0.083799616	9.996098	0.27711657	0.18611354	0.18797117	5.0438294	0.11666575	8.409311	Walking_Watch
15:07:26.297	4.9609375	2.7414446	8.686429	0.3540856	-0.20667282	-0.15289164	4.9675746	0.81899524	8.4156275	Walking_Watch
15:07:26.321	4.9609375	2.7414446	8.686429	0.3540856	-0.20667282	-0.15289164	4.9675746	0.81899524	8.4156275	Walking_Watch
15:07:26.343	4.9609375	2.7414446	8.686429	0.3540856	-0.20667282	-0.15289164	4.9675746	0.81899524	8.4156275	Walking_Watch
15:07:26.364	4.9609375	2.7414446	8.686429	0.3540856	-0.20667282	-0.15289164	4.9675746	0.81899524	8.4156275	Walking_Watch
15:07:26.386	4.9609375	2.7414446	8.686429	0.3540856	-0.20667282	-0.15289164	4.9675746	0.81899524	8.4156275	Walking_Watch
15:07:26.408	4.9609375	2.7414446	8.686429	0.3540856	-0.20667282	-0.15289164	4.9675746	0.81899524	8.4156275	Walking_Watch
15:07:26.431	4.9609375	2.7414446	8.686429	0.3540856	-0.20667282	-0.15289164	4.9675746	0.81899524	8.4156275	Walking_Watch
15:07:26.455	4.9609375	2.7414446	8.686429	0.3540856	-0.20667282	-0.15289164	4.9675746	0.81899524	8.4156275	Walking_Watch
15:07:26.478	4.4461684	0.13168511	7.553937	-0.25250357	0.028510304	0.17392129	5.0965347	0.7720253	8.342642	Walking_Watch
15:07:26.501	4.4461684	0.13168511	7.553937	-0.25250357	0.028510304	0.17392129	5.0965347	0.7720253	8.342642	Walking_Watch
15:07:26.525	4.4461684	0.13168511	7.553937	-0.25250357	0.028510304	0.17392129	5.0965347	0.7720253	8.342642	Walking_Watch
15:07:26.548	4.4461684	0.13168511	7.553937	-0.25250357	0.028510304	0.17392129	5.0965347	0.7720253	8.342642	Walking_Watch
15:07:26.572	4.4461684	0.13168511	7.553937	-0.25250357	0.028510304	0.17392129	5.0965347	0.7720253	8.342642	Walking_Watch
15:07:26.595	4.4461684	0.13168511	7.553937	-0.25250357	0.028510304	0.17392129	5.0965347	0.7720253	8.342642	Walking_Watch
15:07:26.618	4.4461684	0.13168511	7.553937	-0.25250357	0.028510304	0.17392129	5.0965347	0.7720253	8.342642	Walking_Watch
15:07:26.641	4.4461684	0.13168511	7.553937	-0.25250357	0.028510304	0.17392129	5.0965347	0.7720253	8.342642	Walking_Watch
15:07:26.665	5.2841644	1.2785428	6.93382	-0.09367862	0.010184345	-0.14739384	5.1715727	0.5715658	8.312551	Walking_Watch
15:07:26.686	5.2841644	1.2785428	6.93382	-0.09367862	0.010184345	-0.14739384	5.1715727	0.5715658	8.312551	Walking_Watch
15:07:26.710	5.2841644	1.2785428	6.93382	-0.09367862	0.010184345	-0.14739384	5.1715727	0.5715658	8.312551	Walking_Watch
15:07:26.734	5.2841644	1.2785428	6.93382	-0.09367862	0.010184345	-0.14739384	5.1715727	0.5715658	8.312551	Walking_Watch
15:07:26.756	5.2841644	1.2785428	6.93382	-0.09367862	0.010184345	-0.14739384	5.1715727	0.5715658	8.312551	Walking_Watch
15:07:26.779	5.2841644	1.2785428	6.93382	-0.09367862	0.010184345	-0.14739384	5.1715727	0.5715658	8.312551	Walking_Watch
15:07:26.806	5.2841644	1.2785428	6.93382	-0.09367862	0.010184345	-0.14739384	5.1715727	0.5715658	8.312551	Walking_Watch
15:07:26.830	6.830866	0.531529	7.9513865	-0.14376958	-0.045404393	-0.019723006	5.2217345	0.59477603	8.279497	Walking_Watch
15:07:26.853	6.830866	0.531529	7.9513865	-0.14376958	-0.045404393	-0.019723006	5.2217345	0.59477603	8.279497	Walking_Watch
15:07:26.875	6.830866	0.531529	7.9513865	-0.14376958	-0.045404393	-0.019723006	5.2217345	0.59477603	8.279497	Walking_Watch
15:07:26.898	6.830866	0.531529	7.9513865	-0.14376958	-0.045404393	-0.019723006	5.2217345	0.59477603	8.279497	Walking_Watch
15:07:26.920	6.830866	0.531529	7.9513865	-0.14376958	-0.045404393	-0.019723006	5.2217345	0.59477603	8.279497	Walking_Watch
15:07:26.942	6.830866	0.531529	7.9513865	-0.14376958	-0.045404393	-0.019723006	5.2217345	0.59477603	8.279497	Walking_Watch
15:07:26.965	6.830866	0.531529	7.9513865	-0.14376958	-0.045404393	-0.019723006	5.2217345	0.59477603	8.279497	Walking_Watch
15:07:26.989	6.830866	0.531529	7.9513865	-0.14376958	-0.045404393	-0.019723006	5.2217345	0.59477603	8.279497	Walking_Watch
15:07:27.012	3.8571768	-0.44054657	8.818114	0.34919867	0.20138516	0.16598003	4.7965565	0.32654023	8.547325	Walking_Watch
15:07:27.035	3.8571768	-0.44054657	8.818114	0.34919867	0.20138516	0.16598003	4.7965565	0.32654023	8.547325	Walking_Watch
15:07:27.059	3.8571768	-0.44054657	8.818114	0.34919867	0.20138516	0.16598003	4.7965565	0.32654023	8.547325	Walking_Watch
15:07:27.083	3.8571768	-0.44054657	8.818114	0.34919867	0.20138516	0.16598003	4.7965565	0.32654023	8.547325	Walking_Watch
15:07:27.107	3.8571768	-0.44054657	8.818114	0.34919867	0.20138516	0.16598003	4.7965565	0.32654023	8.547325	Walking_Watch
15:07:27.129	3.8571768	-0.44054657	8.818114	0.34919867	0.20138516	0.16598003	4.7965565	0.32654023	8.547325	Walking_Watch
15:07:27.151	3.8571768	-0.44054657	8.818114	0.34919867	0.20138516	0.16598003	4.7965565	0.32654023	8.547325	Walking_Watch
15:07:27.175	3.8571768	-0.44054657	8.818114	0.34919867	0.20138516	0.16598003	4.7965565	0.32654023	8.547325	Walking_Watch
15:07:27.199	4.0199876	-0.31365	7.328875	-0.010600955	-0.058232564	0.00043554694	4.470873	0.36991996	8.7203665	Walking_Watch
15:07:27.222	4.0199876	-0.31365	7.328875	-0.010600955	-0.058232564	0.00043554694	4.470873	0.36991996	8.7203665	Walking_Watch
15:07:27.245	4.0199876	-0.31365	7.328875	-0.010600955	-0.058232564	0.00043554694	4.470873	0.36991996	8.7203665	Walking_Watch
15:07:27.268	4.0199876	-0.31365	7.328875	-0.010600955	-0.058232564	0.00043554694	4.470873	0.36991996	8.7203665	Walking_Watch
15:07:27.291	4.0199876	-0.31365	7.328875	-0.010600955	-0.058232564	0.00043554694	4.470873	0.36991996	8.7203665	Walking_Watch
15:07:27.316	4.0199876	-0.31365	7.328875	-0.010600955	-0.058232564	0.00043554694	4.470873	0.36991996	8.7203665	Walking_Watch
15:07:27.338	4.0199876	-0.31365	7.328875	-0.010600955	-0.058232564	0.00043554694	4.470873	0.36991996	8.7203665	Walking_Watch
15:07:27.360	4.0199876	-0.31365	7.328875	-0.010600955	-0.058232564	0.00043554694	4.470873	0.36991996	8.7203665	Walking_Watch
15:07:27.384	5.217125	-0.38787252	8.375174	0.11706988	0.06271876	0.1788082	4.608461	0.28535876	8.651648	Walking_Watch
15:07:27.406	5.217125	-0.38787252	8.375174	0.11706988	0.06271876	0.1788082	4.608461	0.28535876	8.651648	Walking_Watch
15:07:27.428	5.217125	-0.38787252	8.375174	0.11706988	0.06271876	0.1788082	4.608461	0.28535876	8.651648	Walking_Watch
15:07:27.450	5.217125	-0.38787252	8.375174	0.11706988	0.06271876	0.1788082	4.608461	0.28535876	8.651648	Walking_Watch
15:07:27.472	5.217125	-0.38787252	8.375174	0.11706988	0.06271876	0.1788082	4.608461	0.28535876	8.651648	Walking_Watch
15:07:27.494	5.217125	-0.38787252	8.375174	0.11706988	0.06271876	0.1788082	4.608461	0.28535876	8.651648	Walking_Watch
15:07:27.518	5.217125	-0.38787252	8.375174	0.11706988	0.06271876	0.1788082	4.608461	0.28535876	8.651648	Walking_Watch
15:07:27.542	5.217125	-0.38787252	8.375174	0.11706988	0.06271876	0.1788082	4.608461	0.28535876	8.651648	Walking_Watch
15:07:27.566	3.5578923	1.5059988	10.735929	0.67234635	-0.060676023	-0.3398164	4.3703227	0.6641504	8.753831	Walking_Watch
15:07:27.590	3.5578923	1.5059988	10.735929	0.67234635	-0.060676023	-0.3398164	4.3703227	0.6641504	8.753831	Walking_Watch
15:07:27.613	3.5578923	1.5059988	10.735929	0.67234635	-0.060676023	-0.3398164	4.3703227	0.6641504	8.753831	Walking_Watch
15:07:27.637	3.5578923	1.5059988	10.735929	0.67234635	-0.060676023	-0.3398164	4.3703227	0.6641504	8.753831	Walking_Watch
15:07:27.659	3.5578923	1.5059988	10.735929	0.67234635	-0.060676023	-0.3398164	4.3703227	0.6641504	8.753831	Walking_Watch
15:07:27.682	3.5578923	1.5059988	10.735929	0.67234635	-0.060676023	-0.3398164	4.3703227	0.6641504	8.753831	Walking_Watch
15:07:27.704	3.5578923	1.5059988	10.735929	0.67234635	-0.060676023	-0.3398164	4.3703227	0.6641504	8.753831	Walking_Watch
15:07:27.726	3.7254915	1.4317763	7.228316	-0.24089715	0.19405478	0.3620678	4.5099773	1.3527975	8.602347	Walking_Watch
15:07:27.748	3.7254915	1.4317763	7.228316	-0.24089715	0.19405478	0.3620678	4.5099773	1.3527975	8.602347	Walking_Watch
15:07:27.773	3.7254915	1.4317763	7.228316	-0.24089715	0.19405478	0.3620678	4.5099773	1.3527975	8.602347	Walking_Watch
15:07:27.796	3.7254915	1.4317763	7.228316	-0.24089715	0.19405478	0.3620678	4.5099773	1.3527975	8.602347	Walking_Watch
15:07:27.819	3.7254915	1.4317763	7.228316	-0.24089715	0.19405478	0.3620678	4.5099773	1.3527975	8.602347	Walking_Watch
15:07:27.843	3.7254915	1.4317763	7.228316	-0.24089715	0.19405478	0.3620678	4.5099773	1.3527975	8.602347	Walking_Watch
15:07:27.865	3.7254915	1.4317763	7.228316	-0.24089715	0.19405478	0.3620678	4.5099773	1.3527975	8.602347	Walking_Watch
15:07:27.889	3.7254915	1.4317763	7.228316	-0.24089715	0.19405478	0.3620678	4.5099773	1.3527975	8.602347	Walking_Watch
15:07:27.913	5.193182	1.5179702	7.0080423	-0.030148644	0.008962615	0.081680626	4.5542154	0.98384535	8.629108	Walking_Watch
15:07:27.935	5.193182	1.5179702	7.0080423	-0.030148644	0.008962615	0.081680626	4.5542154	0.98384535	8.629108	Walking_Watch
15:07:27.957	5.193182	1.5179702	7.0080423	-0.030148644	0.008962615	0.081680626	4.5542154	0.98384535	8.629108	Walking_Watch
15:07:27.978	5.193182	1.5179702	7.0080423	-0.030148644	0.008962615	0.081680626	4.5542154	0.98384535	8.629108	Walking_Watch
15:07:28.001	5.193182	1.5179702	7.0080423	-0.030148644	0.008962615	0.081680626	4.5542154	0.98384535	8.629108	Walking_Watch
15:07:28.023	5.193182	1.5179702	7.0080423	-0.030148644	0.008962615	0.081680626	4.5542154	0.98384535	8.629108	Walking_Watch
15:07:28.046	5.193182	1.5179702	7.0080423	-0.030148644	0.008962615	0.081680626	4.5542154	0.98384535	8.629108	Walking_Watch
15:07:28.070	5.193182	1.5179702	7.0080423	-0.030148644	0.008962615	0.081680626	4.5542154	0.98384535	8.629108	Walking_Watch
15:07:28.093	5.3799353	0.28731298	9.701602	-0.20913215	-0.056399968	0.13726936	4.7966814	0.8890033	8.507166	Walking_Watch
15:07:28.117	5.3799353	0.28731298	9.701602	-0.20913215	-0.056399968	0.13726936	4.7966814	0.8890033	8.507166	Walking_Watch
15:07:28.141	5.3799353	0.28731298	9.701602	-0.20913215	-0.056399968	0.13726936	4.7966814	0.8890033	8.507166	Walking_Watch
15:07:28.164	5.3799353	0.28731298	9.701602	-0.20913215	-0.056399968	0.13726936	4.7966814	0.8890033	8.507166	Walking_Watch
15:07:28.188	5.3799353	0.28731298	9.701602	-0.20913215	-0.056399968	0.13726936	4.7966814	0.8890033	8.507166	Walking_Watch
15:07:28.210	5.3799353	0.28731298	9.701602	-0.20913215	-0.056399968	0.13726936	4.7966814	0.8890033	8.507166	Walking_Watch
15:07:28.233	5.3799353	0.28731298	9.701602	-0.20913215	-0.056399968	0.13726936	4.7966814	0.8890033	8.507166	Walking_Watch
15:07:28.255	5.3799353	0.28731298	9.701602	-0.20913215	-0.056399968	0.13726936	4.7966814	0.8890033	8.507166	Walking_Watch
15:07:28.276	2.944958	-0.86193895	9.071907	-0.039922487	-0.10099313	-0.18038057	4.5186605	0.4130337	8.69376	Walking_Watch
15:07:28.300	2.944958	-0.86193895	9.071907	-0.039922487	-0.10099313	-0.18038057	4.5186605	0.4130337	8.69376	Walking_Watch
15:07:28.322	2.944958	-0.86193895	9.071907	-0.039922487	-0.10099313	-0.18038057	4.5186605	0.4130337	8.69376	Walking_Watch
15:07:28.346	2.944958	-0.86193895	9.071907	-0.039922487	-0.10099313	-0.18038057	4.5186605	0.4130337	8.69376	Walking_Watch
15:07:28.370	2.944958	-0.86193895	9.071907	-0.039922487	-0.10099313	-0.18038057	4.5186605	0.4130337	8.69376	Walking_Watch
15:07:28.393	2.944958	-0.86193895	9.071907	-0.039922487	-0.10099313	-0.18038057	4.5186605	0.4130337	8.69376	Walking_Watch
15:07:28.416	2.944958	-0.86193895	9.071907	-0.039922487	-0.10099313	-0.18038057	4.5186605	0.4130337	8.69376	Walking_Watch
15:07:28.439	2.944958	-0.86193895	9.071907	-0.039922487	-0.10099313	-0.18038057	4.5186605	0.4130337	8.69376	Walking_Watch
15:07:28.463	4.228289	0.17717634	7.3240867	0.0028380798	0.083488174	-0.37952265	4.361107	0.52930784	8.767607	Walking_Watch
15:07:28.485	4.228289	0.17717634	7.3240867	0.0028380798	0.083488174	-0.37952265	4.361107	0.52930784	8.767607	Walking_Watch
15:07:28.506	4.228289	0.17717634	7.3240867	0.0028380798	0.083488174	-0.37952265	4.361107	0.52930784	8.767607	Walking_Watch
15:07:28.530	4.228289	0.17717634	7.3240867	0.0028380798	0.083488174	-0.37952265	4.361107	0.52930784	8.767607	Walking_Watch
15:07:28.553	4.228289	0.17717634	7.3240867	0.0028380798	0.083488174	-0.37952265	4.361107	0.52930784	8.767607	Walking_Watch
15:07:28.578	4.228289	0.17717634	7.3240867	0.0028380798	0.083488174	-0.37952265	4.361107	0.52930784	8.767607	Walking_Watch
15:07:28.601	4.228289	0.17717634	7.3240867	0.0028380798	0.083488174	-0.37952265	4.361107	0.52930784	8.767607	Walking_Watch
15:07:28.622	4.228289	0.17717634	7.3240867	0.0028380798	0.083488174	-0.37952265	4.361107	0.52930784	8.767607	Walking_Watch
15:07:28.645	4.486871	0.19154198	9.890749	0.10057652	-0.11626476	0.12749553	4.3568115	0.5268835	8.769888	Walking_Watch
15:07:28.667	4.486871	0.19154198	9.890749	0.10057652	-0.11626476	0.12749553	4.3568115	0.5268835	8.769888	Walking_Watch
15:07:28.690	4.486871	0.19154198	9.890749	0.10057652	-0.11626476	0.12749553	4.3568115	0.5268835	8.769888	Walking_Watch
15:07:28.712	4.486871	0.19154198	9.890749	0.10057652	-0.11626476	0.12749553	4.3568115	0.5268835	8.769888	Walking_Watch
15:07:28.735	4.486871	0.19154198	9.890749	0.10057652	-0.11626476	0.12749553	4.3568115	0.5268835	8.769888	Walking_Watch
15:07:28.758	4.486871	0.19154198	9.890749	0.10057652	-0.11626476	0.12749553	4.3568115	0.5268835	8.769888	Walking_Watch
15:07:28.780	4.486871	0.19154198	9.890749	0.10057652	-0.11626476	0.12749553	4.3568115	0.5268835	8.769888	Walking_Watch
15:07:28.803	4.486871	0.19154198	9.890749	0.26489925	-0.54325956	0.22034703	4.4937334	0.9937593	8.659628	Walking_Watch
15:07:28.826	3.756617	1.9034485	8.712766	0.26489925	-0.54325956	0.22034703	4.4937334	0.9937593	8.659628	Walking_Watch
15:07:28.848	3.756617	1.9034485	8.712766	0.26489925	-0.54325956	0.22034703	4.4937334	0.9937593	8.659628	Walking_Watch
15:07:28.872	3.756617	1.9034485	8.712766	0.26489925	-0.54325956	0.22034703	4.4937334	0.9937593	8.659628	Walking_Watch
15:07:28.894	3.756617	1.9034485	8.712766	0.26489925	-0.54325956	0.22034703	4.4937334	0.9937593	8.659628	Walking_Watch
15:07:28.918	3.756617	1.9034485	8.712766	0.26489925	-0.54325956	0.22034703	4.4937334	0.9937593	8.659628	Walking_Watch
15:07:28.941	3.756617	1.9034485	8.712766	0.26489925	-0.54325956	0.22034703	4.4937334	0.9937593	8.659628	Walking_Watch
15:07:28.964	3.756617	1.9034485	8.712766	0.26489925	-0.54325956	0.22034703	4.4937334	0.9937593	8.659628	Walking_Watch
15:07:28.987	4.2211065	0.56744313	7.106208	-0.53594506	0.042560205	0.1788082	4.843486	0.9640878	8.472397	Walking_Watch
15:07:29.008	4.2211065	0.56744313	7.106208	-0.53594506	0.042560205	0.1788082	4.843486	0.9640878	8.472397	Walking_Watch
15:07:29.030	4.2211065	0.56744313	7.106208	-0.53594506	0.042560205	0.1788082	4.843486	0.9640878	8.472397	Walking_Watch
15:07:29.053	4.2211065	0.56744313	7.106208	-0.53594506	0.042560205	0.1788082	4.843486	0.9640878	8.472397	Walking_Watch
15:07:29.075	4.2211065	0.56744313	7.106208	-0.53594506	0.042560205	0.1788082	4.843486	0.9640878	8.472397	Walking_Watch
15:07:29.097	4.2211065	0.56744313	7.106208	-0.53594506	0.042560205	0.1788082	4.843486	0.9640878	8.472397	Walking_Watch
15:07:29.120	4.2211065	0.56744313	7.106208	-0.53594506	0.042560205	0.1788082	4.843486	0.9640878	8.472397	Walking_Watch
15:07:29.143	4.2211065	0.56744313	7.106208	-0.53594506	0.042560205	0.1788082	4.843486	0.9640878	8.472397	Walking_Watch
15:07:29.166	5.212336	1.0008069	7.161276	-0.305038	-0.011806804	-0.009949163	4.9627714	0.632628	8.434511	Walking_Watch
15:07:29.190	5.212336	1.0008069	7.161276	-0.305038	-0.011806804	-0.009949163	4.9627714	0.632628	8.434511	Walking_Watch
15:07:29.212	5.212336	1.0008069	7.161276	-0.305038	-0.011806804	-0.009949163	4.9627714	0.632628	8.434511	Walking_Watch
15:07:29.237	5.212336	1.0008069	7.161276	-0.305038	-0.011806804	-0.009949163	4.9627714	0.632628	8.434511	Walking_Watch
15:07:29.260	5.212336	1.0008069	7.161276	-0.305038	-0.011806804	-0.009949163	4.9627714	0.632628	8.434511	Walking_Watch
15:07:29.283	5.212336	1.0008069	7.161276	-0.305038	-0.011806804	-0.009949163	4.9627714	0.632628	8.434511	Walking_Watch
15:07:29.304	5.212336	1.0008069	7.161276	-0.305038	-0.011806804	-0.009949163	4.9627714	0.632628	8.434511	Walking_Watch
15:07:29.326	5.212336	1.0008069	7.161276	-0.305038	-0.011806804	-0.009949163	4.9627714	0.632628	8.434511	Walking_Watch
15:07:29.348	5.305713	-0.071828246	9.725544	-0.38994828	0.37120572	-0.18832181	5.202152	0.40556934	8.30322	Walking_Watch
15:07:29.370	5.305713	-0.071828246	9.725544	-0.38994828	0.37120572	-0.18832181	5.202152	0.40556934	8.30322	Walking_Watch
15:07:29.392	5.305713	-0.071828246	9.725544	-0.38994828	0.37120572	-0.18832181	5.202152	0.40556934	8.30322	Walking_Watch
15:07:29.414	5.305713	-0.071828246	9.725544	-0.38994828	0.37120572	-0.18832181	5.202152	0.40556934	8.30322	Walking_Watch
15:07:29.437	5.305713	-0.071828246	9.725544	-0.38994828	0.37120572	-0.18832181	5.202152	0.40556934	8.30322	Walking_Watch
15:07:29.461	5.305713	-0.071828246	9.725544	-0.38994828	0.37120572	-0.18832181	5.202152	0.40556934	8.30322	Walking_Watch
15:07:29.485	5.305713	-0.071828246	9.725544	-0.38994828	0.37120572	-0.18832181	5.202152	0.40556934	8.30322	Walking_Watch
15:07:29.508	5.305713	-0.071828246	9.725544	-0.38994828	0.37120572	-0.18832181	5.202152	0.40556934	8.30322	Walking_Watch
15:07:29.529	4.4485626	-0.8356019	7.455772	0.18243246	-0.20850542	-0.034383774	5.0782623	0.19029899	8.387215	Walking_Watch
15:07:29.550	4.4485626	-0.8356019	7.455772	0.18243246	-0.20850542	-0.034383774	5.0782623	0.19029899	8.387215	Walking_Watch
15:07:29.573	4.4485626	-0.8356019	7.455772	0.18243246	-0.20850542	-0.034383774	5.0782623	0.19029899	8.387215	Walking_Watch
15:07:29.595	4.4485626	-0.8356019	7.455772	0.18243246	-0.20850542	-0.034383774	5.0782623	0.19029899	8.387215	Walking_Watch
15:07:29.618	4.4485626	-0.8356019	7.455772	0.18243246	-0.20850542	-0.034383774	5.0782623	0.19029899	8.387215	Walking_Watch
15:07:29.641	4.4485626	-0.8356019	7.455772	0.18243246	-0.20850542	-0.034383774	5.0782623	0.19029899	8.387215	Walking_Watch
15:07:29.664	4.4485626	-0.8356019	7.455772	0.18243246	-0.20850542	-0.034383774	5.0782623	0.19029899	8.387215	Walking_Watch
15:07:29.686	4.4485626	-0.8356019	7.455772	0.18243246	-0.20850542	-0.034383774	5.0782623	0.19029899	8.387215	Walking_Watch
15:07:29.709	4.903475	-0.44054657	7.9968777	-0.103452474	0.11097711	-0.350812	4.9719954	0.199024	8.450443	Walking_Watch
15:07:29.732	4.903475	-0.44054657	7.9968777	-0.103452474	0.11097711	-0.350812	4.9719954	0.199024	8.450443	Walking_Watch
15:07:29.754	4.903475	-0.44054657	7.9968777	-0.103452474	0.11097711	-0.350812	4.9719954	0.199024	8.450443	Walking_Watch
15:07:29.776	4.903475	-0.44054657	7.9968777	-0.103452474	0.11097711	-0.350812	4.9719954	0.199024	8.450443	Walking_Watch
15:07:29.798	4.903475	-0.44054657	7.9968777	-0.103452474	0.11097711	-0.350812	4.9719954	0.199024	8.450443	Walking_Watch
15:07:29.822	4.903475	-0.44054657	7.9968777	-0.103452474	0.11097711	-0.350812	4.9719954	0.199024	8.450443	Walking_Watch
15:07:29.845	4.903475	-0.44054657	7.9968777	-0.103452474	0.11097711	-0.350812	4.9719954	0.199024	8.450443	Walking_Watch
15:07:29.868	4.903475	-0.44054657	7.9968777	-0.103452474	0.11097711	-0.350812	4.9719954	0.199024	8.450443	Walking_Watch
15:07:29.891	5.0614967	1.1612233	9.603436	0.30032948	-0.23416176	0.096341394	5.1697073	0.50945485	8.317748	Walking_Watch
15:07:29.914	5.0614967	1.1612233	9.603436	0.30032948	-0.23416176	0.096341394	5.1697073	0.50945485	8.317748	Walking_Watch
15:07:29.938	5.0614967	1.1612233	9.603436	0.30032948	-0.23416176	0.096341394	5.1697073	0.50945485	8.317748	Walking_Watch
15:07:29.961	5.0614967	1.1612233	9.603436	0.30032948	-0.23416176	0.096341394	5.1697073	0.50945485	8.317748	Walking_Watch
15:07:29.985	5.0614967	1.1612233	9.603436	0.30032948	-0.23416176	0.096341394	5.1697073	0.50945485	8.317748	Walking_Watch
15:07:30.008	5.0614967	1.1612233	9.603436	0.30032948	-0.23416176	0.096341394	5.1697073	0.50945485	8.317748	Walking_Watch
15:07:30.032	5.0614967	1.1612233	9.603436	0.30032948	-0.23416176	0.096341394	5.1697073	0.50945485	8.317748	Walking_Watch
15:07:30.055	5.0614967	1.1612233	9.603436	0.30032948	-0.23416176	0.096341394	5.1697073	0.50945485	8.317748	Walking_Watch
15:07:30.078	4.601796	2.6217308	7.5228114	0.18731938	-0.1419211	-0.17121759	5.192934	0.8644848	8.273838	Walking_Watch
15:07:30.100	4.601796	2.6217308	7.5228114	0.18731938	-0.1419211	-0.17121759	5.192934	0.8644848	8.273838	Walking_Watch
15:07:30.123	4.601796	2.6217308	7.5228114	0.18731938	-0.1419211	-0.17121759	5.192934	0.8644848	8.273838	Walking_Watch
15:07:30.147	4.601796	2.6217308	7.5228114	0.18731938	-0.1419211	-0.17121759	5.192934	0.8644848	8.273838	Walking_Watch
15:07:30.171	4.601796	2.6217308	7.5228114	0.18731938	-0.1419211	-0.17121759	5.192934	0.8644848	8.273838	Walking_Watch
15:07:30.195	4.601796	2.6217308	7.5228114	0.18731938	-0.1419211	-0.17121759	5.192934	0.8644848	8.273838	Walking_Watch
15:07:30.219	4.601796	2.6217308	7.5228114	0.18731938	-0.1419211	-0.17121759	5.192934	0.8644848	8.273838	Walking_Watch
15:07:30.243	4.601796	2.6217308	7.5228114	0.18731938	-0.1419211	-0.17121759	5.192934	0.8644848	8.273838	Walking_Watch
15:07:30.267	5.0998054	0.32083282	6.9840994	-0.112004586	0.02362338	0.17392129	5.1896496	0.7449476	8.287515	Walking_Watch
15:07:30.298	5.0998054	0.32083282	6.9840994	-0.112004586	0.02362338	0.17392129	5.1896496	0.7449476	8.287515	Walking_Watch
15:07:30.321	5.0998054	0.32083282	6.9840994	-0.112004586	0.02362338	0.17392129	5.1896496	0.7449476	8.287515	Walking_Watch
15:07:30.343	5.0998054	0.32083282	6.9840994	-0.112004586	0.02362338	0.17392129	5.1896496	0.7449476	8.287515	Walking_Watch
15:07:30.365	5.0998054	0.32083282	6.9840994	-0.112004586	0.02362338	0.17392129	5.1896496	0.7449476	8.287515	Walking_Watch
15:07:30.386	5.0998054	0.32083282	6.9840994	-0.112004586	0.02362338	0.17392129	5.1896496	0.7449476	8.287515	Walking_Watch
15:07:30.411	5.0998054	0.32083282	6.9840994	-0.112004586	0.02362338	0.17392129	5.1896496	0.7449476	8.287515	Walking_Watch
15:07:30.432	5.5307746	0.74701375	7.6090055	-0.368568	-0.069228135	-0.13823086	5.2253165	0.5361932	8.2812395	Walking_Watch
15:07:30.454	5.5307746	0.74701375	7.6090055	-0.368568	-0.069228135	-0.13823086	5.2253165	0.5361932	8.2812395	Walking_Watch
15:07:30.476	5.5307746	0.74701375	7.6090055	-0.368568	-0.069228135	-0.13823086	5.2253165	0.5361932	8.2812395	Walking_Watch
15:07:30.500	5.5307746	0.74701375	7.6090055	-0.368568	-0.069228135	-0.13823086	5.2253165	0.5361932	8.2812395	Walking_Watch
15:07:30.524	5.5307746	0.74701375	7.6090055	-0.368568	-0.069228135	-0.13823086	5.2253165	0.5361932	8.2812395	Walking_Watch
15:07:30.547	5.5307746	0.74701375	7.6090055	-0.368568	-0.069228135	-0.13823086	5.2253165	0.5361932	8.2812395	Walking_Watch
15:07:30.571	5.5307746	0.74701375	7.6090055	-0.368568	-0.069228135	-0.13823086	5.2253165	0.5361932	8.2812395	Walking_Watch
15:07:30.593	5.5307746	0.74701375	7.6090055	-0.368568	-0.069228135	-0.13823086	5.2253165	0.5361932	8.2812395	Walking_Watch
15:07:30.616	4.62095	0.22506183	8.660092	-0.024039991	-0.010585072	-0.026442524	5.063946	0.4327296	8.386867	Walking_Watch
15:07:30.638	4.62095	0.22506183	8.660092	-0.024039991	-0.010585072	-0.026442524	5.063946	0.4327296	8.386867	Walking_Watch
15:07:30.661	4.62095	0.22506183	8.660092	-0.024039991	-0.010585072	-0.026442524	5.063946	0.4327296	8.386867	Walking_Watch
15:07:30.684	4.62095	0.22506183	8.660092	-0.024039991	-0.010585072	-0.026442524	5.063946	0.4327296	8.386867	Walking_Watch
15:07:30.706	4.62095	0.22506183	8.660092	-0.024039991	-0.010585072	-0.026442524	5.063946	0.4327296	8.386867	Walking_Watch
15:07:30.730	4.62095	0.22506183	8.660092	-0.024039991	-0.010585072	-0.026442524	5.063946	0.4327296	8.386867	Walking_Watch
15:07:30.753	4.62095	0.22506183	8.660092	-0.024039991	-0.010585072	-0.026442524	5.063946	0.4327296	8.386867	Walking_Watch
15:07:30.777	4.62095	0.22506183	8.660092	-0.024039991	-0.010585072	-0.026442524	5.063946	0.4327296	8.386867	Walking_Watch
15:07:30.800	4.2546263	-0.14844504	8.135746	-0.3826179	0.3217256	-0.11196366	4.9222517	0.25234935	8.478097	Walking_Watch
15:07:30.824	4.2546263	-0.14844504	8.135746	-0.3826179	0.3217256	-0.11196366	4.9222517	0.25234935	8.478097	Walking_Watch
15:07:30.846	4.2546263	-0.14844504	8.135746	-0.3826179	0.3217256	-0.11196366	4.9222517	0.25234935	8.478097	Walking_Watch
15:07:30.870	4.2546263	-0.14844504	8.135746	-0.3826179	0.3217256	-0.11196366	4.9222517	0.25234935	8.478097	Walking_Watch
15:07:30.892	4.2546263	-0.14844504	8.135746	-0.3826179	0.3217256	-0.11196366	4.9222517	0.25234935	8.478097	Walking_Watch
15:07:30.913	4.2546263	-0.14844504	8.135746	-0.3826179	0.3217256	-0.11196366	4.9222517	0.25234935	8.478097	Walking_Watch
15:07:30.935	4.2546263	-0.14844504	8.135746	-0.3826179	0.3217256	-0.11196366	4.9222517	0.25234935	8.478097	Walking_Watch
15:07:30.956	4.2546263	-0.14844504	8.135746	-0.3826179	0.3217256	-0.11196366	4.9222517	0.25234935	8.478097	Walking_Watch
15:07:30.980	5.0758624	-0.8834874	7.5850625	-0.10284161	0.055999238	-0.039881557	4.7670693	0.09790289	8.569471	Walking_Watch
15:07:31.005	5.0758624	-0.8834874	7.5850625	-0.10284161	0.055999238	-0.039881557	4.7670693	0.09790289	8.569471	Walking_Watch
15:07:31.027	5.0758624	-0.8834874	7.5850625	-0.10284161	0.055999238	-0.039881557	4.7670693	0.09790289	8.569471	Walking_Watch
15:07:31.051	5.0758624	-0.8834874	7.5850625	-0.10284161	0.055999238	-0.039881557	4.7670693	0.09790289	8.569471	Walking_Watch
15:07:31.073	5.0758624	-0.8834874	7.5850625	-0.10284161	0.055999238	-0.039881557	4.7670693	0.09790289	8.569471	Walking_Watch
15:07:31.096	5.0758624	-0.8834874	7.5850625	-0.10284161	0.055999238	-0.039881557	4.7670693	0.09790289	8.569471	Walking_Watch
15:07:31.120	5.0758624	-0.8834874	7.5850625	-0.10284161	0.055999238	-0.039881557	4.7670693	0.09790289	8.569471	Walking_Watch
15:07:31.142	5.0758624	-0.8834874	7.5850625	-0.10284161	0.055999238	-0.039881557	4.7670693	0.09790289	8.569471	Walking_Watch
15:07:31.163	5.305713	-0.35674694	10.273833	0.12562199	-0.14864062	-0.2994993	4.8853526	-0.06774711	8.502888	Walking_Watch
15:07:31.185	5.305713	-0.35674694	10.273833	0.12562199	-0.14864062	-0.2994993	4.8853526	-0.06774711	8.502888	Walking_Watch
15:07:31.208	5.305713	-0.35674694	10.273833	0.12562199	-0.14864062	-0.2994993	4.8853526	-0.06774711	8.502888	Walking_Watch
15:07:31.230	5.305713	-0.35674694	10.273833	0.12562199	-0.14864062	-0.2994993	4.8853526	-0.06774711	8.502888	Walking_Watch
15:07:31.253	5.305713	-0.35674694	10.273833	0.12562199	-0.14864062	-0.2994993	4.8853526	-0.06774711	8.502888	Walking_Watch
15:07:31.276	5.305713	-0.35674694	10.273833	0.12562199	-0.14864062	-0.2994993	4.8853526	-0.06774711	8.502888	Walking_Watch
15:07:31.300	5.305713	-0.35674694	10.273833	0.12562199	-0.14864062	-0.2994993	4.8853526	-0.06774711	8.502888	Walking_Watch
15:07:31.324	5.305713	-0.35674694	10.273833	0.2520711	0.08287731	0.07984803	4.8853526	-0.06774711	8.502888	Walking_Watch
15:07:31.347	3.6009893	2.1668186	7.8388557	0.2520711	0.08287731	0.07984803	4.796032	0.547223	8.536332	Walking_Watch
15:07:31.370	3.6009893	2.1668186	7.8388557	0.2520711	0.08287731	0.07984803	4.796032	0.547223	8.536332	Walking_Watch
15:07:31.392	3.6009893	2.1668186	7.8388557	0.2520711	0.08287731	0.07984803	4.796032	0.547223	8.536332	Walking_Watch
15:07:31.415	3.6009893	2.1668186	7.8388557	0.2520711	0.08287731	0.07984803	4.796032	0.547223	8.536332	Walking_Watch
15:07:31.438	3.6009893	2.1668186	7.8388557	0.2520711	0.08287731	0.07984803	4.796032	0.547223	8.536332	Walking_Watch
15:07:31.460	3.6009893	2.1668186	7.8388557	0.2520711	0.08287731	0.07984803	4.796032	0.547223	8.536332	Walking_Watch
15:07:31.482	3.6009893	2.1668186	7.8388557	0.2520711	0.08287731	0.07984803	4.796032	0.547223	8.536332	Walking_Watch
15:07:31.506	4.45814	1.3838909	7.2785954	0.04559865	0.06638395	0.18613859	4.569386	0.70898575	8.648028	Walking_Watch
15:07:31.529	4.45814	1.3838909	7.2785954	0.04559865	0.06638395	0.18613859	4.569386	0.70898575	8.648028	Walking_Watch
15:07:31.553	4.45814	1.3838909	7.2785954	0.04559865	0.06638395	0.18613859	4.569386	0.70898575	8.648028	Walking_Watch
15:07:31.576	4.45814	1.3838909	7.2785954	0.04559865	0.06638395	0.18613859	4.569386	0.70898575	8.648028	Walking_Watch
15:07:31.600	4.45814	1.3838909	7.2785954	0.04559865	0.06638395	0.18613859	4.569386	0.70898575	8.648028	Walking_Watch
15:07:31.623	4.45814	1.3838909	7.2785954	0.04559865	0.06638395	0.18613859	4.569386	0.70898575	8.648028	Walking_Watch
15:07:31.647	4.45814	1.3838909	7.2785954	0.04559865	0.06638395	0.18613859	4.569386	0.70898575	8.648028	Walking_Watch
15:07:31.671	4.45814	1.3838909	7.2785954	0.04559865	0.06638395	0.18613859	4.569386	0.70898575	8.648028	Walking_Watch
15:07:31.694	5.2913475	1.4676905	8.557138	-0.11017199	0.13235739	0.0908436	4.5541043	0.6501948	8.660702	Walking_Watch
15:07:31.716	5.2913475	1.4676905	8.557138	-0.11017199	0.13235739	0.0908436	4.5541043	0.6501948	8.660702	Walking_Watch
15:07:31.738	5.2913475	1.4676905	8.557138	-0.11017199	0.13235739	0.0908436	4.5541043	0.6501948	8.660702	Walking_Watch
15:07:31.759	5.2913475	1.4676905	8.557138	-0.11017199	0.13235739	0.0908436	4.5541043	0.6501948	8.660702	Walking_Watch
15:07:31.781	5.2913475	1.4676905	8.557138	-0.11017199	0.13235739	0.0908436	4.5541043	0.6501948	8.660702	Walking_Watch
15:07:31.803	5.2913475	1.4676905	8.557138	-0.11017199	0.13235739	0.0908436	4.5541043	0.6501948	8.660702	Walking_Watch
15:07:31.825	5.2913475	1.4676905	8.557138	-0.11017199	0.13235739	0.0908436	4.5541043	0.6501948	8.660702	Walking_Watch
15:07:31.847	5.2913475	1.4676905	8.557138	-0.11017199	0.13235739	0.0908436	4.5541043	0.6501948	8.660702	Walking_Watch
15:07:31.868	3.5674694	0.07422252	10.094262	0.16654997	-0.027078435	0.015707178	4.419759	0.30485156	8.748894	Walking_Watch
15:07:31.889	3.5674694	0.07422252	10.094262	0.16654997	-0.027078435	0.015707178	4.419759	0.30485156	8.748894	Walking_Watch
15:07:31.910	3.5674694	0.07422252	10.094262	0.16654997	-0.027078435	0.015707178	4.419759	0.30485156	8.748894	Walking_Watch
15:07:31.931	3.5674694	0.07422252	10.094262	0.16654997	-0.027078435	0.015707178	4.419759	0.30485156	8.748894	Walking_Watch
15:07:31.954	3.5674694	0.07422252	10.094262	0.16654997	-0.027078435	0.015707178	4.419759	0.30485156	8.748894	Walking_Watch
15:07:31.976	3.5674694	0.07422252	10.094262	0.16654997	-0.027078435	0.015707178	4.419759	0.30485156	8.748894	Walking_Watch
15:07:31.999	3.5674694	0.07422252	10.094262	0.16654997	-0.027078435	0.015707178	4.419759	0.30485156	8.748894	Walking_Watch
15:07:32.021	3.5674694	0.07422252	10.094262	0.16654997	-0.027078435	0.015707178	4.419759	0.30485156	8.748894	Walking_Watch
15:07:32.043	3.5674694	0.07422252	10.094262	-0.0924569	0.001632232	0.14765407	4.419759	0.30485156	8.748894	Walking_Watch
15:07:32.064	3.6105664	-0.23463893	6.6584783	-0.0924569	0.001632232	0.14765407	4.6715755	0.016894728	8.6224375	Walking_Watch
15:07:32.088	3.6105664	-0.23463893	6.6584783	-0.0924569	0.001632232	0.14765407	4.6715755	0.016894728	8.6224375	Walking_Watch
15:07:32.112	3.6105664	-0.23463893	6.6584783	-0.0924569	0.001632232	0.14765407	4.6715755	0.016894728	8.6224375	Walking_Watch
15:07:32.136	3.6105664	-0.23463893	6.6584783	-0.0924569	0.001632232	0.14765407	4.6715755	0.016894728	8.6224375	Walking_Watch
15:07:32.159	3.6105664	-0.23463893	6.6584783	-0.0924569	0.001632232	0.14765407	4.6715755	0.016894728	8.6224375	Walking_Watch
15:07:32.182	3.6105664	-0.23463893	6.6584783	-0.0924569	0.001632232	0.14765407	4.6715755	0.016894728	8.6224375	Walking_Watch
15:07:32.205	3.6105664	-0.23463893	6.6584783	-0.0924569	0.001632232	0.14765407	4.6715755	0.016894728	8.6224375	Walking_Watch
15:07:32.227	4.929812	-0.57462597	6.672844	0.179989	-0.22560963	-0.23535845	4.782588	-0.12799495	8.560421	Walking_Watch
15:07:32.249	4.929812	-0.57462597	6.672844	0.179989	-0.22560963	-0.23535845	4.782588	-0.12799495	8.560421	Walking_Watch
15:07:32.272	4.929812	-0.57462597	6.672844	0.179989	-0.22560963	-0.23535845	4.782588	-0.12799495	8.560421	Walking_Watch
15:07:32.294	4.929812	-0.57462597	6.672844	0.179989	-0.22560963	-0.23535845	4.782588	-0.12799495	8.560421	Walking_Watch
15:07:32.317	4.929812	-0.57462597	6.672844	0.179989	-0.22560963	-0.23535845	4.782588	-0.12799495	8.560421	Walking_Watch
15:07:32.340	4.929812	-0.57462597	6.672844	0.179989	-0.22560963	-0.23535845	4.782588	-0.12799495	8.560421	Walking_Watch
15:07:32.362	4.929812	-0.57462597	6.672844	0.179989	-0.22560963	-0.23535845	4.782588	-0.12799495	8.560421	Walking_Watch
15:07:32.384	4.929812	-0.57462597	6.672844	0.179989	-0.22560963	-0.23535845	4.782588	-0.12799495	8.560421	Walking_Watch
15:07:32.407	5.4086666	0.7134939	9.648928	0.44266105	0.14396384	-0.09852462	4.696542	0.09233619	8.608386	Walking_Watch
15:07:32.431	5.4086666	0.7134939	9.648928	0.44266105	0.14396384	-0.09852462	4.696542	0.09233619	8.608386	Walking_Watch
15:07:32.455	5.4086666	0.7134939	9.648928	0.44266105	0.14396384	-0.09852462	4.696542	0.09233619	8.608386	Walking_Watch
15:07:32.478	5.4086666	0.7134939	9.648928	0.44266105	0.14396384	-0.09852462	4.696542	0.09233619	8.608386	Walking_Watch
15:07:32.500	5.4086666	0.7134939	9.648928	0.44266105	0.14396384	-0.09852462	4.696542	0.09233619	8.608386	Walking_Watch
15:07:32.522	5.4086666	0.7134939	9.648928	0.44266105	0.14396384	-0.09852462	4.696542	0.09233619	8.608386	Walking_Watch
15:07:32.543	5.4086666	0.7134939	9.648928	0.44266105	0.14396384	-0.09852462	4.696542	0.09233619	8.608386	Walking_Watch
15:07:32.567	5.4086666	0.7134939	9.648928	0.44266105	0.14396384	-0.09852462	4.696542	0.09233619	8.608386	Walking_Watch
15:07:32.591	3.4453614	2.238647	8.825297	0.08163969	0.11952922	0.21118405	4.4343143	0.5832362	8.727372	Walking_Watch
15:07:32.615	3.4453614	2.238647	8.825297	0.08163969	0.11952922	0.21118405	4.4343143	0.5832362	8.727372	Walking_Watch
15:07:32.637	3.4453614	2.238647	8.825297	0.08163969	0.11952922	0.21118405	4.4343143	0.5832362	8.727372	Walking_Watch
15:07:32.661	3.4453614	2.238647	8.825297	0.08163969	0.11952922	0.21118405	4.4343143	0.5832362	8.727372	Walking_Watch
15:07:32.685	3.4453614	2.238647	8.825297	0.08163969	0.11952922	0.21118405	4.4343143	0.5832362	8.727372	Walking_Watch
15:07:32.708	3.4453614	2.238647	8.825297	0.08163969	0.11952922	0.21118405	4.4343143	0.5832362	8.727372	Walking_Watch
15:07:32.730	3.4453614	2.238647	8.825297	0.08163969	0.11952922	0.21118405	4.4343143	0.5832362	8.727372	Walking_Watch
15:07:32.753	3.4453614	2.238647	8.825297	0.08163969	0.11952922	0.21118405	4.4343143	0.5832362	8.727372	Walking_Watch
15:07:32.775	4.695173	0.7877164	6.411868	0.14639142	-0.073504195	0.29731607	4.5291257	0.69319737	8.670458	Walking_Watch
15:07:32.801	4.695173	0.7877164	6.411868	0.14639142	-0.073504195	0.29731607	4.5291257	0.69319737	8.670458	Walking_Watch
15:07:32.824	4.695173	0.7877164	6.411868	0.14639142	-0.073504195	0.29731607	4.5291257	0.69319737	8.670458	Walking_Watch
15:07:32.848	4.695173	0.7877164	6.411868	0.14639142	-0.073504195	0.29731607	4.5291257	0.69319737	8.670458	Walking_Watch
15:07:32.871	4.695173	0.7877164	6.411868	0.14639142	-0.073504195	0.29731607	4.5291257	0.69319737	8.670458	Walking_Watch
15:07:32.895	4.695173	0.7877164	6.411868	0.14639142	-0.073504195	0.29731607	4.5291257	0.69319737	8.670458	Walking_Watch
15:07:32.919	4.695173	0.7877164	6.411868	0.14639142	-0.073504195	0.29731607	4.5291257	0.69319737	8.670458	Walking_Watch
15:07:32.943	4.695173	0.7877164	6.411868	0.14639142	-0.073504195	0.29731607	4.5291257	0.69319737	8.670458	Walking_Watch
15:07:32.966	4.7119327	0.54350036	9.514848	-0.11322632	-0.19017945	-0.104022406	4.6001725	0.6251361	8.638168	Walking_Watch
15:07:32.989	4.7119327	0.54350036	9.514848	-0.11322632	-0.19017945	-0.104022406	4.6001725	0.6251361	8.638168	Walking_Watch
15:07:33.012	4.7119327	0.54350036	9.514848	-0.11322632	-0.19017945	-0.104022406	4.6001725	0.6251361	8.638168	Walking_Watch
15:07:33.034	4.7119327	0.54350036	9.514848	-0.11322632	-0.19017945	-0.104022406	4.6001725	0.6251361	8.638168	Walking_Watch
15:07:33.056	4.7119327	0.54350036	9.514848	-0.11322632	-0.19017945	-0.104022406	4.6001725	0.6251361	8.638168	Walking_Watch
15:07:33.080	4.7119327	0.54350036	9.514848	-0.11322632	-0.19017945	-0.104022406	4.6001725	0.6251361	8.638168	Walking_Watch
15:07:33.103	4.7119327	0.54350036	9.514848	-0.11322632	-0.19017945	-0.104022406	4.6001725	0.6251361	8.638168	Walking_Watch
15:07:33.127	4.242655	-1.3120626	8.396722	-0.5603797	-0.19506638	-0.43083534	4.415042	0.23589127	8.753407	Walking_Watch
15:07:33.151	4.242655	-1.3120626	8.396722	-0.5603797	-0.19506638	-0.43083534	4.415042	0.23589127	8.753407	Walking_Watch
15:07:33.174	4.242655	-1.3120626	8.396722	-0.5603797	-0.19506638	-0.43083534	4.415042	0.23589127	8.753407	Walking_Watch
15:07:33.197	4.242655	-1.3120626	8.396722	-0.5603797	-0.19506638	-0.43083534	4.415042	0.23589127	8.753407	Walking_Watch
15:07:33.220	4.242655	-1.3120626	8.396722	-0.5603797	-0.19506638	-0.43083534	4.415042	0.23589127	8.753407	Walking_Watch
15:07:33.244	4.242655	-1.3120626	8.396722	-0.5603797	-0.19506638	-0.43083534	4.415042	0.23589127	8.753407	Walking_Watch
15:07:33.267	4.242655	-1.3120626	8.396722	-0.5603797	-0.19506638	-0.43083534	4.415042	0.23589127	8.753407	Walking_Watch
15:07:33.289	4.242655	-1.3120626	8.396722	-0.5603797	-0.19506638	-0.43083534	4.415042	0.23589127	8.753407	Walking_Watch
15:07:33.311	3.7350688	0.083799616	7.867587	0.0065032714	0.012016941	-0.3379838	4.4274354	0.07175269	8.7500305	Walking_Watch
15:07:33.335	3.7350688	0.083799616	7.867587	0.0065032714	0.012016941	-0.3379838	4.4274354	0.07175269	8.7500305	Walking_Watch
15:07:33.358	3.7350688	0.083799616	7.867587	0.0065032714	0.012016941	-0.3379838	4.4274354	0.07175269	8.7500305	Walking_Watch
15:07:33.381	3.7350688	0.083799616	7.867587	0.0065032714	0.012016941	-0.3379838	4.4274354	0.07175269	8.7500305	Walking_Watch
15:07:33.403	3.7350688	0.083799616	7.867587	0.0065032714	0.012016941	-0.3379838	4.4274354	0.07175269	8.7500305	Walking_Watch
15:07:33.425	3.7350688	0.083799616	7.867587	0.0065032714	0.012016941	-0.3379838	4.4274354	0.07175269	8.7500305	Walking_Watch
15:07:33.448	3.7350688	0.083799616	7.867587	0.0065032714	0.012016941	-0.3379838	4.4274354	0.07175269	8.7500305	Walking_Watch
15:07:33.471	3.7350688	0.083799616	7.867587	0.0065032714	0.012016941	-0.3379838	4.4274354	0.07175269	8.7500305	Walking_Watch
15:07:33.494	4.3240604	0.3902668	8.305739	0.17265862	-0.08144544	-0.0954703	4.420537	0.158801	8.75237	Walking_Watch
15:07:33.517	4.3240604	0.3902668	8.305739	0.17265862	-0.08144544	-0.0954703	4.420537	0.158801	8.75237	Walking_Watch
15:07:33.539	4.3240604	0.3902668	8.305739	0.17265862	-0.08144544	-0.0954703	4.420537	0.158801	8.75237	Walking_Watch
15:07:33.562	4.3240604	0.3902668	8.305739	0.17265862	-0.08144544	-0.0954703	4.420537	0.158801	8.75237	Walking_Watch
15:07:33.584	4.3240604	0.3902668	8.305739	0.17265862	-0.08144544	-0.0954703	4.420537	0.158801	8.75237	Walking_Watch
15:07:33.606	4.3240604	0.3902668	8.305739	0.17265862	-0.08144544	-0.0954703	4.420537	0.158801	8.75237	Walking_Watch
15:07:33.629	4.3240604	0.3902668	8.305739	0.17265862	-0.08144544	-0.0954703	4.420537	0.158801	8.75237	Walking_Watch
15:07:33.651	4.3240604	0.3902668	8.305739	0.17265862	-0.08144544	-0.0954703	4.420537	0.158801	8.75237	Walking_Watch
15:07:33.674	3.6297207	1.5012103	9.926663	0.5116888	0.50865036	0.2734923	4.461084	0.7346232	8.702266	Walking_Watch
15:07:33.696	3.6297207	1.5012103	9.926663	0.5116888	0.50865036	0.2734923	4.461084	0.7346232	8.702266	Walking_Watch
15:07:33.720	3.6297207	1.5012103	9.926663	0.5116888	0.50865036	0.2734923	4.461084	0.7346232	8.702266	Walking_Watch
15:07:33.745	3.6297207	1.5012103	9.926663	0.5116888	0.50865036	0.2734923	4.461084	0.7346232	8.702266	Walking_Watch
15:07:33.769	3.6297207	1.5012103	9.926663	0.5116888	0.50865036	0.2734923	4.461084	0.7346232	8.702266	Walking_Watch
15:07:33.792	3.6297207	1.5012103	9.926663	0.5116888	0.50865036	0.2734923	4.461084	0.7346232	8.702266	Walking_Watch
15:07:33.815	3.6297207	1.5012103	9.926663	0.5116888	0.50865036	0.2734923	4.461084	0.7346232	8.702266	Walking_Watch
15:07:33.838	3.6297207	1.5012103	9.926663	0.5116888	0.50865036	0.2734923	4.461084	0.7346232	8.702266	Walking_Watch
15:07:33.861	3.2633965	2.3128695	8.111803	0.62469894	0.10609019	0.25394464	3.9934156	0.7630039	8.9241705	Walking_Watch
15:07:33.885	3.2633965	2.3128695	8.111803	0.62469894	0.10609019	0.25394464	3.9934156	0.7630039	8.9241705	Walking_Watch
15:07:33.908	3.2633965	2.3128695	8.111803	0.62469894	0.10609019	0.25394464	3.9934156	0.7630039	8.9241705	Walking_Watch
15:07:33.930	3.2633965	2.3128695	8.111803	0.62469894	0.10609019	0.25394464	3.9934156	0.7630039	8.9241705	Walking_Watch
15:07:33.954	3.2633965	2.3128695	8.111803	0.62469894	0.10609019	0.25394464	3.9934156	0.7630039	8.9241705	Walking_Watch
15:07:33.978	3.2633965	2.3128695	8.111803	0.62469894	0.10609019	0.25394464	3.9934156	0.7630039	8.9241705	Walking_Watch
15:07:34.001	3.2633965	2.3128695	8.111803	0.62469894	0.10609019	0.25394464	3.9934156	0.7630039	8.9241705	Walking_Watch
15:07:34.025	3.2633965	2.3128695	8.111803	0.62469894	0.10609019	0.25394464	3.9934156	0.7630039	8.9241705	Walking_Watch
15:07:34.050	4.35758	0.7302538	7.249864	-0.18958448	0.1268596	0.26005328	3.922327	0.81437343	8.951117	Walking_Watch
15:07:34.072	4.35758	0.7302538	7.249864	-0.18958448	0.1268596	0.26005328	3.922327	0.81437343	8.951117	Walking_Watch
15:07:34.094	4.35758	0.7302538	7.249864	-0.18958448	0.1268596	0.26005328	3.922327	0.81437343	8.951117	Walking_Watch
15:07:34.116	4.35758	0.7302538	7.249864	-0.18958448	0.1268596	0.26005328	3.922327	0.81437343	8.951117	Walking_Watch
15:07:34.139	4.35758	0.7302538	7.249864	-0.18958448	0.1268596	0.26005328	3.922327	0.81437343	8.951117	Walking_Watch
15:07:34.161	4.35758	0.7302538	7.249864	-0.18958448	0.1268596	0.26005328	3.922327	0.81437343	8.951117	Walking_Watch
15:07:34.183	4.35758	0.7302538	7.249864	-0.18958448	0.1268596	0.26005328	3.922327	0.81437343	8.951117	Walking_Watch
15:07:34.205	4.008016	0.87151605	10.412702	-0.3752875	0.2166568	-0.13639827	3.9779615	0.510355	8.949062	Walking_Watch
15:07:34.229	4.008016	0.87151605	10.412702	-0.3752875	0.2166568	-0.13639827	3.9779615	0.510355	8.949062	Walking_Watch
15:07:34.252	4.008016	0.87151605	10.412702	-0.3752875	0.2166568	-0.13639827	3.9779615	0.510355	8.949062	Walking_Watch
15:07:34.276	4.008016	0.87151605	10.412702	-0.3752875	0.2166568	-0.13639827	3.9779615	0.510355	8.949062	Walking_Watch
15:07:34.300	4.008016	0.87151605	10.412702	-0.3752875	0.2166568	-0.13639827	3.9779615	0.510355	8.949062	Walking_Watch
15:07:34.322	4.008016	0.87151605	10.412702	-0.3752875	0.2166568	-0.13639827	3.9779615	0.510355	8.949062	Walking_Watch
15:07:34.345	4.008016	0.87151605	10.412702	-0.3752875	0.2166568	-0.13639827	3.9779615	0.510355	8.949062	Walking_Watch
15:07:34.367	4.008016	0.87151605	10.412702	-0.3752875	0.2166568	-0.13639827	3.9779615	0.510355	8.949062	Walking_Watch
15:07:34.389	4.06069	-1.8244374	8.624178	-0.31786618	-0.052734777	-0.28422767	3.8615136	0.098505825	9.013844	Walking_Watch
15:07:34.413	4.06069	-1.8244374	8.624178	-0.31786618	-0.052734777	-0.28422767	3.8615136	0.098505825	9.013844	Walking_Watch
15:07:34.436	4.06069	-1.8244374	8.624178	-0.31786618	-0.052734777	-0.28422767	3.8615136	0.098505825	9.013844	Walking_Watch
15:07:34.459	4.06069	-1.8244374	8.624178	-0.31786618	-0.052734777	-0.28422767	3.8615136	0.098505825	9.013844	Walking_Watch
15:07:34.483	4.06069	-1.8244374	8.624178	-0.31786618	-0.052734777	-0.28422767	3.8615136	0.098505825	9.013844	Walking_Watch
15:07:34.507	4.06069	-1.8244374	8.624178	-0.31786618	-0.052734777	-0.28422767	3.8615136	0.098505825	9.013844	Walking_Watch
15:07:34.531	4.06069	-1.8244374	8.624178	-0.31786618	-0.052734777	-0.28422767	3.8615136	0.098505825	9.013844	Walking_Watch
15:07:34.554	4.06069	-1.8244374	8.624178	-0.31786618	-0.052734777	-0.28422767	3.8615136	0.098505825	9.013844	Walking_Watch
15:07:34.577	3.1700199	-0.8667275	8.063917	-0.22012773	0.15618114	-0.18038057	3.846476	0.07493147	9.020497	Walking_Watch
15:07:34.599	3.1700199	-0.8667275	8.063917	-0.22012773	0.15618114	-0.18038057	3.846476	0.07493147	9.020497	Walking_Watch
15:07:34.621	3.1700199	-0.8667275	8.063917	-0.22012773	0.15618114	-0.18038057	3.846476	0.07493147	9.020497	Walking_Watch
15:07:34.644	3.1700199	-0.8667275	8.063917	-0.22012773	0.15618114	-0.18038057	3.846476	0.07493147	9.020497	Walking_Watch
15:07:34.665	3.1700199	-0.8667275	8.063917	-0.22012773	0.15618114	-0.18038057	3.846476	0.07493147	9.020497	Walking_Watch
15:07:34.689	3.1700199	-0.8667275	8.063917	-0.22012773	0.15618114	-0.18038057	3.846476	0.07493147	9.020497	Walking_Watch
15:07:34.712	3.1700199	-0.8667275	8.063917	-0.22012773	0.15618114	-0.18038057	3.846476	0.07493147	9.020497	Walking_Watch
15:07:34.736	3.1700199	-0.8667275	8.063917	-0.22012773	0.15618114	-0.18038057	3.846476	0.07493147	9.020497	Walking_Watch
15:07:34.759	4.352792	0.25139886	8.930645	0.26001236	0.037673283	-0.14800471	3.7914658	0.1734788	9.042403	Walking_Watch
15:07:34.783	4.352792	0.25139886	8.930645	0.26001236	0.037673283	-0.14800471	3.7914658	0.1734788	9.042403	Walking_Watch
15:07:34.806	4.352792	0.25139886	8.930645	0.26001236	0.037673283	-0.14800471	3.7914658	0.1734788	9.042403	Walking_Watch
15:07:34.830	4.352792	0.25139886	8.930645	0.26001236	0.037673283	-0.14800471	3.7914658	0.1734788	9.042403	Walking_Watch
15:07:34.853	4.352792	0.25139886	8.930645	0.26001236	0.037673283	-0.14800471	3.7914658	0.1734788	9.042403	Walking_Watch
15:07:34.877	4.352792	0.25139886	8.930645	0.26001236	0.037673283	-0.14800471	3.7914658	0.1734788	9.042403	Walking_Watch
15:07:34.899	4.352792	0.25139886	8.930645	0.26001236	0.037673283	-0.14800471	3.7914658	0.1734788	9.042403	Walking_Watch
15:07:34.922	4.352792	0.25139886	8.930645	0.26001236	0.037673283	-0.14800471	3.7914658	0.1734788	9.042403	Walking_Watch
15:07:34.946	2.5020173	2.3559663	10.929865	0.31682283	0.29973447	0.056024283	3.7252836	0.70497346	9.044095	Walking_Watch
15:07:34.969	2.5020173	2.3559663	10.929865	0.31682283	0.29973447	0.056024283	3.7252836	0.70497346	9.044095	Walking_Watch
15:07:34.992	2.5020173	2.3559663	10.929865	0.31682283	0.29973447	0.056024283	3.7252836	0.70497346	9.044095	Walking_Watch
15:07:35.015	2.5020173	2.3559663	10.929865	0.31682283	0.29973447	0.056024283	3.7252836	0.70497346	9.044095	Walking_Watch
15:07:35.037	2.5020173	2.3559663	10.929865	0.31682283	0.29973447	0.056024283	3.7252836	0.70497346	9.044095	Walking_Watch
15:07:35.061	2.5020173	2.3559663	10.929865	0.31682283	0.29973447	0.056024283	3.7252836	0.70497346	9.044095	Walking_Watch
15:07:35.084	2.5020173	2.3559663	10.929865	0.31682283	0.29973447	0.056024283	3.7252836	0.70497346	9.044095	Walking_Watch
15:07:35.108	3.1652312	0.68236834	7.108602	-0.12910882	-0.0026438248	0.37550682	3.8691778	0.7345139	8.981109	Walking_Watch
15:07:35.131	3.1652312	0.68236834	7.108602	-0.12910882	-0.0026438248	0.37550682	3.8691778	0.7345139	8.981109	Walking_Watch
15:07:35.153	3.1652312	0.68236834	7.108602	-0.12910882	-0.0026438248	0.37550682	3.8691778	0.7345139	8.981109	Walking_Watch
15:07:35.176	3.1652312	0.68236834	7.108602	-0.12910882	-0.0026438248	0.37550682	3.8691778	0.7345139	8.981109	Walking_Watch
15:07:35.197	3.1652312	0.68236834	7.108602	-0.12910882	-0.0026438248	0.37550682	3.8691778	0.7345139	8.981109	Walking_Watch
15:07:35.219	3.1652312	0.68236834	7.108602	-0.12910882	-0.0026438248	0.37550682	3.8691778	0.7345139	8.981109	Walking_Watch
15:07:35.242	3.1652312	0.68236834	7.108602	-0.12910882	-0.0026438248	0.37550682	3.8691778	0.7345139	8.981109	Walking_Watch
15:07:35.265	3.1652312	0.68236834	7.108602	-0.12910882	-0.0026438248	0.37550682	3.8691778	0.7345139	8.981109	Walking_Watch
15:07:35.287	4.0918155	1.1684061	7.501263	0.10546344	-0.058843426	0.05358082	3.8379369	0.5538086	9.007437	Walking_Watch
15:07:35.310	4.0918155	1.1684061	7.501263	0.10546344	-0.058843426	0.05358082	3.8379369	0.5538086	9.007437	Walking_Watch
15:07:35.334	4.0918155	1.1684061	7.501263	0.10546344	-0.058843426	0.05358082	3.8379369	0.5538086	9.007437	Walking_Watch
15:07:35.357	4.0918155	1.1684061	7.501263	0.10546344	-0.058843426	0.05358082	3.8379369	0.5538086	9.007437	Walking_Watch
15:07:35.380	4.0918155	1.1684061	7.501263	0.10546344	-0.058843426	0.05358082	3.8379369	0.5538086	9.007437	Walking_Watch
15:07:35.403	4.0918155	1.1684061	7.501263	0.10546344	-0.058843426	0.05358082	3.8379369	0.5538086	9.007437	Walking_Watch
15:07:35.425	4.0918155	1.1684061	7.501263	0.10546344	-0.058843426	0.05358082	3.8379369	0.5538086	9.007437	Walking_Watch
15:07:35.448	4.0918155	1.1684061	7.501263	0.10546344	-0.058843426	0.05358082	3.8379369	0.5538086	9.007437	Walking_Watch
15:07:35.472	5.111777	0.68236834	10.269045	-0.672168	0.23681535	-0.05270973	3.8723054	0.35424992	9.002785	Walking_Watch
15:07:35.494	5.111777	0.68236834	10.269045	-0.672168	0.23681535	-0.05270973	3.8723054	0.35424992	9.002785	Walking_Watch
15:07:35.518	5.111777	0.68236834	10.269045	-0.672168	0.23681535	-0.05270973	3.8723054	0.35424992	9.002785	Walking_Watch
15:07:35.541	5.111777	0.68236834	10.269045	-0.672168	0.23681535	-0.05270973	3.8723054	0.35424992	9.002785	Walking_Watch
15:07:35.565	5.111777	0.68236834	10.269045	-0.672168	0.23681535	-0.05270973	3.8723054	0.35424992	9.002785	Walking_Watch
15:07:35.588	5.111777	0.68236834	10.269045	-0.672168	0.23681535	-0.05270973	3.8723054	0.35424992	9.002785	Walking_Watch
15:07:35.612	5.111777	0.68236834	10.269045	-0.672168	0.23681535	-0.05270973	3.8723054	0.35424992	9.002785	Walking_Watch
15:07:35.635	5.111777	0.68236834	10.269045	-0.672168	0.23681535	-0.05270973	3.8723054	0.35424992	9.002785	Walking_Watch
15:07:35.658	2.3559663	-0.9864412	10.134965	0.0358248	-0.22683138	-0.32087958	3.6403666	-0.2648447	9.102085	Walking_Watch
15:07:35.681	2.3559663	-0.9864412	10.134965	0.0358248	-0.22683138	-0.32087958	3.6403666	-0.2648447	9.102085	Walking_Watch
15:07:35.703	2.3559663	-0.9864412	10.134965	0.0358248	-0.22683138	-0.32087958	3.6403666	-0.2648447	9.102085	Walking_Watch
15:07:35.725	2.3559663	-0.9864412	10.134965	0.0358248	-0.22683138	-0.32087958	3.6403666	-0.2648447	9.102085	Walking_Watch
15:07:35.749	2.3559663	-0.9864412	10.134965	0.0358248	-0.22683138	-0.32087958	3.6403666	-0.2648447	9.102085	Walking_Watch
15:07:35.773	2.3559663	-0.9864412	10.134965	0.0358248	-0.22683138	-0.32087958	3.6403666	-0.2648447	9.102085	Walking_Watch
15:07:35.797	2.3559663	-0.9864412	10.134965	0.0358248	-0.22683138	-0.32087958	3.6403666	-0.2648447	9.102085	Walking_Watch
15:07:35.820	2.3559663	-0.9864412	10.134965	0.0358248	-0.22683138	-0.32087958	3.6403666	-0.2648447	9.102085	Walking_Watch
15:07:35.844	3.8356283	-0.6943397	7.21395	-0.065578826	-0.07472592	-0.0032296446	3.916281	-0.29413974	8.985909	Walking_Watch
15:07:35.868	3.8356283	-0.6943397	7.21395	-0.065578826	-0.07472592	-0.0032296446	3.916281	-0.29413974	8.985909	Walking_Watch
15:07:35.891	3.8356283	-0.6943397	7.21395	-0.065578826	-0.07472592	-0.0032296446	3.916281	-0.29413974	8.985909	Walking_Watch
15:07:35.915	3.8356283	-0.6943397	7.21395	-0.065578826	-0.07472592	-0.0032296446	3.916281	-0.29413974	8.985909	Walking_Watch
15:07:35.940	3.8356283	-0.6943397	7.21395	-0.065578826	-0.07472592	-0.0032296446	3.916281	-0.29413974	8.985909	Walking_Watch
15:07:35.962	3.8356283	-0.6943397	7.21395	-0.065578826	-0.07472592	-0.0032296446	3.916281	-0.29413974	8.985909	Walking_Watch
15:07:35.984	3.8356283	-0.6943397	7.21395	-0.065578826	-0.07472592	-0.0032296446	3.916281	-0.29413974	8.985909	Walking_Watch
15:07:36.006	4.4461684	-0.20590763	9.311335	0.3473661	0.12991394	0.20629713	4.190421	-0.29257762	8.861441	Walking_Watch
15:07:36.029	4.4461684	-0.20590763	9.311335	0.3473661	0.12991394	0.20629713	4.190421	-0.29257762	8.861441	Walking_Watch
15:07:36.052	4.4461684	-0.20590763	9.311335	0.3473661	0.12991394	0.20629713	4.190421	-0.29257762	8.861441	Walking_Watch
15:07:36.074	4.4461684	-0.20590763	9.311335	0.3473661	0.12991394	0.20629713	4.190421	-0.29257762	8.861441	Walking_Watch
15:07:36.097	4.4461684	-0.20590763	9.311335	0.3473661	0.12991394	0.20629713	4.190421	-0.29257762	8.861441	Walking_Watch
15:07:36.121	4.4461684	-0.20590763	9.311335	0.3473661	0.12991394	0.20629713	4.190421	-0.29257762	8.861441	Walking_Watch
15:07:36.145	4.4461684	-0.20590763	9.311335	0.3473661	0.12991394	0.20629713	4.190421	-0.29257762	8.861441	Walking_Watch
15:07:36.167	4.4461684	-0.20590763	9.311335	0.3473661	0.12991394	0.20629713	4.190421	-0.29257762	8.861441	Walking_Watch
15:07:36.191	3.1867797	1.0415095	8.966559	-0.0081574945	-0.74056906	-0.05393146	4.1189904	0.58715093	8.880289	Walking_Watch
15:07:36.214	3.1867797	1.0415095	8.966559	-0.0081574945	-0.74056906	-0.05393146	4.1189904	0.58715093	8.880289	Walking_Watch
15:07:36.235	3.1867797	1.0415095	8.966559	-0.0081574945	-0.74056906	-0.05393146	4.1189904	0.58715093	8.880289	Walking_Watch
15:07:36.258	3.1867797	1.0415095	8.966559	-0.0081574945	-0.74056906	-0.05393146	4.1189904	0.58715093	8.880289	Walking_Watch
15:07:36.281	3.1867797	1.0415095	8.966559	-0.0081574945	-0.74056906	-0.05393146	4.1189904	0.58715093	8.880289	Walking_Watch
15:07:36.304	3.1867797	1.0415095	8.966559	-0.0081574945	-0.74056906	-0.05393146	4.1189904	0.58715093	8.880289	Walking_Watch
15:07:36.328	3.1867797	1.0415095	8.966559	-0.0081574945	-0.74056906	-0.05393146	4.1189904	0.58715093	8.880289	Walking_Watch
15:07:36.352	3.1867797	1.0415095	8.966559	-0.0081574945	-0.74056906	-0.05393146	4.1189904	0.58715093	8.880289	Walking_Watch
15:07:36.375	4.1540666	0.65842557	7.2163444	-0.18958448	0.19955257	0.42254344	4.403206	0.558921	8.744699	Walking_Watch
15:07:36.399	4.1540666	0.65842557	7.2163444	-0.18958448	0.19955257	0.42254344	4.403206	0.558921	8.744699	Walking_Watch
15:07:36.422	4.1540666	0.65842557	7.2163444	-0.18958448	0.19955257	0.42254344	4.403206	0.558921	8.744699	Walking_Watch
15:07:36.445	4.1540666	0.65842557	7.2163444	-0.18958448	0.19955257	0.42254344	4.403206	0.558921	8.744699	Walking_Watch
15:07:36.467	4.1540666	0.65842557	7.2163444	-0.18958448	0.19955257	0.42254344	4.403206	0.558921	8.744699	Walking_Watch
15:07:36.492	4.1540666	0.65842557	7.2163444	-0.18958448	0.19955257	0.42254344	4.403206	0.558921	8.744699	Walking_Watch
15:07:36.514	4.1540666	0.65842557	7.2163444	-0.18958448	0.19955257	0.42254344	4.403206	0.558921	8.744699	Walking_Watch
15:07:36.536	4.1540666	0.65842557	7.2163444	-0.18958448	0.19955257	0.42254344	4.403206	0.558921	8.744699	Walking_Watch
15:07:36.558	4.757424	0.9241901	8.27222	0.013833654	0.03889501	0.2826553	4.294156	0.46801004	8.804063	Walking_Watch
15:07:36.580	4.757424	0.9241901	8.27222	0.013833654	0.03889501	0.2826553	4.294156	0.46801004	8.804063	Walking_Watch
15:07:36.604	4.757424	0.9241901	8.27222	0.013833654	0.03889501	0.2826553	4.294156	0.46801004	8.804063	Walking_Watch
15:07:36.628	4.757424	0.9241901	8.27222	0.013833654	0.03889501	0.2826553	4.294156	0.46801004	8.804063	Walking_Watch
15:07:36.652	4.757424	0.9241901	8.27222	0.013833654	0.03889501	0.2826553	4.294156	0.46801004	8.804063	Walking_Watch
15:07:36.675	4.757424	0.9241901	8.27222	0.013833654	0.03889501	0.2826553	4.294156	0.46801004	8.804063	Walking_Watch
15:07:36.699	4.757424	0.9241901	8.27222	0.013833654	0.03889501	0.2826553	4.294156	0.46801004	8.804063	Walking_Watch
15:07:36.723	4.757424	0.9241901	8.27222	0.013833654	0.03889501	0.2826553	4.294156	0.46801004	8.804063	Walking_Watch
15:07:36.747	5.2841644	-1.4748733	8.576292	-0.29831848	0.13419	0.099395715	4.4419174	0.05788959	8.742789	Walking_Watch
15:07:36.769	5.2841644	-1.4748733	8.576292	-0.29831848	0.13419	0.099395715	4.4419174	0.05788959	8.742789	Walking_Watch
15:07:36.791	5.2841644	-1.4748733	8.576292	-0.29831848	0.13419	0.099395715	4.4419174	0.05788959	8.742789	Walking_Watch
15:07:36.812	5.2841644	-1.4748733	8.576292	-0.29831848	0.13419	0.099395715	4.4419174	0.05788959	8.742789	Walking_Watch
15:07:36.835	5.2841644	-1.4748733	8.576292	-0.29831848	0.13419	0.099395715	4.4419174	0.05788959	8.742789	Walking_Watch
15:07:36.857	5.2841644	-1.4748733	8.576292	-0.29831848	0.13419	0.099395715	4.4419174	0.05788959	8.742789	Walking_Watch
15:07:36.879	5.2841644	-1.4748733	8.576292	-0.29831848	0.13419	0.099395715	4.4419174	0.05788959	8.742789	Walking_Watch
15:07:36.902	5.2841644	-1.4748733	8.576292	-0.29831848	0.13419	0.099395715	4.4419174	0.05788959	8.742789	Walking_Watch
15:07:36.926	2.9617178	-1.2929084	8.032792	0.29116648	-0.39909536	-0.16877413	4.137416	-0.16944443	8.889513	Walking_Watch
15:07:36.951	2.9617178	-1.2929084	8.032792	0.29116648	-0.39909536	-0.16877413	4.137416	-0.16944443	8.889513	Walking_Watch
15:07:36.973	2.9617178	-1.2929084	8.032792	0.29116648	-0.39909536	-0.16877413	4.137416	-0.16944443	8.889513	Walking_Watch
15:07:36.997	2.9617178	-1.2929084	8.032792	0.29116648	-0.39909536	-0.16877413	4.137416	-0.16944443	8.889513	Walking_Watch
15:07:37.020	2.9617178	-1.2929084	8.032792	0.29116648	-0.39909536	-0.16877413	4.137416	-0.16944443	8.889513	Walking_Watch
15:07:37.042	2.9617178	-1.2929084	8.032792	0.29116648	-0.39909536	-0.16877413	4.137416	-0.16944443	8.889513	Walking_Watch
15:07:37.066	2.9617178	-1.2929084	8.032792	0.29116648	-0.39909536	-0.16877413	4.137416	-0.16944443	8.889513	Walking_Watch
15:07:37.090	4.3911	0.098165266	7.3576064	0.14883487	-0.13397986	-0.2628474	4.2847657	0.091550015	8.820588	Walking_Watch
15:07:37.113	4.3911	0.098165266	7.3576064	0.14883487	-0.13397986	-0.2628474	4.2847657	0.091550015	8.820588	Walking_Watch
15:07:37.136	4.3911	0.098165266	7.3576064	0.14883487	-0.13397986	-0.2628474	4.2847657	0.091550015	8.820588	Walking_Watch
15:07:37.159	4.3911	0.098165266	7.3576064	0.14883487	-0.13397986	-0.2628474	4.2847657	0.091550015	8.820588	Walking_Watch
15:07:37.183	4.3911	0.098165266	7.3576064	0.14883487	-0.13397986	-0.2628474	4.2847657	0.091550015	8.820588	Walking_Watch
15:07:37.206	4.3911	0.098165266	7.3576064	0.14883487	-0.13397986	-0.2628474	4.2847657	0.091550015	8.820588	Walking_Watch
15:07:37.229	4.3911	0.098165266	7.3576064	0.14883487	-0.13397986	-0.2628474	4.2847657	0.091550015	8.820588	Walking_Watch
15:07:37.252	4.3911	0.098165266	7.3576064	0.14883487	-0.13397986	-0.2628474	4.2847657	0.091550015	8.820588	Walking_Watch
15:07:37.276	5.384724	-0.25379312	10.259467	-0.26227742	0.07127087	-0.28789285	4.471724	0.3549154	8.720554	Walking_Watch
15:07:37.299	5.384724	-0.25379312	10.259467	-0.26227742	0.07127087	-0.28789285	4.471724	0.3549154	8.720554	Walking_Watch
15:07:37.321	5.384724	-0.25379312	10.259467	-0.26227742	0.07127087	-0.28789285	4.471724	0.3549154	8.720554	Walking_Watch
15:07:37.345	5.384724	-0.25379312	10.259467	-0.26227742	0.07127087	-0.28789285	4.471724	0.3549154	8.720554	Walking_Watch
15:07:37.368	5.384724	-0.25379312	10.259467	-0.26227742	0.07127087	-0.28789285	4.471724	0.3549154	8.720554	Walking_Watch
15:07:37.392	5.384724	-0.25379312	10.259467	-0.26227742	0.07127087	-0.28789285	4.471724	0.3549154	8.720554	Walking_Watch
15:07:37.415	5.384724	-0.25379312	10.259467	-0.26227742	0.07127087	-0.28789285	4.471724	0.3549154	8.720554	Walking_Watch
15:07:37.440	5.384724	-0.25379312	10.259467	-0.26227742	0.07127087	-0.28789285	4.471724	0.3549154	8.720554	Walking_Watch
15:07:37.463	3.9529476	1.4437478	8.669669	-0.21768428	-0.41558874	-0.10280068	4.7499237	0.75500196	8.546258	Walking_Watch
15:07:37.486	3.9529476	1.4437478	8.669669	-0.21768428	-0.41558874	-0.10280068	4.7499237	0.75500196	8.546258	Walking_Watch
15:07:37.510	3.9529476	1.4437478	8.669669	-0.21768428	-0.41558874	-0.10280068	4.7499237	0.75500196	8.546258	Walking_Watch
15:07:37.534	3.9529476	1.4437478	8.669669	-0.21768428	-0.41558874	-0.10280068	4.7499237	0.75500196	8.546258	Walking_Watch
15:07:37.556	3.9529476	1.4437478	8.669669	-0.21768428	-0.41558874	-0.10280068	4.7499237	0.75500196	8.546258	Walking_Watch
15:07:37.577	3.9529476	1.4437478	8.669669	-0.21768428	-0.41558874	-0.10280068	4.7499237	0.75500196	8.546258	Walking_Watch
15:07:37.600	3.9529476	1.4437478	8.669669	-0.21768428	-0.41558874	-0.10280068	4.7499237	0.75500196	8.546258	Walking_Watch
15:07:37.623	5.0423427	1.1803775	6.2514515	0.09813306	-0.055789102	0.21423839	5.0345078	0.843058	8.373371	Walking_Watch
15:07:37.646	5.0423427	1.1803775	6.2514515	0.09813306	-0.055789102	0.21423839	5.0345078	0.843058	8.373371	Walking_Watch
15:07:37.670	5.0423427	1.1803775	6.2514515	0.09813306	-0.055789102	0.21423839	5.0345078	0.843058	8.373371	Walking_Watch
15:07:37.694	5.0423427	1.1803775	6.2514515	0.09813306	-0.055789102	0.21423839	5.0345078	0.843058	8.373371	Walking_Watch
15:07:37.717	5.0423427	1.1803775	6.2514515	0.09813306	-0.055789102	0.21423839	5.0345078	0.843058	8.373371	Walking_Watch
15:07:37.740	5.0423427	1.1803775	6.2514515	0.09813306	-0.055789102	0.21423839	5.0345078	0.843058	8.373371	Walking_Watch
15:07:37.764	5.0423427	1.1803775	6.2514515	0.09813306	-0.055789102	0.21423839	5.0345078	0.843058	8.373371	Walking_Watch
15:07:37.787	5.0423427	1.1803775	6.2514515	0.09813306	-0.055789102	0.21423839	5.0345078	0.843058	8.373371	Walking_Watch
15:07:37.810	5.751048	0.8834874	8.284191	-0.22684726	0.068827406	0.024870157	5.316788	0.9587245	8.184308	Walking_Watch
15:07:37.833	5.751048	0.8834874	8.284191	-0.22684726	0.068827406	0.024870157	5.316788	0.9587245	8.184308	Walking_Watch
15:07:37.855	5.751048	0.8834874	8.284191	-0.22684726	0.068827406	0.024870157	5.316788	0.9587245	8.184308	Walking_Watch
15:07:37.877	5.751048	0.8834874	8.284191	-0.22684726	0.068827406	0.024870157	5.316788	0.9587245	8.184308	Walking_Watch
15:07:37.899	5.751048	0.8834874	8.284191	-0.22684726	0.068827406	0.024870157	5.316788	0.9587245	8.184308	Walking_Watch
15:07:37.921	5.751048	0.8834874	8.284191	-0.22684726	0.068827406	0.024870157	5.316788	0.9587245	8.184308	Walking_Watch
15:07:37.944	5.751048	0.8834874	8.284191	-0.22684726	0.068827406	0.024870157	5.316788	0.9587245	8.184308	Walking_Watch
15:07:37.966	5.751048	0.8834874	8.284191	-0.22684726	0.068827406	0.024870157	5.316788	0.9587245	8.184308	Walking_Watch
15:07:37.989	4.925023	-0.023942748	8.660092	-0.28793377	0.123805285	-0.31904697	5.231623	0.5964207	8.273135	Walking_Watch
15:07:38.014	4.925023	-0.023942748	8.660092	-0.28793377	0.123805285	-0.31904697	5.231623	0.5964207	8.273135	Walking_Watch
15:07:38.037	4.925023	-0.023942748	8.660092	-0.28793377	0.123805285	-0.31904697	5.231623	0.5964207	8.273135	Walking_Watch
15:07:38.060	4.925023	-0.023942748	8.660092	-0.28793377	0.123805285	-0.31904697	5.231623	0.5964207	8.273135	Walking_Watch
15:07:38.083	4.925023	-0.023942748	8.660092	-0.28793377	0.123805285	-0.31904697	5.231623	0.5964207	8.273135	Walking_Watch
15:07:38.107	4.925023	-0.023942748	8.660092	-0.28793377	0.123805285	-0.31904697	5.231623	0.5964207	8.273135	Walking_Watch
15:07:38.131	4.925023	-0.023942748	8.660092	-0.28793377	0.123805285	-0.31904697	5.231623	0.5964207	8.273135	Walking_Watch
15:07:38.154	4.925023	-0.023942748	8.660092	-0.28793377	0.123805285	-0.31904697	5.231623	0.5964207	8.273135	Walking_Watch
15:07:38.177	3.921822	0.16281068	7.616188	-0.20913215	0.08226644	-0.58599514	5.1005063	0.29940423	8.370516	Walking_Watch
15:07:38.200	3.921822	0.16281068	7.616188	-0.20913215	0.08226644	-0.58599514	5.1005063	0.29940423	8.370516	Walking_Watch
15:07:38.223	3.921822	0.16281068	7.616188	-0.20913215	0.08226644	-0.58599514	5.1005063	0.29940423	8.370516	Walking_Watch
15:07:38.247	3.921822	0.16281068	7.616188	-0.20913215	0.08226644	-0.58599514	5.1005063	0.29940423	8.370516	Walking_Watch
15:07:38.274	3.921822	0.16281068	7.616188	-0.20913215	0.08226644	-0.58599514	5.1005063	0.29940423	8.370516	Walking_Watch
15:07:38.298	3.921822	0.16281068	7.616188	-0.20913215	0.08226644	-0.58599514	5.1005063	0.29940423	8.370516	Walking_Watch
15:07:38.321	3.921822	0.16281068	7.616188	-0.20913215	0.08226644	-0.58599514	5.1005063	0.29940423	8.370516	Walking_Watch
15:07:38.345	3.921822	0.16281068	7.616188	-0.20913215	0.08226644	-0.58599514	5.1005063	0.29940423	8.370516	Walking_Watch
15:07:38.369	4.608979	0.3423813	7.1564875	-0.0026597073	0.15373766	-0.18648921	4.9621115	0.46089187	8.446025	Walking_Watch
15:07:38.391	4.608979	0.3423813	7.1564875	-0.0026597073	0.15373766	-0.18648921	4.9621115	0.46089187	8.446025	Walking_Watch
15:07:38.412	4.608979	0.3423813	7.1564875	-0.0026597073	0.15373766	-0.18648921	4.9621115	0.46089187	8.446025	Walking_Watch
15:07:38.434	4.608979	0.3423813	7.1564875	-0.0026597073	0.15373766	-0.18648921	4.9621115	0.46089187	8.446025	Walking_Watch
15:07:38.456	4.608979	0.3423813	7.1564875	-0.0026597073	0.15373766	-0.18648921	4.9621115	0.46089187	8.446025	Walking_Watch
15:07:38.478	4.608979	0.3423813	7.1564875	-0.0026597073	0.15373766	-0.18648921	4.9621115	0.46089187	8.446025	Walking_Watch
15:07:38.500	4.608979	0.3423813	7.1564875	-0.0026597073	0.15373766	-0.18648921	4.9621115	0.46089187	8.446025	Walking_Watch
15:07:38.523	4.4820824	1.4269878	10.237919	0.118902475	0.47932887	-0.05087713	4.704255	0.6386631	8.5809355	Walking_Watch
15:07:38.547	4.4820824	1.4269878	10.237919	0.118902475	0.47932887	-0.05087713	4.704255	0.6386631	8.5809355	Walking_Watch
15:07:38.572	4.4820824	1.4269878	10.237919	0.118902475	0.47932887	-0.05087713	4.704255	0.6386631	8.5809355	Walking_Watch
15:07:38.595	4.4820824	1.4269878	10.237919	0.118902475	0.47932887	-0.05087713	4.704255	0.6386631	8.5809355	Walking_Watch
15:07:38.619	4.4820824	1.4269878	10.237919	0.118902475	0.47932887	-0.05087713	4.704255	0.6386631	8.5809355	Walking_Watch
15:07:38.642	4.4820824	1.4269878	10.237919	0.118902475	0.47932887	-0.05087713	4.704255	0.6386631	8.5809355	Walking_Watch
15:07:38.664	4.4820824	1.4269878	10.237919	0.118902475	0.47932887	-0.05087713	4.704255	0.6386631	8.5809355	Walking_Watch
15:07:38.687	4.4820824	1.4269878	10.237919	0.118902475	0.47932887	-0.05087713	4.704255	0.6386631	8.5809355	Walking_Watch
15:07:38.709	3.8284454	1.3982565	7.7119594	0.2606232	-0.10221486	0.2557772	4.4394484	0.85772526	8.702066	Walking_Watch
15:07:38.732	3.8284454	1.3982565	7.7119594	0.2606232	-0.10221486	0.2557772	4.4394484	0.85772526	8.702066	Walking_Watch
15:07:38.756	3.8284454	1.3982565	7.7119594	0.2606232	-0.10221486	0.2557772	4.4394484	0.85772526	8.702066	Walking_Watch
15:07:38.780	3.8284454	1.3982565	7.7119594	0.2606232	-0.10221486	0.2557772	4.4394484	0.85772526	8.702066	Walking_Watch
15:07:38.804	3.8284454	1.3982565	7.7119594	0.2606232	-0.10221486	0.2557772	4.4394484	0.85772526	8.702066	Walking_Watch
15:07:38.826	3.8284454	1.3982565	7.7119594	0.2606232	-0.10221486	0.2557772	4.4394484	0.85772526	8.702066	Walking_Watch
15:07:38.853	3.8284454	1.3982565	7.7119594	0.2606232	-0.10221486	0.2557772	4.4394484	0.85772526	8.702066	Walking_Watch
15:07:38.879	3.8284454	1.3982565	7.7119594	0.2606232	-0.10221486	0.2557772	4.4394484	0.85772526	8.702066	Walking_Watch
15:07:38.905	4.182798	1.3886794	7.6257653	-0.099176414	0.23131756	0.20079935	4.3864045	0.77300656	8.736834	Walking_Watch
15:07:38.927	4.182798	1.3886794	7.6257653	-0.099176414	0.23131756	0.20079935	4.3864045	0.77300656	8.736834	Walking_Watch
15:07:38.951	4.182798	1.3886794	7.6257653	-0.099176414	0.23131756	0.20079935	4.3864045	0.77300656	8.736834	Walking_Watch
15:07:38.976	4.182798	1.3886794	7.6257653	-0.099176414	0.23131756	0.20079935	4.3864045	0.77300656	8.736834	Walking_Watch
15:07:38.999	4.182798	1.3886794	7.6257653	-0.099176414	0.23131756	0.20079935	4.3864045	0.77300656	8.736834	Walking_Watch
15:07:39.022	4.182798	1.3886794	7.6257653	-0.099176414	0.23131756	0.20079935	4.3864045	0.77300656	8.736834	Walking_Watch
15:07:39.045	4.182798	1.3886794	7.6257653	-0.099176414	0.23131756	0.20079935	4.3864045	0.77300656	8.736834	Walking_Watch
15:07:39.068	4.8938975	-0.117319465	9.464568	-0.17186938	-0.13703418	-0.19259787	4.3698177	0.5625069	8.761199	Walking_Watch
15:07:39.093	4.8938975	-0.117319465	9.464568	-0.17186938	-0.13703418	-0.19259787	4.3698177	0.5625069	8.761199	Walking_Watch
15:07:39.118	4.8938975	-0.117319465	9.464568	-0.17186938	-0.13703418	-0.19259787	4.3698177	0.5625069	8.761199	Walking_Watch
15:07:39.146	4.8938975	-0.117319465	9.464568	-0.17186938	-0.13703418	-0.19259787	4.3698177	0.5625069	8.761199	Walking_Watch
15:07:39.170	4.8938975	-0.117319465	9.464568	-0.17186938	-0.13703418	-0.19259787	4.3698177	0.5625069	8.761199	Walking_Watch
15:07:39.193	4.8938975	-0.117319465	9.464568	-0.17186938	-0.13703418	-0.19259787	4.3698177	0.5625069	8.761199	Walking_Watch
15:07:39.215	4.8938975	-0.117319465	9.464568	-0.17186938	-0.13703418	-0.19259787	4.3698177	0.5625069	8.761199	Walking_Watch
15:07:39.237	4.8938975	-0.117319465	9.464568	-0.17186938	-0.13703418	-0.19259787	4.3698177	0.5625069	8.761199	Walking_Watch
15:07:39.259	4.0319586	-1.7717633	8.502069	-0.13766092	-0.14314283	-0.5517866	4.2794347	0.2834433	8.819096	Walking_Watch
15:07:39.281	4.0319586	-1.7717633	8.502069	-0.13766092	-0.14314283	-0.5517866	4.2794347	0.2834433	8.819096	Walking_Watch
15:07:39.303	4.0319586	-1.7717633	8.502069	-0.13766092	-0.14314283	-0.5517866	4.2794347	0.2834433	8.819096	Walking_Watch
15:07:39.325	4.0319586	-1.7717633	8.502069	-0.13766092	-0.14314283	-0.5517866	4.2794347	0.2834433	8.819096	Walking_Watch
15:07:39.348	4.0319586	-1.7717633	8.502069	-0.13766092	-0.14314283	-0.5517866	4.2794347	0.2834433	8.819096	Walking_Watch
15:07:39.371	4.0319586	-1.7717633	8.502069	-0.13766092	-0.14314283	-0.5517866	4.2794347	0.2834433	8.819096	Walking_Watch
15:07:39.395	4.0319586	-1.7717633	8.502069	-0.13766092	-0.14314283	-0.5517866	4.2794347	0.2834433	8.819096	Walking_Watch
15:07:39.419	4.0319586	-1.7717633	8.502069	-0.13766092	-0.14314283	-0.5517866	4.2794347	0.2834433	8.819096	Walking_Watch
15:07:39.441	4.173221	-0.5123748	7.47732	-0.1468239	-0.044793524	-0.42839184	4.229039	0.25464815	8.84425	Walking_Watch
15:07:39.463	4.173221	-0.5123748	7.47732	-0.1468239	-0.044793524	-0.42839184	4.229039	0.25464815	8.84425	Walking_Watch
15:07:39.485	4.173221	-0.5123748	7.47732	-0.1468239	-0.044793524	-0.42839184	4.229039	0.25464815	8.84425	Walking_Watch
15:07:39.508	4.173221	-0.5123748	7.47732	-0.1468239	-0.044793524	-0.42839184	4.229039	0.25464815	8.84425	Walking_Watch
15:07:39.531	4.173221	-0.5123748	7.47732	-0.1468239	-0.044793524	-0.42839184	4.229039	0.25464815	8.84425	Walking_Watch
15:07:39.552	4.173221	-0.5123748	7.47732	-0.1468239	-0.044793524	-0.42839184	4.229039	0.25464815	8.84425	Walking_Watch
15:07:39.574	4.173221	-0.5123748	7.47732	-0.1468239	-0.044793524	-0.42839184	4.229039	0.25464815	8.84425	Walking_Watch
15:07:39.598	4.173221	-0.5123748	7.47732	-0.1468239	-0.044793524	-0.42839184	4.229039	0.25464815	8.84425	Walking_Watch
15:07:39.624	4.398283	0.071828246	9.368797	0.2997186	-0.14925148	-0.012392623	4.355438	0.44879666	8.774913	Walking_Watch
15:07:39.647	4.398283	0.071828246	9.368797	0.2997186	-0.14925148	-0.012392623	4.355438	0.44879666	8.774913	Walking_Watch
15:07:39.670	4.398283	0.071828246	9.368797	0.2997186	-0.14925148	-0.012392623	4.355438	0.44879666	8.774913	Walking_Watch
15:07:39.693	4.398283	0.071828246	9.368797	0.2997186	-0.14925148	-0.012392623	4.355438	0.44879666	8.774913	Walking_Watch
15:07:39.714	4.398283	0.071828246	9.368797	0.2997186	-0.14925148	-0.012392623	4.355438	0.44879666	8.774913	Walking_Watch
15:07:39.736	4.398283	0.071828246	9.368797	0.2997186	-0.14925148	-0.012392623	4.355438	0.44879666	8.774913	Walking_Watch
15:07:39.759	4.398283	0.071828246	9.368797	0.2997186	-0.14925148	-0.012392623	4.355438	0.44879666	8.774913	Walking_Watch
15:07:39.783	4.398283	0.071828246	9.368797	0.1781564	-0.30868733	0.14765407	4.355438	0.44879666	8.774913	Walking_Watch
15:07:39.806	3.6608462	1.6137413	9.004868	0.1781564	-0.30868733	0.14765407	4.57465	0.9771825	8.619052	Walking_Watch
15:07:39.828	3.6608462	1.6137413	9.004868	0.1781564	-0.30868733	0.14765407	4.57465	0.9771825	8.619052	Walking_Watch
15:07:39.853	3.6608462	1.6137413	9.004868	0.1781564	-0.30868733	0.14765407	4.57465	0.9771825	8.619052	Walking_Watch
15:07:39.877	3.6608462	1.6137413	9.004868	0.1781564	-0.30868733	0.14765407	4.57465	0.9771825	8.619052	Walking_Watch
15:07:39.900	3.6608462	1.6137413	9.004868	0.1781564	-0.30868733	0.14765407	4.57465	0.9771825	8.619052	Walking_Watch
15:07:39.922	3.6608462	1.6137413	9.004868	0.1781564	-0.30868733	0.14765407	4.57465	0.9771825	8.619052	Walking_Watch
15:07:39.946	3.6608462	1.6137413	9.004868	0.1781564	-0.30868733	0.14765407	4.57465	0.9771825	8.619052	Walking_Watch
15:07:39.971	4.3839173	0.8379962	7.0798707	-0.5787056	-0.04662612	-0.30255362	4.8412538	0.95210946	8.475028	Walking_Watch
15:07:39.993	4.3839173	0.8379962	7.0798707	-0.5787056	-0.04662612	-0.30255362	4.8412538	0.95210946	8.475028	Walking_Watch
15:07:40.016	4.3839173	0.8379962	7.0798707	-0.5787056	-0.04662612	-0.30255362	4.8412538	0.95210946	8.475028	Walking_Watch
15:07:40.039	4.3839173	0.8379962	7.0798707	-0.5787056	-0.04662612	-0.30255362	4.8412538	0.95210946	8.475028	Walking_Watch
15:07:40.062	4.3839173	0.8379962	7.0798707	-0.5787056	-0.04662612	-0.30255362	4.8412538	0.95210946	8.475028	Walking_Watch
15:07:40.084	4.3839173	0.8379962	7.0798707	-0.5787056	-0.04662612	-0.30255362	4.8412538	0.95210946	8.475028	Walking_Watch
15:07:40.106	4.3839173	0.8379962	7.0798707	-0.5787056	-0.04662612	-0.30255362	4.8412538	0.95210946	8.475028	Walking_Watch
15:07:40.129	4.3839173	0.8379962	7.0798707	-0.5787056	-0.04662612	-0.30255362	4.8412538	0.95210946	8.475028	Walking_Watch
15:07:40.151	4.5108137	1.359948	7.405492	-0.49196276	-0.055789102	-0.24574316	4.910498	0.6339058	8.464959	Walking_Watch
15:07:40.174	4.5108137	1.359948	7.405492	-0.49196276	-0.055789102	-0.24574316	4.910498	0.6339058	8.464959	Walking_Watch
15:07:40.198	4.5108137	1.359948	7.405492	-0.49196276	-0.055789102	-0.24574316	4.910498	0.6339058	8.464959	Walking_Watch
15:07:40.222	4.5108137	1.359948	7.405492	-0.49196276	-0.055789102	-0.24574316	4.910498	0.6339058	8.464959	Walking_Watch
15:07:40.244	4.5108137	1.359948	7.405492	-0.49196276	-0.055789102	-0.24574316	4.910498	0.6339058	8.464959	Walking_Watch
15:07:40.265	4.5108137	1.359948	7.405492	-0.49196276	-0.055789102	-0.24574316	4.910498	0.6339058	8.464959	Walking_Watch
15:07:40.287	4.5108137	1.359948	7.405492	-0.49196276	-0.055789102	-0.24574316	4.910498	0.6339058	8.464959	Walking_Watch
15:07:40.312	4.5108137	1.359948	7.405492	-0.49196276	-0.055789102	-0.24574316	4.910498	0.6339058	8.464959	Walking_Watch
15:07:40.334	5.6241517	0.8547561	8.581081	-0.24028629	0.1586246	-0.6116514	5.060858	0.44666228	8.3880005	Walking_Watch
15:07:40.356	5.6241517	0.8547561	8.581081	-0.24028629	0.1586246	-0.6116514	5.060858	0.44666228	8.3880005	Walking_Watch
15:07:40.378	5.6241517	0.8547561	8.581081	-0.24028629	0.1586246	-0.6116514	5.060858	0.44666228	8.3880005	Walking_Watch
15:07:40.399	5.6241517	0.8547561	8.581081	-0.24028629	0.1586246	-0.6116514	5.060858	0.44666228	8.3880005	Walking_Watch
15:07:40.421	5.6241517	0.8547561	8.581081	-0.24028629	0.1586246	-0.6116514	5.060858	0.44666228	8.3880005	Walking_Watch
15:07:40.443	5.6241517	0.8547561	8.581081	-0.24028629	0.1586246	-0.6116514	5.060858	0.44666228	8.3880005	Walking_Watch
15:07:40.464	5.6241517	0.8547561	8.581081	-0.24028629	0.1586246	-0.6116514	5.060858	0.44666228	8.3880005	Walking_Watch
15:07:40.485	5.6241517	0.8547561	8.581081	-0.24028629	0.1586246	-0.6116514	5.060858	0.44666228	8.3880005	Walking_Watch
15:07:40.506	4.051113	-1.3168511	8.906702	-0.25006014	0.13296826	-0.56889087	4.999346	0.15031375	8.4353	Walking_Watch
15:07:40.528	4.051113	-1.3168511	8.906702	-0.25006014	0.13296826	-0.56889087	4.999346	0.15031375	8.4353	Walking_Watch
15:07:40.549	4.051113	-1.3168511	8.906702	-0.25006014	0.13296826	-0.56889087	4.999346	0.15031375	8.4353	Walking_Watch
15:07:40.571	4.051113	-1.3168511	8.906702	-0.25006014	0.13296826	-0.56889087	4.999346	0.15031375	8.4353	Walking_Watch
15:07:40.593	4.051113	-1.3168511	8.906702	-0.25006014	0.13296826	-0.56889087	4.999346	0.15031375	8.4353	Walking_Watch
15:07:40.614	4.051113	-1.3168511	8.906702	-0.25006014	0.13296826	-0.56889087	4.999346	0.15031375	8.4353	Walking_Watch
15:07:40.636	4.051113	-1.3168511	8.906702	-0.25006014	0.13296826	-0.56889087	4.999346	0.15031375	8.4353	Walking_Watch
15:07:40.658	4.051113	-1.3168511	8.906702	-0.25006014	0.13296826	-0.56889087	4.999346	0.15031375	8.4353	Walking_Watch
15:07:40.679	4.051113	-1.3168511	8.906702	-0.27266213	0.2062721	-0.6843444	4.999346	0.15031375	8.4353	Walking_Watch
15:07:40.700	5.272193	-0.3328042	6.8907228	-0.27266213	0.2062721	-0.6843444	4.8867965	0.04790975	8.502192	Walking_Watch
15:07:40.721	5.272193	-0.3328042	6.8907228	-0.27266213	0.2062721	-0.6843444	4.8867965	0.04790975	8.502192	Walking_Watch
15:07:40.743	5.272193	-0.3328042	6.8907228	-0.27266213	0.2062721	-0.6843444	4.8867965	0.04790975	8.502192	Walking_Watch
15:07:40.766	5.272193	-0.3328042	6.8907228	-0.27266213	0.2062721	-0.6843444	4.8867965	0.04790975	8.502192	Walking_Watch
15:07:40.788	5.272193	-0.3328042	6.8907228	-0.27266213	0.2062721	-0.6843444	4.8867965	0.04790975	8.502192	Walking_Watch
15:07:40.810	5.272193	-0.3328042	6.8907228	-0.27266213	0.2062721	-0.6843444	4.8867965	0.04790975	8.502192	Walking_Watch
15:07:40.834	5.272193	-0.3328042	6.8907228	-0.27266213	0.2062721	-0.6843444	4.8867965	0.04790975	8.502192	Walking_Watch
15:07:40.858	5.272193	-0.3328042	6.8907228	-0.27266213	0.2062721	-0.6843444	4.8867965	0.04790975	8.502192	Walking_Watch
15:07:40.883	5.1213536	0.08858817	9.04557	-0.0118226865	0.16290066	-0.22680631	4.9416194	0.3310086	8.464112	Walking_Watch
15:07:40.906	5.1213536	0.08858817	9.04557	-0.0118226865	0.16290066	-0.22680631	4.9416194	0.3310086	8.464112	Walking_Watch
15:07:40.930	5.1213536	0.08858817	9.04557	-0.0118226865	0.16290066	-0.22680631	4.9416194	0.3310086	8.464112	Walking_Watch
15:07:40.954	5.1213536	0.08858817	9.04557	-0.0118226865	0.16290066	-0.22680631	4.9416194	0.3310086	8.464112	Walking_Watch
15:07:40.978	5.1213536	0.08858817	9.04557	-0.0118226865	0.16290066	-0.22680631	4.9416194	0.3310086	8.464112	Walking_Watch
15:07:41.002	5.1213536	0.08858817	9.04557	-0.0118226865	0.16290066	-0.22680631	4.9416194	0.3310086	8.464112	Walking_Watch
15:07:41.025	5.1213536	0.08858817	9.04557	-0.0118226865	0.16290066	-0.22680631	4.9416194	0.3310086	8.464112	Walking_Watch
15:07:41.047	3.9792848	1.3623424	8.494887	-0.15720862	-0.3618326	-0.15411335	4.8266377	0.91897	8.487014	Walking_Watch
15:07:41.070	3.9792848	1.3623424	8.494887	-0.15720862	-0.3618326	-0.15411335	4.8266377	0.91897	8.487014	Walking_Watch
15:07:41.092	3.9792848	1.3623424	8.494887	-0.15720862	-0.3618326	-0.15411335	4.8266377	0.91897	8.487014	Walking_Watch
15:07:41.115	3.9792848	1.3623424	8.494887	-0.15720862	-0.3618326	-0.15411335	4.8266377	0.91897	8.487014	Walking_Watch
15:07:41.139	3.9792848	1.3623424	8.494887	-0.15720862	-0.3618326	-0.15411335	4.8266377	0.91897	8.487014	Walking_Watch
15:07:41.162	3.9792848	1.3623424	8.494887	-0.15720862	-0.3618326	-0.15411335	4.8266377	0.91897	8.487014	Walking_Watch
15:07:41.185	3.9792848	1.3623424	8.494887	-0.15720862	-0.3618326	-0.15411335	4.8266377	0.91897	8.487014	Walking_Watch
15:07:41.210	3.9792848	1.3623424	8.494887	-0.15720862	-0.3618326	-0.15411335	4.8266377	0.91897	8.487014	Walking_Watch
15:07:41.233	4.6233444	0.4932206	6.8236833	-0.44675872	-0.17490782	-0.12112664	4.919155	0.8213836	8.44379	Walking_Watch
15:07:41.255	4.6233444	0.4932206	6.8236833	-0.44675872	-0.17490782	-0.12112664	4.919155	0.8213836	8.44379	Walking_Watch
15:07:41.279	4.6233444	0.4932206	6.8236833	-0.44675872	-0.17490782	-0.12112664	4.919155	0.8213836	8.44379	Walking_Watch
15:07:41.301	4.6233444	0.4932206	6.8236833	-0.44675872	-0.17490782	-0.12112664	4.919155	0.8213836	8.44379	Walking_Watch
15:07:41.324	4.6233444	0.4932206	6.8236833	-0.44675872	-0.17490782	-0.12112664	4.919155	0.8213836	8.44379	Walking_Watch
15:07:41.345	4.6233444	0.4932206	6.8236833	-0.44675872	-0.17490782	-0.12112664	4.919155	0.8213836	8.44379	Walking_Watch
15:07:41.367	4.6233444	0.4932206	6.8236833	-0.44675872	-0.17490782	-0.12112664	4.919155	0.8213836	8.44379	Walking_Watch
15:07:41.390	4.6233444	0.4932206	6.8236833	-0.44675872	-0.17490782	-0.12112664	4.919155	0.8213836	8.44379	Walking_Watch
15:07:41.412	5.195576	1.0510867	7.640131	-0.51700824	-0.00325469	-0.37769005	4.9825172	0.54138505	8.429221	Walking_Watch
15:07:41.436	5.195576	1.0510867	7.640131	-0.51700824	-0.00325469	-0.37769005	4.9825172	0.54138505	8.429221	Walking_Watch
15:07:41.459	5.195576	1.0510867	7.640131	-0.51700824	-0.00325469	-0.37769005	4.9825172	0.54138505	8.429221	Walking_Watch
15:07:41.482	5.195576	1.0510867	7.640131	-0.51700824	-0.00325469	-0.37769005	4.9825172	0.54138505	8.429221	Walking_Watch
15:07:41.505	5.195576	1.0510867	7.640131	-0.51700824	-0.00325469	-0.37769005	4.9825172	0.54138505	8.429221	Walking_Watch
15:07:41.528	5.195576	1.0510867	7.640131	-0.51700824	-0.00325469	-0.37769005	4.9825172	0.54138505	8.429221	Walking_Watch
15:07:41.552	5.195576	1.0510867	7.640131	-0.51700824	-0.00325469	-0.37769005	4.9825172	0.54138505	8.429221	Walking_Watch
15:07:41.579	5.195576	1.0510867	7.640131	-0.51700824	-0.00325469	-0.37769005	4.9825172	0.54138505	8.429221	Walking_Watch
15:07:41.601	5.6768255	-1.1229149	8.612206	-0.7918976	0.26674774	-0.25063008	5.2943254	-0.04422171	8.254605	Walking_Watch
15:07:41.623	5.6768255	-1.1229149	8.612206	-0.7918976	0.26674774	-0.25063008	5.2943254	-0.04422171	8.254605	Walking_Watch
15:07:41.646	5.6768255	-1.1229149	8.612206	-0.7918976	0.26674774	-0.25063008	5.2943254	-0.04422171	8.254605	Walking_Watch
15:07:41.669	5.6768255	-1.1229149	8.612206	-0.7918976	0.26674774	-0.25063008	5.2943254	-0.04422171	8.254605	Walking_Watch
15:07:41.692	5.6768255	-1.1229149	8.612206	-0.7918976	0.26674774	-0.25063008	5.2943254	-0.04422171	8.254605	Walking_Watch
15:07:41.715	5.6768255	-1.1229149	8.612206	-0.7918976	0.26674774	-0.25063008	5.2943254	-0.04422171	8.254605	Walking_Watch
15:07:41.738	5.6768255	-1.1229149	8.612206	-0.7918976	0.26674774	-0.25063008	5.2943254	-0.04422171	8.254605	Walking_Watch
15:07:41.761	5.6768255	-1.1229149	8.612206	-0.7918976	0.26674774	-0.25063008	5.2943254	-0.04422171	8.254605	Walking_Watch
15:07:41.786	4.348003	-1.5275474	7.881953	0.21664092	-0.10282572	-0.38685304	5.2587447	-0.7339202	8.244836	Walking_Watch
15:07:41.809	4.348003	-1.5275474	7.881953	0.21664092	-0.10282572	-0.38685304	5.2587447	-0.7339202	8.244836	Walking_Watch
15:07:41.832	4.348003	-1.5275474	7.881953	0.21664092	-0.10282572	-0.38685304	5.2587447	-0.7339202	8.244836	Walking_Watch
15:07:41.854	4.348003	-1.5275474	7.881953	0.21664092	-0.10282572	-0.38685304	5.2587447	-0.7339202	8.244836	Walking_Watch
15:07:41.876	4.348003	-1.5275474	7.881953	0.21664092	-0.10282572	-0.38685304	5.2587447	-0.7339202	8.244836	Walking_Watch
15:07:41.899	4.348003	-1.5275474	7.881953	0.21664092	-0.10282572	-0.38685304	5.2587447	-0.7339202	8.244836	Walking_Watch
15:07:41.921	4.348003	-1.5275474	7.881953	0.21664092	-0.10282572	-0.38685304	5.2587447	-0.7339202	8.244836	Walking_Watch
15:07:41.943	4.539545	-1.1492519	6.919454	0.42311338	0.09570548	-0.2536844	5.0851665	-0.6214641	8.362128	Walking_Watch
15:07:41.965	4.539545	-1.1492519	6.919454	0.42311338	0.09570548	-0.2536844	5.0851665	-0.6214641	8.362128	Walking_Watch
15:07:41.989	4.539545	-1.1492519	6.919454	0.42311338	0.09570548	-0.2536844	5.0851665	-0.6214641	8.362128	Walking_Watch
15:07:42.013	4.539545	-1.1492519	6.919454	0.42311338	0.09570548	-0.2536844	5.0851665	-0.6214641	8.362128	Walking_Watch
15:07:42.036	4.539545	-1.1492519	6.919454	0.42311338	0.09570548	-0.2536844	5.0851665	-0.6214641	8.362128	Walking_Watch
15:07:42.061	4.539545	-1.1492519	6.919454	0.42311338	0.09570548	-0.2536844	5.0851665	-0.6214641	8.362128	Walking_Watch
15:07:42.084	4.539545	-1.1492519	6.919454	0.42311338	0.09570548	-0.2536844	5.0851665	-0.6214641	8.362128	Walking_Watch
15:07:42.107	4.539545	-1.1492519	6.919454	0.42311338	0.09570548	-0.2536844	5.0851665	-0.6214641	8.362128	Walking_Watch
15:07:42.129	3.7207031	-0.32801566	11.600262	0.010168463	0.45245078	-0.19626306	4.6953907	-0.64780796	8.585103	Walking_Watch
15:07:42.151	3.7207031	-0.32801566	11.600262	0.010168463	0.45245078	-0.19626306	4.6953907	-0.64780796	8.585103	Walking_Watch
15:07:42.174	3.7207031	-0.32801566	11.600262	0.010168463	0.45245078	-0.19626306	4.6953907	-0.64780796	8.585103	Walking_Watch
15:07:42.197	3.7207031	-0.32801566	11.600262	0.010168463	0.45245078	-0.19626306	4.6953907	-0.64780796	8.585103	Walking_Watch
15:07:42.221	3.7207031	-0.32801566	11.600262	0.010168463	0.45245078	-0.19626306	4.6953907	-0.64780796	8.585103	Walking_Watch
15:07:42.245	3.7207031	-0.32801566	11.600262	0.010168463	0.45245078	-0.19626306	4.6953907	-0.64780796	8.585103	Walking_Watch
15:07:42.268	3.7207031	-0.32801566	11.600262	0.010168463	0.45245078	-0.19626306	4.6953907	-0.64780796	8.585103	Walking_Watch
15:07:42.291	3.7207031	-0.32801566	11.600262	0.010168463	0.45245078	-0.19626306	4.6953907	-0.64780796	8.585103	Walking_Watch
15:07:42.315	3.3855045	0.6751855	9.3280945	0.3944027	-0.31662858	-0.023388198	4.410687	-0.30981743	8.753298	Walking_Watch
15:07:42.338	3.3855045	0.6751855	9.3280945	0.3944027	-0.31662858	-0.023388198	4.410687	-0.30981743	8.753298	Walking_Watch
15:07:42.362	3.3855045	0.6751855	9.3280945	0.3944027	-0.31662858	-0.023388198	4.410687	-0.30981743	8.753298	Walking_Watch
15:07:42.384	3.3855045	0.6751855	9.3280945	0.3944027	-0.31662858	-0.023388198	4.410687	-0.30981743	8.753298	Walking_Watch
15:07:42.407	3.3855045	0.6751855	9.3280945	0.3944027	-0.31662858	-0.023388198	4.410687	-0.30981743	8.753298	Walking_Watch
15:07:42.429	3.3855045	0.6751855	9.3280945	0.3944027	-0.31662858	-0.023388198	4.410687	-0.30981743	8.753298	Walking_Watch
15:07:42.452	3.3855045	0.6751855	9.3280945	0.3944027	-0.31662858	-0.023388198	4.410687	-0.30981743	8.753298	Walking_Watch
15:07:42.475	3.3855045	0.6751855	9.3280945	0.3944027	-0.31662858	-0.023388198	4.410687	-0.30981743	8.753298	Walking_Watch
15:07:42.499	4.573065	-0.18435916	6.8667803	-0.48951933	-0.06983901	-0.26162565	4.5784664	-0.18634704	8.670253	Walking_Watch
15:07:42.521	4.573065	-0.18435916	6.8667803	-0.48951933	-0.06983901	-0.26162565	4.5784664	-0.18634704	8.670253	Walking_Watch
15:07:42.545	4.573065	-0.18435916	6.8667803	-0.48951933	-0.06983901	-0.26162565	4.5784664	-0.18634704	8.670253	Walking_Watch
15:07:42.568	4.573065	-0.18435916	6.8667803	-0.48951933	-0.06983901	-0.26162565	4.5784664	-0.18634704	8.670253	Walking_Watch
15:07:42.592	4.573065	-0.18435916	6.8667803	-0.48951933	-0.06983901	-0.26162565	4.5784664	-0.18634704	8.670253	Walking_Watch
15:07:42.616	4.573065	-0.18435916	6.8667803	-0.48951933	-0.06983901	-0.26162565	4.5784664	-0.18634704	8.670253	Walking_Watch
15:07:42.640	4.573065	-0.18435916	6.8667803	-0.48951933	-0.06983901	-0.26162565	4.5784664	-0.18634704	8.670253	Walking_Watch
15:07:42.661	4.573065	-0.18435916	6.8667803	-0.15171084	-0.21889012	-0.341649	4.8420987	-0.31239605	8.522139	Walking_Watch
15:07:42.684	5.097411	0.91700727	6.6632667	-0.15171084	-0.21889012	-0.341649	4.8420987	-0.31239605	8.522139	Walking_Watch
15:07:42.707	5.097411	0.91700727	6.6632667	-0.15171084	-0.21889012	-0.341649	4.8420987	-0.31239605	8.522139	Walking_Watch
15:07:42.738	5.097411	0.91700727	6.6632667	-0.15171084	-0.21889012	-0.341649	4.8420987	-0.31239605	8.522139	Walking_Watch
15:07:42.761	5.097411	0.91700727	6.6632667	-0.15171084	-0.21889012	-0.341649	4.8420987	-0.31239605	8.522139	Walking_Watch
15:07:42.783	5.097411	0.91700727	6.6632667	-0.15171084	-0.21889012	-0.341649	4.8420987	-0.31239605	8.522139	Walking_Watch
15:07:42.806	5.097411	0.91700727	6.6632667	-0.15171084	-0.21889012	-0.341649	4.8420987	-0.31239605	8.522139	Walking_Watch
15:07:42.829	5.097411	0.91700727	6.6632667	-0.15171084	-0.21889012	-0.341649	4.8420987	-0.31239605	8.522139	Walking_Watch
15:07:42.853	3.9361877	-0.16281068	9.701602	-0.20058005	0.016292997	-0.3184361	4.7593107	-0.51968074	8.558578	Walking_Watch
15:07:42.876	3.9361877	-0.16281068	9.701602	-0.20058005	0.016292997	-0.3184361	4.7593107	-0.51968074	8.558578	Walking_Watch
15:07:42.900	3.9361877	-0.16281068	9.701602	-0.20058005	0.016292997	-0.3184361	4.7593107	-0.51968074	8.558578	Walking_Watch
15:07:42.922	3.9361877	-0.16281068	9.701602	-0.20058005	0.016292997	-0.3184361	4.7593107	-0.51968074	8.558578	Walking_Watch
15:07:42.945	3.9361877	-0.16281068	9.701602	-0.20058005	0.016292997	-0.3184361	4.7593107	-0.51968074	8.558578	Walking_Watch
15:07:42.967	3.9361877	-0.16281068	9.701602	-0.20058005	0.016292997	-0.3184361	4.7593107	-0.51968074	8.558578	Walking_Watch
15:07:42.990	3.9361877	-0.16281068	9.701602	-0.20058005	0.016292997	-0.3184361	4.7593107	-0.51968074	8.558578	Walking_Watch
15:07:43.014	3.9361877	-0.16281068	9.701602	-0.20058005	0.016292997	-0.3184361	4.7593107	-0.51968074	8.558578	Walking_Watch
15:07:43.037	4.4653225	-0.7829279	6.8787518	0.005892406	0.096316345	-0.63242084	4.876613	-0.32874072	8.501819	Walking_Watch
15:07:43.060	4.4653225	-0.7829279	6.8787518	0.005892406	0.096316345	-0.63242084	4.876613	-0.32874072	8.501819	Walking_Watch
15:07:43.084	4.4653225	-0.7829279	6.8787518	0.005892406	0.096316345	-0.63242084	4.876613	-0.32874072	8.501819	Walking_Watch
15:07:43.107	4.4653225	-0.7829279	6.8787518	0.005892406	0.096316345	-0.63242084	4.876613	-0.32874072	8.501819	Walking_Watch
15:07:43.129	4.4653225	-0.7829279	6.8787518	0.005892406	0.096316345	-0.63242084	4.876613	-0.32874072	8.501819	Walking_Watch
15:07:43.153	4.4653225	-0.7829279	6.8787518	0.005892406	0.096316345	-0.63242084	4.876613	-0.32874072	8.501819	Walking_Watch
15:07:43.177	4.4653225	-0.7829279	6.8787518	0.005892406	0.096316345	-0.63242084	4.876613	-0.32874072	8.501819	Walking_Watch
15:07:43.199	4.4653225	-0.7829279	6.8787518	0.005892406	0.096316345	-0.63242084	4.876613	-0.32874072	8.501819	Walking_Watch
15:07:43.221	4.932206	-0.071828246	7.822096	0.2765057	-0.05456737	-0.36180755	4.781274	0.008428039	8.562109	Walking_Watch
15:07:43.243	4.932206	-0.071828246	7.822096	0.2765057	-0.05456737	-0.36180755	4.781274	0.008428039	8.562109	Walking_Watch
15:07:43.265	4.932206	-0.071828246	7.822096	0.2765057	-0.05456737	-0.36180755	4.781274	0.008428039	8.562109	Walking_Watch
15:07:43.287	4.932206	-0.071828246	7.822096	0.2765057	-0.05456737	-0.36180755	4.781274	0.008428039	8.562109	Walking_Watch
15:07:43.309	4.932206	-0.071828246	7.822096	0.2765057	-0.05456737	-0.36180755	4.781274	0.008428039	8.562109	Walking_Watch
15:07:43.331	4.932206	-0.071828246	7.822096	0.2765057	-0.05456737	-0.36180755	4.781274	0.008428039	8.562109	Walking_Watch
15:07:43.354	4.932206	-0.071828246	7.822096	0.2765057	-0.05456737	-0.36180755	4.781274	0.008428039	8.562109	Walking_Watch
15:07:43.379	4.932206	-0.071828246	7.822096	0.2765057	-0.05456737	-0.36180755	4.781274	0.008428039	8.562109	Walking_Watch
15:07:43.403	7.022408	-0.10055954	7.8532214	0.16716082	-0.5994592	-0.32759908	4.820761	0.6621378	8.514233	Walking_Watch
15:07:43.427	7.022408	-0.10055954	7.8532214	0.16716082	-0.5994592	-0.32759908	4.820761	0.6621378	8.514233	Walking_Watch
15:07:43.449	7.022408	-0.10055954	7.8532214	0.16716082	-0.5994592	-0.32759908	4.820761	0.6621378	8.514233	Walking_Watch
15:07:43.471	7.022408	-0.10055954	7.8532214	0.16716082	-0.5994592	-0.32759908	4.820761	0.6621378	8.514233	Walking_Watch
15:07:43.493	7.022408	-0.10055954	7.8532214	0.16716082	-0.5994592	-0.32759908	4.820761	0.6621378	8.514233	Walking_Watch
15:07:43.516	7.022408	-0.10055954	7.8532214	0.16716082	-0.5994592	-0.32759908	4.820761	0.6621378	8.514233	Walking_Watch
15:07:43.539	7.022408	-0.10055954	7.8532214	0.16716082	-0.5994592	-0.32759908	4.820761	0.6621378	8.514233	Walking_Watch
15:07:43.561	7.022408	-0.10055954	7.8532214	-0.24395147	-0.060065158	-0.062483575	4.820761	0.6621378	8.514233	Walking_Watch
15:07:43.584	3.4836698	2.0351336	8.55235	-0.24395147	-0.060065158	-0.062483575	4.623303	1.0268103	8.587264	Walking_Watch
15:07:43.607	3.4836698	2.0351336	8.55235	-0.24395147	-0.060065158	-0.062483575	4.623303	1.0268103	8.587264	Walking_Watch
15:07:43.630	3.4836698	2.0351336	8.55235	-0.24395147	-0.060065158	-0.062483575	4.623303	1.0268103	8.587264	Walking_Watch
15:07:43.655	3.4836698	2.0351336	8.55235	-0.24395147	-0.060065158	-0.062483575	4.623303	1.0268103	8.587264	Walking_Watch
15:07:43.683	3.4836698	2.0351336	8.55235	-0.24395147	-0.060065158	-0.062483575	4.623303	1.0268103	8.587264	Walking_Watch
15:07:43.709	3.4836698	2.0351336	8.55235	-0.24395147	-0.060065158	-0.062483575	4.623303	1.0268103	8.587264	Walking_Watch
15:07:43.731	3.4836698	2.0351336	8.55235	-0.24395147	-0.060065158	-0.062483575	4.623303	1.0268103	8.587264	Walking_Watch
15:07:43.753	4.5347567	1.3862851	6.924243	-0.23417763	-0.07106073	0.1048935	4.7554936	0.64674395	8.552039	Walking_Watch
15:07:43.775	4.5347567	1.3862851	6.924243	-0.23417763	-0.07106073	0.1048935	4.7554936	0.64674395	8.552039	Walking_Watch
15:07:43.797	4.5347567	1.3862851	6.924243	-0.23417763	-0.07106073	0.1048935	4.7554936	0.64674395	8.552039	Walking_Watch
15:07:43.821	4.5347567	1.3862851	6.924243	-0.23417763	-0.07106073	0.1048935	4.7554936	0.64674395	8.552039	Walking_Watch
15:07:43.844	4.5347567	1.3862851	6.924243	-0.23417763	-0.07106073	0.1048935	4.7554936	0.64674395	8.552039	Walking_Watch
15:07:43.868	4.5347567	1.3862851	6.924243	-0.23417763	-0.07106073	0.1048935	4.7554936	0.64674395	8.552039	Walking_Watch
15:07:43.891	4.5347567	1.3862851	6.924243	-0.23417763	-0.07106073	0.1048935	4.7554936	0.64674395	8.552039	Walking_Watch
15:07:43.915	4.5347567	1.3862851	6.924243	-0.23417763	-0.07106073	0.1048935	4.7554936	0.64674395	8.552039	Walking_Watch
15:07:43.940	5.1429024	0.8236305	8.674458	-0.019153068	-0.2842527	-0.31904697	4.865684	0.49240816	8.500179	Walking_Watch
15:07:43.962	5.1429024	0.8236305	8.674458	-0.019153068	-0.2842527	-0.31904697	4.865684	0.49240816	8.500179	Walking_Watch
15:07:43.985	5.1429024	0.8236305	8.674458	-0.019153068	-0.2842527	-0.31904697	4.865684	0.49240816	8.500179	Walking_Watch
15:07:44.007	5.1429024	0.8236305	8.674458	-0.019153068	-0.2842527	-0.31904697	4.865684	0.49240816	8.500179	Walking_Watch
15:07:44.034	5.1429024	0.8236305	8.674458	-0.019153068	-0.2842527	-0.31904697	4.865684	0.49240816	8.500179	Walking_Watch
15:07:44.058	5.1429024	0.8236305	8.674458	-0.019153068	-0.2842527	-0.31904697	4.865684	0.49240816	8.500179	Walking_Watch
15:07:44.085	5.1429024	0.8236305	8.674458	-0.019153068	-0.2842527	-0.31904697	4.865684	0.49240816	8.500179	Walking_Watch
15:07:44.109	4.573065	-0.68236834	9.842864	-0.19386053	0.4365683	-0.5206325	4.956155	0.5911855	8.441407	Walking_Watch
15:07:44.133	4.573065	-0.68236834	9.842864	-0.19386053	0.4365683	-0.5206325	4.956155	0.5911855	8.441407	Walking_Watch
15:07:44.156	4.573065	-0.68236834	9.842864	-0.19386053	0.4365683	-0.5206325	4.956155	0.5911855	8.441407	Walking_Watch
15:07:44.179	4.573065	-0.68236834	9.842864	-0.19386053	0.4365683	-0.5206325	4.956155	0.5911855	8.441407	Walking_Watch
15:07:44.202	4.573065	-0.68236834	9.842864	-0.19386053	0.4365683	-0.5206325	4.956155	0.5911855	8.441407	Walking_Watch
15:07:44.226	4.573065	-0.68236834	9.842864	-0.19386053	0.4365683	-0.5206325	4.956155	0.5911855	8.441407	Walking_Watch
15:07:44.249	4.573065	-0.68236834	9.842864	-0.19386053	0.4365683	-0.5206325	4.956155	0.5911855	8.441407	Walking_Watch
15:07:44.271	4.573065	-0.68236834	9.842864	-0.19386053	0.4365683	-0.5206325	4.956155	0.5911855	8.441407	Walking_Watch
15:07:44.294	3.2298768	0.42139238	7.0128307	-0.33374867	0.3131735	-0.78574806	4.6550236	0.52931666	8.615156	Walking_Watch
15:07:44.316	3.2298768	0.42139238	7.0128307	-0.33374867	0.3131735	-0.78574806	4.6550236	0.52931666	8.615156	Walking_Watch
15:07:44.339	3.2298768	0.42139238	7.0128307	-0.33374867	0.3131735	-0.78574806	4.6550236	0.52931666	8.615156	Walking_Watch
15:07:44.363	3.2298768	0.42139238	7.0128307	-0.33374867	0.3131735	-0.78574806	4.6550236	0.52931666	8.615156	Walking_Watch
15:07:44.387	3.2298768	0.42139238	7.0128307	-0.33374867	0.3131735	-0.78574806	4.6550236	0.52931666	8.615156	Walking_Watch
15:07:44.410	3.2298768	0.42139238	7.0128307	-0.33374867	0.3131735	-0.78574806	4.6550236	0.52931666	8.615156	Walking_Watch
15:07:44.434	3.2298768	0.42139238	7.0128307	-0.33374867	0.3131735	-0.78574806	4.6550236	0.52931666	8.615156	Walking_Watch
15:07:44.458	3.2298768	0.42139238	7.0128307	-0.33374867	0.3131735	-0.78574806	4.6550236	0.52931666	8.615156	Walking_Watch
15:07:44.481	4.3432145	0.70870537	8.394327	-0.06618969	0.18183748	-0.3954051	4.2867713	0.8408802	8.779914	Walking_Watch
15:07:44.505	4.3432145	0.70870537	8.394327	-0.06618969	0.18183748	-0.3954051	4.2867713	0.8408802	8.779914	Walking_Watch
15:07:44.528	4.3432145	0.70870537	8.394327	-0.06618969	0.18183748	-0.3954051	4.2867713	0.8408802	8.779914	Walking_Watch
15:07:44.550	4.3432145	0.70870537	8.394327	-0.06618969	0.18183748	-0.3954051	4.2867713	0.8408802	8.779914	Walking_Watch
15:07:44.573	4.3432145	0.70870537	8.394327	-0.06618969	0.18183748	-0.3954051	4.2867713	0.8408802	8.779914	Walking_Watch
15:07:44.596	4.3432145	0.70870537	8.394327	-0.06618969	0.18183748	-0.3954051	4.2867713	0.8408802	8.779914	Walking_Watch
15:07:44.618	4.3432145	0.70870537	8.394327	-0.06618969	0.18183748	-0.3954051	4.2867713	0.8408802	8.779914	Walking_Watch
15:07:44.642	4.3432145	0.70870537	8.394327	-0.06618969	0.18183748	-0.3954051	4.2867713	0.8408802	8.779914	Walking_Watch
15:07:44.664	4.824464	0.59378016	9.47654	-0.3752875	0.44389868	-0.51452386	4.2292733	0.87110734	8.804817	Walking_Watch
15:07:44.689	4.824464	0.59378016	9.47654	-0.3752875	0.44389868	-0.51452386	4.2292733	0.87110734	8.804817	Walking_Watch
15:07:44.712	4.824464	0.59378016	9.47654	-0.3752875	0.44389868	-0.51452386	4.2292733	0.87110734	8.804817	Walking_Watch
15:07:44.735	4.824464	0.59378016	9.47654	-0.3752875	0.44389868	-0.51452386	4.2292733	0.87110734	8.804817	Walking_Watch
15:07:44.759	4.824464	0.59378016	9.47654	-0.3752875	0.44389868	-0.51452386	4.2292733	0.87110734	8.804817	Walking_Watch
15:07:44.782	4.824464	0.59378016	9.47654	-0.3752875	0.44389868	-0.51452386	4.2292733	0.87110734	8.804817	Walking_Watch
15:07:44.805	4.824464	0.59378016	9.47654	-0.3752875	0.44389868	-0.51452386	4.2292733	0.87110734	8.804817	Walking_Watch
15:07:44.826	2.6624336	2.8587642	8.46855	0.10179825	-0.455295	0.112223886	3.8319776	1.2446327	8.940762	Walking_Watch
15:07:44.849	2.6624336	2.8587642	8.46855	0.10179825	-0.455295	0.112223886	3.8319776	1.2446327	8.940762	Walking_Watch
15:07:44.871	2.6624336	2.8587642	8.46855	0.10179825	-0.455295	0.112223886	3.8319776	1.2446327	8.940762	Walking_Watch
15:07:44.893	2.6624336	2.8587642	8.46855	0.10179825	-0.455295	0.112223886	3.8319776	1.2446327	8.940762	Walking_Watch
15:07:44.916	2.6624336	2.8587642	8.46855	0.10179825	-0.455295	0.112223886	3.8319776	1.2446327	8.940762	Walking_Watch
15:07:44.937	2.6624336	2.8587642	8.46855	0.10179825	-0.455295	0.112223886	3.8319776	1.2446327	8.940762	Walking_Watch
15:07:44.959	2.6624336	2.8587642	8.46855	0.10179825	-0.455295	0.112223886	3.8319776	1.2446327	8.940762	Walking_Watch
15:07:44.982	2.6624336	2.8587642	8.46855	0.10179825	-0.455295	0.112223886	3.8319776	1.2446327	8.940762	Walking_Watch
15:07:45.004	3.5698638	1.6305012	6.25624	0.01566625	-0.16574484	-0.28422767	3.9614809	1.0709147	8.906749	Walking_Watch
15:07:45.028	3.5698638	1.6305012	6.25624	0.01566625	-0.16574484	-0.28422767	3.9614809	1.0709147	8.906749	Walking_Watch
15:07:45.051	3.5698638	1.6305012	6.25624	0.01566625	-0.16574484	-0.28422767	3.9614809	1.0709147	8.906749	Walking_Watch
15:07:45.074	3.5698638	1.6305012	6.25624	0.01566625	-0.16574484	-0.28422767	3.9614809	1.0709147	8.906749	Walking_Watch
15:07:45.097	3.5698638	1.6305012	6.25624	0.01566625	-0.16574484	-0.28422767	3.9614809	1.0709147	8.906749	Walking_Watch
15:07:45.119	3.5698638	1.6305012	6.25624	0.01566625	-0.16574484	-0.28422767	3.9614809	1.0709147	8.906749	Walking_Watch
15:07:45.143	3.5698638	1.6305012	6.25624	0.01566625	-0.16574484	-0.28422767	3.9614809	1.0709147	8.906749	Walking_Watch
15:07:45.166	3.5698638	1.6305012	6.25624	0.01566625	-0.16574484	-0.28422767	3.9614809	1.0709147	8.906749	Walking_Watch
15:07:45.190	4.6041903	1.594587	9.694419	-0.3032054	-0.07228246	-0.405179	3.9179482	0.9510563	8.939549	Walking_Watch
15:07:45.214	4.6041903	1.594587	9.694419	-0.3032054	-0.07228246	-0.405179	3.9179482	0.9510563	8.939549	Walking_Watch
15:07:45.237	4.6041903	1.594587	9.694419	-0.3032054	-0.07228246	-0.405179	3.9179482	0.9510563	8.939549	Walking_Watch
15:07:45.261	4.6041903	1.594587	9.694419	-0.3032054	-0.07228246	-0.405179	3.9179482	0.9510563	8.939549	Walking_Watch
15:07:45.286	4.6041903	1.594587	9.694419	-0.3032054	-0.07228246	-0.405179	3.9179482	0.9510563	8.939549	Walking_Watch
15:07:45.310	4.6041903	1.594587	9.694419	-0.3032054	-0.07228246	-0.405179	3.9179482	0.9510563	8.939549	Walking_Watch
15:07:45.334	4.6041903	1.594587	9.694419	-0.3032054	-0.07228246	-0.405179	3.9179482	0.9510563	8.939549	Walking_Watch
15:07:45.356	4.6041903	1.594587	9.694419	-0.3032054	-0.07228246	-0.405179	3.9179482	0.9510563	8.939549	Walking_Watch
15:07:45.378	4.477294	-1.5275474	9.402317	-0.30748147	-0.37527165	-0.52918464	3.945668	0.49754205	8.964068	Walking_Watch
15:07:45.400	4.477294	-1.5275474	9.402317	-0.30748147	-0.37527165	-0.52918464	3.945668	0.49754205	8.964068	Walking_Watch
15:07:45.423	4.477294	-1.5275474	9.402317	-0.30748147	-0.37527165	-0.52918464	3.945668	0.49754205	8.964068	Walking_Watch
15:07:45.446	4.477294	-1.5275474	9.402317	-0.30748147	-0.37527165	-0.52918464	3.945668	0.49754205	8.964068	Walking_Watch
15:07:45.469	4.477294	-1.5275474	9.402317	-0.30748147	-0.37527165	-0.52918464	3.945668	0.49754205	8.964068	Walking_Watch
15:07:45.491	4.477294	-1.5275474	9.402317	-0.30748147	-0.37527165	-0.52918464	3.945668	0.49754205	8.964068	Walking_Watch
15:07:45.513	4.477294	-1.5275474	9.402317	-0.30748147	-0.37527165	-0.52918464	3.945668	0.49754205	8.964068	Walking_Watch
15:07:45.536	4.477294	-1.5275474	9.402317	-0.30748147	-0.37527165	-0.52918464	3.945668	0.49754205	8.964068	Walking_Watch
15:07:45.560	3.3160706	-0.4860378	7.185219	-0.16087382	0.17206363	-0.47115242	3.8681984	0.15924685	9.010108	Walking_Watch
15:07:45.582	3.3160706	-0.4860378	7.185219	-0.16087382	0.17206363	-0.47115242	3.8681984	0.15924685	9.010108	Walking_Watch
15:07:45.606	3.3160706	-0.4860378	7.185219	-0.16087382	0.17206363	-0.47115242	3.8681984	0.15924685	9.010108	Walking_Watch
15:07:45.628	3.3160706	-0.4860378	7.185219	-0.16087382	0.17206363	-0.47115242	3.8681984	0.15924685	9.010108	Walking_Watch
15:07:45.651	3.3160706	-0.4860378	7.185219	-0.16087382	0.17206363	-0.47115242	3.8681984	0.15924685	9.010108	Walking_Watch
15:07:45.673	3.3160706	-0.4860378	7.185219	-0.16087382	0.17206363	-0.47115242	3.8681984	0.15924685	9.010108	Walking_Watch
15:07:45.697	3.3160706	-0.4860378	7.185219	-0.16087382	0.17206363	-0.47115242	3.8681984	0.15924685	9.010108	Walking_Watch
15:07:45.722	3.3160706	-0.4860378	7.185219	-0.16087382	0.17206363	-0.47115242	3.8681984	0.15924685	9.010108	Walking_Watch
15:07:45.747	3.5650752	0.083799616	9.179649	0.41456124	-0.09305188	-0.14006346	4.038955	0.311599	8.930851	Walking_Watch
15:07:45.770	3.5650752	0.083799616	9.179649	0.41456124	-0.09305188	-0.14006346	4.038955	0.311599	8.930851	Walking_Watch
15:07:45.793	3.5650752	0.083799616	9.179649	0.41456124	-0.09305188	-0.14006346	4.038955	0.311599	8.930851	Walking_Watch
15:07:45.817	3.5650752	0.083799616	9.179649	0.41456124	-0.09305188	-0.14006346	4.038955	0.311599	8.930851	Walking_Watch
15:07:45.840	3.5650752	0.083799616	9.179649	0.41456124	-0.09305188	-0.14006346	4.038955	0.311599	8.930851	Walking_Watch
15:07:45.864	3.5650752	0.083799616	9.179649	0.41456124	-0.09305188	-0.14006346	4.038955	0.311599	8.930851	Walking_Watch
15:07:45.886	3.5650752	0.083799616	9.179649	0.41456124	-0.09305188	-0.14006346	4.038955	0.311599	8.930851	Walking_Watch
15:07:45.909	4.0798445	0.31365	9.665688	0.41028517	-0.23294002	0.037698325	3.890808	1.0153867	8.944326	Walking_Watch
15:07:45.931	4.0798445	0.31365	9.665688	0.41028517	-0.23294002	0.037698325	3.890808	1.0153867	8.944326	Walking_Watch
15:07:45.955	4.0798445	0.31365	9.665688	0.41028517	-0.23294002	0.037698325	3.890808	1.0153867	8.944326	Walking_Watch
15:07:45.978	4.0798445	0.31365	9.665688	0.41028517	-0.23294002	0.037698325	3.890808	1.0153867	8.944326	Walking_Watch
15:07:46.002	4.0798445	0.31365	9.665688	0.41028517	-0.23294002	0.037698325	3.890808	1.0153867	8.944326	Walking_Watch
15:07:46.024	4.0798445	0.31365	9.665688	0.41028517	-0.23294002	0.037698325	3.890808	1.0153867	8.944326	Walking_Watch
15:07:46.048	4.0798445	0.31365	9.665688	0.41028517	-0.23294002	0.037698325	3.890808	1.0153867	8.944326	Walking_Watch
15:07:46.072	4.0798445	0.31365	9.665688	0.41028517	-0.23294002	0.037698325	3.890808	1.0153867	8.944326	Walking_Watch
15:07:46.095	3.301705	1.0965779	7.513234	-0.2244038	-0.098549664	-0.036827233	3.6599772	1.039802	9.038459	Walking_Watch
15:07:46.118	3.301705	1.0965779	7.513234	-0.2244038	-0.098549664	-0.036827233	3.6599772	1.039802	9.038459	Walking_Watch
15:07:46.141	3.301705	1.0965779	7.513234	-0.2244038	-0.098549664	-0.036827233	3.6599772	1.039802	9.038459	Walking_Watch
15:07:46.164	3.301705	1.0965779	7.513234	-0.2244038	-0.098549664	-0.036827233	3.6599772	1.039802	9.038459	Walking_Watch
15:07:46.186	3.301705	1.0965779	7.513234	-0.2244038	-0.098549664	-0.036827233	3.6599772	1.039802	9.038459	Walking_Watch
15:07:46.209	3.301705	1.0965779	7.513234	-0.2244038	-0.098549664	-0.036827233	3.6599772	1.039802	9.038459	Walking_Watch
15:07:46.232	3.301705	1.0965779	7.513234	-0.2244038	-0.098549664	-0.036827233	3.6599772	1.039802	9.038459	Walking_Watch
15:07:46.255	3.301705	1.0965779	7.513234	-0.2244038	-0.098549664	-0.036827233	3.6599772	1.039802	9.038459	Walking_Watch
15:07:46.278	3.737463	0.7206767	7.2019787	-0.51884085	0.090818554	-0.46748725	3.8329709	0.7928173	8.991672	Walking_Watch
15:07:46.301	3.737463	0.7206767	7.2019787	-0.51884085	0.090818554	-0.46748725	3.8329709	0.7928173	8.991672	Walking_Watch
15:07:46.323	3.737463	0.7206767	7.2019787	-0.51884085	0.090818554	-0.46748725	3.8329709	0.7928173	8.991672	Walking_Watch
15:07:46.345	3.737463	0.7206767	7.2019787	-0.51884085	0.090818554	-0.46748725	3.8329709	0.7928173	8.991672	Walking_Watch
15:07:46.367	3.737463	0.7206767	7.2019787	-0.51884085	0.090818554	-0.46748725	3.8329709	0.7928173	8.991672	Walking_Watch
15:07:46.390	3.737463	0.7206767	7.2019787	-0.51884085	0.090818554	-0.46748725	3.8329709	0.7928173	8.991672	Walking_Watch
15:07:46.413	3.737463	0.7206767	7.2019787	-0.51884085	0.090818554	-0.46748725	3.8329709	0.7928173	8.991672	Walking_Watch
15:07:46.435	3.737463	0.7206767	7.2019787	-0.51884085	0.090818554	-0.46748725	3.8329709	0.7928173	8.991672	Walking_Watch
15:07:46.457	3.1556542	0.34716985	11.051972	-0.42598933	0.28324112	-0.06431617	3.743494	0.4052296	9.054967	Walking_Watch
15:07:46.479	3.1556542	0.34716985	11.051972	-0.42598933	0.28324112	-0.06431617	3.743494	0.4052296	9.054967	Walking_Watch
15:07:46.502	3.1556542	0.34716985	11.051972	-0.42598933	0.28324112	-0.06431617	3.743494	0.4052296	9.054967	Walking_Watch
15:07:46.526	3.1556542	0.34716985	11.051972	-0.42598933	0.28324112	-0.06431617	3.743494	0.4052296	9.054967	Walking_Watch
15:07:46.550	3.1556542	0.34716985	11.051972	-0.42598933	0.28324112	-0.06431617	3.743494	0.4052296	9.054967	Walking_Watch
15:07:46.573	3.1556542	0.34716985	11.051972	-0.42598933	0.28324112	-0.06431617	3.743494	0.4052296	9.054967	Walking_Watch
15:07:46.596	3.1556542	0.34716985	11.051972	-0.42598933	0.28324112	-0.06431617	3.743494	0.4052296	9.054967	Walking_Watch
15:07:46.620	3.1556542	0.34716985	11.051972	-0.42598933	0.28324112	-0.06431617	3.743494	0.4052296	9.054967	Walking_Watch
15:07:46.644	3.3424077	-1.3192455	7.692805	-0.17553458	-0.25737464	-0.49864137	3.7861419	-0.20136969	9.044057	Walking_Watch
15:07:46.668	3.3424077	-1.3192455	7.692805	-0.17553458	-0.25737464	-0.49864137	3.7861419	-0.20136969	9.044057	Walking_Watch
15:07:46.690	3.3424077	-1.3192455	7.692805	-0.17553458	-0.25737464	-0.49864137	3.7861419	-0.20136969	9.044057	Walking_Watch
15:07:46.711	3.3424077	-1.3192455	7.692805	-0.17553458	-0.25737464	-0.49864137	3.7861419	-0.20136969	9.044057	Walking_Watch
15:07:46.733	3.3424077	-1.3192455	7.692805	-0.17553458	-0.25737464	-0.49864137	3.7861419	-0.20136969	9.044057	Walking_Watch
15:07:46.756	3.3424077	-1.3192455	7.692805	-0.17553458	-0.25737464	-0.49864137	3.7861419	-0.20136969	9.044057	Walking_Watch
15:07:46.778	3.3424077	-1.3192455	7.692805	-0.17553458	-0.25737464	-0.49864137	3.7861419	-0.20136969	9.044057	Walking_Watch
15:07:46.801	3.3424077	-1.3192455	7.692805	-0.17553458	-0.25737464	-0.49864137	3.7861419	-0.20136969	9.044057	Walking_Watch
15:07:46.824	3.4046588	-0.46209505	7.563514	0.076752774	-0.1822382	-0.27689728	4.015586	-0.23634894	8.94369	Walking_Watch
15:07:46.848	3.4046588	-0.46209505	7.563514	0.076752774	-0.1822382	-0.27689728	4.015586	-0.23634894	8.94369	Walking_Watch
15:07:46.873	3.4046588	-0.46209505	7.563514	0.076752774	-0.1822382	-0.27689728	4.015586	-0.23634894	8.94369	Walking_Watch
15:07:46.896	3.4046588	-0.46209505	7.563514	0.076752774	-0.1822382	-0.27689728	4.015586	-0.23634894	8.94369	Walking_Watch
15:07:46.919	3.4046588	-0.46209505	7.563514	0.076752774	-0.1822382	-0.27689728	4.015586	-0.23634894	8.94369	Walking_Watch
15:07:46.942	3.4046588	-0.46209505	7.563514	0.076752774	-0.1822382	-0.27689728	4.015586	-0.23634894	8.94369	Walking_Watch
15:07:46.963	3.4046588	-0.46209505	7.563514	0.076752774	-0.1822382	-0.27689728	4.015586	-0.23634894	8.94369	Walking_Watch
15:07:46.985	5.619363	-1.1133378	9.835681	0.38768318	-0.50660765	0.025481021	4.16623	-0.09870237	8.877113	Walking_Watch
15:07:47.008	5.619363	-1.1133378	9.835681	0.38768318	-0.50660765	0.025481021	4.16623	-0.09870237	8.877113	Walking_Watch
15:07:47.031	5.619363	-1.1133378	9.835681	0.38768318	-0.50660765	0.025481021	4.16623	-0.09870237	8.877113	Walking_Watch
15:07:47.053	5.619363	-1.1133378	9.835681	0.38768318	-0.50660765	0.025481021	4.16623	-0.09870237	8.877113	Walking_Watch
15:07:47.077	5.619363	-1.1133378	9.835681	0.38768318	-0.50660765	0.025481021	4.16623	-0.09870237	8.877113	Walking_Watch
15:07:47.101	5.619363	-1.1133378	9.835681	0.38768318	-0.50660765	0.025481021	4.16623	-0.09870237	8.877113	Walking_Watch
15:07:47.123	5.619363	-1.1133378	9.835681	0.38768318	-0.50660765	0.025481021	4.16623	-0.09870237	8.877113	Walking_Watch
15:07:47.147	5.619363	-1.1133378	9.835681	0.38768318	-0.50660765	0.025481021	4.16623	-0.09870237	8.877113	Walking_Watch
15:07:47.169	3.8667538	1.9585168	8.293768	-0.052750655	-0.00325469	-0.287282	4.290142	0.23918153	8.815206	Walking_Watch
15:07:47.193	3.8667538	1.9585168	8.293768	-0.052750655	-0.00325469	-0.287282	4.290142	0.23918153	8.815206	Walking_Watch
15:07:47.217	3.8667538	1.9585168	8.293768	-0.052750655	-0.00325469	-0.287282	4.290142	0.23918153	8.815206	Walking_Watch
15:07:47.239	3.8667538	1.9585168	8.293768	-0.052750655	-0.00325469	-0.287282	4.290142	0.23918153	8.815206	Walking_Watch
15:07:47.261	3.8667538	1.9585168	8.293768	-0.052750655	-0.00325469	-0.287282	4.290142	0.23918153	8.815206	Walking_Watch
15:07:47.283	3.8667538	1.9585168	8.293768	-0.052750655	-0.00325469	-0.287282	4.290142	0.23918153	8.815206	Walking_Watch
15:07:47.305	3.8667538	1.9585168	8.293768	-0.052750655	-0.00325469	-0.287282	4.290142	0.23918153	8.815206	Walking_Watch
15:07:47.328	3.8667538	1.9585168	8.293768	-0.052750655	-0.00325469	-0.287282	4.290142	0.23918153	8.815206	Walking_Watch
15:07:47.351	3.7446458	0.89545876	7.1971903	0.0071141366	-0.016693726	-0.025220793	4.2446866	0.41640684	8.830606	Walking_Watch
15:07:47.373	3.7446458	0.89545876	7.1971903	0.0071141366	-0.016693726	-0.025220793	4.2446866	0.41640684	8.830606	Walking_Watch
15:07:47.397	3.7446458	0.89545876	7.1971903	0.0071141366	-0.016693726	-0.025220793	4.2446866	0.41640684	8.830606	Walking_Watch
15:07:47.419	3.7446458	0.89545876	7.1971903	0.0071141366	-0.016693726	-0.025220793	4.2446866	0.41640684	8.830606	Walking_Watch
15:07:47.443	3.7446458	0.89545876	7.1971903	0.0071141366	-0.016693726	-0.025220793	4.2446866	0.41640684	8.830606	Walking_Watch
15:07:47.467	3.7446458	0.89545876	7.1971903	0.0071141366	-0.016693726	-0.025220793	4.2446866	0.41640684	8.830606	Walking_Watch
15:07:47.493	3.7446458	0.89545876	7.1971903	0.0071141366	-0.016693726	-0.025220793	4.2446866	0.41640684	8.830606	Walking_Watch
15:07:47.516	3.7446458	0.89545876	7.1971903	0.0071141366	-0.016693726	-0.025220793	4.2446866	0.41640684	8.830606	Walking_Watch
15:07:47.537	4.685596	0.38547826	9.490906	-0.38689396	-0.06495208	-0.15655683	4.4712296	0.4856227	8.714506	Walking_Watch
15:07:47.560	4.685596	0.38547826	9.490906	-0.38689396	-0.06495208	-0.15655683	4.4712296	0.4856227	8.714506	Walking_Watch
15:07:47.582	4.685596	0.38547826	9.490906	-0.38689396	-0.06495208	-0.15655683	4.4712296	0.4856227	8.714506	Walking_Watch
15:07:47.604	4.685596	0.38547826	9.490906	-0.38689396	-0.06495208	-0.15655683	4.4712296	0.4856227	8.714506	Walking_Watch
15:07:47.627	4.685596	0.38547826	9.490906	-0.38689396	-0.06495208	-0.15655683	4.4712296	0.4856227	8.714506	Walking_Watch
15:07:47.651	4.685596	0.38547826	9.490906	-0.38689396	-0.06495208	-0.15655683	4.4712296	0.4856227	8.714506	Walking_Watch
15:07:47.674	4.685596	0.38547826	9.490906	-0.38689396	-0.06495208	-0.15655683	4.4712296	0.4856227	8.714506	Walking_Watch
15:07:47.698	4.685596	0.38547826	9.490906	-0.38689396	-0.06495208	-0.15655683	4.4712296	0.4856227	8.714506	Walking_Watch
15:07:47.725	4.659259	-1.4293821	9.727939	-0.44675872	-0.04601526	-0.5383476	4.7427793	0.034833267	8.5834255	Walking_Watch
15:07:47.748	4.659259	-1.4293821	9.727939	-0.44675872	-0.04601526	-0.5383476	4.7427793	0.034833267	8.5834255	Walking_Watch
15:07:47.770	4.659259	-1.4293821	9.727939	-0.44675872	-0.04601526	-0.5383476	4.7427793	0.034833267	8.5834255	Walking_Watch
15:07:47.794	4.659259	-1.4293821	9.727939	-0.44675872	-0.04601526	-0.5383476	4.7427793	0.034833267	8.5834255	Walking_Watch
15:07:47.818	4.659259	-1.4293821	9.727939	-0.44675872	-0.04601526	-0.5383476	4.7427793	0.034833267	8.5834255	Walking_Watch
15:07:47.841	4.659259	-1.4293821	9.727939	-0.44675872	-0.04601526	-0.5383476	4.7427793	0.034833267	8.5834255	Walking_Watch
15:07:47.864	4.659259	-1.4293821	9.727939	-0.44675872	-0.04601526	-0.5383476	4.7427793	0.034833267	8.5834255	Walking_Watch
15:07:47.887	3.840417	-0.5147691	6.6225643	-0.14071526	-0.009363342	-0.30133188	4.7226696	-0.0057563717	8.594574	Walking_Watch
15:07:47.911	3.840417	-0.5147691	6.6225643	-0.14071526	-0.009363342	-0.30133188	4.7226696	-0.0057563717	8.594574	Walking_Watch
15:07:47.934	3.840417	-0.5147691	6.6225643	-0.14071526	-0.009363342	-0.30133188	4.7226696	-0.0057563717	8.594574	Walking_Watch
15:07:47.958	3.840417	-0.5147691	6.6225643	-0.14071526	-0.009363342	-0.30133188	4.7226696	-0.0057563717	8.594574	Walking_Watch
15:07:47.982	3.840417	-0.5147691	6.6225643	-0.14071526	-0.009363342	-0.30133188	4.7226696	-0.0057563717	8.594574	Walking_Watch
15:07:48.004	3.840417	-0.5147691	6.6225643	-0.14071526	-0.009363342	-0.30133188	4.7226696	-0.0057563717	8.594574	Walking_Watch
15:07:48.027	3.840417	-0.5147691	6.6225643	-0.14071526	-0.009363342	-0.30133188	4.7226696	-0.0057563717	8.594574	Walking_Watch
15:07:48.050	3.840417	-0.5147691	6.6225643	-0.14071526	-0.009363342	-0.30133188	4.7226696	-0.0057563717	8.594574	Walking_Watch
15:07:48.072	4.599402	-0.31604427	8.090255	0.066368066	0.00041050144	-0.10218981	4.61404	-0.010099077	8.653375	Walking_Watch
15:07:48.098	4.599402	-0.31604427	8.090255	0.066368066	0.00041050144	-0.10218981	4.61404	-0.010099077	8.653375	Walking_Watch
15:07:48.120	4.599402	-0.31604427	8.090255	0.066368066	0.00041050144	-0.10218981	4.61404	-0.010099077	8.653375	Walking_Watch
15:07:48.144	4.599402	-0.31604427	8.090255	0.066368066	0.00041050144	-0.10218981	4.61404	-0.010099077	8.653375	Walking_Watch
15:07:48.167	4.599402	-0.31604427	8.090255	0.066368066	0.00041050144	-0.10218981	4.61404	-0.010099077	8.653375	Walking_Watch
15:07:48.192	4.599402	-0.31604427	8.090255	0.066368066	0.00041050144	-0.10218981	4.61404	-0.010099077	8.653375	Walking_Watch
15:07:48.215	4.599402	-0.31604427	8.090255	0.066368066	0.00041050144	-0.10218981	4.61404	-0.010099077	8.653375	Walking_Watch
15:07:48.240	4.599402	-0.31604427	8.090255	0.066368066	0.00041050144	-0.10218981	4.61404	-0.010099077	8.653375	Walking_Watch
15:07:48.263	4.235472	1.2929084	10.039194	0.5507842	0.0052974233	0.28876394	4.5570693	0.37844285	8.675265	Walking_Watch
15:07:48.286	4.235472	1.2929084	10.039194	0.5507842	0.0052974233	0.28876394	4.5570693	0.37844285	8.675265	Walking_Watch
15:07:48.308	4.235472	1.2929084	10.039194	0.5507842	0.0052974233	0.28876394	4.5570693	0.37844285	8.675265	Walking_Watch
15:07:48.330	4.235472	1.2929084	10.039194	0.5507842	0.0052974233	0.28876394	4.5570693	0.37844285	8.675265	Walking_Watch
15:07:48.352	4.235472	1.2929084	10.039194	0.5507842	0.0052974233	0.28876394	4.5570693	0.37844285	8.675265	Walking_Watch
15:07:48.376	4.235472	1.2929084	10.039194	0.5507842	0.0052974233	0.28876394	4.5570693	0.37844285	8.675265	Walking_Watch
15:07:48.400	4.235472	1.2929084	10.039194	0.5507842	0.0052974233	0.28876394	4.5570693	0.37844285	8.675265	Walking_Watch
15:07:48.423	4.235472	1.2929084	10.039194	-0.03686816	-0.1981207	0.32908106	4.5570693	0.37844285	8.675265	Walking_Watch
15:07:48.446	4.3192716	1.5514901	7.091842	-0.03686816	-0.1981207	0.32908106	4.528563	0.5906528	8.678342	Walking_Watch
15:07:48.470	4.3192716	1.5514901	7.091842	-0.03686816	-0.1981207	0.32908106	4.528563	0.5906528	8.678342	Walking_Watch
15:07:48.494	4.3192716	1.5514901	7.091842	-0.03686816	-0.1981207	0.32908106	4.528563	0.5906528	8.678342	Walking_Watch
15:07:48.517	4.3192716	1.5514901	7.091842	-0.03686816	-0.1981207	0.32908106	4.528563	0.5906528	8.678342	Walking_Watch
15:07:48.541	4.3192716	1.5514901	7.091842	-0.03686816	-0.1981207	0.32908106	4.528563	0.5906528	8.678342	Walking_Watch
15:07:48.563	4.3192716	1.5514901	7.091842	-0.03686816	-0.1981207	0.32908106	4.528563	0.5906528	8.678342	Walking_Watch
15:07:48.585	4.3192716	1.5514901	7.091842	-0.03686816	-0.1981207	0.32908106	4.528563	0.5906528	8.678342	Walking_Watch
15:07:48.607	4.3456087	0.6368771	6.4166565	-0.21401909	0.17328537	0.19591244	4.64468	0.48763534	8.623198	Walking_Watch
15:07:48.629	4.3456087	0.6368771	6.4166565	-0.21401909	0.17328537	0.19591244	4.64468	0.48763534	8.623198	Walking_Watch
15:07:48.653	4.3456087	0.6368771	6.4166565	-0.21401909	0.17328537	0.19591244	4.64468	0.48763534	8.623198	Walking_Watch
15:07:48.676	4.3456087	0.6368771	6.4166565	-0.21401909	0.17328537	0.19591244	4.64468	0.48763534	8.623198	Walking_Watch
15:07:48.699	4.3456087	0.6368771	6.4166565	-0.21401909	0.17328537	0.19591244	4.64468	0.48763534	8.623198	Walking_Watch
15:07:48.723	4.3456087	0.6368771	6.4166565	-0.21401909	0.17328537	0.19591244	4.64468	0.48763534	8.623198	Walking_Watch
15:07:48.746	4.3456087	0.6368771	6.4166565	-0.21401909	0.17328537	0.19591244	4.64468	0.48763534	8.623198	Walking_Watch
15:07:48.769	4.3456087	0.6368771	6.4166565	-0.21401909	0.17328537	0.19591244	4.64468	0.48763534	8.623198	Walking_Watch
15:07:48.794	4.9944572	0.37111259	9.943423	-0.19691485	-0.07716939	-0.009338297	4.5403075	0.19371319	8.690134	Walking_Watch
15:07:48.817	4.9944572	0.37111259	9.943423	-0.19691485	-0.07716939	-0.009338297	4.5403075	0.19371319	8.690134	Walking_Watch
15:07:48.839	4.9944572	0.37111259	9.943423	-0.19691485	-0.07716939	-0.009338297	4.5403075	0.19371319	8.690134	Walking_Watch
15:07:48.861	4.9944572	0.37111259	9.943423	-0.19691485	-0.07716939	-0.009338297	4.5403075	0.19371319	8.690134	Walking_Watch
15:07:48.884	4.9944572	0.37111259	9.943423	-0.19691485	-0.07716939	-0.009338297	4.5403075	0.19371319	8.690134	Walking_Watch
15:07:48.906	4.9944572	0.37111259	9.943423	-0.19691485	-0.07716939	-0.009338297	4.5403075	0.19371319	8.690134	Walking_Watch
15:07:48.928	4.9944572	0.37111259	9.943423	-0.19691485	-0.07716939	-0.009338297	4.5403075	0.19371319	8.690134	Walking_Watch
15:07:48.952	4.9944572	0.37111259	9.943423	-0.19691485	-0.07716939	-0.009338297	4.5403075	0.19371319	8.690134	Walking_Watch
15:07:48.975	4.4413795	-1.8459859	8.822903	-0.05641585	-0.23538348	-0.33676204	4.4192476	-0.002774287	8.754461	Walking_Watch
15:07:49.001	4.4413795	-1.8459859	8.822903	-0.05641585	-0.23538348	-0.33676204	4.4192476	-0.002774287	8.754461	Walking_Watch
15:07:49.024	4.4413795	-1.8459859	8.822903	-0.05641585	-0.23538348	-0.33676204	4.4192476	-0.002774287	8.754461	Walking_Watch
15:07:49.047	4.4413795	-1.8459859	8.822903	-0.05641585	-0.23538348	-0.33676204	4.4192476	-0.002774287	8.754461	Walking_Watch
15:07:49.070	4.4413795	-1.8459859	8.822903	-0.05641585	-0.23538348	-0.33676204	4.4192476	-0.002774287	8.754461	Walking_Watch
15:07:49.094	4.4413795	-1.8459859	8.822903	-0.05641585	-0.23538348	-0.33676204	4.4192476	-0.002774287	8.754461	Walking_Watch
15:07:49.116	4.4413795	-1.8459859	8.822903	-0.05641585	-0.23538348	-0.33676204	4.4192476	-0.002774287	8.754461	Walking_Watch
15:07:49.138	4.4413795	-1.8459859	8.822903	-0.05641585	-0.23538348	-0.33676204	4.4192476	-0.002774287	8.754461	Walking_Watch
15:07:49.161	3.9146392	-0.021548472	6.9122715	-0.06618969	-0.11748649	-0.40945506	4.246396	0.070174925	8.839318	Walking_Watch
15:07:49.183	3.9146392	-0.021548472	6.9122715	-0.06618969	-0.11748649	-0.40945506	4.246396	0.070174925	8.839318	Walking_Watch
15:07:49.206	3.9146392	-0.021548472	6.9122715	-0.06618969	-0.11748649	-0.40945506	4.246396	0.070174925	8.839318	Walking_Watch
15:07:49.230	3.9146392	-0.021548472	6.9122715	-0.06618969	-0.11748649	-0.40945506	4.246396	0.070174925	8.839318	Walking_Watch
15:07:49.253	3.9146392	-0.021548472	6.9122715	-0.06618969	-0.11748649	-0.40945506	4.246396	0.070174925	8.839318	Walking_Watch
15:07:49.276	3.9146392	-0.021548472	6.9122715	-0.06618969	-0.11748649	-0.40945506	4.246396	0.070174925	8.839318	Walking_Watch
15:07:49.299	3.9146392	-0.021548472	6.9122715	-0.06618969	-0.11748649	-0.40945506	4.246396	0.070174925	8.839318	Walking_Watch
15:07:49.322	3.9146392	-0.021548472	6.9122715	-0.06618969	-0.11748649	-0.40945506	4.246396	0.070174925	8.839318	Walking_Watch
15:07:49.347	4.8292522	0.18196489	8.456578	0.36080512	-0.14558628	-0.03804896	4.29559	0.3209392	8.809953	Walking_Watch
15:07:49.370	4.8292522	0.18196489	8.456578	0.36080512	-0.14558628	-0.03804896	4.29559	0.3209392	8.809953	Walking_Watch
15:07:49.393	4.8292522	0.18196489	8.456578	0.36080512	-0.14558628	-0.03804896	4.29559	0.3209392	8.809953	Walking_Watch
15:07:49.416	4.8292522	0.18196489	8.456578	0.36080512	-0.14558628	-0.03804896	4.29559	0.3209392	8.809953	Walking_Watch
15:07:49.439	4.8292522	0.18196489	8.456578	0.36080512	-0.14558628	-0.03804896	4.29559	0.3209392	8.809953	Walking_Watch
15:07:49.461	4.8292522	0.18196489	8.456578	0.36080512	-0.14558628	-0.03804896	4.29559	0.3209392	8.809953	Walking_Watch
15:07:49.484	4.8292522	0.18196489	8.456578	0.36080512	-0.14558628	-0.03804896	4.29559	0.3209392	8.809953	Walking_Watch
15:07:49.507	3.3663504	1.7933118	9.718362	0.1518892	-0.036852278	0.29304	4.212697	0.80858636	8.818715	Walking_Watch
15:07:49.532	3.3663504	1.7933118	9.718362	0.1518892	-0.036852278	0.29304	4.212697	0.80858636	8.818715	Walking_Watch
15:07:49.556	3.3663504	1.7933118	9.718362	0.1518892	-0.036852278	0.29304	4.212697	0.80858636	8.818715	Walking_Watch
15:07:49.580	3.3663504	1.7933118	9.718362	0.1518892	-0.036852278	0.29304	4.212697	0.80858636	8.818715	Walking_Watch
15:07:49.603	3.3663504	1.7933118	9.718362	0.1518892	-0.036852278	0.29304	4.212697	0.80858636	8.818715	Walking_Watch
15:07:49.630	3.3663504	1.7933118	9.718362	0.1518892	-0.036852278	0.29304	4.212697	0.80858636	8.818715	Walking_Watch
15:07:49.654	3.3663504	1.7933118	9.718362	0.1518892	-0.036852278	0.29304	4.212697	0.80858636	8.818715	Walking_Watch
15:07:49.677	3.3663504	1.7933118	9.718362	0.1518892	-0.036852278	0.29304	4.212697	0.80858636	8.818715	Walking_Watch
15:07:49.700	3.7925313	0.7302538	7.597034	-0.14376958	0.08104472	0.3406875	4.257603	0.80662197	8.797302	Walking_Watch
15:07:49.722	3.7925313	0.7302538	7.597034	-0.14376958	0.08104472	0.3406875	4.257603	0.80662197	8.797302	Walking_Watch
15:07:49.745	3.7925313	0.7302538	7.597034	-0.14376958	0.08104472	0.3406875	4.257603	0.80662197	8.797302	Walking_Watch
15:07:49.768	3.7925313	0.7302538	7.597034	-0.14376958	0.08104472	0.3406875	4.257603	0.80662197	8.797302	Walking_Watch
15:07:49.792	3.7925313	0.7302538	7.597034	-0.14376958	0.08104472	0.3406875	4.257603	0.80662197	8.797302	Walking_Watch
15:07:49.815	3.7925313	0.7302538	7.597034	-0.14376958	0.08104472	0.3406875	4.257603	0.80662197	8.797302	Walking_Watch
15:07:49.839	3.7925313	0.7302538	7.597034	-0.14376958	0.08104472	0.3406875	4.257603	0.80662197	8.797302	Walking_Watch
15:07:49.862	3.7925313	0.7302538	7.597034	-0.14376958	0.08104472	0.3406875	4.257603	0.80662197	8.797302	Walking_Watch
15:07:49.886	4.216318	1.647261	7.6305537	0.19648236	0.0052974233	0.13910195	4.371707	0.6981778	8.75049	Walking_Watch
15:07:49.908	4.216318	1.647261	7.6305537	0.19648236	0.0052974233	0.13910195	4.371707	0.6981778	8.75049	Walking_Watch
15:07:49.930	4.216318	1.647261	7.6305537	0.19648236	0.0052974233	0.13910195	4.371707	0.6981778	8.75049	Walking_Watch
15:07:49.953	4.216318	1.647261	7.6305537	0.19648236	0.0052974233	0.13910195	4.371707	0.6981778	8.75049	Walking_Watch
15:07:49.975	4.216318	1.647261	7.6305537	0.19648236	0.0052974233	0.13910195	4.371707	0.6981778	8.75049	Walking_Watch
15:07:49.997	4.216318	1.647261	7.6305537	0.19648236	0.0052974233	0.13910195	4.371707	0.6981778	8.75049	Walking_Watch
15:07:50.021	4.216318	1.647261	7.6305537	0.19648236	0.0052974233	0.13910195	4.371707	0.6981778	8.75049	Walking_Watch
15:07:50.043	4.216318	1.647261	7.6305537	-0.31664443	-0.04051747	-0.048433673	4.371707	0.6981778	8.75049	Walking_Watch
15:07:50.067	5.3535986	0.28970724	9.220352	-0.31664443	-0.04051747	-0.048433673	4.586735	0.79225063	8.631602	Walking_Watch
15:07:50.091	5.3535986	0.28970724	9.220352	-0.31664443	-0.04051747	-0.048433673	4.586735	0.79225063	8.631602	Walking_Watch
15:07:50.114	5.3535986	0.28970724	9.220352	-0.31664443	-0.04051747	-0.048433673	4.586735	0.79225063	8.631602	Walking_Watch
15:07:50.137	5.3535986	0.28970724	9.220352	-0.31664443	-0.04051747	-0.048433673	4.586735	0.79225063	8.631602	Walking_Watch
15:07:50.158	5.3535986	0.28970724	9.220352	-0.31664443	-0.04051747	-0.048433673	4.586735	0.79225063	8.631602	Walking_Watch
15:07:50.180	5.3535986	0.28970724	9.220352	-0.31664443	-0.04051747	-0.048433673	4.586735	0.79225063	8.631602	Walking_Watch
15:07:50.202	5.3535986	0.28970724	9.220352	-0.31664443	-0.04051747	-0.048433673	4.586735	0.79225063	8.631602	Walking_Watch
15:07:50.223	4.0966043	0.18196489	8.200391	0.36691377	-0.21339233	-0.22314113	4.5378313	0.60156935	8.672749	Walking_Watch
15:07:50.245	4.0966043	0.18196489	8.200391	0.36691377	-0.21339233	-0.22314113	4.5378313	0.60156935	8.672749	Walking_Watch
15:07:50.268	4.0966043	0.18196489	8.200391	0.36691377	-0.21339233	-0.22314113	4.5378313	0.60156935	8.672749	Walking_Watch
15:07:50.292	4.0966043	0.18196489	8.200391	0.36691377	-0.21339233	-0.22314113	4.5378313	0.60156935	8.672749	Walking_Watch
15:07:50.315	4.0966043	0.18196489	8.200391	0.36691377	-0.21339233	-0.22314113	4.5378313	0.60156935	8.672749	Walking_Watch
15:07:50.339	4.0966043	0.18196489	8.200391	0.36691377	-0.21339233	-0.22314113	4.5378313	0.60156935	8.672749	Walking_Watch
15:07:50.364	4.0966043	0.18196489	8.200391	0.36691377	-0.21339233	-0.22314113	4.5378313	0.60156935	8.672749	Walking_Watch
15:07:50.387	4.0966043	0.18196489	8.200391	0.36691377	-0.21339233	-0.22314113	4.5378313	0.60156935	8.672749	Walking_Watch
15:07:50.411	3.7877429	-0.016759925	6.742278	-0.10956113	0.12014009	0.11100216	4.561	0.5337408	8.6650305	Walking_Watch
15:07:50.433	3.7877429	-0.016759925	6.742278	-0.10956113	0.12014009	0.11100216	4.561	0.5337408	8.6650305	Walking_Watch
15:07:50.457	3.7877429	-0.016759925	6.742278	-0.10956113	0.12014009	0.11100216	4.561	0.5337408	8.6650305	Walking_Watch
15:07:50.479	3.7877429	-0.016759925	6.742278	-0.10956113	0.12014009	0.11100216	4.561	0.5337408	8.6650305	Walking_Watch
15:07:50.503	3.7877429	-0.016759925	6.742278	-0.10956113	0.12014009	0.11100216	4.561	0.5337408	8.6650305	Walking_Watch
15:07:50.529	3.7877429	-0.016759925	6.742278	-0.10956113	0.12014009	0.11100216	4.561	0.5337408	8.6650305	Walking_Watch
15:07:50.553	3.7877429	-0.016759925	6.742278	-0.10956113	0.12014009	0.11100216	4.561	0.5337408	8.6650305	Walking_Watch
15:07:50.575	3.7877429	-0.016759925	6.742278	-0.10956113	0.12014009	0.11100216	4.561	0.5337408	8.6650305	Walking_Watch
15:07:50.599	5.5619006	-0.08619389	9.921875	0.40600917	0.22643065	0.09878485	4.5129375	0.6008005	8.685781	Walking_Watch
15:07:50.625	5.5619006	-0.08619389	9.921875	0.40600917	0.22643065	0.09878485	4.5129375	0.6008005	8.685781	Walking_Watch
15:07:50.648	5.5619006	-0.08619389	9.921875	0.40600917	0.22643065	0.09878485	4.5129375	0.6008005	8.685781	Walking_Watch
[truncated: 3,206 more rows]
