# Supplementary material for: Real-time Smartphone Activity Classification Using Inertial Sensors—Recognition of Scrolling, Typing, and Watching Videos While Sitting or Walking
Source: Sensors (Basel). 2020 Jan 24;20(3):655. doi: 10.3390/s20030655 (PMC7038357; doi:10.3390/s20030655)
Supplement: Supplementary file 1 [file sensors-20-00655-s001.zip › sensors-668083-supplementary/5Hz_data/8765/2019_09_10_15_01_29_Walking_Scroll.csv]

time	accX	accY	accZ	rotX	rotY	rotZ	graX	graY	graZ	activity
15:09:15.789	-0.19393626	5.61218	7.640131	0.07308759	0.112198845	0.0945088	0.13770518	5.933147	7.8069944	Walking_Scroll
15:09:15.886	0.06943397	5.8420305	7.3815494	-0.030759508	-0.08755409	0.02853535	0.07586101	5.883275	7.845486	Walking_Scroll
15:09:15.907	0.06943397	5.8420305	7.3815494	-0.030759508	-0.08755409	0.02853535	0.07586101	5.883275	7.845486	Walking_Scroll
15:09:15.928	0.06943397	5.8420305	7.3815494	-0.030759508	-0.08755409	0.02853535	0.07586101	5.883275	7.845486	Walking_Scroll
15:09:15.950	0.06943397	5.8420305	7.3815494	-0.030759508	-0.08755409	0.02853535	0.07586101	5.883275	7.845486	Walking_Scroll
15:09:15.972	0.06943397	5.8420305	7.3815494	-0.030759508	-0.08755409	0.02853535	0.07586101	5.883275	7.845486	Walking_Scroll
15:09:15.993	0.06943397	5.8420305	7.3815494	-0.030759508	-0.08755409	0.02853535	0.07586101	5.883275	7.845486	Walking_Scroll
15:09:16.015	0.06943397	5.8420305	7.3815494	-0.030759508	-0.08755409	0.02853535	0.07586101	5.883275	7.845486	Walking_Scroll
15:09:16.037	0.06943397	5.8420305	7.3815494	-0.030759508	-0.08755409	0.02853535	0.07586101	5.883275	7.845486	Walking_Scroll
15:09:16.058	0.06943397	5.8420305	7.3815494	-0.030759508	-0.08755409	0.02853535	0.07586101	5.883275	7.845486	Walking_Scroll
15:09:16.080	0.2657645	5.813299	7.5587254	-0.047863737	0.004686558	0.0908436	0.10382921	5.8819814	7.8461337	Walking_Scroll
15:09:16.102	0.2657645	5.813299	7.5587254	-0.047863737	0.004686558	0.0908436	0.10382921	5.8819814	7.8461337	Walking_Scroll
15:09:16.123	0.2657645	5.813299	7.5587254	-0.047863737	0.004686558	0.0908436	0.10382921	5.8819814	7.8461337	Walking_Scroll
15:09:16.144	0.2657645	5.813299	7.5587254	-0.047863737	0.004686558	0.0908436	0.10382921	5.8819814	7.8461337	Walking_Scroll
15:09:16.166	0.2657645	5.813299	7.5587254	-0.047863737	0.004686558	0.0908436	0.10382921	5.8819814	7.8461337	Walking_Scroll
15:09:16.188	0.2657645	5.813299	7.5587254	-0.047863737	0.004686558	0.0908436	0.10382921	5.8819814	7.8461337	Walking_Scroll
15:09:16.209	0.2657645	5.813299	7.5587254	-0.047863737	0.004686558	0.0908436	0.10382921	5.8819814	7.8461337	Walking_Scroll
15:09:16.231	0.2657645	5.813299	7.5587254	-0.047863737	0.004686558	0.0908436	0.10382921	5.8819814	7.8461337	Walking_Scroll
15:09:16.253	0.13168511	5.751048	7.515629	-0.038089894	0.11342057	-0.025220793	0.1637937	5.886374	7.8418183	Walking_Scroll
15:09:16.274	0.13168511	5.751048	7.515629	-0.038089894	0.11342057	-0.025220793	0.1637937	5.886374	7.8418183	Walking_Scroll
15:09:16.297	0.13168511	5.751048	7.515629	-0.038089894	0.11342057	-0.025220793	0.1637937	5.886374	7.8418183	Walking_Scroll
15:09:16.321	0.13168511	5.751048	7.515629	-0.038089894	0.11342057	-0.025220793	0.1637937	5.886374	7.8418183	Walking_Scroll
15:09:16.344	0.13168511	5.751048	7.515629	-0.038089894	0.11342057	-0.025220793	0.1637937	5.886374	7.8418183	Walking_Scroll
15:09:16.368	0.13168511	5.751048	7.515629	-0.038089894	0.11342057	-0.025220793	0.1637937	5.886374	7.8418183	Walking_Scroll
15:09:16.390	0.13168511	5.751048	7.515629	-0.038089894	0.11342057	-0.025220793	0.1637937	5.886374	7.8418183	Walking_Scroll
15:09:16.415	0.13168511	5.751048	7.515629	-0.038089894	0.11342057	-0.025220793	0.1637937	5.886374	7.8418183	Walking_Scroll
15:09:16.439	0.09577099	5.751048	7.7119594	-0.03931162	-0.024634974	-0.02827512	0.1818335	5.818209	7.8921266	Walking_Scroll
15:09:16.461	0.09577099	5.751048	7.7119594	-0.03931162	-0.024634974	-0.02827512	0.1818335	5.818209	7.8921266	Walking_Scroll
15:09:16.485	0.09577099	5.751048	7.7119594	-0.03931162	-0.024634974	-0.02827512	0.1818335	5.818209	7.8921266	Walking_Scroll
15:09:16.509	0.09577099	5.751048	7.7119594	-0.03931162	-0.024634974	-0.02827512	0.1818335	5.818209	7.8921266	Walking_Scroll
15:09:16.533	0.09577099	5.751048	7.7119594	-0.03931162	-0.024634974	-0.02827512	0.1818335	5.818209	7.8921266	Walking_Scroll
15:09:16.559	0.09577099	5.751048	7.7119594	-0.03931162	-0.024634974	-0.02827512	0.1818335	5.818209	7.8921266	Walking_Scroll
15:09:16.581	0.09577099	5.751048	7.7119594	-0.03931162	-0.024634974	-0.02827512	0.1818335	5.818209	7.8921266	Walking_Scroll
15:09:16.605	0.09577099	5.751048	7.7119594	-0.03931162	-0.024634974	-0.02827512	0.1818335	5.818209	7.8921266	Walking_Scroll
15:09:16.630	0.45730647	5.3296556	7.860404	-0.11383718	-0.13520159	-0.041714154	0.2544719	5.7696443	7.925705	Walking_Scroll
15:09:16.656	0.45730647	5.3296556	7.860404	-0.11383718	-0.13520159	-0.041714154	0.2544719	5.7696443	7.925705	Walking_Scroll
15:09:16.679	0.45730647	5.3296556	7.860404	-0.11383718	-0.13520159	-0.041714154	0.2544719	5.7696443	7.925705	Walking_Scroll
15:09:16.703	0.45730647	5.3296556	7.860404	-0.11383718	-0.13520159	-0.041714154	0.2544719	5.7696443	7.925705	Walking_Scroll
15:09:16.727	0.45730647	5.3296556	7.860404	-0.11383718	-0.13520159	-0.041714154	0.2544719	5.7696443	7.925705	Walking_Scroll
15:09:16.751	0.45730647	5.3296556	7.860404	-0.11383718	-0.13520159	-0.041714154	0.2544719	5.7696443	7.925705	Walking_Scroll
15:09:16.775	0.45730647	5.3296556	7.860404	-0.11383718	-0.13520159	-0.041714154	0.2544719	5.7696443	7.925705	Walking_Scroll
15:09:16.798	-0.15323359	5.4685235	7.4461946	-0.17125851	0.12991394	-0.1321222	0.12720628	5.6648736	8.003958	Walking_Scroll
15:09:16.822	-0.15323359	5.4685235	7.4461946	-0.17125851	0.12991394	-0.1321222	0.12720628	5.6648736	8.003958	Walking_Scroll
15:09:16.846	-0.15323359	5.4685235	7.4461946	-0.17125851	0.12991394	-0.1321222	0.12720628	5.6648736	8.003958	Walking_Scroll
15:09:16.870	-0.15323359	5.4685235	7.4461946	-0.17125851	0.12991394	-0.1321222	0.12720628	5.6648736	8.003958	Walking_Scroll
15:09:16.894	-0.15323359	5.4685235	7.4461946	-0.17125851	0.12991394	-0.1321222	0.12720628	5.6648736	8.003958	Walking_Scroll
15:09:16.918	-0.15323359	5.4685235	7.4461946	-0.17125851	0.12991394	-0.1321222	0.12720628	5.6648736	8.003958	Walking_Scroll
15:09:16.941	-0.15323359	5.4685235	7.4461946	-0.17125851	0.12991394	-0.1321222	0.12720628	5.6648736	8.003958	Walking_Scroll
15:09:16.965	-0.15323359	5.4685235	7.4461946	-0.17125851	0.12991394	-0.1321222	0.12720628	5.6648736	8.003958	Walking_Scroll
15:09:16.991	0.30167863	4.9393888	7.3767605	0.06087028	0.004075693	0.14215627	0.1741833	5.1066685	8.370302	Walking_Scroll
15:09:17.015	0.30167863	4.9393888	7.3767605	0.06087028	0.004075693	0.14215627	0.1741833	5.1066685	8.370302	Walking_Scroll
15:09:17.040	0.30167863	4.9393888	7.3767605	0.06087028	0.004075693	0.14215627	0.1741833	5.1066685	8.370302	Walking_Scroll
15:09:17.062	0.30167863	4.9393888	7.3767605	0.06087028	0.004075693	0.14215627	0.1741833	5.1066685	8.370302	Walking_Scroll
15:09:17.087	0.30167863	4.9393888	7.3767605	0.06087028	0.004075693	0.14215627	0.1741833	5.1066685	8.370302	Walking_Scroll
15:09:17.109	0.30167863	4.9393888	7.3767605	0.06087028	0.004075693	0.14215627	0.1741833	5.1066685	8.370302	Walking_Scroll
15:09:17.134	0.30167863	4.9393888	7.3767605	0.06087028	0.004075693	0.14215627	0.1741833	5.1066685	8.370302	Walking_Scroll
15:09:17.158	-0.09577099	4.9585433	8.075889	-0.26166657	-0.066173814	-0.07103569	0.10217165	5.10036	8.375335	Walking_Scroll
15:09:17.182	-0.09577099	4.9585433	8.075889	-0.26166657	-0.066173814	-0.07103569	0.10217165	5.10036	8.375335	Walking_Scroll
15:09:17.206	-0.09577099	4.9585433	8.075889	-0.26166657	-0.066173814	-0.07103569	0.10217165	5.10036	8.375335	Walking_Scroll
15:09:17.228	-0.09577099	4.9585433	8.075889	-0.26166657	-0.066173814	-0.07103569	0.10217165	5.10036	8.375335	Walking_Scroll
15:09:17.253	-0.09577099	4.9585433	8.075889	-0.26166657	-0.066173814	-0.07103569	0.10217165	5.10036	8.375335	Walking_Scroll
15:09:17.277	-0.09577099	4.9585433	8.075889	-0.26166657	-0.066173814	-0.07103569	0.10217165	5.10036	8.375335	Walking_Scroll
15:09:17.300	-0.09577099	4.9585433	8.075889	-0.26166657	-0.066173814	-0.07103569	0.10217165	5.10036	8.375335	Walking_Scroll
15:09:17.324	-0.09577099	4.9585433	8.075889	-0.26166657	-0.066173814	-0.07103569	0.10217165	5.10036	8.375335	Walking_Scroll
15:09:17.348	0.723071	5.2434616	7.573091	0.05415076	-0.053956505	0.037698325	0.110203564	4.9263077	8.478779	Walking_Scroll
15:09:17.372	0.723071	5.2434616	7.573091	0.05415076	-0.053956505	0.037698325	0.110203564	4.9263077	8.478779	Walking_Scroll
15:09:17.394	0.723071	5.2434616	7.573091	0.05415076	-0.053956505	0.037698325	0.110203564	4.9263077	8.478779	Walking_Scroll
15:09:17.427	0.723071	5.2434616	7.573091	0.05415076	-0.053956505	0.037698325	0.110203564	4.9263077	8.478779	Walking_Scroll
15:09:17.460	0.723071	5.2434616	7.573091	0.05415076	-0.053956505	0.037698325	0.110203564	4.9263077	8.478779	Walking_Scroll
15:09:17.494	0.723071	5.2434616	7.573091	0.05415076	-0.053956505	0.037698325	0.110203564	4.9263077	8.478779	Walking_Scroll
15:09:17.525	0.60335726	4.886715	7.728719	-0.2628883	0.0071300194	-0.08264213	0.29302856	4.6588345	8.624368	Walking_Scroll
15:09:17.556	0.60335726	4.886715	7.728719	-0.2628883	0.0071300194	-0.08264213	0.29302856	4.6588345	8.624368	Walking_Scroll
15:09:17.593	0.60335726	4.886715	7.728719	-0.2628883	0.0071300194	-0.08264213	0.29302856	4.6588345	8.624368	Walking_Scroll
15:09:17.624	0.60335726	4.886715	7.728719	-0.2628883	0.0071300194	-0.08264213	0.29302856	4.6588345	8.624368	Walking_Scroll
15:09:17.657	0.60335726	4.886715	7.728719	-0.2628883	0.0071300194	-0.08264213	0.29302856	4.6588345	8.624368	Walking_Scroll
15:09:17.689	0.5554718	4.3839173	8.58587	-0.123611026	-0.056399968	0.30342472	0.35189724	4.3540754	8.780008	Walking_Scroll
15:09:17.712	0.5554718	4.3839173	8.58587	-0.123611026	-0.056399968	0.30342472	0.35189724	4.3540754	8.780008	Walking_Scroll
15:09:17.733	0.5554718	4.3839173	8.58587	-0.123611026	-0.056399968	0.30342472	0.35189724	4.3540754	8.780008	Walking_Scroll
15:09:17.756	0.5554718	4.3839173	8.58587	-0.123611026	-0.056399968	0.30342472	0.35189724	4.3540754	8.780008	Walking_Scroll
15:09:17.778	0.5554718	4.3839173	8.58587	-0.123611026	-0.056399968	0.30342472	0.35189724	4.3540754	8.780008	Walking_Scroll
15:09:17.803	0.5554718	4.3839173	8.58587	-0.123611026	-0.056399968	0.30342472	0.35189724	4.3540754	8.780008	Walking_Scroll
15:09:17.825	0.5554718	4.3839173	8.58587	-0.123611026	-0.056399968	0.30342472	0.35189724	4.3540754	8.780008	Walking_Scroll
15:09:17.849	0.5554718	4.3839173	8.58587	-0.123611026	-0.056399968	0.30342472	0.35189724	4.3540754	8.780008	Walking_Scroll
15:09:17.873	0.46209505	4.6472874	9.021627	-0.002048842	0.39930552	0.029146213	0.057152946	4.4202375	8.753777	Walking_Scroll
15:09:17.897	0.46209505	4.6472874	9.021627	-0.002048842	0.39930552	0.029146213	0.057152946	4.4202375	8.753777	Walking_Scroll
15:09:17.921	0.46209505	4.6472874	9.021627	-0.002048842	0.39930552	0.029146213	0.057152946	4.4202375	8.753777	Walking_Scroll
15:09:17.945	0.46209505	4.6472874	9.021627	-0.002048842	0.39930552	0.029146213	0.057152946	4.4202375	8.753777	Walking_Scroll
15:09:17.969	0.46209505	4.6472874	9.021627	-0.002048842	0.39930552	0.029146213	0.057152946	4.4202375	8.753777	Walking_Scroll
15:09:17.992	0.46209505	4.6472874	9.021627	-0.002048842	0.39930552	0.029146213	0.057152946	4.4202375	8.753777	Walking_Scroll
15:09:18.016	0.46209505	4.6472874	9.021627	-0.002048842	0.39930552	0.029146213	0.057152946	4.4202375	8.753777	Walking_Scroll
15:09:18.041	0.46209505	4.6472874	9.021627	-0.002048842	0.39930552	0.029146213	0.057152946	4.4202375	8.753777	Walking_Scroll
15:09:18.061	-0.32562137	3.5243726	8.056735	0.093857005	0.068827406	-0.07714434	-0.27798238	4.47011	8.724173	Walking_Scroll
15:09:18.082	-0.32562137	3.5243726	8.056735	0.093857005	0.068827406	-0.07714434	-0.27798238	4.47011	8.724173	Walking_Scroll
15:09:18.103	-0.32562137	3.5243726	8.056735	0.093857005	0.068827406	-0.07714434	-0.27798238	4.47011	8.724173	Walking_Scroll
15:09:18.124	-0.32562137	3.5243726	8.056735	0.093857005	0.068827406	-0.07714434	-0.27798238	4.47011	8.724173	Walking_Scroll
15:09:18.146	-0.32562137	3.5243726	8.056735	0.093857005	0.068827406	-0.07714434	-0.27798238	4.47011	8.724173	Walking_Scroll
15:09:18.167	-0.32562137	3.5243726	8.056735	0.093857005	0.068827406	-0.07714434	-0.27798238	4.47011	8.724173	Walking_Scroll
15:09:18.188	-0.32562137	3.5243726	8.056735	0.093857005	0.068827406	-0.07714434	-0.27798238	4.47011	8.724173	Walking_Scroll
15:09:18.210	-0.32562137	3.5243726	8.056735	0.093857005	0.068827406	-0.07714434	-0.27798238	4.47011	8.724173	Walking_Scroll
15:09:18.233	-1.4964218	3.9697077	8.396722	-0.12422189	0.15007249	0.122608595	-0.61056966	4.406328	8.739671	Walking_Scroll
15:09:18.261	-1.4964218	3.9697077	8.396722	-0.12422189	0.15007249	0.122608595	-0.61056966	4.406328	8.739671	Walking_Scroll
15:09:18.283	-1.4964218	3.9697077	8.396722	-0.12422189	0.15007249	0.122608595	-0.61056966	4.406328	8.739671	Walking_Scroll
15:09:18.304	-1.4964218	3.9697077	8.396722	-0.12422189	0.15007249	0.122608595	-0.61056966	4.406328	8.739671	Walking_Scroll
15:09:18.328	-1.4964218	3.9697077	8.396722	-0.12422189	0.15007249	0.122608595	-0.61056966	4.406328	8.739671	Walking_Scroll
15:09:18.350	-1.4964218	3.9697077	8.396722	-0.12422189	0.15007249	0.122608595	-0.61056966	4.406328	8.739671	Walking_Scroll
15:09:18.371	-1.4964218	3.9697077	8.396722	-0.12422189	0.15007249	0.122608595	-0.61056966	4.406328	8.739671	Walking_Scroll
15:09:18.395	-1.4964218	3.9697077	8.396722	-0.12422189	0.15007249	0.122608595	-0.61056966	4.406328	8.739671	Walking_Scroll
15:09:18.416	-1.1636176	4.400677	8.621783	-0.14438045	0.08287731	0.04930477	-0.8172465	4.1913652	8.828075	Walking_Scroll
15:09:18.438	-1.1636176	4.400677	8.621783	-0.14438045	0.08287731	0.04930477	-0.8172465	4.1913652	8.828075	Walking_Scroll
15:09:18.464	-1.1636176	4.400677	8.621783	-0.14438045	0.08287731	0.04930477	-0.8172465	4.1913652	8.828075	Walking_Scroll
15:09:18.487	-1.1636176	4.400677	8.621783	-0.14438045	0.08287731	0.04930477	-0.8172465	4.1913652	8.828075	Walking_Scroll
15:09:18.513	-1.1636176	4.400677	8.621783	-0.14438045	0.08287731	0.04930477	-0.8172465	4.1913652	8.828075	Walking_Scroll
15:09:18.535	-1.1636176	4.400677	8.621783	-0.14438045	0.08287731	0.04930477	-0.8172465	4.1913652	8.828075	Walking_Scroll
15:09:18.556	-1.1636176	4.400677	8.621783	-0.14438045	0.08287731	0.04930477	-0.8172465	4.1913652	8.828075	Walking_Scroll
15:09:18.580	-1.1636176	4.400677	8.621783	-0.14438045	0.08287731	0.04930477	-0.8172465	4.1913652	8.828075	Walking_Scroll
15:09:18.601	-0.69673395	4.2115293	7.884347	0.040711723	-0.01486113	0.1910255	-0.7878376	4.1366262	8.8565235	Walking_Scroll
15:09:18.623	-0.69673395	4.2115293	7.884347	0.040711723	-0.01486113	0.1910255	-0.7878376	4.1366262	8.8565235	Walking_Scroll
15:09:18.646	-0.69673395	4.2115293	7.884347	0.040711723	-0.01486113	0.1910255	-0.7878376	4.1366262	8.8565235	Walking_Scroll
15:09:18.668	-0.69673395	4.2115293	7.884347	0.040711723	-0.01486113	0.1910255	-0.7878376	4.1366262	8.8565235	Walking_Scroll
15:09:18.689	-0.69673395	4.2115293	7.884347	0.040711723	-0.01486113	0.1910255	-0.7878376	4.1366262	8.8565235	Walking_Scroll
15:09:18.713	-0.69673395	4.2115293	7.884347	0.040711723	-0.01486113	0.1910255	-0.7878376	4.1366262	8.8565235	Walking_Scroll
15:09:18.736	-0.69673395	4.2115293	7.884347	0.040711723	-0.01486113	0.1910255	-0.7878376	4.1366262	8.8565235	Walking_Scroll
15:09:18.758	-0.69673395	4.2115293	7.884347	0.040711723	-0.01486113	0.1910255	-0.7878376	4.1366262	8.8565235	Walking_Scroll
15:09:18.780	-1.472479	4.07745	9.61062	0.011390193	-0.18651427	0.19896676	-0.7154545	4.3185883	8.775436	Walking_Scroll
15:09:18.801	-1.472479	4.07745	9.61062	0.011390193	-0.18651427	0.19896676	-0.7154545	4.3185883	8.775436	Walking_Scroll
15:09:18.823	-1.472479	4.07745	9.61062	0.011390193	-0.18651427	0.19896676	-0.7154545	4.3185883	8.775436	Walking_Scroll
15:09:18.847	-1.472479	4.07745	9.61062	0.011390193	-0.18651427	0.19896676	-0.7154545	4.3185883	8.775436	Walking_Scroll
15:09:18.868	-1.472479	4.07745	9.61062	0.011390193	-0.18651427	0.19896676	-0.7154545	4.3185883	8.775436	Walking_Scroll
15:09:18.890	-1.472479	4.07745	9.61062	0.011390193	-0.18651427	0.19896676	-0.7154545	4.3185883	8.775436	Walking_Scroll
15:09:18.914	-1.472479	4.07745	9.61062	0.011390193	-0.18651427	0.19896676	-0.7154545	4.3185883	8.775436	Walking_Scroll
15:09:18.936	-1.472479	4.07745	9.61062	0.011390193	-0.18651427	0.19896676	-0.7154545	4.3185883	8.775436	Walking_Scroll
15:09:18.957	0.81644773	2.9808722	9.924269	-0.17309111	-0.023413243	0.096341394	-0.3549765	4.442293	8.735581	Walking_Scroll
15:09:18.979	0.81644773	2.9808722	9.924269	-0.17309111	-0.023413243	0.096341394	-0.3549765	4.442293	8.735581	Walking_Scroll
15:09:19.001	0.81644773	2.9808722	9.924269	-0.17309111	-0.023413243	0.096341394	-0.3549765	4.442293	8.735581	Walking_Scroll
15:09:19.022	0.81644773	2.9808722	9.924269	-0.17309111	-0.023413243	0.096341394	-0.3549765	4.442293	8.735581	Walking_Scroll
15:09:19.044	0.81644773	2.9808722	9.924269	-0.17309111	-0.023413243	0.096341394	-0.3549765	4.442293	8.735581	Walking_Scroll
15:09:19.066	0.81644773	2.9808722	9.924269	-0.17309111	-0.023413243	0.096341394	-0.3549765	4.442293	8.735581	Walking_Scroll
15:09:19.087	0.81644773	2.9808722	9.924269	-0.17309111	-0.023413243	0.096341394	-0.3549765	4.442293	8.735581	Walking_Scroll
15:09:19.108	0.81644773	2.9808722	9.924269	-0.17309111	-0.023413243	0.096341394	-0.3549765	4.442293	8.735581	Walking_Scroll
15:09:19.132	0.076616794	3.9098508	8.032792	-0.091846034	-0.051513046	-0.34959024	-0.11611571	4.3391695	8.793661	Walking_Scroll
15:09:19.153	0.076616794	3.9098508	8.032792	-0.091846034	-0.051513046	-0.34959024	-0.11611571	4.3391695	8.793661	Walking_Scroll
15:09:19.174	0.076616794	3.9098508	8.032792	-0.091846034	-0.051513046	-0.34959024	-0.11611571	4.3391695	8.793661	Walking_Scroll
15:09:19.198	0.076616794	3.9098508	8.032792	-0.091846034	-0.051513046	-0.34959024	-0.11611571	4.3391695	8.793661	Walking_Scroll
15:09:19.221	0.076616794	3.9098508	8.032792	-0.091846034	-0.051513046	-0.34959024	-0.11611571	4.3391695	8.793661	Walking_Scroll
15:09:19.242	0.076616794	3.9098508	8.032792	-0.091846034	-0.051513046	-0.34959024	-0.11611571	4.3391695	8.793661	Walking_Scroll
15:09:19.265	0.076616794	3.9098508	8.032792	-0.091846034	-0.051513046	-0.34959024	-0.11611571	4.3391695	8.793661	Walking_Scroll
15:09:19.287	0.076616794	3.9098508	8.032792	-0.091846034	-0.051513046	-0.34959024	-0.11611571	4.3391695	8.793661	Walking_Scroll
15:09:19.308	0.13168511	3.8260512	9.320911	-0.027094316	0.23437189	0.14643234	0.09288199	4.252139	8.836348	Walking_Scroll
15:09:19.333	0.13168511	3.8260512	9.320911	-0.027094316	0.23437189	0.14643234	0.09288199	4.252139	8.836348	Walking_Scroll
15:09:19.355	0.13168511	3.8260512	9.320911	-0.027094316	0.23437189	0.14643234	0.09288199	4.252139	8.836348	Walking_Scroll
15:09:19.380	0.13168511	3.8260512	9.320911	-0.027094316	0.23437189	0.14643234	0.09288199	4.252139	8.836348	Walking_Scroll
15:09:19.413	0.13168511	3.8260512	9.320911	-0.027094316	0.23437189	0.14643234	0.09288199	4.252139	8.836348	Walking_Scroll
15:09:19.446	0.13168511	3.8260512	9.320911	-0.027094316	0.23437189	0.14643234	0.09288199	4.252139	8.836348	Walking_Scroll
15:09:19.480	0.13168511	3.8260512	9.320911	-0.027094316	0.23437189	0.14643234	0.09288199	4.252139	8.836348	Walking_Scroll
15:09:19.513	-0.68236834	5.212336	9.165284	-0.07352007	0.36754054	-0.11501798	0.054767217	4.1499887	8.8850975	Walking_Scroll
15:09:19.547	-0.68236834	5.212336	9.165284	-0.07352007	0.36754054	-0.11501798	0.054767217	4.1499887	8.8850975	Walking_Scroll
15:09:19.581	-0.68236834	5.212336	9.165284	-0.07352007	0.36754054	-0.11501798	0.054767217	4.1499887	8.8850975	Walking_Scroll
15:09:19.613	-0.68236834	5.212336	9.165284	-0.07352007	0.36754054	-0.11501798	0.054767217	4.1499887	8.8850975	Walking_Scroll
15:09:19.648	-0.68236834	5.212336	9.165284	-0.07352007	0.36754054	-0.11501798	0.054767217	4.1499887	8.8850975	Walking_Scroll
15:09:19.681	0.30167863	5.1692395	8.241094	0.32904014	0.31744954	0.040141787	-0.33295918	4.417344	8.749089	Walking_Scroll
15:09:19.714	0.30167863	5.1692395	8.241094	0.32904014	0.31744954	0.040141787	-0.33295918	4.417344	8.749089	Walking_Scroll
15:09:19.748	0.30167863	5.1692395	8.241094	0.32904014	0.31744954	0.040141787	-0.33295918	4.417344	8.749089	Walking_Scroll
15:09:19.781	0.30167863	5.1692395	8.241094	0.32904014	0.31744954	0.040141787	-0.33295918	4.417344	8.749089	Walking_Scroll
15:09:19.815	0.30167863	5.1692395	8.241094	0.32904014	0.31744954	0.040141787	-0.33295918	4.417344	8.749089	Walking_Scroll
15:09:19.848	-1.5658557	3.6464806	8.877971	-0.19386053	0.34371677	0.13360417	-0.52988344	4.637321	8.624664	Walking_Scroll
15:09:19.882	-1.5658557	3.6464806	8.877971	-0.19386053	0.34371677	0.13360417	-0.52988344	4.637321	8.624664	Walking_Scroll
15:09:19.916	-1.5658557	3.6464806	8.877971	-0.19386053	0.34371677	0.13360417	-0.52988344	4.637321	8.624664	Walking_Scroll
15:09:19.950	-1.5658557	3.6464806	8.877971	-0.19386053	0.34371677	0.13360417	-0.52988344	4.637321	8.624664	Walking_Scroll
15:09:19.983	-1.5658557	3.6464806	8.877971	-0.19386053	0.34371677	0.13360417	-0.52988344	4.637321	8.624664	Walking_Scroll
15:09:20.016	-1.5658557	3.6464806	8.877971	-0.19386053	0.34371677	0.13360417	-0.52988344	4.637321	8.624664	Walking_Scroll
15:09:20.050	-1.8842943	4.3408203	8.372779	-0.28854465	0.06821655	0.3015921	-0.68546546	4.413358	8.730564	Walking_Scroll
15:09:20.083	-1.8842943	4.3408203	8.372779	-0.28854465	0.06821655	0.3015921	-0.68546546	4.413358	8.730564	Walking_Scroll
15:09:20.117	-1.8842943	4.3408203	8.372779	-0.28854465	0.06821655	0.3015921	-0.68546546	4.413358	8.730564	Walking_Scroll
15:09:20.151	-1.8842943	4.3408203	8.372779	-0.28854465	0.06821655	0.3015921	-0.68546546	4.413358	8.730564	Walking_Scroll
15:09:20.184	-1.8842943	4.3408203	8.372779	-0.28854465	0.06821655	0.3015921	-0.68546546	4.413358	8.730564	Walking_Scroll
15:09:20.217	-1.0702409	4.271386	8.334471	-0.19935833	0.060275294	0.23561867	-0.6440284	4.1768713	8.849256	Walking_Scroll
15:09:20.251	-1.0702409	4.271386	8.334471	-0.19935833	0.060275294	0.23561867	-0.6440284	4.1768713	8.849256	Walking_Scroll
15:09:20.271	-1.0702409	4.271386	8.334471	-0.19935833	0.060275294	0.23561867	-0.6440284	4.1768713	8.849256	Walking_Scroll
15:09:20.292	-1.0702409	4.271386	8.334471	-0.19935833	0.060275294	0.23561867	-0.6440284	4.1768713	8.849256	Walking_Scroll
15:09:20.315	-1.0702409	4.271386	8.334471	-0.19935833	0.060275294	0.23561867	-0.6440284	4.1768713	8.849256	Walking_Scroll
15:09:20.336	-1.0702409	4.271386	8.334471	-0.19935833	0.060275294	0.23561867	-0.6440284	4.1768713	8.849256	Walking_Scroll
15:09:20.358	-1.0702409	4.271386	8.334471	-0.19935833	0.060275294	0.23561867	-0.6440284	4.1768713	8.849256	Walking_Scroll
15:09:20.379	-1.0702409	4.271386	8.334471	-0.19935833	0.060275294	0.23561867	-0.6440284	4.1768713	8.849256	Walking_Scroll
15:09:20.404	-0.8571504	4.0559015	9.909904	-0.027705183	-0.3844346	-0.13273308	-0.53870344	4.029539	8.924292	Walking_Scroll
15:09:20.426	-0.8571504	4.0559015	9.909904	-0.027705183	-0.3844346	-0.13273308	-0.53870344	4.029539	8.924292	Walking_Scroll
15:09:20.447	-0.8571504	4.0559015	9.909904	-0.027705183	-0.3844346	-0.13273308	-0.53870344	4.029539	8.924292	Walking_Scroll
15:09:20.471	-0.8571504	4.0559015	9.909904	-0.027705183	-0.3844346	-0.13273308	-0.53870344	4.029539	8.924292	Walking_Scroll
15:09:20.493	-0.8571504	4.0559015	9.909904	-0.027705183	-0.3844346	-0.13273308	-0.53870344	4.029539	8.924292	Walking_Scroll
15:09:20.514	-0.8571504	4.0559015	9.909904	-0.027705183	-0.3844346	-0.13273308	-0.53870344	4.029539	8.924292	Walking_Scroll
15:09:20.538	-0.8571504	4.0559015	9.909904	-0.027705183	-0.3844346	-0.13273308	-0.53870344	4.029539	8.924292	Walking_Scroll
15:09:20.561	-0.8571504	4.0559015	9.909904	-0.027705183	-0.3844346	-0.13273308	-0.53870344	4.029539	8.924292	Walking_Scroll
15:09:20.582	0.43575802	3.100586	9.759064	0.05903768	-0.33190018	-0.112574525	-0.059877984	3.9867747	8.959487	Walking_Scroll
15:09:20.604	0.43575802	3.100586	9.759064	0.05903768	-0.33190018	-0.112574525	-0.059877984	3.9867747	8.959487	Walking_Scroll
15:09:20.625	0.43575802	3.100586	9.759064	0.05903768	-0.33190018	-0.112574525	-0.059877984	3.9867747	8.959487	Walking_Scroll
15:09:20.647	0.43575802	3.100586	9.759064	0.05903768	-0.33190018	-0.112574525	-0.059877984	3.9867747	8.959487	Walking_Scroll
15:09:20.672	0.43575802	3.100586	9.759064	0.05903768	-0.33190018	-0.112574525	-0.059877984	3.9867747	8.959487	Walking_Scroll
15:09:20.694	0.43575802	3.100586	9.759064	0.05903768	-0.33190018	-0.112574525	-0.059877984	3.9867747	8.959487	Walking_Scroll
15:09:20.715	0.43575802	3.100586	9.759064	0.05903768	-0.33190018	-0.112574525	-0.059877984	3.9867747	8.959487	Walking_Scroll
15:09:20.738	0.43575802	3.100586	9.759064	0.05903768	-0.33190018	-0.112574525	-0.059877984	3.9867747	8.959487	Walking_Scroll
15:09:20.759	0.38068968	3.553104	7.8963184	-0.21096475	-0.09060842	-0.08080953	0.19006358	4.2823477	8.820189	Walking_Scroll
15:09:20.781	0.38068968	3.553104	7.8963184	-0.21096475	-0.09060842	-0.08080953	0.19006358	4.2823477	8.820189	Walking_Scroll
15:09:20.805	0.38068968	3.553104	7.8963184	-0.21096475	-0.09060842	-0.08080953	0.19006358	4.2823477	8.820189	Walking_Scroll
15:09:20.826	0.38068968	3.553104	7.8963184	-0.21096475	-0.09060842	-0.08080953	0.19006358	4.2823477	8.820189	Walking_Scroll
15:09:20.848	0.38068968	3.553104	7.8963184	-0.21096475	-0.09060842	-0.08080953	0.19006358	4.2823477	8.820189	Walking_Scroll
15:09:20.872	0.38068968	3.553104	7.8963184	-0.21096475	-0.09060842	-0.08080953	0.19006358	4.2823477	8.820189	Walking_Scroll
15:09:20.894	0.38068968	3.553104	7.8963184	-0.21096475	-0.09060842	-0.08080953	0.19006358	4.2823477	8.820189	Walking_Scroll
15:09:20.916	0.38068968	3.553104	7.8963184	-0.21096475	-0.09060842	-0.08080953	0.19006358	4.2823477	8.820189	Walking_Scroll
15:09:20.939	0.20351335	4.5275736	8.444607	-0.10833939	0.13113567	-0.03071858	0.1990281	4.210259	8.854631	Walking_Scroll
15:09:20.960	0.20351335	4.5275736	8.444607	-0.10833939	0.13113567	-0.03071858	0.1990281	4.210259	8.854631	Walking_Scroll
15:09:20.981	0.20351335	4.5275736	8.444607	-0.10833939	0.13113567	-0.03071858	0.1990281	4.210259	8.854631	Walking_Scroll
15:09:21.006	0.20351335	4.5275736	8.444607	-0.10833939	0.13113567	-0.03071858	0.1990281	4.210259	8.854631	Walking_Scroll
15:09:21.028	0.20351335	4.5275736	8.444607	-0.10833939	0.13113567	-0.03071858	0.1990281	4.210259	8.854631	Walking_Scroll
15:09:21.049	0.20351335	4.5275736	8.444607	-0.10833939	0.13113567	-0.03071858	0.1990281	4.210259	8.854631	Walking_Scroll
15:09:21.072	0.20351335	4.5275736	8.444607	-0.10833939	0.13113567	-0.03071858	0.1990281	4.210259	8.854631	Walking_Scroll
15:09:21.094	0.20351335	4.5275736	8.444607	-0.10833939	0.13113567	-0.03071858	0.1990281	4.210259	8.854631	Walking_Scroll
15:09:21.116	-0.062251143	4.6137676	9.5244255	0.2099214	0.4542834	0.33763316	0.13276275	4.573456	8.673883	Walking_Scroll
15:09:21.140	-0.062251143	4.6137676	9.5244255	0.2099214	0.4542834	0.33763316	0.13276275	4.573456	8.673883	Walking_Scroll
15:09:21.161	-0.062251143	4.6137676	9.5244255	0.2099214	0.4542834	0.33763316	0.13276275	4.573456	8.673883	Walking_Scroll
15:09:21.183	-0.062251143	4.6137676	9.5244255	0.2099214	0.4542834	0.33763316	0.13276275	4.573456	8.673883	Walking_Scroll
15:09:21.207	-0.062251143	4.6137676	9.5244255	0.2099214	0.4542834	0.33763316	0.13276275	4.573456	8.673883	Walking_Scroll
15:09:21.228	-0.062251143	4.6137676	9.5244255	0.2099214	0.4542834	0.33763316	0.13276275	4.573456	8.673883	Walking_Scroll
15:09:21.250	-0.062251143	4.6137676	9.5244255	0.2099214	0.4542834	0.33763316	0.13276275	4.573456	8.673883	Walking_Scroll
15:09:21.273	-0.062251143	4.6137676	9.5244255	0.2099214	0.4542834	0.33763316	0.13276275	4.573456	8.673883	Walking_Scroll
15:09:21.296	-1.5371244	2.885101	8.959376	0.18243246	0.39441857	-0.1217375	-0.35422334	4.8038697	8.542113	Walking_Scroll
15:09:21.318	-1.5371244	2.885101	8.959376	0.18243246	0.39441857	-0.1217375	-0.35422334	4.8038697	8.542113	Walking_Scroll
15:09:21.341	-1.5371244	2.885101	8.959376	0.18243246	0.39441857	-0.1217375	-0.35422334	4.8038697	8.542113	Walking_Scroll
15:09:21.362	-1.5371244	2.885101	8.959376	0.18243246	0.39441857	-0.1217375	-0.35422334	4.8038697	8.542113	Walking_Scroll
15:09:21.385	-1.5371244	2.885101	8.959376	0.18243246	0.39441857	-0.1217375	-0.35422334	4.8038697	8.542113	Walking_Scroll
15:09:21.408	-1.5371244	2.885101	8.959376	0.18243246	0.39441857	-0.1217375	-0.35422334	4.8038697	8.542113	Walking_Scroll
15:09:21.429	-1.5371244	2.885101	8.959376	0.18243246	0.39441857	-0.1217375	-0.35422334	4.8038697	8.542113	Walking_Scroll
15:09:21.451	-1.5371244	2.885101	8.959376	0.18243246	0.39441857	-0.1217375	-0.35422334	4.8038697	8.542113	Walking_Scroll
15:09:21.474	-0.37111259	4.09421	7.637737	-0.18042149	-0.58052236	0.39566538	-0.55597913	4.9641237	8.439117	Walking_Scroll
15:09:21.496	-0.37111259	4.09421	7.637737	-0.18042149	-0.58052236	0.39566538	-0.55597913	4.9641237	8.439117	Walking_Scroll
15:09:21.518	-0.37111259	4.09421	7.637737	-0.18042149	-0.58052236	0.39566538	-0.55597913	4.9641237	8.439117	Walking_Scroll
15:09:21.541	-0.37111259	4.09421	7.637737	-0.18042149	-0.58052236	0.39566538	-0.55597913	4.9641237	8.439117	Walking_Scroll
15:09:21.563	-0.37111259	4.09421	7.637737	-0.18042149	-0.58052236	0.39566538	-0.55597913	4.9641237	8.439117	Walking_Scroll
15:09:21.584	-0.37111259	4.09421	7.637737	-0.18042149	-0.58052236	0.39566538	-0.55597913	4.9641237	8.439117	Walking_Scroll
15:09:21.608	-0.37111259	4.09421	7.637737	-0.18042149	-0.58052236	0.39566538	-0.55597913	4.9641237	8.439117	Walking_Scroll
15:09:21.629	-0.37111259	4.09421	7.637737	-0.18042149	-0.58052236	0.39566538	-0.55597913	4.9641237	8.439117	Walking_Scroll
15:09:21.651	-0.80208206	4.860378	8.712766	0.052318163	-0.18101647	0.4158239	0.018917028	4.7817607	8.561819	Walking_Scroll
15:09:21.677	-0.80208206	4.860378	8.712766	0.052318163	-0.18101647	0.4158239	0.018917028	4.7817607	8.561819	Walking_Scroll
15:09:21.700	-0.80208206	4.860378	8.712766	0.052318163	-0.18101647	0.4158239	0.018917028	4.7817607	8.561819	Walking_Scroll
15:09:21.725	-0.80208206	4.860378	8.712766	0.052318163	-0.18101647	0.4158239	0.018917028	4.7817607	8.561819	Walking_Scroll
15:09:21.747	-0.80208206	4.860378	8.712766	0.052318163	-0.18101647	0.4158239	0.018917028	4.7817607	8.561819	Walking_Scroll
15:09:21.768	-0.80208206	4.860378	8.712766	0.052318163	-0.18101647	0.4158239	0.018917028	4.7817607	8.561819	Walking_Scroll
15:09:21.792	-0.80208206	4.860378	8.712766	0.052318163	-0.18101647	0.4158239	0.018917028	4.7817607	8.561819	Walking_Scroll
15:09:21.813	-0.80208206	4.860378	8.712766	0.052318163	-0.18101647	0.4158239	0.018917028	4.7817607	8.561819	Walking_Scroll
15:09:21.835	1.462902	4.5515165	9.663293	0.5403995	-0.22499877	0.4701909	0.4343201	5.1231685	8.350739	Walking_Scroll
15:09:21.859	1.462902	4.5515165	9.663293	0.5403995	-0.22499877	0.4701909	0.4343201	5.1231685	8.350739	Walking_Scroll
15:09:21.880	1.462902	4.5515165	9.663293	0.5403995	-0.22499877	0.4701909	0.4343201	5.1231685	8.350739	Walking_Scroll
15:09:21.902	1.462902	4.5515165	9.663293	0.5403995	-0.22499877	0.4701909	0.4343201	5.1231685	8.350739	Walking_Scroll
15:09:21.925	1.462902	4.5515165	9.663293	0.5403995	-0.22499877	0.4701909	0.4343201	5.1231685	8.350739	Walking_Scroll
15:09:21.947	1.462902	4.5515165	9.663293	0.5403995	-0.22499877	0.4701909	0.4343201	5.1231685	8.350739	Walking_Scroll
15:09:21.969	1.462902	4.5515165	9.663293	0.5403995	-0.22499877	0.4701909	0.4343201	5.1231685	8.350739	Walking_Scroll
15:09:21.994	1.462902	4.5515165	9.663293	0.5403995	-0.22499877	0.4701909	0.4343201	5.1231685	8.350739	Walking_Scroll
15:09:22.018	1.515576	4.5970078	7.597034	0.42555684	-0.18345994	-0.19809566	0.8784825	5.3150797	8.194421	Walking_Scroll
15:09:22.039	1.515576	4.5970078	7.597034	0.42555684	-0.18345994	-0.19809566	0.8784825	5.3150797	8.194421	Walking_Scroll
15:09:22.061	1.515576	4.5970078	7.597034	0.42555684	-0.18345994	-0.19809566	0.8784825	5.3150797	8.194421	Walking_Scroll
15:09:22.085	1.515576	4.5970078	7.597034	0.42555684	-0.18345994	-0.19809566	0.8784825	5.3150797	8.194421	Walking_Scroll
15:09:22.110	1.515576	4.5970078	7.597034	0.42555684	-0.18345994	-0.19809566	0.8784825	5.3150797	8.194421	Walking_Scroll
15:09:22.137	1.515576	4.5970078	7.597034	0.42555684	-0.18345994	-0.19809566	0.8784825	5.3150797	8.194421	Walking_Scroll
15:09:22.161	1.515576	4.5970078	7.597034	0.42555684	-0.18345994	-0.19809566	0.8784825	5.3150797	8.194421	Walking_Scroll
15:09:22.182	1.515576	4.5970078	7.597034	0.42555684	-0.18345994	-0.19809566	0.8784825	5.3150797	8.194421	Walking_Scroll
15:09:22.204	1.5586729	4.06069	7.398309	-0.30564886	-0.12848207	-0.053320594	1.0222378	5.2646823	8.210266	Walking_Scroll
15:09:22.228	1.5586729	4.06069	7.398309	-0.30564886	-0.12848207	-0.053320594	1.0222378	5.2646823	8.210266	Walking_Scroll
15:09:22.250	1.5586729	4.06069	7.398309	-0.30564886	-0.12848207	-0.053320594	1.0222378	5.2646823	8.210266	Walking_Scroll
15:09:22.271	1.5586729	4.06069	7.398309	-0.30564886	-0.12848207	-0.053320594	1.0222378	5.2646823	8.210266	Walking_Scroll
15:09:22.295	1.5586729	4.06069	7.398309	-0.30564886	-0.12848207	-0.053320594	1.0222378	5.2646823	8.210266	Walking_Scroll
15:09:22.316	1.5586729	4.06069	7.398309	-0.30564886	-0.12848207	-0.053320594	1.0222378	5.2646823	8.210266	Walking_Scroll
15:09:22.337	1.5586729	4.06069	7.398309	-0.30564886	-0.12848207	-0.053320594	1.0222378	5.2646823	8.210266	Walking_Scroll
15:09:22.359	1.5586729	4.06069	7.398309	-0.30564886	-0.12848207	-0.053320594	1.0222378	5.2646823	8.210266	Walking_Scroll
15:09:22.380	1.0151725	5.260222	8.344048	0.04926384	0.103646725	-0.06675963	0.56692207	4.9751554	8.4318905	Walking_Scroll
15:09:22.401	1.0151725	5.260222	8.344048	0.04926384	0.103646725	-0.06675963	0.56692207	4.9751554	8.4318905	Walking_Scroll
15:09:22.423	1.0151725	5.260222	8.344048	0.04926384	0.103646725	-0.06675963	0.56692207	4.9751554	8.4318905	Walking_Scroll
15:09:22.445	1.0151725	5.260222	8.344048	0.04926384	0.103646725	-0.06675963	0.56692207	4.9751554	8.4318905	Walking_Scroll
15:09:22.467	1.0151725	5.260222	8.344048	0.04926384	0.103646725	-0.06675963	0.56692207	4.9751554	8.4318905	Walking_Scroll
15:09:22.488	1.0151725	5.260222	8.344048	0.04926384	0.103646725	-0.06675963	0.56692207	4.9751554	8.4318905	Walking_Scroll
15:09:22.510	1.0151725	5.260222	8.344048	0.04926384	0.103646725	-0.06675963	0.56692207	4.9751554	8.4318905	Walking_Scroll
15:09:22.531	1.0151725	5.260222	8.344048	0.04926384	0.103646725	-0.06675963	0.56692207	4.9751554	8.4318905	Walking_Scroll
15:09:22.552	0.749408	5.7127395	9.5483675	0.20014755	0.24353486	-0.06859222	0.06232976	4.883134	8.504205	Walking_Scroll
15:09:22.574	0.749408	5.7127395	9.5483675	0.20014755	0.24353486	-0.06859222	0.06232976	4.883134	8.504205	Walking_Scroll
15:09:22.596	0.749408	5.7127395	9.5483675	0.20014755	0.24353486	-0.06859222	0.06232976	4.883134	8.504205	Walking_Scroll
15:09:22.617	0.749408	5.7127395	9.5483675	0.20014755	0.24353486	-0.06859222	0.06232976	4.883134	8.504205	Walking_Scroll
15:09:22.638	0.749408	5.7127395	9.5483675	0.20014755	0.24353486	-0.06859222	0.06232976	4.883134	8.504205	Walking_Scroll
15:09:22.659	0.749408	5.7127395	9.5483675	0.20014755	0.24353486	-0.06859222	0.06232976	4.883134	8.504205	Walking_Scroll
15:09:22.681	0.749408	5.7127395	9.5483675	0.20014755	0.24353486	-0.06859222	0.06232976	4.883134	8.504205	Walking_Scroll
15:09:22.703	0.749408	5.7127395	9.5483675	0.20014755	0.24353486	-0.06859222	0.06232976	4.883134	8.504205	Walking_Scroll
15:09:22.724	-1.7286664	4.582642	5.446975	0.4121178	-0.18529253	0.043196112	-0.6141697	5.0724173	8.370409	Walking_Scroll
15:09:22.761	-1.7286664	4.582642	5.446975	0.4121178	-0.18529253	0.043196112	-0.6141697	5.0724173	8.370409	Walking_Scroll
15:09:22.796	-1.7286664	4.582642	5.446975	0.4121178	-0.18529253	0.043196112	-0.6141697	5.0724173	8.370409	Walking_Scroll
15:09:22.830	-1.7286664	4.582642	5.446975	0.4121178	-0.18529253	0.043196112	-0.6141697	5.0724173	8.370409	Walking_Scroll
15:09:22.863	-1.7286664	4.582642	5.446975	0.4121178	-0.18529253	0.043196112	-0.6141697	5.0724173	8.370409	Walking_Scroll
15:09:22.897	-1.7286664	4.582642	5.446975	0.4121178	-0.18529253	0.043196112	-0.6141697	5.0724173	8.370409	Walking_Scroll
15:09:22.919	-0.69673395	5.152479	7.0439563	-0.0081574945	0.12930307	0.25150117	-0.687154	4.8772664	8.480003	Walking_Scroll
15:09:22.940	-0.69673395	5.152479	7.0439563	-0.0081574945	0.12930307	0.25150117	-0.687154	4.8772664	8.480003	Walking_Scroll
15:09:22.963	-0.69673395	5.152479	7.0439563	-0.0081574945	0.12930307	0.25150117	-0.687154	4.8772664	8.480003	Walking_Scroll
15:09:22.985	-0.69673395	5.152479	7.0439563	-0.0081574945	0.12930307	0.25150117	-0.687154	4.8772664	8.480003	Walking_Scroll
15:09:23.006	-0.69673395	5.152479	7.0439563	-0.0081574945	0.12930307	0.25150117	-0.687154	4.8772664	8.480003	Walking_Scroll
15:09:23.030	-0.69673395	5.152479	7.0439563	-0.0081574945	0.12930307	0.25150117	-0.687154	4.8772664	8.480003	Walking_Scroll
15:09:23.053	-0.69673395	5.152479	7.0439563	-0.0081574945	0.12930307	0.25150117	-0.687154	4.8772664	8.480003	Walking_Scroll
15:09:23.074	-0.69673395	5.152479	7.0439563	-0.0081574945	0.12930307	0.25150117	-0.687154	4.8772664	8.480003	Walking_Scroll
15:09:23.097	-0.023942748	5.1021996	8.626573	-0.23112331	-0.44674286	0.10733697	-0.37719256	4.7769265	8.55623	Walking_Scroll
15:09:23.120	-0.023942748	5.1021996	8.626573	-0.23112331	-0.44674286	0.10733697	-0.37719256	4.7769265	8.55623	Walking_Scroll
15:09:23.142	-0.023942748	5.1021996	8.626573	-0.23112331	-0.44674286	0.10733697	-0.37719256	4.7769265	8.55623	Walking_Scroll
15:09:23.164	-0.023942748	5.1021996	8.626573	-0.23112331	-0.44674286	0.10733697	-0.37719256	4.7769265	8.55623	Walking_Scroll
15:09:23.186	-0.023942748	5.1021996	8.626573	-0.23112331	-0.44674286	0.10733697	-0.37719256	4.7769265	8.55623	Walking_Scroll
15:09:23.208	-0.023942748	5.1021996	8.626573	-0.23112331	-0.44674286	0.10733697	-0.37719256	4.7769265	8.55623	Walking_Scroll
15:09:23.231	-0.023942748	5.1021996	8.626573	-0.23112331	-0.44674286	0.10733697	-0.37719256	4.7769265	8.55623	Walking_Scroll
15:09:23.253	-0.023942748	5.1021996	8.626573	-0.23112331	-0.44674286	0.10733697	-0.37719256	4.7769265	8.55623	Walking_Scroll
15:09:23.275	0.32083282	3.6728175	9.996098	-0.23478849	-0.007530747	-0.04721194	0.047168434	4.53308	8.695936	Walking_Scroll
15:09:23.298	0.32083282	3.6728175	9.996098	-0.23478849	-0.007530747	-0.04721194	0.047168434	4.53308	8.695936	Walking_Scroll
15:09:23.319	0.32083282	3.6728175	9.996098	-0.23478849	-0.007530747	-0.04721194	0.047168434	4.53308	8.695936	Walking_Scroll
15:09:23.341	0.32083282	3.6728175	9.996098	-0.23478849	-0.007530747	-0.04721194	0.047168434	4.53308	8.695936	Walking_Scroll
15:09:23.365	0.32083282	3.6728175	9.996098	-0.23478849	-0.007530747	-0.04721194	0.047168434	4.53308	8.695936	Walking_Scroll
15:09:23.386	0.32083282	3.6728175	9.996098	-0.23478849	-0.007530747	-0.04721194	0.047168434	4.53308	8.695936	Walking_Scroll
15:09:23.409	0.32083282	3.6728175	9.996098	-0.23478849	-0.007530747	-0.04721194	0.047168434	4.53308	8.695936	Walking_Scroll
15:09:23.432	0.32083282	3.6728175	9.996098	-0.23478849	-0.007530747	-0.04721194	0.047168434	4.53308	8.695936	Walking_Scroll
15:09:23.453	1.0151725	3.100586	7.7143536	0.09507874	-0.14986235	-0.27139947	0.18392012	4.540634	8.690177	Walking_Scroll
15:09:23.474	1.0151725	3.100586	7.7143536	0.09507874	-0.14986235	-0.27139947	0.18392012	4.540634	8.690177	Walking_Scroll
15:09:23.495	1.0151725	3.100586	7.7143536	0.09507874	-0.14986235	-0.27139947	0.18392012	4.540634	8.690177	Walking_Scroll
15:09:23.519	1.0151725	3.100586	7.7143536	0.09507874	-0.14986235	-0.27139947	0.18392012	4.540634	8.690177	Walking_Scroll
15:09:23.540	1.0151725	3.100586	7.7143536	0.09507874	-0.14986235	-0.27139947	0.18392012	4.540634	8.690177	Walking_Scroll
15:09:23.561	1.0151725	3.100586	7.7143536	0.09507874	-0.14986235	-0.27139947	0.18392012	4.540634	8.690177	Walking_Scroll
15:09:23.582	1.0151725	3.100586	7.7143536	0.09507874	-0.14986235	-0.27139947	0.18392012	4.540634	8.690177	Walking_Scroll
15:09:23.604	1.0151725	3.100586	7.7143536	0.09507874	-0.14986235	-0.27139947	0.18392012	4.540634	8.690177	Walking_Scroll
15:09:23.626	0.25379312	4.8484063	8.262642	0.0028380798	0.039505877	-0.22436287	0.2513358	4.3864713	8.767328	Walking_Scroll
15:09:23.649	0.25379312	4.8484063	8.262642	0.0028380798	0.039505877	-0.22436287	0.2513358	4.3864713	8.767328	Walking_Scroll
15:09:23.671	0.25379312	4.8484063	8.262642	0.0028380798	0.039505877	-0.22436287	0.2513358	4.3864713	8.767328	Walking_Scroll
15:09:23.693	0.25379312	4.8484063	8.262642	0.0028380798	0.039505877	-0.22436287	0.2513358	4.3864713	8.767328	Walking_Scroll
15:09:23.716	0.25379312	4.8484063	8.262642	0.0028380798	0.039505877	-0.22436287	0.2513358	4.3864713	8.767328	Walking_Scroll
15:09:23.738	0.25379312	4.8484063	8.262642	0.0028380798	0.039505877	-0.22436287	0.2513358	4.3864713	8.767328	Walking_Scroll
15:09:23.759	0.25379312	4.8484063	8.262642	0.0028380798	0.039505877	-0.22436287	0.2513358	4.3864713	8.767328	Walking_Scroll
15:09:23.780	0.25379312	4.8484063	8.262642	0.0028380798	0.039505877	-0.22436287	0.2513358	4.3864713	8.767328	Walking_Scroll
15:09:23.802	0.25379312	4.8484063	8.262642	0.00039461895	0.5508001	0.24783596	0.2513358	4.3864713	8.767328	Walking_Scroll
15:09:23.824	0.27294734	5.2267017	9.72315	0.00039461895	0.5508001	0.24783596	0.039182257	4.686651	8.614181	Walking_Scroll
15:09:23.845	0.27294734	5.2267017	9.72315	0.00039461895	0.5508001	0.24783596	0.039182257	4.686651	8.614181	Walking_Scroll
15:09:23.867	0.27294734	5.2267017	9.72315	0.00039461895	0.5508001	0.24783596	0.039182257	4.686651	8.614181	Walking_Scroll
15:09:23.889	0.27294734	5.2267017	9.72315	0.00039461895	0.5508001	0.24783596	0.039182257	4.686651	8.614181	Walking_Scroll
15:09:23.911	0.27294734	5.2267017	9.72315	0.00039461895	0.5508001	0.24783596	0.039182257	4.686651	8.614181	Walking_Scroll
15:09:23.934	0.27294734	5.2267017	9.72315	0.00039461895	0.5508001	0.24783596	0.039182257	4.686651	8.614181	Walking_Scroll
15:09:23.955	0.27294734	5.2267017	9.72315	0.00039461895	0.5508001	0.24783596	0.039182257	4.686651	8.614181	Walking_Scroll
15:09:23.976	0.27294734	5.2267017	9.72315	0.00039461895	0.5508001	0.24783596	0.039182257	4.686651	8.614181	Walking_Scroll
15:09:23.999	-2.152453	3.8475995	7.9322324	0.3589725	0.35654494	-0.30194274	-0.41747212	4.783181	8.550863	Walking_Scroll
15:09:24.020	-2.152453	3.8475995	7.9322324	0.3589725	0.35654494	-0.30194274	-0.41747212	4.783181	8.550863	Walking_Scroll
15:09:24.041	-2.152453	3.8475995	7.9322324	0.3589725	0.35654494	-0.30194274	-0.41747212	4.783181	8.550863	Walking_Scroll
15:09:24.062	-2.152453	3.8475995	7.9322324	0.3589725	0.35654494	-0.30194274	-0.41747212	4.783181	8.550863	Walking_Scroll
15:09:24.100	-2.152453	3.8475995	7.9322324	0.3589725	0.35654494	-0.30194274	-0.41747212	4.783181	8.550863	Walking_Scroll
15:09:24.133	-2.152453	3.8475995	7.9322324	0.3589725	0.35654494	-0.30194274	-0.41747212	4.783181	8.550863	Walking_Scroll
15:09:24.166	-0.4956149	4.1851926	7.972935	-0.47119337	-0.12054082	0.24478164	-0.5707624	4.6805906	8.598642	Walking_Scroll
15:09:24.200	-0.4956149	4.1851926	7.972935	-0.47119337	-0.12054082	0.24478164	-0.5707624	4.6805906	8.598642	Walking_Scroll
15:09:24.233	-0.4956149	4.1851926	7.972935	-0.47119337	-0.12054082	0.24478164	-0.5707624	4.6805906	8.598642	Walking_Scroll
15:09:24.267	-0.4956149	4.1851926	7.972935	-0.47119337	-0.12054082	0.24478164	-0.5707624	4.6805906	8.598642	Walking_Scroll
15:09:24.300	-0.4956149	4.1851926	7.972935	-0.47119337	-0.12054082	0.24478164	-0.5707624	4.6805906	8.598642	Walking_Scroll
15:09:24.334	-0.4956149	4.1851926	7.972935	-0.47119337	-0.12054082	0.24478164	-0.5707624	4.6805906	8.598642	Walking_Scroll
15:09:24.368	-0.7015225	4.9537544	7.5850625	-0.13582832	0.001632232	0.16598003	-0.48483855	4.5363092	8.680851	Walking_Scroll
15:09:24.401	-0.7015225	4.9537544	7.5850625	-0.13582832	0.001632232	0.16598003	-0.48483855	4.5363092	8.680851	Walking_Scroll
15:09:24.434	-0.7015225	4.9537544	7.5850625	-0.13582832	0.001632232	0.16598003	-0.48483855	4.5363092	8.680851	Walking_Scroll
15:09:24.469	-0.7015225	4.9537544	7.5850625	-0.13582832	0.001632232	0.16598003	-0.48483855	4.5363092	8.680851	Walking_Scroll
15:09:24.501	-0.7015225	4.9537544	7.5850625	-0.13582832	0.001632232	0.16598003	-0.48483855	4.5363092	8.680851	Walking_Scroll
15:09:24.535	0.84996754	4.6137676	9.39274	0.11645901	-0.27325714	0.02853535	-0.22657165	4.5067277	8.706804	Walking_Scroll
15:09:24.569	0.84996754	4.6137676	9.39274	0.11645901	-0.27325714	0.02853535	-0.22657165	4.5067277	8.706804	Walking_Scroll
15:09:24.602	0.84996754	4.6137676	9.39274	0.11645901	-0.27325714	0.02853535	-0.22657165	4.5067277	8.706804	Walking_Scroll
15:09:24.635	0.84996754	4.6137676	9.39274	0.11645901	-0.27325714	0.02853535	-0.22657165	4.5067277	8.706804	Walking_Scroll
15:09:24.670	0.84996754	4.6137676	9.39274	0.11645901	-0.27325714	0.02853535	-0.22657165	4.5067277	8.706804	Walking_Scroll
15:09:24.703	-0.2083019	3.15326	7.702382	-0.014877012	0.2777433	-0.062483575	0.11174057	4.3351984	8.795677	Walking_Scroll
15:09:24.736	-0.2083019	3.15326	7.702382	-0.014877012	0.2777433	-0.062483575	0.11174057	4.3351984	8.795677	Walking_Scroll
15:09:24.769	-0.2083019	3.15326	7.702382	-0.014877012	0.2777433	-0.062483575	0.11174057	4.3351984	8.795677	Walking_Scroll
15:09:24.803	-0.2083019	3.15326	7.702382	-0.014877012	0.2777433	-0.062483575	0.11174057	4.3351984	8.795677	Walking_Scroll
15:09:24.837	-0.2083019	3.15326	7.702382	-0.014877012	0.2777433	-0.062483575	0.11174057	4.3351984	8.795677	Walking_Scroll
15:09:24.870	-0.2083019	3.15326	7.702382	-0.014877012	0.2777433	-0.062483575	0.11174057	4.3351984	8.795677	Walking_Scroll
15:09:24.903	-0.05506832	4.249838	8.298556	0.37668762	0.5043743	0.033422273	0.12183964	4.0439243	8.933207	Walking_Scroll
15:09:24.937	-0.05506832	4.249838	8.298556	0.37668762	0.5043743	0.033422273	0.12183964	4.0439243	8.933207	Walking_Scroll
15:09:24.970	-0.05506832	4.249838	8.298556	0.37668762	0.5043743	0.033422273	0.12183964	4.0439243	8.933207	Walking_Scroll
15:09:25.004	-0.05506832	4.249838	8.298556	0.37668762	0.5043743	0.033422273	0.12183964	4.0439243	8.933207	Walking_Scroll
15:09:25.025	-0.05506832	4.249838	8.298556	0.37668762	0.5043743	0.033422273	0.12183964	4.0439243	8.933207	Walking_Scroll
15:09:25.054	-0.05506832	4.249838	8.298556	0.37668762	0.5043743	0.033422273	0.12183964	4.0439243	8.933207	Walking_Scroll
15:09:25.087	-0.79250497	4.790944	9.335278	-0.15965207	0.72978365	0.30647904	-0.28223288	4.2916865	8.813178	Walking_Scroll
15:09:25.124	-0.79250497	4.790944	9.335278	-0.15965207	0.72978365	0.30647904	-0.28223288	4.2916865	8.813178	Walking_Scroll
15:09:25.146	-0.79250497	4.790944	9.335278	-0.15965207	0.72978365	0.30647904	-0.28223288	4.2916865	8.813178	Walking_Scroll
15:09:25.167	-0.79250497	4.790944	9.335278	-0.15965207	0.72978365	0.30647904	-0.28223288	4.2916865	8.813178	Walking_Scroll
15:09:25.188	-0.79250497	4.790944	9.335278	-0.15965207	0.72978365	0.30647904	-0.28223288	4.2916865	8.813178	Walking_Scroll
15:09:25.209	-0.79250497	4.790944	9.335278	-0.15965207	0.72978365	0.30647904	-0.28223288	4.2916865	8.813178	Walking_Scroll
15:09:25.230	-0.79250497	4.790944	9.335278	-0.15965207	0.72978365	0.30647904	-0.28223288	4.2916865	8.813178	Walking_Scroll
15:09:25.251	-1.1013664	4.333637	10.163696	-0.011211821	0.3345538	-0.032551177	-0.76552	4.288961	8.785736	Walking_Scroll
15:09:25.273	-1.1013664	4.333637	10.163696	-0.011211821	0.3345538	-0.032551177	-0.76552	4.288961	8.785736	Walking_Scroll
15:09:25.295	-1.1013664	4.333637	10.163696	-0.011211821	0.3345538	-0.032551177	-0.76552	4.288961	8.785736	Walking_Scroll
15:09:25.317	-1.1013664	4.333637	10.163696	-0.011211821	0.3345538	-0.032551177	-0.76552	4.288961	8.785736	Walking_Scroll
15:09:25.340	-1.1013664	4.333637	10.163696	-0.011211821	0.3345538	-0.032551177	-0.76552	4.288961	8.785736	Walking_Scroll
15:09:25.363	-1.1013664	4.333637	10.163696	-0.011211821	0.3345538	-0.032551177	-0.76552	4.288961	8.785736	Walking_Scroll
15:09:25.385	-1.1013664	4.333637	10.163696	-0.011211821	0.3345538	-0.032551177	-0.76552	4.288961	8.785736	Walking_Scroll
15:09:25.407	-1.1013664	4.333637	10.163696	-0.011211821	0.3345538	-0.032551177	-0.76552	4.288961	8.785736	Walking_Scroll
15:09:25.429	-0.9529214	3.6392977	8.310528	-0.110782854	-0.069228135	0.3718416	-0.7264643	4.585415	8.63809	Walking_Scroll
15:09:25.451	-0.9529214	3.6392977	8.310528	-0.110782854	-0.069228135	0.3718416	-0.7264643	4.585415	8.63809	Walking_Scroll
15:09:25.474	-0.9529214	3.6392977	8.310528	-0.110782854	-0.069228135	0.3718416	-0.7264643	4.585415	8.63809	Walking_Scroll
15:09:25.496	-0.9529214	3.6392977	8.310528	-0.110782854	-0.069228135	0.3718416	-0.7264643	4.585415	8.63809	Walking_Scroll
15:09:25.519	-0.9529214	3.6392977	8.310528	-0.110782854	-0.069228135	0.3718416	-0.7264643	4.585415	8.63809	Walking_Scroll
15:09:25.541	-0.9529214	3.6392977	8.310528	-0.110782854	-0.069228135	0.3718416	-0.7264643	4.585415	8.63809	Walking_Scroll
15:09:25.564	-0.9529214	3.6392977	8.310528	-0.110782854	-0.069228135	0.3718416	-0.7264643	4.585415	8.63809	Walking_Scroll
15:09:25.586	-0.9529214	3.6392977	8.310528	-0.110782854	-0.069228135	0.3718416	-0.7264643	4.585415	8.63809	Walking_Scroll
15:09:25.610	-1.1061549	4.7765784	7.24747	0.022996634	-0.1944555	0.08656754	-0.3498767	4.4860396	8.713403	Walking_Scroll
15:09:25.632	-1.1061549	4.7765784	7.24747	0.022996634	-0.1944555	0.08656754	-0.3498767	4.4860396	8.713403	Walking_Scroll
15:09:25.654	-1.1061549	4.7765784	7.24747	0.022996634	-0.1944555	0.08656754	-0.3498767	4.4860396	8.713403	Walking_Scroll
15:09:25.675	-1.1061549	4.7765784	7.24747	0.022996634	-0.1944555	0.08656754	-0.3498767	4.4860396	8.713403	Walking_Scroll
15:09:25.698	-1.1061549	4.7765784	7.24747	0.022996634	-0.1944555	0.08656754	-0.3498767	4.4860396	8.713403	Walking_Scroll
15:09:25.720	-1.1061549	4.7765784	7.24747	0.022996634	-0.1944555	0.08656754	-0.3498767	4.4860396	8.713403	Walking_Scroll
15:09:25.742	-1.1061549	4.7765784	7.24747	0.022996634	-0.1944555	0.08656754	-0.3498767	4.4860396	8.713403	Walking_Scroll
15:09:25.764	-1.1061549	4.7765784	7.24747	0.022996634	-0.1944555	0.08656754	-0.3498767	4.4860396	8.713403	Walking_Scroll
15:09:25.792	-1.2522057	4.802915	10.482135	-0.2066887	0.054777507	-0.31782526	-0.01294643	4.5888395	8.66676	Walking_Scroll
15:09:25.824	-1.2522057	4.802915	10.482135	-0.2066887	0.054777507	-0.31782526	-0.01294643	4.5888395	8.66676	Walking_Scroll
15:09:25.858	-1.2522057	4.802915	10.482135	-0.2066887	0.054777507	-0.31782526	-0.01294643	4.5888395	8.66676	Walking_Scroll
15:09:25.891	-1.2522057	4.802915	10.482135	-0.2066887	0.054777507	-0.31782526	-0.01294643	4.5888395	8.66676	Walking_Scroll
15:09:25.924	-1.2522057	4.802915	10.482135	-0.2066887	0.054777507	-0.31782526	-0.01294643	4.5888395	8.66676	Walking_Scroll
15:09:25.958	-1.2522057	4.802915	10.482135	-0.2066887	0.054777507	-0.31782526	-0.01294643	4.5888395	8.66676	Walking_Scroll
15:09:25.991	0.75180227	3.7015488	8.983319	-0.099176414	-0.57563543	-0.20725864	0.17149127	4.3613815	8.781759	Walking_Scroll
15:09:26.025	0.75180227	3.7015488	8.983319	-0.099176414	-0.57563543	-0.20725864	0.17149127	4.3613815	8.781759	Walking_Scroll
15:09:26.059	0.75180227	3.7015488	8.983319	-0.099176414	-0.57563543	-0.20725864	0.17149127	4.3613815	8.781759	Walking_Scroll
15:09:26.092	0.75180227	3.7015488	8.983319	-0.099176414	-0.57563543	-0.20725864	0.17149127	4.3613815	8.781759	Walking_Scroll
15:09:26.125	0.75180227	3.7015488	8.983319	-0.099176414	-0.57563543	-0.20725864	0.17149127	4.3613815	8.781759	Walking_Scroll
15:09:26.158	0.2777359	2.8635526	8.770228	-0.26899695	0.6925208	0.080458894	0.07325579	4.632907	8.642983	Walking_Scroll
15:09:26.192	0.2777359	2.8635526	8.770228	-0.26899695	0.6925208	0.080458894	0.07325579	4.632907	8.642983	Walking_Scroll
15:09:26.225	0.2777359	2.8635526	8.770228	-0.26899695	0.6925208	0.080458894	0.07325579	4.632907	8.642983	Walking_Scroll
15:09:26.259	0.2777359	2.8635526	8.770228	-0.26899695	0.6925208	0.080458894	0.07325579	4.632907	8.642983	Walking_Scroll
15:09:26.293	0.2777359	2.8635526	8.770228	-0.26899695	0.6925208	0.080458894	0.07325579	4.632907	8.642983	Walking_Scroll
15:09:26.326	0.339987	5.296136	7.699988	-0.21157563	0.07615779	-0.04599021	0.06919862	4.437599	8.744902	Walking_Scroll
15:09:26.360	0.339987	5.296136	7.699988	-0.21157563	0.07615779	-0.04599021	0.06919862	4.437599	8.744902	Walking_Scroll
15:09:26.382	0.339987	5.296136	7.699988	-0.21157563	0.07615779	-0.04599021	0.06919862	4.437599	8.744902	Walking_Scroll
15:09:26.402	0.339987	5.296136	7.699988	-0.21157563	0.07615779	-0.04599021	0.06919862	4.437599	8.744902	Walking_Scroll
15:09:26.427	0.339987	5.296136	7.699988	-0.21157563	0.07615779	-0.04599021	0.06919862	4.437599	8.744902	Walking_Scroll
15:09:26.448	0.339987	5.296136	7.699988	-0.21157563	0.07615779	-0.04599021	0.06919862	4.437599	8.744902	Walking_Scroll
15:09:26.477	0.339987	5.296136	7.699988	-0.21157563	0.07615779	-0.04599021	0.06919862	4.437599	8.744902	Walking_Scroll
15:09:26.498	0.339987	5.296136	7.699988	-0.21157563	0.07615779	-0.04599021	0.06919862	4.437599	8.744902	Walking_Scroll
15:09:26.519	0.15802214	4.9202347	9.840469	-0.09551122	0.5220894	-0.0068948357	0.049238224	4.740831	8.584432	Walking_Scroll
15:09:26.539	0.15802214	4.9202347	9.840469	-0.09551122	0.5220894	-0.0068948357	0.049238224	4.740831	8.584432	Walking_Scroll
15:09:26.563	0.15802214	4.9202347	9.840469	-0.09551122	0.5220894	-0.0068948357	0.049238224	4.740831	8.584432	Walking_Scroll
15:09:26.587	0.15802214	4.9202347	9.840469	-0.09551122	0.5220894	-0.0068948357	0.049238224	4.740831	8.584432	Walking_Scroll
15:09:26.611	0.15802214	4.9202347	9.840469	-0.09551122	0.5220894	-0.0068948357	0.049238224	4.740831	8.584432	Walking_Scroll
15:09:26.636	0.15802214	4.9202347	9.840469	-0.09551122	0.5220894	-0.0068948357	0.049238224	4.740831	8.584432	Walking_Scroll
15:09:26.660	0.15802214	4.9202347	9.840469	-0.09551122	0.5220894	-0.0068948357	0.049238224	4.740831	8.584432	Walking_Scroll
15:09:26.684	0.15802214	4.9202347	9.840469	-0.09551122	0.5220894	-0.0068948357	0.049238224	4.740831	8.584432	Walking_Scroll
15:09:26.707	-2.0375278	3.6440864	8.430242	0.41395038	-0.12909293	-0.17427191	-0.67415684	4.5699224	8.650528	Walking_Scroll
15:09:26.732	-2.0375278	3.6440864	8.430242	0.41395038	-0.12909293	-0.17427191	-0.67415684	4.5699224	8.650528	Walking_Scroll
15:09:26.756	-2.0375278	3.6440864	8.430242	0.41395038	-0.12909293	-0.17427191	-0.67415684	4.5699224	8.650528	Walking_Scroll
15:09:26.779	-2.0375278	3.6440864	8.430242	0.41395038	-0.12909293	-0.17427191	-0.67415684	4.5699224	8.650528	Walking_Scroll
15:09:26.803	-2.0375278	3.6440864	8.430242	0.41395038	-0.12909293	-0.17427191	-0.67415684	4.5699224	8.650528	Walking_Scroll
15:09:26.827	-2.0375278	3.6440864	8.430242	0.41395038	-0.12909293	-0.17427191	-0.67415684	4.5699224	8.650528	Walking_Scroll
15:09:26.850	-2.0375278	3.6440864	8.430242	0.41395038	-0.12909293	-0.17427191	-0.67415684	4.5699224	8.650528	Walking_Scroll
15:09:26.874	-0.3519584	4.371946	7.190007	-0.100398146	-0.15658186	0.034644	-0.5103715	4.5629587	8.665407	Walking_Scroll
15:09:26.898	-0.3519584	4.371946	7.190007	-0.100398146	-0.15658186	0.034644	-0.5103715	4.5629587	8.665407	Walking_Scroll
15:09:26.920	-0.3519584	4.371946	7.190007	-0.100398146	-0.15658186	0.034644	-0.5103715	4.5629587	8.665407	Walking_Scroll
15:09:26.944	-0.3519584	4.371946	7.190007	-0.100398146	-0.15658186	0.034644	-0.5103715	4.5629587	8.665407	Walking_Scroll
15:09:26.982	-0.3519584	4.371946	7.190007	-0.100398146	-0.15658186	0.034644	-0.5103715	4.5629587	8.665407	Walking_Scroll
15:09:27.016	-0.3519584	4.371946	7.190007	-0.100398146	-0.15658186	0.034644	-0.5103715	4.5629587	8.665407	Walking_Scroll
15:09:27.051	-0.57462597	4.865166	7.944204	-0.09673296	-0.15474927	-0.039881557	-0.37687063	4.521416	8.693972	Walking_Scroll
15:09:27.081	-0.57462597	4.865166	7.944204	-0.09673296	-0.15474927	-0.039881557	-0.37687063	4.521416	8.693972	Walking_Scroll
15:09:27.114	-0.57462597	4.865166	7.944204	-0.09673296	-0.15474927	-0.039881557	-0.37687063	4.521416	8.693972	Walking_Scroll
15:09:27.149	-0.57462597	4.865166	7.944204	-0.09673296	-0.15474927	-0.039881557	-0.37687063	4.521416	8.693972	Walking_Scroll
15:09:27.183	-0.57462597	4.865166	7.944204	-0.09673296	-0.15474927	-0.039881557	-0.37687063	4.521416	8.693972	Walking_Scroll
15:09:27.216	-0.57462597	4.865166	7.944204	-0.09673296	-0.15474927	-0.039881557	-0.37687063	4.521416	8.693972	Walking_Scroll
15:09:27.240	0.8571504	4.2115293	9.474146	-0.2696078	-0.15658186	-0.16022201	-0.18396658	4.5315375	8.694923	Walking_Scroll
15:09:27.264	0.8571504	4.2115293	9.474146	-0.2696078	-0.15658186	-0.16022201	-0.18396658	4.5315375	8.694923	Walking_Scroll
15:09:27.288	0.8571504	4.2115293	9.474146	-0.2696078	-0.15658186	-0.16022201	-0.18396658	4.5315375	8.694923	Walking_Scroll
15:09:27.311	0.8571504	4.2115293	9.474146	-0.2696078	-0.15658186	-0.16022201	-0.18396658	4.5315375	8.694923	Walking_Scroll
15:09:27.335	0.8571504	4.2115293	9.474146	-0.2696078	-0.15658186	-0.16022201	-0.18396658	4.5315375	8.694923	Walking_Scroll
15:09:27.359	0.8571504	4.2115293	9.474146	-0.2696078	-0.15658186	-0.16022201	-0.18396658	4.5315375	8.694923	Walking_Scroll
15:09:27.383	0.8571504	4.2115293	9.474146	-0.2696078	-0.15658186	-0.16022201	-0.18396658	4.5315375	8.694923	Walking_Scroll
15:09:27.407	0.34716985	2.9473522	9.165284	0.06331374	-0.05701083	-0.32637736	0.010331716	4.477099	8.725012	Walking_Scroll
15:09:27.431	0.34716985	2.9473522	9.165284	0.06331374	-0.05701083	-0.32637736	0.010331716	4.477099	8.725012	Walking_Scroll
15:09:27.454	0.34716985	2.9473522	9.165284	0.06331374	-0.05701083	-0.32637736	0.010331716	4.477099	8.725012	Walking_Scroll
15:09:27.478	0.34716985	2.9473522	9.165284	0.06331374	-0.05701083	-0.32637736	0.010331716	4.477099	8.725012	Walking_Scroll
15:09:27.502	0.34716985	2.9473522	9.165284	0.06331374	-0.05701083	-0.32637736	0.010331716	4.477099	8.725012	Walking_Scroll
15:09:27.526	0.34716985	2.9473522	9.165284	0.06331374	-0.05701083	-0.32637736	0.010331716	4.477099	8.725012	Walking_Scroll
15:09:27.550	0.34716985	2.9473522	9.165284	0.06331374	-0.05701083	-0.32637736	0.010331716	4.477099	8.725012	Walking_Scroll
15:09:27.572	0.34716985	2.9473522	9.165284	0.06331374	-0.05701083	-0.32637736	0.010331716	4.477099	8.725012	Walking_Scroll
15:09:27.596	-0.3974496	4.786155	7.0080423	-0.022207396	-0.0044764206	-0.21947594	0.098489895	4.4682713	8.728988	Walking_Scroll
15:09:27.620	-0.3974496	4.786155	7.0080423	-0.022207396	-0.0044764206	-0.21947594	0.098489895	4.4682713	8.728988	Walking_Scroll
15:09:27.644	-0.3974496	4.786155	7.0080423	-0.022207396	-0.0044764206	-0.21947594	0.098489895	4.4682713	8.728988	Walking_Scroll
15:09:27.668	-0.3974496	4.786155	7.0080423	-0.022207396	-0.0044764206	-0.21947594	0.098489895	4.4682713	8.728988	Walking_Scroll
15:09:27.692	-0.3974496	4.786155	7.0080423	-0.022207396	-0.0044764206	-0.21947594	0.098489895	4.4682713	8.728988	Walking_Scroll
15:09:27.717	-0.3974496	4.786155	7.0080423	-0.022207396	-0.0044764206	-0.21947594	0.098489895	4.4682713	8.728988	Walking_Scroll
15:09:27.740	-0.3974496	4.786155	7.0080423	-0.022207396	-0.0044764206	-0.21947594	0.098489895	4.4682713	8.728988	Walking_Scroll
15:09:27.765	-0.3974496	4.786155	7.0080423	-0.022207396	-0.0044764206	-0.21947594	0.098489895	4.4682713	8.728988	Walking_Scroll
15:09:27.788	0.117319465	5.0495257	8.825297	0.05415076	0.39686206	0.09878485	-0.12726738	4.4716635	8.726877	Walking_Scroll
15:09:27.812	0.117319465	5.0495257	8.825297	0.05415076	0.39686206	0.09878485	-0.12726738	4.4716635	8.726877	Walking_Scroll
15:09:27.836	0.117319465	5.0495257	8.825297	0.05415076	0.39686206	0.09878485	-0.12726738	4.4716635	8.726877	Walking_Scroll
15:09:27.860	0.117319465	5.0495257	8.825297	0.05415076	0.39686206	0.09878485	-0.12726738	4.4716635	8.726877	Walking_Scroll
15:09:27.883	0.117319465	5.0495257	8.825297	0.05415076	0.39686206	0.09878485	-0.12726738	4.4716635	8.726877	Walking_Scroll
15:09:27.907	0.117319465	5.0495257	8.825297	0.05415076	0.39686206	0.09878485	-0.12726738	4.4716635	8.726877	Walking_Scroll
15:09:27.931	0.117319465	5.0495257	8.825297	0.05415076	0.39686206	0.09878485	-0.12726738	4.4716635	8.726877	Walking_Scroll
15:09:27.954	-2.4014575	3.059883	9.871595	0.030327016	0.45917028	-0.041103292	-0.7846362	4.5232306	8.665742	Walking_Scroll
15:09:27.978	-2.4014575	3.059883	9.871595	0.030327016	0.45917028	-0.041103292	-0.7846362	4.5232306	8.665742	Walking_Scroll
15:09:28.002	-2.4014575	3.059883	9.871595	0.030327016	0.45917028	-0.041103292	-0.7846362	4.5232306	8.665742	Walking_Scroll
15:09:28.022	-2.4014575	3.059883	9.871595	0.030327016	0.45917028	-0.041103292	-0.7846362	4.5232306	8.665742	Walking_Scroll
15:09:28.044	-2.4014575	3.059883	9.871595	0.030327016	0.45917028	-0.041103292	-0.7846362	4.5232306	8.665742	Walking_Scroll
15:09:28.064	-2.4014575	3.059883	9.871595	0.030327016	0.45917028	-0.041103292	-0.7846362	4.5232306	8.665742	Walking_Scroll
15:09:28.085	-2.4014575	3.059883	9.871595	0.030327016	0.45917028	-0.041103292	-0.7846362	4.5232306	8.665742	Walking_Scroll
15:09:28.106	-2.4014575	3.059883	9.871595	0.030327016	0.45917028	-0.041103292	-0.7846362	4.5232306	8.665742	Walking_Scroll
15:09:28.127	-0.82602483	3.9457648	7.676045	-0.21768428	-0.2213336	0.4866843	-1.0665776	4.6533275	8.566172	Walking_Scroll
15:09:28.149	-0.82602483	3.9457648	7.676045	-0.21768428	-0.2213336	0.4866843	-1.0665776	4.6533275	8.566172	Walking_Scroll
15:09:28.170	-0.82602483	3.9457648	7.676045	-0.21768428	-0.2213336	0.4866843	-1.0665776	4.6533275	8.566172	Walking_Scroll
15:09:28.191	-0.82602483	3.9457648	7.676045	-0.21768428	-0.2213336	0.4866843	-1.0665776	4.6533275	8.566172	Walking_Scroll
15:09:28.212	-0.82602483	3.9457648	7.676045	-0.21768428	-0.2213336	0.4866843	-1.0665776	4.6533275	8.566172	Walking_Scroll
15:09:28.233	-0.82602483	3.9457648	7.676045	-0.21768428	-0.2213336	0.4866843	-1.0665776	4.6533275	8.566172	Walking_Scroll
15:09:28.256	-0.82602483	3.9457648	7.676045	-0.21768428	-0.2213336	0.4866843	-1.0665776	4.6533275	8.566172	Walking_Scroll
15:09:28.277	-0.82602483	3.9457648	7.676045	-0.21768428	-0.2213336	0.4866843	-1.0665776	4.6533275	8.566172	Walking_Scroll
15:09:28.298	-0.82602483	3.9457648	7.676045	-0.21768428	-0.2213336	0.4866843	-1.0665776	4.6533275	8.566172	Walking_Scroll
15:09:28.321	-0.67757976	4.6496816	7.6353426	-0.077185266	-0.111377835	0.2313426	-0.7291198	4.540337	8.661645	Walking_Scroll
15:09:28.342	-0.67757976	4.6496816	7.6353426	-0.077185266	-0.111377835	0.2313426	-0.7291198	4.540337	8.661645	Walking_Scroll
15:09:28.363	-0.67757976	4.6496816	7.6353426	-0.077185266	-0.111377835	0.2313426	-0.7291198	4.540337	8.661645	Walking_Scroll
15:09:28.386	-0.67757976	4.6496816	7.6353426	-0.077185266	-0.111377835	0.2313426	-0.7291198	4.540337	8.661645	Walking_Scroll
15:09:28.409	-0.67757976	4.6496816	7.6353426	-0.077185266	-0.111377835	0.2313426	-0.7291198	4.540337	8.661645	Walking_Scroll
15:09:28.430	-0.67757976	4.6496816	7.6353426	-0.077185266	-0.111377835	0.2313426	-0.7291198	4.540337	8.661645	Walking_Scroll
15:09:28.454	-0.67757976	4.6496816	7.6353426	-0.077185266	-0.111377835	0.2313426	-0.7291198	4.540337	8.661645	Walking_Scroll
15:09:28.476	-0.67757976	4.6496816	7.6353426	-0.077185266	-0.111377835	0.2313426	-0.7291198	4.540337	8.661645	Walking_Scroll
15:09:28.498	-0.409421	5.011217	9.656111	0.02482923	-0.2634833	0.033422273	-0.50761795	4.672074	8.60723	Walking_Scroll
15:09:28.521	-0.409421	5.011217	9.656111	0.02482923	-0.2634833	0.033422273	-0.50761795	4.672074	8.60723	Walking_Scroll
15:09:28.542	-0.409421	5.011217	9.656111	0.02482923	-0.2634833	0.033422273	-0.50761795	4.672074	8.60723	Walking_Scroll
15:09:28.563	-0.409421	5.011217	9.656111	0.02482923	-0.2634833	0.033422273	-0.50761795	4.672074	8.60723	Walking_Scroll
15:09:28.584	-0.409421	5.011217	9.656111	0.02482923	-0.2634833	0.033422273	-0.50761795	4.672074	8.60723	Walking_Scroll
15:09:28.607	-0.409421	5.011217	9.656111	0.02482923	-0.2634833	0.033422273	-0.50761795	4.672074	8.60723	Walking_Scroll
15:09:28.628	-0.409421	5.011217	9.656111	0.02482923	-0.2634833	0.033422273	-0.50761795	4.672074	8.60723	Walking_Scroll
15:09:28.650	-0.409421	5.011217	9.656111	0.02482923	-0.2634833	0.033422273	-0.50761795	4.672074	8.60723	Walking_Scroll
15:09:28.671	0.9960183	4.1420956	8.044764	0.4225025	-0.5676941	-0.33187515	-0.013946692	4.5240684	8.700746	Walking_Scroll
15:09:28.693	0.9960183	4.1420956	8.044764	0.4225025	-0.5676941	-0.33187515	-0.013946692	4.5240684	8.700746	Walking_Scroll
15:09:28.715	0.9960183	4.1420956	8.044764	0.4225025	-0.5676941	-0.33187515	-0.013946692	4.5240684	8.700746	Walking_Scroll
15:09:28.738	0.9960183	4.1420956	8.044764	0.4225025	-0.5676941	-0.33187515	-0.013946692	4.5240684	8.700746	Walking_Scroll
15:09:28.761	0.9960183	4.1420956	8.044764	0.4225025	-0.5676941	-0.33187515	-0.013946692	4.5240684	8.700746	Walking_Scroll
15:09:28.782	0.9960183	4.1420956	8.044764	0.4225025	-0.5676941	-0.33187515	-0.013946692	4.5240684	8.700746	Walking_Scroll
15:09:28.805	0.9960183	4.1420956	8.044764	0.4225025	-0.5676941	-0.33187515	-0.013946692	4.5240684	8.700746	Walking_Scroll
15:09:28.826	0.9960183	4.1420956	8.044764	0.4225025	-0.5676941	-0.33187515	-0.013946692	4.5240684	8.700746	Walking_Scroll
15:09:28.847	-0.102953814	3.5985951	8.011244	-0.11628064	0.007740884	-0.1095202	-0.07698344	4.7140837	8.598945	Walking_Scroll
15:09:28.869	-0.102953814	3.5985951	8.011244	-0.11628064	0.007740884	-0.1095202	-0.07698344	4.7140837	8.598945	Walking_Scroll
15:09:28.890	-0.102953814	3.5985951	8.011244	-0.11628064	0.007740884	-0.1095202	-0.07698344	4.7140837	8.598945	Walking_Scroll
15:09:28.913	-0.102953814	3.5985951	8.011244	-0.11628064	0.007740884	-0.1095202	-0.07698344	4.7140837	8.598945	Walking_Scroll
15:09:28.934	-0.102953814	3.5985951	8.011244	-0.11628064	0.007740884	-0.1095202	-0.07698344	4.7140837	8.598945	Walking_Scroll
15:09:28.956	-0.102953814	3.5985951	8.011244	-0.11628064	0.007740884	-0.1095202	-0.07698344	4.7140837	8.598945	Walking_Scroll
15:09:28.978	-0.102953814	3.5985951	8.011244	-0.11628064	0.007740884	-0.1095202	-0.07698344	4.7140837	8.598945	Walking_Scroll
15:09:29.000	-0.102953814	3.5985951	8.011244	-0.11628064	0.007740884	-0.1095202	-0.07698344	4.7140837	8.598945	Walking_Scroll
15:09:29.023	-0.29928434	5.157268	7.9489923	-0.078407	0.13419	0.04136352	-0.22394451	4.721873	8.592096	Walking_Scroll
15:09:29.044	-0.29928434	5.157268	7.9489923	-0.078407	0.13419	0.04136352	-0.22394451	4.721873	8.592096	Walking_Scroll
15:09:29.066	-0.29928434	5.157268	7.9489923	-0.078407	0.13419	0.04136352	-0.22394451	4.721873	8.592096	Walking_Scroll
15:09:29.090	-0.29928434	5.157268	7.9489923	-0.078407	0.13419	0.04136352	-0.22394451	4.721873	8.592096	Walking_Scroll
15:09:29.111	-0.29928434	5.157268	7.9489923	-0.078407	0.13419	0.04136352	-0.22394451	4.721873	8.592096	Walking_Scroll
15:09:29.133	-0.29928434	5.157268	7.9489923	-0.078407	0.13419	0.04136352	-0.22394451	4.721873	8.592096	Walking_Scroll
15:09:29.156	-0.29928434	5.157268	7.9489923	-0.078407	0.13419	0.04136352	-0.22394451	4.721873	8.592096	Walking_Scroll
15:09:29.178	-0.29928434	5.157268	7.9489923	-0.078407	0.13419	0.04136352	-0.22394451	4.721873	8.592096	Walking_Scroll
15:09:29.200	-0.29928434	5.157268	7.9489923	-0.078407	0.13419	0.04136352	-0.22394451	4.721873	8.592096	Walking_Scroll
15:09:29.223	0.84278476	5.463735	9.014444	0.22885822	0.4200749	0.12321946	-0.45248118	4.976374	8.4380865	Walking_Scroll
15:09:29.246	0.84278476	5.463735	9.014444	0.22885822	0.4200749	0.12321946	-0.45248118	4.976374	8.4380865	Walking_Scroll
15:09:29.267	0.84278476	5.463735	9.014444	0.22885822	0.4200749	0.12321946	-0.45248118	4.976374	8.4380865	Walking_Scroll
15:09:29.290	0.84278476	5.463735	9.014444	0.22885822	0.4200749	0.12321946	-0.45248118	4.976374	8.4380865	Walking_Scroll
15:09:29.313	0.84278476	5.463735	9.014444	0.22885822	0.4200749	0.12321946	-0.45248118	4.976374	8.4380865	Walking_Scroll
15:09:29.334	0.84278476	5.463735	9.014444	0.22885822	0.4200749	0.12321946	-0.45248118	4.976374	8.4380865	Walking_Scroll
15:09:29.358	0.84278476	5.463735	9.014444	0.22885822	0.4200749	0.12321946	-0.45248118	4.976374	8.4380865	Walking_Scroll
15:09:29.379	0.84278476	5.463735	9.014444	0.22885822	0.4200749	0.12321946	-0.45248118	4.976374	8.4380865	Walking_Scroll
15:09:29.401	-1.9728824	4.5347567	6.821289	0.36935723	-0.049069583	0.02181583	-0.9849876	5.034786	8.357696	Walking_Scroll
15:09:29.424	-1.9728824	4.5347567	6.821289	0.36935723	-0.049069583	0.02181583	-0.9849876	5.034786	8.357696	Walking_Scroll
15:09:29.446	-1.9728824	4.5347567	6.821289	0.36935723	-0.049069583	0.02181583	-0.9849876	5.034786	8.357696	Walking_Scroll
15:09:29.468	-1.9728824	4.5347567	6.821289	0.36935723	-0.049069583	0.02181583	-0.9849876	5.034786	8.357696	Walking_Scroll
15:09:29.492	-1.9728824	4.5347567	6.821289	0.36935723	-0.049069583	0.02181583	-0.9849876	5.034786	8.357696	Walking_Scroll
15:09:29.514	-1.9728824	4.5347567	6.821289	0.36935723	-0.049069583	0.02181583	-0.9849876	5.034786	8.357696	Walking_Scroll
15:09:29.536	-1.9728824	4.5347567	6.821289	0.36935723	-0.049069583	0.02181583	-0.9849876	5.034786	8.357696	Walking_Scroll
15:09:29.573	-0.8236305	4.6113734	7.4629545	-0.025872586	-0.005087286	0.33274624	-0.8153892	4.8411756	8.489318	Walking_Scroll
15:09:29.608	-0.8236305	4.6113734	7.4629545	-0.025872586	-0.005087286	0.33274624	-0.8153892	4.8411756	8.489318	Walking_Scroll
15:09:29.641	-0.8236305	4.6113734	7.4629545	-0.025872586	-0.005087286	0.33274624	-0.8153892	4.8411756	8.489318	Walking_Scroll
15:09:29.675	-0.8236305	4.6113734	7.4629545	-0.025872586	-0.005087286	0.33274624	-0.8153892	4.8411756	8.489318	Walking_Scroll
15:09:29.711	-0.8236305	4.6113734	7.4629545	-0.025872586	-0.005087286	0.33274624	-0.8153892	4.8411756	8.489318	Walking_Scroll
15:09:29.741	-0.8236305	4.6113734	7.4629545	-0.025872586	-0.005087286	0.33274624	-0.8153892	4.8411756	8.489318	Walking_Scroll
15:09:29.775	-0.5219519	5.0806513	8.241094	0.019331442	-0.14680803	-0.0038405098	-0.46414474	4.786782	8.546441	Walking_Scroll
15:09:29.809	-0.5219519	5.0806513	8.241094	0.019331442	-0.14680803	-0.0038405098	-0.46414474	4.786782	8.546441	Walking_Scroll
15:09:29.842	-0.5219519	5.0806513	8.241094	0.019331442	-0.14680803	-0.0038405098	-0.46414474	4.786782	8.546441	Walking_Scroll
15:09:29.875	-0.5219519	5.0806513	8.241094	0.019331442	-0.14680803	-0.0038405098	-0.46414474	4.786782	8.546441	Walking_Scroll
15:09:29.909	-0.5219519	5.0806513	8.241094	0.019331442	-0.14680803	-0.0038405098	-0.46414474	4.786782	8.546441	Walking_Scroll
15:09:29.942	0.8332076	5.3033185	8.521224	-0.09734382	-0.5072185	-0.005673106	-0.14628756	4.9612403	8.457839	Walking_Scroll
15:09:29.976	0.8332076	5.3033185	8.521224	-0.09734382	-0.5072185	-0.005673106	-0.14628756	4.9612403	8.457839	Walking_Scroll
15:09:30.010	0.8332076	5.3033185	8.521224	-0.09734382	-0.5072185	-0.005673106	-0.14628756	4.9612403	8.457839	Walking_Scroll
15:09:30.031	0.8332076	5.3033185	8.521224	-0.09734382	-0.5072185	-0.005673106	-0.14628756	4.9612403	8.457839	Walking_Scroll
15:09:30.060	0.8332076	5.3033185	8.521224	-0.09734382	-0.5072185	-0.005673106	-0.14628756	4.9612403	8.457839	Walking_Scroll
15:09:30.093	0.8332076	5.3033185	8.521224	-0.09734382	-0.5072185	-0.005673106	-0.14628756	4.9612403	8.457839	Walking_Scroll
15:09:30.115	0.90982443	4.3192716	6.8452315	0.29177734	0.08532077	-0.22741719	0.08505583	5.003343	8.43384	Walking_Scroll
15:09:30.139	0.90982443	4.3192716	6.8452315	0.29177734	0.08532077	-0.22741719	0.08505583	5.003343	8.43384	Walking_Scroll
15:09:30.163	0.90982443	4.3192716	6.8452315	0.29177734	0.08532077	-0.22741719	0.08505583	5.003343	8.43384	Walking_Scroll
15:09:30.187	0.90982443	4.3192716	6.8452315	0.29177734	0.08532077	-0.22741719	0.08505583	5.003343	8.43384	Walking_Scroll
15:09:30.213	0.90982443	4.3192716	6.8452315	0.29177734	0.08532077	-0.22741719	0.08505583	5.003343	8.43384	Walking_Scroll
15:09:30.237	0.90982443	4.3192716	6.8452315	0.29177734	0.08532077	-0.22741719	0.08505583	5.003343	8.43384	Walking_Scroll
15:09:30.260	0.90982443	4.3192716	6.8452315	0.29177734	0.08532077	-0.22741719	0.08505583	5.003343	8.43384	Walking_Scroll
15:09:30.286	0.90982443	4.3192716	6.8452315	0.29177734	0.08532077	-0.22741719	0.08505583	5.003343	8.43384	Walking_Scroll
15:09:30.310	0.5818088	4.846012	6.857203	-0.023429126	-0.12115168	-0.22741719	0.110071465	4.8743525	8.508756	Walking_Scroll
15:09:30.334	0.5818088	4.846012	6.857203	-0.023429126	-0.12115168	-0.22741719	0.110071465	4.8743525	8.508756	Walking_Scroll
15:09:30.356	0.5818088	4.846012	6.857203	-0.023429126	-0.12115168	-0.22741719	0.110071465	4.8743525	8.508756	Walking_Scroll
15:09:30.381	0.5818088	4.846012	6.857203	-0.023429126	-0.12115168	-0.22741719	0.110071465	4.8743525	8.508756	Walking_Scroll
15:09:30.404	0.5818088	4.846012	6.857203	-0.023429126	-0.12115168	-0.22741719	0.110071465	4.8743525	8.508756	Walking_Scroll
15:09:30.428	0.5818088	4.846012	6.857203	-0.023429126	-0.12115168	-0.22741719	0.110071465	4.8743525	8.508756	Walking_Scroll
15:09:30.452	0.5818088	4.846012	6.857203	-0.023429126	-0.12115168	-0.22741719	0.110071465	4.8743525	8.508756	Walking_Scroll
15:09:30.476	0.28970724	6.0335727	8.408693	0.11523728	0.2942367	0.10733697	-0.040903818	4.961042	8.45912	Walking_Scroll
15:09:30.499	0.28970724	6.0335727	8.408693	0.11523728	0.2942367	0.10733697	-0.040903818	4.961042	8.45912	Walking_Scroll
15:09:30.520	0.28970724	6.0335727	8.408693	0.11523728	0.2942367	0.10733697	-0.040903818	4.961042	8.45912	Walking_Scroll
15:09:30.541	0.28970724	6.0335727	8.408693	0.11523728	0.2942367	0.10733697	-0.040903818	4.961042	8.45912	Walking_Scroll
15:09:30.562	0.28970724	6.0335727	8.408693	0.11523728	0.2942367	0.10733697	-0.040903818	4.961042	8.45912	Walking_Scroll
15:09:30.583	0.28970724	6.0335727	8.408693	0.11523728	0.2942367	0.10733697	-0.040903818	4.961042	8.45912	Walking_Scroll
15:09:30.604	0.28970724	6.0335727	8.408693	0.11523728	0.2942367	0.10733697	-0.040903818	4.961042	8.45912	Walking_Scroll
15:09:30.625	0.28970724	6.0335727	8.408693	0.11523728	0.2942367	0.10733697	-0.040903818	4.961042	8.45912	Walking_Scroll
15:09:30.647	-2.8467927	4.0582957	9.613013	-0.2628883	0.56057394	-0.19992825	-0.41009048	5.0944037	8.369542	Walking_Scroll
15:09:30.669	-2.8467927	4.0582957	9.613013	-0.2628883	0.56057394	-0.19992825	-0.41009048	5.0944037	8.369542	Walking_Scroll
15:09:30.691	-2.8467927	4.0582957	9.613013	-0.2628883	0.56057394	-0.19992825	-0.41009048	5.0944037	8.369542	Walking_Scroll
15:09:30.714	-2.8467927	4.0582957	9.613013	-0.2628883	0.56057394	-0.19992825	-0.41009048	5.0944037	8.369542	Walking_Scroll
15:09:30.735	-2.8467927	4.0582957	9.613013	-0.2628883	0.56057394	-0.19992825	-0.41009048	5.0944037	8.369542	Walking_Scroll
15:09:30.757	-2.8467927	4.0582957	9.613013	-0.2628883	0.56057394	-0.19992825	-0.41009048	5.0944037	8.369542	Walking_Scroll
15:09:30.781	-2.8467927	4.0582957	9.613013	-0.2628883	0.56057394	-0.19992825	-0.41009048	5.0944037	8.369542	Walking_Scroll
15:09:30.802	-2.8467927	4.0582957	9.613013	-0.2628883	0.56057394	-0.19992825	-0.41009048	5.0944037	8.369542	Walking_Scroll
15:09:30.823	-0.90982443	4.2594147	7.467743	-0.2842686	0.0071300194	0.4579736	-0.8343897	4.9888954	8.401492	Walking_Scroll
15:09:30.844	-0.90982443	4.2594147	7.467743	-0.2842686	0.0071300194	0.4579736	-0.8343897	4.9888954	8.401492	Walking_Scroll
15:09:30.869	-0.90982443	4.2594147	7.467743	-0.2842686	0.0071300194	0.4579736	-0.8343897	4.9888954	8.401492	Walking_Scroll
15:09:30.890	-0.90982443	4.2594147	7.467743	-0.2842686	0.0071300194	0.4579736	-0.8343897	4.9888954	8.401492	Walking_Scroll
15:09:30.915	-0.90982443	4.2594147	7.467743	-0.2842686	0.0071300194	0.4579736	-0.8343897	4.9888954	8.401492	Walking_Scroll
15:09:30.937	-0.90982443	4.2594147	7.467743	-0.2842686	0.0071300194	0.4579736	-0.8343897	4.9888954	8.401492	Walking_Scroll
15:09:30.959	-0.90982443	4.2594147	7.467743	-0.2842686	0.0071300194	0.4579736	-0.8343897	4.9888954	8.401492	Walking_Scroll
15:09:30.983	-0.90982443	4.2594147	7.467743	-0.2842686	0.0071300194	0.4579736	-0.8343897	4.9888954	8.401492	Walking_Scroll
15:09:31.004	-0.8547561	4.865166	7.439012	-0.17431283	-0.044793524	0.24661425	-0.5925247	4.725032	8.572825	Walking_Scroll
15:09:31.027	-0.8547561	4.865166	7.439012	-0.17431283	-0.044793524	0.24661425	-0.5925247	4.725032	8.572825	Walking_Scroll
15:09:31.049	-0.8547561	4.865166	7.439012	-0.17431283	-0.044793524	0.24661425	-0.5925247	4.725032	8.572825	Walking_Scroll
15:09:31.071	-0.8547561	4.865166	7.439012	-0.17431283	-0.044793524	0.24661425	-0.5925247	4.725032	8.572825	Walking_Scroll
15:09:31.092	-0.8547561	4.865166	7.439012	-0.17431283	-0.044793524	0.24661425	-0.5925247	4.725032	8.572825	Walking_Scroll
15:09:31.116	-0.8547561	4.865166	7.439012	-0.17431283	-0.044793524	0.24661425	-0.5925247	4.725032	8.572825	Walking_Scroll
15:09:31.139	-0.8547561	4.865166	7.439012	-0.17431283	-0.044793524	0.24661425	-0.5925247	4.725032	8.572825	Walking_Scroll
15:09:31.160	-0.8547561	4.865166	7.439012	-0.17431283	-0.044793524	0.24661425	-0.5925247	4.725032	8.572825	Walking_Scroll
15:09:31.183	0.55307746	5.1021996	10.089474	0.101187386	-0.5176032	-0.011170893	-0.3001124	4.6305203	8.639361	Walking_Scroll
15:09:31.205	0.55307746	5.1021996	10.089474	0.101187386	-0.5176032	-0.011170893	-0.3001124	4.6305203	8.639361	Walking_Scroll
15:09:31.227	0.55307746	5.1021996	10.089474	0.101187386	-0.5176032	-0.011170893	-0.3001124	4.6305203	8.639361	Walking_Scroll
15:09:31.250	0.55307746	5.1021996	10.089474	0.101187386	-0.5176032	-0.011170893	-0.3001124	4.6305203	8.639361	Walking_Scroll
15:09:31.271	0.55307746	5.1021996	10.089474	0.101187386	-0.5176032	-0.011170893	-0.3001124	4.6305203	8.639361	Walking_Scroll
15:09:31.293	0.55307746	5.1021996	10.089474	0.101187386	-0.5176032	-0.011170893	-0.3001124	4.6305203	8.639361	Walking_Scroll
15:09:31.316	0.55307746	5.1021996	10.089474	0.101187386	-0.5176032	-0.011170893	-0.3001124	4.6305203	8.639361	Walking_Scroll
15:09:31.338	0.55307746	5.1021996	10.089474	0.101187386	-0.5176032	-0.011170893	-0.3001124	4.6305203	8.639361	Walking_Scroll
15:09:31.359	0.55307746	5.1021996	10.089474	0.101187386	-0.5176032	-0.011170893	-0.3001124	4.6305203	8.639361	Walking_Scroll
15:09:31.380	1.4605076	4.070267	7.18043	0.27284053	-0.22377704	-0.5157456	0.28170332	4.396611	8.761325	Walking_Scroll
15:09:31.403	1.4605076	4.070267	7.18043	0.27284053	-0.22377704	-0.5157456	0.28170332	4.396611	8.761325	Walking_Scroll
15:09:31.425	1.4605076	4.070267	7.18043	0.27284053	-0.22377704	-0.5157456	0.28170332	4.396611	8.761325	Walking_Scroll
15:09:31.446	1.4605076	4.070267	7.18043	0.27284053	-0.22377704	-0.5157456	0.28170332	4.396611	8.761325	Walking_Scroll
15:09:31.468	1.4605076	4.070267	7.18043	0.27284053	-0.22377704	-0.5157456	0.28170332	4.396611	8.761325	Walking_Scroll
15:09:31.490	1.4605076	4.070267	7.18043	0.27284053	-0.22377704	-0.5157456	0.28170332	4.396611	8.761325	Walking_Scroll
15:09:31.511	1.4605076	4.070267	7.18043	0.27284053	-0.22377704	-0.5157456	0.28170332	4.396611	8.761325	Walking_Scroll
15:09:31.534	1.4605076	4.070267	7.18043	0.27284053	-0.22377704	-0.5157456	0.28170332	4.396611	8.761325	Walking_Scroll
15:09:31.555	0.6608198	3.8954852	7.0798707	-0.00082711154	-0.09916053	-0.40212467	0.34441844	4.35008	8.782288	Walking_Scroll
15:09:31.577	0.6608198	3.8954852	7.0798707	-0.00082711154	-0.09916053	-0.40212467	0.34441844	4.35008	8.782288	Walking_Scroll
15:09:31.598	0.6608198	3.8954852	7.0798707	-0.00082711154	-0.09916053	-0.40212467	0.34441844	4.35008	8.782288	Walking_Scroll
15:09:31.620	0.6608198	3.8954852	7.0798707	-0.00082711154	-0.09916053	-0.40212467	0.34441844	4.35008	8.782288	Walking_Scroll
15:09:31.642	0.6608198	3.8954852	7.0798707	-0.00082711154	-0.09916053	-0.40212467	0.34441844	4.35008	8.782288	Walking_Scroll
15:09:31.663	0.6608198	3.8954852	7.0798707	-0.00082711154	-0.09916053	-0.40212467	0.34441844	4.35008	8.782288	Walking_Scroll
15:09:31.686	0.6608198	3.8954852	7.0798707	-0.00082711154	-0.09916053	-0.40212467	0.34441844	4.35008	8.782288	Walking_Scroll
15:09:31.707	0.6608198	3.8954852	7.0798707	-0.00082711154	-0.09916053	-0.40212467	0.34441844	4.35008	8.782288	Walking_Scroll
15:09:31.729	0.19393626	5.0184	8.868394	0.15616526	-0.10282572	-0.09241597	0.17530148	4.373542	8.775634	Walking_Scroll
15:09:31.752	0.19393626	5.0184	8.868394	0.15616526	-0.10282572	-0.09241597	0.17530148	4.373542	8.775634	Walking_Scroll
15:09:31.774	0.19393626	5.0184	8.868394	0.15616526	-0.10282572	-0.09241597	0.17530148	4.373542	8.775634	Walking_Scroll
15:09:31.796	0.19393626	5.0184	8.868394	0.15616526	-0.10282572	-0.09241597	0.17530148	4.373542	8.775634	Walking_Scroll
15:09:31.819	0.19393626	5.0184	8.868394	0.15616526	-0.10282572	-0.09241597	0.17530148	4.373542	8.775634	Walking_Scroll
15:09:31.841	0.19393626	5.0184	8.868394	0.15616526	-0.10282572	-0.09241597	0.17530148	4.373542	8.775634	Walking_Scroll
15:09:31.862	0.19393626	5.0184	8.868394	0.15616526	-0.10282572	-0.09241597	0.17530148	4.373542	8.775634	Walking_Scroll
15:09:31.886	0.19393626	5.0184	8.868394	0.15616526	-0.10282572	-0.09241597	0.17530148	4.373542	8.775634	Walking_Scroll
15:09:31.907	-0.28970724	5.585843	9.308941	-0.31847706	0.49337876	-0.30377537	0.27783874	4.9344134	8.470225	Walking_Scroll
15:09:31.930	-0.28970724	5.585843	9.308941	-0.31847706	0.49337876	-0.30377537	0.27783874	4.9344134	8.470225	Walking_Scroll
15:09:31.953	-0.28970724	5.585843	9.308941	-0.31847706	0.49337876	-0.30377537	0.27783874	4.9344134	8.470225	Walking_Scroll
15:09:31.974	-0.28970724	5.585843	9.308941	-0.31847706	0.49337876	-0.30377537	0.27783874	4.9344134	8.470225	Walking_Scroll
15:09:31.995	-0.28970724	5.585843	9.308941	-0.31847706	0.49337876	-0.30377537	0.27783874	4.9344134	8.470225	Walking_Scroll
15:09:32.018	-0.28970724	5.585843	9.308941	-0.31847706	0.49337876	-0.30377537	0.27783874	4.9344134	8.470225	Walking_Scroll
15:09:32.052	-0.28970724	5.585843	9.308941	-0.31847706	0.49337876	-0.30377537	0.27783874	4.9344134	8.470225	Walking_Scroll
15:09:32.085	-1.4413534	4.1971636	6.969734	-0.53777766	0.8941064	0.09695225	-0.23131928	4.8712516	8.508099	Walking_Scroll
15:09:32.118	-1.4413534	4.1971636	6.969734	-0.53777766	0.8941064	0.09695225	-0.23131928	4.8712516	8.508099	Walking_Scroll
15:09:32.152	-1.4413534	4.1971636	6.969734	-0.53777766	0.8941064	0.09695225	-0.23131928	4.8712516	8.508099	Walking_Scroll
15:09:32.186	-1.4413534	4.1971636	6.969734	-0.53777766	0.8941064	0.09695225	-0.23131928	4.8712516	8.508099	Walking_Scroll
15:09:32.219	-1.4413534	4.1971636	6.969734	-0.53777766	0.8941064	0.09695225	-0.23131928	4.8712516	8.508099	Walking_Scroll
15:09:32.253	-1.4413534	4.1971636	6.969734	-0.53777766	0.8941064	0.09695225	-0.23131928	4.8712516	8.508099	Walking_Scroll
15:09:32.286	-1.0654523	4.783761	7.3815494	-0.048474602	-0.08999756	0.109169565	-0.44804642	4.417199	8.744025	Walking_Scroll
15:09:32.319	-1.0654523	4.783761	7.3815494	-0.048474602	-0.08999756	0.109169565	-0.44804642	4.417199	8.744025	Walking_Scroll
15:09:32.353	-1.0654523	4.783761	7.3815494	-0.048474602	-0.08999756	0.109169565	-0.44804642	4.417199	8.744025	Walking_Scroll
15:09:32.386	-1.0654523	4.783761	7.3815494	-0.048474602	-0.08999756	0.109169565	-0.44804642	4.417199	8.744025	Walking_Scroll
15:09:32.420	-1.0654523	4.783761	7.3815494	-0.048474602	-0.08999756	0.109169565	-0.44804642	4.417199	8.744025	Walking_Scroll
15:09:32.453	-0.679974	4.6712303	8.956982	-0.0051031685	0.0028539624	0.05785688	-0.32219708	4.445711	8.735113	Walking_Scroll
15:09:32.487	-0.679974	4.6712303	8.956982	-0.0051031685	0.0028539624	0.05785688	-0.32219708	4.445711	8.735113	Walking_Scroll
15:09:32.521	-0.679974	4.6712303	8.956982	-0.0051031685	0.0028539624	0.05785688	-0.32219708	4.445711	8.735113	Walking_Scroll
15:09:32.554	-0.679974	4.6712303	8.956982	-0.0051031685	0.0028539624	0.05785688	-0.32219708	4.445711	8.735113	Walking_Scroll
15:09:32.588	-0.679974	4.6712303	8.956982	-0.0051031685	0.0028539624	0.05785688	-0.32219708	4.445711	8.735113	Walking_Scroll
15:09:32.622	0.7302538	3.2298768	10.328901	-0.046642005	-0.28730702	-0.014836084	-0.07797171	4.169024	8.876007	Walking_Scroll
15:09:32.643	0.7302538	3.2298768	10.328901	-0.046642005	-0.28730702	-0.014836084	-0.07797171	4.169024	8.876007	Walking_Scroll
15:09:32.665	0.7302538	3.2298768	10.328901	-0.046642005	-0.28730702	-0.014836084	-0.07797171	4.169024	8.876007	Walking_Scroll
15:09:32.685	0.7302538	3.2298768	10.328901	-0.046642005	-0.28730702	-0.014836084	-0.07797171	4.169024	8.876007	Walking_Scroll
15:09:32.706	0.7302538	3.2298768	10.328901	-0.046642005	-0.28730702	-0.014836084	-0.07797171	4.169024	8.876007	Walking_Scroll
15:09:32.727	0.7302538	3.2298768	10.328901	-0.046642005	-0.28730702	-0.014836084	-0.07797171	4.169024	8.876007	Walking_Scroll
15:09:32.748	0.7302538	3.2298768	10.328901	-0.046642005	-0.28730702	-0.014836084	-0.07797171	4.169024	8.876007	Walking_Scroll
15:09:32.770	0.7302538	3.2298768	10.328901	-0.046642005	-0.28730702	-0.014836084	-0.07797171	4.169024	8.876007	Walking_Scroll
15:09:32.791	0.7302538	3.2298768	10.328901	-0.046642005	-0.28730702	-0.014836084	-0.07797171	4.169024	8.876007	Walking_Scroll
15:09:32.814	0.36871833	3.0742488	7.759845	-0.20180178	-0.06800641	-0.32271215	0.26869434	4.302547	8.808307	Walking_Scroll
15:09:32.836	0.36871833	3.0742488	7.759845	-0.20180178	-0.06800641	-0.32271215	0.26869434	4.302547	8.808307	Walking_Scroll
15:09:32.872	0.36871833	3.0742488	7.759845	-0.20180178	-0.06800641	-0.32271215	0.26869434	4.302547	8.808307	Walking_Scroll
15:09:32.905	0.36871833	3.0742488	7.759845	-0.20180178	-0.06800641	-0.32271215	0.26869434	4.302547	8.808307	Walking_Scroll
15:09:32.940	0.36871833	3.0742488	7.759845	-0.20180178	-0.06800641	-0.32271215	0.26869434	4.302547	8.808307	Walking_Scroll
15:09:32.972	0.36871833	3.0742488	7.759845	-0.20180178	-0.06800641	-0.32271215	0.26869434	4.302547	8.808307	Walking_Scroll
15:09:33.006	0.083799616	4.276175	8.760652	-0.15843034	0.31744954	-0.14372866	-0.043758623	3.9897444	8.958258	Walking_Scroll
15:09:33.040	0.083799616	4.276175	8.760652	-0.15843034	0.31744954	-0.14372866	-0.043758623	3.9897444	8.958258	Walking_Scroll
15:09:33.073	0.083799616	4.276175	8.760652	-0.15843034	0.31744954	-0.14372866	-0.043758623	3.9897444	8.958258	Walking_Scroll
15:09:33.106	0.083799616	4.276175	8.760652	-0.15843034	0.31744954	-0.14372866	-0.043758623	3.9897444	8.958258	Walking_Scroll
15:09:33.140	0.083799616	4.276175	8.760652	-0.15843034	0.31744954	-0.14372866	-0.043758623	3.9897444	8.958258	Walking_Scroll
15:09:33.173	0.076616794	4.328849	9.57231	0.11035036	0.28324112	-0.06065098	-0.36430225	4.1466184	8.87937	Walking_Scroll
15:09:33.207	0.076616794	4.328849	9.57231	0.11035036	0.28324112	-0.06065098	-0.36430225	4.1466184	8.87937	Walking_Scroll
15:09:33.240	0.076616794	4.328849	9.57231	0.11035036	0.28324112	-0.06065098	-0.36430225	4.1466184	8.87937	Walking_Scroll
15:09:33.274	0.076616794	4.328849	9.57231	0.11035036	0.28324112	-0.06065098	-0.36430225	4.1466184	8.87937	Walking_Scroll
15:09:33.307	0.076616794	4.328849	9.57231	0.11035036	0.28324112	-0.06065098	-0.36430225	4.1466184	8.87937	Walking_Scroll
15:09:33.342	-2.360755	3.9002736	7.946598	1.0718523	-0.10221486	-0.24085623	-1.1311885	4.264349	8.758201	Walking_Scroll
15:09:33.375	-2.360755	3.9002736	7.946598	1.0718523	-0.10221486	-0.24085623	-1.1311885	4.264349	8.758201	Walking_Scroll
15:09:33.409	-2.360755	3.9002736	7.946598	1.0718523	-0.10221486	-0.24085623	-1.1311885	4.264349	8.758201	Walking_Scroll
15:09:33.441	-2.360755	3.9002736	7.946598	1.0718523	-0.10221486	-0.24085623	-1.1311885	4.264349	8.758201	Walking_Scroll
15:09:33.475	-2.360755	3.9002736	7.946598	1.0718523	-0.10221486	-0.24085623	-1.1311885	4.264349	8.758201	Walking_Scroll
15:09:33.508	-2.360755	3.9002736	7.946598	1.0718523	-0.10221486	-0.24085623	-1.1311885	4.264349	8.758201	Walking_Scroll
15:09:33.542	-0.8930645	4.312089	7.467743	-0.1908062	-0.26898107	0.21362752	-1.0283458	4.340308	8.733532	Walking_Scroll
15:09:33.575	-0.8930645	4.312089	7.467743	-0.1908062	-0.26898107	0.21362752	-1.0283458	4.340308	8.733532	Walking_Scroll
15:09:33.609	-0.8930645	4.312089	7.467743	-0.1908062	-0.26898107	0.21362752	-1.0283458	4.340308	8.733532	Walking_Scroll
15:09:33.642	-0.8930645	4.312089	7.467743	-0.1908062	-0.26898107	0.21362752	-1.0283458	4.340308	8.733532	Walking_Scroll
15:09:33.676	-0.8930645	4.312089	7.467743	-0.1908062	-0.26898107	0.21362752	-1.0283458	4.340308	8.733532	Walking_Scroll
15:09:33.709	-0.84278476	4.6233444	7.850827	-0.09795469	0.061497025	0.19774503	-0.86380136	4.331651	8.755626	Walking_Scroll
15:09:33.743	-0.84278476	4.6233444	7.850827	-0.09795469	0.061497025	0.19774503	-0.86380136	4.331651	8.755626	Walking_Scroll
15:09:33.776	-0.84278476	4.6233444	7.850827	-0.09795469	0.061497025	0.19774503	-0.86380136	4.331651	8.755626	Walking_Scroll
15:09:33.810	-0.84278476	4.6233444	7.850827	-0.09795469	0.061497025	0.19774503	-0.86380136	4.331651	8.755626	Walking_Scroll
15:09:33.843	-0.84278476	4.6233444	7.850827	-0.09795469	0.061497025	0.19774503	-0.86380136	4.331651	8.755626	Walking_Scroll
15:09:33.877	-0.84278476	4.6233444	7.850827	-0.09795469	0.061497025	0.19774503	-0.86380136	4.331651	8.755626	Walking_Scroll
15:09:33.910	-0.014365649	4.7957325	9.862018	-0.24334061	-0.4705666	0.06824159	-0.5969715	4.202166	8.840577	Walking_Scroll
15:09:33.944	-0.014365649	4.7957325	9.862018	-0.24334061	-0.4705666	0.06824159	-0.5969715	4.202166	8.840577	Walking_Scroll
15:09:33.966	-0.014365649	4.7957325	9.862018	-0.24334061	-0.4705666	0.06824159	-0.5969715	4.202166	8.840577	Walking_Scroll
15:09:33.994	-0.014365649	4.7957325	9.862018	-0.24334061	-0.4705666	0.06824159	-0.5969715	4.202166	8.840577	Walking_Scroll
15:09:34.015	-0.014365649	4.7957325	9.862018	-0.24334061	-0.4705666	0.06824159	-0.5969715	4.202166	8.840577	Walking_Scroll
15:09:34.044	-0.014365649	4.7957325	9.862018	-0.24334061	-0.4705666	0.06824159	-0.5969715	4.202166	8.840577	Walking_Scroll
15:09:34.066	1.5275474	3.4142358	7.187613	0.28994474	-0.15047322	-0.17182845	-0.13338381	4.20689	8.857463	Walking_Scroll
15:09:34.094	1.5275474	3.4142358	7.187613	0.28994474	-0.15047322	-0.17182845	-0.13338381	4.20689	8.857463	Walking_Scroll
15:09:34.115	1.5275474	3.4142358	7.187613	0.28994474	-0.15047322	-0.17182845	-0.13338381	4.20689	8.857463	Walking_Scroll
15:09:34.137	1.5275474	3.4142358	7.187613	0.28994474	-0.15047322	-0.17182845	-0.13338381	4.20689	8.857463	Walking_Scroll
15:09:34.159	1.5275474	3.4142358	7.187613	0.28994474	-0.15047322	-0.17182845	-0.13338381	4.20689	8.857463	Walking_Scroll
15:09:34.182	1.5275474	3.4142358	7.187613	0.28994474	-0.15047322	-0.17182845	-0.13338381	4.20689	8.857463	Walking_Scroll
15:09:34.206	1.5275474	3.4142358	7.187613	0.28994474	-0.15047322	-0.17182845	-0.13338381	4.20689	8.857463	Walking_Scroll
15:09:34.230	1.5275474	3.4142358	7.187613	0.28994474	-0.15047322	-0.17182845	-0.13338381	4.20689	8.857463	Walking_Scroll
15:09:34.252	0.011971374	2.971295	9.27542	-0.42415673	0.16839844	-0.22986066	-0.41271746	3.911185	8.983465	Walking_Scroll
15:09:34.276	0.011971374	2.971295	9.27542	-0.42415673	0.16839844	-0.22986066	-0.41271746	3.911185	8.983465	Walking_Scroll
15:09:34.300	0.011971374	2.971295	9.27542	-0.42415673	0.16839844	-0.22986066	-0.41271746	3.911185	8.983465	Walking_Scroll
15:09:34.326	0.011971374	2.971295	9.27542	-0.42415673	0.16839844	-0.22986066	-0.41271746	3.911185	8.983465	Walking_Scroll
15:09:34.347	0.011971374	2.971295	9.27542	-0.42415673	0.16839844	-0.22986066	-0.41271746	3.911185	8.983465	Walking_Scroll
15:09:34.367	0.011971374	2.971295	9.27542	-0.42415673	0.16839844	-0.22986066	-0.41271746	3.911185	8.983465	Walking_Scroll
15:09:34.389	0.011971374	2.971295	9.27542	-0.42415673	0.16839844	-0.22986066	-0.41271746	3.911185	8.983465	Walking_Scroll
15:09:34.411	0.011971374	2.971295	9.27542	-0.42415673	0.16839844	-0.22986066	-0.41271746	3.911185	8.983465	Walking_Scroll
15:09:34.432	-0.62251145	4.903475	8.772623	0.0028380798	0.09937067	0.11100216	-0.58827806	3.6548207	9.081111	Walking_Scroll
15:09:34.453	-0.62251145	4.903475	8.772623	0.0028380798	0.09937067	0.11100216	-0.58827806	3.6548207	9.081111	Walking_Scroll
15:09:34.475	-0.62251145	4.903475	8.772623	0.0028380798	0.09937067	0.11100216	-0.58827806	3.6548207	9.081111	Walking_Scroll
15:09:34.499	-0.62251145	4.903475	8.772623	0.0028380798	0.09937067	0.11100216	-0.58827806	3.6548207	9.081111	Walking_Scroll
15:09:34.521	-0.62251145	4.903475	8.772623	0.0028380798	0.09937067	0.11100216	-0.58827806	3.6548207	9.081111	Walking_Scroll
15:09:34.542	-0.62251145	4.903475	8.772623	0.0028380798	0.09937067	0.11100216	-0.58827806	3.6548207	9.081111	Walking_Scroll
15:09:34.565	-0.62251145	4.903475	8.772623	0.0028380798	0.09937067	0.11100216	-0.58827806	3.6548207	9.081111	Walking_Scroll
15:09:34.588	-0.62251145	4.903475	8.772623	0.0028380798	0.09937067	0.11100216	-0.58827806	3.6548207	9.081111	Walking_Scroll
15:09:34.610	-1.8459859	3.634509	10.302565	-0.35207462	0.78415066	-0.2378019	-0.7233638	3.8949366	8.970874	Walking_Scroll
15:09:34.632	-1.8459859	3.634509	10.302565	-0.35207462	0.78415066	-0.2378019	-0.7233638	3.8949366	8.970874	Walking_Scroll
15:09:34.654	-1.8459859	3.634509	10.302565	-0.35207462	0.78415066	-0.2378019	-0.7233638	3.8949366	8.970874	Walking_Scroll
15:09:34.675	-1.8459859	3.634509	10.302565	-0.35207462	0.78415066	-0.2378019	-0.7233638	3.8949366	8.970874	Walking_Scroll
15:09:34.698	-1.8459859	3.634509	10.302565	-0.35207462	0.78415066	-0.2378019	-0.7233638	3.8949366	8.970874	Walking_Scroll
15:09:34.721	-1.8459859	3.634509	10.302565	-0.35207462	0.78415066	-0.2378019	-0.7233638	3.8949366	8.970874	Walking_Scroll
15:09:34.743	-1.8459859	3.634509	10.302565	-0.35207462	0.78415066	-0.2378019	-0.7233638	3.8949366	8.970874	Walking_Scroll
15:09:34.765	-1.8459859	3.634509	10.302565	-0.35207462	0.78415066	-0.2378019	-0.7233638	3.8949366	8.970874	Walking_Scroll
15:09:34.788	-1.5203645	3.581835	7.233104	-0.27205127	-0.0142502645	0.34374183	-1.3911576	4.3886347	8.658807	Walking_Scroll
15:09:34.809	-1.5203645	3.581835	7.233104	-0.27205127	-0.0142502645	0.34374183	-1.3911576	4.3886347	8.658807	Walking_Scroll
15:09:34.833	-1.5203645	3.581835	7.233104	-0.27205127	-0.0142502645	0.34374183	-1.3911576	4.3886347	8.658807	Walking_Scroll
15:09:34.855	-1.5203645	3.581835	7.233104	-0.27205127	-0.0142502645	0.34374183	-1.3911576	4.3886347	8.658807	Walking_Scroll
15:09:34.877	-1.5203645	3.581835	7.233104	-0.27205127	-0.0142502645	0.34374183	-1.3911576	4.3886347	8.658807	Walking_Scroll
15:09:34.900	-1.5203645	3.581835	7.233104	-0.27205127	-0.0142502645	0.34374183	-1.3911576	4.3886347	8.658807	Walking_Scroll
15:09:34.926	-1.5203645	3.581835	7.233104	-0.27205127	-0.0142502645	0.34374183	-1.3911576	4.3886347	8.658807	Walking_Scroll
15:09:34.949	-1.5203645	3.581835	7.233104	-0.27205127	-0.0142502645	0.34374183	-1.3911576	4.3886347	8.658807	Walking_Scroll
15:09:34.983	-1.1779832	4.245049	7.8292785	-0.19202794	-0.37649333	-0.1901544	-0.9116233	4.116265	8.854132	Walking_Scroll
15:09:35.016	-1.1779832	4.245049	7.8292785	-0.19202794	-0.37649333	-0.1901544	-0.9116233	4.116265	8.854132	Walking_Scroll
15:09:35.049	-1.1779832	4.245049	7.8292785	-0.19202794	-0.37649333	-0.1901544	-0.9116233	4.116265	8.854132	Walking_Scroll
15:09:35.082	-1.1779832	4.245049	7.8292785	-0.19202794	-0.37649333	-0.1901544	-0.9116233	4.116265	8.854132	Walking_Scroll
15:09:35.115	-1.1779832	4.245049	7.8292785	-0.19202794	-0.37649333	-0.1901544	-0.9116233	4.116265	8.854132	Walking_Scroll
15:09:35.149	-0.9960183	4.6137676	9.234718	0.20931053	-0.32029375	-0.13395481	-0.7946267	4.2573514	8.798515	Walking_Scroll
15:09:35.170	-0.9960183	4.6137676	9.234718	0.20931053	-0.32029375	-0.13395481	-0.7946267	4.2573514	8.798515	Walking_Scroll
15:09:35.191	-0.9960183	4.6137676	9.234718	0.20931053	-0.32029375	-0.13395481	-0.7946267	4.2573514	8.798515	Walking_Scroll
15:09:35.216	-0.9960183	4.6137676	9.234718	0.20931053	-0.32029375	-0.13395481	-0.7946267	4.2573514	8.798515	Walking_Scroll
15:09:35.237	-0.9960183	4.6137676	9.234718	0.20931053	-0.32029375	-0.13395481	-0.7946267	4.2573514	8.798515	Walking_Scroll
15:09:35.259	-0.9960183	4.6137676	9.234718	0.20931053	-0.32029375	-0.13395481	-0.7946267	4.2573514	8.798515	Walking_Scroll
15:09:35.280	-0.9960183	4.6137676	9.234718	0.20931053	-0.32029375	-0.13395481	-0.7946267	4.2573514	8.798515	Walking_Scroll
15:09:35.301	-0.9960183	4.6137676	9.234718	0.20931053	-0.32029375	-0.13395481	-0.7946267	4.2573514	8.798515	Walking_Scroll
15:09:35.322	0.18914771	4.695173	7.3767605	0.33637053	-0.49805555	-0.5872168	-0.48210606	4.068512	8.909834	Walking_Scroll
15:09:35.344	0.18914771	4.695173	7.3767605	0.33637053	-0.49805555	-0.5872168	-0.48210606	4.068512	8.909834	Walking_Scroll
15:09:35.364	0.18914771	4.695173	7.3767605	0.33637053	-0.49805555	-0.5872168	-0.48210606	4.068512	8.909834	Walking_Scroll
15:09:35.385	0.18914771	4.695173	7.3767605	0.33637053	-0.49805555	-0.5872168	-0.48210606	4.068512	8.909834	Walking_Scroll
15:09:35.407	0.18914771	4.695173	7.3767605	0.33637053	-0.49805555	-0.5872168	-0.48210606	4.068512	8.909834	Walking_Scroll
15:09:35.429	0.18914771	4.695173	7.3767605	0.33637053	-0.49805555	-0.5872168	-0.48210606	4.068512	8.909834	Walking_Scroll
15:09:35.451	0.18914771	4.695173	7.3767605	0.33637053	-0.49805555	-0.5872168	-0.48210606	4.068512	8.909834	Walking_Scroll
15:09:35.475	0.18914771	4.695173	7.3767605	0.33637053	-0.49805555	-0.5872168	-0.48210606	4.068512	8.909834	Walking_Scroll
15:09:35.500	0.18914771	4.695173	7.3767605	0.33637053	-0.49805555	-0.5872168	-0.48210606	4.068512	8.909834	Walking_Scroll
15:09:35.525	0.26097596	2.82285	8.868394	-0.18530841	-0.23660521	-0.41861802	-0.34829146	3.9975991	8.948088	Walking_Scroll
15:09:35.549	0.26097596	2.82285	8.868394	-0.18530841	-0.23660521	-0.41861802	-0.34829146	3.9975991	8.948088	Walking_Scroll
15:09:35.573	0.26097596	2.82285	8.868394	-0.18530841	-0.23660521	-0.41861802	-0.34829146	3.9975991	8.948088	Walking_Scroll
15:09:35.597	0.26097596	2.82285	8.868394	-0.18530841	-0.23660521	-0.41861802	-0.34829146	3.9975991	8.948088	Walking_Scroll
15:09:35.621	0.26097596	2.82285	8.868394	-0.18530841	-0.23660521	-0.41861802	-0.34829146	3.9975991	8.948088	Walking_Scroll
15:09:35.645	0.26097596	2.82285	8.868394	-0.18530841	-0.23660521	-0.41861802	-0.34829146	3.9975991	8.948088	Walking_Scroll
15:09:35.669	0.26097596	2.82285	8.868394	-0.18530841	-0.23660521	-0.41861802	-0.34829146	3.9975991	8.948088	Walking_Scroll
15:09:35.705	-0.06943397	4.2618093	8.640938	0.16227391	0.09142942	-0.25796044	-0.50247383	3.942598	8.965143	Walking_Scroll
15:09:35.739	-0.06943397	4.2618093	8.640938	0.16227391	0.09142942	-0.25796044	-0.50247383	3.942598	8.965143	Walking_Scroll
15:09:35.772	-0.06943397	4.2618093	8.640938	0.16227391	0.09142942	-0.25796044	-0.50247383	3.942598	8.965143	Walking_Scroll
15:09:35.804	-0.06943397	4.2618093	8.640938	0.16227391	0.09142942	-0.25796044	-0.50247383	3.942598	8.965143	Walking_Scroll
15:09:35.838	-0.06943397	4.2618093	8.640938	0.16227391	0.09142942	-0.25796044	-0.50247383	3.942598	8.965143	Walking_Scroll
15:09:35.871	-0.41420954	4.1971636	9.447808	-0.22684726	0.23742622	-0.15533508	-0.7894266	4.121872	8.863258	Walking_Scroll
15:09:35.906	-0.41420954	4.1971636	9.447808	-0.22684726	0.23742622	-0.15533508	-0.7894266	4.121872	8.863258	Walking_Scroll
15:09:35.939	-0.41420954	4.1971636	9.447808	-0.22684726	0.23742622	-0.15533508	-0.7894266	4.121872	8.863258	Walking_Scroll
15:09:35.963	-0.41420954	4.1971636	9.447808	-0.22684726	0.23742622	-0.15533508	-0.7894266	4.121872	8.863258	Walking_Scroll
15:09:35.986	-0.41420954	4.1971636	9.447808	-0.22684726	0.23742622	-0.15533508	-0.7894266	4.121872	8.863258	Walking_Scroll
15:09:36.010	-0.41420954	4.1971636	9.447808	-0.22684726	0.23742622	-0.15533508	-0.7894266	4.121872	8.863258	Walking_Scroll
15:09:36.033	-0.41420954	4.1971636	9.447808	-0.22684726	0.23742622	-0.15533508	-0.7894266	4.121872	8.863258	Walking_Scroll
15:09:36.059	-2.3535721	3.2969165	8.162083	-0.006324899	0.14885075	-0.03804896	-1.2761782	3.946353	8.886395	Walking_Scroll
15:09:36.081	-2.3535721	3.2969165	8.162083	-0.006324899	0.14885075	-0.03804896	-1.2761782	3.946353	8.886395	Walking_Scroll
15:09:36.105	-2.3535721	3.2969165	8.162083	-0.006324899	0.14885075	-0.03804896	-1.2761782	3.946353	8.886395	Walking_Scroll
15:09:36.129	-2.3535721	3.2969165	8.162083	-0.006324899	0.14885075	-0.03804896	-1.2761782	3.946353	8.886395	Walking_Scroll
15:09:36.153	-2.3535721	3.2969165	8.162083	-0.006324899	0.14885075	-0.03804896	-1.2761782	3.946353	8.886395	Walking_Scroll
15:09:36.177	-2.3535721	3.2969165	8.162083	-0.006324899	0.14885075	-0.03804896	-1.2761782	3.946353	8.886395	Walking_Scroll
15:09:36.201	-2.3535721	3.2969165	8.162083	-0.006324899	0.14885075	-0.03804896	-1.2761782	3.946353	8.886395	Walking_Scroll
15:09:36.223	-2.3535721	3.2969165	8.162083	-0.006324899	0.14885075	-0.03804896	-1.2761782	3.946353	8.886395	Walking_Scroll
15:09:36.247	-1.4221992	4.37434	7.683228	0.11462642	-0.15047322	-0.22069767	-1.1137015	3.8865986	8.934449	Walking_Scroll
15:09:36.271	-1.4221992	4.37434	7.683228	0.11462642	-0.15047322	-0.22069767	-1.1137015	3.8865986	8.934449	Walking_Scroll
15:09:36.295	-1.4221992	4.37434	7.683228	0.11462642	-0.15047322	-0.22069767	-1.1137015	3.8865986	8.934449	Walking_Scroll
15:09:36.320	-1.4221992	4.37434	7.683228	0.11462642	-0.15047322	-0.22069767	-1.1137015	3.8865986	8.934449	Walking_Scroll
15:09:36.342	-1.4221992	4.37434	7.683228	0.11462642	-0.15047322	-0.22069767	-1.1137015	3.8865986	8.934449	Walking_Scroll
15:09:36.366	-1.4221992	4.37434	7.683228	0.11462642	-0.15047322	-0.22069767	-1.1137015	3.8865986	8.934449	Walking_Scroll
15:09:36.390	-1.4221992	4.37434	7.683228	0.11462642	-0.15047322	-0.22069767	-1.1137015	3.8865986	8.934449	Walking_Scroll
15:09:36.414	-0.9624985	4.4294086	8.176449	0.04620951	-0.09121928	-0.22863892	-0.97787845	4.1322813	8.839591	Walking_Scroll
15:09:36.438	-0.9624985	4.4294086	8.176449	0.04620951	-0.09121928	-0.22863892	-0.97787845	4.1322813	8.839591	Walking_Scroll
15:09:36.461	-0.9624985	4.4294086	8.176449	0.04620951	-0.09121928	-0.22863892	-0.97787845	4.1322813	8.839591	Walking_Scroll
15:09:36.485	-0.9624985	4.4294086	8.176449	0.04620951	-0.09121928	-0.22863892	-0.97787845	4.1322813	8.839591	Walking_Scroll
15:09:36.509	-0.9624985	4.4294086	8.176449	0.04620951	-0.09121928	-0.22863892	-0.97787845	4.1322813	8.839591	Walking_Scroll
15:09:36.533	-0.9624985	4.4294086	8.176449	0.04620951	-0.09121928	-0.22863892	-0.97787845	4.1322813	8.839591	Walking_Scroll
15:09:36.557	-0.9624985	4.4294086	8.176449	0.04620951	-0.09121928	-0.22863892	-0.97787845	4.1322813	8.839591	Walking_Scroll
15:09:36.580	-0.9624985	4.4294086	8.176449	0.04620951	-0.09121928	-0.22863892	-0.97787845	4.1322813	8.839591	Walking_Scroll
15:09:36.604	0.07422252	3.2921278	10.59706	-0.60985976	-0.18162733	-0.29216892	-0.8856557	4.051982	8.886362	Walking_Scroll
15:09:36.628	0.07422252	3.2921278	10.59706	-0.60985976	-0.18162733	-0.29216892	-0.8856557	4.051982	8.886362	Walking_Scroll
15:09:36.653	0.07422252	3.2921278	10.59706	-0.60985976	-0.18162733	-0.29216892	-0.8856557	4.051982	8.886362	Walking_Scroll
15:09:36.675	0.07422252	3.2921278	10.59706	-0.60985976	-0.18162733	-0.29216892	-0.8856557	4.051982	8.886362	Walking_Scroll
15:09:36.698	0.07422252	3.2921278	10.59706	-0.60985976	-0.18162733	-0.29216892	-0.8856557	4.051982	8.886362	Walking_Scroll
15:09:36.722	0.07422252	3.2921278	10.59706	-0.60985976	-0.18162733	-0.29216892	-0.8856557	4.051982	8.886362	Walking_Scroll
15:09:36.746	0.07422252	3.2921278	10.59706	-0.60985976	-0.18162733	-0.29216892	-0.8856557	4.051982	8.886362	Walking_Scroll
15:09:36.770	0.57223165	2.4780743	8.415876	0.0028380798	-0.46140364	-0.8749343	-0.37282795	3.7962718	9.034362	Walking_Scroll
15:09:36.794	0.57223165	2.4780743	8.415876	0.0028380798	-0.46140364	-0.8749343	-0.37282795	3.7962718	9.034362	Walking_Scroll
15:09:36.818	0.57223165	2.4780743	8.415876	0.0028380798	-0.46140364	-0.8749343	-0.37282795	3.7962718	9.034362	Walking_Scroll
15:09:36.843	0.57223165	2.4780743	8.415876	0.0028380798	-0.46140364	-0.8749343	-0.37282795	3.7962718	9.034362	Walking_Scroll
15:09:36.865	0.57223165	2.4780743	8.415876	0.0028380798	-0.46140364	-0.8749343	-0.37282795	3.7962718	9.034362	Walking_Scroll
15:09:36.887	0.57223165	2.4780743	8.415876	0.0028380798	-0.46140364	-0.8749343	-0.37282795	3.7962718	9.034362	Walking_Scroll
15:09:36.909	0.57223165	2.4780743	8.415876	0.0028380798	-0.46140364	-0.8749343	-0.37282795	3.7962718	9.034362	Walking_Scroll
15:09:36.933	0.57223165	2.4780743	8.415876	0.0028380798	-0.46140364	-0.8749343	-0.37282795	3.7962718	9.034362	Walking_Scroll
15:09:36.955	-0.4285752	4.041536	8.22194	0.034603074	-0.16207965	-0.7167203	-0.20624062	3.7191596	9.071697	Walking_Scroll
15:09:36.979	-0.4285752	4.041536	8.22194	0.034603074	-0.16207965	-0.7167203	-0.20624062	3.7191596	9.071697	Walking_Scroll
15:09:37.000	-0.4285752	4.041536	8.22194	0.034603074	-0.16207965	-0.7167203	-0.20624062	3.7191596	9.071697	Walking_Scroll
15:09:37.021	-0.4285752	4.041536	8.22194	0.034603074	-0.16207965	-0.7167203	-0.20624062	3.7191596	9.071697	Walking_Scroll
15:09:37.042	-0.4285752	4.041536	8.22194	0.034603074	-0.16207965	-0.7167203	-0.20624062	3.7191596	9.071697	Walking_Scroll
15:09:37.063	-0.4285752	4.041536	8.22194	0.034603074	-0.16207965	-0.7167203	-0.20624062	3.7191596	9.071697	Walking_Scroll
15:09:37.084	-0.4285752	4.041536	8.22194	0.034603074	-0.16207965	-0.7167203	-0.20624062	3.7191596	9.071697	Walking_Scroll
15:09:37.106	-0.4285752	4.041536	8.22194	0.034603074	-0.16207965	-0.7167203	-0.20624062	3.7191596	9.071697	Walking_Scroll
15:09:37.126	0.32562137	3.981679	10.173274	-0.0099900905	0.044392798	-0.08080953	-0.3617642	3.859494	9.007986	Walking_Scroll
15:09:37.149	0.32562137	3.981679	10.173274	-0.0099900905	0.044392798	-0.08080953	-0.3617642	3.859494	9.007986	Walking_Scroll
15:09:37.171	0.32562137	3.981679	10.173274	-0.0099900905	0.044392798	-0.08080953	-0.3617642	3.859494	9.007986	Walking_Scroll
15:09:37.193	0.32562137	3.981679	10.173274	-0.0099900905	0.044392798	-0.08080953	-0.3617642	3.859494	9.007986	Walking_Scroll
15:09:37.214	0.32562137	3.981679	10.173274	-0.0099900905	0.044392798	-0.08080953	-0.3617642	3.859494	9.007986	Walking_Scroll
15:09:37.236	0.32562137	3.981679	10.173274	-0.0099900905	0.044392798	-0.08080953	-0.3617642	3.859494	9.007986	Walking_Scroll
15:09:37.257	0.32562137	3.981679	10.173274	-0.0099900905	0.044392798	-0.08080953	-0.3617642	3.859494	9.007986	Walking_Scroll
15:09:37.280	0.32562137	3.981679	10.173274	-0.0099900905	0.044392798	-0.08080953	-0.3617642	3.859494	9.007986	Walking_Scroll
15:09:37.302	-2.3679378	3.4309957	7.108602	0.40539828	0.09326202	-0.50536084	-1.0028738	3.6146894	9.06083	Walking_Scroll
15:09:37.323	-2.3679378	3.4309957	7.108602	0.40539828	0.09326202	-0.50536084	-1.0028738	3.6146894	9.06083	Walking_Scroll
15:09:37.345	-2.3679378	3.4309957	7.108602	0.40539828	0.09326202	-0.50536084	-1.0028738	3.6146894	9.06083	Walking_Scroll
15:09:37.366	-2.3679378	3.4309957	7.108602	0.40539828	0.09326202	-0.50536084	-1.0028738	3.6146894	9.06083	Walking_Scroll
15:09:37.387	-2.3679378	3.4309957	7.108602	0.40539828	0.09326202	-0.50536084	-1.0028738	3.6146894	9.06083	Walking_Scroll
15:09:37.410	-2.3679378	3.4309957	7.108602	0.40539828	0.09326202	-0.50536084	-1.0028738	3.6146894	9.06083	Walking_Scroll
15:09:37.433	-2.3679378	3.4309957	7.108602	0.40539828	0.09326202	-0.50536084	-1.0028738	3.6146894	9.06083	Walking_Scroll
15:09:37.455	-2.3679378	3.4309957	7.108602	0.40539828	0.09326202	-0.50536084	-1.0028738	3.6146894	9.06083	Walking_Scroll
15:09:37.477	-2.3679378	3.4309957	7.108602	0.40539828	0.09326202	-0.50536084	-1.0028738	3.6146894	9.06083	Walking_Scroll
15:09:37.499	-1.0319325	3.5411325	7.9154725	-0.07229835	-0.13092552	-0.03865983	-1.1048626	3.458171	9.109924	Walking_Scroll
15:09:37.521	-1.0319325	3.5411325	7.9154725	-0.07229835	-0.13092552	-0.03865983	-1.1048626	3.458171	9.109924	Walking_Scroll
15:09:37.543	-1.0319325	3.5411325	7.9154725	-0.07229835	-0.13092552	-0.03865983	-1.1048626	3.458171	9.109924	Walking_Scroll
15:09:37.577	-1.0319325	3.5411325	7.9154725	-0.07229835	-0.13092552	-0.03865983	-1.1048626	3.458171	9.109924	Walking_Scroll
15:09:37.610	-1.0319325	3.5411325	7.9154725	-0.07229835	-0.13092552	-0.03865983	-1.1048626	3.458171	9.109924	Walking_Scroll
15:09:37.643	-1.0319325	3.5411325	7.9154725	-0.07229835	-0.13092552	-0.03865983	-1.1048626	3.458171	9.109924	Walking_Scroll
15:09:37.677	-0.7350424	4.1157584	8.688824	0.123178534	-0.21950099	-0.3343186	-0.8621123	3.5291865	9.108894	Walking_Scroll
15:09:37.710	-0.7350424	4.1157584	8.688824	0.123178534	-0.21950099	-0.3343186	-0.8621123	3.5291865	9.108894	Walking_Scroll
15:09:37.743	-0.7350424	4.1157584	8.688824	0.123178534	-0.21950099	-0.3343186	-0.8621123	3.5291865	9.108894	Walking_Scroll
15:09:37.777	-0.7350424	4.1157584	8.688824	0.123178534	-0.21950099	-0.3343186	-0.8621123	3.5291865	9.108894	Walking_Scroll
15:09:37.811	-0.7350424	4.1157584	8.688824	0.123178534	-0.21950099	-0.3343186	-0.8621123	3.5291865	9.108894	Walking_Scroll
15:09:37.844	0.019154198	2.944958	10.223554	-0.49929315	-0.4284169	-0.43572223	-0.5671833	3.7500994	9.04353	Walking_Scroll
15:09:37.878	0.019154198	2.944958	10.223554	-0.49929315	-0.4284169	-0.43572223	-0.5671833	3.7500994	9.04353	Walking_Scroll
15:09:37.911	0.019154198	2.944958	10.223554	-0.49929315	-0.4284169	-0.43572223	-0.5671833	3.7500994	9.04353	Walking_Scroll
15:09:37.945	0.019154198	2.944958	10.223554	-0.49929315	-0.4284169	-0.43572223	-0.5671833	3.7500994	9.04353	Walking_Scroll
15:09:37.979	0.019154198	2.944958	10.223554	-0.49929315	-0.4284169	-0.43572223	-0.5671833	3.7500994	9.04353	Walking_Scroll
15:09:38.012	0.019154198	2.944958	10.223554	-0.49929315	-0.4284169	-0.43572223	-0.5671833	3.7500994	9.04353	Walking_Scroll
15:09:38.045	1.0989721	2.6193366	8.425453	-0.11750238	-0.011195938	-0.7662003	0.1393575	3.6963797	9.082275	Walking_Scroll
15:09:38.080	1.0989721	2.6193366	8.425453	-0.11750238	-0.011195938	-0.7662003	0.1393575	3.6963797	9.082275	Walking_Scroll
15:09:38.113	1.0989721	2.6193366	8.425453	-0.11750238	-0.011195938	-0.7662003	0.1393575	3.6963797	9.082275	Walking_Scroll
15:09:38.146	1.0989721	2.6193366	8.425453	-0.11750238	-0.011195938	-0.7662003	0.1393575	3.6963797	9.082275	Walking_Scroll
15:09:38.180	1.0989721	2.6193366	8.425453	-0.11750238	-0.011195938	-0.7662003	0.1393575	3.6963797	9.082275	Walking_Scroll
15:09:38.201	1.0989721	2.6193366	8.425453	-0.19141707	-0.059454292	-0.8230108	0.1393575	3.6963797	9.082275	Walking_Scroll
15:09:38.230	-0.38308397	4.4677167	6.9577627	-0.19141707	-0.059454292	-0.8230108	0.20480543	3.5982475	9.120364	Walking_Scroll
15:09:38.252	-0.38308397	4.4677167	6.9577627	-0.19141707	-0.059454292	-0.8230108	0.20480543	3.5982475	9.120364	Walking_Scroll
15:09:38.272	-0.38308397	4.4677167	6.9577627	-0.19141707	-0.059454292	-0.8230108	0.20480543	3.5982475	9.120364	Walking_Scroll
15:09:38.293	-0.38308397	4.4677167	6.9577627	-0.19141707	-0.059454292	-0.8230108	0.20480543	3.5982475	9.120364	Walking_Scroll
15:09:38.316	-0.38308397	4.4677167	6.9577627	-0.19141707	-0.059454292	-0.8230108	0.20480543	3.5982475	9.120364	Walking_Scroll
15:09:38.340	-0.38308397	4.4677167	6.9577627	-0.19141707	-0.059454292	-0.8230108	0.20480543	3.5982475	9.120364	Walking_Scroll
15:09:38.363	-0.38308397	4.4677167	6.9577627	-0.19141707	-0.059454292	-0.8230108	0.20480543	3.5982475	9.120364	Walking_Scroll
15:09:38.386	-0.90982443	3.833234	9.543579	0.05048557	0.36143187	-0.32026872	-0.27349362	3.5803838	9.125591	Walking_Scroll
15:09:38.410	-0.90982443	3.833234	9.543579	0.05048557	0.36143187	-0.32026872	-0.27349362	3.5803838	9.125591	Walking_Scroll
15:09:38.433	-0.90982443	3.833234	9.543579	0.05048557	0.36143187	-0.32026872	-0.27349362	3.5803838	9.125591	Walking_Scroll
15:09:38.457	-0.90982443	3.833234	9.543579	0.05048557	0.36143187	-0.32026872	-0.27349362	3.5803838	9.125591	Walking_Scroll
15:09:38.481	-0.90982443	3.833234	9.543579	0.05048557	0.36143187	-0.32026872	-0.27349362	3.5803838	9.125591	Walking_Scroll
15:09:38.503	-0.90982443	3.833234	9.543579	0.05048557	0.36143187	-0.32026872	-0.27349362	3.5803838	9.125591	Walking_Scroll
15:09:38.526	-0.90982443	3.833234	9.543579	0.05048557	0.36143187	-0.32026872	-0.27349362	3.5803838	9.125591	Walking_Scroll
15:09:38.548	-0.90982443	3.833234	9.543579	0.05048557	0.36143187	-0.32026872	-0.27349362	3.5803838	9.125591	Walking_Scroll
15:09:38.570	-1.3886794	1.8938714	10.738322	0.5495625	0.14885075	-0.16999584	-1.087836	3.4164453	9.127699	Walking_Scroll
15:09:38.590	-1.3886794	1.8938714	10.738322	0.5495625	0.14885075	-0.16999584	-1.087836	3.4164453	9.127699	Walking_Scroll
15:09:38.611	-1.3886794	1.8938714	10.738322	0.5495625	0.14885075	-0.16999584	-1.087836	3.4164453	9.127699	Walking_Scroll
15:09:38.632	-1.3886794	1.8938714	10.738322	0.5495625	0.14885075	-0.16999584	-1.087836	3.4164453	9.127699	Walking_Scroll
15:09:38.654	-1.3886794	1.8938714	10.738322	0.5495625	0.14885075	-0.16999584	-1.087836	3.4164453	9.127699	Walking_Scroll
15:09:38.678	-1.3886794	1.8938714	10.738322	0.5495625	0.14885075	-0.16999584	-1.087836	3.4164453	9.127699	Walking_Scroll
15:09:38.700	-1.3886794	1.8938714	10.738322	0.5495625	0.14885075	-0.16999584	-1.087836	3.4164453	9.127699	Walking_Scroll
15:09:38.722	-1.3886794	1.8938714	10.738322	0.5495625	0.14885075	-0.16999584	-1.087836	3.4164453	9.127699	Walking_Scroll
15:09:38.744	-0.2681588	3.5507095	7.2714124	0.027883554	-0.6006809	-0.23902364	-0.91593033	3.7363856	9.02058	Walking_Scroll
15:09:38.767	-0.2681588	3.5507095	7.2714124	0.027883554	-0.6006809	-0.23902364	-0.91593033	3.7363856	9.02058	Walking_Scroll
15:09:38.788	-0.2681588	3.5507095	7.2714124	0.027883554	-0.6006809	-0.23902364	-0.91593033	3.7363856	9.02058	Walking_Scroll
15:09:38.810	-0.2681588	3.5507095	7.2714124	0.027883554	-0.6006809	-0.23902364	-0.91593033	3.7363856	9.02058	Walking_Scroll
15:09:38.832	-0.2681588	3.5507095	7.2714124	0.027883554	-0.6006809	-0.23902364	-0.91593033	3.7363856	9.02058	Walking_Scroll
15:09:38.853	-0.2681588	3.5507095	7.2714124	0.027883554	-0.6006809	-0.23902364	-0.91593033	3.7363856	9.02058	Walking_Scroll
15:09:38.876	-0.2681588	3.5507095	7.2714124	0.027883554	-0.6006809	-0.23902364	-0.91593033	3.7363856	9.02058	Walking_Scroll
15:09:38.898	-0.2681588	3.5507095	7.2714124	0.027883554	-0.6006809	-0.23902364	-0.91593033	3.7363856	9.02058	Walking_Scroll
15:09:38.920	-0.2681588	3.5507095	7.2714124	0.027883554	-0.6006809	-0.23902364	-0.91593033	3.7363856	9.02058	Walking_Scroll
15:09:38.942	-0.9337672	4.242655	7.788576	-0.05458325	-0.32701328	-0.37585744	-0.7230106	3.9331844	8.9542	Walking_Scroll
15:09:38.963	-0.9337672	4.242655	7.788576	-0.05458325	-0.32701328	-0.37585744	-0.7230106	3.9331844	8.9542	Walking_Scroll
15:09:38.985	-0.9337672	4.242655	7.788576	-0.05458325	-0.32701328	-0.37585744	-0.7230106	3.9331844	8.9542	Walking_Scroll
15:09:39.006	-0.9337672	4.242655	7.788576	-0.05458325	-0.32701328	-0.37585744	-0.7230106	3.9331844	8.9542	Walking_Scroll
15:09:39.027	-0.9337672	4.242655	7.788576	-0.05458325	-0.32701328	-0.37585744	-0.7230106	3.9331844	8.9542	Walking_Scroll
15:09:39.048	-0.9337672	4.242655	7.788576	-0.05458325	-0.32701328	-0.37585744	-0.7230106	3.9331844	8.9542	Walking_Scroll
15:09:39.069	-0.9337672	4.242655	7.788576	-0.05458325	-0.32701328	-0.37585744	-0.7230106	3.9331844	8.9542	Walking_Scroll
15:09:39.091	-0.9337672	4.242655	7.788576	-0.05458325	-0.32701328	-0.37585744	-0.7230106	3.9331844	8.9542	Walking_Scroll
15:09:39.112	0.31365	4.7119327	9.337671	-0.12910882	-0.38626722	-0.4485504	-0.23379327	3.9044485	8.992829	Walking_Scroll
15:09:39.136	0.31365	4.7119327	9.337671	-0.12910882	-0.38626722	-0.4485504	-0.23379327	3.9044485	8.992829	Walking_Scroll
15:09:39.158	0.31365	4.7119327	9.337671	-0.12910882	-0.38626722	-0.4485504	-0.23379327	3.9044485	8.992829	Walking_Scroll
15:09:39.179	0.31365	4.7119327	9.337671	-0.12910882	-0.38626722	-0.4485504	-0.23379327	3.9044485	8.992829	Walking_Scroll
15:09:39.204	0.31365	4.7119327	9.337671	-0.12910882	-0.38626722	-0.4485504	-0.23379327	3.9044485	8.992829	Walking_Scroll
15:09:39.225	0.31365	4.7119327	9.337671	-0.12910882	-0.38626722	-0.4485504	-0.23379327	3.9044485	8.992829	Walking_Scroll
15:09:39.247	0.31365	4.7119327	9.337671	-0.12910882	-0.38626722	-0.4485504	-0.23379327	3.9044485	8.992829	Walking_Scroll
15:09:39.270	0.31365	4.7119327	9.337671	-0.12910882	-0.38626722	-0.4485504	-0.23379327	3.9044485	8.992829	Walking_Scroll
15:09:39.291	1.8364087	2.978478	7.7718163	0.24596244	-0.3441175	-0.84927803	0.29075757	3.8664973	9.007553	Walking_Scroll
15:09:39.314	1.8364087	2.978478	7.7718163	0.24596244	-0.3441175	-0.84927803	0.29075757	3.8664973	9.007553	Walking_Scroll
15:09:39.336	1.8364087	2.978478	7.7718163	0.24596244	-0.3441175	-0.84927803	0.29075757	3.8664973	9.007553	Walking_Scroll
15:09:39.358	1.8364087	2.978478	7.7718163	0.24596244	-0.3441175	-0.84927803	0.29075757	3.8664973	9.007553	Walking_Scroll
15:09:39.379	1.8364087	2.978478	7.7718163	0.24596244	-0.3441175	-0.84927803	0.29075757	3.8664973	9.007553	Walking_Scroll
15:09:39.403	1.8364087	2.978478	7.7718163	0.24596244	-0.3441175	-0.84927803	0.29075757	3.8664973	9.007553	Walking_Scroll
15:09:39.424	1.8364087	2.978478	7.7718163	0.24596244	-0.3441175	-0.84927803	0.29075757	3.8664973	9.007553	Walking_Scroll
15:09:39.445	1.8364087	2.978478	7.7718163	0.24596244	-0.3441175	-0.84927803	0.29075757	3.8664973	9.007553	Walking_Scroll
15:09:39.467	0.6177229	3.5938065	7.6975937	0.18304332	-0.49072516	-0.97694886	0.3648853	3.8842788	8.997199	Walking_Scroll
15:09:39.488	0.6177229	3.5938065	7.6975937	0.18304332	-0.49072516	-0.97694886	0.3648853	3.8842788	8.997199	Walking_Scroll
15:09:39.510	0.6177229	3.5938065	7.6975937	0.18304332	-0.49072516	-0.97694886	0.3648853	3.8842788	8.997199	Walking_Scroll
15:09:39.532	0.6177229	3.5938065	7.6975937	0.18304332	-0.49072516	-0.97694886	0.3648853	3.8842788	8.997199	Walking_Scroll
15:09:39.555	0.6177229	3.5938065	7.6975937	0.18304332	-0.49072516	-0.97694886	0.3648853	3.8842788	8.997199	Walking_Scroll
15:09:39.577	0.6177229	3.5938065	7.6975937	0.18304332	-0.49072516	-0.97694886	0.3648853	3.8842788	8.997199	Walking_Scroll
15:09:39.598	0.6177229	3.5938065	7.6975937	0.18304332	-0.49072516	-0.97694886	0.3648853	3.8842788	8.997199	Walking_Scroll
15:09:39.621	0.6177229	3.5938065	7.6975937	0.18304332	-0.49072516	-0.97694886	0.3648853	3.8842788	8.997199	Walking_Scroll
15:09:39.643	-1.0127783	4.5970078	9.273026	0.20320188	0.16962017	-0.3538663	-0.04169497	4.021582	8.944019	Walking_Scroll
15:09:39.670	-1.0127783	4.5970078	9.273026	0.20320188	0.16962017	-0.3538663	-0.04169497	4.021582	8.944019	Walking_Scroll
15:09:39.703	-1.0127783	4.5970078	9.273026	0.20320188	0.16962017	-0.3538663	-0.04169497	4.021582	8.944019	Walking_Scroll
15:09:39.737	-1.0127783	4.5970078	9.273026	0.20320188	0.16962017	-0.3538663	-0.04169497	4.021582	8.944019	Walking_Scroll
15:09:39.770	-1.0127783	4.5970078	9.273026	0.20320188	0.16962017	-0.3538663	-0.04169497	4.021582	8.944019	Walking_Scroll
15:09:39.803	-1.0127783	4.5970078	9.273026	0.20320188	0.16962017	-0.3538663	-0.04169497	4.021582	8.944019	Walking_Scroll
15:09:39.837	-2.6241252	1.7741576	11.497308	-0.33924645	0.36815137	-0.24940833	-0.76813686	3.943574	8.945868	Walking_Scroll
15:09:39.871	-2.6241252	1.7741576	11.497308	-0.33924645	0.36815137	-0.24940833	-0.76813686	3.943574	8.945868	Walking_Scroll
15:09:39.904	-2.6241252	1.7741576	11.497308	-0.33924645	0.36815137	-0.24940833	-0.76813686	3.943574	8.945868	Walking_Scroll
15:09:39.938	-2.6241252	1.7741576	11.497308	-0.33924645	0.36815137	-0.24940833	-0.76813686	3.943574	8.945868	Walking_Scroll
15:09:39.971	-2.6241252	1.7741576	11.497308	-0.33924645	0.36815137	-0.24940833	-0.76813686	3.943574	8.945868	Walking_Scroll
15:09:40.004	-1.0582695	3.337619	7.0295906	-0.0069357636	-0.14680803	-0.051487997	-1.2471958	4.017069	8.858783	Walking_Scroll
15:09:40.038	-1.0582695	3.337619	7.0295906	-0.0069357636	-0.14680803	-0.051487997	-1.2471958	4.017069	8.858783	Walking_Scroll
15:09:40.060	-1.0582695	3.337619	7.0295906	-0.0069357636	-0.14680803	-0.051487997	-1.2471958	4.017069	8.858783	Walking_Scroll
15:09:40.088	-1.0582695	3.337619	7.0295906	-0.0069357636	-0.14680803	-0.051487997	-1.2471958	4.017069	8.858783	Walking_Scroll
15:09:40.109	-1.0582695	3.337619	7.0295906	-0.0069357636	-0.14680803	-0.051487997	-1.2471958	4.017069	8.858783	Walking_Scroll
15:09:40.140	-1.0582695	3.337619	7.0295906	-0.0069357636	-0.14680803	-0.051487997	-1.2471958	4.017069	8.858783	Walking_Scroll
15:09:40.172	-1.0582695	3.337619	7.0295906	-0.0069357636	-0.14680803	-0.051487997	-1.2471958	4.017069	8.858783	Walking_Scroll
15:09:40.194	-1.4341706	4.2187123	8.403905	-0.09612209	-0.2720354	-0.16694152	-1.1182103	3.7666602	8.985111	Walking_Scroll
15:09:40.225	-1.4341706	4.2187123	8.403905	-0.09612209	-0.2720354	-0.16694152	-1.1182103	3.7666602	8.985111	Walking_Scroll
15:09:40.249	-1.4341706	4.2187123	8.403905	-0.09612209	-0.2720354	-0.16694152	-1.1182103	3.7666602	8.985111	Walking_Scroll
15:09:40.275	-1.4341706	4.2187123	8.403905	-0.09612209	-0.2720354	-0.16694152	-1.1182103	3.7666602	8.985111	Walking_Scroll
15:09:40.300	-1.4341706	4.2187123	8.403905	-0.09612209	-0.2720354	-0.16694152	-1.1182103	3.7666602	8.985111	Walking_Scroll
15:09:40.322	-1.4341706	4.2187123	8.403905	-0.09612209	-0.2720354	-0.16694152	-1.1182103	3.7666602	8.985111	Walking_Scroll
15:09:40.346	-1.4341706	4.2187123	8.403905	-0.09612209	-0.2720354	-0.16694152	-1.1182103	3.7666602	8.985111	Walking_Scroll
15:09:40.373	-0.8643332	4.2665977	9.749487	0.2557363	-0.35755652	-0.23841277	-0.9544154	3.949062	8.925489	Walking_Scroll
15:09:40.393	-0.8643332	4.2665977	9.749487	0.2557363	-0.35755652	-0.23841277	-0.9544154	3.949062	8.925489	Walking_Scroll
15:09:40.414	-0.8643332	4.2665977	9.749487	0.2557363	-0.35755652	-0.23841277	-0.9544154	3.949062	8.925489	Walking_Scroll
15:09:40.435	-0.8643332	4.2665977	9.749487	0.2557363	-0.35755652	-0.23841277	-0.9544154	3.949062	8.925489	Walking_Scroll
15:09:40.456	-0.8643332	4.2665977	9.749487	0.2557363	-0.35755652	-0.23841277	-0.9544154	3.949062	8.925489	Walking_Scroll
15:09:40.477	-0.8643332	4.2665977	9.749487	0.2557363	-0.35755652	-0.23841277	-0.9544154	3.949062	8.925489	Walking_Scroll
15:09:40.498	-0.8643332	4.2665977	9.749487	0.2557363	-0.35755652	-0.23841277	-0.9544154	3.949062	8.925489	Walking_Scroll
15:09:40.519	-0.8643332	4.2665977	9.749487	0.2557363	-0.35755652	-0.23841277	-0.9544154	3.949062	8.925489	Walking_Scroll
15:09:40.542	0.3304099	3.7781656	7.6305537	0.41944817	-0.3459501	-0.72771585	-0.4395634	3.8739312	8.998323	Walking_Scroll
15:09:40.563	0.3304099	3.7781656	7.6305537	0.41944817	-0.3459501	-0.72771585	-0.4395634	3.8739312	8.998323	Walking_Scroll
15:09:40.586	0.3304099	3.7781656	7.6305537	0.41944817	-0.3459501	-0.72771585	-0.4395634	3.8739312	8.998323	Walking_Scroll
15:09:40.608	0.3304099	3.7781656	7.6305537	0.41944817	-0.3459501	-0.72771585	-0.4395634	3.8739312	8.998323	Walking_Scroll
15:09:40.630	0.3304099	3.7781656	7.6305537	0.41944817	-0.3459501	-0.72771585	-0.4395634	3.8739312	8.998323	Walking_Scroll
15:09:40.651	0.3304099	3.7781656	7.6305537	0.41944817	-0.3459501	-0.72771585	-0.4395634	3.8739312	8.998323	Walking_Scroll
15:09:40.675	0.3304099	3.7781656	7.6305537	0.41944817	-0.3459501	-0.72771585	-0.4395634	3.8739312	8.998323	Walking_Scroll
15:09:40.696	0.3304099	3.7781656	7.6305537	0.41944817	-0.3459501	-0.72771585	-0.4395634	3.8739312	8.998323	Walking_Scroll
15:09:40.718	0.3304099	3.7781656	7.6305537	0.41944817	-0.3459501	-0.72771585	-0.4395634	3.8739312	8.998323	Walking_Scroll
15:09:40.742	0.20351335	3.3112822	7.553937	-0.024039991	-0.27447885	-0.6464708	-0.42657384	3.9319432	8.973752	Walking_Scroll
15:09:40.763	0.20351335	3.3112822	7.553937	-0.024039991	-0.27447885	-0.6464708	-0.42657384	3.9319432	8.973752	Walking_Scroll
15:09:40.784	0.20351335	3.3112822	7.553937	-0.024039991	-0.27447885	-0.6464708	-0.42657384	3.9319432	8.973752	Walking_Scroll
15:09:40.806	0.20351335	3.3112822	7.553937	-0.024039991	-0.27447885	-0.6464708	-0.42657384	3.9319432	8.973752	Walking_Scroll
15:09:40.829	0.20351335	3.3112822	7.553937	-0.024039991	-0.27447885	-0.6464708	-0.42657384	3.9319432	8.973752	Walking_Scroll
15:09:40.851	0.20351335	3.3112822	7.553937	-0.024039991	-0.27447885	-0.6464708	-0.42657384	3.9319432	8.973752	Walking_Scroll
15:09:40.873	0.20351335	3.3112822	7.553937	-0.024039991	-0.27447885	-0.6464708	-0.42657384	3.9319432	8.973752	Walking_Scroll
15:09:40.894	0.20351335	3.3112822	7.553937	-0.024039991	-0.27447885	-0.6464708	-0.42657384	3.9319432	8.973752	Walking_Scroll
15:09:40.917	-0.65363705	4.80531	8.662486	-0.040533353	0.09814894	-0.35936406	-0.60614455	3.9783568	8.942909	Walking_Scroll
15:09:40.938	-0.65363705	4.80531	8.662486	-0.040533353	0.09814894	-0.35936406	-0.60614455	3.9783568	8.942909	Walking_Scroll
15:09:40.960	-0.65363705	4.80531	8.662486	-0.040533353	0.09814894	-0.35936406	-0.60614455	3.9783568	8.942909	Walking_Scroll
15:09:40.981	-0.65363705	4.80531	8.662486	-0.040533353	0.09814894	-0.35936406	-0.60614455	3.9783568	8.942909	Walking_Scroll
15:09:41.002	-0.65363705	4.80531	8.662486	-0.040533353	0.09814894	-0.35936406	-0.60614455	3.9783568	8.942909	Walking_Scroll
15:09:41.024	-0.65363705	4.80531	8.662486	-0.040533353	0.09814894	-0.35936406	-0.60614455	3.9783568	8.942909	Walking_Scroll
15:09:41.046	-0.65363705	4.80531	8.662486	-0.040533353	0.09814894	-0.35936406	-0.60614455	3.9783568	8.942909	Walking_Scroll
15:09:41.070	-0.65363705	4.80531	8.662486	-0.040533353	0.09814894	-0.35936406	-0.60614455	3.9783568	8.942909	Walking_Scroll
15:09:41.092	-3.529161	2.4182177	11.612233	-0.604362	0.7303945	-0.15411335	-1.1113458	3.9723132	8.896966	Walking_Scroll
15:09:41.126	-3.529161	2.4182177	11.612233	-0.604362	0.7303945	-0.15411335	-1.1113458	3.9723132	8.896966	Walking_Scroll
15:09:41.159	-3.529161	2.4182177	11.612233	-0.604362	0.7303945	-0.15411335	-1.1113458	3.9723132	8.896966	Walking_Scroll
15:09:41.193	-3.529161	2.4182177	11.612233	-0.604362	0.7303945	-0.15411335	-1.1113458	3.9723132	8.896966	Walking_Scroll
15:09:41.226	-3.529161	2.4182177	11.612233	-0.604362	0.7303945	-0.15411335	-1.1113458	3.9723132	8.896966	Walking_Scroll
15:09:41.260	-3.529161	2.4182177	11.612233	-0.604362	0.7303945	-0.15411335	-1.1113458	3.9723132	8.896966	Walking_Scroll
15:09:41.293	-1.0319325	3.189174	7.3432407	-0.077185266	-0.23721609	0.28509876	-1.3818082	4.1594124	8.772698	Walking_Scroll
15:09:41.327	-1.0319325	3.189174	7.3432407	-0.077185266	-0.23721609	0.28509876	-1.3818082	4.1594124	8.772698	Walking_Scroll
15:09:41.360	-1.0319325	3.189174	7.3432407	-0.077185266	-0.23721609	0.28509876	-1.3818082	4.1594124	8.772698	Walking_Scroll
15:09:41.394	-1.0319325	3.189174	7.3432407	-0.077185266	-0.23721609	0.28509876	-1.3818082	4.1594124	8.772698	Walking_Scroll
15:09:41.427	-1.0319325	3.189174	7.3432407	-0.077185266	-0.23721609	0.28509876	-1.3818082	4.1594124	8.772698	Walking_Scroll
15:09:41.460	-1.3551595	4.1540666	7.745479	-0.2787708	-0.33556536	-0.10218981	-0.9107753	4.0149207	8.900633	Walking_Scroll
15:09:41.494	-1.3551595	4.1540666	7.745479	-0.2787708	-0.33556536	-0.10218981	-0.9107753	4.0149207	8.900633	Walking_Scroll
15:09:41.528	-1.3551595	4.1540666	7.745479	-0.2787708	-0.33556536	-0.10218981	-0.9107753	4.0149207	8.900633	Walking_Scroll
15:09:41.561	-1.3551595	4.1540666	7.745479	-0.2787708	-0.33556536	-0.10218981	-0.9107753	4.0149207	8.900633	Walking_Scroll
15:09:41.595	-1.3551595	4.1540666	7.745479	-0.2787708	-0.33556536	-0.10218981	-0.9107753	4.0149207	8.900633	Walking_Scroll
15:09:41.629	-0.31365	4.37434	9.720756	-0.014877012	-0.26042897	-0.10218981	-0.80620664	3.950492	8.939464	Walking_Scroll
15:09:41.662	-0.31365	4.37434	9.720756	-0.014877012	-0.26042897	-0.10218981	-0.80620664	3.950492	8.939464	Walking_Scroll
15:09:41.695	-0.31365	4.37434	9.720756	-0.014877012	-0.26042897	-0.10218981	-0.80620664	3.950492	8.939464	Walking_Scroll
15:09:41.729	-0.31365	4.37434	9.720756	-0.014877012	-0.26042897	-0.10218981	-0.80620664	3.950492	8.939464	Walking_Scroll
15:09:41.762	-0.31365	4.37434	9.720756	-0.014877012	-0.26042897	-0.10218981	-0.80620664	3.950492	8.939464	Walking_Scroll
15:09:41.796	-0.31365	4.37434	9.720756	-0.014877012	-0.26042897	-0.10218981	-0.80620664	3.950492	8.939464	Walking_Scroll
15:09:41.829	1.185166	3.1676257	9.040782	0.2929991	-0.3471718	-0.4045681	-0.36045346	3.531682	9.141535	Walking_Scroll
15:09:41.863	1.185166	3.1676257	9.040782	0.2929991	-0.3471718	-0.4045681	-0.36045346	3.531682	9.141535	Walking_Scroll
15:09:41.896	1.185166	3.1676257	9.040782	0.2929991	-0.3471718	-0.4045681	-0.36045346	3.531682	9.141535	Walking_Scroll
15:09:41.930	1.185166	3.1676257	9.040782	0.2929991	-0.3471718	-0.4045681	-0.36045346	3.531682	9.141535	Walking_Scroll
15:09:41.963	1.185166	3.1676257	9.040782	0.2929991	-0.3471718	-0.4045681	-0.36045346	3.531682	9.141535	Walking_Scroll
15:09:41.997	-0.57462597	3.213117	7.85801	0.033992205	-0.12603861	-0.4155637	-0.30339476	3.6494944	9.097225	Walking_Scroll
15:09:42.030	-0.57462597	3.213117	7.85801	0.033992205	-0.12603861	-0.4155637	-0.30339476	3.6494944	9.097225	Walking_Scroll
15:09:42.064	-0.57462597	3.213117	7.85801	0.033992205	-0.12603861	-0.4155637	-0.30339476	3.6494944	9.097225	Walking_Scroll
15:09:42.098	-0.57462597	3.213117	7.85801	0.033992205	-0.12603861	-0.4155637	-0.30339476	3.6494944	9.097225	Walking_Scroll
15:09:42.131	-0.57462597	3.213117	7.85801	0.033992205	-0.12603861	-0.4155637	-0.30339476	3.6494944	9.097225	Walking_Scroll
15:09:42.164	-0.45251793	3.4549387	9.270632	-0.26777524	0.29668015	0.01937237	-0.6378062	3.5370688	9.124293	Walking_Scroll
15:09:42.198	-0.45251793	3.4549387	9.270632	-0.26777524	0.29668015	0.01937237	-0.6378062	3.5370688	9.124293	Walking_Scroll
15:09:42.232	-0.45251793	3.4549387	9.270632	-0.26777524	0.29668015	0.01937237	-0.6378062	3.5370688	9.124293	Walking_Scroll
15:09:42.252	-0.45251793	3.4549387	9.270632	-0.26777524	0.29668015	0.01937237	-0.6378062	3.5370688	9.124293	Walking_Scroll
15:09:42.273	-0.45251793	3.4549387	9.270632	-0.26777524	0.29668015	0.01937237	-0.6378062	3.5370688	9.124293	Walking_Scroll
15:09:42.299	-0.45251793	3.4549387	9.270632	-0.26777524	0.29668015	0.01937237	-0.6378062	3.5370688	9.124293	Walking_Scroll
15:09:42.320	-0.45251793	3.4549387	9.270632	-0.26777524	0.29668015	0.01937237	-0.6378062	3.5370688	9.124293	Walking_Scroll
15:09:42.341	-0.45251793	3.4549387	9.270632	0.07430931	0.38769907	-0.1095202	-0.6378062	3.5370688	9.124293	Walking_Scroll
15:09:42.361	-0.6105401	4.14449	9.7135725	0.07430931	0.38769907	-0.1095202	-1.185843	3.499389	9.083964	Walking_Scroll
15:09:42.384	-0.6105401	4.14449	9.7135725	0.07430931	0.38769907	-0.1095202	-1.185843	3.499389	9.083964	Walking_Scroll
15:09:42.408	-0.6105401	4.14449	9.7135725	0.07430931	0.38769907	-0.1095202	-1.185843	3.499389	9.083964	Walking_Scroll
15:09:42.432	-0.6105401	4.14449	9.7135725	0.07430931	0.38769907	-0.1095202	-1.185843	3.499389	9.083964	Walking_Scroll
15:09:42.456	-0.6105401	4.14449	9.7135725	0.07430931	0.38769907	-0.1095202	-1.185843	3.499389	9.083964	Walking_Scroll
15:09:42.480	-0.6105401	4.14449	9.7135725	0.07430931	0.38769907	-0.1095202	-1.185843	3.499389	9.083964	Walking_Scroll
15:09:42.503	-0.6105401	4.14449	9.7135725	0.07430931	0.38769907	-0.1095202	-1.185843	3.499389	9.083964	Walking_Scroll
15:09:42.528	-2.743839	2.8156672	7.3647895	0.033381343	-0.08022371	0.034644	-1.8329991	3.506437	8.973037	Walking_Scroll
15:09:42.550	-2.743839	2.8156672	7.3647895	0.033381343	-0.08022371	0.034644	-1.8329991	3.506437	8.973037	Walking_Scroll
15:09:42.574	-2.743839	2.8156672	7.3647895	0.033381343	-0.08022371	0.034644	-1.8329991	3.506437	8.973037	Walking_Scroll
15:09:42.598	-2.743839	2.8156672	7.3647895	0.033381343	-0.08022371	0.034644	-1.8329991	3.506437	8.973037	Walking_Scroll
15:09:42.622	-2.743839	2.8156672	7.3647895	0.033381343	-0.08022371	0.034644	-1.8329991	3.506437	8.973037	Walking_Scroll
15:09:42.646	-2.743839	2.8156672	7.3647895	0.033381343	-0.08022371	0.034644	-1.8329991	3.506437	8.973037	Walking_Scroll
15:09:42.670	-2.743839	2.8156672	7.3647895	0.033381343	-0.08022371	0.034644	-1.8329991	3.506437	8.973037	Walking_Scroll
15:09:42.694	-2.743839	2.8156672	7.3647895	0.033381343	-0.08022371	0.034644	-1.8329991	3.506437	8.973037	Walking_Scroll
15:09:42.716	-1.7789462	4.268992	7.4845033	-0.04603114	-0.04968045	0.012652852	-1.5599295	3.397772	9.065987	Walking_Scroll
15:09:42.739	-1.7789462	4.268992	7.4845033	-0.04603114	-0.04968045	0.012652852	-1.5599295	3.397772	9.065987	Walking_Scroll
15:09:42.771	-1.7789462	4.268992	7.4845033	-0.04603114	-0.04968045	0.012652852	-1.5599295	3.397772	9.065987	Walking_Scroll
15:09:42.804	-1.7789462	4.268992	7.4845033	-0.04603114	-0.04968045	0.012652852	-1.5599295	3.397772	9.065987	Walking_Scroll
15:09:42.841	-1.7789462	4.268992	7.4845033	-0.04603114	-0.04968045	0.012652852	-1.5599295	3.397772	9.065987	Walking_Scroll
15:09:42.870	-1.7789462	4.268992	7.4845033	-0.04603114	-0.04968045	0.012652852	-1.5599295	3.397772	9.065987	Walking_Scroll
15:09:42.904	-1.5993756	4.005622	9.44302	0.12073507	-0.16696659	-0.06859222	-1.4006191	3.4497132	9.072381	Walking_Scroll
15:09:42.937	-1.5993756	4.005622	9.44302	0.12073507	-0.16696659	-0.06859222	-1.4006191	3.4497132	9.072381	Walking_Scroll
15:09:42.971	-1.5993756	4.005622	9.44302	0.12073507	-0.16696659	-0.06859222	-1.4006191	3.4497132	9.072381	Walking_Scroll
15:09:43.004	-1.5993756	4.005622	9.44302	0.12073507	-0.16696659	-0.06859222	-1.4006191	3.4497132	9.072381	Walking_Scroll
15:09:43.029	-1.5993756	4.005622	9.44302	0.12073507	-0.16696659	-0.06859222	-1.4006191	3.4497132	9.072381	Walking_Scroll
15:09:43.051	-1.5993756	4.005622	9.44302	0.12073507	-0.16696659	-0.06859222	-1.4006191	3.4497132	9.072381	Walking_Scroll
15:09:43.076	-0.12450229	2.631308	11.186052	-0.042365946	-0.5029425	-0.2970558	-0.83020145	3.423156	9.152221	Walking_Scroll
15:09:43.101	-0.12450229	2.631308	11.186052	-0.042365946	-0.5029425	-0.2970558	-0.83020145	3.423156	9.152221	Walking_Scroll
15:09:43.125	-0.12450229	2.631308	11.186052	-0.042365946	-0.5029425	-0.2970558	-0.83020145	3.423156	9.152221	Walking_Scroll
15:09:43.149	-0.12450229	2.631308	11.186052	-0.042365946	-0.5029425	-0.2970558	-0.83020145	3.423156	9.152221	Walking_Scroll
15:09:43.172	-0.12450229	2.631308	11.186052	-0.042365946	-0.5029425	-0.2970558	-0.83020145	3.423156	9.152221	Walking_Scroll
15:09:43.197	-0.12450229	2.631308	11.186052	-0.042365946	-0.5029425	-0.2970558	-0.83020145	3.423156	9.152221	Walking_Scroll
15:09:43.219	-0.12450229	2.631308	11.186052	-0.042365946	-0.5029425	-0.2970558	-0.83020145	3.423156	9.152221	Walking_Scroll
15:09:43.243	0.6344828	1.8052832	9.273026	-0.042365946	-0.5029425	-0.2970558	-0.83020145	3.423156	9.152221	Walking_Scroll
15:09:43.267	0.6344828	1.8052832	9.273026	0.005892406	0.035840686	-0.38929647	-0.33114803	3.7748256	9.044965	Walking_Scroll
15:09:43.291	0.6344828	1.8052832	9.273026	0.005892406	0.035840686	-0.38929647	-0.33114803	3.7748256	9.044965	Walking_Scroll
15:09:43.315	0.6344828	1.8052832	9.273026	0.005892406	0.035840686	-0.38929647	-0.33114803	3.7748256	9.044965	Walking_Scroll
15:09:43.339	0.6344828	1.8052832	9.273026	0.005892406	0.035840686	-0.38929647	-0.33114803	3.7748256	9.044965	Walking_Scroll
15:09:43.363	0.6344828	1.8052832	9.273026	0.005892406	0.035840686	-0.38929647	-0.33114803	3.7748256	9.044965	Walking_Scroll
15:09:43.385	0.6344828	1.8052832	9.273026	0.005892406	0.035840686	-0.38929647	-0.33114803	3.7748256	9.044965	Walking_Scroll
15:09:43.409	0.6344828	1.8052832	9.273026	0.005892406	0.035840686	-0.38929647	-0.33114803	3.7748256	9.044965	Walking_Scroll
15:09:43.433	-0.8739103	4.35758	8.006455	-0.16576073	-0.13092552	-0.22802806	-0.16160817	3.8531742	9.016501	Walking_Scroll
15:09:43.457	-0.8739103	4.35758	8.006455	-0.16576073	-0.13092552	-0.22802806	-0.16160817	3.8531742	9.016501	Walking_Scroll
15:09:43.480	-0.8739103	4.35758	8.006455	-0.16576073	-0.13092552	-0.22802806	-0.16160817	3.8531742	9.016501	Walking_Scroll
15:09:43.502	-0.8739103	4.35758	8.006455	-0.16576073	-0.13092552	-0.22802806	-0.16160817	3.8531742	9.016501	Walking_Scroll
15:09:43.523	-0.8739103	4.35758	8.006455	-0.16576073	-0.13092552	-0.22802806	-0.16160817	3.8531742	9.016501	Walking_Scroll
15:09:43.545	-0.8739103	4.35758	8.006455	-0.16576073	-0.13092552	-0.22802806	-0.16160817	3.8531742	9.016501	Walking_Scroll
15:09:43.565	-0.8739103	4.35758	8.006455	-0.16576073	-0.13092552	-0.22802806	-0.16160817	3.8531742	9.016501	Walking_Scroll
15:09:43.588	-0.8739103	4.35758	8.006455	-0.16576073	-0.13092552	-0.22802806	-0.16160817	3.8531742	9.016501	Walking_Scroll
15:09:43.609	0.06943397	5.6169686	10.213976	0.35042042	0.043781932	0.16964522	-0.06438918	4.2511325	8.837086	Walking_Scroll
15:09:43.630	0.06943397	5.6169686	10.213976	0.35042042	0.043781932	0.16964522	-0.06438918	4.2511325	8.837086	Walking_Scroll
15:09:43.653	0.06943397	5.6169686	10.213976	0.35042042	0.043781932	0.16964522	-0.06438918	4.2511325	8.837086	Walking_Scroll
15:09:43.674	0.06943397	5.6169686	10.213976	0.35042042	0.043781932	0.16964522	-0.06438918	4.2511325	8.837086	Walking_Scroll
15:09:43.695	0.06943397	5.6169686	10.213976	0.35042042	0.043781932	0.16964522	-0.06438918	4.2511325	8.837086	Walking_Scroll
15:09:43.716	0.06943397	5.6169686	10.213976	0.35042042	0.043781932	0.16964522	-0.06438918	4.2511325	8.837086	Walking_Scroll
15:09:43.739	0.06943397	5.6169686	10.213976	0.35042042	0.043781932	0.16964522	-0.06438918	4.2511325	8.837086	Walking_Scroll
15:09:43.762	0.06943397	5.6169686	10.213976	0.35042042	0.043781932	0.16964522	-0.06438918	4.2511325	8.837086	Walking_Scroll
15:09:43.783	-2.0949905	4.40786	7.290567	0.23924294	0.074936055	-0.13945259	-0.5372887	4.548543	8.671356	Walking_Scroll
15:09:43.805	-2.0949905	4.40786	7.290567	0.23924294	0.074936055	-0.13945259	-0.5372887	4.548543	8.671356	Walking_Scroll
15:09:43.827	-2.0949905	4.40786	7.290567	0.23924294	0.074936055	-0.13945259	-0.5372887	4.548543	8.671356	Walking_Scroll
15:09:43.848	-2.0949905	4.40786	7.290567	0.23924294	0.074936055	-0.13945259	-0.5372887	4.548543	8.671356	Walking_Scroll
15:09:43.870	-2.0949905	4.40786	7.290567	0.23924294	0.074936055	-0.13945259	-0.5372887	4.548543	8.671356	Walking_Scroll
15:09:43.891	-2.0949905	4.40786	7.290567	0.23924294	0.074936055	-0.13945259	-0.5372887	4.548543	8.671356	Walking_Scroll
15:09:43.912	-2.0949905	4.40786	7.290567	0.23924294	0.074936055	-0.13945259	-0.5372887	4.548543	8.671356	Walking_Scroll
15:09:43.933	-2.0949905	4.40786	7.290567	0.23924294	0.074936055	-0.13945259	-0.5372887	4.548543	8.671356	Walking_Scroll
15:09:43.956	-2.0949905	4.40786	7.290567	0.23924294	0.074936055	-0.13945259	-0.5372887	4.548543	8.671356	Walking_Scroll
15:09:43.983	-1.0055954	4.7334814	6.897906	-0.09123517	-0.07106073	-0.08080953	-0.39086658	4.501789	8.703531	Walking_Scroll
15:09:44.004	-1.0055954	4.7334814	6.897906	-0.09123517	-0.07106073	-0.08080953	-0.39086658	4.501789	8.703531	Walking_Scroll
15:09:44.039	-1.0055954	4.7334814	6.897906	-0.09123517	-0.07106073	-0.08080953	-0.39086658	4.501789	8.703531	Walking_Scroll
15:09:44.072	-1.0055954	4.7334814	6.897906	-0.09123517	-0.07106073	-0.08080953	-0.39086658	4.501789	8.703531	Walking_Scroll
15:09:44.106	-1.0055954	4.7334814	6.897906	-0.09123517	-0.07106073	-0.08080953	-0.39086658	4.501789	8.703531	Walking_Scroll
15:09:44.139	-1.0055954	4.7334814	6.897906	-0.09123517	-0.07106073	-0.08080953	-0.39086658	4.501789	8.703531	Walking_Scroll
15:09:44.173	-0.5219519	4.616162	9.636956	-0.218906	-0.043571796	-0.15044817	-0.19163375	4.362914	8.780581	Walking_Scroll
15:09:44.206	-0.5219519	4.616162	9.636956	-0.218906	-0.043571796	-0.15044817	-0.19163375	4.362914	8.780581	Walking_Scroll
15:09:44.240	-0.5219519	4.616162	9.636956	-0.218906	-0.043571796	-0.15044817	-0.19163375	4.362914	8.780581	Walking_Scroll
15:09:44.273	-0.5219519	4.616162	9.636956	-0.218906	-0.043571796	-0.15044817	-0.19163375	4.362914	8.780581	Walking_Scroll
15:09:44.307	-0.5219519	4.616162	9.636956	-0.218906	-0.043571796	-0.15044817	-0.19163375	4.362914	8.780581	Walking_Scroll
15:09:44.340	-0.4740664	3.1173458	9.9889145	0.066978924	-0.273868	-0.6140949	-0.13784239	3.970569	8.96582	Walking_Scroll
15:09:44.374	-0.4740664	3.1173458	9.9889145	0.066978924	-0.273868	-0.6140949	-0.13784239	3.970569	8.96582	Walking_Scroll
15:09:44.407	-0.4740664	3.1173458	9.9889145	0.066978924	-0.273868	-0.6140949	-0.13784239	3.970569	8.96582	Walking_Scroll
15:09:44.441	-0.4740664	3.1173458	9.9889145	0.066978924	-0.273868	-0.6140949	-0.13784239	3.970569	8.96582	Walking_Scroll
15:09:44.474	-0.4740664	3.1173458	9.9889145	0.066978924	-0.273868	-0.6140949	-0.13784239	3.970569	8.96582	Walking_Scroll
15:09:44.508	0.3328042	3.347196	7.9992723	-0.047863737	-0.1804056	-0.18465662	-0.14086087	4.133332	8.8919115	Walking_Scroll
15:09:44.541	0.3328042	3.347196	7.9992723	-0.047863737	-0.1804056	-0.18465662	-0.14086087	4.133332	8.8919115	Walking_Scroll
15:09:44.575	0.3328042	3.347196	7.9992723	-0.047863737	-0.1804056	-0.18465662	-0.14086087	4.133332	8.8919115	Walking_Scroll
15:09:44.609	0.3328042	3.347196	7.9992723	-0.047863737	-0.1804056	-0.18465662	-0.14086087	4.133332	8.8919115	Walking_Scroll
15:09:44.642	0.3328042	3.347196	7.9992723	-0.047863737	-0.1804056	-0.18465662	-0.14086087	4.133332	8.8919115	Walking_Scroll
15:09:44.675	0.3328042	3.347196	7.9992723	-0.047863737	-0.1804056	-0.18465662	-0.14086087	4.133332	8.8919115	Walking_Scroll
15:09:44.709	-0.023942748	4.122941	8.334471	-0.15598688	0.18061575	-0.04599021	-0.1931126	4.1453247	8.885346	Walking_Scroll
15:09:44.742	-0.023942748	4.122941	8.334471	-0.15598688	0.18061575	-0.04599021	-0.1931126	4.1453247	8.885346	Walking_Scroll
15:09:44.776	-0.023942748	4.122941	8.334471	-0.15598688	0.18061575	-0.04599021	-0.1931126	4.1453247	8.885346	Walking_Scroll
15:09:44.810	-0.023942748	4.122941	8.334471	-0.15598688	0.18061575	-0.04599021	-0.1931126	4.1453247	8.885346	Walking_Scroll
15:09:44.842	-0.023942748	4.122941	8.334471	-0.15598688	0.18061575	-0.04599021	-0.1931126	4.1453247	8.885346	Walking_Scroll
15:09:44.876	-0.22266756	4.450957	10.678466	-0.23601022	0.18794614	0.13543677	-0.40847003	4.194013	8.855156	Walking_Scroll
15:09:44.910	-0.22266756	4.450957	10.678466	-0.23601022	0.18794614	0.13543677	-0.40847003	4.194013	8.855156	Walking_Scroll
15:09:44.943	-0.22266756	4.450957	10.678466	-0.23601022	0.18794614	0.13543677	-0.40847003	4.194013	8.855156	Walking_Scroll
15:09:44.976	-0.22266756	4.450957	10.678466	-0.23601022	0.18794614	0.13543677	-0.40847003	4.194013	8.855156	Walking_Scroll
15:09:45.010	-0.22266756	4.450957	10.678466	-0.23601022	0.18794614	0.13543677	-0.40847003	4.194013	8.855156	Walking_Scroll
15:09:45.043	-1.376708	3.4884584	7.8125186	0.8452213	-0.23538348	0.0065441993	-0.9822851	4.046026	8.878917	Walking_Scroll
15:09:45.077	-1.376708	3.4884584	7.8125186	0.8452213	-0.23538348	0.0065441993	-0.9822851	4.046026	8.878917	Walking_Scroll
15:09:45.110	-1.376708	3.4884584	7.8125186	0.8452213	-0.23538348	0.0065441993	-0.9822851	4.046026	8.878917	Walking_Scroll
15:09:45.147	-1.376708	3.4884584	7.8125186	0.8452213	-0.23538348	0.0065441993	-0.9822851	4.046026	8.878917	Walking_Scroll
15:09:45.169	-1.376708	3.4884584	7.8125186	0.8452213	-0.23538348	0.0065441993	-0.9822851	4.046026	8.878917	Walking_Scroll
15:09:45.189	-1.376708	3.4884584	7.8125186	0.8452213	-0.23538348	0.0065441993	-0.9822851	4.046026	8.878917	Walking_Scroll
15:09:45.211	-1.376708	3.4884584	7.8125186	0.8452213	-0.23538348	0.0065441993	-0.9822851	4.046026	8.878917	Walking_Scroll
15:09:45.233	-0.8140534	3.9529476	7.5228114	0.004670676	-0.0136394	0.3070899	-0.81190777	4.1068544	8.868197	Walking_Scroll
15:09:45.253	-0.8140534	3.9529476	7.5228114	0.004670676	-0.0136394	0.3070899	-0.81190777	4.1068544	8.868197	Walking_Scroll
15:09:45.274	-0.8140534	3.9529476	7.5228114	0.004670676	-0.0136394	0.3070899	-0.81190777	4.1068544	8.868197	Walking_Scroll
15:09:45.296	-0.8140534	3.9529476	7.5228114	0.004670676	-0.0136394	0.3070899	-0.81190777	4.1068544	8.868197	Walking_Scroll
15:09:45.317	-0.8140534	3.9529476	7.5228114	0.004670676	-0.0136394	0.3070899	-0.81190777	4.1068544	8.868197	Walking_Scroll
15:09:45.339	-0.8140534	3.9529476	7.5228114	0.004670676	-0.0136394	0.3070899	-0.81190777	4.1068544	8.868197	Walking_Scroll
15:09:45.360	-0.8140534	3.9529476	7.5228114	0.004670676	-0.0136394	0.3070899	-0.81190777	4.1068544	8.868197	Walking_Scroll
15:09:45.383	-0.8140534	3.9529476	7.5228114	0.004670676	-0.0136394	0.3070899	-0.81190777	4.1068544	8.868197	Walking_Scroll
15:09:45.405	-1.036721	4.4677167	8.504464	-0.08512652	-0.11504303	0.14459975	-0.51862365	4.1269245	8.880873	Walking_Scroll
15:09:45.426	-1.036721	4.4677167	8.504464	-0.08512652	-0.11504303	0.14459975	-0.51862365	4.1269245	8.880873	Walking_Scroll
15:09:45.449	-1.036721	4.4677167	8.504464	-0.08512652	-0.11504303	0.14459975	-0.51862365	4.1269245	8.880873	Walking_Scroll
15:09:45.470	-1.036721	4.4677167	8.504464	-0.08512652	-0.11504303	0.14459975	-0.51862365	4.1269245	8.880873	Walking_Scroll
15:09:45.491	-1.036721	4.4677167	8.504464	-0.08512652	-0.11504303	0.14459975	-0.51862365	4.1269245	8.880873	Walking_Scroll
15:09:45.514	-1.036721	4.4677167	8.504464	-0.08512652	-0.11504303	0.14459975	-0.51862365	4.1269245	8.880873	Walking_Scroll
15:09:45.536	-1.036721	4.4677167	8.504464	-0.08512652	-0.11504303	0.14459975	-0.51862365	4.1269245	8.880873	Walking_Scroll
15:09:45.557	-1.036721	4.4677167	8.504464	-0.08512652	-0.11504303	0.14459975	-0.51862365	4.1269245	8.880873	Walking_Scroll
15:09:45.581	-1.036721	4.4677167	8.504464	-0.08512652	-0.11504303	0.14459975	-0.51862365	4.1269245	8.880873	Walking_Scroll
15:09:45.603	0.67757976	4.8124924	8.822903	-0.19874746	-0.31479597	-0.19137615	-0.1781576	4.255458	8.833443	Walking_Scroll
15:09:45.625	0.67757976	4.8124924	8.822903	-0.19874746	-0.31479597	-0.19137615	-0.1781576	4.255458	8.833443	Walking_Scroll
15:09:45.648	0.67757976	4.8124924	8.822903	-0.19874746	-0.31479597	-0.19137615	-0.1781576	4.255458	8.833443	Walking_Scroll
15:09:45.669	0.67757976	4.8124924	8.822903	-0.19874746	-0.31479597	-0.19137615	-0.1781576	4.255458	8.833443	Walking_Scroll
15:09:45.691	0.67757976	4.8124924	8.822903	-0.19874746	-0.31479597	-0.19137615	-0.1781576	4.255458	8.833443	Walking_Scroll
15:09:45.712	0.67757976	4.8124924	8.822903	-0.19874746	-0.31479597	-0.19137615	-0.1781576	4.255458	8.833443	Walking_Scroll
15:09:45.734	0.67757976	4.8124924	8.822903	-0.19874746	-0.31479597	-0.19137615	-0.1781576	4.255458	8.833443	Walking_Scroll
15:09:45.756	0.67757976	4.8124924	8.822903	-0.19874746	-0.31479597	-0.19137615	-0.1781576	4.255458	8.833443	Walking_Scroll
15:09:45.777	0.13647367	3.562681	8.0926485	0.06881152	-0.031965356	-0.29277977	-0.034749243	4.228314	8.848192	Walking_Scroll
15:09:45.799	0.13647367	3.562681	8.0926485	0.06881152	-0.031965356	-0.29277977	-0.034749243	4.228314	8.848192	Walking_Scroll
15:09:45.821	0.13647367	3.562681	8.0926485	0.06881152	-0.031965356	-0.29277977	-0.034749243	4.228314	8.848192	Walking_Scroll
15:09:45.842	0.13647367	3.562681	8.0926485	0.06881152	-0.031965356	-0.29277977	-0.034749243	4.228314	8.848192	Walking_Scroll
15:09:45.865	0.13647367	3.562681	8.0926485	0.06881152	-0.031965356	-0.29277977	-0.034749243	4.228314	8.848192	Walking_Scroll
15:09:45.887	0.13647367	3.562681	8.0926485	0.06881152	-0.031965356	-0.29277977	-0.034749243	4.228314	8.848192	Walking_Scroll
15:09:45.910	0.13647367	3.562681	8.0926485	0.06881152	-0.031965356	-0.29277977	-0.034749243	4.228314	8.848192	Walking_Scroll
15:09:45.932	0.13647367	3.562681	8.0926485	0.06881152	-0.031965356	-0.29277977	-0.034749243	4.228314	8.848192	Walking_Scroll
15:09:45.953	0.9217958	4.455745	6.718335	0.08347229	0.051723182	-0.15105903	0.02976634	4.2169223	8.853645	Walking_Scroll
15:09:45.974	0.9217958	4.455745	6.718335	0.08347229	0.051723182	-0.15105903	0.02976634	4.2169223	8.853645	Walking_Scroll
15:09:45.995	0.9217958	4.455745	6.718335	0.08347229	0.051723182	-0.15105903	0.02976634	4.2169223	8.853645	Walking_Scroll
15:09:46.017	0.9217958	4.455745	6.718335	0.08347229	0.051723182	-0.15105903	0.02976634	4.2169223	8.853645	Walking_Scroll
15:09:46.039	0.9217958	4.455745	6.718335	0.08347229	0.051723182	-0.15105903	0.02976634	4.2169223	8.853645	Walking_Scroll
15:09:46.060	0.9217958	4.455745	6.718335	0.08347229	0.051723182	-0.15105903	0.02976634	4.2169223	8.853645	Walking_Scroll
15:09:46.082	0.9217958	4.455745	6.718335	0.08347229	0.051723182	-0.15105903	0.02976634	4.2169223	8.853645	Walking_Scroll
15:09:46.103	0.9217958	4.455745	6.718335	0.08347229	0.051723182	-0.15105903	0.02976634	4.2169223	8.853645	Walking_Scroll
15:09:46.126	-0.11971374	5.0136113	8.839663	0.016887981	0.45917028	0.009598526	-0.2875491	4.2655354	8.825694	Walking_Scroll
15:09:46.149	-0.11971374	5.0136113	8.839663	0.016887981	0.45917028	0.009598526	-0.2875491	4.2655354	8.825694	Walking_Scroll
15:09:46.171	-0.11971374	5.0136113	8.839663	0.016887981	0.45917028	0.009598526	-0.2875491	4.2655354	8.825694	Walking_Scroll
15:09:46.192	-0.11971374	5.0136113	8.839663	0.016887981	0.45917028	0.009598526	-0.2875491	4.2655354	8.825694	Walking_Scroll
15:09:46.214	-0.11971374	5.0136113	8.839663	0.016887981	0.45917028	0.009598526	-0.2875491	4.2655354	8.825694	Walking_Scroll
15:09:46.235	-0.11971374	5.0136113	8.839663	0.016887981	0.45917028	0.009598526	-0.2875491	4.2655354	8.825694	Walking_Scroll
15:09:46.257	-0.11971374	5.0136113	8.839663	0.016887981	0.45917028	0.009598526	-0.2875491	4.2655354	8.825694	Walking_Scroll
15:09:46.279	-0.11971374	5.0136113	8.839663	0.016887981	0.45917028	0.009598526	-0.2875491	4.2655354	8.825694	Walking_Scroll
15:09:46.301	-3.7877429	3.189174	10.925076	-0.6923266	0.49826568	0.008376795	-0.8748371	4.255549	8.791775	Walking_Scroll
15:09:46.322	-3.7877429	3.189174	10.925076	-0.6923266	0.49826568	0.008376795	-0.8748371	4.255549	8.791775	Walking_Scroll
15:09:46.345	-3.7877429	3.189174	10.925076	-0.6923266	0.49826568	0.008376795	-0.8748371	4.255549	8.791775	Walking_Scroll
15:09:46.366	-3.7877429	3.189174	10.925076	-0.6923266	0.49826568	0.008376795	-0.8748371	4.255549	8.791775	Walking_Scroll
15:09:46.387	-3.7877429	3.189174	10.925076	-0.6923266	0.49826568	0.008376795	-0.8748371	4.255549	8.791775	Walking_Scroll
15:09:46.408	-3.7877429	3.189174	10.925076	-0.6923266	0.49826568	0.008376795	-0.8748371	4.255549	8.791775	Walking_Scroll
15:09:46.430	-3.7877429	3.189174	10.925076	-0.6923266	0.49826568	0.008376795	-0.8748371	4.255549	8.791775	Walking_Scroll
15:09:46.451	-3.7877429	3.189174	10.925076	-0.6923266	0.49826568	0.008376795	-0.8748371	4.255549	8.791775	Walking_Scroll
15:09:46.472	-3.7877429	3.189174	10.925076	-0.6923266	0.49826568	0.008376795	-0.8748371	4.255549	8.791775	Walking_Scroll
15:09:46.494	-0.035914123	3.3352249	7.8125186	-0.12544362	0.06638395	0.2246231	-1.0313228	4.274	8.765821	Walking_Scroll
15:09:46.515	-0.035914123	3.3352249	7.8125186	-0.12544362	0.06638395	0.2246231	-1.0313228	4.274	8.765821	Walking_Scroll
15:09:46.537	-0.035914123	3.3352249	7.8125186	-0.12544362	0.06638395	0.2246231	-1.0313228	4.274	8.765821	Walking_Scroll
15:09:46.558	-0.035914123	3.3352249	7.8125186	-0.12544362	0.06638395	0.2246231	-1.0313228	4.274	8.765821	Walking_Scroll
15:09:46.579	-0.035914123	3.3352249	7.8125186	-0.12544362	0.06638395	0.2246231	-1.0313228	4.274	8.765821	Walking_Scroll
15:09:46.601	-0.035914123	3.3352249	7.8125186	-0.12544362	0.06638395	0.2246231	-1.0313228	4.274	8.765821	Walking_Scroll
15:09:46.622	-0.035914123	3.3352249	7.8125186	-0.12544362	0.06638395	0.2246231	-1.0313228	4.274	8.765821	Walking_Scroll
15:09:46.643	-0.035914123	3.3352249	7.8125186	-0.12544362	0.06638395	0.2246231	-1.0313228	4.274	8.765821	Walking_Scroll
15:09:46.664	-1.2857256	4.6496816	7.4868975	-0.15293255	-0.12115168	0.07373938	-0.95209146	4.181734	8.819126	Walking_Scroll
15:09:46.685	-1.2857256	4.6496816	7.4868975	-0.15293255	-0.12115168	0.07373938	-0.95209146	4.181734	8.819126	Walking_Scroll
15:09:46.707	-1.2857256	4.6496816	7.4868975	-0.15293255	-0.12115168	0.07373938	-0.95209146	4.181734	8.819126	Walking_Scroll
15:09:46.728	-1.2857256	4.6496816	7.4868975	-0.15293255	-0.12115168	0.07373938	-0.95209146	4.181734	8.819126	Walking_Scroll
15:09:46.768	-1.2857256	4.6496816	7.4868975	-0.15293255	-0.12115168	0.07373938	-0.95209146	4.181734	8.819126	Walking_Scroll
15:09:46.801	-1.2857256	4.6496816	7.4868975	-0.15293255	-0.12115168	0.07373938	-0.95209146	4.181734	8.819126	Walking_Scroll
15:09:46.835	-1.2857256	4.6496816	7.4868975	-0.15293255	-0.12115168	0.07373938	-0.95209146	4.181734	8.819126	Walking_Scroll
15:09:46.872	-0.96489275	4.6329217	9.8787775	-0.08085046	-0.09121928	0.06396554	-0.8270586	4.3151784	8.7673	Walking_Scroll
15:09:46.905	-0.96489275	4.6329217	9.8787775	-0.08085046	-0.09121928	0.06396554	-0.8270586	4.3151784	8.7673	Walking_Scroll
15:09:46.939	-0.96489275	4.6329217	9.8787775	-0.08085046	-0.09121928	0.06396554	-0.8270586	4.3151784	8.7673	Walking_Scroll
15:09:46.972	-0.96489275	4.6329217	9.8787775	-0.08085046	-0.09121928	0.06396554	-0.8270586	4.3151784	8.7673	Walking_Scroll
15:09:47.005	-0.96489275	4.6329217	9.8787775	-0.08085046	-0.09121928	0.06396554	-0.8270586	4.3151784	8.7673	Walking_Scroll
15:09:47.029	0.34956414	3.1556542	8.559532	0.18548678	0.07371433	-0.44244173	-0.49892247	4.0534997	8.915749	Walking_Scroll
15:09:47.053	0.34956414	3.1556542	8.559532	0.18548678	0.07371433	-0.44244173	-0.49892247	4.0534997	8.915749	Walking_Scroll
15:09:47.076	0.34956414	3.1556542	8.559532	0.18548678	0.07371433	-0.44244173	-0.49892247	4.0534997	8.915749	Walking_Scroll
15:09:47.101	0.34956414	3.1556542	8.559532	0.18548678	0.07371433	-0.44244173	-0.49892247	4.0534997	8.915749	Walking_Scroll
15:09:47.125	0.34956414	3.1556542	8.559532	0.18548678	0.07371433	-0.44244173	-0.49892247	4.0534997	8.915749	Walking_Scroll
15:09:47.149	0.34956414	3.1556542	8.559532	0.18548678	0.07371433	-0.44244173	-0.49892247	4.0534997	8.915749	Walking_Scroll
15:09:47.172	0.34956414	3.1556542	8.559532	0.18548678	0.07371433	-0.44244173	-0.49892247	4.0534997	8.915749	Walking_Scroll
15:09:47.196	0.34956414	3.1556542	8.559532	0.18548678	0.07371433	-0.44244173	-0.49892247	4.0534997	8.915749	Walking_Scroll
15:09:47.220	-0.23942748	3.232271	8.035186	-0.07046575	-0.17124262	-0.22986066	-0.46838486	3.9997287	8.941652	Walking_Scroll
15:09:47.244	-0.23942748	3.232271	8.035186	-0.07046575	-0.17124262	-0.22986066	-0.46838486	3.9997287	8.941652	Walking_Scroll
15:09:47.268	-0.23942748	3.232271	8.035186	-0.07046575	-0.17124262	-0.22986066	-0.46838486	3.9997287	8.941652	Walking_Scroll
15:09:47.290	-0.23942748	3.232271	8.035186	-0.07046575	-0.17124262	-0.22986066	-0.46838486	3.9997287	8.941652	Walking_Scroll
15:09:47.313	-0.23942748	3.232271	8.035186	-0.07046575	-0.17124262	-0.22986066	-0.46838486	3.9997287	8.941652	Walking_Scroll
15:09:47.337	-0.23942748	3.232271	8.035186	-0.07046575	-0.17124262	-0.22986066	-0.46838486	3.9997287	8.941652	Walking_Scroll
15:09:47.357	-0.23942748	3.232271	8.035186	-0.07046575	-0.17124262	-0.22986066	-0.46838486	3.9997287	8.941652	Walking_Scroll
15:09:47.378	-0.23942748	3.232271	8.035186	-0.07046575	-0.17124262	-0.22986066	-0.46838486	3.9997287	8.941652	Walking_Scroll
15:09:47.399	-0.5818088	4.7502413	8.449396	0.24840592	0.08409904	0.03892006	-0.6282735	3.9724026	8.944029	Walking_Scroll
15:09:47.421	-0.5818088	4.7502413	8.449396	0.24840592	0.08409904	0.03892006	-0.6282735	3.9724026	8.944029	Walking_Scroll
15:09:47.442	-0.5818088	4.7502413	8.449396	0.24840592	0.08409904	0.03892006	-0.6282735	3.9724026	8.944029	Walking_Scroll
15:09:47.464	-0.5818088	4.7502413	8.449396	0.24840592	0.08409904	0.03892006	-0.6282735	3.9724026	8.944029	Walking_Scroll
15:09:47.487	-0.5818088	4.7502413	8.449396	0.24840592	0.08409904	0.03892006	-0.6282735	3.9724026	8.944029	Walking_Scroll
15:09:47.508	-0.5818088	4.7502413	8.449396	0.24840592	0.08409904	0.03892006	-0.6282735	3.9724026	8.944029	Walking_Scroll
15:09:47.531	-0.5818088	4.7502413	8.449396	0.24840592	0.08409904	0.03892006	-0.6282735	3.9724026	8.944029	Walking_Scroll
15:09:47.552	-0.5818088	4.7502413	8.449396	0.24840592	0.08409904	0.03892006	-0.6282735	3.9724026	8.944029	Walking_Scroll
15:09:47.574	-2.569057	2.918621	10.221159	-0.6465117	0.65709066	0.07984803	-0.8963788	3.9784667	8.918446	Walking_Scroll
15:09:47.596	-2.569057	2.918621	10.221159	-0.6465117	0.65709066	0.07984803	-0.8963788	3.9784667	8.918446	Walking_Scroll
15:09:47.617	-2.569057	2.918621	10.221159	-0.6465117	0.65709066	0.07984803	-0.8963788	3.9784667	8.918446	Walking_Scroll
15:09:47.639	-2.569057	2.918621	10.221159	-0.6465117	0.65709066	0.07984803	-0.8963788	3.9784667	8.918446	Walking_Scroll
15:09:47.661	-2.569057	2.918621	10.221159	-0.6465117	0.65709066	0.07984803	-0.8963788	3.9784667	8.918446	Walking_Scroll
15:09:47.682	-2.569057	2.918621	10.221159	-0.6465117	0.65709066	0.07984803	-0.8963788	3.9784667	8.918446	Walking_Scroll
15:09:47.703	-2.569057	2.918621	10.221159	-0.6465117	0.65709066	0.07984803	-0.8963788	3.9784667	8.918446	Walking_Scroll
15:09:47.725	-2.569057	2.918621	10.221159	-0.6465117	0.65709066	0.07984803	-0.8963788	3.9784667	8.918446	Walking_Scroll
15:09:47.747	-1.977671	2.892284	8.025609	-0.09001344	0.05416664	0.5520469	-1.4038934	3.9646425	8.858953	Walking_Scroll
15:09:47.770	-1.977671	2.892284	8.025609	-0.09001344	0.05416664	0.5520469	-1.4038934	3.9646425	8.858953	Walking_Scroll
15:09:47.791	-1.977671	2.892284	8.025609	-0.09001344	0.05416664	0.5520469	-1.4038934	3.9646425	8.858953	Walking_Scroll
15:09:47.812	-1.977671	2.892284	8.025609	-0.09001344	0.05416664	0.5520469	-1.4038934	3.9646425	8.858953	Walking_Scroll
15:09:47.834	-1.977671	2.892284	8.025609	-0.09001344	0.05416664	0.5520469	-1.4038934	3.9646425	8.858953	Walking_Scroll
15:09:47.857	-1.977671	2.892284	8.025609	-0.09001344	0.05416664	0.5520469	-1.4038934	3.9646425	8.858953	Walking_Scroll
15:09:47.879	-1.977671	2.892284	8.025609	-0.09001344	0.05416664	0.5520469	-1.4038934	3.9646425	8.858953	Walking_Scroll
15:09:47.901	-1.977671	2.892284	8.025609	-0.09001344	0.05416664	0.5520469	-1.4038934	3.9646425	8.858953	Walking_Scroll
15:09:47.924	-2.0255566	4.041536	8.1549	-0.32825089	-0.047236986	0.3846698	-1.2416214	3.7793655	8.963545	Walking_Scroll
15:09:47.945	-2.0255566	4.041536	8.1549	-0.32825089	-0.047236986	0.3846698	-1.2416214	3.7793655	8.963545	Walking_Scroll
15:09:47.966	-2.0255566	4.041536	8.1549	-0.32825089	-0.047236986	0.3846698	-1.2416214	3.7793655	8.963545	Walking_Scroll
15:09:47.988	-2.0255566	4.041536	8.1549	-0.32825089	-0.047236986	0.3846698	-1.2416214	3.7793655	8.963545	Walking_Scroll
15:09:48.009	-2.0255566	4.041536	8.1549	-0.32825089	-0.047236986	0.3846698	-1.2416214	3.7793655	8.963545	Walking_Scroll
15:09:48.030	-2.0255566	4.041536	8.1549	-0.32825089	-0.047236986	0.3846698	-1.2416214	3.7793655	8.963545	Walking_Scroll
15:09:48.051	-2.0255566	4.041536	8.1549	-0.32825089	-0.047236986	0.3846698	-1.2416214	3.7793655	8.963545	Walking_Scroll
15:09:48.072	-2.0255566	4.041536	8.1549	-0.32825089	-0.047236986	0.3846698	-1.2416214	3.7793655	8.963545	Walking_Scroll
15:09:48.094	-2.0255566	4.041536	8.1549	-0.32825089	-0.047236986	0.3846698	-1.2416214	3.7793655	8.963545	Walking_Scroll
15:09:48.117	-1.3455825	3.5698638	10.805362	-0.12177843	-0.11076698	0.4054392	-1.133739	3.767583	8.982779	Walking_Scroll
15:09:48.138	-1.3455825	3.5698638	10.805362	-0.12177843	-0.11076698	0.4054392	-1.133739	3.767583	8.982779	Walking_Scroll
15:09:48.160	-1.3455825	3.5698638	10.805362	-0.12177843	-0.11076698	0.4054392	-1.133739	3.767583	8.982779	Walking_Scroll
15:09:48.182	-1.3455825	3.5698638	10.805362	-0.12177843	-0.11076698	0.4054392	-1.133739	3.767583	8.982779	Walking_Scroll
15:09:48.204	-1.3455825	3.5698638	10.805362	-0.12177843	-0.11076698	0.4054392	-1.133739	3.767583	8.982779	Walking_Scroll
15:09:48.225	-1.3455825	3.5698638	10.805362	-0.12177843	-0.11076698	0.4054392	-1.133739	3.767583	8.982779	Walking_Scroll
15:09:48.247	-1.3455825	3.5698638	10.805362	-0.12177843	-0.11076698	0.4054392	-1.133739	3.767583	8.982779	Walking_Scroll
15:09:48.268	-1.3455825	3.5698638	10.805362	-0.12177843	-0.11076698	0.4054392	-1.133739	3.767583	8.982779	Walking_Scroll
15:09:48.289	2.0183737	3.1580484	9.182044	0.42555684	-0.3984845	-0.16022201	-0.3322434	3.6826644	9.08284	Walking_Scroll
15:09:48.311	2.0183737	3.1580484	9.182044	0.42555684	-0.3984845	-0.16022201	-0.3322434	3.6826644	9.08284	Walking_Scroll
15:09:48.334	2.0183737	3.1580484	9.182044	0.42555684	-0.3984845	-0.16022201	-0.3322434	3.6826644	9.08284	Walking_Scroll
15:09:48.355	2.0183737	3.1580484	9.182044	0.42555684	-0.3984845	-0.16022201	-0.3322434	3.6826644	9.08284	Walking_Scroll
15:09:48.376	2.0183737	3.1580484	9.182044	0.42555684	-0.3984845	-0.16022201	-0.3322434	3.6826644	9.08284	Walking_Scroll
15:09:48.399	2.0183737	3.1580484	9.182044	0.42555684	-0.3984845	-0.16022201	-0.3322434	3.6826644	9.08284	Walking_Scroll
15:09:48.421	2.0183737	3.1580484	9.182044	0.42555684	-0.3984845	-0.16022201	-0.3322434	3.6826644	9.08284	Walking_Scroll
15:09:48.443	2.0183737	3.1580484	9.182044	0.42555684	-0.3984845	-0.16022201	-0.3322434	3.6826644	9.08284	Walking_Scroll
15:09:48.464	-0.23942748	3.4429672	7.1301503	0.13783929	-0.21461406	-0.4571025	-0.13131957	3.822179	9.030175	Walking_Scroll
15:09:48.486	-0.23942748	3.4429672	7.1301503	0.13783929	-0.21461406	-0.4571025	-0.13131957	3.822179	9.030175	Walking_Scroll
15:09:48.510	-0.23942748	3.4429672	7.1301503	0.13783929	-0.21461406	-0.4571025	-0.13131957	3.822179	9.030175	Walking_Scroll
15:09:48.531	-0.23942748	3.4429672	7.1301503	0.13783929	-0.21461406	-0.4571025	-0.13131957	3.822179	9.030175	Walking_Scroll
15:09:48.553	-0.23942748	3.4429672	7.1301503	0.13783929	-0.21461406	-0.4571025	-0.13131957	3.822179	9.030175	Walking_Scroll
15:09:48.574	-0.23942748	3.4429672	7.1301503	0.13783929	-0.21461406	-0.4571025	-0.13131957	3.822179	9.030175	Walking_Scroll
15:09:48.597	-0.23942748	3.4429672	7.1301503	0.13783929	-0.21461406	-0.4571025	-0.13131957	3.822179	9.030175	Walking_Scroll
15:09:48.618	-0.23942748	3.4429672	7.1301503	0.13783929	-0.21461406	-0.4571025	-0.13131957	3.822179	9.030175	Walking_Scroll
15:09:48.640	-0.23942748	3.4429672	7.1301503	0.08286143	0.15251595	-0.20053913	-0.13131957	3.822179	9.030175	Walking_Scroll
15:09:48.663	-0.26097596	4.8986864	7.90829	0.08286143	0.15251595	-0.20053913	-0.42736134	3.8555584	9.006797	Walking_Scroll
15:09:48.685	-0.26097596	4.8986864	7.90829	0.08286143	0.15251595	-0.20053913	-0.42736134	3.8555584	9.006797	Walking_Scroll
15:09:48.706	-0.26097596	4.8986864	7.90829	0.08286143	0.15251595	-0.20053913	-0.42736134	3.8555584	9.006797	Walking_Scroll
15:09:48.729	-0.26097596	4.8986864	7.90829	0.08286143	0.15251595	-0.20053913	-0.42736134	3.8555584	9.006797	Walking_Scroll
15:09:48.750	-0.26097596	4.8986864	7.90829	0.08286143	0.15251595	-0.20053913	-0.42736134	3.8555584	9.006797	Walking_Scroll
15:09:48.771	-0.26097596	4.8986864	7.90829	0.08286143	0.15251595	-0.20053913	-0.42736134	3.8555584	9.006797	Walking_Scroll
15:09:48.794	-0.26097596	4.8986864	7.90829	0.08286143	0.15251595	-0.20053913	-0.42736134	3.8555584	9.006797	Walking_Scroll
15:09:48.816	-0.26097596	4.8986864	7.90829	0.08286143	0.15251595	-0.20053913	-0.42736134	3.8555584	9.006797	Walking_Scroll
15:09:48.838	-0.5363176	4.3192716	9.37598	-0.2787708	0.27896506	-0.023999063	-0.69997054	3.956966	8.945547	Walking_Scroll
15:09:48.859	-0.5363176	4.3192716	9.37598	-0.2787708	0.27896506	-0.023999063	-0.69997054	3.956966	8.945547	Walking_Scroll
15:09:48.880	-0.5363176	4.3192716	9.37598	-0.2787708	0.27896506	-0.023999063	-0.69997054	3.956966	8.945547	Walking_Scroll
15:09:48.902	-0.5363176	4.3192716	9.37598	-0.2787708	0.27896506	-0.023999063	-0.69997054	3.956966	8.945547	Walking_Scroll
15:09:48.923	-0.5363176	4.3192716	9.37598	-0.2787708	0.27896506	-0.023999063	-0.69997054	3.956966	8.945547	Walking_Scroll
15:09:48.948	-0.5363176	4.3192716	9.37598	-0.2787708	0.27896506	-0.023999063	-0.69997054	3.956966	8.945547	Walking_Scroll
15:09:48.970	-0.5363176	4.3192716	9.37598	-0.2787708	0.27896506	-0.023999063	-0.69997054	3.956966	8.945547	Walking_Scroll
15:09:48.992	-0.5363176	4.3192716	9.37598	-0.2787708	0.27896506	-0.023999063	-0.69997054	3.956966	8.945547	Walking_Scroll
15:09:49.013	-2.7653873	3.3567734	7.8891354	-0.03320297	0.2588065	0.39810884	-1.24421	3.9600236	8.884848	Walking_Scroll
15:09:49.035	-2.7653873	3.3567734	7.8891354	-0.03320297	0.2588065	0.39810884	-1.24421	3.9600236	8.884848	Walking_Scroll
15:09:49.057	-2.7653873	3.3567734	7.8891354	-0.03320297	0.2588065	0.39810884	-1.24421	3.9600236	8.884848	Walking_Scroll
15:09:49.080	-2.7653873	3.3567734	7.8891354	-0.03320297	0.2588065	0.39810884	-1.24421	3.9600236	8.884848	Walking_Scroll
15:09:49.102	-2.7653873	3.3567734	7.8891354	-0.03320297	0.2588065	0.39810884	-1.24421	3.9600236	8.884848	Walking_Scroll
15:09:49.124	-2.7653873	3.3567734	7.8891354	-0.03320297	0.2588065	0.39810884	-1.24421	3.9600236	8.884848	Walking_Scroll
15:09:49.146	-2.7653873	3.3567734	7.8891354	-0.03320297	0.2588065	0.39810884	-1.24421	3.9600236	8.884848	Walking_Scroll
15:09:49.167	-2.7653873	3.3567734	7.8891354	-0.03320297	0.2588065	0.39810884	-1.24421	3.9600236	8.884848	Walking_Scroll
15:09:49.190	-0.7853221	4.3839173	7.099025	-0.10528506	-0.2665376	0.46469316	-1.0627604	3.9452312	8.914934	Walking_Scroll
15:09:49.213	-0.7853221	4.3839173	7.099025	-0.10528506	-0.2665376	0.46469316	-1.0627604	3.9452312	8.914934	Walking_Scroll
15:09:49.234	-0.7853221	4.3839173	7.099025	-0.10528506	-0.2665376	0.46469316	-1.0627604	3.9452312	8.914934	Walking_Scroll
15:09:49.257	-0.7853221	4.3839173	7.099025	-0.10528506	-0.2665376	0.46469316	-1.0627604	3.9452312	8.914934	Walking_Scroll
15:09:49.280	-0.7853221	4.3839173	7.099025	-0.10528506	-0.2665376	0.46469316	-1.0627604	3.9452312	8.914934	Walking_Scroll
15:09:49.302	-0.7853221	4.3839173	7.099025	-0.10528506	-0.2665376	0.46469316	-1.0627604	3.9452312	8.914934	Walking_Scroll
15:09:49.323	-0.7853221	4.3839173	7.099025	-0.10528506	-0.2665376	0.46469316	-1.0627604	3.9452312	8.914934	Walking_Scroll
15:09:49.345	-0.7853221	4.3839173	7.099025	-0.10528506	-0.2665376	0.46469316	-1.0627604	3.9452312	8.914934	Walking_Scroll
15:09:49.366	-0.38308397	4.338426	9.126976	-0.087569974	0.026677707	0.029757079	-0.5456202	3.979562	8.94627	Walking_Scroll
15:09:49.388	-0.38308397	4.338426	9.126976	-0.087569974	0.026677707	0.029757079	-0.5456202	3.979562	8.94627	Walking_Scroll
15:09:49.409	-0.38308397	4.338426	9.126976	-0.087569974	0.026677707	0.029757079	-0.5456202	3.979562	8.94627	Walking_Scroll
15:09:49.431	-0.38308397	4.338426	9.126976	-0.087569974	0.026677707	0.029757079	-0.5456202	3.979562	8.94627	Walking_Scroll
15:09:49.462	-0.38308397	4.338426	9.126976	-0.087569974	0.026677707	0.029757079	-0.5456202	3.979562	8.94627	Walking_Scroll
15:09:49.496	-0.38308397	4.338426	9.126976	-0.087569974	0.026677707	0.029757079	-0.5456202	3.979562	8.94627	Walking_Scroll
15:09:49.530	-0.38308397	4.338426	9.126976	-0.087569974	0.026677707	0.029757079	-0.5456202	3.979562	8.94627	Walking_Scroll
15:09:49.563	0.6895511	2.8396099	10.673677	-0.29709673	-0.04051747	-0.3239339	-0.19573227	3.7617111	9.054368	Walking_Scroll
15:09:49.597	0.6895511	2.8396099	10.673677	-0.29709673	-0.04051747	-0.3239339	-0.19573227	3.7617111	9.054368	Walking_Scroll
15:09:49.630	0.6895511	2.8396099	10.673677	-0.29709673	-0.04051747	-0.3239339	-0.19573227	3.7617111	9.054368	Walking_Scroll
15:09:49.663	0.6895511	2.8396099	10.673677	-0.29709673	-0.04051747	-0.3239339	-0.19573227	3.7617111	9.054368	Walking_Scroll
15:09:49.697	0.6895511	2.8396099	10.673677	-0.29709673	-0.04051747	-0.3239339	-0.19573227	3.7617111	9.054368	Walking_Scroll
15:09:49.730	0.24900457	2.8300328	7.8556156	-0.019763935	-0.19689897	-0.2097021	-0.12676293	3.9174902	8.989302	Walking_Scroll
15:09:49.764	0.24900457	2.8300328	7.8556156	-0.019763935	-0.19689897	-0.2097021	-0.12676293	3.9174902	8.989302	Walking_Scroll
15:09:49.798	0.24900457	2.8300328	7.8556156	-0.019763935	-0.19689897	-0.2097021	-0.12676293	3.9174902	8.989302	Walking_Scroll
15:09:49.831	0.24900457	2.8300328	7.8556156	-0.019763935	-0.19689897	-0.2097021	-0.12676293	3.9174902	8.989302	Walking_Scroll
15:09:49.864	0.24900457	2.8300328	7.8556156	-0.019763935	-0.19689897	-0.2097021	-0.12676293	3.9174902	8.989302	Walking_Scroll
15:09:49.898	0.24900457	2.8300328	7.8556156	-0.019763935	-0.19689897	-0.2097021	-0.12676293	3.9174902	8.989302	Walking_Scroll
15:09:49.931	1.0989721	3.6392977	8.509253	-0.26227742	0.26186085	-0.012392623	-0.1906877	3.9465544	8.97545	Walking_Scroll
15:09:49.965	1.0989721	3.6392977	8.509253	-0.26227742	0.26186085	-0.012392623	-0.1906877	3.9465544	8.97545	Walking_Scroll
15:09:49.986	1.0989721	3.6392977	8.509253	-0.26227742	0.26186085	-0.012392623	-0.1906877	3.9465544	8.97545	Walking_Scroll
15:09:50.016	1.0989721	3.6392977	8.509253	-0.26227742	0.26186085	-0.012392623	-0.1906877	3.9465544	8.97545	Walking_Scroll
15:09:50.040	1.0989721	3.6392977	8.509253	-0.26227742	0.26186085	-0.012392623	-0.1906877	3.9465544	8.97545	Walking_Scroll
15:09:50.063	1.0989721	3.6392977	8.509253	-0.26227742	0.26186085	-0.012392623	-0.1906877	3.9465544	8.97545	Walking_Scroll
15:09:50.083	-0.2777359	5.0591025	10.637763	0.29788598	-0.025856705	-0.23108238	-0.6314564	4.13292	8.870771	Walking_Scroll
15:09:50.104	-0.2777359	5.0591025	10.637763	0.29788598	-0.025856705	-0.23108238	-0.6314564	4.13292	8.870771	Walking_Scroll
15:09:50.125	-0.2777359	5.0591025	10.637763	0.29788598	-0.025856705	-0.23108238	-0.6314564	4.13292	8.870771	Walking_Scroll
15:09:50.146	-0.2777359	5.0591025	10.637763	0.29788598	-0.025856705	-0.23108238	-0.6314564	4.13292	8.870771	Walking_Scroll
15:09:50.167	-0.2777359	5.0591025	10.637763	0.29788598	-0.025856705	-0.23108238	-0.6314564	4.13292	8.870771	Walking_Scroll
15:09:50.188	-0.2777359	5.0591025	10.637763	0.29788598	-0.025856705	-0.23108238	-0.6314564	4.13292	8.870771	Walking_Scroll
15:09:50.209	-0.2777359	5.0591025	10.637763	0.29788598	-0.025856705	-0.23108238	-0.6314564	4.13292	8.870771	Walking_Scroll
15:09:50.230	-0.2777359	5.0591025	10.637763	0.29788598	-0.025856705	-0.23108238	-0.6314564	4.13292	8.870771	Walking_Scroll
15:09:50.252	-0.2777359	5.0591025	10.637763	0.29788598	-0.025856705	-0.23108238	-0.6314564	4.13292	8.870771	Walking_Scroll
15:09:50.273	-2.439766	4.11097	5.648094	0.7340438	-0.21644665	0.010820257	-1.1308563	4.2789445	8.751122	Walking_Scroll
15:09:50.295	-2.439766	4.11097	5.648094	0.7340438	-0.21644665	0.010820257	-1.1308563	4.2789445	8.751122	Walking_Scroll
15:09:50.318	-2.439766	4.11097	5.648094	0.7340438	-0.21644665	0.010820257	-1.1308563	4.2789445	8.751122	Walking_Scroll
15:09:50.340	-2.439766	4.11097	5.648094	0.7340438	-0.21644665	0.010820257	-1.1308563	4.2789445	8.751122	Walking_Scroll
15:09:50.361	-2.439766	4.11097	5.648094	0.7340438	-0.21644665	0.010820257	-1.1308563	4.2789445	8.751122	Walking_Scroll
15:09:50.382	-2.439766	4.11097	5.648094	0.7340438	-0.21644665	0.010820257	-1.1308563	4.2789445	8.751122	Walking_Scroll
15:09:50.403	-2.439766	4.11097	5.648094	0.7340438	-0.21644665	0.010820257	-1.1308563	4.2789445	8.751122	Walking_Scroll
15:09:50.424	-2.439766	4.11097	5.648094	0.7340438	-0.21644665	0.010820257	-1.1308563	4.2789445	8.751122	Walking_Scroll
15:09:50.447	-1.0199611	5.1644506	6.507639	0.032770477	-0.27264628	0.09878485	-0.69480747	4.215528	8.827055	Walking_Scroll
15:09:50.469	-1.0199611	5.1644506	6.507639	0.032770477	-0.27264628	0.09878485	-0.69480747	4.215528	8.827055	Walking_Scroll
15:09:50.491	-1.0199611	5.1644506	6.507639	0.032770477	-0.27264628	0.09878485	-0.69480747	4.215528	8.827055	Walking_Scroll
15:09:50.512	-1.0199611	5.1644506	6.507639	0.032770477	-0.27264628	0.09878485	-0.69480747	4.215528	8.827055	Walking_Scroll
15:09:50.536	-1.0199611	5.1644506	6.507639	0.032770477	-0.27264628	0.09878485	-0.69480747	4.215528	8.827055	Walking_Scroll
15:09:50.557	-1.0199611	5.1644506	6.507639	0.032770477	-0.27264628	0.09878485	-0.69480747	4.215528	8.827055	Walking_Scroll
15:09:50.578	-1.0199611	5.1644506	6.507639	0.032770477	-0.27264628	0.09878485	-0.69480747	4.215528	8.827055	Walking_Scroll
15:09:50.599	-1.0199611	5.1644506	6.507639	0.032770477	-0.27264628	0.09878485	-0.69480747	4.215528	8.827055	Walking_Scroll
15:09:50.622	-0.29210153	4.6832013	7.9513865	0.073698446	-0.17979474	0.120776	-0.36498526	4.084219	8.908216	Walking_Scroll
15:09:50.643	-0.29210153	4.6832013	7.9513865	0.073698446	-0.17979474	0.120776	-0.36498526	4.084219	8.908216	Walking_Scroll
15:09:50.665	-0.29210153	4.6832013	7.9513865	0.073698446	-0.17979474	0.120776	-0.36498526	4.084219	8.908216	Walking_Scroll
15:09:50.686	-0.29210153	4.6832013	7.9513865	0.073698446	-0.17979474	0.120776	-0.36498526	4.084219	8.908216	Walking_Scroll
15:09:50.709	-0.29210153	4.6832013	7.9513865	0.073698446	-0.17979474	0.120776	-0.36498526	4.084219	8.908216	Walking_Scroll
15:09:50.730	-0.29210153	4.6832013	7.9513865	0.073698446	-0.17979474	0.120776	-0.36498526	4.084219	8.908216	Walking_Scroll
15:09:50.755	-0.29210153	4.6832013	7.9513865	0.073698446	-0.17979474	0.120776	-0.36498526	4.084219	8.908216	Walking_Scroll
15:09:50.776	-0.29210153	4.6832013	7.9513865	0.073698446	-0.17979474	0.120776	-0.36498526	4.084219	8.908216	Walking_Scroll
15:09:50.798	-0.29210153	4.6832013	7.9513865	0.073698446	-0.17979474	0.120776	-0.36498526	4.084219	8.908216	Walking_Scroll
15:09:50.821	0.7206767	3.5219781	9.931452	-0.32886174	0.14823988	0.206908	-0.062817544	4.215154	8.854314	Walking_Scroll
15:09:50.843	0.7206767	3.5219781	9.931452	-0.32886174	0.14823988	0.206908	-0.062817544	4.215154	8.854314	Walking_Scroll
15:09:50.864	0.7206767	3.5219781	9.931452	-0.32886174	0.14823988	0.206908	-0.062817544	4.215154	8.854314	Walking_Scroll
15:09:50.887	0.7206767	3.5219781	9.931452	-0.32886174	0.14823988	0.206908	-0.062817544	4.215154	8.854314	Walking_Scroll
15:09:50.909	0.7206767	3.5219781	9.931452	-0.32886174	0.14823988	0.206908	-0.062817544	4.215154	8.854314	Walking_Scroll
15:09:50.931	0.7206767	3.5219781	9.931452	-0.32886174	0.14823988	0.206908	-0.062817544	4.215154	8.854314	Walking_Scroll
15:09:50.954	0.7206767	3.5219781	9.931452	-0.32886174	0.14823988	0.206908	-0.062817544	4.215154	8.854314	Walking_Scroll
15:09:50.976	0.7206767	3.5219781	9.931452	-0.32886174	0.14823988	0.206908	-0.062817544	4.215154	8.854314	Walking_Scroll
15:09:50.998	0.28970724	3.0167863	8.794171	0.20931053	0.13113567	-0.19748479	0.11451149	4.150115	8.884469	Walking_Scroll
15:09:51.019	0.28970724	3.0167863	8.794171	0.20931053	0.13113567	-0.19748479	0.11451149	4.150115	8.884469	Walking_Scroll
15:09:51.041	0.28970724	3.0167863	8.794171	0.20931053	0.13113567	-0.19748479	0.11451149	4.150115	8.884469	Walking_Scroll
15:09:51.062	0.28970724	3.0167863	8.794171	0.20931053	0.13113567	-0.19748479	0.11451149	4.150115	8.884469	Walking_Scroll
15:09:51.084	0.28970724	3.0167863	8.794171	0.20931053	0.13113567	-0.19748479	0.11451149	4.150115	8.884469	Walking_Scroll
15:09:51.105	0.28970724	3.0167863	8.794171	0.20931053	0.13113567	-0.19748479	0.11451149	4.150115	8.884469	Walking_Scroll
15:09:51.127	0.28970724	3.0167863	8.794171	0.20931053	0.13113567	-0.19748479	0.11451149	4.150115	8.884469	Walking_Scroll
15:09:51.149	0.28970724	3.0167863	8.794171	0.20931053	0.13113567	-0.19748479	0.11451149	4.150115	8.884469	Walking_Scroll
15:09:51.170	-0.62251145	5.6002088	7.0176196	0.18854111	-0.29402655	0.20079935	0.44974416	4.448156	8.72823	Walking_Scroll
15:09:51.191	-0.62251145	5.6002088	7.0176196	0.18854111	-0.29402655	0.20079935	0.44974416	4.448156	8.72823	Walking_Scroll
15:09:51.213	-0.62251145	5.6002088	7.0176196	0.18854111	-0.29402655	0.20079935	0.44974416	4.448156	8.72823	Walking_Scroll
15:09:51.235	-0.62251145	5.6002088	7.0176196	0.18854111	-0.29402655	0.20079935	0.44974416	4.448156	8.72823	Walking_Scroll
15:09:51.256	-0.62251145	5.6002088	7.0176196	0.18854111	-0.29402655	0.20079935	0.44974416	4.448156	8.72823	Walking_Scroll
15:09:51.278	-0.62251145	5.6002088	7.0176196	0.18854111	-0.29402655	0.20079935	0.44974416	4.448156	8.72823	Walking_Scroll
15:09:51.300	-0.62251145	5.6002088	7.0176196	0.18854111	-0.29402655	0.20079935	0.44974416	4.448156	8.72823	Walking_Scroll
15:09:51.321	-0.62251145	5.6002088	7.0176196	0.18854111	-0.29402655	0.20079935	0.44974416	4.448156	8.72823	Walking_Scroll
15:09:51.344	1.838803	5.090228	8.820508	0.56666666	-0.00081122905	0.25333375	1.0266643	4.7711105	8.506047	Walking_Scroll
15:09:51.365	1.838803	5.090228	8.820508	0.56666666	-0.00081122905	0.25333375	1.0266643	4.7711105	8.506047	Walking_Scroll
15:09:51.387	1.838803	5.090228	8.820508	0.56666666	-0.00081122905	0.25333375	1.0266643	4.7711105	8.506047	Walking_Scroll
15:09:51.422	1.838803	5.090228	8.820508	0.56666666	-0.00081122905	0.25333375	1.0266643	4.7711105	8.506047	Walking_Scroll
15:09:51.458	1.838803	5.090228	8.820508	0.56666666	-0.00081122905	0.25333375	1.0266643	4.7711105	8.506047	Walking_Scroll
15:09:51.489	1.838803	5.090228	8.820508	0.56666666	-0.00081122905	0.25333375	1.0266643	4.7711105	8.506047	Walking_Scroll
15:09:51.522	0.4836435	3.7829542	7.369578	-0.617801	0.4958222	-0.55789524	0.772646	4.4792995	8.689606	Walking_Scroll
15:09:51.556	0.4836435	3.7829542	7.369578	-0.617801	0.4958222	-0.55789524	0.772646	4.4792995	8.689606	Walking_Scroll
15:09:51.590	0.4836435	3.7829542	7.369578	-0.617801	0.4958222	-0.55789524	0.772646	4.4792995	8.689606	Walking_Scroll
15:09:51.623	0.4836435	3.7829542	7.369578	-0.617801	0.4958222	-0.55789524	0.772646	4.4792995	8.689606	Walking_Scroll
15:09:51.656	0.4836435	3.7829542	7.369578	-0.617801	0.4958222	-0.55789524	0.772646	4.4792995	8.689606	Walking_Scroll
15:09:51.678	0.4836435	3.7829542	7.369578	-0.617801	0.4958222	-0.55789524	0.772646	4.4792995	8.689606	Walking_Scroll
15:09:51.699	0.4836435	3.7829542	7.369578	-0.027705183	-0.23110743	-0.19565219	0.772646	4.4792995	8.689606	Walking_Scroll
15:09:51.720	0.42618093	3.5770466	7.6736507	-0.027705183	-0.23110743	-0.19565219	-0.16587518	3.8005204	9.038745	Walking_Scroll
15:09:51.742	0.42618093	3.5770466	7.6736507	-0.027705183	-0.23110743	-0.19565219	-0.16587518	3.8005204	9.038745	Walking_Scroll
15:09:51.764	0.42618093	3.5770466	7.6736507	-0.027705183	-0.23110743	-0.19565219	-0.16587518	3.8005204	9.038745	Walking_Scroll
15:09:51.785	0.42618093	3.5770466	7.6736507	-0.027705183	-0.23110743	-0.19565219	-0.16587518	3.8005204	9.038745	Walking_Scroll
15:09:51.807	0.42618093	3.5770466	7.6736507	-0.027705183	-0.23110743	-0.19565219	-0.16587518	3.8005204	9.038745	Walking_Scroll
15:09:51.828	0.42618093	3.5770466	7.6736507	-0.027705183	-0.23110743	-0.19565219	-0.16587518	3.8005204	9.038745	Walking_Scroll
15:09:51.850	0.42618093	3.5770466	7.6736507	-0.027705183	-0.23110743	-0.19565219	-0.16587518	3.8005204	9.038745	Walking_Scroll
15:09:51.872	0.42618093	3.5770466	7.6736507	-0.027705183	-0.23110743	-0.19565219	-0.16587518	3.8005204	9.038745	Walking_Scroll
15:09:51.894	-0.9768641	4.309695	7.599428	0.028494421	0.20810468	-0.058207516	-0.35574764	3.6876802	9.079913	Walking_Scroll
15:09:51.915	-0.9768641	4.309695	7.599428	0.028494421	0.20810468	-0.058207516	-0.35574764	3.6876802	9.079913	Walking_Scroll
15:09:51.936	-0.9768641	4.309695	7.599428	0.028494421	0.20810468	-0.058207516	-0.35574764	3.6876802	9.079913	Walking_Scroll
15:09:51.958	-0.9768641	4.309695	7.599428	0.028494421	0.20810468	-0.058207516	-0.35574764	3.6876802	9.079913	Walking_Scroll
15:09:51.983	-0.9768641	4.309695	7.599428	0.028494421	0.20810468	-0.058207516	-0.35574764	3.6876802	9.079913	Walking_Scroll
15:09:52.010	-0.9768641	4.309695	7.599428	0.028494421	0.20810468	-0.058207516	-0.35574764	3.6876802	9.079913	Walking_Scroll
15:09:52.033	-0.9768641	4.309695	7.599428	0.028494421	0.20810468	-0.058207516	-0.35574764	3.6876802	9.079913	Walking_Scroll
15:09:52.056	-0.9768641	4.309695	7.599428	0.028494421	0.20810468	-0.058207516	-0.35574764	3.6876802	9.079913	Walking_Scroll
15:09:52.077	0.86193895	5.3296556	9.179649	0.24535158	-0.41681045	-0.36302927	-0.28025094	3.9149883	8.9869175	Walking_Scroll
15:09:52.098	0.86193895	5.3296556	9.179649	0.24535158	-0.41681045	-0.36302927	-0.28025094	3.9149883	8.9869175	Walking_Scroll
15:09:52.119	0.86193895	5.3296556	9.179649	0.24535158	-0.41681045	-0.36302927	-0.28025094	3.9149883	8.9869175	Walking_Scroll
15:09:52.140	0.86193895	5.3296556	9.179649	0.24535158	-0.41681045	-0.36302927	-0.28025094	3.9149883	8.9869175	Walking_Scroll
15:09:52.162	0.86193895	5.3296556	9.179649	0.24535158	-0.41681045	-0.36302927	-0.28025094	3.9149883	8.9869175	Walking_Scroll
15:09:52.183	0.86193895	5.3296556	9.179649	0.24535158	-0.41681045	-0.36302927	-0.28025094	3.9149883	8.9869175	Walking_Scroll
15:09:52.205	0.86193895	5.3296556	9.179649	0.24535158	-0.41681045	-0.36302927	-0.28025094	3.9149883	8.9869175	Walking_Scroll
15:09:52.228	0.86193895	5.3296556	9.179649	0.24535158	-0.41681045	-0.36302927	-0.28025094	3.9149883	8.9869175	Walking_Scroll
15:09:52.249	0.1987248	3.2298768	7.642525	0.17754555	-0.42291912	-0.43205702	0.22329496	4.3199635	8.801045	Walking_Scroll
15:09:52.271	0.1987248	3.2298768	7.642525	0.17754555	-0.42291912	-0.43205702	0.22329496	4.3199635	8.801045	Walking_Scroll
15:09:52.293	0.1987248	3.2298768	7.642525	0.17754555	-0.42291912	-0.43205702	0.22329496	4.3199635	8.801045	Walking_Scroll
15:09:52.315	0.1987248	3.2298768	7.642525	0.17754555	-0.42291912	-0.43205702	0.22329496	4.3199635	8.801045	Walking_Scroll
15:09:52.336	0.1987248	3.2298768	7.642525	0.17754555	-0.42291912	-0.43205702	0.22329496	4.3199635	8.801045	Walking_Scroll
15:09:52.357	0.1987248	3.2298768	7.642525	0.17754555	-0.42291912	-0.43205702	0.22329496	4.3199635	8.801045	Walking_Scroll
15:09:52.380	0.1987248	3.2298768	7.642525	0.17754555	-0.42291912	-0.43205702	0.22329496	4.3199635	8.801045	Walking_Scroll
15:09:52.402	0.1987248	3.2298768	7.642525	0.17754555	-0.42291912	-0.43205702	0.22329496	4.3199635	8.801045	Walking_Scroll
15:09:52.424	0.54828894	4.3456087	6.9457912	-0.019763935	0.03400809	0.008376795	0.33353463	4.3197017	8.797687	Walking_Scroll
15:09:52.446	0.54828894	4.3456087	6.9457912	-0.019763935	0.03400809	0.008376795	0.33353463	4.3197017	8.797687	Walking_Scroll
15:09:52.469	0.54828894	4.3456087	6.9457912	-0.019763935	0.03400809	0.008376795	0.33353463	4.3197017	8.797687	Walking_Scroll
15:09:52.490	0.54828894	4.3456087	6.9457912	-0.019763935	0.03400809	0.008376795	0.33353463	4.3197017	8.797687	Walking_Scroll
15:09:52.511	0.54828894	4.3456087	6.9457912	-0.019763935	0.03400809	0.008376795	0.33353463	4.3197017	8.797687	Walking_Scroll
15:09:52.533	0.54828894	4.3456087	6.9457912	-0.019763935	0.03400809	0.008376795	0.33353463	4.3197017	8.797687	Walking_Scroll
15:09:52.555	0.54828894	4.3456087	6.9457912	-0.019763935	0.03400809	0.008376795	0.33353463	4.3197017	8.797687	Walking_Scroll
15:09:52.578	0.54828894	4.3456087	6.9457912	-0.019763935	0.03400809	0.008376795	0.33353463	4.3197017	8.797687	Walking_Scroll
15:09:52.600	0.27055305	5.1237483	9.483723	-0.25128186	0.102424994	0.45003238	0.019495558	4.1438723	8.8881	Walking_Scroll
15:09:52.622	0.27055305	5.1237483	9.483723	-0.25128186	0.102424994	0.45003238	0.019495558	4.1438723	8.8881	Walking_Scroll
15:09:52.644	0.27055305	5.1237483	9.483723	-0.25128186	0.102424994	0.45003238	0.019495558	4.1438723	8.8881	Walking_Scroll
15:09:52.677	0.27055305	5.1237483	9.483723	-0.25128186	0.102424994	0.45003238	0.019495558	4.1438723	8.8881	Walking_Scroll
15:09:52.711	0.27055305	5.1237483	9.483723	-0.25128186	0.102424994	0.45003238	0.019495558	4.1438723	8.8881	Walking_Scroll
15:09:52.744	0.27055305	5.1237483	9.483723	-0.25128186	0.102424994	0.45003238	0.019495558	4.1438723	8.8881	Walking_Scroll
15:09:52.778	0.27055305	5.1237483	9.483723	-0.25128186	0.102424994	0.45003238	0.019495558	4.1438723	8.8881	Walking_Scroll
15:09:52.811	-1.7478206	1.6281068	10.692831	-0.21585168	1.0468227	0.31930718	-0.7483042	3.8590927	8.984309	Walking_Scroll
15:09:52.845	-1.7478206	1.6281068	10.692831	-0.21585168	1.0468227	0.31930718	-0.7483042	3.8590927	8.984309	Walking_Scroll
15:09:52.879	-1.7478206	1.6281068	10.692831	-0.21585168	1.0468227	0.31930718	-0.7483042	3.8590927	8.984309	Walking_Scroll
15:09:52.911	-1.7478206	1.6281068	10.692831	-0.21585168	1.0468227	0.31930718	-0.7483042	3.8590927	8.984309	Walking_Scroll
15:09:52.945	-1.7478206	1.6281068	10.692831	-0.21585168	1.0468227	0.31930718	-0.7483042	3.8590927	8.984309	Walking_Scroll
15:09:52.979	-1.0846065	3.0119977	7.8197017	-0.32397482	-0.08327804	0.3425201	-1.0365046	3.9152863	8.931211	Walking_Scroll
15:09:53.012	-1.0846065	3.0119977	7.8197017	-0.32397482	-0.08327804	0.3425201	-1.0365046	3.9152863	8.931211	Walking_Scroll
15:09:53.045	-1.0846065	3.0119977	7.8197017	-0.32397482	-0.08327804	0.3425201	-1.0365046	3.9152863	8.931211	Walking_Scroll
15:09:53.081	-1.0846065	3.0119977	7.8197017	-0.32397482	-0.08327804	0.3425201	-1.0365046	3.9152863	8.931211	Walking_Scroll
15:09:53.112	-1.0846065	3.0119977	7.8197017	-0.32397482	-0.08327804	0.3425201	-1.0365046	3.9152863	8.931211	Walking_Scroll
15:09:53.146	-0.8044763	3.6129606	8.260248	-0.2470058	-0.18345994	0.19163637	-0.8025601	3.5889888	9.090952	Walking_Scroll
15:09:53.179	-0.8044763	3.6129606	8.260248	-0.2470058	-0.18345994	0.19163637	-0.8025601	3.5889888	9.090952	Walking_Scroll
15:09:53.200	-0.8044763	3.6129606	8.260248	-0.2470058	-0.18345994	0.19163637	-0.8025601	3.5889888	9.090952	Walking_Scroll
15:09:53.231	-0.8044763	3.6129606	8.260248	-0.2470058	-0.18345994	0.19163637	-0.8025601	3.5889888	9.090952	Walking_Scroll
15:09:53.263	-0.8044763	3.6129606	8.260248	-0.2470058	-0.18345994	0.19163637	-0.8025601	3.5889888	9.090952	Walking_Scroll
15:09:53.284	-0.8044763	3.6129606	8.260248	-0.2470058	-0.18345994	0.19163637	-0.8025601	3.5889888	9.090952	Walking_Scroll
15:09:53.313	-0.8044763	3.6129606	8.260248	-0.2470058	-0.18345994	0.19163637	-0.8025601	3.5889888	9.090952	Walking_Scroll
15:09:53.334	-0.7948992	3.9840732	10.838882	-0.07779613	-0.08266717	-0.1638872	-0.65238607	3.514994	9.131789	Walking_Scroll
15:09:53.356	-0.7948992	3.9840732	10.838882	-0.07779613	-0.08266717	-0.1638872	-0.65238607	3.514994	9.131789	Walking_Scroll
15:09:53.376	-0.7948992	3.9840732	10.838882	-0.07779613	-0.08266717	-0.1638872	-0.65238607	3.514994	9.131789	Walking_Scroll
15:09:53.400	-0.7948992	3.9840732	10.838882	-0.07779613	-0.08266717	-0.1638872	-0.65238607	3.514994	9.131789	Walking_Scroll
15:09:53.423	-0.7948992	3.9840732	10.838882	-0.07779613	-0.08266717	-0.1638872	-0.65238607	3.514994	9.131789	Walking_Scroll
15:09:53.447	-0.7948992	3.9840732	10.838882	-0.07779613	-0.08266717	-0.1638872	-0.65238607	3.514994	9.131789	Walking_Scroll
15:09:53.471	-0.7948992	3.9840732	10.838882	-0.07779613	-0.08266717	-0.1638872	-0.65238607	3.514994	9.131789	Walking_Scroll
15:09:53.493	-0.7948992	3.9840732	10.838882	-0.07779613	-0.08266717	-0.1638872	-0.65238607	3.514994	9.131789	Walking_Scroll
15:09:53.517	1.3383996	2.997632	7.805336	0.31743369	-0.50660765	-0.33492947	-0.23733854	3.3506622	9.21342	Walking_Scroll
15:09:53.541	1.3383996	2.997632	7.805336	0.31743369	-0.50660765	-0.33492947	-0.23733854	3.3506622	9.21342	Walking_Scroll
15:09:53.565	1.3383996	2.997632	7.805336	0.31743369	-0.50660765	-0.33492947	-0.23733854	3.3506622	9.21342	Walking_Scroll
15:09:53.588	1.3383996	2.997632	7.805336	0.31743369	-0.50660765	-0.33492947	-0.23733854	3.3506622	9.21342	Walking_Scroll
15:09:53.612	1.3383996	2.997632	7.805336	0.31743369	-0.50660765	-0.33492947	-0.23733854	3.3506622	9.21342	Walking_Scroll
15:09:53.636	1.3383996	2.997632	7.805336	0.31743369	-0.50660765	-0.33492947	-0.23733854	3.3506622	9.21342	Walking_Scroll
15:09:53.661	1.3383996	2.997632	7.805336	0.31743369	-0.50660765	-0.33492947	-0.23733854	3.3506622	9.21342	Walking_Scroll
15:09:53.684	-0.6943397	2.7941186	8.28898	0.120124206	0.06943827	-0.41067675	-0.28841627	3.0949967	9.300978	Walking_Scroll
15:09:53.707	-0.6943397	2.7941186	8.28898	0.120124206	0.06943827	-0.41067675	-0.28841627	3.0949967	9.300978	Walking_Scroll
15:09:53.731	-0.6943397	2.7941186	8.28898	0.120124206	0.06943827	-0.41067675	-0.28841627	3.0949967	9.300978	Walking_Scroll
15:09:53.755	-0.6943397	2.7941186	8.28898	0.120124206	0.06943827	-0.41067675	-0.28841627	3.0949967	9.300978	Walking_Scroll
15:09:53.779	-0.6943397	2.7941186	8.28898	0.120124206	0.06943827	-0.41067675	-0.28841627	3.0949967	9.300978	Walking_Scroll
15:09:53.818	-0.6943397	2.7941186	8.28898	0.120124206	0.06943827	-0.41067675	-0.28841627	3.0949967	9.300978	Walking_Scroll
15:09:53.852	-0.6943397	2.7941186	8.28898	0.120124206	0.06943827	-0.41067675	-0.28841627	3.0949967	9.300978	Walking_Scroll
15:09:53.886	0.18914771	4.2737803	9.143736	0.07553104	-0.023413243	-0.4607677	-0.44831067	3.0844374	9.298152	Walking_Scroll
15:09:53.919	0.18914771	4.2737803	9.143736	0.07553104	-0.023413243	-0.4607677	-0.44831067	3.0844374	9.298152	Walking_Scroll
15:09:53.952	0.18914771	4.2737803	9.143736	0.07553104	-0.023413243	-0.4607677	-0.44831067	3.0844374	9.298152	Walking_Scroll
15:09:53.986	0.18914771	4.2737803	9.143736	0.07553104	-0.023413243	-0.4607677	-0.44831067	3.0844374	9.298152	Walking_Scroll
15:09:54.020	0.18914771	4.2737803	9.143736	0.07553104	-0.023413243	-0.4607677	-0.44831067	3.0844374	9.298152	Walking_Scroll
15:09:54.053	-0.98404694	4.008016	10.010463	0.23130168	0.35104716	0.07068505	-0.83588505	3.3520505	9.177986	Walking_Scroll
15:09:54.078	-0.98404694	4.008016	10.010463	0.23130168	0.35104716	0.07068505	-0.83588505	3.3520505	9.177986	Walking_Scroll
15:09:54.101	-0.98404694	4.008016	10.010463	0.23130168	0.35104716	0.07068505	-0.83588505	3.3520505	9.177986	Walking_Scroll
15:09:54.125	-0.98404694	4.008016	10.010463	0.23130168	0.35104716	0.07068505	-0.83588505	3.3520505	9.177986	Walking_Scroll
15:09:54.148	-0.98404694	4.008016	10.010463	0.23130168	0.35104716	0.07068505	-0.83588505	3.3520505	9.177986	Walking_Scroll
15:09:54.172	-0.98404694	4.008016	10.010463	0.23130168	0.35104716	0.07068505	-0.83588505	3.3520505	9.177986	Walking_Scroll
15:09:54.196	-0.98404694	4.008016	10.010463	0.23130168	0.35104716	0.07068505	-0.83588505	3.3520505	9.177986	Walking_Scroll
15:09:54.220	-0.98404694	4.008016	10.010463	0.23130168	0.35104716	0.07068505	-0.83588505	3.3520505	9.177986	Walking_Scroll
15:09:54.245	-2.7677817	2.5714512	7.944204	0.17326948	0.001632232	0.31625286	-1.2417399	3.310096	9.147224	Walking_Scroll
15:09:54.268	-2.7677817	2.5714512	7.944204	0.17326948	0.001632232	0.31625286	-1.2417399	3.310096	9.147224	Walking_Scroll
15:09:54.290	-2.7677817	2.5714512	7.944204	0.17326948	0.001632232	0.31625286	-1.2417399	3.310096	9.147224	Walking_Scroll
15:09:54.312	-2.7677817	2.5714512	7.944204	0.17326948	0.001632232	0.31625286	-1.2417399	3.310096	9.147224	Walking_Scroll
15:09:54.335	-2.7677817	2.5714512	7.944204	0.17326948	0.001632232	0.31625286	-1.2417399	3.310096	9.147224	Walking_Scroll
15:09:54.357	-2.7677817	2.5714512	7.944204	0.17326948	0.001632232	0.31625286	-1.2417399	3.310096	9.147224	Walking_Scroll
15:09:54.378	-2.7677817	2.5714512	7.944204	0.17326948	0.001632232	0.31625286	-1.2417399	3.310096	9.147224	Walking_Scroll
15:09:54.400	-2.7677817	2.5714512	7.944204	0.17326948	0.001632232	0.31625286	-1.2417399	3.310096	9.147224	Walking_Scroll
15:09:54.424	-0.818842	3.4022646	8.028004	-0.099176414	0.083488174	0.34374183	-1.1073304	3.2409039	9.189163	Walking_Scroll
15:09:54.448	-0.818842	3.4022646	8.028004	-0.099176414	0.083488174	0.34374183	-1.1073304	3.2409039	9.189163	Walking_Scroll
15:09:54.472	-0.818842	3.4022646	8.028004	-0.099176414	0.083488174	0.34374183	-1.1073304	3.2409039	9.189163	Walking_Scroll
15:09:54.495	-0.818842	3.4022646	8.028004	-0.099176414	0.083488174	0.34374183	-1.1073304	3.2409039	9.189163	Walking_Scroll
15:09:54.519	-0.818842	3.4022646	8.028004	-0.099176414	0.083488174	0.34374183	-1.1073304	3.2409039	9.189163	Walking_Scroll
15:09:54.544	-0.818842	3.4022646	8.028004	-0.099176414	0.083488174	0.34374183	-1.1073304	3.2409039	9.189163	Walking_Scroll
15:09:54.564	-0.818842	3.4022646	8.028004	-0.099176414	0.083488174	0.34374183	-1.1073304	3.2409039	9.189163	Walking_Scroll
15:09:54.585	-0.16041641	3.632115	9.768641	0.24657331	-0.30380037	0.04136352	-0.7075567	3.249137	9.225661	Walking_Scroll
15:09:54.606	-0.16041641	3.632115	9.768641	0.24657331	-0.30380037	0.04136352	-0.7075567	3.249137	9.225661	Walking_Scroll
15:09:54.627	-0.16041641	3.632115	9.768641	0.24657331	-0.30380037	0.04136352	-0.7075567	3.249137	9.225661	Walking_Scroll
15:09:54.649	-0.16041641	3.632115	9.768641	0.24657331	-0.30380037	0.04136352	-0.7075567	3.249137	9.225661	Walking_Scroll
15:09:54.672	-0.16041641	3.632115	9.768641	0.24657331	-0.30380037	0.04136352	-0.7075567	3.249137	9.225661	Walking_Scroll
15:09:54.693	-0.16041641	3.632115	9.768641	0.24657331	-0.30380037	0.04136352	-0.7075567	3.249137	9.225661	Walking_Scroll
15:09:54.716	-0.16041641	3.632115	9.768641	0.24657331	-0.30380037	0.04136352	-0.7075567	3.249137	9.225661	Walking_Scroll
15:09:54.738	-0.16041641	3.632115	9.768641	0.24657331	-0.30380037	0.04136352	-0.7075567	3.249137	9.225661	Walking_Scroll
15:09:54.760	1.359948	2.4158232	10.427067	-0.010600955	-0.68253684	0.23195347	-0.25369215	3.7242475	9.068407	Walking_Scroll
15:09:54.781	1.359948	2.4158232	10.427067	-0.010600955	-0.68253684	0.23195347	-0.25369215	3.7242475	9.068407	Walking_Scroll
15:09:54.805	1.359948	2.4158232	10.427067	-0.010600955	-0.68253684	0.23195347	-0.25369215	3.7242475	9.068407	Walking_Scroll
15:09:54.827	1.359948	2.4158232	10.427067	-0.010600955	-0.68253684	0.23195347	-0.25369215	3.7242475	9.068407	Walking_Scroll
15:09:54.848	1.359948	2.4158232	10.427067	-0.010600955	-0.68253684	0.23195347	-0.25369215	3.7242475	9.068407	Walking_Scroll
15:09:54.871	1.359948	2.4158232	10.427067	-0.010600955	-0.68253684	0.23195347	-0.25369215	3.7242475	9.068407	Walking_Scroll
15:09:54.893	1.359948	2.4158232	10.427067	-0.010600955	-0.68253684	0.23195347	-0.25369215	3.7242475	9.068407	Walking_Scroll
15:09:54.914	1.359948	2.4158232	10.427067	-0.010600955	-0.68253684	0.23195347	-0.25369215	3.7242475	9.068407	Walking_Scroll
15:09:54.935	1.359948	2.4158232	10.427067	-0.010600955	-0.68253684	0.23195347	-0.25369215	3.7242475	9.068407	Walking_Scroll
15:09:54.957	0.48124924	3.0455174	7.9394155	0.107296035	-0.05456737	-0.25734958	0.21527036	3.8038065	9.03632	Walking_Scroll
15:09:54.979	0.48124924	3.0455174	7.9394155	0.107296035	-0.05456737	-0.25734958	0.21527036	3.8038065	9.03632	Walking_Scroll
15:09:55.000	0.48124924	3.0455174	7.9394155	0.107296035	-0.05456737	-0.25734958	0.21527036	3.8038065	9.03632	Walking_Scroll
15:09:55.022	0.48124924	3.0455174	7.9394155	0.107296035	-0.05456737	-0.25734958	0.21527036	3.8038065	9.03632	Walking_Scroll
15:09:55.044	0.48124924	3.0455174	7.9394155	0.107296035	-0.05456737	-0.25734958	0.21527036	3.8038065	9.03632	Walking_Scroll
15:09:55.066	0.48124924	3.0455174	7.9394155	0.107296035	-0.05456737	-0.25734958	0.21527036	3.8038065	9.03632	Walking_Scroll
15:09:55.090	0.48124924	3.0455174	7.9394155	0.107296035	-0.05456737	-0.25734958	0.21527036	3.8038065	9.03632	Walking_Scroll
15:09:55.111	0.48124924	3.0455174	7.9394155	0.107296035	-0.05456737	-0.25734958	0.21527036	3.8038065	9.03632	Walking_Scroll
15:09:55.134	-0.7709565	4.4653225	8.449396	-0.29587504	0.07676865	-0.38074437	0.07362448	4.0419197	8.934642	Walking_Scroll
15:09:55.156	-0.7709565	4.4653225	8.449396	-0.29587504	0.07676865	-0.38074437	0.07362448	4.0419197	8.934642	Walking_Scroll
15:09:55.179	-0.7709565	4.4653225	8.449396	-0.29587504	0.07676865	-0.38074437	0.07362448	4.0419197	8.934642	Walking_Scroll
15:09:55.200	-0.7709565	4.4653225	8.449396	-0.29587504	0.07676865	-0.38074437	0.07362448	4.0419197	8.934642	Walking_Scroll
15:09:55.224	-0.7709565	4.4653225	8.449396	-0.29587504	0.07676865	-0.38074437	0.07362448	4.0419197	8.934642	Walking_Scroll
15:09:55.246	-0.7709565	4.4653225	8.449396	-0.29587504	0.07676865	-0.38074437	0.07362448	4.0419197	8.934642	Walking_Scroll
15:09:55.267	-0.7709565	4.4653225	8.449396	-0.29587504	0.07676865	-0.38074437	0.07362448	4.0419197	8.934642	Walking_Scroll
15:09:55.291	-0.7709565	4.4653225	8.449396	-0.29587504	0.07676865	-0.38074437	0.07362448	4.0419197	8.934642	Walking_Scroll
15:09:55.312	-1.5299416	3.4788814	10.7048025	-0.27327302	0.101814136	0.08290235	-0.31338894	4.0146885	8.941724	Walking_Scroll
15:09:55.333	-1.5299416	3.4788814	10.7048025	-0.27327302	0.101814136	0.08290235	-0.31338894	4.0146885	8.941724	Walking_Scroll
15:09:55.354	-1.5299416	3.4788814	10.7048025	-0.27327302	0.101814136	0.08290235	-0.31338894	4.0146885	8.941724	Walking_Scroll
15:09:55.377	-1.5299416	3.4788814	10.7048025	-0.27327302	0.101814136	0.08290235	-0.31338894	4.0146885	8.941724	Walking_Scroll
15:09:55.399	-1.5299416	3.4788814	10.7048025	-0.27327302	0.101814136	0.08290235	-0.31338894	4.0146885	8.941724	Walking_Scroll
15:09:55.420	-1.5299416	3.4788814	10.7048025	-0.27327302	0.101814136	0.08290235	-0.31338894	4.0146885	8.941724	Walking_Scroll
15:09:55.442	-1.5299416	3.4788814	10.7048025	-0.27327302	0.101814136	0.08290235	-0.31338894	4.0146885	8.941724	Walking_Scroll
15:09:55.464	-1.5299416	3.4788814	10.7048025	-0.27327302	0.101814136	0.08290235	-0.31338894	4.0146885	8.941724	Walking_Scroll
15:09:55.486	-1.1731946	2.8013015	9.61062	-0.28060338	0.00957348	0.40116316	-0.7233311	3.9125657	8.9632015	Walking_Scroll
15:09:55.508	-1.1731946	2.8013015	9.61062	-0.28060338	0.00957348	0.40116316	-0.7233311	3.9125657	8.9632015	Walking_Scroll
15:09:55.530	-1.1731946	2.8013015	9.61062	-0.28060338	0.00957348	0.40116316	-0.7233311	3.9125657	8.9632015	Walking_Scroll
15:09:55.551	-1.1731946	2.8013015	9.61062	-0.28060338	0.00957348	0.40116316	-0.7233311	3.9125657	8.9632015	Walking_Scroll
15:09:55.572	-1.1731946	2.8013015	9.61062	-0.28060338	0.00957348	0.40116316	-0.7233311	3.9125657	8.9632015	Walking_Scroll
15:09:55.595	-1.1731946	2.8013015	9.61062	-0.28060338	0.00957348	0.40116316	-0.7233311	3.9125657	8.9632015	Walking_Scroll
15:09:55.616	-1.1731946	2.8013015	9.61062	-0.28060338	0.00957348	0.40116316	-0.7233311	3.9125657	8.9632015	Walking_Scroll
15:09:55.639	-1.1731946	2.8013015	9.61062	-0.28060338	0.00957348	0.40116316	-0.7233311	3.9125657	8.9632015	Walking_Scroll
15:09:55.660	-1.3838909	3.7661943	6.5028505	0.06453547	0.0865425	0.1488758	-0.6726047	3.8871236	8.9782095	Walking_Scroll
15:09:55.682	-1.3838909	3.7661943	6.5028505	0.06453547	0.0865425	0.1488758	-0.6726047	3.8871236	8.9782095	Walking_Scroll
15:09:55.703	-1.3838909	3.7661943	6.5028505	0.06453547	0.0865425	0.1488758	-0.6726047	3.8871236	8.9782095	Walking_Scroll
15:09:55.725	-1.3838909	3.7661943	6.5028505	0.06453547	0.0865425	0.1488758	-0.6726047	3.8871236	8.9782095	Walking_Scroll
15:09:55.747	-1.3838909	3.7661943	6.5028505	0.06453547	0.0865425	0.1488758	-0.6726047	3.8871236	8.9782095	Walking_Scroll
15:09:55.768	-1.3838909	3.7661943	6.5028505	0.06453547	0.0865425	0.1488758	-0.6726047	3.8871236	8.9782095	Walking_Scroll
15:09:55.789	-1.3838909	3.7661943	6.5028505	0.06453547	0.0865425	0.1488758	-0.6726047	3.8871236	8.9782095	Walking_Scroll
15:09:55.810	-1.3838909	3.7661943	6.5028505	0.06453547	0.0865425	0.1488758	-0.6726047	3.8871236	8.9782095	Walking_Scroll
15:09:55.832	-1.3838909	3.7661943	6.5028505	0.06453547	0.0865425	0.1488758	-0.6726047	3.8871236	8.9782095	Walking_Scroll
15:09:55.854	-1.5921928	4.661653	10.721562	-0.10711766	0.07860125	0.17819732	-1.0378164	4.1541257	8.8225	Walking_Scroll
15:09:55.876	-1.5921928	4.661653	10.721562	-0.10711766	0.07860125	0.17819732	-1.0378164	4.1541257	8.8225	Walking_Scroll
15:09:55.898	-1.5921928	4.661653	10.721562	-0.10711766	0.07860125	0.17819732	-1.0378164	4.1541257	8.8225	Walking_Scroll
15:09:55.919	-1.5921928	4.661653	10.721562	-0.10711766	0.07860125	0.17819732	-1.0378164	4.1541257	8.8225	Walking_Scroll
15:09:55.940	-1.5921928	4.661653	10.721562	-0.10711766	0.07860125	0.17819732	-1.0378164	4.1541257	8.8225	Walking_Scroll
15:09:55.963	-1.5921928	4.661653	10.721562	-0.10711766	0.07860125	0.17819732	-1.0378164	4.1541257	8.8225	Walking_Scroll
15:09:55.985	-1.5921928	4.661653	10.721562	-0.10711766	0.07860125	0.17819732	-1.0378164	4.1541257	8.8225	Walking_Scroll
15:09:56.006	-1.5921928	4.661653	10.721562	-0.10711766	0.07860125	0.17819732	-1.0378164	4.1541257	8.8225	Walking_Scroll
15:09:56.028	0.17717634	3.4142358	8.992896	0.6485226	-0.64527404	-0.3306534	-0.5759297	3.9452705	8.959548	Walking_Scroll
15:09:56.050	0.17717634	3.4142358	8.992896	0.6485226	-0.64527404	-0.3306534	-0.5759297	3.9452705	8.959548	Walking_Scroll
15:09:56.073	0.17717634	3.4142358	8.992896	0.6485226	-0.64527404	-0.3306534	-0.5759297	3.9452705	8.959548	Walking_Scroll
15:09:56.094	0.17717634	3.4142358	8.992896	0.6485226	-0.64527404	-0.3306534	-0.5759297	3.9452705	8.959548	Walking_Scroll
15:09:56.115	0.17717634	3.4142358	8.992896	0.6485226	-0.64527404	-0.3306534	-0.5759297	3.9452705	8.959548	Walking_Scroll
15:09:56.136	0.17717634	3.4142358	8.992896	0.6485226	-0.64527404	-0.3306534	-0.5759297	3.9452705	8.959548	Walking_Scroll
15:09:56.159	0.17717634	3.4142358	8.992896	0.6485226	-0.64527404	-0.3306534	-0.5759297	3.9452705	8.959548	Walking_Scroll
15:09:56.180	0.17717634	3.4142358	8.992896	0.6485226	-0.64527404	-0.3306534	-0.5759297	3.9452705	8.959548	Walking_Scroll
15:09:56.201	0.71828246	3.047912	8.25546	-0.27815995	0.026066842	-0.19076528	-0.050450087	4.3687224	8.77964	Walking_Scroll
15:09:56.223	0.71828246	3.047912	8.25546	-0.27815995	0.026066842	-0.19076528	-0.050450087	4.3687224	8.77964	Walking_Scroll
15:09:56.245	0.71828246	3.047912	8.25546	-0.27815995	0.026066842	-0.19076528	-0.050450087	4.3687224	8.77964	Walking_Scroll
15:09:56.266	0.71828246	3.047912	8.25546	-0.27815995	0.026066842	-0.19076528	-0.050450087	4.3687224	8.77964	Walking_Scroll
15:09:56.287	0.71828246	3.047912	8.25546	-0.27815995	0.026066842	-0.19076528	-0.050450087	4.3687224	8.77964	Walking_Scroll
15:09:56.309	0.71828246	3.047912	8.25546	-0.27815995	0.026066842	-0.19076528	-0.050450087	4.3687224	8.77964	Walking_Scroll
15:09:56.330	0.71828246	3.047912	8.25546	-0.27815995	0.026066842	-0.19076528	-0.050450087	4.3687224	8.77964	Walking_Scroll
15:09:56.351	0.71828246	3.047912	8.25546	-0.27815995	0.026066842	-0.19076528	-0.050450087	4.3687224	8.77964	Walking_Scroll
15:09:56.372	0.71828246	3.047912	8.25546	-0.27815995	0.026066842	-0.19076528	-0.050450087	4.3687224	8.77964	Walking_Scroll
15:09:56.393	-0.11253092	4.2378664	8.406299	-0.09734382	0.54408056	0.18552771	-0.5624303	3.8418977	9.005213	Walking_Scroll
15:09:56.414	-0.11253092	4.2378664	8.406299	-0.09734382	0.54408056	0.18552771	-0.5624303	3.8418977	9.005213	Walking_Scroll
15:09:56.435	-0.11253092	4.2378664	8.406299	-0.09734382	0.54408056	0.18552771	-0.5624303	3.8418977	9.005213	Walking_Scroll
15:09:56.456	-0.11253092	4.2378664	8.406299	-0.09734382	0.54408056	0.18552771	-0.5624303	3.8418977	9.005213	Walking_Scroll
15:09:56.477	-0.11253092	4.2378664	8.406299	-0.09734382	0.54408056	0.18552771	-0.5624303	3.8418977	9.005213	Walking_Scroll
15:09:56.499	-0.11253092	4.2378664	8.406299	-0.09734382	0.54408056	0.18552771	-0.5624303	3.8418977	9.005213	Walking_Scroll
15:09:56.520	-0.11253092	4.2378664	8.406299	-0.09734382	0.54408056	0.18552771	-0.5624303	3.8418977	9.005213	Walking_Scroll
15:09:56.541	-0.11253092	4.2378664	8.406299	-0.09734382	0.54408056	0.18552771	-0.5624303	3.8418977	9.005213	Walking_Scroll
15:09:56.562	-0.009577099	4.539545	10.38397	-0.30931404	0.3150061	0.08290235	-0.7762841	3.8188903	8.999101	Walking_Scroll
15:09:56.584	-0.009577099	4.539545	10.38397	-0.30931404	0.3150061	0.08290235	-0.7762841	3.8188903	8.999101	Walking_Scroll
15:09:56.605	-0.009577099	4.539545	10.38397	-0.30931404	0.3150061	0.08290235	-0.7762841	3.8188903	8.999101	Walking_Scroll
15:09:56.627	-0.009577099	4.539545	10.38397	-0.30931404	0.3150061	0.08290235	-0.7762841	3.8188903	8.999101	Walking_Scroll
15:09:56.648	-0.009577099	4.539545	10.38397	-0.30931404	0.3150061	0.08290235	-0.7762841	3.8188903	8.999101	Walking_Scroll
15:09:56.680	-0.009577099	4.539545	10.38397	-0.30931404	0.3150061	0.08290235	-0.7762841	3.8188903	8.999101	Walking_Scroll
15:09:56.713	-0.009577099	4.539545	10.38397	-0.30931404	0.3150061	0.08290235	-0.7762841	3.8188903	8.999101	Walking_Scroll
15:09:56.746	-2.238647	2.3631492	8.059129	0.34980953	0.04317107	0.13238245	-0.9103423	3.4381459	9.138971	Walking_Scroll
15:09:56.781	-2.238647	2.3631492	8.059129	0.34980953	0.04317107	0.13238245	-0.9103423	3.4381459	9.138971	Walking_Scroll
15:09:56.816	-2.238647	2.3631492	8.059129	0.34980953	0.04317107	0.13238245	-0.9103423	3.4381459	9.138971	Walking_Scroll
15:09:56.850	-2.238647	2.3631492	8.059129	0.34980953	0.04317107	0.13238245	-0.9103423	3.4381459	9.138971	Walking_Scroll
15:09:56.882	-2.238647	2.3631492	8.059129	0.34980953	0.04317107	0.13238245	-0.9103423	3.4381459	9.138971	Walking_Scroll
15:09:56.917	-2.238647	2.3631492	8.059129	0.34980953	0.04317107	0.13238245	-0.9103423	3.4381459	9.138971	Walking_Scroll
15:09:56.941	-0.9696813	3.6225379	7.0726876	0.08652662	0.017514728	0.054802556	-0.85919636	3.3362145	9.1816025	Walking_Scroll
15:09:56.964	-0.9696813	3.6225379	7.0726876	0.08652662	0.017514728	0.054802556	-0.85919636	3.3362145	9.1816025	Walking_Scroll
15:09:56.988	-0.9696813	3.6225379	7.0726876	0.08652662	0.017514728	0.054802556	-0.85919636	3.3362145	9.1816025	Walking_Scroll
15:09:57.012	-0.9696813	3.6225379	7.0726876	0.08652662	0.017514728	0.054802556	-0.85919636	3.3362145	9.1816025	Walking_Scroll
15:09:57.036	-0.9696813	3.6225379	7.0726876	0.08652662	0.017514728	0.054802556	-0.85919636	3.3362145	9.1816025	Walking_Scroll
15:09:57.060	-0.9696813	3.6225379	7.0726876	0.08652662	0.017514728	0.054802556	-0.85919636	3.3362145	9.1816025	Walking_Scroll
15:09:57.084	-0.9696813	3.6225379	7.0726876	0.08652662	0.017514728	0.054802556	-0.85919636	3.3362145	9.1816025	Walking_Scroll
15:09:57.107	-0.2466103	3.7398572	8.930645	0.026661824	-0.14436457	-0.085085586	-0.73563206	3.509488	9.12758	Walking_Scroll
15:09:57.129	-0.2466103	3.7398572	8.930645	0.026661824	-0.14436457	-0.085085586	-0.73563206	3.509488	9.12758	Walking_Scroll
15:09:57.154	-0.2466103	3.7398572	8.930645	0.026661824	-0.14436457	-0.085085586	-0.73563206	3.509488	9.12758	Walking_Scroll
15:09:57.177	-0.2466103	3.7398572	8.930645	0.026661824	-0.14436457	-0.085085586	-0.73563206	3.509488	9.12758	Walking_Scroll
15:09:57.199	-0.2466103	3.7398572	8.930645	0.026661824	-0.14436457	-0.085085586	-0.73563206	3.509488	9.12758	Walking_Scroll
15:09:57.223	-0.2466103	3.7398572	8.930645	0.026661824	-0.14436457	-0.085085586	-0.73563206	3.509488	9.12758	Walking_Scroll
15:09:57.247	-0.2466103	3.7398572	8.930645	0.026661824	-0.14436457	-0.085085586	-0.73563206	3.509488	9.12758	Walking_Scroll
15:09:57.271	-0.2466103	3.7398572	8.930645	0.026661824	-0.14436457	-0.085085586	-0.73563206	3.509488	9.12758	Walking_Scroll
15:09:57.294	0.41420954	2.3128695	11.782227	-0.15537602	-0.32395896	-0.22680631	-0.6277144	3.3256783	9.204142	Walking_Scroll
15:09:57.318	0.41420954	2.3128695	11.782227	-0.15537602	-0.32395896	-0.22680631	-0.6277144	3.3256783	9.204142	Walking_Scroll
15:09:57.342	0.41420954	2.3128695	11.782227	-0.15537602	-0.32395896	-0.22680631	-0.6277144	3.3256783	9.204142	Walking_Scroll
15:09:57.366	0.41420954	2.3128695	11.782227	-0.15537602	-0.32395896	-0.22680631	-0.6277144	3.3256783	9.204142	Walking_Scroll
15:09:57.391	0.41420954	2.3128695	11.782227	-0.15537602	-0.32395896	-0.22680631	-0.6277144	3.3256783	9.204142	Walking_Scroll
15:09:57.414	0.41420954	2.3128695	11.782227	-0.15537602	-0.32395896	-0.22680631	-0.6277144	3.3256783	9.204142	Walking_Scroll
15:09:57.438	0.41420954	2.3128695	11.782227	-0.15537602	-0.32395896	-0.22680631	-0.6277144	3.3256783	9.204142	Walking_Scroll
15:09:57.462	-0.18914771	2.152453	8.111803	0.09141354	-0.18529253	-0.12051577	-0.4810136	3.4019759	9.185073	Walking_Scroll
15:09:57.484	-0.18914771	2.152453	8.111803	0.09141354	-0.18529253	-0.12051577	-0.4810136	3.4019759	9.185073	Walking_Scroll
15:09:57.509	-0.18914771	2.152453	8.111803	0.09141354	-0.18529253	-0.12051577	-0.4810136	3.4019759	9.185073	Walking_Scroll
15:09:57.532	-0.18914771	2.152453	8.111803	0.09141354	-0.18529253	-0.12051577	-0.4810136	3.4019759	9.185073	Walking_Scroll
15:09:57.556	-0.18914771	2.152453	8.111803	0.09141354	-0.18529253	-0.12051577	-0.4810136	3.4019759	9.185073	Walking_Scroll
15:09:57.580	-0.18914771	2.152453	8.111803	0.09141354	-0.18529253	-0.12051577	-0.4810136	3.4019759	9.185073	Walking_Scroll
15:09:57.603	-0.18914771	2.152453	8.111803	0.09141354	-0.18529253	-0.12051577	-0.4810136	3.4019759	9.185073	Walking_Scroll
15:09:57.628	-0.18914771	2.152453	8.111803	0.09141354	-0.18529253	-0.12051577	-0.4810136	3.4019759	9.185073	Walking_Scroll
15:09:57.652	-0.071828246	3.74704	7.563514	0.1097395	0.120750956	-0.1235701	-0.40643546	3.6354916	9.098812	Walking_Scroll
15:09:57.676	-0.071828246	3.74704	7.563514	0.1097395	0.120750956	-0.1235701	-0.40643546	3.6354916	9.098812	Walking_Scroll
15:09:57.700	-0.071828246	3.74704	7.563514	0.1097395	0.120750956	-0.1235701	-0.40643546	3.6354916	9.098812	Walking_Scroll
15:09:57.722	-0.071828246	3.74704	7.563514	0.1097395	0.120750956	-0.1235701	-0.40643546	3.6354916	9.098812	Walking_Scroll
15:09:57.747	-0.071828246	3.74704	7.563514	0.1097395	0.120750956	-0.1235701	-0.40643546	3.6354916	9.098812	Walking_Scroll
15:09:57.770	-0.071828246	3.74704	7.563514	0.1097395	0.120750956	-0.1235701	-0.40643546	3.6354916	9.098812	Walking_Scroll
15:09:57.794	-0.071828246	3.74704	7.563514	0.1097395	0.120750956	-0.1235701	-0.40643546	3.6354916	9.098812	Walking_Scroll
15:09:57.818	-0.071828246	3.74704	7.563514	0.1097395	0.120750956	-0.1235701	-0.40643546	3.6354916	9.098812	Walking_Scroll
15:09:57.843	-0.5363176	3.7781656	10.929865	0.18731938	0.1726745	-0.011170893	-0.5732051	3.777333	9.031808	Walking_Scroll
15:09:57.868	-0.5363176	3.7781656	10.929865	0.18731938	0.1726745	-0.011170893	-0.5732051	3.777333	9.031808	Walking_Scroll
15:09:57.890	-0.5363176	3.7781656	10.929865	0.18731938	0.1726745	-0.011170893	-0.5732051	3.777333	9.031808	Walking_Scroll
15:09:57.914	-0.5363176	3.7781656	10.929865	0.18731938	0.1726745	-0.011170893	-0.5732051	3.777333	9.031808	Walking_Scroll
15:09:57.938	-0.5363176	3.7781656	10.929865	0.18731938	0.1726745	-0.011170893	-0.5732051	3.777333	9.031808	Walking_Scroll
15:09:57.961	-0.5363176	3.7781656	10.929865	0.18731938	0.1726745	-0.011170893	-0.5732051	3.777333	9.031808	Walking_Scroll
15:09:57.986	-0.5363176	3.7781656	10.929865	0.18731938	0.1726745	-0.011170893	-0.5732051	3.777333	9.031808	Walking_Scroll
15:09:58.010	-2.9760835	3.179597	9.038387	-0.00021624629	0.40235984	0.19346896	-0.8941271	3.7121308	9.032772	Walking_Scroll
15:09:58.034	-2.9760835	3.179597	9.038387	-0.00021624629	0.40235984	0.19346896	-0.8941271	3.7121308	9.032772	Walking_Scroll
15:09:58.057	-2.9760835	3.179597	9.038387	-0.00021624629	0.40235984	0.19346896	-0.8941271	3.7121308	9.032772	Walking_Scroll
15:09:58.081	-2.9760835	3.179597	9.038387	-0.00021624629	0.40235984	0.19346896	-0.8941271	3.7121308	9.032772	Walking_Scroll
15:09:58.102	-2.9760835	3.179597	9.038387	-0.00021624629	0.40235984	0.19346896	-0.8941271	3.7121308	9.032772	Walking_Scroll
15:09:58.124	-2.9760835	3.179597	9.038387	-0.00021624629	0.40235984	0.19346896	-0.8941271	3.7121308	9.032772	Walking_Scroll
15:09:58.147	-2.9760835	3.179597	9.038387	-0.00021624629	0.40235984	0.19346896	-0.8941271	3.7121308	9.032772	Walking_Scroll
15:09:58.169	-2.9760835	3.179597	9.038387	-0.00021624629	0.40235984	0.19346896	-0.8941271	3.7121308	9.032772	Walking_Scroll
15:09:58.191	-1.3192455	3.675212	6.9745226	-0.24578407	0.10547932	0.3547374	-1.0718318	3.7474582	8.998782	Walking_Scroll
15:09:58.214	-1.3192455	3.675212	6.9745226	-0.24578407	0.10547932	0.3547374	-1.0718318	3.7474582	8.998782	Walking_Scroll
15:09:58.237	-1.3192455	3.675212	6.9745226	-0.24578407	0.10547932	0.3547374	-1.0718318	3.7474582	8.998782	Walking_Scroll
15:09:58.259	-1.3192455	3.675212	6.9745226	-0.24578407	0.10547932	0.3547374	-1.0718318	3.7474582	8.998782	Walking_Scroll
15:09:58.283	-1.3192455	3.675212	6.9745226	-0.24578407	0.10547932	0.3547374	-1.0718318	3.7474582	8.998782	Walking_Scroll
15:09:58.307	-1.3192455	3.675212	6.9745226	-0.24578407	0.10547932	0.3547374	-1.0718318	3.7474582	8.998782	Walking_Scroll
15:09:58.331	-1.3192455	3.675212	6.9745226	-0.24578407	0.10547932	0.3547374	-1.0718318	3.7474582	8.998782	Walking_Scroll
15:09:58.355	-1.3192455	3.675212	6.9745226	-0.24578407	0.10547932	0.3547374	-1.0718318	3.7474582	8.998782	Walking_Scroll
15:09:58.379	-0.4070267	3.5842295	9.893144	-0.04603114	-0.12726034	0.12444119	-0.87686	3.5192275	9.1113405	Walking_Scroll
15:09:58.402	-0.4070267	3.5842295	9.893144	-0.04603114	-0.12726034	0.12444119	-0.87686	3.5192275	9.1113405	Walking_Scroll
15:09:58.426	-0.4070267	3.5842295	9.893144	-0.04603114	-0.12726034	0.12444119	-0.87686	3.5192275	9.1113405	Walking_Scroll
15:09:58.450	-0.4070267	3.5842295	9.893144	-0.04603114	-0.12726034	0.12444119	-0.87686	3.5192275	9.1113405	Walking_Scroll
15:09:58.474	-0.4070267	3.5842295	9.893144	-0.04603114	-0.12726034	0.12444119	-0.87686	3.5192275	9.1113405	Walking_Scroll
15:09:58.499	-0.4070267	3.5842295	9.893144	-0.04603114	-0.12726034	0.12444119	-0.87686	3.5192275	9.1113405	Walking_Scroll
15:09:58.522	-0.4070267	3.5842295	9.893144	-0.04603114	-0.12726034	0.12444119	-0.87686	3.5192275	9.1113405	Walking_Scroll
15:09:58.546	-0.5794145	2.423006	12.150945	0.17082602	-0.11076698	0.032200538	-0.81225264	3.5257678	9.1147995	Walking_Scroll
15:09:58.570	-0.5794145	2.423006	12.150945	0.17082602	-0.11076698	0.032200538	-0.81225264	3.5257678	9.1147995	Walking_Scroll
15:09:58.594	-0.5794145	2.423006	12.150945	0.17082602	-0.11076698	0.032200538	-0.81225264	3.5257678	9.1147995	Walking_Scroll
15:09:58.618	-0.5794145	2.423006	12.150945	0.17082602	-0.11076698	0.032200538	-0.81225264	3.5257678	9.1147995	Walking_Scroll
15:09:58.641	-0.5794145	2.423006	12.150945	0.17082602	-0.11076698	0.032200538	-0.81225264	3.5257678	9.1147995	Walking_Scroll
15:09:58.665	-0.5794145	2.423006	12.150945	0.17082602	-0.11076698	0.032200538	-0.81225264	3.5257678	9.1147995	Walking_Scroll
15:09:58.690	-0.5794145	2.423006	12.150945	0.17082602	-0.11076698	0.032200538	-0.81225264	3.5257678	9.1147995	Walking_Scroll
15:09:58.713	-0.5794145	2.423006	12.150945	0.17082602	-0.11076698	0.032200538	-0.81225264	3.5257678	9.1147995	Walking_Scroll
15:09:58.737	0.25139886	2.760599	7.18043	-0.0099900905	-0.23416176	-0.25429526	-0.3849581	3.6536658	9.092465	Walking_Scroll
15:09:58.761	0.25139886	2.760599	7.18043	-0.0099900905	-0.23416176	-0.25429526	-0.3849581	3.6536658	9.092465	Walking_Scroll
15:09:58.783	0.25139886	2.760599	7.18043	-0.0099900905	-0.23416176	-0.25429526	-0.3849581	3.6536658	9.092465	Walking_Scroll
15:09:58.808	0.25139886	2.760599	7.18043	-0.0099900905	-0.23416176	-0.25429526	-0.3849581	3.6536658	9.092465	Walking_Scroll
15:09:58.832	0.25139886	2.760599	7.18043	-0.0099900905	-0.23416176	-0.25429526	-0.3849581	3.6536658	9.092465	Walking_Scroll
15:09:58.855	0.25139886	2.760599	7.18043	-0.0099900905	-0.23416176	-0.25429526	-0.3849581	3.6536658	9.092465	Walking_Scroll
15:09:58.879	0.25139886	2.760599	7.18043	-0.0099900905	-0.23416176	-0.25429526	-0.3849581	3.6536658	9.092465	Walking_Scroll
15:09:58.903	-0.38308397	4.0032277	8.597841	-0.14865649	0.19527651	0.008376795	-0.37532297	3.65668	9.091655	Walking_Scroll
15:09:58.927	-0.38308397	4.0032277	8.597841	-0.14865649	0.19527651	0.008376795	-0.37532297	3.65668	9.091655	Walking_Scroll
15:09:58.951	-0.38308397	4.0032277	8.597841	-0.14865649	0.19527651	0.008376795	-0.37532297	3.65668	9.091655	Walking_Scroll
15:09:58.974	-0.38308397	4.0032277	8.597841	-0.14865649	0.19527651	0.008376795	-0.37532297	3.65668	9.091655	Walking_Scroll
15:09:58.997	-0.38308397	4.0032277	8.597841	-0.14865649	0.19527651	0.008376795	-0.37532297	3.65668	9.091655	Walking_Scroll
15:09:59.021	-0.38308397	4.0032277	8.597841	-0.14865649	0.19527651	0.008376795	-0.37532297	3.65668	9.091655	Walking_Scroll
15:09:59.045	-0.38308397	4.0032277	8.597841	-0.14865649	0.19527651	0.008376795	-0.37532297	3.65668	9.091655	Walking_Scroll
15:09:59.069	-0.38308397	4.0032277	8.597841	-0.14865649	0.19527651	0.008376795	-0.37532297	3.65668	9.091655	Walking_Scroll
15:09:59.093	0.0	5.0207944	9.943423	0.32109886	-0.047847856	-0.033162042	-0.51358914	3.9258394	8.971866	Walking_Scroll
15:09:59.117	0.0	5.0207944	9.943423	0.32109886	-0.047847856	-0.033162042	-0.51358914	3.9258394	8.971866	Walking_Scroll
15:09:59.140	0.0	5.0207944	9.943423	0.32109886	-0.047847856	-0.033162042	-0.51358914	3.9258394	8.971866	Walking_Scroll
15:09:59.164	0.0	5.0207944	9.943423	0.32109886	-0.047847856	-0.033162042	-0.51358914	3.9258394	8.971866	Walking_Scroll
15:09:59.188	0.0	5.0207944	9.943423	0.32109886	-0.047847856	-0.033162042	-0.51358914	3.9258394	8.971866	Walking_Scroll
15:09:59.212	0.0	5.0207944	9.943423	0.32109886	-0.047847856	-0.033162042	-0.51358914	3.9258394	8.971866	Walking_Scroll
15:09:59.235	0.0	5.0207944	9.943423	0.32109886	-0.047847856	-0.033162042	-0.51358914	3.9258394	8.971866	Walking_Scroll
15:09:59.259	0.0	5.0207944	9.943423	0.32109886	-0.047847856	-0.033162042	-0.51358914	3.9258394	8.971866	Walking_Scroll
15:09:59.286	-2.7917244	4.063084	7.6305537	0.40417653	-0.23049657	-0.12662444	-0.6144909	3.8231409	9.009792	Walking_Scroll
15:09:59.311	-2.7917244	4.063084	7.6305537	0.40417653	-0.23049657	-0.12662444	-0.6144909	3.8231409	9.009792	Walking_Scroll
15:09:59.333	-2.7917244	4.063084	7.6305537	0.40417653	-0.23049657	-0.12662444	-0.6144909	3.8231409	9.009792	Walking_Scroll
15:09:59.355	-2.7917244	4.063084	7.6305537	0.40417653	-0.23049657	-0.12662444	-0.6144909	3.8231409	9.009792	Walking_Scroll
15:09:59.376	-2.7917244	4.063084	7.6305537	0.40417653	-0.23049657	-0.12662444	-0.6144909	3.8231409	9.009792	Walking_Scroll
15:09:59.399	-2.7917244	4.063084	7.6305537	0.40417653	-0.23049657	-0.12662444	-0.6144909	3.8231409	9.009792	Walking_Scroll
15:09:59.423	-2.7917244	4.063084	7.6305537	0.40417653	-0.23049657	-0.12662444	-0.6144909	3.8231409	9.009792	Walking_Scroll
15:09:59.446	-0.5865973	3.668029	6.9290314	0.007725002	0.026066842	0.018150639	-0.6001057	3.6933706	9.064726	Walking_Scroll
15:09:59.470	-0.5865973	3.668029	6.9290314	0.007725002	0.026066842	0.018150639	-0.6001057	3.6933706	9.064726	Walking_Scroll
15:09:59.492	-0.5865973	3.668029	6.9290314	0.007725002	0.026066842	0.018150639	-0.6001057	3.6933706	9.064726	Walking_Scroll
15:09:59.517	-0.5865973	3.668029	6.9290314	0.007725002	0.026066842	0.018150639	-0.6001057	3.6933706	9.064726	Walking_Scroll
15:09:59.540	-0.5865973	3.668029	6.9290314	0.007725002	0.026066842	0.018150639	-0.6001057	3.6933706	9.064726	Walking_Scroll
15:09:59.564	-0.5865973	3.668029	6.9290314	0.007725002	0.026066842	0.018150639	-0.6001057	3.6933706	9.064726	Walking_Scroll
15:09:59.588	-0.5865973	3.668029	6.9290314	0.007725002	0.026066842	0.018150639	-0.6001057	3.6933706	9.064726	Walking_Scroll
15:09:59.612	-0.5865973	3.668029	6.9290314	0.007725002	0.026066842	0.018150639	-0.6001057	3.6933706	9.064726	Walking_Scroll
15:09:59.636	-0.5985687	3.8859081	8.41827	-0.33985734	-0.073504195	-0.104022406	-0.86915046	3.7477946	9.020475	Walking_Scroll
15:09:59.660	-0.5985687	3.8859081	8.41827	-0.33985734	-0.073504195	-0.104022406	-0.86915046	3.7477946	9.020475	Walking_Scroll
15:09:59.682	-0.5985687	3.8859081	8.41827	-0.33985734	-0.073504195	-0.104022406	-0.86915046	3.7477946	9.020475	Walking_Scroll
15:09:59.706	-0.5985687	3.8859081	8.41827	-0.33985734	-0.073504195	-0.104022406	-0.86915046	3.7477946	9.020475	Walking_Scroll
15:09:59.730	-0.5985687	3.8859081	8.41827	-0.33985734	-0.073504195	-0.104022406	-0.86915046	3.7477946	9.020475	Walking_Scroll
15:09:59.753	-0.5985687	3.8859081	8.41827	-0.33985734	-0.073504195	-0.104022406	-0.86915046	3.7477946	9.020475	Walking_Scroll
15:09:59.777	-0.5985687	3.8859081	8.41827	-0.33985734	-0.073504195	-0.104022406	-0.86915046	3.7477946	9.020475	Walking_Scroll
15:09:59.801	-0.46209505	3.6584518	8.901914	-0.1926388	-0.36610866	-0.13090049	-0.7183162	3.588266	9.098282	Walking_Scroll
15:09:59.823	-0.46209505	3.6584518	8.901914	-0.1926388	-0.36610866	-0.13090049	-0.7183162	3.588266	9.098282	Walking_Scroll
15:09:59.847	-0.46209505	3.6584518	8.901914	-0.1926388	-0.36610866	-0.13090049	-0.7183162	3.588266	9.098282	Walking_Scroll
15:09:59.870	-0.46209505	3.6584518	8.901914	-0.1926388	-0.36610866	-0.13090049	-0.7183162	3.588266	9.098282	Walking_Scroll
15:09:59.894	-0.46209505	3.6584518	8.901914	-0.1926388	-0.36610866	-0.13090049	-0.7183162	3.588266	9.098282	Walking_Scroll
15:09:59.918	-0.46209505	3.6584518	8.901914	-0.1926388	-0.36610866	-0.13090049	-0.7183162	3.588266	9.098282	Walking_Scroll
15:09:59.940	-0.46209505	3.6584518	8.901914	-0.1926388	-0.36610866	-0.13090049	-0.7183162	3.588266	9.098282	Walking_Scroll
15:09:59.964	-0.46209505	3.6584518	8.901914	-0.1926388	-0.36610866	-0.13090049	-0.7183162	3.588266	9.098282	Walking_Scroll
15:09:59.989	-0.016759925	1.5012103	9.711179	-0.05397239	-0.18773599	-0.08630732	-0.637804	2.9563603	9.328639	Walking_Scroll
15:10:00.011	-0.016759925	1.5012103	9.711179	-0.05397239	-0.18773599	-0.08630732	-0.637804	2.9563603	9.328639	Walking_Scroll
15:10:00.035	-0.016759925	1.5012103	9.711179	-0.05397239	-0.18773599	-0.08630732	-0.637804	2.9563603	9.328639	Walking_Scroll
15:10:00.058	-0.016759925	1.5012103	9.711179	-0.05397239	-0.18773599	-0.08630732	-0.637804	2.9563603	9.328639	Walking_Scroll
15:10:00.081	-0.016759925	1.5012103	9.711179	-0.05397239	-0.18773599	-0.08630732	-0.637804	2.9563603	9.328639	Walking_Scroll
15:10:00.103	-0.016759925	1.5012103	9.711179	-0.05397239	-0.18773599	-0.08630732	-0.637804	2.9563603	9.328639	Walking_Scroll
15:10:00.124	-0.016759925	1.5012103	9.711179	-0.05397239	-0.18773599	-0.08630732	-0.637804	2.9563603	9.328639	Walking_Scroll
15:10:00.146	-0.016759925	1.5012103	9.711179	-0.05397239	-0.18773599	-0.08630732	-0.637804	2.9563603	9.328639	Walking_Scroll
15:10:00.168	0.08858817	2.8539755	7.910684	-0.132774	0.2606391	-0.13456568	-0.42296854	2.8327549	9.37907	Walking_Scroll
15:10:00.189	0.08858817	2.8539755	7.910684	-0.132774	0.2606391	-0.13456568	-0.42296854	2.8327549	9.37907	Walking_Scroll
15:10:00.211	0.08858817	2.8539755	7.910684	-0.132774	0.2606391	-0.13456568	-0.42296854	2.8327549	9.37907	Walking_Scroll
15:10:00.232	0.08858817	2.8539755	7.910684	-0.132774	0.2606391	-0.13456568	-0.42296854	2.8327549	9.37907	Walking_Scroll
15:10:00.253	0.08858817	2.8539755	7.910684	-0.132774	0.2606391	-0.13456568	-0.42296854	2.8327549	9.37907	Walking_Scroll
15:10:00.274	0.08858817	2.8539755	7.910684	-0.132774	0.2606391	-0.13456568	-0.42296854	2.8327549	9.37907	Walking_Scroll
15:10:00.295	0.08858817	2.8539755	7.910684	-0.132774	0.2606391	-0.13456568	-0.42296854	2.8327549	9.37907	Walking_Scroll
15:10:00.317	0.08858817	2.8539755	7.910684	-0.132774	0.2606391	-0.13456568	-0.42296854	2.8327549	9.37907	Walking_Scroll
15:10:00.340	0.08858817	2.8539755	7.910684	-0.132774	0.2606391	-0.13456568	-0.42296854	2.8327549	9.37907	Walking_Scroll
15:10:00.364	-0.3328042	2.4780743	11.281823	-0.40460902	0.28079763	0.18308426	-0.68859303	2.750523	9.387803	Walking_Scroll
15:10:00.387	-0.3328042	2.4780743	11.281823	-0.40460902	0.28079763	0.18308426	-0.68859303	2.750523	9.387803	Walking_Scroll
15:10:00.411	-0.3328042	2.4780743	11.281823	-0.40460902	0.28079763	0.18308426	-0.68859303	2.750523	9.387803	Walking_Scroll
15:10:00.434	-0.3328042	2.4780743	11.281823	-0.40460902	0.28079763	0.18308426	-0.68859303	2.750523	9.387803	Walking_Scroll
15:10:00.458	-0.3328042	2.4780743	11.281823	-0.40460902	0.28079763	0.18308426	-0.68859303	2.750523	9.387803	Walking_Scroll
15:10:00.482	-0.3328042	2.4780743	11.281823	-0.40460902	0.28079763	0.18308426	-0.68859303	2.750523	9.387803	Walking_Scroll
15:10:00.505	-0.3328042	2.4780743	11.281823	-0.40460902	0.28079763	0.18308426	-0.68859303	2.750523	9.387803	Walking_Scroll
15:10:00.528	-3.1676257	2.4182177	9.562734	0.5434538	0.48727012	-0.14739384	-0.9272603	2.6976426	9.382606	Walking_Scroll
15:10:00.553	-3.1676257	2.4182177	9.562734	0.5434538	0.48727012	-0.14739384	-0.9272603	2.6976426	9.382606	Walking_Scroll
15:10:00.575	-3.1676257	2.4182177	9.562734	0.5434538	0.48727012	-0.14739384	-0.9272603	2.6976426	9.382606	Walking_Scroll
15:10:00.598	-3.1676257	2.4182177	9.562734	0.5434538	0.48727012	-0.14739384	-0.9272603	2.6976426	9.382606	Walking_Scroll
15:10:00.622	-3.1676257	2.4182177	9.562734	0.5434538	0.48727012	-0.14739384	-0.9272603	2.6976426	9.382606	Walking_Scroll
15:10:00.646	-3.1676257	2.4182177	9.562734	0.5434538	0.48727012	-0.14739384	-0.9272603	2.6976426	9.382606	Walking_Scroll
15:10:00.670	-3.1676257	2.4182177	9.562734	0.5434538	0.48727012	-0.14739384	-0.9272603	2.6976426	9.382606	Walking_Scroll
15:10:00.694	-3.1676257	2.4182177	9.562734	0.5434538	0.48727012	-0.14739384	-0.9272603	2.6976426	9.382606	Walking_Scroll
15:10:00.718	-0.8643332	2.545114	6.301731	0.060259413	-0.21705753	0.2997595	-1.2037873	3.0441294	9.244163	Walking_Scroll
15:10:00.740	-0.8643332	2.545114	6.301731	0.060259413	-0.21705753	0.2997595	-1.2037873	3.0441294	9.244163	Walking_Scroll
15:10:00.764	-0.8643332	2.545114	6.301731	0.060259413	-0.21705753	0.2997595	-1.2037873	3.0441294	9.244163	Walking_Scroll
15:10:00.788	-0.8643332	2.545114	6.301731	0.060259413	-0.21705753	0.2997595	-1.2037873	3.0441294	9.244163	Walking_Scroll
15:10:00.812	-0.8643332	2.545114	6.301731	0.060259413	-0.21705753	0.2997595	-1.2037873	3.0441294	9.244163	Walking_Scroll
15:10:00.837	-0.8643332	2.545114	6.301731	0.060259413	-0.21705753	0.2997595	-1.2037873	3.0441294	9.244163	Walking_Scroll
15:10:00.861	-0.8643332	2.545114	6.301731	0.060259413	-0.21705753	0.2997595	-1.2037873	3.0441294	9.244163	Walking_Scroll
15:10:00.884	-0.45970076	2.6648278	7.980118	-0.19752572	-0.21705753	0.15498444	-1.0009906	2.8751159	9.322129	Walking_Scroll
15:10:00.909	-0.45970076	2.6648278	7.980118	-0.19752572	-0.21705753	0.15498444	-1.0009906	2.8751159	9.322129	Walking_Scroll
15:10:00.932	-0.45970076	2.6648278	7.980118	-0.19752572	-0.21705753	0.15498444	-1.0009906	2.8751159	9.322129	Walking_Scroll
15:10:00.956	-0.45970076	2.6648278	7.980118	-0.19752572	-0.21705753	0.15498444	-1.0009906	2.8751159	9.322129	Walking_Scroll
15:10:00.980	-0.45970076	2.6648278	7.980118	-0.19752572	-0.21705753	0.15498444	-1.0009906	2.8751159	9.322129	Walking_Scroll
15:10:01.004	-0.45970076	2.6648278	7.980118	-0.19752572	-0.21705753	0.15498444	-1.0009906	2.8751159	9.322129	Walking_Scroll
15:10:01.027	-0.45970076	2.6648278	7.980118	-0.19752572	-0.21705753	0.15498444	-1.0009906	2.8751159	9.322129	Walking_Scroll
15:10:01.051	-0.45970076	2.6648278	7.980118	-0.19752572	-0.21705753	0.15498444	-1.0009906	2.8751159	9.322129	Walking_Scroll
15:10:01.075	0.45970076	3.294522	9.718362	0.48664334	-0.25920722	0.093287066	-0.7216794	2.9353318	9.329169	Walking_Scroll
15:10:01.099	0.45970076	3.294522	9.718362	0.48664334	-0.25920722	0.093287066	-0.7216794	2.9353318	9.329169	Walking_Scroll
15:10:01.122	0.45970076	3.294522	9.718362	0.48664334	-0.25920722	0.093287066	-0.7216794	2.9353318	9.329169	Walking_Scroll
15:10:01.147	0.45970076	3.294522	9.718362	0.48664334	-0.25920722	0.093287066	-0.7216794	2.9353318	9.329169	Walking_Scroll
15:10:01.169	0.45970076	3.294522	9.718362	0.48664334	-0.25920722	0.093287066	-0.7216794	2.9353318	9.329169	Walking_Scroll
15:10:01.193	0.45970076	3.294522	9.718362	0.48664334	-0.25920722	0.093287066	-0.7216794	2.9353318	9.329169	Walking_Scroll
15:10:01.217	0.45970076	3.294522	9.718362	0.48664334	-0.25920722	0.093287066	-0.7216794	2.9353318	9.329169	Walking_Scroll
15:10:01.239	0.45970076	3.294522	9.718362	0.48664334	-0.25920722	0.093287066	-0.7216794	2.9353318	9.329169	Walking_Scroll
15:10:01.263	1.010384	2.0399222	8.456578	-0.22929071	0.012016941	0.044417843	-0.2550877	3.043509	9.318925	Walking_Scroll
15:10:01.288	1.010384	2.0399222	8.456578	-0.22929071	0.012016941	0.044417843	-0.2550877	3.043509	9.318925	Walking_Scroll
15:10:01.312	1.010384	2.0399222	8.456578	-0.22929071	0.012016941	0.044417843	-0.2550877	3.043509	9.318925	Walking_Scroll
15:10:01.335	1.010384	2.0399222	8.456578	-0.22929071	0.012016941	0.044417843	-0.2550877	3.043509	9.318925	Walking_Scroll
15:10:01.359	1.010384	2.0399222	8.456578	-0.22929071	0.012016941	0.044417843	-0.2550877	3.043509	9.318925	Walking_Scroll
15:10:01.384	1.010384	2.0399222	8.456578	-0.22929071	0.012016941	0.044417843	-0.2550877	3.043509	9.318925	Walking_Scroll
15:10:01.408	1.010384	2.0399222	8.456578	-0.22929071	0.012016941	0.044417843	-0.2550877	3.043509	9.318925	Walking_Scroll
15:10:01.431	0.045491222	2.9162266	7.980118	-0.0765744	-0.005698151	-0.20542604	-0.11216055	2.626354	9.447754	Walking_Scroll
15:10:01.453	0.045491222	2.9162266	7.980118	-0.0765744	-0.005698151	-0.20542604	-0.11216055	2.626354	9.447754	Walking_Scroll
15:10:01.477	0.045491222	2.9162266	7.980118	-0.0765744	-0.005698151	-0.20542604	-0.11216055	2.626354	9.447754	Walking_Scroll
15:10:01.500	0.045491222	2.9162266	7.980118	-0.0765744	-0.005698151	-0.20542604	-0.11216055	2.626354	9.447754	Walking_Scroll
15:10:01.524	0.045491222	2.9162266	7.980118	-0.0765744	-0.005698151	-0.20542604	-0.11216055	2.626354	9.447754	Walking_Scroll
15:10:01.548	0.045491222	2.9162266	7.980118	-0.0765744	-0.005698151	-0.20542604	-0.11216055	2.626354	9.447754	Walking_Scroll
15:10:01.572	0.045491222	2.9162266	7.980118	-0.0765744	-0.005698151	-0.20542604	-0.11216055	2.626354	9.447754	Walking_Scroll
15:10:01.595	0.045491222	2.9162266	7.980118	-0.0765744	-0.005698151	-0.20542604	-0.11216055	2.626354	9.447754	Walking_Scroll
15:10:01.620	-0.45012367	2.753416	10.700014	-0.19202794	0.4402335	0.14582147	-0.18766266	2.5937636	9.455557	Walking_Scroll
15:10:01.644	-0.45012367	2.753416	10.700014	-0.19202794	0.4402335	0.14582147	-0.18766266	2.5937636	9.455557	Walking_Scroll
15:10:01.667	-0.45012367	2.753416	10.700014	-0.19202794	0.4402335	0.14582147	-0.18766266	2.5937636	9.455557	Walking_Scroll
15:10:01.691	-0.45012367	2.753416	10.700014	-0.19202794	0.4402335	0.14582147	-0.18766266	2.5937636	9.455557	Walking_Scroll
15:10:01.715	-0.45012367	2.753416	10.700014	-0.19202794	0.4402335	0.14582147	-0.18766266	2.5937636	9.455557	Walking_Scroll
15:10:01.739	-0.45012367	2.753416	10.700014	-0.19202794	0.4402335	0.14582147	-0.18766266	2.5937636	9.455557	Walking_Scroll
15:10:01.763	-0.45012367	2.753416	10.700014	-0.19202794	0.4402335	0.14582147	-0.18766266	2.5937636	9.455557	Walking_Scroll
15:10:01.787	-2.221887	1.4198049	10.733534	-0.18164322	0.34799284	-0.12601356	-0.7588828	2.6030986	9.424349	Walking_Scroll
15:10:01.811	-2.221887	1.4198049	10.733534	-0.18164322	0.34799284	-0.12601356	-0.7588828	2.6030986	9.424349	Walking_Scroll
15:10:01.835	-2.221887	1.4198049	10.733534	-0.18164322	0.34799284	-0.12601356	-0.7588828	2.6030986	9.424349	Walking_Scroll
15:10:01.859	-2.221887	1.4198049	10.733534	-0.18164322	0.34799284	-0.12601356	-0.7588828	2.6030986	9.424349	Walking_Scroll
15:10:01.883	-2.221887	1.4198049	10.733534	-0.18164322	0.34799284	-0.12601356	-0.7588828	2.6030986	9.424349	Walking_Scroll
15:10:01.906	-2.221887	1.4198049	10.733534	-0.18164322	0.34799284	-0.12601356	-0.7588828	2.6030986	9.424349	Walking_Scroll
15:10:01.929	-2.221887	1.4198049	10.733534	-0.18164322	0.34799284	-0.12601356	-0.7588828	2.6030986	9.424349	Walking_Scroll
15:10:01.953	-2.221887	1.4198049	10.733534	-0.18164322	0.34799284	-0.12601356	-0.7588828	2.6030986	9.424349	Walking_Scroll
15:10:01.977	-1.4820561	2.0949905	8.396722	0.030937882	-0.12726034	0.41032615	-1.1925948	2.8734915	9.300061	Walking_Scroll
15:10:02.001	-1.4820561	2.0949905	8.396722	0.030937882	-0.12726034	0.41032615	-1.1925948	2.8734915	9.300061	Walking_Scroll
15:10:02.025	-1.4820561	2.0949905	8.396722	0.030937882	-0.12726034	0.41032615	-1.1925948	2.8734915	9.300061	Walking_Scroll
15:10:02.049	-1.4820561	2.0949905	8.396722	0.030937882	-0.12726034	0.41032615	-1.1925948	2.8734915	9.300061	Walking_Scroll
15:10:02.072	-1.4820561	2.0949905	8.396722	0.030937882	-0.12726034	0.41032615	-1.1925948	2.8734915	9.300061	Walking_Scroll
15:10:02.097	-1.4820561	2.0949905	8.396722	0.030937882	-0.12726034	0.41032615	-1.1925948	2.8734915	9.300061	Walking_Scroll
15:10:02.119	-1.4820561	2.0949905	8.396722	0.030937882	-0.12726034	0.41032615	-1.1925948	2.8734915	9.300061	Walking_Scroll
15:10:02.143	-1.6568382	3.258608	8.044764	-0.061913636	-0.12726034	0.2527229	-0.8209641	2.7385318	9.380664	Walking_Scroll
15:10:02.167	-1.6568382	3.258608	8.044764	-0.061913636	-0.12726034	0.2527229	-0.8209641	2.7385318	9.380664	Walking_Scroll
15:10:02.191	-1.6568382	3.258608	8.044764	-0.061913636	-0.12726034	0.2527229	-0.8209641	2.7385318	9.380664	Walking_Scroll
15:10:02.215	-1.6568382	3.258608	8.044764	-0.061913636	-0.12726034	0.2527229	-0.8209641	2.7385318	9.380664	Walking_Scroll
15:10:02.239	-1.6568382	3.258608	8.044764	-0.061913636	-0.12726034	0.2527229	-0.8209641	2.7385318	9.380664	Walking_Scroll
15:10:02.262	-1.6568382	3.258608	8.044764	-0.061913636	-0.12726034	0.2527229	-0.8209641	2.7385318	9.380664	Walking_Scroll
15:10:02.286	-1.6568382	3.258608	8.044764	-0.061913636	-0.12726034	0.2527229	-0.8209641	2.7385318	9.380664	Walking_Scroll
15:10:02.310	-1.6568382	3.258608	8.044764	-0.061913636	-0.12726034	0.2527229	-0.8209641	2.7385318	9.380664	Walking_Scroll
15:10:02.334	-0.91700727	3.222694	10.3193245	0.07003326	-0.07044987	0.035254866	-0.78255856	2.7519577	9.380015	Walking_Scroll
15:10:02.357	-0.91700727	3.222694	10.3193245	0.07003326	-0.07044987	0.035254866	-0.78255856	2.7519577	9.380015	Walking_Scroll
15:10:02.381	-0.91700727	3.222694	10.3193245	0.07003326	-0.07044987	0.035254866	-0.78255856	2.7519577	9.380015	Walking_Scroll
15:10:02.405	-0.91700727	3.222694	10.3193245	0.07003326	-0.07044987	0.035254866	-0.78255856	2.7519577	9.380015	Walking_Scroll
15:10:02.428	-0.91700727	3.222694	10.3193245	0.07003326	-0.07044987	0.035254866	-0.78255856	2.7519577	9.380015	Walking_Scroll
15:10:02.453	-0.91700727	3.222694	10.3193245	0.07003326	-0.07044987	0.035254866	-0.78255856	2.7519577	9.380015	Walking_Scroll
15:10:02.476	-0.91700727	3.222694	10.3193245	0.07003326	-0.07044987	0.035254866	-0.78255856	2.7519577	9.380015	Walking_Scroll
15:10:02.499	1.4365649	1.7310607	9.818921	0.12989806	-0.23355089	-0.11501798	-0.25928932	2.716909	9.419212	Walking_Scroll
15:10:02.523	1.4365649	1.7310607	9.818921	0.12989806	-0.23355089	-0.11501798	-0.25928932	2.716909	9.419212	Walking_Scroll
15:10:02.547	1.4365649	1.7310607	9.818921	0.12989806	-0.23355089	-0.11501798	-0.25928932	2.716909	9.419212	Walking_Scroll
15:10:02.571	1.4365649	1.7310607	9.818921	0.12989806	-0.23355089	-0.11501798	-0.25928932	2.716909	9.419212	Walking_Scroll
15:10:02.592	1.4365649	1.7310607	9.818921	0.12989806	-0.23355089	-0.11501798	-0.25928932	2.716909	9.419212	Walking_Scroll
15:10:02.613	1.4365649	1.7310607	9.818921	0.12989806	-0.23355089	-0.11501798	-0.25928932	2.716909	9.419212	Walking_Scroll
15:10:02.635	1.4365649	1.7310607	9.818921	0.12989806	-0.23355089	-0.11501798	-0.25928932	2.716909	9.419212	Walking_Scroll
15:10:02.656	1.4365649	1.7310607	9.818921	0.12989806	-0.23355089	-0.11501798	-0.25928932	2.716909	9.419212	Walking_Scroll
15:10:02.677	1.4365649	1.7310607	9.818921	0.066978924	-0.12664947	-0.52490854	-0.25928932	2.716909	9.419212	Walking_Scroll
15:10:02.699	-0.25139886	2.1285102	8.73192	0.066978924	-0.12664947	-0.52490854	-0.047799863	2.9131072	9.363861	Walking_Scroll
15:10:02.721	-0.25139886	2.1285102	8.73192	0.066978924	-0.12664947	-0.52490854	-0.047799863	2.9131072	9.363861	Walking_Scroll
15:10:02.742	-0.25139886	2.1285102	8.73192	0.066978924	-0.12664947	-0.52490854	-0.047799863	2.9131072	9.363861	Walking_Scroll
15:10:02.763	-0.25139886	2.1285102	8.73192	0.066978924	-0.12664947	-0.52490854	-0.047799863	2.9131072	9.363861	Walking_Scroll
15:10:02.786	-0.25139886	2.1285102	8.73192	0.066978924	-0.12664947	-0.52490854	-0.047799863	2.9131072	9.363861	Walking_Scroll
15:10:02.807	-0.25139886	2.1285102	8.73192	0.066978924	-0.12664947	-0.52490854	-0.047799863	2.9131072	9.363861	Walking_Scroll
15:10:02.828	-0.25139886	2.1285102	8.73192	0.066978924	-0.12664947	-0.52490854	-0.047799863	2.9131072	9.363861	Walking_Scroll
15:10:02.849	-0.25139886	2.1285102	8.73192	0.066978924	-0.12664947	-0.52490854	-0.047799863	2.9131072	9.363861	Walking_Scroll
15:10:02.870	0.36632404	3.3064935	8.624178	0.15311094	-0.0002003638	-0.0673705	-0.076480016	3.00383	9.334963	Walking_Scroll
15:10:02.892	0.36632404	3.3064935	8.624178	0.15311094	-0.0002003638	-0.0673705	-0.076480016	3.00383	9.334963	Walking_Scroll
15:10:02.913	0.36632404	3.3064935	8.624178	0.15311094	-0.0002003638	-0.0673705	-0.076480016	3.00383	9.334963	Walking_Scroll
15:10:02.935	0.36632404	3.3064935	8.624178	0.15311094	-0.0002003638	-0.0673705	-0.076480016	3.00383	9.334963	Walking_Scroll
15:10:02.958	0.36632404	3.3064935	8.624178	0.15311094	-0.0002003638	-0.0673705	-0.076480016	3.00383	9.334963	Walking_Scroll
15:10:02.990	0.36632404	3.3064935	8.624178	0.15311094	-0.0002003638	-0.0673705	-0.076480016	3.00383	9.334963	Walking_Scroll
15:10:03.023	0.36632404	3.3064935	8.624178	0.15311094	-0.0002003638	-0.0673705	-0.076480016	3.00383	9.334963	Walking_Scroll
15:10:03.057	0.9194015	4.163644	9.885961	0.1537218	0.013238671	-0.10524414	-0.36172876	3.1862726	9.267534	Walking_Scroll
15:10:03.091	0.9194015	4.163644	9.885961	0.1537218	0.013238671	-0.10524414	-0.36172876	3.1862726	9.267534	Walking_Scroll
15:10:03.123	0.9194015	4.163644	9.885961	0.1537218	0.013238671	-0.10524414	-0.36172876	3.1862726	9.267534	Walking_Scroll
15:10:03.157	0.9194015	4.163644	9.885961	0.1537218	0.013238671	-0.10524414	-0.36172876	3.1862726	9.267534	Walking_Scroll
15:10:03.191	0.9194015	4.163644	9.885961	0.1537218	0.013238671	-0.10524414	-0.36172876	3.1862726	9.267534	Walking_Scroll
15:10:03.224	-1.7143008	3.0359404	7.16367	0.8482756	-0.15719274	-0.1516699	-0.89863354	3.0795255	9.267112	Walking_Scroll
15:10:03.258	-1.7143008	3.0359404	7.16367	0.8482756	-0.15719274	-0.1516699	-0.89863354	3.0795255	9.267112	Walking_Scroll
15:10:03.291	-1.7143008	3.0359404	7.16367	0.8482756	-0.15719274	-0.1516699	-0.89863354	3.0795255	9.267112	Walking_Scroll
15:10:03.325	-1.7143008	3.0359404	7.16367	0.8482756	-0.15719274	-0.1516699	-0.89863354	3.0795255	9.267112	Walking_Scroll
15:10:03.358	-1.7143008	3.0359404	7.16367	0.8482756	-0.15719274	-0.1516699	-0.89863354	3.0795255	9.267112	Walking_Scroll
15:10:03.391	-1.7143008	3.0359404	7.16367	0.8482756	-0.15719274	-0.1516699	-0.89863354	3.0795255	9.267112	Walking_Scroll
15:10:03.425	-0.75659084	3.258608	7.501263	-0.08207219	-0.16941004	0.070074186	-0.80260617	3.028849	9.292593	Walking_Scroll
15:10:03.459	-0.75659084	3.258608	7.501263	-0.08207219	-0.16941004	0.070074186	-0.80260617	3.028849	9.292593	Walking_Scroll
15:10:03.492	-0.75659084	3.258608	7.501263	-0.08207219	-0.16941004	0.070074186	-0.80260617	3.028849	9.292593	Walking_Scroll
15:10:03.525	-0.75659084	3.258608	7.501263	-0.08207219	-0.16941004	0.070074186	-0.80260617	3.028849	9.292593	Walking_Scroll
15:10:03.559	-0.75659084	3.258608	7.501263	-0.08207219	-0.16941004	0.070074186	-0.80260617	3.028849	9.292593	Walking_Scroll
15:10:03.580	-1.1684061	3.562681	9.06233	-0.13033053	-0.15047322	-0.031329446	-0.77310383	2.9190223	9.330166	Walking_Scroll
15:10:03.601	-1.1684061	3.562681	9.06233	-0.13033053	-0.15047322	-0.031329446	-0.77310383	2.9190223	9.330166	Walking_Scroll
15:10:03.626	-1.1684061	3.562681	9.06233	-0.13033053	-0.15047322	-0.031329446	-0.77310383	2.9190223	9.330166	Walking_Scroll
15:10:03.647	-1.1684061	3.562681	9.06233	-0.13033053	-0.15047322	-0.031329446	-0.77310383	2.9190223	9.330166	Walking_Scroll
15:10:03.676	-1.1684061	3.562681	9.06233	-0.13033053	-0.15047322	-0.031329446	-0.77310383	2.9190223	9.330166	Walking_Scroll
15:10:03.697	-1.1684061	3.562681	9.06233	-0.13033053	-0.15047322	-0.031329446	-0.77310383	2.9190223	9.330166	Walking_Scroll
15:10:03.718	-1.1684061	3.562681	9.06233	-0.13033053	-0.15047322	-0.031329446	-0.77310383	2.9190223	9.330166	Walking_Scroll
15:10:03.740	-1.1684061	3.562681	9.06233	-0.13033053	-0.15047322	-0.031329446	-0.77310383	2.9190223	9.330166	Walking_Scroll
15:10:03.762	0.2083019	2.7773588	9.081485	-0.45225653	-0.09060842	0.07068505	-0.30921587	3.0266984	9.322761	Walking_Scroll
15:10:03.786	0.2083019	2.7773588	9.081485	-0.45225653	-0.09060842	0.07068505	-0.30921587	3.0266984	9.322761	Walking_Scroll
15:10:03.809	0.2083019	2.7773588	9.081485	-0.45225653	-0.09060842	0.07068505	-0.30921587	3.0266984	9.322761	Walking_Scroll
15:10:03.833	0.2083019	2.7773588	9.081485	-0.45225653	-0.09060842	0.07068505	-0.30921587	3.0266984	9.322761	Walking_Scroll
15:10:03.856	0.2083019	2.7773588	9.081485	-0.45225653	-0.09060842	0.07068505	-0.30921587	3.0266984	9.322761	Walking_Scroll
15:10:03.881	0.2083019	2.7773588	9.081485	-0.45225653	-0.09060842	0.07068505	-0.30921587	3.0266984	9.322761	Walking_Scroll
15:10:03.903	0.2083019	2.7773588	9.081485	-0.45225653	-0.09060842	0.07068505	-0.30921587	3.0266984	9.322761	Walking_Scroll
15:10:03.927	0.2083019	2.7773588	9.081485	-0.45225653	-0.09060842	0.07068505	-0.30921587	3.0266984	9.322761	Walking_Scroll
15:10:03.951	0.85954463	1.6616267	9.057542	-0.051528927	-0.01730459	-0.37158138	0.05000497	2.8502328	9.38318	Walking_Scroll
15:10:03.975	0.85954463	1.6616267	9.057542	-0.051528927	-0.01730459	-0.37158138	0.05000497	2.8502328	9.38318	Walking_Scroll
15:10:04.000	0.85954463	1.6616267	9.057542	-0.051528927	-0.01730459	-0.37158138	0.05000497	2.8502328	9.38318	Walking_Scroll
15:10:04.023	0.85954463	1.6616267	9.057542	-0.051528927	-0.01730459	-0.37158138	0.05000497	2.8502328	9.38318	Walking_Scroll
15:10:04.046	0.85954463	1.6616267	9.057542	-0.051528927	-0.01730459	-0.37158138	0.05000497	2.8502328	9.38318	Walking_Scroll
15:10:04.068	0.85954463	1.6616267	9.057542	-0.051528927	-0.01730459	-0.37158138	0.05000497	2.8502328	9.38318	Walking_Scroll
15:10:04.092	0.85954463	1.6616267	9.057542	-0.051528927	-0.01730459	-0.37158138	0.05000497	2.8502328	9.38318	Walking_Scroll
15:10:04.115	0.85954463	1.6616267	9.057542	-0.051528927	-0.01730459	-0.37158138	0.05000497	2.8502328	9.38318	Walking_Scroll
15:10:04.137	0.12210801	3.2921278	8.547561	-0.10406334	0.05783183	-0.05881838	0.044045698	2.7115293	9.424227	Walking_Scroll
15:10:04.162	0.12210801	3.2921278	8.547561	-0.10406334	0.05783183	-0.05881838	0.044045698	2.7115293	9.424227	Walking_Scroll
15:10:04.196	0.12210801	3.2921278	8.547561	-0.10406334	0.05783183	-0.05881838	0.044045698	2.7115293	9.424227	Walking_Scroll
15:10:04.229	0.12210801	3.2921278	8.547561	-0.10406334	0.05783183	-0.05881838	0.044045698	2.7115293	9.424227	Walking_Scroll
15:10:04.263	0.12210801	3.2921278	8.547561	-0.10406334	0.05783183	-0.05881838	0.044045698	2.7115293	9.424227	Walking_Scroll
15:10:04.296	-2.8084843	2.9904492	12.790216	0.013222788	0.98634696	0.53249913	-0.38491958	2.8427672	9.377681	Walking_Scroll
15:10:04.333	-2.8084843	2.9904492	12.790216	0.013222788	0.98634696	0.53249913	-0.38491958	2.8427672	9.377681	Walking_Scroll
15:10:04.355	-2.8084843	2.9904492	12.790216	0.013222788	0.98634696	0.53249913	-0.38491958	2.8427672	9.377681	Walking_Scroll
15:10:04.377	-2.8084843	2.9904492	12.790216	0.013222788	0.98634696	0.53249913	-0.38491958	2.8427672	9.377681	Walking_Scroll
15:10:04.400	-2.8084843	2.9904492	12.790216	0.013222788	0.98634696	0.53249913	-0.38491958	2.8427672	9.377681	Walking_Scroll
15:10:04.422	-2.8084843	2.9904492	12.790216	0.013222788	0.98634696	0.53249913	-0.38491958	2.8427672	9.377681	Walking_Scroll
15:10:04.444	-2.8084843	2.9904492	12.790216	0.013222788	0.98634696	0.53249913	-0.38491958	2.8427672	9.377681	Walking_Scroll
15:10:04.465	-2.8084843	2.9904492	12.790216	0.013222788	0.98634696	0.53249913	-0.38491958	2.8427672	9.377681	Walking_Scroll
15:10:04.488	-1.201926	1.9896424	9.143736	0.6473009	0.0071300194	-0.1901544	-0.92534703	3.080845	9.264044	Walking_Scroll
15:10:04.510	-1.201926	1.9896424	9.143736	0.6473009	0.0071300194	-0.1901544	-0.92534703	3.080845	9.264044	Walking_Scroll
15:10:04.532	-1.201926	1.9896424	9.143736	0.6473009	0.0071300194	-0.1901544	-0.92534703	3.080845	9.264044	Walking_Scroll
15:10:04.554	-1.201926	1.9896424	9.143736	0.6473009	0.0071300194	-0.1901544	-0.92534703	3.080845	9.264044	Walking_Scroll
15:10:04.576	-1.201926	1.9896424	9.143736	0.6473009	0.0071300194	-0.1901544	-0.92534703	3.080845	9.264044	Walking_Scroll
15:10:04.598	-1.201926	1.9896424	9.143736	0.6473009	0.0071300194	-0.1901544	-0.92534703	3.080845	9.264044	Walking_Scroll
15:10:04.620	-1.201926	1.9896424	9.143736	0.6473009	0.0071300194	-0.1901544	-0.92534703	3.080845	9.264044	Walking_Scroll
15:10:04.642	-1.201926	1.9896424	9.143736	0.6473009	0.0071300194	-0.1901544	-0.92534703	3.080845	9.264044	Walking_Scroll
15:10:04.667	-0.7134939	2.9497466	7.5419655	-0.013655282	-0.33617625	0.13788024	-0.83814096	3.3055434	9.194633	Walking_Scroll
15:10:04.688	-0.7134939	2.9497466	7.5419655	-0.013655282	-0.33617625	0.13788024	-0.83814096	3.3055434	9.194633	Walking_Scroll
15:10:04.709	-0.7134939	2.9497466	7.5419655	-0.013655282	-0.33617625	0.13788024	-0.83814096	3.3055434	9.194633	Walking_Scroll
15:10:04.732	-0.7134939	2.9497466	7.5419655	-0.013655282	-0.33617625	0.13788024	-0.83814096	3.3055434	9.194633	Walking_Scroll
15:10:04.753	-0.7134939	2.9497466	7.5419655	-0.013655282	-0.33617625	0.13788024	-0.83814096	3.3055434	9.194633	Walking_Scroll
15:10:04.775	-0.7134939	2.9497466	7.5419655	-0.013655282	-0.33617625	0.13788024	-0.83814096	3.3055434	9.194633	Walking_Scroll
15:10:04.796	-0.7134939	2.9497466	7.5419655	-0.013655282	-0.33617625	0.13788024	-0.83814096	3.3055434	9.194633	Walking_Scroll
15:10:04.818	-0.7134939	2.9497466	7.5419655	-0.013655282	-0.33617625	0.13788024	-0.83814096	3.3055434	9.194633	Walking_Scroll
15:10:04.840	-1.0558752	3.7685885	8.516436	-0.36245936	0.028510304	0.16720176	-0.72138053	3.3341577	9.194202	Walking_Scroll
15:10:04.862	-1.0558752	3.7685885	8.516436	-0.36245936	0.028510304	0.16720176	-0.72138053	3.3341577	9.194202	Walking_Scroll
15:10:04.884	-1.0558752	3.7685885	8.516436	-0.36245936	0.028510304	0.16720176	-0.72138053	3.3341577	9.194202	Walking_Scroll
15:10:04.905	-1.0558752	3.7685885	8.516436	-0.36245936	0.028510304	0.16720176	-0.72138053	3.3341577	9.194202	Walking_Scroll
15:10:04.928	-1.0558752	3.7685885	8.516436	-0.36245936	0.028510304	0.16720176	-0.72138053	3.3341577	9.194202	Walking_Scroll
15:10:04.950	-1.0558752	3.7685885	8.516436	-0.36245936	0.028510304	0.16720176	-0.72138053	3.3341577	9.194202	Walking_Scroll
15:10:04.972	-1.0558752	3.7685885	8.516436	-0.36245936	0.028510304	0.16720176	-0.72138053	3.3341577	9.194202	Walking_Scroll
15:10:04.993	-1.0558752	3.7685885	8.516436	-0.36245936	0.028510304	0.16720176	-0.72138053	3.3341577	9.194202	Walking_Scroll
15:10:05.015	-1.0558752	3.7685885	8.516436	-0.36245936	0.028510304	0.16720176	-0.72138053	3.3341577	9.194202	Walking_Scroll
[truncated: 2,756 more rows]
