# Supplementary material for: Real-time Smartphone Activity Classification Using Inertial Sensors—Recognition of Scrolling, Typing, and Watching Videos While Sitting or Walking
Source: Sensors (Basel). 2020 Jan 24;20(3):655. doi: 10.3390/s20030655 (PMC7038357; doi:10.3390/s20030655)
Supplement: Supplementary file 1 [file sensors-20-00655-s001.zip › sensors-668083-supplementary/5Hz_data/7521/2019_09_03_14_02_47_Sitting_Type.csv]

time	accX	accY	accZ	rotX	rotY	rotZ	graX	graY	graZ	activity
14:23:02.995	-0.7110996	5.0184	8.2339115	-0.021470692	0.014143363	0.009732305	-0.7025955	5.143678	8.31981	Sitting_Type
14:23:03.061	-0.7110996	5.0184	8.2339115	-0.021470692	0.014143363	0.009732305	-0.7025955	5.143678	8.31981	Sitting_Type
14:23:03.098	-0.7110996	5.0184	8.2339115	-0.021470692	0.014143363	0.009732305	-0.7025955	5.143678	8.31981	Sitting_Type
14:23:03.119	-0.74222517	4.972909	7.7311134	0.07871121	-0.040834513	0.028669128	-0.7336073	5.1187477	8.332501	Sitting_Type
14:23:03.140	-0.74222517	4.972909	7.7311134	0.07871121	-0.040834513	0.028669128	-0.7336073	5.1187477	8.332501	Sitting_Type
14:23:03.161	-0.74222517	4.972909	7.7311134	0.07871121	-0.040834513	0.028669128	-0.7336073	5.1187477	8.332501	Sitting_Type
14:23:03.183	-0.74222517	4.972909	7.7311134	0.07871121	-0.040834513	0.028669128	-0.7336073	5.1187477	8.332501	Sitting_Type
14:23:03.204	-0.74222517	4.972909	7.7311134	0.07871121	-0.040834513	0.028669128	-0.7336073	5.1187477	8.332501	Sitting_Type
14:23:03.225	-0.74222517	4.972909	7.7311134	0.07871121	-0.040834513	0.028669128	-0.7336073	5.1187477	8.332501	Sitting_Type
14:23:03.246	-0.74222517	4.972909	7.7311134	0.07871121	-0.040834513	0.028669128	-0.7336073	5.1187477	8.332501	Sitting_Type
14:23:03.267	-0.74222517	4.972909	7.7311134	0.07871121	-0.040834513	0.028669128	-0.7336073	5.1187477	8.332501	Sitting_Type
14:23:03.289	-0.74222517	4.972909	7.7311134	0.07871121	-0.040834513	0.028669128	-0.7336073	5.1187477	8.332501	Sitting_Type
14:23:03.310	-0.7039168	4.9369946	8.063917	-0.037964053	-0.020675957	0.009732305	-0.7193004	5.11867	8.333796	Sitting_Type
14:23:03.331	-0.7039168	4.9369946	8.063917	-0.037964053	-0.020675957	0.009732305	-0.7193004	5.11867	8.333796	Sitting_Type
14:23:03.352	-0.7039168	4.9369946	8.063917	-0.037964053	-0.020675957	0.009732305	-0.7193004	5.11867	8.333796	Sitting_Type
14:23:03.374	-0.7039168	4.9369946	8.063917	-0.037964053	-0.020675957	0.009732305	-0.7193004	5.11867	8.333796	Sitting_Type
14:23:03.395	-0.7039168	4.9369946	8.063917	-0.037964053	-0.020675957	0.009732305	-0.7193004	5.11867	8.333796	Sitting_Type
14:23:03.416	-0.7039168	4.9369946	8.063917	-0.037964053	-0.020675957	0.009732305	-0.7193004	5.11867	8.333796	Sitting_Type
14:23:03.438	-0.7039168	4.9369946	8.063917	-0.037964053	-0.020675957	0.009732305	-0.7193004	5.11867	8.333796	Sitting_Type
14:23:03.459	-0.7039168	4.9369946	8.063917	-0.037964053	-0.020675957	0.009732305	-0.7193004	5.11867	8.333796	Sitting_Type
14:23:03.480	-0.7110996	4.913052	8.0926485	-0.0068099257	0.0068129804	0.014008362	-0.7025357	5.096061	8.34907	Sitting_Type
14:23:03.501	-0.7110996	4.913052	8.0926485	-0.0068099257	0.0068129804	0.014008362	-0.7025357	5.096061	8.34907	Sitting_Type
14:23:03.523	-0.7110996	4.913052	8.0926485	-0.0068099257	0.0068129804	0.014008362	-0.7025357	5.096061	8.34907	Sitting_Type
14:23:03.552	-0.7110996	4.913052	8.0926485	-0.0068099257	0.0068129804	0.014008362	-0.7025357	5.096061	8.34907	Sitting_Type
14:23:03.574	-0.7110996	4.913052	8.0926485	-0.0068099257	0.0068129804	0.014008362	-0.7025357	5.096061	8.34907	Sitting_Type
14:23:03.598	-0.7110996	4.913052	8.0926485	-0.0068099257	0.0068129804	0.014008362	-0.7025357	5.096061	8.34907	Sitting_Type
14:23:03.620	-0.7110996	4.913052	8.0926485	-0.0068099257	0.0068129804	0.014008362	-0.7025357	5.096061	8.34907	Sitting_Type
14:23:03.642	-0.7110996	4.913052	8.0926485	-0.0068099257	0.0068129804	0.014008362	-0.7025357	5.096061	8.34907	Sitting_Type
14:23:03.665	-0.5818088	4.8340406	7.910684	-0.11493307	-0.18622044	-0.022643553	-0.6544379	5.058175	8.375972	Sitting_Type
14:23:03.688	-0.5818088	4.8340406	7.910684	-0.11493307	-0.18622044	-0.022643553	-0.6544379	5.058175	8.375972	Sitting_Type
14:23:03.712	-0.5818088	4.8340406	7.910684	-0.11493307	-0.18622044	-0.022643553	-0.6544379	5.058175	8.375972	Sitting_Type
14:23:03.734	-0.5818088	4.8340406	7.910684	-0.11493307	-0.18622044	-0.022643553	-0.6544379	5.058175	8.375972	Sitting_Type
14:23:03.757	-0.5818088	4.8340406	7.910684	-0.11493307	-0.18622044	-0.022643553	-0.6544379	5.058175	8.375972	Sitting_Type
14:23:03.780	-0.5818088	4.8340406	7.910684	-0.11493307	-0.18622044	-0.022643553	-0.6544379	5.058175	8.375972	Sitting_Type
14:23:03.803	-0.5818088	4.8340406	7.910684	-0.11493307	-0.18622044	-0.022643553	-0.6544379	5.058175	8.375972	Sitting_Type
14:23:03.826	-0.5818088	4.8340406	7.910684	-0.11493307	-0.18622044	-0.022643553	-0.6544379	5.058175	8.375972	Sitting_Type
14:23:03.848	-0.44294083	4.862772	7.755056	-0.12470692	-0.27418503	0.07204056	-0.47258684	4.930727	8.463741	Sitting_Type
14:23:03.869	-0.44294083	4.862772	7.755056	-0.12470692	-0.27418503	0.07204056	-0.47258684	4.930727	8.463741	Sitting_Type
14:23:03.890	-0.44294083	4.862772	7.755056	-0.12470692	-0.27418503	0.07204056	-0.47258684	4.930727	8.463741	Sitting_Type
14:23:03.913	-0.44294083	4.862772	7.755056	-0.12470692	-0.27418503	0.07204056	-0.47258684	4.930727	8.463741	Sitting_Type
14:23:03.935	-0.44294083	4.862772	7.755056	-0.12470692	-0.27418503	0.07204056	-0.47258684	4.930727	8.463741	Sitting_Type
14:23:03.957	-0.44294083	4.862772	7.755056	-0.12470692	-0.27418503	0.07204056	-0.47258684	4.930727	8.463741	Sitting_Type
14:23:03.980	-0.44294083	4.862772	7.755056	-0.12470692	-0.27418503	0.07204056	-0.47258684	4.930727	8.463741	Sitting_Type
14:23:04.002	-0.44294083	4.862772	7.755056	-0.12470692	-0.27418503	0.07204056	-0.47258684	4.930727	8.463741	Sitting_Type
14:23:04.024	-0.05506832	4.582642	8.648121	-0.29147315	-0.15079026	-0.22911601	0.07323913	4.7092648	8.601618	Sitting_Type
14:23:04.054	-0.05506832	4.582642	8.648121	-0.29147315	-0.15079026	-0.22911601	0.07323913	4.7092648	8.601618	Sitting_Type
14:23:04.076	-0.05506832	4.582642	8.648121	-0.29147315	-0.15079026	-0.22911601	0.07323913	4.7092648	8.601618	Sitting_Type
14:23:04.099	-0.05506832	4.582642	8.648121	-0.29147315	-0.15079026	-0.22911601	0.07323913	4.7092648	8.601618	Sitting_Type
14:23:04.122	-0.05506832	4.582642	8.648121	-0.29147315	-0.15079026	-0.22911601	0.07323913	4.7092648	8.601618	Sitting_Type
14:23:04.147	-0.05506832	4.582642	8.648121	-0.29147315	-0.15079026	-0.22911601	0.07323913	4.7092648	8.601618	Sitting_Type
14:23:04.170	-0.05506832	4.582642	8.648121	-0.29147315	-0.15079026	-0.22911601	0.07323913	4.7092648	8.601618	Sitting_Type
14:23:04.193	-0.05506832	4.582642	8.648121	-0.29147315	-0.15079026	-0.22911601	0.07323913	4.7092648	8.601618	Sitting_Type
14:23:04.215	0.4764607	3.737463	8.042369	0.16423234	-0.27357414	-0.03974778	-0.1109861	4.590023	8.665433	Sitting_Type
14:23:04.238	0.4764607	3.737463	8.042369	0.16423234	-0.27357414	-0.03974778	-0.1109861	4.590023	8.665433	Sitting_Type
14:23:04.262	0.4764607	3.737463	8.042369	0.16423234	-0.27357414	-0.03974778	-0.1109861	4.590023	8.665433	Sitting_Type
14:23:04.285	0.4764607	3.737463	8.042369	0.16423234	-0.27357414	-0.03974778	-0.1109861	4.590023	8.665433	Sitting_Type
14:23:04.308	0.4764607	3.737463	8.042369	0.16423234	-0.27357414	-0.03974778	-0.1109861	4.590023	8.665433	Sitting_Type
14:23:04.332	0.4764607	3.737463	8.042369	0.16423234	-0.27357414	-0.03974778	-0.1109861	4.590023	8.665433	Sitting_Type
14:23:04.354	0.4764607	3.737463	8.042369	0.16423234	-0.27357414	-0.03974778	-0.1109861	4.590023	8.665433	Sitting_Type
14:23:04.377	-0.22506183	4.4222255	8.636149	0.16423234	-0.27357414	-0.03974778	-0.1109861	4.590023	8.665433	Sitting_Type
14:23:04.400	-0.22506183	4.4222255	8.636149	0.10375668	0.09844276	0.020727878	-0.10358108	4.628519	8.645023	Sitting_Type
14:23:04.420	-0.22506183	4.4222255	8.636149	0.10375668	0.09844276	0.020727878	-0.10358108	4.628519	8.645023	Sitting_Type
14:23:04.441	-0.22506183	4.4222255	8.636149	0.10375668	0.09844276	0.020727878	-0.10358108	4.628519	8.645023	Sitting_Type
14:23:04.462	-0.22506183	4.4222255	8.636149	0.10375668	0.09844276	0.020727878	-0.10358108	4.628519	8.645023	Sitting_Type
14:23:04.482	-0.22506183	4.4222255	8.636149	0.10375668	0.09844276	0.020727878	-0.10358108	4.628519	8.645023	Sitting_Type
14:23:04.503	-0.22506183	4.4222255	8.636149	0.10375668	0.09844276	0.020727878	-0.10358108	4.628519	8.645023	Sitting_Type
14:23:04.524	-0.22506183	4.4222255	8.636149	0.10375668	0.09844276	0.020727878	-0.10358108	4.628519	8.645023	Sitting_Type
14:23:04.556	-0.06464542	4.1756153	8.672064	-0.06972905	-0.36948	0.029890858	-0.067381494	4.5813227	8.670484	Sitting_Type
14:23:04.577	-0.06464542	4.1756153	8.672064	-0.06972905	-0.36948	0.029890858	-0.067381494	4.5813227	8.670484	Sitting_Type
14:23:04.598	-0.06464542	4.1756153	8.672064	-0.06972905	-0.36948	0.029890858	-0.067381494	4.5813227	8.670484	Sitting_Type
14:23:04.620	-0.06464542	4.1756153	8.672064	-0.06972905	-0.36948	0.029890858	-0.067381494	4.5813227	8.670484	Sitting_Type
14:23:04.641	-0.06464542	4.1756153	8.672064	-0.06972905	-0.36948	0.029890858	-0.067381494	4.5813227	8.670484	Sitting_Type
14:23:04.662	-0.06464542	4.1756153	8.672064	-0.06972905	-0.36948	0.029890858	-0.067381494	4.5813227	8.670484	Sitting_Type
14:23:04.684	-0.06464542	4.1756153	8.672064	-0.06972905	-0.36948	0.029890858	-0.067381494	4.5813227	8.670484	Sitting_Type
14:23:04.705	-0.06464542	4.1756153	8.672064	-0.06972905	-0.36948	0.029890858	-0.067381494	4.5813227	8.670484	Sitting_Type
14:23:04.727	-0.06464542	4.1756153	8.672064	-0.06972905	-0.36948	0.029890858	-0.067381494	4.5813227	8.670484	Sitting_Type
14:23:04.748	0.08140534	4.2043467	8.511647	-0.12592866	0.22916792	0.3701428	0.15017639	4.4599643	8.732498	Sitting_Type
14:23:04.769	0.08140534	4.2043467	8.511647	-0.12592866	0.22916792	0.3701428	0.15017639	4.4599643	8.732498	Sitting_Type
14:23:04.791	0.08140534	4.2043467	8.511647	-0.12592866	0.22916792	0.3701428	0.15017639	4.4599643	8.732498	Sitting_Type
14:23:04.812	0.08140534	4.2043467	8.511647	-0.12592866	0.22916792	0.3701428	0.15017639	4.4599643	8.732498	Sitting_Type
14:23:04.833	0.08140534	4.2043467	8.511647	-0.12592866	0.22916792	0.3701428	0.15017639	4.4599643	8.732498	Sitting_Type
14:23:04.854	0.08140534	4.2043467	8.511647	-0.12592866	0.22916792	0.3701428	0.15017639	4.4599643	8.732498	Sitting_Type
14:23:04.875	0.08140534	4.2043467	8.511647	-0.12592866	0.22916792	0.3701428	0.15017639	4.4599643	8.732498	Sitting_Type
14:23:04.896	0.08140534	4.2043467	8.511647	-0.12592866	0.22916792	0.3701428	0.15017639	4.4599643	8.732498	Sitting_Type
14:23:04.917	0.6895511	4.252232	7.388732	-0.12776124	-0.36764744	-0.042802107	0.3103031	4.286021	8.814992	Sitting_Type
14:23:04.939	0.6895511	4.252232	7.388732	-0.12776124	-0.36764744	-0.042802107	0.3103031	4.286021	8.814992	Sitting_Type
14:23:04.960	0.6895511	4.252232	7.388732	-0.12776124	-0.36764744	-0.042802107	0.3103031	4.286021	8.814992	Sitting_Type
14:23:04.982	0.6895511	4.252232	7.388732	-0.12776124	-0.36764744	-0.042802107	0.3103031	4.286021	8.814992	Sitting_Type
14:23:05.003	0.6895511	4.252232	7.388732	-0.12776124	-0.36764744	-0.042802107	0.3103031	4.286021	8.814992	Sitting_Type
14:23:05.026	0.6895511	4.252232	7.388732	-0.12776124	-0.36764744	-0.042802107	0.3103031	4.286021	8.814992	Sitting_Type
14:23:05.050	0.6895511	4.252232	7.388732	-0.12776124	-0.36764744	-0.042802107	0.3103031	4.286021	8.814992	Sitting_Type
14:23:05.072	0.6895511	4.252232	7.388732	-0.12776124	-0.36764744	-0.042802107	0.3103031	4.286021	8.814992	Sitting_Type
14:23:05.093	0.6895511	4.252232	7.388732	-0.12776124	-0.36764744	-0.042802107	0.3103031	4.286021	8.814992	Sitting_Type
14:23:05.114	0.09577099	3.7135203	8.789383	0.06588304	0.081949405	0.06043412	0.40574878	4.0243053	8.933682	Sitting_Type
14:23:05.135	0.09577099	3.7135203	8.789383	0.06588304	0.081949405	0.06043412	0.40574878	4.0243053	8.933682	Sitting_Type
14:23:05.157	0.09577099	3.7135203	8.789383	0.06588304	0.081949405	0.06043412	0.40574878	4.0243053	8.933682	Sitting_Type
14:23:05.179	0.09577099	3.7135203	8.789383	0.06588304	0.081949405	0.06043412	0.40574878	4.0243053	8.933682	Sitting_Type
14:23:05.201	0.09577099	3.7135203	8.789383	0.06588304	0.081949405	0.06043412	0.40574878	4.0243053	8.933682	Sitting_Type
14:23:05.223	0.09577099	3.7135203	8.789383	0.06588304	0.081949405	0.06043412	0.40574878	4.0243053	8.933682	Sitting_Type
14:23:05.247	0.09577099	3.7135203	8.789383	0.06588304	0.081949405	0.06043412	0.40574878	4.0243053	8.933682	Sitting_Type
14:23:05.271	0.09577099	3.7135203	8.789383	0.06588304	0.081949405	0.06043412	0.40574878	4.0243053	8.933682	Sitting_Type
14:23:05.294	0.25139886	3.6728175	8.394327	-0.0074207913	0.15158804	0.008510575	0.26382658	3.9904196	8.954178	Sitting_Type
14:23:05.316	0.25139886	3.6728175	8.394327	-0.0074207913	0.15158804	0.008510575	0.26382658	3.9904196	8.954178	Sitting_Type
14:23:05.338	0.25139886	3.6728175	8.394327	-0.0074207913	0.15158804	0.008510575	0.26382658	3.9904196	8.954178	Sitting_Type
14:23:05.361	0.25139886	3.6728175	8.394327	-0.0074207913	0.15158804	0.008510575	0.26382658	3.9904196	8.954178	Sitting_Type
14:23:05.384	0.25139886	3.6728175	8.394327	-0.0074207913	0.15158804	0.008510575	0.26382658	3.9904196	8.954178	Sitting_Type
14:23:05.407	0.25139886	3.6728175	8.394327	-0.0074207913	0.15158804	0.008510575	0.26382658	3.9904196	8.954178	Sitting_Type
14:23:05.429	0.25139886	3.6728175	8.394327	-0.0074207913	0.15158804	0.008510575	0.26382658	3.9904196	8.954178	Sitting_Type
14:23:05.451	0.25139886	3.6728175	8.394327	-0.0074207913	0.15158804	0.008510575	0.26382658	3.9904196	8.954178	Sitting_Type
14:23:05.474	0.045491222	3.8140798	8.356019	0.17767137	-0.03716932	-0.11244074	0.20697336	3.9803767	8.960141	Sitting_Type
14:23:05.497	0.045491222	3.8140798	8.356019	0.17767137	-0.03716932	-0.11244074	0.20697336	3.9803767	8.960141	Sitting_Type
14:23:05.519	0.045491222	3.8140798	8.356019	0.17767137	-0.03716932	-0.11244074	0.20697336	3.9803767	8.960141	Sitting_Type
14:23:05.545	0.045491222	3.8140798	8.356019	0.17767137	-0.03716932	-0.11244074	0.20697336	3.9803767	8.960141	Sitting_Type
14:23:05.568	0.045491222	3.8140798	8.356019	0.17767137	-0.03716932	-0.11244074	0.20697336	3.9803767	8.960141	Sitting_Type
14:23:05.590	0.045491222	3.8140798	8.356019	0.17767137	-0.03716932	-0.11244074	0.20697336	3.9803767	8.960141	Sitting_Type
14:23:05.613	0.045491222	3.8140798	8.356019	0.17767137	-0.03716932	-0.11244074	0.20697336	3.9803767	8.960141	Sitting_Type
14:23:05.635	-0.12689656	4.000833	8.535589	0.17767137	-0.03716932	-0.11244074	0.20697336	3.9803767	8.960141	Sitting_Type
14:23:05.659	-0.12689656	4.000833	8.535589	0.06282871	0.15708584	0.05066028	0.014797025	4.255983	8.834973	Sitting_Type
14:23:05.682	-0.12689656	4.000833	8.535589	0.06282871	0.15708584	0.05066028	0.014797025	4.255983	8.834973	Sitting_Type
14:23:05.705	-0.12689656	4.000833	8.535589	0.06282871	0.15708584	0.05066028	0.014797025	4.255983	8.834973	Sitting_Type
14:23:05.729	-0.12689656	4.000833	8.535589	0.06282871	0.15708584	0.05066028	0.014797025	4.255983	8.834973	Sitting_Type
14:23:05.752	-0.12689656	4.000833	8.535589	0.06282871	0.15708584	0.05066028	0.014797025	4.255983	8.834973	Sitting_Type
14:23:05.775	-0.12689656	4.000833	8.535589	0.06282871	0.15708584	0.05066028	0.014797025	4.255983	8.834973	Sitting_Type
14:23:05.797	-0.12689656	4.000833	8.535589	0.06282871	0.15708584	0.05066028	0.014797025	4.255983	8.834973	Sitting_Type
14:23:05.821	-0.15802214	4.350397	8.43503	-0.041629247	0.17235747	0.020117015	-0.1799423	4.327011	8.798577	Sitting_Type
14:23:05.844	-0.15802214	4.350397	8.43503	-0.041629247	0.17235747	0.020117015	-0.1799423	4.327011	8.798577	Sitting_Type
14:23:05.868	-0.15802214	4.350397	8.43503	-0.041629247	0.17235747	0.020117015	-0.1799423	4.327011	8.798577	Sitting_Type
14:23:05.890	-0.15802214	4.350397	8.43503	-0.041629247	0.17235747	0.020117015	-0.1799423	4.327011	8.798577	Sitting_Type
14:23:05.913	-0.15802214	4.350397	8.43503	-0.041629247	0.17235747	0.020117015	-0.1799423	4.327011	8.798577	Sitting_Type
14:23:05.936	-0.15802214	4.350397	8.43503	-0.041629247	0.17235747	0.020117015	-0.1799423	4.327011	8.798577	Sitting_Type
14:23:05.959	-0.15802214	4.350397	8.43503	-0.041629247	0.17235747	0.020117015	-0.1799423	4.327011	8.798577	Sitting_Type
14:23:05.982	-0.15802214	4.350397	8.43503	-0.041629247	0.17235747	0.020117015	-0.1799423	4.327011	8.798577	Sitting_Type
14:23:06.004	-0.53871185	4.249838	8.389539	0.088485055	0.105162285	0.039053835	-0.46235186	4.413735	8.745029	Sitting_Type
14:23:06.026	-0.53871185	4.249838	8.389539	0.088485055	0.105162285	0.039053835	-0.46235186	4.413735	8.745029	Sitting_Type
14:23:06.048	-0.53871185	4.249838	8.389539	0.088485055	0.105162285	0.039053835	-0.46235186	4.413735	8.745029	Sitting_Type
14:23:06.073	-0.53871185	4.249838	8.389539	0.088485055	0.105162285	0.039053835	-0.46235186	4.413735	8.745029	Sitting_Type
14:23:06.096	-0.53871185	4.249838	8.389539	0.088485055	0.105162285	0.039053835	-0.46235186	4.413735	8.745029	Sitting_Type
14:23:06.118	-0.53871185	4.249838	8.389539	0.088485055	0.105162285	0.039053835	-0.46235186	4.413735	8.745029	Sitting_Type
14:23:06.146	-0.53871185	4.249838	8.389539	0.088485055	0.105162285	0.039053835	-0.46235186	4.413735	8.745029	Sitting_Type
14:23:06.166	-0.53871185	4.249838	8.389539	0.088485055	0.105162285	0.039053835	-0.46235186	4.413735	8.745029	Sitting_Type
14:23:06.187	-0.53392327	4.3599744	8.315316	-0.022081556	0.01597596	-0.01409144	-0.5084189	4.503655	8.696491	Sitting_Type
14:23:06.218	-0.53392327	4.3599744	8.315316	-0.022081556	0.01597596	-0.01409144	-0.5084189	4.503655	8.696491	Sitting_Type
14:23:06.239	-0.53392327	4.3599744	8.315316	-0.022081556	0.01597596	-0.01409144	-0.5084189	4.503655	8.696491	Sitting_Type
14:23:06.259	-0.53392327	4.3599744	8.315316	-0.022081556	0.01597596	-0.01409144	-0.5084189	4.503655	8.696491	Sitting_Type
14:23:06.280	-0.53392327	4.3599744	8.315316	-0.022081556	0.01597596	-0.01409144	-0.5084189	4.503655	8.696491	Sitting_Type
14:23:06.301	-0.53392327	4.3599744	8.315316	-0.022081556	0.01597596	-0.01409144	-0.5084189	4.503655	8.696491	Sitting_Type
14:23:06.321	-0.53392327	4.3599744	8.315316	-0.022081556	0.01597596	-0.01409144	-0.5084189	4.503655	8.696491	Sitting_Type
14:23:06.349	-0.53392327	4.3599744	8.315316	-0.022081556	0.01597596	-0.01409144	-0.5084189	4.503655	8.696491	Sitting_Type
14:23:06.378	-0.35435268	4.350397	8.662486	0.091539375	-0.25219387	-0.06357153	-0.47778383	4.5360594	8.681373	Sitting_Type
14:23:06.412	-0.35435268	4.350397	8.662486	0.091539375	-0.25219387	-0.06357153	-0.47778383	4.5360594	8.681373	Sitting_Type
14:23:06.445	-0.35435268	4.350397	8.662486	0.091539375	-0.25219387	-0.06357153	-0.47778383	4.5360594	8.681373	Sitting_Type
14:23:06.478	-0.35435268	4.350397	8.662486	0.091539375	-0.25219387	-0.06357153	-0.47778383	4.5360594	8.681373	Sitting_Type
14:23:06.512	-0.35435268	4.350397	8.662486	0.091539375	-0.25219387	-0.06357153	-0.47778383	4.5360594	8.681373	Sitting_Type
14:23:06.545	-0.31365	4.415043	8.3679905	-0.011085982	-0.12818824	-0.045245565	-0.37820804	4.5671096	8.669994	Sitting_Type
14:23:06.579	-0.31365	4.415043	8.3679905	-0.011085982	-0.12818824	-0.045245565	-0.37820804	4.5671096	8.669994	Sitting_Type
14:23:06.612	-0.31365	4.415043	8.3679905	-0.011085982	-0.12818824	-0.045245565	-0.37820804	4.5671096	8.669994	Sitting_Type
14:23:06.631	-0.31365	4.415043	8.3679905	-0.011085982	-0.12818824	-0.045245565	-0.37820804	4.5671096	8.669994	Sitting_Type
14:23:06.652	-0.31365	4.415043	8.3679905	-0.011085982	-0.12818824	-0.045245565	-0.37820804	4.5671096	8.669994	Sitting_Type
14:23:06.674	-0.31365	4.415043	8.3679905	-0.011085982	-0.12818824	-0.045245565	-0.37820804	4.5671096	8.669994	Sitting_Type
14:23:06.695	-0.31365	4.415043	8.3679905	-0.011085982	-0.12818824	-0.045245565	-0.37820804	4.5671096	8.669994	Sitting_Type
14:23:06.717	-0.1340794	4.4988422	8.193209	-0.011085982	-0.12818824	-0.045245565	-0.37820804	4.5671096	8.669994	Sitting_Type
14:23:06.741	-0.1340794	4.4988422	8.193209	-0.0061990605	-0.1623967	-0.097779974	-0.1557628	4.612352	8.652877	Sitting_Type
14:23:06.764	-0.1340794	4.4988422	8.193209	-0.0061990605	-0.1623967	-0.097779974	-0.1557628	4.612352	8.652877	Sitting_Type
14:23:06.787	-0.1340794	4.4988422	8.193209	-0.0061990605	-0.1623967	-0.097779974	-0.1557628	4.612352	8.652877	Sitting_Type
14:23:06.809	-0.1340794	4.4988422	8.193209	-0.0061990605	-0.1623967	-0.097779974	-0.1557628	4.612352	8.652877	Sitting_Type
14:23:06.832	-0.1340794	4.4988422	8.193209	-0.0061990605	-0.1623967	-0.097779974	-0.1557628	4.612352	8.652877	Sitting_Type
14:23:06.855	-0.1340794	4.4988422	8.193209	-0.0061990605	-0.1623967	-0.097779974	-0.1557628	4.612352	8.652877	Sitting_Type
14:23:06.877	-0.1340794	4.4988422	8.193209	-0.0061990605	-0.1623967	-0.097779974	-0.1557628	4.612352	8.652877	Sitting_Type
14:23:06.899	0.083799616	4.5012364	8.430242	-0.041629247	-0.17705746	-0.031806532	0.031917233	4.5690627	8.677153	Sitting_Type
14:23:06.921	0.083799616	4.5012364	8.430242	-0.041629247	-0.17705746	-0.031806532	0.031917233	4.5690627	8.677153	Sitting_Type
14:23:06.945	0.083799616	4.5012364	8.430242	-0.041629247	-0.17705746	-0.031806532	0.031917233	4.5690627	8.677153	Sitting_Type
14:23:06.968	0.083799616	4.5012364	8.430242	-0.041629247	-0.17705746	-0.031806532	0.031917233	4.5690627	8.677153	Sitting_Type
14:23:06.991	0.083799616	4.5012364	8.430242	-0.041629247	-0.17705746	-0.031806532	0.031917233	4.5690627	8.677153	Sitting_Type
14:23:07.014	0.083799616	4.5012364	8.430242	-0.041629247	-0.17705746	-0.031806532	0.031917233	4.5690627	8.677153	Sitting_Type
14:23:07.037	0.083799616	4.5012364	8.430242	-0.041629247	-0.17705746	-0.031806532	0.031917233	4.5690627	8.677153	Sitting_Type
14:23:07.069	0.083799616	4.5012364	8.430242	-0.041629247	-0.17705746	-0.031806532	0.031917233	4.5690627	8.677153	Sitting_Type
14:23:07.093	0.41181526	4.3216662	8.171659	-0.023303287	-0.2430309	-0.033639126	0.26984498	4.5396986	8.688422	Sitting_Type
14:23:07.116	0.41181526	4.3216662	8.171659	-0.023303287	-0.2430309	-0.033639126	0.26984498	4.5396986	8.688422	Sitting_Type
14:23:07.139	0.41181526	4.3216662	8.171659	-0.023303287	-0.2430309	-0.033639126	0.26984498	4.5396986	8.688422	Sitting_Type
14:23:07.162	0.41181526	4.3216662	8.171659	-0.023303287	-0.2430309	-0.033639126	0.26984498	4.5396986	8.688422	Sitting_Type
14:23:07.186	0.41181526	4.3216662	8.171659	-0.023303287	-0.2430309	-0.033639126	0.26984498	4.5396986	8.688422	Sitting_Type
14:23:07.209	0.41181526	4.3216662	8.171659	-0.023303287	-0.2430309	-0.033639126	0.26984498	4.5396986	8.688422	Sitting_Type
14:23:07.232	0.41181526	4.3216662	8.171659	-0.023303287	-0.2430309	-0.033639126	0.26984498	4.5396986	8.688422	Sitting_Type
14:23:07.255	0.41181526	4.3216662	8.171659	-0.023303287	-0.2430309	-0.033639126	0.26984498	4.5396986	8.688422	Sitting_Type
14:23:07.279	0.27055305	4.350397	8.332076	0.02984199	0.08805806	0.02439307	0.3195432	4.499107	8.707829	Sitting_Type
14:23:07.302	0.27055305	4.350397	8.332076	0.02984199	0.08805806	0.02439307	0.3195432	4.499107	8.707829	Sitting_Type
14:23:07.325	0.27055305	4.350397	8.332076	0.02984199	0.08805806	0.02439307	0.3195432	4.499107	8.707829	Sitting_Type
14:23:07.346	0.27055305	4.350397	8.332076	0.02984199	0.08805806	0.02439307	0.3195432	4.499107	8.707829	Sitting_Type
14:23:07.368	0.27055305	4.350397	8.332076	0.02984199	0.08805806	0.02439307	0.3195432	4.499107	8.707829	Sitting_Type
14:23:07.389	0.27055305	4.350397	8.332076	0.02984199	0.08805806	0.02439307	0.3195432	4.499107	8.707829	Sitting_Type
14:23:07.410	0.27055305	4.350397	8.332076	0.02984199	0.08805806	0.02439307	0.3195432	4.499107	8.707829	Sitting_Type
14:23:07.437	0.04070267	4.400677	8.612206	0.08054381	0.45885327	0.07876008	0.21669747	4.531371	8.694254	Sitting_Type
14:23:07.457	0.04070267	4.400677	8.612206	0.08054381	0.45885327	0.07876008	0.21669747	4.531371	8.694254	Sitting_Type
14:23:07.478	0.04070267	4.400677	8.612206	0.08054381	0.45885327	0.07876008	0.21669747	4.531371	8.694254	Sitting_Type
14:23:07.500	0.04070267	4.400677	8.612206	0.08054381	0.45885327	0.07876008	0.21669747	4.531371	8.694254	Sitting_Type
14:23:07.523	0.04070267	4.400677	8.612206	0.08054381	0.45885327	0.07876008	0.21669747	4.531371	8.694254	Sitting_Type
14:23:07.546	0.04070267	4.400677	8.612206	0.08054381	0.45885327	0.07876008	0.21669747	4.531371	8.694254	Sitting_Type
14:23:07.568	0.04070267	4.400677	8.612206	0.08054381	0.45885327	0.07876008	0.21669747	4.531371	8.694254	Sitting_Type
14:23:07.589	0.04070267	4.400677	8.612206	0.08054381	0.45885327	0.07876008	0.21669747	4.531371	8.694254	Sitting_Type
14:23:07.610	0.04070267	4.400677	8.612206	0.08054381	0.45885327	0.07876008	0.21669747	4.531371	8.694254	Sitting_Type
14:23:07.641	0.021548472	4.3839173	8.432636	-0.07522683	-0.1269665	-0.055630274	-0.030946782	4.7391295	8.585456	Sitting_Type
14:23:07.663	0.021548472	4.3839173	8.432636	-0.07522683	-0.1269665	-0.055630274	-0.030946782	4.7391295	8.585456	Sitting_Type
14:23:07.683	0.021548472	4.3839173	8.432636	-0.07522683	-0.1269665	-0.055630274	-0.030946782	4.7391295	8.585456	Sitting_Type
14:23:07.705	0.021548472	4.3839173	8.432636	-0.07522683	-0.1269665	-0.055630274	-0.030946782	4.7391295	8.585456	Sitting_Type
14:23:07.727	0.021548472	4.3839173	8.432636	-0.07522683	-0.1269665	-0.055630274	-0.030946782	4.7391295	8.585456	Sitting_Type
14:23:07.750	0.021548472	4.3839173	8.432636	-0.07522683	-0.1269665	-0.055630274	-0.030946782	4.7391295	8.585456	Sitting_Type
14:23:07.775	0.021548472	4.3839173	8.432636	-0.07522683	-0.1269665	-0.055630274	-0.030946782	4.7391295	8.585456	Sitting_Type
14:23:07.798	0.021548472	4.3839173	8.432636	-0.07522683	-0.1269665	-0.055630274	-0.030946782	4.7391295	8.585456	Sitting_Type
14:23:07.819	0.31843856	4.7789726	8.190814	0.07321343	-0.21737456	-0.06968018	0.23694822	4.7872643	8.555484	Sitting_Type
14:23:07.840	0.31843856	4.7789726	8.190814	0.07321343	-0.21737456	-0.06968018	0.23694822	4.7872643	8.555484	Sitting_Type
14:23:07.861	0.31843856	4.7789726	8.190814	0.07321343	-0.21737456	-0.06968018	0.23694822	4.7872643	8.555484	Sitting_Type
14:23:07.882	0.31843856	4.7789726	8.190814	0.07321343	-0.21737456	-0.06968018	0.23694822	4.7872643	8.555484	Sitting_Type
14:23:07.904	0.31843856	4.7789726	8.190814	0.07321343	-0.21737456	-0.06968018	0.23694822	4.7872643	8.555484	Sitting_Type
14:23:07.925	0.31843856	4.7789726	8.190814	0.07321343	-0.21737456	-0.06968018	0.23694822	4.7872643	8.555484	Sitting_Type
14:23:07.946	0.31843856	4.7789726	8.190814	0.07321343	-0.21737456	-0.06968018	0.23694822	4.7872643	8.555484	Sitting_Type
14:23:07.968	0.31843856	4.7789726	8.190814	0.07321343	-0.21737456	-0.06968018	0.23694822	4.7872643	8.555484	Sitting_Type
14:23:07.991	0.15802214	4.7286925	8.248277	0.027398527	0.07278643	0.01034317	0.24764001	4.83787	8.526666	Sitting_Type
14:23:08.014	0.15802214	4.7286925	8.248277	0.027398527	0.07278643	0.01034317	0.24764001	4.83787	8.526666	Sitting_Type
14:23:08.037	0.15802214	4.7286925	8.248277	0.027398527	0.07278643	0.01034317	0.24764001	4.83787	8.526666	Sitting_Type
14:23:08.060	0.15802214	4.7286925	8.248277	0.027398527	0.07278643	0.01034317	0.24764001	4.83787	8.526666	Sitting_Type
14:23:08.083	0.15802214	4.7286925	8.248277	0.027398527	0.07278643	0.01034317	0.24764001	4.83787	8.526666	Sitting_Type
14:23:08.105	0.15802214	4.7286925	8.248277	0.027398527	0.07278643	0.01034317	0.24764001	4.83787	8.526666	Sitting_Type
14:23:08.127	0.15802214	4.7286925	8.248277	0.027398527	0.07278643	0.01034317	0.24764001	4.83787	8.526666	Sitting_Type
14:23:08.148	0.15802214	4.7286925	8.248277	0.027398527	0.07278643	0.01034317	0.24764001	4.83787	8.526666	Sitting_Type
14:23:08.170	0.08619389	4.740664	8.231517	-0.05506828	0.07706249	0.031723455	0.19280995	4.872422	8.5083885	Sitting_Type
14:23:08.191	0.08619389	4.740664	8.231517	-0.05506828	0.07706249	0.031723455	0.19280995	4.872422	8.5083885	Sitting_Type
14:23:08.212	0.08619389	4.740664	8.231517	-0.05506828	0.07706249	0.031723455	0.19280995	4.872422	8.5083885	Sitting_Type
14:23:08.233	0.08619389	4.740664	8.231517	-0.05506828	0.07706249	0.031723455	0.19280995	4.872422	8.5083885	Sitting_Type
14:23:08.254	0.08619389	4.740664	8.231517	-0.05506828	0.07706249	0.031723455	0.19280995	4.872422	8.5083885	Sitting_Type
14:23:08.275	0.08619389	4.740664	8.231517	-0.05506828	0.07706249	0.031723455	0.19280995	4.872422	8.5083885	Sitting_Type
14:23:08.299	0.08619389	4.740664	8.231517	-0.05506828	0.07706249	0.031723455	0.19280995	4.872422	8.5083885	Sitting_Type
14:23:08.320	0.08619389	4.740664	8.231517	-0.05506828	0.07706249	0.031723455	0.19280995	4.872422	8.5083885	Sitting_Type
14:23:08.343	0.08140534	4.72151	8.140534	-0.008642522	0.14670113	0.06715364	0.12580417	4.81453	8.542531	Sitting_Type
14:23:08.365	0.08140534	4.72151	8.140534	-0.008642522	0.14670113	0.06715364	0.12580417	4.81453	8.542531	Sitting_Type
14:23:08.387	0.08140534	4.72151	8.140534	-0.008642522	0.14670113	0.06715364	0.12580417	4.81453	8.542531	Sitting_Type
14:23:08.411	0.08140534	4.72151	8.140534	-0.008642522	0.14670113	0.06715364	0.12580417	4.81453	8.542531	Sitting_Type
14:23:08.433	0.08140534	4.72151	8.140534	-0.008642522	0.14670113	0.06715364	0.12580417	4.81453	8.542531	Sitting_Type
14:23:08.455	0.08140534	4.72151	8.140534	-0.008642522	0.14670113	0.06715364	0.12580417	4.81453	8.542531	Sitting_Type
14:23:08.477	0.08140534	4.72151	8.140534	-0.008642522	0.14670113	0.06715364	0.12580417	4.81453	8.542531	Sitting_Type
14:23:08.500	0.08140534	4.72151	8.140534	-0.008642522	0.14670113	0.06715364	0.12580417	4.81453	8.542531	Sitting_Type
14:23:08.524	-0.009577099	4.6496816	8.181237	-0.0459053	0.056293063	0.018895285	0.0139845405	4.7895885	8.557452	Sitting_Type
14:23:08.546	-0.009577099	4.6496816	8.181237	-0.0459053	0.056293063	0.018895285	0.0139845405	4.7895885	8.557452	Sitting_Type
14:23:08.568	-0.009577099	4.6496816	8.181237	-0.0459053	0.056293063	0.018895285	0.0139845405	4.7895885	8.557452	Sitting_Type
14:23:08.590	-0.009577099	4.6496816	8.181237	-0.0459053	0.056293063	0.018895285	0.0139845405	4.7895885	8.557452	Sitting_Type
14:23:08.612	-0.009577099	4.6496816	8.181237	-0.0459053	0.056293063	0.018895285	0.0139845405	4.7895885	8.557452	Sitting_Type
14:23:08.634	-0.009577099	4.6496816	8.181237	-0.0459053	0.056293063	0.018895285	0.0139845405	4.7895885	8.557452	Sitting_Type
14:23:08.655	-0.009577099	4.6496816	8.181237	-0.0459053	0.056293063	0.018895285	0.0139845405	4.7895885	8.557452	Sitting_Type
14:23:08.675	-0.009577099	4.6496816	8.181237	-0.0459053	0.056293063	0.018895285	0.0139845405	4.7895885	8.557452	Sitting_Type
14:23:08.697	-0.1987248	4.6712303	8.856422	-0.05262482	0.10455142	-0.026308745	-0.0055570495	4.7666874	8.57024	Sitting_Type
14:23:08.718	-0.1987248	4.6712303	8.856422	-0.05262482	0.10455142	-0.026308745	-0.0055570495	4.7666874	8.57024	Sitting_Type
14:23:08.740	-0.1987248	4.6712303	8.856422	-0.05262482	0.10455142	-0.026308745	-0.0055570495	4.7666874	8.57024	Sitting_Type
14:23:08.762	-0.1987248	4.6712303	8.856422	-0.05262482	0.10455142	-0.026308745	-0.0055570495	4.7666874	8.57024	Sitting_Type
14:23:08.784	-0.1987248	4.6712303	8.856422	-0.05262482	0.10455142	-0.026308745	-0.0055570495	4.7666874	8.57024	Sitting_Type
14:23:08.806	-0.1987248	4.6712303	8.856422	-0.05262482	0.10455142	-0.026308745	-0.0055570495	4.7666874	8.57024	Sitting_Type
14:23:08.829	-0.1987248	4.6712303	8.856422	-0.05262482	0.10455142	-0.026308745	-0.0055570495	4.7666874	8.57024	Sitting_Type
14:23:08.853	-0.1987248	4.6712303	8.856422	-0.05262482	0.10455142	-0.026308745	-0.0055570495	4.7666874	8.57024	Sitting_Type
14:23:08.875	-0.0670397	4.539545	8.971348	-0.05262482	0.10455142	-0.026308745	-0.0055570495	4.7666874	8.57024	Sitting_Type
14:23:08.897	-0.0670397	4.539545	8.971348	-0.047737896	-0.16728361	-0.043412972	-0.0036957858	4.715635	8.598437	Sitting_Type
14:23:08.919	-0.0670397	4.539545	8.971348	-0.047737896	-0.16728361	-0.043412972	-0.0036957858	4.715635	8.598437	Sitting_Type
14:23:08.940	-0.0670397	4.539545	8.971348	-0.047737896	-0.16728361	-0.043412972	-0.0036957858	4.715635	8.598437	Sitting_Type
14:23:08.962	-0.0670397	4.539545	8.971348	-0.047737896	-0.16728361	-0.043412972	-0.0036957858	4.715635	8.598437	Sitting_Type
14:23:08.983	-0.0670397	4.539545	8.971348	-0.047737896	-0.16728361	-0.043412972	-0.0036957858	4.715635	8.598437	Sitting_Type
14:23:09.004	-0.0670397	4.539545	8.971348	-0.047737896	-0.16728361	-0.043412972	-0.0036957858	4.715635	8.598437	Sitting_Type
14:23:09.025	-0.0670397	4.539545	8.971348	-0.047737896	-0.16728361	-0.043412972	-0.0036957858	4.715635	8.598437	Sitting_Type
14:23:09.048	-0.0670397	4.539545	8.971348	-0.047737896	-0.16728361	-0.043412972	-0.0036957858	4.715635	8.598437	Sitting_Type
14:23:09.071	0.43815228	4.575459	8.41827	0.004796514	-0.22226149	-0.03852605	0.38000616	4.730772	8.581709	Sitting_Type
14:23:09.094	0.43815228	4.575459	8.41827	0.004796514	-0.22226149	-0.03852605	0.38000616	4.730772	8.581709	Sitting_Type
14:23:09.116	0.43815228	4.575459	8.41827	0.004796514	-0.22226149	-0.03852605	0.38000616	4.730772	8.581709	Sitting_Type
14:23:09.138	0.43815228	4.575459	8.41827	0.004796514	-0.22226149	-0.03852605	0.38000616	4.730772	8.581709	Sitting_Type
14:23:09.159	0.43815228	4.575459	8.41827	0.004796514	-0.22226149	-0.03852605	0.38000616	4.730772	8.581709	Sitting_Type
14:23:09.181	0.43815228	4.575459	8.41827	0.004796514	-0.22226149	-0.03852605	0.38000616	4.730772	8.581709	Sitting_Type
14:23:09.202	0.43815228	4.575459	8.41827	0.004796514	-0.22226149	-0.03852605	0.38000616	4.730772	8.581709	Sitting_Type
14:23:09.226	0.43815228	4.575459	8.41827	0.004796514	-0.22226149	-0.03852605	0.38000616	4.730772	8.581709	Sitting_Type
14:23:09.251	0.5363176	4.6113734	8.226728	-0.0043664644	-0.011512978	0.004845383	0.48759678	4.7475705	8.566979	Sitting_Type
14:23:09.271	0.5363176	4.6113734	8.226728	-0.0043664644	-0.011512978	0.004845383	0.48759678	4.7475705	8.566979	Sitting_Type
14:23:09.293	0.5363176	4.6113734	8.226728	-0.0043664644	-0.011512978	0.004845383	0.48759678	4.7475705	8.566979	Sitting_Type
14:23:09.313	0.5363176	4.6113734	8.226728	-0.0043664644	-0.011512978	0.004845383	0.48759678	4.7475705	8.566979	Sitting_Type
14:23:09.334	0.5363176	4.6113734	8.226728	-0.0043664644	-0.011512978	0.004845383	0.48759678	4.7475705	8.566979	Sitting_Type
14:23:09.359	0.5363176	4.6113734	8.226728	-0.0043664644	-0.011512978	0.004845383	0.48759678	4.7475705	8.566979	Sitting_Type
14:23:09.380	0.5363176	4.6113734	8.226728	-0.0043664644	-0.011512978	0.004845383	0.48759678	4.7475705	8.566979	Sitting_Type
14:23:09.403	0.5363176	4.6113734	8.226728	-0.0043664644	-0.011512978	0.004845383	0.48759678	4.7475705	8.566979	Sitting_Type
14:23:09.427	0.4644893	4.70475	8.241094	0.18072571	0.15036632	0.03233432	0.4476872	4.758009	8.563369	Sitting_Type
14:23:09.449	0.4644893	4.70475	8.241094	0.18072571	0.15036632	0.03233432	0.4476872	4.758009	8.563369	Sitting_Type
14:23:09.472	0.4644893	4.70475	8.241094	0.18072571	0.15036632	0.03233432	0.4476872	4.758009	8.563369	Sitting_Type
14:23:09.495	0.4644893	4.70475	8.241094	0.18072571	0.15036632	0.03233432	0.4476872	4.758009	8.563369	Sitting_Type
14:23:09.517	0.4644893	4.70475	8.241094	0.18072571	0.15036632	0.03233432	0.4476872	4.758009	8.563369	Sitting_Type
14:23:09.540	0.4644893	4.70475	8.241094	0.18072571	0.15036632	0.03233432	0.4476872	4.758009	8.563369	Sitting_Type
14:23:09.562	0.4644893	4.70475	8.241094	0.18072571	0.15036632	0.03233432	0.4476872	4.758009	8.563369	Sitting_Type
14:23:09.583	0.4644893	4.70475	8.241094	0.18072571	0.15036632	0.03233432	0.4476872	4.758009	8.563369	Sitting_Type
14:23:09.604	0.34477556	4.8364353	7.798153	0.043281026	-0.05610614	0.025614802	0.371785	4.995925	8.430472	Sitting_Type
14:23:09.632	0.34477556	4.8364353	7.798153	0.043281026	-0.05610614	0.025614802	0.371785	4.995925	8.430472	Sitting_Type
14:23:09.653	0.34477556	4.8364353	7.798153	0.043281026	-0.05610614	0.025614802	0.371785	4.995925	8.430472	Sitting_Type
14:23:09.675	0.34477556	4.8364353	7.798153	0.043281026	-0.05610614	0.025614802	0.371785	4.995925	8.430472	Sitting_Type
14:23:09.696	0.34477556	4.8364353	7.798153	0.043281026	-0.05610614	0.025614802	0.371785	4.995925	8.430472	Sitting_Type
14:23:09.718	0.34477556	4.8364353	7.798153	0.043281026	-0.05610614	0.025614802	0.371785	4.995925	8.430472	Sitting_Type
14:23:09.740	0.34477556	4.8364353	7.798153	0.043281026	-0.05610614	0.025614802	0.371785	4.995925	8.430472	Sitting_Type
14:23:09.762	0.34477556	4.8364353	7.798153	0.043281026	-0.05610614	0.025614802	0.371785	4.995925	8.430472	Sitting_Type
14:23:09.785	0.31125572	4.8484063	8.13814	-0.009864252	-0.043888837	-0.017145766	0.38618645	4.9776416	8.440632	Sitting_Type
14:23:09.806	0.31125572	4.8484063	8.13814	-0.009864252	-0.043888837	-0.017145766	0.38618645	4.9776416	8.440632	Sitting_Type
14:23:09.827	0.31125572	4.8484063	8.13814	-0.009864252	-0.043888837	-0.017145766	0.38618645	4.9776416	8.440632	Sitting_Type
14:23:09.848	0.31125572	4.8484063	8.13814	-0.009864252	-0.043888837	-0.017145766	0.38618645	4.9776416	8.440632	Sitting_Type
14:23:09.874	0.31125572	4.8484063	8.13814	-0.009864252	-0.043888837	-0.017145766	0.38618645	4.9776416	8.440632	Sitting_Type
14:23:09.895	0.31125572	4.8484063	8.13814	-0.009864252	-0.043888837	-0.017145766	0.38618645	4.9776416	8.440632	Sitting_Type
14:23:09.917	0.31125572	4.8484063	8.13814	-0.009864252	-0.043888837	-0.017145766	0.38618645	4.9776416	8.440632	Sitting_Type
14:23:09.939	0.31125572	4.8484063	8.13814	-0.009864252	-0.043888837	-0.017145766	0.38618645	4.9776416	8.440632	Sitting_Type
14:23:09.963	0.24182175	4.7191157	8.193209	0.0005204572	0.1576967	0.04638422	0.2784848	5.0002365	8.431515	Sitting_Type
14:23:09.985	0.24182175	4.7191157	8.193209	0.0005204572	0.1576967	0.04638422	0.2784848	5.0002365	8.431515	Sitting_Type
14:23:10.009	0.24182175	4.7191157	8.193209	0.0005204572	0.1576967	0.04638422	0.2784848	5.0002365	8.431515	Sitting_Type
14:23:10.032	0.24182175	4.7191157	8.193209	0.0005204572	0.1576967	0.04638422	0.2784848	5.0002365	8.431515	Sitting_Type
14:23:10.053	0.24182175	4.7191157	8.193209	0.0005204572	0.1576967	0.04638422	0.2784848	5.0002365	8.431515	Sitting_Type
14:23:10.077	0.24182175	4.7191157	8.193209	0.0005204572	0.1576967	0.04638422	0.2784848	5.0002365	8.431515	Sitting_Type
14:23:10.098	0.24182175	4.7191157	8.193209	0.0005204572	0.1576967	0.04638422	0.2784848	5.0002365	8.431515	Sitting_Type
14:23:10.119	0.24182175	4.7191157	8.193209	0.0005204572	0.1576967	0.04638422	0.2784848	5.0002365	8.431515	Sitting_Type
14:23:10.140	0.17478207	4.9154463	8.253065	0.030452855	0.07095383	0.035388645	0.15270503	5.048825	8.405737	Sitting_Type
14:23:10.160	0.17478207	4.9154463	8.253065	0.030452855	0.07095383	0.035388645	0.15270503	5.048825	8.405737	Sitting_Type
14:23:10.181	0.17478207	4.9154463	8.253065	0.030452855	0.07095383	0.035388645	0.15270503	5.048825	8.405737	Sitting_Type
14:23:10.202	0.17478207	4.9154463	8.253065	0.030452855	0.07095383	0.035388645	0.15270503	5.048825	8.405737	Sitting_Type
14:23:10.223	0.17478207	4.9154463	8.253065	0.030452855	0.07095383	0.035388645	0.15270503	5.048825	8.405737	Sitting_Type
14:23:10.244	0.17478207	4.9154463	8.253065	0.030452855	0.07095383	0.035388645	0.15270503	5.048825	8.405737	Sitting_Type
14:23:10.265	0.17478207	4.9154463	8.253065	0.030452855	0.07095383	0.035388645	0.15270503	5.048825	8.405737	Sitting_Type
14:23:10.286	0.17478207	4.9154463	8.253065	0.030452855	0.07095383	0.035388645	0.15270503	5.048825	8.405737	Sitting_Type
14:23:10.307	0.17478207	4.9154463	8.253065	0.030452855	0.07095383	0.035388645	0.15270503	5.048825	8.405737	Sitting_Type
14:23:10.328	0.014365649	4.896292	7.982512	-0.02024896	0.012921633	-0.012869709	0.05717194	5.041429	8.411365	Sitting_Type
14:23:10.349	0.014365649	4.896292	7.982512	-0.02024896	0.012921633	-0.012869709	0.05717194	5.041429	8.411365	Sitting_Type
14:23:10.370	0.014365649	4.896292	7.982512	-0.02024896	0.012921633	-0.012869709	0.05717194	5.041429	8.411365	Sitting_Type
14:23:10.393	0.014365649	4.896292	7.982512	-0.02024896	0.012921633	-0.012869709	0.05717194	5.041429	8.411365	Sitting_Type
14:23:10.415	0.014365649	4.896292	7.982512	-0.02024896	0.012921633	-0.012869709	0.05717194	5.041429	8.411365	Sitting_Type
14:23:10.437	0.014365649	4.896292	7.982512	-0.02024896	0.012921633	-0.012869709	0.05717194	5.041429	8.411365	Sitting_Type
14:23:10.458	0.014365649	4.896292	7.982512	-0.02024896	0.012921633	-0.012869709	0.05717194	5.041429	8.411365	Sitting_Type
14:23:10.480	0.014365649	4.896292	7.982512	-0.02024896	0.012921633	-0.012869709	0.05717194	5.041429	8.411365	Sitting_Type
14:23:10.501	-0.011971374	4.8819265	8.111803	0.0035747832	0.047130086	0.0054562483	0.021914748	5.0258875	8.420825	Sitting_Type
14:23:10.522	-0.011971374	4.8819265	8.111803	0.0035747832	0.047130086	0.0054562483	0.021914748	5.0258875	8.420825	Sitting_Type
14:23:10.544	-0.011971374	4.8819265	8.111803	0.0035747832	0.047130086	0.0054562483	0.021914748	5.0258875	8.420825	Sitting_Type
14:23:10.565	-0.011971374	4.8819265	8.111803	0.0035747832	0.047130086	0.0054562483	0.021914748	5.0258875	8.420825	Sitting_Type
14:23:10.587	-0.011971374	4.8819265	8.111803	0.0035747832	0.047130086	0.0054562483	0.021914748	5.0258875	8.420825	Sitting_Type
14:23:10.610	-0.011971374	4.8819265	8.111803	0.0035747832	0.047130086	0.0054562483	0.021914748	5.0258875	8.420825	Sitting_Type
14:23:10.633	-0.011971374	4.8819265	8.111803	0.0035747832	0.047130086	0.0054562483	0.021914748	5.0258875	8.420825	Sitting_Type
14:23:10.655	-0.011971374	4.8819265	8.111803	0.0035747832	0.047130086	0.0054562483	0.021914748	5.0258875	8.420825	Sitting_Type
14:23:10.679	-0.07901107	4.869955	8.118986	-0.06484213	0.025138937	-0.005539326	0.001936521	5.007539	8.431779	Sitting_Type
14:23:10.702	-0.07901107	4.869955	8.118986	-0.06484213	0.025138937	-0.005539326	0.001936521	5.007539	8.431779	Sitting_Type
14:23:10.725	-0.07901107	4.869955	8.118986	-0.06484213	0.025138937	-0.005539326	0.001936521	5.007539	8.431779	Sitting_Type
14:23:10.747	-0.07901107	4.869955	8.118986	-0.06484213	0.025138937	-0.005539326	0.001936521	5.007539	8.431779	Sitting_Type
14:23:10.770	-0.07901107	4.869955	8.118986	-0.06484213	0.025138937	-0.005539326	0.001936521	5.007539	8.431779	Sitting_Type
14:23:10.794	-0.07901107	4.869955	8.118986	-0.06484213	0.025138937	-0.005539326	0.001936521	5.007539	8.431779	Sitting_Type
14:23:10.817	-0.07901107	4.869955	8.118986	-0.06484213	0.025138937	-0.005539326	0.001936521	5.007539	8.431779	Sitting_Type
14:23:10.843	-0.07901107	4.869955	8.118986	-0.06484213	0.025138937	-0.005539326	0.001936521	5.007539	8.431779	Sitting_Type
14:23:10.866	-0.04070267	4.7789726	8.269825	-0.066674724	9.346238e-05	0.020727878	-0.044598583	4.8994074	8.494948	Sitting_Type
14:23:10.889	-0.04070267	4.7789726	8.269825	-0.066674724	9.346238e-05	0.020727878	-0.044598583	4.8994074	8.494948	Sitting_Type
14:23:10.911	-0.04070267	4.7789726	8.269825	-0.066674724	9.346238e-05	0.020727878	-0.044598583	4.8994074	8.494948	Sitting_Type
14:23:10.934	-0.04070267	4.7789726	8.269825	-0.066674724	9.346238e-05	0.020727878	-0.044598583	4.8994074	8.494948	Sitting_Type
14:23:10.957	-0.04070267	4.7789726	8.269825	-0.066674724	9.346238e-05	0.020727878	-0.044598583	4.8994074	8.494948	Sitting_Type
14:23:10.979	-0.04070267	4.7789726	8.269825	-0.066674724	9.346238e-05	0.020727878	-0.044598583	4.8994074	8.494948	Sitting_Type
14:23:11.002	-0.04070267	4.7789726	8.269825	-0.066674724	9.346238e-05	0.020727878	-0.044598583	4.8994074	8.494948	Sitting_Type
14:23:11.025	-0.04070267	4.7789726	8.269825	-0.066674724	9.346238e-05	0.020727878	-0.044598583	4.8994074	8.494948	Sitting_Type
14:23:11.047	0.011971374	4.652076	8.365596	-0.02024896	-0.021897687	-0.003095865	-0.019337153	4.8307104	8.534294	Sitting_Type
14:23:11.070	0.011971374	4.652076	8.365596	-0.02024896	-0.021897687	-0.003095865	-0.019337153	4.8307104	8.534294	Sitting_Type
14:23:11.092	0.011971374	4.652076	8.365596	-0.02024896	-0.021897687	-0.003095865	-0.019337153	4.8307104	8.534294	Sitting_Type
14:23:11.115	0.011971374	4.652076	8.365596	-0.02024896	-0.021897687	-0.003095865	-0.019337153	4.8307104	8.534294	Sitting_Type
14:23:11.137	0.011971374	4.652076	8.365596	-0.02024896	-0.021897687	-0.003095865	-0.019337153	4.8307104	8.534294	Sitting_Type
14:23:11.160	0.011971374	4.652076	8.365596	-0.02024896	-0.021897687	-0.003095865	-0.019337153	4.8307104	8.534294	Sitting_Type
14:23:11.182	0.011971374	4.652076	8.365596	-0.02024896	-0.021897687	-0.003095865	-0.019337153	4.8307104	8.534294	Sitting_Type
14:23:11.205	0.011971374	4.652076	8.365596	-0.02024896	-0.021897687	-0.003095865	-0.019337153	4.8307104	8.534294	Sitting_Type
14:23:11.227	0.038308397	4.618556	8.023215	-0.0068099257	-0.14773594	-0.043412972	0.032993484	4.84374	8.526866	Sitting_Type
14:23:11.250	0.038308397	4.618556	8.023215	-0.0068099257	-0.14773594	-0.043412972	0.032993484	4.84374	8.526866	Sitting_Type
14:23:11.272	0.038308397	4.618556	8.023215	-0.0068099257	-0.14773594	-0.043412972	0.032993484	4.84374	8.526866	Sitting_Type
14:23:11.294	0.038308397	4.618556	8.023215	-0.0068099257	-0.14773594	-0.043412972	0.032993484	4.84374	8.526866	Sitting_Type
14:23:11.318	0.038308397	4.618556	8.023215	-0.0068099257	-0.14773594	-0.043412972	0.032993484	4.84374	8.526866	Sitting_Type
14:23:11.341	0.038308397	4.618556	8.023215	-0.0068099257	-0.14773594	-0.043412972	0.032993484	4.84374	8.526866	Sitting_Type
14:23:11.363	0.038308397	4.618556	8.023215	-0.0068099257	-0.14773594	-0.043412972	0.032993484	4.84374	8.526866	Sitting_Type
14:23:11.385	0.038308397	4.618556	8.023215	-0.0068099257	-0.14773594	-0.043412972	0.032993484	4.84374	8.526866	Sitting_Type
14:23:11.406	0.083799616	4.6760187	8.0687065	0.024955066	-0.0145673035	0.0060671135	0.0878966	4.8663464	8.513595	Sitting_Type
14:23:11.427	0.083799616	4.6760187	8.0687065	0.024955066	-0.0145673035	0.0060671135	0.0878966	4.8663464	8.513595	Sitting_Type
14:23:11.448	0.083799616	4.6760187	8.0687065	0.024955066	-0.0145673035	0.0060671135	0.0878966	4.8663464	8.513595	Sitting_Type
14:23:11.469	0.083799616	4.6760187	8.0687065	0.024955066	-0.0145673035	0.0060671135	0.0878966	4.8663464	8.513595	Sitting_Type
14:23:11.490	0.083799616	4.6760187	8.0687065	0.024955066	-0.0145673035	0.0060671135	0.0878966	4.8663464	8.513595	Sitting_Type
14:23:11.511	0.083799616	4.6760187	8.0687065	0.024955066	-0.0145673035	0.0060671135	0.0878966	4.8663464	8.513595	Sitting_Type
14:23:11.533	0.083799616	4.6760187	8.0687065	0.024955066	-0.0145673035	0.0060671135	0.0878966	4.8663464	8.513595	Sitting_Type
14:23:11.555	0.083799616	4.6760187	8.0687065	0.024955066	-0.0145673035	0.0060671135	0.0878966	4.8663464	8.513595	Sitting_Type
14:23:11.577	0.062251143	4.616162	8.145323	-0.037353188	-0.03533672	0.040886432	0.09423165	4.877364	8.50722	Sitting_Type
14:23:11.600	0.062251143	4.616162	8.145323	-0.037353188	-0.03533672	0.040886432	0.09423165	4.877364	8.50722	Sitting_Type
14:23:11.623	0.062251143	4.616162	8.145323	-0.037353188	-0.03533672	0.040886432	0.09423165	4.877364	8.50722	Sitting_Type
14:23:11.646	0.062251143	4.616162	8.145323	-0.037353188	-0.03533672	0.040886432	0.09423165	4.877364	8.50722	Sitting_Type
14:23:11.669	0.062251143	4.616162	8.145323	-0.037353188	-0.03533672	0.040886432	0.09423165	4.877364	8.50722	Sitting_Type
14:23:11.691	0.062251143	4.616162	8.145323	-0.037353188	-0.03533672	0.040886432	0.09423165	4.877364	8.50722	Sitting_Type
14:23:11.713	0.062251143	4.616162	8.145323	-0.037353188	-0.03533672	0.040886432	0.09423165	4.877364	8.50722	Sitting_Type
14:23:11.734	0.062251143	4.616162	8.145323	-0.037353188	-0.03533672	0.040886432	0.09423165	4.877364	8.50722	Sitting_Type
14:23:11.755	0.083799616	4.731087	8.164477	-0.011085982	-0.03167153	0.0030127873	0.12415742	4.9079604	8.489221	Sitting_Type
14:23:11.777	0.083799616	4.731087	8.164477	-0.011085982	-0.03167153	0.0030127873	0.12415742	4.9079604	8.489221	Sitting_Type
14:23:11.799	0.083799616	4.731087	8.164477	-0.011085982	-0.03167153	0.0030127873	0.12415742	4.9079604	8.489221	Sitting_Type
14:23:11.821	0.083799616	4.731087	8.164477	-0.011085982	-0.03167153	0.0030127873	0.12415742	4.9079604	8.489221	Sitting_Type
14:23:11.845	0.083799616	4.731087	8.164477	-0.011085982	-0.03167153	0.0030127873	0.12415742	4.9079604	8.489221	Sitting_Type
14:23:11.867	0.083799616	4.731087	8.164477	-0.011085982	-0.03167153	0.0030127873	0.12415742	4.9079604	8.489221	Sitting_Type
14:23:11.888	0.083799616	4.731087	8.164477	-0.011085982	-0.03167153	0.0030127873	0.12415742	4.9079604	8.489221	Sitting_Type
14:23:11.913	0.083799616	4.731087	8.164477	-0.011085982	-0.03167153	0.0030127873	0.12415742	4.9079604	8.489221	Sitting_Type
14:23:11.934	0.083799616	4.731087	8.164477	-0.011085982	-0.03167153	0.0030127873	0.12415742	4.9079604	8.489221	Sitting_Type
14:23:11.955	0.083799616	4.7286925	8.073495	0.024344202	0.025138937	0.0011801916	0.13000089	4.9101706	8.487854	Sitting_Type
14:23:11.976	0.083799616	4.7286925	8.073495	0.024344202	0.025138937	0.0011801916	0.13000089	4.9101706	8.487854	Sitting_Type
14:23:11.999	0.083799616	4.7286925	8.073495	0.024344202	0.025138937	0.0011801916	0.13000089	4.9101706	8.487854	Sitting_Type
14:23:12.022	0.083799616	4.7286925	8.073495	0.024344202	0.025138937	0.0011801916	0.13000089	4.9101706	8.487854	Sitting_Type
14:23:12.044	0.083799616	4.7286925	8.073495	0.024344202	0.025138937	0.0011801916	0.13000089	4.9101706	8.487854	Sitting_Type
14:23:12.068	0.083799616	4.7286925	8.073495	0.024344202	0.025138937	0.0011801916	0.13000089	4.9101706	8.487854	Sitting_Type
14:23:12.089	0.083799616	4.7286925	8.073495	0.024344202	0.025138937	0.0011801916	0.13000089	4.9101706	8.487854	Sitting_Type
14:23:12.111	0.083799616	4.7286925	8.073495	0.024344202	0.025138937	0.0011801916	0.13000089	4.9101706	8.487854	Sitting_Type
14:23:12.132	0.11492519	4.7334814	8.224334	-0.054457415	-0.067712575	-0.0122588435	0.13600992	4.9055257	8.490445	Sitting_Type
14:23:12.154	0.11492519	4.7334814	8.224334	-0.054457415	-0.067712575	-0.0122588435	0.13600992	4.9055257	8.490445	Sitting_Type
14:23:12.175	0.11492519	4.7334814	8.224334	-0.054457415	-0.067712575	-0.0122588435	0.13600992	4.9055257	8.490445	Sitting_Type
14:23:12.197	0.11492519	4.7334814	8.224334	-0.054457415	-0.067712575	-0.0122588435	0.13600992	4.9055257	8.490445	Sitting_Type
14:23:12.219	0.11492519	4.7334814	8.224334	-0.054457415	-0.067712575	-0.0122588435	0.13600992	4.9055257	8.490445	Sitting_Type
14:23:12.240	0.11492519	4.7334814	8.224334	-0.054457415	-0.067712575	-0.0122588435	0.13600992	4.9055257	8.490445	Sitting_Type
14:23:12.262	0.11492519	4.7334814	8.224334	-0.054457415	-0.067712575	-0.0122588435	0.13600992	4.9055257	8.490445	Sitting_Type
14:23:12.285	0.11492519	4.7334814	8.224334	-0.054457415	-0.067712575	-0.0122588435	0.13600992	4.9055257	8.490445	Sitting_Type
14:23:12.310	0.31125572	4.685596	8.183631	0.04144843	-0.13857295	-0.027530476	0.30977762	4.882764	8.499001	Sitting_Type
14:23:12.332	0.31125572	4.685596	8.183631	0.04144843	-0.13857295	-0.027530476	0.30977762	4.882764	8.499001	Sitting_Type
14:23:12.356	0.31125572	4.685596	8.183631	0.04144843	-0.13857295	-0.027530476	0.30977762	4.882764	8.499001	Sitting_Type
14:23:12.379	0.31125572	4.685596	8.183631	0.04144843	-0.13857295	-0.027530476	0.30977762	4.882764	8.499001	Sitting_Type
14:23:12.403	0.31125572	4.685596	8.183631	0.04144843	-0.13857295	-0.027530476	0.30977762	4.882764	8.499001	Sitting_Type
14:23:12.426	0.31125572	4.685596	8.183631	0.04144843	-0.13857295	-0.027530476	0.30977762	4.882764	8.499001	Sitting_Type
14:23:12.451	0.31125572	4.685596	8.183631	0.04144843	-0.13857295	-0.027530476	0.30977762	4.882764	8.499001	Sitting_Type
14:23:12.474	0.31125572	4.685596	8.183631	0.04144843	-0.13857295	-0.027530476	0.30977762	4.882764	8.499001	Sitting_Type
14:23:12.497	0.34956414	4.743058	8.200391	-0.028801074	0.01841942	0.012175766	0.4035903	4.921568	8.47264	Sitting_Type
14:23:12.521	0.34956414	4.743058	8.200391	-0.028801074	0.01841942	0.012175766	0.4035903	4.921568	8.47264	Sitting_Type
14:23:12.544	0.34956414	4.743058	8.200391	-0.028801074	0.01841942	0.012175766	0.4035903	4.921568	8.47264	Sitting_Type
14:23:12.567	0.34956414	4.743058	8.200391	-0.028801074	0.01841942	0.012175766	0.4035903	4.921568	8.47264	Sitting_Type
14:23:12.590	0.34956414	4.743058	8.200391	-0.028801074	0.01841942	0.012175766	0.4035903	4.921568	8.47264	Sitting_Type
14:23:12.613	0.34956414	4.743058	8.200391	-0.028801074	0.01841942	0.012175766	0.4035903	4.921568	8.47264	Sitting_Type
14:23:12.636	0.34956414	4.743058	8.200391	-0.028801074	0.01841942	0.012175766	0.4035903	4.921568	8.47264	Sitting_Type
14:23:12.657	0.36392978	4.7119327	8.372779	0.0011313224	0.05812566	0.0060671135	0.41620708	4.903955	8.482236	Sitting_Type
14:23:12.678	0.36392978	4.7119327	8.372779	0.0011313224	0.05812566	0.0060671135	0.41620708	4.903955	8.482236	Sitting_Type
14:23:12.699	0.36392978	4.7119327	8.372779	0.0011313224	0.05812566	0.0060671135	0.41620708	4.903955	8.482236	Sitting_Type
14:23:12.720	0.36392978	4.7119327	8.372779	0.0011313224	0.05812566	0.0060671135	0.41620708	4.903955	8.482236	Sitting_Type
14:23:12.741	0.36392978	4.7119327	8.372779	0.0011313224	0.05812566	0.0060671135	0.41620708	4.903955	8.482236	Sitting_Type
14:23:12.773	0.36392978	4.7119327	8.372779	0.0011313224	0.05812566	0.0060671135	0.41620708	4.903955	8.482236	Sitting_Type
14:23:12.795	0.36392978	4.7119327	8.372779	0.0011313224	0.05812566	0.0060671135	0.41620708	4.903955	8.482236	Sitting_Type
14:23:12.816	0.36392978	4.7119327	8.372779	0.0011313224	0.05812566	0.0060671135	0.41620708	4.903955	8.482236	Sitting_Type
14:23:12.838	0.3304099	4.745453	8.039975	0.0011313224	-0.039612778	0.0005693264	0.4336448	4.9149394	8.475003	Sitting_Type
14:23:12.861	0.3304099	4.745453	8.039975	0.0011313224	-0.039612778	0.0005693264	0.4336448	4.9149394	8.475003	Sitting_Type
14:23:12.883	0.3304099	4.745453	8.039975	0.0011313224	-0.039612778	0.0005693264	0.4336448	4.9149394	8.475003	Sitting_Type
14:23:12.906	0.3304099	4.745453	8.039975	0.0011313224	-0.039612778	0.0005693264	0.4336448	4.9149394	8.475003	Sitting_Type
14:23:12.929	0.3304099	4.745453	8.039975	0.0011313224	-0.039612778	0.0005693264	0.4336448	4.9149394	8.475003	Sitting_Type
14:23:12.952	0.3304099	4.745453	8.039975	0.0011313224	-0.039612778	0.0005693264	0.4336448	4.9149394	8.475003	Sitting_Type
14:23:12.974	0.3304099	4.745453	8.039975	0.0011313224	-0.039612778	0.0005693264	0.4336448	4.9149394	8.475003	Sitting_Type
14:23:12.995	0.3304099	4.745453	8.039975	0.0011313224	-0.039612778	0.0005693264	0.4336448	4.9149394	8.475003	Sitting_Type
14:23:13.015	0.45970076	4.7885494	7.903501	0.0011313224	-0.039612778	0.0005693264	0.4336448	4.9149394	8.475003	Sitting_Type
14:23:13.037	0.45970076	4.7885494	7.903501	0.004796514	-0.018232495	0.010954035	0.4611679	4.9382772	8.45997	Sitting_Type
14:23:13.059	0.45970076	4.7885494	7.903501	0.004796514	-0.018232495	0.010954035	0.4611679	4.9382772	8.45997	Sitting_Type
14:23:13.081	0.45970076	4.7885494	7.903501	0.004796514	-0.018232495	0.010954035	0.4611679	4.9382772	8.45997	Sitting_Type
14:23:13.104	0.45970076	4.7885494	7.903501	0.004796514	-0.018232495	0.010954035	0.4611679	4.9382772	8.45997	Sitting_Type
14:23:13.127	0.45970076	4.7885494	7.903501	0.004796514	-0.018232495	0.010954035	0.4611679	4.9382772	8.45997	Sitting_Type
14:23:13.149	0.45970076	4.7885494	7.903501	0.004796514	-0.018232495	0.010954035	0.4611679	4.9382772	8.45997	Sitting_Type
14:23:13.172	0.45970076	4.7885494	7.903501	0.004796514	-0.018232495	0.010954035	0.4611679	4.9382772	8.45997	Sitting_Type
14:23:13.195	0.45970076	4.7885494	7.903501	0.004796514	-0.018232495	0.010954035	0.4611679	4.9382772	8.45997	Sitting_Type
14:23:13.219	0.38068968	4.8843207	8.236305	-0.015972905	-0.0304498	-0.0165349	0.4552277	4.9712977	8.440931	Sitting_Type
14:23:13.240	0.38068968	4.8843207	8.236305	-0.015972905	-0.0304498	-0.0165349	0.4552277	4.9712977	8.440931	Sitting_Type
14:23:13.261	0.38068968	4.8843207	8.236305	-0.015972905	-0.0304498	-0.0165349	0.4552277	4.9712977	8.440931	Sitting_Type
14:23:13.282	0.38068968	4.8843207	8.236305	-0.015972905	-0.0304498	-0.0165349	0.4552277	4.9712977	8.440931	Sitting_Type
14:23:13.310	0.38068968	4.8843207	8.236305	-0.015972905	-0.0304498	-0.0165349	0.4552277	4.9712977	8.440931	Sitting_Type
14:23:13.331	0.38068968	4.8843207	8.236305	-0.015972905	-0.0304498	-0.0165349	0.4552277	4.9712977	8.440931	Sitting_Type
14:23:13.352	0.38068968	4.8843207	8.236305	-0.015972905	-0.0304498	-0.0165349	0.4552277	4.9712977	8.440931	Sitting_Type
14:23:13.374	0.38068968	4.8843207	8.236305	-0.015972905	-0.0304498	-0.0165349	0.4552277	4.9712977	8.440931	Sitting_Type
14:23:13.396	0.4285752	4.8579836	8.363202	0.02984199	-0.0585496	0.006677979	0.48567194	4.976698	8.436052	Sitting_Type
14:23:13.420	0.4285752	4.8579836	8.363202	0.02984199	-0.0585496	0.006677979	0.48567194	4.976698	8.436052	Sitting_Type
14:23:13.441	0.4285752	4.8579836	8.363202	0.02984199	-0.0585496	0.006677979	0.48567194	4.976698	8.436052	Sitting_Type
14:23:13.463	0.4285752	4.8579836	8.363202	0.02984199	-0.0585496	0.006677979	0.48567194	4.976698	8.436052	Sitting_Type
14:23:13.486	0.4285752	4.8579836	8.363202	0.02984199	-0.0585496	0.006677979	0.48567194	4.976698	8.436052	Sitting_Type
14:23:13.507	0.4285752	4.8579836	8.363202	0.02984199	-0.0585496	0.006677979	0.48567194	4.976698	8.436052	Sitting_Type
14:23:13.529	0.4285752	4.8579836	8.363202	0.02984199	-0.0585496	0.006677979	0.48567194	4.976698	8.436052	Sitting_Type
14:23:13.550	0.4285752	4.8579836	8.363202	0.02984199	-0.0585496	0.006677979	0.48567194	4.976698	8.436052	Sitting_Type
14:23:13.571	0.6368771	4.879532	7.9944835	0.07565688	-0.0023499988	-0.008593652	0.5525905	5.035393	8.397012	Sitting_Type
14:23:13.592	0.6368771	4.879532	7.9944835	0.07565688	-0.0023499988	-0.008593652	0.5525905	5.035393	8.397012	Sitting_Type
14:23:13.613	0.6368771	4.879532	7.9944835	0.07565688	-0.0023499988	-0.008593652	0.5525905	5.035393	8.397012	Sitting_Type
14:23:13.649	0.6368771	4.879532	7.9944835	0.07565688	-0.0023499988	-0.008593652	0.5525905	5.035393	8.397012	Sitting_Type
14:23:13.672	0.6368771	4.879532	7.9944835	0.07565688	-0.0023499988	-0.008593652	0.5525905	5.035393	8.397012	Sitting_Type
14:23:13.693	0.6368771	4.879532	7.9944835	0.07565688	-0.0023499988	-0.008593652	0.5525905	5.035393	8.397012	Sitting_Type
14:23:13.716	0.6368771	4.879532	7.9944835	0.07565688	-0.0023499988	-0.008593652	0.5525905	5.035393	8.397012	Sitting_Type
14:23:13.738	0.4956149	4.946572	8.051947	0.07565688	-0.0023499988	-0.008593652	0.5525905	5.035393	8.397012	Sitting_Type
14:23:13.761	0.4956149	4.946572	8.051947	0.045724485	-0.022508552	-0.024476148	0.5248618	5.0655804	8.380616	Sitting_Type
14:23:13.784	0.4956149	4.946572	8.051947	0.045724485	-0.022508552	-0.024476148	0.5248618	5.0655804	8.380616	Sitting_Type
14:23:13.806	0.4956149	4.946572	8.051947	0.045724485	-0.022508552	-0.024476148	0.5248618	5.0655804	8.380616	Sitting_Type
14:23:13.829	0.4956149	4.946572	8.051947	0.045724485	-0.022508552	-0.024476148	0.5248618	5.0655804	8.380616	Sitting_Type
14:23:13.851	0.4956149	4.946572	8.051947	0.045724485	-0.022508552	-0.024476148	0.5248618	5.0655804	8.380616	Sitting_Type
14:23:13.873	0.4956149	4.946572	8.051947	0.045724485	-0.022508552	-0.024476148	0.5248618	5.0655804	8.380616	Sitting_Type
14:23:13.898	0.4956149	4.946572	8.051947	0.045724485	-0.022508552	-0.024476148	0.5248618	5.0655804	8.380616	Sitting_Type
14:23:13.920	0.531529	4.9609375	8.315316	-0.0007012733	-0.011512978	-0.021421822	0.55303967	5.0876093	8.365446	Sitting_Type
14:23:13.941	0.531529	4.9609375	8.315316	-0.0007012733	-0.011512978	-0.021421822	0.55303967	5.0876093	8.365446	Sitting_Type
14:23:13.962	0.531529	4.9609375	8.315316	-0.0007012733	-0.011512978	-0.021421822	0.55303967	5.0876093	8.365446	Sitting_Type
14:23:13.983	0.531529	4.9609375	8.315316	-0.0007012733	-0.011512978	-0.021421822	0.55303967	5.0876093	8.365446	Sitting_Type
14:23:14.005	0.531529	4.9609375	8.315316	-0.0007012733	-0.011512978	-0.021421822	0.55303967	5.0876093	8.365446	Sitting_Type
14:23:14.028	0.531529	4.9609375	8.315316	-0.0007012733	-0.011512978	-0.021421822	0.55303967	5.0876093	8.365446	Sitting_Type
14:23:14.051	0.531529	4.9609375	8.315316	-0.0007012733	-0.011512978	-0.021421822	0.55303967	5.0876093	8.365446	Sitting_Type
14:23:14.077	0.531529	4.9609375	8.315316	-0.0007012733	-0.011512978	-0.021421822	0.55303967	5.0876093	8.365446	Sitting_Type
14:23:14.099	0.50998056	5.044737	8.214757	0.020068146	-0.022508552	-0.005539326	0.5660969	5.1087637	8.351671	Sitting_Type
14:23:14.121	0.50998056	5.044737	8.214757	0.020068146	-0.022508552	-0.005539326	0.5660969	5.1087637	8.351671	Sitting_Type
14:23:14.142	0.50998056	5.044737	8.214757	0.020068146	-0.022508552	-0.005539326	0.5660969	5.1087637	8.351671	Sitting_Type
14:23:14.164	0.50998056	5.044737	8.214757	0.020068146	-0.022508552	-0.005539326	0.5660969	5.1087637	8.351671	Sitting_Type
14:23:14.186	0.50998056	5.044737	8.214757	0.020068146	-0.022508552	-0.005539326	0.5660969	5.1087637	8.351671	Sitting_Type
14:23:14.208	0.50998056	5.044737	8.214757	0.020068146	-0.022508552	-0.005539326	0.5660969	5.1087637	8.351671	Sitting_Type
14:23:14.230	0.50998056	5.044737	8.214757	0.020068146	-0.022508552	-0.005539326	0.5660969	5.1087637	8.351671	Sitting_Type
14:23:14.253	0.50998056	5.044737	8.214757	0.020068146	-0.022508552	-0.005539326	0.5660969	5.1087637	8.351671	Sitting_Type
14:23:14.275	0.50998056	5.044737	8.214757	0.020068146	-0.022508552	-0.005539326	0.5660969	5.1087637	8.351671	Sitting_Type
14:23:14.299	0.4836435	4.9202347	8.10462	-0.024525018	-0.11597093	-0.097779974	0.618301	5.1614995	8.315467	Sitting_Type
14:23:14.322	0.4836435	4.9202347	8.10462	-0.024525018	-0.11597093	-0.097779974	0.618301	5.1614995	8.315467	Sitting_Type
14:23:14.345	0.4836435	4.9202347	8.10462	-0.024525018	-0.11597093	-0.097779974	0.618301	5.1614995	8.315467	Sitting_Type
14:23:14.368	0.4836435	4.9202347	8.10462	-0.024525018	-0.11597093	-0.097779974	0.618301	5.1614995	8.315467	Sitting_Type
14:23:14.390	0.4836435	4.9202347	8.10462	-0.024525018	-0.11597093	-0.097779974	0.618301	5.1614995	8.315467	Sitting_Type
14:23:14.414	0.4836435	4.9202347	8.10462	-0.024525018	-0.11597093	-0.097779974	0.618301	5.1614995	8.315467	Sitting_Type
14:23:14.441	0.4836435	4.9202347	8.10462	-0.024525018	-0.11597093	-0.097779974	0.618301	5.1614995	8.315467	Sitting_Type
14:23:14.462	0.7637737	5.095017	7.649708	-0.023914153	0.32385206	0.15511824	0.62957567	5.18872	8.29766	Sitting_Type
14:23:14.482	0.7637737	5.095017	7.649708	-0.023914153	0.32385206	0.15511824	0.62957567	5.18872	8.29766	Sitting_Type
14:23:14.504	0.7637737	5.095017	7.649708	-0.023914153	0.32385206	0.15511824	0.62957567	5.18872	8.29766	Sitting_Type
14:23:14.527	0.7637737	5.095017	7.649708	-0.023914153	0.32385206	0.15511824	0.62957567	5.18872	8.29766	Sitting_Type
14:23:14.551	0.7637737	5.095017	7.649708	-0.023914153	0.32385206	0.15511824	0.62957567	5.18872	8.29766	Sitting_Type
14:23:14.574	0.7637737	5.095017	7.649708	-0.023914153	0.32385206	0.15511824	0.62957567	5.18872	8.29766	Sitting_Type
14:23:14.597	0.7637737	5.095017	7.649708	-0.023914153	0.32385206	0.15511824	0.62957567	5.18872	8.29766	Sitting_Type
14:23:14.619	0.7637737	5.095017	7.649708	-0.023914153	0.32385206	0.15511824	0.62957567	5.18872	8.29766	Sitting_Type
14:23:14.641	-0.09577099	4.7885494	7.388732	0.07138083	0.40143192	0.15084217	0.0053119888	5.1193	8.364392	Sitting_Type
14:23:14.662	-0.09577099	4.7885494	7.388732	0.07138083	0.40143192	0.15084217	0.0053119888	5.1193	8.364392	Sitting_Type
14:23:14.684	-0.09577099	4.7885494	7.388732	0.07138083	0.40143192	0.15084217	0.0053119888	5.1193	8.364392	Sitting_Type
14:23:14.705	-0.09577099	4.7885494	7.388732	0.07138083	0.40143192	0.15084217	0.0053119888	5.1193	8.364392	Sitting_Type
14:23:14.726	-0.09577099	4.7885494	7.388732	0.07138083	0.40143192	0.15084217	0.0053119888	5.1193	8.364392	Sitting_Type
14:23:14.747	-0.09577099	4.7885494	7.388732	0.07138083	0.40143192	0.15084217	0.0053119888	5.1193	8.364392	Sitting_Type
14:23:14.768	-0.09577099	4.7885494	7.388732	0.07138083	0.40143192	0.15084217	0.0053119888	5.1193	8.364392	Sitting_Type
14:23:14.790	-0.09577099	4.7885494	7.388732	0.07138083	0.40143192	0.15084217	0.0053119888	5.1193	8.364392	Sitting_Type
14:23:14.812	-0.09577099	4.7885494	7.388732	0.07138083	0.40143192	0.15084217	0.0053119888	5.1193	8.364392	Sitting_Type
14:23:14.835	-0.08858817	5.047131	7.9777236	0.30106616	0.45030114	0.13495968	-0.32555825	5.1866865	8.316407	Sitting_Type
14:23:14.857	-0.08858817	5.047131	7.9777236	0.30106616	0.45030114	0.13495968	-0.32555825	5.1866865	8.316407	Sitting_Type
14:23:14.880	-0.08858817	5.047131	7.9777236	0.30106616	0.45030114	0.13495968	-0.32555825	5.1866865	8.316407	Sitting_Type
14:23:14.902	-0.08858817	5.047131	7.9777236	0.30106616	0.45030114	0.13495968	-0.32555825	5.1866865	8.316407	Sitting_Type
14:23:14.925	-0.08858817	5.047131	7.9777236	0.30106616	0.45030114	0.13495968	-0.32555825	5.1866865	8.316407	Sitting_Type
14:23:14.952	-0.08858817	5.047131	7.9777236	0.30106616	0.45030114	0.13495968	-0.32555825	5.1866865	8.316407	Sitting_Type
14:23:14.975	-0.08858817	5.047131	7.9777236	0.30106616	0.45030114	0.13495968	-0.32555825	5.1866865	8.316407	Sitting_Type
14:23:14.998	-0.9984126	5.648094	7.127756	0.30106616	0.45030114	0.13495968	-0.32555825	5.1866865	8.316407	Sitting_Type
14:23:15.022	-0.9984126	5.648094	7.127756	0.26624683	0.13814901	0.045773353	-0.7000226	5.6533265	7.982495	Sitting_Type
14:23:15.045	-0.9984126	5.648094	7.127756	0.26624683	0.13814901	0.045773353	-0.7000226	5.6533265	7.982495	Sitting_Type
14:23:15.066	-0.9984126	5.648094	7.127756	0.26624683	0.13814901	0.045773353	-0.7000226	5.6533265	7.982495	Sitting_Type
14:23:15.087	-0.9984126	5.648094	7.127756	0.26624683	0.13814901	0.045773353	-0.7000226	5.6533265	7.982495	Sitting_Type
14:23:15.108	-0.9984126	5.648094	7.127756	0.26624683	0.13814901	0.045773353	-0.7000226	5.6533265	7.982495	Sitting_Type
14:23:15.129	-0.9984126	5.648094	7.127756	0.26624683	0.13814901	0.045773353	-0.7000226	5.6533265	7.982495	Sitting_Type
14:23:15.150	-0.9984126	5.648094	7.127756	0.26624683	0.13814901	0.045773353	-0.7000226	5.6533265	7.982495	Sitting_Type
14:23:15.191	-0.74222517	5.648094	7.7071705	-0.08316808	-0.09092546	-0.022032687	-0.75205725	5.694116	7.9486957	Sitting_Type
14:23:15.214	-0.74222517	5.648094	7.7071705	-0.08316808	-0.09092546	-0.022032687	-0.75205725	5.694116	7.9486957	Sitting_Type
14:23:15.236	-0.74222517	5.648094	7.7071705	-0.08316808	-0.09092546	-0.022032687	-0.75205725	5.694116	7.9486957	Sitting_Type
14:23:15.258	-0.74222517	5.648094	7.7071705	-0.08316808	-0.09092546	-0.022032687	-0.75205725	5.694116	7.9486957	Sitting_Type
14:23:15.279	-0.74222517	5.648094	7.7071705	-0.08316808	-0.09092546	-0.022032687	-0.75205725	5.694116	7.9486957	Sitting_Type
14:23:15.300	-0.74222517	5.648094	7.7071705	-0.08316808	-0.09092546	-0.022032687	-0.75205725	5.694116	7.9486957	Sitting_Type
14:23:15.323	-0.74222517	5.648094	7.7071705	-0.08316808	-0.09092546	-0.022032687	-0.75205725	5.694116	7.9486957	Sitting_Type
14:23:15.345	-0.74222517	5.648094	7.7071705	-0.08316808	-0.09092546	-0.022032687	-0.75205725	5.694116	7.9486957	Sitting_Type
14:23:15.367	-0.82602483	5.609786	7.90829	-0.07033991	-0.043888837	-0.04096951	-0.66269207	5.6516805	7.986846	Sitting_Type
14:23:15.390	-0.82602483	5.609786	7.90829	-0.07033991	-0.043888837	-0.04096951	-0.66269207	5.6516805	7.986846	Sitting_Type
14:23:15.411	-0.82602483	5.609786	7.90829	-0.07033991	-0.043888837	-0.04096951	-0.66269207	5.6516805	7.986846	Sitting_Type
14:23:15.432	-0.82602483	5.609786	7.90829	-0.07033991	-0.043888837	-0.04096951	-0.66269207	5.6516805	7.986846	Sitting_Type
14:23:15.457	-0.82602483	5.609786	7.90829	-0.07033991	-0.043888837	-0.04096951	-0.66269207	5.6516805	7.986846	Sitting_Type
14:23:15.480	-0.82602483	5.609786	7.90829	-0.07033991	-0.043888837	-0.04096951	-0.66269207	5.6516805	7.986846	Sitting_Type
14:23:15.503	-0.82602483	5.609786	7.90829	-0.07033991	-0.043888837	-0.04096951	-0.66269207	5.6516805	7.986846	Sitting_Type
14:23:15.525	-0.82602483	5.609786	7.90829	-0.07033991	-0.043888837	-0.04096951	-0.66269207	5.6516805	7.986846	Sitting_Type
14:23:15.547	-0.66321415	5.401484	7.9681463	-0.049570493	-0.10008844	-0.02569788	-0.59453857	5.5966854	8.030812	Sitting_Type
14:23:15.570	-0.66321415	5.401484	7.9681463	-0.049570493	-0.10008844	-0.02569788	-0.59453857	5.5966854	8.030812	Sitting_Type
14:23:15.593	-0.66321415	5.401484	7.9681463	-0.049570493	-0.10008844	-0.02569788	-0.59453857	5.5966854	8.030812	Sitting_Type
14:23:15.616	-0.66321415	5.401484	7.9681463	-0.049570493	-0.10008844	-0.02569788	-0.59453857	5.5966854	8.030812	Sitting_Type
14:23:15.638	-0.66321415	5.401484	7.9681463	-0.049570493	-0.10008844	-0.02569788	-0.59453857	5.5966854	8.030812	Sitting_Type
14:23:15.660	-0.66321415	5.401484	7.9681463	-0.049570493	-0.10008844	-0.02569788	-0.59453857	5.5966854	8.030812	Sitting_Type
14:23:15.688	-0.66321415	5.401484	7.9681463	-0.049570493	-0.10008844	-0.02569788	-0.59453857	5.5966854	8.030812	Sitting_Type
14:23:15.710	-0.66321415	5.401484	7.9681463	-0.049570493	-0.10008844	-0.02569788	-0.59453857	5.5966854	8.030812	Sitting_Type
14:23:15.733	-0.4836435	5.355993	7.865193	-0.049570493	-0.09031459	-0.033028264	-0.4980495	5.5428367	8.074604	Sitting_Type
14:23:15.755	-0.4836435	5.355993	7.865193	-0.049570493	-0.09031459	-0.033028264	-0.4980495	5.5428367	8.074604	Sitting_Type
14:23:15.778	-0.4836435	5.355993	7.865193	-0.049570493	-0.09031459	-0.033028264	-0.4980495	5.5428367	8.074604	Sitting_Type
14:23:15.801	-0.4836435	5.355993	7.865193	-0.049570493	-0.09031459	-0.033028264	-0.4980495	5.5428367	8.074604	Sitting_Type
14:23:15.823	-0.4836435	5.355993	7.865193	-0.049570493	-0.09031459	-0.033028264	-0.4980495	5.5428367	8.074604	Sitting_Type
14:23:15.846	-0.4836435	5.355993	7.865193	-0.049570493	-0.09031459	-0.033028264	-0.4980495	5.5428367	8.074604	Sitting_Type
14:23:15.869	-0.4836435	5.355993	7.865193	-0.049570493	-0.09031459	-0.033028264	-0.4980495	5.5428367	8.074604	Sitting_Type
14:23:15.892	-0.4836435	5.355993	7.865193	-0.049570493	-0.09031459	-0.033028264	-0.4980495	5.5428367	8.074604	Sitting_Type
14:23:15.914	-0.45251793	5.1883936	8.056735	-0.15280671	-0.12207959	-0.015924035	-0.4073162	5.452215	8.141117	Sitting_Type
14:23:15.937	-0.45251793	5.1883936	8.056735	-0.15280671	-0.12207959	-0.015924035	-0.4073162	5.452215	8.141117	Sitting_Type
14:23:15.960	-0.45251793	5.1883936	8.056735	-0.15280671	-0.12207959	-0.015924035	-0.4073162	5.452215	8.141117	Sitting_Type
14:23:15.982	-0.45251793	5.1883936	8.056735	-0.15280671	-0.12207959	-0.015924035	-0.4073162	5.452215	8.141117	Sitting_Type
14:23:16.005	-0.45251793	5.1883936	8.056735	-0.15280671	-0.12207959	-0.015924035	-0.4073162	5.452215	8.141117	Sitting_Type
14:23:16.029	-0.45251793	5.1883936	8.056735	-0.15280671	-0.12207959	-0.015924035	-0.4073162	5.452215	8.141117	Sitting_Type
14:23:16.053	-0.45251793	5.1883936	8.056735	-0.15280671	-0.12207959	-0.015924035	-0.4073162	5.452215	8.141117	Sitting_Type
14:23:16.076	-0.45251793	5.1883936	8.056735	-0.15280671	-0.12207959	-0.015924035	-0.4073162	5.452215	8.141117	Sitting_Type
14:23:16.099	-0.29689008	5.130931	8.267431	0.10497842	-0.122690454	-0.055630274	-0.21633185	5.1425557	8.347317	Sitting_Type
14:23:16.121	-0.29689008	5.130931	8.267431	0.10497842	-0.122690454	-0.055630274	-0.21633185	5.1425557	8.347317	Sitting_Type
14:23:16.146	-0.29689008	5.130931	8.267431	0.10497842	-0.122690454	-0.055630274	-0.21633185	5.1425557	8.347317	Sitting_Type
14:23:16.170	-0.29689008	5.130931	8.267431	0.10497842	-0.122690454	-0.055630274	-0.21633185	5.1425557	8.347317	Sitting_Type
14:23:16.192	-0.29689008	5.130931	8.267431	0.10497842	-0.122690454	-0.055630274	-0.21633185	5.1425557	8.347317	Sitting_Type
14:23:16.217	-0.29689008	5.130931	8.267431	0.10497842	-0.122690454	-0.055630274	-0.21633185	5.1425557	8.347317	Sitting_Type
14:23:16.239	-0.29689008	5.130931	8.267431	0.10497842	-0.122690454	-0.055630274	-0.21633185	5.1425557	8.347317	Sitting_Type
14:23:16.263	-0.26097596	4.9010806	8.150111	-0.0178055	-0.009680382	0.004845383	-0.20854133	5.089632	8.379889	Sitting_Type
14:23:16.286	-0.26097596	4.9010806	8.150111	-0.0178055	-0.009680382	0.004845383	-0.20854133	5.089632	8.379889	Sitting_Type
14:23:16.309	-0.26097596	4.9010806	8.150111	-0.0178055	-0.009680382	0.004845383	-0.20854133	5.089632	8.379889	Sitting_Type
14:23:16.332	-0.26097596	4.9010806	8.150111	-0.0178055	-0.009680382	0.004845383	-0.20854133	5.089632	8.379889	Sitting_Type
14:23:16.354	-0.26097596	4.9010806	8.150111	-0.0178055	-0.009680382	0.004845383	-0.20854133	5.089632	8.379889	Sitting_Type
14:23:16.378	-0.26097596	4.9010806	8.150111	-0.0178055	-0.009680382	0.004845383	-0.20854133	5.089632	8.379889	Sitting_Type
14:23:16.400	-0.26097596	4.9010806	8.150111	-0.0178055	-0.009680382	0.004845383	-0.20854133	5.089632	8.379889	Sitting_Type
14:23:16.423	-0.26097596	4.9010806	8.150111	-0.0178055	-0.009680382	0.004845383	-0.20854133	5.089632	8.379889	Sitting_Type
14:23:16.446	-0.28013015	4.8915033	8.107015	-0.039185785	0.19129428	0.062266715	-0.3151875	5.065112	8.391401	Sitting_Type
14:23:16.469	-0.28013015	4.8915033	8.107015	-0.039185785	0.19129428	0.062266715	-0.3151875	5.065112	8.391401	Sitting_Type
14:23:16.492	-0.28013015	4.8915033	8.107015	-0.039185785	0.19129428	0.062266715	-0.3151875	5.065112	8.391401	Sitting_Type
14:23:16.514	-0.28013015	4.8915033	8.107015	-0.039185785	0.19129428	0.062266715	-0.3151875	5.065112	8.391401	Sitting_Type
14:23:16.537	-0.28013015	4.8915033	8.107015	-0.039185785	0.19129428	0.062266715	-0.3151875	5.065112	8.391401	Sitting_Type
14:23:16.560	-0.28013015	4.8915033	8.107015	-0.039185785	0.19129428	0.062266715	-0.3151875	5.065112	8.391401	Sitting_Type
14:23:16.581	-0.28013015	4.8915033	8.107015	-0.039185785	0.19129428	0.062266715	-0.3151875	5.065112	8.391401	Sitting_Type
14:23:16.602	-0.28013015	4.8915033	8.107015	-0.039185785	0.19129428	0.062266715	-0.3151875	5.065112	8.391401	Sitting_Type
14:23:16.625	-0.45730647	4.8579836	8.224334	-0.022692423	-0.011512978	-0.020810956	-0.39988866	5.014522	8.418137	Sitting_Type
14:23:16.646	-0.45730647	4.8579836	8.224334	-0.022692423	-0.011512978	-0.020810956	-0.39988866	5.014522	8.418137	Sitting_Type
14:23:16.667	-0.45730647	4.8579836	8.224334	-0.022692423	-0.011512978	-0.020810956	-0.39988866	5.014522	8.418137	Sitting_Type
14:23:16.688	-0.45730647	4.8579836	8.224334	-0.022692423	-0.011512978	-0.020810956	-0.39988866	5.014522	8.418137	Sitting_Type
14:23:16.709	-0.45730647	4.8579836	8.224334	-0.022692423	-0.011512978	-0.020810956	-0.39988866	5.014522	8.418137	Sitting_Type
14:23:16.738	-0.45730647	4.8579836	8.224334	-0.022692423	-0.011512978	-0.020810956	-0.39988866	5.014522	8.418137	Sitting_Type
14:23:16.758	-0.45730647	4.8579836	8.224334	-0.022692423	-0.011512978	-0.020810956	-0.39988866	5.014522	8.418137	Sitting_Type
14:23:16.779	-0.45730647	4.8579836	8.224334	-0.022692423	-0.011512978	-0.020810956	-0.39988866	5.014522	8.418137	Sitting_Type
14:23:16.802	-0.32801566	5.008823	8.241094	0.119028315	-0.118414395	-0.067236714	-0.20692295	5.1088815	8.368205	Sitting_Type
14:23:16.825	-0.32801566	5.008823	8.241094	0.119028315	-0.118414395	-0.067236714	-0.20692295	5.1088815	8.368205	Sitting_Type
14:23:16.848	-0.32801566	5.008823	8.241094	0.119028315	-0.118414395	-0.067236714	-0.20692295	5.1088815	8.368205	Sitting_Type
14:23:16.871	-0.32801566	5.008823	8.241094	0.119028315	-0.118414395	-0.067236714	-0.20692295	5.1088815	8.368205	Sitting_Type
14:23:16.892	-0.32801566	5.008823	8.241094	0.119028315	-0.118414395	-0.067236714	-0.20692295	5.1088815	8.368205	Sitting_Type
14:23:16.913	-0.32801566	5.008823	8.241094	0.119028315	-0.118414395	-0.067236714	-0.20692295	5.1088815	8.368205	Sitting_Type
14:23:16.934	-0.32801566	5.008823	8.241094	0.119028315	-0.118414395	-0.067236714	-0.20692295	5.1088815	8.368205	Sitting_Type
14:23:16.961	-0.32801566	5.008823	8.241094	0.119028315	-0.118414395	-0.067236714	-0.20692295	5.1088815	8.368205	Sitting_Type
14:23:16.982	-0.21069619	4.9585433	8.078283	0.015181223	0.06179085	0.017673554	-0.17495821	5.164058	8.335	Sitting_Type
14:23:17.003	-0.21069619	4.9585433	8.078283	0.015181223	0.06179085	0.017673554	-0.17495821	5.164058	8.335	Sitting_Type
14:23:17.024	-0.21069619	4.9585433	8.078283	0.015181223	0.06179085	0.017673554	-0.17495821	5.164058	8.335	Sitting_Type
14:23:17.045	-0.21069619	4.9585433	8.078283	0.015181223	0.06179085	0.017673554	-0.17495821	5.164058	8.335	Sitting_Type
14:23:17.066	-0.21069619	4.9585433	8.078283	0.015181223	0.06179085	0.017673554	-0.17495821	5.164058	8.335	Sitting_Type
14:23:17.087	-0.21069619	4.9585433	8.078283	0.015181223	0.06179085	0.017673554	-0.17495821	5.164058	8.335	Sitting_Type
14:23:17.128	-0.21069619	4.9585433	8.078283	0.015181223	0.06179085	0.017673554	-0.17495821	5.164058	8.335	Sitting_Type
14:23:17.150	-0.21069619	4.9585433	8.078283	0.015181223	0.06179085	0.017673554	-0.17495821	5.164058	8.335	Sitting_Type
14:23:17.171	-0.105348095	4.9633317	8.126168	0.00662911	-0.026784608	-0.0006524041	-0.14851576	5.141167	8.349651	Sitting_Type
14:23:17.192	-0.105348095	4.9633317	8.126168	0.00662911	-0.026784608	-0.0006524041	-0.14851576	5.141167	8.349651	Sitting_Type
14:23:17.214	-0.105348095	4.9633317	8.126168	0.00662911	-0.026784608	-0.0006524041	-0.14851576	5.141167	8.349651	Sitting_Type
14:23:17.237	-0.105348095	4.9633317	8.126168	0.00662911	-0.026784608	-0.0006524041	-0.14851576	5.141167	8.349651	Sitting_Type
14:23:17.259	-0.105348095	4.9633317	8.126168	0.00662911	-0.026784608	-0.0006524041	-0.14851576	5.141167	8.349651	Sitting_Type
14:23:17.282	-0.105348095	4.9633317	8.126168	0.00662911	-0.026784608	-0.0006524041	-0.14851576	5.141167	8.349651	Sitting_Type
14:23:17.304	-0.105348095	4.9633317	8.126168	0.00662911	-0.026784608	-0.0006524041	-0.14851576	5.141167	8.349651	Sitting_Type
14:23:17.325	-0.105348095	4.9633317	8.126168	0.00662911	-0.026784608	-0.0006524041	-0.14851576	5.141167	8.349651	Sitting_Type
14:23:17.346	-0.10055954	4.9944572	7.877164	-0.028801074	-0.10558623	-0.047078162	-0.03717223	5.129995	8.357758	Sitting_Type
14:23:17.368	-0.10055954	4.9944572	7.877164	-0.028801074	-0.10558623	-0.047078162	-0.03717223	5.129995	8.357758	Sitting_Type
14:23:17.390	-0.10055954	4.9944572	7.877164	-0.028801074	-0.10558623	-0.047078162	-0.03717223	5.129995	8.357758	Sitting_Type
14:23:17.412	-0.10055954	4.9944572	7.877164	-0.028801074	-0.10558623	-0.047078162	-0.03717223	5.129995	8.357758	Sitting_Type
14:23:17.435	-0.10055954	4.9944572	7.877164	-0.028801074	-0.10558623	-0.047078162	-0.03717223	5.129995	8.357758	Sitting_Type
14:23:17.458	-0.10055954	4.9944572	7.877164	-0.028801074	-0.10558623	-0.047078162	-0.03717223	5.129995	8.357758	Sitting_Type
14:23:17.481	-0.10055954	4.9944572	7.877164	-0.028801074	-0.10558623	-0.047078162	-0.03717223	5.129995	8.357758	Sitting_Type
14:23:17.505	-0.10055954	4.9944572	7.877164	-0.028801074	-0.10558623	-0.047078162	-0.03717223	5.129995	8.357758	Sitting_Type
14:23:17.527	0.045491222	4.9872746	8.164477	0.05000054	0.06423432	0.025614802	-0.01946224	5.1299458	8.357847	Sitting_Type
14:23:17.550	0.045491222	4.9872746	8.164477	0.05000054	0.06423432	0.025614802	-0.01946224	5.1299458	8.357847	Sitting_Type
14:23:17.574	0.045491222	4.9872746	8.164477	0.05000054	0.06423432	0.025614802	-0.01946224	5.1299458	8.357847	Sitting_Type
14:23:17.597	0.045491222	4.9872746	8.164477	0.05000054	0.06423432	0.025614802	-0.01946224	5.1299458	8.357847	Sitting_Type
14:23:17.628	0.045491222	4.9872746	8.164477	0.05000054	0.06423432	0.025614802	-0.01946224	5.1299458	8.357847	Sitting_Type
14:23:17.649	0.045491222	4.9872746	8.164477	0.05000054	0.06423432	0.025614802	-0.01946224	5.1299458	8.357847	Sitting_Type
14:23:17.670	0.045491222	4.9872746	8.164477	0.05000054	0.06423432	0.025614802	-0.01946224	5.1299458	8.357847	Sitting_Type
14:23:17.696	0.045491222	4.9872746	8.164477	0.05000054	0.06423432	0.025614802	-0.01946224	5.1299458	8.357847	Sitting_Type
14:23:17.717	-0.14365649	4.992063	7.9418097	-0.026357615	-0.024952013	-0.026919609	-0.022971565	5.169781	8.333258	Sitting_Type
14:23:17.739	-0.14365649	4.992063	7.9418097	-0.026357615	-0.024952013	-0.026919609	-0.022971565	5.169781	8.333258	Sitting_Type
14:23:17.760	-0.14365649	4.992063	7.9418097	-0.026357615	-0.024952013	-0.026919609	-0.022971565	5.169781	8.333258	Sitting_Type
14:23:17.781	-0.14365649	4.992063	7.9418097	-0.026357615	-0.024952013	-0.026919609	-0.022971565	5.169781	8.333258	Sitting_Type
14:23:17.804	-0.14365649	4.992063	7.9418097	-0.026357615	-0.024952013	-0.026919609	-0.022971565	5.169781	8.333258	Sitting_Type
14:23:17.827	-0.14365649	4.992063	7.9418097	-0.026357615	-0.024952013	-0.026919609	-0.022971565	5.169781	8.333258	Sitting_Type
14:23:17.850	-0.14365649	4.992063	7.9418097	-0.026357615	-0.024952013	-0.026919609	-0.022971565	5.169781	8.333258	Sitting_Type
14:23:17.881	0.21309046	5.0375543	7.901107	-0.027579343	-0.21798542	-0.036693454	0.20276509	5.1700954	8.330628	Sitting_Type
14:23:17.906	0.21309046	5.0375543	7.901107	-0.027579343	-0.21798542	-0.036693454	0.20276509	5.1700954	8.330628	Sitting_Type
14:23:17.926	0.21309046	5.0375543	7.901107	-0.027579343	-0.21798542	-0.036693454	0.20276509	5.1700954	8.330628	Sitting_Type
14:23:17.947	0.21309046	5.0375543	7.901107	-0.027579343	-0.21798542	-0.036693454	0.20276509	5.1700954	8.330628	Sitting_Type
14:23:17.968	0.21309046	5.0375543	7.901107	-0.027579343	-0.21798542	-0.036693454	0.20276509	5.1700954	8.330628	Sitting_Type
14:23:17.990	0.21309046	5.0375543	7.901107	-0.027579343	-0.21798542	-0.036693454	0.20276509	5.1700954	8.330628	Sitting_Type
14:23:18.012	0.21309046	5.0375543	7.901107	-0.027579343	-0.21798542	-0.036693454	0.20276509	5.1700954	8.330628	Sitting_Type
14:23:18.035	0.21309046	5.0375543	7.901107	-0.027579343	-0.21798542	-0.036693454	0.20276509	5.1700954	8.330628	Sitting_Type
14:23:18.057	0.21309046	5.0375543	7.901107	-0.027579343	-0.21798542	-0.036693454	0.20276509	5.1700954	8.330628	Sitting_Type
14:23:18.079	0.4860378	4.9992456	8.243488	0.013959493	-0.06710172	-0.031195667	0.39901745	5.1709247	8.32302	Sitting_Type
14:23:18.100	0.4860378	4.9992456	8.243488	0.013959493	-0.06710172	-0.031195667	0.39901745	5.1709247	8.32302	Sitting_Type
14:23:18.121	0.4860378	4.9992456	8.243488	0.013959493	-0.06710172	-0.031195667	0.39901745	5.1709247	8.32302	Sitting_Type
14:23:18.143	0.4860378	4.9992456	8.243488	0.013959493	-0.06710172	-0.031195667	0.39901745	5.1709247	8.32302	Sitting_Type
14:23:18.163	0.4860378	4.9992456	8.243488	0.013959493	-0.06710172	-0.031195667	0.39901745	5.1709247	8.32302	Sitting_Type
14:23:18.185	0.4860378	4.9992456	8.243488	0.013959493	-0.06710172	-0.031195667	0.39901745	5.1709247	8.32302	Sitting_Type
14:23:18.206	0.4860378	4.9992456	8.243488	0.013959493	-0.06710172	-0.031195667	0.39901745	5.1709247	8.32302	Sitting_Type
14:23:18.228	0.4860378	4.9992456	8.243488	0.013959493	-0.06710172	-0.031195667	0.39901745	5.1709247	8.32302	Sitting_Type
14:23:18.250	0.3328042	5.0184	7.8723755	0.010294301	-0.023119418	-0.019589227	0.38922977	5.220257	8.292633	Sitting_Type
14:23:18.271	0.3328042	5.0184	7.8723755	0.010294301	-0.023119418	-0.019589227	0.38922977	5.220257	8.292633	Sitting_Type
14:23:18.294	0.3328042	5.0184	7.8723755	0.010294301	-0.023119418	-0.019589227	0.38922977	5.220257	8.292633	Sitting_Type
14:23:18.316	0.3328042	5.0184	7.8723755	0.010294301	-0.023119418	-0.019589227	0.38922977	5.220257	8.292633	Sitting_Type
14:23:18.338	0.3328042	5.0184	7.8723755	0.010294301	-0.023119418	-0.019589227	0.38922977	5.220257	8.292633	Sitting_Type
14:23:18.360	0.3328042	5.0184	7.8723755	0.010294301	-0.023119418	-0.019589227	0.38922977	5.220257	8.292633	Sitting_Type
14:23:18.381	0.3328042	5.0184	7.8723755	0.010294301	-0.023119418	-0.019589227	0.38922977	5.220257	8.292633	Sitting_Type
14:23:18.402	0.3328042	5.0184	7.8723755	0.010294301	-0.023119418	-0.019589227	0.38922977	5.220257	8.292633	Sitting_Type
14:23:18.423	0.54828894	5.1189594	7.4246464	0.067104764	-0.021897687	0.00912144	0.45378247	5.258859	8.264917	Sitting_Type
14:23:18.443	0.54828894	5.1189594	7.4246464	0.067104764	-0.021897687	0.00912144	0.45378247	5.258859	8.264917	Sitting_Type
14:23:18.464	0.54828894	5.1189594	7.4246464	0.067104764	-0.021897687	0.00912144	0.45378247	5.258859	8.264917	Sitting_Type
14:23:18.485	0.54828894	5.1189594	7.4246464	0.067104764	-0.021897687	0.00912144	0.45378247	5.258859	8.264917	Sitting_Type
14:23:18.518	0.54828894	5.1189594	7.4246464	0.067104764	-0.021897687	0.00912144	0.45378247	5.258859	8.264917	Sitting_Type
14:23:18.540	0.54828894	5.1189594	7.4246464	0.067104764	-0.021897687	0.00912144	0.45378247	5.258859	8.264917	Sitting_Type
14:23:18.562	0.54828894	5.1189594	7.4246464	0.067104764	-0.021897687	0.00912144	0.45378247	5.258859	8.264917	Sitting_Type
14:23:18.585	0.54828894	5.1189594	7.4246464	0.067104764	-0.021897687	0.00912144	0.45378247	5.258859	8.264917	Sitting_Type
14:23:18.608	0.38787252	5.030371	8.025609	0.030452855	0.067288645	0.0146192275	0.36972296	5.243162	8.279063	Sitting_Type
14:23:18.631	0.38787252	5.030371	8.025609	0.030452855	0.067288645	0.0146192275	0.36972296	5.243162	8.279063	Sitting_Type
14:23:18.653	0.38787252	5.030371	8.025609	0.030452855	0.067288645	0.0146192275	0.36972296	5.243162	8.279063	Sitting_Type
14:23:18.674	0.38787252	5.030371	8.025609	0.030452855	0.067288645	0.0146192275	0.36972296	5.243162	8.279063	Sitting_Type
14:23:18.695	0.38787252	5.030371	8.025609	0.030452855	0.067288645	0.0146192275	0.36972296	5.243162	8.279063	Sitting_Type
14:23:18.717	0.38787252	5.030371	8.025609	0.030452855	0.067288645	0.0146192275	0.36972296	5.243162	8.279063	Sitting_Type
14:23:18.738	0.38787252	5.030371	8.025609	0.030452855	0.067288645	0.0146192275	0.36972296	5.243162	8.279063	Sitting_Type
14:23:18.758	0.38787252	5.030371	8.025609	0.030452855	0.067288645	0.0146192275	0.36972296	5.243162	8.279063	Sitting_Type
14:23:18.779	0.22266756	5.0854397	7.84125	-0.06911818	0.4722923	0.17833112	0.1835488	5.2607946	8.274097	Sitting_Type
14:23:18.800	0.22266756	5.0854397	7.84125	-0.06911818	0.4722923	0.17833112	0.1835488	5.2607946	8.274097	Sitting_Type
14:23:18.823	0.22266756	5.0854397	7.84125	-0.06911818	0.4722923	0.17833112	0.1835488	5.2607946	8.274097	Sitting_Type
14:23:18.845	0.22266756	5.0854397	7.84125	-0.06911818	0.4722923	0.17833112	0.1835488	5.2607946	8.274097	Sitting_Type
14:23:18.868	0.22266756	5.0854397	7.84125	-0.06911818	0.4722923	0.17833112	0.1835488	5.2607946	8.274097	Sitting_Type
14:23:18.890	0.22266756	5.0854397	7.84125	-0.06911818	0.4722923	0.17833112	0.1835488	5.2607946	8.274097	Sitting_Type
14:23:18.911	0.22266756	5.0854397	7.84125	-0.06911818	0.4722923	0.17833112	0.1835488	5.2607946	8.274097	Sitting_Type
14:23:18.932	0.22266756	5.0854397	7.84125	-0.06911818	0.4722923	0.17833112	0.1835488	5.2607946	8.274097	Sitting_Type
14:23:18.953	0.22266756	5.0854397	7.84125	-0.06911818	0.4722923	0.17833112	0.1835488	5.2607946	8.274097	Sitting_Type
14:23:18.974	-0.28731298	4.9992456	8.066312	-0.009864252	-0.015178168	0.0127866315	-0.2171829	5.1390486	8.349453	Sitting_Type
14:23:18.996	-0.28731298	4.9992456	8.066312	-0.009864252	-0.015178168	0.0127866315	-0.2171829	5.1390486	8.349453	Sitting_Type
14:23:19.017	-0.28731298	4.9992456	8.066312	-0.009864252	-0.015178168	0.0127866315	-0.2171829	5.1390486	8.349453	Sitting_Type
14:23:19.039	-0.28731298	4.9992456	8.066312	-0.009864252	-0.015178168	0.0127866315	-0.2171829	5.1390486	8.349453	Sitting_Type
14:23:19.062	-0.28731298	4.9992456	8.066312	-0.009864252	-0.015178168	0.0127866315	-0.2171829	5.1390486	8.349453	Sitting_Type
14:23:19.085	-0.28731298	4.9992456	8.066312	-0.009864252	-0.015178168	0.0127866315	-0.2171829	5.1390486	8.349453	Sitting_Type
14:23:19.107	-0.28731298	4.9992456	8.066312	-0.009864252	-0.015178168	0.0127866315	-0.2171829	5.1390486	8.349453	Sitting_Type
14:23:19.129	-0.28731298	4.9992456	8.066312	-0.009864252	-0.015178168	0.0127866315	-0.2171829	5.1390486	8.349453	Sitting_Type
14:23:19.151	-1.3072741	5.652883	7.7742105	0.24975348	0.74290556	0.20765264	-0.66300637	5.482723	8.103733	Sitting_Type
14:23:19.174	-1.3072741	5.652883	7.7742105	0.24975348	0.74290556	0.20765264	-0.66300637	5.482723	8.103733	Sitting_Type
14:23:19.197	-1.3072741	5.652883	7.7742105	0.24975348	0.74290556	0.20765264	-0.66300637	5.482723	8.103733	Sitting_Type
14:23:19.220	-1.3072741	5.652883	7.7742105	0.24975348	0.74290556	0.20765264	-0.66300637	5.482723	8.103733	Sitting_Type
14:23:19.243	-1.3072741	5.652883	7.7742105	0.24975348	0.74290556	0.20765264	-0.66300637	5.482723	8.103733	Sitting_Type
14:23:19.265	-1.3072741	5.652883	7.7742105	0.24975348	0.74290556	0.20765264	-0.66300637	5.482723	8.103733	Sitting_Type
14:23:19.289	-1.3072741	5.652883	7.7742105	0.24975348	0.74290556	0.20765264	-0.66300637	5.482723	8.103733	Sitting_Type
14:23:19.311	-1.3072741	5.652883	7.7742105	0.24975348	0.74290556	0.20765264	-0.66300637	5.482723	8.103733	Sitting_Type
14:23:19.334	-1.1157321	5.7630196	7.415069	0.21554503	0.06912124	0.02194961	-0.97641253	5.8348203	7.821242	Sitting_Type
14:23:19.357	-1.1157321	5.7630196	7.415069	0.21554503	0.06912124	0.02194961	-0.97641253	5.8348203	7.821242	Sitting_Type
14:23:19.378	-1.1157321	5.7630196	7.415069	0.21554503	0.06912124	0.02194961	-0.97641253	5.8348203	7.821242	Sitting_Type
14:23:19.399	-1.1157321	5.7630196	7.415069	0.21554503	0.06912124	0.02194961	-0.97641253	5.8348203	7.821242	Sitting_Type
14:23:19.420	-1.1157321	5.7630196	7.415069	0.21554503	0.06912124	0.02194961	-0.97641253	5.8348203	7.821242	Sitting_Type
14:23:19.441	-1.1157321	5.7630196	7.415069	0.21554503	0.06912124	0.02194961	-0.97641253	5.8348203	7.821242	Sitting_Type
14:23:19.461	-1.1157321	5.7630196	7.415069	0.21554503	0.06912124	0.02194961	-0.97641253	5.8348203	7.821242	Sitting_Type
14:23:19.520	-1.010384	5.7127395	7.4868975	-0.065452985	-0.13979468	-0.030584801	-0.92031133	5.8415422	7.823023	Sitting_Type
14:23:19.554	-1.010384	5.7127395	7.4868975	-0.065452985	-0.13979468	-0.030584801	-0.92031133	5.8415422	7.823023	Sitting_Type
14:23:19.587	-1.010384	5.7127395	7.4868975	-0.065452985	-0.13979468	-0.030584801	-0.92031133	5.8415422	7.823023	Sitting_Type
14:23:19.621	-1.010384	5.7127395	7.4868975	-0.065452985	-0.13979468	-0.030584801	-0.92031133	5.8415422	7.823023	Sitting_Type
14:23:19.654	-1.010384	5.7127395	7.4868975	-0.065452985	-0.13979468	-0.030584801	-0.92031133	5.8415422	7.823023	Sitting_Type
14:23:19.687	-0.5602603	5.549929	7.450983	-0.13692422	-0.31083694	-0.08983873	-0.6781807	5.7196064	7.937032	Sitting_Type
14:23:19.722	-0.5602603	5.549929	7.450983	-0.13692422	-0.31083694	-0.08983873	-0.6781807	5.7196064	7.937032	Sitting_Type
14:23:19.755	-0.5602603	5.549929	7.450983	-0.13692422	-0.31083694	-0.08983873	-0.6781807	5.7196064	7.937032	Sitting_Type
14:23:19.777	-0.5602603	5.549929	7.450983	-0.13692422	-0.31083694	-0.08983873	-0.6781807	5.7196064	7.937032	Sitting_Type
14:23:19.800	-0.5602603	5.549929	7.450983	-0.13692422	-0.31083694	-0.08983873	-0.6781807	5.7196064	7.937032	Sitting_Type
14:23:19.822	-0.5602603	5.549929	7.450983	-0.13692422	-0.31083694	-0.08983873	-0.6781807	5.7196064	7.937032	Sitting_Type
14:23:19.845	-0.5602603	5.549929	7.450983	-0.13692422	-0.31083694	-0.08983873	-0.6781807	5.7196064	7.937032	Sitting_Type
14:23:19.870	-0.5411061	5.420638	7.860404	0.0035747832	0.011089037	0.0030127873	-0.594846	5.6293807	8.007903	Sitting_Type
14:23:19.894	-0.5411061	5.420638	7.860404	0.0035747832	0.011089037	0.0030127873	-0.594846	5.6293807	8.007903	Sitting_Type
14:23:19.917	-0.5411061	5.420638	7.860404	0.0035747832	0.011089037	0.0030127873	-0.594846	5.6293807	8.007903	Sitting_Type
14:23:19.939	-0.5411061	5.420638	7.860404	0.0035747832	0.011089037	0.0030127873	-0.594846	5.6293807	8.007903	Sitting_Type
14:23:19.963	-0.5411061	5.420638	7.860404	0.0035747832	0.011089037	0.0030127873	-0.594846	5.6293807	8.007903	Sitting_Type
14:23:19.986	-0.5411061	5.420638	7.860404	0.0035747832	0.011089037	0.0030127873	-0.594846	5.6293807	8.007903	Sitting_Type
14:23:20.026	-0.5411061	5.420638	7.860404	0.0035747832	0.011089037	0.0030127873	-0.594846	5.6293807	8.007903	Sitting_Type
14:23:20.047	-0.7996878	5.576266	7.2546525	-0.023303287	0.048962682	0.006677979	-0.62714523	5.6501393	7.9908047	Sitting_Type
14:23:20.068	-0.7996878	5.576266	7.2546525	-0.023303287	0.048962682	0.006677979	-0.62714523	5.6501393	7.9908047	Sitting_Type
14:23:20.089	-0.7996878	5.576266	7.2546525	-0.023303287	0.048962682	0.006677979	-0.62714523	5.6501393	7.9908047	Sitting_Type
14:23:20.110	-0.7996878	5.576266	7.2546525	-0.023303287	0.048962682	0.006677979	-0.62714523	5.6501393	7.9908047	Sitting_Type
14:23:20.131	-0.7996878	5.576266	7.2546525	-0.023303287	0.048962682	0.006677979	-0.62714523	5.6501393	7.9908047	Sitting_Type
14:23:20.153	-0.7996878	5.576266	7.2546525	-0.023303287	0.048962682	0.006677979	-0.62714523	5.6501393	7.9908047	Sitting_Type
14:23:20.235	-0.57223165	5.4589467	7.8292785	-0.041018378	-0.07137777	-0.018367497	-0.58818364	5.628119	8.009283	Sitting_Type
14:23:20.274	-0.57223165	5.4589467	7.8292785	-0.041018378	-0.07137777	-0.018367497	-0.58818364	5.628119	8.009283	Sitting_Type
14:23:20.308	-0.57223165	5.4589467	7.8292785	-0.041018378	-0.07137777	-0.018367497	-0.58818364	5.628119	8.009283	Sitting_Type
14:23:20.341	-0.57223165	5.4589467	7.8292785	-0.041018378	-0.07137777	-0.018367497	-0.58818364	5.628119	8.009283	Sitting_Type
14:23:20.373	-0.57223165	5.4589467	7.8292785	-0.041018378	-0.07137777	-0.018367497	-0.58818364	5.628119	8.009283	Sitting_Type
14:23:20.406	-0.5363176	5.401484	7.980118	-0.034909725	-0.08970373	-0.0122588435	-0.52086717	5.557822	8.062853	Sitting_Type
14:23:20.440	-0.5363176	5.401484	7.980118	-0.034909725	-0.08970373	-0.0122588435	-0.52086717	5.557822	8.062853	Sitting_Type
14:23:20.474	-0.5363176	5.401484	7.980118	-0.034909725	-0.08970373	-0.0122588435	-0.52086717	5.557822	8.062853	Sitting_Type
14:23:20.495	-0.5363176	5.401484	7.980118	-0.034909725	-0.08970373	-0.0122588435	-0.52086717	5.557822	8.062853	Sitting_Type
14:23:20.518	-0.5363176	5.401484	7.980118	-0.034909725	-0.08970373	-0.0122588435	-0.52086717	5.557822	8.062853	Sitting_Type
14:23:20.540	-0.5363176	5.401484	7.980118	-0.034909725	-0.08970373	-0.0122588435	-0.52086717	5.557822	8.062853	Sitting_Type
14:23:20.562	-0.5363176	5.401484	7.980118	-0.034909725	-0.08970373	-0.0122588435	-0.52086717	5.557822	8.062853	Sitting_Type
14:23:20.586	-0.36392978	5.2937417	7.802942	-0.02941194	-0.06099306	-0.005539326	-0.40907618	5.524589	8.092089	Sitting_Type
14:23:20.608	-0.36392978	5.2937417	7.802942	-0.02941194	-0.06099306	-0.005539326	-0.40907618	5.524589	8.092089	Sitting_Type
14:23:20.630	-0.36392978	5.2937417	7.802942	-0.02941194	-0.06099306	-0.005539326	-0.40907618	5.524589	8.092089	Sitting_Type
14:23:20.652	-0.36392978	5.2937417	7.802942	-0.02941194	-0.06099306	-0.005539326	-0.40907618	5.524589	8.092089	Sitting_Type
14:23:20.677	-0.36392978	5.2937417	7.802942	-0.02941194	-0.06099306	-0.005539326	-0.40907618	5.524589	8.092089	Sitting_Type
14:23:20.699	-0.36392978	5.2937417	7.802942	-0.02941194	-0.06099306	-0.005539326	-0.40907618	5.524589	8.092089	Sitting_Type
14:23:20.721	-0.36392978	5.2937417	7.802942	-0.02941194	-0.06099306	-0.005539326	-0.40907618	5.524589	8.092089	Sitting_Type
14:23:20.744	-0.36392978	5.2937417	7.802942	-0.02941194	-0.06099306	-0.005539326	-0.40907618	5.524589	8.092089	Sitting_Type
14:23:20.767	-0.16759923	5.320079	7.513234	-0.09721798	-0.021286821	0.018895285	-0.3394637	5.450249	8.145543	Sitting_Type
14:23:20.791	-0.16759923	5.320079	7.513234	-0.09721798	-0.021286821	0.018895285	-0.3394637	5.450249	8.145543	Sitting_Type
14:23:20.812	-0.16759923	5.320079	7.513234	-0.09721798	-0.021286821	0.018895285	-0.3394637	5.450249	8.145543	Sitting_Type
14:23:20.836	-0.16759923	5.320079	7.513234	-0.09721798	-0.021286821	0.018895285	-0.3394637	5.450249	8.145543	Sitting_Type
14:23:20.858	-0.16759923	5.320079	7.513234	-0.09721798	-0.021286821	0.018895285	-0.3394637	5.450249	8.145543	Sitting_Type
14:23:20.883	-0.16759923	5.320079	7.513234	-0.09721798	-0.021286821	0.018895285	-0.3394637	5.450249	8.145543	Sitting_Type
14:23:20.908	-0.16759923	5.320079	7.513234	-0.09721798	-0.021286821	0.018895285	-0.3394637	5.450249	8.145543	Sitting_Type
14:23:20.930	-0.16759923	5.320079	7.513234	-0.09721798	-0.021286821	0.018895285	-0.3394637	5.450249	8.145543	Sitting_Type
14:23:20.954	-0.1699935	4.903475	8.45179	-0.17724134	-0.086649396	-0.0024849998	-0.22276714	5.2587748	8.27442	Sitting_Type
14:23:20.977	-0.1699935	4.903475	8.45179	-0.17724134	-0.086649396	-0.0024849998	-0.22276714	5.2587748	8.27442	Sitting_Type
14:23:21.000	-0.1699935	4.903475	8.45179	-0.17724134	-0.086649396	-0.0024849998	-0.22276714	5.2587748	8.27442	Sitting_Type
14:23:21.023	-0.1699935	4.903475	8.45179	-0.17724134	-0.086649396	-0.0024849998	-0.22276714	5.2587748	8.27442	Sitting_Type
14:23:21.046	-0.1699935	4.903475	8.45179	-0.17724134	-0.086649396	-0.0024849998	-0.22276714	5.2587748	8.27442	Sitting_Type
14:23:21.069	-0.1699935	4.903475	8.45179	-0.17724134	-0.086649396	-0.0024849998	-0.22276714	5.2587748	8.27442	Sitting_Type
14:23:21.091	-0.1699935	4.903475	8.45179	-0.17724134	-0.086649396	-0.0024849998	-0.22276714	5.2587748	8.27442	Sitting_Type
14:23:21.113	-0.1699935	4.903475	8.45179	-0.17724134	-0.086649396	-0.0024849998	-0.22276714	5.2587748	8.27442	Sitting_Type
14:23:21.137	0.05985687	4.8148866	7.946598	-0.14303288	-0.31572387	-0.07945402	0.0039843936	5.0900726	8.382213	Sitting_Type
14:23:21.160	0.05985687	4.8148866	7.946598	-0.14303288	-0.31572387	-0.07945402	0.0039843936	5.0900726	8.382213	Sitting_Type
14:23:21.182	0.05985687	4.8148866	7.946598	-0.14303288	-0.31572387	-0.07945402	0.0039843936	5.0900726	8.382213	Sitting_Type
14:23:21.206	0.05985687	4.8148866	7.946598	-0.14303288	-0.31572387	-0.07945402	0.0039843936	5.0900726	8.382213	Sitting_Type
14:23:21.228	0.05985687	4.8148866	7.946598	-0.14303288	-0.31572387	-0.07945402	0.0039843936	5.0900726	8.382213	Sitting_Type
14:23:21.251	0.05985687	4.8148866	7.946598	-0.14303288	-0.31572387	-0.07945402	0.0039843936	5.0900726	8.382213	Sitting_Type
14:23:21.273	0.05985687	4.8148866	7.946598	-0.14303288	-0.31572387	-0.07945402	0.0039843936	5.0900726	8.382213	Sitting_Type
14:23:21.295	0.05985687	4.8148866	7.946598	-0.14303288	-0.31572387	-0.07945402	0.0039843936	5.0900726	8.382213	Sitting_Type
14:23:21.318	0.2777359	4.802915	8.403905	0.018846415	-0.057938736	-0.01409144	0.24816974	5.0201144	8.42064	Sitting_Type
14:23:21.340	0.2777359	4.802915	8.403905	0.018846415	-0.057938736	-0.01409144	0.24816974	5.0201144	8.42064	Sitting_Type
14:23:21.364	0.2777359	4.802915	8.403905	0.018846415	-0.057938736	-0.01409144	0.24816974	5.0201144	8.42064	Sitting_Type
14:23:21.386	0.2777359	4.802915	8.403905	0.018846415	-0.057938736	-0.01409144	0.24816974	5.0201144	8.42064	Sitting_Type
14:23:21.407	0.2777359	4.802915	8.403905	0.018846415	-0.057938736	-0.01409144	0.24816974	5.0201144	8.42064	Sitting_Type
14:23:21.430	0.2777359	4.802915	8.403905	0.018846415	-0.057938736	-0.01409144	0.24816974	5.0201144	8.42064	Sitting_Type
14:23:21.451	0.2777359	4.802915	8.403905	0.018846415	-0.057938736	-0.01409144	0.24816974	5.0201144	8.42064	Sitting_Type
14:23:21.472	0.2777359	4.802915	8.403905	0.018846415	-0.057938736	-0.01409144	0.24816974	5.0201144	8.42064	Sitting_Type
14:23:21.496	0.38308397	4.905869	8.363202	0.042670157	0.044686627	0.034166917	0.30489832	5.042512	8.405383	Sitting_Type
14:23:21.517	0.38308397	4.905869	8.363202	0.042670157	0.044686627	0.034166917	0.30489832	5.042512	8.405383	Sitting_Type
14:23:21.539	0.38308397	4.905869	8.363202	0.042670157	0.044686627	0.034166917	0.30489832	5.042512	8.405383	Sitting_Type
14:23:21.562	0.38308397	4.905869	8.363202	0.042670157	0.044686627	0.034166917	0.30489832	5.042512	8.405383	Sitting_Type
14:23:21.584	0.38308397	4.905869	8.363202	0.042670157	0.044686627	0.034166917	0.30489832	5.042512	8.405383	Sitting_Type
14:23:21.607	0.38308397	4.905869	8.363202	0.042670157	0.044686627	0.034166917	0.30489832	5.042512	8.405383	Sitting_Type
14:23:21.629	0.38308397	4.905869	8.363202	0.042670157	0.044686627	0.034166917	0.30489832	5.042512	8.405383	Sitting_Type
14:23:21.652	0.38308397	4.905869	8.363202	0.042670157	0.044686627	0.034166917	0.30489832	5.042512	8.405383	Sitting_Type
14:23:21.674	-0.6368771	5.5116205	8.114198	0.24486656	0.48206612	0.063488446	-0.27729952	5.382676	8.192694	Sitting_Type
14:23:21.697	-0.6368771	5.5116205	8.114198	0.24486656	0.48206612	0.063488446	-0.27729952	5.382676	8.192694	Sitting_Type
14:23:21.718	-0.6368771	5.5116205	8.114198	0.24486656	0.48206612	0.063488446	-0.27729952	5.382676	8.192694	Sitting_Type
14:23:21.741	-0.6368771	5.5116205	8.114198	0.24486656	0.48206612	0.063488446	-0.27729952	5.382676	8.192694	Sitting_Type
14:23:21.764	-0.6368771	5.5116205	8.114198	0.24486656	0.48206612	0.063488446	-0.27729952	5.382676	8.192694	Sitting_Type
14:23:21.786	-0.6368771	5.5116205	8.114198	0.24486656	0.48206612	0.063488446	-0.27729952	5.382676	8.192694	Sitting_Type
14:23:21.808	-0.6368771	5.5116205	8.114198	0.24486656	0.48206612	0.063488446	-0.27729952	5.382676	8.192694	Sitting_Type
14:23:21.829	-0.6368771	5.5116205	8.114198	0.24486656	0.48206612	0.063488446	-0.27729952	5.382676	8.192694	Sitting_Type
14:23:21.849	-0.51716334	5.39909	8.229122	-0.05018136	-0.011512978	-0.026308745	-0.4629881	5.5154433	8.095423	Sitting_Type
14:23:21.880	-0.51716334	5.39909	8.229122	-0.05018136	-0.011512978	-0.026308745	-0.4629881	5.5154433	8.095423	Sitting_Type
14:23:21.901	-0.51716334	5.39909	8.229122	-0.05018136	-0.011512978	-0.026308745	-0.4629881	5.5154433	8.095423	Sitting_Type
14:23:21.924	-0.51716334	5.39909	8.229122	-0.05018136	-0.011512978	-0.026308745	-0.4629881	5.5154433	8.095423	Sitting_Type
14:23:21.947	-0.51716334	5.39909	8.229122	-0.05018136	-0.011512978	-0.026308745	-0.4629881	5.5154433	8.095423	Sitting_Type
14:23:21.969	-0.51716334	5.39909	8.229122	-0.05018136	-0.011512978	-0.026308745	-0.4629881	5.5154433	8.095423	Sitting_Type
14:23:21.991	-0.51716334	5.39909	8.229122	-0.05018136	-0.011512978	-0.026308745	-0.4629881	5.5154433	8.095423	Sitting_Type
14:23:22.014	-0.51716334	5.39909	8.229122	-0.05018136	-0.011512978	-0.026308745	-0.4629881	5.5154433	8.095423	Sitting_Type
14:23:22.037	-0.35674694	5.3727527	7.735902	0.021900741	-0.20088121	-0.049521625	-0.3521347	5.506827	8.10686	Sitting_Type
14:23:22.059	-0.35674694	5.3727527	7.735902	0.021900741	-0.20088121	-0.049521625	-0.3521347	5.506827	8.10686	Sitting_Type
14:23:22.081	-0.35674694	5.3727527	7.735902	0.021900741	-0.20088121	-0.049521625	-0.3521347	5.506827	8.10686	Sitting_Type
14:23:22.103	-0.35674694	5.3727527	7.735902	0.021900741	-0.20088121	-0.049521625	-0.3521347	5.506827	8.10686	Sitting_Type
14:23:22.126	-0.35674694	5.3727527	7.735902	0.021900741	-0.20088121	-0.049521625	-0.3521347	5.506827	8.10686	Sitting_Type
14:23:22.148	-0.35674694	5.3727527	7.735902	0.021900741	-0.20088121	-0.049521625	-0.3521347	5.506827	8.10686	Sitting_Type
14:23:22.171	-0.35674694	5.3727527	7.735902	0.021900741	-0.20088121	-0.049521625	-0.3521347	5.506827	8.10686	Sitting_Type
14:23:22.193	-0.35674694	5.3727527	7.735902	0.021900741	-0.20088121	-0.049521625	-0.3521347	5.506827	8.10686	Sitting_Type
14:23:22.216	-0.11971374	5.322473	8.035186	-0.017194636	-0.068934314	-0.020200092	-0.18662353	5.508693	8.111093	Sitting_Type
14:23:22.239	-0.11971374	5.322473	8.035186	-0.017194636	-0.068934314	-0.020200092	-0.18662353	5.508693	8.111093	Sitting_Type
14:23:22.262	-0.11971374	5.322473	8.035186	-0.017194636	-0.068934314	-0.020200092	-0.18662353	5.508693	8.111093	Sitting_Type
14:23:22.285	-0.11971374	5.322473	8.035186	-0.017194636	-0.068934314	-0.020200092	-0.18662353	5.508693	8.111093	Sitting_Type
14:23:22.307	-0.11971374	5.322473	8.035186	-0.017194636	-0.068934314	-0.020200092	-0.18662353	5.508693	8.111093	Sitting_Type
14:23:22.329	-0.11971374	5.322473	8.035186	-0.017194636	-0.068934314	-0.020200092	-0.18662353	5.508693	8.111093	Sitting_Type
14:23:22.352	-0.11971374	5.322473	8.035186	-0.017194636	-0.068934314	-0.020200092	-0.18662353	5.508693	8.111093	Sitting_Type
14:23:22.383	-0.11492519	5.38233	7.965752	-0.014140309	-0.114138335	-0.045245565	-0.15508418	5.505023	8.114245	Sitting_Type
14:23:22.408	-0.11492519	5.38233	7.965752	-0.014140309	-0.114138335	-0.045245565	-0.15508418	5.505023	8.114245	Sitting_Type
14:23:22.431	-0.11492519	5.38233	7.965752	-0.014140309	-0.114138335	-0.045245565	-0.15508418	5.505023	8.114245	Sitting_Type
14:23:22.453	-0.11492519	5.38233	7.965752	-0.014140309	-0.114138335	-0.045245565	-0.15508418	5.505023	8.114245	Sitting_Type
14:23:22.476	-0.11492519	5.38233	7.965752	-0.014140309	-0.114138335	-0.045245565	-0.15508418	5.505023	8.114245	Sitting_Type
14:23:22.498	-0.11492519	5.38233	7.965752	-0.014140309	-0.114138335	-0.045245565	-0.15508418	5.505023	8.114245	Sitting_Type
14:23:22.519	-0.11492519	5.38233	7.965752	-0.014140309	-0.114138335	-0.045245565	-0.15508418	5.505023	8.114245	Sitting_Type
14:23:22.540	-0.11492519	5.38233	7.965752	-0.014140309	-0.114138335	-0.045245565	-0.15508418	5.505023	8.114245	Sitting_Type
14:23:22.563	-0.15083931	5.3871183	8.10462	0.030452855	0.056293063	0.02194961	-0.1387313	5.506733	8.113382	Sitting_Type
14:23:22.584	-0.15083931	5.3871183	8.10462	0.030452855	0.056293063	0.02194961	-0.1387313	5.506733	8.113382	Sitting_Type
14:23:22.605	-0.15083931	5.3871183	8.10462	0.030452855	0.056293063	0.02194961	-0.1387313	5.506733	8.113382	Sitting_Type
14:23:22.628	-0.15083931	5.3871183	8.10462	0.030452855	0.056293063	0.02194961	-0.1387313	5.506733	8.113382	Sitting_Type
14:23:22.650	-0.15083931	5.3871183	8.10462	0.030452855	0.056293063	0.02194961	-0.1387313	5.506733	8.113382	Sitting_Type
14:23:22.673	-0.15083931	5.3871183	8.10462	0.030452855	0.056293063	0.02194961	-0.1387313	5.506733	8.113382	Sitting_Type
14:23:22.696	-0.15083931	5.3871183	8.10462	0.030452855	0.056293063	0.02194961	-0.1387313	5.506733	8.113382	Sitting_Type
14:23:22.718	-0.15083931	5.3871183	8.10462	0.030452855	0.056293063	0.02194961	-0.1387313	5.506733	8.113382	Sitting_Type
14:23:22.741	-0.4932206	5.621757	7.7670274	0.16545407	0.36539087	0.12824015	-0.42976475	5.635249	8.014337	Sitting_Type
14:23:22.762	-0.4932206	5.621757	7.7670274	0.16545407	0.36539087	0.12824015	-0.42976475	5.635249	8.014337	Sitting_Type
14:23:22.783	-0.4932206	5.621757	7.7670274	0.16545407	0.36539087	0.12824015	-0.42976475	5.635249	8.014337	Sitting_Type
14:23:22.804	-0.4932206	5.621757	7.7670274	0.16545407	0.36539087	0.12824015	-0.42976475	5.635249	8.014337	Sitting_Type
14:23:22.826	-0.4932206	5.621757	7.7670274	0.16545407	0.36539087	0.12824015	-0.42976475	5.635249	8.014337	Sitting_Type
14:23:22.847	-0.4932206	5.621757	7.7670274	0.16545407	0.36539087	0.12824015	-0.42976475	5.635249	8.014337	Sitting_Type
14:23:22.869	-0.4932206	5.621757	7.7670274	0.16545407	0.36539087	0.12824015	-0.42976475	5.635249	8.014337	Sitting_Type
14:23:22.892	-0.4932206	5.621757	7.7670274	0.16545407	0.36539087	0.12824015	-0.42976475	5.635249	8.014337	Sitting_Type
14:23:22.917	-0.4932206	5.621757	7.7670274	0.16545407	0.36539087	0.12824015	-0.42976475	5.635249	8.014337	Sitting_Type
14:23:22.938	-0.7877164	5.5882373	7.4629545	0.045724485	-0.051219217	-0.009815383	-0.6021528	5.7298775	7.9357567	Sitting_Type
14:23:22.959	-0.7877164	5.5882373	7.4629545	0.045724485	-0.051219217	-0.009815383	-0.6021528	5.7298775	7.9357567	Sitting_Type
14:23:22.985	-0.7877164	5.5882373	7.4629545	0.045724485	-0.051219217	-0.009815383	-0.6021528	5.7298775	7.9357567	Sitting_Type
14:23:23.006	-0.7877164	5.5882373	7.4629545	0.045724485	-0.051219217	-0.009815383	-0.6021528	5.7298775	7.9357567	Sitting_Type
14:23:23.027	-0.7877164	5.5882373	7.4629545	0.045724485	-0.051219217	-0.009815383	-0.6021528	5.7298775	7.9357567	Sitting_Type
14:23:23.048	-0.7877164	5.5882373	7.4629545	0.045724485	-0.051219217	-0.009815383	-0.6021528	5.7298775	7.9357567	Sitting_Type
14:23:23.071	-0.7877164	5.5882373	7.4629545	0.045724485	-0.051219217	-0.009815383	-0.6021528	5.7298775	7.9357567	Sitting_Type
14:23:23.094	-0.7877164	5.5882373	7.4629545	0.045724485	-0.051219217	-0.009815383	-0.6021528	5.7298775	7.9357567	Sitting_Type
14:23:23.116	-0.37590113	5.576266	7.85801	0.07138083	-0.45500115	-0.16497515	-0.31708267	5.6991034	7.974336	Sitting_Type
14:23:23.138	-0.37590113	5.576266	7.85801	0.07138083	-0.45500115	-0.16497515	-0.31708267	5.6991034	7.974336	Sitting_Type
14:23:23.160	-0.37590113	5.576266	7.85801	0.07138083	-0.45500115	-0.16497515	-0.31708267	5.6991034	7.974336	Sitting_Type
14:23:23.182	-0.37590113	5.576266	7.85801	0.07138083	-0.45500115	-0.16497515	-0.31708267	5.6991034	7.974336	Sitting_Type
14:23:23.203	-0.37590113	5.576266	7.85801	0.07138083	-0.45500115	-0.16497515	-0.31708267	5.6991034	7.974336	Sitting_Type
14:23:23.235	-0.37590113	5.576266	7.85801	0.07138083	-0.45500115	-0.16497515	-0.31708267	5.6991034	7.974336	Sitting_Type
14:23:23.256	-0.37590113	5.576266	7.85801	0.07138083	-0.45500115	-0.16497515	-0.31708267	5.6991034	7.974336	Sitting_Type
14:23:23.277	-0.37590113	5.576266	7.85801	0.07138083	-0.45500115	-0.16497515	-0.31708267	5.6991034	7.974336	Sitting_Type
14:23:23.305	-0.05506832	5.6145744	7.867587	-0.057511743	-0.09947757	-0.033028264	-0.053941727	5.7097406	7.9728456	Sitting_Type
14:23:23.325	-0.05506832	5.6145744	7.867587	-0.057511743	-0.09947757	-0.033028264	-0.053941727	5.7097406	7.9728456	Sitting_Type
14:23:23.346	-0.05506832	5.6145744	7.867587	-0.057511743	-0.09947757	-0.033028264	-0.053941727	5.7097406	7.9728456	Sitting_Type
14:23:23.368	-0.05506832	5.6145744	7.867587	-0.057511743	-0.09947757	-0.033028264	-0.053941727	5.7097406	7.9728456	Sitting_Type
14:23:23.393	-0.05506832	5.6145744	7.867587	-0.057511743	-0.09947757	-0.033028264	-0.053941727	5.7097406	7.9728456	Sitting_Type
14:23:23.415	-0.05506832	5.6145744	7.867587	-0.057511743	-0.09947757	-0.033028264	-0.053941727	5.7097406	7.9728456	Sitting_Type
14:23:23.437	-0.05506832	5.6145744	7.867587	-0.057511743	-0.09947757	-0.033028264	-0.053941727	5.7097406	7.9728456	Sitting_Type
14:23:23.461	0.090982445	5.5355635	7.8963184	-0.0074207913	-0.21126592	-0.060517196	0.114850074	5.714681	7.9686594	Sitting_Type
14:23:23.482	0.090982445	5.5355635	7.8963184	-0.0074207913	-0.21126592	-0.060517196	0.114850074	5.714681	7.9686594	Sitting_Type
14:23:23.504	0.090982445	5.5355635	7.8963184	-0.0074207913	-0.21126592	-0.060517196	0.114850074	5.714681	7.9686594	Sitting_Type
14:23:23.525	0.090982445	5.5355635	7.8963184	-0.0074207913	-0.21126592	-0.060517196	0.114850074	5.714681	7.9686594	Sitting_Type
14:23:23.547	0.090982445	5.5355635	7.8963184	-0.0074207913	-0.21126592	-0.060517196	0.114850074	5.714681	7.9686594	Sitting_Type
14:23:23.568	0.090982445	5.5355635	7.8963184	-0.0074207913	-0.21126592	-0.060517196	0.114850074	5.714681	7.9686594	Sitting_Type
14:23:23.589	0.090982445	5.5355635	7.8963184	-0.0074207913	-0.21126592	-0.060517196	0.114850074	5.714681	7.9686594	Sitting_Type
14:23:23.610	0.090982445	5.5355635	7.8963184	-0.0074207913	-0.21126592	-0.060517196	0.114850074	5.714681	7.9686594	Sitting_Type
14:23:23.630	0.090982445	5.5355635	7.8963184	-0.0074207913	-0.21126592	-0.060517196	0.114850074	5.714681	7.9686594	Sitting_Type
14:23:23.655	0.31843856	5.5714774	7.7574506	0.036561508	-0.3083935	-0.03974778	0.29962915	5.730312	7.952614	Sitting_Type
14:23:23.677	0.31843856	5.5714774	7.7574506	0.036561508	-0.3083935	-0.03974778	0.29962915	5.730312	7.952614	Sitting_Type
14:23:23.699	0.31843856	5.5714774	7.7574506	0.036561508	-0.3083935	-0.03974778	0.29962915	5.730312	7.952614	Sitting_Type
14:23:23.722	0.31843856	5.5714774	7.7574506	0.036561508	-0.3083935	-0.03974778	0.29962915	5.730312	7.952614	Sitting_Type
14:23:23.745	0.31843856	5.5714774	7.7574506	0.036561508	-0.3083935	-0.03974778	0.29962915	5.730312	7.952614	Sitting_Type
14:23:23.767	0.31843856	5.5714774	7.7574506	0.036561508	-0.3083935	-0.03974778	0.29962915	5.730312	7.952614	Sitting_Type
14:23:23.790	0.31843856	5.5714774	7.7574506	0.036561508	-0.3083935	-0.03974778	0.29962915	5.730312	7.952614	Sitting_Type
14:23:23.812	0.31843856	5.5714774	7.7574506	0.036561508	-0.3083935	-0.03974778	0.29962915	5.730312	7.952614	Sitting_Type
14:23:23.836	1.4006507	5.688797	7.4438004	-0.084389806	-0.57045466	-0.1606991	1.0135791	5.816505	7.8301535	Sitting_Type
14:23:23.857	1.4006507	5.688797	7.4438004	-0.084389806	-0.57045466	-0.1606991	1.0135791	5.816505	7.8301535	Sitting_Type
14:23:23.878	1.4006507	5.688797	7.4438004	-0.084389806	-0.57045466	-0.1606991	1.0135791	5.816505	7.8301535	Sitting_Type
14:23:23.899	1.4006507	5.688797	7.4438004	-0.084389806	-0.57045466	-0.1606991	1.0135791	5.816505	7.8301535	Sitting_Type
14:23:23.924	1.4006507	5.688797	7.4438004	-0.084389806	-0.57045466	-0.1606991	1.0135791	5.816505	7.8301535	Sitting_Type
14:23:23.945	1.4006507	5.688797	7.4438004	-0.084389806	-0.57045466	-0.1606991	1.0135791	5.816505	7.8301535	Sitting_Type
14:23:23.966	1.4006507	5.688797	7.4438004	-0.084389806	-0.57045466	-0.1606991	1.0135791	5.816505	7.8301535	Sitting_Type
14:23:23.987	1.4006507	5.688797	7.4438004	-0.084389806	-0.57045466	-0.1606991	1.0135791	5.816505	7.8301535	Sitting_Type
14:23:24.008	1.175589	5.5978146	7.6544967	-0.027579343	0.32140857	0.0555472	1.132594	5.779008	7.841598	Sitting_Type
14:23:24.029	1.175589	5.5978146	7.6544967	-0.027579343	0.32140857	0.0555472	1.132594	5.779008	7.841598	Sitting_Type
14:23:24.050	1.175589	5.5978146	7.6544967	-0.027579343	0.32140857	0.0555472	1.132594	5.779008	7.841598	Sitting_Type
14:23:24.071	1.175589	5.5978146	7.6544967	-0.027579343	0.32140857	0.0555472	1.132594	5.779008	7.841598	Sitting_Type
14:23:24.093	1.175589	5.5978146	7.6544967	-0.027579343	0.32140857	0.0555472	1.132594	5.779008	7.841598	Sitting_Type
14:23:24.116	1.175589	5.5978146	7.6544967	-0.027579343	0.32140857	0.0555472	1.132594	5.779008	7.841598	Sitting_Type
14:23:24.138	1.175589	5.5978146	7.6544967	-0.027579343	0.32140857	0.0555472	1.132594	5.779008	7.841598	Sitting_Type
14:23:24.161	1.175589	5.5978146	7.6544967	-0.027579343	0.32140857	0.0555472	1.132594	5.779008	7.841598	Sitting_Type
14:23:24.184	0.50998056	5.439792	7.9681463	-0.12959383	0.5455961	0.10930334	0.5986974	5.6760406	7.974613	Sitting_Type
14:23:24.205	0.50998056	5.439792	7.9681463	-0.12959383	0.5455961	0.10930334	0.5986974	5.6760406	7.974613	Sitting_Type
14:23:24.227	0.50998056	5.439792	7.9681463	-0.12959383	0.5455961	0.10930334	0.5986974	5.6760406	7.974613	Sitting_Type
14:23:24.248	0.50998056	5.439792	7.9681463	-0.12959383	0.5455961	0.10930334	0.5986974	5.6760406	7.974613	Sitting_Type
14:23:24.270	0.50998056	5.439792	7.9681463	-0.12959383	0.5455961	0.10930334	0.5986974	5.6760406	7.974613	Sitting_Type
14:23:24.292	0.50998056	5.439792	7.9681463	-0.12959383	0.5455961	0.10930334	0.5986974	5.6760406	7.974613	Sitting_Type
14:23:24.315	0.50998056	5.439792	7.9681463	-0.12959383	0.5455961	0.10930334	0.5986974	5.6760406	7.974613	Sitting_Type
14:23:24.337	0.50998056	5.439792	7.9681463	-0.12959383	0.5455961	0.10930334	0.5986974	5.6760406	7.974613	Sitting_Type
14:23:24.360	0.50998056	5.439792	7.9681463	-0.12959383	0.5455961	0.10930334	0.18366116	5.497923	8.1184635	Sitting_Type
14:23:24.383	0.05985687	5.2506447	8.408693	0.00785084	0.29880658	0.0695971	0.18366116	5.497923	8.1184635	Sitting_Type
14:23:24.404	0.05985687	5.2506447	8.408693	0.00785084	0.29880658	0.0695971	0.18366116	5.497923	8.1184635	Sitting_Type
14:23:24.424	0.05985687	5.2506447	8.408693	0.00785084	0.29880658	0.0695971	0.18366116	5.497923	8.1184635	Sitting_Type
14:23:24.445	0.05985687	5.2506447	8.408693	0.00785084	0.29880658	0.0695971	0.18366116	5.497923	8.1184635	Sitting_Type
14:23:24.474	0.05985687	5.2506447	8.408693	0.00785084	0.29880658	0.0695971	0.18366116	5.497923	8.1184635	Sitting_Type
14:23:24.496	0.05985687	5.2506447	8.408693	0.00785084	0.29880658	0.0695971	0.18366116	5.497923	8.1184635	Sitting_Type
14:23:24.518	0.05985687	5.2506447	8.408693	0.00785084	0.29880658	0.0695971	0.18366116	5.497923	8.1184635	Sitting_Type
14:23:24.540	0.05985687	5.2506447	8.408693	0.00785084	0.29880658	0.0695971	0.18366116	5.497923	8.1184635	Sitting_Type
14:23:24.562	0.083799616	5.150085	8.470944	-0.12776124	0.016586825	0.019506149	0.1327832	5.313539	8.241299	Sitting_Type
14:23:24.584	0.083799616	5.150085	8.470944	-0.12776124	0.016586825	0.019506149	0.1327832	5.313539	8.241299	Sitting_Type
14:23:24.607	0.083799616	5.150085	8.470944	-0.12776124	0.016586825	0.019506149	0.1327832	5.313539	8.241299	Sitting_Type
14:23:24.629	0.083799616	5.150085	8.470944	-0.12776124	0.016586825	0.019506149	0.1327832	5.313539	8.241299	Sitting_Type
14:23:24.652	0.083799616	5.150085	8.470944	-0.12776124	0.016586825	0.019506149	0.1327832	5.313539	8.241299	Sitting_Type
14:23:24.673	0.083799616	5.150085	8.470944	-0.12776124	0.016586825	0.019506149	0.1327832	5.313539	8.241299	Sitting_Type
14:23:24.695	0.083799616	5.150085	8.470944	-0.12776124	0.016586825	0.019506149	0.1327832	5.313539	8.241299	Sitting_Type
14:23:24.716	0.083799616	5.150085	8.470944	-0.12776124	0.016586825	0.019506149	0.1327832	5.313539	8.241299	Sitting_Type
14:23:24.737	0.17717634	5.054314	8.118986	0.08359813	-0.12452305	-0.025087014	0.26535073	5.139648	8.347692	Sitting_Type
14:23:24.758	0.17717634	5.054314	8.118986	0.08359813	-0.12452305	-0.025087014	0.26535073	5.139648	8.347692	Sitting_Type
14:23:24.780	0.17717634	5.054314	8.118986	0.08359813	-0.12452305	-0.025087014	0.26535073	5.139648	8.347692	Sitting_Type
14:23:24.803	0.17717634	5.054314	8.118986	0.08359813	-0.12452305	-0.025087014	0.26535073	5.139648	8.347692	Sitting_Type
14:23:24.827	0.17717634	5.054314	8.118986	0.08359813	-0.12452305	-0.025087014	0.26535073	5.139648	8.347692	Sitting_Type
14:23:24.850	0.17717634	5.054314	8.118986	0.08359813	-0.12452305	-0.025087014	0.26535073	5.139648	8.347692	Sitting_Type
14:23:24.872	0.17717634	5.054314	8.118986	0.08359813	-0.12452305	-0.025087014	0.26535073	5.139648	8.347692	Sitting_Type
14:23:24.893	0.17717634	5.054314	8.118986	0.08359813	-0.12452305	-0.025087014	0.26535073	5.139648	8.347692	Sitting_Type
14:23:24.914	0.3615355	5.0830455	7.90829	0.069548234	-0.07992989	-0.007982787	0.31115007	5.2237706	8.293717	Sitting_Type
14:23:24.935	0.3615355	5.0830455	7.90829	0.069548234	-0.07992989	-0.007982787	0.31115007	5.2237706	8.293717	Sitting_Type
14:23:24.961	0.3615355	5.0830455	7.90829	0.069548234	-0.07992989	-0.007982787	0.31115007	5.2237706	8.293717	Sitting_Type
14:23:24.982	0.3615355	5.0830455	7.90829	0.069548234	-0.07992989	-0.007982787	0.31115007	5.2237706	8.293717	Sitting_Type
14:23:25.003	0.3615355	5.0830455	7.90829	0.069548234	-0.07992989	-0.007982787	0.31115007	5.2237706	8.293717	Sitting_Type
14:23:25.027	0.3615355	5.0830455	7.90829	0.069548234	-0.07992989	-0.007982787	0.31115007	5.2237706	8.293717	Sitting_Type
14:23:25.050	0.3615355	5.0830455	7.90829	0.069548234	-0.07992989	-0.007982787	0.31115007	5.2237706	8.293717	Sitting_Type
14:23:25.072	0.3615355	5.0830455	7.90829	0.069548234	-0.07992989	-0.007982787	0.31115007	5.2237706	8.293717	Sitting_Type
14:23:25.096	0.37590113	5.111777	8.298556	0.062217847	-0.024341147	0.0017910568	0.3730654	5.256185	8.270651	Sitting_Type
14:23:25.117	0.37590113	5.111777	8.298556	0.062217847	-0.024341147	0.0017910568	0.3730654	5.256185	8.270651	Sitting_Type
14:23:25.140	0.37590113	5.111777	8.298556	0.062217847	-0.024341147	0.0017910568	0.3730654	5.256185	8.270651	Sitting_Type
14:23:25.160	0.37590113	5.111777	8.298556	0.062217847	-0.024341147	0.0017910568	0.3730654	5.256185	8.270651	Sitting_Type
14:23:25.181	0.37590113	5.111777	8.298556	0.062217847	-0.024341147	0.0017910568	0.3730654	5.256185	8.270651	Sitting_Type
14:23:25.202	0.37590113	5.111777	8.298556	0.062217847	-0.024341147	0.0017910568	0.3730654	5.256185	8.270651	Sitting_Type
14:23:25.224	0.37590113	5.111777	8.298556	0.062217847	-0.024341147	0.0017910568	0.3730654	5.256185	8.270651	Sitting_Type
14:23:25.246	0.37590113	5.111777	8.298556	0.062217847	-0.024341147	0.0017910568	0.3730654	5.256185	8.270651	Sitting_Type
14:23:25.268	0.26097596	5.0375543	8.095043	0.00662911	0.08500373	0.026836533	0.26350203	5.29372	8.250905	Sitting_Type
14:23:25.289	0.26097596	5.0375543	8.095043	0.00662911	0.08500373	0.026836533	0.26350203	5.29372	8.250905	Sitting_Type
14:23:25.310	0.26097596	5.0375543	8.095043	0.00662911	0.08500373	0.026836533	0.26350203	5.29372	8.250905	Sitting_Type
14:23:25.331	0.26097596	5.0375543	8.095043	0.00662911	0.08500373	0.026836533	0.26350203	5.29372	8.250905	Sitting_Type
14:23:25.353	0.26097596	5.0375543	8.095043	0.00662911	0.08500373	0.026836533	0.26350203	5.29372	8.250905	Sitting_Type
14:23:25.378	0.26097596	5.0375543	8.095043	0.00662911	0.08500373	0.026836533	0.26350203	5.29372	8.250905	Sitting_Type
14:23:25.399	0.26097596	5.0375543	8.095043	0.00662911	0.08500373	0.026836533	0.26350203	5.29372	8.250905	Sitting_Type
14:23:25.421	0.26097596	5.0375543	8.095043	0.00662911	0.08500373	0.026836533	0.26350203	5.29372	8.250905	Sitting_Type
14:23:25.443	0.22027329	5.1429024	7.637737	0.0121268965	0.022084612	0.0024019221	0.25222734	5.3041587	8.244551	Sitting_Type
14:23:25.465	0.22027329	5.1429024	7.637737	0.0121268965	0.022084612	0.0024019221	0.25222734	5.3041587	8.244551	Sitting_Type
14:23:25.487	0.22027329	5.1429024	7.637737	0.0121268965	0.022084612	0.0024019221	0.25222734	5.3041587	8.244551	Sitting_Type
14:23:25.509	0.22027329	5.1429024	7.637737	0.0121268965	0.022084612	0.0024019221	0.25222734	5.3041587	8.244551	Sitting_Type
14:23:25.531	0.22027329	5.1429024	7.637737	0.0121268965	0.022084612	0.0024019221	0.25222734	5.3041587	8.244551	Sitting_Type
14:23:25.552	0.22027329	5.1429024	7.637737	0.0121268965	0.022084612	0.0024019221	0.25222734	5.3041587	8.244551	Sitting_Type
14:23:25.573	0.22027329	5.1429024	7.637737	0.0121268965	0.022084612	0.0024019221	0.25222734	5.3041587	8.244551	Sitting_Type
14:23:25.596	0.22027329	5.1429024	7.637737	0.0121268965	0.022084612	0.0024019221	0.25222734	5.3041587	8.244551	Sitting_Type
14:23:25.618	0.22027329	5.1429024	7.637737	0.0121268965	0.022084612	0.0024019221	0.25222734	5.3041587	8.244551	Sitting_Type
14:23:25.639	0.11971374	5.1237483	8.035186	0.021289876	-0.008458651	-0.0122588435	0.2174059	5.323587	8.23301	Sitting_Type
14:23:25.661	0.11971374	5.1237483	8.035186	0.021289876	-0.008458651	-0.0122588435	0.2174059	5.323587	8.23301	Sitting_Type
14:23:25.682	0.11971374	5.1237483	8.035186	0.021289876	-0.008458651	-0.0122588435	0.2174059	5.323587	8.23301	Sitting_Type
14:23:25.704	0.11971374	5.1237483	8.035186	0.021289876	-0.008458651	-0.0122588435	0.2174059	5.323587	8.23301	Sitting_Type
14:23:25.726	0.11971374	5.1237483	8.035186	0.021289876	-0.008458651	-0.0122588435	0.2174059	5.323587	8.23301	Sitting_Type
14:23:25.750	0.11971374	5.1237483	8.035186	0.021289876	-0.008458651	-0.0122588435	0.2174059	5.323587	8.23301	Sitting_Type
14:23:25.773	0.11971374	5.1237483	8.035186	0.021289876	-0.008458651	-0.0122588435	0.2174059	5.323587	8.23301	Sitting_Type
14:23:25.796	0.11971374	5.1237483	8.035186	0.021289876	-0.008458651	-0.0122588435	0.2174059	5.323587	8.23301	Sitting_Type
14:23:25.821	0.57223165	5.5116205	8.111803	0.079932936	-0.28090453	-0.18269025	0.23340325	5.390375	8.188998	Sitting_Type
14:23:25.844	0.57223165	5.5116205	8.111803	0.079932936	-0.28090453	-0.18269025	0.23340325	5.390375	8.188998	Sitting_Type
14:23:25.866	0.57223165	5.5116205	8.111803	0.079932936	-0.28090453	-0.18269025	0.23340325	5.390375	8.188998	Sitting_Type
14:23:25.887	0.57223165	5.5116205	8.111803	0.079932936	-0.28090453	-0.18269025	0.23340325	5.390375	8.188998	Sitting_Type
14:23:25.906	0.57223165	5.5116205	8.111803	0.079932936	-0.28090453	-0.18269025	0.23340325	5.390375	8.188998	Sitting_Type
14:23:25.928	0.57223165	5.5116205	8.111803	0.079932936	-0.28090453	-0.18269025	0.23340325	5.390375	8.188998	Sitting_Type
14:23:25.954	0.57223165	5.5116205	8.111803	0.079932936	-0.28090453	-0.18269025	0.23340325	5.390375	8.188998	Sitting_Type
14:23:25.975	0.57223165	5.5116205	8.111803	0.079932936	-0.28090453	-0.18269025	0.23340325	5.390375	8.188998	Sitting_Type
14:23:25.997	-0.14126222	5.2865586	8.030397	0.01823555	0.5614786	0.22353514	-0.029407296	5.437679	8.16095	Sitting_Type
14:23:26.020	-0.14126222	5.2865586	8.030397	0.01823555	0.5614786	0.22353514	-0.029407296	5.437679	8.16095	Sitting_Type
14:23:26.042	-0.14126222	5.2865586	8.030397	0.01823555	0.5614786	0.22353514	-0.029407296	5.437679	8.16095	Sitting_Type
14:23:26.062	-0.14126222	5.2865586	8.030397	0.01823555	0.5614786	0.22353514	-0.029407296	5.437679	8.16095	Sitting_Type
14:23:26.083	-0.14126222	5.2865586	8.030397	0.01823555	0.5614786	0.22353514	-0.029407296	5.437679	8.16095	Sitting_Type
14:23:26.105	-0.14126222	5.2865586	8.030397	0.01823555	0.5614786	0.22353514	-0.029407296	5.437679	8.16095	Sitting_Type
14:23:26.132	-0.14126222	5.2865586	8.030397	0.01823555	0.5614786	0.22353514	-0.029407296	5.437679	8.16095	Sitting_Type
14:23:26.154	-0.14126222	5.2865586	8.030397	0.01823555	0.5614786	0.22353514	-0.029407296	5.437679	8.16095	Sitting_Type
14:23:26.174	-0.2083019	5.2458563	7.7167478	-0.014140309	-0.06404739	0.017673554	-0.18735914	5.424501	8.167621	Sitting_Type
14:23:26.196	-0.2083019	5.2458563	7.7167478	-0.014140309	-0.06404739	0.017673554	-0.18735914	5.424501	8.167621	Sitting_Type
14:23:26.217	-0.2083019	5.2458563	7.7167478	-0.014140309	-0.06404739	0.017673554	-0.18735914	5.424501	8.167621	Sitting_Type
14:23:26.238	-0.2083019	5.2458563	7.7167478	-0.014140309	-0.06404739	0.017673554	-0.18735914	5.424501	8.167621	Sitting_Type
14:23:26.259	-0.2083019	5.2458563	7.7167478	-0.014140309	-0.06404739	0.017673554	-0.18735914	5.424501	8.167621	Sitting_Type
14:23:26.285	-0.2083019	5.2458563	7.7167478	-0.014140309	-0.06404739	0.017673554	-0.18735914	5.424501	8.167621	Sitting_Type
14:23:26.306	-0.2083019	5.2458563	7.7167478	-0.014140309	-0.06404739	0.017673554	-0.18735914	5.424501	8.167621	Sitting_Type
14:23:26.327	-0.2083019	5.2458563	7.7167478	-0.014140309	-0.06404739	0.017673554	-0.18735914	5.424501	8.167621	Sitting_Type
14:23:26.350	-0.2466103	5.2434616	7.7837873	-0.05873347	0.058736525	0.015230092	-0.1620891	5.407556	8.179387	Sitting_Type
14:23:26.373	-0.2466103	5.2434616	7.7837873	-0.05873347	0.058736525	0.015230092	-0.1620891	5.407556	8.179387	Sitting_Type
14:23:26.395	-0.2466103	5.2434616	7.7837873	-0.05873347	0.058736525	0.015230092	-0.1620891	5.407556	8.179387	Sitting_Type
14:23:26.417	-0.2466103	5.2434616	7.7837873	-0.05873347	0.058736525	0.015230092	-0.1620891	5.407556	8.179387	Sitting_Type
14:23:26.439	-0.2466103	5.2434616	7.7837873	-0.05873347	0.058736525	0.015230092	-0.1620891	5.407556	8.179387	Sitting_Type
14:23:26.461	-0.2466103	5.2434616	7.7837873	-0.05873347	0.058736525	0.015230092	-0.1620891	5.407556	8.179387	Sitting_Type
14:23:26.482	-0.2466103	5.2434616	7.7837873	-0.05873347	0.058736525	0.015230092	-0.1620891	5.407556	8.179387	Sitting_Type
14:23:26.511	-0.2466103	5.2434616	7.7837873	-0.05873347	0.058736525	0.015230092	-0.1620891	5.407556	8.179387	Sitting_Type
14:23:26.532	-0.2849187	5.176422	7.8197017	-0.119209126	-0.15201198	-0.023254417	-0.14998598	5.330811	8.229842	Sitting_Type
14:23:26.554	-0.2849187	5.176422	7.8197017	-0.119209126	-0.15201198	-0.023254417	-0.14998598	5.330811	8.229842	Sitting_Type
14:23:26.575	-0.2849187	5.176422	7.8197017	-0.119209126	-0.15201198	-0.023254417	-0.14998598	5.330811	8.229842	Sitting_Type
14:23:26.597	-0.2849187	5.176422	7.8197017	-0.119209126	-0.15201198	-0.023254417	-0.14998598	5.330811	8.229842	Sitting_Type
14:23:26.619	-0.2849187	5.176422	7.8197017	-0.119209126	-0.15201198	-0.023254417	-0.14998598	5.330811	8.229842	Sitting_Type
14:23:26.641	-0.2849187	5.176422	7.8197017	-0.119209126	-0.15201198	-0.023254417	-0.14998598	5.330811	8.229842	Sitting_Type
14:23:26.664	-0.2849187	5.176422	7.8197017	-0.119209126	-0.15201198	-0.023254417	-0.14998598	5.330811	8.229842	Sitting_Type
14:23:26.686	-0.2849187	5.176422	7.8197017	-0.119209126	-0.15201198	-0.023254417	-0.14998598	5.330811	8.229842	Sitting_Type
14:23:26.709	0.37829542	4.7789726	8.253065	-0.17052181	-0.2503613	0.0072888443	0.2522288	5.0813775	8.383694	Sitting_Type
14:23:26.730	0.37829542	4.7789726	8.253065	-0.17052181	-0.2503613	0.0072888443	0.2522288	5.0813775	8.383694	Sitting_Type
14:23:26.751	0.37829542	4.7789726	8.253065	-0.17052181	-0.2503613	0.0072888443	0.2522288	5.0813775	8.383694	Sitting_Type
14:23:26.773	0.37829542	4.7789726	8.253065	-0.17052181	-0.2503613	0.0072888443	0.2522288	5.0813775	8.383694	Sitting_Type
14:23:26.794	0.37829542	4.7789726	8.253065	-0.17052181	-0.2503613	0.0072888443	0.2522288	5.0813775	8.383694	Sitting_Type
14:23:26.815	0.37829542	4.7789726	8.253065	-0.17052181	-0.2503613	0.0072888443	0.2522288	5.0813775	8.383694	Sitting_Type
14:23:26.836	0.37829542	4.7789726	8.253065	-0.17052181	-0.2503613	0.0072888443	0.2522288	5.0813775	8.383694	Sitting_Type
14:23:26.857	0.37829542	4.7789726	8.253065	-0.17052181	-0.2503613	0.0072888443	0.2522288	5.0813775	8.383694	Sitting_Type
14:23:26.878	0.37829542	4.7789726	8.253065	-0.17052181	-0.2503613	0.0072888443	0.2522288	5.0813775	8.383694	Sitting_Type
14:23:26.905	0.36632404	4.850801	8.083072	-0.13142644	0.28475666	0.10747074	0.3167064	4.9610806	8.453267	Sitting_Type
14:23:26.926	0.36632404	4.850801	8.083072	-0.13142644	0.28475666	0.10747074	0.3167064	4.9610806	8.453267	Sitting_Type
14:23:26.948	0.36632404	4.850801	8.083072	-0.13142644	0.28475666	0.10747074	0.3167064	4.9610806	8.453267	Sitting_Type
14:23:26.971	0.36632404	4.850801	8.083072	-0.13142644	0.28475666	0.10747074	0.3167064	4.9610806	8.453267	Sitting_Type
14:23:26.993	0.36632404	4.850801	8.083072	-0.13142644	0.28475666	0.10747074	0.3167064	4.9610806	8.453267	Sitting_Type
14:23:27.016	0.36632404	4.850801	8.083072	-0.13142644	0.28475666	0.10747074	0.3167064	4.9610806	8.453267	Sitting_Type
14:23:27.037	0.36632404	4.850801	8.083072	-0.13142644	0.28475666	0.10747074	0.3167064	4.9610806	8.453267	Sitting_Type
14:23:27.061	0.083799616	4.8484063	8.894731	-0.13142644	0.28475666	0.10747074	0.3167064	4.9610806	8.453267	Sitting_Type
14:23:27.085	0.083799616	4.8484063	8.894731	-0.05812261	0.057514798	0.029890858	0.13083646	4.9358597	8.472929	Sitting_Type
14:23:27.106	0.083799616	4.8484063	8.894731	-0.05812261	0.057514798	0.029890858	0.13083646	4.9358597	8.472929	Sitting_Type
14:23:27.127	0.083799616	4.8484063	8.894731	-0.05812261	0.057514798	0.029890858	0.13083646	4.9358597	8.472929	Sitting_Type
14:23:27.149	0.083799616	4.8484063	8.894731	-0.05812261	0.057514798	0.029890858	0.13083646	4.9358597	8.472929	Sitting_Type
14:23:27.174	0.083799616	4.8484063	8.894731	-0.05812261	0.057514798	0.029890858	0.13083646	4.9358597	8.472929	Sitting_Type
14:23:27.204	0.083799616	4.8484063	8.894731	-0.05812261	0.057514798	0.029890858	0.13083646	4.9358597	8.472929	Sitting_Type
14:23:27.224	0.083799616	4.8484063	8.894731	-0.05812261	0.057514798	0.029890858	0.13083646	4.9358597	8.472929	Sitting_Type
14:23:27.244	-0.2944958	4.9800916	8.336864	0.043281026	0.6140131	0.14595526	-0.1672833	5.142561	8.348438	Sitting_Type
14:23:27.265	-0.2944958	4.9800916	8.336864	0.043281026	0.6140131	0.14595526	-0.1672833	5.142561	8.348438	Sitting_Type
14:23:27.287	-0.2944958	4.9800916	8.336864	0.043281026	0.6140131	0.14595526	-0.1672833	5.142561	8.348438	Sitting_Type
14:23:27.310	-0.2944958	4.9800916	8.336864	0.043281026	0.6140131	0.14595526	-0.1672833	5.142561	8.348438	Sitting_Type
14:23:27.332	-0.2944958	4.9800916	8.336864	0.043281026	0.6140131	0.14595526	-0.1672833	5.142561	8.348438	Sitting_Type
14:23:27.355	-0.2944958	4.9800916	8.336864	0.043281026	0.6140131	0.14595526	-0.1672833	5.142561	8.348438	Sitting_Type
14:23:27.378	-0.2944958	4.9800916	8.336864	0.043281026	0.6140131	0.14595526	-0.1672833	5.142561	8.348438	Sitting_Type
14:23:27.400	-0.2944958	4.9800916	8.336864	0.043281026	0.6140131	0.14595526	-0.1672833	5.142561	8.348438	Sitting_Type
14:23:27.421	-1.0008069	5.154874	7.953781	0.24608828	0.26215467	0.07142969	-0.670227	5.348843	8.19213	Sitting_Type
14:23:27.445	-1.0008069	5.154874	7.953781	0.24608828	0.26215467	0.07142969	-0.670227	5.348843	8.19213	Sitting_Type
14:23:27.466	-1.0008069	5.154874	7.953781	0.24608828	0.26215467	0.07142969	-0.670227	5.348843	8.19213	Sitting_Type
14:23:27.488	-1.0008069	5.154874	7.953781	0.24608828	0.26215467	0.07142969	-0.670227	5.348843	8.19213	Sitting_Type
14:23:27.509	-1.0008069	5.154874	7.953781	0.24608828	0.26215467	0.07142969	-0.670227	5.348843	8.19213	Sitting_Type
14:23:27.530	-1.0008069	5.154874	7.953781	0.24608828	0.26215467	0.07142969	-0.670227	5.348843	8.19213	Sitting_Type
14:23:27.551	-1.0008069	5.154874	7.953781	0.24608828	0.26215467	0.07142969	-0.670227	5.348843	8.19213	Sitting_Type
14:23:27.572	-1.0008069	5.154874	7.953781	0.24608828	0.26215467	0.07142969	-0.670227	5.348843	8.19213	Sitting_Type
14:23:27.594	-1.0008069	5.154874	7.953781	0.24608828	0.26215467	0.07142969	-0.670227	5.348843	8.19213	Sitting_Type
14:23:27.616	-0.7877164	5.238673	7.448589	-0.33850977	-0.31450215	-0.097169116	-0.66403836	5.359511	8.185658	Sitting_Type
14:23:27.639	-0.7877164	5.238673	7.448589	-0.33850977	-0.31450215	-0.097169116	-0.66403836	5.359511	8.185658	Sitting_Type
14:23:27.661	-0.7877164	5.238673	7.448589	-0.33850977	-0.31450215	-0.097169116	-0.66403836	5.359511	8.185658	Sitting_Type
14:23:27.683	-0.7877164	5.238673	7.448589	-0.33850977	-0.31450215	-0.097169116	-0.66403836	5.359511	8.185658	Sitting_Type
14:23:27.707	-0.7877164	5.238673	7.448589	-0.33850977	-0.31450215	-0.097169116	-0.66403836	5.359511	8.185658	Sitting_Type
14:23:27.729	-0.7877164	5.238673	7.448589	-0.33850977	-0.31450215	-0.097169116	-0.66403836	5.359511	8.185658	Sitting_Type
14:23:27.751	-0.7877164	5.238673	7.448589	-0.33850977	-0.31450215	-0.097169116	-0.66403836	5.359511	8.185658	Sitting_Type
14:23:27.773	-0.7877164	5.238673	7.448589	-0.33850977	-0.31450215	-0.097169116	-0.66403836	5.359511	8.185658	Sitting_Type
14:23:27.794	-0.22266756	4.95136	8.379962	-0.12470692	-0.0744321	-0.048299894	-0.3890141	5.027068	8.411159	Sitting_Type
14:23:27.816	-0.22266756	4.95136	8.379962	-0.12470692	-0.0744321	-0.048299894	-0.3890141	5.027068	8.411159	Sitting_Type
14:23:27.838	-0.22266756	4.95136	8.379962	-0.12470692	-0.0744321	-0.048299894	-0.3890141	5.027068	8.411159	Sitting_Type
14:23:27.861	-0.22266756	4.95136	8.379962	-0.12470692	-0.0744321	-0.048299894	-0.3890141	5.027068	8.411159	Sitting_Type
14:23:27.883	-0.22266756	4.95136	8.379962	-0.12470692	-0.0744321	-0.048299894	-0.3890141	5.027068	8.411159	Sitting_Type
14:23:27.904	-0.22266756	4.95136	8.379962	-0.12470692	-0.0744321	-0.048299894	-0.3890141	5.027068	8.411159	Sitting_Type
14:23:27.925	-0.22266756	4.95136	8.379962	-0.12470692	-0.0744321	-0.048299894	-0.3890141	5.027068	8.411159	Sitting_Type
14:23:27.946	-0.22266756	4.95136	8.379962	-0.12470692	-0.0744321	-0.048299894	-0.3890141	5.027068	8.411159	Sitting_Type
14:23:27.967	-0.45730647	4.8555894	7.9418097	-0.06300953	-0.142849	-0.029973935	-0.34863123	4.9782305	8.441919	Sitting_Type
14:23:27.988	-0.45730647	4.8555894	7.9418097	-0.06300953	-0.142849	-0.029973935	-0.34863123	4.9782305	8.441919	Sitting_Type
14:23:28.009	-0.45730647	4.8555894	7.9418097	-0.06300953	-0.142849	-0.029973935	-0.34863123	4.9782305	8.441919	Sitting_Type
14:23:28.033	-0.45730647	4.8555894	7.9418097	-0.06300953	-0.142849	-0.029973935	-0.34863123	4.9782305	8.441919	Sitting_Type
14:23:28.056	-0.45730647	4.8555894	7.9418097	-0.06300953	-0.142849	-0.029973935	-0.34863123	4.9782305	8.441919	Sitting_Type
14:23:28.079	-0.45730647	4.8555894	7.9418097	-0.06300953	-0.142849	-0.029973935	-0.34863123	4.9782305	8.441919	Sitting_Type
14:23:28.101	-0.45730647	4.8555894	7.9418097	-0.06300953	-0.142849	-0.029973935	-0.34863123	4.9782305	8.441919	Sitting_Type
14:23:28.123	-0.45730647	4.8555894	7.9418097	-0.06300953	-0.142849	-0.029973935	-0.34863123	4.9782305	8.441919	Sitting_Type
14:23:28.145	0.26337022	4.6233444	8.514041	0.010294301	-0.40002328	-0.064182386	0.023349166	4.7920356	8.556063	Sitting_Type
14:23:28.167	0.26337022	4.6233444	8.514041	0.010294301	-0.40002328	-0.064182386	0.023349166	4.7920356	8.556063	Sitting_Type
14:23:28.188	0.26337022	4.6233444	8.514041	0.010294301	-0.40002328	-0.064182386	0.023349166	4.7920356	8.556063	Sitting_Type
14:23:28.210	0.26337022	4.6233444	8.514041	0.010294301	-0.40002328	-0.064182386	0.023349166	4.7920356	8.556063	Sitting_Type
14:23:28.232	0.26337022	4.6233444	8.514041	0.010294301	-0.40002328	-0.064182386	0.023349166	4.7920356	8.556063	Sitting_Type
14:23:28.254	0.26337022	4.6233444	8.514041	0.010294301	-0.40002328	-0.064182386	0.023349166	4.7920356	8.556063	Sitting_Type
14:23:28.277	0.26337022	4.6233444	8.514041	0.010294301	-0.40002328	-0.064182386	0.023349166	4.7920356	8.556063	Sitting_Type
14:23:28.299	0.26337022	4.6233444	8.514041	0.010294301	-0.40002328	-0.064182386	0.023349166	4.7920356	8.556063	Sitting_Type
14:23:28.320	0.09577099	4.4629283	8.135746	0.010294301	-0.40002328	-0.064182386	0.023349166	4.7920356	8.556063	Sitting_Type
14:23:28.341	0.09577099	4.4629283	8.135746	-0.053235684	0.13692728	0.10380555	0.09231515	4.709088	8.601529	Sitting_Type
14:23:28.362	0.09577099	4.4629283	8.135746	-0.053235684	0.13692728	0.10380555	0.09231515	4.709088	8.601529	Sitting_Type
14:23:28.383	0.09577099	4.4629283	8.135746	-0.053235684	0.13692728	0.10380555	0.09231515	4.709088	8.601529	Sitting_Type
14:23:28.415	0.09577099	4.4629283	8.135746	-0.053235684	0.13692728	0.10380555	0.09231515	4.709088	8.601529	Sitting_Type
14:23:28.437	0.09577099	4.4629283	8.135746	-0.053235684	0.13692728	0.10380555	0.09231515	4.709088	8.601529	Sitting_Type
14:23:28.458	0.09577099	4.4629283	8.135746	-0.053235684	0.13692728	0.10380555	0.09231515	4.709088	8.601529	Sitting_Type
14:23:28.481	0.09577099	4.4629283	8.135746	-0.053235684	0.13692728	0.10380555	0.09231515	4.709088	8.601529	Sitting_Type
14:23:28.503	-0.30646718	4.513208	8.411087	0.10620014	0.23588745	0.06532104	-0.14382848	4.6184006	8.6498575	Sitting_Type
14:23:28.525	-0.30646718	4.513208	8.411087	0.10620014	0.23588745	0.06532104	-0.14382848	4.6184006	8.6498575	Sitting_Type
14:23:28.546	-0.30646718	4.513208	8.411087	0.10620014	0.23588745	0.06532104	-0.14382848	4.6184006	8.6498575	Sitting_Type
14:23:28.568	-0.30646718	4.513208	8.411087	0.10620014	0.23588745	0.06532104	-0.14382848	4.6184006	8.6498575	Sitting_Type
14:23:28.593	-0.30646718	4.513208	8.411087	0.10620014	0.23588745	0.06532104	-0.14382848	4.6184006	8.6498575	Sitting_Type
14:23:28.614	-0.30646718	4.513208	8.411087	0.10620014	0.23588745	0.06532104	-0.14382848	4.6184006	8.6498575	Sitting_Type
14:23:28.635	-0.30646718	4.513208	8.411087	0.10620014	0.23588745	0.06532104	-0.14382848	4.6184006	8.6498575	Sitting_Type
14:23:28.656	-0.30646718	4.513208	8.411087	0.10620014	0.23588745	0.06532104	-0.14382848	4.6184006	8.6498575	Sitting_Type
14:23:28.679	-0.30646718	4.513208	8.411087	0.10620014	0.23588745	0.06532104	-0.14382848	4.6184006	8.6498575	Sitting_Type
14:23:28.704	-0.7302538	4.642499	8.755863	0.22776233	0.49611604	0.16000515	-0.54576296	4.9597044	8.442383	Sitting_Type
14:23:28.726	-0.7302538	4.642499	8.755863	0.22776233	0.49611604	0.16000515	-0.54576296	4.9597044	8.442383	Sitting_Type
14:23:28.749	-0.7302538	4.642499	8.755863	0.22776233	0.49611604	0.16000515	-0.54576296	4.9597044	8.442383	Sitting_Type
14:23:28.772	-0.7302538	4.642499	8.755863	0.22776233	0.49611604	0.16000515	-0.54576296	4.9597044	8.442383	Sitting_Type
14:23:28.793	-0.7302538	4.642499	8.755863	0.22776233	0.49611604	0.16000515	-0.54576296	4.9597044	8.442383	Sitting_Type
14:23:28.814	-0.7302538	4.642499	8.755863	0.22776233	0.49611604	0.16000515	-0.54576296	4.9597044	8.442383	Sitting_Type
14:23:28.835	-0.7302538	4.642499	8.755863	0.22776233	0.49611604	0.16000515	-0.54576296	4.9597044	8.442383	Sitting_Type
14:23:28.861	-0.8044763	4.9154463	8.727132	-0.030022804	-0.13307516	-0.06906931	-0.656828	5.120304	8.33795	Sitting_Type
14:23:28.883	-0.8044763	4.9154463	8.727132	-0.030022804	-0.13307516	-0.06906931	-0.656828	5.120304	8.33795	Sitting_Type
14:23:28.904	-0.8044763	4.9154463	8.727132	-0.030022804	-0.13307516	-0.06906931	-0.656828	5.120304	8.33795	Sitting_Type
14:23:28.927	-0.8044763	4.9154463	8.727132	-0.030022804	-0.13307516	-0.06906931	-0.656828	5.120304	8.33795	Sitting_Type
14:23:28.950	-0.8044763	4.9154463	8.727132	-0.030022804	-0.13307516	-0.06906931	-0.656828	5.120304	8.33795	Sitting_Type
14:23:28.972	-0.8044763	4.9154463	8.727132	-0.030022804	-0.13307516	-0.06906931	-0.656828	5.120304	8.33795	Sitting_Type
14:23:28.994	-0.8044763	4.9154463	8.727132	-0.030022804	-0.13307516	-0.06906931	-0.656828	5.120304	8.33795	Sitting_Type
14:23:29.016	-0.8044763	4.9154463	8.727132	-0.030022804	-0.13307516	-0.06906931	-0.656828	5.120304	8.33795	Sitting_Type
14:23:29.038	-0.8044763	4.9154463	8.727132	-0.030022804	-0.13307516	-0.06906931	-0.656828	5.120304	8.33795	Sitting_Type
14:23:29.059	-0.05506832	4.817281	8.20518	-0.05812261	-0.1831661	-0.06479325	-0.20598435	4.9969397	8.43555	Sitting_Type
14:23:29.080	-0.05506832	4.817281	8.20518	-0.05812261	-0.1831661	-0.06479325	-0.20598435	4.9969397	8.43555	Sitting_Type
14:23:29.101	-0.05506832	4.817281	8.20518	-0.05812261	-0.1831661	-0.06479325	-0.20598435	4.9969397	8.43555	Sitting_Type
14:23:29.122	-0.05506832	4.817281	8.20518	-0.05812261	-0.1831661	-0.06479325	-0.20598435	4.9969397	8.43555	Sitting_Type
14:23:29.143	-0.05506832	4.817281	8.20518	-0.05812261	-0.1831661	-0.06479325	-0.20598435	4.9969397	8.43555	Sitting_Type
14:23:29.164	-0.05506832	4.817281	8.20518	-0.05812261	-0.1831661	-0.06479325	-0.20598435	4.9969397	8.43555	Sitting_Type
14:23:29.188	-0.05506832	4.817281	8.20518	-0.05812261	-0.1831661	-0.06479325	-0.20598435	4.9969397	8.43555	Sitting_Type
14:23:29.210	-0.05506832	4.817281	8.20518	-0.05812261	-0.1831661	-0.06479325	-0.20598435	4.9969397	8.43555	Sitting_Type
14:23:29.231	-0.08619389	4.743058	8.150111	0.07504602	-0.016399898	0.0036236527	-0.14370456	4.9534197	8.462466	Sitting_Type
14:23:29.253	-0.08619389	4.743058	8.150111	0.07504602	-0.016399898	0.0036236527	-0.14370456	4.9534197	8.462466	Sitting_Type
14:23:29.274	-0.08619389	4.743058	8.150111	0.07504602	-0.016399898	0.0036236527	-0.14370456	4.9534197	8.462466	Sitting_Type
14:23:29.295	-0.08619389	4.743058	8.150111	0.07504602	-0.016399898	0.0036236527	-0.14370456	4.9534197	8.462466	Sitting_Type
14:23:29.319	-0.08619389	4.743058	8.150111	0.07504602	-0.016399898	0.0036236527	-0.14370456	4.9534197	8.462466	Sitting_Type
14:23:29.341	-0.08619389	4.743058	8.150111	0.07504602	-0.016399898	0.0036236527	-0.14370456	4.9534197	8.462466	Sitting_Type
14:23:29.362	-0.08619389	4.743058	8.150111	0.07504602	-0.016399898	0.0036236527	-0.14370456	4.9534197	8.462466	Sitting_Type
14:23:29.384	-0.08619389	4.743058	8.150111	0.07504602	-0.016399898	0.0036236527	-0.14370456	4.9534197	8.462466	Sitting_Type
14:23:29.407	-0.18914771	4.786155	8.219545	0.06893736	0.04285403	0.008510575	-0.16503713	4.959729	8.458381	Sitting_Type
14:23:29.429	-0.18914771	4.786155	8.219545	0.06893736	0.04285403	0.008510575	-0.16503713	4.959729	8.458381	Sitting_Type
14:23:29.452	-0.18914771	4.786155	8.219545	0.06893736	0.04285403	0.008510575	-0.16503713	4.959729	8.458381	Sitting_Type
14:23:29.475	-0.18914771	4.786155	8.219545	0.06893736	0.04285403	0.008510575	-0.16503713	4.959729	8.458381	Sitting_Type
14:23:29.497	-0.18914771	4.786155	8.219545	0.06893736	0.04285403	0.008510575	-0.16503713	4.959729	8.458381	Sitting_Type
14:23:29.517	-0.18914771	4.786155	8.219545	0.06893736	0.04285403	0.008510575	-0.16503713	4.959729	8.458381	Sitting_Type
14:23:29.546	-0.18914771	4.786155	8.219545	0.06893736	0.04285403	0.008510575	-0.16503713	4.959729	8.458381	Sitting_Type
14:23:29.567	-0.18914771	4.786155	8.219545	0.06893736	0.04285403	0.008510575	-0.16503713	4.959729	8.458381	Sitting_Type
14:23:29.588	-0.18914771	4.865166	8.396722	-0.022081556	-0.0725995	-0.009815383	-0.16305502	4.976451	8.44859	Sitting_Type
14:23:29.610	-0.18914771	4.865166	8.396722	-0.022081556	-0.0725995	-0.009815383	-0.16305502	4.976451	8.44859	Sitting_Type
14:23:29.631	-0.18914771	4.865166	8.396722	-0.022081556	-0.0725995	-0.009815383	-0.16305502	4.976451	8.44859	Sitting_Type
14:23:29.654	-0.18914771	4.865166	8.396722	-0.022081556	-0.0725995	-0.009815383	-0.16305502	4.976451	8.44859	Sitting_Type
14:23:29.675	-0.18914771	4.865166	8.396722	-0.022081556	-0.0725995	-0.009815383	-0.16305502	4.976451	8.44859	Sitting_Type
14:23:29.697	-0.18914771	4.865166	8.396722	-0.022081556	-0.0725995	-0.009815383	-0.16305502	4.976451	8.44859	Sitting_Type
14:23:29.720	-0.18914771	4.865166	8.396722	-0.022081556	-0.0725995	-0.009815383	-0.16305502	4.976451	8.44859	Sitting_Type
14:23:29.742	-0.18914771	4.865166	8.396722	-0.022081556	-0.0725995	-0.009815383	-0.16305502	4.976451	8.44859	Sitting_Type
14:23:29.764	-0.16520496	4.932206	8.27222	0.036561508	-0.03839105	0.0024019221	-0.20869112	4.9882793	8.440607	Sitting_Type
14:23:29.785	-0.16520496	4.932206	8.27222	0.036561508	-0.03839105	0.0024019221	-0.20869112	4.9882793	8.440607	Sitting_Type
14:23:29.807	-0.16520496	4.932206	8.27222	0.036561508	-0.03839105	0.0024019221	-0.20869112	4.9882793	8.440607	Sitting_Type
14:23:29.829	-0.16520496	4.932206	8.27222	0.036561508	-0.03839105	0.0024019221	-0.20869112	4.9882793	8.440607	Sitting_Type
14:23:29.851	-0.16520496	4.932206	8.27222	0.036561508	-0.03839105	0.0024019221	-0.20869112	4.9882793	8.440607	Sitting_Type
14:23:29.874	-0.16520496	4.932206	8.27222	0.036561508	-0.03839105	0.0024019221	-0.20869112	4.9882793	8.440607	Sitting_Type
14:23:29.895	-0.16520496	4.932206	8.27222	0.036561508	-0.03839105	0.0024019221	-0.20869112	4.9882793	8.440607	Sitting_Type
14:23:29.919	-0.16520496	4.932206	8.27222	0.036561508	-0.03839105	0.0024019221	-0.20869112	4.9882793	8.440607	Sitting_Type
14:23:29.941	-0.16520496	4.932206	8.27222	0.036561508	-0.03839105	0.0024019221	-0.20869112	4.9882793	8.440607	Sitting_Type
14:23:29.964	-0.5554718	5.0423427	7.903501	0.09337197	0.13570555	0.056158062	-0.39366686	5.169176	8.32436	Sitting_Type
14:23:29.986	-0.5554718	5.0423427	7.903501	0.09337197	0.13570555	0.056158062	-0.39366686	5.169176	8.32436	Sitting_Type
14:23:30.009	-0.5554718	5.0423427	7.903501	0.09337197	0.13570555	0.056158062	-0.39366686	5.169176	8.32436	Sitting_Type
14:23:30.032	-0.5554718	5.0423427	7.903501	0.09337197	0.13570555	0.056158062	-0.39366686	5.169176	8.32436	Sitting_Type
14:23:30.067	-0.5554718	5.0423427	7.903501	0.09337197	0.13570555	0.056158062	-0.39366686	5.169176	8.32436	Sitting_Type
14:23:30.091	-0.5554718	5.0423427	7.903501	0.09337197	0.13570555	0.056158062	-0.39366686	5.169176	8.32436	Sitting_Type
14:23:30.114	-0.5554718	5.0423427	7.903501	0.09337197	0.13570555	0.056158062	-0.39366686	5.169176	8.32436	Sitting_Type
14:23:30.137	-0.48843205	5.027977	7.9968777	-0.014751174	-0.17339227	-0.041580375	-0.4336137	5.1919813	8.308168	Sitting_Type
14:23:30.162	-0.48843205	5.027977	7.9968777	-0.014751174	-0.17339227	-0.041580375	-0.4336137	5.1919813	8.308168	Sitting_Type
14:23:30.186	-0.48843205	5.027977	7.9968777	-0.014751174	-0.17339227	-0.041580375	-0.4336137	5.1919813	8.308168	Sitting_Type
14:23:30.208	-0.48843205	5.027977	7.9968777	-0.014751174	-0.17339227	-0.041580375	-0.4336137	5.1919813	8.308168	Sitting_Type
14:23:30.231	-0.48843205	5.027977	7.9968777	-0.014751174	-0.17339227	-0.041580375	-0.4336137	5.1919813	8.308168	Sitting_Type
14:23:30.253	-0.48843205	5.027977	7.9968777	-0.014751174	-0.17339227	-0.041580375	-0.4336137	5.1919813	8.308168	Sitting_Type
14:23:30.279	-0.48843205	5.027977	7.9968777	-0.014751174	-0.17339227	-0.041580375	-0.4336137	5.1919813	8.308168	Sitting_Type
14:23:30.301	-0.48843205	5.027977	7.9968777	-0.014751174	-0.17339227	-0.041580375	-0.4336137	5.1919813	8.308168	Sitting_Type
14:23:30.324	-0.55307746	5.1429024	8.10462	0.1544585	0.39410153	0.0854796	-0.5580049	5.2670355	8.25332	Sitting_Type
14:23:30.347	-0.55307746	5.1429024	8.10462	0.1544585	0.39410153	0.0854796	-0.5580049	5.2670355	8.25332	Sitting_Type
14:23:30.370	-0.55307746	5.1429024	8.10462	0.1544585	0.39410153	0.0854796	-0.5580049	5.2670355	8.25332	Sitting_Type
14:23:30.393	-0.55307746	5.1429024	8.10462	0.1544585	0.39410153	0.0854796	-0.5580049	5.2670355	8.25332	Sitting_Type
14:23:30.416	-0.55307746	5.1429024	8.10462	0.1544585	0.39410153	0.0854796	-0.5580049	5.2670355	8.25332	Sitting_Type
14:23:30.438	-0.55307746	5.1429024	8.10462	0.1544585	0.39410153	0.0854796	-0.5580049	5.2670355	8.25332	Sitting_Type
14:23:30.461	-0.55307746	5.1429024	8.10462	0.1544585	0.39410153	0.0854796	-0.5580049	5.2670355	8.25332	Sitting_Type
14:23:30.483	-0.55307746	5.1429024	8.10462	0.1544585	0.39410153	0.0854796	-0.8265989	5.4622307	8.102535	Sitting_Type
14:23:30.507	-1.0798179	5.3631754	7.5826683	0.098869756	0.11615786	0.043329895	-0.8265989	5.4622307	8.102535	Sitting_Type
14:23:30.528	-1.0798179	5.3631754	7.5826683	0.098869756	0.11615786	0.043329895	-0.8265989	5.4622307	8.102535	Sitting_Type
14:23:30.551	-1.0798179	5.3631754	7.5826683	0.098869756	0.11615786	0.043329895	-0.8265989	5.4622307	8.102535	Sitting_Type
14:23:30.574	-1.0798179	5.3631754	7.5826683	0.098869756	0.11615786	0.043329895	-0.8265989	5.4622307	8.102535	Sitting_Type
14:23:30.597	-1.0798179	5.3631754	7.5826683	0.098869756	0.11615786	0.043329895	-0.8265989	5.4622307	8.102535	Sitting_Type
14:23:30.620	-1.0798179	5.3631754	7.5826683	0.098869756	0.11615786	0.043329895	-0.8265989	5.4622307	8.102535	Sitting_Type
14:23:30.642	-1.0798179	5.3631754	7.5826683	0.098869756	0.11615786	0.043329895	-0.8265989	5.4622307	8.102535	Sitting_Type
14:23:30.663	-0.7637737	5.255433	7.719142	-0.07156164	-0.16667275	-0.072734505	-0.7124527	5.4154563	8.144666	Sitting_Type
14:23:30.685	-0.7637737	5.255433	7.719142	-0.07156164	-0.16667275	-0.072734505	-0.7124527	5.4154563	8.144666	Sitting_Type
14:23:30.708	-0.7637737	5.255433	7.719142	-0.07156164	-0.16667275	-0.072734505	-0.7124527	5.4154563	8.144666	Sitting_Type
14:23:30.732	-0.7637737	5.255433	7.719142	-0.07156164	-0.16667275	-0.072734505	-0.7124527	5.4154563	8.144666	Sitting_Type
14:23:30.754	-0.7637737	5.255433	7.719142	-0.07156164	-0.16667275	-0.072734505	-0.7124527	5.4154563	8.144666	Sitting_Type
14:23:30.777	-0.7637737	5.255433	7.719142	-0.07156164	-0.16667275	-0.072734505	-0.7124527	5.4154563	8.144666	Sitting_Type
14:23:30.801	-0.7637737	5.255433	7.719142	-0.07156164	-0.16667275	-0.072734505	-0.7124527	5.4154563	8.144666	Sitting_Type
14:23:30.823	-0.7637737	5.255433	7.719142	-0.07156164	-0.16667275	-0.072734505	-0.7124527	5.4154563	8.144666	Sitting_Type
14:23:30.847	-0.45730647	5.1285367	7.843644	-0.28414276	-0.25219387	-0.014702305	-0.4785301	5.237957	8.276783	Sitting_Type
14:23:30.870	-0.45730647	5.1285367	7.843644	-0.28414276	-0.25219387	-0.014702305	-0.4785301	5.237957	8.276783	Sitting_Type
14:23:30.892	-0.45730647	5.1285367	7.843644	-0.28414276	-0.25219387	-0.014702305	-0.4785301	5.237957	8.276783	Sitting_Type
14:23:30.915	-0.45730647	5.1285367	7.843644	-0.28414276	-0.25219387	-0.014702305	-0.4785301	5.237957	8.276783	Sitting_Type
14:23:30.938	-0.45730647	5.1285367	7.843644	-0.28414276	-0.25219387	-0.014702305	-0.4785301	5.237957	8.276783	Sitting_Type
14:23:30.961	-0.45730647	5.1285367	7.843644	-0.28414276	-0.25219387	-0.014702305	-0.4785301	5.237957	8.276783	Sitting_Type
14:23:30.984	-0.45730647	5.1285367	7.843644	-0.28414276	-0.25219387	-0.014702305	-0.4785301	5.237957	8.276783	Sitting_Type
14:23:31.007	-0.45730647	5.1285367	7.843644	-0.28414276	-0.25219387	-0.014702305	-0.4785301	5.237957	8.276783	Sitting_Type
14:23:31.029	0.043096945	4.625739	7.8460383	-0.07156164	-0.43362084	-0.14726005	-0.10300562	4.8937488	8.4977045	Sitting_Type
14:23:31.052	0.043096945	4.625739	7.8460383	-0.07156164	-0.43362084	-0.14726005	-0.10300562	4.8937488	8.4977045	Sitting_Type
14:23:31.076	0.043096945	4.625739	7.8460383	-0.07156164	-0.43362084	-0.14726005	-0.10300562	4.8937488	8.4977045	Sitting_Type
14:23:31.099	0.043096945	4.625739	7.8460383	-0.07156164	-0.43362084	-0.14726005	-0.10300562	4.8937488	8.4977045	Sitting_Type
14:23:31.120	0.043096945	4.625739	7.8460383	-0.07156164	-0.43362084	-0.14726005	-0.10300562	4.8937488	8.4977045	Sitting_Type
14:23:31.143	0.043096945	4.625739	7.8460383	-0.07156164	-0.43362084	-0.14726005	-0.10300562	4.8937488	8.4977045	Sitting_Type
14:23:31.166	0.043096945	4.625739	7.8460383	-0.07156164	-0.43362084	-0.14726005	-0.10300562	4.8937488	8.4977045	Sitting_Type
14:23:31.190	0.043096945	4.625739	7.8460383	-0.07156164	-0.43362084	-0.14726005	-0.10300562	4.8937488	8.4977045	Sitting_Type
14:23:31.212	0.117319465	4.5060253	8.566715	-0.092941925	-0.17583573	-0.026919609	0.1867543	4.7721777	8.565149	Sitting_Type
14:23:31.236	0.117319465	4.5060253	8.566715	-0.092941925	-0.17583573	-0.026919609	0.1867543	4.7721777	8.565149	Sitting_Type
14:23:31.258	0.117319465	4.5060253	8.566715	-0.092941925	-0.17583573	-0.026919609	0.1867543	4.7721777	8.565149	Sitting_Type
14:23:31.281	0.117319465	4.5060253	8.566715	-0.092941925	-0.17583573	-0.026919609	0.1867543	4.7721777	8.565149	Sitting_Type
14:23:31.305	0.117319465	4.5060253	8.566715	-0.092941925	-0.17583573	-0.026919609	0.1867543	4.7721777	8.565149	Sitting_Type
14:23:31.326	0.117319465	4.5060253	8.566715	-0.092941925	-0.17583573	-0.026919609	0.1867543	4.7721777	8.565149	Sitting_Type
14:23:31.348	0.117319465	4.5060253	8.566715	-0.092941925	-0.17583573	-0.026919609	0.1867543	4.7721777	8.565149	Sitting_Type
14:23:31.370	0.117319465	4.5060253	8.566715	-0.092941925	-0.17583573	-0.026919609	0.1867543	4.7721777	8.565149	Sitting_Type
14:23:31.393	0.3423813	4.6927786	8.142929	0.052444004	0.27009588	0.10563815	0.29546675	4.802087	8.54535	Sitting_Type
14:23:31.416	0.3423813	4.6927786	8.142929	0.052444004	0.27009588	0.10563815	0.29546675	4.802087	8.54535	Sitting_Type
14:23:31.439	0.3423813	4.6927786	8.142929	0.052444004	0.27009588	0.10563815	0.29546675	4.802087	8.54535	Sitting_Type
14:23:31.461	0.3423813	4.6927786	8.142929	0.052444004	0.27009588	0.10563815	0.29546675	4.802087	8.54535	Sitting_Type
14:23:31.484	0.3423813	4.6927786	8.142929	0.052444004	0.27009588	0.10563815	0.29546675	4.802087	8.54535	Sitting_Type
14:23:31.507	0.3423813	4.6927786	8.142929	0.052444004	0.27009588	0.10563815	0.29546675	4.802087	8.54535	Sitting_Type
14:23:31.530	0.3423813	4.6927786	8.142929	0.052444004	0.27009588	0.10563815	0.29546675	4.802087	8.54535	Sitting_Type
14:23:31.552	0.3423813	4.6927786	8.142929	0.052444004	0.27009588	0.10563815	0.29546675	4.802087	8.54535	Sitting_Type
14:23:31.574	-0.32801566	4.6329217	8.61939	0.10314582	-0.30106312	-0.097169116	-0.12960151	4.8769073	8.507015	Sitting_Type
14:23:31.597	-0.32801566	4.6329217	8.61939	0.10314582	-0.30106312	-0.097169116	-0.12960151	4.8769073	8.507015	Sitting_Type
14:23:31.618	-0.32801566	4.6329217	8.61939	0.10314582	-0.30106312	-0.097169116	-0.12960151	4.8769073	8.507015	Sitting_Type
14:23:31.640	-0.32801566	4.6329217	8.61939	0.10314582	-0.30106312	-0.097169116	-0.12960151	4.8769073	8.507015	Sitting_Type
14:23:31.663	-0.32801566	4.6329217	8.61939	0.10314582	-0.30106312	-0.097169116	-0.12960151	4.8769073	8.507015	Sitting_Type
14:23:31.685	-0.32801566	4.6329217	8.61939	0.10314582	-0.30106312	-0.097169116	-0.12960151	4.8769073	8.507015	Sitting_Type
14:23:31.706	-0.32801566	4.6329217	8.61939	0.10314582	-0.30106312	-0.097169116	-0.12960151	4.8769073	8.507015	Sitting_Type
14:23:31.728	-0.32801566	4.6329217	8.61939	0.10314582	-0.30106312	-0.097169116	-0.12960151	4.8769073	8.507015	Sitting_Type
14:23:31.751	0.45491222	4.5275736	8.095043	-0.034298863	-0.15445544	-0.007982787	0.33636153	4.7257485	8.586297	Sitting_Type
14:23:31.774	0.45491222	4.5275736	8.095043	-0.034298863	-0.15445544	-0.007982787	0.33636153	4.7257485	8.586297	Sitting_Type
14:23:31.795	0.45491222	4.5275736	8.095043	-0.034298863	-0.15445544	-0.007982787	0.33636153	4.7257485	8.586297	Sitting_Type
14:23:31.816	0.45491222	4.5275736	8.095043	-0.034298863	-0.15445544	-0.007982787	0.33636153	4.7257485	8.586297	Sitting_Type
14:23:31.837	0.45491222	4.5275736	8.095043	-0.034298863	-0.15445544	-0.007982787	0.33636153	4.7257485	8.586297	Sitting_Type
14:23:31.858	0.45491222	4.5275736	8.095043	-0.034298863	-0.15445544	-0.007982787	0.33636153	4.7257485	8.586297	Sitting_Type
14:23:31.884	0.45491222	4.5275736	8.095043	-0.034298863	-0.15445544	-0.007982787	0.33636153	4.7257485	8.586297	Sitting_Type
14:23:31.905	0.45491222	4.5275736	8.095043	-0.034298863	-0.15445544	-0.007982787	0.33636153	4.7257485	8.586297	Sitting_Type
14:23:31.942	0.2561874	4.5682764	8.607418	-0.014751174	0.10760574	0.007899709	0.34839696	4.692805	8.6038685	Sitting_Type
14:23:31.975	0.2561874	4.5682764	8.607418	-0.014751174	0.10760574	0.007899709	0.34839696	4.692805	8.6038685	Sitting_Type
14:23:32.007	0.2561874	4.5682764	8.607418	-0.014751174	0.10760574	0.007899709	0.34839696	4.692805	8.6038685	Sitting_Type
14:23:32.041	0.2561874	4.5682764	8.607418	-0.014751174	0.10760574	0.007899709	0.34839696	4.692805	8.6038685	Sitting_Type
14:23:32.073	0.2561874	4.5682764	8.607418	-0.014751174	0.10760574	0.007899709	0.34839696	4.692805	8.6038685	Sitting_Type
14:23:32.107	0.2657645	4.5012364	8.396722	0.022511607	0.070342965	0.016451823	0.2685393	4.695367	8.605333	Sitting_Type
14:23:32.140	0.2657645	4.5012364	8.396722	0.022511607	0.070342965	0.016451823	0.2685393	4.695367	8.605333	Sitting_Type
14:23:32.165	0.2657645	4.5012364	8.396722	0.022511607	0.070342965	0.016451823	0.2685393	4.695367	8.605333	Sitting_Type
14:23:32.187	0.2657645	4.5012364	8.396722	0.022511607	0.070342965	0.016451823	0.2685393	4.695367	8.605333	Sitting_Type
14:23:32.210	0.2657645	4.5012364	8.396722	0.022511607	0.070342965	0.016451823	0.2685393	4.695367	8.605333	Sitting_Type
14:23:32.232	0.2657645	4.5012364	8.396722	0.022511607	0.070342965	0.016451823	0.2685393	4.695367	8.605333	Sitting_Type
14:23:32.255	0.2657645	4.5012364	8.396722	0.022511607	0.070342965	0.016451823	0.2685393	4.695367	8.605333	Sitting_Type
14:23:32.278	0.2657645	4.5012364	8.396722	0.022511607	0.070342965	0.016451823	0.2685393	4.695367	8.605333	Sitting_Type
14:23:32.300	0.16041641	4.644893	7.5754857	0.1648432	0.52055067	0.18260716	0.11023878	4.7649155	8.5705185	Sitting_Type
14:23:32.323	0.16041641	4.644893	7.5754857	0.1648432	0.52055067	0.18260716	0.11023878	4.7649155	8.5705185	Sitting_Type
14:23:32.346	0.16041641	4.644893	7.5754857	0.1648432	0.52055067	0.18260716	0.11023878	4.7649155	8.5705185	Sitting_Type
14:23:32.369	0.16041641	4.644893	7.5754857	0.1648432	0.52055067	0.18260716	0.11023878	4.7649155	8.5705185	Sitting_Type
14:23:32.393	0.16041641	4.644893	7.5754857	0.1648432	0.52055067	0.18260716	0.11023878	4.7649155	8.5705185	Sitting_Type
14:23:32.416	0.16041641	4.644893	7.5754857	0.1648432	0.52055067	0.18260716	0.11023878	4.7649155	8.5705185	Sitting_Type
14:23:32.439	0.16041641	4.644893	7.5754857	0.1648432	0.52055067	0.18260716	0.11023878	4.7649155	8.5705185	Sitting_Type
14:23:32.462	0.16041641	4.644893	7.5754857	0.1648432	0.52055067	0.18260716	0.11023878	4.7649155	8.5705185	Sitting_Type
14:23:32.484	-1.0750294	5.00164	8.779806	-0.025746748	0.15158804	0.04516249	-0.7304456	5.068111	8.363675	Sitting_Type
14:23:32.507	-1.0750294	5.00164	8.779806	-0.025746748	0.15158804	0.04516249	-0.7304456	5.068111	8.363675	Sitting_Type
14:23:32.530	-1.0750294	5.00164	8.779806	-0.025746748	0.15158804	0.04516249	-0.7304456	5.068111	8.363675	Sitting_Type
14:23:32.553	-1.0750294	5.00164	8.779806	-0.025746748	0.15158804	0.04516249	-0.7304456	5.068111	8.363675	Sitting_Type
14:23:32.575	-1.0750294	5.00164	8.779806	-0.025746748	0.15158804	0.04516249	-0.7304456	5.068111	8.363675	Sitting_Type
14:23:32.598	-1.0750294	5.00164	8.779806	-0.025746748	0.15158804	0.04516249	-0.7304456	5.068111	8.363675	Sitting_Type
14:23:32.621	-1.0750294	5.00164	8.779806	-0.025746748	0.15158804	0.04516249	-0.7304456	5.068111	8.363675	Sitting_Type
14:23:32.643	-1.0750294	5.00164	8.779806	-0.025746748	0.15158804	0.04516249	-0.7304456	5.068111	8.363675	Sitting_Type
14:23:32.667	-0.0047885496	4.850801	7.5443597	-0.32812503	-0.4366752	-0.09961257	-0.14767522	4.9589252	8.459174	Sitting_Type
14:23:32.689	-0.0047885496	4.850801	7.5443597	-0.32812503	-0.4366752	-0.09961257	-0.14767522	4.9589252	8.459174	Sitting_Type
14:23:32.712	-0.0047885496	4.850801	7.5443597	-0.32812503	-0.4366752	-0.09961257	-0.14767522	4.9589252	8.459174	Sitting_Type
14:23:32.735	-0.0047885496	4.850801	7.5443597	-0.32812503	-0.4366752	-0.09961257	-0.14767522	4.9589252	8.459174	Sitting_Type
14:23:32.758	-0.0047885496	4.850801	7.5443597	-0.32812503	-0.4366752	-0.09961257	-0.14767522	4.9589252	8.459174	Sitting_Type
14:23:32.781	-0.0047885496	4.850801	7.5443597	-0.32812503	-0.4366752	-0.09961257	-0.14767522	4.9589252	8.459174	Sitting_Type
14:23:32.804	-0.0047885496	4.850801	7.5443597	-0.32812503	-0.4366752	-0.09961257	-0.14767522	4.9589252	8.459174	Sitting_Type
14:23:32.826	0.14605077	4.537151	8.164477	-0.10638096	-0.1287991	0.004234518	0.0914733	4.7671614	8.5694895	Sitting_Type
14:23:32.849	0.14605077	4.537151	8.164477	-0.10638096	-0.1287991	0.004234518	0.0914733	4.7671614	8.5694895	Sitting_Type
14:23:32.871	0.14605077	4.537151	8.164477	-0.10638096	-0.1287991	0.004234518	0.0914733	4.7671614	8.5694895	Sitting_Type
14:23:32.894	0.14605077	4.537151	8.164477	-0.10638096	-0.1287991	0.004234518	0.0914733	4.7671614	8.5694895	Sitting_Type
14:23:32.937	0.14605077	4.537151	8.164477	-0.10638096	-0.1287991	0.004234518	0.0914733	4.7671614	8.5694895	Sitting_Type
14:23:32.960	0.14605077	4.537151	8.164477	-0.10638096	-0.1287991	0.004234518	0.0914733	4.7671614	8.5694895	Sitting_Type
14:23:32.994	0.14605077	4.537151	8.164477	-0.10638096	-0.1287991	0.004234518	0.0914733	4.7671614	8.5694895	Sitting_Type
14:23:33.029	0.15562786	4.5874305	7.8268843	0.0005204572	0.13020776	0.04638422	0.14764044	4.692306	8.609925	Sitting_Type
14:23:33.062	0.15562786	4.5874305	7.8268843	0.0005204572	0.13020776	0.04638422	0.14764044	4.692306	8.609925	Sitting_Type
14:23:33.095	0.15562786	4.5874305	7.8268843	0.0005204572	0.13020776	0.04638422	0.14764044	4.692306	8.609925	Sitting_Type
14:23:33.128	0.15562786	4.5874305	7.8268843	0.0005204572	0.13020776	0.04638422	0.14764044	4.692306	8.609925	Sitting_Type
14:23:33.162	0.15562786	4.5874305	7.8268843	0.0005204572	0.13020776	0.04638422	0.14764044	4.692306	8.609925	Sitting_Type
14:23:33.194	-0.7853221	4.8316464	9.138947	0.30106616	0.44663596	0.13495968	-0.47005352	4.887549	8.488891	Sitting_Type
14:23:33.216	-0.7853221	4.8316464	9.138947	0.30106616	0.44663596	0.13495968	-0.47005352	4.887549	8.488891	Sitting_Type
14:23:33.238	-0.7853221	4.8316464	9.138947	0.30106616	0.44663596	0.13495968	-0.47005352	4.887549	8.488891	Sitting_Type
14:23:33.260	-0.7853221	4.8316464	9.138947	0.30106616	0.44663596	0.13495968	-0.47005352	4.887549	8.488891	Sitting_Type
14:23:33.283	-0.7853221	4.8316464	9.138947	0.30106616	0.44663596	0.13495968	-0.47005352	4.887549	8.488891	Sitting_Type
14:23:33.306	-0.7853221	4.8316464	9.138947	0.30106616	0.44663596	0.13495968	-0.47005352	4.887549	8.488891	Sitting_Type
14:23:33.327	-0.7853221	4.8316464	9.138947	0.30106616	0.44663596	0.13495968	-0.47005352	4.887549	8.488891	Sitting_Type
14:23:33.348	-0.7853221	4.8316464	9.138947	0.30106616	0.44663596	0.13495968	-0.47005352	4.887549	8.488891	Sitting_Type
14:23:33.369	-0.6703969	4.9417834	8.964165	-0.06911818	-0.14712507	0.0011801916	-0.6096324	5.0207043	8.401858	Sitting_Type
14:23:33.390	-0.6703969	4.9417834	8.964165	-0.06911818	-0.14712507	0.0011801916	-0.6096324	5.0207043	8.401858	Sitting_Type
14:23:33.434	-0.6703969	4.9417834	8.964165	-0.06911818	-0.14712507	0.0011801916	-0.6096324	5.0207043	8.401858	Sitting_Type
14:23:33.456	-0.6703969	4.9417834	8.964165	-0.06911818	-0.14712507	0.0011801916	-0.6096324	5.0207043	8.401858	Sitting_Type
14:23:33.477	-0.6703969	4.9417834	8.964165	-0.06911818	-0.14712507	0.0011801916	-0.6096324	5.0207043	8.401858	Sitting_Type
14:23:33.500	-0.6703969	4.9417834	8.964165	-0.06911818	-0.14712507	0.0011801916	-0.6096324	5.0207043	8.401858	Sitting_Type
14:23:33.521	-0.6703969	4.9417834	8.964165	-0.06911818	-0.14712507	0.0011801916	-0.6096324	5.0207043	8.401858	Sitting_Type
14:23:33.542	-0.6560313	4.7981267	8.260248	-0.054457415	-0.03533672	-0.0122588435	-0.5269661	5.0022683	8.41843	Sitting_Type
14:23:33.563	-0.6560313	4.7981267	8.260248	-0.054457415	-0.03533672	-0.0122588435	-0.5269661	5.0022683	8.41843	Sitting_Type
14:23:33.585	-0.6560313	4.7981267	8.260248	-0.054457415	-0.03533672	-0.0122588435	-0.5269661	5.0022683	8.41843	Sitting_Type
14:23:33.607	-0.6560313	4.7981267	8.260248	-0.054457415	-0.03533672	-0.0122588435	-0.5269661	5.0022683	8.41843	Sitting_Type
14:23:33.631	-0.6560313	4.7981267	8.260248	-0.054457415	-0.03533672	-0.0122588435	-0.5269661	5.0022683	8.41843	Sitting_Type
14:23:33.652	-0.6560313	4.7981267	8.260248	-0.054457415	-0.03533672	-0.0122588435	-0.5269661	5.0022683	8.41843	Sitting_Type
14:23:33.673	-0.6560313	4.7981267	8.260248	-0.054457415	-0.03533672	-0.0122588435	-0.5269661	5.0022683	8.41843	Sitting_Type
14:23:33.694	-0.6560313	4.7981267	8.260248	-0.054457415	-0.03533672	-0.0122588435	-0.5269661	5.0022683	8.41843	Sitting_Type
14:23:33.715	-0.6560313	4.7981267	8.260248	-0.054457415	-0.03533672	-0.0122588435	-0.5269661	5.0022683	8.41843	Sitting_Type
14:23:33.737	-0.5650489	4.860378	8.097438	-0.045294438	0.03491278	0.020727878	-0.53561264	4.9870586	8.426906	Sitting_Type
14:23:33.759	-0.5650489	4.860378	8.097438	-0.045294438	0.03491278	0.020727878	-0.53561264	4.9870586	8.426906	Sitting_Type
14:23:33.780	-0.5650489	4.860378	8.097438	-0.045294438	0.03491278	0.020727878	-0.53561264	4.9870586	8.426906	Sitting_Type
14:23:33.802	-0.5650489	4.860378	8.097438	-0.045294438	0.03491278	0.020727878	-0.53561264	4.9870586	8.426906	Sitting_Type
14:23:33.824	-0.5650489	4.860378	8.097438	-0.045294438	0.03491278	0.020727878	-0.53561264	4.9870586	8.426906	Sitting_Type
14:23:33.848	-0.5650489	4.860378	8.097438	-0.045294438	0.03491278	0.020727878	-0.53561264	4.9870586	8.426906	Sitting_Type
14:23:33.871	-0.5650489	4.860378	8.097438	-0.045294438	0.03491278	0.020727878	-0.53561264	4.9870586	8.426906	Sitting_Type
14:23:33.893	-0.5650489	4.860378	8.097438	-0.045294438	0.03491278	0.020727878	-0.53561264	4.9870586	8.426906	Sitting_Type
14:23:33.917	-0.42139238	4.573065	8.810931	-0.17540874	-0.10008844	-4.153884e-05	-0.5448846	4.868143	8.495565	Sitting_Type
14:23:33.939	-0.42139238	4.573065	8.810931	-0.17540874	-0.10008844	-4.153884e-05	-0.5448846	4.868143	8.495565	Sitting_Type
14:23:33.961	-0.42139238	4.573065	8.810931	-0.17540874	-0.10008844	-4.153884e-05	-0.5448846	4.868143	8.495565	Sitting_Type
14:23:33.983	-0.42139238	4.573065	8.810931	-0.17540874	-0.10008844	-4.153884e-05	-0.5448846	4.868143	8.495565	Sitting_Type
14:23:34.005	-0.42139238	4.573065	8.810931	-0.17540874	-0.10008844	-4.153884e-05	-0.5448846	4.868143	8.495565	Sitting_Type
14:23:34.027	-0.42139238	4.573065	8.810931	-0.17540874	-0.10008844	-4.153884e-05	-0.5448846	4.868143	8.495565	Sitting_Type
14:23:34.049	-0.42139238	4.573065	8.810931	-0.17540874	-0.10008844	-4.153884e-05	-0.5448846	4.868143	8.495565	Sitting_Type
14:23:34.077	-0.42139238	4.573065	8.810931	-0.17540874	-0.10008844	-4.153884e-05	-0.5448846	4.868143	8.495565	Sitting_Type
14:23:34.100	-0.17478207	4.6233444	8.0926485	0.015792089	-0.123912185	-0.05135422	-0.29260582	4.791417	8.551436	Sitting_Type
14:23:34.122	-0.17478207	4.6233444	8.0926485	0.015792089	-0.123912185	-0.05135422	-0.29260582	4.791417	8.551436	Sitting_Type
14:23:34.144	-0.17478207	4.6233444	8.0926485	0.015792089	-0.123912185	-0.05135422	-0.29260582	4.791417	8.551436	Sitting_Type
14:23:34.165	-0.17478207	4.6233444	8.0926485	0.015792089	-0.123912185	-0.05135422	-0.29260582	4.791417	8.551436	Sitting_Type
14:23:34.187	-0.17478207	4.6233444	8.0926485	0.015792089	-0.123912185	-0.05135422	-0.29260582	4.791417	8.551436	Sitting_Type
14:23:34.210	-0.17478207	4.6233444	8.0926485	0.015792089	-0.123912185	-0.05135422	-0.29260582	4.791417	8.551436	Sitting_Type
14:23:34.231	-0.17478207	4.6233444	8.0926485	0.015792089	-0.123912185	-0.05135422	-0.29260582	4.791417	8.551436	Sitting_Type
14:23:34.252	-0.17478207	4.6233444	8.0926485	0.015792089	-0.123912185	-0.05135422	-0.29260582	4.791417	8.551436	Sitting_Type
14:23:34.274	-0.16041641	4.7693954	8.150111	0.114752255	0.24810475	0.06898624	-0.30468875	4.8586397	8.512998	Sitting_Type
14:23:34.297	-0.16041641	4.7693954	8.150111	0.114752255	0.24810475	0.06898624	-0.30468875	4.8586397	8.512998	Sitting_Type
14:23:34.321	-0.16041641	4.7693954	8.150111	0.114752255	0.24810475	0.06898624	-0.30468875	4.8586397	8.512998	Sitting_Type
14:23:34.344	-0.16041641	4.7693954	8.150111	0.114752255	0.24810475	0.06898624	-0.30468875	4.8586397	8.512998	Sitting_Type
14:23:34.366	-0.16041641	4.7693954	8.150111	0.114752255	0.24810475	0.06898624	-0.30468875	4.8586397	8.512998	Sitting_Type
14:23:34.388	-0.16041641	4.7693954	8.150111	0.114752255	0.24810475	0.06898624	-0.30468875	4.8586397	8.512998	Sitting_Type
14:23:34.411	-0.16041641	4.7693954	8.150111	0.114752255	0.24810475	0.06898624	-0.30468875	4.8586397	8.512998	Sitting_Type
14:23:34.437	-0.16041641	4.7693954	8.150111	0.114752255	0.24810475	0.06898624	-0.30468875	4.8586397	8.512998	Sitting_Type
14:23:34.460	-0.8667275	4.8484063	7.8173075	0.12574783	0.22794619	0.07753835	-0.7888129	4.993432	8.403199	Sitting_Type
14:23:34.482	-0.8667275	4.8484063	7.8173075	0.12574783	0.22794619	0.07753835	-0.7888129	4.993432	8.403199	Sitting_Type
14:23:34.504	-0.8667275	4.8484063	7.8173075	0.12574783	0.22794619	0.07753835	-0.7888129	4.993432	8.403199	Sitting_Type
14:23:34.527	-0.8667275	4.8484063	7.8173075	0.12574783	0.22794619	0.07753835	-0.7888129	4.993432	8.403199	Sitting_Type
14:23:34.548	-0.8667275	4.8484063	7.8173075	0.12574783	0.22794619	0.07753835	-0.7888129	4.993432	8.403199	Sitting_Type
14:23:34.570	-0.8667275	4.8484063	7.8173075	0.12574783	0.22794619	0.07753835	-0.7888129	4.993432	8.403199	Sitting_Type
14:23:34.592	-0.8667275	4.8484063	7.8173075	0.12574783	0.22794619	0.07753835	-0.7888129	4.993432	8.403199	Sitting_Type
14:23:34.614	-0.8667275	4.8484063	7.8173075	0.12574783	0.22794619	0.07753835	-0.7888129	4.993432	8.403199	Sitting_Type
14:23:34.635	-1.1803775	4.9800916	8.578687	0.061606985	0.03124759	0.05066028	-1.015448	5.118869	8.302793	Sitting_Type
14:23:34.656	-1.1803775	4.9800916	8.578687	0.061606985	0.03124759	0.05066028	-1.015448	5.118869	8.302793	Sitting_Type
14:23:34.677	-1.1803775	4.9800916	8.578687	0.061606985	0.03124759	0.05066028	-1.015448	5.118869	8.302793	Sitting_Type
14:23:34.698	-1.1803775	4.9800916	8.578687	0.061606985	0.03124759	0.05066028	-1.015448	5.118869	8.302793	Sitting_Type
14:23:34.717	-1.1803775	4.9800916	8.578687	0.061606985	0.03124759	0.05066028	-1.015448	5.118869	8.302793	Sitting_Type
14:23:34.739	-1.1803775	4.9800916	8.578687	0.061606985	0.03124759	0.05066028	-1.015448	5.118869	8.302793	Sitting_Type
14:23:34.760	-1.1803775	4.9800916	8.578687	0.061606985	0.03124759	0.05066028	-1.015448	5.118869	8.302793	Sitting_Type
14:23:34.781	-1.1803775	4.9800916	8.578687	0.061606985	0.03124759	0.05066028	-1.015448	5.118869	8.302793	Sitting_Type
14:23:34.802	-0.9217958	5.090228	8.102226	0.048778813	-0.292511	-0.09350392	-0.8052027	5.111648	8.330249	Sitting_Type
14:23:34.823	-0.9217958	5.090228	8.102226	0.048778813	-0.292511	-0.09350392	-0.8052027	5.111648	8.330249	Sitting_Type
14:23:34.844	-0.9217958	5.090228	8.102226	0.048778813	-0.292511	-0.09350392	-0.8052027	5.111648	8.330249	Sitting_Type
14:23:34.870	-0.9217958	5.090228	8.102226	0.048778813	-0.292511	-0.09350392	-0.8052027	5.111648	8.330249	Sitting_Type
14:23:34.892	-0.9217958	5.090228	8.102226	0.048778813	-0.292511	-0.09350392	-0.8052027	5.111648	8.330249	Sitting_Type
14:23:34.914	-0.9217958	5.090228	8.102226	0.048778813	-0.292511	-0.09350392	-0.8052027	5.111648	8.330249	Sitting_Type
14:23:34.935	-0.9217958	5.090228	8.102226	0.048778813	-0.292511	-0.09350392	-0.8052027	5.111648	8.330249	Sitting_Type
14:23:34.958	-0.9217958	5.090228	8.102226	0.048778813	-0.292511	-0.09350392	-0.8052027	5.111648	8.330249	Sitting_Type
14:23:34.980	-0.9217958	5.090228	8.102226	0.048778813	-0.292511	-0.09350392	-0.8052027	5.111648	8.330249	Sitting_Type
14:23:35.003	-0.51955765	5.0064287	8.162083	0.04511362	-0.23447879	-0.091671325	-0.45419645	5.160766	8.326497	Sitting_Type
14:23:35.027	-0.51955765	5.0064287	8.162083	0.04511362	-0.23447879	-0.091671325	-0.45419645	5.160766	8.326497	Sitting_Type
14:23:35.048	-0.51955765	5.0064287	8.162083	0.04511362	-0.23447879	-0.091671325	-0.45419645	5.160766	8.326497	Sitting_Type
14:23:35.069	-0.51955765	5.0064287	8.162083	0.04511362	-0.23447879	-0.091671325	-0.45419645	5.160766	8.326497	Sitting_Type
14:23:35.089	-0.51955765	5.0064287	8.162083	0.04511362	-0.23447879	-0.091671325	-0.45419645	5.160766	8.326497	Sitting_Type
14:23:35.120	-0.51955765	5.0064287	8.162083	0.04511362	-0.23447879	-0.091671325	-0.45419645	5.160766	8.326497	Sitting_Type
14:23:35.141	-0.51955765	5.0064287	8.162083	0.04511362	-0.23447879	-0.091671325	-0.45419645	5.160766	8.326497	Sitting_Type
14:23:35.165	-0.016759925	5.030371	7.80773	0.039004967	-0.4201818	-0.12099286	-0.08599515	5.218512	8.302416	Sitting_Type
14:23:35.187	-0.016759925	5.030371	7.80773	0.039004967	-0.4201818	-0.12099286	-0.08599515	5.218512	8.302416	Sitting_Type
14:23:35.208	-0.016759925	5.030371	7.80773	0.039004967	-0.4201818	-0.12099286	-0.08599515	5.218512	8.302416	Sitting_Type
14:23:35.230	-0.016759925	5.030371	7.80773	0.039004967	-0.4201818	-0.12099286	-0.08599515	5.218512	8.302416	Sitting_Type
14:23:35.253	-0.016759925	5.030371	7.80773	0.039004967	-0.4201818	-0.12099286	-0.08599515	5.218512	8.302416	Sitting_Type
14:23:35.275	-0.016759925	5.030371	7.80773	0.039004967	-0.4201818	-0.12099286	-0.08599515	5.218512	8.302416	Sitting_Type
14:23:35.297	-0.016759925	5.030371	7.80773	0.039004967	-0.4201818	-0.12099286	-0.08599515	5.218512	8.302416	Sitting_Type
14:23:35.319	-0.016759925	5.030371	7.80773	0.039004967	-0.4201818	-0.12099286	-0.08599515	5.218512	8.302416	Sitting_Type
14:23:35.341	-0.016759925	5.030371	7.80773	0.039004967	-0.4201818	-0.12099286	-0.08599515	5.218512	8.302416	Sitting_Type
14:23:35.366	0.86193895	5.2937417	8.164477	0.017624684	-0.4507251	-0.13992968	0.6004674	5.2814207	8.241138	Sitting_Type
14:23:35.387	0.86193895	5.2937417	8.164477	0.017624684	-0.4507251	-0.13992968	0.6004674	5.2814207	8.241138	Sitting_Type
14:23:35.408	0.86193895	5.2937417	8.164477	0.017624684	-0.4507251	-0.13992968	0.6004674	5.2814207	8.241138	Sitting_Type
14:23:35.429	0.86193895	5.2937417	8.164477	0.017624684	-0.4507251	-0.13992968	0.6004674	5.2814207	8.241138	Sitting_Type
14:23:35.450	0.86193895	5.2937417	8.164477	0.017624684	-0.4507251	-0.13992968	0.6004674	5.2814207	8.241138	Sitting_Type
14:23:35.472	0.86193895	5.2937417	8.164477	0.017624684	-0.4507251	-0.13992968	0.6004674	5.2814207	8.241138	Sitting_Type
14:23:35.493	0.86193895	5.2937417	8.164477	0.017624684	-0.4507251	-0.13992968	0.6004674	5.2814207	8.241138	Sitting_Type
14:23:35.515	0.86193895	5.2937417	8.164477	0.017624684	-0.4507251	-0.13992968	0.6004674	5.2814207	8.241138	Sitting_Type
14:23:35.537	0.46209505	5.209942	7.7957587	-0.10515923	0.79971606	0.19848967	0.49874344	5.29239	8.240886	Sitting_Type
14:23:35.560	0.46209505	5.209942	7.7957587	-0.10515923	0.79971606	0.19848967	0.49874344	5.29239	8.240886	Sitting_Type
14:23:35.582	0.46209505	5.209942	7.7957587	-0.10515923	0.79971606	0.19848967	0.49874344	5.29239	8.240886	Sitting_Type
14:23:35.605	0.46209505	5.209942	7.7957587	-0.10515923	0.79971606	0.19848967	0.49874344	5.29239	8.240886	Sitting_Type
14:23:35.628	0.46209505	5.209942	7.7957587	-0.10515923	0.79971606	0.19848967	0.49874344	5.29239	8.240886	Sitting_Type
14:23:35.651	0.46209505	5.209942	7.7957587	-0.10515923	0.79971606	0.19848967	0.49874344	5.29239	8.240886	Sitting_Type
14:23:35.674	0.46209505	5.209942	7.7957587	-0.10515923	0.79971606	0.19848967	0.49874344	5.29239	8.240886	Sitting_Type
14:23:35.695	0.46209505	5.209942	7.7957587	-0.10515923	0.79971606	0.19848967	0.49874344	5.29239	8.240886	Sitting_Type
14:23:35.719	0.12689656	5.1883936	8.10462	-0.0007012733	-0.06404739	-0.018367497	0.12643486	5.2316504	8.293622	Sitting_Type
14:23:35.740	0.12689656	5.1883936	8.10462	-0.0007012733	-0.06404739	-0.018367497	0.12643486	5.2316504	8.293622	Sitting_Type
14:23:35.761	0.12689656	5.1883936	8.10462	-0.0007012733	-0.06404739	-0.018367497	0.12643486	5.2316504	8.293622	Sitting_Type
14:23:35.782	0.12689656	5.1883936	8.10462	-0.0007012733	-0.06404739	-0.018367497	0.12643486	5.2316504	8.293622	Sitting_Type
14:23:35.802	0.12689656	5.1883936	8.10462	-0.0007012733	-0.06404739	-0.018367497	0.12643486	5.2316504	8.293622	Sitting_Type
14:23:35.823	0.12689656	5.1883936	8.10462	-0.0007012733	-0.06404739	-0.018367497	0.12643486	5.2316504	8.293622	Sitting_Type
14:23:35.845	0.12689656	5.1883936	8.10462	-0.0007012733	-0.06404739	-0.018367497	0.12643486	5.2316504	8.293622	Sitting_Type
14:23:35.868	0.12689656	5.1883936	8.10462	-0.0007012733	-0.06404739	-0.018367497	0.12643486	5.2316504	8.293622	Sitting_Type
14:23:35.891	0.5458947	5.1045938	8.08786	0.052444004	-0.14834678	0.0054562483	0.23220263	5.2588553	8.27411	Sitting_Type
14:23:35.912	0.5458947	5.1045938	8.08786	0.052444004	-0.14834678	0.0054562483	0.23220263	5.2588553	8.27411	Sitting_Type
14:23:35.933	0.5458947	5.1045938	8.08786	0.052444004	-0.14834678	0.0054562483	0.23220263	5.2588553	8.27411	Sitting_Type
14:23:35.954	0.5458947	5.1045938	8.08786	0.052444004	-0.14834678	0.0054562483	0.23220263	5.2588553	8.27411	Sitting_Type
14:23:35.975	0.5458947	5.1045938	8.08786	0.052444004	-0.14834678	0.0054562483	0.23220263	5.2588553	8.27411	Sitting_Type
14:23:35.995	0.5458947	5.1045938	8.08786	0.052444004	-0.14834678	0.0054562483	0.23220263	5.2588553	8.27411	Sitting_Type
14:23:36.016	0.5458947	5.1045938	8.08786	0.052444004	-0.14834678	0.0054562483	0.23220263	5.2588553	8.27411	Sitting_Type
14:23:36.038	0.5458947	5.1045938	8.08786	0.052444004	-0.14834678	0.0054562483	0.23220263	5.2588553	8.27411	Sitting_Type
14:23:36.061	0.5458947	5.1045938	8.08786	0.052444004	-0.14834678	0.0054562483	0.23220263	5.2588553	8.27411	Sitting_Type
14:23:36.084	0.117319465	5.1189594	8.128563	-0.05018136	0.17235747	0.016451823	0.123962045	5.2544456	8.279237	Sitting_Type
14:23:36.107	0.117319465	5.1189594	8.128563	-0.05018136	0.17235747	0.016451823	0.123962045	5.2544456	8.279237	Sitting_Type
14:23:36.129	0.117319465	5.1189594	8.128563	-0.05018136	0.17235747	0.016451823	0.123962045	5.2544456	8.279237	Sitting_Type
14:23:36.151	0.117319465	5.1189594	8.128563	-0.05018136	0.17235747	0.016451823	0.123962045	5.2544456	8.279237	Sitting_Type
14:23:36.174	0.117319465	5.1189594	8.128563	-0.05018136	0.17235747	0.016451823	0.123962045	5.2544456	8.279237	Sitting_Type
14:23:36.196	0.117319465	5.1189594	8.128563	-0.05018136	0.17235747	0.016451823	0.123962045	5.2544456	8.279237	Sitting_Type
14:23:36.217	0.117319465	5.1189594	8.128563	-0.05018136	0.17235747	0.016451823	0.123962045	5.2544456	8.279237	Sitting_Type
14:23:36.244	-0.28970724	5.0567083	8.454185	0.028009394	0.0019260582	-0.031195667	-0.060505323	5.1975617	8.31577	Sitting_Type
14:23:36.265	-0.28970724	5.0567083	8.454185	0.028009394	0.0019260582	-0.031195667	-0.060505323	5.1975617	8.31577	Sitting_Type
14:23:36.286	-0.28970724	5.0567083	8.454185	0.028009394	0.0019260582	-0.031195667	-0.060505323	5.1975617	8.31577	Sitting_Type
14:23:36.307	-0.28970724	5.0567083	8.454185	0.028009394	0.0019260582	-0.031195667	-0.060505323	5.1975617	8.31577	Sitting_Type
14:23:36.329	-0.28970724	5.0567083	8.454185	0.028009394	0.0019260582	-0.031195667	-0.060505323	5.1975617	8.31577	Sitting_Type
14:23:36.351	-0.28970724	5.0567083	8.454185	0.028009394	0.0019260582	-0.031195667	-0.060505323	5.1975617	8.31577	Sitting_Type
14:23:36.374	-0.28970724	5.0567083	8.454185	0.028009394	0.0019260582	-0.031195667	-0.060505323	5.1975617	8.31577	Sitting_Type
14:23:36.399	-0.28970724	5.0567083	8.454185	0.028009394	0.0019260582	-0.031195667	-0.060505323	5.1975617	8.31577	Sitting_Type
14:23:36.421	-0.28970724	5.0567083	8.454185	0.028009394	0.0019260582	-0.031195667	-0.060505323	5.1975617	8.31577	Sitting_Type
14:23:36.442	-0.03351985	5.0614967	8.018426	0.013959493	-0.027395474	-0.0067610564	-0.050398648	5.196948	8.316221	Sitting_Type
14:23:36.463	-0.03351985	5.0614967	8.018426	0.013959493	-0.027395474	-0.0067610564	-0.050398648	5.196948	8.316221	Sitting_Type
14:23:36.485	-0.03351985	5.0614967	8.018426	0.013959493	-0.027395474	-0.0067610564	-0.050398648	5.196948	8.316221	Sitting_Type
14:23:36.507	-0.03351985	5.0614967	8.018426	0.013959493	-0.027395474	-0.0067610564	-0.050398648	5.196948	8.316221	Sitting_Type
14:23:36.529	-0.03351985	5.0614967	8.018426	0.013959493	-0.027395474	-0.0067610564	-0.050398648	5.196948	8.316221	Sitting_Type
14:23:36.551	-0.03351985	5.0614967	8.018426	0.013959493	-0.027395474	-0.0067610564	-0.050398648	5.196948	8.316221	Sitting_Type
14:23:36.574	-0.03351985	5.0614967	8.018426	0.013959493	-0.027395474	-0.0067610564	-0.050398648	5.196948	8.316221	Sitting_Type
14:23:36.597	-0.03351985	5.0614967	8.018426	0.013959493	-0.027395474	-0.0067610564	-0.050398648	5.196948	8.316221	Sitting_Type
14:23:36.620	0.021548472	4.9944572	7.6449194	0.10070235	-0.3291629	-0.097779974	0.07070801	5.252705	8.280968	Sitting_Type
14:23:36.641	0.021548472	4.9944572	7.6449194	0.10070235	-0.3291629	-0.097779974	0.07070801	5.252705	8.280968	Sitting_Type
14:23:36.663	0.021548472	4.9944572	7.6449194	0.10070235	-0.3291629	-0.097779974	0.07070801	5.252705	8.280968	Sitting_Type
14:23:36.686	0.021548472	4.9944572	7.6449194	0.10070235	-0.3291629	-0.097779974	0.07070801	5.252705	8.280968	Sitting_Type
14:23:36.711	0.021548472	4.9944572	7.6449194	0.10070235	-0.3291629	-0.097779974	0.07070801	5.252705	8.280968	Sitting_Type
14:23:36.735	0.021548472	4.9944572	7.6449194	0.10070235	-0.3291629	-0.097779974	0.07070801	5.252705	8.280968	Sitting_Type
14:23:36.757	0.021548472	4.9944572	7.6449194	0.10070235	-0.3291629	-0.097779974	0.07070801	5.252705	8.280968	Sitting_Type
14:23:36.779	0.021548472	4.9944572	7.6449194	0.10070235	-0.3291629	-0.097779974	0.07070801	5.252705	8.280968	Sitting_Type
14:23:36.800	0.3328042	5.0399485	7.4845033	0.024344202	0.08989066	0.028669128	0.20729996	5.3150096	8.238815	Sitting_Type
14:23:36.821	0.3328042	5.0399485	7.4845033	0.024344202	0.08989066	0.028669128	0.20729996	5.3150096	8.238815	Sitting_Type
14:23:36.844	0.3328042	5.0399485	7.4845033	0.024344202	0.08989066	0.028669128	0.20729996	5.3150096	8.238815	Sitting_Type
14:23:36.865	0.3328042	5.0399485	7.4845033	0.024344202	0.08989066	0.028669128	0.20729996	5.3150096	8.238815	Sitting_Type
14:23:36.896	0.3328042	5.0399485	7.4845033	0.024344202	0.08989066	0.028669128	0.20729996	5.3150096	8.238815	Sitting_Type
14:23:36.917	0.3328042	5.0399485	7.4845033	0.024344202	0.08989066	0.028669128	0.20729996	5.3150096	8.238815	Sitting_Type
14:23:36.937	0.3328042	5.0399485	7.4845033	0.024344202	0.08989066	0.028669128	0.20729996	5.3150096	8.238815	Sitting_Type
14:23:36.960	0.3328042	5.0399485	7.4845033	0.024344202	0.08989066	0.028669128	0.20729996	5.3150096	8.238815	Sitting_Type
14:23:36.983	-0.2681588	4.905869	7.6544967	-0.24871257	0.5633112	0.2913412	-0.1592473	5.224416	8.297619	Sitting_Type
14:23:37.005	-0.2681588	4.905869	7.6544967	-0.24871257	0.5633112	0.2913412	-0.1592473	5.224416	8.297619	Sitting_Type
14:23:37.028	-0.2681588	4.905869	7.6544967	-0.24871257	0.5633112	0.2913412	-0.1592473	5.224416	8.297619	Sitting_Type
14:23:37.050	-0.2681588	4.905869	7.6544967	-0.24871257	0.5633112	0.2913412	-0.1592473	5.224416	8.297619	Sitting_Type
14:23:37.073	-0.2681588	4.905869	7.6544967	-0.24871257	0.5633112	0.2913412	-0.1592473	5.224416	8.297619	Sitting_Type
14:23:37.093	-0.2681588	4.905869	7.6544967	-0.24871257	0.5633112	0.2913412	-0.1592473	5.224416	8.297619	Sitting_Type
14:23:37.114	-0.2681588	4.905869	7.6544967	-0.24871257	0.5633112	0.2913412	-0.1592473	5.224416	8.297619	Sitting_Type
14:23:37.135	-0.2681588	4.905869	7.6544967	-0.24871257	0.5633112	0.2913412	-0.1592473	5.224416	8.297619	Sitting_Type
14:23:37.158	-0.49800915	4.6329217	8.152506	-0.11248962	0.2261136	0.10380555	-0.43733856	4.9140863	8.475308	Sitting_Type
14:23:37.182	-0.49800915	4.6329217	8.152506	-0.11248962	0.2261136	0.10380555	-0.43733856	4.9140863	8.475308	Sitting_Type
14:23:37.204	-0.49800915	4.6329217	8.152506	-0.11248962	0.2261136	0.10380555	-0.43733856	4.9140863	8.475308	Sitting_Type
14:23:37.226	-0.49800915	4.6329217	8.152506	-0.11248962	0.2261136	0.10380555	-0.43733856	4.9140863	8.475308	Sitting_Type
14:23:37.248	-0.49800915	4.6329217	8.152506	-0.11248962	0.2261136	0.10380555	-0.43733856	4.9140863	8.475308	Sitting_Type
14:23:37.269	-0.49800915	4.6329217	8.152506	-0.11248962	0.2261136	0.10380555	-0.43733856	4.9140863	8.475308	Sitting_Type
14:23:37.291	-0.49800915	4.6329217	8.152506	-0.11248962	0.2261136	0.10380555	-0.43733856	4.9140863	8.475308	Sitting_Type
14:23:37.320	-0.49800915	4.6329217	8.152506	-0.11248962	0.2261136	0.10380555	-0.43733856	4.9140863	8.475308	Sitting_Type
14:23:37.342	-0.34716985	4.616162	8.46855	0.02984199	-0.2411983	-0.07517796	-0.28169543	4.778152	8.559218	Sitting_Type
14:23:37.363	-0.34716985	4.616162	8.46855	0.02984199	-0.2411983	-0.07517796	-0.28169543	4.778152	8.559218	Sitting_Type
14:23:37.384	-0.34716985	4.616162	8.46855	0.02984199	-0.2411983	-0.07517796	-0.28169543	4.778152	8.559218	Sitting_Type
14:23:37.405	-0.34716985	4.616162	8.46855	0.02984199	-0.2411983	-0.07517796	-0.28169543	4.778152	8.559218	Sitting_Type
14:23:37.426	-0.34716985	4.616162	8.46855	0.02984199	-0.2411983	-0.07517796	-0.28169543	4.778152	8.559218	Sitting_Type
14:23:37.447	-0.34716985	4.616162	8.46855	0.02984199	-0.2411983	-0.07517796	-0.28169543	4.778152	8.559218	Sitting_Type
14:23:37.468	-0.34716985	4.616162	8.46855	0.02984199	-0.2411983	-0.07517796	-0.28169543	4.778152	8.559218	Sitting_Type
14:23:37.491	-0.34716985	4.616162	8.46855	0.02984199	-0.2411983	-0.07517796	-0.28169543	4.778152	8.559218	Sitting_Type
14:23:37.515	-0.12689656	4.565882	8.231517	-0.024525018	0.034301914	0.0024019221	-0.20997488	4.8266807	8.534017	Sitting_Type
14:23:37.552	-0.12689656	4.565882	8.231517	-0.024525018	0.034301914	0.0024019221	-0.20997488	4.8266807	8.534017	Sitting_Type
14:23:37.576	-0.12689656	4.565882	8.231517	-0.024525018	0.034301914	0.0024019221	-0.20997488	4.8266807	8.534017	Sitting_Type
14:23:37.599	-0.12689656	4.565882	8.231517	-0.024525018	0.034301914	0.0024019221	-0.20997488	4.8266807	8.534017	Sitting_Type
14:23:37.622	-0.12689656	4.565882	8.231517	-0.024525018	0.034301914	0.0024019221	-0.20997488	4.8266807	8.534017	Sitting_Type
14:23:37.645	-0.12689656	4.565882	8.231517	-0.024525018	0.034301914	0.0024019221	-0.20997488	4.8266807	8.534017	Sitting_Type
14:23:37.666	-0.12689656	4.565882	8.231517	-0.024525018	0.034301914	0.0024019221	-0.20997488	4.8266807	8.534017	Sitting_Type
14:23:37.687	-0.38787252	4.781367	8.662486	-0.05629001	0.0037586538	0.0036236527	-0.33184534	4.826616	8.530182	Sitting_Type
14:23:37.708	-0.38787252	4.781367	8.662486	-0.05629001	0.0037586538	0.0036236527	-0.33184534	4.826616	8.530182	Sitting_Type
14:23:37.735	-0.38787252	4.781367	8.662486	-0.05629001	0.0037586538	0.0036236527	-0.33184534	4.826616	8.530182	Sitting_Type
14:23:37.756	-0.38787252	4.781367	8.662486	-0.05629001	0.0037586538	0.0036236527	-0.33184534	4.826616	8.530182	Sitting_Type
14:23:37.776	-0.38787252	4.781367	8.662486	-0.05629001	0.0037586538	0.0036236527	-0.33184534	4.826616	8.530182	Sitting_Type
14:23:37.800	-0.38787252	4.781367	8.662486	-0.05629001	0.0037586538	0.0036236527	-0.33184534	4.826616	8.530182	Sitting_Type
14:23:37.822	-0.38787252	4.781367	8.662486	-0.05629001	0.0037586538	0.0036236527	-0.33184534	4.826616	8.530182	Sitting_Type
14:23:37.843	-0.38787252	4.781367	8.662486	-0.05629001	0.0037586538	0.0036236527	-0.33184534	4.826616	8.530182	Sitting_Type
14:23:37.870	-0.28970724	4.580248	8.183631	-0.08377895	-0.17339227	-0.07762142	-0.17749402	4.7873344	8.556886	Sitting_Type
14:23:37.891	-0.28970724	4.580248	8.183631	-0.08377895	-0.17339227	-0.07762142	-0.17749402	4.7873344	8.556886	Sitting_Type
14:23:37.912	-0.28970724	4.580248	8.183631	-0.08377895	-0.17339227	-0.07762142	-0.17749402	4.7873344	8.556886	Sitting_Type
14:23:37.935	-0.28970724	4.580248	8.183631	-0.08377895	-0.17339227	-0.07762142	-0.17749402	4.7873344	8.556886	Sitting_Type
14:23:37.966	-0.28970724	4.580248	8.183631	-0.08377895	-0.17339227	-0.07762142	-0.17749402	4.7873344	8.556886	Sitting_Type
14:23:37.988	-0.28970724	4.580248	8.183631	-0.08377895	-0.17339227	-0.07762142	-0.17749402	4.7873344	8.556886	Sitting_Type
14:23:38.011	-0.28970724	4.580248	8.183631	-0.08377895	-0.17339227	-0.07762142	-0.17749402	4.7873344	8.556886	Sitting_Type
14:23:38.032	-0.28970724	4.580248	8.183631	-0.08377895	-0.17339227	-0.07762142	-0.17749402	4.7873344	8.556886	Sitting_Type
14:23:38.058	0.028731298	4.644893	8.209969	-0.057511743	0.025749804	-0.0067610564	0.054370914	4.721483	8.595055	Sitting_Type
14:23:38.080	0.028731298	4.644893	8.209969	-0.057511743	0.025749804	-0.0067610564	0.054370914	4.721483	8.595055	Sitting_Type
14:23:38.103	0.028731298	4.644893	8.209969	-0.057511743	0.025749804	-0.0067610564	0.054370914	4.721483	8.595055	Sitting_Type
14:23:38.124	0.028731298	4.644893	8.209969	-0.057511743	0.025749804	-0.0067610564	0.054370914	4.721483	8.595055	Sitting_Type
14:23:38.146	0.028731298	4.644893	8.209969	-0.057511743	0.025749804	-0.0067610564	0.054370914	4.721483	8.595055	Sitting_Type
14:23:38.169	0.028731298	4.644893	8.209969	-0.057511743	0.025749804	-0.0067610564	0.054370914	4.721483	8.595055	Sitting_Type
14:23:38.191	0.028731298	4.644893	8.209969	-0.057511743	0.025749804	-0.0067610564	0.054370914	4.721483	8.595055	Sitting_Type
14:23:38.214	0.028731298	4.644893	8.209969	-0.057511743	0.025749804	-0.0067610564	0.054370914	4.721483	8.595055	Sitting_Type
14:23:38.236	-0.12210801	4.5443335	8.537984	-0.028190209	0.13204037	0.058601525	-0.13861236	4.664673	8.625078	Sitting_Type
14:23:38.259	-0.12210801	4.5443335	8.537984	-0.028190209	0.13204037	0.058601525	-0.13861236	4.664673	8.625078	Sitting_Type
14:23:38.281	-0.12210801	4.5443335	8.537984	-0.028190209	0.13204037	0.058601525	-0.13861236	4.664673	8.625078	Sitting_Type
14:23:38.304	-0.12210801	4.5443335	8.537984	-0.028190209	0.13204037	0.058601525	-0.13861236	4.664673	8.625078	Sitting_Type
14:23:38.327	-0.12210801	4.5443335	8.537984	-0.028190209	0.13204037	0.058601525	-0.13861236	4.664673	8.625078	Sitting_Type
14:23:38.347	-0.12210801	4.5443335	8.537984	-0.028190209	0.13204037	0.058601525	-0.13861236	4.664673	8.625078	Sitting_Type
14:23:38.367	-0.12210801	4.5443335	8.537984	-0.028190209	0.13204037	0.058601525	-0.13861236	4.664673	8.625078	Sitting_Type
14:23:38.388	-0.12210801	4.5443335	8.537984	-0.028190209	0.13204037	0.058601525	-0.13861236	4.664673	8.625078	Sitting_Type
14:23:38.409	-0.25379312	4.522785	8.224334	-0.07033991	0.15464236	0.02194961	-0.2123327	4.692536	8.608447	Sitting_Type
14:23:38.434	-0.25379312	4.522785	8.224334	-0.07033991	0.15464236	0.02194961	-0.2123327	4.692536	8.608447	Sitting_Type
14:23:38.455	-0.25379312	4.522785	8.224334	-0.07033991	0.15464236	0.02194961	-0.2123327	4.692536	8.608447	Sitting_Type
14:23:38.477	-0.25379312	4.522785	8.224334	-0.07033991	0.15464236	0.02194961	-0.2123327	4.692536	8.608447	Sitting_Type
14:23:38.499	-0.25379312	4.522785	8.224334	-0.07033991	0.15464236	0.02194961	-0.2123327	4.692536	8.608447	Sitting_Type
14:23:38.522	-0.25379312	4.522785	8.224334	-0.07033991	0.15464236	0.02194961	-0.2123327	4.692536	8.608447	Sitting_Type
14:23:38.545	-0.25379312	4.522785	8.224334	-0.07033991	0.15464236	0.02194961	-0.2123327	4.692536	8.608447	Sitting_Type
14:23:38.568	-0.25379312	4.522785	8.224334	-0.07033991	0.15464236	0.02194961	-0.2123327	4.692536	8.608447	Sitting_Type
14:23:38.591	-0.3040729	4.601796	8.0926485	0.04511362	0.086225465	0.016451823	-0.29177374	4.728411	8.586462	Sitting_Type
14:23:38.613	-0.3040729	4.601796	8.0926485	0.04511362	0.086225465	0.016451823	-0.29177374	4.728411	8.586462	Sitting_Type
14:23:38.635	-0.3040729	4.601796	8.0926485	0.04511362	0.086225465	0.016451823	-0.29177374	4.728411	8.586462	Sitting_Type
14:23:38.657	-0.3040729	4.601796	8.0926485	0.04511362	0.086225465	0.016451823	-0.29177374	4.728411	8.586462	Sitting_Type
14:23:38.678	-0.3040729	4.601796	8.0926485	0.04511362	0.086225465	0.016451823	-0.29177374	4.728411	8.586462	Sitting_Type
14:23:38.699	-0.3040729	4.601796	8.0926485	0.04511362	0.086225465	0.016451823	-0.29177374	4.728411	8.586462	Sitting_Type
14:23:38.722	-0.3040729	4.601796	8.0926485	0.04511362	0.086225465	0.016451823	-0.29177374	4.728411	8.586462	Sitting_Type
14:23:38.744	-0.3040729	4.601796	8.0926485	0.04511362	0.086225465	0.016451823	-0.29177374	4.728411	8.586462	Sitting_Type
14:23:38.765	-0.4668836	4.6640472	7.9561753	0.11963918	-0.055495273	-0.009815383	-0.39773485	4.779546	8.553836	Sitting_Type
14:23:38.786	-0.4668836	4.6640472	7.9561753	0.11963918	-0.055495273	-0.009815383	-0.39773485	4.779546	8.553836	Sitting_Type
14:23:38.807	-0.4668836	4.6640472	7.9561753	0.11963918	-0.055495273	-0.009815383	-0.39773485	4.779546	8.553836	Sitting_Type
14:23:38.827	-0.4668836	4.6640472	7.9561753	0.11963918	-0.055495273	-0.009815383	-0.39773485	4.779546	8.553836	Sitting_Type
14:23:38.848	-0.4668836	4.6640472	7.9561753	0.11963918	-0.055495273	-0.009815383	-0.39773485	4.779546	8.553836	Sitting_Type
14:23:38.870	-0.4668836	4.6640472	7.9561753	0.11963918	-0.055495273	-0.009815383	-0.39773485	4.779546	8.553836	Sitting_Type
14:23:38.892	-0.4668836	4.6640472	7.9561753	0.11963918	-0.055495273	-0.009815383	-0.39773485	4.779546	8.553836	Sitting_Type
14:23:38.914	-0.4668836	4.6640472	7.9561753	0.11963918	-0.055495273	-0.009815383	-0.39773485	4.779546	8.553836	Sitting_Type
14:23:38.937	-0.4668836	4.6640472	7.9561753	0.11963918	-0.055495273	-0.009815383	-0.39773485	4.779546	8.553836	Sitting_Type
14:23:38.959	-0.32801566	4.63771	8.796566	-0.104548365	-0.27662846	-0.10877555	-0.25450945	4.681442	8.613341	Sitting_Type
14:23:38.982	-0.32801566	4.63771	8.796566	-0.104548365	-0.27662846	-0.10877555	-0.25450945	4.681442	8.613341	Sitting_Type
14:23:39.005	-0.32801566	4.63771	8.796566	-0.104548365	-0.27662846	-0.10877555	-0.25450945	4.681442	8.613341	Sitting_Type
14:23:39.027	-0.32801566	4.63771	8.796566	-0.104548365	-0.27662846	-0.10877555	-0.25450945	4.681442	8.613341	Sitting_Type
14:23:39.050	-0.32801566	4.63771	8.796566	-0.104548365	-0.27662846	-0.10877555	-0.25450945	4.681442	8.613341	Sitting_Type
14:23:39.071	-0.32801566	4.63771	8.796566	-0.104548365	-0.27662846	-0.10877555	-0.25450945	4.681442	8.613341	Sitting_Type
14:23:39.094	-0.32801566	4.63771	8.796566	-0.104548365	-0.27662846	-0.10877555	-0.25450945	4.681442	8.613341	Sitting_Type
14:23:39.115	-0.32801566	4.63771	8.796566	-0.104548365	-0.27662846	-0.10877555	-0.25450945	4.681442	8.613341	Sitting_Type
14:23:39.137	0.0023942748	4.5610933	8.549955	-0.02024896	-0.0029608638	-0.0024849998	0.00664163	4.6923213	8.611179	Sitting_Type
14:23:39.160	0.0023942748	4.5610933	8.549955	-0.02024896	-0.0029608638	-0.0024849998	0.00664163	4.6923213	8.611179	Sitting_Type
14:23:39.185	0.0023942748	4.5610933	8.549955	-0.02024896	-0.0029608638	-0.0024849998	0.00664163	4.6923213	8.611179	Sitting_Type
14:23:39.208	0.0023942748	4.5610933	8.549955	-0.02024896	-0.0029608638	-0.0024849998	0.00664163	4.6923213	8.611179	Sitting_Type
14:23:39.230	0.0023942748	4.5610933	8.549955	-0.02024896	-0.0029608638	-0.0024849998	0.00664163	4.6923213	8.611179	Sitting_Type
14:23:39.252	0.0023942748	4.5610933	8.549955	-0.02024896	-0.0029608638	-0.0024849998	0.00664163	4.6923213	8.611179	Sitting_Type
14:23:39.274	0.0023942748	4.5610933	8.549955	-0.02024896	-0.0029608638	-0.0024849998	0.00664163	4.6923213	8.611179	Sitting_Type
14:23:39.297	0.0023942748	4.5610933	8.549955	-0.02024896	-0.0029608638	-0.0024849998	0.00664163	4.6923213	8.611179	Sitting_Type
14:23:39.321	0.07901107	4.5610933	8.346442	0.015792089	-0.05060835	-0.007371922	0.041463792	4.7085238	8.602235	Sitting_Type
14:23:39.358	0.07901107	4.5610933	8.346442	0.015792089	-0.05060835	-0.007371922	0.041463792	4.7085238	8.602235	Sitting_Type
14:23:39.380	0.07901107	4.5610933	8.346442	0.015792089	-0.05060835	-0.007371922	0.041463792	4.7085238	8.602235	Sitting_Type
14:23:39.403	0.07901107	4.5610933	8.346442	0.015792089	-0.05060835	-0.007371922	0.041463792	4.7085238	8.602235	Sitting_Type
14:23:39.425	0.07901107	4.5610933	8.346442	0.015792089	-0.05060835	-0.007371922	0.041463792	4.7085238	8.602235	Sitting_Type
14:23:39.449	0.07901107	4.5610933	8.346442	0.015792089	-0.05060835	-0.007371922	0.041463792	4.7085238	8.602235	Sitting_Type
14:23:39.472	0.07901107	4.5610933	8.346442	0.015792089	-0.05060835	-0.007371922	0.041463792	4.7085238	8.602235	Sitting_Type
14:23:39.495	0.08858817	4.577853	8.159689	0.036561508	-0.04694316	-0.0043175956	0.06872428	4.709713	8.601409	Sitting_Type
14:23:39.518	0.08858817	4.577853	8.159689	0.036561508	-0.04694316	-0.0043175956	0.06872428	4.709713	8.601409	Sitting_Type
14:23:39.540	0.08858817	4.577853	8.159689	0.036561508	-0.04694316	-0.0043175956	0.06872428	4.709713	8.601409	Sitting_Type
14:23:39.564	0.08858817	4.577853	8.159689	0.036561508	-0.04694316	-0.0043175956	0.06872428	4.709713	8.601409	Sitting_Type
14:23:39.587	0.08858817	4.577853	8.159689	0.036561508	-0.04694316	-0.0043175956	0.06872428	4.709713	8.601409	Sitting_Type
14:23:39.609	0.08858817	4.577853	8.159689	0.036561508	-0.04694316	-0.0043175956	0.06872428	4.709713	8.601409	Sitting_Type
14:23:39.630	0.08858817	4.577853	8.159689	0.036561508	-0.04694316	-0.0043175956	0.06872428	4.709713	8.601409	Sitting_Type
14:23:39.652	0.08858817	4.577853	8.159689	0.036561508	-0.04694316	-0.0043175956	0.06872428	4.709713	8.601409	Sitting_Type
14:23:39.674	0.05985687	4.5898247	8.209969	-0.014751174	-0.020675957	-0.0024849998	0.06836247	4.738967	8.585329	Sitting_Type
14:23:39.696	0.05985687	4.5898247	8.209969	-0.014751174	-0.020675957	-0.0024849998	0.06836247	4.738967	8.585329	Sitting_Type
14:23:39.718	0.05985687	4.5898247	8.209969	-0.014751174	-0.020675957	-0.0024849998	0.06836247	4.738967	8.585329	Sitting_Type
14:23:39.741	0.05985687	4.5898247	8.209969	-0.014751174	-0.020675957	-0.0024849998	0.06836247	4.738967	8.585329	Sitting_Type
14:23:39.764	0.05985687	4.5898247	8.209969	-0.014751174	-0.020675957	-0.0024849998	0.06836247	4.738967	8.585329	Sitting_Type
14:23:39.787	0.05985687	4.5898247	8.209969	-0.014751174	-0.020675957	-0.0024849998	0.06836247	4.738967	8.585329	Sitting_Type
14:23:39.810	0.05985687	4.5898247	8.209969	-0.014751174	-0.020675957	-0.0024849998	0.06836247	4.738967	8.585329	Sitting_Type
14:23:39.833	0.05985687	4.5898247	8.209969	-0.014751174	-0.020675957	-0.0024849998	0.06836247	4.738967	8.585329	Sitting_Type
14:23:39.860	0.071828246	4.6640472	8.425453	0.0029639183	0.0037586538	-0.0018741345	0.08712123	4.736891	8.586306	Sitting_Type
14:23:39.883	0.071828246	4.6640472	8.425453	0.0029639183	0.0037586538	-0.0018741345	0.08712123	4.736891	8.586306	Sitting_Type
14:23:39.905	0.071828246	4.6640472	8.425453	0.0029639183	0.0037586538	-0.0018741345	0.08712123	4.736891	8.586306	Sitting_Type
14:23:39.928	0.071828246	4.6640472	8.425453	0.0029639183	0.0037586538	-0.0018741345	0.08712123	4.736891	8.586306	Sitting_Type
14:23:39.951	0.071828246	4.6640472	8.425453	0.0029639183	0.0037586538	-0.0018741345	0.08712123	4.736891	8.586306	Sitting_Type
14:23:39.973	0.071828246	4.6640472	8.425453	0.0029639183	0.0037586538	-0.0018741345	0.08712123	4.736891	8.586306	Sitting_Type
14:23:39.996	0.071828246	4.6640472	8.425453	0.0029639183	0.0037586538	-0.0018741345	0.08712123	4.736891	8.586306	Sitting_Type
14:23:40.020	0.071828246	4.6640472	8.425453	0.0029639183	0.0037586538	-0.0018741345	0.08712123	4.736891	8.586306	Sitting_Type
14:23:40.042	0.038308397	4.62095	8.241094	0.029231124	-0.008458651	0.0017910568	0.07322627	4.7293916	8.590568	Sitting_Type
14:23:40.065	0.038308397	4.62095	8.241094	0.029231124	-0.008458651	0.0017910568	0.07322627	4.7293916	8.590568	Sitting_Type
14:23:40.088	0.038308397	4.62095	8.241094	0.029231124	-0.008458651	0.0017910568	0.07322627	4.7293916	8.590568	Sitting_Type
14:23:40.110	0.038308397	4.62095	8.241094	0.029231124	-0.008458651	0.0017910568	0.07322627	4.7293916	8.590568	Sitting_Type
14:23:40.133	0.038308397	4.62095	8.241094	0.029231124	-0.008458651	0.0017910568	0.07322627	4.7293916	8.590568	Sitting_Type
14:23:40.156	0.038308397	4.62095	8.241094	0.029231124	-0.008458651	0.0017910568	0.07322627	4.7293916	8.590568	Sitting_Type
14:23:40.177	0.038308397	4.62095	8.241094	0.029231124	-0.008458651	0.0017910568	0.07322627	4.7293916	8.590568	Sitting_Type
14:23:40.198	0.038308397	4.62095	8.241094	0.029231124	-0.008458651	0.0017910568	0.07322627	4.7293916	8.590568	Sitting_Type
14:23:40.219	0.11492519	4.642499	8.437425	0.018846415	0.020252015	-0.0006524041	0.13838527	4.7499084	8.578438	Sitting_Type
14:23:40.241	0.11492519	4.642499	8.437425	0.018846415	0.020252015	-0.0006524041	0.13838527	4.7499084	8.578438	Sitting_Type
14:23:40.262	0.11492519	4.642499	8.437425	0.018846415	0.020252015	-0.0006524041	0.13838527	4.7499084	8.578438	Sitting_Type
14:23:40.283	0.11492519	4.642499	8.437425	0.018846415	0.020252015	-0.0006524041	0.13838527	4.7499084	8.578438	Sitting_Type
14:23:40.305	0.11492519	4.642499	8.437425	0.018846415	0.020252015	-0.0006524041	0.13838527	4.7499084	8.578438	Sitting_Type
14:23:40.326	0.11492519	4.642499	8.437425	0.018846415	0.020252015	-0.0006524041	0.13838527	4.7499084	8.578438	Sitting_Type
14:23:40.347	0.11492519	4.642499	8.437425	0.018846415	0.020252015	-0.0006524041	0.13838527	4.7499084	8.578438	Sitting_Type
14:23:40.368	0.11492519	4.642499	8.437425	0.018846415	0.020252015	-0.0006524041	0.13838527	4.7499084	8.578438	Sitting_Type
14:23:40.388	0.08140534	4.577853	8.279403	-0.0043664644	-0.12024699	-0.0104262475	0.15666677	4.7667165	8.568793	Sitting_Type
14:23:40.409	0.08140534	4.577853	8.279403	-0.0043664644	-0.12024699	-0.0104262475	0.15666677	4.7667165	8.568793	Sitting_Type
14:23:40.430	0.08140534	4.577853	8.279403	-0.0043664644	-0.12024699	-0.0104262475	0.15666677	4.7667165	8.568793	Sitting_Type
14:23:40.452	0.08140534	4.577853	8.279403	-0.0043664644	-0.12024699	-0.0104262475	0.15666677	4.7667165	8.568793	Sitting_Type
14:23:40.475	0.08140534	4.577853	8.279403	-0.0043664644	-0.12024699	-0.0104262475	0.15666677	4.7667165	8.568793	Sitting_Type
14:23:40.497	0.08140534	4.577853	8.279403	-0.0043664644	-0.12024699	-0.0104262475	0.15666677	4.7667165	8.568793	Sitting_Type
14:23:40.520	0.08140534	4.577853	8.279403	-0.0043664644	-0.12024699	-0.0104262475	0.15666677	4.7667165	8.568793	Sitting_Type
14:23:40.543	0.08140534	4.577853	8.279403	-0.0043664644	-0.12024699	-0.0104262475	0.15666677	4.7667165	8.568793	Sitting_Type
14:23:40.569	0.41181526	4.601796	8.0687065	0.059774388	-0.022508552	-0.011647979	0.3255616	4.774652	8.559619	Sitting_Type
14:23:40.589	0.41181526	4.601796	8.0687065	0.059774388	-0.022508552	-0.011647979	0.3255616	4.774652	8.559619	Sitting_Type
14:23:40.610	0.41181526	4.601796	8.0687065	0.059774388	-0.022508552	-0.011647979	0.3255616	4.774652	8.559619	Sitting_Type
14:23:40.630	0.41181526	4.601796	8.0687065	0.059774388	-0.022508552	-0.011647979	0.3255616	4.774652	8.559619	Sitting_Type
14:23:40.651	0.41181526	4.601796	8.0687065	0.059774388	-0.022508552	-0.011647979	0.3255616	4.774652	8.559619	Sitting_Type
14:23:40.672	0.41181526	4.601796	8.0687065	0.059774388	-0.022508552	-0.011647979	0.3255616	4.774652	8.559619	Sitting_Type
14:23:40.693	0.41181526	4.601796	8.0687065	0.059774388	-0.022508552	-0.011647979	0.3255616	4.774652	8.559619	Sitting_Type
14:23:40.714	0.41181526	4.601796	8.0687065	0.059774388	-0.022508552	-0.011647979	0.3255616	4.774652	8.559619	Sitting_Type
14:23:40.736	0.41181526	4.601796	8.0687065	0.059774388	-0.022508552	-0.011647979	0.3255616	4.774652	8.559619	Sitting_Type
14:23:40.758	0.3519584	4.6544704	8.4230585	0.0402267	-0.035947587	-0.006150191	0.30145973	4.8138986	8.538493	Sitting_Type
14:23:40.779	0.3519584	4.6544704	8.4230585	0.0402267	-0.035947587	-0.006150191	0.30145973	4.8138986	8.538493	Sitting_Type
14:23:40.800	0.3519584	4.6544704	8.4230585	0.0402267	-0.035947587	-0.006150191	0.30145973	4.8138986	8.538493	Sitting_Type
14:23:40.825	0.3519584	4.6544704	8.4230585	0.0402267	-0.035947587	-0.006150191	0.30145973	4.8138986	8.538493	Sitting_Type
14:23:40.845	0.3519584	4.6544704	8.4230585	0.0402267	-0.035947587	-0.006150191	0.30145973	4.8138986	8.538493	Sitting_Type
14:23:40.866	0.3519584	4.6544704	8.4230585	0.0402267	-0.035947587	-0.006150191	0.30145973	4.8138986	8.538493	Sitting_Type
14:23:40.888	0.3519584	4.6544704	8.4230585	0.0402267	-0.035947587	-0.006150191	0.30145973	4.8138986	8.538493	Sitting_Type
14:23:40.910	0.3519584	4.6544704	8.4230585	0.0402267	-0.035947587	-0.006150191	0.30145973	4.8138986	8.538493	Sitting_Type
14:23:40.933	0.2083019	4.7741838	8.43503	0.062217847	0.0068129804	0.0017910568	0.2642565	4.851827	8.518233	Sitting_Type
14:23:40.955	0.2083019	4.7741838	8.43503	0.062217847	0.0068129804	0.0017910568	0.2642565	4.851827	8.518233	Sitting_Type
14:23:40.978	0.2083019	4.7741838	8.43503	0.062217847	0.0068129804	0.0017910568	0.2642565	4.851827	8.518233	Sitting_Type
14:23:41.001	0.2083019	4.7741838	8.43503	0.062217847	0.0068129804	0.0017910568	0.2642565	4.851827	8.518233	Sitting_Type
14:23:41.022	0.2083019	4.7741838	8.43503	0.062217847	0.0068129804	0.0017910568	0.2642565	4.851827	8.518233	Sitting_Type
14:23:41.042	0.2083019	4.7741838	8.43503	0.062217847	0.0068129804	0.0017910568	0.2642565	4.851827	8.518233	Sitting_Type
14:23:41.063	0.2083019	4.7741838	8.43503	0.062217847	0.0068129804	0.0017910568	0.2642565	4.851827	8.518233	Sitting_Type
14:23:41.084	0.2083019	4.7741838	8.43503	0.062217847	0.0068129804	0.0017910568	0.2642565	4.851827	8.518233	Sitting_Type
14:23:41.105	0.11253092	4.7789726	8.109408	0.049389675	0.2829241	0.043329895	0.14518048	4.9245715	8.479261	Sitting_Type
14:23:41.126	0.11253092	4.7789726	8.109408	0.049389675	0.2829241	0.043329895	0.14518048	4.9245715	8.479261	Sitting_Type
14:23:41.147	0.11253092	4.7789726	8.109408	0.049389675	0.2829241	0.043329895	0.14518048	4.9245715	8.479261	Sitting_Type
14:23:41.170	0.11253092	4.7789726	8.109408	0.049389675	0.2829241	0.043329895	0.14518048	4.9245715	8.479261	Sitting_Type
14:23:41.193	0.11253092	4.7789726	8.109408	0.049389675	0.2829241	0.043329895	0.14518048	4.9245715	8.479261	Sitting_Type
14:23:41.216	0.11253092	4.7789726	8.109408	0.049389675	0.2829241	0.043329895	0.14518048	4.9245715	8.479261	Sitting_Type
14:23:41.237	0.11253092	4.7789726	8.109408	0.049389675	0.2829241	0.043329895	0.14518048	4.9245715	8.479261	Sitting_Type
14:23:41.259	0.11253092	4.7789726	8.109408	0.049389675	0.2829241	0.043329895	0.14518048	4.9245715	8.479261	Sitting_Type
14:23:41.279	0.11253092	4.7789726	8.109408	0.049389675	0.2829241	0.043329895	0.14518048	4.9245715	8.479261	Sitting_Type
14:23:41.304	-0.031125572	4.9968514	7.8891354	-0.1179874	-0.19477256	-0.023254417	0.02627236	5.0291862	8.418846	Sitting_Type
14:23:41.325	-0.031125572	4.9968514	7.8891354	-0.1179874	-0.19477256	-0.023254417	0.02627236	5.0291862	8.418846	Sitting_Type
14:23:41.345	-0.031125572	4.9968514	7.8891354	-0.1179874	-0.19477256	-0.023254417	0.02627236	5.0291862	8.418846	Sitting_Type
14:23:41.367	-0.031125572	4.9968514	7.8891354	-0.1179874	-0.19477256	-0.023254417	0.02627236	5.0291862	8.418846	Sitting_Type
14:23:41.389	-0.031125572	4.9968514	7.8891354	-0.1179874	-0.19477256	-0.023254417	0.02627236	5.0291862	8.418846	Sitting_Type
14:23:41.411	-0.031125572	4.9968514	7.8891354	-0.1179874	-0.19477256	-0.023254417	0.02627236	5.0291862	8.418846	Sitting_Type
14:23:41.434	-0.031125572	4.9968514	7.8891354	-0.1179874	-0.19477256	-0.023254417	0.02627236	5.0291862	8.418846	Sitting_Type
14:23:41.457	-0.031125572	4.9968514	7.8891354	-0.1179874	-0.19477256	-0.023254417	0.02627236	5.0291862	8.418846	Sitting_Type
14:23:41.478	0.43096948	5.0638914	8.830086	-0.036742322	-0.2747959	-0.029363072	0.40843394	5.0392785	8.402927	Sitting_Type
14:23:41.500	0.43096948	5.0638914	8.830086	-0.036742322	-0.2747959	-0.029363072	0.40843394	5.0392785	8.402927	Sitting_Type
14:23:41.520	0.43096948	5.0638914	8.830086	-0.036742322	-0.2747959	-0.029363072	0.40843394	5.0392785	8.402927	Sitting_Type
14:23:41.541	0.43096948	5.0638914	8.830086	-0.036742322	-0.2747959	-0.029363072	0.40843394	5.0392785	8.402927	Sitting_Type
14:23:41.562	0.43096948	5.0638914	8.830086	-0.036742322	-0.2747959	-0.029363072	0.40843394	5.0392785	8.402927	Sitting_Type
14:23:41.582	0.43096948	5.0638914	8.830086	-0.036742322	-0.2747959	-0.029363072	0.40843394	5.0392785	8.402927	Sitting_Type
14:23:41.603	0.43096948	5.0638914	8.830086	-0.036742322	-0.2747959	-0.029363072	0.40843394	5.0392785	8.402927	Sitting_Type
14:23:41.633	0.43096948	5.0638914	8.830086	-0.036742322	-0.2747959	-0.029363072	0.40843394	5.0392785	8.402927	Sitting_Type
14:23:41.654	0.4740664	4.9776974	8.056735	0.035950642	0.1399816	0.036610376	0.3947332	5.049884	8.397214	Sitting_Type
14:23:41.675	0.4740664	4.9776974	8.056735	0.035950642	0.1399816	0.036610376	0.3947332	5.049884	8.397214	Sitting_Type
14:23:41.697	0.4740664	4.9776974	8.056735	0.035950642	0.1399816	0.036610376	0.3947332	5.049884	8.397214	Sitting_Type
14:23:41.720	0.4740664	4.9776974	8.056735	0.035950642	0.1399816	0.036610376	0.3947332	5.049884	8.397214	Sitting_Type
14:23:41.742	0.4740664	4.9776974	8.056735	0.035950642	0.1399816	0.036610376	0.3947332	5.049884	8.397214	Sitting_Type
14:23:41.766	0.4740664	4.9776974	8.056735	0.035950642	0.1399816	0.036610376	0.3947332	5.049884	8.397214	Sitting_Type
14:23:41.789	0.4740664	4.9776974	8.056735	0.035950642	0.1399816	0.036610376	0.3947332	5.049884	8.397214	Sitting_Type
14:23:41.810	0.4740664	4.9776974	8.056735	0.035950642	0.1399816	0.036610376	0.3947332	5.049884	8.397214	Sitting_Type
14:23:41.832	-0.009577099	4.8747435	7.8316727	-0.057511743	0.27070674	0.13618141	0.027469167	5.035375	8.415141	Sitting_Type
14:23:41.853	-0.009577099	4.8747435	7.8316727	-0.057511743	0.27070674	0.13618141	0.027469167	5.035375	8.415141	Sitting_Type
14:23:41.874	-0.009577099	4.8747435	7.8316727	-0.057511743	0.27070674	0.13618141	0.027469167	5.035375	8.415141	Sitting_Type
14:23:41.895	-0.009577099	4.8747435	7.8316727	-0.057511743	0.27070674	0.13618141	0.027469167	5.035375	8.415141	Sitting_Type
14:23:41.917	-0.009577099	4.8747435	7.8316727	-0.057511743	0.27070674	0.13618141	0.027469167	5.035375	8.415141	Sitting_Type
14:23:41.938	-0.009577099	4.8747435	7.8316727	-0.057511743	0.27070674	0.13618141	0.027469167	5.035375	8.415141	Sitting_Type
14:23:41.960	-0.009577099	4.8747435	7.8316727	-0.057511743	0.27070674	0.13618141	0.027469167	5.035375	8.415141	Sitting_Type
14:23:41.984	-0.009577099	4.8747435	7.8316727	-0.057511743	0.27070674	0.13618141	0.027469167	5.035375	8.415141	Sitting_Type
14:23:42.006	-0.28252444	4.8316464	8.626573	-0.057511743	0.27070674	0.13618141	0.027469167	5.035375	8.415141	Sitting_Type
14:23:42.028	-0.28252444	4.8316464	8.626573	-0.047127035	0.12715344	0.07753835	-0.26403657	4.9892473	8.438487	Sitting_Type
14:23:42.049	-0.28252444	4.8316464	8.626573	-0.047127035	0.12715344	0.07753835	-0.26403657	4.9892473	8.438487	Sitting_Type
14:23:42.070	-0.28252444	4.8316464	8.626573	-0.047127035	0.12715344	0.07753835	-0.26403657	4.9892473	8.438487	Sitting_Type
14:23:42.091	-0.28252444	4.8316464	8.626573	-0.047127035	0.12715344	0.07753835	-0.26403657	4.9892473	8.438487	Sitting_Type
14:23:42.114	-0.28252444	4.8316464	8.626573	-0.047127035	0.12715344	0.07753835	-0.26403657	4.9892473	8.438487	Sitting_Type
14:23:42.135	-0.28252444	4.8316464	8.626573	-0.047127035	0.12715344	0.07753835	-0.26403657	4.9892473	8.438487	Sitting_Type
14:23:42.157	-0.28252444	4.8316464	8.626573	-0.047127035	0.12715344	0.07753835	-0.26403657	4.9892473	8.438487	Sitting_Type
14:23:42.180	-0.28252444	4.8316464	8.626573	-0.047127035	0.12715344	0.07753835	-0.26403657	4.9892473	8.438487	Sitting_Type
14:23:42.203	-0.27055305	4.743058	8.032792	-0.037964053	0.01841942	0.01034317	-0.27955988	4.9534564	8.459045	Sitting_Type
14:23:42.224	-0.27055305	4.743058	8.032792	-0.037964053	0.01841942	0.01034317	-0.27955988	4.9534564	8.459045	Sitting_Type
14:23:42.246	-0.27055305	4.743058	8.032792	-0.037964053	0.01841942	0.01034317	-0.27955988	4.9534564	8.459045	Sitting_Type
14:23:42.268	-0.27055305	4.743058	8.032792	-0.037964053	0.01841942	0.01034317	-0.27955988	4.9534564	8.459045	Sitting_Type
14:23:42.289	-0.27055305	4.743058	8.032792	-0.037964053	0.01841942	0.01034317	-0.27955988	4.9534564	8.459045	Sitting_Type
14:23:42.310	-0.27055305	4.743058	8.032792	-0.037964053	0.01841942	0.01034317	-0.27955988	4.9534564	8.459045	Sitting_Type
14:23:42.332	-0.27055305	4.743058	8.032792	-0.037964053	0.01841942	0.01034317	-0.27955988	4.9534564	8.459045	Sitting_Type
14:23:42.353	-0.27055305	4.743058	8.032792	-0.037964053	0.01841942	0.01034317	-0.27955988	4.9534564	8.459045	Sitting_Type
14:23:42.374	-0.35435268	4.6927786	8.399116	-0.10515923	-0.009680382	0.015840957	-0.29546136	4.8970494	8.491287	Sitting_Type
14:23:42.396	-0.35435268	4.6927786	8.399116	-0.10515923	-0.009680382	0.015840957	-0.29546136	4.8970494	8.491287	Sitting_Type
14:23:42.418	-0.35435268	4.6927786	8.399116	-0.10515923	-0.009680382	0.015840957	-0.29546136	4.8970494	8.491287	Sitting_Type
14:23:42.440	-0.35435268	4.6927786	8.399116	-0.10515923	-0.009680382	0.015840957	-0.29546136	4.8970494	8.491287	Sitting_Type
14:23:42.463	-0.35435268	4.6927786	8.399116	-0.10515923	-0.009680382	0.015840957	-0.29546136	4.8970494	8.491287	Sitting_Type
14:23:42.486	-0.35435268	4.6927786	8.399116	-0.10515923	-0.009680382	0.015840957	-0.29546136	4.8970494	8.491287	Sitting_Type
14:23:42.509	-0.35435268	4.6927786	8.399116	-0.10515923	-0.009680382	0.015840957	-0.29546136	4.8970494	8.491287	Sitting_Type
14:23:42.533	-0.35435268	4.6927786	8.399116	-0.10515923	-0.009680382	0.015840957	-0.29546136	4.8970494	8.491287	Sitting_Type
14:23:42.556	-0.36632404	4.6472874	8.494887	-0.105770096	0.20962024	0.04516249	-0.3239755	4.840126	8.522825	Sitting_Type
14:23:42.578	-0.36632404	4.6472874	8.494887	-0.105770096	0.20962024	0.04516249	-0.3239755	4.840126	8.522825	Sitting_Type
14:23:42.602	-0.36632404	4.6472874	8.494887	-0.105770096	0.20962024	0.04516249	-0.3239755	4.840126	8.522825	Sitting_Type
14:23:42.624	-0.36632404	4.6472874	8.494887	-0.105770096	0.20962024	0.04516249	-0.3239755	4.840126	8.522825	Sitting_Type
14:23:42.647	-0.36632404	4.6472874	8.494887	-0.105770096	0.20962024	0.04516249	-0.3239755	4.840126	8.522825	Sitting_Type
14:23:42.668	-0.36632404	4.6472874	8.494887	-0.105770096	0.20962024	0.04516249	-0.3239755	4.840126	8.522825	Sitting_Type
14:23:42.689	-0.36632404	4.6472874	8.494887	-0.105770096	0.20962024	0.04516249	-0.3239755	4.840126	8.522825	Sitting_Type
14:23:42.710	-0.36632404	4.6472874	8.494887	-0.105770096	0.20962024	0.04516249	-0.3239755	4.840126	8.522825	Sitting_Type
14:23:42.732	-0.46927786	4.7526355	8.638543	-0.086833276	-0.016399898	0.0060671135	-0.45132455	4.8583965	8.506625	Sitting_Type
14:23:42.753	-0.46927786	4.7526355	8.638543	-0.086833276	-0.016399898	0.0060671135	-0.45132455	4.8583965	8.506625	Sitting_Type
14:23:42.774	-0.46927786	4.7526355	8.638543	-0.086833276	-0.016399898	0.0060671135	-0.45132455	4.8583965	8.506625	Sitting_Type
14:23:42.795	-0.46927786	4.7526355	8.638543	-0.086833276	-0.016399898	0.0060671135	-0.45132455	4.8583965	8.506625	Sitting_Type
14:23:42.816	-0.46927786	4.7526355	8.638543	-0.086833276	-0.016399898	0.0060671135	-0.45132455	4.8583965	8.506625	Sitting_Type
14:23:42.838	-0.46927786	4.7526355	8.638543	-0.086833276	-0.016399898	0.0060671135	-0.45132455	4.8583965	8.506625	Sitting_Type
14:23:42.861	-0.46927786	4.7526355	8.638543	-0.086833276	-0.016399898	0.0060671135	-0.45132455	4.8583965	8.506625	Sitting_Type
14:23:42.883	-0.46927786	4.7526355	8.638543	-0.086833276	-0.016399898	0.0060671135	-0.45132455	4.8583965	8.506625	Sitting_Type
14:23:42.904	-0.86193895	4.8292522	8.447001	-0.086833276	-0.016399898	0.0060671135	-0.45132455	4.8583965	8.506625	Sitting_Type
14:23:42.927	-0.86193895	4.8292522	8.447001	0.0121268965	-0.10436449	-0.005539326	-0.5666436	4.9728646	8.433259	Sitting_Type
14:23:42.948	-0.86193895	4.8292522	8.447001	0.0121268965	-0.10436449	-0.005539326	-0.5666436	4.9728646	8.433259	Sitting_Type
14:23:42.976	-0.86193895	4.8292522	8.447001	0.0121268965	-0.10436449	-0.005539326	-0.5666436	4.9728646	8.433259	Sitting_Type
14:23:42.997	-0.86193895	4.8292522	8.447001	0.0121268965	-0.10436449	-0.005539326	-0.5666436	4.9728646	8.433259	Sitting_Type
14:23:43.019	-0.86193895	4.8292522	8.447001	0.0121268965	-0.10436449	-0.005539326	-0.5666436	4.9728646	8.433259	Sitting_Type
14:23:43.042	-0.86193895	4.8292522	8.447001	0.0121268965	-0.10436449	-0.005539326	-0.5666436	4.9728646	8.433259	Sitting_Type
14:23:43.064	-0.86193895	4.8292522	8.447001	0.0121268965	-0.10436449	-0.005539326	-0.5666436	4.9728646	8.433259	Sitting_Type
14:23:43.088	0.10055954	4.7167215	8.38475	-0.10271577	-0.46049893	-0.1606991	-0.022975655	4.893071	8.498686	Sitting_Type
14:23:43.110	0.10055954	4.7167215	8.38475	-0.10271577	-0.46049893	-0.1606991	-0.022975655	4.893071	8.498686	Sitting_Type
14:23:43.133	0.10055954	4.7167215	8.38475	-0.10271577	-0.46049893	-0.1606991	-0.022975655	4.893071	8.498686	Sitting_Type
14:23:43.155	0.10055954	4.7167215	8.38475	-0.10271577	-0.46049893	-0.1606991	-0.022975655	4.893071	8.498686	Sitting_Type
14:23:43.177	0.10055954	4.7167215	8.38475	-0.10271577	-0.46049893	-0.1606991	-0.022975655	4.893071	8.498686	Sitting_Type
14:23:43.198	0.10055954	4.7167215	8.38475	-0.10271577	-0.46049893	-0.1606991	-0.022975655	4.893071	8.498686	Sitting_Type
14:23:43.218	0.10055954	4.7167215	8.38475	-0.10271577	-0.46049893	-0.1606991	-0.022975655	4.893071	8.498686	Sitting_Type
14:23:43.241	0.10055954	4.7167215	8.38475	-0.10271577	-0.46049893	-0.1606991	-0.022975655	4.893071	8.498686	Sitting_Type
14:23:43.262	0.10055954	4.7167215	8.38475	-0.10271577	-0.46049893	-0.1606991	-0.022975655	4.893071	8.498686	Sitting_Type
14:23:43.283	0.29689008	4.644893	8.430242	-0.037964053	-0.1886639	0.0036236527	0.181377	4.855771	8.518153	Sitting_Type
14:23:43.307	0.29689008	4.644893	8.430242	-0.037964053	-0.1886639	0.0036236527	0.181377	4.855771	8.518153	Sitting_Type
14:23:43.328	0.29689008	4.644893	8.430242	-0.037964053	-0.1886639	0.0036236527	0.181377	4.855771	8.518153	Sitting_Type
14:23:43.349	0.29689008	4.644893	8.430242	-0.037964053	-0.1886639	0.0036236527	0.181377	4.855771	8.518153	Sitting_Type
14:23:43.370	0.29689008	4.644893	8.430242	-0.037964053	-0.1886639	0.0036236527	0.181377	4.855771	8.518153	Sitting_Type
14:23:43.392	0.29689008	4.644893	8.430242	-0.037964053	-0.1886639	0.0036236527	0.181377	4.855771	8.518153	Sitting_Type
14:23:43.413	0.29689008	4.644893	8.430242	-0.037964053	-0.1886639	0.0036236527	0.181377	4.855771	8.518153	Sitting_Type
14:23:43.434	0.29689008	4.644893	8.430242	-0.037964053	-0.1886639	0.0036236527	0.181377	4.855771	8.518153	Sitting_Type
14:23:43.456	0.2561874	4.8148866	8.004061	0.113530524	-0.07198864	-0.04096951	0.2595634	4.8783813	8.503197	Sitting_Type
14:23:43.477	0.2561874	4.8148866	8.004061	0.113530524	-0.07198864	-0.04096951	0.2595634	4.8783813	8.503197	Sitting_Type
14:23:43.498	0.2561874	4.8148866	8.004061	0.113530524	-0.07198864	-0.04096951	0.2595634	4.8783813	8.503197	Sitting_Type
14:23:43.525	0.2561874	4.8148866	8.004061	0.113530524	-0.07198864	-0.04096951	0.2595634	4.8783813	8.503197	Sitting_Type
14:23:43.546	0.2561874	4.8148866	8.004061	0.113530524	-0.07198864	-0.04096951	0.2595634	4.8783813	8.503197	Sitting_Type
14:23:43.567	0.2561874	4.8148866	8.004061	0.113530524	-0.07198864	-0.04096951	0.2595634	4.8783813	8.503197	Sitting_Type
14:23:43.589	0.2561874	4.8148866	8.004061	0.113530524	-0.07198864	-0.04096951	0.2595634	4.8783813	8.503197	Sitting_Type
14:23:43.612	0.2561874	4.8148866	8.004061	0.113530524	-0.07198864	-0.04096951	0.2595634	4.8783813	8.503197	Sitting_Type
14:23:43.635	0.7733508	4.9992456	7.9489923	0.23997962	-0.60710657	-0.19490755	0.5804266	5.0635114	8.378204	Sitting_Type
14:23:43.658	0.7733508	4.9992456	7.9489923	0.23997962	-0.60710657	-0.19490755	0.5804266	5.0635114	8.378204	Sitting_Type
14:23:43.681	0.7733508	4.9992456	7.9489923	0.23997962	-0.60710657	-0.19490755	0.5804266	5.0635114	8.378204	Sitting_Type
14:23:43.703	0.7733508	4.9992456	7.9489923	0.23997962	-0.60710657	-0.19490755	0.5804266	5.0635114	8.378204	Sitting_Type
14:23:43.724	0.7733508	4.9992456	7.9489923	0.23997962	-0.60710657	-0.19490755	0.5804266	5.0635114	8.378204	Sitting_Type
14:23:43.745	0.7733508	4.9992456	7.9489923	0.23997962	-0.60710657	-0.19490755	0.5804266	5.0635114	8.378204	Sitting_Type
14:23:43.766	0.7733508	4.9992456	7.9489923	0.23997962	-0.60710657	-0.19490755	0.5804266	5.0635114	8.378204	Sitting_Type
14:23:43.786	0.7733508	4.9992456	7.9489923	0.23997962	-0.60710657	-0.19490755	0.5804266	5.0635114	8.378204	Sitting_Type
14:23:43.808	0.31365	5.0423427	8.0375805	0.007239975	0.004369519	-0.004928461	0.4530302	5.1743455	8.318129	Sitting_Type
14:23:43.830	0.31365	5.0423427	8.0375805	0.007239975	0.004369519	-0.004928461	0.4530302	5.1743455	8.318129	Sitting_Type
14:23:43.852	0.31365	5.0423427	8.0375805	0.007239975	0.004369519	-0.004928461	0.4530302	5.1743455	8.318129	Sitting_Type
14:23:43.874	0.31365	5.0423427	8.0375805	0.007239975	0.004369519	-0.004928461	0.4530302	5.1743455	8.318129	Sitting_Type
14:23:43.897	0.31365	5.0423427	8.0375805	0.007239975	0.004369519	-0.004928461	0.4530302	5.1743455	8.318129	Sitting_Type
14:23:43.921	0.31365	5.0423427	8.0375805	0.007239975	0.004369519	-0.004928461	0.4530302	5.1743455	8.318129	Sitting_Type
14:23:43.942	0.31365	5.0423427	8.0375805	0.007239975	0.004369519	-0.004928461	0.4530302	5.1743455	8.318129	Sitting_Type
14:23:43.963	0.31365	5.0423427	8.0375805	0.007239975	0.004369519	-0.004928461	0.4530302	5.1743455	8.318129	Sitting_Type
14:23:43.985	0.5219519	4.9968514	8.016032	0.0035747832	-0.041445374	-0.011037113	0.4904539	5.1202283	8.349435	Sitting_Type
14:23:44.006	0.5219519	4.9968514	8.016032	0.0035747832	-0.041445374	-0.011037113	0.4904539	5.1202283	8.349435	Sitting_Type
14:23:44.027	0.5219519	4.9968514	8.016032	0.0035747832	-0.041445374	-0.011037113	0.4904539	5.1202283	8.349435	Sitting_Type
14:23:44.049	0.5219519	4.9968514	8.016032	0.0035747832	-0.041445374	-0.011037113	0.4904539	5.1202283	8.349435	Sitting_Type
14:23:44.071	0.5219519	4.9968514	8.016032	0.0035747832	-0.041445374	-0.011037113	0.4904539	5.1202283	8.349435	Sitting_Type
14:23:44.096	0.5219519	4.9968514	8.016032	0.0035747832	-0.041445374	-0.011037113	0.4904539	5.1202283	8.349435	Sitting_Type
14:23:44.120	0.5219519	4.9968514	8.016032	0.0035747832	-0.041445374	-0.011037113	0.4904539	5.1202283	8.349435	Sitting_Type
14:23:44.142	0.5219519	4.9968514	8.016032	0.0035747832	-0.041445374	-0.011037113	0.4904539	5.1202283	8.349435	Sitting_Type
14:23:44.164	0.5219519	4.9968514	8.016032	0.0035747832	-0.041445374	-0.011037113	0.4904539	5.1202283	8.349435	Sitting_Type
14:23:44.187	0.40463245	4.8412237	7.927444	-0.014140309	-0.053051814	0.004845383	0.4336321	5.0747385	8.380293	Sitting_Type
14:23:44.210	0.40463245	4.8412237	7.927444	-0.014140309	-0.053051814	0.004845383	0.4336321	5.0747385	8.380293	Sitting_Type
14:23:44.232	0.40463245	4.8412237	7.927444	-0.014140309	-0.053051814	0.004845383	0.4336321	5.0747385	8.380293	Sitting_Type
14:23:44.254	0.40463245	4.8412237	7.927444	-0.014140309	-0.053051814	0.004845383	0.4336321	5.0747385	8.380293	Sitting_Type
14:23:44.279	0.40463245	4.8412237	7.927444	-0.014140309	-0.053051814	0.004845383	0.4336321	5.0747385	8.380293	Sitting_Type
14:23:44.304	0.40463245	4.8412237	7.927444	-0.014140309	-0.053051814	0.004845383	0.4336321	5.0747385	8.380293	Sitting_Type
14:23:44.326	0.40463245	4.8412237	7.927444	-0.014140309	-0.053051814	0.004845383	0.4336321	5.0747385	8.380293	Sitting_Type
14:23:44.349	0.38308397	4.96812	8.025609	0.028620258	0.15830755	0.018895285	0.42855084	5.054359	8.392863	Sitting_Type
14:23:44.371	0.38308397	4.96812	8.025609	0.028620258	0.15830755	0.018895285	0.42855084	5.054359	8.392863	Sitting_Type
14:23:44.394	0.38308397	4.96812	8.025609	0.028620258	0.15830755	0.018895285	0.42855084	5.054359	8.392863	Sitting_Type
14:23:44.417	0.38308397	4.96812	8.025609	0.028620258	0.15830755	0.018895285	0.42855084	5.054359	8.392863	Sitting_Type
14:23:44.440	0.38308397	4.96812	8.025609	0.028620258	0.15830755	0.018895285	0.42855084	5.054359	8.392863	Sitting_Type
14:23:44.462	0.38308397	4.96812	8.025609	0.028620258	0.15830755	0.018895285	0.42855084	5.054359	8.392863	Sitting_Type
14:23:44.485	0.38308397	4.96812	8.025609	0.028620258	0.15830755	0.018895285	0.42855084	5.054359	8.392863	Sitting_Type
14:23:44.509	0.38308397	4.96812	8.025609	0.028620258	0.15830755	0.018895285	0.42855084	5.054359	8.392863	Sitting_Type
14:23:44.533	-0.6201172	5.3440213	8.681641	0.48860177	0.67509955	0.26079792	-0.39075086	5.209602	8.299258	Sitting_Type
14:23:44.556	-0.6201172	5.3440213	8.681641	0.48860177	0.67509955	0.26079792	-0.39075086	5.209602	8.299258	Sitting_Type
14:23:44.579	-0.6201172	5.3440213	8.681641	0.48860177	0.67509955	0.26079792	-0.39075086	5.209602	8.299258	Sitting_Type
14:23:44.602	-0.6201172	5.3440213	8.681641	0.48860177	0.67509955	0.26079792	-0.39075086	5.209602	8.299258	Sitting_Type
14:23:44.625	-0.6201172	5.3440213	8.681641	0.48860177	0.67509955	0.26079792	-0.39075086	5.209602	8.299258	Sitting_Type
14:23:44.648	-0.6201172	5.3440213	8.681641	0.48860177	0.67509955	0.26079792	-0.39075086	5.209602	8.299258	Sitting_Type
14:23:44.671	-0.6201172	5.3440213	8.681641	0.48860177	0.67509955	0.26079792	-0.39075086	5.209602	8.299258	Sitting_Type
14:23:44.694	-0.6201172	5.3440213	8.681641	0.48860177	0.67509955	0.26079792	-0.39075086	5.209602	8.299258	Sitting_Type
14:23:44.717	-1.3814965	5.576266	7.987301	0.25158608	0.2261136	0.16061603	-1.0158542	5.652411	7.94913	Sitting_Type
14:23:44.740	-1.3814965	5.576266	7.987301	0.25158608	0.2261136	0.16061603	-1.0158542	5.652411	7.94913	Sitting_Type
14:23:44.762	-1.3814965	5.576266	7.987301	0.25158608	0.2261136	0.16061603	-1.0158542	5.652411	7.94913	Sitting_Type
14:23:44.785	-1.3814965	5.576266	7.987301	0.25158608	0.2261136	0.16061603	-1.0158542	5.652411	7.94913	Sitting_Type
14:23:44.808	-1.3814965	5.576266	7.987301	0.25158608	0.2261136	0.16061603	-1.0158542	5.652411	7.94913	Sitting_Type
14:23:44.830	-1.3814965	5.576266	7.987301	0.25158608	0.2261136	0.16061603	-1.0158542	5.652411	7.94913	Sitting_Type
14:23:44.852	-1.3814965	5.576266	7.987301	0.25158608	0.2261136	0.16061603	-1.0158542	5.652411	7.94913	Sitting_Type
14:23:44.875	-1.3814965	5.576266	7.987301	0.25158608	0.2261136	0.16061603	-1.0158542	5.652411	7.94913	Sitting_Type
14:23:44.899	-0.69194543	5.5714774	7.9609637	-0.35744655	-0.5307484	-0.12771237	-0.82238287	5.6998343	7.937628	Sitting_Type
14:23:44.921	-0.69194543	5.5714774	7.9609637	-0.35744655	-0.5307484	-0.12771237	-0.82238287	5.6998343	7.937628	Sitting_Type
14:23:44.943	-0.69194543	5.5714774	7.9609637	-0.35744655	-0.5307484	-0.12771237	-0.82238287	5.6998343	7.937628	Sitting_Type
14:23:44.967	-0.69194543	5.5714774	7.9609637	-0.35744655	-0.5307484	-0.12771237	-0.82238287	5.6998343	7.937628	Sitting_Type
14:23:44.990	-0.69194543	5.5714774	7.9609637	-0.35744655	-0.5307484	-0.12771237	-0.82238287	5.6998343	7.937628	Sitting_Type
14:23:45.013	-0.69194543	5.5714774	7.9609637	-0.35744655	-0.5307484	-0.12771237	-0.82238287	5.6998343	7.937628	Sitting_Type
14:23:45.035	-0.69194543	5.5714774	7.9609637	-0.35744655	-0.5307484	-0.12771237	-0.82238287	5.6998343	7.937628	Sitting_Type
14:23:45.057	-0.69194543	5.5714774	7.9609637	-0.35744655	-0.5307484	-0.12771237	-0.82238287	5.6998343	7.937628	Sitting_Type
14:23:45.080	-0.80208206	5.4685235	7.946598	0.005407379	-0.08542767	-0.018367497	-0.71227896	5.5669193	8.041914	Sitting_Type
14:23:45.104	-0.80208206	5.4685235	7.946598	0.005407379	-0.08542767	-0.018367497	-0.71227896	5.5669193	8.041914	Sitting_Type
14:23:45.127	-0.80208206	5.4685235	7.946598	0.005407379	-0.08542767	-0.018367497	-0.71227896	5.5669193	8.041914	Sitting_Type
14:23:45.150	-0.80208206	5.4685235	7.946598	0.005407379	-0.08542767	-0.018367497	-0.71227896	5.5669193	8.041914	Sitting_Type
14:23:45.173	-0.80208206	5.4685235	7.946598	0.005407379	-0.08542767	-0.018367497	-0.71227896	5.5669193	8.041914	Sitting_Type
14:23:45.198	-0.80208206	5.4685235	7.946598	0.005407379	-0.08542767	-0.018367497	-0.71227896	5.5669193	8.041914	Sitting_Type
14:23:45.222	-0.80208206	5.4685235	7.946598	0.005407379	-0.08542767	-0.018367497	-0.71227896	5.5669193	8.041914	Sitting_Type
14:23:45.244	-0.80208206	5.4685235	7.946598	0.005407379	-0.08542767	-0.018367497	-0.71227896	5.5669193	8.041914	Sitting_Type
14:23:45.283	-0.8547561	5.2841644	7.6018224	-0.050792225	-0.55212873	-0.14787093	-0.5900395	5.5490417	8.064138	Sitting_Type
14:23:45.305	-0.8547561	5.2841644	7.6018224	-0.050792225	-0.55212873	-0.14787093	-0.5900395	5.5490417	8.064138	Sitting_Type
14:23:45.328	-0.8547561	5.2841644	7.6018224	-0.050792225	-0.55212873	-0.14787093	-0.5900395	5.5490417	8.064138	Sitting_Type
14:23:45.351	-0.8547561	5.2841644	7.6018224	-0.050792225	-0.55212873	-0.14787093	-0.5900395	5.5490417	8.064138	Sitting_Type
14:23:45.374	-0.8547561	5.2841644	7.6018224	-0.050792225	-0.55212873	-0.14787093	-0.5900395	5.5490417	8.064138	Sitting_Type
14:23:45.397	-0.8547561	5.2841644	7.6018224	-0.050792225	-0.55212873	-0.14787093	-0.5900395	5.5490417	8.064138	Sitting_Type
14:23:45.419	-0.8547561	5.2841644	7.6018224	-0.050792225	-0.55212873	-0.14787093	-0.5900395	5.5490417	8.064138	Sitting_Type
14:23:45.441	0.2849187	5.403878	7.8364615	-0.03552059	-0.22470494	-0.10205604	0.1135992	5.46991	8.138641	Sitting_Type
14:23:45.462	0.2849187	5.403878	7.8364615	-0.03552059	-0.22470494	-0.10205604	0.1135992	5.46991	8.138641	Sitting_Type
14:23:45.483	0.2849187	5.403878	7.8364615	-0.03552059	-0.22470494	-0.10205604	0.1135992	5.46991	8.138641	Sitting_Type
14:23:45.504	0.2849187	5.403878	7.8364615	-0.03552059	-0.22470494	-0.10205604	0.1135992	5.46991	8.138641	Sitting_Type
14:23:45.524	0.2849187	5.403878	7.8364615	-0.03552059	-0.22470494	-0.10205604	0.1135992	5.46991	8.138641	Sitting_Type
14:23:45.550	0.2849187	5.403878	7.8364615	-0.03552059	-0.22470494	-0.10205604	0.1135992	5.46991	8.138641	Sitting_Type
14:23:45.572	0.2849187	5.403878	7.8364615	-0.03552059	-0.22470494	-0.10205604	0.1135992	5.46991	8.138641	Sitting_Type
14:23:45.594	0.2849187	5.403878	7.8364615	-0.03552059	-0.22470494	-0.10205604	0.1135992	5.46991	8.138641	Sitting_Type
14:23:45.616	0.15562786	5.276982	7.7502675	-0.030633671	0.1576967	0.070818834	0.18155016	5.4890556	8.124508	Sitting_Type
14:23:45.638	0.15562786	5.276982	7.7502675	-0.030633671	0.1576967	0.070818834	0.18155016	5.4890556	8.124508	Sitting_Type
14:23:45.661	0.15562786	5.276982	7.7502675	-0.030633671	0.1576967	0.070818834	0.18155016	5.4890556	8.124508	Sitting_Type
14:23:45.685	0.15562786	5.276982	7.7502675	-0.030633671	0.1576967	0.070818834	0.18155016	5.4890556	8.124508	Sitting_Type
14:23:45.708	0.15562786	5.276982	7.7502675	-0.030633671	0.1576967	0.070818834	0.18155016	5.4890556	8.124508	Sitting_Type
14:23:45.730	0.15562786	5.276982	7.7502675	-0.030633671	0.1576967	0.070818834	0.18155016	5.4890556	8.124508	Sitting_Type
14:23:45.751	0.15562786	5.276982	7.7502675	-0.030633671	0.1576967	0.070818834	0.18155016	5.4890556	8.124508	Sitting_Type
14:23:45.772	0.15562786	5.276982	7.7502675	-0.030633671	0.1576967	0.070818834	0.18155016	5.4890556	8.124508	Sitting_Type
14:23:45.794	0.083799616	5.2650104	8.025609	0.0017421878	-0.032282393	-0.0018741345	0.04325579	5.42555	8.168959	Sitting_Type
14:23:45.815	0.083799616	5.2650104	8.025609	0.0017421878	-0.032282393	-0.0018741345	0.04325579	5.42555	8.168959	Sitting_Type
14:23:45.837	0.083799616	5.2650104	8.025609	0.0017421878	-0.032282393	-0.0018741345	0.04325579	5.42555	8.168959	Sitting_Type
14:23:45.858	0.083799616	5.2650104	8.025609	0.0017421878	-0.032282393	-0.0018741345	0.04325579	5.42555	8.168959	Sitting_Type
14:23:45.880	0.083799616	5.2650104	8.025609	0.0017421878	-0.032282393	-0.0018741345	0.04325579	5.42555	8.168959	Sitting_Type
14:23:45.904	0.083799616	5.2650104	8.025609	0.0017421878	-0.032282393	-0.0018741345	0.04325579	5.42555	8.168959	Sitting_Type
14:23:45.926	0.083799616	5.2650104	8.025609	0.0017421878	-0.032282393	-0.0018741345	0.04325579	5.42555	8.168959	Sitting_Type
14:23:45.948	0.083799616	5.2650104	8.025609	0.0017421878	-0.032282393	-0.0018741345	0.04325579	5.42555	8.168959	Sitting_Type
14:23:45.979	0.339987	4.975303	8.274613	-0.18945864	-0.3939146	-0.1008343	0.29192135	5.260192	8.271366	Sitting_Type
14:23:46.002	0.339987	4.975303	8.274613	-0.18945864	-0.3939146	-0.1008343	0.29192135	5.260192	8.271366	Sitting_Type
14:23:46.025	0.339987	4.975303	8.274613	-0.18945864	-0.3939146	-0.1008343	0.29192135	5.260192	8.271366	Sitting_Type
14:23:46.054	0.339987	4.975303	8.274613	-0.18945864	-0.3939146	-0.1008343	0.29192135	5.260192	8.271366	Sitting_Type
14:23:46.077	0.339987	4.975303	8.274613	-0.18945864	-0.3939146	-0.1008343	0.29192135	5.260192	8.271366	Sitting_Type
14:23:46.099	0.339987	4.975303	8.274613	-0.18945864	-0.3939146	-0.1008343	0.29192135	5.260192	8.271366	Sitting_Type
14:23:46.128	0.339987	4.975303	8.274613	-0.18945864	-0.3939146	-0.1008343	0.29192135	5.260192	8.271366	Sitting_Type
14:23:46.149	0.4644893	4.9633317	8.394327	-0.0031447343	-0.07687556	0.031723455	0.39478362	5.1477804	8.337557	Sitting_Type
14:23:46.170	0.4644893	4.9633317	8.394327	-0.0031447343	-0.07687556	0.031723455	0.39478362	5.1477804	8.337557	Sitting_Type
14:23:46.192	0.4644893	4.9633317	8.394327	-0.0031447343	-0.07687556	0.031723455	0.39478362	5.1477804	8.337557	Sitting_Type
14:23:46.213	0.4644893	4.9633317	8.394327	-0.0031447343	-0.07687556	0.031723455	0.39478362	5.1477804	8.337557	Sitting_Type
14:23:46.234	0.4644893	4.9633317	8.394327	-0.0031447343	-0.07687556	0.031723455	0.39478362	5.1477804	8.337557	Sitting_Type
14:23:46.256	0.4644893	4.9633317	8.394327	-0.0031447343	-0.07687556	0.031723455	0.39478362	5.1477804	8.337557	Sitting_Type
14:23:46.279	0.4644893	4.9633317	8.394327	-0.0031447343	-0.07687556	0.031723455	0.39478362	5.1477804	8.337557	Sitting_Type
14:23:46.301	0.4644893	4.9633317	8.394327	-0.0031447343	-0.07687556	0.031723455	0.39478362	5.1477804	8.337557	Sitting_Type
14:23:46.324	0.4644893	4.9633317	8.394327	-0.0031447343	-0.07687556	0.031723455	0.39478362	5.1477804	8.337557	Sitting_Type
14:23:46.346	0.35914123	4.913052	8.032792	0.02312247	0.09599931	0.030501725	0.3556775	5.1473794	8.339564	Sitting_Type
14:23:46.368	0.35914123	4.913052	8.032792	0.02312247	0.09599931	0.030501725	0.3556775	5.1473794	8.339564	Sitting_Type
14:23:46.390	0.35914123	4.913052	8.032792	0.02312247	0.09599931	0.030501725	0.3556775	5.1473794	8.339564	Sitting_Type
14:23:46.412	0.35914123	4.913052	8.032792	0.02312247	0.09599931	0.030501725	0.3556775	5.1473794	8.339564	Sitting_Type
14:23:46.433	0.35914123	4.913052	8.032792	0.02312247	0.09599931	0.030501725	0.3556775	5.1473794	8.339564	Sitting_Type
14:23:46.455	0.35914123	4.913052	8.032792	0.02312247	0.09599931	0.030501725	0.3556775	5.1473794	8.339564	Sitting_Type
14:23:46.477	0.35914123	4.913052	8.032792	0.02312247	0.09599931	0.030501725	0.3556775	5.1473794	8.339564	Sitting_Type
14:23:46.501	0.35914123	4.913052	8.032792	0.02312247	0.09599931	0.030501725	0.3556775	5.1473794	8.339564	Sitting_Type
14:23:46.523	0.3040729	4.9800916	8.075889	0.04755708	-0.043888837	0.0005693264	0.3275497	5.168954	8.327361	Sitting_Type
14:23:46.546	0.3040729	4.9800916	8.075889	0.04755708	-0.043888837	0.0005693264	0.3275497	5.168954	8.327361	Sitting_Type
14:23:46.569	0.3040729	4.9800916	8.075889	0.04755708	-0.043888837	0.0005693264	0.3275497	5.168954	8.327361	Sitting_Type
14:23:46.592	0.3040729	4.9800916	8.075889	0.04755708	-0.043888837	0.0005693264	0.3275497	5.168954	8.327361	Sitting_Type
14:23:46.614	0.3040729	4.9800916	8.075889	0.04755708	-0.043888837	0.0005693264	0.3275497	5.168954	8.327361	Sitting_Type
14:23:46.640	0.3040729	4.9800916	8.075889	0.04755708	-0.043888837	0.0005693264	0.3275497	5.168954	8.327361	Sitting_Type
14:23:46.663	0.3040729	4.9800916	8.075889	0.04755708	-0.043888837	0.0005693264	0.3275497	5.168954	8.327361	Sitting_Type
14:23:46.686	0.39266106	5.111777	8.118986	0.04755708	-0.043888837	0.0005693264	0.3275497	5.168954	8.327361	Sitting_Type
14:23:46.710	0.39266106	5.111777	8.118986	0.023733336	0.017197689	0.004234518	0.35328123	5.211335	8.2998495	Sitting_Type
14:23:46.733	0.39266106	5.111777	8.118986	0.023733336	0.017197689	0.004234518	0.35328123	5.211335	8.2998495	Sitting_Type
14:23:46.755	0.39266106	5.111777	8.118986	0.023733336	0.017197689	0.004234518	0.35328123	5.211335	8.2998495	Sitting_Type
14:23:46.776	0.39266106	5.111777	8.118986	0.023733336	0.017197689	0.004234518	0.35328123	5.211335	8.2998495	Sitting_Type
14:23:46.798	0.39266106	5.111777	8.118986	0.023733336	0.017197689	0.004234518	0.35328123	5.211335	8.2998495	Sitting_Type
14:23:46.819	0.39266106	5.111777	8.118986	0.023733336	0.017197689	0.004234518	0.35328123	5.211335	8.2998495	Sitting_Type
14:23:46.851	0.39266106	5.111777	8.118986	0.023733336	0.017197689	0.004234518	0.35328123	5.211335	8.2998495	Sitting_Type
14:23:46.872	0.30886146	5.047131	7.6018224	0.0023530528	0.34339973	0.08609046	0.2777423	5.2367463	8.286717	Sitting_Type
14:23:46.893	0.30886146	5.047131	7.6018224	0.0023530528	0.34339973	0.08609046	0.2777423	5.2367463	8.286717	Sitting_Type
14:23:46.914	0.30886146	5.047131	7.6018224	0.0023530528	0.34339973	0.08609046	0.2777423	5.2367463	8.286717	Sitting_Type
14:23:46.935	0.30886146	5.047131	7.6018224	0.0023530528	0.34339973	0.08609046	0.2777423	5.2367463	8.286717	Sitting_Type
14:23:46.956	0.30886146	5.047131	7.6018224	0.0023530528	0.34339973	0.08609046	0.2777423	5.2367463	8.286717	Sitting_Type
14:23:46.977	0.30886146	5.047131	7.6018224	0.0023530528	0.34339973	0.08609046	0.2777423	5.2367463	8.286717	Sitting_Type
14:23:47.000	0.30886146	5.047131	7.6018224	0.0023530528	0.34339973	0.08609046	0.2777423	5.2367463	8.286717	Sitting_Type
14:23:47.022	0.30886146	5.047131	7.6018224	0.0023530528	0.34339973	0.08609046	0.2777423	5.2367463	8.286717	Sitting_Type
14:23:47.046	-0.3328042	5.0854397	8.48531	0.034118045	0.35195184	0.13434881	-0.2659151	5.277918	8.260943	Sitting_Type
14:23:47.069	-0.3328042	5.0854397	8.48531	0.034118045	0.35195184	0.13434881	-0.2659151	5.277918	8.260943	Sitting_Type
14:23:47.092	-0.3328042	5.0854397	8.48531	0.034118045	0.35195184	0.13434881	-0.2659151	5.277918	8.260943	Sitting_Type
14:23:47.115	-0.3328042	5.0854397	8.48531	0.034118045	0.35195184	0.13434881	-0.2659151	5.277918	8.260943	Sitting_Type
14:23:47.141	-0.3328042	5.0854397	8.48531	0.034118045	0.35195184	0.13434881	-0.2659151	5.277918	8.260943	Sitting_Type
14:23:47.162	-0.3328042	5.0854397	8.48531	0.034118045	0.35195184	0.13434881	-0.2659151	5.277918	8.260943	Sitting_Type
14:23:47.183	-0.3328042	5.0854397	8.48531	0.034118045	0.35195184	0.13434881	-0.2659151	5.277918	8.260943	Sitting_Type
14:23:47.203	-0.3328042	5.0854397	8.48531	0.034118045	0.35195184	0.13434881	-0.2659151	5.277918	8.260943	Sitting_Type
14:23:47.224	-0.29210153	5.217125	8.018426	0.034118045	0.35195184	0.13434881	-0.38524187	5.325225	8.225805	Sitting_Type
14:23:47.254	-0.29210153	5.217125	8.018426	0.094593704	-0.19171824	-0.013480575	-0.38524187	5.325225	8.225805	Sitting_Type
14:23:47.275	-0.29210153	5.217125	8.018426	0.094593704	-0.19171824	-0.013480575	-0.38524187	5.325225	8.225805	Sitting_Type
14:23:47.297	-0.29210153	5.217125	8.018426	0.094593704	-0.19171824	-0.013480575	-0.38524187	5.325225	8.225805	Sitting_Type
14:23:47.318	-0.29210153	5.217125	8.018426	0.094593704	-0.19171824	-0.013480575	-0.38524187	5.325225	8.225805	Sitting_Type
14:23:47.340	-0.29210153	5.217125	8.018426	0.094593704	-0.19171824	-0.013480575	-0.38524187	5.325225	8.225805	Sitting_Type
14:23:47.362	-0.29210153	5.217125	8.018426	0.094593704	-0.19171824	-0.013480575	-0.38524187	5.325225	8.225805	Sitting_Type
14:23:47.384	-0.29210153	5.217125	8.018426	0.094593704	-0.19171824	-0.013480575	-0.38524187	5.325225	8.225805	Sitting_Type
14:23:47.405	-0.42618093	5.111777	8.001666	-0.025746748	0.0086455755	0.029279994	-0.3998558	5.3074517	8.236589	Sitting_Type
14:23:47.426	-0.42618093	5.111777	8.001666	-0.025746748	0.0086455755	0.029279994	-0.3998558	5.3074517	8.236589	Sitting_Type
14:23:47.448	-0.42618093	5.111777	8.001666	-0.025746748	0.0086455755	0.029279994	-0.3998558	5.3074517	8.236589	Sitting_Type
14:23:47.470	-0.42618093	5.111777	8.001666	-0.025746748	0.0086455755	0.029279994	-0.3998558	5.3074517	8.236589	Sitting_Type
14:23:47.492	-0.42618093	5.111777	8.001666	-0.025746748	0.0086455755	0.029279994	-0.3998558	5.3074517	8.236589	Sitting_Type
14:23:47.514	-0.42618093	5.111777	8.001666	-0.025746748	0.0086455755	0.029279994	-0.3998558	5.3074517	8.236589	Sitting_Type
14:23:47.537	-0.42618093	5.111777	8.001666	-0.025746748	0.0086455755	0.029279994	-0.3998558	5.3074517	8.236589	Sitting_Type
14:23:47.558	-0.42618093	5.111777	8.001666	-0.025746748	0.0086455755	0.029279994	-0.3998558	5.3074517	8.236589	Sitting_Type
14:23:47.582	-0.42618093	5.111777	8.001666	-0.025746748	0.0086455755	0.029279994	-0.3998558	5.3074517	8.236589	Sitting_Type
14:23:47.606	-0.6751855	5.1093826	7.8125186	-0.21694757	0.092334114	0.08914479	-0.45711204	5.2568555	8.266005	Sitting_Type
14:23:47.630	-0.6751855	5.1093826	7.8125186	-0.21694757	0.092334114	0.08914479	-0.45711204	5.2568555	8.266005	Sitting_Type
14:23:47.653	-0.6751855	5.1093826	7.8125186	-0.21694757	0.092334114	0.08914479	-0.45711204	5.2568555	8.266005	Sitting_Type
14:23:47.675	-0.6751855	5.1093826	7.8125186	-0.21694757	0.092334114	0.08914479	-0.45711204	5.2568555	8.266005	Sitting_Type
14:23:47.699	-0.6751855	5.1093826	7.8125186	-0.21694757	0.092334114	0.08914479	-0.45711204	5.2568555	8.266005	Sitting_Type
14:23:47.722	-0.6751855	5.1093826	7.8125186	-0.21694757	0.092334114	0.08914479	-0.45711204	5.2568555	8.266005	Sitting_Type
14:23:47.774	-0.37350687	4.6568646	8.55235	-0.1900695	-0.070156045	0.02439307	-0.48347926	4.967989	8.441307	Sitting_Type
14:23:47.798	-0.37350687	4.6568646	8.55235	-0.1900695	-0.070156045	0.02439307	-0.48347926	4.967989	8.441307	Sitting_Type
14:23:47.820	-0.37350687	4.6568646	8.55235	-0.1900695	-0.070156045	0.02439307	-0.48347926	4.967989	8.441307	Sitting_Type
14:23:47.843	-0.37350687	4.6568646	8.55235	-0.1900695	-0.070156045	0.02439307	-0.48347926	4.967989	8.441307	Sitting_Type
14:23:47.865	-0.37350687	4.6568646	8.55235	-0.1900695	-0.070156045	0.02439307	-0.48347926	4.967989	8.441307	Sitting_Type
14:23:47.887	-0.37350687	4.6568646	8.55235	-0.1900695	-0.070156045	0.02439307	-0.48347926	4.967989	8.441307	Sitting_Type
14:23:47.909	-0.37350687	4.6568646	8.55235	-0.1900695	-0.070156045	0.02439307	-0.48347926	4.967989	8.441307	Sitting_Type
14:23:47.932	-0.37350687	4.6568646	8.55235	-0.1900695	-0.070156045	0.02439307	-0.48347926	4.967989	8.441307	Sitting_Type
14:23:47.955	-0.14844504	4.783761	7.814913	0.0017421878	-0.14407074	-0.030584801	-0.26083952	4.891751	8.495473	Sitting_Type
14:23:47.978	-0.14844504	4.783761	7.814913	0.0017421878	-0.14407074	-0.030584801	-0.26083952	4.891751	8.495473	Sitting_Type
14:23:48.000	-0.14844504	4.783761	7.814913	0.0017421878	-0.14407074	-0.030584801	-0.26083952	4.891751	8.495473	Sitting_Type
14:23:48.021	-0.14844504	4.783761	7.814913	0.0017421878	-0.14407074	-0.030584801	-0.26083952	4.891751	8.495473	Sitting_Type
14:23:48.044	-0.14844504	4.783761	7.814913	0.0017421878	-0.14407074	-0.030584801	-0.26083952	4.891751	8.495473	Sitting_Type
14:23:48.067	-0.14844504	4.783761	7.814913	0.0017421878	-0.14407074	-0.030584801	-0.26083952	4.891751	8.495473	Sitting_Type
14:23:48.089	-0.14844504	4.783761	7.814913	0.0017421878	-0.14407074	-0.030584801	-0.26083952	4.891751	8.495473	Sitting_Type
14:23:48.111	-0.14844504	4.783761	7.814913	0.0017421878	-0.14407074	-0.030584801	-0.26083952	4.891751	8.495473	Sitting_Type
14:23:48.132	-0.3328042	4.68799	8.245882	0.032896318	0.016586825	-0.0006524041	-0.28938657	4.9038095	8.487596	Sitting_Type
14:23:48.155	-0.3328042	4.68799	8.245882	0.032896318	0.016586825	-0.0006524041	-0.28938657	4.9038095	8.487596	Sitting_Type
14:23:48.178	-0.3328042	4.68799	8.245882	0.032896318	0.016586825	-0.0006524041	-0.28938657	4.9038095	8.487596	Sitting_Type
14:23:48.199	-0.3328042	4.68799	8.245882	0.032896318	0.016586825	-0.0006524041	-0.28938657	4.9038095	8.487596	Sitting_Type
14:23:48.220	-0.3328042	4.68799	8.245882	0.032896318	0.016586825	-0.0006524041	-0.28938657	4.9038095	8.487596	Sitting_Type
14:23:48.241	-0.3328042	4.68799	8.245882	0.032896318	0.016586825	-0.0006524041	-0.28938657	4.9038095	8.487596	Sitting_Type
14:23:48.262	-0.3328042	4.68799	8.245882	0.032896318	0.016586825	-0.0006524041	-0.28938657	4.9038095	8.487596	Sitting_Type
14:23:48.283	-0.3328042	4.68799	8.245882	0.032896318	0.016586825	-0.0006524041	-0.28938657	4.9038095	8.487596	Sitting_Type
14:23:48.305	-0.3974496	4.764607	8.118986	0.032896318	0.016586825	-0.0006524041	-0.28938657	4.9038095	8.487596	Sitting_Type
14:23:48.326	-0.3974496	4.764607	8.118986	0.084208995	0.13937074	0.08609046	-0.3248777	4.953906	8.457162	Sitting_Type
14:23:48.349	-0.3974496	4.764607	8.118986	0.084208995	0.13937074	0.08609046	-0.3248777	4.953906	8.457162	Sitting_Type
14:23:48.372	-0.3974496	4.764607	8.118986	0.084208995	0.13937074	0.08609046	-0.3248777	4.953906	8.457162	Sitting_Type
[truncated: 3,321 more rows]
