# Supplementary material for: Real-time Smartphone Activity Classification Using Inertial Sensors—Recognition of Scrolling, Typing, and Watching Videos While Sitting or Walking
Source: Sensors (Basel). 2020 Jan 24;20(3):655. doi: 10.3390/s20030655 (PMC7038357; doi:10.3390/s20030655)
Supplement: Supplementary file 1 [file sensors-20-00655-s001.zip › sensors-668083-supplementary/5Hz_data/7521/2019_09_03_14_02_47_Walking_Scroll.csv]

time	accX	accY	accZ	rotX	rotY	rotZ	graX	graY	graZ	activity
14:07:33.334	-0.53871185	3.047912	8.296163	-0.25787556	0.14975545	-0.084340945	-0.40262508	2.90298	9.358472	Walking_Scroll
14:07:33.357	-0.53871185	3.047912	8.296163	-0.25787556	0.14975545	-0.084340945	-0.40262508	2.90298	9.358472	Walking_Scroll
14:07:33.453	-0.11971374	3.2873392	12.071934	-0.059955202	-0.03167153	-0.15275784	-0.6499635	2.8016226	9.375438	Walking_Scroll
14:07:33.474	-0.11971374	3.2873392	12.071934	-0.059955202	-0.03167153	-0.15275784	-0.6499635	2.8016226	9.375438	Walking_Scroll
14:07:33.496	-0.11971374	3.2873392	12.071934	-0.059955202	-0.03167153	-0.15275784	-0.6499635	2.8016226	9.375438	Walking_Scroll
14:07:33.520	-0.11971374	3.2873392	12.071934	-0.059955202	-0.03167153	-0.15275784	-0.6499635	2.8016226	9.375438	Walking_Scroll
14:07:33.541	-0.11971374	3.2873392	12.071934	-0.059955202	-0.03167153	-0.15275784	-0.6499635	2.8016226	9.375438	Walking_Scroll
14:07:33.562	-0.11971374	3.2873392	12.071934	-0.059955202	-0.03167153	-0.15275784	-0.6499635	2.8016226	9.375438	Walking_Scroll
14:07:33.583	-2.1117504	2.0686533	9.268238	0.22409713	0.09172325	0.06165585	-0.92631453	2.9845943	9.295403	Walking_Scroll
14:07:33.604	-2.1117504	2.0686533	9.268238	0.22409713	0.09172325	0.06165585	-0.92631453	2.9845943	9.295403	Walking_Scroll
14:07:33.626	-2.1117504	2.0686533	9.268238	0.22409713	0.09172325	0.06165585	-0.92631453	2.9845943	9.295403	Walking_Scroll
14:07:33.647	-2.1117504	2.0686533	9.268238	0.22409713	0.09172325	0.06165585	-0.92631453	2.9845943	9.295403	Walking_Scroll
14:07:33.668	-2.1117504	2.0686533	9.268238	0.22409713	0.09172325	0.06165585	-0.92631453	2.9845943	9.295403	Walking_Scroll
14:07:33.690	-2.1117504	2.0686533	9.268238	0.22409713	0.09172325	0.06165585	-0.92631453	2.9845943	9.295403	Walking_Scroll
14:07:33.711	-2.1117504	2.0686533	9.268238	0.22409713	0.09172325	0.06165585	-0.92631453	2.9845943	9.295403	Walking_Scroll
14:07:33.732	-2.1117504	2.0686533	9.268238	0.22409713	0.09172325	0.06165585	-0.92631453	2.9845943	9.295403	Walking_Scroll
14:07:33.754	-1.0415095	2.4277947	7.7861814	0.11780658	0.11004921	0.45871827	-1.0129564	2.9008486	9.3128605	Walking_Scroll
14:07:33.775	-1.0415095	2.4277947	7.7861814	0.11780658	0.11004921	0.45871827	-1.0129564	2.9008486	9.3128605	Walking_Scroll
14:07:33.797	-1.0415095	2.4277947	7.7861814	0.11780658	0.11004921	0.45871827	-1.0129564	2.9008486	9.3128605	Walking_Scroll
14:07:33.818	-1.0415095	2.4277947	7.7861814	0.11780658	0.11004921	0.45871827	-1.0129564	2.9008486	9.3128605	Walking_Scroll
14:07:33.839	-1.0415095	2.4277947	7.7861814	0.11780658	0.11004921	0.45871827	-1.0129564	2.9008486	9.3128605	Walking_Scroll
14:07:33.861	-1.0415095	2.4277947	7.7861814	0.11780658	0.11004921	0.45871827	-1.0129564	2.9008486	9.3128605	Walking_Scroll
14:07:33.884	-1.0415095	2.4277947	7.7861814	0.11780658	0.11004921	0.45871827	-1.0129564	2.9008486	9.3128605	Walking_Scroll
14:07:33.906	-1.0415095	2.4277947	7.7861814	0.11780658	0.11004921	0.45871827	-1.0129564	2.9008486	9.3128605	Walking_Scroll
14:07:33.929	-1.0415095	2.4277947	7.7861814	0.11780658	0.11004921	0.45871827	-1.0129564	2.9008486	9.3128605	Walking_Scroll
14:07:33.952	-1.0510867	3.5483153	9.483723	0.08054381	-0.13796209	0.08242527	-0.76069653	3.0135865	9.301076	Walking_Scroll
14:07:33.974	-1.0510867	3.5483153	9.483723	0.08054381	-0.13796209	0.08242527	-0.76069653	3.0135865	9.301076	Walking_Scroll
14:07:33.997	-1.0510867	3.5483153	9.483723	0.08054381	-0.13796209	0.08242527	-0.76069653	3.0135865	9.301076	Walking_Scroll
14:07:34.019	-1.0510867	3.5483153	9.483723	0.08054381	-0.13796209	0.08242527	-0.76069653	3.0135865	9.301076	Walking_Scroll
14:07:34.042	-1.0510867	3.5483153	9.483723	0.08054381	-0.13796209	0.08242527	-0.76069653	3.0135865	9.301076	Walking_Scroll
14:07:34.065	-1.0510867	3.5483153	9.483723	0.08054381	-0.13796209	0.08242527	-0.76069653	3.0135865	9.301076	Walking_Scroll
14:07:34.088	-1.0510867	3.5483153	9.483723	0.08054381	-0.13796209	0.08242527	-0.76069653	3.0135865	9.301076	Walking_Scroll
14:07:34.111	-1.0510867	3.5483153	9.483723	0.08054381	-0.13796209	0.08242527	-0.76069653	3.0135865	9.301076	Walking_Scroll
14:07:34.135	0.9481328	4.288146	9.016839	0.4336239	-0.44889247	-0.0104262475	-0.29072827	3.7995303	9.036007	Walking_Scroll
14:07:34.158	0.9481328	4.288146	9.016839	0.4336239	-0.44889247	-0.0104262475	-0.29072827	3.7995303	9.036007	Walking_Scroll
14:07:34.181	0.9481328	4.288146	9.016839	0.4336239	-0.44889247	-0.0104262475	-0.29072827	3.7995303	9.036007	Walking_Scroll
14:07:34.204	0.9481328	4.288146	9.016839	0.4336239	-0.44889247	-0.0104262475	-0.29072827	3.7995303	9.036007	Walking_Scroll
14:07:34.227	0.9481328	4.288146	9.016839	0.4336239	-0.44889247	-0.0104262475	-0.29072827	3.7995303	9.036007	Walking_Scroll
14:07:34.250	0.9481328	4.288146	9.016839	0.4336239	-0.44889247	-0.0104262475	-0.29072827	3.7995303	9.036007	Walking_Scroll
14:07:34.273	0.9481328	4.288146	9.016839	0.4336239	-0.44889247	-0.0104262475	-0.29072827	3.7995303	9.036007	Walking_Scroll
14:07:34.296	0.53392327	2.370332	8.79896	-0.07278337	-0.4947074	-0.36167377	0.14377156	3.9063814	8.993879	Walking_Scroll
14:07:34.318	0.53392327	2.370332	8.79896	-0.07278337	-0.4947074	-0.36167377	0.14377156	3.9063814	8.993879	Walking_Scroll
14:07:34.341	0.53392327	2.370332	8.79896	-0.07278337	-0.4947074	-0.36167377	0.14377156	3.9063814	8.993879	Walking_Scroll
14:07:34.364	0.53392327	2.370332	8.79896	-0.07278337	-0.4947074	-0.36167377	0.14377156	3.9063814	8.993879	Walking_Scroll
14:07:34.387	0.53392327	2.370332	8.79896	-0.07278337	-0.4947074	-0.36167377	0.14377156	3.9063814	8.993879	Walking_Scroll
14:07:34.409	0.53392327	2.370332	8.79896	-0.07278337	-0.4947074	-0.36167377	0.14377156	3.9063814	8.993879	Walking_Scroll
14:07:34.432	0.53392327	2.370332	8.79896	-0.07278337	-0.4947074	-0.36167377	0.14377156	3.9063814	8.993879	Walking_Scroll
14:07:34.454	0.53392327	2.370332	8.79896	-0.07278337	-0.4947074	-0.36167377	0.14377156	3.9063814	8.993879	Walking_Scroll
14:07:34.477	0.16759923	3.7733772	7.8963184	-0.23466265	-0.03167153	-0.24011159	0.11962679	3.515462	9.154101	Walking_Scroll
14:07:34.500	0.16759923	3.7733772	7.8963184	-0.23466265	-0.03167153	-0.24011159	0.11962679	3.515462	9.154101	Walking_Scroll
14:07:34.523	0.16759923	3.7733772	7.8963184	-0.23466265	-0.03167153	-0.24011159	0.11962679	3.515462	9.154101	Walking_Scroll
14:07:34.550	0.16759923	3.7733772	7.8963184	-0.23466265	-0.03167153	-0.24011159	0.11962679	3.515462	9.154101	Walking_Scroll
14:07:34.572	0.16759923	3.7733772	7.8963184	-0.23466265	-0.03167153	-0.24011159	0.11962679	3.515462	9.154101	Walking_Scroll
14:07:34.595	0.16759923	3.7733772	7.8963184	-0.23466265	-0.03167153	-0.24011159	0.11962679	3.515462	9.154101	Walking_Scroll
14:07:34.618	0.16759923	3.7733772	7.8963184	-0.23466265	-0.03167153	-0.24011159	0.11962679	3.515462	9.154101	Walking_Scroll
14:07:34.641	0.16759923	3.7733772	7.8963184	-0.23466265	-0.03167153	-0.24011159	0.11962679	3.515462	9.154101	Walking_Scroll
14:07:34.664	0.6249057	4.1780095	10.424672	0.10986533	0.023306342	-0.054408547	0.0439597	3.4964907	9.16204	Walking_Scroll
14:07:34.686	0.6249057	4.1780095	10.424672	0.10986533	0.023306342	-0.054408547	0.0439597	3.4964907	9.16204	Walking_Scroll
14:07:34.708	0.6249057	4.1780095	10.424672	0.10986533	0.023306342	-0.054408547	0.0439597	3.4964907	9.16204	Walking_Scroll
14:07:34.731	0.6249057	4.1780095	10.424672	0.10986533	0.023306342	-0.054408547	0.0439597	3.4964907	9.16204	Walking_Scroll
14:07:34.753	0.6249057	4.1780095	10.424672	0.10986533	0.023306342	-0.054408547	0.0439597	3.4964907	9.16204	Walking_Scroll
14:07:34.777	0.6249057	4.1780095	10.424672	0.10986533	0.023306342	-0.054408547	0.0439597	3.4964907	9.16204	Walking_Scroll
14:07:34.799	0.6249057	4.1780095	10.424672	0.10986533	0.023306342	-0.054408547	0.0439597	3.4964907	9.16204	Walking_Scroll
14:07:34.821	0.6249057	4.1780095	10.424672	0.10986533	0.023306342	-0.054408547	0.0439597	3.4964907	9.16204	Walking_Scroll
14:07:34.843	-1.0774237	2.8372157	9.4095	0.35237885	0.3458432	0.23758504	-0.36454993	3.6735432	9.085294	Walking_Scroll
14:07:34.866	-1.0774237	2.8372157	9.4095	0.35237885	0.3458432	0.23758504	-0.36454993	3.6735432	9.085294	Walking_Scroll
14:07:34.888	-1.0774237	2.8372157	9.4095	0.35237885	0.3458432	0.23758504	-0.36454993	3.6735432	9.085294	Walking_Scroll
14:07:34.911	-1.0774237	2.8372157	9.4095	0.35237885	0.3458432	0.23758504	-0.36454993	3.6735432	9.085294	Walking_Scroll
14:07:34.934	-1.0774237	2.8372157	9.4095	0.35237885	0.3458432	0.23758504	-0.36454993	3.6735432	9.085294	Walking_Scroll
14:07:34.957	-1.0774237	2.8372157	9.4095	0.35237885	0.3458432	0.23758504	-0.36454993	3.6735432	9.085294	Walking_Scroll
14:07:34.979	-1.0774237	2.8372157	9.4095	0.35237885	0.3458432	0.23758504	-0.36454993	3.6735432	9.085294	Walking_Scroll
14:07:35.021	-0.70631105	3.0215747	7.6616793	-0.098439716	0.26032206	0.27057177	-0.55197734	3.7469132	9.045791	Walking_Scroll
14:07:35.049	-0.70631105	3.0215747	7.6616793	-0.098439716	0.26032206	0.27057177	-0.55197734	3.7469132	9.045791	Walking_Scroll
14:07:35.083	-0.70631105	3.0215747	7.6616793	-0.098439716	0.26032206	0.27057177	-0.55197734	3.7469132	9.045791	Walking_Scroll
14:07:35.117	-0.70631105	3.0215747	7.6616793	-0.098439716	0.26032206	0.27057177	-0.55197734	3.7469132	9.045791	Walking_Scroll
14:07:35.148	-0.70631105	3.0215747	7.6616793	-0.098439716	0.26032206	0.27057177	-0.55197734	3.7469132	9.045791	Walking_Scroll
14:07:35.179	-0.70631105	3.0215747	7.6616793	-0.098439716	0.26032206	0.27057177	-0.55197734	3.7469132	9.045791	Walking_Scroll
14:07:35.218	-0.7948992	4.3599744	9.205987	0.07138083	-0.1287991	0.16244863	-0.53802955	3.6240654	9.0965395	Walking_Scroll
14:07:35.249	-0.7948992	4.3599744	9.205987	0.07138083	-0.1287991	0.16244863	-0.53802955	3.6240654	9.0965395	Walking_Scroll
14:07:35.272	-0.7948992	4.3599744	9.205987	0.07138083	-0.1287991	0.16244863	-0.53802955	3.6240654	9.0965395	Walking_Scroll
14:07:35.294	-0.7948992	4.3599744	9.205987	0.07138083	-0.1287991	0.16244863	-0.53802955	3.6240654	9.0965395	Walking_Scroll
14:07:35.316	-0.7948992	4.3599744	9.205987	0.07138083	-0.1287991	0.16244863	-0.53802955	3.6240654	9.0965395	Walking_Scroll
14:07:35.338	-0.7948992	4.3599744	9.205987	0.07138083	-0.1287991	0.16244863	-0.53802955	3.6240654	9.0965395	Walking_Scroll
14:07:35.360	-0.7948992	4.3599744	9.205987	0.07138083	-0.1287991	0.16244863	-0.53802955	3.6240654	9.0965395	Walking_Scroll
14:07:35.381	0.4285752	4.4461684	9.002473	0.13613254	-0.31816733	0.13434881	-0.14550175	3.8691187	9.009945	Walking_Scroll
14:07:35.401	0.4285752	4.4461684	9.002473	0.13613254	-0.31816733	0.13434881	-0.14550175	3.8691187	9.009945	Walking_Scroll
14:07:35.422	0.4285752	4.4461684	9.002473	0.13613254	-0.31816733	0.13434881	-0.14550175	3.8691187	9.009945	Walking_Scroll
14:07:35.443	0.4285752	4.4461684	9.002473	0.13613254	-0.31816733	0.13434881	-0.14550175	3.8691187	9.009945	Walking_Scroll
14:07:35.466	0.4285752	4.4461684	9.002473	0.13613254	-0.31816733	0.13434881	-0.14550175	3.8691187	9.009945	Walking_Scroll
14:07:35.487	0.4285752	4.4461684	9.002473	0.13613254	-0.31816733	0.13434881	-0.14550175	3.8691187	9.009945	Walking_Scroll
14:07:35.508	0.4285752	4.4461684	9.002473	0.13613254	-0.31816733	0.13434881	-0.14550175	3.8691187	9.009945	Walking_Scroll
14:07:35.535	0.4285752	4.4461684	9.002473	0.13613254	-0.31816733	0.13434881	-0.14550175	3.8691187	9.009945	Walking_Scroll
14:07:35.556	1.2402344	2.7989073	8.636149	-0.12776124	-0.4519468	-0.23705725	0.1740525	3.9437258	8.977033	Walking_Scroll
14:07:35.577	1.2402344	2.7989073	8.636149	-0.12776124	-0.4519468	-0.23705725	0.1740525	3.9437258	8.977033	Walking_Scroll
14:07:35.600	1.2402344	2.7989073	8.636149	-0.12776124	-0.4519468	-0.23705725	0.1740525	3.9437258	8.977033	Walking_Scroll
14:07:35.622	1.2402344	2.7989073	8.636149	-0.12776124	-0.4519468	-0.23705725	0.1740525	3.9437258	8.977033	Walking_Scroll
14:07:35.643	1.2402344	2.7989073	8.636149	-0.12776124	-0.4519468	-0.23705725	0.1740525	3.9437258	8.977033	Walking_Scroll
14:07:35.666	1.2402344	2.7989073	8.636149	-0.12776124	-0.4519468	-0.23705725	0.1740525	3.9437258	8.977033	Walking_Scroll
14:07:35.688	1.2402344	2.7989073	8.636149	-0.12776124	-0.4519468	-0.23705725	0.1740525	3.9437258	8.977033	Walking_Scroll
14:07:35.709	1.2402344	2.7989073	8.636149	-0.12776124	-0.4519468	-0.23705725	0.1740525	3.9437258	8.977033	Walking_Scroll
14:07:35.734	0.38308397	3.8260512	7.80773	-0.16441317	-0.041445374	-0.22667255	0.19265169	3.7115455	9.075113	Walking_Scroll
14:07:35.756	0.38308397	3.8260512	7.80773	-0.16441317	-0.041445374	-0.22667255	0.19265169	3.7115455	9.075113	Walking_Scroll
14:07:35.777	0.38308397	3.8260512	7.80773	-0.16441317	-0.041445374	-0.22667255	0.19265169	3.7115455	9.075113	Walking_Scroll
14:07:35.801	0.38308397	3.8260512	7.80773	-0.16441317	-0.041445374	-0.22667255	0.19265169	3.7115455	9.075113	Walking_Scroll
14:07:35.822	0.38308397	3.8260512	7.80773	-0.16441317	-0.041445374	-0.22667255	0.19265169	3.7115455	9.075113	Walking_Scroll
14:07:35.844	0.38308397	3.8260512	7.80773	-0.16441317	-0.041445374	-0.22667255	0.19265169	3.7115455	9.075113	Walking_Scroll
14:07:35.870	0.38308397	3.8260512	7.80773	-0.16441317	-0.041445374	-0.22667255	0.19265169	3.7115455	9.075113	Walking_Scroll
14:07:35.891	0.38308397	3.8260512	7.80773	-0.16441317	-0.041445374	-0.22667255	0.19265169	3.7115455	9.075113	Walking_Scroll
14:07:35.912	0.50998056	4.8555894	8.300951	0.18744522	0.23527658	0.06165585	0.049525373	3.6308572	9.1096	Walking_Scroll
14:07:35.933	0.50998056	4.8555894	8.300951	0.18744522	0.23527658	0.06165585	0.049525373	3.6308572	9.1096	Walking_Scroll
14:07:35.954	0.50998056	4.8555894	8.300951	0.18744522	0.23527658	0.06165585	0.049525373	3.6308572	9.1096	Walking_Scroll
14:07:35.975	0.50998056	4.8555894	8.300951	0.18744522	0.23527658	0.06165585	0.049525373	3.6308572	9.1096	Walking_Scroll
14:07:35.996	0.50998056	4.8555894	8.300951	0.18744522	0.23527658	0.06165585	0.049525373	3.6308572	9.1096	Walking_Scroll
14:07:36.017	0.50998056	4.8555894	8.300951	0.18744522	0.23527658	0.06165585	0.049525373	3.6308572	9.1096	Walking_Scroll
14:07:36.038	0.50998056	4.8555894	8.300951	0.18744522	0.23527658	0.06165585	0.049525373	3.6308572	9.1096	Walking_Scroll
14:07:36.061	0.50998056	4.8555894	8.300951	0.18744522	0.23527658	0.06165585	0.049525373	3.6308572	9.1096	Walking_Scroll
14:07:36.082	0.50998056	4.8555894	8.300951	0.18744522	0.23527658	0.06165585	0.049525373	3.6308572	9.1096	Walking_Scroll
14:07:36.103	-0.96489275	3.8835137	10.192428	-0.0898876	0.31163475	-0.17352727	-0.26399046	3.827558	9.024992	Walking_Scroll
14:07:36.124	-0.96489275	3.8835137	10.192428	-0.0898876	0.31163475	-0.17352727	-0.26399046	3.827558	9.024992	Walking_Scroll
14:07:36.145	-0.96489275	3.8835137	10.192428	-0.0898876	0.31163475	-0.17352727	-0.26399046	3.827558	9.024992	Walking_Scroll
14:07:36.171	-0.96489275	3.8835137	10.192428	-0.0898876	0.31163475	-0.17352727	-0.26399046	3.827558	9.024992	Walking_Scroll
14:07:36.193	-0.96489275	3.8835137	10.192428	-0.0898876	0.31163475	-0.17352727	-0.26399046	3.827558	9.024992	Walking_Scroll
14:07:36.219	-0.96489275	3.8835137	10.192428	-0.0898876	0.31163475	-0.17352727	-0.26399046	3.827558	9.024992	Walking_Scroll
14:07:36.241	-0.96489275	3.8835137	10.192428	-0.0898876	0.31163475	-0.17352727	-0.26399046	3.827558	9.024992	Walking_Scroll
14:07:36.262	-0.96489275	3.8835137	10.192428	-0.0898876	0.31163475	-0.17352727	-0.26399046	3.827558	9.024992	Walking_Scroll
14:07:36.286	-1.2881198	2.5044115	9.42626	-0.43136126	-0.2711307	0.114190266	-0.49754727	3.8120387	9.021707	Walking_Scroll
14:07:36.308	-1.2881198	2.5044115	9.42626	-0.43136126	-0.2711307	0.114190266	-0.49754727	3.8120387	9.021707	Walking_Scroll
14:07:36.330	-1.2881198	2.5044115	9.42626	-0.43136126	-0.2711307	0.114190266	-0.49754727	3.8120387	9.021707	Walking_Scroll
14:07:36.352	-1.2881198	2.5044115	9.42626	-0.43136126	-0.2711307	0.114190266	-0.49754727	3.8120387	9.021707	Walking_Scroll
14:07:36.374	-1.2881198	2.5044115	9.42626	-0.43136126	-0.2711307	0.114190266	-0.49754727	3.8120387	9.021707	Walking_Scroll
14:07:36.395	-1.2881198	2.5044115	9.42626	-0.43136126	-0.2711307	0.114190266	-0.49754727	3.8120387	9.021707	Walking_Scroll
14:07:36.420	-1.2881198	2.5044115	9.42626	-0.43136126	-0.2711307	0.114190266	-0.49754727	3.8120387	9.021707	Walking_Scroll
14:07:36.442	-1.2881198	2.5044115	9.42626	-0.43136126	-0.2711307	0.114190266	-0.49754727	3.8120387	9.021707	Walking_Scroll
14:07:36.463	-0.38547826	3.79732	8.705584	-0.15341759	-0.1660619	0.18260716	-0.48559186	3.4746525	9.157585	Walking_Scroll
14:07:36.486	-0.38547826	3.79732	8.705584	-0.15341759	-0.1660619	0.18260716	-0.48559186	3.4746525	9.157585	Walking_Scroll
14:07:36.508	-0.38547826	3.79732	8.705584	-0.15341759	-0.1660619	0.18260716	-0.48559186	3.4746525	9.157585	Walking_Scroll
14:07:36.529	-0.38547826	3.79732	8.705584	-0.15341759	-0.1660619	0.18260716	-0.48559186	3.4746525	9.157585	Walking_Scroll
14:07:36.553	-0.38547826	3.79732	8.705584	-0.15341759	-0.1660619	0.18260716	-0.48559186	3.4746525	9.157585	Walking_Scroll
14:07:36.575	-0.38547826	3.79732	8.705584	-0.15341759	-0.1660619	0.18260716	-0.48559186	3.4746525	9.157585	Walking_Scroll
14:07:36.596	-0.38547826	3.79732	8.705584	-0.15341759	-0.1660619	0.18260716	-0.48559186	3.4746525	9.157585	Walking_Scroll
14:07:36.620	-0.38547826	3.79732	8.705584	-0.15341759	-0.1660619	0.18260716	-0.48559186	3.4746525	9.157585	Walking_Scroll
14:07:36.641	-0.17478207	4.166038	9.198804	0.14285207	-0.10497536	0.09158825	-0.27388632	3.5324354	9.144248	Walking_Scroll
14:07:36.662	-0.17478207	4.166038	9.198804	0.14285207	-0.10497536	0.09158825	-0.27388632	3.5324354	9.144248	Walking_Scroll
14:07:36.688	-0.17478207	4.166038	9.198804	0.14285207	-0.10497536	0.09158825	-0.27388632	3.5324354	9.144248	Walking_Scroll
14:07:36.711	-0.17478207	4.166038	9.198804	0.14285207	-0.10497536	0.09158825	-0.27388632	3.5324354	9.144248	Walking_Scroll
14:07:36.733	-0.17478207	4.166038	9.198804	0.14285207	-0.10497536	0.09158825	-0.27388632	3.5324354	9.144248	Walking_Scroll
14:07:36.754	-0.17478207	4.166038	9.198804	0.14285207	-0.10497536	0.09158825	-0.27388632	3.5324354	9.144248	Walking_Scroll
14:07:36.775	-0.17478207	4.166038	9.198804	0.14285207	-0.10497536	0.09158825	-0.27388632	3.5324354	9.144248	Walking_Scroll
14:07:36.796	-0.17478207	4.166038	9.198804	0.14285207	-0.10497536	0.09158825	-0.27388632	3.5324354	9.144248	Walking_Scroll
14:07:36.818	0.019154198	2.0902019	9.787795	0.1966082	0.3000283	-0.17535986	0.08421054	3.5491178	9.141501	Walking_Scroll
14:07:36.839	0.019154198	2.0902019	9.787795	0.1966082	0.3000283	-0.17535986	0.08421054	3.5491178	9.141501	Walking_Scroll
14:07:36.860	0.019154198	2.0902019	9.787795	0.1966082	0.3000283	-0.17535986	0.08421054	3.5491178	9.141501	Walking_Scroll
14:07:36.881	0.019154198	2.0902019	9.787795	0.1966082	0.3000283	-0.17535986	0.08421054	3.5491178	9.141501	Walking_Scroll
14:07:36.903	0.019154198	2.0902019	9.787795	0.1966082	0.3000283	-0.17535986	0.08421054	3.5491178	9.141501	Walking_Scroll
14:07:36.924	0.019154198	2.0902019	9.787795	0.1966082	0.3000283	-0.17535986	0.08421054	3.5491178	9.141501	Walking_Scroll
14:07:36.946	0.019154198	2.0902019	9.787795	0.1966082	0.3000283	-0.17535986	0.08421054	3.5491178	9.141501	Walking_Scroll
14:07:36.967	0.019154198	2.0902019	9.787795	0.1966082	0.3000283	-0.17535986	0.08421054	3.5491178	9.141501	Walking_Scroll
14:07:36.988	0.019154198	2.0902019	9.787795	0.1966082	0.3000283	-0.17535986	0.08421054	3.5491178	9.141501	Walking_Scroll
14:07:37.009	0.04070267	3.265791	7.6640735	0.051222272	0.0037586538	-0.099001706	0.15509309	3.515462	9.153569	Walking_Scroll
14:07:37.031	0.04070267	3.265791	7.6640735	0.051222272	0.0037586538	-0.099001706	0.15509309	3.515462	9.153569	Walking_Scroll
14:07:37.055	0.04070267	3.265791	7.6640735	0.051222272	0.0037586538	-0.099001706	0.15509309	3.515462	9.153569	Walking_Scroll
14:07:37.077	0.04070267	3.265791	7.6640735	0.051222272	0.0037586538	-0.099001706	0.15509309	3.515462	9.153569	Walking_Scroll
14:07:37.098	0.04070267	3.265791	7.6640735	0.051222272	0.0037586538	-0.099001706	0.15509309	3.515462	9.153569	Walking_Scroll
14:07:37.119	0.04070267	3.265791	7.6640735	0.051222272	0.0037586538	-0.099001706	0.15509309	3.515462	9.153569	Walking_Scroll
14:07:37.141	0.04070267	3.265791	7.6640735	0.051222272	0.0037586538	-0.099001706	0.15509309	3.515462	9.153569	Walking_Scroll
14:07:37.162	0.04070267	3.265791	7.6640735	0.051222272	0.0037586538	-0.099001706	0.15509309	3.515462	9.153569	Walking_Scroll
14:07:37.183	0.3998439	3.7446458	9.14613	-0.05506828	0.112492666	0.12213151	0.095348164	3.3948143	9.199812	Walking_Scroll
14:07:37.204	0.3998439	3.7446458	9.14613	-0.05506828	0.112492666	0.12213151	0.095348164	3.3948143	9.199812	Walking_Scroll
14:07:37.225	0.3998439	3.7446458	9.14613	-0.05506828	0.112492666	0.12213151	0.095348164	3.3948143	9.199812	Walking_Scroll
14:07:37.247	0.3998439	3.7446458	9.14613	-0.05506828	0.112492666	0.12213151	0.095348164	3.3948143	9.199812	Walking_Scroll
14:07:37.268	0.3998439	3.7446458	9.14613	-0.05506828	0.112492666	0.12213151	0.095348164	3.3948143	9.199812	Walking_Scroll
14:07:37.289	0.3998439	3.7446458	9.14613	-0.05506828	0.112492666	0.12213151	0.095348164	3.3948143	9.199812	Walking_Scroll
14:07:37.311	0.3998439	3.7446458	9.14613	-0.05506828	0.112492666	0.12213151	0.095348164	3.3948143	9.199812	Walking_Scroll
14:07:37.332	0.3998439	3.7446458	9.14613	-0.05506828	0.112492666	0.12213151	0.095348164	3.3948143	9.199812	Walking_Scroll
14:07:37.353	-0.11013664	4.1516724	9.857229	0.12880215	0.36478	-0.18207937	-0.07803747	3.7032006	9.080231	Walking_Scroll
14:07:37.374	-0.11013664	4.1516724	9.857229	0.12880215	0.36478	-0.18207937	-0.07803747	3.7032006	9.080231	Walking_Scroll
14:07:37.396	-0.11013664	4.1516724	9.857229	0.12880215	0.36478	-0.18207937	-0.07803747	3.7032006	9.080231	Walking_Scroll
14:07:37.417	-0.11013664	4.1516724	9.857229	0.12880215	0.36478	-0.18207937	-0.07803747	3.7032006	9.080231	Walking_Scroll
14:07:37.438	-0.11013664	4.1516724	9.857229	0.12880215	0.36478	-0.18207937	-0.07803747	3.7032006	9.080231	Walking_Scroll
14:07:37.459	-0.11013664	4.1516724	9.857229	0.12880215	0.36478	-0.18207937	-0.07803747	3.7032006	9.080231	Walking_Scroll
14:07:37.481	-0.11013664	4.1516724	9.857229	0.12880215	0.36478	-0.18207937	-0.07803747	3.7032006	9.080231	Walking_Scroll
14:07:37.506	-0.11013664	4.1516724	9.857229	0.12880215	0.36478	-0.18207937	-0.07803747	3.7032006	9.080231	Walking_Scroll
14:07:37.528	-0.11013664	4.1516724	9.857229	0.12880215	0.36478	-0.18207937	-0.07803747	3.7032006	9.080231	Walking_Scroll
14:07:37.549	-1.2569942	2.691165	7.802942	0.25952733	0.46129674	0.18810496	-0.5329631	3.7673926	9.038423	Walking_Scroll
14:07:37.574	-1.2569942	2.691165	7.802942	0.25952733	0.46129674	0.18810496	-0.5329631	3.7673926	9.038423	Walking_Scroll
14:07:37.596	-1.2569942	2.691165	7.802942	0.25952733	0.46129674	0.18810496	-0.5329631	3.7673926	9.038423	Walking_Scroll
14:07:37.617	-1.2569942	2.691165	7.802942	0.25952733	0.46129674	0.18810496	-0.5329631	3.7673926	9.038423	Walking_Scroll
14:07:37.641	-1.2569942	2.691165	7.802942	0.25952733	0.46129674	0.18810496	-0.5329631	3.7673926	9.038423	Walking_Scroll
14:07:37.662	-1.2569942	2.691165	7.802942	0.25952733	0.46129674	0.18810496	-0.5329631	3.7673926	9.038423	Walking_Scroll
14:07:37.683	-1.2569942	2.691165	7.802942	0.25952733	0.46129674	0.18810496	-0.5329631	3.7673926	9.038423	Walking_Scroll
14:07:37.708	-1.2569942	2.691165	7.802942	0.25952733	0.46129674	0.18810496	-0.5329631	3.7673926	9.038423	Walking_Scroll
14:07:37.730	-0.888276	3.1652312	7.14691	-0.044072703	0.23344399	0.26018703	-0.5591259	3.6311693	9.092434	Walking_Scroll
14:07:37.752	-0.888276	3.1652312	7.14691	-0.044072703	0.23344399	0.26018703	-0.5591259	3.6311693	9.092434	Walking_Scroll
14:07:37.775	-0.888276	3.1652312	7.14691	-0.044072703	0.23344399	0.26018703	-0.5591259	3.6311693	9.092434	Walking_Scroll
14:07:37.797	-0.888276	3.1652312	7.14691	-0.044072703	0.23344399	0.26018703	-0.5591259	3.6311693	9.092434	Walking_Scroll
14:07:37.818	-0.888276	3.1652312	7.14691	-0.044072703	0.23344399	0.26018703	-0.5591259	3.6311693	9.092434	Walking_Scroll
14:07:37.842	-0.888276	3.1652312	7.14691	-0.044072703	0.23344399	0.26018703	-0.5591259	3.6311693	9.092434	Walking_Scroll
14:07:37.863	-0.888276	3.1652312	7.14691	-0.044072703	0.23344399	0.26018703	-0.5591259	3.6311693	9.092434	Walking_Scroll
14:07:37.884	-0.888276	3.1652312	7.14691	-0.044072703	0.23344399	0.26018703	-0.5591259	3.6311693	9.092434	Walking_Scroll
14:07:37.908	-0.1340794	4.331243	8.973742	0.14834985	-0.23203532	-0.08067575	-0.38612852	3.5562274	9.130965	Walking_Scroll
14:07:37.930	-0.1340794	4.331243	8.973742	0.14834985	-0.23203532	-0.08067575	-0.38612852	3.5562274	9.130965	Walking_Scroll
14:07:37.951	-0.1340794	4.331243	8.973742	0.14834985	-0.23203532	-0.08067575	-0.38612852	3.5562274	9.130965	Walking_Scroll
14:07:37.975	-0.1340794	4.331243	8.973742	0.14834985	-0.23203532	-0.08067575	-0.38612852	3.5562274	9.130965	Walking_Scroll
14:07:37.996	-0.1340794	4.331243	8.973742	0.14834985	-0.23203532	-0.08067575	-0.38612852	3.5562274	9.130965	Walking_Scroll
14:07:38.017	-0.1340794	4.331243	8.973742	0.14834985	-0.23203532	-0.08067575	-0.38612852	3.5562274	9.130965	Walking_Scroll
14:07:38.038	-0.1340794	4.331243	8.973742	0.14834985	-0.23203532	-0.08067575	-0.38612852	3.5562274	9.130965	Walking_Scroll
14:07:38.059	-0.1340794	4.331243	8.973742	0.14834985	-0.23203532	-0.08067575	-0.38612852	3.5562274	9.130965	Walking_Scroll
14:07:38.080	0.81165916	2.5642684	11.538011	-0.41608962	-0.48982045	-0.38977355	-0.023814373	3.5903234	9.125754	Walking_Scroll
14:07:38.101	0.81165916	2.5642684	11.538011	-0.41608962	-0.48982045	-0.38977355	-0.023814373	3.5903234	9.125754	Walking_Scroll
14:07:38.122	0.81165916	2.5642684	11.538011	-0.41608962	-0.48982045	-0.38977355	-0.023814373	3.5903234	9.125754	Walking_Scroll
14:07:38.143	0.81165916	2.5642684	11.538011	-0.41608962	-0.48982045	-0.38977355	-0.023814373	3.5903234	9.125754	Walking_Scroll
14:07:38.164	0.81165916	2.5642684	11.538011	-0.41608962	-0.48982045	-0.38977355	-0.023814373	3.5903234	9.125754	Walking_Scroll
14:07:38.185	0.81165916	2.5642684	11.538011	-0.41608962	-0.48982045	-0.38977355	-0.023814373	3.5903234	9.125754	Walking_Scroll
14:07:38.210	0.81165916	2.5642684	11.538011	-0.41608962	-0.48982045	-0.38977355	-0.023814373	3.5903234	9.125754	Walking_Scroll
14:07:38.231	0.81165916	2.5642684	11.538011	-0.41608962	-0.48982045	-0.38977355	-0.023814373	3.5903234	9.125754	Walking_Scroll
14:07:38.253	0.43575802	2.2673783	8.980925	-0.05629001	0.017808553	-0.34395868	0.21647395	3.485093	9.16393	Walking_Scroll
14:07:38.277	0.43575802	2.2673783	8.980925	-0.05629001	0.017808553	-0.34395868	0.21647395	3.485093	9.16393	Walking_Scroll
14:07:38.298	0.43575802	2.2673783	8.980925	-0.05629001	0.017808553	-0.34395868	0.21647395	3.485093	9.16393	Walking_Scroll
14:07:38.320	0.43575802	2.2673783	8.980925	-0.05629001	0.017808553	-0.34395868	0.21647395	3.485093	9.16393	Walking_Scroll
14:07:38.344	0.43575802	2.2673783	8.980925	-0.05629001	0.017808553	-0.34395868	0.21647395	3.485093	9.16393	Walking_Scroll
14:07:38.365	0.43575802	2.2673783	8.980925	-0.05629001	0.017808553	-0.34395868	0.21647395	3.485093	9.16393	Walking_Scroll
14:07:38.387	0.43575802	2.2673783	8.980925	-0.05629001	0.017808553	-0.34395868	0.21647395	3.485093	9.16393	Walking_Scroll
14:07:38.411	0.43575802	2.2673783	8.980925	-0.05629001	0.017808553	-0.34395868	0.21647395	3.485093	9.16393	Walking_Scroll
14:07:38.433	0.40223816	3.6177492	8.676852	-0.18884777	-0.036558453	-0.13015583	0.27387583	3.3730211	9.204243	Walking_Scroll
14:07:38.454	0.40223816	3.6177492	8.676852	-0.18884777	-0.036558453	-0.13015583	0.27387583	3.3730211	9.204243	Walking_Scroll
14:07:38.478	0.40223816	3.6177492	8.676852	-0.18884777	-0.036558453	-0.13015583	0.27387583	3.3730211	9.204243	Walking_Scroll
14:07:38.499	0.40223816	3.6177492	8.676852	-0.18884777	-0.036558453	-0.13015583	0.27387583	3.3730211	9.204243	Walking_Scroll
14:07:38.520	0.40223816	3.6177492	8.676852	-0.18884777	-0.036558453	-0.13015583	0.27387583	3.3730211	9.204243	Walking_Scroll
14:07:38.544	0.40223816	3.6177492	8.676852	-0.18884777	-0.036558453	-0.13015583	0.27387583	3.3730211	9.204243	Walking_Scroll
14:07:38.566	0.40223816	3.6177492	8.676852	-0.18884777	-0.036558453	-0.13015583	0.27387583	3.3730211	9.204243	Walking_Scroll
14:07:38.588	0.40223816	3.6177492	8.676852	-0.18884777	-0.036558453	-0.13015583	0.27387583	3.3730211	9.204243	Walking_Scroll
14:07:38.612	0.5961744	4.3025117	9.6896305	0.26135993	0.25299168	-0.058073737	0.06413111	3.5548992	9.139418	Walking_Scroll
14:07:38.633	0.5961744	4.3025117	9.6896305	0.26135993	0.25299168	-0.058073737	0.06413111	3.5548992	9.139418	Walking_Scroll
14:07:38.654	0.5961744	4.3025117	9.6896305	0.26135993	0.25299168	-0.058073737	0.06413111	3.5548992	9.139418	Walking_Scroll
14:07:38.678	0.5961744	4.3025117	9.6896305	0.26135993	0.25299168	-0.058073737	0.06413111	3.5548992	9.139418	Walking_Scroll
14:07:38.700	0.5961744	4.3025117	9.6896305	0.26135993	0.25299168	-0.058073737	0.06413111	3.5548992	9.139418	Walking_Scroll
14:07:38.721	0.5961744	4.3025117	9.6896305	0.26135993	0.25299168	-0.058073737	0.06413111	3.5548992	9.139418	Walking_Scroll
14:07:38.742	0.5961744	4.3025117	9.6896305	0.26135993	0.25299168	-0.058073737	0.06413111	3.5548992	9.139418	Walking_Scroll
14:07:38.763	0.5961744	4.3025117	9.6896305	0.26135993	0.25299168	-0.058073737	0.06413111	3.5548992	9.139418	Walking_Scroll
14:07:38.784	0.5961744	4.3025117	9.6896305	0.26135993	0.25299168	-0.058073737	0.06413111	3.5548992	9.139418	Walking_Scroll
14:07:38.806	-1.0247496	2.8683412	10.151725	0.15812369	0.25299168	0.06409931	-0.3637148	3.7751076	9.043596	Walking_Scroll
14:07:38.829	-1.0247496	2.8683412	10.151725	0.15812369	0.25299168	0.06409931	-0.3637148	3.7751076	9.043596	Walking_Scroll
14:07:38.851	-1.0247496	2.8683412	10.151725	0.15812369	0.25299168	0.06409931	-0.3637148	3.7751076	9.043596	Walking_Scroll
14:07:38.872	-1.0247496	2.8683412	10.151725	0.15812369	0.25299168	0.06409931	-0.3637148	3.7751076	9.043596	Walking_Scroll
14:07:38.897	-1.0247496	2.8683412	10.151725	0.15812369	0.25299168	0.06409931	-0.3637148	3.7751076	9.043596	Walking_Scroll
14:07:38.919	-1.0247496	2.8683412	10.151725	0.15812369	0.25299168	0.06409931	-0.3637148	3.7751076	9.043596	Walking_Scroll
14:07:38.940	-1.0247496	2.8683412	10.151725	0.15812369	0.25299168	0.06409931	-0.3637148	3.7751076	9.043596	Walking_Scroll
14:07:38.962	-1.0247496	2.8683412	10.151725	0.15812369	0.25299168	0.06409931	-0.3637148	3.7751076	9.043596	Walking_Scroll
14:07:38.984	-0.8236305	3.1676257	8.978531	-0.14853068	-0.09397978	0.0854796	-0.3836302	3.829307	9.019956	Walking_Scroll
14:07:39.005	-0.8236305	3.1676257	8.978531	-0.14853068	-0.09397978	0.0854796	-0.3836302	3.829307	9.019956	Walking_Scroll
14:07:39.029	-0.8236305	3.1676257	8.978531	-0.14853068	-0.09397978	0.0854796	-0.3836302	3.829307	9.019956	Walking_Scroll
14:07:39.050	-0.8236305	3.1676257	8.978531	-0.14853068	-0.09397978	0.0854796	-0.3836302	3.829307	9.019956	Walking_Scroll
14:07:39.072	-0.8236305	3.1676257	8.978531	-0.14853068	-0.09397978	0.0854796	-0.3836302	3.829307	9.019956	Walking_Scroll
14:07:39.096	-0.8236305	3.1676257	8.978531	-0.14853068	-0.09397978	0.0854796	-0.3836302	3.829307	9.019956	Walking_Scroll
14:07:39.117	-0.8236305	3.1676257	8.978531	-0.14853068	-0.09397978	0.0854796	-0.3836302	3.829307	9.019956	Walking_Scroll
14:07:39.139	-0.8236305	3.1676257	8.978531	-0.14853068	-0.09397978	0.0854796	-0.3836302	3.829307	9.019956	Walking_Scroll
14:07:39.163	-0.71828246	4.063084	8.9498	-0.09233106	-0.041445374	-0.0763997	-0.44728726	3.829642	9.01688	Walking_Scroll
14:07:39.185	-0.71828246	4.063084	8.9498	-0.09233106	-0.041445374	-0.0763997	-0.44728726	3.829642	9.01688	Walking_Scroll
14:07:39.207	-0.71828246	4.063084	8.9498	-0.09233106	-0.041445374	-0.0763997	-0.44728726	3.829642	9.01688	Walking_Scroll
14:07:39.230	-0.71828246	4.063084	8.9498	-0.09233106	-0.041445374	-0.0763997	-0.44728726	3.829642	9.01688	Walking_Scroll
14:07:39.251	-0.71828246	4.063084	8.9498	-0.09233106	-0.041445374	-0.0763997	-0.44728726	3.829642	9.01688	Walking_Scroll
14:07:39.273	-0.71828246	4.063084	8.9498	-0.09233106	-0.041445374	-0.0763997	-0.44728726	3.829642	9.01688	Walking_Scroll
14:07:39.293	-0.71828246	4.063084	8.9498	-0.09233106	-0.041445374	-0.0763997	-0.44728726	3.829642	9.01688	Walking_Scroll
14:07:39.315	-0.71828246	4.063084	8.9498	-0.09233106	-0.041445374	-0.0763997	-0.44728726	3.829642	9.01688	Walking_Scroll
14:07:39.336	0.076616794	4.8723493	8.27222	-0.06484213	-0.3835299	0.08486873	-0.25806504	3.9752388	8.961096	Walking_Scroll
14:07:39.357	0.076616794	4.8723493	8.27222	-0.06484213	-0.3835299	0.08486873	-0.25806504	3.9752388	8.961096	Walking_Scroll
14:07:39.380	0.076616794	4.8723493	8.27222	-0.06484213	-0.3835299	0.08486873	-0.25806504	3.9752388	8.961096	Walking_Scroll
14:07:39.401	0.076616794	4.8723493	8.27222	-0.06484213	-0.3835299	0.08486873	-0.25806504	3.9752388	8.961096	Walking_Scroll
14:07:39.422	0.076616794	4.8723493	8.27222	-0.06484213	-0.3835299	0.08486873	-0.25806504	3.9752388	8.961096	Walking_Scroll
14:07:39.443	0.076616794	4.8723493	8.27222	-0.06484213	-0.3835299	0.08486873	-0.25806504	3.9752388	8.961096	Walking_Scroll
14:07:39.465	0.076616794	4.8723493	8.27222	-0.06484213	-0.3835299	0.08486873	-0.25806504	3.9752388	8.961096	Walking_Scroll
14:07:39.486	0.076616794	4.8723493	8.27222	-0.06484213	-0.3835299	0.08486873	-0.25806504	3.9752388	8.961096	Walking_Scroll
14:07:39.507	0.076616794	4.8723493	8.27222	-0.06484213	-0.3835299	0.08486873	-0.25806504	3.9752388	8.961096	Walking_Scroll
14:07:39.528	1.4940275	2.631308	8.260248	0.15751283	-0.292511	-0.26515704	0.13310681	3.8936462	8.999566	Walking_Scroll
14:07:39.553	1.4940275	2.631308	8.260248	0.15751283	-0.292511	-0.26515704	0.13310681	3.8936462	8.999566	Walking_Scroll
14:07:39.574	1.4940275	2.631308	8.260248	0.15751283	-0.292511	-0.26515704	0.13310681	3.8936462	8.999566	Walking_Scroll
14:07:39.595	1.4940275	2.631308	8.260248	0.15751283	-0.292511	-0.26515704	0.13310681	3.8936462	8.999566	Walking_Scroll
14:07:39.616	1.4940275	2.631308	8.260248	0.15751283	-0.292511	-0.26515704	0.13310681	3.8936462	8.999566	Walking_Scroll
14:07:39.637	1.4940275	2.631308	8.260248	0.15751283	-0.292511	-0.26515704	0.13310681	3.8936462	8.999566	Walking_Scroll
14:07:39.658	1.4940275	2.631308	8.260248	0.15751283	-0.292511	-0.26515704	0.13310681	3.8936462	8.999566	Walking_Scroll
14:07:39.682	1.4940275	2.631308	8.260248	0.15751283	-0.292511	-0.26515704	0.13310681	3.8936462	8.999566	Walking_Scroll
14:07:39.703	0.55307746	3.8619652	7.211556	-0.09477452	0.027582398	-0.27432004	0.12985395	3.8420045	9.021779	Walking_Scroll
14:07:39.724	0.55307746	3.8619652	7.211556	-0.09477452	0.027582398	-0.27432004	0.12985395	3.8420045	9.021779	Walking_Scroll
14:07:39.745	0.55307746	3.8619652	7.211556	-0.09477452	0.027582398	-0.27432004	0.12985395	3.8420045	9.021779	Walking_Scroll
14:07:39.767	0.55307746	3.8619652	7.211556	-0.09477452	0.027582398	-0.27432004	0.12985395	3.8420045	9.021779	Walking_Scroll
14:07:39.788	0.55307746	3.8619652	7.211556	-0.09477452	0.027582398	-0.27432004	0.12985395	3.8420045	9.021779	Walking_Scroll
14:07:39.810	0.55307746	3.8619652	7.211556	-0.09477452	0.027582398	-0.27432004	0.12985395	3.8420045	9.021779	Walking_Scroll
14:07:39.833	0.55307746	3.8619652	7.211556	-0.09477452	0.027582398	-0.27432004	0.12985395	3.8420045	9.021779	Walking_Scroll
14:07:39.854	0.55307746	3.8619652	7.211556	-0.09477452	0.027582398	-0.27432004	0.12985395	3.8420045	9.021779	Walking_Scroll
14:07:39.875	0.5602603	4.4318027	8.921068	0.16667579	0.20962024	0.015230092	-0.084437035	3.81682	9.033002	Walking_Scroll
14:07:39.896	0.5602603	4.4318027	8.921068	0.16667579	0.20962024	0.015230092	-0.084437035	3.81682	9.033002	Walking_Scroll
14:07:39.917	0.5602603	4.4318027	8.921068	0.16667579	0.20962024	0.015230092	-0.084437035	3.81682	9.033002	Walking_Scroll
14:07:39.938	0.5602603	4.4318027	8.921068	0.16667579	0.20962024	0.015230092	-0.084437035	3.81682	9.033002	Walking_Scroll
14:07:39.959	0.5602603	4.4318027	8.921068	0.16667579	0.20962024	0.015230092	-0.084437035	3.81682	9.033002	Walking_Scroll
14:07:39.980	0.5602603	4.4318027	8.921068	0.16667579	0.20962024	0.015230092	-0.084437035	3.81682	9.033002	Walking_Scroll
14:07:40.002	0.5602603	4.4318027	8.921068	0.16667579	0.20962024	0.015230092	-0.084437035	3.81682	9.033002	Walking_Scroll
14:07:40.024	0.5602603	4.4318027	8.921068	0.16667579	0.20962024	0.015230092	-0.084437035	3.81682	9.033002	Walking_Scroll
14:07:40.045	0.5602603	4.4318027	8.921068	0.16667579	0.20962024	0.015230092	-0.084437035	3.81682	9.033002	Walking_Scroll
14:07:40.067	-1.4940275	3.9577363	11.042396	-0.16135882	-0.061603926	-0.114884205	-0.4589173	3.9655073	8.957373	Walking_Scroll
14:07:40.088	-1.4940275	3.9577363	11.042396	-0.16135882	-0.061603926	-0.114884205	-0.4589173	3.9655073	8.957373	Walking_Scroll
14:07:40.110	-1.4940275	3.9577363	11.042396	-0.16135882	-0.061603926	-0.114884205	-0.4589173	3.9655073	8.957373	Walking_Scroll
14:07:40.131	-1.4940275	3.9577363	11.042396	-0.16135882	-0.061603926	-0.114884205	-0.4589173	3.9655073	8.957373	Walking_Scroll
14:07:40.152	-1.4940275	3.9577363	11.042396	-0.16135882	-0.061603926	-0.114884205	-0.4589173	3.9655073	8.957373	Walking_Scroll
14:07:40.174	-1.4940275	3.9577363	11.042396	-0.16135882	-0.061603926	-0.114884205	-0.4589173	3.9655073	8.957373	Walking_Scroll
14:07:40.195	-1.4940275	3.9577363	11.042396	-0.16135882	-0.061603926	-0.114884205	-0.4589173	3.9655073	8.957373	Walking_Scroll
14:07:40.216	-1.4940275	3.9577363	11.042396	-0.16135882	-0.061603926	-0.114884205	-0.4589173	3.9655073	8.957373	Walking_Scroll
14:07:40.237	-1.1037607	2.954535	9.105427	-0.13936768	0.012921633	0.23391984	-0.48020083	4.0772033	8.905964	Walking_Scroll
14:07:40.259	-1.1037607	2.954535	9.105427	-0.13936768	0.012921633	0.23391984	-0.48020083	4.0772033	8.905964	Walking_Scroll
14:07:40.280	-1.1037607	2.954535	9.105427	-0.13936768	0.012921633	0.23391984	-0.48020083	4.0772033	8.905964	Walking_Scroll
14:07:40.302	-1.1037607	2.954535	9.105427	-0.13936768	0.012921633	0.23391984	-0.48020083	4.0772033	8.905964	Walking_Scroll
14:07:40.324	-1.1037607	2.954535	9.105427	-0.13936768	0.012921633	0.23391984	-0.48020083	4.0772033	8.905964	Walking_Scroll
14:07:40.345	-1.1037607	2.954535	9.105427	-0.13936768	0.012921633	0.23391984	-0.48020083	4.0772033	8.905964	Walking_Scroll
14:07:40.368	-1.1037607	2.954535	9.105427	-0.13936768	0.012921633	0.23391984	-0.48020083	4.0772033	8.905964	Walking_Scroll
14:07:40.389	-1.1037607	2.954535	9.105427	-0.13936768	0.012921633	0.23391984	-0.48020083	4.0772033	8.905964	Walking_Scroll
14:07:40.410	-0.32801566	4.5060253	7.8795586	-0.0055881953	-0.03778018	0.17100073	-0.48020083	4.0772033	8.905964	Walking_Scroll
14:07:40.432	-0.32801566	4.5060253	7.8795586	-0.0055881953	-0.03778018	0.17100073	-0.54766124	4.0078025	8.933529	Walking_Scroll
14:07:40.453	-0.32801566	4.5060253	7.8795586	-0.0055881953	-0.03778018	0.17100073	-0.54766124	4.0078025	8.933529	Walking_Scroll
14:07:40.475	-0.32801566	4.5060253	7.8795586	-0.0055881953	-0.03778018	0.17100073	-0.54766124	4.0078025	8.933529	Walking_Scroll
14:07:40.496	-0.32801566	4.5060253	7.8795586	-0.0055881953	-0.03778018	0.17100073	-0.54766124	4.0078025	8.933529	Walking_Scroll
14:07:40.518	-0.32801566	4.5060253	7.8795586	-0.0055881953	-0.03778018	0.17100073	-0.54766124	4.0078025	8.933529	Walking_Scroll
14:07:40.539	-0.32801566	4.5060253	7.8795586	-0.0055881953	-0.03778018	0.17100073	-0.54766124	4.0078025	8.933529	Walking_Scroll
14:07:40.561	-0.32801566	4.5060253	7.8795586	-0.0055881953	-0.03778018	0.17100073	-0.54766124	4.0078025	8.933529	Walking_Scroll
14:07:40.585	-0.32801566	4.5060253	7.8795586	-0.0055881953	-0.03778018	0.17100073	-0.54766124	4.0078025	8.933529	Walking_Scroll
14:07:40.606	-0.45970076	4.7622128	9.107821	0.079932936	-0.15628804	0.2766804	-0.30798188	4.0628166	8.920149	Walking_Scroll
14:07:40.627	-0.45970076	4.7622128	9.107821	0.079932936	-0.15628804	0.2766804	-0.30798188	4.0628166	8.920149	Walking_Scroll
14:07:40.648	-0.45970076	4.7622128	9.107821	0.079932936	-0.15628804	0.2766804	-0.30798188	4.0628166	8.920149	Walking_Scroll
14:07:40.669	-0.45970076	4.7622128	9.107821	0.079932936	-0.15628804	0.2766804	-0.30798188	4.0628166	8.920149	Walking_Scroll
14:07:40.690	-0.45970076	4.7622128	9.107821	0.079932936	-0.15628804	0.2766804	-0.30798188	4.0628166	8.920149	Walking_Scroll
14:07:40.712	-0.45970076	4.7622128	9.107821	0.079932936	-0.15628804	0.2766804	-0.30798188	4.0628166	8.920149	Walking_Scroll
14:07:40.734	-0.45970076	4.7622128	9.107821	0.079932936	-0.15628804	0.2766804	-0.30798188	4.0628166	8.920149	Walking_Scroll
14:07:40.756	-0.45970076	4.7622128	9.107821	0.079932936	-0.15628804	0.2766804	-0.30798188	4.0628166	8.920149	Walking_Scroll
14:07:40.778	0.6249057	3.2681851	6.960157	0.35054624	0.020862881	-0.060517196	0.21379034	4.079049	8.915493	Walking_Scroll
14:07:40.799	0.6249057	3.2681851	6.960157	0.35054624	0.020862881	-0.060517196	0.21379034	4.079049	8.915493	Walking_Scroll
14:07:40.820	0.6249057	3.2681851	6.960157	0.35054624	0.020862881	-0.060517196	0.21379034	4.079049	8.915493	Walking_Scroll
14:07:40.842	0.6249057	3.2681851	6.960157	0.35054624	0.020862881	-0.060517196	0.21379034	4.079049	8.915493	Walking_Scroll
14:07:40.864	0.6249057	3.2681851	6.960157	0.35054624	0.020862881	-0.060517196	0.21379034	4.079049	8.915493	Walking_Scroll
14:07:40.887	0.6249057	3.2681851	6.960157	0.35054624	0.020862881	-0.060517196	0.21379034	4.079049	8.915493	Walking_Scroll
14:07:40.908	0.6249057	3.2681851	6.960157	0.35054624	0.020862881	-0.060517196	0.21379034	4.079049	8.915493	Walking_Scroll
14:07:40.929	0.6249057	3.2681851	6.960157	0.35054624	0.020862881	-0.060517196	0.21379034	4.079049	8.915493	Walking_Scroll
14:07:40.951	0.90503585	3.8906965	6.6417184	0.35054624	0.020862881	-0.060517196	0.21379034	4.079049	8.915493	Walking_Scroll
14:07:40.973	0.90503585	3.8906965	6.6417184	-0.06972905	-0.018232495	-0.14054054	0.25438043	3.9840636	8.95728	Walking_Scroll
14:07:40.995	0.90503585	3.8906965	6.6417184	-0.06972905	-0.018232495	-0.14054054	0.25438043	3.9840636	8.95728	Walking_Scroll
14:07:41.017	0.90503585	3.8906965	6.6417184	-0.06972905	-0.018232495	-0.14054054	0.25438043	3.9840636	8.95728	Walking_Scroll
14:07:41.038	0.90503585	3.8906965	6.6417184	-0.06972905	-0.018232495	-0.14054054	0.25438043	3.9840636	8.95728	Walking_Scroll
14:07:41.059	0.90503585	3.8906965	6.6417184	-0.06972905	-0.018232495	-0.14054054	0.25438043	3.9840636	8.95728	Walking_Scroll
14:07:41.081	0.90503585	3.8906965	6.6417184	-0.06972905	-0.018232495	-0.14054054	0.25438043	3.9840636	8.95728	Walking_Scroll
14:07:41.105	0.90503585	3.8906965	6.6417184	-0.06972905	-0.018232495	-0.14054054	0.25438043	3.9840636	8.95728	Walking_Scroll
14:07:41.127	0.90503585	3.8906965	6.6417184	-0.06972905	-0.018232495	-0.14054054	0.25438043	3.9840636	8.95728	Walking_Scroll
14:07:41.148	-0.2849187	4.8555894	8.779806	-0.056900874	0.3262955	0.057379793	0.00055303075	3.895258	8.999851	Walking_Scroll
14:07:41.171	-0.2849187	4.8555894	8.779806	-0.056900874	0.3262955	0.057379793	0.00055303075	3.895258	8.999851	Walking_Scroll
14:07:41.193	-0.2849187	4.8555894	8.779806	-0.056900874	0.3262955	0.057379793	0.00055303075	3.895258	8.999851	Walking_Scroll
14:07:41.214	-0.2849187	4.8555894	8.779806	-0.056900874	0.3262955	0.057379793	0.00055303075	3.895258	8.999851	Walking_Scroll
14:07:41.236	-0.2849187	4.8555894	8.779806	-0.056900874	0.3262955	0.057379793	0.00055303075	3.895258	8.999851	Walking_Scroll
14:07:41.257	-0.2849187	4.8555894	8.779806	-0.056900874	0.3262955	0.057379793	0.00055303075	3.895258	8.999851	Walking_Scroll
14:07:41.278	-0.2849187	4.8555894	8.779806	-0.056900874	0.3262955	0.057379793	0.00055303075	3.895258	8.999851	Walking_Scroll
14:07:41.299	-0.2849187	4.8555894	8.779806	-0.056900874	0.3262955	0.057379793	0.00055303075	3.895258	8.999851	Walking_Scroll
14:07:41.322	-1.1971374	3.4645157	11.45421	-0.041629247	0.2383309	0.11846632	-0.2754143	4.0397377	8.931687	Walking_Scroll
14:07:41.343	-1.1971374	3.4645157	11.45421	-0.041629247	0.2383309	0.11846632	-0.2754143	4.0397377	8.931687	Walking_Scroll
14:07:41.364	-1.1971374	3.4645157	11.45421	-0.041629247	0.2383309	0.11846632	-0.2754143	4.0397377	8.931687	Walking_Scroll
14:07:41.385	-1.1971374	3.4645157	11.45421	-0.041629247	0.2383309	0.11846632	-0.2754143	4.0397377	8.931687	Walking_Scroll
14:07:41.407	-1.1971374	3.4645157	11.45421	-0.041629247	0.2383309	0.11846632	-0.2754143	4.0397377	8.931687	Walking_Scroll
14:07:41.428	-1.1971374	3.4645157	11.45421	-0.041629247	0.2383309	0.11846632	-0.2754143	4.0397377	8.931687	Walking_Scroll
14:07:41.450	-1.1971374	3.4645157	11.45421	-0.041629247	0.2383309	0.11846632	-0.2754143	4.0397377	8.931687	Walking_Scroll
14:07:41.472	-1.1971374	3.4645157	11.45421	-0.041629247	0.2383309	0.11846632	-0.2754143	4.0397377	8.931687	Walking_Scroll
14:07:41.494	-1.1899546	2.7558103	9.984126	-0.13997854	0.16136189	0.3035585	-0.45764327	4.0415397	8.923389	Walking_Scroll
14:07:41.515	-1.1899546	2.7558103	9.984126	-0.13997854	0.16136189	0.3035585	-0.45764327	4.0415397	8.923389	Walking_Scroll
14:07:41.536	-1.1899546	2.7558103	9.984126	-0.13997854	0.16136189	0.3035585	-0.45764327	4.0415397	8.923389	Walking_Scroll
14:07:41.557	-1.1899546	2.7558103	9.984126	-0.13997854	0.16136189	0.3035585	-0.45764327	4.0415397	8.923389	Walking_Scroll
14:07:41.579	-1.1899546	2.7558103	9.984126	-0.13997854	0.16136189	0.3035585	-0.45764327	4.0415397	8.923389	Walking_Scroll
14:07:41.601	-1.1899546	2.7558103	9.984126	-0.13997854	0.16136189	0.3035585	-0.45764327	4.0415397	8.923389	Walking_Scroll
14:07:41.623	-1.1899546	2.7558103	9.984126	-0.13997854	0.16136189	0.3035585	-0.45764327	4.0415397	8.923389	Walking_Scroll
14:07:41.644	-1.1899546	2.7558103	9.984126	-0.13997854	0.16136189	0.3035585	-0.45764327	4.0415397	8.923389	Walking_Scroll
14:07:41.665	-1.1899546	2.7558103	9.984126	-0.13997854	0.16136189	0.3035585	-0.45764327	4.0415397	8.923389	Walking_Scroll
14:07:41.686	-0.4860378	4.503631	8.458973	-0.13692422	-0.046332296	0.05066028	-0.5622137	3.9517047	8.957584	Walking_Scroll
14:07:41.707	-0.4860378	4.503631	8.458973	-0.13692422	-0.046332296	0.05066028	-0.5622137	3.9517047	8.957584	Walking_Scroll
14:07:41.728	-0.4860378	4.503631	8.458973	-0.13692422	-0.046332296	0.05066028	-0.5622137	3.9517047	8.957584	Walking_Scroll
14:07:41.749	-0.4860378	4.503631	8.458973	-0.13692422	-0.046332296	0.05066028	-0.5622137	3.9517047	8.957584	Walking_Scroll
14:07:41.771	-0.4860378	4.503631	8.458973	-0.13692422	-0.046332296	0.05066028	-0.5622137	3.9517047	8.957584	Walking_Scroll
14:07:41.792	-0.4860378	4.503631	8.458973	-0.13692422	-0.046332296	0.05066028	-0.5622137	3.9517047	8.957584	Walking_Scroll
14:07:41.813	-0.4860378	4.503631	8.458973	-0.13692422	-0.046332296	0.05066028	-0.5622137	3.9517047	8.957584	Walking_Scroll
14:07:41.835	-0.4860378	4.503631	8.458973	-0.13692422	-0.046332296	0.05066028	-0.5622137	3.9517047	8.957584	Walking_Scroll
14:07:41.858	-0.6081458	4.807704	8.209969	0.4226283	-0.2240941	0.19177014	-0.29041556	4.2732544	8.821867	Walking_Scroll
14:07:41.879	-0.6081458	4.807704	8.209969	0.4226283	-0.2240941	0.19177014	-0.29041556	4.2732544	8.821867	Walking_Scroll
14:07:41.901	-0.6081458	4.807704	8.209969	0.4226283	-0.2240941	0.19177014	-0.29041556	4.2732544	8.821867	Walking_Scroll
14:07:41.923	-0.6081458	4.807704	8.209969	0.4226283	-0.2240941	0.19177014	-0.29041556	4.2732544	8.821867	Walking_Scroll
14:07:41.944	-0.6081458	4.807704	8.209969	0.4226283	-0.2240941	0.19177014	-0.29041556	4.2732544	8.821867	Walking_Scroll
14:07:41.966	-0.6081458	4.807704	8.209969	0.4226283	-0.2240941	0.19177014	-0.29041556	4.2732544	8.821867	Walking_Scroll
14:07:41.987	-0.6081458	4.807704	8.209969	0.4226283	-0.2240941	0.19177014	-0.29041556	4.2732544	8.821867	Walking_Scroll
14:07:42.008	-0.6081458	4.807704	8.209969	0.4226283	-0.2240941	0.19177014	-0.29041556	4.2732544	8.821867	Walking_Scroll
14:07:42.031	1.3120626	3.6225379	7.3408465	0.15934543	-0.2992305	-0.06906931	-0.00074519234	4.2415433	8.841928	Walking_Scroll
14:07:42.054	1.3120626	3.6225379	7.3408465	0.15934543	-0.2992305	-0.06906931	-0.00074519234	4.2415433	8.841928	Walking_Scroll
14:07:42.075	1.3120626	3.6225379	7.3408465	0.15934543	-0.2992305	-0.06906931	-0.00074519234	4.2415433	8.841928	Walking_Scroll
14:07:42.096	1.3120626	3.6225379	7.3408465	0.15934543	-0.2992305	-0.06906931	-0.00074519234	4.2415433	8.841928	Walking_Scroll
14:07:42.118	1.3120626	3.6225379	7.3408465	0.15934543	-0.2992305	-0.06906931	-0.00074519234	4.2415433	8.841928	Walking_Scroll
14:07:42.139	1.3120626	3.6225379	7.3408465	0.15934543	-0.2992305	-0.06906931	-0.00074519234	4.2415433	8.841928	Walking_Scroll
14:07:42.160	1.3120626	3.6225379	7.3408465	0.15934543	-0.2992305	-0.06906931	-0.00074519234	4.2415433	8.841928	Walking_Scroll
14:07:42.182	1.3120626	3.6225379	7.3408465	0.15934543	-0.2992305	-0.06906931	-0.00074519234	4.2415433	8.841928	Walking_Scroll
14:07:42.203	1.3120626	3.6225379	7.3408465	0.15934543	-0.2992305	-0.06906931	-0.00074519234	4.2415433	8.841928	Walking_Scroll
14:07:42.224	0.40223816	3.9864676	7.5491486	-0.30613387	-0.206379	-0.099001706	0.040211014	3.8163757	9.033495	Walking_Scroll
14:07:42.245	0.40223816	3.9864676	7.5491486	-0.30613387	-0.206379	-0.099001706	0.040211014	3.8163757	9.033495	Walking_Scroll
14:07:42.267	0.40223816	3.9864676	7.5491486	-0.30613387	-0.206379	-0.099001706	0.040211014	3.8163757	9.033495	Walking_Scroll
14:07:42.288	0.40223816	3.9864676	7.5491486	-0.30613387	-0.206379	-0.099001706	0.040211014	3.8163757	9.033495	Walking_Scroll
14:07:42.309	0.40223816	3.9864676	7.5491486	-0.30613387	-0.206379	-0.099001706	0.040211014	3.8163757	9.033495	Walking_Scroll
14:07:42.330	0.40223816	3.9864676	7.5491486	-0.30613387	-0.206379	-0.099001706	0.040211014	3.8163757	9.033495	Walking_Scroll
14:07:42.351	0.40223816	3.9864676	7.5491486	-0.30613387	-0.206379	-0.099001706	0.040211014	3.8163757	9.033495	Walking_Scroll
14:07:42.372	0.40223816	3.9864676	7.5491486	-0.30613387	-0.206379	-0.099001706	0.040211014	3.8163757	9.033495	Walking_Scroll
14:07:42.393	0.6296943	4.2905407	9.354432	0.18927781	0.14914457	-0.015313171	0.097657755	3.365611	9.210509	Walking_Scroll
14:07:42.414	0.6296943	4.2905407	9.354432	0.18927781	0.14914457	-0.015313171	0.097657755	3.365611	9.210509	Walking_Scroll
14:07:42.435	0.6296943	4.2905407	9.354432	0.18927781	0.14914457	-0.015313171	0.097657755	3.365611	9.210509	Walking_Scroll
14:07:42.459	0.6296943	4.2905407	9.354432	0.18927781	0.14914457	-0.015313171	0.097657755	3.365611	9.210509	Walking_Scroll
14:07:42.493	0.6296943	4.2905407	9.354432	0.18927781	0.14914457	-0.015313171	0.097657755	3.365611	9.210509	Walking_Scroll
14:07:42.526	0.6296943	4.2905407	9.354432	0.18927781	0.14914457	-0.015313171	0.097657755	3.365611	9.210509	Walking_Scroll
14:07:42.561	0.6296943	4.2905407	9.354432	0.18927781	0.14914457	-0.015313171	0.097657755	3.365611	9.210509	Walking_Scroll
14:07:42.595	-0.6703969	3.397476	10.259467	0.1263587	0.033691052	-0.042802107	-0.082628526	3.6730328	9.092435	Walking_Scroll
14:07:42.630	-0.6703969	3.397476	10.259467	0.1263587	0.033691052	-0.042802107	-0.082628526	3.6730328	9.092435	Walking_Scroll
14:07:42.661	-0.6703969	3.397476	10.259467	0.1263587	0.033691052	-0.042802107	-0.082628526	3.6730328	9.092435	Walking_Scroll
14:07:42.694	-0.6703969	3.397476	10.259467	0.1263587	0.033691052	-0.042802107	-0.082628526	3.6730328	9.092435	Walking_Scroll
14:07:42.728	-0.6703969	3.397476	10.259467	0.1263587	0.033691052	-0.042802107	-0.082628526	3.6730328	9.092435	Walking_Scroll
14:07:42.749	-0.6703969	3.397476	10.259467	0.1263587	0.033691052	-0.042802107	-0.082628526	3.6730328	9.092435	Walking_Scroll
14:07:42.770	-1.4174107	2.2362528	9.366403	-0.2957492	0.26337638	0.13740313	-0.28624615	3.874248	9.004368	Walking_Scroll
14:07:42.791	-1.4174107	2.2362528	9.366403	-0.2957492	0.26337638	0.13740313	-0.28624615	3.874248	9.004368	Walking_Scroll
14:07:42.812	-1.4174107	2.2362528	9.366403	-0.2957492	0.26337638	0.13740313	-0.28624615	3.874248	9.004368	Walking_Scroll
14:07:42.833	-1.4174107	2.2362528	9.366403	-0.2957492	0.26337638	0.13740313	-0.28624615	3.874248	9.004368	Walking_Scroll
14:07:42.855	-1.4174107	2.2362528	9.366403	-0.2957492	0.26337638	0.13740313	-0.28624615	3.874248	9.004368	Walking_Scroll
14:07:42.876	-1.4174107	2.2362528	9.366403	-0.2957492	0.26337638	0.13740313	-0.28624615	3.874248	9.004368	Walking_Scroll
14:07:42.898	-1.4174107	2.2362528	9.366403	-0.2957492	0.26337638	0.13740313	-0.28624615	3.874248	9.004368	Walking_Scroll
14:07:42.920	-1.4174107	2.2362528	9.366403	-0.2957492	0.26337638	0.13740313	-0.28624615	3.874248	9.004368	Walking_Scroll
14:07:42.941	-0.2753416	4.276175	9.330489	-0.09721798	-0.1342969	0.101362094	-0.43998617	3.6589642	9.087836	Walking_Scroll
14:07:42.963	-0.2753416	4.276175	9.330489	-0.09721798	-0.1342969	0.101362094	-0.43998617	3.6589642	9.087836	Walking_Scroll
14:07:42.984	-0.2753416	4.276175	9.330489	-0.09721798	-0.1342969	0.101362094	-0.43998617	3.6589642	9.087836	Walking_Scroll
14:07:43.005	-0.2753416	4.276175	9.330489	-0.09721798	-0.1342969	0.101362094	-0.43998617	3.6589642	9.087836	Walking_Scroll
14:07:43.026	-0.2753416	4.276175	9.330489	-0.09721798	-0.1342969	0.101362094	-0.43998617	3.6589642	9.087836	Walking_Scroll
14:07:43.048	-0.2753416	4.276175	9.330489	-0.09721798	-0.1342969	0.101362094	-0.43998617	3.6589642	9.087836	Walking_Scroll
14:07:43.070	-0.2753416	4.276175	9.330489	-0.09721798	-0.1342969	0.101362094	-0.43998617	3.6589642	9.087836	Walking_Scroll
14:07:43.092	-0.2753416	4.276175	9.330489	-0.09721798	-0.1342969	0.101362094	-0.43998617	3.6589642	9.087836	Walking_Scroll
14:07:43.113	-0.49800915	4.5467277	8.597841	0.15812369	-0.17217053	0.21864823	-0.24683607	3.8600707	9.0116205	Walking_Scroll
14:07:43.135	-0.49800915	4.5467277	8.597841	0.15812369	-0.17217053	0.21864823	-0.24683607	3.8600707	9.0116205	Walking_Scroll
14:07:43.157	-0.49800915	4.5467277	8.597841	0.15812369	-0.17217053	0.21864823	-0.24683607	3.8600707	9.0116205	Walking_Scroll
14:07:43.180	-0.49800915	4.5467277	8.597841	0.15812369	-0.17217053	0.21864823	-0.24683607	3.8600707	9.0116205	Walking_Scroll
14:07:43.201	-0.49800915	4.5467277	8.597841	0.15812369	-0.17217053	0.21864823	-0.24683607	3.8600707	9.0116205	Walking_Scroll
14:07:43.223	-0.49800915	4.5467277	8.597841	0.15812369	-0.17217053	0.21864823	-0.24683607	3.8600707	9.0116205	Walking_Scroll
14:07:43.244	-0.49800915	4.5467277	8.597841	0.15812369	-0.17217053	0.21864823	-0.24683607	3.8600707	9.0116205	Walking_Scroll
14:07:43.265	-0.49800915	4.5467277	8.597841	0.15812369	-0.17217053	0.21864823	-0.24683607	3.8600707	9.0116205	Walking_Scroll
14:07:43.286	-0.49800915	4.5467277	8.597841	0.15812369	-0.17217053	0.21864823	-0.24683607	3.8600707	9.0116205	Walking_Scroll
14:07:43.308	1.359948	2.9593236	6.8619914	0.30289873	0.06240172	-0.17597073	0.12741022	3.9161146	8.989892	Walking_Scroll
14:07:43.331	1.359948	2.9593236	6.8619914	0.30289873	0.06240172	-0.17597073	0.12741022	3.9161146	8.989892	Walking_Scroll
14:07:43.352	1.359948	2.9593236	6.8619914	0.30289873	0.06240172	-0.17597073	0.12741022	3.9161146	8.989892	Walking_Scroll
14:07:43.373	1.359948	2.9593236	6.8619914	0.30289873	0.06240172	-0.17597073	0.12741022	3.9161146	8.989892	Walking_Scroll
14:07:43.394	1.359948	2.9593236	6.8619914	0.30289873	0.06240172	-0.17597073	0.12741022	3.9161146	8.989892	Walking_Scroll
14:07:43.415	1.359948	2.9593236	6.8619914	0.30289873	0.06240172	-0.17597073	0.12741022	3.9161146	8.989892	Walking_Scroll
14:07:43.437	1.359948	2.9593236	6.8619914	0.30289873	0.06240172	-0.17597073	0.12741022	3.9161146	8.989892	Walking_Scroll
14:07:43.458	1.359948	2.9593236	6.8619914	0.30289873	0.06240172	-0.17597073	0.12741022	3.9161146	8.989892	Walking_Scroll
14:07:43.479	0.6656084	4.1181526	6.9912825	-0.18396084	-0.00601519	-0.09289306	0.24974377	3.720649	9.069993	Walking_Scroll
14:07:43.500	0.6656084	4.1181526	6.9912825	-0.18396084	-0.00601519	-0.09289306	0.24974377	3.720649	9.069993	Walking_Scroll
14:07:43.521	0.6656084	4.1181526	6.9912825	-0.18396084	-0.00601519	-0.09289306	0.24974377	3.720649	9.069993	Walking_Scroll
14:07:43.542	0.6656084	4.1181526	6.9912825	-0.18396084	-0.00601519	-0.09289306	0.24974377	3.720649	9.069993	Walking_Scroll
14:07:43.563	0.6656084	4.1181526	6.9912825	-0.18396084	-0.00601519	-0.09289306	0.24974377	3.720649	9.069993	Walking_Scroll
14:07:43.584	0.6656084	4.1181526	6.9912825	-0.18396084	-0.00601519	-0.09289306	0.24974377	3.720649	9.069993	Walking_Scroll
14:07:43.606	0.6656084	4.1181526	6.9912825	-0.18396084	-0.00601519	-0.09289306	0.24974377	3.720649	9.069993	Walking_Scroll
14:07:43.627	0.6656084	4.1181526	6.9912825	-0.18396084	-0.00601519	-0.09289306	0.24974377	3.720649	9.069993	Walking_Scroll
14:07:43.649	0.6656084	4.1181526	6.9912825	-0.18396084	-0.00601519	-0.09289306	0.24974377	3.720649	9.069993	Walking_Scroll
14:07:43.671	0.9122187	4.460534	7.9849067	0.07138083	0.20778765	0.0854796	0.20682131	3.6585608	9.096292	Walking_Scroll
14:07:43.692	0.9122187	4.460534	7.9849067	0.07138083	0.20778765	0.0854796	0.20682131	3.6585608	9.096292	Walking_Scroll
14:07:43.713	0.9122187	4.460534	7.9849067	0.07138083	0.20778765	0.0854796	0.20682131	3.6585608	9.096292	Walking_Scroll
14:07:43.734	0.9122187	4.460534	7.9849067	0.07138083	0.20778765	0.0854796	0.20682131	3.6585608	9.096292	Walking_Scroll
14:07:43.756	0.9122187	4.460534	7.9849067	0.07138083	0.20778765	0.0854796	0.20682131	3.6585608	9.096292	Walking_Scroll
14:07:43.777	0.9122187	4.460534	7.9849067	0.07138083	0.20778765	0.0854796	0.20682131	3.6585608	9.096292	Walking_Scroll
14:07:43.800	0.9122187	4.460534	7.9849067	0.07138083	0.20778765	0.0854796	0.20682131	3.6585608	9.096292	Walking_Scroll
14:07:43.821	0.9122187	4.460534	7.9849067	0.07138083	0.20778765	0.0854796	0.20682131	3.6585608	9.096292	Walking_Scroll
14:07:43.842	-0.7350424	4.6712303	9.775824	0.1648432	0.14853372	-0.19307496	-0.21887569	3.9696066	8.964636	Walking_Scroll
14:07:43.863	-0.7350424	4.6712303	9.775824	0.1648432	0.14853372	-0.19307496	-0.21887569	3.9696066	8.964636	Walking_Scroll
14:07:43.885	-0.7350424	4.6712303	9.775824	0.1648432	0.14853372	-0.19307496	-0.21887569	3.9696066	8.964636	Walking_Scroll
14:07:43.906	-0.7350424	4.6712303	9.775824	0.1648432	0.14853372	-0.19307496	-0.21887569	3.9696066	8.964636	Walking_Scroll
14:07:43.927	-0.7350424	4.6712303	9.775824	0.1648432	0.14853372	-0.19307496	-0.21887569	3.9696066	8.964636	Walking_Scroll
14:07:43.950	-0.7350424	4.6712303	9.775824	0.1648432	0.14853372	-0.19307496	-0.21887569	3.9696066	8.964636	Walking_Scroll
14:07:43.972	-0.7350424	4.6712303	9.775824	0.1648432	0.14853372	-0.19307496	-0.21887569	3.9696066	8.964636	Walking_Scroll
14:07:43.993	-0.7350424	4.6712303	9.775824	0.1648432	0.14853372	-0.19307496	-0.21887569	3.9696066	8.964636	Walking_Scroll
14:07:44.014	-1.2546	3.0383348	6.526793	0.054887462	-0.24425264	0.24247196	-0.4874648	4.1464305	8.873548	Walking_Scroll
14:07:44.035	-1.2546	3.0383348	6.526793	0.054887462	-0.24425264	0.24247196	-0.4874648	4.1464305	8.873548	Walking_Scroll
14:07:44.056	-1.2546	3.0383348	6.526793	0.054887462	-0.24425264	0.24247196	-0.4874648	4.1464305	8.873548	Walking_Scroll
14:07:44.078	-1.2546	3.0383348	6.526793	0.054887462	-0.24425264	0.24247196	-0.4874648	4.1464305	8.873548	Walking_Scroll
14:07:44.101	-1.2546	3.0383348	6.526793	0.054887462	-0.24425264	0.24247196	-0.4874648	4.1464305	8.873548	Walking_Scroll
14:07:44.122	-1.2546	3.0383348	6.526793	0.054887462	-0.24425264	0.24247196	-0.4874648	4.1464305	8.873548	Walking_Scroll
14:07:44.144	-1.2546	3.0383348	6.526793	0.054887462	-0.24425264	0.24247196	-0.4874648	4.1464305	8.873548	Walking_Scroll
14:07:44.165	-1.2546	3.0383348	6.526793	0.054887462	-0.24425264	0.24247196	-0.4874648	4.1464305	8.873548	Walking_Scroll
14:07:44.187	-1.2546	3.0383348	6.526793	0.054887462	-0.24425264	0.24247196	-0.4874648	4.1464305	8.873548	Walking_Scroll
14:07:44.208	-0.72546524	3.8859081	7.893924	-0.21572584	0.033080187	0.17588764	-0.5248371	3.8143847	9.019167	Walking_Scroll
14:07:44.230	-0.72546524	3.8859081	7.893924	-0.21572584	0.033080187	0.17588764	-0.5248371	3.8143847	9.019167	Walking_Scroll
14:07:44.252	-0.72546524	3.8859081	7.893924	-0.21572584	0.033080187	0.17588764	-0.5248371	3.8143847	9.019167	Walking_Scroll
14:07:44.274	-0.72546524	3.8859081	7.893924	-0.21572584	0.033080187	0.17588764	-0.5248371	3.8143847	9.019167	Walking_Scroll
14:07:44.295	-0.72546524	3.8859081	7.893924	-0.21572584	0.033080187	0.17588764	-0.5248371	3.8143847	9.019167	Walking_Scroll
14:07:44.319	-0.72546524	3.8859081	7.893924	-0.21572584	0.033080187	0.17588764	-0.5248371	3.8143847	9.019167	Walking_Scroll
14:07:44.340	-0.72546524	3.8859081	7.893924	-0.21572584	0.033080187	0.17588764	-0.5248371	3.8143847	9.019167	Walking_Scroll
14:07:44.361	-0.72546524	3.8859081	7.893924	-0.21572584	0.033080187	0.17588764	-0.5248371	3.8143847	9.019167	Walking_Scroll
14:07:44.382	-0.047885496	4.5970078	9.440625	0.11108707	-0.25585908	0.04882768	-0.31943557	3.7485352	9.0563135	Walking_Scroll
14:07:44.404	-0.047885496	4.5970078	9.440625	0.11108707	-0.25585908	0.04882768	-0.31943557	3.7485352	9.0563135	Walking_Scroll
14:07:44.426	-0.047885496	4.5970078	9.440625	0.11108707	-0.25585908	0.04882768	-0.31943557	3.7485352	9.0563135	Walking_Scroll
14:07:44.447	-0.047885496	4.5970078	9.440625	0.11108707	-0.25585908	0.04882768	-0.31943557	3.7485352	9.0563135	Walking_Scroll
14:07:44.469	-0.047885496	4.5970078	9.440625	0.11108707	-0.25585908	0.04882768	-0.31943557	3.7485352	9.0563135	Walking_Scroll
14:07:44.490	-0.047885496	4.5970078	9.440625	0.11108707	-0.25585908	0.04882768	-0.31943557	3.7485352	9.0563135	Walking_Scroll
14:07:44.512	-0.047885496	4.5970078	9.440625	0.11108707	-0.25585908	0.04882768	-0.31943557	3.7485352	9.0563135	Walking_Scroll
14:07:44.534	-0.047885496	4.5970078	9.440625	0.11108707	-0.25585908	0.04882768	-0.31943557	3.7485352	9.0563135	Walking_Scroll
14:07:44.555	0.090982445	2.6289136	11.545193	-0.21083891	-0.26135686	-0.34762388	0.08001608	3.805897	9.03765	Walking_Scroll
14:07:44.576	0.090982445	2.6289136	11.545193	-0.21083891	-0.26135686	-0.34762388	0.08001608	3.805897	9.03765	Walking_Scroll
14:07:44.598	0.090982445	2.6289136	11.545193	-0.21083891	-0.26135686	-0.34762388	0.08001608	3.805897	9.03765	Walking_Scroll
14:07:44.623	0.090982445	2.6289136	11.545193	-0.21083891	-0.26135686	-0.34762388	0.08001608	3.805897	9.03765	Walking_Scroll
14:07:44.644	0.090982445	2.6289136	11.545193	-0.21083891	-0.26135686	-0.34762388	0.08001608	3.805897	9.03765	Walking_Scroll
14:07:44.666	0.090982445	2.6289136	11.545193	-0.21083891	-0.26135686	-0.34762388	0.08001608	3.805897	9.03765	Walking_Scroll
14:07:44.687	0.090982445	2.6289136	11.545193	-0.21083891	-0.26135686	-0.34762388	0.08001608	3.805897	9.03765	Walking_Scroll
14:07:44.708	0.090982445	2.6289136	11.545193	-0.21083891	-0.26135686	-0.34762388	0.08001608	3.805897	9.03765	Walking_Scroll
14:07:44.729	-0.5770202	2.8396099	8.492493	-0.21083891	-0.26135686	-0.34762388	0.08001608	3.805897	9.03765	Walking_Scroll
14:07:44.751	-0.5770202	2.8396099	8.492493	-0.3275142	0.11737959	-0.23950072	0.110069126	3.9442208	8.977826	Walking_Scroll
14:07:44.772	-0.5770202	2.8396099	8.492493	-0.3275142	0.11737959	-0.23950072	0.110069126	3.9442208	8.977826	Walking_Scroll
14:07:44.793	-0.5770202	2.8396099	8.492493	-0.3275142	0.11737959	-0.23950072	0.110069126	3.9442208	8.977826	Walking_Scroll
14:07:44.814	-0.5770202	2.8396099	8.492493	-0.3275142	0.11737959	-0.23950072	0.110069126	3.9442208	8.977826	Walking_Scroll
14:07:44.836	-0.5770202	2.8396099	8.492493	-0.3275142	0.11737959	-0.23950072	0.110069126	3.9442208	8.977826	Walking_Scroll
14:07:44.857	-0.5770202	2.8396099	8.492493	-0.3275142	0.11737959	-0.23950072	0.110069126	3.9442208	8.977826	Walking_Scroll
14:07:44.878	-0.5770202	2.8396099	8.492493	-0.3275142	0.11737959	-0.23950072	0.110069126	3.9442208	8.977826	Walking_Scroll
14:07:44.900	-0.5770202	2.8396099	8.492493	-0.3275142	0.11737959	-0.23950072	0.110069126	3.9442208	8.977826	Walking_Scroll
14:07:44.921	-0.038308397	4.0822387	8.111803	0.25341868	-0.08848199	0.018284418	-0.407073	3.7937555	9.033941	Walking_Scroll
14:07:44.943	-0.038308397	4.0822387	8.111803	0.25341868	-0.08848199	0.018284418	-0.407073	3.7937555	9.033941	Walking_Scroll
14:07:44.964	-0.038308397	4.0822387	8.111803	0.25341868	-0.08848199	0.018284418	-0.407073	3.7937555	9.033941	Walking_Scroll
14:07:44.985	-0.038308397	4.0822387	8.111803	0.25341868	-0.08848199	0.018284418	-0.407073	3.7937555	9.033941	Walking_Scroll
14:07:45.006	-0.038308397	4.0822387	8.111803	0.25341868	-0.08848199	0.018284418	-0.407073	3.7937555	9.033941	Walking_Scroll
14:07:45.037	-0.038308397	4.0822387	8.111803	0.25341868	-0.08848199	0.018284418	-0.407073	3.7937555	9.033941	Walking_Scroll
14:07:45.071	-0.038308397	4.0822387	8.111803	0.25341868	-0.08848199	0.018284418	-0.407073	3.7937555	9.033941	Walking_Scroll
14:07:45.104	-0.67279124	5.233885	9.395134	0.36276355	0.32201943	-0.06479325	-0.6370965	4.3493404	8.766282	Walking_Scroll
14:07:45.140	-0.67279124	5.233885	9.395134	0.36276355	0.32201943	-0.06479325	-0.6370965	4.3493404	8.766282	Walking_Scroll
14:07:45.172	-0.67279124	5.233885	9.395134	0.36276355	0.32201943	-0.06479325	-0.6370965	4.3493404	8.766282	Walking_Scroll
14:07:45.205	-0.67279124	5.233885	9.395134	0.36276355	0.32201943	-0.06479325	-0.6370965	4.3493404	8.766282	Walking_Scroll
14:07:45.238	-0.67279124	5.233885	9.395134	0.36276355	0.32201943	-0.06479325	-0.6370965	4.3493404	8.766282	Walking_Scroll
14:07:45.271	-1.960911	3.3567734	6.648901	0.07504602	0.49794865	0.37930578	-1.0696006	4.4946985	8.650086	Walking_Scroll
14:07:45.292	-1.960911	3.3567734	6.648901	0.07504602	0.49794865	0.37930578	-1.0696006	4.4946985	8.650086	Walking_Scroll
14:07:45.313	-1.960911	3.3567734	6.648901	0.07504602	0.49794865	0.37930578	-1.0696006	4.4946985	8.650086	Walking_Scroll
14:07:45.334	-1.960911	3.3567734	6.648901	0.07504602	0.49794865	0.37930578	-1.0696006	4.4946985	8.650086	Walking_Scroll
14:07:45.356	-1.960911	3.3567734	6.648901	0.07504602	0.49794865	0.37930578	-1.0696006	4.4946985	8.650086	Walking_Scroll
14:07:45.377	-1.960911	3.3567734	6.648901	0.07504602	0.49794865	0.37930578	-1.0696006	4.4946985	8.650086	Walking_Scroll
14:07:45.398	-1.960911	3.3567734	6.648901	0.07504602	0.49794865	0.37930578	-1.0696006	4.4946985	8.650086	Walking_Scroll
14:07:45.420	-1.960911	3.3567734	6.648901	0.07504602	0.49794865	0.37930578	-1.0696006	4.4946985	8.650086	Walking_Scroll
14:07:45.441	-1.960911	3.3567734	6.648901	0.07504602	0.49794865	0.37930578	-1.0696006	4.4946985	8.650086	Walking_Scroll
14:07:45.462	-1.3120626	3.7949257	6.7446723	-0.16930008	0.047130086	0.35364944	-1.0565919	4.0051284	8.888921	Walking_Scroll
14:07:45.483	-1.3120626	3.7949257	6.7446723	-0.16930008	0.047130086	0.35364944	-1.0565919	4.0051284	8.888921	Walking_Scroll
14:07:45.504	-1.3120626	3.7949257	6.7446723	-0.16930008	0.047130086	0.35364944	-1.0565919	4.0051284	8.888921	Walking_Scroll
14:07:45.525	-1.3120626	3.7949257	6.7446723	-0.16930008	0.047130086	0.35364944	-1.0565919	4.0051284	8.888921	Walking_Scroll
14:07:45.546	-1.3120626	3.7949257	6.7446723	-0.16930008	0.047130086	0.35364944	-1.0565919	4.0051284	8.888921	Walking_Scroll
14:07:45.568	-1.3120626	3.7949257	6.7446723	-0.16930008	0.047130086	0.35364944	-1.0565919	4.0051284	8.888921	Walking_Scroll
14:07:45.589	-1.3120626	3.7949257	6.7446723	-0.16930008	0.047130086	0.35364944	-1.0565919	4.0051284	8.888921	Walking_Scroll
14:07:45.610	-1.3120626	3.7949257	6.7446723	-0.16930008	0.047130086	0.35364944	-1.0565919	4.0051284	8.888921	Walking_Scroll
14:07:45.631	-0.20111908	4.5419393	9.632168	-0.33850977	-0.3926929	0.01034317	-0.6624029	3.630142	9.085904	Walking_Scroll
14:07:45.652	-0.20111908	4.5419393	9.632168	-0.33850977	-0.3926929	0.01034317	-0.6624029	3.630142	9.085904	Walking_Scroll
14:07:45.673	-0.20111908	4.5419393	9.632168	-0.33850977	-0.3926929	0.01034317	-0.6624029	3.630142	9.085904	Walking_Scroll
14:07:45.694	-0.20111908	4.5419393	9.632168	-0.33850977	-0.3926929	0.01034317	-0.6624029	3.630142	9.085904	Walking_Scroll
14:07:45.715	-0.20111908	4.5419393	9.632168	-0.33850977	-0.3926929	0.01034317	-0.6624029	3.630142	9.085904	Walking_Scroll
14:07:45.737	-0.20111908	4.5419393	9.632168	-0.33850977	-0.3926929	0.01034317	-0.6624029	3.630142	9.085904	Walking_Scroll
14:07:45.760	-0.20111908	4.5419393	9.632168	-0.33850977	-0.3926929	0.01034317	-0.6624029	3.630142	9.085904	Walking_Scroll
14:07:45.782	-0.20111908	4.5419393	9.632168	-0.33850977	-0.3926929	0.01034317	-0.6624029	3.630142	9.085904	Walking_Scroll
14:07:45.805	-0.20111908	4.5419393	9.632168	-0.33850977	-0.3926929	0.01034317	-0.6624029	3.630142	9.085904	Walking_Scroll
14:07:45.828	0.55307746	2.7390504	11.269852	-0.34889448	-0.5997762	-0.40321258	-0.017249534	3.5047417	9.1589775	Walking_Scroll
14:07:45.851	0.55307746	2.7390504	11.269852	-0.34889448	-0.5997762	-0.40321258	-0.017249534	3.5047417	9.1589775	Walking_Scroll
14:07:45.873	0.55307746	2.7390504	11.269852	-0.34889448	-0.5997762	-0.40321258	-0.017249534	3.5047417	9.1589775	Walking_Scroll
14:07:45.897	0.55307746	2.7390504	11.269852	-0.34889448	-0.5997762	-0.40321258	-0.017249534	3.5047417	9.1589775	Walking_Scroll
14:07:45.919	0.55307746	2.7390504	11.269852	-0.34889448	-0.5997762	-0.40321258	-0.017249534	3.5047417	9.1589775	Walking_Scroll
14:07:45.942	0.55307746	2.7390504	11.269852	-0.34889448	-0.5997762	-0.40321258	-0.017249534	3.5047417	9.1589775	Walking_Scroll
14:07:45.964	0.55307746	2.7390504	11.269852	-0.34889448	-0.5997762	-0.40321258	-0.017249534	3.5047417	9.1589775	Walking_Scroll
14:07:45.987	0.55307746	2.7390504	11.269852	-0.34889448	-0.5997762	-0.40321258	-0.017249534	3.5047417	9.1589775	Walking_Scroll
14:07:46.010	0.019154198	1.9800652	9.754275	-0.59324056	-0.27051982	-0.487512	0.23457763	3.4091558	9.192007	Walking_Scroll
14:07:46.033	0.019154198	1.9800652	9.754275	-0.59324056	-0.27051982	-0.487512	0.23457763	3.4091558	9.192007	Walking_Scroll
14:07:46.056	0.019154198	1.9800652	9.754275	-0.59324056	-0.27051982	-0.487512	0.23457763	3.4091558	9.192007	Walking_Scroll
14:07:46.079	0.019154198	1.9800652	9.754275	-0.59324056	-0.27051982	-0.487512	0.23457763	3.4091558	9.192007	Walking_Scroll
14:07:46.101	0.019154198	1.9800652	9.754275	-0.59324056	-0.27051982	-0.487512	0.23457763	3.4091558	9.192007	Walking_Scroll
14:07:46.125	0.019154198	1.9800652	9.754275	-0.59324056	-0.27051982	-0.487512	0.23457763	3.4091558	9.192007	Walking_Scroll
14:07:46.148	0.019154198	1.9800652	9.754275	-0.59324056	-0.27051982	-0.487512	0.23457763	3.4091558	9.192007	Walking_Scroll
14:07:46.171	0.019154198	1.9800652	9.754275	-0.59324056	-0.27051982	-0.487512	0.23457763	3.4091558	9.192007	Walking_Scroll
14:07:46.194	0.083799616	3.2346652	9.04557	-0.5101629	-0.06343652	-0.21934216	0.3364098	3.156021	9.278832	Walking_Scroll
14:07:46.216	0.083799616	3.2346652	9.04557	-0.5101629	-0.06343652	-0.21934216	0.3364098	3.156021	9.278832	Walking_Scroll
14:07:46.240	0.083799616	3.2346652	9.04557	-0.5101629	-0.06343652	-0.21934216	0.3364098	3.156021	9.278832	Walking_Scroll
14:07:46.263	0.083799616	3.2346652	9.04557	-0.5101629	-0.06343652	-0.21934216	0.3364098	3.156021	9.278832	Walking_Scroll
14:07:46.286	0.083799616	3.2346652	9.04557	-0.5101629	-0.06343652	-0.21934216	0.3364098	3.156021	9.278832	Walking_Scroll
14:07:46.309	0.083799616	3.2346652	9.04557	-0.5101629	-0.06343652	-0.21934216	0.3364098	3.156021	9.278832	Walking_Scroll
14:07:46.331	0.083799616	3.2346652	9.04557	-0.5101629	-0.06343652	-0.21934216	0.3364098	3.156021	9.278832	Walking_Scroll
14:07:46.355	0.6273	4.1013927	9.780613	0.010905167	-0.01884336	-0.22728342	0.1217904	3.2713697	9.244116	Walking_Scroll
14:07:46.378	0.6273	4.1013927	9.780613	0.010905167	-0.01884336	-0.22728342	0.1217904	3.2713697	9.244116	Walking_Scroll
14:07:46.401	0.6273	4.1013927	9.780613	0.010905167	-0.01884336	-0.22728342	0.1217904	3.2713697	9.244116	Walking_Scroll
14:07:46.424	0.6273	4.1013927	9.780613	0.010905167	-0.01884336	-0.22728342	0.1217904	3.2713697	9.244116	Walking_Scroll
14:07:46.447	0.6273	4.1013927	9.780613	0.010905167	-0.01884336	-0.22728342	0.1217904	3.2713697	9.244116	Walking_Scroll
14:07:46.471	0.6273	4.1013927	9.780613	0.010905167	-0.01884336	-0.22728342	0.1217904	3.2713697	9.244116	Walking_Scroll
14:07:46.494	0.6273	4.1013927	9.780613	0.010905167	-0.01884336	-0.22728342	0.1217904	3.2713697	9.244116	Walking_Scroll
14:07:46.517	0.6273	4.1013927	9.780613	0.010905167	-0.01884336	-0.22728342	0.1217904	3.2713697	9.244116	Walking_Scroll
14:07:46.539	-0.7039168	2.169213	9.562734	0.42385006	0.52849185	0.08853392	-0.31517974	3.3836205	9.19903	Walking_Scroll
14:07:46.562	-0.7039168	2.169213	9.562734	0.42385006	0.52849185	0.08853392	-0.31517974	3.3836205	9.19903	Walking_Scroll
14:07:46.586	-0.7039168	2.169213	9.562734	0.42385006	0.52849185	0.08853392	-0.31517974	3.3836205	9.19903	Walking_Scroll
14:07:46.609	-0.7039168	2.169213	9.562734	0.42385006	0.52849185	0.08853392	-0.31517974	3.3836205	9.19903	Walking_Scroll
14:07:46.632	-0.7039168	2.169213	9.562734	0.42385006	0.52849185	0.08853392	-0.31517974	3.3836205	9.19903	Walking_Scroll
14:07:46.655	-0.7039168	2.169213	9.562734	0.42385006	0.52849185	0.08853392	-0.31517974	3.3836205	9.19903	Walking_Scroll
14:07:46.678	-0.7039168	2.169213	9.562734	0.42385006	0.52849185	0.08853392	-0.31517974	3.3836205	9.19903	Walking_Scroll
14:07:46.701	-0.7039168	2.169213	9.562734	0.42385006	0.52849185	0.08853392	-0.31517974	3.3836205	9.19903	Walking_Scroll
14:07:46.723	-0.18435916	2.875524	7.4653487	0.12513697	0.21145284	0.18505062	-0.3469985	3.4923413	9.157156	Walking_Scroll
14:07:46.745	-0.18435916	2.875524	7.4653487	0.12513697	0.21145284	0.18505062	-0.3469985	3.4923413	9.157156	Walking_Scroll
14:07:46.768	-0.18435916	2.875524	7.4653487	0.12513697	0.21145284	0.18505062	-0.3469985	3.4923413	9.157156	Walking_Scroll
14:07:46.791	-0.18435916	2.875524	7.4653487	0.12513697	0.21145284	0.18505062	-0.3469985	3.4923413	9.157156	Walking_Scroll
14:07:46.815	-0.18435916	2.875524	7.4653487	0.12513697	0.21145284	0.18505062	-0.3469985	3.4923413	9.157156	Walking_Scroll
14:07:46.838	-0.18435916	2.875524	7.4653487	0.12513697	0.21145284	0.18505062	-0.3469985	3.4923413	9.157156	Walking_Scroll
14:07:46.861	-0.18435916	2.875524	7.4653487	0.12513697	0.21145284	0.18505062	-0.3469985	3.4923413	9.157156	Walking_Scroll
14:07:46.884	-0.18435916	2.875524	7.4653487	0.12513697	0.21145284	0.18505062	-0.3469985	3.4923413	9.157156	Walking_Scroll
14:07:46.906	-0.84278476	4.000833	9.799767	-0.036131456	-0.3395476	-0.05318681	-0.32748446	3.404418	9.190923	Walking_Scroll
14:07:46.930	-0.84278476	4.000833	9.799767	-0.036131456	-0.3395476	-0.05318681	-0.32748446	3.404418	9.190923	Walking_Scroll
14:07:46.953	-0.84278476	4.000833	9.799767	-0.036131456	-0.3395476	-0.05318681	-0.32748446	3.404418	9.190923	Walking_Scroll
14:07:46.976	-0.84278476	4.000833	9.799767	-0.036131456	-0.3395476	-0.05318681	-0.32748446	3.404418	9.190923	Walking_Scroll
14:07:46.999	-0.84278476	4.000833	9.799767	-0.036131456	-0.3395476	-0.05318681	-0.32748446	3.404418	9.190923	Walking_Scroll
14:07:47.021	-0.84278476	4.000833	9.799767	-0.036131456	-0.3395476	-0.05318681	-0.32748446	3.404418	9.190923	Walking_Scroll
14:07:47.044	-0.84278476	4.000833	9.799767	-0.036131456	-0.3395476	-0.05318681	-0.32748446	3.404418	9.190923	Walking_Scroll
14:07:47.065	-0.84278476	4.000833	9.799767	-0.036131456	-0.3395476	-0.05318681	-0.32748446	3.404418	9.190923	Walking_Scroll
14:07:47.085	1.4317763	3.8212626	9.962578	0.192943	-0.86122656	-0.09472565	0.22940087	3.6916902	9.082355	Walking_Scroll
14:07:47.107	1.4317763	3.8212626	9.962578	0.192943	-0.86122656	-0.09472565	0.22940087	3.6916902	9.082355	Walking_Scroll
14:07:47.127	1.4317763	3.8212626	9.962578	0.192943	-0.86122656	-0.09472565	0.22940087	3.6916902	9.082355	Walking_Scroll
14:07:47.148	1.4317763	3.8212626	9.962578	0.192943	-0.86122656	-0.09472565	0.22940087	3.6916902	9.082355	Walking_Scroll
14:07:47.170	1.4317763	3.8212626	9.962578	0.192943	-0.86122656	-0.09472565	0.22940087	3.6916902	9.082355	Walking_Scroll
14:07:47.192	1.4317763	3.8212626	9.962578	0.192943	-0.86122656	-0.09472565	0.22940087	3.6916902	9.082355	Walking_Scroll
14:07:47.215	1.4317763	3.8212626	9.962578	0.192943	-0.86122656	-0.09472565	0.22940087	3.6916902	9.082355	Walking_Scroll
14:07:47.237	1.4317763	3.8212626	9.962578	0.192943	-0.86122656	-0.09472565	0.22940087	3.6916902	9.082355	Walking_Scroll
14:07:47.258	1.158829	2.8372157	7.020014	-0.22183448	-0.3432128	-0.53393775	0.57352674	3.7437088	9.045777	Walking_Scroll
14:07:47.281	1.158829	2.8372157	7.020014	-0.22183448	-0.3432128	-0.53393775	0.57352674	3.7437088	9.045777	Walking_Scroll
14:07:47.302	1.158829	2.8372157	7.020014	-0.22183448	-0.3432128	-0.53393775	0.57352674	3.7437088	9.045777	Walking_Scroll
14:07:47.323	1.158829	2.8372157	7.020014	-0.22183448	-0.3432128	-0.53393775	0.57352674	3.7437088	9.045777	Walking_Scroll
14:07:47.344	1.158829	2.8372157	7.020014	-0.22183448	-0.3432128	-0.53393775	0.57352674	3.7437088	9.045777	Walking_Scroll
14:07:47.365	1.158829	2.8372157	7.020014	-0.22183448	-0.3432128	-0.53393775	0.57352674	3.7437088	9.045777	Walking_Scroll
14:07:47.386	1.158829	2.8372157	7.020014	-0.22183448	-0.3432128	-0.53393775	0.57352674	3.7437088	9.045777	Walking_Scroll
14:07:47.408	1.158829	2.8372157	7.020014	-0.22183448	-0.3432128	-0.53393775	0.57352674	3.7437088	9.045777	Walking_Scroll
14:07:47.429	0.45012367	3.7733772	8.334471	-0.22183448	-0.3432128	-0.53393775	0.57352674	3.7437088	9.045777	Walking_Scroll
14:07:47.451	0.45012367	3.7733772	8.334471	-0.29147315	0.0697321	-0.18513371	0.46381345	3.457083	9.16536	Walking_Scroll
14:07:47.472	0.45012367	3.7733772	8.334471	-0.29147315	0.0697321	-0.18513371	0.46381345	3.457083	9.16536	Walking_Scroll
14:07:47.493	0.45012367	3.7733772	8.334471	-0.29147315	0.0697321	-0.18513371	0.46381345	3.457083	9.16536	Walking_Scroll
14:07:47.514	0.45012367	3.7733772	8.334471	-0.29147315	0.0697321	-0.18513371	0.46381345	3.457083	9.16536	Walking_Scroll
14:07:47.535	0.45012367	3.7733772	8.334471	-0.29147315	0.0697321	-0.18513371	0.46381345	3.457083	9.16536	Walking_Scroll
14:07:47.557	0.45012367	3.7733772	8.334471	-0.29147315	0.0697321	-0.18513371	0.46381345	3.457083	9.16536	Walking_Scroll
14:07:47.578	0.45012367	3.7733772	8.334471	-0.29147315	0.0697321	-0.18513371	0.46381345	3.457083	9.16536	Walking_Scroll
14:07:47.599	0.45012367	3.7733772	8.334471	-0.29147315	0.0697321	-0.18513371	0.46381345	3.457083	9.16536	Walking_Scroll
14:07:47.621	0.8140534	4.4222255	8.655303	0.34749192	0.1802987	-0.10144517	0.19656661	3.6301434	9.107896	Walking_Scroll
14:07:47.642	0.8140534	4.4222255	8.655303	0.34749192	0.1802987	-0.10144517	0.19656661	3.6301434	9.107896	Walking_Scroll
14:07:47.664	0.8140534	4.4222255	8.655303	0.34749192	0.1802987	-0.10144517	0.19656661	3.6301434	9.107896	Walking_Scroll
14:07:47.685	0.8140534	4.4222255	8.655303	0.34749192	0.1802987	-0.10144517	0.19656661	3.6301434	9.107896	Walking_Scroll
14:07:47.708	0.8140534	4.4222255	8.655303	0.34749192	0.1802987	-0.10144517	0.19656661	3.6301434	9.107896	Walking_Scroll
14:07:47.729	0.8140534	4.4222255	8.655303	0.34749192	0.1802987	-0.10144517	0.19656661	3.6301434	9.107896	Walking_Scroll
14:07:47.750	0.8140534	4.4222255	8.655303	0.34749192	0.1802987	-0.10144517	0.19656661	3.6301434	9.107896	Walking_Scroll
14:07:47.771	0.8140534	4.4222255	8.655303	0.34749192	0.1802987	-0.10144517	0.19656661	3.6301434	9.107896	Walking_Scroll
14:07:47.792	-1.1205206	2.6959534	9.742304	-0.11248962	0.14670113	-0.036693454	-0.2433564	3.7469652	9.059325	Walking_Scroll
14:07:47.813	-1.1205206	2.6959534	9.742304	-0.11248962	0.14670113	-0.036693454	-0.2433564	3.7469652	9.059325	Walking_Scroll
14:07:47.835	-1.1205206	2.6959534	9.742304	-0.11248962	0.14670113	-0.036693454	-0.2433564	3.7469652	9.059325	Walking_Scroll
14:07:47.856	-1.1205206	2.6959534	9.742304	-0.11248962	0.14670113	-0.036693454	-0.2433564	3.7469652	9.059325	Walking_Scroll
14:07:47.877	-1.1205206	2.6959534	9.742304	-0.11248962	0.14670113	-0.036693454	-0.2433564	3.7469652	9.059325	Walking_Scroll
14:07:47.899	-1.1205206	2.6959534	9.742304	-0.11248962	0.14670113	-0.036693454	-0.2433564	3.7469652	9.059325	Walking_Scroll
14:07:47.920	-1.1205206	2.6959534	9.742304	-0.11248962	0.14670113	-0.036693454	-0.2433564	3.7469652	9.059325	Walking_Scroll
14:07:47.941	-1.1205206	2.6959534	9.742304	-0.11248962	0.14670113	-0.036693454	-0.2433564	3.7469652	9.059325	Walking_Scroll
14:07:47.963	-1.1205206	2.6959534	9.742304	-0.11248962	0.14670113	-0.036693454	-0.2433564	3.7469652	9.059325	Walking_Scroll
14:07:47.984	-1.1660118	2.6145482	8.609812	-0.009253386	0.33790195	0.2840108	-0.29606423	3.535419	9.142403	Walking_Scroll
14:07:48.006	-1.1660118	2.6145482	8.609812	-0.009253386	0.33790195	0.2840108	-0.29606423	3.535419	9.142403	Walking_Scroll
14:07:48.027	-1.1660118	2.6145482	8.609812	-0.009253386	0.33790195	0.2840108	-0.29606423	3.535419	9.142403	Walking_Scroll
14:07:48.050	-1.1660118	2.6145482	8.609812	-0.009253386	0.33790195	0.2840108	-0.29606423	3.535419	9.142403	Walking_Scroll
14:07:48.084	-1.1660118	2.6145482	8.609812	-0.009253386	0.33790195	0.2840108	-0.29606423	3.535419	9.142403	Walking_Scroll
14:07:48.117	-1.1660118	2.6145482	8.609812	-0.009253386	0.33790195	0.2840108	-0.29606423	3.535419	9.142403	Walking_Scroll
14:07:48.151	-0.723071	3.8619652	9.495694	-0.08255722	-0.2411983	0.06409931	-0.3258896	3.5382748	9.140283	Walking_Scroll
14:07:48.187	-0.723071	3.8619652	9.495694	-0.08255722	-0.2411983	0.06409931	-0.3258896	3.5382748	9.140283	Walking_Scroll
14:07:48.222	-0.723071	3.8619652	9.495694	-0.08255722	-0.2411983	0.06409931	-0.3258896	3.5382748	9.140283	Walking_Scroll
14:07:48.254	-0.723071	3.8619652	9.495694	-0.08255722	-0.2411983	0.06409931	-0.3258896	3.5382748	9.140283	Walking_Scroll
14:07:48.290	-0.723071	3.8619652	9.495694	-0.08255722	-0.2411983	0.06409931	-0.3258896	3.5382748	9.140283	Walking_Scroll
14:07:48.311	-0.723071	3.8619652	9.495694	-0.08255722	-0.2411983	0.06409931	-0.3258896	3.5382748	9.140283	Walking_Scroll
14:07:48.332	1.3048798	3.6560576	10.436644	-0.039185785	-0.8490092	-0.007371922	0.21954028	3.6749616	9.08938	Walking_Scroll
14:07:48.353	1.3048798	3.6560576	10.436644	-0.039185785	-0.8490092	-0.007371922	0.21954028	3.6749616	9.08938	Walking_Scroll
14:07:48.373	1.3048798	3.6560576	10.436644	-0.039185785	-0.8490092	-0.007371922	0.21954028	3.6749616	9.08938	Walking_Scroll
14:07:48.394	1.3048798	3.6560576	10.436644	-0.039185785	-0.8490092	-0.007371922	0.21954028	3.6749616	9.08938	Walking_Scroll
14:07:48.415	1.3048798	3.6560576	10.436644	-0.039185785	-0.8490092	-0.007371922	0.21954028	3.6749616	9.08938	Walking_Scroll
14:07:48.437	1.3048798	3.6560576	10.436644	-0.039185785	-0.8490092	-0.007371922	0.21954028	3.6749616	9.08938	Walking_Scroll
14:07:48.458	1.3048798	3.6560576	10.436644	-0.039185785	-0.8490092	-0.007371922	0.21954028	3.6749616	9.08938	Walking_Scroll
14:07:48.479	1.3048798	3.6560576	10.436644	-0.039185785	-0.8490092	-0.007371922	0.21954028	3.6749616	9.08938	Walking_Scroll
14:07:48.500	1.3048798	3.6560576	10.436644	-0.039185785	-0.8490092	-0.007371922	0.21954028	3.6749616	9.08938	Walking_Scroll
14:07:48.522	0.70631105	2.8156672	8.46855	-0.36477694	0.004369519	-0.28226128	0.48896104	3.7211766	9.06003	Walking_Scroll
14:07:48.544	0.70631105	2.8156672	8.46855	-0.36477694	0.004369519	-0.28226128	0.48896104	3.7211766	9.06003	Walking_Scroll
14:07:48.565	0.70631105	2.8156672	8.46855	-0.36477694	0.004369519	-0.28226128	0.48896104	3.7211766	9.06003	Walking_Scroll
14:07:48.587	0.70631105	2.8156672	8.46855	-0.36477694	0.004369519	-0.28226128	0.48896104	3.7211766	9.06003	Walking_Scroll
14:07:48.609	0.70631105	2.8156672	8.46855	-0.36477694	0.004369519	-0.28226128	0.48896104	3.7211766	9.06003	Walking_Scroll
14:07:48.630	0.70631105	2.8156672	8.46855	-0.36477694	0.004369519	-0.28226128	0.48896104	3.7211766	9.06003	Walking_Scroll
14:07:48.651	0.70631105	2.8156672	8.46855	-0.36477694	0.004369519	-0.28226128	0.48896104	3.7211766	9.06003	Walking_Scroll
14:07:48.672	0.70631105	2.8156672	8.46855	-0.36477694	0.004369519	-0.28226128	0.48896104	3.7211766	9.06003	Walking_Scroll
14:07:48.694	0.08619389	3.476487	8.55235	-0.1760196	0.06912124	-0.036082588	0.24181606	3.5454674	9.140106	Walking_Scroll
14:07:48.715	0.08619389	3.476487	8.55235	-0.1760196	0.06912124	-0.036082588	0.24181606	3.5454674	9.140106	Walking_Scroll
14:07:48.737	0.08619389	3.476487	8.55235	-0.1760196	0.06912124	-0.036082588	0.24181606	3.5454674	9.140106	Walking_Scroll
14:07:48.758	0.08619389	3.476487	8.55235	-0.1760196	0.06912124	-0.036082588	0.24181606	3.5454674	9.140106	Walking_Scroll
14:07:48.779	0.08619389	3.476487	8.55235	-0.1760196	0.06912124	-0.036082588	0.24181606	3.5454674	9.140106	Walking_Scroll
14:07:48.801	0.08619389	3.476487	8.55235	-0.1760196	0.06912124	-0.036082588	0.24181606	3.5454674	9.140106	Walking_Scroll
14:07:48.822	0.08619389	3.476487	8.55235	-0.1760196	0.06912124	-0.036082588	0.24181606	3.5454674	9.140106	Walking_Scroll
14:07:48.844	0.08619389	3.476487	8.55235	-0.1760196	0.06912124	-0.036082588	0.24181606	3.5454674	9.140106	Walking_Scroll
14:07:48.865	0.08619389	3.476487	8.55235	-0.1760196	0.06912124	-0.036082588	0.24181606	3.5454674	9.140106	Walking_Scroll
14:07:48.886	1.2474172	4.5491223	8.875577	0.03472891	0.09111238	-0.026308745	0.15927498	3.6692948	9.092924	Walking_Scroll
14:07:48.908	1.2474172	4.5491223	8.875577	0.03472891	0.09111238	-0.026308745	0.15927498	3.6692948	9.092924	Walking_Scroll
14:07:48.929	1.2474172	4.5491223	8.875577	0.03472891	0.09111238	-0.026308745	0.15927498	3.6692948	9.092924	Walking_Scroll
14:07:48.950	1.2474172	4.5491223	8.875577	0.03472891	0.09111238	-0.026308745	0.15927498	3.6692948	9.092924	Walking_Scroll
14:07:48.971	1.2474172	4.5491223	8.875577	0.03472891	0.09111238	-0.026308745	0.15927498	3.6692948	9.092924	Walking_Scroll
14:07:48.993	1.2474172	4.5491223	8.875577	0.03472891	0.09111238	-0.026308745	0.15927498	3.6692948	9.092924	Walking_Scroll
14:07:49.014	1.2474172	4.5491223	8.875577	0.03472891	0.09111238	-0.026308745	0.15927498	3.6692948	9.092924	Walking_Scroll
14:07:49.035	1.2474172	4.5491223	8.875577	0.03472891	0.09111238	-0.026308745	0.15927498	3.6692948	9.092924	Walking_Scroll
14:07:49.060	-0.2657645	3.8667538	11.008876	-0.09599625	-0.08542767	-0.06906931	-0.16014548	3.7419627	9.063246	Walking_Scroll
14:07:49.082	-0.2657645	3.8667538	11.008876	-0.09599625	-0.08542767	-0.06906931	-0.16014548	3.7419627	9.063246	Walking_Scroll
14:07:49.103	-0.2657645	3.8667538	11.008876	-0.09599625	-0.08542767	-0.06906931	-0.16014548	3.7419627	9.063246	Walking_Scroll
14:07:49.125	-0.2657645	3.8667538	11.008876	-0.09599625	-0.08542767	-0.06906931	-0.16014548	3.7419627	9.063246	Walking_Scroll
14:07:49.147	-0.2657645	3.8667538	11.008876	-0.09599625	-0.08542767	-0.06906931	-0.16014548	3.7419627	9.063246	Walking_Scroll
14:07:49.168	-0.2657645	3.8667538	11.008876	-0.09599625	-0.08542767	-0.06906931	-0.16014548	3.7419627	9.063246	Walking_Scroll
14:07:49.190	-0.2657645	3.8667538	11.008876	-0.09599625	-0.08542767	-0.06906931	-0.16014548	3.7419627	9.063246	Walking_Scroll
14:07:49.211	-0.2657645	3.8667538	11.008876	-0.09599625	-0.08542767	-0.06906931	-0.16014548	3.7419627	9.063246	Walking_Scroll
14:07:49.232	-0.8571504	2.439766	10.032011	-0.43930253	-0.06649085	0.02194961	-0.15419126	3.8548398	9.015919	Walking_Scroll
14:07:49.253	-0.8571504	2.439766	10.032011	-0.43930253	-0.06649085	0.02194961	-0.15419126	3.8548398	9.015919	Walking_Scroll
14:07:49.274	-0.8571504	2.439766	10.032011	-0.43930253	-0.06649085	0.02194961	-0.15419126	3.8548398	9.015919	Walking_Scroll
14:07:49.296	-0.8571504	2.439766	10.032011	-0.43930253	-0.06649085	0.02194961	-0.15419126	3.8548398	9.015919	Walking_Scroll
14:07:49.317	-0.8571504	2.439766	10.032011	-0.43930253	-0.06649085	0.02194961	-0.15419126	3.8548398	9.015919	Walking_Scroll
14:07:49.340	-0.8571504	2.439766	10.032011	-0.43930253	-0.06649085	0.02194961	-0.15419126	3.8548398	9.015919	Walking_Scroll
14:07:49.362	-0.8571504	2.439766	10.032011	-0.43930253	-0.06649085	0.02194961	-0.15419126	3.8548398	9.015919	Walking_Scroll
14:07:49.383	-0.8571504	2.439766	10.032011	-0.43930253	-0.06649085	0.02194961	-0.15419126	3.8548398	9.015919	Walking_Scroll
14:07:49.404	-0.8571504	2.439766	10.032011	-0.43930253	-0.06649085	0.02194961	-0.15419126	3.8548398	9.015919	Walking_Scroll
14:07:49.425	-0.84278476	4.2402606	8.559532	-0.07461597	-0.04877576	0.029279994	-0.27105632	3.7575462	9.054156	Walking_Scroll
14:07:49.446	-0.84278476	4.2402606	8.559532	-0.07461597	-0.04877576	0.029279994	-0.27105632	3.7575462	9.054156	Walking_Scroll
14:07:49.468	-0.84278476	4.2402606	8.559532	-0.07461597	-0.04877576	0.029279994	-0.27105632	3.7575462	9.054156	Walking_Scroll
14:07:49.491	-0.84278476	4.2402606	8.559532	-0.07461597	-0.04877576	0.029279994	-0.27105632	3.7575462	9.054156	Walking_Scroll
14:07:49.513	-0.84278476	4.2402606	8.559532	-0.07461597	-0.04877576	0.029279994	-0.27105632	3.7575462	9.054156	Walking_Scroll
14:07:49.534	-0.84278476	4.2402606	8.559532	-0.07461597	-0.04877576	0.029279994	-0.27105632	3.7575462	9.054156	Walking_Scroll
14:07:49.555	-0.84278476	4.2402606	8.559532	-0.07461597	-0.04877576	0.029279994	-0.27105632	3.7575462	9.054156	Walking_Scroll
14:07:49.577	-0.84278476	4.2402606	8.559532	-0.07461597	-0.04877576	0.029279994	-0.27105632	3.7575462	9.054156	Walking_Scroll
14:07:49.598	1.175589	4.233078	9.438231	0.0035747832	-0.52647233	0.15756169	-0.09355251	3.853003	9.017537	Walking_Scroll
14:07:49.619	1.175589	4.233078	9.438231	0.0035747832	-0.52647233	0.15756169	-0.09355251	3.853003	9.017537	Walking_Scroll
14:07:49.642	1.175589	4.233078	9.438231	0.0035747832	-0.52647233	0.15756169	-0.09355251	3.853003	9.017537	Walking_Scroll
14:07:49.663	1.175589	4.233078	9.438231	0.0035747832	-0.52647233	0.15756169	-0.09355251	3.853003	9.017537	Walking_Scroll
14:07:49.685	1.175589	4.233078	9.438231	0.0035747832	-0.52647233	0.15756169	-0.09355251	3.853003	9.017537	Walking_Scroll
14:07:49.706	1.175589	4.233078	9.438231	0.0035747832	-0.52647233	0.15756169	-0.09355251	3.853003	9.017537	Walking_Scroll
14:07:49.727	1.175589	4.233078	9.438231	0.0035747832	-0.52647233	0.15756169	-0.09355251	3.853003	9.017537	Walking_Scroll
14:07:49.749	1.175589	4.233078	9.438231	0.0035747832	-0.52647233	0.15756169	-0.09355251	3.853003	9.017537	Walking_Scroll
14:07:49.772	1.5634614	2.7151077	7.5060515	-0.09172019	-0.33221722	-0.19796188	0.2861497	3.7695162	9.048716	Walking_Scroll
14:07:49.793	1.5634614	2.7151077	7.5060515	-0.09172019	-0.33221722	-0.19796188	0.2861497	3.7695162	9.048716	Walking_Scroll
14:07:49.815	1.5634614	2.7151077	7.5060515	-0.09172019	-0.33221722	-0.19796188	0.2861497	3.7695162	9.048716	Walking_Scroll
14:07:49.836	1.5634614	2.7151077	7.5060515	-0.09172019	-0.33221722	-0.19796188	0.2861497	3.7695162	9.048716	Walking_Scroll
14:07:49.859	1.5634614	2.7151077	7.5060515	-0.09172019	-0.33221722	-0.19796188	0.2861497	3.7695162	9.048716	Walking_Scroll
14:07:49.880	1.5634614	2.7151077	7.5060515	-0.09172019	-0.33221722	-0.19796188	0.2861497	3.7695162	9.048716	Walking_Scroll
14:07:49.901	1.5634614	2.7151077	7.5060515	-0.09172019	-0.33221722	-0.19796188	0.2861497	3.7695162	9.048716	Walking_Scroll
14:07:49.923	1.5634614	2.7151077	7.5060515	-0.09172019	-0.33221722	-0.19796188	0.2861497	3.7695162	9.048716	Walking_Scroll
14:07:49.944	1.5634614	2.7151077	7.5060515	-0.09172019	-0.33221722	-0.19796188	0.2861497	3.7695162	9.048716	Walking_Scroll
14:07:49.967	0.47885495	3.5914123	7.553937	-0.12104172	0.08683632	-0.30547416	0.37559828	3.5988662	9.114683	Walking_Scroll
14:07:49.989	0.47885495	3.5914123	7.553937	-0.12104172	0.08683632	-0.30547416	0.37559828	3.5988662	9.114683	Walking_Scroll
14:07:50.010	0.47885495	3.5914123	7.553937	-0.12104172	0.08683632	-0.30547416	0.37559828	3.5988662	9.114683	Walking_Scroll
14:07:50.032	0.47885495	3.5914123	7.553937	-0.12104172	0.08683632	-0.30547416	0.37559828	3.5988662	9.114683	Walking_Scroll
14:07:50.053	0.47885495	3.5914123	7.553937	-0.12104172	0.08683632	-0.30547416	0.37559828	3.5988662	9.114683	Walking_Scroll
14:07:50.074	0.47885495	3.5914123	7.553937	-0.12104172	0.08683632	-0.30547416	0.37559828	3.5988662	9.114683	Walking_Scroll
14:07:50.097	0.47885495	3.5914123	7.553937	-0.12104172	0.08683632	-0.30547416	0.37559828	3.5988662	9.114683	Walking_Scroll
14:07:50.118	0.47885495	3.5914123	7.553937	-0.12104172	0.08683632	-0.30547416	0.37559828	3.5988662	9.114683	Walking_Scroll
14:07:50.140	0.49800915	4.9369946	8.91628	0.18561262	0.25421342	0.020117015	0.12738785	3.5734713	9.131509	Walking_Scroll
14:07:50.162	0.49800915	4.9369946	8.91628	0.18561262	0.25421342	0.020117015	0.12738785	3.5734713	9.131509	Walking_Scroll
14:07:50.183	0.49800915	4.9369946	8.91628	0.18561262	0.25421342	0.020117015	0.12738785	3.5734713	9.131509	Walking_Scroll
14:07:50.205	0.49800915	4.9369946	8.91628	0.18561262	0.25421342	0.020117015	0.12738785	3.5734713	9.131509	Walking_Scroll
14:07:50.228	0.49800915	4.9369946	8.91628	0.18561262	0.25421342	0.020117015	0.12738785	3.5734713	9.131509	Walking_Scroll
14:07:50.249	0.49800915	4.9369946	8.91628	0.18561262	0.25421342	0.020117015	0.12738785	3.5734713	9.131509	Walking_Scroll
14:07:50.270	0.49800915	4.9369946	8.91628	0.18561262	0.25421342	0.020117015	0.12738785	3.5734713	9.131509	Walking_Scroll
14:07:50.292	0.49800915	4.9369946	8.91628	0.18561262	0.25421342	0.020117015	0.12738785	3.5734713	9.131509	Walking_Scroll
14:07:50.313	-0.90024734	3.031152	10.30017	0.16301061	0.169914	0.11052507	-0.2481153	3.765465	9.051524	Walking_Scroll
14:07:50.334	-0.90024734	3.031152	10.30017	0.16301061	0.169914	0.11052507	-0.2481153	3.765465	9.051524	Walking_Scroll
14:07:50.355	-0.90024734	3.031152	10.30017	0.16301061	0.169914	0.11052507	-0.2481153	3.765465	9.051524	Walking_Scroll
14:07:50.378	-0.90024734	3.031152	10.30017	0.16301061	0.169914	0.11052507	-0.2481153	3.765465	9.051524	Walking_Scroll
14:07:50.400	-0.90024734	3.031152	10.30017	0.16301061	0.169914	0.11052507	-0.2481153	3.765465	9.051524	Walking_Scroll
14:07:50.421	-0.90024734	3.031152	10.30017	0.16301061	0.169914	0.11052507	-0.2481153	3.765465	9.051524	Walking_Scroll
14:07:50.443	-0.90024734	3.031152	10.30017	0.16301061	0.169914	0.11052507	-0.2481153	3.765465	9.051524	Walking_Scroll
14:07:50.464	-0.90024734	3.031152	10.30017	0.16301061	0.169914	0.11052507	-0.2481153	3.765465	9.051524	Walking_Scroll
14:07:50.485	-0.90024734	3.031152	10.30017	0.16301061	0.169914	0.11052507	-0.2481153	3.765465	9.051524	Walking_Scroll
14:07:50.506	-1.1300977	2.80609	8.813326	-0.034298863	0.19190516	0.30966714	-0.3639332	3.8544357	9.010064	Walking_Scroll
14:07:50.529	-1.1300977	2.80609	8.813326	-0.034298863	0.19190516	0.30966714	-0.3639332	3.8544357	9.010064	Walking_Scroll
14:07:50.551	-1.1300977	2.80609	8.813326	-0.034298863	0.19190516	0.30966714	-0.3639332	3.8544357	9.010064	Walking_Scroll
14:07:50.572	-1.1300977	2.80609	8.813326	-0.034298863	0.19190516	0.30966714	-0.3639332	3.8544357	9.010064	Walking_Scroll
14:07:50.593	-1.1300977	2.80609	8.813326	-0.034298863	0.19190516	0.30966714	-0.3639332	3.8544357	9.010064	Walking_Scroll
14:07:50.614	-1.1300977	2.80609	8.813326	-0.034298863	0.19190516	0.30966714	-0.3639332	3.8544357	9.010064	Walking_Scroll
14:07:50.635	-1.1300977	2.80609	8.813326	-0.034298863	0.19190516	0.30966714	-0.3639332	3.8544357	9.010064	Walking_Scroll
14:07:50.657	-1.1300977	2.80609	8.813326	-0.034298863	0.19190516	0.30966714	-0.3639332	3.8544357	9.010064	Walking_Scroll
14:07:50.679	-0.7829279	4.1564612	9.110215	-0.15097412	0.023917207	0.17038986	-0.4108859	3.902729	8.9872265	Walking_Scroll
14:07:50.700	-0.7829279	4.1564612	9.110215	-0.15097412	0.023917207	0.17038986	-0.4108859	3.902729	8.9872265	Walking_Scroll
14:07:50.722	-0.7829279	4.1564612	9.110215	-0.15097412	0.023917207	0.17038986	-0.4108859	3.902729	8.9872265	Walking_Scroll
14:07:50.744	-0.7829279	4.1564612	9.110215	-0.15097412	0.023917207	0.17038986	-0.4108859	3.902729	8.9872265	Walking_Scroll
14:07:50.765	-0.7829279	4.1564612	9.110215	-0.15097412	0.023917207	0.17038986	-0.4108859	3.902729	8.9872265	Walking_Scroll
14:07:50.786	-0.7829279	4.1564612	9.110215	-0.15097412	0.023917207	0.17038986	-0.4108859	3.902729	8.9872265	Walking_Scroll
14:07:50.807	-0.7829279	4.1564612	9.110215	-0.15097412	0.023917207	0.17038986	-0.4108859	3.902729	8.9872265	Walking_Scroll
14:07:50.828	-0.7829279	4.1564612	9.110215	-0.15097412	0.023917207	0.17038986	-0.4108859	3.902729	8.9872265	Walking_Scroll
14:07:50.849	0.0670397	4.5850363	9.136553	-0.22488883	-0.46721846	0.20032227	-0.17953934	3.8281248	9.026826	Walking_Scroll
14:07:50.870	0.0670397	4.5850363	9.136553	-0.22488883	-0.46721846	0.20032227	-0.17953934	3.8281248	9.026826	Walking_Scroll
14:07:50.891	0.0670397	4.5850363	9.136553	-0.22488883	-0.46721846	0.20032227	-0.17953934	3.8281248	9.026826	Walking_Scroll
14:07:50.912	0.0670397	4.5850363	9.136553	-0.22488883	-0.46721846	0.20032227	-0.17953934	3.8281248	9.026826	Walking_Scroll
14:07:50.933	0.0670397	4.5850363	9.136553	-0.22488883	-0.46721846	0.20032227	-0.17953934	3.8281248	9.026826	Walking_Scroll
14:07:50.954	0.0670397	4.5850363	9.136553	-0.22488883	-0.46721846	0.20032227	-0.17953934	3.8281248	9.026826	Walking_Scroll
14:07:50.975	0.0670397	4.5850363	9.136553	-0.22488883	-0.46721846	0.20032227	-0.17953934	3.8281248	9.026826	Walking_Scroll
14:07:50.996	0.0670397	4.5850363	9.136553	-0.22488883	-0.46721846	0.20032227	-0.17953934	3.8281248	9.026826	Walking_Scroll
14:07:51.017	0.0670397	4.5850363	9.136553	-0.22488883	-0.46721846	0.20032227	-0.17953934	3.8281248	9.026826	Walking_Scroll
14:07:51.039	1.6281068	2.8707354	8.186026	0.1507933	-0.36520395	-0.116716795	0.36178917	3.702453	9.073661	Walking_Scroll
14:07:51.060	1.6281068	2.8707354	8.186026	0.1507933	-0.36520395	-0.116716795	0.36178917	3.702453	9.073661	Walking_Scroll
14:07:51.081	1.6281068	2.8707354	8.186026	0.1507933	-0.36520395	-0.116716795	0.36178917	3.702453	9.073661	Walking_Scroll
14:07:51.103	1.6281068	2.8707354	8.186026	0.1507933	-0.36520395	-0.116716795	0.36178917	3.702453	9.073661	Walking_Scroll
14:07:51.124	1.6281068	2.8707354	8.186026	0.1507933	-0.36520395	-0.116716795	0.36178917	3.702453	9.073661	Walking_Scroll
14:07:51.145	1.6281068	2.8707354	8.186026	0.1507933	-0.36520395	-0.116716795	0.36178917	3.702453	9.073661	Walking_Scroll
14:07:51.181	1.6281068	2.8707354	8.186026	0.1507933	-0.36520395	-0.116716795	0.36178917	3.702453	9.073661	Walking_Scroll
14:07:51.214	0.45251793	3.756617	7.800547	-0.151585	0.115546994	-0.036082588	0.3556509	3.600563	9.114814	Walking_Scroll
14:07:51.248	0.45251793	3.756617	7.800547	-0.151585	0.115546994	-0.036082588	0.3556509	3.600563	9.114814	Walking_Scroll
14:07:51.284	0.45251793	3.756617	7.800547	-0.151585	0.115546994	-0.036082588	0.3556509	3.600563	9.114814	Walking_Scroll
14:07:51.315	0.45251793	3.756617	7.800547	-0.151585	0.115546994	-0.036082588	0.3556509	3.600563	9.114814	Walking_Scroll
14:07:51.348	0.45251793	3.756617	7.800547	-0.151585	0.115546994	-0.036082588	0.3556509	3.600563	9.114814	Walking_Scroll
14:07:51.383	0.45251793	3.756617	7.800547	-0.151585	0.115546994	-0.036082588	0.3556509	3.600563	9.114814	Walking_Scroll
14:07:51.404	0.73743665	4.745453	8.746285	0.26685768	0.15036632	0.036610376	0.15050365	3.995249	8.954647	Walking_Scroll
14:07:51.424	0.73743665	4.745453	8.746285	0.26685768	0.15036632	0.036610376	0.15050365	3.995249	8.954647	Walking_Scroll
14:07:51.445	0.73743665	4.745453	8.746285	0.26685768	0.15036632	0.036610376	0.15050365	3.995249	8.954647	Walking_Scroll
14:07:51.466	0.73743665	4.745453	8.746285	0.26685768	0.15036632	0.036610376	0.15050365	3.995249	8.954647	Walking_Scroll
14:07:51.487	0.73743665	4.745453	8.746285	0.26685768	0.15036632	0.036610376	0.15050365	3.995249	8.954647	Walking_Scroll
14:07:51.510	0.73743665	4.745453	8.746285	0.26685768	0.15036632	0.036610376	0.15050365	3.995249	8.954647	Walking_Scroll
14:07:51.533	0.73743665	4.745453	8.746285	0.26685768	0.15036632	0.036610376	0.15050365	3.995249	8.954647	Walking_Scroll
14:07:51.554	0.73743665	4.745453	8.746285	0.26685768	0.15036632	0.036610376	0.15050365	3.995249	8.954647	Walking_Scroll
14:07:51.575	-0.79250497	3.179597	9.677659	0.13246734	0.34095627	0.20582005	-0.23323081	4.062708	8.922463	Walking_Scroll
14:07:51.596	-0.79250497	3.179597	9.677659	0.13246734	0.34095627	0.20582005	-0.23323081	4.062708	8.922463	Walking_Scroll
14:07:51.617	-0.79250497	3.179597	9.677659	0.13246734	0.34095627	0.20582005	-0.23323081	4.062708	8.922463	Walking_Scroll
14:07:51.639	-0.79250497	3.179597	9.677659	0.13246734	0.34095627	0.20582005	-0.23323081	4.062708	8.922463	Walking_Scroll
14:07:51.660	-0.79250497	3.179597	9.677659	0.13246734	0.34095627	0.20582005	-0.23323081	4.062708	8.922463	Walking_Scroll
14:07:51.684	-0.79250497	3.179597	9.677659	0.13246734	0.34095627	0.20582005	-0.23323081	4.062708	8.922463	Walking_Scroll
14:07:51.705	-0.79250497	3.179597	9.677659	0.13246734	0.34095627	0.20582005	-0.23323081	4.062708	8.922463	Walking_Scroll
14:07:51.727	-0.79250497	3.179597	9.677659	0.13246734	0.34095627	0.20582005	-0.23323081	4.062708	8.922463	Walking_Scroll
14:07:51.748	-1.132492	3.1772027	8.526012	-0.1601371	0.19740294	0.13007276	-0.31468457	4.060317	8.921052	Walking_Scroll
14:07:51.770	-1.132492	3.1772027	8.526012	-0.1601371	0.19740294	0.13007276	-0.31468457	4.060317	8.921052	Walking_Scroll
14:07:51.792	-1.132492	3.1772027	8.526012	-0.1601371	0.19740294	0.13007276	-0.31468457	4.060317	8.921052	Walking_Scroll
14:07:51.813	-1.132492	3.1772027	8.526012	-0.1601371	0.19740294	0.13007276	-0.31468457	4.060317	8.921052	Walking_Scroll
14:07:51.834	-1.132492	3.1772027	8.526012	-0.1601371	0.19740294	0.13007276	-0.31468457	4.060317	8.921052	Walking_Scroll
14:07:51.855	-1.132492	3.1772027	8.526012	-0.1601371	0.19740294	0.13007276	-0.31468457	4.060317	8.921052	Walking_Scroll
14:07:51.876	-1.132492	3.1772027	8.526012	-0.1601371	0.19740294	0.13007276	-0.31468457	4.060317	8.921052	Walking_Scroll
14:07:51.897	-1.132492	3.1772027	8.526012	-0.1601371	0.19740294	0.13007276	-0.31468457	4.060317	8.921052	Walking_Scroll
14:07:51.919	-1.132492	3.1772027	8.526012	-0.1601371	0.19740294	0.13007276	-0.31468457	4.060317	8.921052	Walking_Scroll
14:07:51.940	-1.2809371	4.173221	9.122187	-0.08927673	-0.1391838	0.04882768	-0.36286718	3.838136	9.017063	Walking_Scroll
14:07:51.961	-1.2809371	4.173221	9.122187	-0.08927673	-0.1391838	0.04882768	-0.36286718	3.838136	9.017063	Walking_Scroll
14:07:51.982	-1.2809371	4.173221	9.122187	-0.08927673	-0.1391838	0.04882768	-0.36286718	3.838136	9.017063	Walking_Scroll
14:07:52.003	-1.2809371	4.173221	9.122187	-0.08927673	-0.1391838	0.04882768	-0.36286718	3.838136	9.017063	Walking_Scroll
14:07:52.024	-1.2809371	4.173221	9.122187	-0.08927673	-0.1391838	0.04882768	-0.36286718	3.838136	9.017063	Walking_Scroll
14:07:52.045	-1.2809371	4.173221	9.122187	-0.08927673	-0.1391838	0.04882768	-0.36286718	3.838136	9.017063	Walking_Scroll
14:07:52.067	-1.2809371	4.173221	9.122187	-0.08927673	-0.1391838	0.04882768	-0.36286718	3.838136	9.017063	Walking_Scroll
14:07:52.088	-1.2809371	4.173221	9.122187	-0.08927673	-0.1391838	0.04882768	-0.36286718	3.838136	9.017063	Walking_Scroll
14:07:52.109	0.87630457	4.225895	9.732727	-0.18029566	-0.577785	0.022560474	0.056900285	4.0624075	8.9254675	Walking_Scroll
14:07:52.131	0.87630457	4.225895	9.732727	-0.18029566	-0.577785	0.022560474	0.056900285	4.0624075	8.9254675	Walking_Scroll
14:07:52.152	0.87630457	4.225895	9.732727	-0.18029566	-0.577785	0.022560474	0.056900285	4.0624075	8.9254675	Walking_Scroll
14:07:52.173	0.87630457	4.225895	9.732727	-0.18029566	-0.577785	0.022560474	0.056900285	4.0624075	8.9254675	Walking_Scroll
14:07:52.194	0.87630457	4.225895	9.732727	-0.18029566	-0.577785	0.022560474	0.056900285	4.0624075	8.9254675	Walking_Scroll
14:07:52.220	0.87630457	4.225895	9.732727	-0.18029566	-0.577785	0.022560474	0.056900285	4.0624075	8.9254675	Walking_Scroll
14:07:52.240	0.87630457	4.225895	9.732727	-0.18029566	-0.577785	0.022560474	0.056900285	4.0624075	8.9254675	Walking_Scroll
14:07:52.261	0.87630457	4.225895	9.732727	-0.18029566	-0.577785	0.022560474	0.056900285	4.0624075	8.9254675	Walking_Scroll
14:07:52.282	0.87630457	4.225895	9.732727	-0.18029566	-0.577785	0.022560474	0.056900285	4.0624075	8.9254675	Walking_Scroll
14:07:52.303	0.818842	2.4445546	8.961771	-0.27620152	-0.08603854	-0.26210272	0.3925755	4.0109754	8.940265	Walking_Scroll
14:07:52.324	0.818842	2.4445546	8.961771	-0.27620152	-0.08603854	-0.26210272	0.3925755	4.0109754	8.940265	Walking_Scroll
14:07:52.345	0.818842	2.4445546	8.961771	-0.27620152	-0.08603854	-0.26210272	0.3925755	4.0109754	8.940265	Walking_Scroll
14:07:52.366	0.818842	2.4445546	8.961771	-0.27620152	-0.08603854	-0.26210272	0.3925755	4.0109754	8.940265	Walking_Scroll
14:07:52.387	0.818842	2.4445546	8.961771	-0.27620152	-0.08603854	-0.26210272	0.3925755	4.0109754	8.940265	Walking_Scroll
14:07:52.409	0.818842	2.4445546	8.961771	-0.27620152	-0.08603854	-0.26210272	0.3925755	4.0109754	8.940265	Walking_Scroll
14:07:52.430	0.818842	2.4445546	8.961771	-0.27620152	-0.08603854	-0.26210272	0.3925755	4.0109754	8.940265	Walking_Scroll
14:07:52.451	0.818842	2.4445546	8.961771	-0.27620152	-0.08603854	-0.26210272	0.3925755	4.0109754	8.940265	Walking_Scroll
14:07:52.474	0.4644893	3.9194279	8.12138	-0.1686892	0.020862881	-0.3103611	0.389486	3.9203112	8.980524	Walking_Scroll
14:07:52.495	0.4644893	3.9194279	8.12138	-0.1686892	0.020862881	-0.3103611	0.389486	3.9203112	8.980524	Walking_Scroll
14:07:52.516	0.4644893	3.9194279	8.12138	-0.1686892	0.020862881	-0.3103611	0.389486	3.9203112	8.980524	Walking_Scroll
14:07:52.537	0.4644893	3.9194279	8.12138	-0.1686892	0.020862881	-0.3103611	0.389486	3.9203112	8.980524	Walking_Scroll
14:07:52.559	0.4644893	3.9194279	8.12138	-0.1686892	0.020862881	-0.3103611	0.389486	3.9203112	8.980524	Walking_Scroll
14:07:52.581	0.4644893	3.9194279	8.12138	-0.1686892	0.020862881	-0.3103611	0.389486	3.9203112	8.980524	Walking_Scroll
14:07:52.604	0.4644893	3.9194279	8.12138	-0.1686892	0.020862881	-0.3103611	0.389486	3.9203112	8.980524	Walking_Scroll
14:07:52.625	0.4644893	3.9194279	8.12138	-0.1686892	0.020862881	-0.3103611	0.389486	3.9203112	8.980524	Walking_Scroll
14:07:52.646	0.4644893	3.9194279	8.12138	-0.1686892	0.020862881	-0.3103611	0.389486	3.9203112	8.980524	Walking_Scroll
14:07:52.667	1.0391153	5.0638914	8.420665	0.020068146	-0.039612778	-0.22606167	0.22556649	3.9771843	8.961111	Walking_Scroll
14:07:52.688	1.0391153	5.0638914	8.420665	0.020068146	-0.039612778	-0.22606167	0.22556649	3.9771843	8.961111	Walking_Scroll
14:07:52.709	1.0391153	5.0638914	8.420665	0.020068146	-0.039612778	-0.22606167	0.22556649	3.9771843	8.961111	Walking_Scroll
14:07:52.730	1.0391153	5.0638914	8.420665	0.020068146	-0.039612778	-0.22606167	0.22556649	3.9771843	8.961111	Walking_Scroll
14:07:52.751	1.0391153	5.0638914	8.420665	0.020068146	-0.039612778	-0.22606167	0.22556649	3.9771843	8.961111	Walking_Scroll
14:07:52.772	1.0391153	5.0638914	8.420665	0.020068146	-0.039612778	-0.22606167	0.22556649	3.9771843	8.961111	Walking_Scroll
14:07:52.794	1.0391153	5.0638914	8.420665	0.020068146	-0.039612778	-0.22606167	0.22556649	3.9771843	8.961111	Walking_Scroll
14:07:52.815	1.0391153	5.0638914	8.420665	0.020068146	-0.039612778	-0.22606167	0.22556649	3.9771843	8.961111	Walking_Scroll
14:07:52.836	-1.1636176	2.944958	10.520444	-0.023303287	0.12287738	0.08059268	-0.15012933	3.855002	9.015918	Walking_Scroll
14:07:52.857	-1.1636176	2.944958	10.520444	-0.023303287	0.12287738	0.08059268	-0.15012933	3.855002	9.015918	Walking_Scroll
14:07:52.878	-1.1636176	2.944958	10.520444	-0.023303287	0.12287738	0.08059268	-0.15012933	3.855002	9.015918	Walking_Scroll
14:07:52.899	-1.1636176	2.944958	10.520444	-0.023303287	0.12287738	0.08059268	-0.15012933	3.855002	9.015918	Walking_Scroll
14:07:52.920	-1.1636176	2.944958	10.520444	-0.023303287	0.12287738	0.08059268	-0.15012933	3.855002	9.015918	Walking_Scroll
14:07:52.941	-1.1636176	2.944958	10.520444	-0.023303287	0.12287738	0.08059268	-0.15012933	3.855002	9.015918	Walking_Scroll
14:07:52.963	-1.1636176	2.944958	10.520444	-0.023303287	0.12287738	0.08059268	-0.15012933	3.855002	9.015918	Walking_Scroll
14:07:52.984	-1.1636176	2.944958	10.520444	-0.023303287	0.12287738	0.08059268	-0.15012933	3.855002	9.015918	Walking_Scroll
14:07:53.005	-1.1636176	2.944958	10.520444	-0.023303287	0.12287738	0.08059268	-0.15012933	3.855002	9.015918	Walking_Scroll
14:07:53.039	-0.8571504	2.7558103	8.571504	0.03350718	0.22305928	0.29073033	-0.23384237	3.8013687	9.036884	Walking_Scroll
14:07:53.072	-0.8571504	2.7558103	8.571504	0.03350718	0.22305928	0.29073033	-0.23384237	3.8013687	9.036884	Walking_Scroll
14:07:53.105	-0.8571504	2.7558103	8.571504	0.03350718	0.22305928	0.29073033	-0.23384237	3.8013687	9.036884	Walking_Scroll
14:07:53.142	-0.8571504	2.7558103	8.571504	0.03350718	0.22305928	0.29073033	-0.23384237	3.8013687	9.036884	Walking_Scroll
14:07:53.175	-0.8571504	2.7558103	8.571504	0.03350718	0.22305928	0.29073033	-0.23384237	3.8013687	9.036884	Walking_Scroll
14:07:53.209	-0.5027977	4.3240604	7.759845	0.094593704	-0.049386624	-0.0024849998	-0.23162915	3.9310136	8.981306	Walking_Scroll
14:07:53.243	-0.5027977	4.3240604	7.759845	0.094593704	-0.049386624	-0.0024849998	-0.23162915	3.9310136	8.981306	Walking_Scroll
14:07:53.276	-0.5027977	4.3240604	7.759845	0.094593704	-0.049386624	-0.0024849998	-0.23162915	3.9310136	8.981306	Walking_Scroll
14:07:53.299	-0.5027977	4.3240604	7.759845	0.094593704	-0.049386624	-0.0024849998	-0.23162915	3.9310136	8.981306	Walking_Scroll
14:07:53.323	-0.5027977	4.3240604	7.759845	0.094593704	-0.049386624	-0.0024849998	-0.23162915	3.9310136	8.981306	Walking_Scroll
14:07:53.345	-0.5027977	4.3240604	7.759845	0.094593704	-0.049386624	-0.0024849998	-0.23162915	3.9310136	8.981306	Walking_Scroll
14:07:53.368	-0.5027977	4.3240604	7.759845	0.094593704	-0.049386624	-0.0024849998	-0.23162915	3.9310136	8.981306	Walking_Scroll
14:07:53.391	0.65363705	4.3695517	10.5803	-0.30124697	-0.6932386	0.0030127873	0.03156075	3.992264	8.957187	Walking_Scroll
14:07:53.414	0.65363705	4.3695517	10.5803	-0.30124697	-0.6932386	0.0030127873	0.03156075	3.992264	8.957187	Walking_Scroll
14:07:53.438	0.65363705	4.3695517	10.5803	-0.30124697	-0.6932386	0.0030127873	0.03156075	3.992264	8.957187	Walking_Scroll
14:07:53.460	0.65363705	4.3695517	10.5803	-0.30124697	-0.6932386	0.0030127873	0.03156075	3.992264	8.957187	Walking_Scroll
14:07:53.483	0.65363705	4.3695517	10.5803	-0.30124697	-0.6932386	0.0030127873	0.03156075	3.992264	8.957187	Walking_Scroll
14:07:53.505	0.65363705	4.3695517	10.5803	-0.30124697	-0.6932386	0.0030127873	0.03156075	3.992264	8.957187	Walking_Scroll
14:07:53.527	0.65363705	4.3695517	10.5803	-0.30124697	-0.6932386	0.0030127873	0.03156075	3.992264	8.957187	Walking_Scroll
14:07:53.551	0.65363705	4.3695517	10.5803	-0.30124697	-0.6932386	0.0030127873	0.03156075	3.992264	8.957187	Walking_Scroll
14:07:53.574	1.733455	2.4086404	9.512454	-0.22183448	-0.48432267	-0.4435297	0.53775847	3.9730594	8.9496355	Walking_Scroll
14:07:53.596	1.733455	2.4086404	9.512454	-0.22183448	-0.48432267	-0.4435297	0.53775847	3.9730594	8.9496355	Walking_Scroll
14:07:53.618	1.733455	2.4086404	9.512454	-0.22183448	-0.48432267	-0.4435297	0.53775847	3.9730594	8.9496355	Walking_Scroll
14:07:53.641	1.733455	2.4086404	9.512454	-0.22183448	-0.48432267	-0.4435297	0.53775847	3.9730594	8.9496355	Walking_Scroll
14:07:53.664	1.733455	2.4086404	9.512454	-0.22183448	-0.48432267	-0.4435297	0.53775847	3.9730594	8.9496355	Walking_Scroll
14:07:53.689	1.733455	2.4086404	9.512454	-0.22183448	-0.48432267	-0.4435297	0.53775847	3.9730594	8.9496355	Walking_Scroll
14:07:53.711	1.733455	2.4086404	9.512454	-0.22183448	-0.48432267	-0.4435297	0.53775847	3.9730594	8.9496355	Walking_Scroll
14:07:53.734	0.7398309	4.0582957	7.450983	-0.30307955	-0.0707669	-0.19918361	0.56017065	3.8191457	9.015026	Walking_Scroll
14:07:53.757	0.7398309	4.0582957	7.450983	-0.30307955	-0.0707669	-0.19918361	0.56017065	3.8191457	9.015026	Walking_Scroll
14:07:53.780	0.7398309	4.0582957	7.450983	-0.30307955	-0.0707669	-0.19918361	0.56017065	3.8191457	9.015026	Walking_Scroll
14:07:53.802	0.7398309	4.0582957	7.450983	-0.30307955	-0.0707669	-0.19918361	0.56017065	3.8191457	9.015026	Walking_Scroll
14:07:53.826	0.7398309	4.0582957	7.450983	-0.30307955	-0.0707669	-0.19918361	0.56017065	3.8191457	9.015026	Walking_Scroll
14:07:53.847	0.7398309	4.0582957	7.450983	-0.30307955	-0.0707669	-0.19918361	0.56017065	3.8191457	9.015026	Walking_Scroll
14:07:53.868	0.7398309	4.0582957	7.450983	-0.30307955	-0.0707669	-0.19918361	0.56017065	3.8191457	9.015026	Walking_Scroll
14:07:53.889	0.7398309	4.0582957	7.450983	-0.30307955	-0.0707669	-0.19918361	0.56017065	3.8191457	9.015026	Walking_Scroll
14:07:53.910	0.8140534	4.5515165	9.354432	0.036561508	0.12348824	0.07937094	0.43550864	3.855301	9.006516	Walking_Scroll
14:07:53.931	0.8140534	4.5515165	9.354432	0.036561508	0.12348824	0.07937094	0.43550864	3.855301	9.006516	Walking_Scroll
14:07:53.952	0.8140534	4.5515165	9.354432	0.036561508	0.12348824	0.07937094	0.43550864	3.855301	9.006516	Walking_Scroll
14:07:53.973	0.8140534	4.5515165	9.354432	0.036561508	0.12348824	0.07937094	0.43550864	3.855301	9.006516	Walking_Scroll
14:07:53.995	0.8140534	4.5515165	9.354432	0.036561508	0.12348824	0.07937094	0.43550864	3.855301	9.006516	Walking_Scroll
14:07:54.016	0.8140534	4.5515165	9.354432	0.036561508	0.12348824	0.07937094	0.43550864	3.855301	9.006516	Walking_Scroll
14:07:54.037	0.8140534	4.5515165	9.354432	0.036561508	0.12348824	0.07937094	0.43550864	3.855301	9.006516	Walking_Scroll
14:07:54.058	0.8140534	4.5515165	9.354432	0.036561508	0.12348824	0.07937094	0.43550864	3.855301	9.006516	Walking_Scroll
14:07:54.079	0.8140534	4.5515165	9.354432	0.036561508	0.12348824	0.07937094	0.43550864	3.855301	9.006516	Walking_Scroll
14:07:54.100	-0.53871185	3.469304	11.253092	-0.13203731	-0.026173742	0.10747074	0.0902051	4.010163	8.94879	Walking_Scroll
14:07:54.121	-0.53871185	3.469304	11.253092	-0.13203731	-0.026173742	0.10747074	0.0902051	4.010163	8.94879	Walking_Scroll
14:07:54.142	-0.53871185	3.469304	11.253092	-0.13203731	-0.026173742	0.10747074	0.0902051	4.010163	8.94879	Walking_Scroll
14:07:54.164	-0.53871185	3.469304	11.253092	-0.13203731	-0.026173742	0.10747074	0.0902051	4.010163	8.94879	Walking_Scroll
14:07:54.185	-0.53871185	3.469304	11.253092	-0.13203731	-0.026173742	0.10747074	0.0902051	4.010163	8.94879	Walking_Scroll
14:07:54.207	-0.53871185	3.469304	11.253092	-0.13203731	-0.026173742	0.10747074	0.0902051	4.010163	8.94879	Walking_Scroll
14:07:54.229	-0.53871185	3.469304	11.253092	-0.13203731	-0.026173742	0.10747074	0.0902051	4.010163	8.94879	Walking_Scroll
14:07:54.250	-0.53871185	3.469304	11.253092	-0.13203731	-0.026173742	0.10747074	0.0902051	4.010163	8.94879	Walking_Scroll
14:07:54.271	-0.4668836	3.031152	8.971348	-0.11065702	0.22000495	0.28523254	-0.07349464	4.106185	8.905291	Walking_Scroll
14:07:54.292	-0.4668836	3.031152	8.971348	-0.11065702	0.22000495	0.28523254	-0.07349464	4.106185	8.905291	Walking_Scroll
14:07:54.314	-0.4668836	3.031152	8.971348	-0.11065702	0.22000495	0.28523254	-0.07349464	4.106185	8.905291	Walking_Scroll
14:07:54.335	-0.4668836	3.031152	8.971348	-0.11065702	0.22000495	0.28523254	-0.07349464	4.106185	8.905291	Walking_Scroll
14:07:54.356	-0.4668836	3.031152	8.971348	-0.11065702	0.22000495	0.28523254	-0.07349464	4.106185	8.905291	Walking_Scroll
14:07:54.379	-0.4668836	3.031152	8.971348	-0.11065702	0.22000495	0.28523254	-0.07349464	4.106185	8.905291	Walking_Scroll
14:07:54.400	-0.4668836	3.031152	8.971348	-0.11065702	0.22000495	0.28523254	-0.07349464	4.106185	8.905291	Walking_Scroll
14:07:54.422	-0.4668836	3.031152	8.971348	-0.11065702	0.22000495	0.28523254	-0.07349464	4.106185	8.905291	Walking_Scroll
14:07:54.443	-0.4668836	3.031152	8.971348	-0.11065702	0.22000495	0.28523254	-0.07349464	4.106185	8.905291	Walking_Scroll
14:07:54.465	-0.4836435	3.9960446	8.073495	-0.17785218	0.00070432766	0.015230092	-0.11164909	4.075415	8.919018	Walking_Scroll
14:07:54.486	-0.4836435	3.9960446	8.073495	-0.17785218	0.00070432766	0.015230092	-0.11164909	4.075415	8.919018	Walking_Scroll
14:07:54.508	-0.4836435	3.9960446	8.073495	-0.17785218	0.00070432766	0.015230092	-0.11164909	4.075415	8.919018	Walking_Scroll
14:07:54.529	-0.4836435	3.9960446	8.073495	-0.17785218	0.00070432766	0.015230092	-0.11164909	4.075415	8.919018	Walking_Scroll
14:07:54.551	-0.4836435	3.9960446	8.073495	-0.17785218	0.00070432766	0.015230092	-0.11164909	4.075415	8.919018	Walking_Scroll
14:07:54.572	-0.4836435	3.9960446	8.073495	-0.17785218	0.00070432766	0.015230092	-0.11164909	4.075415	8.919018	Walking_Scroll
14:07:54.593	-0.4836435	3.9960446	8.073495	-0.17785218	0.00070432766	0.015230092	-0.11164909	4.075415	8.919018	Walking_Scroll
14:07:54.615	-0.4836435	3.9960446	8.073495	-0.17785218	0.00070432766	0.015230092	-0.11164909	4.075415	8.919018	Walking_Scroll
14:07:54.636	1.2689656	4.7598186	9.715967	-0.07156164	-0.6523106	0.08486873	0.3688016	3.9652839	8.961634	Walking_Scroll
14:07:54.658	1.2689656	4.7598186	9.715967	-0.07156164	-0.6523106	0.08486873	0.3688016	3.9652839	8.961634	Walking_Scroll
14:07:54.679	1.2689656	4.7598186	9.715967	-0.07156164	-0.6523106	0.08486873	0.3688016	3.9652839	8.961634	Walking_Scroll
14:07:54.700	1.2689656	4.7598186	9.715967	-0.07156164	-0.6523106	0.08486873	0.3688016	3.9652839	8.961634	Walking_Scroll
14:07:54.722	1.2689656	4.7598186	9.715967	-0.07156164	-0.6523106	0.08486873	0.3688016	3.9652839	8.961634	Walking_Scroll
14:07:54.743	1.2689656	4.7598186	9.715967	-0.07156164	-0.6523106	0.08486873	0.3688016	3.9652839	8.961634	Walking_Scroll
14:07:54.764	1.2689656	4.7598186	9.715967	-0.07156164	-0.6523106	0.08486873	0.3688016	3.9652839	8.961634	Walking_Scroll
14:07:54.785	1.2689656	4.7598186	9.715967	-0.07156164	-0.6523106	0.08486873	0.3688016	3.9652839	8.961634	Walking_Scroll
14:07:54.806	1.2689656	4.7598186	9.715967	-0.07156164	-0.6523106	0.08486873	0.3688016	3.9652839	8.961634	Walking_Scroll
14:07:54.828	1.1612233	2.4996228	8.277008	-0.08194635	0.011699902	-0.32685444	0.82753617	4.035608	8.8994055	Walking_Scroll
14:07:54.864	1.1612233	2.4996228	8.277008	-0.08194635	0.011699902	-0.32685444	0.82753617	4.035608	8.8994055	Walking_Scroll
14:07:54.897	1.1612233	2.4996228	8.277008	-0.08194635	0.011699902	-0.32685444	0.82753617	4.035608	8.8994055	Walking_Scroll
14:07:54.931	1.1612233	2.4996228	8.277008	-0.08194635	0.011699902	-0.32685444	0.82753617	4.035608	8.8994055	Walking_Scroll
14:07:54.966	1.1612233	2.4996228	8.277008	-0.08194635	0.011699902	-0.32685444	0.82753617	4.035608	8.8994055	Walking_Scroll
14:07:55.000	0.45491222	3.9337935	7.989695	-0.20289767	-0.015789034	-0.14420573	0.8439174	3.963218	8.930345	Walking_Scroll
14:07:55.034	0.45491222	3.9337935	7.989695	-0.20289767	-0.015789034	-0.14420573	0.8439174	3.963218	8.930345	Walking_Scroll
14:07:55.066	0.45491222	3.9337935	7.989695	-0.20289767	-0.015789034	-0.14420573	0.8439174	3.963218	8.930345	Walking_Scroll
14:07:55.101	0.45491222	3.9337935	7.989695	-0.20289767	-0.015789034	-0.14420573	0.8439174	3.963218	8.930345	Walking_Scroll
14:07:55.124	0.45491222	3.9337935	7.989695	-0.20289767	-0.015789034	-0.14420573	0.8439174	3.963218	8.930345	Walking_Scroll
14:07:55.147	0.45491222	3.9337935	7.989695	-0.20289767	-0.015789034	-0.14420573	0.8439174	3.963218	8.930345	Walking_Scroll
14:07:55.170	0.9960183	5.2147307	7.642525	0.04755708	0.27131763	-0.11549507	0.61443573	4.1511207	8.863465	Walking_Scroll
14:07:55.194	0.9960183	5.2147307	7.642525	0.04755708	0.27131763	-0.11549507	0.61443573	4.1511207	8.863465	Walking_Scroll
14:07:55.217	0.9960183	5.2147307	7.642525	0.04755708	0.27131763	-0.11549507	0.61443573	4.1511207	8.863465	Walking_Scroll
14:07:55.240	0.9960183	5.2147307	7.642525	0.04755708	0.27131763	-0.11549507	0.61443573	4.1511207	8.863465	Walking_Scroll
14:07:55.262	0.9960183	5.2147307	7.642525	0.04755708	0.27131763	-0.11549507	0.61443573	4.1511207	8.863465	Walking_Scroll
14:07:55.286	0.9960183	5.2147307	7.642525	0.04755708	0.27131763	-0.11549507	0.61443573	4.1511207	8.863465	Walking_Scroll
14:07:55.308	0.9960183	5.2147307	7.642525	0.04755708	0.27131763	-0.11549507	0.61443573	4.1511207	8.863465	Walking_Scroll
14:07:55.331	0.9960183	5.2147307	7.642525	0.04755708	0.27131763	-0.11549507	0.61443573	4.1511207	8.863465	Walking_Scroll
14:07:55.353	-0.31604427	4.314483	10.412702	0.025565932	0.14609025	0.13495968	0.19917905	4.1249995	8.894666	Walking_Scroll
14:07:55.376	-0.31604427	4.314483	10.412702	0.025565932	0.14609025	0.13495968	0.19917905	4.1249995	8.894666	Walking_Scroll
14:07:55.400	-0.31604427	4.314483	10.412702	0.025565932	0.14609025	0.13495968	0.19917905	4.1249995	8.894666	Walking_Scroll
14:07:55.423	-0.31604427	4.314483	10.412702	0.025565932	0.14609025	0.13495968	0.19917905	4.1249995	8.894666	Walking_Scroll
14:07:55.446	-0.31604427	4.314483	10.412702	0.025565932	0.14609025	0.13495968	0.19917905	4.1249995	8.894666	Walking_Scroll
14:07:55.469	-0.31604427	4.314483	10.412702	0.025565932	0.14609025	0.13495968	0.19917905	4.1249995	8.894666	Walking_Scroll
14:07:55.492	-0.31604427	4.314483	10.412702	0.025565932	0.14609025	0.13495968	0.19917905	4.1249995	8.894666	Walking_Scroll
14:07:55.515	-0.31604427	4.314483	10.412702	0.025565932	0.14609025	0.13495968	0.19917905	4.1249995	8.894666	Walking_Scroll
14:07:55.539	-0.7326481	2.865947	8.846846	-0.22977574	0.19801381	0.10808161	0.033811375	4.231969	8.846449	Walking_Scroll
14:07:55.561	-0.7326481	2.865947	8.846846	-0.22977574	0.19801381	0.10808161	0.033811375	4.231969	8.846449	Walking_Scroll
14:07:55.585	-0.7326481	2.865947	8.846846	-0.22977574	0.19801381	0.10808161	0.033811375	4.231969	8.846449	Walking_Scroll
14:07:55.608	-0.7326481	2.865947	8.846846	-0.22977574	0.19801381	0.10808161	0.033811375	4.231969	8.846449	Walking_Scroll
14:07:55.631	-0.7326481	2.865947	8.846846	-0.22977574	0.19801381	0.10808161	0.033811375	4.231969	8.846449	Walking_Scroll
14:07:55.653	-0.7326481	2.865947	8.846846	-0.22977574	0.19801381	0.10808161	0.033811375	4.231969	8.846449	Walking_Scroll
14:07:55.675	-0.7326481	2.865947	8.846846	-0.22977574	0.19801381	0.10808161	0.033811375	4.231969	8.846449	Walking_Scroll
14:07:55.698	-0.7326481	2.865947	8.846846	-0.22977574	0.19801381	0.10808161	0.033811375	4.231969	8.846449	Walking_Scroll
14:07:55.722	-0.16281068	4.5108137	8.324894	-0.019027231	-0.15689892	0.028669128	0.04601912	4.127703	8.895521	Walking_Scroll
14:07:55.746	-0.16281068	4.5108137	8.324894	-0.019027231	-0.15689892	0.028669128	0.04601912	4.127703	8.895521	Walking_Scroll
14:07:55.769	-0.16281068	4.5108137	8.324894	-0.019027231	-0.15689892	0.028669128	0.04601912	4.127703	8.895521	Walking_Scroll
14:07:55.792	-0.16281068	4.5108137	8.324894	-0.019027231	-0.15689892	0.028669128	0.04601912	4.127703	8.895521	Walking_Scroll
14:07:55.815	-0.16281068	4.5108137	8.324894	-0.019027231	-0.15689892	0.028669128	0.04601912	4.127703	8.895521	Walking_Scroll
14:07:55.837	-0.16281068	4.5108137	8.324894	-0.019027231	-0.15689892	0.028669128	0.04601912	4.127703	8.895521	Walking_Scroll
14:07:55.861	-0.16281068	4.5108137	8.324894	-0.019027231	-0.15689892	0.028669128	0.04601912	4.127703	8.895521	Walking_Scroll
14:07:55.884	-0.16281068	4.5108137	8.324894	-0.019027231	-0.15689892	0.028669128	0.04601912	4.127703	8.895521	Walking_Scroll
14:07:55.906	0.87630457	4.7095385	9.371192	-0.07156164	-0.56556773	-0.005539326	0.3538906	4.229641	8.840547	Walking_Scroll
14:07:55.929	0.87630457	4.7095385	9.371192	-0.07156164	-0.56556773	-0.005539326	0.3538906	4.229641	8.840547	Walking_Scroll
14:07:55.952	0.87630457	4.7095385	9.371192	-0.07156164	-0.56556773	-0.005539326	0.3538906	4.229641	8.840547	Walking_Scroll
14:07:55.976	0.87630457	4.7095385	9.371192	-0.07156164	-0.56556773	-0.005539326	0.3538906	4.229641	8.840547	Walking_Scroll
14:07:55.999	0.87630457	4.7095385	9.371192	-0.07156164	-0.56556773	-0.005539326	0.3538906	4.229641	8.840547	Walking_Scroll
14:07:56.022	0.87630457	4.7095385	9.371192	-0.07156164	-0.56556773	-0.005539326	0.3538906	4.229641	8.840547	Walking_Scroll
14:07:56.045	0.87630457	4.7095385	9.371192	-0.07156164	-0.56556773	-0.005539326	0.3538906	4.229641	8.840547	Walking_Scroll
14:07:56.068	0.87630457	4.7095385	9.371192	-0.07156164	-0.56556773	-0.005539326	0.3538906	4.229641	8.840547	Walking_Scroll
14:07:56.092	1.5371244	2.9425638	7.850827	-0.053235684	-0.41101885	-0.4630774	0.61882925	4.2685046	8.807229	Walking_Scroll
14:07:56.114	1.5371244	2.9425638	7.850827	-0.053235684	-0.41101885	-0.4630774	0.61882925	4.2685046	8.807229	Walking_Scroll
14:07:56.137	1.5371244	2.9425638	7.850827	-0.053235684	-0.41101885	-0.4630774	0.61882925	4.2685046	8.807229	Walking_Scroll
14:07:56.159	1.5371244	2.9425638	7.850827	-0.053235684	-0.41101885	-0.4630774	0.61882925	4.2685046	8.807229	Walking_Scroll
14:07:56.182	1.5371244	2.9425638	7.850827	-0.053235684	-0.41101885	-0.4630774	0.61882925	4.2685046	8.807229	Walking_Scroll
14:07:56.206	1.5371244	2.9425638	7.850827	-0.053235684	-0.41101885	-0.4630774	0.61882925	4.2685046	8.807229	Walking_Scroll
14:07:56.229	1.5371244	2.9425638	7.850827	-0.053235684	-0.41101885	-0.4630774	0.61882925	4.2685046	8.807229	Walking_Scroll
14:07:56.252	0.22266756	4.048719	7.7071705	-0.2181693	0.03491278	-0.35861945	0.5917288	4.1041164	8.886869	Walking_Scroll
14:07:56.275	0.22266756	4.048719	7.7071705	-0.2181693	0.03491278	-0.35861945	0.5917288	4.1041164	8.886869	Walking_Scroll
14:07:56.298	0.22266756	4.048719	7.7071705	-0.2181693	0.03491278	-0.35861945	0.5917288	4.1041164	8.886869	Walking_Scroll
14:07:56.321	0.22266756	4.048719	7.7071705	-0.2181693	0.03491278	-0.35861945	0.5917288	4.1041164	8.886869	Walking_Scroll
14:07:56.343	0.22266756	4.048719	7.7071705	-0.2181693	0.03491278	-0.35861945	0.5917288	4.1041164	8.886869	Walking_Scroll
14:07:56.365	0.22266756	4.048719	7.7071705	-0.2181693	0.03491278	-0.35861945	0.5917288	4.1041164	8.886869	Walking_Scroll
14:07:56.388	0.22266756	4.048719	7.7071705	-0.2181693	0.03491278	-0.35861945	0.5917288	4.1041164	8.886869	Walking_Scroll
14:07:56.410	0.22266756	4.048719	7.7071705	-0.2181693	0.03491278	-0.35861945	0.5917288	4.1041164	8.886869	Walking_Scroll
14:07:56.434	0.87151605	4.925023	8.719949	0.2124907	0.09477757	-0.028752204	0.31204015	4.148015	8.880707	Walking_Scroll
14:07:56.457	0.87151605	4.925023	8.719949	0.2124907	0.09477757	-0.028752204	0.31204015	4.148015	8.880707	Walking_Scroll
14:07:56.480	0.87151605	4.925023	8.719949	0.2124907	0.09477757	-0.028752204	0.31204015	4.148015	8.880707	Walking_Scroll
14:07:56.503	0.87151605	4.925023	8.719949	0.2124907	0.09477757	-0.028752204	0.31204015	4.148015	8.880707	Walking_Scroll
14:07:56.525	0.87151605	4.925023	8.719949	0.2124907	0.09477757	-0.028752204	0.31204015	4.148015	8.880707	Walking_Scroll
14:07:56.549	0.87151605	4.925023	8.719949	0.2124907	0.09477757	-0.028752204	0.31204015	4.148015	8.880707	Walking_Scroll
14:07:56.573	0.87151605	4.925023	8.719949	0.2124907	0.09477757	-0.028752204	0.31204015	4.148015	8.880707	Walking_Scroll
14:07:56.596	0.87151605	4.925023	8.719949	0.2124907	0.09477757	-0.028752204	0.31204015	4.148015	8.880707	Walking_Scroll
14:07:56.619	-0.7685622	3.737463	9.620196	0.09948063	0.25360253	0.17466593	-0.1682273	4.094423	8.90942	Walking_Scroll
14:07:56.641	-0.7685622	3.737463	9.620196	0.09948063	0.25360253	0.17466593	-0.1682273	4.094423	8.90942	Walking_Scroll
14:07:56.665	-0.7685622	3.737463	9.620196	0.09948063	0.25360253	0.17466593	-0.1682273	4.094423	8.90942	Walking_Scroll
14:07:56.688	-0.7685622	3.737463	9.620196	0.09948063	0.25360253	0.17466593	-0.1682273	4.094423	8.90942	Walking_Scroll
14:07:56.711	-0.7685622	3.737463	9.620196	0.09948063	0.25360253	0.17466593	-0.1682273	4.094423	8.90942	Walking_Scroll
14:07:56.734	-0.7685622	3.737463	9.620196	0.09948063	0.25360253	0.17466593	-0.1682273	4.094423	8.90942	Walking_Scroll
14:07:56.757	-0.7685622	3.737463	9.620196	0.09948063	0.25360253	0.17466593	-0.1682273	4.094423	8.90942	Walking_Scroll
14:07:56.780	-0.7685622	3.737463	9.620196	0.09948063	0.25360253	0.17466593	-0.1682273	4.094423	8.90942	Walking_Scroll
14:07:56.802	-0.8667275	3.15326	9.672871	-0.17785218	0.11066007	0.12335324	-0.19569325	4.0761995	8.917212	Walking_Scroll
14:07:56.825	-0.8667275	3.15326	9.672871	-0.17785218	0.11066007	0.12335324	-0.19569325	4.0761995	8.917212	Walking_Scroll
14:07:56.847	-0.8667275	3.15326	9.672871	-0.17785218	0.11066007	0.12335324	-0.19569325	4.0761995	8.917212	Walking_Scroll
14:07:56.870	-0.8667275	3.15326	9.672871	-0.17785218	0.11066007	0.12335324	-0.19569325	4.0761995	8.917212	Walking_Scroll
14:07:56.894	-0.8667275	3.15326	9.672871	-0.17785218	0.11066007	0.12335324	-0.19569325	4.0761995	8.917212	Walking_Scroll
14:07:56.917	-0.8667275	3.15326	9.672871	-0.17785218	0.11066007	0.12335324	-0.19569325	4.0761995	8.917212	Walking_Scroll
14:07:56.940	-0.8667275	3.15326	9.672871	-0.17785218	0.11066007	0.12335324	-0.19569325	4.0761995	8.917212	Walking_Scroll
14:07:56.965	-0.8667275	3.15326	9.672871	-0.17785218	0.11066007	0.12335324	-0.19569325	4.0761995	8.917212	Walking_Scroll
14:07:56.992	-0.6656084	4.5874305	8.686429	0.00785084	-0.10192104	0.056768928	-0.27943254	4.006629	8.946463	Walking_Scroll
14:07:57.015	-0.6656084	4.5874305	8.686429	0.00785084	-0.10192104	0.056768928	-0.27943254	4.006629	8.946463	Walking_Scroll
14:07:57.038	-0.6656084	4.5874305	8.686429	0.00785084	-0.10192104	0.056768928	-0.27943254	4.006629	8.946463	Walking_Scroll
14:07:57.060	-0.6656084	4.5874305	8.686429	0.00785084	-0.10192104	0.056768928	-0.27943254	4.006629	8.946463	Walking_Scroll
14:07:57.083	-0.6656084	4.5874305	8.686429	0.00785084	-0.10192104	0.056768928	-0.27943254	4.006629	8.946463	Walking_Scroll
14:07:57.106	-0.6656084	4.5874305	8.686429	0.00785084	-0.10192104	0.056768928	-0.27943254	4.006629	8.946463	Walking_Scroll
14:07:57.130	-0.6656084	4.5874305	8.686429	0.00785084	-0.10192104	0.056768928	-0.27943254	4.006629	8.946463	Walking_Scroll
14:07:57.153	0.82602483	4.640105	9.454991	-0.008642522	-0.541744	-0.020810956	0.07155542	4.1538672	8.883164	Walking_Scroll
14:07:57.174	0.82602483	4.640105	9.454991	-0.008642522	-0.541744	-0.020810956	0.07155542	4.1538672	8.883164	Walking_Scroll
14:07:57.196	0.82602483	4.640105	9.454991	-0.008642522	-0.541744	-0.020810956	0.07155542	4.1538672	8.883164	Walking_Scroll
14:07:57.219	0.82602483	4.640105	9.454991	-0.008642522	-0.541744	-0.020810956	0.07155542	4.1538672	8.883164	Walking_Scroll
14:07:57.243	0.82602483	4.640105	9.454991	-0.008642522	-0.541744	-0.020810956	0.07155542	4.1538672	8.883164	Walking_Scroll
14:07:57.266	0.82602483	4.640105	9.454991	-0.008642522	-0.541744	-0.020810956	0.07155542	4.1538672	8.883164	Walking_Scroll
14:07:57.289	0.82602483	4.640105	9.454991	-0.008642522	-0.541744	-0.020810956	0.07155542	4.1538672	8.883164	Walking_Scroll
14:07:57.312	0.82602483	4.640105	9.454991	-0.008642522	-0.541744	-0.020810956	0.07155542	4.1538672	8.883164	Walking_Scroll
14:07:57.334	1.4676905	2.8539755	8.042369	-0.111878745	-0.36703655	-0.41115385	0.388417	4.245738	8.831376	Walking_Scroll
14:07:57.358	1.4676905	2.8539755	8.042369	-0.111878745	-0.36703655	-0.41115385	0.388417	4.245738	8.831376	Walking_Scroll
14:07:57.381	1.4676905	2.8539755	8.042369	-0.111878745	-0.36703655	-0.41115385	0.388417	4.245738	8.831376	Walking_Scroll
14:07:57.403	1.4676905	2.8539755	8.042369	-0.111878745	-0.36703655	-0.41115385	0.388417	4.245738	8.831376	Walking_Scroll
14:07:57.425	1.4676905	2.8539755	8.042369	-0.111878745	-0.36703655	-0.41115385	0.388417	4.245738	8.831376	Walking_Scroll
14:07:57.448	1.4676905	2.8539755	8.042369	-0.111878745	-0.36703655	-0.41115385	0.388417	4.245738	8.831376	Walking_Scroll
14:07:57.472	1.4676905	2.8539755	8.042369	-0.111878745	-0.36703655	-0.41115385	0.388417	4.245738	8.831376	Walking_Scroll
14:07:57.496	1.4676905	2.8539755	8.042369	-0.111878745	-0.36703655	-0.41115385	0.388417	4.245738	8.831376	Walking_Scroll
14:07:57.518	0.23224466	4.063084	7.520417	-0.17540874	0.0086455755	-0.3745019	0.41340888	4.1356196	8.882348	Walking_Scroll
14:07:57.540	0.23224466	4.063084	7.520417	-0.17540874	0.0086455755	-0.3745019	0.41340888	4.1356196	8.882348	Walking_Scroll
14:07:57.566	0.23224466	4.063084	7.520417	-0.17540874	0.0086455755	-0.3745019	0.41340888	4.1356196	8.882348	Walking_Scroll
14:07:57.589	0.23224466	4.063084	7.520417	-0.17540874	0.0086455755	-0.3745019	0.41340888	4.1356196	8.882348	Walking_Scroll
14:07:57.612	0.23224466	4.063084	7.520417	-0.17540874	0.0086455755	-0.3745019	0.41340888	4.1356196	8.882348	Walking_Scroll
14:07:57.635	0.23224466	4.063084	7.520417	-0.17540874	0.0086455755	-0.3745019	0.41340888	4.1356196	8.882348	Walking_Scroll
14:07:57.659	0.23224466	4.063084	7.520417	-0.17540874	0.0086455755	-0.3745019	0.41340888	4.1356196	8.882348	Walking_Scroll
14:07:57.679	0.23224466	4.063084	7.520417	-0.17540874	0.0086455755	-0.3745019	0.41340888	4.1356196	8.882348	Walking_Scroll
14:07:57.700	0.9289786	5.0662856	7.922655	0.451339	0.04957355	-0.011647979	0.339258	4.196773	8.856769	Walking_Scroll
14:07:57.721	0.9289786	5.0662856	7.922655	0.451339	0.04957355	-0.011647979	0.339258	4.196773	8.856769	Walking_Scroll
14:07:57.743	0.9289786	5.0662856	7.922655	0.451339	0.04957355	-0.011647979	0.339258	4.196773	8.856769	Walking_Scroll
14:07:57.763	0.9289786	5.0662856	7.922655	0.451339	0.04957355	-0.011647979	0.339258	4.196773	8.856769	Walking_Scroll
14:07:57.784	0.9289786	5.0662856	7.922655	0.451339	0.04957355	-0.011647979	0.339258	4.196773	8.856769	Walking_Scroll
14:07:57.806	0.9289786	5.0662856	7.922655	0.451339	0.04957355	-0.011647979	0.339258	4.196773	8.856769	Walking_Scroll
14:07:57.828	0.9289786	5.0662856	7.922655	0.451339	0.04957355	-0.011647979	0.339258	4.196773	8.856769	Walking_Scroll
14:07:57.850	0.9289786	5.0662856	7.922655	0.451339	0.04957355	-0.011647979	0.339258	4.196773	8.856769	Walking_Scroll
14:07:57.871	-0.6703969	4.5539107	10.252285	-0.09538538	0.19007255	0.043329895	-0.11193609	4.1630645	8.878441	Walking_Scroll
14:07:57.893	-0.6703969	4.5539107	10.252285	-0.09538538	0.19007255	0.043329895	-0.11193609	4.1630645	8.878441	Walking_Scroll
14:07:57.914	-0.6703969	4.5539107	10.252285	-0.09538538	0.19007255	0.043329895	-0.11193609	4.1630645	8.878441	Walking_Scroll
14:07:57.935	-0.6703969	4.5539107	10.252285	-0.09538538	0.19007255	0.043329895	-0.11193609	4.1630645	8.878441	Walking_Scroll
14:07:57.956	-0.6703969	4.5539107	10.252285	-0.09538538	0.19007255	0.043329895	-0.11193609	4.1630645	8.878441	Walking_Scroll
14:07:57.978	-0.6703969	4.5539107	10.252285	-0.09538538	0.19007255	0.043329895	-0.11193609	4.1630645	8.878441	Walking_Scroll
14:07:57.999	-0.6703969	4.5539107	10.252285	-0.09538538	0.19007255	0.043329895	-0.11193609	4.1630645	8.878441	Walking_Scroll
14:07:58.020	-0.6703969	4.5539107	10.252285	-0.09538538	0.19007255	0.043329895	-0.11193609	4.1630645	8.878441	Walking_Scroll
14:07:58.041	-0.6703969	4.5539107	10.252285	-0.09538538	0.19007255	0.043329895	-0.11193609	4.1630645	8.878441	Walking_Scroll
14:07:58.062	-0.2083019	2.80609	9.474146	-0.11065702	0.041021436	0.20459831	-0.10219591	4.2683935	8.828404	Walking_Scroll
14:07:58.083	-0.2083019	2.80609	9.474146	-0.11065702	0.041021436	0.20459831	-0.10219591	4.2683935	8.828404	Walking_Scroll
14:07:58.104	-0.2083019	2.80609	9.474146	-0.11065702	0.041021436	0.20459831	-0.10219591	4.2683935	8.828404	Walking_Scroll
14:07:58.126	-0.2083019	2.80609	9.474146	-0.11065702	0.041021436	0.20459831	-0.10219591	4.2683935	8.828404	Walking_Scroll
14:07:58.147	-0.2083019	2.80609	9.474146	-0.11065702	0.041021436	0.20459831	-0.10219591	4.2683935	8.828404	Walking_Scroll
14:07:58.170	-0.2083019	2.80609	9.474146	-0.11065702	0.041021436	0.20459831	-0.10219591	4.2683935	8.828404	Walking_Scroll
14:07:58.191	-0.2083019	2.80609	9.474146	-0.11065702	0.041021436	0.20459831	-0.10219591	4.2683935	8.828404	Walking_Scroll
14:07:58.212	-0.2083019	2.80609	9.474146	-0.11065702	0.041021436	0.20459831	-0.10219591	4.2683935	8.828404	Walking_Scroll
14:07:58.233	-0.54350036	4.70475	8.13814	-0.15036325	-0.036558453	-0.13687535	-0.18901955	4.1689944	8.8743515	Walking_Scroll
14:07:58.256	-0.54350036	4.70475	8.13814	-0.15036325	-0.036558453	-0.13687535	-0.18901955	4.1689944	8.8743515	Walking_Scroll
14:07:58.277	-0.54350036	4.70475	8.13814	-0.15036325	-0.036558453	-0.13687535	-0.18901955	4.1689944	8.8743515	Walking_Scroll
14:07:58.299	-0.54350036	4.70475	8.13814	-0.15036325	-0.036558453	-0.13687535	-0.18901955	4.1689944	8.8743515	Walking_Scroll
14:07:58.321	-0.54350036	4.70475	8.13814	-0.15036325	-0.036558453	-0.13687535	-0.18901955	4.1689944	8.8743515	Walking_Scroll
14:07:58.342	-0.54350036	4.70475	8.13814	-0.15036325	-0.036558453	-0.13687535	-0.18901955	4.1689944	8.8743515	Walking_Scroll
14:07:58.363	-0.54350036	4.70475	8.13814	-0.15036325	-0.036558453	-0.13687535	-0.18901955	4.1689944	8.8743515	Walking_Scroll
14:07:58.385	-0.54350036	4.70475	8.13814	-0.15036325	-0.036558453	-0.13687535	-0.18901955	4.1689944	8.8743515	Walking_Scroll
14:07:58.408	0.6440599	5.0064287	9.055147	0.1526259	-0.55090696	0.070818834	0.056155823	4.2224736	8.850871	Walking_Scroll
14:07:58.430	0.6440599	5.0064287	9.055147	0.1526259	-0.55090696	0.070818834	0.056155823	4.2224736	8.850871	Walking_Scroll
14:07:58.452	0.6440599	5.0064287	9.055147	0.1526259	-0.55090696	0.070818834	0.056155823	4.2224736	8.850871	Walking_Scroll
14:07:58.473	0.6440599	5.0064287	9.055147	0.1526259	-0.55090696	0.070818834	0.056155823	4.2224736	8.850871	Walking_Scroll
14:07:58.495	0.6440599	5.0064287	9.055147	0.1526259	-0.55090696	0.070818834	0.056155823	4.2224736	8.850871	Walking_Scroll
14:07:58.517	0.6440599	5.0064287	9.055147	0.1526259	-0.55090696	0.070818834	0.056155823	4.2224736	8.850871	Walking_Scroll
14:07:58.540	0.6440599	5.0064287	9.055147	0.1526259	-0.55090696	0.070818834	0.056155823	4.2224736	8.850871	Walking_Scroll
14:07:58.562	0.6440599	5.0064287	9.055147	0.1526259	-0.55090696	0.070818834	0.056155823	4.2224736	8.850871	Walking_Scroll
14:07:58.584	0.6440599	5.0064287	9.055147	0.1526259	-0.55090696	0.070818834	0.056155823	4.2224736	8.850871	Walking_Scroll
14:07:58.605	1.6424725	2.8396099	7.9849067	0.019457279	-0.38780597	-0.45147094	0.43678254	4.191097	8.855185	Walking_Scroll
14:07:58.626	1.6424725	2.8396099	7.9849067	0.019457279	-0.38780597	-0.45147094	0.43678254	4.191097	8.855185	Walking_Scroll
14:07:58.648	1.6424725	2.8396099	7.9849067	0.019457279	-0.38780597	-0.45147094	0.43678254	4.191097	8.855185	Walking_Scroll
14:07:58.669	1.6424725	2.8396099	7.9849067	0.019457279	-0.38780597	-0.45147094	0.43678254	4.191097	8.855185	Walking_Scroll
14:07:58.691	1.6424725	2.8396099	7.9849067	0.019457279	-0.38780597	-0.45147094	0.43678254	4.191097	8.855185	Walking_Scroll
14:07:58.712	1.6424725	2.8396099	7.9849067	0.019457279	-0.38780597	-0.45147094	0.43678254	4.191097	8.855185	Walking_Scroll
14:07:58.735	1.6424725	2.8396099	7.9849067	0.019457279	-0.38780597	-0.45147094	0.43678254	4.191097	8.855185	Walking_Scroll
14:07:58.756	1.6424725	2.8396099	7.9849067	0.019457279	-0.38780597	-0.45147094	0.43678254	4.191097	8.855185	Walking_Scroll
14:07:58.777	0.42139238	4.168432	6.737489	-0.14120029	0.020252015	-0.40993214	0.5314168	3.9877665	8.94347	Walking_Scroll
14:07:58.798	0.42139238	4.168432	6.737489	-0.14120029	0.020252015	-0.40993214	0.5314168	3.9877665	8.94347	Walking_Scroll
14:07:58.819	0.42139238	4.168432	6.737489	-0.14120029	0.020252015	-0.40993214	0.5314168	3.9877665	8.94347	Walking_Scroll
14:07:58.841	0.42139238	4.168432	6.737489	-0.14120029	0.020252015	-0.40993214	0.5314168	3.9877665	8.94347	Walking_Scroll
14:07:58.862	0.42139238	4.168432	6.737489	-0.14120029	0.020252015	-0.40993214	0.5314168	3.9877665	8.94347	Walking_Scroll
14:07:58.884	0.42139238	4.168432	6.737489	-0.14120029	0.020252015	-0.40993214	0.5314168	3.9877665	8.94347	Walking_Scroll
14:07:58.905	0.42139238	4.168432	6.737489	-0.14120029	0.020252015	-0.40993214	0.5314168	3.9877665	8.94347	Walking_Scroll
14:07:58.926	0.42139238	4.168432	6.737489	-0.14120029	0.020252015	-0.40993214	0.5314168	3.9877665	8.94347	Walking_Scroll
14:07:58.950	0.05027977	4.908263	10.151725	0.20210598	0.13204037	-0.21017918	0.30164048	4.054203	8.924283	Walking_Scroll
14:07:58.972	0.05027977	4.908263	10.151725	0.20210598	0.13204037	-0.21017918	0.30164048	4.054203	8.924283	Walking_Scroll
14:07:58.994	0.05027977	4.908263	10.151725	0.20210598	0.13204037	-0.21017918	0.30164048	4.054203	8.924283	Walking_Scroll
14:07:59.016	0.05027977	4.908263	10.151725	0.20210598	0.13204037	-0.21017918	0.30164048	4.054203	8.924283	Walking_Scroll
14:07:59.037	0.05027977	4.908263	10.151725	0.20210598	0.13204037	-0.21017918	0.30164048	4.054203	8.924283	Walking_Scroll
14:07:59.058	0.05027977	4.908263	10.151725	0.20210598	0.13204037	-0.21017918	0.30164048	4.054203	8.924283	Walking_Scroll
14:07:59.079	0.05027977	4.908263	10.151725	0.20210598	0.13204037	-0.21017918	0.30164048	4.054203	8.924283	Walking_Scroll
14:07:59.101	0.05027977	4.908263	10.151725	0.20210598	0.13204037	-0.21017918	0.30164048	4.054203	8.924283	Walking_Scroll
14:07:59.122	0.05027977	4.908263	10.151725	0.20210598	0.13204037	-0.21017918	0.30164048	4.054203	8.924283	Walking_Scroll
14:07:59.143	-1.3048798	3.0886145	9.821315	0.026176797	0.2841458	-0.031195667	-0.39821205	4.257847	8.825107	Walking_Scroll
14:07:59.164	-1.3048798	3.0886145	9.821315	0.026176797	0.2841458	-0.031195667	-0.39821205	4.257847	8.825107	Walking_Scroll
14:07:59.185	-1.3048798	3.0886145	9.821315	0.026176797	0.2841458	-0.031195667	-0.39821205	4.257847	8.825107	Walking_Scroll
14:07:59.207	-1.3048798	3.0886145	9.821315	0.026176797	0.2841458	-0.031195667	-0.39821205	4.257847	8.825107	Walking_Scroll
14:07:59.228	-1.3048798	3.0886145	9.821315	0.026176797	0.2841458	-0.031195667	-0.39821205	4.257847	8.825107	Walking_Scroll
14:07:59.250	-1.3048798	3.0886145	9.821315	0.026176797	0.2841458	-0.031195667	-0.39821205	4.257847	8.825107	Walking_Scroll
14:07:59.272	-1.3048798	3.0886145	9.821315	0.026176797	0.2841458	-0.031195667	-0.39821205	4.257847	8.825107	Walking_Scroll
14:07:59.294	-1.3048798	3.0886145	9.821315	0.026176797	0.2841458	-0.031195667	-0.39821205	4.257847	8.825107	Walking_Scroll
14:07:59.317	-0.7015225	3.4429672	8.329682	0.009072571	0.04285403	0.05066028	-0.39887366	4.2431374	8.83216	Walking_Scroll
14:07:59.338	-0.7015225	3.4429672	8.329682	0.009072571	0.04285403	0.05066028	-0.39887366	4.2431374	8.83216	Walking_Scroll
14:07:59.359	-0.7015225	3.4429672	8.329682	0.009072571	0.04285403	0.05066028	-0.39887366	4.2431374	8.83216	Walking_Scroll
14:07:59.380	-0.7015225	3.4429672	8.329682	0.009072571	0.04285403	0.05066028	-0.39887366	4.2431374	8.83216	Walking_Scroll
14:07:59.401	-0.7015225	3.4429672	8.329682	0.009072571	0.04285403	0.05066028	-0.39887366	4.2431374	8.83216	Walking_Scroll
14:07:59.422	-0.7015225	3.4429672	8.329682	0.009072571	0.04285403	0.05066028	-0.39887366	4.2431374	8.83216	Walking_Scroll
14:07:59.443	-0.7015225	3.4429672	8.329682	0.009072571	0.04285403	0.05066028	-0.39887366	4.2431374	8.83216	Walking_Scroll
14:07:59.464	-0.7015225	3.4429672	8.329682	0.009072571	0.04285403	0.05066028	-0.39887366	4.2431374	8.83216	Walking_Scroll
14:07:59.487	-0.7015225	3.4429672	8.329682	0.009072571	0.04285403	0.05066028	-0.39887366	4.2431374	8.83216	Walking_Scroll
14:07:59.509	-1.1540405	4.72151	7.8747697	0.13368909	-0.05610614	-0.1887989	-0.5173636	4.3957334	8.751013	Walking_Scroll
14:07:59.531	-1.1540405	4.72151	7.8747697	0.13368909	-0.05610614	-0.1887989	-0.5173636	4.3957334	8.751013	Walking_Scroll
14:07:59.553	-1.1540405	4.72151	7.8747697	0.13368909	-0.05610614	-0.1887989	-0.5173636	4.3957334	8.751013	Walking_Scroll
14:07:59.574	-1.1540405	4.72151	7.8747697	0.13368909	-0.05610614	-0.1887989	-0.5173636	4.3957334	8.751013	Walking_Scroll
14:07:59.596	-1.1540405	4.72151	7.8747697	0.13368909	-0.05610614	-0.1887989	-0.5173636	4.3957334	8.751013	Walking_Scroll
14:07:59.619	-1.1540405	4.72151	7.8747697	0.13368909	-0.05610614	-0.1887989	-0.5173636	4.3957334	8.751013	Walking_Scroll
14:07:59.640	-1.1540405	4.72151	7.8747697	0.13368909	-0.05610614	-0.1887989	-0.5173636	4.3957334	8.751013	Walking_Scroll
14:07:59.662	-1.1540405	4.72151	7.8747697	0.13368909	-0.05610614	-0.1887989	-0.5173636	4.3957334	8.751013	Walking_Scroll
14:07:59.683	1.525153	5.054314	8.648121	0.048778813	-0.6895734	-0.16253169	-0.12126886	4.6902156	8.611477	Walking_Scroll
14:07:59.704	1.525153	5.054314	8.648121	0.048778813	-0.6895734	-0.16253169	-0.12126886	4.6902156	8.611477	Walking_Scroll
14:07:59.725	1.525153	5.054314	8.648121	0.048778813	-0.6895734	-0.16253169	-0.12126886	4.6902156	8.611477	Walking_Scroll
14:07:59.747	1.525153	5.054314	8.648121	0.048778813	-0.6895734	-0.16253169	-0.12126886	4.6902156	8.611477	Walking_Scroll
14:07:59.769	1.525153	5.054314	8.648121	0.048778813	-0.6895734	-0.16253169	-0.12126886	4.6902156	8.611477	Walking_Scroll
14:07:59.790	1.525153	5.054314	8.648121	0.048778813	-0.6895734	-0.16253169	-0.12126886	4.6902156	8.611477	Walking_Scroll
14:07:59.811	1.525153	5.054314	8.648121	0.048778813	-0.6895734	-0.16253169	-0.12126886	4.6902156	8.611477	Walking_Scroll
14:07:59.832	1.525153	5.054314	8.648121	0.048778813	-0.6895734	-0.16253169	-0.12126886	4.6902156	8.611477	Walking_Scroll
14:07:59.854	2.238647	3.057489	7.518023	-0.07217251	-0.5405223	-0.7220842	0.5880398	4.533641	8.675867	Walking_Scroll
14:07:59.877	2.238647	3.057489	7.518023	-0.07217251	-0.5405223	-0.7220842	0.5880398	4.533641	8.675867	Walking_Scroll
14:07:59.898	2.238647	3.057489	7.518023	-0.07217251	-0.5405223	-0.7220842	0.5880398	4.533641	8.675867	Walking_Scroll
14:07:59.920	2.238647	3.057489	7.518023	-0.07217251	-0.5405223	-0.7220842	0.5880398	4.533641	8.675867	Walking_Scroll
14:07:59.941	2.238647	3.057489	7.518023	-0.07217251	-0.5405223	-0.7220842	0.5880398	4.533641	8.675867	Walking_Scroll
14:07:59.963	2.238647	3.057489	7.518023	-0.07217251	-0.5405223	-0.7220842	0.5880398	4.533641	8.675867	Walking_Scroll
14:07:59.984	2.238647	3.057489	7.518023	-0.07217251	-0.5405223	-0.7220842	0.5880398	4.533641	8.675867	Walking_Scroll
14:08:00.005	2.238647	3.057489	7.518023	-0.07217251	-0.5405223	-0.7220842	0.5880398	4.533641	8.675867	Walking_Scroll
14:08:00.026	2.238647	3.057489	7.518023	-0.07217251	-0.5405223	-0.7220842	0.5880398	4.533641	8.675867	Walking_Scroll
14:08:00.048	0.9720756	4.486871	7.637737	-0.28047758	-0.17217053	-0.5925808	0.9007965	4.2621994	8.785932	Walking_Scroll
14:08:00.071	0.9720756	4.486871	7.637737	-0.28047758	-0.17217053	-0.5925808	0.9007965	4.2621994	8.785932	Walking_Scroll
14:08:00.092	0.9720756	4.486871	7.637737	-0.28047758	-0.17217053	-0.5925808	0.9007965	4.2621994	8.785932	Walking_Scroll
14:08:00.113	0.9720756	4.486871	7.637737	-0.28047758	-0.17217053	-0.5925808	0.9007965	4.2621994	8.785932	Walking_Scroll
14:08:00.134	0.9720756	4.486871	7.637737	-0.28047758	-0.17217053	-0.5925808	0.9007965	4.2621994	8.785932	Walking_Scroll
14:08:00.155	0.9720756	4.486871	7.637737	-0.28047758	-0.17217053	-0.5925808	0.9007965	4.2621994	8.785932	Walking_Scroll
14:08:00.179	0.9720756	4.486871	7.637737	-0.28047758	-0.17217053	-0.5925808	0.9007965	4.2621994	8.785932	Walking_Scroll
14:08:00.200	0.9720756	4.486871	7.637737	-0.28047758	-0.17217053	-0.5925808	0.9007965	4.2621994	8.785932	Walking_Scroll
14:08:00.221	1.1300977	5.0638914	9.905115	0.31572694	0.13814901	-0.65855426	0.701313	4.5191255	8.675022	Walking_Scroll
14:08:00.242	1.1300977	5.0638914	9.905115	0.31572694	0.13814901	-0.65855426	0.701313	4.5191255	8.675022	Walking_Scroll
14:08:00.263	1.1300977	5.0638914	9.905115	0.31572694	0.13814901	-0.65855426	0.701313	4.5191255	8.675022	Walking_Scroll
14:08:00.284	1.1300977	5.0638914	9.905115	0.31572694	0.13814901	-0.65855426	0.701313	4.5191255	8.675022	Walking_Scroll
14:08:00.305	1.1300977	5.0638914	9.905115	0.31572694	0.13814901	-0.65855426	0.701313	4.5191255	8.675022	Walking_Scroll
14:08:00.327	1.1300977	5.0638914	9.905115	0.31572694	0.13814901	-0.65855426	0.701313	4.5191255	8.675022	Walking_Scroll
14:08:00.349	1.1300977	5.0638914	9.905115	0.31572694	0.13814901	-0.65855426	0.701313	4.5191255	8.675022	Walking_Scroll
14:08:00.372	1.1300977	5.0638914	9.905115	0.31572694	0.13814901	-0.65855426	0.701313	4.5191255	8.675022	Walking_Scroll
14:08:00.394	-0.9313729	3.3831103	8.530801	0.22287542	0.1998464	-0.18146852	-0.04277853	4.735122	8.587616	Walking_Scroll
14:08:00.415	-0.9313729	3.3831103	8.530801	0.22287542	0.1998464	-0.18146852	-0.04277853	4.735122	8.587616	Walking_Scroll
14:08:00.437	-0.9313729	3.3831103	8.530801	0.22287542	0.1998464	-0.18146852	-0.04277853	4.735122	8.587616	Walking_Scroll
14:08:00.459	-0.9313729	3.3831103	8.530801	0.22287542	0.1998464	-0.18146852	-0.04277853	4.735122	8.587616	Walking_Scroll
14:08:00.480	-0.9313729	3.3831103	8.530801	0.22287542	0.1998464	-0.18146852	-0.04277853	4.735122	8.587616	Walking_Scroll
14:08:00.501	-0.9313729	3.3831103	8.530801	0.22287542	0.1998464	-0.18146852	-0.04277853	4.735122	8.587616	Walking_Scroll
14:08:00.523	-0.9313729	3.3831103	8.530801	0.22287542	0.1998464	-0.18146852	-0.04277853	4.735122	8.587616	Walking_Scroll
14:08:00.544	-0.9313729	3.3831103	8.530801	0.22287542	0.1998464	-0.18146852	-0.04277853	4.735122	8.587616	Walking_Scroll
14:08:00.565	-0.9313729	3.3831103	8.530801	0.22287542	0.1998464	-0.18146852	-0.04277853	4.735122	8.587616	Walking_Scroll
14:08:00.590	-0.4070267	3.9601305	6.5124273	-0.038574915	-0.07565383	-0.19735101	-0.19119361	4.524746	8.698301	Walking_Scroll
14:08:00.611	-0.4070267	3.9601305	6.5124273	-0.038574915	-0.07565383	-0.19735101	-0.19119361	4.524746	8.698301	Walking_Scroll
14:08:00.633	-0.4070267	3.9601305	6.5124273	-0.038574915	-0.07565383	-0.19735101	-0.19119361	4.524746	8.698301	Walking_Scroll
14:08:00.654	-0.4070267	3.9601305	6.5124273	-0.038574915	-0.07565383	-0.19735101	-0.19119361	4.524746	8.698301	Walking_Scroll
14:08:00.675	-0.4070267	3.9601305	6.5124273	-0.038574915	-0.07565383	-0.19735101	-0.19119361	4.524746	8.698301	Walking_Scroll
14:08:00.697	-0.4070267	3.9601305	6.5124273	-0.038574915	-0.07565383	-0.19735101	-0.19119361	4.524746	8.698301	Walking_Scroll
14:08:00.718	-0.4070267	3.9601305	6.5124273	-0.038574915	-0.07565383	-0.19735101	-0.19119361	4.524746	8.698301	Walking_Scroll
14:08:00.740	-0.4070267	3.9601305	6.5124273	-0.038574915	-0.07565383	-0.19735101	-0.19119361	4.524746	8.698301	Walking_Scroll
14:08:00.761	-0.5458947	4.975303	9.119793	0.055498328	-0.49165305	-0.2975329	0.0006260229	4.4936543	8.716503	Walking_Scroll
14:08:00.783	-0.5458947	4.975303	9.119793	0.055498328	-0.49165305	-0.2975329	0.0006260229	4.4936543	8.716503	Walking_Scroll
14:08:00.804	-0.5458947	4.975303	9.119793	0.055498328	-0.49165305	-0.2975329	0.0006260229	4.4936543	8.716503	Walking_Scroll
14:08:00.825	-0.5458947	4.975303	9.119793	0.055498328	-0.49165305	-0.2975329	0.0006260229	4.4936543	8.716503	Walking_Scroll
14:08:00.846	-0.5458947	4.975303	9.119793	0.055498328	-0.49165305	-0.2975329	0.0006260229	4.4936543	8.716503	Walking_Scroll
14:08:00.868	-0.5458947	4.975303	9.119793	0.055498328	-0.49165305	-0.2975329	0.0006260229	4.4936543	8.716503	Walking_Scroll
14:08:00.889	-0.5458947	4.975303	9.119793	0.055498328	-0.49165305	-0.2975329	0.0006260229	4.4936543	8.716503	Walking_Scroll
14:08:00.910	-0.5458947	4.975303	9.119793	0.055498328	-0.49165305	-0.2975329	0.0006260229	4.4936543	8.716503	Walking_Scroll
14:08:00.932	1.036721	3.3831103	11.67209	-0.9243295	-0.7970857	-0.4930098	0.50702906	4.386415	8.756291	Walking_Scroll
14:08:00.953	1.036721	3.3831103	11.67209	-0.9243295	-0.7970857	-0.4930098	0.50702906	4.386415	8.756291	Walking_Scroll
14:08:00.974	1.036721	3.3831103	11.67209	-0.9243295	-0.7970857	-0.4930098	0.50702906	4.386415	8.756291	Walking_Scroll
14:08:00.996	1.036721	3.3831103	11.67209	-0.9243295	-0.7970857	-0.4930098	0.50702906	4.386415	8.756291	Walking_Scroll
14:08:01.017	1.036721	3.3831103	11.67209	-0.9243295	-0.7970857	-0.4930098	0.50702906	4.386415	8.756291	Walking_Scroll
14:08:01.038	1.036721	3.3831103	11.67209	-0.9243295	-0.7970857	-0.4930098	0.50702906	4.386415	8.756291	Walking_Scroll
14:08:01.060	1.036721	3.3831103	11.67209	-0.9243295	-0.7970857	-0.4930098	0.50702906	4.386415	8.756291	Walking_Scroll
14:08:01.081	1.036721	3.3831103	11.67209	-0.9243295	-0.7970857	-0.4930098	0.50702906	4.386415	8.756291	Walking_Scroll
14:08:01.102	1.036721	3.3831103	11.67209	-0.9243295	-0.7970857	-0.4930098	0.50702906	4.386415	8.756291	Walking_Scroll
14:08:01.123	0.9696813	2.2458298	9.356826	-0.45396328	-0.23936571	-0.6646629	0.7814828	4.0587687	8.893034	Walking_Scroll
14:08:01.145	0.9696813	2.2458298	9.356826	-0.45396328	-0.23936571	-0.6646629	0.7814828	4.0587687	8.893034	Walking_Scroll
14:08:01.166	0.9696813	2.2458298	9.356826	-0.45396328	-0.23936571	-0.6646629	0.7814828	4.0587687	8.893034	Walking_Scroll
14:08:01.187	0.9696813	2.2458298	9.356826	-0.45396328	-0.23936571	-0.6646629	0.7814828	4.0587687	8.893034	Walking_Scroll
14:08:01.208	0.9696813	2.2458298	9.356826	-0.45396328	-0.23936571	-0.6646629	0.7814828	4.0587687	8.893034	Walking_Scroll
14:08:01.230	0.9696813	2.2458298	9.356826	-0.45396328	-0.23936571	-0.6646629	0.7814828	4.0587687	8.893034	Walking_Scroll
14:08:01.259	0.9696813	2.2458298	9.356826	-0.45396328	-0.23936571	-0.6646629	0.7814828	4.0587687	8.893034	Walking_Scroll
14:08:01.292	0.9912298	4.1373067	7.1780357	-0.19495642	-0.10925142	-0.6151829	0.9427238	4.0264773	8.892081	Walking_Scroll
14:08:01.313	0.9912298	4.1373067	7.1780357	-0.19495642	-0.10925142	-0.6151829	0.9427238	4.0264773	8.892081	Walking_Scroll
14:08:01.334	0.9912298	4.1373067	7.1780357	-0.19495642	-0.10925142	-0.6151829	0.9427238	4.0264773	8.892081	Walking_Scroll
14:08:01.355	0.9912298	4.1373067	7.1780357	-0.19495642	-0.10925142	-0.6151829	0.9427238	4.0264773	8.892081	Walking_Scroll
14:08:01.376	0.9912298	4.1373067	7.1780357	-0.19495642	-0.10925142	-0.6151829	0.9427238	4.0264773	8.892081	Walking_Scroll
14:08:01.398	0.9912298	4.1373067	7.1780357	-0.19495642	-0.10925142	-0.6151829	0.9427238	4.0264773	8.892081	Walking_Scroll
14:08:01.420	0.9912298	4.1373067	7.1780357	-0.19495642	-0.10925142	-0.6151829	0.9427238	4.0264773	8.892081	Walking_Scroll
14:08:01.443	0.9912298	4.1373067	7.1780357	-0.19495642	-0.10925142	-0.6151829	0.9427238	4.0264773	8.892081	Walking_Scroll
14:08:01.464	0.9912298	4.1373067	7.1780357	-0.19495642	-0.10925142	-0.6151829	0.9427238	4.0264773	8.892081	Walking_Scroll
14:08:01.487	1.1300977	5.1237483	9.419077	0.101313226	0.19190516	-0.47468385	0.64984703	4.101641	8.883952	Walking_Scroll
14:08:01.510	1.1300977	5.1237483	9.419077	0.101313226	0.19190516	-0.47468385	0.64984703	4.101641	8.883952	Walking_Scroll
14:08:01.532	1.1300977	5.1237483	9.419077	0.101313226	0.19190516	-0.47468385	0.64984703	4.101641	8.883952	Walking_Scroll
14:08:01.553	1.1300977	5.1237483	9.419077	0.101313226	0.19190516	-0.47468385	0.64984703	4.101641	8.883952	Walking_Scroll
14:08:01.574	1.1300977	5.1237483	9.419077	0.101313226	0.19190516	-0.47468385	0.64984703	4.101641	8.883952	Walking_Scroll
14:08:01.595	1.1300977	5.1237483	9.419077	0.101313226	0.19190516	-0.47468385	0.64984703	4.101641	8.883952	Walking_Scroll
14:08:01.617	1.1300977	5.1237483	9.419077	0.101313226	0.19190516	-0.47468385	0.64984703	4.101641	8.883952	Walking_Scroll
14:08:01.638	1.1300977	5.1237483	9.419077	0.101313226	0.19190516	-0.47468385	0.64984703	4.101641	8.883952	Walking_Scroll
14:08:01.659	-1.2593886	2.885101	9.912297	0.014570358	0.30125004	-0.4087104	-0.16362317	4.152117	8.882764	Walking_Scroll
14:08:01.680	-1.2593886	2.885101	9.912297	0.014570358	0.30125004	-0.4087104	-0.16362317	4.152117	8.882764	Walking_Scroll
14:08:01.702	-1.2593886	2.885101	9.912297	0.014570358	0.30125004	-0.4087104	-0.16362317	4.152117	8.882764	Walking_Scroll
14:08:01.723	-1.2593886	2.885101	9.912297	0.014570358	0.30125004	-0.4087104	-0.16362317	4.152117	8.882764	Walking_Scroll
14:08:01.744	-1.2593886	2.885101	9.912297	0.014570358	0.30125004	-0.4087104	-0.16362317	4.152117	8.882764	Walking_Scroll
14:08:01.766	-1.2593886	2.885101	9.912297	0.014570358	0.30125004	-0.4087104	-0.16362317	4.152117	8.882764	Walking_Scroll
14:08:01.787	-1.2593886	2.885101	9.912297	0.014570358	0.30125004	-0.4087104	-0.16362317	4.152117	8.882764	Walking_Scroll
14:08:01.809	-1.2593886	2.885101	9.912297	0.014570358	0.30125004	-0.4087104	-0.16362317	4.152117	8.882764	Walking_Scroll
14:08:01.830	-0.6057515	3.1652312	9.0838785	0.082376406	-0.01884336	-0.08067575	-0.3044079	4.202918	8.855121	Walking_Scroll
14:08:01.851	-0.6057515	3.1652312	9.0838785	0.082376406	-0.01884336	-0.08067575	-0.3044079	4.202918	8.855121	Walking_Scroll
14:08:01.872	-0.6057515	3.1652312	9.0838785	0.082376406	-0.01884336	-0.08067575	-0.3044079	4.202918	8.855121	Walking_Scroll
14:08:01.894	-0.6057515	3.1652312	9.0838785	0.082376406	-0.01884336	-0.08067575	-0.3044079	4.202918	8.855121	Walking_Scroll
14:08:01.915	-0.6057515	3.1652312	9.0838785	0.082376406	-0.01884336	-0.08067575	-0.3044079	4.202918	8.855121	Walking_Scroll
14:08:01.936	-0.6057515	3.1652312	9.0838785	0.082376406	-0.01884336	-0.08067575	-0.3044079	4.202918	8.855121	Walking_Scroll
14:08:01.957	-0.6057515	3.1652312	9.0838785	0.082376406	-0.01884336	-0.08067575	-0.3044079	4.202918	8.855121	Walking_Scroll
14:08:01.978	-0.6057515	3.1652312	9.0838785	0.082376406	-0.01884336	-0.08067575	-0.3044079	4.202918	8.855121	Walking_Scroll
14:08:01.998	-0.6057515	3.1652312	9.0838785	0.082376406	-0.01884336	-0.08067575	-0.3044079	4.202918	8.855121	Walking_Scroll
14:08:02.019	-0.8643332	4.62095	8.597841	-0.06239866	-0.346878	-0.24377678	-0.23887964	4.3988695	8.761462	Walking_Scroll
14:08:02.041	-0.8643332	4.62095	8.597841	-0.06239866	-0.346878	-0.24377678	-0.23887964	4.3988695	8.761462	Walking_Scroll
14:08:02.063	-0.8643332	4.62095	8.597841	-0.06239866	-0.346878	-0.24377678	-0.23887964	4.3988695	8.761462	Walking_Scroll
14:08:02.084	-0.8643332	4.62095	8.597841	-0.06239866	-0.346878	-0.24377678	-0.23887964	4.3988695	8.761462	Walking_Scroll
14:08:02.105	-0.8643332	4.62095	8.597841	-0.06239866	-0.346878	-0.24377678	-0.23887964	4.3988695	8.761462	Walking_Scroll
14:08:02.126	-0.8643332	4.62095	8.597841	-0.06239866	-0.346878	-0.24377678	-0.23887964	4.3988695	8.761462	Walking_Scroll
14:08:02.147	-0.8643332	4.62095	8.597841	-0.06239866	-0.346878	-0.24377678	-0.23887964	4.3988695	8.761462	Walking_Scroll
14:08:02.168	-0.8643332	4.62095	8.597841	-0.06239866	-0.346878	-0.24377678	-0.23887964	4.3988695	8.761462	Walking_Scroll
14:08:02.190	-0.50998056	5.724711	7.4629545	0.21004725	-0.22653754	-0.090449594	0.114748515	4.6594434	8.628254	Walking_Scroll
14:08:02.211	-0.50998056	5.724711	7.4629545	0.21004725	-0.22653754	-0.090449594	0.114748515	4.6594434	8.628254	Walking_Scroll
14:08:02.232	-0.50998056	5.724711	7.4629545	0.21004725	-0.22653754	-0.090449594	0.114748515	4.6594434	8.628254	Walking_Scroll
14:08:02.253	-0.50998056	5.724711	7.4629545	0.21004725	-0.22653754	-0.090449594	0.114748515	4.6594434	8.628254	Walking_Scroll
14:08:02.279	-0.50998056	5.724711	7.4629545	0.21004725	-0.22653754	-0.090449594	0.114748515	4.6594434	8.628254	Walking_Scroll
14:08:02.301	-0.50998056	5.724711	7.4629545	0.21004725	-0.22653754	-0.090449594	0.114748515	4.6594434	8.628254	Walking_Scroll
14:08:02.322	-0.50998056	5.724711	7.4629545	0.21004725	-0.22653754	-0.090449594	0.114748515	4.6594434	8.628254	Walking_Scroll
14:08:02.343	-0.50998056	5.724711	7.4629545	0.21004725	-0.22653754	-0.090449594	0.114748515	4.6594434	8.628254	Walking_Scroll
14:08:02.365	-0.50998056	5.724711	7.4629545	0.21004725	-0.22653754	-0.090449594	0.114748515	4.6594434	8.628254	Walking_Scroll
14:08:02.386	2.52596	3.1700199	8.480521	0.46477804	0.11310353	-0.36228463	0.7133757	4.426398	8.7217245	Walking_Scroll
14:08:02.408	2.52596	3.1700199	8.480521	0.46477804	0.11310353	-0.36228463	0.7133757	4.426398	8.7217245	Walking_Scroll
14:08:02.429	2.52596	3.1700199	8.480521	0.46477804	0.11310353	-0.36228463	0.7133757	4.426398	8.7217245	Walking_Scroll
14:08:02.450	2.52596	3.1700199	8.480521	0.46477804	0.11310353	-0.36228463	0.7133757	4.426398	8.7217245	Walking_Scroll
14:08:02.472	2.52596	3.1700199	8.480521	0.46477804	0.11310353	-0.36228463	0.7133757	4.426398	8.7217245	Walking_Scroll
14:08:02.493	2.52596	3.1700199	8.480521	0.46477804	0.11310353	-0.36228463	0.7133757	4.426398	8.7217245	Walking_Scroll
14:08:02.514	2.52596	3.1700199	8.480521	0.46477804	0.11310353	-0.36228463	0.7133757	4.426398	8.7217245	Walking_Scroll
14:08:02.536	2.52596	3.1700199	8.480521	0.46477804	0.11310353	-0.36228463	0.7133757	4.426398	8.7217245	Walking_Scroll
14:08:02.557	1.690358	4.7334814	7.024802	0.017624684	-0.3401585	-0.5999112	0.95398635	4.21039	8.805275	Walking_Scroll
14:08:02.578	1.690358	4.7334814	7.024802	0.017624684	-0.3401585	-0.5999112	0.95398635	4.21039	8.805275	Walking_Scroll
14:08:02.600	1.690358	4.7334814	7.024802	0.017624684	-0.3401585	-0.5999112	0.95398635	4.21039	8.805275	Walking_Scroll
14:08:02.621	1.690358	4.7334814	7.024802	0.017624684	-0.3401585	-0.5999112	0.95398635	4.21039	8.805275	Walking_Scroll
14:08:02.642	1.690358	4.7334814	7.024802	0.017624684	-0.3401585	-0.5999112	0.95398635	4.21039	8.805275	Walking_Scroll
14:08:02.681	1.690358	4.7334814	7.024802	0.017624684	-0.3401585	-0.5999112	0.95398635	4.21039	8.805275	Walking_Scroll
14:08:02.715	1.690358	4.7334814	7.024802	0.017624684	-0.3401585	-0.5999112	0.95398635	4.21039	8.805275	Walking_Scroll
14:08:02.748	0.6488485	4.790944	8.540379	0.03717237	-0.08848199	-0.6139611	0.8645431	4.2719936	8.784816	Walking_Scroll
14:08:02.783	0.6488485	4.790944	8.540379	0.03717237	-0.08848199	-0.6139611	0.8645431	4.2719936	8.784816	Walking_Scroll
14:08:02.816	0.6488485	4.790944	8.540379	0.03717237	-0.08848199	-0.6139611	0.8645431	4.2719936	8.784816	Walking_Scroll
14:08:02.851	0.6488485	4.790944	8.540379	0.03717237	-0.08848199	-0.6139611	0.8645431	4.2719936	8.784816	Walking_Scroll
14:08:02.884	0.6488485	4.790944	8.540379	0.03717237	-0.08848199	-0.6139611	0.8645431	4.2719936	8.784816	Walking_Scroll
14:08:02.918	-1.2474172	4.5850363	9.431048	-0.032466266	-0.08603854	-0.67321503	0.18842751	4.67582	8.618095	Walking_Scroll
14:08:02.941	-1.2474172	4.5850363	9.431048	-0.032466266	-0.08603854	-0.67321503	0.18842751	4.67582	8.618095	Walking_Scroll
14:08:02.964	-1.2474172	4.5850363	9.431048	-0.032466266	-0.08603854	-0.67321503	0.18842751	4.67582	8.618095	Walking_Scroll
14:08:02.987	-1.2474172	4.5850363	9.431048	-0.032466266	-0.08603854	-0.67321503	0.18842751	4.67582	8.618095	Walking_Scroll
14:08:03.010	-1.2474172	4.5850363	9.431048	-0.032466266	-0.08603854	-0.67321503	0.18842751	4.67582	8.618095	Walking_Scroll
14:08:03.031	-1.2474172	4.5850363	9.431048	-0.032466266	-0.08603854	-0.67321503	0.18842751	4.67582	8.618095	Walking_Scroll
14:08:03.052	-1.2474172	4.5850363	9.431048	-0.032466266	-0.08603854	-0.67321503	0.18842751	4.67582	8.618095	Walking_Scroll
14:08:03.073	-1.2474172	4.5850363	9.431048	-0.032466266	-0.08603854	-0.67321503	0.18842751	4.67582	8.618095	Walking_Scroll
14:08:03.094	-0.9026416	3.2993107	8.356019	-0.24077132	-0.11230574	-0.2449985	-0.1446002	4.7253857	8.5918665	Walking_Scroll
14:08:03.115	-0.9026416	3.2993107	8.356019	-0.24077132	-0.11230574	-0.2449985	-0.1446002	4.7253857	8.5918665	Walking_Scroll
14:08:03.136	-0.9026416	3.2993107	8.356019	-0.24077132	-0.11230574	-0.2449985	-0.1446002	4.7253857	8.5918665	Walking_Scroll
14:08:03.159	-0.9026416	3.2993107	8.356019	-0.24077132	-0.11230574	-0.2449985	-0.1446002	4.7253857	8.5918665	Walking_Scroll
14:08:03.180	-0.9026416	3.2993107	8.356019	-0.24077132	-0.11230574	-0.2449985	-0.1446002	4.7253857	8.5918665	Walking_Scroll
14:08:03.202	-0.9026416	3.2993107	8.356019	-0.24077132	-0.11230574	-0.2449985	-0.1446002	4.7253857	8.5918665	Walking_Scroll
14:08:03.223	-0.9026416	3.2993107	8.356019	-0.24077132	-0.11230574	-0.2449985	-0.1446002	4.7253857	8.5918665	Walking_Scroll
14:08:03.244	-0.9026416	3.2993107	8.356019	-0.24077132	-0.11230574	-0.2449985	-0.1446002	4.7253857	8.5918665	Walking_Scroll
14:08:03.265	-0.9026416	3.2993107	8.356019	-0.24077132	-0.11230574	-0.2449985	-0.1446002	4.7253857	8.5918665	Walking_Scroll
14:08:03.288	-0.44772938	4.740664	7.4797144	0.00662911	-0.33160636	-0.33785	-0.18953663	4.682694	8.614335	Walking_Scroll
14:08:03.310	-0.44772938	4.740664	7.4797144	0.00662911	-0.33160636	-0.33785	-0.18953663	4.682694	8.614335	Walking_Scroll
14:08:03.331	-0.44772938	4.740664	7.4797144	0.00662911	-0.33160636	-0.33785	-0.18953663	4.682694	8.614335	Walking_Scroll
14:08:03.352	-0.44772938	4.740664	7.4797144	0.00662911	-0.33160636	-0.33785	-0.18953663	4.682694	8.614335	Walking_Scroll
14:08:03.374	-0.44772938	4.740664	7.4797144	0.00662911	-0.33160636	-0.33785	-0.18953663	4.682694	8.614335	Walking_Scroll
14:08:03.395	-0.44772938	4.740664	7.4797144	0.00662911	-0.33160636	-0.33785	-0.18953663	4.682694	8.614335	Walking_Scroll
14:08:03.417	-0.44772938	4.740664	7.4797144	0.00662911	-0.33160636	-0.33785	-0.18953663	4.682694	8.614335	Walking_Scroll
14:08:03.439	-0.44772938	4.740664	7.4797144	0.00662911	-0.33160636	-0.33785	-0.18953663	4.682694	8.614335	Walking_Scroll
14:08:03.460	-0.62251145	4.9705143	8.703189	0.1300239	-0.251583	-0.14237314	0.030859541	4.790387	8.556961	Walking_Scroll
14:08:03.482	-0.62251145	4.9705143	8.703189	0.1300239	-0.251583	-0.14237314	0.030859541	4.790387	8.556961	Walking_Scroll
14:08:03.504	-0.62251145	4.9705143	8.703189	0.1300239	-0.251583	-0.14237314	0.030859541	4.790387	8.556961	Walking_Scroll
14:08:03.526	-0.62251145	4.9705143	8.703189	0.1300239	-0.251583	-0.14237314	0.030859541	4.790387	8.556961	Walking_Scroll
14:08:03.547	-0.62251145	4.9705143	8.703189	0.1300239	-0.251583	-0.14237314	0.030859541	4.790387	8.556961	Walking_Scroll
14:08:03.568	-0.62251145	4.9705143	8.703189	0.1300239	-0.251583	-0.14237314	0.030859541	4.790387	8.556961	Walking_Scroll
14:08:03.590	-0.62251145	4.9705143	8.703189	0.1300239	-0.251583	-0.14237314	0.030859541	4.790387	8.556961	Walking_Scroll
14:08:03.611	-0.62251145	4.9705143	8.703189	0.1300239	-0.251583	-0.14237314	0.030859541	4.790387	8.556961	Walking_Scroll
14:08:03.632	1.3144568	3.605778	10.108628	0.21737762	-0.14407074	-0.36594984	0.42977425	4.575058	8.663399	Walking_Scroll
14:08:03.654	1.3144568	3.605778	10.108628	0.21737762	-0.14407074	-0.36594984	0.42977425	4.575058	8.663399	Walking_Scroll
14:08:03.675	1.3144568	3.605778	10.108628	0.21737762	-0.14407074	-0.36594984	0.42977425	4.575058	8.663399	Walking_Scroll
14:08:03.696	1.3144568	3.605778	10.108628	0.21737762	-0.14407074	-0.36594984	0.42977425	4.575058	8.663399	Walking_Scroll
14:08:03.718	1.3144568	3.605778	10.108628	0.21737762	-0.14407074	-0.36594984	0.42977425	4.575058	8.663399	Walking_Scroll
14:08:03.739	1.3144568	3.605778	10.108628	0.21737762	-0.14407074	-0.36594984	0.42977425	4.575058	8.663399	Walking_Scroll
14:08:03.760	1.3144568	3.605778	10.108628	0.21737762	-0.14407074	-0.36594984	0.42977425	4.575058	8.663399	Walking_Scroll
14:08:03.781	1.3144568	3.605778	10.108628	0.21737762	-0.14407074	-0.36594984	0.42977425	4.575058	8.663399	Walking_Scroll
14:08:03.802	1.3144568	3.605778	10.108628	0.21737762	-0.14407074	-0.36594984	0.42977425	4.575058	8.663399	Walking_Scroll
14:08:03.823	0.9074302	4.2618093	6.996071	0.13368909	-0.35970616	-0.52416396	0.61250407	4.5739574	8.652984	Walking_Scroll
14:08:03.845	0.9074302	4.2618093	6.996071	0.13368909	-0.35970616	-0.52416396	0.61250407	4.5739574	8.652984	Walking_Scroll
14:08:03.867	0.9074302	4.2618093	6.996071	0.13368909	-0.35970616	-0.52416396	0.61250407	4.5739574	8.652984	Walking_Scroll
14:08:03.903	0.9074302	4.2618093	6.996071	0.13368909	-0.35970616	-0.52416396	0.61250407	4.5739574	8.652984	Walking_Scroll
14:08:03.937	0.9074302	4.2618093	6.996071	0.13368909	-0.35970616	-0.52416396	0.61250407	4.5739574	8.652984	Walking_Scroll
14:08:03.970	0.9074302	4.2618093	6.996071	0.13368909	-0.35970616	-0.52416396	0.61250407	4.5739574	8.652984	Walking_Scroll
14:08:04.005	0.41181526	5.166845	8.011244	-0.1302047	-0.040834513	-0.4190951	0.48413396	4.547707	8.674925	Walking_Scroll
14:08:04.039	0.41181526	5.166845	8.011244	-0.1302047	-0.040834513	-0.4190951	0.48413396	4.547707	8.674925	Walking_Scroll
14:08:04.073	0.41181526	5.166845	8.011244	-0.1302047	-0.040834513	-0.4190951	0.48413396	4.547707	8.674925	Walking_Scroll
14:08:04.107	0.41181526	5.166845	8.011244	-0.1302047	-0.040834513	-0.4190951	0.48413396	4.547707	8.674925	Walking_Scroll
14:08:04.139	0.41181526	5.166845	8.011244	-0.1302047	-0.040834513	-0.4190951	0.48413396	4.547707	8.674925	Walking_Scroll
14:08:04.162	0.41181526	5.166845	8.011244	-0.1302047	-0.040834513	-0.4190951	0.48413396	4.547707	8.674925	Walking_Scroll
14:08:04.185	-0.88588166	5.3966956	8.353624	0.1104762	0.13753815	-0.47101864	-0.11917663	4.7471995	8.580223	Walking_Scroll
14:08:04.209	-0.88588166	5.3966956	8.353624	0.1104762	0.13753815	-0.47101864	-0.11917663	4.7471995	8.580223	Walking_Scroll
14:08:04.232	-0.88588166	5.3966956	8.353624	0.1104762	0.13753815	-0.47101864	-0.11917663	4.7471995	8.580223	Walking_Scroll
14:08:04.255	-0.88588166	5.3966956	8.353624	0.1104762	0.13753815	-0.47101864	-0.11917663	4.7471995	8.580223	Walking_Scroll
14:08:04.278	-0.88588166	5.3966956	8.353624	0.1104762	0.13753815	-0.47101864	-0.11917663	4.7471995	8.580223	Walking_Scroll
14:08:04.301	-0.88588166	5.3966956	8.353624	0.1104762	0.13753815	-0.47101864	-0.11917663	4.7471995	8.580223	Walking_Scroll
14:08:04.323	-0.88588166	5.3966956	8.353624	0.1104762	0.13753815	-0.47101864	-0.11917663	4.7471995	8.580223	Walking_Scroll
14:08:04.346	-0.88588166	5.3966956	8.353624	0.1104762	0.13753815	-0.47101864	-0.11917663	4.7471995	8.580223	Walking_Scroll
14:08:04.369	-1.1540405	3.4908526	7.4222517	0.29373577	-0.401245	0.02194961	-0.53018445	4.761662	8.556624	Walking_Scroll
14:08:04.392	-1.1540405	3.4908526	7.4222517	0.29373577	-0.401245	0.02194961	-0.53018445	4.761662	8.556624	Walking_Scroll
14:08:04.413	-1.1540405	3.4908526	7.4222517	0.29373577	-0.401245	0.02194961	-0.53018445	4.761662	8.556624	Walking_Scroll
14:08:04.434	-1.1540405	3.4908526	7.4222517	0.29373577	-0.401245	0.02194961	-0.53018445	4.761662	8.556624	Walking_Scroll
14:08:04.455	-1.1540405	3.4908526	7.4222517	0.29373577	-0.401245	0.02194961	-0.53018445	4.761662	8.556624	Walking_Scroll
14:08:04.476	-1.1540405	3.4908526	7.4222517	0.29373577	-0.401245	0.02194961	-0.53018445	4.761662	8.556624	Walking_Scroll
14:08:04.497	-1.1540405	3.4908526	7.4222517	0.29373577	-0.401245	0.02194961	-0.53018445	4.761662	8.556624	Walking_Scroll
14:08:04.518	-1.1540405	3.4908526	7.4222517	0.29373577	-0.401245	0.02194961	-0.53018445	4.761662	8.556624	Walking_Scroll
14:08:04.540	-0.25139886	4.7358756	6.8093176	0.09337197	-0.27051982	-0.047689028	-0.48979333	4.7188377	8.582717	Walking_Scroll
14:08:04.561	-0.25139886	4.7358756	6.8093176	0.09337197	-0.27051982	-0.047689028	-0.48979333	4.7188377	8.582717	Walking_Scroll
14:08:04.583	-0.25139886	4.7358756	6.8093176	0.09337197	-0.27051982	-0.047689028	-0.48979333	4.7188377	8.582717	Walking_Scroll
14:08:04.605	-0.25139886	4.7358756	6.8093176	0.09337197	-0.27051982	-0.047689028	-0.48979333	4.7188377	8.582717	Walking_Scroll
14:08:04.626	-0.25139886	4.7358756	6.8093176	0.09337197	-0.27051982	-0.047689028	-0.48979333	4.7188377	8.582717	Walking_Scroll
14:08:04.647	-0.25139886	4.7358756	6.8093176	0.09337197	-0.27051982	-0.047689028	-0.48979333	4.7188377	8.582717	Walking_Scroll
14:08:04.668	-0.25139886	4.7358756	6.8093176	0.09337197	-0.27051982	-0.047689028	-0.48979333	4.7188377	8.582717	Walking_Scroll
14:08:04.690	-0.25139886	4.7358756	6.8093176	0.09337197	-0.27051982	-0.047689028	-0.48979333	4.7188377	8.582717	Walking_Scroll
14:08:04.713	-0.28731298	5.0567083	8.48531	-0.0031447343	-0.45866635	-0.088617	-0.107201606	4.903108	8.492255	Walking_Scroll
14:08:04.735	-0.28731298	5.0567083	8.48531	-0.0031447343	-0.45866635	-0.088617	-0.107201606	4.903108	8.492255	Walking_Scroll
14:08:04.756	-0.28731298	5.0567083	8.48531	-0.0031447343	-0.45866635	-0.088617	-0.107201606	4.903108	8.492255	Walking_Scroll
14:08:04.777	-0.28731298	5.0567083	8.48531	-0.0031447343	-0.45866635	-0.088617	-0.107201606	4.903108	8.492255	Walking_Scroll
14:08:04.800	-0.28731298	5.0567083	8.48531	-0.0031447343	-0.45866635	-0.088617	-0.107201606	4.903108	8.492255	Walking_Scroll
14:08:04.821	-0.28731298	5.0567083	8.48531	-0.0031447343	-0.45866635	-0.088617	-0.107201606	4.903108	8.492255	Walking_Scroll
14:08:04.843	-0.28731298	5.0567083	8.48531	-0.0031447343	-0.45866635	-0.088617	-0.107201606	4.903108	8.492255	Walking_Scroll
14:08:04.864	-0.28731298	5.0567083	8.48531	-0.0031447343	-0.45866635	-0.088617	-0.107201606	4.903108	8.492255	Walking_Scroll
14:08:04.885	-0.28731298	5.0567083	8.48531	-0.0031447343	-0.45866635	-0.088617	-0.107201606	4.903108	8.492255	Walking_Scroll
14:08:04.907	2.0183737	4.1397014	9.964972	-0.06606386	-0.4281231	-0.34762388	0.46739733	4.6256223	8.634553	Walking_Scroll
14:08:04.930	2.0183737	4.1397014	9.964972	-0.06606386	-0.4281231	-0.34762388	0.46739733	4.6256223	8.634553	Walking_Scroll
14:08:04.951	2.0183737	4.1397014	9.964972	-0.06606386	-0.4281231	-0.34762388	0.46739733	4.6256223	8.634553	Walking_Scroll
14:08:04.973	2.0183737	4.1397014	9.964972	-0.06606386	-0.4281231	-0.34762388	0.46739733	4.6256223	8.634553	Walking_Scroll
14:08:04.996	2.0183737	4.1397014	9.964972	-0.06606386	-0.4281231	-0.34762388	0.46739733	4.6256223	8.634553	Walking_Scroll
14:08:05.018	2.0183737	4.1397014	9.964972	-0.06606386	-0.4281231	-0.34762388	0.46739733	4.6256223	8.634553	Walking_Scroll
14:08:05.039	2.0183737	4.1397014	9.964972	-0.06606386	-0.4281231	-0.34762388	0.46739733	4.6256223	8.634553	Walking_Scroll
14:08:05.061	2.0183737	4.1397014	9.964972	-0.06606386	-0.4281231	-0.34762388	0.46739733	4.6256223	8.634553	Walking_Scroll
14:08:05.083	0.7733508	3.921822	7.395915	-0.057511743	-0.39147115	-0.582807	0.8039741	4.502871	8.674569	Walking_Scroll
14:08:05.104	0.7733508	3.921822	7.395915	-0.057511743	-0.39147115	-0.582807	0.8039741	4.502871	8.674569	Walking_Scroll
14:08:05.126	0.7733508	3.921822	7.395915	-0.057511743	-0.39147115	-0.582807	0.8039741	4.502871	8.674569	Walking_Scroll
14:08:05.148	0.7733508	3.921822	7.395915	-0.057511743	-0.39147115	-0.582807	0.8039741	4.502871	8.674569	Walking_Scroll
14:08:05.169	0.7733508	3.921822	7.395915	-0.057511743	-0.39147115	-0.582807	0.8039741	4.502871	8.674569	Walking_Scroll
14:08:05.191	0.7733508	3.921822	7.395915	-0.057511743	-0.39147115	-0.582807	0.8039741	4.502871	8.674569	Walking_Scroll
14:08:05.212	0.7733508	3.921822	7.395915	-0.057511743	-0.39147115	-0.582807	0.8039741	4.502871	8.674569	Walking_Scroll
14:08:05.233	0.7733508	3.921822	7.395915	-0.057511743	-0.39147115	-0.582807	0.8039741	4.502871	8.674569	Walking_Scroll
14:08:05.255	0.84039044	4.6688356	8.353624	-0.15341759	-0.09886671	-0.573644	0.78359616	4.3558407	8.75117	Walking_Scroll
14:08:05.278	0.84039044	4.6688356	8.353624	-0.15341759	-0.09886671	-0.573644	0.78359616	4.3558407	8.75117	Walking_Scroll
14:08:05.299	0.84039044	4.6688356	8.353624	-0.15341759	-0.09886671	-0.573644	0.78359616	4.3558407	8.75117	Walking_Scroll
14:08:05.321	0.84039044	4.6688356	8.353624	-0.15341759	-0.09886671	-0.573644	0.78359616	4.3558407	8.75117	Walking_Scroll
14:08:05.343	0.84039044	4.6688356	8.353624	-0.15341759	-0.09886671	-0.573644	0.78359616	4.3558407	8.75117	Walking_Scroll
14:08:05.365	0.84039044	4.6688356	8.353624	-0.15341759	-0.09886671	-0.573644	0.78359616	4.3558407	8.75117	Walking_Scroll
14:08:05.386	0.84039044	4.6688356	8.353624	-0.15341759	-0.09886671	-0.573644	0.78359616	4.3558407	8.75117	Walking_Scroll
14:08:05.407	0.84039044	4.6688356	8.353624	-0.15341759	-0.09886671	-0.573644	0.78359616	4.3558407	8.75117	Walking_Scroll
14:08:05.429	0.5363176	5.401484	9.165284	0.3389398	0.14120334	-0.62495667	0.44332793	4.670926	8.611404	Walking_Scroll
14:08:05.450	0.5363176	5.401484	9.165284	0.3389398	0.14120334	-0.62495667	0.44332793	4.670926	8.611404	Walking_Scroll
14:08:05.473	0.5363176	5.401484	9.165284	0.3389398	0.14120334	-0.62495667	0.44332793	4.670926	8.611404	Walking_Scroll
14:08:05.494	0.5363176	5.401484	9.165284	0.3389398	0.14120334	-0.62495667	0.44332793	4.670926	8.611404	Walking_Scroll
14:08:05.516	0.5363176	5.401484	9.165284	0.3389398	0.14120334	-0.62495667	0.44332793	4.670926	8.611404	Walking_Scroll
14:08:05.537	0.5363176	5.401484	9.165284	0.3389398	0.14120334	-0.62495667	0.44332793	4.670926	8.611404	Walking_Scroll
14:08:05.561	0.5363176	5.401484	9.165284	0.3389398	0.14120334	-0.62495667	0.44332793	4.670926	8.611404	Walking_Scroll
14:08:05.583	0.5363176	5.401484	9.165284	0.3389398	0.14120334	-0.62495667	0.44332793	4.670926	8.611404	Walking_Scroll
14:08:05.604	0.5363176	5.401484	9.165284	0.3389398	0.14120334	-0.62495667	0.44332793	4.670926	8.611404	Walking_Scroll
14:08:05.626	-1.6975409	3.6728175	9.052753	0.21554503	0.22916792	-0.08189748	-0.27956352	4.7915835	8.55178	Walking_Scroll
14:08:05.648	-1.6975409	3.6728175	9.052753	0.21554503	0.22916792	-0.08189748	-0.27956352	4.7915835	8.55178	Walking_Scroll
14:08:05.669	-1.6975409	3.6728175	9.052753	0.21554503	0.22916792	-0.08189748	-0.27956352	4.7915835	8.55178	Walking_Scroll
14:08:05.691	-1.6975409	3.6728175	9.052753	0.21554503	0.22916792	-0.08189748	-0.27956352	4.7915835	8.55178	Walking_Scroll
14:08:05.712	-1.6975409	3.6728175	9.052753	0.21554503	0.22916792	-0.08189748	-0.27956352	4.7915835	8.55178	Walking_Scroll
14:08:05.733	-1.6975409	3.6728175	9.052753	0.21554503	0.22916792	-0.08189748	-0.27956352	4.7915835	8.55178	Walking_Scroll
14:08:05.755	-1.6975409	3.6728175	9.052753	0.21554503	0.22916792	-0.08189748	-0.27956352	4.7915835	8.55178	Walking_Scroll
14:08:05.776	-1.6975409	3.6728175	9.052753	0.21554503	0.22916792	-0.08189748	-0.27956352	4.7915835	8.55178	Walking_Scroll
14:08:05.798	-0.5243462	4.173221	7.101419	0.23142752	0.0037586538	0.14106832	-0.31114084	4.885096	8.49761	Walking_Scroll
14:08:05.819	-0.5243462	4.173221	7.101419	0.23142752	0.0037586538	0.14106832	-0.31114084	4.885096	8.49761	Walking_Scroll
14:08:05.840	-0.5243462	4.173221	7.101419	0.23142752	0.0037586538	0.14106832	-0.31114084	4.885096	8.49761	Walking_Scroll
14:08:05.863	-0.5243462	4.173221	7.101419	0.23142752	0.0037586538	0.14106832	-0.31114084	4.885096	8.49761	Walking_Scroll
14:08:05.884	-0.5243462	4.173221	7.101419	0.23142752	0.0037586538	0.14106832	-0.31114084	4.885096	8.49761	Walking_Scroll
14:08:05.906	-0.5243462	4.173221	7.101419	0.23142752	0.0037586538	0.14106832	-0.31114084	4.885096	8.49761	Walking_Scroll
14:08:05.927	-0.5243462	4.173221	7.101419	0.23142752	0.0037586538	0.14106832	-0.31114084	4.885096	8.49761	Walking_Scroll
14:08:05.949	-0.5243462	4.173221	7.101419	0.23142752	0.0037586538	0.14106832	-0.31114084	4.885096	8.49761	Walking_Scroll
14:08:05.970	-0.61293435	5.4134555	8.466156	0.010905167	-0.2375331	0.0695971	-0.29906574	4.968133	8.449766	Walking_Scroll
14:08:05.991	-0.61293435	5.4134555	8.466156	0.010905167	-0.2375331	0.0695971	-0.29906574	4.968133	8.449766	Walking_Scroll
14:08:06.014	-0.61293435	5.4134555	8.466156	0.010905167	-0.2375331	0.0695971	-0.29906574	4.968133	8.449766	Walking_Scroll
14:08:06.035	-0.61293435	5.4134555	8.466156	0.010905167	-0.2375331	0.0695971	-0.29906574	4.968133	8.449766	Walking_Scroll
14:08:06.056	-0.61293435	5.4134555	8.466156	0.010905167	-0.2375331	0.0695971	-0.29906574	4.968133	8.449766	Walking_Scroll
14:08:06.077	-0.61293435	5.4134555	8.466156	0.010905167	-0.2375331	0.0695971	-0.29906574	4.968133	8.449766	Walking_Scroll
14:08:06.099	-0.61293435	5.4134555	8.466156	0.010905167	-0.2375331	0.0695971	-0.29906574	4.968133	8.449766	Walking_Scroll
14:08:06.122	-0.61293435	5.4134555	8.466156	0.010905167	-0.2375331	0.0695971	-0.29906574	4.968133	8.449766	Walking_Scroll
14:08:06.143	-0.61293435	5.4134555	8.466156	0.010905167	-0.2375331	0.0695971	-0.29906574	4.968133	8.449766	Walking_Scroll
14:08:06.164	1.4916332	4.7741838	9.12937	-0.28597534	-0.35604098	-0.29447857	0.098671645	5.072994	8.391981	Walking_Scroll
14:08:06.185	1.4916332	4.7741838	9.12937	-0.28597534	-0.35604098	-0.29447857	0.098671645	5.072994	8.391981	Walking_Scroll
14:08:06.207	1.4916332	4.7741838	9.12937	-0.28597534	-0.35604098	-0.29447857	0.098671645	5.072994	8.391981	Walking_Scroll
14:08:06.228	1.4916332	4.7741838	9.12937	-0.28597534	-0.35604098	-0.29447857	0.098671645	5.072994	8.391981	Walking_Scroll
14:08:06.250	1.4916332	4.7741838	9.12937	-0.28597534	-0.35604098	-0.29447857	0.098671645	5.072994	8.391981	Walking_Scroll
14:08:06.271	1.4916332	4.7741838	9.12937	-0.28597534	-0.35604098	-0.29447857	0.098671645	5.072994	8.391981	Walking_Scroll
14:08:06.292	1.4916332	4.7741838	9.12937	-0.28597534	-0.35604098	-0.29447857	0.098671645	5.072994	8.391981	Walking_Scroll
14:08:06.314	1.4916332	4.7741838	9.12937	-0.28597534	-0.35604098	-0.29447857	0.098671645	5.072994	8.391981	Walking_Scroll
14:08:06.336	1.0510867	3.4980354	8.43503	-0.48633915	-0.20943332	-0.6072416	0.3827532	4.812123	8.536236	Walking_Scroll
14:08:06.358	1.0510867	3.4980354	8.43503	-0.48633915	-0.20943332	-0.6072416	0.3827532	4.812123	8.536236	Walking_Scroll
14:08:06.379	1.0510867	3.4980354	8.43503	-0.48633915	-0.20943332	-0.6072416	0.3827532	4.812123	8.536236	Walking_Scroll
14:08:06.400	1.0510867	3.4980354	8.43503	-0.48633915	-0.20943332	-0.6072416	0.3827532	4.812123	8.536236	Walking_Scroll
14:08:06.422	1.0510867	3.4980354	8.43503	-0.48633915	-0.20943332	-0.6072416	0.3827532	4.812123	8.536236	Walking_Scroll
14:08:06.443	1.0510867	3.4980354	8.43503	-0.48633915	-0.20943332	-0.6072416	0.3827532	4.812123	8.536236	Walking_Scroll
14:08:06.465	1.0510867	3.4980354	8.43503	-0.48633915	-0.20943332	-0.6072416	0.3827532	4.812123	8.536236	Walking_Scroll
14:08:06.487	1.0510867	3.4980354	8.43503	-0.48633915	-0.20943332	-0.6072416	0.3827532	4.812123	8.536236	Walking_Scroll
14:08:06.508	0.20351335	4.860378	7.9992723	-0.24382564	-0.2411983	-0.41298646	0.46691033	4.5119987	8.694494	Walking_Scroll
14:08:06.530	0.20351335	4.860378	7.9992723	-0.24382564	-0.2411983	-0.41298646	0.46691033	4.5119987	8.694494	Walking_Scroll
14:08:06.551	0.20351335	4.860378	7.9992723	-0.24382564	-0.2411983	-0.41298646	0.46691033	4.5119987	8.694494	Walking_Scroll
14:08:06.572	0.20351335	4.860378	7.9992723	-0.24382564	-0.2411983	-0.41298646	0.46691033	4.5119987	8.694494	Walking_Scroll
14:08:06.593	0.20351335	4.860378	7.9992723	-0.24382564	-0.2411983	-0.41298646	0.46691033	4.5119987	8.694494	Walking_Scroll
14:08:06.616	0.20351335	4.860378	7.9992723	-0.24382564	-0.2411983	-0.41298646	0.46691033	4.5119987	8.694494	Walking_Scroll
14:08:06.638	0.20351335	4.860378	7.9992723	-0.24382564	-0.2411983	-0.41298646	0.46691033	4.5119987	8.694494	Walking_Scroll
14:08:06.659	0.20351335	4.860378	7.9992723	-0.24382564	-0.2411983	-0.41298646	0.46691033	4.5119987	8.694494	Walking_Scroll
14:08:06.680	0.20351335	4.860378	7.9992723	-0.24382564	-0.2411983	-0.41298646	0.46691033	4.5119987	8.694494	Walking_Scroll
14:08:06.702	0.2753416	5.0758624	9.783007	-0.033687998	0.07889508	-0.46918604	0.35655734	4.578146	8.66509	Walking_Scroll
14:08:06.724	0.2753416	5.0758624	9.783007	-0.033687998	0.07889508	-0.46918604	0.35655734	4.578146	8.66509	Walking_Scroll
14:08:06.745	0.2753416	5.0758624	9.783007	-0.033687998	0.07889508	-0.46918604	0.35655734	4.578146	8.66509	Walking_Scroll
14:08:06.766	0.2753416	5.0758624	9.783007	-0.033687998	0.07889508	-0.46918604	0.35655734	4.578146	8.66509	Walking_Scroll
14:08:06.788	0.2753416	5.0758624	9.783007	-0.033687998	0.07889508	-0.46918604	0.35655734	4.578146	8.66509	Walking_Scroll
14:08:06.809	0.2753416	5.0758624	9.783007	-0.033687998	0.07889508	-0.46918604	0.35655734	4.578146	8.66509	Walking_Scroll
14:08:06.830	0.2753416	5.0758624	9.783007	-0.033687998	0.07889508	-0.46918604	0.35655734	4.578146	8.66509	Walking_Scroll
14:08:06.852	0.2753416	5.0758624	9.783007	-0.033687998	0.07889508	-0.46918604	0.35655734	4.578146	8.66509	Walking_Scroll
14:08:06.874	-1.5395187	3.641692	8.672064	0.06893736	0.38738203	0.17955284	-0.33411527	4.4726567	8.720899	Walking_Scroll
14:08:06.895	-1.5395187	3.641692	8.672064	0.06893736	0.38738203	0.17955284	-0.33411527	4.4726567	8.720899	Walking_Scroll
14:08:06.916	-1.5395187	3.641692	8.672064	0.06893736	0.38738203	0.17955284	-0.33411527	4.4726567	8.720899	Walking_Scroll
14:08:06.937	-1.5395187	3.641692	8.672064	0.06893736	0.38738203	0.17955284	-0.33411527	4.4726567	8.720899	Walking_Scroll
14:08:06.958	-1.5395187	3.641692	8.672064	0.06893736	0.38738203	0.17955284	-0.33411527	4.4726567	8.720899	Walking_Scroll
14:08:06.979	-1.5395187	3.641692	8.672064	0.06893736	0.38738203	0.17955284	-0.33411527	4.4726567	8.720899	Walking_Scroll
14:08:07.000	-1.5395187	3.641692	8.672064	0.06893736	0.38738203	0.17955284	-0.33411527	4.4726567	8.720899	Walking_Scroll
14:08:07.022	-1.5395187	3.641692	8.672064	0.06893736	0.38738203	0.17955284	-0.33411527	4.4726567	8.720899	Walking_Scroll
14:08:07.044	-1.5395187	3.641692	8.672064	0.06893736	0.38738203	0.17955284	-0.33411527	4.4726567	8.720899	Walking_Scroll
14:08:07.065	-0.71588814	3.7685885	6.5627074	0.2405905	0.36905605	0.40618384	-0.46614018	4.3709526	8.766292	Walking_Scroll
14:08:07.087	-0.71588814	3.7685885	6.5627074	0.2405905	0.36905605	0.40618384	-0.46614018	4.3709526	8.766292	Walking_Scroll
14:08:07.108	-0.71588814	3.7685885	6.5627074	0.2405905	0.36905605	0.40618384	-0.46614018	4.3709526	8.766292	Walking_Scroll
14:08:07.129	-0.71588814	3.7685885	6.5627074	0.2405905	0.36905605	0.40618384	-0.46614018	4.3709526	8.766292	Walking_Scroll
14:08:07.152	-0.71588814	3.7685885	6.5627074	0.2405905	0.36905605	0.40618384	-0.46614018	4.3709526	8.766292	Walking_Scroll
14:08:07.173	-0.71588814	3.7685885	6.5627074	0.2405905	0.36905605	0.40618384	-0.46614018	4.3709526	8.766292	Walking_Scroll
14:08:07.194	-0.71588814	3.7685885	6.5627074	0.2405905	0.36905605	0.40618384	-0.46614018	4.3709526	8.766292	Walking_Scroll
14:08:07.215	-0.71588814	3.7685885	6.5627074	0.2405905	0.36905605	0.40618384	-0.46614018	4.3709526	8.766292	Walking_Scroll
14:08:07.237	-0.72546524	4.7143273	8.964165	0.101924084	-0.3890277	0.04271903	-0.5273745	4.4344106	8.73088	Walking_Scroll
14:08:07.258	-0.72546524	4.7143273	8.964165	0.101924084	-0.3890277	0.04271903	-0.5273745	4.4344106	8.73088	Walking_Scroll
14:08:07.279	-0.72546524	4.7143273	8.964165	0.101924084	-0.3890277	0.04271903	-0.5273745	4.4344106	8.73088	Walking_Scroll
14:08:07.301	-0.72546524	4.7143273	8.964165	0.101924084	-0.3890277	0.04271903	-0.5273745	4.4344106	8.73088	Walking_Scroll
14:08:07.322	-0.72546524	4.7143273	8.964165	0.101924084	-0.3890277	0.04271903	-0.5273745	4.4344106	8.73088	Walking_Scroll
14:08:07.343	-0.72546524	4.7143273	8.964165	0.101924084	-0.3890277	0.04271903	-0.5273745	4.4344106	8.73088	Walking_Scroll
14:08:07.365	-0.72546524	4.7143273	8.964165	0.101924084	-0.3890277	0.04271903	-0.5273745	4.4344106	8.73088	Walking_Scroll
14:08:07.386	-0.72546524	4.7143273	8.964165	0.101924084	-0.3890277	0.04271903	-0.5273745	4.4344106	8.73088	Walking_Scroll
14:08:07.408	0.8571504	3.2705793	12.522058	-0.5303214	-0.35298666	-0.14420573	0.09874211	4.3852587	8.770981	Walking_Scroll
14:08:07.429	0.8571504	3.2705793	12.522058	-0.5303214	-0.35298666	-0.14420573	0.09874211	4.3852587	8.770981	Walking_Scroll
14:08:07.450	0.8571504	3.2705793	12.522058	-0.5303214	-0.35298666	-0.14420573	0.09874211	4.3852587	8.770981	Walking_Scroll
14:08:07.472	0.8571504	3.2705793	12.522058	-0.5303214	-0.35298666	-0.14420573	0.09874211	4.3852587	8.770981	Walking_Scroll
14:08:07.493	0.8571504	3.2705793	12.522058	-0.5303214	-0.35298666	-0.14420573	0.09874211	4.3852587	8.770981	Walking_Scroll
14:08:07.514	0.8571504	3.2705793	12.522058	-0.5303214	-0.35298666	-0.14420573	0.09874211	4.3852587	8.770981	Walking_Scroll
14:08:07.536	0.8571504	3.2705793	12.522058	-0.5303214	-0.35298666	-0.14420573	0.09874211	4.3852587	8.770981	Walking_Scroll
14:08:07.558	0.8571504	3.2705793	12.522058	-0.5303214	-0.35298666	-0.14420573	0.09874211	4.3852587	8.770981	Walking_Scroll
14:08:07.580	0.8571504	3.2705793	12.522058	-0.5303214	-0.35298666	-0.14420573	0.09874211	4.3852587	8.770981	Walking_Scroll
14:08:07.601	-0.035914123	3.1963568	9.352037	-0.4698458	-0.09031459	-0.38610837	0.33624643	4.41488	8.750208	Walking_Scroll
14:08:07.623	-0.035914123	3.1963568	9.352037	-0.4698458	-0.09031459	-0.38610837	0.33624643	4.41488	8.750208	Walking_Scroll
14:08:07.644	-0.035914123	3.1963568	9.352037	-0.4698458	-0.09031459	-0.38610837	0.33624643	4.41488	8.750208	Walking_Scroll
14:08:07.665	-0.035914123	3.1963568	9.352037	-0.4698458	-0.09031459	-0.38610837	0.33624643	4.41488	8.750208	Walking_Scroll
14:08:07.687	-0.035914123	3.1963568	9.352037	-0.4698458	-0.09031459	-0.38610837	0.33624643	4.41488	8.750208	Walking_Scroll
14:08:07.708	-0.035914123	3.1963568	9.352037	-0.4698458	-0.09031459	-0.38610837	0.33624643	4.41488	8.750208	Walking_Scroll
14:08:07.730	-0.035914123	3.1963568	9.352037	-0.4698458	-0.09031459	-0.38610837	0.33624643	4.41488	8.750208	Walking_Scroll
14:08:07.751	-0.035914123	3.1963568	9.352037	-0.4698458	-0.09031459	-0.38610837	0.33624643	4.41488	8.750208	Walking_Scroll
14:08:07.772	0.7015225	4.5874305	8.083072	-0.059955202	-0.20943332	-0.15031439	0.48717424	4.3750167	8.763119	Walking_Scroll
14:08:07.793	0.7015225	4.5874305	8.083072	-0.059955202	-0.20943332	-0.15031439	0.48717424	4.3750167	8.763119	Walking_Scroll
14:08:07.815	0.7015225	4.5874305	8.083072	-0.059955202	-0.20943332	-0.15031439	0.48717424	4.3750167	8.763119	Walking_Scroll
14:08:07.838	0.7015225	4.5874305	8.083072	-0.059955202	-0.20943332	-0.15031439	0.48717424	4.3750167	8.763119	Walking_Scroll
14:08:07.859	0.7015225	4.5874305	8.083072	-0.059955202	-0.20943332	-0.15031439	0.48717424	4.3750167	8.763119	Walking_Scroll
14:08:07.880	0.7015225	4.5874305	8.083072	-0.059955202	-0.20943332	-0.15031439	0.48717424	4.3750167	8.763119	Walking_Scroll
14:08:07.901	0.7015225	4.5874305	8.083072	-0.059955202	-0.20943332	-0.15031439	0.48717424	4.3750167	8.763119	Walking_Scroll
14:08:07.923	0.7015225	4.5874305	8.083072	-0.059955202	-0.20943332	-0.15031439	0.48717424	4.3750167	8.763119	Walking_Scroll
14:08:07.944	0.7015225	4.5874305	8.083072	-0.059955202	-0.20943332	-0.15031439	0.48717424	4.3750167	8.763119	Walking_Scroll
14:08:07.965	0.26337022	4.9202347	9.562734	0.06282871	0.32751724	-0.30791762	0.31009135	4.532395	8.690892	Walking_Scroll
14:08:07.986	0.26337022	4.9202347	9.562734	0.06282871	0.32751724	-0.30791762	0.31009135	4.532395	8.690892	Walking_Scroll
14:08:08.007	0.26337022	4.9202347	9.562734	0.06282871	0.32751724	-0.30791762	0.31009135	4.532395	8.690892	Walking_Scroll
14:08:08.030	0.26337022	4.9202347	9.562734	0.06282871	0.32751724	-0.30791762	0.31009135	4.532395	8.690892	Walking_Scroll
14:08:08.052	0.26337022	4.9202347	9.562734	0.06282871	0.32751724	-0.30791762	0.31009135	4.532395	8.690892	Walking_Scroll
14:08:08.073	0.26337022	4.9202347	9.562734	0.06282871	0.32751724	-0.30791762	0.31009135	4.532395	8.690892	Walking_Scroll
14:08:08.094	0.26337022	4.9202347	9.562734	0.06282871	0.32751724	-0.30791762	0.31009135	4.532395	8.690892	Walking_Scroll
14:08:08.115	0.26337022	4.9202347	9.562734	0.06282871	0.32751724	-0.30791762	0.31009135	4.532395	8.690892	Walking_Scroll
14:08:08.136	-1.5969813	3.6273263	8.947405	0.0035747832	0.38677114	0.14534439	-0.39753407	4.5298467	8.68866	Walking_Scroll
14:08:08.158	-1.5969813	3.6273263	8.947405	0.0035747832	0.38677114	0.14534439	-0.39753407	4.5298467	8.68866	Walking_Scroll
14:08:08.180	-1.5969813	3.6273263	8.947405	0.0035747832	0.38677114	0.14534439	-0.39753407	4.5298467	8.68866	Walking_Scroll
14:08:08.202	-1.5969813	3.6273263	8.947405	0.0035747832	0.38677114	0.14534439	-0.39753407	4.5298467	8.68866	Walking_Scroll
14:08:08.223	-1.5969813	3.6273263	8.947405	0.0035747832	0.38677114	0.14534439	-0.39753407	4.5298467	8.68866	Walking_Scroll
14:08:08.245	-1.5969813	3.6273263	8.947405	0.0035747832	0.38677114	0.14534439	-0.39753407	4.5298467	8.68866	Walking_Scroll
14:08:08.266	-1.5969813	3.6273263	8.947405	0.0035747832	0.38677114	0.14534439	-0.39753407	4.5298467	8.68866	Walking_Scroll
14:08:08.290	-1.5969813	3.6273263	8.947405	0.0035747832	0.38677114	0.14534439	-0.39753407	4.5298467	8.68866	Walking_Scroll
14:08:08.311	-0.36871833	3.921822	6.960157	0.055498328	0.33973452	0.38907963	-0.56953156	4.3130503	8.788834	Walking_Scroll
14:08:08.333	-0.36871833	3.921822	6.960157	0.055498328	0.33973452	0.38907963	-0.56953156	4.3130503	8.788834	Walking_Scroll
14:08:08.354	-0.36871833	3.921822	6.960157	0.055498328	0.33973452	0.38907963	-0.56953156	4.3130503	8.788834	Walking_Scroll
14:08:08.376	-0.36871833	3.921822	6.960157	0.055498328	0.33973452	0.38907963	-0.56953156	4.3130503	8.788834	Walking_Scroll
14:08:08.398	-0.36871833	3.921822	6.960157	0.055498328	0.33973452	0.38907963	-0.56953156	4.3130503	8.788834	Walking_Scroll
14:08:08.420	-0.36871833	3.921822	6.960157	0.055498328	0.33973452	0.38907963	-0.56953156	4.3130503	8.788834	Walking_Scroll
14:08:08.442	-0.36871833	3.921822	6.960157	0.055498328	0.33973452	0.38907963	-0.56953156	4.3130503	8.788834	Walking_Scroll
14:08:08.464	-0.36871833	3.921822	6.960157	0.055498328	0.33973452	0.38907963	-0.56953156	4.3130503	8.788834	Walking_Scroll
14:08:08.486	-0.36871833	3.921822	6.960157	0.055498328	0.33973452	0.38907963	-0.56953156	4.3130503	8.788834	Walking_Scroll
14:08:08.508	-0.6656084	5.071074	9.203592	0.0982589	-0.40002328	0.044551626	-0.45013627	4.3582144	8.773464	Walking_Scroll
14:08:08.529	-0.6656084	5.071074	9.203592	0.0982589	-0.40002328	0.044551626	-0.45013627	4.3582144	8.773464	Walking_Scroll
14:08:08.550	-0.6656084	5.071074	9.203592	0.0982589	-0.40002328	0.044551626	-0.45013627	4.3582144	8.773464	Walking_Scroll
14:08:08.571	-0.6656084	5.071074	9.203592	0.0982589	-0.40002328	0.044551626	-0.45013627	4.3582144	8.773464	Walking_Scroll
14:08:08.594	-0.6656084	5.071074	9.203592	0.0982589	-0.40002328	0.044551626	-0.45013627	4.3582144	8.773464	Walking_Scroll
14:08:08.616	-0.6656084	5.071074	9.203592	0.0982589	-0.40002328	0.044551626	-0.45013627	4.3582144	8.773464	Walking_Scroll
14:08:08.637	-0.6656084	5.071074	9.203592	0.0982589	-0.40002328	0.044551626	-0.45013627	4.3582144	8.773464	Walking_Scroll
14:08:08.658	-0.6656084	5.071074	9.203592	0.0982589	-0.40002328	0.044551626	-0.45013627	4.3582144	8.773464	Walking_Scroll
14:08:08.680	0.37590113	3.6919718	11.533222	-0.3220164	-0.22714841	-0.23888984	0.14052776	4.4027467	8.761645	Walking_Scroll
14:08:08.701	0.37590113	3.6919718	11.533222	-0.3220164	-0.22714841	-0.23888984	0.14052776	4.4027467	8.761645	Walking_Scroll
14:08:08.722	0.37590113	3.6919718	11.533222	-0.3220164	-0.22714841	-0.23888984	0.14052776	4.4027467	8.761645	Walking_Scroll
14:08:08.744	0.37590113	3.6919718	11.533222	-0.3220164	-0.22714841	-0.23888984	0.14052776	4.4027467	8.761645	Walking_Scroll
14:08:08.765	0.37590113	3.6919718	11.533222	-0.3220164	-0.22714841	-0.23888984	0.14052776	4.4027467	8.761645	Walking_Scroll
14:08:08.787	0.37590113	3.6919718	11.533222	-0.3220164	-0.22714841	-0.23888984	0.14052776	4.4027467	8.761645	Walking_Scroll
14:08:08.809	0.37590113	3.6919718	11.533222	-0.3220164	-0.22714841	-0.23888984	0.14052776	4.4027467	8.761645	Walking_Scroll
14:08:08.830	0.37590113	3.6919718	11.533222	-0.3220164	-0.22714841	-0.23888984	0.14052776	4.4027467	8.761645	Walking_Scroll
14:08:08.852	0.19393626	3.0766432	8.921068	-0.20595199	0.008034711	-0.31585887	0.22603089	4.4205394	8.750891	Walking_Scroll
14:08:08.873	0.19393626	3.0766432	8.921068	-0.20595199	0.008034711	-0.31585887	0.22603089	4.4205394	8.750891	Walking_Scroll
14:08:08.895	0.19393626	3.0766432	8.921068	-0.20595199	0.008034711	-0.31585887	0.22603089	4.4205394	8.750891	Walking_Scroll
14:08:08.916	0.19393626	3.0766432	8.921068	-0.20595199	0.008034711	-0.31585887	0.22603089	4.4205394	8.750891	Walking_Scroll
14:08:08.937	0.19393626	3.0766432	8.921068	-0.20595199	0.008034711	-0.31585887	0.22603089	4.4205394	8.750891	Walking_Scroll
14:08:08.959	0.19393626	3.0766432	8.921068	-0.20595199	0.008034711	-0.31585887	0.22603089	4.4205394	8.750891	Walking_Scroll
14:08:08.981	0.19393626	3.0766432	8.921068	-0.20595199	0.008034711	-0.31585887	0.22603089	4.4205394	8.750891	Walking_Scroll
14:08:09.002	0.19393626	3.0766432	8.921068	-0.20595199	0.008034711	-0.31585887	0.22603089	4.4205394	8.750891	Walking_Scroll
14:08:09.024	0.19393626	3.0766432	8.921068	-0.20595199	0.008034711	-0.31585887	0.22603089	4.4205394	8.750891	Walking_Scroll
14:08:09.045	0.2370332	4.4054656	8.18842	-0.16502401	-0.012123842	-0.1252689	0.22774872	4.2205873	8.849019	Walking_Scroll
14:08:09.066	0.2370332	4.4054656	8.18842	-0.16502401	-0.012123842	-0.1252689	0.22774872	4.2205873	8.849019	Walking_Scroll
14:08:09.088	0.2370332	4.4054656	8.18842	-0.16502401	-0.012123842	-0.1252689	0.22774872	4.2205873	8.849019	Walking_Scroll
14:08:09.109	0.2370332	4.4054656	8.18842	-0.16502401	-0.012123842	-0.1252689	0.22774872	4.2205873	8.849019	Walking_Scroll
14:08:09.132	0.2370332	4.4054656	8.18842	-0.16502401	-0.012123842	-0.1252689	0.22774872	4.2205873	8.849019	Walking_Scroll
14:08:09.154	0.2370332	4.4054656	8.18842	-0.16502401	-0.012123842	-0.1252689	0.22774872	4.2205873	8.849019	Walking_Scroll
14:08:09.175	0.2370332	4.4054656	8.18842	-0.16502401	-0.012123842	-0.1252689	0.22774872	4.2205873	8.849019	Walking_Scroll
14:08:09.196	0.2370332	4.4054656	8.18842	-0.16502401	-0.012123842	-0.1252689	0.22774872	4.2205873	8.849019	Walking_Scroll
14:08:09.219	0.56744313	5.166845	9.076695	0.24486656	0.16747053	-0.16680776	0.08822299	4.5446315	8.689586	Walking_Scroll
14:08:09.241	0.56744313	5.166845	9.076695	0.24486656	0.16747053	-0.16680776	0.08822299	4.5446315	8.689586	Walking_Scroll
14:08:09.262	0.56744313	5.166845	9.076695	0.24486656	0.16747053	-0.16680776	0.08822299	4.5446315	8.689586	Walking_Scroll
14:08:09.283	0.56744313	5.166845	9.076695	0.24486656	0.16747053	-0.16680776	0.08822299	4.5446315	8.689586	Walking_Scroll
14:08:09.304	0.56744313	5.166845	9.076695	0.24486656	0.16747053	-0.16680776	0.08822299	4.5446315	8.689586	Walking_Scroll
14:08:09.326	0.56744313	5.166845	9.076695	0.24486656	0.16747053	-0.16680776	0.08822299	4.5446315	8.689586	Walking_Scroll
14:08:09.348	0.56744313	5.166845	9.076695	0.24486656	0.16747053	-0.16680776	0.08822299	4.5446315	8.689586	Walking_Scroll
14:08:09.369	0.56744313	5.166845	9.076695	0.24486656	0.16747053	-0.16680776	0.08822299	4.5446315	8.689586	Walking_Scroll
14:08:09.390	-1.5634614	3.9960446	8.406299	0.24364482	0.37944075	0.14717698	-0.42872715	4.768356	8.558583	Walking_Scroll
14:08:09.411	-1.5634614	3.9960446	8.406299	0.24364482	0.37944075	0.14717698	-0.42872715	4.768356	8.558583	Walking_Scroll
14:08:09.432	-1.5634614	3.9960446	8.406299	0.24364482	0.37944075	0.14717698	-0.42872715	4.768356	8.558583	Walking_Scroll
14:08:09.453	-1.5634614	3.9960446	8.406299	0.24364482	0.37944075	0.14717698	-0.42872715	4.768356	8.558583	Walking_Scroll
14:08:09.474	-1.5634614	3.9960446	8.406299	0.24364482	0.37944075	0.14717698	-0.42872715	4.768356	8.558583	Walking_Scroll
14:08:09.495	-1.5634614	3.9960446	8.406299	0.24364482	0.37944075	0.14717698	-0.42872715	4.768356	8.558583	Walking_Scroll
14:08:09.516	-1.5634614	3.9960446	8.406299	0.24364482	0.37944075	0.14717698	-0.42872715	4.768356	8.558583	Walking_Scroll
14:08:09.537	-1.5634614	3.9960446	8.406299	0.24364482	0.37944075	0.14717698	-0.42872715	4.768356	8.558583	Walking_Scroll
14:08:09.559	-1.5634614	3.9960446	8.406299	0.24364482	0.37944075	0.14717698	-0.42872715	4.768356	8.558583	Walking_Scroll
14:08:09.580	-1.0199611	3.8547823	7.8532214	-0.099050574	0.05812566	0.37991667	-0.4279428	4.7642817	8.56089	Walking_Scroll
14:08:09.601	-1.0199611	3.8547823	7.8532214	-0.099050574	0.05812566	0.37991667	-0.4279428	4.7642817	8.56089	Walking_Scroll
14:08:09.622	-1.0199611	3.8547823	7.8532214	-0.099050574	0.05812566	0.37991667	-0.4279428	4.7642817	8.56089	Walking_Scroll
14:08:09.644	-1.0199611	3.8547823	7.8532214	-0.099050574	0.05812566	0.37991667	-0.4279428	4.7642817	8.56089	Walking_Scroll
14:08:09.666	-1.0199611	3.8547823	7.8532214	-0.099050574	0.05812566	0.37991667	-0.4279428	4.7642817	8.56089	Walking_Scroll
14:08:09.688	-1.0199611	3.8547823	7.8532214	-0.099050574	0.05812566	0.37991667	-0.4279428	4.7642817	8.56089	Walking_Scroll
14:08:09.709	-1.0199611	3.8547823	7.8532214	-0.099050574	0.05812566	0.37991667	-0.4279428	4.7642817	8.56089	Walking_Scroll
14:08:09.730	-1.0199611	3.8547823	7.8532214	-0.099050574	0.05812566	0.37991667	-0.4279428	4.7642817	8.56089	Walking_Scroll
14:08:09.751	-0.44294083	5.3727527	8.79896	0.05000054	-0.18255526	0.17283332	-0.29618257	4.62629	8.641762	Walking_Scroll
14:08:09.772	-0.44294083	5.3727527	8.79896	0.05000054	-0.18255526	0.17283332	-0.29618257	4.62629	8.641762	Walking_Scroll
14:08:09.793	-0.44294083	5.3727527	8.79896	0.05000054	-0.18255526	0.17283332	-0.29618257	4.62629	8.641762	Walking_Scroll
14:08:09.814	-0.44294083	5.3727527	8.79896	0.05000054	-0.18255526	0.17283332	-0.29618257	4.62629	8.641762	Walking_Scroll
14:08:09.836	-0.44294083	5.3727527	8.79896	0.05000054	-0.18255526	0.17283332	-0.29618257	4.62629	8.641762	Walking_Scroll
14:08:09.857	-0.44294083	5.3727527	8.79896	0.05000054	-0.18255526	0.17283332	-0.29618257	4.62629	8.641762	Walking_Scroll
14:08:09.878	-0.44294083	5.3727527	8.79896	0.05000054	-0.18255526	0.17283332	-0.29618257	4.62629	8.641762	Walking_Scroll
14:08:09.899	-0.44294083	5.3727527	8.79896	0.05000054	-0.18255526	0.17283332	-0.29618257	4.62629	8.641762	Walking_Scroll
14:08:09.920	-0.44294083	5.3727527	8.79896	0.05000054	-0.18255526	0.17283332	-0.29618257	4.62629	8.641762	Walking_Scroll
14:08:09.941	1.2737542	4.5850363	10.609032	-0.26826024	-0.5600699	-0.047689028	0.20534123	4.7606626	8.571131	Walking_Scroll
14:08:09.964	1.2737542	4.5850363	10.609032	-0.26826024	-0.5600699	-0.047689028	0.20534123	4.7606626	8.571131	Walking_Scroll
14:08:09.985	1.2737542	4.5850363	10.609032	-0.26826024	-0.5600699	-0.047689028	0.20534123	4.7606626	8.571131	Walking_Scroll
14:08:10.006	1.2737542	4.5850363	10.609032	-0.26826024	-0.5600699	-0.047689028	0.20534123	4.7606626	8.571131	Walking_Scroll
14:08:10.027	1.2737542	4.5850363	10.609032	-0.26826024	-0.5600699	-0.047689028	0.20534123	4.7606626	8.571131	Walking_Scroll
14:08:10.048	1.2737542	4.5850363	10.609032	-0.26826024	-0.5600699	-0.047689028	0.20534123	4.7606626	8.571131	Walking_Scroll
14:08:10.069	1.2737542	4.5850363	10.609032	-0.26826024	-0.5600699	-0.047689028	0.20534123	4.7606626	8.571131	Walking_Scroll
14:08:10.092	1.2737542	4.5850363	10.609032	-0.26826024	-0.5600699	-0.047689028	0.20534123	4.7606626	8.571131	Walking_Scroll
14:08:10.112	0.8571504	3.1652312	9.103033	-0.30369043	-0.17827919	-0.5595941	0.52169055	4.7526407	8.56216	Walking_Scroll
14:08:10.134	0.8571504	3.1652312	9.103033	-0.30369043	-0.17827919	-0.5595941	0.52169055	4.7526407	8.56216	Walking_Scroll
14:08:10.155	0.8571504	3.1652312	9.103033	-0.30369043	-0.17827919	-0.5595941	0.52169055	4.7526407	8.56216	Walking_Scroll
14:08:10.176	0.8571504	3.1652312	9.103033	-0.30369043	-0.17827919	-0.5595941	0.52169055	4.7526407	8.56216	Walking_Scroll
14:08:10.198	0.8571504	3.1652312	9.103033	-0.30369043	-0.17827919	-0.5595941	0.52169055	4.7526407	8.56216	Walking_Scroll
14:08:10.219	0.8571504	3.1652312	9.103033	-0.30369043	-0.17827919	-0.5595941	0.52169055	4.7526407	8.56216	Walking_Scroll
14:08:10.240	0.8571504	3.1652312	9.103033	-0.30369043	-0.17827919	-0.5595941	0.52169055	4.7526407	8.56216	Walking_Scroll
14:08:10.261	0.8571504	3.1652312	9.103033	-0.30369043	-0.17827919	-0.5595941	0.52169055	4.7526407	8.56216	Walking_Scroll
14:08:10.282	0.8571504	3.1652312	9.103033	-0.30369043	-0.17827919	-0.5595941	0.52169055	4.7526407	8.56216	Walking_Scroll
14:08:10.304	0.5865973	4.8484063	7.8747697	-0.2041194	-0.100699306	-0.24377678	0.4518491	4.5406184	8.680378	Walking_Scroll
14:08:10.326	0.5865973	4.8484063	7.8747697	-0.2041194	-0.100699306	-0.24377678	0.4518491	4.5406184	8.680378	Walking_Scroll
14:08:10.347	0.5865973	4.8484063	7.8747697	-0.2041194	-0.100699306	-0.24377678	0.4518491	4.5406184	8.680378	Walking_Scroll
14:08:10.368	0.5865973	4.8484063	7.8747697	-0.2041194	-0.100699306	-0.24377678	0.4518491	4.5406184	8.680378	Walking_Scroll
14:08:10.390	0.5865973	4.8484063	7.8747697	-0.2041194	-0.100699306	-0.24377678	0.4518491	4.5406184	8.680378	Walking_Scroll
14:08:10.411	0.5865973	4.8484063	7.8747697	-0.2041194	-0.100699306	-0.24377678	0.4518491	4.5406184	8.680378	Walking_Scroll
14:08:10.433	0.5865973	4.8484063	7.8747697	-0.2041194	-0.100699306	-0.24377678	0.4518491	4.5406184	8.680378	Walking_Scroll
14:08:10.454	0.5865973	4.8484063	7.8747697	-0.2041194	-0.100699306	-0.24377678	0.4518491	4.5406184	8.680378	Walking_Scroll
14:08:10.475	1.0989721	5.559506	8.514041	0.3059531	0.06851037	-0.14787093	0.2817885	4.679565	8.613514	Walking_Scroll
14:08:10.496	1.0989721	5.559506	8.514041	0.3059531	0.06851037	-0.14787093	0.2817885	4.679565	8.613514	Walking_Scroll
14:08:10.518	1.0989721	5.559506	8.514041	0.3059531	0.06851037	-0.14787093	0.2817885	4.679565	8.613514	Walking_Scroll
14:08:10.539	1.0989721	5.559506	8.514041	0.3059531	0.06851037	-0.14787093	0.2817885	4.679565	8.613514	Walking_Scroll
14:08:10.560	1.0989721	5.559506	8.514041	0.3059531	0.06851037	-0.14787093	0.2817885	4.679565	8.613514	Walking_Scroll
14:08:10.582	1.0989721	5.559506	8.514041	0.3059531	0.06851037	-0.14787093	0.2817885	4.679565	8.613514	Walking_Scroll
14:08:10.603	1.0989721	5.559506	8.514041	0.3059531	0.06851037	-0.14787093	0.2817885	4.679565	8.613514	Walking_Scroll
14:08:10.624	1.0989721	5.559506	8.514041	0.3059531	0.06851037	-0.14787093	0.2817885	4.679565	8.613514	Walking_Scroll
14:08:10.646	1.0989721	5.559506	8.514041	0.3059531	0.06851037	-0.14787093	0.2817885	4.679565	8.613514	Walking_Scroll
14:08:10.667	-1.3455825	4.000833	8.961771	0.018846415	0.3091913	-0.10938642	-0.2917004	4.826049	8.531971	Walking_Scroll
14:08:10.688	-1.3455825	4.000833	8.961771	0.018846415	0.3091913	-0.10938642	-0.2917004	4.826049	8.531971	Walking_Scroll
14:08:10.709	-1.3455825	4.000833	8.961771	0.018846415	0.3091913	-0.10938642	-0.2917004	4.826049	8.531971	Walking_Scroll
14:08:10.731	-1.3455825	4.000833	8.961771	0.018846415	0.3091913	-0.10938642	-0.2917004	4.826049	8.531971	Walking_Scroll
14:08:10.752	-1.3455825	4.000833	8.961771	0.018846415	0.3091913	-0.10938642	-0.2917004	4.826049	8.531971	Walking_Scroll
14:08:10.773	-1.3455825	4.000833	8.961771	0.018846415	0.3091913	-0.10938642	-0.2917004	4.826049	8.531971	Walking_Scroll
14:08:10.794	-1.3455825	4.000833	8.961771	0.018846415	0.3091913	-0.10938642	-0.2917004	4.826049	8.531971	Walking_Scroll
14:08:10.816	-1.3455825	4.000833	8.961771	0.018846415	0.3091913	-0.10938642	-0.2917004	4.826049	8.531971	Walking_Scroll
14:08:10.837	-1.1564348	3.4046588	8.169266	-0.121652596	0.287811	0.35181683	-0.40488306	4.6819406	8.607315	Walking_Scroll
14:08:10.858	-1.1564348	3.4046588	8.169266	-0.121652596	0.287811	0.35181683	-0.40488306	4.6819406	8.607315	Walking_Scroll
14:08:10.880	-1.1564348	3.4046588	8.169266	-0.121652596	0.287811	0.35181683	-0.40488306	4.6819406	8.607315	Walking_Scroll
14:08:10.901	-1.1564348	3.4046588	8.169266	-0.121652596	0.287811	0.35181683	-0.40488306	4.6819406	8.607315	Walking_Scroll
14:08:10.922	-1.1564348	3.4046588	8.169266	-0.121652596	0.287811	0.35181683	-0.40488306	4.6819406	8.607315	Walking_Scroll
14:08:10.944	-1.1564348	3.4046588	8.169266	-0.121652596	0.287811	0.35181683	-0.40488306	4.6819406	8.607315	Walking_Scroll
14:08:10.965	-1.1564348	3.4046588	8.169266	-0.121652596	0.287811	0.35181683	-0.40488306	4.6819406	8.607315	Walking_Scroll
14:08:10.986	-1.1564348	3.4046588	8.169266	-0.121652596	0.287811	0.35181683	-0.40488306	4.6819406	8.607315	Walking_Scroll
14:08:11.008	-0.8739103	5.097411	8.945011	-0.036131456	-0.08054075	0.06409931	-0.38777635	4.5085363	8.700178	Walking_Scroll
14:08:11.030	-0.8739103	5.097411	8.945011	-0.036131456	-0.08054075	0.06409931	-0.38777635	4.5085363	8.700178	Walking_Scroll
14:08:11.051	-0.8739103	5.097411	8.945011	-0.036131456	-0.08054075	0.06409931	-0.38777635	4.5085363	8.700178	Walking_Scroll
14:08:11.072	-0.8739103	5.097411	8.945011	-0.036131456	-0.08054075	0.06409931	-0.38777635	4.5085363	8.700178	Walking_Scroll
14:08:11.093	-0.8739103	5.097411	8.945011	-0.036131456	-0.08054075	0.06409931	-0.38777635	4.5085363	8.700178	Walking_Scroll
14:08:11.114	-0.8739103	5.097411	8.945011	-0.036131456	-0.08054075	0.06409931	-0.38777635	4.5085363	8.700178	Walking_Scroll
14:08:11.135	-0.8739103	5.097411	8.945011	-0.036131456	-0.08054075	0.06409931	-0.38777635	4.5085363	8.700178	Walking_Scroll
14:08:11.157	-0.8739103	5.097411	8.945011	-0.036131456	-0.08054075	0.06409931	-0.38777635	4.5085363	8.700178	Walking_Scroll
14:08:11.178	-0.8739103	5.097411	8.945011	-0.036131456	-0.08054075	0.06409931	-0.38777635	4.5085363	8.700178	Walking_Scroll
14:08:11.200	1.7214836	5.03516	9.577099	-0.151585	-0.6547541	-0.011037113	0.1111616	4.7650633	8.570425	Walking_Scroll
14:08:11.221	1.7214836	5.03516	9.577099	-0.151585	-0.6547541	-0.011037113	0.1111616	4.7650633	8.570425	Walking_Scroll
14:08:11.243	1.7214836	5.03516	9.577099	-0.151585	-0.6547541	-0.011037113	0.1111616	4.7650633	8.570425	Walking_Scroll
14:08:11.264	1.7214836	5.03516	9.577099	-0.151585	-0.6547541	-0.011037113	0.1111616	4.7650633	8.570425	Walking_Scroll
14:08:11.285	1.7214836	5.03516	9.577099	-0.151585	-0.6547541	-0.011037113	0.1111616	4.7650633	8.570425	Walking_Scroll
14:08:11.307	1.7214836	5.03516	9.577099	-0.151585	-0.6547541	-0.011037113	0.1111616	4.7650633	8.570425	Walking_Scroll
14:08:11.328	1.7214836	5.03516	9.577099	-0.151585	-0.6547541	-0.011037113	0.1111616	4.7650633	8.570425	Walking_Scroll
14:08:11.353	1.7214836	5.03516	9.577099	-0.151585	-0.6547541	-0.011037113	0.1111616	4.7650633	8.570425	Walking_Scroll
14:08:11.374	1.498816	3.4980354	7.556331	-0.4307504	-0.2747959	-0.62984365	0.5352333	4.7518096	8.561786	Walking_Scroll
14:08:11.395	1.498816	3.4980354	7.556331	-0.4307504	-0.2747959	-0.62984365	0.5352333	4.7518096	8.561786	Walking_Scroll
14:08:11.416	1.498816	3.4980354	7.556331	-0.4307504	-0.2747959	-0.62984365	0.5352333	4.7518096	8.561786	Walking_Scroll
14:08:11.438	1.498816	3.4980354	7.556331	-0.4307504	-0.2747959	-0.62984365	0.5352333	4.7518096	8.561786	Walking_Scroll
14:08:11.459	1.498816	3.4980354	7.556331	-0.4307504	-0.2747959	-0.62984365	0.5352333	4.7518096	8.561786	Walking_Scroll
14:08:11.480	1.498816	3.4980354	7.556331	-0.4307504	-0.2747959	-0.62984365	0.5352333	4.7518096	8.561786	Walking_Scroll
14:08:11.501	1.498816	3.4980354	7.556331	-0.4307504	-0.2747959	-0.62984365	0.5352333	4.7518096	8.561786	Walking_Scroll
14:08:11.522	1.498816	3.4980354	7.556331	-0.4307504	-0.2747959	-0.62984365	0.5352333	4.7518096	8.561786	Walking_Scroll
14:08:11.543	1.498816	3.4980354	7.556331	-0.4307504	-0.2747959	-0.62984365	0.5352333	4.7518096	8.561786	Walking_Scroll
14:08:11.564	0.11492519	4.5850363	7.7837873	-0.15341759	-0.005404325	-0.22911601	0.47497198	4.4367347	8.732705	Walking_Scroll
14:08:11.585	0.11492519	4.5850363	7.7837873	-0.15341759	-0.005404325	-0.22911601	0.47497198	4.4367347	8.732705	Walking_Scroll
14:08:11.607	0.11492519	4.5850363	7.7837873	-0.15341759	-0.005404325	-0.22911601	0.47497198	4.4367347	8.732705	Walking_Scroll
14:08:11.628	0.11492519	4.5850363	7.7837873	-0.15341759	-0.005404325	-0.22911601	0.47497198	4.4367347	8.732705	Walking_Scroll
14:08:11.649	0.11492519	4.5850363	7.7837873	-0.15341759	-0.005404325	-0.22911601	0.47497198	4.4367347	8.732705	Walking_Scroll
14:08:11.671	0.11492519	4.5850363	7.7837873	-0.15341759	-0.005404325	-0.22911601	0.47497198	4.4367347	8.732705	Walking_Scroll
14:08:11.692	0.11492519	4.5850363	7.7837873	-0.15341759	-0.005404325	-0.22911601	0.47497198	4.4367347	8.732705	Walking_Scroll
14:08:11.714	0.11492519	4.5850363	7.7837873	-0.15341759	-0.005404325	-0.22911601	0.47497198	4.4367347	8.732705	Walking_Scroll
14:08:11.735	0.63208854	5.1429024	8.894731	0.224708	0.18090957	-0.10938642	0.28958106	4.5788183	8.667234	Walking_Scroll
14:08:11.756	0.63208854	5.1429024	8.894731	0.224708	0.18090957	-0.10938642	0.28958106	4.5788183	8.667234	Walking_Scroll
14:08:11.788	0.63208854	5.1429024	8.894731	0.224708	0.18090957	-0.10938642	0.28958106	4.5788183	8.667234	Walking_Scroll
14:08:11.821	0.63208854	5.1429024	8.894731	0.224708	0.18090957	-0.10938642	0.28958106	4.5788183	8.667234	Walking_Scroll
14:08:11.855	0.63208854	5.1429024	8.894731	0.224708	0.18090957	-0.10938642	0.28958106	4.5788183	8.667234	Walking_Scroll
14:08:11.888	0.63208854	5.1429024	8.894731	0.224708	0.18090957	-0.10938642	0.28958106	4.5788183	8.667234	Walking_Scroll
14:08:11.922	-1.4605076	3.849994	9.598648	0.088485055	0.15342064	0.15145305	-0.25382468	4.6743803	8.617197	Walking_Scroll
14:08:11.955	-1.4605076	3.849994	9.598648	0.088485055	0.15342064	0.15145305	-0.25382468	4.6743803	8.617197	Walking_Scroll
14:08:11.989	-1.4605076	3.849994	9.598648	0.088485055	0.15342064	0.15145305	-0.25382468	4.6743803	8.617197	Walking_Scroll
14:08:12.011	-1.4605076	3.849994	9.598648	0.088485055	0.15342064	0.15145305	-0.25382468	4.6743803	8.617197	Walking_Scroll
14:08:12.032	-1.4605076	3.849994	9.598648	0.088485055	0.15342064	0.15145305	-0.25382468	4.6743803	8.617197	Walking_Scroll
14:08:12.053	-1.4605076	3.849994	9.598648	0.088485055	0.15342064	0.15145305	-0.25382468	4.6743803	8.617197	Walking_Scroll
14:08:12.074	-1.4605076	3.849994	9.598648	0.088485055	0.15342064	0.15145305	-0.25382468	4.6743803	8.617197	Walking_Scroll
14:08:12.097	-1.1372806	3.8571768	7.678439	0.018846415	0.31346735	0.42878586	-0.43495902	4.66038	8.617542	Walking_Scroll
14:08:12.118	-1.1372806	3.8571768	7.678439	0.018846415	0.31346735	0.42878586	-0.43495902	4.66038	8.617542	Walking_Scroll
14:08:12.139	-1.1372806	3.8571768	7.678439	0.018846415	0.31346735	0.42878586	-0.43495902	4.66038	8.617542	Walking_Scroll
14:08:12.160	-1.1372806	3.8571768	7.678439	0.018846415	0.31346735	0.42878586	-0.43495902	4.66038	8.617542	Walking_Scroll
14:08:12.182	-1.1372806	3.8571768	7.678439	0.018846415	0.31346735	0.42878586	-0.43495902	4.66038	8.617542	Walking_Scroll
14:08:12.203	-1.1372806	3.8571768	7.678439	0.018846415	0.31346735	0.42878586	-0.43495902	4.66038	8.617542	Walking_Scroll
14:08:12.224	-1.1372806	3.8571768	7.678439	0.018846415	0.31346735	0.42878586	-0.43495902	4.66038	8.617542	Walking_Scroll
14:08:12.247	-1.1372806	3.8571768	7.678439	0.018846415	0.31346735	0.42878586	-0.43495902	4.66038	8.617542	Walking_Scroll
14:08:12.268	-0.7398309	5.0423427	8.640938	-0.046516165	-0.031060666	0.2314764	-0.44599	4.636509	8.629847	Walking_Scroll
14:08:12.288	-0.7398309	5.0423427	8.640938	-0.046516165	-0.031060666	0.2314764	-0.44599	4.636509	8.629847	Walking_Scroll
14:08:12.310	-0.7398309	5.0423427	8.640938	-0.046516165	-0.031060666	0.2314764	-0.44599	4.636509	8.629847	Walking_Scroll
14:08:12.331	-0.7398309	5.0423427	8.640938	-0.046516165	-0.031060666	0.2314764	-0.44599	4.636509	8.629847	Walking_Scroll
14:08:12.353	-0.7398309	5.0423427	8.640938	-0.046516165	-0.031060666	0.2314764	-0.44599	4.636509	8.629847	Walking_Scroll
14:08:12.374	-0.7398309	5.0423427	8.640938	-0.046516165	-0.031060666	0.2314764	-0.44599	4.636509	8.629847	Walking_Scroll
14:08:12.395	-0.7398309	5.0423427	8.640938	-0.046516165	-0.031060666	0.2314764	-0.44599	4.636509	8.629847	Walking_Scroll
14:08:12.417	-0.7398309	5.0423427	8.640938	-0.046516165	-0.031060666	0.2314764	-0.44599	4.636509	8.629847	Walking_Scroll
14:08:12.438	-0.7398309	5.0423427	8.640938	-0.046516165	-0.031060666	0.2314764	-0.44599	4.636509	8.629847	Walking_Scroll
14:08:12.459	0.45730647	4.8340406	10.276228	-0.1955673	-0.46599674	0.17588764	-0.05544358	4.700651	8.606462	Walking_Scroll
14:08:12.481	0.45730647	4.8340406	10.276228	-0.1955673	-0.46599674	0.17588764	-0.05544358	4.700651	8.606462	Walking_Scroll
14:08:12.502	0.45730647	4.8340406	10.276228	-0.1955673	-0.46599674	0.17588764	-0.05544358	4.700651	8.606462	Walking_Scroll
14:08:12.524	0.45730647	4.8340406	10.276228	-0.1955673	-0.46599674	0.17588764	-0.05544358	4.700651	8.606462	Walking_Scroll
14:08:12.545	0.45730647	4.8340406	10.276228	-0.1955673	-0.46599674	0.17588764	-0.05544358	4.700651	8.606462	Walking_Scroll
14:08:12.566	0.45730647	4.8340406	10.276228	-0.1955673	-0.46599674	0.17588764	-0.05544358	4.700651	8.606462	Walking_Scroll
14:08:12.588	0.45730647	4.8340406	10.276228	-0.1955673	-0.46599674	0.17588764	-0.05544358	4.700651	8.606462	Walking_Scroll
14:08:12.609	0.45730647	4.8340406	10.276228	-0.1955673	-0.46599674	0.17588764	-0.05544358	4.700651	8.606462	Walking_Scroll
14:08:12.630	1.0079896	3.0790374	8.705584	-0.21144979	-0.15017939	-0.6457261	0.35129356	4.7454348	8.574835	Walking_Scroll
14:08:12.651	1.0079896	3.0790374	8.705584	-0.21144979	-0.15017939	-0.6457261	0.35129356	4.7454348	8.574835	Walking_Scroll
14:08:12.673	1.0079896	3.0790374	8.705584	-0.21144979	-0.15017939	-0.6457261	0.35129356	4.7454348	8.574835	Walking_Scroll
14:08:12.694	1.0079896	3.0790374	8.705584	-0.21144979	-0.15017939	-0.6457261	0.35129356	4.7454348	8.574835	Walking_Scroll
14:08:12.715	1.0079896	3.0790374	8.705584	-0.21144979	-0.15017939	-0.6457261	0.35129356	4.7454348	8.574835	Walking_Scroll
14:08:12.736	1.0079896	3.0790374	8.705584	-0.21144979	-0.15017939	-0.6457261	0.35129356	4.7454348	8.574835	Walking_Scroll
14:08:12.757	1.0079896	3.0790374	8.705584	-0.21144979	-0.15017939	-0.6457261	0.35129356	4.7454348	8.574835	Walking_Scroll
14:08:12.778	1.0079896	3.0790374	8.705584	-0.21144979	-0.15017939	-0.6457261	0.35129356	4.7454348	8.574835	Walking_Scroll
14:08:12.799	1.0079896	3.0790374	8.705584	-0.21144979	-0.15017939	-0.6457261	0.35129356	4.7454348	8.574835	Walking_Scroll
14:08:12.821	0.3040729	4.7957325	7.2426815	-0.15341759	-0.08542767	-0.28653735	0.36392274	4.5271144	8.691556	Walking_Scroll
14:08:12.843	0.3040729	4.7957325	7.2426815	-0.15341759	-0.08542767	-0.28653735	0.36392274	4.5271144	8.691556	Walking_Scroll
14:08:12.864	0.3040729	4.7957325	7.2426815	-0.15341759	-0.08542767	-0.28653735	0.36392274	4.5271144	8.691556	Walking_Scroll
14:08:12.885	0.3040729	4.7957325	7.2426815	-0.15341759	-0.08542767	-0.28653735	0.36392274	4.5271144	8.691556	Walking_Scroll
14:08:12.906	0.3040729	4.7957325	7.2426815	-0.15341759	-0.08542767	-0.28653735	0.36392274	4.5271144	8.691556	Walking_Scroll
14:08:12.928	0.3040729	4.7957325	7.2426815	-0.15341759	-0.08542767	-0.28653735	0.36392274	4.5271144	8.691556	Walking_Scroll
14:08:12.949	0.3040729	4.7957325	7.2426815	-0.15341759	-0.08542767	-0.28653735	0.36392274	4.5271144	8.691556	Walking_Scroll
14:08:12.970	0.3040729	4.7957325	7.2426815	-0.15341759	-0.08542767	-0.28653735	0.36392274	4.5271144	8.691556	Walking_Scroll
14:08:12.991	0.5889916	5.087834	10.1206	0.20088427	0.0697321	-0.17963593	0.21599554	4.644843	8.634186	Walking_Scroll
14:08:13.012	0.5889916	5.087834	10.1206	0.20088427	0.0697321	-0.17963593	0.21599554	4.644843	8.634186	Walking_Scroll
14:08:13.033	0.5889916	5.087834	10.1206	0.20088427	0.0697321	-0.17963593	0.21599554	4.644843	8.634186	Walking_Scroll
14:08:13.054	0.5889916	5.087834	10.1206	0.20088427	0.0697321	-0.17963593	0.21599554	4.644843	8.634186	Walking_Scroll
14:08:13.075	0.5889916	5.087834	10.1206	0.20088427	0.0697321	-0.17963593	0.21599554	4.644843	8.634186	Walking_Scroll
14:08:13.096	0.5889916	5.087834	10.1206	0.20088427	0.0697321	-0.17963593	0.21599554	4.644843	8.634186	Walking_Scroll
14:08:13.117	0.5889916	5.087834	10.1206	0.20088427	0.0697321	-0.17963593	0.21599554	4.644843	8.634186	Walking_Scroll
14:08:13.138	0.5889916	5.087834	10.1206	0.20088427	0.0697321	-0.17963593	0.21599554	4.644843	8.634186	Walking_Scroll
14:08:13.159	0.5889916	5.087834	10.1206	0.20088427	0.0697321	-0.17963593	0.21599554	4.644843	8.634186	Walking_Scroll
14:08:13.180	-1.690358	3.9984388	10.285805	-0.07644856	0.25848946	-0.0012632693	-0.29527533	4.823157	8.533483	Walking_Scroll
14:08:13.201	-1.690358	3.9984388	10.285805	-0.07644856	0.25848946	-0.0012632693	-0.29527533	4.823157	8.533483	Walking_Scroll
14:08:13.222	-1.690358	3.9984388	10.285805	-0.07644856	0.25848946	-0.0012632693	-0.29527533	4.823157	8.533483	Walking_Scroll
14:08:13.244	-1.690358	3.9984388	10.285805	-0.07644856	0.25848946	-0.0012632693	-0.29527533	4.823157	8.533483	Walking_Scroll
14:08:13.265	-1.690358	3.9984388	10.285805	-0.07644856	0.25848946	-0.0012632693	-0.29527533	4.823157	8.533483	Walking_Scroll
14:08:13.286	-1.690358	3.9984388	10.285805	-0.07644856	0.25848946	-0.0012632693	-0.29527533	4.823157	8.533483	Walking_Scroll
14:08:13.308	-1.690358	3.9984388	10.285805	-0.07644856	0.25848946	-0.0012632693	-0.29527533	4.823157	8.533483	Walking_Scroll
14:08:13.329	-1.690358	3.9984388	10.285805	-0.07644856	0.25848946	-0.0012632693	-0.29527533	4.823157	8.533483	Walking_Scroll
14:08:13.350	-1.3647367	3.6584518	8.217151	0.017624684	0.28170234	0.35181683	-0.530738	4.7870307	8.542424	Walking_Scroll
14:08:13.371	-1.3647367	3.6584518	8.217151	0.017624684	0.28170234	0.35181683	-0.530738	4.7870307	8.542424	Walking_Scroll
14:08:13.393	-1.3647367	3.6584518	8.217151	0.017624684	0.28170234	0.35181683	-0.530738	4.7870307	8.542424	Walking_Scroll
14:08:13.415	-1.3647367	3.6584518	8.217151	0.017624684	0.28170234	0.35181683	-0.530738	4.7870307	8.542424	Walking_Scroll
14:08:13.437	-1.3647367	3.6584518	8.217151	0.017624684	0.28170234	0.35181683	-0.530738	4.7870307	8.542424	Walking_Scroll
14:08:13.458	-1.3647367	3.6584518	8.217151	0.017624684	0.28170234	0.35181683	-0.530738	4.7870307	8.542424	Walking_Scroll
14:08:13.479	-1.3647367	3.6584518	8.217151	0.017624684	0.28170234	0.35181683	-0.530738	4.7870307	8.542424	Walking_Scroll
14:08:13.500	-1.3647367	3.6584518	8.217151	0.017624684	0.28170234	0.35181683	-0.530738	4.7870307	8.542424	Walking_Scroll
14:08:13.521	-1.3647367	3.6584518	8.217151	0.017624684	0.28170234	0.35181683	-0.530738	4.7870307	8.542424	Walking_Scroll
14:08:13.542	-0.9529214	5.3105016	8.854029	-0.08500068	-0.09459065	0.2314764	-0.50072134	4.71372	8.584898	Walking_Scroll
14:08:13.563	-0.9529214	5.3105016	8.854029	-0.08500068	-0.09459065	0.2314764	-0.50072134	4.71372	8.584898	Walking_Scroll
14:08:13.585	-0.9529214	5.3105016	8.854029	-0.08500068	-0.09459065	0.2314764	-0.50072134	4.71372	8.584898	Walking_Scroll
14:08:13.607	-0.9529214	5.3105016	8.854029	-0.08500068	-0.09459065	0.2314764	-0.50072134	4.71372	8.584898	Walking_Scroll
14:08:13.630	-0.9529214	5.3105016	8.854029	-0.08500068	-0.09459065	0.2314764	-0.50072134	4.71372	8.584898	Walking_Scroll
14:08:13.651	-0.9529214	5.3105016	8.854029	-0.08500068	-0.09459065	0.2314764	-0.50072134	4.71372	8.584898	Walking_Scroll
14:08:13.672	-0.9529214	5.3105016	8.854029	-0.08500068	-0.09459065	0.2314764	-0.50072134	4.71372	8.584898	Walking_Scroll
14:08:13.694	-0.9529214	5.3105016	8.854029	-0.08500068	-0.09459065	0.2314764	-0.50072134	4.71372	8.584898	Walking_Scroll
14:08:13.715	1.1660118	5.770202	9.11261	0.010294301	-0.58878064	0.28339994	-0.026630234	4.9339757	8.474995	Walking_Scroll
14:08:13.737	1.1660118	5.770202	9.11261	0.010294301	-0.58878064	0.28339994	-0.026630234	4.9339757	8.474995	Walking_Scroll
14:08:13.759	1.1660118	5.770202	9.11261	0.010294301	-0.58878064	0.28339994	-0.026630234	4.9339757	8.474995	Walking_Scroll
14:08:13.780	1.1660118	5.770202	9.11261	0.010294301	-0.58878064	0.28339994	-0.026630234	4.9339757	8.474995	Walking_Scroll
14:08:13.801	1.1660118	5.770202	9.11261	0.010294301	-0.58878064	0.28339994	-0.026630234	4.9339757	8.474995	Walking_Scroll
14:08:13.823	1.1660118	5.770202	9.11261	0.010294301	-0.58878064	0.28339994	-0.026630234	4.9339757	8.474995	Walking_Scroll
14:08:13.844	1.1660118	5.770202	9.11261	0.010294301	-0.58878064	0.28339994	-0.026630234	4.9339757	8.474995	Walking_Scroll
14:08:13.865	1.1660118	5.770202	9.11261	0.010294301	-0.58878064	0.28339994	-0.026630234	4.9339757	8.474995	Walking_Scroll
14:08:13.887	1.6688095	3.6919718	7.412675	-0.08194635	-0.34443453	-0.21140091	0.36094585	4.914026	8.478938	Walking_Scroll
14:08:13.910	1.6688095	3.6919718	7.412675	-0.08194635	-0.34443453	-0.21140091	0.36094585	4.914026	8.478938	Walking_Scroll
14:08:13.931	1.6688095	3.6919718	7.412675	-0.08194635	-0.34443453	-0.21140091	0.36094585	4.914026	8.478938	Walking_Scroll
14:08:13.953	1.6688095	3.6919718	7.412675	-0.08194635	-0.34443453	-0.21140091	0.36094585	4.914026	8.478938	Walking_Scroll
14:08:13.974	1.6688095	3.6919718	7.412675	-0.08194635	-0.34443453	-0.21140091	0.36094585	4.914026	8.478938	Walking_Scroll
14:08:13.995	1.6688095	3.6919718	7.412675	-0.08194635	-0.34443453	-0.21140091	0.36094585	4.914026	8.478938	Walking_Scroll
14:08:14.017	1.6688095	3.6919718	7.412675	-0.08194635	-0.34443453	-0.21140091	0.36094585	4.914026	8.478938	Walking_Scroll
14:08:14.038	1.6688095	3.6919718	7.412675	-0.08194635	-0.34443453	-0.21140091	0.36094585	4.914026	8.478938	Walking_Scroll
14:08:14.059	1.6688095	3.6919718	7.412675	-0.08194635	-0.34443453	-0.21140091	0.36094585	4.914026	8.478938	Walking_Scroll
14:08:14.080	0.6081458	4.846012	6.761432	-0.26826024	0.026971532	-0.21445525	0.55045605	4.680208	8.600175	Walking_Scroll
14:08:14.101	0.6081458	4.846012	6.761432	-0.26826024	0.026971532	-0.21445525	0.55045605	4.680208	8.600175	Walking_Scroll
14:08:14.122	0.6081458	4.846012	6.761432	-0.26826024	0.026971532	-0.21445525	0.55045605	4.680208	8.600175	Walking_Scroll
14:08:14.143	0.6081458	4.846012	6.761432	-0.26826024	0.026971532	-0.21445525	0.55045605	4.680208	8.600175	Walking_Scroll
14:08:14.164	0.6081458	4.846012	6.761432	-0.26826024	0.026971532	-0.21445525	0.55045605	4.680208	8.600175	Walking_Scroll
14:08:14.186	0.6081458	4.846012	6.761432	-0.26826024	0.026971532	-0.21445525	0.55045605	4.680208	8.600175	Walking_Scroll
14:08:14.207	0.6081458	4.846012	6.761432	-0.26826024	0.026971532	-0.21445525	0.55045605	4.680208	8.600175	Walking_Scroll
14:08:14.228	0.6081458	4.846012	6.761432	-0.26826024	0.026971532	-0.21445525	0.55045605	4.680208	8.600175	Walking_Scroll
14:08:14.250	1.4245936	5.707951	8.894731	0.31511605	0.22489187	-0.09594738	0.35611135	4.6883445	8.605985	Walking_Scroll
14:08:14.271	1.4245936	5.707951	8.894731	0.31511605	0.22489187	-0.09594738	0.35611135	4.6883445	8.605985	Walking_Scroll
14:08:14.292	1.4245936	5.707951	8.894731	0.31511605	0.22489187	-0.09594738	0.35611135	4.6883445	8.605985	Walking_Scroll
14:08:14.313	1.4245936	5.707951	8.894731	0.31511605	0.22489187	-0.09594738	0.35611135	4.6883445	8.605985	Walking_Scroll
14:08:14.335	1.4245936	5.707951	8.894731	0.31511605	0.22489187	-0.09594738	0.35611135	4.6883445	8.605985	Walking_Scroll
14:08:14.356	1.4245936	5.707951	8.894731	0.31511605	0.22489187	-0.09594738	0.35611135	4.6883445	8.605985	Walking_Scroll
14:08:14.377	1.4245936	5.707951	8.894731	0.31511605	0.22489187	-0.09594738	0.35611135	4.6883445	8.605985	Walking_Scroll
14:08:14.399	1.4245936	5.707951	8.894731	0.31511605	0.22489187	-0.09594738	0.35611135	4.6883445	8.605985	Walking_Scroll
14:08:14.420	1.4245936	5.707951	8.894731	0.31511605	0.22489187	-0.09594738	0.35611135	4.6883445	8.605985	Walking_Scroll
14:08:14.441	-1.2881198	4.582642	9.512454	-0.23893872	0.112492666	-0.2413333	-0.3498913	4.9614453	8.451744	Walking_Scroll
14:08:14.462	-1.2881198	4.582642	9.512454	-0.23893872	0.112492666	-0.2413333	-0.3498913	4.9614453	8.451744	Walking_Scroll
14:08:14.483	-1.2881198	4.582642	9.512454	-0.23893872	0.112492666	-0.2413333	-0.3498913	4.9614453	8.451744	Walking_Scroll
14:08:14.505	-1.2881198	4.582642	9.512454	-0.23893872	0.112492666	-0.2413333	-0.3498913	4.9614453	8.451744	Walking_Scroll
14:08:14.526	-1.2881198	4.582642	9.512454	-0.23893872	0.112492666	-0.2413333	-0.3498913	4.9614453	8.451744	Walking_Scroll
14:08:14.547	-1.2881198	4.582642	9.512454	-0.23893872	0.112492666	-0.2413333	-0.3498913	4.9614453	8.451744	Walking_Scroll
14:08:14.569	-1.2881198	4.582642	9.512454	-0.23893872	0.112492666	-0.2413333	-0.3498913	4.9614453	8.451744	Walking_Scroll
14:08:14.590	-1.2881198	4.582642	9.512454	-0.23893872	0.112492666	-0.2413333	-0.3498913	4.9614453	8.451744	Walking_Scroll
14:08:14.611	-1.3431882	3.4645157	9.569917	-0.3201838	0.0019260582	0.10685988	-0.5883322	4.8025737	8.529918	Walking_Scroll
14:08:14.633	-1.3431882	3.4645157	9.569917	-0.3201838	0.0019260582	0.10685988	-0.5883322	4.8025737	8.529918	Walking_Scroll
14:08:14.654	-1.3431882	3.4645157	9.569917	-0.3201838	0.0019260582	0.10685988	-0.5883322	4.8025737	8.529918	Walking_Scroll
14:08:14.676	-1.3431882	3.4645157	9.569917	-0.3201838	0.0019260582	0.10685988	-0.5883322	4.8025737	8.529918	Walking_Scroll
14:08:14.697	-1.3431882	3.4645157	9.569917	-0.3201838	0.0019260582	0.10685988	-0.5883322	4.8025737	8.529918	Walking_Scroll
14:08:14.718	-1.3431882	3.4645157	9.569917	-0.3201838	0.0019260582	0.10685988	-0.5883322	4.8025737	8.529918	Walking_Scroll
14:08:14.739	-1.3431882	3.4645157	9.569917	-0.3201838	0.0019260582	0.10685988	-0.5883322	4.8025737	8.529918	Walking_Scroll
14:08:14.761	-1.3431882	3.4645157	9.569917	-0.3201838	0.0019260582	0.10685988	-0.5883322	4.8025737	8.529918	Walking_Scroll
14:08:14.782	-1.3431882	3.4645157	9.569917	-0.3201838	0.0019260582	0.10685988	-0.5883322	4.8025737	8.529918	Walking_Scroll
14:08:14.803	-1.2162915	5.05192	8.743892	-0.15647191	-0.065879986	0.1435118	-0.6216547	4.4983096	8.691899	Walking_Scroll
14:08:14.825	-1.2162915	5.05192	8.743892	-0.15647191	-0.065879986	0.1435118	-0.6216547	4.4983096	8.691899	Walking_Scroll
14:08:14.846	-1.2162915	5.05192	8.743892	-0.15647191	-0.065879986	0.1435118	-0.6216547	4.4983096	8.691899	Walking_Scroll
14:08:14.868	-1.2162915	5.05192	8.743892	-0.15647191	-0.065879986	0.1435118	-0.6216547	4.4983096	8.691899	Walking_Scroll
14:08:14.889	-1.2162915	5.05192	8.743892	-0.15647191	-0.065879986	0.1435118	-0.6216547	4.4983096	8.691899	Walking_Scroll
14:08:14.911	-1.2162915	5.05192	8.743892	-0.15647191	-0.065879986	0.1435118	-0.6216547	4.4983096	8.691899	Walking_Scroll
14:08:14.932	-1.2162915	5.05192	8.743892	-0.15647191	-0.065879986	0.1435118	-0.6216547	4.4983096	8.691899	Walking_Scroll
14:08:14.953	-1.2162915	5.05192	8.743892	-0.15647191	-0.065879986	0.1435118	-0.6216547	4.4983096	8.691899	Walking_Scroll
14:08:14.974	-0.5865973	5.322473	7.3767605	0.25769472	0.004369519	0.2943955	-0.3299884	4.713028	8.593535	Walking_Scroll
14:08:14.995	-0.5865973	5.322473	7.3767605	0.25769472	0.004369519	0.2943955	-0.3299884	4.713028	8.593535	Walking_Scroll
14:08:15.019	-0.5865973	5.322473	7.3767605	0.25769472	0.004369519	0.2943955	-0.3299884	4.713028	8.593535	Walking_Scroll
14:08:15.040	-0.5865973	5.322473	7.3767605	0.25769472	0.004369519	0.2943955	-0.3299884	4.713028	8.593535	Walking_Scroll
14:08:15.062	-0.5865973	5.322473	7.3767605	0.25769472	0.004369519	0.2943955	-0.3299884	4.713028	8.593535	Walking_Scroll
14:08:15.083	-0.5865973	5.322473	7.3767605	0.25769472	0.004369519	0.2943955	-0.3299884	4.713028	8.593535	Walking_Scroll
14:08:15.105	-0.5865973	5.322473	7.3767605	0.25769472	0.004369519	0.2943955	-0.3299884	4.713028	8.593535	Walking_Scroll
14:08:15.126	-0.5865973	5.322473	7.3767605	0.25769472	0.004369519	0.2943955	-0.3299884	4.713028	8.593535	Walking_Scroll
14:08:15.147	0.888276	3.5243726	7.127756	0.5344167	0.17357919	0.20643091	0.039550066	4.6080947	8.656457	Walking_Scroll
14:08:15.169	0.888276	3.5243726	7.127756	0.5344167	0.17357919	0.20643091	0.039550066	4.6080947	8.656457	Walking_Scroll
14:08:15.191	0.888276	3.5243726	7.127756	0.5344167	0.17357919	0.20643091	0.039550066	4.6080947	8.656457	Walking_Scroll
14:08:15.213	0.888276	3.5243726	7.127756	0.5344167	0.17357919	0.20643091	0.039550066	4.6080947	8.656457	Walking_Scroll
14:08:15.234	0.888276	3.5243726	7.127756	0.5344167	0.17357919	0.20643091	0.039550066	4.6080947	8.656457	Walking_Scroll
14:08:15.255	0.888276	3.5243726	7.127756	0.5344167	0.17357919	0.20643091	0.039550066	4.6080947	8.656457	Walking_Scroll
14:08:15.276	0.888276	3.5243726	7.127756	0.5344167	0.17357919	0.20643091	0.039550066	4.6080947	8.656457	Walking_Scroll
14:08:15.298	0.888276	3.5243726	7.127756	0.5344167	0.17357919	0.20643091	0.039550066	4.6080947	8.656457	Walking_Scroll
14:08:15.320	0.888276	3.5243726	7.127756	0.5344167	0.17357919	0.20643091	0.039550066	4.6080947	8.656457	Walking_Scroll
14:08:15.341	0.39266106	4.5898247	7.0870533	-0.09966145	-0.006626055	-0.04891076	0.19472982	4.522118	8.69959	Walking_Scroll
14:08:15.362	0.39266106	4.5898247	7.0870533	-0.09966145	-0.006626055	-0.04891076	0.19472982	4.522118	8.69959	Walking_Scroll
14:08:15.383	0.39266106	4.5898247	7.0870533	-0.09966145	-0.006626055	-0.04891076	0.19472982	4.522118	8.69959	Walking_Scroll
14:08:15.405	0.39266106	4.5898247	7.0870533	-0.09966145	-0.006626055	-0.04891076	0.19472982	4.522118	8.69959	Walking_Scroll
14:08:15.426	0.39266106	4.5898247	7.0870533	-0.09966145	-0.006626055	-0.04891076	0.19472982	4.522118	8.69959	Walking_Scroll
14:08:15.448	0.39266106	4.5898247	7.0870533	-0.09966145	-0.006626055	-0.04891076	0.19472982	4.522118	8.69959	Walking_Scroll
14:08:15.469	0.39266106	4.5898247	7.0870533	-0.09966145	-0.006626055	-0.04891076	0.19472982	4.522118	8.69959	Walking_Scroll
14:08:15.490	0.39266106	4.5898247	7.0870533	-0.09966145	-0.006626055	-0.04891076	0.19472982	4.522118	8.69959	Walking_Scroll
14:08:15.512	-0.25139886	4.8148866	8.640938	-0.08866587	0.15891843	0.025614802	-0.06292334	4.3649635	8.781429	Walking_Scroll
14:08:15.533	-0.25139886	4.8148866	8.640938	-0.08866587	0.15891843	0.025614802	-0.06292334	4.3649635	8.781429	Walking_Scroll
14:08:15.554	-0.25139886	4.8148866	8.640938	-0.08866587	0.15891843	0.025614802	-0.06292334	4.3649635	8.781429	Walking_Scroll
14:08:15.578	-0.25139886	4.8148866	8.640938	-0.08866587	0.15891843	0.025614802	-0.06292334	4.3649635	8.781429	Walking_Scroll
14:08:15.600	-0.25139886	4.8148866	8.640938	-0.08866587	0.15891843	0.025614802	-0.06292334	4.3649635	8.781429	Walking_Scroll
14:08:15.622	-0.25139886	4.8148866	8.640938	-0.08866587	0.15891843	0.025614802	-0.06292334	4.3649635	8.781429	Walking_Scroll
14:08:15.645	-0.25139886	4.8148866	8.640938	-0.08866587	0.15891843	0.025614802	-0.06292334	4.3649635	8.781429	Walking_Scroll
14:08:15.667	-0.25139886	4.8148866	8.640938	-0.08866587	0.15891843	0.025614802	-0.06292334	4.3649635	8.781429	Walking_Scroll
14:08:15.688	-0.93616146	5.073468	8.818114	0.059163522	0.20717677	-0.03486086	-0.4725634	4.558275	8.670016	Walking_Scroll
14:08:15.710	-0.93616146	5.073468	8.818114	0.059163522	0.20717677	-0.03486086	-0.4725634	4.558275	8.670016	Walking_Scroll
14:08:15.732	-0.93616146	5.073468	8.818114	0.059163522	0.20717677	-0.03486086	-0.4725634	4.558275	8.670016	Walking_Scroll
14:08:15.753	-0.93616146	5.073468	8.818114	0.059163522	0.20717677	-0.03486086	-0.4725634	4.558275	8.670016	Walking_Scroll
14:08:15.774	-0.93616146	5.073468	8.818114	0.059163522	0.20717677	-0.03486086	-0.4725634	4.558275	8.670016	Walking_Scroll
14:08:15.796	-0.93616146	5.073468	8.818114	0.059163522	0.20717677	-0.03486086	-0.4725634	4.558275	8.670016	Walking_Scroll
14:08:15.817	-0.93616146	5.073468	8.818114	0.059163522	0.20717677	-0.03486086	-0.4725634	4.558275	8.670016	Walking_Scroll
14:08:15.839	-0.93616146	5.073468	8.818114	0.059163522	0.20717677	-0.03486086	-0.4725634	4.558275	8.670016	Walking_Scroll
14:08:15.860	-0.93616146	5.073468	8.818114	0.059163522	0.20717677	-0.03486086	-0.4725634	4.558275	8.670016	Walking_Scroll
14:08:15.881	-0.42618093	3.328042	9.27542	-0.16563489	-0.08237334	0.16611381	-0.5240271	4.5585947	8.666888	Walking_Scroll
14:08:15.902	-0.42618093	3.328042	9.27542	-0.16563489	-0.08237334	0.16611381	-0.5240271	4.5585947	8.666888	Walking_Scroll
14:08:15.923	-0.42618093	3.328042	9.27542	-0.16563489	-0.08237334	0.16611381	-0.5240271	4.5585947	8.666888	Walking_Scroll
14:08:15.945	-0.42618093	3.328042	9.27542	-0.16563489	-0.08237334	0.16611381	-0.5240271	4.5585947	8.666888	Walking_Scroll
14:08:15.966	-0.42618093	3.328042	9.27542	-0.16563489	-0.08237334	0.16611381	-0.5240271	4.5585947	8.666888	Walking_Scroll
14:08:15.987	-0.42618093	3.328042	9.27542	-0.16563489	-0.08237334	0.16611381	-0.5240271	4.5585947	8.666888	Walking_Scroll
14:08:16.009	-0.42618093	3.328042	9.27542	-0.16563489	-0.08237334	0.16611381	-0.5240271	4.5585947	8.666888	Walking_Scroll
14:08:16.030	-0.42618093	3.328042	9.27542	-0.16563489	-0.08237334	0.16611381	-0.5240271	4.5585947	8.666888	Walking_Scroll
14:08:16.051	-0.3615355	4.9776974	7.6042166	-0.142422	-0.031060666	-0.014702305	-0.54448724	4.4758453	8.708655	Walking_Scroll
14:08:16.075	-0.3615355	4.9776974	7.6042166	-0.142422	-0.031060666	-0.014702305	-0.54448724	4.4758453	8.708655	Walking_Scroll
14:08:16.097	-0.3615355	4.9776974	7.6042166	-0.142422	-0.031060666	-0.014702305	-0.54448724	4.4758453	8.708655	Walking_Scroll
14:08:16.118	-0.3615355	4.9776974	7.6042166	-0.142422	-0.031060666	-0.014702305	-0.54448724	4.4758453	8.708655	Walking_Scroll
14:08:16.140	-0.3615355	4.9776974	7.6042166	-0.142422	-0.031060666	-0.014702305	-0.54448724	4.4758453	8.708655	Walking_Scroll
14:08:16.162	-0.3615355	4.9776974	7.6042166	-0.142422	-0.031060666	-0.014702305	-0.54448724	4.4758453	8.708655	Walking_Scroll
14:08:16.183	-0.3615355	4.9776974	7.6042166	-0.142422	-0.031060666	-0.014702305	-0.54448724	4.4758453	8.708655	Walking_Scroll
14:08:16.204	-0.3615355	4.9776974	7.6042166	-0.142422	-0.031060666	-0.014702305	-0.54448724	4.4758453	8.708655	Walking_Scroll
14:08:16.225	-0.35674694	5.4565525	7.326481	0.25769472	-0.36764744	0.35303858	-0.54448724	4.4758453	8.708655	Walking_Scroll
14:08:16.246	-0.35674694	5.4565525	7.326481	0.25769472	-0.36764744	0.35303858	-0.3304075	4.614344	8.646907	Walking_Scroll
14:08:16.268	-0.35674694	5.4565525	7.326481	0.25769472	-0.36764744	0.35303858	-0.3304075	4.614344	8.646907	Walking_Scroll
14:08:16.291	-0.35674694	5.4565525	7.326481	0.25769472	-0.36764744	0.35303858	-0.3304075	4.614344	8.646907	Walking_Scroll
14:08:16.312	-0.35674694	5.4565525	7.326481	0.25769472	-0.36764744	0.35303858	-0.3304075	4.614344	8.646907	Walking_Scroll
14:08:16.335	-0.35674694	5.4565525	7.326481	0.25769472	-0.36764744	0.35303858	-0.3304075	4.614344	8.646907	Walking_Scroll
14:08:16.356	-0.35674694	5.4565525	7.326481	0.25769472	-0.36764744	0.35303858	-0.3304075	4.614344	8.646907	Walking_Scroll
14:08:16.378	-0.35674694	5.4565525	7.326481	0.25769472	-0.36764744	0.35303858	-0.3304075	4.614344	8.646907	Walking_Scroll
14:08:16.400	-0.35674694	5.4565525	7.326481	0.25769472	-0.36764744	0.35303858	-0.3304075	4.614344	8.646907	Walking_Scroll
14:08:16.422	0.8667275	3.213117	6.5579185	0.22348627	-0.15445544	-0.29814377	0.07421207	4.5925717	8.664475	Walking_Scroll
14:08:16.443	0.8667275	3.213117	6.5579185	0.22348627	-0.15445544	-0.29814377	0.07421207	4.5925717	8.664475	Walking_Scroll
14:08:16.464	0.8667275	3.213117	6.5579185	0.22348627	-0.15445544	-0.29814377	0.07421207	4.5925717	8.664475	Walking_Scroll
14:08:16.485	0.8667275	3.213117	6.5579185	0.22348627	-0.15445544	-0.29814377	0.07421207	4.5925717	8.664475	Walking_Scroll
14:08:16.507	0.8667275	3.213117	6.5579185	0.22348627	-0.15445544	-0.29814377	0.07421207	4.5925717	8.664475	Walking_Scroll
14:08:16.528	0.8667275	3.213117	6.5579185	0.22348627	-0.15445544	-0.29814377	0.07421207	4.5925717	8.664475	Walking_Scroll
14:08:16.549	0.8667275	3.213117	6.5579185	0.22348627	-0.15445544	-0.29814377	0.07421207	4.5925717	8.664475	Walking_Scroll
14:08:16.570	0.8667275	3.213117	6.5579185	0.22348627	-0.15445544	-0.29814377	0.07421207	4.5925717	8.664475	Walking_Scroll
14:08:16.592	0.15323359	4.517997	6.821289	-0.09477452	0.019030284	-0.18696631	0.22495946	4.39575	8.763398	Walking_Scroll
14:08:16.615	0.15323359	4.517997	6.821289	-0.09477452	0.019030284	-0.18696631	0.22495946	4.39575	8.763398	Walking_Scroll
14:08:16.636	0.15323359	4.517997	6.821289	-0.09477452	0.019030284	-0.18696631	0.22495946	4.39575	8.763398	Walking_Scroll
14:08:16.657	0.15323359	4.517997	6.821289	-0.09477452	0.019030284	-0.18696631	0.22495946	4.39575	8.763398	Walking_Scroll
14:08:16.678	0.15323359	4.517997	6.821289	-0.09477452	0.019030284	-0.18696631	0.22495946	4.39575	8.763398	Walking_Scroll
14:08:16.700	0.15323359	4.517997	6.821289	-0.09477452	0.019030284	-0.18696631	0.22495946	4.39575	8.763398	Walking_Scroll
14:08:16.721	0.15323359	4.517997	6.821289	-0.09477452	0.019030284	-0.18696631	0.22495946	4.39575	8.763398	Walking_Scroll
14:08:16.744	0.15323359	4.517997	6.821289	-0.09477452	0.019030284	-0.18696631	0.22495946	4.39575	8.763398	Walking_Scroll
14:08:16.765	0.5650489	5.209942	8.473338	-0.09477452	0.019030284	-0.18696631	0.22495946	4.39575	8.763398	Walking_Scroll
14:08:16.786	0.5650489	5.209942	8.473338	0.16789754	0.17419006	-0.04219124	0.12784348	4.3983793	8.764032	Walking_Scroll
14:08:16.807	0.5650489	5.209942	8.473338	0.16789754	0.17419006	-0.04219124	0.12784348	4.3983793	8.764032	Walking_Scroll
14:08:16.829	0.5650489	5.209942	8.473338	0.16789754	0.17419006	-0.04219124	0.12784348	4.3983793	8.764032	Walking_Scroll
14:08:16.851	0.5650489	5.209942	8.473338	0.16789754	0.17419006	-0.04219124	0.12784348	4.3983793	8.764032	Walking_Scroll
14:08:16.873	0.5650489	5.209942	8.473338	0.16789754	0.17419006	-0.04219124	0.12784348	4.3983793	8.764032	Walking_Scroll
14:08:16.897	0.5650489	5.209942	8.473338	0.16789754	0.17419006	-0.04219124	0.12784348	4.3983793	8.764032	Walking_Scroll
14:08:16.918	0.5650489	5.209942	8.473338	0.16789754	0.17419006	-0.04219124	0.12784348	4.3983793	8.764032	Walking_Scroll
14:08:16.939	0.5650489	5.209942	8.473338	0.16789754	0.17419006	-0.04219124	0.12784348	4.3983793	8.764032	Walking_Scroll
14:08:16.960	-1.23784	4.9106574	9.964972	-0.47167838	0.027582398	-0.13565363	-0.31507176	4.531666	8.691093	Walking_Scroll
14:08:16.981	-1.23784	4.9106574	9.964972	-0.47167838	0.027582398	-0.13565363	-0.31507176	4.531666	8.691093	Walking_Scroll
14:08:17.002	-1.23784	4.9106574	9.964972	-0.47167838	0.027582398	-0.13565363	-0.31507176	4.531666	8.691093	Walking_Scroll
14:08:17.024	-1.23784	4.9106574	9.964972	-0.47167838	0.027582398	-0.13565363	-0.31507176	4.531666	8.691093	Walking_Scroll
14:08:17.045	-1.23784	4.9106574	9.964972	-0.47167838	0.027582398	-0.13565363	-0.31507176	4.531666	8.691093	Walking_Scroll
14:08:17.066	-1.23784	4.9106574	9.964972	-0.47167838	0.027582398	-0.13565363	-0.31507176	4.531666	8.691093	Walking_Scroll
14:08:17.088	-1.23784	4.9106574	9.964972	-0.47167838	0.027582398	-0.13565363	-0.31507176	4.531666	8.691093	Walking_Scroll
14:08:17.109	-1.23784	4.9106574	9.964972	-0.47167838	0.027582398	-0.13565363	-0.31507176	4.531666	8.691093	Walking_Scroll
14:08:17.130	-0.74701375	2.9521408	8.909097	-0.36172262	-0.09275806	0.12090978	-0.3143962	4.4083395	8.754315	Walking_Scroll
14:08:17.152	-0.74701375	2.9521408	8.909097	-0.36172262	-0.09275806	0.12090978	-0.3143962	4.4083395	8.754315	Walking_Scroll
14:08:17.173	-0.74701375	2.9521408	8.909097	-0.36172262	-0.09275806	0.12090978	-0.3143962	4.4083395	8.754315	Walking_Scroll
14:08:17.194	-0.74701375	2.9521408	8.909097	-0.36172262	-0.09275806	0.12090978	-0.3143962	4.4083395	8.754315	Walking_Scroll
14:08:17.215	-0.74701375	2.9521408	8.909097	-0.36172262	-0.09275806	0.12090978	-0.3143962	4.4083395	8.754315	Walking_Scroll
14:08:17.237	-0.74701375	2.9521408	8.909097	-0.36172262	-0.09275806	0.12090978	-0.3143962	4.4083395	8.754315	Walking_Scroll
14:08:17.258	-0.74701375	2.9521408	8.909097	-0.36172262	-0.09275806	0.12090978	-0.3143962	4.4083395	8.754315	Walking_Scroll
14:08:17.295	-0.74701375	2.9521408	8.909097	-0.36172262	-0.09275806	0.12090978	-0.3143962	4.4083395	8.754315	Walking_Scroll
14:08:17.328	-0.39266106	4.7598186	8.063917	-0.1179874	0.14425766	0.27423698	-0.40805343	4.1430216	8.879146	Walking_Scroll
14:08:17.361	-0.39266106	4.7598186	8.063917	-0.1179874	0.14425766	0.27423698	-0.40805343	4.1430216	8.879146	Walking_Scroll
14:08:17.395	-0.39266106	4.7598186	8.063917	-0.1179874	0.14425766	0.27423698	-0.40805343	4.1430216	8.879146	Walking_Scroll
14:08:17.429	-0.39266106	4.7598186	8.063917	-0.1179874	0.14425766	0.27423698	-0.40805343	4.1430216	8.879146	Walking_Scroll
14:08:17.450	-0.39266106	4.7598186	8.063917	-0.1179874	0.14425766	0.27423698	-0.40805343	4.1430216	8.879146	Walking_Scroll
14:08:17.470	-0.39266106	4.7598186	8.063917	-0.1179874	0.14425766	0.27423698	-0.40805343	4.1430216	8.879146	Walking_Scroll
14:08:17.491	-0.9313729	4.95136	8.921068	0.27113375	0.058736525	0.10441642	-0.25951463	4.308566	8.805639	Walking_Scroll
14:08:17.513	-0.9313729	4.95136	8.921068	0.27113375	0.058736525	0.10441642	-0.25951463	4.308566	8.805639	Walking_Scroll
14:08:17.534	-0.9313729	4.95136	8.921068	0.27113375	0.058736525	0.10441642	-0.25951463	4.308566	8.805639	Walking_Scroll
14:08:17.555	-0.9313729	4.95136	8.921068	0.27113375	0.058736525	0.10441642	-0.25951463	4.308566	8.805639	Walking_Scroll
14:08:17.576	-0.9313729	4.95136	8.921068	0.27113375	0.058736525	0.10441642	-0.25951463	4.308566	8.805639	Walking_Scroll
14:08:17.597	-0.9313729	4.95136	8.921068	0.27113375	0.058736525	0.10441642	-0.25951463	4.308566	8.805639	Walking_Scroll
14:08:17.618	-0.9313729	4.95136	8.921068	0.27113375	0.058736525	0.10441642	-0.25951463	4.308566	8.805639	Walking_Scroll
14:08:17.640	-0.9313729	4.95136	8.921068	0.27113375	0.058736525	0.10441642	-0.25951463	4.308566	8.805639	Walking_Scroll
14:08:17.661	-0.9313729	4.95136	8.921068	0.27113375	0.058736525	0.10441642	-0.25951463	4.308566	8.805639	Walking_Scroll
14:08:17.682	1.333611	3.7829542	6.7015753	0.46599978	-0.065879986	0.0054562483	0.13923049	4.525222	8.699043	Walking_Scroll
14:08:17.704	1.333611	3.7829542	6.7015753	0.46599978	-0.065879986	0.0054562483	0.13923049	4.525222	8.699043	Walking_Scroll
14:08:17.726	1.333611	3.7829542	6.7015753	0.46599978	-0.065879986	0.0054562483	0.13923049	4.525222	8.699043	Walking_Scroll
14:08:17.748	1.333611	3.7829542	6.7015753	0.46599978	-0.065879986	0.0054562483	0.13923049	4.525222	8.699043	Walking_Scroll
14:08:17.769	1.333611	3.7829542	6.7015753	0.46599978	-0.065879986	0.0054562483	0.13923049	4.525222	8.699043	Walking_Scroll
14:08:17.791	1.333611	3.7829542	6.7015753	0.46599978	-0.065879986	0.0054562483	0.13923049	4.525222	8.699043	Walking_Scroll
[truncated: 3,336 more rows]
