# Supplementary material for: Real-time Smartphone Activity Classification Using Inertial Sensors—Recognition of Scrolling, Typing, and Watching Videos While Sitting or Walking
Source: Sensors (Basel). 2020 Jan 24;20(3):655. doi: 10.3390/s20030655 (PMC7038357; doi:10.3390/s20030655)
Supplement: Supplementary file 1 [file sensors-20-00655-s001.zip › sensors-668083-supplementary/5Hz_data/7521/2019_09_03_14_02_47_Walking_Read.csv]

time	accX	accY	accZ	rotX	rotY	rotZ	graX	graY	graZ	activity
14:11:52.072	0.45730647	4.245049	7.850827	-0.052013956	0.22550273	-0.0018741345	0.11864578	3.9410071	8.979129	Walking_Read
14:11:52.093	0.45730647	4.245049	7.850827	-0.052013956	0.22550273	-0.0018741345	0.11864578	3.9410071	8.979129	Walking_Read
14:11:52.115	0.45730647	4.245049	7.850827	-0.052013956	0.22550273	-0.0018741345	0.11864578	3.9410071	8.979129	Walking_Read
14:11:52.136	0.45730647	4.245049	7.850827	-0.052013956	0.22550273	-0.0018741345	0.11864578	3.9410071	8.979129	Walking_Read
14:11:52.157	0.45730647	4.245049	7.850827	-0.052013956	0.22550273	-0.0018741345	0.11864578	3.9410071	8.979129	Walking_Read
14:11:52.179	0.45730647	4.245049	7.850827	-0.052013956	0.22550273	-0.0018741345	0.11864578	3.9410071	8.979129	Walking_Read
14:11:52.200	0.45730647	4.245049	7.850827	-0.052013956	0.22550273	-0.0018741345	0.11864578	3.9410071	8.979129	Walking_Read
14:11:52.221	0.35914123	5.1261425	8.638543	0.2002734	0.3091913	-0.039136913	0.1057138	4.1842184	8.868569	Walking_Read
14:11:52.242	0.35914123	5.1261425	8.638543	0.2002734	0.3091913	-0.039136913	0.1057138	4.1842184	8.868569	Walking_Read
14:11:52.264	0.35914123	5.1261425	8.638543	0.2002734	0.3091913	-0.039136913	0.1057138	4.1842184	8.868569	Walking_Read
14:11:52.285	0.35914123	5.1261425	8.638543	0.2002734	0.3091913	-0.039136913	0.1057138	4.1842184	8.868569	Walking_Read
14:11:52.307	0.35914123	5.1261425	8.638543	0.2002734	0.3091913	-0.039136913	0.1057138	4.1842184	8.868569	Walking_Read
14:11:52.328	0.35914123	5.1261425	8.638543	0.2002734	0.3091913	-0.039136913	0.1057138	4.1842184	8.868569	Walking_Read
14:11:52.349	0.35914123	5.1261425	8.638543	0.2002734	0.3091913	-0.039136913	0.1057138	4.1842184	8.868569	Walking_Read
14:11:52.370	0.35914123	5.1261425	8.638543	0.2002734	0.3091913	-0.039136913	0.1057138	4.1842184	8.868569	Walking_Read
14:11:52.391	-1.0271438	5.480495	9.270632	0.16423234	0.055071335	-0.060517196	-0.26724505	4.629618	8.640925	Walking_Read
14:11:52.413	-1.0271438	5.480495	9.270632	0.16423234	0.055071335	-0.060517196	-0.26724505	4.629618	8.640925	Walking_Read
14:11:52.434	-1.0271438	5.480495	9.270632	0.16423234	0.055071335	-0.060517196	-0.26724505	4.629618	8.640925	Walking_Read
14:11:52.455	-1.0271438	5.480495	9.270632	0.16423234	0.055071335	-0.060517196	-0.26724505	4.629618	8.640925	Walking_Read
14:11:52.478	-1.0271438	5.480495	9.270632	0.16423234	0.055071335	-0.060517196	-0.26724505	4.629618	8.640925	Walking_Read
14:11:52.504	-1.0271438	5.480495	9.270632	0.16423234	0.055071335	-0.060517196	-0.26724505	4.629618	8.640925	Walking_Read
14:11:52.527	-1.0271438	5.480495	9.270632	0.16423234	0.055071335	-0.060517196	-0.26724505	4.629618	8.640925	Walking_Read
14:11:52.550	-1.0271438	5.480495	9.270632	0.16423234	0.055071335	-0.060517196	-0.26724505	4.629618	8.640925	Walking_Read
14:11:52.572	-1.0678465	3.2107224	7.326481	-0.17052181	-0.41468406	0.10624902	-0.58623856	4.804291	8.529094	Walking_Read
14:11:52.595	-1.0678465	3.2107224	7.326481	-0.17052181	-0.41468406	0.10624902	-0.58623856	4.804291	8.529094	Walking_Read
14:11:52.619	-1.0678465	3.2107224	7.326481	-0.17052181	-0.41468406	0.10624902	-0.58623856	4.804291	8.529094	Walking_Read
14:11:52.642	-1.0678465	3.2107224	7.326481	-0.17052181	-0.41468406	0.10624902	-0.58623856	4.804291	8.529094	Walking_Read
14:11:52.665	-1.0678465	3.2107224	7.326481	-0.17052181	-0.41468406	0.10624902	-0.58623856	4.804291	8.529094	Walking_Read
14:11:52.689	-1.0678465	3.2107224	7.326481	-0.17052181	-0.41468406	0.10624902	-0.58623856	4.804291	8.529094	Walking_Read
14:11:52.711	-1.0678465	3.2107224	7.326481	-0.17052181	-0.41468406	0.10624902	-0.58623856	4.804291	8.529094	Walking_Read
14:11:52.734	-1.0678465	3.2107224	7.326481	-0.17052181	-0.41468406	0.10624902	-0.58623856	4.804291	8.529094	Walking_Read
14:11:52.756	-0.2681588	4.8484063	8.284191	-0.09599625	-0.18377697	0.2400285	-0.58592623	4.3636675	8.762732	Walking_Read
14:11:52.778	-0.2681588	4.8484063	8.284191	-0.09599625	-0.18377697	0.2400285	-0.58592623	4.3636675	8.762732	Walking_Read
14:11:52.800	-0.2681588	4.8484063	8.284191	-0.09599625	-0.18377697	0.2400285	-0.58592623	4.3636675	8.762732	Walking_Read
14:11:52.821	-0.2681588	4.8484063	8.284191	-0.09599625	-0.18377697	0.2400285	-0.58592623	4.3636675	8.762732	Walking_Read
14:11:52.844	-0.2681588	4.8484063	8.284191	-0.09599625	-0.18377697	0.2400285	-0.58592623	4.3636675	8.762732	Walking_Read
14:11:52.865	-0.2681588	4.8484063	8.284191	-0.09599625	-0.18377697	0.2400285	-0.58592623	4.3636675	8.762732	Walking_Read
14:11:52.887	-0.2681588	4.8484063	8.284191	-0.09599625	-0.18377697	0.2400285	-0.58592623	4.3636675	8.762732	Walking_Read
14:11:52.908	-0.2681588	4.8484063	8.284191	-0.09599625	-0.18377697	0.2400285	-0.58592623	4.3636675	8.762732	Walking_Read
14:11:52.929	-0.35435268	5.2410674	8.356019	0.14773898	-0.0029608638	0.25835446	-0.1855964	4.475361	8.723935	Walking_Read
14:11:52.951	-0.35435268	5.2410674	8.356019	0.14773898	-0.0029608638	0.25835446	-0.1855964	4.475361	8.723935	Walking_Read
14:11:52.973	-0.35435268	5.2410674	8.356019	0.14773898	-0.0029608638	0.25835446	-0.1855964	4.475361	8.723935	Walking_Read
14:11:52.996	-0.35435268	5.2410674	8.356019	0.14773898	-0.0029608638	0.25835446	-0.1855964	4.475361	8.723935	Walking_Read
14:11:53.018	-0.35435268	5.2410674	8.356019	0.14773898	-0.0029608638	0.25835446	-0.1855964	4.475361	8.723935	Walking_Read
14:11:53.041	-0.35435268	5.2410674	8.356019	0.14773898	-0.0029608638	0.25835446	-0.1855964	4.475361	8.723935	Walking_Read
14:11:53.064	-0.35435268	5.2410674	8.356019	0.14773898	-0.0029608638	0.25835446	-0.1855964	4.475361	8.723935	Walking_Read
14:11:53.087	-0.35435268	5.2410674	8.356019	0.14773898	-0.0029608638	0.25835446	-0.1855964	4.475361	8.723935	Walking_Read
14:11:53.109	1.5299416	3.7853484	6.821289	0.34688103	0.105162285	-0.2657679	0.33624747	4.481534	8.716259	Walking_Read
14:11:53.131	1.5299416	3.7853484	6.821289	0.34688103	0.105162285	-0.2657679	0.33624747	4.481534	8.716259	Walking_Read
14:11:53.155	1.5299416	3.7853484	6.821289	0.34688103	0.105162285	-0.2657679	0.33624747	4.481534	8.716259	Walking_Read
14:11:53.177	1.5299416	3.7853484	6.821289	0.34688103	0.105162285	-0.2657679	0.33624747	4.481534	8.716259	Walking_Read
14:11:53.201	1.5299416	3.7853484	6.821289	0.34688103	0.105162285	-0.2657679	0.33624747	4.481534	8.716259	Walking_Read
14:11:53.223	1.5299416	3.7853484	6.821289	0.34688103	0.105162285	-0.2657679	0.33624747	4.481534	8.716259	Walking_Read
14:11:53.245	1.5299416	3.7853484	6.821289	0.34688103	0.105162285	-0.2657679	0.33624747	4.481534	8.716259	Walking_Read
14:11:53.268	1.5299416	3.7853484	6.821289	0.34688103	0.105162285	-0.2657679	0.33624747	4.481534	8.716259	Walking_Read
14:11:53.292	0.69912827	4.2618093	6.471725	-0.077059425	0.08989066	-0.084340945	0.4095418	4.4043055	8.752412	Walking_Read
14:11:53.315	0.69912827	4.2618093	6.471725	-0.077059425	0.08989066	-0.084340945	0.4095418	4.4043055	8.752412	Walking_Read
14:11:53.338	0.69912827	4.2618093	6.471725	-0.077059425	0.08989066	-0.084340945	0.4095418	4.4043055	8.752412	Walking_Read
14:11:53.361	0.69912827	4.2618093	6.471725	-0.077059425	0.08989066	-0.084340945	0.4095418	4.4043055	8.752412	Walking_Read
14:11:53.384	0.69912827	4.2618093	6.471725	-0.077059425	0.08989066	-0.084340945	0.4095418	4.4043055	8.752412	Walking_Read
14:11:53.407	0.69912827	4.2618093	6.471725	-0.077059425	0.08989066	-0.084340945	0.4095418	4.4043055	8.752412	Walking_Read
14:11:53.430	0.69912827	4.2618093	6.471725	-0.077059425	0.08989066	-0.084340945	0.4095418	4.4043055	8.752412	Walking_Read
14:11:53.454	0.69912827	4.2618093	6.471725	-0.077059425	0.08989066	-0.084340945	0.4095418	4.4043055	8.752412	Walking_Read
14:11:53.476	0.22266756	5.238673	8.942616	0.098869756	0.10821661	0.004234518	0.04907825	4.2739806	8.826157	Walking_Read
14:11:53.499	0.22266756	5.238673	8.942616	0.098869756	0.10821661	0.004234518	0.04907825	4.2739806	8.826157	Walking_Read
14:11:53.520	0.22266756	5.238673	8.942616	0.098869756	0.10821661	0.004234518	0.04907825	4.2739806	8.826157	Walking_Read
14:11:53.542	0.22266756	5.238673	8.942616	0.098869756	0.10821661	0.004234518	0.04907825	4.2739806	8.826157	Walking_Read
14:11:53.565	0.22266756	5.238673	8.942616	0.098869756	0.10821661	0.004234518	0.04907825	4.2739806	8.826157	Walking_Read
14:11:53.589	0.22266756	5.238673	8.942616	0.098869756	0.10821661	0.004234518	0.04907825	4.2739806	8.826157	Walking_Read
14:11:53.611	0.22266756	5.238673	8.942616	0.098869756	0.10821661	0.004234518	0.04907825	4.2739806	8.826157	Walking_Read
14:11:53.652	-0.8547561	6.1556807	9.076695	0.12391524	0.048351817	0.1294619	-0.1612106	4.757109	8.574048	Walking_Read
14:11:53.685	-0.8547561	6.1556807	9.076695	0.12391524	0.048351817	0.1294619	-0.1612106	4.757109	8.574048	Walking_Read
14:11:53.717	-0.8547561	6.1556807	9.076695	0.12391524	0.048351817	0.1294619	-0.1612106	4.757109	8.574048	Walking_Read
14:11:53.750	-0.8547561	6.1556807	9.076695	0.12391524	0.048351817	0.1294619	-0.1612106	4.757109	8.574048	Walking_Read
14:11:53.783	-0.8547561	6.1556807	9.076695	0.12391524	0.048351817	0.1294619	-0.1612106	4.757109	8.574048	Walking_Read
14:11:53.816	-0.8547561	6.1556807	9.076695	0.12391524	0.048351817	0.1294619	-0.1612106	4.757109	8.574048	Walking_Read
14:11:53.849	-1.3168511	4.0559015	7.379155	-0.12287432	-0.523418	0.2571327	-0.59635264	4.8371844	8.509781	Walking_Read
14:11:53.883	-1.3168511	4.0559015	7.379155	-0.12287432	-0.523418	0.2571327	-0.59635264	4.8371844	8.509781	Walking_Read
14:11:53.906	-1.3168511	4.0559015	7.379155	-0.12287432	-0.523418	0.2571327	-0.59635264	4.8371844	8.509781	Walking_Read
14:11:53.929	-1.3168511	4.0559015	7.379155	-0.12287432	-0.523418	0.2571327	-0.59635264	4.8371844	8.509781	Walking_Read
14:11:53.952	-1.3168511	4.0559015	7.379155	-0.12287432	-0.523418	0.2571327	-0.59635264	4.8371844	8.509781	Walking_Read
14:11:53.975	-1.3168511	4.0559015	7.379155	-0.12287432	-0.523418	0.2571327	-0.59635264	4.8371844	8.509781	Walking_Read
14:11:53.998	-1.3168511	4.0559015	7.379155	-0.12287432	-0.523418	0.2571327	-0.59635264	4.8371844	8.509781	Walking_Read
14:11:54.021	-0.6703969	4.8316464	7.125362	-0.13631335	-0.25585908	0.287676	-0.7629613	4.486214	8.686893	Walking_Read
14:11:54.044	-0.6703969	4.8316464	7.125362	-0.13631335	-0.25585908	0.287676	-0.7629613	4.486214	8.686893	Walking_Read
14:11:54.067	-0.6703969	4.8316464	7.125362	-0.13631335	-0.25585908	0.287676	-0.7629613	4.486214	8.686893	Walking_Read
14:11:54.090	-0.6703969	4.8316464	7.125362	-0.13631335	-0.25585908	0.287676	-0.7629613	4.486214	8.686893	Walking_Read
14:11:54.112	-0.6703969	4.8316464	7.125362	-0.13631335	-0.25585908	0.287676	-0.7629613	4.486214	8.686893	Walking_Read
14:11:54.133	-0.6703969	4.8316464	7.125362	-0.13631335	-0.25585908	0.287676	-0.7629613	4.486214	8.686893	Walking_Read
14:11:54.155	-0.6703969	4.8316464	7.125362	-0.13631335	-0.25585908	0.287676	-0.7629613	4.486214	8.686893	Walking_Read
14:11:54.176	-0.6703969	4.8316464	7.125362	-0.13631335	-0.25585908	0.287676	-0.7629613	4.486214	8.686893	Walking_Read
14:11:54.197	-0.014365649	4.7885494	9.555551	0.08909592	-0.18622044	0.073873155	-0.35495603	4.4841447	8.714173	Walking_Read
14:11:54.219	-0.014365649	4.7885494	9.555551	0.08909592	-0.18622044	0.073873155	-0.35495603	4.4841447	8.714173	Walking_Read
14:11:54.240	-0.014365649	4.7885494	9.555551	0.08909592	-0.18622044	0.073873155	-0.35495603	4.4841447	8.714173	Walking_Read
14:11:54.261	-0.014365649	4.7885494	9.555551	0.08909592	-0.18622044	0.073873155	-0.35495603	4.4841447	8.714173	Walking_Read
14:11:54.283	-0.014365649	4.7885494	9.555551	0.08909592	-0.18622044	0.073873155	-0.35495603	4.4841447	8.714173	Walking_Read
14:11:54.304	-0.014365649	4.7885494	9.555551	0.08909592	-0.18622044	0.073873155	-0.35495603	4.4841447	8.714173	Walking_Read
14:11:54.326	-0.014365649	4.7885494	9.555551	0.08909592	-0.18622044	0.073873155	-0.35495603	4.4841447	8.714173	Walking_Read
14:11:54.348	-0.014365649	4.7885494	9.555551	0.08909592	-0.18622044	0.073873155	-0.35495603	4.4841447	8.714173	Walking_Read
14:11:54.371	-0.05506832	2.3799093	10.029617	0.16423234	0.12532084	-0.24438764	0.15667143	4.4988723	8.712403	Walking_Read
14:11:54.394	-0.05506832	2.3799093	10.029617	0.16423234	0.12532084	-0.24438764	0.15667143	4.4988723	8.712403	Walking_Read
14:11:54.416	-0.05506832	2.3799093	10.029617	0.16423234	0.12532084	-0.24438764	0.15667143	4.4988723	8.712403	Walking_Read
14:11:54.438	-0.05506832	2.3799093	10.029617	0.16423234	0.12532084	-0.24438764	0.15667143	4.4988723	8.712403	Walking_Read
14:11:54.460	-0.05506832	2.3799093	10.029617	0.16423234	0.12532084	-0.24438764	0.15667143	4.4988723	8.712403	Walking_Read
14:11:54.482	-0.05506832	2.3799093	10.029617	0.16423234	0.12532084	-0.24438764	0.15667143	4.4988723	8.712403	Walking_Read
14:11:54.505	-0.05506832	2.3799093	10.029617	0.16423234	0.12532084	-0.24438764	0.15667143	4.4988723	8.712403	Walking_Read
14:11:54.528	-0.05506832	2.3799093	10.029617	0.16423234	0.12532084	-0.24438764	0.15667143	4.4988723	8.712403	Walking_Read
14:11:54.550	0.31365	4.0966043	7.283384	0.042670157	0.040410567	-0.21812044	0.29967883	4.5394254	8.687586	Walking_Read
14:11:54.573	0.31365	4.0966043	7.283384	0.042670157	0.040410567	-0.21812044	0.29967883	4.5394254	8.687586	Walking_Read
14:11:54.595	0.31365	4.0966043	7.283384	0.042670157	0.040410567	-0.21812044	0.29967883	4.5394254	8.687586	Walking_Read
14:11:54.618	0.31365	4.0966043	7.283384	0.042670157	0.040410567	-0.21812044	0.29967883	4.5394254	8.687586	Walking_Read
14:11:54.641	0.31365	4.0966043	7.283384	0.042670157	0.040410567	-0.21812044	0.29967883	4.5394254	8.687586	Walking_Read
14:11:54.663	0.31365	4.0966043	7.283384	0.042670157	0.040410567	-0.21812044	0.29967883	4.5394254	8.687586	Walking_Read
14:11:54.686	0.31365	4.0966043	7.283384	0.042670157	0.040410567	-0.21812044	0.29967883	4.5394254	8.687586	Walking_Read
14:11:54.708	0.31365	4.0966043	7.283384	0.042670157	0.040410567	-0.21812044	0.29967883	4.5394254	8.687586	Walking_Read
14:11:54.731	0.51955765	5.1716337	7.987301	-0.013529444	0.13570555	-0.058073737	0.2396271	4.459558	8.730708	Walking_Read
14:11:54.755	0.51955765	5.1716337	7.987301	-0.013529444	0.13570555	-0.058073737	0.2396271	4.459558	8.730708	Walking_Read
14:11:54.777	0.51955765	5.1716337	7.987301	-0.013529444	0.13570555	-0.058073737	0.2396271	4.459558	8.730708	Walking_Read
14:11:54.799	0.51955765	5.1716337	7.987301	-0.013529444	0.13570555	-0.058073737	0.2396271	4.459558	8.730708	Walking_Read
14:11:54.822	0.51955765	5.1716337	7.987301	-0.013529444	0.13570555	-0.058073737	0.2396271	4.459558	8.730708	Walking_Read
14:11:54.844	0.51955765	5.1716337	7.987301	-0.013529444	0.13570555	-0.058073737	0.2396271	4.459558	8.730708	Walking_Read
14:11:54.867	0.51955765	5.1716337	7.987301	-0.013529444	0.13570555	-0.058073737	0.2396271	4.459558	8.730708	Walking_Read
14:11:54.889	0.51955765	5.1716337	7.987301	-0.013529444	0.13570555	-0.058073737	0.2396271	4.459558	8.730708	Walking_Read
14:11:54.910	-0.9433443	5.461341	9.399923	0.114752255	0.49611604	-0.06296066	-0.14857075	4.7458215	8.580529	Walking_Read
14:11:54.932	-0.9433443	5.461341	9.399923	0.114752255	0.49611604	-0.06296066	-0.14857075	4.7458215	8.580529	Walking_Read
14:11:54.956	-0.9433443	5.461341	9.399923	0.114752255	0.49611604	-0.06296066	-0.14857075	4.7458215	8.580529	Walking_Read
14:11:54.978	-0.9433443	5.461341	9.399923	0.114752255	0.49611604	-0.06296066	-0.14857075	4.7458215	8.580529	Walking_Read
14:11:55.000	-0.9433443	5.461341	9.399923	0.114752255	0.49611604	-0.06296066	-0.14857075	4.7458215	8.580529	Walking_Read
14:11:55.023	-0.9433443	5.461341	9.399923	0.114752255	0.49611604	-0.06296066	-0.14857075	4.7458215	8.580529	Walking_Read
14:11:55.045	-0.9433443	5.461341	9.399923	0.114752255	0.49611604	-0.06296066	-0.14857075	4.7458215	8.580529	Walking_Read
14:11:55.069	-0.9433443	5.461341	9.399923	0.114752255	0.49611604	-0.06296066	-0.14857075	4.7458215	8.580529	Walking_Read
14:11:55.090	-1.462902	4.3599744	6.282577	0.08054381	0.19618121	0.39641002	-0.6485697	4.919986	8.458335	Walking_Read
14:11:55.111	-1.462902	4.3599744	6.282577	0.08054381	0.19618121	0.39641002	-0.6485697	4.919986	8.458335	Walking_Read
14:11:55.133	-1.462902	4.3599744	6.282577	0.08054381	0.19618121	0.39641002	-0.6485697	4.919986	8.458335	Walking_Read
14:11:55.154	-1.462902	4.3599744	6.282577	0.08054381	0.19618121	0.39641002	-0.6485697	4.919986	8.458335	Walking_Read
14:11:55.178	-1.462902	4.3599744	6.282577	0.08054381	0.19618121	0.39641002	-0.6485697	4.919986	8.458335	Walking_Read
14:11:55.200	-1.462902	4.3599744	6.282577	0.08054381	0.19618121	0.39641002	-0.6485697	4.919986	8.458335	Walking_Read
14:11:55.221	-1.462902	4.3599744	6.282577	0.08054381	0.19618121	0.39641002	-0.6485697	4.919986	8.458335	Walking_Read
14:11:55.242	-1.462902	4.3599744	6.282577	0.08054381	0.19618121	0.39641002	-0.6485697	4.919986	8.458335	Walking_Read
14:11:55.263	-1.462902	4.3599744	6.282577	0.08054381	0.19618121	0.39641002	-0.6485697	4.919986	8.458335	Walking_Read
14:11:55.285	-1.1037607	4.6832013	6.158075	-0.02696848	0.11004921	0.2400285	-0.6539517	4.6828413	8.591491	Walking_Read
14:11:55.306	-1.1037607	4.6832013	6.158075	-0.02696848	0.11004921	0.2400285	-0.6539517	4.6828413	8.591491	Walking_Read
14:11:55.327	-1.1037607	4.6832013	6.158075	-0.02696848	0.11004921	0.2400285	-0.6539517	4.6828413	8.591491	Walking_Read
14:11:55.348	-1.1037607	4.6832013	6.158075	-0.02696848	0.11004921	0.2400285	-0.6539517	4.6828413	8.591491	Walking_Read
14:11:55.370	-1.1037607	4.6832013	6.158075	-0.02696848	0.11004921	0.2400285	-0.6539517	4.6828413	8.591491	Walking_Read
14:11:55.391	-1.1037607	4.6832013	6.158075	-0.02696848	0.11004921	0.2400285	-0.6539517	4.6828413	8.591491	Walking_Read
14:11:55.412	-1.1037607	4.6832013	6.158075	-0.02696848	0.11004921	0.2400285	-0.6539517	4.6828413	8.591491	Walking_Read
14:11:55.433	-1.1037607	4.6832013	6.158075	-0.02696848	0.11004921	0.2400285	-0.6539517	4.6828413	8.591491	Walking_Read
14:11:55.457	0.035914123	5.150085	9.361614	0.11719572	-0.30778262	0.043940756	-0.4286206	4.7199407	8.585382	Walking_Read
14:11:55.482	0.035914123	5.150085	9.361614	0.11719572	-0.30778262	0.043940756	-0.4286206	4.7199407	8.585382	Walking_Read
14:11:55.505	0.035914123	5.150085	9.361614	0.11719572	-0.30778262	0.043940756	-0.4286206	4.7199407	8.585382	Walking_Read
14:11:55.526	0.035914123	5.150085	9.361614	0.11719572	-0.30778262	0.043940756	-0.4286206	4.7199407	8.585382	Walking_Read
14:11:55.548	0.035914123	5.150085	9.361614	0.11719572	-0.30778262	0.043940756	-0.4286206	4.7199407	8.585382	Walking_Read
14:11:55.569	0.035914123	5.150085	9.361614	0.11719572	-0.30778262	0.043940756	-0.4286206	4.7199407	8.585382	Walking_Read
14:11:55.592	0.035914123	5.150085	9.361614	0.11719572	-0.30778262	0.043940756	-0.4286206	4.7199407	8.585382	Walking_Read
14:11:55.616	0.035914123	5.150085	9.361614	0.11719572	-0.30778262	0.043940756	-0.4286206	4.7199407	8.585382	Walking_Read
14:11:55.639	1.0223553	3.6991546	10.879584	-0.047737896	-0.26868725	-0.292646	0.14470768	4.795551	8.552901	Walking_Read
14:11:55.662	1.0223553	3.6991546	10.879584	-0.047737896	-0.26868725	-0.292646	0.14470768	4.795551	8.552901	Walking_Read
14:11:55.685	1.0223553	3.6991546	10.879584	-0.047737896	-0.26868725	-0.292646	0.14470768	4.795551	8.552901	Walking_Read
14:11:55.707	1.0223553	3.6991546	10.879584	-0.047737896	-0.26868725	-0.292646	0.14470768	4.795551	8.552901	Walking_Read
14:11:55.731	1.0223553	3.6991546	10.879584	-0.047737896	-0.26868725	-0.292646	0.14470768	4.795551	8.552901	Walking_Read
14:11:55.754	1.0223553	3.6991546	10.879584	-0.047737896	-0.26868725	-0.292646	0.14470768	4.795551	8.552901	Walking_Read
14:11:55.777	1.0223553	3.6991546	10.879584	-0.047737896	-0.26868725	-0.292646	0.14470768	4.795551	8.552901	Walking_Read
14:11:55.800	1.0223553	3.6991546	10.879584	-0.047737896	-0.26868725	-0.292646	0.14470768	4.795551	8.552901	Walking_Read
14:11:55.823	-0.1699935	4.168432	6.9146657	-0.117376536	0.017197689	-0.32318923	0.23295105	4.8426523	8.524366	Walking_Read
14:11:55.847	-0.1699935	4.168432	6.9146657	-0.117376536	0.017197689	-0.32318923	0.23295105	4.8426523	8.524366	Walking_Read
14:11:55.869	-0.1699935	4.168432	6.9146657	-0.117376536	0.017197689	-0.32318923	0.23295105	4.8426523	8.524366	Walking_Read
14:11:55.892	-0.1699935	4.168432	6.9146657	-0.117376536	0.017197689	-0.32318923	0.23295105	4.8426523	8.524366	Walking_Read
14:11:55.915	-0.1699935	4.168432	6.9146657	-0.117376536	0.017197689	-0.32318923	0.23295105	4.8426523	8.524366	Walking_Read
14:11:55.939	-0.1699935	4.168432	6.9146657	-0.117376536	0.017197689	-0.32318923	0.23295105	4.8426523	8.524366	Walking_Read
14:11:55.962	-0.1699935	4.168432	6.9146657	-0.117376536	0.017197689	-0.32318923	0.23295105	4.8426523	8.524366	Walking_Read
14:11:55.984	-0.1699935	4.168432	6.9146657	-0.117376536	0.017197689	-0.32318923	0.23295105	4.8426523	8.524366	Walking_Read
14:11:56.005	0.723071	5.0567083	8.351231	-0.1302047	-0.023119418	-0.029973935	0.19854262	4.662293	8.625194	Walking_Read
14:11:56.027	0.723071	5.0567083	8.351231	-0.1302047	-0.023119418	-0.029973935	0.19854262	4.662293	8.625194	Walking_Read
14:11:56.050	0.723071	5.0567083	8.351231	-0.1302047	-0.023119418	-0.029973935	0.19854262	4.662293	8.625194	Walking_Read
14:11:56.072	0.723071	5.0567083	8.351231	-0.1302047	-0.023119418	-0.029973935	0.19854262	4.662293	8.625194	Walking_Read
14:11:56.096	0.723071	5.0567083	8.351231	-0.1302047	-0.023119418	-0.029973935	0.19854262	4.662293	8.625194	Walking_Read
14:11:56.119	0.723071	5.0567083	8.351231	-0.1302047	-0.023119418	-0.029973935	0.19854262	4.662293	8.625194	Walking_Read
14:11:56.142	0.723071	5.0567083	8.351231	-0.1302047	-0.023119418	-0.029973935	0.19854262	4.662293	8.625194	Walking_Read
14:11:56.164	0.723071	5.0567083	8.351231	-0.1302047	-0.023119418	-0.029973935	0.19854262	4.662293	8.625194	Walking_Read
14:11:56.192	-0.24421602	5.2290964	9.464568	0.10864361	0.4252557	-0.2449985	-0.068929784	4.8012533	8.550647	Walking_Read
14:11:56.215	-0.24421602	5.2290964	9.464568	0.10864361	0.4252557	-0.2449985	-0.068929784	4.8012533	8.550647	Walking_Read
14:11:56.238	-0.24421602	5.2290964	9.464568	0.10864361	0.4252557	-0.2449985	-0.068929784	4.8012533	8.550647	Walking_Read
14:11:56.261	-0.24421602	5.2290964	9.464568	0.10864361	0.4252557	-0.2449985	-0.068929784	4.8012533	8.550647	Walking_Read
14:11:56.284	-0.24421602	5.2290964	9.464568	0.10864361	0.4252557	-0.2449985	-0.068929784	4.8012533	8.550647	Walking_Read
14:11:56.308	-0.24421602	5.2290964	9.464568	0.10864361	0.4252557	-0.2449985	-0.068929784	4.8012533	8.550647	Walking_Read
14:11:56.331	-0.24421602	5.2290964	9.464568	0.10864361	0.4252557	-0.2449985	-0.068929784	4.8012533	8.550647	Walking_Read
14:11:56.353	-2.1907616	4.1564612	6.3137026	0.1685084	0.48878565	0.48376372	-0.7143885	4.810618	8.515748	Walking_Read
14:11:56.376	-2.1907616	4.1564612	6.3137026	0.1685084	0.48878565	0.48376372	-0.7143885	4.810618	8.515748	Walking_Read
14:11:56.398	-2.1907616	4.1564612	6.3137026	0.1685084	0.48878565	0.48376372	-0.7143885	4.810618	8.515748	Walking_Read
14:11:56.422	-2.1907616	4.1564612	6.3137026	0.1685084	0.48878565	0.48376372	-0.7143885	4.810618	8.515748	Walking_Read
14:11:56.444	-2.1907616	4.1564612	6.3137026	0.1685084	0.48878565	0.48376372	-0.7143885	4.810618	8.515748	Walking_Read
14:11:56.468	-2.1907616	4.1564612	6.3137026	0.1685084	0.48878565	0.48376372	-0.7143885	4.810618	8.515748	Walking_Read
14:11:56.490	-2.1907616	4.1564612	6.3137026	0.1685084	0.48878565	0.48376372	-0.7143885	4.810618	8.515748	Walking_Read
14:11:56.513	-2.1907616	4.1564612	6.3137026	0.1685084	0.48878565	0.48376372	-0.7143885	4.810618	8.515748	Walking_Read
14:11:56.537	-1.1372806	4.5874305	5.6792197	-0.011696848	0.32140857	0.3224953	-0.8630533	4.537687	8.650716	Walking_Read
14:11:56.560	-1.1372806	4.5874305	5.6792197	-0.011696848	0.32140857	0.3224953	-0.8630533	4.537687	8.650716	Walking_Read
14:11:56.583	-1.1372806	4.5874305	5.6792197	-0.011696848	0.32140857	0.3224953	-0.8630533	4.537687	8.650716	Walking_Read
14:11:56.606	-1.1372806	4.5874305	5.6792197	-0.011696848	0.32140857	0.3224953	-0.8630533	4.537687	8.650716	Walking_Read
14:11:56.629	-1.1372806	4.5874305	5.6792197	-0.011696848	0.32140857	0.3224953	-0.8630533	4.537687	8.650716	Walking_Read
14:11:56.652	-1.1372806	4.5874305	5.6792197	-0.011696848	0.32140857	0.3224953	-0.8630533	4.537687	8.650716	Walking_Read
14:11:56.675	-1.1372806	4.5874305	5.6792197	-0.011696848	0.32140857	0.3224953	-0.8630533	4.537687	8.650716	Walking_Read
14:11:56.698	-1.1372806	4.5874305	5.6792197	-0.011696848	0.32140857	0.3224953	-0.8630533	4.537687	8.650716	Walking_Read
14:11:56.722	-0.339987	5.0375543	9.646533	0.1263587	-0.38597336	0.09464257	-0.65762913	4.5862	8.643186	Walking_Read
14:11:56.745	-0.339987	5.0375543	9.646533	0.1263587	-0.38597336	0.09464257	-0.65762913	4.5862	8.643186	Walking_Read
14:11:56.769	-0.339987	5.0375543	9.646533	0.1263587	-0.38597336	0.09464257	-0.65762913	4.5862	8.643186	Walking_Read
14:11:56.791	-0.339987	5.0375543	9.646533	0.1263587	-0.38597336	0.09464257	-0.65762913	4.5862	8.643186	Walking_Read
14:11:56.814	-0.339987	5.0375543	9.646533	0.1263587	-0.38597336	0.09464257	-0.65762913	4.5862	8.643186	Walking_Read
14:11:56.838	-0.339987	5.0375543	9.646533	0.1263587	-0.38597336	0.09464257	-0.65762913	4.5862	8.643186	Walking_Read
14:11:56.861	-0.339987	5.0375543	9.646533	0.1263587	-0.38597336	0.09464257	-0.65762913	4.5862	8.643186	Walking_Read
14:11:56.884	-0.339987	5.0375543	9.646533	0.1263587	-0.38597336	0.09464257	-0.65762913	4.5862	8.643186	Walking_Read
14:11:56.909	0.90024734	4.084633	10.723957	-0.18579344	-0.41834924	-0.090449594	0.011311905	4.719366	8.596384	Walking_Read
14:11:56.932	0.90024734	4.084633	10.723957	-0.18579344	-0.41834924	-0.090449594	0.011311905	4.719366	8.596384	Walking_Read
14:11:56.954	0.90024734	4.084633	10.723957	-0.18579344	-0.41834924	-0.090449594	0.011311905	4.719366	8.596384	Walking_Read
14:11:56.978	0.90024734	4.084633	10.723957	-0.18579344	-0.41834924	-0.090449594	0.011311905	4.719366	8.596384	Walking_Read
14:11:57.000	0.90024734	4.084633	10.723957	-0.18579344	-0.41834924	-0.090449594	0.011311905	4.719366	8.596384	Walking_Read
14:11:57.023	0.90024734	4.084633	10.723957	-0.18579344	-0.41834924	-0.090449594	0.011311905	4.719366	8.596384	Walking_Read
14:11:57.046	0.90024734	4.084633	10.723957	-0.18579344	-0.41834924	-0.090449594	0.011311905	4.719366	8.596384	Walking_Read
14:11:57.068	0.3232271	3.6201434	7.989695	-0.07217251	0.14609025	-0.32196754	0.22633605	4.8383656	8.526977	Walking_Read
14:11:57.091	0.3232271	3.6201434	7.989695	-0.07217251	0.14609025	-0.32196754	0.22633605	4.8383656	8.526977	Walking_Read
14:11:57.113	0.3232271	3.6201434	7.989695	-0.07217251	0.14609025	-0.32196754	0.22633605	4.8383656	8.526977	Walking_Read
14:11:57.136	0.3232271	3.6201434	7.989695	-0.07217251	0.14609025	-0.32196754	0.22633605	4.8383656	8.526977	Walking_Read
14:11:57.158	0.3232271	3.6201434	7.989695	-0.07217251	0.14609025	-0.32196754	0.22633605	4.8383656	8.526977	Walking_Read
14:11:57.181	0.3232271	3.6201434	7.989695	-0.07217251	0.14609025	-0.32196754	0.22633605	4.8383656	8.526977	Walking_Read
14:11:57.204	0.3232271	3.6201434	7.989695	-0.07217251	0.14609025	-0.32196754	0.22633605	4.8383656	8.526977	Walking_Read
14:11:57.228	0.3232271	3.6201434	7.989695	-0.07217251	0.14609025	-0.32196754	0.22633605	4.8383656	8.526977	Walking_Read
14:11:57.250	0.1987248	5.106988	8.597841	-0.30918825	-0.10436449	-0.13015583	0.0775262	4.6741705	8.6207	Walking_Read
14:11:57.272	0.1987248	5.106988	8.597841	-0.30918825	-0.10436449	-0.13015583	0.0775262	4.6741705	8.6207	Walking_Read
14:11:57.293	0.1987248	5.106988	8.597841	-0.30918825	-0.10436449	-0.13015583	0.0775262	4.6741705	8.6207	Walking_Read
14:11:57.316	0.1987248	5.106988	8.597841	-0.30918825	-0.10436449	-0.13015583	0.0775262	4.6741705	8.6207	Walking_Read
14:11:57.340	0.1987248	5.106988	8.597841	-0.30918825	-0.10436449	-0.13015583	0.0775262	4.6741705	8.6207	Walking_Read
14:11:57.362	0.1987248	5.106988	8.597841	-0.30918825	-0.10436449	-0.13015583	0.0775262	4.6741705	8.6207	Walking_Read
14:11:57.384	0.1987248	5.106988	8.597841	-0.30918825	-0.10436449	-0.13015583	0.0775262	4.6741705	8.6207	Walking_Read
14:11:57.407	0.1987248	5.106988	8.597841	-0.30918825	-0.10436449	-0.13015583	0.0775262	4.6741705	8.6207	Walking_Read
14:11:57.430	0.11013664	5.183605	9.366403	0.17156273	0.27376106	-0.2187313	-0.093376204	4.8097215	8.545654	Walking_Read
14:11:57.452	0.11013664	5.183605	9.366403	0.17156273	0.27376106	-0.2187313	-0.093376204	4.8097215	8.545654	Walking_Read
14:11:57.475	0.11013664	5.183605	9.366403	0.17156273	0.27376106	-0.2187313	-0.093376204	4.8097215	8.545654	Walking_Read
14:11:57.498	0.11013664	5.183605	9.366403	0.17156273	0.27376106	-0.2187313	-0.093376204	4.8097215	8.545654	Walking_Read
14:11:57.521	0.11013664	5.183605	9.366403	0.17156273	0.27376106	-0.2187313	-0.093376204	4.8097215	8.545654	Walking_Read
14:11:57.544	0.11013664	5.183605	9.366403	0.17156273	0.27376106	-0.2187313	-0.093376204	4.8097215	8.545654	Walking_Read
14:11:57.568	0.11013664	5.183605	9.366403	0.17156273	0.27376106	-0.2187313	-0.093376204	4.8097215	8.545654	Walking_Read
14:11:57.591	0.11013664	5.183605	9.366403	0.17156273	0.27376106	-0.2187313	-0.093376204	4.8097215	8.545654	Walking_Read
14:11:57.614	-1.4054393	3.7685885	8.142929	0.2051603	0.5449853	0.23514159	-0.45571744	4.8626995	8.503929	Walking_Read
14:11:57.637	-1.4054393	3.7685885	8.142929	0.2051603	0.5449853	0.23514159	-0.45571744	4.8626995	8.503929	Walking_Read
14:11:57.660	-1.4054393	3.7685885	8.142929	0.2051603	0.5449853	0.23514159	-0.45571744	4.8626995	8.503929	Walking_Read
14:11:57.682	-1.4054393	3.7685885	8.142929	0.2051603	0.5449853	0.23514159	-0.45571744	4.8626995	8.503929	Walking_Read
14:11:57.705	-1.4054393	3.7685885	8.142929	0.2051603	0.5449853	0.23514159	-0.45571744	4.8626995	8.503929	Walking_Read
14:11:57.728	-1.4054393	3.7685885	8.142929	0.2051603	0.5449853	0.23514159	-0.45571744	4.8626995	8.503929	Walking_Read
14:11:57.750	-1.4054393	3.7685885	8.142929	0.2051603	0.5449853	0.23514159	-0.45571744	4.8626995	8.503929	Walking_Read
14:11:57.772	-1.4054393	3.7685885	8.142929	0.2051603	0.5449853	0.23514159	-0.45571744	4.8626995	8.503929	Walking_Read
14:11:57.793	-1.0175668	4.09421	6.8452315	-0.13936768	0.18090957	0.21498303	-0.56032455	4.7339973	8.5700445	Walking_Read
14:11:57.815	-1.0175668	4.09421	6.8452315	-0.13936768	0.18090957	0.21498303	-0.56032455	4.7339973	8.5700445	Walking_Read
14:11:57.837	-1.0175668	4.09421	6.8452315	-0.13936768	0.18090957	0.21498303	-0.56032455	4.7339973	8.5700445	Walking_Read
14:11:57.860	-1.0175668	4.09421	6.8452315	-0.13936768	0.18090957	0.21498303	-0.56032455	4.7339973	8.5700445	Walking_Read
14:11:57.883	-1.0175668	4.09421	6.8452315	-0.13936768	0.18090957	0.21498303	-0.56032455	4.7339973	8.5700445	Walking_Read
14:11:57.907	-1.0175668	4.09421	6.8452315	-0.13936768	0.18090957	0.21498303	-0.56032455	4.7339973	8.5700445	Walking_Read
14:11:57.930	-1.0175668	4.09421	6.8452315	-0.13936768	0.18090957	0.21498303	-0.56032455	4.7339973	8.5700445	Walking_Read
14:11:57.953	-1.0175668	4.09421	6.8452315	-0.13936768	0.18090957	0.21498303	-0.56032455	4.7339973	8.5700445	Walking_Read
14:11:57.976	-0.5411061	5.3464155	9.356826	0.020068146	-0.30900437	0.116022855	-0.4052987	4.6170535	8.642274	Walking_Read
14:11:57.999	-0.5411061	5.3464155	9.356826	0.020068146	-0.30900437	0.116022855	-0.4052987	4.6170535	8.642274	Walking_Read
14:11:58.022	-0.5411061	5.3464155	9.356826	0.020068146	-0.30900437	0.116022855	-0.4052987	4.6170535	8.642274	Walking_Read
14:11:58.045	-0.5411061	5.3464155	9.356826	0.020068146	-0.30900437	0.116022855	-0.4052987	4.6170535	8.642274	Walking_Read
14:11:58.068	-0.5411061	5.3464155	9.356826	0.020068146	-0.30900437	0.116022855	-0.4052987	4.6170535	8.642274	Walking_Read
14:11:58.091	-0.5411061	5.3464155	9.356826	0.020068146	-0.30900437	0.116022855	-0.4052987	4.6170535	8.642274	Walking_Read
14:11:58.114	-0.5411061	5.3464155	9.356826	0.020068146	-0.30900437	0.116022855	-0.4052987	4.6170535	8.642274	Walking_Read
14:11:58.137	-0.5411061	5.3464155	9.356826	0.020068146	-0.30900437	0.116022855	-0.4052987	4.6170535	8.642274	Walking_Read
14:11:58.159	2.013585	4.6113734	10.913105	-0.17357615	-0.6681931	-0.15397958	0.25892606	4.6995063	8.60337	Walking_Read
14:11:58.182	2.013585	4.6113734	10.913105	-0.17357615	-0.6681931	-0.15397958	0.25892606	4.6995063	8.60337	Walking_Read
14:11:58.204	2.013585	4.6113734	10.913105	-0.17357615	-0.6681931	-0.15397958	0.25892606	4.6995063	8.60337	Walking_Read
14:11:58.227	2.013585	4.6113734	10.913105	-0.17357615	-0.6681931	-0.15397958	0.25892606	4.6995063	8.60337	Walking_Read
14:11:58.251	2.013585	4.6113734	10.913105	-0.17357615	-0.6681931	-0.15397958	0.25892606	4.6995063	8.60337	Walking_Read
14:11:58.273	2.013585	4.6113734	10.913105	-0.17357615	-0.6681931	-0.15397958	0.25892606	4.6995063	8.60337	Walking_Read
14:11:58.296	2.013585	4.6113734	10.913105	-0.17357615	-0.6681931	-0.15397958	0.25892606	4.6995063	8.60337	Walking_Read
14:11:58.318	2.013585	4.6113734	10.913105	-0.17357615	-0.6681931	-0.15397958	0.25892606	4.6995063	8.60337	Walking_Read
14:11:58.341	0.967287	3.3735332	8.791777	-0.24321479	-0.16422929	-0.35556513	0.4378815	4.5963025	8.651741	Walking_Read
14:11:58.364	0.967287	3.3735332	8.791777	-0.24321479	-0.16422929	-0.35556513	0.4378815	4.5963025	8.651741	Walking_Read
14:11:58.386	0.967287	3.3735332	8.791777	-0.24321479	-0.16422929	-0.35556513	0.4378815	4.5963025	8.651741	Walking_Read
14:11:58.409	0.967287	3.3735332	8.791777	-0.24321479	-0.16422929	-0.35556513	0.4378815	4.5963025	8.651741	Walking_Read
14:11:58.432	0.967287	3.3735332	8.791777	-0.24321479	-0.16422929	-0.35556513	0.4378815	4.5963025	8.651741	Walking_Read
14:11:58.455	0.967287	3.3735332	8.791777	-0.24321479	-0.16422929	-0.35556513	0.4378815	4.5963025	8.651741	Walking_Read
14:11:58.479	0.967287	3.3735332	8.791777	-0.24321479	-0.16422929	-0.35556513	0.4378815	4.5963025	8.651741	Walking_Read
14:11:58.502	0.967287	3.3735332	8.791777	-0.24321479	-0.16422929	-0.35556513	0.4378815	4.5963025	8.651741	Walking_Read
14:11:58.524	0.600963	4.747847	7.7957587	-0.07889202	0.03613451	-0.21201178	0.3374089	4.417834	8.748672	Walking_Read
14:11:58.546	0.600963	4.747847	7.7957587	-0.07889202	0.03613451	-0.21201178	0.3374089	4.417834	8.748672	Walking_Read
14:11:58.569	0.600963	4.747847	7.7957587	-0.07889202	0.03613451	-0.21201178	0.3374089	4.417834	8.748672	Walking_Read
14:11:58.592	0.600963	4.747847	7.7957587	-0.07889202	0.03613451	-0.21201178	0.3374089	4.417834	8.748672	Walking_Read
14:11:58.615	0.600963	4.747847	7.7957587	-0.07889202	0.03613451	-0.21201178	0.3374089	4.417834	8.748672	Walking_Read
14:11:58.638	0.600963	4.747847	7.7957587	-0.07889202	0.03613451	-0.21201178	0.3374089	4.417834	8.748672	Walking_Read
14:11:58.660	0.600963	4.747847	7.7957587	-0.07889202	0.03613451	-0.21201178	0.3374089	4.417834	8.748672	Walking_Read
14:11:58.683	0.600963	4.747847	7.7957587	-0.07889202	0.03613451	-0.21201178	0.3374089	4.417834	8.748672	Walking_Read
14:11:58.707	0.69912827	5.1620564	9.737515	0.17339532	0.097831905	-0.122214586	0.114746325	4.681999	8.616036	Walking_Read
14:11:58.730	0.69912827	5.1620564	9.737515	0.17339532	0.097831905	-0.122214586	0.114746325	4.681999	8.616036	Walking_Read
14:11:58.752	0.69912827	5.1620564	9.737515	0.17339532	0.097831905	-0.122214586	0.114746325	4.681999	8.616036	Walking_Read
14:11:58.775	0.69912827	5.1620564	9.737515	0.17339532	0.097831905	-0.122214586	0.114746325	4.681999	8.616036	Walking_Read
14:11:58.798	0.69912827	5.1620564	9.737515	0.17339532	0.097831905	-0.122214586	0.114746325	4.681999	8.616036	Walking_Read
14:11:58.822	0.69912827	5.1620564	9.737515	0.17339532	0.097831905	-0.122214586	0.114746325	4.681999	8.616036	Walking_Read
14:11:58.845	0.69912827	5.1620564	9.737515	0.17339532	0.097831905	-0.122214586	0.114746325	4.681999	8.616036	Walking_Read
14:11:58.869	-1.158829	4.022382	7.865193	0.25769472	0.5358223	0.20887437	-0.3840614	4.878532	8.4984	Walking_Read
14:11:58.892	-1.158829	4.022382	7.865193	0.25769472	0.5358223	0.20887437	-0.3840614	4.878532	8.4984	Walking_Read
14:11:58.915	-1.158829	4.022382	7.865193	0.25769472	0.5358223	0.20887437	-0.3840614	4.878532	8.4984	Walking_Read
14:11:58.939	-1.158829	4.022382	7.865193	0.25769472	0.5358223	0.20887437	-0.3840614	4.878532	8.4984	Walking_Read
14:11:58.961	-1.158829	4.022382	7.865193	0.25769472	0.5358223	0.20887437	-0.3840614	4.878532	8.4984	Walking_Read
14:11:58.983	-1.158829	4.022382	7.865193	0.25769472	0.5358223	0.20887437	-0.3840614	4.878532	8.4984	Walking_Read
14:11:59.006	-1.158829	4.022382	7.865193	0.25769472	0.5358223	0.20887437	-0.3840614	4.878532	8.4984	Walking_Read
14:11:59.029	-1.158829	4.022382	7.865193	0.25769472	0.5358223	0.20887437	-0.3840614	4.878532	8.4984	Walking_Read
14:11:59.052	-1.0055954	4.106181	6.4765134	-0.038574915	0.12287738	0.3579255	-0.6105169	4.6842494	8.593918	Walking_Read
14:11:59.075	-1.0055954	4.106181	6.4765134	-0.038574915	0.12287738	0.3579255	-0.6105169	4.6842494	8.593918	Walking_Read
14:11:59.097	-1.0055954	4.106181	6.4765134	-0.038574915	0.12287738	0.3579255	-0.6105169	4.6842494	8.593918	Walking_Read
14:11:59.120	-1.0055954	4.106181	6.4765134	-0.038574915	0.12287738	0.3579255	-0.6105169	4.6842494	8.593918	Walking_Read
14:11:59.143	-1.0055954	4.106181	6.4765134	-0.038574915	0.12287738	0.3579255	-0.6105169	4.6842494	8.593918	Walking_Read
14:11:59.166	-1.0055954	4.106181	6.4765134	-0.038574915	0.12287738	0.3579255	-0.6105169	4.6842494	8.593918	Walking_Read
14:11:59.189	-1.0055954	4.106181	6.4765134	-0.038574915	0.12287738	0.3579255	-0.6105169	4.6842494	8.593918	Walking_Read
14:11:59.212	-1.0055954	4.106181	6.4765134	-0.038574915	0.12287738	0.3579255	-0.6105169	4.6842494	8.593918	Walking_Read
14:11:59.236	-0.23942748	5.339233	9.505271	0.13552168	-0.455612	0.1593943	-0.4247494	4.6752462	8.609995	Walking_Read
14:11:59.259	-0.23942748	5.339233	9.505271	0.13552168	-0.455612	0.1593943	-0.4247494	4.6752462	8.609995	Walking_Read
14:11:59.281	-0.23942748	5.339233	9.505271	0.13552168	-0.455612	0.1593943	-0.4247494	4.6752462	8.609995	Walking_Read
14:11:59.303	-0.23942748	5.339233	9.505271	0.13552168	-0.455612	0.1593943	-0.4247494	4.6752462	8.609995	Walking_Read
14:11:59.326	-0.23942748	5.339233	9.505271	0.13552168	-0.455612	0.1593943	-0.4247494	4.6752462	8.609995	Walking_Read
14:11:59.349	-0.23942748	5.339233	9.505271	0.13552168	-0.455612	0.1593943	-0.4247494	4.6752462	8.609995	Walking_Read
14:11:59.372	-0.23942748	5.339233	9.505271	0.13552168	-0.455612	0.1593943	-0.4247494	4.6752462	8.609995	Walking_Read
14:11:59.395	-0.23942748	5.339233	9.505271	0.13552168	-0.455612	0.1593943	-0.4247494	4.6752462	8.609995	Walking_Read
14:11:59.418	1.4916332	4.532362	11.092675	-0.22366709	-0.5295267	-0.075788826	0.1935332	4.765902	8.568494	Walking_Read
14:11:59.441	1.4916332	4.532362	11.092675	-0.22366709	-0.5295267	-0.075788826	0.1935332	4.765902	8.568494	Walking_Read
14:11:59.464	1.4916332	4.532362	11.092675	-0.22366709	-0.5295267	-0.075788826	0.1935332	4.765902	8.568494	Walking_Read
14:11:59.487	1.4916332	4.532362	11.092675	-0.22366709	-0.5295267	-0.075788826	0.1935332	4.765902	8.568494	Walking_Read
14:11:59.510	1.4916332	4.532362	11.092675	-0.22366709	-0.5295267	-0.075788826	0.1935332	4.765902	8.568494	Walking_Read
14:11:59.532	1.4916332	4.532362	11.092675	-0.22366709	-0.5295267	-0.075788826	0.1935332	4.765902	8.568494	Walking_Read
14:11:59.554	1.4916332	4.532362	11.092675	-0.22366709	-0.5295267	-0.075788826	0.1935332	4.765902	8.568494	Walking_Read
14:11:59.577	1.4916332	4.532362	11.092675	-0.22366709	-0.5295267	-0.075788826	0.1935332	4.765902	8.568494	Walking_Read
14:11:59.600	0.45730647	3.469304	8.842057	-0.20534113	0.05446047	-0.36594984	0.407226	4.774003	8.556482	Walking_Read
14:11:59.622	0.45730647	3.469304	8.842057	-0.20534113	0.05446047	-0.36594984	0.407226	4.774003	8.556482	Walking_Read
14:11:59.646	0.45730647	3.469304	8.842057	-0.20534113	0.05446047	-0.36594984	0.407226	4.774003	8.556482	Walking_Read
14:11:59.669	0.45730647	3.469304	8.842057	-0.20534113	0.05446047	-0.36594984	0.407226	4.774003	8.556482	Walking_Read
14:11:59.692	0.45730647	3.469304	8.842057	-0.20534113	0.05446047	-0.36594984	0.407226	4.774003	8.556482	Walking_Read
14:11:59.714	0.45730647	3.469304	8.842057	-0.20534113	0.05446047	-0.36594984	0.407226	4.774003	8.556482	Walking_Read
14:11:59.738	0.45730647	3.469304	8.842057	-0.20534113	0.05446047	-0.36594984	0.407226	4.774003	8.556482	Walking_Read
14:11:59.761	0.45730647	3.469304	8.842057	-0.20534113	0.05446047	-0.36594984	0.407226	4.774003	8.556482	Walking_Read
14:11:59.783	0.7302538	4.9393888	7.8364615	-0.12592866	0.022084612	-0.072734505	0.23644488	4.6146035	8.649849	Walking_Read
14:11:59.805	0.7302538	4.9393888	7.8364615	-0.12592866	0.022084612	-0.072734505	0.23644488	4.6146035	8.649849	Walking_Read
14:11:59.828	0.7302538	4.9393888	7.8364615	-0.12592866	0.022084612	-0.072734505	0.23644488	4.6146035	8.649849	Walking_Read
14:11:59.852	0.7302538	4.9393888	7.8364615	-0.12592866	0.022084612	-0.072734505	0.23644488	4.6146035	8.649849	Walking_Read
14:11:59.873	0.7302538	4.9393888	7.8364615	-0.12592866	0.022084612	-0.072734505	0.23644488	4.6146035	8.649849	Walking_Read
14:11:59.895	0.7302538	4.9393888	7.8364615	-0.12592866	0.022084612	-0.072734505	0.23644488	4.6146035	8.649849	Walking_Read
14:11:59.917	0.7302538	4.9393888	7.8364615	-0.12592866	0.022084612	-0.072734505	0.23644488	4.6146035	8.649849	Walking_Read
14:11:59.938	0.7302538	4.9393888	7.8364615	-0.12592866	0.022084612	-0.072734505	0.23644488	4.6146035	8.649849	Walking_Read
14:11:59.959	0.17238778	5.0136113	9.28021	0.25219694	0.16136189	-0.25721583	0.046831712	4.7281384	8.591442	Walking_Read
14:11:59.981	0.17238778	5.0136113	9.28021	0.25219694	0.16136189	-0.25721583	0.046831712	4.7281384	8.591442	Walking_Read
14:12:00.002	0.17238778	5.0136113	9.28021	0.25219694	0.16136189	-0.25721583	0.046831712	4.7281384	8.591442	Walking_Read
14:12:00.025	0.17238778	5.0136113	9.28021	0.25219694	0.16136189	-0.25721583	0.046831712	4.7281384	8.591442	Walking_Read
14:12:00.047	0.17238778	5.0136113	9.28021	0.25219694	0.16136189	-0.25721583	0.046831712	4.7281384	8.591442	Walking_Read
14:12:00.070	0.17238778	5.0136113	9.28021	0.25219694	0.16136189	-0.25721583	0.046831712	4.7281384	8.591442	Walking_Read
14:12:00.091	0.17238778	5.0136113	9.28021	0.25219694	0.16136189	-0.25721583	0.046831712	4.7281384	8.591442	Walking_Read
14:12:00.113	0.17238778	5.0136113	9.28021	0.25219694	0.16136189	-0.25721583	0.046831712	4.7281384	8.591442	Walking_Read
14:12:00.135	-1.9800652	3.8308396	7.4102807	0.1507933	0.5443744	0.28706512	-0.4241992	4.7253594	8.582623	Walking_Read
14:12:00.156	-1.9800652	3.8308396	7.4102807	0.1507933	0.5443744	0.28706512	-0.4241992	4.7253594	8.582623	Walking_Read
14:12:00.178	-1.9800652	3.8308396	7.4102807	0.1507933	0.5443744	0.28706512	-0.4241992	4.7253594	8.582623	Walking_Read
14:12:00.200	-1.9800652	3.8308396	7.4102807	0.1507933	0.5443744	0.28706512	-0.4241992	4.7253594	8.582623	Walking_Read
14:12:00.221	-1.9800652	3.8308396	7.4102807	0.1507933	0.5443744	0.28706512	-0.4241992	4.7253594	8.582623	Walking_Read
14:12:00.242	-1.9800652	3.8308396	7.4102807	0.1507933	0.5443744	0.28706512	-0.4241992	4.7253594	8.582623	Walking_Read
14:12:00.263	-1.9800652	3.8308396	7.4102807	0.1507933	0.5443744	0.28706512	-0.4241992	4.7253594	8.582623	Walking_Read
14:12:00.284	-1.9800652	3.8308396	7.4102807	0.1507933	0.5443744	0.28706512	-0.4241992	4.7253594	8.582623	Walking_Read
14:12:00.304	-0.9912298	4.189981	6.019207	0.1507933	0.5443744	0.28706512	-0.4241992	4.7253594	8.582623	Walking_Read
14:12:00.328	-0.9912298	4.189981	6.019207	-0.09355279	0.523605	0.5069766	-0.59498394	4.482091	8.702138	Walking_Read
14:12:00.349	-0.9912298	4.189981	6.019207	-0.09355279	0.523605	0.5069766	-0.59498394	4.482091	8.702138	Walking_Read
14:12:00.369	-0.9912298	4.189981	6.019207	-0.09355279	0.523605	0.5069766	-0.59498394	4.482091	8.702138	Walking_Read
14:12:00.391	-0.9912298	4.189981	6.019207	-0.09355279	0.523605	0.5069766	-0.59498394	4.482091	8.702138	Walking_Read
14:12:00.413	-0.9912298	4.189981	6.019207	-0.09355279	0.523605	0.5069766	-0.59498394	4.482091	8.702138	Walking_Read
14:12:00.435	-0.9912298	4.189981	6.019207	-0.09355279	0.523605	0.5069766	-0.59498394	4.482091	8.702138	Walking_Read
14:12:00.456	-0.9912298	4.189981	6.019207	-0.09355279	0.523605	0.5069766	-0.59498394	4.482091	8.702138	Walking_Read
14:12:00.479	-0.9912298	4.189981	6.019207	-0.09355279	0.523605	0.5069766	-0.59498394	4.482091	8.702138	Walking_Read
14:12:00.500	0.31125572	4.702356	10.211582	0.08481986	-0.51975286	0.17527679	-0.331409	4.4272847	8.7441225	Walking_Read
14:12:00.521	0.31125572	4.702356	10.211582	0.08481986	-0.51975286	0.17527679	-0.331409	4.4272847	8.7441225	Walking_Read
14:12:00.546	0.31125572	4.702356	10.211582	0.08481986	-0.51975286	0.17527679	-0.331409	4.4272847	8.7441225	Walking_Read
14:12:00.567	0.31125572	4.702356	10.211582	0.08481986	-0.51975286	0.17527679	-0.331409	4.4272847	8.7441225	Walking_Read
14:12:00.589	0.31125572	4.702356	10.211582	0.08481986	-0.51975286	0.17527679	-0.331409	4.4272847	8.7441225	Walking_Read
14:12:00.610	0.31125572	4.702356	10.211582	0.08481986	-0.51975286	0.17527679	-0.331409	4.4272847	8.7441225	Walking_Read
14:12:00.631	0.31125572	4.702356	10.211582	0.08481986	-0.51975286	0.17527679	-0.331409	4.4272847	8.7441225	Walking_Read
14:12:00.652	0.31125572	4.702356	10.211582	0.08481986	-0.51975286	0.17527679	-0.331409	4.4272847	8.7441225	Walking_Read
14:12:00.673	0.85236186	3.5554981	9.785401	0.12147178	-0.07809729	0.03722124	0.26907453	4.3910832	8.764495	Walking_Read
14:12:00.694	0.85236186	3.5554981	9.785401	0.12147178	-0.07809729	0.03722124	0.26907453	4.3910832	8.764495	Walking_Read
14:12:00.716	0.85236186	3.5554981	9.785401	0.12147178	-0.07809729	0.03722124	0.26907453	4.3910832	8.764495	Walking_Read
14:12:00.738	0.85236186	3.5554981	9.785401	0.12147178	-0.07809729	0.03722124	0.26907453	4.3910832	8.764495	Walking_Read
14:12:00.759	0.85236186	3.5554981	9.785401	0.12147178	-0.07809729	0.03722124	0.26907453	4.3910832	8.764495	Walking_Read
14:12:00.781	0.85236186	3.5554981	9.785401	0.12147178	-0.07809729	0.03722124	0.26907453	4.3910832	8.764495	Walking_Read
14:12:00.803	0.85236186	3.5554981	9.785401	0.12147178	-0.07809729	0.03722124	0.26907453	4.3910832	8.764495	Walking_Read
14:12:00.825	0.85236186	3.5554981	9.785401	0.12147178	-0.07809729	0.03722124	0.26907453	4.3910832	8.764495	Walking_Read
14:12:00.846	0.68236834	3.7542229	8.245882	-0.099050574	-0.039001916	-0.20895746	0.43444362	4.39129	8.757751	Walking_Read
14:12:00.867	0.68236834	3.7542229	8.245882	-0.099050574	-0.039001916	-0.20895746	0.43444362	4.39129	8.757751	Walking_Read
14:12:00.889	0.68236834	3.7542229	8.245882	-0.099050574	-0.039001916	-0.20895746	0.43444362	4.39129	8.757751	Walking_Read
14:12:00.910	0.68236834	3.7542229	8.245882	-0.099050574	-0.039001916	-0.20895746	0.43444362	4.39129	8.757751	Walking_Read
14:12:00.932	0.68236834	3.7542229	8.245882	-0.099050574	-0.039001916	-0.20895746	0.43444362	4.39129	8.757751	Walking_Read
14:12:00.953	0.68236834	3.7542229	8.245882	-0.099050574	-0.039001916	-0.20895746	0.43444362	4.39129	8.757751	Walking_Read
14:12:00.974	0.68236834	3.7542229	8.245882	-0.099050574	-0.039001916	-0.20895746	0.43444362	4.39129	8.757751	Walking_Read
14:12:00.995	0.68236834	3.7542229	8.245882	-0.099050574	-0.039001916	-0.20895746	0.43444362	4.39129	8.757751	Walking_Read
14:12:01.017	0.68236834	3.7542229	8.245882	-0.099050574	-0.039001916	-0.20895746	0.43444362	4.39129	8.757751	Walking_Read
14:12:01.039	0.7853221	4.4270144	8.102226	-0.07156164	0.11310353	0.012175766	0.41988605	4.4431496	8.732266	Walking_Read
14:12:01.060	0.7853221	4.4270144	8.102226	-0.07156164	0.11310353	0.012175766	0.41988605	4.4431496	8.732266	Walking_Read
14:12:01.082	0.7853221	4.4270144	8.102226	-0.07156164	0.11310353	0.012175766	0.41988605	4.4431496	8.732266	Walking_Read
14:12:01.103	0.7853221	4.4270144	8.102226	-0.07156164	0.11310353	0.012175766	0.41988605	4.4431496	8.732266	Walking_Read
14:12:01.124	0.7853221	4.4270144	8.102226	-0.07156164	0.11310353	0.012175766	0.41988605	4.4431496	8.732266	Walking_Read
14:12:01.145	0.7853221	4.4270144	8.102226	-0.07156164	0.11310353	0.012175766	0.41988605	4.4431496	8.732266	Walking_Read
14:12:01.166	0.7853221	4.4270144	8.102226	-0.07156164	0.11310353	0.012175766	0.41988605	4.4431496	8.732266	Walking_Read
14:12:01.197	0.7853221	4.4270144	8.102226	-0.07156164	0.11310353	0.012175766	0.41988605	4.4431496	8.732266	Walking_Read
14:12:01.231	0.09577099	4.8148866	9.507666	0.10620014	0.46984884	-0.08739527	0.34205392	4.725223	8.586363	Walking_Read
14:12:01.264	0.09577099	4.8148866	9.507666	0.10620014	0.46984884	-0.08739527	0.34205392	4.725223	8.586363	Walking_Read
14:12:01.298	0.09577099	4.8148866	9.507666	0.10620014	0.46984884	-0.08739527	0.34205392	4.725223	8.586363	Walking_Read
14:12:01.332	0.09577099	4.8148866	9.507666	0.10620014	0.46984884	-0.08739527	0.34205392	4.725223	8.586363	Walking_Read
14:12:01.366	0.09577099	4.8148866	9.507666	0.10620014	0.46984884	-0.08739527	0.34205392	4.725223	8.586363	Walking_Read
14:12:01.386	-1.8603516	3.4573328	7.0104365	0.06038525	0.7991052	0.26935002	-0.15561552	4.755234	8.5751915	Walking_Read
14:12:01.407	-1.8603516	3.4573328	7.0104365	0.06038525	0.7991052	0.26935002	-0.15561552	4.755234	8.5751915	Walking_Read
14:12:01.428	-1.8603516	3.4573328	7.0104365	0.06038525	0.7991052	0.26935002	-0.15561552	4.755234	8.5751915	Walking_Read
14:12:01.450	-1.8603516	3.4573328	7.0104365	0.06038525	0.7991052	0.26935002	-0.15561552	4.755234	8.5751915	Walking_Read
14:12:01.471	-1.8603516	3.4573328	7.0104365	0.06038525	0.7991052	0.26935002	-0.15561552	4.755234	8.5751915	Walking_Read
14:12:01.492	-1.8603516	3.4573328	7.0104365	0.06038525	0.7991052	0.26935002	-0.15561552	4.755234	8.5751915	Walking_Read
14:12:01.513	-1.8603516	3.4573328	7.0104365	0.06038525	0.7991052	0.26935002	-0.15561552	4.755234	8.5751915	Walking_Read
14:12:01.535	-1.8603516	3.4573328	7.0104365	0.06038525	0.7991052	0.26935002	-0.15561552	4.755234	8.5751915	Walking_Read
14:12:01.556	-1.8603516	3.4573328	7.0104365	0.06038525	0.7991052	0.26935002	-0.15561552	4.755234	8.5751915	Walking_Read
14:12:01.577	-1.1492519	3.7422516	6.8619914	0.022511607	0.31529993	0.39335567	-0.4205366	4.2974253	8.804864	Walking_Read
14:12:01.600	-1.1492519	3.7422516	6.8619914	0.022511607	0.31529993	0.39335567	-0.4205366	4.2974253	8.804864	Walking_Read
14:12:01.621	-1.1492519	3.7422516	6.8619914	0.022511607	0.31529993	0.39335567	-0.4205366	4.2974253	8.804864	Walking_Read
14:12:01.642	-1.1492519	3.7422516	6.8619914	0.022511607	0.31529993	0.39335567	-0.4205366	4.2974253	8.804864	Walking_Read
14:12:01.663	-1.1492519	3.7422516	6.8619914	0.022511607	0.31529993	0.39335567	-0.4205366	4.2974253	8.804864	Walking_Read
14:12:01.684	-1.1492519	3.7422516	6.8619914	0.022511607	0.31529993	0.39335567	-0.4205366	4.2974253	8.804864	Walking_Read
14:12:01.706	-1.1492519	3.7422516	6.8619914	0.022511607	0.31529993	0.39335567	-0.4205366	4.2974253	8.804864	Walking_Read
14:12:01.727	-1.1492519	3.7422516	6.8619914	0.022511607	0.31529993	0.39335567	-0.4205366	4.2974253	8.804864	Walking_Read
14:12:01.748	0.07422252	4.7622128	9.8237095	0.08481986	-0.4311774	0.10502728	-0.2658541	4.234955	8.841089	Walking_Read
14:12:01.769	0.07422252	4.7622128	9.8237095	0.08481986	-0.4311774	0.10502728	-0.2658541	4.234955	8.841089	Walking_Read
14:12:01.790	0.07422252	4.7622128	9.8237095	0.08481986	-0.4311774	0.10502728	-0.2658541	4.234955	8.841089	Walking_Read
14:12:01.811	0.07422252	4.7622128	9.8237095	0.08481986	-0.4311774	0.10502728	-0.2658541	4.234955	8.841089	Walking_Read
14:12:01.831	0.07422252	4.7622128	9.8237095	0.08481986	-0.4311774	0.10502728	-0.2658541	4.234955	8.841089	Walking_Read
14:12:01.853	0.07422252	4.7622128	9.8237095	0.08481986	-0.4311774	0.10502728	-0.2658541	4.234955	8.841089	Walking_Read
14:12:01.874	0.07422252	4.7622128	9.8237095	0.08481986	-0.4311774	0.10502728	-0.2658541	4.234955	8.841089	Walking_Read
14:12:01.895	0.07422252	4.7622128	9.8237095	0.08481986	-0.4311774	0.10502728	-0.2658541	4.234955	8.841089	Walking_Read
14:12:01.919	0.07422252	4.7622128	9.8237095	0.08481986	-0.4311774	0.10502728	-0.2658541	4.234955	8.841089	Walking_Read
14:12:01.940	0.51716334	3.2179053	10.549175	0.11841745	-0.057938736	-0.22422908	0.26443723	4.223843	8.846445	Walking_Read
14:12:01.961	0.51716334	3.2179053	10.549175	0.11841745	-0.057938736	-0.22422908	0.26443723	4.223843	8.846445	Walking_Read
14:12:01.982	0.51716334	3.2179053	10.549175	0.11841745	-0.057938736	-0.22422908	0.26443723	4.223843	8.846445	Walking_Read
14:12:02.003	0.51716334	3.2179053	10.549175	0.11841745	-0.057938736	-0.22422908	0.26443723	4.223843	8.846445	Walking_Read
14:12:02.024	0.51716334	3.2179053	10.549175	0.11841745	-0.057938736	-0.22422908	0.26443723	4.223843	8.846445	Walking_Read
14:12:02.045	0.51716334	3.2179053	10.549175	0.11841745	-0.057938736	-0.22422908	0.26443723	4.223843	8.846445	Walking_Read
14:12:02.069	0.51716334	3.2179053	10.549175	0.11841745	-0.057938736	-0.22422908	0.26443723	4.223843	8.846445	Walking_Read
14:12:02.090	0.51716334	3.2179053	10.549175	0.11841745	-0.057938736	-0.22422908	0.26443723	4.223843	8.846445	Walking_Read
14:12:02.111	0.41420954	3.3136764	8.46855	0.018846415	-0.0304498	-0.3103611	0.43355983	4.2913094	8.807216	Walking_Read
14:12:02.132	0.41420954	3.3136764	8.46855	0.018846415	-0.0304498	-0.3103611	0.43355983	4.2913094	8.807216	Walking_Read
14:12:02.154	0.41420954	3.3136764	8.46855	0.018846415	-0.0304498	-0.3103611	0.43355983	4.2913094	8.807216	Walking_Read
14:12:02.175	0.41420954	3.3136764	8.46855	0.018846415	-0.0304498	-0.3103611	0.43355983	4.2913094	8.807216	Walking_Read
14:12:02.196	0.41420954	3.3136764	8.46855	0.018846415	-0.0304498	-0.3103611	0.43355983	4.2913094	8.807216	Walking_Read
14:12:02.217	0.41420954	3.3136764	8.46855	0.018846415	-0.0304498	-0.3103611	0.43355983	4.2913094	8.807216	Walking_Read
14:12:02.238	0.41420954	3.3136764	8.46855	0.018846415	-0.0304498	-0.3103611	0.43355983	4.2913094	8.807216	Walking_Read
14:12:02.259	0.41420954	3.3136764	8.46855	0.018846415	-0.0304498	-0.3103611	0.43355983	4.2913094	8.807216	Walking_Read
14:12:02.281	0.41420954	3.3136764	8.46855	0.018846415	-0.0304498	-0.3103611	0.43355983	4.2913094	8.807216	Walking_Read
14:12:02.302	0.51716334	4.295329	8.274613	-0.105770096	0.10332969	-0.045856435	0.31388235	4.2117996	8.85057	Walking_Read
14:12:02.324	0.51716334	4.295329	8.274613	-0.105770096	0.10332969	-0.045856435	0.31388235	4.2117996	8.85057	Walking_Read
14:12:02.345	0.51716334	4.295329	8.274613	-0.105770096	0.10332969	-0.045856435	0.31388235	4.2117996	8.85057	Walking_Read
14:12:02.366	0.51716334	4.295329	8.274613	-0.105770096	0.10332969	-0.045856435	0.31388235	4.2117996	8.85057	Walking_Read
14:12:02.388	0.51716334	4.295329	8.274613	-0.105770096	0.10332969	-0.045856435	0.31388235	4.2117996	8.85057	Walking_Read
14:12:02.409	0.51716334	4.295329	8.274613	-0.105770096	0.10332969	-0.045856435	0.31388235	4.2117996	8.85057	Walking_Read
14:12:02.430	0.51716334	4.295329	8.274613	-0.105770096	0.10332969	-0.045856435	0.31388235	4.2117996	8.85057	Walking_Read
14:12:02.451	0.51716334	4.295329	8.274613	-0.105770096	0.10332969	-0.045856435	0.31388235	4.2117996	8.85057	Walking_Read
14:12:02.472	0.038308397	5.0614967	9.268238	0.2283732	0.34462145	-0.17230554	0.08815031	4.6101193	8.65502	Walking_Read
14:12:02.494	0.038308397	5.0614967	9.268238	0.2283732	0.34462145	-0.17230554	0.08815031	4.6101193	8.65502	Walking_Read
14:12:02.515	0.038308397	5.0614967	9.268238	0.2283732	0.34462145	-0.17230554	0.08815031	4.6101193	8.65502	Walking_Read
14:12:02.536	0.038308397	5.0614967	9.268238	0.2283732	0.34462145	-0.17230554	0.08815031	4.6101193	8.65502	Walking_Read
14:12:02.557	0.038308397	5.0614967	9.268238	0.2283732	0.34462145	-0.17230554	0.08815031	4.6101193	8.65502	Walking_Read
14:12:02.578	0.038308397	5.0614967	9.268238	0.2283732	0.34462145	-0.17230554	0.08815031	4.6101193	8.65502	Walking_Read
14:12:02.599	0.038308397	5.0614967	9.268238	0.2283732	0.34462145	-0.17230554	0.08815031	4.6101193	8.65502	Walking_Read
14:12:02.620	0.038308397	5.0614967	9.268238	0.2283732	0.34462145	-0.17230554	0.08815031	4.6101193	8.65502	Walking_Read
14:12:02.642	0.038308397	5.0614967	9.268238	0.2283732	0.34462145	-0.17230554	0.08815031	4.6101193	8.65502	Walking_Read
14:12:02.663	-1.7645805	4.0391417	6.60341	0.29556835	0.5266593	0.4196229	-0.4047036	4.7007227	8.597079	Walking_Read
14:12:02.684	-1.7645805	4.0391417	6.60341	0.29556835	0.5266593	0.4196229	-0.4047036	4.7007227	8.597079	Walking_Read
14:12:02.706	-1.7645805	4.0391417	6.60341	0.29556835	0.5266593	0.4196229	-0.4047036	4.7007227	8.597079	Walking_Read
14:12:02.737	-1.7645805	4.0391417	6.60341	0.29556835	0.5266593	0.4196229	-0.4047036	4.7007227	8.597079	Walking_Read
14:12:02.770	-1.7645805	4.0391417	6.60341	0.29556835	0.5266593	0.4196229	-0.4047036	4.7007227	8.597079	Walking_Read
14:12:02.804	-1.7645805	4.0391417	6.60341	0.29556835	0.5266593	0.4196229	-0.4047036	4.7007227	8.597079	Walking_Read
14:12:02.840	-1.0870007	4.2139235	6.193989	-0.08316808	0.13570555	0.3017259	-0.4825586	4.566835	8.66496	Walking_Read
14:12:02.875	-1.0870007	4.2139235	6.193989	-0.08316808	0.13570555	0.3017259	-0.4825586	4.566835	8.66496	Walking_Read
14:12:02.907	-1.0870007	4.2139235	6.193989	-0.08316808	0.13570555	0.3017259	-0.4825586	4.566835	8.66496	Walking_Read
14:12:02.940	-1.0870007	4.2139235	6.193989	-0.08316808	0.13570555	0.3017259	-0.4825586	4.566835	8.66496	Walking_Read
14:12:02.973	-1.0870007	4.2139235	6.193989	-0.08316808	0.13570555	0.3017259	-0.4825586	4.566835	8.66496	Walking_Read
14:12:02.997	-1.0870007	4.2139235	6.193989	-0.08316808	0.13570555	0.3017259	-0.4825586	4.566835	8.66496	Walking_Read
14:12:03.021	-0.047885496	5.032766	9.454991	0.072602555	-0.3731452	0.22475687	-0.20701382	4.5427938	8.688528	Walking_Read
14:12:03.045	-0.047885496	5.032766	9.454991	0.072602555	-0.3731452	0.22475687	-0.20701382	4.5427938	8.688528	Walking_Read
14:12:03.068	-0.047885496	5.032766	9.454991	0.072602555	-0.3731452	0.22475687	-0.20701382	4.5427938	8.688528	Walking_Read
14:12:03.090	-0.047885496	5.032766	9.454991	0.072602555	-0.3731452	0.22475687	-0.20701382	4.5427938	8.688528	Walking_Read
14:12:03.113	-0.047885496	5.032766	9.454991	0.072602555	-0.3731452	0.22475687	-0.20701382	4.5427938	8.688528	Walking_Read
14:12:03.137	-0.047885496	5.032766	9.454991	0.072602555	-0.3731452	0.22475687	-0.20701382	4.5427938	8.688528	Walking_Read
14:12:03.160	-0.047885496	5.032766	9.454991	0.072602555	-0.3731452	0.22475687	-0.20701382	4.5427938	8.688528	Walking_Read
14:12:03.183	-0.047885496	5.032766	9.454991	0.072602555	-0.3731452	0.22475687	-0.20701382	4.5427938	8.688528	Walking_Read
14:12:03.207	1.6879637	3.4166303	10.565935	-0.017194636	-0.27174157	-0.13992968	0.38520044	4.584851	8.660318	Walking_Read
14:12:03.232	1.6879637	3.4166303	10.565935	-0.017194636	-0.27174157	-0.13992968	0.38520044	4.584851	8.660318	Walking_Read
14:12:03.256	1.6879637	3.4166303	10.565935	-0.017194636	-0.27174157	-0.13992968	0.38520044	4.584851	8.660318	Walking_Read
14:12:03.279	1.6879637	3.4166303	10.565935	-0.017194636	-0.27174157	-0.13992968	0.38520044	4.584851	8.660318	Walking_Read
14:12:03.301	1.6879637	3.4166303	10.565935	-0.017194636	-0.27174157	-0.13992968	0.38520044	4.584851	8.660318	Walking_Read
14:12:03.324	1.6879637	3.4166303	10.565935	-0.017194636	-0.27174157	-0.13992968	0.38520044	4.584851	8.660318	Walking_Read
14:12:03.350	1.6879637	3.4166303	10.565935	-0.017194636	-0.27174157	-0.13992968	0.38520044	4.584851	8.660318	Walking_Read
14:12:03.373	0.2944958	3.46691	7.9513865	-0.151585	0.011699902	-0.3854975	0.5706466	4.535046	8.676293	Walking_Read
14:12:03.396	0.2944958	3.46691	7.9513865	-0.151585	0.011699902	-0.3854975	0.5706466	4.535046	8.676293	Walking_Read
14:12:03.419	0.2944958	3.46691	7.9513865	-0.151585	0.011699902	-0.3854975	0.5706466	4.535046	8.676293	Walking_Read
14:12:03.442	0.2944958	3.46691	7.9513865	-0.151585	0.011699902	-0.3854975	0.5706466	4.535046	8.676293	Walking_Read
14:12:03.465	0.2944958	3.46691	7.9513865	-0.151585	0.011699902	-0.3854975	0.5706466	4.535046	8.676293	Walking_Read
14:12:03.489	0.2944958	3.46691	7.9513865	-0.151585	0.011699902	-0.3854975	0.5706466	4.535046	8.676293	Walking_Read
14:12:03.512	0.2944958	3.46691	7.9513865	-0.151585	0.011699902	-0.3854975	0.5706466	4.535046	8.676293	Walking_Read
14:12:03.534	0.2944958	3.46691	7.9513865	-0.151585	0.011699902	-0.3854975	0.5706466	4.535046	8.676293	Walking_Read
14:12:03.559	0.5961744	4.5012364	8.636149	-0.121652596	0.10638402	-0.059906334	0.36209732	4.3318524	8.79058	Walking_Read
14:12:03.582	0.5961744	4.5012364	8.636149	-0.121652596	0.10638402	-0.059906334	0.36209732	4.3318524	8.79058	Walking_Read
14:12:03.605	0.5961744	4.5012364	8.636149	-0.121652596	0.10638402	-0.059906334	0.36209732	4.3318524	8.79058	Walking_Read
14:12:03.629	0.5961744	4.5012364	8.636149	-0.121652596	0.10638402	-0.059906334	0.36209732	4.3318524	8.79058	Walking_Read
14:12:03.651	0.5961744	4.5012364	8.636149	-0.121652596	0.10638402	-0.059906334	0.36209732	4.3318524	8.79058	Walking_Read
14:12:03.674	0.5961744	4.5012364	8.636149	-0.121652596	0.10638402	-0.059906334	0.36209732	4.3318524	8.79058	Walking_Read
14:12:03.697	0.5961744	4.5012364	8.636149	-0.121652596	0.10638402	-0.059906334	0.36209732	4.3318524	8.79058	Walking_Read
14:12:03.720	0.5961744	4.5012364	8.636149	-0.121652596	0.10638402	-0.059906334	0.36209732	4.3318524	8.79058	Walking_Read
14:12:03.744	0.0071828244	5.236279	9.244295	0.2509752	0.2841458	-0.20712486	0.05733822	4.616104	8.65209	Walking_Read
14:12:03.767	0.0071828244	5.236279	9.244295	0.2509752	0.2841458	-0.20712486	0.05733822	4.616104	8.65209	Walking_Read
14:12:03.790	0.0071828244	5.236279	9.244295	0.2509752	0.2841458	-0.20712486	0.05733822	4.616104	8.65209	Walking_Read
14:12:03.813	0.0071828244	5.236279	9.244295	0.2509752	0.2841458	-0.20712486	0.05733822	4.616104	8.65209	Walking_Read
14:12:03.835	0.0071828244	5.236279	9.244295	0.2509752	0.2841458	-0.20712486	0.05733822	4.616104	8.65209	Walking_Read
14:12:03.858	0.0071828244	5.236279	9.244295	0.2509752	0.2841458	-0.20712486	0.05733822	4.616104	8.65209	Walking_Read
14:12:03.881	0.0071828244	5.236279	9.244295	0.2509752	0.2841458	-0.20712486	0.05733822	4.616104	8.65209	Walking_Read
14:12:03.904	0.0071828244	5.236279	9.244295	0.2509752	0.2841458	-0.20712486	0.05733822	4.616104	8.65209	Walking_Read
14:12:03.928	-1.6424725	4.0582957	6.057515	0.15995628	0.39226896	0.3017259	-0.44154462	4.7240343	8.582476	Walking_Read
14:12:03.952	-1.6424725	4.0582957	6.057515	0.15995628	0.39226896	0.3017259	-0.44154462	4.7240343	8.582476	Walking_Read
14:12:03.975	-1.6424725	4.0582957	6.057515	0.15995628	0.39226896	0.3017259	-0.44154462	4.7240343	8.582476	Walking_Read
14:12:03.998	-1.6424725	4.0582957	6.057515	0.15995628	0.39226896	0.3017259	-0.44154462	4.7240343	8.582476	Walking_Read
14:12:04.021	-1.6424725	4.0582957	6.057515	0.15995628	0.39226896	0.3017259	-0.44154462	4.7240343	8.582476	Walking_Read
14:12:04.044	-1.6424725	4.0582957	6.057515	0.15995628	0.39226896	0.3017259	-0.44154462	4.7240343	8.582476	Walking_Read
14:12:04.067	-1.6424725	4.0582957	6.057515	0.15995628	0.39226896	0.3017259	-0.44154462	4.7240343	8.582476	Walking_Read
14:12:04.091	-0.9792584	4.381523	6.56989	-0.08194635	0.1558641	0.27240437	-0.42666227	4.464843	8.720865	Walking_Read
14:12:04.113	-0.9792584	4.381523	6.56989	-0.08194635	0.1558641	0.27240437	-0.42666227	4.464843	8.720865	Walking_Read
14:12:04.135	-0.9792584	4.381523	6.56989	-0.08194635	0.1558641	0.27240437	-0.42666227	4.464843	8.720865	Walking_Read
14:12:04.158	-0.9792584	4.381523	6.56989	-0.08194635	0.1558641	0.27240437	-0.42666227	4.464843	8.720865	Walking_Read
14:12:04.182	-0.9792584	4.381523	6.56989	-0.08194635	0.1558641	0.27240437	-0.42666227	4.464843	8.720865	Walking_Read
14:12:04.205	-0.9792584	4.381523	6.56989	-0.08194635	0.1558641	0.27240437	-0.42666227	4.464843	8.720865	Walking_Read
14:12:04.228	-0.9792584	4.381523	6.56989	-0.08194635	0.1558641	0.27240437	-0.42666227	4.464843	8.720865	Walking_Read
14:12:04.251	-0.9792584	4.381523	6.56989	-0.08194635	0.1558641	0.27240437	-0.42666227	4.464843	8.720865	Walking_Read
14:12:04.274	0.083799616	4.9800916	9.529214	0.049389675	-0.36825827	-0.042802107	-0.18842113	4.507836	8.707139	Walking_Read
14:12:04.296	0.083799616	4.9800916	9.529214	0.049389675	-0.36825827	-0.042802107	-0.18842113	4.507836	8.707139	Walking_Read
14:12:04.319	0.083799616	4.9800916	9.529214	0.049389675	-0.36825827	-0.042802107	-0.18842113	4.507836	8.707139	Walking_Read
14:12:04.342	0.083799616	4.9800916	9.529214	0.049389675	-0.36825827	-0.042802107	-0.18842113	4.507836	8.707139	Walking_Read
14:12:04.364	0.083799616	4.9800916	9.529214	0.049389675	-0.36825827	-0.042802107	-0.18842113	4.507836	8.707139	Walking_Read
14:12:04.387	0.083799616	4.9800916	9.529214	0.049389675	-0.36825827	-0.042802107	-0.18842113	4.507836	8.707139	Walking_Read
14:12:04.409	0.083799616	4.9800916	9.529214	0.049389675	-0.36825827	-0.042802107	-0.18842113	4.507836	8.707139	Walking_Read
14:12:04.432	0.083799616	4.9800916	9.529214	0.049389675	-0.36825827	-0.042802107	-0.18842113	4.507836	8.707139	Walking_Read
14:12:04.455	1.3383996	3.529161	12.217984	-0.41242445	-0.53197014	-0.39282787	0.3770859	4.528516	8.690266	Walking_Read
14:12:04.478	1.3383996	3.529161	12.217984	-0.41242445	-0.53197014	-0.39282787	0.3770859	4.528516	8.690266	Walking_Read
14:12:04.501	1.3383996	3.529161	12.217984	-0.41242445	-0.53197014	-0.39282787	0.3770859	4.528516	8.690266	Walking_Read
14:12:04.523	1.3383996	3.529161	12.217984	-0.41242445	-0.53197014	-0.39282787	0.3770859	4.528516	8.690266	Walking_Read
14:12:04.545	1.3383996	3.529161	12.217984	-0.41242445	-0.53197014	-0.39282787	0.3770859	4.528516	8.690266	Walking_Read
14:12:04.568	1.3383996	3.529161	12.217984	-0.41242445	-0.53197014	-0.39282787	0.3770859	4.528516	8.690266	Walking_Read
14:12:04.591	1.3383996	3.529161	12.217984	-0.41242445	-0.53197014	-0.39282787	0.3770859	4.528516	8.690266	Walking_Read
14:12:04.614	1.3383996	3.529161	12.217984	-0.41242445	-0.53197014	-0.39282787	0.3770859	4.528516	8.690266	Walking_Read
14:12:04.637	0.31365	3.318465	8.700794	-0.19617815	0.027582398	-0.37022588	0.571809	4.5013313	8.693756	Walking_Read
14:12:04.660	0.31365	3.318465	8.700794	-0.19617815	0.027582398	-0.37022588	0.571809	4.5013313	8.693756	Walking_Read
14:12:04.682	0.31365	3.318465	8.700794	-0.19617815	0.027582398	-0.37022588	0.571809	4.5013313	8.693756	Walking_Read
14:12:04.705	0.31365	3.318465	8.700794	-0.19617815	0.027582398	-0.37022588	0.571809	4.5013313	8.693756	Walking_Read
14:12:04.727	0.31365	3.318465	8.700794	-0.19617815	0.027582398	-0.37022588	0.571809	4.5013313	8.693756	Walking_Read
14:12:04.751	0.31365	3.318465	8.700794	-0.19617815	0.027582398	-0.37022588	0.571809	4.5013313	8.693756	Walking_Read
14:12:04.774	0.31365	3.318465	8.700794	-0.19617815	0.027582398	-0.37022588	0.571809	4.5013313	8.693756	Walking_Read
14:12:04.797	0.31365	3.318465	8.700794	-0.19617815	0.027582398	-0.37022588	0.571809	4.5013313	8.693756	Walking_Read
14:12:04.820	0.37590113	4.4461684	8.107015	-0.13325903	0.08011681	-0.080064885	0.34190845	4.413466	8.750702	Walking_Read
14:12:04.843	0.37590113	4.4461684	8.107015	-0.13325903	0.08011681	-0.080064885	0.34190845	4.413466	8.750702	Walking_Read
14:12:04.865	0.37590113	4.4461684	8.107015	-0.13325903	0.08011681	-0.080064885	0.34190845	4.413466	8.750702	Walking_Read
14:12:04.888	0.37590113	4.4461684	8.107015	-0.13325903	0.08011681	-0.080064885	0.34190845	4.413466	8.750702	Walking_Read
14:12:04.911	0.37590113	4.4461684	8.107015	-0.13325903	0.08011681	-0.080064885	0.34190845	4.413466	8.750702	Walking_Read
14:12:04.934	0.37590113	4.4461684	8.107015	-0.13325903	0.08011681	-0.080064885	0.34190845	4.413466	8.750702	Walking_Read
14:12:04.957	0.37590113	4.4461684	8.107015	-0.13325903	0.08011681	-0.080064885	0.34190845	4.413466	8.750702	Walking_Read
14:12:04.980	0.37590113	4.4461684	8.107015	-0.13325903	0.08011681	-0.080064885	0.34190845	4.413466	8.750702	Walking_Read
14:12:05.003	0.44533512	5.236279	9.340066	0.18316916	0.14670113	-0.2364464	0.121061936	4.6734343	8.620599	Walking_Read
14:12:05.025	0.44533512	5.236279	9.340066	0.18316916	0.14670113	-0.2364464	0.121061936	4.6734343	8.620599	Walking_Read
14:12:05.047	0.44533512	5.236279	9.340066	0.18316916	0.14670113	-0.2364464	0.121061936	4.6734343	8.620599	Walking_Read
14:12:05.070	0.44533512	5.236279	9.340066	0.18316916	0.14670113	-0.2364464	0.121061936	4.6734343	8.620599	Walking_Read
14:12:05.093	0.44533512	5.236279	9.340066	0.18316916	0.14670113	-0.2364464	0.121061936	4.6734343	8.620599	Walking_Read
14:12:05.116	0.44533512	5.236279	9.340066	0.18316916	0.14670113	-0.2364464	0.121061936	4.6734343	8.620599	Walking_Read
14:12:05.139	0.44533512	5.236279	9.340066	0.18316916	0.14670113	-0.2364464	0.121061936	4.6734343	8.620599	Walking_Read
14:12:05.161	0.44533512	5.236279	9.340066	0.18316916	0.14670113	-0.2364464	0.121061936	4.6734343	8.620599	Walking_Read
14:12:05.184	-1.6233183	3.9768906	6.941003	0.23387098	0.5767502	0.37441885	-0.42715034	4.7669206	8.559463	Walking_Read
14:12:05.206	-1.6233183	3.9768906	6.941003	0.23387098	0.5767502	0.37441885	-0.42715034	4.7669206	8.559463	Walking_Read
14:12:05.229	-1.6233183	3.9768906	6.941003	0.23387098	0.5767502	0.37441885	-0.42715034	4.7669206	8.559463	Walking_Read
14:12:05.251	-1.6233183	3.9768906	6.941003	0.23387098	0.5767502	0.37441885	-0.42715034	4.7669206	8.559463	Walking_Read
14:12:05.273	-1.6233183	3.9768906	6.941003	0.23387098	0.5767502	0.37441885	-0.42715034	4.7669206	8.559463	Walking_Read
14:12:05.296	-1.6233183	3.9768906	6.941003	0.23387098	0.5767502	0.37441885	-0.42715034	4.7669206	8.559463	Walking_Read
14:12:05.317	-1.6233183	3.9768906	6.941003	0.23387098	0.5767502	0.37441885	-0.42715034	4.7669206	8.559463	Walking_Read
14:12:05.338	-1.6233183	3.9768906	6.941003	0.23387098	0.5767502	0.37441885	-0.42715034	4.7669206	8.559463	Walking_Read
14:12:05.360	-0.7972935	4.352792	6.6249585	0.010294301	0.22855707	0.2962281	-0.46324176	4.642001	8.625984	Walking_Read
14:12:05.383	-0.7972935	4.352792	6.6249585	0.010294301	0.22855707	0.2962281	-0.46324176	4.642001	8.625984	Walking_Read
14:12:05.406	-0.7972935	4.352792	6.6249585	0.010294301	0.22855707	0.2962281	-0.46324176	4.642001	8.625984	Walking_Read
14:12:05.430	-0.7972935	4.352792	6.6249585	0.010294301	0.22855707	0.2962281	-0.46324176	4.642001	8.625984	Walking_Read
14:12:05.453	-0.7972935	4.352792	6.6249585	0.010294301	0.22855707	0.2962281	-0.46324176	4.642001	8.625984	Walking_Read
14:12:05.476	-0.7972935	4.352792	6.6249585	0.010294301	0.22855707	0.2962281	-0.46324176	4.642001	8.625984	Walking_Read
14:12:05.499	-0.7972935	4.352792	6.6249585	0.010294301	0.22855707	0.2962281	-0.46324176	4.642001	8.625984	Walking_Read
14:12:05.522	-0.7972935	4.352792	6.6249585	0.010294301	0.22855707	0.2962281	-0.46324176	4.642001	8.625984	Walking_Read
14:12:05.545	-0.37350687	5.576266	9.431048	0.08909592	-0.31938908	0.068375364	-0.30434105	4.6866827	8.608876	Walking_Read
14:12:05.568	-0.37350687	5.576266	9.431048	0.08909592	-0.31938908	0.068375364	-0.30434105	4.6866827	8.608876	Walking_Read
14:12:05.590	-0.37350687	5.576266	9.431048	0.08909592	-0.31938908	0.068375364	-0.30434105	4.6866827	8.608876	Walking_Read
14:12:05.612	-0.37350687	5.576266	9.431048	0.08909592	-0.31938908	0.068375364	-0.30434105	4.6866827	8.608876	Walking_Read
14:12:05.634	-0.37350687	5.576266	9.431048	0.08909592	-0.31938908	0.068375364	-0.30434105	4.6866827	8.608876	Walking_Read
14:12:05.658	-0.37350687	5.576266	9.431048	0.08909592	-0.31938908	0.068375364	-0.30434105	4.6866827	8.608876	Walking_Read
14:12:05.681	-0.37350687	5.576266	9.431048	0.08909592	-0.31938908	0.068375364	-0.30434105	4.6866827	8.608876	Walking_Read
14:12:05.704	-0.37350687	5.576266	9.431048	0.08909592	-0.31938908	0.068375364	-0.30434105	4.6866827	8.608876	Walking_Read
14:12:05.727	1.56825	4.278569	10.13736	-0.17479786	-0.42629045	-0.16986208	0.18601935	4.882173	8.50295	Walking_Read
14:12:05.750	1.56825	4.278569	10.13736	-0.17479786	-0.42629045	-0.16986208	0.18601935	4.882173	8.50295	Walking_Read
14:12:05.773	1.56825	4.278569	10.13736	-0.17479786	-0.42629045	-0.16986208	0.18601935	4.882173	8.50295	Walking_Read
14:12:05.795	1.56825	4.278569	10.13736	-0.17479786	-0.42629045	-0.16986208	0.18601935	4.882173	8.50295	Walking_Read
14:12:05.818	1.56825	4.278569	10.13736	-0.17479786	-0.42629045	-0.16986208	0.18601935	4.882173	8.50295	Walking_Read
14:12:05.840	1.56825	4.278569	10.13736	-0.17479786	-0.42629045	-0.16986208	0.18601935	4.882173	8.50295	Walking_Read
14:12:05.863	1.56825	4.278569	10.13736	-0.17479786	-0.42629045	-0.16986208	0.18601935	4.882173	8.50295	Walking_Read
14:12:05.887	0.3615355	3.5171897	8.547561	-0.19801074	0.019030284	-0.43253413	0.51779914	4.7877727	8.542802	Walking_Read
14:12:05.910	0.3615355	3.5171897	8.547561	-0.19801074	0.019030284	-0.43253413	0.51779914	4.7877727	8.542802	Walking_Read
14:12:05.932	0.3615355	3.5171897	8.547561	-0.19801074	0.019030284	-0.43253413	0.51779914	4.7877727	8.542802	Walking_Read
14:12:05.955	0.3615355	3.5171897	8.547561	-0.19801074	0.019030284	-0.43253413	0.51779914	4.7877727	8.542802	Walking_Read
14:12:05.978	0.3615355	3.5171897	8.547561	-0.19801074	0.019030284	-0.43253413	0.51779914	4.7877727	8.542802	Walking_Read
14:12:06.002	0.3615355	3.5171897	8.547561	-0.19801074	0.019030284	-0.43253413	0.51779914	4.7877727	8.542802	Walking_Read
14:12:06.025	0.3615355	3.5171897	8.547561	-0.19801074	0.019030284	-0.43253413	0.51779914	4.7877727	8.542802	Walking_Read
14:12:06.048	0.3615355	3.5171897	8.547561	-0.19801074	0.019030284	-0.43253413	0.51779914	4.7877727	8.542802	Walking_Read
14:12:06.071	0.35674694	4.8938975	7.7119594	-0.10332663	0.025138937	-0.1344319	0.28544378	4.660108	8.623936	Walking_Read
14:12:06.093	0.35674694	4.8938975	7.7119594	-0.10332663	0.025138937	-0.1344319	0.28544378	4.660108	8.623936	Walking_Read
14:12:06.116	0.35674694	4.8938975	7.7119594	-0.10332663	0.025138937	-0.1344319	0.28544378	4.660108	8.623936	Walking_Read
14:12:06.138	0.35674694	4.8938975	7.7119594	-0.10332663	0.025138937	-0.1344319	0.28544378	4.660108	8.623936	Walking_Read
14:12:06.161	0.35674694	4.8938975	7.7119594	-0.10332663	0.025138937	-0.1344319	0.28544378	4.660108	8.623936	Walking_Read
14:12:06.183	0.35674694	4.8938975	7.7119594	-0.10332663	0.025138937	-0.1344319	0.28544378	4.660108	8.623936	Walking_Read
14:12:06.207	0.35674694	4.8938975	7.7119594	-0.10332663	0.025138937	-0.1344319	0.28544378	4.660108	8.623936	Walking_Read
14:12:06.230	0.35674694	4.8938975	7.7119594	-0.10332663	0.025138937	-0.1344319	0.28544378	4.660108	8.623936	Walking_Read
14:12:06.253	0.48124924	5.1883936	9.4142885	0.33771807	0.1857965	-0.2046814	0.09156313	4.897292	8.495793	Walking_Read
14:12:06.276	0.48124924	5.1883936	9.4142885	0.33771807	0.1857965	-0.2046814	0.09156313	4.897292	8.495793	Walking_Read
14:12:06.299	0.48124924	5.1883936	9.4142885	0.33771807	0.1857965	-0.2046814	0.09156313	4.897292	8.495793	Walking_Read
14:12:06.321	0.48124924	5.1883936	9.4142885	0.33771807	0.1857965	-0.2046814	0.09156313	4.897292	8.495793	Walking_Read
14:12:06.345	0.48124924	5.1883936	9.4142885	0.33771807	0.1857965	-0.2046814	0.09156313	4.897292	8.495793	Walking_Read
14:12:06.367	0.48124924	5.1883936	9.4142885	0.33771807	0.1857965	-0.2046814	0.09156313	4.897292	8.495793	Walking_Read
14:12:06.390	0.48124924	5.1883936	9.4142885	0.33771807	0.1857965	-0.2046814	0.09156313	4.897292	8.495793	Walking_Read
14:12:06.413	0.48124924	5.1883936	9.4142885	0.33771807	0.1857965	-0.2046814	0.09156313	4.897292	8.495793	Walking_Read
14:12:06.437	-1.5227587	4.410254	6.428628	0.192943	0.54315263	0.33532348	-0.4194589	5.0050054	8.422845	Walking_Read
14:12:06.460	-1.5227587	4.410254	6.428628	0.192943	0.54315263	0.33532348	-0.4194589	5.0050054	8.422845	Walking_Read
14:12:06.483	-1.5227587	4.410254	6.428628	0.192943	0.54315263	0.33532348	-0.4194589	5.0050054	8.422845	Walking_Read
14:12:06.505	-1.5227587	4.410254	6.428628	0.192943	0.54315263	0.33532348	-0.4194589	5.0050054	8.422845	Walking_Read
14:12:06.528	-1.5227587	4.410254	6.428628	0.192943	0.54315263	0.33532348	-0.4194589	5.0050054	8.422845	Walking_Read
14:12:06.550	-1.5227587	4.410254	6.428628	0.192943	0.54315263	0.33532348	-0.4194589	5.0050054	8.422845	Walking_Read
14:12:06.574	-1.5227587	4.410254	6.428628	0.192943	0.54315263	0.33532348	-0.4194589	5.0050054	8.422845	Walking_Read
14:12:06.597	-1.5227587	4.410254	6.428628	0.192943	0.54315263	0.33532348	-0.4194589	5.0050054	8.422845	Walking_Read
14:12:06.619	-0.76616794	4.5108137	6.316097	-0.041629247	-0.007847786	0.20398746	-0.34070683	4.8029475	8.543182	Walking_Read
14:12:06.642	-0.76616794	4.5108137	6.316097	-0.041629247	-0.007847786	0.20398746	-0.34070683	4.8029475	8.543182	Walking_Read
14:12:06.665	-0.76616794	4.5108137	6.316097	-0.041629247	-0.007847786	0.20398746	-0.34070683	4.8029475	8.543182	Walking_Read
14:12:06.689	-0.76616794	4.5108137	6.316097	-0.041629247	-0.007847786	0.20398746	-0.34070683	4.8029475	8.543182	Walking_Read
14:12:06.712	-0.76616794	4.5108137	6.316097	-0.041629247	-0.007847786	0.20398746	-0.34070683	4.8029475	8.543182	Walking_Read
14:12:06.735	-0.76616794	4.5108137	6.316097	-0.041629247	-0.007847786	0.20398746	-0.34070683	4.8029475	8.543182	Walking_Read
14:12:06.758	-0.76616794	4.5108137	6.316097	-0.041629247	-0.007847786	0.20398746	-0.34070683	4.8029475	8.543182	Walking_Read
14:12:06.780	-0.76616794	4.5108137	6.316097	-0.041629247	-0.007847786	0.20398746	-0.34070683	4.8029475	8.543182	Walking_Read
14:12:06.803	0.6440599	5.255433	10.33369	0.010294301	-0.5845046	-0.070291035	-0.021330135	4.7428193	8.5834465	Walking_Read
14:12:06.825	0.6440599	5.255433	10.33369	0.010294301	-0.5845046	-0.070291035	-0.021330135	4.7428193	8.5834465	Walking_Read
14:12:06.848	0.6440599	5.255433	10.33369	0.010294301	-0.5845046	-0.070291035	-0.021330135	4.7428193	8.5834465	Walking_Read
14:12:06.870	0.6440599	5.255433	10.33369	0.010294301	-0.5845046	-0.070291035	-0.021330135	4.7428193	8.5834465	Walking_Read
14:12:06.893	0.6440599	5.255433	10.33369	0.010294301	-0.5845046	-0.070291035	-0.021330135	4.7428193	8.5834465	Walking_Read
14:12:06.917	0.6440599	5.255433	10.33369	0.010294301	-0.5845046	-0.070291035	-0.021330135	4.7428193	8.5834465	Walking_Read
14:12:06.939	0.6440599	5.255433	10.33369	0.010294301	-0.5845046	-0.070291035	-0.021330135	4.7428193	8.5834465	Walking_Read
14:12:06.963	0.6440599	5.255433	10.33369	0.010294301	-0.5845046	-0.070291035	-0.021330135	4.7428193	8.5834465	Walking_Read
14:12:06.987	0.9289786	4.09421	9.905115	-0.24504738	-0.2747959	-0.28959167	0.3821928	4.8117743	8.536458	Walking_Read
14:12:07.010	0.9289786	4.09421	9.905115	-0.24504738	-0.2747959	-0.28959167	0.3821928	4.8117743	8.536458	Walking_Read
14:12:07.036	0.9289786	4.09421	9.905115	-0.24504738	-0.2747959	-0.28959167	0.3821928	4.8117743	8.536458	Walking_Read
14:12:07.059	0.9289786	4.09421	9.905115	-0.24504738	-0.2747959	-0.28959167	0.3821928	4.8117743	8.536458	Walking_Read
14:12:07.080	0.9289786	4.09421	9.905115	-0.24504738	-0.2747959	-0.28959167	0.3821928	4.8117743	8.536458	Walking_Read
14:12:07.101	0.9289786	4.09421	9.905115	-0.24504738	-0.2747959	-0.28959167	0.3821928	4.8117743	8.536458	Walking_Read
14:12:07.122	0.9289786	4.09421	9.905115	-0.24504738	-0.2747959	-0.28959167	0.3821928	4.8117743	8.536458	Walking_Read
14:12:07.145	0.9289786	4.09421	9.905115	-0.027579343	0.0049803844	-0.08983873	0.3821928	4.8117743	8.536458	Walking_Read
14:12:07.168	0.7781393	4.024776	7.877164	-0.027579343	0.0049803844	-0.08983873	0.4986557	4.6868277	8.599729	Walking_Read
14:12:07.191	0.7781393	4.024776	7.877164	-0.027579343	0.0049803844	-0.08983873	0.4986557	4.6868277	8.599729	Walking_Read
14:12:07.214	0.7781393	4.024776	7.877164	-0.027579343	0.0049803844	-0.08983873	0.4986557	4.6868277	8.599729	Walking_Read
14:12:07.237	0.7781393	4.024776	7.877164	-0.027579343	0.0049803844	-0.08983873	0.4986557	4.6868277	8.599729	Walking_Read
14:12:07.259	0.7781393	4.024776	7.877164	-0.027579343	0.0049803844	-0.08983873	0.4986557	4.6868277	8.599729	Walking_Read
14:12:07.281	0.7781393	4.024776	7.877164	-0.027579343	0.0049803844	-0.08983873	0.4986557	4.6868277	8.599729	Walking_Read
14:12:07.303	0.7781393	4.024776	7.877164	-0.027579343	0.0049803844	-0.08983873	0.4986557	4.6868277	8.599729	Walking_Read
14:12:07.325	0.7326481	4.745453	8.353624	-0.142422	0.027582398	-0.099001706	0.43448383	4.6788545	8.607549	Walking_Read
14:12:07.349	0.7326481	4.745453	8.353624	-0.142422	0.027582398	-0.099001706	0.43448383	4.6788545	8.607549	Walking_Read
14:12:07.373	0.7326481	4.745453	8.353624	-0.142422	0.027582398	-0.099001706	0.43448383	4.6788545	8.607549	Walking_Read
14:12:07.395	0.7326481	4.745453	8.353624	-0.142422	0.027582398	-0.099001706	0.43448383	4.6788545	8.607549	Walking_Read
14:12:07.418	0.7326481	4.745453	8.353624	-0.142422	0.027582398	-0.099001706	0.43448383	4.6788545	8.607549	Walking_Read
14:12:07.440	0.7326481	4.745453	8.353624	-0.142422	0.027582398	-0.099001706	0.43448383	4.6788545	8.607549	Walking_Read
14:12:07.463	0.7326481	4.745453	8.353624	-0.142422	0.027582398	-0.099001706	0.43448383	4.6788545	8.607549	Walking_Read
14:12:07.487	0.7326481	4.745453	8.353624	-0.142422	0.027582398	-0.099001706	0.43448383	4.6788545	8.607549	Walking_Read
14:12:07.509	-0.18914771	5.2458563	9.368797	0.17034099	0.4545772	-0.3170806	0.14481753	4.9805684	8.446499	Walking_Read
14:12:07.532	-0.18914771	5.2458563	9.368797	0.17034099	0.4545772	-0.3170806	0.14481753	4.9805684	8.446499	Walking_Read
14:12:07.555	-0.18914771	5.2458563	9.368797	0.17034099	0.4545772	-0.3170806	0.14481753	4.9805684	8.446499	Walking_Read
14:12:07.578	-0.18914771	5.2458563	9.368797	0.17034099	0.4545772	-0.3170806	0.14481753	4.9805684	8.446499	Walking_Read
14:12:07.601	-0.18914771	5.2458563	9.368797	0.17034099	0.4545772	-0.3170806	0.14481753	4.9805684	8.446499	Walking_Read
14:12:07.625	-0.18914771	5.2458563	9.368797	0.17034099	0.4545772	-0.3170806	0.14481753	4.9805684	8.446499	Walking_Read
14:12:07.648	-0.18914771	5.2458563	9.368797	0.17034099	0.4545772	-0.3170806	0.14481753	4.9805684	8.446499	Walking_Read
14:12:07.671	-0.18914771	5.2458563	9.368797	0.17034099	0.4545772	-0.3170806	0.14481753	4.9805684	8.446499	Walking_Read
14:12:07.694	-1.0534809	4.4677167	6.30652	0.14346293	0.13937074	0.42267722	-0.47230202	5.0280995	8.406278	Walking_Read
14:12:07.718	-1.0534809	4.4677167	6.30652	0.14346293	0.13937074	0.42267722	-0.47230202	5.0280995	8.406278	Walking_Read
14:12:07.740	-1.0534809	4.4677167	6.30652	0.14346293	0.13937074	0.42267722	-0.47230202	5.0280995	8.406278	Walking_Read
14:12:07.763	-1.0534809	4.4677167	6.30652	0.14346293	0.13937074	0.42267722	-0.47230202	5.0280995	8.406278	Walking_Read
14:12:07.787	-1.0534809	4.4677167	6.30652	0.14346293	0.13937074	0.42267722	-0.47230202	5.0280995	8.406278	Walking_Read
14:12:07.810	-1.0534809	4.4677167	6.30652	0.14346293	0.13937074	0.42267722	-0.47230202	5.0280995	8.406278	Walking_Read
14:12:07.833	-1.0534809	4.4677167	6.30652	0.14346293	0.13937074	0.42267722	-0.47230202	5.0280995	8.406278	Walking_Read
14:12:07.855	-1.0534809	4.4677167	6.30652	0.14346293	0.13937074	0.42267722	-0.47230202	5.0280995	8.406278	Walking_Read
14:12:07.880	-0.6560313	4.7119327	6.9098773	-0.12348519	0.01964115	0.24919148	-0.4247125	4.744799	8.571864	Walking_Read
14:12:07.903	-0.6560313	4.7119327	6.9098773	-0.12348519	0.01964115	0.24919148	-0.4247125	4.744799	8.571864	Walking_Read
14:12:07.925	-0.6560313	4.7119327	6.9098773	-0.12348519	0.01964115	0.24919148	-0.4247125	4.744799	8.571864	Walking_Read
14:12:07.949	-0.6560313	4.7119327	6.9098773	-0.12348519	0.01964115	0.24919148	-0.4247125	4.744799	8.571864	Walking_Read
14:12:07.971	-0.6560313	4.7119327	6.9098773	-0.12348519	0.01964115	0.24919148	-0.4247125	4.744799	8.571864	Walking_Read
14:12:07.993	-0.6560313	4.7119327	6.9098773	-0.12348519	0.01964115	0.24919148	-0.4247125	4.744799	8.571864	Walking_Read
14:12:08.016	-0.6560313	4.7119327	6.9098773	-0.12348519	0.01964115	0.24919148	-0.4247125	4.744799	8.571864	Walking_Read
14:12:08.039	-0.6560313	4.7119327	6.9098773	-0.12348519	0.01964115	0.24919148	-0.4247125	4.744799	8.571864	Walking_Read
14:12:08.063	-0.08619389	4.8771377	9.57231	0.08543073	-0.29861963	-0.103277765	-0.13808683	4.793641	8.554079	Walking_Read
14:12:08.086	-0.08619389	4.8771377	9.57231	0.08543073	-0.29861963	-0.103277765	-0.13808683	4.793641	8.554079	Walking_Read
14:12:08.109	-0.08619389	4.8771377	9.57231	0.08543073	-0.29861963	-0.103277765	-0.13808683	4.793641	8.554079	Walking_Read
14:12:08.132	-0.08619389	4.8771377	9.57231	0.08543073	-0.29861963	-0.103277765	-0.13808683	4.793641	8.554079	Walking_Read
14:12:08.154	-0.08619389	4.8771377	9.57231	0.08543073	-0.29861963	-0.103277765	-0.13808683	4.793641	8.554079	Walking_Read
14:12:08.178	-0.08619389	4.8771377	9.57231	0.08543073	-0.29861963	-0.103277765	-0.13808683	4.793641	8.554079	Walking_Read
14:12:08.201	-0.08619389	4.8771377	9.57231	0.08543073	-0.29861963	-0.103277765	-0.13808683	4.793641	8.554079	Walking_Read
14:12:08.223	-0.08619389	4.8771377	9.57231	0.08543073	-0.29861963	-0.103277765	-0.13808683	4.793641	8.554079	Walking_Read
14:12:08.247	0.7350424	3.562681	10.43425	-0.13142644	-0.31999993	-0.3103611	0.29713863	4.767175	8.564818	Walking_Read
14:12:08.270	0.7350424	3.562681	10.43425	-0.13142644	-0.31999993	-0.3103611	0.29713863	4.767175	8.564818	Walking_Read
14:12:08.293	0.7350424	3.562681	10.43425	-0.13142644	-0.31999993	-0.3103611	0.29713863	4.767175	8.564818	Walking_Read
14:12:08.316	0.7350424	3.562681	10.43425	-0.13142644	-0.31999993	-0.3103611	0.29713863	4.767175	8.564818	Walking_Read
14:12:08.339	0.7350424	3.562681	10.43425	-0.13142644	-0.31999993	-0.3103611	0.29713863	4.767175	8.564818	Walking_Read
14:12:08.361	0.7350424	3.562681	10.43425	-0.13142644	-0.31999993	-0.3103611	0.29713863	4.767175	8.564818	Walking_Read
14:12:08.384	0.7350424	3.562681	10.43425	-0.13142644	-0.31999993	-0.3103611	0.29713863	4.767175	8.564818	Walking_Read
14:12:08.408	0.8379962	4.0989985	7.371972	0.017624684	-0.11047314	-0.33723918	0.47597048	4.682045	8.603619	Walking_Read
14:12:08.431	0.8379962	4.0989985	7.371972	0.017624684	-0.11047314	-0.33723918	0.47597048	4.682045	8.603619	Walking_Read
14:12:08.454	0.8379962	4.0989985	7.371972	0.017624684	-0.11047314	-0.33723918	0.47597048	4.682045	8.603619	Walking_Read
14:12:08.477	0.8379962	4.0989985	7.371972	0.017624684	-0.11047314	-0.33723918	0.47597048	4.682045	8.603619	Walking_Read
14:12:08.499	0.8379962	4.0989985	7.371972	0.017624684	-0.11047314	-0.33723918	0.47597048	4.682045	8.603619	Walking_Read
14:12:08.523	0.8379962	4.0989985	7.371972	0.017624684	-0.11047314	-0.33723918	0.47597048	4.682045	8.603619	Walking_Read
14:12:08.546	0.8379962	4.0989985	7.371972	0.017624684	-0.11047314	-0.33723918	0.47597048	4.682045	8.603619	Walking_Read
14:12:08.569	0.8379962	4.0989985	7.371972	0.017624684	-0.11047314	-0.33723918	0.47597048	4.682045	8.603619	Walking_Read
14:12:08.593	0.5147691	4.826858	8.818114	-0.13875683	-0.13612948	-0.22422908	0.36310843	4.5822563	8.662647	Walking_Read
14:12:08.616	0.5147691	4.826858	8.818114	-0.13875683	-0.13612948	-0.22422908	0.36310843	4.5822563	8.662647	Walking_Read
14:12:08.640	0.5147691	4.826858	8.818114	-0.13875683	-0.13612948	-0.22422908	0.36310843	4.5822563	8.662647	Walking_Read
14:12:08.662	0.5147691	4.826858	8.818114	-0.13875683	-0.13612948	-0.22422908	0.36310843	4.5822563	8.662647	Walking_Read
14:12:08.684	0.5147691	4.826858	8.818114	-0.13875683	-0.13612948	-0.22422908	0.36310843	4.5822563	8.662647	Walking_Read
14:12:08.705	0.5147691	4.826858	8.818114	-0.13875683	-0.13612948	-0.22422908	0.36310843	4.5822563	8.662647	Walking_Read
14:12:08.727	0.5147691	4.826858	8.818114	-0.13875683	-0.13612948	-0.22422908	0.36310843	4.5822563	8.662647	Walking_Read
14:12:08.751	0.5147691	4.826858	8.818114	-0.13875683	-0.13612948	-0.22422908	0.36310843	4.5822563	8.662647	Walking_Read
14:12:08.774	-0.54828894	5.454158	8.169266	0.17156273	0.57003075	-0.31219366	-0.04394085	4.8664474	8.513878	Walking_Read
14:12:08.797	-0.54828894	5.454158	8.169266	0.17156273	0.57003075	-0.31219366	-0.04394085	4.8664474	8.513878	Walking_Read
14:12:08.820	-0.54828894	5.454158	8.169266	0.17156273	0.57003075	-0.31219366	-0.04394085	4.8664474	8.513878	Walking_Read
14:12:08.843	-0.54828894	5.454158	8.169266	0.17156273	0.57003075	-0.31219366	-0.04394085	4.8664474	8.513878	Walking_Read
14:12:08.865	-0.54828894	5.454158	8.169266	0.17156273	0.57003075	-0.31219366	-0.04394085	4.8664474	8.513878	Walking_Read
14:12:08.890	-0.54828894	5.454158	8.169266	0.17156273	0.57003075	-0.31219366	-0.04394085	4.8664474	8.513878	Walking_Read
14:12:08.912	-0.54828894	5.454158	8.169266	0.17156273	0.57003075	-0.31219366	-0.04394085	4.8664474	8.513878	Walking_Read
14:12:08.934	-0.54828894	5.454158	8.169266	0.17156273	0.57003075	-0.31219366	-0.04394085	4.8664474	8.513878	Walking_Read
14:12:08.957	-1.5299416	4.1804037	7.185219	0.0683265	0.32018685	0.17100073	-0.6138339	4.8671865	8.49141	Walking_Read
14:12:08.980	-1.5299416	4.1804037	7.185219	0.0683265	0.32018685	0.17100073	-0.6138339	4.8671865	8.49141	Walking_Read
14:12:09.003	-1.5299416	4.1804037	7.185219	0.0683265	0.32018685	0.17100073	-0.6138339	4.8671865	8.49141	Walking_Read
14:12:09.025	-1.5299416	4.1804037	7.185219	0.0683265	0.32018685	0.17100073	-0.6138339	4.8671865	8.49141	Walking_Read
14:12:09.048	-1.5299416	4.1804037	7.185219	0.0683265	0.32018685	0.17100073	-0.6138339	4.8671865	8.49141	Walking_Read
14:12:09.070	-1.5299416	4.1804037	7.185219	0.0683265	0.32018685	0.17100073	-0.6138339	4.8671865	8.49141	Walking_Read
14:12:09.094	-1.5299416	4.1804037	7.185219	0.0683265	0.32018685	0.17100073	-0.6138339	4.8671865	8.49141	Walking_Read
14:12:09.117	-1.5299416	4.1804037	7.185219	0.0683265	0.32018685	0.17100073	-0.6138339	4.8671865	8.49141	Walking_Read
14:12:09.140	-0.10774237	4.9369946	6.3567996	-0.034298863	-0.07870815	0.25102407	-0.53429055	4.668588	8.607507	Walking_Read
14:12:09.162	-0.10774237	4.9369946	6.3567996	-0.034298863	-0.07870815	0.25102407	-0.53429055	4.668588	8.607507	Walking_Read
14:12:09.185	-0.10774237	4.9369946	6.3567996	-0.034298863	-0.07870815	0.25102407	-0.53429055	4.668588	8.607507	Walking_Read
14:12:09.208	-0.10774237	4.9369946	6.3567996	-0.034298863	-0.07870815	0.25102407	-0.53429055	4.668588	8.607507	Walking_Read
14:12:09.231	-0.10774237	4.9369946	6.3567996	-0.034298863	-0.07870815	0.25102407	-0.53429055	4.668588	8.607507	Walking_Read
14:12:09.254	-0.10774237	4.9369946	6.3567996	-0.034298863	-0.07870815	0.25102407	-0.53429055	4.668588	8.607507	Walking_Read
14:12:09.276	-0.10774237	4.9369946	6.3567996	-0.034298863	-0.07870815	0.25102407	-0.53429055	4.668588	8.607507	Walking_Read
14:12:09.298	-0.10774237	4.9369946	6.3567996	-0.034298863	-0.07870815	0.25102407	-0.53429055	4.668588	8.607507	Walking_Read
14:12:09.322	0.021548472	5.1620564	9.203592	0.042670157	-0.40735367	-0.1588665	-0.20260058	4.727844	8.589342	Walking_Read
14:12:09.345	0.021548472	5.1620564	9.203592	0.042670157	-0.40735367	-0.1588665	-0.20260058	4.727844	8.589342	Walking_Read
14:12:09.369	0.021548472	5.1620564	9.203592	0.042670157	-0.40735367	-0.1588665	-0.20260058	4.727844	8.589342	Walking_Read
14:12:09.392	0.021548472	5.1620564	9.203592	0.042670157	-0.40735367	-0.1588665	-0.20260058	4.727844	8.589342	Walking_Read
14:12:09.414	0.021548472	5.1620564	9.203592	0.042670157	-0.40735367	-0.1588665	-0.20260058	4.727844	8.589342	Walking_Read
14:12:09.438	0.021548472	5.1620564	9.203592	0.042670157	-0.40735367	-0.1588665	-0.20260058	4.727844	8.589342	Walking_Read
14:12:09.461	0.021548472	5.1620564	9.203592	0.042670157	-0.40735367	-0.1588665	-0.20260058	4.727844	8.589342	Walking_Read
14:12:09.484	0.021548472	5.1620564	9.203592	0.042670157	-0.40735367	-0.1588665	-0.20260058	4.727844	8.589342	Walking_Read
14:12:09.507	1.4198049	4.4246197	10.508472	-0.12409605	-0.3908603	-0.62006974	0.32129306	4.8636723	8.509514	Walking_Read
14:12:09.530	1.4198049	4.4246197	10.508472	-0.12409605	-0.3908603	-0.62006974	0.32129306	4.8636723	8.509514	Walking_Read
14:12:09.553	1.4198049	4.4246197	10.508472	-0.12409605	-0.3908603	-0.62006974	0.32129306	4.8636723	8.509514	Walking_Read
14:12:09.575	1.4198049	4.4246197	10.508472	-0.12409605	-0.3908603	-0.62006974	0.32129306	4.8636723	8.509514	Walking_Read
14:12:09.598	1.4198049	4.4246197	10.508472	-0.12409605	-0.3908603	-0.62006974	0.32129306	4.8636723	8.509514	Walking_Read
14:12:09.621	1.4198049	4.4246197	10.508472	-0.12409605	-0.3908603	-0.62006974	0.32129306	4.8636723	8.509514	Walking_Read
14:12:09.644	1.4198049	4.4246197	10.508472	-0.12409605	-0.3908603	-0.62006974	0.32129306	4.8636723	8.509514	Walking_Read
14:12:09.667	0.67757976	3.7254915	7.3025384	-0.041629247	-0.22959188	-0.55715066	0.5291988	4.867431	8.496965	Walking_Read
14:12:09.690	0.67757976	3.7254915	7.3025384	-0.041629247	-0.22959188	-0.55715066	0.5291988	4.867431	8.496965	Walking_Read
14:12:09.713	0.67757976	3.7254915	7.3025384	-0.041629247	-0.22959188	-0.55715066	0.5291988	4.867431	8.496965	Walking_Read
14:12:09.736	0.67757976	3.7254915	7.3025384	-0.041629247	-0.22959188	-0.55715066	0.5291988	4.867431	8.496965	Walking_Read
14:12:09.759	0.67757976	3.7254915	7.3025384	-0.041629247	-0.22959188	-0.55715066	0.5291988	4.867431	8.496965	Walking_Read
14:12:09.783	0.67757976	3.7254915	7.3025384	-0.041629247	-0.22959188	-0.55715066	0.5291988	4.867431	8.496965	Walking_Read
14:12:09.806	0.67757976	3.7254915	7.3025384	-0.041629247	-0.22959188	-0.55715066	0.5291988	4.867431	8.496965	Walking_Read
14:12:09.829	0.67757976	3.7254915	7.3025384	-0.041629247	-0.22959188	-0.55715066	0.5291988	4.867431	8.496965	Walking_Read
14:12:09.852	0.5818088	5.602603	7.82449	-0.08194635	-0.09581238	-0.33540654	0.47038653	4.6837454	8.602999	Walking_Read
14:12:09.875	0.5818088	5.602603	7.82449	-0.08194635	-0.09581238	-0.33540654	0.47038653	4.6837454	8.602999	Walking_Read
14:12:09.897	0.5818088	5.602603	7.82449	-0.08194635	-0.09581238	-0.33540654	0.47038653	4.6837454	8.602999	Walking_Read
14:12:09.918	0.5818088	5.602603	7.82449	-0.08194635	-0.09581238	-0.33540654	0.47038653	4.6837454	8.602999	Walking_Read
14:12:09.940	0.5818088	5.602603	7.82449	-0.08194635	-0.09581238	-0.33540654	0.47038653	4.6837454	8.602999	Walking_Read
14:12:09.961	0.5818088	5.602603	7.82449	-0.08194635	-0.09581238	-0.33540654	0.47038653	4.6837454	8.602999	Walking_Read
14:12:09.983	0.5818088	5.602603	7.82449	-0.08194635	-0.09581238	-0.33540654	0.47038653	4.6837454	8.602999	Walking_Read
14:12:10.007	0.5818088	5.602603	7.82449	-0.08194635	-0.09581238	-0.33540654	0.47038653	4.6837454	8.602999	Walking_Read
14:12:10.029	-1.0008069	5.521198	8.56911	-0.0019230038	0.39410153	-0.40626693	0.008852438	5.00663	8.432314	Walking_Read
14:12:10.052	-1.0008069	5.521198	8.56911	-0.0019230038	0.39410153	-0.40626693	0.008852438	5.00663	8.432314	Walking_Read
14:12:10.075	-1.0008069	5.521198	8.56911	-0.0019230038	0.39410153	-0.40626693	0.008852438	5.00663	8.432314	Walking_Read
14:12:10.098	-1.0008069	5.521198	8.56911	-0.0019230038	0.39410153	-0.40626693	0.008852438	5.00663	8.432314	Walking_Read
14:12:10.122	-1.0008069	5.521198	8.56911	-0.0019230038	0.39410153	-0.40626693	0.008852438	5.00663	8.432314	Walking_Read
14:12:10.144	-1.0008069	5.521198	8.56911	-0.0019230038	0.39410153	-0.40626693	0.008852438	5.00663	8.432314	Walking_Read
14:12:10.167	-1.0008069	5.521198	8.56911	-0.0019230038	0.39410153	-0.40626693	0.008852438	5.00663	8.432314	Walking_Read
14:12:10.190	-1.0008069	5.521198	8.56911	-0.0019230038	0.39410153	-0.40626693	0.008852438	5.00663	8.432314	Walking_Read
14:12:10.213	-0.723071	3.7087317	8.971348	-0.12348519	-0.5466309	0.16489208	-0.47446096	4.858673	8.505207	Walking_Read
14:12:10.236	-0.723071	3.7087317	8.971348	-0.12348519	-0.5466309	0.16489208	-0.47446096	4.858673	8.505207	Walking_Read
14:12:10.259	-0.723071	3.7087317	8.971348	-0.12348519	-0.5466309	0.16489208	-0.47446096	4.858673	8.505207	Walking_Read
14:12:10.281	-0.723071	3.7087317	8.971348	-0.12348519	-0.5466309	0.16489208	-0.47446096	4.858673	8.505207	Walking_Read
14:12:10.304	-0.723071	3.7087317	8.971348	-0.12348519	-0.5466309	0.16489208	-0.47446096	4.858673	8.505207	Walking_Read
14:12:10.327	-0.723071	3.7087317	8.971348	-0.12348519	-0.5466309	0.16489208	-0.47446096	4.858673	8.505207	Walking_Read
14:12:10.350	-0.723071	3.7087317	8.971348	-0.12348519	-0.5466309	0.16489208	-0.47446096	4.858673	8.505207	Walking_Read
14:12:10.373	-0.723071	3.7087317	8.971348	-0.12348519	-0.5466309	0.16489208	-0.47446096	4.858673	8.505207	Walking_Read
14:12:10.395	-0.3974496	4.5898247	7.285778	-0.028190209	-0.20332466	-0.15397958	-0.33021346	4.7856603	8.553289	Walking_Read
14:12:10.418	-0.3974496	4.5898247	7.285778	-0.028190209	-0.20332466	-0.15397958	-0.33021346	4.7856603	8.553289	Walking_Read
14:12:10.441	-0.3974496	4.5898247	7.285778	-0.028190209	-0.20332466	-0.15397958	-0.33021346	4.7856603	8.553289	Walking_Read
14:12:10.465	-0.3974496	4.5898247	7.285778	-0.028190209	-0.20332466	-0.15397958	-0.33021346	4.7856603	8.553289	Walking_Read
14:12:10.487	-0.3974496	4.5898247	7.285778	-0.028190209	-0.20332466	-0.15397958	-0.33021346	4.7856603	8.553289	Walking_Read
14:12:10.510	-0.3974496	4.5898247	7.285778	-0.028190209	-0.20332466	-0.15397958	-0.33021346	4.7856603	8.553289	Walking_Read
14:12:10.533	-0.3974496	4.5898247	7.285778	-0.028190209	-0.20332466	-0.15397958	-0.33021346	4.7856603	8.553289	Walking_Read
14:12:10.556	-0.3974496	4.5898247	7.285778	-0.028190209	-0.20332466	-0.15397958	-0.33021346	4.7856603	8.553289	Walking_Read
14:12:10.579	-0.6440599	4.850801	8.834874	0.07504602	-0.11719266	-0.2682114	-0.113683954	4.872498	8.509769	Walking_Read
14:12:10.602	-0.6440599	4.850801	8.834874	0.07504602	-0.11719266	-0.2682114	-0.113683954	4.872498	8.509769	Walking_Read
14:12:10.624	-0.6440599	4.850801	8.834874	0.07504602	-0.11719266	-0.2682114	-0.113683954	4.872498	8.509769	Walking_Read
14:12:10.649	-0.6440599	4.850801	8.834874	0.07504602	-0.11719266	-0.2682114	-0.113683954	4.872498	8.509769	Walking_Read
14:12:10.674	-0.6440599	4.850801	8.834874	0.07504602	-0.11719266	-0.2682114	-0.113683954	4.872498	8.509769	Walking_Read
14:12:10.698	-0.6440599	4.850801	8.834874	0.07504602	-0.11719266	-0.2682114	-0.113683954	4.872498	8.509769	Walking_Read
14:12:10.721	-0.6440599	4.850801	8.834874	0.07504602	-0.11719266	-0.2682114	-0.113683954	4.872498	8.509769	Walking_Read
14:12:10.743	-0.6440599	4.850801	8.834874	0.07504602	-0.11719266	-0.2682114	-0.113683954	4.872498	8.509769	Walking_Read
14:12:10.766	1.0127783	4.0319586	8.770228	0.13185649	-0.13490777	-0.30669588	0.24346827	4.768281	8.565895	Walking_Read
14:12:10.789	1.0127783	4.0319586	8.770228	0.13185649	-0.13490777	-0.30669588	0.24346827	4.768281	8.565895	Walking_Read
14:12:10.813	1.0127783	4.0319586	8.770228	0.13185649	-0.13490777	-0.30669588	0.24346827	4.768281	8.565895	Walking_Read
14:12:10.835	1.0127783	4.0319586	8.770228	0.13185649	-0.13490777	-0.30669588	0.24346827	4.768281	8.565895	Walking_Read
14:12:10.858	1.0127783	4.0319586	8.770228	0.13185649	-0.13490777	-0.30669588	0.24346827	4.768281	8.565895	Walking_Read
14:12:10.881	1.0127783	4.0319586	8.770228	0.13185649	-0.13490777	-0.30669588	0.24346827	4.768281	8.565895	Walking_Read
14:12:10.903	1.0127783	4.0319586	8.770228	0.13185649	-0.13490777	-0.30669588	0.24346827	4.768281	8.565895	Walking_Read
14:12:10.927	1.0127783	4.0319586	8.770228	0.13185649	-0.13490777	-0.30669588	0.24346827	4.768281	8.565895	Walking_Read
14:12:10.950	1.158829	4.443774	6.8907228	-0.031244535	-0.2326462	-0.41665164	0.49404404	4.6805716	8.603402	Walking_Read
14:12:10.972	1.158829	4.443774	6.8907228	-0.031244535	-0.2326462	-0.41665164	0.49404404	4.6805716	8.603402	Walking_Read
14:12:10.993	1.158829	4.443774	6.8907228	-0.031244535	-0.2326462	-0.41665164	0.49404404	4.6805716	8.603402	Walking_Read
14:12:11.015	1.158829	4.443774	6.8907228	-0.031244535	-0.2326462	-0.41665164	0.49404404	4.6805716	8.603402	Walking_Read
14:12:11.037	1.158829	4.443774	6.8907228	-0.031244535	-0.2326462	-0.41665164	0.49404404	4.6805716	8.603402	Walking_Read
14:12:11.060	1.158829	4.443774	6.8907228	-0.031244535	-0.2326462	-0.41665164	0.49404404	4.6805716	8.603402	Walking_Read
14:12:11.083	1.158829	4.443774	6.8907228	-0.031244535	-0.2326462	-0.41665164	0.49404404	4.6805716	8.603402	Walking_Read
14:12:11.106	0.6608198	5.008823	8.305739	-0.008642522	0.038577974	-0.48812285	0.5934458	4.6525617	8.612308	Walking_Read
14:12:11.129	0.6608198	5.008823	8.305739	-0.008642522	0.038577974	-0.48812285	0.5934458	4.6525617	8.612308	Walking_Read
14:12:11.152	0.6608198	5.008823	8.305739	-0.008642522	0.038577974	-0.48812285	0.5934458	4.6525617	8.612308	Walking_Read
14:12:11.175	0.6608198	5.008823	8.305739	-0.008642522	0.038577974	-0.48812285	0.5934458	4.6525617	8.612308	Walking_Read
14:12:11.199	0.6608198	5.008823	8.305739	-0.008642522	0.038577974	-0.48812285	0.5934458	4.6525617	8.612308	Walking_Read
14:12:11.221	0.6608198	5.008823	8.305739	-0.008642522	0.038577974	-0.48812285	0.5934458	4.6525617	8.612308	Walking_Read
14:12:11.244	0.6608198	5.008823	8.305739	-0.008642522	0.038577974	-0.48812285	0.5934458	4.6525617	8.612308	Walking_Read
14:12:11.268	0.6608198	5.008823	8.305739	-0.008642522	0.038577974	-0.48812285	0.5934458	4.6525617	8.612308	Walking_Read
14:12:11.290	-1.228263	5.6935854	7.623371	0.14651726	0.54865044	-0.5174444	0.07010522	5.0489326	8.406765	Walking_Read
14:12:11.313	-1.228263	5.6935854	7.623371	0.14651726	0.54865044	-0.5174444	0.07010522	5.0489326	8.406765	Walking_Read
14:12:11.335	-1.228263	5.6935854	7.623371	0.14651726	0.54865044	-0.5174444	0.07010522	5.0489326	8.406765	Walking_Read
14:12:11.358	-1.228263	5.6935854	7.623371	0.14651726	0.54865044	-0.5174444	0.07010522	5.0489326	8.406765	Walking_Read
14:12:11.382	-1.228263	5.6935854	7.623371	0.14651726	0.54865044	-0.5174444	0.07010522	5.0489326	8.406765	Walking_Read
14:12:11.405	-1.228263	5.6935854	7.623371	0.14651726	0.54865044	-0.5174444	0.07010522	5.0489326	8.406765	Walking_Read
14:12:11.428	-1.228263	5.6935854	7.623371	0.14651726	0.54865044	-0.5174444	0.07010522	5.0489326	8.406765	Walking_Read
14:12:11.451	-1.228263	5.6935854	7.623371	0.14651726	0.54865044	-0.5174444	0.07010522	5.0489326	8.406765	Walking_Read
14:12:11.474	-0.82602483	4.740664	6.5627074	0.26624683	-0.29190013	0.24552628	-0.529648	4.8437285	8.51047	Walking_Read
14:12:11.497	-0.82602483	4.740664	6.5627074	0.26624683	-0.29190013	0.24552628	-0.529648	4.8437285	8.51047	Walking_Read
14:12:11.520	-0.82602483	4.740664	6.5627074	0.26624683	-0.29190013	0.24552628	-0.529648	4.8437285	8.51047	Walking_Read
14:12:11.543	-0.82602483	4.740664	6.5627074	0.26624683	-0.29190013	0.24552628	-0.529648	4.8437285	8.51047	Walking_Read
14:12:11.566	-0.82602483	4.740664	6.5627074	0.26624683	-0.29190013	0.24552628	-0.529648	4.8437285	8.51047	Walking_Read
14:12:11.588	-0.82602483	4.740664	6.5627074	0.26624683	-0.29190013	0.24552628	-0.529648	4.8437285	8.51047	Walking_Read
14:12:11.612	-0.82602483	4.740664	6.5627074	0.26624683	-0.29190013	0.24552628	-0.529648	4.8437285	8.51047	Walking_Read
14:12:11.635	-0.82602483	4.740664	6.5627074	0.26624683	-0.29190013	0.24552628	-0.529648	4.8437285	8.51047	Walking_Read
14:12:11.657	-0.45730647	4.8220696	6.3759537	-0.09233106	-0.32977378	-0.061128065	-0.31414166	4.7935953	8.54945	Walking_Read
14:12:11.680	-0.45730647	4.8220696	6.3759537	-0.09233106	-0.32977378	-0.061128065	-0.31414166	4.7935953	8.54945	Walking_Read
14:12:11.703	-0.45730647	4.8220696	6.3759537	-0.09233106	-0.32977378	-0.061128065	-0.31414166	4.7935953	8.54945	Walking_Read
14:12:11.727	-0.45730647	4.8220696	6.3759537	-0.09233106	-0.32977378	-0.061128065	-0.31414166	4.7935953	8.54945	Walking_Read
14:12:11.750	-0.45730647	4.8220696	6.3759537	-0.09233106	-0.32977378	-0.061128065	-0.31414166	4.7935953	8.54945	Walking_Read
14:12:11.773	-0.45730647	4.8220696	6.3759537	-0.09233106	-0.32977378	-0.061128065	-0.31414166	4.7935953	8.54945	Walking_Read
14:12:11.795	-0.45730647	4.8220696	6.3759537	-0.09233106	-0.32977378	-0.061128065	-0.31414166	4.7935953	8.54945	Walking_Read
14:12:11.819	-0.45730647	4.8220696	6.3759537	-0.09233106	-0.32977378	-0.061128065	-0.31414166	4.7935953	8.54945	Walking_Read
14:12:11.842	0.05506832	5.2865586	9.955395	0.05000054	-0.49531823	-0.2975329	0.044774376	4.79948	8.551802	Walking_Read
14:12:11.865	0.05506832	5.2865586	9.955395	0.05000054	-0.49531823	-0.2975329	0.044774376	4.79948	8.551802	Walking_Read
14:12:11.888	0.05506832	5.2865586	9.955395	0.05000054	-0.49531823	-0.2975329	0.044774376	4.79948	8.551802	Walking_Read
14:12:11.911	0.05506832	5.2865586	9.955395	0.05000054	-0.49531823	-0.2975329	0.044774376	4.79948	8.551802	Walking_Read
14:12:11.933	0.05506832	5.2865586	9.955395	0.05000054	-0.49531823	-0.2975329	0.044774376	4.79948	8.551802	Walking_Read
14:12:11.955	0.05506832	5.2865586	9.955395	0.05000054	-0.49531823	-0.2975329	0.044774376	4.79948	8.551802	Walking_Read
14:12:11.977	0.05506832	5.2865586	9.955395	0.05000054	-0.49531823	-0.2975329	0.044774376	4.79948	8.551802	Walking_Read
14:12:11.998	0.05506832	5.2865586	9.955395	0.05000054	-0.49531823	-0.2975329	0.044774376	4.79948	8.551802	Walking_Read
14:12:12.022	1.2617828	3.4190245	10.199611	-0.15586103	-0.60221964	-0.7104778	0.43420845	4.879986	8.495149	Walking_Read
14:12:12.045	1.2617828	3.4190245	10.199611	-0.15586103	-0.60221964	-0.7104778	0.43420845	4.879986	8.495149	Walking_Read
14:12:12.069	1.2617828	3.4190245	10.199611	-0.15586103	-0.60221964	-0.7104778	0.43420845	4.879986	8.495149	Walking_Read
14:12:12.093	1.2617828	3.4190245	10.199611	-0.15586103	-0.60221964	-0.7104778	0.43420845	4.879986	8.495149	Walking_Read
14:12:12.116	1.2617828	3.4190245	10.199611	-0.15586103	-0.60221964	-0.7104778	0.43420845	4.879986	8.495149	Walking_Read
14:12:12.139	1.2617828	3.4190245	10.199611	-0.15586103	-0.60221964	-0.7104778	0.43420845	4.879986	8.495149	Walking_Read
14:12:12.162	1.2617828	3.4190245	10.199611	-0.15586103	-0.60221964	-0.7104778	0.43420845	4.879986	8.495149	Walking_Read
14:12:12.185	1.2617828	3.4190245	10.199611	-0.15586103	-0.60221964	-0.7104778	0.43420845	4.879986	8.495149	Walking_Read
14:12:12.209	1.4676905	4.113364	6.7829804	-0.094163656	-0.3395476	-0.54737675	0.7700987	4.654691	8.59716	Walking_Read
14:12:12.232	1.4676905	4.113364	6.7829804	-0.094163656	-0.3395476	-0.54737675	0.7700987	4.654691	8.59716	Walking_Read
14:12:12.255	1.4676905	4.113364	6.7829804	-0.094163656	-0.3395476	-0.54737675	0.7700987	4.654691	8.59716	Walking_Read
14:12:12.277	1.4676905	4.113364	6.7829804	-0.094163656	-0.3395476	-0.54737675	0.7700987	4.654691	8.59716	Walking_Read
14:12:12.300	1.4676905	4.113364	6.7829804	-0.094163656	-0.3395476	-0.54737675	0.7700987	4.654691	8.59716	Walking_Read
14:12:12.323	1.4676905	4.113364	6.7829804	-0.094163656	-0.3395476	-0.54737675	0.7700987	4.654691	8.59716	Walking_Read
14:12:12.346	1.4676905	4.113364	6.7829804	-0.094163656	-0.3395476	-0.54737675	0.7700987	4.654691	8.59716	Walking_Read
14:12:12.369	1.3048798	5.1692395	8.284191	-0.039185785	-0.122690454	-0.49484238	0.75990933	4.5390725	8.65966	Walking_Read
14:12:12.392	1.3048798	5.1692395	8.284191	-0.039185785	-0.122690454	-0.49484238	0.75990933	4.5390725	8.65966	Walking_Read
14:12:12.415	1.3048798	5.1692395	8.284191	-0.039185785	-0.122690454	-0.49484238	0.75990933	4.5390725	8.65966	Walking_Read
14:12:12.438	1.3048798	5.1692395	8.284191	-0.039185785	-0.122690454	-0.49484238	0.75990933	4.5390725	8.65966	Walking_Read
14:12:12.461	1.3048798	5.1692395	8.284191	-0.039185785	-0.122690454	-0.49484238	0.75990933	4.5390725	8.65966	Walking_Read
14:12:12.483	1.3048798	5.1692395	8.284191	-0.039185785	-0.122690454	-0.49484238	0.75990933	4.5390725	8.65966	Walking_Read
14:12:12.504	1.3048798	5.1692395	8.284191	-0.039185785	-0.122690454	-0.49484238	0.75990933	4.5390725	8.65966	Walking_Read
14:12:12.527	1.3048798	5.1692395	8.284191	-0.039185785	-0.122690454	-0.49484238	0.75990933	4.5390725	8.65966	Walking_Read
14:12:12.549	0.17238778	5.652883	8.856422	0.2124907	0.40998405	-0.66649556	0.3285266	4.8879137	8.495335	Walking_Read
14:12:12.572	0.17238778	5.652883	8.856422	0.2124907	0.40998405	-0.66649556	0.3285266	4.8879137	8.495335	Walking_Read
14:12:12.595	0.17238778	5.652883	8.856422	0.2124907	0.40998405	-0.66649556	0.3285266	4.8879137	8.495335	Walking_Read
14:12:12.619	0.17238778	5.652883	8.856422	0.2124907	0.40998405	-0.66649556	0.3285266	4.8879137	8.495335	Walking_Read
14:12:12.642	0.17238778	5.652883	8.856422	0.2124907	0.40998405	-0.66649556	0.3285266	4.8879137	8.495335	Walking_Read
14:12:12.665	0.17238778	5.652883	8.856422	0.2124907	0.40998405	-0.66649556	0.3285266	4.8879137	8.495335	Walking_Read
14:12:12.688	0.17238778	5.652883	8.856422	0.2124907	0.40998405	-0.66649556	0.3285266	4.8879137	8.495335	Walking_Read
14:12:12.711	0.17238778	5.652883	8.856422	0.2124907	0.40998405	-0.66649556	0.3285266	4.8879137	8.495335	Walking_Read
14:12:12.735	-1.472479	3.4716985	7.4701376	0.10558928	-0.114138335	-0.037304316	-0.4169982	4.8844094	8.493467	Walking_Read
14:12:12.758	-1.472479	3.4716985	7.4701376	0.10558928	-0.114138335	-0.037304316	-0.4169982	4.8844094	8.493467	Walking_Read
14:12:12.781	-1.472479	3.4716985	7.4701376	0.10558928	-0.114138335	-0.037304316	-0.4169982	4.8844094	8.493467	Walking_Read
14:12:12.804	-1.472479	3.4716985	7.4701376	0.10558928	-0.114138335	-0.037304316	-0.4169982	4.8844094	8.493467	Walking_Read
14:12:12.827	-1.472479	3.4716985	7.4701376	0.10558928	-0.114138335	-0.037304316	-0.4169982	4.8844094	8.493467	Walking_Read
14:12:12.849	-1.472479	3.4716985	7.4701376	0.10558928	-0.114138335	-0.037304316	-0.4169982	4.8844094	8.493467	Walking_Read
14:12:12.873	-1.472479	3.4716985	7.4701376	0.10558928	-0.114138335	-0.037304316	-0.4169982	4.8844094	8.493467	Walking_Read
14:12:12.896	-1.472479	3.4716985	7.4701376	0.10558928	-0.114138335	-0.037304316	-0.4169982	4.8844094	8.493467	Walking_Read
14:12:12.920	-1.472479	3.4716985	7.4701376	0.10558928	-0.114138335	-0.037304316	-0.4169982	4.8844094	8.493467	Walking_Read
14:12:12.942	-0.30646718	4.8915033	6.2275085	0.022511607	-0.22837013	-0.041580375	-0.3974321	4.6824408	8.6073885	Walking_Read
14:12:12.962	-0.30646718	4.8915033	6.2275085	0.022511607	-0.22837013	-0.041580375	-0.3974321	4.6824408	8.6073885	Walking_Read
14:12:12.983	-0.30646718	4.8915033	6.2275085	0.022511607	-0.22837013	-0.041580375	-0.3974321	4.6824408	8.6073885	Walking_Read
14:12:13.004	-0.30646718	4.8915033	6.2275085	0.022511607	-0.22837013	-0.041580375	-0.3974321	4.6824408	8.6073885	Walking_Read
14:12:13.025	-0.30646718	4.8915033	6.2275085	0.022511607	-0.22837013	-0.041580375	-0.3974321	4.6824408	8.6073885	Walking_Read
14:12:13.047	-0.30646718	4.8915033	6.2275085	0.022511607	-0.22837013	-0.041580375	-0.3974321	4.6824408	8.6073885	Walking_Read
14:12:13.068	-0.30646718	4.8915033	6.2275085	0.022511607	-0.22837013	-0.041580375	-0.3974321	4.6824408	8.6073885	Walking_Read
14:12:13.089	0.0	5.0207944	9.397529	-0.0019230038	-0.47393796	-0.24560936	-0.038001377	4.826332	8.536709	Walking_Read
14:12:13.110	0.0	5.0207944	9.397529	-0.0019230038	-0.47393796	-0.24560936	-0.038001377	4.826332	8.536709	Walking_Read
14:12:13.132	0.0	5.0207944	9.397529	-0.0019230038	-0.47393796	-0.24560936	-0.038001377	4.826332	8.536709	Walking_Read
14:12:13.153	0.0	5.0207944	9.397529	-0.0019230038	-0.47393796	-0.24560936	-0.038001377	4.826332	8.536709	Walking_Read
14:12:13.174	0.0	5.0207944	9.397529	-0.0019230038	-0.47393796	-0.24560936	-0.038001377	4.826332	8.536709	Walking_Read
14:12:13.195	0.0	5.0207944	9.397529	-0.0019230038	-0.47393796	-0.24560936	-0.038001377	4.826332	8.536709	Walking_Read
14:12:13.218	0.0	5.0207944	9.397529	-0.0019230038	-0.47393796	-0.24560936	-0.038001377	4.826332	8.536709	Walking_Read
14:12:13.239	0.0	5.0207944	9.397529	-0.0019230038	-0.47393796	-0.24560936	-0.038001377	4.826332	8.536709	Walking_Read
14:12:13.260	0.0	5.0207944	9.397529	-0.0019230038	-0.47393796	-0.24560936	-0.038001377	4.826332	8.536709	Walking_Read
14:12:13.281	1.0726352	3.6369035	10.838882	-0.15525018	-0.49165305	-0.60601985	0.3537626	4.858046	8.511439	Walking_Read
14:12:13.303	1.0726352	3.6369035	10.838882	-0.15525018	-0.49165305	-0.60601985	0.3537626	4.858046	8.511439	Walking_Read
14:12:13.324	1.0726352	3.6369035	10.838882	-0.15525018	-0.49165305	-0.60601985	0.3537626	4.858046	8.511439	Walking_Read
14:12:13.345	1.0726352	3.6369035	10.838882	-0.15525018	-0.49165305	-0.60601985	0.3537626	4.858046	8.511439	Walking_Read
14:12:13.366	1.0726352	3.6369035	10.838882	-0.15525018	-0.49165305	-0.60601985	0.3537626	4.858046	8.511439	Walking_Read
14:12:13.387	1.0726352	3.6369035	10.838882	-0.15525018	-0.49165305	-0.60601985	0.3537626	4.858046	8.511439	Walking_Read
14:12:13.409	1.0726352	3.6369035	10.838882	-0.15525018	-0.49165305	-0.60601985	0.3537626	4.858046	8.511439	Walking_Read
14:12:13.430	1.0726352	3.6369035	10.838882	-0.15525018	-0.49165305	-0.60601985	0.3537626	4.858046	8.511439	Walking_Read
14:12:13.452	1.3288225	3.9361877	7.448589	-0.060566068	-0.3022848	-0.5559289	0.6344592	4.6690717	8.60044	Walking_Read
14:12:13.474	1.3288225	3.9361877	7.448589	-0.060566068	-0.3022848	-0.5559289	0.6344592	4.6690717	8.60044	Walking_Read
14:12:13.497	1.3288225	3.9361877	7.448589	-0.060566068	-0.3022848	-0.5559289	0.6344592	4.6690717	8.60044	Walking_Read
14:12:13.524	1.3288225	3.9361877	7.448589	-0.060566068	-0.3022848	-0.5559289	0.6344592	4.6690717	8.60044	Walking_Read
14:12:13.545	1.3288225	3.9361877	7.448589	-0.060566068	-0.3022848	-0.5559289	0.6344592	4.6690717	8.60044	Walking_Read
14:12:13.566	1.3288225	3.9361877	7.448589	-0.060566068	-0.3022848	-0.5559289	0.6344592	4.6690717	8.60044	Walking_Read
14:12:13.588	1.3288225	3.9361877	7.448589	-0.060566068	-0.3022848	-0.5559289	0.6344592	4.6690717	8.60044	Walking_Read
14:12:13.609	1.3288225	3.9361877	7.448589	-0.060566068	-0.3022848	-0.5559289	0.6344592	4.6690717	8.60044	Walking_Read
14:12:13.632	0.8332076	4.8723493	8.770228	-0.14547633	-0.10864055	-0.5382138	0.57472825	4.4860053	8.701483	Walking_Read
14:12:13.653	0.8332076	4.8723493	8.770228	-0.14547633	-0.10864055	-0.5382138	0.57472825	4.4860053	8.701483	Walking_Read
14:12:13.674	0.8332076	4.8723493	8.770228	-0.14547633	-0.10864055	-0.5382138	0.57472825	4.4860053	8.701483	Walking_Read
14:12:13.695	0.8332076	4.8723493	8.770228	-0.14547633	-0.10864055	-0.5382138	0.57472825	4.4860053	8.701483	Walking_Read
14:12:13.716	0.8332076	4.8723493	8.770228	-0.14547633	-0.10864055	-0.5382138	0.57472825	4.4860053	8.701483	Walking_Read
14:12:13.737	0.8332076	4.8723493	8.770228	-0.14547633	-0.10864055	-0.5382138	0.57472825	4.4860053	8.701483	Walking_Read
14:12:13.760	0.8332076	4.8723493	8.770228	-0.14547633	-0.10864055	-0.5382138	0.57472825	4.4860053	8.701483	Walking_Read
14:12:13.780	0.8332076	4.8723493	8.770228	-0.14547633	-0.10864055	-0.5382138	0.57472825	4.4860053	8.701483	Walking_Read
14:12:13.801	0.8332076	4.8723493	8.770228	-0.14547633	-0.10864055	-0.5382138	0.57472825	4.4860053	8.701483	Walking_Read
14:12:13.821	-0.80208206	5.5331693	9.514848	0.14468466	0.287811	-0.5412681	0.13701165	4.8673253	8.512386	Walking_Read
14:12:13.842	-0.80208206	5.5331693	9.514848	0.14468466	0.287811	-0.5412681	0.13701165	4.8673253	8.512386	Walking_Read
14:12:13.863	-0.80208206	5.5331693	9.514848	0.14468466	0.287811	-0.5412681	0.13701165	4.8673253	8.512386	Walking_Read
14:12:13.884	-0.80208206	5.5331693	9.514848	0.14468466	0.287811	-0.5412681	0.13701165	4.8673253	8.512386	Walking_Read
14:12:13.904	-0.80208206	5.5331693	9.514848	0.14468466	0.287811	-0.5412681	0.13701165	4.8673253	8.512386	Walking_Read
14:12:13.925	-0.80208206	5.5331693	9.514848	0.14468466	0.287811	-0.5412681	0.13701165	4.8673253	8.512386	Walking_Read
14:12:13.947	-0.80208206	5.5331693	9.514848	0.14468466	0.287811	-0.5412681	0.13701165	4.8673253	8.512386	Walking_Read
14:12:13.968	-0.80208206	5.5331693	9.514848	0.14468466	0.287811	-0.5412681	0.13701165	4.8673253	8.512386	Walking_Read
14:12:13.990	-1.4868447	3.8547823	6.818895	0.08359813	-0.07504296	0.15817256	-0.57722694	4.8331	8.51342	Walking_Read
14:12:14.013	-1.4868447	3.8547823	6.818895	0.08359813	-0.07504296	0.15817256	-0.57722694	4.8331	8.51342	Walking_Read
14:12:14.034	-1.4868447	3.8547823	6.818895	0.08359813	-0.07504296	0.15817256	-0.57722694	4.8331	8.51342	Walking_Read
14:12:14.055	-1.4868447	3.8547823	6.818895	0.08359813	-0.07504296	0.15817256	-0.57722694	4.8331	8.51342	Walking_Read
14:12:14.077	-1.4868447	3.8547823	6.818895	0.08359813	-0.07504296	0.15817256	-0.57722694	4.8331	8.51342	Walking_Read
14:12:14.098	-1.4868447	3.8547823	6.818895	0.08359813	-0.07504296	0.15817256	-0.57722694	4.8331	8.51342	Walking_Read
14:12:14.119	-1.4868447	3.8547823	6.818895	0.08359813	-0.07504296	0.15817256	-0.57722694	4.8331	8.51342	Walking_Read
14:12:14.140	-1.4868447	3.8547823	6.818895	0.08359813	-0.07504296	0.15817256	-0.57722694	4.8331	8.51342	Walking_Read
14:12:14.161	-1.4868447	3.8547823	6.818895	0.08359813	-0.07504296	0.15817256	-0.57722694	4.8331	8.51342	Walking_Read
14:12:14.182	-0.6081458	4.8579836	6.143709	-0.10332663	-0.20760073	0.12824015	-0.5784186	4.6196012	8.631051	Walking_Read
14:12:14.205	-0.6081458	4.8579836	6.143709	-0.10332663	-0.20760073	0.12824015	-0.5784186	4.6196012	8.631051	Walking_Read
14:12:14.226	-0.6081458	4.8579836	6.143709	-0.10332663	-0.20760073	0.12824015	-0.5784186	4.6196012	8.631051	Walking_Read
14:12:14.249	-0.6081458	4.8579836	6.143709	-0.10332663	-0.20760073	0.12824015	-0.5784186	4.6196012	8.631051	Walking_Read
14:12:14.272	-0.6081458	4.8579836	6.143709	-0.10332663	-0.20760073	0.12824015	-0.5784186	4.6196012	8.631051	Walking_Read
14:12:14.295	-0.6081458	4.8579836	6.143709	-0.10332663	-0.20760073	0.12824015	-0.5784186	4.6196012	8.631051	Walking_Read
14:12:14.316	-0.6081458	4.8579836	6.143709	-0.10332663	-0.20760073	0.12824015	-0.5784186	4.6196012	8.631051	Walking_Read
14:12:14.337	-0.6081458	4.8579836	6.143709	-0.10332663	-0.20760073	0.12824015	-0.5784186	4.6196012	8.631051	Walking_Read
14:12:14.359	-0.08140534	5.1452966	9.529214	-0.0055881953	-0.5545722	-0.15947737	-0.16119842	4.5777307	8.671146	Walking_Read
14:12:14.380	-0.08140534	5.1452966	9.529214	-0.0055881953	-0.5545722	-0.15947737	-0.16119842	4.5777307	8.671146	Walking_Read
14:12:14.401	-0.08140534	5.1452966	9.529214	-0.0055881953	-0.5545722	-0.15947737	-0.16119842	4.5777307	8.671146	Walking_Read
14:12:14.422	-0.08140534	5.1452966	9.529214	-0.0055881953	-0.5545722	-0.15947737	-0.16119842	4.5777307	8.671146	Walking_Read
14:12:14.443	-0.08140534	5.1452966	9.529214	-0.0055881953	-0.5545722	-0.15947737	-0.16119842	4.5777307	8.671146	Walking_Read
14:12:14.464	-0.08140534	5.1452966	9.529214	-0.0055881953	-0.5545722	-0.15947737	-0.16119842	4.5777307	8.671146	Walking_Read
14:12:14.485	-0.08140534	5.1452966	9.529214	-0.0055881953	-0.5545722	-0.15947737	-0.16119842	4.5777307	8.671146	Walking_Read
14:12:14.506	-0.08140534	5.1452966	9.529214	-0.0055881953	-0.5545722	-0.15947737	-0.16119842	4.5777307	8.671146	Walking_Read
14:12:14.527	0.64166564	3.2681851	10.889162	-0.29452747	-0.25219387	-0.5253856	0.41494682	4.5107784	8.697761	Walking_Read
14:12:14.548	0.64166564	3.2681851	10.889162	-0.29452747	-0.25219387	-0.5253856	0.41494682	4.5107784	8.697761	Walking_Read
14:12:14.569	0.64166564	3.2681851	10.889162	-0.29452747	-0.25219387	-0.5253856	0.41494682	4.5107784	8.697761	Walking_Read
14:12:14.591	0.64166564	3.2681851	10.889162	-0.29452747	-0.25219387	-0.5253856	0.41494682	4.5107784	8.697761	Walking_Read
14:12:14.612	0.64166564	3.2681851	10.889162	-0.29452747	-0.25219387	-0.5253856	0.41494682	4.5107784	8.697761	Walking_Read
14:12:14.633	0.64166564	3.2681851	10.889162	-0.29452747	-0.25219387	-0.5253856	0.41494682	4.5107784	8.697761	Walking_Read
14:12:14.654	0.64166564	3.2681851	10.889162	-0.29452747	-0.25219387	-0.5253856	0.41494682	4.5107784	8.697761	Walking_Read
14:12:14.676	0.64166564	3.2681851	10.889162	-0.29452747	-0.25219387	-0.5253856	0.41494682	4.5107784	8.697761	Walking_Read
14:12:14.697	0.64166564	3.2681851	10.889162	-0.29452747	-0.25219387	-0.5253856	0.41494682	4.5107784	8.697761	Walking_Read
14:12:14.718	1.1636176	3.605778	7.6712565	0.024344202	-0.116581805	-0.455747	0.60119545	4.420846	8.732985	Walking_Read
14:12:14.739	1.1636176	3.605778	7.6712565	0.024344202	-0.116581805	-0.455747	0.60119545	4.420846	8.732985	Walking_Read
14:12:14.761	1.1636176	3.605778	7.6712565	0.024344202	-0.116581805	-0.455747	0.60119545	4.420846	8.732985	Walking_Read
14:12:14.782	1.1636176	3.605778	7.6712565	0.024344202	-0.116581805	-0.455747	0.60119545	4.420846	8.732985	Walking_Read
14:12:14.803	1.1636176	3.605778	7.6712565	0.024344202	-0.116581805	-0.455747	0.60119545	4.420846	8.732985	Walking_Read
14:12:14.841	1.1636176	3.605778	7.6712565	0.024344202	-0.116581805	-0.455747	0.60119545	4.420846	8.732985	Walking_Read
14:12:14.874	1.1636176	3.605778	7.6712565	0.024344202	-0.116581805	-0.455747	0.60119545	4.420846	8.732985	Walking_Read
14:12:14.907	0.9577099	4.98488	8.2027855	-0.099050574	-0.09153632	-0.582807	0.62107897	4.4877987	8.6973715	Walking_Read
14:12:14.944	0.9577099	4.98488	8.2027855	-0.099050574	-0.09153632	-0.582807	0.62107897	4.4877987	8.6973715	Walking_Read
14:12:14.977	0.9577099	4.98488	8.2027855	-0.099050574	-0.09153632	-0.582807	0.62107897	4.4877987	8.6973715	Walking_Read
14:12:15.010	0.9577099	4.98488	8.2027855	-0.099050574	-0.09153632	-0.582807	0.62107897	4.4877987	8.6973715	Walking_Read
14:12:15.045	0.9577099	4.98488	8.2027855	-0.099050574	-0.09153632	-0.582807	0.62107897	4.4877987	8.6973715	Walking_Read
14:12:15.078	-0.4860378	5.3895125	9.763853	0.10864361	0.20412245	-0.59074825	0.13744798	4.880993	8.504549	Walking_Read
14:12:15.100	-0.4860378	5.3895125	9.763853	0.10864361	0.20412245	-0.59074825	0.13744798	4.880993	8.504549	Walking_Read
14:12:15.124	-0.4860378	5.3895125	9.763853	0.10864361	0.20412245	-0.59074825	0.13744798	4.880993	8.504549	Walking_Read
14:12:15.147	-0.4860378	5.3895125	9.763853	0.10864361	0.20412245	-0.59074825	0.13744798	4.880993	8.504549	Walking_Read
14:12:15.174	-0.4860378	5.3895125	9.763853	0.10864361	0.20412245	-0.59074825	0.13744798	4.880993	8.504549	Walking_Read
14:12:15.197	-0.4860378	5.3895125	9.763853	0.10864361	0.20412245	-0.59074825	0.13744798	4.880993	8.504549	Walking_Read
14:12:15.218	-0.4860378	5.3895125	9.763853	0.10864361	0.20412245	-0.59074825	0.13744798	4.880993	8.504549	Walking_Read
14:12:15.240	-0.4860378	5.3895125	9.763853	0.10864361	0.20412245	-0.59074825	0.13744798	4.880993	8.504549	Walking_Read
14:12:15.263	-1.0199611	3.5387383	7.8101244	-0.044683572	-0.4507251	-0.042802107	-0.4786812	4.8576093	8.505577	Walking_Read
14:12:15.285	-1.0199611	3.5387383	7.8101244	-0.044683572	-0.4507251	-0.042802107	-0.4786812	4.8576093	8.505577	Walking_Read
14:12:15.306	-1.0199611	3.5387383	7.8101244	-0.044683572	-0.4507251	-0.042802107	-0.4786812	4.8576093	8.505577	Walking_Read
14:12:15.327	-1.0199611	3.5387383	7.8101244	-0.044683572	-0.4507251	-0.042802107	-0.4786812	4.8576093	8.505577	Walking_Read
14:12:15.349	-1.0199611	3.5387383	7.8101244	-0.044683572	-0.4507251	-0.042802107	-0.4786812	4.8576093	8.505577	Walking_Read
14:12:15.371	-1.0199611	3.5387383	7.8101244	-0.044683572	-0.4507251	-0.042802107	-0.4786812	4.8576093	8.505577	Walking_Read
14:12:15.393	-1.0199611	3.5387383	7.8101244	-0.044683572	-0.4507251	-0.042802107	-0.4786812	4.8576093	8.505577	Walking_Read
14:12:15.416	-1.0199611	3.5387383	7.8101244	-0.044683572	-0.4507251	-0.042802107	-0.4786812	4.8576093	8.505577	Walking_Read
14:12:15.440	-0.72785956	4.7622128	7.2881727	-0.024525018	-0.15750976	-0.15092525	-0.38548502	4.6462884	8.627499	Walking_Read
14:12:15.463	-0.72785956	4.7622128	7.2881727	-0.024525018	-0.15750976	-0.15092525	-0.38548502	4.6462884	8.627499	Walking_Read
14:12:15.486	-0.72785956	4.7622128	7.2881727	-0.024525018	-0.15750976	-0.15092525	-0.38548502	4.6462884	8.627499	Walking_Read
14:12:15.509	-0.72785956	4.7622128	7.2881727	-0.024525018	-0.15750976	-0.15092525	-0.38548502	4.6462884	8.627499	Walking_Read
14:12:15.532	-0.72785956	4.7622128	7.2881727	-0.024525018	-0.15750976	-0.15092525	-0.38548502	4.6462884	8.627499	Walking_Read
14:12:15.557	-0.72785956	4.7622128	7.2881727	-0.024525018	-0.15750976	-0.15092525	-0.38548502	4.6462884	8.627499	Walking_Read
14:12:15.580	-0.72785956	4.7622128	7.2881727	-0.024525018	-0.15750976	-0.15092525	-0.38548502	4.6462884	8.627499	Walking_Read
14:12:15.604	-0.72785956	4.7622128	7.2881727	-0.024525018	-0.15750976	-0.15092525	-0.38548502	4.6462884	8.627499	Walking_Read
14:12:15.627	-0.59378016	4.8388295	8.470944	0.20821464	-0.024341147	-0.16558601	-0.10807766	4.9050913	8.491098	Walking_Read
14:12:15.650	-0.59378016	4.8388295	8.470944	0.20821464	-0.024341147	-0.16558601	-0.10807766	4.9050913	8.491098	Walking_Read
14:12:15.673	-0.59378016	4.8388295	8.470944	0.20821464	-0.024341147	-0.16558601	-0.10807766	4.9050913	8.491098	Walking_Read
14:12:15.696	-0.59378016	4.8388295	8.470944	0.20821464	-0.024341147	-0.16558601	-0.10807766	4.9050913	8.491098	Walking_Read
14:12:15.719	-0.59378016	4.8388295	8.470944	0.20821464	-0.024341147	-0.16558601	-0.10807766	4.9050913	8.491098	Walking_Read
14:12:15.742	-0.59378016	4.8388295	8.470944	0.20821464	-0.024341147	-0.16558601	-0.10807766	4.9050913	8.491098	Walking_Read
14:12:15.765	-0.59378016	4.8388295	8.470944	0.20821464	-0.024341147	-0.16558601	-0.10807766	4.9050913	8.491098	Walking_Read
14:12:15.789	1.2138973	3.5674694	7.1756415	0.31328347	0.035523646	-0.2853156	0.3622866	4.688181	8.605815	Walking_Read
14:12:15.812	1.2138973	3.5674694	7.1756415	0.31328347	0.035523646	-0.2853156	0.3622866	4.688181	8.605815	Walking_Read
14:12:15.835	1.2138973	3.5674694	7.1756415	0.31328347	0.035523646	-0.2853156	0.3622866	4.688181	8.605815	Walking_Read
14:12:15.858	1.2138973	3.5674694	7.1756415	0.31328347	0.035523646	-0.2853156	0.3622866	4.688181	8.605815	Walking_Read
14:12:15.881	1.2138973	3.5674694	7.1756415	0.31328347	0.035523646	-0.2853156	0.3622866	4.688181	8.605815	Walking_Read
14:12:15.904	1.2138973	3.5674694	7.1756415	0.31328347	0.035523646	-0.2853156	0.3622866	4.688181	8.605815	Walking_Read
14:12:15.927	1.2138973	3.5674694	7.1756415	0.31328347	0.035523646	-0.2853156	0.3622866	4.688181	8.605815	Walking_Read
14:12:15.949	1.2138973	3.5674694	7.1756415	0.31328347	0.035523646	-0.2853156	0.3622866	4.688181	8.605815	Walking_Read
14:12:15.970	0.88109314	4.5491223	7.1995845	-0.017194636	-0.2729633	-0.57120055	0.757577	4.5307	8.6642475	Walking_Read
14:12:15.991	0.88109314	4.5491223	7.1995845	-0.017194636	-0.2729633	-0.57120055	0.757577	4.5307	8.6642475	Walking_Read
14:12:16.012	0.88109314	4.5491223	7.1995845	-0.017194636	-0.2729633	-0.57120055	0.757577	4.5307	8.6642475	Walking_Read
14:12:16.033	0.88109314	4.5491223	7.1995845	-0.017194636	-0.2729633	-0.57120055	0.757577	4.5307	8.6642475	Walking_Read
14:12:16.054	0.88109314	4.5491223	7.1995845	-0.017194636	-0.2729633	-0.57120055	0.757577	4.5307	8.6642475	Walking_Read
14:12:16.075	0.88109314	4.5491223	7.1995845	-0.017194636	-0.2729633	-0.57120055	0.757577	4.5307	8.6642475	Walking_Read
14:12:16.096	0.88109314	4.5491223	7.1995845	-0.017194636	-0.2729633	-0.57120055	0.757577	4.5307	8.6642475	Walking_Read
14:12:16.117	0.88109314	4.5491223	7.1995845	-0.017194636	-0.2729633	-0.57120055	0.757577	4.5307	8.6642475	Walking_Read
14:12:16.139	0.88109314	4.5491223	7.1995845	-0.017194636	-0.2729633	-0.57120055	0.757577	4.5307	8.6642475	Walking_Read
14:12:16.160	0.55786604	5.276982	7.8388557	0.08970678	0.169914	-0.31280452	0.64224356	4.5826764	8.64621	Walking_Read
14:12:16.182	0.55786604	5.276982	7.8388557	0.08970678	0.169914	-0.31280452	0.64224356	4.5826764	8.64621	Walking_Read
14:12:16.203	0.55786604	5.276982	7.8388557	0.08970678	0.169914	-0.31280452	0.64224356	4.5826764	8.64621	Walking_Read
14:12:16.224	0.55786604	5.276982	7.8388557	0.08970678	0.169914	-0.31280452	0.64224356	4.5826764	8.64621	Walking_Read
14:12:16.245	0.55786604	5.276982	7.8388557	0.08970678	0.169914	-0.31280452	0.64224356	4.5826764	8.64621	Walking_Read
14:12:16.266	0.55786604	5.276982	7.8388557	0.08970678	0.169914	-0.31280452	0.64224356	4.5826764	8.64621	Walking_Read
14:12:16.287	0.55786604	5.276982	7.8388557	0.08970678	0.169914	-0.31280452	0.64224356	4.5826764	8.64621	Walking_Read
14:12:16.308	0.55786604	5.276982	7.8388557	0.08970678	0.169914	-0.31280452	0.64224356	4.5826764	8.64621	Walking_Read
14:12:16.329	-0.5602603	5.619363	8.751075	0.028620258	0.14486852	-0.3311305	0.089659356	4.909203	8.488938	Walking_Read
14:12:16.350	-0.5602603	5.619363	8.751075	0.028620258	0.14486852	-0.3311305	0.089659356	4.909203	8.488938	Walking_Read
14:12:16.371	-0.5602603	5.619363	8.751075	0.028620258	0.14486852	-0.3311305	0.089659356	4.909203	8.488938	Walking_Read
14:12:16.392	-0.5602603	5.619363	8.751075	0.028620258	0.14486852	-0.3311305	0.089659356	4.909203	8.488938	Walking_Read
14:12:16.413	-0.5602603	5.619363	8.751075	0.028620258	0.14486852	-0.3311305	0.089659356	4.909203	8.488938	Walking_Read
14:12:16.435	-0.5602603	5.619363	8.751075	0.028620258	0.14486852	-0.3311305	0.089659356	4.909203	8.488938	Walking_Read
14:12:16.457	-0.5602603	5.619363	8.751075	0.028620258	0.14486852	-0.3311305	0.089659356	4.909203	8.488938	Walking_Read
14:12:16.478	-0.5602603	5.619363	8.751075	0.028620258	0.14486852	-0.3311305	0.089659356	4.909203	8.488938	Walking_Read
14:12:16.500	-0.5602603	5.619363	8.751075	0.028620258	0.14486852	-0.3311305	0.089659356	4.909203	8.488938	Walking_Read
14:12:16.522	-0.69912827	3.5650752	8.614601	-0.07217251	-0.29495445	0.14656612	-0.27228966	4.9015894	8.489442	Walking_Read
14:12:16.543	-0.69912827	3.5650752	8.614601	-0.07217251	-0.29495445	0.14656612	-0.27228966	4.9015894	8.489442	Walking_Read
14:12:16.564	-0.69912827	3.5650752	8.614601	-0.07217251	-0.29495445	0.14656612	-0.27228966	4.9015894	8.489442	Walking_Read
14:12:16.585	-0.69912827	3.5650752	8.614601	-0.07217251	-0.29495445	0.14656612	-0.27228966	4.9015894	8.489442	Walking_Read
14:12:16.606	-0.69912827	3.5650752	8.614601	-0.07217251	-0.29495445	0.14656612	-0.27228966	4.9015894	8.489442	Walking_Read
14:12:16.627	-0.69912827	3.5650752	8.614601	-0.07217251	-0.29495445	0.14656612	-0.27228966	4.9015894	8.489442	Walking_Read
14:12:16.649	-0.69912827	3.5650752	8.614601	-0.07217251	-0.29495445	0.14656612	-0.27228966	4.9015894	8.489442	Walking_Read
14:12:16.672	-0.69912827	3.5650752	8.614601	-0.07217251	-0.29495445	0.14656612	-0.27228966	4.9015894	8.489442	Walking_Read
14:12:16.693	0.016759925	5.1045938	7.666468	-0.03979665	-0.19843775	0.028669128	-0.21518645	4.732967	8.586213	Walking_Read
14:12:16.714	0.016759925	5.1045938	7.666468	-0.03979665	-0.19843775	0.028669128	-0.21518645	4.732967	8.586213	Walking_Read
14:12:16.735	0.016759925	5.1045938	7.666468	-0.03979665	-0.19843775	0.028669128	-0.21518645	4.732967	8.586213	Walking_Read
14:12:16.757	0.016759925	5.1045938	7.666468	-0.03979665	-0.19843775	0.028669128	-0.21518645	4.732967	8.586213	Walking_Read
14:12:16.779	0.016759925	5.1045938	7.666468	-0.03979665	-0.19843775	0.028669128	-0.21518645	4.732967	8.586213	Walking_Read
14:12:16.800	0.016759925	5.1045938	7.666468	-0.03979665	-0.19843775	0.028669128	-0.21518645	4.732967	8.586213	Walking_Read
14:12:16.822	0.016759925	5.1045938	7.666468	-0.03979665	-0.19843775	0.028669128	-0.21518645	4.732967	8.586213	Walking_Read
14:12:16.843	0.016759925	5.1045938	7.666468	-0.03979665	-0.19843775	0.028669128	-0.21518645	4.732967	8.586213	Walking_Read
14:12:16.864	-0.87151605	5.190788	8.0926485	0.14773898	-0.06710172	-0.06784758	0.104507215	4.9880815	8.442657	Walking_Read
14:12:16.885	-0.87151605	5.190788	8.0926485	0.14773898	-0.06710172	-0.06784758	0.104507215	4.9880815	8.442657	Walking_Read
14:12:16.907	-0.87151605	5.190788	8.0926485	0.14773898	-0.06710172	-0.06784758	0.104507215	4.9880815	8.442657	Walking_Read
14:12:16.928	-0.87151605	5.190788	8.0926485	0.14773898	-0.06710172	-0.06784758	0.104507215	4.9880815	8.442657	Walking_Read
14:12:16.949	-0.87151605	5.190788	8.0926485	0.14773898	-0.06710172	-0.06784758	0.104507215	4.9880815	8.442657	Walking_Read
14:12:16.970	-0.87151605	5.190788	8.0926485	0.14773898	-0.06710172	-0.06784758	0.104507215	4.9880815	8.442657	Walking_Read
14:12:16.992	-0.87151605	5.190788	8.0926485	0.14773898	-0.06710172	-0.06784758	0.104507215	4.9880815	8.442657	Walking_Read
14:12:17.013	-0.87151605	5.190788	8.0926485	0.14773898	-0.06710172	-0.06784758	0.104507215	4.9880815	8.442657	Walking_Read
14:12:17.034	-0.87151605	5.190788	8.0926485	0.14773898	-0.06710172	-0.06784758	0.104507215	4.9880815	8.442657	Walking_Read
14:12:17.055	1.3958622	3.955342	6.9218483	0.27479896	0.10882748	-0.10694295	0.5712497	4.790723	8.537741	Walking_Read
14:12:17.076	1.3958622	3.955342	6.9218483	0.27479896	0.10882748	-0.10694295	0.5712497	4.790723	8.537741	Walking_Read
14:12:17.098	1.3958622	3.955342	6.9218483	0.27479896	0.10882748	-0.10694295	0.5712497	4.790723	8.537741	Walking_Read
14:12:17.119	1.3958622	3.955342	6.9218483	0.27479896	0.10882748	-0.10694295	0.5712497	4.790723	8.537741	Walking_Read
14:12:17.140	1.3958622	3.955342	6.9218483	0.27479896	0.10882748	-0.10694295	0.5712497	4.790723	8.537741	Walking_Read
14:12:17.161	1.3958622	3.955342	6.9218483	0.27479896	0.10882748	-0.10694295	0.5712497	4.790723	8.537741	Walking_Read
14:12:17.182	1.3958622	3.955342	6.9218483	0.27479896	0.10882748	-0.10694295	0.5712497	4.790723	8.537741	Walking_Read
14:12:17.203	1.3958622	3.955342	6.9218483	0.27479896	0.10882748	-0.10694295	0.5712497	4.790723	8.537741	Walking_Read
14:12:17.225	1.4485363	4.63771	7.0128307	-0.07950289	-0.108029686	-0.32196754	0.81127137	4.602766	8.621295	Walking_Read
14:12:17.246	1.4485363	4.63771	7.0128307	-0.07950289	-0.108029686	-0.32196754	0.81127137	4.602766	8.621295	Walking_Read
14:12:17.268	1.4485363	4.63771	7.0128307	-0.07950289	-0.108029686	-0.32196754	0.81127137	4.602766	8.621295	Walking_Read
14:12:17.289	1.4485363	4.63771	7.0128307	-0.07950289	-0.108029686	-0.32196754	0.81127137	4.602766	8.621295	Walking_Read
14:12:17.310	1.4485363	4.63771	7.0128307	-0.07950289	-0.108029686	-0.32196754	0.81127137	4.602766	8.621295	Walking_Read
14:12:17.335	1.4485363	4.63771	7.0128307	-0.07950289	-0.108029686	-0.32196754	0.81127137	4.602766	8.621295	Walking_Read
14:12:17.369	1.4485363	4.63771	7.0128307	-0.07950289	-0.108029686	-0.32196754	0.81127137	4.602766	8.621295	Walking_Read
14:12:17.403	0.9864412	5.176422	7.8340673	0.024344202	0.11432526	-0.29692206	0.77228993	4.553949	8.65075	Walking_Read
14:12:17.439	0.9864412	5.176422	7.8340673	0.024344202	0.11432526	-0.29692206	0.77228993	4.553949	8.65075	Walking_Read
14:12:17.473	0.9864412	5.176422	7.8340673	0.024344202	0.11432526	-0.29692206	0.77228993	4.553949	8.65075	Walking_Read
14:12:17.504	0.9864412	5.176422	7.8340673	0.024344202	0.11432526	-0.29692206	0.77228993	4.553949	8.65075	Walking_Read
14:12:17.538	0.9864412	5.176422	7.8340673	0.024344202	0.11432526	-0.29692206	0.77228993	4.553949	8.65075	Walking_Read
14:12:17.572	0.9864412	5.176422	7.8340673	0.024344202	0.11432526	-0.29692206	0.77228993	4.553949	8.65075	Walking_Read
14:12:17.604	-0.89067024	5.7989335	7.802942	0.26869032	0.6024066	-0.17169467	0.3135691	4.913207	8.481298	Walking_Read
14:12:17.626	-0.89067024	5.7989335	7.802942	0.26869032	0.6024066	-0.17169467	0.3135691	4.913207	8.481298	Walking_Read
14:12:17.649	-0.89067024	5.7989335	7.802942	0.26869032	0.6024066	-0.17169467	0.3135691	4.913207	8.481298	Walking_Read
14:12:17.671	-0.89067024	5.7989335	7.802942	0.26869032	0.6024066	-0.17169467	0.3135691	4.913207	8.481298	Walking_Read
14:12:17.694	-0.89067024	5.7989335	7.802942	0.26869032	0.6024066	-0.17169467	0.3135691	4.913207	8.481298	Walking_Read
14:12:17.717	-0.89067024	5.7989335	7.802942	0.26869032	0.6024066	-0.17169467	0.3135691	4.913207	8.481298	Walking_Read
14:12:17.740	-0.89067024	5.7989335	7.802942	0.26869032	0.6024066	-0.17169467	0.3135691	4.913207	8.481298	Walking_Read
14:12:17.763	-0.89067024	5.7989335	7.802942	0.26869032	0.6024066	-0.17169467	0.3135691	4.913207	8.481298	Walking_Read
14:12:17.787	-1.8603516	3.8380225	7.23071	0.09948063	0.22367014	0.0995295	-0.23615903	5.087211	8.380626	Walking_Read
14:12:17.810	-1.8603516	3.8380225	7.23071	0.09948063	0.22367014	0.0995295	-0.23615903	5.087211	8.380626	Walking_Read
14:12:17.833	-1.8603516	3.8380225	7.23071	0.09948063	0.22367014	0.0995295	-0.23615903	5.087211	8.380626	Walking_Read
14:12:17.856	-1.8603516	3.8380225	7.23071	0.09948063	0.22367014	0.0995295	-0.23615903	5.087211	8.380626	Walking_Read
14:12:17.879	-1.8603516	3.8380225	7.23071	0.09948063	0.22367014	0.0995295	-0.23615903	5.087211	8.380626	Walking_Read
14:12:17.902	-1.8603516	3.8380225	7.23071	0.09948063	0.22367014	0.0995295	-0.23615903	5.087211	8.380626	Walking_Read
14:12:17.924	-1.8603516	3.8380225	7.23071	0.09948063	0.22367014	0.0995295	-0.23615903	5.087211	8.380626	Walking_Read
14:12:17.947	-0.12929083	4.948966	6.5746784	-0.12776124	-0.100699306	0.13007276	-0.36609533	4.8541555	8.513138	Walking_Read
14:12:17.969	-0.12929083	4.948966	6.5746784	-0.12776124	-0.100699306	0.13007276	-0.36609533	4.8541555	8.513138	Walking_Read
14:12:17.991	-0.12929083	4.948966	6.5746784	-0.12776124	-0.100699306	0.13007276	-0.36609533	4.8541555	8.513138	Walking_Read
14:12:18.013	-0.12929083	4.948966	6.5746784	-0.12776124	-0.100699306	0.13007276	-0.36609533	4.8541555	8.513138	Walking_Read
14:12:18.036	-0.12929083	4.948966	6.5746784	-0.12776124	-0.100699306	0.13007276	-0.36609533	4.8541555	8.513138	Walking_Read
14:12:18.059	-0.12929083	4.948966	6.5746784	-0.12776124	-0.100699306	0.13007276	-0.36609533	4.8541555	8.513138	Walking_Read
14:12:18.082	-0.12929083	4.948966	6.5746784	-0.12776124	-0.100699306	0.13007276	-0.36609533	4.8541555	8.513138	Walking_Read
14:12:18.106	-0.12929083	4.948966	6.5746784	-0.12776124	-0.100699306	0.13007276	-0.36609533	4.8541555	8.513138	Walking_Read
14:12:18.129	-0.34956414	5.1285367	8.633755	0.049389675	-0.12513392	-0.10816469	-0.055872858	4.8584003	8.518401	Walking_Read
14:12:18.151	-0.34956414	5.1285367	8.633755	0.049389675	-0.12513392	-0.10816469	-0.055872858	4.8584003	8.518401	Walking_Read
14:12:18.174	-0.34956414	5.1285367	8.633755	0.049389675	-0.12513392	-0.10816469	-0.055872858	4.8584003	8.518401	Walking_Read
14:12:18.198	-0.34956414	5.1285367	8.633755	0.049389675	-0.12513392	-0.10816469	-0.055872858	4.8584003	8.518401	Walking_Read
14:12:18.221	-0.34956414	5.1285367	8.633755	0.049389675	-0.12513392	-0.10816469	-0.055872858	4.8584003	8.518401	Walking_Read
14:12:18.244	-0.34956414	5.1285367	8.633755	0.049389675	-0.12513392	-0.10816469	-0.055872858	4.8584003	8.518401	Walking_Read
14:12:18.267	-0.34956414	5.1285367	8.633755	0.049389675	-0.12513392	-0.10816469	-0.055872858	4.8584003	8.518401	Walking_Read
14:12:18.290	-0.34956414	5.1285367	8.633755	0.049389675	-0.12513392	-0.10816469	-0.055872858	4.8584003	8.518401	Walking_Read
14:12:18.312	0.46927786	3.9888618	9.368797	0.08665246	0.089279786	0.031112589	0.42604917	4.788334	8.547555	Walking_Read
14:12:18.334	0.46927786	3.9888618	9.368797	0.08665246	0.089279786	0.031112589	0.42604917	4.788334	8.547555	Walking_Read
14:12:18.356	0.46927786	3.9888618	9.368797	0.08665246	0.089279786	0.031112589	0.42604917	4.788334	8.547555	Walking_Read
14:12:18.379	0.46927786	3.9888618	9.368797	0.08665246	0.089279786	0.031112589	0.42604917	4.788334	8.547555	Walking_Read
14:12:18.402	0.46927786	3.9888618	9.368797	0.08665246	0.089279786	0.031112589	0.42604917	4.788334	8.547555	Walking_Read
14:12:18.426	0.46927786	3.9888618	9.368797	0.08665246	0.089279786	0.031112589	0.42604917	4.788334	8.547555	Walking_Read
14:12:18.448	0.46927786	3.9888618	9.368797	0.08665246	0.089279786	0.031112589	0.42604917	4.788334	8.547555	Walking_Read
14:12:18.470	0.46927786	3.9888618	9.368797	0.08665246	0.089279786	0.031112589	0.42604917	4.788334	8.547555	Walking_Read
14:12:18.492	0.409421	3.9529476	8.372779	-0.13081557	0.15280977	-0.09289306	0.36507064	4.7995076	8.544108	Walking_Read
14:12:18.514	0.409421	3.9529476	8.372779	-0.13081557	0.15280977	-0.09289306	0.36507064	4.7995076	8.544108	Walking_Read
14:12:18.538	0.409421	3.9529476	8.372779	-0.13081557	0.15280977	-0.09289306	0.36507064	4.7995076	8.544108	Walking_Read
14:12:18.560	0.409421	3.9529476	8.372779	-0.13081557	0.15280977	-0.09289306	0.36507064	4.7995076	8.544108	Walking_Read
14:12:18.583	0.409421	3.9529476	8.372779	-0.13081557	0.15280977	-0.09289306	0.36507064	4.7995076	8.544108	Walking_Read
14:12:18.606	0.409421	3.9529476	8.372779	-0.13081557	0.15280977	-0.09289306	0.36507064	4.7995076	8.544108	Walking_Read
14:12:18.629	0.409421	3.9529476	8.372779	-0.13081557	0.15280977	-0.09289306	0.36507064	4.7995076	8.544108	Walking_Read
14:12:18.653	0.409421	3.9529476	8.372779	-0.13081557	0.15280977	-0.09289306	0.36507064	4.7995076	8.544108	Walking_Read
14:12:18.675	0.5985687	4.9537544	8.219545	-0.116154805	0.13326208	-0.07212363	0.2884535	4.707886	8.597846	Walking_Read
14:12:18.698	0.5985687	4.9537544	8.219545	-0.116154805	0.13326208	-0.07212363	0.2884535	4.707886	8.597846	Walking_Read
14:12:18.721	0.5985687	4.9537544	8.219545	-0.116154805	0.13326208	-0.07212363	0.2884535	4.707886	8.597846	Walking_Read
14:12:18.744	0.5985687	4.9537544	8.219545	-0.116154805	0.13326208	-0.07212363	0.2884535	4.707886	8.597846	Walking_Read
14:12:18.768	0.5985687	4.9537544	8.219545	-0.116154805	0.13326208	-0.07212363	0.2884535	4.707886	8.597846	Walking_Read
14:12:18.790	0.5985687	4.9537544	8.219545	-0.116154805	0.13326208	-0.07212363	0.2884535	4.707886	8.597846	Walking_Read
14:12:18.813	0.5985687	4.9537544	8.219545	-0.116154805	0.13326208	-0.07212363	0.2884535	4.707886	8.597846	Walking_Read
14:12:18.836	0.5985687	4.9537544	8.219545	-0.116154805	0.13326208	-0.07212363	0.2884535	4.707886	8.597846	Walking_Read
14:12:18.859	-0.31365	5.296136	9.373586	0.19477561	0.37821907	-0.16008823	-0.015498488	5.0445824	8.409655	Walking_Read
14:12:18.882	-0.31365	5.296136	9.373586	0.19477561	0.37821907	-0.16008823	-0.015498488	5.0445824	8.409655	Walking_Read
14:12:18.906	-0.31365	5.296136	9.373586	0.19477561	0.37821907	-0.16008823	-0.015498488	5.0445824	8.409655	Walking_Read
14:12:18.929	-0.31365	5.296136	9.373586	0.19477561	0.37821907	-0.16008823	-0.015498488	5.0445824	8.409655	Walking_Read
14:12:18.952	-0.31365	5.296136	9.373586	0.19477561	0.37821907	-0.16008823	-0.015498488	5.0445824	8.409655	Walking_Read
14:12:18.975	-0.31365	5.296136	9.373586	0.19477561	0.37821907	-0.16008823	-0.015498488	5.0445824	8.409655	Walking_Read
14:12:18.998	-0.31365	5.296136	9.373586	0.19477561	0.37821907	-0.16008823	-0.015498488	5.0445824	8.409655	Walking_Read
14:12:19.021	-0.31365	5.296136	9.373586	0.19477561	0.37821907	-0.16008823	-0.015498488	5.0445824	8.409655	Walking_Read
14:12:19.045	-2.083019	4.230684	7.3576064	0.1104762	0.27131763	0.2662957	-0.54191345	5.112033	8.3512745	Walking_Read
14:12:19.067	-2.083019	4.230684	7.3576064	0.1104762	0.27131763	0.2662957	-0.54191345	5.112033	8.3512745	Walking_Read
14:12:19.090	-2.083019	4.230684	7.3576064	0.1104762	0.27131763	0.2662957	-0.54191345	5.112033	8.3512745	Walking_Read
14:12:19.114	-2.083019	4.230684	7.3576064	0.1104762	0.27131763	0.2662957	-0.54191345	5.112033	8.3512745	Walking_Read
14:12:19.136	-2.083019	4.230684	7.3576064	0.1104762	0.27131763	0.2662957	-0.54191345	5.112033	8.3512745	Walking_Read
14:12:19.159	-2.083019	4.230684	7.3576064	0.1104762	0.27131763	0.2662957	-0.54191345	5.112033	8.3512745	Walking_Read
14:12:19.182	-2.083019	4.230684	7.3576064	0.1104762	0.27131763	0.2662957	-0.54191345	5.112033	8.3512745	Walking_Read
14:12:19.205	-0.91461295	4.582642	6.081458	-0.15280671	0.05201701	0.34631905	-0.74176604	4.84612	8.493247	Walking_Read
14:12:19.229	-0.91461295	4.582642	6.081458	-0.15280671	0.05201701	0.34631905	-0.74176604	4.84612	8.493247	Walking_Read
14:12:19.252	-0.91461295	4.582642	6.081458	-0.15280671	0.05201701	0.34631905	-0.74176604	4.84612	8.493247	Walking_Read
14:12:19.275	-0.91461295	4.582642	6.081458	-0.15280671	0.05201701	0.34631905	-0.74176604	4.84612	8.493247	Walking_Read
14:12:19.299	-0.91461295	4.582642	6.081458	-0.15280671	0.05201701	0.34631905	-0.74176604	4.84612	8.493247	Walking_Read
14:12:19.322	-0.91461295	4.582642	6.081458	-0.15280671	0.05201701	0.34631905	-0.74176604	4.84612	8.493247	Walking_Read
14:12:19.344	-0.91461295	4.582642	6.081458	-0.15280671	0.05201701	0.34631905	-0.74176604	4.84612	8.493247	Walking_Read
14:12:19.367	-0.91461295	4.582642	6.081458	-0.15280671	0.05201701	0.34631905	-0.74176604	4.84612	8.493247	Walking_Read
14:12:19.390	-0.18675344	5.341627	9.45978	0.15201505	-0.29984137	0.12274238	-0.43618354	4.768619	8.558059	Walking_Read
14:12:19.413	-0.18675344	5.341627	9.45978	0.15201505	-0.29984137	0.12274238	-0.43618354	4.768619	8.558059	Walking_Read
14:12:19.436	-0.18675344	5.341627	9.45978	0.15201505	-0.29984137	0.12274238	-0.43618354	4.768619	8.558059	Walking_Read
14:12:19.459	-0.18675344	5.341627	9.45978	0.15201505	-0.29984137	0.12274238	-0.43618354	4.768619	8.558059	Walking_Read
14:12:19.482	-0.18675344	5.341627	9.45978	0.15201505	-0.29984137	0.12274238	-0.43618354	4.768619	8.558059	Walking_Read
14:12:19.505	-0.18675344	5.341627	9.45978	0.15201505	-0.29984137	0.12274238	-0.43618354	4.768619	8.558059	Walking_Read
14:12:19.528	-0.18675344	5.341627	9.45978	0.15201505	-0.29984137	0.12274238	-0.43618354	4.768619	8.558059	Walking_Read
14:12:19.551	-0.18675344	5.341627	9.45978	0.15201505	-0.29984137	0.12274238	-0.43618354	4.768619	8.558059	Walking_Read
14:12:19.575	0.8475733	3.8021083	10.637763	-0.028190209	-0.2784611	-0.24377678	0.15749924	4.828363	8.534193	Walking_Read
14:12:19.598	0.8475733	3.8021083	10.637763	-0.028190209	-0.2784611	-0.24377678	0.15749924	4.828363	8.534193	Walking_Read
14:12:19.621	0.8475733	3.8021083	10.637763	-0.028190209	-0.2784611	-0.24377678	0.15749924	4.828363	8.534193	Walking_Read
14:12:19.644	0.8475733	3.8021083	10.637763	-0.028190209	-0.2784611	-0.24377678	0.15749924	4.828363	8.534193	Walking_Read
14:12:19.667	0.8475733	3.8021083	10.637763	-0.028190209	-0.2784611	-0.24377678	0.15749924	4.828363	8.534193	Walking_Read
14:12:19.689	0.8475733	3.8021083	10.637763	-0.028190209	-0.2784611	-0.24377678	0.15749924	4.828363	8.534193	Walking_Read
14:12:19.712	0.8475733	3.8021083	10.637763	-0.028190209	-0.2784611	-0.24377678	0.15749924	4.828363	8.534193	Walking_Read
14:12:19.735	0.8475733	3.8021083	10.637763	-0.028190209	-0.2784611	-0.24377678	0.15749924	4.828363	8.534193	Walking_Read
14:12:19.758	0.2370332	4.067873	7.597034	-0.034298863	0.099664494	-0.23033774	0.23601456	4.734293	8.584936	Walking_Read
14:12:19.780	0.2370332	4.067873	7.597034	-0.034298863	0.099664494	-0.23033774	0.23601456	4.734293	8.584936	Walking_Read
14:12:19.804	0.2370332	4.067873	7.597034	-0.034298863	0.099664494	-0.23033774	0.23601456	4.734293	8.584936	Walking_Read
14:12:19.827	0.2370332	4.067873	7.597034	-0.034298863	0.099664494	-0.23033774	0.23601456	4.734293	8.584936	Walking_Read
14:12:19.850	0.2370332	4.067873	7.597034	-0.034298863	0.099664494	-0.23033774	0.23601456	4.734293	8.584936	Walking_Read
14:12:19.873	0.2370332	4.067873	7.597034	-0.034298863	0.099664494	-0.23033774	0.23601456	4.734293	8.584936	Walking_Read
14:12:19.895	0.2370332	4.067873	7.597034	-0.034298863	0.099664494	-0.23033774	0.23601456	4.734293	8.584936	Walking_Read
14:12:19.919	0.2370332	4.067873	7.597034	-0.034298863	0.099664494	-0.23033774	0.23601456	4.734293	8.584936	Walking_Read
14:12:19.942	0.7134939	4.8124924	8.274613	-0.061176933	-0.016399898	-0.15397958	0.14016664	4.671101	8.6215725	Walking_Read
14:12:19.965	0.7134939	4.8124924	8.274613	-0.061176933	-0.016399898	-0.15397958	0.14016664	4.671101	8.6215725	Walking_Read
14:12:19.986	0.7134939	4.8124924	8.274613	-0.061176933	-0.016399898	-0.15397958	0.14016664	4.671101	8.6215725	Walking_Read
14:12:20.009	0.7134939	4.8124924	8.274613	-0.061176933	-0.016399898	-0.15397958	0.14016664	4.671101	8.6215725	Walking_Read
14:12:20.033	0.7134939	4.8124924	8.274613	-0.061176933	-0.016399898	-0.15397958	0.14016664	4.671101	8.6215725	Walking_Read
14:12:20.056	0.7134939	4.8124924	8.274613	-0.061176933	-0.016399898	-0.15397958	0.14016664	4.671101	8.6215725	Walking_Read
14:12:20.079	0.7134939	4.8124924	8.274613	-0.061176933	-0.016399898	-0.15397958	0.14016664	4.671101	8.6215725	Walking_Read
14:12:20.102	0.7134939	4.8124924	8.274613	-0.061176933	-0.016399898	-0.15397958	0.14016664	4.671101	8.6215725	Walking_Read
14:12:20.125	-0.2753416	5.2745876	9.026416	0.22531886	0.44541422	-0.20834659	-0.12540756	4.9353147	8.47333	Walking_Read
14:12:20.148	-0.2753416	5.2745876	9.026416	0.22531886	0.44541422	-0.20834659	-0.12540756	4.9353147	8.47333	Walking_Read
14:12:20.170	-0.2753416	5.2745876	9.026416	0.22531886	0.44541422	-0.20834659	-0.12540756	4.9353147	8.47333	Walking_Read
14:12:20.192	-0.2753416	5.2745876	9.026416	0.22531886	0.44541422	-0.20834659	-0.12540756	4.9353147	8.47333	Walking_Read
14:12:20.215	-0.2753416	5.2745876	9.026416	0.22531886	0.44541422	-0.20834659	-0.12540756	4.9353147	8.47333	Walking_Read
14:12:20.237	-0.2753416	5.2745876	9.026416	0.22531886	0.44541422	-0.20834659	-0.12540756	4.9353147	8.47333	Walking_Read
14:12:20.260	-0.2753416	5.2745876	9.026416	0.22531886	0.44541422	-0.20834659	-0.12540756	4.9353147	8.47333	Walking_Read
14:12:20.283	-2.6193366	4.0966043	6.431022	0.22531886	0.44541422	-0.20834659	-0.12540756	4.9353147	8.47333	Walking_Read
14:12:20.305	-2.6193366	4.0966043	6.431022	0.114752255	0.5181072	0.30478022	-0.79678607	4.9962354	8.400781	Walking_Read
14:12:20.329	-2.6193366	4.0966043	6.431022	0.114752255	0.5181072	0.30478022	-0.79678607	4.9962354	8.400781	Walking_Read
14:12:20.352	-2.6193366	4.0966043	6.431022	0.114752255	0.5181072	0.30478022	-0.79678607	4.9962354	8.400781	Walking_Read
14:12:20.374	-2.6193366	4.0966043	6.431022	0.114752255	0.5181072	0.30478022	-0.79678607	4.9962354	8.400781	Walking_Read
14:12:20.398	-2.6193366	4.0966043	6.431022	0.114752255	0.5181072	0.30478022	-0.79678607	4.9962354	8.400781	Walking_Read
14:12:20.421	-2.6193366	4.0966043	6.431022	0.114752255	0.5181072	0.30478022	-0.79678607	4.9962354	8.400781	Walking_Read
14:12:20.444	-2.6193366	4.0966043	6.431022	0.114752255	0.5181072	0.30478022	-0.79678607	4.9962354	8.400781	Walking_Read
14:12:20.467	-1.1923488	4.5108137	6.100612	-0.047737896	0.27925888	0.5265243	-1.0298691	4.61448	8.591641	Walking_Read
14:12:20.492	-1.1923488	4.5108137	6.100612	-0.047737896	0.27925888	0.5265243	-1.0298691	4.61448	8.591641	Walking_Read
14:12:20.514	-1.1923488	4.5108137	6.100612	-0.047737896	0.27925888	0.5265243	-1.0298691	4.61448	8.591641	Walking_Read
14:12:20.535	-1.1923488	4.5108137	6.100612	-0.047737896	0.27925888	0.5265243	-1.0298691	4.61448	8.591641	Walking_Read
14:12:20.556	-1.1923488	4.5108137	6.100612	-0.047737896	0.27925888	0.5265243	-1.0298691	4.61448	8.591641	Walking_Read
14:12:20.576	-1.1923488	4.5108137	6.100612	-0.047737896	0.27925888	0.5265243	-1.0298691	4.61448	8.591641	Walking_Read
14:12:20.597	-1.1923488	4.5108137	6.100612	-0.047737896	0.27925888	0.5265243	-1.0298691	4.61448	8.591641	Walking_Read
14:12:20.618	-1.1923488	4.5108137	6.100612	-0.047737896	0.27925888	0.5265243	-1.0298691	4.61448	8.591641	Walking_Read
14:12:20.639	-1.1923488	4.5108137	6.100612	-0.047737896	0.27925888	0.5265243	-1.0298691	4.61448	8.591641	Walking_Read
14:12:20.661	-0.5506832	4.9393888	10.0368	0.035950642	-0.40613192	0.1538965	-0.66432536	4.6259055	8.621486	Walking_Read
14:12:20.684	-0.5506832	4.9393888	10.0368	0.035950642	-0.40613192	0.1538965	-0.66432536	4.6259055	8.621486	Walking_Read
14:12:20.706	-0.5506832	4.9393888	10.0368	0.035950642	-0.40613192	0.1538965	-0.66432536	4.6259055	8.621486	Walking_Read
14:12:20.728	-0.5506832	4.9393888	10.0368	0.035950642	-0.40613192	0.1538965	-0.66432536	4.6259055	8.621486	Walking_Read
14:12:20.751	-0.5506832	4.9393888	10.0368	0.035950642	-0.40613192	0.1538965	-0.66432536	4.6259055	8.621486	Walking_Read
14:12:20.773	-0.5506832	4.9393888	10.0368	0.035950642	-0.40613192	0.1538965	-0.66432536	4.6259055	8.621486	Walking_Read
14:12:20.795	-0.5506832	4.9393888	10.0368	0.035950642	-0.40613192	0.1538965	-0.66432536	4.6259055	8.621486	Walking_Read
14:12:20.817	-0.5506832	4.9393888	10.0368	0.035950642	-0.40613192	0.1538965	-0.66432536	4.6259055	8.621486	Walking_Read
14:12:20.838	0.8284191	3.9984388	10.144543	0.014570358	-0.17278141	-0.08189748	-0.1719932	4.6956534	8.607649	Walking_Read
14:12:20.860	0.8284191	3.9984388	10.144543	0.014570358	-0.17278141	-0.08189748	-0.1719932	4.6956534	8.607649	Walking_Read
14:12:20.881	0.8284191	3.9984388	10.144543	0.014570358	-0.17278141	-0.08189748	-0.1719932	4.6956534	8.607649	Walking_Read
14:12:20.903	0.8284191	3.9984388	10.144543	0.014570358	-0.17278141	-0.08189748	-0.1719932	4.6956534	8.607649	Walking_Read
14:12:20.925	0.8284191	3.9984388	10.144543	0.014570358	-0.17278141	-0.08189748	-0.1719932	4.6956534	8.607649	Walking_Read
14:12:20.946	0.8284191	3.9984388	10.144543	0.014570358	-0.17278141	-0.08189748	-0.1719932	4.6956534	8.607649	Walking_Read
14:12:20.967	0.8284191	3.9984388	10.144543	0.014570358	-0.17278141	-0.08189748	-0.1719932	4.6956534	8.607649	Walking_Read
14:12:20.988	0.8284191	3.9984388	10.144543	0.014570358	-0.17278141	-0.08189748	-0.1719932	4.6956534	8.607649	Walking_Read
14:12:21.009	0.6895511	4.163644	7.1588817	-0.047127035	0.055071335	-0.2364464	0.022895101	4.6468077	8.635799	Walking_Read
14:12:21.031	0.6895511	4.163644	7.1588817	-0.047127035	0.055071335	-0.2364464	0.022895101	4.6468077	8.635799	Walking_Read
14:12:21.052	0.6895511	4.163644	7.1588817	-0.047127035	0.055071335	-0.2364464	0.022895101	4.6468077	8.635799	Walking_Read
14:12:21.073	0.6895511	4.163644	7.1588817	-0.047127035	0.055071335	-0.2364464	0.022895101	4.6468077	8.635799	Walking_Read
14:12:21.094	0.6895511	4.163644	7.1588817	-0.047127035	0.055071335	-0.2364464	0.022895101	4.6468077	8.635799	Walking_Read
14:12:21.116	0.6895511	4.163644	7.1588817	-0.047127035	0.055071335	-0.2364464	0.022895101	4.6468077	8.635799	Walking_Read
14:12:21.138	0.6895511	4.163644	7.1588817	-0.047127035	0.055071335	-0.2364464	0.022895101	4.6468077	8.635799	Walking_Read
14:12:21.159	0.6895511	4.163644	7.1588817	-0.047127035	0.055071335	-0.2364464	0.022895101	4.6468077	8.635799	Walking_Read
14:12:21.180	0.6895511	4.163644	7.1588817	-0.047127035	0.055071335	-0.2364464	0.022895101	4.6468077	8.635799	Walking_Read
14:12:21.201	0.46209505	4.8292522	8.760652	-0.056900874	0.10577315	-0.0446347	-0.013491168	4.488582	8.719107	Walking_Read
14:12:21.222	0.46209505	4.8292522	8.760652	-0.056900874	0.10577315	-0.0446347	-0.013491168	4.488582	8.719107	Walking_Read
14:12:21.245	0.46209505	4.8292522	8.760652	-0.056900874	0.10577315	-0.0446347	-0.013491168	4.488582	8.719107	Walking_Read
14:12:21.266	0.46209505	4.8292522	8.760652	-0.056900874	0.10577315	-0.0446347	-0.013491168	4.488582	8.719107	Walking_Read
14:12:21.288	0.46209505	4.8292522	8.760652	-0.056900874	0.10577315	-0.0446347	-0.013491168	4.488582	8.719107	Walking_Read
14:12:21.309	0.46209505	4.8292522	8.760652	-0.056900874	0.10577315	-0.0446347	-0.013491168	4.488582	8.719107	Walking_Read
14:12:21.336	0.46209505	4.8292522	8.760652	-0.056900874	0.10577315	-0.0446347	-0.013491168	4.488582	8.719107	Walking_Read
14:12:21.369	-0.8236305	4.68799	8.332076	0.26380336	0.5071116	-0.18696631	-0.3274948	4.789566	8.551207	Walking_Read
14:12:21.403	-0.8236305	4.68799	8.332076	0.26380336	0.5071116	-0.18696631	-0.3274948	4.789566	8.551207	Walking_Read
14:12:21.436	-0.8236305	4.68799	8.332076	0.26380336	0.5071116	-0.18696631	-0.3274948	4.789566	8.551207	Walking_Read
14:12:21.473	-0.8236305	4.68799	8.332076	0.26380336	0.5071116	-0.18696631	-0.3274948	4.789566	8.551207	Walking_Read
14:12:21.506	-0.8236305	4.68799	8.332076	0.26380336	0.5071116	-0.18696631	-0.3274948	4.789566	8.551207	Walking_Read
14:12:21.542	-0.8236305	4.68799	8.332076	0.26380336	0.5071116	-0.18696631	-0.3274948	4.789566	8.551207	Walking_Read
14:12:21.572	-2.1883671	4.051113	6.854809	0.27113375	0.78322273	0.2980607	-0.6812381	4.8664293	8.486704	Walking_Read
14:12:21.596	-2.1883671	4.051113	6.854809	0.27113375	0.78322273	0.2980607	-0.6812381	4.8664293	8.486704	Walking_Read
14:12:21.618	-2.1883671	4.051113	6.854809	0.27113375	0.78322273	0.2980607	-0.6812381	4.8664293	8.486704	Walking_Read
14:12:21.640	-2.1883671	4.051113	6.854809	0.27113375	0.78322273	0.2980607	-0.6812381	4.8664293	8.486704	Walking_Read
14:12:21.663	-2.1883671	4.051113	6.854809	0.27113375	0.78322273	0.2980607	-0.6812381	4.8664293	8.486704	Walking_Read
14:12:21.686	-2.1883671	4.051113	6.854809	0.27113375	0.78322273	0.2980607	-0.6812381	4.8664293	8.486704	Walking_Read
14:12:21.709	-2.1883671	4.051113	6.854809	0.27113375	0.78322273	0.2980607	-0.6812381	4.8664293	8.486704	Walking_Read
14:12:21.732	-1.8651401	4.2211065	5.6385174	-0.020859826	0.3898255	0.31027803	-0.86353016	4.8189116	8.497221	Walking_Read
14:12:21.755	-1.8651401	4.2211065	5.6385174	-0.020859826	0.3898255	0.31027803	-0.86353016	4.8189116	8.497221	Walking_Read
14:12:21.779	-1.8651401	4.2211065	5.6385174	-0.020859826	0.3898255	0.31027803	-0.86353016	4.8189116	8.497221	Walking_Read
14:12:21.802	-1.8651401	4.2211065	5.6385174	-0.020859826	0.3898255	0.31027803	-0.86353016	4.8189116	8.497221	Walking_Read
14:12:21.825	-1.8651401	4.2211065	5.6385174	-0.020859826	0.3898255	0.31027803	-0.86353016	4.8189116	8.497221	Walking_Read
14:12:21.848	-1.8651401	4.2211065	5.6385174	-0.020859826	0.3898255	0.31027803	-0.86353016	4.8189116	8.497221	Walking_Read
14:12:21.871	-1.8651401	4.2211065	5.6385174	-0.020859826	0.3898255	0.31027803	-0.86353016	4.8189116	8.497221	Walking_Read
14:12:21.894	-1.8651401	4.2211065	5.6385174	-0.020859826	0.3898255	0.31027803	-0.86353016	4.8189116	8.497221	Walking_Read
14:12:21.917	-0.7877164	5.6840086	9.0838785	0.00785084	-0.30533916	0.09647517	-0.6031002	4.762485	8.551336	Walking_Read
14:12:21.940	-0.7877164	5.6840086	9.0838785	0.00785084	-0.30533916	0.09647517	-0.6031002	4.762485	8.551336	Walking_Read
14:12:21.962	-0.7877164	5.6840086	9.0838785	0.00785084	-0.30533916	0.09647517	-0.6031002	4.762485	8.551336	Walking_Read
14:12:21.983	-0.7877164	5.6840086	9.0838785	0.00785084	-0.30533916	0.09647517	-0.6031002	4.762485	8.551336	Walking_Read
14:12:22.004	-0.7877164	5.6840086	9.0838785	0.00785084	-0.30533916	0.09647517	-0.6031002	4.762485	8.551336	Walking_Read
14:12:22.027	-0.7877164	5.6840086	9.0838785	0.00785084	-0.30533916	0.09647517	-0.6031002	4.762485	8.551336	Walking_Read
14:12:22.051	-0.7877164	5.6840086	9.0838785	0.00785084	-0.30533916	0.09647517	-0.6031002	4.762485	8.551336	Walking_Read
14:12:22.072	-0.7877164	5.6840086	9.0838785	0.00785084	-0.30533916	0.09647517	-0.6031002	4.762485	8.551336	Walking_Read
14:12:22.094	0.81644773	5.008823	9.196409	-0.1760196	-0.38108647	-0.15459044	-0.17264046	4.934532	8.472953	Walking_Read
14:12:22.117	0.81644773	5.008823	9.196409	-0.1760196	-0.38108647	-0.15459044	-0.17264046	4.934532	8.472953	Walking_Read
14:12:22.138	0.81644773	5.008823	9.196409	-0.1760196	-0.38108647	-0.15459044	-0.17264046	4.934532	8.472953	Walking_Read
14:12:22.159	0.81644773	5.008823	9.196409	-0.1760196	-0.38108647	-0.15459044	-0.17264046	4.934532	8.472953	Walking_Read
14:12:22.181	0.81644773	5.008823	9.196409	-0.1760196	-0.38108647	-0.15459044	-0.17264046	4.934532	8.472953	Walking_Read
14:12:22.202	0.81644773	5.008823	9.196409	-0.1760196	-0.38108647	-0.15459044	-0.17264046	4.934532	8.472953	Walking_Read
14:12:22.224	0.81644773	5.008823	9.196409	-0.1760196	-0.38108647	-0.15459044	-0.17264046	4.934532	8.472953	Walking_Read
14:12:22.247	0.81644773	5.008823	9.196409	-0.1760196	-0.38108647	-0.15459044	-0.17264046	4.934532	8.472953	Walking_Read
14:12:22.269	0.71828246	3.4214187	8.779806	-0.12104172	-0.11291661	-0.32318923	0.11091761	4.8267584	8.535834	Walking_Read
14:12:22.292	0.71828246	3.4214187	8.779806	-0.12104172	-0.11291661	-0.32318923	0.11091761	4.8267584	8.535834	Walking_Read
14:12:22.315	0.71828246	3.4214187	8.779806	-0.12104172	-0.11291661	-0.32318923	0.11091761	4.8267584	8.535834	Walking_Read
14:12:22.339	0.71828246	3.4214187	8.779806	-0.12104172	-0.11291661	-0.32318923	0.11091761	4.8267584	8.535834	Walking_Read
14:12:22.361	0.71828246	3.4214187	8.779806	-0.12104172	-0.11291661	-0.32318923	0.11091761	4.8267584	8.535834	Walking_Read
14:12:22.384	0.71828246	3.4214187	8.779806	-0.12104172	-0.11291661	-0.32318923	0.11091761	4.8267584	8.535834	Walking_Read
14:12:22.407	0.71828246	3.4214187	8.779806	-0.12104172	-0.11291661	-0.32318923	0.11091761	4.8267584	8.535834	Walking_Read
14:12:22.430	0.71828246	3.4214187	8.779806	-0.12104172	-0.11291661	-0.32318923	0.11091761	4.8267584	8.535834	Walking_Read
14:12:22.453	0.14605077	4.8819265	7.6473136	-0.21572584	-0.17033793	-0.18269025	0.11704065	4.643375	8.636882	Walking_Read
14:12:22.474	0.14605077	4.8819265	7.6473136	-0.21572584	-0.17033793	-0.18269025	0.11704065	4.643375	8.636882	Walking_Read
14:12:22.495	0.14605077	4.8819265	7.6473136	-0.21572584	-0.17033793	-0.18269025	0.11704065	4.643375	8.636882	Walking_Read
14:12:22.515	0.14605077	4.8819265	7.6473136	-0.21572584	-0.17033793	-0.18269025	0.11704065	4.643375	8.636882	Walking_Read
14:12:22.536	0.14605077	4.8819265	7.6473136	-0.21572584	-0.17033793	-0.18269025	0.11704065	4.643375	8.636882	Walking_Read
14:12:22.559	0.14605077	4.8819265	7.6473136	-0.21572584	-0.17033793	-0.18269025	0.11704065	4.643375	8.636882	Walking_Read
14:12:22.580	0.14605077	4.8819265	7.6473136	-0.21572584	-0.17033793	-0.18269025	0.11704065	4.643375	8.636882	Walking_Read
14:12:22.602	0.14605077	4.8819265	7.6473136	-0.21572584	-0.17033793	-0.18269025	0.11704065	4.643375	8.636882	Walking_Read
14:12:22.623	0.4189981	5.1812105	9.586677	0.25158608	0.1576967	-0.1606991	0.07457297	4.7977834	8.552547	Walking_Read
14:12:22.644	0.4189981	5.1812105	9.586677	0.25158608	0.1576967	-0.1606991	0.07457297	4.7977834	8.552547	Walking_Read
14:12:22.665	0.4189981	5.1812105	9.586677	0.25158608	0.1576967	-0.1606991	0.07457297	4.7977834	8.552547	Walking_Read
14:12:22.687	0.4189981	5.1812105	9.586677	0.25158608	0.1576967	-0.1606991	0.07457297	4.7977834	8.552547	Walking_Read
14:12:22.709	0.4189981	5.1812105	9.586677	0.25158608	0.1576967	-0.1606991	0.07457297	4.7977834	8.552547	Walking_Read
14:12:22.732	0.4189981	5.1812105	9.586677	0.25158608	0.1576967	-0.1606991	0.07457297	4.7977834	8.552547	Walking_Read
14:12:22.754	0.4189981	5.1812105	9.586677	0.25158608	0.1576967	-0.1606991	0.07457297	4.7977834	8.552547	Walking_Read
14:12:22.776	0.4189981	5.1812105	9.586677	0.25158608	0.1576967	-0.1606991	0.07457297	4.7977834	8.552547	Walking_Read
14:12:22.797	0.4189981	5.1812105	9.586677	0.25158608	0.1576967	-0.1606991	0.07457297	4.7977834	8.552547	Walking_Read
14:12:22.818	-1.3671309	4.2378664	7.6473136	0.16728666	0.46801624	0.25835446	-0.40367872	4.920467	8.473275	Walking_Read
14:12:22.839	-1.3671309	4.2378664	7.6473136	0.16728666	0.46801624	0.25835446	-0.40367872	4.920467	8.473275	Walking_Read
14:12:22.860	-1.3671309	4.2378664	7.6473136	0.16728666	0.46801624	0.25835446	-0.40367872	4.920467	8.473275	Walking_Read
14:12:22.882	-1.3671309	4.2378664	7.6473136	0.16728666	0.46801624	0.25835446	-0.40367872	4.920467	8.473275	Walking_Read
14:12:22.903	-1.3671309	4.2378664	7.6473136	0.16728666	0.46801624	0.25835446	-0.40367872	4.920467	8.473275	Walking_Read
14:12:22.924	-1.3671309	4.2378664	7.6473136	0.16728666	0.46801624	0.25835446	-0.40367872	4.920467	8.473275	Walking_Read
14:12:22.945	-1.3671309	4.2378664	7.6473136	0.16728666	0.46801624	0.25835446	-0.40367872	4.920467	8.473275	Walking_Read
14:12:22.966	-1.3671309	4.2378664	7.6473136	0.16728666	0.46801624	0.25835446	-0.40367872	4.920467	8.473275	Walking_Read
14:12:22.987	-1.1684061	4.2211065	6.699181	-0.1039375	0.3281281	0.3457082	-0.5592715	4.7651634	8.552825	Walking_Read
14:12:23.008	-1.1684061	4.2211065	6.699181	-0.1039375	0.3281281	0.3457082	-0.5592715	4.7651634	8.552825	Walking_Read
14:12:23.029	-1.1684061	4.2211065	6.699181	-0.1039375	0.3281281	0.3457082	-0.5592715	4.7651634	8.552825	Walking_Read
14:12:23.050	-1.1684061	4.2211065	6.699181	-0.1039375	0.3281281	0.3457082	-0.5592715	4.7651634	8.552825	Walking_Read
14:12:23.071	-1.1684061	4.2211065	6.699181	-0.1039375	0.3281281	0.3457082	-0.5592715	4.7651634	8.552825	Walking_Read
14:12:23.092	-1.1684061	4.2211065	6.699181	-0.1039375	0.3281281	0.3457082	-0.5592715	4.7651634	8.552825	Walking_Read
14:12:23.114	-1.1684061	4.2211065	6.699181	-0.1039375	0.3281281	0.3457082	-0.5592715	4.7651634	8.552825	Walking_Read
14:12:23.134	-1.1684061	4.2211065	6.699181	-0.1039375	0.3281281	0.3457082	-0.5592715	4.7651634	8.552825	Walking_Read
14:12:23.155	-1.1684061	4.2211065	6.699181	-0.1039375	0.3281281	0.3457082	-0.5592715	4.7651634	8.552825	Walking_Read
14:12:23.176	-0.8092649	5.4062724	9.1940155	-0.014140309	-0.23203532	0.17405505	-0.4511942	4.6240983	8.636231	Walking_Read
14:12:23.197	-0.8092649	5.4062724	9.1940155	-0.014140309	-0.23203532	0.17405505	-0.4511942	4.6240983	8.636231	Walking_Read
14:12:23.219	-0.8092649	5.4062724	9.1940155	-0.014140309	-0.23203532	0.17405505	-0.4511942	4.6240983	8.636231	Walking_Read
14:12:23.239	-0.8092649	5.4062724	9.1940155	-0.014140309	-0.23203532	0.17405505	-0.4511942	4.6240983	8.636231	Walking_Read
14:12:23.260	-0.8092649	5.4062724	9.1940155	-0.014140309	-0.23203532	0.17405505	-0.4511942	4.6240983	8.636231	Walking_Read
14:12:23.295	-0.8092649	5.4062724	9.1940155	-0.014140309	-0.23203532	0.17405505	-0.4511942	4.6240983	8.636231	Walking_Read
14:12:23.316	-0.8092649	5.4062724	9.1940155	-0.014140309	-0.23203532	0.17405505	-0.4511942	4.6240983	8.636231	Walking_Read
14:12:23.336	-0.8092649	5.4062724	9.1940155	-0.014140309	-0.23203532	0.17405505	-0.4511942	4.6240983	8.636231	Walking_Read
14:12:23.357	1.0199611	4.6999617	10.412702	-0.077059425	-0.43545347	-0.029363072	0.08676106	4.770132	8.567885	Walking_Read
14:12:23.380	1.0199611	4.6999617	10.412702	-0.077059425	-0.43545347	-0.029363072	0.08676106	4.770132	8.567885	Walking_Read
14:12:23.401	1.0199611	4.6999617	10.412702	-0.077059425	-0.43545347	-0.029363072	0.08676106	4.770132	8.567885	Walking_Read
14:12:23.423	1.0199611	4.6999617	10.412702	-0.077059425	-0.43545347	-0.029363072	0.08676106	4.770132	8.567885	Walking_Read
14:12:23.444	1.0199611	4.6999617	10.412702	-0.077059425	-0.43545347	-0.029363072	0.08676106	4.770132	8.567885	Walking_Read
14:12:23.465	1.0199611	4.6999617	10.412702	-0.077059425	-0.43545347	-0.029363072	0.08676106	4.770132	8.567885	Walking_Read
14:12:23.487	1.0199611	4.6999617	10.412702	-0.077059425	-0.43545347	-0.029363072	0.08676106	4.770132	8.567885	Walking_Read
14:12:23.508	1.0199611	4.6999617	10.412702	-0.077059425	-0.43545347	-0.029363072	0.08676106	4.770132	8.567885	Walking_Read
14:12:23.530	1.3455825	3.407053	9.277815	-0.15280671	-0.2082116	-0.29875463	0.22578721	4.8010073	8.548081	Walking_Read
14:12:23.551	1.3455825	3.407053	9.277815	-0.15280671	-0.2082116	-0.29875463	0.22578721	4.8010073	8.548081	Walking_Read
14:12:23.572	1.3455825	3.407053	9.277815	-0.15280671	-0.2082116	-0.29875463	0.22578721	4.8010073	8.548081	Walking_Read
14:12:23.593	1.3455825	3.407053	9.277815	-0.15280671	-0.2082116	-0.29875463	0.22578721	4.8010073	8.548081	Walking_Read
14:12:23.615	1.3455825	3.407053	9.277815	-0.15280671	-0.2082116	-0.29875463	0.22578721	4.8010073	8.548081	Walking_Read
14:12:23.638	1.3455825	3.407053	9.277815	-0.15280671	-0.2082116	-0.29875463	0.22578721	4.8010073	8.548081	Walking_Read
14:12:23.659	1.3455825	3.407053	9.277815	-0.15280671	-0.2082116	-0.29875463	0.22578721	4.8010073	8.548081	Walking_Read
14:12:23.680	1.3455825	3.407053	9.277815	-0.15280671	-0.2082116	-0.29875463	0.22578721	4.8010073	8.548081	Walking_Read
14:12:23.701	0.67757976	4.810098	7.683228	-0.15280671	-0.2082116	-0.29875463	0.22578721	4.8010073	8.548081	Walking_Read
14:12:23.722	0.67757976	4.810098	7.683228	-0.12898298	-0.11047314	-0.2871482	0.2512113	4.6507554	8.630049	Walking_Read
14:12:23.744	0.67757976	4.810098	7.683228	-0.12898298	-0.11047314	-0.2871482	0.2512113	4.6507554	8.630049	Walking_Read
14:12:23.765	0.67757976	4.810098	7.683228	-0.12898298	-0.11047314	-0.2871482	0.2512113	4.6507554	8.630049	Walking_Read
14:12:23.786	0.67757976	4.810098	7.683228	-0.12898298	-0.11047314	-0.2871482	0.2512113	4.6507554	8.630049	Walking_Read
14:12:23.808	0.67757976	4.810098	7.683228	-0.12898298	-0.11047314	-0.2871482	0.2512113	4.6507554	8.630049	Walking_Read
14:12:23.829	0.67757976	4.810098	7.683228	-0.12898298	-0.11047314	-0.2871482	0.2512113	4.6507554	8.630049	Walking_Read
14:12:23.850	0.67757976	4.810098	7.683228	-0.12898298	-0.11047314	-0.2871482	0.2512113	4.6507554	8.630049	Walking_Read
14:12:23.871	0.67757976	4.810098	7.683228	-0.12898298	-0.11047314	-0.2871482	0.2512113	4.6507554	8.630049	Walking_Read
14:12:23.892	0.5913859	5.4589467	9.124581	0.22104281	0.03002586	-0.26760054	0.10480759	4.810978	8.544813	Walking_Read
14:12:23.914	0.5913859	5.4589467	9.124581	0.22104281	0.03002586	-0.26760054	0.10480759	4.810978	8.544813	Walking_Read
14:12:23.935	0.5913859	5.4589467	9.124581	0.22104281	0.03002586	-0.26760054	0.10480759	4.810978	8.544813	Walking_Read
14:12:23.956	0.5913859	5.4589467	9.124581	0.22104281	0.03002586	-0.26760054	0.10480759	4.810978	8.544813	Walking_Read
14:12:23.978	0.5913859	5.4589467	9.124581	0.22104281	0.03002586	-0.26760054	0.10480759	4.810978	8.544813	Walking_Read
14:12:23.999	0.5913859	5.4589467	9.124581	0.22104281	0.03002586	-0.26760054	0.10480759	4.810978	8.544813	Walking_Read
14:12:24.031	0.5913859	5.4589467	9.124581	0.22104281	0.03002586	-0.26760054	0.10480759	4.810978	8.544813	Walking_Read
14:12:24.065	-1.2426286	4.2905407	9.356826	0.10864361	0.124099106	0.040275566	-0.36687455	5.0111575	8.421642	Walking_Read
14:12:24.098	-1.2426286	4.2905407	9.356826	0.10864361	0.124099106	0.040275566	-0.36687455	5.0111575	8.421642	Walking_Read
14:12:24.134	-1.2426286	4.2905407	9.356826	0.10864361	0.124099106	0.040275566	-0.36687455	5.0111575	8.421642	Walking_Read
14:12:24.168	-1.2426286	4.2905407	9.356826	0.10864361	0.124099106	0.040275566	-0.36687455	5.0111575	8.421642	Walking_Read
14:12:24.201	-1.2426286	4.2905407	9.356826	0.10864361	0.124099106	0.040275566	-0.36687455	5.0111575	8.421642	Walking_Read
14:12:24.235	-1.2426286	4.2905407	9.356826	0.10864361	0.124099106	0.040275566	-0.36687455	5.0111575	8.421642	Walking_Read
14:12:24.268	-1.0510867	3.9266107	7.228316	-0.02696848	0.28842184	0.44833356	-0.6034302	4.9059076	8.469849	Walking_Read
14:12:24.292	-1.0510867	3.9266107	7.228316	-0.02696848	0.28842184	0.44833356	-0.6034302	4.9059076	8.469849	Walking_Read
14:12:24.314	-1.0510867	3.9266107	7.228316	-0.02696848	0.28842184	0.44833356	-0.6034302	4.9059076	8.469849	Walking_Read
14:12:24.338	-1.0510867	3.9266107	7.228316	-0.02696848	0.28842184	0.44833356	-0.6034302	4.9059076	8.469849	Walking_Read
14:12:24.360	-1.0510867	3.9266107	7.228316	-0.02696848	0.28842184	0.44833356	-0.6034302	4.9059076	8.469849	Walking_Read
14:12:24.384	-1.0510867	3.9266107	7.228316	-0.02696848	0.28842184	0.44833356	-0.6034302	4.9059076	8.469849	Walking_Read
14:12:24.408	-1.0510867	3.9266107	7.228316	-0.02696848	0.28842184	0.44833356	-0.6034302	4.9059076	8.469849	Walking_Read
14:12:24.431	-1.0032011	5.446975	9.268238	0.019457279	-0.23447879	0.11113593	-0.4051427	4.9105854	8.478938	Walking_Read
14:12:24.454	-1.0032011	5.446975	9.268238	0.019457279	-0.23447879	0.11113593	-0.4051427	4.9105854	8.478938	Walking_Read
14:12:24.477	-1.0032011	5.446975	9.268238	0.019457279	-0.23447879	0.11113593	-0.4051427	4.9105854	8.478938	Walking_Read
14:12:24.500	-1.0032011	5.446975	9.268238	0.019457279	-0.23447879	0.11113593	-0.4051427	4.9105854	8.478938	Walking_Read
14:12:24.523	-1.0032011	5.446975	9.268238	0.019457279	-0.23447879	0.11113593	-0.4051427	4.9105854	8.478938	Walking_Read
14:12:24.545	-1.0032011	5.446975	9.268238	0.019457279	-0.23447879	0.11113593	-0.4051427	4.9105854	8.478938	Walking_Read
14:12:24.568	-1.0032011	5.446975	9.268238	0.019457279	-0.23447879	0.11113593	-0.4051427	4.9105854	8.478938	Walking_Read
14:12:24.591	-1.0032011	5.446975	9.268238	0.019457279	-0.23447879	0.11113593	-0.4051427	4.9105854	8.478938	Walking_Read
14:12:24.614	1.1348863	4.747847	10.707197	-0.11310048	-0.5289158	0.022560474	0.046388097	5.026937	8.420101	Walking_Read
14:12:24.636	1.1348863	4.747847	10.707197	-0.11310048	-0.5289158	0.022560474	0.046388097	5.026937	8.420101	Walking_Read
14:12:24.659	1.1348863	4.747847	10.707197	-0.11310048	-0.5289158	0.022560474	0.046388097	5.026937	8.420101	Walking_Read
14:12:24.682	1.1348863	4.747847	10.707197	-0.11310048	-0.5289158	0.022560474	0.046388097	5.026937	8.420101	Walking_Read
14:12:24.704	1.1348863	4.747847	10.707197	-0.11310048	-0.5289158	0.022560474	0.046388097	5.026937	8.420101	Walking_Read
14:12:24.728	1.1348863	4.747847	10.707197	-0.11310048	-0.5289158	0.022560474	0.046388097	5.026937	8.420101	Walking_Read
14:12:24.751	1.1348863	4.747847	10.707197	-0.11310048	-0.5289158	0.022560474	0.046388097	5.026937	8.420101	Walking_Read
14:12:24.774	1.1348863	4.747847	10.707197	-0.11310048	-0.5289158	0.022560474	0.046388097	5.026937	8.420101	Walking_Read
14:12:24.797	0.76616794	3.3950818	9.110215	-0.3831029	-0.32671946	-0.46124482	0.2443597	4.991296	8.437868	Walking_Read
14:12:24.819	0.76616794	3.3950818	9.110215	-0.3831029	-0.32671946	-0.46124482	0.2443597	4.991296	8.437868	Walking_Read
14:12:24.843	0.76616794	3.3950818	9.110215	-0.3831029	-0.32671946	-0.46124482	0.2443597	4.991296	8.437868	Walking_Read
14:12:24.866	0.76616794	3.3950818	9.110215	-0.3831029	-0.32671946	-0.46124482	0.2443597	4.991296	8.437868	Walking_Read
14:12:24.889	0.76616794	3.3950818	9.110215	-0.3831029	-0.32671946	-0.46124482	0.2443597	4.991296	8.437868	Walking_Read
14:12:24.912	0.76616794	3.3950818	9.110215	-0.3831029	-0.32671946	-0.46124482	0.2443597	4.991296	8.437868	Walking_Read
14:12:24.935	0.76616794	3.3950818	9.110215	-0.3831029	-0.32671946	-0.46124482	0.2443597	4.991296	8.437868	Walking_Read
14:12:24.959	0.76616794	3.3950818	9.110215	-0.3831029	-0.32671946	-0.46124482	0.2443597	4.991296	8.437868	Walking_Read
14:12:24.982	0.46209505	5.0926223	8.3679905	-0.17296527	-0.064658254	-0.2449985	0.3331484	4.7066116	8.59693	Walking_Read
14:12:25.005	0.46209505	5.0926223	8.3679905	-0.17296527	-0.064658254	-0.2449985	0.3331484	4.7066116	8.59693	Walking_Read
14:12:25.027	0.46209505	5.0926223	8.3679905	-0.17296527	-0.064658254	-0.2449985	0.3331484	4.7066116	8.59693	Walking_Read
14:12:25.050	0.46209505	5.0926223	8.3679905	-0.17296527	-0.064658254	-0.2449985	0.3331484	4.7066116	8.59693	Walking_Read
14:12:25.074	0.46209505	5.0926223	8.3679905	-0.17296527	-0.064658254	-0.2449985	0.3331484	4.7066116	8.59693	Walking_Read
14:12:25.097	0.46209505	5.0926223	8.3679905	-0.17296527	-0.064658254	-0.2449985	0.3331484	4.7066116	8.59693	Walking_Read
14:12:25.120	0.46209505	5.0926223	8.3679905	-0.17296527	-0.064658254	-0.2449985	0.3331484	4.7066116	8.59693	Walking_Read
14:12:25.143	0.46209505	5.0926223	8.3679905	-0.17296527	-0.064658254	-0.2449985	0.3331484	4.7066116	8.59693	Walking_Read
14:12:25.165	0.39505535	5.183605	9.730332	0.17644964	0.1277643	-0.3134154	0.12710531	4.9645185	8.456226	Walking_Read
14:12:25.189	0.39505535	5.183605	9.730332	0.17644964	0.1277643	-0.3134154	0.12710531	4.9645185	8.456226	Walking_Read
14:12:25.212	0.39505535	5.183605	9.730332	0.17644964	0.1277643	-0.3134154	0.12710531	4.9645185	8.456226	Walking_Read
14:12:25.236	0.39505535	5.183605	9.730332	0.17644964	0.1277643	-0.3134154	0.12710531	4.9645185	8.456226	Walking_Read
14:12:25.259	0.39505535	5.183605	9.730332	0.17644964	0.1277643	-0.3134154	0.12710531	4.9645185	8.456226	Walking_Read
14:12:25.282	0.39505535	5.183605	9.730332	0.17644964	0.1277643	-0.3134154	0.12710531	4.9645185	8.456226	Walking_Read
14:12:25.305	0.39505535	5.183605	9.730332	0.17644964	0.1277643	-0.3134154	0.12710531	4.9645185	8.456226	Walking_Read
14:12:25.328	-1.5993756	4.0966043	8.937828	0.16789754	0.22367014	0.063488446	-0.36833525	5.192131	8.311225	Walking_Read
14:12:25.351	-1.5993756	4.0966043	8.937828	0.16789754	0.22367014	0.063488446	-0.36833525	5.192131	8.311225	Walking_Read
14:12:25.374	-1.5993756	4.0966043	8.937828	0.16789754	0.22367014	0.063488446	-0.36833525	5.192131	8.311225	Walking_Read
14:12:25.397	-1.5993756	4.0966043	8.937828	0.16789754	0.22367014	0.063488446	-0.36833525	5.192131	8.311225	Walking_Read
14:12:25.420	-1.5993756	4.0966043	8.937828	0.16789754	0.22367014	0.063488446	-0.36833525	5.192131	8.311225	Walking_Read
14:12:25.442	-1.5993756	4.0966043	8.937828	0.16789754	0.22367014	0.063488446	-0.36833525	5.192131	8.311225	Walking_Read
14:12:25.464	-1.5993756	4.0966043	8.937828	0.16789754	0.22367014	0.063488446	-0.36833525	5.192131	8.311225	Walking_Read
14:12:25.485	-1.5993756	4.0966043	8.937828	0.16789754	0.22367014	0.063488446	-0.36833525	5.192131	8.311225	Walking_Read
14:12:25.507	-1.2043202	4.02717	7.0535336	-0.14058942	0.16075101	0.4636052	-0.6441174	4.9758177	8.425956	Walking_Read
14:12:25.531	-1.2043202	4.02717	7.0535336	-0.14058942	0.16075101	0.4636052	-0.6441174	4.9758177	8.425956	Walking_Read
14:12:25.554	-1.2043202	4.02717	7.0535336	-0.14058942	0.16075101	0.4636052	-0.6441174	4.9758177	8.425956	Walking_Read
14:12:25.577	-1.2043202	4.02717	7.0535336	-0.14058942	0.16075101	0.4636052	-0.6441174	4.9758177	8.425956	Walking_Read
14:12:25.600	-1.2043202	4.02717	7.0535336	-0.14058942	0.16075101	0.4636052	-0.6441174	4.9758177	8.425956	Walking_Read
14:12:25.623	-1.2043202	4.02717	7.0535336	-0.14058942	0.16075101	0.4636052	-0.6441174	4.9758177	8.425956	Walking_Read
14:12:25.645	-1.2043202	4.02717	7.0535336	-0.14058942	0.16075101	0.4636052	-0.6441174	4.9758177	8.425956	Walking_Read
14:12:25.668	-1.2043202	4.02717	7.0535336	-0.14058942	0.16075101	0.4636052	-0.6441174	4.9758177	8.425956	Walking_Read
14:12:25.691	-0.7901107	5.791751	8.327288	-0.0031447343	-0.10192104	0.10930334	-0.43667278	4.7687397	8.557966	Walking_Read
14:12:25.714	-0.7901107	5.791751	8.327288	-0.0031447343	-0.10192104	0.10930334	-0.43667278	4.7687397	8.557966	Walking_Read
14:12:25.735	-0.7901107	5.791751	8.327288	-0.0031447343	-0.10192104	0.10930334	-0.43667278	4.7687397	8.557966	Walking_Read
14:12:25.758	-0.7901107	5.791751	8.327288	-0.0031447343	-0.10192104	0.10930334	-0.43667278	4.7687397	8.557966	Walking_Read
14:12:25.779	-0.7901107	5.791751	8.327288	-0.0031447343	-0.10192104	0.10930334	-0.43667278	4.7687397	8.557966	Walking_Read
14:12:25.801	-0.7901107	5.791751	8.327288	-0.0031447343	-0.10192104	0.10930334	-0.43667278	4.7687397	8.557966	Walking_Read
14:12:25.822	-0.7901107	5.791751	8.327288	-0.0031447343	-0.10192104	0.10930334	-0.43667278	4.7687397	8.557966	Walking_Read
14:12:25.843	-0.7901107	5.791751	8.327288	-0.0031447343	-0.10192104	0.10930334	-0.43667278	4.7687397	8.557966	Walking_Read
14:12:25.864	0.86193895	5.1692395	9.584282	-0.121652596	-0.63276297	0.059823252	-0.113942765	4.985694	8.443946	Walking_Read
14:12:25.887	0.86193895	5.1692395	9.584282	-0.121652596	-0.63276297	0.059823252	-0.113942765	4.985694	8.443946	Walking_Read
14:12:25.910	0.86193895	5.1692395	9.584282	-0.121652596	-0.63276297	0.059823252	-0.113942765	4.985694	8.443946	Walking_Read
14:12:25.933	0.86193895	5.1692395	9.584282	-0.121652596	-0.63276297	0.059823252	-0.113942765	4.985694	8.443946	Walking_Read
14:12:25.955	0.86193895	5.1692395	9.584282	-0.121652596	-0.63276297	0.059823252	-0.113942765	4.985694	8.443946	Walking_Read
14:12:25.979	0.86193895	5.1692395	9.584282	-0.121652596	-0.63276297	0.059823252	-0.113942765	4.985694	8.443946	Walking_Read
14:12:26.002	0.86193895	5.1692395	9.584282	-0.121652596	-0.63276297	0.059823252	-0.113942765	4.985694	8.443946	Walking_Read
14:12:26.025	0.86193895	5.1692395	9.584282	-0.121652596	-0.63276297	0.059823252	-0.113942765	4.985694	8.443946	Walking_Read
14:12:26.048	1.0223553	3.301705	8.648121	-0.25237775	-0.29495445	-0.49056634	0.18400902	4.8811517	8.50358	Walking_Read
14:12:26.070	1.0223553	3.301705	8.648121	-0.25237775	-0.29495445	-0.49056634	0.18400902	4.8811517	8.50358	Walking_Read
14:12:26.094	1.0223553	3.301705	8.648121	-0.25237775	-0.29495445	-0.49056634	0.18400902	4.8811517	8.50358	Walking_Read
14:12:26.117	1.0223553	3.301705	8.648121	-0.25237775	-0.29495445	-0.49056634	0.18400902	4.8811517	8.50358	Walking_Read
14:12:26.140	1.0223553	3.301705	8.648121	-0.25237775	-0.29495445	-0.49056634	0.18400902	4.8811517	8.50358	Walking_Read
14:12:26.163	1.0223553	3.301705	8.648121	-0.25237775	-0.29495445	-0.49056634	0.18400902	4.8811517	8.50358	Walking_Read
14:12:26.186	1.0223553	3.301705	8.648121	-0.25237775	-0.29495445	-0.49056634	0.18400902	4.8811517	8.50358	Walking_Read
14:12:26.210	1.0223553	3.301705	8.648121	-0.25237775	-0.29495445	-0.49056634	0.18400902	4.8811517	8.50358	Walking_Read
14:12:26.233	0.20111908	4.5491223	7.781393	-0.22549967	-0.08848199	-0.20345967	0.1988134	4.638266	8.638131	Walking_Read
14:12:26.255	0.20111908	4.5491223	7.781393	-0.22549967	-0.08848199	-0.20345967	0.1988134	4.638266	8.638131	Walking_Read
14:12:26.278	0.20111908	4.5491223	7.781393	-0.22549967	-0.08848199	-0.20345967	0.1988134	4.638266	8.638131	Walking_Read
14:12:26.301	0.20111908	4.5491223	7.781393	-0.22549967	-0.08848199	-0.20345967	0.1988134	4.638266	8.638131	Walking_Read
14:12:26.325	0.20111908	4.5491223	7.781393	-0.22549967	-0.08848199	-0.20345967	0.1988134	4.638266	8.638131	Walking_Read
14:12:26.348	0.20111908	4.5491223	7.781393	-0.22549967	-0.08848199	-0.20345967	0.1988134	4.638266	8.638131	Walking_Read
14:12:26.370	0.20111908	4.5491223	7.781393	-0.22549967	-0.08848199	-0.20345967	0.1988134	4.638266	8.638131	Walking_Read
14:12:26.392	0.20111908	4.5491223	7.781393	-0.22549967	-0.08848199	-0.20345967	0.1988134	4.638266	8.638131	Walking_Read
14:12:26.414	0.6273	5.7462597	8.846846	0.2051603	-0.03411499	-0.16375342	0.062002614	4.7071123	8.602884	Walking_Read
14:12:26.438	0.6273	5.7462597	8.846846	0.2051603	-0.03411499	-0.16375342	0.062002614	4.7071123	8.602884	Walking_Read
14:12:26.461	0.6273	5.7462597	8.846846	0.2051603	-0.03411499	-0.16375342	0.062002614	4.7071123	8.602884	Walking_Read
14:12:26.484	0.6273	5.7462597	8.846846	0.2051603	-0.03411499	-0.16375342	0.062002614	4.7071123	8.602884	Walking_Read
14:12:26.507	0.6273	5.7462597	8.846846	0.2051603	-0.03411499	-0.16375342	0.062002614	4.7071123	8.602884	Walking_Read
14:12:26.530	0.6273	5.7462597	8.846846	0.2051603	-0.03411499	-0.16375342	0.062002614	4.7071123	8.602884	Walking_Read
14:12:26.554	0.6273	5.7462597	8.846846	0.2051603	-0.03411499	-0.16375342	0.062002614	4.7071123	8.602884	Walking_Read
14:12:26.576	0.6273	5.7462597	8.846846	0.2051603	-0.03411499	-0.16375342	0.062002614	4.7071123	8.602884	Walking_Read
14:12:26.599	-0.92658436	4.338426	9.059936	0.031674586	0.2138963	-0.045856435	-0.27997807	4.8715653	8.506456	Walking_Read
14:12:26.621	-0.92658436	4.338426	9.059936	0.031674586	0.2138963	-0.045856435	-0.27997807	4.8715653	8.506456	Walking_Read
14:12:26.644	-0.92658436	4.338426	9.059936	0.031674586	0.2138963	-0.045856435	-0.27997807	4.8715653	8.506456	Walking_Read
14:12:26.668	-0.92658436	4.338426	9.059936	0.031674586	0.2138963	-0.045856435	-0.27997807	4.8715653	8.506456	Walking_Read
14:12:26.690	-0.92658436	4.338426	9.059936	0.031674586	0.2138963	-0.045856435	-0.27997807	4.8715653	8.506456	Walking_Read
14:12:26.713	-0.92658436	4.338426	9.059936	0.031674586	0.2138963	-0.045856435	-0.27997807	4.8715653	8.506456	Walking_Read
14:12:26.736	-0.92658436	4.338426	9.059936	0.031674586	0.2138963	-0.045856435	-0.27997807	4.8715653	8.506456	Walking_Read
14:12:26.759	-0.92658436	4.338426	9.059936	0.031674586	0.2138963	-0.045856435	-0.27997807	4.8715653	8.506456	Walking_Read
14:12:26.784	-0.6608198	3.7111259	8.066312	-0.044683572	0.3470649	0.23330899	-0.49982065	4.733205	8.574223	Walking_Read
14:12:26.807	-0.6608198	3.7111259	8.066312	-0.044683572	0.3470649	0.23330899	-0.49982065	4.733205	8.574223	Walking_Read
14:12:26.829	-0.6608198	3.7111259	8.066312	-0.044683572	0.3470649	0.23330899	-0.49982065	4.733205	8.574223	Walking_Read
14:12:26.852	-0.6608198	3.7111259	8.066312	-0.044683572	0.3470649	0.23330899	-0.49982065	4.733205	8.574223	Walking_Read
14:12:26.875	-0.6608198	3.7111259	8.066312	-0.044683572	0.3470649	0.23330899	-0.49982065	4.733205	8.574223	Walking_Read
14:12:26.899	-0.6608198	3.7111259	8.066312	-0.044683572	0.3470649	0.23330899	-0.49982065	4.733205	8.574223	Walking_Read
14:12:26.922	-0.6608198	3.7111259	8.066312	-0.044683572	0.3470649	0.23330899	-0.49982065	4.733205	8.574223	Walking_Read
14:12:26.945	-1.4796618	5.147691	8.751075	-0.0025338691	-0.049386624	0.138014	-0.552992	4.6611185	8.610374	Walking_Read
14:12:26.968	-1.4796618	5.147691	8.751075	-0.0025338691	-0.049386624	0.138014	-0.552992	4.6611185	8.610374	Walking_Read
14:12:26.991	-1.4796618	5.147691	8.751075	-0.0025338691	-0.049386624	0.138014	-0.552992	4.6611185	8.610374	Walking_Read
14:12:27.015	-1.4796618	5.147691	8.751075	-0.0025338691	-0.049386624	0.138014	-0.552992	4.6611185	8.610374	Walking_Read
14:12:27.038	-1.4796618	5.147691	8.751075	-0.0025338691	-0.049386624	0.138014	-0.552992	4.6611185	8.610374	Walking_Read
14:12:27.060	-1.4796618	5.147691	8.751075	-0.0025338691	-0.049386624	0.138014	-0.552992	4.6611185	8.610374	Walking_Read
14:12:27.082	-1.4796618	5.147691	8.751075	-0.0025338691	-0.049386624	0.138014	-0.552992	4.6611185	8.610374	Walking_Read
14:12:27.104	-1.4796618	5.147691	8.751075	-0.0025338691	-0.049386624	0.138014	-0.552992	4.6611185	8.610374	Walking_Read
14:12:27.127	0.81644773	5.499649	8.679246	0.035339776	-0.5313593	0.12213151	-0.22227307	4.891135	8.496927	Walking_Read
14:12:27.148	0.81644773	5.499649	8.679246	0.035339776	-0.5313593	0.12213151	-0.22227307	4.891135	8.496927	Walking_Read
14:12:27.170	0.81644773	5.499649	8.679246	0.035339776	-0.5313593	0.12213151	-0.22227307	4.891135	8.496927	Walking_Read
14:12:27.195	0.81644773	5.499649	8.679246	0.035339776	-0.5313593	0.12213151	-0.22227307	4.891135	8.496927	Walking_Read
14:12:27.218	0.81644773	5.499649	8.679246	0.035339776	-0.5313593	0.12213151	-0.22227307	4.891135	8.496927	Walking_Read
14:12:27.240	0.81644773	5.499649	8.679246	0.035339776	-0.5313593	0.12213151	-0.22227307	4.891135	8.496927	Walking_Read
14:12:27.262	0.81644773	5.499649	8.679246	0.035339776	-0.5313593	0.12213151	-0.22227307	4.891135	8.496927	Walking_Read
14:12:27.285	0.81644773	5.499649	8.679246	0.035339776	-0.5313593	0.12213151	-0.22227307	4.891135	8.496927	Walking_Read
14:12:27.308	1.8890828	3.5052183	7.4102807	-0.09355279	-0.3890277	-0.51316833	0.28610525	4.932659	8.470972	Walking_Read
14:12:27.331	1.8890828	3.5052183	7.4102807	-0.09355279	-0.3890277	-0.51316833	0.28610525	4.932659	8.470972	Walking_Read
14:12:27.354	1.8890828	3.5052183	7.4102807	-0.09355279	-0.3890277	-0.51316833	0.28610525	4.932659	8.470972	Walking_Read
14:12:27.377	1.8890828	3.5052183	7.4102807	-0.09355279	-0.3890277	-0.51316833	0.28610525	4.932659	8.470972	Walking_Read
14:12:27.400	1.8890828	3.5052183	7.4102807	-0.09355279	-0.3890277	-0.51316833	0.28610525	4.932659	8.470972	Walking_Read
14:12:27.422	1.8890828	3.5052183	7.4102807	-0.09355279	-0.3890277	-0.51316833	0.28610525	4.932659	8.470972	Walking_Read
14:12:27.445	1.8890828	3.5052183	7.4102807	-0.09355279	-0.3890277	-0.51316833	0.28610525	4.932659	8.470972	Walking_Read
14:12:27.468	1.8890828	3.5052183	7.4102807	-0.09355279	-0.3890277	-0.51316833	0.28610525	4.932659	8.470972	Walking_Read
14:12:27.491	0.48843205	5.1620564	7.3671837	-0.17724134	-0.15934236	-0.26027015	0.40177336	4.6395416	8.630388	Walking_Read
14:12:27.514	0.48843205	5.1620564	7.3671837	-0.17724134	-0.15934236	-0.26027015	0.40177336	4.6395416	8.630388	Walking_Read
14:12:27.537	0.48843205	5.1620564	7.3671837	-0.17724134	-0.15934236	-0.26027015	0.40177336	4.6395416	8.630388	Walking_Read
14:12:27.559	0.48843205	5.1620564	7.3671837	-0.17724134	-0.15934236	-0.26027015	0.40177336	4.6395416	8.630388	Walking_Read
14:12:27.583	0.48843205	5.1620564	7.3671837	-0.17724134	-0.15934236	-0.26027015	0.40177336	4.6395416	8.630388	Walking_Read
14:12:27.606	0.48843205	5.1620564	7.3671837	-0.17724134	-0.15934236	-0.26027015	0.40177336	4.6395416	8.630388	Walking_Read
14:12:27.629	0.48843205	5.1620564	7.3671837	-0.17724134	-0.15934236	-0.26027015	0.40177336	4.6395416	8.630388	Walking_Read
14:12:27.651	0.48843205	5.1620564	7.3671837	-0.17724134	-0.15934236	-0.26027015	0.40177336	4.6395416	8.630388	Walking_Read
14:12:27.674	0.7039168	5.8013277	9.124581	0.29495752	0.06423432	-0.14054054	0.1798704	4.710468	8.59939	Walking_Read
14:12:27.698	0.7039168	5.8013277	9.124581	0.29495752	0.06423432	-0.14054054	0.1798704	4.710468	8.59939	Walking_Read
14:12:27.721	0.7039168	5.8013277	9.124581	0.29495752	0.06423432	-0.14054054	0.1798704	4.710468	8.59939	Walking_Read
14:12:27.744	0.7039168	5.8013277	9.124581	0.29495752	0.06423432	-0.14054054	0.1798704	4.710468	8.59939	Walking_Read
14:12:27.767	0.7039168	5.8013277	9.124581	0.29495752	0.06423432	-0.14054054	0.1798704	4.710468	8.59939	Walking_Read
14:12:27.790	0.7039168	5.8013277	9.124581	0.29495752	0.06423432	-0.14054054	0.1798704	4.710468	8.59939	Walking_Read
14:12:27.813	0.7039168	5.8013277	9.124581	0.29495752	0.06423432	-0.14054054	0.1798704	4.710468	8.59939	Walking_Read
14:12:27.835	0.7039168	5.8013277	9.124581	0.29495752	0.06423432	-0.14054054	0.1798704	4.710468	8.59939	Walking_Read
14:12:27.858	-1.5586729	3.938582	9.814133	0.067104764	0.15830755	-0.17780332	-0.29793793	4.999634	8.431206	Walking_Read
14:12:27.880	-1.5586729	3.938582	9.814133	0.067104764	0.15830755	-0.17780332	-0.29793793	4.999634	8.431206	Walking_Read
14:12:27.901	-1.5586729	3.938582	9.814133	0.067104764	0.15830755	-0.17780332	-0.29793793	4.999634	8.431206	Walking_Read
14:12:27.925	-1.5586729	3.938582	9.814133	0.067104764	0.15830755	-0.17780332	-0.29793793	4.999634	8.431206	Walking_Read
14:12:27.948	-1.5586729	3.938582	9.814133	0.067104764	0.15830755	-0.17780332	-0.29793793	4.999634	8.431206	Walking_Read
14:12:27.971	-1.5586729	3.938582	9.814133	0.067104764	0.15830755	-0.17780332	-0.29793793	4.999634	8.431206	Walking_Read
14:12:27.994	-1.5586729	3.938582	9.814133	0.067104764	0.15830755	-0.17780332	-0.29793793	4.999634	8.431206	Walking_Read
14:12:28.016	-1.5586729	3.938582	9.814133	0.067104764	0.15830755	-0.17780332	-0.29793793	4.999634	8.431206	Walking_Read
14:12:28.040	-1.4174107	3.5914123	7.2714124	-0.092941925	0.21939409	0.4721573	-0.63856554	4.869552	8.48823	Walking_Read
14:12:28.063	-1.4174107	3.5914123	7.2714124	-0.092941925	0.21939409	0.4721573	-0.63856554	4.869552	8.48823	Walking_Read
14:12:28.086	-1.4174107	3.5914123	7.2714124	-0.092941925	0.21939409	0.4721573	-0.63856554	4.869552	8.48823	Walking_Read
14:12:28.108	-1.4174107	3.5914123	7.2714124	-0.092941925	0.21939409	0.4721573	-0.63856554	4.869552	8.48823	Walking_Read
14:12:28.131	-1.4174107	3.5914123	7.2714124	-0.092941925	0.21939409	0.4721573	-0.63856554	4.869552	8.48823	Walking_Read
14:12:28.154	-1.4174107	3.5914123	7.2714124	-0.092941925	0.21939409	0.4721573	-0.63856554	4.869552	8.48823	Walking_Read
14:12:28.178	-1.4174107	3.5914123	7.2714124	-0.092941925	0.21939409	0.4721573	-0.63856554	4.869552	8.48823	Walking_Read
14:12:28.201	-1.4174107	3.5914123	7.2714124	-0.092941925	0.21939409	0.4721573	-0.63856554	4.869552	8.48823	Walking_Read
14:12:28.223	-0.7709565	5.5954204	8.758257	-0.015362039	-0.20393553	0.1331271	-0.41391993	4.7604885	8.56369	Walking_Read
14:12:28.246	-0.7709565	5.5954204	8.758257	-0.015362039	-0.20393553	0.1331271	-0.41391993	4.7604885	8.56369	Walking_Read
14:12:28.271	-0.7709565	5.5954204	8.758257	-0.015362039	-0.20393553	0.1331271	-0.41391993	4.7604885	8.56369	Walking_Read
14:12:28.294	-0.7709565	5.5954204	8.758257	-0.015362039	-0.20393553	0.1331271	-0.41391993	4.7604885	8.56369	Walking_Read
14:12:28.317	-0.7709565	5.5954204	8.758257	-0.015362039	-0.20393553	0.1331271	-0.41391993	4.7604885	8.56369	Walking_Read
14:12:28.340	-0.7709565	5.5954204	8.758257	-0.015362039	-0.20393553	0.1331271	-0.41391993	4.7604885	8.56369	Walking_Read
14:12:28.363	-0.7709565	5.5954204	8.758257	-0.015362039	-0.20393553	0.1331271	-0.41391993	4.7604885	8.56369	Walking_Read
14:12:28.387	1.0582695	5.1716337	10.168485	-0.098439716	-0.37925383	0.10380555	0.03241722	4.8027525	8.550022	Walking_Read
14:12:28.410	1.0582695	5.1716337	10.168485	-0.098439716	-0.37925383	0.10380555	0.03241722	4.8027525	8.550022	Walking_Read
14:12:28.433	1.0582695	5.1716337	10.168485	-0.098439716	-0.37925383	0.10380555	0.03241722	4.8027525	8.550022	Walking_Read
14:12:28.456	1.0582695	5.1716337	10.168485	-0.098439716	-0.37925383	0.10380555	0.03241722	4.8027525	8.550022	Walking_Read
14:12:28.479	1.0582695	5.1716337	10.168485	-0.098439716	-0.37925383	0.10380555	0.03241722	4.8027525	8.550022	Walking_Read
14:12:28.502	1.0582695	5.1716337	10.168485	-0.098439716	-0.37925383	0.10380555	0.03241722	4.8027525	8.550022	Walking_Read
14:12:28.524	1.0582695	5.1716337	10.168485	-0.098439716	-0.37925383	0.10380555	0.03241722	4.8027525	8.550022	Walking_Read
14:12:28.547	1.0582695	5.1716337	10.168485	-0.098439716	-0.37925383	0.10380555	0.03241722	4.8027525	8.550022	Walking_Read
14:12:28.570	1.0439038	3.4286015	7.7861814	-0.21083891	-0.04205624	-0.44108623	0.37436077	4.8335094	8.524519	Walking_Read
14:12:28.593	1.0439038	3.4286015	7.7861814	-0.21083891	-0.04205624	-0.44108623	0.37436077	4.8335094	8.524519	Walking_Read
14:12:28.616	1.0439038	3.4286015	7.7861814	-0.21083891	-0.04205624	-0.44108623	0.37436077	4.8335094	8.524519	Walking_Read
14:12:28.639	1.0439038	3.4286015	7.7861814	-0.21083891	-0.04205624	-0.44108623	0.37436077	4.8335094	8.524519	Walking_Read
14:12:28.661	1.0439038	3.4286015	7.7861814	-0.21083891	-0.04205624	-0.44108623	0.37436077	4.8335094	8.524519	Walking_Read
14:12:28.683	1.0439038	3.4286015	7.7861814	-0.21083891	-0.04205624	-0.44108623	0.37436077	4.8335094	8.524519	Walking_Read
14:12:28.706	1.0439038	3.4286015	7.7861814	-0.21083891	-0.04205624	-0.44108623	0.37436077	4.8335094	8.524519	Walking_Read
14:12:28.730	1.0439038	3.4286015	7.7861814	-0.21083891	-0.04205624	-0.44108623	0.37436077	4.8335094	8.524519	Walking_Read
14:12:28.753	0.47167215	4.783761	7.352818	-0.16258056	0.007423845	-0.23583552	0.45370075	4.641143	8.626953	Walking_Read
14:12:28.776	0.47167215	4.783761	7.352818	-0.16258056	0.007423845	-0.23583552	0.45370075	4.641143	8.626953	Walking_Read
14:12:28.798	0.47167215	4.783761	7.352818	-0.16258056	0.007423845	-0.23583552	0.45370075	4.641143	8.626953	Walking_Read
14:12:28.819	0.47167215	4.783761	7.352818	-0.16258056	0.007423845	-0.23583552	0.45370075	4.641143	8.626953	Walking_Read
14:12:28.842	0.47167215	4.783761	7.352818	-0.16258056	0.007423845	-0.23583552	0.45370075	4.641143	8.626953	Walking_Read
14:12:28.865	0.47167215	4.783761	7.352818	-0.16258056	0.007423845	-0.23583552	0.45370075	4.641143	8.626953	Walking_Read
14:12:28.888	0.47167215	4.783761	7.352818	-0.16258056	0.007423845	-0.23583552	0.45370075	4.641143	8.626953	Walking_Read
14:12:28.912	0.47167215	4.783761	7.352818	-0.16258056	0.007423845	-0.23583552	0.45370075	4.641143	8.626953	Walking_Read
14:12:28.943	0.69912827	5.504438	9.821315	0.27174464	0.13204037	-0.2853156	0.30177036	4.811555	8.539802	Walking_Read
14:12:28.966	0.69912827	5.504438	9.821315	0.27174464	0.13204037	-0.2853156	0.30177036	4.811555	8.539802	Walking_Read
14:12:28.988	0.69912827	5.504438	9.821315	0.27174464	0.13204037	-0.2853156	0.30177036	4.811555	8.539802	Walking_Read
14:12:29.010	0.69912827	5.504438	9.821315	0.27174464	0.13204037	-0.2853156	0.30177036	4.811555	8.539802	Walking_Read
14:12:29.032	0.69912827	5.504438	9.821315	0.27174464	0.13204037	-0.2853156	0.30177036	4.811555	8.539802	Walking_Read
14:12:29.055	0.69912827	5.504438	9.821315	0.27174464	0.13204037	-0.2853156	0.30177036	4.811555	8.539802	Walking_Read
14:12:29.078	0.69912827	5.504438	9.821315	0.27174464	0.13204037	-0.2853156	0.30177036	4.811555	8.539802	Walking_Read
14:12:29.101	0.69912827	5.504438	9.821315	0.27174464	0.13204037	-0.2853156	0.30177036	4.811555	8.539802	Walking_Read
14:12:29.124	-2.0255566	3.849994	8.336864	0.16973013	0.5040573	0.32554963	-0.35407963	4.961917	8.451295	Walking_Read
14:12:29.148	-2.0255566	3.849994	8.336864	0.16973013	0.5040573	0.32554963	-0.35407963	4.961917	8.451295	Walking_Read
14:12:29.170	-2.0255566	3.849994	8.336864	0.16973013	0.5040573	0.32554963	-0.35407963	4.961917	8.451295	Walking_Read
14:12:29.194	-2.0255566	3.849994	8.336864	0.16973013	0.5040573	0.32554963	-0.35407963	4.961917	8.451295	Walking_Read
14:12:29.217	-2.0255566	3.849994	8.336864	0.16973013	0.5040573	0.32554963	-0.35407963	4.961917	8.451295	Walking_Read
14:12:29.240	-2.0255566	3.849994	8.336864	0.16973013	0.5040573	0.32554963	-0.35407963	4.961917	8.451295	Walking_Read
14:12:29.263	-2.0255566	3.849994	8.336864	0.16973013	0.5040573	0.32554963	-0.35407963	4.961917	8.451295	Walking_Read
14:12:29.285	-0.5243462	4.336032	6.1820173	0.026176797	0.18335304	0.44650096	-0.5682563	4.8459706	8.506704	Walking_Read
14:12:29.309	-0.5243462	4.336032	6.1820173	0.026176797	0.18335304	0.44650096	-0.5682563	4.8459706	8.506704	Walking_Read
14:12:29.332	-0.5243462	4.336032	6.1820173	0.026176797	0.18335304	0.44650096	-0.5682563	4.8459706	8.506704	Walking_Read
14:12:29.355	-0.5243462	4.336032	6.1820173	0.026176797	0.18335304	0.44650096	-0.5682563	4.8459706	8.506704	Walking_Read
14:12:29.378	-0.5243462	4.336032	6.1820173	0.026176797	0.18335304	0.44650096	-0.5682563	4.8459706	8.506704	Walking_Read
14:12:29.401	-0.5243462	4.336032	6.1820173	0.026176797	0.18335304	0.44650096	-0.5682563	4.8459706	8.506704	Walking_Read
14:12:29.424	-0.5243462	4.336032	6.1820173	0.026176797	0.18335304	0.44650096	-0.5682563	4.8459706	8.506704	Walking_Read
14:12:29.448	-0.5243462	4.336032	6.1820173	0.026176797	0.18335304	0.44650096	-0.5682563	4.8459706	8.506704	Walking_Read
14:12:29.471	-0.55307746	5.3631754	9.167678	0.03472891	-0.3224434	0.109914206	-0.36231795	4.8655596	8.506785	Walking_Read
14:12:29.494	-0.55307746	5.3631754	9.167678	0.03472891	-0.3224434	0.109914206	-0.36231795	4.8655596	8.506785	Walking_Read
14:12:29.517	-0.55307746	5.3631754	9.167678	0.03472891	-0.3224434	0.109914206	-0.36231795	4.8655596	8.506785	Walking_Read
14:12:29.541	-0.55307746	5.3631754	9.167678	0.03472891	-0.3224434	0.109914206	-0.36231795	4.8655596	8.506785	Walking_Read
14:12:29.564	-0.55307746	5.3631754	9.167678	0.03472891	-0.3224434	0.109914206	-0.36231795	4.8655596	8.506785	Walking_Read
14:12:29.587	-0.55307746	5.3631754	9.167678	0.03472891	-0.3224434	0.109914206	-0.36231795	4.8655596	8.506785	Walking_Read
14:12:29.609	-0.55307746	5.3631754	9.167678	0.03472891	-0.3224434	0.109914206	-0.36231795	4.8655596	8.506785	Walking_Read
14:12:29.632	-0.55307746	5.3631754	9.167678	0.03472891	-0.3224434	0.109914206	-0.36231795	4.8655596	8.506785	Walking_Read
14:12:29.656	1.1468576	3.8954852	11.013664	-0.11248962	-0.13735121	-0.005539326	0.11463781	4.8575172	8.518318	Walking_Read
14:12:29.679	1.1468576	3.8954852	11.013664	-0.11248962	-0.13735121	-0.005539326	0.11463781	4.8575172	8.518318	Walking_Read
14:12:29.702	1.1468576	3.8954852	11.013664	-0.11248962	-0.13735121	-0.005539326	0.11463781	4.8575172	8.518318	Walking_Read
14:12:29.724	1.1468576	3.8954852	11.013664	-0.11248962	-0.13735121	-0.005539326	0.11463781	4.8575172	8.518318	Walking_Read
14:12:29.747	1.1468576	3.8954852	11.013664	-0.11248962	-0.13735121	-0.005539326	0.11463781	4.8575172	8.518318	Walking_Read
14:12:29.771	1.1468576	3.8954852	11.013664	-0.11248962	-0.13735121	-0.005539326	0.11463781	4.8575172	8.518318	Walking_Read
14:12:29.794	1.1468576	3.8954852	11.013664	-0.11248962	-0.13735121	-0.005539326	0.11463781	4.8575172	8.518318	Walking_Read
14:12:29.817	1.1468576	3.8954852	11.013664	-0.11248962	-0.13735121	-0.005539326	0.11463781	4.8575172	8.518318	Walking_Read
14:12:29.840	0.42618093	4.233078	7.2714124	-0.07339423	0.08317114	-0.20773572	0.3147799	4.766223	8.564717	Walking_Read
14:12:29.863	0.42618093	4.233078	7.2714124	-0.07339423	0.08317114	-0.20773572	0.3147799	4.766223	8.564717	Walking_Read
14:12:29.887	0.42618093	4.233078	7.2714124	-0.07339423	0.08317114	-0.20773572	0.3147799	4.766223	8.564717	Walking_Read
14:12:29.909	0.42618093	4.233078	7.2714124	-0.07339423	0.08317114	-0.20773572	0.3147799	4.766223	8.564717	Walking_Read
14:12:29.932	0.42618093	4.233078	7.2714124	-0.07339423	0.08317114	-0.20773572	0.3147799	4.766223	8.564717	Walking_Read
14:12:29.955	0.42618093	4.233078	7.2714124	-0.07339423	0.08317114	-0.20773572	0.3147799	4.766223	8.564717	Walking_Read
14:12:29.977	0.42618093	4.233078	7.2714124	-0.07339423	0.08317114	-0.20773572	0.3147799	4.766223	8.564717	Walking_Read
14:12:29.999	0.42618093	4.233078	7.2714124	-0.07339423	0.08317114	-0.20773572	0.3147799	4.766223	8.564717	Walking_Read
14:12:30.021	0.43096948	4.850801	8.980925	-0.1601371	0.017808553	-0.06357153	0.19957963	4.600618	8.658223	Walking_Read
14:12:30.042	0.43096948	4.850801	8.980925	-0.1601371	0.017808553	-0.06357153	0.19957963	4.600618	8.658223	Walking_Read
14:12:30.064	0.43096948	4.850801	8.980925	-0.1601371	0.017808553	-0.06357153	0.19957963	4.600618	8.658223	Walking_Read
14:12:30.087	0.43096948	4.850801	8.980925	-0.1601371	0.017808553	-0.06357153	0.19957963	4.600618	8.658223	Walking_Read
14:12:30.109	0.43096948	4.850801	8.980925	-0.1601371	0.017808553	-0.06357153	0.19957963	4.600618	8.658223	Walking_Read
14:12:30.133	0.43096948	4.850801	8.980925	-0.1601371	0.017808553	-0.06357153	0.19957963	4.600618	8.658223	Walking_Read
14:12:30.156	0.43096948	4.850801	8.980925	-0.1601371	0.017808553	-0.06357153	0.19957963	4.600618	8.658223	Walking_Read
14:12:30.179	0.43096948	4.850801	8.980925	-0.1601371	0.017808553	-0.06357153	0.19957963	4.600618	8.658223	Walking_Read
14:12:30.203	-0.4932206	5.516409	8.789383	0.17706051	0.4478577	-0.15336871	-0.05755893	4.934789	8.474368	Walking_Read
14:12:30.226	-0.4932206	5.516409	8.789383	0.17706051	0.4478577	-0.15336871	-0.05755893	4.934789	8.474368	Walking_Read
14:12:30.249	-0.4932206	5.516409	8.789383	0.17706051	0.4478577	-0.15336871	-0.05755893	4.934789	8.474368	Walking_Read
14:12:30.272	-0.4932206	5.516409	8.789383	0.17706051	0.4478577	-0.15336871	-0.05755893	4.934789	8.474368	Walking_Read
14:12:30.295	-0.4932206	5.516409	8.789383	0.17706051	0.4478577	-0.15336871	-0.05755893	4.934789	8.474368	Walking_Read
14:12:30.318	-0.4932206	5.516409	8.789383	0.17706051	0.4478577	-0.15336871	-0.05755893	4.934789	8.474368	Walking_Read
14:12:30.342	-0.4932206	5.516409	8.789383	0.17706051	0.4478577	-0.15336871	-0.05755893	4.934789	8.474368	Walking_Read
14:12:30.364	-0.90503585	4.80531	6.5411587	0.14712812	-0.14529246	0.39824262	-0.50171643	5.070717	8.378928	Walking_Read
14:12:30.387	-0.90503585	4.80531	6.5411587	0.14712812	-0.14529246	0.39824262	-0.50171643	5.070717	8.378928	Walking_Read
14:12:30.410	-0.90503585	4.80531	6.5411587	0.14712812	-0.14529246	0.39824262	-0.50171643	5.070717	8.378928	Walking_Read
14:12:30.433	-0.90503585	4.80531	6.5411587	0.14712812	-0.14529246	0.39824262	-0.50171643	5.070717	8.378928	Walking_Read
14:12:30.455	-0.90503585	4.80531	6.5411587	0.14712812	-0.14529246	0.39824262	-0.50171643	5.070717	8.378928	Walking_Read
14:12:30.477	-0.90503585	4.80531	6.5411587	0.14712812	-0.14529246	0.39824262	-0.50171643	5.070717	8.378928	Walking_Read
14:12:30.498	-0.90503585	4.80531	6.5411587	0.14712812	-0.14529246	0.39824262	-0.50171643	5.070717	8.378928	Walking_Read
14:12:30.520	-0.90503585	4.80531	6.5411587	0.14712812	-0.14529246	0.39824262	-0.50171643	5.070717	8.378928	Walking_Read
14:12:30.541	-0.76137936	4.7789726	6.6967864	-0.22122364	0.009867307	0.35914722	-0.5689168	4.823743	8.519284	Walking_Read
14:12:30.562	-0.76137936	4.7789726	6.6967864	-0.22122364	0.009867307	0.35914722	-0.5689168	4.823743	8.519284	Walking_Read
14:12:30.583	-0.76137936	4.7789726	6.6967864	-0.22122364	0.009867307	0.35914722	-0.5689168	4.823743	8.519284	Walking_Read
14:12:30.604	-0.76137936	4.7789726	6.6967864	-0.22122364	0.009867307	0.35914722	-0.5689168	4.823743	8.519284	Walking_Read
14:12:30.625	-0.76137936	4.7789726	6.6967864	-0.22122364	0.009867307	0.35914722	-0.5689168	4.823743	8.519284	Walking_Read
14:12:30.646	-0.76137936	4.7789726	6.6967864	-0.22122364	0.009867307	0.35914722	-0.5689168	4.823743	8.519284	Walking_Read
14:12:30.668	-0.76137936	4.7789726	6.6967864	-0.22122364	0.009867307	0.35914722	-0.5689168	4.823743	8.519284	Walking_Read
14:12:30.689	-0.76137936	4.7789726	6.6967864	-0.22122364	0.009867307	0.35914722	-0.5689168	4.823743	8.519284	Walking_Read
14:12:30.710	-0.76137936	4.7789726	6.6967864	-0.22122364	0.009867307	0.35914722	-0.5689168	4.823743	8.519284	Walking_Read
14:12:30.731	0.25858167	5.078257	9.378374	-0.06728558	-0.48798785	0.048216816	-0.16875792	4.751494	8.577014	Walking_Read
14:12:30.752	0.25858167	5.078257	9.378374	-0.06728558	-0.48798785	0.048216816	-0.16875792	4.751494	8.577014	Walking_Read
14:12:30.773	0.25858167	5.078257	9.378374	-0.06728558	-0.48798785	0.048216816	-0.16875792	4.751494	8.577014	Walking_Read
14:12:30.794	0.25858167	5.078257	9.378374	-0.06728558	-0.48798785	0.048216816	-0.16875792	4.751494	8.577014	Walking_Read
14:12:30.815	0.25858167	5.078257	9.378374	-0.06728558	-0.48798785	0.048216816	-0.16875792	4.751494	8.577014	Walking_Read
14:12:30.836	0.25858167	5.078257	9.378374	-0.06728558	-0.48798785	0.048216816	-0.16875792	4.751494	8.577014	Walking_Read
14:12:30.857	0.25858167	5.078257	9.378374	-0.06728558	-0.48798785	0.048216816	-0.16875792	4.751494	8.577014	Walking_Read
14:12:30.879	0.25858167	5.078257	9.378374	-0.06728558	-0.48798785	0.048216816	-0.16875792	4.751494	8.577014	Walking_Read
14:12:30.901	0.25858167	5.078257	9.378374	-0.06728558	-0.48798785	0.048216816	-0.16875792	4.751494	8.577014	Walking_Read
14:12:30.923	0.99362403	3.3424077	10.7479	-0.12959383	-0.19660515	-0.2840939	0.33082247	4.687516	8.607445	Walking_Read
14:12:30.946	0.99362403	3.3424077	10.7479	-0.12959383	-0.19660515	-0.2840939	0.33082247	4.687516	8.607445	Walking_Read
14:12:30.968	0.99362403	3.3424077	10.7479	-0.12959383	-0.19660515	-0.2840939	0.33082247	4.687516	8.607445	Walking_Read
14:12:30.990	0.99362403	3.3424077	10.7479	-0.12959383	-0.19660515	-0.2840939	0.33082247	4.687516	8.607445	Walking_Read
14:12:31.013	0.99362403	3.3424077	10.7479	-0.12959383	-0.19660515	-0.2840939	0.33082247	4.687516	8.607445	Walking_Read
14:12:31.034	0.99362403	3.3424077	10.7479	-0.12959383	-0.19660515	-0.2840939	0.33082247	4.687516	8.607445	Walking_Read
14:12:31.055	0.99362403	3.3424077	10.7479	-0.12959383	-0.19660515	-0.2840939	0.33082247	4.687516	8.607445	Walking_Read
14:12:31.075	0.99362403	3.3424077	10.7479	-0.12959383	-0.19660515	-0.2840939	0.33082247	4.687516	8.607445	Walking_Read
14:12:31.097	0.45970076	4.1181526	7.307327	-0.038574915	0.0025369234	-0.23033774	0.27555016	4.6707726	8.618487	Walking_Read
14:12:31.118	0.45970076	4.1181526	7.307327	-0.038574915	0.0025369234	-0.23033774	0.27555016	4.6707726	8.618487	Walking_Read
14:12:31.139	0.45970076	4.1181526	7.307327	-0.038574915	0.0025369234	-0.23033774	0.27555016	4.6707726	8.618487	Walking_Read
14:12:31.160	0.45970076	4.1181526	7.307327	-0.038574915	0.0025369234	-0.23033774	0.27555016	4.6707726	8.618487	Walking_Read
14:12:31.182	0.45970076	4.1181526	7.307327	-0.038574915	0.0025369234	-0.23033774	0.27555016	4.6707726	8.618487	Walking_Read
14:12:31.203	0.45970076	4.1181526	7.307327	-0.038574915	0.0025369234	-0.23033774	0.27555016	4.6707726	8.618487	Walking_Read
14:12:31.224	0.45970076	4.1181526	7.307327	-0.038574915	0.0025369234	-0.23033774	0.27555016	4.6707726	8.618487	Walking_Read
14:12:31.245	0.45970076	4.1181526	7.307327	-0.038574915	0.0025369234	-0.23033774	0.27555016	4.6707726	8.618487	Walking_Read
14:12:31.266	0.52674043	4.8915033	8.090255	-0.15280671	0.080727674	-0.07334537	0.18065934	4.5131764	8.704537	Walking_Read
14:12:31.287	0.52674043	4.8915033	8.090255	-0.15280671	0.080727674	-0.07334537	0.18065934	4.5131764	8.704537	Walking_Read
14:12:31.309	0.52674043	4.8915033	8.090255	-0.15280671	0.080727674	-0.07334537	0.18065934	4.5131764	8.704537	Walking_Read
14:12:31.330	0.52674043	4.8915033	8.090255	-0.15280671	0.080727674	-0.07334537	0.18065934	4.5131764	8.704537	Walking_Read
14:12:31.351	0.52674043	4.8915033	8.090255	-0.15280671	0.080727674	-0.07334537	0.18065934	4.5131764	8.704537	Walking_Read
14:12:31.372	0.52674043	4.8915033	8.090255	-0.15280671	0.080727674	-0.07334537	0.18065934	4.5131764	8.704537	Walking_Read
14:12:31.394	0.52674043	4.8915033	8.090255	-0.15280671	0.080727674	-0.07334537	0.18065934	4.5131764	8.704537	Walking_Read
14:12:31.415	0.52674043	4.8915033	8.090255	-0.15280671	0.080727674	-0.07334537	0.18065934	4.5131764	8.704537	Walking_Read
14:12:31.437	0.52674043	4.8915033	8.090255	-0.15280671	0.080727674	-0.07334537	0.18065934	4.5131764	8.704537	Walking_Read
14:12:31.458	-0.9313729	5.355993	9.289786	0.053665735	0.32873896	-0.26271358	-0.10550092	4.7461505	8.580985	Walking_Read
14:12:31.480	-0.9313729	5.355993	9.289786	0.053665735	0.32873896	-0.26271358	-0.10550092	4.7461505	8.580985	Walking_Read
14:12:31.501	-0.9313729	5.355993	9.289786	0.053665735	0.32873896	-0.26271358	-0.10550092	4.7461505	8.580985	Walking_Read
14:12:31.522	-0.9313729	5.355993	9.289786	0.053665735	0.32873896	-0.26271358	-0.10550092	4.7461505	8.580985	Walking_Read
14:12:31.544	-0.9313729	5.355993	9.289786	0.053665735	0.32873896	-0.26271358	-0.10550092	4.7461505	8.580985	Walking_Read
14:12:31.565	-0.9313729	5.355993	9.289786	0.053665735	0.32873896	-0.26271358	-0.10550092	4.7461505	8.580985	Walking_Read
14:12:31.586	-0.9313729	5.355993	9.289786	0.053665735	0.32873896	-0.26271358	-0.10550092	4.7461505	8.580985	Walking_Read
14:12:31.607	-0.9313729	5.355993	9.289786	0.053665735	0.32873896	-0.26271358	-0.10550092	4.7461505	8.580985	Walking_Read
14:12:31.628	-1.3168511	4.5443335	6.4429936	0.10314582	0.014143363	0.5014788	-0.6541928	4.8211083	8.514651	Walking_Read
14:12:31.649	-1.3168511	4.5443335	6.4429936	0.10314582	0.014143363	0.5014788	-0.6541928	4.8211083	8.514651	Walking_Read
14:12:31.671	-1.3168511	4.5443335	6.4429936	0.10314582	0.014143363	0.5014788	-0.6541928	4.8211083	8.514651	Walking_Read
14:12:31.692	-1.3168511	4.5443335	6.4429936	0.10314582	0.014143363	0.5014788	-0.6541928	4.8211083	8.514651	Walking_Read
14:12:31.715	-1.3168511	4.5443335	6.4429936	0.10314582	0.014143363	0.5014788	-0.6541928	4.8211083	8.514651	Walking_Read
14:12:31.749	-1.3168511	4.5443335	6.4429936	0.10314582	0.014143363	0.5014788	-0.6541928	4.8211083	8.514651	Walking_Read
14:12:31.782	-1.3168511	4.5443335	6.4429936	0.10314582	0.014143363	0.5014788	-0.6541928	4.8211083	8.514651	Walking_Read
14:12:31.815	-0.9624985	4.4389853	6.612987	-0.19923249	-0.0005174029	0.3756406	-0.6829994	4.602899	8.632335	Walking_Read
14:12:31.850	-0.9624985	4.4389853	6.612987	-0.19923249	-0.0005174029	0.3756406	-0.6829994	4.602899	8.632335	Walking_Read
14:12:31.883	-0.9624985	4.4389853	6.612987	-0.19923249	-0.0005174029	0.3756406	-0.6829994	4.602899	8.632335	Walking_Read
14:12:31.919	-0.9624985	4.4389853	6.612987	-0.19923249	-0.0005174029	0.3756406	-0.6829994	4.602899	8.632335	Walking_Read
14:12:31.951	-0.9624985	4.4389853	6.612987	-0.19923249	-0.0005174029	0.3756406	-0.6829994	4.602899	8.632335	Walking_Read
14:12:31.983	-0.24182175	5.0495257	9.541185	0.059774388	-0.09031459	0.117244594	-0.36987662	4.5721126	8.667717	Walking_Read
14:12:32.005	-0.24182175	5.0495257	9.541185	0.059774388	-0.09031459	0.117244594	-0.36987662	4.5721126	8.667717	Walking_Read
14:12:32.027	-0.24182175	5.0495257	9.541185	0.059774388	-0.09031459	0.117244594	-0.36987662	4.5721126	8.667717	Walking_Read
14:12:32.049	-0.24182175	5.0495257	9.541185	0.059774388	-0.09031459	0.117244594	-0.36987662	4.5721126	8.667717	Walking_Read
14:12:32.072	-0.24182175	5.0495257	9.541185	0.059774388	-0.09031459	0.117244594	-0.36987662	4.5721126	8.667717	Walking_Read
14:12:32.095	-0.24182175	5.0495257	9.541185	0.059774388	-0.09031459	0.117244594	-0.36987662	4.5721126	8.667717	Walking_Read
14:12:32.117	-0.24182175	5.0495257	9.541185	0.059774388	-0.09031459	0.117244594	-0.36987662	4.5721126	8.667717	Walking_Read
14:12:32.140	-0.24182175	5.0495257	9.541185	0.059774388	-0.09031459	0.117244594	-0.36987662	4.5721126	8.667717	Walking_Read
14:12:32.164	1.063058	3.9864676	9.012051	0.059774388	-0.09031459	0.117244594	-0.36987662	4.5721126	8.667717	Walking_Read
14:12:32.187	1.063058	3.9864676	9.012051	0.0683265	-0.18988563	-0.12282545	0.051175974	4.694561	8.60981	Walking_Read
14:12:32.209	1.063058	3.9864676	9.012051	0.0683265	-0.18988563	-0.12282545	0.051175974	4.694561	8.60981	Walking_Read
14:12:32.232	1.063058	3.9864676	9.012051	0.0683265	-0.18988563	-0.12282545	0.051175974	4.694561	8.60981	Walking_Read
14:12:32.255	1.063058	3.9864676	9.012051	0.0683265	-0.18988563	-0.12282545	0.051175974	4.694561	8.60981	Walking_Read
14:12:32.278	1.063058	3.9864676	9.012051	0.0683265	-0.18988563	-0.12282545	0.051175974	4.694561	8.60981	Walking_Read
14:12:32.300	1.063058	3.9864676	9.012051	0.0683265	-0.18988563	-0.12282545	0.051175974	4.694561	8.60981	Walking_Read
14:12:32.323	1.063058	3.9864676	9.012051	0.0683265	-0.18988563	-0.12282545	0.051175974	4.694561	8.60981	Walking_Read
14:12:32.346	0.4189981	4.146884	7.161276	-0.07095078	-0.122690454	-0.25599408	0.18163975	4.6325383	8.641583	Walking_Read
14:12:32.369	0.4189981	4.146884	7.161276	-0.07095078	-0.122690454	-0.25599408	0.18163975	4.6325383	8.641583	Walking_Read
14:12:32.396	0.4189981	4.146884	7.161276	-0.07095078	-0.122690454	-0.25599408	0.18163975	4.6325383	8.641583	Walking_Read
14:12:32.419	0.4189981	4.146884	7.161276	-0.07095078	-0.122690454	-0.25599408	0.18163975	4.6325383	8.641583	Walking_Read
14:12:32.441	0.4189981	4.146884	7.161276	-0.07095078	-0.122690454	-0.25599408	0.18163975	4.6325383	8.641583	Walking_Read
14:12:32.464	0.4189981	4.146884	7.161276	-0.07095078	-0.122690454	-0.25599408	0.18163975	4.6325383	8.641583	Walking_Read
14:12:32.487	0.4189981	4.146884	7.161276	-0.07095078	-0.122690454	-0.25599408	0.18163975	4.6325383	8.641583	Walking_Read
14:12:32.510	0.4189981	4.146884	7.161276	-0.07095078	-0.122690454	-0.25599408	0.18163975	4.6325383	8.641583	Walking_Read
14:12:32.534	0.39505535	4.9417834	8.413482	-0.0898876	0.07339729	-0.14970352	0.1649173	4.559107	8.680882	Walking_Read
14:12:32.557	0.39505535	4.9417834	8.413482	-0.0898876	0.07339729	-0.14970352	0.1649173	4.559107	8.680882	Walking_Read
14:12:32.580	0.39505535	4.9417834	8.413482	-0.0898876	0.07339729	-0.14970352	0.1649173	4.559107	8.680882	Walking_Read
14:12:32.604	0.39505535	4.9417834	8.413482	-0.0898876	0.07339729	-0.14970352	0.1649173	4.559107	8.680882	Walking_Read
14:12:32.627	0.39505535	4.9417834	8.413482	-0.0898876	0.07339729	-0.14970352	0.1649173	4.559107	8.680882	Walking_Read
14:12:32.650	0.39505535	4.9417834	8.413482	-0.0898876	0.07339729	-0.14970352	0.1649173	4.559107	8.680882	Walking_Read
14:12:32.673	0.39505535	4.9417834	8.413482	-0.0898876	0.07339729	-0.14970352	0.1649173	4.559107	8.680882	Walking_Read
14:12:32.695	0.39505535	4.9417834	8.413482	-0.0898876	0.07339729	-0.14970352	0.1649173	4.559107	8.680882	Walking_Read
14:12:32.719	-0.22985038	5.360781	9.447808	0.043281026	0.17724438	-0.283483	-0.16379885	4.921927	8.480456	Walking_Read
14:12:32.742	-0.22985038	5.360781	9.447808	0.043281026	0.17724438	-0.283483	-0.16379885	4.921927	8.480456	Walking_Read
14:12:32.765	-0.22985038	5.360781	9.447808	0.043281026	0.17724438	-0.283483	-0.16379885	4.921927	8.480456	Walking_Read
14:12:32.788	-0.22985038	5.360781	9.447808	0.043281026	0.17724438	-0.283483	-0.16379885	4.921927	8.480456	Walking_Read
14:12:32.811	-0.22985038	5.360781	9.447808	0.043281026	0.17724438	-0.283483	-0.16379885	4.921927	8.480456	Walking_Read
14:12:32.834	-0.22985038	5.360781	9.447808	0.043281026	0.17724438	-0.283483	-0.16379885	4.921927	8.480456	Walking_Read
14:12:32.858	-0.22985038	5.360781	9.447808	0.043281026	0.17724438	-0.283483	-0.16379885	4.921927	8.480456	Walking_Read
14:12:32.881	-0.22985038	5.360781	9.447808	0.043281026	0.17724438	-0.283483	-0.16379885	4.921927	8.480456	Walking_Read
14:12:32.904	-1.2809371	4.312089	7.326481	-0.074005105	-0.39941242	0.22536774	-0.5695044	4.952668	8.444944	Walking_Read
14:12:32.927	-1.2809371	4.312089	7.326481	-0.074005105	-0.39941242	0.22536774	-0.5695044	4.952668	8.444944	Walking_Read
14:12:32.950	-1.2809371	4.312089	7.326481	-0.074005105	-0.39941242	0.22536774	-0.5695044	4.952668	8.444944	Walking_Read
14:12:32.973	-1.2809371	4.312089	7.326481	-0.074005105	-0.39941242	0.22536774	-0.5695044	4.952668	8.444944	Walking_Read
14:12:32.995	-1.2809371	4.312089	7.326481	-0.074005105	-0.39941242	0.22536774	-0.5695044	4.952668	8.444944	Walking_Read
14:12:33.017	-1.2809371	4.312089	7.326481	-0.074005105	-0.39941242	0.22536774	-0.5695044	4.952668	8.444944	Walking_Read
14:12:33.040	-1.2809371	4.312089	7.326481	-0.074005105	-0.39941242	0.22536774	-0.5695044	4.952668	8.444944	Walking_Read
14:12:33.063	-0.7709565	4.8771377	6.811712	-0.074005105	-0.39941242	0.22536774	-0.5695044	4.952668	8.444944	Walking_Read
14:12:33.087	-0.7709565	4.8771377	6.811712	-0.16624576	-0.0585496	0.23086552	-0.6289254	4.7193017	8.573388	Walking_Read
14:12:33.110	-0.7709565	4.8771377	6.811712	-0.16624576	-0.0585496	0.23086552	-0.6289254	4.7193017	8.573388	Walking_Read
14:12:33.133	-0.7709565	4.8771377	6.811712	-0.16624576	-0.0585496	0.23086552	-0.6289254	4.7193017	8.573388	Walking_Read
14:12:33.156	-0.7709565	4.8771377	6.811712	-0.16624576	-0.0585496	0.23086552	-0.6289254	4.7193017	8.573388	Walking_Read
14:12:33.179	-0.7709565	4.8771377	6.811712	-0.16624576	-0.0585496	0.23086552	-0.6289254	4.7193017	8.573388	Walking_Read
14:12:33.202	-0.7709565	4.8771377	6.811712	-0.16624576	-0.0585496	0.23086552	-0.6289254	4.7193017	8.573388	Walking_Read
14:12:33.225	-0.7709565	4.8771377	6.811712	-0.16624576	-0.0585496	0.23086552	-0.6289254	4.7193017	8.573388	Walking_Read
14:12:33.249	-0.2657645	5.116565	8.966559	0.06527217	-0.012123842	0.14290093	-0.4223729	4.7499113	8.569147	Walking_Read
14:12:33.272	-0.2657645	5.116565	8.966559	0.06527217	-0.012123842	0.14290093	-0.4223729	4.7499113	8.569147	Walking_Read
14:12:33.294	-0.2657645	5.116565	8.966559	0.06527217	-0.012123842	0.14290093	-0.4223729	4.7499113	8.569147	Walking_Read
14:12:33.318	-0.2657645	5.116565	8.966559	0.06527217	-0.012123842	0.14290093	-0.4223729	4.7499113	8.569147	Walking_Read
14:12:33.340	-0.2657645	5.116565	8.966559	0.06527217	-0.012123842	0.14290093	-0.4223729	4.7499113	8.569147	Walking_Read
14:12:33.363	-0.2657645	5.116565	8.966559	0.06527217	-0.012123842	0.14290093	-0.4223729	4.7499113	8.569147	Walking_Read
14:12:33.386	-0.2657645	5.116565	8.966559	0.06527217	-0.012123842	0.14290093	-0.4223729	4.7499113	8.569147	Walking_Read
14:12:33.409	-0.2657645	5.116565	8.966559	0.06527217	-0.012123842	0.14290093	-0.4223729	4.7499113	8.569147	Walking_Read
14:12:33.433	0.85236186	3.4621215	9.208381	0.12574783	-0.116581805	-0.24011159	0.08893835	4.7922864	8.555492	Walking_Read
14:12:33.455	0.85236186	3.4621215	9.208381	0.12574783	-0.116581805	-0.24011159	0.08893835	4.7922864	8.555492	Walking_Read
14:12:33.478	0.85236186	3.4621215	9.208381	0.12574783	-0.116581805	-0.24011159	0.08893835	4.7922864	8.555492	Walking_Read
14:12:33.501	0.85236186	3.4621215	9.208381	0.12574783	-0.116581805	-0.24011159	0.08893835	4.7922864	8.555492	Walking_Read
14:12:33.524	0.85236186	3.4621215	9.208381	0.12574783	-0.116581805	-0.24011159	0.08893835	4.7922864	8.555492	Walking_Read
14:12:33.547	0.85236186	3.4621215	9.208381	0.12574783	-0.116581805	-0.24011159	0.08893835	4.7922864	8.555492	Walking_Read
14:12:33.570	0.85236186	3.4621215	9.208381	0.12574783	-0.116581805	-0.24011159	0.08893835	4.7922864	8.555492	Walking_Read
14:12:33.593	0.85236186	3.4621215	9.208381	0.12574783	-0.116581805	-0.24011159	0.08893835	4.7922864	8.555492	Walking_Read
14:12:33.616	0.36871833	4.443774	6.280183	-0.068507314	-0.11597093	-0.31463715	0.31324053	4.7249274	8.587626	Walking_Read
14:12:33.639	0.36871833	4.443774	6.280183	-0.068507314	-0.11597093	-0.31463715	0.31324053	4.7249274	8.587626	Walking_Read
14:12:33.662	0.36871833	4.443774	6.280183	-0.068507314	-0.11597093	-0.31463715	0.31324053	4.7249274	8.587626	Walking_Read
14:12:33.684	0.36871833	4.443774	6.280183	-0.068507314	-0.11597093	-0.31463715	0.31324053	4.7249274	8.587626	Walking_Read
14:12:33.707	0.36871833	4.443774	6.280183	-0.068507314	-0.11597093	-0.31463715	0.31324053	4.7249274	8.587626	Walking_Read
14:12:33.730	0.36871833	4.443774	6.280183	-0.068507314	-0.11597093	-0.31463715	0.31324053	4.7249274	8.587626	Walking_Read
14:12:33.753	0.36871833	4.443774	6.280183	-0.068507314	-0.11597093	-0.31463715	0.31324053	4.7249274	8.587626	Walking_Read
14:12:33.777	0.36871833	4.443774	6.280183	-0.068507314	-0.11597093	-0.31463715	0.31324053	4.7249274	8.587626	Walking_Read
14:12:33.800	0.45970076	5.1812105	8.25546	-0.0074207913	0.18762909	0.012175766	0.19581911	4.5780163	8.670281	Walking_Read
14:12:33.823	0.45970076	5.1812105	8.25546	-0.0074207913	0.18762909	0.012175766	0.19581911	4.5780163	8.670281	Walking_Read
14:12:33.846	0.45970076	5.1812105	8.25546	-0.0074207913	0.18762909	0.012175766	0.19581911	4.5780163	8.670281	Walking_Read
14:12:33.869	0.45970076	5.1812105	8.25546	-0.0074207913	0.18762909	0.012175766	0.19581911	4.5780163	8.670281	Walking_Read
14:12:33.892	0.45970076	5.1812105	8.25546	-0.0074207913	0.18762909	0.012175766	0.19581911	4.5780163	8.670281	Walking_Read
14:12:33.915	0.45970076	5.1812105	8.25546	-0.0074207913	0.18762909	0.012175766	0.19581911	4.5780163	8.670281	Walking_Read
14:12:33.938	0.45970076	5.1812105	8.25546	-0.0074207913	0.18762909	0.012175766	0.19581911	4.5780163	8.670281	Walking_Read
14:12:33.962	0.45970076	5.1812105	8.25546	-0.0074207913	0.18762909	0.012175766	0.19581911	4.5780163	8.670281	Walking_Read
14:12:33.984	-0.8786988	4.992063	10.661706	-0.12287432	0.067288645	-0.29386774	-0.15735306	4.8131266	8.542798	Walking_Read
14:12:34.007	-0.8786988	4.992063	10.661706	-0.12287432	0.067288645	-0.29386774	-0.15735306	4.8131266	8.542798	Walking_Read
14:12:34.028	-0.8786988	4.992063	10.661706	-0.12287432	0.067288645	-0.29386774	-0.15735306	4.8131266	8.542798	Walking_Read
14:12:34.050	-0.8786988	4.992063	10.661706	-0.12287432	0.067288645	-0.29386774	-0.15735306	4.8131266	8.542798	Walking_Read
14:12:34.073	-0.8786988	4.992063	10.661706	-0.12287432	0.067288645	-0.29386774	-0.15735306	4.8131266	8.542798	Walking_Read
14:12:34.096	-0.8786988	4.992063	10.661706	-0.12287432	0.067288645	-0.29386774	-0.15735306	4.8131266	8.542798	Walking_Read
14:12:34.119	-0.8786988	4.992063	10.661706	-0.12287432	0.067288645	-0.29386774	-0.15735306	4.8131266	8.542798	Walking_Read
14:12:34.142	-0.8786988	4.992063	10.661706	-0.12287432	0.067288645	-0.29386774	-0.15735306	4.8131266	8.542798	Walking_Read
14:12:34.166	-0.8643332	3.2274826	9.244295	-0.3641661	-0.32366514	0.04699509	-0.38348433	4.847592	8.51611	Walking_Read
14:12:34.189	-0.8643332	3.2274826	9.244295	-0.3641661	-0.32366514	0.04699509	-0.38348433	4.847592	8.51611	Walking_Read
14:12:34.212	-0.8643332	3.2274826	9.244295	-0.3641661	-0.32366514	0.04699509	-0.38348433	4.847592	8.51611	Walking_Read
14:12:34.235	-0.8643332	3.2274826	9.244295	-0.3641661	-0.32366514	0.04699509	-0.38348433	4.847592	8.51611	Walking_Read
14:12:34.259	-0.8643332	3.2274826	9.244295	-0.3641661	-0.32366514	0.04699509	-0.38348433	4.847592	8.51611	Walking_Read
14:12:34.282	-0.8643332	3.2274826	9.244295	-0.3641661	-0.32366514	0.04699509	-0.38348433	4.847592	8.51611	Walking_Read
14:12:34.304	-0.8643332	3.2274826	9.244295	-0.3641661	-0.32366514	0.04699509	-0.38348433	4.847592	8.51611	Walking_Read
14:12:34.327	-0.8547561	4.6640472	7.762239	-0.16991095	-0.051219217	0.10808161	-0.5550035	4.5190673	8.68564	Walking_Read
14:12:34.351	-0.8547561	4.6640472	7.762239	-0.16991095	-0.051219217	0.10808161	-0.5550035	4.5190673	8.68564	Walking_Read
14:12:34.374	-0.8547561	4.6640472	7.762239	-0.16991095	-0.051219217	0.10808161	-0.5550035	4.5190673	8.68564	Walking_Read
14:12:34.397	-0.8547561	4.6640472	7.762239	-0.16991095	-0.051219217	0.10808161	-0.5550035	4.5190673	8.68564	Walking_Read
14:12:34.420	-0.8547561	4.6640472	7.762239	-0.16991095	-0.051219217	0.10808161	-0.5550035	4.5190673	8.68564	Walking_Read
14:12:34.442	-0.8547561	4.6640472	7.762239	-0.16991095	-0.051219217	0.10808161	-0.5550035	4.5190673	8.68564	Walking_Read
14:12:34.466	-0.8547561	4.6640472	7.762239	-0.16991095	-0.051219217	0.10808161	-0.5550035	4.5190673	8.68564	Walking_Read
14:12:34.489	-0.8547561	4.6640472	7.762239	-0.16991095	-0.051219217	0.10808161	-0.5550035	4.5190673	8.68564	Walking_Read
14:12:34.512	-0.5506832	5.4326096	8.74868	0.10620014	-0.029228069	0.20704179	-0.27657726	4.5930996	8.660099	Walking_Read
14:12:34.535	-0.5506832	5.4326096	8.74868	0.10620014	-0.029228069	0.20704179	-0.27657726	4.5930996	8.660099	Walking_Read
14:12:34.557	-0.5506832	5.4326096	8.74868	0.10620014	-0.029228069	0.20704179	-0.27657726	4.5930996	8.660099	Walking_Read
14:12:34.581	-0.5506832	5.4326096	8.74868	0.10620014	-0.029228069	0.20704179	-0.27657726	4.5930996	8.660099	Walking_Read
14:12:34.604	-0.5506832	5.4326096	8.74868	0.10620014	-0.029228069	0.20704179	-0.27657726	4.5930996	8.660099	Walking_Read
14:12:34.627	-0.5506832	5.4326096	8.74868	0.10620014	-0.029228069	0.20704179	-0.27657726	4.5930996	8.660099	Walking_Read
14:12:34.650	-0.5506832	5.4326096	8.74868	0.10620014	-0.029228069	0.20704179	-0.27657726	4.5930996	8.660099	Walking_Read
14:12:34.672	-0.5506832	5.4326096	8.74868	0.10620014	-0.029228069	0.20704179	-0.27657726	4.5930996	8.660099	Walking_Read
14:12:34.695	1.4078336	3.7590115	7.120573	0.19782993	-0.12818824	-0.2975329	0.24214959	4.6900697	8.609004	Walking_Read
14:12:34.719	1.4078336	3.7590115	7.120573	0.19782993	-0.12818824	-0.2975329	0.24214959	4.6900697	8.609004	Walking_Read
14:12:34.741	1.4078336	3.7590115	7.120573	0.19782993	-0.12818824	-0.2975329	0.24214959	4.6900697	8.609004	Walking_Read
14:12:34.764	1.4078336	3.7590115	7.120573	0.19782993	-0.12818824	-0.2975329	0.24214959	4.6900697	8.609004	Walking_Read
14:12:34.787	1.4078336	3.7590115	7.120573	0.19782993	-0.12818824	-0.2975329	0.24214959	4.6900697	8.609004	Walking_Read
14:12:34.810	1.4078336	3.7590115	7.120573	0.19782993	-0.12818824	-0.2975329	0.24214959	4.6900697	8.609004	Walking_Read
14:12:34.832	1.4078336	3.7590115	7.120573	0.19782993	-0.12818824	-0.2975329	0.24214959	4.6900697	8.609004	Walking_Read
14:12:34.854	1.4078336	3.7590115	7.120573	0.19782993	-0.12818824	-0.2975329	0.24214959	4.6900697	8.609004	Walking_Read
14:12:34.876	0.22745611	4.72151	6.648901	-0.10699183	-0.12818824	-0.22667255	0.26600847	4.5758715	8.669543	Walking_Read
14:12:34.899	0.22745611	4.72151	6.648901	-0.10699183	-0.12818824	-0.22667255	0.26600847	4.5758715	8.669543	Walking_Read
14:12:34.923	0.22745611	4.72151	6.648901	-0.10699183	-0.12818824	-0.22667255	0.26600847	4.5758715	8.669543	Walking_Read
14:12:34.947	0.22745611	4.72151	6.648901	-0.10699183	-0.12818824	-0.22667255	0.26600847	4.5758715	8.669543	Walking_Read
14:12:34.970	0.22745611	4.72151	6.648901	-0.10699183	-0.12818824	-0.22667255	0.26600847	4.5758715	8.669543	Walking_Read
14:12:34.992	0.22745611	4.72151	6.648901	-0.10699183	-0.12818824	-0.22667255	0.26600847	4.5758715	8.669543	Walking_Read
14:12:35.014	0.22745611	4.72151	6.648901	-0.10699183	-0.12818824	-0.22667255	0.26600847	4.5758715	8.669543	Walking_Read
14:12:35.038	0.22745611	4.72151	6.648901	-0.10699183	-0.12818824	-0.22667255	0.26600847	4.5758715	8.669543	Walking_Read
14:12:35.062	0.5913859	5.7606254	7.982512	0.22043194	0.21695063	-0.040358648	0.22323573	4.6587305	8.626514	Walking_Read
14:12:35.085	0.5913859	5.7606254	7.982512	0.22043194	0.21695063	-0.040358648	0.22323573	4.6587305	8.626514	Walking_Read
14:12:35.108	0.5913859	5.7606254	7.982512	0.22043194	0.21695063	-0.040358648	0.22323573	4.6587305	8.626514	Walking_Read
14:12:35.131	0.5913859	5.7606254	7.982512	0.22043194	0.21695063	-0.040358648	0.22323573	4.6587305	8.626514	Walking_Read
14:12:35.154	0.5913859	5.7606254	7.982512	0.22043194	0.21695063	-0.040358648	0.22323573	4.6587305	8.626514	Walking_Read
14:12:35.176	0.5913859	5.7606254	7.982512	0.22043194	0.21695063	-0.040358648	0.22323573	4.6587305	8.626514	Walking_Read
14:12:35.199	0.5913859	5.7606254	7.982512	0.22043194	0.21695063	-0.040358648	0.22323573	4.6587305	8.626514	Walking_Read
14:12:35.221	0.5913859	5.7606254	7.982512	0.22043194	0.21695063	-0.040358648	0.22323573	4.6587305	8.626514	Walking_Read
14:12:35.243	-1.4916332	5.008823	9.002473	-0.059344336	0.21328543	-0.13504276	-0.21981582	4.9175186	8.481748	Walking_Read
14:12:35.264	-1.4916332	5.008823	9.002473	-0.059344336	0.21328543	-0.13504276	-0.21981582	4.9175186	8.481748	Walking_Read
14:12:35.283	-1.4916332	5.008823	9.002473	-0.059344336	0.21328543	-0.13504276	-0.21981582	4.9175186	8.481748	Walking_Read
14:12:35.304	-1.4916332	5.008823	9.002473	-0.059344336	0.21328543	-0.13504276	-0.21981582	4.9175186	8.481748	Walking_Read
14:12:35.325	-1.4916332	5.008823	9.002473	-0.059344336	0.21328543	-0.13504276	-0.21981582	4.9175186	8.481748	Walking_Read
14:12:35.346	-1.4916332	5.008823	9.002473	-0.059344336	0.21328543	-0.13504276	-0.21981582	4.9175186	8.481748	Walking_Read
14:12:35.368	-1.4916332	5.008823	9.002473	-0.059344336	0.21328543	-0.13504276	-0.21981582	4.9175186	8.481748	Walking_Read
14:12:35.391	-1.4916332	5.008823	9.002473	-0.059344336	0.21328543	-0.13504276	-0.21981582	4.9175186	8.481748	Walking_Read
14:12:35.413	-0.50040346	3.7207031	8.669669	-0.17418699	-0.03778018	0.32005185	-0.3343116	4.895458	8.490764	Walking_Read
14:12:35.434	-0.50040346	3.7207031	8.669669	-0.17418699	-0.03778018	0.32005185	-0.3343116	4.895458	8.490764	Walking_Read
14:12:35.455	-0.50040346	3.7207031	8.669669	-0.17418699	-0.03778018	0.32005185	-0.3343116	4.895458	8.490764	Walking_Read
14:12:35.476	-0.50040346	3.7207031	8.669669	-0.17418699	-0.03778018	0.32005185	-0.3343116	4.895458	8.490764	Walking_Read
14:12:35.497	-0.50040346	3.7207031	8.669669	-0.17418699	-0.03778018	0.32005185	-0.3343116	4.895458	8.490764	Walking_Read
14:12:35.518	-0.50040346	3.7207031	8.669669	-0.17418699	-0.03778018	0.32005185	-0.3343116	4.895458	8.490764	Walking_Read
14:12:35.539	-0.50040346	3.7207031	8.669669	-0.17418699	-0.03778018	0.32005185	-0.3343116	4.895458	8.490764	Walking_Read
14:12:35.560	-0.50040346	3.7207031	8.669669	-0.17418699	-0.03778018	0.32005185	-0.3343116	4.895458	8.490764	Walking_Read
14:12:35.583	-0.6943397	5.152479	8.147717	-0.2548212	-0.05244095	0.2436937	-0.366298	4.6958923	8.60144	Walking_Read
14:12:35.604	-0.6943397	5.152479	8.147717	-0.2548212	-0.05244095	0.2436937	-0.366298	4.6958923	8.60144	Walking_Read
14:12:35.625	-0.6943397	5.152479	8.147717	-0.2548212	-0.05244095	0.2436937	-0.366298	4.6958923	8.60144	Walking_Read
14:12:35.647	-0.6943397	5.152479	8.147717	-0.2548212	-0.05244095	0.2436937	-0.366298	4.6958923	8.60144	Walking_Read
14:12:35.668	-0.6943397	5.152479	8.147717	-0.2548212	-0.05244095	0.2436937	-0.366298	4.6958923	8.60144	Walking_Read
14:12:35.690	-0.6943397	5.152479	8.147717	-0.2548212	-0.05244095	0.2436937	-0.366298	4.6958923	8.60144	Walking_Read
14:12:35.711	-0.6943397	5.152479	8.147717	-0.2548212	-0.05244095	0.2436937	-0.366298	4.6958923	8.60144	Walking_Read
14:12:35.732	-0.6943397	5.152479	8.147717	-0.2548212	-0.05244095	0.2436937	-0.366298	4.6958923	8.60144	Walking_Read
14:12:35.754	-0.6943397	5.152479	8.147717	-0.2548212	-0.05244095	0.2436937	-0.366298	4.6958923	8.60144	Walking_Read
14:12:35.776	0.34716985	5.8013277	8.176449	0.21615589	-0.292511	0.30539107	-0.09172458	4.7760596	8.564533	Walking_Read
14:12:35.797	0.34716985	5.8013277	8.176449	0.21615589	-0.292511	0.30539107	-0.09172458	4.7760596	8.564533	Walking_Read
14:12:35.818	0.34716985	5.8013277	8.176449	0.21615589	-0.292511	0.30539107	-0.09172458	4.7760596	8.564533	Walking_Read
14:12:35.840	0.34716985	5.8013277	8.176449	0.21615589	-0.292511	0.30539107	-0.09172458	4.7760596	8.564533	Walking_Read
14:12:35.861	0.34716985	5.8013277	8.176449	0.21615589	-0.292511	0.30539107	-0.09172458	4.7760596	8.564533	Walking_Read
14:12:35.882	0.34716985	5.8013277	8.176449	0.21615589	-0.292511	0.30539107	-0.09172458	4.7760596	8.564533	Walking_Read
14:12:35.904	0.34716985	5.8013277	8.176449	0.21615589	-0.292511	0.30539107	-0.09172458	4.7760596	8.564533	Walking_Read
14:12:35.925	0.34716985	5.8013277	8.176449	0.21615589	-0.292511	0.30539107	-0.09172458	4.7760596	8.564533	Walking_Read
14:12:35.947	2.5331428	4.166038	6.840443	0.27540982	-0.22959188	-0.14176229	0.36784825	4.781	8.55436	Walking_Read
14:12:35.968	2.5331428	4.166038	6.840443	0.27540982	-0.22959188	-0.14176229	0.36784825	4.781	8.55436	Walking_Read
14:12:35.989	2.5331428	4.166038	6.840443	0.27540982	-0.22959188	-0.14176229	0.36784825	4.781	8.55436	Walking_Read
14:12:36.011	2.5331428	4.166038	6.840443	0.27540982	-0.22959188	-0.14176229	0.36784825	4.781	8.55436	Walking_Read
14:12:36.051	2.5331428	4.166038	6.840443	0.27540982	-0.22959188	-0.14176229	0.36784825	4.781	8.55436	Walking_Read
14:12:36.085	2.5331428	4.166038	6.840443	0.27540982	-0.22959188	-0.14176229	0.36784825	4.781	8.55436	Walking_Read
14:12:36.118	2.5331428	4.166038	6.840443	0.27540982	-0.22959188	-0.14176229	0.36784825	4.781	8.55436	Walking_Read
14:12:36.153	0.18675344	4.6065845	6.6345353	-0.27436888	-0.101310164	-0.22361822	0.4515118	4.576173	8.661704	Walking_Read
14:12:36.187	0.18675344	4.6065845	6.6345353	-0.27436888	-0.101310164	-0.22361822	0.4515118	4.576173	8.661704	Walking_Read
14:12:36.219	0.18675344	4.6065845	6.6345353	-0.27436888	-0.101310164	-0.22361822	0.4515118	4.576173	8.661704	Walking_Read
14:12:36.241	0.18675344	4.6065845	6.6345353	-0.27436888	-0.101310164	-0.22361822	0.4515118	4.576173	8.661704	Walking_Read
14:12:36.262	0.18675344	4.6065845	6.6345353	-0.27436888	-0.101310164	-0.22361822	0.4515118	4.576173	8.661704	Walking_Read
14:12:36.284	0.18675344	4.6065845	6.6345353	-0.27436888	-0.101310164	-0.22361822	0.4515118	4.576173	8.661704	Walking_Read
14:12:36.305	0.7853221	5.525986	9.941029	0.31145087	0.06912124	-0.022643553	0.2134917	4.6327643	8.640735	Walking_Read
14:12:36.327	0.7853221	5.525986	9.941029	0.31145087	0.06912124	-0.022643553	0.2134917	4.6327643	8.640735	Walking_Read
14:12:36.349	0.7853221	5.525986	9.941029	0.31145087	0.06912124	-0.022643553	0.2134917	4.6327643	8.640735	Walking_Read
14:12:36.371	0.7853221	5.525986	9.941029	0.31145087	0.06912124	-0.022643553	0.2134917	4.6327643	8.640735	Walking_Read
14:12:36.392	0.7853221	5.525986	9.941029	0.31145087	0.06912124	-0.022643553	0.2134917	4.6327643	8.640735	Walking_Read
14:12:36.413	0.7853221	5.525986	9.941029	0.31145087	0.06912124	-0.022643553	0.2134917	4.6327643	8.640735	Walking_Read
14:12:36.437	0.7853221	5.525986	9.941029	0.31145087	0.06912124	-0.022643553	0.2134917	4.6327643	8.640735	Walking_Read
14:12:36.458	0.7853221	5.525986	9.941029	0.31145087	0.06912124	-0.022643553	0.2134917	4.6327643	8.640735	Walking_Read
14:12:36.479	-2.370332	3.938582	9.842864	0.07015909	0.36783436	0.06409931	-0.35809568	4.9369345	8.465743	Walking_Read
14:12:36.500	-2.370332	3.938582	9.842864	0.07015909	0.36783436	0.06409931	-0.35809568	4.9369345	8.465743	Walking_Read
14:12:36.522	-2.370332	3.938582	9.842864	0.07015909	0.36783436	0.06409931	-0.35809568	4.9369345	8.465743	Walking_Read
14:12:36.543	-2.370332	3.938582	9.842864	0.07015909	0.36783436	0.06409931	-0.35809568	4.9369345	8.465743	Walking_Read
14:12:36.565	-2.370332	3.938582	9.842864	0.07015909	0.36783436	0.06409931	-0.35809568	4.9369345	8.465743	Walking_Read
14:12:36.588	-2.370332	3.938582	9.842864	0.07015909	0.36783436	0.06409931	-0.35809568	4.9369345	8.465743	Walking_Read
14:12:36.610	-2.370332	3.938582	9.842864	0.07015909	0.36783436	0.06409931	-0.35809568	4.9369345	8.465743	Walking_Read
14:12:36.631	-2.370332	3.938582	9.842864	0.07015909	0.36783436	0.06409931	-0.35809568	4.9369345	8.465743	Walking_Read
14:12:36.653	-2.370332	3.938582	9.842864	0.07015909	0.36783436	0.06409931	-0.35809568	4.9369345	8.465743	Walking_Read
14:12:36.674	-0.8284191	3.8978794	7.336058	0.079932936	0.23894177	0.51858306	-0.69853824	4.890552	8.471416	Walking_Read
14:12:36.695	-0.8284191	3.8978794	7.336058	0.079932936	0.23894177	0.51858306	-0.69853824	4.890552	8.471416	Walking_Read
14:12:36.716	-0.8284191	3.8978794	7.336058	0.079932936	0.23894177	0.51858306	-0.69853824	4.890552	8.471416	Walking_Read
14:12:36.738	-0.8284191	3.8978794	7.336058	0.079932936	0.23894177	0.51858306	-0.69853824	4.890552	8.471416	Walking_Read
14:12:36.760	-0.8284191	3.8978794	7.336058	0.079932936	0.23894177	0.51858306	-0.69853824	4.890552	8.471416	Walking_Read
14:12:36.782	-0.8284191	3.8978794	7.336058	0.079932936	0.23894177	0.51858306	-0.69853824	4.890552	8.471416	Walking_Read
14:12:36.807	-0.8284191	3.8978794	7.336058	0.079932936	0.23894177	0.51858306	-0.69853824	4.890552	8.471416	Walking_Read
14:12:36.828	-0.8284191	3.8978794	7.336058	0.079932936	0.23894177	0.51858306	-0.69853824	4.890552	8.471416	Walking_Read
14:12:36.849	-1.1253091	5.4733124	8.46855	-0.040407512	-0.29190013	0.21864823	-0.57438564	4.943799	8.449811	Walking_Read
14:12:36.872	-1.1253091	5.4733124	8.46855	-0.040407512	-0.29190013	0.21864823	-0.57438564	4.943799	8.449811	Walking_Read
14:12:36.893	-1.1253091	5.4733124	8.46855	-0.040407512	-0.29190013	0.21864823	-0.57438564	4.943799	8.449811	Walking_Read
14:12:36.915	-1.1253091	5.4733124	8.46855	-0.040407512	-0.29190013	0.21864823	-0.57438564	4.943799	8.449811	Walking_Read
14:12:36.937	-1.1253091	5.4733124	8.46855	-0.040407512	-0.29190013	0.21864823	-0.57438564	4.943799	8.449811	Walking_Read
14:12:36.958	-1.1253091	5.4733124	8.46855	-0.040407512	-0.29190013	0.21864823	-0.57438564	4.943799	8.449811	Walking_Read
14:12:36.980	-1.1253091	5.4733124	8.46855	-0.040407512	-0.29190013	0.21864823	-0.57438564	4.943799	8.449811	Walking_Read
14:12:37.001	-1.1253091	5.4733124	8.46855	-0.040407512	-0.29190013	0.21864823	-0.57438564	4.943799	8.449811	Walking_Read
14:12:37.023	1.4557191	5.461341	10.520444	-0.056900874	-0.514866	0.18016371	0.10954337	4.8919516	8.498656	Walking_Read
14:12:37.044	1.4557191	5.461341	10.520444	-0.056900874	-0.514866	0.18016371	0.10954337	4.8919516	8.498656	Walking_Read
14:12:37.066	1.4557191	5.461341	10.520444	-0.056900874	-0.514866	0.18016371	0.10954337	4.8919516	8.498656	Walking_Read
14:12:37.087	1.4557191	5.461341	10.520444	-0.056900874	-0.514866	0.18016371	0.10954337	4.8919516	8.498656	Walking_Read
14:12:37.108	1.4557191	5.461341	10.520444	-0.056900874	-0.514866	0.18016371	0.10954337	4.8919516	8.498656	Walking_Read
14:12:37.130	1.4557191	5.461341	10.520444	-0.056900874	-0.514866	0.18016371	0.10954337	4.8919516	8.498656	Walking_Read
14:12:37.151	1.4557191	5.461341	10.520444	-0.056900874	-0.514866	0.18016371	0.10954337	4.8919516	8.498656	Walking_Read
14:12:37.173	1.4557191	5.461341	10.520444	-0.056900874	-0.514866	0.18016371	0.10954337	4.8919516	8.498656	Walking_Read
14:12:37.194	1.4557191	5.461341	10.520444	-0.056900874	-0.514866	0.18016371	0.10954337	4.8919516	8.498656	Walking_Read
14:12:37.215	1.0055954	3.4190245	7.6712565	-0.21694757	-0.2240941	-0.5076706	0.5143544	4.9502263	8.449914	Walking_Read
14:12:37.236	1.0055954	3.4190245	7.6712565	-0.21694757	-0.2240941	-0.5076706	0.5143544	4.9502263	8.449914	Walking_Read
14:12:37.257	1.0055954	3.4190245	7.6712565	-0.21694757	-0.2240941	-0.5076706	0.5143544	4.9502263	8.449914	Walking_Read
14:12:37.278	1.0055954	3.4190245	7.6712565	-0.21694757	-0.2240941	-0.5076706	0.5143544	4.9502263	8.449914	Walking_Read
14:12:37.299	1.0055954	3.4190245	7.6712565	-0.21694757	-0.2240941	-0.5076706	0.5143544	4.9502263	8.449914	Walking_Read
14:12:37.321	1.0055954	3.4190245	7.6712565	-0.21694757	-0.2240941	-0.5076706	0.5143544	4.9502263	8.449914	Walking_Read
14:12:37.342	1.0055954	3.4190245	7.6712565	-0.21694757	-0.2240941	-0.5076706	0.5143544	4.9502263	8.449914	Walking_Read
14:12:37.363	1.0055954	3.4190245	7.6712565	-0.21694757	-0.2240941	-0.5076706	0.5143544	4.9502263	8.449914	Walking_Read
14:12:37.385	0.7709565	5.2075477	8.063917	-0.260319	-0.087871134	-0.37816712	0.5852257	4.693088	8.590857	Walking_Read
14:12:37.407	0.7709565	5.2075477	8.063917	-0.260319	-0.087871134	-0.37816712	0.5852257	4.693088	8.590857	Walking_Read
14:12:37.441	0.7709565	5.2075477	8.063917	-0.260319	-0.087871134	-0.37816712	0.5852257	4.693088	8.590857	Walking_Read
14:12:37.474	0.7709565	5.2075477	8.063917	-0.260319	-0.087871134	-0.37816712	0.5852257	4.693088	8.590857	Walking_Read
14:12:37.510	0.7709565	5.2075477	8.063917	-0.260319	-0.087871134	-0.37816712	0.5852257	4.693088	8.590857	Walking_Read
14:12:37.542	0.7709565	5.2075477	8.063917	-0.260319	-0.087871134	-0.37816712	0.5852257	4.693088	8.590857	Walking_Read
14:12:37.576	0.29928434	5.183605	9.495694	0.21126896	0.034301914	-0.5595941	0.2783108	4.991182	8.436883	Walking_Read
14:12:37.610	0.29928434	5.183605	9.495694	0.21126896	0.034301914	-0.5595941	0.2783108	4.991182	8.436883	Walking_Read
14:12:37.642	0.29928434	5.183605	9.495694	0.21126896	0.034301914	-0.5595941	0.2783108	4.991182	8.436883	Walking_Read
14:12:37.665	0.29928434	5.183605	9.495694	0.21126896	0.034301914	-0.5595941	0.2783108	4.991182	8.436883	Walking_Read
14:12:37.687	0.29928434	5.183605	9.495694	0.21126896	0.034301914	-0.5595941	0.2783108	4.991182	8.436883	Walking_Read
14:12:37.710	0.29928434	5.183605	9.495694	0.21126896	0.034301914	-0.5595941	0.2783108	4.991182	8.436883	Walking_Read
14:12:37.733	0.29928434	5.183605	9.495694	0.21126896	0.034301914	-0.5595941	0.2783108	4.991182	8.436883	Walking_Read
14:12:37.756	-2.3942747	3.991256	8.025609	0.0964263	0.46557277	0.29195204	-0.37721512	5.046339	8.40015	Walking_Read
[truncated: 3,256 more rows]
