# Supplementary material for: Real-time Smartphone Activity Classification Using Inertial Sensors—Recognition of Scrolling, Typing, and Watching Videos While Sitting or Walking
Source: Sensors (Basel). 2020 Jan 24;20(3):655. doi: 10.3390/s20030655 (PMC7038357; doi:10.3390/s20030655)
Supplement: Supplementary file 1 [file sensors-20-00655-s001.zip › sensors-668083-supplementary/5Hz_data/7521/2019_09_03_14_02_47_Sitting_Watch.csv]

time	accX	accY	accZ	rotX	rotY	rotZ	graX	graY	graZ	activity
14:27:17.311	3.849994	0.749408	9.07909	-0.20289767	-0.09764498	0.10808161	3.9909375	0.64415336	8.934643	Sitting_Watch
14:27:17.349	3.849994	0.749408	9.07909	-0.20289767	-0.09764498	0.10808161	3.9909375	0.64415336	8.934643	Sitting_Watch
14:27:17.386	3.849994	0.749408	9.07909	-0.20289767	-0.09764498	0.10808161	3.9909375	0.64415336	8.934643	Sitting_Watch
14:27:17.407	3.849994	0.749408	9.07909	-0.20289767	-0.09764498	0.10808161	3.9909375	0.64415336	8.934643	Sitting_Watch
14:27:17.428	3.849994	0.749408	9.07909	-0.20289767	-0.09764498	0.10808161	3.9909375	0.64415336	8.934643	Sitting_Watch
14:27:17.464	3.6991546	0.2849187	8.600235	-0.07889202	0.04957355	-0.017145766	4.014765	0.37276483	8.93941	Sitting_Watch
14:27:17.485	3.6991546	0.2849187	8.600235	-0.07889202	0.04957355	-0.017145766	4.014765	0.37276483	8.93941	Sitting_Watch
14:27:17.505	3.6991546	0.2849187	8.600235	-0.07889202	0.04957355	-0.017145766	4.014765	0.37276483	8.93941	Sitting_Watch
14:27:17.526	3.6991546	0.2849187	8.600235	-0.07889202	0.04957355	-0.017145766	4.014765	0.37276483	8.93941	Sitting_Watch
14:27:17.547	3.6991546	0.2849187	8.600235	-0.07889202	0.04957355	-0.017145766	4.014765	0.37276483	8.93941	Sitting_Watch
14:27:17.568	3.6991546	0.2849187	8.600235	-0.07889202	0.04957355	-0.017145766	4.014765	0.37276483	8.93941	Sitting_Watch
14:27:17.589	3.6991546	0.2849187	8.600235	-0.07889202	0.04957355	-0.017145766	4.014765	0.37276483	8.93941	Sitting_Watch
14:27:17.610	3.6991546	0.2849187	8.600235	-0.07889202	0.04957355	-0.017145766	4.014765	0.37276483	8.93941	Sitting_Watch
14:27:17.631	3.5985951	-0.32562137	8.79896	-0.2774232	0.5749177	-0.08800613	4.0378733	-0.22125074	8.934036	Sitting_Watch
14:27:17.651	3.5985951	-0.32562137	8.79896	-0.2774232	0.5749177	-0.08800613	4.0378733	-0.22125074	8.934036	Sitting_Watch
14:27:17.672	3.5985951	-0.32562137	8.79896	-0.2774232	0.5749177	-0.08800613	4.0378733	-0.22125074	8.934036	Sitting_Watch
14:27:17.692	3.5985951	-0.32562137	8.79896	-0.2774232	0.5749177	-0.08800613	4.0378733	-0.22125074	8.934036	Sitting_Watch
14:27:17.713	3.5985951	-0.32562137	8.79896	-0.2774232	0.5749177	-0.08800613	4.0378733	-0.22125074	8.934036	Sitting_Watch
14:27:17.733	3.5985951	-0.32562137	8.79896	-0.2774232	0.5749177	-0.08800613	4.0378733	-0.22125074	8.934036	Sitting_Watch
14:27:17.754	3.5985951	-0.32562137	8.79896	-0.2774232	0.5749177	-0.08800613	4.0378733	-0.22125074	8.934036	Sitting_Watch
14:27:17.774	3.5985951	-0.32562137	8.79896	-0.2774232	0.5749177	-0.08800613	4.0378733	-0.22125074	8.934036	Sitting_Watch
14:27:17.795	3.5985951	-0.32562137	8.79896	-0.2774232	0.5749177	-0.08800613	4.0378733	-0.22125074	8.934036	Sitting_Watch
14:27:17.815	3.0167863	-0.6895511	8.751075	-0.14547633	-0.0725995	-0.09961257	3.3759	-0.36285937	9.200109	Sitting_Watch
14:27:17.835	3.0167863	-0.6895511	8.751075	-0.14547633	-0.0725995	-0.09961257	3.3759	-0.36285937	9.200109	Sitting_Watch
14:27:17.856	3.0167863	-0.6895511	8.751075	-0.14547633	-0.0725995	-0.09961257	3.3759	-0.36285937	9.200109	Sitting_Watch
14:27:17.876	3.0167863	-0.6895511	8.751075	-0.14547633	-0.0725995	-0.09961257	3.3759	-0.36285937	9.200109	Sitting_Watch
14:27:17.897	3.0167863	-0.6895511	8.751075	-0.14547633	-0.0725995	-0.09961257	3.3759	-0.36285937	9.200109	Sitting_Watch
14:27:17.917	3.0167863	-0.6895511	8.751075	-0.14547633	-0.0725995	-0.09961257	3.3759	-0.36285937	9.200109	Sitting_Watch
14:27:17.938	3.0167863	-0.6895511	8.751075	-0.14547633	-0.0725995	-0.09961257	3.3759	-0.36285937	9.200109	Sitting_Watch
14:27:17.958	3.0167863	-0.6895511	8.751075	-0.14547633	-0.0725995	-0.09961257	3.3759	-0.36285937	9.200109	Sitting_Watch
14:27:17.979	3.0167863	-0.6895511	8.751075	-0.14547633	-0.0725995	-0.09961257	3.3759	-0.36285937	9.200109	Sitting_Watch
14:27:17.999	3.3639562	-0.3902668	8.945011	0.09337197	0.19068342	0.15328564	3.339147	-0.419441	9.211109	Sitting_Watch
14:27:18.019	3.3639562	-0.3902668	8.945011	0.09337197	0.19068342	0.15328564	3.339147	-0.419441	9.211109	Sitting_Watch
14:27:18.039	3.3639562	-0.3902668	8.945011	0.09337197	0.19068342	0.15328564	3.339147	-0.419441	9.211109	Sitting_Watch
14:27:18.060	3.3639562	-0.3902668	8.945011	0.09337197	0.19068342	0.15328564	3.339147	-0.419441	9.211109	Sitting_Watch
14:27:18.081	3.3639562	-0.3902668	8.945011	0.09337197	0.19068342	0.15328564	3.339147	-0.419441	9.211109	Sitting_Watch
14:27:18.101	3.3639562	-0.3902668	8.945011	0.09337197	0.19068342	0.15328564	3.339147	-0.419441	9.211109	Sitting_Watch
14:27:18.121	3.3639562	-0.3902668	8.945011	0.09337197	0.19068342	0.15328564	3.339147	-0.419441	9.211109	Sitting_Watch
14:27:18.142	3.3639562	-0.3902668	8.945011	0.09337197	0.19068342	0.15328564	3.339147	-0.419441	9.211109	Sitting_Watch
14:27:18.163	3.189174	-0.38308397	8.712766	0.055498328	0.3281281	-0.021421822	3.3606024	-0.41437942	9.203532	Sitting_Watch
14:27:18.186	3.189174	-0.38308397	8.712766	0.055498328	0.3281281	-0.021421822	3.3606024	-0.41437942	9.203532	Sitting_Watch
14:27:18.208	3.189174	-0.38308397	8.712766	0.055498328	0.3281281	-0.021421822	3.3606024	-0.41437942	9.203532	Sitting_Watch
14:27:18.231	3.189174	-0.38308397	8.712766	0.055498328	0.3281281	-0.021421822	3.3606024	-0.41437942	9.203532	Sitting_Watch
14:27:18.252	3.189174	-0.38308397	8.712766	0.055498328	0.3281281	-0.021421822	3.3606024	-0.41437942	9.203532	Sitting_Watch
14:27:18.273	3.189174	-0.38308397	8.712766	0.055498328	0.3281281	-0.021421822	3.3606024	-0.41437942	9.203532	Sitting_Watch
14:27:18.296	3.189174	-0.38308397	8.712766	0.055498328	0.3281281	-0.021421822	3.3606024	-0.41437942	9.203532	Sitting_Watch
14:27:18.318	3.189174	-0.38308397	8.712766	0.055498328	0.3281281	-0.021421822	3.3606024	-0.41437942	9.203532	Sitting_Watch
14:27:18.341	3.189174	-0.38308397	8.712766	0.055498328	0.3281281	-0.021421822	3.3606024	-0.41437942	9.203532	Sitting_Watch
14:27:18.363	2.7462332	-0.50758624	8.964165	0.016402954	0.2578786	-0.0745671	3.1361427	-0.3881642	9.283551	Sitting_Watch
14:27:18.387	2.7462332	-0.50758624	8.964165	0.016402954	0.2578786	-0.0745671	3.1361427	-0.3881642	9.283551	Sitting_Watch
14:27:18.408	2.7462332	-0.50758624	8.964165	0.016402954	0.2578786	-0.0745671	3.1361427	-0.3881642	9.283551	Sitting_Watch
14:27:18.429	2.7462332	-0.50758624	8.964165	0.016402954	0.2578786	-0.0745671	3.1361427	-0.3881642	9.283551	Sitting_Watch
14:27:18.451	2.7462332	-0.50758624	8.964165	0.016402954	0.2578786	-0.0745671	3.1361427	-0.3881642	9.283551	Sitting_Watch
14:27:18.472	2.7462332	-0.50758624	8.964165	0.016402954	0.2578786	-0.0745671	3.1361427	-0.3881642	9.283551	Sitting_Watch
14:27:18.494	2.7462332	-0.50758624	8.964165	0.016402954	0.2578786	-0.0745671	3.1361427	-0.3881642	9.283551	Sitting_Watch
14:27:18.518	2.7462332	-0.50758624	8.964165	0.016402954	0.2578786	-0.0745671	3.1361427	-0.3881642	9.283551	Sitting_Watch
14:27:18.539	2.7869358	-0.31125572	9.287392	-0.044072703	-0.029228069	-0.07762142	2.9967544	-0.36898676	9.330256	Sitting_Watch
14:27:18.560	2.7869358	-0.31125572	9.287392	-0.044072703	-0.029228069	-0.07762142	2.9967544	-0.36898676	9.330256	Sitting_Watch
14:27:18.581	2.7869358	-0.31125572	9.287392	-0.044072703	-0.029228069	-0.07762142	2.9967544	-0.36898676	9.330256	Sitting_Watch
14:27:18.602	2.7869358	-0.31125572	9.287392	-0.044072703	-0.029228069	-0.07762142	2.9967544	-0.36898676	9.330256	Sitting_Watch
14:27:18.623	2.7869358	-0.31125572	9.287392	-0.044072703	-0.029228069	-0.07762142	2.9967544	-0.36898676	9.330256	Sitting_Watch
14:27:18.644	2.7869358	-0.31125572	9.287392	-0.044072703	-0.029228069	-0.07762142	2.9967544	-0.36898676	9.330256	Sitting_Watch
14:27:18.665	2.7869358	-0.31125572	9.287392	-0.044072703	-0.029228069	-0.07762142	2.9967544	-0.36898676	9.330256	Sitting_Watch
14:27:18.686	2.7869358	-0.31125572	9.287392	-0.044072703	-0.029228069	-0.07762142	2.9967544	-0.36898676	9.330256	Sitting_Watch
14:27:18.707	2.6265194	-0.023942748	9.584282	0.17400618	0.8107117	-0.005539326	2.6871703	-0.15565957	9.430019	Sitting_Watch
14:27:18.729	2.6265194	-0.023942748	9.584282	0.17400618	0.8107117	-0.005539326	2.6871703	-0.15565957	9.430019	Sitting_Watch
14:27:18.752	2.6265194	-0.023942748	9.584282	0.17400618	0.8107117	-0.005539326	2.6871703	-0.15565957	9.430019	Sitting_Watch
14:27:18.774	2.6265194	-0.023942748	9.584282	0.17400618	0.8107117	-0.005539326	2.6871703	-0.15565957	9.430019	Sitting_Watch
14:27:18.796	2.6265194	-0.023942748	9.584282	0.17400618	0.8107117	-0.005539326	2.6871703	-0.15565957	9.430019	Sitting_Watch
14:27:18.817	2.6265194	-0.023942748	9.584282	0.17400618	0.8107117	-0.005539326	2.6871703	-0.15565957	9.430019	Sitting_Watch
14:27:18.838	2.6265194	-0.023942748	9.584282	0.17400618	0.8107117	-0.005539326	2.6871703	-0.15565957	9.430019	Sitting_Watch
14:27:18.860	2.6265194	-0.023942748	9.584282	0.17400618	0.8107117	-0.005539326	2.6871703	-0.15565957	9.430019	Sitting_Watch
14:27:18.882	2.6265194	-0.023942748	9.584282	0.17400618	0.8107117	-0.005539326	2.6871703	-0.15565957	9.430019	Sitting_Watch
14:27:18.905	1.9704882	0.19633053	9.26345	-0.041629247	-0.068934314	0.09036651	2.2779706	0.053455845	9.538259	Sitting_Watch
14:27:18.927	1.9704882	0.19633053	9.26345	-0.041629247	-0.068934314	0.09036651	2.2779706	0.053455845	9.538259	Sitting_Watch
14:27:18.951	1.9704882	0.19633053	9.26345	-0.041629247	-0.068934314	0.09036651	2.2779706	0.053455845	9.538259	Sitting_Watch
14:27:18.973	1.9704882	0.19633053	9.26345	-0.041629247	-0.068934314	0.09036651	2.2779706	0.053455845	9.538259	Sitting_Watch
14:27:18.995	1.9704882	0.19633053	9.26345	-0.041629247	-0.068934314	0.09036651	2.2779706	0.053455845	9.538259	Sitting_Watch
14:27:19.019	1.9704882	0.19633053	9.26345	-0.041629247	-0.068934314	0.09036651	2.2779706	0.053455845	9.538259	Sitting_Watch
14:27:19.042	1.9704882	0.19633053	9.26345	-0.041629247	-0.068934314	0.09036651	2.2779706	0.053455845	9.538259	Sitting_Watch
14:27:19.064	2.535537	0.2466103	9.471751	-0.18640432	0.025138937	0.21864823	2.2151568	-0.12732506	9.552342	Sitting_Watch
14:27:19.086	2.535537	0.2466103	9.471751	-0.18640432	0.025138937	0.21864823	2.2151568	-0.12732506	9.552342	Sitting_Watch
14:27:19.108	2.535537	0.2466103	9.471751	-0.18640432	0.025138937	0.21864823	2.2151568	-0.12732506	9.552342	Sitting_Watch
14:27:19.130	2.535537	0.2466103	9.471751	-0.18640432	0.025138937	0.21864823	2.2151568	-0.12732506	9.552342	Sitting_Watch
14:27:19.152	2.535537	0.2466103	9.471751	-0.18640432	0.025138937	0.21864823	2.2151568	-0.12732506	9.552342	Sitting_Watch
14:27:19.175	2.535537	0.2466103	9.471751	-0.18640432	0.025138937	0.21864823	2.2151568	-0.12732506	9.552342	Sitting_Watch
14:27:19.199	2.535537	0.2466103	9.471751	-0.18640432	0.025138937	0.21864823	2.2151568	-0.12732506	9.552342	Sitting_Watch
14:27:19.222	2.535537	0.2466103	9.471751	-0.18640432	0.025138937	0.21864823	2.2151568	-0.12732506	9.552342	Sitting_Watch
14:27:19.243	2.0542877	-0.55786604	9.131764	-0.18640432	0.025138937	0.21864823	2.2151568	-0.12732506	9.552342	Sitting_Watch
14:27:19.266	2.0542877	-0.55786604	9.131764	-0.19862162	-0.30595002	-0.12832324	1.9641446	-0.2942814	9.603433	Sitting_Watch
14:27:19.289	2.0542877	-0.55786604	9.131764	-0.19862162	-0.30595002	-0.12832324	1.9641446	-0.2942814	9.603433	Sitting_Watch
14:27:19.312	2.0542877	-0.55786604	9.131764	-0.19862162	-0.30595002	-0.12832324	1.9641446	-0.2942814	9.603433	Sitting_Watch
14:27:19.334	2.0542877	-0.55786604	9.131764	-0.19862162	-0.30595002	-0.12832324	1.9641446	-0.2942814	9.603433	Sitting_Watch
14:27:19.357	2.0542877	-0.55786604	9.131764	-0.19862162	-0.30595002	-0.12832324	1.9641446	-0.2942814	9.603433	Sitting_Watch
14:27:19.379	2.0542877	-0.55786604	9.131764	-0.19862162	-0.30595002	-0.12832324	1.9641446	-0.2942814	9.603433	Sitting_Watch
14:27:19.404	2.0542877	-0.55786604	9.131764	-0.19862162	-0.30595002	-0.12832324	1.9641446	-0.2942814	9.603433	Sitting_Watch
14:27:19.425	4.276175	0.3902668	8.91628	-0.06423126	-0.084816806	0.056158062	2.499584	-0.06734496	9.482506	Sitting_Watch
14:27:19.447	4.276175	0.3902668	8.91628	-0.06423126	-0.084816806	0.056158062	2.499584	-0.06734496	9.482506	Sitting_Watch
14:27:19.468	4.276175	0.3902668	8.91628	-0.06423126	-0.084816806	0.056158062	2.499584	-0.06734496	9.482506	Sitting_Watch
14:27:19.490	4.276175	0.3902668	8.91628	-0.06423126	-0.084816806	0.056158062	2.499584	-0.06734496	9.482506	Sitting_Watch
14:27:19.512	4.276175	0.3902668	8.91628	-0.06423126	-0.084816806	0.056158062	2.499584	-0.06734496	9.482506	Sitting_Watch
14:27:19.535	4.276175	0.3902668	8.91628	-0.06423126	-0.084816806	0.056158062	2.499584	-0.06734496	9.482506	Sitting_Watch
14:27:19.558	4.276175	0.3902668	8.91628	-0.06423126	-0.084816806	0.056158062	2.499584	-0.06734496	9.482506	Sitting_Watch
14:27:19.581	4.276175	0.3902668	8.91628	-0.06423126	-0.084816806	0.056158062	2.499584	-0.06734496	9.482506	Sitting_Watch
14:27:19.602	2.9042554	-0.7733508	9.225141	0.018846415	0.0055912496	-0.011647979	2.499584	-0.06734496	9.482506	Sitting_Watch
14:27:19.624	2.9042554	-0.7733508	9.225141	0.018846415	0.0055912496	-0.011647979	2.8181446	-0.25959128	9.389412	Sitting_Watch
14:27:19.646	2.9042554	-0.7733508	9.225141	0.018846415	0.0055912496	-0.011647979	2.8181446	-0.25959128	9.389412	Sitting_Watch
14:27:19.668	2.9042554	-0.7733508	9.225141	0.018846415	0.0055912496	-0.011647979	2.8181446	-0.25959128	9.389412	Sitting_Watch
14:27:19.690	2.9042554	-0.7733508	9.225141	0.018846415	0.0055912496	-0.011647979	2.8181446	-0.25959128	9.389412	Sitting_Watch
14:27:19.712	2.9042554	-0.7733508	9.225141	0.018846415	0.0055912496	-0.011647979	2.8181446	-0.25959128	9.389412	Sitting_Watch
14:27:19.735	2.9042554	-0.7733508	9.225141	0.018846415	0.0055912496	-0.011647979	2.8181446	-0.25959128	9.389412	Sitting_Watch
14:27:19.759	2.9042554	-0.7733508	9.225141	0.018846415	0.0055912496	-0.011647979	2.8181446	-0.25959128	9.389412	Sitting_Watch
14:27:19.781	2.9042554	-0.7733508	9.225141	0.018846415	0.0055912496	-0.011647979	2.8181446	-0.25959128	9.389412	Sitting_Watch
14:27:19.806	2.2027328	0.1987248	9.155706	0.10253495	-0.081762485	0.24430457	2.7402298	-0.15130152	9.414808	Sitting_Watch
14:27:19.829	2.2027328	0.1987248	9.155706	0.10253495	-0.081762485	0.24430457	2.7402298	-0.15130152	9.414808	Sitting_Watch
14:27:19.852	2.2027328	0.1987248	9.155706	0.10253495	-0.081762485	0.24430457	2.7402298	-0.15130152	9.414808	Sitting_Watch
14:27:19.875	2.2027328	0.1987248	9.155706	0.10253495	-0.081762485	0.24430457	2.7402298	-0.15130152	9.414808	Sitting_Watch
14:27:19.896	2.2027328	0.1987248	9.155706	0.10253495	-0.081762485	0.24430457	2.7402298	-0.15130152	9.414808	Sitting_Watch
14:27:19.918	2.2027328	0.1987248	9.155706	0.10253495	-0.081762485	0.24430457	2.7402298	-0.15130152	9.414808	Sitting_Watch
14:27:19.939	2.2027328	0.1987248	9.155706	0.10253495	-0.081762485	0.24430457	2.7402298	-0.15130152	9.414808	Sitting_Watch
14:27:19.961	2.2027328	0.1987248	9.155706	0.10253495	-0.081762485	0.24430457	2.7402298	-0.15130152	9.414808	Sitting_Watch
14:27:19.983	2.5594797	-0.21548474	9.294575	-0.19312383	-0.29312184	0.0854796	2.9413028	-0.29123956	9.350631	Sitting_Watch
14:27:20.006	2.5594797	-0.21548474	9.294575	-0.19312383	-0.29312184	0.0854796	2.9413028	-0.29123956	9.350631	Sitting_Watch
14:27:20.029	2.5594797	-0.21548474	9.294575	-0.19312383	-0.29312184	0.0854796	2.9413028	-0.29123956	9.350631	Sitting_Watch
14:27:20.051	2.5594797	-0.21548474	9.294575	-0.19312383	-0.29312184	0.0854796	2.9413028	-0.29123956	9.350631	Sitting_Watch
14:27:20.073	2.5594797	-0.21548474	9.294575	-0.19312383	-0.29312184	0.0854796	2.9413028	-0.29123956	9.350631	Sitting_Watch
14:27:20.095	2.5594797	-0.21548474	9.294575	-0.19312383	-0.29312184	0.0854796	2.9413028	-0.29123956	9.350631	Sitting_Watch
14:27:20.119	2.5594797	-0.21548474	9.294575	-0.19312383	-0.29312184	0.0854796	2.9413028	-0.29123956	9.350631	Sitting_Watch
14:27:20.140	2.5594797	-0.21548474	9.294575	-0.19312383	-0.29312184	0.0854796	2.9413028	-0.29123956	9.350631	Sitting_Watch
14:27:20.162	3.2107224	-0.44294083	8.506859	0.059163522	0.06423432	-0.054408547	3.0740337	-0.433537	9.302299	Sitting_Watch
14:27:20.184	3.2107224	-0.44294083	8.506859	0.059163522	0.06423432	-0.054408547	3.0740337	-0.433537	9.302299	Sitting_Watch
14:27:20.207	3.2107224	-0.44294083	8.506859	0.059163522	0.06423432	-0.054408547	3.0740337	-0.433537	9.302299	Sitting_Watch
14:27:20.229	3.2107224	-0.44294083	8.506859	0.059163522	0.06423432	-0.054408547	3.0740337	-0.433537	9.302299	Sitting_Watch
14:27:20.252	3.2107224	-0.44294083	8.506859	0.059163522	0.06423432	-0.054408547	3.0740337	-0.433537	9.302299	Sitting_Watch
14:27:20.274	3.2107224	-0.44294083	8.506859	0.059163522	0.06423432	-0.054408547	3.0740337	-0.433537	9.302299	Sitting_Watch
14:27:20.298	3.2107224	-0.44294083	8.506859	0.059163522	0.06423432	-0.054408547	3.0740337	-0.433537	9.302299	Sitting_Watch
14:27:20.320	3.2107224	-0.44294083	8.506859	0.059163522	0.06423432	-0.054408547	3.0740337	-0.433537	9.302299	Sitting_Watch
14:27:20.344	2.7941186	-0.56265455	8.885154	0.10986533	-0.14895765	0.04882768	3.0440292	-0.47823906	9.30997	Sitting_Watch
14:27:20.366	2.7941186	-0.56265455	8.885154	0.10986533	-0.14895765	0.04882768	3.0440292	-0.47823906	9.30997	Sitting_Watch
14:27:20.391	2.7941186	-0.56265455	8.885154	0.10986533	-0.14895765	0.04882768	3.0440292	-0.47823906	9.30997	Sitting_Watch
14:27:20.413	2.7941186	-0.56265455	8.885154	0.10986533	-0.14895765	0.04882768	3.0440292	-0.47823906	9.30997	Sitting_Watch
14:27:20.434	2.7941186	-0.56265455	8.885154	0.10986533	-0.14895765	0.04882768	3.0440292	-0.47823906	9.30997	Sitting_Watch
14:27:20.456	2.7941186	-0.56265455	8.885154	0.10986533	-0.14895765	0.04882768	3.0440292	-0.47823906	9.30997	Sitting_Watch
14:27:20.478	2.7941186	-0.56265455	8.885154	0.10986533	-0.14895765	0.04882768	3.0440292	-0.47823906	9.30997	Sitting_Watch
14:27:20.502	2.7941186	-0.56265455	8.885154	0.10986533	-0.14895765	0.04882768	3.0440292	-0.47823906	9.30997	Sitting_Watch
14:27:20.526	3.0910087	-0.31365	8.693612	0.021289876	0.026971532	-0.005539326	3.0948985	-0.35737765	9.298615	Sitting_Watch
14:27:20.549	3.0910087	-0.31365	8.693612	0.021289876	0.026971532	-0.005539326	3.0948985	-0.35737765	9.298615	Sitting_Watch
14:27:20.572	3.0910087	-0.31365	8.693612	0.021289876	0.026971532	-0.005539326	3.0948985	-0.35737765	9.298615	Sitting_Watch
14:27:20.595	3.0910087	-0.31365	8.693612	0.021289876	0.026971532	-0.005539326	3.0948985	-0.35737765	9.298615	Sitting_Watch
14:27:20.616	3.0910087	-0.31365	8.693612	0.021289876	0.026971532	-0.005539326	3.0948985	-0.35737765	9.298615	Sitting_Watch
14:27:20.640	3.0910087	-0.31365	8.693612	0.021289876	0.026971532	-0.005539326	3.0948985	-0.35737765	9.298615	Sitting_Watch
14:27:20.663	3.0910087	-0.31365	8.693612	0.021289876	0.026971532	-0.005539326	3.0948985	-0.35737765	9.298615	Sitting_Watch
14:27:20.685	2.928198	-0.2777359	9.035994	0.018846415	0.0104781715	0.0017910568	3.0654356	-0.34800082	9.308726	Sitting_Watch
14:27:20.707	2.928198	-0.2777359	9.035994	0.018846415	0.0104781715	0.0017910568	3.0654356	-0.34800082	9.308726	Sitting_Watch
14:27:20.729	2.928198	-0.2777359	9.035994	0.018846415	0.0104781715	0.0017910568	3.0654356	-0.34800082	9.308726	Sitting_Watch
14:27:20.752	2.928198	-0.2777359	9.035994	0.018846415	0.0104781715	0.0017910568	3.0654356	-0.34800082	9.308726	Sitting_Watch
14:27:20.775	2.928198	-0.2777359	9.035994	0.018846415	0.0104781715	0.0017910568	3.0654356	-0.34800082	9.308726	Sitting_Watch
14:27:20.798	2.928198	-0.2777359	9.035994	0.018846415	0.0104781715	0.0017910568	3.0654356	-0.34800082	9.308726	Sitting_Watch
14:27:20.820	2.928198	-0.2777359	9.035994	0.018846415	0.0104781715	0.0017910568	3.0654356	-0.34800082	9.308726	Sitting_Watch
14:27:20.842	2.928198	-0.2777359	9.035994	0.018846415	0.0104781715	0.0017910568	3.0654356	-0.34800082	9.308726	Sitting_Watch
14:27:20.865	2.9641123	-0.41420954	8.978531	-0.0019230038	-0.03411499	0.020727878	3.0969896	-0.36079586	9.297787	Sitting_Watch
14:27:20.888	2.9641123	-0.41420954	8.978531	-0.0019230038	-0.03411499	0.020727878	3.0969896	-0.36079586	9.297787	Sitting_Watch
14:27:20.911	2.9641123	-0.41420954	8.978531	-0.0019230038	-0.03411499	0.020727878	3.0969896	-0.36079586	9.297787	Sitting_Watch
14:27:20.933	2.9641123	-0.41420954	8.978531	-0.0019230038	-0.03411499	0.020727878	3.0969896	-0.36079586	9.297787	Sitting_Watch
14:27:20.955	2.9641123	-0.41420954	8.978531	-0.0019230038	-0.03411499	0.020727878	3.0969896	-0.36079586	9.297787	Sitting_Watch
14:27:20.977	2.9641123	-0.41420954	8.978531	-0.0019230038	-0.03411499	0.020727878	3.0969896	-0.36079586	9.297787	Sitting_Watch
14:27:20.999	2.9641123	-0.41420954	8.978531	-0.0019230038	-0.03411499	0.020727878	3.0969896	-0.36079586	9.297787	Sitting_Watch
14:27:21.021	2.9641123	-0.41420954	8.978531	-0.0019230038	-0.03411499	0.020727878	3.0969896	-0.36079586	9.297787	Sitting_Watch
14:27:21.045	2.9736893	-0.27294734	9.12937	0.009683436	-0.007847786	-0.0037067304	3.0969896	-0.36079586	9.297787	Sitting_Watch
14:27:21.067	2.9736893	-0.27294734	9.12937	0.009683436	-0.007847786	-0.0037067304	3.094042	-0.3595671	9.298817	Sitting_Watch
14:27:21.090	2.9736893	-0.27294734	9.12937	0.009683436	-0.007847786	-0.0037067304	3.094042	-0.3595671	9.298817	Sitting_Watch
14:27:21.112	2.9736893	-0.27294734	9.12937	0.009683436	-0.007847786	-0.0037067304	3.094042	-0.3595671	9.298817	Sitting_Watch
14:27:21.135	2.9736893	-0.27294734	9.12937	0.009683436	-0.007847786	-0.0037067304	3.094042	-0.3595671	9.298817	Sitting_Watch
14:27:21.157	2.9736893	-0.27294734	9.12937	0.009683436	-0.007847786	-0.0037067304	3.094042	-0.3595671	9.298817	Sitting_Watch
14:27:21.179	2.9736893	-0.27294734	9.12937	0.009683436	-0.007847786	-0.0037067304	3.094042	-0.3595671	9.298817	Sitting_Watch
14:27:21.203	2.9736893	-0.27294734	9.12937	0.009683436	-0.007847786	-0.0037067304	3.094042	-0.3595671	9.298817	Sitting_Watch
14:27:21.225	3.047912	-0.24900457	9.007262	0.00785084	-0.015178168	0.0127866315	3.1010888	-0.33638328	9.297336	Sitting_Watch
14:27:21.247	3.047912	-0.24900457	9.007262	0.00785084	-0.015178168	0.0127866315	3.1010888	-0.33638328	9.297336	Sitting_Watch
14:27:21.269	3.047912	-0.24900457	9.007262	0.00785084	-0.015178168	0.0127866315	3.1010888	-0.33638328	9.297336	Sitting_Watch
14:27:21.291	3.047912	-0.24900457	9.007262	0.00785084	-0.015178168	0.0127866315	3.1010888	-0.33638328	9.297336	Sitting_Watch
14:27:21.314	3.047912	-0.24900457	9.007262	0.00785084	-0.015178168	0.0127866315	3.1010888	-0.33638328	9.297336	Sitting_Watch
14:27:21.337	3.047912	-0.24900457	9.007262	0.00785084	-0.015178168	0.0127866315	3.1010888	-0.33638328	9.297336	Sitting_Watch
14:27:21.360	3.047912	-0.24900457	9.007262	0.00785084	-0.015178168	0.0127866315	3.1010888	-0.33638328	9.297336	Sitting_Watch
14:27:21.382	3.047912	-0.24900457	9.007262	0.00785084	-0.015178168	0.0127866315	3.1010888	-0.33638328	9.297336	Sitting_Watch
14:27:21.404	3.0263634	-0.27055305	9.067119	0.014570358	-0.02006509	0.004234518	3.108399	-0.3327201	9.295028	Sitting_Watch
14:27:21.426	3.0263634	-0.27055305	9.067119	0.014570358	-0.02006509	0.004234518	3.108399	-0.3327201	9.295028	Sitting_Watch
14:27:21.447	3.0263634	-0.27055305	9.067119	0.014570358	-0.02006509	0.004234518	3.108399	-0.3327201	9.295028	Sitting_Watch
14:27:21.469	3.0263634	-0.27055305	9.067119	0.014570358	-0.02006509	0.004234518	3.108399	-0.3327201	9.295028	Sitting_Watch
14:27:21.490	3.0263634	-0.27055305	9.067119	0.014570358	-0.02006509	0.004234518	3.108399	-0.3327201	9.295028	Sitting_Watch
14:27:21.513	3.0263634	-0.27055305	9.067119	0.014570358	-0.02006509	0.004234518	3.108399	-0.3327201	9.295028	Sitting_Watch
14:27:21.538	3.0263634	-0.27055305	9.067119	0.014570358	-0.02006509	0.004234518	3.108399	-0.3327201	9.295028	Sitting_Watch
14:27:21.562	3.0263634	-0.27055305	9.067119	0.014570358	-0.02006509	0.004234518	3.108399	-0.3327201	9.295028	Sitting_Watch
14:27:21.584	3.0048149	-0.24182175	8.973742	-0.0007012733	-0.0035717292	-0.003095865	3.1134548	-0.3163306	9.293907	Sitting_Watch
14:27:21.606	3.0048149	-0.24182175	8.973742	-0.0007012733	-0.0035717292	-0.003095865	3.1134548	-0.3163306	9.293907	Sitting_Watch
14:27:21.629	3.0048149	-0.24182175	8.973742	-0.0007012733	-0.0035717292	-0.003095865	3.1134548	-0.3163306	9.293907	Sitting_Watch
14:27:21.651	3.0048149	-0.24182175	8.973742	-0.0007012733	-0.0035717292	-0.003095865	3.1134548	-0.3163306	9.293907	Sitting_Watch
14:27:21.674	3.0048149	-0.24182175	8.973742	-0.0007012733	-0.0035717292	-0.003095865	3.1134548	-0.3163306	9.293907	Sitting_Watch
14:27:21.696	3.0048149	-0.24182175	8.973742	-0.0007012733	-0.0035717292	-0.003095865	3.1134548	-0.3163306	9.293907	Sitting_Watch
14:27:21.718	3.0048149	-0.24182175	8.973742	-0.0007012733	-0.0035717292	-0.003095865	3.1134548	-0.3163306	9.293907	Sitting_Watch
14:27:21.741	3.0048149	-0.24182175	8.973742	-0.0007012733	-0.0035717292	-0.003095865	3.1134548	-0.3163306	9.293907	Sitting_Watch
14:27:21.763	3.0790374	-0.38068968	9.031204	-0.0007012733	-0.0035717292	-0.003095865	3.1134548	-0.3163306	9.293907	Sitting_Watch
14:27:21.785	3.0790374	-0.38068968	9.031204	-0.023914153	0.027582398	0.0060671135	3.1166542	-0.31786025	9.292783	Sitting_Watch
14:27:21.807	3.0790374	-0.38068968	9.031204	-0.023914153	0.027582398	0.0060671135	3.1166542	-0.31786025	9.292783	Sitting_Watch
14:27:21.830	3.0790374	-0.38068968	9.031204	-0.023914153	0.027582398	0.0060671135	3.1166542	-0.31786025	9.292783	Sitting_Watch
14:27:21.852	3.0790374	-0.38068968	9.031204	-0.023914153	0.027582398	0.0060671135	3.1166542	-0.31786025	9.292783	Sitting_Watch
14:27:21.875	3.0790374	-0.38068968	9.031204	-0.023914153	0.027582398	0.0060671135	3.1166542	-0.31786025	9.292783	Sitting_Watch
14:27:21.896	3.0790374	-0.38068968	9.031204	-0.023914153	0.027582398	0.0060671135	3.1166542	-0.31786025	9.292783	Sitting_Watch
14:27:21.919	3.0790374	-0.38068968	9.031204	-0.023914153	0.027582398	0.0060671135	3.1166542	-0.31786025	9.292783	Sitting_Watch
14:27:21.941	3.0790374	-0.38068968	9.031204	-0.023914153	0.027582398	0.0060671135	3.1166542	-0.31786025	9.292783	Sitting_Watch
14:27:21.963	3.0239692	-0.3232271	9.031204	0.0121268965	0.00070432766	0.0036236527	3.1227446	-0.3281178	9.2903805	Sitting_Watch
14:27:21.987	3.0239692	-0.3232271	9.031204	0.0121268965	0.00070432766	0.0036236527	3.1227446	-0.3281178	9.2903805	Sitting_Watch
14:27:22.009	3.0239692	-0.3232271	9.031204	0.0121268965	0.00070432766	0.0036236527	3.1227446	-0.3281178	9.2903805	Sitting_Watch
14:27:22.030	3.0239692	-0.3232271	9.031204	0.0121268965	0.00070432766	0.0036236527	3.1227446	-0.3281178	9.2903805	Sitting_Watch
14:27:22.051	3.0239692	-0.3232271	9.031204	0.0121268965	0.00070432766	0.0036236527	3.1227446	-0.3281178	9.2903805	Sitting_Watch
14:27:22.073	3.0239692	-0.3232271	9.031204	0.0121268965	0.00070432766	0.0036236527	3.1227446	-0.3281178	9.2903805	Sitting_Watch
14:27:22.096	3.0239692	-0.3232271	9.031204	0.0121268965	0.00070432766	0.0036236527	3.1227446	-0.3281178	9.2903805	Sitting_Watch
14:27:22.119	3.0239692	-0.3232271	9.031204	0.0121268965	0.00070432766	0.0036236527	3.1227446	-0.3281178	9.2903805	Sitting_Watch
14:27:22.141	2.997632	-0.2849187	8.961771	0.004796514	0.012310768	0.0054562483	3.1177871	-0.31719264	9.292424	Sitting_Watch
14:27:22.164	2.997632	-0.2849187	8.961771	0.004796514	0.012310768	0.0054562483	3.1177871	-0.31719264	9.292424	Sitting_Watch
14:27:22.187	2.997632	-0.2849187	8.961771	0.004796514	0.012310768	0.0054562483	3.1177871	-0.31719264	9.292424	Sitting_Watch
14:27:22.210	2.997632	-0.2849187	8.961771	0.004796514	0.012310768	0.0054562483	3.1177871	-0.31719264	9.292424	Sitting_Watch
14:27:22.233	2.997632	-0.2849187	8.961771	0.004796514	0.012310768	0.0054562483	3.1177871	-0.31719264	9.292424	Sitting_Watch
14:27:22.255	2.997632	-0.2849187	8.961771	0.004796514	0.012310768	0.0054562483	3.1177871	-0.31719264	9.292424	Sitting_Watch
14:27:22.278	2.997632	-0.2849187	8.961771	0.004796514	0.012310768	0.0054562483	3.1177871	-0.31719264	9.292424	Sitting_Watch
14:27:22.300	2.997632	-0.2849187	8.961771	0.004796514	0.012310768	0.0054562483	3.1177871	-0.31719264	9.292424	Sitting_Watch
14:27:22.321	2.9832664	-0.22506183	8.968953	-9.040806e-05	-0.0029608638	-0.0018741345	3.1150472	-0.31258267	9.2935	Sitting_Watch
14:27:22.342	2.9832664	-0.22506183	8.968953	-9.040806e-05	-0.0029608638	-0.0018741345	3.1150472	-0.31258267	9.2935	Sitting_Watch
14:27:22.364	2.9832664	-0.22506183	8.968953	-9.040806e-05	-0.0029608638	-0.0018741345	3.1150472	-0.31258267	9.2935	Sitting_Watch
14:27:22.387	2.9832664	-0.22506183	8.968953	-9.040806e-05	-0.0029608638	-0.0018741345	3.1150472	-0.31258267	9.2935	Sitting_Watch
14:27:22.409	2.9832664	-0.22506183	8.968953	-9.040806e-05	-0.0029608638	-0.0018741345	3.1150472	-0.31258267	9.2935	Sitting_Watch
14:27:22.432	2.9832664	-0.22506183	8.968953	-9.040806e-05	-0.0029608638	-0.0018741345	3.1150472	-0.31258267	9.2935	Sitting_Watch
14:27:22.453	2.9832664	-0.22506183	8.968953	-9.040806e-05	-0.0029608638	-0.0018741345	3.1150472	-0.31258267	9.2935	Sitting_Watch
14:27:22.475	2.9832664	-0.22506183	8.968953	-9.040806e-05	-0.0029608638	-0.0018741345	3.1150472	-0.31258267	9.2935	Sitting_Watch
14:27:22.498	3.014392	-0.3304099	8.842057	0.010294301	-0.015789034	0.007899709	3.1111205	-0.30537936	9.295055	Sitting_Watch
14:27:22.521	3.014392	-0.3304099	8.842057	0.010294301	-0.015789034	0.007899709	3.1111205	-0.30537936	9.295055	Sitting_Watch
14:27:22.544	3.014392	-0.3304099	8.842057	0.010294301	-0.015789034	0.007899709	3.1111205	-0.30537936	9.295055	Sitting_Watch
14:27:22.567	3.014392	-0.3304099	8.842057	0.010294301	-0.015789034	0.007899709	3.1111205	-0.30537936	9.295055	Sitting_Watch
14:27:22.589	3.014392	-0.3304099	8.842057	0.010294301	-0.015789034	0.007899709	3.1111205	-0.30537936	9.295055	Sitting_Watch
14:27:22.610	3.014392	-0.3304099	8.842057	0.010294301	-0.015789034	0.007899709	3.1111205	-0.30537936	9.295055	Sitting_Watch
14:27:22.632	3.014392	-0.3304099	8.842057	0.010294301	-0.015789034	0.007899709	3.1111205	-0.30537936	9.295055	Sitting_Watch
14:27:22.654	3.014392	-0.3304099	8.842057	0.010294301	-0.015789034	0.007899709	3.1111205	-0.30537936	9.295055	Sitting_Watch
14:27:22.677	2.971295	-0.2753416	8.93304	-0.011696848	0.0031477886	0.007899709	3.1129377	-0.30481407	9.294465	Sitting_Watch
14:27:22.699	2.971295	-0.2753416	8.93304	-0.011696848	0.0031477886	0.007899709	3.1129377	-0.30481407	9.294465	Sitting_Watch
14:27:22.722	2.971295	-0.2753416	8.93304	-0.011696848	0.0031477886	0.007899709	3.1129377	-0.30481407	9.294465	Sitting_Watch
14:27:22.743	2.971295	-0.2753416	8.93304	-0.011696848	0.0031477886	0.007899709	3.1129377	-0.30481407	9.294465	Sitting_Watch
14:27:22.766	2.971295	-0.2753416	8.93304	-0.011696848	0.0031477886	0.007899709	3.1129377	-0.30481407	9.294465	Sitting_Watch
14:27:22.788	2.971295	-0.2753416	8.93304	-0.011696848	0.0031477886	0.007899709	3.1129377	-0.30481407	9.294465	Sitting_Watch
14:27:22.810	2.971295	-0.2753416	8.93304	-0.011696848	0.0031477886	0.007899709	3.1129377	-0.30481407	9.294465	Sitting_Watch
14:27:22.832	2.971295	-0.2753416	8.93304	-0.011696848	0.0031477886	0.007899709	3.1129377	-0.30481407	9.294465	Sitting_Watch
14:27:22.854	3.100586	-0.14365649	8.822903	-0.025746748	-0.024952013	0.02439307	3.1236925	-0.31543586	9.290503	Sitting_Watch
14:27:22.877	3.100586	-0.14365649	8.822903	-0.025746748	-0.024952013	0.02439307	3.1236925	-0.31543586	9.290503	Sitting_Watch
14:27:22.899	3.100586	-0.14365649	8.822903	-0.025746748	-0.024952013	0.02439307	3.1236925	-0.31543586	9.290503	Sitting_Watch
14:27:22.922	3.100586	-0.14365649	8.822903	-0.025746748	-0.024952013	0.02439307	3.1236925	-0.31543586	9.290503	Sitting_Watch
14:27:22.945	3.100586	-0.14365649	8.822903	-0.025746748	-0.024952013	0.02439307	3.1236925	-0.31543586	9.290503	Sitting_Watch
14:27:22.967	3.100586	-0.14365649	8.822903	-0.025746748	-0.024952013	0.02439307	3.1236925	-0.31543586	9.290503	Sitting_Watch
14:27:22.991	3.100586	-0.14365649	8.822903	-0.025746748	-0.024952013	0.02439307	3.1236925	-0.31543586	9.290503	Sitting_Watch
14:27:23.013	3.100586	-0.14365649	8.822903	-0.025746748	-0.024952013	0.02439307	3.1236925	-0.31543586	9.290503	Sitting_Watch
14:27:23.035	2.9090438	-0.52674043	9.064724	0.02067901	0.029414993	-4.153884e-05	3.1491597	-0.33224598	9.281314	Sitting_Watch
14:27:23.058	2.9090438	-0.52674043	9.064724	0.02067901	0.029414993	-4.153884e-05	3.1491597	-0.33224598	9.281314	Sitting_Watch
14:27:23.080	2.9090438	-0.52674043	9.064724	0.02067901	0.029414993	-4.153884e-05	3.1491597	-0.33224598	9.281314	Sitting_Watch
14:27:23.102	2.9090438	-0.52674043	9.064724	0.02067901	0.029414993	-4.153884e-05	3.1491597	-0.33224598	9.281314	Sitting_Watch
14:27:23.124	2.9090438	-0.52674043	9.064724	0.02067901	0.029414993	-4.153884e-05	3.1491597	-0.33224598	9.281314	Sitting_Watch
14:27:23.147	2.9090438	-0.52674043	9.064724	0.02067901	0.029414993	-4.153884e-05	3.1491597	-0.33224598	9.281314	Sitting_Watch
14:27:23.169	2.9090438	-0.52674043	9.064724	0.02067901	0.029414993	-4.153884e-05	3.1491597	-0.33224598	9.281314	Sitting_Watch
14:27:23.191	2.9090438	-0.52674043	9.064724	0.02067901	0.029414993	-4.153884e-05	3.1491597	-0.33224598	9.281314	Sitting_Watch
14:27:23.214	3.0886145	-0.21548474	9.002473	0.0017421878	0.007423845	0.0024019221	3.1208518	-0.32896	9.290987	Sitting_Watch
14:27:23.237	3.0886145	-0.21548474	9.002473	0.0017421878	0.007423845	0.0024019221	3.1208518	-0.32896	9.290987	Sitting_Watch
14:27:23.259	3.0886145	-0.21548474	9.002473	0.0017421878	0.007423845	0.0024019221	3.1208518	-0.32896	9.290987	Sitting_Watch
14:27:23.281	3.0886145	-0.21548474	9.002473	0.0017421878	0.007423845	0.0024019221	3.1208518	-0.32896	9.290987	Sitting_Watch
14:27:23.303	3.0886145	-0.21548474	9.002473	0.0017421878	0.007423845	0.0024019221	3.1208518	-0.32896	9.290987	Sitting_Watch
14:27:23.329	3.0886145	-0.21548474	9.002473	0.0017421878	0.007423845	0.0024019221	3.1208518	-0.32896	9.290987	Sitting_Watch
14:27:23.351	3.0886145	-0.21548474	9.002473	0.0017421878	0.007423845	0.0024019221	3.1208518	-0.32896	9.290987	Sitting_Watch
14:27:23.373	3.0886145	-0.21548474	9.002473	0.0017421878	0.007423845	0.0024019221	3.1208518	-0.32896	9.290987	Sitting_Watch
14:27:23.396	3.0527003	-0.28731298	8.964165	0.00662911	0.007423845	0.004845383	3.1218338	-0.3200285	9.29097	Sitting_Watch
14:27:23.417	3.0527003	-0.28731298	8.964165	0.00662911	0.007423845	0.004845383	3.1218338	-0.3200285	9.29097	Sitting_Watch
14:27:23.440	3.0527003	-0.28731298	8.964165	0.00662911	0.007423845	0.004845383	3.1218338	-0.3200285	9.29097	Sitting_Watch
14:27:23.463	3.0527003	-0.28731298	8.964165	0.00662911	0.007423845	0.004845383	3.1218338	-0.3200285	9.29097	Sitting_Watch
14:27:23.486	3.0527003	-0.28731298	8.964165	0.00662911	0.007423845	0.004845383	3.1218338	-0.3200285	9.29097	Sitting_Watch
14:27:23.509	3.0527003	-0.28731298	8.964165	0.00662911	0.007423845	0.004845383	3.1218338	-0.3200285	9.29097	Sitting_Watch
14:27:23.532	3.0527003	-0.28731298	8.964165	0.00662911	0.007423845	0.004845383	3.1218338	-0.3200285	9.29097	Sitting_Watch
14:27:23.557	3.0527003	-0.28731298	8.964165	0.00662911	0.007423845	0.004845383	3.1218338	-0.3200285	9.29097	Sitting_Watch
14:27:23.580	3.067066	-0.26097596	8.846846	0.0029639183	0.0031477886	0.0036236527	3.1153023	-0.3182164	9.293223	Sitting_Watch
14:27:23.602	3.067066	-0.26097596	8.846846	0.0029639183	0.0031477886	0.0036236527	3.1153023	-0.3182164	9.293223	Sitting_Watch
14:27:23.624	3.067066	-0.26097596	8.846846	0.0029639183	0.0031477886	0.0036236527	3.1153023	-0.3182164	9.293223	Sitting_Watch
14:27:23.646	3.067066	-0.26097596	8.846846	0.0029639183	0.0031477886	0.0036236527	3.1153023	-0.3182164	9.293223	Sitting_Watch
14:27:23.668	3.067066	-0.26097596	8.846846	0.0029639183	0.0031477886	0.0036236527	3.1153023	-0.3182164	9.293223	Sitting_Watch
14:27:23.691	3.067066	-0.26097596	8.846846	0.0029639183	0.0031477886	0.0036236527	3.1153023	-0.3182164	9.293223	Sitting_Watch
14:27:23.714	3.067066	-0.26097596	8.846846	0.0029639183	0.0031477886	0.0036236527	3.1153023	-0.3182164	9.293223	Sitting_Watch
14:27:23.736	3.067066	-0.26097596	8.846846	0.0029639183	0.0031477886	0.0036236527	3.1153023	-0.3182164	9.293223	Sitting_Watch
14:27:23.759	2.9832664	-0.31125572	8.966559	0.0005204572	-0.0011282681	0.0017910568	3.1100628	-0.32108766	9.29488	Sitting_Watch
14:27:23.781	2.9832664	-0.31125572	8.966559	0.0005204572	-0.0011282681	0.0017910568	3.1100628	-0.32108766	9.29488	Sitting_Watch
14:27:23.803	2.9832664	-0.31125572	8.966559	0.0005204572	-0.0011282681	0.0017910568	3.1100628	-0.32108766	9.29488	Sitting_Watch
14:27:23.826	2.9832664	-0.31125572	8.966559	0.0005204572	-0.0011282681	0.0017910568	3.1100628	-0.32108766	9.29488	Sitting_Watch
14:27:23.849	2.9832664	-0.31125572	8.966559	0.0005204572	-0.0011282681	0.0017910568	3.1100628	-0.32108766	9.29488	Sitting_Watch
14:27:23.871	2.9832664	-0.31125572	8.966559	0.0005204572	-0.0011282681	0.0017910568	3.1100628	-0.32108766	9.29488	Sitting_Watch
14:27:23.894	2.9832664	-0.31125572	8.966559	0.0005204572	-0.0011282681	0.0017910568	3.1100628	-0.32108766	9.29488	Sitting_Watch
14:27:23.915	2.9832664	-0.31125572	8.966559	0.0005204572	-0.0011282681	0.0017910568	3.1100628	-0.32108766	9.29488	Sitting_Watch
14:27:23.937	3.0024207	-0.2657645	9.002473	0.006018244	0.021473745	0.006677979	3.1089878	-0.3162389	9.295405	Sitting_Watch
14:27:23.959	3.0024207	-0.2657645	9.002473	0.006018244	0.021473745	0.006677979	3.1089878	-0.3162389	9.295405	Sitting_Watch
14:27:23.982	3.0024207	-0.2657645	9.002473	0.006018244	0.021473745	0.006677979	3.1089878	-0.3162389	9.295405	Sitting_Watch
14:27:24.005	3.0024207	-0.2657645	9.002473	0.006018244	0.021473745	0.006677979	3.1089878	-0.3162389	9.295405	Sitting_Watch
14:27:24.028	3.0024207	-0.2657645	9.002473	0.006018244	0.021473745	0.006677979	3.1089878	-0.3162389	9.295405	Sitting_Watch
14:27:24.051	3.0024207	-0.2657645	9.002473	0.006018244	0.021473745	0.006677979	3.1089878	-0.3162389	9.295405	Sitting_Watch
14:27:24.073	3.0024207	-0.2657645	9.002473	0.006018244	0.021473745	0.006677979	3.1089878	-0.3162389	9.295405	Sitting_Watch
14:27:24.096	3.0024207	-0.2657645	9.002473	0.006018244	0.021473745	0.006677979	3.1089878	-0.3162389	9.295405	Sitting_Watch
14:27:24.118	3.0048149	-0.29689008	9.009656	-0.0043664644	-0.0011282681	0.004845383	3.1079848	-0.303158	9.296177	Sitting_Watch
14:27:24.140	3.0048149	-0.29689008	9.009656	-0.0043664644	-0.0011282681	0.004845383	3.1079848	-0.303158	9.296177	Sitting_Watch
14:27:24.161	3.0048149	-0.29689008	9.009656	-0.0043664644	-0.0011282681	0.004845383	3.1079848	-0.303158	9.296177	Sitting_Watch
14:27:24.182	3.0048149	-0.29689008	9.009656	-0.0043664644	-0.0011282681	0.004845383	3.1079848	-0.303158	9.296177	Sitting_Watch
14:27:24.204	3.0048149	-0.29689008	9.009656	-0.0043664644	-0.0011282681	0.004845383	3.1079848	-0.303158	9.296177	Sitting_Watch
14:27:24.228	3.0048149	-0.29689008	9.009656	-0.0043664644	-0.0011282681	0.004845383	3.1079848	-0.303158	9.296177	Sitting_Watch
14:27:24.250	3.0048149	-0.29689008	9.009656	-0.0043664644	-0.0011282681	0.004845383	3.1079848	-0.303158	9.296177	Sitting_Watch
14:27:24.273	3.0048149	-0.29689008	9.009656	-0.0043664644	-0.0011282681	0.004845383	3.1079848	-0.303158	9.296177	Sitting_Watch
14:27:24.296	2.9521408	-0.25139886	9.067119	0.009072571	-0.0017391334	0.004845383	3.0832255	-0.2941575	9.304706	Sitting_Watch
14:27:24.319	2.9521408	-0.25139886	9.067119	0.009072571	-0.0017391334	0.004845383	3.0832255	-0.2941575	9.304706	Sitting_Watch
14:27:24.342	2.9521408	-0.25139886	9.067119	0.009072571	-0.0017391334	0.004845383	3.0832255	-0.2941575	9.304706	Sitting_Watch
14:27:24.364	2.9521408	-0.25139886	9.067119	0.009072571	-0.0017391334	0.004845383	3.0832255	-0.2941575	9.304706	Sitting_Watch
14:27:24.387	2.9521408	-0.25139886	9.067119	0.009072571	-0.0017391334	0.004845383	3.0832255	-0.2941575	9.304706	Sitting_Watch
14:27:24.410	2.9521408	-0.25139886	9.067119	0.009072571	-0.0017391334	0.004845383	3.0832255	-0.2941575	9.304706	Sitting_Watch
14:27:24.431	2.9521408	-0.25139886	9.067119	0.009072571	-0.0017391334	0.004845383	3.0832255	-0.2941575	9.304706	Sitting_Watch
14:27:24.454	2.9521408	-0.25139886	9.067119	0.009072571	-0.0017391334	0.004845383	3.0832255	-0.2941575	9.304706	Sitting_Watch
14:27:24.476	2.978478	-0.2561874	8.8636055	-0.0013121385	9.346238e-05	0.0054562483	3.081013	-0.29204023	9.305506	Sitting_Watch
14:27:24.498	2.978478	-0.2561874	8.8636055	-0.0013121385	9.346238e-05	0.0054562483	3.081013	-0.29204023	9.305506	Sitting_Watch
14:27:24.521	2.978478	-0.2561874	8.8636055	-0.0013121385	9.346238e-05	0.0054562483	3.081013	-0.29204023	9.305506	Sitting_Watch
14:27:24.543	2.978478	-0.2561874	8.8636055	-0.0013121385	9.346238e-05	0.0054562483	3.081013	-0.29204023	9.305506	Sitting_Watch
14:27:24.569	2.978478	-0.2561874	8.8636055	-0.0013121385	9.346238e-05	0.0054562483	3.081013	-0.29204023	9.305506	Sitting_Watch
14:27:24.591	2.978478	-0.2561874	8.8636055	-0.0013121385	9.346238e-05	0.0054562483	3.081013	-0.29204023	9.305506	Sitting_Watch
14:27:24.618	2.978478	-0.2561874	8.8636055	-0.0013121385	9.346238e-05	0.0054562483	3.081013	-0.29204023	9.305506	Sitting_Watch
14:27:24.640	2.978478	-0.2561874	8.8636055	-0.0013121385	9.346238e-05	0.0054562483	3.081013	-0.29204023	9.305506	Sitting_Watch
14:27:24.665	2.988055	-0.2370332	8.985713	0.006018244	0.0049803844	0.004234518	3.0773828	-0.2973821	9.306539	Sitting_Watch
14:27:24.687	2.988055	-0.2370332	8.985713	0.006018244	0.0049803844	0.004234518	3.0773828	-0.2973821	9.306539	Sitting_Watch
14:27:24.709	2.988055	-0.2370332	8.985713	0.006018244	0.0049803844	0.004234518	3.0773828	-0.2973821	9.306539	Sitting_Watch
14:27:24.730	2.988055	-0.2370332	8.985713	0.006018244	0.0049803844	0.004234518	3.0773828	-0.2973821	9.306539	Sitting_Watch
14:27:24.752	2.988055	-0.2370332	8.985713	0.006018244	0.0049803844	0.004234518	3.0773828	-0.2973821	9.306539	Sitting_Watch
14:27:24.774	2.988055	-0.2370332	8.985713	0.006018244	0.0049803844	0.004234518	3.0773828	-0.2973821	9.306539	Sitting_Watch
14:27:24.797	2.988055	-0.2370332	8.985713	0.006018244	0.0049803844	0.004234518	3.0773828	-0.2973821	9.306539	Sitting_Watch
14:27:24.820	2.988055	-0.2370332	8.985713	0.006018244	0.0049803844	0.004234518	3.0773828	-0.2973821	9.306539	Sitting_Watch
14:27:24.843	3.0000262	-0.2561874	8.945011	-0.0013121385	9.346238e-05	0.0054562483	3.075611	-0.2933229	9.307253	Sitting_Watch
14:27:24.866	3.0000262	-0.2561874	8.945011	-0.0013121385	9.346238e-05	0.0054562483	3.075611	-0.2933229	9.307253	Sitting_Watch
14:27:24.891	3.0000262	-0.2561874	8.945011	-0.0013121385	9.346238e-05	0.0054562483	3.075611	-0.2933229	9.307253	Sitting_Watch
14:27:24.914	3.0000262	-0.2561874	8.945011	-0.0013121385	9.346238e-05	0.0054562483	3.075611	-0.2933229	9.307253	Sitting_Watch
14:27:24.936	3.0000262	-0.2561874	8.945011	-0.0013121385	9.346238e-05	0.0054562483	3.075611	-0.2933229	9.307253	Sitting_Watch
14:27:24.958	3.0000262	-0.2561874	8.945011	-0.0013121385	9.346238e-05	0.0054562483	3.075611	-0.2933229	9.307253	Sitting_Watch
14:27:24.980	3.0000262	-0.2561874	8.945011	-0.0013121385	9.346238e-05	0.0054562483	3.075611	-0.2933229	9.307253	Sitting_Watch
14:27:25.001	3.0000262	-0.30167863	8.935433	-0.0013121385	9.346238e-05	0.0054562483	3.075611	-0.2933229	9.307253	Sitting_Watch
14:27:25.024	3.0000262	-0.30167863	8.935433	-0.012307713	-0.010291247	0.008510575	3.0784829	-0.28879663	9.306445	Sitting_Watch
14:27:25.045	3.0000262	-0.30167863	8.935433	-0.012307713	-0.010291247	0.008510575	3.0784829	-0.28879663	9.306445	Sitting_Watch
14:27:25.068	3.0000262	-0.30167863	8.935433	-0.012307713	-0.010291247	0.008510575	3.0784829	-0.28879663	9.306445	Sitting_Watch
14:27:25.091	3.0000262	-0.30167863	8.935433	-0.012307713	-0.010291247	0.008510575	3.0784829	-0.28879663	9.306445	Sitting_Watch
14:27:25.113	3.0000262	-0.30167863	8.935433	-0.012307713	-0.010291247	0.008510575	3.0784829	-0.28879663	9.306445	Sitting_Watch
14:27:25.136	3.0000262	-0.30167863	8.935433	-0.012307713	-0.010291247	0.008510575	3.0784829	-0.28879663	9.306445	Sitting_Watch
14:27:25.159	3.0000262	-0.30167863	8.935433	-0.012307713	-0.010291247	0.008510575	3.0784829	-0.28879663	9.306445	Sitting_Watch
14:27:25.182	3.0000262	-0.30167863	8.935433	-0.012307713	-0.010291247	0.008510575	3.0784829	-0.28879663	9.306445	Sitting_Watch
14:27:25.204	2.9952378	-0.23224466	9.033599	-0.0013121385	0.004369519	0.0030127873	3.0769963	-0.29454824	9.306757	Sitting_Watch
14:27:25.227	2.9952378	-0.23224466	9.033599	-0.0013121385	0.004369519	0.0030127873	3.0769963	-0.29454824	9.306757	Sitting_Watch
14:27:25.249	2.9952378	-0.23224466	9.033599	-0.0013121385	0.004369519	0.0030127873	3.0769963	-0.29454824	9.306757	Sitting_Watch
14:27:25.271	2.9952378	-0.23224466	9.033599	-0.0013121385	0.004369519	0.0030127873	3.0769963	-0.29454824	9.306757	Sitting_Watch
14:27:25.293	2.9952378	-0.23224466	9.033599	-0.0013121385	0.004369519	0.0030127873	3.0769963	-0.29454824	9.306757	Sitting_Watch
14:27:25.316	2.9952378	-0.23224466	9.033599	-0.0013121385	0.004369519	0.0030127873	3.0769963	-0.29454824	9.306757	Sitting_Watch
14:27:25.339	2.9952378	-0.23224466	9.033599	-0.0013121385	0.004369519	0.0030127873	3.0769963	-0.29454824	9.306757	Sitting_Watch
14:27:25.362	2.954535	-0.24421602	8.971348	-0.0013121385	0.004369519	0.0030127873	3.0769963	-0.29454824	9.306757	Sitting_Watch
14:27:25.385	2.954535	-0.24421602	8.971348	-0.00497733	-0.009680382	-0.0018741345	3.0735226	-0.2873839	9.308127	Sitting_Watch
14:27:25.407	2.954535	-0.24421602	8.971348	-0.00497733	-0.009680382	-0.0018741345	3.0735226	-0.2873839	9.308127	Sitting_Watch
14:27:25.430	2.954535	-0.24421602	8.971348	-0.00497733	-0.009680382	-0.0018741345	3.0735226	-0.2873839	9.308127	Sitting_Watch
14:27:25.453	2.954535	-0.24421602	8.971348	-0.00497733	-0.009680382	-0.0018741345	3.0735226	-0.2873839	9.308127	Sitting_Watch
14:27:25.476	2.954535	-0.24421602	8.971348	-0.00497733	-0.009680382	-0.0018741345	3.0735226	-0.2873839	9.308127	Sitting_Watch
14:27:25.498	2.954535	-0.24421602	8.971348	-0.00497733	-0.009680382	-0.0018741345	3.0735226	-0.2873839	9.308127	Sitting_Watch
14:27:25.519	2.954535	-0.24421602	8.971348	-0.00497733	-0.009680382	-0.0018741345	3.0735226	-0.2873839	9.308127	Sitting_Watch
14:27:25.541	2.954535	-0.24421602	8.971348	-0.00497733	-0.009680382	-0.0018741345	3.0735226	-0.2873839	9.308127	Sitting_Watch
14:27:25.563	2.9760835	-0.32083282	9.081485	0.004796514	-0.0023499988	0.0005693264	3.0712557	-0.28834245	9.308846	Sitting_Watch
14:27:25.587	2.9760835	-0.32083282	9.081485	0.004796514	-0.0023499988	0.0005693264	3.0712557	-0.28834245	9.308846	Sitting_Watch
14:27:25.609	2.9760835	-0.32083282	9.081485	0.004796514	-0.0023499988	0.0005693264	3.0712557	-0.28834245	9.308846	Sitting_Watch
14:27:25.631	2.9760835	-0.32083282	9.081485	0.004796514	-0.0023499988	0.0005693264	3.0712557	-0.28834245	9.308846	Sitting_Watch
14:27:25.654	2.9760835	-0.32083282	9.081485	0.004796514	-0.0023499988	0.0005693264	3.0712557	-0.28834245	9.308846	Sitting_Watch
14:27:25.676	2.9760835	-0.32083282	9.081485	0.004796514	-0.0023499988	0.0005693264	3.0712557	-0.28834245	9.308846	Sitting_Watch
14:27:25.700	2.9760835	-0.32083282	9.081485	0.004796514	-0.0023499988	0.0005693264	3.0712557	-0.28834245	9.308846	Sitting_Watch
14:27:25.722	2.9736893	-0.18675344	9.047964	0.010294301	-0.006626055	0.0036236527	3.0359147	-0.27128065	9.320944	Sitting_Watch
14:27:25.744	2.9736893	-0.18675344	9.047964	0.010294301	-0.006626055	0.0036236527	3.0359147	-0.27128065	9.320944	Sitting_Watch
14:27:25.766	2.9736893	-0.18675344	9.047964	0.010294301	-0.006626055	0.0036236527	3.0359147	-0.27128065	9.320944	Sitting_Watch
14:27:25.789	2.9736893	-0.18675344	9.047964	0.010294301	-0.006626055	0.0036236527	3.0359147	-0.27128065	9.320944	Sitting_Watch
14:27:25.812	2.9736893	-0.18675344	9.047964	0.010294301	-0.006626055	0.0036236527	3.0359147	-0.27128065	9.320944	Sitting_Watch
14:27:25.835	2.9736893	-0.18675344	9.047964	0.010294301	-0.006626055	0.0036236527	3.0359147	-0.27128065	9.320944	Sitting_Watch
14:27:25.858	2.9736893	-0.18675344	9.047964	0.010294301	-0.006626055	0.0036236527	3.0359147	-0.27128065	9.320944	Sitting_Watch
14:27:25.881	2.9736893	-0.18675344	9.047964	0.010294301	-0.006626055	0.0036236527	3.0359147	-0.27128065	9.320944	Sitting_Watch
14:27:25.904	2.9401696	-0.2083019	9.026416	0.015181223	0.0049803844	0.0024019221	3.0516152	-0.26310068	9.3160515	Sitting_Watch
14:27:25.927	2.9401696	-0.2083019	9.026416	0.015181223	0.0049803844	0.0024019221	3.0516152	-0.26310068	9.3160515	Sitting_Watch
14:27:25.950	2.9401696	-0.2083019	9.026416	0.015181223	0.0049803844	0.0024019221	3.0516152	-0.26310068	9.3160515	Sitting_Watch
14:27:25.972	2.9401696	-0.2083019	9.026416	0.015181223	0.0049803844	0.0024019221	3.0516152	-0.26310068	9.3160515	Sitting_Watch
14:27:25.995	2.9401696	-0.2083019	9.026416	0.015181223	0.0049803844	0.0024019221	3.0516152	-0.26310068	9.3160515	Sitting_Watch
14:27:26.017	2.9401696	-0.2083019	9.026416	0.015181223	0.0049803844	0.0024019221	3.0516152	-0.26310068	9.3160515	Sitting_Watch
14:27:26.039	2.9401696	-0.2083019	9.026416	0.015181223	0.0049803844	0.0024019221	3.0516152	-0.26310068	9.3160515	Sitting_Watch
14:27:26.061	2.9401696	-0.2083019	9.026416	0.015181223	0.0049803844	0.0024019221	3.0516152	-0.26310068	9.3160515	Sitting_Watch
14:27:26.083	2.8874955	-0.23942748	9.040782	-0.008642522	-0.0023499988	0.004234518	3.0516152	-0.26310068	9.3160515	Sitting_Watch
14:27:26.105	2.8874955	-0.23942748	9.040782	-0.008642522	-0.0023499988	0.004234518	3.0495694	-0.2613927	9.316769	Sitting_Watch
14:27:26.128	2.8874955	-0.23942748	9.040782	-0.008642522	-0.0023499988	0.004234518	3.0495694	-0.2613927	9.316769	Sitting_Watch
14:27:26.151	2.8874955	-0.23942748	9.040782	-0.008642522	-0.0023499988	0.004234518	3.0495694	-0.2613927	9.316769	Sitting_Watch
14:27:26.173	2.8874955	-0.23942748	9.040782	-0.008642522	-0.0023499988	0.004234518	3.0495694	-0.2613927	9.316769	Sitting_Watch
14:27:26.196	2.8874955	-0.23942748	9.040782	-0.008642522	-0.0023499988	0.004234518	3.0495694	-0.2613927	9.316769	Sitting_Watch
14:27:26.219	2.8874955	-0.23942748	9.040782	-0.008642522	-0.0023499988	0.004234518	3.0495694	-0.2613927	9.316769	Sitting_Watch
14:27:26.241	2.8874955	-0.23942748	9.040782	-0.008642522	-0.0023499988	0.004234518	3.0495694	-0.2613927	9.316769	Sitting_Watch
14:27:26.264	2.944958	-0.2370332	8.9498	-0.018416364	-0.010291247	0.0060671135	3.0526705	-0.26936668	9.315525	Sitting_Watch
14:27:26.287	2.944958	-0.2370332	8.9498	-0.018416364	-0.010291247	0.0060671135	3.0526705	-0.26936668	9.315525	Sitting_Watch
14:27:26.309	2.944958	-0.2370332	8.9498	-0.018416364	-0.010291247	0.0060671135	3.0526705	-0.26936668	9.315525	Sitting_Watch
14:27:26.330	2.944958	-0.2370332	8.9498	-0.018416364	-0.010291247	0.0060671135	3.0526705	-0.26936668	9.315525	Sitting_Watch
14:27:26.353	2.944958	-0.2370332	8.9498	-0.018416364	-0.010291247	0.0060671135	3.0526705	-0.26936668	9.315525	Sitting_Watch
14:27:26.376	2.944958	-0.2370332	8.9498	-0.018416364	-0.010291247	0.0060671135	3.0526705	-0.26936668	9.315525	Sitting_Watch
14:27:26.399	2.944958	-0.2370332	8.9498	-0.018416364	-0.010291247	0.0060671135	3.0526705	-0.26936668	9.315525	Sitting_Watch
14:27:26.421	2.944958	-0.2370332	8.9498	-0.018416364	-0.010291247	0.0060671135	3.0526705	-0.26936668	9.315525	Sitting_Watch
14:27:26.443	2.928198	-0.22506183	9.012051	-0.0074207913	0.0019260582	0.004845383	3.0534644	-0.27294236	9.315161	Sitting_Watch
14:27:26.466	2.928198	-0.22506183	9.012051	-0.0074207913	0.0019260582	0.004845383	3.0534644	-0.27294236	9.315161	Sitting_Watch
14:27:26.489	2.928198	-0.22506183	9.012051	-0.0074207913	0.0019260582	0.004845383	3.0534644	-0.27294236	9.315161	Sitting_Watch
14:27:26.512	2.928198	-0.22506183	9.012051	-0.0074207913	0.0019260582	0.004845383	3.0534644	-0.27294236	9.315161	Sitting_Watch
14:27:26.534	2.928198	-0.22506183	9.012051	-0.0074207913	0.0019260582	0.004845383	3.0534644	-0.27294236	9.315161	Sitting_Watch
14:27:26.557	2.928198	-0.22506183	9.012051	-0.0074207913	0.0019260582	0.004845383	3.0534644	-0.27294236	9.315161	Sitting_Watch
14:27:26.578	2.928198	-0.22506183	9.012051	-0.0074207913	0.0019260582	0.004845383	3.0534644	-0.27294236	9.315161	Sitting_Watch
14:27:26.600	2.928198	-0.22506183	9.012051	-0.0074207913	0.0019260582	0.004845383	3.0534644	-0.27294236	9.315161	Sitting_Watch
14:27:26.622	2.9329867	-0.22745611	9.038387	0.0023530528	0.009867307	0.0005693264	3.0455713	-0.269665	9.317841	Sitting_Watch
14:27:26.644	2.9329867	-0.22745611	9.038387	0.0023530528	0.009867307	0.0005693264	3.0455713	-0.269665	9.317841	Sitting_Watch
14:27:26.667	2.9329867	-0.22745611	9.038387	0.0023530528	0.009867307	0.0005693264	3.0455713	-0.269665	9.317841	Sitting_Watch
14:27:26.691	2.9329867	-0.22745611	9.038387	0.0023530528	0.009867307	0.0005693264	3.0455713	-0.269665	9.317841	Sitting_Watch
14:27:26.715	2.9329867	-0.22745611	9.038387	0.0023530528	0.009867307	0.0005693264	3.0455713	-0.269665	9.317841	Sitting_Watch
14:27:26.737	2.9329867	-0.22745611	9.038387	0.0023530528	0.009867307	0.0005693264	3.0455713	-0.269665	9.317841	Sitting_Watch
14:27:26.760	2.9329867	-0.22745611	9.038387	0.0023530528	0.009867307	0.0005693264	3.0455713	-0.269665	9.317841	Sitting_Watch
14:27:26.784	2.9329867	-0.22745611	9.038387	0.0023530528	0.009867307	0.0005693264	3.0455713	-0.269665	9.317841	Sitting_Watch
14:27:26.806	2.9593236	-0.24421602	8.897125	-0.0025338691	-0.0011282681	-4.153884e-05	3.0371542	-0.2620446	9.320805	Sitting_Watch
14:27:26.830	2.9593236	-0.24421602	8.897125	-0.0025338691	-0.0011282681	-4.153884e-05	3.0371542	-0.2620446	9.320805	Sitting_Watch
14:27:26.852	2.9593236	-0.24421602	8.897125	-0.0025338691	-0.0011282681	-4.153884e-05	3.0371542	-0.2620446	9.320805	Sitting_Watch
14:27:26.873	2.9593236	-0.24421602	8.897125	-0.0025338691	-0.0011282681	-4.153884e-05	3.0371542	-0.2620446	9.320805	Sitting_Watch
14:27:26.895	2.9593236	-0.24421602	8.897125	-0.0025338691	-0.0011282681	-4.153884e-05	3.0371542	-0.2620446	9.320805	Sitting_Watch
14:27:26.918	2.9593236	-0.24421602	8.897125	-0.0025338691	-0.0011282681	-4.153884e-05	3.0371542	-0.2620446	9.320805	Sitting_Watch
14:27:26.944	2.9593236	-0.24421602	8.897125	-0.0025338691	-0.0011282681	-4.153884e-05	3.0371542	-0.2620446	9.320805	Sitting_Watch
14:27:26.965	2.9593236	-0.24421602	8.897125	-0.0025338691	-0.0011282681	-4.153884e-05	3.0371542	-0.2620446	9.320805	Sitting_Watch
14:27:26.986	2.9689007	-0.23224466	9.019233	0.0023530528	0.0086455755	0.0072888443	3.0377417	-0.2646859	9.3205385	Sitting_Watch
14:27:27.007	2.9689007	-0.23224466	9.019233	0.0023530528	0.0086455755	0.0072888443	3.0377417	-0.2646859	9.3205385	Sitting_Watch
14:27:27.028	2.9689007	-0.23224466	9.019233	0.0023530528	0.0086455755	0.0072888443	3.0377417	-0.2646859	9.3205385	Sitting_Watch
14:27:27.051	2.9689007	-0.23224466	9.019233	0.0023530528	0.0086455755	0.0072888443	3.0377417	-0.2646859	9.3205385	Sitting_Watch
14:27:27.072	2.9689007	-0.23224466	9.019233	0.0023530528	0.0086455755	0.0072888443	3.0377417	-0.2646859	9.3205385	Sitting_Watch
14:27:27.093	2.9689007	-0.23224466	9.019233	0.0023530528	0.0086455755	0.0072888443	3.0377417	-0.2646859	9.3205385	Sitting_Watch
14:27:27.114	2.9689007	-0.23224466	9.019233	0.0023530528	0.0086455755	0.0072888443	3.0377417	-0.2646859	9.3205385	Sitting_Watch
14:27:27.135	2.9689007	-0.23224466	9.019233	0.0023530528	0.0086455755	0.0072888443	3.0377417	-0.2646859	9.3205385	Sitting_Watch
14:27:27.157	2.9689007	-0.23224466	9.019233	0.0023530528	0.0086455755	0.0072888443	3.0377417	-0.2646859	9.3205385	Sitting_Watch
14:27:27.180	2.9305923	-0.28970724	9.016839	0.00785084	-0.0011282681	0.0060671135	3.051855	-0.26855808	9.315817	Sitting_Watch
14:27:27.202	2.9305923	-0.28970724	9.016839	0.00785084	-0.0011282681	0.0060671135	3.051855	-0.26855808	9.315817	Sitting_Watch
14:27:27.225	2.9305923	-0.28970724	9.016839	0.00785084	-0.0011282681	0.0060671135	3.051855	-0.26855808	9.315817	Sitting_Watch
14:27:27.248	2.9305923	-0.28970724	9.016839	0.00785084	-0.0011282681	0.0060671135	3.051855	-0.26855808	9.315817	Sitting_Watch
14:27:27.271	2.9305923	-0.28970724	9.016839	0.00785084	-0.0011282681	0.0060671135	3.051855	-0.26855808	9.315817	Sitting_Watch
14:27:27.294	2.9305923	-0.28970724	9.016839	0.00785084	-0.0011282681	0.0060671135	3.051855	-0.26855808	9.315817	Sitting_Watch
14:27:27.315	2.9305923	-0.28970724	9.016839	0.00785084	-0.0011282681	0.0060671135	3.051855	-0.26855808	9.315817	Sitting_Watch
14:27:27.338	2.9305923	-0.28970724	9.016839	0.00785084	-0.0011282681	0.0060671135	3.051855	-0.26855808	9.315817	Sitting_Watch
14:27:27.361	2.9497466	-0.23224466	8.9498	0.009683436	0.0031477886	0.004845383	3.0500658	-0.25636756	9.316746	Sitting_Watch
14:27:27.384	2.9497466	-0.23224466	8.9498	0.009683436	0.0031477886	0.004845383	3.0500658	-0.25636756	9.316746	Sitting_Watch
14:27:27.406	2.9497466	-0.23224466	8.9498	0.009683436	0.0031477886	0.004845383	3.0500658	-0.25636756	9.316746	Sitting_Watch
14:27:27.428	2.9497466	-0.23224466	8.9498	0.009683436	0.0031477886	0.004845383	3.0500658	-0.25636756	9.316746	Sitting_Watch
14:27:27.451	2.9497466	-0.23224466	8.9498	0.009683436	0.0031477886	0.004845383	3.0500658	-0.25636756	9.316746	Sitting_Watch
14:27:27.473	2.9497466	-0.23224466	8.9498	0.009683436	0.0031477886	0.004845383	3.0500658	-0.25636756	9.316746	Sitting_Watch
14:27:27.497	2.9497466	-0.23224466	8.9498	0.009683436	0.0031477886	0.004845383	3.0500658	-0.25636756	9.316746	Sitting_Watch
14:27:27.519	2.9497466	-0.23224466	8.9498	0.009683436	0.0031477886	0.004845383	3.0500658	-0.25636756	9.316746	Sitting_Watch
14:27:27.543	2.9234095	-0.24900457	9.074302	0.0017421878	-0.0005174029	0.00912144	3.051344	-0.25721893	9.316303	Sitting_Watch
14:27:27.568	2.9234095	-0.24900457	9.074302	0.0017421878	-0.0005174029	0.00912144	3.051344	-0.25721893	9.316303	Sitting_Watch
14:27:27.591	2.9234095	-0.24900457	9.074302	0.0017421878	-0.0005174029	0.00912144	3.051344	-0.25721893	9.316303	Sitting_Watch
14:27:27.614	2.9234095	-0.24900457	9.074302	0.0017421878	-0.0005174029	0.00912144	3.051344	-0.25721893	9.316303	Sitting_Watch
14:27:27.636	2.9234095	-0.24900457	9.074302	0.0017421878	-0.0005174029	0.00912144	3.051344	-0.25721893	9.316303	Sitting_Watch
14:27:27.658	2.9234095	-0.24900457	9.074302	0.0017421878	-0.0005174029	0.00912144	3.051344	-0.25721893	9.316303	Sitting_Watch
14:27:27.681	2.9234095	-0.24900457	9.074302	0.0017421878	-0.0005174029	0.00912144	3.051344	-0.25721893	9.316303	Sitting_Watch
14:27:27.702	2.971295	-0.43815228	8.818114	-0.014751174	0.028193263	-0.006150191	3.0591245	-0.25876105	9.313709	Sitting_Watch
14:27:27.725	2.971295	-0.43815228	8.818114	-0.014751174	0.028193263	-0.006150191	3.0591245	-0.25876105	9.313709	Sitting_Watch
14:27:27.747	2.971295	-0.43815228	8.818114	-0.014751174	0.028193263	-0.006150191	3.0591245	-0.25876105	9.313709	Sitting_Watch
14:27:27.769	2.971295	-0.43815228	8.818114	-0.014751174	0.028193263	-0.006150191	3.0591245	-0.25876105	9.313709	Sitting_Watch
14:27:27.792	2.971295	-0.43815228	8.818114	-0.014751174	0.028193263	-0.006150191	3.0591245	-0.25876105	9.313709	Sitting_Watch
14:27:27.814	2.971295	-0.43815228	8.818114	-0.014751174	0.028193263	-0.006150191	3.0591245	-0.25876105	9.313709	Sitting_Watch
14:27:27.839	2.971295	-0.43815228	8.818114	-0.014751174	0.028193263	-0.006150191	3.0591245	-0.25876105	9.313709	Sitting_Watch
14:27:27.861	2.971295	-0.43815228	8.818114	-0.014751174	0.028193263	-0.006150191	3.0591245	-0.25876105	9.313709	Sitting_Watch
14:27:27.883	2.9066496	-0.19393626	8.992896	0.009072571	0.014143363	-0.0018741345	3.0585275	-0.26320028	9.31378	Sitting_Watch
14:27:27.905	2.9066496	-0.19393626	8.992896	0.009072571	0.014143363	-0.0018741345	3.0585275	-0.26320028	9.31378	Sitting_Watch
14:27:27.927	2.9066496	-0.19393626	8.992896	0.009072571	0.014143363	-0.0018741345	3.0585275	-0.26320028	9.31378	Sitting_Watch
14:27:27.949	2.9066496	-0.19393626	8.992896	0.009072571	0.014143363	-0.0018741345	3.0585275	-0.26320028	9.31378	Sitting_Watch
14:27:27.972	2.9066496	-0.19393626	8.992896	0.009072571	0.014143363	-0.0018741345	3.0585275	-0.26320028	9.31378	Sitting_Watch
14:27:27.994	2.9066496	-0.19393626	8.992896	0.009072571	0.014143363	-0.0018741345	3.0585275	-0.26320028	9.31378	Sitting_Watch
14:27:28.016	2.9066496	-0.19393626	8.992896	0.009072571	0.014143363	-0.0018741345	3.0585275	-0.26320028	9.31378	Sitting_Watch
14:27:28.040	2.9066496	-0.19393626	8.992896	0.009072571	0.014143363	-0.0018741345	3.0585275	-0.26320028	9.31378	Sitting_Watch
14:27:28.067	2.988055	-0.18914771	8.9498	0.0005204572	-0.046332296	0.009732305	3.0462565	-0.2638005	9.317784	Sitting_Watch
14:27:28.089	2.988055	-0.18914771	8.9498	0.0005204572	-0.046332296	0.009732305	3.0462565	-0.2638005	9.317784	Sitting_Watch
14:27:28.111	2.988055	-0.18914771	8.9498	0.0005204572	-0.046332296	0.009732305	3.0462565	-0.2638005	9.317784	Sitting_Watch
14:27:28.133	2.988055	-0.18914771	8.9498	0.0005204572	-0.046332296	0.009732305	3.0462565	-0.2638005	9.317784	Sitting_Watch
14:27:28.156	2.988055	-0.18914771	8.9498	0.0005204572	-0.046332296	0.009732305	3.0462565	-0.2638005	9.317784	Sitting_Watch
14:27:28.180	2.988055	-0.18914771	8.9498	0.0005204572	-0.046332296	0.009732305	3.0462565	-0.2638005	9.317784	Sitting_Watch
14:27:28.201	2.988055	-0.18914771	8.9498	0.0005204572	-0.046332296	0.009732305	3.0462565	-0.2638005	9.317784	Sitting_Watch
14:27:28.224	2.988055	-0.18914771	8.9498	0.0005204572	-0.046332296	0.009732305	3.0462565	-0.2638005	9.317784	Sitting_Watch
14:27:28.247	2.935381	-0.21787901	8.973742	-0.0025338691	0.0031477886	0.004234518	3.0482237	-0.27345082	9.316862	Sitting_Watch
14:27:28.269	2.935381	-0.21787901	8.973742	-0.0025338691	0.0031477886	0.004234518	3.0482237	-0.27345082	9.316862	Sitting_Watch
14:27:28.292	2.935381	-0.21787901	8.973742	-0.0025338691	0.0031477886	0.004234518	3.0482237	-0.27345082	9.316862	Sitting_Watch
14:27:28.315	2.935381	-0.21787901	8.973742	-0.0025338691	0.0031477886	0.004234518	3.0482237	-0.27345082	9.316862	Sitting_Watch
14:27:28.338	2.935381	-0.21787901	8.973742	-0.0025338691	0.0031477886	0.004234518	3.0482237	-0.27345082	9.316862	Sitting_Watch
14:27:28.360	2.935381	-0.21787901	8.973742	-0.0025338691	0.0031477886	0.004234518	3.0482237	-0.27345082	9.316862	Sitting_Watch
14:27:28.383	2.935381	-0.21787901	8.973742	-0.0025338691	0.0031477886	0.004234518	3.0482237	-0.27345082	9.316862	Sitting_Watch
14:27:28.405	2.935381	-0.21787901	8.973742	-0.0025338691	0.0031477886	0.004234518	3.0482237	-0.27345082	9.316862	Sitting_Watch
14:27:28.428	2.9521408	-0.2466103	9.031204	-9.040806e-05	0.017197689	0.006677979	3.039547	-0.27773705	9.319571	Sitting_Watch
14:27:28.450	2.9521408	-0.2466103	9.031204	-9.040806e-05	0.017197689	0.006677979	3.039547	-0.27773705	9.319571	Sitting_Watch
14:27:28.472	2.9521408	-0.2466103	9.031204	-9.040806e-05	0.017197689	0.006677979	3.039547	-0.27773705	9.319571	Sitting_Watch
14:27:28.494	2.9521408	-0.2466103	9.031204	-9.040806e-05	0.017197689	0.006677979	3.039547	-0.27773705	9.319571	Sitting_Watch
14:27:28.516	2.9521408	-0.2466103	9.031204	-9.040806e-05	0.017197689	0.006677979	3.039547	-0.27773705	9.319571	Sitting_Watch
14:27:28.538	2.9521408	-0.2466103	9.031204	-9.040806e-05	0.017197689	0.006677979	3.039547	-0.27773705	9.319571	Sitting_Watch
14:27:28.561	2.9521408	-0.2466103	9.031204	-9.040806e-05	0.017197689	0.006677979	3.039547	-0.27773705	9.319571	Sitting_Watch
14:27:28.583	2.9521408	-0.2466103	9.031204	-9.040806e-05	0.017197689	0.006677979	3.039547	-0.27773705	9.319571	Sitting_Watch
14:27:28.605	2.8994668	-0.20111908	8.971348	0.014570358	0.009256441	0.01034317	3.0260482	-0.27098697	9.324161	Sitting_Watch
14:27:28.628	2.8994668	-0.20111908	8.971348	0.014570358	0.009256441	0.01034317	3.0260482	-0.27098697	9.324161	Sitting_Watch
14:27:28.650	2.8994668	-0.20111908	8.971348	0.014570358	0.009256441	0.01034317	3.0260482	-0.27098697	9.324161	Sitting_Watch
14:27:28.673	2.8994668	-0.20111908	8.971348	0.014570358	0.009256441	0.01034317	3.0260482	-0.27098697	9.324161	Sitting_Watch
14:27:28.695	2.8994668	-0.20111908	8.971348	0.014570358	0.009256441	0.01034317	3.0260482	-0.27098697	9.324161	Sitting_Watch
14:27:28.717	2.8994668	-0.20111908	8.971348	0.014570358	0.009256441	0.01034317	3.0260482	-0.27098697	9.324161	Sitting_Watch
14:27:28.740	2.8994668	-0.20111908	8.971348	0.014570358	0.009256441	0.01034317	3.0260482	-0.27098697	9.324161	Sitting_Watch
14:27:28.761	2.8994668	-0.20111908	8.971348	0.014570358	0.009256441	0.01034317	3.0260482	-0.27098697	9.324161	Sitting_Watch
14:27:28.783	2.9473522	-0.31125572	9.165284	0.009072571	0.028193263	-0.007982787	3.0293868	-0.2693925	9.323123	Sitting_Watch
14:27:28.805	2.9473522	-0.31125572	9.165284	0.009072571	0.028193263	-0.007982787	3.0293868	-0.2693925	9.323123	Sitting_Watch
14:27:28.828	2.9473522	-0.31125572	9.165284	0.009072571	0.028193263	-0.007982787	3.0293868	-0.2693925	9.323123	Sitting_Watch
14:27:28.851	2.9473522	-0.31125572	9.165284	0.009072571	0.028193263	-0.007982787	3.0293868	-0.2693925	9.323123	Sitting_Watch
14:27:28.873	2.9473522	-0.31125572	9.165284	0.009072571	0.028193263	-0.007982787	3.0293868	-0.2693925	9.323123	Sitting_Watch
14:27:28.895	2.9473522	-0.31125572	9.165284	0.009072571	0.028193263	-0.007982787	3.0293868	-0.2693925	9.323123	Sitting_Watch
14:27:28.918	2.9473522	-0.31125572	9.165284	0.009072571	0.028193263	-0.007982787	3.0293868	-0.2693925	9.323123	Sitting_Watch
14:27:28.940	2.9473522	-0.31125572	9.165284	0.009072571	0.028193263	-0.007982787	3.0293868	-0.2693925	9.323123	Sitting_Watch
14:27:28.964	2.9473522	-0.31125572	9.165284	0.009072571	0.028193263	-0.007982787	3.0293868	-0.2693925	9.323123	Sitting_Watch
14:27:28.986	2.925804	-0.25858167	9.09585	0.008461705	-0.0072369203	0.0060671135	3.032075	-0.26398703	9.322403	Sitting_Watch
14:27:29.008	2.925804	-0.25858167	9.09585	0.008461705	-0.0072369203	0.0060671135	3.032075	-0.26398703	9.322403	Sitting_Watch
14:27:29.030	2.925804	-0.25858167	9.09585	0.008461705	-0.0072369203	0.0060671135	3.032075	-0.26398703	9.322403	Sitting_Watch
14:27:29.052	2.925804	-0.25858167	9.09585	0.008461705	-0.0072369203	0.0060671135	3.032075	-0.26398703	9.322403	Sitting_Watch
14:27:29.074	2.925804	-0.25858167	9.09585	0.008461705	-0.0072369203	0.0060671135	3.032075	-0.26398703	9.322403	Sitting_Watch
14:27:29.097	2.925804	-0.25858167	9.09585	0.008461705	-0.0072369203	0.0060671135	3.032075	-0.26398703	9.322403	Sitting_Watch
14:27:29.119	2.925804	-0.25858167	9.09585	0.008461705	-0.0072369203	0.0060671135	3.032075	-0.26398703	9.322403	Sitting_Watch
14:27:29.142	2.9689007	-0.22266756	8.9976845	0.008461705	-0.0072369203	0.0060671135	3.032075	-0.26398703	9.322403	Sitting_Watch
14:27:29.164	2.9689007	-0.22266756	8.9976845	0.004796514	-0.005404325	0.0036236527	3.038963	-0.26335022	9.320178	Sitting_Watch
14:27:29.187	2.9689007	-0.22266756	8.9976845	0.004796514	-0.005404325	0.0036236527	3.038963	-0.26335022	9.320178	Sitting_Watch
14:27:29.210	2.9689007	-0.22266756	8.9976845	0.004796514	-0.005404325	0.0036236527	3.038963	-0.26335022	9.320178	Sitting_Watch
14:27:29.232	2.9689007	-0.22266756	8.9976845	0.004796514	-0.005404325	0.0036236527	3.038963	-0.26335022	9.320178	Sitting_Watch
14:27:29.254	2.9689007	-0.22266756	8.9976845	0.004796514	-0.005404325	0.0036236527	3.038963	-0.26335022	9.320178	Sitting_Watch
14:27:29.275	2.9689007	-0.22266756	8.9976845	0.004796514	-0.005404325	0.0036236527	3.038963	-0.26335022	9.320178	Sitting_Watch
14:27:29.297	2.9689007	-0.22266756	8.9976845	0.004796514	-0.005404325	0.0036236527	3.038963	-0.26335022	9.320178	Sitting_Watch
14:27:29.319	2.9689007	-0.22266756	8.9976845	0.004796514	-0.005404325	0.0036236527	3.038963	-0.26335022	9.320178	Sitting_Watch
14:27:29.341	2.9114382	-0.17957062	9.04557	-0.0043664644	-0.010902112	0.004234518	3.0461206	-0.26342678	9.31784	Sitting_Watch
14:27:29.363	2.9114382	-0.17957062	9.04557	-0.0043664644	-0.010902112	0.004234518	3.0461206	-0.26342678	9.31784	Sitting_Watch
14:27:29.385	2.9114382	-0.17957062	9.04557	-0.0043664644	-0.010902112	0.004234518	3.0461206	-0.26342678	9.31784	Sitting_Watch
14:27:29.408	2.9114382	-0.17957062	9.04557	-0.0043664644	-0.010902112	0.004234518	3.0461206	-0.26342678	9.31784	Sitting_Watch
14:27:29.431	2.9114382	-0.17957062	9.04557	-0.0043664644	-0.010902112	0.004234518	3.0461206	-0.26342678	9.31784	Sitting_Watch
14:27:29.454	2.9114382	-0.17957062	9.04557	-0.0043664644	-0.010902112	0.004234518	3.0461206	-0.26342678	9.31784	Sitting_Watch
14:27:29.476	2.9114382	-0.17957062	9.04557	-0.0043664644	-0.010902112	0.004234518	3.0461206	-0.26342678	9.31784	Sitting_Watch
14:27:29.502	2.954535	-0.15802214	8.904308	0.0035747832	-0.023119418	0.00912144	3.0561388	-0.26312393	9.314566	Sitting_Watch
14:27:29.525	2.954535	-0.15802214	8.904308	0.0035747832	-0.023119418	0.00912144	3.0561388	-0.26312393	9.314566	Sitting_Watch
14:27:29.547	2.954535	-0.15802214	8.904308	0.0035747832	-0.023119418	0.00912144	3.0561388	-0.26312393	9.314566	Sitting_Watch
14:27:29.568	2.954535	-0.15802214	8.904308	0.0035747832	-0.023119418	0.00912144	3.0561388	-0.26312393	9.314566	Sitting_Watch
14:27:29.590	2.954535	-0.15802214	8.904308	0.0035747832	-0.023119418	0.00912144	3.0561388	-0.26312393	9.314566	Sitting_Watch
14:27:29.612	2.954535	-0.15802214	8.904308	0.0035747832	-0.023119418	0.00912144	3.0561388	-0.26312393	9.314566	Sitting_Watch
14:27:29.635	2.954535	-0.15802214	8.904308	0.0035747832	-0.023119418	0.00912144	3.0561388	-0.26312393	9.314566	Sitting_Watch
14:27:29.657	2.954535	-0.15802214	8.904308	0.0035747832	-0.023119418	0.00912144	3.0561388	-0.26312393	9.314566	Sitting_Watch
14:27:29.678	2.954535	-0.15802214	8.904308	0.0035747832	-0.023119418	0.00912144	3.0561388	-0.26312393	9.314566	Sitting_Watch
14:27:29.701	2.9617178	-0.2466103	8.906702	0.0029639183	-0.0011282681	-0.0037067304	3.0531807	-0.2548357	9.315768	Sitting_Watch
14:27:29.722	2.9617178	-0.2466103	8.906702	0.0029639183	-0.0011282681	-0.0037067304	3.0531807	-0.2548357	9.315768	Sitting_Watch
14:27:29.746	2.9617178	-0.2466103	8.906702	0.0029639183	-0.0011282681	-0.0037067304	3.0531807	-0.2548357	9.315768	Sitting_Watch
14:27:29.771	2.9617178	-0.2466103	8.906702	0.0029639183	-0.0011282681	-0.0037067304	3.0531807	-0.2548357	9.315768	Sitting_Watch
14:27:29.793	2.9617178	-0.2466103	8.906702	0.0029639183	-0.0011282681	-0.0037067304	3.0531807	-0.2548357	9.315768	Sitting_Watch
14:27:29.815	2.9617178	-0.2466103	8.906702	0.0029639183	-0.0011282681	-0.0037067304	3.0531807	-0.2548357	9.315768	Sitting_Watch
14:27:29.837	2.9617178	-0.2466103	8.906702	0.0029639183	-0.0011282681	-0.0037067304	3.0531807	-0.2548357	9.315768	Sitting_Watch
14:27:29.858	2.9617178	-0.2466103	8.906702	0.0029639183	-0.0011282681	-0.0037067304	3.0531807	-0.2548357	9.315768	Sitting_Watch
14:27:29.879	2.9617178	-0.23224466	8.947405	-0.0019230038	9.346238e-05	0.0054562483	3.049204	-0.2603312	9.316917	Sitting_Watch
14:27:29.902	2.9617178	-0.23224466	8.947405	-0.0019230038	9.346238e-05	0.0054562483	3.049204	-0.2603312	9.316917	Sitting_Watch
14:27:29.924	2.9617178	-0.23224466	8.947405	-0.0019230038	9.346238e-05	0.0054562483	3.049204	-0.2603312	9.316917	Sitting_Watch
14:27:29.946	2.9617178	-0.23224466	8.947405	-0.0019230038	9.346238e-05	0.0054562483	3.049204	-0.2603312	9.316917	Sitting_Watch
14:27:29.970	2.9617178	-0.23224466	8.947405	-0.0019230038	9.346238e-05	0.0054562483	3.049204	-0.2603312	9.316917	Sitting_Watch
14:27:29.992	2.9617178	-0.23224466	8.947405	-0.0019230038	9.346238e-05	0.0054562483	3.049204	-0.2603312	9.316917	Sitting_Watch
14:27:30.015	2.9617178	-0.23224466	8.947405	-0.0019230038	9.346238e-05	0.0054562483	3.049204	-0.2603312	9.316917	Sitting_Watch
14:27:30.038	2.9617178	-0.23224466	8.947405	-0.0019230038	9.346238e-05	0.0054562483	3.049204	-0.2603312	9.316917	Sitting_Watch
14:27:30.061	2.9569294	-0.28970724	9.024022	-0.019027231	0.007423845	0.0011801916	3.0488691	-0.27022666	9.316746	Sitting_Watch
14:27:30.083	2.9569294	-0.28970724	9.024022	-0.019027231	0.007423845	0.0011801916	3.0488691	-0.27022666	9.316746	Sitting_Watch
14:27:30.104	2.9569294	-0.28970724	9.024022	-0.019027231	0.007423845	0.0011801916	3.0488691	-0.27022666	9.316746	Sitting_Watch
14:27:30.126	2.9569294	-0.28970724	9.024022	-0.019027231	0.007423845	0.0011801916	3.0488691	-0.27022666	9.316746	Sitting_Watch
14:27:30.147	2.9569294	-0.28970724	9.024022	-0.019027231	0.007423845	0.0011801916	3.0488691	-0.27022666	9.316746	Sitting_Watch
14:27:30.169	2.9569294	-0.28970724	9.024022	-0.019027231	0.007423845	0.0011801916	3.0488691	-0.27022666	9.316746	Sitting_Watch
14:27:30.191	2.9569294	-0.28970724	9.024022	-0.019027231	0.007423845	0.0011801916	3.0488691	-0.27022666	9.316746	Sitting_Watch
14:27:30.213	2.9569294	-0.28970724	9.024022	-0.019027231	0.007423845	0.0011801916	3.0488691	-0.27022666	9.316746	Sitting_Watch
14:27:30.234	2.9689007	-0.24421602	9.052753	0.006018244	0.011089037	0.0030127873	3.0475113	-0.27876857	9.316938	Sitting_Watch
14:27:30.256	2.9689007	-0.24421602	9.052753	0.006018244	0.011089037	0.0030127873	3.0475113	-0.27876857	9.316938	Sitting_Watch
14:27:30.280	2.9689007	-0.24421602	9.052753	0.006018244	0.011089037	0.0030127873	3.0475113	-0.27876857	9.316938	Sitting_Watch
14:27:30.305	2.9689007	-0.24421602	9.052753	0.006018244	0.011089037	0.0030127873	3.0475113	-0.27876857	9.316938	Sitting_Watch
14:27:30.328	2.9689007	-0.24421602	9.052753	0.006018244	0.011089037	0.0030127873	3.0475113	-0.27876857	9.316938	Sitting_Watch
14:27:30.350	2.9689007	-0.24421602	9.052753	0.006018244	0.011089037	0.0030127873	3.0475113	-0.27876857	9.316938	Sitting_Watch
14:27:30.372	2.9689007	-0.24421602	9.052753	0.006018244	0.011089037	0.0030127873	3.0475113	-0.27876857	9.316938	Sitting_Watch
14:27:30.394	2.9689007	-0.24421602	9.052753	0.006018244	0.011089037	0.0030127873	3.0475113	-0.27876857	9.316938	Sitting_Watch
14:27:30.415	2.9521408	-0.21069619	9.09585	-0.0061990605	-0.0017391334	0.0017910568	3.0456767	-0.27001682	9.317795	Sitting_Watch
14:27:30.437	2.9521408	-0.21069619	9.09585	-0.0061990605	-0.0017391334	0.0017910568	3.0456767	-0.27001682	9.317795	Sitting_Watch
14:27:30.460	2.9521408	-0.21069619	9.09585	-0.0061990605	-0.0017391334	0.0017910568	3.0456767	-0.27001682	9.317795	Sitting_Watch
14:27:30.482	2.9521408	-0.21069619	9.09585	-0.0061990605	-0.0017391334	0.0017910568	3.0456767	-0.27001682	9.317795	Sitting_Watch
14:27:30.505	2.9521408	-0.21069619	9.09585	-0.0061990605	-0.0017391334	0.0017910568	3.0456767	-0.27001682	9.317795	Sitting_Watch
14:27:30.528	2.9521408	-0.21069619	9.09585	-0.0061990605	-0.0017391334	0.0017910568	3.0456767	-0.27001682	9.317795	Sitting_Watch
14:27:30.551	2.9521408	-0.21069619	9.09585	-0.0061990605	-0.0017391334	0.0017910568	3.0456767	-0.27001682	9.317795	Sitting_Watch
14:27:30.574	2.9521408	-0.21069619	9.09585	-0.0061990605	-0.0017391334	0.0017910568	3.0456767	-0.27001682	9.317795	Sitting_Watch
14:27:30.595	2.935381	-0.25139886	9.076695	-0.0068099257	-0.009069516	0.0011801916	3.042211	-0.26183388	9.319161	Sitting_Watch
14:27:30.617	2.935381	-0.25139886	9.076695	-0.0068099257	-0.009069516	0.0011801916	3.042211	-0.26183388	9.319161	Sitting_Watch
14:27:30.640	2.935381	-0.25139886	9.076695	-0.0068099257	-0.009069516	0.0011801916	3.042211	-0.26183388	9.319161	Sitting_Watch
14:27:30.662	2.935381	-0.25139886	9.076695	-0.0068099257	-0.009069516	0.0011801916	3.042211	-0.26183388	9.319161	Sitting_Watch
14:27:30.685	2.935381	-0.25139886	9.076695	-0.0068099257	-0.009069516	0.0011801916	3.042211	-0.26183388	9.319161	Sitting_Watch
14:27:30.708	2.935381	-0.25139886	9.076695	-0.0068099257	-0.009069516	0.0011801916	3.042211	-0.26183388	9.319161	Sitting_Watch
14:27:30.730	2.935381	-0.25139886	9.076695	-0.0068099257	-0.009069516	0.0011801916	3.042211	-0.26183388	9.319161	Sitting_Watch
14:27:30.753	2.935381	-0.25139886	9.076695	-0.0068099257	-0.009069516	0.0011801916	3.042211	-0.26183388	9.319161	Sitting_Watch
14:27:30.776	2.9401696	-0.2466103	8.882759	-0.0043664644	-0.020675957	0.00912144	3.05538	-0.26152056	9.31486	Sitting_Watch
14:27:30.799	2.9401696	-0.2466103	8.882759	-0.0043664644	-0.020675957	0.00912144	3.05538	-0.26152056	9.31486	Sitting_Watch
14:27:30.822	2.9401696	-0.2466103	8.882759	-0.0043664644	-0.020675957	0.00912144	3.05538	-0.26152056	9.31486	Sitting_Watch
14:27:30.845	2.9401696	-0.2466103	8.882759	-0.0043664644	-0.020675957	0.00912144	3.05538	-0.26152056	9.31486	Sitting_Watch
14:27:30.867	2.9401696	-0.2466103	8.882759	-0.0043664644	-0.020675957	0.00912144	3.05538	-0.26152056	9.31486	Sitting_Watch
14:27:30.890	2.9401696	-0.2466103	8.882759	-0.0043664644	-0.020675957	0.00912144	3.05538	-0.26152056	9.31486	Sitting_Watch
14:27:30.912	2.9401696	-0.2466103	8.882759	-0.0043664644	-0.020675957	0.00912144	3.05538	-0.26152056	9.31486	Sitting_Watch
14:27:30.934	2.9401696	-0.2466103	8.882759	-0.0043664644	-0.020675957	0.00912144	3.05538	-0.26152056	9.31486	Sitting_Watch
14:27:30.956	2.9425638	-0.27055305	9.076695	0.0005204572	0.009256441	0.0054562483	3.06729	-0.26134384	9.310951	Sitting_Watch
14:27:30.979	2.9425638	-0.27055305	9.076695	0.0005204572	0.009256441	0.0054562483	3.06729	-0.26134384	9.310951	Sitting_Watch
14:27:31.000	2.9425638	-0.27055305	9.076695	0.0005204572	0.009256441	0.0054562483	3.06729	-0.26134384	9.310951	Sitting_Watch
14:27:31.023	2.9425638	-0.27055305	9.076695	0.0005204572	0.009256441	0.0054562483	3.06729	-0.26134384	9.310951	Sitting_Watch
14:27:31.045	2.9425638	-0.27055305	9.076695	0.0005204572	0.009256441	0.0054562483	3.06729	-0.26134384	9.310951	Sitting_Watch
14:27:31.067	2.9425638	-0.27055305	9.076695	0.0005204572	0.009256441	0.0054562483	3.06729	-0.26134384	9.310951	Sitting_Watch
14:27:31.090	2.9425638	-0.27055305	9.076695	0.0005204572	0.009256441	0.0054562483	3.06729	-0.26134384	9.310951	Sitting_Watch
14:27:31.113	2.9425638	-0.27055305	9.076695	0.0005204572	0.009256441	0.0054562483	3.06729	-0.26134384	9.310951	Sitting_Watch
14:27:31.135	2.8563697	-0.08858817	9.074302	-0.0074207913	-0.013345573	0.004845383	3.0628836	-0.25208354	9.312656	Sitting_Watch
14:27:31.156	2.8563697	-0.08858817	9.074302	-0.0074207913	-0.013345573	0.004845383	3.0628836	-0.25208354	9.312656	Sitting_Watch
14:27:31.178	2.8563697	-0.08858817	9.074302	-0.0074207913	-0.013345573	0.004845383	3.0628836	-0.25208354	9.312656	Sitting_Watch
14:27:31.203	2.8563697	-0.08858817	9.074302	-0.0074207913	-0.013345573	0.004845383	3.0628836	-0.25208354	9.312656	Sitting_Watch
14:27:31.226	2.8563697	-0.08858817	9.074302	-0.0074207913	-0.013345573	0.004845383	3.0628836	-0.25208354	9.312656	Sitting_Watch
14:27:31.249	2.8563697	-0.08858817	9.074302	-0.0074207913	-0.013345573	0.004845383	3.0628836	-0.25208354	9.312656	Sitting_Watch
14:27:31.271	2.8563697	-0.08858817	9.074302	-0.0074207913	-0.013345573	0.004845383	3.0628836	-0.25208354	9.312656	Sitting_Watch
14:27:31.294	2.8563697	-0.08858817	9.074302	-0.0074207913	-0.013345573	0.004845383	3.0628836	-0.25208354	9.312656	Sitting_Watch
14:27:31.316	2.9928436	-0.2370332	8.921068	-0.0074207913	0.009256441	-4.153884e-05	3.052996	-0.2564359	9.3157835	Sitting_Watch
14:27:31.339	2.9928436	-0.2370332	8.921068	-0.0074207913	0.009256441	-4.153884e-05	3.052996	-0.2564359	9.3157835	Sitting_Watch
14:27:31.362	2.9928436	-0.2370332	8.921068	-0.0074207913	0.009256441	-4.153884e-05	3.052996	-0.2564359	9.3157835	Sitting_Watch
14:27:31.384	2.9928436	-0.2370332	8.921068	-0.0074207913	0.009256441	-4.153884e-05	3.052996	-0.2564359	9.3157835	Sitting_Watch
14:27:31.406	2.9928436	-0.2370332	8.921068	-0.0074207913	0.009256441	-4.153884e-05	3.052996	-0.2564359	9.3157835	Sitting_Watch
14:27:31.429	2.9928436	-0.2370332	8.921068	-0.0074207913	0.009256441	-4.153884e-05	3.052996	-0.2564359	9.3157835	Sitting_Watch
14:27:31.451	2.9928436	-0.2370332	8.921068	-0.0074207913	0.009256441	-4.153884e-05	3.052996	-0.2564359	9.3157835	Sitting_Watch
14:27:31.474	2.9928436	-0.2370332	8.921068	-0.0074207913	0.009256441	-4.153884e-05	3.052996	-0.2564359	9.3157835	Sitting_Watch
14:27:31.496	2.9808722	-0.33519846	8.9498	0.009683436	0.012310768	0.006677979	3.0437152	-0.26742375	9.318511	Sitting_Watch
14:27:31.522	2.9808722	-0.33519846	8.9498	0.009683436	0.012310768	0.006677979	3.0437152	-0.26742375	9.318511	Sitting_Watch
14:27:31.545	2.9808722	-0.33519846	8.9498	0.009683436	0.012310768	0.006677979	3.0437152	-0.26742375	9.318511	Sitting_Watch
14:27:31.566	2.9808722	-0.33519846	8.9498	0.009683436	0.012310768	0.006677979	3.0437152	-0.26742375	9.318511	Sitting_Watch
14:27:31.588	2.9808722	-0.33519846	8.9498	0.009683436	0.012310768	0.006677979	3.0437152	-0.26742375	9.318511	Sitting_Watch
14:27:31.609	2.9808722	-0.33519846	8.9498	0.009683436	0.012310768	0.006677979	3.0437152	-0.26742375	9.318511	Sitting_Watch
14:27:31.631	2.9808722	-0.33519846	8.9498	0.009683436	0.012310768	0.006677979	3.0437152	-0.26742375	9.318511	Sitting_Watch
14:27:31.655	2.9808722	-0.33519846	8.9498	0.009683436	0.012310768	0.006677979	3.0437152	-0.26742375	9.318511	Sitting_Watch
14:27:31.676	2.9210153	-0.25379312	8.988108	0.00662911	0.0037586538	0.0054562483	3.041509	-0.28059804	9.318845	Sitting_Watch
14:27:31.698	2.9210153	-0.25379312	8.988108	0.00662911	0.0037586538	0.0054562483	3.041509	-0.28059804	9.318845	Sitting_Watch
14:27:31.720	2.9210153	-0.25379312	8.988108	0.00662911	0.0037586538	0.0054562483	3.041509	-0.28059804	9.318845	Sitting_Watch
14:27:31.742	2.9210153	-0.25379312	8.988108	0.00662911	0.0037586538	0.0054562483	3.041509	-0.28059804	9.318845	Sitting_Watch
14:27:31.766	2.9210153	-0.25379312	8.988108	0.00662911	0.0037586538	0.0054562483	3.041509	-0.28059804	9.318845	Sitting_Watch
14:27:31.789	2.9210153	-0.25379312	8.988108	0.00662911	0.0037586538	0.0054562483	3.041509	-0.28059804	9.318845	Sitting_Watch
14:27:31.811	2.9210153	-0.25379312	8.988108	0.00662911	0.0037586538	0.0054562483	3.041509	-0.28059804	9.318845	Sitting_Watch
14:27:31.834	2.9210153	-0.25379312	8.988108	0.00662911	0.0037586538	0.0054562483	3.041509	-0.28059804	9.318845	Sitting_Watch
14:27:31.857	2.9329867	-0.26097596	9.126976	0.008461705	0.025138937	-4.153884e-05	3.038201	-0.27388206	9.320124	Sitting_Watch
14:27:31.880	2.9329867	-0.26097596	9.126976	0.008461705	0.025138937	-4.153884e-05	3.038201	-0.27388206	9.320124	Sitting_Watch
14:27:31.904	2.9329867	-0.26097596	9.126976	0.008461705	0.025138937	-4.153884e-05	3.038201	-0.27388206	9.320124	Sitting_Watch
14:27:31.926	2.9329867	-0.26097596	9.126976	0.008461705	0.025138937	-4.153884e-05	3.038201	-0.27388206	9.320124	Sitting_Watch
14:27:31.948	2.9329867	-0.26097596	9.126976	0.008461705	0.025138937	-4.153884e-05	3.038201	-0.27388206	9.320124	Sitting_Watch
14:27:31.970	2.9329867	-0.26097596	9.126976	0.008461705	0.025138937	-4.153884e-05	3.038201	-0.27388206	9.320124	Sitting_Watch
14:27:31.993	2.9329867	-0.26097596	9.126976	0.008461705	0.025138937	-4.153884e-05	3.038201	-0.27388206	9.320124	Sitting_Watch
14:27:32.015	2.9329867	-0.26097596	9.126976	0.008461705	0.025138937	-4.153884e-05	3.038201	-0.27388206	9.320124	Sitting_Watch
14:27:32.037	2.8994668	-0.28252444	9.09585	-0.0019230038	-0.024341147	0.0072888443	3.036713	-0.27046552	9.320708	Sitting_Watch
14:27:32.059	2.8994668	-0.28252444	9.09585	-0.0019230038	-0.024341147	0.0072888443	3.036713	-0.27046552	9.320708	Sitting_Watch
14:27:32.082	2.8994668	-0.28252444	9.09585	-0.0019230038	-0.024341147	0.0072888443	3.036713	-0.27046552	9.320708	Sitting_Watch
14:27:32.105	2.8994668	-0.28252444	9.09585	-0.0019230038	-0.024341147	0.0072888443	3.036713	-0.27046552	9.320708	Sitting_Watch
14:27:32.128	2.8994668	-0.28252444	9.09585	-0.0019230038	-0.024341147	0.0072888443	3.036713	-0.27046552	9.320708	Sitting_Watch
14:27:32.149	2.8994668	-0.28252444	9.09585	-0.0019230038	-0.024341147	0.0072888443	3.036713	-0.27046552	9.320708	Sitting_Watch
14:27:32.172	2.8994668	-0.28252444	9.09585	-0.0019230038	-0.024341147	0.0072888443	3.036713	-0.27046552	9.320708	Sitting_Watch
14:27:32.193	2.8994668	-0.28252444	9.09585	-0.0019230038	-0.024341147	0.0072888443	3.036713	-0.27046552	9.320708	Sitting_Watch
14:27:32.215	3.0024207	-0.24182175	8.906702	-0.010475118	-0.017010765	0.008510575	3.045571	-0.26897484	9.31786	Sitting_Watch
14:27:32.237	3.0024207	-0.24182175	8.906702	-0.010475118	-0.017010765	0.008510575	3.045571	-0.26897484	9.31786	Sitting_Watch
14:27:32.258	3.0024207	-0.24182175	8.906702	-0.010475118	-0.017010765	0.008510575	3.045571	-0.26897484	9.31786	Sitting_Watch
14:27:32.280	3.0024207	-0.24182175	8.906702	-0.010475118	-0.017010765	0.008510575	3.045571	-0.26897484	9.31786	Sitting_Watch
14:27:32.303	3.0024207	-0.24182175	8.906702	-0.010475118	-0.017010765	0.008510575	3.045571	-0.26897484	9.31786	Sitting_Watch
14:27:32.326	3.0024207	-0.24182175	8.906702	-0.010475118	-0.017010765	0.008510575	3.045571	-0.26897484	9.31786	Sitting_Watch
14:27:32.349	3.0024207	-0.24182175	8.906702	-0.010475118	-0.017010765	0.008510575	3.045571	-0.26897484	9.31786	Sitting_Watch
14:27:32.371	3.0024207	-0.24182175	8.906702	-0.010475118	-0.017010765	0.008510575	3.045571	-0.26897484	9.31786	Sitting_Watch
14:27:32.393	2.9593236	-0.22506183	9.019233	0.0121268965	0.0049803844	0.0072888443	3.05352	-0.26714194	9.315311	Sitting_Watch
14:27:32.415	2.9593236	-0.22506183	9.019233	0.0121268965	0.0049803844	0.0072888443	3.05352	-0.26714194	9.315311	Sitting_Watch
14:27:32.439	2.9593236	-0.22506183	9.019233	0.0121268965	0.0049803844	0.0072888443	3.05352	-0.26714194	9.315311	Sitting_Watch
14:27:32.460	2.9593236	-0.22506183	9.019233	0.0121268965	0.0049803844	0.0072888443	3.05352	-0.26714194	9.315311	Sitting_Watch
14:27:32.482	2.9593236	-0.22506183	9.019233	0.0121268965	0.0049803844	0.0072888443	3.05352	-0.26714194	9.315311	Sitting_Watch
14:27:32.503	2.9593236	-0.22506183	9.019233	0.0121268965	0.0049803844	0.0072888443	3.05352	-0.26714194	9.315311	Sitting_Watch
14:27:32.525	2.9593236	-0.22506183	9.019233	0.0121268965	0.0049803844	0.0072888443	3.05352	-0.26714194	9.315311	Sitting_Watch
14:27:32.547	2.9593236	-0.22506183	9.019233	0.0121268965	0.0049803844	0.0072888443	3.05352	-0.26714194	9.315311	Sitting_Watch
14:27:32.570	2.9329867	-0.1987248	9.07909	0.0023530528	-0.0072369203	0.0072888443	3.055505	-0.2570194	9.314945	Sitting_Watch
14:27:32.592	2.9329867	-0.1987248	9.07909	0.0023530528	-0.0072369203	0.0072888443	3.055505	-0.2570194	9.314945	Sitting_Watch
14:27:32.614	2.9329867	-0.1987248	9.07909	0.0023530528	-0.0072369203	0.0072888443	3.055505	-0.2570194	9.314945	Sitting_Watch
14:27:32.637	2.9329867	-0.1987248	9.07909	0.0023530528	-0.0072369203	0.0072888443	3.055505	-0.2570194	9.314945	Sitting_Watch
14:27:32.659	2.9329867	-0.1987248	9.07909	0.0023530528	-0.0072369203	0.0072888443	3.055505	-0.2570194	9.314945	Sitting_Watch
14:27:32.681	2.9329867	-0.1987248	9.07909	0.0023530528	-0.0072369203	0.0072888443	3.055505	-0.2570194	9.314945	Sitting_Watch
14:27:32.703	2.9329867	-0.1987248	9.07909	0.0023530528	-0.0072369203	0.0072888443	3.055505	-0.2570194	9.314945	Sitting_Watch
14:27:32.726	2.9329867	-0.1987248	9.07909	0.0023530528	-0.0072369203	0.0072888443	3.055505	-0.2570194	9.314945	Sitting_Watch
14:27:32.747	2.944958	-0.1987248	8.901914	-0.015972905	-0.021897687	0.0060671135	3.0601487	-0.25249657	9.313544	Sitting_Watch
14:27:32.769	2.944958	-0.1987248	8.901914	-0.015972905	-0.021897687	0.0060671135	3.0601487	-0.25249657	9.313544	Sitting_Watch
14:27:32.791	2.944958	-0.1987248	8.901914	-0.015972905	-0.021897687	0.0060671135	3.0601487	-0.25249657	9.313544	Sitting_Watch
14:27:32.813	2.944958	-0.1987248	8.901914	-0.015972905	-0.021897687	0.0060671135	3.0601487	-0.25249657	9.313544	Sitting_Watch
14:27:32.835	2.944958	-0.1987248	8.901914	-0.015972905	-0.021897687	0.0060671135	3.0601487	-0.25249657	9.313544	Sitting_Watch
14:27:32.857	2.944958	-0.1987248	8.901914	-0.015972905	-0.021897687	0.0060671135	3.0601487	-0.25249657	9.313544	Sitting_Watch
14:27:32.881	2.944958	-0.1987248	8.901914	-0.015972905	-0.021897687	0.0060671135	3.0601487	-0.25249657	9.313544	Sitting_Watch
14:27:32.903	2.944958	-0.1987248	8.901914	-0.015972905	-0.021897687	0.0060671135	3.0601487	-0.25249657	9.313544	Sitting_Watch
14:27:32.926	2.978478	-0.22506183	9.012051	0.0005204572	0.022084612	-4.153884e-05	3.0638523	-0.26326698	9.312029	Sitting_Watch
14:27:32.948	2.978478	-0.22506183	9.012051	0.0005204572	0.022084612	-4.153884e-05	3.0638523	-0.26326698	9.312029	Sitting_Watch
14:27:32.970	2.978478	-0.22506183	9.012051	0.0005204572	0.022084612	-4.153884e-05	3.0638523	-0.26326698	9.312029	Sitting_Watch
14:27:32.993	2.978478	-0.22506183	9.012051	0.0005204572	0.022084612	-4.153884e-05	3.0638523	-0.26326698	9.312029	Sitting_Watch
14:27:33.014	2.978478	-0.22506183	9.012051	0.0005204572	0.022084612	-4.153884e-05	3.0638523	-0.26326698	9.312029	Sitting_Watch
14:27:33.036	2.978478	-0.22506183	9.012051	0.0005204572	0.022084612	-4.153884e-05	3.0638523	-0.26326698	9.312029	Sitting_Watch
14:27:33.058	2.978478	-0.22506183	9.012051	0.0005204572	0.022084612	-4.153884e-05	3.0638523	-0.26326698	9.312029	Sitting_Watch
14:27:33.081	2.978478	-0.22506183	9.012051	0.0005204572	0.022084612	-4.153884e-05	3.0638523	-0.26326698	9.312029	Sitting_Watch
14:27:33.103	3.0024207	-0.10055954	9.04557	-0.022692423	-0.015789034	-0.0012632693	3.053774	-0.26531082	9.315281	Sitting_Watch
14:27:33.126	3.0024207	-0.10055954	9.04557	-0.022692423	-0.015789034	-0.0012632693	3.053774	-0.26531082	9.315281	Sitting_Watch
14:27:33.149	3.0024207	-0.10055954	9.04557	-0.022692423	-0.015789034	-0.0012632693	3.053774	-0.26531082	9.315281	Sitting_Watch
14:27:33.171	3.0024207	-0.10055954	9.04557	-0.022692423	-0.015789034	-0.0012632693	3.053774	-0.26531082	9.315281	Sitting_Watch
14:27:33.193	3.0024207	-0.10055954	9.04557	-0.022692423	-0.015789034	-0.0012632693	3.053774	-0.26531082	9.315281	Sitting_Watch
14:27:33.215	3.0024207	-0.10055954	9.04557	-0.022692423	-0.015789034	-0.0012632693	3.053774	-0.26531082	9.315281	Sitting_Watch
14:27:33.238	3.0024207	-0.10055954	9.04557	-0.022692423	-0.015789034	-0.0012632693	3.053774	-0.26531082	9.315281	Sitting_Watch
14:27:33.260	3.0024207	-0.10055954	9.04557	-0.022692423	-0.015789034	-0.0012632693	3.053774	-0.26531082	9.315281	Sitting_Watch
14:27:33.282	2.9952378	-0.23463893	8.894731	0.0029639183	0.007423845	0.0072888443	3.0643423	-0.2682276	9.311727	Sitting_Watch
14:27:33.304	2.9952378	-0.23463893	8.894731	0.0029639183	0.007423845	0.0072888443	3.0643423	-0.2682276	9.311727	Sitting_Watch
14:27:33.326	2.9952378	-0.23463893	8.894731	0.0029639183	0.007423845	0.0072888443	3.0643423	-0.2682276	9.311727	Sitting_Watch
14:27:33.348	2.9952378	-0.23463893	8.894731	0.0029639183	0.007423845	0.0072888443	3.0643423	-0.2682276	9.311727	Sitting_Watch
14:27:33.370	2.9952378	-0.23463893	8.894731	0.0029639183	0.007423845	0.0072888443	3.0643423	-0.2682276	9.311727	Sitting_Watch
14:27:33.393	2.9952378	-0.23463893	8.894731	0.0029639183	0.007423845	0.0072888443	3.0643423	-0.2682276	9.311727	Sitting_Watch
14:27:33.415	2.9952378	-0.23463893	8.894731	0.0029639183	0.007423845	0.0072888443	3.0643423	-0.2682276	9.311727	Sitting_Watch
14:27:33.439	2.9952378	-0.23463893	8.894731	0.0029639183	0.007423845	0.0072888443	3.0643423	-0.2682276	9.311727	Sitting_Watch
14:27:33.461	2.9377751	-0.26337022	8.942616	0.017013818	0.028193263	0.0030127873	3.0582206	-0.27413815	9.313566	Sitting_Watch
14:27:33.484	2.9377751	-0.26337022	8.942616	0.017013818	0.028193263	0.0030127873	3.0582206	-0.27413815	9.313566	Sitting_Watch
14:27:33.507	2.9377751	-0.26337022	8.942616	0.017013818	0.028193263	0.0030127873	3.0582206	-0.27413815	9.313566	Sitting_Watch
14:27:33.529	2.9377751	-0.26337022	8.942616	0.017013818	0.028193263	0.0030127873	3.0582206	-0.27413815	9.313566	Sitting_Watch
14:27:33.552	2.9377751	-0.26337022	8.942616	0.017013818	0.028193263	0.0030127873	3.0582206	-0.27413815	9.313566	Sitting_Watch
14:27:33.574	2.9377751	-0.26337022	8.942616	0.017013818	0.028193263	0.0030127873	3.0582206	-0.27413815	9.313566	Sitting_Watch
14:27:33.598	2.9377751	-0.26337022	8.942616	0.017013818	0.028193263	0.0030127873	3.0582206	-0.27413815	9.313566	Sitting_Watch
14:27:33.620	2.9377751	-0.26337022	8.942616	0.017013818	0.028193263	0.0030127873	3.0582206	-0.27413815	9.313566	Sitting_Watch
14:27:33.642	2.944958	-0.21309046	8.988108	0.010294301	0.0055912496	0.004234518	3.0480888	-0.27084836	9.316982	Sitting_Watch
14:27:33.668	2.944958	-0.21309046	8.988108	0.010294301	0.0055912496	0.004234518	3.0480888	-0.27084836	9.316982	Sitting_Watch
14:27:33.690	2.944958	-0.21309046	8.988108	0.010294301	0.0055912496	0.004234518	3.0480888	-0.27084836	9.316982	Sitting_Watch
14:27:33.713	2.944958	-0.21309046	8.988108	0.010294301	0.0055912496	0.004234518	3.0480888	-0.27084836	9.316982	Sitting_Watch
14:27:33.736	2.944958	-0.21309046	8.988108	0.010294301	0.0055912496	0.004234518	3.0480888	-0.27084836	9.316982	Sitting_Watch
14:27:33.758	2.944958	-0.21309046	8.988108	0.010294301	0.0055912496	0.004234518	3.0480888	-0.27084836	9.316982	Sitting_Watch
14:27:33.781	2.944958	-0.21309046	8.988108	0.010294301	0.0055912496	0.004234518	3.0480888	-0.27084836	9.316982	Sitting_Watch
14:27:33.803	2.944958	-0.21309046	8.988108	0.010294301	0.0055912496	0.004234518	3.0480888	-0.27084836	9.316982	Sitting_Watch
14:27:33.825	2.9521408	-0.28970724	8.990502	0.014570358	0.007423845	0.004234518	3.0434568	-0.2606498	9.318788	Sitting_Watch
14:27:33.847	2.9521408	-0.28970724	8.990502	0.014570358	0.007423845	0.004234518	3.0434568	-0.2606498	9.318788	Sitting_Watch
14:27:33.874	2.9521408	-0.28970724	8.990502	0.014570358	0.007423845	0.004234518	3.0434568	-0.2606498	9.318788	Sitting_Watch
14:27:33.897	2.9521408	-0.28970724	8.990502	0.014570358	0.007423845	0.004234518	3.0434568	-0.2606498	9.318788	Sitting_Watch
14:27:33.921	2.9521408	-0.28970724	8.990502	0.014570358	0.007423845	0.004234518	3.0434568	-0.2606498	9.318788	Sitting_Watch
14:27:33.943	2.9521408	-0.28970724	8.990502	0.014570358	0.007423845	0.004234518	3.0434568	-0.2606498	9.318788	Sitting_Watch
14:27:33.965	2.9521408	-0.28970724	8.990502	0.014570358	0.007423845	0.004234518	3.0434568	-0.2606498	9.318788	Sitting_Watch
14:27:33.988	2.9521408	-0.28970724	8.990502	0.014570358	0.007423845	0.004234518	3.0434568	-0.2606498	9.318788	Sitting_Watch
14:27:34.010	2.9736893	-0.29928434	8.976136	-0.0074207913	0.0031477886	0.0011801916	3.0413134	-0.25536463	9.319634	Sitting_Watch
14:27:34.033	2.9736893	-0.29928434	8.976136	-0.0074207913	0.0031477886	0.0011801916	3.0413134	-0.25536463	9.319634	Sitting_Watch
14:27:34.055	2.9736893	-0.29928434	8.976136	-0.0074207913	0.0031477886	0.0011801916	3.0413134	-0.25536463	9.319634	Sitting_Watch
14:27:34.077	2.9736893	-0.29928434	8.976136	-0.0074207913	0.0031477886	0.0011801916	3.0413134	-0.25536463	9.319634	Sitting_Watch
14:27:34.099	2.9736893	-0.29928434	8.976136	-0.0074207913	0.0031477886	0.0011801916	3.0413134	-0.25536463	9.319634	Sitting_Watch
14:27:34.121	2.9736893	-0.29928434	8.976136	-0.0074207913	0.0031477886	0.0011801916	3.0413134	-0.25536463	9.319634	Sitting_Watch
14:27:34.144	2.9736893	-0.29928434	8.976136	-0.0074207913	0.0031477886	0.0011801916	3.0413134	-0.25536463	9.319634	Sitting_Watch
14:27:34.166	2.9736893	-0.29928434	8.976136	-0.0074207913	0.0031477886	0.0011801916	3.0413134	-0.25536463	9.319634	Sitting_Watch
14:27:34.189	2.9305923	-0.21309046	9.110215	-0.0031447343	-0.00601519	0.0011801916	3.0436473	-0.26055494	9.318728	Sitting_Watch
14:27:34.211	2.9305923	-0.21309046	9.110215	-0.0031447343	-0.00601519	0.0011801916	3.0436473	-0.26055494	9.318728	Sitting_Watch
14:27:34.234	2.9305923	-0.21309046	9.110215	-0.0031447343	-0.00601519	0.0011801916	3.0436473	-0.26055494	9.318728	Sitting_Watch
14:27:34.255	2.9305923	-0.21309046	9.110215	-0.0031447343	-0.00601519	0.0011801916	3.0436473	-0.26055494	9.318728	Sitting_Watch
14:27:34.277	2.9305923	-0.21309046	9.110215	-0.0031447343	-0.00601519	0.0011801916	3.0436473	-0.26055494	9.318728	Sitting_Watch
14:27:34.300	2.9305923	-0.21309046	9.110215	-0.0031447343	-0.00601519	0.0011801916	3.0436473	-0.26055494	9.318728	Sitting_Watch
14:27:34.322	2.9305923	-0.21309046	9.110215	-0.0031447343	-0.00601519	0.0011801916	3.0436473	-0.26055494	9.318728	Sitting_Watch
14:27:34.345	2.9305923	-0.21309046	9.110215	-0.0031447343	-0.00601519	0.0011801916	3.0436473	-0.26055494	9.318728	Sitting_Watch
14:27:34.366	2.9401696	-0.2561874	9.057542	-0.0061990605	-0.0029608638	0.0036236527	3.048266	-0.26297253	9.31715	Sitting_Watch
14:27:34.388	2.9401696	-0.2561874	9.057542	-0.0061990605	-0.0029608638	0.0036236527	3.048266	-0.26297253	9.31715	Sitting_Watch
14:27:34.410	2.9401696	-0.2561874	9.057542	-0.0061990605	-0.0029608638	0.0036236527	3.048266	-0.26297253	9.31715	Sitting_Watch
14:27:34.433	2.9401696	-0.2561874	9.057542	-0.0061990605	-0.0029608638	0.0036236527	3.048266	-0.26297253	9.31715	Sitting_Watch
14:27:34.458	2.9401696	-0.2561874	9.057542	-0.0061990605	-0.0029608638	0.0036236527	3.048266	-0.26297253	9.31715	Sitting_Watch
14:27:34.480	2.9401696	-0.2561874	9.057542	-0.0061990605	-0.0029608638	0.0036236527	3.048266	-0.26297253	9.31715	Sitting_Watch
14:27:34.505	2.9401696	-0.2561874	9.057542	-0.0061990605	-0.0029608638	0.0036236527	3.048266	-0.26297253	9.31715	Sitting_Watch
14:27:34.527	2.9401696	-0.2561874	9.057542	-0.0061990605	-0.0029608638	0.0036236527	3.048266	-0.26297253	9.31715	Sitting_Watch
14:27:34.551	2.9856608	-0.22266756	8.923462	0.015792089	-0.0011282681	-0.0037067304	3.0365257	-0.25390843	9.321235	Sitting_Watch
14:27:34.574	2.9856608	-0.22266756	8.923462	0.015792089	-0.0011282681	-0.0037067304	3.0365257	-0.25390843	9.321235	Sitting_Watch
14:27:34.597	2.9856608	-0.22266756	8.923462	0.015792089	-0.0011282681	-0.0037067304	3.0365257	-0.25390843	9.321235	Sitting_Watch
14:27:34.618	2.9856608	-0.22266756	8.923462	0.015792089	-0.0011282681	-0.0037067304	3.0365257	-0.25390843	9.321235	Sitting_Watch
14:27:34.640	2.9856608	-0.22266756	8.923462	0.015792089	-0.0011282681	-0.0037067304	3.0365257	-0.25390843	9.321235	Sitting_Watch
14:27:34.662	2.9856608	-0.22266756	8.923462	0.015792089	-0.0011282681	-0.0037067304	3.0365257	-0.25390843	9.321235	Sitting_Watch
14:27:34.684	2.9856608	-0.22266756	8.923462	0.015792089	-0.0011282681	-0.0037067304	3.0365257	-0.25390843	9.321235	Sitting_Watch
14:27:34.706	2.9856608	-0.22266756	8.923462	0.015792089	-0.0011282681	-0.0037067304	3.0365257	-0.25390843	9.321235	Sitting_Watch
14:27:34.727	2.8396099	-0.16759923	9.289786	-0.013529444	0.038577974	0.004845383	3.0254638	-0.26403204	9.32455	Sitting_Watch
14:27:34.749	2.8396099	-0.16759923	9.289786	-0.013529444	0.038577974	0.004845383	3.0254638	-0.26403204	9.32455	Sitting_Watch
14:27:34.771	2.8396099	-0.16759923	9.289786	-0.013529444	0.038577974	0.004845383	3.0254638	-0.26403204	9.32455	Sitting_Watch
14:27:34.795	2.8396099	-0.16759923	9.289786	-0.013529444	0.038577974	0.004845383	3.0254638	-0.26403204	9.32455	Sitting_Watch
14:27:34.818	2.8396099	-0.16759923	9.289786	-0.013529444	0.038577974	0.004845383	3.0254638	-0.26403204	9.32455	Sitting_Watch
14:27:34.840	2.8396099	-0.16759923	9.289786	-0.013529444	0.038577974	0.004845383	3.0254638	-0.26403204	9.32455	Sitting_Watch
14:27:34.862	2.8396099	-0.16759923	9.289786	-0.013529444	0.038577974	0.004845383	3.0254638	-0.26403204	9.32455	Sitting_Watch
14:27:34.883	2.8396099	-0.16759923	9.289786	-0.013529444	0.038577974	0.004845383	3.0254638	-0.26403204	9.32455	Sitting_Watch
14:27:34.906	2.9665065	-0.28731298	8.93304	-0.018416364	-0.009680382	0.0060671135	3.027892	-0.27863473	9.323337	Sitting_Watch
14:27:34.928	2.9665065	-0.28731298	8.93304	-0.018416364	-0.009680382	0.0060671135	3.027892	-0.27863473	9.323337	Sitting_Watch
14:27:34.950	2.9665065	-0.28731298	8.93304	-0.018416364	-0.009680382	0.0060671135	3.027892	-0.27863473	9.323337	Sitting_Watch
14:27:34.973	2.9665065	-0.28731298	8.93304	-0.018416364	-0.009680382	0.0060671135	3.027892	-0.27863473	9.323337	Sitting_Watch
14:27:34.996	2.9665065	-0.28731298	8.93304	-0.018416364	-0.009680382	0.0060671135	3.027892	-0.27863473	9.323337	Sitting_Watch
14:27:35.019	2.9665065	-0.28731298	8.93304	-0.018416364	-0.009680382	0.0060671135	3.027892	-0.27863473	9.323337	Sitting_Watch
14:27:35.041	2.9665065	-0.28731298	8.93304	-0.018416364	-0.009680382	0.0060671135	3.027892	-0.27863473	9.323337	Sitting_Watch
14:27:35.064	2.9665065	-0.28731298	8.93304	-0.018416364	-0.009680382	0.0060671135	3.027892	-0.27863473	9.323337	Sitting_Watch
14:27:35.087	2.9401696	-0.27294734	9.031204	0.0017421878	0.009867307	-0.0012632693	3.0262294	-0.2843285	9.323705	Sitting_Watch
14:27:35.109	2.9401696	-0.27294734	9.031204	0.0017421878	0.009867307	-0.0012632693	3.0262294	-0.2843285	9.323705	Sitting_Watch
14:27:35.132	2.9401696	-0.27294734	9.031204	0.0017421878	0.009867307	-0.0012632693	3.0262294	-0.2843285	9.323705	Sitting_Watch
14:27:35.155	2.9401696	-0.27294734	9.031204	0.0017421878	0.009867307	-0.0012632693	3.0262294	-0.2843285	9.323705	Sitting_Watch
14:27:35.176	2.9401696	-0.27294734	9.031204	0.0017421878	0.009867307	-0.0012632693	3.0262294	-0.2843285	9.323705	Sitting_Watch
14:27:35.198	2.9401696	-0.27294734	9.031204	0.0017421878	0.009867307	-0.0012632693	3.0262294	-0.2843285	9.323705	Sitting_Watch
14:27:35.219	2.9401696	-0.27294734	9.031204	0.0017421878	0.009867307	-0.0012632693	3.0262294	-0.2843285	9.323705	Sitting_Watch
14:27:35.241	2.9401696	-0.27294734	9.031204	0.0017421878	0.009867307	-0.0012632693	3.0262294	-0.2843285	9.323705	Sitting_Watch
14:27:35.264	2.8970726	-0.19633053	8.935433	0.014570358	0.0025369234	0.0030127873	3.021152	-0.26950005	9.325791	Sitting_Watch
14:27:35.286	2.8970726	-0.19633053	8.935433	0.014570358	0.0025369234	0.0030127873	3.021152	-0.26950005	9.325791	Sitting_Watch
14:27:35.308	2.8970726	-0.19633053	8.935433	0.014570358	0.0025369234	0.0030127873	3.021152	-0.26950005	9.325791	Sitting_Watch
14:27:35.330	2.8970726	-0.19633053	8.935433	0.014570358	0.0025369234	0.0030127873	3.021152	-0.26950005	9.325791	Sitting_Watch
14:27:35.354	2.8970726	-0.19633053	8.935433	0.014570358	0.0025369234	0.0030127873	3.021152	-0.26950005	9.325791	Sitting_Watch
14:27:35.376	2.8970726	-0.19633053	8.935433	0.014570358	0.0025369234	0.0030127873	3.021152	-0.26950005	9.325791	Sitting_Watch
14:27:35.399	2.8970726	-0.19633053	8.935433	0.014570358	0.0025369234	0.0030127873	3.021152	-0.26950005	9.325791	Sitting_Watch
14:27:35.421	2.8970726	-0.19633053	8.935433	0.014570358	0.0025369234	0.0030127873	3.021152	-0.26950005	9.325791	Sitting_Watch
14:27:35.446	2.9138324	-0.24900457	9.014444	-0.0019230038	0.0025369234	0.004234518	3.0258148	-0.26382622	9.324441	Sitting_Watch
14:27:35.469	2.9138324	-0.24900457	9.014444	-0.0019230038	0.0025369234	0.004234518	3.0258148	-0.26382622	9.324441	Sitting_Watch
14:27:35.491	2.9138324	-0.24900457	9.014444	-0.0019230038	0.0025369234	0.004234518	3.0258148	-0.26382622	9.324441	Sitting_Watch
14:27:35.514	2.9138324	-0.24900457	9.014444	-0.0019230038	0.0025369234	0.004234518	3.0258148	-0.26382622	9.324441	Sitting_Watch
14:27:35.537	2.9138324	-0.24900457	9.014444	-0.0019230038	0.0025369234	0.004234518	3.0258148	-0.26382622	9.324441	Sitting_Watch
14:27:35.560	2.9138324	-0.24900457	9.014444	-0.0019230038	0.0025369234	0.004234518	3.0258148	-0.26382622	9.324441	Sitting_Watch
14:27:35.582	2.9138324	-0.24900457	9.014444	-0.0019230038	0.0025369234	0.004234518	3.0258148	-0.26382622	9.324441	Sitting_Watch
14:27:35.604	2.9138324	-0.24900457	9.014444	-0.0019230038	0.0025369234	0.004234518	3.0258148	-0.26382622	9.324441	Sitting_Watch
14:27:35.629	2.901861	-0.22027329	9.059936	-0.0074207913	-0.015789034	0.013397496	3.0329092	-0.2596564	9.322254	Sitting_Watch
14:27:35.652	2.901861	-0.22027329	9.059936	-0.0074207913	-0.015789034	0.013397496	3.0329092	-0.2596564	9.322254	Sitting_Watch
14:27:35.673	2.901861	-0.22027329	9.059936	-0.0074207913	-0.015789034	0.013397496	3.0329092	-0.2596564	9.322254	Sitting_Watch
14:27:35.696	2.901861	-0.22027329	9.059936	-0.0074207913	-0.015789034	0.013397496	3.0329092	-0.2596564	9.322254	Sitting_Watch
14:27:35.717	2.901861	-0.22027329	9.059936	-0.0074207913	-0.015789034	0.013397496	3.0329092	-0.2596564	9.322254	Sitting_Watch
14:27:35.739	2.901861	-0.22027329	9.059936	-0.0074207913	-0.015789034	0.013397496	3.0329092	-0.2596564	9.322254	Sitting_Watch
14:27:35.761	2.901861	-0.22027329	9.059936	-0.0074207913	-0.015789034	0.013397496	3.0329092	-0.2596564	9.322254	Sitting_Watch
14:27:35.783	2.901861	-0.22027329	9.059936	-0.0074207913	-0.015789034	0.013397496	3.0329092	-0.2596564	9.322254	Sitting_Watch
14:27:35.806	2.9569294	-0.19633053	8.964165	0.010294301	-0.0072369203	0.0072888443	3.0448742	-0.25614992	9.318449	Sitting_Watch
14:27:35.829	2.9569294	-0.19633053	8.964165	0.010294301	-0.0072369203	0.0072888443	3.0448742	-0.25614992	9.318449	Sitting_Watch
14:27:35.851	2.9569294	-0.19633053	8.964165	0.010294301	-0.0072369203	0.0072888443	3.0448742	-0.25614992	9.318449	Sitting_Watch
14:27:35.874	2.9569294	-0.19633053	8.964165	0.010294301	-0.0072369203	0.0072888443	3.0448742	-0.25614992	9.318449	Sitting_Watch
14:27:35.897	2.9569294	-0.19633053	8.964165	0.010294301	-0.0072369203	0.0072888443	3.0448742	-0.25614992	9.318449	Sitting_Watch
14:27:35.920	2.9569294	-0.19633053	8.964165	0.010294301	-0.0072369203	0.0072888443	3.0448742	-0.25614992	9.318449	Sitting_Watch
14:27:35.942	2.9569294	-0.19633053	8.964165	0.010294301	-0.0072369203	0.0072888443	3.0448742	-0.25614992	9.318449	Sitting_Watch
14:27:35.963	2.9569294	-0.19633053	8.964165	0.010294301	-0.0072369203	0.0072888443	3.0448742	-0.25614992	9.318449	Sitting_Watch
14:27:35.985	2.9497466	-0.25139886	9.007262	-0.00497733	0.0055912496	0.0011801916	3.0505192	-0.2509617	9.316744	Sitting_Watch
14:27:36.007	2.9497466	-0.25139886	9.007262	-0.00497733	0.0055912496	0.0011801916	3.0505192	-0.2509617	9.316744	Sitting_Watch
14:27:36.030	2.9497466	-0.25139886	9.007262	-0.00497733	0.0055912496	0.0011801916	3.0505192	-0.2509617	9.316744	Sitting_Watch
14:27:36.052	2.9497466	-0.25139886	9.007262	-0.00497733	0.0055912496	0.0011801916	3.0505192	-0.2509617	9.316744	Sitting_Watch
14:27:36.074	2.9497466	-0.25139886	9.007262	-0.00497733	0.0055912496	0.0011801916	3.0505192	-0.2509617	9.316744	Sitting_Watch
14:27:36.097	2.9497466	-0.25139886	9.007262	-0.00497733	0.0055912496	0.0011801916	3.0505192	-0.2509617	9.316744	Sitting_Watch
14:27:36.120	2.9497466	-0.25139886	9.007262	-0.00497733	0.0055912496	0.0011801916	3.0505192	-0.2509617	9.316744	Sitting_Watch
14:27:36.142	2.9497466	-0.25139886	9.007262	-0.00497733	0.0055912496	0.0011801916	3.0505192	-0.2509617	9.316744	Sitting_Watch
14:27:36.165	3.014392	-0.26337022	9.007262	-0.009864252	-0.0072369203	0.0054562483	3.05519	-0.24926066	9.31526	Sitting_Watch
14:27:36.188	3.014392	-0.26337022	9.007262	-0.009864252	-0.0072369203	0.0054562483	3.05519	-0.24926066	9.31526	Sitting_Watch
14:27:36.210	3.014392	-0.26337022	9.007262	-0.009864252	-0.0072369203	0.0054562483	3.05519	-0.24926066	9.31526	Sitting_Watch
14:27:36.232	3.014392	-0.26337022	9.007262	-0.009864252	-0.0072369203	0.0054562483	3.05519	-0.24926066	9.31526	Sitting_Watch
14:27:36.253	3.014392	-0.26337022	9.007262	-0.009864252	-0.0072369203	0.0054562483	3.05519	-0.24926066	9.31526	Sitting_Watch
14:27:36.275	3.014392	-0.26337022	9.007262	-0.009864252	-0.0072369203	0.0054562483	3.05519	-0.24926066	9.31526	Sitting_Watch
14:27:36.297	3.014392	-0.26337022	9.007262	-0.009864252	-0.0072369203	0.0054562483	3.05519	-0.24926066	9.31526	Sitting_Watch
14:27:36.319	3.014392	-0.26337022	9.007262	-0.009864252	-0.0072369203	0.0054562483	3.05519	-0.24926066	9.31526	Sitting_Watch
14:27:36.341	3.0239692	-0.1699935	9.040782	0.005407379	0.053849604	-0.004928461	3.055512	-0.2419461	9.315346	Sitting_Watch
14:27:36.364	3.0239692	-0.1699935	9.040782	0.005407379	0.053849604	-0.004928461	3.055512	-0.2419461	9.315346	Sitting_Watch
14:27:36.386	3.0239692	-0.1699935	9.040782	0.005407379	0.053849604	-0.004928461	3.055512	-0.2419461	9.315346	Sitting_Watch
14:27:36.409	3.0239692	-0.1699935	9.040782	0.005407379	0.053849604	-0.004928461	3.055512	-0.2419461	9.315346	Sitting_Watch
14:27:36.431	3.0239692	-0.1699935	9.040782	0.005407379	0.053849604	-0.004928461	3.055512	-0.2419461	9.315346	Sitting_Watch
14:27:36.453	3.0239692	-0.1699935	9.040782	0.005407379	0.053849604	-0.004928461	3.055512	-0.2419461	9.315346	Sitting_Watch
14:27:36.475	3.0239692	-0.1699935	9.040782	0.005407379	0.053849604	-0.004928461	3.055512	-0.2419461	9.315346	Sitting_Watch
14:27:36.496	3.0239692	-0.1699935	9.040782	0.005407379	0.053849604	-0.004928461	3.055512	-0.2419461	9.315346	Sitting_Watch
14:27:36.517	3.0239692	-0.1699935	9.040782	0.005407379	0.053849604	-0.004928461	3.055512	-0.2419461	9.315346	Sitting_Watch
14:27:36.538	2.925804	-0.21787901	9.107821	-0.0013121385	0.020862881	-0.0043175956	3.0449815	-0.23384917	9.319001	Sitting_Watch
14:27:36.559	2.925804	-0.21787901	9.107821	-0.0013121385	0.020862881	-0.0043175956	3.0449815	-0.23384917	9.319001	Sitting_Watch
14:27:36.583	2.925804	-0.21787901	9.107821	-0.0013121385	0.020862881	-0.0043175956	3.0449815	-0.23384917	9.319001	Sitting_Watch
14:27:36.606	2.925804	-0.21787901	9.107821	-0.0013121385	0.020862881	-0.0043175956	3.0449815	-0.23384917	9.319001	Sitting_Watch
14:27:36.628	2.925804	-0.21787901	9.107821	-0.0013121385	0.020862881	-0.0043175956	3.0449815	-0.23384917	9.319001	Sitting_Watch
14:27:36.651	2.925804	-0.21787901	9.107821	-0.0013121385	0.020862881	-0.0043175956	3.0449815	-0.23384917	9.319001	Sitting_Watch
14:27:36.673	2.925804	-0.21787901	9.107821	-0.0013121385	0.020862881	-0.0043175956	3.0449815	-0.23384917	9.319001	Sitting_Watch
14:27:36.697	2.925804	-0.21787901	9.107821	-0.0013121385	0.020862881	-0.0043175956	3.0449815	-0.23384917	9.319001	Sitting_Watch
14:27:36.719	2.8946784	-0.18914771	9.071907	0.0017421878	0.0019260582	0.018284418	3.0400515	-0.23623884	9.320549	Sitting_Watch
14:27:36.741	2.8946784	-0.18914771	9.071907	0.0017421878	0.0019260582	0.018284418	3.0400515	-0.23623884	9.320549	Sitting_Watch
14:27:36.763	2.8946784	-0.18914771	9.071907	0.0017421878	0.0019260582	0.018284418	3.0400515	-0.23623884	9.320549	Sitting_Watch
14:27:36.785	2.8946784	-0.18914771	9.071907	0.0017421878	0.0019260582	0.018284418	3.0400515	-0.23623884	9.320549	Sitting_Watch
14:27:36.808	2.8946784	-0.18914771	9.071907	0.0017421878	0.0019260582	0.018284418	3.0400515	-0.23623884	9.320549	Sitting_Watch
14:27:36.831	2.8946784	-0.18914771	9.071907	0.0017421878	0.0019260582	0.018284418	3.0400515	-0.23623884	9.320549	Sitting_Watch
14:27:36.854	2.8946784	-0.18914771	9.071907	0.0017421878	0.0019260582	0.018284418	3.0400515	-0.23623884	9.320549	Sitting_Watch
14:27:36.876	2.8946784	-0.18914771	9.071907	0.0017421878	0.0019260582	0.018284418	3.0400515	-0.23623884	9.320549	Sitting_Watch
14:27:36.899	3.007209	-0.17717634	8.880365	-0.018416364	-0.026173742	0.014008362	3.0284717	-0.24243177	9.32416	Sitting_Watch
14:27:36.923	3.007209	-0.17717634	8.880365	-0.018416364	-0.026173742	0.014008362	3.0284717	-0.24243177	9.32416	Sitting_Watch
14:27:36.945	3.007209	-0.17717634	8.880365	-0.018416364	-0.026173742	0.014008362	3.0284717	-0.24243177	9.32416	Sitting_Watch
14:27:36.967	3.007209	-0.17717634	8.880365	-0.018416364	-0.026173742	0.014008362	3.0284717	-0.24243177	9.32416	Sitting_Watch
14:27:36.989	3.007209	-0.17717634	8.880365	-0.018416364	-0.026173742	0.014008362	3.0284717	-0.24243177	9.32416	Sitting_Watch
14:27:37.010	3.007209	-0.17717634	8.880365	-0.018416364	-0.026173742	0.014008362	3.0284717	-0.24243177	9.32416	Sitting_Watch
14:27:37.032	3.007209	-0.17717634	8.880365	-0.018416364	-0.026173742	0.014008362	3.0284717	-0.24243177	9.32416	Sitting_Watch
14:27:37.054	3.007209	-0.17717634	8.880365	-0.018416364	-0.026173742	0.014008362	3.0284717	-0.24243177	9.32416	Sitting_Watch
14:27:37.076	2.9832664	-0.16281068	8.983319	0.012737762	-0.007847786	0.004234518	3.05461	-0.245838	9.31554	Sitting_Watch
14:27:37.098	2.9832664	-0.16281068	8.983319	0.012737762	-0.007847786	0.004234518	3.05461	-0.245838	9.31554	Sitting_Watch
14:27:37.121	2.9832664	-0.16281068	8.983319	0.012737762	-0.007847786	0.004234518	3.05461	-0.245838	9.31554	Sitting_Watch
14:27:37.144	2.9832664	-0.16281068	8.983319	0.012737762	-0.007847786	0.004234518	3.05461	-0.245838	9.31554	Sitting_Watch
14:27:37.167	2.9832664	-0.16281068	8.983319	0.012737762	-0.007847786	0.004234518	3.05461	-0.245838	9.31554	Sitting_Watch
14:27:37.189	2.9832664	-0.16281068	8.983319	0.012737762	-0.007847786	0.004234518	3.05461	-0.245838	9.31554	Sitting_Watch
14:27:37.212	2.9832664	-0.16281068	8.983319	0.012737762	-0.007847786	0.004234518	3.05461	-0.245838	9.31554	Sitting_Watch
14:27:37.236	2.9832664	-0.16281068	8.983319	0.012737762	-0.007847786	0.004234518	3.05461	-0.245838	9.31554	Sitting_Watch
14:27:37.261	2.997632	-0.19154198	9.004868	0.021289876	-0.0023499988	0.004845383	3.073884	-0.23340726	9.309519	Sitting_Watch
14:27:37.282	2.997632	-0.19154198	9.004868	0.021289876	-0.0023499988	0.004845383	3.073884	-0.23340726	9.309519	Sitting_Watch
14:27:37.304	2.997632	-0.19154198	9.004868	0.021289876	-0.0023499988	0.004845383	3.073884	-0.23340726	9.309519	Sitting_Watch
14:27:37.326	2.997632	-0.19154198	9.004868	0.021289876	-0.0023499988	0.004845383	3.073884	-0.23340726	9.309519	Sitting_Watch
14:27:37.348	2.997632	-0.19154198	9.004868	0.021289876	-0.0023499988	0.004845383	3.073884	-0.23340726	9.309519	Sitting_Watch
14:27:37.370	2.997632	-0.19154198	9.004868	0.021289876	-0.0023499988	0.004845383	3.073884	-0.23340726	9.309519	Sitting_Watch
14:27:37.393	2.997632	-0.19154198	9.004868	0.021289876	-0.0023499988	0.004845383	3.073884	-0.23340726	9.309519	Sitting_Watch
14:27:37.414	2.997632	-0.19154198	9.004868	0.021289876	-0.0023499988	0.004845383	3.073884	-0.23340726	9.309519	Sitting_Watch
14:27:37.436	2.9928436	-0.19154198	8.985713	0.0029639183	-0.024341147	0.0024019221	3.0940857	-0.20803645	9.303425	Sitting_Watch
14:27:37.458	2.9928436	-0.19154198	8.985713	0.0029639183	-0.024341147	0.0024019221	3.0940857	-0.20803645	9.303425	Sitting_Watch
14:27:37.481	2.9928436	-0.19154198	8.985713	0.0029639183	-0.024341147	0.0024019221	3.0940857	-0.20803645	9.303425	Sitting_Watch
14:27:37.504	2.9928436	-0.19154198	8.985713	0.0029639183	-0.024341147	0.0024019221	3.0940857	-0.20803645	9.303425	Sitting_Watch
14:27:37.527	2.9928436	-0.19154198	8.985713	0.0029639183	-0.024341147	0.0024019221	3.0940857	-0.20803645	9.303425	Sitting_Watch
14:27:37.549	2.9928436	-0.19154198	8.985713	0.0029639183	-0.024341147	0.0024019221	3.0940857	-0.20803645	9.303425	Sitting_Watch
14:27:37.571	2.9928436	-0.19154198	8.985713	0.0029639183	-0.024341147	0.0024019221	3.0940857	-0.20803645	9.303425	Sitting_Watch
14:27:37.597	3.2514253	-0.13647367	8.887548	0.0029639183	-0.024341147	0.0024019221	3.0940857	-0.20803645	9.303425	Sitting_Watch
14:27:37.618	3.2514253	-0.13647367	8.887548	0.015792089	0.019030284	-0.0165349	3.0880103	-0.19566293	9.305713	Sitting_Watch
14:27:37.640	3.2514253	-0.13647367	8.887548	0.015792089	0.019030284	-0.0165349	3.0880103	-0.19566293	9.305713	Sitting_Watch
14:27:37.662	3.2514253	-0.13647367	8.887548	0.015792089	0.019030284	-0.0165349	3.0880103	-0.19566293	9.305713	Sitting_Watch
14:27:37.684	3.2514253	-0.13647367	8.887548	0.015792089	0.019030284	-0.0165349	3.0880103	-0.19566293	9.305713	Sitting_Watch
14:27:37.705	3.2514253	-0.13647367	8.887548	0.015792089	0.019030284	-0.0165349	3.0880103	-0.19566293	9.305713	Sitting_Watch
14:27:37.728	3.2514253	-0.13647367	8.887548	0.015792089	0.019030284	-0.0165349	3.0880103	-0.19566293	9.305713	Sitting_Watch
14:27:37.750	3.2514253	-0.13647367	8.887548	0.015792089	0.019030284	-0.0165349	3.0880103	-0.19566293	9.305713	Sitting_Watch
14:27:37.774	3.2514253	-0.13647367	8.887548	0.015792089	0.019030284	-0.0165349	3.0880103	-0.19566293	9.305713	Sitting_Watch
14:27:37.796	2.9401696	-0.0023942748	8.935433	-0.022692423	0.0013151928	0.0030127873	3.0379453	-0.14996377	9.323025	Sitting_Watch
14:27:37.819	2.9401696	-0.0023942748	8.935433	-0.022692423	0.0013151928	0.0030127873	3.0379453	-0.14996377	9.323025	Sitting_Watch
14:27:37.840	2.9401696	-0.0023942748	8.935433	-0.022692423	0.0013151928	0.0030127873	3.0379453	-0.14996377	9.323025	Sitting_Watch
14:27:37.862	2.9401696	-0.0023942748	8.935433	-0.022692423	0.0013151928	0.0030127873	3.0379453	-0.14996377	9.323025	Sitting_Watch
14:27:37.884	2.9401696	-0.0023942748	8.935433	-0.022692423	0.0013151928	0.0030127873	3.0379453	-0.14996377	9.323025	Sitting_Watch
14:27:37.907	2.9401696	-0.0023942748	8.935433	-0.022692423	0.0013151928	0.0030127873	3.0379453	-0.14996377	9.323025	Sitting_Watch
14:27:37.930	2.9401696	-0.0023942748	8.935433	-0.022692423	0.0013151928	0.0030127873	3.0379453	-0.14996377	9.323025	Sitting_Watch
14:27:37.953	2.9401696	-0.0023942748	8.935433	-0.022692423	0.0013151928	0.0030127873	3.0379453	-0.14996377	9.323025	Sitting_Watch
14:27:37.975	2.9904492	-0.14844504	9.002473	0.007239975	0.0025369234	0.0005693264	3.0254815	-0.15347433	9.327019	Sitting_Watch
14:27:38.000	2.9904492	-0.14844504	9.002473	0.007239975	0.0025369234	0.0005693264	3.0254815	-0.15347433	9.327019	Sitting_Watch
14:27:38.022	2.9904492	-0.14844504	9.002473	0.007239975	0.0025369234	0.0005693264	3.0254815	-0.15347433	9.327019	Sitting_Watch
14:27:38.045	2.9904492	-0.14844504	9.002473	0.007239975	0.0025369234	0.0005693264	3.0254815	-0.15347433	9.327019	Sitting_Watch
14:27:38.067	2.9904492	-0.14844504	9.002473	0.007239975	0.0025369234	0.0005693264	3.0254815	-0.15347433	9.327019	Sitting_Watch
14:27:38.089	2.9904492	-0.14844504	9.002473	0.007239975	0.0025369234	0.0005693264	3.0254815	-0.15347433	9.327019	Sitting_Watch
14:27:38.110	2.9904492	-0.14844504	9.002473	0.007239975	0.0025369234	0.0005693264	3.0254815	-0.15347433	9.327019	Sitting_Watch
14:27:38.132	2.9904492	-0.14844504	9.002473	0.007239975	0.0025369234	0.0005693264	3.0254815	-0.15347433	9.327019	Sitting_Watch
14:27:38.153	2.9904492	0.016759925	9.098245	0.010294301	-0.017010765	0.0072888443	3.0472577	-0.14881548	9.320003	Sitting_Watch
14:27:38.174	2.9904492	0.016759925	9.098245	0.010294301	-0.017010765	0.0072888443	3.0472577	-0.14881548	9.320003	Sitting_Watch
14:27:38.196	2.9904492	0.016759925	9.098245	0.010294301	-0.017010765	0.0072888443	3.0472577	-0.14881548	9.320003	Sitting_Watch
14:27:38.221	2.9904492	0.016759925	9.098245	0.010294301	-0.017010765	0.0072888443	3.0472577	-0.14881548	9.320003	Sitting_Watch
14:27:38.244	2.9904492	0.016759925	9.098245	0.010294301	-0.017010765	0.0072888443	3.0472577	-0.14881548	9.320003	Sitting_Watch
14:27:38.267	2.9904492	0.016759925	9.098245	0.010294301	-0.017010765	0.0072888443	3.0472577	-0.14881548	9.320003	Sitting_Watch
14:27:38.289	2.9904492	0.016759925	9.098245	0.010294301	-0.017010765	0.0072888443	3.0472577	-0.14881548	9.320003	Sitting_Watch
14:27:38.312	2.9904492	0.016759925	9.098245	0.010294301	-0.017010765	0.0072888443	3.0472577	-0.14881548	9.320003	Sitting_Watch
14:27:38.334	2.9305923	-0.13168511	9.004868	0.0023530528	0.009256441	0.007899709	3.0589154	-0.13129342	9.316446	Sitting_Watch
14:27:38.355	2.9305923	-0.13168511	9.004868	0.0023530528	0.009256441	0.007899709	3.0589154	-0.13129342	9.316446	Sitting_Watch
14:27:38.378	2.9305923	-0.13168511	9.004868	0.0023530528	0.009256441	0.007899709	3.0589154	-0.13129342	9.316446	Sitting_Watch
14:27:38.399	2.9305923	-0.13168511	9.004868	0.0023530528	0.009256441	0.007899709	3.0589154	-0.13129342	9.316446	Sitting_Watch
14:27:38.421	2.9305923	-0.13168511	9.004868	0.0023530528	0.009256441	0.007899709	3.0589154	-0.13129342	9.316446	Sitting_Watch
14:27:38.443	2.9305923	-0.13168511	9.004868	0.0023530528	0.009256441	0.007899709	3.0589154	-0.13129342	9.316446	Sitting_Watch
14:27:38.465	2.9305923	-0.13168511	9.004868	0.0023530528	0.009256441	0.007899709	3.0589154	-0.13129342	9.316446	Sitting_Watch
14:27:38.487	2.9305923	-0.13168511	9.004868	0.0023530528	0.009256441	0.007899709	3.0589154	-0.13129342	9.316446	Sitting_Watch
14:27:38.509	2.997632	-0.4166038	8.842057	0.005407379	-0.005404325	0.0011801916	3.0527248	-0.1256744	9.318555	Sitting_Watch
14:27:38.532	2.997632	-0.4166038	8.842057	0.005407379	-0.005404325	0.0011801916	3.0527248	-0.1256744	9.318555	Sitting_Watch
14:27:38.554	2.997632	-0.4166038	8.842057	0.005407379	-0.005404325	0.0011801916	3.0527248	-0.1256744	9.318555	Sitting_Watch
14:27:38.577	2.997632	-0.4166038	8.842057	0.005407379	-0.005404325	0.0011801916	3.0527248	-0.1256744	9.318555	Sitting_Watch
14:27:38.600	2.997632	-0.4166038	8.842057	0.005407379	-0.005404325	0.0011801916	3.0527248	-0.1256744	9.318555	Sitting_Watch
14:27:38.621	2.997632	-0.4166038	8.842057	0.005407379	-0.005404325	0.0011801916	3.0527248	-0.1256744	9.318555	Sitting_Watch
14:27:38.643	2.997632	-0.4166038	8.842057	0.005407379	-0.005404325	0.0011801916	3.0527248	-0.1256744	9.318555	Sitting_Watch
14:27:38.664	2.997632	-0.4166038	8.842057	0.005407379	-0.005404325	0.0011801916	3.0527248	-0.1256744	9.318555	Sitting_Watch
14:27:38.686	2.8396099	-0.12450229	8.978531	-0.0025338691	0.0019260582	-0.0018741345	3.0496469	-0.13293928	9.319461	Sitting_Watch
14:27:38.708	2.8396099	-0.12450229	8.978531	-0.0025338691	0.0019260582	-0.0018741345	3.0496469	-0.13293928	9.319461	Sitting_Watch
14:27:38.731	2.8396099	-0.12450229	8.978531	-0.0025338691	0.0019260582	-0.0018741345	3.0496469	-0.13293928	9.319461	Sitting_Watch
14:27:38.753	2.8396099	-0.12450229	8.978531	-0.0025338691	0.0019260582	-0.0018741345	3.0496469	-0.13293928	9.319461	Sitting_Watch
14:27:38.776	2.8396099	-0.12450229	8.978531	-0.0025338691	0.0019260582	-0.0018741345	3.0496469	-0.13293928	9.319461	Sitting_Watch
14:27:38.799	2.8396099	-0.12450229	8.978531	-0.0025338691	0.0019260582	-0.0018741345	3.0496469	-0.13293928	9.319461	Sitting_Watch
14:27:38.822	2.8396099	-0.12450229	8.978531	-0.0025338691	0.0019260582	-0.0018741345	3.0496469	-0.13293928	9.319461	Sitting_Watch
14:27:38.845	2.8396099	-0.12450229	8.978531	-0.0025338691	0.0019260582	-0.0018741345	3.0496469	-0.13293928	9.319461	Sitting_Watch
14:27:38.868	2.9066496	-0.15323359	9.074302	-0.019638095	0.022084612	0.007899709	3.0087736	-0.15187903	9.332448	Sitting_Watch
14:27:38.889	2.9066496	-0.15323359	9.074302	-0.019638095	0.022084612	0.007899709	3.0087736	-0.15187903	9.332448	Sitting_Watch
14:27:38.911	2.9066496	-0.15323359	9.074302	-0.019638095	0.022084612	0.007899709	3.0087736	-0.15187903	9.332448	Sitting_Watch
14:27:38.934	2.9066496	-0.15323359	9.074302	-0.019638095	0.022084612	0.007899709	3.0087736	-0.15187903	9.332448	Sitting_Watch
14:27:38.955	2.9066496	-0.15323359	9.074302	-0.019638095	0.022084612	0.007899709	3.0087736	-0.15187903	9.332448	Sitting_Watch
14:27:38.978	2.9066496	-0.15323359	9.074302	-0.019638095	0.022084612	0.007899709	3.0087736	-0.15187903	9.332448	Sitting_Watch
14:27:39.001	2.9066496	-0.15323359	9.074302	-0.019638095	0.022084612	0.007899709	3.0087736	-0.15187903	9.332448	Sitting_Watch
14:27:39.024	2.9066496	-0.15323359	9.074302	-0.019638095	0.022084612	0.007899709	3.0087736	-0.15187903	9.332448	Sitting_Watch
14:27:39.047	2.885101	-0.13647367	9.038387	0.027398527	-0.009069516	-0.007371922	3.0096214	-0.1508982	9.3321905	Sitting_Watch
14:27:39.070	2.885101	-0.13647367	9.038387	0.027398527	-0.009069516	-0.007371922	3.0096214	-0.1508982	9.3321905	Sitting_Watch
14:27:39.093	2.885101	-0.13647367	9.038387	0.027398527	-0.009069516	-0.007371922	3.0096214	-0.1508982	9.3321905	Sitting_Watch
14:27:39.115	2.885101	-0.13647367	9.038387	0.027398527	-0.009069516	-0.007371922	3.0096214	-0.1508982	9.3321905	Sitting_Watch
14:27:39.137	2.885101	-0.13647367	9.038387	0.027398527	-0.009069516	-0.007371922	3.0096214	-0.1508982	9.3321905	Sitting_Watch
14:27:39.160	2.885101	-0.13647367	9.038387	0.027398527	-0.009069516	-0.007371922	3.0096214	-0.1508982	9.3321905	Sitting_Watch
14:27:39.182	2.885101	-0.13647367	9.038387	0.027398527	-0.009069516	-0.007371922	3.0096214	-0.1508982	9.3321905	Sitting_Watch
14:27:39.204	2.885101	-0.13647367	9.038387	0.027398527	-0.009069516	-0.007371922	3.0096214	-0.1508982	9.3321905	Sitting_Watch
14:27:39.226	3.0263634	-0.03351985	8.904308	0.018846415	-0.013345573	0.004234518	3.047209	-0.10061039	9.3206625	Sitting_Watch
14:27:39.249	3.0263634	-0.03351985	8.904308	0.018846415	-0.013345573	0.004234518	3.047209	-0.10061039	9.3206625	Sitting_Watch
14:27:39.272	3.0263634	-0.03351985	8.904308	0.018846415	-0.013345573	0.004234518	3.047209	-0.10061039	9.3206625	Sitting_Watch
14:27:39.295	3.0263634	-0.03351985	8.904308	0.018846415	-0.013345573	0.004234518	3.047209	-0.10061039	9.3206625	Sitting_Watch
14:27:39.318	3.0263634	-0.03351985	8.904308	0.018846415	-0.013345573	0.004234518	3.047209	-0.10061039	9.3206625	Sitting_Watch
14:27:39.340	3.0263634	-0.03351985	8.904308	0.018846415	-0.013345573	0.004234518	3.047209	-0.10061039	9.3206625	Sitting_Watch
14:27:39.362	3.0263634	-0.03351985	8.904308	0.018846415	-0.013345573	0.004234518	3.047209	-0.10061039	9.3206625	Sitting_Watch
14:27:39.385	3.0263634	-0.03351985	8.904308	0.018846415	-0.013345573	0.004234518	3.047209	-0.10061039	9.3206625	Sitting_Watch
14:27:39.407	2.9736893	-0.04070267	8.983319	0.0005204572	-0.024341147	-0.004928461	3.07178	-0.065632015	9.312907	Sitting_Watch
14:27:39.429	2.9736893	-0.04070267	8.983319	0.0005204572	-0.024341147	-0.004928461	3.07178	-0.065632015	9.312907	Sitting_Watch
14:27:39.451	2.9736893	-0.04070267	8.983319	0.0005204572	-0.024341147	-0.004928461	3.07178	-0.065632015	9.312907	Sitting_Watch
14:27:39.474	2.9736893	-0.04070267	8.983319	0.0005204572	-0.024341147	-0.004928461	3.07178	-0.065632015	9.312907	Sitting_Watch
14:27:39.496	2.9736893	-0.04070267	8.983319	0.0005204572	-0.024341147	-0.004928461	3.07178	-0.065632015	9.312907	Sitting_Watch
14:27:39.518	2.9736893	-0.04070267	8.983319	0.0005204572	-0.024341147	-0.004928461	3.07178	-0.065632015	9.312907	Sitting_Watch
14:27:39.540	2.9736893	-0.04070267	8.983319	0.0005204572	-0.024341147	-0.004928461	3.07178	-0.065632015	9.312907	Sitting_Watch
14:27:39.563	2.9736893	-0.04070267	8.983319	0.0005204572	-0.024341147	-0.004928461	3.07178	-0.065632015	9.312907	Sitting_Watch
14:27:39.585	2.9904492	0.035914123	8.935433	0.0005204572	-0.024341147	-0.004928461	3.07178	-0.065632015	9.312907	Sitting_Watch
14:27:39.611	2.9904492	0.035914123	8.935433	-0.0007012733	-0.0005174029	0.0036236527	3.0822327	-0.044366088	9.309578	Sitting_Watch
14:27:39.633	2.9904492	0.035914123	8.935433	-0.0007012733	-0.0005174029	0.0036236527	3.0822327	-0.044366088	9.309578	Sitting_Watch
14:27:39.654	2.9904492	0.035914123	8.935433	-0.0007012733	-0.0005174029	0.0036236527	3.0822327	-0.044366088	9.309578	Sitting_Watch
14:27:39.676	2.9904492	0.035914123	8.935433	-0.0007012733	-0.0005174029	0.0036236527	3.0822327	-0.044366088	9.309578	Sitting_Watch
14:27:39.698	2.9904492	0.035914123	8.935433	-0.0007012733	-0.0005174029	0.0036236527	3.0822327	-0.044366088	9.309578	Sitting_Watch
14:27:39.720	2.9904492	0.035914123	8.935433	-0.0007012733	-0.0005174029	0.0036236527	3.0822327	-0.044366088	9.309578	Sitting_Watch
14:27:39.741	2.9904492	0.035914123	8.935433	-0.0007012733	-0.0005174029	0.0036236527	3.0822327	-0.044366088	9.309578	Sitting_Watch
14:27:39.763	3.0191805	-0.016759925	8.909097	-0.016583769	0.007423845	0.015230092	3.067176	-0.063858576	9.314437	Sitting_Watch
14:27:39.785	3.0191805	-0.016759925	8.909097	-0.016583769	0.007423845	0.015230092	3.067176	-0.063858576	9.314437	Sitting_Watch
14:27:39.810	3.0191805	-0.016759925	8.909097	-0.016583769	0.007423845	0.015230092	3.067176	-0.063858576	9.314437	Sitting_Watch
14:27:39.834	3.0191805	-0.016759925	8.909097	-0.016583769	0.007423845	0.015230092	3.067176	-0.063858576	9.314437	Sitting_Watch
14:27:39.855	3.0191805	-0.016759925	8.909097	-0.016583769	0.007423845	0.015230092	3.067176	-0.063858576	9.314437	Sitting_Watch
14:27:39.877	3.0191805	-0.016759925	8.909097	-0.016583769	0.007423845	0.015230092	3.067176	-0.063858576	9.314437	Sitting_Watch
14:27:39.899	3.0191805	-0.016759925	8.909097	-0.016583769	0.007423845	0.015230092	3.067176	-0.063858576	9.314437	Sitting_Watch
14:27:39.921	3.0191805	-0.016759925	8.909097	-0.016583769	0.007423845	0.015230092	3.067176	-0.063858576	9.314437	Sitting_Watch
14:27:39.943	2.9138324	-0.062251143	9.148524	-0.010475118	0.025749804	0.0054562483	3.0454874	-0.093281366	9.321302	Sitting_Watch
14:27:39.968	2.9138324	-0.062251143	9.148524	-0.010475118	0.025749804	0.0054562483	3.0454874	-0.093281366	9.321302	Sitting_Watch
14:27:39.990	2.9138324	-0.062251143	9.148524	-0.010475118	0.025749804	0.0054562483	3.0454874	-0.093281366	9.321302	Sitting_Watch
14:27:40.011	2.9138324	-0.062251143	9.148524	-0.010475118	0.025749804	0.0054562483	3.0454874	-0.093281366	9.321302	Sitting_Watch
14:27:40.033	2.9138324	-0.062251143	9.148524	-0.010475118	0.025749804	0.0054562483	3.0454874	-0.093281366	9.321302	Sitting_Watch
14:27:40.056	2.9138324	-0.062251143	9.148524	-0.010475118	0.025749804	0.0054562483	3.0454874	-0.093281366	9.321302	Sitting_Watch
14:27:40.079	2.9138324	-0.062251143	9.148524	-0.010475118	0.025749804	0.0054562483	3.0454874	-0.093281366	9.321302	Sitting_Watch
14:27:40.102	2.9138324	-0.062251143	9.148524	-0.010475118	0.025749804	0.0054562483	3.0454874	-0.093281366	9.321302	Sitting_Watch
14:27:40.124	2.954535	-0.035914123	8.976136	0.013348627	-0.0005174029	0.008510575	3.0459726	-0.09627405	9.321114	Sitting_Watch
14:27:40.147	2.954535	-0.035914123	8.976136	0.013348627	-0.0005174029	0.008510575	3.0459726	-0.09627405	9.321114	Sitting_Watch
14:27:40.170	2.954535	-0.035914123	8.976136	0.013348627	-0.0005174029	0.008510575	3.0459726	-0.09627405	9.321114	Sitting_Watch
14:27:40.192	2.954535	-0.035914123	8.976136	0.013348627	-0.0005174029	0.008510575	3.0459726	-0.09627405	9.321114	Sitting_Watch
14:27:40.214	2.954535	-0.035914123	8.976136	0.013348627	-0.0005174029	0.008510575	3.0459726	-0.09627405	9.321114	Sitting_Watch
14:27:40.235	2.954535	-0.035914123	8.976136	0.013348627	-0.0005174029	0.008510575	3.0459726	-0.09627405	9.321114	Sitting_Watch
14:27:40.257	2.954535	-0.035914123	8.976136	0.013348627	-0.0005174029	0.008510575	3.0459726	-0.09627405	9.321114	Sitting_Watch
14:27:40.279	2.954535	-0.035914123	8.976136	0.013348627	-0.0005174029	0.008510575	3.0459726	-0.09627405	9.321114	Sitting_Watch
14:27:40.301	2.9593236	-0.05985687	8.9498	0.023733336	0.0068129804	0.004845383	3.052646	-0.086171605	9.319029	Sitting_Watch
14:27:40.323	2.9593236	-0.05985687	8.9498	0.023733336	0.0068129804	0.004845383	3.052646	-0.086171605	9.319029	Sitting_Watch
14:27:40.347	2.9593236	-0.05985687	8.9498	0.023733336	0.0068129804	0.004845383	3.052646	-0.086171605	9.319029	Sitting_Watch
14:27:40.370	2.9593236	-0.05985687	8.9498	0.023733336	0.0068129804	0.004845383	3.052646	-0.086171605	9.319029	Sitting_Watch
14:27:40.393	2.9593236	-0.05985687	8.9498	0.023733336	0.0068129804	0.004845383	3.052646	-0.086171605	9.319029	Sitting_Watch
14:27:40.415	2.9593236	-0.05985687	8.9498	0.023733336	0.0068129804	0.004845383	3.052646	-0.086171605	9.319029	Sitting_Watch
14:27:40.438	2.9593236	-0.05985687	8.9498	0.023733336	0.0068129804	0.004845383	3.052646	-0.086171605	9.319029	Sitting_Watch
14:27:40.460	2.9593236	-0.05985687	8.9498	0.023733336	0.0068129804	0.004845383	3.052646	-0.086171605	9.319029	Sitting_Watch
14:27:40.481	2.9066496	-0.052674048	9.026416	-0.0074207913	-0.007847786	0.007899709	3.0492105	-0.07385617	9.320259	Sitting_Watch
14:27:40.503	2.9066496	-0.052674048	9.026416	-0.0074207913	-0.007847786	0.007899709	3.0492105	-0.07385617	9.320259	Sitting_Watch
14:27:40.525	2.9066496	-0.052674048	9.026416	-0.0074207913	-0.007847786	0.007899709	3.0492105	-0.07385617	9.320259	Sitting_Watch
14:27:40.547	2.9066496	-0.052674048	9.026416	-0.0074207913	-0.007847786	0.007899709	3.0492105	-0.07385617	9.320259	Sitting_Watch
14:27:40.570	2.9066496	-0.052674048	9.026416	-0.0074207913	-0.007847786	0.007899709	3.0492105	-0.07385617	9.320259	Sitting_Watch
14:27:40.592	2.9066496	-0.052674048	9.026416	-0.0074207913	-0.007847786	0.007899709	3.0492105	-0.07385617	9.320259	Sitting_Watch
14:27:40.616	2.9066496	-0.052674048	9.026416	-0.0074207913	-0.007847786	0.007899709	3.0492105	-0.07385617	9.320259	Sitting_Watch
14:27:40.641	2.9066496	-0.052674048	9.026416	-0.0074207913	-0.007847786	0.007899709	3.0492105	-0.07385617	9.320259	Sitting_Watch
14:27:40.662	2.918621	-0.05985687	8.897125	-0.0178055	-0.018232495	0.0036236527	3.0513968	-0.08096695	9.319484	Sitting_Watch
14:27:40.684	2.918621	-0.05985687	8.897125	-0.0178055	-0.018232495	0.0036236527	3.0513968	-0.08096695	9.319484	Sitting_Watch
14:27:40.707	2.918621	-0.05985687	8.897125	-0.0178055	-0.018232495	0.0036236527	3.0513968	-0.08096695	9.319484	Sitting_Watch
14:27:40.730	2.918621	-0.05985687	8.897125	-0.0178055	-0.018232495	0.0036236527	3.0513968	-0.08096695	9.319484	Sitting_Watch
14:27:40.752	2.918621	-0.05985687	8.897125	-0.0178055	-0.018232495	0.0036236527	3.0513968	-0.08096695	9.319484	Sitting_Watch
14:27:40.773	2.918621	-0.05985687	8.897125	-0.0178055	-0.018232495	0.0036236527	3.0513968	-0.08096695	9.319484	Sitting_Watch
14:27:40.795	2.918621	-0.05985687	8.897125	-0.0178055	-0.018232495	0.0036236527	3.0513968	-0.08096695	9.319484	Sitting_Watch
14:27:40.816	2.918621	-0.05985687	8.897125	-0.0178055	-0.018232495	0.0036236527	3.0513968	-0.08096695	9.319484	Sitting_Watch
14:27:40.838	2.9305923	-0.06943397	9.021627	-0.0178055	-0.018232495	0.0036236527	3.0513968	-0.08096695	9.319484	Sitting_Watch
14:27:40.860	2.9305923	-0.06943397	9.021627	-0.00497733	0.0068129804	-0.0018741345	3.0464222	-0.08564656	9.321071	Sitting_Watch
14:27:40.882	2.9305923	-0.06943397	9.021627	-0.00497733	0.0068129804	-0.0018741345	3.0464222	-0.08564656	9.321071	Sitting_Watch
14:27:40.904	2.9305923	-0.06943397	9.021627	-0.00497733	0.0068129804	-0.0018741345	3.0464222	-0.08564656	9.321071	Sitting_Watch
14:27:40.927	2.9305923	-0.06943397	9.021627	-0.00497733	0.0068129804	-0.0018741345	3.0464222	-0.08564656	9.321071	Sitting_Watch
14:27:40.949	2.9305923	-0.06943397	9.021627	-0.00497733	0.0068129804	-0.0018741345	3.0464222	-0.08564656	9.321071	Sitting_Watch
14:27:40.972	2.9305923	-0.06943397	9.021627	-0.00497733	0.0068129804	-0.0018741345	3.0464222	-0.08564656	9.321071	Sitting_Watch
14:27:40.994	2.9305923	-0.06943397	9.021627	-0.00497733	0.0068129804	-0.0018741345	3.0464222	-0.08564656	9.321071	Sitting_Watch
14:27:41.016	2.9305923	-0.06943397	9.021627	-0.00497733	0.0068129804	-0.0018741345	3.0464222	-0.08564656	9.321071	Sitting_Watch
14:27:41.037	2.9162266	-0.102953814	9.021627	-0.009864252	9.346238e-05	0.004845383	3.0343916	-0.07952136	9.3250475	Sitting_Watch
14:27:41.060	2.9162266	-0.102953814	9.021627	-0.009864252	9.346238e-05	0.004845383	3.0343916	-0.07952136	9.3250475	Sitting_Watch
14:27:41.083	2.9162266	-0.102953814	9.021627	-0.009864252	9.346238e-05	0.004845383	3.0343916	-0.07952136	9.3250475	Sitting_Watch
14:27:41.105	2.9162266	-0.102953814	9.021627	-0.009864252	9.346238e-05	0.004845383	3.0343916	-0.07952136	9.3250475	Sitting_Watch
14:27:41.128	2.9162266	-0.102953814	9.021627	-0.009864252	9.346238e-05	0.004845383	3.0343916	-0.07952136	9.3250475	Sitting_Watch
14:27:41.151	2.9162266	-0.102953814	9.021627	-0.009864252	9.346238e-05	0.004845383	3.0343916	-0.07952136	9.3250475	Sitting_Watch
14:27:41.174	2.9162266	-0.102953814	9.021627	-0.009864252	9.346238e-05	0.004845383	3.0343916	-0.07952136	9.3250475	Sitting_Watch
14:27:41.197	2.9162266	-0.102953814	9.021627	-0.009864252	9.346238e-05	0.004845383	3.0343916	-0.07952136	9.3250475	Sitting_Watch
14:27:41.220	3.0048149	-0.0071828244	8.91149	-0.0031447343	0.0068129804	0.0024019221	3.0271606	-0.073745325	9.327446	Sitting_Watch
14:27:41.244	3.0048149	-0.0071828244	8.91149	-0.0031447343	0.0068129804	0.0024019221	3.0271606	-0.073745325	9.327446	Sitting_Watch
14:27:41.266	3.0048149	-0.0071828244	8.91149	-0.0031447343	0.0068129804	0.0024019221	3.0271606	-0.073745325	9.327446	Sitting_Watch
14:27:41.289	3.0048149	-0.0071828244	8.91149	-0.0031447343	0.0068129804	0.0024019221	3.0271606	-0.073745325	9.327446	Sitting_Watch
14:27:41.312	3.0048149	-0.0071828244	8.91149	-0.0031447343	0.0068129804	0.0024019221	3.0271606	-0.073745325	9.327446	Sitting_Watch
14:27:41.334	3.0048149	-0.0071828244	8.91149	-0.0031447343	0.0068129804	0.0024019221	3.0271606	-0.073745325	9.327446	Sitting_Watch
14:27:41.358	3.0048149	-0.0071828244	8.91149	-0.0031447343	0.0068129804	0.0024019221	3.0271606	-0.073745325	9.327446	Sitting_Watch
14:27:41.381	2.9425638	-0.117319465	9.012051	-0.0007012733	0.007423845	0.0024019221	3.0261781	-0.07923501	9.32772	Sitting_Watch
14:27:41.404	2.9425638	-0.117319465	9.012051	-0.0007012733	0.007423845	0.0024019221	3.0261781	-0.07923501	9.32772	Sitting_Watch
14:27:41.426	2.9425638	-0.117319465	9.012051	-0.0007012733	0.007423845	0.0024019221	3.0261781	-0.07923501	9.32772	Sitting_Watch
14:27:41.449	2.9425638	-0.117319465	9.012051	-0.0007012733	0.007423845	0.0024019221	3.0261781	-0.07923501	9.32772	Sitting_Watch
14:27:41.471	2.9425638	-0.117319465	9.012051	-0.0007012733	0.007423845	0.0024019221	3.0261781	-0.07923501	9.32772	Sitting_Watch
14:27:41.494	2.9425638	-0.117319465	9.012051	-0.0007012733	0.007423845	0.0024019221	3.0261781	-0.07923501	9.32772	Sitting_Watch
14:27:41.517	2.9425638	-0.117319465	9.012051	-0.0007012733	0.007423845	0.0024019221	3.0261781	-0.07923501	9.32772	Sitting_Watch
14:27:41.540	2.9425638	-0.117319465	9.012051	-0.0007012733	0.007423845	0.0024019221	3.0261781	-0.07923501	9.32772	Sitting_Watch
14:27:41.561	2.8994668	-0.062251143	9.057542	-0.008642522	-0.0072369203	0.0054562483	3.0265887	-0.08015432	9.327579	Sitting_Watch
14:27:41.584	2.8994668	-0.062251143	9.057542	-0.008642522	-0.0072369203	0.0054562483	3.0265887	-0.08015432	9.327579	Sitting_Watch
14:27:41.606	2.8994668	-0.062251143	9.057542	-0.008642522	-0.0072369203	0.0054562483	3.0265887	-0.08015432	9.327579	Sitting_Watch
14:27:41.629	2.8994668	-0.062251143	9.057542	-0.008642522	-0.0072369203	0.0054562483	3.0265887	-0.08015432	9.327579	Sitting_Watch
14:27:41.651	2.8994668	-0.062251143	9.057542	-0.008642522	-0.0072369203	0.0054562483	3.0265887	-0.08015432	9.327579	Sitting_Watch
14:27:41.673	2.8994668	-0.062251143	9.057542	-0.008642522	-0.0072369203	0.0054562483	3.0265887	-0.08015432	9.327579	Sitting_Watch
14:27:41.695	2.8994668	-0.062251143	9.057542	-0.008642522	-0.0072369203	0.0054562483	3.0265887	-0.08015432	9.327579	Sitting_Watch
14:27:41.718	2.8994668	-0.062251143	9.057542	-0.008642522	-0.0072369203	0.0054562483	3.0265887	-0.08015432	9.327579	Sitting_Watch
14:27:41.741	2.9497466	-0.09577099	8.923462	-0.009864252	-0.013345573	0.0060671135	3.0314457	-0.071707755	9.326069	Sitting_Watch
14:27:41.764	2.9497466	-0.09577099	8.923462	-0.009864252	-0.013345573	0.0060671135	3.0314457	-0.071707755	9.326069	Sitting_Watch
14:27:41.786	2.9497466	-0.09577099	8.923462	-0.009864252	-0.013345573	0.0060671135	3.0314457	-0.071707755	9.326069	Sitting_Watch
14:27:41.809	2.9497466	-0.09577099	8.923462	-0.009864252	-0.013345573	0.0060671135	3.0314457	-0.071707755	9.326069	Sitting_Watch
14:27:41.831	2.9497466	-0.09577099	8.923462	-0.009864252	-0.013345573	0.0060671135	3.0314457	-0.071707755	9.326069	Sitting_Watch
14:27:41.854	2.9497466	-0.09577099	8.923462	-0.009864252	-0.013345573	0.0060671135	3.0314457	-0.071707755	9.326069	Sitting_Watch
14:27:41.876	2.9497466	-0.09577099	8.923462	-0.009864252	-0.013345573	0.0060671135	3.0314457	-0.071707755	9.326069	Sitting_Watch
14:27:41.899	2.9497466	-0.09577099	8.923462	-0.009864252	-0.013345573	0.0060671135	3.0314457	-0.071707755	9.326069	Sitting_Watch
14:27:41.921	2.928198	-0.076616794	9.091062	-0.012307713	-0.0035717292	-0.0006524041	3.0352454	-0.072518565	9.324827	Sitting_Watch
14:27:41.944	2.928198	-0.076616794	9.091062	-0.012307713	-0.0035717292	-0.0006524041	3.0352454	-0.072518565	9.324827	Sitting_Watch
14:27:41.967	2.928198	-0.076616794	9.091062	-0.012307713	-0.0035717292	-0.0006524041	3.0352454	-0.072518565	9.324827	Sitting_Watch
14:27:41.989	2.928198	-0.076616794	9.091062	-0.012307713	-0.0035717292	-0.0006524041	3.0352454	-0.072518565	9.324827	Sitting_Watch
14:27:42.012	2.928198	-0.076616794	9.091062	-0.012307713	-0.0035717292	-0.0006524041	3.0352454	-0.072518565	9.324827	Sitting_Watch
14:27:42.034	2.928198	-0.076616794	9.091062	-0.012307713	-0.0035717292	-0.0006524041	3.0352454	-0.072518565	9.324827	Sitting_Watch
14:27:42.056	2.928198	-0.076616794	9.091062	-0.012307713	-0.0035717292	-0.0006524041	3.0352454	-0.072518565	9.324827	Sitting_Watch
14:27:42.078	2.928198	-0.076616794	9.091062	-0.012307713	-0.0035717292	-0.0006524041	3.0352454	-0.072518565	9.324827	Sitting_Watch
14:27:42.101	2.9521408	-0.031125572	9.031204	0.0035747832	-0.0005174029	0.0060671135	3.0399344	-0.075012356	9.323279	Sitting_Watch
14:27:42.123	2.9521408	-0.031125572	9.031204	0.0035747832	-0.0005174029	0.0060671135	3.0399344	-0.075012356	9.323279	Sitting_Watch
14:27:42.144	2.9521408	-0.031125572	9.031204	0.0035747832	-0.0005174029	0.0060671135	3.0399344	-0.075012356	9.323279	Sitting_Watch
14:27:42.166	2.9521408	-0.031125572	9.031204	0.0035747832	-0.0005174029	0.0060671135	3.0399344	-0.075012356	9.323279	Sitting_Watch
14:27:42.190	2.9521408	-0.031125572	9.031204	0.0035747832	-0.0005174029	0.0060671135	3.0399344	-0.075012356	9.323279	Sitting_Watch
14:27:42.212	2.9521408	-0.031125572	9.031204	0.0035747832	-0.0005174029	0.0060671135	3.0399344	-0.075012356	9.323279	Sitting_Watch
14:27:42.234	2.9521408	-0.031125572	9.031204	0.0035747832	-0.0005174029	0.0060671135	3.0399344	-0.075012356	9.323279	Sitting_Watch
14:27:42.257	2.9521408	-0.031125572	9.031204	0.0035747832	-0.0005174029	0.0060671135	3.0399344	-0.075012356	9.323279	Sitting_Watch
14:27:42.280	2.935381	-0.105348095	9.081485	0.0041856486	-0.0005174029	0.0024019221	3.045158	-0.08113478	9.321524	Sitting_Watch
14:27:42.303	2.935381	-0.105348095	9.081485	0.0041856486	-0.0005174029	0.0024019221	3.045158	-0.08113478	9.321524	Sitting_Watch
14:27:42.325	2.935381	-0.105348095	9.081485	0.0041856486	-0.0005174029	0.0024019221	3.045158	-0.08113478	9.321524	Sitting_Watch
14:27:42.347	2.935381	-0.105348095	9.081485	0.0041856486	-0.0005174029	0.0024019221	3.045158	-0.08113478	9.321524	Sitting_Watch
14:27:42.369	2.935381	-0.105348095	9.081485	0.0041856486	-0.0005174029	0.0024019221	3.045158	-0.08113478	9.321524	Sitting_Watch
14:27:42.391	2.935381	-0.105348095	9.081485	0.0041856486	-0.0005174029	0.0024019221	3.045158	-0.08113478	9.321524	Sitting_Watch
14:27:42.413	2.935381	-0.105348095	9.081485	0.0041856486	-0.0005174029	0.0024019221	3.045158	-0.08113478	9.321524	Sitting_Watch
14:27:42.434	2.935381	-0.105348095	9.081485	0.0041856486	-0.0005174029	0.0024019221	3.045158	-0.08113478	9.321524	Sitting_Watch
14:27:42.456	2.935381	-0.105348095	9.081485	0.0041856486	-0.0005174029	0.0024019221	3.045158	-0.08113478	9.321524	Sitting_Watch
14:27:42.478	2.9401696	-0.08619389	9.035994	-0.0178055	-0.00601519	0.004234518	3.045666	-0.07613909	9.3214	Sitting_Watch
14:27:42.501	2.9401696	-0.08619389	9.035994	-0.0178055	-0.00601519	0.004234518	3.045666	-0.07613909	9.3214	Sitting_Watch
14:27:42.524	2.9401696	-0.08619389	9.035994	-0.0178055	-0.00601519	0.004234518	3.045666	-0.07613909	9.3214	Sitting_Watch
14:27:42.545	2.9401696	-0.08619389	9.035994	-0.0178055	-0.00601519	0.004234518	3.045666	-0.07613909	9.3214	Sitting_Watch
14:27:42.568	2.9401696	-0.08619389	9.035994	-0.0178055	-0.00601519	0.004234518	3.045666	-0.07613909	9.3214	Sitting_Watch
14:27:42.591	2.9401696	-0.08619389	9.035994	-0.0178055	-0.00601519	0.004234518	3.045666	-0.07613909	9.3214	Sitting_Watch
14:27:42.613	2.9401696	-0.08619389	9.035994	-0.0178055	-0.00601519	0.004234518	3.045666	-0.07613909	9.3214	Sitting_Watch
14:27:42.635	2.9401696	-0.08619389	9.035994	-0.0178055	-0.00601519	0.004234518	3.046875	-0.08339944	9.320942	Sitting_Watch
14:27:42.657	2.9090438	-0.052674048	9.064724	0.0011313224	-0.0017391334	0.007899709	3.046875	-0.08339944	9.320942	Sitting_Watch
14:27:42.679	2.9090438	-0.052674048	9.064724	0.0011313224	-0.0017391334	0.007899709	3.046875	-0.08339944	9.320942	Sitting_Watch
14:27:42.702	2.9090438	-0.052674048	9.064724	0.0011313224	-0.0017391334	0.007899709	3.046875	-0.08339944	9.320942	Sitting_Watch
14:27:42.725	2.9090438	-0.052674048	9.064724	0.0011313224	-0.0017391334	0.007899709	3.046875	-0.08339944	9.320942	Sitting_Watch
14:27:42.748	2.9090438	-0.052674048	9.064724	0.0011313224	-0.0017391334	0.007899709	3.046875	-0.08339944	9.320942	Sitting_Watch
14:27:42.770	2.9090438	-0.052674048	9.064724	0.0011313224	-0.0017391334	0.007899709	3.046875	-0.08339944	9.320942	Sitting_Watch
14:27:42.791	2.9090438	-0.052674048	9.064724	0.0011313224	-0.0017391334	0.007899709	3.046875	-0.08339944	9.320942	Sitting_Watch
14:27:42.813	2.9090438	-0.052674048	9.064724	0.0011313224	-0.0017391334	0.007899709	3.046875	-0.08339944	9.320942	Sitting_Watch
14:27:42.834	2.9593236	-0.06943397	8.990502	0.004796514	-0.0035717292	0.007899709	3.0495536	-0.08460976	9.320056	Sitting_Watch
14:27:42.857	2.9593236	-0.06943397	8.990502	0.004796514	-0.0035717292	0.007899709	3.0495536	-0.08460976	9.320056	Sitting_Watch
14:27:42.879	2.9593236	-0.06943397	8.990502	0.004796514	-0.0035717292	0.007899709	3.0495536	-0.08460976	9.320056	Sitting_Watch
14:27:42.901	2.9593236	-0.06943397	8.990502	0.004796514	-0.0035717292	0.007899709	3.0495536	-0.08460976	9.320056	Sitting_Watch
14:27:42.924	2.9593236	-0.06943397	8.990502	0.004796514	-0.0035717292	0.007899709	3.0495536	-0.08460976	9.320056	Sitting_Watch
14:27:42.947	2.9593236	-0.06943397	8.990502	0.004796514	-0.0035717292	0.007899709	3.0495536	-0.08460976	9.320056	Sitting_Watch
14:27:42.970	2.9593236	-0.06943397	8.990502	0.004796514	-0.0035717292	0.007899709	3.0495536	-0.08460976	9.320056	Sitting_Watch
14:27:42.993	2.9593236	-0.06943397	8.990502	0.004796514	-0.0035717292	0.007899709	3.0495536	-0.08460976	9.320056	Sitting_Watch
14:27:43.015	2.9497466	-0.07901107	8.966559	0.0041856486	0.0031477886	-0.0024849998	3.0601566	-0.075814754	9.316655	Sitting_Watch
14:27:43.038	2.9497466	-0.07901107	8.966559	0.0041856486	0.0031477886	-0.0024849998	3.0601566	-0.075814754	9.316655	Sitting_Watch
14:27:43.061	2.9497466	-0.07901107	8.966559	0.0041856486	0.0031477886	-0.0024849998	3.0601566	-0.075814754	9.316655	Sitting_Watch
14:27:43.084	2.9497466	-0.07901107	8.966559	0.0041856486	0.0031477886	-0.0024849998	3.0601566	-0.075814754	9.316655	Sitting_Watch
14:27:43.107	2.9497466	-0.07901107	8.966559	0.0041856486	0.0031477886	-0.0024849998	3.0601566	-0.075814754	9.316655	Sitting_Watch
14:27:43.128	2.9497466	-0.07901107	8.966559	0.0041856486	0.0031477886	-0.0024849998	3.0601566	-0.075814754	9.316655	Sitting_Watch
14:27:43.150	2.9497466	-0.07901107	8.966559	0.0041856486	0.0031477886	-0.0024849998	3.0601566	-0.075814754	9.316655	Sitting_Watch
14:27:43.171	2.9497466	-0.07901107	8.966559	0.0041856486	0.0031477886	-0.0024849998	3.0601566	-0.075814754	9.316655	Sitting_Watch
14:27:43.193	2.9593236	-0.052674048	9.012051	-0.0007012733	0.011089037	0.007899709	3.0641322	-0.060870647	9.315458	Sitting_Watch
14:27:43.215	2.9593236	-0.052674048	9.012051	-0.0007012733	0.011089037	0.007899709	3.0641322	-0.060870647	9.315458	Sitting_Watch
14:27:43.238	2.9593236	-0.052674048	9.012051	-0.0007012733	0.011089037	0.007899709	3.0641322	-0.060870647	9.315458	Sitting_Watch
14:27:43.261	2.9593236	-0.052674048	9.012051	-0.0007012733	0.011089037	0.007899709	3.0641322	-0.060870647	9.315458	Sitting_Watch
14:27:43.284	2.9593236	-0.052674048	9.012051	-0.0007012733	0.011089037	0.007899709	3.0641322	-0.060870647	9.315458	Sitting_Watch
14:27:43.306	2.9593236	-0.052674048	9.012051	-0.0007012733	0.011089037	0.007899709	3.0641322	-0.060870647	9.315458	Sitting_Watch
14:27:43.329	2.9593236	-0.052674048	9.012051	-0.0007012733	0.011089037	0.007899709	3.0641322	-0.060870647	9.315458	Sitting_Watch
14:27:43.352	2.9593236	-0.052674048	9.012051	-0.0007012733	0.011089037	0.007899709	3.0641322	-0.060870647	9.315458	Sitting_Watch
14:27:43.375	2.9497466	-0.10774237	9.143736	0.0029639183	-0.006626055	0.01034317	3.059954	-0.057060372	9.316855	Sitting_Watch
14:27:43.397	2.9497466	-0.10774237	9.143736	0.0029639183	-0.006626055	0.01034317	3.059954	-0.057060372	9.316855	Sitting_Watch
14:27:43.419	2.9497466	-0.10774237	9.143736	0.0029639183	-0.006626055	0.01034317	3.059954	-0.057060372	9.316855	Sitting_Watch
14:27:43.441	2.9497466	-0.10774237	9.143736	0.0029639183	-0.006626055	0.01034317	3.059954	-0.057060372	9.316855	Sitting_Watch
14:27:43.463	2.9497466	-0.10774237	9.143736	0.0029639183	-0.006626055	0.01034317	3.059954	-0.057060372	9.316855	Sitting_Watch
14:27:43.486	2.9497466	-0.10774237	9.143736	0.0029639183	-0.006626055	0.01034317	3.059954	-0.057060372	9.316855	Sitting_Watch
14:27:43.509	2.9497466	-0.10774237	9.143736	0.0029639183	-0.006626055	0.01034317	3.059954	-0.057060372	9.316855	Sitting_Watch
14:27:43.532	2.9497466	-0.10774237	9.143736	0.0029639183	-0.006626055	0.01034317	3.059954	-0.057060372	9.316855	Sitting_Watch
14:27:43.554	2.9593236	-0.062251143	8.980925	-0.00497733	0.0013151928	0.0011801916	3.0600219	-0.060533088	9.316812	Sitting_Watch
14:27:43.575	2.9593236	-0.062251143	8.980925	-0.00497733	0.0013151928	0.0011801916	3.0600219	-0.060533088	9.316812	Sitting_Watch
14:27:43.597	2.9593236	-0.062251143	8.980925	-0.00497733	0.0013151928	0.0011801916	3.0600219	-0.060533088	9.316812	Sitting_Watch
14:27:43.619	2.9593236	-0.062251143	8.980925	-0.00497733	0.0013151928	0.0011801916	3.0600219	-0.060533088	9.316812	Sitting_Watch
14:27:43.644	2.9593236	-0.062251143	8.980925	-0.00497733	0.0013151928	0.0011801916	3.0600219	-0.060533088	9.316812	Sitting_Watch
14:27:43.665	2.9593236	-0.062251143	8.980925	-0.00497733	0.0013151928	0.0011801916	3.0600219	-0.060533088	9.316812	Sitting_Watch
14:27:43.687	2.9593236	-0.062251143	8.980925	-0.00497733	0.0013151928	0.0011801916	3.0600219	-0.060533088	9.316812	Sitting_Watch
14:27:43.709	2.9593236	-0.062251143	8.980925	-0.00497733	0.0013151928	0.0011801916	3.0600219	-0.060533088	9.316812	Sitting_Watch
14:27:43.731	2.9473522	-0.043096945	8.935433	-0.017194636	-0.0035717292	0.0017910568	3.054996	-0.06315781	9.318443	Sitting_Watch
14:27:43.755	2.9473522	-0.043096945	8.935433	-0.017194636	-0.0035717292	0.0017910568	3.054996	-0.06315781	9.318443	Sitting_Watch
14:27:43.784	2.9473522	-0.043096945	8.935433	-0.017194636	-0.0035717292	0.0017910568	3.054996	-0.06315781	9.318443	Sitting_Watch
14:27:43.807	2.9473522	-0.043096945	8.935433	-0.017194636	-0.0035717292	0.0017910568	3.054996	-0.06315781	9.318443	Sitting_Watch
14:27:43.829	2.9473522	-0.043096945	8.935433	-0.017194636	-0.0035717292	0.0017910568	3.054996	-0.06315781	9.318443	Sitting_Watch
14:27:43.852	2.9473522	-0.043096945	8.935433	-0.017194636	-0.0035717292	0.0017910568	3.054996	-0.06315781	9.318443	Sitting_Watch
14:27:43.876	2.9473522	-0.043096945	8.935433	-0.017194636	-0.0035717292	0.0017910568	3.054996	-0.06315781	9.318443	Sitting_Watch
14:27:43.899	2.892284	-0.057462595	9.009656	0.0035747832	0.0104781715	-0.0037067304	3.0315447	-0.055055972	9.32615	Sitting_Watch
14:27:43.921	2.892284	-0.057462595	9.009656	0.0035747832	0.0104781715	-0.0037067304	3.0315447	-0.055055972	9.32615	Sitting_Watch
14:27:43.944	2.892284	-0.057462595	9.009656	0.0035747832	0.0104781715	-0.0037067304	3.0315447	-0.055055972	9.32615	Sitting_Watch
14:27:43.965	2.892284	-0.057462595	9.009656	0.0035747832	0.0104781715	-0.0037067304	3.0315447	-0.055055972	9.32615	Sitting_Watch
14:27:43.988	2.892284	-0.057462595	9.009656	0.0035747832	0.0104781715	-0.0037067304	3.0315447	-0.055055972	9.32615	Sitting_Watch
14:27:44.010	2.892284	-0.057462595	9.009656	0.0035747832	0.0104781715	-0.0037067304	3.0315447	-0.055055972	9.32615	Sitting_Watch
14:27:44.032	2.892284	-0.057462595	9.009656	0.0035747832	0.0104781715	-0.0037067304	3.0315447	-0.055055972	9.32615	Sitting_Watch
14:27:44.055	2.892284	-0.057462595	9.009656	0.0035747832	0.0104781715	-0.0037067304	3.0315447	-0.055055972	9.32615	Sitting_Watch
14:27:44.078	2.892284	-0.057462595	9.009656	0.0035747832	0.0104781715	-0.0037067304	3.0315447	-0.055055972	9.32615	Sitting_Watch
14:27:44.101	2.875524	-0.062251143	9.067119	0.00785084	-0.0017391334	0.0115649	3.0100129	-0.07953151	9.332946	Sitting_Watch
14:27:44.124	2.875524	-0.062251143	9.067119	0.00785084	-0.0017391334	0.0115649	3.0100129	-0.07953151	9.332946	Sitting_Watch
14:27:44.147	2.875524	-0.062251143	9.067119	0.00785084	-0.0017391334	0.0115649	3.0100129	-0.07953151	9.332946	Sitting_Watch
14:27:44.169	2.875524	-0.062251143	9.067119	0.00785084	-0.0017391334	0.0115649	3.0100129	-0.07953151	9.332946	Sitting_Watch
14:27:44.191	2.875524	-0.062251143	9.067119	0.00785084	-0.0017391334	0.0115649	3.0100129	-0.07953151	9.332946	Sitting_Watch
14:27:44.213	2.875524	-0.062251143	9.067119	0.00785084	-0.0017391334	0.0115649	3.0100129	-0.07953151	9.332946	Sitting_Watch
14:27:44.235	2.875524	-0.062251143	9.067119	0.00785084	-0.0017391334	0.0115649	3.0100129	-0.07953151	9.332946	Sitting_Watch
14:27:44.257	2.875524	-0.062251143	9.067119	0.00785084	-0.0017391334	0.0115649	3.0100129	-0.07953151	9.332946	Sitting_Watch
14:27:44.279	2.9689007	-0.08619389	8.947405	-0.015362039	-0.010902112	0.0127866315	3.0088377	-0.084397145	9.3332815	Sitting_Watch
14:27:44.302	2.9689007	-0.08619389	8.947405	-0.015362039	-0.010902112	0.0127866315	3.0088377	-0.084397145	9.3332815	Sitting_Watch
14:27:44.324	2.9689007	-0.08619389	8.947405	-0.015362039	-0.010902112	0.0127866315	3.0088377	-0.084397145	9.3332815	Sitting_Watch
14:27:44.347	2.9689007	-0.08619389	8.947405	-0.015362039	-0.010902112	0.0127866315	3.0088377	-0.084397145	9.3332815	Sitting_Watch
14:27:44.369	2.9689007	-0.08619389	8.947405	-0.015362039	-0.010902112	0.0127866315	3.0088377	-0.084397145	9.3332815	Sitting_Watch
14:27:44.392	2.9689007	-0.08619389	8.947405	-0.015362039	-0.010902112	0.0127866315	3.0088377	-0.084397145	9.3332815	Sitting_Watch
14:27:44.414	2.9689007	-0.08619389	8.947405	-0.015362039	-0.010902112	0.0127866315	3.0088377	-0.084397145	9.3332815	Sitting_Watch
14:27:44.437	2.925804	-0.076616794	8.988108	0.0041856486	-0.012123842	-0.0067610564	3.021705	-0.07007942	9.329242	Sitting_Watch
14:27:44.459	2.925804	-0.076616794	8.988108	0.0041856486	-0.012123842	-0.0067610564	3.021705	-0.07007942	9.329242	Sitting_Watch
14:27:44.481	2.925804	-0.076616794	8.988108	0.0041856486	-0.012123842	-0.0067610564	3.021705	-0.07007942	9.329242	Sitting_Watch
14:27:44.502	2.925804	-0.076616794	8.988108	0.0041856486	-0.012123842	-0.0067610564	3.021705	-0.07007942	9.329242	Sitting_Watch
14:27:44.524	2.925804	-0.076616794	8.988108	0.0041856486	-0.012123842	-0.0067610564	3.021705	-0.07007942	9.329242	Sitting_Watch
14:27:44.546	2.925804	-0.076616794	8.988108	0.0041856486	-0.012123842	-0.0067610564	3.021705	-0.07007942	9.329242	Sitting_Watch
14:27:44.569	2.925804	-0.076616794	8.988108	0.0041856486	-0.012123842	-0.0067610564	3.021705	-0.07007942	9.329242	Sitting_Watch
14:27:44.591	2.925804	-0.076616794	8.988108	0.0041856486	-0.012123842	-0.0067610564	3.021705	-0.07007942	9.329242	Sitting_Watch
14:27:44.614	2.925804	-0.076616794	8.988108	0.0041856486	-0.012123842	-0.0067610564	3.021705	-0.07007942	9.329242	Sitting_Watch
14:27:44.637	2.997632	0.028731298	8.822903	0.006018244	-0.021286821	0.009732305	3.0461402	-0.044888213	9.321448	Sitting_Watch
14:27:44.660	2.997632	0.028731298	8.822903	0.006018244	-0.021286821	0.009732305	3.0461402	-0.044888213	9.321448	Sitting_Watch
14:27:44.683	2.997632	0.028731298	8.822903	0.006018244	-0.021286821	0.009732305	3.0461402	-0.044888213	9.321448	Sitting_Watch
14:27:44.705	2.997632	0.028731298	8.822903	0.006018244	-0.021286821	0.009732305	3.0461402	-0.044888213	9.321448	Sitting_Watch
14:27:44.728	2.997632	0.028731298	8.822903	0.006018244	-0.021286821	0.009732305	3.0461402	-0.044888213	9.321448	Sitting_Watch
14:27:44.749	2.997632	0.028731298	8.822903	0.006018244	-0.021286821	0.009732305	3.0461402	-0.044888213	9.321448	Sitting_Watch
14:27:44.771	2.997632	0.028731298	8.822903	0.006018244	-0.021286821	0.009732305	3.0461402	-0.044888213	9.321448	Sitting_Watch
14:27:44.793	2.997632	0.028731298	8.822903	0.006018244	-0.021286821	0.009732305	3.0461402	-0.044888213	9.321448	Sitting_Watch
14:27:44.816	2.978478	0.0047885496	8.892337	-0.0019230038	0.0049803844	-0.0006524041	3.0562186	-0.038654726	9.318176	Sitting_Watch
14:27:44.838	2.978478	0.0047885496	8.892337	-0.0019230038	0.0049803844	-0.0006524041	3.0562186	-0.038654726	9.318176	Sitting_Watch
14:27:44.861	2.978478	0.0047885496	8.892337	-0.0019230038	0.0049803844	-0.0006524041	3.0562186	-0.038654726	9.318176	Sitting_Watch
14:27:44.884	2.978478	0.0047885496	8.892337	-0.0019230038	0.0049803844	-0.0006524041	3.0562186	-0.038654726	9.318176	Sitting_Watch
14:27:44.907	2.978478	0.0047885496	8.892337	-0.0019230038	0.0049803844	-0.0006524041	3.0562186	-0.038654726	9.318176	Sitting_Watch
14:27:44.929	2.978478	0.0047885496	8.892337	-0.0019230038	0.0049803844	-0.0006524041	3.0562186	-0.038654726	9.318176	Sitting_Watch
14:27:44.951	2.978478	0.0047885496	8.892337	-0.0019230038	0.0049803844	-0.0006524041	3.0562186	-0.038654726	9.318176	Sitting_Watch
14:27:44.974	2.978478	0.0047885496	8.892337	-0.0019230038	0.0049803844	-0.0006524041	3.0562186	-0.038654726	9.318176	Sitting_Watch
14:27:44.998	2.9497466	-0.014365649	9.057542	-0.009864252	0.004369519	0.0127866315	3.0509949	-0.04327106	9.319867	Sitting_Watch
14:27:45.020	2.9497466	-0.014365649	9.057542	-0.009864252	0.004369519	0.0127866315	3.0509949	-0.04327106	9.319867	Sitting_Watch
14:27:45.042	2.9497466	-0.014365649	9.057542	-0.009864252	0.004369519	0.0127866315	3.0509949	-0.04327106	9.319867	Sitting_Watch
14:27:45.064	2.9497466	-0.014365649	9.057542	-0.009864252	0.004369519	0.0127866315	3.0509949	-0.04327106	9.319867	Sitting_Watch
14:27:45.086	2.9497466	-0.014365649	9.057542	-0.009864252	0.004369519	0.0127866315	3.0509949	-0.04327106	9.319867	Sitting_Watch
14:27:45.110	2.9497466	-0.014365649	9.057542	-0.009864252	0.004369519	0.0127866315	3.0509949	-0.04327106	9.319867	Sitting_Watch
14:27:45.131	2.9497466	-0.014365649	9.057542	-0.009864252	0.004369519	0.0127866315	3.0509949	-0.04327106	9.319867	Sitting_Watch
14:27:45.153	2.9497466	-0.014365649	9.057542	-0.009864252	0.004369519	0.0127866315	3.0509949	-0.04327106	9.319867	Sitting_Watch
14:27:45.176	3.007209	0.009577099	8.988108	-0.0019230038	9.346238e-05	-0.0024849998	3.0577388	-0.053247754	9.317605	Sitting_Watch
14:27:45.198	3.007209	0.009577099	8.988108	-0.0019230038	9.346238e-05	-0.0024849998	3.0577388	-0.053247754	9.317605	Sitting_Watch
14:27:45.221	3.007209	0.009577099	8.988108	-0.0019230038	9.346238e-05	-0.0024849998	3.0577388	-0.053247754	9.317605	Sitting_Watch
14:27:45.244	3.007209	0.009577099	8.988108	-0.0019230038	9.346238e-05	-0.0024849998	3.0577388	-0.053247754	9.317605	Sitting_Watch
14:27:45.271	3.007209	0.009577099	8.988108	-0.0019230038	9.346238e-05	-0.0024849998	3.0577388	-0.053247754	9.317605	Sitting_Watch
14:27:45.293	3.007209	0.009577099	8.988108	-0.0019230038	9.346238e-05	-0.0024849998	3.0577388	-0.053247754	9.317605	Sitting_Watch
14:27:45.315	3.007209	0.009577099	8.988108	-0.0019230038	9.346238e-05	-0.0024849998	3.0577388	-0.053247754	9.317605	Sitting_Watch
14:27:45.339	3.222694	-0.18435916	8.89952	-0.085611545	-0.06710172	0.1257967	3.0989208	-0.07823022	9.303813	Sitting_Watch
14:27:45.361	3.222694	-0.18435916	8.89952	-0.085611545	-0.06710172	0.1257967	3.0989208	-0.07823022	9.303813	Sitting_Watch
14:27:45.383	3.222694	-0.18435916	8.89952	-0.085611545	-0.06710172	0.1257967	3.0989208	-0.07823022	9.303813	Sitting_Watch
14:27:45.405	3.222694	-0.18435916	8.89952	-0.085611545	-0.06710172	0.1257967	3.0989208	-0.07823022	9.303813	Sitting_Watch
14:27:45.427	3.222694	-0.18435916	8.89952	-0.085611545	-0.06710172	0.1257967	3.0989208	-0.07823022	9.303813	Sitting_Watch
14:27:45.450	3.222694	-0.18435916	8.89952	-0.085611545	-0.06710172	0.1257967	3.0989208	-0.07823022	9.303813	Sitting_Watch
14:27:45.473	3.222694	-0.18435916	8.89952	-0.085611545	-0.06710172	0.1257967	3.0989208	-0.07823022	9.303813	Sitting_Watch
14:27:45.495	3.222694	-0.18435916	8.89952	-0.085611545	-0.06710172	0.1257967	3.0989208	-0.07823022	9.303813	Sitting_Watch
14:27:45.518	2.545114	-0.50998056	8.660092	-0.085611545	-0.06710172	0.1257967	3.0989208	-0.07823022	9.303813	Sitting_Watch
14:27:45.541	2.545114	-0.50998056	8.660092	0.19172129	-0.07382124	0.01034317	3.1098201	-0.20235169	9.298304	Sitting_Watch
14:27:45.562	2.545114	-0.50998056	8.660092	0.19172129	-0.07382124	0.01034317	3.1098201	-0.20235169	9.298304	Sitting_Watch
14:27:45.584	2.545114	-0.50998056	8.660092	0.19172129	-0.07382124	0.01034317	3.1098201	-0.20235169	9.298304	Sitting_Watch
14:27:45.608	2.545114	-0.50998056	8.660092	0.19172129	-0.07382124	0.01034317	3.1098201	-0.20235169	9.298304	Sitting_Watch
14:27:45.630	2.545114	-0.50998056	8.660092	0.19172129	-0.07382124	0.01034317	3.1098201	-0.20235169	9.298304	Sitting_Watch
14:27:45.652	2.545114	-0.50998056	8.660092	0.19172129	-0.07382124	0.01034317	3.1098201	-0.20235169	9.298304	Sitting_Watch
14:27:45.674	2.545114	-0.50998056	8.660092	0.19172129	-0.07382124	0.01034317	3.1098201	-0.20235169	9.298304	Sitting_Watch
14:27:45.697	3.2562137	-0.65124273	8.743892	-0.6396663	0.27803713	-0.11793853	3.1098201	-0.20235169	9.298304	Sitting_Watch
14:27:45.721	3.2562137	-0.65124273	8.743892	-0.6396663	0.27803713	-0.11793853	3.148298	-0.83232564	9.250179	Sitting_Watch
14:27:45.743	3.2562137	-0.65124273	8.743892	-0.6396663	0.27803713	-0.11793853	3.148298	-0.83232564	9.250179	Sitting_Watch
14:27:45.766	3.2562137	-0.65124273	8.743892	-0.6396663	0.27803713	-0.11793853	3.148298	-0.83232564	9.250179	Sitting_Watch
14:27:45.789	3.2562137	-0.65124273	8.743892	-0.6396663	0.27803713	-0.11793853	3.148298	-0.83232564	9.250179	Sitting_Watch
14:27:45.812	3.2562137	-0.65124273	8.743892	-0.6396663	0.27803713	-0.11793853	3.148298	-0.83232564	9.250179	Sitting_Watch
14:27:45.833	3.2562137	-0.65124273	8.743892	-0.6396663	0.27803713	-0.11793853	3.148298	-0.83232564	9.250179	Sitting_Watch
14:27:45.855	3.2562137	-0.65124273	8.743892	-0.6396663	0.27803713	-0.11793853	3.148298	-0.83232564	9.250179	Sitting_Watch
14:27:45.877	2.6337023	-1.7023294	8.822903	-0.6396663	0.27803713	-0.11793853	3.148298	-0.83232564	9.250179	Sitting_Watch
14:27:45.899	2.6337023	-1.7023294	8.822903	-0.22122364	0.083781995	0.21559389	2.7547276	-1.4466679	9.299947	Sitting_Watch
14:27:45.921	2.6337023	-1.7023294	8.822903	-0.22122364	0.083781995	0.21559389	2.7547276	-1.4466679	9.299947	Sitting_Watch
14:27:45.944	2.6337023	-1.7023294	8.822903	-0.22122364	0.083781995	0.21559389	2.7547276	-1.4466679	9.299947	Sitting_Watch
14:27:45.966	2.6337023	-1.7023294	8.822903	-0.22122364	0.083781995	0.21559389	2.7547276	-1.4466679	9.299947	Sitting_Watch
14:27:45.989	2.6337023	-1.7023294	8.822903	-0.22122364	0.083781995	0.21559389	2.7547276	-1.4466679	9.299947	Sitting_Watch
14:27:46.012	2.6337023	-1.7023294	8.822903	-0.22122364	0.083781995	0.21559389	2.7547276	-1.4466679	9.299947	Sitting_Watch
14:27:46.035	2.6337023	-1.7023294	8.822903	-0.22122364	0.083781995	0.21559389	2.7547276	-1.4466679	9.299947	Sitting_Watch
14:27:46.058	2.7725701	-1.297697	8.775017	-0.22122364	0.083781995	0.21559389	2.7547276	-1.4466679	9.299947	Sitting_Watch
14:27:46.081	2.7725701	-1.297697	8.775017	0.14468466	-0.041445374	-0.15947737	2.874086	-1.3573025	9.277269	Sitting_Watch
14:27:46.103	2.7725701	-1.297697	8.775017	0.14468466	-0.041445374	-0.15947737	2.874086	-1.3573025	9.277269	Sitting_Watch
14:27:46.125	2.7725701	-1.297697	8.775017	0.14468466	-0.041445374	-0.15947737	2.874086	-1.3573025	9.277269	Sitting_Watch
14:27:46.147	2.7725701	-1.297697	8.775017	0.14468466	-0.041445374	-0.15947737	2.874086	-1.3573025	9.277269	Sitting_Watch
14:27:46.169	2.7725701	-1.297697	8.775017	0.14468466	-0.041445374	-0.15947737	2.874086	-1.3573025	9.277269	Sitting_Watch
14:27:46.190	2.7725701	-1.297697	8.775017	0.14468466	-0.041445374	-0.15947737	2.874086	-1.3573025	9.277269	Sitting_Watch
14:27:46.213	2.7725701	-1.297697	8.775017	0.14468466	-0.041445374	-0.15947737	2.874086	-1.3573025	9.277269	Sitting_Watch
14:27:46.236	2.7725701	-1.297697	8.775017	0.14468466	-0.041445374	-0.15947737	2.874086	-1.3573025	9.277269	Sitting_Watch
14:27:46.258	2.8994668	-1.2953026	9.134158	0.0982589	0.05446047	-0.062349793	2.791982	-1.0862225	9.337844	Sitting_Watch
14:27:46.281	2.8994668	-1.2953026	9.134158	0.0982589	0.05446047	-0.062349793	2.791982	-1.0862225	9.337844	Sitting_Watch
14:27:46.302	2.8994668	-1.2953026	9.134158	0.0982589	0.05446047	-0.062349793	2.791982	-1.0862225	9.337844	Sitting_Watch
14:27:46.325	2.8994668	-1.2953026	9.134158	0.0982589	0.05446047	-0.062349793	2.791982	-1.0862225	9.337844	Sitting_Watch
14:27:46.348	2.8994668	-1.2953026	9.134158	0.0982589	0.05446047	-0.062349793	2.791982	-1.0862225	9.337844	Sitting_Watch
14:27:46.370	2.8994668	-1.2953026	9.134158	0.0982589	0.05446047	-0.062349793	2.791982	-1.0862225	9.337844	Sitting_Watch
14:27:46.392	2.8994668	-1.2953026	9.134158	0.0982589	0.05446047	-0.062349793	2.791982	-1.0862225	9.337844	Sitting_Watch
14:27:46.413	2.8994668	-1.2953026	9.134158	0.0982589	0.05446047	-0.062349793	2.791982	-1.0862225	9.337844	Sitting_Watch
14:27:46.435	2.3463893	-0.43575802	9.07909	0.42568266	0.24627216	0.12518583	2.6983063	-0.8821829	9.386761	Sitting_Watch
14:27:46.457	2.3463893	-0.43575802	9.07909	0.42568266	0.24627216	0.12518583	2.6983063	-0.8821829	9.386761	Sitting_Watch
14:27:46.479	2.3463893	-0.43575802	9.07909	0.42568266	0.24627216	0.12518583	2.6983063	-0.8821829	9.386761	Sitting_Watch
14:27:46.501	2.3463893	-0.43575802	9.07909	0.42568266	0.24627216	0.12518583	2.6983063	-0.8821829	9.386761	Sitting_Watch
14:27:46.523	2.3463893	-0.43575802	9.07909	0.42568266	0.24627216	0.12518583	2.6983063	-0.8821829	9.386761	Sitting_Watch
14:27:46.545	2.3463893	-0.43575802	9.07909	0.42568266	0.24627216	0.12518583	2.6983063	-0.8821829	9.386761	Sitting_Watch
14:27:46.569	2.3463893	-0.43575802	9.07909	0.42568266	0.24627216	0.12518583	2.6983063	-0.8821829	9.386761	Sitting_Watch
14:27:46.591	2.3463893	-0.43575802	9.07909	0.42568266	0.24627216	0.12518583	2.6983063	-0.8821829	9.386761	Sitting_Watch
14:27:46.613	2.317658	-0.47167215	9.45978	0.11841745	0.033691052	0.0017910568	2.4630952	-0.51491547	9.4783125	Sitting_Watch
14:27:46.634	2.317658	-0.47167215	9.45978	0.11841745	0.033691052	0.0017910568	2.4630952	-0.51491547	9.4783125	Sitting_Watch
14:27:46.655	2.317658	-0.47167215	9.45978	0.11841745	0.033691052	0.0017910568	2.4630952	-0.51491547	9.4783125	Sitting_Watch
14:27:46.678	2.317658	-0.47167215	9.45978	0.11841745	0.033691052	0.0017910568	2.4630952	-0.51491547	9.4783125	Sitting_Watch
14:27:46.700	2.317658	-0.47167215	9.45978	0.11841745	0.033691052	0.0017910568	2.4630952	-0.51491547	9.4783125	Sitting_Watch
14:27:46.722	2.317658	-0.47167215	9.45978	0.11841745	0.033691052	0.0017910568	2.4630952	-0.51491547	9.4783125	Sitting_Watch
14:27:46.745	2.317658	-0.47167215	9.45978	0.11841745	0.033691052	0.0017910568	2.4630952	-0.51491547	9.4783125	Sitting_Watch
14:27:46.767	2.317658	-0.47167215	9.45978	0.11841745	0.033691052	0.0017910568	2.4630952	-0.51491547	9.4783125	Sitting_Watch
14:27:46.790	2.1021733	-0.2777359	8.779806	0.12758043	0.013532497	0.0005693264	2.3512375	-0.4737623	9.508818	Sitting_Watch
14:27:46.812	2.1021733	-0.2777359	8.779806	0.12758043	0.013532497	0.0005693264	2.3512375	-0.4737623	9.508818	Sitting_Watch
14:27:46.835	2.1021733	-0.2777359	8.779806	0.12758043	0.013532497	0.0005693264	2.3512375	-0.4737623	9.508818	Sitting_Watch
14:27:46.858	2.1021733	-0.2777359	8.779806	0.12758043	0.013532497	0.0005693264	2.3512375	-0.4737623	9.508818	Sitting_Watch
14:27:46.880	2.1021733	-0.2777359	8.779806	0.12758043	0.013532497	0.0005693264	2.3512375	-0.4737623	9.508818	Sitting_Watch
14:27:46.902	2.1021733	-0.2777359	8.779806	0.12758043	0.013532497	0.0005693264	2.3512375	-0.4737623	9.508818	Sitting_Watch
14:27:46.925	2.1021733	-0.2777359	8.779806	0.12758043	0.013532497	0.0005693264	2.3512375	-0.4737623	9.508818	Sitting_Watch
14:27:46.947	2.1021733	-0.2777359	8.779806	0.12758043	0.013532497	0.0005693264	2.3512375	-0.4737623	9.508818	Sitting_Watch
14:27:46.970	2.49244	-0.30646718	9.771035	0.1263587	0.2297788	0.47460076	2.3254752	-0.60449106	9.507741	Sitting_Watch
14:27:46.992	2.49244	-0.30646718	9.771035	0.1263587	0.2297788	0.47460076	2.3254752	-0.60449106	9.507741	Sitting_Watch
14:27:47.015	2.49244	-0.30646718	9.771035	0.1263587	0.2297788	0.47460076	2.3254752	-0.60449106	9.507741	Sitting_Watch
14:27:47.037	2.49244	-0.30646718	9.771035	0.1263587	0.2297788	0.47460076	2.3254752	-0.60449106	9.507741	Sitting_Watch
14:27:47.059	2.49244	-0.30646718	9.771035	0.1263587	0.2297788	0.47460076	2.3254752	-0.60449106	9.507741	Sitting_Watch
14:27:47.082	2.49244	-0.30646718	9.771035	0.1263587	0.2297788	0.47460076	2.3254752	-0.60449106	9.507741	Sitting_Watch
14:27:47.104	2.49244	-0.30646718	9.771035	0.1263587	0.2297788	0.47460076	2.3254752	-0.60449106	9.507741	Sitting_Watch
14:27:47.127	2.49244	-0.30646718	9.771035	0.1263587	0.2297788	0.47460076	2.3254752	-0.60449106	9.507741	Sitting_Watch
14:27:47.150	1.3838909	-0.5913859	10.549175	0.3444376	-0.45805547	-0.1906315	2.256119	-0.86834455	9.504014	Sitting_Watch
14:27:47.171	1.3838909	-0.5913859	10.549175	0.3444376	-0.45805547	-0.1906315	2.256119	-0.86834455	9.504014	Sitting_Watch
14:27:47.193	1.3838909	-0.5913859	10.549175	0.3444376	-0.45805547	-0.1906315	2.256119	-0.86834455	9.504014	Sitting_Watch
14:27:47.215	1.3838909	-0.5913859	10.549175	0.3444376	-0.45805547	-0.1906315	2.256119	-0.86834455	9.504014	Sitting_Watch
14:27:47.239	1.3838909	-0.5913859	10.549175	0.3444376	-0.45805547	-0.1906315	2.256119	-0.86834455	9.504014	Sitting_Watch
14:27:47.261	1.3838909	-0.5913859	10.549175	0.3444376	-0.45805547	-0.1906315	2.256119	-0.86834455	9.504014	Sitting_Watch
14:27:47.284	1.3838909	-0.5913859	10.549175	0.3444376	-0.45805547	-0.1906315	2.256119	-0.86834455	9.504014	Sitting_Watch
14:27:47.306	1.3838909	-0.5913859	10.549175	0.3444376	-0.45805547	-0.1906315	2.256119	-0.86834455	9.504014	Sitting_Watch
14:27:47.329	2.7414446	-0.6560313	9.081485	0.1263587	0.004369519	-0.020200092	2.636372	-0.35667032	9.438893	Sitting_Watch
14:27:47.351	2.7414446	-0.6560313	9.081485	0.1263587	0.004369519	-0.020200092	2.636372	-0.35667032	9.438893	Sitting_Watch
14:27:47.373	2.7414446	-0.6560313	9.081485	0.1263587	0.004369519	-0.020200092	2.636372	-0.35667032	9.438893	Sitting_Watch
14:27:47.397	2.7414446	-0.6560313	9.081485	0.1263587	0.004369519	-0.020200092	2.636372	-0.35667032	9.438893	Sitting_Watch
14:27:47.419	2.7414446	-0.6560313	9.081485	0.1263587	0.004369519	-0.020200092	2.636372	-0.35667032	9.438893	Sitting_Watch
14:27:47.441	2.7414446	-0.6560313	9.081485	0.1263587	0.004369519	-0.020200092	2.636372	-0.35667032	9.438893	Sitting_Watch
14:27:47.463	2.7414446	-0.6560313	9.081485	0.1263587	0.004369519	-0.020200092	2.636372	-0.35667032	9.438893	Sitting_Watch
14:27:47.486	2.7414446	-0.6560313	9.081485	0.1263587	0.004369519	-0.020200092	2.636372	-0.35667032	9.438893	Sitting_Watch
14:27:47.509	2.9689007	-0.019154198	8.442213	-0.041629247	-0.049997486	-0.026308745	2.7978904	-0.27540326	9.395017	Sitting_Watch
14:27:47.530	2.9689007	-0.019154198	8.442213	-0.041629247	-0.049997486	-0.026308745	2.7978904	-0.27540326	9.395017	Sitting_Watch
14:27:47.553	2.9689007	-0.019154198	8.442213	-0.041629247	-0.049997486	-0.026308745	2.7978904	-0.27540326	9.395017	Sitting_Watch
14:27:47.576	2.9689007	-0.019154198	8.442213	-0.041629247	-0.049997486	-0.026308745	2.7978904	-0.27540326	9.395017	Sitting_Watch
14:27:47.599	2.9689007	-0.019154198	8.442213	-0.041629247	-0.049997486	-0.026308745	2.7978904	-0.27540326	9.395017	Sitting_Watch
14:27:47.622	2.9689007	-0.019154198	8.442213	-0.041629247	-0.049997486	-0.026308745	2.7978904	-0.27540326	9.395017	Sitting_Watch
14:27:47.645	2.9689007	-0.019154198	8.442213	-0.041629247	-0.049997486	-0.026308745	2.7978904	-0.27540326	9.395017	Sitting_Watch
14:27:47.667	2.9689007	-0.019154198	8.442213	-0.041629247	-0.049997486	-0.026308745	2.7978904	-0.27540326	9.395017	Sitting_Watch
14:27:47.690	2.7151077	-0.52913475	9.201198	0.016402954	0.035523646	0.03722124	2.7840352	-0.24666984	9.399929	Sitting_Watch
14:27:47.712	2.7151077	-0.52913475	9.201198	0.016402954	0.035523646	0.03722124	2.7840352	-0.24666984	9.399929	Sitting_Watch
14:27:47.733	2.7151077	-0.52913475	9.201198	0.016402954	0.035523646	0.03722124	2.7840352	-0.24666984	9.399929	Sitting_Watch
14:27:47.755	2.7151077	-0.52913475	9.201198	0.016402954	0.035523646	0.03722124	2.7840352	-0.24666984	9.399929	Sitting_Watch
14:27:47.778	2.7151077	-0.52913475	9.201198	0.016402954	0.035523646	0.03722124	2.7840352	-0.24666984	9.399929	Sitting_Watch
14:27:47.801	2.7151077	-0.52913475	9.201198	0.016402954	0.035523646	0.03722124	2.7840352	-0.24666984	9.399929	Sitting_Watch
14:27:47.823	2.7151077	-0.52913475	9.201198	0.016402954	0.035523646	0.03722124	2.7840352	-0.24666984	9.399929	Sitting_Watch
14:27:47.846	2.7151077	-0.52913475	9.201198	0.016402954	0.035523646	0.03722124	2.7840352	-0.24666984	9.399929	Sitting_Watch
14:27:47.869	2.6696165	-0.40223816	8.8636055	0.02984199	-0.017621629	-0.025087014	2.8766367	-0.30141735	9.370405	Sitting_Watch
14:27:47.891	2.6696165	-0.40223816	8.8636055	0.02984199	-0.017621629	-0.025087014	2.8766367	-0.30141735	9.370405	Sitting_Watch
14:27:47.915	2.6696165	-0.40223816	8.8636055	0.02984199	-0.017621629	-0.025087014	2.8766367	-0.30141735	9.370405	Sitting_Watch
14:27:47.936	2.6696165	-0.40223816	8.8636055	0.02984199	-0.017621629	-0.025087014	2.8766367	-0.30141735	9.370405	Sitting_Watch
14:27:47.958	2.6696165	-0.40223816	8.8636055	0.02984199	-0.017621629	-0.025087014	2.8766367	-0.30141735	9.370405	Sitting_Watch
14:27:47.980	2.6696165	-0.40223816	8.8636055	0.02984199	-0.017621629	-0.025087014	2.8766367	-0.30141735	9.370405	Sitting_Watch
14:27:48.002	2.6696165	-0.40223816	8.8636055	0.02984199	-0.017621629	-0.025087014	2.8766367	-0.30141735	9.370405	Sitting_Watch
14:27:48.024	2.6696165	-0.40223816	8.8636055	0.02984199	-0.017621629	-0.025087014	2.8766367	-0.30141735	9.370405	Sitting_Watch
14:27:48.047	2.7845416	-0.2370332	8.985713	0.06771564	0.00070432766	-0.018978361	2.8892941	-0.25402957	9.367914	Sitting_Watch
14:27:48.069	2.7845416	-0.2370332	8.985713	0.06771564	0.00070432766	-0.018978361	2.8892941	-0.25402957	9.367914	Sitting_Watch
14:27:48.091	2.7845416	-0.2370332	8.985713	0.06771564	0.00070432766	-0.018978361	2.8892941	-0.25402957	9.367914	Sitting_Watch
14:27:48.114	2.7845416	-0.2370332	8.985713	0.06771564	0.00070432766	-0.018978361	2.8892941	-0.25402957	9.367914	Sitting_Watch
14:27:48.137	2.7845416	-0.2370332	8.985713	0.06771564	0.00070432766	-0.018978361	2.8892941	-0.25402957	9.367914	Sitting_Watch
14:27:48.160	2.7845416	-0.2370332	8.985713	0.06771564	0.00070432766	-0.018978361	2.8892941	-0.25402957	9.367914	Sitting_Watch
14:27:48.183	2.7845416	-0.2370332	8.985713	0.06771564	0.00070432766	-0.018978361	2.8892941	-0.25402957	9.367914	Sitting_Watch
14:27:48.206	2.7845416	-0.2370332	8.985713	0.06771564	0.00070432766	-0.018978361	2.8892941	-0.25402957	9.367914	Sitting_Watch
14:27:48.228	2.7749646	-0.0023942748	9.150918	0.08543073	-0.049997486	-0.04219124	2.8536646	-0.13267705	9.381331	Sitting_Watch
14:27:48.250	2.7749646	-0.0023942748	9.150918	0.08543073	-0.049997486	-0.04219124	2.8536646	-0.13267705	9.381331	Sitting_Watch
14:27:48.272	2.7749646	-0.0023942748	9.150918	0.08543073	-0.049997486	-0.04219124	2.8536646	-0.13267705	9.381331	Sitting_Watch
14:27:48.294	2.7749646	-0.0023942748	9.150918	0.08543073	-0.049997486	-0.04219124	2.8536646	-0.13267705	9.381331	Sitting_Watch
14:27:48.317	2.7749646	-0.0023942748	9.150918	0.08543073	-0.049997486	-0.04219124	2.8536646	-0.13267705	9.381331	Sitting_Watch
14:27:48.339	2.7749646	-0.0023942748	9.150918	0.08543073	-0.049997486	-0.04219124	2.8536646	-0.13267705	9.381331	Sitting_Watch
14:27:48.363	2.7749646	-0.0023942748	9.150918	0.08543073	-0.049997486	-0.04219124	2.8536646	-0.13267705	9.381331	Sitting_Watch
14:27:48.385	2.7749646	-0.0023942748	9.150918	0.08543073	-0.049997486	-0.04219124	2.8536646	-0.13267705	9.381331	Sitting_Watch
14:27:48.408	2.7558103	0.023942748	9.110215	-0.061176933	-0.005404325	-0.09411479	2.906065	-0.03990034	9.366087	Sitting_Watch
14:27:48.431	2.7558103	0.023942748	9.110215	-0.061176933	-0.005404325	-0.09411479	2.906065	-0.03990034	9.366087	Sitting_Watch
14:27:48.453	2.7558103	0.023942748	9.110215	-0.061176933	-0.005404325	-0.09411479	2.906065	-0.03990034	9.366087	Sitting_Watch
14:27:48.476	2.7558103	0.023942748	9.110215	-0.061176933	-0.005404325	-0.09411479	2.906065	-0.03990034	9.366087	Sitting_Watch
14:27:48.498	2.7558103	0.023942748	9.110215	-0.061176933	-0.005404325	-0.09411479	2.906065	-0.03990034	9.366087	Sitting_Watch
14:27:48.520	2.7558103	0.023942748	9.110215	-0.061176933	-0.005404325	-0.09411479	2.906065	-0.03990034	9.366087	Sitting_Watch
14:27:48.542	2.7558103	0.023942748	9.110215	-0.061176933	-0.005404325	-0.09411479	2.906065	-0.03990034	9.366087	Sitting_Watch
14:27:48.564	2.7558103	0.023942748	9.110215	-0.061176933	-0.005404325	-0.09411479	2.906065	-0.03990034	9.366087	Sitting_Watch
14:27:48.587	2.6744049	0.19633053	8.882759	-0.10943529	-0.021286821	-0.021421822	2.8368886	-0.038872242	9.387275	Sitting_Watch
14:27:48.613	2.6744049	0.19633053	8.882759	-0.10943529	-0.021286821	-0.021421822	2.8368886	-0.038872242	9.387275	Sitting_Watch
14:27:48.636	2.6744049	0.19633053	8.882759	-0.10943529	-0.021286821	-0.021421822	2.8368886	-0.038872242	9.387275	Sitting_Watch
14:27:48.658	2.6744049	0.19633053	8.882759	-0.10943529	-0.021286821	-0.021421822	2.8368886	-0.038872242	9.387275	Sitting_Watch
14:27:48.680	2.6744049	0.19633053	8.882759	-0.10943529	-0.021286821	-0.021421822	2.8368886	-0.038872242	9.387275	Sitting_Watch
14:27:48.703	2.6744049	0.19633053	8.882759	-0.10943529	-0.021286821	-0.021421822	2.8368886	-0.038872242	9.387275	Sitting_Watch
14:27:48.726	2.6744049	0.19633053	8.882759	-0.10943529	-0.021286821	-0.021421822	2.8368886	-0.038872242	9.387275	Sitting_Watch
14:27:48.748	2.6744049	0.19633053	8.882759	-0.10943529	-0.021286821	-0.021421822	2.8368886	-0.038872242	9.387275	Sitting_Watch
14:27:48.770	2.7342618	0.052674048	9.261055	-0.034909725	0.019030284	-0.0024849998	2.792067	-0.045941155	9.400672	Sitting_Watch
14:27:48.792	2.7342618	0.052674048	9.261055	-0.034909725	0.019030284	-0.0024849998	2.792067	-0.045941155	9.400672	Sitting_Watch
14:27:48.814	2.7342618	0.052674048	9.261055	-0.034909725	0.019030284	-0.0024849998	2.792067	-0.045941155	9.400672	Sitting_Watch
14:27:48.837	2.7342618	0.052674048	9.261055	-0.034909725	0.019030284	-0.0024849998	2.792067	-0.045941155	9.400672	Sitting_Watch
14:27:48.859	2.7342618	0.052674048	9.261055	-0.034909725	0.019030284	-0.0024849998	2.792067	-0.045941155	9.400672	Sitting_Watch
14:27:48.881	2.7342618	0.052674048	9.261055	-0.034909725	0.019030284	-0.0024849998	2.792067	-0.045941155	9.400672	Sitting_Watch
14:27:48.904	2.7342618	0.052674048	9.261055	-0.034909725	0.019030284	-0.0024849998	2.792067	-0.045941155	9.400672	Sitting_Watch
14:27:48.927	2.7342618	0.052674048	9.261055	-0.034909725	0.019030284	-0.0024849998	2.792067	-0.045941155	9.400672	Sitting_Watch
14:27:48.950	2.597788	-0.13647367	9.124581	-0.012307713	0.13448381	-0.04219124	2.762204	-0.004592004	9.409601	Sitting_Watch
14:27:48.972	2.597788	-0.13647367	9.124581	-0.012307713	0.13448381	-0.04219124	2.762204	-0.004592004	9.409601	Sitting_Watch
14:27:48.995	2.597788	-0.13647367	9.124581	-0.012307713	0.13448381	-0.04219124	2.762204	-0.004592004	9.409601	Sitting_Watch
14:27:49.018	2.597788	-0.13647367	9.124581	-0.012307713	0.13448381	-0.04219124	2.762204	-0.004592004	9.409601	Sitting_Watch
14:27:49.040	2.597788	-0.13647367	9.124581	-0.012307713	0.13448381	-0.04219124	2.762204	-0.004592004	9.409601	Sitting_Watch
14:27:49.064	2.597788	-0.13647367	9.124581	-0.012307713	0.13448381	-0.04219124	2.762204	-0.004592004	9.409601	Sitting_Watch
14:27:49.086	2.597788	-0.13647367	9.124581	-0.012307713	0.13448381	-0.04219124	2.762204	-0.004592004	9.409601	Sitting_Watch
14:27:49.108	2.597788	-0.13647367	9.124581	-0.012307713	0.13448381	-0.04219124	2.762204	-0.004592004	9.409601	Sitting_Watch
14:27:49.130	2.6744049	-0.014365649	9.165284	-0.09049847	0.053849604	-0.018367497	2.7204192	-0.064387135	9.421547	Sitting_Watch
14:27:49.154	2.6744049	-0.014365649	9.165284	-0.09049847	0.053849604	-0.018367497	2.7204192	-0.064387135	9.421547	Sitting_Watch
14:27:49.176	2.6744049	-0.014365649	9.165284	-0.09049847	0.053849604	-0.018367497	2.7204192	-0.064387135	9.421547	Sitting_Watch
14:27:49.199	2.6744049	-0.014365649	9.165284	-0.09049847	0.053849604	-0.018367497	2.7204192	-0.064387135	9.421547	Sitting_Watch
14:27:49.222	2.6744049	-0.014365649	9.165284	-0.09049847	0.053849604	-0.018367497	2.7204192	-0.064387135	9.421547	Sitting_Watch
14:27:49.244	2.6744049	-0.014365649	9.165284	-0.09049847	0.053849604	-0.018367497	2.7204192	-0.064387135	9.421547	Sitting_Watch
14:27:49.268	2.6744049	-0.014365649	9.165284	-0.09049847	0.053849604	-0.018367497	2.7204192	-0.064387135	9.421547	Sitting_Watch
14:27:49.291	2.6744049	-0.014365649	9.165284	-0.09049847	0.053849604	-0.018367497	2.7204192	-0.064387135	9.421547	Sitting_Watch
14:27:49.313	2.604971	-0.071828246	9.052753	0.016402954	-0.0035717292	0.01034317	2.7014358	-0.044099327	9.427125	Sitting_Watch
14:27:49.334	2.604971	-0.071828246	9.052753	0.016402954	-0.0035717292	0.01034317	2.7014358	-0.044099327	9.427125	Sitting_Watch
14:27:49.356	2.604971	-0.071828246	9.052753	0.016402954	-0.0035717292	0.01034317	2.7014358	-0.044099327	9.427125	Sitting_Watch
14:27:49.379	2.604971	-0.071828246	9.052753	0.016402954	-0.0035717292	0.01034317	2.7014358	-0.044099327	9.427125	Sitting_Watch
14:27:49.402	2.604971	-0.071828246	9.052753	0.016402954	-0.0035717292	0.01034317	2.7014358	-0.044099327	9.427125	Sitting_Watch
14:27:49.424	2.604971	-0.071828246	9.052753	0.016402954	-0.0035717292	0.01034317	2.7014358	-0.044099327	9.427125	Sitting_Watch
14:27:49.447	2.604971	-0.071828246	9.052753	0.016402954	-0.0035717292	0.01034317	2.7014358	-0.044099327	9.427125	Sitting_Watch
14:27:49.469	2.604971	-0.071828246	9.052753	0.016402954	-0.0035717292	0.01034317	2.7014358	-0.044099327	9.427125	Sitting_Watch
14:27:49.492	2.6169424	0.05027977	9.052753	-0.09599625	0.014143363	-0.043412972	2.6861906	-0.012548882	9.431575	Sitting_Watch
14:27:49.514	2.6169424	0.05027977	9.052753	-0.09599625	0.014143363	-0.043412972	2.6861906	-0.012548882	9.431575	Sitting_Watch
14:27:49.536	2.6169424	0.05027977	9.052753	-0.09599625	0.014143363	-0.043412972	2.6861906	-0.012548882	9.431575	Sitting_Watch
14:27:49.559	2.6169424	0.05027977	9.052753	-0.09599625	0.014143363	-0.043412972	2.6861906	-0.012548882	9.431575	Sitting_Watch
14:27:49.581	2.6169424	0.05027977	9.052753	-0.09599625	0.014143363	-0.043412972	2.6861906	-0.012548882	9.431575	Sitting_Watch
14:27:49.603	2.6169424	0.05027977	9.052753	-0.09599625	0.014143363	-0.043412972	2.6861906	-0.012548882	9.431575	Sitting_Watch
14:27:49.625	2.6169424	0.05027977	9.052753	-0.09599625	0.014143363	-0.043412972	2.6861906	-0.012548882	9.431575	Sitting_Watch
14:27:49.647	2.6169424	0.05027977	9.052753	-0.09599625	0.014143363	-0.043412972	2.6861906	-0.012548882	9.431575	Sitting_Watch
14:27:49.669	2.667222	-0.05027977	9.067119	-0.044683572	0.015365093	-0.011037113	2.693666	-0.024194457	9.4294195	Sitting_Watch
14:27:49.691	2.667222	-0.05027977	9.067119	-0.044683572	0.015365093	-0.011037113	2.693666	-0.024194457	9.4294195	Sitting_Watch
14:27:49.714	2.667222	-0.05027977	9.067119	-0.044683572	0.015365093	-0.011037113	2.693666	-0.024194457	9.4294195	Sitting_Watch
14:27:49.736	2.667222	-0.05027977	9.067119	-0.044683572	0.015365093	-0.011037113	2.693666	-0.024194457	9.4294195	Sitting_Watch
14:27:49.759	2.667222	-0.05027977	9.067119	-0.044683572	0.015365093	-0.011037113	2.693666	-0.024194457	9.4294195	Sitting_Watch
14:27:49.781	2.667222	-0.05027977	9.067119	-0.044683572	0.015365093	-0.011037113	2.693666	-0.024194457	9.4294195	Sitting_Watch
14:27:49.804	2.667222	-0.05027977	9.067119	-0.044683572	0.015365093	-0.011037113	2.693666	-0.024194457	9.4294195	Sitting_Watch
14:27:49.828	2.667222	-0.05027977	9.067119	-0.044683572	0.015365093	-0.011037113	2.693666	-0.024194457	9.4294195	Sitting_Watch
14:27:49.850	2.5858169	-0.03351985	9.196409	-0.054457415	0.04529749	-0.018978361	2.6681154	-0.02602255	9.436676	Sitting_Watch
14:27:49.872	2.5858169	-0.03351985	9.196409	-0.054457415	0.04529749	-0.018978361	2.6681154	-0.02602255	9.436676	Sitting_Watch
14:27:49.894	2.5858169	-0.03351985	9.196409	-0.054457415	0.04529749	-0.018978361	2.6681154	-0.02602255	9.436676	Sitting_Watch
14:27:49.916	2.5858169	-0.03351985	9.196409	-0.054457415	0.04529749	-0.018978361	2.6681154	-0.02602255	9.436676	Sitting_Watch
14:27:49.938	2.5858169	-0.03351985	9.196409	-0.054457415	0.04529749	-0.018978361	2.6681154	-0.02602255	9.436676	Sitting_Watch
14:27:49.960	2.5858169	-0.03351985	9.196409	-0.054457415	0.04529749	-0.018978361	2.6681154	-0.02602255	9.436676	Sitting_Watch
14:27:49.983	2.5858169	-0.03351985	9.196409	-0.054457415	0.04529749	-0.018978361	2.6681154	-0.02602255	9.436676	Sitting_Watch
14:27:50.006	2.5858169	-0.03351985	9.196409	-0.054457415	0.04529749	-0.018978361	2.6681154	-0.02602255	9.436676	Sitting_Watch
14:27:50.028	2.5906053	0.06943397	9.033599	0.021289876	-0.017010765	0.0115649	2.6636698	-0.035081103	9.437902	Sitting_Watch
14:27:50.051	2.5906053	0.06943397	9.033599	0.021289876	-0.017010765	0.0115649	2.6636698	-0.035081103	9.437902	Sitting_Watch
14:27:50.073	2.5906053	0.06943397	9.033599	0.021289876	-0.017010765	0.0115649	2.6636698	-0.035081103	9.437902	Sitting_Watch
14:27:50.096	2.5906053	0.06943397	9.033599	0.021289876	-0.017010765	0.0115649	2.6636698	-0.035081103	9.437902	Sitting_Watch
14:27:50.119	2.5906053	0.06943397	9.033599	0.021289876	-0.017010765	0.0115649	2.6636698	-0.035081103	9.437902	Sitting_Watch
14:27:50.141	2.5906053	0.06943397	9.033599	0.021289876	-0.017010765	0.0115649	2.6636698	-0.035081103	9.437902	Sitting_Watch
14:27:50.163	2.5906053	0.06943397	9.033599	0.021289876	-0.017010765	0.0115649	2.6636698	-0.035081103	9.437902	Sitting_Watch
14:27:50.185	2.5906053	0.06943397	9.033599	0.021289876	-0.017010765	0.0115649	2.6636698	-0.035081103	9.437902	Sitting_Watch
14:27:50.206	2.5906053	0.08140534	9.009656	0.0035747832	-0.009069516	-0.007371922	2.6753263	-0.023732685	9.434641	Sitting_Watch
14:27:50.229	2.5906053	0.08140534	9.009656	0.0035747832	-0.009069516	-0.007371922	2.6753263	-0.023732685	9.434641	Sitting_Watch
14:27:50.252	2.5906053	0.08140534	9.009656	0.0035747832	-0.009069516	-0.007371922	2.6753263	-0.023732685	9.434641	Sitting_Watch
14:27:50.275	2.5906053	0.08140534	9.009656	0.0035747832	-0.009069516	-0.007371922	2.6753263	-0.023732685	9.434641	Sitting_Watch
14:27:50.298	2.5906053	0.08140534	9.009656	0.0035747832	-0.009069516	-0.007371922	2.6753263	-0.023732685	9.434641	Sitting_Watch
14:27:50.321	2.5906053	0.08140534	9.009656	0.0035747832	-0.009069516	-0.007371922	2.6753263	-0.023732685	9.434641	Sitting_Watch
14:27:50.344	2.5906053	0.08140534	9.009656	0.0035747832	-0.009069516	-0.007371922	2.6753263	-0.023732685	9.434641	Sitting_Watch
14:27:50.367	2.5906053	0.08140534	9.009656	0.0035747832	-0.009069516	-0.007371922	2.6753263	-0.023732685	9.434641	Sitting_Watch
14:27:50.389	2.5283542	-0.083799616	9.0838785	-0.012307713	-0.0005174029	-0.025087014	2.659717	-0.059101228	9.438898	Sitting_Watch
14:27:50.411	2.5283542	-0.083799616	9.0838785	-0.012307713	-0.0005174029	-0.025087014	2.659717	-0.059101228	9.438898	Sitting_Watch
14:27:50.432	2.5283542	-0.083799616	9.0838785	-0.012307713	-0.0005174029	-0.025087014	2.659717	-0.059101228	9.438898	Sitting_Watch
14:27:50.454	2.5283542	-0.083799616	9.0838785	-0.012307713	-0.0005174029	-0.025087014	2.659717	-0.059101228	9.438898	Sitting_Watch
14:27:50.475	2.5283542	-0.083799616	9.0838785	-0.012307713	-0.0005174029	-0.025087014	2.659717	-0.059101228	9.438898	Sitting_Watch
14:27:50.499	2.5283542	-0.083799616	9.0838785	-0.012307713	-0.0005174029	-0.025087014	2.659717	-0.059101228	9.438898	Sitting_Watch
14:27:50.521	2.5283542	-0.083799616	9.0838785	-0.012307713	-0.0005174029	-0.025087014	2.659717	-0.059101228	9.438898	Sitting_Watch
14:27:50.544	2.5283542	-0.083799616	9.0838785	-0.012307713	-0.0005174029	-0.025087014	2.659717	-0.059101228	9.438898	Sitting_Watch
14:27:50.567	2.5475085	-0.0670397	9.107821	0.049389675	0.028804129	0.029890858	2.6638057	-0.046690147	9.437815	Sitting_Watch
14:27:50.590	2.5475085	-0.0670397	9.107821	0.049389675	0.028804129	0.029890858	2.6638057	-0.046690147	9.437815	Sitting_Watch
14:27:50.615	2.5475085	-0.0670397	9.107821	0.049389675	0.028804129	0.029890858	2.6638057	-0.046690147	9.437815	Sitting_Watch
14:27:50.637	2.5475085	-0.0670397	9.107821	0.049389675	0.028804129	0.029890858	2.6638057	-0.046690147	9.437815	Sitting_Watch
14:27:50.659	2.5475085	-0.0670397	9.107821	0.049389675	0.028804129	0.029890858	2.6638057	-0.046690147	9.437815	Sitting_Watch
14:27:50.680	2.5475085	-0.0670397	9.107821	0.049389675	0.028804129	0.029890858	2.6638057	-0.046690147	9.437815	Sitting_Watch
14:27:50.702	2.5475085	-0.0670397	9.107821	0.049389675	0.028804129	0.029890858	2.6638057	-0.046690147	9.437815	Sitting_Watch
14:27:50.724	2.5475085	-0.0670397	9.107821	0.049389675	0.028804129	0.029890858	2.6638057	-0.046690147	9.437815	Sitting_Watch
14:27:50.746	2.569057	-0.05985687	9.232324	0.0023530528	0.014143363	0.0054562483	2.6544023	-0.04013444	9.440494	Sitting_Watch
14:27:50.769	2.569057	-0.05985687	9.232324	0.0023530528	0.014143363	0.0054562483	2.6544023	-0.04013444	9.440494	Sitting_Watch
14:27:50.791	2.569057	-0.05985687	9.232324	0.0023530528	0.014143363	0.0054562483	2.6544023	-0.04013444	9.440494	Sitting_Watch
14:27:50.813	2.569057	-0.05985687	9.232324	0.0023530528	0.014143363	0.0054562483	2.6544023	-0.04013444	9.440494	Sitting_Watch
14:27:50.836	2.569057	-0.05985687	9.232324	0.0023530528	0.014143363	0.0054562483	2.6544023	-0.04013444	9.440494	Sitting_Watch
14:27:50.858	2.569057	-0.05985687	9.232324	0.0023530528	0.014143363	0.0054562483	2.6544023	-0.04013444	9.440494	Sitting_Watch
14:27:50.880	2.569057	-0.05985687	9.232324	0.0023530528	0.014143363	0.0054562483	2.6544023	-0.04013444	9.440494	Sitting_Watch
14:27:50.902	2.569057	-0.05985687	9.232324	0.0023530528	0.014143363	0.0054562483	2.6544023	-0.04013444	9.440494	Sitting_Watch
14:27:50.925	2.6648278	-0.0047885496	9.098245	-0.059344336	-0.024341147	0.015230092	2.6859045	-0.063536726	9.43145	Sitting_Watch
14:27:50.947	2.6648278	-0.0047885496	9.098245	-0.059344336	-0.024341147	0.015230092	2.6859045	-0.063536726	9.43145	Sitting_Watch
14:27:50.968	2.6648278	-0.0047885496	9.098245	-0.059344336	-0.024341147	0.015230092	2.6859045	-0.063536726	9.43145	Sitting_Watch
14:27:50.990	2.6648278	-0.0047885496	9.098245	-0.059344336	-0.024341147	0.015230092	2.6859045	-0.063536726	9.43145	Sitting_Watch
14:27:51.011	2.6648278	-0.0047885496	9.098245	-0.059344336	-0.024341147	0.015230092	2.6859045	-0.063536726	9.43145	Sitting_Watch
14:27:51.034	2.6648278	-0.0047885496	9.098245	-0.059344336	-0.024341147	0.015230092	2.6859045	-0.063536726	9.43145	Sitting_Watch
14:27:51.056	2.6648278	-0.0047885496	9.098245	-0.059344336	-0.024341147	0.015230092	2.6859045	-0.063536726	9.43145	Sitting_Watch
14:27:51.078	2.6648278	-0.0047885496	9.098245	-0.059344336	-0.024341147	0.015230092	2.6859045	-0.063536726	9.43145	Sitting_Watch
14:27:51.101	2.6648278	-0.090982445	8.992896	-0.044683572	-0.0304498	-0.011037113	2.736417	-0.10821254	9.416512	Sitting_Watch
14:27:51.124	2.6648278	-0.090982445	8.992896	-0.044683572	-0.0304498	-0.011037113	2.736417	-0.10821254	9.416512	Sitting_Watch
14:27:51.147	2.6648278	-0.090982445	8.992896	-0.044683572	-0.0304498	-0.011037113	2.736417	-0.10821254	9.416512	Sitting_Watch
14:27:51.170	2.6648278	-0.090982445	8.992896	-0.044683572	-0.0304498	-0.011037113	2.736417	-0.10821254	9.416512	Sitting_Watch
14:27:51.193	2.6648278	-0.090982445	8.992896	-0.044683572	-0.0304498	-0.011037113	2.736417	-0.10821254	9.416512	Sitting_Watch
14:27:51.215	2.6648278	-0.090982445	8.992896	-0.044683572	-0.0304498	-0.011037113	2.736417	-0.10821254	9.416512	Sitting_Watch
14:27:51.236	2.6648278	-0.090982445	8.992896	-0.044683572	-0.0304498	-0.011037113	2.736417	-0.10821254	9.416512	Sitting_Watch
14:27:51.259	2.6648278	-0.090982445	8.992896	-0.044683572	-0.0304498	-0.011037113	2.736417	-0.10821254	9.416512	Sitting_Watch
14:27:51.282	2.6432793	-0.11013664	9.179649	0.015181223	0.014143363	-0.017756632	2.745987	-0.11977497	9.413586	Sitting_Watch
14:27:51.305	2.6432793	-0.11013664	9.179649	0.015181223	0.014143363	-0.017756632	2.745987	-0.11977497	9.413586	Sitting_Watch
14:27:51.327	2.6432793	-0.11013664	9.179649	0.015181223	0.014143363	-0.017756632	2.745987	-0.11977497	9.413586	Sitting_Watch
14:27:51.350	2.6432793	-0.11013664	9.179649	0.015181223	0.014143363	-0.017756632	2.745987	-0.11977497	9.413586	Sitting_Watch
14:27:51.372	2.6432793	-0.11013664	9.179649	0.015181223	0.014143363	-0.017756632	2.745987	-0.11977497	9.413586	Sitting_Watch
14:27:51.395	2.6432793	-0.11013664	9.179649	0.015181223	0.014143363	-0.017756632	2.745987	-0.11977497	9.413586	Sitting_Watch
14:27:51.418	2.6432793	-0.11013664	9.179649	0.015181223	0.014143363	-0.017756632	2.745987	-0.11977497	9.413586	Sitting_Watch
14:27:51.441	2.6432793	-0.11013664	9.179649	0.015181223	0.014143363	-0.017756632	2.745987	-0.11977497	9.413586	Sitting_Watch
14:27:51.463	2.691165	-0.023942748	9.000079	0.031063719	-0.005404325	-4.153884e-05	2.7435417	-0.100211166	9.414527	Sitting_Watch
14:27:51.486	2.691165	-0.023942748	9.000079	0.031063719	-0.005404325	-4.153884e-05	2.7435417	-0.100211166	9.414527	Sitting_Watch
14:27:51.509	2.691165	-0.023942748	9.000079	0.031063719	-0.005404325	-4.153884e-05	2.7435417	-0.100211166	9.414527	Sitting_Watch
14:27:51.532	2.691165	-0.023942748	9.000079	0.031063719	-0.005404325	-4.153884e-05	2.7435417	-0.100211166	9.414527	Sitting_Watch
14:27:51.554	2.691165	-0.023942748	9.000079	0.031063719	-0.005404325	-4.153884e-05	2.7435417	-0.100211166	9.414527	Sitting_Watch
14:27:51.577	2.691165	-0.023942748	9.000079	0.031063719	-0.005404325	-4.153884e-05	2.7435417	-0.100211166	9.414527	Sitting_Watch
14:27:51.599	2.691165	-0.023942748	9.000079	0.031063719	-0.005404325	-4.153884e-05	2.7435417	-0.100211166	9.414527	Sitting_Watch
14:27:51.622	2.691165	-0.023942748	9.000079	0.031063719	-0.005404325	-4.153884e-05	2.7435417	-0.100211166	9.414527	Sitting_Watch
14:27:51.644	2.648068	-0.07901107	9.14613	0.0029639183	-0.0047934595	-0.022032687	2.746599	-0.0976617	9.413662	Sitting_Watch
14:27:51.666	2.648068	-0.07901107	9.14613	0.0029639183	-0.0047934595	-0.022032687	2.746599	-0.0976617	9.413662	Sitting_Watch
14:27:51.688	2.648068	-0.07901107	9.14613	0.0029639183	-0.0047934595	-0.022032687	2.746599	-0.0976617	9.413662	Sitting_Watch
14:27:51.710	2.648068	-0.07901107	9.14613	0.0029639183	-0.0047934595	-0.022032687	2.746599	-0.0976617	9.413662	Sitting_Watch
14:27:51.732	2.648068	-0.07901107	9.14613	0.0029639183	-0.0047934595	-0.022032687	2.746599	-0.0976617	9.413662	Sitting_Watch
14:27:51.754	2.648068	-0.07901107	9.14613	0.0029639183	-0.0047934595	-0.022032687	2.746599	-0.0976617	9.413662	Sitting_Watch
14:27:51.775	2.648068	-0.07901107	9.14613	0.0029639183	-0.0047934595	-0.022032687	2.746599	-0.0976617	9.413662	Sitting_Watch
14:27:51.799	2.648068	-0.07901107	9.14613	0.0029639183	-0.0047934595	-0.022032687	2.746599	-0.0976617	9.413662	Sitting_Watch
14:27:51.821	2.6720107	-0.1340794	9.0838785	-0.0031447343	0.014143363	0.016451823	2.7552876	-0.10856859	9.411002	Sitting_Watch
14:27:51.845	2.6720107	-0.1340794	9.0838785	-0.0031447343	0.014143363	0.016451823	2.7552876	-0.10856859	9.411002	Sitting_Watch
14:27:51.867	2.6720107	-0.1340794	9.0838785	-0.0031447343	0.014143363	0.016451823	2.7552876	-0.10856859	9.411002	Sitting_Watch
14:27:51.890	2.6720107	-0.1340794	9.0838785	-0.0031447343	0.014143363	0.016451823	2.7552876	-0.10856859	9.411002	Sitting_Watch
14:27:51.913	2.6720107	-0.1340794	9.0838785	-0.0031447343	0.014143363	0.016451823	2.7552876	-0.10856859	9.411002	Sitting_Watch
14:27:51.935	2.6720107	-0.1340794	9.0838785	-0.0031447343	0.014143363	0.016451823	2.7552876	-0.10856859	9.411002	Sitting_Watch
14:27:51.958	2.6720107	-0.1340794	9.0838785	-0.0031447343	0.014143363	0.016451823	2.7552876	-0.10856859	9.411002	Sitting_Watch
14:27:51.980	2.6720107	-0.1340794	9.0838785	-0.0031447343	0.014143363	0.016451823	2.7552876	-0.10856859	9.411002	Sitting_Watch
14:27:52.001	2.6839821	-0.076616794	9.105427	0.027398527	0.014754228	-0.005539326	2.749414	-0.10041802	9.412811	Sitting_Watch
14:27:52.023	2.6839821	-0.076616794	9.105427	0.027398527	0.014754228	-0.005539326	2.749414	-0.10041802	9.412811	Sitting_Watch
14:27:52.044	2.6839821	-0.076616794	9.105427	0.027398527	0.014754228	-0.005539326	2.749414	-0.10041802	9.412811	Sitting_Watch
14:27:52.067	2.6839821	-0.076616794	9.105427	0.027398527	0.014754228	-0.005539326	2.749414	-0.10041802	9.412811	Sitting_Watch
14:27:52.089	2.6839821	-0.076616794	9.105427	0.027398527	0.014754228	-0.005539326	2.749414	-0.10041802	9.412811	Sitting_Watch
14:27:52.111	2.6839821	-0.076616794	9.105427	0.027398527	0.014754228	-0.005539326	2.749414	-0.10041802	9.412811	Sitting_Watch
14:27:52.132	2.6839821	-0.076616794	9.105427	0.027398527	0.014754228	-0.005539326	2.749414	-0.10041802	9.412811	Sitting_Watch
14:27:52.154	2.6839821	-0.076616794	9.105427	0.027398527	0.014754228	-0.005539326	2.749414	-0.10041802	9.412811	Sitting_Watch
14:27:52.178	2.6600394	-0.028731298	9.071907	-0.02696848	0.008034711	-0.013480575	2.7425916	-0.09868425	9.41482	Sitting_Watch
14:27:52.200	2.6600394	-0.028731298	9.071907	-0.02696848	0.008034711	-0.013480575	2.7425916	-0.09868425	9.41482	Sitting_Watch
14:27:52.222	2.6600394	-0.028731298	9.071907	-0.02696848	0.008034711	-0.013480575	2.7425916	-0.09868425	9.41482	Sitting_Watch
14:27:52.244	2.6600394	-0.028731298	9.071907	-0.02696848	0.008034711	-0.013480575	2.7425916	-0.09868425	9.41482	Sitting_Watch
14:27:52.266	2.6600394	-0.028731298	9.071907	-0.02696848	0.008034711	-0.013480575	2.7425916	-0.09868425	9.41482	Sitting_Watch
14:27:52.288	2.6600394	-0.028731298	9.071907	-0.02696848	0.008034711	-0.013480575	2.7425916	-0.09868425	9.41482	Sitting_Watch
14:27:52.310	2.6600394	-0.028731298	9.071907	-0.02696848	0.008034711	-0.013480575	2.7425916	-0.09868425	9.41482	Sitting_Watch
14:27:52.333	2.6600394	-0.028731298	9.071907	-0.02696848	0.008034711	-0.013480575	2.7425916	-0.09868425	9.41482	Sitting_Watch
14:27:52.355	2.6337023	-0.05985687	9.091062	-0.02696848	0.008034711	-0.013480575	2.7425916	-0.09868425	9.41482	Sitting_Watch
14:27:52.377	2.6337023	-0.05985687	9.091062	0.031063719	0.0025369234	-0.045245565	2.7414253	-0.08629494	9.41528	Sitting_Watch
14:27:52.401	2.6337023	-0.05985687	9.091062	0.031063719	0.0025369234	-0.045245565	2.7414253	-0.08629494	9.41528	Sitting_Watch
14:27:52.423	2.6337023	-0.05985687	9.091062	0.031063719	0.0025369234	-0.045245565	2.7414253	-0.08629494	9.41528	Sitting_Watch
14:27:52.445	2.6337023	-0.05985687	9.091062	0.031063719	0.0025369234	-0.045245565	2.7414253	-0.08629494	9.41528	Sitting_Watch
14:27:52.468	2.6337023	-0.05985687	9.091062	0.031063719	0.0025369234	-0.045245565	2.7414253	-0.08629494	9.41528	Sitting_Watch
14:27:52.490	2.6337023	-0.05985687	9.091062	0.031063719	0.0025369234	-0.045245565	2.7414253	-0.08629494	9.41528	Sitting_Watch
14:27:52.513	2.6337023	-0.05985687	9.091062	0.031063719	0.0025369234	-0.045245565	2.7414253	-0.08629494	9.41528	Sitting_Watch
14:27:52.536	2.6432793	-0.038308397	9.105427	-0.018416364	0.012310768	0.017062688	2.7374215	-0.0531025	9.416692	Sitting_Watch
14:27:52.557	2.6432793	-0.038308397	9.105427	-0.018416364	0.012310768	0.017062688	2.7374215	-0.0531025	9.416692	Sitting_Watch
14:27:52.579	2.6432793	-0.038308397	9.105427	-0.018416364	0.012310768	0.017062688	2.7374215	-0.0531025	9.416692	Sitting_Watch
14:27:52.601	2.6432793	-0.038308397	9.105427	-0.018416364	0.012310768	0.017062688	2.7374215	-0.0531025	9.416692	Sitting_Watch
14:27:52.625	2.6432793	-0.038308397	9.105427	-0.018416364	0.012310768	0.017062688	2.7374215	-0.0531025	9.416692	Sitting_Watch
14:27:52.647	2.6432793	-0.038308397	9.105427	-0.018416364	0.012310768	0.017062688	2.7374215	-0.0531025	9.416692	Sitting_Watch
14:27:52.670	2.6432793	-0.038308397	9.105427	-0.018416364	0.012310768	0.017062688	2.7374215	-0.0531025	9.416692	Sitting_Watch
14:27:52.693	2.6432793	-0.038308397	9.105427	-0.018416364	0.012310768	0.017062688	2.7374215	-0.0531025	9.416692	Sitting_Watch
14:27:52.715	2.6696165	-0.038308397	9.059936	-0.018416364	0.012310768	0.017062688	2.7374215	-0.0531025	9.416692	Sitting_Watch
14:27:52.738	2.6696165	-0.038308397	9.059936	-0.019638095	-0.013956438	-0.006150191	2.7345831	-0.056297787	9.417498	Sitting_Watch
14:27:52.761	2.6696165	-0.038308397	9.059936	-0.019638095	-0.013956438	-0.006150191	2.7345831	-0.056297787	9.417498	Sitting_Watch
14:27:52.783	2.6696165	-0.038308397	9.059936	-0.019638095	-0.013956438	-0.006150191	2.7345831	-0.056297787	9.417498	Sitting_Watch
14:27:52.805	2.6696165	-0.038308397	9.059936	-0.019638095	-0.013956438	-0.006150191	2.7345831	-0.056297787	9.417498	Sitting_Watch
14:27:52.827	2.6696165	-0.038308397	9.059936	-0.019638095	-0.013956438	-0.006150191	2.7345831	-0.056297787	9.417498	Sitting_Watch
14:27:52.850	2.6696165	-0.038308397	9.059936	-0.019638095	-0.013956438	-0.006150191	2.7345831	-0.056297787	9.417498	Sitting_Watch
14:27:52.871	2.6696165	-0.038308397	9.059936	-0.019638095	-0.013956438	-0.006150191	2.7345831	-0.056297787	9.417498	Sitting_Watch
14:27:52.893	2.6696165	-0.038308397	9.059936	-0.019638095	-0.013956438	-0.006150191	2.7345831	-0.056297787	9.417498	Sitting_Watch
14:27:52.914	2.6097596	-0.052674048	9.047964	0.027398527	0.0055912496	0.0011801916	2.7515872	-0.05104067	9.412574	Sitting_Watch
14:27:52.937	2.6097596	-0.052674048	9.047964	0.027398527	0.0055912496	0.0011801916	2.7515872	-0.05104067	9.412574	Sitting_Watch
14:27:52.960	2.6097596	-0.052674048	9.047964	0.027398527	0.0055912496	0.0011801916	2.7515872	-0.05104067	9.412574	Sitting_Watch
14:27:52.983	2.6097596	-0.052674048	9.047964	0.027398527	0.0055912496	0.0011801916	2.7515872	-0.05104067	9.412574	Sitting_Watch
14:27:53.005	2.6097596	-0.052674048	9.047964	0.027398527	0.0055912496	0.0011801916	2.7515872	-0.05104067	9.412574	Sitting_Watch
14:27:53.028	2.6097596	-0.052674048	9.047964	0.027398527	0.0055912496	0.0011801916	2.7515872	-0.05104067	9.412574	Sitting_Watch
14:27:53.050	2.6097596	-0.052674048	9.047964	0.027398527	0.0055912496	0.0011801916	2.7515872	-0.05104067	9.412574	Sitting_Watch
14:27:53.074	2.6097596	-0.052674048	9.047964	0.027398527	0.0055912496	0.0011801916	2.7515872	-0.05104067	9.412574	Sitting_Watch
14:27:53.095	2.6337023	0.0071828244	9.134158	0.007239975	0.0037586538	0.035388645	2.747602	-0.03294811	9.413818	Sitting_Watch
14:27:53.117	2.6337023	0.0071828244	9.134158	0.007239975	0.0037586538	0.035388645	2.747602	-0.03294811	9.413818	Sitting_Watch
14:27:53.140	2.6337023	0.0071828244	9.134158	0.007239975	0.0037586538	0.035388645	2.747602	-0.03294811	9.413818	Sitting_Watch
14:27:53.163	2.6337023	0.0071828244	9.134158	0.007239975	0.0037586538	0.035388645	2.747602	-0.03294811	9.413818	Sitting_Watch
14:27:53.186	2.6337023	0.0071828244	9.134158	0.007239975	0.0037586538	0.035388645	2.747602	-0.03294811	9.413818	Sitting_Watch
14:27:53.209	2.6337023	0.0071828244	9.134158	0.007239975	0.0037586538	0.035388645	2.747602	-0.03294811	9.413818	Sitting_Watch
14:27:53.232	2.6337023	0.0071828244	9.134158	0.007239975	0.0037586538	0.035388645	2.747602	-0.03294811	9.413818	Sitting_Watch
14:27:53.254	2.6337023	0.0071828244	9.134158	0.007239975	0.0037586538	0.035388645	2.747602	-0.03294811	9.413818	Sitting_Watch
14:27:53.277	2.6959534	0.026337024	9.07909	-0.016583769	-0.017621629	-0.035471722	2.7493546	-0.024296092	9.413334	Sitting_Watch
14:27:53.303	2.6959534	0.026337024	9.07909	-0.016583769	-0.017621629	-0.035471722	2.7493546	-0.024296092	9.413334	Sitting_Watch
14:27:53.324	2.6959534	0.026337024	9.07909	-0.016583769	-0.017621629	-0.035471722	2.7493546	-0.024296092	9.413334	Sitting_Watch
14:27:53.346	2.6959534	0.026337024	9.07909	-0.016583769	-0.017621629	-0.035471722	2.7493546	-0.024296092	9.413334	Sitting_Watch
14:27:53.368	2.6959534	0.026337024	9.07909	-0.016583769	-0.017621629	-0.035471722	2.7493546	-0.024296092	9.413334	Sitting_Watch
14:27:53.390	2.6959534	0.026337024	9.07909	-0.016583769	-0.017621629	-0.035471722	2.7493546	-0.024296092	9.413334	Sitting_Watch
14:27:53.414	2.6959534	0.026337024	9.07909	-0.016583769	-0.017621629	-0.035471722	2.7493546	-0.024296092	9.413334	Sitting_Watch
14:27:53.436	2.6289136	-0.038308397	9.117398	-0.016583769	-0.017621629	-0.035471722	2.7493546	-0.024296092	9.413334	Sitting_Watch
14:27:53.458	2.6289136	-0.038308397	9.117398	-0.009253386	-0.007847786	0.009732305	2.757873	-0.025600014	9.410838	Sitting_Watch
14:27:53.480	2.6289136	-0.038308397	9.117398	-0.009253386	-0.007847786	0.009732305	2.757873	-0.025600014	9.410838	Sitting_Watch
14:27:53.502	2.6289136	-0.038308397	9.117398	-0.009253386	-0.007847786	0.009732305	2.757873	-0.025600014	9.410838	Sitting_Watch
14:27:53.525	2.6289136	-0.038308397	9.117398	-0.009253386	-0.007847786	0.009732305	2.757873	-0.025600014	9.410838	Sitting_Watch
14:27:53.548	2.6289136	-0.038308397	9.117398	-0.009253386	-0.007847786	0.009732305	2.757873	-0.025600014	9.410838	Sitting_Watch
14:27:53.571	2.6289136	-0.038308397	9.117398	-0.009253386	-0.007847786	0.009732305	2.757873	-0.025600014	9.410838	Sitting_Watch
14:27:53.593	2.6289136	-0.038308397	9.117398	-0.009253386	-0.007847786	0.009732305	2.757873	-0.025600014	9.410838	Sitting_Watch
14:27:53.615	2.6744049	-0.045491222	9.105427	-0.009253386	-0.007847786	0.009732305	2.757873	-0.025600014	9.410838	Sitting_Watch
14:27:53.637	2.6744049	-0.045491222	9.105427	-0.028801074	0.0025369234	0.004845383	2.7741559	-0.024647096	9.406053	Sitting_Watch
14:27:53.660	2.6744049	-0.045491222	9.105427	-0.028801074	0.0025369234	0.004845383	2.7741559	-0.024647096	9.406053	Sitting_Watch
14:27:53.682	2.6744049	-0.045491222	9.105427	-0.028801074	0.0025369234	0.004845383	2.7741559	-0.024647096	9.406053	Sitting_Watch
14:27:53.705	2.6744049	-0.045491222	9.105427	-0.028801074	0.0025369234	0.004845383	2.7741559	-0.024647096	9.406053	Sitting_Watch
14:27:53.728	2.6744049	-0.045491222	9.105427	-0.028801074	0.0025369234	0.004845383	2.7741559	-0.024647096	9.406053	Sitting_Watch
14:27:53.750	2.6744049	-0.045491222	9.105427	-0.028801074	0.0025369234	0.004845383	2.7741559	-0.024647096	9.406053	Sitting_Watch
14:27:53.772	2.6744049	-0.045491222	9.105427	-0.028801074	0.0025369234	0.004845383	2.7741559	-0.024647096	9.406053	Sitting_Watch
14:27:53.795	2.6744049	-0.045491222	9.105427	0.023733336	-0.0072369203	-0.014702305	2.7741559	-0.024647096	9.406053	Sitting_Watch
14:27:53.824	2.7462332	0.043096945	8.9976845	0.023733336	-0.0072369203	-0.014702305	2.773087	-0.028078167	9.406359	Sitting_Watch
14:27:53.847	2.7462332	0.043096945	8.9976845	0.023733336	-0.0072369203	-0.014702305	2.773087	-0.028078167	9.406359	Sitting_Watch
14:27:53.870	2.7462332	0.043096945	8.9976845	0.023733336	-0.0072369203	-0.014702305	2.773087	-0.028078167	9.406359	Sitting_Watch
14:27:53.893	2.7462332	0.043096945	8.9976845	0.023733336	-0.0072369203	-0.014702305	2.773087	-0.028078167	9.406359	Sitting_Watch
14:27:53.915	2.7462332	0.043096945	8.9976845	0.023733336	-0.0072369203	-0.014702305	2.773087	-0.028078167	9.406359	Sitting_Watch
14:27:53.938	2.7462332	0.043096945	8.9976845	0.023733336	-0.0072369203	-0.014702305	2.773087	-0.028078167	9.406359	Sitting_Watch
14:27:53.961	2.7462332	0.043096945	8.9976845	0.023733336	-0.0072369203	-0.014702305	2.773087	-0.028078167	9.406359	Sitting_Watch
14:27:53.983	2.6337023	-0.019154198	8.983319	-0.021470692	-0.0145673035	-0.005539326	2.7670586	-0.020064225	9.408154	Sitting_Watch
14:27:54.005	2.6337023	-0.019154198	8.983319	-0.021470692	-0.0145673035	-0.005539326	2.7670586	-0.020064225	9.408154	Sitting_Watch
14:27:54.028	2.6337023	-0.019154198	8.983319	-0.021470692	-0.0145673035	-0.005539326	2.7670586	-0.020064225	9.408154	Sitting_Watch
14:27:54.051	2.6337023	-0.019154198	8.983319	-0.021470692	-0.0145673035	-0.005539326	2.7670586	-0.020064225	9.408154	Sitting_Watch
14:27:54.074	2.6337023	-0.019154198	8.983319	-0.021470692	-0.0145673035	-0.005539326	2.7670586	-0.020064225	9.408154	Sitting_Watch
14:27:54.097	2.6337023	-0.019154198	8.983319	-0.021470692	-0.0145673035	-0.005539326	2.7670586	-0.020064225	9.408154	Sitting_Watch
14:27:54.118	2.6337023	-0.019154198	8.983319	-0.021470692	-0.0145673035	-0.005539326	2.7670586	-0.020064225	9.408154	Sitting_Watch
14:27:54.140	2.6337023	-0.019154198	8.983319	-0.021470692	-0.0145673035	-0.005539326	2.7670586	-0.020064225	9.408154	Sitting_Watch
14:27:54.161	2.6648278	0.0047885496	8.9976845	-0.008642522	0.004369519	0.0060671135	2.7685494	0.0076300567	9.407734	Sitting_Watch
14:27:54.183	2.6648278	0.0047885496	8.9976845	-0.008642522	0.004369519	0.0060671135	2.7685494	0.0076300567	9.407734	Sitting_Watch
14:27:54.205	2.6648278	0.0047885496	8.9976845	-0.008642522	0.004369519	0.0060671135	2.7685494	0.0076300567	9.407734	Sitting_Watch
14:27:54.227	2.6648278	0.0047885496	8.9976845	-0.008642522	0.004369519	0.0060671135	2.7685494	0.0076300567	9.407734	Sitting_Watch
14:27:54.249	2.6648278	0.0047885496	8.9976845	-0.008642522	0.004369519	0.0060671135	2.7685494	0.0076300567	9.407734	Sitting_Watch
14:27:54.271	2.6648278	0.0047885496	8.9976845	-0.008642522	0.004369519	0.0060671135	2.7685494	0.0076300567	9.407734	Sitting_Watch
14:27:54.292	2.6648278	0.0047885496	8.9976845	-0.008642522	0.004369519	0.0060671135	2.7685494	0.0076300567	9.407734	Sitting_Watch
14:27:54.315	2.6648278	0.0047885496	8.9976845	-0.008642522	0.004369519	0.0060671135	2.7685494	0.0076300567	9.407734	Sitting_Watch
14:27:54.338	2.691165	0.105348095	9.186832	-0.0043664644	-0.0011282681	0.0054562483	2.7475505	0.043456864	9.41379	Sitting_Watch
14:27:54.361	2.691165	0.105348095	9.186832	-0.0043664644	-0.0011282681	0.0054562483	2.7475505	0.043456864	9.41379	Sitting_Watch
14:27:54.383	2.691165	0.105348095	9.186832	-0.0043664644	-0.0011282681	0.0054562483	2.7475505	0.043456864	9.41379	Sitting_Watch
14:27:54.405	2.691165	0.105348095	9.186832	-0.0043664644	-0.0011282681	0.0054562483	2.7475505	0.043456864	9.41379	Sitting_Watch
14:27:54.428	2.691165	0.105348095	9.186832	-0.0043664644	-0.0011282681	0.0054562483	2.7475505	0.043456864	9.41379	Sitting_Watch
14:27:54.450	2.691165	0.105348095	9.186832	-0.0043664644	-0.0011282681	0.0054562483	2.7475505	0.043456864	9.41379	Sitting_Watch
14:27:54.472	2.691165	0.105348095	9.186832	-0.0043664644	-0.0011282681	0.0054562483	2.7475505	0.043456864	9.41379	Sitting_Watch
14:27:54.495	2.691165	0.105348095	9.186832	-0.0043664644	-0.0011282681	0.0054562483	2.7475505	0.043456864	9.41379	Sitting_Watch
14:27:54.519	2.6121538	0.05506832	9.069513	-0.027579343	-0.008458651	-0.008593652	2.7466295	0.024769116	9.414126	Sitting_Watch
14:27:54.542	2.6121538	0.05506832	9.069513	-0.027579343	-0.008458651	-0.008593652	2.7466295	0.024769116	9.414126	Sitting_Watch
14:27:54.564	2.6121538	0.05506832	9.069513	-0.027579343	-0.008458651	-0.008593652	2.7466295	0.024769116	9.414126	Sitting_Watch
14:27:54.587	2.6121538	0.05506832	9.069513	-0.027579343	-0.008458651	-0.008593652	2.7466295	0.024769116	9.414126	Sitting_Watch
14:27:54.611	2.6121538	0.05506832	9.069513	-0.027579343	-0.008458651	-0.008593652	2.7466295	0.024769116	9.414126	Sitting_Watch
14:27:54.633	2.6121538	0.05506832	9.069513	-0.027579343	-0.008458651	-0.008593652	2.7466295	0.024769116	9.414126	Sitting_Watch
14:27:54.656	2.6121538	0.05506832	9.069513	-0.027579343	-0.008458651	-0.008593652	2.7466295	0.024769116	9.414126	Sitting_Watch
14:27:54.678	2.6121538	0.05506832	9.069513	-0.027579343	-0.008458651	-0.008593652	2.7466295	0.024769116	9.414126	Sitting_Watch
14:27:54.699	2.6839821	0.038308397	9.057542	-0.034298863	0.014143363	0.021338746	2.7495098	0.021691754	9.413294	Sitting_Watch
14:27:54.721	2.6839821	0.038308397	9.057542	-0.034298863	0.014143363	0.021338746	2.7495098	0.021691754	9.413294	Sitting_Watch
14:27:54.743	2.6839821	0.038308397	9.057542	-0.034298863	0.014143363	0.021338746	2.7495098	0.021691754	9.413294	Sitting_Watch
14:27:54.765	2.6839821	0.038308397	9.057542	-0.034298863	0.014143363	0.021338746	2.7495098	0.021691754	9.413294	Sitting_Watch
14:27:54.789	2.6839821	0.038308397	9.057542	-0.034298863	0.014143363	0.021338746	2.7495098	0.021691754	9.413294	Sitting_Watch
14:27:54.811	2.6839821	0.038308397	9.057542	-0.034298863	0.014143363	0.021338746	2.7495098	0.021691754	9.413294	Sitting_Watch
14:27:54.834	2.6839821	0.038308397	9.057542	-0.034298863	0.014143363	0.021338746	2.7495098	0.021691754	9.413294	Sitting_Watch
14:27:54.858	2.6839821	0.038308397	9.057542	-0.034298863	0.014143363	0.021338746	2.7495098	0.021691754	9.413294	Sitting_Watch
14:27:54.882	2.6791935	0.021548472	9.115005	0.024344202	0.009867307	-0.0067610564	2.7383363	0.0079651335	9.416572	Sitting_Watch
14:27:54.904	2.6791935	0.021548472	9.115005	0.024344202	0.009867307	-0.0067610564	2.7383363	0.0079651335	9.416572	Sitting_Watch
14:27:54.927	2.6791935	0.021548472	9.115005	0.024344202	0.009867307	-0.0067610564	2.7383363	0.0079651335	9.416572	Sitting_Watch
14:27:54.949	2.6791935	0.021548472	9.115005	0.024344202	0.009867307	-0.0067610564	2.7383363	0.0079651335	9.416572	Sitting_Watch
14:27:54.971	2.6791935	0.021548472	9.115005	0.024344202	0.009867307	-0.0067610564	2.7383363	0.0079651335	9.416572	Sitting_Watch
14:27:54.994	2.6791935	0.021548472	9.115005	0.024344202	0.009867307	-0.0067610564	2.7383363	0.0079651335	9.416572	Sitting_Watch
14:27:55.016	2.6791935	0.021548472	9.115005	0.024344202	0.009867307	-0.0067610564	2.7383363	0.0079651335	9.416572	Sitting_Watch
14:27:55.038	2.6791935	0.021548472	9.115005	0.024344202	0.009867307	-0.0067610564	2.7383363	0.0079651335	9.416572	Sitting_Watch
14:27:55.061	2.638491	0.08140534	9.069513	-0.010475118	-0.009680382	-0.0012632693	2.7303033	0.014479046	9.418897	Sitting_Watch
14:27:55.084	2.638491	0.08140534	9.069513	-0.010475118	-0.009680382	-0.0012632693	2.7303033	0.014479046	9.418897	Sitting_Watch
14:27:55.107	2.638491	0.08140534	9.069513	-0.010475118	-0.009680382	-0.0012632693	2.7303033	0.014479046	9.418897	Sitting_Watch
14:27:55.129	2.638491	0.08140534	9.069513	-0.010475118	-0.009680382	-0.0012632693	2.7303033	0.014479046	9.418897	Sitting_Watch
14:27:55.151	2.638491	0.08140534	9.069513	-0.010475118	-0.009680382	-0.0012632693	2.7303033	0.014479046	9.418897	Sitting_Watch
14:27:55.173	2.638491	0.08140534	9.069513	-0.010475118	-0.009680382	-0.0012632693	2.7303033	0.014479046	9.418897	Sitting_Watch
14:27:55.195	2.638491	0.08140534	9.069513	-0.010475118	-0.009680382	-0.0012632693	2.7303033	0.014479046	9.418897	Sitting_Watch
14:27:55.218	2.638491	0.08140534	9.069513	-0.010475118	-0.009680382	-0.0012632693	2.7303033	0.014479046	9.418897	Sitting_Watch
14:27:55.240	2.6528566	0.023942748	9.019233	0.00785084	-0.0023499988	0.010954035	2.7342496	0.012944676	9.417754	Sitting_Watch
14:27:55.262	2.6528566	0.023942748	9.019233	0.00785084	-0.0023499988	0.010954035	2.7342496	0.012944676	9.417754	Sitting_Watch
14:27:55.284	2.6528566	0.023942748	9.019233	0.00785084	-0.0023499988	0.010954035	2.7342496	0.012944676	9.417754	Sitting_Watch
14:27:55.306	2.6528566	0.023942748	9.019233	0.00785084	-0.0023499988	0.010954035	2.7342496	0.012944676	9.417754	Sitting_Watch
14:27:55.330	2.6528566	0.023942748	9.019233	0.00785084	-0.0023499988	0.010954035	2.7342496	0.012944676	9.417754	Sitting_Watch
14:27:55.352	2.6528566	0.023942748	9.019233	0.00785084	-0.0023499988	0.010954035	2.7342496	0.012944676	9.417754	Sitting_Watch
14:27:55.375	2.6528566	0.023942748	9.019233	0.00785084	-0.0023499988	0.010954035	2.7342496	0.012944676	9.417754	Sitting_Watch
14:27:55.397	2.6528566	0.023942748	9.019233	0.00785084	-0.0023499988	0.010954035	2.7342496	0.012944676	9.417754	Sitting_Watch
14:27:55.420	2.6696165	0.016759925	9.06233	-0.034909725	-0.0047934595	-0.018978361	2.720345	0.014036855	9.421778	Sitting_Watch
14:27:55.442	2.6696165	0.016759925	9.06233	-0.034909725	-0.0047934595	-0.018978361	2.720345	0.014036855	9.421778	Sitting_Watch
14:27:55.464	2.6696165	0.016759925	9.06233	-0.034909725	-0.0047934595	-0.018978361	2.720345	0.014036855	9.421778	Sitting_Watch
14:27:55.485	2.6696165	0.016759925	9.06233	-0.034909725	-0.0047934595	-0.018978361	2.720345	0.014036855	9.421778	Sitting_Watch
14:27:55.507	2.6696165	0.016759925	9.06233	-0.034909725	-0.0047934595	-0.018978361	2.720345	0.014036855	9.421778	Sitting_Watch
14:27:55.529	2.6696165	0.016759925	9.06233	-0.034909725	-0.0047934595	-0.018978361	2.720345	0.014036855	9.421778	Sitting_Watch
14:27:55.556	2.6696165	0.016759925	9.06233	-0.034909725	-0.0047934595	-0.018978361	2.720345	0.014036855	9.421778	Sitting_Watch
14:27:55.582	2.6696165	0.016759925	9.06233	-0.034909725	-0.0047934595	-0.018978361	2.720345	0.014036855	9.421778	Sitting_Watch
14:27:55.604	2.657645	-0.028731298	9.07909	-0.016583769	-0.0029608638	-0.0104262475	2.7181704	0.006190379	9.422414	Sitting_Watch
14:27:55.625	2.657645	-0.028731298	9.07909	-0.016583769	-0.0029608638	-0.0104262475	2.7181704	0.006190379	9.422414	Sitting_Watch
14:27:55.647	2.657645	-0.028731298	9.07909	-0.016583769	-0.0029608638	-0.0104262475	2.7181704	0.006190379	9.422414	Sitting_Watch
14:27:55.668	2.657645	-0.028731298	9.07909	-0.016583769	-0.0029608638	-0.0104262475	2.7181704	0.006190379	9.422414	Sitting_Watch
14:27:55.691	2.657645	-0.028731298	9.07909	-0.016583769	-0.0029608638	-0.0104262475	2.7181704	0.006190379	9.422414	Sitting_Watch
14:27:55.712	2.657645	-0.028731298	9.07909	-0.016583769	-0.0029608638	-0.0104262475	2.7181704	0.006190379	9.422414	Sitting_Watch
14:27:55.733	2.657645	-0.028731298	9.07909	-0.016583769	-0.0029608638	-0.0104262475	2.7181704	0.006190379	9.422414	Sitting_Watch
14:27:55.755	2.657645	-0.028731298	9.07909	-0.016583769	-0.0029608638	-0.0104262475	2.7181704	0.006190379	9.422414	Sitting_Watch
14:27:55.777	2.597788	0.011971374	9.074302	0.023733336	0.009256441	0.026225666	2.7233436	0.016033582	9.420908	Sitting_Watch
14:27:55.800	2.597788	0.011971374	9.074302	0.023733336	0.009256441	0.026225666	2.7233436	0.016033582	9.420908	Sitting_Watch
14:27:55.822	2.597788	0.011971374	9.074302	0.023733336	0.009256441	0.026225666	2.7233436	0.016033582	9.420908	Sitting_Watch
14:27:55.844	2.597788	0.011971374	9.074302	0.023733336	0.009256441	0.026225666	2.7233436	0.016033582	9.420908	Sitting_Watch
14:27:55.866	2.597788	0.011971374	9.074302	0.023733336	0.009256441	0.026225666	2.7233436	0.016033582	9.420908	Sitting_Watch
14:27:55.889	2.597788	0.011971374	9.074302	0.023733336	0.009256441	0.026225666	2.7233436	0.016033582	9.420908	Sitting_Watch
14:27:55.912	2.597788	0.011971374	9.074302	0.023733336	0.009256441	0.026225666	2.7233436	0.016033582	9.420908	Sitting_Watch
14:27:55.934	2.597788	0.011971374	9.074302	0.023733336	0.009256441	0.026225666	2.7233436	0.016033582	9.420908	Sitting_Watch
14:27:55.957	2.6648278	0.021548472	9.093455	0.009683436	0.0025369234	0.016451823	2.7232594	0.01872472	9.420928	Sitting_Watch
14:27:55.980	2.6648278	0.021548472	9.093455	0.009683436	0.0025369234	0.016451823	2.7232594	0.01872472	9.420928	Sitting_Watch
14:27:56.002	2.6648278	0.021548472	9.093455	0.009683436	0.0025369234	0.016451823	2.7232594	0.01872472	9.420928	Sitting_Watch
14:27:56.024	2.6648278	0.021548472	9.093455	0.009683436	0.0025369234	0.016451823	2.7232594	0.01872472	9.420928	Sitting_Watch
14:27:56.047	2.6648278	0.021548472	9.093455	0.009683436	0.0025369234	0.016451823	2.7232594	0.01872472	9.420928	Sitting_Watch
14:27:56.069	2.6648278	0.021548472	9.093455	0.009683436	0.0025369234	0.016451823	2.7232594	0.01872472	9.420928	Sitting_Watch
14:27:56.091	2.6648278	0.021548472	9.093455	0.009683436	0.0025369234	0.016451823	2.7232594	0.01872472	9.420928	Sitting_Watch
14:27:56.114	2.6648278	0.021548472	9.093455	0.009683436	0.0025369234	0.016451823	2.7232594	0.01872472	9.420928	Sitting_Watch
14:27:56.137	2.6456738	-0.08619389	9.0838785	0.005407379	-0.0005174029	-0.011037113	2.7292628	0.009917291	9.419204	Sitting_Watch
14:27:56.159	2.6456738	-0.08619389	9.0838785	0.005407379	-0.0005174029	-0.011037113	2.7292628	0.009917291	9.419204	Sitting_Watch
14:27:56.182	2.6456738	-0.08619389	9.0838785	0.005407379	-0.0005174029	-0.011037113	2.7292628	0.009917291	9.419204	Sitting_Watch
14:27:56.204	2.6456738	-0.08619389	9.0838785	0.005407379	-0.0005174029	-0.011037113	2.7292628	0.009917291	9.419204	Sitting_Watch
14:27:56.228	2.6456738	-0.08619389	9.0838785	0.005407379	-0.0005174029	-0.011037113	2.7292628	0.009917291	9.419204	Sitting_Watch
14:27:56.250	2.6456738	-0.08619389	9.0838785	0.005407379	-0.0005174029	-0.011037113	2.7292628	0.009917291	9.419204	Sitting_Watch
14:27:56.271	2.6456738	-0.08619389	9.0838785	0.005407379	-0.0005174029	-0.011037113	2.7292628	0.009917291	9.419204	Sitting_Watch
14:27:56.293	2.6456738	-0.08619389	9.0838785	0.005407379	-0.0005174029	-0.011037113	2.7292628	0.009917291	9.419204	Sitting_Watch
14:27:56.316	2.6744049	0.08619389	9.088667	-0.0007012733	0.016586825	0.031112589	2.7318223	0.022255305	9.418441	Sitting_Watch
14:27:56.338	2.6744049	0.08619389	9.088667	-0.0007012733	0.016586825	0.031112589	2.7318223	0.022255305	9.418441	Sitting_Watch
14:27:56.361	2.6744049	0.08619389	9.088667	-0.0007012733	0.016586825	0.031112589	2.7318223	0.022255305	9.418441	Sitting_Watch
14:27:56.383	2.6744049	0.08619389	9.088667	-0.0007012733	0.016586825	0.031112589	2.7318223	0.022255305	9.418441	Sitting_Watch
14:27:56.406	2.6744049	0.08619389	9.088667	-0.0007012733	0.016586825	0.031112589	2.7318223	0.022255305	9.418441	Sitting_Watch
14:27:56.429	2.6744049	0.08619389	9.088667	-0.0007012733	0.016586825	0.031112589	2.7318223	0.022255305	9.418441	Sitting_Watch
14:27:56.452	2.6744049	0.08619389	9.088667	-0.0007012733	0.016586825	0.031112589	2.7318223	0.022255305	9.418441	Sitting_Watch
14:27:56.474	2.6744049	0.08619389	9.088667	-0.0007012733	0.016586825	0.031112589	2.7318223	0.022255305	9.418441	Sitting_Watch
14:27:56.496	2.6001825	0.028731298	9.117398	0.017013818	0.01597596	-0.01409144	2.7235126	0.017256767	9.420858	Sitting_Watch
14:27:56.519	2.6001825	0.028731298	9.117398	0.017013818	0.01597596	-0.01409144	2.7235126	0.017256767	9.420858	Sitting_Watch
14:27:56.540	2.6001825	0.028731298	9.117398	0.017013818	0.01597596	-0.01409144	2.7235126	0.017256767	9.420858	Sitting_Watch
14:27:56.562	2.6001825	0.028731298	9.117398	0.017013818	0.01597596	-0.01409144	2.7235126	0.017256767	9.420858	Sitting_Watch
14:27:56.584	2.6001825	0.028731298	9.117398	0.017013818	0.01597596	-0.01409144	2.7235126	0.017256767	9.420858	Sitting_Watch
14:27:56.607	2.6001825	0.028731298	9.117398	0.017013818	0.01597596	-0.01409144	2.7235126	0.017256767	9.420858	Sitting_Watch
14:27:56.632	2.6001825	0.028731298	9.117398	0.017013818	0.01597596	-0.01409144	2.7235126	0.017256767	9.420858	Sitting_Watch
14:27:56.654	2.6001825	0.028731298	9.117398	0.017013818	0.01597596	-0.01409144	2.7235126	0.017256767	9.420858	Sitting_Watch
14:27:56.677	2.588211	0.014365649	9.052753	0.012737762	0.0037586538	0.03844297	2.725041	0.03261888	9.420375	Sitting_Watch
14:27:56.700	2.588211	0.014365649	9.052753	0.012737762	0.0037586538	0.03844297	2.725041	0.03261888	9.420375	Sitting_Watch
14:27:56.723	2.588211	0.014365649	9.052753	0.012737762	0.0037586538	0.03844297	2.725041	0.03261888	9.420375	Sitting_Watch
14:27:56.745	2.588211	0.014365649	9.052753	0.012737762	0.0037586538	0.03844297	2.725041	0.03261888	9.420375	Sitting_Watch
14:27:56.768	2.588211	0.014365649	9.052753	0.012737762	0.0037586538	0.03844297	2.725041	0.03261888	9.420375	Sitting_Watch
14:27:56.790	2.588211	0.014365649	9.052753	0.012737762	0.0037586538	0.03844297	2.725041	0.03261888	9.420375	Sitting_Watch
14:27:56.811	2.588211	0.014365649	9.052753	0.012737762	0.0037586538	0.03844297	2.725041	0.03261888	9.420375	Sitting_Watch
14:27:56.833	2.588211	0.014365649	9.052753	0.012737762	0.0037586538	0.03844297	2.725041	0.03261888	9.420375	Sitting_Watch
14:27:56.855	2.6600394	0.043096945	9.093455	-0.009253386	0.011089037	-0.007371922	2.7207148	0.025115225	9.421648	Sitting_Watch
14:27:56.877	2.6600394	0.043096945	9.093455	-0.009253386	0.011089037	-0.007371922	2.7207148	0.025115225	9.421648	Sitting_Watch
14:27:56.901	2.6600394	0.043096945	9.093455	-0.009253386	0.011089037	-0.007371922	2.7207148	0.025115225	9.421648	Sitting_Watch
14:27:56.923	2.6600394	0.043096945	9.093455	-0.009253386	0.011089037	-0.007371922	2.7207148	0.025115225	9.421648	Sitting_Watch
14:27:56.945	2.6600394	0.043096945	9.093455	-0.009253386	0.011089037	-0.007371922	2.7207148	0.025115225	9.421648	Sitting_Watch
14:27:56.967	2.6600394	0.043096945	9.093455	-0.009253386	0.011089037	-0.007371922	2.7207148	0.025115225	9.421648	Sitting_Watch
14:27:56.989	2.6600394	0.043096945	9.093455	-0.009253386	0.011089037	-0.007371922	2.7207148	0.025115225	9.421648	Sitting_Watch
14:27:57.012	2.6600394	0.043096945	9.093455	-0.009253386	0.011089037	-0.007371922	2.7207148	0.025115225	9.421648	Sitting_Watch
14:27:57.034	2.6289136	0.038308397	9.086273	0.026787663	-0.005404325	0.0024019221	2.7128916	0.024320276	9.423905	Sitting_Watch
14:27:57.055	2.6289136	0.038308397	9.086273	0.026787663	-0.005404325	0.0024019221	2.7128916	0.024320276	9.423905	Sitting_Watch
14:27:57.077	2.6289136	0.038308397	9.086273	0.026787663	-0.005404325	0.0024019221	2.7128916	0.024320276	9.423905	Sitting_Watch
14:27:57.098	2.6289136	0.038308397	9.086273	0.026787663	-0.005404325	0.0024019221	2.7128916	0.024320276	9.423905	Sitting_Watch
14:27:57.120	2.6289136	0.038308397	9.086273	0.026787663	-0.005404325	0.0024019221	2.7128916	0.024320276	9.423905	Sitting_Watch
14:27:57.142	2.6289136	0.038308397	9.086273	0.026787663	-0.005404325	0.0024019221	2.7128916	0.024320276	9.423905	Sitting_Watch
14:27:57.163	2.6289136	0.038308397	9.086273	0.026787663	-0.005404325	0.0024019221	2.7128916	0.024320276	9.423905	Sitting_Watch
14:27:57.185	2.6289136	0.038308397	9.086273	0.026787663	-0.005404325	0.0024019221	2.7128916	0.024320276	9.423905	Sitting_Watch
14:27:57.208	2.6289136	0.038308397	9.086273	0.026787663	-0.005404325	0.0024019221	2.7128916	0.024320276	9.423905	Sitting_Watch
14:27:57.230	2.631308	0.083799616	9.150918	0.0035747832	0.0086455755	-0.007982787	2.718732	0.046175476	9.422141	Sitting_Watch
14:27:57.253	2.631308	0.083799616	9.150918	0.0035747832	0.0086455755	-0.007982787	2.718732	0.046175476	9.422141	Sitting_Watch
14:27:57.275	2.631308	0.083799616	9.150918	0.0035747832	0.0086455755	-0.007982787	2.718732	0.046175476	9.422141	Sitting_Watch
14:27:57.299	2.631308	0.083799616	9.150918	0.0035747832	0.0086455755	-0.007982787	2.718732	0.046175476	9.422141	Sitting_Watch
14:27:57.321	2.631308	0.083799616	9.150918	0.0035747832	0.0086455755	-0.007982787	2.718732	0.046175476	9.422141	Sitting_Watch
14:27:57.343	2.631308	0.083799616	9.150918	0.0035747832	0.0086455755	-0.007982787	2.718732	0.046175476	9.422141	Sitting_Watch
14:27:57.364	2.631308	0.083799616	9.150918	0.0035747832	0.0086455755	-0.007982787	2.718732	0.046175476	9.422141	Sitting_Watch
14:27:57.387	2.631308	0.083799616	9.150918	0.0035747832	0.0086455755	-0.007982787	2.718732	0.046175476	9.422141	Sitting_Watch
14:27:57.410	2.6025767	0.021548472	9.115005	-9.040806e-05	0.0019260582	0.020117015	2.7244146	0.04830723	9.420489	Sitting_Watch
14:27:57.433	2.6025767	0.021548472	9.115005	-9.040806e-05	0.0019260582	0.020117015	2.7244146	0.04830723	9.420489	Sitting_Watch
14:27:57.456	2.6025767	0.021548472	9.115005	-9.040806e-05	0.0019260582	0.020117015	2.7244146	0.04830723	9.420489	Sitting_Watch
14:27:57.479	2.6025767	0.021548472	9.115005	-9.040806e-05	0.0019260582	0.020117015	2.7244146	0.04830723	9.420489	Sitting_Watch
14:27:57.501	2.6025767	0.021548472	9.115005	-9.040806e-05	0.0019260582	0.020117015	2.7244146	0.04830723	9.420489	Sitting_Watch
14:27:57.523	2.6025767	0.021548472	9.115005	-9.040806e-05	0.0019260582	0.020117015	2.7244146	0.04830723	9.420489	Sitting_Watch
14:27:57.545	2.6025767	0.021548472	9.115005	-9.040806e-05	0.0019260582	0.020117015	2.7244146	0.04830723	9.420489	Sitting_Watch
14:27:57.568	2.6025767	0.021548472	9.115005	-9.040806e-05	0.0019260582	0.020117015	2.7244146	0.04830723	9.420489	Sitting_Watch
14:27:57.591	2.597788	-0.071828246	9.141341	0.007239975	-0.006626055	0.034166917	2.7386713	0.01929178	9.416458	Sitting_Watch
14:27:57.613	2.597788	-0.071828246	9.141341	0.007239975	-0.006626055	0.034166917	2.7386713	0.01929178	9.416458	Sitting_Watch
14:27:57.636	2.597788	-0.071828246	9.141341	0.007239975	-0.006626055	0.034166917	2.7386713	0.01929178	9.416458	Sitting_Watch
14:27:57.658	2.597788	-0.071828246	9.141341	0.007239975	-0.006626055	0.034166917	2.7386713	0.01929178	9.416458	Sitting_Watch
14:27:57.681	2.597788	-0.071828246	9.141341	0.007239975	-0.006626055	0.034166917	2.7386713	0.01929178	9.416458	Sitting_Watch
14:27:57.703	2.597788	-0.071828246	9.141341	0.007239975	-0.006626055	0.034166917	2.7386713	0.01929178	9.416458	Sitting_Watch
14:27:57.725	2.597788	-0.071828246	9.141341	0.007239975	-0.006626055	0.034166917	2.7386713	0.01929178	9.416458	Sitting_Watch
14:27:57.748	2.597788	-0.071828246	9.141341	0.007239975	-0.006626055	0.034166917	2.7386713	0.01929178	9.416458	Sitting_Watch
14:27:57.770	2.710319	-0.0071828244	9.035994	-0.036742322	-0.057938736	-0.05501941	2.7666085	-0.009902166	9.408302	Sitting_Watch
14:27:57.794	2.710319	-0.0071828244	9.035994	-0.036742322	-0.057938736	-0.05501941	2.7666085	-0.009902166	9.408302	Sitting_Watch
14:27:57.816	2.710319	-0.0071828244	9.035994	-0.036742322	-0.057938736	-0.05501941	2.7666085	-0.009902166	9.408302	Sitting_Watch
14:27:57.838	2.710319	-0.0071828244	9.035994	-0.036742322	-0.057938736	-0.05501941	2.7666085	-0.009902166	9.408302	Sitting_Watch
14:27:57.860	2.710319	-0.0071828244	9.035994	-0.036742322	-0.057938736	-0.05501941	2.7666085	-0.009902166	9.408302	Sitting_Watch
14:27:57.882	2.710319	-0.0071828244	9.035994	-0.036742322	-0.057938736	-0.05501941	2.7666085	-0.009902166	9.408302	Sitting_Watch
14:27:57.904	2.710319	-0.0071828244	9.035994	-0.036742322	-0.057938736	-0.05501941	2.7666085	-0.009902166	9.408302	Sitting_Watch
14:27:57.926	2.710319	-0.0071828244	9.035994	-0.036742322	-0.057938736	-0.05501941	2.7666085	-0.009902166	9.408302	Sitting_Watch
14:27:57.948	2.803696	-0.035914123	9.088667	0.0023530528	-0.023730282	-0.037915185	2.8165772	-0.013684242	9.393459	Sitting_Watch
14:27:57.969	2.803696	-0.035914123	9.088667	0.0023530528	-0.023730282	-0.037915185	2.8165772	-0.013684242	9.393459	Sitting_Watch
14:27:57.990	2.803696	-0.035914123	9.088667	0.0023530528	-0.023730282	-0.037915185	2.8165772	-0.013684242	9.393459	Sitting_Watch
14:27:58.013	2.803696	-0.035914123	9.088667	0.0023530528	-0.023730282	-0.037915185	2.8165772	-0.013684242	9.393459	Sitting_Watch
14:27:58.036	2.803696	-0.035914123	9.088667	0.0023530528	-0.023730282	-0.037915185	2.8165772	-0.013684242	9.393459	Sitting_Watch
14:27:58.059	2.803696	-0.035914123	9.088667	0.0023530528	-0.023730282	-0.037915185	2.8165772	-0.013684242	9.393459	Sitting_Watch
14:27:58.081	2.803696	-0.035914123	9.088667	0.0023530528	-0.023730282	-0.037915185	2.8165772	-0.013684242	9.393459	Sitting_Watch
14:27:58.106	2.803696	-0.035914123	9.088667	0.0023530528	-0.023730282	-0.037915185	2.8165772	-0.013684242	9.393459	Sitting_Watch
14:27:58.132	2.753416	0.052674048	9.009656	0.095815435	0.06362345	0.054936334	2.846451	0.01212956	9.384453	Sitting_Watch
14:27:58.154	2.753416	0.052674048	9.009656	0.095815435	0.06362345	0.054936334	2.846451	0.01212956	9.384453	Sitting_Watch
14:27:58.176	2.753416	0.052674048	9.009656	0.095815435	0.06362345	0.054936334	2.846451	0.01212956	9.384453	Sitting_Watch
14:27:58.198	2.753416	0.052674048	9.009656	0.095815435	0.06362345	0.054936334	2.846451	0.01212956	9.384453	Sitting_Watch
14:27:58.219	2.753416	0.052674048	9.009656	0.095815435	0.06362345	0.054936334	2.846451	0.01212956	9.384453	Sitting_Watch
14:27:58.242	2.753416	0.052674048	9.009656	0.095815435	0.06362345	0.054936334	2.846451	0.01212956	9.384453	Sitting_Watch
14:27:58.263	2.753416	0.052674048	9.009656	0.095815435	0.06362345	0.054936334	2.846451	0.01212956	9.384453	Sitting_Watch
14:27:58.285	2.753416	0.052674048	9.009656	0.095815435	0.06362345	0.054936334	2.846451	0.01212956	9.384453	Sitting_Watch
14:27:58.308	2.6696165	0.22266756	9.100638	0.06588304	0.0416323	-0.015313171	2.799594	0.04021803	9.3984585	Sitting_Watch
14:27:58.331	2.6696165	0.22266756	9.100638	0.06588304	0.0416323	-0.015313171	2.799594	0.04021803	9.3984585	Sitting_Watch
14:27:58.358	2.6696165	0.22266756	9.100638	0.06588304	0.0416323	-0.015313171	2.799594	0.04021803	9.3984585	Sitting_Watch
14:27:58.381	2.6696165	0.22266756	9.100638	0.06588304	0.0416323	-0.015313171	2.799594	0.04021803	9.3984585	Sitting_Watch
14:27:58.404	2.6696165	0.22266756	9.100638	0.06588304	0.0416323	-0.015313171	2.799594	0.04021803	9.3984585	Sitting_Watch
14:27:58.427	2.6696165	0.22266756	9.100638	0.06588304	0.0416323	-0.015313171	2.799594	0.04021803	9.3984585	Sitting_Watch
14:27:58.449	2.6696165	0.22266756	9.100638	0.06588304	0.0416323	-0.015313171	2.799594	0.04021803	9.3984585	Sitting_Watch
14:27:58.472	2.6696165	0.22266756	9.100638	0.06588304	0.0416323	-0.015313171	2.799594	0.04021803	9.3984585	Sitting_Watch
14:27:58.494	2.7127132	0.1340794	9.059936	0.026787663	0.011699902	0.020117015	2.7885125	0.06133564	9.401638	Sitting_Watch
14:27:58.516	2.7127132	0.1340794	9.059936	0.026787663	0.011699902	0.020117015	2.7885125	0.06133564	9.401638	Sitting_Watch
14:27:58.538	2.7127132	0.1340794	9.059936	0.026787663	0.011699902	0.020117015	2.7885125	0.06133564	9.401638	Sitting_Watch
14:27:58.561	2.7127132	0.1340794	9.059936	0.026787663	0.011699902	0.020117015	2.7885125	0.06133564	9.401638	Sitting_Watch
14:27:58.584	2.7127132	0.1340794	9.059936	0.026787663	0.011699902	0.020117015	2.7885125	0.06133564	9.401638	Sitting_Watch
14:27:58.607	2.7127132	0.1340794	9.059936	0.026787663	0.011699902	0.020117015	2.7885125	0.06133564	9.401638	Sitting_Watch
14:27:58.629	2.7127132	0.1340794	9.059936	0.026787663	0.011699902	0.020117015	2.7885125	0.06133564	9.401638	Sitting_Watch
14:27:58.653	2.7127132	0.1340794	9.059936	0.026787663	0.011699902	0.020117015	2.7885125	0.06133564	9.401638	Sitting_Watch
14:27:58.677	2.640885	0.043096945	9.098245	0.026176797	0.0025369234	0.009732305	2.7791073	0.032202628	9.404568	Sitting_Watch
14:27:58.699	2.640885	0.043096945	9.098245	0.026176797	0.0025369234	0.009732305	2.7791073	0.032202628	9.404568	Sitting_Watch
14:27:58.721	2.640885	0.043096945	9.098245	0.026176797	0.0025369234	0.009732305	2.7791073	0.032202628	9.404568	Sitting_Watch
14:27:58.743	2.640885	0.043096945	9.098245	0.026176797	0.0025369234	0.009732305	2.7791073	0.032202628	9.404568	Sitting_Watch
14:27:58.764	2.640885	0.043096945	9.098245	0.026176797	0.0025369234	0.009732305	2.7791073	0.032202628	9.404568	Sitting_Watch
14:27:58.786	2.640885	0.043096945	9.098245	0.026176797	0.0025369234	0.009732305	2.7791073	0.032202628	9.404568	Sitting_Watch
14:27:58.809	2.640885	0.043096945	9.098245	0.026176797	0.0025369234	0.009732305	2.7791073	0.032202628	9.404568	Sitting_Watch
14:27:58.832	2.640885	0.043096945	9.098245	0.026176797	0.0025369234	0.009732305	2.7791073	0.032202628	9.404568	Sitting_Watch
14:27:58.854	2.7055306	0.043096945	9.093455	0.00662911	-0.01884336	0.028669128	2.782706	0.030155338	9.403511	Sitting_Watch
14:27:58.877	2.7055306	0.043096945	9.093455	0.00662911	-0.01884336	0.028669128	2.782706	0.030155338	9.403511	Sitting_Watch
14:27:58.900	2.7055306	0.043096945	9.093455	0.00662911	-0.01884336	0.028669128	2.782706	0.030155338	9.403511	Sitting_Watch
14:27:58.922	2.7055306	0.043096945	9.093455	0.00662911	-0.01884336	0.028669128	2.782706	0.030155338	9.403511	Sitting_Watch
14:27:58.944	2.7055306	0.043096945	9.093455	0.00662911	-0.01884336	0.028669128	2.782706	0.030155338	9.403511	Sitting_Watch
14:27:58.967	2.7055306	0.043096945	9.093455	0.00662911	-0.01884336	0.028669128	2.782706	0.030155338	9.403511	Sitting_Watch
14:27:58.990	2.7055306	0.043096945	9.093455	0.00662911	-0.01884336	0.028669128	2.782706	0.030155338	9.403511	Sitting_Watch
14:27:59.012	2.7055306	0.043096945	9.093455	0.00662911	-0.01884336	0.028669128	2.782706	0.030155338	9.403511	Sitting_Watch
14:27:59.034	2.657645	0.083799616	9.076695	-0.019027231	0.011699902	0.0054562483	2.781253	0.035558365	9.403921	Sitting_Watch
14:27:59.056	2.657645	0.083799616	9.076695	-0.019027231	0.011699902	0.0054562483	2.781253	0.035558365	9.403921	Sitting_Watch
14:27:59.079	2.657645	0.083799616	9.076695	-0.019027231	0.011699902	0.0054562483	2.781253	0.035558365	9.403921	Sitting_Watch
14:27:59.101	2.657645	0.083799616	9.076695	-0.019027231	0.011699902	0.0054562483	2.781253	0.035558365	9.403921	Sitting_Watch
14:27:59.124	2.657645	0.083799616	9.076695	-0.019027231	0.011699902	0.0054562483	2.781253	0.035558365	9.403921	Sitting_Watch
14:27:59.146	2.657645	0.083799616	9.076695	-0.019027231	0.011699902	0.0054562483	2.781253	0.035558365	9.403921	Sitting_Watch
14:27:59.169	2.657645	0.083799616	9.076695	-0.019027231	0.011699902	0.0054562483	2.781253	0.035558365	9.403921	Sitting_Watch
14:27:59.191	2.657645	0.083799616	9.076695	-0.019027231	0.011699902	0.0054562483	2.781253	0.035558365	9.403921	Sitting_Watch
14:27:59.215	2.7342618	0.016759925	9.002473	-0.052013956	0.0025369234	-0.023254417	2.7762368	0.01703085	9.405456	Sitting_Watch
14:27:59.236	2.7342618	0.016759925	9.002473	-0.052013956	0.0025369234	-0.023254417	2.7762368	0.01703085	9.405456	Sitting_Watch
14:27:59.258	2.7342618	0.016759925	9.002473	-0.052013956	0.0025369234	-0.023254417	2.7762368	0.01703085	9.405456	Sitting_Watch
14:27:59.280	2.7342618	0.016759925	9.002473	-0.052013956	0.0025369234	-0.023254417	2.7762368	0.01703085	9.405456	Sitting_Watch
14:27:59.303	2.7342618	0.016759925	9.002473	-0.052013956	0.0025369234	-0.023254417	2.7762368	0.01703085	9.405456	Sitting_Watch
14:27:59.326	2.7342618	0.016759925	9.002473	-0.052013956	0.0025369234	-0.023254417	2.7762368	0.01703085	9.405456	Sitting_Watch
14:27:59.348	2.7342618	0.016759925	9.002473	-0.052013956	0.0025369234	-0.023254417	2.7762368	0.01703085	9.405456	Sitting_Watch
14:27:59.371	2.7342618	0.016759925	9.002473	-0.052013956	0.0025369234	-0.023254417	2.7762368	0.01703085	9.405456	Sitting_Watch
14:27:59.392	2.6097596	-0.0071828244	9.150918	-0.0037555995	0.03246932	0.017062688	2.7689753	0.016122721	9.407597	Sitting_Watch
14:27:59.413	2.6097596	-0.0071828244	9.150918	-0.0037555995	0.03246932	0.017062688	2.7689753	0.016122721	9.407597	Sitting_Watch
14:27:59.435	2.6097596	-0.0071828244	9.150918	-0.0037555995	0.03246932	0.017062688	2.7689753	0.016122721	9.407597	Sitting_Watch
14:27:59.456	2.6097596	-0.0071828244	9.150918	-0.0037555995	0.03246932	0.017062688	2.7689753	0.016122721	9.407597	Sitting_Watch
14:27:59.477	2.6097596	-0.0071828244	9.150918	-0.0037555995	0.03246932	0.017062688	2.7689753	0.016122721	9.407597	Sitting_Watch
14:27:59.498	2.6097596	-0.0071828244	9.150918	-0.0037555995	0.03246932	0.017062688	2.7689753	0.016122721	9.407597	Sitting_Watch
14:27:59.520	2.6097596	-0.0071828244	9.150918	-0.0037555995	0.03246932	0.017062688	2.7689753	0.016122721	9.407597	Sitting_Watch
14:27:59.542	2.6097596	-0.0071828244	9.150918	-0.0037555995	0.03246932	0.017062688	2.7689753	0.016122721	9.407597	Sitting_Watch
14:27:59.564	2.7558103	-0.0047885496	9.0288105	-0.024525018	-0.008458651	0.02194961	2.7794695	0.012247707	9.404508	Sitting_Watch
14:27:59.586	2.7558103	-0.0047885496	9.0288105	-0.024525018	-0.008458651	0.02194961	2.7794695	0.012247707	9.404508	Sitting_Watch
14:27:59.610	2.7558103	-0.0047885496	9.0288105	-0.024525018	-0.008458651	0.02194961	2.7794695	0.012247707	9.404508	Sitting_Watch
14:27:59.632	2.7558103	-0.0047885496	9.0288105	-0.024525018	-0.008458651	0.02194961	2.7794695	0.012247707	9.404508	Sitting_Watch
14:27:59.654	2.7558103	-0.0047885496	9.0288105	-0.024525018	-0.008458651	0.02194961	2.7794695	0.012247707	9.404508	Sitting_Watch
14:27:59.677	2.7558103	-0.0047885496	9.0288105	-0.024525018	-0.008458651	0.02194961	2.7794695	0.012247707	9.404508	Sitting_Watch
14:27:59.700	2.7558103	-0.0047885496	9.0288105	-0.024525018	-0.008458651	0.02194961	2.7794695	0.012247707	9.404508	Sitting_Watch
14:27:59.723	2.7558103	-0.0047885496	9.0288105	-0.024525018	-0.008458651	0.02194961	2.7794695	0.012247707	9.404508	Sitting_Watch
14:27:59.745	2.7342618	-0.023942748	9.038387	0.005407379	0.0013151928	-0.008593652	2.7886956	0.0138071375	9.401774	Sitting_Watch
14:27:59.767	2.7342618	-0.023942748	9.038387	0.005407379	0.0013151928	-0.008593652	2.7886956	0.0138071375	9.401774	Sitting_Watch
14:27:59.788	2.7342618	-0.023942748	9.038387	0.005407379	0.0013151928	-0.008593652	2.7886956	0.0138071375	9.401774	Sitting_Watch
14:27:59.810	2.7342618	-0.023942748	9.038387	0.005407379	0.0013151928	-0.008593652	2.7886956	0.0138071375	9.401774	Sitting_Watch
14:27:59.833	2.7342618	-0.023942748	9.038387	0.005407379	0.0013151928	-0.008593652	2.7886956	0.0138071375	9.401774	Sitting_Watch
14:27:59.855	2.7342618	-0.023942748	9.038387	0.005407379	0.0013151928	-0.008593652	2.7886956	0.0138071375	9.401774	Sitting_Watch
14:27:59.878	2.7342618	-0.023942748	9.038387	0.005407379	0.0013151928	-0.008593652	2.7886956	0.0138071375	9.401774	Sitting_Watch
14:27:59.901	2.7342618	-0.023942748	9.038387	0.005407379	0.0013151928	-0.008593652	2.7886956	0.0138071375	9.401774	Sitting_Watch
14:27:59.924	2.700742	0.04070267	9.126976	0.0023530528	0.0013151928	0.027447397	2.7960715	0.012396979	9.399586	Sitting_Watch
14:27:59.947	2.700742	0.04070267	9.126976	0.0023530528	0.0013151928	0.027447397	2.7960715	0.012396979	9.399586	Sitting_Watch
14:27:59.969	2.700742	0.04070267	9.126976	0.0023530528	0.0013151928	0.027447397	2.7960715	0.012396979	9.399586	Sitting_Watch
14:27:59.992	2.700742	0.04070267	9.126976	0.0023530528	0.0013151928	0.027447397	2.7960715	0.012396979	9.399586	Sitting_Watch
14:28:00.015	2.700742	0.04070267	9.126976	0.0023530528	0.0013151928	0.027447397	2.7960715	0.012396979	9.399586	Sitting_Watch
14:28:00.037	2.700742	0.04070267	9.126976	0.0023530528	0.0013151928	0.027447397	2.7960715	0.012396979	9.399586	Sitting_Watch
14:28:00.058	2.700742	0.04070267	9.126976	0.0023530528	0.0013151928	0.027447397	2.7960715	0.012396979	9.399586	Sitting_Watch
14:28:00.080	2.700742	0.04070267	9.126976	0.0023530528	0.0013151928	0.027447397	2.7960715	0.012396979	9.399586	Sitting_Watch
14:28:00.101	2.6863763	0.0023942748	9.12937	0.006018244	0.009256441	-0.008593652	2.8007224	0.0063681467	9.398207	Sitting_Watch
14:28:00.123	2.6863763	0.0023942748	9.12937	0.006018244	0.009256441	-0.008593652	2.8007224	0.0063681467	9.398207	Sitting_Watch
14:28:00.145	2.6863763	0.0023942748	9.12937	0.006018244	0.009256441	-0.008593652	2.8007224	0.0063681467	9.398207	Sitting_Watch
14:28:00.166	2.6863763	0.0023942748	9.12937	0.006018244	0.009256441	-0.008593652	2.8007224	0.0063681467	9.398207	Sitting_Watch
14:28:00.188	2.6863763	0.0023942748	9.12937	0.006018244	0.009256441	-0.008593652	2.8007224	0.0063681467	9.398207	Sitting_Watch
14:28:00.210	2.6863763	0.0023942748	9.12937	0.006018244	0.009256441	-0.008593652	2.8007224	0.0063681467	9.398207	Sitting_Watch
14:28:00.232	2.6863763	0.0023942748	9.12937	0.006018244	0.009256441	-0.008593652	2.8007224	0.0063681467	9.398207	Sitting_Watch
14:28:00.254	2.6863763	0.0023942748	9.12937	0.006018244	0.009256441	-0.008593652	2.8007224	0.0063681467	9.398207	Sitting_Watch
14:28:00.276	2.6815877	0.08140534	9.047964	0.0011313224	0.017808553	0.015230092	2.8084164	0.03286591	9.395855	Sitting_Watch
14:28:00.297	2.6815877	0.08140534	9.047964	0.0011313224	0.017808553	0.015230092	2.8084164	0.03286591	9.395855	Sitting_Watch
14:28:00.318	2.6815877	0.08140534	9.047964	0.0011313224	0.017808553	0.015230092	2.8084164	0.03286591	9.395855	Sitting_Watch
14:28:00.340	2.6815877	0.08140534	9.047964	0.0011313224	0.017808553	0.015230092	2.8084164	0.03286591	9.395855	Sitting_Watch
14:28:00.363	2.6815877	0.08140534	9.047964	0.0011313224	0.017808553	0.015230092	2.8084164	0.03286591	9.395855	Sitting_Watch
14:28:00.385	2.6815877	0.08140534	9.047964	0.0011313224	0.017808553	0.015230092	2.8084164	0.03286591	9.395855	Sitting_Watch
14:28:00.410	2.6815877	0.08140534	9.047964	0.0011313224	0.017808553	0.015230092	2.8084164	0.03286591	9.395855	Sitting_Watch
14:28:00.432	2.6815877	0.08140534	9.047964	0.0011313224	0.017808553	0.015230092	2.8084164	0.03286591	9.395855	Sitting_Watch
14:28:00.454	2.7414446	0.0071828244	9.026416	0.0011313224	-0.0035717292	-4.153884e-05	2.811331	0.025815776	9.395005	Sitting_Watch
14:28:00.477	2.7414446	0.0071828244	9.026416	0.0011313224	-0.0035717292	-4.153884e-05	2.811331	0.025815776	9.395005	Sitting_Watch
14:28:00.499	2.7414446	0.0071828244	9.026416	0.0011313224	-0.0035717292	-4.153884e-05	2.811331	0.025815776	9.395005	Sitting_Watch
14:28:00.522	2.7414446	0.0071828244	9.026416	0.0011313224	-0.0035717292	-4.153884e-05	2.811331	0.025815776	9.395005	Sitting_Watch
14:28:00.544	2.7414446	0.0071828244	9.026416	0.0011313224	-0.0035717292	-4.153884e-05	2.811331	0.025815776	9.395005	Sitting_Watch
14:28:00.566	2.7414446	0.0071828244	9.026416	0.0011313224	-0.0035717292	-4.153884e-05	2.811331	0.025815776	9.395005	Sitting_Watch
14:28:00.588	2.7414446	0.0071828244	9.026416	0.0011313224	-0.0035717292	-4.153884e-05	2.811331	0.025815776	9.395005	Sitting_Watch
14:28:00.613	2.7414446	0.0071828244	9.026416	0.0011313224	-0.0035717292	-4.153884e-05	2.811331	0.025815776	9.395005	Sitting_Watch
14:28:00.636	2.7175019	0.016759925	9.031204	-0.030633671	0.00070432766	0.0005693264	2.7980306	0.03450104	9.398948	Sitting_Watch
14:28:00.659	2.7175019	0.016759925	9.031204	-0.030633671	0.00070432766	0.0005693264	2.7980306	0.03450104	9.398948	Sitting_Watch
14:28:00.681	2.7175019	0.016759925	9.031204	-0.030633671	0.00070432766	0.0005693264	2.7980306	0.03450104	9.398948	Sitting_Watch
14:28:00.704	2.7175019	0.016759925	9.031204	-0.030633671	0.00070432766	0.0005693264	2.7980306	0.03450104	9.398948	Sitting_Watch
14:28:00.727	2.7175019	0.016759925	9.031204	-0.030633671	0.00070432766	0.0005693264	2.7980306	0.03450104	9.398948	Sitting_Watch
14:28:00.750	2.7175019	0.016759925	9.031204	-0.030633671	0.00070432766	0.0005693264	2.7980306	0.03450104	9.398948	Sitting_Watch
14:28:00.772	2.7175019	0.016759925	9.031204	-0.030633671	0.00070432766	0.0005693264	2.7980306	0.03450104	9.398948	Sitting_Watch
14:28:00.794	2.7175019	0.016759925	9.031204	-0.030633671	0.00070432766	0.0005693264	2.7980306	0.03450104	9.398948	Sitting_Watch
14:28:00.816	2.7917244	0.057462595	8.988108	-0.041629247	-0.011512978	-0.020200092	2.7935264	0.03090623	9.4003	Sitting_Watch
14:28:00.837	2.7917244	0.057462595	8.988108	-0.041629247	-0.011512978	-0.020200092	2.7935264	0.03090623	9.4003	Sitting_Watch
14:28:00.859	2.7917244	0.057462595	8.988108	-0.041629247	-0.011512978	-0.020200092	2.7935264	0.03090623	9.4003	Sitting_Watch
14:28:00.882	2.7917244	0.057462595	8.988108	-0.041629247	-0.011512978	-0.020200092	2.7935264	0.03090623	9.4003	Sitting_Watch
14:28:00.904	2.7917244	0.057462595	8.988108	-0.041629247	-0.011512978	-0.020200092	2.7935264	0.03090623	9.4003	Sitting_Watch
14:28:00.932	2.7917244	0.057462595	8.988108	-0.041629247	-0.011512978	-0.020200092	2.7935264	0.03090623	9.4003	Sitting_Watch
14:28:00.954	2.7917244	0.057462595	8.988108	-0.041629247	-0.011512978	-0.020200092	2.7935264	0.03090623	9.4003	Sitting_Watch
14:28:00.976	2.7917244	0.057462595	8.988108	-0.041629247	-0.011512978	-0.020200092	2.7935264	0.03090623	9.4003	Sitting_Watch
14:28:00.998	2.6815877	0.019154198	9.143736	-0.011085982	-0.010291247	-0.0165349	2.7813296	0.03789083	9.40389	Sitting_Watch
14:28:01.021	2.6815877	0.019154198	9.143736	-0.011085982	-0.010291247	-0.0165349	2.7813296	0.03789083	9.40389	Sitting_Watch
14:28:01.044	2.6815877	0.019154198	9.143736	-0.011085982	-0.010291247	-0.0165349	2.7813296	0.03789083	9.40389	Sitting_Watch
14:28:01.067	2.6815877	0.019154198	9.143736	-0.011085982	-0.010291247	-0.0165349	2.7813296	0.03789083	9.40389	Sitting_Watch
14:28:01.090	2.6815877	0.019154198	9.143736	-0.011085982	-0.010291247	-0.0165349	2.7813296	0.03789083	9.40389	Sitting_Watch
14:28:01.111	2.6815877	0.019154198	9.143736	-0.011085982	-0.010291247	-0.0165349	2.7813296	0.03789083	9.40389	Sitting_Watch
14:28:01.133	2.6815877	0.019154198	9.143736	-0.011085982	-0.010291247	-0.0165349	2.7813296	0.03789083	9.40389	Sitting_Watch
14:28:01.159	2.6815877	0.019154198	9.143736	-0.011085982	-0.010291247	-0.0165349	2.7813296	0.03789083	9.40389	Sitting_Watch
14:28:01.182	2.657645	0.05027977	9.122187	0.014570358	0.007423845	0.023782205	2.7845452	0.035543315	9.402947	Sitting_Watch
14:28:01.204	2.657645	0.05027977	9.122187	0.014570358	0.007423845	0.023782205	2.7845452	0.035543315	9.402947	Sitting_Watch
14:28:01.227	2.657645	0.05027977	9.122187	0.014570358	0.007423845	0.023782205	2.7845452	0.035543315	9.402947	Sitting_Watch
14:28:01.249	2.657645	0.05027977	9.122187	0.014570358	0.007423845	0.023782205	2.7845452	0.035543315	9.402947	Sitting_Watch
14:28:01.271	2.657645	0.05027977	9.122187	0.014570358	0.007423845	0.023782205	2.7845452	0.035543315	9.402947	Sitting_Watch
14:28:01.294	2.657645	0.05027977	9.122187	0.014570358	0.007423845	0.023782205	2.7845452	0.035543315	9.402947	Sitting_Watch
14:28:01.317	2.657645	0.05027977	9.122187	0.014570358	0.007423845	0.023782205	2.7845452	0.035543315	9.402947	Sitting_Watch
14:28:01.340	2.657645	0.05027977	9.122187	0.014570358	0.007423845	0.023782205	2.7845452	0.035543315	9.402947	Sitting_Watch
14:28:01.363	2.7031362	0.07901107	9.088667	-0.014751174	0.009867307	0.015840957	2.7970738	0.02471702	9.399262	Sitting_Watch
14:28:01.385	2.7031362	0.07901107	9.088667	-0.014751174	0.009867307	0.015840957	2.7970738	0.02471702	9.399262	Sitting_Watch
14:28:01.408	2.7031362	0.07901107	9.088667	-0.014751174	0.009867307	0.015840957	2.7970738	0.02471702	9.399262	Sitting_Watch
14:28:01.430	2.7031362	0.07901107	9.088667	-0.014751174	0.009867307	0.015840957	2.7970738	0.02471702	9.399262	Sitting_Watch
14:28:01.452	2.7031362	0.07901107	9.088667	-0.014751174	0.009867307	0.015840957	2.7970738	0.02471702	9.399262	Sitting_Watch
14:28:01.474	2.7031362	0.07901107	9.088667	-0.014751174	0.009867307	0.015840957	2.7970738	0.02471702	9.399262	Sitting_Watch
14:28:01.497	2.7031362	0.07901107	9.088667	-0.014751174	0.009867307	0.015840957	2.7970738	0.02471702	9.399262	Sitting_Watch
14:28:01.520	2.7031362	0.07901107	9.088667	-0.014751174	0.009867307	0.015840957	2.7970738	0.02471702	9.399262	Sitting_Watch
14:28:01.543	2.7222905	0.023942748	9.052753	-0.014751174	0.016586825	0.00912144	2.7915258	0.0056924396	9.400943	Sitting_Watch
14:28:01.565	2.7222905	0.023942748	9.052753	-0.014751174	0.016586825	0.00912144	2.7915258	0.0056924396	9.400943	Sitting_Watch
14:28:01.588	2.7222905	0.023942748	9.052753	-0.014751174	0.016586825	0.00912144	2.7915258	0.0056924396	9.400943	Sitting_Watch
14:28:01.611	2.7222905	0.023942748	9.052753	-0.014751174	0.016586825	0.00912144	2.7915258	0.0056924396	9.400943	Sitting_Watch
14:28:01.634	2.7222905	0.023942748	9.052753	-0.014751174	0.016586825	0.00912144	2.7915258	0.0056924396	9.400943	Sitting_Watch
14:28:01.656	2.7222905	0.023942748	9.052753	-0.014751174	0.016586825	0.00912144	2.7915258	0.0056924396	9.400943	Sitting_Watch
14:28:01.678	2.7222905	0.023942748	9.052753	-0.014751174	0.016586825	0.00912144	2.7915258	0.0056924396	9.400943	Sitting_Watch
14:28:01.701	2.7222905	0.023942748	9.052753	-0.014751174	0.016586825	0.00912144	2.7915258	0.0056924396	9.400943	Sitting_Watch
14:28:01.724	2.6767993	0.09577099	9.141341	0.035339776	0.020252015	0.013397496	2.777681	0.028493907	9.405001	Sitting_Watch
14:28:01.746	2.6767993	0.09577099	9.141341	0.035339776	0.020252015	0.013397496	2.777681	0.028493907	9.405001	Sitting_Watch
14:28:01.770	2.6767993	0.09577099	9.141341	0.035339776	0.020252015	0.013397496	2.777681	0.028493907	9.405001	Sitting_Watch
14:28:01.792	2.6767993	0.09577099	9.141341	0.035339776	0.020252015	0.013397496	2.777681	0.028493907	9.405001	Sitting_Watch
14:28:01.814	2.6767993	0.09577099	9.141341	0.035339776	0.020252015	0.013397496	2.777681	0.028493907	9.405001	Sitting_Watch
14:28:01.839	2.6767993	0.09577099	9.141341	0.035339776	0.020252015	0.013397496	2.777681	0.028493907	9.405001	Sitting_Watch
14:28:01.863	2.6767993	0.09577099	9.141341	0.035339776	0.020252015	0.013397496	2.777681	0.028493907	9.405001	Sitting_Watch
14:28:01.886	2.6767993	0.09577099	9.141341	0.035339776	0.020252015	0.013397496	2.777681	0.028493907	9.405001	Sitting_Watch
14:28:01.908	2.6289136	0.0071828244	9.11261	0.010294301	0.013532497	0.0024019221	2.7681158	0.012957023	9.407855	Sitting_Watch
14:28:01.929	2.6289136	0.0071828244	9.11261	0.010294301	0.013532497	0.0024019221	2.7681158	0.012957023	9.407855	Sitting_Watch
14:28:01.952	2.6289136	0.0071828244	9.11261	0.010294301	0.013532497	0.0024019221	2.7681158	0.012957023	9.407855	Sitting_Watch
14:28:01.973	2.6289136	0.0071828244	9.11261	0.010294301	0.013532497	0.0024019221	2.7681158	0.012957023	9.407855	Sitting_Watch
14:28:01.995	2.6289136	0.0071828244	9.11261	0.010294301	0.013532497	0.0024019221	2.7681158	0.012957023	9.407855	Sitting_Watch
14:28:02.018	2.6289136	0.0071828244	9.11261	0.010294301	0.013532497	0.0024019221	2.7681158	0.012957023	9.407855	Sitting_Watch
14:28:02.039	2.6289136	0.0071828244	9.11261	0.010294301	0.013532497	0.0024019221	2.7681158	0.012957023	9.407855	Sitting_Watch
14:28:02.061	2.6289136	0.0071828244	9.11261	0.010294301	0.013532497	0.0024019221	2.7681158	0.012957023	9.407855	Sitting_Watch
14:28:02.083	2.6839821	0.0023942748	9.033599	0.00785084	0.011089037	0.031723455	2.7720761	0.00813596	9.406695	Sitting_Watch
14:28:02.104	2.6839821	0.0023942748	9.033599	0.00785084	0.011089037	0.031723455	2.7720761	0.00813596	9.406695	Sitting_Watch
14:28:02.125	2.6839821	0.0023942748	9.033599	0.00785084	0.011089037	0.031723455	2.7720761	0.00813596	9.406695	Sitting_Watch
[truncated: 3,336 more rows]
