# Supplementary material for: Real-time Smartphone Activity Classification Using Inertial Sensors—Recognition of Scrolling, Typing, and Watching Videos While Sitting or Walking
Source: Sensors (Basel). 2020 Jan 24;20(3):655. doi: 10.3390/s20030655 (PMC7038357; doi:10.3390/s20030655)
Supplement: Supplementary file 1 [file sensors-20-00655-s001.zip › sensors-668083-supplementary/5Hz_data/7521/E4/TEMP.csv]

1567475746.000000
4.000000
27.29
27.29
27.29
27.29
27.29
27.29
27.29
27.29
27.87
27.87
27.87
27.87
26.05
26.05
26.05
26.05
29.81
29.81
29.81
29.81
29.17
29.17
29.17
29.17
28.43
28.43
28.43
28.43
29.27
29.27
29.27
29.27
29.41
29.41
29.41
29.41
30.13
30.13
30.13
30.13
30.63
30.63
30.63
30.63
30.73
30.73
30.73
30.73
30.77
30.77
30.77
30.77
30.85
30.85
30.85
30.85
30.91
30.91
30.91
30.91
30.93
30.93
30.93
30.93
30.89
30.89
30.89
30.89
30.93
30.93
30.93
30.93
30.91
30.91
30.91
30.91
30.93
30.93
30.93
30.93
30.93
30.93
30.93
30.93
30.95
30.95
30.95
30.95
30.99
30.99
30.99
30.99
31.01
31.01
31.01
31.01
31.01
31.01
31.01
31.01
31.01
31.01
31.01
31.01
31.05
31.05
31.05
31.05
31.07
31.07
31.07
31.07
31.07
31.07
31.07
31.07
31.09
31.09
31.09
31.09
31.09
31.09
31.09
31.09
31.11
31.11
31.11
31.11
31.13
31.13
31.13
31.13
31.17
31.17
31.17
31.17
31.17
31.17
31.17
31.17
31.19
31.19
31.19
31.19
31.35
31.35
31.35
31.35
31.33
31.33
31.33
31.33
31.31
31.31
31.31
31.31
31.31
31.31
31.31
31.31
31.37
31.37
31.37
31.37
31.33
31.33
31.33
31.33
31.33
31.33
31.33
31.33
31.33
31.33
31.33
31.33
31.33
31.33
31.33
31.33
31.35
31.35
31.35
31.35
31.35
31.35
31.35
31.35
31.35
31.35
31.35
31.35
31.37
31.37
31.37
31.37
31.39
31.39
31.39
31.39
31.39
31.39
31.39
31.39
31.39
31.39
31.39
31.39
31.39
31.39
31.39
31.39
31.43
31.43
31.43
31.43
31.33
31.33
31.33
31.33
31.35
31.35
31.35
31.35
31.33
31.33
31.33
31.33
31.37
31.37
31.37
31.37
31.35
31.35
31.35
31.35
31.37
31.37
31.37
31.37
31.39
31.39
31.39
31.39
31.39
31.39
31.39
31.39
31.39
31.39
31.39
31.39
31.41
31.41
31.41
31.41
31.41
31.41
31.41
31.41
31.41
31.41
31.41
31.41
31.41
31.41
31.41
31.41
31.45
31.45
31.45
31.45
31.41
31.41
31.41
31.41
31.45
31.45
31.45
31.45
31.45
31.45
31.45
31.45
31.45
31.45
31.45
31.45
31.47
31.47
31.47
31.47
31.47
31.47
31.47
31.47
31.45
31.45
31.45
31.45
31.47
31.47
31.47
31.47
31.49
31.49
31.49
31.49
31.49
31.49
31.49
31.49
31.49
31.49
31.49
31.49
31.49
31.49
31.49
31.49
31.51
31.51
31.51
31.51
31.51
31.51
31.51
31.51
31.49
31.49
31.49
31.49
31.53
31.53
31.53
31.53
31.51
31.51
31.51
31.51
31.51
31.51
31.51
31.51
31.53
31.53
31.53
31.53
31.53
31.53
31.53
31.53
31.53
31.53
31.53
31.53
31.53
31.53
31.53
31.53
31.53
31.53
31.53
31.53
31.53
31.53
31.53
31.53
31.55
31.55
31.55
31.55
31.55
31.55
31.55
31.55
31.55
31.55
31.55
31.55
31.55
31.55
31.55
31.55
31.57
31.57
31.57
31.57
31.57
31.57
31.57
31.57
31.57
31.57
31.57
31.57
31.57
31.57
31.57
31.57
31.57
31.57
31.57
31.57
31.57
31.57
31.57
31.57
31.57
31.57
31.57
31.57
31.59
31.59
31.59
31.59
31.59
31.59
31.59
31.59
31.59
31.59
31.59
31.59
31.59
31.59
31.59
31.59
31.61
31.61
31.61
31.61
31.59
31.59
31.59
31.59
31.61
31.61
31.61
31.61
31.61
31.61
31.61
31.61
31.63
31.63
31.63
31.63
31.61
31.61
31.61
31.61
31.63
31.63
31.63
31.63
31.63
31.63
31.63
31.63
31.65
31.65
31.65
31.65
31.65
31.65
31.65
31.65
31.63
31.63
31.63
31.63
31.63
31.63
31.63
31.63
31.65
31.65
31.65
31.65
31.67
31.67
31.67
31.67
31.65
31.65
31.65
31.65
31.67
31.67
31.67
31.67
31.67
31.67
31.67
31.67
31.67
31.67
31.67
31.67
31.69
31.69
31.69
31.69
31.67
31.67
31.67
31.67
31.69
31.69
31.69
31.69
31.69
31.69
31.69
31.69
31.67
31.67
31.67
31.67
31.69
31.69
31.69
31.69
31.69
31.69
31.69
31.69
31.69
31.69
31.69
31.69
31.69
31.69
31.69
31.69
31.69
31.69
31.69
31.69
31.71
31.71
31.71
31.71
31.71
31.71
31.71
31.71
31.75
31.75
31.75
31.75
31.73
31.73
31.73
31.73
31.73
31.73
31.73
31.73
31.73
31.73
31.73
31.73
31.75
31.75
31.75
31.75
31.75
31.75
31.75
31.75
31.77
31.77
31.77
31.77
31.75
31.75
31.75
31.75
31.77
31.77
31.77
31.77
31.75
31.75
31.75
31.75
31.77
31.77
31.77
31.77
31.79
31.79
31.79
31.79
31.77
31.77
31.77
31.77
31.77
31.77
31.77
31.77
31.79
31.79
31.79
31.79
31.79
31.79
31.79
31.79
31.77
31.77
31.77
31.77
31.81
31.81
31.81
31.81
31.79
31.79
31.79
31.79
31.81
31.81
31.81
31.81
31.81
31.81
31.81
31.81
31.81
31.81
31.81
31.81
31.81
31.81
31.81
31.81
31.83
31.83
31.83
31.83
31.83
31.83
31.83
31.83
31.83
31.83
31.83
31.83
31.83
31.83
31.83
31.83
31.85
31.85
31.85
31.85
31.87
31.87
31.87
31.87
31.85
31.85
31.85
31.85
31.83
31.83
31.83
31.83
31.87
31.87
31.87
31.87
31.85
31.85
31.85
31.85
31.85
31.85
31.85
31.85
31.85
31.85
31.85
31.85
31.89
31.89
31.89
31.89
31.87
31.87
31.87
31.87
31.89
31.89
31.89
31.89
31.87
31.87
31.87
31.87
31.89
31.89
31.89
31.89
31.91
31.91
31.91
31.91
31.89
31.89
31.89
31.89
31.91
31.91
31.91
31.91
31.89
31.89
31.89
31.89
31.91
31.91
31.91
31.91
31.91
31.91
31.91
31.91
31.91
31.91
31.91
31.91
31.91
31.91
31.91
31.91
31.91
31.91
31.91
31.91
31.91
31.91
31.91
31.91
31.93
31.93
31.93
31.93
31.91
31.91
31.91
31.91
31.93
31.93
31.93
31.93
31.95
31.95
31.95
31.95
31.93
31.93
31.93
31.93
31.95
31.95
31.95
31.95
31.95
31.95
31.95
31.95
31.93
31.93
31.93
31.93
31.93
31.93
31.93
31.93
31.95
31.95
31.95
31.95
31.93
31.93
31.93
31.93
31.97
31.97
31.97
31.97
31.97
31.97
31.97
31.97
31.95
31.95
31.95
31.95
31.97
31.97
31.97
31.97
31.97
31.97
31.97
31.97
31.97
31.97
31.97
31.97
31.99
31.99
31.99
31.99
31.97
31.97
31.97
31.97
31.99
31.99
31.99
31.99
31.97
31.97
31.97
31.97
31.97
31.97
31.97
31.97
31.99
31.99
31.99
31.99
31.99
31.99
31.99
31.99
31.97
31.97
31.97
31.97
31.99
31.99
31.99
31.99
31.99
31.99
31.99
31.99
31.99
31.99
31.99
31.99
31.99
31.99
31.99
31.99
32.03
32.03
32.03
32.03
31.99
31.99
31.99
31.99
31.99
31.99
31.99
31.99
31.99
31.99
31.99
31.99
32.00
32.00
32.00
32.00
32.00
32.00
32.00
32.00
32.00
32.00
32.00
32.00
32.03
32.03
32.03
32.03
32.00
32.00
32.00
32.00
32.03
32.03
32.03
32.03
32.03
32.03
32.03
32.03
31.95
31.95
31.95
31.95
32.16
32.16
32.16
32.16
32.21
32.21
32.21
32.21
32.25
32.25
32.25
32.25
32.31
32.31
32.31
32.31
32.21
32.21
32.21
32.21
32.31
32.31
32.31
32.31
32.33
32.33
32.33
32.33
32.27
32.27
32.27
32.27
32.25
32.25
32.25
32.25
32.23
32.23
32.23
32.23
32.27
32.27
32.27
32.27
32.25
32.25
32.25
32.25
32.25
32.25
32.25
32.25
32.27
32.27
32.27
32.27
32.29
32.29
32.29
32.29
32.29
32.29
32.29
32.29
32.31
32.31
32.31
32.31
32.31
32.31
32.31
32.31
32.31
32.31
32.31
32.31
32.31
32.31
32.31
32.31
32.33
32.33
32.33
32.33
32.33
32.33
32.33
32.33
32.31
32.31
32.31
32.31
29.29
29.29
29.29
29.29
33.03
33.03
33.03
33.03
31.81
31.81
31.81
31.81
33.05
33.05
33.05
33.05
32.89
32.89
32.89
32.89
30.83
30.83
30.83
30.83
33.03
33.03
33.03
33.03
33.00
33.00
33.00
33.00
33.13
33.13
33.13
33.13
33.27
33.27
33.27
33.27
33.34
33.34
33.34
33.34
33.39
33.39
33.39
33.39
33.39
33.39
33.39
33.39
33.41
33.41
33.41
33.41
33.43
33.43
33.43
33.43
33.41
33.41
33.41
33.41
33.47
33.47
33.47
33.47
33.47
33.47
33.47
33.47
33.47
33.47
33.47
33.47
33.50
33.50
33.50
33.50
33.50
33.50
33.50
33.50
33.49
33.49
33.49
33.49
33.53
33.53
33.53
33.53
33.53
33.53
33.53
33.53
33.53
33.53
33.53
33.53
33.55
33.55
33.55
33.55
33.53
33.53
33.53
33.53
33.55
33.55
33.55
33.55
33.57
33.57
33.57
33.57
33.55
33.55
33.55
33.55
33.57
33.57
33.57
33.57
33.59
33.59
33.59
33.59
33.55
33.55
33.55
33.55
33.59
33.59
33.59
33.59
33.59
33.59
33.59
33.59
33.63
33.63
33.63
33.63
33.63
33.63
33.63
33.63
32.33
32.33
32.33
32.33
32.03
32.03
32.03
32.03
27.21
27.21
27.21
27.21
30.33
30.33
30.33
30.33
30.43
30.43
30.43
30.43
29.95
29.95
29.95
29.95
31.17
31.17
31.17
31.17
30.81
30.81
30.81
30.81
30.27
30.27
30.27
30.27
30.99
30.99
30.99
30.99
29.89
29.89
29.89
29.89
31.43
31.43
31.43
31.43
31.33
31.33
31.33
31.33
31.85
31.85
31.85
31.85
31.47
31.47
31.47
31.47
32.09
32.09
32.09
32.09
32.15
32.15
32.15
32.15
32.18
32.18
32.18
32.18
32.25
32.25
32.25
32.25
32.23
32.23
32.23
32.23
32.25
32.25
32.25
32.25
32.25
32.25
32.25
32.25
32.27
32.27
32.27
32.27
32.27
32.27
32.27
32.27
32.29
32.29
32.29
32.29
32.31
32.31
32.31
32.31
32.29
32.29
32.29
32.29
32.31
32.31
32.31
32.31
32.31
32.31
32.31
32.31
32.33
32.33
32.33
32.33
32.33
32.33
32.33
32.33
32.27
32.27
32.27
32.27
32.31
32.31
32.31
32.31
32.29
32.29
32.29
32.29
32.16
32.16
32.16
32.16
31.97
31.97
31.97
31.97
32.18
32.18
32.18
32.18
32.25
32.25
32.25
32.25
32.39
32.39
32.39
32.39
32.49
32.49
32.49
32.49
32.55
32.55
32.55
32.55
32.53
32.53
32.53
32.53
32.55
32.55
32.55
32.55
32.57
32.57
32.57
32.57
32.57
32.57
32.57
32.57
32.59
32.59
32.59
32.59
32.61
32.61
32.61
32.61
32.61
32.61
32.61
32.61
32.63
32.63
32.63
32.63
32.63
32.63
32.63
32.63
32.63
32.63
32.63
32.63
32.63
32.63
32.63
32.63
32.63
32.63
32.63
32.63
32.63
32.63
32.63
32.63
32.63
32.63
32.63
32.63
32.63
32.63
32.63
32.63
32.65
32.65
32.65
32.65
32.66
32.66
32.66
32.66
32.66
32.66
32.66
32.66
32.68
32.68
32.68
32.68
32.66
32.66
32.66
32.66
32.68
32.68
32.68
32.68
32.71
32.71
32.71
32.71
32.68
32.68
32.68
32.68
32.73
32.73
32.73
32.73
32.68
32.68
32.68
32.68
32.73
32.73
32.73
32.73
32.73
32.73
32.73
32.73
32.73
32.73
32.73
32.73
32.73
32.73
32.73
32.73
32.73
32.73
32.73
32.73
32.75
32.75
32.75
32.75
32.75
32.75
32.75
32.75
32.73
32.73
32.73
32.73
32.77
32.77
32.77
32.77
32.77
32.77
32.77
32.77
32.75
32.75
32.75
32.75
32.79
32.79
32.79
32.79
32.75
32.75
32.75
32.75
32.79
32.79
32.79
32.79
32.79
32.79
32.79
32.79
32.79
32.79
32.79
32.79
32.79
32.79
32.79
32.79
32.77
32.77
32.77
32.77
32.79
32.79
32.79
32.79
32.81
32.81
32.81
32.81
32.81
32.81
32.81
32.81
32.81
32.81
32.81
32.81
32.81
32.81
32.81
32.81
32.81
32.81
32.81
32.81
32.79
32.79
32.79
32.79
32.79
32.79
32.79
32.79
32.79
32.79
32.79
32.79
32.79
32.79
32.79
32.79
32.81
32.81
32.81
32.81
32.83
32.83
32.83
32.83
32.83
32.83
32.83
32.83
32.81
32.81
32.81
32.81
32.83
32.83
32.83
32.83
32.79
32.79
32.79
32.79
32.81
32.81
32.81
32.81
32.81
32.81
32.81
32.81
32.79
32.79
32.79
32.79
32.81
32.81
32.81
32.81
32.81
32.81
32.81
32.81
32.81
32.81
32.81
32.81
32.81
32.81
32.81
32.81
32.81
32.81
32.81
32.81
32.83
32.83
32.83
32.83
32.81
32.81
32.81
32.81
32.81
32.81
32.81
32.81
32.81
32.81
32.81
32.81
32.81
32.81
32.81
32.81
32.79
32.79
32.79
32.79
32.81
32.81
32.81
32.81
32.81
32.81
32.81
32.81
32.81
32.81
32.81
32.81
32.81
32.81
32.81
32.81
32.81
32.81
32.81
32.81
32.81
32.81
32.81
32.81
32.83
32.83
32.83
32.83
32.81
32.81
32.81
32.81
32.83
32.83
32.83
32.83
32.79
32.79
32.79
32.79
32.79
32.79
32.79
32.79
32.81
32.81
32.81
32.81
32.83
32.83
32.83
32.83
32.83
32.83
32.83
32.83
32.81
32.81
32.81
32.81
32.81
32.81
32.81
32.81
32.83
32.83
32.83
32.83
32.81
32.81
32.81
32.81
32.81
32.81
32.81
32.81
32.83
32.83
32.83
32.83
32.81
32.81
32.81
32.81
32.81
32.81
32.81
32.81
32.83
32.83
32.83
32.83
32.83
32.83
32.83
32.83
32.83
32.83
32.83
32.83
32.81
32.81
32.81
32.81
32.79
32.79
32.79
32.79
32.81
32.81
32.81
32.81
32.83
32.83
32.83
32.83
32.83
32.83
32.83
32.83
32.79
32.79
32.79
32.79
32.81
32.81
32.81
32.81
32.81
32.81
32.81
32.81
32.81
32.81
32.81
32.81
32.81
32.81
32.81
32.81
32.84
32.84
32.84
32.84
32.81
32.81
32.81
32.81
32.81
32.81
32.81
32.81
32.81
32.81
32.81
32.81
32.83
32.83
32.83
32.83
32.83
32.83
32.83
32.83
32.83
32.83
32.83
32.83
32.81
32.81
32.81
32.81
32.84
32.84
32.84
32.84
32.87
32.87
32.87
32.87
32.84
32.84
32.84
32.84
32.84
32.84
32.84
32.84
32.87
32.87
32.87
32.87
32.89
32.89
32.89
32.89
32.87
32.87
32.87
32.87
32.87
32.87
32.87
32.87
32.87
32.87
32.87
32.87
32.87
32.87
32.87
32.87
32.87
32.87
32.87
32.87
32.91
32.91
32.91
32.91
32.91
32.91
32.91
32.91
32.91
32.91
32.91
32.91
32.89
32.89
32.89
32.89
32.91
32.91
32.91
32.91
32.91
32.91
32.91
32.91
32.91
32.91
32.91
32.91
32.89
32.89
32.89
32.89
32.91
32.91
32.91
32.91
32.89
32.89
32.89
32.89
32.91
32.91
32.91
32.91
32.91
32.91
32.91
32.91
32.93
32.93
32.93
32.93
32.95
32.95
32.95
32.95
32.95
32.95
32.95
32.95
32.93
32.93
32.93
32.93
32.91
32.91
32.91
32.91
32.93
32.93
32.93
32.93
32.91
32.91
32.91
32.91
32.91
32.91
32.91
32.91
32.91
32.91
32.91
32.91
32.93
32.93
32.93
32.93
32.93
32.93
32.93
32.93
32.93
32.93
32.93
32.93
32.93
32.93
32.93
32.93
32.93
32.93
32.93
32.93
32.93
32.93
32.93
32.93
32.93
32.93
32.93
32.93
32.93
32.93
32.93
32.93
32.93
32.93
32.93
32.93
32.91
32.91
32.91
32.91
32.95
32.95
32.95
32.95
32.91
32.91
32.91
32.91
32.93
32.93
32.93
32.93
32.95
32.95
32.95
32.95
32.95
32.95
32.95
32.95
32.95
32.95
32.95
32.95
32.93
32.93
32.93
32.93
32.93
32.93
32.93
32.93
32.91
32.91
32.91
32.91
32.91
32.91
32.91
32.91
32.93
32.93
32.93
32.93
32.95
32.95
32.95
32.95
32.95
32.95
[truncated: 8,906 more rows]
