# Supplementary material for: Real-time Smartphone Activity Classification Using Inertial Sensors—Recognition of Scrolling, Typing, and Watching Videos While Sitting or Walking
Source: Sensors (Basel). 2020 Jan 24;20(3):655. doi: 10.3390/s20030655 (PMC7038357; doi:10.3390/s20030655)
Supplement: Supplementary file 1 [file sensors-20-00655-s001.zip › sensors-668083-supplementary/5Hz_data/7521/E4/HR.csv]

1567475756.000000
1.000000
84.00
84.50
104.33
114.50
105.80
109.50
111.86
113.50
115.00
116.20
118.00
119.58
120.77
121.71
123.07
124.12
123.00
122.00
120.95
120.10
119.24
118.50
117.87
117.12
116.36
115.69
115.11
114.79
114.48
114.20
113.90
113.62
113.33
113.09
112.80
112.44
112.11
111.76
111.44
111.15
110.90
110.62
110.35
110.09
109.76
109.37
109.00
108.67
108.31
107.94
107.59
107.40
107.23
107.13
107.05
106.96
106.88
106.74
106.61
106.47
106.68
107.00
106.33
105.65
106.23
105.92
105.65
105.42
105.13
104.93
104.57
104.22
103.85
103.48
102.97
102.38
102.38
102.38
102.43
102.45
102.65
102.80
102.93
103.13
103.25
103.33
103.38
103.30
103.20
103.07
103.00
102.93
102.83
102.73
102.65
102.62
102.60
102.57
102.43
102.33
102.17
102.02
101.83
101.55
101.37
101.22
101.10
100.93
100.92
100.83
100.78
100.63
100.63
100.60
100.57
100.58
100.63
100.75
100.88
101.07
101.32
101.45
101.58
101.70
101.82
101.88
101.88
101.85
101.80
101.65
101.52
101.33
101.12
100.93
100.78
100.75
100.75
100.75
100.78
100.85
100.78
100.75
100.73
100.72
100.82
100.93
101.05
101.20
101.37
101.55
101.67
101.77
101.92
102.05
102.18
102.32
102.42
102.55
102.77
102.93
103.15
103.40
103.68
104.08
104.45
104.82
105.15
105.60
105.92
106.28
106.62
106.90
107.05
107.20
107.35
107.48
107.48
107.48
107.47
107.40
107.28
107.15
107.02
106.90
106.77
106.63
106.57
106.55
106.58
106.65
106.72
106.78
106.93
107.05
107.15
107.20
107.22
107.23
107.23
107.18
107.13
107.07
106.97
106.87
106.77
106.68
106.60
106.52
106.43
106.30
106.13
105.98
105.82
105.63
105.47
105.32
105.18
105.02
104.88
104.77
104.67
104.53
104.37
104.18
104.02
103.87
103.70
103.42
103.10
102.85
102.58
102.35
102.02
101.57
101.13
100.70
100.62
100.52
100.38
100.25
100.08
100.07
100.02
99.95
99.88
99.83
99.78
99.68
99.55
99.37
99.18
99.00
98.73
98.50
98.25
98.00
97.72
97.45
97.17
96.88
96.58
96.30
96.12
96.00
95.87
95.72
95.60
95.45
95.30
95.17
95.10
95.07
95.00
94.95
94.93
94.87
94.78
94.75
94.68
94.60
94.43
94.22
93.95
93.67
93.38
93.12
92.87
92.67
92.52
92.33
92.15
91.93
91.78
91.70
91.60
91.48
91.12
90.77
90.45
90.17
89.92
89.50
89.12
88.75
88.37
87.97
87.53
87.08
86.65
86.25
85.87
85.48
85.08
84.65
84.20
83.73
83.37
82.97
82.55
82.12
81.67
81.22
80.83
80.40
80.00
79.60
79.17
78.77
78.32
77.97
77.65
77.32
77.03
76.75
76.70
76.65
76.62
76.57
76.55
76.55
76.65
76.85
77.15
77.48
77.80
78.10
78.40
78.67
78.93
79.22
79.52
79.83
80.18
80.57
80.93
81.32
81.68
82.03
82.38
82.72
83.07
83.45
83.85
84.28
84.73
85.18
85.65
86.17
86.70
87.25
87.77
88.30
88.92
89.55
90.23
90.98
91.67
92.32
92.95
93.60
94.23
94.87
95.38
95.92
96.23
96.55
96.88
97.22
97.58
97.90
98.17
98.42
98.67
98.92
98.90
98.90
98.90
98.88
98.87
98.83
98.77
98.67
98.55
98.42
98.25
98.07
97.87
97.68
97.50
97.32
97.15
97.00
96.83
96.63
96.43
96.23
96.07
95.92
95.83
95.78
95.75
95.77
95.78
95.80
95.82
95.87
95.98
96.10
96.22
96.33
96.50
96.60
96.70
96.78
96.82
96.80
96.65
96.55
96.50
96.43
96.42
96.40
96.37
96.30
96.42
96.58
96.72
96.85
96.98
97.12
97.23
97.32
97.38
97.48
97.57
97.68
97.82
97.98
98.13
98.28
98.43
98.58
98.73
98.90
99.12
99.37
99.65
99.95
100.25
100.55
100.82
101.07
101.32
101.60
101.88
102.15
102.40
102.65
102.85
103.03
103.17
103.25
103.30
103.30
103.28
103.22
103.08
102.93
102.77
102.60
102.40
102.27
102.15
102.05
101.97
101.90
101.97
102.03
102.10
102.22
102.32
102.42
102.53
102.65
102.78
102.85
102.95
103.03
103.13
103.23
103.33
103.47
103.62
103.73
103.87
103.98
104.08
104.17
104.25
104.33
104.43
104.53
104.65
104.77
104.90
105.03
105.17
105.28
105.42
105.53
105.67
105.80
105.93
106.05
106.15
106.25
106.35
106.43
106.50
106.53
106.57
106.58
106.60
106.67
106.73
106.80
106.85
106.90
106.95
106.98
106.90
106.85
106.83
106.83
106.85
106.88
106.93
107.00
107.05
107.08
107.10
107.10
107.05
106.98
106.92
106.88
106.85
106.85
106.82
106.82
106.83
106.85
106.85
106.82
106.77
106.72
106.67
106.43
106.27
106.12
105.95
105.78
105.60
105.40
105.17
104.88
104.58
104.28
103.97
103.65
103.33
103.02
102.70
102.40
102.12
101.85
101.57
101.27
100.98
100.73
100.52
100.33
100.18
100.12
100.03
99.95
99.88
99.82
99.75
99.70
99.77
99.80
99.80
99.80
99.78
99.77
99.72
99.65
99.58
99.52
99.48
99.47
99.48
99.52
99.55
99.57
99.58
99.58
99.62
99.62
99.63
99.65
99.68
99.73
99.80
99.85
99.88
100.08
100.22
100.33
100.47
100.62
100.78
100.98
101.20
101.47
101.73
101.98
102.20
102.52
102.82
103.12
103.40
103.67
103.80
103.92
104.05
104.20
104.33
104.43
104.52
104.58
104.65
104.62
104.62
104.63
104.67
104.70
104.73
104.73
104.73
104.73
104.73
104.72
104.70
104.68
104.67
104.63
104.60
104.57
104.53
104.52
104.50
104.50
104.50
104.50
104.50
104.50
104.50
104.48
104.45
104.40
104.35
104.32
104.28
104.27
104.27
104.28
104.28
104.28
104.27
104.23
104.17
104.05
103.90
103.72
103.53
103.35
103.20
102.95
102.73
102.52
102.33
102.18
102.17
102.15
102.13
102.12
102.10
102.08
102.03
101.98
101.90
101.80
101.68
101.55
101.40
101.27
101.18
101.12
101.07
101.02
100.98
100.97
100.97
100.97
100.97
100.98
101.02
101.03
101.05
101.07
101.07
101.07
101.07
101.08
101.12
101.15
101.17
101.20
101.23
101.27
101.30
101.32
101.32
101.32
101.32
101.30
101.28
101.25
101.22
101.18
101.17
101.20
101.27
101.35
101.43
101.53
101.63
101.68
101.75
101.82
101.87
101.87
101.87
101.87
101.87
101.67
101.48
101.32
101.20
101.08
101.00
101.05
101.12
101.22
101.30
101.37
101.38
101.43
101.48
101.52
101.53
101.52
101.52
101.55
101.60
101.65
101.68
101.75
101.83
101.92
102.00
102.07
102.13
102.18
102.20
102.18
102.17
102.15
102.13
102.13
102.13
102.17
102.22
102.27
102.32
102.42
102.55
102.70
102.83
102.97
103.13
103.27
103.38
103.47
103.55
103.65
103.77
103.92
104.02
104.10
104.18
104.28
104.35
104.38
104.42
104.63
104.83
105.02
105.15
105.28
105.42
105.42
105.40
105.35
105.30
105.35
105.37
105.35
105.30
105.25
105.20
105.15
104.98
104.80
104.62
104.43
104.25
104.07
103.87
103.67
103.47
103.28
103.08
102.90
102.73
102.60
102.50
102.42
102.35
102.30
102.27
102.22
102.17
102.12
102.07
101.98
101.88
101.77
101.67
101.55
101.38
101.22
101.05
100.90
100.77
100.62
100.47
100.35
100.27
100.22
100.17
100.10
100.07
100.05
100.03
100.02
100.00
100.00
100.03
100.07
100.08
100.10
100.12
100.15
100.20
100.15
100.13
100.12
100.13
100.17
100.20
100.25
100.40
100.52
100.63
100.73
100.83
100.93
101.03
101.12
101.20
101.27
101.35
101.42
101.48
101.55
101.60
101.65
101.70
101.75
101.78
101.82
101.85
101.88
101.92
101.95
101.98
102.03
102.08
102.15
102.23
102.32
102.40
102.50
102.58
102.67
102.73
102.78
102.82
102.83
102.85
102.88
102.93
103.02
103.12
103.23
103.37
103.50
103.62
103.73
103.87
104.00
104.13
104.30
104.48
104.67
104.87
105.07
105.23
105.38
105.53
105.67
105.80
105.93
106.07
106.20
106.32
106.42
106.47
106.52
106.57
106.62
106.68
106.77
106.83
106.90
106.98
107.05
107.08
107.08
107.08
107.10
107.12
107.13
107.13
107.13
107.13
107.13
107.15
107.15
107.15
107.17
107.20
107.25
107.32
107.37
107.40
107.43
107.45
107.47
107.48
107.50
107.50
107.50
107.48
107.47
107.43
107.40
107.38
107.38
107.37
107.37
107.37
107.37
107.33
107.30
107.27
107.23
107.20
107.17
107.12
107.07
107.02
106.98
106.93
106.88
106.85
106.82
106.82
106.82
106.80
106.80
106.78
106.75
106.73
106.72
106.67
106.60
106.53
106.48
106.45
106.40
106.35
106.32
106.32
106.32
106.32
106.30
106.27
106.27
106.28
106.28
106.27
106.25
106.23
106.23
106.25
106.25
106.27
106.28
106.30
106.32
106.32
106.30
106.30
106.30
106.30
106.28
106.27
106.22
106.17
106.10
106.02
105.90
105.82
105.75
105.67
105.57
105.48
105.42
105.35
105.28
105.17
104.98
104.82
104.68
104.57
104.58
104.60
104.62
104.63
104.65
104.67
104.68
104.68
104.68
104.67
104.57
104.53
104.48
104.43
104.38
104.33
104.28
104.25
104.23
104.23
104.25
104.28
104.28
104.27
104.25
104.23
104.20
104.13
104.08
104.05
104.05
104.07
104.10
104.17
104.23
104.33
104.43
104.50
104.57
104.65
104.72
104.77
104.83
104.90
104.97
105.03
105.08
105.12
105.12
105.10
105.10
105.08
105.07
105.05
105.05
105.08
105.18
105.27
105.33
105.38
105.32
105.25
105.20
105.17
105.10
105.03
104.95
104.85
104.75
104.67
104.68
104.65
104.65
104.65
104.68
104.72
104.75
104.75
104.73
104.70
104.67
104.60
104.55
104.50
104.45
104.40
104.37
104.35
104.33
104.32
104.28
104.25
104.20
104.13
104.07
103.98
103.88
103.80
103.70
103.58
103.50
103.43
103.37
103.30
103.23
103.20
103.20
103.20
103.20
103.22
103.23
103.27
103.30
103.35
103.38
103.43
103.52
103.62
103.72
103.80
103.85
103.90
103.93
103.88
103.88
103.90
103.93
104.03
104.15
104.32
104.52
104.75
104.98
105.20
105.38
105.58
105.77
105.95
106.12
106.30
106.48
106.70
106.92
107.13
107.33
107.53
107.72
107.88
108.03
108.17
108.30
108.43
108.57
108.67
108.77
108.87
108.97
109.05
109.13
109.22
109.30
109.37
109.43
109.50
109.55
109.58
109.58
109.58
109.57
109.55
109.53
109.52
109.48
109.45
109.43
109.43
109.40
109.37
109.33
109.32
109.32
109.32
109.32
109.38
109.42
109.42
109.42
109.38
109.35
109.28
109.20
109.07
108.93
108.80
108.67
108.52
108.37
108.22
108.08
107.93
107.78
107.60
107.42
107.23
107.07
106.90
106.73
106.58
106.43
106.25
106.07
105.87
105.65
105.45
105.27
105.10
104.98
104.88
104.80
104.72
104.63
104.57
104.50
104.43
104.38
104.32
104.25
104.13
104.03
103.93
103.83
103.77
103.75
103.73
103.75
103.75
103.75
103.75
103.75
103.75
103.73
103.72
103.70
103.70
103.72
103.75
103.78
103.82
103.85
103.88
103.88
103.90
103.90
103.93
103.98
104.03
104.10
104.17
104.23
104.30
104.33
104.37
104.38
104.40
104.40
104.37
104.32
104.23
104.13
104.07
104.00
103.93
103.87
103.83
103.78
103.70
103.57
103.42
103.27
103.13
103.00
102.93
102.78
102.62
102.53
102.43
102.30
102.20
102.12
102.07
101.93
101.78
101.52
101.22
100.90
100.60
100.30
100.02
99.73
99.45
99.15
98.85
98.52
98.18
97.83
97.50
97.18
96.87
96.52
96.20
95.92
95.70
95.50
95.27
95.02
94.77
94.48
94.22
93.95
93.68
93.45
93.23
93.02
92.77
92.53
92.33
92.18
91.98
91.82
91.67
91.53
91.42
91.32
91.20
91.05
90.92
90.78
90.62
90.42
90.13
89.75
89.33
89.03
88.73
88.32
88.02
87.87
87.63
87.40
87.13
86.98
86.85
86.92
87.05
87.15
87.22
87.28
87.33
87.37
87.40
87.47
87.53
87.65
87.78
87.93
88.08
88.22
88.35
88.50
88.62
88.72
88.73
88.73
88.73
88.73
88.73
88.73
88.70
88.67
88.62
88.57
88.52
88.48
88.48
88.50
88.52
88.50
88.57
88.60
88.63
88.65
88.65
88.67
88.67
88.72
88.75
88.77
88.82
88.90
89.03
89.25
89.43
89.57
89.72
89.90
90.00
90.03
90.17
90.30
90.42
90.50
90.55
90.48
90.40
90.35
90.32
90.30
90.27
90.28
90.30
90.33
90.37
90.38
90.37
90.32
90.25
90.18
90.12
90.08
90.08
90.12
90.22
90.35
90.50
90.65
90.80
90.95
91.08
91.18
91.27
91.33
91.40
91.47
91.53
91.58
91.63
91.67
91.70
91.73
91.73
91.73
91.72
91.70
91.68
91.67
91.67
91.68
91.72
91.73
91.77
91.82
91.87
91.93
92.00
92.08
92.15
92.18
92.22
92.27
92.33
92.42
92.52
92.63
92.73
92.82
92.90
92.95
93.00
93.02
93.03
93.03
93.03
93.02
93.02
93.03
93.05
93.07
93.08
93.08
93.05
92.98
92.87
92.72
92.57
92.40
92.23
92.08
91.95
91.83
91.75
91.68
91.62
91.55
91.50
91.45
91.42
91.40
91.38
91.38
91.38
91.38
91.38
91.37
91.35
91.33
91.32
91.32
91.32
91.35
91.38
91.42
91.45
91.48
91.52
91.53
91.57
91.62
91.67
91.70
91.73
91.77
91.78
91.80
91.82
91.87
91.95
92.07
92.22
92.37
92.50
92.60
92.65
92.70
92.73
92.75
92.73
92.72
92.70
92.67
92.63
92.60
92.57
92.52
92.45
92.40
92.35
92.32
92.30
92.30
92.32
92.35
92.40
92.45
92.48
92.52
92.52
92.52
92.52
92.52
92.53
92.53
92.55
92.55
92.55
92.53
92.52
92.52
92.53
92.53
92.53
92.52
92.48
92.45
92.42
92.38
92.35
92.32
92.30
92.27
92.23
92.17
92.10
92.00
91.90
91.80
91.68
91.57
91.43
91.28
91.13
91.12
91.15
91.18
91.22
91.27
91.33
91.32
91.30
91.28
91.27
91.23
91.20
91.20
91.22
91.23
91.27
91.27
91.33
91.40
91.43
91.43
91.40
91.37
91.33
91.23
91.15
91.08
91.02
90.95
90.88
90.83
90.80
90.80
90.80
90.83
90.87
90.88
90.88
90.87
90.85
90.83
90.83
90.83
90.83
90.83
90.83
90.83
90.80
90.80
90.80
90.82
90.85
90.90
90.95
90.98
90.98
90.93
90.90
90.92
90.97
90.93
90.92
90.92
91.05
91.17
91.28
91.45
91.60
91.75
91.88
92.03
92.08
92.13
92.18
92.23
92.27
92.32
92.27
92.20
92.15
92.12
92.08
91.72
91.40
91.17
90.93
90.73
90.58
90.45
90.45
90.48
90.52
90.53
90.55
90.53
90.52
90.50
90.48
90.47
90.45
90.45
90.45
90.45
90.45
90.45
90.45
90.43
90.43
90.42
90.42
90.45
90.50
90.57
90.65
90.70
90.77
90.85
90.85
90.80
90.73
90.65
90.55
90.45
90.23
90.03
89.85
89.68
89.52
89.35
89.18
89.02
88.93
88.82
88.68
88.53
88.38
88.23
88.12
88.03
87.95
87.88
87.87
88.20
88.47
88.72
88.93
89.10
89.20
89.25
89.15
89.02
88.90
88.80
88.72
88.65
88.58
88.50
88.37
88.22
88.05
87.88
87.72
87.58
87.48
87.42
87.35
87.25
87.17
87.05
86.93
86.77
86.57
86.32
86.10
85.90
85.70
85.57
85.58
85.60
85.62
85.63
85.65
85.68
85.73
85.78
85.83
85.93
86.08
86.25
86.45
86.65
86.87
87.08
87.30
87.50
87.68
87.85
88.00
88.12
88.23
88.33
88.38
88.42
88.47
88.50
88.57
88.63
88.72
88.83
88.97
89.10
89.20
89.28
89.33
89.37
89.40
89.47
89.60
89.82
90.07
90.33
90.62
90.87
91.03
91.13
91.20
91.30
91.38
91.50
91.55
91.58
91.62
91.70
91.73
91.77
91.80
91.78
91.68
91.62
91.55
91.50
91.47
91.42
91.35
91.28
91.22
91.10
90.95
90.77
90.55
90.33
90.10
89.88
89.68
89.53
89.40
89.30
89.20
89.12
89.03
88.95
88.88
88.83
88.77
88.72
88.67
88.60
88.53
88.48
88.45
88.42
88.40
88.37
88.38
88.40
88.42
88.43
88.45
88.42
88.35
88.25
88.13
87.98
87.90
87.83
87.78
87.73
87.70
87.67
87.68
87.73
87.78
87.80
87.82
87.83
87.85
87.87
87.87
87.85
[truncated: 737 more rows]
