# Supplementary material for: Real-time Smartphone Activity Classification Using Inertial Sensors—Recognition of Scrolling, Typing, and Watching Videos While Sitting or Walking
Source: Sensors (Basel). 2020 Jan 24;20(3):655. doi: 10.3390/s20030655 (PMC7038357; doi:10.3390/s20030655)
Supplement: Supplementary file 1 [file sensors-20-00655-s001.zip › sensors-668083-supplementary/5Hz_data/7521/E4/ACC.csv]

1567475746.000000	1567475746.000000	1567475746.000000
32.000000	32.000000	32.000000
-71	-16	-12
-46	-50	-5
-33	-48	17
-13	-66	39
0	-80	54
-14	-63	38
-43	-44	11
-42	-65	20
-42	-31	3
-31	-55	13
-36	-58	38
-1	-52	0
6	-75	-34
6	-76	-24
-55	53	-39
-55	43	-6
-41	60	-48
-63	32	-27
-50	-9	-33
-47	24	-38
-39	39	-32
-27	16	-80
-32	34	-44
-23	33	-53
-23	37	-56
-22	33	-56
-11	26	-59
-9	26	-58
0	20	-63
3	18	-64
7	19	-60
11	16	-60
11	19	-59
14	15	-53
13	14	-58
16	13	-56
16	13	-58
13	14	-60
8	7	-68
9	6	-68
3	8	-66
-5	0	-67
-5	3	-65
-7	4	-68
-15	-2	-73
-10	-2	-68
-9	-3	-66
-15	-6	-64
-13	-6	-62
-6	-4	-64
-8	-5	-69
2	-8	-67
5	-1	-65
4	1	-56
2	-4	-48
6	-7	-50
-16	-5	-48
-11	-16	-78
-2	-14	-74
-5	-15	-77
-3	-15	-70
-7	-6	-61
0	-12	-58
24	-12	-58
22	-9	-51
18	-21	-35
30	-16	-24
22	-24	-34
39	-36	-51
42	-24	-52
23	-23	-64
32	-20	-60
21	-22	-73
14	-16	-74
22	-12	-87
7	-16	-81
8	-19	-66
18	-18	-30
7	-50	-73
19	-27	-64
17	-38	-56
11	-23	-83
9	-28	-79
7	-13	-58
0	-2	-56
1	-13	-67
10	-14	-51
5	-9	-56
2	-13	-63
8	-2	-59
4	4	-49
2	-10	-44
-12	4	-62
-13	-7	-67
-22	-14	-78
10	1	-23
-11	3	-74
-4	-7	-51
-7	-3	-55
-13	-2	-55
-17	-18	-63
-12	-21	-61
-3	-24	-68
12	-22	-71
30	-31	-53
18	-24	-60
9	-19	-58
21	-22	-58
-24	-2	-56
17	-29	-58
27	-30	-60
29	-15	-58
30	4	-53
21	0	-51
38	-36	-50
14	-41	-38
17	-38	-78
-12	49	-87
35	-38	-52
15	-21	-70
-5	-17	-63
11	-35	-52
14	-7	-67
12	-16	-65
8	-43	-81
11	-21	-59
19	-6	-62
6	-4	-59
9	-17	-62
7	-20	-61
6	-11	-51
14	-13	-71
-3	7	-64
-4	13	-59
23	-12	-60
18	-30	-64
-5	6	-63
10	11	-66
7	-8	-65
13	-11	-60
11	-10	-62
21	11	-58
10	8	-71
3	-7	-86
21	-9	-66
9	-4	-55
16	0	-53
16	-9	-64
15	-3	-59
15	-5	-58
18	-10	-57
16	-8	-57
15	-8	-64
18	-10	-61
20	-10	-65
19	-10	-65
18	-7	-60
18	2	-59
18	5	-57
16	4	-63
20	-4	-66
21	-6	-65
18	-5	-61
20	-2	-58
16	-2	-61
16	-3	-57
15	2	-55
16	4	-56
19	0	-62
18	-1	-63
17	0	-62
14	4	-64
15	0	-63
11	4	-69
9	17	-59
20	2	-62
21	1	-62
21	-2	-69
21	1	-55
16	1	-57
15	6	-63
14	-2	-80
19	-2	-61
16	7	-67
10	22	-48
23	13	-64
23	-2	-55
10	12	-89
6	20	-82
28	22	-3
11	45	-56
12	21	-65
10	14	-49
20	23	-53
-2	18	-73
5	18	-75
18	20	-61
22	20	-57
19	18	-54
23	13	-66
-4	21	-54
21	24	-58
37	18	-57
20	3	-85
26	18	-78
13	28	-16
23	30	-56
34	-8	-70
37	-6	-50
22	1	-35
27	23	-73
41	17	-61
24	17	-55
19	14	-50
94	26	-64
-20	32	-41
22	29	-88
21	29	-108
-22	5	-22
22	-1	-99
-7	12	-52
101	16	40
-26	-5	-53
-26	-2	-58
-15	9	-84
14	-14	-53
-7	-7	-67
-20	0	-60
-21	-6	-67
11	-6	-109
-54	3	-42
-33	2	-53
-32	-8	-42
-45	3	-47
-39	-3	-42
-42	-6	-43
-37	2	-43
-44	-7	-45
-51	1	-47
-49	-5	-48
-54	1	-46
-52	-4	-45
-53	3	-43
-51	1	-39
-48	3	-31
-42	3	-27
-34	4	-23
-73	7	-55
-55	1	-50
-45	-10	-48
-48	11	-43
-50	5	-41
-49	11	-36
-50	8	-39
-49	5	-46
-53	6	-49
-44	8	-39
-44	7	-34
-48	7	-37
-52	1	-36
-52	1	-45
-47	9	-33
-48	6	-32
-51	2	-39
-56	10	-47
-47	0	-39
-49	3	-46
-53	5	-53
-44	7	-48
-47	-2	-55
-44	0	-48
-42	3	-44
-41	2	-44
-47	3	-43
-45	4	-49
-40	3	-49
-46	8	-44
-43	6	-41
-47	0	-45
-46	2	-50
-46	-3	-50
-44	4	-48
-47	-3	-53
-48	-4	-53
-38	4	-45
-39	-1	-42
-42	6	-41
-41	7	-38
-38	4	-44
-46	0	-52
-50	5	-51
-43	5	-54
-37	2	-37
-39	6	-48
-37	8	-47
-50	-4	-64
-45	-6	-59
-44	-3	-67
-48	5	-58
-31	0	-35
-42	10	-27
-40	-6	-32
-43	6	-46
-38	-9	-50
-52	0	-63
-39	-10	-59
-44	-7	-53
-42	10	-53
-37	2	-51
-38	-2	-47
-38	-1	-47
-41	-1	-54
-37	1	-53
-37	0	-52
-39	5	-51
-35	-1	-47
-38	-1	-47
-42	0	-49
-47	2	-50
-41	-3	-53
-45	-5	-62
-45	1	-66
-41	-3	-51
-42	-1	-45
-32	-2	-38
-38	2	-46
-41	3	-48
-40	0	-46
-40	-1	-47
-41	-4	-51
-39	-4	-49
-42	0	-49
-43	0	-51
-40	-1	-50
-41	2	-51
-43	-1	-52
-40	1	-51
-38	1	-51
-40	-1	-55
-40	-7	-57
-38	-6	-54
-40	2	-54
-47	2	-57
-38	-4	-44
-43	-2	-42
-58	27	-9
-29	36	-49
-49	-39	-55
-42	-5	-58
-27	0	-52
-54	-6	-66
-32	5	-58
-53	2	-47
-35	-1	-42
-33	-2	-43
-44	-4	-49
-45	5	-52
-21	13	-49
-42	-7	-63
-33	-9	-62
-31	-4	-56
-34	1	-49
-39	7	-51
-35	4	-72
-35	1	-49
-32	11	-50
-27	-83	-28
-42	34	-53
-44	-3	-47
-41	4	-43
-45	5	-51
-41	3	-48
-42	2	-48
-42	4	-51
-40	5	-55
-37	6	-50
-38	5	-47
-38	4	-48
-41	3	-53
-44	5	-58
-35	7	-55
-36	9	-52
-34	2	-51
-37	7	-51
-40	7	-51
-37	6	-54
-41	6	-53
-38	9	-51
-36	3	-52
-38	3	-55
-41	2	-54
-38	6	-47
-38	7	-48
-40	5	-51
-40	9	-55
-39	6	-48
-41	6	-46
-42	0	-51
-29	7	-50
-34	6	-51
-38	3	-63
-35	8	-53
-40	6	-57
-35	8	-49
-34	9	-45
-38	7	-50
-34	7	-54
-35	9	-47
-38	8	-55
-41	5	-64
-34	2	-70
-35	5	-62
-33	4	-54
-35	8	-56
-33	18	-40
-35	6	-43
-32	16	-49
-39	2	-55
-31	3	-51
-38	8	-52
-39	9	-60
-36	-1	-56
-42	1	-50
-32	1	-49
-32	3	-40
-14	0	-116
-32	5	-62
-35	6	-63
-34	8	-66
-33	13	-64
-35	13	-64
-41	-9	-58
-40	1	-45
-37	2	-46
-36	7	-46
-38	6	-44
-30	7	-42
-37	3	-50
-41	3	-52
-37	3	-52
-43	4	-53
-42	3	-53
-37	2	-47
-37	4	-46
-44	3	-52
-41	3	-50
-43	3	-50
-45	3	-50
-46	4	-49
-51	3	-52
-48	2	-48
-41	2	-41
-45	2	-41
-52	1	-45
-53	2	-43
-57	3	-45
-67	3	-46
-62	5	-40
-58	2	-26
-61	3	-21
-56	4	-5
-60	7	9
-53	6	19
-49	5	26
-47	5	31
-40	9	42
-32	11	49
-23	12	54
-20	12	57
-15	12	60
-6	15	64
-3	12	64
-5	14	62
-2	13	62
-3	10	60
-4	10	60
0	9	59
-2	10	60
-2	12	61
-1	11	60
-1	11	60
-1	11	60
-2	11	59
-2	10	59
-2	11	60
-3	10	60
-4	10	62
-5	10	61
-5	11	61
-5	11	61
-4	11	61
-4	11	61
-4	11	60
-5	12	60
-3	12	60
-5	11	60
-5	12	60
-5	12	60
-4	11	61
-6	11	59
-6	11	62
-5	12	61
-6	12	60
-6	12	60
-6	11	60
-6	11	60
-5	11	60
-5	11	60
-6	12	59
-6	12	60
-5	12	61
-4	11	61
-5	11	61
-7	11	60
-6	11	61
-5	13	62
-6	11	60
-6	11	61
-5	11	60
-6	11	60
-7	11	59
-7	11	59
-7	10	59
-9	10	64
-5	9	64
-8	9	60
-9	8	60
-9	7	58
-9	8	60
-10	6	60
-11	5	59
-12	5	60
-9	4	61
-10	4	61
-11	4	62
-11	5	62
-10	5	61
-10	5	61
-10	4	62
-9	4	62
-10	4	63
-5	6	60
-10	2	44
-32	9	54
-24	8	64
-25	7	61
-37	5	48
-35	6	54
-24	7	58
-24	7	57
-35	6	53
-38	7	51
-28	7	56
-28	9	57
-25	8	59
-46	5	46
-43	4	47
-38	2	46
-39	3	47
-44	5	45
-35	6	49
-24	7	56
-29	10	53
-20	9	57
-13	9	64
-14	10	64
-13	9	61
-11	10	62
-12	9	60
-11	9	60
-10	9	61
-11	9	58
-12	10	58
-11	11	61
-11	10	60
-13	10	58
-11	9	60
-11	9	60
-12	9	60
-12	10	59
-10	10	61
-12	9	60
-10	10	60
-11	9	60
-12	10	59
-10	9	60
-12	10	59
-11	10	59
-11	10	59
-12	10	61
-11	10	60
-12	10	60
-11	10	60
-11	10	61
-11	10	60
-11	9	60
-13	10	60
-12	10	59
-11	10	60
-12	10	59
-11	11	60
-11	10	59
-12	10	59
-11	10	61
-11	11	61
-12	10	60
-12	10	61
-11	10	60
-11	10	60
-11	10	60
-12	10	60
-12	10	60
-11	10	60
-11	10	60
-11	10	60
-12	10	59
-11	10	60
-12	11	60
-11	10	60
-11	10	60
-11	10	60
-11	10	59
-11	11	60
-11	11	60
-11	10	61
-11	10	60
-11	9	60
-11	10	60
-12	10	59
-11	10	60
-11	10	59
-11	10	60
-11	10	60
-11	10	59
-11	10	60
-11	10	60
-11	10	60
-11	10	61
-11	10	60
-11	10	60
-10	10	60
-11	10	60
-11	10	60
-11	10	60
-11	10	59
-11	10	59
-11	10	60
-11	10	61
-12	10	61
-11	9	61
-11	9	60
-11	10	59
-11	10	60
-11	10	60
-11	10	60
-11	10	60
-11	10	60
-11	10	60
-11	10	60
-11	10	60
-11	10	60
-11	10	60
-11	10	60
-11	10	60
-11	10	60
-11	10	60
-11	10	60
-12	10	60
-11	10	60
-12	10	60
-11	10	60
-11	10	60
-11	10	60
-11	10	60
-11	10	60
-11	10	60
-10	10	60
-11	10	60
-11	10	60
-12	10	59
-12	10	59
-12	10	61
-11	10	61
-12	10	61
-11	10	61
-11	10	60
-11	10	60
-12	10	60
-11	10	59
-11	10	59
-11	10	60
-11	9	60
-12	9	60
-11	10	60
-11	9	60
-11	10	60
-11	10	60
-12	9	60
-12	10	60
-11	9	60
-11	9	60
-11	10	60
-12	9	60
-11	10	60
-11	9	60
-12	9	60
-11	10	60
-11	10	60
-11	10	60
-11	9	60
-11	9	60
-12	9	60
-11	9	60
-11	10	59
-11	9	59
-12	9	60
-12	9	60
-12	9	61
-12	9	60
-12	9	60
-11	9	60
-11	9	60
-12	9	60
-12	9	60
-11	9	60
-12	9	60
-11	9	60
-11	9	60
-11	9	60
-11	9	59
-11	9	60
-11	9	60
-11	9	60
-11	9	60
-11	9	60
-11	9	61
-11	9	60
-11	9	60
-11	9	60
-11	9	60
-11	9	60
-11	9	60
-11	9	60
-11	9	60
-10	9	60
-11	9	60
-11	9	60
-11	9	60
-11	9	60
-11	9	60
-11	9	59
-11	9	60
-10	9	60
-11	9	61
-11	9	60
-11	8	60
-11	9	60
-11	9	60
-11	9	60
-11	9	60
-11	8	60
-11	9	60
-11	9	60
-11	9	60
-11	9	60
-11	9	60
-10	9	61
-11	9	60
-11	8	60
-12	8	60
-11	8	60
-11	9	60
-11	9	61
-11	9	60
-11	9	60
-11	8	60
-10	8	60
-11	9	60
-12	9	60
-11	9	60
-11	9	60
-11	9	60
-11	8	60
-11	9	60
-11	9	61
-10	9	60
-12	9	60
-11	9	60
-11	9	60
-11	9	60
-11	8	60
-11	9	60
-11	9	60
-11	9	61
-11	9	61
-11	9	60
-11	9	60
-11	9	60
-11	9	60
-11	9	60
-13	9	60
-11	9	60
-11	9	60
-12	9	60
-11	9	60
-12	9	60
-11	9	60
-11	9	60
-11	9	60
-11	9	60
-11	9	60
-11	9	60
-12	9	60
-11	9	60
-11	9	60
-11	9	61
-10	9	61
-12	10	60
-11	9	60
-11	9	60
-11	9	60
-12	9	60
-11	9	60
-11	9	60
-12	9	60
-12	9	60
-11	9	60
-12	9	60
-11	9	60
-11	9	60
-12	10	60
-11	9	60
-12	9	60
-11	9	60
-11	9	60
-11	9	60
-11	10	60
-12	9	60
-11	9	60
-11	9	60
-11	9	60
-11	10	60
-11	10	60
-11	9	60
-11	9	60
-11	9	60
-11	10	60
-11	9	60
-11	9	60
-11	10	60
-11	10	60
-10	10	60
-11	9	60
-10	9	60
-11	10	60
-11	9	60
-10	9	60
-11	9	60
-10	10	60
-10	9	60
-10	9	60
-10	10	60
-11	10	60
-11	9	60
-11	9	60
-11	9	60
-11	9	60
-11	10	61
-10	10	61
-11	10	60
-10	9	60
-11	10	60
-11	9	60
-10	9	60
-11	10	60
-10	10	60
-11	10	60
-10	9	60
-11	9	60
-11	9	61
-11	9	61
-11	10	60
-11	10	60
-10	9	59
-10	9	60
-10	10	60
-11	10	61
-10	10	60
-10	9	60
-10	9	60
-10	10	60
-10	10	60
-10	9	60
-10	10	60
-10	9	60
-10	10	60
-10	10	60
-11	9	60
-10	9	60
-10	9	60
-10	9	60
-10	9	60
-10	9	60
-10	9	60
-10	9	60
-10	9	60
-10	9	60
-10	9	60
-10	9	60
-10	9	60
-10	9	60
-10	9	60
-10	9	60
-10	10	60
-10	9	60
-10	9	60
-10	10	61
-10	9	60
-10	9	60
-10	9	60
-10	9	60
-10	9	60
-10	9	60
-10	9	60
-10	9	60
-10	9	60
-11	9	60
-10	9	60
-11	9	60
-10	9	60
-10	9	60
-10	9	60
-10	9	60
-10	9	60
-10	9	60
-10	9	61
-10	9	60
-11	9	60
-10	9	60
-10	9	60
-10	9	60
-10	9	60
-10	9	60
-10	9	60
-10	9	61
-10	8	60
-11	9	60
-10	9	60
-10	8	60
-11	8	60
-10	8	60
-10	9	60
-9	1	60
-30	11	49
-8	6	51
2	13	58
-11	12	58
-3	15	69
-6	16	68
-20	21	65
-16	13	62
-19	15	59
-23	18	59
-26	19	61
-36	13	52
-35	13	48
-26	15	55
-20	16	52
-33	16	44
-37	15	41
-36	10	37
-40	-3	-16
-54	-5	-46
-63	-10	-46
-47	-8	-33
-67	-4	-45
-64	-9	-43
-46	-7	-38
-52	-13	-38
-58	-17	-51
-33	-10	-43
-46	0	-48
-51	-9	-51
-43	-6	-51
-44	-5	-61
-31	-14	-60
-35	-9	-63
-34	-8	-54
-32	-12	-51
-34	-8	-51
-26	-20	-48
-30	-4	-51
-26	-14	-47
-32	-16	-53
-29	-14	-54
-31	-14	-54
-32	-18	-53
-36	-20	-51
-29	-17	-47
-40	-20	-53
-33	-16	-51
-38	-19	-56
-37	-21	-57
-29	-15	-54
-23	-11	-44
-33	-17	-65
-33	-19	-58
-31	-19	-46
-30	-7	-53
-29	-17	-52
-43	-13	-62
-41	-19	-59
-38	-24	-51
-37	-21	-43
-42	-19	-43
-38	-20	-42
-42	-20	-48
-37	-13	-48
-42	-19	-47
-44	-20	-47
-43	-16	-45
-42	-17	-42
-48	-13	-43
-41	-18	-47
-44	-16	-43
-45	-15	-45
-41	-14	-47
-47	-14	-50
-43	-18	-48
-42	-15	-47
-40	-15	-45
-40	-15	-45
-40	-17	-45
-39	-17	-43
-42	-15	-42
-45	-14	-42
-46	-13	-41
-44	-12	-41
-43	-13	-42
-41	-12	-42
-37	-8	-49
-37	-5	-48
-46	-11	-41
-34	-19	-42
-71	-9	-73
-34	-12	-55
-44	-9	-53
-41	-13	-52
-34	-15	-53
-35	-5	-58
-21	-19	-59
-38	-22	-61
-29	-11	-53
-27	-7	-49
-26	-10	-41
-25	-10	-44
-41	-21	-51
-17	-14	-45
-19	-19	-59
-51	-14	-71
-29	-17	-62
-18	-21	-52
-29	-5	-57
-40	-26	-78
-25	-15	-53
-42	60	-102
-45	-15	-71
-41	-6	-62
-37	-11	-56
-30	-14	-48
-31	-8	-44
-31	-12	-48
-37	-11	-49
-41	-7	-51
-47	-9	-47
-43	-15	-50
-42	-9	-49
-45	-5	-47
-43	-7	-48
-39	-4	-45
-41	-6	-47
-47	-4	-48
-45	-4	-47
-50	-1	-43
-41	-6	-47
-38	-4	-44
-55	-4	-47
-50	-3	-48
-45	-3	-44
-45	0	-44
-51	-6	-44
-64	2	-42
-58	-6	-40
-68	16	-31
-31	-10	-41
-36	5	-26
-42	16	-27
-63	5	-21
-48	-11	-39
-49	-7	-31
-64	14	-30
-60	7	-32
-56	-3	-40
-74	6	-38
-61	-1	-35
-56	-1	-36
-52	-4	-33
-54	-5	-37
-52	-2	-37
-78	-4	-40
-51	15	-38
-58	1	-40
-52	-2	-41
-47	2	-41
-47	-1	-36
-50	2	-41
-49	1	-43
-50	6	-45
-44	1	-45
-44	5	-44
-47	-4	-49
-41	3	-46
-41	3	-49
-42	2	-47
-55	3	-50
-38	4	-52
-48	1	-48
-37	2	-48
-41	8	-46
-42	0	-44
-46	0	-51
-37	8	-46
-39	4	-47
-36	3	-43
-50	-30	-63
-45	18	-56
-43	4	-49
-41	7	-49
-18	-3	-46
-42	9	-56
-45	12	-53
-41	6	-49
-40	0	-53
-45	7	-55
-42	7	-54
-35	6	-50
-40	3	-50
-41	4	-50
-38	3	-51
-43	4	-52
-22	-2	-50
-52	-6	-55
-37	1	-52
-46	-2	-55
-45	-5	-54
-36	-1	-43
-36	-7	-45
-37	5	-53
-28	8	-33
-59	1	-64
-42	-6	-63
-45	1	-54
-38	-2	-47
-48	-1	-49
-42	0	-49
-45	-1	-47
-46	-3	-48
-44	-4	-50
-43	-1	-45
-44	-6	-33
-48	-3	-46
-44	-1	-40
-45	-2	-41
-50	-1	-44
-45	1	-44
-47	-1	-47
-49	-1	-44
-46	-4	-44
-48	-2	-43
-47	0	-43
-38	0	-44
-41	3	-44
-46	-5	-50
-42	-5	-52
-39	-1	-51
-41	-2	-54
-40	-1	-52
-41	-1	-51
-39	-4	-47
-41	-6	-48
-38	4	-41
-39	-5	-52
-37	0	-51
-41	-4	-62
-38	-5	-56
-42	-3	-58
-31	-4	-43
-32	-2	-39
-37	-2	-51
-37	-7	-52
-37	-7	-49
-40	1	-67
-40	-5	-71
-36	-4	-53
-34	-3	-40
-36	5	-39
-36	1	-43
-44	1	-51
-45	-6	-51
-43	-3	-51
-42	-1	-53
-37	0	-50
-41	2	-50
-38	2	-41
-43	-2	-42
-42	0	-61
-41	-8	-62
-40	-9	-55
-40	-4	-50
-36	2	-46
-39	2	-55
-40	3	-43
-39	-6	-54
-38	1	-49
-44	-1	-56
-44	2	-55
-44	-5	-55
-40	-4	-52
-40	3	-49
-43	-1	-48
-40	16	-83
-39	-2	-55
-39	0	-54
-39	2	-56
-37	1	-53
-45	0	-45
-46	-8	-52
-48	-8	-61
-44	-4	-51
-42	-5	-47
-41	-4	-46
-40	-6	-45
-37	-4	-40
-37	-4	-41
-39	-7	-46
-41	-7	-46
-41	-8	-47
-45	-9	-49
-46	-8	-48
-45	-8	-46
-44	-8	-45
-47	-8	-47
-46	-9	-45
-43	-9	-46
-42	-9	-48
-41	-9	-48
-42	-10	-47
-41	-9	-46
-42	-9	-47
-43	-10	-47
-44	-9	-47
-45	-10	-46
-45	-10	-47
-45	-10	-47
-44	-10	-47
-45	-10	-47
-43	-9	-46
-44	-9	-45
-42	-9	-46
-44	-9	-46
-44	-9	-46
-43	-9	-46
-44	-9	-45
-45	-9	-46
-44	-9	-46
-45	-9	-46
-44	-9	-46
-44	-10	-46
-44	-10	-47
-44	-9	-46
-44	-9	-46
-44	-9	-45
-44	-9	-46
-45	-9	-45
-45	-9	-45
-45	-9	-46
-45	-9	-46
-45	-9	-46
-44	-9	-46
-45	-9	-46
-44	-9	-46
-45	-9	-46
-43	-8	-45
-43	-7	-44
-43	-7	-45
-43	-8	-45
-43	-7	-45
-42	-8	-47
-43	-8	-46
-43	-6	-45
-44	-6	-46
-44	-6	-45
-43	-5	-45
-44	-5	-46
-45	-4	-46
-45	-4	-46
-47	-2	-51
-46	-3	-48
-46	-2	-47
-47	-2	-50
-47	-2	-49
-47	-2	-49
-46	-2	-48
-44	-1	-47
-43	-1	-46
-44	-1	-46
-44	-1	-47
-44	-1	-46
-45	-1	-47
-45	-1	-47
-45	-1	-47
-46	-1	-48
-45	-1	-46
-44	-1	-47
-45	-1	-47
-45	-1	-46
-44	-1	-46
-45	-1	-48
-45	-2	-47
-44	-1	-47
-44	-1	-47
-45	-2	-47
-44	-2	-47
-44	-1	-46
-45	-1	-46
-45	-1	-47
-44	-1	-45
-44	-1	-45
-45	-1	-46
-45	-2	-47
-45	-2	-47
-46	-3	-48
-45	-2	-48
-44	-2	-47
-44	-2	-46
-44	-1	-46
-44	-2	-46
-44	-2	-46
-45	-2	-47
-45	-3	-47
-45	-2	-46
-45	-2	-46
-45	-2	-47
-44	-2	-46
-44	-2	-47
-45	-2	-47
-45	-2	-47
-45	-2	-47
-44	-3	-47
-45	-2	-47
-44	-2	-46
-45	-3	-46
-44	-2	-46
-44	-2	-47
-45	-2	-47
-45	-2	-47
-45	-3	-46
-44	-3	-46
-45	-3	-47
-45	-2	-46
-45	-2	-47
-44	-2	-46
-44	-3	-47
-45	-3	-47
-45	-3	-47
-45	-3	-46
-45	-2	-47
-45	-2	-46
-44	-2	-46
-45	-2	-46
-45	-3	-47
-44	-3	-46
-45	-3	-47
-44	-3	-46
-44	-3	-47
-45	-3	-47
-45	-3	-47
-45	-3	-47
-45	-3	-47
-44	-3	-47
-44	-3	-47
-44	-3	-47
-44	-4	-47
-44	-3	-47
-45	-3	-47
-45	-3	-46
-45	-3	-47
-45	-3	-46
-44	-3	-46
-45	-3	-47
-45	-3	-47
-44	-3	-46
-45	-3	-46
-44	-3	-46
-45	-3	-47
-44	-3	-46
-45	-3	-46
-45	-3	-47
-45	-3	-46
-44	-3	-46
-45	-3	-47
-45	-3	-46
-45	-4	-47
-44	-4	-46
-46	-3	-47
-45	-3	-46
-45	-3	-46
-44	-3	-46
-45	-3	-47
-45	-3	-46
-45	-4	-46
-45	-3	-46
-45	-4	-46
-45	-4	-46
-45	-4	-47
-46	-4	-47
-45	-3	-46
-45	-3	-46
-45	-3	-46
-45	-3	-46
-45	-3	-45
-44	-4	-46
-45	-3	-46
-45	-3	-46
-45	-4	-46
-46	-4	-46
-46	-4	-46
-46	-4	-46
-46	-4	-47
-46	-4	-46
-44	-3	-45
-45	-4	-46
-45	-3	-45
-45	-4	-46
-45	-4	-46
-46	-4	-46
-45	-4	-46
-45	-4	-46
-45	-4	-45
-46	-4	-46
-46	-4	-46
-45	-4	-46
-45	-4	-46
-45	-4	-46
-44	-4	-45
-45	-4	-46
-44	-4	-45
-45	-4	-46
-45	-4	-46
-45	-4	-46
-45	-4	-46
-45	-4	-46
-45	-4	-46
-45	-4	-46
-45	-4	-46
-45	-4	-46
-45	-4	-46
-44	-4	-46
-45	-4	-46
-45	-4	-47
-46	-4	-47
-45	-4	-47
-45	-4	-47
-45	-4	-46
-45	-4	-46
-45	-4	-46
-43	-4	-46
-44	-4	-46
-44	-4	-46
-44	-4	-47
-44	-4	-47
-45	-4	-47
-45	-4	-47
-44	-4	-46
-44	-4	-46
-44	-4	-47
-44	-4	-47
-44	-4	-47
-45	-4	-48
-44	-4	-47
-45	-5	-47
-45	-4	-47
-44	-4	-47
-43	-4	-47
-43	-4	-48
-41	-5	-48
-42	-6	-47
-42	-6	-48
-41	-6	-47
-42	-5	-47
-43	-5	-49
-43	-6	-48
-43	-6	-48
-42	-6	-47
-44	-7	-47
-45	-6	-47
-40	-6	-42
-46	-7	-45
-46	-7	-45
-40	-7	-44
-42	-7	-45
-44	-7	-47
-43	-7	-45
-42	-6	-47
-43	-6	-45
-43	-7	-44
-45	-7	-47
-48	-7	-49
-48	-6	-49
-46	-7	-49
-47	-8	-49
-46	-8	-49
-43	-7	-48
-44	-7	-48
-44	-7	-48
-42	-7	-47
-43	-8	-47
-43	-7	-48
-43	-7	-47
-42	-9	-49
-42	-9	-47
-42	-8	-47
-40	-8	-47
-40	-8	-46
-40	-8	-47
-41	-7	-49
-42	-6	-50
-44	-6	-51
-44	-6	-50
-42	-7	-49
-42	-8	-49
-42	-8	-50
-43	-7	-51
-43	-6	-51
-43	-7	-51
-41	-7	-50
-41	-6	-51
-42	-5	-51
-44	-6	-52
-43	-5	-50
-41	-6	-49
-41	-6	-49
-40	-6	-50
-41	-5	-50
-41	-5	-49
-40	-5	-49
-40	-5	-49
-40	-5	-49
-41	-6	-49
-41	-7	-49
-41	-6	-50
-41	-6	-50
-42	-5	-51
-43	-5	-51
-42	-6	-49
-41	-6	-49
-40	-7	-49
-40	-6	-49
-41	-5	-49
-41	-5	-50
-41	-5	-50
-41	-6	-50
-41	-6	-50
-41	-6	-50
-42	-6	-50
-42	-5	-50
-41	-5	-49
-41	-5	-49
-41	-5	-49
-41	-5	-49
-40	-5	-49
-40	-5	-49
-40	-5	-50
-40	-6	-50
-40	-6	-50
-40	-5	-50
-41	-5	-50
-40	-5	-50
-41	-5	-50
-40	-5	-50
-40	-5	-50
-41	-5	-50
-40	-5	-49
-41	-5	-49
-40	-5	-50
-41	-5	-51
-40	-5	-50
-40	-5	-51
-40	-5	-51
-40	-5	-50
-40	-5	-50
-41	-5	-51
-40	-5	-50
-40	-5	-51
-40	-5	-50
-40	-4	-49
-39	-5	-49
-40	-5	-50
-40	-5	-51
-41	-5	-51
-40	-5	-51
-40	-5	-51
-41	-5	-50
-41	-5	-50
-41	-5	-50
-41	-5	-50
-41	-4	-50
-41	-4	-50
-40	-5	-50
-40	-5	-50
-39	-5	-50
-40	-5	-51
-40	-5	-51
-40	-5	-50
-40	-5	-51
-40	-5	-51
-40	-4	-51
-40	-5	-51
-40	-5	-51
-40	-5	-51
-40	-4	-51
-41	-5	-50
-41	-5	-50
-41	-5	-50
-41	-5	-50
-40	-5	-50
-40	-5	-51
-39	-5	-51
-39	-6	-51
-39	-5	-51
-40	-5	-50
-40	-6	-50
-40	-6	-50
-41	-6	-51
-40	-6	-51
-40	-5	-51
-40	-5	-51
-39	-5	-50
-39	-5	-50
-39	-5	-51
-39	-5	-51
-39	-8	-57
-39	-7	-57
-41	-7	-49
-41	-5	-50
-39	-8	-37
-39	-4	-58
-35	-2	-60
-21	-8	-55
-36	-8	-51
-42	-8	-55
-34	-9	-58
-31	-11	-54
-37	-4	-54
-34	0	-55
-32	-1	-54
-35	-1	-56
-37	4	-59
-35	1	-56
-34	1	-56
-37	5	-57
-38	3	-55
-35	4	-55
-35	4	-53
-33	5	-55
-34	4	-54
-31	5	-54
-34	10	-54
-33	4	-54
-36	-4	-57
-39	-16	-57
-31	-17	-62
-28	15	-55
-35	-5	-51
-38	4	-54
-40	3	-52
-29	0	-48
-33	7	-43
-32	15	-53
-35	-1	-56
-20	6	-54
-33	5	-55
-36	7	-53
-39	4	-52
-41	3	-55
-43	5	-52
-38	6	-49
-42	7	-49
-42	4	-51
-44	6	-48
-42	9	-47
-40	9	-47
-40	8	-49
-41	8	-49
-41	8	-48
-42	7	-48
-43	8	-47
-40	6	-47
-47	7	-50
-45	9	-48
-39	7	-44
-46	13	-48
-42	11	-46
-43	9	-49
-47	8	-51
-41	9	-50
-36	13	-45
-37	5	-45
-40	12	-44
-43	12	-47
-47	7	-52
-41	-1	-51
-40	16	-48
-44	6	-50
-48	1	-52
-39	2	-48
-43	5	-48
-44	6	-50
-43	11	-48
-39	16	-45
-42	0	-46
-47	-8	-50
-36	14	-44
-45	9	-42
-45	7	-44
-46	8	-44
-48	8	-46
-46	7	-45
-48	7	-47
-49	8	-47
-52	3	-47
-48	1	-38
-45	13	-45
-47	9	-45
-46	10	-46
-48	6	-44
-45	8	-42
-46	7	-42
-49	6	-43
-50	5	-43
-50	6	-44
-48	6	-41
-50	6	-40
-48	5	-38
-49	7	-38
-60	8	-46
-41	4	-40
-50	5	-42
-48	5	-41
-48	5	-42
-47	4	-41
-46	5	-40
-48	5	-42
-47	5	-43
-49	5	-42
-49	5	-42
-50	5	-42
-50	5	-42
-50	5	-42
-49	5	-41
-49	5	-41
-49	5	-42
-49	5	-42
-48	4	-41
-49	4	-42
-49	5	-42
-50	5	-43
-49	5	-43
-50	5	-43
-49	5	-43
-49	5	-41
-49	5	-41
-49	5	-41
-49	5	-41
-49	5	-41
-50	5	-42
-50	6	-42
-50	5	-42
-50	5	-42
-49	5	-42
-49	4	-42
-49	4	-42
-49	5	-43
-49	5	-43
-49	5	-43
-49	4	-43
-49	5	-43
-49	5	-43
-49	5	-42
-49	5	-43
-48	5	-43
-49	5	-42
-48	5	-42
-48	5	-42
-48	5	-42
-49	5	-43
-49	5	-43
-49	5	-43
-49	5	-43
-49	5	-43
-49	5	-43
-49	5	-43
-49	5	-43
-49	5	-43
-48	5	-42
-48	5	-43
-48	5	-43
-49	5	-43
-49	5	-43
-49	5	-43
-49	5	-43
-48	5	-43
-48	5	-43
-49	5	-43
-48	5	-43
-48	5	-43
-48	5	-43
-48	4	-43
-49	5	-43
-49	5	-43
-49	4	-43
-48	5	-43
-48	5	-43
-48	5	-42
-48	5	-43
-48	5	-43
-48	5	-43
-48	5	-43
-48	5	-43
-49	5	-43
-48	5	-43
-49	5	-43
-49	5	-43
-49	4	-43
-49	4	-43
-49	5	-43
-48	5	-43
-48	5	-43
-48	5	-43
-48	5	-43
-48	5	-43
-49	4	-43
-48	5	-43
-49	5	-44
-48	5	-43
-48	5	-43
-48	5	-43
-48	5	-42
-49	5	-43
-48	5	-43
-48	5	-43
-49	4	-43
-49	4	-43
-49	5	-43
-49	5	-43
-48	5	-43
-48	5	-43
-48	5	-43
-48	5	-43
-48	5	-43
-48	5	-43
-48	5	-43
-49	5	-43
-48	4	-43
-48	4	-43
-49	5	-43
-48	5	-43
-48	5	-42
-48	5	-43
-48	4	-43
-49	4	-44
-49	4	-44
-48	4	-44
-49	4	-44
-48	5	-43
-48	5	-43
-48	4	-43
-48	4	-43
-48	4	-43
-48	4	-44
-48	4	-44
-48	4	-44
-48	4	-43
-48	5	-43
-48	5	-43
-48	5	-43
-48	4	-43
-49	4	-43
-49	4	-43
-48	5	-43
-49	5	-43
-48	5	-43
-49	5	-43
-48	5	-43
-49	4	-43
-48	4	-43
-48	4	-43
-48	5	-43
-48	5	-43
-48	5	-43
-48	5	-43
-48	5	-43
-48	5	-43
-49	4	-43
-49	4	-43
-49	4	-43
-49	5	-43
-48	5	-43
-48	5	-43
-48	5	-43
-49	4	-43
-49	4	-43
-49	5	-43
-48	5	-42
-48	5	-43
-48	4	-43
-48	4	-43
-48	4	-43
-48	5	-43
-48	4	-43
-48	4	-43
-49	4	-43
-48	4	-43
-49	4	-43
-48	5	-43
-48	4	-43
-48	4	-43
-48	4	-44
-48	4	-43
-49	4	-44
-48	4	-43
-48	4	-43
-48	3	-43
-47	4	-43
-47	4	-43
-48	4	-43
-48	4	-43
-47	4	-43
-49	3	-44
-48	3	-44
-49	4	-43
-48	4	-43
-48	4	-43
-48	4	-43
-48	4	-43
-48	4	-44
-48	3	-43
-48	3	-43
-48	3	-44
-47	3	-43
-48	3	-44
-48	3	-43
-48	4	-43
-47	4	-43
-47	4	-44
-48	4	-43
-47	3	-43
-48	3	-44
-49	3	-43
-49	3	-44
-48	3	-44
-48	3	-44
-47	3	-44
-47	3	-43
-47	3	-43
-47	3	-43
-48	3	-44
-47	3	-44
-48	3	-44
-48	3	-44
-48	4	-44
-47	3	-44
-47	3	-44
-47	3	-44
-47	4	-44
-48	4	-44
-47	3	-43
-48	3	-44
-47	3	-44
-48	4	-45
-47	3	-45
-47	3	-45
-47	3	-44
-47	3	-44
-47	3	-44
-47	3	-45
-47	3	-45
-47	3	-45
[truncated: 85,830 more rows]
