# Supplementary material for: Real-time Smartphone Activity Classification Using Inertial Sensors—Recognition of Scrolling, Typing, and Watching Videos While Sitting or Walking
Source: Sensors (Basel). 2020 Jan 24;20(3):655. doi: 10.3390/s20030655 (PMC7038357; doi:10.3390/s20030655)
Supplement: Supplementary file 1 [file sensors-20-00655-s001.zip › sensors-668083-supplementary/5Hz_data/7521/E4/IBI.csv]

1567475746.000000	IBI
23.516701	0.562526
24.126104	0.609403
24.735507	0.609403
25.344910	0.609403
25.923061	0.578151
26.532464	0.609403
27.141867	0.609403
27.704393	0.562526
28.266919	0.562526
28.829444	0.562526
29.376344	0.546900
46.127111	0.703157
46.814643	0.687531
47.455297	0.640654
48.049074	0.593777
48.674103	0.625029
49.189751	0.515649
49.736651	0.546900
50.330429	0.593777
50.908580	0.578151
51.502357	0.593777
59.987121	0.546900
60.487144	0.500023
61.096546	0.609403
61.643446	0.546900
62.174721	0.531274
62.705995	0.531274
63.268521	0.562526
63.815421	0.546900
64.393572	0.578151
65.018601	0.625029
65.565501	0.546900
66.128027	0.562526
66.706178	0.578151
67.331207	0.625029
67.956235	0.625029
68.518761	0.562526
69.096913	0.578151
69.706316	0.609403
77.956693	0.609403
78.534844	0.578151
79.066119	0.531274
79.659896	0.593777
80.331802	0.671906
84.206979	0.593777
84.800756	0.593777
85.394533	0.593777
85.972685	0.578151
116.474081	0.609403
117.083484	0.609403
117.692887	0.609403
118.286664	0.593777
128.287122	0.500023
128.802770	0.515649
129.302793	0.500023
129.834068	0.531274
130.380968	0.546900
130.943493	0.562526
131.537271	0.593777
132.146673	0.609403
132.771702	0.625029
133.412356	0.640654
134.037385	0.625029
134.599911	0.562526
135.334319	0.734409
140.053285	0.609403
140.631437	0.578151
141.225214	0.593777
141.834617	0.609403
142.397143	0.562526
142.944043	0.546900
143.506568	0.562526
144.053468	0.546900
144.600368	0.546900
145.131643	0.531274
145.647291	0.515649
146.178566	0.531274
146.709840	0.531274
147.241114	0.531274
147.772389	0.531274
148.319289	0.546900
148.866189	0.546900
149.397463	0.531274
149.944363	0.546900
150.491263	0.546900
151.022537	0.531274
151.569438	0.546900
152.116338	0.546900
152.631986	0.515649
153.178886	0.546900
153.741412	0.562526
154.257061	0.515649
154.803961	0.546900
155.350861	0.546900
155.913386	0.562526
156.475912	0.562526
157.069689	0.593777
157.616589	0.546900
158.179115	0.562526
158.741641	0.562526
159.335418	0.593777
159.819815	0.484397
160.397967	0.578151
160.929241	0.531274
161.507392	0.578151
162.023041	0.515649
162.601192	0.578151
163.163718	0.562526
163.773121	0.609403
164.413775	0.640654
165.038804	0.625029
165.648207	0.609403
166.241984	0.593777
166.804510	0.562526
167.367036	0.562526
167.929561	0.562526
168.476461	0.546900
169.007736	0.531274
169.523384	0.515649
170.054659	0.531274
170.632810	0.578151
171.132833	0.500023
171.726610	0.593777
172.351639	0.625029
172.929790	0.578151
173.601696	0.671906
174.195473	0.593777
174.820502	0.625029
175.367402	0.546900
176.023682	0.656280
176.664336	0.640654
177.273739	0.609403
177.851891	0.578151
178.445668	0.593777
179.039445	0.593777
179.633222	0.593777
180.211374	0.578151
180.789525	0.578151
181.383302	0.593777
181.836448	0.453146
182.383348	0.546900
182.961499	0.578151
183.477148	0.515649
184.008422	0.531274
184.633451	0.625029
185.227228	0.593777
185.789754	0.562526
186.414783	0.625029
189.868066	0.546900
190.446217	0.578151
190.993117	0.546900
191.555643	0.562526
192.133794	0.578151
192.618191	0.484397
193.180717	0.562526
193.805746	0.625029
194.258892	0.453146
194.821417	0.562526
199.696640	0.593777
200.306043	0.609403
200.931072	0.625029
201.462346	0.531274
202.024872	0.562526
202.618649	0.593777
203.118672	0.500023
203.681198	0.562526
207.540750	0.625029
208.134527	0.593777
208.728304	0.593777
220.541345	0.671906
221.197625	0.656280
271.606182	0.765660
272.574976	0.968794
316.217599	0.703157
316.920757	0.703157
337.577952	0.625029
338.218606	0.640654
338.859261	0.640654
339.515541	0.656280
340.203072	0.687531
340.890604	0.687531
341.593761	0.703157
342.250041	0.656280
342.906321	0.656280
343.562601	0.656280
344.203255	0.640654
344.859535	0.656280
345.484564	0.625029
346.109593	0.625029
346.718996	0.609403
347.344024	0.625029
347.937801	0.593777
348.562830	0.625029
349.187859	0.625029
349.750384	0.562526
350.328536	0.578151
350.937939	0.609403
351.531716	0.593777
352.156744	0.625029
352.781773	0.625029
353.422427	0.640654
354.063082	0.640654
354.688110	0.625029
355.313139	0.625029
373.423343	0.531274
373.970243	0.546900
374.564020	0.593777
375.157797	0.593777
375.720323	0.562526
376.298474	0.578151
379.064226	0.531274
379.595500	0.531274
380.142400	0.546900
380.689300	0.546900
381.314329	0.625029
381.939358	0.625029
385.767658	0.750034
386.455189	0.687531
387.142721	0.687531
387.799001	0.656280
388.439655	0.640654
389.095935	0.656280
389.752215	0.656280
390.361618	0.609403
390.955395	0.593777
391.580424	0.625029
392.205452	0.625029
392.861732	0.656280
393.549264	0.687531
394.236795	0.687531
394.924327	0.687531
395.580607	0.656280
396.252513	0.671906
396.877541	0.625029
397.518196	0.640654
398.158850	0.640654
398.799504	0.640654
399.408907	0.609403
400.033936	0.625029
400.674590	0.640654
401.346496	0.671906
402.080904	0.734409
402.830939	0.750034
403.534096	0.703157
404.221627	0.687531
404.893533	0.671906
405.518562	0.625029
406.127965	0.609403
406.752993	0.625029
407.393648	0.640654
408.049928	0.656280
408.706208	0.656280
409.346862	0.640654
410.034394	0.687531
410.784428	0.750034
411.565714	0.781286
412.253245	0.687531
412.972028	0.718783
413.675185	0.703157
414.362717	0.687531
415.003371	0.640654
415.659651	0.656280
416.300305	0.640654
416.972211	0.671906
417.659743	0.687531
418.316023	0.656280
419.034806	0.718783
419.753588	0.718783
420.409868	0.656280
421.097400	0.687531
421.769306	0.671906
422.488089	0.718783
457.364685	0.593777
457.958462	0.593777
458.599117	0.640654
477.631238	0.578151
478.193763	0.562526
478.740664	0.546900
479.365692	0.625029
479.975095	0.609403
483.803395	0.484397
498.022796	0.578151
498.475942	0.453146
501.522956	0.640654
504.444965	0.562526
504.960614	0.515649
505.538765	0.578151
506.085665	0.546900
506.695068	0.609403
514.539177	0.578151
515.117329	0.578151
515.711106	0.593777
516.289257	0.578151
516.883034	0.593777
517.461186	0.578151
518.039337	0.578151
518.617489	0.578151
519.195640	0.578151
519.758166	0.562526
520.320692	0.562526
520.883218	0.562526
521.445743	0.562526
522.023895	0.578151
522.602046	0.578151
523.180198	0.578151
523.773975	0.593777
524.383378	0.609403
524.992781	0.609403
525.570932	0.578151
526.149084	0.578151
526.742861	0.593777
527.289761	0.546900
527.805409	0.515649
528.336684	0.531274
528.883584	0.546900
529.414858	0.531274
529.930507	0.515649
534.258830	0.500023
534.774478	0.515649
535.337004	0.562526
535.915156	0.578151
536.415179	0.500023
536.915201	0.500023
537.415224	0.500023
538.055879	0.640654
538.540276	0.484397
539.071550	0.531274
539.618450	0.546900
540.134099	0.515649
542.806096	0.531274
543.368622	0.562526
543.899896	0.531274
544.462422	0.562526
545.009322	0.546900
545.524971	0.515649
546.071871	0.546900
546.603145	0.531274
547.150045	0.546900
547.712571	0.562526
548.243845	0.531274
548.837622	0.593777
549.384522	0.546900
550.056428	0.671906
550.572077	0.515649
551.197105	0.625029
551.853385	0.656280
552.462788	0.609403
553.150320	0.687531
553.790974	0.640654
554.322248	0.531274
554.900400	0.578151
555.541054	0.640654
556.103580	0.562526
556.697357	0.593777
557.275508	0.578151
557.869286	0.593777
558.447437	0.578151
559.009963	0.562526
559.572489	0.562526
560.135014	0.562526
560.681914	0.546900
561.213189	0.531274
561.760089	0.546900
562.338240	0.578151
562.900766	0.562526
563.478917	0.578151
564.041443	0.562526
564.588343	0.546900
565.119617	0.531274
565.650892	0.531274
566.197792	0.546900
566.869698	0.671906
567.650983	0.781286
568.385392	0.734409
569.119801	0.734409
569.791706	0.671906
570.432361	0.640654
571.057389	0.625029
571.604289	0.546900
572.182441	0.578151
572.682464	0.500023
573.244989	0.562526
581.917261	0.562526
582.604793	0.687531
583.245447	0.640654
583.995481	0.750034
584.573633	0.578151
585.292416	0.718783
589.511359	0.562526
590.230142	0.718783
593.370911	0.625029
594.042816	0.671906
594.683471	0.640654
595.308499	0.625029
595.933528	0.625029
596.574182	0.640654
597.183585	0.609403
597.855491	0.671906
598.371140	0.515649
599.105548	0.734409
609.121632	0.593777
609.715409	0.593777
610.262309	0.546900
610.871712	0.609403
611.418612	0.546900
612.028015	0.609403
612.574915	0.546900
613.199943	0.625029
619.418978	0.484397
630.419482	0.500023
631.075762	0.656280
637.747942	0.468771
641.201225	0.656280
641.810628	0.609403
642.420031	0.609403
642.982557	0.562526
643.607585	0.625029
644.216988	0.609403
644.795140	0.578151
645.279537	0.484397
663.608501	0.625029
666.593012	0.625029
667.171164	0.578151
667.796192	0.625029
668.358718	0.562526
668.968121	0.609403
669.499395	0.531274
670.108798	0.609403
670.671324	0.562526
671.249475	0.578151
671.812001	0.562526
672.405778	0.593777
672.905801	0.500023
673.530830	0.625029
674.046479	0.515649
674.687133	0.640654
675.218407	0.531274
675.859061	0.640654
683.968808	0.515649
684.687591	0.718783
692.578577	0.531274
693.187980	0.609403
710.016875	0.609403
716.907815	0.609403
717.501593	0.593777
718.142247	0.640654
722.251810	0.578151
722.798710	0.546900
723.470616	0.671906
724.017516	0.546900
724.611293	0.593777
752.925089	0.609403
763.831838	0.609403
764.409990	0.578151
765.019393	0.609403
765.597544	0.578151
766.191321	0.593777
766.800724	0.609403
767.331999	0.531274
782.863960	0.734409
791.129963	0.609403
795.223900	0.593777
795.880180	0.656280
796.489583	0.609403
797.239618	0.750034
816.037353	0.593777
816.584253	0.546900
817.224907	0.640654
817.771807	0.546900
823.881462	0.515649
840.975995	0.609403
845.116809	0.640654
845.757463	0.640654
846.319989	0.562526
852.867164	0.546900
853.492193	0.625029
854.148473	0.656280
854.914133	0.765660
855.664167	0.750034
856.367324	0.703157
856.976727	0.609403
857.633007	0.656280
858.320539	0.687531
858.851813	0.531274
859.414339	0.562526
860.054993	0.640654
860.680022	0.625029
861.289424	0.609403
861.945704	0.656280
865.805256	0.578151
866.399033	0.593777
867.070939	0.671906
867.649091	0.578151
868.180365	0.531274
868.805393	0.625029
869.399171	0.593777
870.055451	0.656280
884.853003	0.546900
885.353026	0.500023
885.993680	0.640654
886.603083	0.609403
887.118732	0.515649
887.759386	0.640654
888.337538	0.578151
888.978192	0.640654
889.603220	0.625029
890.228249	0.625029
890.822026	0.593777
891.431429	0.609403
892.087709	0.656280
892.618984	0.531274
893.212761	0.593777
893.775286	0.562526
894.353438	0.578151
894.915964	0.562526
895.494115	0.578151
899.603678	0.578151
900.166204	0.562526
900.681853	0.515649
901.322507	0.640654
901.916284	0.593777
902.525687	0.609403
903.072587	0.546900
903.666364	0.593777
904.322644	0.656280
908.979107	0.531274
909.635387	0.656280
910.197913	0.562526
914.995008	0.609403
915.541908	0.546900
916.151311	0.609403
916.729462	0.578151
917.291988	0.562526
917.870139	0.578151
918.463917	0.593777
919.042068	0.578151
919.620219	0.578151
920.245248	0.625029
920.807774	0.562526
921.432802	0.625029
921.995328	0.562526
922.667234	0.671906
923.229760	0.562526
923.792285	0.562526
924.432940	0.640654
924.995466	0.562526
925.636120	0.640654
926.167394	0.531274
930.245706	0.562526
930.870734	0.625029
931.464512	0.593777
932.027037	0.562526
932.667692	0.640654
933.198966	0.531274
933.808369	0.609403
934.355269	0.546900
935.042800	0.687531
935.527198	0.484397
936.089723	0.562526
936.714752	0.625029
937.214775	0.500023
944.605738	0.515649
945.183890	0.578151
945.777667	0.593777
946.277690	0.500023
946.965221	0.687531
947.465244	0.500023
948.043396	0.578151
952.106081	0.640654
952.652982	0.546900
953.184256	0.531274
953.762407	0.578151
954.340559	0.578151
954.887459	0.546900
955.496862	0.609403
956.090639	0.593777
956.653165	0.562526
957.215690	0.562526
970.481923	0.468771
971.028823	0.546900
971.481968	0.453146
972.060120	0.578151
972.622646	0.562526
973.122669	0.500023
973.607066	0.484397
974.013334	0.406269
976.810337	0.515649
977.357237	0.546900
980.623012	0.500023
981.185538	0.562526
983.935663	0.546900
984.498189	0.562526
985.107592	0.609403
985.591989	0.484397
990.764101	0.531274
991.342252	0.578151
991.811024	0.468771
992.420427	0.609403
992.889198	0.468771
993.498601	0.609403
994.076753	0.578151
994.670530	0.593777
995.233056	0.562526
995.748704	0.515649
996.358107	0.609403
999.748887	0.578151
1000.342664	0.593777
1000.842687	0.500023
1004.827245	0.625029
1005.358519	0.531274
1006.014799	0.656280
1006.546073	0.531274
1007.046096	0.500023
1012.593225	0.562526
1016.530905	0.593777
1017.124683	0.593777
1017.655957	0.531274
1018.202857	0.546900
1028.734589	0.531274
1029.312741	0.578151
1034.094209	0.515649
1056.157719	0.515649
1056.735871	0.578151
1057.376525	0.640654
1057.985928	0.609403
1072.127200	0.546900
1072.767855	0.640654
1073.267878	0.500023
1073.799152	0.531274
1074.377303	0.578151
1079.393158	0.593777
1079.877555	0.484397
1080.518209	0.640654
1092.362502	0.609403
1121.598215	0.546900
1122.191992	0.593777
1122.738892	0.546900
1123.379546	0.640654
1123.848318	0.468771
1124.488972	0.640654
1132.395584	0.546900
1133.004987	0.609403
1133.505010	0.500023
1152.615260	0.609403
1153.146534	0.531274
1153.802814	0.656280
1154.302837	0.500023
1161.318783	0.640654
1161.865683	0.546900
1162.506337	0.640654
1163.068863	0.562526
1163.725143	0.656280
1164.287669	0.562526
1164.928323	0.640654
1165.475223	0.546900
1166.100252	0.625029
1166.647152	0.546900
1167.256555	0.609403
1170.678586	0.640654
1171.241112	0.562526
1171.928644	0.687531
1172.506795	0.578151
1173.241204	0.734409
1197.164174	0.656280
1197.632945	0.468771
1198.273600	0.640654
1198.726745	0.453146
1199.383025	0.656280
1211.321072	0.687531
1215.164998	0.609403
1215.696272	0.531274
1216.336926	0.640654
1222.649715	0.656280
1233.353330	0.515649
1233.915856	0.562526
1242.900642	0.500023
1243.478794	0.578151
1259.745163	0.515649
1260.260812	0.515649
1260.792086	0.531274
1261.323360	0.531274
1261.870260	0.546900
1262.432786	0.562526
1262.979686	0.546900
1263.526586	0.546900
1264.057861	0.531274
1264.604761	0.546900
1265.136035	0.531274
1265.682935	0.546900
1266.198584	0.515649
1266.870489	0.671906
1271.230064	0.593777
1271.792590	0.562526
1272.308238	0.515649
1272.855138	0.546900
1273.433290	0.578151
1273.995816	0.562526
1274.558341	0.562526
1275.183370	0.625029
1275.792773	0.609403
1276.417801	0.625029
1276.995953	0.578151
1277.558479	0.562526
1278.105379	0.546900
1278.652279	0.546900
1279.183553	0.531274
1279.714827	0.531274
1280.324230	0.609403
1280.933633	0.609403
1281.511785	0.578151
1282.074310	0.562526
1282.714965	0.640654
1288.324596	0.562526
1288.887122	0.562526
1368.015744	0.562526
1368.593896	0.578151
1369.203299	0.609403
1369.797076	0.593777
1370.359601	0.562526
1370.937753	0.578151
1371.515904	0.578151
1372.109682	0.593777
1372.719085	0.609403
1373.359739	0.640654
1374.031645	0.671906
1374.687925	0.656280
1375.312953	0.625029
1375.906730	0.593777
1376.422379	0.515649
1377.031782	0.609403
1377.594308	0.562526
1378.234962	0.640654
1378.844365	0.609403
1379.500645	0.656280
1380.235054	0.734409
1381.031965	0.796911
1381.813251	0.781286
1382.547659	0.734409
1383.235191	0.687531
1383.907097	0.671906
1384.532125	0.625029
1385.125902	0.593777
1385.719680	0.593777
1386.282205	0.562526
1386.829105	0.546900
1387.391631	0.562526
1392.251229	0.796911
1393.032514	0.781286
1393.751297	0.718783
1394.470080	0.718783
1395.141986	0.671906
1395.782640	0.640654
1396.392043	0.609403
1396.985820	0.593777
1397.610849	0.625029
1398.251503	0.640654
1399.032789	0.781286
1399.798449	0.765660
1400.579735	0.781286
1401.361021	0.781286
1402.111055	0.750034
1402.798586	0.687531
1403.470492	0.671906
1404.126772	0.656280
1404.783052	0.656280
1405.408081	0.625029
1406.033109	0.625029
1406.626887	0.593777
1407.236290	0.609403
1407.876944	0.640654
1412.095887	0.750034
1412.767793	0.671906
1413.408447	0.640654
1414.033476	0.625029
1414.658504	0.625029
1415.267907	0.609403
1415.892936	0.625029
1416.517964	0.625029
1417.174244	0.656280
1417.783647	0.609403
1418.455553	0.671906
1419.111833	0.656280
1419.783739	0.671906
1420.408767	0.625029
1421.065048	0.656280
1421.721328	0.656280
1422.346356	0.625029
1429.502934	0.718783
1435.175068	0.718783
1435.675091	0.500023
1436.284494	0.609403
1436.862646	0.578151
1437.456423	0.593777
1438.065826	0.609403
1438.675229	0.609403
1439.269006	0.593777
1439.909660	0.640654
1440.534689	0.625029
1445.331783	0.562526
1445.894309	0.562526
1446.488086	0.593777
1447.050612	0.562526
1447.597512	0.546900
1454.191564	0.593777
1454.785341	0.593777
1455.410370	0.625029
1456.035398	0.625029
1456.707304	0.671906
1457.347958	0.640654
1458.004238	0.656280
1458.660518	0.656280
1459.316798	0.656280
1459.973078	0.656280
1460.613733	0.640654
1461.238761	0.625029
1461.895041	0.656280
1462.582573	0.687531
1463.254479	0.671906
1463.895133	0.640654
1464.567039	0.671906
1465.254570	0.687531
1465.926476	0.671906
1466.598382	0.671906
1467.239036	0.640654
1467.879690	0.640654
1468.567222	0.687531
1469.145373	0.578151
1469.754776	0.609403
1470.379805	0.625029
1471.004833	0.625029
1471.614236	0.609403
1472.239265	0.625029
1472.879919	0.640654
1473.520574	0.640654
1474.161228	0.640654
1474.833134	0.671906
1475.473788	0.640654
1476.114442	0.640654
1476.739471	0.625029
1477.364500	0.625029
1478.005154	0.640654
1478.645808	0.640654
1479.270837	0.625029
1479.927117	0.656280
1480.552145	0.625029
1481.192800	0.640654
1481.833454	0.640654
1482.489734	0.656280
1483.177266	0.687531
1483.864797	0.687531
1484.521077	0.656280
1485.192983	0.671906
1485.849263	0.656280
1486.521169	0.671906
1487.193074	0.671906
1487.833729	0.640654
1488.521260	0.687531
1489.161915	0.640654
1489.818195	0.656280
1494.443406	0.703157
1495.130938	0.687531
1495.771592	0.640654
1496.396621	0.625029
1497.021649	0.625029
1497.631052	0.609403
1498.302958	0.671906
1498.896735	0.593777
1499.443635	0.546900
1500.162418	0.718783
1500.803072	0.640654
1501.474978	0.671906
1502.146884	0.671906
1502.865667	0.718783
1503.662578	0.796911
1504.396987	0.734409
1505.068893	0.671906
1505.756424	0.687531
1506.443956	0.687531
1507.131487	0.687531
1507.803393	0.671906
1508.459673	0.656280
1509.162830	0.703157
1509.850362	0.687531
1510.506642	0.656280
1511.256676	0.750034
1512.053587	0.796911
1512.756745	0.703157
1513.413025	0.656280
1514.100556	0.687531
1514.756836	0.656280
1515.413116	0.656280
1516.038145	0.625029
1516.710051	0.671906
1517.397582	0.687531
1518.147616	0.750034
1518.882025	0.734409
1519.569556	0.687531
1520.303965	0.734409
1521.007122	0.703157
1521.663402	0.656280
1522.304057	0.640654
1522.960337	0.656280
1523.600991	0.640654
1524.226020	0.625029
1524.835423	0.609403
1525.444825	0.609403
1526.085480	0.640654
1526.757385	0.671906
1527.398040	0.640654
1528.069946	0.671906
1528.741851	0.671906
1529.445009	0.703157
1530.116914	0.671906
1530.757569	0.640654
1531.445100	0.687531
1532.101380	0.656280
1532.757660	0.656280
1533.382689	0.625029
1534.023343	0.640654
1534.632746	0.609403
1535.257775	0.625029
1535.851552	0.593777
1536.429703	0.578151
1536.992229	0.562526
1537.586006	0.593777
1538.117280	0.531274
1538.695432	0.578151
1539.242332	0.546900
1539.820483	0.578151
1540.414261	0.593777
1541.023664	0.609403
1541.648692	0.625029
1542.273721	0.625029
1542.898749	0.625029
1543.555029	0.656280
1544.180058	0.625029
1544.820712	0.640654
1545.445741	0.625029
1546.102021	0.656280
1546.758301	0.656280
1547.383330	0.625029
1548.039610	0.656280
1548.664638	0.625029
1549.289667	0.625029
1549.899070	0.609403
1550.524098	0.625029
1551.164753	0.640654
1551.774156	0.609403
1552.414810	0.640654
1553.071090	0.656280
1553.727370	0.656280
1554.383650	0.656280
1555.102433	0.718783
1555.789964	0.687531
1556.446244	0.656280
1557.118150	0.671906
1557.758805	0.640654
1558.383833	0.625029
1559.008862	0.625029
1559.633890	0.625029
1560.258919	0.625029
1560.915199	0.656280
1561.571479	0.656280
1562.212133	0.640654
1562.930916	0.718783
1563.602822	0.671906
1564.259102	0.656280
1564.915382	0.656280
1565.587288	0.671906
1566.243568	0.656280
1566.868597	0.625029
1567.540502	0.671906
1568.181157	0.640654
1568.821811	0.640654
1569.462465	0.640654
1570.134371	0.671906
1570.821903	0.687531
1571.478183	0.656280
1572.165714	0.687531
1572.853245	0.687531
1573.493900	0.640654
1574.150180	0.656280
1574.790834	0.640654
1575.415863	0.625029
1576.040891	0.625029
1576.650294	0.609403
1577.290949	0.640654
1577.900352	0.609403
1578.525380	0.625029
1579.150409	0.625029
1579.791063	0.640654
1580.447343	0.656280
1581.072372	0.625029
1581.713026	0.640654
1582.384932	0.671906
1583.025586	0.640654
1583.697492	0.671906
1584.353772	0.656280
1585.010052	0.656280
1585.635081	0.625029
1586.291361	0.656280
1586.932015	0.640654
1587.603921	0.671906
1588.228949	0.625029
1588.885229	0.656280
1589.541509	0.656280
1590.197789	0.656280
1590.838444	0.640654
1591.494724	0.656280
1592.166630	0.671906
1592.822910	0.656280
1593.463564	0.640654
1594.104218	0.640654
1594.760498	0.656280
1595.401153	0.640654
1596.026181	0.625029
1596.666836	0.640654
1597.307490	0.640654
1597.963770	0.656280
1598.588799	0.625029
1599.229453	0.640654
1599.870107	0.640654
1600.526387	0.656280
1601.167042	0.640654
1601.823322	0.656280
1602.495227	0.671906
1603.135882	0.640654
1603.807787	0.671906
1604.495319	0.687531
1605.182850	0.687531
1605.839130	0.656280
1606.495410	0.656280
1607.167316	0.671906
1607.839222	0.671906
1608.464251	0.625029
1609.104905	0.640654
1609.745559	0.640654
1610.386214	0.640654
1611.011242	0.625029
1611.651896	0.640654
1612.308177	0.656280
1612.980082	0.671906
1613.605111	0.625029
1614.277017	0.671906
1614.948922	0.671906
1615.605202	0.656280
1616.245857	0.640654
1616.917763	0.671906
1617.574043	0.656280
1618.230323	0.656280
1618.886603	0.656280
1619.574134	0.687531
1620.246040	0.671906
1620.871068	0.625029
1621.511723	0.640654
1622.136751	0.625029
1622.777406	0.640654
1623.402434	0.625029
1624.058714	0.656280
1624.730620	0.671906
1625.355649	0.625029
1626.011929	0.656280
1626.683835	0.671906
1627.340115	0.656280
1627.980769	0.640654
1628.637049	0.656280
1629.277703	0.640654
1629.918358	0.640654
1630.559012	0.640654
1631.199666	0.640654
1631.840321	0.640654
1632.449723	0.609403
1633.074752	0.625029
1633.715406	0.640654
1634.371686	0.656280
1635.027966	0.656280
1635.652995	0.625029
1636.293649	0.640654
1636.934304	0.640654
1637.543707	0.609403
1638.137484	0.593777
1647.903556	0.656280
1651.216208	0.656280
1651.825610	0.609403
1652.513142	0.687531
1661.294794	0.703157
1661.935448	0.640654
1667.701337	0.625029
1668.357617	0.656280
1669.029523	0.671906
1669.670177	0.640654
1670.373334	0.703157
1700.530965	0.640654
1701.124742	0.593777
1701.765396	0.640654
1702.343548	0.578151
1702.984202	0.640654
1736.423233	0.625029
1737.126390	0.703157
1748.892554	0.640654
1749.501956	0.609403
1750.158237	0.656280
1750.814517	0.656280
1751.423919	0.609403
1752.127077	0.703157
1752.783357	0.656280
1753.455262	0.671906
1754.080291	0.625029
1754.877203	0.796911
1767.440278	0.578151
1768.034055	0.593777
1768.659083	0.625029
1769.315363	0.656280
1769.987269	0.671906
1770.690426	0.703157
1771.409209	0.718783
1772.143618	0.734409
1772.799898	0.656280
1773.471804	0.671906
1774.143709	0.671906
1774.784364	0.640654
1775.409392	0.625029
1776.065672	0.656280
1776.706327	0.640654
1777.346981	0.640654
1777.987635	0.640654
1778.597038	0.609403
1779.206441	0.609403
1779.862721	0.656280
1780.503376	0.640654
1781.144030	0.640654
1781.753433	0.609403
1782.440964	0.687531
1796.660365	0.640654
1797.301019	0.640654
1797.941674	0.640654
1798.566702	0.625029
1805.160754	0.671906
1805.832660	0.671906
1806.473314	0.640654
1807.160846	0.687531
1811.145403	0.671906
1811.817309	0.671906
1812.536092	0.718783
1813.161120	0.625029
1813.801775	0.640654
1814.442429	0.640654
1815.067458	0.625029
1815.770615	0.703157
1816.364392	0.593777
1816.942544	0.578151
1817.551946	0.609403
1818.083221	0.531274
1818.802004	0.718783
1819.333278	0.531274
1819.942681	0.609403
1820.583335	0.640654
1821.239615	0.656280
1821.895895	0.656280
1822.567801	0.671906
1823.239707	0.671906
1823.989741	0.750034
1824.692898	0.703157
1825.286675	0.593777
1825.958581	0.671906
1826.661738	0.703157
1827.333644	0.671906
1827.911796	0.578151
1828.583701	0.671906
1829.224356	0.640654
1829.911887	0.687531
1830.568167	0.656280
1834.740233	0.687531
1835.427765	0.687531
1836.052793	0.625029
1836.787202	0.734409
1837.521610	0.734409
1838.224768	0.703157
1838.912299	0.687531
1839.677959	0.765660
1840.412368	0.734409
1841.162402	0.750034
1841.834308	0.671906
1842.506214	0.671906
1843.193745	0.687531
1843.928154	0.734409
1844.646937	0.718783
1845.287591	0.640654
1845.959497	0.671906
1846.647028	0.687531
1847.350185	0.703157
1848.022091	0.671906
1848.693997	0.671906
1849.287774	0.593777
1849.944054	0.656280
1850.662837	0.718783
1851.412871	0.750034
1852.100403	0.687531
1852.803560	0.703157
1853.616097	0.812537
1854.413009	0.796911
1855.131792	0.718783
1855.803697	0.671906
1856.506855	0.703157
1857.210012	0.703157
1857.881917	0.671906
1858.538198	0.656280
1859.178852	0.640654
1859.835132	0.656280
1860.553915	0.718783
1861.272698	0.718783
1861.975855	0.703157
1862.694638	0.718783
1863.491549	0.796911
1864.319712	0.828163
1865.147875	0.828163
1865.866658	0.718783
1866.601067	0.734409
1867.319849	0.718783
1867.976130	0.656280
1868.632410	0.656280
1869.273064	0.640654
1869.944970	0.671906
1870.648127	0.703157
1871.320033	0.671906
1872.023190	0.703157
1872.773224	0.750034
1873.585761	0.812537
1874.351421	0.765660
1875.038953	0.687531
1875.773361	0.734409
1876.523396	0.750034
1877.242179	0.718783
1877.960962	0.718783
1878.726622	0.765660
1879.445405	0.718783
1887.992671	0.671906
1888.664577	0.671906
1889.320857	0.656280
1889.961511	0.640654
1890.664668	0.703157
1895.977411	0.625029
1896.586814	0.609403
1897.196217	0.609403
1897.805620	0.609403
1898.415023	0.609403
1899.040051	0.625029
1899.680706	0.640654
1900.321360	0.640654
1900.946389	0.625029
1901.618294	0.671906
1902.258949	0.640654
1902.915229	0.656280
1903.587135	0.671906
1904.227789	0.640654
1904.852818	0.625029
1905.493472	0.640654
1906.118500	0.625029
1906.774781	0.656280
1907.415435	0.640654
1908.087341	0.671906
1908.774872	0.687531
1909.462404	0.687531
1910.134309	0.671906
1910.774964	0.640654
1911.431244	0.656280
1912.071898	0.640654
1912.790681	0.718783
1913.415709	0.625029
1914.040738	0.625029
1914.697018	0.656280
1915.353298	0.656280
1916.009578	0.656280
1916.681484	0.671906
1917.337764	0.656280
1918.040921	0.703157
1918.775330	0.734409
1924.463090	0.546900
1925.072493	0.609403
1925.681896	0.609403
1926.291299	0.609403
1926.947579	0.656280
1927.666362	0.718783
1928.478899	0.812537
1929.322688	0.843789
1930.150851	0.828163
1930.900885	0.750034
1931.588416	0.687531
1932.291574	0.703157
1932.994731	0.703157
1933.682262	0.687531
1934.354168	0.671906
1934.994822	0.640654
1935.619851	0.625029
1936.276131	0.656280
1936.979288	0.703157
1937.698071	0.718783
1938.448105	0.750034
1939.213765	0.765660
1939.963800	0.750034
1940.666957	0.703157
1941.354488	0.687531
1942.073271	0.718783
1942.776428	0.703157
1943.479586	0.703157
1944.135866	0.656280
1944.776520	0.640654
1945.448426	0.671906
1946.120332	0.671906
1946.792237	0.671906
1947.432892	0.640654
1948.104797	0.671906
1948.792329	0.687531
1949.495486	0.703157
1950.183017	0.687531
1950.870549	0.687531
1951.573706	0.703157
1952.276863	0.703157
1952.964395	0.687531
1953.620675	0.656280
1954.323832	0.703157
1954.995738	0.671906
1955.698895	0.703157
1956.370801	0.671906
1957.089584	0.718783
1957.823992	0.734409
1958.558401	0.734409
1959.277184	0.718783
1959.995967	0.718783
1960.730375	0.734409
1961.402281	0.671906
1962.058561	0.656280
1962.714841	0.656280
1963.355495	0.640654
1963.996150	0.640654
1964.652430	0.656280
1965.293084	0.640654
1965.996241	0.703157
1966.746276	0.750034
1967.543187	0.796911
1968.261970	0.718783
1968.965127	0.703157
1969.652659	0.687531
1970.340190	0.687531
1970.996470	0.656280
1971.652750	0.656280
1972.340282	0.687531
1973.012187	0.671906
1973.699719	0.687531
1974.371625	0.671906
1975.106033	0.734409
1975.793565	0.687531
1976.512348	0.718783
1977.199879	0.687531
1977.871785	0.671906
1978.543691	0.671906
1979.215596	0.671906
1979.871876	0.656280
1980.481279	0.609403
1981.106308	0.625029
1981.715711	0.609403
1982.371991	0.656280
1983.028271	0.656280
1983.653300	0.625029
1984.309580	0.656280
1984.997111	0.687531
1985.669017	0.671906
1986.340923	0.671906
1987.044080	0.703157
1987.731611	0.687531
1988.434768	0.703157
1989.106674	0.671906
1989.809831	0.703157
1990.497363	0.687531
1991.200520	0.703157
1991.872426	0.671906
1992.559957	0.687531
1993.278740	0.718783
1993.997523	0.718783
1994.685055	0.687531
1995.372586	0.687531
1995.997615	0.625029
1996.638269	0.640654
1997.310175	0.671906
1997.950829	0.640654
1998.653986	0.703157
1999.341518	0.687531
2000.029049	0.687531
2000.747832	0.718783
2001.513492	0.765660
2002.216649	0.703157
2002.919806	0.703157
2003.622964	0.703157
2004.326121	0.703157
2004.998027	0.671906
2005.685558	0.687531
2006.404341	0.718783
2007.107498	0.703157
2007.826281	0.718783
2008.513813	0.687531
2009.232595	0.718783
2009.935753	0.703157
2010.638910	0.703157
2011.342067	0.703157
2012.013973	0.671906
2012.717130	0.703157
2013.404661	0.687531
2014.123444	0.718783
2014.795350	0.671906
2015.482882	0.687531
2016.123536	0.640654
2022.201939	0.609403
2022.826968	0.625029
2023.451996	0.625029
2024.092651	0.640654
2024.717679	0.625029
2025.342708	0.625029
2025.967736	0.625029
2026.624017	0.656280
2027.264671	0.640654
2027.920951	0.656280
2028.561605	0.640654
2029.186634	0.625029
2029.842914	0.656280
2030.405440	0.562526
2031.014843	0.609403
2031.608620	0.593777
2032.155520	0.546900
2032.718045	0.562526
2033.280571	0.562526
2047.843738	0.546900
2048.406264	0.562526
2048.984415	0.578151
2049.578192	0.593777
2050.187595	0.609403
2050.796998	0.609403
2051.406401	0.609403
2052.015804	0.609403
2052.625207	0.609403
2053.234610	0.609403
2053.828387	0.593777
2054.453416	0.625029
2055.078444	0.625029
2055.687847	0.609403
2056.281624	0.593777
2056.906653	0.625029
2057.484804	0.578151
2060.297433	0.625029
2061.000590	0.703157
2061.688122	0.687531
2062.360028	0.671906
2063.047559	0.687531
2063.781968	0.734409
2064.500751	0.718783
2065.188282	0.687531
2065.860188	0.671906
2066.516468	0.656280
2067.157122	0.640654
2067.782151	0.625029
2068.391554	0.609403
2069.000957	0.609403
2069.594734	0.593777
2070.204137	0.609403
2070.844791	0.640654
2071.469820	0.625029
2072.047971	0.578151
2072.594871	0.546900
2073.173023	0.578151
2073.766800	0.593777
2077.610726	0.703157
2081.704663	0.546900
2082.298440	0.593777
2082.892217	0.593777
2083.501620	0.609403
2084.126649	0.625029
2084.751678	0.625029
2085.361080	0.609403
2085.970483	0.609403
2086.564260	0.593777
2087.158038	0.593777
2087.798692	0.640654
2088.470598	0.671906
2089.142503	0.671906
2089.814409	0.671906
2090.470689	0.656280
2091.158221	0.687531
2091.861378	0.703157
2092.533284	0.671906
2093.189564	0.656280
2093.861470	0.671906
2094.517750	0.656280
2095.158404	0.640654
2095.752181	0.593777
2096.408461	0.656280
2097.049115	0.640654
2097.689770	0.640654
2098.330424	0.640654
2098.971078	0.640654
2099.658610	0.687531
2100.377393	0.718783
2101.096176	0.718783
2101.846210	0.750034
2102.564993	0.718783
2103.252524	0.687531
2103.971307	0.718783
2104.658839	0.687531
2105.299493	0.640654
2105.987025	0.687531
2106.674556	0.687531
2107.315210	0.640654
2107.987116	0.671906
2108.643396	0.656280
2109.330928	0.687531
2110.065336	0.734409
2110.815371	0.750034
2111.502902	0.687531
2112.190434	0.687531
2112.862339	0.671906
2113.518619	0.656280
2114.190525	0.671906
2114.799928	0.609403
2115.424957	0.625029
2116.049985	0.625029
2116.690639	0.640654
2117.315668	0.625029
2118.003200	0.687531
2118.690731	0.687531
2119.378263	0.687531
2120.003291	0.625029
2120.581443	0.578151
2121.159594	0.578151
2121.737746	0.578151
2122.315897	0.578151
2122.894048	0.578151
2123.503451	0.609403
2124.159731	0.656280
2124.831637	0.671906
2125.456666	0.625029
2126.112946	0.656280
2126.753600	0.640654
2127.394254	0.640654
2128.066160	0.671906
2128.675563	0.609403
2129.269340	0.593777
2129.863117	0.593777
2130.488146	0.625029
2131.128800	0.640654
2131.816332	0.687531
2132.550740	0.734409
2133.316401	0.765660
2134.003932	0.687531
2134.722715	0.718783
2135.410246	0.687531
2136.050901	0.640654
2136.675929	0.625029
2137.347835	0.671906
2138.004115	0.656280
2138.691647	0.687531
2139.457307	0.765660
2140.191715	0.734409
2140.863621	0.671906
2141.519901	0.656280
2142.160555	0.640654
2142.769958	0.609403
2143.394987	0.625029
2144.020015	0.625029
2144.598167	0.578151
2145.191944	0.593777
2145.785721	0.593777
2146.442001	0.656280
2147.098281	0.656280
2147.879567	0.781286
2148.676479	0.796911
2149.442139	0.765660
2150.176547	0.734409
2150.910956	0.734409
2151.567236	0.656280
2152.207890	0.640654
2152.832919	0.625029
2153.489199	0.656280
2154.145479	0.656280
2154.801759	0.656280
2155.442413	0.640654
2156.176822	0.734409
2156.817476	0.640654
2157.489382	0.671906
2158.114411	0.625029
2158.661311	0.546900
2164.942848	0.687531
2165.583503	0.640654
2166.192905	0.609403
2166.849185	0.656280
2167.458588	0.609403
2168.083617	0.625029
2168.677394	0.593777
2169.286797	0.609403
2169.896200	0.609403
2170.505603	0.609403
2171.224386	0.718783
2171.849414	0.625029
2172.458817	0.609403
2173.083846	0.625029
2173.740126	0.656280
2174.365155	0.625029
2175.037060	0.671906
2175.740217	0.703157
2176.427749	0.687531
2177.084029	0.656280
2177.771560	0.687531
2178.443466	0.671906
2179.099746	0.656280
2179.756026	0.656280
2180.443558	0.687531
2181.099838	0.656280
2181.740492	0.640654
2182.396772	0.656280
2183.037426	0.640654
2183.631204	0.593777
2184.193729	0.562526
2184.787507	0.593777
2185.412535	0.625029
2186.037564	0.625029
2186.693844	0.656280
2187.381375	0.687531
2188.053281	0.671906
2188.693935	0.640654
2189.287713	0.593777
2189.881490	0.593777
2190.444016	0.562526
2191.037793	0.593777
2191.631570	0.593777
2192.225347	0.593777
2192.834750	0.609403
2193.459779	0.625029
2194.084807	0.625029
2194.694210	0.609403
2195.334864	0.640654
2195.959893	0.625029
2196.600547	0.640654
2197.256827	0.656280
2197.897482	0.640654
2198.538136	0.640654
2199.116287	0.578151
2199.725690	0.609403
2200.303842	0.578151
2200.897619	0.593777
2201.507022	0.609403
2202.100799	0.593777
2202.710202	0.609403
2203.319605	0.609403
2203.975885	0.656280
2204.663416	0.687531
2205.288445	0.625029
2205.960351	0.671906
2206.601005	0.640654
2207.226034	0.625029
2207.866688	0.640654
2208.491717	0.625029
2209.132371	0.640654
2209.757400	0.625029
2210.382428	0.625029
2210.991831	0.609403
2211.616860	0.625029
2212.257514	0.640654
2212.866917	0.609403
2213.491946	0.625029
2214.101348	0.609403
2214.726377	0.625029
2215.335780	0.609403
2215.929557	0.593777
2216.523334	0.593777
2217.117111	0.593777
2217.664011	0.546900
2218.195286	0.531274
2218.726560	0.531274
2219.273460	0.546900
2219.804734	0.531274
2220.398512	0.593777
2221.086043	0.687531
2221.836077	0.750034
2222.539235	0.703157
2223.226766	0.687531
2223.883046	0.656280
2224.476823	0.593777
2225.070601	0.593777
2225.664378	0.593777
2226.258155	0.593777
2226.836306	0.578151
2227.445709	0.609403
2228.039486	0.593777
2228.648889	0.609403
2229.258292	0.609403
2229.914572	0.656280
2230.586478	0.671906
2231.242758	0.656280
2231.867787	0.625029
2232.524067	0.656280
2233.164721	0.640654
2233.789750	0.625029
2234.399153	0.609403
2234.977304	0.578151
2235.524204	0.546900
2236.086730	0.562526
2236.664881	0.578151
2237.274284	0.609403
2237.930564	0.656280
2238.649347	0.718783
2239.383756	0.734409
2240.071287	0.687531
2240.743193	0.671906
2241.383847	0.640654
2242.024502	0.640654
2242.633904	0.609403
2243.243307	0.609403
2243.852710	0.609403
2244.446487	0.593777
2245.040265	0.593777
2245.649668	0.609403
2246.290322	0.640654
2246.930976	0.640654
2247.556005	0.625029
2248.181033	0.625029
2248.821688	0.640654
2249.462342	0.640654
2250.134248	0.671906
2250.759276	0.625029
2251.399931	0.640654
2252.056211	0.656280
2252.712491	0.656280
2253.353145	0.640654
2253.993799	0.640654
2254.650079	0.656280
2255.275108	0.625029
2255.915762	0.640654
2256.509540	0.593777
2257.118942	0.609403
2257.697094	0.578151
2258.275245	0.578151
2258.853397	0.578151
2259.462800	0.609403
2260.119080	0.656280
2260.806611	0.687531
2261.447266	0.640654
2262.041043	0.593777
2262.650446	0.609403
2263.244223	0.593777
2263.869251	0.625029
2264.509906	0.640654
2265.150560	0.640654
2265.744337	0.593777
2266.369366	0.625029
2266.963143	0.593777
2267.572546	0.609403
2268.181949	0.609403
2268.806978	0.625029
2269.416380	0.609403
2270.025783	0.609403
2270.666438	0.640654
2271.307092	0.640654
2271.963372	0.656280
2272.604026	0.640654
2273.229055	0.625029
2273.854084	0.625029
2274.463486	0.609403
2275.072889	0.609403
2275.682292	0.609403
2276.307321	0.625029
2276.901098	0.593777
2277.463624	0.562526
2278.057401	0.593777
2278.619927	0.562526
2279.229330	0.609403
2279.838732	0.609403
2280.463761	0.625029
2281.104415	0.640654
2281.760695	0.656280
2282.432601	0.671906
2283.073256	0.640654
2283.713910	0.640654
2284.338938	0.625029
2284.963967	0.625029
2285.573370	0.609403
2286.214024	0.640654
2286.854679	0.640654
2287.448456	0.593777
2288.089110	0.640654
2288.729764	0.640654
2291.604896	0.593777
2292.183048	0.578151
2292.776825	0.593777
2293.401853	0.625029
2293.995631	0.593777
2294.620659	0.625029
2295.245688	0.625029
2295.839465	0.593777
2296.448868	0.609403
2297.058271	0.609403
2297.652048	0.593777
2298.245825	0.593777
2298.855228	0.609403
2299.449005	0.593777
2300.042782	0.593777
2300.620934	0.578151
2301.214711	0.593777
2301.824114	0.609403
2302.449142	0.625029
2303.074171	0.625029
2303.667948	0.593777
2304.261725	0.593777
2304.855503	0.593777
2305.449280	0.593777
2306.011806	0.562526
2306.574331	0.562526
2307.168108	0.593777
2307.777511	0.609403
2312.402723	0.500023
2312.933997	0.531274
2313.480897	0.546900
2313.980920	0.500023
2314.527820	0.546900
2318.856143	0.734409
2319.668681	0.812537
2320.465592	0.796911
2321.106246	0.640654
2321.762527	0.656280
2322.403181	0.640654
2323.059461	0.656280
2323.700115	0.640654
2324.387647	0.687531
2325.090804	0.703157
2325.778335	0.687531
2326.450241	0.671906
2327.075270	0.625029
2327.715924	0.640654
2328.372204	0.656280
2329.028484	0.656280
2335.091262	0.687531
2340.982156	0.640654
2341.591559	0.609403
2342.200962	0.609403
2342.810365	0.609403
2343.435394	0.625029
2344.091674	0.656280
2349.904440	0.687531
2350.545094	0.640654
2357.186023	0.625029
2357.842303	0.656280
2358.482957	0.640654
2359.186115	0.703157
2370.780395	0.609403
2371.389798	0.609403
2371.983575	0.593777
2372.592978	0.609403
2373.202381	0.609403
2373.780533	0.578151
2385.577948	0.625029
2386.218602	0.640654
2386.828005	0.609403
2387.453033	0.625029
2388.078062	0.625029
2388.703091	0.625029
2389.312494	0.609403
2389.906271	0.593777
2395.828417	0.625029
2396.469071	0.640654
2397.140977	0.671906
2397.734754	0.593777
2398.359783	0.625029
2401.516177	0.609403
2402.125580	0.609403
2402.734983	0.609403
2403.344386	0.609403
2403.969414	0.625029
2416.563741	0.671906
2417.204395	0.640654
2417.845050	0.640654
2418.485704	0.640654
2419.141984	0.656280
2437.814714	0.578151
2438.424117	0.609403
2438.971017	0.546900
2439.533542	0.562526
2440.096068	0.562526
2440.642968	0.546900
2441.189868	0.546900
2441.830523	0.640654
2442.314920	0.484397
2450.315286	0.593777
2450.924689	0.609403
2451.534092	0.609403
2452.127869	0.593777
2452.737272	0.609403
2453.331049	0.593777
2453.940452	0.609403
2454.581106	0.640654
2455.159258	0.578151
2455.784286	0.625029
2456.393689	0.609403
2457.018718	0.625029
2457.628121	0.609403
2458.206272	0.578151
2458.815675	0.609403
2459.425078	0.609403
2460.034481	0.609403
2460.690761	0.656280
2461.315789	0.625029
2461.972070	0.656280
2462.612724	0.640654
2463.206501	0.593777
2463.862781	0.656280
2464.503435	0.640654
2465.190967	0.687531
2465.862873	0.671906
2466.487901	0.625029
2467.175433	0.687531
2467.816087	0.640654
2468.456741	0.640654
2469.081770	0.625029
2469.659921	0.578151
2470.238073	0.578151
2470.831850	0.593777
2476.894628	0.687531
2477.582159	0.687531
2478.175936	0.593777
2478.832216	0.656280
2479.457245	0.625029
2480.066648	0.609403
2480.613548	0.546900
2481.207325	0.593777
2481.769851	0.562526
2482.316751	0.546900
2482.863651	0.546900
2483.410551	0.546900
2484.004328	0.593777
2484.598105	0.593777
2485.254385	0.656280
2485.895040	0.640654
2486.551320	0.656280
2487.160722	0.609403
2487.723248	0.562526
2488.332651	0.609403
2488.910803	0.578151
2489.520205	0.609403
2490.098357	0.578151
2490.692134	0.593777
2491.301537	0.609403
2491.957817	0.656280
2492.598471	0.640654
2493.239126	0.640654
2493.895406	0.656280
2494.567312	0.671906
2495.223592	0.656280
2495.817369	0.593777
2496.442397	0.625029
2497.083052	0.640654
2497.708080	0.625029
2498.348735	0.640654
2498.989389	0.640654
2499.598792	0.609403
2500.208195	0.609403
2500.801972	0.593777
2501.427001	0.625029
2502.052029	0.625029
2502.614555	0.562526
2503.255209	0.640654
2503.848986	0.593777
2504.458389	0.609403
2505.067792	0.609403
2505.755324	0.687531
2506.380352	0.625029
2507.052258	0.671906
2507.692912	0.640654
2508.333567	0.640654
2509.021098	0.687531
2509.599250	0.578151
2510.224278	0.625029
2510.864933	0.640654
2511.489961	0.625029
2512.083738	0.593777
2512.693141	0.609403
2513.286918	0.593777
2513.927573	0.640654
2514.552601	0.625029
2515.162004	0.609403
2515.802659	0.640654
2516.396436	0.593777
2517.037090	0.640654
2517.677744	0.640654
2518.302773	0.625029
2518.959053	0.656280
2519.568456	0.609403
2520.162233	0.593777
2520.724759	0.562526
2521.318536	0.593777
2521.927939	0.609403
2522.459213	0.531274
2523.115493	0.656280
2523.740522	0.625029
2524.349925	0.609403
[truncated: 199 more rows]
