# Supplementary material for: Real-time Smartphone Activity Classification Using Inertial Sensors—Recognition of Scrolling, Typing, and Watching Videos While Sitting or Walking
Source: Sensors (Basel). 2020 Jan 24;20(3):655. doi: 10.3390/s20030655 (PMC7038357; doi:10.3390/s20030655)
Supplement: Supplementary file 1 [file sensors-20-00655-s001.zip › sensors-668083-supplementary/5Hz_data/7521/E4/EDA.csv]

1567475746.000000
4.000000
0.000000
0.002562
0.005125
0.010249
0.006406
0.008968
0.010249
0.011531
0.011531
0.008968
0.010249
0.008968
0.008968
0.008968
0.008968
0.008968
0.017936
0.062778
0.011531
0.012812
0.012812
0.012812
0.011531
0.012812
0.008968
0.139648
0.130680
0.211394
0.220362
0.167834
0.249829
0.315169
0.365135
0.415101
0.500940
0.819953
0.438429
0.196287
0.166820
0.209099
0.221910
0.197568
0.120697
0.077137
0.051514
0.000000
0.000000
0.407414
0.536813
0.561155
0.529126
0.508627
0.517595
0.515033
0.607278
0.512471
0.509908
0.507346
0.467630
0.495815
0.498378
0.493253
0.497097
0.495815
0.493253
0.491972
0.453537
0.425351
0.421507
0.443287
0.457380
0.462505
0.461224
0.458661
0.459942
0.457380
0.454818
0.453537
0.449693
0.448412
0.447131
0.445850
0.445850
0.443287
0.447131
0.449693
0.449693
0.449693
0.448412
0.445850
0.445850
0.440725
0.439444
0.435600
0.434319
0.435600
0.431757
0.435600
0.439444
0.443287
0.442006
0.442006
0.443287
0.440725
0.443287
0.439444
0.440725
0.440725
0.438162
0.435600
0.435600
0.435600
0.436881
0.438162
0.443287
0.447131
0.449693
0.457380
0.463786
0.474035
0.483004
0.489410
0.522720
0.534251
0.564999
0.579092
0.580373
0.543219
0.580373
0.620090
0.593185
0.572686
0.557312
0.526564
0.017936
0.007687
0.007687
0.007687
0.137086
0.087120
0.403571
0.073027
0.392040
0.425351
0.392040
0.386915
0.420226
0.791767
1.180231
0.309100
0.104042
0.184756
0.191162
0.302625
0.314155
0.319280
0.228316
0.219348
0.215505
0.212942
0.206536
0.201412
0.197568
0.198849
0.195006
0.198849
0.200130
0.200130
0.195006
0.196287
0.195006
0.189881
0.195006
0.184756
0.187319
0.191162
0.192443
0.191162
0.192443
0.192443
0.191162
0.186037
0.182194
0.183475
0.179632
0.183475
0.187319
0.189881
0.188600
0.188600
0.187319
0.186037
0.182194
0.175788
0.182194
0.178350
0.178350
0.182194
0.182194
0.183475
0.183475
0.182194
0.179632
0.174507
0.171945
0.173226
0.171945
0.173226
0.178350
0.154008
0.215505
0.061763
0.045108
0.043827
0.041265
0.033577
0.010516
0.040998
0.081995
0.112744
0.120431
0.121712
0.124274
0.126836
0.128118
0.126836
0.124274
0.129399
0.129399
0.129399
0.134524
0.138367
0.137086
0.137086
0.135805
0.137086
0.135805
0.134524
0.135805
0.137086
0.138367
0.139648
0.140929
0.139648
0.140929
0.140929
0.139648
0.138367
0.137086
0.137086
0.138367
0.138367
0.140929
0.140929
0.140929
0.140929
0.140929
0.140929
0.138367
0.135805
0.138367
0.138367
0.138367
0.140929
0.142211
0.142211
0.140929
0.142211
0.142211
0.139648
0.134524
0.139648
0.137086
0.139648
0.143492
0.146054
0.146054
0.147335
0.148616
0.151179
0.153741
0.160147
0.170396
0.183208
0.188333
0.197301
0.201145
0.202426
0.203707
0.204988
0.206269
0.202426
0.201145
0.202426
0.198582
0.197301
0.197301
0.196020
0.193458
0.190895
0.188333
0.187052
0.184489
0.180646
0.181927
0.180646
0.181927
0.183208
0.181927
0.180646
0.181927
0.179365
0.179365
0.179365
0.178084
0.179365
0.181927
0.180646
0.180646
0.181927
0.180646
0.180646
0.180646
0.180646
0.179365
0.178084
0.181927
0.183208
0.185771
0.187052
0.189614
0.193458
0.196020
0.196020
0.199864
0.198582
0.198582
0.201145
0.204988
0.206269
0.208832
0.208832
0.210113
0.213957
0.215238
0.213957
0.210113
0.204988
0.202426
0.201145
0.199864
0.198582
0.199864
0.198582
0.197301
0.198582
0.197301
0.194739
0.192177
0.194739
0.194739
0.196020
0.196020
0.194739
0.193458
0.194739
0.192177
0.193458
0.192177
0.192177
0.194739
0.194739
0.192177
0.193458
0.194739
0.190895
0.192177
0.189614
0.194739
0.193458
0.190895
0.192177
0.192177
0.192177
0.190895
0.190895
0.192177
0.189614
0.193458
0.193458
0.192177
0.190895
0.192177
0.192177
0.192177
0.189614
0.190895
0.192177
0.190895
0.193458
0.193458
0.192177
0.190895
0.192177
0.192177
0.199864
0.197301
0.198582
0.199864
0.199864
0.198582
0.199864
0.199864
0.196020
0.199864
0.204988
0.204988
0.206269
0.204988
0.204988
0.203707
0.202426
0.203707
0.202426
0.198582
0.206269
0.206269
0.206269
0.204988
0.204988
0.203707
0.203707
0.199864
0.192177
0.198582
0.194739
0.189614
0.197301
0.190895
0.190895
0.228049
0.219081
0.222925
0.229331
0.267766
0.265204
0.262641
0.263922
0.263922
0.262641
0.258798
0.256235
0.253673
0.249829
0.242142
0.240861
0.235737
0.233174
0.235737
0.239580
0.240861
0.245986
0.253673
0.257517
0.263922
0.262641
0.262641
0.265204
0.262641
0.263922
0.258798
0.261360
0.262641
0.260079
0.258798
0.256235
0.251111
0.248548
0.243424
0.239580
0.237018
0.235737
0.235737
0.238299
0.238299
0.238299
0.238299
0.237018
0.234455
0.235737
0.231893
0.230612
0.235737
0.238299
0.239580
0.239580
0.238299
0.239580
0.242142
0.242142
0.244705
0.240861
0.242142
0.239580
0.238299
0.242142
0.245986
0.253673
0.262641
0.269047
0.275453
0.276734
0.275453
0.276734
0.276734
0.276734
0.272891
0.272891
0.275453
0.279297
0.284421
0.286984
0.288265
0.285702
0.286984
0.284421
0.280578
0.278015
0.274172
0.272891
0.270328
0.267766
0.265204
0.261360
0.254954
0.252392
0.249829
0.249829
0.254954
0.257517
0.261360
0.269047
0.274172
0.272891
0.271609
0.267766
0.266485
0.266485
0.265204
0.266485
0.270328
0.276734
0.283140
0.289546
0.292108
0.290827
0.284421
0.285702
0.281859
0.276734
0.271609
0.267766
0.265204
0.260079
0.258798
0.257517
0.257517
0.257517
0.256235
0.257517
0.256235
0.253673
0.254954
0.251111
0.251111
0.249829
0.252392
0.253673
0.256235
0.258798
0.260079
0.265204
0.274172
0.290827
0.310045
0.316451
0.317732
0.311326
0.302358
0.294671
0.289546
0.285702
0.280578
0.279297
0.276734
0.275453
0.278015
0.280578
0.285702
0.290827
0.293389
0.292108
0.288265
0.288265
0.283140
0.280578
0.280578
0.276734
0.272891
0.271609
0.269047
0.265204
0.263922
0.261360
0.261360
0.267766
0.275453
0.289546
0.297233
0.303639
0.302358
0.301077
0.298514
0.295952
0.292108
0.290827
0.288265
0.285702
0.281859
0.281859
0.278015
0.276734
0.276734
0.271609
0.275453
0.276734
0.278015
0.276734
0.278015
0.278015
0.276734
0.280578
0.293389
0.302358
0.302358
0.306201
0.303639
0.302358
0.299795
0.294671
0.289546
0.285702
0.281859
0.278015
0.278015
0.274172
0.274172
0.275453
0.274172
0.272891
0.270328
0.275453
0.276734
0.284421
0.290827
0.290827
0.286984
0.289546
0.288265
0.284421
0.283140
0.280578
0.279297
0.280578
0.280578
0.280578
0.281859
0.281859
0.285702
0.285702
0.288265
0.290827
0.292108
0.294671
0.298514
0.311326
0.294671
0.294671
0.292108
0.294671
0.293389
0.293389
0.295952
0.302358
0.320294
0.333106
0.342074
0.347199
0.349761
0.347199
0.348480
0.345918
0.345918
0.343355
0.340793
0.339512
0.334387
0.333106
0.329262
0.329262
0.329262
0.330544
0.331825
0.331825
0.331825
0.331825
0.336949
0.338231
0.388197
0.386915
0.393321
0.393321
0.395884
0.392040
0.394602
0.392040
0.389478
0.390759
0.392040
0.392040
0.390759
0.390759
0.385634
0.384353
0.385634
0.384353
0.388197
0.388197
0.389478
0.389478
0.390759
0.393321
0.393321
0.393321
0.399727
0.412539
0.424069
0.433038
0.497097
0.494534
0.493253
0.497097
0.495815
0.500940
0.520158
0.506065
0.486847
0.468911
0.456099
0.443287
0.436881
0.426632
0.421507
0.416382
0.413820
0.407414
0.408695
0.406133
0.407414
0.408695
0.433038
0.442006
0.443287
0.447131
0.450974
0.457380
0.467630
0.471473
0.476598
0.483004
0.489410
0.504784
0.504784
0.504784
0.503502
0.504784
0.499659
0.494534
0.489410
0.483004
0.474035
0.470192
0.465067
0.466348
0.465067
0.459942
0.481722
0.529126
0.517595
0.507346
0.502221
0.494534
0.500940
0.507346
0.530407
0.547062
0.558593
0.564999
0.572686
0.571405
0.564999
0.557312
0.559874
0.552187
0.543219
0.534251
0.532970
0.526564
0.518877
0.512471
0.508627
0.503502
0.500940
0.500940
0.499659
0.498378
0.497097
0.493253
0.493253
0.491972
0.489410
0.488128
0.486847
0.486847
0.484285
0.536813
0.526564
0.520158
0.527845
0.545781
0.598310
0.631620
0.636745
0.641870
0.659806
0.662368
0.657244
0.646994
0.632901
0.622652
0.611121
0.600872
0.590622
0.580373
0.575248
0.568842
0.570124
0.567561
0.562437
0.557312
0.549625
0.532970
0.530407
0.532970
0.531688
0.530407
0.530407
0.529126
0.525283
0.522720
0.524001
0.522720
0.568842
0.562437
0.554750
0.549625
0.553468
0.554750
0.552187
0.554750
0.554750
0.571405
0.575248
0.572686
0.580373
0.566280
0.558593
0.554750
0.548344
0.541938
0.535532
0.531688
0.525283
0.521439
0.545781
0.553468
0.540657
0.500940
0.490691
0.203707
0.005125
0.003844
0.003844
0.005125
0.122993
0.532970
0.449693
0.639307
0.734114
0.731819
0.704914
0.774098
0.575515
0.742068
0.911184
0.936807
0.740787
0.296219
0.068169
0.038702
0.000000
0.192177
0.558593
0.374104
0.598310
0.832765
0.751036
0.656229
0.109167
0.000000
0.000000
0.000000
0.000000
0.152460
0.832765
0.708758
0.000000
0.000000
0.597028
0.832765
0.292375
0.129666
0.879154
1.180231
1.112397
1.423723
1.290481
0.918940
0.897160
0.897160
0.894597
0.889473
0.889473
0.888191
0.884348
0.879223
0.870255
0.858724
0.848475
0.843350
0.839507
0.831820
0.825414
0.811321
0.808758
0.795947
0.788260
0.784416
0.781854
0.778010
0.776729
0.772886
0.780573
0.785697
0.775448
0.771604
0.767761
0.757511
0.747262
0.739575
0.737013
0.735731
0.728044
0.725482
0.728044
0.721639
0.728044
0.726763
0.722920
0.719076
0.716514
0.713951
0.713951
0.711389
0.708827
0.712670
0.720357
0.672954
0.330880
0.087387
0.000000
0.000000
0.000000
0.000000
0.000000
0.832765
0.000000
0.832765
1.053394
0.311662
0.000000
0.280578
0.000000
0.017936
0.556031
0.832765
1.180231
1.618462
1.391793
1.431509
1.553221
1.585251
0.789640
0.412875
0.530674
0.761286
0.894528
0.997022
0.000000
0.832765
1.180231
1.509562
1.709525
1.653153
1.612155
1.738992
1.640341
1.539128
1.659559
1.304673
2.096440
1.907025
1.731504
1.677695
1.654634
1.641822
1.640541
1.634135
1.635416
1.637978
1.652071
1.664883
1.677695
1.681538
1.699475
1.704599
1.705881
1.714849
1.687944
1.675132
1.659758
1.695631
1.930087
1.851935
1.807094
1.791719
1.793001
1.791719
1.795563
1.801969
1.812218
1.819905
1.825030
1.827592
1.830155
1.832717
1.836561
1.831436
1.835279
1.836561
1.839123
1.836561
1.836561
1.828874
1.828874
1.835279
1.803250
1.750722
1.750722
1.752003
1.723817
1.743035
1.750722
1.754565
1.760971
1.764815
1.769939
1.771221
1.769939
1.769939
1.762252
1.759690
1.760971
1.758409
1.777627
1.785314
1.758409
1.699475
1.716130
1.719974
1.863465
1.945461
1.791719
1.823749
1.942898
2.176073
2.094077
2.073578
1.990302
1.990302
2.062048
2.154293
2.243975
2.374655
2.441276
2.462080
2.478736
2.483860
2.504359
2.604291
2.745221
2.841309
2.919461
2.970708
2.979302
2.952397
2.896025
2.821717
2.760221
2.724348
2.721785
2.771751
2.821717
2.840935
2.637228
2.473237
2.288748
1.793306
1.309997
1.257270
0.907508
1.373757
1.508281
0.788359
0.311662
1.180231
0.311662
0.000000
0.000000
0.000000
0.000000
0.000000
0.000000
0.087120
0.000000
0.000000
0.000000
0.000000
0.002562
0.002562
0.002562
0.003844
0.001281
0.008968
0.832765
0.812533
0.745912
0.877873
0.939369
1.090548
1.009903
1.103429
1.144427
1.102148
0.312943
0.000000
0.000000
0.000000
0.490691
0.081995
0.000000
0.000000
0.000000
0.292108
0.285702
0.301077
0.711053
0.736943
0.407681
0.210380
0.120697
0.000000
0.000000
0.000000
0.026905
0.039716
0.006406
0.417664
0.481722
0.000000
0.024342
0.625214
0.809704
0.569109
0.818939
0.765129
0.238566
0.353872
0.533236
0.817658
1.076455
1.043214
1.071400
1.099586
1.111116
1.085493
1.227703
1.339166
1.091899
1.248202
1.214892
1.120084
1.120084
1.139302
1.025277
1.000935
1.032964
1.053463
1.052182
1.153395
1.180300
1.196955
1.203361
1.207204
1.177737
1.177737
1.181581
1.182862
1.182862
1.182862
1.186706
1.190549
1.189268
1.193112
1.196955
1.195674
1.202080
1.203361
1.199517
1.196955
1.190549
1.187987
1.181581
1.179019
1.176456
1.173894
1.159801
1.164926
1.168769
1.158520
1.084211
1.009903
0.311662
0.000000
0.000000
0.000000
0.000000
0.000000
0.000000
0.000000
0.000000
0.000000
0.000000
0.000000
0.002562
0.002562
0.000000
0.073027
0.219081
0.452255
0.750770
0.857374
0.738225
0.826626
0.838156
0.872748
0.926558
0.909902
0.986773
1.029052
0.982999
0.974030
0.930470
0.781854
1.038089
1.153395
1.220016
1.339166
0.771604
0.311662
0.273158
0.000000
0.000000
0.810985
1.171263
1.164926
1.222579
1.221297
1.326354
1.398100
1.316105
1.319948
1.344290
1.425005
1.462159
1.430228
1.435353
1.449446
1.437915
1.452008
1.462258
1.423822
1.403324
1.393074
1.375138
1.363607
1.348233
1.329015
1.327734
1.314922
1.305954
1.294424
1.286736
1.275206
1.266238
1.258551
1.263675
1.259832
1.257270
1.255988
1.252145
1.249582
1.241895
1.238052
1.232927
1.229084
1.231646
1.221397
1.218834
1.208585
1.207304
1.194492
1.188086
1.180399
1.172712
1.166306
1.170149
1.173993
1.186805
1.216272
1.255988
1.268800
1.275206
1.276487
1.302111
1.305954
1.305954
1.304673
1.302111
1.296986
1.291861
1.286736
1.296986
1.286736
1.279050
1.266238
1.257270
1.249582
1.236771
1.229084
1.225240
1.226521
1.238052
1.270081
1.304673
1.364888
1.458414
1.539128
1.604468
1.690307
1.692870
1.691588
1.669808
1.648028
1.623686
1.615999
1.587813
1.557065
1.531441
1.509661
1.485319
1.463539
1.446884
1.431509
1.434072
1.430228
1.418698
1.413573
1.414854
1.418698
1.425104
1.430228
1.435353
1.439197
1.446884
1.453290
1.462258
1.459695
1.454571
1.443040
1.445602
1.440478
1.443040
1.445602
1.321328
1.321328
1.321328
1.321328
1.321328
1.321328
1.321328
1.321328
1.321328
1.321328
1.321328
1.321328
1.321328
1.321328
1.321328
1.321328
1.321328
1.321328
1.321328
1.314922
1.312360
1.304673
1.304673
1.294424
1.289299
1.289299
1.296986
1.299548
1.309798
1.311079
1.309798
1.307235
1.302111
1.293142
1.288018
1.279050
1.280331
1.286736
1.289299
1.331578
1.394355
1.462258
1.508380
1.535285
1.539128
1.526317
1.503255
1.495568
1.486600
1.472507
1.449446
1.421260
1.403324
1.389231
1.372575
1.364888
1.354639
1.350795
1.340546
1.337984
1.335421
1.330297
1.329015
1.323891
1.325172
1.311079
1.305954
1.299548
1.293142
1.294424
1.293142
1.284174
1.279050
1.257270
1.249582
1.238052
1.227802
1.218834
1.209866
1.198335
1.197054
1.189367
1.185524
1.181680
1.180399
1.172712
1.170149
1.158619
1.157338
1.152213
1.149651
1.150932
1.152213
1.145807
1.141964
1.139401
1.127871
1.122746
1.116340
1.112496
1.106091
1.106091
1.102247
1.097122
1.093279
1.086873
1.081748
1.074061
1.075342
1.075342
1.074061
1.063812
1.056125
1.057406
1.051000
1.047156
1.045875
1.045875
1.049719
1.047156
1.047156
1.053562
1.062531
1.070218
1.088154
1.091998
1.100966
1.104809
1.112496
1.113778
1.106091
1.104809
1.094560
1.085592
1.080467
1.074061
1.075342
1.070218
1.059968
1.058687
1.052281
1.044594
1.038188
1.030501
1.027939
1.025376
1.026658
1.025376
1.020252
1.015127
1.012565
1.002315
1.001034
0.999753
0.995909
0.994628
0.990785
0.993347
0.989504
0.986941
0.980535
0.975411
0.971567
0.969005
0.972848
0.967723
0.963880
0.953631
0.958755
0.953631
0.947225
0.976593
0.975311
0.970187
0.967624
0.966343
0.966343
0.958656
0.952250
0.949688
0.947126
0.945844
0.945844
0.948407
0.952250
0.952250
0.953532
0.949688
0.947126
0.935595
0.939439
0.936876
0.936876
0.942001
0.935595
0.931751
0.930470
0.925346
0.921502
0.918940
0.918940
0.927908
0.933033
0.938157
0.943282
0.947126
0.947126
0.945844
0.938157
0.933033
0.929189
0.915096
0.913815
0.916377
0.909971
0.907409
0.901003
0.894597
0.889473
0.885629
0.892035
0.907409
0.926627
0.950969
0.976593
0.993248
1.011184
1.015028
1.015028
1.011184
1.015028
1.004779
1.004779
0.998373
0.995810
0.988123
0.980436
0.971468
0.959937
0.953532
0.949688
0.945844
0.944563
0.943282
0.934314
0.943282
0.963781
1.003497
1.077806
1.153395
1.196955
1.241796
1.291762
1.318667
1.362227
1.355821
1.337885
1.325073
1.316105
1.312261
1.319948
1.326354
1.335322
1.350696
1.369914
1.378882
1.371195
1.369914
1.369914
1.375039
1.372476
1.366070
1.354540
1.345572
1.332760
1.327635
1.313542
1.308417
1.307136
1.299449
1.296887
1.294325
1.286637
1.281513
1.277669
1.276388
1.282794
1.284075
1.289200
1.287919
1.284075
1.280232
1.277669
1.267420
1.254608
1.252046
1.234109
1.216173
1.218735
1.228984
1.245640
1.253327
1.257170
1.259733
1.259733
1.248202
1.209767
1.216173
1.191830
1.171332
1.163644
1.157239
1.148270
1.140583
1.138021
1.132896
1.130334
1.146989
1.161082
1.163644
1.168769
1.167488
1.170050
1.122647
1.111116
1.127771
1.162363
1.161082
1.166207
1.168769
1.176456
1.182862
1.187987
1.198236
1.216173
1.171332
1.146989
1.159801
1.172613
1.162363
1.170050
1.213610
1.235390
1.257170
1.290481
1.328916
1.367352
1.398100
1.446784
1.480095
1.487881
1.528879
1.528879
1.522473
1.510942
1.500693
1.482757
1.469945
1.460977
1.380262
1.352077
1.339265
1.334140
1.321328
1.320047
1.309798
1.303392
1.296986
1.288018
1.277768
1.277768
1.262394
1.254707
1.248301
1.250864
1.247020
1.254707
1.275206
1.271362
1.261113
1.243176
1.239333
1.261113
1.261113
1.264956
1.264956
1.264956
1.261113
1.267519
1.255988
1.254707
1.264956
1.267519
1.261113
1.249582
1.247020
1.241895
1.239333
1.232927
1.239333
1.238052
1.234208
1.231646
1.226521
1.225240
1.221397
1.216272
1.211147
1.206022
1.202179
1.206022
1.203460
1.193211
1.191929
1.191929
1.185524
1.182961
1.176555
1.176555
1.166306
1.161181
1.157338
1.156057
1.149651
1.143245
1.140682
1.141964
1.143245
1.158619
1.158619
1.172712
1.168868
1.162462
1.166306
1.172712
1.167587
1.166306
1.161181
1.158619
1.154775
1.154775
1.147088
1.139401
1.135558
1.126589
1.132995
1.135558
1.131714
1.126589
1.122746
1.122746
1.118902
1.112496
1.116340
1.115059
1.121465
1.125308
1.120184
1.120184
1.113778
1.112496
1.108653
1.102247
1.098404
1.093279
1.098404
1.095841
1.098404
1.089435
1.083029
1.081748
1.074061
1.070218
1.068936
1.066374
1.059968
1.067655
1.063812
1.059968
1.057406
1.054844
1.052281
1.063812
1.089435
1.138120
1.188086
1.235489
1.284174
1.314922
1.332859
1.340546
1.340546
1.357201
1.352077
1.344389
1.326453
1.309798
1.290580
1.280331
1.266238
1.249582
1.239333
1.232927
1.223959
1.225240
1.236771
1.254707
1.277768
1.282893
1.293142
1.305954
1.307235
1.298267
1.295705
1.286736
1.275206
1.264956
1.263675
1.261113
1.255988
1.252145
1.249582
1.249582
1.249582
1.238052
1.230365
1.226521
1.223959
1.217553
1.213709
1.207304
1.204741
1.209866
1.208585
1.202179
1.202179
1.199617
1.199617
1.191929
1.189367
1.186805
1.182961
1.189367
1.188086
1.189367
1.186805
1.188086
1.194492
1.193211
1.191929
1.191929
1.193211
1.198335
1.197054
1.190648
1.186805
1.184242
1.179118
1.173993
1.167587
1.166306
1.170149
1.166306
1.156057
[truncated: 8,982 more rows]
