# Supplementary material for: Real-time Smartphone Activity Classification Using Inertial Sensors—Recognition of Scrolling, Typing, and Watching Videos While Sitting or Walking
Source: Sensors (Basel). 2020 Jan 24;20(3):655. doi: 10.3390/s20030655 (PMC7038357; doi:10.3390/s20030655)
Supplement: Supplementary file 1 [file sensors-20-00655-s001.zip › sensors-668083-supplementary/5Hz_data/7521/E4/BVP.csv]

1567475746.00
64.000000
-0.00
-0.00
-0.00
-0.00
-0.00
-0.00
-0.00
-0.00
-0.00
-0.00
0.00
0.01
0.01
-0.00
-0.03
-0.05
-0.05
0.00
0.13
0.36
0.66
1.01
1.37
1.72
2.06
2.40
2.79
3.25
3.80
4.43
5.08
5.72
6.33
6.93
7.55
8.25
9.06
10.06
11.18
12.36
13.53
14.67
15.83
17.14
18.76
20.77
23.36
26.36
29.55
32.70
35.70
38.63
41.74
45.38
49.76
55.22
61.46
68.09
74.72
81.14
87.45
94.00
101.27
109.57
119.31
130.14
141.58
153.18
164.70
176.23
188.05
200.97
213.14
226.58
242.11
260.47
281.24
302.09
318.75
325.96
319.37
297.14
261.22
215.77
166.08
116.59
69.53
25.28
-17.07
-58.49
-99.33
-139.34
-178.81
-218.35
-258.30
-297.67
-333.59
-362.05
-379.66
-386.01
-384.43
-381.29
-383.43
-395.19
-416.84
-445.02
-474.88
-502.46
-526.07
-545.40
-560.80
-571.89
-577.16
-574.57
-562.48
-540.33
-508.58
-468.25
-420.49
-366.12
-305.65
-239.54
-168.48
-93.77
-17.54
57.49
128.40
192.62
248.43
295.29
333.78
365.28
391.35
413.01
430.43
442.89
449.12
447.90
438.73
422.21
399.95
373.84
345.46
315.31
282.85
246.88
206.07
159.36
106.13
46.59
-16.69
-79.13
-133.95
-173.45
-191.56
-186.55
-162.19
-126.74
-89.84
-59.09
-38.01
-26.15
-21.06
-20.69
-24.67
-33.70
-48.09
-66.44
-85.78
-102.89
-115.89
-125.16
-133.08
-142.90
-156.59
-173.89
-191.85
-205.76
-210.91
-204.10
-184.08
-151.84
-110.26
-63.91
-18.05
22.71
55.72
81.55
103.94
128.02
157.62
192.83
229.92
263.03
286.65
297.43
294.87
280.80
258.59
232.47
206.76
184.97
168.65
156.69
145.83
132.38
114.54
93.13
70.97
51.44
36.67
27.07
22.08
21.34
25.24
33.76
45.50
57.57
66.56
70.13
68.29
63.02
57.36
53.45
51.25
48.52
41.54
26.63
1.06
-35.78
-81.57
-130.92
-176.32
-210.14
-226.48
-224.21
-207.21
-182.93
-159.15
-140.79
-128.10
-117.26
-102.99
-81.93
-55.24
-28.59
-9.65
-4.44
-14.39
-35.28
-58.92
-76.53
-82.10
-74.62
-57.32
-35.16
-12.14
10.13
31.77
52.99
72.64
88.23
97.09
98.00
92.06
82.21
72.21
64.86
61.14
60.12
59.66
57.53
52.55
45.04
36.50
28.97
23.83
21.42
20.99
21.19
20.69
18.78
15.56
11.78
8.41
6.14
5.17
5.22
5.70
6.06
6.00
5.56
5.00
4.69
4.85
5.57
6.77
8.24
9.80
11.35
12.85
14.37
15.99
17.80
19.86
22.22
24.79
27.55
30.44
33.42
36.50
39.72
43.13
46.80
50.80
54.99
59.25
63.35
67.06
70.06
72.10
72.94
72.39
70.32
66.40
60.35
51.96
41.19
28.29
13.80
-1.53
-16.81
-30.57
-42.50
-52.58
-61.07
-68.26
-74.29
-79.06
-82.29
-84.13
-84.20
-82.86
-80.87
-79.34
-79.21
-80.77
-83.72
-87.24
-90.27
-92.04
-92.81
-93.33
-94.77
-98.02
-103.10
-109.67
-117.19
-124.85
-131.73
-136.21
-135.96
-129.22
-116.71
-100.92
-86.17
-76.56
-73.39
-74.29
-74.38
-68.96
-55.99
-37.21
-17.01
0.26
10.79
13.70
10.47
3.74
-4.06
-11.23
-16.83
-20.81
-23.41
-24.99
-25.49
-24.49
-20.94
-14.19
-4.34
7.89
20.95
33.23
43.65
52.18
60.16
69.84
83.30
101.87
125.88
154.62
186.30
217.67
244.13
258.96
257.52
238.46
204.88
163.72
123.19
89.52
64.97
48.01
35.53
25.71
18.77
16.49
19.77
26.61
32.17
30.52
17.25
-7.94
-41.60
-77.03
-105.83
-120.56
-116.43
-93.18
-55.94
-14.38
19.60
35.60
28.45
0.58
-38.26
-74.43
-95.81
-96.60
-79.21
-52.43
-26.82
-9.63
-2.62
-2.10
-2.08
1.63
9.04
17.00
22.06
23.15
22.64
24.90
33.10
47.10
63.14
75.85
81.09
77.74
68.11
57.12
49.56
48.07
52.14
58.37
62.24
60.01
50.31
33.28
10.69
-15.20
-41.91
-66.53
-85.59
-95.66
-94.73
-82.83
-64.22
-44.81
-29.92
-22.22
-21.13
-24.11
-28.40
-32.49
-36.26
-40.21
-43.96
-46.29
-46.04
-42.74
-37.71
-33.40
-32.28
-35.67
-43.05
-52.08
-60.02
-64.92
-66.53
-66.42
-66.83
-69.78
-75.73
-83.47
-90.46
-93.76
-90.80
-79.71
-60.27
-33.79
-3.95
23.66
43.07
50.27
45.17
31.77
17.26
8.42
8.62
16.84
29.02
40.69
49.40
54.86
58.02
59.61
59.22
55.86
49.03
39.63
29.80
21.87
17.28
15.72
15.40
13.94
9.63
2.27
-6.77
-15.37
-21.56
-24.55
-24.98
-24.43
-24.85
-27.96
-34.95
-45.81
-58.85
-70.28
-74.91
-67.87
-46.94
-14.31
23.73
58.89
84.24
96.80
98.13
92.68
85.23
78.82
74.10
70.34
66.72
63.13
60.03
57.84
56.47
55.39
54.16
52.57
50.97
49.83
49.39
49.44
49.53
49.08
47.87
46.15
44.52
43.88
45.26
49.38
55.96
63.10
67.18
63.92
50.19
26.08
-4.27
-33.87
-55.97
-67.00
-68.15
-64.44
-61.82
-63.94
-70.55
-77.84
-80.81
-76.15
-63.81
-46.74
-29.26
-14.93
-5.41
-0.55
0.96
0.40
-1.33
-3.58
-5.94
-8.27
-10.78
-14.05
-18.65
-24.62
-30.89
-35.65
-37.18
-35.22
-31.24
-27.66
-26.59
-28.68
-32.71
-36.30
-36.62
-30.92
-17.12
5.46
35.14
66.97
93.53
107.26
103.56
83.21
52.34
19.83
-6.54
-22.99
-30.47
-32.70
-33.33
-33.93
-33.83
-31.60
-26.71
-20.42
-15.17
-13.14
-14.97
-19.45
-24.50
-28.11
-29.24
-27.91
-24.53
-19.13
-11.18
-0.13
13.62
28.17
40.41
47.12
46.34
38.22
24.95
9.79
-4.14
-14.79
-21.42
-24.26
-24.17
-22.10
-19.06
-15.94
-13.47
-12.20
-12.45
-14.27
-17.05
-19.56
-19.93
-16.58
-9.27
0.35
9.40
15.28
17.28
17.38
19.14
25.71
38.00
54.33
71.62
87.09
99.47
108.46
114.02
115.32
110.79
99.14
80.55
57.31
32.79
10.86
-6.32
-18.31
-26.11
-31.36
-35.51
-39.48
-43.65
-48.02
-52.74
-58.08
-64.13
-70.48
-76.25
-80.11
-80.92
-78.28
-72.42
-64.65
-56.85
-50.74
-47.20
-46.20
-46.73
-47.54
-47.52
-46.34
-44.72
-43.94
-45.30
-49.79
-57.85
-68.57
-80.98
-92.19
-98.18
-95.01
-80.47
-55.60
-24.76
5.50
29.20
43.01
47.69
47.08
45.98
48.47
56.01
66.94
77.06
81.48
76.80
62.89
42.69
20.64
1.08
-13.16
-21.39
-24.41
-23.40
-19.15
-12.38
-4.56
1.85
4.39
2.02
-3.70
-8.91
-9.20
-1.93
12.07
28.96
43.78
53.07
55.50
52.06
44.77
35.51
25.75
15.71
5.31
-4.63
-12.09
-15.58
-15.44
-13.70
-13.28
-15.87
-21.87
-30.19
-38.54
-43.36
-42.66
-37.28
-30.21
-24.83
-22.20
-22.54
-25.91
-31.65
-37.37
-40.38
-38.37
-29.55
-15.62
3.38
24.77
43.29
47.19
32.59
8.04
-11.11
-14.23
-1.27
20.45
44.38
61.08
66.67
63.87
58.42
55.60
59.31
63.51
67.56
71.07
73.07
73.52
73.48
73.59
73.32
71.58
68.12
65.64
66.77
72.50
82.35
94.48
105.91
113.57
115.77
112.97
108.49
105.55
105.84
109.58
115.58
121.23
123.16
117.97
103.14
78.30
44.35
3.47
-40.79
-83.87
-121.07
-148.61
-164.90
-171.28
-171.50
-171.07
-175.21
-186.79
-205.56
-228.55
-251.48
-270.34
-282.18
-284.92
-277.06
-257.36
-225.29
-181.93
-130.52
-76.16
-24.50
20.06
55.61
82.83
104.20
122.46
139.51
155.86
170.94
183.77
193.58
200.14
203.73
205.08
205.06
204.51
204.06
203.90
203.64
202.30
198.54
191.09
179.07
162.33
141.51
118.00
93.68
70.45
49.79
32.28
17.69
5.49
-4.32
-10.71
-11.74
-5.99
6.07
21.24
34.20
39.36
33.02
14.63
-13.30
-46.34
-79.45
-107.62
-125.79
-129.14
-113.95
-79.48
-29.62
26.65
77.18
110.48
119.81
105.74
75.73
41.07
12.18
-5.13
-11.08
-10.45
-9.28
-11.68
-18.37
-27.52
-36.79
-45.35
-54.38
-66.19
-82.21
-101.65
-121.37
-136.88
-144.29
-141.99
-131.59
-117.72
-106.48
-103.44
-111.54
-129.96
-154.49
-179.27
-199.12
-211.20
-215.52
-213.87
-208.38
-200.34
-189.94
-176.93
-161.32
-143.97
-126.37
-110.33
-97.41
-88.78
-85.11
-86.52
-92.54
-102.07
-113.57
-125.09
-134.62
-140.27
-140.64
-135.29
-125.13
-112.67
-101.25
-93.91
-91.74
-92.89
-92.75
-85.20
-64.72
-27.86
25.44
91.64
163.79
232.53
287.81
321.27
328.71
311.45
276.16
232.39
189.18
151.99
121.43
94.15
65.20
30.94
-9.58
-54.28
-99.38
-140.65
-174.38
-197.99
-209.95
-210.02
-199.07
-179.20
-153.44
-125.35
-98.18
-74.17
-54.29
-38.31
-25.36
-14.32
-4.41
4.64
12.55
18.64
22.15
22.40
19.23
13.09
5.08
-3.30
-10.58
-15.65
-18.07
-17.94
-15.92
-12.70
-8.98
-5.17
-1.42
2.38
6.29
10.19
13.79
16.44
17.47
16.43
13.58
9.57
5.13
0.98
-2.26
-4.20
-4.84
-4.40
-3.18
-1.06
2.02
5.88
10.22
14.85
19.62
24.34
28.77
32.65
36.38
40.02
43.01
44.72
45.16
45.07
45.45
47.46
51.97
61.40
76.15
93.89
111.06
125.14
135.07
140.66
142.37
140.81
140.96
145.17
151.74
157.88
163.18
169.41
178.63
191.71
207.92
232.18
264.75
299.58
329.22
350.38
363.80
371.63
375.71
377.25
385.81
405.05
429.58
450.47
462.48
464.63
457.76
443.19
366.23
217.72
39.10
-117.68
-230.29
-302.12
-344.67
-368.51
-381.02
-388.60
-385.54
-369.81
-347.53
-327.40
-314.02
-307.60
-307.09
-312.30
-319.86
-321.61
-314.20
-301.23
-288.65
-279.58
-273.87
-270.24
-267.47
-264.52
-256.68
-242.15
-223.71
-205.70
-190.37
-177.26
-164.59
-150.55
-134.18
-114.04
-91.07
-68.54
-49.54
-34.63
-21.92
-8.62
7.09
25.28
44.87
63.55
78.84
89.32
95.21
97.63
97.58
95.29
90.50
82.88
72.98
62.28
52.79
46.24
43.31
43.48
45.25
47.04
47.73
47.26
46.37
46.03
46.66
47.63
47.38
43.77
34.97
20.00
-0.95
-26.68
-55.15
-83.86
-109.94
-130.35
-142.37
-144.28
-136.03
-119.41
-97.82
-75.18
-54.69
-38.13
-25.71
-16.59
-9.80
-4.70
-1.00
1.53
3.67
6.79
12.56
22.26
36.19
53.55
72.70
91.88
109.74
125.54
139.14
150.55
159.61
165.86
168.66
167.49
162.35
153.74
142.54
129.85
116.44
102.82
89.27
76.06
63.74
53.18
45.24
40.46
38.70
39.08
40.28
41.02
40.52
38.64
35.72
32.30
28.79
25.43
22.15
18.88
15.63
12.61
10.05
8.18
7.02
6.41
6.12
5.82
5.30
4.53
3.52
2.43
1.36
0.31
-0.85
-2.36
-4.47
-7.30
-10.72
-14.37
-17.68
-20.04
-21.02
-20.43
-18.45
-15.41
-11.79
-8.05
-4.60
-1.64
0.61
2.03
2.55
2.15
1.01
-0.58
-2.19
-3.42
-4.02
-4.06
-3.80
-3.60
-3.71
-4.18
-4.88
-5.55
-5.93
-5.93
-5.61
-5.22
-5.08
-5.49
-6.65
-8.64
-11.44
-14.81
-18.36
-21.46
-23.37
-23.43
-21.27
-16.96
-11.13
-4.82
0.95
5.37
8.12
9.35
9.39
8.62
7.24
5.36
3.03
0.45
-2.06
-4.11
-5.39
-5.83
-5.55
-4.87
-4.14
-3.64
-3.53
-3.83
-4.47
-5.38
-6.60
-8.20
-10.30
-13.03
-16.33
-19.99
-23.53
-26.33
-27.72
-27.21
-24.61
-20.10
-14.18
-7.46
-0.54
6.06
11.89
16.57
19.74
21.16
20.78
18.90
16.06
12.90
10.00
7.70
6.04
4.84
3.82
2.77
1.68
0.60
-0.33
-1.12
-1.80
-2.56
-3.57
-4.97
-6.85
-9.23
-12.15
-15.61
-19.40
-23.03
-25.79
-26.83
-25.57
-21.94
-16.45
-10.06
-3.82
1.47
5.59
8.75
11.39
13.70
15.54
16.55
16.42
15.19
13.33
11.63
10.74
10.96
11.88
12.71
12.61
11.20
8.67
5.68
2.84
0.46
-1.61
-3.89
-6.84
-10.61
-14.99
-19.45
-23.54
-26.84
-29.07
-29.83
-28.63
-25.05
-18.92
-10.60
-1.00
8.66
17.22
23.81
28.17
30.44
30.92
29.87
27.15
22.68
16.54
9.39
2.29
-3.49
-7.03
-8.18
-7.76
-7.08
-7.34
-8.98
-11.62
-14.29
-16.16
-17.00
-17.51
-18.75
-21.65
-26.26
-31.70
-36.47
-39.08
-38.71
-35.45
-30.13
-23.78
-17.17
-10.57
-3.92
2.82
9.49
15.37
19.67
21.76
21.53
19.48
16.46
13.41
11.02
9.53
8.75
8.26
7.70
6.80
5.50
3.93
2.31
0.79
-0.53
-1.68
-2.77
-3.93
-5.36
-7.18
-9.48
-12.27
-15.44
-18.69
-21.56
-23.39
-23.58
-21.76
-17.89
-12.34
-5.74
1.16
7.69
13.30
17.66
20.49
21.67
21.19
19.28
16.33
12.88
9.52
6.72
4.80
3.84
3.76
4.32
5.15
5.86
5.99
5.29
3.66
1.29
-1.47
-4.21
-6.70
-8.95
-11.14
-13.60
-16.49
-19.80
-23.22
-26.28
-28.37
-28.93
-27.54
-24.00
-18.47
-11.36
-3.37
4.72
12.10
18.15
22.48
24.94
25.65
24.88
23.06
20.69
18.27
16.18
14.68
13.77
13.30
13.07
12.83
12.38
11.58
10.35
8.74
6.74
4.49
2.06
-0.46
-2.99
-5.52
-8.05
-10.66
-13.42
-16.43
-19.56
-22.50
-24.65
-25.29
-23.84
-20.15
-14.57
-7.88
-1.04
5.13
10.12
13.72
15.96
16.92
16.68
15.41
13.41
11.12
9.04
7.54
6.72
6.46
6.38
6.18
5.72
5.01
4.22
3.43
2.59
1.60
0.42
-0.90
-2.17
-3.23
-4.10
-4.98
-6.30
-8.43
-11.54
-15.34
-19.19
-22.22
-23.56
-22.74
-19.73
-14.99
-9.27
-3.31
2.33
7.33
11.48
14.61
16.47
16.86
15.78
13.50
10.63
7.81
5.60
4.26
3.78
3.87
4.18
4.40
4.33
3.94
3.24
2.19
0.79
-1.00
-3.17
-5.56
-7.93
-10.06
-11.75
-12.98
-13.89
-14.68
-15.49
-16.24
-16.50
-15.65
-13.20
-8.91
-2.98
3.82
10.57
16.33
20.48
22.85
23.64
23.10
21.48
18.93
15.57
11.73
7.88
4.63
2.47
1.56
1.63
2.12
2.40
2.06
1.08
-0.32
-1.75
-2.96
-3.86
-4.54
-5.15
-5.83
-6.64
-7.57
-8.64
-9.93
-11.49
-13.29
-15.04
-16.21
-16.13
-14.26
-10.43
-4.96
1.30
7.40
12.35
15.60
16.95
16.57
14.80
12.03
8.66
5.06
1.66
-1.14
-3.04
-3.96
-4.09
-3.80
-3.54
-3.60
-4.13
-5.03
-6.16
-7.36
-8.56
-9.76
-10.99
-12.31
-13.87
-15.80
-18.20
-21.07
-24.10
-26.74
-28.31
-28.20
-26.05
-21.93
-16.28
-9.76
-3.09
3.10
8.43
12.61
15.49
17.05
17.32
16.44
14.70
12.51
10.34
8.70
7.81
7.64
7.84
7.91
7.41
6.23
4.51
2.60
0.77
-0.96
-2.78
-4.97
-7.61
-10.64
-13.80
-16.86
-19.60
-21.87
-23.43
-23.87
-22.78
-19.82
-15.05
-8.92
-2.25
4.12
9.51
13.52
16.14
17.47
17.59
16.59
14.64
11.98
9.10
6.56
4.76
3.90
3.76
3.89
3.79
3.18
2.13
0.92
-0.06
-0.61
-0.85
-1.15
-1.93
-3.51
-5.96
-9.13
-12.70
-16.20
-19.08
-20.78
-20.77
-18.66
-14.39
-8.32
-1.22
5.96
12.30
17.16
20.30
21.71
21.60
20.26
17.98
15.11
12.07
9.33
7.21
5.89
5.28
5.11
5.11
5.09
4.87
4.36
3.49
2.09
0.15
-2.31
-5.27
-8.69
-12.50
-16.67
-20.94
-24.75
-27.37
-28.02
-26.19
-21.96
-15.89
-8.88
-1.92
4.27
9.25
12.81
14.82
15.23
14.03
11.53
8.35
5.28
3.14
2.38
3.06
4.80
7.03
9.12
10.66
11.38
11.20
10.19
8.50
6.27
3.72
0.98
-1.95
-4.99
-8.09
-11.09
-13.63
-15.30
-15.80
-14.87
-12.57
-9.11
-4.89
-0.30
4.11
7.88
10.61
11.91
11.70
10.13
7.65
4.80
2.10
-0.20
-2.03
-3.50
-4.79
-5.94
-7.05
-8.11
-9.17
-10.30
-11.57
-12.96
-14.41
-15.81
-17.19
-18.73
-20.63
-22.92
-25.36
-27.31
-27.96
-26.60
-23.00
-17.45
-10.84
-4.24
1.37
5.40
7.74
8.60
8.24
6.87
4.69
1.98
-0.80
-3.01
-4.13
-3.93
-2.76
-1.39
-0.65
-0.98
-2.28
-3.98
-5.48
-6.47
-7.20
-8.30
-10.45
-13.95
-18.47
-23.17
-26.92
-28.69
-28.06
-25.10
-20.33
-14.45
-8.05
-1.48
4.94
10.85
15.58
18.39
18.84
17.05
13.70
10.01
7.31
6.36
6.98
8.29
9.33
9.74
9.81
10.07
10.94
12.42
13.79
14.11
12.66
9.42
5.33
1.59
-1.21
-2.92
-3.67
-3.44
-1.94
1.51
7.89
18.04
31.87
46.89
59.84
68.43
71.86
70.49
65.46
58.62
52.22
48.25
45.89
44.10
43.09
43.29
43.27
39.75
29.62
12.15
-10.58
-37.39
[truncated: 173,661 more rows]
