# Supplementary material for: Real-time Smartphone Activity Classification Using Inertial Sensors—Recognition of Scrolling, Typing, and Watching Videos While Sitting or Walking
Source: Sensors (Basel). 2020 Jan 24;20(3):655. doi: 10.3390/s20030655 (PMC7038357; doi:10.3390/s20030655)
Supplement: Supplementary file 1 [file sensors-20-00655-s001.zip › sensors-668083-supplementary/5Hz_data/7521/2019_09_03_14_02_47_Multitasking_Scroll.csv]

time	accX	accY	accZ	rotX	rotY	rotZ	graX	graY	graZ	activity
14:29:36.378	-0.76137936	3.799714	8.988108	-0.2481017	0.12654257	0.06532104	-1.0523242	3.8089201	8.97525	Multitasking_Scroll
14:29:36.409	-0.76137936	3.799714	8.988108	-0.2481017	0.12654257	0.06532104	-1.0523242	3.8089201	8.97525	Multitasking_Scroll
14:29:36.631	-0.9074302	3.5890179	8.277008	0.027398527	-0.018232495	-0.011647979	-0.9813905	3.8816214	8.952107	Multitasking_Scroll
14:29:36.653	-0.9074302	3.5890179	8.277008	0.027398527	-0.018232495	-0.011647979	-0.9813905	3.8816214	8.952107	Multitasking_Scroll
14:29:36.674	-0.9074302	3.5890179	8.277008	0.027398527	-0.018232495	-0.011647979	-0.9813905	3.8816214	8.952107	Multitasking_Scroll
14:29:36.695	-0.9074302	3.5890179	8.277008	0.027398527	-0.018232495	-0.011647979	-0.9813905	3.8816214	8.952107	Multitasking_Scroll
14:29:36.716	-0.9074302	3.5890179	8.277008	0.027398527	-0.018232495	-0.011647979	-0.9813905	3.8816214	8.952107	Multitasking_Scroll
14:29:36.738	-0.5794145	4.0822387	8.56911	0.19233213	-0.17766832	-0.0446347	-0.74878263	4.1266875	8.864543	Multitasking_Scroll
14:29:36.759	-0.5794145	4.0822387	8.56911	0.19233213	-0.17766832	-0.0446347	-0.74878263	4.1266875	8.864543	Multitasking_Scroll
14:29:36.782	-0.5794145	4.0822387	8.56911	0.19233213	-0.17766832	-0.0446347	-0.74878263	4.1266875	8.864543	Multitasking_Scroll
14:29:36.804	-0.5794145	4.0822387	8.56911	0.19233213	-0.17766832	-0.0446347	-0.74878263	4.1266875	8.864543	Multitasking_Scroll
14:29:36.826	-0.5794145	4.0822387	8.56911	0.19233213	-0.17766832	-0.0446347	-0.74878263	4.1266875	8.864543	Multitasking_Scroll
14:29:36.847	-0.5794145	4.0822387	8.56911	0.19233213	-0.17766832	-0.0446347	-0.74878263	4.1266875	8.864543	Multitasking_Scroll
14:29:36.869	-0.5794145	4.0822387	8.56911	0.19233213	-0.17766832	-0.0446347	-0.74878263	4.1266875	8.864543	Multitasking_Scroll
14:29:36.890	-0.5794145	4.0822387	8.56911	0.19233213	-0.17766832	-0.0446347	-0.74878263	4.1266875	8.864543	Multitasking_Scroll
14:29:36.913	-0.5794145	4.0822387	8.56911	0.19233213	-0.17766832	-0.0446347	-0.74878263	4.1266875	8.864543	Multitasking_Scroll
14:29:36.936	-0.36632404	4.268992	8.583475	0.12696956	-0.12940997	0.033556048	-0.5414186	4.3055115	8.794305	Multitasking_Scroll
14:29:36.957	-0.36632404	4.268992	8.583475	0.12696956	-0.12940997	0.033556048	-0.5414186	4.3055115	8.794305	Multitasking_Scroll
14:29:36.978	-0.36632404	4.268992	8.583475	0.12696956	-0.12940997	0.033556048	-0.5414186	4.3055115	8.794305	Multitasking_Scroll
14:29:36.999	-0.36632404	4.268992	8.583475	0.12696956	-0.12940997	0.033556048	-0.5414186	4.3055115	8.794305	Multitasking_Scroll
14:29:37.020	-0.36632404	4.268992	8.583475	0.12696956	-0.12940997	0.033556048	-0.5414186	4.3055115	8.794305	Multitasking_Scroll
14:29:37.042	-0.36632404	4.268992	8.583475	0.12696956	-0.12940997	0.033556048	-0.5414186	4.3055115	8.794305	Multitasking_Scroll
14:29:37.063	-0.36632404	4.268992	8.583475	0.12696956	-0.12940997	0.033556048	-0.5414186	4.3055115	8.794305	Multitasking_Scroll
14:29:37.084	-0.36632404	4.268992	8.583475	0.12696956	-0.12940997	0.033556048	-0.5414186	4.3055115	8.794305	Multitasking_Scroll
14:29:37.106	-0.29210153	4.333637	8.470944	0.10253495	-0.14162727	-0.08067575	-0.35147154	4.445218	8.734235	Multitasking_Scroll
14:29:37.127	-0.29210153	4.333637	8.470944	0.10253495	-0.14162727	-0.08067575	-0.35147154	4.445218	8.734235	Multitasking_Scroll
14:29:37.148	-0.29210153	4.333637	8.470944	0.10253495	-0.14162727	-0.08067575	-0.35147154	4.445218	8.734235	Multitasking_Scroll
14:29:37.247	-0.29210153	4.333637	8.470944	0.10253495	-0.14162727	-0.08067575	-0.35147154	4.445218	8.734235	Multitasking_Scroll
14:29:37.269	-0.29210153	4.333637	8.470944	0.10253495	-0.14162727	-0.08067575	-0.35147154	4.445218	8.734235	Multitasking_Scroll
14:29:37.290	-0.16520496	4.5706706	8.430242	0.086041585	-0.12452305	-0.13870795	-0.21149135	4.5785446	8.669633	Multitasking_Scroll
14:29:37.312	-0.16520496	4.5706706	8.430242	0.086041585	-0.12452305	-0.13870795	-0.21149135	4.5785446	8.669633	Multitasking_Scroll
14:29:37.333	-0.16520496	4.5706706	8.430242	0.086041585	-0.12452305	-0.13870795	-0.21149135	4.5785446	8.669633	Multitasking_Scroll
14:29:37.355	-0.16520496	4.5706706	8.430242	0.086041585	-0.12452305	-0.13870795	-0.21149135	4.5785446	8.669633	Multitasking_Scroll
14:29:37.376	-0.16520496	4.5706706	8.430242	0.086041585	-0.12452305	-0.13870795	-0.21149135	4.5785446	8.669633	Multitasking_Scroll
14:29:37.398	-0.16520496	4.5706706	8.430242	0.086041585	-0.12452305	-0.13870795	-0.21149135	4.5785446	8.669633	Multitasking_Scroll
14:29:37.419	-0.16520496	4.5706706	8.430242	0.086041585	-0.12452305	-0.13870795	-0.21149135	4.5785446	8.669633	Multitasking_Scroll
14:29:37.441	-0.16520496	4.5706706	8.430242	0.086041585	-0.12452305	-0.13870795	-0.21149135	4.5785446	8.669633	Multitasking_Scroll
14:29:37.462	-0.1699935	4.5946136	8.2578535	-0.008031656	0.0055912496	-0.015313171	-0.16889928	4.659307	8.627438	Multitasking_Scroll
14:29:37.485	-0.1699935	4.5946136	8.2578535	-0.008031656	0.0055912496	-0.015313171	-0.16889928	4.659307	8.627438	Multitasking_Scroll
14:29:37.508	-0.1699935	4.5946136	8.2578535	-0.008031656	0.0055912496	-0.015313171	-0.16889928	4.659307	8.627438	Multitasking_Scroll
14:29:37.531	-0.1699935	4.5946136	8.2578535	-0.008031656	0.0055912496	-0.015313171	-0.16889928	4.659307	8.627438	Multitasking_Scroll
14:29:37.553	-0.1699935	4.5946136	8.2578535	-0.008031656	0.0055912496	-0.015313171	-0.16889928	4.659307	8.627438	Multitasking_Scroll
14:29:37.576	-0.1699935	4.5946136	8.2578535	-0.008031656	0.0055912496	-0.015313171	-0.16889928	4.659307	8.627438	Multitasking_Scroll
14:29:37.599	-0.1699935	4.5946136	8.2578535	-0.008031656	0.0055912496	-0.015313171	-0.16889928	4.659307	8.627438	Multitasking_Scroll
14:29:37.622	-0.1699935	4.5946136	8.2578535	-0.008031656	0.0055912496	-0.015313171	-0.16889928	4.659307	8.627438	Multitasking_Scroll
14:29:37.645	-0.07422252	4.5251794	8.463761	-0.02941194	0.06179085	0.0127866315	-0.13905068	4.6207128	8.648701	Multitasking_Scroll
14:29:37.668	-0.07422252	4.5251794	8.463761	-0.02941194	0.06179085	0.0127866315	-0.13905068	4.6207128	8.648701	Multitasking_Scroll
14:29:37.690	-0.07422252	4.5251794	8.463761	-0.02941194	0.06179085	0.0127866315	-0.13905068	4.6207128	8.648701	Multitasking_Scroll
14:29:37.713	-0.07422252	4.5251794	8.463761	-0.02941194	0.06179085	0.0127866315	-0.13905068	4.6207128	8.648701	Multitasking_Scroll
14:29:37.736	-0.07422252	4.5251794	8.463761	-0.02941194	0.06179085	0.0127866315	-0.13905068	4.6207128	8.648701	Multitasking_Scroll
14:29:37.759	-0.07422252	4.5251794	8.463761	-0.02941194	0.06179085	0.0127866315	-0.13905068	4.6207128	8.648701	Multitasking_Scroll
14:29:37.784	-0.07422252	4.5251794	8.463761	-0.02941194	0.06179085	0.0127866315	-0.13905068	4.6207128	8.648701	Multitasking_Scroll
14:29:37.807	-0.07422252	4.5251794	8.463761	-0.02941194	0.06179085	0.0127866315	-0.13905068	4.6207128	8.648701	Multitasking_Scroll
14:29:37.831	-0.07901107	4.5443335	8.293768	-0.009253386	0.03246932	-4.153884e-05	-0.13705768	4.604052	8.657615	Multitasking_Scroll
14:29:37.853	-0.07901107	4.5443335	8.293768	-0.009253386	0.03246932	-4.153884e-05	-0.13705768	4.604052	8.657615	Multitasking_Scroll
14:29:37.877	-0.07901107	4.5443335	8.293768	-0.009253386	0.03246932	-4.153884e-05	-0.13705768	4.604052	8.657615	Multitasking_Scroll
14:29:37.899	-0.07901107	4.5443335	8.293768	-0.009253386	0.03246932	-4.153884e-05	-0.13705768	4.604052	8.657615	Multitasking_Scroll
14:29:37.922	-0.07901107	4.5443335	8.293768	-0.009253386	0.03246932	-4.153884e-05	-0.13705768	4.604052	8.657615	Multitasking_Scroll
14:29:37.945	-0.07901107	4.5443335	8.293768	-0.009253386	0.03246932	-4.153884e-05	-0.13705768	4.604052	8.657615	Multitasking_Scroll
14:29:37.968	-0.07901107	4.5443335	8.293768	-0.009253386	0.03246932	-4.153884e-05	-0.13705768	4.604052	8.657615	Multitasking_Scroll
14:29:37.991	-0.07901107	4.5443335	8.293768	-0.009253386	0.03246932	-4.153884e-05	-0.13705768	4.604052	8.657615	Multitasking_Scroll
14:29:38.020	-0.11492519	4.4653225	8.473338	-0.022081556	0.019030284	0.0072888443	-0.13443017	4.5913644	8.664389	Multitasking_Scroll
14:29:38.054	-0.11492519	4.4653225	8.473338	-0.022081556	0.019030284	0.0072888443	-0.13443017	4.5913644	8.664389	Multitasking_Scroll
14:29:38.085	-0.11492519	4.4653225	8.473338	-0.022081556	0.019030284	0.0072888443	-0.13443017	4.5913644	8.664389	Multitasking_Scroll
14:29:38.120	-0.11492519	4.4653225	8.473338	-0.022081556	0.019030284	0.0072888443	-0.13443017	4.5913644	8.664389	Multitasking_Scroll
14:29:38.153	-0.11492519	4.4653225	8.473338	-0.022081556	0.019030284	0.0072888443	-0.13443017	4.5913644	8.664389	Multitasking_Scroll
14:29:38.185	-0.083799616	4.5108137	8.427847	0.0005204572	-0.007847786	0.0127866315	-0.12553857	4.5824313	8.669251	Multitasking_Scroll
14:29:38.220	-0.083799616	4.5108137	8.427847	0.0005204572	-0.007847786	0.0127866315	-0.12553857	4.5824313	8.669251	Multitasking_Scroll
14:29:38.254	-0.083799616	4.5108137	8.427847	0.0005204572	-0.007847786	0.0127866315	-0.12553857	4.5824313	8.669251	Multitasking_Scroll
14:29:38.285	-0.083799616	4.5108137	8.427847	0.0005204572	-0.007847786	0.0127866315	-0.12553857	4.5824313	8.669251	Multitasking_Scroll
14:29:38.309	-0.083799616	4.5108137	8.427847	0.0005204572	-0.007847786	0.0127866315	-0.12553857	4.5824313	8.669251	Multitasking_Scroll
14:29:38.331	-0.083799616	4.5108137	8.427847	0.0005204572	-0.007847786	0.0127866315	-0.12553857	4.5824313	8.669251	Multitasking_Scroll
14:29:38.354	-0.083799616	4.5108137	8.427847	0.0005204572	-0.007847786	0.0127866315	-0.12553857	4.5824313	8.669251	Multitasking_Scroll
14:29:38.377	-0.057462595	4.4413795	8.329682	-0.0055881953	-0.03839105	0.010954035	-0.101675175	4.5746965	8.673647	Multitasking_Scroll
14:29:38.399	-0.057462595	4.4413795	8.329682	-0.0055881953	-0.03839105	0.010954035	-0.101675175	4.5746965	8.673647	Multitasking_Scroll
14:29:38.423	-0.057462595	4.4413795	8.329682	-0.0055881953	-0.03839105	0.010954035	-0.101675175	4.5746965	8.673647	Multitasking_Scroll
14:29:38.446	-0.057462595	4.4413795	8.329682	-0.0055881953	-0.03839105	0.010954035	-0.101675175	4.5746965	8.673647	Multitasking_Scroll
14:29:38.469	-0.057462595	4.4413795	8.329682	-0.0055881953	-0.03839105	0.010954035	-0.101675175	4.5746965	8.673647	Multitasking_Scroll
14:29:38.492	-0.057462595	4.4413795	8.329682	-0.0055881953	-0.03839105	0.010954035	-0.101675175	4.5746965	8.673647	Multitasking_Scroll
14:29:38.515	-0.057462595	4.4413795	8.329682	-0.0055881953	-0.03839105	0.010954035	-0.101675175	4.5746965	8.673647	Multitasking_Scroll
14:29:38.538	-0.12450229	4.3839173	8.353624	-0.037353188	-0.0005174029	0.008510575	-0.08234313	4.5743537	8.674034	Multitasking_Scroll
14:29:38.561	-0.12450229	4.3839173	8.353624	-0.037353188	-0.0005174029	0.008510575	-0.08234313	4.5743537	8.674034	Multitasking_Scroll
14:29:38.584	-0.12450229	4.3839173	8.353624	-0.037353188	-0.0005174029	0.008510575	-0.08234313	4.5743537	8.674034	Multitasking_Scroll
14:29:38.605	-0.12450229	4.3839173	8.353624	-0.037353188	-0.0005174029	0.008510575	-0.08234313	4.5743537	8.674034	Multitasking_Scroll
14:29:38.630	-0.12450229	4.3839173	8.353624	-0.037353188	-0.0005174029	0.008510575	-0.08234313	4.5743537	8.674034	Multitasking_Scroll
14:29:38.659	-0.12450229	4.3839173	8.353624	-0.037353188	-0.0005174029	0.008510575	-0.08234313	4.5743537	8.674034	Multitasking_Scroll
14:29:38.680	-0.12450229	4.3839173	8.353624	-0.037353188	-0.0005174029	0.008510575	-0.08234313	4.5743537	8.674034	Multitasking_Scroll
14:29:38.702	-0.12450229	4.3839173	8.353624	-0.037353188	-0.0005174029	0.008510575	-0.08234313	4.5743537	8.674034	Multitasking_Scroll
14:29:38.724	-0.06464542	4.352792	8.425453	-0.008031656	-0.016399898	0.018284418	-0.07207499	4.522228	8.701416	Multitasking_Scroll
14:29:38.746	-0.06464542	4.352792	8.425453	-0.008031656	-0.016399898	0.018284418	-0.07207499	4.522228	8.701416	Multitasking_Scroll
14:29:38.770	-0.06464542	4.352792	8.425453	-0.008031656	-0.016399898	0.018284418	-0.07207499	4.522228	8.701416	Multitasking_Scroll
14:29:38.794	-0.06464542	4.352792	8.425453	-0.008031656	-0.016399898	0.018284418	-0.07207499	4.522228	8.701416	Multitasking_Scroll
14:29:38.820	-0.06464542	4.352792	8.425453	-0.008031656	-0.016399898	0.018284418	-0.07207499	4.522228	8.701416	Multitasking_Scroll
14:29:38.842	-0.06464542	4.352792	8.425453	-0.008031656	-0.016399898	0.018284418	-0.07207499	4.522228	8.701416	Multitasking_Scroll
14:29:38.866	-0.06464542	4.352792	8.425453	-0.008031656	-0.016399898	0.018284418	-0.07207499	4.522228	8.701416	Multitasking_Scroll
14:29:38.888	-0.06464542	4.352792	8.425453	-0.008031656	-0.016399898	0.018284418	-0.07207499	4.522228	8.701416	Multitasking_Scroll
14:29:38.911	0.062251143	4.3695517	8.370385	0.021289876	0.023917207	0.006677979	-0.04398973	4.5034432	8.711337	Multitasking_Scroll
14:29:38.933	0.062251143	4.3695517	8.370385	0.021289876	0.023917207	0.006677979	-0.04398973	4.5034432	8.711337	Multitasking_Scroll
14:29:38.956	0.062251143	4.3695517	8.370385	0.021289876	0.023917207	0.006677979	-0.04398973	4.5034432	8.711337	Multitasking_Scroll
14:29:38.978	0.062251143	4.3695517	8.370385	0.021289876	0.023917207	0.006677979	-0.04398973	4.5034432	8.711337	Multitasking_Scroll
14:29:39.002	0.062251143	4.3695517	8.370385	0.021289876	0.023917207	0.006677979	-0.04398973	4.5034432	8.711337	Multitasking_Scroll
14:29:39.025	0.062251143	4.3695517	8.370385	0.021289876	0.023917207	0.006677979	-0.04398973	4.5034432	8.711337	Multitasking_Scroll
14:29:39.048	0.062251143	4.3695517	8.370385	0.021289876	0.023917207	0.006677979	-0.04398973	4.5034432	8.711337	Multitasking_Scroll
14:29:39.071	0.062251143	4.3695517	8.370385	0.021289876	0.023917207	0.006677979	-0.04398973	4.5034432	8.711337	Multitasking_Scroll
14:29:39.093	0.35674694	4.3001175	8.540379	-0.033077132	-0.0707669	-0.036693454	0.009715777	4.498456	8.714019	Multitasking_Scroll
14:29:39.117	0.35674694	4.3001175	8.540379	-0.033077132	-0.0707669	-0.036693454	0.009715777	4.498456	8.714019	Multitasking_Scroll
14:29:39.141	0.35674694	4.3001175	8.540379	-0.033077132	-0.0707669	-0.036693454	0.009715777	4.498456	8.714019	Multitasking_Scroll
14:29:39.163	0.35674694	4.3001175	8.540379	-0.033077132	-0.0707669	-0.036693454	0.009715777	4.498456	8.714019	Multitasking_Scroll
14:29:39.185	0.35674694	4.3001175	8.540379	-0.033077132	-0.0707669	-0.036693454	0.009715777	4.498456	8.714019	Multitasking_Scroll
14:29:39.208	0.35674694	4.3001175	8.540379	-0.033077132	-0.0707669	-0.036693454	0.009715777	4.498456	8.714019	Multitasking_Scroll
14:29:39.231	0.35674694	4.3001175	8.540379	-0.033077132	-0.0707669	-0.036693454	0.009715777	4.498456	8.714019	Multitasking_Scroll
14:29:39.253	0.35674694	4.3001175	8.540379	-0.033077132	-0.0707669	-0.036693454	0.009715777	4.498456	8.714019	Multitasking_Scroll
14:29:39.276	-0.2083019	3.7638	8.954588	0.052444004	-0.18927476	-0.32685444	-0.35755438	4.3928013	8.7604685	Multitasking_Scroll
14:29:39.299	-0.2083019	3.7638	8.954588	0.052444004	-0.18927476	-0.32685444	-0.35755438	4.3928013	8.7604685	Multitasking_Scroll
14:29:39.321	-0.2083019	3.7638	8.954588	0.052444004	-0.18927476	-0.32685444	-0.35755438	4.3928013	8.7604685	Multitasking_Scroll
14:29:39.344	-0.2083019	3.7638	8.954588	0.052444004	-0.18927476	-0.32685444	-0.35755438	4.3928013	8.7604685	Multitasking_Scroll
14:29:39.368	-0.2083019	3.7638	8.954588	0.052444004	-0.18927476	-0.32685444	-0.35755438	4.3928013	8.7604685	Multitasking_Scroll
14:29:39.390	-0.2083019	3.7638	8.954588	0.052444004	-0.18927476	-0.32685444	-0.35755438	4.3928013	8.7604685	Multitasking_Scroll
14:29:39.413	-0.2083019	3.7638	8.954588	0.052444004	-0.18927476	-0.32685444	-0.35755438	4.3928013	8.7604685	Multitasking_Scroll
14:29:39.436	0.4836435	3.545921	7.8125186	0.052444004	-0.18927476	-0.32685444	-0.35755438	4.3928013	8.7604685	Multitasking_Scroll
14:29:39.460	0.4836435	3.545921	7.8125186	-0.03552059	0.097831905	-0.283483	-0.6047187	4.427205	8.72952	Multitasking_Scroll
14:29:39.483	0.4836435	3.545921	7.8125186	-0.03552059	0.097831905	-0.283483	-0.6047187	4.427205	8.72952	Multitasking_Scroll
14:29:39.506	0.4836435	3.545921	7.8125186	-0.03552059	0.097831905	-0.283483	-0.6047187	4.427205	8.72952	Multitasking_Scroll
14:29:39.529	0.4836435	3.545921	7.8125186	-0.03552059	0.097831905	-0.283483	-0.6047187	4.427205	8.72952	Multitasking_Scroll
14:29:39.551	0.4836435	3.545921	7.8125186	-0.03552059	0.097831905	-0.283483	-0.6047187	4.427205	8.72952	Multitasking_Scroll
14:29:39.574	0.4836435	3.545921	7.8125186	-0.03552059	0.097831905	-0.283483	-0.6047187	4.427205	8.72952	Multitasking_Scroll
14:29:39.596	0.4836435	3.545921	7.8125186	-0.03552059	0.097831905	-0.283483	-0.6047187	4.427205	8.72952	Multitasking_Scroll
14:29:39.620	-0.7901107	4.6712303	9.07909	-0.044683572	-0.019454226	-0.023254417	-0.85320157	4.131582	8.852821	Multitasking_Scroll
14:29:39.642	-0.7901107	4.6712303	9.07909	-0.044683572	-0.019454226	-0.023254417	-0.85320157	4.131582	8.852821	Multitasking_Scroll
14:29:39.664	-0.7901107	4.6712303	9.07909	-0.044683572	-0.019454226	-0.023254417	-0.85320157	4.131582	8.852821	Multitasking_Scroll
14:29:39.687	-0.7901107	4.6712303	9.07909	-0.044683572	-0.019454226	-0.023254417	-0.85320157	4.131582	8.852821	Multitasking_Scroll
14:29:39.709	-0.7901107	4.6712303	9.07909	-0.044683572	-0.019454226	-0.023254417	-0.85320157	4.131582	8.852821	Multitasking_Scroll
14:29:39.732	-0.7901107	4.6712303	9.07909	-0.044683572	-0.019454226	-0.023254417	-0.85320157	4.131582	8.852821	Multitasking_Scroll
14:29:39.754	-0.7901107	4.6712303	9.07909	-0.044683572	-0.019454226	-0.023254417	-0.85320157	4.131582	8.852821	Multitasking_Scroll
14:29:39.777	-0.7901107	4.6712303	9.07909	-0.044683572	-0.019454226	-0.023254417	-0.85320157	4.131582	8.852821	Multitasking_Scroll
14:29:39.799	-0.531529	4.7167215	7.699988	0.0029639183	-0.11719266	-0.029363072	-0.857859	4.34624	8.748979	Multitasking_Scroll
14:29:39.823	-0.531529	4.7167215	7.699988	0.0029639183	-0.11719266	-0.029363072	-0.857859	4.34624	8.748979	Multitasking_Scroll
14:29:39.845	-0.531529	4.7167215	7.699988	0.0029639183	-0.11719266	-0.029363072	-0.857859	4.34624	8.748979	Multitasking_Scroll
14:29:39.867	-0.531529	4.7167215	7.699988	0.0029639183	-0.11719266	-0.029363072	-0.857859	4.34624	8.748979	Multitasking_Scroll
14:29:39.889	-0.531529	4.7167215	7.699988	0.0029639183	-0.11719266	-0.029363072	-0.857859	4.34624	8.748979	Multitasking_Scroll
14:29:39.910	-0.531529	4.7167215	7.699988	0.0029639183	-0.11719266	-0.029363072	-0.857859	4.34624	8.748979	Multitasking_Scroll
14:29:39.933	-0.531529	4.7167215	7.699988	0.0029639183	-0.11719266	-0.029363072	-0.857859	4.34624	8.748979	Multitasking_Scroll
14:29:39.955	-0.531529	4.7167215	7.699988	0.0029639183	-0.11719266	-0.029363072	-0.857859	4.34624	8.748979	Multitasking_Scroll
14:29:39.978	-0.6081458	4.434197	9.213169	-0.3152969	-0.09581238	0.25285667	-0.35152745	4.5449066	8.682777	Multitasking_Scroll
14:29:40.001	-0.6081458	4.434197	9.213169	-0.3152969	-0.09581238	0.25285667	-0.35152745	4.5449066	8.682777	Multitasking_Scroll
14:29:40.023	-0.6081458	4.434197	9.213169	-0.3152969	-0.09581238	0.25285667	-0.35152745	4.5449066	8.682777	Multitasking_Scroll
14:29:40.045	-0.6081458	4.434197	9.213169	-0.3152969	-0.09581238	0.25285667	-0.35152745	4.5449066	8.682777	Multitasking_Scroll
14:29:40.068	-0.6081458	4.434197	9.213169	-0.3152969	-0.09581238	0.25285667	-0.35152745	4.5449066	8.682777	Multitasking_Scroll
14:29:40.090	-0.6081458	4.434197	9.213169	-0.3152969	-0.09581238	0.25285667	-0.35152745	4.5449066	8.682777	Multitasking_Scroll
14:29:40.113	-0.6081458	4.434197	9.213169	-0.3152969	-0.09581238	0.25285667	-0.35152745	4.5449066	8.682777	Multitasking_Scroll
14:29:40.136	-0.6081458	4.434197	9.213169	-0.3152969	-0.09581238	0.25285667	-0.35152745	4.5449066	8.682777	Multitasking_Scroll
14:29:40.159	-2.2410412	3.0048149	8.581081	-0.05384655	0.13204037	-0.19368581	-0.9642345	4.2551103	8.782634	Multitasking_Scroll
14:29:40.182	-2.2410412	3.0048149	8.581081	-0.05384655	0.13204037	-0.19368581	-0.9642345	4.2551103	8.782634	Multitasking_Scroll
14:29:40.204	-2.2410412	3.0048149	8.581081	-0.05384655	0.13204037	-0.19368581	-0.9642345	4.2551103	8.782634	Multitasking_Scroll
14:29:40.227	-2.2410412	3.0048149	8.581081	-0.05384655	0.13204037	-0.19368581	-0.9642345	4.2551103	8.782634	Multitasking_Scroll
14:29:40.250	-2.2410412	3.0048149	8.581081	-0.05384655	0.13204037	-0.19368581	-0.9642345	4.2551103	8.782634	Multitasking_Scroll
14:29:40.273	-2.2410412	3.0048149	8.581081	-0.05384655	0.13204037	-0.19368581	-0.9642345	4.2551103	8.782634	Multitasking_Scroll
14:29:40.295	-2.2410412	3.0048149	8.581081	-0.05384655	0.13204037	-0.19368581	-0.9642345	4.2551103	8.782634	Multitasking_Scroll
14:29:40.317	-2.2410412	3.0048149	8.581081	-0.05384655	0.13204037	-0.19368581	-0.9642345	4.2551103	8.782634	Multitasking_Scroll
14:29:40.339	-1.0774237	4.644893	8.336864	-0.030022804	0.21878321	-0.40809953	-1.2392601	4.1905184	8.779188	Multitasking_Scroll
14:29:40.363	-1.0774237	4.644893	8.336864	-0.030022804	0.21878321	-0.40809953	-1.2392601	4.1905184	8.779188	Multitasking_Scroll
14:29:40.384	-1.0774237	4.644893	8.336864	-0.030022804	0.21878321	-0.40809953	-1.2392601	4.1905184	8.779188	Multitasking_Scroll
14:29:40.406	-1.0774237	4.644893	8.336864	-0.030022804	0.21878321	-0.40809953	-1.2392601	4.1905184	8.779188	Multitasking_Scroll
14:29:40.428	-1.0774237	4.644893	8.336864	-0.030022804	0.21878321	-0.40809953	-1.2392601	4.1905184	8.779188	Multitasking_Scroll
14:29:40.450	-1.0774237	4.644893	8.336864	-0.030022804	0.21878321	-0.40809953	-1.2392601	4.1905184	8.779188	Multitasking_Scroll
14:29:40.472	-1.0774237	4.644893	8.336864	-0.030022804	0.21878321	-0.40809953	-1.2392601	4.1905184	8.779188	Multitasking_Scroll
14:29:40.494	-1.0774237	4.644893	8.336864	-0.030022804	0.21878321	-0.40809953	-1.2392601	4.1905184	8.779188	Multitasking_Scroll
14:29:40.516	-2.6648278	4.048719	8.76544	-0.030022804	0.21878321	-0.40809953	-1.2392601	4.1905184	8.779188	Multitasking_Scroll
14:29:40.539	-2.6648278	4.048719	8.76544	-0.41242445	0.42281222	-0.080064885	-2.163036	4.012974	8.682607	Multitasking_Scroll
14:29:40.562	-2.6648278	4.048719	8.76544	-0.41242445	0.42281222	-0.080064885	-2.163036	4.012974	8.682607	Multitasking_Scroll
14:29:40.585	-2.6648278	4.048719	8.76544	-0.41242445	0.42281222	-0.080064885	-2.163036	4.012974	8.682607	Multitasking_Scroll
14:29:40.608	-2.6648278	4.048719	8.76544	-0.41242445	0.42281222	-0.080064885	-2.163036	4.012974	8.682607	Multitasking_Scroll
14:29:40.630	-2.6648278	4.048719	8.76544	-0.41242445	0.42281222	-0.080064885	-2.163036	4.012974	8.682607	Multitasking_Scroll
14:29:40.653	-2.6648278	4.048719	8.76544	-0.41242445	0.42281222	-0.080064885	-2.163036	4.012974	8.682607	Multitasking_Scroll
14:29:40.675	-2.6648278	4.048719	8.76544	-0.41242445	0.42281222	-0.080064885	-2.163036	4.012974	8.682607	Multitasking_Scroll
14:29:40.698	-2.4876516	3.675212	8.456578	-0.0074207913	0.08866892	0.2485806	-2.5682425	3.782522	8.675656	Multitasking_Scroll
14:29:40.721	-2.4876516	3.675212	8.456578	-0.0074207913	0.08866892	0.2485806	-2.5682425	3.782522	8.675656	Multitasking_Scroll
14:29:40.744	-2.4876516	3.675212	8.456578	-0.0074207913	0.08866892	0.2485806	-2.5682425	3.782522	8.675656	Multitasking_Scroll
14:29:40.767	-2.4876516	3.675212	8.456578	-0.0074207913	0.08866892	0.2485806	-2.5682425	3.782522	8.675656	Multitasking_Scroll
14:29:40.792	-2.4876516	3.675212	8.456578	-0.0074207913	0.08866892	0.2485806	-2.5682425	3.782522	8.675656	Multitasking_Scroll
14:29:40.817	-2.4876516	3.675212	8.456578	-0.0074207913	0.08866892	0.2485806	-2.5682425	3.782522	8.675656	Multitasking_Scroll
14:29:40.841	-2.4876516	3.675212	8.456578	-0.0074207913	0.08866892	0.2485806	-2.5682425	3.782522	8.675656	Multitasking_Scroll
14:29:40.864	-2.4876516	3.675212	8.456578	-0.0074207913	0.08866892	0.2485806	-2.5682425	3.782522	8.675656	Multitasking_Scroll
14:29:40.886	-2.5044115	3.4525442	8.559532	0.0011313224	0.0678995	0.00912144	-2.6974022	3.7232401	8.662094	Multitasking_Scroll
14:29:40.909	-2.5044115	3.4525442	8.559532	0.0011313224	0.0678995	0.00912144	-2.6974022	3.7232401	8.662094	Multitasking_Scroll
14:29:40.932	-2.5044115	3.4525442	8.559532	0.0011313224	0.0678995	0.00912144	-2.6974022	3.7232401	8.662094	Multitasking_Scroll
14:29:40.955	-2.5044115	3.4525442	8.559532	0.0011313224	0.0678995	0.00912144	-2.6974022	3.7232401	8.662094	Multitasking_Scroll
14:29:40.978	-2.5044115	3.4525442	8.559532	0.0011313224	0.0678995	0.00912144	-2.6974022	3.7232401	8.662094	Multitasking_Scroll
14:29:41.000	-2.5044115	3.4525442	8.559532	0.0011313224	0.0678995	0.00912144	-2.6974022	3.7232401	8.662094	Multitasking_Scroll
14:29:41.023	-2.5044115	3.4525442	8.559532	0.0011313224	0.0678995	0.00912144	-2.6974022	3.7232401	8.662094	Multitasking_Scroll
14:29:41.046	-2.5044115	3.4525442	8.559532	0.0011313224	0.0678995	0.00912144	-2.6974022	3.7232401	8.662094	Multitasking_Scroll
14:29:41.068	0.2944958	3.972102	10.292988	1.199649	0.24749388	0.87288487	-1.3554095	4.381653	8.668006	Multitasking_Scroll
14:29:41.091	0.2944958	3.972102	10.292988	1.199649	0.24749388	0.87288487	-1.3554095	4.381653	8.668006	Multitasking_Scroll
14:29:41.114	0.2944958	3.972102	10.292988	1.199649	0.24749388	0.87288487	-1.3554095	4.381653	8.668006	Multitasking_Scroll
14:29:41.136	0.2944958	3.972102	10.292988	1.199649	0.24749388	0.87288487	-1.3554095	4.381653	8.668006	Multitasking_Scroll
14:29:41.160	0.2944958	3.972102	10.292988	1.199649	0.24749388	0.87288487	-1.3554095	4.381653	8.668006	Multitasking_Scroll
14:29:41.182	0.2944958	3.972102	10.292988	1.199649	0.24749388	0.87288487	-1.3554095	4.381653	8.668006	Multitasking_Scroll
14:29:41.204	0.2944958	3.972102	10.292988	1.199649	0.24749388	0.87288487	-1.3554095	4.381653	8.668006	Multitasking_Scroll
14:29:41.227	0.2944958	3.972102	10.292988	1.199649	0.24749388	0.87288487	-1.3554095	4.381653	8.668006	Multitasking_Scroll
14:29:41.249	-1.1684061	5.90907	4.8364353	0.90215755	0.51688546	-0.2150661	-1.4721403	5.3276033	8.100605	Multitasking_Scroll
14:29:41.273	-1.1684061	5.90907	4.8364353	0.90215755	0.51688546	-0.2150661	-1.4721403	5.3276033	8.100605	Multitasking_Scroll
14:29:41.295	-1.1684061	5.90907	4.8364353	0.90215755	0.51688546	-0.2150661	-1.4721403	5.3276033	8.100605	Multitasking_Scroll
14:29:41.317	-1.1684061	5.90907	4.8364353	0.90215755	0.51688546	-0.2150661	-1.4721403	5.3276033	8.100605	Multitasking_Scroll
14:29:41.340	-1.1684061	5.90907	4.8364353	0.90215755	0.51688546	-0.2150661	-1.4721403	5.3276033	8.100605	Multitasking_Scroll
14:29:41.363	-1.1684061	5.90907	4.8364353	0.90215755	0.51688546	-0.2150661	-1.4721403	5.3276033	8.100605	Multitasking_Scroll
14:29:41.386	-1.1684061	5.90907	4.8364353	0.90215755	0.51688546	-0.2150661	-1.4721403	5.3276033	8.100605	Multitasking_Scroll
14:29:41.409	-1.1684061	5.90907	4.8364353	0.90215755	0.51688546	-0.2150661	-1.4721403	5.3276033	8.100605	Multitasking_Scroll
14:29:41.430	-1.6352897	6.0934296	5.827665	-0.22427796	0.3189651	-0.10144517	-1.779766	5.994043	7.554748	Multitasking_Scroll
14:29:41.451	-1.6352897	6.0934296	5.827665	-0.22427796	0.3189651	-0.10144517	-1.779766	5.994043	7.554748	Multitasking_Scroll
14:29:41.472	-1.6352897	6.0934296	5.827665	-0.22427796	0.3189651	-0.10144517	-1.779766	5.994043	7.554748	Multitasking_Scroll
14:29:41.493	-1.6352897	6.0934296	5.827665	-0.22427796	0.3189651	-0.10144517	-1.779766	5.994043	7.554748	Multitasking_Scroll
14:29:41.514	-1.6352897	6.0934296	5.827665	-0.22427796	0.3189651	-0.10144517	-1.779766	5.994043	7.554748	Multitasking_Scroll
14:29:41.535	-1.6352897	6.0934296	5.827665	-0.22427796	0.3189651	-0.10144517	-1.779766	5.994043	7.554748	Multitasking_Scroll
14:29:41.556	-1.6352897	6.0934296	5.827665	-0.22427796	0.3189651	-0.10144517	-1.779766	5.994043	7.554748	Multitasking_Scroll
14:29:41.577	-1.6352897	6.0934296	5.827665	-0.22427796	0.3189651	-0.10144517	-1.779766	5.994043	7.554748	Multitasking_Scroll
14:29:41.599	-1.8675344	5.9880815	6.9122715	-0.22916487	-0.35848445	0.11785545	-1.561574	5.9546475	7.633742	Multitasking_Scroll
14:29:41.621	-1.8675344	5.9880815	6.9122715	-0.22916487	-0.35848445	0.11785545	-1.561574	5.9546475	7.633742	Multitasking_Scroll
14:29:41.642	-1.8675344	5.9880815	6.9122715	-0.22916487	-0.35848445	0.11785545	-1.561574	5.9546475	7.633742	Multitasking_Scroll
14:29:41.663	-1.8675344	5.9880815	6.9122715	-0.22916487	-0.35848445	0.11785545	-1.561574	5.9546475	7.633742	Multitasking_Scroll
14:29:41.684	-1.8675344	5.9880815	6.9122715	-0.22916487	-0.35848445	0.11785545	-1.561574	5.9546475	7.633742	Multitasking_Scroll
14:29:41.707	-1.8675344	5.9880815	6.9122715	-0.22916487	-0.35848445	0.11785545	-1.561574	5.9546475	7.633742	Multitasking_Scroll
14:29:41.728	-1.8675344	5.9880815	6.9122715	-0.22916487	-0.35848445	0.11785545	-1.561574	5.9546475	7.633742	Multitasking_Scroll
14:29:41.751	-1.8675344	5.9880815	6.9122715	-0.22916487	-0.35848445	0.11785545	-1.561574	5.9546475	7.633742	Multitasking_Scroll
14:29:41.772	-1.8675344	5.9880815	6.9122715	-0.22916487	-0.35848445	0.11785545	-1.561574	5.9546475	7.633742	Multitasking_Scroll
14:29:41.793	-0.023942748	6.196383	7.4821086	-0.07278337	0.11004921	0.103194684	-1.0429827	5.756244	7.870714	Multitasking_Scroll
14:29:41.814	-0.023942748	6.196383	7.4821086	-0.07278337	0.11004921	0.103194684	-1.0429827	5.756244	7.870714	Multitasking_Scroll
14:29:41.835	-0.023942748	6.196383	7.4821086	-0.07278337	0.11004921	0.103194684	-1.0429827	5.756244	7.870714	Multitasking_Scroll
14:29:41.856	-0.023942748	6.196383	7.4821086	-0.07278337	0.11004921	0.103194684	-1.0429827	5.756244	7.870714	Multitasking_Scroll
14:29:41.878	-0.023942748	6.196383	7.4821086	-0.07278337	0.11004921	0.103194684	-1.0429827	5.756244	7.870714	Multitasking_Scroll
14:29:41.902	-0.023942748	6.196383	7.4821086	-0.07278337	0.11004921	0.103194684	-1.0429827	5.756244	7.870714	Multitasking_Scroll
14:29:41.923	-0.023942748	6.196383	7.4821086	-0.07278337	0.11004921	0.103194684	-1.0429827	5.756244	7.870714	Multitasking_Scroll
14:29:41.945	-0.023942748	6.196383	7.4821086	-0.07278337	0.11004921	0.103194684	-1.0429827	5.756244	7.870714	Multitasking_Scroll
14:29:41.968	-1.0462981	4.7286925	7.1157846	-0.13203731	-0.76409894	-0.5968569	-0.9079443	5.682642	7.9406285	Multitasking_Scroll
14:29:41.990	-1.0462981	4.7286925	7.1157846	-0.13203731	-0.76409894	-0.5968569	-0.9079443	5.682642	7.9406285	Multitasking_Scroll
14:29:42.011	-1.0462981	4.7286925	7.1157846	-0.13203731	-0.76409894	-0.5968569	-0.9079443	5.682642	7.9406285	Multitasking_Scroll
14:29:42.034	-1.0462981	4.7286925	7.1157846	-0.13203731	-0.76409894	-0.5968569	-0.9079443	5.682642	7.9406285	Multitasking_Scroll
14:29:42.056	-1.0462981	4.7286925	7.1157846	-0.13203731	-0.76409894	-0.5968569	-0.9079443	5.682642	7.9406285	Multitasking_Scroll
14:29:42.077	-1.0462981	4.7286925	7.1157846	-0.13203731	-0.76409894	-0.5968569	-0.9079443	5.682642	7.9406285	Multitasking_Scroll
14:29:42.098	-1.0462981	4.7286925	7.1157846	-0.13203731	-0.76409894	-0.5968569	-0.9079443	5.682642	7.9406285	Multitasking_Scroll
14:29:42.118	-1.0462981	4.7286925	7.1157846	-0.13203731	-0.76409894	-0.5968569	-0.9079443	5.682642	7.9406285	Multitasking_Scroll
14:29:42.140	0.5363176	5.827665	11.286612	-0.15525018	-1.0554817	0.0054562483	0.06587533	5.2094183	8.308307	Multitasking_Scroll
14:29:42.162	0.5363176	5.827665	11.286612	-0.15525018	-1.0554817	0.0054562483	0.06587533	5.2094183	8.308307	Multitasking_Scroll
14:29:42.184	0.5363176	5.827665	11.286612	-0.15525018	-1.0554817	0.0054562483	0.06587533	5.2094183	8.308307	Multitasking_Scroll
14:29:42.206	0.5363176	5.827665	11.286612	-0.15525018	-1.0554817	0.0054562483	0.06587533	5.2094183	8.308307	Multitasking_Scroll
14:29:42.228	0.5363176	5.827665	11.286612	-0.15525018	-1.0554817	0.0054562483	0.06587533	5.2094183	8.308307	Multitasking_Scroll
14:29:42.249	0.5363176	5.827665	11.286612	-0.15525018	-1.0554817	0.0054562483	0.06587533	5.2094183	8.308307	Multitasking_Scroll
14:29:42.270	0.5363176	5.827665	11.286612	-0.15525018	-1.0554817	0.0054562483	0.06587533	5.2094183	8.308307	Multitasking_Scroll
14:29:42.291	0.5363176	5.827665	11.286612	-0.15525018	-1.0554817	0.0054562483	0.06587533	5.2094183	8.308307	Multitasking_Scroll
14:29:42.312	-0.12929083	5.025583	9.419077	-0.15525018	-1.0554817	0.0054562483	0.06587533	5.2094183	8.308307	Multitasking_Scroll
14:29:42.333	-0.12929083	5.025583	9.419077	-0.020859826	1.634158	-0.011037113	-0.22280484	4.798134	8.549772	Multitasking_Scroll
14:29:42.354	-0.12929083	5.025583	9.419077	-0.020859826	1.634158	-0.011037113	-0.22280484	4.798134	8.549772	Multitasking_Scroll
14:29:42.375	-0.12929083	5.025583	9.419077	-0.020859826	1.634158	-0.011037113	-0.22280484	4.798134	8.549772	Multitasking_Scroll
14:29:42.396	-0.12929083	5.025583	9.419077	-0.020859826	1.634158	-0.011037113	-0.22280484	4.798134	8.549772	Multitasking_Scroll
14:29:42.417	-0.12929083	5.025583	9.419077	-0.020859826	1.634158	-0.011037113	-0.22280484	4.798134	8.549772	Multitasking_Scroll
14:29:42.438	-0.12929083	5.025583	9.419077	-0.020859826	1.634158	-0.011037113	-0.22280484	4.798134	8.549772	Multitasking_Scroll
14:29:42.461	-0.12929083	5.025583	9.419077	-0.020859826	1.634158	-0.011037113	-0.22280484	4.798134	8.549772	Multitasking_Scroll
14:29:42.482	-0.12929083	5.025583	9.419077	-0.020859826	1.634158	-0.011037113	-0.22280484	4.798134	8.549772	Multitasking_Scroll
14:29:42.503	-0.28970724	4.209135	8.628966	0.14468466	0.060569122	-0.070291035	-0.5132233	4.868162	8.497526	Multitasking_Scroll
14:29:42.524	-0.28970724	4.209135	8.628966	0.14468466	0.060569122	-0.070291035	-0.5132233	4.868162	8.497526	Multitasking_Scroll
14:29:42.545	-0.28970724	4.209135	8.628966	0.14468466	0.060569122	-0.070291035	-0.5132233	4.868162	8.497526	Multitasking_Scroll
14:29:42.567	-0.28970724	4.209135	8.628966	0.14468466	0.060569122	-0.070291035	-0.5132233	4.868162	8.497526	Multitasking_Scroll
14:29:42.588	-0.28970724	4.209135	8.628966	0.14468466	0.060569122	-0.070291035	-0.5132233	4.868162	8.497526	Multitasking_Scroll
14:29:42.611	-0.28970724	4.209135	8.628966	0.14468466	0.060569122	-0.070291035	-0.5132233	4.868162	8.497526	Multitasking_Scroll
14:29:42.633	-0.28970724	4.209135	8.628966	0.14468466	0.060569122	-0.070291035	-0.5132233	4.868162	8.497526	Multitasking_Scroll
14:29:42.654	-0.28970724	4.209135	8.628966	0.14468466	0.060569122	-0.070291035	-0.5132233	4.868162	8.497526	Multitasking_Scroll
14:29:42.676	0.36392978	5.499649	8.897125	0.0005204572	-0.061603926	0.09219911	-0.2711467	4.9188404	8.479496	Multitasking_Scroll
14:29:42.697	0.36392978	5.499649	8.897125	0.0005204572	-0.061603926	0.09219911	-0.2711467	4.9188404	8.479496	Multitasking_Scroll
14:29:42.718	0.36392978	5.499649	8.897125	0.0005204572	-0.061603926	0.09219911	-0.2711467	4.9188404	8.479496	Multitasking_Scroll
14:29:42.739	0.36392978	5.499649	8.897125	0.0005204572	-0.061603926	0.09219911	-0.2711467	4.9188404	8.479496	Multitasking_Scroll
14:29:42.760	0.36392978	5.499649	8.897125	0.0005204572	-0.061603926	0.09219911	-0.2711467	4.9188404	8.479496	Multitasking_Scroll
14:29:42.782	0.36392978	5.499649	8.897125	0.0005204572	-0.061603926	0.09219911	-0.2711467	4.9188404	8.479496	Multitasking_Scroll
14:29:42.804	0.36392978	5.499649	8.897125	0.0005204572	-0.061603926	0.09219911	-0.2711467	4.9188404	8.479496	Multitasking_Scroll
14:29:42.826	0.36392978	5.499649	8.897125	0.0005204572	-0.061603926	0.09219911	-0.2711467	4.9188404	8.479496	Multitasking_Scroll
14:29:42.847	0.36392978	5.499649	8.897125	0.0005204572	-0.061603926	0.09219911	-0.2711467	4.9188404	8.479496	Multitasking_Scroll
14:29:42.868	1.4006507	4.7765784	7.0295906	-0.06606386	-0.102531895	0.042108163	-0.061544605	5.0298953	8.418235	Multitasking_Scroll
14:29:42.890	1.4006507	4.7765784	7.0295906	-0.06606386	-0.102531895	0.042108163	-0.061544605	5.0298953	8.418235	Multitasking_Scroll
14:29:42.912	1.4006507	4.7765784	7.0295906	-0.06606386	-0.102531895	0.042108163	-0.061544605	5.0298953	8.418235	Multitasking_Scroll
14:29:42.933	1.4006507	4.7765784	7.0295906	-0.06606386	-0.102531895	0.042108163	-0.061544605	5.0298953	8.418235	Multitasking_Scroll
14:29:42.955	1.4006507	4.7765784	7.0295906	-0.06606386	-0.102531895	0.042108163	-0.061544605	5.0298953	8.418235	Multitasking_Scroll
14:29:42.976	1.4006507	4.7765784	7.0295906	-0.06606386	-0.102531895	0.042108163	-0.061544605	5.0298953	8.418235	Multitasking_Scroll
14:29:42.998	1.4006507	4.7765784	7.0295906	-0.06606386	-0.102531895	0.042108163	-0.061544605	5.0298953	8.418235	Multitasking_Scroll
14:29:43.020	1.4006507	4.7765784	7.0295906	-0.06606386	-0.102531895	0.042108163	-0.061544605	5.0298953	8.418235	Multitasking_Scroll
14:29:43.041	0.10774237	4.70475	7.8316727	0.044502754	0.06240172	-0.0018741345	-0.051371	4.999783	8.436224	Multitasking_Scroll
14:29:43.063	0.10774237	4.70475	7.8316727	0.044502754	0.06240172	-0.0018741345	-0.051371	4.999783	8.436224	Multitasking_Scroll
14:29:43.084	0.10774237	4.70475	7.8316727	0.044502754	0.06240172	-0.0018741345	-0.051371	4.999783	8.436224	Multitasking_Scroll
14:29:43.106	0.10774237	4.70475	7.8316727	0.044502754	0.06240172	-0.0018741345	-0.051371	4.999783	8.436224	Multitasking_Scroll
14:29:43.128	0.10774237	4.70475	7.8316727	0.044502754	0.06240172	-0.0018741345	-0.051371	4.999783	8.436224	Multitasking_Scroll
14:29:43.149	0.10774237	4.70475	7.8316727	0.044502754	0.06240172	-0.0018741345	-0.051371	4.999783	8.436224	Multitasking_Scroll
14:29:43.171	0.10774237	4.70475	7.8316727	0.044502754	0.06240172	-0.0018741345	-0.051371	4.999783	8.436224	Multitasking_Scroll
14:29:43.192	0.10774237	4.70475	7.8316727	0.044502754	0.06240172	-0.0018741345	-0.051371	4.999783	8.436224	Multitasking_Scroll
14:29:43.213	-0.2777359	4.7693954	8.363202	0.044502754	0.06240172	-0.0018741345	-0.051371	4.999783	8.436224	Multitasking_Scroll
14:29:43.234	-0.2777359	4.7693954	8.363202	-0.016583769	-0.08970373	-0.031195667	0.025363281	4.9806027	8.447681	Multitasking_Scroll
14:29:43.254	-0.2777359	4.7693954	8.363202	-0.016583769	-0.08970373	-0.031195667	0.025363281	4.9806027	8.447681	Multitasking_Scroll
14:29:43.275	-0.2777359	4.7693954	8.363202	-0.016583769	-0.08970373	-0.031195667	0.025363281	4.9806027	8.447681	Multitasking_Scroll
14:29:43.296	-0.2777359	4.7693954	8.363202	-0.016583769	-0.08970373	-0.031195667	0.025363281	4.9806027	8.447681	Multitasking_Scroll
14:29:43.318	-0.2777359	4.7693954	8.363202	-0.016583769	-0.08970373	-0.031195667	0.025363281	4.9806027	8.447681	Multitasking_Scroll
14:29:43.340	-0.2777359	4.7693954	8.363202	-0.016583769	-0.08970373	-0.031195667	0.025363281	4.9806027	8.447681	Multitasking_Scroll
14:29:43.361	-0.2777359	4.7693954	8.363202	-0.016583769	-0.08970373	-0.031195667	0.025363281	4.9806027	8.447681	Multitasking_Scroll
14:29:43.382	-0.2777359	4.7693954	8.363202	-0.016583769	-0.08970373	-0.031195667	0.025363281	4.9806027	8.447681	Multitasking_Scroll
14:29:43.403	0.15802214	4.817281	8.171659	0.0017421878	-0.055495273	0.025614802	0.045833092	4.9340267	8.474881	Multitasking_Scroll
14:29:43.424	0.15802214	4.817281	8.171659	0.0017421878	-0.055495273	0.025614802	0.045833092	4.9340267	8.474881	Multitasking_Scroll
14:29:43.445	0.15802214	4.817281	8.171659	0.0017421878	-0.055495273	0.025614802	0.045833092	4.9340267	8.474881	Multitasking_Scroll
14:29:43.466	0.15802214	4.817281	8.171659	0.0017421878	-0.055495273	0.025614802	0.045833092	4.9340267	8.474881	Multitasking_Scroll
14:29:43.487	0.15802214	4.817281	8.171659	0.0017421878	-0.055495273	0.025614802	0.045833092	4.9340267	8.474881	Multitasking_Scroll
14:29:43.508	0.15802214	4.817281	8.171659	0.0017421878	-0.055495273	0.025614802	0.045833092	4.9340267	8.474881	Multitasking_Scroll
14:29:43.530	0.15802214	4.817281	8.171659	0.0017421878	-0.055495273	0.025614802	0.045833092	4.9340267	8.474881	Multitasking_Scroll
14:29:43.551	0.15802214	4.817281	8.171659	0.0017421878	-0.055495273	0.025614802	0.045833092	4.9340267	8.474881	Multitasking_Scroll
14:29:43.572	0.15802214	4.817281	8.171659	0.0017421878	-0.055495273	0.025614802	0.045833092	4.9340267	8.474881	Multitasking_Scroll
14:29:43.594	0.23942748	4.8316464	8.236305	0.00785084	0.056903932	-0.0745671	0.06136194	4.942119	8.470067	Multitasking_Scroll
14:29:43.615	0.23942748	4.8316464	8.236305	0.00785084	0.056903932	-0.0745671	0.06136194	4.942119	8.470067	Multitasking_Scroll
14:29:43.637	0.23942748	4.8316464	8.236305	0.00785084	0.056903932	-0.0745671	0.06136194	4.942119	8.470067	Multitasking_Scroll
14:29:43.658	0.23942748	4.8316464	8.236305	0.00785084	0.056903932	-0.0745671	0.06136194	4.942119	8.470067	Multitasking_Scroll
14:29:43.680	0.23942748	4.8316464	8.236305	0.00785084	0.056903932	-0.0745671	0.06136194	4.942119	8.470067	Multitasking_Scroll
14:29:43.701	0.23942748	4.8316464	8.236305	0.00785084	0.056903932	-0.0745671	0.06136194	4.942119	8.470067	Multitasking_Scroll
14:29:43.722	0.23942748	4.8316464	8.236305	0.00785084	0.056903932	-0.0745671	0.06136194	4.942119	8.470067	Multitasking_Scroll
14:29:43.744	0.23942748	4.8316464	8.236305	0.00785084	0.056903932	-0.0745671	0.06136194	4.942119	8.470067	Multitasking_Scroll
14:29:43.765	-0.17478207	4.6281333	7.9154725	0.015181223	-0.05610614	-0.06479325	-0.03393325	4.9319906	8.476124	Multitasking_Scroll
14:29:43.786	-0.17478207	4.6281333	7.9154725	0.015181223	-0.05610614	-0.06479325	-0.03393325	4.9319906	8.476124	Multitasking_Scroll
14:29:43.808	-0.17478207	4.6281333	7.9154725	0.015181223	-0.05610614	-0.06479325	-0.03393325	4.9319906	8.476124	Multitasking_Scroll
14:29:43.829	-0.17478207	4.6281333	7.9154725	0.015181223	-0.05610614	-0.06479325	-0.03393325	4.9319906	8.476124	Multitasking_Scroll
14:29:43.850	-0.17478207	4.6281333	7.9154725	0.015181223	-0.05610614	-0.06479325	-0.03393325	4.9319906	8.476124	Multitasking_Scroll
14:29:43.871	-0.17478207	4.6281333	7.9154725	0.015181223	-0.05610614	-0.06479325	-0.03393325	4.9319906	8.476124	Multitasking_Scroll
14:29:43.893	-0.17478207	4.6281333	7.9154725	0.015181223	-0.05610614	-0.06479325	-0.03393325	4.9319906	8.476124	Multitasking_Scroll
14:29:43.914	-0.17478207	4.6281333	7.9154725	0.015181223	-0.05610614	-0.06479325	-0.03393325	4.9319906	8.476124	Multitasking_Scroll
14:29:43.935	-0.21548474	4.826858	8.243488	-0.032466266	-0.11230574	-0.036693454	-0.07331731	4.8935933	8.498099	Multitasking_Scroll
14:29:43.956	-0.21548474	4.826858	8.243488	-0.032466266	-0.11230574	-0.036693454	-0.07331731	4.8935933	8.498099	Multitasking_Scroll
14:29:43.977	-0.21548474	4.826858	8.243488	-0.032466266	-0.11230574	-0.036693454	-0.07331731	4.8935933	8.498099	Multitasking_Scroll
14:29:43.998	-0.21548474	4.826858	8.243488	-0.032466266	-0.11230574	-0.036693454	-0.07331731	4.8935933	8.498099	Multitasking_Scroll
14:29:44.019	-0.21548474	4.826858	8.243488	-0.032466266	-0.11230574	-0.036693454	-0.07331731	4.8935933	8.498099	Multitasking_Scroll
14:29:44.040	-0.21548474	4.826858	8.243488	-0.032466266	-0.11230574	-0.036693454	-0.07331731	4.8935933	8.498099	Multitasking_Scroll
14:29:44.061	-0.21548474	4.826858	8.243488	-0.032466266	-0.11230574	-0.036693454	-0.07331731	4.8935933	8.498099	Multitasking_Scroll
14:29:44.083	-0.21548474	4.826858	8.243488	-0.032466266	-0.11230574	-0.036693454	-0.07331731	4.8935933	8.498099	Multitasking_Scroll
14:29:44.105	-0.21548474	4.826858	8.243488	-0.032466266	-0.11230574	-0.036693454	-0.07331731	4.8935933	8.498099	Multitasking_Scroll
14:29:44.126	0.30646718	4.5610933	8.229122	-0.0178055	-0.09275806	0.006677979	0.054459028	4.848899	8.523825	Multitasking_Scroll
14:29:44.149	0.30646718	4.5610933	8.229122	-0.0178055	-0.09275806	0.006677979	0.054459028	4.848899	8.523825	Multitasking_Scroll
14:29:44.170	0.30646718	4.5610933	8.229122	-0.0178055	-0.09275806	0.006677979	0.054459028	4.848899	8.523825	Multitasking_Scroll
14:29:44.191	0.30646718	4.5610933	8.229122	-0.0178055	-0.09275806	0.006677979	0.054459028	4.848899	8.523825	Multitasking_Scroll
14:29:44.212	0.30646718	4.5610933	8.229122	-0.0178055	-0.09275806	0.006677979	0.054459028	4.848899	8.523825	Multitasking_Scroll
14:29:44.233	0.30646718	4.5610933	8.229122	-0.0178055	-0.09275806	0.006677979	0.054459028	4.848899	8.523825	Multitasking_Scroll
14:29:44.254	0.30646718	4.5610933	8.229122	-0.0178055	-0.09275806	0.006677979	0.054459028	4.848899	8.523825	Multitasking_Scroll
14:29:44.277	0.30646718	4.5610933	8.229122	-0.0178055	-0.09275806	0.006677979	0.054459028	4.848899	8.523825	Multitasking_Scroll
14:29:44.299	-0.045491222	4.6568646	8.171659	-0.011696848	-0.040834513	-0.017756632	0.13163565	4.8117414	8.544013	Multitasking_Scroll
14:29:44.320	-0.045491222	4.6568646	8.171659	-0.011696848	-0.040834513	-0.017756632	0.13163565	4.8117414	8.544013	Multitasking_Scroll
14:29:44.341	-0.045491222	4.6568646	8.171659	-0.011696848	-0.040834513	-0.017756632	0.13163565	4.8117414	8.544013	Multitasking_Scroll
14:29:44.362	-0.045491222	4.6568646	8.171659	-0.011696848	-0.040834513	-0.017756632	0.13163565	4.8117414	8.544013	Multitasking_Scroll
14:29:44.383	-0.045491222	4.6568646	8.171659	-0.011696848	-0.040834513	-0.017756632	0.13163565	4.8117414	8.544013	Multitasking_Scroll
14:29:44.404	-0.045491222	4.6568646	8.171659	-0.011696848	-0.040834513	-0.017756632	0.13163565	4.8117414	8.544013	Multitasking_Scroll
14:29:44.426	-0.045491222	4.6568646	8.171659	-0.011696848	-0.040834513	-0.017756632	0.13163565	4.8117414	8.544013	Multitasking_Scroll
14:29:44.447	-0.045491222	4.6568646	8.171659	-0.011696848	-0.040834513	-0.017756632	0.13163565	4.8117414	8.544013	Multitasking_Scroll
14:29:44.468	-0.045491222	4.6568646	8.171659	-0.011696848	-0.040834513	-0.017756632	0.13163565	4.8117414	8.544013	Multitasking_Scroll
14:29:44.490	0.12689656	4.601796	8.454185	0.021900741	-0.09886671	0.048216816	0.14977907	4.7753687	8.564099	Multitasking_Scroll
14:29:44.512	0.12689656	4.601796	8.454185	0.021900741	-0.09886671	0.048216816	0.14977907	4.7753687	8.564099	Multitasking_Scroll
14:29:44.533	0.12689656	4.601796	8.454185	0.021900741	-0.09886671	0.048216816	0.14977907	4.7753687	8.564099	Multitasking_Scroll
14:29:44.555	0.12689656	4.601796	8.454185	0.021900741	-0.09886671	0.048216816	0.14977907	4.7753687	8.564099	Multitasking_Scroll
14:29:44.576	0.12689656	4.601796	8.454185	0.021900741	-0.09886671	0.048216816	0.14977907	4.7753687	8.564099	Multitasking_Scroll
14:29:44.598	0.12689656	4.601796	8.454185	0.021900741	-0.09886671	0.048216816	0.14977907	4.7753687	8.564099	Multitasking_Scroll
14:29:44.621	0.12689656	4.601796	8.454185	0.021900741	-0.09886671	0.048216816	0.14977907	4.7753687	8.564099	Multitasking_Scroll
14:29:44.642	0.12689656	4.601796	8.454185	0.021900741	-0.09886671	0.048216816	0.14977907	4.7753687	8.564099	Multitasking_Scroll
14:29:44.663	0.31365	4.599402	8.332076	0.018846415	0.06667777	0.029890858	0.18024376	4.7753177	8.563539	Multitasking_Scroll
14:29:44.685	0.31365	4.599402	8.332076	0.018846415	0.06667777	0.029890858	0.18024376	4.7753177	8.563539	Multitasking_Scroll
14:29:44.706	0.31365	4.599402	8.332076	0.018846415	0.06667777	0.029890858	0.18024376	4.7753177	8.563539	Multitasking_Scroll
14:29:44.727	0.31365	4.599402	8.332076	0.018846415	0.06667777	0.029890858	0.18024376	4.7753177	8.563539	Multitasking_Scroll
14:29:44.748	0.31365	4.599402	8.332076	0.018846415	0.06667777	0.029890858	0.18024376	4.7753177	8.563539	Multitasking_Scroll
14:29:44.769	0.31365	4.599402	8.332076	0.018846415	0.06667777	0.029890858	0.18024376	4.7753177	8.563539	Multitasking_Scroll
14:29:44.790	0.31365	4.599402	8.332076	0.018846415	0.06667777	0.029890858	0.18024376	4.7753177	8.563539	Multitasking_Scroll
14:29:44.811	0.31365	4.599402	8.332076	0.018846415	0.06667777	0.029890858	0.18024376	4.7753177	8.563539	Multitasking_Scroll
14:29:44.833	0.16520496	4.6832013	8.190814	0.0683265	0.1399816	0.052492876	0.109597854	4.8035526	8.54893	Multitasking_Scroll
14:29:44.854	0.16520496	4.6832013	8.190814	0.0683265	0.1399816	0.052492876	0.109597854	4.8035526	8.54893	Multitasking_Scroll
14:29:44.875	0.16520496	4.6832013	8.190814	0.0683265	0.1399816	0.052492876	0.109597854	4.8035526	8.54893	Multitasking_Scroll
14:29:44.897	0.16520496	4.6832013	8.190814	0.0683265	0.1399816	0.052492876	0.109597854	4.8035526	8.54893	Multitasking_Scroll
14:29:44.919	0.16520496	4.6832013	8.190814	0.0683265	0.1399816	0.052492876	0.109597854	4.8035526	8.54893	Multitasking_Scroll
14:29:44.940	0.16520496	4.6832013	8.190814	0.0683265	0.1399816	0.052492876	0.109597854	4.8035526	8.54893	Multitasking_Scroll
14:29:44.961	0.16520496	4.6832013	8.190814	0.0683265	0.1399816	0.052492876	0.109597854	4.8035526	8.54893	Multitasking_Scroll
14:29:44.982	0.16520496	4.6832013	8.190814	0.0683265	0.1399816	0.052492876	0.109597854	4.8035526	8.54893	Multitasking_Scroll
14:29:45.004	0.16520496	4.6832013	8.190814	0.0683265	0.1399816	0.052492876	0.109597854	4.8035526	8.54893	Multitasking_Scroll
14:29:45.027	0.11253092	4.7262983	8.133351	0.014570358	0.10455142	0.06593191	0.006870032	4.883898	8.503989	Multitasking_Scroll
14:29:45.049	0.11253092	4.7262983	8.133351	0.014570358	0.10455142	0.06593191	0.006870032	4.883898	8.503989	Multitasking_Scroll
14:29:45.070	0.11253092	4.7262983	8.133351	0.014570358	0.10455142	0.06593191	0.006870032	4.883898	8.503989	Multitasking_Scroll
14:29:45.091	0.11253092	4.7262983	8.133351	0.014570358	0.10455142	0.06593191	0.006870032	4.883898	8.503989	Multitasking_Scroll
14:29:45.114	0.11253092	4.7262983	8.133351	0.014570358	0.10455142	0.06593191	0.006870032	4.883898	8.503989	Multitasking_Scroll
14:29:45.136	0.11253092	4.7262983	8.133351	0.014570358	0.10455142	0.06593191	0.006870032	4.883898	8.503989	Multitasking_Scroll
14:29:45.157	0.11253092	4.7262983	8.133351	0.014570358	0.10455142	0.06593191	0.006870032	4.883898	8.503989	Multitasking_Scroll
14:29:45.178	0.11253092	4.7262983	8.133351	0.014570358	0.10455142	0.06593191	0.006870032	4.883898	8.503989	Multitasking_Scroll
14:29:45.199	-0.102953814	4.783761	8.250671	-0.015972905	0.027582398	0.050049413	-0.004243483	4.9096956	8.489123	Multitasking_Scroll
14:29:45.220	-0.102953814	4.783761	8.250671	-0.015972905	0.027582398	0.050049413	-0.004243483	4.9096956	8.489123	Multitasking_Scroll
14:29:45.242	-0.102953814	4.783761	8.250671	-0.015972905	0.027582398	0.050049413	-0.004243483	4.9096956	8.489123	Multitasking_Scroll
14:29:45.263	-0.102953814	4.783761	8.250671	-0.015972905	0.027582398	0.050049413	-0.004243483	4.9096956	8.489123	Multitasking_Scroll
14:29:45.284	-0.102953814	4.783761	8.250671	-0.015972905	0.027582398	0.050049413	-0.004243483	4.9096956	8.489123	Multitasking_Scroll
14:29:45.306	-0.102953814	4.783761	8.250671	-0.015972905	0.027582398	0.050049413	-0.004243483	4.9096956	8.489123	Multitasking_Scroll
14:29:45.327	-0.102953814	4.783761	8.250671	-0.015972905	0.027582398	0.050049413	-0.004243483	4.9096956	8.489123	Multitasking_Scroll
14:29:45.348	-0.102953814	4.783761	8.250671	-0.015972905	0.027582398	0.050049413	-0.004243483	4.9096956	8.489123	Multitasking_Scroll
14:29:45.370	-0.102953814	4.783761	8.250671	-0.015972905	0.027582398	0.050049413	-0.004243483	4.9096956	8.489123	Multitasking_Scroll
14:29:45.391	0.17717634	4.7933383	8.315316	-0.047737896	-0.010902112	0.061044987	0.05669614	4.90991	8.488811	Multitasking_Scroll
14:29:45.412	0.17717634	4.7933383	8.315316	-0.047737896	-0.010902112	0.061044987	0.05669614	4.90991	8.488811	Multitasking_Scroll
14:29:45.433	0.17717634	4.7933383	8.315316	-0.047737896	-0.010902112	0.061044987	0.05669614	4.90991	8.488811	Multitasking_Scroll
14:29:45.454	0.17717634	4.7933383	8.315316	-0.047737896	-0.010902112	0.061044987	0.05669614	4.90991	8.488811	Multitasking_Scroll
14:29:45.475	0.17717634	4.7933383	8.315316	-0.047737896	-0.010902112	0.061044987	0.05669614	4.90991	8.488811	Multitasking_Scroll
14:29:45.496	0.17717634	4.7933383	8.315316	-0.047737896	-0.010902112	0.061044987	0.05669614	4.90991	8.488811	Multitasking_Scroll
14:29:45.517	0.17717634	4.7933383	8.315316	-0.047737896	-0.010902112	0.061044987	0.05669614	4.90991	8.488811	Multitasking_Scroll
14:29:45.538	0.17717634	4.7933383	8.315316	-0.047737896	-0.010902112	0.061044987	0.05669614	4.90991	8.488811	Multitasking_Scroll
14:29:45.559	0.12929083	4.8316464	8.166871	-0.030022804	-0.035947587	-0.0122588435	0.07383125	4.957709	8.460851	Multitasking_Scroll
14:29:45.580	0.12929083	4.8316464	8.166871	-0.030022804	-0.035947587	-0.0122588435	0.07383125	4.957709	8.460851	Multitasking_Scroll
14:29:45.601	0.12929083	4.8316464	8.166871	-0.030022804	-0.035947587	-0.0122588435	0.07383125	4.957709	8.460851	Multitasking_Scroll
14:29:45.622	0.12929083	4.8316464	8.166871	-0.030022804	-0.035947587	-0.0122588435	0.07383125	4.957709	8.460851	Multitasking_Scroll
14:29:45.643	0.12929083	4.8316464	8.166871	-0.030022804	-0.035947587	-0.0122588435	0.07383125	4.957709	8.460851	Multitasking_Scroll
14:29:45.664	0.12929083	4.8316464	8.166871	-0.030022804	-0.035947587	-0.0122588435	0.07383125	4.957709	8.460851	Multitasking_Scroll
14:29:45.685	0.12929083	4.8316464	8.166871	-0.030022804	-0.035947587	-0.0122588435	0.07383125	4.957709	8.460851	Multitasking_Scroll
14:29:45.706	0.12929083	4.8316464	8.166871	-0.030022804	-0.035947587	-0.0122588435	0.07383125	4.957709	8.460851	Multitasking_Scroll
14:29:45.727	0.12929083	4.8316464	8.166871	-0.030022804	-0.035947587	-0.0122588435	0.07383125	4.957709	8.460851	Multitasking_Scroll
14:29:45.748	0.083799616	4.8124924	8.193209	-0.0459053	-0.012123842	0.02439307	0.08644655	4.9567833	8.461276	Multitasking_Scroll
14:29:45.770	0.083799616	4.8124924	8.193209	-0.0459053	-0.012123842	0.02439307	0.08644655	4.9567833	8.461276	Multitasking_Scroll
14:29:45.791	0.083799616	4.8124924	8.193209	-0.0459053	-0.012123842	0.02439307	0.08644655	4.9567833	8.461276	Multitasking_Scroll
14:29:45.812	0.083799616	4.8124924	8.193209	-0.0459053	-0.012123842	0.02439307	0.08644655	4.9567833	8.461276	Multitasking_Scroll
14:29:45.834	0.083799616	4.8124924	8.193209	-0.0459053	-0.012123842	0.02439307	0.08644655	4.9567833	8.461276	Multitasking_Scroll
14:29:45.855	0.083799616	4.8124924	8.193209	-0.0459053	-0.012123842	0.02439307	0.08644655	4.9567833	8.461276	Multitasking_Scroll
14:29:45.877	0.083799616	4.8124924	8.193209	-0.0459053	-0.012123842	0.02439307	0.08644655	4.9567833	8.461276	Multitasking_Scroll
14:29:45.898	0.083799616	4.8124924	8.193209	-0.0459053	-0.012123842	0.02439307	0.08644655	4.9567833	8.461276	Multitasking_Scroll
14:29:45.919	0.11253092	4.7358756	8.329682	-0.0025338691	-0.06954517	-0.008593652	0.110125534	4.935628	8.47336	Multitasking_Scroll
14:29:45.940	0.11253092	4.7358756	8.329682	-0.0025338691	-0.06954517	-0.008593652	0.110125534	4.935628	8.47336	Multitasking_Scroll
14:29:45.961	0.11253092	4.7358756	8.329682	-0.0025338691	-0.06954517	-0.008593652	0.110125534	4.935628	8.47336	Multitasking_Scroll
14:29:45.982	0.11253092	4.7358756	8.329682	-0.0025338691	-0.06954517	-0.008593652	0.110125534	4.935628	8.47336	Multitasking_Scroll
14:29:46.003	0.11253092	4.7358756	8.329682	-0.0025338691	-0.06954517	-0.008593652	0.110125534	4.935628	8.47336	Multitasking_Scroll
14:29:46.025	0.11253092	4.7358756	8.329682	-0.0025338691	-0.06954517	-0.008593652	0.110125534	4.935628	8.47336	Multitasking_Scroll
14:29:46.046	0.11253092	4.7358756	8.329682	-0.0025338691	-0.06954517	-0.008593652	0.110125534	4.935628	8.47336	Multitasking_Scroll
14:29:46.067	0.11253092	4.7358756	8.329682	-0.0025338691	-0.06954517	-0.008593652	0.110125534	4.935628	8.47336	Multitasking_Scroll
14:29:46.089	0.11253092	4.7358756	8.329682	-0.0025338691	-0.06954517	-0.008593652	0.110125534	4.935628	8.47336	Multitasking_Scroll
14:29:46.110	0.19154198	4.80531	8.269825	0.017624684	-0.04205624	0.007899709	0.15333003	4.931217	8.475254	Multitasking_Scroll
14:29:46.132	0.19154198	4.80531	8.269825	0.017624684	-0.04205624	0.007899709	0.15333003	4.931217	8.475254	Multitasking_Scroll
14:29:46.153	0.19154198	4.80531	8.269825	0.017624684	-0.04205624	0.007899709	0.15333003	4.931217	8.475254	Multitasking_Scroll
14:29:46.174	0.19154198	4.80531	8.269825	0.017624684	-0.04205624	0.007899709	0.15333003	4.931217	8.475254	Multitasking_Scroll
14:29:46.196	0.19154198	4.80531	8.269825	0.017624684	-0.04205624	0.007899709	0.15333003	4.931217	8.475254	Multitasking_Scroll
14:29:46.217	0.19154198	4.80531	8.269825	0.017624684	-0.04205624	0.007899709	0.15333003	4.931217	8.475254	Multitasking_Scroll
14:29:46.239	0.19154198	4.80531	8.269825	0.017624684	-0.04205624	0.007899709	0.15333003	4.931217	8.475254	Multitasking_Scroll
14:29:46.269	0.19154198	4.80531	8.269825	0.017624684	-0.04205624	0.007899709	0.15333003	4.931217	8.475254	Multitasking_Scroll
14:29:46.302	0.083799616	4.8555894	8.348836	0.048778813	0.096610166	-0.0037067304	0.17798765	4.933738	8.473306	Multitasking_Scroll
14:29:46.335	0.083799616	4.8555894	8.348836	0.048778813	0.096610166	-0.0037067304	0.17798765	4.933738	8.473306	Multitasking_Scroll
14:29:46.356	0.083799616	4.8555894	8.348836	0.048778813	0.096610166	-0.0037067304	0.17798765	4.933738	8.473306	Multitasking_Scroll
14:29:46.377	0.083799616	4.8555894	8.348836	0.048778813	0.096610166	-0.0037067304	0.17798765	4.933738	8.473306	Multitasking_Scroll
14:29:46.398	0.083799616	4.8555894	8.348836	0.048778813	0.096610166	-0.0037067304	0.17798765	4.933738	8.473306	Multitasking_Scroll
14:29:46.420	0.083799616	4.8555894	8.348836	0.048778813	0.096610166	-0.0037067304	0.17798765	4.933738	8.473306	Multitasking_Scroll
14:29:46.442	0.083799616	4.8555894	8.348836	0.048778813	0.096610166	-0.0037067304	0.17798765	4.933738	8.473306	Multitasking_Scroll
14:29:46.462	0.117319465	4.7550297	8.2578535	0.009072571	0.0031477886	0.004234518	0.16869901	4.9462705	8.466186	Multitasking_Scroll
14:29:46.484	0.117319465	4.7550297	8.2578535	0.009072571	0.0031477886	0.004234518	0.16869901	4.9462705	8.466186	Multitasking_Scroll
14:29:46.504	0.117319465	4.7550297	8.2578535	0.009072571	0.0031477886	0.004234518	0.16869901	4.9462705	8.466186	Multitasking_Scroll
14:29:46.526	0.117319465	4.7550297	8.2578535	0.009072571	0.0031477886	0.004234518	0.16869901	4.9462705	8.466186	Multitasking_Scroll
14:29:46.547	0.117319465	4.7550297	8.2578535	0.009072571	0.0031477886	0.004234518	0.16869901	4.9462705	8.466186	Multitasking_Scroll
14:29:46.568	0.117319465	4.7550297	8.2578535	0.009072571	0.0031477886	0.004234518	0.16869901	4.9462705	8.466186	Multitasking_Scroll
14:29:46.589	0.117319465	4.7550297	8.2578535	0.009072571	0.0031477886	0.004234518	0.16869901	4.9462705	8.466186	Multitasking_Scroll
14:29:46.611	0.117319465	4.7550297	8.2578535	0.009072571	0.0031477886	0.004234518	0.16869901	4.9462705	8.466186	Multitasking_Scroll
14:29:46.633	0.098165266	4.850801	8.13814	-0.015362039	0.0104781715	0.0005693264	0.16869901	4.9462705	8.466186	Multitasking_Scroll
14:29:46.654	0.098165266	4.850801	8.13814	-0.015362039	0.0104781715	0.0005693264	0.17479587	4.965038	8.45507	Multitasking_Scroll
14:29:46.675	0.098165266	4.850801	8.13814	-0.015362039	0.0104781715	0.0005693264	0.17479587	4.965038	8.45507	Multitasking_Scroll
14:29:46.696	0.098165266	4.850801	8.13814	-0.015362039	0.0104781715	0.0005693264	0.17479587	4.965038	8.45507	Multitasking_Scroll
14:29:46.717	0.098165266	4.850801	8.13814	-0.015362039	0.0104781715	0.0005693264	0.17479587	4.965038	8.45507	Multitasking_Scroll
14:29:46.739	0.098165266	4.850801	8.13814	-0.015362039	0.0104781715	0.0005693264	0.17479587	4.965038	8.45507	Multitasking_Scroll
14:29:46.761	0.098165266	4.850801	8.13814	-0.015362039	0.0104781715	0.0005693264	0.17479587	4.965038	8.45507	Multitasking_Scroll
14:29:46.782	0.098165266	4.850801	8.13814	-0.015362039	0.0104781715	0.0005693264	0.17479587	4.965038	8.45507	Multitasking_Scroll
14:29:46.803	0.098165266	4.850801	8.13814	-0.015362039	0.0104781715	0.0005693264	0.17479587	4.965038	8.45507	Multitasking_Scroll
14:29:46.826	0.16520496	4.7885494	8.300951	-0.044072703	0.016586825	0.00912144	0.16292219	4.9338775	8.473528	Multitasking_Scroll
14:29:46.847	0.16520496	4.7885494	8.300951	-0.044072703	0.016586825	0.00912144	0.16292219	4.9338775	8.473528	Multitasking_Scroll
14:29:46.869	0.16520496	4.7885494	8.300951	-0.044072703	0.016586825	0.00912144	0.16292219	4.9338775	8.473528	Multitasking_Scroll
14:29:46.890	0.16520496	4.7885494	8.300951	-0.044072703	0.016586825	0.00912144	0.16292219	4.9338775	8.473528	Multitasking_Scroll
14:29:46.911	0.16520496	4.7885494	8.300951	-0.044072703	0.016586825	0.00912144	0.16292219	4.9338775	8.473528	Multitasking_Scroll
14:29:46.932	0.16520496	4.7885494	8.300951	-0.044072703	0.016586825	0.00912144	0.16292219	4.9338775	8.473528	Multitasking_Scroll
14:29:46.953	0.16520496	4.7885494	8.300951	-0.044072703	0.016586825	0.00912144	0.16292219	4.9338775	8.473528	Multitasking_Scroll
14:29:46.975	0.16520496	4.7885494	8.300951	-0.044072703	0.016586825	0.00912144	0.16292219	4.9338775	8.473528	Multitasking_Scroll
14:29:46.996	0.08619389	4.7502413	8.260248	-0.0043664644	0.0068129804	0.0011801916	0.16581878	4.9194055	8.481881	Multitasking_Scroll
14:29:47.017	0.08619389	4.7502413	8.260248	-0.0043664644	0.0068129804	0.0011801916	0.16581878	4.9194055	8.481881	Multitasking_Scroll
14:29:47.039	0.08619389	4.7502413	8.260248	-0.0043664644	0.0068129804	0.0011801916	0.16581878	4.9194055	8.481881	Multitasking_Scroll
14:29:47.060	0.08619389	4.7502413	8.260248	-0.0043664644	0.0068129804	0.0011801916	0.16581878	4.9194055	8.481881	Multitasking_Scroll
14:29:47.081	0.08619389	4.7502413	8.260248	-0.0043664644	0.0068129804	0.0011801916	0.16581878	4.9194055	8.481881	Multitasking_Scroll
14:29:47.102	0.08619389	4.7502413	8.260248	-0.0043664644	0.0068129804	0.0011801916	0.16581878	4.9194055	8.481881	Multitasking_Scroll
14:29:47.123	0.08619389	4.7502413	8.260248	-0.0043664644	0.0068129804	0.0011801916	0.16581878	4.9194055	8.481881	Multitasking_Scroll
14:29:47.144	0.08619389	4.7502413	8.260248	-0.0043664644	0.0068129804	0.0011801916	0.16581878	4.9194055	8.481881	Multitasking_Scroll
14:29:47.166	0.08619389	4.7502413	8.260248	-0.0043664644	0.0068129804	0.0011801916	0.16581878	4.9194055	8.481881	Multitasking_Scroll
14:29:47.187	0.24900457	4.7550297	8.296163	-0.022692423	-0.015178168	-0.004928461	0.2032238	4.9138	8.484317	Multitasking_Scroll
14:29:47.209	0.24900457	4.7550297	8.296163	-0.022692423	-0.015178168	-0.004928461	0.2032238	4.9138	8.484317	Multitasking_Scroll
14:29:47.230	0.24900457	4.7550297	8.296163	-0.022692423	-0.015178168	-0.004928461	0.2032238	4.9138	8.484317	Multitasking_Scroll
14:29:47.251	0.24900457	4.7550297	8.296163	-0.022692423	-0.015178168	-0.004928461	0.2032238	4.9138	8.484317	Multitasking_Scroll
14:29:47.272	0.24900457	4.7550297	8.296163	-0.022692423	-0.015178168	-0.004928461	0.2032238	4.9138	8.484317	Multitasking_Scroll
14:29:47.306	0.24900457	4.7550297	8.296163	-0.022692423	-0.015178168	-0.004928461	0.2032238	4.9138	8.484317	Multitasking_Scroll
14:29:47.340	0.24900457	4.7550297	8.296163	-0.022692423	-0.015178168	-0.004928461	0.2032238	4.9138	8.484317	Multitasking_Scroll
14:29:47.361	0.08140534	4.70475	8.511647	-0.09660712	0.07339729	0.07326229	0.19165567	4.9189267	8.481612	Multitasking_Scroll
14:29:47.382	0.08140534	4.70475	8.511647	-0.09660712	0.07339729	0.07326229	0.19165567	4.9189267	8.481612	Multitasking_Scroll
14:29:47.403	0.08140534	4.70475	8.511647	-0.09660712	0.07339729	0.07326229	0.19165567	4.9189267	8.481612	Multitasking_Scroll
14:29:47.425	0.08140534	4.70475	8.511647	-0.09660712	0.07339729	0.07326229	0.19165567	4.9189267	8.481612	Multitasking_Scroll
14:29:47.447	0.08140534	4.70475	8.511647	-0.09660712	0.07339729	0.07326229	0.19165567	4.9189267	8.481612	Multitasking_Scroll
14:29:47.469	0.08140534	4.70475	8.511647	-0.09660712	0.07339729	0.07326229	0.19165567	4.9189267	8.481612	Multitasking_Scroll
14:29:47.491	0.08140534	4.70475	8.511647	-0.09660712	0.07339729	0.07326229	0.19165567	4.9189267	8.481612	Multitasking_Scroll
14:29:47.513	0.08140534	4.70475	8.511647	-0.09660712	0.07339729	0.07326229	0.19165567	4.9189267	8.481612	Multitasking_Scroll
14:29:47.535	0.12929083	4.7143273	8.245882	-0.025135884	0.03124759	0.017673554	0.19735374	4.8992567	8.492861	Multitasking_Scroll
14:29:47.556	0.12929083	4.7143273	8.245882	-0.025135884	0.03124759	0.017673554	0.19735374	4.8992567	8.492861	Multitasking_Scroll
14:29:47.577	0.12929083	4.7143273	8.245882	-0.025135884	0.03124759	0.017673554	0.19735374	4.8992567	8.492861	Multitasking_Scroll
14:29:47.598	0.12929083	4.7143273	8.245882	-0.025135884	0.03124759	0.017673554	0.19735374	4.8992567	8.492861	Multitasking_Scroll
14:29:47.619	0.12929083	4.7143273	8.245882	-0.025135884	0.03124759	0.017673554	0.19735374	4.8992567	8.492861	Multitasking_Scroll
14:29:47.640	0.12929083	4.7143273	8.245882	-0.025135884	0.03124759	0.017673554	0.19735374	4.8992567	8.492861	Multitasking_Scroll
14:29:47.661	0.12929083	4.7143273	8.245882	-0.025135884	0.03124759	0.017673554	0.19735374	4.8992567	8.492861	Multitasking_Scroll
14:29:47.682	0.12929083	4.7143273	8.245882	-0.025135884	0.03124759	0.017673554	0.19735374	4.8992567	8.492861	Multitasking_Scroll
14:29:47.703	0.12929083	4.7143273	8.245882	-0.025135884	0.03124759	0.017673554	0.19735374	4.8992567	8.492861	Multitasking_Scroll
14:29:47.725	0.083799616	4.7598186	8.073495	0.03717237	-0.021286821	0.012175766	0.21074308	4.8770614	8.505306	Multitasking_Scroll
14:29:47.746	0.083799616	4.7598186	8.073495	0.03717237	-0.021286821	0.012175766	0.21074308	4.8770614	8.505306	Multitasking_Scroll
14:29:47.768	0.083799616	4.7598186	8.073495	0.03717237	-0.021286821	0.012175766	0.21074308	4.8770614	8.505306	Multitasking_Scroll
14:29:47.789	0.083799616	4.7598186	8.073495	0.03717237	-0.021286821	0.012175766	0.21074308	4.8770614	8.505306	Multitasking_Scroll
14:29:47.810	0.083799616	4.7598186	8.073495	0.03717237	-0.021286821	0.012175766	0.21074308	4.8770614	8.505306	Multitasking_Scroll
14:29:47.832	0.083799616	4.7598186	8.073495	0.03717237	-0.021286821	0.012175766	0.21074308	4.8770614	8.505306	Multitasking_Scroll
14:29:47.852	0.083799616	4.7598186	8.073495	0.03717237	-0.021286821	0.012175766	0.21074308	4.8770614	8.505306	Multitasking_Scroll
14:29:47.873	0.083799616	4.7598186	8.073495	0.03717237	-0.021286821	0.012175766	0.21074308	4.8770614	8.505306	Multitasking_Scroll
14:29:47.893	0.32562137	4.8579836	7.927444	0.03717237	-0.021286821	0.012175766	0.21074308	4.8770614	8.505306	Multitasking_Scroll
14:29:47.914	0.32562137	4.8579836	7.927444	-0.13814595	0.10210796	0.013397496	0.2558815	4.941687	8.466675	Multitasking_Scroll
14:29:47.935	0.32562137	4.8579836	7.927444	-0.13814595	0.10210796	0.013397496	0.2558815	4.941687	8.466675	Multitasking_Scroll
14:29:47.955	0.32562137	4.8579836	7.927444	-0.13814595	0.10210796	0.013397496	0.2558815	4.941687	8.466675	Multitasking_Scroll
14:29:47.977	0.32562137	4.8579836	7.927444	-0.13814595	0.10210796	0.013397496	0.2558815	4.941687	8.466675	Multitasking_Scroll
14:29:47.999	0.32562137	4.8579836	7.927444	-0.13814595	0.10210796	0.013397496	0.2558815	4.941687	8.466675	Multitasking_Scroll
14:29:48.020	0.32562137	4.8579836	7.927444	-0.13814595	0.10210796	0.013397496	0.2558815	4.941687	8.466675	Multitasking_Scroll
14:29:48.041	0.32562137	4.8579836	7.927444	-0.13814595	0.10210796	0.013397496	0.2558815	4.941687	8.466675	Multitasking_Scroll
14:29:48.062	0.32562137	4.8579836	7.927444	-0.13814595	0.10210796	0.013397496	0.2558815	4.941687	8.466675	Multitasking_Scroll
14:29:48.083	0.339987	4.740664	8.317711	0.014570358	-0.00601519	0.0127866315	0.23002194	4.9160924	8.482305	Multitasking_Scroll
14:29:48.105	0.339987	4.740664	8.317711	0.014570358	-0.00601519	0.0127866315	0.23002194	4.9160924	8.482305	Multitasking_Scroll
14:29:48.126	0.339987	4.740664	8.317711	0.014570358	-0.00601519	0.0127866315	0.23002194	4.9160924	8.482305	Multitasking_Scroll
14:29:48.147	0.339987	4.740664	8.317711	0.014570358	-0.00601519	0.0127866315	0.23002194	4.9160924	8.482305	Multitasking_Scroll
14:29:48.169	0.339987	4.740664	8.317711	0.014570358	-0.00601519	0.0127866315	0.23002194	4.9160924	8.482305	Multitasking_Scroll
14:29:48.190	0.339987	4.740664	8.317711	0.014570358	-0.00601519	0.0127866315	0.23002194	4.9160924	8.482305	Multitasking_Scroll
14:29:48.211	0.339987	4.740664	8.317711	0.014570358	-0.00601519	0.0127866315	0.23002194	4.9160924	8.482305	Multitasking_Scroll
14:29:48.233	0.339987	4.740664	8.317711	0.014570358	-0.00601519	0.0127866315	0.23002194	4.9160924	8.482305	Multitasking_Scroll
14:29:48.254	0.37350687	4.860378	7.6688623	0.060996115	0.0049803844	0.041497298	0.28774086	4.9649944	8.452004	Multitasking_Scroll
14:29:48.275	0.37350687	4.860378	7.6688623	0.060996115	0.0049803844	0.041497298	0.28774086	4.9649944	8.452004	Multitasking_Scroll
14:29:48.296	0.37350687	4.860378	7.6688623	0.060996115	0.0049803844	0.041497298	0.28774086	4.9649944	8.452004	Multitasking_Scroll
14:29:48.316	0.37350687	4.860378	7.6688623	0.060996115	0.0049803844	0.041497298	0.28774086	4.9649944	8.452004	Multitasking_Scroll
14:29:48.337	0.37350687	4.860378	7.6688623	0.060996115	0.0049803844	0.041497298	0.28774086	4.9649944	8.452004	Multitasking_Scroll
14:29:48.357	0.37350687	4.860378	7.6688623	0.060996115	0.0049803844	0.041497298	0.28774086	4.9649944	8.452004	Multitasking_Scroll
14:29:48.378	0.37350687	4.860378	7.6688623	0.060996115	0.0049803844	0.041497298	0.28774086	4.9649944	8.452004	Multitasking_Scroll
14:29:48.399	0.37350687	4.860378	7.6688623	0.060996115	0.0049803844	0.041497298	0.28774086	4.9649944	8.452004	Multitasking_Scroll
14:29:48.421	0.37350687	4.860378	7.6688623	0.060996115	0.0049803844	0.041497298	0.28774086	4.9649944	8.452004	Multitasking_Scroll
14:29:48.445	0.45730647	4.659259	8.166871	-0.015972905	-0.0047934595	0.04699509	0.1983065	4.97008	8.451587	Multitasking_Scroll
14:29:48.466	0.45730647	4.659259	8.166871	-0.015972905	-0.0047934595	0.04699509	0.1983065	4.97008	8.451587	Multitasking_Scroll
14:29:48.487	0.45730647	4.659259	8.166871	-0.015972905	-0.0047934595	0.04699509	0.1983065	4.97008	8.451587	Multitasking_Scroll
14:29:48.508	0.45730647	4.659259	8.166871	-0.015972905	-0.0047934595	0.04699509	0.1983065	4.97008	8.451587	Multitasking_Scroll
14:29:48.529	0.45730647	4.659259	8.166871	-0.015972905	-0.0047934595	0.04699509	0.1983065	4.97008	8.451587	Multitasking_Scroll
14:29:48.550	0.45730647	4.659259	8.166871	-0.015972905	-0.0047934595	0.04699509	0.1983065	4.97008	8.451587	Multitasking_Scroll
14:29:48.572	0.45730647	4.659259	8.166871	-0.015972905	-0.0047934595	0.04699509	0.1983065	4.97008	8.451587	Multitasking_Scroll
14:29:48.593	0.45730647	4.659259	8.166871	-0.015972905	-0.0047934595	0.04699509	0.1983065	4.97008	8.451587	Multitasking_Scroll
14:29:48.614	0.27055305	4.879532	7.989695	0.23875791	-0.13796209	-0.033028264	0.27511445	5.0060196	8.428191	Multitasking_Scroll
14:29:48.635	0.27055305	4.879532	7.989695	0.23875791	-0.13796209	-0.033028264	0.27511445	5.0060196	8.428191	Multitasking_Scroll
14:29:48.656	0.27055305	4.879532	7.989695	0.23875791	-0.13796209	-0.033028264	0.27511445	5.0060196	8.428191	Multitasking_Scroll
14:29:48.677	0.27055305	4.879532	7.989695	0.23875791	-0.13796209	-0.033028264	0.27511445	5.0060196	8.428191	Multitasking_Scroll
14:29:48.698	0.27055305	4.879532	7.989695	0.23875791	-0.13796209	-0.033028264	0.27511445	5.0060196	8.428191	Multitasking_Scroll
14:29:48.719	0.27055305	4.879532	7.989695	0.23875791	-0.13796209	-0.033028264	0.27511445	5.0060196	8.428191	Multitasking_Scroll
14:29:48.740	0.27055305	4.879532	7.989695	0.23875791	-0.13796209	-0.033028264	0.27511445	5.0060196	8.428191	Multitasking_Scroll
14:29:48.762	0.27055305	4.879532	7.989695	0.23875791	-0.13796209	-0.033028264	0.27511445	5.0060196	8.428191	Multitasking_Scroll
14:29:48.782	0.27055305	4.879532	7.989695	0.23875791	-0.13796209	-0.033028264	0.27511445	5.0060196	8.428191	Multitasking_Scroll
14:29:48.804	0.31604427	5.008823	7.7861814	0.07565688	-0.11047314	0.0036236527	0.29818815	5.1012464	8.370107	Multitasking_Scroll
14:29:48.826	0.31604427	5.008823	7.7861814	0.07565688	-0.11047314	0.0036236527	0.29818815	5.1012464	8.370107	Multitasking_Scroll
14:29:48.848	0.31604427	5.008823	7.7861814	0.07565688	-0.11047314	0.0036236527	0.29818815	5.1012464	8.370107	Multitasking_Scroll
14:29:48.869	0.31604427	5.008823	7.7861814	0.07565688	-0.11047314	0.0036236527	0.29818815	5.1012464	8.370107	Multitasking_Scroll
14:29:48.890	0.31604427	5.008823	7.7861814	0.07565688	-0.11047314	0.0036236527	0.29818815	5.1012464	8.370107	Multitasking_Scroll
14:29:48.911	0.31604427	5.008823	7.7861814	0.07565688	-0.11047314	0.0036236527	0.29818815	5.1012464	8.370107	Multitasking_Scroll
14:29:48.932	0.31604427	5.008823	7.7861814	0.07565688	-0.11047314	0.0036236527	0.29818815	5.1012464	8.370107	Multitasking_Scroll
14:29:48.952	0.31604427	5.008823	7.7861814	0.07565688	-0.11047314	0.0036236527	0.29818815	5.1012464	8.370107	Multitasking_Scroll
14:29:48.974	0.6440599	4.5946136	8.705584	-0.5541452	-0.073210366	-0.061128065	0.34896848	4.977563	8.4423	Multitasking_Scroll
14:29:48.997	0.6440599	4.5946136	8.705584	-0.5541452	-0.073210366	-0.061128065	0.34896848	4.977563	8.4423	Multitasking_Scroll
14:29:49.019	0.6440599	4.5946136	8.705584	-0.5541452	-0.073210366	-0.061128065	0.34896848	4.977563	8.4423	Multitasking_Scroll
14:29:49.041	0.6440599	4.5946136	8.705584	-0.5541452	-0.073210366	-0.061128065	0.34896848	4.977563	8.4423	Multitasking_Scroll
14:29:49.064	0.6440599	4.5946136	8.705584	-0.5541452	-0.073210366	-0.061128065	0.34896848	4.977563	8.4423	Multitasking_Scroll
14:29:49.085	0.6440599	4.5946136	8.705584	-0.5541452	-0.073210366	-0.061128065	0.34896848	4.977563	8.4423	Multitasking_Scroll
14:29:49.106	0.6440599	4.5946136	8.705584	-0.5541452	-0.073210366	-0.061128065	0.34896848	4.977563	8.4423	Multitasking_Scroll
14:29:49.128	0.6440599	4.5946136	8.705584	-0.5541452	-0.073210366	-0.061128065	0.34896848	4.977563	8.4423	Multitasking_Scroll
14:29:49.149	0.6440599	4.5946136	8.705584	-0.5541452	-0.073210366	-0.061128065	0.34896848	4.977563	8.4423	Multitasking_Scroll
14:29:49.170	0.24421602	4.7598186	8.324894	-0.019638095	0.048962682	0.06654277	0.38057855	4.8668604	8.505244	Multitasking_Scroll
14:29:49.191	0.24421602	4.7598186	8.324894	-0.019638095	0.048962682	0.06654277	0.38057855	4.8668604	8.505244	Multitasking_Scroll
14:29:49.214	0.24421602	4.7598186	8.324894	-0.019638095	0.048962682	0.06654277	0.38057855	4.8668604	8.505244	Multitasking_Scroll
14:29:49.247	0.24421602	4.7598186	8.324894	-0.019638095	0.048962682	0.06654277	0.38057855	4.8668604	8.505244	Multitasking_Scroll
14:29:49.280	0.24421602	4.7598186	8.324894	-0.019638095	0.048962682	0.06654277	0.38057855	4.8668604	8.505244	Multitasking_Scroll
14:29:49.314	0.24421602	4.7598186	8.324894	-0.019638095	0.048962682	0.06654277	0.38057855	4.8668604	8.505244	Multitasking_Scroll
14:29:49.335	0.08619389	4.5491223	8.028004	-0.015972905	0.05812566	0.0995295	0.30174613	4.9073296	8.485127	Multitasking_Scroll
14:29:49.364	0.08619389	4.5491223	8.028004	-0.015972905	0.05812566	0.0995295	0.30174613	4.9073296	8.485127	Multitasking_Scroll
14:29:49.385	0.08619389	4.5491223	8.028004	-0.015972905	0.05812566	0.0995295	0.30174613	4.9073296	8.485127	Multitasking_Scroll
14:29:49.406	0.08619389	4.5491223	8.028004	-0.015972905	0.05812566	0.0995295	0.30174613	4.9073296	8.485127	Multitasking_Scroll
14:29:49.431	0.08619389	4.5491223	8.028004	-0.015972905	0.05812566	0.0995295	0.30174613	4.9073296	8.485127	Multitasking_Scroll
14:29:49.452	0.08619389	4.5491223	8.028004	-0.015972905	0.05812566	0.0995295	0.30174613	4.9073296	8.485127	Multitasking_Scroll
14:29:49.472	0.08619389	4.5491223	8.028004	-0.015972905	0.05812566	0.0995295	0.30174613	4.9073296	8.485127	Multitasking_Scroll
14:29:49.493	0.08619389	4.5491223	8.028004	-0.015972905	0.05812566	0.0995295	0.30174613	4.9073296	8.485127	Multitasking_Scroll
14:29:49.514	-0.7326481	3.8763309	8.930645	0.05000054	0.05446047	0.16244863	0.2355464	4.909465	8.48599	Multitasking_Scroll
14:29:49.535	-0.7326481	3.8763309	8.930645	0.05000054	0.05446047	0.16244863	0.2355464	4.909465	8.48599	Multitasking_Scroll
14:29:49.556	-0.7326481	3.8763309	8.930645	0.05000054	0.05446047	0.16244863	0.2355464	4.909465	8.48599	Multitasking_Scroll
14:29:49.577	-0.7326481	3.8763309	8.930645	0.05000054	0.05446047	0.16244863	0.2355464	4.909465	8.48599	Multitasking_Scroll
14:29:49.598	-0.7326481	3.8763309	8.930645	0.05000054	0.05446047	0.16244863	0.2355464	4.909465	8.48599	Multitasking_Scroll
14:29:49.619	-0.7326481	3.8763309	8.930645	0.05000054	0.05446047	0.16244863	0.2355464	4.909465	8.48599	Multitasking_Scroll
14:29:49.640	-0.7326481	3.8763309	8.930645	0.05000054	0.05446047	0.16244863	0.2355464	4.909465	8.48599	Multitasking_Scroll
14:29:49.661	-0.7326481	3.8763309	8.930645	0.05000054	0.05446047	0.16244863	0.2355464	4.909465	8.48599	Multitasking_Scroll
14:29:49.682	-0.7326481	3.8763309	8.930645	0.05000054	0.05446047	0.16244863	0.2355464	4.909465	8.48599	Multitasking_Scroll
14:29:49.703	0.6703969	4.4485626	7.781393	-0.1601371	0.47595748	-0.36594984	-0.08017317	4.9142203	8.486127	Multitasking_Scroll
14:29:49.726	0.6703969	4.4485626	7.781393	-0.1601371	0.47595748	-0.36594984	-0.08017317	4.9142203	8.486127	Multitasking_Scroll
14:29:49.749	0.6703969	4.4485626	7.781393	-0.1601371	0.47595748	-0.36594984	-0.08017317	4.9142203	8.486127	Multitasking_Scroll
14:29:49.772	0.6703969	4.4485626	7.781393	-0.1601371	0.47595748	-0.36594984	-0.08017317	4.9142203	8.486127	Multitasking_Scroll
14:29:49.795	0.6703969	4.4485626	7.781393	-0.1601371	0.47595748	-0.36594984	-0.08017317	4.9142203	8.486127	Multitasking_Scroll
14:29:49.818	0.6703969	4.4485626	7.781393	-0.1601371	0.47595748	-0.36594984	-0.08017317	4.9142203	8.486127	Multitasking_Scroll
14:29:49.840	0.6703969	4.4485626	7.781393	-0.1601371	0.47595748	-0.36594984	-0.08017317	4.9142203	8.486127	Multitasking_Scroll
14:29:49.863	0.6703969	4.4485626	7.781393	-0.1601371	0.47595748	-0.36594984	-0.08017317	4.9142203	8.486127	Multitasking_Scroll
14:29:49.886	-0.37829542	4.63771	8.540379	0.021289876	0.05323874	0.007899709	-0.2504927	4.471767	8.724157	Multitasking_Scroll
14:29:49.918	-0.37829542	4.63771	8.540379	0.021289876	0.05323874	0.007899709	-0.2504927	4.471767	8.724157	Multitasking_Scroll
14:29:49.951	-0.37829542	4.63771	8.540379	0.021289876	0.05323874	0.007899709	-0.2504927	4.471767	8.724157	Multitasking_Scroll
14:29:49.972	-0.37829542	4.63771	8.540379	0.021289876	0.05323874	0.007899709	-0.2504927	4.471767	8.724157	Multitasking_Scroll
14:29:49.993	-0.37829542	4.63771	8.540379	0.021289876	0.05323874	0.007899709	-0.2504927	4.471767	8.724157	Multitasking_Scroll
14:29:50.013	-0.37829542	4.63771	8.540379	0.021289876	0.05323874	0.007899709	-0.2504927	4.471767	8.724157	Multitasking_Scroll
14:29:50.035	-0.37829542	4.63771	8.540379	0.021289876	0.05323874	0.007899709	-0.2504927	4.471767	8.724157	Multitasking_Scroll
14:29:50.057	-0.016759925	4.087027	8.20518	0.008461705	0.12837517	0.023782205	0.15012246	4.5043516	8.709686	Multitasking_Scroll
14:29:50.078	-0.016759925	4.087027	8.20518	0.008461705	0.12837517	0.023782205	0.15012246	4.5043516	8.709686	Multitasking_Scroll
14:29:50.100	-0.016759925	4.087027	8.20518	0.008461705	0.12837517	0.023782205	0.15012246	4.5043516	8.709686	Multitasking_Scroll
14:29:50.123	-0.016759925	4.087027	8.20518	0.008461705	0.12837517	0.023782205	0.15012246	4.5043516	8.709686	Multitasking_Scroll
14:29:50.143	-0.016759925	4.087027	8.20518	0.008461705	0.12837517	0.023782205	0.15012246	4.5043516	8.709686	Multitasking_Scroll
14:29:50.166	-0.016759925	4.087027	8.20518	0.008461705	0.12837517	0.023782205	0.15012246	4.5043516	8.709686	Multitasking_Scroll
14:29:50.187	-0.016759925	4.087027	8.20518	0.008461705	0.12837517	0.023782205	0.15012246	4.5043516	8.709686	Multitasking_Scroll
14:29:50.208	-0.016759925	4.087027	8.20518	0.008461705	0.12837517	0.023782205	0.15012246	4.5043516	8.709686	Multitasking_Scroll
14:29:50.229	-0.016759925	4.087027	8.20518	0.008461705	0.12837517	0.023782205	0.15012246	4.5043516	8.709686	Multitasking_Scroll
14:29:50.250	-0.18675344	5.0160055	9.783007	-0.008031656	0.29697397	0.012175766	-0.02397548	4.5660596	8.67876	Multitasking_Scroll
14:29:50.272	-0.18675344	5.0160055	9.783007	-0.008031656	0.29697397	0.012175766	-0.02397548	4.5660596	8.67876	Multitasking_Scroll
14:29:50.293	-0.18675344	5.0160055	9.783007	-0.008031656	0.29697397	0.012175766	-0.02397548	4.5660596	8.67876	Multitasking_Scroll
14:29:50.315	-0.18675344	5.0160055	9.783007	-0.008031656	0.29697397	0.012175766	-0.02397548	4.5660596	8.67876	Multitasking_Scroll
14:29:50.336	-0.18675344	5.0160055	9.783007	-0.008031656	0.29697397	0.012175766	-0.02397548	4.5660596	8.67876	Multitasking_Scroll
14:29:50.358	-0.18675344	5.0160055	9.783007	-0.008031656	0.29697397	0.012175766	-0.02397548	4.5660596	8.67876	Multitasking_Scroll
14:29:50.379	-0.18675344	5.0160055	9.783007	-0.008031656	0.29697397	0.012175766	-0.02397548	4.5660596	8.67876	Multitasking_Scroll
14:29:50.403	-0.18675344	5.0160055	9.783007	-0.008031656	0.29697397	0.012175766	-0.02397548	4.5660596	8.67876	Multitasking_Scroll
14:29:50.424	1.7166951	4.6281333	6.612987	-0.02024896	-0.4403404	0.050049413	0.28921866	4.7765207	8.559881	Multitasking_Scroll
14:29:50.445	1.7166951	4.6281333	6.612987	-0.02024896	-0.4403404	0.050049413	0.28921866	4.7765207	8.559881	Multitasking_Scroll
14:29:50.467	1.7166951	4.6281333	6.612987	-0.02024896	-0.4403404	0.050049413	0.28921866	4.7765207	8.559881	Multitasking_Scroll
14:29:50.489	1.7166951	4.6281333	6.612987	-0.02024896	-0.4403404	0.050049413	0.28921866	4.7765207	8.559881	Multitasking_Scroll
14:29:50.511	1.7166951	4.6281333	6.612987	-0.02024896	-0.4403404	0.050049413	0.28921866	4.7765207	8.559881	Multitasking_Scroll
14:29:50.533	1.7166951	4.6281333	6.612987	-0.02024896	-0.4403404	0.050049413	0.28921866	4.7765207	8.559881	Multitasking_Scroll
14:29:50.554	1.7166951	4.6281333	6.612987	-0.02024896	-0.4403404	0.050049413	0.28921866	4.7765207	8.559881	Multitasking_Scroll
14:29:50.575	1.7166951	4.6281333	6.612987	-0.02024896	-0.4403404	0.050049413	0.28921866	4.7765207	8.559881	Multitasking_Scroll
14:29:50.597	0.052674048	4.575459	7.778999	0.09276111	0.18823996	0.006677979	0.14282194	4.9078717	8.4889765	Multitasking_Scroll
14:29:50.618	0.052674048	4.575459	7.778999	0.09276111	0.18823996	0.006677979	0.14282194	4.9078717	8.4889765	Multitasking_Scroll
14:29:50.640	0.052674048	4.575459	7.778999	0.09276111	0.18823996	0.006677979	0.14282194	4.9078717	8.4889765	Multitasking_Scroll
14:29:50.661	0.052674048	4.575459	7.778999	0.09276111	0.18823996	0.006677979	0.14282194	4.9078717	8.4889765	Multitasking_Scroll
14:29:50.682	0.052674048	4.575459	7.778999	0.09276111	0.18823996	0.006677979	0.14282194	4.9078717	8.4889765	Multitasking_Scroll
14:29:50.703	0.052674048	4.575459	7.778999	0.09276111	0.18823996	0.006677979	0.14282194	4.9078717	8.4889765	Multitasking_Scroll
14:29:50.724	0.052674048	4.575459	7.778999	0.09276111	0.18823996	0.006677979	0.14282194	4.9078717	8.4889765	Multitasking_Scroll
14:29:50.745	0.052674048	4.575459	7.778999	0.09276111	0.18823996	0.006677979	0.14282194	4.9078717	8.4889765	Multitasking_Scroll
14:29:50.767	0.052674048	4.575459	7.778999	0.09276111	0.18823996	0.006677979	0.14282194	4.9078717	8.4889765	Multitasking_Scroll
14:29:50.787	-0.35914123	4.73827	8.590658	-0.06423126	0.080727674	-0.0024849998	-0.043965984	4.795551	8.554011	Multitasking_Scroll
14:29:50.810	-0.35914123	4.73827	8.590658	-0.06423126	0.080727674	-0.0024849998	-0.043965984	4.795551	8.554011	Multitasking_Scroll
14:29:50.831	-0.35914123	4.73827	8.590658	-0.06423126	0.080727674	-0.0024849998	-0.043965984	4.795551	8.554011	Multitasking_Scroll
14:29:50.852	-0.35914123	4.73827	8.590658	-0.06423126	0.080727674	-0.0024849998	-0.043965984	4.795551	8.554011	Multitasking_Scroll
14:29:50.873	-0.35914123	4.73827	8.590658	-0.06423126	0.080727674	-0.0024849998	-0.043965984	4.795551	8.554011	Multitasking_Scroll
14:29:50.894	-0.35914123	4.73827	8.590658	-0.06423126	0.080727674	-0.0024849998	-0.043965984	4.795551	8.554011	Multitasking_Scroll
14:29:50.915	-0.35914123	4.73827	8.590658	-0.06423126	0.080727674	-0.0024849998	-0.043965984	4.795551	8.554011	Multitasking_Scroll
14:29:50.935	-0.35914123	4.73827	8.590658	-0.06423126	0.080727674	-0.0024849998	-0.043965984	4.795551	8.554011	Multitasking_Scroll
14:29:50.955	-0.22506183	4.7717896	8.102226	-0.033687998	-0.035947587	0.0072888443	-0.055385202	4.820052	8.540163	Multitasking_Scroll
14:29:50.976	-0.22506183	4.7717896	8.102226	-0.033687998	-0.035947587	0.0072888443	-0.055385202	4.820052	8.540163	Multitasking_Scroll
14:29:50.997	-0.22506183	4.7717896	8.102226	-0.033687998	-0.035947587	0.0072888443	-0.055385202	4.820052	8.540163	Multitasking_Scroll
14:29:51.018	-0.22506183	4.7717896	8.102226	-0.033687998	-0.035947587	0.0072888443	-0.055385202	4.820052	8.540163	Multitasking_Scroll
14:29:51.039	-0.22506183	4.7717896	8.102226	-0.033687998	-0.035947587	0.0072888443	-0.055385202	4.820052	8.540163	Multitasking_Scroll
14:29:51.061	-0.22506183	4.7717896	8.102226	-0.033687998	-0.035947587	0.0072888443	-0.055385202	4.820052	8.540163	Multitasking_Scroll
14:29:51.082	-0.22506183	4.7717896	8.102226	-0.033687998	-0.035947587	0.0072888443	-0.055385202	4.820052	8.540163	Multitasking_Scroll
14:29:51.103	-0.22506183	4.7717896	8.102226	-0.033687998	-0.035947587	0.0072888443	-0.055385202	4.820052	8.540163	Multitasking_Scroll
14:29:51.124	-0.22506183	4.7717896	8.102226	-0.033687998	-0.035947587	0.0072888443	-0.055385202	4.820052	8.540163	Multitasking_Scroll
14:29:51.145	0.023942748	4.7095385	8.300951	0.027398527	0.01841942	0.0146192275	-0.016878946	4.838697	8.529777	Multitasking_Scroll
14:29:51.166	0.023942748	4.7095385	8.300951	0.027398527	0.01841942	0.0146192275	-0.016878946	4.838697	8.529777	Multitasking_Scroll
14:29:51.190	0.023942748	4.7095385	8.300951	0.027398527	0.01841942	0.0146192275	-0.016878946	4.838697	8.529777	Multitasking_Scroll
14:29:51.211	0.023942748	4.7095385	8.300951	0.027398527	0.01841942	0.0146192275	-0.016878946	4.838697	8.529777	Multitasking_Scroll
14:29:51.232	0.023942748	4.7095385	8.300951	0.027398527	0.01841942	0.0146192275	-0.016878946	4.838697	8.529777	Multitasking_Scroll
14:29:51.253	0.023942748	4.7095385	8.300951	0.027398527	0.01841942	0.0146192275	-0.016878946	4.838697	8.529777	Multitasking_Scroll
14:29:51.274	0.023942748	4.7095385	8.300951	0.027398527	0.01841942	0.0146192275	-0.016878946	4.838697	8.529777	Multitasking_Scroll
14:29:51.295	0.023942748	4.7095385	8.300951	0.027398527	0.01841942	0.0146192275	-0.016878946	4.838697	8.529777	Multitasking_Scroll
14:29:51.316	-0.031125572	4.781367	8.133351	-0.008031656	-0.04816489	-0.015924035	-0.024879297	4.869984	8.511933	Multitasking_Scroll
14:29:51.338	-0.031125572	4.781367	8.133351	-0.008031656	-0.04816489	-0.015924035	-0.024879297	4.869984	8.511933	Multitasking_Scroll
14:29:51.359	-0.031125572	4.781367	8.133351	-0.008031656	-0.04816489	-0.015924035	-0.024879297	4.869984	8.511933	Multitasking_Scroll
14:29:51.380	-0.031125572	4.781367	8.133351	-0.008031656	-0.04816489	-0.015924035	-0.024879297	4.869984	8.511933	Multitasking_Scroll
14:29:51.401	-0.031125572	4.781367	8.133351	-0.008031656	-0.04816489	-0.015924035	-0.024879297	4.869984	8.511933	Multitasking_Scroll
14:29:51.426	-0.031125572	4.781367	8.133351	-0.008031656	-0.04816489	-0.015924035	-0.024879297	4.869984	8.511933	Multitasking_Scroll
14:29:51.460	-0.031125572	4.781367	8.133351	-0.008031656	-0.04816489	-0.015924035	-0.024879297	4.869984	8.511933	Multitasking_Scroll
14:29:51.481	-0.031125572	4.781367	8.133351	-0.008031656	-0.04816489	-0.015924035	-0.024879297	4.869984	8.511933	Multitasking_Scroll
14:29:51.501	0.10055954	4.642499	8.176449	0.016402954	-0.06099306	0.012175766	0.08727365	4.873818	8.509326	Multitasking_Scroll
14:29:51.522	0.10055954	4.642499	8.176449	0.016402954	-0.06099306	0.012175766	0.08727365	4.873818	8.509326	Multitasking_Scroll
14:29:51.542	0.10055954	4.642499	8.176449	0.016402954	-0.06099306	0.012175766	0.08727365	4.873818	8.509326	Multitasking_Scroll
14:29:51.563	0.10055954	4.642499	8.176449	0.016402954	-0.06099306	0.012175766	0.08727365	4.873818	8.509326	Multitasking_Scroll
14:29:51.585	0.10055954	4.642499	8.176449	0.016402954	-0.06099306	0.012175766	0.08727365	4.873818	8.509326	Multitasking_Scroll
14:29:51.606	0.10055954	4.642499	8.176449	0.016402954	-0.06099306	0.012175766	0.08727365	4.873818	8.509326	Multitasking_Scroll
14:29:51.626	0.10055954	4.642499	8.176449	0.016402954	-0.06099306	0.012175766	0.08727365	4.873818	8.509326	Multitasking_Scroll
14:29:51.647	0.10055954	4.642499	8.176449	0.016402954	-0.06099306	0.012175766	0.08727365	4.873818	8.509326	Multitasking_Scroll
14:29:51.673	0.098165266	4.731087	8.363202	-0.09782885	0.04407576	0.015230092	0.11940993	4.858081	8.517931	Multitasking_Scroll
14:29:51.707	0.098165266	4.731087	8.363202	-0.09782885	0.04407576	0.015230092	0.11940993	4.858081	8.517931	Multitasking_Scroll
14:29:51.740	0.098165266	4.731087	8.363202	-0.09782885	0.04407576	0.015230092	0.11940993	4.858081	8.517931	Multitasking_Scroll
14:29:51.776	0.098165266	4.731087	8.363202	-0.09782885	0.04407576	0.015230092	0.11940993	4.858081	8.517931	Multitasking_Scroll
14:29:51.812	0.098165266	4.731087	8.363202	-0.09782885	0.04407576	0.015230092	0.11940993	4.858081	8.517931	Multitasking_Scroll
14:29:51.843	0.098165266	4.731087	8.363202	-0.09782885	0.04407576	0.015230092	0.11940993	4.858081	8.517931	Multitasking_Scroll
14:29:51.875	0.17957062	4.6999617	8.140534	0.008461705	-0.032893263	0.018284418	0.077222064	4.8495526	8.523276	Multitasking_Scroll
14:29:51.909	0.17957062	4.6999617	8.140534	0.008461705	-0.032893263	0.018284418	0.077222064	4.8495526	8.523276	Multitasking_Scroll
14:29:51.931	0.17957062	4.6999617	8.140534	0.008461705	-0.032893263	0.018284418	0.077222064	4.8495526	8.523276	Multitasking_Scroll
14:29:51.952	0.17957062	4.6999617	8.140534	0.008461705	-0.032893263	0.018284418	0.077222064	4.8495526	8.523276	Multitasking_Scroll
14:29:51.974	0.17957062	4.6999617	8.140534	0.008461705	-0.032893263	0.018284418	0.077222064	4.8495526	8.523276	Multitasking_Scroll
14:29:51.995	0.17957062	4.6999617	8.140534	0.008461705	-0.032893263	0.018284418	0.077222064	4.8495526	8.523276	Multitasking_Scroll
14:29:52.017	0.17957062	4.6999617	8.140534	0.008461705	-0.032893263	0.018284418	0.077222064	4.8495526	8.523276	Multitasking_Scroll
14:29:52.039	0.062251143	4.740664	8.2578535	-9.040806e-05	0.019030284	-0.007371922	0.09264585	4.848051	8.523976	Multitasking_Scroll
14:29:52.061	0.062251143	4.740664	8.2578535	-9.040806e-05	0.019030284	-0.007371922	0.09264585	4.848051	8.523976	Multitasking_Scroll
14:29:52.084	0.062251143	4.740664	8.2578535	-9.040806e-05	0.019030284	-0.007371922	0.09264585	4.848051	8.523976	Multitasking_Scroll
14:29:52.107	0.062251143	4.740664	8.2578535	-9.040806e-05	0.019030284	-0.007371922	0.09264585	4.848051	8.523976	Multitasking_Scroll
14:29:52.130	0.062251143	4.740664	8.2578535	-9.040806e-05	0.019030284	-0.007371922	0.09264585	4.848051	8.523976	Multitasking_Scroll
14:29:52.152	0.062251143	4.740664	8.2578535	-9.040806e-05	0.019030284	-0.007371922	0.09264585	4.848051	8.523976	Multitasking_Scroll
14:29:52.175	0.062251143	4.740664	8.2578535	-9.040806e-05	0.019030284	-0.007371922	0.09264585	4.848051	8.523976	Multitasking_Scroll
14:29:52.198	0.062251143	4.740664	8.2578535	-9.040806e-05	0.019030284	-0.007371922	0.09264585	4.848051	8.523976	Multitasking_Scroll
14:29:52.220	0.019154198	4.6927786	8.243488	0.006018244	-0.02006509	-0.0024849998	0.09113427	4.8504167	8.522646	Multitasking_Scroll
14:29:52.243	0.019154198	4.6927786	8.243488	0.006018244	-0.02006509	-0.0024849998	0.09113427	4.8504167	8.522646	Multitasking_Scroll
14:29:52.266	0.019154198	4.6927786	8.243488	0.006018244	-0.02006509	-0.0024849998	0.09113427	4.8504167	8.522646	Multitasking_Scroll
14:29:52.289	0.019154198	4.6927786	8.243488	0.006018244	-0.02006509	-0.0024849998	0.09113427	4.8504167	8.522646	Multitasking_Scroll
14:29:52.312	0.019154198	4.6927786	8.243488	0.006018244	-0.02006509	-0.0024849998	0.09113427	4.8504167	8.522646	Multitasking_Scroll
14:29:52.334	0.019154198	4.6927786	8.243488	0.006018244	-0.02006509	-0.0024849998	0.09113427	4.8504167	8.522646	Multitasking_Scroll
14:29:52.356	0.019154198	4.6927786	8.243488	0.006018244	-0.02006509	-0.0024849998	0.09113427	4.8504167	8.522646	Multitasking_Scroll
14:29:52.379	0.019154198	4.6927786	8.243488	0.006018244	-0.02006509	-0.0024849998	0.09113427	4.8504167	8.522646	Multitasking_Scroll
14:29:52.401	0.16520496	4.72151	8.08786	-0.012918578	-0.006626055	0.0054562483	0.089320496	4.857775	8.518473	Multitasking_Scroll
14:29:52.425	0.16520496	4.72151	8.08786	-0.012918578	-0.006626055	0.0054562483	0.089320496	4.857775	8.518473	Multitasking_Scroll
14:29:52.450	0.16520496	4.72151	8.08786	-0.012918578	-0.006626055	0.0054562483	0.089320496	4.857775	8.518473	Multitasking_Scroll
14:29:52.473	0.16520496	4.72151	8.08786	-0.012918578	-0.006626055	0.0054562483	0.089320496	4.857775	8.518473	Multitasking_Scroll
14:29:52.494	0.16520496	4.72151	8.08786	-0.012918578	-0.006626055	0.0054562483	0.089320496	4.857775	8.518473	Multitasking_Scroll
14:29:52.517	0.16520496	4.72151	8.08786	-0.012918578	-0.006626055	0.0054562483	0.089320496	4.857775	8.518473	Multitasking_Scroll
14:29:52.539	0.16520496	4.72151	8.08786	-0.012918578	-0.006626055	0.0054562483	0.089320496	4.857775	8.518473	Multitasking_Scroll
14:29:52.560	0.16520496	4.72151	8.08786	-0.012918578	-0.006626055	0.0054562483	0.089320496	4.857775	8.518473	Multitasking_Scroll
14:29:52.583	0.019154198	4.678413	8.1549	0.006018244	-0.010291247	0.016451823	0.06988032	4.84348	8.526791	Multitasking_Scroll
14:29:52.605	0.019154198	4.678413	8.1549	0.006018244	-0.010291247	0.016451823	0.06988032	4.84348	8.526791	Multitasking_Scroll
14:29:52.627	0.019154198	4.678413	8.1549	0.006018244	-0.010291247	0.016451823	0.06988032	4.84348	8.526791	Multitasking_Scroll
14:29:52.650	0.019154198	4.678413	8.1549	0.006018244	-0.010291247	0.016451823	0.06988032	4.84348	8.526791	Multitasking_Scroll
14:29:52.673	0.019154198	4.678413	8.1549	0.006018244	-0.010291247	0.016451823	0.06988032	4.84348	8.526791	Multitasking_Scroll
14:29:52.695	0.019154198	4.678413	8.1549	0.006018244	-0.010291247	0.016451823	0.06988032	4.84348	8.526791	Multitasking_Scroll
14:29:52.718	0.019154198	4.678413	8.1549	0.006018244	-0.010291247	0.016451823	0.06988032	4.84348	8.526791	Multitasking_Scroll
14:29:52.741	0.019154198	4.678413	8.1549	0.006018244	-0.010291247	0.016451823	0.06988032	4.84348	8.526791	Multitasking_Scroll
14:29:52.764	0.2466103	4.7741838	8.322499	0.005407379	-0.017010765	-0.027530476	0.08076105	4.8505282	8.522689	Multitasking_Scroll
14:29:52.787	0.2466103	4.7741838	8.322499	0.005407379	-0.017010765	-0.027530476	0.08076105	4.8505282	8.522689	Multitasking_Scroll
14:29:52.811	0.2466103	4.7741838	8.322499	0.005407379	-0.017010765	-0.027530476	0.08076105	4.8505282	8.522689	Multitasking_Scroll
14:29:52.834	0.2466103	4.7741838	8.322499	0.005407379	-0.017010765	-0.027530476	0.08076105	4.8505282	8.522689	Multitasking_Scroll
14:29:52.856	0.2466103	4.7741838	8.322499	0.005407379	-0.017010765	-0.027530476	0.08076105	4.8505282	8.522689	Multitasking_Scroll
14:29:52.878	0.2466103	4.7741838	8.322499	0.005407379	-0.017010765	-0.027530476	0.08076105	4.8505282	8.522689	Multitasking_Scroll
14:29:52.900	0.2466103	4.7741838	8.322499	0.005407379	-0.017010765	-0.027530476	0.08076105	4.8505282	8.522689	Multitasking_Scroll
14:29:52.921	0.2466103	4.7741838	8.322499	0.005407379	-0.017010765	-0.027530476	0.08076105	4.8505282	8.522689	Multitasking_Scroll
14:29:52.943	-0.37590113	4.862772	8.195602	0.0005204572	-0.07137777	0.04516249	0.04891791	4.8650575	8.514643	Multitasking_Scroll
14:29:52.966	-0.37590113	4.862772	8.195602	0.0005204572	-0.07137777	0.04516249	0.04891791	4.8650575	8.514643	Multitasking_Scroll
14:29:52.989	-0.37590113	4.862772	8.195602	0.0005204572	-0.07137777	0.04516249	0.04891791	4.8650575	8.514643	Multitasking_Scroll
14:29:53.013	-0.37590113	4.862772	8.195602	0.0005204572	-0.07137777	0.04516249	0.04891791	4.8650575	8.514643	Multitasking_Scroll
14:29:53.035	-0.37590113	4.862772	8.195602	0.0005204572	-0.07137777	0.04516249	0.04891791	4.8650575	8.514643	Multitasking_Scroll
14:29:53.058	-0.37590113	4.862772	8.195602	0.0005204572	-0.07137777	0.04516249	0.04891791	4.8650575	8.514643	Multitasking_Scroll
14:29:53.080	-0.37590113	4.862772	8.195602	0.0005204572	-0.07137777	0.04516249	0.04891791	4.8650575	8.514643	Multitasking_Scroll
14:29:53.102	-0.37590113	4.862772	8.195602	0.0005204572	-0.07137777	0.04516249	0.04891791	4.8650575	8.514643	Multitasking_Scroll
14:29:53.124	0.8140534	4.678413	8.212362	0.0023530528	0.006202115	-0.02569788	0.10762524	4.868535	8.512116	Multitasking_Scroll
14:29:53.147	0.8140534	4.678413	8.212362	0.0023530528	0.006202115	-0.02569788	0.10762524	4.868535	8.512116	Multitasking_Scroll
14:29:53.170	0.8140534	4.678413	8.212362	0.0023530528	0.006202115	-0.02569788	0.10762524	4.868535	8.512116	Multitasking_Scroll
14:29:53.193	0.8140534	4.678413	8.212362	0.0023530528	0.006202115	-0.02569788	0.10762524	4.868535	8.512116	Multitasking_Scroll
14:29:53.216	0.8140534	4.678413	8.212362	0.0023530528	0.006202115	-0.02569788	0.10762524	4.868535	8.512116	Multitasking_Scroll
14:29:53.238	0.8140534	4.678413	8.212362	0.0023530528	0.006202115	-0.02569788	0.10762524	4.868535	8.512116	Multitasking_Scroll
14:29:53.260	0.8140534	4.678413	8.212362	0.0023530528	0.006202115	-0.02569788	0.10762524	4.868535	8.512116	Multitasking_Scroll
14:29:53.283	0.8140534	4.678413	8.212362	0.0023530528	0.006202115	-0.02569788	0.10762524	4.868535	8.512116	Multitasking_Scroll
14:29:53.306	-1.1157321	4.7071443	8.130958	0.07321343	0.023306342	-0.040358648	0.20359424	4.8872643	8.49962	Multitasking_Scroll
14:29:53.329	-1.1157321	4.7071443	8.130958	0.07321343	0.023306342	-0.040358648	0.20359424	4.8872643	8.49962	Multitasking_Scroll
14:29:53.352	-1.1157321	4.7071443	8.130958	0.07321343	0.023306342	-0.040358648	0.20359424	4.8872643	8.49962	Multitasking_Scroll
14:29:53.374	-1.1157321	4.7071443	8.130958	0.07321343	0.023306342	-0.040358648	0.20359424	4.8872643	8.49962	Multitasking_Scroll
14:29:53.396	-1.1157321	4.7071443	8.130958	0.07321343	0.023306342	-0.040358648	0.20359424	4.8872643	8.49962	Multitasking_Scroll
14:29:53.419	-1.1157321	4.7071443	8.130958	0.07321343	0.023306342	-0.040358648	0.20359424	4.8872643	8.49962	Multitasking_Scroll
14:29:53.442	-1.1157321	4.7071443	8.130958	0.07321343	0.023306342	-0.040358648	0.20359424	4.8872643	8.49962	Multitasking_Scroll
14:29:53.465	-1.1157321	4.7071443	8.130958	0.07321343	0.023306342	-0.040358648	0.20359424	4.8872643	8.49962	Multitasking_Scroll
14:29:53.488	0.85954463	4.7622128	8.284191	-0.07889202	-0.064658254	0.11968805	-0.29001537	4.90283	8.48814	Multitasking_Scroll
14:29:53.510	0.85954463	4.7622128	8.284191	-0.07889202	-0.064658254	0.11968805	-0.29001537	4.90283	8.48814	Multitasking_Scroll
14:29:53.532	0.85954463	4.7622128	8.284191	-0.07889202	-0.064658254	0.11968805	-0.29001537	4.90283	8.48814	Multitasking_Scroll
14:29:53.555	0.85954463	4.7622128	8.284191	-0.07889202	-0.064658254	0.11968805	-0.29001537	4.90283	8.48814	Multitasking_Scroll
14:29:53.578	0.85954463	4.7622128	8.284191	-0.07889202	-0.064658254	0.11968805	-0.29001537	4.90283	8.48814	Multitasking_Scroll
14:29:53.601	0.85954463	4.7622128	8.284191	-0.07889202	-0.064658254	0.11968805	-0.29001537	4.90283	8.48814	Multitasking_Scroll
14:29:53.623	0.85954463	4.7622128	8.284191	-0.07889202	-0.064658254	0.11968805	-0.29001537	4.90283	8.48814	Multitasking_Scroll
14:29:53.646	0.85954463	4.7622128	8.284191	-0.07889202	-0.064658254	0.11968805	-0.29001537	4.90283	8.48814	Multitasking_Scroll
14:29:53.669	0.05506832	4.5898247	8.2027855	0.021900741	0.05201701	-0.08800613	0.42371774	4.8666434	8.503329	Multitasking_Scroll
14:29:53.692	0.05506832	4.5898247	8.2027855	0.021900741	0.05201701	-0.08800613	0.42371774	4.8666434	8.503329	Multitasking_Scroll
14:29:53.714	0.05506832	4.5898247	8.2027855	0.021900741	0.05201701	-0.08800613	0.42371774	4.8666434	8.503329	Multitasking_Scroll
14:29:53.736	0.05506832	4.5898247	8.2027855	0.021900741	0.05201701	-0.08800613	0.42371774	4.8666434	8.503329	Multitasking_Scroll
14:29:53.758	0.05506832	4.5898247	8.2027855	0.021900741	0.05201701	-0.08800613	0.42371774	4.8666434	8.503329	Multitasking_Scroll
14:29:53.780	0.05506832	4.5898247	8.2027855	0.021900741	0.05201701	-0.08800613	0.42371774	4.8666434	8.503329	Multitasking_Scroll
14:29:53.803	0.05506832	4.5898247	8.2027855	0.021900741	0.05201701	-0.08800613	0.42371774	4.8666434	8.503329	Multitasking_Scroll
14:29:53.825	0.05506832	4.5898247	8.2027855	0.021900741	0.05201701	-0.08800613	0.42371774	4.8666434	8.503329	Multitasking_Scroll
14:29:53.847	-0.021548472	4.7789726	8.169266	0.0029639183	-0.026784608	0.056768928	-0.0072121234	4.88363	8.504145	Multitasking_Scroll
14:29:53.870	-0.021548472	4.7789726	8.169266	0.0029639183	-0.026784608	0.056768928	-0.0072121234	4.88363	8.504145	Multitasking_Scroll
14:29:53.892	-0.021548472	4.7789726	8.169266	0.0029639183	-0.026784608	0.056768928	-0.0072121234	4.88363	8.504145	Multitasking_Scroll
14:29:53.913	-0.021548472	4.7789726	8.169266	0.0029639183	-0.026784608	0.056768928	-0.0072121234	4.88363	8.504145	Multitasking_Scroll
14:29:53.935	-0.021548472	4.7789726	8.169266	0.0029639183	-0.026784608	0.056768928	-0.0072121234	4.88363	8.504145	Multitasking_Scroll
14:29:53.958	-0.021548472	4.7789726	8.169266	0.0029639183	-0.026784608	0.056768928	-0.0072121234	4.88363	8.504145	Multitasking_Scroll
14:29:53.981	-0.021548472	4.7789726	8.169266	0.0029639183	-0.026784608	0.056768928	-0.0072121234	4.88363	8.504145	Multitasking_Scroll
14:29:54.004	-0.021548472	4.7789726	8.169266	0.0029639183	-0.026784608	0.056768928	-0.0072121234	4.88363	8.504145	Multitasking_Scroll
14:29:54.026	0.40463245	4.8148866	8.315316	0.007239975	0.036745377	-0.027530476	0.083555795	4.898405	8.4952345	Multitasking_Scroll
14:29:54.049	0.40463245	4.8148866	8.315316	0.007239975	0.036745377	-0.027530476	0.083555795	4.898405	8.4952345	Multitasking_Scroll
14:29:54.072	0.40463245	4.8148866	8.315316	0.007239975	0.036745377	-0.027530476	0.083555795	4.898405	8.4952345	Multitasking_Scroll
14:29:54.094	0.40463245	4.8148866	8.315316	0.007239975	0.036745377	-0.027530476	0.083555795	4.898405	8.4952345	Multitasking_Scroll
14:29:54.118	0.40463245	4.8148866	8.315316	0.007239975	0.036745377	-0.027530476	0.083555795	4.898405	8.4952345	Multitasking_Scroll
14:29:54.141	0.40463245	4.8148866	8.315316	0.007239975	0.036745377	-0.027530476	0.083555795	4.898405	8.4952345	Multitasking_Scroll
14:29:54.163	0.40463245	4.8148866	8.315316	0.007239975	0.036745377	-0.027530476	0.083555795	4.898405	8.4952345	Multitasking_Scroll
14:29:54.186	0.40463245	4.8148866	8.315316	0.007239975	0.036745377	-0.027530476	0.083555795	4.898405	8.4952345	Multitasking_Scroll
14:29:54.208	-0.7972935	4.63771	7.9849067	0.018846415	-0.02006509	-0.017756632	0.035905864	4.9522724	8.464282	Multitasking_Scroll
14:29:54.232	-0.7972935	4.63771	7.9849067	0.018846415	-0.02006509	-0.017756632	0.035905864	4.9522724	8.464282	Multitasking_Scroll
14:29:54.255	-0.7972935	4.63771	7.9849067	0.018846415	-0.02006509	-0.017756632	0.035905864	4.9522724	8.464282	Multitasking_Scroll
14:29:54.277	-0.7972935	4.63771	7.9849067	0.018846415	-0.02006509	-0.017756632	0.035905864	4.9522724	8.464282	Multitasking_Scroll
14:29:54.299	-0.7972935	4.63771	7.9849067	0.018846415	-0.02006509	-0.017756632	0.035905864	4.9522724	8.464282	Multitasking_Scroll
14:29:54.322	-0.7972935	4.63771	7.9849067	0.018846415	-0.02006509	-0.017756632	0.035905864	4.9522724	8.464282	Multitasking_Scroll
14:29:54.346	-0.7972935	4.63771	7.9849067	0.018846415	-0.02006509	-0.017756632	0.035905864	4.9522724	8.464282	Multitasking_Scroll
14:29:54.368	-0.7972935	4.63771	7.9849067	0.018846415	-0.02006509	-0.017756632	0.035905864	4.9522724	8.464282	Multitasking_Scroll
14:29:54.390	0.7733508	4.972909	8.43503	-0.0025338691	-0.07382124	0.07692748	-0.08687004	4.940221	8.470952	Multitasking_Scroll
14:29:54.413	0.7733508	4.972909	8.43503	-0.0025338691	-0.07382124	0.07692748	-0.08687004	4.940221	8.470952	Multitasking_Scroll
14:29:54.435	0.7733508	4.972909	8.43503	-0.0025338691	-0.07382124	0.07692748	-0.08687004	4.940221	8.470952	Multitasking_Scroll
14:29:54.458	0.7733508	4.972909	8.43503	-0.0025338691	-0.07382124	0.07692748	-0.08687004	4.940221	8.470952	Multitasking_Scroll
14:29:54.480	0.7733508	4.972909	8.43503	-0.0025338691	-0.07382124	0.07692748	-0.08687004	4.940221	8.470952	Multitasking_Scroll
14:29:54.503	0.7733508	4.972909	8.43503	-0.0025338691	-0.07382124	0.07692748	-0.08687004	4.940221	8.470952	Multitasking_Scroll
14:29:54.525	0.7733508	4.972909	8.43503	-0.0025338691	-0.07382124	0.07692748	-0.08687004	4.940221	8.470952	Multitasking_Scroll
14:29:54.547	0.7733508	4.972909	8.43503	-0.0025338691	-0.07382124	0.07692748	-0.08687004	4.940221	8.470952	Multitasking_Scroll
14:29:54.569	-0.14844504	4.7693954	8.157294	0.017624684	-0.007847786	-0.029973935	0.24642625	4.9495378	8.462371	Multitasking_Scroll
14:29:54.591	-0.14844504	4.7693954	8.157294	0.017624684	-0.007847786	-0.029973935	0.24642625	4.9495378	8.462371	Multitasking_Scroll
14:29:54.614	-0.14844504	4.7693954	8.157294	0.017624684	-0.007847786	-0.029973935	0.24642625	4.9495378	8.462371	Multitasking_Scroll
14:29:54.637	-0.14844504	4.7693954	8.157294	0.017624684	-0.007847786	-0.029973935	0.24642625	4.9495378	8.462371	Multitasking_Scroll
14:29:54.660	-0.14844504	4.7693954	8.157294	0.017624684	-0.007847786	-0.029973935	0.24642625	4.9495378	8.462371	Multitasking_Scroll
14:29:54.683	-0.14844504	4.7693954	8.157294	0.017624684	-0.007847786	-0.029973935	0.24642625	4.9495378	8.462371	Multitasking_Scroll
14:29:54.706	-0.14844504	4.7693954	8.157294	0.017624684	-0.007847786	-0.029973935	0.24642625	4.9495378	8.462371	Multitasking_Scroll
14:29:54.728	-0.14844504	4.7693954	8.157294	0.017624684	-0.007847786	-0.029973935	0.24642625	4.9495378	8.462371	Multitasking_Scroll
14:29:54.751	0.06943397	4.8555894	8.085466	-0.0025338691	-0.016399898	0.01034317	0.104278415	4.9651966	8.45614	Multitasking_Scroll
14:29:54.774	0.06943397	4.8555894	8.085466	-0.0025338691	-0.016399898	0.01034317	0.104278415	4.9651966	8.45614	Multitasking_Scroll
14:29:54.797	0.06943397	4.8555894	8.085466	-0.0025338691	-0.016399898	0.01034317	0.104278415	4.9651966	8.45614	Multitasking_Scroll
14:29:54.819	0.06943397	4.8555894	8.085466	-0.0025338691	-0.016399898	0.01034317	0.104278415	4.9651966	8.45614	Multitasking_Scroll
14:29:54.841	0.06943397	4.8555894	8.085466	-0.0025338691	-0.016399898	0.01034317	0.104278415	4.9651966	8.45614	Multitasking_Scroll
14:29:54.864	0.06943397	4.8555894	8.085466	-0.0025338691	-0.016399898	0.01034317	0.104278415	4.9651966	8.45614	Multitasking_Scroll
14:29:54.885	0.06943397	4.8555894	8.085466	-0.0025338691	-0.016399898	0.01034317	0.104278415	4.9651966	8.45614	Multitasking_Scroll
14:29:54.909	0.06943397	4.8555894	8.085466	-0.0025338691	-0.016399898	0.01034317	0.104278415	4.9651966	8.45614	Multitasking_Scroll
14:29:54.931	0.18435916	4.790944	8.166871	0.0023530528	0.040410567	-0.005539326	0.12026363	4.966052	8.455425	Multitasking_Scroll
14:29:54.954	0.18435916	4.790944	8.166871	0.0023530528	0.040410567	-0.005539326	0.12026363	4.966052	8.455425	Multitasking_Scroll
14:29:54.977	0.18435916	4.790944	8.166871	0.0023530528	0.040410567	-0.005539326	0.12026363	4.966052	8.455425	Multitasking_Scroll
14:29:54.999	0.18435916	4.790944	8.166871	0.0023530528	0.040410567	-0.005539326	0.12026363	4.966052	8.455425	Multitasking_Scroll
14:29:55.022	0.18435916	4.790944	8.166871	0.0023530528	0.040410567	-0.005539326	0.12026363	4.966052	8.455425	Multitasking_Scroll
14:29:55.045	0.18435916	4.790944	8.166871	0.0023530528	0.040410567	-0.005539326	0.12026363	4.966052	8.455425	Multitasking_Scroll
14:29:55.068	0.18435916	4.790944	8.166871	0.0023530528	0.040410567	-0.005539326	0.12026363	4.966052	8.455425	Multitasking_Scroll
14:29:55.091	0.18435916	4.790944	8.166871	0.0023530528	0.040410567	-0.005539326	0.12026363	4.966052	8.455425	Multitasking_Scroll
14:29:55.114	0.05985687	4.8412237	8.159689	-0.014140309	0.01597596	0.015840957	0.1005233	4.9777074	8.448827	Multitasking_Scroll
14:29:55.136	0.05985687	4.8412237	8.159689	-0.014140309	0.01597596	0.015840957	0.1005233	4.9777074	8.448827	Multitasking_Scroll
14:29:55.158	0.05985687	4.8412237	8.159689	-0.014140309	0.01597596	0.015840957	0.1005233	4.9777074	8.448827	Multitasking_Scroll
14:29:55.181	0.05985687	4.8412237	8.159689	-0.014140309	0.01597596	0.015840957	0.1005233	4.9777074	8.448827	Multitasking_Scroll
14:29:55.203	0.05985687	4.8412237	8.159689	-0.014140309	0.01597596	0.015840957	0.1005233	4.9777074	8.448827	Multitasking_Scroll
14:29:55.226	0.05985687	4.8412237	8.159689	-0.014140309	0.01597596	0.015840957	0.1005233	4.9777074	8.448827	Multitasking_Scroll
14:29:55.249	0.05985687	4.8412237	8.159689	-0.014140309	0.01597596	0.015840957	0.1005233	4.9777074	8.448827	Multitasking_Scroll
14:29:55.273	0.05985687	4.8412237	8.159689	-0.014140309	0.01597596	0.015840957	0.1005233	4.9777074	8.448827	Multitasking_Scroll
14:29:55.295	0.16041641	4.7765784	8.217151	0.005407379	0.0019260582	-4.153884e-05	0.10738763	4.9710097	8.452684	Multitasking_Scroll
14:29:55.319	0.16041641	4.7765784	8.217151	0.005407379	0.0019260582	-4.153884e-05	0.10738763	4.9710097	8.452684	Multitasking_Scroll
14:29:55.341	0.16041641	4.7765784	8.217151	0.005407379	0.0019260582	-4.153884e-05	0.10738763	4.9710097	8.452684	Multitasking_Scroll
14:29:55.364	0.16041641	4.7765784	8.217151	0.005407379	0.0019260582	-4.153884e-05	0.10738763	4.9710097	8.452684	Multitasking_Scroll
14:29:55.387	0.16041641	4.7765784	8.217151	0.005407379	0.0019260582	-4.153884e-05	0.10738763	4.9710097	8.452684	Multitasking_Scroll
14:29:55.410	0.16041641	4.7765784	8.217151	0.005407379	0.0019260582	-4.153884e-05	0.10738763	4.9710097	8.452684	Multitasking_Scroll
14:29:55.432	0.16041641	4.7765784	8.217151	0.005407379	0.0019260582	-4.153884e-05	0.10738763	4.9710097	8.452684	Multitasking_Scroll
14:29:55.455	0.12929083	4.8148866	8.195602	0.0011313224	-0.018232495	0.009732305	0.11323709	4.968164	8.45428	Multitasking_Scroll
14:29:55.478	0.12929083	4.8148866	8.195602	0.0011313224	-0.018232495	0.009732305	0.11323709	4.968164	8.45428	Multitasking_Scroll
14:29:55.500	0.12929083	4.8148866	8.195602	0.0011313224	-0.018232495	0.009732305	0.11323709	4.968164	8.45428	Multitasking_Scroll
14:29:55.523	0.12929083	4.8148866	8.195602	0.0011313224	-0.018232495	0.009732305	0.11323709	4.968164	8.45428	Multitasking_Scroll
14:29:55.545	0.12929083	4.8148866	8.195602	0.0011313224	-0.018232495	0.009732305	0.11323709	4.968164	8.45428	Multitasking_Scroll
14:29:55.568	0.12929083	4.8148866	8.195602	0.0011313224	-0.018232495	0.009732305	0.11323709	4.968164	8.45428	Multitasking_Scroll
14:29:55.591	0.12929083	4.8148866	8.195602	0.0011313224	-0.018232495	0.009732305	0.11323709	4.968164	8.45428	Multitasking_Scroll
14:29:55.614	0.12929083	4.8148866	8.195602	0.0011313224	-0.018232495	0.009732305	0.11323709	4.968164	8.45428	Multitasking_Scroll
14:29:55.637	0.12210801	4.8148866	8.253065	-0.0061990605	0.008034711	0.0054562483	0.12685104	4.961871	8.457784	Multitasking_Scroll
14:29:55.659	0.12210801	4.8148866	8.253065	-0.0061990605	0.008034711	0.0054562483	0.12685104	4.961871	8.457784	Multitasking_Scroll
14:29:55.682	0.12210801	4.8148866	8.253065	-0.0061990605	0.008034711	0.0054562483	0.12685104	4.961871	8.457784	Multitasking_Scroll
14:29:55.705	0.12210801	4.8148866	8.253065	-0.0061990605	0.008034711	0.0054562483	0.12685104	4.961871	8.457784	Multitasking_Scroll
14:29:55.728	0.12210801	4.8148866	8.253065	-0.0061990605	0.008034711	0.0054562483	0.12685104	4.961871	8.457784	Multitasking_Scroll
14:29:55.751	0.12210801	4.8148866	8.253065	-0.0061990605	0.008034711	0.0054562483	0.12685104	4.961871	8.457784	Multitasking_Scroll
14:29:55.774	0.12210801	4.8148866	8.253065	-0.0061990605	0.008034711	0.0054562483	0.12685104	4.961871	8.457784	Multitasking_Scroll
14:29:55.796	0.12210801	4.8148866	8.253065	-0.0061990605	0.008034711	0.0054562483	0.12685104	4.961871	8.457784	Multitasking_Scroll
14:29:55.820	0.08619389	4.826858	8.217151	-0.008642522	9.346238e-05	0.009732305	0.1249306	4.9555855	8.461495	Multitasking_Scroll
14:29:55.843	0.08619389	4.826858	8.217151	-0.008642522	9.346238e-05	0.009732305	0.1249306	4.9555855	8.461495	Multitasking_Scroll
14:29:55.865	0.08619389	4.826858	8.217151	-0.008642522	9.346238e-05	0.009732305	0.1249306	4.9555855	8.461495	Multitasking_Scroll
14:29:55.887	0.08619389	4.826858	8.217151	-0.008642522	9.346238e-05	0.009732305	0.1249306	4.9555855	8.461495	Multitasking_Scroll
14:29:55.910	0.08619389	4.826858	8.217151	-0.008642522	9.346238e-05	0.009732305	0.1249306	4.9555855	8.461495	Multitasking_Scroll
14:29:55.933	0.08619389	4.826858	8.217151	-0.008642522	9.346238e-05	0.009732305	0.1249306	4.9555855	8.461495	Multitasking_Scroll
14:29:55.956	0.08619389	4.826858	8.217151	-0.008642522	9.346238e-05	0.009732305	0.1249306	4.9555855	8.461495	Multitasking_Scroll
14:29:55.978	0.08619389	4.826858	8.217151	-0.008642522	9.346238e-05	0.009732305	0.1249306	4.9555855	8.461495	Multitasking_Scroll
14:29:56.002	0.102953814	4.807704	8.370385	-0.0043664644	0.022084612	0.007899709	0.12182532	4.9499946	8.464811	Multitasking_Scroll
14:29:56.025	0.102953814	4.807704	8.370385	-0.0043664644	0.022084612	0.007899709	0.12182532	4.9499946	8.464811	Multitasking_Scroll
14:29:56.048	0.102953814	4.807704	8.370385	-0.0043664644	0.022084612	0.007899709	0.12182532	4.9499946	8.464811	Multitasking_Scroll
14:29:56.071	0.102953814	4.807704	8.370385	-0.0043664644	0.022084612	0.007899709	0.12182532	4.9499946	8.464811	Multitasking_Scroll
14:29:56.094	0.102953814	4.807704	8.370385	-0.0043664644	0.022084612	0.007899709	0.12182532	4.9499946	8.464811	Multitasking_Scroll
14:29:56.116	0.102953814	4.807704	8.370385	-0.0043664644	0.022084612	0.007899709	0.12182532	4.9499946	8.464811	Multitasking_Scroll
14:29:56.139	0.102953814	4.807704	8.370385	-0.0043664644	0.022084612	0.007899709	0.12182532	4.9499946	8.464811	Multitasking_Scroll
14:29:56.162	0.102953814	4.807704	8.370385	-0.0043664644	0.022084612	0.007899709	0.12182532	4.9499946	8.464811	Multitasking_Scroll
14:29:56.185	0.14605077	4.865166	8.209969	0.011516031	-0.013956438	0.0036236527	0.11698446	4.9455705	8.467467	Multitasking_Scroll
14:29:56.207	0.14605077	4.865166	8.209969	0.011516031	-0.013956438	0.0036236527	0.11698446	4.9455705	8.467467	Multitasking_Scroll
14:29:56.229	0.14605077	4.865166	8.209969	0.011516031	-0.013956438	0.0036236527	0.11698446	4.9455705	8.467467	Multitasking_Scroll
14:29:56.252	0.14605077	4.865166	8.209969	0.011516031	-0.013956438	0.0036236527	0.11698446	4.9455705	8.467467	Multitasking_Scroll
14:29:56.275	0.14605077	4.865166	8.209969	0.011516031	-0.013956438	0.0036236527	0.11698446	4.9455705	8.467467	Multitasking_Scroll
14:29:56.298	0.14605077	4.865166	8.209969	0.011516031	-0.013956438	0.0036236527	0.11698446	4.9455705	8.467467	Multitasking_Scroll
14:29:56.321	0.14605077	4.865166	8.209969	0.011516031	-0.013956438	0.0036236527	0.11698446	4.9455705	8.467467	Multitasking_Scroll
14:29:56.343	0.14605077	4.865166	8.209969	0.011516031	-0.013956438	0.0036236527	0.11698446	4.9455705	8.467467	Multitasking_Scroll
14:29:56.367	0.08858817	4.7957325	8.274613	-0.010475118	0.015365093	0.008510575	0.1201286	4.946842	8.46668	Multitasking_Scroll
14:29:56.390	0.08858817	4.7957325	8.274613	-0.010475118	0.015365093	0.008510575	0.1201286	4.946842	8.46668	Multitasking_Scroll
14:29:56.413	0.08858817	4.7957325	8.274613	-0.010475118	0.015365093	0.008510575	0.1201286	4.946842	8.46668	Multitasking_Scroll
14:29:56.435	0.08858817	4.7957325	8.274613	-0.010475118	0.015365093	0.008510575	0.1201286	4.946842	8.46668	Multitasking_Scroll
14:29:56.458	0.08858817	4.7957325	8.274613	-0.010475118	0.015365093	0.008510575	0.1201286	4.946842	8.46668	Multitasking_Scroll
14:29:56.481	0.08858817	4.7957325	8.274613	-0.010475118	0.015365093	0.008510575	0.1201286	4.946842	8.46668	Multitasking_Scroll
14:29:56.504	0.08858817	4.7957325	8.274613	-0.010475118	0.015365093	0.008510575	0.1201286	4.946842	8.46668	Multitasking_Scroll
14:29:56.527	0.08858817	4.7957325	8.274613	-0.010475118	0.015365093	0.008510575	0.1201286	4.946842	8.46668	Multitasking_Scroll
14:29:56.549	0.12689656	4.846012	8.095043	0.0011313224	-0.00601519	0.007899709	0.12908348	4.943689	8.46839	Multitasking_Scroll
14:29:56.571	0.12689656	4.846012	8.095043	0.0011313224	-0.00601519	0.007899709	0.12908348	4.943689	8.46839	Multitasking_Scroll
14:29:56.594	0.12689656	4.846012	8.095043	0.0011313224	-0.00601519	0.007899709	0.12908348	4.943689	8.46839	Multitasking_Scroll
14:29:56.617	0.12689656	4.846012	8.095043	0.0011313224	-0.00601519	0.007899709	0.12908348	4.943689	8.46839	Multitasking_Scroll
14:29:56.640	0.12689656	4.846012	8.095043	0.0011313224	-0.00601519	0.007899709	0.12908348	4.943689	8.46839	Multitasking_Scroll
14:29:56.663	0.12689656	4.846012	8.095043	0.0011313224	-0.00601519	0.007899709	0.12908348	4.943689	8.46839	Multitasking_Scroll
14:29:56.686	0.12689656	4.846012	8.095043	0.0011313224	-0.00601519	0.007899709	0.12908348	4.943689	8.46839	Multitasking_Scroll
14:29:56.709	0.12689656	4.846012	8.095043	0.0011313224	-0.00601519	0.007899709	0.12908348	4.943689	8.46839	Multitasking_Scroll
14:29:56.732	0.090982445	4.7550297	8.241094	-0.0019230038	9.346238e-05	0.01034317	0.1418338	4.9437566	8.468148	Multitasking_Scroll
14:29:56.754	0.090982445	4.7550297	8.241094	-0.0019230038	9.346238e-05	0.01034317	0.1418338	4.9437566	8.468148	Multitasking_Scroll
14:29:56.777	0.090982445	4.7550297	8.241094	-0.0019230038	9.346238e-05	0.01034317	0.1418338	4.9437566	8.468148	Multitasking_Scroll
14:29:56.800	0.090982445	4.7550297	8.241094	-0.0019230038	9.346238e-05	0.01034317	0.1418338	4.9437566	8.468148	Multitasking_Scroll
14:29:56.822	0.090982445	4.7550297	8.241094	-0.0019230038	9.346238e-05	0.01034317	0.1418338	4.9437566	8.468148	Multitasking_Scroll
14:29:56.849	0.090982445	4.7550297	8.241094	-0.0019230038	9.346238e-05	0.01034317	0.1418338	4.9437566	8.468148	Multitasking_Scroll
14:29:56.872	0.090982445	4.7550297	8.241094	-0.0019230038	9.346238e-05	0.01034317	0.1418338	4.9437566	8.468148	Multitasking_Scroll
14:29:56.894	0.12450229	4.786155	8.253065	-0.010475118	-0.007847786	0.009732305	0.15102862	4.9439545	8.467873	Multitasking_Scroll
14:29:56.917	0.12450229	4.786155	8.253065	-0.010475118	-0.007847786	0.009732305	0.15102862	4.9439545	8.467873	Multitasking_Scroll
14:29:56.940	0.12450229	4.786155	8.253065	-0.010475118	-0.007847786	0.009732305	0.15102862	4.9439545	8.467873	Multitasking_Scroll
14:29:56.963	0.12450229	4.786155	8.253065	-0.010475118	-0.007847786	0.009732305	0.15102862	4.9439545	8.467873	Multitasking_Scroll
14:29:56.986	0.12450229	4.786155	8.253065	-0.010475118	-0.007847786	0.009732305	0.15102862	4.9439545	8.467873	Multitasking_Scroll
14:29:57.009	0.12450229	4.786155	8.253065	-0.010475118	-0.007847786	0.009732305	0.15102862	4.9439545	8.467873	Multitasking_Scroll
14:29:57.032	0.12450229	4.786155	8.253065	-0.010475118	-0.007847786	0.009732305	0.15102862	4.9439545	8.467873	Multitasking_Scroll
14:29:57.054	0.12450229	4.786155	8.253065	-0.010475118	-0.007847786	0.009732305	0.15102862	4.9439545	8.467873	Multitasking_Scroll
14:29:57.077	0.21069619	4.7933383	8.224334	0.006018244	-0.020675957	0.017062688	0.15971345	4.9424214	8.468608	Multitasking_Scroll
14:29:57.099	0.21069619	4.7933383	8.224334	0.006018244	-0.020675957	0.017062688	0.15971345	4.9424214	8.468608	Multitasking_Scroll
14:29:57.122	0.21069619	4.7933383	8.224334	0.006018244	-0.020675957	0.017062688	0.15971345	4.9424214	8.468608	Multitasking_Scroll
14:29:57.145	0.21069619	4.7933383	8.224334	0.006018244	-0.020675957	0.017062688	0.15971345	4.9424214	8.468608	Multitasking_Scroll
14:29:57.168	0.21069619	4.7933383	8.224334	0.006018244	-0.020675957	0.017062688	0.15971345	4.9424214	8.468608	Multitasking_Scroll
14:29:57.191	0.21069619	4.7933383	8.224334	0.006018244	-0.020675957	0.017062688	0.15971345	4.9424214	8.468608	Multitasking_Scroll
14:29:57.213	0.21069619	4.7933383	8.224334	0.006018244	-0.020675957	0.017062688	0.15971345	4.9424214	8.468608	Multitasking_Scroll
14:29:57.235	0.21069619	4.7933383	8.224334	0.006018244	-0.020675957	0.017062688	0.15971345	4.9424214	8.468608	Multitasking_Scroll
14:29:57.256	0.15562786	4.7981267	8.209969	-0.0019230038	0.011089037	0.008510575	0.15561551	4.943047	8.468319	Multitasking_Scroll
14:29:57.278	0.15562786	4.7981267	8.209969	-0.0019230038	0.011089037	0.008510575	0.15561551	4.943047	8.468319	Multitasking_Scroll
14:29:57.300	0.15562786	4.7981267	8.209969	-0.0019230038	0.011089037	0.008510575	0.15561551	4.943047	8.468319	Multitasking_Scroll
14:29:57.323	0.15562786	4.7981267	8.209969	-0.0019230038	0.011089037	0.008510575	0.15561551	4.943047	8.468319	Multitasking_Scroll
14:29:57.345	0.15562786	4.7981267	8.209969	-0.0019230038	0.011089037	0.008510575	0.15561551	4.943047	8.468319	Multitasking_Scroll
14:29:57.367	0.15562786	4.7981267	8.209969	-0.0019230038	0.011089037	0.008510575	0.15561551	4.943047	8.468319	Multitasking_Scroll
14:29:57.388	0.15562786	4.7981267	8.209969	-0.0019230038	0.011089037	0.008510575	0.15561551	4.943047	8.468319	Multitasking_Scroll
14:29:57.410	0.15562786	4.7981267	8.209969	-0.0019230038	0.011089037	0.008510575	0.15561551	4.943047	8.468319	Multitasking_Scroll
14:29:57.431	0.14365649	4.781367	8.176449	0.0041856486	0.008034711	0.009732305	0.15650047	4.944	8.467745	Multitasking_Scroll
14:29:57.452	0.14365649	4.781367	8.176449	0.0041856486	0.008034711	0.009732305	0.15650047	4.944	8.467745	Multitasking_Scroll
14:29:57.475	0.14365649	4.781367	8.176449	0.0041856486	0.008034711	0.009732305	0.15650047	4.944	8.467745	Multitasking_Scroll
14:29:57.499	0.14365649	4.781367	8.176449	0.0041856486	0.008034711	0.009732305	0.15650047	4.944	8.467745	Multitasking_Scroll
14:29:57.522	0.14365649	4.781367	8.176449	0.0041856486	0.008034711	0.009732305	0.15650047	4.944	8.467745	Multitasking_Scroll
14:29:57.545	0.14365649	4.781367	8.176449	0.0041856486	0.008034711	0.009732305	0.15650047	4.944	8.467745	Multitasking_Scroll
14:29:57.569	0.14365649	4.781367	8.176449	0.0041856486	0.008034711	0.009732305	0.15650047	4.944	8.467745	Multitasking_Scroll
14:29:57.591	0.14365649	4.781367	8.176449	0.0041856486	0.008034711	0.009732305	0.15650047	4.944	8.467745	Multitasking_Scroll
14:29:57.615	0.13886794	4.786155	8.171659	-9.040806e-05	-0.0023499988	0.00912144	0.15464988	4.943909	8.4678335	Multitasking_Scroll
14:29:57.639	0.13886794	4.786155	8.171659	-9.040806e-05	-0.0023499988	0.00912144	0.15464988	4.943909	8.4678335	Multitasking_Scroll
14:29:57.661	0.13886794	4.786155	8.171659	-9.040806e-05	-0.0023499988	0.00912144	0.15464988	4.943909	8.4678335	Multitasking_Scroll
14:29:57.684	0.13886794	4.786155	8.171659	-9.040806e-05	-0.0023499988	0.00912144	0.15464988	4.943909	8.4678335	Multitasking_Scroll
14:29:57.708	0.13886794	4.786155	8.171659	-9.040806e-05	-0.0023499988	0.00912144	0.15464988	4.943909	8.4678335	Multitasking_Scroll
14:29:57.730	0.13886794	4.786155	8.171659	-9.040806e-05	-0.0023499988	0.00912144	0.15464988	4.943909	8.4678335	Multitasking_Scroll
14:29:57.754	0.13886794	4.786155	8.171659	-9.040806e-05	-0.0023499988	0.00912144	0.15464988	4.943909	8.4678335	Multitasking_Scroll
14:29:57.776	0.13886794	4.786155	8.171659	-9.040806e-05	-0.0023499988	0.00912144	0.15464988	4.943909	8.4678335	Multitasking_Scroll
14:29:57.800	0.19154198	4.7957325	8.279403	-0.011696848	-0.0029608638	0.0017910568	0.15990677	4.9442635	8.46753	Multitasking_Scroll
14:29:57.823	0.19154198	4.7957325	8.279403	-0.011696848	-0.0029608638	0.0017910568	0.15990677	4.9442635	8.46753	Multitasking_Scroll
14:29:57.846	0.19154198	4.7957325	8.279403	-0.011696848	-0.0029608638	0.0017910568	0.15990677	4.9442635	8.46753	Multitasking_Scroll
14:29:57.869	0.19154198	4.7957325	8.279403	-0.011696848	-0.0029608638	0.0017910568	0.15990677	4.9442635	8.46753	Multitasking_Scroll
14:29:57.891	0.19154198	4.7957325	8.279403	-0.011696848	-0.0029608638	0.0017910568	0.15990677	4.9442635	8.46753	Multitasking_Scroll
14:29:57.913	0.19154198	4.7957325	8.279403	-0.011696848	-0.0029608638	0.0017910568	0.15990677	4.9442635	8.46753	Multitasking_Scroll
14:29:57.936	0.19154198	4.7957325	8.279403	-0.011696848	-0.0029608638	0.0017910568	0.15990677	4.9442635	8.46753	Multitasking_Scroll
14:29:57.958	0.19154198	4.7957325	8.279403	-0.011696848	-0.0029608638	0.0017910568	0.15990677	4.9442635	8.46753	Multitasking_Scroll
14:29:57.981	0.1340794	4.810098	8.281796	-0.0043664644	0.009256441	0.004234518	0.16277298	4.9407816	8.469506	Multitasking_Scroll
14:29:58.005	0.1340794	4.810098	8.281796	-0.0043664644	0.009256441	0.004234518	0.16277298	4.9407816	8.469506	Multitasking_Scroll
14:29:58.028	0.1340794	4.810098	8.281796	-0.0043664644	0.009256441	0.004234518	0.16277298	4.9407816	8.469506	Multitasking_Scroll
14:29:58.050	0.1340794	4.810098	8.281796	-0.0043664644	0.009256441	0.004234518	0.16277298	4.9407816	8.469506	Multitasking_Scroll
14:29:58.073	0.1340794	4.810098	8.281796	-0.0043664644	0.009256441	0.004234518	0.16277298	4.9407816	8.469506	Multitasking_Scroll
14:29:58.097	0.1340794	4.810098	8.281796	-0.0043664644	0.009256441	0.004234518	0.16277298	4.9407816	8.469506	Multitasking_Scroll
14:29:58.120	0.1340794	4.810098	8.281796	-0.0043664644	0.009256441	0.004234518	0.16277298	4.9407816	8.469506	Multitasking_Scroll
14:29:58.143	0.1340794	4.810098	8.281796	-0.0043664644	0.009256441	0.004234518	0.16277298	4.9407816	8.469506	Multitasking_Scroll
14:29:58.166	0.13647367	4.8364353	8.18842	0.0005204572	0.012310768	0.004234518	0.16320086	4.942551	8.468465	Multitasking_Scroll
14:29:58.189	0.13647367	4.8364353	8.18842	0.0005204572	0.012310768	0.004234518	0.16320086	4.942551	8.468465	Multitasking_Scroll
14:29:58.213	0.13647367	4.8364353	8.18842	0.0005204572	0.012310768	0.004234518	0.16320086	4.942551	8.468465	Multitasking_Scroll
14:29:58.236	0.13647367	4.8364353	8.18842	0.0005204572	0.012310768	0.004234518	0.16320086	4.942551	8.468465	Multitasking_Scroll
14:29:58.259	0.13647367	4.8364353	8.18842	0.0005204572	0.012310768	0.004234518	0.16320086	4.942551	8.468465	Multitasking_Scroll
14:29:58.282	0.13647367	4.8364353	8.18842	0.0005204572	0.012310768	0.004234518	0.16320086	4.942551	8.468465	Multitasking_Scroll
14:29:58.304	0.13647367	4.8364353	8.18842	0.0005204572	0.012310768	0.004234518	0.16320086	4.942551	8.468465	Multitasking_Scroll
14:29:58.327	0.13647367	4.8364353	8.18842	0.0005204572	0.012310768	0.004234518	0.16320086	4.942551	8.468465	Multitasking_Scroll
14:29:58.349	0.09337672	4.8388295	8.166871	-0.0007012733	0.01964115	0.004234518	0.16364479	4.9427495	8.468341	Multitasking_Scroll
14:29:58.371	0.09337672	4.8388295	8.166871	-0.0007012733	0.01964115	0.004234518	0.16364479	4.9427495	8.468341	Multitasking_Scroll
14:29:58.394	0.09337672	4.8388295	8.166871	-0.0007012733	0.01964115	0.004234518	0.16364479	4.9427495	8.468341	Multitasking_Scroll
14:29:58.417	0.09337672	4.8388295	8.166871	-0.0007012733	0.01964115	0.004234518	0.16364479	4.9427495	8.468341	Multitasking_Scroll
14:29:58.440	0.09337672	4.8388295	8.166871	-0.0007012733	0.01964115	0.004234518	0.16364479	4.9427495	8.468341	Multitasking_Scroll
14:29:58.463	0.09337672	4.8388295	8.166871	-0.0007012733	0.01964115	0.004234518	0.16364479	4.9427495	8.468341	Multitasking_Scroll
14:29:58.486	0.09337672	4.8388295	8.166871	-0.0007012733	0.01964115	0.004234518	0.16364479	4.9427495	8.468341	Multitasking_Scroll
14:29:58.509	0.09337672	4.8388295	8.166871	-0.0007012733	0.01964115	0.004234518	0.16364479	4.9427495	8.468341	Multitasking_Scroll
14:29:58.533	0.17238778	4.790944	8.099832	0.007239975	-0.007847786	0.0060671135	0.16596125	4.941079	8.46927	Multitasking_Scroll
14:29:58.557	0.17238778	4.790944	8.099832	0.007239975	-0.007847786	0.0060671135	0.16596125	4.941079	8.46927	Multitasking_Scroll
14:29:58.580	0.17238778	4.790944	8.099832	0.007239975	-0.007847786	0.0060671135	0.16596125	4.941079	8.46927	Multitasking_Scroll
14:29:58.603	0.17238778	4.790944	8.099832	0.007239975	-0.007847786	0.0060671135	0.16596125	4.941079	8.46927	Multitasking_Scroll
14:29:58.626	0.17238778	4.790944	8.099832	0.007239975	-0.007847786	0.0060671135	0.16596125	4.941079	8.46927	Multitasking_Scroll
14:29:58.649	0.17238778	4.790944	8.099832	0.007239975	-0.007847786	0.0060671135	0.16596125	4.941079	8.46927	Multitasking_Scroll
14:29:58.673	0.17238778	4.790944	8.099832	0.007239975	-0.007847786	0.0060671135	0.16596125	4.941079	8.46927	Multitasking_Scroll
14:29:58.696	0.16281068	4.7933383	8.219545	-0.012307713	-0.012734707	0.006677979	0.17203107	4.9336514	8.473479	Multitasking_Scroll
14:29:58.719	0.16281068	4.7933383	8.219545	-0.012307713	-0.012734707	0.006677979	0.17203107	4.9336514	8.473479	Multitasking_Scroll
14:29:58.741	0.16281068	4.7933383	8.219545	-0.012307713	-0.012734707	0.006677979	0.17203107	4.9336514	8.473479	Multitasking_Scroll
14:29:58.764	0.16281068	4.7933383	8.219545	-0.012307713	-0.012734707	0.006677979	0.17203107	4.9336514	8.473479	Multitasking_Scroll
14:29:58.787	0.16281068	4.7933383	8.219545	-0.012307713	-0.012734707	0.006677979	0.17203107	4.9336514	8.473479	Multitasking_Scroll
14:29:58.809	0.16281068	4.7933383	8.219545	-0.012307713	-0.012734707	0.006677979	0.17203107	4.9336514	8.473479	Multitasking_Scroll
14:29:58.832	0.16281068	4.7933383	8.219545	-0.012307713	-0.012734707	0.006677979	0.17203107	4.9336514	8.473479	Multitasking_Scroll
14:29:58.854	0.16281068	4.7933383	8.219545	-0.012307713	-0.012734707	0.006677979	0.17203107	4.9336514	8.473479	Multitasking_Scroll
14:29:58.877	0.102953814	4.7957325	8.250671	-0.030633671	0.0055912496	0.0036236527	0.18385391	4.9237237	8.479003	Multitasking_Scroll
14:29:58.900	0.102953814	4.7957325	8.250671	-0.030633671	0.0055912496	0.0036236527	0.18385391	4.9237237	8.479003	Multitasking_Scroll
14:29:58.923	0.102953814	4.7957325	8.250671	-0.030633671	0.0055912496	0.0036236527	0.18385391	4.9237237	8.479003	Multitasking_Scroll
14:29:58.945	0.102953814	4.7957325	8.250671	-0.030633671	0.0055912496	0.0036236527	0.18385391	4.9237237	8.479003	Multitasking_Scroll
14:29:58.968	0.102953814	4.7957325	8.250671	-0.030633671	0.0055912496	0.0036236527	0.18385391	4.9237237	8.479003	Multitasking_Scroll
14:29:58.990	0.102953814	4.7957325	8.250671	-0.030633671	0.0055912496	0.0036236527	0.18385391	4.9237237	8.479003	Multitasking_Scroll
14:29:59.014	0.102953814	4.7957325	8.250671	-0.030633671	0.0055912496	0.0036236527	0.18385391	4.9237237	8.479003	Multitasking_Scroll
14:29:59.037	0.102953814	4.7957325	8.250671	-0.030633671	0.0055912496	0.0036236527	0.18385391	4.9237237	8.479003	Multitasking_Scroll
14:29:59.060	0.19393626	4.7334814	8.387145	-0.0043664644	0.01964115	0.015230092	0.18931744	4.906768	8.488708	Multitasking_Scroll
14:29:59.083	0.19393626	4.7334814	8.387145	-0.0043664644	0.01964115	0.015230092	0.18931744	4.906768	8.488708	Multitasking_Scroll
14:29:59.105	0.19393626	4.7334814	8.387145	-0.0043664644	0.01964115	0.015230092	0.18931744	4.906768	8.488708	Multitasking_Scroll
14:29:59.129	0.19393626	4.7334814	8.387145	-0.0043664644	0.01964115	0.015230092	0.18931744	4.906768	8.488708	Multitasking_Scroll
14:29:59.152	0.19393626	4.7334814	8.387145	-0.0043664644	0.01964115	0.015230092	0.18931744	4.906768	8.488708	Multitasking_Scroll
14:29:59.175	0.19393626	4.7334814	8.387145	-0.0043664644	0.01964115	0.015230092	0.18931744	4.906768	8.488708	Multitasking_Scroll
14:29:59.198	0.19393626	4.7334814	8.387145	-0.0043664644	0.01964115	0.015230092	0.18931744	4.906768	8.488708	Multitasking_Scroll
14:29:59.220	0.19393626	4.7334814	8.387145	-0.0043664644	0.01964115	0.015230092	0.18931744	4.906768	8.488708	Multitasking_Scroll
14:29:59.244	0.17957062	4.7693954	8.248277	0.0029639183	-0.0011282681	0.0054562483	0.19021526	4.903498	8.490575	Multitasking_Scroll
14:29:59.267	0.17957062	4.7693954	8.248277	0.0029639183	-0.0011282681	0.0054562483	0.19021526	4.903498	8.490575	Multitasking_Scroll
14:29:59.290	0.17957062	4.7693954	8.248277	0.0029639183	-0.0011282681	0.0054562483	0.19021526	4.903498	8.490575	Multitasking_Scroll
14:29:59.313	0.17957062	4.7693954	8.248277	0.0029639183	-0.0011282681	0.0054562483	0.19021526	4.903498	8.490575	Multitasking_Scroll
14:29:59.336	0.17957062	4.7693954	8.248277	0.0029639183	-0.0011282681	0.0054562483	0.19021526	4.903498	8.490575	Multitasking_Scroll
14:29:59.358	0.17957062	4.7693954	8.248277	0.0029639183	-0.0011282681	0.0054562483	0.19021526	4.903498	8.490575	Multitasking_Scroll
14:29:59.379	0.17957062	4.7693954	8.248277	0.0029639183	-0.0011282681	0.0054562483	0.19021526	4.903498	8.490575	Multitasking_Scroll
14:29:59.400	0.17957062	4.7693954	8.248277	0.0029639183	-0.0011282681	0.0054562483	0.19021526	4.903498	8.490575	Multitasking_Scroll
14:29:59.421	0.11253092	4.7358756	8.353624	0.051833138	0.0068129804	-0.009815383	0.18120617	4.9030833	8.491012	Multitasking_Scroll
14:29:59.443	0.11253092	4.7358756	8.353624	0.051833138	0.0068129804	-0.009815383	0.18120617	4.9030833	8.491012	Multitasking_Scroll
14:29:59.464	0.11253092	4.7358756	8.353624	0.051833138	0.0068129804	-0.009815383	0.18120617	4.9030833	8.491012	Multitasking_Scroll
14:29:59.485	0.11253092	4.7358756	8.353624	0.051833138	0.0068129804	-0.009815383	0.18120617	4.9030833	8.491012	Multitasking_Scroll
14:29:59.508	0.11253092	4.7358756	8.353624	0.051833138	0.0068129804	-0.009815383	0.18120617	4.9030833	8.491012	Multitasking_Scroll
14:29:59.529	0.11253092	4.7358756	8.353624	0.051833138	0.0068129804	-0.009815383	0.18120617	4.9030833	8.491012	Multitasking_Scroll
14:29:59.550	0.11253092	4.7358756	8.353624	0.051833138	0.0068129804	-0.009815383	0.18120617	4.9030833	8.491012	Multitasking_Scroll
14:29:59.571	0.11253092	4.7358756	8.353624	0.051833138	0.0068129804	-0.009815383	0.18120617	4.9030833	8.491012	Multitasking_Scroll
14:29:59.592	0.21548474	4.824464	8.016032	0.009072571	-0.025562877	0.004845383	0.1853782	4.918941	8.481746	Multitasking_Scroll
14:29:59.613	0.21548474	4.824464	8.016032	0.009072571	-0.025562877	0.004845383	0.1853782	4.918941	8.481746	Multitasking_Scroll
14:29:59.634	0.21548474	4.824464	8.016032	0.009072571	-0.025562877	0.004845383	0.1853782	4.918941	8.481746	Multitasking_Scroll
14:29:59.655	0.21548474	4.824464	8.016032	0.009072571	-0.025562877	0.004845383	0.1853782	4.918941	8.481746	Multitasking_Scroll
14:29:59.677	0.21548474	4.824464	8.016032	0.009072571	-0.025562877	0.004845383	0.1853782	4.918941	8.481746	Multitasking_Scroll
14:29:59.698	0.21548474	4.824464	8.016032	0.009072571	-0.025562877	0.004845383	0.1853782	4.918941	8.481746	Multitasking_Scroll
14:29:59.720	0.21548474	4.824464	8.016032	0.009072571	-0.025562877	0.004845383	0.1853782	4.918941	8.481746	Multitasking_Scroll
14:29:59.741	0.21548474	4.824464	8.016032	0.009072571	-0.025562877	0.004845383	0.1853782	4.918941	8.481746	Multitasking_Scroll
14:29:59.763	0.21548474	4.824464	8.016032	0.009072571	-0.025562877	0.004845383	0.1853782	4.918941	8.481746	Multitasking_Scroll
14:29:59.784	0.31604427	4.72151	8.142929	-0.012307713	-0.013345573	-0.0043175956	0.20726518	4.88794	8.499144	Multitasking_Scroll
14:29:59.805	0.31604427	4.72151	8.142929	-0.012307713	-0.013345573	-0.0043175956	0.20726518	4.88794	8.499144	Multitasking_Scroll
14:29:59.827	0.31604427	4.72151	8.142929	-0.012307713	-0.013345573	-0.0043175956	0.20726518	4.88794	8.499144	Multitasking_Scroll
14:29:59.848	0.31604427	4.72151	8.142929	-0.012307713	-0.013345573	-0.0043175956	0.20726518	4.88794	8.499144	Multitasking_Scroll
14:29:59.869	0.31604427	4.72151	8.142929	-0.012307713	-0.013345573	-0.0043175956	0.20726518	4.88794	8.499144	Multitasking_Scroll
14:29:59.890	0.31604427	4.72151	8.142929	-0.012307713	-0.013345573	-0.0043175956	0.20726518	4.88794	8.499144	Multitasking_Scroll
14:29:59.911	0.31604427	4.72151	8.142929	-0.012307713	-0.013345573	-0.0043175956	0.20726518	4.88794	8.499144	Multitasking_Scroll
14:29:59.932	0.31604427	4.72151	8.142929	-0.012307713	-0.013345573	-0.0043175956	0.20726518	4.88794	8.499144	Multitasking_Scroll
14:29:59.953	0.16520496	4.7262983	8.217151	0.005407379	0.0025369234	0.0060671135	0.2139169	4.881796	8.502509	Multitasking_Scroll
14:29:59.974	0.16520496	4.7262983	8.217151	0.005407379	0.0025369234	0.0060671135	0.2139169	4.881796	8.502509	Multitasking_Scroll
14:29:59.995	0.16520496	4.7262983	8.217151	0.005407379	0.0025369234	0.0060671135	0.2139169	4.881796	8.502509	Multitasking_Scroll
14:30:00.016	0.16520496	4.7262983	8.217151	0.005407379	0.0025369234	0.0060671135	0.2139169	4.881796	8.502509	Multitasking_Scroll
14:30:00.037	0.16520496	4.7262983	8.217151	0.005407379	0.0025369234	0.0060671135	0.2139169	4.881796	8.502509	Multitasking_Scroll
14:30:00.059	0.16520496	4.7262983	8.217151	0.005407379	0.0025369234	0.0060671135	0.2139169	4.881796	8.502509	Multitasking_Scroll
14:30:00.080	0.16520496	4.7262983	8.217151	0.005407379	0.0025369234	0.0060671135	0.2139169	4.881796	8.502509	Multitasking_Scroll
14:30:00.101	0.16520496	4.7262983	8.217151	0.005407379	0.0025369234	0.0060671135	0.2139169	4.881796	8.502509	Multitasking_Scroll
14:30:00.125	0.16520496	4.7262983	8.217151	0.005407379	0.0025369234	0.0060671135	0.2139169	4.881796	8.502509	Multitasking_Scroll
14:30:00.159	0.21069619	4.731087	8.308133	-0.008031656	0.0068129804	0.017673554	0.2188488	4.88047	8.503146	Multitasking_Scroll
14:30:00.192	0.21069619	4.731087	8.308133	-0.008031656	0.0068129804	0.017673554	0.2188488	4.88047	8.503146	Multitasking_Scroll
14:30:00.226	0.21069619	4.731087	8.308133	-0.008031656	0.0068129804	0.017673554	0.2188488	4.88047	8.503146	Multitasking_Scroll
14:30:00.259	0.21069619	4.731087	8.308133	-0.008031656	0.0068129804	0.017673554	0.2188488	4.88047	8.503146	Multitasking_Scroll
14:30:00.280	0.21069619	4.731087	8.308133	-0.008031656	0.0068129804	0.017673554	0.2188488	4.88047	8.503146	Multitasking_Scroll
14:30:00.301	0.21069619	4.731087	8.308133	-0.008031656	0.0068129804	0.017673554	0.2188488	4.88047	8.503146	Multitasking_Scroll
14:30:00.322	0.09337672	4.7071443	8.324894	0.04144843	-0.0005174029	0.01034317	0.19719942	4.8798323	8.504041	Multitasking_Scroll
14:30:00.344	0.09337672	4.7071443	8.324894	0.04144843	-0.0005174029	0.01034317	0.19719942	4.8798323	8.504041	Multitasking_Scroll
14:30:00.365	0.09337672	4.7071443	8.324894	0.04144843	-0.0005174029	0.01034317	0.19719942	4.8798323	8.504041	Multitasking_Scroll
14:30:00.387	0.09337672	4.7071443	8.324894	0.04144843	-0.0005174029	0.01034317	0.19719942	4.8798323	8.504041	Multitasking_Scroll
14:30:00.408	0.09337672	4.7071443	8.324894	0.04144843	-0.0005174029	0.01034317	0.19719942	4.8798323	8.504041	Multitasking_Scroll
14:30:00.429	0.09337672	4.7071443	8.324894	0.04144843	-0.0005174029	0.01034317	0.19719942	4.8798323	8.504041	Multitasking_Scroll
14:30:00.450	0.09337672	4.7071443	8.324894	0.04144843	-0.0005174029	0.01034317	0.19719942	4.8798323	8.504041	Multitasking_Scroll
14:30:00.472	0.09337672	4.7071443	8.324894	0.04144843	-0.0005174029	0.01034317	0.19719942	4.8798323	8.504041	Multitasking_Scroll
14:30:00.494	0.17957062	4.8364353	8.231517	-0.041018378	-0.023119418	0.016451823	0.20248993	4.8736644	8.507452	Multitasking_Scroll
14:30:00.515	0.17957062	4.8364353	8.231517	-0.041018378	-0.023119418	0.016451823	0.20248993	4.8736644	8.507452	Multitasking_Scroll
14:30:00.536	0.17957062	4.8364353	8.231517	-0.041018378	-0.023119418	0.016451823	0.20248993	4.8736644	8.507452	Multitasking_Scroll
14:30:00.557	0.17957062	4.8364353	8.231517	-0.041018378	-0.023119418	0.016451823	0.20248993	4.8736644	8.507452	Multitasking_Scroll
14:30:00.579	0.17957062	4.8364353	8.231517	-0.041018378	-0.023119418	0.016451823	0.20248993	4.8736644	8.507452	Multitasking_Scroll
14:30:00.600	0.17957062	4.8364353	8.231517	-0.041018378	-0.023119418	0.016451823	0.20248993	4.8736644	8.507452	Multitasking_Scroll
14:30:00.622	0.17957062	4.8364353	8.231517	-0.041018378	-0.023119418	0.016451823	0.20248993	4.8736644	8.507452	Multitasking_Scroll
14:30:00.643	0.17957062	4.8364353	8.231517	-0.041018378	-0.023119418	0.016451823	0.20248993	4.8736644	8.507452	Multitasking_Scroll
14:30:00.664	0.17957062	4.8364353	8.231517	-0.041018378	-0.023119418	0.016451823	0.20248993	4.8736644	8.507452	Multitasking_Scroll
14:30:00.685	0.19393626	4.783761	7.9968777	0.008461705	0.011699902	0.009732305	0.25107524	4.8554835	8.516548	Multitasking_Scroll
14:30:00.706	0.19393626	4.783761	7.9968777	0.008461705	0.011699902	0.009732305	0.25107524	4.8554835	8.516548	Multitasking_Scroll
14:30:00.728	0.19393626	4.783761	7.9968777	0.008461705	0.011699902	0.009732305	0.25107524	4.8554835	8.516548	Multitasking_Scroll
14:30:00.749	0.19393626	4.783761	7.9968777	0.008461705	0.011699902	0.009732305	0.25107524	4.8554835	8.516548	Multitasking_Scroll
14:30:00.770	0.19393626	4.783761	7.9968777	0.008461705	0.011699902	0.009732305	0.25107524	4.8554835	8.516548	Multitasking_Scroll
14:30:00.791	0.19393626	4.783761	7.9968777	0.008461705	0.011699902	0.009732305	0.25107524	4.8554835	8.516548	Multitasking_Scroll
14:30:00.811	0.19393626	4.783761	7.9968777	0.008461705	0.011699902	0.009732305	0.25107524	4.8554835	8.516548	Multitasking_Scroll
14:30:00.832	0.19393626	4.783761	7.9968777	0.008461705	0.011699902	0.009732305	0.25107524	4.8554835	8.516548	Multitasking_Scroll
14:30:00.853	0.29210153	4.6999617	8.140534	-0.05506828	0.026971532	0.032945182	0.2469136	4.8522797	8.518496	Multitasking_Scroll
14:30:00.874	0.29210153	4.6999617	8.140534	-0.05506828	0.026971532	0.032945182	0.2469136	4.8522797	8.518496	Multitasking_Scroll
14:30:00.896	0.29210153	4.6999617	8.140534	-0.05506828	0.026971532	0.032945182	0.2469136	4.8522797	8.518496	Multitasking_Scroll
14:30:00.919	0.29210153	4.6999617	8.140534	-0.05506828	0.026971532	0.032945182	0.2469136	4.8522797	8.518496	Multitasking_Scroll
14:30:00.943	0.29210153	4.6999617	8.140534	-0.05506828	0.026971532	0.032945182	0.2469136	4.8522797	8.518496	Multitasking_Scroll
14:30:00.979	0.29210153	4.6999617	8.140534	-0.05506828	0.026971532	0.032945182	0.2469136	4.8522797	8.518496	Multitasking_Scroll
14:30:01.012	0.29210153	4.6999617	8.140534	-0.05506828	0.026971532	0.032945182	0.2469136	4.8522797	8.518496	Multitasking_Scroll
14:30:01.045	0.19154198	4.601796	8.241094	0.014570358	0.04346489	-0.0122588435	0.2836008	4.819116	8.536161	Multitasking_Scroll
14:30:01.079	0.19154198	4.601796	8.241094	0.014570358	0.04346489	-0.0122588435	0.2836008	4.819116	8.536161	Multitasking_Scroll
14:30:01.100	0.19154198	4.601796	8.241094	0.014570358	0.04346489	-0.0122588435	0.2836008	4.819116	8.536161	Multitasking_Scroll
14:30:01.121	0.19154198	4.601796	8.241094	0.014570358	0.04346489	-0.0122588435	0.2836008	4.819116	8.536161	Multitasking_Scroll
14:30:01.141	0.19154198	4.601796	8.241094	0.014570358	0.04346489	-0.0122588435	0.2836008	4.819116	8.536161	Multitasking_Scroll
14:30:01.163	0.19154198	4.601796	8.241094	0.014570358	0.04346489	-0.0122588435	0.2836008	4.819116	8.536161	Multitasking_Scroll
14:30:01.184	0.19154198	4.601796	8.241094	0.014570358	0.04346489	-0.0122588435	0.2836008	4.819116	8.536161	Multitasking_Scroll
14:30:01.204	0.19154198	4.601796	8.241094	0.014570358	0.04346489	-0.0122588435	0.2836008	4.819116	8.536161	Multitasking_Scroll
14:30:01.225	0.17478207	4.731087	8.0711	0.012737762	0.061179984	0.021338746	0.23047186	4.8382215	8.526948	Multitasking_Scroll
14:30:01.247	0.17478207	4.731087	8.0711	0.012737762	0.061179984	0.021338746	0.23047186	4.8382215	8.526948	Multitasking_Scroll
14:30:01.268	0.17478207	4.731087	8.0711	0.012737762	0.061179984	0.021338746	0.23047186	4.8382215	8.526948	Multitasking_Scroll
14:30:01.289	0.17478207	4.731087	8.0711	0.012737762	0.061179984	0.021338746	0.23047186	4.8382215	8.526948	Multitasking_Scroll
14:30:01.310	0.17478207	4.731087	8.0711	0.012737762	0.061179984	0.021338746	0.23047186	4.8382215	8.526948	Multitasking_Scroll
14:30:01.330	0.17478207	4.731087	8.0711	0.012737762	0.061179984	0.021338746	0.23047186	4.8382215	8.526948	Multitasking_Scroll
14:30:01.351	0.17478207	4.731087	8.0711	0.012737762	0.061179984	0.021338746	0.23047186	4.8382215	8.526948	Multitasking_Scroll
14:30:01.372	0.17478207	4.731087	8.0711	0.012737762	0.061179984	0.021338746	0.23047186	4.8382215	8.526948	Multitasking_Scroll
14:30:01.393	0.13168511	4.745453	8.20518	0.015792089	-0.051830083	-0.004928461	0.22444472	4.8342357	8.529367	Multitasking_Scroll
14:30:01.414	0.13168511	4.745453	8.20518	0.015792089	-0.051830083	-0.004928461	0.22444472	4.8342357	8.529367	Multitasking_Scroll
14:30:01.435	0.13168511	4.745453	8.20518	0.015792089	-0.051830083	-0.004928461	0.22444472	4.8342357	8.529367	Multitasking_Scroll
14:30:01.456	0.13168511	4.745453	8.20518	0.015792089	-0.051830083	-0.004928461	0.22444472	4.8342357	8.529367	Multitasking_Scroll
14:30:01.477	0.13168511	4.745453	8.20518	0.015792089	-0.051830083	-0.004928461	0.22444472	4.8342357	8.529367	Multitasking_Scroll
14:30:01.498	0.13168511	4.745453	8.20518	0.015792089	-0.051830083	-0.004928461	0.22444472	4.8342357	8.529367	Multitasking_Scroll
14:30:01.519	0.13168511	4.745453	8.20518	0.015792089	-0.051830083	-0.004928461	0.22444472	4.8342357	8.529367	Multitasking_Scroll
14:30:01.541	0.13168511	4.745453	8.20518	0.015792089	-0.051830083	-0.004928461	0.22444472	4.8342357	8.529367	Multitasking_Scroll
14:30:01.562	0.13168511	4.745453	8.20518	0.015792089	-0.051830083	-0.004928461	0.22444472	4.8342357	8.529367	Multitasking_Scroll
14:30:01.583	0.17957062	4.6736245	8.27222	0.035950642	0.038577974	-0.0037067304	0.1898229	4.8130803	8.542165	Multitasking_Scroll
14:30:01.604	0.17957062	4.6736245	8.27222	0.035950642	0.038577974	-0.0037067304	0.1898229	4.8130803	8.542165	Multitasking_Scroll
14:30:01.625	0.17957062	4.6736245	8.27222	0.035950642	0.038577974	-0.0037067304	0.1898229	4.8130803	8.542165	Multitasking_Scroll
14:30:01.646	0.17957062	4.6736245	8.27222	0.035950642	0.038577974	-0.0037067304	0.1898229	4.8130803	8.542165	Multitasking_Scroll
14:30:01.667	0.17957062	4.6736245	8.27222	0.035950642	0.038577974	-0.0037067304	0.1898229	4.8130803	8.542165	Multitasking_Scroll
14:30:01.689	0.17957062	4.6736245	8.27222	0.035950642	0.038577974	-0.0037067304	0.1898229	4.8130803	8.542165	Multitasking_Scroll
14:30:01.710	0.17957062	4.6736245	8.27222	0.035950642	0.038577974	-0.0037067304	0.1898229	4.8130803	8.542165	Multitasking_Scroll
14:30:01.731	0.17957062	4.6736245	8.27222	0.035950642	0.038577974	-0.0037067304	0.1898229	4.8130803	8.542165	Multitasking_Scroll
14:30:01.753	0.0023942748	4.7334814	8.2387	0.018846415	0.08256027	-0.0037067304	0.08601853	4.8230605	8.538211	Multitasking_Scroll
14:30:01.774	0.0023942748	4.7334814	8.2387	0.018846415	0.08256027	-0.0037067304	0.08601853	4.8230605	8.538211	Multitasking_Scroll
14:30:01.796	0.0023942748	4.7334814	8.2387	0.018846415	0.08256027	-0.0037067304	0.08601853	4.8230605	8.538211	Multitasking_Scroll
14:30:01.834	0.0023942748	4.7334814	8.2387	0.018846415	0.08256027	-0.0037067304	0.08601853	4.8230605	8.538211	Multitasking_Scroll
14:30:01.867	0.0023942748	4.7334814	8.2387	0.018846415	0.08256027	-0.0037067304	0.08601853	4.8230605	8.538211	Multitasking_Scroll
14:30:01.887	0.0023942748	4.7334814	8.2387	0.018846415	0.08256027	-0.0037067304	0.08601853	4.8230605	8.538211	Multitasking_Scroll
14:30:01.908	0.0023942748	4.7334814	8.2387	0.018846415	0.08256027	-0.0037067304	0.08601853	4.8230605	8.538211	Multitasking_Scroll
14:30:01.929	0.016759925	4.817281	8.298556	0.018846415	0.08256027	-0.0037067304	0.08601853	4.8230605	8.538211	Multitasking_Scroll
14:30:01.952	0.016759925	4.817281	8.298556	0.030452855	0.06851037	-0.0024849998	0.013541619	4.8552856	8.520349	Multitasking_Scroll
14:30:01.973	0.016759925	4.817281	8.298556	0.030452855	0.06851037	-0.0024849998	0.013541619	4.8552856	8.520349	Multitasking_Scroll
14:30:01.994	0.016759925	4.817281	8.298556	0.030452855	0.06851037	-0.0024849998	0.013541619	4.8552856	8.520349	Multitasking_Scroll
14:30:02.015	0.016759925	4.817281	8.298556	0.030452855	0.06851037	-0.0024849998	0.013541619	4.8552856	8.520349	Multitasking_Scroll
14:30:02.036	0.016759925	4.817281	8.298556	0.030452855	0.06851037	-0.0024849998	0.013541619	4.8552856	8.520349	Multitasking_Scroll
14:30:02.058	0.016759925	4.817281	8.298556	0.030452855	0.06851037	-0.0024849998	0.013541619	4.8552856	8.520349	Multitasking_Scroll
14:30:02.079	0.016759925	4.817281	8.298556	0.030452855	0.06851037	-0.0024849998	0.013541619	4.8552856	8.520349	Multitasking_Scroll
14:30:02.100	0.016759925	4.817281	8.298556	0.030452855	0.06851037	-0.0024849998	0.013541619	4.8552856	8.520349	Multitasking_Scroll
14:30:02.121	-0.0047885496	4.843618	8.083072	0.028620258	0.046519224	0.01034317	0.0005966507	4.9034414	8.492739	Multitasking_Scroll
14:30:02.143	-0.0047885496	4.843618	8.083072	0.028620258	0.046519224	0.01034317	0.0005966507	4.9034414	8.492739	Multitasking_Scroll
14:30:02.164	-0.0047885496	4.843618	8.083072	0.028620258	0.046519224	0.01034317	0.0005966507	4.9034414	8.492739	Multitasking_Scroll
14:30:02.185	-0.0047885496	4.843618	8.083072	0.028620258	0.046519224	0.01034317	0.0005966507	4.9034414	8.492739	Multitasking_Scroll
14:30:02.206	-0.0047885496	4.843618	8.083072	0.028620258	0.046519224	0.01034317	0.0005966507	4.9034414	8.492739	Multitasking_Scroll
14:30:02.228	-0.0047885496	4.843618	8.083072	0.028620258	0.046519224	0.01034317	0.0005966507	4.9034414	8.492739	Multitasking_Scroll
14:30:02.252	-0.0047885496	4.843618	8.083072	0.028620258	0.046519224	0.01034317	0.0005966507	4.9034414	8.492739	Multitasking_Scroll
14:30:02.274	-0.0047885496	4.843618	8.083072	0.028620258	0.046519224	0.01034317	0.0005966507	4.9034414	8.492739	Multitasking_Scroll
14:30:02.295	-0.16759923	4.398283	8.327288	-0.041018378	-0.059160464	-0.026919609	-0.02958046	4.845138	8.526086	Multitasking_Scroll
14:30:02.316	-0.16759923	4.398283	8.327288	-0.041018378	-0.059160464	-0.026919609	-0.02958046	4.845138	8.526086	Multitasking_Scroll
14:30:02.337	-0.16759923	4.398283	8.327288	-0.041018378	-0.059160464	-0.026919609	-0.02958046	4.845138	8.526086	Multitasking_Scroll
14:30:02.359	-0.16759923	4.398283	8.327288	-0.041018378	-0.059160464	-0.026919609	-0.02958046	4.845138	8.526086	Multitasking_Scroll
14:30:02.380	-0.16759923	4.398283	8.327288	-0.041018378	-0.059160464	-0.026919609	-0.02958046	4.845138	8.526086	Multitasking_Scroll
14:30:02.402	-0.16759923	4.398283	8.327288	-0.041018378	-0.059160464	-0.026919609	-0.02958046	4.845138	8.526086	Multitasking_Scroll
14:30:02.423	-0.16759923	4.398283	8.327288	-0.041018378	-0.059160464	-0.026919609	-0.02958046	4.845138	8.526086	Multitasking_Scroll
14:30:02.444	-0.16759923	4.398283	8.327288	-0.041018378	-0.059160464	-0.026919609	-0.02958046	4.845138	8.526086	Multitasking_Scroll
14:30:02.466	-0.16759923	4.398283	8.327288	-0.041018378	-0.059160464	-0.026919609	-0.02958046	4.845138	8.526086	Multitasking_Scroll
14:30:02.487	-0.045491222	4.4461684	8.176449	0.082376406	0.044686627	0.035388645	-0.023613296	4.7109146	8.600994	Multitasking_Scroll
14:30:02.508	-0.045491222	4.4461684	8.176449	0.082376406	0.044686627	0.035388645	-0.023613296	4.7109146	8.600994	Multitasking_Scroll
14:30:02.530	-0.045491222	4.4461684	8.176449	0.082376406	0.044686627	0.035388645	-0.023613296	4.7109146	8.600994	Multitasking_Scroll
14:30:02.551	-0.045491222	4.4461684	8.176449	0.082376406	0.044686627	0.035388645	-0.023613296	4.7109146	8.600994	Multitasking_Scroll
14:30:02.572	-0.045491222	4.4461684	8.176449	0.082376406	0.044686627	0.035388645	-0.023613296	4.7109146	8.600994	Multitasking_Scroll
14:30:02.593	-0.045491222	4.4461684	8.176449	0.082376406	0.044686627	0.035388645	-0.023613296	4.7109146	8.600994	Multitasking_Scroll
14:30:02.614	-0.045491222	4.4461684	8.176449	0.082376406	0.044686627	0.035388645	-0.023613296	4.7109146	8.600994	Multitasking_Scroll
14:30:02.635	-0.045491222	4.4461684	8.176449	0.082376406	0.044686627	0.035388645	-0.023613296	4.7109146	8.600994	Multitasking_Scroll
14:30:02.656	0.076616794	4.70475	8.118986	-0.011085982	0.044686627	-0.023865284	-0.05901611	4.7399306	8.584866	Multitasking_Scroll
14:30:02.677	0.076616794	4.70475	8.118986	-0.011085982	0.044686627	-0.023865284	-0.05901611	4.7399306	8.584866	Multitasking_Scroll
14:30:02.703	0.076616794	4.70475	8.118986	-0.011085982	0.044686627	-0.023865284	-0.05901611	4.7399306	8.584866	Multitasking_Scroll
14:30:02.736	0.076616794	4.70475	8.118986	-0.011085982	0.044686627	-0.023865284	-0.05901611	4.7399306	8.584866	Multitasking_Scroll
14:30:02.770	0.076616794	4.70475	8.118986	-0.011085982	0.044686627	-0.023865284	-0.05901611	4.7399306	8.584866	Multitasking_Scroll
14:30:02.804	0.076616794	4.70475	8.118986	-0.011085982	0.044686627	-0.023865284	-0.05901611	4.7399306	8.584866	Multitasking_Scroll
14:30:02.838	-0.21548474	4.7693954	8.226728	0.021289876	-0.018232495	-4.153884e-05	-0.09059834	4.8026395	8.549667	Multitasking_Scroll
14:30:02.870	-0.21548474	4.7693954	8.226728	0.021289876	-0.018232495	-4.153884e-05	-0.09059834	4.8026395	8.549667	Multitasking_Scroll
14:30:02.905	-0.21548474	4.7693954	8.226728	0.021289876	-0.018232495	-4.153884e-05	-0.09059834	4.8026395	8.549667	Multitasking_Scroll
14:30:02.937	-0.21548474	4.7693954	8.226728	0.021289876	-0.018232495	-4.153884e-05	-0.09059834	4.8026395	8.549667	Multitasking_Scroll
14:30:02.958	-0.21548474	4.7693954	8.226728	0.021289876	-0.018232495	-4.153884e-05	-0.09059834	4.8026395	8.549667	Multitasking_Scroll
14:30:02.980	-0.21548474	4.7693954	8.226728	0.021289876	-0.018232495	-4.153884e-05	-0.09059834	4.8026395	8.549667	Multitasking_Scroll
14:30:03.002	-0.21548474	4.7693954	8.226728	0.021289876	-0.018232495	-4.153884e-05	-0.09059834	4.8026395	8.549667	Multitasking_Scroll
14:30:03.023	-0.19154198	4.62095	8.300951	0.00785084	0.011089037	0.03477778	-0.10632643	4.8186765	8.540459	Multitasking_Scroll
14:30:03.044	-0.19154198	4.62095	8.300951	0.00785084	0.011089037	0.03477778	-0.10632643	4.8186765	8.540459	Multitasking_Scroll
14:30:03.065	-0.19154198	4.62095	8.300951	0.00785084	0.011089037	0.03477778	-0.10632643	4.8186765	8.540459	Multitasking_Scroll
14:30:03.087	-0.19154198	4.62095	8.300951	0.00785084	0.011089037	0.03477778	-0.10632643	4.8186765	8.540459	Multitasking_Scroll
14:30:03.108	-0.19154198	4.62095	8.300951	0.00785084	0.011089037	0.03477778	-0.10632643	4.8186765	8.540459	Multitasking_Scroll
14:30:03.128	-0.19154198	4.62095	8.300951	0.00785084	0.011089037	0.03477778	-0.10632643	4.8186765	8.540459	Multitasking_Scroll
14:30:03.149	-0.19154198	4.62095	8.300951	0.00785084	0.011089037	0.03477778	-0.10632643	4.8186765	8.540459	Multitasking_Scroll
14:30:03.170	-0.19154198	4.62095	8.300951	0.00785084	0.011089037	0.03477778	-0.10632643	4.8186765	8.540459	Multitasking_Scroll
14:30:03.191	-0.102953814	4.6544704	8.461368	0.046946216	-0.021286821	0.0005693264	-0.06462868	4.8198504	8.540213	Multitasking_Scroll
14:30:03.214	-0.102953814	4.6544704	8.461368	0.046946216	-0.021286821	0.0005693264	-0.06462868	4.8198504	8.540213	Multitasking_Scroll
14:30:03.235	-0.102953814	4.6544704	8.461368	0.046946216	-0.021286821	0.0005693264	-0.06462868	4.8198504	8.540213	Multitasking_Scroll
14:30:03.256	-0.102953814	4.6544704	8.461368	0.046946216	-0.021286821	0.0005693264	-0.06462868	4.8198504	8.540213	Multitasking_Scroll
14:30:03.277	-0.102953814	4.6544704	8.461368	0.046946216	-0.021286821	0.0005693264	-0.06462868	4.8198504	8.540213	Multitasking_Scroll
14:30:03.299	-0.102953814	4.6544704	8.461368	0.046946216	-0.021286821	0.0005693264	-0.06462868	4.8198504	8.540213	Multitasking_Scroll
14:30:03.320	-0.102953814	4.6544704	8.461368	0.046946216	-0.021286821	0.0005693264	-0.06462868	4.8198504	8.540213	Multitasking_Scroll
14:30:03.341	-0.102953814	4.6544704	8.461368	0.046946216	-0.021286821	0.0005693264	-0.06462868	4.8198504	8.540213	Multitasking_Scroll
14:30:03.363	-0.102953814	4.6544704	8.461368	0.046946216	-0.021286821	0.0005693264	-0.06462868	4.8198504	8.540213	Multitasking_Scroll
14:30:03.384	-0.13886794	4.8364353	8.427847	-0.026357615	-0.010291247	0.010954035	-0.053238183	4.8371916	8.53048	Multitasking_Scroll
14:30:03.405	-0.13886794	4.8364353	8.427847	-0.026357615	-0.010291247	0.010954035	-0.053238183	4.8371916	8.53048	Multitasking_Scroll
14:30:03.426	-0.13886794	4.8364353	8.427847	-0.026357615	-0.010291247	0.010954035	-0.053238183	4.8371916	8.53048	Multitasking_Scroll
14:30:03.447	-0.13886794	4.8364353	8.427847	-0.026357615	-0.010291247	0.010954035	-0.053238183	4.8371916	8.53048	Multitasking_Scroll
14:30:03.468	-0.13886794	4.8364353	8.427847	-0.026357615	-0.010291247	0.010954035	-0.053238183	4.8371916	8.53048	Multitasking_Scroll
14:30:03.489	-0.13886794	4.8364353	8.427847	-0.026357615	-0.010291247	0.010954035	-0.053238183	4.8371916	8.53048	Multitasking_Scroll
14:30:03.510	-0.13886794	4.8364353	8.427847	-0.026357615	-0.010291247	0.010954035	-0.053238183	4.8371916	8.53048	Multitasking_Scroll
14:30:03.531	-0.13886794	4.8364353	8.427847	-0.026357615	-0.010291247	0.010954035	-0.053238183	4.8371916	8.53048	Multitasking_Scroll
14:30:03.552	-0.0023942748	4.6281333	8.41827	-0.0037555995	-0.03716932	-0.007982787	-0.045068756	4.840935	8.528403	Multitasking_Scroll
14:30:03.573	-0.0023942748	4.6281333	8.41827	-0.0037555995	-0.03716932	-0.007982787	-0.045068756	4.840935	8.528403	Multitasking_Scroll
14:30:03.594	-0.0023942748	4.6281333	8.41827	-0.0037555995	-0.03716932	-0.007982787	-0.045068756	4.840935	8.528403	Multitasking_Scroll
14:30:03.615	-0.0023942748	4.6281333	8.41827	-0.0037555995	-0.03716932	-0.007982787	-0.045068756	4.840935	8.528403	Multitasking_Scroll
14:30:03.636	-0.0023942748	4.6281333	8.41827	-0.0037555995	-0.03716932	-0.007982787	-0.045068756	4.840935	8.528403	Multitasking_Scroll
14:30:03.658	-0.0023942748	4.6281333	8.41827	-0.0037555995	-0.03716932	-0.007982787	-0.045068756	4.840935	8.528403	Multitasking_Scroll
14:30:03.679	-0.0023942748	4.6281333	8.41827	-0.0037555995	-0.03716932	-0.007982787	-0.045068756	4.840935	8.528403	Multitasking_Scroll
14:30:03.700	-0.0023942748	4.6281333	8.41827	-0.0037555995	-0.03716932	-0.007982787	-0.045068756	4.840935	8.528403	Multitasking_Scroll
14:30:03.722	-0.0023942748	4.6281333	8.41827	-0.0037555995	-0.03716932	-0.007982787	-0.045068756	4.840935	8.528403	Multitasking_Scroll
14:30:03.743	-0.17957062	4.6903844	8.360807	-0.021470692	-0.0023499988	0.026836533	-0.05700835	4.849984	8.52319	Multitasking_Scroll
14:30:03.765	-0.17957062	4.6903844	8.360807	-0.021470692	-0.0023499988	0.026836533	-0.05700835	4.849984	8.52319	Multitasking_Scroll
14:30:03.786	-0.17957062	4.6903844	8.360807	-0.021470692	-0.0023499988	0.026836533	-0.05700835	4.849984	8.52319	Multitasking_Scroll
14:30:03.808	-0.17957062	4.6903844	8.360807	-0.021470692	-0.0023499988	0.026836533	-0.05700835	4.849984	8.52319	Multitasking_Scroll
14:30:03.841	-0.17957062	4.6903844	8.360807	-0.021470692	-0.0023499988	0.026836533	-0.05700835	4.849984	8.52319	Multitasking_Scroll
14:30:03.877	-0.17957062	4.6903844	8.360807	-0.021470692	-0.0023499988	0.026836533	-0.05700835	4.849984	8.52319	Multitasking_Scroll
14:30:03.909	-0.17957062	4.6903844	8.360807	-0.021470692	-0.0023499988	0.026836533	-0.05700835	4.849984	8.52319	Multitasking_Scroll
14:30:03.930	0.043096945	4.740664	8.078283	-0.010475118	0.06362345	-0.028752204	-0.025887597	4.8592076	8.5180855	Multitasking_Scroll
14:30:03.951	0.043096945	4.740664	8.078283	-0.010475118	0.06362345	-0.028752204	-0.025887597	4.8592076	8.5180855	Multitasking_Scroll
14:30:03.972	0.043096945	4.740664	8.078283	-0.010475118	0.06362345	-0.028752204	-0.025887597	4.8592076	8.5180855	Multitasking_Scroll
14:30:03.993	0.043096945	4.740664	8.078283	-0.010475118	0.06362345	-0.028752204	-0.025887597	4.8592076	8.5180855	Multitasking_Scroll
14:30:04.015	0.043096945	4.740664	8.078283	-0.010475118	0.06362345	-0.028752204	-0.025887597	4.8592076	8.5180855	Multitasking_Scroll
14:30:04.037	0.043096945	4.740664	8.078283	-0.010475118	0.06362345	-0.028752204	-0.025887597	4.8592076	8.5180855	Multitasking_Scroll
14:30:04.059	0.043096945	4.740664	8.078283	-0.010475118	0.06362345	-0.028752204	-0.025887597	4.8592076	8.5180855	Multitasking_Scroll
14:30:04.082	0.043096945	4.740664	8.078283	-0.010475118	0.06362345	-0.028752204	-0.025887597	4.8592076	8.5180855	Multitasking_Scroll
14:30:04.103	0.0	4.781367	8.269825	0.0121268965	-0.0035717292	0.023171341	-0.060851943	4.8820662	8.504826	Multitasking_Scroll
14:30:04.127	0.0	4.781367	8.269825	0.0121268965	-0.0035717292	0.023171341	-0.060851943	4.8820662	8.504826	Multitasking_Scroll
14:30:04.148	0.0	4.781367	8.269825	0.0121268965	-0.0035717292	0.023171341	-0.060851943	4.8820662	8.504826	Multitasking_Scroll
14:30:04.169	0.0	4.781367	8.269825	0.0121268965	-0.0035717292	0.023171341	-0.060851943	4.8820662	8.504826	Multitasking_Scroll
14:30:04.191	0.0	4.781367	8.269825	0.0121268965	-0.0035717292	0.023171341	-0.060851943	4.8820662	8.504826	Multitasking_Scroll
14:30:04.212	0.0	4.781367	8.269825	0.0121268965	-0.0035717292	0.023171341	-0.060851943	4.8820662	8.504826	Multitasking_Scroll
14:30:04.234	0.0	4.781367	8.269825	0.0121268965	-0.0035717292	0.023171341	-0.060851943	4.8820662	8.504826	Multitasking_Scroll
14:30:04.255	0.0	4.781367	8.269825	0.0121268965	-0.0035717292	0.023171341	-0.060851943	4.8820662	8.504826	Multitasking_Scroll
14:30:04.276	-0.18196489	4.7502413	8.286585	-0.032466266	-0.0145673035	0.012175766	-0.019107582	4.877751	8.507498	Multitasking_Scroll
14:30:04.299	-0.18196489	4.7502413	8.286585	-0.032466266	-0.0145673035	0.012175766	-0.019107582	4.877751	8.507498	Multitasking_Scroll
14:30:04.320	-0.18196489	4.7502413	8.286585	-0.032466266	-0.0145673035	0.012175766	-0.019107582	4.877751	8.507498	Multitasking_Scroll
14:30:04.342	-0.18196489	4.7502413	8.286585	-0.032466266	-0.0145673035	0.012175766	-0.019107582	4.877751	8.507498	Multitasking_Scroll
14:30:04.363	-0.18196489	4.7502413	8.286585	-0.032466266	-0.0145673035	0.012175766	-0.019107582	4.877751	8.507498	Multitasking_Scroll
14:30:04.384	-0.18196489	4.7502413	8.286585	-0.032466266	-0.0145673035	0.012175766	-0.019107582	4.877751	8.507498	Multitasking_Scroll
14:30:04.406	-0.18196489	4.7502413	8.286585	-0.032466266	-0.0145673035	0.012175766	-0.019107582	4.877751	8.507498	Multitasking_Scroll
14:30:04.427	-0.18196489	4.7502413	8.286585	-0.032466266	-0.0145673035	0.012175766	-0.019107582	4.877751	8.507498	Multitasking_Scroll
14:30:04.448	-0.18196489	4.7502413	8.286585	-0.032466266	-0.0145673035	0.012175766	-0.019107582	4.877751	8.507498	Multitasking_Scroll
14:30:04.469	0.2561874	4.640105	8.056735	0.011516031	-0.005404325	0.0127866315	0.036498863	4.8805666	8.505828	Multitasking_Scroll
14:30:04.490	0.2561874	4.640105	8.056735	0.011516031	-0.005404325	0.0127866315	0.036498863	4.8805666	8.505828	Multitasking_Scroll
14:30:04.512	0.2561874	4.640105	8.056735	0.011516031	-0.005404325	0.0127866315	0.036498863	4.8805666	8.505828	Multitasking_Scroll
14:30:04.533	0.2561874	4.640105	8.056735	0.011516031	-0.005404325	0.0127866315	0.036498863	4.8805666	8.505828	Multitasking_Scroll
14:30:04.555	0.2561874	4.640105	8.056735	0.011516031	-0.005404325	0.0127866315	0.036498863	4.8805666	8.505828	Multitasking_Scroll
14:30:04.578	0.2561874	4.640105	8.056735	0.011516031	-0.005404325	0.0127866315	0.036498863	4.8805666	8.505828	Multitasking_Scroll
14:30:04.599	0.2561874	4.640105	8.056735	0.011516031	-0.005404325	0.0127866315	0.036498863	4.8805666	8.505828	Multitasking_Scroll
14:30:04.620	0.2561874	4.640105	8.056735	0.011516031	-0.005404325	0.0127866315	0.036498863	4.8805666	8.505828	Multitasking_Scroll
14:30:04.641	-0.090982445	4.781367	8.13814	0.028620258	-0.0072369203	0.0011801916	0.046663407	4.901827	8.493544	Multitasking_Scroll
14:30:04.662	-0.090982445	4.781367	8.13814	0.028620258	-0.0072369203	0.0011801916	0.046663407	4.901827	8.493544	Multitasking_Scroll
14:30:04.686	-0.090982445	4.781367	8.13814	0.028620258	-0.0072369203	0.0011801916	0.046663407	4.901827	8.493544	Multitasking_Scroll
14:30:04.707	-0.090982445	4.781367	8.13814	0.028620258	-0.0072369203	0.0011801916	0.046663407	4.901827	8.493544	Multitasking_Scroll
14:30:04.732	-0.090982445	4.781367	8.13814	0.028620258	-0.0072369203	0.0011801916	0.046663407	4.901827	8.493544	Multitasking_Scroll
14:30:04.755	-0.090982445	4.781367	8.13814	0.028620258	-0.0072369203	0.0011801916	0.046663407	4.901827	8.493544	Multitasking_Scroll
14:30:04.776	-0.090982445	4.781367	8.13814	0.028620258	-0.0072369203	0.0011801916	0.046663407	4.901827	8.493544	Multitasking_Scroll
14:30:04.797	-0.090982445	4.781367	8.13814	0.028620258	-0.0072369203	0.0011801916	0.046663407	4.901827	8.493544	Multitasking_Scroll
14:30:04.819	-0.014365649	4.747847	8.102226	-0.020859826	0.0055912496	0.017673554	0.024397943	4.9055696	8.491475	Multitasking_Scroll
14:30:04.841	-0.014365649	4.747847	8.102226	-0.020859826	0.0055912496	0.017673554	0.024397943	4.9055696	8.491475	Multitasking_Scroll
14:30:04.862	-0.014365649	4.747847	8.102226	-0.020859826	0.0055912496	0.017673554	0.024397943	4.9055696	8.491475	Multitasking_Scroll
14:30:04.883	-0.014365649	4.747847	8.102226	-0.020859826	0.0055912496	0.017673554	0.024397943	4.9055696	8.491475	Multitasking_Scroll
14:30:04.904	-0.014365649	4.747847	8.102226	-0.020859826	0.0055912496	0.017673554	0.024397943	4.9055696	8.491475	Multitasking_Scroll
14:30:04.925	-0.014365649	4.747847	8.102226	-0.020859826	0.0055912496	0.017673554	0.024397943	4.9055696	8.491475	Multitasking_Scroll
14:30:04.947	-0.014365649	4.747847	8.102226	-0.020859826	0.0055912496	0.017673554	0.024397943	4.9055696	8.491475	Multitasking_Scroll
14:30:04.968	-0.014365649	4.747847	8.102226	-0.020859826	0.0055912496	0.017673554	0.024397943	4.9055696	8.491475	Multitasking_Scroll
14:30:04.989	-0.014365649	4.747847	8.102226	-0.020859826	0.0055912496	0.017673554	0.018221593	4.89716	8.496343	Multitasking_Scroll
14:30:05.010	-0.023942748	4.7693954	8.2387	0.017013818	0.0104781715	0.0115649	0.018221593	4.89716	8.496343	Multitasking_Scroll
14:30:05.032	-0.023942748	4.7693954	8.2387	0.017013818	0.0104781715	0.0115649	0.018221593	4.89716	8.496343	Multitasking_Scroll
14:30:05.053	-0.023942748	4.7693954	8.2387	0.017013818	0.0104781715	0.0115649	0.018221593	4.89716	8.496343	Multitasking_Scroll
14:30:05.074	-0.023942748	4.7693954	8.2387	0.017013818	0.0104781715	0.0115649	0.018221593	4.89716	8.496343	Multitasking_Scroll
14:30:05.096	-0.023942748	4.7693954	8.2387	0.017013818	0.0104781715	0.0115649	0.018221593	4.89716	8.496343	Multitasking_Scroll
14:30:05.117	-0.023942748	4.7693954	8.2387	0.017013818	0.0104781715	0.0115649	0.018221593	4.89716	8.496343	Multitasking_Scroll
14:30:05.138	-0.023942748	4.7693954	8.2387	0.017013818	0.0104781715	0.0115649	0.018221593	4.89716	8.496343	Multitasking_Scroll
14:30:05.159	-0.023942748	4.7693954	8.2387	0.017013818	0.0104781715	0.0115649	0.018221593	4.89716	8.496343	Multitasking_Scroll
14:30:05.180	0.021548472	4.7789726	8.178843	0.020068146	-0.006626055	0.016451823	0.0027514908	4.9161625	8.485382	Multitasking_Scroll
14:30:05.201	0.021548472	4.7789726	8.178843	0.020068146	-0.006626055	0.016451823	0.0027514908	4.9161625	8.485382	Multitasking_Scroll
14:30:05.223	0.021548472	4.7789726	8.178843	0.020068146	-0.006626055	0.016451823	0.0027514908	4.9161625	8.485382	Multitasking_Scroll
14:30:05.250	0.021548472	4.7789726	8.178843	0.020068146	-0.006626055	0.016451823	0.0027514908	4.9161625	8.485382	Multitasking_Scroll
14:30:05.280	0.021548472	4.7789726	8.178843	0.020068146	-0.006626055	0.016451823	0.0027514908	4.9161625	8.485382	Multitasking_Scroll
14:30:05.314	0.021548472	4.7789726	8.178843	0.020068146	-0.006626055	0.016451823	0.0027514908	4.9161625	8.485382	Multitasking_Scroll
14:30:05.348	0.021548472	4.7789726	8.178843	0.020068146	-0.006626055	0.016451823	0.0027514908	4.9161625	8.485382	Multitasking_Scroll
14:30:05.383	0.014365649	4.7981267	8.236305	-9.040806e-05	-0.008458651	0.0127866315	-0.0029888067	4.9335375	8.475291	Multitasking_Scroll
14:30:05.416	0.014365649	4.7981267	8.236305	-9.040806e-05	-0.008458651	0.0127866315	-0.0029888067	4.9335375	8.475291	Multitasking_Scroll
14:30:05.450	0.014365649	4.7981267	8.236305	-9.040806e-05	-0.008458651	0.0127866315	-0.0029888067	4.9335375	8.475291	Multitasking_Scroll
14:30:05.483	0.014365649	4.7981267	8.236305	-9.040806e-05	-0.008458651	0.0127866315	-0.0029888067	4.9335375	8.475291	Multitasking_Scroll
14:30:05.506	0.014365649	4.7981267	8.236305	-9.040806e-05	-0.008458651	0.0127866315	-0.0029888067	4.9335375	8.475291	Multitasking_Scroll
14:30:05.529	0.014365649	4.7981267	8.236305	-9.040806e-05	-0.008458651	0.0127866315	-0.0029888067	4.9335375	8.475291	Multitasking_Scroll
14:30:05.554	0.016759925	4.8292522	8.066312	-0.00497733	-0.010902112	0.0036236527	-0.0062811263	4.9360614	8.473819	Multitasking_Scroll
14:30:05.577	0.016759925	4.8292522	8.066312	-0.00497733	-0.010902112	0.0036236527	-0.0062811263	4.9360614	8.473819	Multitasking_Scroll
14:30:05.600	0.016759925	4.8292522	8.066312	-0.00497733	-0.010902112	0.0036236527	-0.0062811263	4.9360614	8.473819	Multitasking_Scroll
14:30:05.622	0.016759925	4.8292522	8.066312	-0.00497733	-0.010902112	0.0036236527	-0.0062811263	4.9360614	8.473819	Multitasking_Scroll
14:30:05.645	0.016759925	4.8292522	8.066312	-0.00497733	-0.010902112	0.0036236527	-0.0062811263	4.9360614	8.473819	Multitasking_Scroll
14:30:05.667	0.016759925	4.8292522	8.066312	-0.00497733	-0.010902112	0.0036236527	-0.0062811263	4.9360614	8.473819	Multitasking_Scroll
14:30:05.691	0.016759925	4.8292522	8.066312	-0.00497733	-0.010902112	0.0036236527	-0.0062811263	4.9360614	8.473819	Multitasking_Scroll
14:30:05.713	-0.062251143	4.781367	8.279403	-0.012307713	-0.009680382	0.00912144	-0.0058344053	4.9400134	8.471518	Multitasking_Scroll
14:30:05.735	-0.062251143	4.781367	8.279403	-0.012307713	-0.009680382	0.00912144	-0.0058344053	4.9400134	8.471518	Multitasking_Scroll
14:30:05.759	-0.062251143	4.781367	8.279403	-0.012307713	-0.009680382	0.00912144	-0.0058344053	4.9400134	8.471518	Multitasking_Scroll
14:30:05.782	-0.062251143	4.781367	8.279403	-0.012307713	-0.009680382	0.00912144	-0.0058344053	4.9400134	8.471518	Multitasking_Scroll
14:30:05.804	-0.062251143	4.781367	8.279403	-0.012307713	-0.009680382	0.00912144	-0.0058344053	4.9400134	8.471518	Multitasking_Scroll
14:30:05.827	-0.062251143	4.781367	8.279403	-0.012307713	-0.009680382	0.00912144	-0.0058344053	4.9400134	8.471518	Multitasking_Scroll
14:30:05.850	-0.062251143	4.781367	8.279403	-0.012307713	-0.009680382	0.00912144	-0.0058344053	4.9400134	8.471518	Multitasking_Scroll
14:30:05.873	-0.062251143	4.781367	8.279403	-0.012307713	-0.009680382	0.00912144	-0.0058344053	4.9400134	8.471518	Multitasking_Scroll
14:30:05.896	-0.105348095	4.843618	8.1549	-9.040806e-05	0.0104781715	0.004234518	-0.016442308	4.9497547	8.465813	Multitasking_Scroll
14:30:05.919	-0.105348095	4.843618	8.1549	-9.040806e-05	0.0104781715	0.004234518	-0.016442308	4.9497547	8.465813	Multitasking_Scroll
14:30:05.942	-0.105348095	4.843618	8.1549	-9.040806e-05	0.0104781715	0.004234518	-0.016442308	4.9497547	8.465813	Multitasking_Scroll
14:30:05.965	-0.105348095	4.843618	8.1549	-9.040806e-05	0.0104781715	0.004234518	-0.016442308	4.9497547	8.465813	Multitasking_Scroll
14:30:05.988	-0.105348095	4.843618	8.1549	-9.040806e-05	0.0104781715	0.004234518	-0.016442308	4.9497547	8.465813	Multitasking_Scroll
14:30:06.011	-0.105348095	4.843618	8.1549	-9.040806e-05	0.0104781715	0.004234518	-0.016442308	4.9497547	8.465813	Multitasking_Scroll
14:30:06.035	-0.105348095	4.843618	8.1549	-9.040806e-05	0.0104781715	0.004234518	-0.016442308	4.9497547	8.465813	Multitasking_Scroll
14:30:06.058	-0.105348095	4.843618	8.1549	-9.040806e-05	0.0104781715	0.004234518	-0.016442308	4.9497547	8.465813	Multitasking_Scroll
14:30:06.081	0.03351985	4.896292	8.260248	-0.010475118	9.346238e-05	0.01034317	-0.02198818	4.953926	8.463361	Multitasking_Scroll
14:30:06.104	0.03351985	4.896292	8.260248	-0.010475118	9.346238e-05	0.01034317	-0.02198818	4.953926	8.463361	Multitasking_Scroll
14:30:06.127	0.03351985	4.896292	8.260248	-0.010475118	9.346238e-05	0.01034317	-0.02198818	4.953926	8.463361	Multitasking_Scroll
14:30:06.150	0.03351985	4.896292	8.260248	-0.010475118	9.346238e-05	0.01034317	-0.02198818	4.953926	8.463361	Multitasking_Scroll
14:30:06.173	0.03351985	4.896292	8.260248	-0.010475118	9.346238e-05	0.01034317	-0.02198818	4.953926	8.463361	Multitasking_Scroll
14:30:06.196	0.03351985	4.896292	8.260248	-0.010475118	9.346238e-05	0.01034317	-0.02198818	4.953926	8.463361	Multitasking_Scroll
14:30:06.219	0.03351985	4.896292	8.260248	-0.010475118	9.346238e-05	0.01034317	-0.02198818	4.953926	8.463361	Multitasking_Scroll
14:30:06.242	0.03351985	4.896292	8.260248	-0.010475118	9.346238e-05	0.01034317	-0.02198818	4.953926	8.463361	Multitasking_Scroll
14:30:06.265	-0.08619389	4.767001	8.403905	0.005407379	0.029414993	-4.153884e-05	-0.032748498	4.9637747	8.457554	Multitasking_Scroll
14:30:06.289	-0.08619389	4.767001	8.403905	0.005407379	0.029414993	-4.153884e-05	-0.032748498	4.9637747	8.457554	Multitasking_Scroll
14:30:06.312	-0.08619389	4.767001	8.403905	0.005407379	0.029414993	-4.153884e-05	-0.032748498	4.9637747	8.457554	Multitasking_Scroll
14:30:06.334	-0.08619389	4.767001	8.403905	0.005407379	0.029414993	-4.153884e-05	-0.032748498	4.9637747	8.457554	Multitasking_Scroll
14:30:06.357	-0.08619389	4.767001	8.403905	0.005407379	0.029414993	-4.153884e-05	-0.032748498	4.9637747	8.457554	Multitasking_Scroll
14:30:06.381	-0.08619389	4.767001	8.403905	0.005407379	0.029414993	-4.153884e-05	-0.032748498	4.9637747	8.457554	Multitasking_Scroll
14:30:06.404	-0.08619389	4.767001	8.403905	0.005407379	0.029414993	-4.153884e-05	-0.032748498	4.9637747	8.457554	Multitasking_Scroll
14:30:06.470	-0.083799616	4.8843207	8.212362	0.010294301	0.0019260582	0.0127866315	-0.048968177	4.9706945	8.453412	Multitasking_Scroll
14:30:06.524	-0.083799616	4.8843207	8.212362	0.010294301	0.0019260582	0.0127866315	-0.048968177	4.9706945	8.453412	Multitasking_Scroll
14:30:06.546	-0.083799616	4.8843207	8.212362	0.010294301	0.0019260582	0.0127866315	-0.048968177	4.9706945	8.453412	Multitasking_Scroll
14:30:06.567	-0.083799616	4.8843207	8.212362	0.010294301	0.0019260582	0.0127866315	-0.048968177	4.9706945	8.453412	Multitasking_Scroll
14:30:06.590	-0.083799616	4.8843207	8.212362	0.010294301	0.0019260582	0.0127866315	-0.048968177	4.9706945	8.453412	Multitasking_Scroll
14:30:06.611	-0.09337672	4.817281	8.102226	-0.0019230038	-0.01884336	0.0011801916	-0.039615534	4.978393	8.448926	Multitasking_Scroll
14:30:06.633	-0.09337672	4.817281	8.102226	-0.0019230038	-0.01884336	0.0011801916	-0.039615534	4.978393	8.448926	Multitasking_Scroll
14:30:06.655	-0.09337672	4.817281	8.102226	-0.0019230038	-0.01884336	0.0011801916	-0.039615534	4.978393	8.448926	Multitasking_Scroll
14:30:06.676	-0.09337672	4.817281	8.102226	-0.0019230038	-0.01884336	0.0011801916	-0.039615534	4.978393	8.448926	Multitasking_Scroll
14:30:06.697	-0.09337672	4.817281	8.102226	-0.0019230038	-0.01884336	0.0011801916	-0.039615534	4.978393	8.448926	Multitasking_Scroll
14:30:06.718	-0.09337672	4.817281	8.102226	-0.0019230038	-0.01884336	0.0011801916	-0.039615534	4.978393	8.448926	Multitasking_Scroll
14:30:06.740	-0.09337672	4.817281	8.102226	-0.0019230038	-0.01884336	0.0011801916	-0.039615534	4.978393	8.448926	Multitasking_Scroll
14:30:06.761	-0.09337672	4.817281	8.102226	-0.0019230038	-0.01884336	0.0011801916	-0.039615534	4.978393	8.448926	Multitasking_Scroll
14:30:06.784	-0.09337672	4.817281	8.102226	-0.0019230038	-0.01884336	0.0011801916	-0.039615534	4.978393	8.448926	Multitasking_Scroll
14:30:06.807	0.026337024	4.865166	8.327288	0.005407379	-0.020675957	0.012175766	-0.04914894	4.97631	8.450106	Multitasking_Scroll
14:30:06.830	0.026337024	4.865166	8.327288	0.005407379	-0.020675957	0.012175766	-0.04914894	4.97631	8.450106	Multitasking_Scroll
14:30:06.853	0.026337024	4.865166	8.327288	0.005407379	-0.020675957	0.012175766	-0.04914894	4.97631	8.450106	Multitasking_Scroll
14:30:06.875	0.026337024	4.865166	8.327288	0.005407379	-0.020675957	0.012175766	-0.04914894	4.97631	8.450106	Multitasking_Scroll
14:30:06.899	0.026337024	4.865166	8.327288	0.005407379	-0.020675957	0.012175766	-0.04914894	4.97631	8.450106	Multitasking_Scroll
14:30:06.921	0.026337024	4.865166	8.327288	0.005407379	-0.020675957	0.012175766	-0.04914894	4.97631	8.450106	Multitasking_Scroll
14:30:06.944	0.026337024	4.865166	8.327288	0.005407379	-0.020675957	0.012175766	-0.04914894	4.97631	8.450106	Multitasking_Scroll
14:30:06.967	0.026337024	4.865166	8.327288	0.005407379	-0.020675957	0.012175766	-0.04914894	4.97631	8.450106	Multitasking_Scroll
14:30:06.989	-0.06943397	4.8340406	8.2027855	0.009683436	-0.0011282681	0.007899709	-0.033863764	4.987098	8.443819	Multitasking_Scroll
14:30:07.012	-0.06943397	4.8340406	8.2027855	0.009683436	-0.0011282681	0.007899709	-0.033863764	4.987098	8.443819	Multitasking_Scroll
14:30:07.035	-0.06943397	4.8340406	8.2027855	0.009683436	-0.0011282681	0.007899709	-0.033863764	4.987098	8.443819	Multitasking_Scroll
14:30:07.058	-0.06943397	4.8340406	8.2027855	0.009683436	-0.0011282681	0.007899709	-0.033863764	4.987098	8.443819	Multitasking_Scroll
14:30:07.080	-0.06943397	4.8340406	8.2027855	0.009683436	-0.0011282681	0.007899709	-0.033863764	4.987098	8.443819	Multitasking_Scroll
14:30:07.103	-0.06943397	4.8340406	8.2027855	0.009683436	-0.0011282681	0.007899709	-0.033863764	4.987098	8.443819	Multitasking_Scroll
14:30:07.127	-0.06943397	4.8340406	8.2027855	0.009683436	-0.0011282681	0.007899709	-0.033863764	4.987098	8.443819	Multitasking_Scroll
14:30:07.149	-0.06943397	4.8340406	8.2027855	0.009683436	-0.0011282681	0.007899709	-0.033863764	4.987098	8.443819	Multitasking_Scroll
14:30:07.172	0.07901107	4.9010806	8.212362	0.00662911	-0.006626055	0.0072888443	-0.02740509	4.9928784	8.440426	Multitasking_Scroll
14:30:07.195	0.07901107	4.9010806	8.212362	0.00662911	-0.006626055	0.0072888443	-0.02740509	4.9928784	8.440426	Multitasking_Scroll
14:30:07.218	0.07901107	4.9010806	8.212362	0.00662911	-0.006626055	0.0072888443	-0.02740509	4.9928784	8.440426	Multitasking_Scroll
14:30:07.241	0.07901107	4.9010806	8.212362	0.00662911	-0.006626055	0.0072888443	-0.02740509	4.9928784	8.440426	Multitasking_Scroll
14:30:07.263	0.07901107	4.9010806	8.212362	0.00662911	-0.006626055	0.0072888443	-0.02740509	4.9928784	8.440426	Multitasking_Scroll
14:30:07.286	0.07901107	4.9010806	8.212362	0.00662911	-0.006626055	0.0072888443	-0.02740509	4.9928784	8.440426	Multitasking_Scroll
14:30:07.309	0.07901107	4.9010806	8.212362	0.00662911	-0.006626055	0.0072888443	-0.02740509	4.9928784	8.440426	Multitasking_Scroll
14:30:07.331	-0.08619389	4.867561	8.193209	0.00662911	-0.006626055	0.0072888443	-0.02740509	4.9928784	8.440426	Multitasking_Scroll
14:30:07.355	-0.08619389	4.867561	8.193209	-9.040806e-05	0.0049803844	0.00912144	-0.025206631	5.000777	8.435753	Multitasking_Scroll
14:30:07.377	-0.08619389	4.867561	8.193209	-9.040806e-05	0.0049803844	0.00912144	-0.025206631	5.000777	8.435753	Multitasking_Scroll
14:30:07.400	-0.08619389	4.867561	8.193209	-9.040806e-05	0.0049803844	0.00912144	-0.025206631	5.000777	8.435753	Multitasking_Scroll
14:30:07.423	-0.08619389	4.867561	8.193209	-9.040806e-05	0.0049803844	0.00912144	-0.025206631	5.000777	8.435753	Multitasking_Scroll
14:30:07.446	-0.08619389	4.867561	8.193209	-9.040806e-05	0.0049803844	0.00912144	-0.025206631	5.000777	8.435753	Multitasking_Scroll
14:30:07.469	-0.08619389	4.867561	8.193209	-9.040806e-05	0.0049803844	0.00912144	-0.025206631	5.000777	8.435753	Multitasking_Scroll
14:30:07.492	-0.08619389	4.867561	8.193209	-9.040806e-05	0.0049803844	0.00912144	-0.025206631	5.000777	8.435753	Multitasking_Scroll
14:30:07.515	-0.011971374	4.879532	8.126168	-0.008642522	0.006202115	0.007899709	-0.027258229	4.9983854	8.437165	Multitasking_Scroll
14:30:07.538	-0.011971374	4.879532	8.126168	-0.008642522	0.006202115	0.007899709	-0.027258229	4.9983854	8.437165	Multitasking_Scroll
14:30:07.560	-0.011971374	4.879532	8.126168	-0.008642522	0.006202115	0.007899709	-0.027258229	4.9983854	8.437165	Multitasking_Scroll
14:30:07.583	-0.011971374	4.879532	8.126168	-0.008642522	0.006202115	0.007899709	-0.027258229	4.9983854	8.437165	Multitasking_Scroll
14:30:07.606	-0.011971374	4.879532	8.126168	-0.008642522	0.006202115	0.007899709	-0.027258229	4.9983854	8.437165	Multitasking_Scroll
14:30:07.629	-0.011971374	4.879532	8.126168	-0.008642522	0.006202115	0.007899709	-0.027258229	4.9983854	8.437165	Multitasking_Scroll
14:30:07.652	-0.011971374	4.879532	8.126168	-0.008642522	0.006202115	0.007899709	-0.027258229	4.9983854	8.437165	Multitasking_Scroll
14:30:07.674	-0.011971374	4.879532	8.126168	-0.008642522	0.006202115	0.007899709	-0.027258229	4.9983854	8.437165	Multitasking_Scroll
14:30:07.696	-0.019154198	4.8220696	8.083072	-9.040806e-05	-0.013345573	0.008510575	-0.028844036	5.0032825	8.434256	Multitasking_Scroll
14:30:07.717	-0.019154198	4.8220696	8.083072	-9.040806e-05	-0.013345573	0.008510575	-0.028844036	5.0032825	8.434256	Multitasking_Scroll
14:30:07.739	-0.019154198	4.8220696	8.083072	-9.040806e-05	-0.013345573	0.008510575	-0.028844036	5.0032825	8.434256	Multitasking_Scroll
14:30:07.760	-0.019154198	4.8220696	8.083072	-9.040806e-05	-0.013345573	0.008510575	-0.028844036	5.0032825	8.434256	Multitasking_Scroll
14:30:07.782	-0.019154198	4.8220696	8.083072	-9.040806e-05	-0.013345573	0.008510575	-0.028844036	5.0032825	8.434256	Multitasking_Scroll
14:30:07.805	-0.019154198	4.8220696	8.083072	-9.040806e-05	-0.013345573	0.008510575	-0.028844036	5.0032825	8.434256	Multitasking_Scroll
14:30:07.828	-0.019154198	4.8220696	8.083072	-9.040806e-05	-0.013345573	0.008510575	-0.028844036	5.0032825	8.434256	Multitasking_Scroll
14:30:07.850	-0.019154198	4.8220696	8.083072	-9.040806e-05	-0.013345573	0.008510575	-0.028844036	5.0032825	8.434256	Multitasking_Scroll
14:30:07.872	-0.05027977	4.867561	8.133351	0.0035747832	0.006202115	0.0017910568	-0.025266983	5.004746	8.433399	Multitasking_Scroll
14:30:07.893	-0.05027977	4.867561	8.133351	0.0035747832	0.006202115	0.0017910568	-0.025266983	5.004746	8.433399	Multitasking_Scroll
14:30:07.915	-0.05027977	4.867561	8.133351	0.0035747832	0.006202115	0.0017910568	-0.025266983	5.004746	8.433399	Multitasking_Scroll
14:30:07.936	-0.05027977	4.867561	8.133351	0.0035747832	0.006202115	0.0017910568	-0.025266983	5.004746	8.433399	Multitasking_Scroll
14:30:07.957	-0.05027977	4.867561	8.133351	0.0035747832	0.006202115	0.0017910568	-0.025266983	5.004746	8.433399	Multitasking_Scroll
14:30:07.978	-0.05027977	4.867561	8.133351	0.0035747832	0.006202115	0.0017910568	-0.025266983	5.004746	8.433399	Multitasking_Scroll
14:30:08.001	-0.05027977	4.867561	8.133351	0.0035747832	0.006202115	0.0017910568	-0.025266983	5.004746	8.433399	Multitasking_Scroll
14:30:08.024	-0.05027977	4.867561	8.133351	0.0035747832	0.006202115	0.0017910568	-0.025266983	5.004746	8.433399	Multitasking_Scroll
14:30:08.046	-0.05027977	4.867561	8.133351	0.0035747832	0.006202115	0.0017910568	-0.025266983	5.004746	8.433399	Multitasking_Scroll
14:30:08.068	0.05027977	4.8723493	8.226728	-0.014751174	-0.009680382	0.00912144	-0.019648192	5.0061846	8.432562	Multitasking_Scroll
14:30:08.090	0.05027977	4.8723493	8.226728	-0.014751174	-0.009680382	0.00912144	-0.019648192	5.0061846	8.432562	Multitasking_Scroll
14:30:08.113	0.05027977	4.8723493	8.226728	-0.014751174	-0.009680382	0.00912144	-0.019648192	5.0061846	8.432562	Multitasking_Scroll
14:30:08.135	0.05027977	4.8723493	8.226728	-0.014751174	-0.009680382	0.00912144	-0.019648192	5.0061846	8.432562	Multitasking_Scroll
14:30:08.158	0.05027977	4.8723493	8.226728	-0.014751174	-0.009680382	0.00912144	-0.019648192	5.0061846	8.432562	Multitasking_Scroll
14:30:08.180	0.05027977	4.8723493	8.226728	-0.014751174	-0.009680382	0.00912144	-0.019648192	5.0061846	8.432562	Multitasking_Scroll
14:30:08.203	0.05027977	4.8723493	8.226728	-0.014751174	-0.009680382	0.00912144	-0.019648192	5.0061846	8.432562	Multitasking_Scroll
14:30:08.226	0.05027977	4.8723493	8.226728	-0.014751174	-0.009680382	0.00912144	-0.019648192	5.0061846	8.432562	Multitasking_Scroll
14:30:08.249	-0.014365649	4.8340406	8.241094	-0.0043664644	-0.00601519	0.0030127873	-0.006675313	5.004926	8.433326	Multitasking_Scroll
14:30:08.271	-0.014365649	4.8340406	8.241094	-0.0043664644	-0.00601519	0.0030127873	-0.006675313	5.004926	8.433326	Multitasking_Scroll
14:30:08.292	-0.014365649	4.8340406	8.241094	-0.0043664644	-0.00601519	0.0030127873	-0.006675313	5.004926	8.433326	Multitasking_Scroll
14:30:08.313	-0.014365649	4.8340406	8.241094	-0.0043664644	-0.00601519	0.0030127873	-0.006675313	5.004926	8.433326	Multitasking_Scroll
14:30:08.334	-0.014365649	4.8340406	8.241094	-0.0043664644	-0.00601519	0.0030127873	-0.006675313	5.004926	8.433326	Multitasking_Scroll
14:30:08.356	-0.014365649	4.8340406	8.241094	-0.0043664644	-0.00601519	0.0030127873	-0.006675313	5.004926	8.433326	Multitasking_Scroll
14:30:08.377	-0.014365649	4.8340406	8.241094	-0.0043664644	-0.00601519	0.0030127873	-0.006675313	5.004926	8.433326	Multitasking_Scroll
14:30:08.398	-0.014365649	4.8340406	8.241094	-0.0043664644	-0.00601519	0.0030127873	-0.006675313	5.004926	8.433326	Multitasking_Scroll
14:30:08.422	-0.08140534	4.8388295	8.145323	-9.040806e-05	-0.0041825944	0.006677979	-0.0052604047	5.0069604	8.432122	Multitasking_Scroll
14:30:08.444	-0.08140534	4.8388295	8.145323	-9.040806e-05	-0.0041825944	0.006677979	-0.0052604047	5.0069604	8.432122	Multitasking_Scroll
14:30:08.466	-0.08140534	4.8388295	8.145323	-9.040806e-05	-0.0041825944	0.006677979	-0.0052604047	5.0069604	8.432122	Multitasking_Scroll
14:30:08.488	-0.08140534	4.8388295	8.145323	-9.040806e-05	-0.0041825944	0.006677979	-0.0052604047	5.0069604	8.432122	Multitasking_Scroll
14:30:08.511	-0.08140534	4.8388295	8.145323	-9.040806e-05	-0.0041825944	0.006677979	-0.0052604047	5.0069604	8.432122	Multitasking_Scroll
14:30:08.534	-0.08140534	4.8388295	8.145323	-9.040806e-05	-0.0041825944	0.006677979	-0.0052604047	5.0069604	8.432122	Multitasking_Scroll
14:30:08.555	-0.08140534	4.8388295	8.145323	-9.040806e-05	-0.0041825944	0.006677979	-0.0052604047	5.0069604	8.432122	Multitasking_Scroll
14:30:08.577	-0.08140534	4.8388295	8.145323	-9.040806e-05	-0.0041825944	0.006677979	-0.0052604047	5.0069604	8.432122	Multitasking_Scroll
14:30:08.598	0.08619389	4.843618	8.111803	-0.0037555995	0.0025369234	-0.0043175956	0.0019428778	5.0064816	8.432405	Multitasking_Scroll
14:30:08.619	0.08619389	4.843618	8.111803	-0.0037555995	0.0025369234	-0.0043175956	0.0019428778	5.0064816	8.432405	Multitasking_Scroll
14:30:08.641	0.08619389	4.843618	8.111803	-0.0037555995	0.0025369234	-0.0043175956	0.0019428778	5.0064816	8.432405	Multitasking_Scroll
14:30:08.662	0.08619389	4.843618	8.111803	-0.0037555995	0.0025369234	-0.0043175956	0.0019428778	5.0064816	8.432405	Multitasking_Scroll
14:30:08.684	0.08619389	4.843618	8.111803	-0.0037555995	0.0025369234	-0.0043175956	0.0019428778	5.0064816	8.432405	Multitasking_Scroll
14:30:08.706	0.08619389	4.843618	8.111803	-0.0037555995	0.0025369234	-0.0043175956	0.0019428778	5.0064816	8.432405	Multitasking_Scroll
14:30:08.729	0.08619389	4.843618	8.111803	-0.0037555995	0.0025369234	-0.0043175956	0.0019428778	5.0064816	8.432405	Multitasking_Scroll
14:30:08.752	0.08619389	4.843618	8.111803	-0.0037555995	0.0025369234	-0.0043175956	0.0019428778	5.0064816	8.432405	Multitasking_Scroll
14:30:08.774	-0.22027329	4.865166	8.236305	-0.0043664644	0.0013151928	0.015840957	-0.009223098	5.007461	8.43182	Multitasking_Scroll
14:30:08.797	-0.22027329	4.865166	8.236305	-0.0043664644	0.0013151928	0.015840957	-0.009223098	5.007461	8.43182	Multitasking_Scroll
14:30:08.819	-0.22027329	4.865166	8.236305	-0.0043664644	0.0013151928	0.015840957	-0.009223098	5.007461	8.43182	Multitasking_Scroll
14:30:08.842	-0.22027329	4.865166	8.236305	-0.0043664644	0.0013151928	0.015840957	-0.009223098	5.007461	8.43182	Multitasking_Scroll
14:30:08.865	-0.22027329	4.865166	8.236305	-0.0043664644	0.0013151928	0.015840957	-0.009223098	5.007461	8.43182	Multitasking_Scroll
14:30:08.888	-0.22027329	4.865166	8.236305	-0.0043664644	0.0013151928	0.015840957	-0.009223098	5.007461	8.43182	Multitasking_Scroll
14:30:08.911	-0.22027329	4.865166	8.236305	-0.0043664644	0.0013151928	0.015840957	-0.009223098	5.007461	8.43182	Multitasking_Scroll
14:30:08.934	-0.22027329	4.865166	8.236305	-0.0043664644	0.0013151928	0.015840957	-0.009223098	5.007461	8.43182	Multitasking_Scroll
14:30:08.957	0.22985038	4.7981267	8.1549	0.01823555	0.023306342	-0.008593652	-0.008882541	5.0049586	8.433306	Multitasking_Scroll
14:30:08.980	0.22985038	4.7981267	8.1549	0.01823555	0.023306342	-0.008593652	-0.008882541	5.0049586	8.433306	Multitasking_Scroll
14:30:09.002	0.22985038	4.7981267	8.1549	0.01823555	0.023306342	-0.008593652	-0.008882541	5.0049586	8.433306	Multitasking_Scroll
14:30:09.026	0.22985038	4.7981267	8.1549	0.01823555	0.023306342	-0.008593652	-0.008882541	5.0049586	8.433306	Multitasking_Scroll
14:30:09.049	0.22985038	4.7981267	8.1549	0.01823555	0.023306342	-0.008593652	-0.008882541	5.0049586	8.433306	Multitasking_Scroll
14:30:09.071	0.22985038	4.7981267	8.1549	0.01823555	0.023306342	-0.008593652	-0.008882541	5.0049586	8.433306	Multitasking_Scroll
14:30:09.094	0.22985038	4.7981267	8.1549	0.01823555	0.023306342	-0.008593652	-0.008882541	5.0049586	8.433306	Multitasking_Scroll
14:30:09.117	0.22985038	4.7981267	8.1549	0.01823555	0.023306342	-0.008593652	-0.008882541	5.0049586	8.433306	Multitasking_Scroll
14:30:09.140	-0.1699935	4.903475	8.207574	0.005407379	-0.012734707	0.016451823	-0.021831382	5.0080123	8.431469	Multitasking_Scroll
14:30:09.161	-0.1699935	4.903475	8.207574	0.005407379	-0.012734707	0.016451823	-0.021831382	5.0080123	8.431469	Multitasking_Scroll
14:30:09.183	-0.1699935	4.903475	8.207574	0.005407379	-0.012734707	0.016451823	-0.021831382	5.0080123	8.431469	Multitasking_Scroll
14:30:09.205	-0.1699935	4.903475	8.207574	0.005407379	-0.012734707	0.016451823	-0.021831382	5.0080123	8.431469	Multitasking_Scroll
14:30:09.228	-0.1699935	4.903475	8.207574	0.005407379	-0.012734707	0.016451823	-0.021831382	5.0080123	8.431469	Multitasking_Scroll
14:30:09.251	-0.1699935	4.903475	8.207574	0.005407379	-0.012734707	0.016451823	-0.021831382	5.0080123	8.431469	Multitasking_Scroll
14:30:09.274	-0.1699935	4.903475	8.207574	0.005407379	-0.012734707	0.016451823	-0.021831382	5.0080123	8.431469	Multitasking_Scroll
14:30:09.297	-0.1699935	4.903475	8.207574	0.005407379	-0.012734707	0.016451823	-0.021831382	5.0080123	8.431469	Multitasking_Scroll
14:30:09.319	0.09337672	4.8843207	8.128563	0.005407379	0.011089037	-0.0024849998	-3.434066e-05	5.0035105	8.43417	Multitasking_Scroll
14:30:09.341	0.09337672	4.8843207	8.128563	0.005407379	0.011089037	-0.0024849998	-3.434066e-05	5.0035105	8.43417	Multitasking_Scroll
14:30:09.363	0.09337672	4.8843207	8.128563	0.005407379	0.011089037	-0.0024849998	-3.434066e-05	5.0035105	8.43417	Multitasking_Scroll
14:30:09.385	0.09337672	4.8843207	8.128563	0.005407379	0.011089037	-0.0024849998	-3.434066e-05	5.0035105	8.43417	Multitasking_Scroll
14:30:09.408	0.09337672	4.8843207	8.128563	0.005407379	0.011089037	-0.0024849998	-3.434066e-05	5.0035105	8.43417	Multitasking_Scroll
14:30:09.430	0.09337672	4.8843207	8.128563	0.005407379	0.011089037	-0.0024849998	-3.434066e-05	5.0035105	8.43417	Multitasking_Scroll
14:30:09.453	0.09337672	4.8843207	8.128563	0.005407379	0.011089037	-0.0024849998	-3.434066e-05	5.0035105	8.43417	Multitasking_Scroll
14:30:09.477	0.09337672	4.8843207	8.128563	0.005407379	0.011089037	-0.0024849998	-3.434066e-05	5.0035105	8.43417	Multitasking_Scroll
14:30:09.500	-0.009577099	4.843618	8.224334	-0.019027231	-0.021286821	0.006677979	-0.008556232	5.006058	8.432655	Multitasking_Scroll
14:30:09.522	-0.009577099	4.843618	8.224334	-0.019027231	-0.021286821	0.006677979	-0.008556232	5.006058	8.432655	Multitasking_Scroll
14:30:09.544	-0.009577099	4.843618	8.224334	-0.019027231	-0.021286821	0.006677979	-0.008556232	5.006058	8.432655	Multitasking_Scroll
14:30:09.567	-0.009577099	4.843618	8.224334	-0.019027231	-0.021286821	0.006677979	-0.008556232	5.006058	8.432655	Multitasking_Scroll
14:30:09.591	-0.009577099	4.843618	8.224334	-0.019027231	-0.021286821	0.006677979	-0.008556232	5.006058	8.432655	Multitasking_Scroll
14:30:09.613	-0.009577099	4.843618	8.224334	-0.019027231	-0.021286821	0.006677979	-0.008556232	5.006058	8.432655	Multitasking_Scroll
14:30:09.636	-0.009577099	4.843618	8.224334	-0.019027231	-0.021286821	0.006677979	-0.008556232	5.006058	8.432655	Multitasking_Scroll
14:30:09.658	-0.009577099	4.843618	8.224334	-0.019027231	-0.021286821	0.006677979	-0.008556232	5.006058	8.432655	Multitasking_Scroll
14:30:09.680	-0.06943397	4.869955	8.162083	0.00662911	0.028193263	-0.0043175956	-0.00040514674	5.0006347	8.435876	Multitasking_Scroll
14:30:09.702	-0.06943397	4.869955	8.162083	0.00662911	0.028193263	-0.0043175956	-0.00040514674	5.0006347	8.435876	Multitasking_Scroll
14:30:09.723	-0.06943397	4.869955	8.162083	0.00662911	0.028193263	-0.0043175956	-0.00040514674	5.0006347	8.435876	Multitasking_Scroll
14:30:09.744	-0.06943397	4.869955	8.162083	0.00662911	0.028193263	-0.0043175956	-0.00040514674	5.0006347	8.435876	Multitasking_Scroll
14:30:09.765	-0.06943397	4.869955	8.162083	0.00662911	0.028193263	-0.0043175956	-0.00040514674	5.0006347	8.435876	Multitasking_Scroll
14:30:09.787	-0.06943397	4.869955	8.162083	0.00662911	0.028193263	-0.0043175956	-0.00040514674	5.0006347	8.435876	Multitasking_Scroll
14:30:09.810	-0.06943397	4.869955	8.162083	0.00662911	0.028193263	-0.0043175956	-0.00040514674	5.0006347	8.435876	Multitasking_Scroll
14:30:09.832	-0.06943397	4.869955	8.162083	0.00662911	0.028193263	-0.0043175956	-0.00040514674	5.0006347	8.435876	Multitasking_Scroll
14:30:09.854	0.05027977	4.8364353	8.169266	-0.0031447343	-0.0005174029	0.008510575	-0.002707067	4.9991627	8.436747	Multitasking_Scroll
14:30:09.875	0.05027977	4.8364353	8.169266	-0.0031447343	-0.0005174029	0.008510575	-0.002707067	4.9991627	8.436747	Multitasking_Scroll
14:30:09.896	0.05027977	4.8364353	8.169266	-0.0031447343	-0.0005174029	0.008510575	-0.002707067	4.9991627	8.436747	Multitasking_Scroll
14:30:09.918	0.05027977	4.8364353	8.169266	-0.0031447343	-0.0005174029	0.008510575	-0.002707067	4.9991627	8.436747	Multitasking_Scroll
14:30:09.941	0.05027977	4.8364353	8.169266	-0.0031447343	-0.0005174029	0.008510575	-0.002707067	4.9991627	8.436747	Multitasking_Scroll
14:30:09.964	0.05027977	4.8364353	8.169266	-0.0031447343	-0.0005174029	0.008510575	-0.002707067	4.9991627	8.436747	Multitasking_Scroll
14:30:09.986	0.05027977	4.8364353	8.169266	-0.0031447343	-0.0005174029	0.008510575	-0.002707067	4.9991627	8.436747	Multitasking_Scroll
14:30:10.008	0.05027977	4.8364353	8.169266	-0.0031447343	-0.0005174029	0.008510575	-0.002707067	4.9991627	8.436747	Multitasking_Scroll
14:30:10.031	-0.08140534	4.869955	8.209969	-0.0031447343	0.006202115	0.0036236527	0.009766557	5.000345	8.436043	Multitasking_Scroll
14:30:10.054	-0.08140534	4.869955	8.209969	-0.0031447343	0.006202115	0.0036236527	0.009766557	5.000345	8.436043	Multitasking_Scroll
14:30:10.077	-0.08140534	4.869955	8.209969	-0.0031447343	0.006202115	0.0036236527	0.009766557	5.000345	8.436043	Multitasking_Scroll
14:30:10.100	-0.08140534	4.869955	8.209969	-0.0031447343	0.006202115	0.0036236527	0.009766557	5.000345	8.436043	Multitasking_Scroll
14:30:10.122	-0.08140534	4.869955	8.209969	-0.0031447343	0.006202115	0.0036236527	0.009766557	5.000345	8.436043	Multitasking_Scroll
14:30:10.145	-0.08140534	4.869955	8.209969	-0.0031447343	0.006202115	0.0036236527	0.009766557	5.000345	8.436043	Multitasking_Scroll
14:30:10.168	-0.08140534	4.869955	8.209969	-0.0031447343	0.006202115	0.0036236527	0.009766557	5.000345	8.436043	Multitasking_Scroll
14:30:10.191	-0.08140534	4.869955	8.209969	-0.0031447343	0.006202115	0.0036236527	0.009766557	5.000345	8.436043	Multitasking_Scroll
14:30:10.213	0.0670397	4.860378	8.186026	-0.0007012733	-0.005404325	0.006677979	0.0073140496	4.9999523	8.436277	Multitasking_Scroll
14:30:10.236	0.0670397	4.860378	8.186026	-0.0007012733	-0.005404325	0.006677979	0.0073140496	4.9999523	8.436277	Multitasking_Scroll
14:30:10.259	0.0670397	4.860378	8.186026	-0.0007012733	-0.005404325	0.006677979	0.0073140496	4.9999523	8.436277	Multitasking_Scroll
14:30:10.281	0.0670397	4.860378	8.186026	-0.0007012733	-0.005404325	0.006677979	0.0073140496	4.9999523	8.436277	Multitasking_Scroll
14:30:10.304	0.0670397	4.860378	8.186026	-0.0007012733	-0.005404325	0.006677979	0.0073140496	4.9999523	8.436277	Multitasking_Scroll
14:30:10.327	0.0670397	4.860378	8.186026	-0.0007012733	-0.005404325	0.006677979	0.0073140496	4.9999523	8.436277	Multitasking_Scroll
14:30:10.349	0.0670397	4.860378	8.186026	-0.0007012733	-0.005404325	0.006677979	0.0073140496	4.9999523	8.436277	Multitasking_Scroll
14:30:10.373	0.0670397	4.860378	8.186026	-0.0007012733	-0.005404325	0.006677979	0.0073140496	4.9999523	8.436277	Multitasking_Scroll
14:30:10.396	0.0047885496	4.886715	8.169266	-0.0025338691	-0.018232495	-0.0006524041	0.006587927	5.003725	8.434041	Multitasking_Scroll
14:30:10.419	0.0047885496	4.886715	8.169266	-0.0025338691	-0.018232495	-0.0006524041	0.006587927	5.003725	8.434041	Multitasking_Scroll
14:30:10.441	0.0047885496	4.886715	8.169266	-0.0025338691	-0.018232495	-0.0006524041	0.006587927	5.003725	8.434041	Multitasking_Scroll
14:30:10.464	0.0047885496	4.886715	8.169266	-0.0025338691	-0.018232495	-0.0006524041	0.006587927	5.003725	8.434041	Multitasking_Scroll
14:30:10.487	0.0047885496	4.886715	8.169266	-0.0025338691	-0.018232495	-0.0006524041	0.006587927	5.003725	8.434041	Multitasking_Scroll
14:30:10.509	0.0047885496	4.886715	8.169266	-0.0025338691	-0.018232495	-0.0006524041	0.006587927	5.003725	8.434041	Multitasking_Scroll
14:30:10.532	0.0047885496	4.886715	8.169266	-0.0025338691	-0.018232495	-0.0006524041	0.006587927	5.003725	8.434041	Multitasking_Scroll
14:30:10.554	0.0047885496	4.886715	8.169266	-0.0025338691	-0.018232495	-0.0006524041	0.006587927	5.003725	8.434041	Multitasking_Scroll
14:30:10.577	-0.014365649	4.8938975	8.291373	-0.009253386	0.004369519	0.00912144	0.01285897	4.999985	8.436251	Multitasking_Scroll
14:30:10.600	-0.014365649	4.8938975	8.291373	-0.009253386	0.004369519	0.00912144	0.01285897	4.999985	8.436251	Multitasking_Scroll
14:30:10.623	-0.014365649	4.8938975	8.291373	-0.009253386	0.004369519	0.00912144	0.01285897	4.999985	8.436251	Multitasking_Scroll
14:30:10.646	-0.014365649	4.8938975	8.291373	-0.009253386	0.004369519	0.00912144	0.01285897	4.999985	8.436251	Multitasking_Scroll
14:30:10.669	-0.014365649	4.8938975	8.291373	-0.009253386	0.004369519	0.00912144	0.01285897	4.999985	8.436251	Multitasking_Scroll
14:30:10.691	-0.014365649	4.8938975	8.291373	-0.009253386	0.004369519	0.00912144	0.01285897	4.999985	8.436251	Multitasking_Scroll
14:30:10.715	-0.014365649	4.8938975	8.291373	-0.009253386	0.004369519	0.00912144	0.01285897	4.999985	8.436251	Multitasking_Scroll
14:30:10.737	-0.014365649	4.8938975	8.291373	-0.009253386	0.004369519	0.00912144	0.01285897	4.999985	8.436251	Multitasking_Scroll
14:30:10.760	-0.009577099	4.853195	8.171659	-0.0055881953	-0.0041825944	0.0072888443	0.01802439	5.0019135	8.435099	Multitasking_Scroll
14:30:10.783	-0.009577099	4.853195	8.171659	-0.0055881953	-0.0041825944	0.0072888443	0.01802439	5.0019135	8.435099	Multitasking_Scroll
14:30:10.805	-0.009577099	4.853195	8.171659	-0.0055881953	-0.0041825944	0.0072888443	0.01802439	5.0019135	8.435099	Multitasking_Scroll
14:30:10.828	-0.009577099	4.853195	8.171659	-0.0055881953	-0.0041825944	0.0072888443	0.01802439	5.0019135	8.435099	Multitasking_Scroll
14:30:10.850	-0.009577099	4.853195	8.171659	-0.0055881953	-0.0041825944	0.0072888443	0.01802439	5.0019135	8.435099	Multitasking_Scroll
14:30:10.872	-0.009577099	4.853195	8.171659	-0.0055881953	-0.0041825944	0.0072888443	0.01802439	5.0019135	8.435099	Multitasking_Scroll
14:30:10.895	-0.009577099	4.853195	8.171659	-0.0055881953	-0.0041825944	0.0072888443	0.01802439	5.0019135	8.435099	Multitasking_Scroll
14:30:10.917	-0.009577099	4.853195	8.171659	-0.0055881953	-0.0041825944	0.0072888443	0.01802439	5.0019135	8.435099	Multitasking_Scroll
14:30:10.941	0.016759925	4.9010806	8.308133	0.0023530528	0.0025369234	0.004234518	0.019276874	5.0006657	8.435834	Multitasking_Scroll
14:30:10.963	0.016759925	4.9010806	8.308133	0.0023530528	0.0025369234	0.004234518	0.019276874	5.0006657	8.435834	Multitasking_Scroll
14:30:10.985	0.016759925	4.9010806	8.308133	0.0023530528	0.0025369234	0.004234518	0.019276874	5.0006657	8.435834	Multitasking_Scroll
14:30:11.008	0.016759925	4.9010806	8.308133	0.0023530528	0.0025369234	0.004234518	0.019276874	5.0006657	8.435834	Multitasking_Scroll
14:30:11.030	0.016759925	4.9010806	8.308133	0.0023530528	0.0025369234	0.004234518	0.019276874	5.0006657	8.435834	Multitasking_Scroll
14:30:11.053	0.016759925	4.9010806	8.308133	0.0023530528	0.0025369234	0.004234518	0.019276874	5.0006657	8.435834	Multitasking_Scroll
14:30:11.077	0.016759925	4.9010806	8.308133	0.0023530528	0.0025369234	0.004234518	0.019276874	5.0006657	8.435834	Multitasking_Scroll
14:30:11.099	0.016759925	4.9010806	8.308133	0.0023530528	0.0025369234	0.004234518	0.019276874	5.0006657	8.435834	Multitasking_Scroll
14:30:11.122	-0.028731298	4.865166	8.176449	0.00785084	0.0013151928	0.008510575	0.025392363	5.003796	8.433963	Multitasking_Scroll
14:30:11.145	-0.028731298	4.865166	8.176449	0.00785084	0.0013151928	0.008510575	0.025392363	5.003796	8.433963	Multitasking_Scroll
14:30:11.167	-0.028731298	4.865166	8.176449	0.00785084	0.0013151928	0.008510575	0.025392363	5.003796	8.433963	Multitasking_Scroll
14:30:11.189	-0.028731298	4.865166	8.176449	0.00785084	0.0013151928	0.008510575	0.025392363	5.003796	8.433963	Multitasking_Scroll
14:30:11.211	-0.028731298	4.865166	8.176449	0.00785084	0.0013151928	0.008510575	0.025392363	5.003796	8.433963	Multitasking_Scroll
14:30:11.233	-0.028731298	4.865166	8.176449	0.00785084	0.0013151928	0.008510575	0.025392363	5.003796	8.433963	Multitasking_Scroll
14:30:11.256	-0.028731298	4.865166	8.176449	0.00785084	0.0013151928	0.008510575	0.025392363	5.003796	8.433963	Multitasking_Scroll
14:30:11.280	-0.028731298	4.865166	8.176449	0.00785084	0.0013151928	0.008510575	0.025392363	5.003796	8.433963	Multitasking_Scroll
14:30:11.303	0.045491222	4.8915033	8.142929	-9.040806e-05	-0.007847786	0.0024019221	0.028990094	5.001019	8.435599	Multitasking_Scroll
14:30:11.325	0.045491222	4.8915033	8.142929	-9.040806e-05	-0.007847786	0.0024019221	0.028990094	5.001019	8.435599	Multitasking_Scroll
14:30:11.348	0.045491222	4.8915033	8.142929	-9.040806e-05	-0.007847786	0.0024019221	0.028990094	5.001019	8.435599	Multitasking_Scroll
14:30:11.371	0.045491222	4.8915033	8.142929	-9.040806e-05	-0.007847786	0.0024019221	0.028990094	5.001019	8.435599	Multitasking_Scroll
14:30:11.395	0.045491222	4.8915033	8.142929	-9.040806e-05	-0.007847786	0.0024019221	0.028990094	5.001019	8.435599	Multitasking_Scroll
14:30:11.417	0.045491222	4.8915033	8.142929	-9.040806e-05	-0.007847786	0.0024019221	0.028990094	5.001019	8.435599	Multitasking_Scroll
14:30:11.440	0.045491222	4.8915033	8.142929	-9.040806e-05	-0.007847786	0.0024019221	0.028990094	5.001019	8.435599	Multitasking_Scroll
14:30:11.463	0.045491222	4.8915033	8.142929	-9.040806e-05	-0.007847786	0.0024019221	0.028990094	5.001019	8.435599	Multitasking_Scroll
14:30:11.486	0.04070267	4.843618	8.27222	-0.014140309	-0.0047934595	0.0036236527	0.033670582	5.0031495	8.434318	Multitasking_Scroll
14:30:11.509	0.04070267	4.843618	8.27222	-0.014140309	-0.0047934595	0.0036236527	0.033670582	5.0031495	8.434318	Multitasking_Scroll
14:30:11.531	0.04070267	4.843618	8.27222	-0.014140309	-0.0047934595	0.0036236527	0.033670582	5.0031495	8.434318	Multitasking_Scroll
14:30:11.554	0.04070267	4.843618	8.27222	-0.014140309	-0.0047934595	0.0036236527	0.033670582	5.0031495	8.434318	Multitasking_Scroll
14:30:11.576	0.04070267	4.843618	8.27222	-0.014140309	-0.0047934595	0.0036236527	0.033670582	5.0031495	8.434318	Multitasking_Scroll
14:30:11.599	0.04070267	4.843618	8.27222	-0.014140309	-0.0047934595	0.0036236527	0.033670582	5.0031495	8.434318	Multitasking_Scroll
14:30:11.623	0.04070267	4.843618	8.27222	-0.014140309	-0.0047934595	0.0036236527	0.033670582	5.0031495	8.434318	Multitasking_Scroll
14:30:11.645	0.04070267	4.843618	8.27222	-0.014140309	-0.0047934595	0.0036236527	0.033670582	5.0031495	8.434318	Multitasking_Scroll
14:30:11.667	-0.019154198	4.9178405	8.176449	-0.0013121385	0.009256441	0.0060671135	0.033280924	5.001336	8.435394	Multitasking_Scroll
14:30:11.689	-0.019154198	4.9178405	8.176449	-0.0013121385	0.009256441	0.0060671135	0.033280924	5.001336	8.435394	Multitasking_Scroll
14:30:11.711	-0.019154198	4.9178405	8.176449	-0.0013121385	0.009256441	0.0060671135	0.033280924	5.001336	8.435394	Multitasking_Scroll
14:30:11.732	-0.019154198	4.9178405	8.176449	-0.0013121385	0.009256441	0.0060671135	0.033280924	5.001336	8.435394	Multitasking_Scroll
14:30:11.753	-0.019154198	4.9178405	8.176449	-0.0013121385	0.009256441	0.0060671135	0.033280924	5.001336	8.435394	Multitasking_Scroll
14:30:11.775	-0.019154198	4.9178405	8.176449	-0.0013121385	0.009256441	0.0060671135	0.033280924	5.001336	8.435394	Multitasking_Scroll
14:30:11.798	-0.019154198	4.9178405	8.176449	-0.0013121385	0.009256441	0.0060671135	0.033280924	5.001336	8.435394	Multitasking_Scroll
14:30:11.821	-0.019154198	4.9178405	8.176449	-0.0013121385	0.009256441	0.0060671135	0.033280924	5.001336	8.435394	Multitasking_Scroll
14:30:11.844	0.031125572	4.8771377	8.135746	-0.0031447343	-0.011512978	0.0054562483	0.03257438	5.002591	8.434652	Multitasking_Scroll
14:30:11.868	0.031125572	4.8771377	8.135746	-0.0031447343	-0.011512978	0.0054562483	0.03257438	5.002591	8.434652	Multitasking_Scroll
14:30:11.891	0.031125572	4.8771377	8.135746	-0.0031447343	-0.011512978	0.0054562483	0.03257438	5.002591	8.434652	Multitasking_Scroll
14:30:11.914	0.031125572	4.8771377	8.135746	-0.0031447343	-0.011512978	0.0054562483	0.03257438	5.002591	8.434652	Multitasking_Scroll
14:30:11.937	0.031125572	4.8771377	8.135746	-0.0031447343	-0.011512978	0.0054562483	0.03257438	5.002591	8.434652	Multitasking_Scroll
14:30:11.959	0.031125572	4.8771377	8.135746	-0.0031447343	-0.011512978	0.0054562483	0.03257438	5.002591	8.434652	Multitasking_Scroll
14:30:11.982	0.031125572	4.8771377	8.135746	-0.0031447343	-0.011512978	0.0054562483	0.03257438	5.002591	8.434652	Multitasking_Scroll
14:30:12.005	0.031125572	4.8771377	8.135746	-0.0031447343	-0.011512978	0.0054562483	0.03257438	5.002591	8.434652	Multitasking_Scroll
14:30:12.027	0.04070267	4.8747435	8.2027855	-0.0031447343	-0.011512978	0.0115649	0.035701867	5.004517	8.433499	Multitasking_Scroll
14:30:12.050	0.04070267	4.8747435	8.2027855	-0.0031447343	-0.011512978	0.0115649	0.035701867	5.004517	8.433499	Multitasking_Scroll
14:30:12.074	0.04070267	4.8747435	8.2027855	-0.0031447343	-0.011512978	0.0115649	0.035701867	5.004517	8.433499	Multitasking_Scroll
14:30:12.097	0.04070267	4.8747435	8.2027855	-0.0031447343	-0.011512978	0.0115649	0.035701867	5.004517	8.433499	Multitasking_Scroll
14:30:12.120	0.04070267	4.8747435	8.2027855	-0.0031447343	-0.011512978	0.0115649	0.035701867	5.004517	8.433499	Multitasking_Scroll
14:30:12.143	0.04070267	4.8747435	8.2027855	-0.0031447343	-0.011512978	0.0115649	0.035701867	5.004517	8.433499	Multitasking_Scroll
14:30:12.166	0.04070267	4.8747435	8.2027855	-0.0031447343	-0.011512978	0.0115649	0.035701867	5.004517	8.433499	Multitasking_Scroll
14:30:12.189	0.04070267	4.8747435	8.2027855	-0.0031447343	-0.011512978	0.0115649	0.035701867	5.004517	8.433499	Multitasking_Scroll
14:30:12.212	0.105348095	4.9010806	8.147717	-0.0013121385	-0.01884336	0.010954035	0.044788335	5.0039053	8.433818	Multitasking_Scroll
14:30:12.235	0.105348095	4.9010806	8.147717	-0.0013121385	-0.01884336	0.010954035	0.044788335	5.0039053	8.433818	Multitasking_Scroll
14:30:12.257	0.105348095	4.9010806	8.147717	-0.0013121385	-0.01884336	0.010954035	0.044788335	5.0039053	8.433818	Multitasking_Scroll
14:30:12.279	0.105348095	4.9010806	8.147717	-0.0013121385	-0.01884336	0.010954035	0.044788335	5.0039053	8.433818	Multitasking_Scroll
14:30:12.303	0.105348095	4.9010806	8.147717	-0.0013121385	-0.01884336	0.010954035	0.044788335	5.0039053	8.433818	Multitasking_Scroll
14:30:12.326	0.105348095	4.9010806	8.147717	-0.0013121385	-0.01884336	0.010954035	0.044788335	5.0039053	8.433818	Multitasking_Scroll
14:30:12.349	0.105348095	4.9010806	8.147717	-0.0013121385	-0.01884336	0.010954035	0.044788335	5.0039053	8.433818	Multitasking_Scroll
14:30:12.372	0.105348095	4.9010806	8.147717	-0.0013121385	-0.01884336	0.010954035	0.044788335	5.0039053	8.433818	Multitasking_Scroll
14:30:12.394	0.009577099	4.896292	8.27222	0.010294301	-0.017621629	0.004845383	0.047741484	5.002383	8.434703	Multitasking_Scroll
14:30:12.418	0.009577099	4.896292	8.27222	0.010294301	-0.017621629	0.004845383	0.047741484	5.002383	8.434703	Multitasking_Scroll
14:30:12.441	0.009577099	4.896292	8.27222	0.010294301	-0.017621629	0.004845383	0.047741484	5.002383	8.434703	Multitasking_Scroll
14:30:12.464	0.009577099	4.896292	8.27222	0.010294301	-0.017621629	0.004845383	0.047741484	5.002383	8.434703	Multitasking_Scroll
14:30:12.487	0.009577099	4.896292	8.27222	0.010294301	-0.017621629	0.004845383	0.047741484	5.002383	8.434703	Multitasking_Scroll
14:30:12.510	0.009577099	4.896292	8.27222	0.010294301	-0.017621629	0.004845383	0.047741484	5.002383	8.434703	Multitasking_Scroll
14:30:12.533	0.009577099	4.896292	8.27222	0.010294301	-0.017621629	0.004845383	0.047741484	5.002383	8.434703	Multitasking_Scroll
14:30:12.557	0.062251143	4.8938975	8.126168	0.0023530528	-0.009069516	0.0005693264	0.05980426	5.0023465	8.4346485	Multitasking_Scroll
14:30:12.580	0.062251143	4.8938975	8.126168	0.0023530528	-0.009069516	0.0005693264	0.05980426	5.0023465	8.4346485	Multitasking_Scroll
14:30:12.602	0.062251143	4.8938975	8.126168	0.0023530528	-0.009069516	0.0005693264	0.05980426	5.0023465	8.4346485	Multitasking_Scroll
14:30:12.625	0.062251143	4.8938975	8.126168	0.0023530528	-0.009069516	0.0005693264	0.05980426	5.0023465	8.4346485	Multitasking_Scroll
14:30:12.649	0.062251143	4.8938975	8.126168	0.0023530528	-0.009069516	0.0005693264	0.05980426	5.0023465	8.4346485	Multitasking_Scroll
14:30:12.672	0.062251143	4.8938975	8.126168	0.0023530528	-0.009069516	0.0005693264	0.05980426	5.0023465	8.4346485	Multitasking_Scroll
14:30:12.695	0.062251143	4.8938975	8.126168	0.0023530528	-0.009069516	0.0005693264	0.05980426	5.0023465	8.4346485	Multitasking_Scroll
14:30:12.717	0.062251143	4.8938975	8.126168	0.0023530528	-0.009069516	0.0005693264	0.05980426	5.0023465	8.4346485	Multitasking_Scroll
14:30:12.739	-0.0047885496	4.867561	8.109408	-0.00497733	0.013532497	-0.0006524041	0.063841045	5.0020614	8.434788	Multitasking_Scroll
14:30:12.763	-0.0047885496	4.867561	8.109408	-0.00497733	0.013532497	-0.0006524041	0.063841045	5.0020614	8.434788	Multitasking_Scroll
14:30:12.786	-0.0047885496	4.867561	8.109408	-0.00497733	0.013532497	-0.0006524041	0.063841045	5.0020614	8.434788	Multitasking_Scroll
14:30:12.808	-0.0047885496	4.867561	8.109408	-0.00497733	0.013532497	-0.0006524041	0.063841045	5.0020614	8.434788	Multitasking_Scroll
14:30:12.831	-0.0047885496	4.867561	8.109408	-0.00497733	0.013532497	-0.0006524041	0.063841045	5.0020614	8.434788	Multitasking_Scroll
14:30:12.854	-0.0047885496	4.867561	8.109408	-0.00497733	0.013532497	-0.0006524041	0.063841045	5.0020614	8.434788	Multitasking_Scroll
14:30:12.878	-0.0047885496	4.867561	8.109408	-0.00497733	0.013532497	-0.0006524041	0.063841045	5.0020614	8.434788	Multitasking_Scroll
14:30:12.901	-0.0047885496	4.867561	8.109408	-0.00497733	0.013532497	-0.0006524041	0.063841045	5.0020614	8.434788	Multitasking_Scroll
14:30:12.923	0.0047885496	4.929812	8.157294	-0.011696848	0.0037586538	0.0030127873	0.053665612	4.9947114	8.439214	Multitasking_Scroll
14:30:12.946	0.0047885496	4.929812	8.157294	-0.011696848	0.0037586538	0.0030127873	0.053665612	4.9947114	8.439214	Multitasking_Scroll
14:30:12.969	0.0047885496	4.929812	8.157294	-0.011696848	0.0037586538	0.0030127873	0.053665612	4.9947114	8.439214	Multitasking_Scroll
14:30:12.991	0.0047885496	4.929812	8.157294	-0.011696848	0.0037586538	0.0030127873	0.053665612	4.9947114	8.439214	Multitasking_Scroll
14:30:13.013	0.0047885496	4.929812	8.157294	-0.011696848	0.0037586538	0.0030127873	0.053665612	4.9947114	8.439214	Multitasking_Scroll
14:30:13.036	0.0047885496	4.929812	8.157294	-0.011696848	0.0037586538	0.0030127873	0.053665612	4.9947114	8.439214	Multitasking_Scroll
14:30:13.058	0.0047885496	4.929812	8.157294	-0.011696848	0.0037586538	0.0030127873	0.053665612	4.9947114	8.439214	Multitasking_Scroll
14:30:13.081	0.0047885496	4.929812	8.157294	-0.011696848	0.0037586538	0.0030127873	0.053665612	4.9947114	8.439214	Multitasking_Scroll
14:30:13.105	0.03351985	4.846012	8.193209	-0.0074207913	-0.008458651	0.0127866315	0.053709015	4.9957533	8.438596	Multitasking_Scroll
14:30:13.128	0.03351985	4.846012	8.193209	-0.0074207913	-0.008458651	0.0127866315	0.053709015	4.9957533	8.438596	Multitasking_Scroll
14:30:13.151	0.03351985	4.846012	8.193209	-0.0074207913	-0.008458651	0.0127866315	0.053709015	4.9957533	8.438596	Multitasking_Scroll
14:30:13.174	0.03351985	4.846012	8.193209	-0.0074207913	-0.008458651	0.0127866315	0.053709015	4.9957533	8.438596	Multitasking_Scroll
14:30:13.197	0.03351985	4.846012	8.193209	-0.0074207913	-0.008458651	0.0127866315	0.053709015	4.9957533	8.438596	Multitasking_Scroll
14:30:13.220	0.03351985	4.846012	8.193209	-0.0074207913	-0.008458651	0.0127866315	0.053709015	4.9957533	8.438596	Multitasking_Scroll
14:30:13.242	0.03351985	4.846012	8.193209	-0.0074207913	-0.008458651	0.0127866315	0.053709015	4.9957533	8.438596	Multitasking_Scroll
14:30:13.265	0.03351985	4.846012	8.193209	-0.0074207913	-0.008458651	0.0127866315	0.053709015	4.9957533	8.438596	Multitasking_Scroll
14:30:13.288	0.0670397	4.824464	8.217151	-0.017194636	-0.0041825944	0.0030127873	0.056008305	4.9934626	8.439939	Multitasking_Scroll
14:30:13.311	0.0670397	4.824464	8.217151	-0.017194636	-0.0041825944	0.0030127873	0.056008305	4.9934626	8.439939	Multitasking_Scroll
14:30:13.335	0.0670397	4.824464	8.217151	-0.017194636	-0.0041825944	0.0030127873	0.056008305	4.9934626	8.439939	Multitasking_Scroll
14:30:13.358	0.0670397	4.824464	8.217151	-0.017194636	-0.0041825944	0.0030127873	0.056008305	4.9934626	8.439939	Multitasking_Scroll
14:30:13.381	0.0670397	4.824464	8.217151	-0.017194636	-0.0041825944	0.0030127873	0.056008305	4.9934626	8.439939	Multitasking_Scroll
14:30:13.404	0.0670397	4.824464	8.217151	-0.017194636	-0.0041825944	0.0030127873	0.056008305	4.9934626	8.439939	Multitasking_Scroll
14:30:13.427	0.0670397	4.824464	8.217151	-0.017194636	-0.0041825944	0.0030127873	0.056008305	4.9934626	8.439939	Multitasking_Scroll
14:30:13.450	0.0670397	4.824464	8.217151	-0.017194636	-0.0041825944	0.0030127873	0.056008305	4.9934626	8.439939	Multitasking_Scroll
14:30:13.473	0.083799616	4.810098	8.253065	0.0029639183	-0.009680382	0.006677979	0.06505648	4.990003	8.441917	Multitasking_Scroll
14:30:13.495	0.083799616	4.810098	8.253065	0.0029639183	-0.009680382	0.006677979	0.06505648	4.990003	8.441917	Multitasking_Scroll
14:30:13.517	0.083799616	4.810098	8.253065	0.0029639183	-0.009680382	0.006677979	0.06505648	4.990003	8.441917	Multitasking_Scroll
14:30:13.540	0.083799616	4.810098	8.253065	0.0029639183	-0.009680382	0.006677979	0.06505648	4.990003	8.441917	Multitasking_Scroll
14:30:13.563	0.083799616	4.810098	8.253065	0.0029639183	-0.009680382	0.006677979	0.06505648	4.990003	8.441917	Multitasking_Scroll
14:30:13.587	0.083799616	4.810098	8.253065	0.0029639183	-0.009680382	0.006677979	0.06505648	4.990003	8.441917	Multitasking_Scroll
14:30:13.610	0.083799616	4.810098	8.253065	0.0029639183	-0.009680382	0.006677979	0.06505648	4.990003	8.441917	Multitasking_Scroll
14:30:13.632	0.05506832	4.8484063	8.12138	-0.0025338691	-0.0017391334	-0.0006524041	0.06869309	4.993645	8.439736	Multitasking_Scroll
14:30:13.654	0.05506832	4.8484063	8.12138	-0.0025338691	-0.0017391334	-0.0006524041	0.06869309	4.993645	8.439736	Multitasking_Scroll
14:30:13.679	0.05506832	4.8484063	8.12138	-0.0025338691	-0.0017391334	-0.0006524041	0.06869309	4.993645	8.439736	Multitasking_Scroll
14:30:13.700	0.05506832	4.8484063	8.12138	-0.0025338691	-0.0017391334	-0.0006524041	0.06869309	4.993645	8.439736	Multitasking_Scroll
14:30:13.722	0.05506832	4.8484063	8.12138	-0.0025338691	-0.0017391334	-0.0006524041	0.06869309	4.993645	8.439736	Multitasking_Scroll
14:30:13.743	0.05506832	4.8484063	8.12138	-0.0025338691	-0.0017391334	-0.0006524041	0.06869309	4.993645	8.439736	Multitasking_Scroll
14:30:13.765	0.05506832	4.8484063	8.12138	-0.0025338691	-0.0017391334	-0.0006524041	0.06869309	4.993645	8.439736	Multitasking_Scroll
14:30:13.786	0.05506832	4.8484063	8.12138	-0.0025338691	-0.0017391334	-0.0006524041	0.06869309	4.993645	8.439736	Multitasking_Scroll
14:30:13.808	0.05506832	4.8484063	8.12138	-0.0025338691	-0.0017391334	-0.0006524041	0.06869309	4.993645	8.439736	Multitasking_Scroll
14:30:13.830	0.098165266	4.8771377	8.262642	-0.0031447343	-0.009069516	0.008510575	0.07463366	4.99294	8.440103	Multitasking_Scroll
14:30:13.851	0.098165266	4.8771377	8.262642	-0.0031447343	-0.009069516	0.008510575	0.07463366	4.99294	8.440103	Multitasking_Scroll
14:30:13.873	0.098165266	4.8771377	8.262642	-0.0031447343	-0.009069516	0.008510575	0.07463366	4.99294	8.440103	Multitasking_Scroll
14:30:13.894	0.098165266	4.8771377	8.262642	-0.0031447343	-0.009069516	0.008510575	0.07463366	4.99294	8.440103	Multitasking_Scroll
14:30:13.916	0.098165266	4.8771377	8.262642	-0.0031447343	-0.009069516	0.008510575	0.07463366	4.99294	8.440103	Multitasking_Scroll
14:30:13.937	0.098165266	4.8771377	8.262642	-0.0031447343	-0.009069516	0.008510575	0.07463366	4.99294	8.440103	Multitasking_Scroll
14:30:13.958	0.098165266	4.8771377	8.262642	-0.0031447343	-0.009069516	0.008510575	0.07463366	4.99294	8.440103	Multitasking_Scroll
14:30:13.980	0.098165266	4.8771377	8.262642	-0.0031447343	-0.009069516	0.008510575	0.07463366	4.99294	8.440103	Multitasking_Scroll
14:30:14.001	0.083799616	4.867561	8.308133	-0.00497733	-0.0017391334	0.004845383	0.08286285	4.994608	8.439038	Multitasking_Scroll
14:30:14.022	0.083799616	4.867561	8.308133	-0.00497733	-0.0017391334	0.004845383	0.08286285	4.994608	8.439038	Multitasking_Scroll
14:30:14.043	0.083799616	4.867561	8.308133	-0.00497733	-0.0017391334	0.004845383	0.08286285	4.994608	8.439038	Multitasking_Scroll
14:30:14.064	0.083799616	4.867561	8.308133	-0.00497733	-0.0017391334	0.004845383	0.08286285	4.994608	8.439038	Multitasking_Scroll
14:30:14.086	0.083799616	4.867561	8.308133	-0.00497733	-0.0017391334	0.004845383	0.08286285	4.994608	8.439038	Multitasking_Scroll
14:30:14.108	0.083799616	4.867561	8.308133	-0.00497733	-0.0017391334	0.004845383	0.08286285	4.994608	8.439038	Multitasking_Scroll
14:30:14.131	0.083799616	4.867561	8.308133	-0.00497733	-0.0017391334	0.004845383	0.08286285	4.994608	8.439038	Multitasking_Scroll
14:30:14.153	0.083799616	4.867561	8.308133	-0.00497733	-0.0017391334	0.004845383	0.08286285	4.994608	8.439038	Multitasking_Scroll
14:30:14.177	0.083799616	4.879532	8.214757	0.010294301	-0.008458651	0.00912144	0.0859272	5.001493	8.43493	Multitasking_Scroll
14:30:14.200	0.083799616	4.879532	8.214757	0.010294301	-0.008458651	0.00912144	0.0859272	5.001493	8.43493	Multitasking_Scroll
14:30:14.223	0.083799616	4.879532	8.214757	0.010294301	-0.008458651	0.00912144	0.0859272	5.001493	8.43493	Multitasking_Scroll
14:30:14.245	0.083799616	4.879532	8.214757	0.010294301	-0.008458651	0.00912144	0.0859272	5.001493	8.43493	Multitasking_Scroll
14:30:14.268	0.083799616	4.879532	8.214757	0.010294301	-0.008458651	0.00912144	0.0859272	5.001493	8.43493	Multitasking_Scroll
14:30:14.291	0.083799616	4.879532	8.214757	0.010294301	-0.008458651	0.00912144	0.0859272	5.001493	8.43493	Multitasking_Scroll
14:30:14.314	0.083799616	4.879532	8.214757	0.010294301	-0.008458651	0.00912144	0.0859272	5.001493	8.43493	Multitasking_Scroll
14:30:14.337	0.083799616	4.879532	8.214757	0.010294301	-0.008458651	0.00912144	0.0859272	5.001493	8.43493	Multitasking_Scroll
14:30:14.359	0.045491222	4.8938975	8.08786	0.0035747832	0.009867307	0.0072888443	0.07747619	5.004632	8.43315	Multitasking_Scroll
14:30:14.381	0.045491222	4.8938975	8.08786	0.0035747832	0.009867307	0.0072888443	0.07747619	5.004632	8.43315	Multitasking_Scroll
14:30:14.403	0.045491222	4.8938975	8.08786	0.0035747832	0.009867307	0.0072888443	0.07747619	5.004632	8.43315	Multitasking_Scroll
14:30:14.427	0.045491222	4.8938975	8.08786	0.0035747832	0.009867307	0.0072888443	0.07747619	5.004632	8.43315	Multitasking_Scroll
14:30:14.449	0.045491222	4.8938975	8.08786	0.0035747832	0.009867307	0.0072888443	0.07747619	5.004632	8.43315	Multitasking_Scroll
14:30:14.471	0.045491222	4.8938975	8.08786	0.0035747832	0.009867307	0.0072888443	0.07747619	5.004632	8.43315	Multitasking_Scroll
14:30:14.493	0.045491222	4.8938975	8.08786	0.0035747832	0.009867307	0.0072888443	0.07747619	5.004632	8.43315	Multitasking_Scroll
14:30:14.516	0.045491222	4.8938975	8.08786	0.0035747832	0.009867307	0.0072888443	0.07747619	5.004632	8.43315	Multitasking_Scroll
14:30:14.539	0.052674048	4.8747435	8.130958	-0.0019230038	0.008034711	0.0011801916	0.08973485	5.003084	8.433946	Multitasking_Scroll
14:30:14.563	0.052674048	4.8747435	8.130958	-0.0019230038	0.008034711	0.0011801916	0.08973485	5.003084	8.433946	Multitasking_Scroll
14:30:14.585	0.052674048	4.8747435	8.130958	-0.0019230038	0.008034711	0.0011801916	0.08973485	5.003084	8.433946	Multitasking_Scroll
14:30:14.609	0.052674048	4.8747435	8.130958	-0.0019230038	0.008034711	0.0011801916	0.08973485	5.003084	8.433946	Multitasking_Scroll
14:30:14.631	0.052674048	4.8747435	8.130958	-0.0019230038	0.008034711	0.0011801916	0.08973485	5.003084	8.433946	Multitasking_Scroll
14:30:14.654	0.052674048	4.8747435	8.130958	-0.0019230038	0.008034711	0.0011801916	0.08973485	5.003084	8.433946	Multitasking_Scroll
14:30:14.678	0.052674048	4.8747435	8.130958	-0.0019230038	0.008034711	0.0011801916	0.08973485	5.003084	8.433946	Multitasking_Scroll
14:30:14.701	0.052674048	4.8747435	8.130958	-0.0019230038	0.008034711	0.0011801916	0.08973485	5.003084	8.433946	Multitasking_Scroll
14:30:14.723	0.031125572	4.853195	8.243488	0.005407379	0.04285403	-0.003095865	0.085564144	5.0046945	8.433034	Multitasking_Scroll
14:30:14.744	0.031125572	4.853195	8.243488	0.005407379	0.04285403	-0.003095865	0.085564144	5.0046945	8.433034	Multitasking_Scroll
14:30:14.766	0.031125572	4.853195	8.243488	0.005407379	0.04285403	-0.003095865	0.085564144	5.0046945	8.433034	Multitasking_Scroll
14:30:14.788	0.031125572	4.853195	8.243488	0.005407379	0.04285403	-0.003095865	0.085564144	5.0046945	8.433034	Multitasking_Scroll
14:30:14.809	0.031125572	4.853195	8.243488	0.005407379	0.04285403	-0.003095865	0.085564144	5.0046945	8.433034	Multitasking_Scroll
14:30:14.830	0.031125572	4.853195	8.243488	0.005407379	0.04285403	-0.003095865	0.085564144	5.0046945	8.433034	Multitasking_Scroll
14:30:14.853	0.031125572	4.853195	8.243488	0.005407379	0.04285403	-0.003095865	0.085564144	5.0046945	8.433034	Multitasking_Scroll
14:30:14.880	0.031125572	4.853195	8.243488	0.005407379	0.04285403	-0.003095865	0.085564144	5.0046945	8.433034	Multitasking_Scroll
14:30:14.903	0.0047885496	4.865166	8.059129	0.022511607	0.014143363	-0.005539326	0.06420242	5.003589	8.43388	Multitasking_Scroll
14:30:14.925	0.0047885496	4.865166	8.059129	0.022511607	0.014143363	-0.005539326	0.06420242	5.003589	8.43388	Multitasking_Scroll
14:30:14.948	0.0047885496	4.865166	8.059129	0.022511607	0.014143363	-0.005539326	0.06420242	5.003589	8.43388	Multitasking_Scroll
14:30:14.971	0.0047885496	4.865166	8.059129	0.022511607	0.014143363	-0.005539326	0.06420242	5.003589	8.43388	Multitasking_Scroll
14:30:14.993	0.0047885496	4.865166	8.059129	0.022511607	0.014143363	-0.005539326	0.06420242	5.003589	8.43388	Multitasking_Scroll
14:30:15.017	0.0047885496	4.865166	8.059129	0.022511607	0.014143363	-0.005539326	0.06420242	5.003589	8.43388	Multitasking_Scroll
14:30:15.040	0.0047885496	4.865166	8.059129	0.022511607	0.014143363	-0.005539326	0.06420242	5.003589	8.43388	Multitasking_Scroll
14:30:15.063	0.0047885496	4.865166	8.059129	0.022511607	0.014143363	-0.005539326	0.06420242	5.003589	8.43388	Multitasking_Scroll
14:30:15.086	-0.021548472	4.913052	8.286585	-0.012918578	0.0031477886	0.0036236527	0.040647216	4.998687	8.4369335	Multitasking_Scroll
14:30:15.109	-0.021548472	4.913052	8.286585	-0.012918578	0.0031477886	0.0036236527	0.040647216	4.998687	8.4369335	Multitasking_Scroll
14:30:15.132	-0.021548472	4.913052	8.286585	-0.012918578	0.0031477886	0.0036236527	0.040647216	4.998687	8.4369335	Multitasking_Scroll
14:30:15.155	-0.021548472	4.913052	8.286585	-0.012918578	0.0031477886	0.0036236527	0.040647216	4.998687	8.4369335	Multitasking_Scroll
14:30:15.179	-0.021548472	4.913052	8.286585	-0.012918578	0.0031477886	0.0036236527	0.040647216	4.998687	8.4369335	Multitasking_Scroll
14:30:15.201	-0.021548472	4.913052	8.286585	-0.012918578	0.0031477886	0.0036236527	0.040647216	4.998687	8.4369335	Multitasking_Scroll
14:30:15.224	-0.021548472	4.913052	8.286585	-0.012918578	0.0031477886	0.0036236527	0.040647216	4.998687	8.4369335	Multitasking_Scroll
14:30:15.248	-0.021548472	4.913052	8.286585	-0.012918578	0.0031477886	0.0036236527	0.040647216	4.998687	8.4369335	Multitasking_Scroll
14:30:15.272	-0.21069619	4.925023	8.111803	0.0029639183	0.06179085	0.010954035	0.017881328	4.9925013	8.440672	Multitasking_Scroll
14:30:15.295	-0.21069619	4.925023	8.111803	0.0029639183	0.06179085	0.010954035	0.017881328	4.9925013	8.440672	Multitasking_Scroll
14:30:15.318	-0.21069619	4.925023	8.111803	0.0029639183	0.06179085	0.010954035	0.017881328	4.9925013	8.440672	Multitasking_Scroll
14:30:15.341	-0.21069619	4.925023	8.111803	0.0029639183	0.06179085	0.010954035	0.017881328	4.9925013	8.440672	Multitasking_Scroll
14:30:15.364	-0.21069619	4.925023	8.111803	0.0029639183	0.06179085	0.010954035	0.017881328	4.9925013	8.440672	Multitasking_Scroll
14:30:15.387	-0.21069619	4.925023	8.111803	0.0029639183	0.06179085	0.010954035	0.017881328	4.9925013	8.440672	Multitasking_Scroll
14:30:15.410	-0.21069619	4.925023	8.111803	0.0029639183	0.06179085	0.010954035	0.017881328	4.9925013	8.440672	Multitasking_Scroll
14:30:15.432	0.20590763	4.697567	8.128563	0.011516031	0.09111238	-0.023865284	0.020801235	4.990355	8.441935	Multitasking_Scroll
14:30:15.455	0.20590763	4.697567	8.128563	0.011516031	0.09111238	-0.023865284	0.020801235	4.990355	8.441935	Multitasking_Scroll
14:30:15.479	0.20590763	4.697567	8.128563	0.011516031	0.09111238	-0.023865284	0.020801235	4.990355	8.441935	Multitasking_Scroll
14:30:15.501	0.20590763	4.697567	8.128563	0.011516031	0.09111238	-0.023865284	0.020801235	4.990355	8.441935	Multitasking_Scroll
14:30:15.524	0.20590763	4.697567	8.128563	0.011516031	0.09111238	-0.023865284	0.020801235	4.990355	8.441935	Multitasking_Scroll
14:30:15.546	0.20590763	4.697567	8.128563	0.011516031	0.09111238	-0.023865284	0.020801235	4.990355	8.441935	Multitasking_Scroll
14:30:15.569	0.20590763	4.697567	8.128563	0.011516031	0.09111238	-0.023865284	0.020801235	4.990355	8.441935	Multitasking_Scroll
14:30:15.593	0.20590763	4.697567	8.128563	0.011516031	0.09111238	-0.023865284	0.020801235	4.990355	8.441935	Multitasking_Scroll
14:30:15.616	0.062251143	4.869955	8.128563	-0.015972905	-0.009680382	0.0115649	-0.017977191	4.9787025	8.448818	Multitasking_Scroll
14:30:15.639	0.062251143	4.869955	8.128563	-0.015972905	-0.009680382	0.0115649	-0.017977191	4.9787025	8.448818	Multitasking_Scroll
14:30:15.662	0.062251143	4.869955	8.128563	-0.015972905	-0.009680382	0.0115649	-0.017977191	4.9787025	8.448818	Multitasking_Scroll
14:30:15.685	0.062251143	4.869955	8.128563	-0.015972905	-0.009680382	0.0115649	-0.017977191	4.9787025	8.448818	Multitasking_Scroll
14:30:15.708	0.062251143	4.869955	8.128563	-0.015972905	-0.009680382	0.0115649	-0.017977191	4.9787025	8.448818	Multitasking_Scroll
14:30:15.731	0.062251143	4.869955	8.128563	-0.015972905	-0.009680382	0.0115649	-0.017977191	4.9787025	8.448818	Multitasking_Scroll
14:30:15.754	0.062251143	4.869955	8.128563	-0.015972905	-0.009680382	0.0115649	-0.017977191	4.9787025	8.448818	Multitasking_Scroll
14:30:15.777	0.062251143	4.869955	8.128563	-0.015972905	-0.009680382	0.0115649	-0.017977191	4.9787025	8.448818	Multitasking_Scroll
14:30:15.799	-0.05027977	4.80531	8.27222	0.00662911	0.0025369234	-0.0024849998	-0.019877616	4.9605966	8.459458	Multitasking_Scroll
14:30:15.823	-0.05027977	4.80531	8.27222	0.00662911	0.0025369234	-0.0024849998	-0.019877616	4.9605966	8.459458	Multitasking_Scroll
14:30:15.846	-0.05027977	4.80531	8.27222	0.00662911	0.0025369234	-0.0024849998	-0.019877616	4.9605966	8.459458	Multitasking_Scroll
14:30:15.869	-0.05027977	4.80531	8.27222	0.00662911	0.0025369234	-0.0024849998	-0.019877616	4.9605966	8.459458	Multitasking_Scroll
14:30:15.892	-0.05027977	4.80531	8.27222	0.00662911	0.0025369234	-0.0024849998	-0.019877616	4.9605966	8.459458	Multitasking_Scroll
14:30:15.915	-0.05027977	4.80531	8.27222	0.00662911	0.0025369234	-0.0024849998	-0.019877616	4.9605966	8.459458	Multitasking_Scroll
14:30:15.939	-0.05027977	4.80531	8.27222	0.00662911	0.0025369234	-0.0024849998	-0.019877616	4.9605966	8.459458	Multitasking_Scroll
14:30:15.961	-0.05027977	4.80531	8.27222	0.00662911	0.0025369234	-0.0024849998	-0.019877616	4.9605966	8.459458	Multitasking_Scroll
14:30:15.985	0.038308397	4.8938975	8.118986	0.0005204572	0.0025369234	-0.0024849998	-0.027632542	4.9528904	8.463949	Multitasking_Scroll
14:30:16.008	0.038308397	4.8938975	8.118986	0.0005204572	0.0025369234	-0.0024849998	-0.027632542	4.9528904	8.463949	Multitasking_Scroll
14:30:16.031	0.038308397	4.8938975	8.118986	0.0005204572	0.0025369234	-0.0024849998	-0.027632542	4.9528904	8.463949	Multitasking_Scroll
14:30:16.054	0.038308397	4.8938975	8.118986	0.0005204572	0.0025369234	-0.0024849998	-0.027632542	4.9528904	8.463949	Multitasking_Scroll
14:30:16.077	0.038308397	4.8938975	8.118986	0.0005204572	0.0025369234	-0.0024849998	-0.027632542	4.9528904	8.463949	Multitasking_Scroll
14:30:16.100	0.038308397	4.8938975	8.118986	0.0005204572	0.0025369234	-0.0024849998	-0.027632542	4.9528904	8.463949	Multitasking_Scroll
14:30:16.123	0.038308397	4.8938975	8.118986	0.0005204572	0.0025369234	-0.0024849998	-0.027632542	4.9528904	8.463949	Multitasking_Scroll
14:30:16.145	0.038308397	4.8938975	8.118986	0.0005204572	0.0025369234	-0.0024849998	-0.027632542	4.9528904	8.463949	Multitasking_Scroll
14:30:16.169	-0.057462595	4.7789726	8.171659	0.028620258	-0.010291247	0.008510575	-0.04486878	4.9630713	8.457911	Multitasking_Scroll
14:30:16.192	-0.057462595	4.7789726	8.171659	0.028620258	-0.010291247	0.008510575	-0.04486878	4.9630713	8.457911	Multitasking_Scroll
14:30:16.213	-0.057462595	4.7789726	8.171659	0.028620258	-0.010291247	0.008510575	-0.04486878	4.9630713	8.457911	Multitasking_Scroll
14:30:16.234	-0.057462595	4.7789726	8.171659	0.028620258	-0.010291247	0.008510575	-0.04486878	4.9630713	8.457911	Multitasking_Scroll
14:30:16.255	-0.057462595	4.7789726	8.171659	0.028620258	-0.010291247	0.008510575	-0.04486878	4.9630713	8.457911	Multitasking_Scroll
14:30:16.278	-0.057462595	4.7789726	8.171659	0.028620258	-0.010291247	0.008510575	-0.04486878	4.9630713	8.457911	Multitasking_Scroll
14:30:16.299	-0.057462595	4.7789726	8.171659	0.028620258	-0.010291247	0.008510575	-0.04486878	4.9630713	8.457911	Multitasking_Scroll
14:30:16.321	-0.057462595	4.7789726	8.171659	0.028620258	-0.010291247	0.008510575	-0.04486878	4.9630713	8.457911	Multitasking_Scroll
14:30:16.342	-0.052674048	4.8723493	8.13814	-0.0019230038	-0.015178168	-0.0018741345	-0.03176862	4.990973	8.441535	Multitasking_Scroll
14:30:16.363	-0.052674048	4.8723493	8.13814	-0.0019230038	-0.015178168	-0.0018741345	-0.03176862	4.990973	8.441535	Multitasking_Scroll
14:30:16.384	-0.052674048	4.8723493	8.13814	-0.0019230038	-0.015178168	-0.0018741345	-0.03176862	4.990973	8.441535	Multitasking_Scroll
14:30:16.406	-0.052674048	4.8723493	8.13814	-0.0019230038	-0.015178168	-0.0018741345	-0.03176862	4.990973	8.441535	Multitasking_Scroll
14:30:16.428	-0.052674048	4.8723493	8.13814	-0.0019230038	-0.015178168	-0.0018741345	-0.03176862	4.990973	8.441535	Multitasking_Scroll
14:30:16.450	-0.052674048	4.8723493	8.13814	-0.0019230038	-0.015178168	-0.0018741345	-0.03176862	4.990973	8.441535	Multitasking_Scroll
14:30:16.471	-0.052674048	4.8723493	8.13814	-0.0019230038	-0.015178168	-0.0018741345	-0.03176862	4.990973	8.441535	Multitasking_Scroll
14:30:16.492	-0.052674048	4.8723493	8.13814	-0.0019230038	-0.015178168	-0.0018741345	-0.03176862	4.990973	8.441535	Multitasking_Scroll
14:30:16.515	-0.06943397	4.8340406	8.169266	-0.008031656	0.022084612	0.009732305	-0.024183424	5.000763	8.435765	Multitasking_Scroll
14:30:16.537	-0.06943397	4.8340406	8.169266	-0.008031656	0.022084612	0.009732305	-0.024183424	5.000763	8.435765	Multitasking_Scroll
14:30:16.558	-0.06943397	4.8340406	8.169266	-0.008031656	0.022084612	0.009732305	-0.024183424	5.000763	8.435765	Multitasking_Scroll
14:30:16.578	-0.06943397	4.8340406	8.169266	-0.008031656	0.022084612	0.009732305	-0.024183424	5.000763	8.435765	Multitasking_Scroll
14:30:16.600	-0.06943397	4.8340406	8.169266	-0.008031656	0.022084612	0.009732305	-0.024183424	5.000763	8.435765	Multitasking_Scroll
14:30:16.622	-0.06943397	4.8340406	8.169266	-0.008031656	0.022084612	0.009732305	-0.024183424	5.000763	8.435765	Multitasking_Scroll
14:30:16.643	-0.06943397	4.8340406	8.169266	-0.008031656	0.022084612	0.009732305	-0.024183424	5.000763	8.435765	Multitasking_Scroll
14:30:16.664	-0.06943397	4.8340406	8.169266	-0.008031656	0.022084612	0.009732305	-0.024183424	5.000763	8.435765	Multitasking_Scroll
14:30:16.686	-0.06943397	4.8340406	8.169266	-0.008031656	0.022084612	0.009732305	-0.024183424	5.000763	8.435765	Multitasking_Scroll
14:30:16.709	-0.028731298	4.8747435	8.080677	0.0121268965	0.0037586538	0.0005693264	-0.025529943	5.004315	8.433656	Multitasking_Scroll
14:30:16.731	-0.028731298	4.8747435	8.080677	0.0121268965	0.0037586538	0.0005693264	-0.025529943	5.004315	8.433656	Multitasking_Scroll
14:30:16.752	-0.028731298	4.8747435	8.080677	0.0121268965	0.0037586538	0.0005693264	-0.025529943	5.004315	8.433656	Multitasking_Scroll
14:30:16.773	-0.028731298	4.8747435	8.080677	0.0121268965	0.0037586538	0.0005693264	-0.025529943	5.004315	8.433656	Multitasking_Scroll
14:30:16.794	-0.028731298	4.8747435	8.080677	0.0121268965	0.0037586538	0.0005693264	-0.025529943	5.004315	8.433656	Multitasking_Scroll
14:30:16.815	-0.028731298	4.8747435	8.080677	0.0121268965	0.0037586538	0.0005693264	-0.025529943	5.004315	8.433656	Multitasking_Scroll
14:30:16.836	-0.028731298	4.8747435	8.080677	0.0121268965	0.0037586538	0.0005693264	-0.025529943	5.004315	8.433656	Multitasking_Scroll
14:30:16.858	-0.028731298	4.8747435	8.080677	0.0121268965	0.0037586538	0.0005693264	-0.025529943	5.004315	8.433656	Multitasking_Scroll
14:30:16.879	-0.05506832	4.846012	8.044764	-0.0074207913	-0.012734707	0.0054562483	-0.037036624	5.0029545	8.434419	Multitasking_Scroll
14:30:16.900	-0.05506832	4.846012	8.044764	-0.0074207913	-0.012734707	0.0054562483	-0.037036624	5.0029545	8.434419	Multitasking_Scroll
14:30:16.921	-0.05506832	4.846012	8.044764	-0.0074207913	-0.012734707	0.0054562483	-0.037036624	5.0029545	8.434419	Multitasking_Scroll
14:30:16.942	-0.05506832	4.846012	8.044764	-0.0074207913	-0.012734707	0.0054562483	-0.037036624	5.0029545	8.434419	Multitasking_Scroll
14:30:16.963	-0.05506832	4.846012	8.044764	-0.0074207913	-0.012734707	0.0054562483	-0.037036624	5.0029545	8.434419	Multitasking_Scroll
14:30:16.984	-0.05506832	4.846012	8.044764	-0.0074207913	-0.012734707	0.0054562483	-0.037036624	5.0029545	8.434419	Multitasking_Scroll
14:30:17.006	-0.05506832	4.846012	8.044764	-0.0074207913	-0.012734707	0.0054562483	-0.037036624	5.0029545	8.434419	Multitasking_Scroll
14:30:17.027	-0.05506832	4.846012	8.044764	-0.0074207913	-0.012734707	0.0054562483	-0.037036624	5.0029545	8.434419	Multitasking_Scroll
14:30:17.048	-0.05506832	4.846012	8.044764	-0.0074207913	-0.012734707	0.0054562483	-0.037036624	5.0029545	8.434419	Multitasking_Scroll
14:30:17.069	-0.023942748	4.8412237	8.195602	0.0121268965	-0.010291247	0.0115649	-0.03461568	5.002204	8.434875	Multitasking_Scroll
14:30:17.090	-0.023942748	4.8412237	8.195602	0.0121268965	-0.010291247	0.0115649	-0.03461568	5.002204	8.434875	Multitasking_Scroll
14:30:17.111	-0.023942748	4.8412237	8.195602	0.0121268965	-0.010291247	0.0115649	-0.03461568	5.002204	8.434875	Multitasking_Scroll
14:30:17.132	-0.023942748	4.8412237	8.195602	0.0121268965	-0.010291247	0.0115649	-0.03461568	5.002204	8.434875	Multitasking_Scroll
14:30:17.153	-0.023942748	4.8412237	8.195602	0.0121268965	-0.010291247	0.0115649	-0.03461568	5.002204	8.434875	Multitasking_Scroll
14:30:17.174	-0.023942748	4.8412237	8.195602	0.0121268965	-0.010291247	0.0115649	-0.03461568	5.002204	8.434875	Multitasking_Scroll
14:30:17.195	-0.023942748	4.8412237	8.195602	0.0121268965	-0.010291247	0.0115649	-0.03461568	5.002204	8.434875	Multitasking_Scroll
14:30:17.216	-0.023942748	4.8412237	8.195602	0.0121268965	-0.010291247	0.0115649	-0.03461568	5.002204	8.434875	Multitasking_Scroll
14:30:17.237	-0.08140534	4.8412237	7.929838	0.009072571	0.011699902	0.0036236527	-0.019173123	5.0095277	8.430577	Multitasking_Scroll
14:30:17.258	-0.08140534	4.8412237	7.929838	0.009072571	0.011699902	0.0036236527	-0.019173123	5.0095277	8.430577	Multitasking_Scroll
14:30:17.279	-0.08140534	4.8412237	7.929838	0.009072571	0.011699902	0.0036236527	-0.019173123	5.0095277	8.430577	Multitasking_Scroll
14:30:17.300	-0.08140534	4.8412237	7.929838	0.009072571	0.011699902	0.0036236527	-0.019173123	5.0095277	8.430577	Multitasking_Scroll
14:30:17.321	-0.08140534	4.8412237	7.929838	0.009072571	0.011699902	0.0036236527	-0.019173123	5.0095277	8.430577	Multitasking_Scroll
14:30:17.343	-0.08140534	4.8412237	7.929838	0.009072571	0.011699902	0.0036236527	-0.019173123	5.0095277	8.430577	Multitasking_Scroll
14:30:17.365	-0.08140534	4.8412237	7.929838	0.009072571	0.011699902	0.0036236527	-0.019173123	5.0095277	8.430577	Multitasking_Scroll
14:30:17.386	-0.08140534	4.8412237	7.929838	0.009072571	0.011699902	0.0036236527	-0.019173123	5.0095277	8.430577	Multitasking_Scroll
14:30:17.407	-0.08140534	4.8412237	7.929838	0.009072571	0.011699902	0.0036236527	-0.019173123	5.0095277	8.430577	Multitasking_Scroll
14:30:17.429	0.08858817	4.865166	8.145323	-0.0178055	-0.021897687	0.0060671135	-0.027993338	5.0151887	8.427185	Multitasking_Scroll
14:30:17.450	0.08858817	4.865166	8.145323	-0.0178055	-0.021897687	0.0060671135	-0.027993338	5.0151887	8.427185	Multitasking_Scroll
14:30:17.471	0.08858817	4.865166	8.145323	-0.0178055	-0.021897687	0.0060671135	-0.027993338	5.0151887	8.427185	Multitasking_Scroll
14:30:17.492	0.08858817	4.865166	8.145323	-0.0178055	-0.021897687	0.0060671135	-0.027993338	5.0151887	8.427185	Multitasking_Scroll
14:30:17.513	0.08858817	4.865166	8.145323	-0.0178055	-0.021897687	0.0060671135	-0.027993338	5.0151887	8.427185	Multitasking_Scroll
14:30:17.534	0.08858817	4.865166	8.145323	-0.0178055	-0.021897687	0.0060671135	-0.027993338	5.0151887	8.427185	Multitasking_Scroll
14:30:17.556	0.08858817	4.865166	8.145323	-0.0178055	-0.021897687	0.0060671135	-0.027993338	5.0151887	8.427185	Multitasking_Scroll
14:30:17.577	0.08858817	4.865166	8.145323	-0.0178055	-0.021897687	0.0060671135	-0.027993338	5.0151887	8.427185	Multitasking_Scroll
14:30:17.600	-0.15562786	4.9393888	8.262642	-0.026357615	0.026360668	0.0060671135	-0.023794936	5.006585	8.432313	Multitasking_Scroll
14:30:17.622	-0.15562786	4.9393888	8.262642	-0.026357615	0.026360668	0.0060671135	-0.023794936	5.006585	8.432313	Multitasking_Scroll
14:30:17.643	-0.15562786	4.9393888	8.262642	-0.026357615	0.026360668	0.0060671135	-0.023794936	5.006585	8.432313	Multitasking_Scroll
14:30:17.664	-0.15562786	4.9393888	8.262642	-0.026357615	0.026360668	0.0060671135	-0.023794936	5.006585	8.432313	Multitasking_Scroll
14:30:17.685	-0.15562786	4.9393888	8.262642	-0.026357615	0.026360668	0.0060671135	-0.023794936	5.006585	8.432313	Multitasking_Scroll
14:30:17.706	-0.15562786	4.9393888	8.262642	-0.026357615	0.026360668	0.0060671135	-0.023794936	5.006585	8.432313	Multitasking_Scroll
14:30:17.727	-0.15562786	4.9393888	8.262642	-0.026357615	0.026360668	0.0060671135	-0.023794936	5.006585	8.432313	Multitasking_Scroll
14:30:17.750	-0.15562786	4.9393888	8.262642	-0.026357615	0.026360668	0.0060671135	-0.023794936	5.006585	8.432313	Multitasking_Scroll
14:30:17.772	0.083799616	4.8723493	8.336864	0.0041856486	-0.009680382	0.015840957	-0.0245714	5.0001116	8.43615	Multitasking_Scroll
14:30:17.793	0.083799616	4.8723493	8.336864	0.0041856486	-0.009680382	0.015840957	-0.0245714	5.0001116	8.43615	Multitasking_Scroll
14:30:17.815	0.083799616	4.8723493	8.336864	0.0041856486	-0.009680382	0.015840957	-0.0245714	5.0001116	8.43615	Multitasking_Scroll
14:30:17.836	0.083799616	4.8723493	8.336864	0.0041856486	-0.009680382	0.015840957	-0.0245714	5.0001116	8.43615	Multitasking_Scroll
14:30:17.857	0.083799616	4.8723493	8.336864	0.0041856486	-0.009680382	0.015840957	-0.0245714	5.0001116	8.43615	Multitasking_Scroll
14:30:17.881	0.083799616	4.8723493	8.336864	0.0041856486	-0.009680382	0.015840957	-0.0245714	5.0001116	8.43615	Multitasking_Scroll
14:30:17.902	0.083799616	4.8723493	8.336864	0.0041856486	-0.009680382	0.015840957	-0.0245714	5.0001116	8.43615	Multitasking_Scroll
14:30:17.923	0.083799616	4.8723493	8.336864	0.0041856486	-0.009680382	0.015840957	-0.0245714	5.0001116	8.43615	Multitasking_Scroll
14:30:17.944	0.083799616	4.8723493	8.336864	0.0041856486	-0.009680382	0.015840957	-0.0245714	5.0001116	8.43615	Multitasking_Scroll
14:30:17.965	-0.05027977	4.867561	8.178843	0.0017421878	-0.013956438	0.004234518	-0.024835458	4.992873	8.440434	Multitasking_Scroll
14:30:17.987	-0.05027977	4.867561	8.178843	0.0017421878	-0.013956438	0.004234518	-0.024835458	4.992873	8.440434	Multitasking_Scroll
14:30:18.008	-0.05027977	4.867561	8.178843	0.0017421878	-0.013956438	0.004234518	-0.024835458	4.992873	8.440434	Multitasking_Scroll
14:30:18.029	-0.05027977	4.867561	8.178843	0.0017421878	-0.013956438	0.004234518	-0.024835458	4.992873	8.440434	Multitasking_Scroll
14:30:18.050	-0.05027977	4.867561	8.178843	0.0017421878	-0.013956438	0.004234518	-0.024835458	4.992873	8.440434	Multitasking_Scroll
14:30:18.072	-0.05027977	4.867561	8.178843	0.0017421878	-0.013956438	0.004234518	-0.024835458	4.992873	8.440434	Multitasking_Scroll
14:30:18.093	-0.05027977	4.867561	8.178843	0.0017421878	-0.013956438	0.004234518	-0.024835458	4.992873	8.440434	Multitasking_Scroll
14:30:18.114	-0.05027977	4.867561	8.178843	0.0017421878	-0.013956438	0.004234518	-0.024835458	4.992873	8.440434	Multitasking_Scroll
14:30:18.135	-0.11253092	4.9393888	8.20518	0.024344202	-0.0072369203	0.023782205	-0.008383651	5.0123186	8.428936	Multitasking_Scroll
14:30:18.156	-0.11253092	4.9393888	8.20518	0.024344202	-0.0072369203	0.023782205	-0.008383651	5.0123186	8.428936	Multitasking_Scroll
14:30:18.178	-0.11253092	4.9393888	8.20518	0.024344202	-0.0072369203	0.023782205	-0.008383651	5.0123186	8.428936	Multitasking_Scroll
14:30:18.199	-0.11253092	4.9393888	8.20518	0.024344202	-0.0072369203	0.023782205	-0.008383651	5.0123186	8.428936	Multitasking_Scroll
14:30:18.220	-0.11253092	4.9393888	8.20518	0.024344202	-0.0072369203	0.023782205	-0.008383651	5.0123186	8.428936	Multitasking_Scroll
14:30:18.241	-0.11253092	4.9393888	8.20518	0.024344202	-0.0072369203	0.023782205	-0.008383651	5.0123186	8.428936	Multitasking_Scroll
14:30:18.262	-0.11253092	4.9393888	8.20518	0.024344202	-0.0072369203	0.023782205	-0.008383651	5.0123186	8.428936	Multitasking_Scroll
14:30:18.283	-0.11253092	4.9393888	8.20518	0.024344202	-0.0072369203	0.023782205	-0.008383651	5.0123186	8.428936	Multitasking_Scroll
14:30:18.305	-0.11253092	4.9393888	8.20518	0.024344202	-0.0072369203	0.023782205	-0.008383651	5.0123186	8.428936	Multitasking_Scroll
14:30:18.326	0.0670397	4.853195	8.13814	0.07626775	0.09111238	-0.03486086	0.0058051064	5.0289154	8.4190445	Multitasking_Scroll
14:30:18.347	0.0670397	4.853195	8.13814	0.07626775	0.09111238	-0.03486086	0.0058051064	5.0289154	8.4190445	Multitasking_Scroll
14:30:18.369	0.0670397	4.853195	8.13814	0.07626775	0.09111238	-0.03486086	0.0058051064	5.0289154	8.4190445	Multitasking_Scroll
14:30:18.389	0.0670397	4.853195	8.13814	0.07626775	0.09111238	-0.03486086	0.0058051064	5.0289154	8.4190445	Multitasking_Scroll
14:30:18.410	0.0670397	4.853195	8.13814	0.07626775	0.09111238	-0.03486086	0.0058051064	5.0289154	8.4190445	Multitasking_Scroll
14:30:18.432	0.0670397	4.853195	8.13814	0.07626775	0.09111238	-0.03486086	0.0058051064	5.0289154	8.4190445	Multitasking_Scroll
14:30:18.453	0.0670397	4.853195	8.13814	0.07626775	0.09111238	-0.03486086	0.0058051064	5.0289154	8.4190445	Multitasking_Scroll
14:30:18.474	0.0670397	4.853195	8.13814	0.07626775	0.09111238	-0.03486086	0.0058051064	5.0289154	8.4190445	Multitasking_Scroll
14:30:18.496	0.090982445	4.8843207	8.147717	-0.00497733	-0.006626055	0.0054562483	-0.012940438	5.0477066	8.407785	Multitasking_Scroll
14:30:18.518	0.090982445	4.8843207	8.147717	-0.00497733	-0.006626055	0.0054562483	-0.012940438	5.0477066	8.407785	Multitasking_Scroll
14:30:18.539	0.090982445	4.8843207	8.147717	-0.00497733	-0.006626055	0.0054562483	-0.012940438	5.0477066	8.407785	Multitasking_Scroll
14:30:18.560	0.090982445	4.8843207	8.147717	-0.00497733	-0.006626055	0.0054562483	-0.012940438	5.0477066	8.407785	Multitasking_Scroll
14:30:18.581	0.090982445	4.8843207	8.147717	-0.00497733	-0.006626055	0.0054562483	-0.012940438	5.0477066	8.407785	Multitasking_Scroll
14:30:18.602	0.090982445	4.8843207	8.147717	-0.00497733	-0.006626055	0.0054562483	-0.012940438	5.0477066	8.407785	Multitasking_Scroll
14:30:18.623	0.090982445	4.8843207	8.147717	-0.00497733	-0.006626055	0.0054562483	-0.012940438	5.0477066	8.407785	Multitasking_Scroll
14:30:18.644	0.090982445	4.8843207	8.147717	-0.00497733	-0.006626055	0.0054562483	-0.012940438	5.0477066	8.407785	Multitasking_Scroll
14:30:18.665	0.090982445	4.8843207	8.147717	-0.00497733	-0.006626055	0.0054562483	-0.012940438	5.0477066	8.407785	Multitasking_Scroll
14:30:18.686	-0.15083931	4.948966	8.293768	0.010294301	0.034301914	-0.003095865	-0.0021885962	5.046198	8.408698	Multitasking_Scroll
14:30:18.707	-0.15083931	4.948966	8.293768	0.010294301	0.034301914	-0.003095865	-0.0021885962	5.046198	8.408698	Multitasking_Scroll
14:30:18.729	-0.15083931	4.948966	8.293768	0.010294301	0.034301914	-0.003095865	-0.0021885962	5.046198	8.408698	Multitasking_Scroll
14:30:18.750	-0.15083931	4.948966	8.293768	0.010294301	0.034301914	-0.003095865	-0.0021885962	5.046198	8.408698	Multitasking_Scroll
14:30:18.771	-0.15083931	4.948966	8.293768	0.010294301	0.034301914	-0.003095865	-0.0021885962	5.046198	8.408698	Multitasking_Scroll
14:30:18.792	-0.15083931	4.948966	8.293768	0.010294301	0.034301914	-0.003095865	-0.0021885962	5.046198	8.408698	Multitasking_Scroll
14:30:18.813	-0.15083931	4.948966	8.293768	0.010294301	0.034301914	-0.003095865	-0.0021885962	5.046198	8.408698	Multitasking_Scroll
14:30:18.835	-0.15083931	4.948966	8.293768	0.010294301	0.034301914	-0.003095865	-0.0021885962	5.046198	8.408698	Multitasking_Scroll
14:30:18.857	-0.14365649	5.0207944	8.430242	0.026787663	-0.027395474	0.028669128	-0.017466538	5.0449767	8.409415	Multitasking_Scroll
14:30:18.879	-0.14365649	5.0207944	8.430242	0.026787663	-0.027395474	0.028669128	-0.017466538	5.0449767	8.409415	Multitasking_Scroll
14:30:18.900	-0.14365649	5.0207944	8.430242	0.026787663	-0.027395474	0.028669128	-0.017466538	5.0449767	8.409415	Multitasking_Scroll
14:30:18.922	-0.14365649	5.0207944	8.430242	0.026787663	-0.027395474	0.028669128	-0.017466538	5.0449767	8.409415	Multitasking_Scroll
14:30:18.943	-0.14365649	5.0207944	8.430242	0.026787663	-0.027395474	0.028669128	-0.017466538	5.0449767	8.409415	Multitasking_Scroll
14:30:18.964	-0.14365649	5.0207944	8.430242	0.026787663	-0.027395474	0.028669128	-0.017466538	5.0449767	8.409415	Multitasking_Scroll
14:30:18.985	-0.14365649	5.0207944	8.430242	0.026787663	-0.027395474	0.028669128	-0.017466538	5.0449767	8.409415	Multitasking_Scroll
14:30:19.006	-0.14365649	5.0207944	8.430242	0.026787663	-0.027395474	0.028669128	-0.017466538	5.0449767	8.409415	Multitasking_Scroll
14:30:19.027	-0.14365649	5.0207944	8.430242	0.026787663	-0.027395474	0.028669128	-0.017466538	5.0449767	8.409415	Multitasking_Scroll
14:30:19.049	0.117319465	4.846012	8.207574	0.014570358	-0.005404325	0.01034317	-0.01838884	5.0637016	8.398151	Multitasking_Scroll
14:30:19.072	0.117319465	4.846012	8.207574	0.014570358	-0.005404325	0.01034317	-0.01838884	5.0637016	8.398151	Multitasking_Scroll
14:30:19.105	0.117319465	4.846012	8.207574	0.014570358	-0.005404325	0.01034317	-0.01838884	5.0637016	8.398151	Multitasking_Scroll
14:30:19.139	0.117319465	4.846012	8.207574	0.014570358	-0.005404325	0.01034317	-0.01838884	5.0637016	8.398151	Multitasking_Scroll
14:30:19.172	0.117319465	4.846012	8.207574	0.014570358	-0.005404325	0.01034317	-0.01838884	5.0637016	8.398151	Multitasking_Scroll
14:30:19.206	0.117319465	4.846012	8.207574	0.014570358	-0.005404325	0.01034317	-0.01838884	5.0637016	8.398151	Multitasking_Scroll
14:30:19.239	0.052674048	4.9705143	8.114198	-0.0037555995	0.011089037	0.023782205	-0.019531652	5.0744357	8.391668	Multitasking_Scroll
14:30:19.275	0.052674048	4.9705143	8.114198	-0.0037555995	0.011089037	0.023782205	-0.019531652	5.0744357	8.391668	Multitasking_Scroll
14:30:19.308	0.052674048	4.9705143	8.114198	-0.0037555995	0.011089037	0.023782205	-0.019531652	5.0744357	8.391668	Multitasking_Scroll
14:30:19.331	0.052674048	4.9705143	8.114198	-0.0037555995	0.011089037	0.023782205	-0.019531652	5.0744357	8.391668	Multitasking_Scroll
14:30:19.354	0.052674048	4.9705143	8.114198	-0.0037555995	0.011089037	0.023782205	-0.019531652	5.0744357	8.391668	Multitasking_Scroll
14:30:19.377	0.052674048	4.9705143	8.114198	-0.0037555995	0.011089037	0.023782205	-0.019531652	5.0744357	8.391668	Multitasking_Scroll
14:30:19.400	-0.011971374	4.9968514	8.12138	0.0005204572	-0.027395474	0.020727878	-0.011827728	5.068007	8.395565	Multitasking_Scroll
14:30:19.422	-0.011971374	4.9968514	8.12138	0.0005204572	-0.027395474	0.020727878	-0.011827728	5.068007	8.395565	Multitasking_Scroll
14:30:19.445	-0.011971374	4.9968514	8.12138	0.0005204572	-0.027395474	0.020727878	-0.011827728	5.068007	8.395565	Multitasking_Scroll
14:30:19.469	-0.011971374	4.9968514	8.12138	0.0005204572	-0.027395474	0.020727878	-0.011827728	5.068007	8.395565	Multitasking_Scroll
14:30:19.492	-0.011971374	4.9968514	8.12138	0.0005204572	-0.027395474	0.020727878	-0.011827728	5.068007	8.395565	Multitasking_Scroll
14:30:19.515	-0.011971374	4.9968514	8.12138	0.0005204572	-0.027395474	0.020727878	-0.011827728	5.068007	8.395565	Multitasking_Scroll
14:30:19.538	-0.011971374	4.9968514	8.12138	0.0005204572	-0.027395474	0.020727878	-0.011827728	5.068007	8.395565	Multitasking_Scroll
14:30:19.561	-0.011971374	4.9968514	8.12138	0.0005204572	-0.027395474	0.020727878	-0.011827728	5.068007	8.395565	Multitasking_Scroll
14:30:19.585	0.13886794	4.8747435	7.980118	0.015181223	0.04957355	-0.017145766	-0.004888868	5.082672	8.386701	Multitasking_Scroll
14:30:19.608	0.13886794	4.8747435	7.980118	0.015181223	0.04957355	-0.017145766	-0.004888868	5.082672	8.386701	Multitasking_Scroll
14:30:19.631	0.13886794	4.8747435	7.980118	0.015181223	0.04957355	-0.017145766	-0.004888868	5.082672	8.386701	Multitasking_Scroll
14:30:19.654	0.13886794	4.8747435	7.980118	0.015181223	0.04957355	-0.017145766	-0.004888868	5.082672	8.386701	Multitasking_Scroll
14:30:19.677	0.13886794	4.8747435	7.980118	0.015181223	0.04957355	-0.017145766	-0.004888868	5.082672	8.386701	Multitasking_Scroll
14:30:19.701	0.13886794	4.8747435	7.980118	0.015181223	0.04957355	-0.017145766	-0.004888868	5.082672	8.386701	Multitasking_Scroll
14:30:19.724	0.13886794	4.8747435	7.980118	0.015181223	0.04957355	-0.017145766	-0.004888868	5.082672	8.386701	Multitasking_Scroll
14:30:19.747	0.13886794	4.8747435	7.980118	0.015181223	0.04957355	-0.017145766	-0.004888868	5.082672	8.386701	Multitasking_Scroll
14:30:19.770	0.08140534	4.9393888	8.0375805	0.03472891	-0.04816489	-0.009204517	-0.032175593	5.10255	8.374561	Multitasking_Scroll
14:30:19.793	0.08140534	4.9393888	8.0375805	0.03472891	-0.04816489	-0.009204517	-0.032175593	5.10255	8.374561	Multitasking_Scroll
14:30:19.816	0.08140534	4.9393888	8.0375805	0.03472891	-0.04816489	-0.009204517	-0.032175593	5.10255	8.374561	Multitasking_Scroll
14:30:19.839	0.08140534	4.9393888	8.0375805	0.03472891	-0.04816489	-0.009204517	-0.032175593	5.10255	8.374561	Multitasking_Scroll
14:30:19.865	0.08140534	4.9393888	8.0375805	0.03472891	-0.04816489	-0.009204517	-0.032175593	5.10255	8.374561	Multitasking_Scroll
14:30:19.888	0.08140534	4.9393888	8.0375805	0.03472891	-0.04816489	-0.009204517	-0.032175593	5.10255	8.374561	Multitasking_Scroll
14:30:19.911	0.08140534	4.9393888	8.0375805	0.03472891	-0.04816489	-0.009204517	-0.032175593	5.10255	8.374561	Multitasking_Scroll
14:30:19.934	0.09577099	4.8316464	8.209969	0.010905167	0.011699902	-0.030584801	-0.04763941	5.1149993	8.366892	Multitasking_Scroll
14:30:19.957	0.09577099	4.8316464	8.209969	0.010905167	0.011699902	-0.030584801	-0.04763941	5.1149993	8.366892	Multitasking_Scroll
14:30:19.979	0.09577099	4.8316464	8.209969	0.010905167	0.011699902	-0.030584801	-0.04763941	5.1149993	8.366892	Multitasking_Scroll
14:30:20.001	0.09577099	4.8316464	8.209969	0.010905167	0.011699902	-0.030584801	-0.04763941	5.1149993	8.366892	Multitasking_Scroll
14:30:20.024	0.09577099	4.8316464	8.209969	0.010905167	0.011699902	-0.030584801	-0.04763941	5.1149993	8.366892	Multitasking_Scroll
14:30:20.048	0.09577099	4.8316464	8.209969	0.010905167	0.011699902	-0.030584801	-0.04763941	5.1149993	8.366892	Multitasking_Scroll
14:30:20.071	0.09577099	4.8316464	8.209969	0.010905167	0.011699902	-0.030584801	-0.04763941	5.1149993	8.366892	Multitasking_Scroll
14:30:20.094	0.09577099	4.8316464	8.209969	0.010905167	0.011699902	-0.030584801	-0.04763941	5.1149993	8.366892	Multitasking_Scroll
14:30:20.116	-0.052674048	4.9872746	8.011244	0.012737762	0.00070432766	-0.0018741345	-0.06964644	5.138893	8.352083	Multitasking_Scroll
14:30:20.138	-0.052674048	4.9872746	8.011244	0.012737762	0.00070432766	-0.0018741345	-0.06964644	5.138893	8.352083	Multitasking_Scroll
14:30:20.162	-0.052674048	4.9872746	8.011244	0.012737762	0.00070432766	-0.0018741345	-0.06964644	5.138893	8.352083	Multitasking_Scroll
14:30:20.185	-0.052674048	4.9872746	8.011244	0.012737762	0.00070432766	-0.0018741345	-0.06964644	5.138893	8.352083	Multitasking_Scroll
14:30:20.208	-0.052674048	4.9872746	8.011244	0.012737762	0.00070432766	-0.0018741345	-0.06964644	5.138893	8.352083	Multitasking_Scroll
14:30:20.231	-0.052674048	4.9872746	8.011244	0.012737762	0.00070432766	-0.0018741345	-0.06964644	5.138893	8.352083	Multitasking_Scroll
14:30:20.254	-0.052674048	4.9872746	8.011244	0.012737762	0.00070432766	-0.0018741345	-0.06964644	5.138893	8.352083	Multitasking_Scroll
14:30:20.277	-0.052674048	4.9872746	8.011244	0.012737762	0.00070432766	-0.0018741345	-0.06964644	5.138893	8.352083	Multitasking_Scroll
14:30:20.299	-0.11492519	4.982486	8.102226	-0.019638095	0.009256441	0.006677979	-0.08142375	5.1419916	8.350068	Multitasking_Scroll
14:30:20.322	-0.11492519	4.982486	8.102226	-0.019638095	0.009256441	0.006677979	-0.08142375	5.1419916	8.350068	Multitasking_Scroll
14:30:20.344	-0.11492519	4.982486	8.102226	-0.019638095	0.009256441	0.006677979	-0.08142375	5.1419916	8.350068	Multitasking_Scroll
14:30:20.367	-0.11492519	4.982486	8.102226	-0.019638095	0.009256441	0.006677979	-0.08142375	5.1419916	8.350068	Multitasking_Scroll
14:30:20.392	-0.11492519	4.982486	8.102226	-0.019638095	0.009256441	0.006677979	-0.08142375	5.1419916	8.350068	Multitasking_Scroll
14:30:20.415	-0.11492519	4.982486	8.102226	-0.019638095	0.009256441	0.006677979	-0.08142375	5.1419916	8.350068	Multitasking_Scroll
14:30:20.437	-0.11492519	4.982486	8.102226	-0.019638095	0.009256441	0.006677979	-0.08142375	5.1419916	8.350068	Multitasking_Scroll
14:30:20.460	-0.11492519	4.982486	8.102226	-0.019638095	0.009256441	0.006677979	-0.08142375	5.1419916	8.350068	Multitasking_Scroll
14:30:20.483	-0.076616794	5.0064287	8.147717	-0.012307713	0.008034711	0.0072888443	-0.084692545	5.1264386	8.359593	Multitasking_Scroll
14:30:20.505	-0.076616794	5.0064287	8.147717	-0.012307713	0.008034711	0.0072888443	-0.084692545	5.1264386	8.359593	Multitasking_Scroll
14:30:20.528	-0.076616794	5.0064287	8.147717	-0.012307713	0.008034711	0.0072888443	-0.084692545	5.1264386	8.359593	Multitasking_Scroll
14:30:20.551	-0.076616794	5.0064287	8.147717	-0.012307713	0.008034711	0.0072888443	-0.084692545	5.1264386	8.359593	Multitasking_Scroll
14:30:20.575	-0.076616794	5.0064287	8.147717	-0.012307713	0.008034711	0.0072888443	-0.084692545	5.1264386	8.359593	Multitasking_Scroll
14:30:20.598	-0.076616794	5.0064287	8.147717	-0.012307713	0.008034711	0.0072888443	-0.084692545	5.1264386	8.359593	Multitasking_Scroll
14:30:20.621	-0.076616794	5.0064287	8.147717	-0.012307713	0.008034711	0.0072888443	-0.084692545	5.1264386	8.359593	Multitasking_Scroll
14:30:20.644	-0.076616794	5.0064287	8.147717	-0.012307713	0.008034711	0.0072888443	-0.084692545	5.1264386	8.359593	Multitasking_Scroll
14:30:20.667	-0.12929083	4.98488	8.358414	-0.011696848	-0.07504296	-0.0018741345	-0.07335801	5.1121964	8.36842	Multitasking_Scroll
14:30:20.690	-0.12929083	4.98488	8.358414	-0.011696848	-0.07504296	-0.0018741345	-0.07335801	5.1121964	8.36842	Multitasking_Scroll
14:30:20.713	-0.12929083	4.98488	8.358414	-0.011696848	-0.07504296	-0.0018741345	-0.07335801	5.1121964	8.36842	Multitasking_Scroll
14:30:20.736	-0.12929083	4.98488	8.358414	-0.011696848	-0.07504296	-0.0018741345	-0.07335801	5.1121964	8.36842	Multitasking_Scroll
14:30:20.759	-0.12929083	4.98488	8.358414	-0.011696848	-0.07504296	-0.0018741345	-0.07335801	5.1121964	8.36842	Multitasking_Scroll
14:30:20.781	-0.12929083	4.98488	8.358414	-0.011696848	-0.07504296	-0.0018741345	-0.07335801	5.1121964	8.36842	Multitasking_Scroll
14:30:20.803	-0.12929083	4.98488	8.358414	-0.011696848	-0.07504296	-0.0018741345	-0.07335801	5.1121964	8.36842	Multitasking_Scroll
14:30:20.825	-0.12929083	4.98488	8.358414	-0.011696848	-0.07504296	-0.0018741345	-0.07335801	5.1121964	8.36842	Multitasking_Scroll
14:30:20.849	-0.40463245	5.1429024	8.145323	-0.011085982	-0.0072369203	0.025003936	-0.053703606	5.1187253	8.364575	Multitasking_Scroll
14:30:20.873	-0.40463245	5.1429024	8.145323	-0.011085982	-0.0072369203	0.025003936	-0.053703606	5.1187253	8.364575	Multitasking_Scroll
14:30:20.896	-0.40463245	5.1429024	8.145323	-0.011085982	-0.0072369203	0.025003936	-0.053703606	5.1187253	8.364575	Multitasking_Scroll
14:30:20.918	-0.40463245	5.1429024	8.145323	-0.011085982	-0.0072369203	0.025003936	-0.053703606	5.1187253	8.364575	Multitasking_Scroll
14:30:20.940	-0.40463245	5.1429024	8.145323	-0.011085982	-0.0072369203	0.025003936	-0.053703606	5.1187253	8.364575	Multitasking_Scroll
14:30:20.961	-0.40463245	5.1429024	8.145323	-0.011085982	-0.0072369203	0.025003936	-0.053703606	5.1187253	8.364575	Multitasking_Scroll
14:30:20.982	-0.40463245	5.1429024	8.145323	-0.011085982	-0.0072369203	0.025003936	-0.053703606	5.1187253	8.364575	Multitasking_Scroll
14:30:21.004	-0.40463245	5.1429024	8.145323	-0.011085982	-0.0072369203	0.025003936	-0.053703606	5.1187253	8.364575	Multitasking_Scroll
14:30:21.026	0.08619389	4.9441776	8.20518	-0.0031447343	-0.0017391334	0.0011801916	-0.055299424	5.1242614	8.361175	Multitasking_Scroll
14:30:21.049	0.08619389	4.9441776	8.20518	-0.0031447343	-0.0017391334	0.0011801916	-0.055299424	5.1242614	8.361175	Multitasking_Scroll
14:30:21.072	0.08619389	4.9441776	8.20518	-0.0031447343	-0.0017391334	0.0011801916	-0.055299424	5.1242614	8.361175	Multitasking_Scroll
14:30:21.094	0.08619389	4.9441776	8.20518	-0.0031447343	-0.0017391334	0.0011801916	-0.055299424	5.1242614	8.361175	Multitasking_Scroll
14:30:21.116	0.08619389	4.9441776	8.20518	-0.0031447343	-0.0017391334	0.0011801916	-0.055299424	5.1242614	8.361175	Multitasking_Scroll
14:30:21.139	0.08619389	4.9441776	8.20518	-0.0031447343	-0.0017391334	0.0011801916	-0.055299424	5.1242614	8.361175	Multitasking_Scroll
14:30:21.162	0.08619389	4.9441776	8.20518	-0.0031447343	-0.0017391334	0.0011801916	-0.055299424	5.1242614	8.361175	Multitasking_Scroll
14:30:21.186	0.08619389	4.9441776	8.20518	-0.0031447343	-0.0017391334	0.0011801916	-0.055299424	5.1242614	8.361175	Multitasking_Scroll
14:30:21.209	-0.15323359	4.992063	8.128563	-0.0025338691	-0.006626055	0.007899709	-0.055710196	5.1217937	8.362682	Multitasking_Scroll
14:30:21.232	-0.15323359	4.992063	8.128563	-0.0025338691	-0.006626055	0.007899709	-0.055710196	5.1217937	8.362682	Multitasking_Scroll
14:30:21.255	-0.15323359	4.992063	8.128563	-0.0025338691	-0.006626055	0.007899709	-0.055710196	5.1217937	8.362682	Multitasking_Scroll
14:30:21.277	-0.15323359	4.992063	8.128563	-0.0025338691	-0.006626055	0.007899709	-0.055710196	5.1217937	8.362682	Multitasking_Scroll
14:30:21.301	-0.15323359	4.992063	8.128563	-0.0025338691	-0.006626055	0.007899709	-0.055710196	5.1217937	8.362682	Multitasking_Scroll
14:30:21.324	-0.15323359	4.992063	8.128563	-0.0025338691	-0.006626055	0.007899709	-0.055710196	5.1217937	8.362682	Multitasking_Scroll
14:30:21.347	-0.15323359	4.992063	8.128563	-0.0025338691	-0.006626055	0.007899709	-0.055710196	5.1217937	8.362682	Multitasking_Scroll
14:30:21.370	-0.15323359	4.992063	8.128563	-0.0025338691	-0.006626055	0.007899709	-0.055710196	5.1217937	8.362682	Multitasking_Scroll
14:30:21.394	-0.20111908	5.011217	8.044764	0.00662911	0.024528073	0.0017910568	-0.047840927	5.116534	8.365951	Multitasking_Scroll
14:30:21.470	-0.20111908	5.011217	8.044764	0.00662911	0.024528073	0.0017910568	-0.047840927	5.116534	8.365951	Multitasking_Scroll
14:30:21.542	-0.20111908	5.011217	8.044764	0.00662911	0.024528073	0.0017910568	-0.047840927	5.116534	8.365951	Multitasking_Scroll
14:30:21.564	-0.2944958	5.236279	8.073495	0.05000054	-0.008458651	-0.070291035	-0.07107136	5.1340446	8.355051	Multitasking_Scroll
14:30:21.585	-0.2944958	5.236279	8.073495	0.05000054	-0.008458651	-0.070291035	-0.07107136	5.1340446	8.355051	Multitasking_Scroll
14:30:21.607	-0.2944958	5.236279	8.073495	0.05000054	-0.008458651	-0.070291035	-0.07107136	5.1340446	8.355051	Multitasking_Scroll
14:30:21.629	-0.2944958	5.236279	8.073495	0.05000054	-0.008458651	-0.070291035	-0.07107136	5.1340446	8.355051	Multitasking_Scroll
14:30:21.651	-0.2944958	5.236279	8.073495	0.05000054	-0.008458651	-0.070291035	-0.07107136	5.1340446	8.355051	Multitasking_Scroll
14:30:21.672	-0.2944958	5.236279	8.073495	0.05000054	-0.008458651	-0.070291035	-0.07107136	5.1340446	8.355051	Multitasking_Scroll
14:30:21.694	-0.2944958	5.236279	8.073495	0.05000054	-0.008458651	-0.070291035	-0.07107136	5.1340446	8.355051	Multitasking_Scroll
[truncated: 3,321 more rows]
