# Supplementary material for: Real-time Smartphone Activity Classification Using Inertial Sensors—Recognition of Scrolling, Typing, and Watching Videos While Sitting or Walking
Source: Sensors (Basel). 2020 Jan 24;20(3):655. doi: 10.3390/s20030655 (PMC7038357; doi:10.3390/s20030655)
Supplement: Supplementary file 1 [file sensors-20-00655-s001.zip › sensors-668083-supplementary/5Hz_data/7521/2019_09_03_14_02_47_Multitasking_Type.csv]

time	accX	accY	accZ	rotX	rotY	rotZ	graX	graY	graZ	activity
14:34:12.202	-0.6177229	5.7031627	7.398309	0.045724485	-0.22959188	-0.060517196	-0.69963706	5.7002273	7.9491034	Multitasking_Type
14:34:12.225	-0.6177229	5.7031627	7.398309	0.045724485	-0.22959188	-0.060517196	-0.69963706	5.7002273	7.9491034	Multitasking_Type
14:34:12.250	-0.6177229	5.7031627	7.398309	0.045724485	-0.22959188	-0.060517196	-0.69963706	5.7002273	7.9491034	Multitasking_Type
14:34:12.299	-0.87151605	5.9234357	8.291373	-0.1021049	-0.71095365	-0.1448166	-0.48412442	5.586429	8.045359	Multitasking_Type
14:34:12.361	-0.87151605	5.9234357	8.291373	-0.1021049	-0.71095365	-0.1448166	-0.48412442	5.586429	8.045359	Multitasking_Type
14:34:12.393	-0.87151605	5.9234357	8.291373	-0.1021049	-0.71095365	-0.1448166	-0.48412442	5.586429	8.045359	Multitasking_Type
14:34:12.414	-0.87151605	5.9234357	8.291373	-0.1021049	-0.71095365	-0.1448166	-0.48412442	5.586429	8.045359	Multitasking_Type
14:34:12.435	-0.87151605	5.9234357	8.291373	-0.1021049	-0.71095365	-0.1448166	-0.48412442	5.586429	8.045359	Multitasking_Type
14:34:12.457	-0.27294734	4.975303	8.200391	0.046946216	0.10699488	-0.1344319	-0.30658627	5.5043473	8.110394	Multitasking_Type
14:34:12.479	-0.27294734	4.975303	8.200391	0.046946216	0.10699488	-0.1344319	-0.30658627	5.5043473	8.110394	Multitasking_Type
14:34:12.500	-0.27294734	4.975303	8.200391	0.046946216	0.10699488	-0.1344319	-0.30658627	5.5043473	8.110394	Multitasking_Type
14:34:12.521	-0.27294734	4.975303	8.200391	0.046946216	0.10699488	-0.1344319	-0.30658627	5.5043473	8.110394	Multitasking_Type
14:34:12.542	-0.27294734	4.975303	8.200391	0.046946216	0.10699488	-0.1344319	-0.30658627	5.5043473	8.110394	Multitasking_Type
14:34:12.564	-0.27294734	4.975303	8.200391	0.046946216	0.10699488	-0.1344319	-0.30658627	5.5043473	8.110394	Multitasking_Type
14:34:12.585	-0.27294734	4.975303	8.200391	0.046946216	0.10699488	-0.1344319	-0.30658627	5.5043473	8.110394	Multitasking_Type
14:34:12.607	-0.27294734	4.975303	8.200391	0.046946216	0.10699488	-0.1344319	-0.30658627	5.5043473	8.110394	Multitasking_Type
14:34:12.628	-0.16281068	5.7103453	7.85801	0.0023530528	-0.18438785	0.23208725	-0.29815528	5.4536424	8.144892	Multitasking_Type
14:34:12.650	-0.16281068	5.7103453	7.85801	0.0023530528	-0.18438785	0.23208725	-0.29815528	5.4536424	8.144892	Multitasking_Type
14:34:12.671	-0.16281068	5.7103453	7.85801	0.0023530528	-0.18438785	0.23208725	-0.29815528	5.4536424	8.144892	Multitasking_Type
14:34:12.692	-0.16281068	5.7103453	7.85801	0.0023530528	-0.18438785	0.23208725	-0.29815528	5.4536424	8.144892	Multitasking_Type
14:34:12.714	-0.16281068	5.7103453	7.85801	0.0023530528	-0.18438785	0.23208725	-0.29815528	5.4536424	8.144892	Multitasking_Type
14:34:12.735	-0.16281068	5.7103453	7.85801	0.0023530528	-0.18438785	0.23208725	-0.29815528	5.4536424	8.144892	Multitasking_Type
14:34:12.757	-0.16281068	5.7103453	7.85801	0.0023530528	-0.18438785	0.23208725	-0.29815528	5.4536424	8.144892	Multitasking_Type
14:34:12.794	-0.16281068	5.7103453	7.85801	0.0023530528	-0.18438785	0.23208725	-0.29815528	5.4536424	8.144892	Multitasking_Type
14:34:12.816	0.0047885496	5.621757	7.649708	-0.16807835	-0.0047934595	0.287676	-0.16521366	5.5165043	8.106246	Multitasking_Type
14:34:12.840	0.0047885496	5.621757	7.649708	-0.16807835	-0.0047934595	0.287676	-0.16521366	5.5165043	8.106246	Multitasking_Type
14:34:12.862	0.0047885496	5.621757	7.649708	-0.16807835	-0.0047934595	0.287676	-0.16521366	5.5165043	8.106246	Multitasking_Type
14:34:12.885	0.0047885496	5.621757	7.649708	-0.16807835	-0.0047934595	0.287676	-0.16521366	5.5165043	8.106246	Multitasking_Type
14:34:12.908	0.0047885496	5.621757	7.649708	-0.16807835	-0.0047934595	0.287676	-0.16521366	5.5165043	8.106246	Multitasking_Type
14:34:12.930	0.0047885496	5.621757	7.649708	-0.16807835	-0.0047934595	0.287676	-0.16521366	5.5165043	8.106246	Multitasking_Type
14:34:12.954	0.0047885496	5.621757	7.649708	-0.16807835	-0.0047934595	0.287676	-0.16521366	5.5165043	8.106246	Multitasking_Type
14:34:12.976	0.0047885496	5.621757	7.649708	-0.16807835	-0.0047934595	0.287676	-0.16521366	5.5165043	8.106246	Multitasking_Type
14:34:12.999	1.4245936	5.195576	7.6688623	-0.18701516	0.08500373	0.27057177	0.19890565	5.2489314	8.281274	Multitasking_Type
14:34:13.022	1.4245936	5.195576	7.6688623	-0.18701516	0.08500373	0.27057177	0.19890565	5.2489314	8.281274	Multitasking_Type
14:34:13.044	1.4245936	5.195576	7.6688623	-0.18701516	0.08500373	0.27057177	0.19890565	5.2489314	8.281274	Multitasking_Type
14:34:13.068	1.4245936	5.195576	7.6688623	-0.18701516	0.08500373	0.27057177	0.19890565	5.2489314	8.281274	Multitasking_Type
14:34:13.090	1.4245936	5.195576	7.6688623	-0.18701516	0.08500373	0.27057177	0.19890565	5.2489314	8.281274	Multitasking_Type
14:34:13.112	1.4245936	5.195576	7.6688623	-0.18701516	0.08500373	0.27057177	0.19890565	5.2489314	8.281274	Multitasking_Type
14:34:13.135	1.4245936	5.195576	7.6688623	-0.18701516	0.08500373	0.27057177	0.19890565	5.2489314	8.281274	Multitasking_Type
14:34:13.157	1.4245936	5.195576	7.6688623	-0.18701516	0.08500373	0.27057177	0.19890565	5.2489314	8.281274	Multitasking_Type
14:34:13.185	0.11971374	4.4725056	8.703189	-0.059344336	-0.4452273	0.2669066	0.0433914	5.1404867	8.35128	Multitasking_Type
14:34:13.207	0.11971374	4.4725056	8.703189	-0.059344336	-0.4452273	0.2669066	0.0433914	5.1404867	8.35128	Multitasking_Type
14:34:13.229	0.11971374	4.4725056	8.703189	-0.059344336	-0.4452273	0.2669066	0.0433914	5.1404867	8.35128	Multitasking_Type
14:34:13.251	0.11971374	4.4725056	8.703189	-0.059344336	-0.4452273	0.2669066	0.0433914	5.1404867	8.35128	Multitasking_Type
14:34:13.272	0.11971374	4.4725056	8.703189	-0.059344336	-0.4452273	0.2669066	0.0433914	5.1404867	8.35128	Multitasking_Type
14:34:13.295	0.11971374	4.4725056	8.703189	-0.059344336	-0.4452273	0.2669066	0.0433914	5.1404867	8.35128	Multitasking_Type
14:34:13.316	0.11971374	4.4725056	8.703189	-0.059344336	-0.4452273	0.2669066	0.0433914	5.1404867	8.35128	Multitasking_Type
14:34:13.338	0.11971374	4.4725056	8.703189	-0.059344336	-0.4452273	0.2669066	0.0433914	5.1404867	8.35128	Multitasking_Type
14:34:13.360	0.69673395	4.9872746	8.669669	-0.11554394	-0.046332296	0.06471018	0.51254165	4.953121	8.448328	Multitasking_Type
14:34:13.382	0.69673395	4.9872746	8.669669	-0.11554394	-0.046332296	0.06471018	0.51254165	4.953121	8.448328	Multitasking_Type
14:34:13.405	0.69673395	4.9872746	8.669669	-0.11554394	-0.046332296	0.06471018	0.51254165	4.953121	8.448328	Multitasking_Type
14:34:13.426	0.69673395	4.9872746	8.669669	-0.11554394	-0.046332296	0.06471018	0.51254165	4.953121	8.448328	Multitasking_Type
14:34:13.449	0.69673395	4.9872746	8.669669	-0.11554394	-0.046332296	0.06471018	0.51254165	4.953121	8.448328	Multitasking_Type
14:34:13.471	0.69673395	4.9872746	8.669669	-0.11554394	-0.046332296	0.06471018	0.51254165	4.953121	8.448328	Multitasking_Type
14:34:13.494	0.69673395	4.9872746	8.669669	-0.11554394	-0.046332296	0.06471018	0.51254165	4.953121	8.448328	Multitasking_Type
14:34:13.518	0.69673395	4.9872746	8.669669	-0.11554394	-0.046332296	0.06471018	0.51254165	4.953121	8.448328	Multitasking_Type
14:34:13.540	1.2689656	4.661653	8.631361	-0.034909725	0.077673346	-0.06173893	0.7050398	4.8674374	8.484182	Multitasking_Type
14:34:13.563	1.2689656	4.661653	8.631361	-0.034909725	0.077673346	-0.06173893	0.7050398	4.8674374	8.484182	Multitasking_Type
14:34:13.585	1.2689656	4.661653	8.631361	-0.034909725	0.077673346	-0.06173893	0.7050398	4.8674374	8.484182	Multitasking_Type
14:34:13.609	1.2689656	4.661653	8.631361	-0.034909725	0.077673346	-0.06173893	0.7050398	4.8674374	8.484182	Multitasking_Type
14:34:13.633	1.2689656	4.661653	8.631361	-0.034909725	0.077673346	-0.06173893	0.7050398	4.8674374	8.484182	Multitasking_Type
14:34:13.655	1.2689656	4.661653	8.631361	-0.034909725	0.077673346	-0.06173893	0.7050398	4.8674374	8.484182	Multitasking_Type
14:34:13.676	1.2689656	4.661653	8.631361	-0.034909725	0.077673346	-0.06173893	0.7050398	4.8674374	8.484182	Multitasking_Type
14:34:13.698	1.2689656	4.661653	8.631361	-0.034909725	0.077673346	-0.06173893	0.7050398	4.8674374	8.484182	Multitasking_Type
14:34:13.722	0.11971374	4.5108137	8.344048	-0.03552059	-0.09703411	-0.06662585	0.55383545	4.7594013	8.556385	Multitasking_Type
14:34:13.746	0.11971374	4.5108137	8.344048	-0.03552059	-0.09703411	-0.06662585	0.55383545	4.7594013	8.556385	Multitasking_Type
14:34:13.768	0.11971374	4.5108137	8.344048	-0.03552059	-0.09703411	-0.06662585	0.55383545	4.7594013	8.556385	Multitasking_Type
14:34:13.800	0.11971374	4.5108137	8.344048	-0.03552059	-0.09703411	-0.06662585	0.55383545	4.7594013	8.556385	Multitasking_Type
14:34:13.822	0.11971374	4.5108137	8.344048	-0.03552059	-0.09703411	-0.06662585	0.55383545	4.7594013	8.556385	Multitasking_Type
14:34:13.844	0.11971374	4.5108137	8.344048	-0.03552059	-0.09703411	-0.06662585	0.55383545	4.7594013	8.556385	Multitasking_Type
14:34:13.868	0.11971374	4.5108137	8.344048	-0.03552059	-0.09703411	-0.06662585	0.55383545	4.7594013	8.556385	Multitasking_Type
14:34:13.890	-0.21787901	5.1788163	9.454991	-0.047737896	0.18762909	0.0060671135	0.32874075	4.861218	8.510632	Multitasking_Type
14:34:13.913	-0.21787901	5.1788163	9.454991	-0.047737896	0.18762909	0.0060671135	0.32874075	4.861218	8.510632	Multitasking_Type
14:34:13.935	-0.21787901	5.1788163	9.454991	-0.047737896	0.18762909	0.0060671135	0.32874075	4.861218	8.510632	Multitasking_Type
14:34:13.958	-0.21787901	5.1788163	9.454991	-0.047737896	0.18762909	0.0060671135	0.32874075	4.861218	8.510632	Multitasking_Type
14:34:13.980	-0.21787901	5.1788163	9.454991	-0.047737896	0.18762909	0.0060671135	0.32874075	4.861218	8.510632	Multitasking_Type
14:34:14.002	-0.21787901	5.1788163	9.454991	-0.047737896	0.18762909	0.0060671135	0.32874075	4.861218	8.510632	Multitasking_Type
14:34:14.024	-0.21787901	5.1788163	9.454991	-0.047737896	0.18762909	0.0060671135	0.32874075	4.861218	8.510632	Multitasking_Type
14:34:14.046	-0.21787901	5.1788163	9.454991	-0.047737896	0.18762909	0.0060671135	0.32874075	4.861218	8.510632	Multitasking_Type
14:34:14.070	-0.102953814	4.5491223	8.126168	0.008461705	-0.059771333	0.034166917	0.18951632	4.946744	8.465468	Multitasking_Type
14:34:14.093	-0.102953814	4.5491223	8.126168	0.008461705	-0.059771333	0.034166917	0.18951632	4.946744	8.465468	Multitasking_Type
14:34:14.115	-0.102953814	4.5491223	8.126168	0.008461705	-0.059771333	0.034166917	0.18951632	4.946744	8.465468	Multitasking_Type
14:34:14.137	-0.102953814	4.5491223	8.126168	0.008461705	-0.059771333	0.034166917	0.18951632	4.946744	8.465468	Multitasking_Type
14:34:14.160	-0.102953814	4.5491223	8.126168	0.008461705	-0.059771333	0.034166917	0.18951632	4.946744	8.465468	Multitasking_Type
14:34:14.182	-0.102953814	4.5491223	8.126168	0.008461705	-0.059771333	0.034166917	0.18951632	4.946744	8.465468	Multitasking_Type
14:34:14.205	-0.102953814	4.5491223	8.126168	0.008461705	-0.059771333	0.034166917	0.18951632	4.946744	8.465468	Multitasking_Type
14:34:14.229	-0.102953814	4.5491223	8.126168	0.008461705	-0.059771333	0.034166917	0.18951632	4.946744	8.465468	Multitasking_Type
14:34:14.253	0.67279124	4.807704	8.051947	0.0029639183	-0.14956853	0.04882768	0.22238354	4.918368	8.481188	Multitasking_Type
14:34:14.275	0.67279124	4.807704	8.051947	0.0029639183	-0.14956853	0.04882768	0.22238354	4.918368	8.481188	Multitasking_Type
14:34:14.302	0.67279124	4.807704	8.051947	0.0029639183	-0.14956853	0.04882768	0.22238354	4.918368	8.481188	Multitasking_Type
14:34:14.327	0.67279124	4.807704	8.051947	0.0029639183	-0.14956853	0.04882768	0.22238354	4.918368	8.481188	Multitasking_Type
14:34:14.351	0.67279124	4.807704	8.051947	0.0029639183	-0.14956853	0.04882768	0.22238354	4.918368	8.481188	Multitasking_Type
14:34:14.373	0.67279124	4.807704	8.051947	0.0029639183	-0.14956853	0.04882768	0.22238354	4.918368	8.481188	Multitasking_Type
14:34:14.395	0.67279124	4.807704	8.051947	0.0029639183	-0.14956853	0.04882768	0.22238354	4.918368	8.481188	Multitasking_Type
14:34:14.417	0.67279124	4.807704	8.051947	0.0029639183	-0.14956853	0.04882768	0.22238354	4.918368	8.481188	Multitasking_Type
14:34:14.440	0.4836435	4.9776974	7.764633	0.07748948	-0.116581805	-0.046467297	0.33344263	4.929509	8.471074	Multitasking_Type
14:34:14.462	0.4836435	4.9776974	7.764633	0.07748948	-0.116581805	-0.046467297	0.33344263	4.929509	8.471074	Multitasking_Type
14:34:14.486	0.4836435	4.9776974	7.764633	0.07748948	-0.116581805	-0.046467297	0.33344263	4.929509	8.471074	Multitasking_Type
14:34:14.510	0.4836435	4.9776974	7.764633	0.07748948	-0.116581805	-0.046467297	0.33344263	4.929509	8.471074	Multitasking_Type
14:34:14.532	0.4836435	4.9776974	7.764633	0.07748948	-0.116581805	-0.046467297	0.33344263	4.929509	8.471074	Multitasking_Type
14:34:14.556	0.4836435	4.9776974	7.764633	0.07748948	-0.116581805	-0.046467297	0.33344263	4.929509	8.471074	Multitasking_Type
14:34:14.579	0.4836435	4.9776974	7.764633	0.07748948	-0.116581805	-0.046467297	0.33344263	4.929509	8.471074	Multitasking_Type
14:34:14.601	0.4836435	4.9776974	7.764633	0.07748948	-0.116581805	-0.046467297	0.33344263	4.929509	8.471074	Multitasking_Type
14:34:14.623	1.4269878	4.9346004	8.27222	-0.18029566	-0.51853114	-0.006150191	0.32256424	4.9471936	8.46118	Multitasking_Type
14:34:14.645	1.4269878	4.9346004	8.27222	-0.18029566	-0.51853114	-0.006150191	0.32256424	4.9471936	8.46118	Multitasking_Type
14:34:14.669	1.4269878	4.9346004	8.27222	-0.18029566	-0.51853114	-0.006150191	0.32256424	4.9471936	8.46118	Multitasking_Type
14:34:14.691	1.4269878	4.9346004	8.27222	-0.18029566	-0.51853114	-0.006150191	0.32256424	4.9471936	8.46118	Multitasking_Type
14:34:14.714	1.4269878	4.9346004	8.27222	-0.18029566	-0.51853114	-0.006150191	0.32256424	4.9471936	8.46118	Multitasking_Type
14:34:14.737	1.4269878	4.9346004	8.27222	-0.18029566	-0.51853114	-0.006150191	0.32256424	4.9471936	8.46118	Multitasking_Type
14:34:14.762	1.4269878	4.9346004	8.27222	-0.18029566	-0.51853114	-0.006150191	0.32256424	4.9471936	8.46118	Multitasking_Type
14:34:14.804	1.6616267	4.745453	8.051947	-0.2181693	-0.33160636	-0.116716795	0.64223236	4.7856855	8.5355215	Multitasking_Type
14:34:14.825	1.6616267	4.745453	8.051947	-0.2181693	-0.33160636	-0.116716795	0.64223236	4.7856855	8.5355215	Multitasking_Type
14:34:14.847	1.6616267	4.745453	8.051947	-0.2181693	-0.33160636	-0.116716795	0.64223236	4.7856855	8.5355215	Multitasking_Type
14:34:14.870	1.6616267	4.745453	8.051947	-0.2181693	-0.33160636	-0.116716795	0.64223236	4.7856855	8.5355215	Multitasking_Type
14:34:14.892	1.6616267	4.745453	8.051947	-0.2181693	-0.33160636	-0.116716795	0.64223236	4.7856855	8.5355215	Multitasking_Type
14:34:14.914	1.6616267	4.745453	8.051947	-0.2181693	-0.33160636	-0.116716795	0.64223236	4.7856855	8.5355215	Multitasking_Type
14:34:14.936	1.6616267	4.745453	8.051947	-0.2181693	-0.33160636	-0.116716795	0.64223236	4.7856855	8.5355215	Multitasking_Type
14:34:14.958	1.6616267	4.745453	8.051947	-0.2181693	-0.33160636	-0.116716795	0.64223236	4.7856855	8.5355215	Multitasking_Type
14:34:14.980	1.8962656	5.05192	10.45101	-0.0178055	-0.086649396	-0.122214586	0.47850797	4.654692	8.618306	Multitasking_Type
14:34:15.003	1.8962656	5.05192	10.45101	-0.0178055	-0.086649396	-0.122214586	0.47850797	4.654692	8.618306	Multitasking_Type
14:34:15.027	1.8962656	5.05192	10.45101	-0.0178055	-0.086649396	-0.122214586	0.47850797	4.654692	8.618306	Multitasking_Type
14:34:15.050	1.8962656	5.05192	10.45101	-0.0178055	-0.086649396	-0.122214586	0.47850797	4.654692	8.618306	Multitasking_Type
14:34:15.073	1.8962656	5.05192	10.45101	-0.0178055	-0.086649396	-0.122214586	0.47850797	4.654692	8.618306	Multitasking_Type
14:34:15.096	1.8962656	5.05192	10.45101	-0.0178055	-0.086649396	-0.122214586	0.47850797	4.654692	8.618306	Multitasking_Type
14:34:15.119	1.8962656	5.05192	10.45101	-0.0178055	-0.086649396	-0.122214586	0.47850797	4.654692	8.618306	Multitasking_Type
14:34:15.142	1.8962656	5.05192	10.45101	-0.0178055	-0.086649396	-0.122214586	0.47850797	4.654692	8.618306	Multitasking_Type
14:34:15.167	0.17238778	4.1780095	8.940222	-0.038574915	-0.08970373	0.07265143	0.13145277	4.698731	8.606683	Multitasking_Type
14:34:15.190	0.17238778	4.1780095	8.940222	-0.038574915	-0.08970373	0.07265143	0.13145277	4.698731	8.606683	Multitasking_Type
14:34:15.212	0.17238778	4.1780095	8.940222	-0.038574915	-0.08970373	0.07265143	0.13145277	4.698731	8.606683	Multitasking_Type
14:34:15.235	0.17238778	4.1780095	8.940222	-0.038574915	-0.08970373	0.07265143	0.13145277	4.698731	8.606683	Multitasking_Type
14:34:15.258	0.17238778	4.1780095	8.940222	-0.038574915	-0.08970373	0.07265143	0.13145277	4.698731	8.606683	Multitasking_Type
14:34:15.281	0.17238778	4.1780095	8.940222	-0.038574915	-0.08970373	0.07265143	0.13145277	4.698731	8.606683	Multitasking_Type
14:34:15.304	0.17238778	4.1780095	8.940222	-0.038574915	-0.08970373	0.07265143	0.13145277	4.698731	8.606683	Multitasking_Type
14:34:15.327	0.17238778	4.1780095	8.940222	-0.038574915	-0.08970373	0.07265143	0.13145277	4.698731	8.606683	Multitasking_Type
14:34:15.350	-0.047885496	4.0966043	8.959376	0.112919666	-0.055495273	0.04699509	0.11373372	4.544163	8.689534	Multitasking_Type
14:34:15.372	-0.047885496	4.0966043	8.959376	0.112919666	-0.055495273	0.04699509	0.11373372	4.544163	8.689534	Multitasking_Type
14:34:15.394	-0.047885496	4.0966043	8.959376	0.112919666	-0.055495273	0.04699509	0.11373372	4.544163	8.689534	Multitasking_Type
14:34:15.416	-0.047885496	4.0966043	8.959376	0.112919666	-0.055495273	0.04699509	0.11373372	4.544163	8.689534	Multitasking_Type
14:34:15.438	-0.047885496	4.0966043	8.959376	0.112919666	-0.055495273	0.04699509	0.11373372	4.544163	8.689534	Multitasking_Type
14:34:15.461	-0.047885496	4.0966043	8.959376	0.112919666	-0.055495273	0.04699509	0.11373372	4.544163	8.689534	Multitasking_Type
14:34:15.484	-0.047885496	4.0966043	8.959376	0.112919666	-0.055495273	0.04699509	0.11373372	4.544163	8.689534	Multitasking_Type
14:34:15.506	-0.047885496	4.0966043	8.959376	0.112919666	-0.055495273	0.04699509	0.11373372	4.544163	8.689534	Multitasking_Type
14:34:15.527	0.031125572	4.6137676	7.84125	-0.08316808	0.083781995	-0.006150191	0.19870362	4.5741086	8.672278	Multitasking_Type
14:34:15.549	0.031125572	4.6137676	7.84125	-0.08316808	0.083781995	-0.006150191	0.19870362	4.5741086	8.672278	Multitasking_Type
14:34:15.572	0.031125572	4.6137676	7.84125	-0.08316808	0.083781995	-0.006150191	0.19870362	4.5741086	8.672278	Multitasking_Type
14:34:15.595	0.031125572	4.6137676	7.84125	-0.08316808	0.083781995	-0.006150191	0.19870362	4.5741086	8.672278	Multitasking_Type
14:34:15.617	0.031125572	4.6137676	7.84125	-0.08316808	0.083781995	-0.006150191	0.19870362	4.5741086	8.672278	Multitasking_Type
14:34:15.639	0.031125572	4.6137676	7.84125	-0.08316808	0.083781995	-0.006150191	0.19870362	4.5741086	8.672278	Multitasking_Type
14:34:15.662	0.031125572	4.6137676	7.84125	-0.08316808	0.083781995	-0.006150191	0.19870362	4.5741086	8.672278	Multitasking_Type
14:34:15.684	0.031125572	4.6137676	7.84125	-0.08316808	0.083781995	-0.006150191	0.19870362	4.5741086	8.672278	Multitasking_Type
14:34:15.708	0.11013664	4.6137676	7.903501	-0.008642522	0.006202115	0.03844297	0.0706459	4.7820287	8.561399	Multitasking_Type
14:34:15.731	0.11013664	4.6137676	7.903501	-0.008642522	0.006202115	0.03844297	0.0706459	4.7820287	8.561399	Multitasking_Type
14:34:15.754	0.11013664	4.6137676	7.903501	-0.008642522	0.006202115	0.03844297	0.0706459	4.7820287	8.561399	Multitasking_Type
14:34:15.777	0.11013664	4.6137676	7.903501	-0.008642522	0.006202115	0.03844297	0.0706459	4.7820287	8.561399	Multitasking_Type
14:34:15.806	0.11013664	4.6137676	7.903501	-0.008642522	0.006202115	0.03844297	0.0706459	4.7820287	8.561399	Multitasking_Type
14:34:15.829	0.11013664	4.6137676	7.903501	-0.008642522	0.006202115	0.03844297	0.0706459	4.7820287	8.561399	Multitasking_Type
14:34:15.852	0.11013664	4.6137676	7.903501	-0.008642522	0.006202115	0.03844297	0.0706459	4.7820287	8.561399	Multitasking_Type
14:34:15.874	0.1699935	4.2474437	8.502069	-0.030022804	-0.068934314	0.027447397	0.054097064	4.7963	8.553533	Multitasking_Type
14:34:15.897	0.1699935	4.2474437	8.502069	-0.030022804	-0.068934314	0.027447397	0.054097064	4.7963	8.553533	Multitasking_Type
14:34:15.919	0.1699935	4.2474437	8.502069	-0.030022804	-0.068934314	0.027447397	0.054097064	4.7963	8.553533	Multitasking_Type
14:34:15.943	0.1699935	4.2474437	8.502069	-0.030022804	-0.068934314	0.027447397	0.054097064	4.7963	8.553533	Multitasking_Type
14:34:15.965	0.1699935	4.2474437	8.502069	-0.030022804	-0.068934314	0.027447397	0.054097064	4.7963	8.553533	Multitasking_Type
14:34:15.987	0.1699935	4.2474437	8.502069	-0.030022804	-0.068934314	0.027447397	0.054097064	4.7963	8.553533	Multitasking_Type
14:34:16.012	0.1699935	4.2474437	8.502069	-0.030022804	-0.068934314	0.027447397	0.054097064	4.7963	8.553533	Multitasking_Type
14:34:16.035	0.1699935	4.2474437	8.502069	-0.030022804	-0.068934314	0.027447397	0.054097064	4.7963	8.553533	Multitasking_Type
14:34:16.059	-0.10055954	4.1349125	8.557138	-0.0074207913	0.081949405	0.010954035	0.03091741	4.614739	8.652953	Multitasking_Type
14:34:16.081	-0.10055954	4.1349125	8.557138	-0.0074207913	0.081949405	0.010954035	0.03091741	4.614739	8.652953	Multitasking_Type
14:34:16.104	-0.10055954	4.1349125	8.557138	-0.0074207913	0.081949405	0.010954035	0.03091741	4.614739	8.652953	Multitasking_Type
14:34:16.127	-0.10055954	4.1349125	8.557138	-0.0074207913	0.081949405	0.010954035	0.03091741	4.614739	8.652953	Multitasking_Type
14:34:16.150	-0.10055954	4.1349125	8.557138	-0.0074207913	0.081949405	0.010954035	0.03091741	4.614739	8.652953	Multitasking_Type
14:34:16.172	-0.10055954	4.1349125	8.557138	-0.0074207913	0.081949405	0.010954035	0.03091741	4.614739	8.652953	Multitasking_Type
14:34:16.195	-0.10055954	4.1349125	8.557138	-0.0074207913	0.081949405	0.010954035	0.03091741	4.614739	8.652953	Multitasking_Type
14:34:16.217	-0.10055954	4.1349125	8.557138	-0.0074207913	0.081949405	0.010954035	0.03091741	4.614739	8.652953	Multitasking_Type
14:34:16.240	0.13647367	4.3456087	8.379962	0.057330925	0.009867307	0.025614802	0.026540216	4.5291524	8.6980715	Multitasking_Type
14:34:16.263	0.13647367	4.3456087	8.379962	0.057330925	0.009867307	0.025614802	0.026540216	4.5291524	8.6980715	Multitasking_Type
14:34:16.288	0.13647367	4.3456087	8.379962	0.057330925	0.009867307	0.025614802	0.026540216	4.5291524	8.6980715	Multitasking_Type
14:34:16.311	0.13647367	4.3456087	8.379962	0.057330925	0.009867307	0.025614802	0.026540216	4.5291524	8.6980715	Multitasking_Type
14:34:16.334	0.13647367	4.3456087	8.379962	0.057330925	0.009867307	0.025614802	0.026540216	4.5291524	8.6980715	Multitasking_Type
14:34:16.357	0.13647367	4.3456087	8.379962	0.057330925	0.009867307	0.025614802	0.026540216	4.5291524	8.6980715	Multitasking_Type
14:34:16.380	0.13647367	4.3456087	8.379962	0.057330925	0.009867307	0.025614802	0.026540216	4.5291524	8.6980715	Multitasking_Type
14:34:16.403	0.13647367	4.3456087	8.379962	0.057330925	0.009867307	0.025614802	0.026540216	4.5291524	8.6980715	Multitasking_Type
14:34:16.426	-0.06943397	4.850801	8.329682	0.039004967	0.014754228	-0.0037067304	0.004675591	4.633916	8.642752	Multitasking_Type
14:34:16.449	-0.06943397	4.850801	8.329682	0.039004967	0.014754228	-0.0037067304	0.004675591	4.633916	8.642752	Multitasking_Type
14:34:16.470	-0.06943397	4.850801	8.329682	0.039004967	0.014754228	-0.0037067304	0.004675591	4.633916	8.642752	Multitasking_Type
14:34:16.492	-0.06943397	4.850801	8.329682	0.039004967	0.014754228	-0.0037067304	0.004675591	4.633916	8.642752	Multitasking_Type
14:34:16.516	-0.06943397	4.850801	8.329682	0.039004967	0.014754228	-0.0037067304	0.004675591	4.633916	8.642752	Multitasking_Type
14:34:16.539	-0.06943397	4.850801	8.329682	0.039004967	0.014754228	-0.0037067304	0.004675591	4.633916	8.642752	Multitasking_Type
14:34:16.561	-0.06943397	4.850801	8.329682	0.039004967	0.014754228	-0.0037067304	0.004675591	4.633916	8.642752	Multitasking_Type
14:34:16.584	-0.06943397	4.850801	8.329682	0.039004967	0.014754228	-0.0037067304	0.004675591	4.633916	8.642752	Multitasking_Type
14:34:16.607	0.22745611	4.3839173	7.8915296	-0.037353188	0.07522989	0.009732305	0.060341366	4.7361784	8.586927	Multitasking_Type
14:34:16.629	0.22745611	4.3839173	7.8915296	-0.037353188	0.07522989	0.009732305	0.060341366	4.7361784	8.586927	Multitasking_Type
14:34:16.651	0.22745611	4.3839173	7.8915296	-0.037353188	0.07522989	0.009732305	0.060341366	4.7361784	8.586927	Multitasking_Type
14:34:16.674	0.22745611	4.3839173	7.8915296	-0.037353188	0.07522989	0.009732305	0.060341366	4.7361784	8.586927	Multitasking_Type
14:34:16.697	0.22745611	4.3839173	7.8915296	-0.037353188	0.07522989	0.009732305	0.060341366	4.7361784	8.586927	Multitasking_Type
14:34:16.719	0.22745611	4.3839173	7.8915296	-0.037353188	0.07522989	0.009732305	0.060341366	4.7361784	8.586927	Multitasking_Type
14:34:16.742	0.22745611	4.3839173	7.8915296	-0.037353188	0.07522989	0.009732305	0.060341366	4.7361784	8.586927	Multitasking_Type
14:34:16.764	0.22745611	4.3839173	7.8915296	-0.037353188	0.07522989	0.009732305	0.060341366	4.7361784	8.586927	Multitasking_Type
14:34:16.810	0.26097596	4.3408203	8.789383	-0.06239866	-0.08298421	0.009732305	0.10719211	4.653787	8.631404	Multitasking_Type
14:34:16.832	0.26097596	4.3408203	8.789383	-0.06239866	-0.08298421	0.009732305	0.10719211	4.653787	8.631404	Multitasking_Type
14:34:16.855	0.26097596	4.3408203	8.789383	-0.06239866	-0.08298421	0.009732305	0.10719211	4.653787	8.631404	Multitasking_Type
14:34:16.877	0.26097596	4.3408203	8.789383	-0.06239866	-0.08298421	0.009732305	0.10719211	4.653787	8.631404	Multitasking_Type
14:34:16.900	0.26097596	4.3408203	8.789383	-0.06239866	-0.08298421	0.009732305	0.10719211	4.653787	8.631404	Multitasking_Type
14:34:16.923	0.26097596	4.3408203	8.789383	-0.06239866	-0.08298421	0.009732305	0.10719211	4.653787	8.631404	Multitasking_Type
14:34:16.945	0.26097596	4.3408203	8.789383	-0.06239866	-0.08298421	0.009732305	0.10719211	4.653787	8.631404	Multitasking_Type
14:34:16.968	0.016759925	4.309695	7.910684	-0.0043664644	0.086225465	0.0005693264	0.061894733	4.573638	8.6745825	Multitasking_Type
14:34:16.992	0.016759925	4.309695	7.910684	-0.0043664644	0.086225465	0.0005693264	0.061894733	4.573638	8.6745825	Multitasking_Type
14:34:17.014	0.016759925	4.309695	7.910684	-0.0043664644	0.086225465	0.0005693264	0.061894733	4.573638	8.6745825	Multitasking_Type
14:34:17.037	0.016759925	4.309695	7.910684	-0.0043664644	0.086225465	0.0005693264	0.061894733	4.573638	8.6745825	Multitasking_Type
14:34:17.060	0.016759925	4.309695	7.910684	-0.0043664644	0.086225465	0.0005693264	0.061894733	4.573638	8.6745825	Multitasking_Type
14:34:17.082	0.016759925	4.309695	7.910684	-0.0043664644	0.086225465	0.0005693264	0.061894733	4.573638	8.6745825	Multitasking_Type
14:34:17.106	0.016759925	4.309695	7.910684	-0.0043664644	0.086225465	0.0005693264	0.061894733	4.573638	8.6745825	Multitasking_Type
14:34:17.128	0.016759925	4.309695	7.910684	-0.0758377	0.13875987	0.04516249	0.061894733	4.573638	8.6745825	Multitasking_Type
14:34:17.150	-0.0023942748	4.7358756	8.509253	-0.0758377	0.13875987	0.04516249	-0.018777035	4.5547514	8.684713	Multitasking_Type
14:34:17.173	-0.0023942748	4.7358756	8.509253	-0.0758377	0.13875987	0.04516249	-0.018777035	4.5547514	8.684713	Multitasking_Type
14:34:17.199	-0.0023942748	4.7358756	8.509253	-0.0758377	0.13875987	0.04516249	-0.018777035	4.5547514	8.684713	Multitasking_Type
14:34:17.224	-0.0023942748	4.7358756	8.509253	-0.0758377	0.13875987	0.04516249	-0.018777035	4.5547514	8.684713	Multitasking_Type
14:34:17.247	-0.0023942748	4.7358756	8.509253	-0.0758377	0.13875987	0.04516249	-0.018777035	4.5547514	8.684713	Multitasking_Type
14:34:17.269	-0.0023942748	4.7358756	8.509253	-0.0758377	0.13875987	0.04516249	-0.018777035	4.5547514	8.684713	Multitasking_Type
14:34:17.296	-0.0023942748	4.7358756	8.509253	-0.0758377	0.13875987	0.04516249	-0.018777035	4.5547514	8.684713	Multitasking_Type
14:34:17.321	-0.25139886	4.5970078	8.834874	0.0017421878	0.080727674	0.006677979	-0.06719722	4.562057	8.680638	Multitasking_Type
14:34:17.343	-0.25139886	4.5970078	8.834874	0.0017421878	0.080727674	0.006677979	-0.06719722	4.562057	8.680638	Multitasking_Type
14:34:17.366	-0.25139886	4.5970078	8.834874	0.0017421878	0.080727674	0.006677979	-0.06719722	4.562057	8.680638	Multitasking_Type
14:34:17.388	-0.25139886	4.5970078	8.834874	0.0017421878	0.080727674	0.006677979	-0.06719722	4.562057	8.680638	Multitasking_Type
14:34:17.410	-0.25139886	4.5970078	8.834874	0.0017421878	0.080727674	0.006677979	-0.06719722	4.562057	8.680638	Multitasking_Type
14:34:17.431	-0.25139886	4.5970078	8.834874	0.0017421878	0.080727674	0.006677979	-0.06719722	4.562057	8.680638	Multitasking_Type
14:34:17.453	-0.25139886	4.5970078	8.834874	0.0017421878	0.080727674	0.006677979	-0.06719722	4.562057	8.680638	Multitasking_Type
14:34:17.476	-0.25139886	4.5970078	8.834874	0.0017421878	0.080727674	0.006677979	-0.06719722	4.562057	8.680638	Multitasking_Type
14:34:17.499	-0.18196489	4.168432	8.389539	-0.027579343	-0.036558453	0.017673554	-0.07379004	4.515119	8.705091	Multitasking_Type
14:34:17.521	-0.18196489	4.168432	8.389539	-0.027579343	-0.036558453	0.017673554	-0.07379004	4.515119	8.705091	Multitasking_Type
14:34:17.543	-0.18196489	4.168432	8.389539	-0.027579343	-0.036558453	0.017673554	-0.07379004	4.515119	8.705091	Multitasking_Type
14:34:17.565	-0.18196489	4.168432	8.389539	-0.027579343	-0.036558453	0.017673554	-0.07379004	4.515119	8.705091	Multitasking_Type
14:34:17.588	-0.18196489	4.168432	8.389539	-0.027579343	-0.036558453	0.017673554	-0.07379004	4.515119	8.705091	Multitasking_Type
14:34:17.610	-0.18196489	4.168432	8.389539	-0.027579343	-0.036558453	0.017673554	-0.07379004	4.515119	8.705091	Multitasking_Type
14:34:17.633	-0.18196489	4.168432	8.389539	-0.027579343	-0.036558453	0.017673554	-0.07379004	4.515119	8.705091	Multitasking_Type
14:34:17.656	-0.18196489	4.168432	8.389539	-0.027579343	-0.036558453	0.017673554	-0.07379004	4.515119	8.705091	Multitasking_Type
14:34:17.679	-0.08619389	4.168432	8.650515	-0.015362039	-0.00601519	0.018895285	-0.07555866	4.4386964	8.74429	Multitasking_Type
14:34:17.701	-0.08619389	4.168432	8.650515	-0.015362039	-0.00601519	0.018895285	-0.07555866	4.4386964	8.74429	Multitasking_Type
14:34:17.722	-0.08619389	4.168432	8.650515	-0.015362039	-0.00601519	0.018895285	-0.07555866	4.4386964	8.74429	Multitasking_Type
14:34:17.743	-0.08619389	4.168432	8.650515	-0.015362039	-0.00601519	0.018895285	-0.07555866	4.4386964	8.74429	Multitasking_Type
14:34:17.765	-0.08619389	4.168432	8.650515	-0.015362039	-0.00601519	0.018895285	-0.07555866	4.4386964	8.74429	Multitasking_Type
14:34:17.787	-0.08619389	4.168432	8.650515	-0.015362039	-0.00601519	0.018895285	-0.07555866	4.4386964	8.74429	Multitasking_Type
14:34:17.808	-0.08619389	4.168432	8.650515	-0.015362039	-0.00601519	0.018895285	-0.07555866	4.4386964	8.74429	Multitasking_Type
14:34:17.831	-0.08619389	4.168432	8.650515	-0.015362039	-0.00601519	0.018895285	-0.07555866	4.4386964	8.74429	Multitasking_Type
14:34:17.854	-0.23942748	4.479688	8.296163	-0.11859827	-0.057938736	0.045773353	-0.091075815	4.453628	8.7365465	Multitasking_Type
14:34:17.877	-0.23942748	4.479688	8.296163	-0.11859827	-0.057938736	0.045773353	-0.091075815	4.453628	8.7365465	Multitasking_Type
14:34:17.900	-0.23942748	4.479688	8.296163	-0.11859827	-0.057938736	0.045773353	-0.091075815	4.453628	8.7365465	Multitasking_Type
14:34:17.923	-0.23942748	4.479688	8.296163	-0.11859827	-0.057938736	0.045773353	-0.091075815	4.453628	8.7365465	Multitasking_Type
14:34:17.945	-0.23942748	4.479688	8.296163	-0.11859827	-0.057938736	0.045773353	-0.091075815	4.453628	8.7365465	Multitasking_Type
14:34:17.968	-0.23942748	4.479688	8.296163	-0.11859827	-0.057938736	0.045773353	-0.091075815	4.453628	8.7365465	Multitasking_Type
14:34:17.991	-0.23942748	4.479688	8.296163	-0.11859827	-0.057938736	0.045773353	-0.091075815	4.453628	8.7365465	Multitasking_Type
14:34:18.014	-0.23942748	4.479688	8.296163	-0.11859827	-0.057938736	0.045773353	-0.091075815	4.453628	8.7365465	Multitasking_Type
14:34:18.037	-0.43575802	4.328849	8.549955	0.057330925	0.27437195	0.0036236527	-0.23181233	4.427153	8.7473955	Multitasking_Type
14:34:18.060	-0.43575802	4.328849	8.549955	0.057330925	0.27437195	0.0036236527	-0.23181233	4.427153	8.7473955	Multitasking_Type
14:34:18.085	-0.43575802	4.328849	8.549955	0.057330925	0.27437195	0.0036236527	-0.23181233	4.427153	8.7473955	Multitasking_Type
14:34:18.106	-0.43575802	4.328849	8.549955	0.057330925	0.27437195	0.0036236527	-0.23181233	4.427153	8.7473955	Multitasking_Type
14:34:18.127	-0.43575802	4.328849	8.549955	0.057330925	0.27437195	0.0036236527	-0.23181233	4.427153	8.7473955	Multitasking_Type
14:34:18.147	-0.43575802	4.328849	8.549955	0.057330925	0.27437195	0.0036236527	-0.23181233	4.427153	8.7473955	Multitasking_Type
14:34:18.168	-0.43575802	4.328849	8.549955	0.057330925	0.27437195	0.0036236527	-0.23181233	4.427153	8.7473955	Multitasking_Type
14:34:18.200	-0.43575802	4.328849	8.549955	0.057330925	0.27437195	0.0036236527	-0.23181233	4.427153	8.7473955	Multitasking_Type
14:34:18.221	-0.4189981	4.3408203	8.411087	-0.044683572	-0.2851806	0.037832107	-0.3225791	4.4488697	8.733491	Multitasking_Type
14:34:18.245	-0.4189981	4.3408203	8.411087	-0.044683572	-0.2851806	0.037832107	-0.3225791	4.4488697	8.733491	Multitasking_Type
14:34:18.265	-0.4189981	4.3408203	8.411087	-0.044683572	-0.2851806	0.037832107	-0.3225791	4.4488697	8.733491	Multitasking_Type
14:34:18.285	-0.4189981	4.3408203	8.411087	-0.044683572	-0.2851806	0.037832107	-0.3225791	4.4488697	8.733491	Multitasking_Type
14:34:18.306	-0.4189981	4.3408203	8.411087	-0.044683572	-0.2851806	0.037832107	-0.3225791	4.4488697	8.733491	Multitasking_Type
14:34:18.327	-0.4189981	4.3408203	8.411087	-0.044683572	-0.2851806	0.037832107	-0.3225791	4.4488697	8.733491	Multitasking_Type
14:34:18.347	-0.4189981	4.3408203	8.411087	-0.044683572	-0.2851806	0.037832107	-0.3225791	4.4488697	8.733491	Multitasking_Type
14:34:18.381	-0.4189981	4.3408203	8.411087	-0.044683572	-0.2851806	0.037832107	-0.3225791	4.4488697	8.733491	Multitasking_Type
14:34:18.414	-0.08619389	4.3623686	8.676852	-0.14181115	-0.12757738	0.014008362	-0.02829086	4.381008	8.773616	Multitasking_Type
14:34:18.448	-0.08619389	4.3623686	8.676852	-0.14181115	-0.12757738	0.014008362	-0.02829086	4.381008	8.773616	Multitasking_Type
14:34:18.481	-0.08619389	4.3623686	8.676852	-0.14181115	-0.12757738	0.014008362	-0.02829086	4.381008	8.773616	Multitasking_Type
14:34:18.515	-0.08619389	4.3623686	8.676852	-0.14181115	-0.12757738	0.014008362	-0.02829086	4.381008	8.773616	Multitasking_Type
14:34:18.548	-0.08619389	4.3623686	8.676852	-0.14181115	-0.12757738	0.014008362	-0.02829086	4.381008	8.773616	Multitasking_Type
14:34:18.581	0.035914123	4.146884	8.806143	-0.008642522	-0.086649396	-0.0067610564	0.07452216	4.2864	8.819954	Multitasking_Type
14:34:18.602	0.035914123	4.146884	8.806143	-0.008642522	-0.086649396	-0.0067610564	0.07452216	4.2864	8.819954	Multitasking_Type
14:34:18.623	0.035914123	4.146884	8.806143	-0.008642522	-0.086649396	-0.0067610564	0.07452216	4.2864	8.819954	Multitasking_Type
14:34:18.644	0.035914123	4.146884	8.806143	-0.008642522	-0.086649396	-0.0067610564	0.07452216	4.2864	8.819954	Multitasking_Type
14:34:18.665	0.035914123	4.146884	8.806143	-0.008642522	-0.086649396	-0.0067610564	0.07452216	4.2864	8.819954	Multitasking_Type
14:34:18.686	0.035914123	4.146884	8.806143	-0.008642522	-0.086649396	-0.0067610564	0.07452216	4.2864	8.819954	Multitasking_Type
14:34:18.709	0.035914123	4.146884	8.806143	-0.008642522	-0.086649396	-0.0067610564	0.07452216	4.2864	8.819954	Multitasking_Type
14:34:18.731	0.035914123	4.146884	8.806143	-0.008642522	-0.086649396	-0.0067610564	0.07452216	4.2864	8.819954	Multitasking_Type
14:34:18.755	0.21309046	4.2211065	8.554744	0.056109197	0.03124759	-0.05501941	0.19047837	4.337802	8.793039	Multitasking_Type
14:34:18.778	0.21309046	4.2211065	8.554744	0.056109197	0.03124759	-0.05501941	0.19047837	4.337802	8.793039	Multitasking_Type
14:34:18.803	0.21309046	4.2211065	8.554744	0.056109197	0.03124759	-0.05501941	0.19047837	4.337802	8.793039	Multitasking_Type
14:34:18.826	0.21309046	4.2211065	8.554744	0.056109197	0.03124759	-0.05501941	0.19047837	4.337802	8.793039	Multitasking_Type
14:34:18.849	0.21309046	4.2211065	8.554744	0.056109197	0.03124759	-0.05501941	0.19047837	4.337802	8.793039	Multitasking_Type
14:34:18.873	0.21309046	4.2211065	8.554744	0.056109197	0.03124759	-0.05501941	0.19047837	4.337802	8.793039	Multitasking_Type
14:34:18.896	0.21309046	4.2211065	8.554744	0.056109197	0.03124759	-0.05501941	0.19047837	4.337802	8.793039	Multitasking_Type
14:34:18.919	0.21309046	4.2211065	8.554744	0.056109197	0.03124759	-0.05501941	0.19047837	4.337802	8.793039	Multitasking_Type
14:34:18.942	-0.014365649	4.225895	8.126168	-0.00497733	-0.017010765	-0.05135422	0.09145824	4.3958297	8.765768	Multitasking_Type
14:34:18.965	-0.014365649	4.225895	8.126168	-0.00497733	-0.017010765	-0.05135422	0.09145824	4.3958297	8.765768	Multitasking_Type
14:34:18.988	-0.014365649	4.225895	8.126168	-0.00497733	-0.017010765	-0.05135422	0.09145824	4.3958297	8.765768	Multitasking_Type
14:34:19.011	-0.014365649	4.225895	8.126168	-0.00497733	-0.017010765	-0.05135422	0.09145824	4.3958297	8.765768	Multitasking_Type
14:34:19.034	-0.014365649	4.225895	8.126168	-0.00497733	-0.017010765	-0.05135422	0.09145824	4.3958297	8.765768	Multitasking_Type
14:34:19.055	-0.014365649	4.225895	8.126168	-0.00497733	-0.017010765	-0.05135422	0.09145824	4.3958297	8.765768	Multitasking_Type
14:34:19.078	-0.014365649	4.225895	8.126168	-0.00497733	-0.017010765	-0.05135422	0.09145824	4.3958297	8.765768	Multitasking_Type
14:34:19.100	-0.014365649	4.225895	8.126168	-0.00497733	-0.017010765	-0.05135422	0.09145824	4.3958297	8.765768	Multitasking_Type
14:34:19.121	0.105348095	4.3863115	8.923462	-0.06300953	0.0416323	-0.026919609	0.099039786	4.3965073	8.765345	Multitasking_Type
14:34:19.153	0.105348095	4.3863115	8.923462	-0.06300953	0.0416323	-0.026919609	0.099039786	4.3965073	8.765345	Multitasking_Type
14:34:19.174	0.105348095	4.3863115	8.923462	-0.06300953	0.0416323	-0.026919609	0.099039786	4.3965073	8.765345	Multitasking_Type
14:34:19.195	0.105348095	4.3863115	8.923462	-0.06300953	0.0416323	-0.026919609	0.099039786	4.3965073	8.765345	Multitasking_Type
14:34:19.217	0.105348095	4.3863115	8.923462	-0.06300953	0.0416323	-0.026919609	0.099039786	4.3965073	8.765345	Multitasking_Type
14:34:19.239	0.105348095	4.3863115	8.923462	-0.06300953	0.0416323	-0.026919609	0.099039786	4.3965073	8.765345	Multitasking_Type
14:34:19.261	0.105348095	4.3863115	8.923462	-0.06300953	0.0416323	-0.026919609	0.099039786	4.3965073	8.765345	Multitasking_Type
14:34:19.283	0.105348095	4.3863115	8.923462	-0.06300953	0.0416323	-0.026919609	0.099039786	4.3965073	8.765345	Multitasking_Type
14:34:19.306	0.5506832	4.486871	8.607418	0.08543073	-0.4507251	-0.19612929	0.44747776	4.555323	8.672897	Multitasking_Type
14:34:19.328	0.5506832	4.486871	8.607418	0.08543073	-0.4507251	-0.19612929	0.44747776	4.555323	8.672897	Multitasking_Type
14:34:19.350	0.5506832	4.486871	8.607418	0.08543073	-0.4507251	-0.19612929	0.44747776	4.555323	8.672897	Multitasking_Type
14:34:19.371	0.5506832	4.486871	8.607418	0.08543073	-0.4507251	-0.19612929	0.44747776	4.555323	8.672897	Multitasking_Type
14:34:19.393	0.5506832	4.486871	8.607418	0.08543073	-0.4507251	-0.19612929	0.44747776	4.555323	8.672897	Multitasking_Type
14:34:19.414	0.5506832	4.486871	8.607418	0.08543073	-0.4507251	-0.19612929	0.44747776	4.555323	8.672897	Multitasking_Type
14:34:19.435	0.5506832	4.486871	8.607418	0.08543073	-0.4507251	-0.19612929	0.44747776	4.555323	8.672897	Multitasking_Type
14:34:19.456	0.5506832	4.486871	8.607418	0.08543073	-0.4507251	-0.19612929	0.44747776	4.555323	8.672897	Multitasking_Type
14:34:19.477	0.505192	4.8747435	8.56911	-0.11859827	0.26398724	0.025003936	0.6819936	4.7132645	8.572653	Multitasking_Type
14:34:19.504	0.505192	4.8747435	8.56911	-0.11859827	0.26398724	0.025003936	0.6819936	4.7132645	8.572653	Multitasking_Type
14:34:19.525	0.505192	4.8747435	8.56911	-0.11859827	0.26398724	0.025003936	0.6819936	4.7132645	8.572653	Multitasking_Type
14:34:19.547	0.505192	4.8747435	8.56911	-0.11859827	0.26398724	0.025003936	0.6819936	4.7132645	8.572653	Multitasking_Type
14:34:19.569	0.505192	4.8747435	8.56911	-0.11859827	0.26398724	0.025003936	0.6819936	4.7132645	8.572653	Multitasking_Type
14:34:19.592	0.505192	4.8747435	8.56911	-0.11859827	0.26398724	0.025003936	0.6819936	4.7132645	8.572653	Multitasking_Type
14:34:19.613	0.505192	4.8747435	8.56911	-0.11859827	0.26398724	0.025003936	0.6819936	4.7132645	8.572653	Multitasking_Type
14:34:19.635	0.505192	4.8747435	8.56911	-0.11859827	0.26398724	0.025003936	0.6819936	4.7132645	8.572653	Multitasking_Type
14:34:19.658	0.87151605	4.8771377	8.346442	-0.011085982	-0.123912185	-0.12282545	0.86659634	4.806006	8.504214	Multitasking_Type
14:34:19.679	0.87151605	4.8771377	8.346442	-0.011085982	-0.123912185	-0.12282545	0.86659634	4.806006	8.504214	Multitasking_Type
14:34:19.701	0.87151605	4.8771377	8.346442	-0.011085982	-0.123912185	-0.12282545	0.86659634	4.806006	8.504214	Multitasking_Type
14:34:19.722	0.87151605	4.8771377	8.346442	-0.011085982	-0.123912185	-0.12282545	0.86659634	4.806006	8.504214	Multitasking_Type
14:34:19.743	0.87151605	4.8771377	8.346442	-0.011085982	-0.123912185	-0.12282545	0.86659634	4.806006	8.504214	Multitasking_Type
14:34:19.772	0.87151605	4.8771377	8.346442	-0.011085982	-0.123912185	-0.12282545	0.86659634	4.806006	8.504214	Multitasking_Type
14:34:19.793	0.87151605	4.8771377	8.346442	-0.011085982	-0.123912185	-0.12282545	0.86659634	4.806006	8.504214	Multitasking_Type
14:34:19.814	0.87151605	4.8771377	8.346442	-0.011085982	-0.123912185	-0.12282545	0.86659634	4.806006	8.504214	Multitasking_Type
14:34:19.835	0.4285752	4.460534	7.4222517	-0.057511743	0.2945305	0.16794641	0.49953124	4.7676516	8.555134	Multitasking_Type
14:34:19.856	0.4285752	4.460534	7.4222517	-0.057511743	0.2945305	0.16794641	0.49953124	4.7676516	8.555134	Multitasking_Type
14:34:19.877	0.4285752	4.460534	7.4222517	-0.057511743	0.2945305	0.16794641	0.49953124	4.7676516	8.555134	Multitasking_Type
14:34:19.898	0.4285752	4.460534	7.4222517	-0.057511743	0.2945305	0.16794641	0.49953124	4.7676516	8.555134	Multitasking_Type
14:34:19.919	0.4285752	4.460534	7.4222517	-0.057511743	0.2945305	0.16794641	0.49953124	4.7676516	8.555134	Multitasking_Type
14:34:19.940	0.4285752	4.460534	7.4222517	-0.057511743	0.2945305	0.16794641	0.49953124	4.7676516	8.555134	Multitasking_Type
14:34:19.965	0.4285752	4.460534	7.4222517	-0.057511743	0.2945305	0.16794641	0.49953124	4.7676516	8.555134	Multitasking_Type
14:34:19.988	0.4285752	4.460534	7.4222517	-0.057511743	0.2945305	0.16794641	0.49953124	4.7676516	8.555134	Multitasking_Type
14:34:20.009	0.8475733	4.4916596	7.7574506	0.06588304	0.12837517	0.016451823	0.67175114	4.6162176	8.6261015	Multitasking_Type
14:34:20.031	0.8475733	4.4916596	7.7574506	0.06588304	0.12837517	0.016451823	0.67175114	4.6162176	8.6261015	Multitasking_Type
14:34:20.053	0.8475733	4.4916596	7.7574506	0.06588304	0.12837517	0.016451823	0.67175114	4.6162176	8.6261015	Multitasking_Type
14:34:20.074	0.8475733	4.4916596	7.7574506	0.06588304	0.12837517	0.016451823	0.67175114	4.6162176	8.6261015	Multitasking_Type
14:34:20.095	0.8475733	4.4916596	7.7574506	0.06588304	0.12837517	0.016451823	0.67175114	4.6162176	8.6261015	Multitasking_Type
14:34:20.116	0.8475733	4.4916596	7.7574506	0.06588304	0.12837517	0.016451823	0.67175114	4.6162176	8.6261015	Multitasking_Type
14:34:20.138	0.8475733	4.4916596	7.7574506	0.06588304	0.12837517	0.016451823	0.67175114	4.6162176	8.6261015	Multitasking_Type
14:34:20.160	0.8475733	4.4916596	7.7574506	0.06588304	0.12837517	0.016451823	0.67175114	4.6162176	8.6261015	Multitasking_Type
14:34:20.182	0.8475733	4.4916596	7.7574506	0.06588304	0.12837517	0.016451823	0.67175114	4.6162176	8.6261015	Multitasking_Type
14:34:20.206	0.7206767	4.5012364	7.450983	0.1880561	-0.3096152	-0.060517196	0.806731	4.553363	8.647914	Multitasking_Type
14:34:20.227	0.7206767	4.5012364	7.450983	0.1880561	-0.3096152	-0.060517196	0.806731	4.553363	8.647914	Multitasking_Type
14:34:20.250	0.7206767	4.5012364	7.450983	0.1880561	-0.3096152	-0.060517196	0.806731	4.553363	8.647914	Multitasking_Type
14:34:20.272	0.7206767	4.5012364	7.450983	0.1880561	-0.3096152	-0.060517196	0.806731	4.553363	8.647914	Multitasking_Type
14:34:20.293	0.7206767	4.5012364	7.450983	0.1880561	-0.3096152	-0.060517196	0.806731	4.553363	8.647914	Multitasking_Type
14:34:20.324	0.7206767	4.5012364	7.450983	0.1880561	-0.3096152	-0.060517196	0.806731	4.553363	8.647914	Multitasking_Type
14:34:20.345	0.7206767	4.5012364	7.450983	0.1880561	-0.3096152	-0.060517196	0.806731	4.553363	8.647914	Multitasking_Type
14:34:20.365	0.93616146	4.522785	8.300951	0.20332772	0.0697321	-0.014702305	0.9516336	4.5781183	8.620068	Multitasking_Type
14:34:20.386	0.93616146	4.522785	8.300951	0.20332772	0.0697321	-0.014702305	0.9516336	4.5781183	8.620068	Multitasking_Type
14:34:20.407	0.93616146	4.522785	8.300951	0.20332772	0.0697321	-0.014702305	0.9516336	4.5781183	8.620068	Multitasking_Type
14:34:20.430	0.93616146	4.522785	8.300951	0.20332772	0.0697321	-0.014702305	0.9516336	4.5781183	8.620068	Multitasking_Type
14:34:20.451	0.93616146	4.522785	8.300951	0.20332772	0.0697321	-0.014702305	0.9516336	4.5781183	8.620068	Multitasking_Type
14:34:20.472	0.93616146	4.522785	8.300951	0.20332772	0.0697321	-0.014702305	0.9516336	4.5781183	8.620068	Multitasking_Type
14:34:20.494	0.93616146	4.522785	8.300951	0.20332772	0.0697321	-0.014702305	0.9516336	4.5781183	8.620068	Multitasking_Type
14:34:20.516	0.93616146	4.522785	8.300951	0.20332772	0.0697321	-0.014702305	0.9516336	4.5781183	8.620068	Multitasking_Type
14:34:20.539	0.93616146	4.522785	8.300951	0.20332772	0.0697321	-0.014702305	0.9516336	4.5781183	8.620068	Multitasking_Type
14:34:20.562	0.7589851	4.5347567	8.300951	-0.025135884	0.4087623	0.10563815	0.761733	4.5986104	8.628031	Multitasking_Type
14:34:20.585	0.7589851	4.5347567	8.300951	-0.025135884	0.4087623	0.10563815	0.761733	4.5986104	8.628031	Multitasking_Type
14:34:20.607	0.7589851	4.5347567	8.300951	-0.025135884	0.4087623	0.10563815	0.761733	4.5986104	8.628031	Multitasking_Type
14:34:20.628	0.7589851	4.5347567	8.300951	-0.025135884	0.4087623	0.10563815	0.761733	4.5986104	8.628031	Multitasking_Type
14:34:20.649	0.7589851	4.5347567	8.300951	-0.025135884	0.4087623	0.10563815	0.761733	4.5986104	8.628031	Multitasking_Type
14:34:20.670	0.7589851	4.5347567	8.300951	-0.025135884	0.4087623	0.10563815	0.761733	4.5986104	8.628031	Multitasking_Type
14:34:20.691	0.7589851	4.5347567	8.300951	-0.025135884	0.4087623	0.10563815	0.761733	4.5986104	8.628031	Multitasking_Type
14:34:20.714	0.7589851	4.5347567	8.300951	-0.025135884	0.4087623	0.10563815	0.761733	4.5986104	8.628031	Multitasking_Type
14:34:20.735	0.0047885496	4.3073006	8.439818	-0.06362039	0.35011926	0.09464257	0.13525625	4.434388	8.745757	Multitasking_Type
14:34:20.757	0.0047885496	4.3073006	8.439818	-0.06362039	0.35011926	0.09464257	0.13525625	4.434388	8.745757	Multitasking_Type
14:34:20.778	0.0047885496	4.3073006	8.439818	-0.06362039	0.35011926	0.09464257	0.13525625	4.434388	8.745757	Multitasking_Type
14:34:20.799	0.0047885496	4.3073006	8.439818	-0.06362039	0.35011926	0.09464257	0.13525625	4.434388	8.745757	Multitasking_Type
14:34:20.820	0.0047885496	4.3073006	8.439818	-0.06362039	0.35011926	0.09464257	0.13525625	4.434388	8.745757	Multitasking_Type
14:34:20.841	0.0047885496	4.3073006	8.439818	-0.06362039	0.35011926	0.09464257	0.13525625	4.434388	8.745757	Multitasking_Type
14:34:20.863	0.0047885496	4.3073006	8.439818	-0.06362039	0.35011926	0.09464257	0.13525625	4.434388	8.745757	Multitasking_Type
14:34:20.884	0.0047885496	4.3073006	8.439818	-0.06362039	0.35011926	0.09464257	0.13525625	4.434388	8.745757	Multitasking_Type
14:34:20.905	0.1987248	4.225895	8.43503	-0.06362039	0.35011926	0.09464257	0.13525625	4.434388	8.745757	Multitasking_Type
14:34:20.926	0.1987248	4.225895	8.43503	-0.022692423	0.011699902	0.028669128	0.06538813	4.384702	8.771572	Multitasking_Type
14:34:20.948	0.1987248	4.225895	8.43503	-0.022692423	0.011699902	0.028669128	0.06538813	4.384702	8.771572	Multitasking_Type
14:34:20.972	0.1987248	4.225895	8.43503	-0.022692423	0.011699902	0.028669128	0.06538813	4.384702	8.771572	Multitasking_Type
14:34:20.995	0.1987248	4.225895	8.43503	-0.022692423	0.011699902	0.028669128	0.06538813	4.384702	8.771572	Multitasking_Type
14:34:21.017	0.1987248	4.225895	8.43503	-0.022692423	0.011699902	0.028669128	0.06538813	4.384702	8.771572	Multitasking_Type
14:34:21.040	0.1987248	4.225895	8.43503	-0.022692423	0.011699902	0.028669128	0.06538813	4.384702	8.771572	Multitasking_Type
14:34:21.062	0.1987248	4.225895	8.43503	-0.022692423	0.011699902	0.028669128	0.06538813	4.384702	8.771572	Multitasking_Type
14:34:21.084	0.1987248	4.225895	8.43503	-0.022692423	0.011699902	0.028669128	0.06538813	4.384702	8.771572	Multitasking_Type
14:34:21.105	0.021548472	4.2546263	8.387145	-0.0459053	-0.07565383	-0.0012632693	0.07395736	4.3578596	8.784871	Multitasking_Type
14:34:21.126	0.021548472	4.2546263	8.387145	-0.0459053	-0.07565383	-0.0012632693	0.07395736	4.3578596	8.784871	Multitasking_Type
14:34:21.149	0.021548472	4.2546263	8.387145	-0.0459053	-0.07565383	-0.0012632693	0.07395736	4.3578596	8.784871	Multitasking_Type
14:34:21.171	0.021548472	4.2546263	8.387145	-0.0459053	-0.07565383	-0.0012632693	0.07395736	4.3578596	8.784871	Multitasking_Type
14:34:21.195	0.021548472	4.2546263	8.387145	-0.0459053	-0.07565383	-0.0012632693	0.07395736	4.3578596	8.784871	Multitasking_Type
14:34:21.219	0.021548472	4.2546263	8.387145	-0.0459053	-0.07565383	-0.0012632693	0.07395736	4.3578596	8.784871	Multitasking_Type
14:34:21.241	0.021548472	4.2546263	8.387145	-0.0459053	-0.07565383	-0.0012632693	0.07395736	4.3578596	8.784871	Multitasking_Type
14:34:21.265	0.021548472	4.2546263	8.387145	-0.0459053	-0.07565383	-0.0012632693	0.07395736	4.3578596	8.784871	Multitasking_Type
14:34:21.289	0.023942748	4.225895	8.0711	0.079932936	0.0697321	0.0127866315	0.054923285	4.3622627	8.7828245	Multitasking_Type
14:34:21.312	0.023942748	4.225895	8.0711	0.079932936	0.0697321	0.0127866315	0.054923285	4.3622627	8.7828245	Multitasking_Type
14:34:21.335	0.023942748	4.225895	8.0711	0.079932936	0.0697321	0.0127866315	0.054923285	4.3622627	8.7828245	Multitasking_Type
14:34:21.358	0.023942748	4.225895	8.0711	0.079932936	0.0697321	0.0127866315	0.054923285	4.3622627	8.7828245	Multitasking_Type
14:34:21.380	0.023942748	4.225895	8.0711	0.079932936	0.0697321	0.0127866315	0.054923285	4.3622627	8.7828245	Multitasking_Type
14:34:21.402	0.023942748	4.225895	8.0711	0.079932936	0.0697321	0.0127866315	0.054923285	4.3622627	8.7828245	Multitasking_Type
14:34:21.426	0.023942748	4.225895	8.0711	0.079932936	0.0697321	0.0127866315	0.054923285	4.3622627	8.7828245	Multitasking_Type
14:34:21.449	-0.021548472	4.249838	8.648121	0.014570358	-0.070156045	-0.026308745	0.06568696	4.394245	8.766792	Multitasking_Type
14:34:21.471	-0.021548472	4.249838	8.648121	0.014570358	-0.070156045	-0.026308745	0.06568696	4.394245	8.766792	Multitasking_Type
14:34:21.495	-0.021548472	4.249838	8.648121	0.014570358	-0.070156045	-0.026308745	0.06568696	4.394245	8.766792	Multitasking_Type
14:34:21.517	-0.021548472	4.249838	8.648121	0.014570358	-0.070156045	-0.026308745	0.06568696	4.394245	8.766792	Multitasking_Type
14:34:21.538	-0.021548472	4.249838	8.648121	0.014570358	-0.070156045	-0.026308745	0.06568696	4.394245	8.766792	Multitasking_Type
14:34:21.559	-0.021548472	4.249838	8.648121	0.014570358	-0.070156045	-0.026308745	0.06568696	4.394245	8.766792	Multitasking_Type
14:34:21.580	-0.021548472	4.249838	8.648121	0.014570358	-0.070156045	-0.026308745	0.06568696	4.394245	8.766792	Multitasking_Type
14:34:21.601	-0.021548472	4.249838	8.648121	0.014570358	-0.070156045	-0.026308745	0.06568696	4.394245	8.766792	Multitasking_Type
14:34:21.633	-0.14126222	4.235472	8.217151	0.1562911	-0.0585496	-0.065404125	0.10732005	4.457546	8.7343645	Multitasking_Type
14:34:21.655	-0.14126222	4.235472	8.217151	0.1562911	-0.0585496	-0.065404125	0.10732005	4.457546	8.7343645	Multitasking_Type
14:34:21.676	-0.14126222	4.235472	8.217151	0.1562911	-0.0585496	-0.065404125	0.10732005	4.457546	8.7343645	Multitasking_Type
14:34:21.698	-0.14126222	4.235472	8.217151	0.1562911	-0.0585496	-0.065404125	0.10732005	4.457546	8.7343645	Multitasking_Type
14:34:21.719	-0.14126222	4.235472	8.217151	0.1562911	-0.0585496	-0.065404125	0.10732005	4.457546	8.7343645	Multitasking_Type
14:34:21.741	-0.14126222	4.235472	8.217151	0.1562911	-0.0585496	-0.065404125	0.10732005	4.457546	8.7343645	Multitasking_Type
14:34:21.763	-0.14126222	4.235472	8.217151	0.1562911	-0.0585496	-0.065404125	0.10732005	4.457546	8.7343645	Multitasking_Type
14:34:21.785	-0.14126222	4.235472	8.217151	0.1562911	-0.0585496	-0.065404125	0.10732005	4.457546	8.7343645	Multitasking_Type
14:34:21.808	-0.14126222	4.235472	8.217151	0.00785084	-0.11047314	-0.12587978	0.10732005	4.457546	8.7343645	Multitasking_Type
14:34:21.830	0.2657645	4.7262983	8.717555	0.00785084	-0.11047314	-0.12587978	0.42239496	4.5720005	8.665377	Multitasking_Type
14:34:21.853	0.2657645	4.7262983	8.717555	0.00785084	-0.11047314	-0.12587978	0.42239496	4.5720005	8.665377	Multitasking_Type
14:34:21.876	0.2657645	4.7262983	8.717555	0.00785084	-0.11047314	-0.12587978	0.42239496	4.5720005	8.665377	Multitasking_Type
14:34:21.897	0.2657645	4.7262983	8.717555	0.00785084	-0.11047314	-0.12587978	0.42239496	4.5720005	8.665377	Multitasking_Type
14:34:21.921	0.2657645	4.7262983	8.717555	0.00785084	-0.11047314	-0.12587978	0.42239496	4.5720005	8.665377	Multitasking_Type
14:34:21.943	0.2657645	4.7262983	8.717555	0.00785084	-0.11047314	-0.12587978	0.42239496	4.5720005	8.665377	Multitasking_Type
14:34:21.964	0.2657645	4.7262983	8.717555	0.00785084	-0.11047314	-0.12587978	0.42239496	4.5720005	8.665377	Multitasking_Type
14:34:21.985	0.7829279	4.5419393	8.281796	0.12880215	0.18518564	0.070818834	0.456003	4.677665	8.607081	Multitasking_Type
14:34:22.007	0.7829279	4.5419393	8.281796	0.12880215	0.18518564	0.070818834	0.456003	4.677665	8.607081	Multitasking_Type
14:34:22.028	0.7829279	4.5419393	8.281796	0.12880215	0.18518564	0.070818834	0.456003	4.677665	8.607081	Multitasking_Type
14:34:22.049	0.7829279	4.5419393	8.281796	0.12880215	0.18518564	0.070818834	0.456003	4.677665	8.607081	Multitasking_Type
14:34:22.069	0.7829279	4.5419393	8.281796	0.12880215	0.18518564	0.070818834	0.456003	4.677665	8.607081	Multitasking_Type
14:34:22.091	0.7829279	4.5419393	8.281796	0.12880215	0.18518564	0.070818834	0.456003	4.677665	8.607081	Multitasking_Type
14:34:22.113	0.7829279	4.5419393	8.281796	0.12880215	0.18518564	0.070818834	0.456003	4.677665	8.607081	Multitasking_Type
14:34:22.135	0.7829279	4.5419393	8.281796	0.12880215	0.18518564	0.070818834	0.456003	4.677665	8.607081	Multitasking_Type
14:34:22.158	0.7829279	4.5419393	8.281796	0.12880215	0.18518564	0.070818834	0.456003	4.677665	8.607081	Multitasking_Type
14:34:22.180	0.34716985	4.5012364	8.166871	-0.009864252	0.046519224	-0.0067610564	0.43742025	4.6747184	8.609647	Multitasking_Type
14:34:22.204	0.34716985	4.5012364	8.166871	-0.009864252	0.046519224	-0.0067610564	0.43742025	4.6747184	8.609647	Multitasking_Type
14:34:22.227	0.34716985	4.5012364	8.166871	-0.009864252	0.046519224	-0.0067610564	0.43742025	4.6747184	8.609647	Multitasking_Type
14:34:22.249	0.34716985	4.5012364	8.166871	-0.009864252	0.046519224	-0.0067610564	0.43742025	4.6747184	8.609647	Multitasking_Type
14:34:22.271	0.34716985	4.5012364	8.166871	-0.009864252	0.046519224	-0.0067610564	0.43742025	4.6747184	8.609647	Multitasking_Type
14:34:22.292	0.34716985	4.5012364	8.166871	-0.009864252	0.046519224	-0.0067610564	0.43742025	4.6747184	8.609647	Multitasking_Type
14:34:22.313	0.34716985	4.5012364	8.166871	-0.009864252	0.046519224	-0.0067610564	0.43742025	4.6747184	8.609647	Multitasking_Type
14:34:22.334	0.34716985	4.5012364	8.166871	-0.009864252	0.046519224	-0.0067610564	0.43742025	4.6747184	8.609647	Multitasking_Type
14:34:22.356	0.37111259	4.539545	8.291373	-0.0068099257	-0.005404325	0.007899709	0.39863604	4.6549315	8.622243	Multitasking_Type
14:34:22.378	0.37111259	4.539545	8.291373	-0.0068099257	-0.005404325	0.007899709	0.39863604	4.6549315	8.622243	Multitasking_Type
14:34:22.399	0.37111259	4.539545	8.291373	-0.0068099257	-0.005404325	0.007899709	0.39863604	4.6549315	8.622243	Multitasking_Type
14:34:22.422	0.37111259	4.539545	8.291373	-0.0068099257	-0.005404325	0.007899709	0.39863604	4.6549315	8.622243	Multitasking_Type
14:34:22.445	0.37111259	4.539545	8.291373	-0.0068099257	-0.005404325	0.007899709	0.39863604	4.6549315	8.622243	Multitasking_Type
14:34:22.468	0.37111259	4.539545	8.291373	-0.0068099257	-0.005404325	0.007899709	0.39863604	4.6549315	8.622243	Multitasking_Type
14:34:22.490	0.37111259	4.539545	8.291373	-0.0068099257	-0.005404325	0.007899709	0.39863604	4.6549315	8.622243	Multitasking_Type
14:34:22.512	0.37111259	4.539545	8.291373	-0.0068099257	-0.005404325	0.007899709	0.39863604	4.6549315	8.622243	Multitasking_Type
14:34:22.534	0.55307746	4.68799	7.6113997	-0.014140309	-0.053662676	0.017673554	0.40457135	4.695139	8.600136	Multitasking_Type
14:34:22.555	0.55307746	4.68799	7.6113997	-0.014140309	-0.053662676	0.017673554	0.40457135	4.695139	8.600136	Multitasking_Type
14:34:22.582	0.55307746	4.68799	7.6113997	-0.014140309	-0.053662676	0.017673554	0.40457135	4.695139	8.600136	Multitasking_Type
14:34:22.603	0.55307746	4.68799	7.6113997	-0.014140309	-0.053662676	0.017673554	0.40457135	4.695139	8.600136	Multitasking_Type
14:34:22.624	0.55307746	4.68799	7.6113997	-0.014140309	-0.053662676	0.017673554	0.40457135	4.695139	8.600136	Multitasking_Type
14:34:22.647	0.55307746	4.68799	7.6113997	-0.014140309	-0.053662676	0.017673554	0.40457135	4.695139	8.600136	Multitasking_Type
14:34:22.670	0.55307746	4.68799	7.6113997	-0.014140309	-0.053662676	0.017673554	0.40457135	4.695139	8.600136	Multitasking_Type
14:34:22.692	0.55307746	4.68799	7.6113997	-0.014140309	-0.053662676	0.017673554	0.40457135	4.695139	8.600136	Multitasking_Type
14:34:22.714	0.35674694	4.5491223	8.6984005	0.0011313224	-0.0041825944	0.00912144	0.3998119	4.6630783	8.6177845	Multitasking_Type
14:34:22.737	0.35674694	4.5491223	8.6984005	0.0011313224	-0.0041825944	0.00912144	0.3998119	4.6630783	8.6177845	Multitasking_Type
14:34:22.760	0.35674694	4.5491223	8.6984005	0.0011313224	-0.0041825944	0.00912144	0.3998119	4.6630783	8.6177845	Multitasking_Type
14:34:22.782	0.35674694	4.5491223	8.6984005	0.0011313224	-0.0041825944	0.00912144	0.3998119	4.6630783	8.6177845	Multitasking_Type
14:34:22.804	0.35674694	4.5491223	8.6984005	0.0011313224	-0.0041825944	0.00912144	0.3998119	4.6630783	8.6177845	Multitasking_Type
14:34:22.825	0.35674694	4.5491223	8.6984005	0.0011313224	-0.0041825944	0.00912144	0.3998119	4.6630783	8.6177845	Multitasking_Type
14:34:22.847	0.35674694	4.5491223	8.6984005	0.0011313224	-0.0041825944	0.00912144	0.3998119	4.6630783	8.6177845	Multitasking_Type
14:34:22.869	0.35674694	4.5491223	8.6984005	0.0011313224	-0.0041825944	0.00912144	0.3998119	4.6630783	8.6177845	Multitasking_Type
14:34:22.892	0.3998439	4.5012364	8.336864	0.0041856486	-0.17827919	-0.029363072	0.45336848	4.683663	8.603959	Multitasking_Type
14:34:22.915	0.3998439	4.5012364	8.336864	0.0041856486	-0.17827919	-0.029363072	0.45336848	4.683663	8.603959	Multitasking_Type
14:34:22.940	0.3998439	4.5012364	8.336864	0.0041856486	-0.17827919	-0.029363072	0.45336848	4.683663	8.603959	Multitasking_Type
14:34:22.962	0.3998439	4.5012364	8.336864	0.0041856486	-0.17827919	-0.029363072	0.45336848	4.683663	8.603959	Multitasking_Type
14:34:22.986	0.3998439	4.5012364	8.336864	0.0041856486	-0.17827919	-0.029363072	0.45336848	4.683663	8.603959	Multitasking_Type
14:34:23.008	0.3998439	4.5012364	8.336864	0.0041856486	-0.17827919	-0.029363072	0.45336848	4.683663	8.603959	Multitasking_Type
14:34:23.029	0.3998439	4.5012364	8.336864	0.0041856486	-0.17827919	-0.029363072	0.45336848	4.683663	8.603959	Multitasking_Type
14:34:23.049	0.3998439	4.5012364	8.336864	0.0041856486	-0.17827919	-0.029363072	0.45336848	4.683663	8.603959	Multitasking_Type
14:34:23.070	0.679974	4.786155	8.466156	0.040837564	0.1314295	0.07876008	0.5356509	4.710915	8.584331	Multitasking_Type
14:34:23.102	0.679974	4.786155	8.466156	0.040837564	0.1314295	0.07876008	0.5356509	4.710915	8.584331	Multitasking_Type
14:34:23.124	0.679974	4.786155	8.466156	0.040837564	0.1314295	0.07876008	0.5356509	4.710915	8.584331	Multitasking_Type
14:34:23.147	0.679974	4.786155	8.466156	0.040837564	0.1314295	0.07876008	0.5356509	4.710915	8.584331	Multitasking_Type
14:34:23.171	0.679974	4.786155	8.466156	0.040837564	0.1314295	0.07876008	0.5356509	4.710915	8.584331	Multitasking_Type
14:34:23.192	0.679974	4.786155	8.466156	0.040837564	0.1314295	0.07876008	0.5356509	4.710915	8.584331	Multitasking_Type
14:34:23.213	0.679974	4.786155	8.466156	0.040837564	0.1314295	0.07876008	0.5356509	4.710915	8.584331	Multitasking_Type
14:34:23.234	0.679974	4.786155	8.466156	0.040837564	0.1314295	0.07876008	0.5356509	4.710915	8.584331	Multitasking_Type
14:34:23.259	0.20111908	4.470111	8.717555	-0.13142644	0.25848946	0.042108163	0.3185317	4.6892233	8.606978	Multitasking_Type
14:34:23.281	0.20111908	4.470111	8.717555	-0.13142644	0.25848946	0.042108163	0.3185317	4.6892233	8.606978	Multitasking_Type
14:34:23.302	0.20111908	4.470111	8.717555	-0.13142644	0.25848946	0.042108163	0.3185317	4.6892233	8.606978	Multitasking_Type
14:34:23.326	0.20111908	4.470111	8.717555	-0.13142644	0.25848946	0.042108163	0.3185317	4.6892233	8.606978	Multitasking_Type
14:34:23.347	0.20111908	4.470111	8.717555	-0.13142644	0.25848946	0.042108163	0.3185317	4.6892233	8.606978	Multitasking_Type
14:34:23.368	0.20111908	4.470111	8.717555	-0.13142644	0.25848946	0.042108163	0.3185317	4.6892233	8.606978	Multitasking_Type
14:34:23.389	0.20111908	4.470111	8.717555	-0.13142644	0.25848946	0.042108163	0.3185317	4.6892233	8.606978	Multitasking_Type
14:34:23.409	0.20111908	4.470111	8.717555	-0.13142644	0.25848946	0.042108163	0.3185317	4.6892233	8.606978	Multitasking_Type
14:34:23.430	0.23942748	4.577853	8.2027855	0.079932936	0.06179085	0.004234518	0.27518135	4.6964264	8.6045475	Multitasking_Type
14:34:23.451	0.23942748	4.577853	8.2027855	0.079932936	0.06179085	0.004234518	0.27518135	4.6964264	8.6045475	Multitasking_Type
14:34:23.473	0.23942748	4.577853	8.2027855	0.079932936	0.06179085	0.004234518	0.27518135	4.6964264	8.6045475	Multitasking_Type
14:34:23.495	0.23942748	4.577853	8.2027855	0.079932936	0.06179085	0.004234518	0.27518135	4.6964264	8.6045475	Multitasking_Type
14:34:23.518	0.23942748	4.577853	8.2027855	0.079932936	0.06179085	0.004234518	0.27518135	4.6964264	8.6045475	Multitasking_Type
14:34:23.541	0.23942748	4.577853	8.2027855	0.079932936	0.06179085	0.004234518	0.27518135	4.6964264	8.6045475	Multitasking_Type
14:34:23.564	0.23942748	4.577853	8.2027855	0.079932936	0.06179085	0.004234518	0.27518135	4.6964264	8.6045475	Multitasking_Type
14:34:23.586	0.23942748	4.577853	8.2027855	0.079932936	0.06179085	0.004234518	0.27518135	4.6964264	8.6045475	Multitasking_Type
14:34:23.608	0.18196489	4.577853	8.45179	-0.02024896	0.0068129804	0.015840957	0.24891558	4.6767445	8.616058	Multitasking_Type
14:34:23.630	0.18196489	4.577853	8.45179	-0.02024896	0.0068129804	0.015840957	0.24891558	4.6767445	8.616058	Multitasking_Type
14:34:23.651	0.18196489	4.577853	8.45179	-0.02024896	0.0068129804	0.015840957	0.24891558	4.6767445	8.616058	Multitasking_Type
14:34:23.672	0.18196489	4.577853	8.45179	-0.02024896	0.0068129804	0.015840957	0.24891558	4.6767445	8.616058	Multitasking_Type
14:34:23.693	0.18196489	4.577853	8.45179	-0.02024896	0.0068129804	0.015840957	0.24891558	4.6767445	8.616058	Multitasking_Type
14:34:23.714	0.18196489	4.577853	8.45179	-0.02024896	0.0068129804	0.015840957	0.24891558	4.6767445	8.616058	Multitasking_Type
14:34:23.735	0.18196489	4.577853	8.45179	-0.02024896	0.0068129804	0.015840957	0.24891558	4.6767445	8.616058	Multitasking_Type
14:34:23.761	0.18196489	4.577853	8.45179	-0.02024896	0.0068129804	0.015840957	0.24891558	4.6767445	8.616058	Multitasking_Type
14:34:23.783	0.18196489	4.577853	8.45179	-0.02024896	0.0068129804	0.015840957	0.24891558	4.6767445	8.616058	Multitasking_Type
14:34:23.805	0.25379312	4.539545	7.8795586	-0.052013956	0.023917207	0.035388645	0.21436003	4.65255	8.630073	Multitasking_Type
14:34:23.827	0.25379312	4.539545	7.8795586	-0.052013956	0.023917207	0.035388645	0.21436003	4.65255	8.630073	Multitasking_Type
14:34:23.850	0.25379312	4.539545	7.8795586	-0.052013956	0.023917207	0.035388645	0.21436003	4.65255	8.630073	Multitasking_Type
14:34:23.873	0.25379312	4.539545	7.8795586	-0.052013956	0.023917207	0.035388645	0.21436003	4.65255	8.630073	Multitasking_Type
14:34:23.896	0.25379312	4.539545	7.8795586	-0.052013956	0.023917207	0.035388645	0.21436003	4.65255	8.630073	Multitasking_Type
14:34:23.919	0.25379312	4.539545	7.8795586	-0.052013956	0.023917207	0.035388645	0.21436003	4.65255	8.630073	Multitasking_Type
14:34:23.941	0.25379312	4.539545	7.8795586	-0.052013956	0.023917207	0.035388645	0.21436003	4.65255	8.630073	Multitasking_Type
14:34:23.963	0.25379312	4.539545	7.8795586	-0.052013956	0.023917207	0.035388645	0.21436003	4.65255	8.630073	Multitasking_Type
14:34:23.987	0.090982445	4.4820824	8.487704	-0.0031447343	0.112492666	0.02194961	0.08839681	4.572605	8.674897	Multitasking_Type
14:34:24.009	0.090982445	4.4820824	8.487704	-0.0031447343	0.112492666	0.02194961	0.08839681	4.572605	8.674897	Multitasking_Type
14:34:24.031	0.090982445	4.4820824	8.487704	-0.0031447343	0.112492666	0.02194961	0.08839681	4.572605	8.674897	Multitasking_Type
14:34:24.053	0.090982445	4.4820824	8.487704	-0.0031447343	0.112492666	0.02194961	0.08839681	4.572605	8.674897	Multitasking_Type
14:34:24.076	0.090982445	4.4820824	8.487704	-0.0031447343	0.112492666	0.02194961	0.08839681	4.572605	8.674897	Multitasking_Type
14:34:24.099	0.090982445	4.4820824	8.487704	-0.0031447343	0.112492666	0.02194961	0.08839681	4.572605	8.674897	Multitasking_Type
14:34:24.120	0.090982445	4.4820824	8.487704	-0.0031447343	0.112492666	0.02194961	0.08839681	4.572605	8.674897	Multitasking_Type
14:34:24.141	0.090982445	4.4820824	8.487704	-0.0031447343	0.112492666	0.02194961	0.08839681	4.572605	8.674897	Multitasking_Type
14:34:24.162	-0.071828246	4.503631	8.458973	-0.20106508	0.115546994	0.026836533	-0.036653616	4.5935354	8.664205	Multitasking_Type
14:34:24.190	-0.071828246	4.503631	8.458973	-0.20106508	0.115546994	0.026836533	-0.036653616	4.5935354	8.664205	Multitasking_Type
14:34:24.211	-0.071828246	4.503631	8.458973	-0.20106508	0.115546994	0.026836533	-0.036653616	4.5935354	8.664205	Multitasking_Type
14:34:24.232	-0.071828246	4.503631	8.458973	-0.20106508	0.115546994	0.026836533	-0.036653616	4.5935354	8.664205	Multitasking_Type
14:34:24.255	-0.071828246	4.503631	8.458973	-0.20106508	0.115546994	0.026836533	-0.036653616	4.5935354	8.664205	Multitasking_Type
14:34:24.279	-0.071828246	4.503631	8.458973	-0.20106508	0.115546994	0.026836533	-0.036653616	4.5935354	8.664205	Multitasking_Type
14:34:24.301	-0.071828246	4.503631	8.458973	-0.20106508	0.115546994	0.026836533	-0.036653616	4.5935354	8.664205	Multitasking_Type
14:34:24.324	-0.071828246	4.503631	8.458973	-0.20106508	0.115546994	0.026836533	-0.036653616	4.5935354	8.664205	Multitasking_Type
14:34:24.347	0.18914771	4.2043467	7.5419655	0.09520457	0.0049803844	0.0115649	0.12542802	4.4316216	8.747306	Multitasking_Type
14:34:24.368	0.18914771	4.2043467	7.5419655	0.09520457	0.0049803844	0.0115649	0.12542802	4.4316216	8.747306	Multitasking_Type
14:34:24.388	0.18914771	4.2043467	7.5419655	0.09520457	0.0049803844	0.0115649	0.12542802	4.4316216	8.747306	Multitasking_Type
14:34:24.412	0.18914771	4.2043467	7.5419655	0.09520457	0.0049803844	0.0115649	0.12542802	4.4316216	8.747306	Multitasking_Type
14:34:24.433	0.18914771	4.2043467	7.5419655	0.09520457	0.0049803844	0.0115649	0.12542802	4.4316216	8.747306	Multitasking_Type
14:34:24.454	0.18914771	4.2043467	7.5419655	0.09520457	0.0049803844	0.0115649	0.12542802	4.4316216	8.747306	Multitasking_Type
14:34:24.477	0.18914771	4.2043467	7.5419655	0.09520457	0.0049803844	0.0115649	0.12542802	4.4316216	8.747306	Multitasking_Type
14:34:24.497	0.18914771	4.2043467	7.5419655	0.09520457	0.0049803844	0.0115649	0.12542802	4.4316216	8.747306	Multitasking_Type
14:34:24.519	0.076616794	4.3073006	7.8532214	0.06771564	-0.0029608638	-0.0043175956	0.19082345	4.459973	8.7317	Multitasking_Type
14:34:24.540	0.076616794	4.3073006	7.8532214	0.06771564	-0.0029608638	-0.0043175956	0.19082345	4.459973	8.7317	Multitasking_Type
14:34:24.561	0.076616794	4.3073006	7.8532214	0.06771564	-0.0029608638	-0.0043175956	0.19082345	4.459973	8.7317	Multitasking_Type
14:34:24.582	0.076616794	4.3073006	7.8532214	0.06771564	-0.0029608638	-0.0043175956	0.19082345	4.459973	8.7317	Multitasking_Type
14:34:24.603	0.076616794	4.3073006	7.8532214	0.06771564	-0.0029608638	-0.0043175956	0.19082345	4.459973	8.7317	Multitasking_Type
14:34:24.624	0.076616794	4.3073006	7.8532214	0.06771564	-0.0029608638	-0.0043175956	0.19082345	4.459973	8.7317	Multitasking_Type
14:34:24.645	0.076616794	4.3073006	7.8532214	0.06771564	-0.0029608638	-0.0043175956	0.19082345	4.459973	8.7317	Multitasking_Type
14:34:24.666	0.076616794	4.3073006	7.8532214	0.06771564	-0.0029608638	-0.0043175956	0.19082345	4.459973	8.7317	Multitasking_Type
14:34:24.687	0.07422252	4.45814	8.968953	-0.16991095	0.14242506	0.03844297	0.18134068	4.4915957	8.715678	Multitasking_Type
14:34:24.709	0.07422252	4.45814	8.968953	-0.16991095	0.14242506	0.03844297	0.18134068	4.4915957	8.715678	Multitasking_Type
14:34:24.729	0.07422252	4.45814	8.968953	-0.16991095	0.14242506	0.03844297	0.18134068	4.4915957	8.715678	Multitasking_Type
14:34:24.761	0.07422252	4.45814	8.968953	-0.16991095	0.14242506	0.03844297	0.18134068	4.4915957	8.715678	Multitasking_Type
14:34:24.783	0.07422252	4.45814	8.968953	-0.16991095	0.14242506	0.03844297	0.18134068	4.4915957	8.715678	Multitasking_Type
14:34:24.804	0.07422252	4.45814	8.968953	-0.16991095	0.14242506	0.03844297	0.18134068	4.4915957	8.715678	Multitasking_Type
14:34:24.826	0.07422252	4.45814	8.968953	-0.16991095	0.14242506	0.03844297	0.18134068	4.4915957	8.715678	Multitasking_Type
14:34:24.848	0.07422252	4.45814	8.968953	-0.16991095	0.14242506	0.03844297	0.18134068	4.4915957	8.715678	Multitasking_Type
14:34:24.871	0.07901107	4.309695	8.490098	0.025565932	0.037356243	0.0011801916	0.1653508	4.4496183	8.737499	Multitasking_Type
14:34:24.894	0.07901107	4.309695	8.490098	0.025565932	0.037356243	0.0011801916	0.1653508	4.4496183	8.737499	Multitasking_Type
14:34:24.917	0.07901107	4.309695	8.490098	0.025565932	0.037356243	0.0011801916	0.1653508	4.4496183	8.737499	Multitasking_Type
14:34:24.938	0.07901107	4.309695	8.490098	0.025565932	0.037356243	0.0011801916	0.1653508	4.4496183	8.737499	Multitasking_Type
14:34:24.960	0.07901107	4.309695	8.490098	0.025565932	0.037356243	0.0011801916	0.1653508	4.4496183	8.737499	Multitasking_Type
14:34:24.982	0.07901107	4.309695	8.490098	0.025565932	0.037356243	0.0011801916	0.1653508	4.4496183	8.737499	Multitasking_Type
14:34:25.012	0.07901107	4.309695	8.490098	0.025565932	0.037356243	0.0011801916	0.1653508	4.4496183	8.737499	Multitasking_Type
14:34:25.034	0.07901107	4.309695	8.490098	0.025565932	0.037356243	0.0011801916	0.1653508	4.4496183	8.737499	Multitasking_Type
14:34:25.055	0.10774237	4.0918155	8.719949	-0.27620152	-0.4152949	-0.09839085	0.19969642	4.3302827	8.79654	Multitasking_Type
14:34:25.076	0.10774237	4.0918155	8.719949	-0.27620152	-0.4152949	-0.09839085	0.19969642	4.3302827	8.79654	Multitasking_Type
14:34:25.100	0.10774237	4.0918155	8.719949	-0.27620152	-0.4152949	-0.09839085	0.19969642	4.3302827	8.79654	Multitasking_Type
14:34:25.121	0.10774237	4.0918155	8.719949	-0.27620152	-0.4152949	-0.09839085	0.19969642	4.3302827	8.79654	Multitasking_Type
14:34:25.146	0.10774237	4.0918155	8.719949	-0.27620152	-0.4152949	-0.09839085	0.19969642	4.3302827	8.79654	Multitasking_Type
14:34:25.167	0.10774237	4.0918155	8.719949	-0.27620152	-0.4152949	-0.09839085	0.19969642	4.3302827	8.79654	Multitasking_Type
14:34:25.188	0.10774237	4.0918155	8.719949	-0.27620152	-0.4152949	-0.09839085	0.19969642	4.3302827	8.79654	Multitasking_Type
14:34:25.209	0.10774237	4.0918155	8.719949	-0.27620152	-0.4152949	-0.09839085	0.19969642	4.3302827	8.79654	Multitasking_Type
14:34:25.229	0.22985038	4.070267	9.490906	-0.12531778	0.23588745	0.004845383	0.5364373	4.1305137	8.878144	Multitasking_Type
14:34:25.250	0.22985038	4.070267	9.490906	-0.12531778	0.23588745	0.004845383	0.5364373	4.1305137	8.878144	Multitasking_Type
14:34:25.272	0.22985038	4.070267	9.490906	-0.12531778	0.23588745	0.004845383	0.5364373	4.1305137	8.878144	Multitasking_Type
14:34:25.293	0.22985038	4.070267	9.490906	-0.12531778	0.23588745	0.004845383	0.5364373	4.1305137	8.878144	Multitasking_Type
14:34:25.315	0.22985038	4.070267	9.490906	-0.12531778	0.23588745	0.004845383	0.5364373	4.1305137	8.878144	Multitasking_Type
14:34:25.336	0.22985038	4.070267	9.490906	-0.12531778	0.23588745	0.004845383	0.5364373	4.1305137	8.878144	Multitasking_Type
14:34:25.357	0.22985038	4.070267	9.490906	-0.12531778	0.23588745	0.004845383	0.5364373	4.1305137	8.878144	Multitasking_Type
14:34:25.378	0.22985038	4.070267	9.490906	-0.12531778	0.23588745	0.004845383	0.5364373	4.1305137	8.878144	Multitasking_Type
14:34:25.400	0.22985038	4.070267	9.490906	-0.12531778	0.23588745	0.004845383	0.5364373	4.1305137	8.878144	Multitasking_Type
14:34:25.421	0.5889916	3.9768906	9.402317	0.026176797	-0.17217053	0.028669128	0.545535	4.157475	8.864997	Multitasking_Type
14:34:25.443	0.5889916	3.9768906	9.402317	0.026176797	-0.17217053	0.028669128	0.545535	4.157475	8.864997	Multitasking_Type
14:34:25.468	0.5889916	3.9768906	9.402317	0.026176797	-0.17217053	0.028669128	0.545535	4.157475	8.864997	Multitasking_Type
14:34:25.490	0.5889916	3.9768906	9.402317	0.026176797	-0.17217053	0.028669128	0.545535	4.157475	8.864997	Multitasking_Type
14:34:25.511	0.5889916	3.9768906	9.402317	0.026176797	-0.17217053	0.028669128	0.545535	4.157475	8.864997	Multitasking_Type
14:34:25.532	0.5889916	3.9768906	9.402317	0.026176797	-0.17217053	0.028669128	0.545535	4.157475	8.864997	Multitasking_Type
14:34:25.553	0.5889916	3.9768906	9.402317	0.026176797	-0.17217053	0.028669128	0.545535	4.157475	8.864997	Multitasking_Type
14:34:25.574	0.5889916	3.9768906	9.402317	0.026176797	-0.17217053	0.028669128	0.545535	4.157475	8.864997	Multitasking_Type
14:34:25.596	0.5219519	4.170827	7.9944835	0.057330925	0.03491278	0.0054562483	0.59784985	4.180696	8.85069	Multitasking_Type
14:34:25.622	0.5219519	4.170827	7.9944835	0.057330925	0.03491278	0.0054562483	0.59784985	4.180696	8.85069	Multitasking_Type
14:34:25.643	0.5219519	4.170827	7.9944835	0.057330925	0.03491278	0.0054562483	0.59784985	4.180696	8.85069	Multitasking_Type
14:34:25.664	0.5219519	4.170827	7.9944835	0.057330925	0.03491278	0.0054562483	0.59784985	4.180696	8.85069	Multitasking_Type
14:34:25.684	0.5219519	4.170827	7.9944835	0.057330925	0.03491278	0.0054562483	0.59784985	4.180696	8.85069	Multitasking_Type
14:34:25.705	0.5219519	4.170827	7.9944835	0.057330925	0.03491278	0.0054562483	0.59784985	4.180696	8.85069	Multitasking_Type
14:34:25.726	0.5219519	4.170827	7.9944835	0.057330925	0.03491278	0.0054562483	0.59784985	4.180696	8.85069	Multitasking_Type
14:34:25.748	0.5219519	4.170827	7.9944835	0.057330925	0.03491278	0.0054562483	0.59784985	4.180696	8.85069	Multitasking_Type
14:34:25.771	0.4932206	4.087027	8.391933	0.03228545	0.15647496	0.0146192275	0.54922307	4.1828947	8.852801	Multitasking_Type
14:34:25.793	0.4932206	4.087027	8.391933	0.03228545	0.15647496	0.0146192275	0.54922307	4.1828947	8.852801	Multitasking_Type
14:34:25.815	0.4932206	4.087027	8.391933	0.03228545	0.15647496	0.0146192275	0.54922307	4.1828947	8.852801	Multitasking_Type
14:34:25.838	0.4932206	4.087027	8.391933	0.03228545	0.15647496	0.0146192275	0.54922307	4.1828947	8.852801	Multitasking_Type
14:34:25.861	0.4932206	4.087027	8.391933	0.03228545	0.15647496	0.0146192275	0.54922307	4.1828947	8.852801	Multitasking_Type
14:34:25.882	0.4932206	4.087027	8.391933	0.03228545	0.15647496	0.0146192275	0.54922307	4.1828947	8.852801	Multitasking_Type
14:34:25.904	0.4932206	4.087027	8.391933	0.03228545	0.15647496	0.0146192275	0.54922307	4.1828947	8.852801	Multitasking_Type
14:34:25.927	0.4932206	4.087027	8.391933	0.03228545	0.15647496	0.0146192275	0.54922307	4.1828947	8.852801	Multitasking_Type
14:34:25.950	0.19154198	4.170827	8.648121	0.04755708	0.23588745	0.04699509	0.24727519	4.2434835	8.837538	Multitasking_Type
14:34:25.973	0.19154198	4.170827	8.648121	0.04755708	0.23588745	0.04699509	0.24727519	4.2434835	8.837538	Multitasking_Type
14:34:25.995	0.19154198	4.170827	8.648121	0.04755708	0.23588745	0.04699509	0.24727519	4.2434835	8.837538	Multitasking_Type
14:34:26.018	0.19154198	4.170827	8.648121	0.04755708	0.23588745	0.04699509	0.24727519	4.2434835	8.837538	Multitasking_Type
14:34:26.041	0.19154198	4.170827	8.648121	0.04755708	0.23588745	0.04699509	0.24727519	4.2434835	8.837538	Multitasking_Type
14:34:26.063	0.19154198	4.170827	8.648121	0.04755708	0.23588745	0.04699509	0.24727519	4.2434835	8.837538	Multitasking_Type
14:34:26.087	0.19154198	4.170827	8.648121	0.04755708	0.23588745	0.04699509	0.24727519	4.2434835	8.837538	Multitasking_Type
14:34:26.110	0.19154198	4.170827	8.648121	0.04755708	0.23588745	0.04699509	0.24727519	4.2434835	8.837538	Multitasking_Type
14:34:26.138	-0.035914123	4.1971636	8.523619	0.14285207	0.08561459	-0.0104262475	-0.033989947	4.2888823	8.818996	Multitasking_Type
14:34:26.161	-0.035914123	4.1971636	8.523619	0.14285207	0.08561459	-0.0104262475	-0.033989947	4.2888823	8.818996	Multitasking_Type
14:34:26.182	-0.035914123	4.1971636	8.523619	0.14285207	0.08561459	-0.0104262475	-0.033989947	4.2888823	8.818996	Multitasking_Type
14:34:26.215	-0.035914123	4.1971636	8.523619	0.14285207	0.08561459	-0.0104262475	-0.033989947	4.2888823	8.818996	Multitasking_Type
14:34:26.236	-0.035914123	4.1971636	8.523619	0.14285207	0.08561459	-0.0104262475	-0.033989947	4.2888823	8.818996	Multitasking_Type
14:34:26.258	-0.035914123	4.1971636	8.523619	0.14285207	0.08561459	-0.0104262475	-0.033989947	4.2888823	8.818996	Multitasking_Type
14:34:26.280	-0.035914123	4.1971636	8.523619	0.14285207	0.08561459	-0.0104262475	-0.033989947	4.2888823	8.818996	Multitasking_Type
14:34:26.303	-0.035914123	4.1971636	8.523619	0.14285207	0.08561459	-0.0104262475	-0.033989947	4.2888823	8.818996	Multitasking_Type
14:34:26.326	-0.06943397	4.173221	8.20518	0.017624684	-0.03778018	-0.013480575	0.11459099	4.298186	8.813787	Multitasking_Type
14:34:26.350	-0.06943397	4.173221	8.20518	0.017624684	-0.03778018	-0.013480575	0.11459099	4.298186	8.813787	Multitasking_Type
14:34:26.371	-0.06943397	4.173221	8.20518	0.017624684	-0.03778018	-0.013480575	0.11459099	4.298186	8.813787	Multitasking_Type
14:34:26.393	-0.06943397	4.173221	8.20518	0.017624684	-0.03778018	-0.013480575	0.11459099	4.298186	8.813787	Multitasking_Type
14:34:26.414	-0.06943397	4.173221	8.20518	0.017624684	-0.03778018	-0.013480575	0.11459099	4.298186	8.813787	Multitasking_Type
14:34:26.436	-0.06943397	4.173221	8.20518	0.017624684	-0.03778018	-0.013480575	0.11459099	4.298186	8.813787	Multitasking_Type
14:34:26.456	-0.06943397	4.173221	8.20518	0.017624684	-0.03778018	-0.013480575	0.11459099	4.298186	8.813787	Multitasking_Type
14:34:26.477	-0.06943397	4.173221	8.20518	0.017624684	-0.03778018	-0.013480575	0.11459099	4.298186	8.813787	Multitasking_Type
14:34:26.498	0.29928434	4.170827	8.777411	0.0005204572	-0.14590333	0.020727878	0.22484168	4.292086	8.814635	Multitasking_Type
14:34:26.520	0.29928434	4.170827	8.777411	0.0005204572	-0.14590333	0.020727878	0.22484168	4.292086	8.814635	Multitasking_Type
14:34:26.542	0.29928434	4.170827	8.777411	0.0005204572	-0.14590333	0.020727878	0.22484168	4.292086	8.814635	Multitasking_Type
14:34:26.563	0.29928434	4.170827	8.777411	0.0005204572	-0.14590333	0.020727878	0.22484168	4.292086	8.814635	Multitasking_Type
14:34:26.585	0.29928434	4.170827	8.777411	0.0005204572	-0.14590333	0.020727878	0.22484168	4.292086	8.814635	Multitasking_Type
14:34:26.606	0.29928434	4.170827	8.777411	0.0005204572	-0.14590333	0.020727878	0.22484168	4.292086	8.814635	Multitasking_Type
14:34:26.627	0.29928434	4.170827	8.777411	0.0005204572	-0.14590333	0.020727878	0.22484168	4.292086	8.814635	Multitasking_Type
14:34:26.650	0.29928434	4.170827	8.777411	0.0005204572	-0.14590333	0.020727878	0.22484168	4.292086	8.814635	Multitasking_Type
14:34:26.672	0.26097596	4.1804037	8.267431	0.07138083	-0.15445544	-0.008593652	0.22797267	4.3281364	8.79691	Multitasking_Type
14:34:26.693	0.26097596	4.1804037	8.267431	0.07138083	-0.15445544	-0.008593652	0.22797267	4.3281364	8.79691	Multitasking_Type
14:34:26.714	0.26097596	4.1804037	8.267431	0.07138083	-0.15445544	-0.008593652	0.22797267	4.3281364	8.79691	Multitasking_Type
14:34:26.735	0.26097596	4.1804037	8.267431	0.07138083	-0.15445544	-0.008593652	0.22797267	4.3281364	8.79691	Multitasking_Type
14:34:26.757	0.26097596	4.1804037	8.267431	0.07138083	-0.15445544	-0.008593652	0.22797267	4.3281364	8.79691	Multitasking_Type
14:34:26.784	0.26097596	4.1804037	8.267431	0.07138083	-0.15445544	-0.008593652	0.22797267	4.3281364	8.79691	Multitasking_Type
14:34:26.805	0.26097596	4.1804037	8.267431	0.07138083	-0.15445544	-0.008593652	0.22797267	4.3281364	8.79691	Multitasking_Type
14:34:26.826	0.26097596	4.1804037	8.267431	0.07138083	-0.15445544	-0.008593652	0.22797267	4.3281364	8.79691	Multitasking_Type
14:34:26.847	0.17478207	4.170827	8.8636055	0.006018244	0.006202115	0.004845383	0.1663065	4.3694024	8.777872	Multitasking_Type
14:34:26.869	0.17478207	4.170827	8.8636055	0.006018244	0.006202115	0.004845383	0.1663065	4.3694024	8.777872	Multitasking_Type
14:34:26.890	0.17478207	4.170827	8.8636055	0.006018244	0.006202115	0.004845383	0.1663065	4.3694024	8.777872	Multitasking_Type
14:34:26.911	0.17478207	4.170827	8.8636055	0.006018244	0.006202115	0.004845383	0.1663065	4.3694024	8.777872	Multitasking_Type
14:34:26.932	0.17478207	4.170827	8.8636055	0.006018244	0.006202115	0.004845383	0.1663065	4.3694024	8.777872	Multitasking_Type
14:34:26.953	0.17478207	4.170827	8.8636055	0.006018244	0.006202115	0.004845383	0.1663065	4.3694024	8.777872	Multitasking_Type
14:34:26.988	0.17478207	4.170827	8.8636055	0.006018244	0.006202115	0.004845383	0.1663065	4.3694024	8.777872	Multitasking_Type
14:34:27.009	0.17478207	4.170827	8.8636055	0.006018244	0.006202115	0.004845383	0.1663065	4.3694024	8.777872	Multitasking_Type
14:34:27.031	0.083799616	4.288146	8.595447	-0.025135884	0.15280977	0.004845383	0.1403052	4.368826	8.778612	Multitasking_Type
14:34:27.053	0.083799616	4.288146	8.595447	-0.025135884	0.15280977	0.004845383	0.1403052	4.368826	8.778612	Multitasking_Type
14:34:27.075	0.083799616	4.288146	8.595447	-0.025135884	0.15280977	0.004845383	0.1403052	4.368826	8.778612	Multitasking_Type
14:34:27.098	0.083799616	4.288146	8.595447	-0.025135884	0.15280977	0.004845383	0.1403052	4.368826	8.778612	Multitasking_Type
14:34:27.120	0.083799616	4.288146	8.595447	-0.025135884	0.15280977	0.004845383	0.1403052	4.368826	8.778612	Multitasking_Type
14:34:27.143	0.083799616	4.288146	8.595447	-0.025135884	0.15280977	0.004845383	0.1403052	4.368826	8.778612	Multitasking_Type
14:34:27.164	0.083799616	4.288146	8.595447	-0.025135884	0.15280977	0.004845383	0.1403052	4.368826	8.778612	Multitasking_Type
14:34:27.186	0.083799616	4.288146	8.595447	-0.025135884	0.15280977	0.004845383	0.1403052	4.368826	8.778612	Multitasking_Type
14:34:27.206	0.08140534	4.415043	8.56911	0.0035747832	-0.16911621	-0.003095865	0.0674813	4.4314327	8.74804	Multitasking_Type
14:34:27.227	0.08140534	4.415043	8.56911	0.0035747832	-0.16911621	-0.003095865	0.0674813	4.4314327	8.74804	Multitasking_Type
14:34:27.248	0.08140534	4.415043	8.56911	0.0035747832	-0.16911621	-0.003095865	0.0674813	4.4314327	8.74804	Multitasking_Type
14:34:27.274	0.08140534	4.415043	8.56911	0.0035747832	-0.16911621	-0.003095865	0.0674813	4.4314327	8.74804	Multitasking_Type
14:34:27.306	0.08140534	4.415043	8.56911	0.0035747832	-0.16911621	-0.003095865	0.0674813	4.4314327	8.74804	Multitasking_Type
14:34:27.345	0.08140534	4.415043	8.56911	0.0035747832	-0.16911621	-0.003095865	0.0674813	4.4314327	8.74804	Multitasking_Type
14:34:27.366	0.08140534	4.415043	8.56911	0.0035747832	-0.16911621	-0.003095865	0.0674813	4.4314327	8.74804	Multitasking_Type
14:34:27.387	0.16759923	4.5012364	8.91149	-0.0898876	0.009256441	0.030501725	0.17426483	4.4322467	8.746152	Multitasking_Type
14:34:27.407	0.16759923	4.5012364	8.91149	-0.0898876	0.009256441	0.030501725	0.17426483	4.4322467	8.746152	Multitasking_Type
14:34:27.442	0.16759923	4.5012364	8.91149	-0.0898876	0.009256441	0.030501725	0.17426483	4.4322467	8.746152	Multitasking_Type
14:34:27.463	0.16759923	4.5012364	8.91149	-0.0898876	0.009256441	0.030501725	0.17426483	4.4322467	8.746152	Multitasking_Type
14:34:27.484	0.16759923	4.5012364	8.91149	-0.0898876	0.009256441	0.030501725	0.17426483	4.4322467	8.746152	Multitasking_Type
14:34:27.506	0.16759923	4.5012364	8.91149	-0.0898876	0.009256441	0.030501725	0.17426483	4.4322467	8.746152	Multitasking_Type
14:34:27.528	0.16759923	4.5012364	8.91149	-0.0898876	0.009256441	0.030501725	0.17426483	4.4322467	8.746152	Multitasking_Type
14:34:27.550	0.16759923	4.5012364	8.91149	-0.0898876	0.009256441	0.030501725	0.17426483	4.4322467	8.746152	Multitasking_Type
14:34:27.571	0.14365649	4.3911	8.466156	0.079932936	0.01964115	-0.01409144	0.1591881	4.4514246	8.736695	Multitasking_Type
14:34:27.592	0.14365649	4.3911	8.466156	0.079932936	0.01964115	-0.01409144	0.1591881	4.4514246	8.736695	Multitasking_Type
14:34:27.613	0.14365649	4.3911	8.466156	0.079932936	0.01964115	-0.01409144	0.1591881	4.4514246	8.736695	Multitasking_Type
14:34:27.633	0.14365649	4.3911	8.466156	0.079932936	0.01964115	-0.01409144	0.1591881	4.4514246	8.736695	Multitasking_Type
14:34:27.655	0.14365649	4.3911	8.466156	0.079932936	0.01964115	-0.01409144	0.1591881	4.4514246	8.736695	Multitasking_Type
14:34:27.676	0.14365649	4.3911	8.466156	0.079932936	0.01964115	-0.01409144	0.1591881	4.4514246	8.736695	Multitasking_Type
14:34:27.697	0.14365649	4.3911	8.466156	0.079932936	0.01964115	-0.01409144	0.1591881	4.4514246	8.736695	Multitasking_Type
14:34:27.719	0.14365649	4.3911	8.466156	0.079932936	0.01964115	-0.01409144	0.1591881	4.4514246	8.736695	Multitasking_Type
14:34:27.744	0.14365649	4.3911	8.466156	0.079932936	0.01964115	-0.01409144	0.1591881	4.4514246	8.736695	Multitasking_Type
14:34:27.766	0.071828246	4.3695517	8.504464	-0.033687998	-0.021897687	0.0060671135	0.12812164	4.444187	8.740889	Multitasking_Type
14:34:27.790	0.071828246	4.3695517	8.504464	-0.033687998	-0.021897687	0.0060671135	0.12812164	4.444187	8.740889	Multitasking_Type
14:34:27.811	0.071828246	4.3695517	8.504464	-0.033687998	-0.021897687	0.0060671135	0.12812164	4.444187	8.740889	Multitasking_Type
14:34:27.833	0.071828246	4.3695517	8.504464	-0.033687998	-0.021897687	0.0060671135	0.12812164	4.444187	8.740889	Multitasking_Type
14:34:27.855	0.071828246	4.3695517	8.504464	-0.033687998	-0.021897687	0.0060671135	0.12812164	4.444187	8.740889	Multitasking_Type
14:34:27.876	0.071828246	4.3695517	8.504464	-0.033687998	-0.021897687	0.0060671135	0.12812164	4.444187	8.740889	Multitasking_Type
14:34:27.898	0.071828246	4.3695517	8.504464	-0.033687998	-0.021897687	0.0060671135	0.12812164	4.444187	8.740889	Multitasking_Type
14:34:27.919	0.071828246	4.3695517	8.504464	-0.033687998	-0.021897687	0.0060671135	0.12812164	4.444187	8.740889	Multitasking_Type
14:34:27.940	0.10055954	4.3216662	8.437425	0.036561508	0.014143363	0.004234518	0.13401888	4.429922	8.748038	Multitasking_Type
14:34:27.963	0.10055954	4.3216662	8.437425	0.036561508	0.014143363	0.004234518	0.13401888	4.429922	8.748038	Multitasking_Type
14:34:27.984	0.10055954	4.3216662	8.437425	0.036561508	0.014143363	0.004234518	0.13401888	4.429922	8.748038	Multitasking_Type
14:34:28.008	0.10055954	4.3216662	8.437425	0.036561508	0.014143363	0.004234518	0.13401888	4.429922	8.748038	Multitasking_Type
14:34:28.031	0.10055954	4.3216662	8.437425	0.036561508	0.014143363	0.004234518	0.13401888	4.429922	8.748038	Multitasking_Type
14:34:28.053	0.10055954	4.3216662	8.437425	0.036561508	0.014143363	0.004234518	0.13401888	4.429922	8.748038	Multitasking_Type
14:34:28.075	0.10055954	4.3216662	8.437425	0.036561508	0.014143363	0.004234518	0.13401888	4.429922	8.748038	Multitasking_Type
14:34:28.098	0.10055954	4.3216662	8.437425	0.036561508	0.014143363	0.004234518	0.13401888	4.429922	8.748038	Multitasking_Type
14:34:28.122	0.19154198	4.2737803	8.497281	-0.019027231	0.0049803844	0.0036236527	0.12671368	4.4235544	8.75137	Multitasking_Type
14:34:28.145	0.19154198	4.2737803	8.497281	-0.019027231	0.0049803844	0.0036236527	0.12671368	4.4235544	8.75137	Multitasking_Type
14:34:28.174	0.19154198	4.2737803	8.497281	-0.019027231	0.0049803844	0.0036236527	0.12671368	4.4235544	8.75137	Multitasking_Type
14:34:28.197	0.19154198	4.2737803	8.497281	-0.019027231	0.0049803844	0.0036236527	0.12671368	4.4235544	8.75137	Multitasking_Type
14:34:28.220	0.19154198	4.2737803	8.497281	-0.019027231	0.0049803844	0.0036236527	0.12671368	4.4235544	8.75137	Multitasking_Type
14:34:28.245	0.19154198	4.2737803	8.497281	-0.019027231	0.0049803844	0.0036236527	0.12671368	4.4235544	8.75137	Multitasking_Type
14:34:28.269	0.19154198	4.2737803	8.497281	-0.019027231	0.0049803844	0.0036236527	0.12671368	4.4235544	8.75137	Multitasking_Type
14:34:28.291	0.12689656	4.3264546	8.46855	0.028620258	-0.009069516	0.018284418	0.13007833	4.419931	8.753151	Multitasking_Type
14:34:28.314	0.12689656	4.3264546	8.46855	0.028620258	-0.009069516	0.018284418	0.13007833	4.419931	8.753151	Multitasking_Type
14:34:28.337	0.12689656	4.3264546	8.46855	0.028620258	-0.009069516	0.018284418	0.13007833	4.419931	8.753151	Multitasking_Type
14:34:28.360	0.12689656	4.3264546	8.46855	0.028620258	-0.009069516	0.018284418	0.13007833	4.419931	8.753151	Multitasking_Type
14:34:28.383	0.12689656	4.3264546	8.46855	0.028620258	-0.009069516	0.018284418	0.13007833	4.419931	8.753151	Multitasking_Type
14:34:28.405	0.12689656	4.3264546	8.46855	0.028620258	-0.009069516	0.018284418	0.13007833	4.419931	8.753151	Multitasking_Type
14:34:28.428	0.12689656	4.3264546	8.46855	0.028620258	-0.009069516	0.018284418	0.13007833	4.419931	8.753151	Multitasking_Type
14:34:28.450	0.12689656	4.3264546	8.46855	0.028620258	-0.009069516	0.018284418	0.13007833	4.419931	8.753151	Multitasking_Type
14:34:28.473	0.16041641	4.3456087	8.530801	0.0005204572	-0.012734707	0.008510575	0.1383765	4.430162	8.747849	Multitasking_Type
14:34:28.495	0.16041641	4.3456087	8.530801	0.0005204572	-0.012734707	0.008510575	0.1383765	4.430162	8.747849	Multitasking_Type
14:34:28.517	0.16041641	4.3456087	8.530801	0.0005204572	-0.012734707	0.008510575	0.1383765	4.430162	8.747849	Multitasking_Type
14:34:28.540	0.16041641	4.3456087	8.530801	0.0005204572	-0.012734707	0.008510575	0.1383765	4.430162	8.747849	Multitasking_Type
14:34:28.562	0.16041641	4.3456087	8.530801	0.0005204572	-0.012734707	0.008510575	0.1383765	4.430162	8.747849	Multitasking_Type
14:34:28.586	0.16041641	4.3456087	8.530801	0.0005204572	-0.012734707	0.008510575	0.1383765	4.430162	8.747849	Multitasking_Type
14:34:28.608	0.16041641	4.3456087	8.530801	0.0005204572	-0.012734707	0.008510575	0.1383765	4.430162	8.747849	Multitasking_Type
14:34:28.631	0.16041641	4.3456087	8.530801	0.0005204572	-0.012734707	0.008510575	0.1383765	4.430162	8.747849	Multitasking_Type
14:34:28.653	0.09577099	4.292935	8.609812	0.0035747832	0.008034711	0.0115649	0.14114495	4.437576	8.744048	Multitasking_Type
14:34:28.676	0.09577099	4.292935	8.609812	0.0035747832	0.008034711	0.0115649	0.14114495	4.437576	8.744048	Multitasking_Type
14:34:28.701	0.09577099	4.292935	8.609812	0.0035747832	0.008034711	0.0115649	0.14114495	4.437576	8.744048	Multitasking_Type
14:34:28.723	0.09577099	4.292935	8.609812	0.0035747832	0.008034711	0.0115649	0.14114495	4.437576	8.744048	Multitasking_Type
14:34:28.745	0.09577099	4.292935	8.609812	0.0035747832	0.008034711	0.0115649	0.14114495	4.437576	8.744048	Multitasking_Type
14:34:28.767	0.09577099	4.292935	8.609812	0.0035747832	0.008034711	0.0115649	0.14114495	4.437576	8.744048	Multitasking_Type
14:34:28.790	0.09577099	4.292935	8.609812	0.0035747832	0.008034711	0.0115649	0.14114495	4.437576	8.744048	Multitasking_Type
14:34:28.812	0.09577099	4.292935	8.609812	0.0035747832	0.008034711	0.0115649	0.14114495	4.437576	8.744048	Multitasking_Type
14:34:28.834	0.090982445	4.352792	8.612206	0.007239975	0.01841942	0.0072888443	0.14656039	4.4509687	8.737147	Multitasking_Type
14:34:28.857	0.090982445	4.352792	8.612206	0.007239975	0.01841942	0.0072888443	0.14656039	4.4509687	8.737147	Multitasking_Type
14:34:28.880	0.090982445	4.352792	8.612206	0.007239975	0.01841942	0.0072888443	0.14656039	4.4509687	8.737147	Multitasking_Type
14:34:28.902	0.090982445	4.352792	8.612206	0.007239975	0.01841942	0.0072888443	0.14656039	4.4509687	8.737147	Multitasking_Type
14:34:28.925	0.090982445	4.352792	8.612206	0.007239975	0.01841942	0.0072888443	0.14656039	4.4509687	8.737147	Multitasking_Type
14:34:28.948	0.090982445	4.352792	8.612206	0.007239975	0.01841942	0.0072888443	0.14656039	4.4509687	8.737147	Multitasking_Type
14:34:28.971	0.090982445	4.352792	8.612206	0.007239975	0.01841942	0.0072888443	0.14656039	4.4509687	8.737147	Multitasking_Type
14:34:28.994	0.090982445	4.352792	8.612206	0.007239975	0.01841942	0.0072888443	0.14656039	4.4509687	8.737147	Multitasking_Type
14:34:29.017	0.505192	4.328849	8.494887	0.050611407	-0.011512978	-0.037304316	0.2215699	4.4683776	8.726676	Multitasking_Type
14:34:29.039	0.505192	4.328849	8.494887	0.050611407	-0.011512978	-0.037304316	0.2215699	4.4683776	8.726676	Multitasking_Type
14:34:29.061	0.505192	4.328849	8.494887	0.050611407	-0.011512978	-0.037304316	0.2215699	4.4683776	8.726676	Multitasking_Type
14:34:29.084	0.505192	4.328849	8.494887	0.050611407	-0.011512978	-0.037304316	0.2215699	4.4683776	8.726676	Multitasking_Type
14:34:29.107	0.505192	4.328849	8.494887	0.050611407	-0.011512978	-0.037304316	0.2215699	4.4683776	8.726676	Multitasking_Type
14:34:29.129	0.505192	4.328849	8.494887	0.050611407	-0.011512978	-0.037304316	0.2215699	4.4683776	8.726676	Multitasking_Type
14:34:29.152	0.505192	4.328849	8.494887	0.050611407	-0.011512978	-0.037304316	0.2215699	4.4683776	8.726676	Multitasking_Type
14:34:29.179	0.505192	4.328849	8.494887	0.050611407	-0.011512978	-0.037304316	0.2215699	4.4683776	8.726676	Multitasking_Type
14:34:29.201	0.21069619	4.3073006	7.9418097	0.035339776	0.014143363	-0.08922787	0.14503522	4.5042796	8.709809	Multitasking_Type
14:34:29.224	0.21069619	4.3073006	7.9418097	0.035339776	0.014143363	-0.08922787	0.14503522	4.5042796	8.709809	Multitasking_Type
14:34:29.246	0.21069619	4.3073006	7.9418097	0.035339776	0.014143363	-0.08922787	0.14503522	4.5042796	8.709809	Multitasking_Type
14:34:29.273	0.21069619	4.3073006	7.9418097	0.035339776	0.014143363	-0.08922787	0.14503522	4.5042796	8.709809	Multitasking_Type
14:34:29.294	0.21069619	4.3073006	7.9418097	0.035339776	0.014143363	-0.08922787	0.14503522	4.5042796	8.709809	Multitasking_Type
14:34:29.316	0.21069619	4.3073006	7.9418097	0.035339776	0.014143363	-0.08922787	0.14503522	4.5042796	8.709809	Multitasking_Type
14:34:29.339	0.21069619	4.3073006	7.9418097	0.035339776	0.014143363	-0.08922787	0.14503522	4.5042796	8.709809	Multitasking_Type
14:34:29.361	0.21069619	4.3073006	7.9418097	0.035339776	0.014143363	-0.08922787	0.14503522	4.5042796	8.709809	Multitasking_Type
14:34:29.385	-0.54828894	4.6664414	8.291373	-0.0459053	-0.03167153	0.0036236527	0.037254505	4.5353823	8.694785	Multitasking_Type
14:34:29.406	-0.54828894	4.6664414	8.291373	-0.0459053	-0.03167153	0.0036236527	0.037254505	4.5353823	8.694785	Multitasking_Type
14:34:29.428	-0.54828894	4.6664414	8.291373	-0.0459053	-0.03167153	0.0036236527	0.037254505	4.5353823	8.694785	Multitasking_Type
14:34:29.449	-0.54828894	4.6664414	8.291373	-0.0459053	-0.03167153	0.0036236527	0.037254505	4.5353823	8.694785	Multitasking_Type
14:34:29.471	-0.54828894	4.6664414	8.291373	-0.0459053	-0.03167153	0.0036236527	0.037254505	4.5353823	8.694785	Multitasking_Type
14:34:29.493	-0.54828894	4.6664414	8.291373	-0.0459053	-0.03167153	0.0036236527	0.037254505	4.5353823	8.694785	Multitasking_Type
14:34:29.515	-0.54828894	4.6664414	8.291373	-0.0459053	-0.03167153	0.0036236527	0.037254505	4.5353823	8.694785	Multitasking_Type
14:34:29.538	-0.54828894	4.6664414	8.291373	-0.0459053	-0.03167153	0.0036236527	0.037254505	4.5353823	8.694785	Multitasking_Type
14:34:29.561	0.4836435	4.2402606	8.456578	-0.023914153	-0.08420594	0.04638422	0.0764182	4.541479	8.691345	Multitasking_Type
14:34:29.583	0.4836435	4.2402606	8.456578	-0.023914153	-0.08420594	0.04638422	0.0764182	4.541479	8.691345	Multitasking_Type
14:34:29.606	0.4836435	4.2402606	8.456578	-0.023914153	-0.08420594	0.04638422	0.0764182	4.541479	8.691345	Multitasking_Type
14:34:29.628	0.4836435	4.2402606	8.456578	-0.023914153	-0.08420594	0.04638422	0.0764182	4.541479	8.691345	Multitasking_Type
14:34:29.651	0.4836435	4.2402606	8.456578	-0.023914153	-0.08420594	0.04638422	0.0764182	4.541479	8.691345	Multitasking_Type
14:34:29.681	0.4836435	4.2402606	8.456578	-0.023914153	-0.08420594	0.04638422	0.0764182	4.541479	8.691345	Multitasking_Type
14:34:29.703	0.4836435	4.2402606	8.456578	-0.023914153	-0.08420594	0.04638422	0.0764182	4.541479	8.691345	Multitasking_Type
14:34:29.727	0.4836435	4.2402606	8.456578	-0.023914153	-0.08420594	0.04638422	0.0764182	4.541479	8.691345	Multitasking_Type
14:34:29.751	0.083799616	3.9697077	8.561927	0.03472891	0.036745377	0.004234518	0.22945407	4.4877234	8.716537	Multitasking_Type
14:34:29.774	0.083799616	3.9697077	8.561927	0.03472891	0.036745377	0.004234518	0.22945407	4.4877234	8.716537	Multitasking_Type
14:34:29.796	0.083799616	3.9697077	8.561927	0.03472891	0.036745377	0.004234518	0.22945407	4.4877234	8.716537	Multitasking_Type
14:34:29.819	0.083799616	3.9697077	8.561927	0.03472891	0.036745377	0.004234518	0.22945407	4.4877234	8.716537	Multitasking_Type
14:34:29.842	0.083799616	3.9697077	8.561927	0.03472891	0.036745377	0.004234518	0.22945407	4.4877234	8.716537	Multitasking_Type
14:34:29.865	0.083799616	3.9697077	8.561927	0.03472891	0.036745377	0.004234518	0.22945407	4.4877234	8.716537	Multitasking_Type
14:34:29.888	0.083799616	3.9697077	8.561927	0.03472891	0.036745377	0.004234518	0.22945407	4.4877234	8.716537	Multitasking_Type
14:34:29.910	0.12210801	4.5347567	8.107015	-0.013529444	0.006202115	0.015230092	0.18592341	4.4765725	8.723308	Multitasking_Type
14:34:29.932	0.12210801	4.5347567	8.107015	-0.013529444	0.006202115	0.015230092	0.18592341	4.4765725	8.723308	Multitasking_Type
14:34:29.955	0.12210801	4.5347567	8.107015	-0.013529444	0.006202115	0.015230092	0.18592341	4.4765725	8.723308	Multitasking_Type
14:34:29.978	0.12210801	4.5347567	8.107015	-0.013529444	0.006202115	0.015230092	0.18592341	4.4765725	8.723308	Multitasking_Type
14:34:30.001	0.12210801	4.5347567	8.107015	-0.013529444	0.006202115	0.015230092	0.18592341	4.4765725	8.723308	Multitasking_Type
14:34:30.024	0.12210801	4.5347567	8.107015	-0.013529444	0.006202115	0.015230092	0.18592341	4.4765725	8.723308	Multitasking_Type
14:34:30.046	0.12210801	4.5347567	8.107015	-0.013529444	0.006202115	0.015230092	0.18592341	4.4765725	8.723308	Multitasking_Type
14:34:30.069	0.12210801	4.5347567	8.107015	-0.013529444	0.006202115	0.015230092	0.18592341	4.4765725	8.723308	Multitasking_Type
14:34:30.090	0.45730647	4.608979	8.12138	0.0029639183	0.12043391	-0.0024849998	0.16723186	4.5633636	8.678601	Multitasking_Type
14:34:30.113	0.45730647	4.608979	8.12138	0.0029639183	0.12043391	-0.0024849998	0.16723186	4.5633636	8.678601	Multitasking_Type
14:34:30.135	0.45730647	4.608979	8.12138	0.0029639183	0.12043391	-0.0024849998	0.16723186	4.5633636	8.678601	Multitasking_Type
14:34:30.160	0.45730647	4.608979	8.12138	0.0029639183	0.12043391	-0.0024849998	0.16723186	4.5633636	8.678601	Multitasking_Type
14:34:30.182	0.45730647	4.608979	8.12138	0.0029639183	0.12043391	-0.0024849998	0.16723186	4.5633636	8.678601	Multitasking_Type
14:34:30.204	0.45730647	4.608979	8.12138	0.0029639183	0.12043391	-0.0024849998	0.16723186	4.5633636	8.678601	Multitasking_Type
14:34:30.227	0.45730647	4.608979	8.12138	0.0029639183	0.12043391	-0.0024849998	0.16723186	4.5633636	8.678601	Multitasking_Type
14:34:30.249	0.45730647	4.608979	8.12138	0.0029639183	0.12043391	-0.0024849998	0.16723186	4.5633636	8.678601	Multitasking_Type
14:34:30.272	-0.2657645	4.3958883	8.696006	0.013348627	0.03613451	0.026225666	0.011064122	4.5891366	8.666608	Multitasking_Type
14:34:30.296	-0.2657645	4.3958883	8.696006	0.013348627	0.03613451	0.026225666	0.011064122	4.5891366	8.666608	Multitasking_Type
14:34:30.318	-0.2657645	4.3958883	8.696006	0.013348627	0.03613451	0.026225666	0.011064122	4.5891366	8.666608	Multitasking_Type
14:34:30.341	-0.2657645	4.3958883	8.696006	0.013348627	0.03613451	0.026225666	0.011064122	4.5891366	8.666608	Multitasking_Type
14:34:30.364	-0.2657645	4.3958883	8.696006	0.013348627	0.03613451	0.026225666	0.011064122	4.5891366	8.666608	Multitasking_Type
14:34:30.386	-0.2657645	4.3958883	8.696006	0.013348627	0.03613451	0.026225666	0.011064122	4.5891366	8.666608	Multitasking_Type
14:34:30.410	-0.2657645	4.3958883	8.696006	0.013348627	0.03613451	0.026225666	0.011064122	4.5891366	8.666608	Multitasking_Type
14:34:30.433	-0.2657645	4.3958883	8.696006	0.013348627	0.03613451	0.026225666	0.011064122	4.5891366	8.666608	Multitasking_Type
14:34:30.456	0.102953814	3.9888618	8.27222	0.025565932	0.059958257	0.03233432	0.028730858	4.5076895	8.709205	Multitasking_Type
14:34:30.479	0.102953814	3.9888618	8.27222	0.025565932	0.059958257	0.03233432	0.028730858	4.5076895	8.709205	Multitasking_Type
14:34:30.501	0.102953814	3.9888618	8.27222	0.025565932	0.059958257	0.03233432	0.028730858	4.5076895	8.709205	Multitasking_Type
14:34:30.525	0.102953814	3.9888618	8.27222	0.025565932	0.059958257	0.03233432	0.028730858	4.5076895	8.709205	Multitasking_Type
14:34:30.547	0.102953814	3.9888618	8.27222	0.025565932	0.059958257	0.03233432	0.028730858	4.5076895	8.709205	Multitasking_Type
14:34:30.570	0.102953814	3.9888618	8.27222	0.025565932	0.059958257	0.03233432	0.028730858	4.5076895	8.709205	Multitasking_Type
14:34:30.593	0.102953814	3.9888618	8.27222	0.025565932	0.059958257	0.03233432	0.028730858	4.5076895	8.709205	Multitasking_Type
14:34:30.615	0.102953814	3.9888618	8.27222	0.025565932	0.059958257	0.03233432	0.028730858	4.5076895	8.709205	Multitasking_Type
14:34:30.639	0.15802214	4.6233444	8.267431	-0.019638095	-0.08115162	-0.022643553	0.1219583	4.4647584	8.730486	Multitasking_Type
14:34:30.668	0.15802214	4.6233444	8.267431	-0.019638095	-0.08115162	-0.022643553	0.1219583	4.4647584	8.730486	Multitasking_Type
14:34:30.691	0.15802214	4.6233444	8.267431	-0.019638095	-0.08115162	-0.022643553	0.1219583	4.4647584	8.730486	Multitasking_Type
14:34:30.714	0.15802214	4.6233444	8.267431	-0.019638095	-0.08115162	-0.022643553	0.1219583	4.4647584	8.730486	Multitasking_Type
14:34:30.737	0.15802214	4.6233444	8.267431	-0.019638095	-0.08115162	-0.022643553	0.1219583	4.4647584	8.730486	Multitasking_Type
14:34:30.759	0.15802214	4.6233444	8.267431	-0.019638095	-0.08115162	-0.022643553	0.1219583	4.4647584	8.730486	Multitasking_Type
14:34:30.782	0.15802214	4.6233444	8.267431	-0.019638095	-0.08115162	-0.022643553	0.1219583	4.4647584	8.730486	Multitasking_Type
14:34:30.803	0.15802214	4.6233444	8.267431	-0.019638095	-0.08115162	-0.022643553	0.1219583	4.4647584	8.730486	Multitasking_Type
14:34:30.825	0.117319465	4.539545	7.9322324	-0.0061990605	0.03613451	-0.0104262475	0.16390271	4.573796	8.67317	Multitasking_Type
14:34:30.848	0.117319465	4.539545	7.9322324	-0.0061990605	0.03613451	-0.0104262475	0.16390271	4.573796	8.67317	Multitasking_Type
14:34:30.871	0.117319465	4.539545	7.9322324	-0.0061990605	0.03613451	-0.0104262475	0.16390271	4.573796	8.67317	Multitasking_Type
14:34:30.893	0.117319465	4.539545	7.9322324	-0.0061990605	0.03613451	-0.0104262475	0.16390271	4.573796	8.67317	Multitasking_Type
14:34:30.916	0.117319465	4.539545	7.9322324	-0.0061990605	0.03613451	-0.0104262475	0.16390271	4.573796	8.67317	Multitasking_Type
14:34:30.938	0.117319465	4.539545	7.9322324	-0.0061990605	0.03613451	-0.0104262475	0.16390271	4.573796	8.67317	Multitasking_Type
14:34:30.961	0.117319465	4.539545	7.9322324	-0.0061990605	0.03613451	-0.0104262475	0.16390271	4.573796	8.67317	Multitasking_Type
14:34:30.984	0.117319465	4.539545	7.9322324	-0.0061990605	0.03613451	-0.0104262475	0.16390271	4.573796	8.67317	Multitasking_Type
14:34:31.010	0.0023942748	4.2043467	8.576292	-0.011085982	-0.006626055	0.0115649	0.094384216	4.578069	8.671951	Multitasking_Type
14:34:31.032	0.0023942748	4.2043467	8.576292	-0.011085982	-0.006626055	0.0115649	0.094384216	4.578069	8.671951	Multitasking_Type
14:34:31.055	0.0023942748	4.2043467	8.576292	-0.011085982	-0.006626055	0.0115649	0.094384216	4.578069	8.671951	Multitasking_Type
14:34:31.077	0.0023942748	4.2043467	8.576292	-0.011085982	-0.006626055	0.0115649	0.094384216	4.578069	8.671951	Multitasking_Type
14:34:31.100	0.0023942748	4.2043467	8.576292	-0.011085982	-0.006626055	0.0115649	0.094384216	4.578069	8.671951	Multitasking_Type
14:34:31.123	0.0023942748	4.2043467	8.576292	-0.011085982	-0.006626055	0.0115649	0.094384216	4.578069	8.671951	Multitasking_Type
14:34:31.145	0.0023942748	4.2043467	8.576292	-0.011085982	-0.006626055	0.0115649	0.094384216	4.578069	8.671951	Multitasking_Type
14:34:31.171	0.12450229	4.2474437	9.004868	0.020068146	0.067288645	0.0017910568	0.08255159	4.5017657	8.7119255	Multitasking_Type
14:34:31.194	0.12450229	4.2474437	9.004868	0.020068146	0.067288645	0.0017910568	0.08255159	4.5017657	8.7119255	Multitasking_Type
14:34:31.217	0.12450229	4.2474437	9.004868	0.020068146	0.067288645	0.0017910568	0.08255159	4.5017657	8.7119255	Multitasking_Type
14:34:31.241	0.12450229	4.2474437	9.004868	0.020068146	0.067288645	0.0017910568	0.08255159	4.5017657	8.7119255	Multitasking_Type
14:34:31.263	0.12450229	4.2474437	9.004868	0.020068146	0.067288645	0.0017910568	0.08255159	4.5017657	8.7119255	Multitasking_Type
14:34:31.286	0.12450229	4.2474437	9.004868	0.020068146	0.067288645	0.0017910568	0.08255159	4.5017657	8.7119255	Multitasking_Type
14:34:31.309	0.12450229	4.2474437	9.004868	0.020068146	0.067288645	0.0017910568	0.08255159	4.5017657	8.7119255	Multitasking_Type
14:34:31.332	0.12450229	4.2474437	9.004868	0.020068146	0.067288645	0.0017910568	0.08255159	4.5017657	8.7119255	Multitasking_Type
14:34:31.355	0.13886794	4.6065845	8.329682	-0.014140309	0.0025369234	0.032945182	0.04220365	4.487649	8.719493	Multitasking_Type
14:34:31.377	0.13886794	4.6065845	8.329682	-0.014140309	0.0025369234	0.032945182	0.04220365	4.487649	8.719493	Multitasking_Type
14:34:31.399	0.13886794	4.6065845	8.329682	-0.014140309	0.0025369234	0.032945182	0.04220365	4.487649	8.719493	Multitasking_Type
14:34:31.421	0.13886794	4.6065845	8.329682	-0.014140309	0.0025369234	0.032945182	0.04220365	4.487649	8.719493	Multitasking_Type
14:34:31.445	0.13886794	4.6065845	8.329682	-0.014140309	0.0025369234	0.032945182	0.04220365	4.487649	8.719493	Multitasking_Type
14:34:31.468	0.13886794	4.6065845	8.329682	-0.014140309	0.0025369234	0.032945182	0.04220365	4.487649	8.719493	Multitasking_Type
14:34:31.490	0.13886794	4.6065845	8.329682	-0.014140309	0.0025369234	0.032945182	0.04220365	4.487649	8.719493	Multitasking_Type
14:34:31.513	0.13886794	4.6065845	8.329682	-0.014140309	0.0025369234	0.032945182	0.04220365	4.487649	8.719493	Multitasking_Type
14:34:31.536	0.19633053	4.5060253	8.356019	-0.02024896	0.0049803844	0.029890858	0.03493556	4.511005	8.707467	Multitasking_Type
14:34:31.559	0.19633053	4.5060253	8.356019	-0.02024896	0.0049803844	0.029890858	0.03493556	4.511005	8.707467	Multitasking_Type
14:34:31.582	0.19633053	4.5060253	8.356019	-0.02024896	0.0049803844	0.029890858	0.03493556	4.511005	8.707467	Multitasking_Type
14:34:31.604	0.19633053	4.5060253	8.356019	-0.02024896	0.0049803844	0.029890858	0.03493556	4.511005	8.707467	Multitasking_Type
14:34:31.626	0.19633053	4.5060253	8.356019	-0.02024896	0.0049803844	0.029890858	0.03493556	4.511005	8.707467	Multitasking_Type
14:34:31.648	0.19633053	4.5060253	8.356019	-0.02024896	0.0049803844	0.029890858	0.03493556	4.511005	8.707467	Multitasking_Type
14:34:31.672	0.19633053	4.5060253	8.356019	-0.02024896	0.0049803844	0.029890858	0.03493556	4.511005	8.707467	Multitasking_Type
14:34:31.695	0.19633053	4.5060253	8.356019	-0.02024896	0.0049803844	0.029890858	0.03493556	4.511005	8.707467	Multitasking_Type
14:34:31.717	-0.06464542	4.2235007	8.394327	0.012737762	0.017197689	0.012175766	-0.005280571	4.5278673	8.698776	Multitasking_Type
14:34:31.740	-0.06464542	4.2235007	8.394327	0.012737762	0.017197689	0.012175766	-0.005280571	4.5278673	8.698776	Multitasking_Type
14:34:31.763	-0.06464542	4.2235007	8.394327	0.012737762	0.017197689	0.012175766	-0.005280571	4.5278673	8.698776	Multitasking_Type
14:34:31.786	-0.06464542	4.2235007	8.394327	0.012737762	0.017197689	0.012175766	-0.005280571	4.5278673	8.698776	Multitasking_Type
14:34:31.808	-0.06464542	4.2235007	8.394327	0.012737762	0.017197689	0.012175766	-0.005280571	4.5278673	8.698776	Multitasking_Type
14:34:31.831	-0.06464542	4.2235007	8.394327	0.012737762	0.017197689	0.012175766	-0.005280571	4.5278673	8.698776	Multitasking_Type
14:34:31.853	-0.06464542	4.2235007	8.394327	0.012737762	0.017197689	0.012175766	-0.005280571	4.5278673	8.698776	Multitasking_Type
14:34:31.876	-0.06464542	4.2235007	8.394327	0.012737762	0.017197689	0.012175766	-0.005280571	4.5278673	8.698776	Multitasking_Type
14:34:31.900	-0.0023942748	4.2546263	8.633755	0.019457279	0.008034711	0.0115649	-0.00057078566	4.4738455	8.726686	Multitasking_Type
14:34:31.922	-0.0023942748	4.2546263	8.633755	0.019457279	0.008034711	0.0115649	-0.00057078566	4.4738455	8.726686	Multitasking_Type
14:34:31.945	-0.0023942748	4.2546263	8.633755	0.019457279	0.008034711	0.0115649	-0.00057078566	4.4738455	8.726686	Multitasking_Type
14:34:31.968	-0.0023942748	4.2546263	8.633755	0.019457279	0.008034711	0.0115649	-0.00057078566	4.4738455	8.726686	Multitasking_Type
14:34:31.991	-0.0023942748	4.2546263	8.633755	0.019457279	0.008034711	0.0115649	-0.00057078566	4.4738455	8.726686	Multitasking_Type
14:34:32.014	-0.0023942748	4.2546263	8.633755	0.019457279	0.008034711	0.0115649	-0.00057078566	4.4738455	8.726686	Multitasking_Type
14:34:32.036	-0.0023942748	4.2546263	8.633755	0.019457279	0.008034711	0.0115649	-0.00057078566	4.4738455	8.726686	Multitasking_Type
14:34:32.059	-0.0023942748	4.2546263	8.633755	0.019457279	0.008034711	0.0115649	-0.00057078566	4.4738455	8.726686	Multitasking_Type
14:34:32.081	0.035914123	4.4318027	8.470944	-0.04224011	-0.015789034	0.017673554	0.00027253333	4.4408736	8.743511	Multitasking_Type
14:34:32.104	0.035914123	4.4318027	8.470944	-0.04224011	-0.015789034	0.017673554	0.00027253333	4.4408736	8.743511	Multitasking_Type
14:34:32.129	0.035914123	4.4318027	8.470944	-0.04224011	-0.015789034	0.017673554	0.00027253333	4.4408736	8.743511	Multitasking_Type
14:34:32.151	0.035914123	4.4318027	8.470944	-0.04224011	-0.015789034	0.017673554	0.00027253333	4.4408736	8.743511	Multitasking_Type
14:34:32.175	0.035914123	4.4318027	8.470944	-0.04224011	-0.015789034	0.017673554	0.00027253333	4.4408736	8.743511	Multitasking_Type
14:34:32.197	0.035914123	4.4318027	8.470944	-0.04224011	-0.015789034	0.017673554	0.00027253333	4.4408736	8.743511	Multitasking_Type
14:34:32.220	0.035914123	4.4318027	8.470944	-0.04224011	-0.015789034	0.017673554	0.00027253333	4.4408736	8.743511	Multitasking_Type
14:34:32.243	0.035914123	4.4318027	8.470944	-0.04224011	-0.015789034	0.017673554	0.00027253333	4.4408736	8.743511	Multitasking_Type
14:34:32.267	-0.0023942748	4.4318027	8.607418	-0.0178055	0.006202115	0.0072888443	0.02422814	4.460608	8.733426	Multitasking_Type
14:34:32.289	-0.0023942748	4.4318027	8.607418	-0.0178055	0.006202115	0.0072888443	0.02422814	4.460608	8.733426	Multitasking_Type
14:34:32.312	-0.0023942748	4.4318027	8.607418	-0.0178055	0.006202115	0.0072888443	0.02422814	4.460608	8.733426	Multitasking_Type
14:34:32.335	-0.0023942748	4.4318027	8.607418	-0.0178055	0.006202115	0.0072888443	0.02422814	4.460608	8.733426	Multitasking_Type
14:34:32.357	-0.0023942748	4.4318027	8.607418	-0.0178055	0.006202115	0.0072888443	0.02422814	4.460608	8.733426	Multitasking_Type
14:34:32.378	-0.0023942748	4.4318027	8.607418	-0.0178055	0.006202115	0.0072888443	0.02422814	4.460608	8.733426	Multitasking_Type
14:34:32.400	-0.0023942748	4.4318027	8.607418	-0.0178055	0.006202115	0.0072888443	0.02422814	4.460608	8.733426	Multitasking_Type
14:34:32.422	-0.0023942748	4.4318027	8.607418	-0.0178055	0.006202115	0.0072888443	0.02422814	4.460608	8.733426	Multitasking_Type
14:34:32.445	-0.090982445	4.233078	8.5331955	-0.012918578	-0.045110565	0.018284418	0.035150517	4.449523	8.739042	Multitasking_Type
14:34:32.467	-0.090982445	4.233078	8.5331955	-0.012918578	-0.045110565	0.018284418	0.035150517	4.449523	8.739042	Multitasking_Type
14:34:32.489	-0.090982445	4.233078	8.5331955	-0.012918578	-0.045110565	0.018284418	0.035150517	4.449523	8.739042	Multitasking_Type
14:34:32.512	-0.090982445	4.233078	8.5331955	-0.012918578	-0.045110565	0.018284418	0.035150517	4.449523	8.739042	Multitasking_Type
14:34:32.534	-0.090982445	4.233078	8.5331955	-0.012918578	-0.045110565	0.018284418	0.035150517	4.449523	8.739042	Multitasking_Type
14:34:32.557	-0.090982445	4.233078	8.5331955	-0.012918578	-0.045110565	0.018284418	0.035150517	4.449523	8.739042	Multitasking_Type
14:34:32.579	-0.090982445	4.233078	8.5331955	-0.012918578	-0.045110565	0.018284418	0.035150517	4.449523	8.739042	Multitasking_Type
14:34:32.602	-0.090982445	4.233078	8.5331955	-0.012918578	-0.045110565	0.018284418	0.035150517	4.449523	8.739042	Multitasking_Type
14:34:32.625	0.23463893	4.2809634	8.480521	0.045724485	-0.24242005	-0.13809709	0.20656492	4.4555025	8.733624	Multitasking_Type
14:34:32.647	0.23463893	4.2809634	8.480521	0.045724485	-0.24242005	-0.13809709	0.20656492	4.4555025	8.733624	Multitasking_Type
14:34:32.676	0.23463893	4.2809634	8.480521	0.045724485	-0.24242005	-0.13809709	0.20656492	4.4555025	8.733624	Multitasking_Type
14:34:32.702	0.23463893	4.2809634	8.480521	0.045724485	-0.24242005	-0.13809709	0.20656492	4.4555025	8.733624	Multitasking_Type
14:34:32.724	0.23463893	4.2809634	8.480521	0.045724485	-0.24242005	-0.13809709	0.20656492	4.4555025	8.733624	Multitasking_Type
14:34:32.747	0.23463893	4.2809634	8.480521	0.045724485	-0.24242005	-0.13809709	0.20656492	4.4555025	8.733624	Multitasking_Type
14:34:32.769	0.23463893	4.2809634	8.480521	0.045724485	-0.24242005	-0.13809709	0.20656492	4.4555025	8.733624	Multitasking_Type
14:34:32.791	0.45012367	4.565882	8.118986	0.13918687	0.15219891	-0.05135422	0.33832136	4.6092935	8.649296	Multitasking_Type
14:34:32.815	0.45012367	4.565882	8.118986	0.13918687	0.15219891	-0.05135422	0.33832136	4.6092935	8.649296	Multitasking_Type
14:34:32.838	0.45012367	4.565882	8.118986	0.13918687	0.15219891	-0.05135422	0.33832136	4.6092935	8.649296	Multitasking_Type
14:34:32.859	0.45012367	4.565882	8.118986	0.13918687	0.15219891	-0.05135422	0.33832136	4.6092935	8.649296	Multitasking_Type
14:34:32.882	0.45012367	4.565882	8.118986	0.13918687	0.15219891	-0.05135422	0.33832136	4.6092935	8.649296	Multitasking_Type
14:34:32.905	0.45012367	4.565882	8.118986	0.13918687	0.15219891	-0.05135422	0.33832136	4.6092935	8.649296	Multitasking_Type
14:34:32.928	0.45012367	4.565882	8.118986	0.13918687	0.15219891	-0.05135422	0.33832136	4.6092935	8.649296	Multitasking_Type
14:34:32.951	0.45012367	4.565882	8.118986	0.13918687	0.15219891	-0.05135422	0.33832136	4.6092935	8.649296	Multitasking_Type
14:34:32.973	0.4070267	4.5515165	8.372779	-0.009253386	-0.16422929	-0.037304316	0.37168536	4.6909366	8.603912	Multitasking_Type
14:34:32.995	0.4070267	4.5515165	8.372779	-0.009253386	-0.16422929	-0.037304316	0.37168536	4.6909366	8.603912	Multitasking_Type
14:34:33.018	0.4070267	4.5515165	8.372779	-0.009253386	-0.16422929	-0.037304316	0.37168536	4.6909366	8.603912	Multitasking_Type
14:34:33.040	0.4070267	4.5515165	8.372779	-0.009253386	-0.16422929	-0.037304316	0.37168536	4.6909366	8.603912	Multitasking_Type
14:34:33.061	0.4070267	4.5515165	8.372779	-0.009253386	-0.16422929	-0.037304316	0.37168536	4.6909366	8.603912	Multitasking_Type
14:34:33.082	0.4070267	4.5515165	8.372779	-0.009253386	-0.16422929	-0.037304316	0.37168536	4.6909366	8.603912	Multitasking_Type
14:34:33.103	0.4070267	4.5515165	8.372779	-0.009253386	-0.16422929	-0.037304316	0.37168536	4.6909366	8.603912	Multitasking_Type
14:34:33.131	0.4070267	4.5515165	8.372779	-0.009253386	-0.16422929	-0.037304316	0.37168536	4.6909366	8.603912	Multitasking_Type
14:34:33.152	0.20111908	4.4653225	7.905895	0.12513697	0.22489187	0.114801124	0.25056526	4.7248797	8.589709	Multitasking_Type
14:34:33.174	0.20111908	4.4653225	7.905895	0.12513697	0.22489187	0.114801124	0.25056526	4.7248797	8.589709	Multitasking_Type
14:34:33.195	0.20111908	4.4653225	7.905895	0.12513697	0.22489187	0.114801124	0.25056526	4.7248797	8.589709	Multitasking_Type
14:34:33.215	0.20111908	4.4653225	7.905895	0.12513697	0.22489187	0.114801124	0.25056526	4.7248797	8.589709	Multitasking_Type
14:34:33.236	0.20111908	4.4653225	7.905895	0.12513697	0.22489187	0.114801124	0.25056526	4.7248797	8.589709	Multitasking_Type
14:34:33.258	0.20111908	4.4653225	7.905895	0.12513697	0.22489187	0.114801124	0.25056526	4.7248797	8.589709	Multitasking_Type
14:34:33.281	0.20111908	4.4653225	7.905895	0.12513697	0.22489187	0.114801124	0.25056526	4.7248797	8.589709	Multitasking_Type
14:34:33.303	0.20111908	4.4653225	7.905895	0.12513697	0.22489187	0.114801124	0.25056526	4.7248797	8.589709	Multitasking_Type
14:34:33.324	0.20111908	4.4653225	7.905895	0.12513697	0.22489187	0.114801124	0.25056526	4.7248797	8.589709	Multitasking_Type
14:34:33.347	0.24421602	4.582642	8.377567	0.024344202	0.0055912496	0.004234518	0.27881774	4.6955266	8.60492	Multitasking_Type
14:34:33.370	0.24421602	4.582642	8.377567	0.024344202	0.0055912496	0.004234518	0.27881774	4.6955266	8.60492	Multitasking_Type
14:34:33.391	0.24421602	4.582642	8.377567	0.024344202	0.0055912496	0.004234518	0.27881774	4.6955266	8.60492	Multitasking_Type
14:34:33.413	0.24421602	4.582642	8.377567	0.024344202	0.0055912496	0.004234518	0.27881774	4.6955266	8.60492	Multitasking_Type
14:34:33.436	0.24421602	4.582642	8.377567	0.024344202	0.0055912496	0.004234518	0.27881774	4.6955266	8.60492	Multitasking_Type
14:34:33.458	0.24421602	4.582642	8.377567	0.024344202	0.0055912496	0.004234518	0.27881774	4.6955266	8.60492	Multitasking_Type
14:34:33.480	0.24421602	4.582642	8.377567	0.024344202	0.0055912496	0.004234518	0.27881774	4.6955266	8.60492	Multitasking_Type
14:34:33.502	0.24421602	4.582642	8.377567	0.024344202	0.0055912496	0.004234518	0.27881774	4.6955266	8.60492	Multitasking_Type
14:34:33.523	0.19633053	4.5539107	8.226728	-0.0068099257	-0.005404325	0.028058263	0.26252192	4.6903906	8.608233	Multitasking_Type
14:34:33.545	0.19633053	4.5539107	8.226728	-0.0068099257	-0.005404325	0.028058263	0.26252192	4.6903906	8.608233	Multitasking_Type
14:34:33.566	0.19633053	4.5539107	8.226728	-0.0068099257	-0.005404325	0.028058263	0.26252192	4.6903906	8.608233	Multitasking_Type
14:34:33.589	0.19633053	4.5539107	8.226728	-0.0068099257	-0.005404325	0.028058263	0.26252192	4.6903906	8.608233	Multitasking_Type
14:34:33.611	0.19633053	4.5539107	8.226728	-0.0068099257	-0.005404325	0.028058263	0.26252192	4.6903906	8.608233	Multitasking_Type
14:34:33.633	0.19633053	4.5539107	8.226728	-0.0068099257	-0.005404325	0.028058263	0.26252192	4.6903906	8.608233	Multitasking_Type
14:34:33.655	0.19633053	4.5539107	8.226728	-0.0068099257	-0.005404325	0.028058263	0.26252192	4.6903906	8.608233	Multitasking_Type
14:34:33.678	0.19633053	4.5539107	8.226728	-0.0068099257	-0.005404325	0.028058263	0.26252192	4.6903906	8.608233	Multitasking_Type
14:34:33.702	0.26337022	4.532362	8.248277	0.031063719	-0.09947757	-0.072734505	0.34064445	4.7224855	8.587924	Multitasking_Type
14:34:33.725	0.26337022	4.532362	8.248277	0.031063719	-0.09947757	-0.072734505	0.34064445	4.7224855	8.587924	Multitasking_Type
14:34:33.748	0.26337022	4.532362	8.248277	0.031063719	-0.09947757	-0.072734505	0.34064445	4.7224855	8.587924	Multitasking_Type
14:34:33.771	0.26337022	4.532362	8.248277	0.031063719	-0.09947757	-0.072734505	0.34064445	4.7224855	8.587924	Multitasking_Type
14:34:33.793	0.26337022	4.532362	8.248277	0.031063719	-0.09947757	-0.072734505	0.34064445	4.7224855	8.587924	Multitasking_Type
14:34:33.817	0.26337022	4.532362	8.248277	0.031063719	-0.09947757	-0.072734505	0.34064445	4.7224855	8.587924	Multitasking_Type
14:34:33.839	0.26337022	4.532362	8.248277	0.031063719	-0.09947757	-0.072734505	0.34064445	4.7224855	8.587924	Multitasking_Type
14:34:33.861	0.26337022	4.532362	8.248277	0.031063719	-0.09947757	-0.072734505	0.34064445	4.7224855	8.587924	Multitasking_Type
14:34:33.884	0.40463245	4.5946136	8.300951	-0.022692423	-0.123912185	-0.032417398	0.48386264	4.757698	8.561574	Multitasking_Type
14:34:33.907	0.40463245	4.5946136	8.300951	-0.022692423	-0.123912185	-0.032417398	0.48386264	4.757698	8.561574	Multitasking_Type
14:34:33.929	0.40463245	4.5946136	8.300951	-0.022692423	-0.123912185	-0.032417398	0.48386264	4.757698	8.561574	Multitasking_Type
14:34:33.952	0.40463245	4.5946136	8.300951	-0.022692423	-0.123912185	-0.032417398	0.48386264	4.757698	8.561574	Multitasking_Type
14:34:33.974	0.40463245	4.5946136	8.300951	-0.022692423	-0.123912185	-0.032417398	0.48386264	4.757698	8.561574	Multitasking_Type
14:34:33.996	0.40463245	4.5946136	8.300951	-0.022692423	-0.123912185	-0.032417398	0.48386264	4.757698	8.561574	Multitasking_Type
14:34:34.017	0.40463245	4.5946136	8.300951	-0.022692423	-0.123912185	-0.032417398	0.48386264	4.757698	8.561574	Multitasking_Type
14:34:34.038	0.40463245	4.5946136	8.300951	-0.022692423	-0.123912185	-0.032417398	0.48386264	4.757698	8.561574	Multitasking_Type
14:34:34.060	0.4764607	4.9393888	8.741497	-0.03979665	0.35134098	0.06898624	0.48667324	4.7578306	8.561339	Multitasking_Type
14:34:34.081	0.4764607	4.9393888	8.741497	-0.03979665	0.35134098	0.06898624	0.48667324	4.7578306	8.561339	Multitasking_Type
14:34:34.102	0.4764607	4.9393888	8.741497	-0.03979665	0.35134098	0.06898624	0.48667324	4.7578306	8.561339	Multitasking_Type
14:34:34.123	0.4764607	4.9393888	8.741497	-0.03979665	0.35134098	0.06898624	0.48667324	4.7578306	8.561339	Multitasking_Type
14:34:34.144	0.4764607	4.9393888	8.741497	-0.03979665	0.35134098	0.06898624	0.48667324	4.7578306	8.561339	Multitasking_Type
14:34:34.165	0.4764607	4.9393888	8.741497	-0.03979665	0.35134098	0.06898624	0.48667324	4.7578306	8.561339	Multitasking_Type
14:34:34.188	0.4764607	4.9393888	8.741497	-0.03979665	0.35134098	0.06898624	0.48667324	4.7578306	8.561339	Multitasking_Type
14:34:34.210	0.4764607	4.9393888	8.741497	-0.03979665	0.35134098	0.06898624	0.48667324	4.7578306	8.561339	Multitasking_Type
14:34:34.232	0.3615355	4.522785	7.781393	-0.44907635	-0.33343896	-0.05318681	0.4234382	4.652019	8.62263	Multitasking_Type
14:34:34.257	0.3615355	4.522785	7.781393	-0.44907635	-0.33343896	-0.05318681	0.4234382	4.652019	8.62263	Multitasking_Type
14:34:34.281	0.3615355	4.522785	7.781393	-0.44907635	-0.33343896	-0.05318681	0.4234382	4.652019	8.62263	Multitasking_Type
14:34:34.302	0.3615355	4.522785	7.781393	-0.44907635	-0.33343896	-0.05318681	0.4234382	4.652019	8.62263	Multitasking_Type
14:34:34.324	0.3615355	4.522785	7.781393	-0.44907635	-0.33343896	-0.05318681	0.4234382	4.652019	8.62263	Multitasking_Type
14:34:34.345	0.3615355	4.522785	7.781393	-0.44907635	-0.33343896	-0.05318681	0.4234382	4.652019	8.62263	Multitasking_Type
14:34:34.367	0.3615355	4.522785	7.781393	-0.44907635	-0.33343896	-0.05318681	0.4234382	4.652019	8.62263	Multitasking_Type
14:34:34.388	0.3615355	4.522785	7.781393	-0.44907635	-0.33343896	-0.05318681	0.4234382	4.652019	8.62263	Multitasking_Type
14:34:34.409	0.82123625	4.278569	9.067119	0.021289876	-0.22959188	0.022560474	0.6050162	4.482826	8.701067	Multitasking_Type
14:34:34.430	0.82123625	4.278569	9.067119	0.021289876	-0.22959188	0.022560474	0.6050162	4.482826	8.701067	Multitasking_Type
14:34:34.450	0.82123625	4.278569	9.067119	0.021289876	-0.22959188	0.022560474	0.6050162	4.482826	8.701067	Multitasking_Type
14:34:34.482	0.82123625	4.278569	9.067119	0.021289876	-0.22959188	0.022560474	0.6050162	4.482826	8.701067	Multitasking_Type
14:34:34.502	0.82123625	4.278569	9.067119	0.021289876	-0.22959188	0.022560474	0.6050162	4.482826	8.701067	Multitasking_Type
14:34:34.524	0.82123625	4.278569	9.067119	0.021289876	-0.22959188	0.022560474	0.6050162	4.482826	8.701067	Multitasking_Type
14:34:34.545	0.82123625	4.278569	9.067119	0.021289876	-0.22959188	0.022560474	0.6050162	4.482826	8.701067	Multitasking_Type
14:34:34.568	0.82123625	4.278569	9.067119	0.021289876	-0.22959188	0.022560474	0.6050162	4.482826	8.701067	Multitasking_Type
14:34:34.591	0.35914123	4.4198313	8.245882	-0.011085982	0.11921219	0.04271903	0.44811758	4.5546064	8.673242	Multitasking_Type
14:34:34.614	0.35914123	4.4198313	8.245882	-0.011085982	0.11921219	0.04271903	0.44811758	4.5546064	8.673242	Multitasking_Type
14:34:34.636	0.35914123	4.4198313	8.245882	-0.011085982	0.11921219	0.04271903	0.44811758	4.5546064	8.673242	Multitasking_Type
14:34:34.657	0.35914123	4.4198313	8.245882	-0.011085982	0.11921219	0.04271903	0.44811758	4.5546064	8.673242	Multitasking_Type
14:34:34.679	0.35914123	4.4198313	8.245882	-0.011085982	0.11921219	0.04271903	0.44811758	4.5546064	8.673242	Multitasking_Type
14:34:34.700	0.35914123	4.4198313	8.245882	-0.011085982	0.11921219	0.04271903	0.44811758	4.5546064	8.673242	Multitasking_Type
14:34:34.723	0.35914123	4.4198313	8.245882	-0.011085982	0.11921219	0.04271903	0.44811758	4.5546064	8.673242	Multitasking_Type
14:34:34.745	0.35914123	4.4198313	8.245882	-0.011085982	0.11921219	0.04271903	0.44811758	4.5546064	8.673242	Multitasking_Type
14:34:34.767	0.29689008	4.3432145	8.490098	0.03228545	0.027582398	0.042108163	0.34758368	4.4950438	8.708853	Multitasking_Type
14:34:34.790	0.29689008	4.3432145	8.490098	0.03228545	0.027582398	0.042108163	0.34758368	4.4950438	8.708853	Multitasking_Type
14:34:34.813	0.29689008	4.3432145	8.490098	0.03228545	0.027582398	0.042108163	0.34758368	4.4950438	8.708853	Multitasking_Type
14:34:34.835	0.29689008	4.3432145	8.490098	0.03228545	0.027582398	0.042108163	0.34758368	4.4950438	8.708853	Multitasking_Type
14:34:34.859	0.29689008	4.3432145	8.490098	0.03228545	0.027582398	0.042108163	0.34758368	4.4950438	8.708853	Multitasking_Type
14:34:34.881	0.29689008	4.3432145	8.490098	0.03228545	0.027582398	0.042108163	0.34758368	4.4950438	8.708853	Multitasking_Type
14:34:34.904	0.29689008	4.3432145	8.490098	0.03228545	0.027582398	0.042108163	0.34758368	4.4950438	8.708853	Multitasking_Type
14:34:34.927	0.29689008	4.3432145	8.490098	0.03228545	0.027582398	0.042108163	0.34758368	4.4950438	8.708853	Multitasking_Type
14:34:34.951	0.22266756	4.4294086	8.025609	0.17706051	0.53826576	0.1502313	0.11104864	4.5740523	8.673871	Multitasking_Type
14:34:34.985	0.22266756	4.4294086	8.025609	0.17706051	0.53826576	0.1502313	0.11104864	4.5740523	8.673871	Multitasking_Type
14:34:35.008	0.22266756	4.4294086	8.025609	0.17706051	0.53826576	0.1502313	0.11104864	4.5740523	8.673871	Multitasking_Type
14:34:35.030	0.22266756	4.4294086	8.025609	0.17706051	0.53826576	0.1502313	0.11104864	4.5740523	8.673871	Multitasking_Type
14:34:35.054	0.22266756	4.4294086	8.025609	0.17706051	0.53826576	0.1502313	0.11104864	4.5740523	8.673871	Multitasking_Type
14:34:35.077	0.22266756	4.4294086	8.025609	0.17706051	0.53826576	0.1502313	0.11104864	4.5740523	8.673871	Multitasking_Type
14:34:35.099	0.22266756	4.4294086	8.025609	0.17706051	0.53826576	0.1502313	0.11104864	4.5740523	8.673871	Multitasking_Type
14:34:35.121	0.22266756	4.4294086	8.025609	0.17706051	0.53826576	0.1502313	0.11104864	4.5740523	8.673871	Multitasking_Type
14:34:35.143	-1.3192455	5.4565525	7.6449194	0.33955067	0.1839639	0.057379793	-0.6260332	4.938338	8.449333	Multitasking_Type
14:34:35.167	-1.3192455	5.4565525	7.6449194	0.33955067	0.1839639	0.057379793	-0.6260332	4.938338	8.449333	Multitasking_Type
14:34:35.189	-1.3192455	5.4565525	7.6449194	0.33955067	0.1839639	0.057379793	-0.6260332	4.938338	8.449333	Multitasking_Type
14:34:35.212	-1.3192455	5.4565525	7.6449194	0.33955067	0.1839639	0.057379793	-0.6260332	4.938338	8.449333	Multitasking_Type
14:34:35.235	-1.3192455	5.4565525	7.6449194	0.33955067	0.1839639	0.057379793	-0.6260332	4.938338	8.449333	Multitasking_Type
14:34:35.258	-1.3192455	5.4565525	7.6449194	0.33955067	0.1839639	0.057379793	-0.6260332	4.938338	8.449333	Multitasking_Type
14:34:35.281	-1.3192455	5.4565525	7.6449194	0.33955067	0.1839639	0.057379793	-0.6260332	4.938338	8.449333	Multitasking_Type
14:34:35.304	-1.3192455	5.4565525	7.6449194	0.33955067	0.1839639	0.057379793	-0.6260332	4.938338	8.449333	Multitasking_Type
14:34:35.326	-0.37111259	4.529968	8.375174	-0.11065702	-0.0444997	-0.029363072	-0.33054596	4.756148	8.569723	Multitasking_Type
14:34:35.350	-0.37111259	4.529968	8.375174	-0.11065702	-0.0444997	-0.029363072	-0.33054596	4.756148	8.569723	Multitasking_Type
14:34:35.372	-0.37111259	4.529968	8.375174	-0.11065702	-0.0444997	-0.029363072	-0.33054596	4.756148	8.569723	Multitasking_Type
14:34:35.395	-0.37111259	4.529968	8.375174	-0.11065702	-0.0444997	-0.029363072	-0.33054596	4.756148	8.569723	Multitasking_Type
14:34:35.417	-0.37111259	4.529968	8.375174	-0.11065702	-0.0444997	-0.029363072	-0.33054596	4.756148	8.569723	Multitasking_Type
14:34:35.438	-0.37111259	4.529968	8.375174	-0.11065702	-0.0444997	-0.029363072	-0.33054596	4.756148	8.569723	Multitasking_Type
14:34:35.460	-0.37111259	4.529968	8.375174	-0.11065702	-0.0444997	-0.029363072	-0.33054596	4.756148	8.569723	Multitasking_Type
14:34:35.487	-0.30646718	4.601796	8.365596	-0.059344336	-0.06954517	-0.036693454	-0.20073578	4.742003	8.581576	Multitasking_Type
14:34:35.509	-0.30646718	4.601796	8.365596	-0.059344336	-0.06954517	-0.036693454	-0.20073578	4.742003	8.581576	Multitasking_Type
14:34:35.531	-0.30646718	4.601796	8.365596	-0.059344336	-0.06954517	-0.036693454	-0.20073578	4.742003	8.581576	Multitasking_Type
14:34:35.552	-0.30646718	4.601796	8.365596	-0.059344336	-0.06954517	-0.036693454	-0.20073578	4.742003	8.581576	Multitasking_Type
14:34:35.574	-0.30646718	4.601796	8.365596	-0.059344336	-0.06954517	-0.036693454	-0.20073578	4.742003	8.581576	Multitasking_Type
14:34:35.595	-0.30646718	4.601796	8.365596	-0.059344336	-0.06954517	-0.036693454	-0.20073578	4.742003	8.581576	Multitasking_Type
14:34:35.617	-0.30646718	4.601796	8.365596	-0.059344336	-0.06954517	-0.036693454	-0.20073578	4.742003	8.581576	Multitasking_Type
14:34:35.640	-0.30646718	4.601796	8.365596	-0.059344336	-0.06954517	-0.036693454	-0.20073578	4.742003	8.581576	Multitasking_Type
14:34:35.663	-0.30646718	4.601796	8.365596	-0.059344336	-0.06954517	-0.036693454	-0.20073578	4.742003	8.581576	Multitasking_Type
14:34:35.687	0.80208206	5.111777	8.837268	-0.023914153	-0.24547437	-0.13565363	0.48628035	4.909208	8.475469	Multitasking_Type
14:34:35.710	0.80208206	5.111777	8.837268	-0.023914153	-0.24547437	-0.13565363	0.48628035	4.909208	8.475469	Multitasking_Type
14:34:35.732	0.80208206	5.111777	8.837268	-0.023914153	-0.24547437	-0.13565363	0.48628035	4.909208	8.475469	Multitasking_Type
14:34:35.753	0.80208206	5.111777	8.837268	-0.023914153	-0.24547437	-0.13565363	0.48628035	4.909208	8.475469	Multitasking_Type
14:34:35.774	0.80208206	5.111777	8.837268	-0.023914153	-0.24547437	-0.13565363	0.48628035	4.909208	8.475469	Multitasking_Type
14:34:35.795	0.80208206	5.111777	8.837268	-0.023914153	-0.24547437	-0.13565363	0.48628035	4.909208	8.475469	Multitasking_Type
14:34:35.816	0.80208206	5.111777	8.837268	-0.023914153	-0.24547437	-0.13565363	0.48628035	4.909208	8.475469	Multitasking_Type
14:34:35.857	0.5889916	4.817281	8.164477	-0.0178055	0.31163475	0.054325465	0.41609982	4.900836	8.484045	Multitasking_Type
14:34:35.879	0.5889916	4.817281	8.164477	-0.0178055	0.31163475	0.054325465	0.41609982	4.900836	8.484045	Multitasking_Type
14:34:35.901	0.5889916	4.817281	8.164477	-0.0178055	0.31163475	0.054325465	0.41609982	4.900836	8.484045	Multitasking_Type
14:34:35.922	0.5889916	4.817281	8.164477	-0.0178055	0.31163475	0.054325465	0.41609982	4.900836	8.484045	Multitasking_Type
14:34:35.943	0.5889916	4.817281	8.164477	-0.0178055	0.31163475	0.054325465	0.41609982	4.900836	8.484045	Multitasking_Type
14:34:35.965	0.5889916	4.817281	8.164477	-0.0178055	0.31163475	0.054325465	0.41609982	4.900836	8.484045	Multitasking_Type
14:34:35.987	0.5889916	4.817281	8.164477	-0.0178055	0.31163475	0.054325465	0.41609982	4.900836	8.484045	Multitasking_Type
14:34:36.008	0.5889916	4.817281	8.164477	-0.0178055	0.31163475	0.054325465	0.41609982	4.900836	8.484045	Multitasking_Type
14:34:36.030	0.44772938	4.80531	8.195602	0.06405044	0.21328543	0.061044987	0.21027079	4.8093457	8.54379	Multitasking_Type
14:34:36.053	0.44772938	4.80531	8.195602	0.06405044	0.21328543	0.061044987	0.21027079	4.8093457	8.54379	Multitasking_Type
14:34:36.076	0.44772938	4.80531	8.195602	0.06405044	0.21328543	0.061044987	0.21027079	4.8093457	8.54379	Multitasking_Type
14:34:36.100	0.44772938	4.80531	8.195602	0.06405044	0.21328543	0.061044987	0.21027079	4.8093457	8.54379	Multitasking_Type
14:34:36.122	0.44772938	4.80531	8.195602	0.06405044	0.21328543	0.061044987	0.21027079	4.8093457	8.54379	Multitasking_Type
14:34:36.145	0.44772938	4.80531	8.195602	0.06405044	0.21328543	0.061044987	0.21027079	4.8093457	8.54379	Multitasking_Type
14:34:36.168	0.44772938	4.80531	8.195602	0.06405044	0.21328543	0.061044987	0.21027079	4.8093457	8.54379	Multitasking_Type
14:34:36.191	0.44772938	4.80531	8.195602	0.06405044	0.21328543	0.061044987	0.21027079	4.8093457	8.54379	Multitasking_Type
14:34:36.223	-0.50998056	4.817281	8.051947	0.038394105	0.041021436	0.04516249	-0.26241294	4.851713	8.518353	Multitasking_Type
14:34:36.244	-0.50998056	4.817281	8.051947	0.038394105	0.041021436	0.04516249	-0.26241294	4.851713	8.518353	Multitasking_Type
14:34:36.265	-0.50998056	4.817281	8.051947	0.038394105	0.041021436	0.04516249	-0.26241294	4.851713	8.518353	Multitasking_Type
14:34:36.301	-0.50998056	4.817281	8.051947	0.038394105	0.041021436	0.04516249	-0.26241294	4.851713	8.518353	Multitasking_Type
14:34:36.322	-0.50998056	4.817281	8.051947	0.038394105	0.041021436	0.04516249	-0.26241294	4.851713	8.518353	Multitasking_Type
14:34:36.343	-0.50998056	4.817281	8.051947	0.038394105	0.041021436	0.04516249	-0.26241294	4.851713	8.518353	Multitasking_Type
14:34:36.364	-0.50998056	4.817281	8.051947	0.038394105	0.041021436	0.04516249	-0.26241294	4.851713	8.518353	Multitasking_Type
14:34:36.385	-0.50998056	4.817281	8.051947	0.038394105	0.041021436	0.04516249	-0.26241294	4.851713	8.518353	Multitasking_Type
14:34:36.408	-0.035914123	4.635316	7.905895	0.02067901	-0.046332296	0.040886432	-0.24882425	4.843285	8.523556	Multitasking_Type
14:34:36.430	-0.035914123	4.635316	7.905895	0.02067901	-0.046332296	0.040886432	-0.24882425	4.843285	8.523556	Multitasking_Type
14:34:36.451	-0.035914123	4.635316	7.905895	0.02067901	-0.046332296	0.040886432	-0.24882425	4.843285	8.523556	Multitasking_Type
14:34:36.473	-0.035914123	4.635316	7.905895	0.02067901	-0.046332296	0.040886432	-0.24882425	4.843285	8.523556	Multitasking_Type
14:34:36.494	-0.035914123	4.635316	7.905895	0.02067901	-0.046332296	0.040886432	-0.24882425	4.843285	8.523556	Multitasking_Type
14:34:36.516	-0.035914123	4.635316	7.905895	0.02067901	-0.046332296	0.040886432	-0.24882425	4.843285	8.523556	Multitasking_Type
14:34:36.537	-0.035914123	4.635316	7.905895	0.02067901	-0.046332296	0.040886432	-0.24882425	4.843285	8.523556	Multitasking_Type
14:34:36.562	-0.035914123	4.635316	7.905895	0.02067901	-0.046332296	0.040886432	-0.24882425	4.843285	8.523556	Multitasking_Type
14:34:36.585	-0.25379312	4.783761	8.219545	-0.0055881953	-0.055495273	0.036610376	-0.2611464	4.852376	8.518017	Multitasking_Type
14:34:36.608	-0.25379312	4.783761	8.219545	-0.0055881953	-0.055495273	0.036610376	-0.2611464	4.852376	8.518017	Multitasking_Type
14:34:36.630	-0.25379312	4.783761	8.219545	-0.0055881953	-0.055495273	0.036610376	-0.2611464	4.852376	8.518017	Multitasking_Type
14:34:36.653	-0.25379312	4.783761	8.219545	-0.0055881953	-0.055495273	0.036610376	-0.2611464	4.852376	8.518017	Multitasking_Type
14:34:36.676	-0.25379312	4.783761	8.219545	-0.0055881953	-0.055495273	0.036610376	-0.2611464	4.852376	8.518017	Multitasking_Type
14:34:36.699	-0.25379312	4.783761	8.219545	-0.0055881953	-0.055495273	0.036610376	-0.2611464	4.852376	8.518017	Multitasking_Type
14:34:36.721	-0.25379312	4.783761	8.219545	-0.0055881953	-0.055495273	0.036610376	-0.2611464	4.852376	8.518017	Multitasking_Type
14:34:36.743	-0.25379312	4.783761	8.219545	-0.0055881953	-0.055495273	0.036610376	-0.2611464	4.852376	8.518017	Multitasking_Type
14:34:36.765	-0.12210801	4.6472874	8.013638	-0.0898876	-0.023730282	0.06593191	-0.13113749	4.813438	8.543066	Multitasking_Type
14:34:36.788	-0.12210801	4.6472874	8.013638	-0.0898876	-0.023730282	0.06593191	-0.13113749	4.813438	8.543066	Multitasking_Type
14:34:36.811	-0.12210801	4.6472874	8.013638	-0.0898876	-0.023730282	0.06593191	-0.13113749	4.813438	8.543066	Multitasking_Type
14:34:36.835	-0.12210801	4.6472874	8.013638	-0.0898876	-0.023730282	0.06593191	-0.13113749	4.813438	8.543066	Multitasking_Type
14:34:36.860	-0.12210801	4.6472874	8.013638	-0.0898876	-0.023730282	0.06593191	-0.13113749	4.813438	8.543066	Multitasking_Type
14:34:36.885	-0.12210801	4.6472874	8.013638	-0.0898876	-0.023730282	0.06593191	-0.13113749	4.813438	8.543066	Multitasking_Type
14:34:36.908	-0.12210801	4.6472874	8.013638	-0.0898876	-0.023730282	0.06593191	-0.13113749	4.813438	8.543066	Multitasking_Type
14:34:36.929	-0.035914123	4.4413795	8.415876	-0.14364374	-0.17583573	-0.06173893	0.025339901	4.6888742	8.613025	Multitasking_Type
14:34:36.952	-0.035914123	4.4413795	8.415876	-0.14364374	-0.17583573	-0.06173893	0.025339901	4.6888742	8.613025	Multitasking_Type
14:34:36.975	-0.035914123	4.4413795	8.415876	-0.14364374	-0.17583573	-0.06173893	0.025339901	4.6888742	8.613025	Multitasking_Type
14:34:36.999	-0.035914123	4.4413795	8.415876	-0.14364374	-0.17583573	-0.06173893	0.025339901	4.6888742	8.613025	Multitasking_Type
14:34:37.021	-0.035914123	4.4413795	8.415876	-0.14364374	-0.17583573	-0.06173893	0.025339901	4.6888742	8.613025	Multitasking_Type
14:34:37.045	-0.035914123	4.4413795	8.415876	-0.14364374	-0.17583573	-0.06173893	0.025339901	4.6888742	8.613025	Multitasking_Type
14:34:37.070	-0.035914123	4.4413795	8.415876	-0.14364374	-0.17583573	-0.06173893	0.025339901	4.6888742	8.613025	Multitasking_Type
14:34:37.093	-0.035914123	4.4413795	8.415876	-0.14364374	-0.17583573	-0.06173893	0.025339901	4.6888742	8.613025	Multitasking_Type
14:34:37.117	0.2370332	4.4892654	8.336864	0.04389189	0.10760574	-0.020810956	0.14103928	4.6791105	8.617215	Multitasking_Type
14:34:37.139	0.2370332	4.4892654	8.336864	0.04389189	0.10760574	-0.020810956	0.14103928	4.6791105	8.617215	Multitasking_Type
14:34:37.164	0.2370332	4.4892654	8.336864	0.04389189	0.10760574	-0.020810956	0.14103928	4.6791105	8.617215	Multitasking_Type
14:34:37.187	0.2370332	4.4892654	8.336864	0.04389189	0.10760574	-0.020810956	0.14103928	4.6791105	8.617215	Multitasking_Type
14:34:37.209	0.2370332	4.4892654	8.336864	0.04389189	0.10760574	-0.020810956	0.14103928	4.6791105	8.617215	Multitasking_Type
14:34:37.233	0.2370332	4.4892654	8.336864	0.04389189	0.10760574	-0.020810956	0.14103928	4.6791105	8.617215	Multitasking_Type
14:34:37.255	0.2370332	4.4892654	8.336864	0.04389189	0.10760574	-0.020810956	0.14103928	4.6791105	8.617215	Multitasking_Type
14:34:37.278	0.2370332	4.4892654	8.336864	0.04389189	0.10760574	-0.020810956	0.14103928	4.6791105	8.617215	Multitasking_Type
14:34:37.301	-0.27294734	4.6065845	8.71516	0.042670157	0.06423432	0.016451823	-0.09314225	4.7439466	8.582347	Multitasking_Type
14:34:37.323	-0.27294734	4.6065845	8.71516	0.042670157	0.06423432	0.016451823	-0.09314225	4.7439466	8.582347	Multitasking_Type
14:34:37.344	-0.27294734	4.6065845	8.71516	0.042670157	0.06423432	0.016451823	-0.09314225	4.7439466	8.582347	Multitasking_Type
14:34:37.365	-0.27294734	4.6065845	8.71516	0.042670157	0.06423432	0.016451823	-0.09314225	4.7439466	8.582347	Multitasking_Type
14:34:37.386	-0.27294734	4.6065845	8.71516	0.042670157	0.06423432	0.016451823	-0.09314225	4.7439466	8.582347	Multitasking_Type
14:34:37.415	-0.27294734	4.6065845	8.71516	0.042670157	0.06423432	0.016451823	-0.09314225	4.7439466	8.582347	Multitasking_Type
14:34:37.437	-0.27294734	4.6065845	8.71516	0.042670157	0.06423432	0.016451823	-0.09314225	4.7439466	8.582347	Multitasking_Type
14:34:37.458	-0.27294734	4.6065845	8.71516	0.042670157	0.06423432	0.016451823	-0.09314225	4.7439466	8.582347	Multitasking_Type
14:34:37.480	0.37111259	4.268992	9.253872	-0.12226346	-0.5649569	-0.039136913	0.06606281	4.6663322	8.625042	Multitasking_Type
14:34:37.504	0.37111259	4.268992	9.253872	-0.12226346	-0.5649569	-0.039136913	0.06606281	4.6663322	8.625042	Multitasking_Type
14:34:37.527	0.37111259	4.268992	9.253872	-0.12226346	-0.5649569	-0.039136913	0.06606281	4.6663322	8.625042	Multitasking_Type
14:34:37.550	0.37111259	4.268992	9.253872	-0.12226346	-0.5649569	-0.039136913	0.06606281	4.6663322	8.625042	Multitasking_Type
14:34:37.575	0.37111259	4.268992	9.253872	-0.12226346	-0.5649569	-0.039136913	0.06606281	4.6663322	8.625042	Multitasking_Type
14:34:37.595	0.37111259	4.268992	9.253872	-0.12226346	-0.5649569	-0.039136913	0.06606281	4.6663322	8.625042	Multitasking_Type
14:34:37.629	0.37111259	4.268992	9.253872	-0.12226346	-0.5649569	-0.039136913	0.06606281	4.6663322	8.625042	Multitasking_Type
14:34:37.650	0.55307746	4.228289	8.875577	-0.02941194	-0.34443453	-0.050743356	0.44967672	4.623054	8.6368685	Multitasking_Type
14:34:37.671	0.55307746	4.228289	8.875577	-0.02941194	-0.34443453	-0.050743356	0.44967672	4.623054	8.6368685	Multitasking_Type
14:34:37.692	0.55307746	4.228289	8.875577	-0.02941194	-0.34443453	-0.050743356	0.44967672	4.623054	8.6368685	Multitasking_Type
14:34:37.714	0.55307746	4.228289	8.875577	-0.02941194	-0.34443453	-0.050743356	0.44967672	4.623054	8.6368685	Multitasking_Type
14:34:37.736	0.55307746	4.228289	8.875577	-0.02941194	-0.34443453	-0.050743356	0.44967672	4.623054	8.6368685	Multitasking_Type
14:34:37.760	0.55307746	4.228289	8.875577	-0.02941194	-0.34443453	-0.050743356	0.44967672	4.623054	8.6368685	Multitasking_Type
14:34:37.782	0.55307746	4.228289	8.875577	-0.02941194	-0.34443453	-0.050743356	0.44967672	4.623054	8.6368685	Multitasking_Type
14:34:37.804	0.55307746	4.228289	8.875577	-0.02941194	-0.34443453	-0.050743356	0.44967672	4.623054	8.6368685	Multitasking_Type
14:34:37.826	0.55307746	4.228289	8.875577	-0.02941194	-0.34443453	-0.050743356	0.44967672	4.623054	8.6368685	Multitasking_Type
14:34:37.848	0.9337672	4.6640472	8.528407	0.040837564	-0.123912185	-0.062349793	0.8041914	4.6815643	8.579429	Multitasking_Type
14:34:37.870	0.9337672	4.6640472	8.528407	0.040837564	-0.123912185	-0.062349793	0.8041914	4.6815643	8.579429	Multitasking_Type
14:34:37.893	0.9337672	4.6640472	8.528407	0.040837564	-0.123912185	-0.062349793	0.8041914	4.6815643	8.579429	Multitasking_Type
14:34:37.915	0.9337672	4.6640472	8.528407	0.040837564	-0.123912185	-0.062349793	0.8041914	4.6815643	8.579429	Multitasking_Type
14:34:37.938	0.9337672	4.6640472	8.528407	0.040837564	-0.123912185	-0.062349793	0.8041914	4.6815643	8.579429	Multitasking_Type
14:34:37.961	0.9337672	4.6640472	8.528407	0.040837564	-0.123912185	-0.062349793	0.8041914	4.6815643	8.579429	Multitasking_Type
14:34:37.983	0.9337672	4.6640472	8.528407	0.040837564	-0.123912185	-0.062349793	0.8041914	4.6815643	8.579429	Multitasking_Type
14:34:38.006	0.9337672	4.6640472	8.528407	0.040837564	-0.123912185	-0.062349793	0.8041914	4.6815643	8.579429	Multitasking_Type
14:34:38.030	0.6153286	4.5443335	8.363202	-0.0019230038	0.2945305	0.037832107	0.6398431	4.7117314	8.576744	Multitasking_Type
14:34:38.053	0.6153286	4.5443335	8.363202	-0.0019230038	0.2945305	0.037832107	0.6398431	4.7117314	8.576744	Multitasking_Type
14:34:38.076	0.6153286	4.5443335	8.363202	-0.0019230038	0.2945305	0.037832107	0.6398431	4.7117314	8.576744	Multitasking_Type
14:34:38.099	0.6153286	4.5443335	8.363202	-0.0019230038	0.2945305	0.037832107	0.6398431	4.7117314	8.576744	Multitasking_Type
14:34:38.132	0.6153286	4.5443335	8.363202	-0.0019230038	0.2945305	0.037832107	0.6398431	4.7117314	8.576744	Multitasking_Type
14:34:38.157	0.6153286	4.5443335	8.363202	-0.0019230038	0.2945305	0.037832107	0.6398431	4.7117314	8.576744	Multitasking_Type
14:34:38.179	0.6153286	4.5443335	8.363202	-0.0019230038	0.2945305	0.037832107	0.6398431	4.7117314	8.576744	Multitasking_Type
14:34:38.202	0.22985038	4.5874305	7.9968777	-0.015972905	0.10210796	0.034166917	0.33824426	4.7214923	8.588566	Multitasking_Type
14:34:38.225	0.22985038	4.5874305	7.9968777	-0.015972905	0.10210796	0.034166917	0.33824426	4.7214923	8.588566	Multitasking_Type
14:34:38.247	0.22985038	4.5874305	7.9968777	-0.015972905	0.10210796	0.034166917	0.33824426	4.7214923	8.588566	Multitasking_Type
14:34:38.268	0.22985038	4.5874305	7.9968777	-0.015972905	0.10210796	0.034166917	0.33824426	4.7214923	8.588566	Multitasking_Type
14:34:38.289	0.22985038	4.5874305	7.9968777	-0.015972905	0.10210796	0.034166917	0.33824426	4.7214923	8.588566	Multitasking_Type
14:34:38.310	0.22985038	4.5874305	7.9968777	-0.015972905	0.10210796	0.034166917	0.33824426	4.7214923	8.588566	Multitasking_Type
14:34:38.334	0.22985038	4.5874305	7.9968777	-0.015972905	0.10210796	0.034166917	0.33824426	4.7214923	8.588566	Multitasking_Type
14:34:38.355	0.22985038	4.5874305	7.9968777	-0.015972905	0.10210796	0.034166917	0.33824426	4.7214923	8.588566	Multitasking_Type
14:34:38.377	0.37590113	4.515602	8.226728	0.0029639183	-0.18438785	-0.028752204	0.34678334	4.708898	8.595137	Multitasking_Type
14:34:38.399	0.37590113	4.515602	8.226728	0.0029639183	-0.18438785	-0.028752204	0.34678334	4.708898	8.595137	Multitasking_Type
14:34:38.421	0.37590113	4.515602	8.226728	0.0029639183	-0.18438785	-0.028752204	0.34678334	4.708898	8.595137	Multitasking_Type
14:34:38.445	0.37590113	4.515602	8.226728	0.0029639183	-0.18438785	-0.028752204	0.34678334	4.708898	8.595137	Multitasking_Type
14:34:38.467	0.37590113	4.515602	8.226728	0.0029639183	-0.18438785	-0.028752204	0.34678334	4.708898	8.595137	Multitasking_Type
14:34:38.491	0.37590113	4.515602	8.226728	0.0029639183	-0.18438785	-0.028752204	0.34678334	4.708898	8.595137	Multitasking_Type
14:34:38.514	0.37590113	4.515602	8.226728	0.0029639183	-0.18438785	-0.028752204	0.34678334	4.708898	8.595137	Multitasking_Type
14:34:38.535	0.37590113	4.515602	8.226728	0.0029639183	-0.18438785	-0.028752204	0.34678334	4.708898	8.595137	Multitasking_Type
14:34:38.557	0.43815228	4.6496816	8.305739	-0.0025338691	-0.04877576	-0.0043175956	0.43432593	4.718453	8.585914	Multitasking_Type
14:34:38.578	0.43815228	4.6496816	8.305739	-0.0025338691	-0.04877576	-0.0043175956	0.43432593	4.718453	8.585914	Multitasking_Type
14:34:38.601	0.43815228	4.6496816	8.305739	-0.0025338691	-0.04877576	-0.0043175956	0.43432593	4.718453	8.585914	Multitasking_Type
14:34:38.622	0.43815228	4.6496816	8.305739	-0.0025338691	-0.04877576	-0.0043175956	0.43432593	4.718453	8.585914	Multitasking_Type
14:34:38.643	0.43815228	4.6496816	8.305739	-0.0025338691	-0.04877576	-0.0043175956	0.43432593	4.718453	8.585914	Multitasking_Type
14:34:38.664	0.43815228	4.6496816	8.305739	-0.0025338691	-0.04877576	-0.0043175956	0.43432593	4.718453	8.585914	Multitasking_Type
14:34:38.686	0.43815228	4.6496816	8.305739	-0.0025338691	-0.04877576	-0.0043175956	0.43432593	4.718453	8.585914	Multitasking_Type
14:34:38.708	0.43815228	4.6496816	8.305739	-0.0025338691	-0.04877576	-0.0043175956	0.43432593	4.718453	8.585914	Multitasking_Type
14:34:38.730	0.16041641	4.4892654	8.490098	-0.0025338691	-0.04877576	-0.0043175956	0.34923285	4.67694	8.612471	Multitasking_Type
14:34:38.753	0.16041641	4.4892654	8.490098	-0.18396084	0.3861603	0.056158062	0.34923285	4.67694	8.612471	Multitasking_Type
14:34:38.776	0.16041641	4.4892654	8.490098	-0.18396084	0.3861603	0.056158062	0.34923285	4.67694	8.612471	Multitasking_Type
14:34:38.799	0.16041641	4.4892654	8.490098	-0.18396084	0.3861603	0.056158062	0.34923285	4.67694	8.612471	Multitasking_Type
14:34:38.822	0.16041641	4.4892654	8.490098	-0.18396084	0.3861603	0.056158062	0.34923285	4.67694	8.612471	Multitasking_Type
14:34:38.845	0.16041641	4.4892654	8.490098	-0.18396084	0.3861603	0.056158062	0.34923285	4.67694	8.612471	Multitasking_Type
14:34:38.869	0.16041641	4.4892654	8.490098	-0.18396084	0.3861603	0.056158062	0.34923285	4.67694	8.612471	Multitasking_Type
14:34:38.891	0.16041641	4.4892654	8.490098	-0.18396084	0.3861603	0.056158062	0.34923285	4.67694	8.612471	Multitasking_Type
14:34:38.914	0.07422252	4.4246197	8.250671	-0.028801074	0.10210796	0.030501725	0.014218495	4.609159	8.655969	Multitasking_Type
14:34:38.936	0.07422252	4.4246197	8.250671	-0.028801074	0.10210796	0.030501725	0.014218495	4.609159	8.655969	Multitasking_Type
14:34:38.958	0.07422252	4.4246197	8.250671	-0.028801074	0.10210796	0.030501725	0.014218495	4.609159	8.655969	Multitasking_Type
14:34:38.981	0.07422252	4.4246197	8.250671	-0.028801074	0.10210796	0.030501725	0.014218495	4.609159	8.655969	Multitasking_Type
14:34:39.003	0.07422252	4.4246197	8.250671	-0.028801074	0.10210796	0.030501725	0.014218495	4.609159	8.655969	Multitasking_Type
14:34:39.025	0.07422252	4.4246197	8.250671	-0.028801074	0.10210796	0.030501725	0.014218495	4.609159	8.655969	Multitasking_Type
14:34:39.049	0.07422252	4.4246197	8.250671	-0.028801074	0.10210796	0.030501725	0.014218495	4.609159	8.655969	Multitasking_Type
14:34:39.071	0.07422252	4.4246197	8.250671	-0.028801074	0.10210796	0.030501725	0.014218495	4.609159	8.655969	Multitasking_Type
14:34:39.103	-0.1699935	4.661653	8.209969	0.029231124	-0.026784608	-0.0012632693	-0.12831104	4.6333523	8.642102	Multitasking_Type
14:34:39.125	-0.1699935	4.661653	8.209969	0.029231124	-0.026784608	-0.0012632693	-0.12831104	4.6333523	8.642102	Multitasking_Type
14:34:39.149	-0.1699935	4.661653	8.209969	0.029231124	-0.026784608	-0.0012632693	-0.12831104	4.6333523	8.642102	Multitasking_Type
14:34:39.170	-0.1699935	4.661653	8.209969	0.029231124	-0.026784608	-0.0012632693	-0.12831104	4.6333523	8.642102	Multitasking_Type
14:34:39.190	-0.1699935	4.661653	8.209969	0.029231124	-0.026784608	-0.0012632693	-0.12831104	4.6333523	8.642102	Multitasking_Type
14:34:39.211	-0.1699935	4.661653	8.209969	0.029231124	-0.026784608	-0.0012632693	-0.12831104	4.6333523	8.642102	Multitasking_Type
14:34:39.232	-0.1699935	4.661653	8.209969	0.029231124	-0.026784608	-0.0012632693	-0.12831104	4.6333523	8.642102	Multitasking_Type
14:34:39.253	-0.1699935	4.661653	8.209969	0.029231124	-0.026784608	-0.0012632693	-0.12831104	4.6333523	8.642102	Multitasking_Type
14:34:39.276	0.15083931	4.3958883	8.621783	-0.013529444	-0.22287235	-0.018978361	-0.067999914	4.6451974	8.636426	Multitasking_Type
14:34:39.298	0.15083931	4.3958883	8.621783	-0.013529444	-0.22287235	-0.018978361	-0.067999914	4.6451974	8.636426	Multitasking_Type
14:34:39.320	0.15083931	4.3958883	8.621783	-0.013529444	-0.22287235	-0.018978361	-0.067999914	4.6451974	8.636426	Multitasking_Type
14:34:39.341	0.15083931	4.3958883	8.621783	-0.013529444	-0.22287235	-0.018978361	-0.067999914	4.6451974	8.636426	Multitasking_Type
14:34:39.364	0.15083931	4.3958883	8.621783	-0.013529444	-0.22287235	-0.018978361	-0.067999914	4.6451974	8.636426	Multitasking_Type
14:34:39.387	0.15083931	4.3958883	8.621783	-0.013529444	-0.22287235	-0.018978361	-0.067999914	4.6451974	8.636426	Multitasking_Type
14:34:39.410	0.15083931	4.3958883	8.621783	-0.013529444	-0.22287235	-0.018978361	-0.067999914	4.6451974	8.636426	Multitasking_Type
14:34:39.436	0.15083931	4.3958883	8.621783	-0.013529444	-0.22287235	-0.018978361	-0.067999914	4.6451974	8.636426	Multitasking_Type
14:34:39.458	0.021548472	4.73827	8.016032	-0.061176933	0.023306342	0.018284418	0.098407626	4.7535634	8.576963	Multitasking_Type
14:34:39.479	0.021548472	4.73827	8.016032	-0.061176933	0.023306342	0.018284418	0.098407626	4.7535634	8.576963	Multitasking_Type
14:34:39.500	0.021548472	4.73827	8.016032	-0.061176933	0.023306342	0.018284418	0.098407626	4.7535634	8.576963	Multitasking_Type
14:34:39.521	0.021548472	4.73827	8.016032	-0.061176933	0.023306342	0.018284418	0.098407626	4.7535634	8.576963	Multitasking_Type
14:34:39.543	0.021548472	4.73827	8.016032	-0.061176933	0.023306342	0.018284418	0.098407626	4.7535634	8.576963	Multitasking_Type
14:34:39.565	0.021548472	4.73827	8.016032	-0.061176933	0.023306342	0.018284418	0.098407626	4.7535634	8.576963	Multitasking_Type
14:34:39.588	0.021548472	4.73827	8.016032	-0.061176933	0.023306342	0.018284418	0.098407626	4.7535634	8.576963	Multitasking_Type
14:34:39.611	0.021548472	4.73827	8.016032	-0.061176933	0.023306342	0.018284418	0.098407626	4.7535634	8.576963	Multitasking_Type
14:34:39.633	0.057462595	4.860378	8.394327	-0.051403087	0.11493613	0.019506149	0.28438058	4.858989	8.513502	Multitasking_Type
14:34:39.669	0.057462595	4.860378	8.394327	-0.051403087	0.11493613	0.019506149	0.28438058	4.858989	8.513502	Multitasking_Type
14:34:39.690	0.057462595	4.860378	8.394327	-0.051403087	0.11493613	0.019506149	0.28438058	4.858989	8.513502	Multitasking_Type
14:34:39.711	0.057462595	4.860378	8.394327	-0.051403087	0.11493613	0.019506149	0.28438058	4.858989	8.513502	Multitasking_Type
14:34:39.733	0.057462595	4.860378	8.394327	-0.051403087	0.11493613	0.019506149	0.28438058	4.858989	8.513502	Multitasking_Type
14:34:39.755	0.057462595	4.860378	8.394327	-0.051403087	0.11493613	0.019506149	0.28438058	4.858989	8.513502	Multitasking_Type
14:34:39.777	0.057462595	4.860378	8.394327	-0.051403087	0.11493613	0.019506149	0.28438058	4.858989	8.513502	Multitasking_Type
14:34:39.800	0.057462595	4.860378	8.394327	-0.051403087	0.11493613	0.019506149	0.28438058	4.858989	8.513502	Multitasking_Type
14:34:39.822	-0.011971374	4.807704	8.609812	-0.05384655	0.1314295	0.05127114	0.11942279	4.8145766	8.542597	Multitasking_Type
14:34:39.844	-0.011971374	4.807704	8.609812	-0.05384655	0.1314295	0.05127114	0.11942279	4.8145766	8.542597	Multitasking_Type
14:34:39.866	-0.011971374	4.807704	8.609812	-0.05384655	0.1314295	0.05127114	0.11942279	4.8145766	8.542597	Multitasking_Type
14:34:39.887	-0.011971374	4.807704	8.609812	-0.05384655	0.1314295	0.05127114	0.11942279	4.8145766	8.542597	Multitasking_Type
14:34:39.908	-0.011971374	4.807704	8.609812	-0.05384655	0.1314295	0.05127114	0.11942279	4.8145766	8.542597	Multitasking_Type
14:34:39.930	-0.011971374	4.807704	8.609812	-0.05384655	0.1314295	0.05127114	0.11942279	4.8145766	8.542597	Multitasking_Type
14:34:39.951	-0.011971374	4.807704	8.609812	-0.05384655	0.1314295	0.05127114	0.11942279	4.8145766	8.542597	Multitasking_Type
14:34:39.972	-0.011971374	4.807704	8.609812	-0.05384655	0.1314295	0.05127114	0.11942279	4.8145766	8.542597	Multitasking_Type
14:34:39.996	-0.2083019	4.73827	8.8085375	0.038394105	0.13204037	0.078149214	-0.16244288	4.8312874	8.532446	Multitasking_Type
14:34:40.019	-0.2083019	4.73827	8.8085375	0.038394105	0.13204037	0.078149214	-0.16244288	4.8312874	8.532446	Multitasking_Type
14:34:40.041	-0.2083019	4.73827	8.8085375	0.038394105	0.13204037	0.078149214	-0.16244288	4.8312874	8.532446	Multitasking_Type
14:34:40.063	-0.2083019	4.73827	8.8085375	0.038394105	0.13204037	0.078149214	-0.16244288	4.8312874	8.532446	Multitasking_Type
14:34:40.085	-0.2083019	4.73827	8.8085375	0.038394105	0.13204037	0.078149214	-0.16244288	4.8312874	8.532446	Multitasking_Type
14:34:40.106	-0.2083019	4.73827	8.8085375	0.038394105	0.13204037	0.078149214	-0.16244288	4.8312874	8.532446	Multitasking_Type
14:34:40.128	-0.2083019	4.73827	8.8085375	0.038394105	0.13204037	0.078149214	-0.16244288	4.8312874	8.532446	Multitasking_Type
14:34:40.149	-0.2083019	4.73827	8.8085375	0.038394105	0.13204037	0.078149214	-0.16244288	4.8312874	8.532446	Multitasking_Type
14:34:40.171	-0.3304099	4.7981267	7.8388557	-0.15708278	-0.09031459	-0.018367497	-0.20851591	4.8571696	8.516734	Multitasking_Type
14:34:40.194	-0.3304099	4.7981267	7.8388557	-0.15708278	-0.09031459	-0.018367497	-0.20851591	4.8571696	8.516734	Multitasking_Type
14:34:40.217	-0.3304099	4.7981267	7.8388557	-0.15708278	-0.09031459	-0.018367497	-0.20851591	4.8571696	8.516734	Multitasking_Type
14:34:40.239	-0.3304099	4.7981267	7.8388557	-0.15708278	-0.09031459	-0.018367497	-0.20851591	4.8571696	8.516734	Multitasking_Type
14:34:40.261	-0.3304099	4.7981267	7.8388557	-0.15708278	-0.09031459	-0.018367497	-0.20851591	4.8571696	8.516734	Multitasking_Type
14:34:40.287	-0.3304099	4.7981267	7.8388557	-0.15708278	-0.09031459	-0.018367497	-0.20851591	4.8571696	8.516734	Multitasking_Type
14:34:40.310	-0.3304099	4.7981267	7.8388557	-0.15708278	-0.09031459	-0.018367497	-0.20851591	4.8571696	8.516734	Multitasking_Type
14:34:40.332	-0.3304099	4.7981267	7.8388557	-0.15708278	-0.09031459	-0.018367497	-0.20851591	4.8571696	8.516734	Multitasking_Type
14:34:40.355	-0.20111908	4.6688356	8.473338	-0.053235684	-0.018232495	0.023171341	-0.16827479	4.785838	8.557907	Multitasking_Type
14:34:40.377	-0.20111908	4.6688356	8.473338	-0.053235684	-0.018232495	0.023171341	-0.16827479	4.785838	8.557907	Multitasking_Type
14:34:40.409	-0.20111908	4.6688356	8.473338	-0.053235684	-0.018232495	0.023171341	-0.16827479	4.785838	8.557907	Multitasking_Type
14:34:40.431	-0.20111908	4.6688356	8.473338	-0.053235684	-0.018232495	0.023171341	-0.16827479	4.785838	8.557907	Multitasking_Type
14:34:40.454	-0.20111908	4.6688356	8.473338	-0.053235684	-0.018232495	0.023171341	-0.16827479	4.785838	8.557907	Multitasking_Type
14:34:40.477	-0.20111908	4.6688356	8.473338	-0.053235684	-0.018232495	0.023171341	-0.16827479	4.785838	8.557907	Multitasking_Type
14:34:40.499	-0.20111908	4.6688356	8.473338	-0.053235684	-0.018232495	0.023171341	-0.16827479	4.785838	8.557907	Multitasking_Type
14:34:40.523	-0.20111908	4.6688356	8.473338	-0.053235684	-0.018232495	0.023171341	-0.16827479	4.785838	8.557907	Multitasking_Type
14:34:40.546	-0.07901107	4.436591	8.676852	-0.0898876	0.023917207	0.028669128	-0.12484759	4.6812925	8.616279	Multitasking_Type
14:34:40.569	-0.07901107	4.436591	8.676852	-0.0898876	0.023917207	0.028669128	-0.12484759	4.6812925	8.616279	Multitasking_Type
14:34:40.591	-0.07901107	4.436591	8.676852	-0.0898876	0.023917207	0.028669128	-0.12484759	4.6812925	8.616279	Multitasking_Type
14:34:40.614	-0.07901107	4.436591	8.676852	-0.0898876	0.023917207	0.028669128	-0.12484759	4.6812925	8.616279	Multitasking_Type
14:34:40.636	-0.07901107	4.436591	8.676852	-0.0898876	0.023917207	0.028669128	-0.12484759	4.6812925	8.616279	Multitasking_Type
14:34:40.659	-0.07901107	4.436591	8.676852	-0.0898876	0.023917207	0.028669128	-0.12484759	4.6812925	8.616279	Multitasking_Type
14:34:40.682	-0.07901107	4.436591	8.676852	-0.0898876	0.023917207	0.028669128	-0.12484759	4.6812925	8.616279	Multitasking_Type
14:34:40.704	-0.07901107	4.436591	8.676852	-0.0898876	0.023917207	0.028669128	-0.12484759	4.6812925	8.616279	Multitasking_Type
14:34:40.727	-0.12929083	4.4820824	8.348836	-0.02941194	-0.0145673035	0.015230092	-0.14345293	4.6700068	8.622111	Multitasking_Type
14:34:40.750	-0.12929083	4.4820824	8.348836	-0.02941194	-0.0145673035	0.015230092	-0.14345293	4.6700068	8.622111	Multitasking_Type
14:34:40.771	-0.12929083	4.4820824	8.348836	-0.02941194	-0.0145673035	0.015230092	-0.14345293	4.6700068	8.622111	Multitasking_Type
14:34:40.792	-0.12929083	4.4820824	8.348836	-0.02941194	-0.0145673035	0.015230092	-0.14345293	4.6700068	8.622111	Multitasking_Type
14:34:40.818	-0.12929083	4.4820824	8.348836	-0.02941194	-0.0145673035	0.015230092	-0.14345293	4.6700068	8.622111	Multitasking_Type
14:34:40.839	-0.12929083	4.4820824	8.348836	-0.02941194	-0.0145673035	0.015230092	-0.14345293	4.6700068	8.622111	Multitasking_Type
14:34:40.861	-0.12929083	4.4820824	8.348836	-0.02941194	-0.0145673035	0.015230092	-0.14345293	4.6700068	8.622111	Multitasking_Type
14:34:40.884	-0.12929083	4.4820824	8.348836	-0.02941194	-0.0145673035	0.015230092	-0.14345293	4.6700068	8.622111	Multitasking_Type
14:34:40.906	-0.22506183	4.4198313	8.73192	-0.13264817	0.201679	0.086701326	-0.19311507	4.604299	8.656411	Multitasking_Type
14:34:40.929	-0.22506183	4.4198313	8.73192	-0.13264817	0.201679	0.086701326	-0.19311507	4.604299	8.656411	Multitasking_Type
14:34:40.952	-0.22506183	4.4198313	8.73192	-0.13264817	0.201679	0.086701326	-0.19311507	4.604299	8.656411	Multitasking_Type
14:34:40.975	-0.22506183	4.4198313	8.73192	-0.13264817	0.201679	0.086701326	-0.19311507	4.604299	8.656411	Multitasking_Type
14:34:40.997	-0.22506183	4.4198313	8.73192	-0.13264817	0.201679	0.086701326	-0.19311507	4.604299	8.656411	Multitasking_Type
14:34:41.018	-0.22506183	4.4198313	8.73192	-0.13264817	0.201679	0.086701326	-0.19311507	4.604299	8.656411	Multitasking_Type
14:34:41.040	-0.22506183	4.4198313	8.73192	-0.13264817	0.201679	0.086701326	-0.19311507	4.604299	8.656411	Multitasking_Type
14:34:41.061	-0.22506183	4.4198313	8.73192	-0.13264817	0.201679	0.086701326	-0.19311507	4.604299	8.656411	Multitasking_Type
14:34:41.083	-0.33519846	4.37434	8.444607	0.02984199	-0.24975042	-0.05318681	-0.21276334	4.5036902	8.708723	Multitasking_Type
14:34:41.104	-0.33519846	4.37434	8.444607	0.02984199	-0.24975042	-0.05318681	-0.21276334	4.5036902	8.708723	Multitasking_Type
14:34:41.126	-0.33519846	4.37434	8.444607	0.02984199	-0.24975042	-0.05318681	-0.21276334	4.5036902	8.708723	Multitasking_Type
14:34:41.147	-0.33519846	4.37434	8.444607	0.02984199	-0.24975042	-0.05318681	-0.21276334	4.5036902	8.708723	Multitasking_Type
14:34:41.168	-0.33519846	4.37434	8.444607	0.02984199	-0.24975042	-0.05318681	-0.21276334	4.5036902	8.708723	Multitasking_Type
14:34:41.191	-0.33519846	4.37434	8.444607	0.02984199	-0.24975042	-0.05318681	-0.21276334	4.5036902	8.708723	Multitasking_Type
14:34:41.213	-0.33519846	4.37434	8.444607	0.02984199	-0.24975042	-0.05318681	-0.21276334	4.5036902	8.708723	Multitasking_Type
14:34:41.235	-0.33519846	4.37434	8.444607	0.02984199	-0.24975042	-0.05318681	-0.21276334	4.5036902	8.708723	Multitasking_Type
14:34:41.258	0.03351985	4.393494	8.394327	0.034118045	-0.4189601	-0.088617	0.07359876	4.4922595	8.716911	Multitasking_Type
14:34:41.280	0.03351985	4.393494	8.394327	0.034118045	-0.4189601	-0.088617	0.07359876	4.4922595	8.716911	Multitasking_Type
14:34:41.302	0.03351985	4.393494	8.394327	0.034118045	-0.4189601	-0.088617	0.07359876	4.4922595	8.716911	Multitasking_Type
14:34:41.324	0.03351985	4.393494	8.394327	0.034118045	-0.4189601	-0.088617	0.07359876	4.4922595	8.716911	Multitasking_Type
14:34:41.346	0.03351985	4.393494	8.394327	0.034118045	-0.4189601	-0.088617	0.07359876	4.4922595	8.716911	Multitasking_Type
14:34:41.368	0.03351985	4.393494	8.394327	0.034118045	-0.4189601	-0.088617	0.07359876	4.4922595	8.716911	Multitasking_Type
14:34:41.389	0.03351985	4.393494	8.394327	0.034118045	-0.4189601	-0.088617	0.07359876	4.4922595	8.716911	Multitasking_Type
14:34:41.413	0.03351985	4.393494	8.394327	0.034118045	-0.4189601	-0.088617	0.07359876	4.4922595	8.716911	Multitasking_Type
14:34:41.433	0.56265455	4.642499	8.904308	0.12696956	-0.48126835	-0.14603832	0.57727647	4.632263	8.624341	Multitasking_Type
14:34:41.454	0.56265455	4.642499	8.904308	0.12696956	-0.48126835	-0.14603832	0.57727647	4.632263	8.624341	Multitasking_Type
14:34:41.475	0.56265455	4.642499	8.904308	0.12696956	-0.48126835	-0.14603832	0.57727647	4.632263	8.624341	Multitasking_Type
14:34:41.498	0.56265455	4.642499	8.904308	0.12696956	-0.48126835	-0.14603832	0.57727647	4.632263	8.624341	Multitasking_Type
14:34:41.519	0.56265455	4.642499	8.904308	0.12696956	-0.48126835	-0.14603832	0.57727647	4.632263	8.624341	Multitasking_Type
14:34:41.542	0.56265455	4.642499	8.904308	0.12696956	-0.48126835	-0.14603832	0.57727647	4.632263	8.624341	Multitasking_Type
14:34:41.562	0.56265455	4.642499	8.904308	0.12696956	-0.48126835	-0.14603832	0.57727647	4.632263	8.624341	Multitasking_Type
14:34:41.582	0.56265455	4.642499	8.904308	0.12696956	-0.48126835	-0.14603832	0.57727647	4.632263	8.624341	Multitasking_Type
14:34:41.603	0.56265455	4.642499	8.904308	0.12696956	-0.48126835	-0.14603832	0.57727647	4.632263	8.624341	Multitasking_Type
14:34:41.624	1.1420691	4.7741838	8.844451	0.08543073	-0.24852869	-0.09228219	0.97386056	4.7995815	8.496231	Multitasking_Type
14:34:41.645	1.1420691	4.7741838	8.844451	0.08543073	-0.24852869	-0.09228219	0.97386056	4.7995815	8.496231	Multitasking_Type
14:34:41.668	1.1420691	4.7741838	8.844451	0.08543073	-0.24852869	-0.09228219	0.97386056	4.7995815	8.496231	Multitasking_Type
14:34:41.691	1.1420691	4.7741838	8.844451	0.08543073	-0.24852869	-0.09228219	0.97386056	4.7995815	8.496231	Multitasking_Type
14:34:41.713	1.1420691	4.7741838	8.844451	0.08543073	-0.24852869	-0.09228219	0.97386056	4.7995815	8.496231	Multitasking_Type
14:34:41.735	1.1420691	4.7741838	8.844451	0.08543073	-0.24852869	-0.09228219	0.97386056	4.7995815	8.496231	Multitasking_Type
14:34:41.757	1.1420691	4.7741838	8.844451	0.08543073	-0.24852869	-0.09228219	0.97386056	4.7995815	8.496231	Multitasking_Type
14:34:41.784	1.1420691	4.7741838	8.844451	0.08543073	-0.24852869	-0.09228219	0.97386056	4.7995815	8.496231	Multitasking_Type
14:34:41.805	1.0702409	4.865166	8.492493	0.009072571	0.3177434	0.043940756	1.0021532	4.9474163	8.407681	Multitasking_Type
14:34:41.826	1.0702409	4.865166	8.492493	0.009072571	0.3177434	0.043940756	1.0021532	4.9474163	8.407681	Multitasking_Type
14:34:41.847	1.0702409	4.865166	8.492493	0.009072571	0.3177434	0.043940756	1.0021532	4.9474163	8.407681	Multitasking_Type
14:34:41.869	1.0702409	4.865166	8.492493	0.009072571	0.3177434	0.043940756	1.0021532	4.9474163	8.407681	Multitasking_Type
14:34:41.892	1.0702409	4.865166	8.492493	0.009072571	0.3177434	0.043940756	1.0021532	4.9474163	8.407681	Multitasking_Type
14:34:41.915	1.0702409	4.865166	8.492493	0.009072571	0.3177434	0.043940756	1.0021532	4.9474163	8.407681	Multitasking_Type
14:34:41.938	1.0702409	4.865166	8.492493	0.009072571	0.3177434	0.043940756	1.0021532	4.9474163	8.407681	Multitasking_Type
14:34:41.960	1.0702409	4.865166	8.492493	0.009072571	0.3177434	0.043940756	1.0021532	4.9474163	8.407681	Multitasking_Type
14:34:41.982	0.3304099	4.8747435	8.118986	-0.050792225	0.49000737	0.086701326	0.5188966	5.015304	8.41117	Multitasking_Type
14:34:42.004	0.3304099	4.8747435	8.118986	-0.050792225	0.49000737	0.086701326	0.5188966	5.015304	8.41117	Multitasking_Type
14:34:42.025	0.3304099	4.8747435	8.118986	-0.050792225	0.49000737	0.086701326	0.5188966	5.015304	8.41117	Multitasking_Type
14:34:42.046	0.3304099	4.8747435	8.118986	-0.050792225	0.49000737	0.086701326	0.5188966	5.015304	8.41117	Multitasking_Type
14:34:42.068	0.3304099	4.8747435	8.118986	-0.050792225	0.49000737	0.086701326	0.5188966	5.015304	8.41117	Multitasking_Type
14:34:42.091	0.3304099	4.8747435	8.118986	-0.050792225	0.49000737	0.086701326	0.5188966	5.015304	8.41117	Multitasking_Type
14:34:42.112	0.3304099	4.8747435	8.118986	-0.050792225	0.49000737	0.086701326	0.5188966	5.015304	8.41117	Multitasking_Type
14:34:42.133	0.3304099	4.8747435	8.118986	-0.050792225	0.49000737	0.086701326	0.5188966	5.015304	8.41117	Multitasking_Type
14:34:42.153	0.11013664	4.6832013	8.083072	-0.065452985	0.06240172	0.06409931	0.14730595	4.9056797	8.490168	Multitasking_Type
14:34:42.183	0.11013664	4.6832013	8.083072	-0.065452985	0.06240172	0.06409931	0.14730595	4.9056797	8.490168	Multitasking_Type
14:34:42.204	0.11013664	4.6832013	8.083072	-0.065452985	0.06240172	0.06409931	0.14730595	4.9056797	8.490168	Multitasking_Type
14:34:42.225	0.11013664	4.6832013	8.083072	-0.065452985	0.06240172	0.06409931	0.14730595	4.9056797	8.490168	Multitasking_Type
14:34:42.247	0.11013664	4.6832013	8.083072	-0.065452985	0.06240172	0.06409931	0.14730595	4.9056797	8.490168	Multitasking_Type
14:34:42.271	0.11013664	4.6832013	8.083072	-0.065452985	0.06240172	0.06409931	0.14730595	4.9056797	8.490168	Multitasking_Type
14:34:42.319	0.11013664	4.6832013	8.083072	-0.065452985	0.06240172	0.06409931	0.14730595	4.9056797	8.490168	Multitasking_Type
14:34:42.353	0.062251143	4.697567	8.231517	-0.05384655	0.024528073	0.018895285	0.036066025	4.8200264	8.540278	Multitasking_Type
14:34:42.375	0.062251143	4.697567	8.231517	-0.05384655	0.024528073	0.018895285	0.036066025	4.8200264	8.540278	Multitasking_Type
14:34:42.397	0.062251143	4.697567	8.231517	-0.05384655	0.024528073	0.018895285	0.036066025	4.8200264	8.540278	Multitasking_Type
14:34:42.419	0.062251143	4.697567	8.231517	-0.05384655	0.024528073	0.018895285	0.036066025	4.8200264	8.540278	Multitasking_Type
14:34:42.441	0.062251143	4.697567	8.231517	-0.05384655	0.024528073	0.018895285	0.036066025	4.8200264	8.540278	Multitasking_Type
14:34:42.462	0.062251143	4.697567	8.231517	-0.05384655	0.024528073	0.018895285	0.036066025	4.8200264	8.540278	Multitasking_Type
14:34:42.484	0.062251143	4.697567	8.231517	-0.05384655	0.024528073	0.018895285	0.036066025	4.8200264	8.540278	Multitasking_Type
14:34:42.505	-0.12450229	4.6305275	8.40151	-0.05384655	0.024528073	0.018895285	0.036066025	4.8200264	8.540278	Multitasking_Type
14:34:42.526	-0.12450229	4.6305275	8.40151	-0.077059425	0.08683632	0.034166917	-0.028730713	4.7719007	8.56729	Multitasking_Type
14:34:42.548	-0.12450229	4.6305275	8.40151	-0.077059425	0.08683632	0.034166917	-0.028730713	4.7719007	8.56729	Multitasking_Type
14:34:42.569	-0.12450229	4.6305275	8.40151	-0.077059425	0.08683632	0.034166917	-0.028730713	4.7719007	8.56729	Multitasking_Type
14:34:42.591	-0.12450229	4.6305275	8.40151	-0.077059425	0.08683632	0.034166917	-0.028730713	4.7719007	8.56729	Multitasking_Type
14:34:42.613	-0.12450229	4.6305275	8.40151	-0.077059425	0.08683632	0.034166917	-0.028730713	4.7719007	8.56729	Multitasking_Type
14:34:42.636	-0.12450229	4.6305275	8.40151	-0.077059425	0.08683632	0.034166917	-0.028730713	4.7719007	8.56729	Multitasking_Type
14:34:42.661	-0.12450229	4.6305275	8.40151	-0.077059425	0.08683632	0.034166917	-0.028730713	4.7719007	8.56729	Multitasking_Type
14:34:42.683	-0.12450229	4.6305275	8.40151	-0.077059425	0.08683632	0.034166917	-0.028730713	4.7719007	8.56729	Multitasking_Type
14:34:42.706	-0.18196489	4.486871	8.308133	-0.07461597	-0.040223643	0.013397496	-0.09497721	4.6223216	8.648438	Multitasking_Type
14:34:42.729	-0.18196489	4.486871	8.308133	-0.07461597	-0.040223643	0.013397496	-0.09497721	4.6223216	8.648438	Multitasking_Type
14:34:42.752	-0.18196489	4.486871	8.308133	-0.07461597	-0.040223643	0.013397496	-0.09497721	4.6223216	8.648438	Multitasking_Type
14:34:42.775	-0.18196489	4.486871	8.308133	-0.07461597	-0.040223643	0.013397496	-0.09497721	4.6223216	8.648438	Multitasking_Type
14:34:42.797	-0.18196489	4.486871	8.308133	-0.07461597	-0.040223643	0.013397496	-0.09497721	4.6223216	8.648438	Multitasking_Type
14:34:42.820	-0.18196489	4.486871	8.308133	-0.07461597	-0.040223643	0.013397496	-0.09497721	4.6223216	8.648438	Multitasking_Type
14:34:42.842	-0.18196489	4.486871	8.308133	-0.07461597	-0.040223643	0.013397496	-0.09497721	4.6223216	8.648438	Multitasking_Type
14:34:42.864	-0.18196489	4.486871	8.308133	-0.07461597	-0.040223643	0.013397496	-0.09497721	4.6223216	8.648438	Multitasking_Type
14:34:42.887	-0.009577099	4.573065	8.437425	0.024344202	0.050184414	0.004234518	-0.06541721	4.5949683	8.663275	Multitasking_Type
14:34:42.910	-0.009577099	4.573065	8.437425	0.024344202	0.050184414	0.004234518	-0.06541721	4.5949683	8.663275	Multitasking_Type
14:34:42.933	-0.009577099	4.573065	8.437425	0.024344202	0.050184414	0.004234518	-0.06541721	4.5949683	8.663275	Multitasking_Type
14:34:42.955	-0.009577099	4.573065	8.437425	0.024344202	0.050184414	0.004234518	-0.06541721	4.5949683	8.663275	Multitasking_Type
14:34:42.979	-0.009577099	4.573065	8.437425	0.024344202	0.050184414	0.004234518	-0.06541721	4.5949683	8.663275	Multitasking_Type
14:34:43.003	-0.009577099	4.573065	8.437425	0.024344202	0.050184414	0.004234518	-0.06541721	4.5949683	8.663275	Multitasking_Type
14:34:43.025	-0.009577099	4.573065	8.437425	0.024344202	0.050184414	0.004234518	-0.06541721	4.5949683	8.663275	Multitasking_Type
14:34:43.048	-0.1987248	4.486871	8.035186	0.024344202	0.050184414	0.004234518	-0.06541721	4.5949683	8.663275	Multitasking_Type
14:34:43.070	-0.1987248	4.486871	8.035186	0.08359813	0.08317114	0.0017910568	-0.15105478	4.6149015	8.651603	Multitasking_Type
14:34:43.092	-0.1987248	4.486871	8.035186	0.08359813	0.08317114	0.0017910568	-0.15105478	4.6149015	8.651603	Multitasking_Type
14:34:43.115	-0.1987248	4.486871	8.035186	0.08359813	0.08317114	0.0017910568	-0.15105478	4.6149015	8.651603	Multitasking_Type
14:34:43.137	-0.1987248	4.486871	8.035186	0.08359813	0.08317114	0.0017910568	-0.15105478	4.6149015	8.651603	Multitasking_Type
14:34:43.159	-0.1987248	4.486871	8.035186	0.08359813	0.08317114	0.0017910568	-0.15105478	4.6149015	8.651603	Multitasking_Type
14:34:43.182	-0.1987248	4.486871	8.035186	0.08359813	0.08317114	0.0017910568	-0.15105478	4.6149015	8.651603	Multitasking_Type
14:34:43.205	-0.1987248	4.486871	8.035186	0.08359813	0.08317114	0.0017910568	-0.15105478	4.6149015	8.651603	Multitasking_Type
14:34:43.228	-0.1987248	4.486871	8.035186	0.08359813	0.08317114	0.0017910568	-0.15105478	4.6149015	8.651603	Multitasking_Type
14:34:43.251	-0.21069619	4.503631	8.470944	0.0023530528	-0.024341147	0.0036236527	-0.16485696	4.621614	8.647765	Multitasking_Type
14:34:43.273	-0.21069619	4.503631	8.470944	0.0023530528	-0.024341147	0.0036236527	-0.16485696	4.621614	8.647765	Multitasking_Type
14:34:43.294	-0.21069619	4.503631	8.470944	0.0023530528	-0.024341147	0.0036236527	-0.16485696	4.621614	8.647765	Multitasking_Type
14:34:43.316	-0.21069619	4.503631	8.470944	0.0023530528	-0.024341147	0.0036236527	-0.16485696	4.621614	8.647765	Multitasking_Type
14:34:43.338	-0.21069619	4.503631	8.470944	0.0023530528	-0.024341147	0.0036236527	-0.16485696	4.621614	8.647765	Multitasking_Type
14:34:43.361	-0.21069619	4.503631	8.470944	0.0023530528	-0.024341147	0.0036236527	-0.16485696	4.621614	8.647765	Multitasking_Type
14:34:43.383	-0.21069619	4.503631	8.470944	0.0023530528	-0.024341147	0.0036236527	-0.16485696	4.621614	8.647765	Multitasking_Type
14:34:43.406	-0.21069619	4.503631	8.470944	0.0023530528	-0.024341147	0.0036236527	-0.16485696	4.621614	8.647765	Multitasking_Type
14:34:43.430	-0.11971374	4.470111	8.406299	-0.0055881953	-0.035947587	0.0115649	-0.13748686	4.6164985	8.650978	Multitasking_Type
14:34:43.453	-0.11971374	4.470111	8.406299	-0.0055881953	-0.035947587	0.0115649	-0.13748686	4.6164985	8.650978	Multitasking_Type
14:34:43.476	-0.11971374	4.470111	8.406299	-0.0055881953	-0.035947587	0.0115649	-0.13748686	4.6164985	8.650978	Multitasking_Type
14:34:43.499	-0.11971374	4.470111	8.406299	-0.0055881953	-0.035947587	0.0115649	-0.13748686	4.6164985	8.650978	Multitasking_Type
14:34:43.521	-0.11971374	4.470111	8.406299	-0.0055881953	-0.035947587	0.0115649	-0.13748686	4.6164985	8.650978	Multitasking_Type
14:34:43.544	-0.11971374	4.470111	8.406299	-0.0055881953	-0.035947587	0.0115649	-0.13748686	4.6164985	8.650978	Multitasking_Type
14:34:43.567	-0.11971374	4.470111	8.406299	-0.0055881953	-0.035947587	0.0115649	-0.13748686	4.6164985	8.650978	Multitasking_Type
14:34:43.590	-0.019154198	4.503631	8.449396	-0.0061990605	-0.029838935	0.013397496	-0.07411665	4.5956373	8.662851	Multitasking_Type
14:34:43.611	-0.019154198	4.503631	8.449396	-0.0061990605	-0.029838935	0.013397496	-0.07411665	4.5956373	8.662851	Multitasking_Type
14:34:43.634	-0.019154198	4.503631	8.449396	-0.0061990605	-0.029838935	0.013397496	-0.07411665	4.5956373	8.662851	Multitasking_Type
14:34:43.656	-0.019154198	4.503631	8.449396	-0.0061990605	-0.029838935	0.013397496	-0.07411665	4.5956373	8.662851	Multitasking_Type
14:34:43.680	-0.019154198	4.503631	8.449396	-0.0061990605	-0.029838935	0.013397496	-0.07411665	4.5956373	8.662851	Multitasking_Type
14:34:43.705	-0.019154198	4.503631	8.449396	-0.0061990605	-0.029838935	0.013397496	-0.07411665	4.5956373	8.662851	Multitasking_Type
14:34:43.728	-0.019154198	4.503631	8.449396	-0.0061990605	-0.029838935	0.013397496	-0.07411665	4.5956373	8.662851	Multitasking_Type
14:34:43.751	-0.019154198	4.503631	8.449396	-0.0061990605	-0.029838935	0.013397496	-0.07411665	4.5956373	8.662851	Multitasking_Type
14:34:43.774	-0.031125572	4.4820824	8.4230585	-0.02941194	-0.024952013	0.0115649	-0.024489129	4.5625176	8.680621	Multitasking_Type
14:34:43.798	-0.031125572	4.4820824	8.4230585	-0.02941194	-0.024952013	0.0115649	-0.024489129	4.5625176	8.680621	Multitasking_Type
14:34:43.821	-0.031125572	4.4820824	8.4230585	-0.02941194	-0.024952013	0.0115649	-0.024489129	4.5625176	8.680621	Multitasking_Type
14:34:43.843	-0.031125572	4.4820824	8.4230585	-0.02941194	-0.024952013	0.0115649	-0.024489129	4.5625176	8.680621	Multitasking_Type
14:34:43.865	-0.031125572	4.4820824	8.4230585	-0.02941194	-0.024952013	0.0115649	-0.024489129	4.5625176	8.680621	Multitasking_Type
14:34:43.888	-0.031125572	4.4820824	8.4230585	-0.02941194	-0.024952013	0.0115649	-0.024489129	4.5625176	8.680621	Multitasking_Type
14:34:43.912	-0.031125572	4.4820824	8.4230585	-0.02941194	-0.024952013	0.0115649	-0.024489129	4.5625176	8.680621	Multitasking_Type
14:34:43.935	-0.031125572	4.4820824	8.4230585	-0.02941194	-0.024952013	0.0115649	-0.024489129	4.5625176	8.680621	Multitasking_Type
14:34:43.957	-0.016759925	4.3911	8.346442	0.012737762	-0.021897687	0.0060671135	0.039931614	4.4894834	8.718561	Multitasking_Type
14:34:43.985	-0.016759925	4.3911	8.346442	0.012737762	-0.021897687	0.0060671135	0.039931614	4.4894834	8.718561	Multitasking_Type
14:34:44.008	-0.016759925	4.3911	8.346442	0.012737762	-0.021897687	0.0060671135	0.039931614	4.4894834	8.718561	Multitasking_Type
14:34:44.032	-0.016759925	4.3911	8.346442	0.012737762	-0.021897687	0.0060671135	0.039931614	4.4894834	8.718561	Multitasking_Type
14:34:44.054	-0.016759925	4.3911	8.346442	0.012737762	-0.021897687	0.0060671135	0.039931614	4.4894834	8.718561	Multitasking_Type
14:34:44.077	-0.016759925	4.3911	8.346442	0.012737762	-0.021897687	0.0060671135	0.039931614	4.4894834	8.718561	Multitasking_Type
14:34:44.100	-0.016759925	4.3911	8.346442	0.012737762	-0.021897687	0.0060671135	0.039931614	4.4894834	8.718561	Multitasking_Type
14:34:44.123	-0.016759925	4.3911	8.346442	0.012737762	-0.021897687	0.0060671135	0.039931614	4.4894834	8.718561	Multitasking_Type
14:34:44.147	-0.0023942748	4.3168774	8.480521	0.015181223	0.028193263	0.0024019221	0.07562077	4.439986	8.743634	Multitasking_Type
14:34:44.169	-0.0023942748	4.3168774	8.480521	0.015181223	0.028193263	0.0024019221	0.07562077	4.439986	8.743634	Multitasking_Type
14:34:44.207	-0.0023942748	4.3168774	8.480521	0.015181223	0.028193263	0.0024019221	0.07562077	4.439986	8.743634	Multitasking_Type
14:34:44.230	-0.0023942748	4.3168774	8.480521	0.015181223	0.028193263	0.0024019221	0.07562077	4.439986	8.743634	Multitasking_Type
14:34:44.253	-0.0023942748	4.3168774	8.480521	0.015181223	0.028193263	0.0024019221	0.07562077	4.439986	8.743634	Multitasking_Type
14:34:44.276	-0.0023942748	4.3168774	8.480521	0.015181223	0.028193263	0.0024019221	0.07562077	4.439986	8.743634	Multitasking_Type
14:34:44.303	-0.0023942748	4.3168774	8.480521	0.015181223	0.028193263	0.0024019221	0.07562077	4.439986	8.743634	Multitasking_Type
14:34:44.325	0.045491222	4.2594147	8.506859	-0.02696848	-0.009069516	0.009732305	0.08116715	4.421852	8.75277	Multitasking_Type
14:34:44.349	0.045491222	4.2594147	8.506859	-0.02696848	-0.009069516	0.009732305	0.08116715	4.421852	8.75277	Multitasking_Type
14:34:44.371	0.045491222	4.2594147	8.506859	-0.02696848	-0.009069516	0.009732305	0.08116715	4.421852	8.75277	Multitasking_Type
14:34:44.394	0.045491222	4.2594147	8.506859	-0.02696848	-0.009069516	0.009732305	0.08116715	4.421852	8.75277	Multitasking_Type
14:34:44.417	0.045491222	4.2594147	8.506859	-0.02696848	-0.009069516	0.009732305	0.08116715	4.421852	8.75277	Multitasking_Type
14:34:44.440	0.045491222	4.2594147	8.506859	-0.02696848	-0.009069516	0.009732305	0.08116715	4.421852	8.75277	Multitasking_Type
14:34:44.463	0.045491222	4.2594147	8.506859	-0.02696848	-0.009069516	0.009732305	0.08116715	4.421852	8.75277	Multitasking_Type
14:34:44.486	0.045491222	4.2594147	8.506859	-0.02696848	-0.009069516	0.009732305	0.08116715	4.421852	8.75277	Multitasking_Type
14:34:44.508	0.035914123	4.2594147	8.516436	-0.0043664644	0.021473745	-0.0012632693	0.11053397	4.402926	8.761986	Multitasking_Type
14:34:44.531	0.035914123	4.2594147	8.516436	-0.0043664644	0.021473745	-0.0012632693	0.11053397	4.402926	8.761986	Multitasking_Type
14:34:44.552	0.035914123	4.2594147	8.516436	-0.0043664644	0.021473745	-0.0012632693	0.11053397	4.402926	8.761986	Multitasking_Type
14:34:44.574	0.035914123	4.2594147	8.516436	-0.0043664644	0.021473745	-0.0012632693	0.11053397	4.402926	8.761986	Multitasking_Type
14:34:44.597	0.035914123	4.2594147	8.516436	-0.0043664644	0.021473745	-0.0012632693	0.11053397	4.402926	8.761986	Multitasking_Type
14:34:44.620	0.035914123	4.2594147	8.516436	-0.0043664644	0.021473745	-0.0012632693	0.11053397	4.402926	8.761986	Multitasking_Type
14:34:44.645	0.035914123	4.2594147	8.516436	-0.0043664644	0.021473745	-0.0012632693	0.11053397	4.402926	8.761986	Multitasking_Type
14:34:44.667	0.117319465	4.2570205	8.770228	-0.0043664644	0.021473745	-0.0012632693	0.11053397	4.402926	8.761986	Multitasking_Type
14:34:44.694	0.117319465	4.2570205	8.770228	0.017013818	0.023917207	0.0030127873	0.11385931	4.393081	8.766883	Multitasking_Type
14:34:44.716	0.117319465	4.2570205	8.770228	0.017013818	0.023917207	0.0030127873	0.11385931	4.393081	8.766883	Multitasking_Type
14:34:44.739	0.117319465	4.2570205	8.770228	0.017013818	0.023917207	0.0030127873	0.11385931	4.393081	8.766883	Multitasking_Type
14:34:44.761	0.117319465	4.2570205	8.770228	0.017013818	0.023917207	0.0030127873	0.11385931	4.393081	8.766883	Multitasking_Type
14:34:44.784	0.117319465	4.2570205	8.770228	0.017013818	0.023917207	0.0030127873	0.11385931	4.393081	8.766883	Multitasking_Type
14:34:44.806	0.117319465	4.2570205	8.770228	0.017013818	0.023917207	0.0030127873	0.11385931	4.393081	8.766883	Multitasking_Type
14:34:44.828	0.117319465	4.2570205	8.770228	0.017013818	0.023917207	0.0030127873	0.11385931	4.393081	8.766883	Multitasking_Type
14:34:44.852	0.16520496	4.333637	8.590658	-0.025746748	-0.0035717292	0.004234518	0.115303956	4.403764	8.761504	Multitasking_Type
14:34:44.874	0.16520496	4.333637	8.590658	-0.025746748	-0.0035717292	0.004234518	0.115303956	4.403764	8.761504	Multitasking_Type
14:34:44.896	0.16520496	4.333637	8.590658	-0.025746748	-0.0035717292	0.004234518	0.115303956	4.403764	8.761504	Multitasking_Type
14:34:44.919	0.16520496	4.333637	8.590658	-0.025746748	-0.0035717292	0.004234518	0.115303956	4.403764	8.761504	Multitasking_Type
14:34:44.942	0.16520496	4.333637	8.590658	-0.025746748	-0.0035717292	0.004234518	0.115303956	4.403764	8.761504	Multitasking_Type
14:34:44.965	0.16520496	4.333637	8.590658	-0.025746748	-0.0035717292	0.004234518	0.115303956	4.403764	8.761504	Multitasking_Type
14:34:44.987	0.16520496	4.333637	8.590658	-0.025746748	-0.0035717292	0.004234518	0.115303956	4.403764	8.761504	Multitasking_Type
14:34:45.010	0.16520496	4.333637	8.590658	-0.025746748	-0.0035717292	0.004234518	0.115303956	4.403764	8.761504	Multitasking_Type
14:34:45.032	0.05506832	4.3025117	8.48531	0.03350718	0.046519224	-0.0018741345	0.09672201	4.402278	8.762473	Multitasking_Type
14:34:45.054	0.05506832	4.3025117	8.48531	0.03350718	0.046519224	-0.0018741345	0.09672201	4.402278	8.762473	Multitasking_Type
14:34:45.076	0.05506832	4.3025117	8.48531	0.03350718	0.046519224	-0.0018741345	0.09672201	4.402278	8.762473	Multitasking_Type
14:34:45.100	0.05506832	4.3025117	8.48531	0.03350718	0.046519224	-0.0018741345	0.09672201	4.402278	8.762473	Multitasking_Type
14:34:45.123	0.05506832	4.3025117	8.48531	0.03350718	0.046519224	-0.0018741345	0.09672201	4.402278	8.762473	Multitasking_Type
14:34:45.145	0.05506832	4.3025117	8.48531	0.03350718	0.046519224	-0.0018741345	0.09672201	4.402278	8.762473	Multitasking_Type
14:34:45.169	0.05506832	4.3025117	8.48531	0.03350718	0.046519224	-0.0018741345	0.09672201	4.402278	8.762473	Multitasking_Type
14:34:45.197	0.05506832	4.3025117	8.48531	0.03350718	0.046519224	-0.0018741345	0.09672201	4.402278	8.762473	Multitasking_Type
14:34:45.220	0.05506832	4.278569	8.303345	0.03778324	0.030636724	-0.005539326	0.07303806	4.4025354	8.762574	Multitasking_Type
14:34:45.242	0.05506832	4.278569	8.303345	0.03778324	0.030636724	-0.005539326	0.07303806	4.4025354	8.762574	Multitasking_Type
14:34:45.265	0.05506832	4.278569	8.303345	0.03778324	0.030636724	-0.005539326	0.07303806	4.4025354	8.762574	Multitasking_Type
14:34:45.287	0.05506832	4.278569	8.303345	0.03778324	0.030636724	-0.005539326	0.07303806	4.4025354	8.762574	Multitasking_Type
14:34:45.310	0.05506832	4.278569	8.303345	0.03778324	0.030636724	-0.005539326	0.07303806	4.4025354	8.762574	Multitasking_Type
14:34:45.332	0.05506832	4.278569	8.303345	0.03778324	0.030636724	-0.005539326	0.07303806	4.4025354	8.762574	Multitasking_Type
14:34:45.354	0.05506832	4.278569	8.303345	0.03778324	0.030636724	-0.005539326	0.07303806	4.4025354	8.762574	Multitasking_Type
14:34:45.377	0.05506832	4.278569	8.303345	0.03778324	0.030636724	-0.005539326	0.07303806	4.4025354	8.762574	Multitasking_Type
14:34:45.399	0.083799616	4.187587	8.573898	-0.022081556	0.013532497	0.00912144	0.07240517	4.389596	8.76907	Multitasking_Type
14:34:45.421	0.083799616	4.187587	8.573898	-0.022081556	0.013532497	0.00912144	0.07240517	4.389596	8.76907	Multitasking_Type
14:34:45.444	0.083799616	4.187587	8.573898	-0.022081556	0.013532497	0.00912144	0.07240517	4.389596	8.76907	Multitasking_Type
14:34:45.467	0.083799616	4.187587	8.573898	-0.022081556	0.013532497	0.00912144	0.07240517	4.389596	8.76907	Multitasking_Type
14:34:45.489	0.083799616	4.187587	8.573898	-0.022081556	0.013532497	0.00912144	0.07240517	4.389596	8.76907	Multitasking_Type
14:34:45.512	0.083799616	4.187587	8.573898	-0.022081556	0.013532497	0.00912144	0.07240517	4.389596	8.76907	Multitasking_Type
14:34:45.535	0.083799616	4.187587	8.573898	-0.022081556	0.013532497	0.00912144	0.07240517	4.389596	8.76907	Multitasking_Type
14:34:45.561	0.083799616	4.187587	8.573898	-0.022081556	0.013532497	0.00912144	0.07240517	4.389596	8.76907	Multitasking_Type
14:34:45.583	0.062251143	4.230684	8.480521	-0.015972905	0.0104781715	0.0054562483	0.07276596	4.3694825	8.779104	Multitasking_Type
14:34:45.606	0.062251143	4.230684	8.480521	-0.015972905	0.0104781715	0.0054562483	0.07276596	4.3694825	8.779104	Multitasking_Type
14:34:45.629	0.062251143	4.230684	8.480521	-0.015972905	0.0104781715	0.0054562483	0.07276596	4.3694825	8.779104	Multitasking_Type
14:34:45.651	0.062251143	4.230684	8.480521	-0.015972905	0.0104781715	0.0054562483	0.07276596	4.3694825	8.779104	Multitasking_Type
14:34:45.674	0.062251143	4.230684	8.480521	-0.015972905	0.0104781715	0.0054562483	0.07276596	4.3694825	8.779104	Multitasking_Type
14:34:45.698	0.062251143	4.230684	8.480521	-0.015972905	0.0104781715	0.0054562483	0.07276596	4.3694825	8.779104	Multitasking_Type
14:34:45.720	0.062251143	4.230684	8.480521	-0.015972905	0.0104781715	0.0054562483	0.07276596	4.3694825	8.779104	Multitasking_Type
14:34:45.742	0.062251143	4.230684	8.480521	-0.015972905	0.0104781715	0.0054562483	0.07276596	4.3694825	8.779104	Multitasking_Type
14:34:45.766	0.038308397	4.230684	8.494887	-0.009864252	0.0013151928	0.004845383	0.06625278	4.348825	8.789409	Multitasking_Type
14:34:45.789	0.038308397	4.230684	8.494887	-0.009864252	0.0013151928	0.004845383	0.06625278	4.348825	8.789409	Multitasking_Type
14:34:45.811	0.038308397	4.230684	8.494887	-0.009864252	0.0013151928	0.004845383	0.06625278	4.348825	8.789409	Multitasking_Type
14:34:45.834	0.038308397	4.230684	8.494887	-0.009864252	0.0013151928	0.004845383	0.06625278	4.348825	8.789409	Multitasking_Type
14:34:45.857	0.038308397	4.230684	8.494887	-0.009864252	0.0013151928	0.004845383	0.06625278	4.348825	8.789409	Multitasking_Type
14:34:45.880	0.038308397	4.230684	8.494887	-0.009864252	0.0013151928	0.004845383	0.06625278	4.348825	8.789409	Multitasking_Type
14:34:45.903	0.038308397	4.230684	8.494887	-0.009864252	0.0013151928	0.004845383	0.06625278	4.348825	8.789409	Multitasking_Type
14:34:45.926	0.038308397	4.230684	8.494887	-0.009864252	0.0013151928	0.004845383	0.06625278	4.348825	8.789409	Multitasking_Type
14:34:45.948	0.090982445	4.2235007	8.549955	-0.0025338691	-0.012123842	0.004845383	0.06696765	4.3468904	8.79036	Multitasking_Type
14:34:45.971	0.090982445	4.2235007	8.549955	-0.0025338691	-0.012123842	0.004845383	0.06696765	4.3468904	8.79036	Multitasking_Type
14:34:45.994	0.090982445	4.2235007	8.549955	-0.0025338691	-0.012123842	0.004845383	0.06696765	4.3468904	8.79036	Multitasking_Type
14:34:46.017	0.090982445	4.2235007	8.549955	-0.0025338691	-0.012123842	0.004845383	0.06696765	4.3468904	8.79036	Multitasking_Type
14:34:46.039	0.090982445	4.2235007	8.549955	-0.0025338691	-0.012123842	0.004845383	0.06696765	4.3468904	8.79036	Multitasking_Type
14:34:46.061	0.090982445	4.2235007	8.549955	-0.0025338691	-0.012123842	0.004845383	0.06696765	4.3468904	8.79036	Multitasking_Type
14:34:46.084	0.090982445	4.2235007	8.549955	-0.0025338691	-0.012123842	0.004845383	0.06696765	4.3468904	8.79036	Multitasking_Type
14:34:46.107	0.07422252	4.2115293	8.73192	-0.0025338691	-0.012123842	0.004845383	0.06696765	4.3468904	8.79036	Multitasking_Type
14:34:46.129	0.07422252	4.2115293	8.73192	-0.0061990605	-0.010291247	0.0005693264	0.07174261	4.34216	8.79266	Multitasking_Type
14:34:46.152	0.07422252	4.2115293	8.73192	-0.0061990605	-0.010291247	0.0005693264	0.07174261	4.34216	8.79266	Multitasking_Type
14:34:46.174	0.07422252	4.2115293	8.73192	-0.0061990605	-0.010291247	0.0005693264	0.07174261	4.34216	8.79266	Multitasking_Type
14:34:46.201	0.07422252	4.2115293	8.73192	-0.0061990605	-0.010291247	0.0005693264	0.07174261	4.34216	8.79266	Multitasking_Type
14:34:46.223	0.07422252	4.2115293	8.73192	-0.0061990605	-0.010291247	0.0005693264	0.07174261	4.34216	8.79266	Multitasking_Type
14:34:46.245	0.07422252	4.2115293	8.73192	-0.0061990605	-0.010291247	0.0005693264	0.07174261	4.34216	8.79266	Multitasking_Type
14:34:46.271	0.07422252	4.2115293	8.73192	-0.0061990605	-0.010291247	0.0005693264	0.07174261	4.34216	8.79266	Multitasking_Type
14:34:46.294	-0.009577099	4.2618093	8.573898	-0.0037555995	-0.0023499988	0.010954035	0.075446144	4.3371024	8.795125	Multitasking_Type
14:34:46.317	-0.009577099	4.2618093	8.573898	-0.0037555995	-0.0023499988	0.010954035	0.075446144	4.3371024	8.795125	Multitasking_Type
14:34:46.340	-0.009577099	4.2618093	8.573898	-0.0037555995	-0.0023499988	0.010954035	0.075446144	4.3371024	8.795125	Multitasking_Type
14:34:46.363	-0.009577099	4.2618093	8.573898	-0.0037555995	-0.0023499988	0.010954035	0.075446144	4.3371024	8.795125	Multitasking_Type
14:34:46.386	-0.009577099	4.2618093	8.573898	-0.0037555995	-0.0023499988	0.010954035	0.075446144	4.3371024	8.795125	Multitasking_Type
14:34:46.408	-0.009577099	4.2618093	8.573898	-0.0037555995	-0.0023499988	0.010954035	0.075446144	4.3371024	8.795125	Multitasking_Type
14:34:46.431	-0.009577099	4.2618093	8.573898	-0.0037555995	-0.0023499988	0.010954035	0.075446144	4.3371024	8.795125	Multitasking_Type
14:34:46.453	-0.009577099	4.2618093	8.573898	-0.0037555995	-0.0023499988	0.010954035	0.075446144	4.3371024	8.795125	Multitasking_Type
14:34:46.476	0.09577099	4.2546263	8.571504	0.0011313224	0.011699902	0.006677979	0.08862346	4.3360586	8.795514	Multitasking_Type
14:34:46.499	0.09577099	4.2546263	8.571504	0.0011313224	0.011699902	0.006677979	0.08862346	4.3360586	8.795514	Multitasking_Type
14:34:46.522	0.09577099	4.2546263	8.571504	0.0011313224	0.011699902	0.006677979	0.08862346	4.3360586	8.795514	Multitasking_Type
14:34:46.544	0.09577099	4.2546263	8.571504	0.0011313224	0.011699902	0.006677979	0.08862346	4.3360586	8.795514	Multitasking_Type
14:34:46.567	0.09577099	4.2546263	8.571504	0.0011313224	0.011699902	0.006677979	0.08862346	4.3360586	8.795514	Multitasking_Type
14:34:46.590	0.09577099	4.2546263	8.571504	0.0011313224	0.011699902	0.006677979	0.08862346	4.3360586	8.795514	Multitasking_Type
14:34:46.612	0.09577099	4.2546263	8.571504	0.0011313224	0.011699902	0.006677979	0.08862346	4.3360586	8.795514	Multitasking_Type
14:34:46.635	0.09577099	4.2546263	8.571504	0.0011313224	0.011699902	0.006677979	0.08862346	4.3360586	8.795514	Multitasking_Type
14:34:46.658	0.0071828244	4.2402606	8.523619	0.0011313224	0.009867307	0.008510575	0.081794634	4.3368993	8.795168	Multitasking_Type
14:34:46.681	0.0071828244	4.2402606	8.523619	0.0011313224	0.009867307	0.008510575	0.081794634	4.3368993	8.795168	Multitasking_Type
14:34:46.703	0.0071828244	4.2402606	8.523619	0.0011313224	0.009867307	0.008510575	0.081794634	4.3368993	8.795168	Multitasking_Type
14:34:46.726	0.0071828244	4.2402606	8.523619	0.0011313224	0.009867307	0.008510575	0.081794634	4.3368993	8.795168	Multitasking_Type
14:34:46.748	0.0071828244	4.2402606	8.523619	0.0011313224	0.009867307	0.008510575	0.081794634	4.3368993	8.795168	Multitasking_Type
14:34:46.771	0.0071828244	4.2402606	8.523619	0.0011313224	0.009867307	0.008510575	0.081794634	4.3368993	8.795168	Multitasking_Type
14:34:46.794	0.0071828244	4.2402606	8.523619	0.0011313224	0.009867307	0.008510575	0.081794634	4.3368993	8.795168	Multitasking_Type
14:34:46.817	0.0071828244	4.2402606	8.523619	0.0011313224	0.009867307	0.008510575	0.081794634	4.3368993	8.795168	Multitasking_Type
14:34:46.840	0.014365649	4.187587	8.48531	-0.011085982	0.0049803844	0.0011801916	0.08215952	4.3395824	8.793841	Multitasking_Type
14:34:46.863	0.014365649	4.187587	8.48531	-0.011085982	0.0049803844	0.0011801916	0.08215952	4.3395824	8.793841	Multitasking_Type
14:34:46.885	0.014365649	4.187587	8.48531	-0.011085982	0.0049803844	0.0011801916	0.08215952	4.3395824	8.793841	Multitasking_Type
14:34:46.909	0.014365649	4.187587	8.48531	-0.011085982	0.0049803844	0.0011801916	0.08215952	4.3395824	8.793841	Multitasking_Type
14:34:46.931	0.014365649	4.187587	8.48531	-0.011085982	0.0049803844	0.0011801916	0.08215952	4.3395824	8.793841	Multitasking_Type
14:34:46.954	0.014365649	4.187587	8.48531	-0.011085982	0.0049803844	0.0011801916	0.08215952	4.3395824	8.793841	Multitasking_Type
14:34:46.977	0.014365649	4.187587	8.48531	-0.011085982	0.0049803844	0.0011801916	0.08215952	4.3395824	8.793841	Multitasking_Type
14:34:47.000	0.014365649	4.187587	8.48531	-0.011085982	0.0049803844	0.0011801916	0.08215952	4.3395824	8.793841	Multitasking_Type
14:34:47.022	0.06464542	4.189981	8.554744	-0.0055881953	0.0049803844	0.0036236527	0.08771803	4.3390684	8.79404	Multitasking_Type
14:34:47.045	0.06464542	4.189981	8.554744	-0.0055881953	0.0049803844	0.0036236527	0.08771803	4.3390684	8.79404	Multitasking_Type
14:34:47.068	0.06464542	4.189981	8.554744	-0.0055881953	0.0049803844	0.0036236527	0.08771803	4.3390684	8.79404	Multitasking_Type
14:34:47.090	0.06464542	4.189981	8.554744	-0.0055881953	0.0049803844	0.0036236527	0.08771803	4.3390684	8.79404	Multitasking_Type
14:34:47.113	0.06464542	4.189981	8.554744	-0.0055881953	0.0049803844	0.0036236527	0.08771803	4.3390684	8.79404	Multitasking_Type
14:34:47.135	0.06464542	4.189981	8.554744	-0.0055881953	0.0049803844	0.0036236527	0.08771803	4.3390684	8.79404	Multitasking_Type
14:34:47.158	0.06464542	4.189981	8.554744	-0.0055881953	0.0049803844	0.0036236527	0.08771803	4.3390684	8.79404	Multitasking_Type
14:34:47.181	0.06464542	4.189981	8.554744	-0.0055881953	0.0049803844	0.0036236527	0.08771803	4.3390684	8.79404	Multitasking_Type
14:34:47.204	0.08140534	4.192375	8.502069	-0.0013121385	-0.00601519	0.0054562483	0.086398184	4.3411317	8.7930355	Multitasking_Type
14:34:47.226	0.08140534	4.192375	8.502069	-0.0013121385	-0.00601519	0.0054562483	0.086398184	4.3411317	8.7930355	Multitasking_Type
14:34:47.249	0.08140534	4.192375	8.502069	-0.0013121385	-0.00601519	0.0054562483	0.086398184	4.3411317	8.7930355	Multitasking_Type
14:34:47.271	0.08140534	4.192375	8.502069	-0.0013121385	-0.00601519	0.0054562483	0.086398184	4.3411317	8.7930355	Multitasking_Type
14:34:47.294	0.08140534	4.192375	8.502069	-0.0013121385	-0.00601519	0.0054562483	0.086398184	4.3411317	8.7930355	Multitasking_Type
14:34:47.316	0.08140534	4.192375	8.502069	-0.0013121385	-0.00601519	0.0054562483	0.086398184	4.3411317	8.7930355	Multitasking_Type
14:34:47.338	0.08140534	4.192375	8.502069	-0.0013121385	-0.00601519	0.0054562483	0.086398184	4.3411317	8.7930355	Multitasking_Type
14:34:47.359	0.08140534	4.192375	8.502069	-0.0013121385	-0.00601519	0.0054562483	0.086398184	4.3411317	8.7930355	Multitasking_Type
14:34:47.380	0.08140534	4.233078	8.652909	-9.040806e-05	-0.0047934595	0.0036236527	0.092867814	4.3407	8.793184	Multitasking_Type
14:34:47.402	0.08140534	4.233078	8.652909	-9.040806e-05	-0.0047934595	0.0036236527	0.092867814	4.3407	8.793184	Multitasking_Type
14:34:47.424	0.08140534	4.233078	8.652909	-9.040806e-05	-0.0047934595	0.0036236527	0.092867814	4.3407	8.793184	Multitasking_Type
14:34:47.447	0.08140534	4.233078	8.652909	-9.040806e-05	-0.0047934595	0.0036236527	0.092867814	4.3407	8.793184	Multitasking_Type
14:34:47.470	0.08140534	4.233078	8.652909	-9.040806e-05	-0.0047934595	0.0036236527	0.092867814	4.3407	8.793184	Multitasking_Type
14:34:47.492	0.08140534	4.233078	8.652909	-9.040806e-05	-0.0047934595	0.0036236527	0.092867814	4.3407	8.793184	Multitasking_Type
14:34:47.513	0.08140534	4.233078	8.652909	-9.040806e-05	-0.0047934595	0.0036236527	0.092867814	4.3407	8.793184	Multitasking_Type
14:34:47.535	0.08140534	4.233078	8.652909	-9.040806e-05	-0.0047934595	0.0036236527	0.092867814	4.3407	8.793184	Multitasking_Type
14:34:47.556	0.083799616	4.278569	8.511647	-0.011696848	0.0019260582	0.004845383	0.09143238	4.341774	8.792667	Multitasking_Type
14:34:47.579	0.083799616	4.278569	8.511647	-0.011696848	0.0019260582	0.004845383	0.09143238	4.341774	8.792667	Multitasking_Type
14:34:47.600	0.083799616	4.278569	8.511647	-0.011696848	0.0019260582	0.004845383	0.09143238	4.341774	8.792667	Multitasking_Type
14:34:47.622	0.083799616	4.278569	8.511647	-0.011696848	0.0019260582	0.004845383	0.09143238	4.341774	8.792667	Multitasking_Type
14:34:47.645	0.083799616	4.278569	8.511647	-0.011696848	0.0019260582	0.004845383	0.09143238	4.341774	8.792667	Multitasking_Type
14:34:47.668	0.083799616	4.278569	8.511647	-0.011696848	0.0019260582	0.004845383	0.09143238	4.341774	8.792667	Multitasking_Type
14:34:47.691	0.083799616	4.278569	8.511647	-0.011696848	0.0019260582	0.004845383	0.09143238	4.341774	8.792667	Multitasking_Type
14:34:47.714	0.083799616	4.278569	8.511647	-0.011696848	0.0019260582	0.004845383	0.09143238	4.341774	8.792667	Multitasking_Type
14:34:47.737	0.038308397	4.2378664	8.475733	0.015792089	0.020252015	0.0011801916	0.100352034	4.347476	8.789753	Multitasking_Type
14:34:47.760	0.038308397	4.2378664	8.475733	0.015792089	0.020252015	0.0011801916	0.100352034	4.347476	8.789753	Multitasking_Type
14:34:47.783	0.038308397	4.2378664	8.475733	0.015792089	0.020252015	0.0011801916	0.100352034	4.347476	8.789753	Multitasking_Type
14:34:47.807	0.038308397	4.2378664	8.475733	0.015792089	0.020252015	0.0011801916	0.100352034	4.347476	8.789753	Multitasking_Type
14:34:47.829	0.038308397	4.2378664	8.475733	0.015792089	0.020252015	0.0011801916	0.100352034	4.347476	8.789753	Multitasking_Type
14:34:47.851	0.038308397	4.2378664	8.475733	0.015792089	0.020252015	0.0011801916	0.100352034	4.347476	8.789753	Multitasking_Type
14:34:47.873	0.038308397	4.2378664	8.475733	0.015792089	0.020252015	0.0011801916	0.100352034	4.347476	8.789753	Multitasking_Type
14:34:47.896	0.038308397	4.2378664	8.475733	0.015792089	0.020252015	0.0011801916	0.100352034	4.347476	8.789753	Multitasking_Type
14:34:47.920	0.08858817	4.230684	8.542772	0.00662911	0.009256441	0.01034317	0.092181586	4.353041	8.7870865	Multitasking_Type
14:34:47.943	0.08858817	4.230684	8.542772	0.00662911	0.009256441	0.01034317	0.092181586	4.353041	8.7870865	Multitasking_Type
14:34:47.966	0.08858817	4.230684	8.542772	0.00662911	0.009256441	0.01034317	0.092181586	4.353041	8.7870865	Multitasking_Type
14:34:47.989	0.08858817	4.230684	8.542772	0.00662911	0.009256441	0.01034317	0.092181586	4.353041	8.7870865	Multitasking_Type
14:34:48.011	0.08858817	4.230684	8.542772	0.00662911	0.009256441	0.01034317	0.092181586	4.353041	8.7870865	Multitasking_Type
14:34:48.035	0.08858817	4.230684	8.542772	0.00662911	0.009256441	0.01034317	0.092181586	4.353041	8.7870865	Multitasking_Type
14:34:48.057	0.08858817	4.230684	8.542772	0.00662911	0.009256441	0.01034317	0.092181586	4.353041	8.7870865	Multitasking_Type
14:34:48.079	0.08858817	4.230684	8.542772	0.00662911	0.009256441	0.01034317	0.092181586	4.353041	8.7870865	Multitasking_Type
14:34:48.102	0.07422252	4.268992	8.5882635	-0.010475118	0.021473745	0.007899709	0.08130027	4.359871	8.783807	Multitasking_Type
14:34:48.125	0.07422252	4.268992	8.5882635	-0.010475118	0.021473745	0.007899709	0.08130027	4.359871	8.783807	Multitasking_Type
14:34:48.148	0.07422252	4.268992	8.5882635	-0.010475118	0.021473745	0.007899709	0.08130027	4.359871	8.783807	Multitasking_Type
14:34:48.171	0.07422252	4.268992	8.5882635	-0.010475118	0.021473745	0.007899709	0.08130027	4.359871	8.783807	Multitasking_Type
14:34:48.194	0.07422252	4.268992	8.5882635	-0.010475118	0.021473745	0.007899709	0.08130027	4.359871	8.783807	Multitasking_Type
14:34:48.216	0.07422252	4.268992	8.5882635	-0.010475118	0.021473745	0.007899709	0.08130027	4.359871	8.783807	Multitasking_Type
14:34:48.239	0.07422252	4.268992	8.5882635	-0.010475118	0.021473745	0.007899709	0.08130027	4.359871	8.783807	Multitasking_Type
14:34:48.263	0.07422252	4.268992	8.5882635	-0.010475118	0.021473745	0.007899709	0.08130027	4.359871	8.783807	Multitasking_Type
14:34:48.289	0.09577099	4.216318	8.648121	-0.0043664644	0.027582398	0.008510575	0.065621495	4.3675723	8.780111	Multitasking_Type
14:34:48.313	0.09577099	4.216318	8.648121	-0.0043664644	0.027582398	0.008510575	0.065621495	4.3675723	8.780111	Multitasking_Type
14:34:48.335	0.09577099	4.216318	8.648121	-0.0043664644	0.027582398	0.008510575	0.065621495	4.3675723	8.780111	Multitasking_Type
14:34:48.359	0.09577099	4.216318	8.648121	-0.0043664644	0.027582398	0.008510575	0.065621495	4.3675723	8.780111	Multitasking_Type
14:34:48.381	0.09577099	4.216318	8.648121	-0.0043664644	0.027582398	0.008510575	0.065621495	4.3675723	8.780111	Multitasking_Type
14:34:48.404	0.09577099	4.216318	8.648121	-0.0043664644	0.027582398	0.008510575	0.065621495	4.3675723	8.780111	Multitasking_Type
14:34:48.427	0.09577099	4.216318	8.648121	-0.0043664644	0.027582398	0.008510575	0.065621495	4.3675723	8.780111	Multitasking_Type
14:34:48.449	0.09337672	4.278569	8.521224	0.02984199	0.025749804	0.02194961	0.028388184	4.3848763	8.771683	Multitasking_Type
14:34:48.472	0.09337672	4.278569	8.521224	0.02984199	0.025749804	0.02194961	0.028388184	4.3848763	8.771683	Multitasking_Type
14:34:48.494	0.09337672	4.278569	8.521224	0.02984199	0.025749804	0.02194961	0.028388184	4.3848763	8.771683	Multitasking_Type
14:34:48.516	0.09337672	4.278569	8.521224	0.02984199	0.025749804	0.02194961	0.028388184	4.3848763	8.771683	Multitasking_Type
14:34:48.539	0.09337672	4.278569	8.521224	0.02984199	0.025749804	0.02194961	0.028388184	4.3848763	8.771683	Multitasking_Type
14:34:48.561	0.09337672	4.278569	8.521224	0.02984199	0.025749804	0.02194961	0.028388184	4.3848763	8.771683	Multitasking_Type
14:34:48.584	0.09337672	4.278569	8.521224	0.02984199	0.025749804	0.02194961	0.028388184	4.3848763	8.771683	Multitasking_Type
14:34:48.608	0.09337672	4.278569	8.521224	0.02984199	0.025749804	0.02194961	0.028388184	4.3848763	8.771683	Multitasking_Type
14:34:48.630	0.15802214	4.1971636	8.887548	-0.046516165	-0.039001916	0.041497298	0.03752616	4.3196597	8.803948	Multitasking_Type
14:34:48.652	0.15802214	4.1971636	8.887548	-0.046516165	-0.039001916	0.041497298	0.03752616	4.3196597	8.803948	Multitasking_Type
14:34:48.674	0.15802214	4.1971636	8.887548	-0.046516165	-0.039001916	0.041497298	0.03752616	4.3196597	8.803948	Multitasking_Type
14:34:48.697	0.15802214	4.1971636	8.887548	-0.046516165	-0.039001916	0.041497298	0.03752616	4.3196597	8.803948	Multitasking_Type
14:34:48.722	0.15802214	4.1971636	8.887548	-0.046516165	-0.039001916	0.041497298	0.03752616	4.3196597	8.803948	Multitasking_Type
14:34:48.745	0.15802214	4.1971636	8.887548	-0.046516165	-0.039001916	0.041497298	0.03752616	4.3196597	8.803948	Multitasking_Type
14:34:48.768	0.15802214	4.1971636	8.887548	-0.046516165	-0.039001916	0.041497298	0.03752616	4.3196597	8.803948	Multitasking_Type
14:34:48.790	0.15802214	4.1971636	8.887548	-0.046516165	-0.039001916	0.041497298	0.03752616	4.3196597	8.803948	Multitasking_Type
14:34:48.813	-0.03351985	4.2594147	8.660092	0.03228545	-0.021897687	-0.0006524041	0.052191813	4.355526	8.786184	Multitasking_Type
14:34:48.837	-0.03351985	4.2594147	8.660092	0.03228545	-0.021897687	-0.0006524041	0.052191813	4.355526	8.786184	Multitasking_Type
14:34:48.860	-0.03351985	4.2594147	8.660092	0.03228545	-0.021897687	-0.0006524041	0.052191813	4.355526	8.786184	Multitasking_Type
14:34:48.883	-0.03351985	4.2594147	8.660092	0.03228545	-0.021897687	-0.0006524041	0.052191813	4.355526	8.786184	Multitasking_Type
14:34:48.906	-0.03351985	4.2594147	8.660092	0.03228545	-0.021897687	-0.0006524041	0.052191813	4.355526	8.786184	Multitasking_Type
14:34:48.929	-0.03351985	4.2594147	8.660092	0.03228545	-0.021897687	-0.0006524041	0.052191813	4.355526	8.786184	Multitasking_Type
14:34:48.952	-0.03351985	4.2594147	8.660092	0.03228545	-0.021897687	-0.0006524041	0.052191813	4.355526	8.786184	Multitasking_Type
14:34:48.975	-0.03351985	4.2594147	8.660092	0.03228545	-0.021897687	-0.0006524041	0.052191813	4.355526	8.786184	Multitasking_Type
14:34:48.999	0.083799616	4.304906	8.662486	0.0041856486	-0.041445374	-0.009815383	0.09876199	4.376437	8.775387	Multitasking_Type
14:34:49.022	0.083799616	4.304906	8.662486	0.0041856486	-0.041445374	-0.009815383	0.09876199	4.376437	8.775387	Multitasking_Type
14:34:49.045	0.083799616	4.304906	8.662486	0.0041856486	-0.041445374	-0.009815383	0.09876199	4.376437	8.775387	Multitasking_Type
14:34:49.068	0.083799616	4.304906	8.662486	0.0041856486	-0.041445374	-0.009815383	0.09876199	4.376437	8.775387	Multitasking_Type
14:34:49.091	0.083799616	4.304906	8.662486	0.0041856486	-0.041445374	-0.009815383	0.09876199	4.376437	8.775387	Multitasking_Type
14:34:49.114	0.083799616	4.304906	8.662486	0.0041856486	-0.041445374	-0.009815383	0.09876199	4.376437	8.775387	Multitasking_Type
14:34:49.137	0.083799616	4.304906	8.662486	0.0041856486	-0.041445374	-0.009815383	0.09876199	4.376437	8.775387	Multitasking_Type
14:34:49.160	0.083799616	4.304906	8.662486	0.0041856486	-0.041445374	-0.009815383	0.09876199	4.376437	8.775387	Multitasking_Type
14:34:49.183	0.19393626	4.245049	8.636149	0.11963918	-0.0444997	-0.05501941	0.14057532	4.436144	8.744783	Multitasking_Type
14:34:49.211	0.19393626	4.245049	8.636149	0.11963918	-0.0444997	-0.05501941	0.14057532	4.436144	8.744783	Multitasking_Type
14:34:49.233	0.19393626	4.245049	8.636149	0.11963918	-0.0444997	-0.05501941	0.14057532	4.436144	8.744783	Multitasking_Type
14:34:49.256	0.19393626	4.245049	8.636149	0.11963918	-0.0444997	-0.05501941	0.14057532	4.436144	8.744783	Multitasking_Type
14:34:49.280	0.19393626	4.245049	8.636149	0.11963918	-0.0444997	-0.05501941	0.14057532	4.436144	8.744783	Multitasking_Type
14:34:49.306	0.19393626	4.245049	8.636149	0.11963918	-0.0444997	-0.05501941	0.14057532	4.436144	8.744783	Multitasking_Type
14:34:49.330	0.19393626	4.245049	8.636149	0.11963918	-0.0444997	-0.05501941	0.14057532	4.436144	8.744783	Multitasking_Type
14:34:49.354	-0.07901107	4.537151	8.274613	0.13246734	0.18762909	0.027447397	-0.036142595	4.6136866	8.653494	Multitasking_Type
14:34:49.376	-0.07901107	4.537151	8.274613	0.13246734	0.18762909	0.027447397	-0.036142595	4.6136866	8.653494	Multitasking_Type
14:34:49.397	-0.07901107	4.537151	8.274613	0.13246734	0.18762909	0.027447397	-0.036142595	4.6136866	8.653494	Multitasking_Type
14:34:49.418	-0.07901107	4.537151	8.274613	0.13246734	0.18762909	0.027447397	-0.036142595	4.6136866	8.653494	Multitasking_Type
14:34:49.439	-0.07901107	4.537151	8.274613	0.13246734	0.18762909	0.027447397	-0.036142595	4.6136866	8.653494	Multitasking_Type
14:34:49.468	-0.07901107	4.537151	8.274613	0.13246734	0.18762909	0.027447397	-0.036142595	4.6136866	8.653494	Multitasking_Type
14:34:49.489	-0.07901107	4.537151	8.274613	0.13246734	0.18762909	0.027447397	-0.036142595	4.6136866	8.653494	Multitasking_Type
14:34:49.511	-0.07901107	4.537151	8.274613	0.13246734	0.18762909	0.027447397	-0.036142595	4.6136866	8.653494	Multitasking_Type
14:34:49.532	0.39266106	4.295329	8.296163	0.1104762	-0.22226149	-0.059906334	0.24381752	4.5277114	8.695442	Multitasking_Type
14:34:49.554	0.39266106	4.295329	8.296163	0.1104762	-0.22226149	-0.059906334	0.24381752	4.5277114	8.695442	Multitasking_Type
14:34:49.575	0.39266106	4.295329	8.296163	0.1104762	-0.22226149	-0.059906334	0.24381752	4.5277114	8.695442	Multitasking_Type
14:34:49.596	0.39266106	4.295329	8.296163	0.1104762	-0.22226149	-0.059906334	0.24381752	4.5277114	8.695442	Multitasking_Type
14:34:49.617	0.39266106	4.295329	8.296163	0.1104762	-0.22226149	-0.059906334	0.24381752	4.5277114	8.695442	Multitasking_Type
14:34:49.645	0.39266106	4.295329	8.296163	0.1104762	-0.22226149	-0.059906334	0.24381752	4.5277114	8.695442	Multitasking_Type
14:34:49.665	0.39266106	4.295329	8.296163	0.1104762	-0.22226149	-0.059906334	0.24381752	4.5277114	8.695442	Multitasking_Type
14:34:49.685	0.39266106	4.295329	8.296163	0.1104762	-0.22226149	-0.059906334	0.24381752	4.5277114	8.695442	Multitasking_Type
14:34:49.706	0.4166038	4.371946	8.365596	0.1104762	-0.22226149	-0.059906334	0.24381752	4.5277114	8.695442	Multitasking_Type
14:34:49.727	0.4166038	4.371946	8.365596	0.07565688	-0.047554027	-0.056241143	0.37630686	4.5288577	8.690121	Multitasking_Type
14:34:49.750	0.4166038	4.371946	8.365596	0.07565688	-0.047554027	-0.056241143	0.37630686	4.5288577	8.690121	Multitasking_Type
14:34:49.772	0.4166038	4.371946	8.365596	0.07565688	-0.047554027	-0.056241143	0.37630686	4.5288577	8.690121	Multitasking_Type
14:34:49.793	0.4166038	4.371946	8.365596	0.07565688	-0.047554027	-0.056241143	0.37630686	4.5288577	8.690121	Multitasking_Type
14:34:49.828	0.4166038	4.371946	8.365596	0.07565688	-0.047554027	-0.056241143	0.37630686	4.5288577	8.690121	Multitasking_Type
14:34:49.849	0.4166038	4.371946	8.365596	0.07565688	-0.047554027	-0.056241143	0.37630686	4.5288577	8.690121	Multitasking_Type
14:34:49.870	0.4166038	4.371946	8.365596	0.07565688	-0.047554027	-0.056241143	0.37630686	4.5288577	8.690121	Multitasking_Type
14:34:49.891	0.17478207	4.4246197	8.27222	0.0402267	0.040410567	-0.021421822	0.35030207	4.614299	8.646149	Multitasking_Type
14:34:49.912	0.17478207	4.4246197	8.27222	0.0402267	0.040410567	-0.021421822	0.35030207	4.614299	8.646149	Multitasking_Type
14:34:49.935	0.17478207	4.4246197	8.27222	0.0402267	0.040410567	-0.021421822	0.35030207	4.614299	8.646149	Multitasking_Type
14:34:49.959	0.17478207	4.4246197	8.27222	0.0402267	0.040410567	-0.021421822	0.35030207	4.614299	8.646149	Multitasking_Type
14:34:49.980	0.17478207	4.4246197	8.27222	0.0402267	0.040410567	-0.021421822	0.35030207	4.614299	8.646149	Multitasking_Type
14:34:50.001	0.17478207	4.4246197	8.27222	0.0402267	0.040410567	-0.021421822	0.35030207	4.614299	8.646149	Multitasking_Type
14:34:50.022	0.17478207	4.4246197	8.27222	0.0402267	0.040410567	-0.021421822	0.35030207	4.614299	8.646149	Multitasking_Type
14:34:50.043	0.17478207	4.4246197	8.27222	0.0402267	0.040410567	-0.021421822	0.35030207	4.614299	8.646149	Multitasking_Type
14:34:50.064	0.17478207	4.4246197	8.27222	0.0402267	0.040410567	-0.021421822	0.35030207	4.614299	8.646149	Multitasking_Type
14:34:50.086	0.7015225	4.781367	8.190814	0.04755708	-0.19843775	-0.097779974	0.48391297	4.7171397	8.583982	Multitasking_Type
14:34:50.108	0.7015225	4.781367	8.190814	0.04755708	-0.19843775	-0.097779974	0.48391297	4.7171397	8.583982	Multitasking_Type
14:34:50.128	0.7015225	4.781367	8.190814	0.04755708	-0.19843775	-0.097779974	0.48391297	4.7171397	8.583982	Multitasking_Type
14:34:50.149	0.7015225	4.781367	8.190814	0.04755708	-0.19843775	-0.097779974	0.48391297	4.7171397	8.583982	Multitasking_Type
14:34:50.170	0.7015225	4.781367	8.190814	0.04755708	-0.19843775	-0.097779974	0.48391297	4.7171397	8.583982	Multitasking_Type
14:34:50.191	0.7015225	4.781367	8.190814	0.04755708	-0.19843775	-0.097779974	0.48391297	4.7171397	8.583982	Multitasking_Type
14:34:50.214	0.7015225	4.781367	8.190814	0.04755708	-0.19843775	-0.097779974	0.48391297	4.7171397	8.583982	Multitasking_Type
14:34:50.235	0.7015225	4.781367	8.190814	0.04755708	-0.19843775	-0.097779974	0.48391297	4.7171397	8.583982	Multitasking_Type
14:34:50.257	0.2561874	4.537151	8.506859	-0.27192545	0.53093535	0.16122688	0.29269862	4.673779	8.61629	Multitasking_Type
14:34:50.279	0.2561874	4.537151	8.506859	-0.27192545	0.53093535	0.16122688	0.29269862	4.673779	8.61629	Multitasking_Type
14:34:50.306	0.2561874	4.537151	8.506859	-0.27192545	0.53093535	0.16122688	0.29269862	4.673779	8.61629	Multitasking_Type
14:34:50.328	0.2561874	4.537151	8.506859	-0.27192545	0.53093535	0.16122688	0.29269862	4.673779	8.61629	Multitasking_Type
14:34:50.350	0.2561874	4.537151	8.506859	-0.27192545	0.53093535	0.16122688	0.29269862	4.673779	8.61629	Multitasking_Type
14:34:50.373	0.2561874	4.537151	8.506859	-0.27192545	0.53093535	0.16122688	0.29269862	4.673779	8.61629	Multitasking_Type
14:34:50.395	0.2561874	4.537151	8.506859	-0.27192545	0.53093535	0.16122688	0.29269862	4.673779	8.61629	Multitasking_Type
14:34:50.416	0.2561874	4.537151	8.506859	-0.27192545	0.53093535	0.16122688	0.29269862	4.673779	8.61629	Multitasking_Type
14:34:50.436	0.014365649	4.455745	8.439818	-0.18151738	-0.0041825944	-0.0067610564	0.107874975	4.5801067	8.670718	Multitasking_Type
14:34:50.457	0.014365649	4.455745	8.439818	-0.18151738	-0.0041825944	-0.0067610564	0.107874975	4.5801067	8.670718	Multitasking_Type
14:34:50.478	0.014365649	4.455745	8.439818	-0.18151738	-0.0041825944	-0.0067610564	0.107874975	4.5801067	8.670718	Multitasking_Type
14:34:50.502	0.014365649	4.455745	8.439818	-0.18151738	-0.0041825944	-0.0067610564	0.107874975	4.5801067	8.670718	Multitasking_Type
14:34:50.524	0.014365649	4.455745	8.439818	-0.18151738	-0.0041825944	-0.0067610564	0.107874975	4.5801067	8.670718	Multitasking_Type
14:34:50.545	0.014365649	4.455745	8.439818	-0.18151738	-0.0041825944	-0.0067610564	0.107874975	4.5801067	8.670718	Multitasking_Type
14:34:50.568	0.014365649	4.455745	8.439818	-0.18151738	-0.0041825944	-0.0067610564	0.107874975	4.5801067	8.670718	Multitasking_Type
14:34:50.591	0.014365649	4.455745	8.439818	-0.18151738	-0.0041825944	-0.0067610564	0.107874975	4.5801067	8.670718	Multitasking_Type
14:34:50.614	0.75180227	4.982486	8.262642	0.10070235	-0.5032595	-0.22361822	0.64373577	4.726192	8.568493	Multitasking_Type
14:34:50.635	0.75180227	4.982486	8.262642	0.10070235	-0.5032595	-0.22361822	0.64373577	4.726192	8.568493	Multitasking_Type
14:34:50.657	0.75180227	4.982486	8.262642	0.10070235	-0.5032595	-0.22361822	0.64373577	4.726192	8.568493	Multitasking_Type
14:34:50.678	0.75180227	4.982486	8.262642	0.10070235	-0.5032595	-0.22361822	0.64373577	4.726192	8.568493	Multitasking_Type
14:34:50.699	0.75180227	4.982486	8.262642	0.10070235	-0.5032595	-0.22361822	0.64373577	4.726192	8.568493	Multitasking_Type
14:34:50.720	0.75180227	4.982486	8.262642	0.10070235	-0.5032595	-0.22361822	0.64373577	4.726192	8.568493	Multitasking_Type
14:34:50.741	0.75180227	4.982486	8.262642	0.10070235	-0.5032595	-0.22361822	0.64373577	4.726192	8.568493	Multitasking_Type
14:34:50.762	0.75180227	4.982486	8.262642	0.10070235	-0.5032595	-0.22361822	0.64373577	4.726192	8.568493	Multitasking_Type
14:34:50.783	0.75180227	4.982486	8.262642	0.10070235	-0.5032595	-0.22361822	0.64373577	4.726192	8.568493	Multitasking_Type
14:34:50.804	0.6153286	4.6903844	8.090255	0.046946216	0.24810475	0.08425786	0.6868644	4.7795353	8.535493	Multitasking_Type
14:34:50.825	0.6153286	4.6903844	8.090255	0.046946216	0.24810475	0.08425786	0.6868644	4.7795353	8.535493	Multitasking_Type
14:34:50.846	0.6153286	4.6903844	8.090255	0.046946216	0.24810475	0.08425786	0.6868644	4.7795353	8.535493	Multitasking_Type
14:34:50.867	0.6153286	4.6903844	8.090255	0.046946216	0.24810475	0.08425786	0.6868644	4.7795353	8.535493	Multitasking_Type
14:34:50.888	0.6153286	4.6903844	8.090255	0.046946216	0.24810475	0.08425786	0.6868644	4.7795353	8.535493	Multitasking_Type
14:34:50.909	0.6153286	4.6903844	8.090255	0.046946216	0.24810475	0.08425786	0.6868644	4.7795353	8.535493	Multitasking_Type
14:34:50.930	0.6153286	4.6903844	8.090255	0.046946216	0.24810475	0.08425786	0.6868644	4.7795353	8.535493	Multitasking_Type
14:34:50.952	0.6153286	4.6903844	8.090255	0.046946216	0.24810475	0.08425786	0.6868644	4.7795353	8.535493	Multitasking_Type
14:34:50.985	0.42378664	4.4270144	8.099832	-0.08316808	0.20290072	0.13129449	0.36286476	4.718992	8.588934	Multitasking_Type
14:34:51.006	0.42378664	4.4270144	8.099832	-0.08316808	0.20290072	0.13129449	0.36286476	4.718992	8.588934	Multitasking_Type
14:34:51.026	0.42378664	4.4270144	8.099832	-0.08316808	0.20290072	0.13129449	0.36286476	4.718992	8.588934	Multitasking_Type
14:34:51.047	0.42378664	4.4270144	8.099832	-0.08316808	0.20290072	0.13129449	0.36286476	4.718992	8.588934	Multitasking_Type
14:34:51.068	0.42378664	4.4270144	8.099832	-0.08316808	0.20290072	0.13129449	0.36286476	4.718992	8.588934	Multitasking_Type
14:34:51.088	0.42378664	4.4270144	8.099832	-0.08316808	0.20290072	0.13129449	0.36286476	4.718992	8.588934	Multitasking_Type
14:34:51.109	0.42378664	4.4270144	8.099832	-0.08316808	0.20290072	0.13129449	0.36286476	4.718992	8.588934	Multitasking_Type
14:34:51.133	0.42378664	4.4270144	8.099832	-0.08316808	0.20290072	0.13129449	0.36286476	4.718992	8.588934	Multitasking_Type
14:34:51.155	0.339987	4.558699	7.92505	-0.0013121385	-0.11474921	-0.015924035	0.30067587	4.6732154	8.616321	Multitasking_Type
14:34:51.178	0.339987	4.558699	7.92505	-0.0013121385	-0.11474921	-0.015924035	0.30067587	4.6732154	8.616321	Multitasking_Type
14:34:51.199	0.339987	4.558699	7.92505	-0.0013121385	-0.11474921	-0.015924035	0.30067587	4.6732154	8.616321	Multitasking_Type
14:34:51.220	0.339987	4.558699	7.92505	-0.0013121385	-0.11474921	-0.015924035	0.30067587	4.6732154	8.616321	Multitasking_Type
14:34:51.242	0.339987	4.558699	7.92505	-0.0013121385	-0.11474921	-0.015924035	0.30067587	4.6732154	8.616321	Multitasking_Type
14:34:51.264	0.339987	4.558699	7.92505	-0.0013121385	-0.11474921	-0.015924035	0.30067587	4.6732154	8.616321	Multitasking_Type
14:34:51.285	0.339987	4.558699	7.92505	-0.0013121385	-0.11474921	-0.015924035	0.30067587	4.6732154	8.616321	Multitasking_Type
14:34:51.306	0.339987	4.558699	7.92505	-0.0013121385	-0.11474921	-0.015924035	0.30067587	4.6732154	8.616321	Multitasking_Type
14:34:51.330	0.29210153	4.4892654	8.305739	-0.017194636	0.028193263	0.016451823	0.31863078	4.7305193	8.584348	Multitasking_Type
14:34:51.353	0.29210153	4.4892654	8.305739	-0.017194636	0.028193263	0.016451823	0.31863078	4.7305193	8.584348	Multitasking_Type
14:34:51.375	0.29210153	4.4892654	8.305739	-0.017194636	0.028193263	0.016451823	0.31863078	4.7305193	8.584348	Multitasking_Type
14:34:51.398	0.29210153	4.4892654	8.305739	-0.017194636	0.028193263	0.016451823	0.31863078	4.7305193	8.584348	Multitasking_Type
14:34:51.420	0.29210153	4.4892654	8.305739	-0.017194636	0.028193263	0.016451823	0.31863078	4.7305193	8.584348	Multitasking_Type
14:34:51.441	0.29210153	4.4892654	8.305739	-0.017194636	0.028193263	0.016451823	0.31863078	4.7305193	8.584348	Multitasking_Type
14:34:51.463	0.29210153	4.4892654	8.305739	-0.017194636	0.028193263	0.016451823	0.31863078	4.7305193	8.584348	Multitasking_Type
14:34:51.484	0.29210153	4.4892654	8.305739	-0.017194636	0.028193263	0.016451823	0.31863078	4.7305193	8.584348	Multitasking_Type
14:34:51.505	0.20111908	4.5610933	8.504464	-0.017194636	0.028193263	0.016451823	0.31863078	4.7305193	8.584348	Multitasking_Type
14:34:51.536	0.20111908	4.5610933	8.504464	-0.16074798	0.03491278	0.0072888443	0.23046076	4.7207227	8.592555	Multitasking_Type
14:34:51.558	0.20111908	4.5610933	8.504464	-0.16074798	0.03491278	0.0072888443	0.23046076	4.7207227	8.592555	Multitasking_Type
14:34:51.579	0.20111908	4.5610933	8.504464	-0.16074798	0.03491278	0.0072888443	0.23046076	4.7207227	8.592555	Multitasking_Type
14:34:51.601	0.20111908	4.5610933	8.504464	-0.16074798	0.03491278	0.0072888443	0.23046076	4.7207227	8.592555	Multitasking_Type
14:34:51.625	0.20111908	4.5610933	8.504464	-0.16074798	0.03491278	0.0072888443	0.23046076	4.7207227	8.592555	Multitasking_Type
14:34:51.648	0.20111908	4.5610933	8.504464	-0.16074798	0.03491278	0.0072888443	0.23046076	4.7207227	8.592555	Multitasking_Type
14:34:51.670	0.20111908	4.5610933	8.504464	-0.16074798	0.03491278	0.0072888443	0.23046076	4.7207227	8.592555	Multitasking_Type
14:34:51.693	0.34477556	4.5898247	8.60263	0.044502754	-0.087871134	-0.068458445	0.3873827	4.6875954	8.605041	Multitasking_Type
14:34:51.715	0.34477556	4.5898247	8.60263	0.044502754	-0.087871134	-0.068458445	0.3873827	4.6875954	8.605041	Multitasking_Type
14:34:51.737	0.34477556	4.5898247	8.60263	0.044502754	-0.087871134	-0.068458445	0.3873827	4.6875954	8.605041	Multitasking_Type
14:34:51.759	0.34477556	4.5898247	8.60263	0.044502754	-0.087871134	-0.068458445	0.3873827	4.6875954	8.605041	Multitasking_Type
14:34:51.780	0.34477556	4.5898247	8.60263	0.044502754	-0.087871134	-0.068458445	0.3873827	4.6875954	8.605041	Multitasking_Type
14:34:51.801	0.34477556	4.5898247	8.60263	0.044502754	-0.087871134	-0.068458445	0.3873827	4.6875954	8.605041	Multitasking_Type
14:34:51.823	0.34477556	4.5898247	8.60263	0.044502754	-0.087871134	-0.068458445	0.3873827	4.6875954	8.605041	Multitasking_Type
14:34:51.846	0.34477556	4.5898247	8.60263	0.044502754	-0.087871134	-0.068458445	0.3873827	4.6875954	8.605041	Multitasking_Type
14:34:51.868	0.749408	4.6832013	8.219545	0.044502754	-0.087871134	-0.068458445	0.3873827	4.6875954	8.605041	Multitasking_Type
14:34:51.890	0.749408	4.6832013	8.219545	0.07626775	-0.23997658	-0.10572123	0.6211019	4.8023877	8.527699	Multitasking_Type
14:34:51.912	0.749408	4.6832013	8.219545	0.07626775	-0.23997658	-0.10572123	0.6211019	4.8023877	8.527699	Multitasking_Type
14:34:51.935	0.749408	4.6832013	8.219545	0.07626775	-0.23997658	-0.10572123	0.6211019	4.8023877	8.527699	Multitasking_Type
14:34:51.959	0.749408	4.6832013	8.219545	0.07626775	-0.23997658	-0.10572123	0.6211019	4.8023877	8.527699	Multitasking_Type
14:34:51.979	0.749408	4.6832013	8.219545	0.07626775	-0.23997658	-0.10572123	0.6211019	4.8023877	8.527699	Multitasking_Type
14:34:52.001	0.749408	4.6832013	8.219545	0.07626775	-0.23997658	-0.10572123	0.6211019	4.8023877	8.527699	Multitasking_Type
14:34:52.022	0.749408	4.6832013	8.219545	0.07626775	-0.23997658	-0.10572123	0.6211019	4.8023877	8.527699	Multitasking_Type
14:34:52.043	0.749408	4.6832013	8.219545	0.07626775	-0.23997658	-0.10572123	0.6211019	4.8023877	8.527699	Multitasking_Type
14:34:52.064	0.8739103	4.7741838	8.79896	-0.024525018	0.23161139	0.058601525	0.66057134	4.843805	8.501268	Multitasking_Type
14:34:52.086	0.8739103	4.7741838	8.79896	-0.024525018	0.23161139	0.058601525	0.66057134	4.843805	8.501268	Multitasking_Type
14:34:52.107	0.8739103	4.7741838	8.79896	-0.024525018	0.23161139	0.058601525	0.66057134	4.843805	8.501268	Multitasking_Type
14:34:52.128	0.8739103	4.7741838	8.79896	-0.024525018	0.23161139	0.058601525	0.66057134	4.843805	8.501268	Multitasking_Type
14:34:52.158	0.8739103	4.7741838	8.79896	-0.024525018	0.23161139	0.058601525	0.66057134	4.843805	8.501268	Multitasking_Type
14:34:52.181	0.8739103	4.7741838	8.79896	-0.024525018	0.23161139	0.058601525	0.66057134	4.843805	8.501268	Multitasking_Type
14:34:52.203	0.8739103	4.7741838	8.79896	-0.024525018	0.23161139	0.058601525	0.66057134	4.843805	8.501268	Multitasking_Type
14:34:52.225	0.8739103	4.7741838	8.79896	-0.024525018	0.23161139	0.058601525	0.66057134	4.843805	8.501268	Multitasking_Type
14:34:52.248	0.4740664	4.601796	8.2339115	-0.023914153	0.2401635	0.108692475	0.44937372	4.774578	8.554053	Multitasking_Type
14:34:52.270	0.4740664	4.601796	8.2339115	-0.023914153	0.2401635	0.108692475	0.44937372	4.774578	8.554053	Multitasking_Type
14:34:52.293	0.4740664	4.601796	8.2339115	-0.023914153	0.2401635	0.108692475	0.44937372	4.774578	8.554053	Multitasking_Type
14:34:52.316	0.4740664	4.601796	8.2339115	-0.023914153	0.2401635	0.108692475	0.44937372	4.774578	8.554053	Multitasking_Type
14:34:52.339	0.4740664	4.601796	8.2339115	-0.023914153	0.2401635	0.108692475	0.44937372	4.774578	8.554053	Multitasking_Type
14:34:52.360	0.4740664	4.601796	8.2339115	-0.023914153	0.2401635	0.108692475	0.44937372	4.774578	8.554053	Multitasking_Type
14:34:52.382	0.4740664	4.601796	8.2339115	-0.023914153	0.2401635	0.108692475	0.44937372	4.774578	8.554053	Multitasking_Type
14:34:52.407	0.19633053	4.592219	8.078283	0.042670157	0.0055912496	0.007899709	0.30194297	4.7247734	8.588114	Multitasking_Type
14:34:52.428	0.19633053	4.592219	8.078283	0.042670157	0.0055912496	0.007899709	0.30194297	4.7247734	8.588114	Multitasking_Type
14:34:52.449	0.19633053	4.592219	8.078283	0.042670157	0.0055912496	0.007899709	0.30194297	4.7247734	8.588114	Multitasking_Type
14:34:52.470	0.19633053	4.592219	8.078283	0.042670157	0.0055912496	0.007899709	0.30194297	4.7247734	8.588114	Multitasking_Type
14:34:52.491	0.19633053	4.592219	8.078283	0.042670157	0.0055912496	0.007899709	0.30194297	4.7247734	8.588114	Multitasking_Type
14:34:52.513	0.19633053	4.592219	8.078283	0.042670157	0.0055912496	0.007899709	0.30194297	4.7247734	8.588114	Multitasking_Type
14:34:52.536	0.19633053	4.592219	8.078283	0.042670157	0.0055912496	0.007899709	0.30194297	4.7247734	8.588114	Multitasking_Type
14:34:52.558	0.19633053	4.592219	8.078283	0.042670157	0.0055912496	0.007899709	0.30194297	4.7247734	8.588114	Multitasking_Type
14:34:52.579	0.19633053	4.592219	8.078283	0.042670157	0.0055912496	0.007899709	0.30194297	4.7247734	8.588114	Multitasking_Type
14:34:52.600	0.43575802	4.723904	8.4230585	-0.07644856	-0.096423246	0.007899709	0.28021672	4.7674036	8.56526	Multitasking_Type
14:34:52.621	0.43575802	4.723904	8.4230585	-0.07644856	-0.096423246	0.007899709	0.28021672	4.7674036	8.56526	Multitasking_Type
14:34:52.642	0.43575802	4.723904	8.4230585	-0.07644856	-0.096423246	0.007899709	0.28021672	4.7674036	8.56526	Multitasking_Type
14:34:52.663	0.43575802	4.723904	8.4230585	-0.07644856	-0.096423246	0.007899709	0.28021672	4.7674036	8.56526	Multitasking_Type
14:34:52.684	0.43575802	4.723904	8.4230585	-0.07644856	-0.096423246	0.007899709	0.28021672	4.7674036	8.56526	Multitasking_Type
14:34:52.708	0.43575802	4.723904	8.4230585	-0.07644856	-0.096423246	0.007899709	0.28021672	4.7674036	8.56526	Multitasking_Type
14:34:52.729	0.43575802	4.723904	8.4230585	-0.07644856	-0.096423246	0.007899709	0.28021672	4.7674036	8.56526	Multitasking_Type
14:34:52.751	0.43575802	4.723904	8.4230585	-0.07644856	-0.096423246	0.007899709	0.28021672	4.7674036	8.56526	Multitasking_Type
14:34:52.773	0.22266756	4.558699	8.370385	0.016402954	0.105162285	0.042108163	0.2507986	4.761405	8.56951	Multitasking_Type
14:34:52.794	0.22266756	4.558699	8.370385	0.016402954	0.105162285	0.042108163	0.2507986	4.761405	8.56951	Multitasking_Type
14:34:52.816	0.22266756	4.558699	8.370385	0.016402954	0.105162285	0.042108163	0.2507986	4.761405	8.56951	Multitasking_Type
14:34:52.839	0.22266756	4.558699	8.370385	0.016402954	0.105162285	0.042108163	0.2507986	4.761405	8.56951	Multitasking_Type
14:34:52.861	0.22266756	4.558699	8.370385	0.016402954	0.105162285	0.042108163	0.2507986	4.761405	8.56951	Multitasking_Type
14:34:52.884	0.22266756	4.558699	8.370385	0.016402954	0.105162285	0.042108163	0.2507986	4.761405	8.56951	Multitasking_Type
14:34:52.904	0.22266756	4.558699	8.370385	0.016402954	0.105162285	0.042108163	0.2507986	4.761405	8.56951	Multitasking_Type
14:34:52.924	0.22266756	4.558699	8.370385	0.016402954	0.105162285	0.042108163	0.2507986	4.761405	8.56951	Multitasking_Type
14:34:52.946	0.22266756	4.558699	8.370385	0.016402954	0.105162285	0.042108163	0.2507986	4.761405	8.56951	Multitasking_Type
14:34:52.978	0.19633053	4.5610933	9.091062	-0.26154074	0.1802987	0.040886432	0.16779067	4.846278	8.523834	Multitasking_Type
14:34:52.998	0.19633053	4.5610933	9.091062	-0.26154074	0.1802987	0.040886432	0.16779067	4.846278	8.523834	Multitasking_Type
14:34:53.020	0.19633053	4.5610933	9.091062	-0.26154074	0.1802987	0.040886432	0.16779067	4.846278	8.523834	Multitasking_Type
14:34:53.042	0.19633053	4.5610933	9.091062	-0.26154074	0.1802987	0.040886432	0.16779067	4.846278	8.523834	Multitasking_Type
14:34:53.064	0.19633053	4.5610933	9.091062	-0.26154074	0.1802987	0.040886432	0.16779067	4.846278	8.523834	Multitasking_Type
14:34:53.087	0.19633053	4.5610933	9.091062	-0.26154074	0.1802987	0.040886432	0.16779067	4.846278	8.523834	Multitasking_Type
14:34:53.109	0.19633053	4.5610933	9.091062	-0.26154074	0.1802987	0.040886432	0.16779067	4.846278	8.523834	Multitasking_Type
14:34:53.131	0.083799616	4.565882	8.004061	-0.0013121385	0.038577974	0.00912144	0.076532476	4.775421	8.565037	Multitasking_Type
14:34:53.153	0.083799616	4.565882	8.004061	-0.0013121385	0.038577974	0.00912144	0.076532476	4.775421	8.565037	Multitasking_Type
14:34:53.176	0.083799616	4.565882	8.004061	-0.0013121385	0.038577974	0.00912144	0.076532476	4.775421	8.565037	Multitasking_Type
14:34:53.198	0.083799616	4.565882	8.004061	-0.0013121385	0.038577974	0.00912144	0.076532476	4.775421	8.565037	Multitasking_Type
14:34:53.219	0.083799616	4.565882	8.004061	-0.0013121385	0.038577974	0.00912144	0.076532476	4.775421	8.565037	Multitasking_Type
14:34:53.240	0.083799616	4.565882	8.004061	-0.0013121385	0.038577974	0.00912144	0.076532476	4.775421	8.565037	Multitasking_Type
14:34:53.261	0.083799616	4.565882	8.004061	-0.0013121385	0.038577974	0.00912144	0.076532476	4.775421	8.565037	Multitasking_Type
14:34:53.282	0.083799616	4.565882	8.004061	-0.0013121385	0.038577974	0.00912144	0.076532476	4.775421	8.565037	Multitasking_Type
14:34:53.313	0.08140534	4.6329217	8.176449	0.07565688	-0.15567717	-0.07762142	0.13938743	4.781188	8.561026	Multitasking_Type
14:34:53.334	0.08140534	4.6329217	8.176449	0.07565688	-0.15567717	-0.07762142	0.13938743	4.781188	8.561026	Multitasking_Type
14:34:53.355	0.08140534	4.6329217	8.176449	0.07565688	-0.15567717	-0.07762142	0.13938743	4.781188	8.561026	Multitasking_Type
14:34:53.377	0.08140534	4.6329217	8.176449	0.07565688	-0.15567717	-0.07762142	0.13938743	4.781188	8.561026	Multitasking_Type
14:34:53.401	0.08140534	4.6329217	8.176449	0.07565688	-0.15567717	-0.07762142	0.13938743	4.781188	8.561026	Multitasking_Type
14:34:53.424	0.08140534	4.6329217	8.176449	0.07565688	-0.15567717	-0.07762142	0.13938743	4.781188	8.561026	Multitasking_Type
14:34:53.447	0.08140534	4.6329217	8.176449	0.07565688	-0.15567717	-0.07762142	0.13938743	4.781188	8.561026	Multitasking_Type
14:34:53.468	0.08140534	4.6329217	8.176449	0.07565688	-0.15567717	-0.07762142	0.13938743	4.781188	8.561026	Multitasking_Type
14:34:53.490	0.6057515	4.6544704	8.298556	0.14896071	-0.0029608638	-0.03974778	0.5580831	4.894101	8.479781	Multitasking_Type
14:34:53.511	0.6057515	4.6544704	8.298556	0.14896071	-0.0029608638	-0.03974778	0.5580831	4.894101	8.479781	Multitasking_Type
14:34:53.532	0.6057515	4.6544704	8.298556	0.14896071	-0.0029608638	-0.03974778	0.5580831	4.894101	8.479781	Multitasking_Type
14:34:53.566	0.6057515	4.6544704	8.298556	0.14896071	-0.0029608638	-0.03974778	0.5580831	4.894101	8.479781	Multitasking_Type
14:34:53.593	0.6057515	4.6544704	8.298556	0.14896071	-0.0029608638	-0.03974778	0.5580831	4.894101	8.479781	Multitasking_Type
14:34:53.626	0.6057515	4.6544704	8.298556	0.14896071	-0.0029608638	-0.03974778	0.5580831	4.894101	8.479781	Multitasking_Type
14:34:53.661	0.6057515	4.6544704	8.298556	0.14896071	-0.0029608638	-0.03974778	0.5580831	4.894101	8.479781	Multitasking_Type
14:34:53.695	0.6249057	4.697567	8.894731	-0.18945864	-0.047554027	0.0060671135	0.521129	4.821732	8.523478	Multitasking_Type
14:34:53.728	0.6249057	4.697567	8.894731	-0.18945864	-0.047554027	0.0060671135	0.521129	4.821732	8.523478	Multitasking_Type
14:34:53.762	0.6249057	4.697567	8.894731	-0.18945864	-0.047554027	0.0060671135	0.521129	4.821732	8.523478	Multitasking_Type
14:34:53.794	0.6249057	4.697567	8.894731	-0.18945864	-0.047554027	0.0060671135	0.521129	4.821732	8.523478	Multitasking_Type
14:34:53.827	0.6249057	4.697567	8.894731	-0.18945864	-0.047554027	0.0060671135	0.521129	4.821732	8.523478	Multitasking_Type
14:34:53.848	0.7685622	4.695173	8.664881	0.021900741	-0.16972709	-0.058684602	0.7439233	4.7943006	8.522416	Multitasking_Type
14:34:53.869	0.7685622	4.695173	8.664881	0.021900741	-0.16972709	-0.058684602	0.7439233	4.7943006	8.522416	Multitasking_Type
14:34:53.889	0.7685622	4.695173	8.664881	0.021900741	-0.16972709	-0.058684602	0.7439233	4.7943006	8.522416	Multitasking_Type
14:34:53.910	0.7685622	4.695173	8.664881	0.021900741	-0.16972709	-0.058684602	0.7439233	4.7943006	8.522416	Multitasking_Type
14:34:53.931	0.7685622	4.695173	8.664881	0.021900741	-0.16972709	-0.058684602	0.7439233	4.7943006	8.522416	Multitasking_Type
14:34:53.952	0.7685622	4.695173	8.664881	0.021900741	-0.16972709	-0.058684602	0.7439233	4.7943006	8.522416	Multitasking_Type
14:34:53.979	0.7685622	4.695173	8.664881	0.021900741	-0.16972709	-0.058684602	0.7439233	4.7943006	8.522416	Multitasking_Type
14:34:54.000	0.7685622	4.695173	8.664881	0.021900741	-0.16972709	-0.058684602	0.7439233	4.7943006	8.522416	Multitasking_Type
14:34:54.021	0.7685622	4.695173	8.664881	0.021900741	-0.16972709	-0.058684602	0.7439233	4.7943006	8.522416	Multitasking_Type
14:34:54.043	0.53392327	4.573065	7.9920893	-0.023303287	0.16747053	0.05799066	0.67831004	4.8482475	8.497336	Multitasking_Type
14:34:54.065	0.53392327	4.573065	7.9920893	-0.023303287	0.16747053	0.05799066	0.67831004	4.8482475	8.497336	Multitasking_Type
14:34:54.088	0.53392327	4.573065	7.9920893	-0.023303287	0.16747053	0.05799066	0.67831004	4.8482475	8.497336	Multitasking_Type
14:34:54.111	0.53392327	4.573065	7.9920893	-0.023303287	0.16747053	0.05799066	0.67831004	4.8482475	8.497336	Multitasking_Type
14:34:54.133	0.53392327	4.573065	7.9920893	-0.023303287	0.16747053	0.05799066	0.67831004	4.8482475	8.497336	Multitasking_Type
14:34:54.155	0.53392327	4.573065	7.9920893	-0.023303287	0.16747053	0.05799066	0.67831004	4.8482475	8.497336	Multitasking_Type
14:34:54.176	0.53392327	4.573065	7.9920893	-0.023303287	0.16747053	0.05799066	0.67831004	4.8482475	8.497336	Multitasking_Type
14:34:54.198	0.53392327	4.573065	7.9920893	-0.023303287	0.16747053	0.05799066	0.67831004	4.8482475	8.497336	Multitasking_Type
14:34:54.219	-0.052674048	4.661653	8.454185	-0.06423126	0.65921706	0.13618141	0.19482787	4.818653	8.538909	Multitasking_Type
14:34:54.241	-0.052674048	4.661653	8.454185	-0.06423126	0.65921706	0.13618141	0.19482787	4.818653	8.538909	Multitasking_Type
14:34:54.263	-0.052674048	4.661653	8.454185	-0.06423126	0.65921706	0.13618141	0.19482787	4.818653	8.538909	Multitasking_Type
14:34:54.284	-0.052674048	4.661653	8.454185	-0.06423126	0.65921706	0.13618141	0.19482787	4.818653	8.538909	Multitasking_Type
14:34:54.307	-0.052674048	4.661653	8.454185	-0.06423126	0.65921706	0.13618141	0.19482787	4.818653	8.538909	Multitasking_Type
14:34:54.328	-0.052674048	4.661653	8.454185	-0.06423126	0.65921706	0.13618141	0.19482787	4.818653	8.538909	Multitasking_Type
14:34:54.351	-0.052674048	4.661653	8.454185	-0.06423126	0.65921706	0.13618141	0.19482787	4.818653	8.538909	Multitasking_Type
14:34:54.372	-0.052674048	4.661653	8.454185	-0.06423126	0.65921706	0.13618141	0.19482787	4.818653	8.538909	Multitasking_Type
14:34:54.393	-0.06943397	4.618556	8.308133	-0.014751174	0.025138937	0.0146192275	-0.13884002	4.7875323	8.557488	Multitasking_Type
14:34:54.414	-0.06943397	4.618556	8.308133	-0.014751174	0.025138937	0.0146192275	-0.13884002	4.7875323	8.557488	Multitasking_Type
14:34:54.436	-0.06943397	4.618556	8.308133	-0.014751174	0.025138937	0.0146192275	-0.13884002	4.7875323	8.557488	Multitasking_Type
14:34:54.458	-0.06943397	4.618556	8.308133	-0.014751174	0.025138937	0.0146192275	-0.13884002	4.7875323	8.557488	Multitasking_Type
14:34:54.482	-0.06943397	4.618556	8.308133	-0.014751174	0.025138937	0.0146192275	-0.13884002	4.7875323	8.557488	Multitasking_Type
14:34:54.505	-0.06943397	4.618556	8.308133	-0.014751174	0.025138937	0.0146192275	-0.13884002	4.7875323	8.557488	Multitasking_Type
14:34:54.527	-0.06943397	4.618556	8.308133	-0.014751174	0.025138937	0.0146192275	-0.13884002	4.7875323	8.557488	Multitasking_Type
14:34:54.550	-0.06943397	4.618556	8.308133	-0.014751174	0.025138937	0.0146192275	-0.13884002	4.7875323	8.557488	Multitasking_Type
14:34:54.572	0.0023942748	4.661653	7.8627987	0.12574783	-0.70973194	-0.1252689	0.13287833	4.836033	8.530269	Multitasking_Type
14:34:54.596	0.0023942748	4.661653	7.8627987	0.12574783	-0.70973194	-0.1252689	0.13287833	4.836033	8.530269	Multitasking_Type
14:34:54.619	0.0023942748	4.661653	7.8627987	0.12574783	-0.70973194	-0.1252689	0.13287833	4.836033	8.530269	Multitasking_Type
14:34:54.641	0.0023942748	4.661653	7.8627987	0.12574783	-0.70973194	-0.1252689	0.13287833	4.836033	8.530269	Multitasking_Type
14:34:54.662	0.0023942748	4.661653	7.8627987	0.12574783	-0.70973194	-0.1252689	0.13287833	4.836033	8.530269	Multitasking_Type
14:34:54.683	0.0023942748	4.661653	7.8627987	0.12574783	-0.70973194	-0.1252689	0.13287833	4.836033	8.530269	Multitasking_Type
14:34:54.704	0.0023942748	4.661653	7.8627987	0.12574783	-0.70973194	-0.1252689	0.13287833	4.836033	8.530269	Multitasking_Type
14:34:54.725	0.0023942748	4.661653	7.8627987	0.12574783	-0.70973194	-0.1252689	0.13287833	4.836033	8.530269	Multitasking_Type
14:34:54.746	0.0023942748	4.661653	7.8627987	0.12574783	-0.70973194	-0.1252689	0.13287833	4.836033	8.530269	Multitasking_Type
14:34:54.784	0.6847626	4.846012	7.8364615	0.0121268965	0.28170234	0.08914479	0.41561452	5.0089107	8.420713	Multitasking_Type
14:34:54.805	0.6847626	4.846012	7.8364615	0.0121268965	0.28170234	0.08914479	0.41561452	5.0089107	8.420713	Multitasking_Type
14:34:54.827	0.6847626	4.846012	7.8364615	0.0121268965	0.28170234	0.08914479	0.41561452	5.0089107	8.420713	Multitasking_Type
14:34:54.850	0.6847626	4.846012	7.8364615	0.0121268965	0.28170234	0.08914479	0.41561452	5.0089107	8.420713	Multitasking_Type
14:34:54.871	0.6847626	4.846012	7.8364615	0.0121268965	0.28170234	0.08914479	0.41561452	5.0089107	8.420713	Multitasking_Type
14:34:54.893	0.6847626	4.846012	7.8364615	0.0121268965	0.28170234	0.08914479	0.41561452	5.0089107	8.420713	Multitasking_Type
14:34:54.914	0.6847626	4.846012	7.8364615	0.0121268965	0.28170234	0.08914479	0.41561452	5.0089107	8.420713	Multitasking_Type
14:34:54.936	-0.1987248	4.9346004	8.214757	0.005407379	0.43869472	0.070818834	-0.0716409	5.012995	8.428233	Multitasking_Type
14:34:54.959	-0.1987248	4.9346004	8.214757	0.005407379	0.43869472	0.070818834	-0.0716409	5.012995	8.428233	Multitasking_Type
14:34:54.982	-0.1987248	4.9346004	8.214757	0.005407379	0.43869472	0.070818834	-0.0716409	5.012995	8.428233	Multitasking_Type
14:34:55.005	-0.1987248	4.9346004	8.214757	0.005407379	0.43869472	0.070818834	-0.0716409	5.012995	8.428233	Multitasking_Type
14:34:55.034	-0.1987248	4.9346004	8.214757	0.005407379	0.43869472	0.070818834	-0.0716409	5.012995	8.428233	Multitasking_Type
14:34:55.055	-0.1987248	4.9346004	8.214757	0.005407379	0.43869472	0.070818834	-0.0716409	5.012995	8.428233	Multitasking_Type
14:34:55.076	-0.1987248	4.9346004	8.214757	0.005407379	0.43869472	0.070818834	-0.0716409	5.012995	8.428233	Multitasking_Type
14:34:55.096	-0.1987248	4.9346004	8.214757	0.005407379	0.43869472	0.070818834	-0.0716409	5.012995	8.428233	Multitasking_Type
14:34:55.142	-0.117319465	4.9417834	7.2881727	0.14773898	-0.2375331	-0.022643553	-0.2704381	5.066401	8.392187	Multitasking_Type
14:34:55.168	-0.117319465	4.9417834	7.2881727	0.14773898	-0.2375331	-0.022643553	-0.2704381	5.066401	8.392187	Multitasking_Type
14:34:55.201	-0.117319465	4.9417834	7.2881727	0.14773898	-0.2375331	-0.022643553	-0.2704381	5.066401	8.392187	Multitasking_Type
14:34:55.235	-0.117319465	4.9417834	7.2881727	0.14773898	-0.2375331	-0.022643553	-0.2704381	5.066401	8.392187	Multitasking_Type
14:34:55.267	-0.117319465	4.9417834	7.2881727	0.14773898	-0.2375331	-0.022643553	-0.2704381	5.066401	8.392187	Multitasking_Type
14:34:55.301	-0.23942748	4.8316464	7.905895	-0.04346184	-0.05244095	0.017062688	-0.20489115	4.9997683	8.433901	Multitasking_Type
14:34:55.334	-0.23942748	4.8316464	7.905895	-0.04346184	-0.05244095	0.017062688	-0.20489115	4.9997683	8.433901	Multitasking_Type
14:34:55.359	-0.23942748	4.8316464	7.905895	-0.04346184	-0.05244095	0.017062688	-0.20489115	4.9997683	8.433901	Multitasking_Type
14:34:55.385	-0.23942748	4.8316464	7.905895	-0.04346184	-0.05244095	0.017062688	-0.20489115	4.9997683	8.433901	Multitasking_Type
14:34:55.406	-0.23942748	4.8316464	7.905895	-0.04346184	-0.05244095	0.017062688	-0.20489115	4.9997683	8.433901	Multitasking_Type
14:34:55.427	-0.23942748	4.8316464	7.905895	-0.04346184	-0.05244095	0.017062688	-0.20489115	4.9997683	8.433901	Multitasking_Type
14:34:55.449	-0.23942748	4.8316464	7.905895	-0.04346184	-0.05244095	0.017062688	-0.20489115	4.9997683	8.433901	Multitasking_Type
14:34:55.475	-0.016759925	4.7765784	8.0687065	-0.084389806	-0.041445374	0.037832107	-0.10723551	4.9264913	8.478711	Multitasking_Type
14:34:55.497	-0.016759925	4.7765784	8.0687065	-0.084389806	-0.041445374	0.037832107	-0.10723551	4.9264913	8.478711	Multitasking_Type
14:34:55.519	-0.016759925	4.7765784	8.0687065	-0.084389806	-0.041445374	0.037832107	-0.10723551	4.9264913	8.478711	Multitasking_Type
14:34:55.540	-0.016759925	4.7765784	8.0687065	-0.084389806	-0.041445374	0.037832107	-0.10723551	4.9264913	8.478711	Multitasking_Type
14:34:55.562	-0.016759925	4.7765784	8.0687065	-0.084389806	-0.041445374	0.037832107	-0.10723551	4.9264913	8.478711	Multitasking_Type
14:34:55.586	-0.016759925	4.7765784	8.0687065	-0.084389806	-0.041445374	0.037832107	-0.10723551	4.9264913	8.478711	Multitasking_Type
14:34:55.608	-0.016759925	4.7765784	8.0687065	-0.084389806	-0.041445374	0.037832107	-0.10723551	4.9264913	8.478711	Multitasking_Type
14:34:55.637	-0.016759925	4.7765784	8.0687065	-0.084389806	-0.041445374	0.037832107	-0.10723551	4.9264913	8.478711	Multitasking_Type
14:34:55.660	-0.18435916	4.8148866	8.262642	-0.054457415	-0.07137777	0.029279994	-0.10630057	4.8899674	8.49984	Multitasking_Type
14:34:55.682	-0.18435916	4.8148866	8.262642	-0.054457415	-0.07137777	0.029279994	-0.10630057	4.8899674	8.49984	Multitasking_Type
14:34:55.705	-0.18435916	4.8148866	8.262642	-0.054457415	-0.07137777	0.029279994	-0.10630057	4.8899674	8.49984	Multitasking_Type
14:34:55.727	-0.18435916	4.8148866	8.262642	-0.054457415	-0.07137777	0.029279994	-0.10630057	4.8899674	8.49984	Multitasking_Type
14:34:55.750	-0.18435916	4.8148866	8.262642	-0.054457415	-0.07137777	0.029279994	-0.10630057	4.8899674	8.49984	Multitasking_Type
14:34:55.776	-0.18435916	4.8148866	8.262642	-0.054457415	-0.07137777	0.029279994	-0.10630057	4.8899674	8.49984	Multitasking_Type
14:34:55.799	-0.18435916	4.8148866	8.262642	-0.054457415	-0.07137777	0.029279994	-0.10630057	4.8899674	8.49984	Multitasking_Type
14:34:55.823	-0.18435916	4.8148866	8.262642	-0.054457415	-0.07137777	0.029279994	-0.10630057	4.8899674	8.49984	Multitasking_Type
14:34:55.846	0.08619389	4.5539107	8.336864	-0.021470692	-0.0145673035	0.01034317	0.04408961	4.721791	8.594948	Multitasking_Type
14:34:55.868	0.08619389	4.5539107	8.336864	-0.021470692	-0.0145673035	0.01034317	0.04408961	4.721791	8.594948	Multitasking_Type
14:34:55.890	0.08619389	4.5539107	8.336864	-0.021470692	-0.0145673035	0.01034317	0.04408961	4.721791	8.594948	Multitasking_Type
14:34:55.913	0.08619389	4.5539107	8.336864	-0.021470692	-0.0145673035	0.01034317	0.04408961	4.721791	8.594948	Multitasking_Type
14:34:55.936	0.08619389	4.5539107	8.336864	-0.021470692	-0.0145673035	0.01034317	0.04408961	4.721791	8.594948	Multitasking_Type
14:34:55.958	0.08619389	4.5539107	8.336864	-0.021470692	-0.0145673035	0.01034317	0.04408961	4.721791	8.594948	Multitasking_Type
14:34:55.982	0.08619389	4.5539107	8.336864	-0.021470692	-0.0145673035	0.01034317	0.04408961	4.721791	8.594948	Multitasking_Type
14:34:56.004	0.08619389	4.5539107	8.336864	-0.021470692	-0.0145673035	0.01034317	0.04408961	4.721791	8.594948	Multitasking_Type
14:34:56.027	0.16281068	4.4988422	8.609812	0.039004967	-0.1342969	-0.08067575	0.18402678	4.665055	8.6240225	Multitasking_Type
14:34:56.051	0.16281068	4.4988422	8.609812	0.039004967	-0.1342969	-0.08067575	0.18402678	4.665055	8.6240225	Multitasking_Type
14:34:56.073	0.16281068	4.4988422	8.609812	0.039004967	-0.1342969	-0.08067575	0.18402678	4.665055	8.6240225	Multitasking_Type
14:34:56.096	0.16281068	4.4988422	8.609812	0.039004967	-0.1342969	-0.08067575	0.18402678	4.665055	8.6240225	Multitasking_Type
14:34:56.119	0.16281068	4.4988422	8.609812	0.039004967	-0.1342969	-0.08067575	0.18402678	4.665055	8.6240225	Multitasking_Type
14:34:56.141	0.16281068	4.4988422	8.609812	0.039004967	-0.1342969	-0.08067575	0.18402678	4.665055	8.6240225	Multitasking_Type
14:34:56.165	0.16281068	4.4988422	8.609812	0.039004967	-0.1342969	-0.08067575	0.18402678	4.665055	8.6240225	Multitasking_Type
14:34:56.188	0.16281068	4.4988422	8.609812	0.039004967	-0.1342969	-0.08067575	0.18402678	4.665055	8.6240225	Multitasking_Type
14:34:56.211	0.8978531	4.7693954	8.775017	0.07748948	-0.4281231	-0.13809709	0.6203774	4.76237	8.550165	Multitasking_Type
14:34:56.233	0.8978531	4.7693954	8.775017	0.07748948	-0.4281231	-0.13809709	0.6203774	4.76237	8.550165	Multitasking_Type
14:34:56.256	0.8978531	4.7693954	8.775017	0.07748948	-0.4281231	-0.13809709	0.6203774	4.76237	8.550165	Multitasking_Type
14:34:56.279	0.8978531	4.7693954	8.775017	0.07748948	-0.4281231	-0.13809709	0.6203774	4.76237	8.550165	Multitasking_Type
14:34:56.300	0.8978531	4.7693954	8.775017	0.07748948	-0.4281231	-0.13809709	0.6203774	4.76237	8.550165	Multitasking_Type
14:34:56.322	0.8978531	4.7693954	8.775017	0.07748948	-0.4281231	-0.13809709	0.6203774	4.76237	8.550165	Multitasking_Type
14:34:56.344	0.8978531	4.7693954	8.775017	0.07748948	-0.4281231	-0.13809709	0.6203774	4.76237	8.550165	Multitasking_Type
14:34:56.365	0.8978531	4.7693954	8.775017	0.07748948	-0.4281231	-0.13809709	0.6203774	4.76237	8.550165	Multitasking_Type
14:34:56.386	0.60335726	4.781367	8.243488	-0.16807835	0.7936074	0.21864823	0.52583927	4.808292	8.530777	Multitasking_Type
14:34:56.407	0.60335726	4.781367	8.243488	-0.16807835	0.7936074	0.21864823	0.52583927	4.808292	8.530777	Multitasking_Type
14:34:56.429	0.60335726	4.781367	8.243488	-0.16807835	0.7936074	0.21864823	0.52583927	4.808292	8.530777	Multitasking_Type
14:34:56.450	0.60335726	4.781367	8.243488	-0.16807835	0.7936074	0.21864823	0.52583927	4.808292	8.530777	Multitasking_Type
14:34:56.471	0.60335726	4.781367	8.243488	-0.16807835	0.7936074	0.21864823	0.52583927	4.808292	8.530777	Multitasking_Type
14:34:56.494	0.60335726	4.781367	8.243488	-0.16807835	0.7936074	0.21864823	0.52583927	4.808292	8.530777	Multitasking_Type
14:34:56.515	0.60335726	4.781367	8.243488	-0.16807835	0.7936074	0.21864823	0.52583927	4.808292	8.530777	Multitasking_Type
14:34:56.537	0.60335726	4.781367	8.243488	-0.16807835	0.7936074	0.21864823	0.52583927	4.808292	8.530777	Multitasking_Type
14:34:56.558	0.009577099	4.4270144	8.549955	0.024344202	-0.11291661	-4.153884e-05	-0.091669105	4.4504333	8.73817	Multitasking_Type
14:34:56.580	0.009577099	4.4270144	8.549955	0.024344202	-0.11291661	-4.153884e-05	-0.091669105	4.4504333	8.73817	Multitasking_Type
14:34:56.601	0.009577099	4.4270144	8.549955	0.024344202	-0.11291661	-4.153884e-05	-0.091669105	4.4504333	8.73817	Multitasking_Type
14:34:56.624	0.009577099	4.4270144	8.549955	0.024344202	-0.11291661	-4.153884e-05	-0.091669105	4.4504333	8.73817	Multitasking_Type
14:34:56.645	0.009577099	4.4270144	8.549955	0.024344202	-0.11291661	-4.153884e-05	-0.091669105	4.4504333	8.73817	Multitasking_Type
14:34:56.666	0.009577099	4.4270144	8.549955	0.024344202	-0.11291661	-4.153884e-05	-0.091669105	4.4504333	8.73817	Multitasking_Type
14:34:56.686	0.009577099	4.4270144	8.549955	0.024344202	-0.11291661	-4.153884e-05	-0.091669105	4.4504333	8.73817	Multitasking_Type
14:34:56.713	0.009577099	4.4270144	8.549955	0.024344202	-0.11291661	-4.153884e-05	-0.091669105	4.4504333	8.73817	Multitasking_Type
14:34:56.735	-0.0071828244	4.352792	8.324894	0.035950642	-0.103753634	-0.03424999	-0.040528994	4.4997253	8.713277	Multitasking_Type
14:34:56.758	-0.0071828244	4.352792	8.324894	0.035950642	-0.103753634	-0.03424999	-0.040528994	4.4997253	8.713277	Multitasking_Type
14:34:56.781	-0.0071828244	4.352792	8.324894	0.035950642	-0.103753634	-0.03424999	-0.040528994	4.4997253	8.713277	Multitasking_Type
14:34:56.802	-0.0071828244	4.352792	8.324894	0.035950642	-0.103753634	-0.03424999	-0.040528994	4.4997253	8.713277	Multitasking_Type
14:34:56.827	-0.0071828244	4.352792	8.324894	0.035950642	-0.103753634	-0.03424999	-0.040528994	4.4997253	8.713277	Multitasking_Type
14:34:56.848	-0.0071828244	4.352792	8.324894	0.035950642	-0.103753634	-0.03424999	-0.040528994	4.4997253	8.713277	Multitasking_Type
14:34:56.869	-0.0071828244	4.352792	8.324894	0.035950642	-0.103753634	-0.03424999	-0.040528994	4.4997253	8.713277	Multitasking_Type
14:34:56.892	-0.0071828244	4.352792	8.324894	0.035950642	-0.103753634	-0.03424999	-0.040528994	4.4997253	8.713277	Multitasking_Type
14:34:56.914	0.09577099	4.338426	8.269825	0.20271686	0.115546994	0.0017910568	-0.012526304	4.543384	8.690677	Multitasking_Type
14:34:56.937	0.09577099	4.338426	8.269825	0.20271686	0.115546994	0.0017910568	-0.012526304	4.543384	8.690677	Multitasking_Type
14:34:56.960	0.09577099	4.338426	8.269825	0.20271686	0.115546994	0.0017910568	-0.012526304	4.543384	8.690677	Multitasking_Type
14:34:56.983	0.09577099	4.338426	8.269825	0.20271686	0.115546994	0.0017910568	-0.012526304	4.543384	8.690677	Multitasking_Type
14:34:57.006	0.09577099	4.338426	8.269825	0.20271686	0.115546994	0.0017910568	-0.012526304	4.543384	8.690677	Multitasking_Type
14:34:57.027	0.09577099	4.338426	8.269825	0.20271686	0.115546994	0.0017910568	-0.012526304	4.543384	8.690677	Multitasking_Type
14:34:57.048	0.09577099	4.338426	8.269825	0.20271686	0.115546994	0.0017910568	-0.012526304	4.543384	8.690677	Multitasking_Type
14:34:57.070	0.09577099	4.338426	8.269825	0.20271686	0.115546994	0.0017910568	-0.012526304	4.543384	8.690677	Multitasking_Type
14:34:57.093	-0.12929083	4.410254	8.190814	-0.09110933	-0.16178583	-0.040358648	-0.049923137	4.602381	8.659442	Multitasking_Type
14:34:57.114	-0.12929083	4.410254	8.190814	-0.09110933	-0.16178583	-0.040358648	-0.049923137	4.602381	8.659442	Multitasking_Type
14:34:57.136	-0.12929083	4.410254	8.190814	-0.09110933	-0.16178583	-0.040358648	-0.049923137	4.602381	8.659442	Multitasking_Type
14:34:57.159	-0.12929083	4.410254	8.190814	-0.09110933	-0.16178583	-0.040358648	-0.049923137	4.602381	8.659442	Multitasking_Type
14:34:57.182	-0.12929083	4.410254	8.190814	-0.09110933	-0.16178583	-0.040358648	-0.049923137	4.602381	8.659442	Multitasking_Type
14:34:57.204	-0.12929083	4.410254	8.190814	-0.09110933	-0.16178583	-0.040358648	-0.049923137	4.602381	8.659442	Multitasking_Type
14:34:57.227	-0.12929083	4.410254	8.190814	-0.09110933	-0.16178583	-0.040358648	-0.049923137	4.602381	8.659442	Multitasking_Type
14:34:57.249	-0.12929083	4.410254	8.190814	-0.09110933	-0.16178583	-0.040358648	-0.049923137	4.602381	8.659442	Multitasking_Type
14:34:57.271	0.15802214	4.563488	8.490098	0.011516031	-0.08420594	-0.07212363	0.24327421	4.667827	8.621054	Multitasking_Type
14:34:57.314	0.15802214	4.563488	8.490098	0.011516031	-0.08420594	-0.07212363	0.24327421	4.667827	8.621054	Multitasking_Type
14:34:57.337	0.15802214	4.563488	8.490098	0.011516031	-0.08420594	-0.07212363	0.24327421	4.667827	8.621054	Multitasking_Type
14:34:57.360	0.15802214	4.563488	8.490098	0.011516031	-0.08420594	-0.07212363	0.24327421	4.667827	8.621054	Multitasking_Type
14:34:57.382	0.15802214	4.563488	8.490098	0.011516031	-0.08420594	-0.07212363	0.24327421	4.667827	8.621054	Multitasking_Type
14:34:57.405	0.15802214	4.563488	8.490098	0.011516031	-0.08420594	-0.07212363	0.24327421	4.667827	8.621054	Multitasking_Type
14:34:57.428	0.15802214	4.563488	8.490098	0.011516031	-0.08420594	-0.07212363	0.24327421	4.667827	8.621054	Multitasking_Type
14:34:57.450	0.29210153	4.5491223	8.801354	-0.031244535	-0.041445374	0.0036236527	0.39238122	4.7147617	8.589961	Multitasking_Type
14:34:57.471	0.29210153	4.5491223	8.801354	-0.031244535	-0.041445374	0.0036236527	0.39238122	4.7147617	8.589961	Multitasking_Type
14:34:57.493	0.29210153	4.5491223	8.801354	-0.031244535	-0.041445374	0.0036236527	0.39238122	4.7147617	8.589961	Multitasking_Type
14:34:57.514	0.29210153	4.5491223	8.801354	-0.031244535	-0.041445374	0.0036236527	0.39238122	4.7147617	8.589961	Multitasking_Type
14:34:57.535	0.29210153	4.5491223	8.801354	-0.031244535	-0.041445374	0.0036236527	0.39238122	4.7147617	8.589961	Multitasking_Type
14:34:57.562	0.29210153	4.5491223	8.801354	-0.031244535	-0.041445374	0.0036236527	0.39238122	4.7147617	8.589961	Multitasking_Type
14:34:57.583	0.29210153	4.5491223	8.801354	-0.031244535	-0.041445374	0.0036236527	0.39238122	4.7147617	8.589961	Multitasking_Type
14:34:57.604	0.29210153	4.5491223	8.801354	-0.031244535	-0.041445374	0.0036236527	0.39238122	4.7147617	8.589961	Multitasking_Type
14:34:57.626	0.21309046	4.6736245	8.083072	-0.036742322	-0.116581805	-0.017145766	0.3922614	4.786036	8.550457	Multitasking_Type
14:34:57.648	0.21309046	4.6736245	8.083072	-0.036742322	-0.116581805	-0.017145766	0.3922614	4.786036	8.550457	Multitasking_Type
14:34:57.669	0.21309046	4.6736245	8.083072	-0.036742322	-0.116581805	-0.017145766	0.3922614	4.786036	8.550457	Multitasking_Type
14:34:57.691	0.21309046	4.6736245	8.083072	-0.036742322	-0.116581805	-0.017145766	0.3922614	4.786036	8.550457	Multitasking_Type
[truncated: 3,286 more rows]
