# Supplementary material for: Real-time Smartphone Activity Classification Using Inertial Sensors—Recognition of Scrolling, Typing, and Watching Videos While Sitting or Walking
Source: Sensors (Basel). 2020 Jan 24;20(3):655. doi: 10.3390/s20030655 (PMC7038357; doi:10.3390/s20030655)
Supplement: Supplementary file 1 [file sensors-20-00655-s001.zip › sensors-668083-supplementary/5Hz_data/7521/2019_09_03_14_02_47_Sitting_Idle.csv]

time	accX	accY	accZ	rotX	rotY	rotZ	graX	graY	graZ	activity
14:18:35.006	-0.5243462	1.2737542	11.4446335	-0.43930253	0.18518564	0.07876008	-0.3200651	1.3943645	9.701736	Sitting_Idle
14:18:35.027	-0.5243462	1.2737542	11.4446335	-0.43930253	0.18518564	0.07876008	-0.3200651	1.3943645	9.701736	Sitting_Idle
14:18:35.049	-0.5243462	1.2737542	11.4446335	-0.43930253	0.18518564	0.07876008	-0.3200651	1.3943645	9.701736	Sitting_Idle
14:18:35.070	-0.5243462	1.2737542	11.4446335	-0.43930253	0.18518564	0.07876008	-0.3200651	1.3943645	9.701736	Sitting_Idle
14:18:35.091	-0.5243462	1.2737542	11.4446335	-0.43930253	0.18518564	0.07876008	-0.3200651	1.3943645	9.701736	Sitting_Idle
14:18:35.113	-0.5243462	1.2737542	11.4446335	-0.43930253	0.18518564	0.07876008	-0.3200651	1.3943645	9.701736	Sitting_Idle
14:18:35.134	-0.5243462	1.2737542	11.4446335	-0.43930253	0.18518564	0.07876008	-0.3200651	1.3943645	9.701736	Sitting_Idle
14:18:35.155	-0.67757976	1.0846065	9.905115	0.15873456	-0.026173742	-0.1606991	-0.14744882	1.2644911	9.723667	Sitting_Idle
14:18:35.177	-0.67757976	1.0846065	9.905115	0.15873456	-0.026173742	-0.1606991	-0.14744882	1.2644911	9.723667	Sitting_Idle
14:18:35.198	-0.67757976	1.0846065	9.905115	0.15873456	-0.026173742	-0.1606991	-0.14744882	1.2644911	9.723667	Sitting_Idle
14:18:35.219	-0.67757976	1.0846065	9.905115	0.15873456	-0.026173742	-0.1606991	-0.14744882	1.2644911	9.723667	Sitting_Idle
14:18:35.241	-0.67757976	1.0846065	9.905115	0.15873456	-0.026173742	-0.1606991	-0.14744882	1.2644911	9.723667	Sitting_Idle
14:18:35.262	-0.67757976	1.0846065	9.905115	0.15873456	-0.026173742	-0.1606991	-0.14744882	1.2644911	9.723667	Sitting_Idle
14:18:35.283	-0.67757976	1.0846065	9.905115	0.15873456	-0.026173742	-0.1606991	-0.14744882	1.2644911	9.723667	Sitting_Idle
14:18:35.305	-0.67757976	1.0846065	9.905115	0.15873456	-0.026173742	-0.1606991	-0.14744882	1.2644911	9.723667	Sitting_Idle
14:18:35.326	-0.67757976	1.0846065	9.905115	0.15873456	-0.026173742	-0.1606991	-0.14744882	1.2644911	9.723667	Sitting_Idle
14:18:35.347	0.021548472	1.3814965	9.979338	0.28640538	-0.13490777	-0.04219124	-0.12704574	1.4741488	9.6943865	Sitting_Idle
14:18:35.368	0.021548472	1.3814965	9.979338	0.28640538	-0.13490777	-0.04219124	-0.12704574	1.4741488	9.6943865	Sitting_Idle
14:18:35.390	0.021548472	1.3814965	9.979338	0.28640538	-0.13490777	-0.04219124	-0.12704574	1.4741488	9.6943865	Sitting_Idle
14:18:35.411	0.021548472	1.3814965	9.979338	0.28640538	-0.13490777	-0.04219124	-0.12704574	1.4741488	9.6943865	Sitting_Idle
14:18:35.432	0.021548472	1.3814965	9.979338	0.28640538	-0.13490777	-0.04219124	-0.12704574	1.4741488	9.6943865	Sitting_Idle
14:18:35.454	0.021548472	1.3814965	9.979338	0.28640538	-0.13490777	-0.04219124	-0.12704574	1.4741488	9.6943865	Sitting_Idle
14:18:35.475	0.021548472	1.3814965	9.979338	0.28640538	-0.13490777	-0.04219124	-0.12704574	1.4741488	9.6943865	Sitting_Idle
14:18:35.496	0.021548472	1.3814965	9.979338	0.28640538	-0.13490777	-0.04219124	-0.12704574	1.4741488	9.6943865	Sitting_Idle
14:18:35.519	-0.22027329	1.6257126	9.431048	0.028009394	-0.009680382	-0.0018741345	-0.14964063	1.762354	9.645833	Sitting_Idle
14:18:35.542	-0.22027329	1.6257126	9.431048	0.028009394	-0.009680382	-0.0018741345	-0.14964063	1.762354	9.645833	Sitting_Idle
14:18:35.565	-0.22027329	1.6257126	9.431048	0.028009394	-0.009680382	-0.0018741345	-0.14964063	1.762354	9.645833	Sitting_Idle
14:18:35.588	-0.22027329	1.6257126	9.431048	0.028009394	-0.009680382	-0.0018741345	-0.14964063	1.762354	9.645833	Sitting_Idle
14:18:35.611	-0.22027329	1.6257126	9.431048	0.028009394	-0.009680382	-0.0018741345	-0.14964063	1.762354	9.645833	Sitting_Idle
14:18:35.634	-0.22027329	1.6257126	9.431048	0.028009394	-0.009680382	-0.0018741345	-0.14964063	1.762354	9.645833	Sitting_Idle
14:18:35.656	-0.22027329	1.6257126	9.431048	0.028009394	-0.009680382	-0.0018741345	-0.14964063	1.762354	9.645833	Sitting_Idle
14:18:35.678	-0.22027329	1.6257126	9.431048	0.028009394	-0.009680382	-0.0018741345	-0.14964063	1.762354	9.645833	Sitting_Idle
14:18:35.702	-0.20111908	1.7621863	9.071907	0.054887462	0.022695476	-0.0018741345	-0.14026056	1.8517636	9.62921	Sitting_Idle
14:18:35.725	-0.20111908	1.7621863	9.071907	0.054887462	0.022695476	-0.0018741345	-0.14026056	1.8517636	9.62921	Sitting_Idle
14:18:35.748	-0.20111908	1.7621863	9.071907	0.054887462	0.022695476	-0.0018741345	-0.14026056	1.8517636	9.62921	Sitting_Idle
14:18:35.772	-0.20111908	1.7621863	9.071907	0.054887462	0.022695476	-0.0018741345	-0.14026056	1.8517636	9.62921	Sitting_Idle
14:18:35.794	-0.20111908	1.7621863	9.071907	0.054887462	0.022695476	-0.0018741345	-0.14026056	1.8517636	9.62921	Sitting_Idle
14:18:35.816	-0.20111908	1.7621863	9.071907	0.054887462	0.022695476	-0.0018741345	-0.14026056	1.8517636	9.62921	Sitting_Idle
14:18:35.839	-0.20111908	1.7621863	9.071907	0.054887462	0.022695476	-0.0018741345	-0.14026056	1.8517636	9.62921	Sitting_Idle
14:18:35.862	-0.20111908	1.7621863	9.071907	0.054887462	0.022695476	-0.0018741345	-0.14026056	1.8517636	9.62921	Sitting_Idle
14:18:35.885	-0.11253092	1.8723229	9.2490835	0.10803274	0.028193263	-0.007982787	-0.13083798	1.8906505	9.621783	Sitting_Idle
14:18:35.908	-0.11253092	1.8723229	9.2490835	0.10803274	0.028193263	-0.007982787	-0.13083798	1.8906505	9.621783	Sitting_Idle
14:18:35.931	-0.11253092	1.8723229	9.2490835	0.10803274	0.028193263	-0.007982787	-0.13083798	1.8906505	9.621783	Sitting_Idle
14:18:35.953	-0.11253092	1.8723229	9.2490835	0.10803274	0.028193263	-0.007982787	-0.13083798	1.8906505	9.621783	Sitting_Idle
14:18:35.976	-0.11253092	1.8723229	9.2490835	0.10803274	0.028193263	-0.007982787	-0.13083798	1.8906505	9.621783	Sitting_Idle
14:18:35.999	-0.11253092	1.8723229	9.2490835	0.10803274	0.028193263	-0.007982787	-0.13083798	1.8906505	9.621783	Sitting_Idle
14:18:36.022	-0.11253092	1.8723229	9.2490835	0.10803274	0.028193263	-0.007982787	-0.13083798	1.8906505	9.621783	Sitting_Idle
14:18:36.045	-0.11253092	1.8723229	9.2490835	0.10803274	0.028193263	-0.007982787	-0.13083798	1.8906505	9.621783	Sitting_Idle
14:18:36.068	-0.057462595	1.9297855	9.435837	0.034118045	-0.039001916	0.015840957	-0.120603435	1.9548721	9.609075	Sitting_Idle
14:18:36.090	-0.057462595	1.9297855	9.435837	0.034118045	-0.039001916	0.015840957	-0.120603435	1.9548721	9.609075	Sitting_Idle
14:18:36.114	-0.057462595	1.9297855	9.435837	0.034118045	-0.039001916	0.015840957	-0.120603435	1.9548721	9.609075	Sitting_Idle
14:18:36.136	-0.057462595	1.9297855	9.435837	0.034118045	-0.039001916	0.015840957	-0.120603435	1.9548721	9.609075	Sitting_Idle
14:18:36.159	-0.057462595	1.9297855	9.435837	0.034118045	-0.039001916	0.015840957	-0.120603435	1.9548721	9.609075	Sitting_Idle
14:18:36.182	-0.057462595	1.9297855	9.435837	0.034118045	-0.039001916	0.015840957	-0.120603435	1.9548721	9.609075	Sitting_Idle
14:18:36.205	-0.057462595	1.9297855	9.435837	0.034118045	-0.039001916	0.015840957	-0.120603435	1.9548721	9.609075	Sitting_Idle
14:18:36.229	-0.057462595	1.9297855	9.435837	0.034118045	-0.039001916	0.015840957	-0.120603435	1.9548721	9.609075	Sitting_Idle
14:18:36.252	-0.14844504	1.8842943	9.316123	0.021900741	0.006202115	-0.0024849998	-0.09189289	2.0142887	9.597113	Sitting_Idle
14:18:36.274	-0.14844504	1.8842943	9.316123	0.021900741	0.006202115	-0.0024849998	-0.09189289	2.0142887	9.597113	Sitting_Idle
14:18:36.298	-0.14844504	1.8842943	9.316123	0.021900741	0.006202115	-0.0024849998	-0.09189289	2.0142887	9.597113	Sitting_Idle
14:18:36.321	-0.14844504	1.8842943	9.316123	0.021900741	0.006202115	-0.0024849998	-0.09189289	2.0142887	9.597113	Sitting_Idle
14:18:36.343	-0.14844504	1.8842943	9.316123	0.021900741	0.006202115	-0.0024849998	-0.09189289	2.0142887	9.597113	Sitting_Idle
14:18:36.366	-0.14844504	1.8842943	9.316123	0.021900741	0.006202115	-0.0024849998	-0.09189289	2.0142887	9.597113	Sitting_Idle
14:18:36.388	-0.14844504	1.8842943	9.316123	0.021900741	0.006202115	-0.0024849998	-0.09189289	2.0142887	9.597113	Sitting_Idle
14:18:36.410	-0.14844504	1.8842943	9.316123	0.021900741	0.006202115	-0.0024849998	-0.09189289	2.0142887	9.597113	Sitting_Idle
14:18:36.434	-0.026337024	2.056682	9.431048	0.012737762	-0.019454226	-0.013480575	-0.06837085	2.0657752	9.586359	Sitting_Idle
14:18:36.457	-0.026337024	2.056682	9.431048	0.012737762	-0.019454226	-0.013480575	-0.06837085	2.0657752	9.586359	Sitting_Idle
14:18:36.479	-0.026337024	2.056682	9.431048	0.012737762	-0.019454226	-0.013480575	-0.06837085	2.0657752	9.586359	Sitting_Idle
14:18:36.502	-0.026337024	2.056682	9.431048	0.012737762	-0.019454226	-0.013480575	-0.06837085	2.0657752	9.586359	Sitting_Idle
14:18:36.524	-0.026337024	2.056682	9.431048	0.012737762	-0.019454226	-0.013480575	-0.06837085	2.0657752	9.586359	Sitting_Idle
14:18:36.546	-0.026337024	2.056682	9.431048	0.012737762	-0.019454226	-0.013480575	-0.06837085	2.0657752	9.586359	Sitting_Idle
14:18:36.570	-0.026337024	2.056682	9.431048	0.012737762	-0.019454226	-0.013480575	-0.06837085	2.0657752	9.586359	Sitting_Idle
14:18:36.593	-0.026337024	2.056682	9.431048	0.012737762	-0.019454226	-0.013480575	-0.06837085	2.0657752	9.586359	Sitting_Idle
14:18:36.615	-0.047885496	2.083019	9.344854	0.00785084	-0.027395474	0.014008362	-0.06876681	2.1094806	9.576834	Sitting_Idle
14:18:36.638	-0.047885496	2.083019	9.344854	0.00785084	-0.027395474	0.014008362	-0.06876681	2.1094806	9.576834	Sitting_Idle
14:18:36.660	-0.047885496	2.083019	9.344854	0.00785084	-0.027395474	0.014008362	-0.06876681	2.1094806	9.576834	Sitting_Idle
14:18:36.684	-0.047885496	2.083019	9.344854	0.00785084	-0.027395474	0.014008362	-0.06876681	2.1094806	9.576834	Sitting_Idle
14:18:36.707	-0.047885496	2.083019	9.344854	0.00785084	-0.027395474	0.014008362	-0.06876681	2.1094806	9.576834	Sitting_Idle
14:18:36.729	-0.047885496	2.083019	9.344854	0.00785084	-0.027395474	0.014008362	-0.06876681	2.1094806	9.576834	Sitting_Idle
14:18:36.753	-0.047885496	2.083019	9.344854	0.00785084	-0.027395474	0.014008362	-0.06876681	2.1094806	9.576834	Sitting_Idle
14:18:36.775	-0.071828246	2.0614705	9.27542	0.017624684	-0.017010765	-0.007371922	-0.037050467	2.1487114	9.568283	Sitting_Idle
14:18:36.799	-0.071828246	2.0614705	9.27542	0.017624684	-0.017010765	-0.007371922	-0.037050467	2.1487114	9.568283	Sitting_Idle
14:18:36.822	-0.071828246	2.0614705	9.27542	0.017624684	-0.017010765	-0.007371922	-0.037050467	2.1487114	9.568283	Sitting_Idle
14:18:36.844	-0.071828246	2.0614705	9.27542	0.017624684	-0.017010765	-0.007371922	-0.037050467	2.1487114	9.568283	Sitting_Idle
14:18:36.868	-0.071828246	2.0614705	9.27542	0.017624684	-0.017010765	-0.007371922	-0.037050467	2.1487114	9.568283	Sitting_Idle
14:18:36.891	-0.071828246	2.0614705	9.27542	0.017624684	-0.017010765	-0.007371922	-0.037050467	2.1487114	9.568283	Sitting_Idle
14:18:36.914	-0.071828246	2.0614705	9.27542	0.017624684	-0.017010765	-0.007371922	-0.037050467	2.1487114	9.568283	Sitting_Idle
14:18:36.937	-0.071828246	2.0614705	9.27542	0.017624684	-0.017010765	-0.007371922	-0.037050467	2.1487114	9.568283	Sitting_Idle
14:18:36.960	0.023942748	2.169213	9.203592	0.019457279	-0.029228069	0.0036236527	-0.011284852	2.1743007	9.562566	Sitting_Idle
14:18:36.983	0.023942748	2.169213	9.203592	0.019457279	-0.029228069	0.0036236527	-0.011284852	2.1743007	9.562566	Sitting_Idle
14:18:37.006	0.023942748	2.169213	9.203592	0.019457279	-0.029228069	0.0036236527	-0.011284852	2.1743007	9.562566	Sitting_Idle
14:18:37.029	0.023942748	2.169213	9.203592	0.019457279	-0.029228069	0.0036236527	-0.011284852	2.1743007	9.562566	Sitting_Idle
14:18:37.051	0.023942748	2.169213	9.203592	0.019457279	-0.029228069	0.0036236527	-0.011284852	2.1743007	9.562566	Sitting_Idle
14:18:37.074	0.023942748	2.169213	9.203592	0.019457279	-0.029228069	0.0036236527	-0.011284852	2.1743007	9.562566	Sitting_Idle
14:18:37.096	0.023942748	2.169213	9.203592	0.019457279	-0.029228069	0.0036236527	-0.011284852	2.1743007	9.562566	Sitting_Idle
14:18:37.118	0.023942748	2.169213	9.203592	0.019457279	-0.029228069	0.0036236527	-0.011284852	2.1743007	9.562566	Sitting_Idle
14:18:37.141	0.08140534	2.1668186	9.136553	0.03472891	-0.04205624	-0.004928461	0.08775926	2.2548351	9.5435	Sitting_Idle
14:18:37.164	0.08140534	2.1668186	9.136553	0.03472891	-0.04205624	-0.004928461	0.08775926	2.2548351	9.5435	Sitting_Idle
14:18:37.187	0.08140534	2.1668186	9.136553	0.03472891	-0.04205624	-0.004928461	0.08775926	2.2548351	9.5435	Sitting_Idle
14:18:37.209	0.08140534	2.1668186	9.136553	0.03472891	-0.04205624	-0.004928461	0.08775926	2.2548351	9.5435	Sitting_Idle
14:18:37.232	0.08140534	2.1668186	9.136553	0.03472891	-0.04205624	-0.004928461	0.08775926	2.2548351	9.5435	Sitting_Idle
14:18:37.255	0.08140534	2.1668186	9.136553	0.03472891	-0.04205624	-0.004928461	0.08775926	2.2548351	9.5435	Sitting_Idle
14:18:37.277	0.08140534	2.1668186	9.136553	0.03472891	-0.04205624	-0.004928461	0.08775926	2.2548351	9.5435	Sitting_Idle
14:18:37.300	0.08140534	2.1668186	9.136553	0.03472891	-0.04205624	-0.004928461	0.08775926	2.2548351	9.5435	Sitting_Idle
14:18:37.323	0.2561874	2.3320236	9.189227	0.07321343	-0.057938736	-0.011647979	0.17623264	2.3433151	9.520935	Sitting_Idle
14:18:37.345	0.2561874	2.3320236	9.189227	0.07321343	-0.057938736	-0.011647979	0.17623264	2.3433151	9.520935	Sitting_Idle
14:18:37.369	0.2561874	2.3320236	9.189227	0.07321343	-0.057938736	-0.011647979	0.17623264	2.3433151	9.520935	Sitting_Idle
14:18:37.392	0.2561874	2.3320236	9.189227	0.07321343	-0.057938736	-0.011647979	0.17623264	2.3433151	9.520935	Sitting_Idle
14:18:37.414	0.2561874	2.3320236	9.189227	0.07321343	-0.057938736	-0.011647979	0.17623264	2.3433151	9.520935	Sitting_Idle
14:18:37.437	0.2561874	2.3320236	9.189227	0.07321343	-0.057938736	-0.011647979	0.17623264	2.3433151	9.520935	Sitting_Idle
14:18:37.460	0.2561874	2.3320236	9.189227	0.07321343	-0.057938736	-0.011647979	0.17623264	2.3433151	9.520935	Sitting_Idle
14:18:37.483	0.2561874	2.3320236	9.189227	0.07321343	-0.057938736	-0.011647979	0.17623264	2.3433151	9.520935	Sitting_Idle
14:18:37.506	0.24900457	2.5092	9.191621	0.03472891	-0.076264694	0.004845383	0.25077292	2.5015874	9.478901	Sitting_Idle
14:18:37.529	0.24900457	2.5092	9.191621	0.03472891	-0.076264694	0.004845383	0.25077292	2.5015874	9.478901	Sitting_Idle
14:18:37.551	0.24900457	2.5092	9.191621	0.03472891	-0.076264694	0.004845383	0.25077292	2.5015874	9.478901	Sitting_Idle
14:18:37.574	0.24900457	2.5092	9.191621	0.03472891	-0.076264694	0.004845383	0.25077292	2.5015874	9.478901	Sitting_Idle
14:18:37.597	0.24900457	2.5092	9.191621	0.03472891	-0.076264694	0.004845383	0.25077292	2.5015874	9.478901	Sitting_Idle
14:18:37.620	0.24900457	2.5092	9.191621	0.03472891	-0.076264694	0.004845383	0.25077292	2.5015874	9.478901	Sitting_Idle
14:18:37.642	0.24900457	2.5092	9.191621	0.03472891	-0.076264694	0.004845383	0.25077292	2.5015874	9.478901	Sitting_Idle
14:18:37.664	0.24900457	2.5092	9.191621	0.03472891	-0.076264694	0.004845383	0.25077292	2.5015874	9.478901	Sitting_Idle
14:18:37.686	0.30886146	2.5044115	9.050359	0.048167948	-0.0035717292	-0.0018741345	0.33465004	2.5529046	9.462614	Sitting_Idle
14:18:37.709	0.30886146	2.5044115	9.050359	0.048167948	-0.0035717292	-0.0018741345	0.33465004	2.5529046	9.462614	Sitting_Idle
14:18:37.733	0.30886146	2.5044115	9.050359	0.048167948	-0.0035717292	-0.0018741345	0.33465004	2.5529046	9.462614	Sitting_Idle
14:18:37.756	0.30886146	2.5044115	9.050359	0.048167948	-0.0035717292	-0.0018741345	0.33465004	2.5529046	9.462614	Sitting_Idle
14:18:37.779	0.30886146	2.5044115	9.050359	0.048167948	-0.0035717292	-0.0018741345	0.33465004	2.5529046	9.462614	Sitting_Idle
14:18:37.800	0.30886146	2.5044115	9.050359	0.048167948	-0.0035717292	-0.0018741345	0.33465004	2.5529046	9.462614	Sitting_Idle
14:18:37.824	0.30886146	2.5044115	9.050359	0.048167948	-0.0035717292	-0.0018741345	0.33465004	2.5529046	9.462614	Sitting_Idle
14:18:37.846	0.30886146	2.5044115	9.050359	0.048167948	-0.0035717292	-0.0018741345	0.33465004	2.5529046	9.462614	Sitting_Idle
14:18:37.868	0.43815228	2.6001825	9.201198	0.00662911	-0.020675957	0.0017910568	0.33987164	2.5889626	9.452625	Sitting_Idle
14:18:37.890	0.43815228	2.6001825	9.201198	0.00662911	-0.020675957	0.0017910568	0.33987164	2.5889626	9.452625	Sitting_Idle
14:18:37.913	0.43815228	2.6001825	9.201198	0.00662911	-0.020675957	0.0017910568	0.33987164	2.5889626	9.452625	Sitting_Idle
14:18:37.936	0.43815228	2.6001825	9.201198	0.00662911	-0.020675957	0.0017910568	0.33987164	2.5889626	9.452625	Sitting_Idle
14:18:37.959	0.43815228	2.6001825	9.201198	0.00662911	-0.020675957	0.0017910568	0.33987164	2.5889626	9.452625	Sitting_Idle
14:18:37.982	0.43815228	2.6001825	9.201198	0.00662911	-0.020675957	0.0017910568	0.33987164	2.5889626	9.452625	Sitting_Idle
14:18:38.004	0.43815228	2.6001825	9.201198	0.00662911	-0.020675957	0.0017910568	0.33987164	2.5889626	9.452625	Sitting_Idle
14:18:38.027	0.43815228	2.6001825	9.201198	0.00662911	-0.020675957	0.0017910568	0.33987164	2.5889626	9.452625	Sitting_Idle
14:18:38.051	0.10774237	2.5546913	8.92825	-0.02941194	0.07889508	-0.026308745	0.1866834	2.6097977	9.451164	Sitting_Idle
14:18:38.073	0.10774237	2.5546913	8.92825	-0.02941194	0.07889508	-0.026308745	0.1866834	2.6097977	9.451164	Sitting_Idle
14:18:38.096	0.10774237	2.5546913	8.92825	-0.02941194	0.07889508	-0.026308745	0.1866834	2.6097977	9.451164	Sitting_Idle
14:18:38.119	0.10774237	2.5546913	8.92825	-0.02941194	0.07889508	-0.026308745	0.1866834	2.6097977	9.451164	Sitting_Idle
14:18:38.142	0.10774237	2.5546913	8.92825	-0.02941194	0.07889508	-0.026308745	0.1866834	2.6097977	9.451164	Sitting_Idle
14:18:38.165	0.10774237	2.5546913	8.92825	-0.02941194	0.07889508	-0.026308745	0.1866834	2.6097977	9.451164	Sitting_Idle
14:18:38.188	0.10774237	2.5546913	8.92825	-0.02941194	0.07889508	-0.026308745	0.1866834	2.6097977	9.451164	Sitting_Idle
14:18:38.210	0.10774237	2.5546913	8.92825	-0.02941194	0.07889508	-0.026308745	0.1866834	2.6097977	9.451164	Sitting_Idle
14:18:38.234	0.12450229	2.7127132	8.923462	0.07015909	-0.06954517	-0.044023838	0.1604181	2.6927648	9.428344	Sitting_Idle
14:18:38.256	0.12450229	2.7127132	8.923462	0.07015909	-0.06954517	-0.044023838	0.1604181	2.6927648	9.428344	Sitting_Idle
14:18:38.280	0.12450229	2.7127132	8.923462	0.07015909	-0.06954517	-0.044023838	0.1604181	2.6927648	9.428344	Sitting_Idle
14:18:38.303	0.12450229	2.7127132	8.923462	0.07015909	-0.06954517	-0.044023838	0.1604181	2.6927648	9.428344	Sitting_Idle
14:18:38.326	0.12450229	2.7127132	8.923462	0.07015909	-0.06954517	-0.044023838	0.1604181	2.6927648	9.428344	Sitting_Idle
14:18:38.348	0.12450229	2.7127132	8.923462	0.07015909	-0.06954517	-0.044023838	0.1604181	2.6927648	9.428344	Sitting_Idle
14:18:38.369	0.12450229	2.7127132	8.923462	0.07015909	-0.06954517	-0.044023838	0.1604181	2.6927648	9.428344	Sitting_Idle
14:18:38.391	0.12450229	2.7127132	8.923462	0.07015909	-0.06954517	-0.044023838	0.1604181	2.6927648	9.428344	Sitting_Idle
14:18:38.412	0.27294734	2.7677817	9.330489	0.17583877	-0.30778262	0.20215486	0.38038313	2.845266	9.377109	Sitting_Idle
14:18:38.434	0.27294734	2.7677817	9.330489	0.17583877	-0.30778262	0.20215486	0.38038313	2.845266	9.377109	Sitting_Idle
14:18:38.457	0.27294734	2.7677817	9.330489	0.17583877	-0.30778262	0.20215486	0.38038313	2.845266	9.377109	Sitting_Idle
14:18:38.480	0.27294734	2.7677817	9.330489	0.17583877	-0.30778262	0.20215486	0.38038313	2.845266	9.377109	Sitting_Idle
14:18:38.504	0.27294734	2.7677817	9.330489	0.17583877	-0.30778262	0.20215486	0.38038313	2.845266	9.377109	Sitting_Idle
14:18:38.527	0.27294734	2.7677817	9.330489	0.17583877	-0.30778262	0.20215486	0.38038313	2.845266	9.377109	Sitting_Idle
14:18:38.550	0.27294734	2.7677817	9.330489	0.17583877	-0.30778262	0.20215486	0.38038313	2.845266	9.377109	Sitting_Idle
14:18:38.573	0.27294734	2.7677817	9.330489	0.17583877	-0.30778262	0.20215486	0.38038313	2.845266	9.377109	Sitting_Idle
14:18:38.597	1.3551595	2.9665065	8.607418	0.13368909	-0.2167637	-0.037304316	1.042414	3.2217493	9.203482	Sitting_Idle
14:18:38.620	1.3551595	2.9665065	8.607418	0.13368909	-0.2167637	-0.037304316	1.042414	3.2217493	9.203482	Sitting_Idle
14:18:38.643	1.3551595	2.9665065	8.607418	0.13368909	-0.2167637	-0.037304316	1.042414	3.2217493	9.203482	Sitting_Idle
14:18:38.666	1.3551595	2.9665065	8.607418	0.13368909	-0.2167637	-0.037304316	1.042414	3.2217493	9.203482	Sitting_Idle
14:18:38.689	1.3551595	2.9665065	8.607418	0.13368909	-0.2167637	-0.037304316	1.042414	3.2217493	9.203482	Sitting_Idle
14:18:38.713	1.3551595	2.9665065	8.607418	0.13368909	-0.2167637	-0.037304316	1.042414	3.2217493	9.203482	Sitting_Idle
14:18:38.738	1.3551595	2.9665065	8.607418	0.13368909	-0.2167637	-0.037304316	1.042414	3.2217493	9.203482	Sitting_Idle
14:18:38.762	-0.54828894	4.6041903	6.454965	0.061606985	-0.2503613	-0.25660494	0.32567802	3.7023745	9.07506	Sitting_Idle
14:18:38.784	-0.54828894	4.6041903	6.454965	0.061606985	-0.2503613	-0.25660494	0.32567802	3.7023745	9.07506	Sitting_Idle
14:18:38.808	-0.54828894	4.6041903	6.454965	0.061606985	-0.2503613	-0.25660494	0.32567802	3.7023745	9.07506	Sitting_Idle
14:18:38.830	-0.54828894	4.6041903	6.454965	0.061606985	-0.2503613	-0.25660494	0.32567802	3.7023745	9.07506	Sitting_Idle
14:18:38.853	-0.54828894	4.6041903	6.454965	0.061606985	-0.2503613	-0.25660494	0.32567802	3.7023745	9.07506	Sitting_Idle
14:18:38.875	-0.54828894	4.6041903	6.454965	0.061606985	-0.2503613	-0.25660494	0.32567802	3.7023745	9.07506	Sitting_Idle
14:18:38.896	-0.54828894	4.6041903	6.454965	0.061606985	-0.2503613	-0.25660494	0.32567802	3.7023745	9.07506	Sitting_Idle
14:18:38.917	-0.54828894	4.6041903	6.454965	0.061606985	-0.2503613	-0.25660494	0.32567802	3.7023745	9.07506	Sitting_Idle
14:18:38.938	0.45730647	3.2562137	9.495694	-0.15525018	0.14120334	0.10930334	0.4599006	3.335103	9.210644	Sitting_Idle
14:18:38.961	0.45730647	3.2562137	9.495694	-0.15525018	0.14120334	0.10930334	0.4599006	3.335103	9.210644	Sitting_Idle
14:18:38.983	0.45730647	3.2562137	9.495694	-0.15525018	0.14120334	0.10930334	0.4599006	3.335103	9.210644	Sitting_Idle
14:18:39.006	0.45730647	3.2562137	9.495694	-0.15525018	0.14120334	0.10930334	0.4599006	3.335103	9.210644	Sitting_Idle
14:18:39.028	0.45730647	3.2562137	9.495694	-0.15525018	0.14120334	0.10930334	0.4599006	3.335103	9.210644	Sitting_Idle
14:18:39.050	0.45730647	3.2562137	9.495694	-0.15525018	0.14120334	0.10930334	0.4599006	3.335103	9.210644	Sitting_Idle
14:18:39.072	0.45730647	3.2562137	9.495694	-0.15525018	0.14120334	0.10930334	0.4599006	3.335103	9.210644	Sitting_Idle
14:18:39.095	0.45730647	3.2562137	9.495694	-0.15525018	0.14120334	0.10930334	0.4599006	3.335103	9.210644	Sitting_Idle
14:18:39.118	0.45491222	2.7342618	8.81572	-0.09172019	0.23222226	-0.0763997	0.30574912	3.2962277	9.231022	Sitting_Idle
14:18:39.139	0.45491222	2.7342618	8.81572	-0.09172019	0.23222226	-0.0763997	0.30574912	3.2962277	9.231022	Sitting_Idle
14:18:39.161	0.45491222	2.7342618	8.81572	-0.09172019	0.23222226	-0.0763997	0.30574912	3.2962277	9.231022	Sitting_Idle
14:18:39.185	0.45491222	2.7342618	8.81572	-0.09172019	0.23222226	-0.0763997	0.30574912	3.2962277	9.231022	Sitting_Idle
14:18:39.207	0.45491222	2.7342618	8.81572	-0.09172019	0.23222226	-0.0763997	0.30574912	3.2962277	9.231022	Sitting_Idle
14:18:39.230	0.45491222	2.7342618	8.81572	-0.09172019	0.23222226	-0.0763997	0.30574912	3.2962277	9.231022	Sitting_Idle
14:18:39.253	0.45491222	2.7342618	8.81572	-0.09172019	0.23222226	-0.0763997	0.30574912	3.2962277	9.231022	Sitting_Idle
14:18:39.276	0.45491222	2.7342618	8.81572	-0.09172019	0.23222226	-0.0763997	0.30574912	3.2962277	9.231022	Sitting_Idle
14:18:39.299	0.35435268	3.1317115	8.480521	-0.2835319	-0.09336892	0.08181441	-0.013050474	3.175699	9.278209	Sitting_Idle
14:18:39.322	0.35435268	3.1317115	8.480521	-0.2835319	-0.09336892	0.08181441	-0.013050474	3.175699	9.278209	Sitting_Idle
14:18:39.344	0.35435268	3.1317115	8.480521	-0.2835319	-0.09336892	0.08181441	-0.013050474	3.175699	9.278209	Sitting_Idle
14:18:39.366	0.35435268	3.1317115	8.480521	-0.2835319	-0.09336892	0.08181441	-0.013050474	3.175699	9.278209	Sitting_Idle
14:18:39.389	0.35435268	3.1317115	8.480521	-0.2835319	-0.09336892	0.08181441	-0.013050474	3.175699	9.278209	Sitting_Idle
14:18:39.413	0.35435268	3.1317115	8.480521	-0.2835319	-0.09336892	0.08181441	-0.013050474	3.175699	9.278209	Sitting_Idle
14:18:39.436	0.35435268	3.1317115	8.480521	-0.2835319	-0.09336892	0.08181441	-0.013050474	3.175699	9.278209	Sitting_Idle
14:18:39.459	0.35435268	3.1317115	8.480521	-0.2835319	-0.09336892	0.08181441	-0.013050474	3.175699	9.278209	Sitting_Idle
14:18:39.482	-0.30886146	3.7494342	8.973742	0.35360056	0.37088868	-0.03974778	-0.0820298	3.0939803	9.305425	Sitting_Idle
14:18:39.505	-0.30886146	3.7494342	8.973742	0.35360056	0.37088868	-0.03974778	-0.0820298	3.0939803	9.305425	Sitting_Idle
14:18:39.528	-0.30886146	3.7494342	8.973742	0.35360056	0.37088868	-0.03974778	-0.0820298	3.0939803	9.305425	Sitting_Idle
14:18:39.550	-0.30886146	3.7494342	8.973742	0.35360056	0.37088868	-0.03974778	-0.0820298	3.0939803	9.305425	Sitting_Idle
14:18:39.573	-0.30886146	3.7494342	8.973742	0.35360056	0.37088868	-0.03974778	-0.0820298	3.0939803	9.305425	Sitting_Idle
14:18:39.596	-0.30886146	3.7494342	8.973742	0.35360056	0.37088868	-0.03974778	-0.0820298	3.0939803	9.305425	Sitting_Idle
14:18:39.619	-0.30886146	3.7494342	8.973742	0.35360056	0.37088868	-0.03974778	-0.0820298	3.0939803	9.305425	Sitting_Idle
14:18:39.641	-0.30886146	3.7494342	8.973742	0.35360056	0.37088868	-0.03974778	-0.0820298	3.0939803	9.305425	Sitting_Idle
14:18:39.663	-1.0199611	3.2202997	8.056735	0.34016153	-0.11536007	0.514307	-0.52117074	3.5252433	9.1362705	Sitting_Idle
14:18:39.685	-1.0199611	3.2202997	8.056735	0.34016153	-0.11536007	0.514307	-0.52117074	3.5252433	9.1362705	Sitting_Idle
14:18:39.708	-1.0199611	3.2202997	8.056735	0.34016153	-0.11536007	0.514307	-0.52117074	3.5252433	9.1362705	Sitting_Idle
14:18:39.731	-1.0199611	3.2202997	8.056735	0.34016153	-0.11536007	0.514307	-0.52117074	3.5252433	9.1362705	Sitting_Idle
14:18:39.753	-1.0199611	3.2202997	8.056735	0.34016153	-0.11536007	0.514307	-0.52117074	3.5252433	9.1362705	Sitting_Idle
14:18:39.775	-1.0199611	3.2202997	8.056735	0.34016153	-0.11536007	0.514307	-0.52117074	3.5252433	9.1362705	Sitting_Idle
14:18:39.798	-1.0199611	3.2202997	8.056735	0.34016153	-0.11536007	0.514307	-0.52117074	3.5252433	9.1362705	Sitting_Idle
14:18:39.820	-1.0199611	3.2202997	8.056735	0.34016153	-0.11536007	0.514307	-0.52117074	3.5252433	9.1362705	Sitting_Idle
14:18:39.843	0.68715686	3.1365	7.726325	0.08054381	-0.21004419	0.82279396	-0.020966472	3.7551472	9.059183	Sitting_Idle
14:18:39.866	0.68715686	3.1365	7.726325	0.08054381	-0.21004419	0.82279396	-0.020966472	3.7551472	9.059183	Sitting_Idle
14:18:39.889	0.68715686	3.1365	7.726325	0.08054381	-0.21004419	0.82279396	-0.020966472	3.7551472	9.059183	Sitting_Idle
14:18:39.912	0.68715686	3.1365	7.726325	0.08054381	-0.21004419	0.82279396	-0.020966472	3.7551472	9.059183	Sitting_Idle
14:18:39.934	0.68715686	3.1365	7.726325	0.08054381	-0.21004419	0.82279396	-0.020966472	3.7551472	9.059183	Sitting_Idle
14:18:39.956	0.68715686	3.1365	7.726325	0.08054381	-0.21004419	0.82279396	-0.020966472	3.7551472	9.059183	Sitting_Idle
14:18:39.980	0.68715686	3.1365	7.726325	0.08054381	-0.21004419	0.82279396	-0.020966472	3.7551472	9.059183	Sitting_Idle
14:18:40.003	0.68715686	3.1365	7.726325	0.08054381	-0.21004419	0.82279396	-0.020966472	3.7551472	9.059183	Sitting_Idle
14:18:40.026	1.0462981	2.545114	10.96099	-0.5290997	0.09050152	-0.018978361	0.41145113	3.272612	9.235318	Sitting_Idle
14:18:40.049	1.0462981	2.545114	10.96099	-0.5290997	0.09050152	-0.018978361	0.41145113	3.272612	9.235318	Sitting_Idle
14:18:40.072	1.0462981	2.545114	10.96099	-0.5290997	0.09050152	-0.018978361	0.41145113	3.272612	9.235318	Sitting_Idle
14:18:40.095	1.0462981	2.545114	10.96099	-0.5290997	0.09050152	-0.018978361	0.41145113	3.272612	9.235318	Sitting_Idle
14:18:40.118	1.0462981	2.545114	10.96099	-0.5290997	0.09050152	-0.018978361	0.41145113	3.272612	9.235318	Sitting_Idle
14:18:40.141	1.0462981	2.545114	10.96099	-0.5290997	0.09050152	-0.018978361	0.41145113	3.272612	9.235318	Sitting_Idle
14:18:40.163	1.0462981	2.545114	10.96099	-0.5290997	0.09050152	-0.018978361	0.41145113	3.272612	9.235318	Sitting_Idle
14:18:40.186	1.0462981	2.545114	10.96099	-0.5290997	0.09050152	-0.018978361	0.41145113	3.272612	9.235318	Sitting_Idle
14:18:40.209	-0.098165266	3.1029801	7.9130783	0.053054865	0.34767577	0.2681283	-0.09112784	2.9952636	9.337584	Sitting_Idle
14:18:40.232	-0.098165266	3.1029801	7.9130783	0.053054865	0.34767577	0.2681283	-0.09112784	2.9952636	9.337584	Sitting_Idle
14:18:40.255	-0.098165266	3.1029801	7.9130783	0.053054865	0.34767577	0.2681283	-0.09112784	2.9952636	9.337584	Sitting_Idle
14:18:40.279	-0.098165266	3.1029801	7.9130783	0.053054865	0.34767577	0.2681283	-0.09112784	2.9952636	9.337584	Sitting_Idle
14:18:40.301	-0.098165266	3.1029801	7.9130783	0.053054865	0.34767577	0.2681283	-0.09112784	2.9952636	9.337584	Sitting_Idle
14:18:40.325	-0.098165266	3.1029801	7.9130783	0.053054865	0.34767577	0.2681283	-0.09112784	2.9952636	9.337584	Sitting_Idle
14:18:40.348	-0.098165266	3.1029801	7.9130783	0.053054865	0.34767577	0.2681283	-0.09112784	2.9952636	9.337584	Sitting_Idle
14:18:40.371	-0.098165266	3.1029801	7.9130783	0.053054865	0.34767577	0.2681283	-0.09112784	2.9952636	9.337584	Sitting_Idle
14:18:40.394	0.8571504	3.5698638	8.743892	-0.11676567	-0.46110982	0.07692748	0.08731106	3.024425	9.328216	Sitting_Idle
14:18:40.418	0.8571504	3.5698638	8.743892	-0.11676567	-0.46110982	0.07692748	0.08731106	3.024425	9.328216	Sitting_Idle
14:18:40.440	0.8571504	3.5698638	8.743892	-0.11676567	-0.46110982	0.07692748	0.08731106	3.024425	9.328216	Sitting_Idle
14:18:40.463	0.8571504	3.5698638	8.743892	-0.11676567	-0.46110982	0.07692748	0.08731106	3.024425	9.328216	Sitting_Idle
14:18:40.486	0.8571504	3.5698638	8.743892	-0.11676567	-0.46110982	0.07692748	0.08731106	3.024425	9.328216	Sitting_Idle
14:18:40.508	0.8571504	3.5698638	8.743892	-0.11676567	-0.46110982	0.07692748	0.08731106	3.024425	9.328216	Sitting_Idle
14:18:40.531	0.8571504	3.5698638	8.743892	-0.11676567	-0.46110982	0.07692748	0.08731106	3.024425	9.328216	Sitting_Idle
14:18:40.555	-0.19633053	2.0423164	9.086273	-0.11676567	-0.46110982	0.07692748	0.08731106	3.024425	9.328216	Sitting_Idle
14:18:40.577	-0.19633053	2.0423164	9.086273	0.18744522	0.050795276	-0.06968018	0.46503323	2.9163363	9.351422	Sitting_Idle
14:18:40.600	-0.19633053	2.0423164	9.086273	0.18744522	0.050795276	-0.06968018	0.46503323	2.9163363	9.351422	Sitting_Idle
14:18:40.622	-0.19633053	2.0423164	9.086273	0.18744522	0.050795276	-0.06968018	0.46503323	2.9163363	9.351422	Sitting_Idle
14:18:40.645	-0.19633053	2.0423164	9.086273	0.18744522	0.050795276	-0.06968018	0.46503323	2.9163363	9.351422	Sitting_Idle
14:18:40.669	-0.19633053	2.0423164	9.086273	0.18744522	0.050795276	-0.06968018	0.46503323	2.9163363	9.351422	Sitting_Idle
14:18:40.692	-0.19633053	2.0423164	9.086273	0.18744522	0.050795276	-0.06968018	0.46503323	2.9163363	9.351422	Sitting_Idle
14:18:40.715	-0.19633053	2.0423164	9.086273	0.18744522	0.050795276	-0.06968018	0.46503323	2.9163363	9.351422	Sitting_Idle
14:18:40.738	-2.099779	2.3152637	9.835681	-0.4270852	0.78077924	0.42512065	-0.47407672	1.9249072	9.604185	Sitting_Idle
14:18:40.761	-2.099779	2.3152637	9.835681	-0.4270852	0.78077924	0.42512065	-0.47407672	1.9249072	9.604185	Sitting_Idle
14:18:40.785	-2.099779	2.3152637	9.835681	-0.4270852	0.78077924	0.42512065	-0.47407672	1.9249072	9.604185	Sitting_Idle
14:18:40.808	-2.099779	2.3152637	9.835681	-0.4270852	0.78077924	0.42512065	-0.47407672	1.9249072	9.604185	Sitting_Idle
14:18:40.830	-2.099779	2.3152637	9.835681	-0.4270852	0.78077924	0.42512065	-0.47407672	1.9249072	9.604185	Sitting_Idle
14:18:40.853	-2.099779	2.3152637	9.835681	-0.4270852	0.78077924	0.42512065	-0.47407672	1.9249072	9.604185	Sitting_Idle
14:18:40.876	-2.099779	2.3152637	9.835681	-0.4270852	0.78077924	0.42512065	-0.47407672	1.9249072	9.604185	Sitting_Idle
14:18:40.900	-2.099779	2.3152637	9.835681	-0.4270852	0.78077924	0.42512065	-0.47407672	1.9249072	9.604185	Sitting_Idle
14:18:40.923	0.33759275	2.6767993	9.222747	-0.38004857	-0.48676613	0.1911593	-0.33741367	1.800559	9.634029	Sitting_Idle
14:18:40.946	0.33759275	2.6767993	9.222747	-0.38004857	-0.48676613	0.1911593	-0.33741367	1.800559	9.634029	Sitting_Idle
14:18:40.969	0.33759275	2.6767993	9.222747	-0.38004857	-0.48676613	0.1911593	-0.33741367	1.800559	9.634029	Sitting_Idle
14:18:40.992	0.33759275	2.6767993	9.222747	-0.38004857	-0.48676613	0.1911593	-0.33741367	1.800559	9.634029	Sitting_Idle
14:18:41.015	0.33759275	2.6767993	9.222747	-0.38004857	-0.48676613	0.1911593	-0.33741367	1.800559	9.634029	Sitting_Idle
14:18:41.038	0.33759275	2.6767993	9.222747	-0.38004857	-0.48676613	0.1911593	-0.33741367	1.800559	9.634029	Sitting_Idle
14:18:41.061	0.33759275	2.6767993	9.222747	-0.38004857	-0.48676613	0.1911593	-0.33741367	1.800559	9.634029	Sitting_Idle
14:18:41.083	0.33759275	2.6767993	9.222747	-0.38004857	-0.48676613	0.1911593	-0.33741367	1.800559	9.634029	Sitting_Idle
14:18:41.105	-0.95531565	0.45491222	9.196409	-0.15891537	0.2755937	-0.11427334	-0.29696614	1.5419825	9.680108	Sitting_Idle
14:18:41.129	-0.95531565	0.45491222	9.196409	-0.15891537	0.2755937	-0.11427334	-0.29696614	1.5419825	9.680108	Sitting_Idle
14:18:41.151	-0.95531565	0.45491222	9.196409	-0.15891537	0.2755937	-0.11427334	-0.29696614	1.5419825	9.680108	Sitting_Idle
14:18:41.174	-0.95531565	0.45491222	9.196409	-0.15891537	0.2755937	-0.11427334	-0.29696614	1.5419825	9.680108	Sitting_Idle
14:18:41.197	-0.95531565	0.45491222	9.196409	-0.15891537	0.2755937	-0.11427334	-0.29696614	1.5419825	9.680108	Sitting_Idle
14:18:41.220	-0.95531565	0.45491222	9.196409	-0.15891537	0.2755937	-0.11427334	-0.29696614	1.5419825	9.680108	Sitting_Idle
14:18:41.243	-0.95531565	0.45491222	9.196409	-0.15891537	0.2755937	-0.11427334	-0.29696614	1.5419825	9.680108	Sitting_Idle
14:18:41.265	-0.95531565	0.45491222	9.196409	-0.15891537	0.2755937	-0.11427334	-0.29696614	1.5419825	9.680108	Sitting_Idle
14:18:41.288	-0.24182175	0.7350424	9.107821	-0.046516165	-0.14834678	0.38113835	-0.46982315	1.2206241	9.71904	Sitting_Idle
14:18:41.311	-0.24182175	0.7350424	9.107821	-0.046516165	-0.14834678	0.38113835	-0.46982315	1.2206241	9.71904	Sitting_Idle
14:18:41.334	-0.24182175	0.7350424	9.107821	-0.046516165	-0.14834678	0.38113835	-0.46982315	1.2206241	9.71904	Sitting_Idle
14:18:41.357	-0.24182175	0.7350424	9.107821	-0.046516165	-0.14834678	0.38113835	-0.46982315	1.2206241	9.71904	Sitting_Idle
14:18:41.380	-0.24182175	0.7350424	9.107821	-0.046516165	-0.14834678	0.38113835	-0.46982315	1.2206241	9.71904	Sitting_Idle
14:18:41.403	-0.24182175	0.7350424	9.107821	-0.046516165	-0.14834678	0.38113835	-0.46982315	1.2206241	9.71904	Sitting_Idle
14:18:41.425	-0.24182175	0.7350424	9.107821	-0.046516165	-0.14834678	0.38113835	-0.46982315	1.2206241	9.71904	Sitting_Idle
14:18:41.448	-0.24182175	0.7350424	9.107821	-0.046516165	-0.14834678	0.38113835	-0.46982315	1.2206241	9.71904	Sitting_Idle
14:18:41.472	0.05027977	0.8930645	8.490098	0.056109197	0.006202115	0.13373795	-0.24388917	1.2809131	9.719576	Sitting_Idle
14:18:41.495	0.05027977	0.8930645	8.490098	0.056109197	0.006202115	0.13373795	-0.24388917	1.2809131	9.719576	Sitting_Idle
14:18:41.518	0.05027977	0.8930645	8.490098	0.056109197	0.006202115	0.13373795	-0.24388917	1.2809131	9.719576	Sitting_Idle
14:18:41.541	0.05027977	0.8930645	8.490098	0.056109197	0.006202115	0.13373795	-0.24388917	1.2809131	9.719576	Sitting_Idle
14:18:41.564	0.05027977	0.8930645	8.490098	0.056109197	0.006202115	0.13373795	-0.24388917	1.2809131	9.719576	Sitting_Idle
14:18:41.588	0.05027977	0.8930645	8.490098	0.056109197	0.006202115	0.13373795	-0.24388917	1.2809131	9.719576	Sitting_Idle
14:18:41.611	0.05027977	0.8930645	8.490098	0.056109197	0.006202115	0.13373795	-0.24388917	1.2809131	9.719576	Sitting_Idle
14:18:41.635	0.5961744	1.1396748	9.349643	0.005407379	-0.13551861	0.022560474	0.14755598	1.2386374	9.726994	Sitting_Idle
14:18:41.657	0.5961744	1.1396748	9.349643	0.005407379	-0.13551861	0.022560474	0.14755598	1.2386374	9.726994	Sitting_Idle
14:18:41.680	0.5961744	1.1396748	9.349643	0.005407379	-0.13551861	0.022560474	0.14755598	1.2386374	9.726994	Sitting_Idle
14:18:41.704	0.5961744	1.1396748	9.349643	0.005407379	-0.13551861	0.022560474	0.14755598	1.2386374	9.726994	Sitting_Idle
14:18:41.727	0.5961744	1.1396748	9.349643	0.005407379	-0.13551861	0.022560474	0.14755598	1.2386374	9.726994	Sitting_Idle
14:18:41.749	0.5961744	1.1396748	9.349643	0.005407379	-0.13551861	0.022560474	0.14755598	1.2386374	9.726994	Sitting_Idle
14:18:41.773	0.5961744	1.1396748	9.349643	0.005407379	-0.13551861	0.022560474	0.14755598	1.2386374	9.726994	Sitting_Idle
14:18:41.795	0.5961744	1.1396748	9.349643	0.005407379	-0.13551861	0.022560474	0.14755598	1.2386374	9.726994	Sitting_Idle
14:18:41.819	-0.16759923	1.4150164	9.529214	0.1300239	0.12165565	-0.0037067304	0.21509506	1.2660046	9.72221	Sitting_Idle
14:18:41.841	-0.16759923	1.4150164	9.529214	0.1300239	0.12165565	-0.0037067304	0.21509506	1.2660046	9.72221	Sitting_Idle
14:18:41.863	-0.16759923	1.4150164	9.529214	0.1300239	0.12165565	-0.0037067304	0.21509506	1.2660046	9.72221	Sitting_Idle
14:18:41.885	-0.16759923	1.4150164	9.529214	0.1300239	0.12165565	-0.0037067304	0.21509506	1.2660046	9.72221	Sitting_Idle
14:18:41.908	-0.16759923	1.4150164	9.529214	0.1300239	0.12165565	-0.0037067304	0.21509506	1.2660046	9.72221	Sitting_Idle
14:18:41.932	-0.16759923	1.4150164	9.529214	0.1300239	0.12165565	-0.0037067304	0.21509506	1.2660046	9.72221	Sitting_Idle
14:18:41.955	-0.16759923	1.4150164	9.529214	0.1300239	0.12165565	-0.0037067304	0.21509506	1.2660046	9.72221	Sitting_Idle
14:18:41.978	-0.16759923	1.4150164	9.529214	0.1300239	0.12165565	-0.0037067304	0.21509506	1.2660046	9.72221	Sitting_Idle
14:18:42.001	0.12689656	1.5514901	9.215564	-0.021470692	0.037967104	0.004234518	0.060839303	1.4342436	9.701012	Sitting_Idle
14:18:42.024	0.12689656	1.5514901	9.215564	-0.021470692	0.037967104	0.004234518	0.060839303	1.4342436	9.701012	Sitting_Idle
14:18:42.048	0.12689656	1.5514901	9.215564	-0.021470692	0.037967104	0.004234518	0.060839303	1.4342436	9.701012	Sitting_Idle
14:18:42.071	0.12689656	1.5514901	9.215564	-0.021470692	0.037967104	0.004234518	0.060839303	1.4342436	9.701012	Sitting_Idle
14:18:42.093	0.12689656	1.5514901	9.215564	-0.021470692	0.037967104	0.004234518	0.060839303	1.4342436	9.701012	Sitting_Idle
14:18:42.116	0.12689656	1.5514901	9.215564	-0.021470692	0.037967104	0.004234518	0.060839303	1.4342436	9.701012	Sitting_Idle
14:18:42.139	0.12689656	1.5514901	9.215564	-0.021470692	0.037967104	0.004234518	0.060839303	1.4342436	9.701012	Sitting_Idle
14:18:42.163	0.12689656	1.5514901	9.215564	-0.021470692	0.037967104	0.004234518	0.060839303	1.4342436	9.701012	Sitting_Idle
14:18:42.186	0.14605077	1.3048798	9.294575	0.009683436	0.081949405	0.015230092	0.039974175	1.4098479	9.704696	Sitting_Idle
14:18:42.209	0.14605077	1.3048798	9.294575	0.009683436	0.081949405	0.015230092	0.039974175	1.4098479	9.704696	Sitting_Idle
14:18:42.232	0.14605077	1.3048798	9.294575	0.009683436	0.081949405	0.015230092	0.039974175	1.4098479	9.704696	Sitting_Idle
14:18:42.255	0.14605077	1.3048798	9.294575	0.009683436	0.081949405	0.015230092	0.039974175	1.4098479	9.704696	Sitting_Idle
14:18:42.279	0.14605077	1.3048798	9.294575	0.009683436	0.081949405	0.015230092	0.039974175	1.4098479	9.704696	Sitting_Idle
14:18:42.301	0.14605077	1.3048798	9.294575	0.009683436	0.081949405	0.015230092	0.039974175	1.4098479	9.704696	Sitting_Idle
14:18:42.324	0.14605077	1.3048798	9.294575	0.009683436	0.081949405	0.015230092	0.039974175	1.4098479	9.704696	Sitting_Idle
14:18:42.348	0.14605077	1.3048798	9.294575	0.009683436	0.081949405	0.015230092	0.039974175	1.4098479	9.704696	Sitting_Idle
14:18:42.371	-0.28970724	1.1875603	9.490906	-0.026357615	0.09477757	-0.11610594	-0.09659542	1.3720568	9.709712	Sitting_Idle
14:18:42.393	-0.28970724	1.1875603	9.490906	-0.026357615	0.09477757	-0.11610594	-0.09659542	1.3720568	9.709712	Sitting_Idle
14:18:42.416	-0.28970724	1.1875603	9.490906	-0.026357615	0.09477757	-0.11610594	-0.09659542	1.3720568	9.709712	Sitting_Idle
14:18:42.438	-0.28970724	1.1875603	9.490906	-0.026357615	0.09477757	-0.11610594	-0.09659542	1.3720568	9.709712	Sitting_Idle
14:18:42.460	-0.28970724	1.1875603	9.490906	-0.026357615	0.09477757	-0.11610594	-0.09659542	1.3720568	9.709712	Sitting_Idle
14:18:42.483	-0.28970724	1.1875603	9.490906	-0.026357615	0.09477757	-0.11610594	-0.09659542	1.3720568	9.709712	Sitting_Idle
14:18:42.507	-0.28970724	1.1875603	9.490906	-0.026357615	0.09477757	-0.11610594	-0.09659542	1.3720568	9.709712	Sitting_Idle
14:18:42.530	-0.28970724	1.1875603	9.490906	-0.026357615	0.09477757	-0.11610594	-0.09659542	1.3720568	9.709712	Sitting_Idle
14:18:42.553	-0.11013664	1.2546	9.567522	-0.019638095	0.00070432766	0.067764506	-0.1787731	1.3186982	9.715939	Sitting_Idle
14:18:42.576	-0.11013664	1.2546	9.567522	-0.019638095	0.00070432766	0.067764506	-0.1787731	1.3186982	9.715939	Sitting_Idle
14:18:42.598	-0.11013664	1.2546	9.567522	-0.019638095	0.00070432766	0.067764506	-0.1787731	1.3186982	9.715939	Sitting_Idle
14:18:42.622	-0.11013664	1.2546	9.567522	-0.019638095	0.00070432766	0.067764506	-0.1787731	1.3186982	9.715939	Sitting_Idle
14:18:42.645	-0.11013664	1.2546	9.567522	-0.019638095	0.00070432766	0.067764506	-0.1787731	1.3186982	9.715939	Sitting_Idle
14:18:42.668	-0.11013664	1.2546	9.567522	-0.019638095	0.00070432766	0.067764506	-0.1787731	1.3186982	9.715939	Sitting_Idle
14:18:42.691	-0.11013664	1.2546	9.567522	-0.019638095	0.00070432766	0.067764506	-0.1787731	1.3186982	9.715939	Sitting_Idle
14:18:42.714	-0.11013664	1.2546	9.567522	-0.019638095	0.00070432766	0.067764506	-0.1787731	1.3186982	9.715939	Sitting_Idle
14:18:42.737	-0.17957062	1.3024855	9.349643	0.0023530528	-0.0041825944	-0.007371922	-0.1672006	1.3222045	9.715668	Sitting_Idle
14:18:42.760	-0.17957062	1.3024855	9.349643	0.0023530528	-0.0041825944	-0.007371922	-0.1672006	1.3222045	9.715668	Sitting_Idle
14:18:42.783	-0.17957062	1.3024855	9.349643	0.0023530528	-0.0041825944	-0.007371922	-0.1672006	1.3222045	9.715668	Sitting_Idle
14:18:42.806	-0.17957062	1.3024855	9.349643	0.0023530528	-0.0041825944	-0.007371922	-0.1672006	1.3222045	9.715668	Sitting_Idle
14:18:42.829	-0.17957062	1.3024855	9.349643	0.0023530528	-0.0041825944	-0.007371922	-0.1672006	1.3222045	9.715668	Sitting_Idle
14:18:42.852	-0.17957062	1.3024855	9.349643	0.0023530528	-0.0041825944	-0.007371922	-0.1672006	1.3222045	9.715668	Sitting_Idle
14:18:42.875	-0.17957062	1.3024855	9.349643	0.0023530528	-0.0041825944	-0.007371922	-0.1672006	1.3222045	9.715668	Sitting_Idle
14:18:42.898	-0.18435916	1.2737542	9.445415	-0.045294438	-0.032282393	-0.0067610564	-0.1832387	1.288163	9.719951	Sitting_Idle
14:18:42.921	-0.18435916	1.2737542	9.445415	-0.045294438	-0.032282393	-0.0067610564	-0.1832387	1.288163	9.719951	Sitting_Idle
14:18:42.943	-0.18435916	1.2737542	9.445415	-0.045294438	-0.032282393	-0.0067610564	-0.1832387	1.288163	9.719951	Sitting_Idle
14:18:42.967	-0.18435916	1.2737542	9.445415	-0.045294438	-0.032282393	-0.0067610564	-0.1832387	1.288163	9.719951	Sitting_Idle
14:18:42.990	-0.18435916	1.2737542	9.445415	-0.045294438	-0.032282393	-0.0067610564	-0.1832387	1.288163	9.719951	Sitting_Idle
14:18:43.013	-0.18435916	1.2737542	9.445415	-0.045294438	-0.032282393	-0.0067610564	-0.1832387	1.288163	9.719951	Sitting_Idle
14:18:43.035	-0.18435916	1.2737542	9.445415	-0.045294438	-0.032282393	-0.0067610564	-0.1832387	1.288163	9.719951	Sitting_Idle
14:18:43.059	-0.18435916	1.2737542	9.445415	-0.045294438	-0.032282393	-0.0067610564	-0.1832387	1.288163	9.719951	Sitting_Idle
14:18:43.082	-0.15802214	1.2474172	9.25866	0.005407379	0.0049803844	0.031112589	-0.18863453	1.278311	9.7211485	Sitting_Idle
14:18:43.105	-0.15802214	1.2474172	9.25866	0.005407379	0.0049803844	0.031112589	-0.18863453	1.278311	9.7211485	Sitting_Idle
14:18:43.128	-0.15802214	1.2474172	9.25866	0.005407379	0.0049803844	0.031112589	-0.18863453	1.278311	9.7211485	Sitting_Idle
14:18:43.151	-0.15802214	1.2474172	9.25866	0.005407379	0.0049803844	0.031112589	-0.18863453	1.278311	9.7211485	Sitting_Idle
14:18:43.173	-0.15802214	1.2474172	9.25866	0.005407379	0.0049803844	0.031112589	-0.18863453	1.278311	9.7211485	Sitting_Idle
14:18:43.197	-0.15802214	1.2474172	9.25866	0.005407379	0.0049803844	0.031112589	-0.18863453	1.278311	9.7211485	Sitting_Idle
14:18:43.220	-0.15802214	1.2474172	9.25866	0.005407379	0.0049803844	0.031112589	-0.18863453	1.278311	9.7211485	Sitting_Idle
14:18:43.243	-0.15802214	1.2474172	9.25866	0.005407379	0.0049803844	0.031112589	-0.18863453	1.278311	9.7211485	Sitting_Idle
14:18:43.265	-0.19393626	1.2067145	9.332883	-0.0013121385	-0.010902112	-0.012869709	-0.1683285	1.2653054	9.723223	Sitting_Idle
14:18:43.290	-0.19393626	1.2067145	9.332883	-0.0013121385	-0.010902112	-0.012869709	-0.1683285	1.2653054	9.723223	Sitting_Idle
14:18:43.313	-0.19393626	1.2067145	9.332883	-0.0013121385	-0.010902112	-0.012869709	-0.1683285	1.2653054	9.723223	Sitting_Idle
14:18:43.335	-0.19393626	1.2067145	9.332883	-0.0013121385	-0.010902112	-0.012869709	-0.1683285	1.2653054	9.723223	Sitting_Idle
14:18:43.358	-0.19393626	1.2067145	9.332883	-0.0013121385	-0.010902112	-0.012869709	-0.1683285	1.2653054	9.723223	Sitting_Idle
14:18:43.380	-0.19393626	1.2067145	9.332883	-0.0013121385	-0.010902112	-0.012869709	-0.1683285	1.2653054	9.723223	Sitting_Idle
14:18:43.403	-0.19393626	1.2067145	9.332883	-0.0013121385	-0.010902112	-0.012869709	-0.1683285	1.2653054	9.723223	Sitting_Idle
14:18:43.427	-0.19393626	1.2067145	9.332883	-0.0013121385	-0.010902112	-0.012869709	-0.1683285	1.2653054	9.723223	Sitting_Idle
14:18:43.450	-0.19633053	1.2593886	9.4142885	0.011516031	0.034301914	-0.004928461	-0.17984435	1.241752	9.726052	Sitting_Idle
14:18:43.473	-0.19633053	1.2593886	9.4142885	0.011516031	0.034301914	-0.004928461	-0.17984435	1.241752	9.726052	Sitting_Idle
14:18:43.496	-0.19633053	1.2593886	9.4142885	0.011516031	0.034301914	-0.004928461	-0.17984435	1.241752	9.726052	Sitting_Idle
14:18:43.519	-0.19633053	1.2593886	9.4142885	0.011516031	0.034301914	-0.004928461	-0.17984435	1.241752	9.726052	Sitting_Idle
14:18:43.542	-0.19633053	1.2593886	9.4142885	0.011516031	0.034301914	-0.004928461	-0.17984435	1.241752	9.726052	Sitting_Idle
14:18:43.565	-0.19633053	1.2593886	9.4142885	0.011516031	0.034301914	-0.004928461	-0.17984435	1.241752	9.726052	Sitting_Idle
14:18:43.589	-0.19633053	1.2593886	9.4142885	0.011516031	0.034301914	-0.004928461	-0.17984435	1.241752	9.726052	Sitting_Idle
14:18:43.611	-0.19633053	1.2593886	9.4142885	0.011516031	0.034301914	-0.004928461	-0.17984435	1.241752	9.726052	Sitting_Idle
14:18:43.635	-0.25139886	1.1372806	9.407105	0.009683436	0.011089037	0.0146192275	-0.19224213	1.2345262	9.726735	Sitting_Idle
14:18:43.659	-0.25139886	1.1372806	9.407105	0.009683436	0.011089037	0.0146192275	-0.19224213	1.2345262	9.726735	Sitting_Idle
14:18:43.682	-0.25139886	1.1372806	9.407105	0.009683436	0.011089037	0.0146192275	-0.19224213	1.2345262	9.726735	Sitting_Idle
14:18:43.706	-0.25139886	1.1372806	9.407105	0.009683436	0.011089037	0.0146192275	-0.19224213	1.2345262	9.726735	Sitting_Idle
14:18:43.729	-0.25139886	1.1372806	9.407105	0.009683436	0.011089037	0.0146192275	-0.19224213	1.2345262	9.726735	Sitting_Idle
14:18:43.752	-0.25139886	1.1372806	9.407105	0.009683436	0.011089037	0.0146192275	-0.19224213	1.2345262	9.726735	Sitting_Idle
14:18:43.775	-0.25139886	1.1372806	9.407105	0.009683436	0.011089037	0.0146192275	-0.19224213	1.2345262	9.726735	Sitting_Idle
14:18:43.797	-0.20351335	1.1923488	9.4095	0.0023530528	-0.0035717292	-0.0037067304	-0.1989649	1.2316939	9.726959	Sitting_Idle
14:18:43.820	-0.20351335	1.1923488	9.4095	0.0023530528	-0.0035717292	-0.0037067304	-0.1989649	1.2316939	9.726959	Sitting_Idle
14:18:43.842	-0.20351335	1.1923488	9.4095	0.0023530528	-0.0035717292	-0.0037067304	-0.1989649	1.2316939	9.726959	Sitting_Idle
14:18:43.865	-0.20351335	1.1923488	9.4095	0.0023530528	-0.0035717292	-0.0037067304	-0.1989649	1.2316939	9.726959	Sitting_Idle
14:18:43.889	-0.20351335	1.1923488	9.4095	0.0023530528	-0.0035717292	-0.0037067304	-0.1989649	1.2316939	9.726959	Sitting_Idle
14:18:43.912	-0.20351335	1.1923488	9.4095	0.0023530528	-0.0035717292	-0.0037067304	-0.1989649	1.2316939	9.726959	Sitting_Idle
14:18:43.935	-0.20351335	1.1923488	9.4095	0.0023530528	-0.0035717292	-0.0037067304	-0.1989649	1.2316939	9.726959	Sitting_Idle
14:18:43.958	-0.20351335	1.1923488	9.4095	0.0023530528	-0.0035717292	-0.0037067304	-0.1989649	1.2316939	9.726959	Sitting_Idle
14:18:43.980	-0.17478207	1.1947432	9.431048	0.010905167	0.012921633	0.026836533	-0.20102187	1.2218552	9.728158	Sitting_Idle
14:18:44.004	-0.17478207	1.1947432	9.431048	0.010905167	0.012921633	0.026836533	-0.20102187	1.2218552	9.728158	Sitting_Idle
14:18:44.027	-0.17478207	1.1947432	9.431048	0.010905167	0.012921633	0.026836533	-0.20102187	1.2218552	9.728158	Sitting_Idle
14:18:44.050	-0.17478207	1.1947432	9.431048	0.010905167	0.012921633	0.026836533	-0.20102187	1.2218552	9.728158	Sitting_Idle
14:18:44.073	-0.17478207	1.1947432	9.431048	0.010905167	0.012921633	0.026836533	-0.20102187	1.2218552	9.728158	Sitting_Idle
14:18:44.095	-0.17478207	1.1947432	9.431048	0.010905167	0.012921633	0.026836533	-0.20102187	1.2218552	9.728158	Sitting_Idle
14:18:44.118	-0.17478207	1.1947432	9.431048	0.010905167	0.012921633	0.026836533	-0.20102187	1.2218552	9.728158	Sitting_Idle
14:18:44.141	-0.17478207	1.1947432	9.431048	0.010905167	0.012921633	0.026836533	-0.20102187	1.2218552	9.728158	Sitting_Idle
14:18:44.163	-0.18675344	1.2162915	9.28021	-0.008642522	-0.00601519	0.027447397	-0.20283483	1.2289724	9.727223	Sitting_Idle
14:18:44.185	-0.18675344	1.2162915	9.28021	-0.008642522	-0.00601519	0.027447397	-0.20283483	1.2289724	9.727223	Sitting_Idle
14:18:44.208	-0.18675344	1.2162915	9.28021	-0.008642522	-0.00601519	0.027447397	-0.20283483	1.2289724	9.727223	Sitting_Idle
14:18:44.232	-0.18675344	1.2162915	9.28021	-0.008642522	-0.00601519	0.027447397	-0.20283483	1.2289724	9.727223	Sitting_Idle
14:18:44.255	-0.18675344	1.2162915	9.28021	-0.008642522	-0.00601519	0.027447397	-0.20283483	1.2289724	9.727223	Sitting_Idle
14:18:44.278	-0.18675344	1.2162915	9.28021	-0.008642522	-0.00601519	0.027447397	-0.20283483	1.2289724	9.727223	Sitting_Idle
14:18:44.301	-0.18675344	1.2162915	9.28021	-0.008642522	-0.00601519	0.027447397	-0.20283483	1.2289724	9.727223	Sitting_Idle
14:18:44.324	-0.18675344	1.2162915	9.28021	-0.008642522	-0.00601519	0.027447397	-0.20283483	1.2289724	9.727223	Sitting_Idle
14:18:44.348	-0.12450229	1.1396748	9.184438	0.0017421878	0.009867307	0.009732305	-0.21569435	1.2418995	9.725305	Sitting_Idle
14:18:44.371	-0.12450229	1.1396748	9.184438	0.0017421878	0.009867307	0.009732305	-0.21569435	1.2418995	9.725305	Sitting_Idle
14:18:44.394	-0.12450229	1.1396748	9.184438	0.0017421878	0.009867307	0.009732305	-0.21569435	1.2418995	9.725305	Sitting_Idle
14:18:44.417	-0.12450229	1.1396748	9.184438	0.0017421878	0.009867307	0.009732305	-0.21569435	1.2418995	9.725305	Sitting_Idle
14:18:44.440	-0.12450229	1.1396748	9.184438	0.0017421878	0.009867307	0.009732305	-0.21569435	1.2418995	9.725305	Sitting_Idle
14:18:44.462	-0.12450229	1.1396748	9.184438	0.0017421878	0.009867307	0.009732305	-0.21569435	1.2418995	9.725305	Sitting_Idle
14:18:44.484	-0.12450229	1.1396748	9.184438	0.0017421878	0.009867307	0.009732305	-0.21569435	1.2418995	9.725305	Sitting_Idle
14:18:44.507	-0.12450229	1.1396748	9.184438	0.0017421878	0.009867307	0.009732305	-0.21569435	1.2418995	9.725305	Sitting_Idle
14:18:44.529	-0.15802214	1.2162915	9.27542	-0.0025338691	0.023306342	-0.009815383	-0.21360125	1.2336652	9.726398	Sitting_Idle
14:18:44.552	-0.15802214	1.2162915	9.27542	-0.0025338691	0.023306342	-0.009815383	-0.21360125	1.2336652	9.726398	Sitting_Idle
14:18:44.576	-0.15802214	1.2162915	9.27542	-0.0025338691	0.023306342	-0.009815383	-0.21360125	1.2336652	9.726398	Sitting_Idle
14:18:44.598	-0.15802214	1.2162915	9.27542	-0.0025338691	0.023306342	-0.009815383	-0.21360125	1.2336652	9.726398	Sitting_Idle
14:18:44.621	-0.15802214	1.2162915	9.27542	-0.0025338691	0.023306342	-0.009815383	-0.21360125	1.2336652	9.726398	Sitting_Idle
14:18:44.644	-0.15802214	1.2162915	9.27542	-0.0025338691	0.023306342	-0.009815383	-0.21360125	1.2336652	9.726398	Sitting_Idle
14:18:44.667	-0.15802214	1.2162915	9.27542	-0.0025338691	0.023306342	-0.009815383	-0.21360125	1.2336652	9.726398	Sitting_Idle
14:18:44.692	-0.15802214	1.2162915	9.27542	-0.0025338691	0.023306342	-0.009815383	-0.21360125	1.2336652	9.726398	Sitting_Idle
14:18:44.715	-0.18435916	1.1731946	9.364009	0.0029639183	0.024528073	0.0060671135	-0.238885	1.217333	9.727868	Sitting_Idle
14:18:44.738	-0.18435916	1.1731946	9.364009	0.0029639183	0.024528073	0.0060671135	-0.238885	1.217333	9.727868	Sitting_Idle
14:18:44.761	-0.18435916	1.1731946	9.364009	0.0029639183	0.024528073	0.0060671135	-0.238885	1.217333	9.727868	Sitting_Idle
14:18:44.784	-0.18435916	1.1731946	9.364009	0.0029639183	0.024528073	0.0060671135	-0.238885	1.217333	9.727868	Sitting_Idle
14:18:44.809	-0.18435916	1.1731946	9.364009	0.0029639183	0.024528073	0.0060671135	-0.238885	1.217333	9.727868	Sitting_Idle
14:18:44.832	-0.18435916	1.1731946	9.364009	0.0029639183	0.024528073	0.0060671135	-0.238885	1.217333	9.727868	Sitting_Idle
14:18:44.855	-0.18435916	1.1731946	9.364009	0.0029639183	0.024528073	0.0060671135	-0.238885	1.217333	9.727868	Sitting_Idle
14:18:44.878	-0.29210153	1.1995317	9.433443	-0.0074207913	0.01597596	-0.015313171	-0.26383883	1.2154777	9.727456	Sitting_Idle
14:18:44.901	-0.29210153	1.1995317	9.433443	-0.0074207913	0.01597596	-0.015313171	-0.26383883	1.2154777	9.727456	Sitting_Idle
14:18:44.924	-0.29210153	1.1995317	9.433443	-0.0074207913	0.01597596	-0.015313171	-0.26383883	1.2154777	9.727456	Sitting_Idle
14:18:44.947	-0.29210153	1.1995317	9.433443	-0.0074207913	0.01597596	-0.015313171	-0.26383883	1.2154777	9.727456	Sitting_Idle
14:18:44.970	-0.29210153	1.1995317	9.433443	-0.0074207913	0.01597596	-0.015313171	-0.26383883	1.2154777	9.727456	Sitting_Idle
14:18:44.992	-0.29210153	1.1995317	9.433443	-0.0074207913	0.01597596	-0.015313171	-0.26383883	1.2154777	9.727456	Sitting_Idle
14:18:45.015	-0.29210153	1.1995317	9.433443	-0.0074207913	0.01597596	-0.015313171	-0.26383883	1.2154777	9.727456	Sitting_Idle
14:18:45.039	-0.29210153	1.1995317	9.433443	-0.0074207913	0.01597596	-0.015313171	-0.26383883	1.2154777	9.727456	Sitting_Idle
14:18:45.061	-0.19154198	1.211503	9.311335	-0.015362039	-0.00601519	-0.009815383	-0.28929967	1.2123338	9.727123	Sitting_Idle
14:18:45.084	-0.19154198	1.211503	9.311335	-0.015362039	-0.00601519	-0.009815383	-0.28929967	1.2123338	9.727123	Sitting_Idle
14:18:45.106	-0.19154198	1.211503	9.311335	-0.015362039	-0.00601519	-0.009815383	-0.28929967	1.2123338	9.727123	Sitting_Idle
14:18:45.129	-0.19154198	1.211503	9.311335	-0.015362039	-0.00601519	-0.009815383	-0.28929967	1.2123338	9.727123	Sitting_Idle
14:18:45.153	-0.19154198	1.211503	9.311335	-0.015362039	-0.00601519	-0.009815383	-0.28929967	1.2123338	9.727123	Sitting_Idle
14:18:45.176	-0.19154198	1.211503	9.311335	-0.015362039	-0.00601519	-0.009815383	-0.28929967	1.2123338	9.727123	Sitting_Idle
14:18:45.199	-0.19154198	1.211503	9.311335	-0.015362039	-0.00601519	-0.009815383	-0.28929967	1.2123338	9.727123	Sitting_Idle
14:18:45.222	-0.19154198	1.211503	9.311335	-0.015362039	-0.00601519	-0.009815383	-0.28929967	1.2123338	9.727123	Sitting_Idle
14:18:45.244	-0.31604427	1.1109436	9.325701	-0.0061990605	0.014143363	-0.018978361	-0.3031927	1.2089554	9.727121	Sitting_Idle
14:18:45.268	-0.31604427	1.1109436	9.325701	-0.0061990605	0.014143363	-0.018978361	-0.3031927	1.2089554	9.727121	Sitting_Idle
14:18:45.291	-0.31604427	1.1109436	9.325701	-0.0061990605	0.014143363	-0.018978361	-0.3031927	1.2089554	9.727121	Sitting_Idle
14:18:45.314	-0.31604427	1.1109436	9.325701	-0.0061990605	0.014143363	-0.018978361	-0.3031927	1.2089554	9.727121	Sitting_Idle
14:18:45.337	-0.31604427	1.1109436	9.325701	-0.0061990605	0.014143363	-0.018978361	-0.3031927	1.2089554	9.727121	Sitting_Idle
14:18:45.360	-0.31604427	1.1109436	9.325701	-0.0061990605	0.014143363	-0.018978361	-0.3031927	1.2089554	9.727121	Sitting_Idle
14:18:45.383	-0.31604427	1.1109436	9.325701	-0.0061990605	0.014143363	-0.018978361	-0.3031927	1.2089554	9.727121	Sitting_Idle
14:18:45.406	-0.31604427	1.1109436	9.325701	-0.0061990605	0.014143363	-0.018978361	-0.3031927	1.2089554	9.727121	Sitting_Idle
14:18:45.430	-0.3040729	1.175589	9.352037	0.0029639183	0.0068129804	0.0017910568	-0.3277621	1.1991456	9.727539	Sitting_Idle
14:18:45.453	-0.3040729	1.175589	9.352037	0.0029639183	0.0068129804	0.0017910568	-0.3277621	1.1991456	9.727539	Sitting_Idle
14:18:45.476	-0.3040729	1.175589	9.352037	0.0029639183	0.0068129804	0.0017910568	-0.3277621	1.1991456	9.727539	Sitting_Idle
14:18:45.499	-0.3040729	1.175589	9.352037	0.0029639183	0.0068129804	0.0017910568	-0.3277621	1.1991456	9.727539	Sitting_Idle
14:18:45.522	-0.3040729	1.175589	9.352037	0.0029639183	0.0068129804	0.0017910568	-0.3277621	1.1991456	9.727539	Sitting_Idle
14:18:45.545	-0.3040729	1.175589	9.352037	0.0029639183	0.0068129804	0.0017910568	-0.3277621	1.1991456	9.727539	Sitting_Idle
14:18:45.569	-0.3040729	1.175589	9.352037	0.0029639183	0.0068129804	0.0017910568	-0.3277621	1.1991456	9.727539	Sitting_Idle
14:18:45.591	-0.3040729	1.175589	9.352037	0.0029639183	0.0068129804	0.0017910568	-0.3277621	1.1991456	9.727539	Sitting_Idle
14:18:45.615	-0.44054657	1.0774237	9.301758	-0.0055881953	0.015365093	-0.0122588435	-0.35069218	1.1958344	9.727146	Sitting_Idle
14:18:45.638	-0.44054657	1.0774237	9.301758	-0.0055881953	0.015365093	-0.0122588435	-0.35069218	1.1958344	9.727146	Sitting_Idle
14:18:45.661	-0.44054657	1.0774237	9.301758	-0.0055881953	0.015365093	-0.0122588435	-0.35069218	1.1958344	9.727146	Sitting_Idle
14:18:45.685	-0.44054657	1.0774237	9.301758	-0.0055881953	0.015365093	-0.0122588435	-0.35069218	1.1958344	9.727146	Sitting_Idle
14:18:45.708	-0.44054657	1.0774237	9.301758	-0.0055881953	0.015365093	-0.0122588435	-0.35069218	1.1958344	9.727146	Sitting_Idle
14:18:45.732	-0.44054657	1.0774237	9.301758	-0.0055881953	0.015365093	-0.0122588435	-0.35069218	1.1958344	9.727146	Sitting_Idle
14:18:45.755	-0.44054657	1.0774237	9.301758	-0.0055881953	0.015365093	-0.0122588435	-0.35069218	1.1958344	9.727146	Sitting_Idle
14:18:45.779	-0.23942748	1.175589	9.361614	0.01823555	0.026971532	-0.006150191	-0.39598253	1.1711226	9.728415	Sitting_Idle
14:18:45.802	-0.23942748	1.175589	9.361614	0.01823555	0.026971532	-0.006150191	-0.39598253	1.1711226	9.728415	Sitting_Idle
14:18:45.825	-0.23942748	1.175589	9.361614	0.01823555	0.026971532	-0.006150191	-0.39598253	1.1711226	9.728415	Sitting_Idle
14:18:45.848	-0.23942748	1.175589	9.361614	0.01823555	0.026971532	-0.006150191	-0.39598253	1.1711226	9.728415	Sitting_Idle
14:18:45.871	-0.23942748	1.175589	9.361614	0.01823555	0.026971532	-0.006150191	-0.39598253	1.1711226	9.728415	Sitting_Idle
14:18:45.893	-0.23942748	1.175589	9.361614	0.01823555	0.026971532	-0.006150191	-0.39598253	1.1711226	9.728415	Sitting_Idle
14:18:45.916	-0.23942748	1.175589	9.361614	0.01823555	0.026971532	-0.006150191	-0.39598253	1.1711226	9.728415	Sitting_Idle
14:18:45.938	-0.23942748	1.175589	9.361614	0.01823555	0.026971532	-0.006150191	-0.39598253	1.1711226	9.728415	Sitting_Idle
14:18:45.962	-0.41181526	1.1396748	9.438231	-9.040806e-05	0.029414993	-4.153884e-05	-0.4100503	1.1646932	9.728604	Sitting_Idle
14:18:45.985	-0.41181526	1.1396748	9.438231	-9.040806e-05	0.029414993	-4.153884e-05	-0.4100503	1.1646932	9.728604	Sitting_Idle
14:18:46.008	-0.41181526	1.1396748	9.438231	-9.040806e-05	0.029414993	-4.153884e-05	-0.4100503	1.1646932	9.728604	Sitting_Idle
14:18:46.030	-0.41181526	1.1396748	9.438231	-9.040806e-05	0.029414993	-4.153884e-05	-0.4100503	1.1646932	9.728604	Sitting_Idle
14:18:46.053	-0.41181526	1.1396748	9.438231	-9.040806e-05	0.029414993	-4.153884e-05	-0.4100503	1.1646932	9.728604	Sitting_Idle
14:18:46.077	-0.41181526	1.1396748	9.438231	-9.040806e-05	0.029414993	-4.153884e-05	-0.4100503	1.1646932	9.728604	Sitting_Idle
14:18:46.099	-0.41181526	1.1396748	9.438231	-9.040806e-05	0.029414993	-4.153884e-05	-0.4100503	1.1646932	9.728604	Sitting_Idle
14:18:46.122	-0.41181526	1.1396748	9.438231	-9.040806e-05	0.029414993	-4.153884e-05	-0.4100503	1.1646932	9.728604	Sitting_Idle
14:18:46.145	-0.4166038	1.0822122	9.407105	0.0017421878	0.0104781715	0.006677979	-0.442568	1.1527894	9.728597	Sitting_Idle
14:18:46.168	-0.4166038	1.0822122	9.407105	0.0017421878	0.0104781715	0.006677979	-0.442568	1.1527894	9.728597	Sitting_Idle
14:18:46.192	-0.4166038	1.0822122	9.407105	0.0017421878	0.0104781715	0.006677979	-0.442568	1.1527894	9.728597	Sitting_Idle
14:18:46.215	-0.4166038	1.0822122	9.407105	0.0017421878	0.0104781715	0.006677979	-0.442568	1.1527894	9.728597	Sitting_Idle
14:18:46.238	-0.4166038	1.0822122	9.407105	0.0017421878	0.0104781715	0.006677979	-0.442568	1.1527894	9.728597	Sitting_Idle
14:18:46.261	-0.4166038	1.0822122	9.407105	0.0017421878	0.0104781715	0.006677979	-0.442568	1.1527894	9.728597	Sitting_Idle
14:18:46.283	-0.4166038	1.0822122	9.407105	0.0017421878	0.0104781715	0.006677979	-0.442568	1.1527894	9.728597	Sitting_Idle
14:18:46.307	-0.4166038	1.0822122	9.407105	0.0017421878	0.0104781715	0.006677979	-0.442568	1.1527894	9.728597	Sitting_Idle
14:18:46.330	-0.42378664	1.0870007	9.387952	-0.0025338691	-0.0023499988	-0.011647979	-0.4572974	1.1541547	9.727754	Sitting_Idle
14:18:46.353	-0.42378664	1.0870007	9.387952	-0.0025338691	-0.0023499988	-0.011647979	-0.4572974	1.1541547	9.727754	Sitting_Idle
14:18:46.375	-0.42378664	1.0870007	9.387952	-0.0025338691	-0.0023499988	-0.011647979	-0.4572974	1.1541547	9.727754	Sitting_Idle
14:18:46.399	-0.42378664	1.0870007	9.387952	-0.0025338691	-0.0023499988	-0.011647979	-0.4572974	1.1541547	9.727754	Sitting_Idle
14:18:46.421	-0.42378664	1.0870007	9.387952	-0.0025338691	-0.0023499988	-0.011647979	-0.4572974	1.1541547	9.727754	Sitting_Idle
14:18:46.444	-0.42378664	1.0870007	9.387952	-0.0025338691	-0.0023499988	-0.011647979	-0.4572974	1.1541547	9.727754	Sitting_Idle
14:18:46.467	-0.42378664	1.0870007	9.387952	-0.0025338691	-0.0023499988	-0.011647979	-0.4572974	1.1541547	9.727754	Sitting_Idle
14:18:46.490	-0.42378664	1.0870007	9.387952	-0.0025338691	-0.0023499988	-0.011647979	-0.4572974	1.1541547	9.727754	Sitting_Idle
14:18:46.512	-0.49082634	1.1205206	9.471751	-0.0055881953	0.0013151928	0.004845383	-0.46793798	1.1509932	9.727622	Sitting_Idle
14:18:46.535	-0.49082634	1.1205206	9.471751	-0.0055881953	0.0013151928	0.004845383	-0.46793798	1.1509932	9.727622	Sitting_Idle
14:18:46.559	-0.49082634	1.1205206	9.471751	-0.0055881953	0.0013151928	0.004845383	-0.46793798	1.1509932	9.727622	Sitting_Idle
14:18:46.582	-0.49082634	1.1205206	9.471751	-0.0055881953	0.0013151928	0.004845383	-0.46793798	1.1509932	9.727622	Sitting_Idle
14:18:46.605	-0.49082634	1.1205206	9.471751	-0.0055881953	0.0013151928	0.004845383	-0.46793798	1.1509932	9.727622	Sitting_Idle
14:18:46.628	-0.49082634	1.1205206	9.471751	-0.0055881953	0.0013151928	0.004845383	-0.46793798	1.1509932	9.727622	Sitting_Idle
14:18:46.651	-0.49082634	1.1205206	9.471751	-0.0055881953	0.0013151928	0.004845383	-0.46793798	1.1509932	9.727622	Sitting_Idle
14:18:46.674	-0.44054657	1.1372806	9.445415	-0.0013121385	0.014754228	-0.012869709	-0.47746664	1.1549172	9.726694	Sitting_Idle
14:18:46.697	-0.44054657	1.1372806	9.445415	-0.0013121385	0.014754228	-0.012869709	-0.47746664	1.1549172	9.726694	Sitting_Idle
14:18:46.720	-0.44054657	1.1372806	9.445415	-0.0013121385	0.014754228	-0.012869709	-0.47746664	1.1549172	9.726694	Sitting_Idle
14:18:46.743	-0.44054657	1.1372806	9.445415	-0.0013121385	0.014754228	-0.012869709	-0.47746664	1.1549172	9.726694	Sitting_Idle
14:18:46.765	-0.44054657	1.1372806	9.445415	-0.0013121385	0.014754228	-0.012869709	-0.47746664	1.1549172	9.726694	Sitting_Idle
14:18:46.789	-0.44054657	1.1372806	9.445415	-0.0013121385	0.014754228	-0.012869709	-0.47746664	1.1549172	9.726694	Sitting_Idle
14:18:46.812	-0.44054657	1.1372806	9.445415	-0.0013121385	0.014754228	-0.012869709	-0.47746664	1.1549172	9.726694	Sitting_Idle
14:18:46.834	-0.44054657	1.1372806	9.445415	-0.0013121385	0.014754228	-0.012869709	-0.47746664	1.1549172	9.726694	Sitting_Idle
14:18:46.857	-0.4740664	1.1085492	9.505271	-0.025135884	0.0104781715	-4.153884e-05	-0.4945621	1.1593224	9.725316	Sitting_Idle
14:18:46.881	-0.4740664	1.1085492	9.505271	-0.025135884	0.0104781715	-4.153884e-05	-0.4945621	1.1593224	9.725316	Sitting_Idle
14:18:46.904	-0.4740664	1.1085492	9.505271	-0.025135884	0.0104781715	-4.153884e-05	-0.4945621	1.1593224	9.725316	Sitting_Idle
14:18:46.927	-0.4740664	1.1085492	9.505271	-0.025135884	0.0104781715	-4.153884e-05	-0.4945621	1.1593224	9.725316	Sitting_Idle
14:18:46.950	-0.4740664	1.1085492	9.505271	-0.025135884	0.0104781715	-4.153884e-05	-0.4945621	1.1593224	9.725316	Sitting_Idle
14:18:46.973	-0.4740664	1.1085492	9.505271	-0.025135884	0.0104781715	-4.153884e-05	-0.4945621	1.1593224	9.725316	Sitting_Idle
14:18:46.997	-0.4740664	1.1085492	9.505271	-0.025135884	0.0104781715	-4.153884e-05	-0.4945621	1.1593224	9.725316	Sitting_Idle
14:18:47.019	-0.4740664	1.1085492	9.505271	-0.025135884	0.0104781715	-4.153884e-05	-0.4945621	1.1593224	9.725316	Sitting_Idle
14:18:47.043	-0.5506832	1.1085492	9.433443	-0.0043664644	-0.0047934595	-0.007982787	-0.5054858	1.1599466	9.72468	Sitting_Idle
14:18:47.066	-0.5506832	1.1085492	9.433443	-0.0043664644	-0.0047934595	-0.007982787	-0.5054858	1.1599466	9.72468	Sitting_Idle
14:18:47.089	-0.5506832	1.1085492	9.433443	-0.0043664644	-0.0047934595	-0.007982787	-0.5054858	1.1599466	9.72468	Sitting_Idle
14:18:47.113	-0.5506832	1.1085492	9.433443	-0.0043664644	-0.0047934595	-0.007982787	-0.5054858	1.1599466	9.72468	Sitting_Idle
14:18:47.136	-0.5506832	1.1085492	9.433443	-0.0043664644	-0.0047934595	-0.007982787	-0.5054858	1.1599466	9.72468	Sitting_Idle
14:18:47.159	-0.5506832	1.1085492	9.433443	-0.0043664644	-0.0047934595	-0.007982787	-0.5054858	1.1599466	9.72468	Sitting_Idle
14:18:47.182	-0.5506832	1.1085492	9.433443	-0.0043664644	-0.0047934595	-0.007982787	-0.5054858	1.1599466	9.72468	Sitting_Idle
14:18:47.204	-0.5506832	1.1085492	9.433443	-0.0043664644	-0.0047934595	-0.007982787	-0.5054858	1.1599466	9.72468	Sitting_Idle
14:18:47.229	-0.57223165	1.1779832	9.454991	0.0035747832	0.020252015	-0.0067610564	-0.51520497	1.1738423	9.722502	Sitting_Idle
14:18:47.252	-0.57223165	1.1779832	9.454991	0.0035747832	0.020252015	-0.0067610564	-0.51520497	1.1738423	9.722502	Sitting_Idle
14:18:47.275	-0.57223165	1.1779832	9.454991	0.0035747832	0.020252015	-0.0067610564	-0.51520497	1.1738423	9.722502	Sitting_Idle
14:18:47.298	-0.57223165	1.1779832	9.454991	0.0035747832	0.020252015	-0.0067610564	-0.51520497	1.1738423	9.722502	Sitting_Idle
14:18:47.321	-0.57223165	1.1779832	9.454991	0.0035747832	0.020252015	-0.0067610564	-0.51520497	1.1738423	9.722502	Sitting_Idle
14:18:47.345	-0.57223165	1.1779832	9.454991	0.0035747832	0.020252015	-0.0067610564	-0.51520497	1.1738423	9.722502	Sitting_Idle
14:18:47.368	-0.57223165	1.1779832	9.454991	0.0035747832	0.020252015	-0.0067610564	-0.51520497	1.1738423	9.722502	Sitting_Idle
14:18:47.390	-0.57223165	1.1779832	9.454991	0.0035747832	0.020252015	-0.0067610564	-0.51520497	1.1738423	9.722502	Sitting_Idle
14:18:47.414	-0.5243462	1.1708003	9.361614	0.0011313224	0.0025369234	-0.007982787	-0.5356957	1.1907603	9.7193365	Sitting_Idle
14:18:47.437	-0.5243462	1.1708003	9.361614	0.0011313224	0.0025369234	-0.007982787	-0.5356957	1.1907603	9.7193365	Sitting_Idle
14:18:47.461	-0.5243462	1.1708003	9.361614	0.0011313224	0.0025369234	-0.007982787	-0.5356957	1.1907603	9.7193365	Sitting_Idle
14:18:47.483	-0.5243462	1.1708003	9.361614	0.0011313224	0.0025369234	-0.007982787	-0.5356957	1.1907603	9.7193365	Sitting_Idle
14:18:47.506	-0.5243462	1.1708003	9.361614	0.0011313224	0.0025369234	-0.007982787	-0.5356957	1.1907603	9.7193365	Sitting_Idle
14:18:47.529	-0.5243462	1.1708003	9.361614	0.0011313224	0.0025369234	-0.007982787	-0.5356957	1.1907603	9.7193365	Sitting_Idle
14:18:47.552	-0.5243462	1.1708003	9.361614	0.0011313224	0.0025369234	-0.007982787	-0.5356957	1.1907603	9.7193365	Sitting_Idle
14:18:47.575	-0.5602603	1.1468576	9.557945	0.015181223	-0.010291247	-0.0043175956	-0.54167205	1.2001679	9.717849	Sitting_Idle
14:18:47.598	-0.5602603	1.1468576	9.557945	0.015181223	-0.010291247	-0.0043175956	-0.54167205	1.2001679	9.717849	Sitting_Idle
14:18:47.621	-0.5602603	1.1468576	9.557945	0.015181223	-0.010291247	-0.0043175956	-0.54167205	1.2001679	9.717849	Sitting_Idle
14:18:47.643	-0.5602603	1.1468576	9.557945	0.015181223	-0.010291247	-0.0043175956	-0.54167205	1.2001679	9.717849	Sitting_Idle
14:18:47.665	-0.5602603	1.1468576	9.557945	0.015181223	-0.010291247	-0.0043175956	-0.54167205	1.2001679	9.717849	Sitting_Idle
14:18:47.689	-0.5602603	1.1468576	9.557945	0.015181223	-0.010291247	-0.0043175956	-0.54167205	1.2001679	9.717849	Sitting_Idle
14:18:47.712	-0.5602603	1.1468576	9.557945	0.015181223	-0.010291247	-0.0043175956	-0.54167205	1.2001679	9.717849	Sitting_Idle
14:18:47.735	-0.5602603	1.1468576	9.557945	0.015181223	-0.010291247	-0.0043175956	-0.54167205	1.2001679	9.717849	Sitting_Idle
14:18:47.759	-0.45251793	1.2354459	9.438231	0.032896318	0.026971532	0.004845383	-0.54047465	1.2581685	9.710575	Sitting_Idle
14:18:47.781	-0.45251793	1.2354459	9.438231	0.032896318	0.026971532	0.004845383	-0.54047465	1.2581685	9.710575	Sitting_Idle
14:18:47.805	-0.45251793	1.2354459	9.438231	0.032896318	0.026971532	0.004845383	-0.54047465	1.2581685	9.710575	Sitting_Idle
14:18:47.828	-0.45251793	1.2354459	9.438231	0.032896318	0.026971532	0.004845383	-0.54047465	1.2581685	9.710575	Sitting_Idle
14:18:47.850	-0.45251793	1.2354459	9.438231	0.032896318	0.026971532	0.004845383	-0.54047465	1.2581685	9.710575	Sitting_Idle
14:18:47.872	-0.45251793	1.2354459	9.438231	0.032896318	0.026971532	0.004845383	-0.54047465	1.2581685	9.710575	Sitting_Idle
14:18:47.894	-0.45251793	1.2354459	9.438231	0.032896318	0.026971532	0.004845383	-0.54047465	1.2581685	9.710575	Sitting_Idle
14:18:47.918	-0.45251793	1.2354459	9.438231	0.032896318	0.026971532	0.004845383	-0.54047465	1.2581685	9.710575	Sitting_Idle
14:18:47.940	-0.4932206	1.359948	9.117398	0.056109197	0.03491278	0.027447397	-0.5927119	1.3273234	9.698314	Sitting_Idle
14:18:47.963	-0.4932206	1.359948	9.117398	0.056109197	0.03491278	0.027447397	-0.5927119	1.3273234	9.698314	Sitting_Idle
14:18:47.987	-0.4932206	1.359948	9.117398	0.056109197	0.03491278	0.027447397	-0.5927119	1.3273234	9.698314	Sitting_Idle
14:18:48.010	-0.4932206	1.359948	9.117398	0.056109197	0.03491278	0.027447397	-0.5927119	1.3273234	9.698314	Sitting_Idle
14:18:48.032	-0.4932206	1.359948	9.117398	0.056109197	0.03491278	0.027447397	-0.5927119	1.3273234	9.698314	Sitting_Idle
14:18:48.055	-0.4932206	1.359948	9.117398	0.056109197	0.03491278	0.027447397	-0.5927119	1.3273234	9.698314	Sitting_Idle
14:18:48.078	-0.4932206	1.359948	9.117398	0.056109197	0.03491278	0.027447397	-0.5927119	1.3273234	9.698314	Sitting_Idle
14:18:48.101	-0.4932206	1.359948	9.117398	0.056109197	0.03491278	0.027447397	-0.5927119	1.3273234	9.698314	Sitting_Idle
14:18:48.124	-0.6344828	1.3000913	9.402317	-0.012918578	-0.0047934595	-0.051965084	-0.61825657	1.3825107	9.689005	Sitting_Idle
14:18:48.147	-0.6344828	1.3000913	9.402317	-0.012918578	-0.0047934595	-0.051965084	-0.61825657	1.3825107	9.689005	Sitting_Idle
14:18:48.170	-0.6344828	1.3000913	9.402317	-0.012918578	-0.0047934595	-0.051965084	-0.61825657	1.3825107	9.689005	Sitting_Idle
14:18:48.193	-0.6344828	1.3000913	9.402317	-0.012918578	-0.0047934595	-0.051965084	-0.61825657	1.3825107	9.689005	Sitting_Idle
14:18:48.216	-0.6344828	1.3000913	9.402317	-0.012918578	-0.0047934595	-0.051965084	-0.61825657	1.3825107	9.689005	Sitting_Idle
14:18:48.238	-0.6344828	1.3000913	9.402317	-0.012918578	-0.0047934595	-0.051965084	-0.61825657	1.3825107	9.689005	Sitting_Idle
14:18:48.262	-0.6344828	1.3000913	9.402317	-0.012918578	-0.0047934595	-0.051965084	-0.61825657	1.3825107	9.689005	Sitting_Idle
14:18:48.285	-0.6344828	1.3000913	9.402317	-0.012918578	-0.0047934595	-0.051965084	-0.61825657	1.3825107	9.689005	Sitting_Idle
14:18:48.307	-0.81165916	1.3312168	9.143736	-0.025135884	-0.016399898	-0.03424999	-0.6294318	1.4106373	9.68423	Sitting_Idle
14:18:48.329	-0.81165916	1.3312168	9.143736	-0.025135884	-0.016399898	-0.03424999	-0.6294318	1.4106373	9.68423	Sitting_Idle
14:18:48.352	-0.81165916	1.3312168	9.143736	-0.025135884	-0.016399898	-0.03424999	-0.6294318	1.4106373	9.68423	Sitting_Idle
14:18:48.376	-0.81165916	1.3312168	9.143736	-0.025135884	-0.016399898	-0.03424999	-0.6294318	1.4106373	9.68423	Sitting_Idle
14:18:48.399	-0.81165916	1.3312168	9.143736	-0.025135884	-0.016399898	-0.03424999	-0.6294318	1.4106373	9.68423	Sitting_Idle
14:18:48.422	-0.81165916	1.3312168	9.143736	-0.025135884	-0.016399898	-0.03424999	-0.6294318	1.4106373	9.68423	Sitting_Idle
14:18:48.445	-0.81165916	1.3312168	9.143736	-0.025135884	-0.016399898	-0.03424999	-0.6294318	1.4106373	9.68423	Sitting_Idle
14:18:48.468	-0.81165916	1.3312168	9.143736	-0.025135884	-0.016399898	-0.03424999	-0.6294318	1.4106373	9.68423	Sitting_Idle
14:18:48.492	-0.65124273	1.3671309	9.404712	-0.016583769	-0.028617205	0.006677979	-0.66017014	1.3797477	9.686632	Sitting_Idle
14:18:48.514	-0.65124273	1.3671309	9.404712	-0.016583769	-0.028617205	0.006677979	-0.66017014	1.3797477	9.686632	Sitting_Idle
14:18:48.536	-0.65124273	1.3671309	9.404712	-0.016583769	-0.028617205	0.006677979	-0.66017014	1.3797477	9.686632	Sitting_Idle
14:18:48.559	-0.65124273	1.3671309	9.404712	-0.016583769	-0.028617205	0.006677979	-0.66017014	1.3797477	9.686632	Sitting_Idle
14:18:48.583	-0.65124273	1.3671309	9.404712	-0.016583769	-0.028617205	0.006677979	-0.66017014	1.3797477	9.686632	Sitting_Idle
14:18:48.606	-0.65124273	1.3671309	9.404712	-0.016583769	-0.028617205	0.006677979	-0.66017014	1.3797477	9.686632	Sitting_Idle
14:18:48.628	-0.65124273	1.3671309	9.404712	-0.016583769	-0.028617205	0.006677979	-0.66017014	1.3797477	9.686632	Sitting_Idle
14:18:48.652	-0.7015225	1.2857256	9.498088	-0.015972905	-0.00601519	0.036610376	-0.66366327	1.35386	9.690046	Sitting_Idle
14:18:48.674	-0.7015225	1.2857256	9.498088	-0.015972905	-0.00601519	0.036610376	-0.66366327	1.35386	9.690046	Sitting_Idle
14:18:48.699	-0.7015225	1.2857256	9.498088	-0.015972905	-0.00601519	0.036610376	-0.66366327	1.35386	9.690046	Sitting_Idle
14:18:48.722	-0.7015225	1.2857256	9.498088	-0.015972905	-0.00601519	0.036610376	-0.66366327	1.35386	9.690046	Sitting_Idle
14:18:48.744	-0.7015225	1.2857256	9.498088	-0.015972905	-0.00601519	0.036610376	-0.66366327	1.35386	9.690046	Sitting_Idle
14:18:48.767	-0.7015225	1.2857256	9.498088	-0.015972905	-0.00601519	0.036610376	-0.66366327	1.35386	9.690046	Sitting_Idle
14:18:48.789	-0.7015225	1.2857256	9.498088	-0.015972905	-0.00601519	0.036610376	-0.66366327	1.35386	9.690046	Sitting_Idle
14:18:48.811	-0.7015225	1.2857256	9.498088	-0.015972905	-0.00601519	0.036610376	-0.66366327	1.35386	9.690046	Sitting_Idle
14:18:48.834	-0.5554718	1.3407938	9.356826	-0.022692423	-0.011512978	0.02439307	-0.6334471	1.334062	9.694814	Sitting_Idle
14:18:48.857	-0.5554718	1.3407938	9.356826	-0.022692423	-0.011512978	0.02439307	-0.6334471	1.334062	9.694814	Sitting_Idle
14:18:48.880	-0.5554718	1.3407938	9.356826	-0.022692423	-0.011512978	0.02439307	-0.6334471	1.334062	9.694814	Sitting_Idle
14:18:48.902	-0.5554718	1.3407938	9.356826	-0.022692423	-0.011512978	0.02439307	-0.6334471	1.334062	9.694814	Sitting_Idle
14:18:48.925	-0.5554718	1.3407938	9.356826	-0.022692423	-0.011512978	0.02439307	-0.6334471	1.334062	9.694814	Sitting_Idle
14:18:48.948	-0.5554718	1.3407938	9.356826	-0.022692423	-0.011512978	0.02439307	-0.6334471	1.334062	9.694814	Sitting_Idle
14:18:48.971	-0.5554718	1.3407938	9.356826	-0.022692423	-0.011512978	0.02439307	-0.6334471	1.334062	9.694814	Sitting_Idle
14:18:48.994	-0.5554718	1.3407938	9.356826	-0.022692423	-0.011512978	0.02439307	-0.6334471	1.334062	9.694814	Sitting_Idle
14:18:49.017	-0.6057515	1.2522057	9.399923	-0.008031656	0.014754228	-0.0104262475	-0.61570203	1.3149898	9.698562	Sitting_Idle
14:18:49.040	-0.6057515	1.2522057	9.399923	-0.008031656	0.014754228	-0.0104262475	-0.61570203	1.3149898	9.698562	Sitting_Idle
14:18:49.064	-0.6057515	1.2522057	9.399923	-0.008031656	0.014754228	-0.0104262475	-0.61570203	1.3149898	9.698562	Sitting_Idle
14:18:49.087	-0.6057515	1.2522057	9.399923	-0.008031656	0.014754228	-0.0104262475	-0.61570203	1.3149898	9.698562	Sitting_Idle
14:18:49.109	-0.6057515	1.2522057	9.399923	-0.008031656	0.014754228	-0.0104262475	-0.61570203	1.3149898	9.698562	Sitting_Idle
14:18:49.132	-0.6057515	1.2522057	9.399923	-0.008031656	0.014754228	-0.0104262475	-0.61570203	1.3149898	9.698562	Sitting_Idle
14:18:49.155	-0.6057515	1.2522057	9.399923	-0.008031656	0.014754228	-0.0104262475	-0.61570203	1.3149898	9.698562	Sitting_Idle
14:18:49.179	-0.6057515	1.2522057	9.399923	-0.008031656	0.014754228	-0.0104262475	-0.61570203	1.3149898	9.698562	Sitting_Idle
14:18:49.202	-0.55307746	1.2713599	9.364009	-0.0074207913	0.004369519	0.004234518	-0.6167436	1.3019499	9.700254	Sitting_Idle
14:18:49.224	-0.55307746	1.2713599	9.364009	-0.0074207913	0.004369519	0.004234518	-0.6167436	1.3019499	9.700254	Sitting_Idle
14:18:49.247	-0.55307746	1.2713599	9.364009	-0.0074207913	0.004369519	0.004234518	-0.6167436	1.3019499	9.700254	Sitting_Idle
14:18:49.270	-0.55307746	1.2713599	9.364009	-0.0074207913	0.004369519	0.004234518	-0.6167436	1.3019499	9.700254	Sitting_Idle
14:18:49.294	-0.55307746	1.2713599	9.364009	-0.0074207913	0.004369519	0.004234518	-0.6167436	1.3019499	9.700254	Sitting_Idle
14:18:49.316	-0.55307746	1.2713599	9.364009	-0.0074207913	0.004369519	0.004234518	-0.6167436	1.3019499	9.700254	Sitting_Idle
14:18:49.339	-0.55307746	1.2713599	9.364009	-0.0074207913	0.004369519	0.004234518	-0.6167436	1.3019499	9.700254	Sitting_Idle
14:18:49.362	-0.55307746	1.2713599	9.364009	-0.0074207913	0.004369519	0.004234518	-0.6167436	1.3019499	9.700254	Sitting_Idle
14:18:49.385	-0.66321415	1.2785428	9.39274	0.021289876	0.016586825	0.0115649	-0.6307139	1.319325	9.697008	Sitting_Idle
14:18:49.409	-0.66321415	1.2785428	9.39274	0.021289876	0.016586825	0.0115649	-0.6307139	1.319325	9.697008	Sitting_Idle
14:18:49.432	-0.66321415	1.2785428	9.39274	0.021289876	0.016586825	0.0115649	-0.6307139	1.319325	9.697008	Sitting_Idle
14:18:49.455	-0.66321415	1.2785428	9.39274	0.021289876	0.016586825	0.0115649	-0.6307139	1.319325	9.697008	Sitting_Idle
14:18:49.478	-0.66321415	1.2785428	9.39274	0.021289876	0.016586825	0.0115649	-0.6307139	1.319325	9.697008	Sitting_Idle
14:18:49.501	-0.66321415	1.2785428	9.39274	0.021289876	0.016586825	0.0115649	-0.6307139	1.319325	9.697008	Sitting_Idle
14:18:49.524	-0.66321415	1.2785428	9.39274	0.021289876	0.016586825	0.0115649	-0.6307139	1.319325	9.697008	Sitting_Idle
14:18:49.547	-0.66321415	1.2785428	9.39274	0.021289876	0.016586825	0.0115649	-0.6307139	1.319325	9.697008	Sitting_Idle
14:18:49.571	-0.6177229	1.3216397	9.294575	-0.0025338691	-0.025562877	-0.0043175956	-0.63988	1.3649518	9.69009	Sitting_Idle
14:18:49.594	-0.6177229	1.3216397	9.294575	-0.0025338691	-0.025562877	-0.0043175956	-0.63988	1.3649518	9.69009	Sitting_Idle
14:18:49.617	-0.6177229	1.3216397	9.294575	-0.0025338691	-0.025562877	-0.0043175956	-0.63988	1.3649518	9.69009	Sitting_Idle
14:18:49.639	-0.6177229	1.3216397	9.294575	-0.0025338691	-0.025562877	-0.0043175956	-0.63988	1.3649518	9.69009	Sitting_Idle
14:18:49.662	-0.6177229	1.3216397	9.294575	-0.0025338691	-0.025562877	-0.0043175956	-0.63988	1.3649518	9.69009	Sitting_Idle
14:18:49.685	-0.6177229	1.3216397	9.294575	-0.0025338691	-0.025562877	-0.0043175956	-0.63988	1.3649518	9.69009	Sitting_Idle
14:18:49.707	-0.6177229	1.3216397	9.294575	-0.0025338691	-0.025562877	-0.0043175956	-0.63988	1.3649518	9.69009	Sitting_Idle
14:18:49.730	-0.6177229	1.3216397	9.294575	-0.0025338691	-0.025562877	-0.0043175956	-0.63988	1.3649518	9.69009	Sitting_Idle
14:18:49.754	-0.6081458	1.3551595	9.172467	0.017624684	-0.032282393	0.03233432	-0.59445363	1.3727243	9.691885	Sitting_Idle
14:18:49.777	-0.6081458	1.3551595	9.172467	0.017624684	-0.032282393	0.03233432	-0.59445363	1.3727243	9.691885	Sitting_Idle
14:18:49.800	-0.6081458	1.3551595	9.172467	0.017624684	-0.032282393	0.03233432	-0.59445363	1.3727243	9.691885	Sitting_Idle
14:18:49.823	-0.6081458	1.3551595	9.172467	0.017624684	-0.032282393	0.03233432	-0.59445363	1.3727243	9.691885	Sitting_Idle
14:18:49.846	-0.6081458	1.3551595	9.172467	0.017624684	-0.032282393	0.03233432	-0.59445363	1.3727243	9.691885	Sitting_Idle
14:18:49.869	-0.6081458	1.3551595	9.172467	0.017624684	-0.032282393	0.03233432	-0.59445363	1.3727243	9.691885	Sitting_Idle
14:18:49.892	-0.6081458	1.3551595	9.172467	0.017624684	-0.032282393	0.03233432	-0.59445363	1.3727243	9.691885	Sitting_Idle
14:18:49.916	-0.679974	1.2689656	9.399923	0.008461705	-0.08970373	-0.0104262475	-0.5380966	1.3803216	9.694098	Sitting_Idle
14:18:49.939	-0.679974	1.2689656	9.399923	0.008461705	-0.08970373	-0.0104262475	-0.5380966	1.3803216	9.694098	Sitting_Idle
14:18:49.962	-0.679974	1.2689656	9.399923	0.008461705	-0.08970373	-0.0104262475	-0.5380966	1.3803216	9.694098	Sitting_Idle
14:18:49.985	-0.679974	1.2689656	9.399923	0.008461705	-0.08970373	-0.0104262475	-0.5380966	1.3803216	9.694098	Sitting_Idle
14:18:50.008	-0.679974	1.2689656	9.399923	0.008461705	-0.08970373	-0.0104262475	-0.5380966	1.3803216	9.694098	Sitting_Idle
14:18:50.030	-0.679974	1.2689656	9.399923	0.008461705	-0.08970373	-0.0104262475	-0.5380966	1.3803216	9.694098	Sitting_Idle
14:18:50.053	-0.679974	1.2689656	9.399923	0.008461705	-0.08970373	-0.0104262475	-0.5380966	1.3803216	9.694098	Sitting_Idle
14:18:50.076	-0.679974	1.2689656	9.399923	0.008461705	-0.08970373	-0.0104262475	-0.5380966	1.3803216	9.694098	Sitting_Idle
14:18:50.100	-0.12450229	1.4940275	9.201198	-0.011696848	-0.0603822	0.02194961	-0.46806642	1.4161048	9.692572	Sitting_Idle
14:18:50.123	-0.12450229	1.4940275	9.201198	-0.011696848	-0.0603822	0.02194961	-0.46806642	1.4161048	9.692572	Sitting_Idle
14:18:50.146	-0.12450229	1.4940275	9.201198	-0.011696848	-0.0603822	0.02194961	-0.46806642	1.4161048	9.692572	Sitting_Idle
14:18:50.169	-0.12450229	1.4940275	9.201198	-0.011696848	-0.0603822	0.02194961	-0.46806642	1.4161048	9.692572	Sitting_Idle
14:18:50.192	-0.12450229	1.4940275	9.201198	-0.011696848	-0.0603822	0.02194961	-0.46806642	1.4161048	9.692572	Sitting_Idle
14:18:50.214	-0.12450229	1.4940275	9.201198	-0.011696848	-0.0603822	0.02194961	-0.46806642	1.4161048	9.692572	Sitting_Idle
14:18:50.237	-0.12450229	1.4940275	9.201198	-0.011696848	-0.0603822	0.02194961	-0.46806642	1.4161048	9.692572	Sitting_Idle
14:18:50.260	-0.12450229	1.4940275	9.201198	-0.011696848	-0.0603822	0.02194961	-0.46806642	1.4161048	9.692572	Sitting_Idle
14:18:50.283	-0.4764607	1.3096683	9.3592205	-0.023303287	0.009867307	-0.01409144	-0.39728028	1.3822632	9.700613	Sitting_Idle
14:18:50.306	-0.4764607	1.3096683	9.3592205	-0.023303287	0.009867307	-0.01409144	-0.39728028	1.3822632	9.700613	Sitting_Idle
14:18:50.329	-0.4764607	1.3096683	9.3592205	-0.023303287	0.009867307	-0.01409144	-0.39728028	1.3822632	9.700613	Sitting_Idle
14:18:50.352	-0.4764607	1.3096683	9.3592205	-0.023303287	0.009867307	-0.01409144	-0.39728028	1.3822632	9.700613	Sitting_Idle
14:18:50.374	-0.4764607	1.3096683	9.3592205	-0.023303287	0.009867307	-0.01409144	-0.39728028	1.3822632	9.700613	Sitting_Idle
14:18:50.397	-0.4764607	1.3096683	9.3592205	-0.023303287	0.009867307	-0.01409144	-0.39728028	1.3822632	9.700613	Sitting_Idle
14:18:50.419	-0.4764607	1.3096683	9.3592205	-0.023303287	0.009867307	-0.01409144	-0.39728028	1.3822632	9.700613	Sitting_Idle
14:18:50.443	-0.4764607	1.3096683	9.3592205	-0.023303287	0.009867307	-0.01409144	-0.39728028	1.3822632	9.700613	Sitting_Idle
14:18:50.465	-0.36871833	1.2234744	9.555551	-0.012307713	0.025749804	0.0054562483	-0.39803043	1.3399557	9.706517	Sitting_Idle
14:18:50.488	-0.36871833	1.2234744	9.555551	-0.012307713	0.025749804	0.0054562483	-0.39803043	1.3399557	9.706517	Sitting_Idle
14:18:50.510	-0.36871833	1.2234744	9.555551	-0.012307713	0.025749804	0.0054562483	-0.39803043	1.3399557	9.706517	Sitting_Idle
14:18:50.533	-0.36871833	1.2234744	9.555551	-0.012307713	0.025749804	0.0054562483	-0.39803043	1.3399557	9.706517	Sitting_Idle
14:18:50.557	-0.36871833	1.2234744	9.555551	-0.012307713	0.025749804	0.0054562483	-0.39803043	1.3399557	9.706517	Sitting_Idle
14:18:50.580	-0.36871833	1.2234744	9.555551	-0.012307713	0.025749804	0.0054562483	-0.39803043	1.3399557	9.706517	Sitting_Idle
14:18:50.603	-0.36871833	1.2234744	9.555551	-0.012307713	0.025749804	0.0054562483	-0.39803043	1.3399557	9.706517	Sitting_Idle
14:18:50.626	-0.36871833	1.2234744	9.555551	-0.012307713	0.025749804	0.0054562483	-0.39803043	1.3399557	9.706517	Sitting_Idle
14:18:50.649	-0.31365	1.2785428	9.29218	-0.0037555995	-0.005404325	-0.018367497	-0.40722832	1.3298279	9.707528	Sitting_Idle
14:18:50.671	-0.31365	1.2785428	9.29218	-0.0037555995	-0.005404325	-0.018367497	-0.40722832	1.3298279	9.707528	Sitting_Idle
14:18:50.695	-0.31365	1.2785428	9.29218	-0.0037555995	-0.005404325	-0.018367497	-0.40722832	1.3298279	9.707528	Sitting_Idle
14:18:50.718	-0.31365	1.2785428	9.29218	-0.0037555995	-0.005404325	-0.018367497	-0.40722832	1.3298279	9.707528	Sitting_Idle
14:18:50.741	-0.31365	1.2785428	9.29218	-0.0037555995	-0.005404325	-0.018367497	-0.40722832	1.3298279	9.707528	Sitting_Idle
14:18:50.763	-0.31365	1.2785428	9.29218	-0.0037555995	-0.005404325	-0.018367497	-0.40722832	1.3298279	9.707528	Sitting_Idle
14:18:50.787	-0.31365	1.2785428	9.29218	-0.0037555995	-0.005404325	-0.018367497	-0.40722832	1.3298279	9.707528	Sitting_Idle
14:18:50.810	-0.31365	1.2785428	9.29218	-0.0037555995	-0.005404325	-0.018367497	-0.40722832	1.3298279	9.707528	Sitting_Idle
14:18:50.833	-0.3615355	1.2689656	9.366403	0.0017421878	0.014143363	0.013397496	-0.41321978	1.3147568	9.709328	Sitting_Idle
14:18:50.856	-0.3615355	1.2689656	9.366403	0.0017421878	0.014143363	0.013397496	-0.41321978	1.3147568	9.709328	Sitting_Idle
14:18:50.879	-0.3615355	1.2689656	9.366403	0.0017421878	0.014143363	0.013397496	-0.41321978	1.3147568	9.709328	Sitting_Idle
14:18:50.902	-0.3615355	1.2689656	9.366403	0.0017421878	0.014143363	0.013397496	-0.41321978	1.3147568	9.709328	Sitting_Idle
14:18:50.925	-0.3615355	1.2689656	9.366403	0.0017421878	0.014143363	0.013397496	-0.41321978	1.3147568	9.709328	Sitting_Idle
14:18:50.949	-0.3615355	1.2689656	9.366403	0.0017421878	0.014143363	0.013397496	-0.41321978	1.3147568	9.709328	Sitting_Idle
14:18:50.971	-0.3615355	1.2689656	9.366403	0.0017421878	0.014143363	0.013397496	-0.41321978	1.3147568	9.709328	Sitting_Idle
14:18:50.994	-0.48124924	1.2067145	9.411894	0.013959493	0.022695476	0.0005693264	-0.42475775	1.3105501	9.709398	Sitting_Idle
14:18:51.018	-0.48124924	1.2067145	9.411894	0.013959493	0.022695476	0.0005693264	-0.42475775	1.3105501	9.709398	Sitting_Idle
14:18:51.040	-0.48124924	1.2067145	9.411894	0.013959493	0.022695476	0.0005693264	-0.42475775	1.3105501	9.709398	Sitting_Idle
14:18:51.062	-0.48124924	1.2067145	9.411894	0.013959493	0.022695476	0.0005693264	-0.42475775	1.3105501	9.709398	Sitting_Idle
14:18:51.085	-0.48124924	1.2067145	9.411894	0.013959493	0.022695476	0.0005693264	-0.42475775	1.3105501	9.709398	Sitting_Idle
14:18:51.107	-0.48124924	1.2067145	9.411894	0.013959493	0.022695476	0.0005693264	-0.42475775	1.3105501	9.709398	Sitting_Idle
14:18:51.131	-0.48124924	1.2067145	9.411894	0.013959493	0.022695476	0.0005693264	-0.42475775	1.3105501	9.709398	Sitting_Idle
14:18:51.153	-0.48124924	1.2067145	9.411894	0.013959493	0.022695476	0.0005693264	-0.42475775	1.3105501	9.709398	Sitting_Idle
14:18:51.177	-0.33759275	1.3000913	9.481328	0.017624684	0.0068129804	0.023171341	-0.42802393	1.3127073	9.708963	Sitting_Idle
14:18:51.200	-0.33759275	1.3000913	9.481328	0.017624684	0.0068129804	0.023171341	-0.42802393	1.3127073	9.708963	Sitting_Idle
14:18:51.222	-0.33759275	1.3000913	9.481328	0.017624684	0.0068129804	0.023171341	-0.42802393	1.3127073	9.708963	Sitting_Idle
14:18:51.246	-0.33759275	1.3000913	9.481328	0.017624684	0.0068129804	0.023171341	-0.42802393	1.3127073	9.708963	Sitting_Idle
14:18:51.268	-0.33759275	1.3000913	9.481328	0.017624684	0.0068129804	0.023171341	-0.42802393	1.3127073	9.708963	Sitting_Idle
14:18:51.291	-0.33759275	1.3000913	9.481328	0.017624684	0.0068129804	0.023171341	-0.42802393	1.3127073	9.708963	Sitting_Idle
14:18:51.314	-0.33759275	1.3000913	9.481328	0.017624684	0.0068129804	0.023171341	-0.42802393	1.3127073	9.708963	Sitting_Idle
14:18:51.336	-0.33759275	1.3000913	9.481328	0.017624684	0.0068129804	0.023171341	-0.42802393	1.3127073	9.708963	Sitting_Idle
14:18:51.359	-0.47167215	1.2234744	9.364009	0.016402954	-0.013345573	0.02194961	-0.4190001	1.3155676	9.70897	Sitting_Idle
14:18:51.382	-0.47167215	1.2234744	9.364009	0.016402954	-0.013345573	0.02194961	-0.4190001	1.3155676	9.70897	Sitting_Idle
14:18:51.404	-0.47167215	1.2234744	9.364009	0.016402954	-0.013345573	0.02194961	-0.4190001	1.3155676	9.70897	Sitting_Idle
14:18:51.426	-0.47167215	1.2234744	9.364009	0.016402954	-0.013345573	0.02194961	-0.4190001	1.3155676	9.70897	Sitting_Idle
14:18:51.449	-0.47167215	1.2234744	9.364009	0.016402954	-0.013345573	0.02194961	-0.4190001	1.3155676	9.70897	Sitting_Idle
14:18:51.473	-0.47167215	1.2234744	9.364009	0.016402954	-0.013345573	0.02194961	-0.4190001	1.3155676	9.70897	Sitting_Idle
14:18:51.496	-0.47167215	1.2234744	9.364009	0.016402954	-0.013345573	0.02194961	-0.4190001	1.3155676	9.70897	Sitting_Idle
14:18:51.519	-0.47167215	1.2234744	9.364009	0.016402954	-0.013345573	0.02194961	-0.4190001	1.3155676	9.70897	Sitting_Idle
14:18:51.541	-0.31604427	1.2833313	9.421472	0.0121268965	0.0031477886	0.013397496	-0.414499	1.3251687	9.707858	Sitting_Idle
14:18:51.564	-0.31604427	1.2833313	9.421472	0.0121268965	0.0031477886	0.013397496	-0.414499	1.3251687	9.707858	Sitting_Idle
14:18:51.588	-0.31604427	1.2833313	9.421472	0.0121268965	0.0031477886	0.013397496	-0.414499	1.3251687	9.707858	Sitting_Idle
14:18:51.611	-0.31604427	1.2833313	9.421472	0.0121268965	0.0031477886	0.013397496	-0.414499	1.3251687	9.707858	Sitting_Idle
14:18:51.634	-0.31604427	1.2833313	9.421472	0.0121268965	0.0031477886	0.013397496	-0.414499	1.3251687	9.707858	Sitting_Idle
14:18:51.657	-0.31604427	1.2833313	9.421472	0.0121268965	0.0031477886	0.013397496	-0.414499	1.3251687	9.707858	Sitting_Idle
14:18:51.680	-0.31604427	1.2833313	9.421472	0.0121268965	0.0031477886	0.013397496	-0.414499	1.3251687	9.707858	Sitting_Idle
14:18:51.705	-0.31604427	1.2833313	9.421472	0.0121268965	0.0031477886	0.013397496	-0.414499	1.3251687	9.707858	Sitting_Idle
14:18:51.728	-0.3615355	1.3024855	9.526819	0.004796514	-0.015178168	0.0127866315	-0.40303138	1.3353049	9.706952	Sitting_Idle
14:18:51.750	-0.3615355	1.3024855	9.526819	0.004796514	-0.015178168	0.0127866315	-0.40303138	1.3353049	9.706952	Sitting_Idle
14:18:51.773	-0.3615355	1.3024855	9.526819	0.004796514	-0.015178168	0.0127866315	-0.40303138	1.3353049	9.706952	Sitting_Idle
14:18:51.796	-0.3615355	1.3024855	9.526819	0.004796514	-0.015178168	0.0127866315	-0.40303138	1.3353049	9.706952	Sitting_Idle
14:18:51.820	-0.3615355	1.3024855	9.526819	0.004796514	-0.015178168	0.0127866315	-0.40303138	1.3353049	9.706952	Sitting_Idle
14:18:51.843	-0.3615355	1.3024855	9.526819	0.004796514	-0.015178168	0.0127866315	-0.40303138	1.3353049	9.706952	Sitting_Idle
14:18:51.865	-0.3615355	1.3024855	9.526819	0.004796514	-0.015178168	0.0127866315	-0.40303138	1.3353049	9.706952	Sitting_Idle
14:18:51.889	-0.3615355	1.3024855	9.526819	0.004796514	-0.015178168	0.0127866315	-0.40303138	1.3353049	9.706952	Sitting_Idle
14:18:51.911	-0.45730647	1.297697	9.438231	0.009072571	0.0013151928	0.0030127873	-0.39054576	1.3508301	9.705314	Sitting_Idle
14:18:51.935	-0.45730647	1.297697	9.438231	0.009072571	0.0013151928	0.0030127873	-0.39054576	1.3508301	9.705314	Sitting_Idle
14:18:51.957	-0.45730647	1.297697	9.438231	0.009072571	0.0013151928	0.0030127873	-0.39054576	1.3508301	9.705314	Sitting_Idle
14:18:51.980	-0.45730647	1.297697	9.438231	0.009072571	0.0013151928	0.0030127873	-0.39054576	1.3508301	9.705314	Sitting_Idle
14:18:52.003	-0.45730647	1.297697	9.438231	0.009072571	0.0013151928	0.0030127873	-0.39054576	1.3508301	9.705314	Sitting_Idle
14:18:52.026	-0.45730647	1.297697	9.438231	0.009072571	0.0013151928	0.0030127873	-0.39054576	1.3508301	9.705314	Sitting_Idle
14:18:52.049	-0.45730647	1.297697	9.438231	0.009072571	0.0013151928	0.0030127873	-0.39054576	1.3508301	9.705314	Sitting_Idle
14:18:52.071	-0.45730647	1.297697	9.438231	0.009072571	0.0013151928	0.0030127873	-0.39054576	1.3508301	9.705314	Sitting_Idle
14:18:52.094	-0.38787252	1.3192455	9.390346	0.0035747832	-0.01884336	0.00912144	-0.380011	1.3653594	9.703699	Sitting_Idle
14:18:52.117	-0.38787252	1.3192455	9.390346	0.0035747832	-0.01884336	0.00912144	-0.380011	1.3653594	9.703699	Sitting_Idle
14:18:52.140	-0.38787252	1.3192455	9.390346	0.0035747832	-0.01884336	0.00912144	-0.380011	1.3653594	9.703699	Sitting_Idle
14:18:52.163	-0.38787252	1.3192455	9.390346	0.0035747832	-0.01884336	0.00912144	-0.380011	1.3653594	9.703699	Sitting_Idle
14:18:52.185	-0.38787252	1.3192455	9.390346	0.0035747832	-0.01884336	0.00912144	-0.380011	1.3653594	9.703699	Sitting_Idle
14:18:52.208	-0.38787252	1.3192455	9.390346	0.0035747832	-0.01884336	0.00912144	-0.380011	1.3653594	9.703699	Sitting_Idle
14:18:52.230	-0.38787252	1.3192455	9.390346	0.0035747832	-0.01884336	0.00912144	-0.380011	1.3653594	9.703699	Sitting_Idle
14:18:52.253	-0.3304099	1.3407938	9.335278	0.0035747832	-0.009069516	0.010954035	-0.3736415	1.3806126	9.701788	Sitting_Idle
14:18:52.277	-0.3304099	1.3407938	9.335278	0.0035747832	-0.009069516	0.010954035	-0.3736415	1.3806126	9.701788	Sitting_Idle
14:18:52.300	-0.3304099	1.3407938	9.335278	0.0035747832	-0.009069516	0.010954035	-0.3736415	1.3806126	9.701788	Sitting_Idle
14:18:52.323	-0.3304099	1.3407938	9.335278	0.0035747832	-0.009069516	0.010954035	-0.3736415	1.3806126	9.701788	Sitting_Idle
14:18:52.346	-0.3304099	1.3407938	9.335278	0.0035747832	-0.009069516	0.010954035	-0.3736415	1.3806126	9.701788	Sitting_Idle
14:18:52.369	-0.3304099	1.3407938	9.335278	0.0035747832	-0.009069516	0.010954035	-0.3736415	1.3806126	9.701788	Sitting_Idle
14:18:52.392	-0.3304099	1.3407938	9.335278	0.0035747832	-0.009069516	0.010954035	-0.3736415	1.3806126	9.701788	Sitting_Idle
14:18:52.414	-0.3304099	1.3407938	9.335278	0.0035747832	-0.009069516	0.010954035	-0.3736415	1.3806126	9.701788	Sitting_Idle
14:18:52.437	-0.36632404	1.3312168	9.3592205	-0.013529444	-0.0145673035	-0.009204517	-0.35778254	1.392509	9.7006855	Sitting_Idle
14:18:52.459	-0.36632404	1.3312168	9.3592205	-0.013529444	-0.0145673035	-0.009204517	-0.35778254	1.392509	9.7006855	Sitting_Idle
14:18:52.482	-0.36632404	1.3312168	9.3592205	-0.013529444	-0.0145673035	-0.009204517	-0.35778254	1.392509	9.7006855	Sitting_Idle
14:18:52.506	-0.36632404	1.3312168	9.3592205	-0.013529444	-0.0145673035	-0.009204517	-0.35778254	1.392509	9.7006855	Sitting_Idle
14:18:52.529	-0.36632404	1.3312168	9.3592205	-0.013529444	-0.0145673035	-0.009204517	-0.35778254	1.392509	9.7006855	Sitting_Idle
14:18:52.552	-0.36632404	1.3312168	9.3592205	-0.013529444	-0.0145673035	-0.009204517	-0.35778254	1.392509	9.7006855	Sitting_Idle
14:18:52.575	-0.36632404	1.3312168	9.3592205	-0.013529444	-0.0145673035	-0.009204517	-0.35778254	1.392509	9.7006855	Sitting_Idle
14:18:52.598	-0.36632404	1.3312168	9.3592205	-0.013529444	-0.0145673035	-0.009204517	-0.35778254	1.392509	9.7006855	Sitting_Idle
14:18:52.622	-0.29689008	1.3791022	9.411894	0.0023530528	-0.009069516	-0.009815383	-0.3584847	1.3942312	9.700412	Sitting_Idle
14:18:52.645	-0.29689008	1.3791022	9.411894	0.0023530528	-0.009069516	-0.009815383	-0.3584847	1.3942312	9.700412	Sitting_Idle
14:18:52.668	-0.29689008	1.3791022	9.411894	0.0023530528	-0.009069516	-0.009815383	-0.3584847	1.3942312	9.700412	Sitting_Idle
14:18:52.691	-0.29689008	1.3791022	9.411894	0.0023530528	-0.009069516	-0.009815383	-0.3584847	1.3942312	9.700412	Sitting_Idle
14:18:52.714	-0.29689008	1.3791022	9.411894	0.0023530528	-0.009069516	-0.009815383	-0.3584847	1.3942312	9.700412	Sitting_Idle
14:18:52.738	-0.29689008	1.3791022	9.411894	0.0023530528	-0.009069516	-0.009815383	-0.3584847	1.3942312	9.700412	Sitting_Idle
14:18:52.761	-0.29689008	1.3791022	9.411894	0.0023530528	-0.009069516	-0.009815383	-0.3584847	1.3942312	9.700412	Sitting_Idle
14:18:52.783	-0.29689008	1.3791022	9.411894	0.0023530528	-0.009069516	-0.009815383	-0.3584847	1.3942312	9.700412	Sitting_Idle
14:18:52.807	-0.3423813	1.3743137	9.4095	-0.022081556	-0.017621629	-0.004928461	-0.35040992	1.4087267	9.698613	Sitting_Idle
14:18:52.830	-0.3423813	1.3743137	9.4095	-0.022081556	-0.017621629	-0.004928461	-0.35040992	1.4087267	9.698613	Sitting_Idle
14:18:52.853	-0.3423813	1.3743137	9.4095	-0.022081556	-0.017621629	-0.004928461	-0.35040992	1.4087267	9.698613	Sitting_Idle
14:18:52.876	-0.3423813	1.3743137	9.4095	-0.022081556	-0.017621629	-0.004928461	-0.35040992	1.4087267	9.698613	Sitting_Idle
14:18:52.899	-0.3423813	1.3743137	9.4095	-0.022081556	-0.017621629	-0.004928461	-0.35040992	1.4087267	9.698613	Sitting_Idle
14:18:52.922	-0.3423813	1.3743137	9.4095	-0.022081556	-0.017621629	-0.004928461	-0.35040992	1.4087267	9.698613	Sitting_Idle
14:18:52.944	-0.3423813	1.3743137	9.4095	-0.022081556	-0.017621629	-0.004928461	-0.35040992	1.4087267	9.698613	Sitting_Idle
14:18:52.968	-0.3423813	1.3743137	9.4095	-0.022081556	-0.017621629	-0.004928461	-0.35040992	1.4087267	9.698613	Sitting_Idle
14:18:52.990	-0.30886146	1.3910737	9.232324	0.00662911	-0.0072369203	0.0146192275	-0.3529806	1.4176611	9.697217	Sitting_Idle
14:18:53.013	-0.30886146	1.3910737	9.232324	0.00662911	-0.0072369203	0.0146192275	-0.3529806	1.4176611	9.697217	Sitting_Idle
14:18:53.036	-0.30886146	1.3910737	9.232324	0.00662911	-0.0072369203	0.0146192275	-0.3529806	1.4176611	9.697217	Sitting_Idle
14:18:53.059	-0.30886146	1.3910737	9.232324	0.00662911	-0.0072369203	0.0146192275	-0.3529806	1.4176611	9.697217	Sitting_Idle
14:18:53.083	-0.30886146	1.3910737	9.232324	0.00662911	-0.0072369203	0.0146192275	-0.3529806	1.4176611	9.697217	Sitting_Idle
14:18:53.105	-0.30886146	1.3910737	9.232324	0.00662911	-0.0072369203	0.0146192275	-0.3529806	1.4176611	9.697217	Sitting_Idle
14:18:53.129	-0.30886146	1.3910737	9.232324	0.00662911	-0.0072369203	0.0146192275	-0.3529806	1.4176611	9.697217	Sitting_Idle
14:18:53.152	-0.37350687	1.3264283	9.313729	0.00662911	-0.0072369203	0.0146192275	-0.3529806	1.4176611	9.697217	Sitting_Idle
14:18:53.175	-0.37350687	1.3264283	9.313729	-0.0061990605	-0.007847786	0.007899709	-0.34423977	1.4200591	9.697181	Sitting_Idle
14:18:53.198	-0.37350687	1.3264283	9.313729	-0.0061990605	-0.007847786	0.007899709	-0.34423977	1.4200591	9.697181	Sitting_Idle
14:18:53.220	-0.37350687	1.3264283	9.313729	-0.0061990605	-0.007847786	0.007899709	-0.34423977	1.4200591	9.697181	Sitting_Idle
14:18:53.243	-0.37350687	1.3264283	9.313729	-0.0061990605	-0.007847786	0.007899709	-0.34423977	1.4200591	9.697181	Sitting_Idle
14:18:53.266	-0.37350687	1.3264283	9.313729	-0.0061990605	-0.007847786	0.007899709	-0.34423977	1.4200591	9.697181	Sitting_Idle
14:18:53.289	-0.37350687	1.3264283	9.313729	-0.0061990605	-0.007847786	0.007899709	-0.34423977	1.4200591	9.697181	Sitting_Idle
14:18:53.313	-0.37350687	1.3264283	9.313729	-0.0061990605	-0.007847786	0.007899709	-0.34423977	1.4200591	9.697181	Sitting_Idle
14:18:53.336	-0.28252444	1.333611	9.304152	0.006018244	0.0104781715	0.0005693264	-0.33346996	1.4146572	9.698346	Sitting_Idle
14:18:53.359	-0.28252444	1.333611	9.304152	0.006018244	0.0104781715	0.0005693264	-0.33346996	1.4146572	9.698346	Sitting_Idle
14:18:53.382	-0.28252444	1.333611	9.304152	0.006018244	0.0104781715	0.0005693264	-0.33346996	1.4146572	9.698346	Sitting_Idle
14:18:53.405	-0.28252444	1.333611	9.304152	0.006018244	0.0104781715	0.0005693264	-0.33346996	1.4146572	9.698346	Sitting_Idle
14:18:53.428	-0.28252444	1.333611	9.304152	0.006018244	0.0104781715	0.0005693264	-0.33346996	1.4146572	9.698346	Sitting_Idle
14:18:53.451	-0.28252444	1.333611	9.304152	0.006018244	0.0104781715	0.0005693264	-0.33346996	1.4146572	9.698346	Sitting_Idle
14:18:53.473	-0.28252444	1.333611	9.304152	0.006018244	0.0104781715	0.0005693264	-0.33346996	1.4146572	9.698346	Sitting_Idle
14:18:53.495	-0.28252444	1.333611	9.304152	0.006018244	0.0104781715	0.0005693264	-0.33346996	1.4146572	9.698346	Sitting_Idle
14:18:53.517	-0.31843856	1.3838909	9.244295	0.013959493	-0.005404325	0.006677979	-0.33461508	1.4163272	9.698063	Sitting_Idle
14:18:53.541	-0.31843856	1.3838909	9.244295	0.013959493	-0.005404325	0.006677979	-0.33461508	1.4163272	9.698063	Sitting_Idle
14:18:53.564	-0.31843856	1.3838909	9.244295	0.013959493	-0.005404325	0.006677979	-0.33461508	1.4163272	9.698063	Sitting_Idle
14:18:53.587	-0.31843856	1.3838909	9.244295	0.013959493	-0.005404325	0.006677979	-0.33461508	1.4163272	9.698063	Sitting_Idle
14:18:53.610	-0.31843856	1.3838909	9.244295	0.013959493	-0.005404325	0.006677979	-0.33461508	1.4163272	9.698063	Sitting_Idle
14:18:53.633	-0.31843856	1.3838909	9.244295	0.013959493	-0.005404325	0.006677979	-0.33461508	1.4163272	9.698063	Sitting_Idle
14:18:53.656	-0.31843856	1.3838909	9.244295	0.013959493	-0.005404325	0.006677979	-0.33461508	1.4163272	9.698063	Sitting_Idle
14:18:53.679	-0.31843856	1.3838909	9.244295	0.013959493	-0.005404325	0.006677979	-0.33461508	1.4163272	9.698063	Sitting_Idle
14:18:53.703	-0.23224466	1.403045	9.450203	0.0023530528	-0.0035717292	0.0060671135	-0.3225181	1.4074469	9.699766	Sitting_Idle
14:18:53.726	-0.23224466	1.403045	9.450203	0.0023530528	-0.0035717292	0.0060671135	-0.3225181	1.4074469	9.699766	Sitting_Idle
14:18:53.749	-0.23224466	1.403045	9.450203	0.0023530528	-0.0035717292	0.0060671135	-0.3225181	1.4074469	9.699766	Sitting_Idle
14:18:53.772	-0.23224466	1.403045	9.450203	0.0023530528	-0.0035717292	0.0060671135	-0.3225181	1.4074469	9.699766	Sitting_Idle
14:18:53.795	-0.23224466	1.403045	9.450203	0.0023530528	-0.0035717292	0.0060671135	-0.3225181	1.4074469	9.699766	Sitting_Idle
14:18:53.818	-0.23224466	1.403045	9.450203	0.0023530528	-0.0035717292	0.0060671135	-0.3225181	1.4074469	9.699766	Sitting_Idle
14:18:53.841	-0.23224466	1.403045	9.450203	0.0023530528	-0.0035717292	0.0060671135	-0.3225181	1.4074469	9.699766	Sitting_Idle
14:18:53.863	-0.23224466	1.403045	9.450203	0.0023530528	-0.0035717292	0.0060671135	-0.3225181	1.4074469	9.699766	Sitting_Idle
14:18:53.889	-0.32562137	1.3958622	9.378374	-0.0031447343	-0.017621629	0.00912144	-0.32565773	1.4126692	9.698902	Sitting_Idle
14:18:53.912	-0.32562137	1.3958622	9.378374	-0.0031447343	-0.017621629	0.00912144	-0.32565773	1.4126692	9.698902	Sitting_Idle
14:18:53.934	-0.32562137	1.3958622	9.378374	-0.0031447343	-0.017621629	0.00912144	-0.32565773	1.4126692	9.698902	Sitting_Idle
14:18:53.958	-0.32562137	1.3958622	9.378374	-0.0031447343	-0.017621629	0.00912144	-0.32565773	1.4126692	9.698902	Sitting_Idle
14:18:53.980	-0.32562137	1.3958622	9.378374	-0.0031447343	-0.017621629	0.00912144	-0.32565773	1.4126692	9.698902	Sitting_Idle
14:18:54.005	-0.32562137	1.3958622	9.378374	-0.0031447343	-0.017621629	0.00912144	-0.32565773	1.4126692	9.698902	Sitting_Idle
14:18:54.027	-0.32562137	1.3958622	9.378374	-0.0031447343	-0.017621629	0.00912144	-0.32565773	1.4126692	9.698902	Sitting_Idle
14:18:54.049	-0.32562137	1.3958622	9.378374	-0.0031447343	-0.017621629	0.00912144	-0.32565773	1.4126692	9.698902	Sitting_Idle
14:18:54.070	-0.3423813	1.3551595	9.232324	0.031063719	0.016586825	0.026225666	-0.32695752	1.418684	9.69798	Sitting_Idle
14:18:54.092	-0.3423813	1.3551595	9.232324	0.031063719	0.016586825	0.026225666	-0.32695752	1.418684	9.69798	Sitting_Idle
14:18:54.115	-0.3423813	1.3551595	9.232324	0.031063719	0.016586825	0.026225666	-0.32695752	1.418684	9.69798	Sitting_Idle
14:18:54.139	-0.3423813	1.3551595	9.232324	0.031063719	0.016586825	0.026225666	-0.32695752	1.418684	9.69798	Sitting_Idle
14:18:54.162	-0.3423813	1.3551595	9.232324	0.031063719	0.016586825	0.026225666	-0.32695752	1.418684	9.69798	Sitting_Idle
14:18:54.184	-0.3423813	1.3551595	9.232324	0.031063719	0.016586825	0.026225666	-0.32695752	1.418684	9.69798	Sitting_Idle
14:18:54.207	-0.3423813	1.3551595	9.232324	0.031063719	0.016586825	0.026225666	-0.32695752	1.418684	9.69798	Sitting_Idle
14:18:54.231	-0.2466103	1.3623424	9.1628895	0.009683436	0.012921633	0.004845383	-0.3267634	1.4188671	9.69796	Sitting_Idle
14:18:54.254	-0.2466103	1.3623424	9.1628895	0.009683436	0.012921633	0.004845383	-0.3267634	1.4188671	9.69796	Sitting_Idle
14:18:54.277	-0.2466103	1.3623424	9.1628895	0.009683436	0.012921633	0.004845383	-0.3267634	1.4188671	9.69796	Sitting_Idle
14:18:54.300	-0.2466103	1.3623424	9.1628895	0.009683436	0.012921633	0.004845383	-0.3267634	1.4188671	9.69796	Sitting_Idle
14:18:54.323	-0.2466103	1.3623424	9.1628895	0.009683436	0.012921633	0.004845383	-0.3267634	1.4188671	9.69796	Sitting_Idle
14:18:54.347	-0.2466103	1.3623424	9.1628895	0.009683436	0.012921633	0.004845383	-0.3267634	1.4188671	9.69796	Sitting_Idle
14:18:54.370	-0.2466103	1.3623424	9.1628895	0.009683436	0.012921633	0.004845383	-0.3267634	1.4188671	9.69796	Sitting_Idle
14:18:54.393	-0.2466103	1.3623424	9.1628895	0.009683436	0.012921633	0.004845383	-0.3267634	1.4188671	9.69796	Sitting_Idle
14:18:54.416	-0.31604427	1.3551595	9.234718	0.0023530528	0.01597596	0.0011801916	-0.32602444	1.4237192	9.697273	Sitting_Idle
14:18:54.439	-0.31604427	1.3551595	9.234718	0.0023530528	0.01597596	0.0011801916	-0.32602444	1.4237192	9.697273	Sitting_Idle
14:18:54.462	-0.31604427	1.3551595	9.234718	0.0023530528	0.01597596	0.0011801916	-0.32602444	1.4237192	9.697273	Sitting_Idle
14:18:54.485	-0.31604427	1.3551595	9.234718	0.0023530528	0.01597596	0.0011801916	-0.32602444	1.4237192	9.697273	Sitting_Idle
14:18:54.509	-0.31604427	1.3551595	9.234718	0.0023530528	0.01597596	0.0011801916	-0.32602444	1.4237192	9.697273	Sitting_Idle
14:18:54.531	-0.31604427	1.3551595	9.234718	0.0023530528	0.01597596	0.0011801916	-0.32602444	1.4237192	9.697273	Sitting_Idle
14:18:54.554	-0.31604427	1.3551595	9.234718	0.0023530528	0.01597596	0.0011801916	-0.32602444	1.4237192	9.697273	Sitting_Idle
14:18:54.577	-0.31604427	1.3551595	9.234718	0.0023530528	0.01597596	0.0011801916	-0.32602444	1.4237192	9.697273	Sitting_Idle
14:18:54.600	-0.32801566	1.3383996	9.1628895	0.00662911	0.007423845	0.006677979	-0.33207384	1.4261842	9.696706	Sitting_Idle
14:18:54.622	-0.32801566	1.3383996	9.1628895	0.00662911	0.007423845	0.006677979	-0.33207384	1.4261842	9.696706	Sitting_Idle
14:18:54.645	-0.32801566	1.3383996	9.1628895	0.00662911	0.007423845	0.006677979	-0.33207384	1.4261842	9.696706	Sitting_Idle
14:18:54.669	-0.32801566	1.3383996	9.1628895	0.00662911	0.007423845	0.006677979	-0.33207384	1.4261842	9.696706	Sitting_Idle
14:18:54.692	-0.32801566	1.3383996	9.1628895	0.00662911	0.007423845	0.006677979	-0.33207384	1.4261842	9.696706	Sitting_Idle
14:18:54.715	-0.32801566	1.3383996	9.1628895	0.00662911	0.007423845	0.006677979	-0.33207384	1.4261842	9.696706	Sitting_Idle
14:18:54.738	-0.32801566	1.3383996	9.1628895	0.00662911	0.007423845	0.006677979	-0.33207384	1.4261842	9.696706	Sitting_Idle
14:18:54.760	-0.32801566	1.3383996	9.1628895	0.00662911	0.007423845	0.006677979	-0.33207384	1.4261842	9.696706	Sitting_Idle
14:18:54.782	-0.2466103	1.3934679	9.124581	0.024344202	0.013532497	-0.007982787	-0.32843125	1.4289763	9.69642	Sitting_Idle
14:18:54.805	-0.2466103	1.3934679	9.124581	0.024344202	0.013532497	-0.007982787	-0.32843125	1.4289763	9.69642	Sitting_Idle
14:18:54.829	-0.2466103	1.3934679	9.124581	0.024344202	0.013532497	-0.007982787	-0.32843125	1.4289763	9.69642	Sitting_Idle
14:18:54.852	-0.2466103	1.3934679	9.124581	0.024344202	0.013532497	-0.007982787	-0.32843125	1.4289763	9.69642	Sitting_Idle
14:18:54.875	-0.2466103	1.3934679	9.124581	0.024344202	0.013532497	-0.007982787	-0.32843125	1.4289763	9.69642	Sitting_Idle
14:18:54.898	-0.2466103	1.3934679	9.124581	0.024344202	0.013532497	-0.007982787	-0.32843125	1.4289763	9.69642	Sitting_Idle
14:18:54.921	-0.2466103	1.3934679	9.124581	0.024344202	0.013532497	-0.007982787	-0.32843125	1.4289763	9.69642	Sitting_Idle
14:18:54.943	-0.2466103	1.3934679	9.124581	0.024344202	0.013532497	-0.007982787	-0.32843125	1.4289763	9.69642	Sitting_Idle
14:18:54.966	-0.27294734	1.3695252	9.404712	-0.008031656	-0.0035717292	-0.0043175956	-0.32220882	1.4158148	9.698559	Sitting_Idle
14:18:54.989	-0.27294734	1.3695252	9.404712	-0.008031656	-0.0035717292	-0.0043175956	-0.32220882	1.4158148	9.698559	Sitting_Idle
14:18:55.012	-0.27294734	1.3695252	9.404712	-0.008031656	-0.0035717292	-0.0043175956	-0.32220882	1.4158148	9.698559	Sitting_Idle
14:18:55.035	-0.27294734	1.3695252	9.404712	-0.008031656	-0.0035717292	-0.0043175956	-0.32220882	1.4158148	9.698559	Sitting_Idle
14:18:55.059	-0.27294734	1.3695252	9.404712	-0.008031656	-0.0035717292	-0.0043175956	-0.32220882	1.4158148	9.698559	Sitting_Idle
14:18:55.082	-0.27294734	1.3695252	9.404712	-0.008031656	-0.0035717292	-0.0043175956	-0.32220882	1.4158148	9.698559	Sitting_Idle
14:18:55.104	-0.27294734	1.3695252	9.404712	-0.008031656	-0.0035717292	-0.0043175956	-0.32220882	1.4158148	9.698559	Sitting_Idle
14:18:55.128	-0.27294734	1.3695252	9.404712	-0.008031656	-0.0035717292	-0.0043175956	-0.32220882	1.4158148	9.698559	Sitting_Idle
14:18:55.153	-0.43336374	1.3647367	9.368797	-0.0013121385	-0.0023499988	-0.020810956	-0.32440245	1.4239215	9.697298	Sitting_Idle
14:18:55.176	-0.43336374	1.3647367	9.368797	-0.0013121385	-0.0023499988	-0.020810956	-0.32440245	1.4239215	9.697298	Sitting_Idle
14:18:55.199	-0.43336374	1.3647367	9.368797	-0.0013121385	-0.0023499988	-0.020810956	-0.32440245	1.4239215	9.697298	Sitting_Idle
14:18:55.222	-0.43336374	1.3647367	9.368797	-0.0013121385	-0.0023499988	-0.020810956	-0.32440245	1.4239215	9.697298	Sitting_Idle
14:18:55.245	-0.43336374	1.3647367	9.368797	-0.0013121385	-0.0023499988	-0.020810956	-0.32440245	1.4239215	9.697298	Sitting_Idle
14:18:55.271	-0.43336374	1.3647367	9.368797	-0.0013121385	-0.0023499988	-0.020810956	-0.32440245	1.4239215	9.697298	Sitting_Idle
14:18:55.294	-0.43336374	1.3647367	9.368797	-0.0013121385	-0.0023499988	-0.020810956	-0.32440245	1.4239215	9.697298	Sitting_Idle
14:18:55.317	-0.3040729	1.4293821	9.529214	-0.012918578	0.008034711	-0.0018741345	-0.32119516	1.4223988	9.697629	Sitting_Idle
14:18:55.340	-0.3040729	1.4293821	9.529214	-0.012918578	0.008034711	-0.0018741345	-0.32119516	1.4223988	9.697629	Sitting_Idle
14:18:55.363	-0.3040729	1.4293821	9.529214	-0.012918578	0.008034711	-0.0018741345	-0.32119516	1.4223988	9.697629	Sitting_Idle
14:18:55.385	-0.3040729	1.4293821	9.529214	-0.012918578	0.008034711	-0.0018741345	-0.32119516	1.4223988	9.697629	Sitting_Idle
14:18:55.407	-0.3040729	1.4293821	9.529214	-0.012918578	0.008034711	-0.0018741345	-0.32119516	1.4223988	9.697629	Sitting_Idle
14:18:55.429	-0.3040729	1.4293821	9.529214	-0.012918578	0.008034711	-0.0018741345	-0.32119516	1.4223988	9.697629	Sitting_Idle
14:18:55.452	-0.3040729	1.4293821	9.529214	-0.012918578	0.008034711	-0.0018741345	-0.32119516	1.4223988	9.697629	Sitting_Idle
14:18:55.475	-0.3040729	1.4293821	9.529214	-0.012918578	0.008034711	-0.0018741345	-0.32119516	1.4223988	9.697629	Sitting_Idle
14:18:55.499	-0.27055305	1.4269878	9.474146	-0.0019230038	-0.018232495	0.015230092	-0.3227936	1.4229065	9.697501	Sitting_Idle
14:18:55.522	-0.27055305	1.4269878	9.474146	-0.0019230038	-0.018232495	0.015230092	-0.3227936	1.4229065	9.697501	Sitting_Idle
14:18:55.545	-0.27055305	1.4269878	9.474146	-0.0019230038	-0.018232495	0.015230092	-0.3227936	1.4229065	9.697501	Sitting_Idle
14:18:55.568	-0.27055305	1.4269878	9.474146	-0.0019230038	-0.018232495	0.015230092	-0.3227936	1.4229065	9.697501	Sitting_Idle
14:18:55.591	-0.27055305	1.4269878	9.474146	-0.0019230038	-0.018232495	0.015230092	-0.3227936	1.4229065	9.697501	Sitting_Idle
14:18:55.614	-0.27055305	1.4269878	9.474146	-0.0019230038	-0.018232495	0.015230092	-0.3227936	1.4229065	9.697501	Sitting_Idle
14:18:55.637	-0.27055305	1.4269878	9.474146	-0.0019230038	-0.018232495	0.015230092	-0.3227936	1.4229065	9.697501	Sitting_Idle
14:18:55.660	-0.27055305	1.4269878	9.474146	-0.0019230038	-0.018232495	0.015230092	-0.3227936	1.4229065	9.697501	Sitting_Idle
14:18:55.682	-0.3974496	1.3527653	9.395134	-0.0055881953	-0.0023499988	0.0115649	-0.3268158	1.4271517	9.696742	Sitting_Idle
14:18:55.705	-0.3974496	1.3527653	9.395134	-0.0055881953	-0.0023499988	0.0115649	-0.3268158	1.4271517	9.696742	Sitting_Idle
14:18:55.729	-0.3974496	1.3527653	9.395134	-0.0055881953	-0.0023499988	0.0115649	-0.3268158	1.4271517	9.696742	Sitting_Idle
14:18:55.752	-0.3974496	1.3527653	9.395134	-0.0055881953	-0.0023499988	0.0115649	-0.3268158	1.4271517	9.696742	Sitting_Idle
14:18:55.775	-0.3974496	1.3527653	9.395134	-0.0055881953	-0.0023499988	0.0115649	-0.3268158	1.4271517	9.696742	Sitting_Idle
14:18:55.798	-0.3974496	1.3527653	9.395134	-0.0055881953	-0.0023499988	0.0115649	-0.3268158	1.4271517	9.696742	Sitting_Idle
14:18:55.821	-0.3974496	1.3527653	9.395134	-0.0055881953	-0.0023499988	0.0115649	-0.3268158	1.4271517	9.696742	Sitting_Idle
14:18:55.843	-0.3974496	1.3527653	9.395134	-0.0055881953	-0.0023499988	0.0115649	-0.3268158	1.4271517	9.696742	Sitting_Idle
14:18:55.866	-0.339987	1.3814965	9.423865	-0.014751174	-0.00601519	-0.01409144	-0.3216122	1.428997	9.696645	Sitting_Idle
14:18:55.888	-0.339987	1.3814965	9.423865	-0.014751174	-0.00601519	-0.01409144	-0.3216122	1.428997	9.696645	Sitting_Idle
14:18:55.910	-0.339987	1.3814965	9.423865	-0.014751174	-0.00601519	-0.01409144	-0.3216122	1.428997	9.696645	Sitting_Idle
14:18:55.933	-0.339987	1.3814965	9.423865	-0.014751174	-0.00601519	-0.01409144	-0.3216122	1.428997	9.696645	Sitting_Idle
14:18:55.957	-0.339987	1.3814965	9.423865	-0.014751174	-0.00601519	-0.01409144	-0.3216122	1.428997	9.696645	Sitting_Idle
14:18:55.979	-0.339987	1.3814965	9.423865	-0.014751174	-0.00601519	-0.01409144	-0.3216122	1.428997	9.696645	Sitting_Idle
14:18:56.002	-0.339987	1.3814965	9.423865	-0.014751174	-0.00601519	-0.01409144	-0.3216122	1.428997	9.696645	Sitting_Idle
14:18:56.025	-0.339987	1.3814965	9.423865	-0.014751174	-0.00601519	-0.01409144	-0.3216122	1.428997	9.696645	Sitting_Idle
14:18:56.049	-0.32083282	1.350371	9.2419	0.0121268965	-0.011512978	0.0017910568	-0.3277448	1.4355227	9.695476	Sitting_Idle
14:18:56.071	-0.32083282	1.350371	9.2419	0.0121268965	-0.011512978	0.0017910568	-0.3277448	1.4355227	9.695476	Sitting_Idle
14:18:56.094	-0.32083282	1.350371	9.2419	0.0121268965	-0.011512978	0.0017910568	-0.3277448	1.4355227	9.695476	Sitting_Idle
14:18:56.116	-0.32083282	1.350371	9.2419	0.0121268965	-0.011512978	0.0017910568	-0.3277448	1.4355227	9.695476	Sitting_Idle
14:18:56.138	-0.32083282	1.350371	9.2419	0.0121268965	-0.011512978	0.0017910568	-0.3277448	1.4355227	9.695476	Sitting_Idle
14:18:56.159	-0.32083282	1.350371	9.2419	0.0121268965	-0.011512978	0.0017910568	-0.3277448	1.4355227	9.695476	Sitting_Idle
14:18:56.181	-0.32083282	1.350371	9.2419	0.0121268965	-0.011512978	0.0017910568	-0.3277448	1.4355227	9.695476	Sitting_Idle
14:18:56.202	-0.32083282	1.350371	9.2419	0.0121268965	-0.011512978	0.0017910568	-0.3277448	1.4355227	9.695476	Sitting_Idle
14:18:56.223	-0.35674694	1.3192455	9.167678	-0.0055881953	-0.03167153	0.019506149	-0.3229717	1.4359996	9.695564	Sitting_Idle
14:18:56.245	-0.35674694	1.3192455	9.167678	-0.0055881953	-0.03167153	0.019506149	-0.3229717	1.4359996	9.695564	Sitting_Idle
14:18:56.268	-0.35674694	1.3192455	9.167678	-0.0055881953	-0.03167153	0.019506149	-0.3229717	1.4359996	9.695564	Sitting_Idle
14:18:56.292	-0.35674694	1.3192455	9.167678	-0.0055881953	-0.03167153	0.019506149	-0.3229717	1.4359996	9.695564	Sitting_Idle
14:18:56.315	-0.35674694	1.3192455	9.167678	-0.0055881953	-0.03167153	0.019506149	-0.3229717	1.4359996	9.695564	Sitting_Idle
14:18:56.338	-0.35674694	1.3192455	9.167678	-0.0055881953	-0.03167153	0.019506149	-0.3229717	1.4359996	9.695564	Sitting_Idle
14:18:56.361	-0.35674694	1.3192455	9.167678	-0.0055881953	-0.03167153	0.019506149	-0.3229717	1.4359996	9.695564	Sitting_Idle
14:18:56.384	-0.35674694	1.3192455	9.167678	-0.0055881953	-0.03167153	0.019506149	-0.3229717	1.4359996	9.695564	Sitting_Idle
14:18:56.408	-0.2657645	1.376708	9.158101	-0.0019230038	-0.012123842	-0.03424999	-0.31343478	1.4487175	9.693986	Sitting_Idle
14:18:56.431	-0.2657645	1.376708	9.158101	-0.0019230038	-0.012123842	-0.03424999	-0.31343478	1.4487175	9.693986	Sitting_Idle
14:18:56.454	-0.2657645	1.376708	9.158101	-0.0019230038	-0.012123842	-0.03424999	-0.31343478	1.4487175	9.693986	Sitting_Idle
14:18:56.476	-0.2657645	1.376708	9.158101	-0.0019230038	-0.012123842	-0.03424999	-0.31343478	1.4487175	9.693986	Sitting_Idle
14:18:56.499	-0.2657645	1.376708	9.158101	-0.0019230038	-0.012123842	-0.03424999	-0.31343478	1.4487175	9.693986	Sitting_Idle
14:18:56.523	-0.2657645	1.376708	9.158101	-0.0019230038	-0.012123842	-0.03424999	-0.31343478	1.4487175	9.693986	Sitting_Idle
14:18:56.546	-0.2657645	1.376708	9.158101	-0.0019230038	-0.012123842	-0.03424999	-0.31343478	1.4487175	9.693986	Sitting_Idle
14:18:56.569	-0.2657645	1.376708	9.158101	-0.0019230038	-0.012123842	-0.03424999	-0.31343478	1.4487175	9.693986	Sitting_Idle
14:18:56.592	-0.16520496	1.4006507	9.265843	0.024344202	-0.054273546	0.039053835	-0.28702798	1.4441403	9.695486	Sitting_Idle
14:18:56.615	-0.16520496	1.4006507	9.265843	0.024344202	-0.054273546	0.039053835	-0.28702798	1.4441403	9.695486	Sitting_Idle
14:18:56.638	-0.16520496	1.4006507	9.265843	0.024344202	-0.054273546	0.039053835	-0.28702798	1.4441403	9.695486	Sitting_Idle
14:18:56.661	-0.16520496	1.4006507	9.265843	0.024344202	-0.054273546	0.039053835	-0.28702798	1.4441403	9.695486	Sitting_Idle
14:18:56.684	-0.16520496	1.4006507	9.265843	0.024344202	-0.054273546	0.039053835	-0.28702798	1.4441403	9.695486	Sitting_Idle
14:18:56.708	-0.16520496	1.4006507	9.265843	0.024344202	-0.054273546	0.039053835	-0.28702798	1.4441403	9.695486	Sitting_Idle
14:18:56.730	-0.16520496	1.4006507	9.265843	0.024344202	-0.054273546	0.039053835	-0.28702798	1.4441403	9.695486	Sitting_Idle
14:18:56.753	-0.30167863	1.376708	9.347249	-0.00497733	-0.0072369203	-0.009815383	-0.2892287	1.4474558	9.694926	Sitting_Idle
14:18:56.775	-0.30167863	1.376708	9.347249	-0.00497733	-0.0072369203	-0.009815383	-0.2892287	1.4474558	9.694926	Sitting_Idle
14:18:56.798	-0.30167863	1.376708	9.347249	-0.00497733	-0.0072369203	-0.009815383	-0.2892287	1.4474558	9.694926	Sitting_Idle
14:18:56.821	-0.30167863	1.376708	9.347249	-0.00497733	-0.0072369203	-0.009815383	-0.2892287	1.4474558	9.694926	Sitting_Idle
14:18:56.844	-0.30167863	1.376708	9.347249	-0.00497733	-0.0072369203	-0.009815383	-0.2892287	1.4474558	9.694926	Sitting_Idle
14:18:56.868	-0.30167863	1.376708	9.347249	-0.00497733	-0.0072369203	-0.009815383	-0.2892287	1.4474558	9.694926	Sitting_Idle
14:18:56.891	-0.30167863	1.376708	9.347249	-0.00497733	-0.0072369203	-0.009815383	-0.2892287	1.4474558	9.694926	Sitting_Idle
14:18:56.914	-0.30167863	1.376708	9.347249	-0.00497733	-0.0072369203	-0.009815383	-0.2892287	1.4474558	9.694926	Sitting_Idle
14:18:56.937	-0.24421602	1.3934679	9.419077	-0.0031447343	-0.0011282681	0.0005693264	-0.2876167	1.4460275	9.695188	Sitting_Idle
14:18:56.960	-0.24421602	1.3934679	9.419077	-0.0031447343	-0.0011282681	0.0005693264	-0.2876167	1.4460275	9.695188	Sitting_Idle
14:18:56.983	-0.24421602	1.3934679	9.419077	-0.0031447343	-0.0011282681	0.0005693264	-0.2876167	1.4460275	9.695188	Sitting_Idle
14:18:57.006	-0.24421602	1.3934679	9.419077	-0.0031447343	-0.0011282681	0.0005693264	-0.2876167	1.4460275	9.695188	Sitting_Idle
14:18:57.029	-0.24421602	1.3934679	9.419077	-0.0031447343	-0.0011282681	0.0005693264	-0.2876167	1.4460275	9.695188	Sitting_Idle
14:18:57.052	-0.24421602	1.3934679	9.419077	-0.0031447343	-0.0011282681	0.0005693264	-0.2876167	1.4460275	9.695188	Sitting_Idle
14:18:57.075	-0.24421602	1.3934679	9.419077	-0.0031447343	-0.0011282681	0.0005693264	-0.2876167	1.4460275	9.695188	Sitting_Idle
14:18:57.098	-0.24421602	1.3934679	9.419077	-0.0031447343	-0.0011282681	0.0005693264	-0.2876167	1.4460275	9.695188	Sitting_Idle
14:18:57.120	-0.24900457	1.4221992	9.37598	0.016402954	0.015365093	0.01034317	-0.282441	1.4382358	9.696499	Sitting_Idle
14:18:57.142	-0.24900457	1.4221992	9.37598	0.016402954	0.015365093	0.01034317	-0.282441	1.4382358	9.696499	Sitting_Idle
14:18:57.164	-0.24900457	1.4221992	9.37598	0.016402954	0.015365093	0.01034317	-0.282441	1.4382358	9.696499	Sitting_Idle
14:18:57.186	-0.24900457	1.4221992	9.37598	0.016402954	0.015365093	0.01034317	-0.282441	1.4382358	9.696499	Sitting_Idle
14:18:57.209	-0.24900457	1.4221992	9.37598	0.016402954	0.015365093	0.01034317	-0.282441	1.4382358	9.696499	Sitting_Idle
14:18:57.232	-0.24900457	1.4221992	9.37598	0.016402954	0.015365093	0.01034317	-0.282441	1.4382358	9.696499	Sitting_Idle
14:18:57.255	-0.24900457	1.4221992	9.37598	0.016402954	0.015365093	0.01034317	-0.282441	1.4382358	9.696499	Sitting_Idle
14:18:57.278	-0.24900457	1.4221992	9.37598	0.016402954	0.015365093	0.01034317	-0.282441	1.4382358	9.696499	Sitting_Idle
14:18:57.301	-0.30167863	1.3695252	9.296969	-0.00497733	0.013532497	0.009732305	-0.28975785	1.4412051	9.695843	Sitting_Idle
14:18:57.325	-0.30167863	1.3695252	9.296969	-0.00497733	0.013532497	0.009732305	-0.28975785	1.4412051	9.695843	Sitting_Idle
14:18:57.348	-0.30167863	1.3695252	9.296969	-0.00497733	0.013532497	0.009732305	-0.28975785	1.4412051	9.695843	Sitting_Idle
14:18:57.370	-0.30167863	1.3695252	9.296969	-0.00497733	0.013532497	0.009732305	-0.28975785	1.4412051	9.695843	Sitting_Idle
14:18:57.393	-0.30167863	1.3695252	9.296969	-0.00497733	0.013532497	0.009732305	-0.28975785	1.4412051	9.695843	Sitting_Idle
14:18:57.416	-0.30167863	1.3695252	9.296969	-0.00497733	0.013532497	0.009732305	-0.28975785	1.4412051	9.695843	Sitting_Idle
14:18:57.440	-0.30167863	1.3695252	9.296969	-0.00497733	0.013532497	0.009732305	-0.28975785	1.4412051	9.695843	Sitting_Idle
14:18:57.463	-0.30167863	1.3695252	9.296969	-0.00497733	0.013532497	0.009732305	-0.28975785	1.4412051	9.695843	Sitting_Idle
14:18:57.486	-0.23463893	1.3647367	9.261055	-0.0031447343	-0.007847786	-0.0024849998	-0.2904043	1.4366081	9.696506	Sitting_Idle
14:18:57.508	-0.23463893	1.3647367	9.261055	-0.0031447343	-0.007847786	-0.0024849998	-0.2904043	1.4366081	9.696506	Sitting_Idle
14:18:57.530	-0.23463893	1.3647367	9.261055	-0.0031447343	-0.007847786	-0.0024849998	-0.2904043	1.4366081	9.696506	Sitting_Idle
14:18:57.553	-0.23463893	1.3647367	9.261055	-0.0031447343	-0.007847786	-0.0024849998	-0.2904043	1.4366081	9.696506	Sitting_Idle
14:18:57.574	-0.23463893	1.3647367	9.261055	-0.0031447343	-0.007847786	-0.0024849998	-0.2904043	1.4366081	9.696506	Sitting_Idle
14:18:57.596	-0.23463893	1.3647367	9.261055	-0.0031447343	-0.007847786	-0.0024849998	-0.2904043	1.4366081	9.696506	Sitting_Idle
14:18:57.617	-0.23463893	1.3647367	9.261055	-0.0031447343	-0.007847786	-0.0024849998	-0.2904043	1.4366081	9.696506	Sitting_Idle
14:18:57.638	-0.23463893	1.3647367	9.261055	-0.0031447343	-0.007847786	-0.0024849998	-0.2904043	1.4366081	9.696506	Sitting_Idle
14:18:57.661	-0.2753416	1.4006507	9.407105	-0.011696848	-0.0041825944	-0.0018741345	-0.29012448	1.4315606	9.69726	Sitting_Idle
14:18:57.684	-0.2753416	1.4006507	9.407105	-0.011696848	-0.0041825944	-0.0018741345	-0.29012448	1.4315606	9.69726	Sitting_Idle
14:18:57.711	-0.2753416	1.4006507	9.407105	-0.011696848	-0.0041825944	-0.0018741345	-0.29012448	1.4315606	9.69726	Sitting_Idle
14:18:57.736	-0.2753416	1.4006507	9.407105	-0.011696848	-0.0041825944	-0.0018741345	-0.29012448	1.4315606	9.69726	Sitting_Idle
14:18:57.759	-0.2753416	1.4006507	9.407105	-0.011696848	-0.0041825944	-0.0018741345	-0.29012448	1.4315606	9.69726	Sitting_Idle
14:18:57.782	-0.2753416	1.4006507	9.407105	-0.011696848	-0.0041825944	-0.0018741345	-0.29012448	1.4315606	9.69726	Sitting_Idle
14:18:57.805	-0.2753416	1.4006507	9.407105	-0.011696848	-0.0041825944	-0.0018741345	-0.29012448	1.4315606	9.69726	Sitting_Idle
14:18:57.828	-0.2753416	1.4006507	9.407105	-0.011696848	-0.0041825944	-0.0018741345	-0.29012448	1.4315606	9.69726	Sitting_Idle
14:18:57.852	-0.28013015	1.3743137	9.330489	-0.012918578	-0.006626055	0.009732305	-0.29503596	1.4297458	9.697379	Sitting_Idle
14:18:57.875	-0.28013015	1.3743137	9.330489	-0.012918578	-0.006626055	0.009732305	-0.29503596	1.4297458	9.697379	Sitting_Idle
14:18:57.899	-0.28013015	1.3743137	9.330489	-0.012918578	-0.006626055	0.009732305	-0.29503596	1.4297458	9.697379	Sitting_Idle
14:18:57.921	-0.28013015	1.3743137	9.330489	-0.012918578	-0.006626055	0.009732305	-0.29503596	1.4297458	9.697379	Sitting_Idle
14:18:57.944	-0.28013015	1.3743137	9.330489	-0.012918578	-0.006626055	0.009732305	-0.29503596	1.4297458	9.697379	Sitting_Idle
14:18:57.967	-0.28013015	1.3743137	9.330489	-0.012918578	-0.006626055	0.009732305	-0.29503596	1.4297458	9.697379	Sitting_Idle
14:18:57.990	-0.28013015	1.3743137	9.330489	-0.012918578	-0.006626055	0.009732305	-0.29503596	1.4297458	9.697379	Sitting_Idle
14:18:58.014	-0.38308397	1.3551595	9.364009	0.0023530528	0.0031477886	-0.01409144	-0.29335174	1.4299096	9.697407	Sitting_Idle
14:18:58.037	-0.38308397	1.3551595	9.364009	0.0023530528	0.0031477886	-0.01409144	-0.29335174	1.4299096	9.697407	Sitting_Idle
14:18:58.060	-0.38308397	1.3551595	9.364009	0.0023530528	0.0031477886	-0.01409144	-0.29335174	1.4299096	9.697407	Sitting_Idle
14:18:58.083	-0.38308397	1.3551595	9.364009	0.0023530528	0.0031477886	-0.01409144	-0.29335174	1.4299096	9.697407	Sitting_Idle
14:18:58.105	-0.38308397	1.3551595	9.364009	0.0023530528	0.0031477886	-0.01409144	-0.29335174	1.4299096	9.697407	Sitting_Idle
14:18:58.129	-0.38308397	1.3551595	9.364009	0.0023530528	0.0031477886	-0.01409144	-0.29335174	1.4299096	9.697407	Sitting_Idle
14:18:58.151	-0.38308397	1.3551595	9.364009	0.0023530528	0.0031477886	-0.01409144	-0.29335174	1.4299096	9.697407	Sitting_Idle
14:18:58.173	-0.38308397	1.3551595	9.364009	0.0023530528	0.0031477886	-0.01409144	-0.29335174	1.4299096	9.697407	Sitting_Idle
14:18:58.196	-0.12450229	1.4557191	9.284998	0.00662911	0.0019260582	0.008510575	-0.2950138	1.4312882	9.697152	Sitting_Idle
14:18:58.218	-0.12450229	1.4557191	9.284998	0.00662911	0.0019260582	0.008510575	-0.2950138	1.4312882	9.697152	Sitting_Idle
14:18:58.242	-0.12450229	1.4557191	9.284998	0.00662911	0.0019260582	0.008510575	-0.2950138	1.4312882	9.697152	Sitting_Idle
14:18:58.265	-0.12450229	1.4557191	9.284998	0.00662911	0.0019260582	0.008510575	-0.2950138	1.4312882	9.697152	Sitting_Idle
14:18:58.288	-0.12450229	1.4557191	9.284998	0.00662911	0.0019260582	0.008510575	-0.2950138	1.4312882	9.697152	Sitting_Idle
14:18:58.311	-0.12450229	1.4557191	9.284998	0.00662911	0.0019260582	0.008510575	-0.2950138	1.4312882	9.697152	Sitting_Idle
14:18:58.334	-0.12450229	1.4557191	9.284998	0.00662911	0.0019260582	0.008510575	-0.2950138	1.4312882	9.697152	Sitting_Idle
14:18:58.357	-0.12450229	1.4557191	9.284998	0.00662911	0.0019260582	0.008510575	-0.2950138	1.4312882	9.697152	Sitting_Idle
14:18:58.381	-0.22027329	1.3838909	9.198804	-0.0061990605	-0.005404325	-0.007371922	-0.28845334	1.4422382	9.695727	Sitting_Idle
14:18:58.403	-0.22027329	1.3838909	9.198804	-0.0061990605	-0.005404325	-0.007371922	-0.28845334	1.4422382	9.695727	Sitting_Idle
14:18:58.427	-0.22027329	1.3838909	9.198804	-0.0061990605	-0.005404325	-0.007371922	-0.28845334	1.4422382	9.695727	Sitting_Idle
14:18:58.450	-0.22027329	1.3838909	9.198804	-0.0061990605	-0.005404325	-0.007371922	-0.28845334	1.4422382	9.695727	Sitting_Idle
14:18:58.472	-0.22027329	1.3838909	9.198804	-0.0061990605	-0.005404325	-0.007371922	-0.28845334	1.4422382	9.695727	Sitting_Idle
14:18:58.495	-0.22027329	1.3838909	9.198804	-0.0061990605	-0.005404325	-0.007371922	-0.28845334	1.4422382	9.695727	Sitting_Idle
14:18:58.517	-0.22027329	1.3838909	9.198804	-0.0061990605	-0.005404325	-0.007371922	-0.28845334	1.4422382	9.695727	Sitting_Idle
14:18:58.540	-0.22027329	1.3838909	9.198804	-0.0061990605	-0.005404325	-0.007371922	-0.28845334	1.4422382	9.695727	Sitting_Idle
14:18:58.562	-0.22506183	1.4054393	9.265843	0.0011313224	0.007423845	0.0024019221	-0.30050033	1.4434943	9.695175	Sitting_Idle
14:18:58.585	-0.22506183	1.4054393	9.265843	0.0011313224	0.007423845	0.0024019221	-0.30050033	1.4434943	9.695175	Sitting_Idle
14:18:58.608	-0.22506183	1.4054393	9.265843	0.0011313224	0.007423845	0.0024019221	-0.30050033	1.4434943	9.695175	Sitting_Idle
14:18:58.631	-0.22506183	1.4054393	9.265843	0.0011313224	0.007423845	0.0024019221	-0.30050033	1.4434943	9.695175	Sitting_Idle
14:18:58.653	-0.22506183	1.4054393	9.265843	0.0011313224	0.007423845	0.0024019221	-0.30050033	1.4434943	9.695175	Sitting_Idle
14:18:58.676	-0.22506183	1.4054393	9.265843	0.0011313224	0.007423845	0.0024019221	-0.30050033	1.4434943	9.695175	Sitting_Idle
14:18:58.700	-0.22506183	1.4054393	9.265843	0.0011313224	0.007423845	0.0024019221	-0.30050033	1.4434943	9.695175	Sitting_Idle
14:18:58.723	-0.22506183	1.4054393	9.265843	0.0011313224	0.007423845	0.0024019221	-0.30050033	1.4434943	9.695175	Sitting_Idle
14:18:58.746	-0.32083282	1.3982565	9.184438	0.021900741	0.017197689	-4.153884e-05	-0.29790682	1.4570812	9.693222	Sitting_Idle
14:18:58.769	-0.32083282	1.3982565	9.184438	0.021900741	0.017197689	-4.153884e-05	-0.29790682	1.4570812	9.693222	Sitting_Idle
14:18:58.792	-0.32083282	1.3982565	9.184438	0.021900741	0.017197689	-4.153884e-05	-0.29790682	1.4570812	9.693222	Sitting_Idle
14:18:58.815	-0.32083282	1.3982565	9.184438	0.021900741	0.017197689	-4.153884e-05	-0.29790682	1.4570812	9.693222	Sitting_Idle
14:18:58.838	-0.32083282	1.3982565	9.184438	0.021900741	0.017197689	-4.153884e-05	-0.29790682	1.4570812	9.693222	Sitting_Idle
14:18:58.861	-0.32083282	1.3982565	9.184438	0.021900741	0.017197689	-4.153884e-05	-0.29790682	1.4570812	9.693222	Sitting_Idle
14:18:58.885	-0.32083282	1.3982565	9.184438	0.021900741	0.017197689	-4.153884e-05	-0.29790682	1.4570812	9.693222	Sitting_Idle
14:18:58.907	-0.32083282	1.3982565	9.184438	0.021900741	0.017197689	-4.153884e-05	-0.29790682	1.4570812	9.693222	Sitting_Idle
14:18:58.930	-0.31365	1.4006507	9.39274	0.020068146	0.006202115	0.007899709	-0.28552082	1.4587101	9.69335	Sitting_Idle
14:18:58.952	-0.31365	1.4006507	9.39274	0.020068146	0.006202115	0.007899709	-0.28552082	1.4587101	9.69335	Sitting_Idle
14:18:58.974	-0.31365	1.4006507	9.39274	0.020068146	0.006202115	0.007899709	-0.28552082	1.4587101	9.69335	Sitting_Idle
14:18:58.995	-0.31365	1.4006507	9.39274	0.020068146	0.006202115	0.007899709	-0.28552082	1.4587101	9.69335	Sitting_Idle
14:18:59.018	-0.31365	1.4006507	9.39274	0.020068146	0.006202115	0.007899709	-0.28552082	1.4587101	9.69335	Sitting_Idle
14:18:59.041	-0.31365	1.4006507	9.39274	0.020068146	0.006202115	0.007899709	-0.28552082	1.4587101	9.69335	Sitting_Idle
14:18:59.064	-0.31365	1.4006507	9.39274	0.020068146	0.006202115	0.007899709	-0.28552082	1.4587101	9.69335	Sitting_Idle
14:18:59.087	-0.31365	1.4006507	9.39274	0.020068146	0.006202115	0.007899709	-0.28552082	1.4587101	9.69335	Sitting_Idle
14:18:59.110	-0.44054657	1.4150164	9.514848	-0.014140309	-0.009680382	-0.007982787	-0.27451468	1.4721752	9.691632	Sitting_Idle
14:18:59.133	-0.44054657	1.4150164	9.514848	-0.014140309	-0.009680382	-0.007982787	-0.27451468	1.4721752	9.691632	Sitting_Idle
14:18:59.615	-0.24900457	1.4102279	9.172467	-0.0019230038	-0.0035717292	-0.005539326	-0.27209464	1.5061431	9.68648	Sitting_Idle
14:18:59.637	-0.26337022	1.489239	9.454991	-0.008031656	0.0025369234	0.0127866315	-0.27294123	1.497253	9.687834	Sitting_Idle
14:18:59.660	-0.26337022	1.489239	9.454991	-0.008031656	0.0025369234	0.0127866315	-0.27294123	1.497253	9.687834	Sitting_Idle
14:18:59.683	-0.26337022	1.489239	9.454991	-0.008031656	0.0025369234	0.0127866315	-0.27294123	1.497253	9.687834	Sitting_Idle
14:18:59.705	-0.26337022	1.489239	9.454991	-0.008031656	0.0025369234	0.0127866315	-0.27294123	1.497253	9.687834	Sitting_Idle
14:18:59.729	-0.26337022	1.489239	9.454991	-0.008031656	0.0025369234	0.0127866315	-0.27294123	1.497253	9.687834	Sitting_Idle
14:18:59.752	-0.26337022	1.489239	9.454991	-0.008031656	0.0025369234	0.0127866315	-0.27294123	1.497253	9.687834	Sitting_Idle
14:18:59.774	-0.26337022	1.489239	9.454991	-0.008031656	0.0025369234	0.0127866315	-0.27294123	1.497253	9.687834	Sitting_Idle
14:18:59.798	-0.26337022	1.489239	9.454991	-0.008031656	0.0025369234	0.0127866315	-0.27294123	1.497253	9.687834	Sitting_Idle
14:18:59.820	-0.2849187	1.446142	9.423865	0.0023530528	-0.0017391334	0.013397496	-0.2711435	1.4906332	9.688906	Sitting_Idle
14:18:59.843	-0.2849187	1.446142	9.423865	0.0023530528	-0.0017391334	0.013397496	-0.2711435	1.4906332	9.688906	Sitting_Idle
14:18:59.866	-0.2849187	1.446142	9.423865	0.0023530528	-0.0017391334	0.013397496	-0.2711435	1.4906332	9.688906	Sitting_Idle
14:18:59.888	-0.2849187	1.446142	9.423865	0.0023530528	-0.0017391334	0.013397496	-0.2711435	1.4906332	9.688906	Sitting_Idle
14:18:59.911	-0.2849187	1.446142	9.423865	0.0023530528	-0.0017391334	0.013397496	-0.2711435	1.4906332	9.688906	Sitting_Idle
14:18:59.935	-0.2849187	1.446142	9.423865	0.0023530528	-0.0017391334	0.013397496	-0.2711435	1.4906332	9.688906	Sitting_Idle
14:18:59.959	-0.2849187	1.446142	9.423865	0.0023530528	-0.0017391334	0.013397496	-0.2711435	1.4906332	9.688906	Sitting_Idle
14:18:59.982	-0.2849187	1.446142	9.423865	0.0023530528	-0.0017391334	0.013397496	-0.2711435	1.4906332	9.688906	Sitting_Idle
14:19:00.005	-0.28013015	1.4174107	9.395134	-0.015972905	-0.0029608638	0.0024019221	-0.2741541	1.4857749	9.689567	Sitting_Idle
14:19:00.028	-0.28013015	1.4174107	9.395134	-0.015972905	-0.0029608638	0.0024019221	-0.2741541	1.4857749	9.689567	Sitting_Idle
14:19:00.051	-0.28013015	1.4174107	9.395134	-0.015972905	-0.0029608638	0.0024019221	-0.2741541	1.4857749	9.689567	Sitting_Idle
14:19:00.073	-0.28013015	1.4174107	9.395134	-0.015972905	-0.0029608638	0.0024019221	-0.2741541	1.4857749	9.689567	Sitting_Idle
14:19:00.094	-0.28013015	1.4174107	9.395134	-0.015972905	-0.0029608638	0.0024019221	-0.2741541	1.4857749	9.689567	Sitting_Idle
14:19:00.115	-0.28013015	1.4174107	9.395134	-0.015972905	-0.0029608638	0.0024019221	-0.2741541	1.4857749	9.689567	Sitting_Idle
14:19:00.137	-0.28013015	1.4174107	9.395134	-0.015972905	-0.0029608638	0.0024019221	-0.2741541	1.4857749	9.689567	Sitting_Idle
14:19:00.158	-0.28013015	1.4174107	9.395134	-0.015972905	-0.0029608638	0.0024019221	-0.2741541	1.4857749	9.689567	Sitting_Idle
14:19:00.179	-0.2944958	1.3934679	9.311335	-0.0025338691	-0.012734707	0.007899709	-0.27665982	1.4732513	9.691407	Sitting_Idle
14:19:00.200	-0.2944958	1.3934679	9.311335	-0.0025338691	-0.012734707	0.007899709	-0.27665982	1.4732513	9.691407	Sitting_Idle
14:19:00.222	-0.2944958	1.3934679	9.311335	-0.0025338691	-0.012734707	0.007899709	-0.27665982	1.4732513	9.691407	Sitting_Idle
14:19:00.245	-0.2944958	1.3934679	9.311335	-0.0025338691	-0.012734707	0.007899709	-0.27665982	1.4732513	9.691407	Sitting_Idle
14:19:00.268	-0.2944958	1.3934679	9.311335	-0.0025338691	-0.012734707	0.007899709	-0.27665982	1.4732513	9.691407	Sitting_Idle
14:19:00.292	-0.2944958	1.3934679	9.311335	-0.0025338691	-0.012734707	0.007899709	-0.27665982	1.4732513	9.691407	Sitting_Idle
14:19:00.314	-0.2944958	1.3934679	9.311335	-0.0025338691	-0.012734707	0.007899709	-0.27665982	1.4732513	9.691407	Sitting_Idle
14:19:00.337	-0.2944958	1.3934679	9.311335	-0.0025338691	-0.012734707	0.007899709	-0.27665982	1.4732513	9.691407	Sitting_Idle
14:19:00.360	-0.30167863	1.4317763	9.289786	-0.0061990605	0.019030284	0.015230092	-0.28422102	1.4644595	9.692521	Sitting_Idle
14:19:00.382	-0.30167863	1.4317763	9.289786	-0.0061990605	0.019030284	0.015230092	-0.28422102	1.4644595	9.692521	Sitting_Idle
14:19:00.406	-0.30167863	1.4317763	9.289786	-0.0061990605	0.019030284	0.015230092	-0.28422102	1.4644595	9.692521	Sitting_Idle
14:19:00.429	-0.30167863	1.4317763	9.289786	-0.0061990605	0.019030284	0.015230092	-0.28422102	1.4644595	9.692521	Sitting_Idle
14:19:00.452	-0.30167863	1.4317763	9.289786	-0.0061990605	0.019030284	0.015230092	-0.28422102	1.4644595	9.692521	Sitting_Idle
14:19:00.475	-0.30167863	1.4317763	9.289786	-0.0061990605	0.019030284	0.015230092	-0.28422102	1.4644595	9.692521	Sitting_Idle
14:19:00.498	-0.30167863	1.4317763	9.289786	-0.0061990605	0.019030284	0.015230092	-0.28422102	1.4644595	9.692521	Sitting_Idle
14:19:00.521	-0.30167863	1.4317763	9.289786	-0.0061990605	0.019030284	0.015230092	-0.28422102	1.4644595	9.692521	Sitting_Idle
14:19:00.544	-0.25379312	1.4126221	9.124581	0.017013818	0.015365093	0.021338746	-0.29159307	1.4572724	9.693385	Sitting_Idle
14:19:00.567	-0.25379312	1.4126221	9.124581	0.017013818	0.015365093	0.021338746	-0.29159307	1.4572724	9.693385	Sitting_Idle
14:19:00.590	-0.25379312	1.4126221	9.124581	0.017013818	0.015365093	0.021338746	-0.29159307	1.4572724	9.693385	Sitting_Idle
14:19:00.613	-0.25379312	1.4126221	9.124581	0.017013818	0.015365093	0.021338746	-0.29159307	1.4572724	9.693385	Sitting_Idle
14:19:00.637	-0.25379312	1.4126221	9.124581	0.017013818	0.015365093	0.021338746	-0.29159307	1.4572724	9.693385	Sitting_Idle
14:19:00.659	-0.25379312	1.4126221	9.124581	0.017013818	0.015365093	0.021338746	-0.29159307	1.4572724	9.693385	Sitting_Idle
14:19:00.681	-0.25379312	1.4126221	9.124581	0.017013818	0.015365093	0.021338746	-0.29159307	1.4572724	9.693385	Sitting_Idle
14:19:00.704	-0.25379312	1.4126221	9.124581	0.017013818	0.015365093	0.021338746	-0.29159307	1.4572724	9.693385	Sitting_Idle
14:19:00.727	-0.29210153	1.4150164	9.213169	-0.0031447343	-0.0017391334	-0.0043175956	-0.29819033	1.4518732	9.6939945	Sitting_Idle
14:19:00.751	-0.29210153	1.4150164	9.213169	-0.0031447343	-0.0017391334	-0.0043175956	-0.29819033	1.4518732	9.6939945	Sitting_Idle
14:19:00.774	-0.29210153	1.4150164	9.213169	-0.0031447343	-0.0017391334	-0.0043175956	-0.29819033	1.4518732	9.6939945	Sitting_Idle
14:19:00.797	-0.29210153	1.4150164	9.213169	-0.0031447343	-0.0017391334	-0.0043175956	-0.29819033	1.4518732	9.6939945	Sitting_Idle
14:19:00.820	-0.29210153	1.4150164	9.213169	-0.0031447343	-0.0017391334	-0.0043175956	-0.29819033	1.4518732	9.6939945	Sitting_Idle
14:19:00.843	-0.29210153	1.4150164	9.213169	-0.0031447343	-0.0017391334	-0.0043175956	-0.29819033	1.4518732	9.6939945	Sitting_Idle
14:19:00.865	-0.29210153	1.4150164	9.213169	-0.0031447343	-0.0017391334	-0.0043175956	-0.29819033	1.4518732	9.6939945	Sitting_Idle
14:19:00.889	-0.29210153	1.4150164	9.213169	-0.0031447343	-0.0017391334	-0.0043175956	-0.29819033	1.4518732	9.6939945	Sitting_Idle
14:19:00.911	-0.26097596	1.3958622	9.268238	0.00662911	0.022084612	0.014008362	-0.30046177	1.4367586	9.696177	Sitting_Idle
14:19:00.934	-0.26097596	1.3958622	9.268238	0.00662911	0.022084612	0.014008362	-0.30046177	1.4367586	9.696177	Sitting_Idle
14:19:00.957	-0.26097596	1.3958622	9.268238	0.00662911	0.022084612	0.014008362	-0.30046177	1.4367586	9.696177	Sitting_Idle
14:19:00.981	-0.26097596	1.3958622	9.268238	0.00662911	0.022084612	0.014008362	-0.30046177	1.4367586	9.696177	Sitting_Idle
14:19:01.004	-0.26097596	1.3958622	9.268238	0.00662911	0.022084612	0.014008362	-0.30046177	1.4367586	9.696177	Sitting_Idle
14:19:01.027	-0.26097596	1.3958622	9.268238	0.00662911	0.022084612	0.014008362	-0.30046177	1.4367586	9.696177	Sitting_Idle
14:19:01.050	-0.26097596	1.3958622	9.268238	0.00662911	0.022084612	0.014008362	-0.30046177	1.4367586	9.696177	Sitting_Idle
14:19:01.072	-0.3519584	1.3671309	9.481328	-0.011085982	-0.017010765	-0.015924035	-0.30456096	1.429065	9.697185	Sitting_Idle
14:19:01.095	-0.3519584	1.3671309	9.481328	-0.011085982	-0.017010765	-0.015924035	-0.30456096	1.429065	9.697185	Sitting_Idle
14:19:01.117	-0.3519584	1.3671309	9.481328	-0.011085982	-0.017010765	-0.015924035	-0.30456096	1.429065	9.697185	Sitting_Idle
14:19:01.139	-0.3519584	1.3671309	9.481328	-0.011085982	-0.017010765	-0.015924035	-0.30456096	1.429065	9.697185	Sitting_Idle
14:19:01.160	-0.3519584	1.3671309	9.481328	-0.011085982	-0.017010765	-0.015924035	-0.30456096	1.429065	9.697185	Sitting_Idle
14:19:01.182	-0.3519584	1.3671309	9.481328	-0.011085982	-0.017010765	-0.015924035	-0.30456096	1.429065	9.697185	Sitting_Idle
14:19:01.205	-0.3519584	1.3671309	9.481328	-0.011085982	-0.017010765	-0.015924035	-0.30456096	1.429065	9.697185	Sitting_Idle
14:19:01.226	-0.3519584	1.3671309	9.481328	-0.011085982	-0.017010765	-0.015924035	-0.30456096	1.429065	9.697185	Sitting_Idle
14:19:01.248	-0.3232271	1.3910737	9.519637	-0.00497733	-0.013956438	0.0146192275	-0.30317098	1.4307044	9.696987	Sitting_Idle
14:19:01.269	-0.3232271	1.3910737	9.519637	-0.00497733	-0.013956438	0.0146192275	-0.30317098	1.4307044	9.696987	Sitting_Idle
14:19:01.292	-0.3232271	1.3910737	9.519637	-0.00497733	-0.013956438	0.0146192275	-0.30317098	1.4307044	9.696987	Sitting_Idle
14:19:01.316	-0.3232271	1.3910737	9.519637	-0.00497733	-0.013956438	0.0146192275	-0.30317098	1.4307044	9.696987	Sitting_Idle
14:19:01.339	-0.3232271	1.3910737	9.519637	-0.00497733	-0.013956438	0.0146192275	-0.30317098	1.4307044	9.696987	Sitting_Idle
14:19:01.362	-0.3232271	1.3910737	9.519637	-0.00497733	-0.013956438	0.0146192275	-0.30317098	1.4307044	9.696987	Sitting_Idle
14:19:01.385	-0.3232271	1.3910737	9.519637	-0.00497733	-0.013956438	0.0146192275	-0.30317098	1.4307044	9.696987	Sitting_Idle
14:19:01.408	-0.3232271	1.3910737	9.519637	-0.00497733	-0.013956438	0.0146192275	-0.30317098	1.4307044	9.696987	Sitting_Idle
14:19:01.431	-0.34956414	1.3671309	9.368797	0.009072571	-0.023730282	0.018895285	-0.2948175	1.4406945	9.6957655	Sitting_Idle
14:19:01.453	-0.34956414	1.3671309	9.368797	0.009072571	-0.023730282	0.018895285	-0.2948175	1.4406945	9.6957655	Sitting_Idle
14:19:01.475	-0.34956414	1.3671309	9.368797	0.009072571	-0.023730282	0.018895285	-0.2948175	1.4406945	9.6957655	Sitting_Idle
14:19:01.498	-0.34956414	1.3671309	9.368797	0.009072571	-0.023730282	0.018895285	-0.2948175	1.4406945	9.6957655	Sitting_Idle
14:19:01.520	-0.34956414	1.3671309	9.368797	0.009072571	-0.023730282	0.018895285	-0.2948175	1.4406945	9.6957655	Sitting_Idle
14:19:01.544	-0.34956414	1.3671309	9.368797	0.009072571	-0.023730282	0.018895285	-0.2948175	1.4406945	9.6957655	Sitting_Idle
14:19:01.567	-0.34956414	1.3671309	9.368797	0.009072571	-0.023730282	0.018895285	-0.2948175	1.4406945	9.6957655	Sitting_Idle
14:19:01.590	-0.34956414	1.3671309	9.368797	0.009072571	-0.023730282	0.018895285	-0.2948175	1.4406945	9.6957655	Sitting_Idle
14:19:01.613	-0.15323359	1.4269878	9.232324	-0.008031656	-0.016399898	0.009732305	-0.2882582	1.4552144	9.693794	Sitting_Idle
14:19:01.636	-0.15323359	1.4269878	9.232324	-0.008031656	-0.016399898	0.009732305	-0.2882582	1.4552144	9.693794	Sitting_Idle
14:19:01.659	-0.15323359	1.4269878	9.232324	-0.008031656	-0.016399898	0.009732305	-0.2882582	1.4552144	9.693794	Sitting_Idle
14:19:01.682	-0.15323359	1.4269878	9.232324	-0.008031656	-0.016399898	0.009732305	-0.2882582	1.4552144	9.693794	Sitting_Idle
14:19:01.705	-0.15323359	1.4269878	9.232324	-0.008031656	-0.016399898	0.009732305	-0.2882582	1.4552144	9.693794	Sitting_Idle
14:19:01.727	-0.15323359	1.4269878	9.232324	-0.008031656	-0.016399898	0.009732305	-0.2882582	1.4552144	9.693794	Sitting_Idle
14:19:01.749	-0.15323359	1.4269878	9.232324	-0.008031656	-0.016399898	0.009732305	-0.2882582	1.4552144	9.693794	Sitting_Idle
14:19:01.773	-0.15323359	1.4269878	9.232324	-0.008031656	-0.016399898	0.009732305	-0.2882582	1.4552144	9.693794	Sitting_Idle
14:19:01.797	-0.34956414	1.3910737	9.306546	-0.012307713	-0.019454226	0.009732305	-0.28235787	1.463731	9.692686	Sitting_Idle
14:19:01.820	-0.34956414	1.3910737	9.306546	-0.012307713	-0.019454226	0.009732305	-0.28235787	1.463731	9.692686	Sitting_Idle
14:19:01.843	-0.34956414	1.3910737	9.306546	-0.012307713	-0.019454226	0.009732305	-0.28235787	1.463731	9.692686	Sitting_Idle
14:19:01.865	-0.34956414	1.3910737	9.306546	-0.012307713	-0.019454226	0.009732305	-0.28235787	1.463731	9.692686	Sitting_Idle
14:19:01.888	-0.34956414	1.3910737	9.306546	-0.012307713	-0.019454226	0.009732305	-0.28235787	1.463731	9.692686	Sitting_Idle
14:19:01.911	-0.34956414	1.3910737	9.306546	-0.012307713	-0.019454226	0.009732305	-0.28235787	1.463731	9.692686	Sitting_Idle
14:19:01.934	-0.34956414	1.3910737	9.306546	-0.012307713	-0.019454226	0.009732305	-0.28235787	1.463731	9.692686	Sitting_Idle
14:19:01.957	-0.34956414	1.3910737	9.306546	-0.012307713	-0.019454226	0.009732305	-0.28235787	1.463731	9.692686	Sitting_Idle
14:19:01.980	-0.25858167	1.4102279	9.301758	0.00785084	0.008034711	-0.018367497	-0.27019754	1.4789081	9.690728	Sitting_Idle
14:19:02.003	-0.25858167	1.4102279	9.301758	0.00785084	0.008034711	-0.018367497	-0.27019754	1.4789081	9.690728	Sitting_Idle
14:19:02.026	-0.25858167	1.4102279	9.301758	0.00785084	0.008034711	-0.018367497	-0.27019754	1.4789081	9.690728	Sitting_Idle
14:19:02.049	-0.25858167	1.4102279	9.301758	0.00785084	0.008034711	-0.018367497	-0.27019754	1.4789081	9.690728	Sitting_Idle
14:19:02.072	-0.25858167	1.4102279	9.301758	0.00785084	0.008034711	-0.018367497	-0.27019754	1.4789081	9.690728	Sitting_Idle
14:19:02.095	-0.25858167	1.4102279	9.301758	0.00785084	0.008034711	-0.018367497	-0.27019754	1.4789081	9.690728	Sitting_Idle
14:19:02.118	-0.25858167	1.4102279	9.301758	0.00785084	0.008034711	-0.018367497	-0.27019754	1.4789081	9.690728	Sitting_Idle
14:19:02.141	-0.25858167	1.4102279	9.301758	0.00785084	0.008034711	-0.018367497	-0.27019754	1.4789081	9.690728	Sitting_Idle
14:19:02.163	-0.23463893	1.4006507	9.395134	0.0121268965	0.011699902	0.0146192275	-0.26967472	1.4859482	9.689666	Sitting_Idle
14:19:02.187	-0.23463893	1.4006507	9.395134	0.0121268965	0.011699902	0.0146192275	-0.26967472	1.4859482	9.689666	Sitting_Idle
14:19:02.210	-0.23463893	1.4006507	9.395134	0.0121268965	0.011699902	0.0146192275	-0.26967472	1.4859482	9.689666	Sitting_Idle
14:19:02.232	-0.23463893	1.4006507	9.395134	0.0121268965	0.011699902	0.0146192275	-0.26967472	1.4859482	9.689666	Sitting_Idle
14:19:02.256	-0.23463893	1.4006507	9.395134	0.0121268965	0.011699902	0.0146192275	-0.26967472	1.4859482	9.689666	Sitting_Idle
14:19:02.279	-0.23463893	1.4006507	9.395134	0.0121268965	0.011699902	0.0146192275	-0.26967472	1.4859482	9.689666	Sitting_Idle
14:19:02.302	-0.23463893	1.4006507	9.395134	0.0121268965	0.011699902	0.0146192275	-0.26967472	1.4859482	9.689666	Sitting_Idle
14:19:02.325	-0.23463893	1.4006507	9.395134	0.0121268965	0.011699902	0.0146192275	-0.26967472	1.4859482	9.689666	Sitting_Idle
14:19:02.349	-0.32083282	1.4389591	9.447808	0.005407379	0.00070432766	0.00912144	-0.26241454	1.4922559	9.688895	Sitting_Idle
14:19:02.372	-0.32083282	1.4389591	9.447808	0.005407379	0.00070432766	0.00912144	-0.26241454	1.4922559	9.688895	Sitting_Idle
14:19:02.395	-0.32083282	1.4389591	9.447808	0.005407379	0.00070432766	0.00912144	-0.26241454	1.4922559	9.688895	Sitting_Idle
14:19:02.418	-0.32083282	1.4389591	9.447808	0.005407379	0.00070432766	0.00912144	-0.26241454	1.4922559	9.688895	Sitting_Idle
14:19:02.441	-0.32083282	1.4389591	9.447808	0.005407379	0.00070432766	0.00912144	-0.26241454	1.4922559	9.688895	Sitting_Idle
14:19:02.464	-0.32083282	1.4389591	9.447808	0.005407379	0.00070432766	0.00912144	-0.26241454	1.4922559	9.688895	Sitting_Idle
14:19:02.487	-0.32083282	1.4389591	9.447808	0.005407379	0.00070432766	0.00912144	-0.26241454	1.4922559	9.688895	Sitting_Idle
14:19:02.510	-0.32083282	1.4389591	9.447808	0.005407379	0.00070432766	0.00912144	-0.26241454	1.4922559	9.688895	Sitting_Idle
14:19:02.533	-0.29928434	1.5059988	9.510059	-0.008031656	0.016586825	-0.0037067304	-0.2572736	1.4988602	9.688014	Sitting_Idle
14:19:02.555	-0.29928434	1.5059988	9.510059	-0.008031656	0.016586825	-0.0037067304	-0.2572736	1.4988602	9.688014	Sitting_Idle
14:19:02.579	-0.29928434	1.5059988	9.510059	-0.008031656	0.016586825	-0.0037067304	-0.2572736	1.4988602	9.688014	Sitting_Idle
14:19:02.602	-0.29928434	1.5059988	9.510059	-0.008031656	0.016586825	-0.0037067304	-0.2572736	1.4988602	9.688014	Sitting_Idle
14:19:02.625	-0.29928434	1.5059988	9.510059	-0.008031656	0.016586825	-0.0037067304	-0.2572736	1.4988602	9.688014	Sitting_Idle
14:19:02.647	-0.29928434	1.5059988	9.510059	-0.008031656	0.016586825	-0.0037067304	-0.2572736	1.4988602	9.688014	Sitting_Idle
14:19:02.670	-0.29928434	1.5059988	9.510059	-0.008031656	0.016586825	-0.0037067304	-0.2572736	1.4988602	9.688014	Sitting_Idle
14:19:02.694	-0.2370332	1.4796618	9.368797	0.014570358	-0.0017391334	0.013397496	-0.2596195	1.5030105	9.687308	Sitting_Idle
14:19:02.719	-0.2370332	1.4796618	9.368797	0.014570358	-0.0017391334	0.013397496	-0.2596195	1.5030105	9.687308	Sitting_Idle
14:19:02.742	-0.2370332	1.4796618	9.368797	0.014570358	-0.0017391334	0.013397496	-0.2596195	1.5030105	9.687308	Sitting_Idle
14:19:02.765	-0.2370332	1.4796618	9.368797	0.014570358	-0.0017391334	0.013397496	-0.2596195	1.5030105	9.687308	Sitting_Idle
14:19:02.788	-0.2370332	1.4796618	9.368797	0.014570358	-0.0017391334	0.013397496	-0.2596195	1.5030105	9.687308	Sitting_Idle
14:19:02.810	-0.2370332	1.4796618	9.368797	0.014570358	-0.0017391334	0.013397496	-0.2596195	1.5030105	9.687308	Sitting_Idle
14:19:02.833	-0.2370332	1.4796618	9.368797	0.014570358	-0.0017391334	0.013397496	-0.2596195	1.5030105	9.687308	Sitting_Idle
14:19:02.856	-0.2370332	1.4796618	9.368797	0.014570358	-0.0017391334	0.013397496	-0.2596195	1.5030105	9.687308	Sitting_Idle
14:19:02.879	-0.23942748	1.4485363	9.299363	-0.019027231	-0.022508552	-0.012869709	-0.26207682	1.5283856	9.683271	Sitting_Idle
14:19:02.902	-0.23942748	1.4485363	9.299363	-0.019027231	-0.022508552	-0.012869709	-0.26207682	1.5283856	9.683271	Sitting_Idle
14:19:02.924	-0.23942748	1.4485363	9.299363	-0.019027231	-0.022508552	-0.012869709	-0.26207682	1.5283856	9.683271	Sitting_Idle
14:19:02.947	-0.23942748	1.4485363	9.299363	-0.019027231	-0.022508552	-0.012869709	-0.26207682	1.5283856	9.683271	Sitting_Idle
14:19:02.969	-0.23942748	1.4485363	9.299363	-0.019027231	-0.022508552	-0.012869709	-0.26207682	1.5283856	9.683271	Sitting_Idle
14:19:02.991	-0.23942748	1.4485363	9.299363	-0.019027231	-0.022508552	-0.012869709	-0.26207682	1.5283856	9.683271	Sitting_Idle
14:19:03.014	-0.23942748	1.4485363	9.299363	-0.019027231	-0.022508552	-0.012869709	-0.26207682	1.5283856	9.683271	Sitting_Idle
14:19:03.038	-0.23942748	1.4485363	9.299363	-0.019027231	-0.022508552	-0.012869709	-0.26207682	1.5283856	9.683271	Sitting_Idle
14:19:03.061	-0.39505535	1.4269878	9.316123	-0.012307713	0.012310768	-0.0043175956	-0.27448052	1.5289598	9.682837	Sitting_Idle
14:19:03.084	-0.39505535	1.4269878	9.316123	-0.012307713	0.012310768	-0.0043175956	-0.27448052	1.5289598	9.682837	Sitting_Idle
14:19:03.106	-0.39505535	1.4269878	9.316123	-0.012307713	0.012310768	-0.0043175956	-0.27448052	1.5289598	9.682837	Sitting_Idle
14:19:03.129	-0.39505535	1.4269878	9.316123	-0.012307713	0.012310768	-0.0043175956	-0.27448052	1.5289598	9.682837	Sitting_Idle
14:19:03.153	-0.39505535	1.4269878	9.316123	-0.012307713	0.012310768	-0.0043175956	-0.27448052	1.5289598	9.682837	Sitting_Idle
14:19:03.176	-0.39505535	1.4269878	9.316123	-0.012307713	0.012310768	-0.0043175956	-0.27448052	1.5289598	9.682837	Sitting_Idle
14:19:03.198	-0.39505535	1.4269878	9.316123	-0.012307713	0.012310768	-0.0043175956	-0.27448052	1.5289598	9.682837	Sitting_Idle
14:19:03.221	-0.39505535	1.4269878	9.316123	-0.012307713	0.012310768	-0.0043175956	-0.27448052	1.5289598	9.682837	Sitting_Idle
14:19:03.244	-0.2777359	1.4437478	9.308941	0.0017421878	0.0019260582	0.006677979	-0.27428386	1.5218062	9.683969	Sitting_Idle
14:19:03.268	-0.2777359	1.4437478	9.308941	0.0017421878	0.0019260582	0.006677979	-0.27428386	1.5218062	9.683969	Sitting_Idle
14:19:03.291	-0.2777359	1.4437478	9.308941	0.0017421878	0.0019260582	0.006677979	-0.27428386	1.5218062	9.683969	Sitting_Idle
14:19:03.314	-0.2777359	1.4437478	9.308941	0.0017421878	0.0019260582	0.006677979	-0.27428386	1.5218062	9.683969	Sitting_Idle
14:19:03.337	-0.2777359	1.4437478	9.308941	0.0017421878	0.0019260582	0.006677979	-0.27428386	1.5218062	9.683969	Sitting_Idle
14:19:03.359	-0.2777359	1.4437478	9.308941	0.0017421878	0.0019260582	0.006677979	-0.27428386	1.5218062	9.683969	Sitting_Idle
14:19:03.383	-0.2777359	1.4437478	9.308941	0.0017421878	0.0019260582	0.006677979	-0.27428386	1.5218062	9.683969	Sitting_Idle
14:19:03.406	-0.2777359	1.4437478	9.308941	0.0017421878	0.0019260582	0.006677979	-0.27428386	1.5218062	9.683969	Sitting_Idle
14:19:03.429	-0.1987248	1.4772675	9.354432	0.010294301	0.011089037	0.02439307	-0.2720599	1.502348	9.68707	Sitting_Idle
14:19:03.452	-0.1987248	1.4772675	9.354432	0.010294301	0.011089037	0.02439307	-0.2720599	1.502348	9.68707	Sitting_Idle
14:19:03.475	-0.1987248	1.4772675	9.354432	0.010294301	0.011089037	0.02439307	-0.2720599	1.502348	9.68707	Sitting_Idle
14:19:03.498	-0.1987248	1.4772675	9.354432	0.010294301	0.011089037	0.02439307	-0.2720599	1.502348	9.68707	Sitting_Idle
14:19:03.521	-0.1987248	1.4772675	9.354432	0.010294301	0.011089037	0.02439307	-0.2720599	1.502348	9.68707	Sitting_Idle
14:19:03.544	-0.1987248	1.4772675	9.354432	0.010294301	0.011089037	0.02439307	-0.2720599	1.502348	9.68707	Sitting_Idle
14:19:03.566	-0.1987248	1.4772675	9.354432	0.010294301	0.011089037	0.02439307	-0.2720599	1.502348	9.68707	Sitting_Idle
14:19:03.590	-0.1987248	1.4772675	9.354432	0.010294301	0.011089037	0.02439307	-0.2720599	1.502348	9.68707	Sitting_Idle
14:19:03.613	-0.28970724	1.4317763	9.395134	-9.040806e-05	0.017197689	-0.005539326	-0.2679628	1.491265	9.688896	Sitting_Idle
14:19:03.636	-0.28970724	1.4317763	9.395134	-9.040806e-05	0.017197689	-0.005539326	-0.2679628	1.491265	9.688896	Sitting_Idle
14:19:03.659	-0.28970724	1.4317763	9.395134	-9.040806e-05	0.017197689	-0.005539326	-0.2679628	1.491265	9.688896	Sitting_Idle
14:19:03.682	-0.28970724	1.4317763	9.395134	-9.040806e-05	0.017197689	-0.005539326	-0.2679628	1.491265	9.688896	Sitting_Idle
14:19:03.704	-0.28970724	1.4317763	9.395134	-9.040806e-05	0.017197689	-0.005539326	-0.2679628	1.491265	9.688896	Sitting_Idle
14:19:03.726	-0.28970724	1.4317763	9.395134	-9.040806e-05	0.017197689	-0.005539326	-0.2679628	1.491265	9.688896	Sitting_Idle
14:19:03.748	-0.28970724	1.4317763	9.395134	-9.040806e-05	0.017197689	-0.005539326	-0.2679628	1.491265	9.688896	Sitting_Idle
14:19:03.769	-0.25858167	1.4198049	9.103033	0.02312247	0.028804129	0.017062688	-0.2854325	1.4832984	9.68962	Sitting_Idle
14:19:03.792	-0.25858167	1.4198049	9.103033	0.02312247	0.028804129	0.017062688	-0.2854325	1.4832984	9.68962	Sitting_Idle
14:19:03.814	-0.25858167	1.4198049	9.103033	0.02312247	0.028804129	0.017062688	-0.2854325	1.4832984	9.68962	Sitting_Idle
14:19:03.838	-0.25858167	1.4198049	9.103033	0.02312247	0.028804129	0.017062688	-0.2854325	1.4832984	9.68962	Sitting_Idle
14:19:03.861	-0.25858167	1.4198049	9.103033	0.02312247	0.028804129	0.017062688	-0.2854325	1.4832984	9.68962	Sitting_Idle
14:19:03.884	-0.25858167	1.4198049	9.103033	0.02312247	0.028804129	0.017062688	-0.2854325	1.4832984	9.68962	Sitting_Idle
14:19:03.907	-0.25858167	1.4198049	9.103033	0.02312247	0.028804129	0.017062688	-0.2854325	1.4832984	9.68962	Sitting_Idle
14:19:03.930	-0.25858167	1.4198049	9.103033	0.02312247	0.028804129	0.017062688	-0.2854325	1.4832984	9.68962	Sitting_Idle
14:19:03.954	-0.17238778	1.4557191	9.14613	0.017013818	-0.0011282681	0.0030127873	-0.28766775	1.484774	9.689328	Sitting_Idle
14:19:03.977	-0.17238778	1.4557191	9.14613	0.017013818	-0.0011282681	0.0030127873	-0.28766775	1.484774	9.689328	Sitting_Idle
14:19:04.000	-0.17238778	1.4557191	9.14613	0.017013818	-0.0011282681	0.0030127873	-0.28766775	1.484774	9.689328	Sitting_Idle
14:19:04.022	-0.17238778	1.4557191	9.14613	0.017013818	-0.0011282681	0.0030127873	-0.28766775	1.484774	9.689328	Sitting_Idle
14:19:04.045	-0.17238778	1.4557191	9.14613	0.017013818	-0.0011282681	0.0030127873	-0.28766775	1.484774	9.689328	Sitting_Idle
14:19:04.069	-0.17238778	1.4557191	9.14613	0.017013818	-0.0011282681	0.0030127873	-0.28766775	1.484774	9.689328	Sitting_Idle
14:19:04.092	-0.17238778	1.4557191	9.14613	0.017013818	-0.0011282681	0.0030127873	-0.28766775	1.484774	9.689328	Sitting_Idle
14:19:04.115	-0.17238778	1.4557191	9.14613	0.017013818	-0.0011282681	0.0030127873	-0.28766775	1.484774	9.689328	Sitting_Idle
14:19:04.138	-0.2657645	1.4221992	9.244295	0.007239975	0.0037586538	0.00912144	-0.28845963	1.4785782	9.690252	Sitting_Idle
14:19:04.161	-0.2657645	1.4221992	9.244295	0.007239975	0.0037586538	0.00912144	-0.28845963	1.4785782	9.690252	Sitting_Idle
14:19:04.183	-0.2657645	1.4221992	9.244295	0.007239975	0.0037586538	0.00912144	-0.28845963	1.4785782	9.690252	Sitting_Idle
14:19:04.205	-0.2657645	1.4221992	9.244295	0.007239975	0.0037586538	0.00912144	-0.28845963	1.4785782	9.690252	Sitting_Idle
14:19:04.228	-0.2657645	1.4221992	9.244295	0.007239975	0.0037586538	0.00912144	-0.28845963	1.4785782	9.690252	Sitting_Idle
14:19:04.250	-0.2657645	1.4221992	9.244295	0.007239975	0.0037586538	0.00912144	-0.28845963	1.4785782	9.690252	Sitting_Idle
14:19:04.273	-0.2657645	1.4221992	9.244295	0.007239975	0.0037586538	0.00912144	-0.28845963	1.4785782	9.690252	Sitting_Idle
14:19:04.297	-0.2657645	1.4221992	9.244295	0.007239975	0.0037586538	0.00912144	-0.28845963	1.4785782	9.690252	Sitting_Idle
14:19:04.320	-0.30886146	1.4198049	9.519637	-0.012918578	-0.023730282	-0.0024849998	-0.28312004	1.4782467	9.69046	Sitting_Idle
14:19:04.343	-0.30886146	1.4198049	9.519637	-0.012918578	-0.023730282	-0.0024849998	-0.28312004	1.4782467	9.69046	Sitting_Idle
14:19:04.366	-0.30886146	1.4198049	9.519637	-0.012918578	-0.023730282	-0.0024849998	-0.28312004	1.4782467	9.69046	Sitting_Idle
14:19:04.389	-0.30886146	1.4198049	9.519637	-0.012918578	-0.023730282	-0.0024849998	-0.28312004	1.4782467	9.69046	Sitting_Idle
14:19:04.412	-0.30886146	1.4198049	9.519637	-0.012918578	-0.023730282	-0.0024849998	-0.28312004	1.4782467	9.69046	Sitting_Idle
14:19:04.435	-0.30886146	1.4198049	9.519637	-0.012918578	-0.023730282	-0.0024849998	-0.28312004	1.4782467	9.69046	Sitting_Idle
14:19:04.458	-0.30886146	1.4198049	9.519637	-0.012918578	-0.023730282	-0.0024849998	-0.28312004	1.4782467	9.69046	Sitting_Idle
14:19:04.481	-0.30886146	1.4198049	9.519637	-0.012918578	-0.023730282	-0.0024849998	-0.28312004	1.4782467	9.69046	Sitting_Idle
14:19:04.504	-0.30886146	1.4245936	9.435837	0.009072571	-0.0005174029	0.0115649	-0.28029925	1.4890012	9.688895	Sitting_Idle
14:19:04.527	-0.30886146	1.4245936	9.435837	0.009072571	-0.0005174029	0.0115649	-0.28029925	1.4890012	9.688895	Sitting_Idle
14:19:04.550	-0.30886146	1.4245936	9.435837	0.009072571	-0.0005174029	0.0115649	-0.28029925	1.4890012	9.688895	Sitting_Idle
14:19:04.573	-0.30886146	1.4245936	9.435837	0.009072571	-0.0005174029	0.0115649	-0.28029925	1.4890012	9.688895	Sitting_Idle
14:19:04.596	-0.30886146	1.4245936	9.435837	0.009072571	-0.0005174029	0.0115649	-0.28029925	1.4890012	9.688895	Sitting_Idle
14:19:04.619	-0.30886146	1.4245936	9.435837	0.009072571	-0.0005174029	0.0115649	-0.28029925	1.4890012	9.688895	Sitting_Idle
14:19:04.643	-0.30886146	1.4245936	9.435837	0.009072571	-0.0005174029	0.0115649	-0.28029925	1.4890012	9.688895	Sitting_Idle
14:19:04.666	-0.30886146	1.4245936	9.435837	0.009072571	-0.0005174029	0.0115649	-0.28029925	1.4890012	9.688895	Sitting_Idle
14:19:04.689	-0.13647367	1.4868447	9.25866	0.009683436	0.008034711	-0.008593652	-0.2775775	1.5047684	9.686538	Sitting_Idle
14:19:04.712	-0.13647367	1.4868447	9.25866	0.009683436	0.008034711	-0.008593652	-0.2775775	1.5047684	9.686538	Sitting_Idle
14:19:04.735	-0.13647367	1.4868447	9.25866	0.009683436	0.008034711	-0.008593652	-0.2775775	1.5047684	9.686538	Sitting_Idle
14:19:04.759	-0.13647367	1.4868447	9.25866	0.009683436	0.008034711	-0.008593652	-0.2775775	1.5047684	9.686538	Sitting_Idle
14:19:04.781	-0.13647367	1.4868447	9.25866	0.009683436	0.008034711	-0.008593652	-0.2775775	1.5047684	9.686538	Sitting_Idle
14:19:04.805	-0.13647367	1.4868447	9.25866	0.009683436	0.008034711	-0.008593652	-0.2775775	1.5047684	9.686538	Sitting_Idle
14:19:04.828	-0.13647367	1.4868447	9.25866	0.009683436	0.008034711	-0.008593652	-0.2775775	1.5047684	9.686538	Sitting_Idle
14:19:04.851	-0.22985038	1.4509305	9.268238	-0.0019230038	-0.010291247	0.01034317	-0.27871364	1.5131073	9.685205	Sitting_Idle
14:19:04.874	-0.22985038	1.4509305	9.268238	-0.0019230038	-0.010291247	0.01034317	-0.27871364	1.5131073	9.685205	Sitting_Idle
14:19:04.896	-0.22985038	1.4509305	9.268238	-0.0019230038	-0.010291247	0.01034317	-0.27871364	1.5131073	9.685205	Sitting_Idle
14:19:04.919	-0.22985038	1.4509305	9.268238	-0.0019230038	-0.010291247	0.01034317	-0.27871364	1.5131073	9.685205	Sitting_Idle
14:19:04.942	-0.22985038	1.4509305	9.268238	-0.0019230038	-0.010291247	0.01034317	-0.27871364	1.5131073	9.685205	Sitting_Idle
14:19:04.964	-0.22985038	1.4509305	9.268238	-0.0019230038	-0.010291247	0.01034317	-0.27871364	1.5131073	9.685205	Sitting_Idle
14:19:04.988	-0.22985038	1.4509305	9.268238	-0.0019230038	-0.010291247	0.01034317	-0.27871364	1.5131073	9.685205	Sitting_Idle
14:19:05.011	-0.22985038	1.4509305	9.268238	-0.0019230038	-0.010291247	0.01034317	-0.27871364	1.5131073	9.685205	Sitting_Idle
14:19:05.034	-0.28970724	1.4652961	9.387952	-0.008642522	-0.011512978	-0.0018741345	-0.27496377	1.5165725	9.684771	Sitting_Idle
14:19:05.057	-0.28970724	1.4652961	9.387952	-0.008642522	-0.011512978	-0.0018741345	-0.27496377	1.5165725	9.684771	Sitting_Idle
14:19:05.080	-0.28970724	1.4652961	9.387952	-0.008642522	-0.011512978	-0.0018741345	-0.27496377	1.5165725	9.684771	Sitting_Idle
14:19:05.103	-0.28970724	1.4652961	9.387952	-0.008642522	-0.011512978	-0.0018741345	-0.27496377	1.5165725	9.684771	Sitting_Idle
14:19:05.127	-0.28970724	1.4652961	9.387952	-0.008642522	-0.011512978	-0.0018741345	-0.27496377	1.5165725	9.684771	Sitting_Idle
14:19:05.149	-0.28970724	1.4652961	9.387952	-0.008642522	-0.011512978	-0.0018741345	-0.27496377	1.5165725	9.684771	Sitting_Idle
14:19:05.172	-0.28970724	1.4652961	9.387952	-0.008642522	-0.011512978	-0.0018741345	-0.27496377	1.5165725	9.684771	Sitting_Idle
14:19:05.194	-0.28970724	1.4652961	9.387952	-0.008642522	-0.011512978	-0.0018741345	-0.27496377	1.5165725	9.684771	Sitting_Idle
14:19:05.218	-0.3615355	1.4940275	9.543579	-0.011696848	-0.012123842	0.0024019221	-0.26779464	1.520869	9.684298	Sitting_Idle
14:19:05.240	-0.3615355	1.4940275	9.543579	-0.011696848	-0.012123842	0.0024019221	-0.26779464	1.520869	9.684298	Sitting_Idle
14:19:05.263	-0.3615355	1.4940275	9.543579	-0.011696848	-0.012123842	0.0024019221	-0.26779464	1.520869	9.684298	Sitting_Idle
14:19:05.286	-0.3615355	1.4940275	9.543579	-0.011696848	-0.012123842	0.0024019221	-0.26779464	1.520869	9.684298	Sitting_Idle
14:19:05.309	-0.3615355	1.4940275	9.543579	-0.011696848	-0.012123842	0.0024019221	-0.26779464	1.520869	9.684298	Sitting_Idle
14:19:05.333	-0.3615355	1.4940275	9.543579	-0.011696848	-0.012123842	0.0024019221	-0.26779464	1.520869	9.684298	Sitting_Idle
14:19:05.356	-0.3615355	1.4940275	9.543579	-0.011696848	-0.012123842	0.0024019221	-0.26779464	1.520869	9.684298	Sitting_Idle
14:19:05.379	-0.3615355	1.4940275	9.543579	-0.011696848	-0.012123842	0.0024019221	-0.26779464	1.520869	9.684298	Sitting_Idle
14:19:05.402	-0.3232271	1.4772675	9.3831625	-0.00497733	-0.013956438	-4.153884e-05	-0.26810652	1.5266564	9.683379	Sitting_Idle
14:19:05.425	-0.3232271	1.4772675	9.3831625	-0.00497733	-0.013956438	-4.153884e-05	-0.26810652	1.5266564	9.683379	Sitting_Idle
14:19:05.449	-0.3232271	1.4772675	9.3831625	-0.00497733	-0.013956438	-4.153884e-05	-0.26810652	1.5266564	9.683379	Sitting_Idle
14:19:05.472	-0.3232271	1.4772675	9.3831625	-0.00497733	-0.013956438	-4.153884e-05	-0.26810652	1.5266564	9.683379	Sitting_Idle
14:19:05.495	-0.3232271	1.4772675	9.3831625	-0.00497733	-0.013956438	-4.153884e-05	-0.26810652	1.5266564	9.683379	Sitting_Idle
14:19:05.518	-0.3232271	1.4772675	9.3831625	-0.00497733	-0.013956438	-4.153884e-05	-0.26810652	1.5266564	9.683379	Sitting_Idle
14:19:05.541	-0.3232271	1.4772675	9.3831625	-0.00497733	-0.013956438	-4.153884e-05	-0.26810652	1.5266564	9.683379	Sitting_Idle
14:19:05.564	-0.3232271	1.4772675	9.3831625	-0.00497733	-0.013956438	-4.153884e-05	-0.26810652	1.5266564	9.683379	Sitting_Idle
14:19:05.587	-0.33759275	1.462902	9.395134	-0.0178055	-0.011512978	-0.015313171	-0.26609048	1.5332946	9.682385	Sitting_Idle
14:19:05.610	-0.33759275	1.462902	9.395134	-0.0178055	-0.011512978	-0.015313171	-0.26609048	1.5332946	9.682385	Sitting_Idle
14:19:05.633	-0.33759275	1.462902	9.395134	-0.0178055	-0.011512978	-0.015313171	-0.26609048	1.5332946	9.682385	Sitting_Idle
14:19:05.656	-0.33759275	1.462902	9.395134	-0.0178055	-0.011512978	-0.015313171	-0.26609048	1.5332946	9.682385	Sitting_Idle
14:19:05.679	-0.33759275	1.462902	9.395134	-0.0178055	-0.011512978	-0.015313171	-0.26609048	1.5332946	9.682385	Sitting_Idle
14:19:05.702	-0.33759275	1.462902	9.395134	-0.0178055	-0.011512978	-0.015313171	-0.26609048	1.5332946	9.682385	Sitting_Idle
14:19:05.725	-0.33759275	1.462902	9.395134	-0.0178055	-0.011512978	-0.015313171	-0.26609048	1.5332946	9.682385	Sitting_Idle
14:19:05.749	-0.33759275	1.462902	9.395134	-0.0178055	-0.011512978	-0.015313171	-0.26609048	1.5332946	9.682385	Sitting_Idle
14:19:05.772	-0.25858167	1.4820561	9.380769	-0.015362039	0.0025369234	-0.007371922	-0.25573105	1.5335655	9.682622	Sitting_Idle
14:19:05.796	-0.25858167	1.4820561	9.380769	-0.015362039	0.0025369234	-0.007371922	-0.25573105	1.5335655	9.682622	Sitting_Idle
14:19:05.819	-0.25858167	1.4820561	9.380769	-0.015362039	0.0025369234	-0.007371922	-0.25573105	1.5335655	9.682622	Sitting_Idle
14:19:05.842	-0.25858167	1.4820561	9.380769	-0.015362039	0.0025369234	-0.007371922	-0.25573105	1.5335655	9.682622	Sitting_Idle
14:19:05.865	-0.25858167	1.4820561	9.380769	-0.015362039	0.0025369234	-0.007371922	-0.25573105	1.5335655	9.682622	Sitting_Idle
14:19:05.888	-0.25858167	1.4820561	9.380769	-0.015362039	0.0025369234	-0.007371922	-0.25573105	1.5335655	9.682622	Sitting_Idle
14:19:05.911	-0.25858167	1.4820561	9.380769	-0.015362039	0.0025369234	-0.007371922	-0.25573105	1.5335655	9.682622	Sitting_Idle
14:19:05.935	-0.35674694	1.5036045	9.136553	0.0041856486	0.01597596	-0.0012632693	-0.26185536	1.5348998	9.682246	Sitting_Idle
14:19:05.958	-0.35674694	1.5036045	9.136553	0.0041856486	0.01597596	-0.0012632693	-0.26185536	1.5348998	9.682246	Sitting_Idle
14:19:05.981	-0.35674694	1.5036045	9.136553	0.0041856486	0.01597596	-0.0012632693	-0.26185536	1.5348998	9.682246	Sitting_Idle
14:19:06.004	-0.35674694	1.5036045	9.136553	0.0041856486	0.01597596	-0.0012632693	-0.26185536	1.5348998	9.682246	Sitting_Idle
14:19:06.028	-0.35674694	1.5036045	9.136553	0.0041856486	0.01597596	-0.0012632693	-0.26185536	1.5348998	9.682246	Sitting_Idle
14:19:06.051	-0.35674694	1.5036045	9.136553	0.0041856486	0.01597596	-0.0012632693	-0.26185536	1.5348998	9.682246	Sitting_Idle
14:19:06.074	-0.35674694	1.5036045	9.136553	0.0041856486	0.01597596	-0.0012632693	-0.26185536	1.5348998	9.682246	Sitting_Idle
14:19:06.097	-0.35674694	1.5036045	9.136553	0.0041856486	0.01597596	-0.0012632693	-0.26185536	1.5348998	9.682246	Sitting_Idle
14:19:06.120	-0.18675344	1.498816	9.364009	-0.025746748	-0.020675957	0.013397496	-0.25593334	1.5228555	9.684307	Sitting_Idle
14:19:06.143	-0.18675344	1.498816	9.364009	-0.025746748	-0.020675957	0.013397496	-0.25593334	1.5228555	9.684307	Sitting_Idle
14:19:06.167	-0.18675344	1.498816	9.364009	-0.025746748	-0.020675957	0.013397496	-0.25593334	1.5228555	9.684307	Sitting_Idle
14:19:06.190	-0.18675344	1.498816	9.364009	-0.025746748	-0.020675957	0.013397496	-0.25593334	1.5228555	9.684307	Sitting_Idle
14:19:06.212	-0.18675344	1.498816	9.364009	-0.025746748	-0.020675957	0.013397496	-0.25593334	1.5228555	9.684307	Sitting_Idle
14:19:06.235	-0.18675344	1.498816	9.364009	-0.025746748	-0.020675957	0.013397496	-0.25593334	1.5228555	9.684307	Sitting_Idle
14:19:06.258	-0.18675344	1.498816	9.364009	-0.025746748	-0.020675957	0.013397496	-0.25593334	1.5228555	9.684307	Sitting_Idle
14:19:06.280	-0.18675344	1.498816	9.364009	-0.025746748	-0.020675957	0.013397496	-0.25593334	1.5228555	9.684307	Sitting_Idle
14:19:06.303	-0.32083282	1.4054393	9.141341	0.0017421878	0.00070432766	-0.0104262475	-0.25206202	1.515883	9.685501	Sitting_Idle
14:19:06.326	-0.32083282	1.4054393	9.141341	0.0017421878	0.00070432766	-0.0104262475	-0.25206202	1.515883	9.685501	Sitting_Idle
14:19:06.349	-0.32083282	1.4054393	9.141341	0.0017421878	0.00070432766	-0.0104262475	-0.25206202	1.515883	9.685501	Sitting_Idle
14:19:06.372	-0.32083282	1.4054393	9.141341	0.0017421878	0.00070432766	-0.0104262475	-0.25206202	1.515883	9.685501	Sitting_Idle
14:19:06.395	-0.32083282	1.4054393	9.141341	0.0017421878	0.00070432766	-0.0104262475	-0.25206202	1.515883	9.685501	Sitting_Idle
14:19:06.419	-0.32083282	1.4054393	9.141341	0.0017421878	0.00070432766	-0.0104262475	-0.25206202	1.515883	9.685501	Sitting_Idle
14:19:06.442	-0.32083282	1.4054393	9.141341	0.0017421878	0.00070432766	-0.0104262475	-0.25206202	1.515883	9.685501	Sitting_Idle
14:19:06.467	-0.32083282	1.4054393	9.141341	0.0017421878	0.00070432766	-0.0104262475	-0.25206202	1.515883	9.685501	Sitting_Idle
14:19:06.491	-0.21548474	1.4198049	9.390346	-0.014751174	0.012310768	0.006677979	-0.25473237	1.4961145	9.688505	Sitting_Idle
14:19:06.513	-0.21548474	1.4198049	9.390346	-0.014751174	0.012310768	0.006677979	-0.25473237	1.4961145	9.688505	Sitting_Idle
14:19:06.534	-0.21548474	1.4198049	9.390346	-0.014751174	0.012310768	0.006677979	-0.25473237	1.4961145	9.688505	Sitting_Idle
14:19:06.556	-0.21548474	1.4198049	9.390346	-0.014751174	0.012310768	0.006677979	-0.25473237	1.4961145	9.688505	Sitting_Idle
14:19:06.578	-0.21548474	1.4198049	9.390346	-0.014751174	0.012310768	0.006677979	-0.25473237	1.4961145	9.688505	Sitting_Idle
14:19:06.602	-0.21548474	1.4198049	9.390346	-0.014751174	0.012310768	0.006677979	-0.25473237	1.4961145	9.688505	Sitting_Idle
14:19:06.625	-0.21548474	1.4198049	9.390346	-0.014751174	0.012310768	0.006677979	-0.25473237	1.4961145	9.688505	Sitting_Idle
14:19:06.648	-0.21548474	1.4198049	9.390346	-0.014751174	0.012310768	0.006677979	-0.25473237	1.4961145	9.688505	Sitting_Idle
14:19:06.672	-0.28252444	1.446142	9.306546	0.01823555	0.0068129804	0.015230092	-0.25862592	1.481829	9.690598	Sitting_Idle
14:19:06.695	-0.28252444	1.446142	9.306546	0.01823555	0.0068129804	0.015230092	-0.25862592	1.481829	9.690598	Sitting_Idle
14:19:06.719	-0.28252444	1.446142	9.306546	0.01823555	0.0068129804	0.015230092	-0.25862592	1.481829	9.690598	Sitting_Idle
14:19:06.742	-0.28252444	1.446142	9.306546	0.01823555	0.0068129804	0.015230092	-0.25862592	1.481829	9.690598	Sitting_Idle
14:19:06.765	-0.28252444	1.446142	9.306546	0.01823555	0.0068129804	0.015230092	-0.25862592	1.481829	9.690598	Sitting_Idle
14:19:06.788	-0.28252444	1.446142	9.306546	0.01823555	0.0068129804	0.015230092	-0.25862592	1.481829	9.690598	Sitting_Idle
14:19:06.811	-0.28252444	1.446142	9.306546	0.01823555	0.0068129804	0.015230092	-0.25862592	1.481829	9.690598	Sitting_Idle
14:19:06.835	-0.18196489	1.4221992	9.131764	0.019457279	0.011089037	0.020727878	-0.2612418	1.4854158	9.689978	Sitting_Idle
14:19:06.858	-0.18196489	1.4221992	9.131764	0.019457279	0.011089037	0.020727878	-0.2612418	1.4854158	9.689978	Sitting_Idle
14:19:06.881	-0.18196489	1.4221992	9.131764	0.019457279	0.011089037	0.020727878	-0.2612418	1.4854158	9.689978	Sitting_Idle
14:19:06.904	-0.18196489	1.4221992	9.131764	0.019457279	0.011089037	0.020727878	-0.2612418	1.4854158	9.689978	Sitting_Idle
14:19:06.927	-0.18196489	1.4221992	9.131764	0.019457279	0.011089037	0.020727878	-0.2612418	1.4854158	9.689978	Sitting_Idle
14:19:06.950	-0.18196489	1.4221992	9.131764	0.019457279	0.011089037	0.020727878	-0.2612418	1.4854158	9.689978	Sitting_Idle
14:19:06.972	-0.18196489	1.4221992	9.131764	0.019457279	0.011089037	0.020727878	-0.2612418	1.4854158	9.689978	Sitting_Idle
14:19:06.994	-0.18196489	1.4221992	9.131764	0.019457279	0.011089037	0.020727878	-0.2612418	1.4854158	9.689978	Sitting_Idle
14:19:07.017	-0.19154198	1.462902	9.208381	0.008461705	-0.015178168	-0.004928461	-0.25272897	1.4924792	9.689118	Sitting_Idle
14:19:07.040	-0.19154198	1.462902	9.208381	0.008461705	-0.015178168	-0.004928461	-0.25272897	1.4924792	9.689118	Sitting_Idle
14:19:07.063	-0.19154198	1.462902	9.208381	0.008461705	-0.015178168	-0.004928461	-0.25272897	1.4924792	9.689118	Sitting_Idle
14:19:07.086	-0.19154198	1.462902	9.208381	0.008461705	-0.015178168	-0.004928461	-0.25272897	1.4924792	9.689118	Sitting_Idle
14:19:07.109	-0.19154198	1.462902	9.208381	0.008461705	-0.015178168	-0.004928461	-0.25272897	1.4924792	9.689118	Sitting_Idle
14:19:07.132	-0.19154198	1.462902	9.208381	0.008461705	-0.015178168	-0.004928461	-0.25272897	1.4924792	9.689118	Sitting_Idle
14:19:07.155	-0.19154198	1.462902	9.208381	0.008461705	-0.015178168	-0.004928461	-0.25272897	1.4924792	9.689118	Sitting_Idle
14:19:07.178	-0.19154198	1.462902	9.208381	0.008461705	-0.015178168	-0.004928461	-0.25272897	1.4924792	9.689118	Sitting_Idle
14:19:07.201	-0.20111908	1.3958622	9.28021	0.03472891	-0.031060666	0.03722124	-0.22733971	1.4942168	9.689479	Sitting_Idle
14:19:07.224	-0.20111908	1.3958622	9.28021	0.03472891	-0.031060666	0.03722124	-0.22733971	1.4942168	9.689479	Sitting_Idle
14:19:07.247	-0.20111908	1.3958622	9.28021	0.03472891	-0.031060666	0.03722124	-0.22733971	1.4942168	9.689479	Sitting_Idle
14:19:07.270	-0.20111908	1.3958622	9.28021	0.03472891	-0.031060666	0.03722124	-0.22733971	1.4942168	9.689479	Sitting_Idle
14:19:07.292	-0.20111908	1.3958622	9.28021	0.03472891	-0.031060666	0.03722124	-0.22733971	1.4942168	9.689479	Sitting_Idle
14:19:07.314	-0.20111908	1.3958622	9.28021	0.03472891	-0.031060666	0.03722124	-0.22733971	1.4942168	9.689479	Sitting_Idle
14:19:07.337	-0.20111908	1.3958622	9.28021	0.03472891	-0.031060666	0.03722124	-0.22733971	1.4942168	9.689479	Sitting_Idle
14:19:07.360	-0.20111908	1.3958622	9.28021	0.03472891	-0.031060666	0.03722124	-0.22733971	1.4942168	9.689479	Sitting_Idle
14:19:07.383	-0.21069619	1.4533248	9.364009	0.0011313224	-0.0047934595	-0.007371922	-0.21595158	1.5065374	9.687832	Sitting_Idle
14:19:07.405	-0.21069619	1.4533248	9.364009	0.0011313224	-0.0047934595	-0.007371922	-0.21595158	1.5065374	9.687832	Sitting_Idle
14:19:07.428	-0.21069619	1.4533248	9.364009	0.0011313224	-0.0047934595	-0.007371922	-0.21595158	1.5065374	9.687832	Sitting_Idle
14:19:07.451	-0.21069619	1.4533248	9.364009	0.0011313224	-0.0047934595	-0.007371922	-0.21595158	1.5065374	9.687832	Sitting_Idle
14:19:07.473	-0.21069619	1.4533248	9.364009	0.0011313224	-0.0047934595	-0.007371922	-0.21595158	1.5065374	9.687832	Sitting_Idle
14:19:07.496	-0.21069619	1.4533248	9.364009	0.0011313224	-0.0047934595	-0.007371922	-0.21595158	1.5065374	9.687832	Sitting_Idle
14:19:07.520	-0.21069619	1.4533248	9.364009	0.0011313224	-0.0047934595	-0.007371922	-0.21595158	1.5065374	9.687832	Sitting_Idle
14:19:07.543	-0.21069619	1.4533248	9.364009	0.0011313224	-0.0047934595	-0.007371922	-0.21595158	1.5065374	9.687832	Sitting_Idle
14:19:07.566	-0.28731298	1.4245936	9.354432	0.0011313224	-0.0072369203	0.0060671135	-0.22439748	1.5165572	9.686077	Sitting_Idle
14:19:07.589	-0.28731298	1.4245936	9.354432	0.0011313224	-0.0072369203	0.0060671135	-0.22439748	1.5165572	9.686077	Sitting_Idle
14:19:07.612	-0.28731298	1.4245936	9.354432	0.0011313224	-0.0072369203	0.0060671135	-0.22439748	1.5165572	9.686077	Sitting_Idle
14:19:07.634	-0.28731298	1.4245936	9.354432	0.0011313224	-0.0072369203	0.0060671135	-0.22439748	1.5165572	9.686077	Sitting_Idle
14:19:07.657	-0.28731298	1.4245936	9.354432	0.0011313224	-0.0072369203	0.0060671135	-0.22439748	1.5165572	9.686077	Sitting_Idle
14:19:07.679	-0.28731298	1.4245936	9.354432	0.0011313224	-0.0072369203	0.0060671135	-0.22439748	1.5165572	9.686077	Sitting_Idle
14:19:07.702	-0.28731298	1.4245936	9.354432	0.0011313224	-0.0072369203	0.0060671135	-0.22439748	1.5165572	9.686077	Sitting_Idle
14:19:07.727	-0.28731298	1.4245936	9.354432	0.0011313224	-0.0072369203	0.0060671135	-0.22439748	1.5165572	9.686077	Sitting_Idle
14:19:07.753	-0.21787901	1.446142	9.29218	0.015181223	0.011089037	-0.003095865	-0.21338469	1.5233281	9.685263	Sitting_Idle
14:19:07.775	-0.21787901	1.446142	9.29218	0.015181223	0.011089037	-0.003095865	-0.21338469	1.5233281	9.685263	Sitting_Idle
14:19:07.799	-0.21787901	1.446142	9.29218	0.015181223	0.011089037	-0.003095865	-0.21338469	1.5233281	9.685263	Sitting_Idle
14:19:07.822	-0.21787901	1.446142	9.29218	0.015181223	0.011089037	-0.003095865	-0.21338469	1.5233281	9.685263	Sitting_Idle
14:19:07.844	-0.21787901	1.446142	9.29218	0.015181223	0.011089037	-0.003095865	-0.21338469	1.5233281	9.685263	Sitting_Idle
14:19:07.868	-0.21787901	1.446142	9.29218	0.015181223	0.011089037	-0.003095865	-0.21338469	1.5233281	9.685263	Sitting_Idle
14:19:07.890	-0.21787901	1.446142	9.29218	0.015181223	0.011089037	-0.003095865	-0.21338469	1.5233281	9.685263	Sitting_Idle
14:19:07.912	-0.14605077	1.4772675	9.299363	0.012737762	0.009256441	0.01034317	-0.2176121	1.5273976	9.684528	Sitting_Idle
14:19:07.934	-0.14605077	1.4772675	9.299363	0.012737762	0.009256441	0.01034317	-0.2176121	1.5273976	9.684528	Sitting_Idle
14:19:07.956	-0.14605077	1.4772675	9.299363	0.012737762	0.009256441	0.01034317	-0.2176121	1.5273976	9.684528	Sitting_Idle
14:19:07.980	-0.14605077	1.4772675	9.299363	0.012737762	0.009256441	0.01034317	-0.2176121	1.5273976	9.684528	Sitting_Idle
14:19:08.003	-0.14605077	1.4772675	9.299363	0.012737762	0.009256441	0.01034317	-0.2176121	1.5273976	9.684528	Sitting_Idle
14:19:08.026	-0.14605077	1.4772675	9.299363	0.012737762	0.009256441	0.01034317	-0.2176121	1.5273976	9.684528	Sitting_Idle
14:19:08.049	-0.14605077	1.4772675	9.299363	0.012737762	0.009256441	0.01034317	-0.2176121	1.5273976	9.684528	Sitting_Idle
14:19:08.072	-0.14605077	1.4772675	9.299363	0.012737762	0.009256441	0.01034317	-0.2176121	1.5273976	9.684528	Sitting_Idle
14:19:08.096	-0.21548474	1.5275474	9.306546	-0.0007012733	-0.006626055	0.0024019221	-0.21075584	1.5340577	9.683627	Sitting_Idle
14:19:08.118	-0.21548474	1.5275474	9.306546	-0.0007012733	-0.006626055	0.0024019221	-0.21075584	1.5340577	9.683627	Sitting_Idle
14:19:08.140	-0.21548474	1.5275474	9.306546	-0.0007012733	-0.006626055	0.0024019221	-0.21075584	1.5340577	9.683627	Sitting_Idle
14:19:08.162	-0.21548474	1.5275474	9.306546	-0.0007012733	-0.006626055	0.0024019221	-0.21075584	1.5340577	9.683627	Sitting_Idle
14:19:08.185	-0.21548474	1.5275474	9.306546	-0.0007012733	-0.006626055	0.0024019221	-0.21075584	1.5340577	9.683627	Sitting_Idle
14:19:08.209	-0.21548474	1.5275474	9.306546	-0.0007012733	-0.006626055	0.0024019221	-0.21075584	1.5340577	9.683627	Sitting_Idle
14:19:08.232	-0.21548474	1.5275474	9.306546	-0.0007012733	-0.006626055	0.0024019221	-0.21075584	1.5340577	9.683627	Sitting_Idle
14:19:08.255	-0.21548474	1.5275474	9.306546	-0.0007012733	-0.006626055	0.0024019221	-0.21075584	1.5340577	9.683627	Sitting_Idle
14:19:08.277	-0.22985038	1.4868447	9.337671	-0.0037555995	-0.009069516	-0.003095865	-0.21189219	1.5410057	9.682499	Sitting_Idle
14:19:08.300	-0.22985038	1.4868447	9.337671	-0.0037555995	-0.009069516	-0.003095865	-0.21189219	1.5410057	9.682499	Sitting_Idle
14:19:08.324	-0.22985038	1.4868447	9.337671	-0.0037555995	-0.009069516	-0.003095865	-0.21189219	1.5410057	9.682499	Sitting_Idle
14:19:08.347	-0.22985038	1.4868447	9.337671	-0.0037555995	-0.009069516	-0.003095865	-0.21189219	1.5410057	9.682499	Sitting_Idle
14:19:08.369	-0.22985038	1.4868447	9.337671	-0.0037555995	-0.009069516	-0.003095865	-0.21189219	1.5410057	9.682499	Sitting_Idle
14:19:08.392	-0.22985038	1.4868447	9.337671	-0.0037555995	-0.009069516	-0.003095865	-0.21189219	1.5410057	9.682499	Sitting_Idle
14:19:08.415	-0.22985038	1.4868447	9.337671	-0.0037555995	-0.009069516	-0.003095865	-0.21189219	1.5410057	9.682499	Sitting_Idle
14:19:08.439	-0.22985038	1.4868447	9.337671	-0.0037555995	-0.009069516	-0.003095865	-0.21189219	1.5410057	9.682499	Sitting_Idle
14:19:08.461	-0.2944958	1.472479	9.37598	-0.0178055	-0.00601519	-0.026919609	-0.20819391	1.5479816	9.681467	Sitting_Idle
14:19:08.484	-0.2944958	1.472479	9.37598	-0.0178055	-0.00601519	-0.026919609	-0.20819391	1.5479816	9.681467	Sitting_Idle
14:19:08.507	-0.2944958	1.472479	9.37598	-0.0178055	-0.00601519	-0.026919609	-0.20819391	1.5479816	9.681467	Sitting_Idle
14:19:08.530	-0.2944958	1.472479	9.37598	-0.0178055	-0.00601519	-0.026919609	-0.20819391	1.5479816	9.681467	Sitting_Idle
14:19:08.554	-0.2944958	1.472479	9.37598	-0.0178055	-0.00601519	-0.026919609	-0.20819391	1.5479816	9.681467	Sitting_Idle
14:19:08.577	-0.2944958	1.472479	9.37598	-0.0178055	-0.00601519	-0.026919609	-0.20819391	1.5479816	9.681467	Sitting_Idle
14:19:08.600	-0.2944958	1.472479	9.37598	-0.0178055	-0.00601519	-0.026919609	-0.20819391	1.5479816	9.681467	Sitting_Idle
14:19:08.623	-0.2944958	1.472479	9.37598	-0.0178055	-0.00601519	-0.026919609	-0.20819391	1.5479816	9.681467	Sitting_Idle
14:19:08.645	-0.18196489	1.489239	9.371192	-0.008642522	-0.01884336	-0.0067610564	-0.20812757	1.5521102	9.680807	Sitting_Idle
14:19:08.669	-0.18196489	1.489239	9.371192	-0.008642522	-0.01884336	-0.0067610564	-0.20812757	1.5521102	9.680807	Sitting_Idle
14:19:08.692	-0.18196489	1.489239	9.371192	-0.008642522	-0.01884336	-0.0067610564	-0.20812757	1.5521102	9.680807	Sitting_Idle
14:19:08.714	-0.18196489	1.489239	9.371192	-0.008642522	-0.01884336	-0.0067610564	-0.20812757	1.5521102	9.680807	Sitting_Idle
14:19:08.739	-0.18196489	1.489239	9.371192	-0.008642522	-0.01884336	-0.0067610564	-0.20812757	1.5521102	9.680807	Sitting_Idle
14:19:08.763	-0.18196489	1.489239	9.371192	-0.008642522	-0.01884336	-0.0067610564	-0.20812757	1.5521102	9.680807	Sitting_Idle
14:19:08.786	-0.18196489	1.489239	9.371192	-0.008642522	-0.01884336	-0.0067610564	-0.20812757	1.5521102	9.680807	Sitting_Idle
14:19:08.809	-0.25139886	1.4652961	9.3592205	-0.011696848	-0.011512978	0.0005693264	-0.19900128	1.5548632	9.680557	Sitting_Idle
14:19:08.832	-0.25139886	1.4652961	9.3592205	-0.011696848	-0.011512978	0.0005693264	-0.19900128	1.5548632	9.680557	Sitting_Idle
14:19:08.855	-0.25139886	1.4652961	9.3592205	-0.011696848	-0.011512978	0.0005693264	-0.19900128	1.5548632	9.680557	Sitting_Idle
14:19:08.877	-0.25139886	1.4652961	9.3592205	-0.011696848	-0.011512978	0.0005693264	-0.19900128	1.5548632	9.680557	Sitting_Idle
14:19:08.901	-0.25139886	1.4652961	9.3592205	-0.011696848	-0.011512978	0.0005693264	-0.19900128	1.5548632	9.680557	Sitting_Idle
14:19:08.924	-0.25139886	1.4652961	9.3592205	-0.011696848	-0.011512978	0.0005693264	-0.19900128	1.5548632	9.680557	Sitting_Idle
14:19:08.947	-0.25139886	1.4652961	9.3592205	-0.011696848	-0.011512978	0.0005693264	-0.19900128	1.5548632	9.680557	Sitting_Idle
14:19:08.970	-0.25139886	1.4652961	9.3592205	-0.011696848	-0.011512978	0.0005693264	-0.19900128	1.5548632	9.680557	Sitting_Idle
14:19:08.995	-0.076616794	1.5490957	9.368797	-0.019027231	-0.0047934595	0.00912144	-0.19493414	1.5472072	9.681866	Sitting_Idle
14:19:09.018	-0.076616794	1.5490957	9.368797	-0.019027231	-0.0047934595	0.00912144	-0.19493414	1.5472072	9.681866	Sitting_Idle
14:19:09.040	-0.076616794	1.5490957	9.368797	-0.019027231	-0.0047934595	0.00912144	-0.19493414	1.5472072	9.681866	Sitting_Idle
14:19:09.063	-0.076616794	1.5490957	9.368797	-0.019027231	-0.0047934595	0.00912144	-0.19493414	1.5472072	9.681866	Sitting_Idle
14:19:09.086	-0.076616794	1.5490957	9.368797	-0.019027231	-0.0047934595	0.00912144	-0.19493414	1.5472072	9.681866	Sitting_Idle
14:19:09.109	-0.076616794	1.5490957	9.368797	-0.019027231	-0.0047934595	0.00912144	-0.19493414	1.5472072	9.681866	Sitting_Idle
14:19:09.133	-0.076616794	1.5490957	9.368797	-0.019027231	-0.0047934595	0.00912144	-0.19493414	1.5472072	9.681866	Sitting_Idle
14:19:09.156	-0.076616794	1.5490957	9.368797	-0.019027231	-0.0047934595	0.00912144	-0.19493414	1.5472072	9.681866	Sitting_Idle
14:19:09.179	-0.2083019	1.4676905	9.366403	-0.028801074	-0.0005174029	-0.011647979	-0.19370362	1.5382599	9.683316	Sitting_Idle
14:19:09.202	-0.2083019	1.4676905	9.366403	-0.028801074	-0.0005174029	-0.011647979	-0.19370362	1.5382599	9.683316	Sitting_Idle
14:19:09.225	-0.2083019	1.4676905	9.366403	-0.028801074	-0.0005174029	-0.011647979	-0.19370362	1.5382599	9.683316	Sitting_Idle
14:19:09.249	-0.2083019	1.4676905	9.366403	-0.028801074	-0.0005174029	-0.011647979	-0.19370362	1.5382599	9.683316	Sitting_Idle
14:19:09.272	-0.2083019	1.4676905	9.366403	-0.028801074	-0.0005174029	-0.011647979	-0.19370362	1.5382599	9.683316	Sitting_Idle
14:19:09.294	-0.2083019	1.4676905	9.366403	-0.028801074	-0.0005174029	-0.011647979	-0.19370362	1.5382599	9.683316	Sitting_Idle
14:19:09.318	-0.2083019	1.4676905	9.366403	-0.028801074	-0.0005174029	-0.011647979	-0.19370362	1.5382599	9.683316	Sitting_Idle
14:19:09.340	-0.2083019	1.4676905	9.366403	-0.028801074	-0.0005174029	-0.011647979	-0.19370362	1.5382599	9.683316	Sitting_Idle
14:19:09.364	-0.11492519	1.5179702	9.294575	-0.0055881953	0.0104781715	-0.0024849998	-0.19822632	1.5241979	9.685449	Sitting_Idle
14:19:09.387	-0.11492519	1.5179702	9.294575	-0.0055881953	0.0104781715	-0.0024849998	-0.19822632	1.5241979	9.685449	Sitting_Idle
14:19:09.410	-0.11492519	1.5179702	9.294575	-0.0055881953	0.0104781715	-0.0024849998	-0.19822632	1.5241979	9.685449	Sitting_Idle
14:19:09.433	-0.11492519	1.5179702	9.294575	-0.0055881953	0.0104781715	-0.0024849998	-0.19822632	1.5241979	9.685449	Sitting_Idle
14:19:09.456	-0.11492519	1.5179702	9.294575	-0.0055881953	0.0104781715	-0.0024849998	-0.19822632	1.5241979	9.685449	Sitting_Idle
14:19:09.479	-0.11492519	1.5179702	9.294575	-0.0055881953	0.0104781715	-0.0024849998	-0.19822632	1.5241979	9.685449	Sitting_Idle
14:19:09.501	-0.11492519	1.5179702	9.294575	-0.0055881953	0.0104781715	-0.0024849998	-0.19822632	1.5241979	9.685449	Sitting_Idle
14:19:09.524	-0.11492519	1.5179702	9.294575	-0.0055881953	0.0104781715	-0.0024849998	-0.19822632	1.5241979	9.685449	Sitting_Idle
14:19:09.547	-0.13647367	1.4317763	9.160496	-0.0031447343	-0.006626055	0.016451823	-0.20040655	1.5095651	9.687695	Sitting_Idle
14:19:09.570	-0.13647367	1.4317763	9.160496	-0.0031447343	-0.006626055	0.016451823	-0.20040655	1.5095651	9.687695	Sitting_Idle
14:19:09.594	-0.13647367	1.4317763	9.160496	-0.0031447343	-0.006626055	0.016451823	-0.20040655	1.5095651	9.687695	Sitting_Idle
14:19:09.617	-0.13647367	1.4317763	9.160496	-0.0031447343	-0.006626055	0.016451823	-0.20040655	1.5095651	9.687695	Sitting_Idle
14:19:09.640	-0.13647367	1.4317763	9.160496	-0.0031447343	-0.006626055	0.016451823	-0.20040655	1.5095651	9.687695	Sitting_Idle
14:19:09.663	-0.13647367	1.4317763	9.160496	-0.0031447343	-0.006626055	0.016451823	-0.20040655	1.5095651	9.687695	Sitting_Idle
14:19:09.685	-0.13647367	1.4317763	9.160496	-0.0031447343	-0.006626055	0.016451823	-0.20040655	1.5095651	9.687695	Sitting_Idle
14:19:09.709	-0.15083931	1.4389591	9.39274	-0.019638095	-0.0072369203	-0.012869709	-0.19956575	1.497804	9.689538	Sitting_Idle
14:19:09.732	-0.15083931	1.4389591	9.39274	-0.019638095	-0.0072369203	-0.012869709	-0.19956575	1.497804	9.689538	Sitting_Idle
14:19:09.755	-0.15083931	1.4389591	9.39274	-0.019638095	-0.0072369203	-0.012869709	-0.19956575	1.497804	9.689538	Sitting_Idle
14:19:09.778	-0.15083931	1.4389591	9.39274	-0.019638095	-0.0072369203	-0.012869709	-0.19956575	1.497804	9.689538	Sitting_Idle
14:19:09.801	-0.15083931	1.4389591	9.39274	-0.019638095	-0.0072369203	-0.012869709	-0.19956575	1.497804	9.689538	Sitting_Idle
14:19:09.825	-0.15083931	1.4389591	9.39274	-0.019638095	-0.0072369203	-0.012869709	-0.19956575	1.497804	9.689538	Sitting_Idle
14:19:09.848	-0.15083931	1.4389591	9.39274	-0.019638095	-0.0072369203	-0.012869709	-0.19956575	1.497804	9.689538	Sitting_Idle
14:19:09.871	-0.15083931	1.4389591	9.39274	-0.019638095	-0.0072369203	-0.012869709	-0.19956575	1.497804	9.689538	Sitting_Idle
14:19:09.894	-0.29928434	1.4126221	9.438231	0.004796514	0.020862881	-0.007371922	-0.19812515	1.4785601	9.692523	Sitting_Idle
14:19:09.917	-0.29928434	1.4126221	9.438231	0.004796514	0.020862881	-0.007371922	-0.19812515	1.4785601	9.692523	Sitting_Idle
14:19:09.940	-0.29928434	1.4126221	9.438231	0.004796514	0.020862881	-0.007371922	-0.19812515	1.4785601	9.692523	Sitting_Idle
14:19:09.964	-0.29928434	1.4126221	9.438231	0.004796514	0.020862881	-0.007371922	-0.19812515	1.4785601	9.692523	Sitting_Idle
14:19:09.987	-0.29928434	1.4126221	9.438231	0.004796514	0.020862881	-0.007371922	-0.19812515	1.4785601	9.692523	Sitting_Idle
14:19:10.009	-0.29928434	1.4126221	9.438231	0.004796514	0.020862881	-0.007371922	-0.19812515	1.4785601	9.692523	Sitting_Idle
14:19:10.032	-0.29928434	1.4126221	9.438231	0.004796514	0.020862881	-0.007371922	-0.19812515	1.4785601	9.692523	Sitting_Idle
14:19:10.056	-0.29928434	1.4126221	9.438231	0.004796514	0.020862881	-0.007371922	-0.19812515	1.4785601	9.692523	Sitting_Idle
14:19:10.079	-0.26097596	1.4581133	9.529214	-0.016583769	0.0055912496	-0.026919609	-0.20075402	1.4738257	9.69319	Sitting_Idle
14:19:10.102	-0.26097596	1.4581133	9.529214	-0.016583769	0.0055912496	-0.026919609	-0.20075402	1.4738257	9.69319	Sitting_Idle
14:19:10.125	-0.26097596	1.4581133	9.529214	-0.016583769	0.0055912496	-0.026919609	-0.20075402	1.4738257	9.69319	Sitting_Idle
14:19:10.147	-0.26097596	1.4581133	9.529214	-0.016583769	0.0055912496	-0.026919609	-0.20075402	1.4738257	9.69319	Sitting_Idle
14:19:10.171	-0.26097596	1.4581133	9.529214	-0.016583769	0.0055912496	-0.026919609	-0.20075402	1.4738257	9.69319	Sitting_Idle
14:19:10.194	-0.26097596	1.4581133	9.529214	-0.016583769	0.0055912496	-0.026919609	-0.20075402	1.4738257	9.69319	Sitting_Idle
14:19:10.217	-0.26097596	1.4581133	9.529214	-0.016583769	0.0055912496	-0.026919609	-0.20075402	1.4738257	9.69319	Sitting_Idle
14:19:10.240	-0.26097596	1.4581133	9.529214	-0.016583769	0.0055912496	-0.026919609	-0.20075402	1.4738257	9.69319	Sitting_Idle
14:19:10.263	-0.21309046	1.403045	9.565128	-0.015972905	0.0013151928	0.01034317	-0.20901357	1.4644731	9.694432	Sitting_Idle
14:19:10.286	-0.21309046	1.403045	9.565128	-0.015972905	0.0013151928	0.01034317	-0.20901357	1.4644731	9.694432	Sitting_Idle
14:19:10.310	-0.21309046	1.403045	9.565128	-0.015972905	0.0013151928	0.01034317	-0.20901357	1.4644731	9.694432	Sitting_Idle
14:19:10.332	-0.21309046	1.403045	9.565128	-0.015972905	0.0013151928	0.01034317	-0.20901357	1.4644731	9.694432	Sitting_Idle
14:19:10.355	-0.21309046	1.403045	9.565128	-0.015972905	0.0013151928	0.01034317	-0.20901357	1.4644731	9.694432	Sitting_Idle
14:19:10.378	-0.21309046	1.403045	9.565128	-0.015972905	0.0013151928	0.01034317	-0.20901357	1.4644731	9.694432	Sitting_Idle
14:19:10.401	-0.21309046	1.403045	9.565128	-0.015972905	0.0013151928	0.01034317	-0.20901357	1.4644731	9.694432	Sitting_Idle
14:19:10.424	-0.21309046	1.403045	9.565128	-0.015972905	0.0013151928	0.01034317	-0.20901357	1.4644731	9.694432	Sitting_Idle
14:19:10.446	-0.29928434	1.3791022	9.502876	-0.013529444	0.00070432766	-0.0018741345	-0.21240795	1.4563049	9.695589	Sitting_Idle
14:19:10.469	-0.29928434	1.3791022	9.502876	-0.013529444	0.00070432766	-0.0018741345	-0.21240795	1.4563049	9.695589	Sitting_Idle
14:19:10.492	-0.29928434	1.3791022	9.502876	-0.013529444	0.00070432766	-0.0018741345	-0.21240795	1.4563049	9.695589	Sitting_Idle
14:19:10.516	-0.29928434	1.3791022	9.502876	-0.013529444	0.00070432766	-0.0018741345	-0.21240795	1.4563049	9.695589	Sitting_Idle
14:19:10.539	-0.29928434	1.3791022	9.502876	-0.013529444	0.00070432766	-0.0018741345	-0.21240795	1.4563049	9.695589	Sitting_Idle
14:19:10.562	-0.29928434	1.3791022	9.502876	-0.013529444	0.00070432766	-0.0018741345	-0.21240795	1.4563049	9.695589	Sitting_Idle
14:19:10.584	-0.29928434	1.3791022	9.502876	-0.013529444	0.00070432766	-0.0018741345	-0.21240795	1.4563049	9.695589	Sitting_Idle
14:19:10.607	-0.29928434	1.3791022	9.502876	-0.013529444	0.00070432766	-0.0018741345	-0.21240795	1.4563049	9.695589	Sitting_Idle
14:19:10.631	-0.24421602	1.4102279	9.270632	0.006018244	0.0037586538	-0.012869709	-0.22330998	1.4533201	9.695791	Sitting_Idle
14:19:10.653	-0.24421602	1.4102279	9.270632	0.006018244	0.0037586538	-0.012869709	-0.22330998	1.4533201	9.695791	Sitting_Idle
14:19:10.676	-0.24421602	1.4102279	9.270632	0.006018244	0.0037586538	-0.012869709	-0.22330998	1.4533201	9.695791	Sitting_Idle
14:19:10.699	-0.24421602	1.4102279	9.270632	0.006018244	0.0037586538	-0.012869709	-0.22330998	1.4533201	9.695791	Sitting_Idle
14:19:10.721	-0.24421602	1.4102279	9.270632	0.006018244	0.0037586538	-0.012869709	-0.22330998	1.4533201	9.695791	Sitting_Idle
14:19:10.746	-0.24421602	1.4102279	9.270632	0.006018244	0.0037586538	-0.012869709	-0.22330998	1.4533201	9.695791	Sitting_Idle
14:19:10.769	-0.24421602	1.4102279	9.270632	0.006018244	0.0037586538	-0.012869709	-0.22330998	1.4533201	9.695791	Sitting_Idle
14:19:10.792	-0.24421602	1.3168511	9.385557	-0.030022804	-0.009680382	-0.017145766	-0.2231629	1.4471887	9.6967125	Sitting_Idle
14:19:10.814	-0.24421602	1.3168511	9.385557	-0.030022804	-0.009680382	-0.017145766	-0.2231629	1.4471887	9.6967125	Sitting_Idle
14:19:10.838	-0.24421602	1.3168511	9.385557	-0.030022804	-0.009680382	-0.017145766	-0.2231629	1.4471887	9.6967125	Sitting_Idle
14:19:10.860	-0.24421602	1.3168511	9.385557	-0.030022804	-0.009680382	-0.017145766	-0.2231629	1.4471887	9.6967125	Sitting_Idle
14:19:10.882	-0.24421602	1.3168511	9.385557	-0.030022804	-0.009680382	-0.017145766	-0.2231629	1.4471887	9.6967125	Sitting_Idle
14:19:10.905	-0.24421602	1.3168511	9.385557	-0.030022804	-0.009680382	-0.017145766	-0.2231629	1.4471887	9.6967125	Sitting_Idle
14:19:10.927	-0.24421602	1.3168511	9.385557	-0.030022804	-0.009680382	-0.017145766	-0.2231629	1.4471887	9.6967125	Sitting_Idle
14:19:10.950	-0.24421602	1.3168511	9.385557	-0.030022804	-0.009680382	-0.017145766	-0.2231629	1.4471887	9.6967125	Sitting_Idle
14:19:10.974	-0.24182175	1.3551595	9.325701	-0.010475118	0.0049803844	-0.02569788	-0.2246473	1.4467466	9.696744	Sitting_Idle
14:19:10.997	-0.24182175	1.3551595	9.325701	-0.010475118	0.0049803844	-0.02569788	-0.2246473	1.4467466	9.696744	Sitting_Idle
14:19:11.020	-0.24182175	1.3551595	9.325701	-0.010475118	0.0049803844	-0.02569788	-0.2246473	1.4467466	9.696744	Sitting_Idle
14:19:11.043	-0.24182175	1.3551595	9.325701	-0.010475118	0.0049803844	-0.02569788	-0.2246473	1.4467466	9.696744	Sitting_Idle
14:19:11.066	-0.24182175	1.3551595	9.325701	-0.010475118	0.0049803844	-0.02569788	-0.2246473	1.4467466	9.696744	Sitting_Idle
14:19:11.089	-0.24182175	1.3551595	9.325701	-0.010475118	0.0049803844	-0.02569788	-0.2246473	1.4467466	9.696744	Sitting_Idle
14:19:11.112	-0.24182175	1.3551595	9.325701	-0.010475118	0.0049803844	-0.02569788	-0.2246473	1.4467466	9.696744	Sitting_Idle
14:19:11.135	-0.24182175	1.3551595	9.325701	-0.010475118	0.0049803844	-0.02569788	-0.2246473	1.4467466	9.696744	Sitting_Idle
14:19:11.159	-0.20590763	1.4174107	9.500483	0.0029639183	0.011699902	0.020727878	-0.22284131	1.4346268	9.698586	Sitting_Idle
14:19:11.182	-0.20590763	1.4174107	9.500483	0.0029639183	0.011699902	0.020727878	-0.22284131	1.4346268	9.698586	Sitting_Idle
14:19:11.205	-0.20590763	1.4174107	9.500483	0.0029639183	0.011699902	0.020727878	-0.22284131	1.4346268	9.698586	Sitting_Idle
14:19:11.229	-0.20590763	1.4174107	9.500483	0.0029639183	0.011699902	0.020727878	-0.22284131	1.4346268	9.698586	Sitting_Idle
14:19:11.251	-0.20590763	1.4174107	9.500483	0.0029639183	0.011699902	0.020727878	-0.22284131	1.4346268	9.698586	Sitting_Idle
14:19:11.274	-0.20590763	1.4174107	9.500483	0.0029639183	0.011699902	0.020727878	-0.22284131	1.4346268	9.698586	Sitting_Idle
14:19:11.297	-0.20590763	1.4174107	9.500483	0.0029639183	0.011699902	0.020727878	-0.22284131	1.4346268	9.698586	Sitting_Idle
14:19:11.319	-0.20590763	1.4174107	9.500483	0.0029639183	0.011699902	0.020727878	-0.22284131	1.4346268	9.698586	Sitting_Idle
14:19:11.342	-0.24900457	1.3264283	9.330489	0.013348627	0.0068129804	-0.0024849998	-0.2288335	1.4391227	9.697781	Sitting_Idle
14:19:11.365	-0.24900457	1.3264283	9.330489	0.013348627	0.0068129804	-0.0024849998	-0.2288335	1.4391227	9.697781	Sitting_Idle
14:19:11.387	-0.24900457	1.3264283	9.330489	0.013348627	0.0068129804	-0.0024849998	-0.2288335	1.4391227	9.697781	Sitting_Idle
14:19:11.410	-0.24900457	1.3264283	9.330489	0.013348627	0.0068129804	-0.0024849998	-0.2288335	1.4391227	9.697781	Sitting_Idle
14:19:11.434	-0.24900457	1.3264283	9.330489	0.013348627	0.0068129804	-0.0024849998	-0.2288335	1.4391227	9.697781	Sitting_Idle
14:19:11.456	-0.24900457	1.3264283	9.330489	0.013348627	0.0068129804	-0.0024849998	-0.2288335	1.4391227	9.697781	Sitting_Idle
14:19:11.479	-0.24900457	1.3264283	9.330489	0.013348627	0.0068129804	-0.0024849998	-0.2288335	1.4391227	9.697781	Sitting_Idle
14:19:11.501	-0.24900457	1.3264283	9.330489	0.013348627	0.0068129804	-0.0024849998	-0.2288335	1.4391227	9.697781	Sitting_Idle
14:19:11.524	-0.090982445	1.4485363	9.25866	0.0035747832	0.015365093	-0.0012632693	-0.23337267	1.4428426	9.69712	Sitting_Idle
14:19:11.547	-0.090982445	1.4485363	9.25866	0.0035747832	0.015365093	-0.0012632693	-0.23337267	1.4428426	9.69712	Sitting_Idle
14:19:11.569	-0.090982445	1.4485363	9.25866	0.0035747832	0.015365093	-0.0012632693	-0.23337267	1.4428426	9.69712	Sitting_Idle
14:19:11.592	-0.090982445	1.4485363	9.25866	0.0035747832	0.015365093	-0.0012632693	-0.23337267	1.4428426	9.69712	Sitting_Idle
14:19:11.615	-0.090982445	1.4485363	9.25866	0.0035747832	0.015365093	-0.0012632693	-0.23337267	1.4428426	9.69712	Sitting_Idle
14:19:11.638	-0.090982445	1.4485363	9.25866	0.0035747832	0.015365093	-0.0012632693	-0.23337267	1.4428426	9.69712	Sitting_Idle
14:19:11.661	-0.090982445	1.4485363	9.25866	0.0035747832	0.015365093	-0.0012632693	-0.23337267	1.4428426	9.69712	Sitting_Idle
14:19:11.684	-0.090982445	1.4485363	9.25866	0.0035747832	0.015365093	-0.0012632693	-0.23337267	1.4428426	9.69712	Sitting_Idle
14:19:11.708	-0.20351335	1.3791022	9.28021	0.0017421878	-0.00601519	0.0127866315	-0.23131797	1.440434	9.697527	Sitting_Idle
14:19:11.731	-0.20351335	1.3791022	9.28021	0.0017421878	-0.00601519	0.0127866315	-0.23131797	1.440434	9.697527	Sitting_Idle
14:19:11.753	-0.20351335	1.3791022	9.28021	0.0017421878	-0.00601519	0.0127866315	-0.23131797	1.440434	9.697527	Sitting_Idle
14:19:11.777	-0.20351335	1.3791022	9.28021	0.0017421878	-0.00601519	0.0127866315	-0.23131797	1.440434	9.697527	Sitting_Idle
14:19:11.800	-0.20351335	1.3791022	9.28021	0.0017421878	-0.00601519	0.0127866315	-0.23131797	1.440434	9.697527	Sitting_Idle
14:19:11.823	-0.20351335	1.3791022	9.28021	0.0017421878	-0.00601519	0.0127866315	-0.23131797	1.440434	9.697527	Sitting_Idle
14:19:11.846	-0.20351335	1.3791022	9.28021	0.0017421878	-0.00601519	0.0127866315	-0.23131797	1.440434	9.697527	Sitting_Idle
14:19:11.869	-0.28731298	1.3360053	9.498088	0.0017421878	-0.00601519	0.0127866315	-0.23131797	1.440434	9.697527	Sitting_Idle
14:19:11.893	-0.28731298	1.3360053	9.498088	-0.02941194	-0.013956438	-0.014702305	-0.22147688	1.4398187	9.697848	Sitting_Idle
14:19:11.916	-0.28731298	1.3360053	9.498088	-0.02941194	-0.013956438	-0.014702305	-0.22147688	1.4398187	9.697848	Sitting_Idle
14:19:11.939	-0.28731298	1.3360053	9.498088	-0.02941194	-0.013956438	-0.014702305	-0.22147688	1.4398187	9.697848	Sitting_Idle
14:19:11.962	-0.28731298	1.3360053	9.498088	-0.02941194	-0.013956438	-0.014702305	-0.22147688	1.4398187	9.697848	Sitting_Idle
14:19:11.984	-0.28731298	1.3360053	9.498088	-0.02941194	-0.013956438	-0.014702305	-0.22147688	1.4398187	9.697848	Sitting_Idle
14:19:12.008	-0.28731298	1.3360053	9.498088	-0.02941194	-0.013956438	-0.014702305	-0.22147688	1.4398187	9.697848	Sitting_Idle
14:19:12.030	-0.28731298	1.3360053	9.498088	-0.02941194	-0.013956438	-0.014702305	-0.22147688	1.4398187	9.697848	Sitting_Idle
14:19:12.053	-0.20111908	1.4557191	9.514848	-0.0055881953	-0.013956438	0.0072888443	-0.21404089	1.4387518	9.698173	Sitting_Idle
14:19:12.076	-0.20111908	1.4557191	9.514848	-0.0055881953	-0.013956438	0.0072888443	-0.21404089	1.4387518	9.698173	Sitting_Idle
14:19:12.099	-0.20111908	1.4557191	9.514848	-0.0055881953	-0.013956438	0.0072888443	-0.21404089	1.4387518	9.698173	Sitting_Idle
14:19:12.123	-0.20111908	1.4557191	9.514848	-0.0055881953	-0.013956438	0.0072888443	-0.21404089	1.4387518	9.698173	Sitting_Idle
14:19:12.145	-0.20111908	1.4557191	9.514848	-0.0055881953	-0.013956438	0.0072888443	-0.21404089	1.4387518	9.698173	Sitting_Idle
14:19:12.169	-0.20111908	1.4557191	9.514848	-0.0055881953	-0.013956438	0.0072888443	-0.21404089	1.4387518	9.698173	Sitting_Idle
14:19:12.191	-0.20111908	1.4557191	9.514848	-0.0055881953	-0.013956438	0.0072888443	-0.21404089	1.4387518	9.698173	Sitting_Idle
14:19:12.214	-0.20111908	1.4557191	9.514848	-0.0055881953	-0.013956438	0.0072888443	-0.21404089	1.4387518	9.698173	Sitting_Idle
14:19:12.237	-0.30886146	1.3288225	9.395134	-0.0043664644	-0.0023499988	-0.005539326	-0.20815618	1.4473596	9.697021	Sitting_Idle
14:19:12.260	-0.30886146	1.3288225	9.395134	-0.0043664644	-0.0023499988	-0.005539326	-0.20815618	1.4473596	9.697021	Sitting_Idle
14:19:12.283	-0.30886146	1.3288225	9.395134	-0.0043664644	-0.0023499988	-0.005539326	-0.20815618	1.4473596	9.697021	Sitting_Idle
14:19:12.306	-0.30886146	1.3288225	9.395134	-0.0043664644	-0.0023499988	-0.005539326	-0.20815618	1.4473596	9.697021	Sitting_Idle
14:19:12.329	-0.30886146	1.3288225	9.395134	-0.0043664644	-0.0023499988	-0.005539326	-0.20815618	1.4473596	9.697021	Sitting_Idle
14:19:12.353	-0.30886146	1.3288225	9.395134	-0.0043664644	-0.0023499988	-0.005539326	-0.20815618	1.4473596	9.697021	Sitting_Idle
14:19:12.376	-0.30886146	1.3288225	9.395134	-0.0043664644	-0.0023499988	-0.005539326	-0.20815618	1.4473596	9.697021	Sitting_Idle
14:19:12.399	-0.30886146	1.3288225	9.395134	-0.0043664644	-0.0023499988	-0.005539326	-0.20815618	1.4473596	9.697021	Sitting_Idle
14:19:12.421	-0.16759923	1.4245936	9.385557	0.017013818	-0.0017391334	0.010954035	-0.2045058	1.4481621	9.696978	Sitting_Idle
14:19:12.444	-0.16759923	1.4245936	9.385557	0.017013818	-0.0017391334	0.010954035	-0.2045058	1.4481621	9.696978	Sitting_Idle
14:19:12.930	-0.15323359	1.3982565	9.088667	0.035339776	0.027582398	0.022560474	-0.19326329	1.4733069	9.69342	Sitting_Idle
14:19:12.954	-0.11253092	1.472479	9.182044	0.01823555	0.0055912496	0.029890858	-0.1838732	1.4761722	9.693167	Sitting_Idle
14:19:12.977	-0.11253092	1.472479	9.182044	0.01823555	0.0055912496	0.029890858	-0.1838732	1.4761722	9.693167	Sitting_Idle
14:19:13.000	-0.11253092	1.472479	9.182044	0.01823555	0.0055912496	0.029890858	-0.1838732	1.4761722	9.693167	Sitting_Idle
14:19:13.022	-0.11253092	1.472479	9.182044	0.01823555	0.0055912496	0.029890858	-0.1838732	1.4761722	9.693167	Sitting_Idle
14:19:13.046	-0.11253092	1.472479	9.182044	0.01823555	0.0055912496	0.029890858	-0.1838732	1.4761722	9.693167	Sitting_Idle
14:19:13.069	-0.11253092	1.472479	9.182044	0.01823555	0.0055912496	0.029890858	-0.1838732	1.4761722	9.693167	Sitting_Idle
14:19:13.091	-0.11253092	1.472479	9.182044	0.01823555	0.0055912496	0.029890858	-0.1838732	1.4761722	9.693167	Sitting_Idle
14:19:13.114	-0.11253092	1.472479	9.182044	0.01823555	0.0055912496	0.029890858	-0.1838732	1.4761722	9.693167	Sitting_Idle
14:19:13.136	-0.11013664	1.4676905	9.356826	-0.0055881953	-0.02006509	-4.153884e-05	-0.16741705	1.4855007	9.69204	Sitting_Idle
14:19:13.160	-0.11013664	1.4676905	9.356826	-0.0055881953	-0.02006509	-4.153884e-05	-0.16741705	1.4855007	9.69204	Sitting_Idle
14:19:13.183	-0.11013664	1.4676905	9.356826	-0.0055881953	-0.02006509	-4.153884e-05	-0.16741705	1.4855007	9.69204	Sitting_Idle
14:19:13.206	-0.11013664	1.4676905	9.356826	-0.0055881953	-0.02006509	-4.153884e-05	-0.16741705	1.4855007	9.69204	Sitting_Idle
14:19:13.229	-0.11013664	1.4676905	9.356826	-0.0055881953	-0.02006509	-4.153884e-05	-0.16741705	1.4855007	9.69204	Sitting_Idle
14:19:13.252	-0.11013664	1.4676905	9.356826	-0.0055881953	-0.02006509	-4.153884e-05	-0.16741705	1.4855007	9.69204	Sitting_Idle
14:19:13.275	-0.11013664	1.4676905	9.356826	-0.0055881953	-0.02006509	-4.153884e-05	-0.16741705	1.4855007	9.69204	Sitting_Idle
14:19:13.299	-0.11013664	1.4676905	9.356826	-0.0055881953	-0.02006509	-4.153884e-05	-0.16741705	1.4855007	9.69204	Sitting_Idle
14:19:13.322	-0.18435916	1.4485363	9.208381	0.005407379	-0.009680382	0.0054562483	-0.17198668	1.5016339	9.689474	Sitting_Idle
14:19:13.345	-0.18435916	1.4485363	9.208381	0.005407379	-0.009680382	0.0054562483	-0.17198668	1.5016339	9.689474	Sitting_Idle
14:19:13.367	-0.18435916	1.4485363	9.208381	0.005407379	-0.009680382	0.0054562483	-0.17198668	1.5016339	9.689474	Sitting_Idle
14:19:13.391	-0.18435916	1.4485363	9.208381	0.005407379	-0.009680382	0.0054562483	-0.17198668	1.5016339	9.689474	Sitting_Idle
14:19:13.414	-0.18435916	1.4485363	9.208381	0.005407379	-0.009680382	0.0054562483	-0.17198668	1.5016339	9.689474	Sitting_Idle
14:19:13.437	-0.18435916	1.4485363	9.208381	0.005407379	-0.009680382	0.0054562483	-0.17198668	1.5016339	9.689474	Sitting_Idle
14:19:13.460	-0.18435916	1.4485363	9.208381	0.005407379	-0.009680382	0.0054562483	-0.17198668	1.5016339	9.689474	Sitting_Idle
14:19:13.483	-0.18435916	1.4485363	9.208381	0.005407379	-0.009680382	0.0054562483	-0.17198668	1.5016339	9.689474	Sitting_Idle
14:19:13.505	-0.19393626	1.446142	9.445415	0.0011313224	0.0013151928	-0.011037113	-0.15492555	1.5075933	9.688836	Sitting_Idle
14:19:13.528	-0.19393626	1.446142	9.445415	0.0011313224	0.0013151928	-0.011037113	-0.15492555	1.5075933	9.688836	Sitting_Idle
14:19:13.551	-0.19393626	1.446142	9.445415	0.0011313224	0.0013151928	-0.011037113	-0.15492555	1.5075933	9.688836	Sitting_Idle
14:19:13.574	-0.19393626	1.446142	9.445415	0.0011313224	0.0013151928	-0.011037113	-0.15492555	1.5075933	9.688836	Sitting_Idle
14:19:13.597	-0.19393626	1.446142	9.445415	0.0011313224	0.0013151928	-0.011037113	-0.15492555	1.5075933	9.688836	Sitting_Idle
14:19:13.619	-0.19393626	1.446142	9.445415	0.0011313224	0.0013151928	-0.011037113	-0.15492555	1.5075933	9.688836	Sitting_Idle
14:19:13.642	-0.19393626	1.446142	9.445415	0.0011313224	0.0013151928	-0.011037113	-0.15492555	1.5075933	9.688836	Sitting_Idle
14:19:13.665	-0.19393626	1.446142	9.445415	0.0011313224	0.0013151928	-0.011037113	-0.15492555	1.5075933	9.688836	Sitting_Idle
14:19:13.690	-0.098165266	1.4916332	9.337671	-0.02024896	-0.010902112	0.01034317	-0.14737996	1.5124964	9.6881895	Sitting_Idle
14:19:13.713	-0.098165266	1.4916332	9.337671	-0.02024896	-0.010902112	0.01034317	-0.14737996	1.5124964	9.6881895	Sitting_Idle
14:19:13.737	-0.098165266	1.4916332	9.337671	-0.02024896	-0.010902112	0.01034317	-0.14737996	1.5124964	9.6881895	Sitting_Idle
14:19:13.760	-0.098165266	1.4916332	9.337671	-0.02024896	-0.010902112	0.01034317	-0.14737996	1.5124964	9.6881895	Sitting_Idle
14:19:13.782	-0.098165266	1.4916332	9.337671	-0.02024896	-0.010902112	0.01034317	-0.14737996	1.5124964	9.6881895	Sitting_Idle
14:19:13.805	-0.098165266	1.4916332	9.337671	-0.02024896	-0.010902112	0.01034317	-0.14737996	1.5124964	9.6881895	Sitting_Idle
14:19:13.829	-0.098165266	1.4916332	9.337671	-0.02024896	-0.010902112	0.01034317	-0.14737996	1.5124964	9.6881895	Sitting_Idle
14:19:13.852	-0.2681588	1.3958622	9.407105	0.0011313224	-0.0023499988	-0.023865284	-0.13494663	1.5224681	9.686809	Sitting_Idle
14:19:13.875	-0.2681588	1.3958622	9.407105	0.0011313224	-0.0023499988	-0.023865284	-0.13494663	1.5224681	9.686809	Sitting_Idle
14:19:13.898	-0.2681588	1.3958622	9.407105	0.0011313224	-0.0023499988	-0.023865284	-0.13494663	1.5224681	9.686809	Sitting_Idle
14:19:13.921	-0.2681588	1.3958622	9.407105	0.0011313224	-0.0023499988	-0.023865284	-0.13494663	1.5224681	9.686809	Sitting_Idle
14:19:13.944	-0.2681588	1.3958622	9.407105	0.0011313224	-0.0023499988	-0.023865284	-0.13494663	1.5224681	9.686809	Sitting_Idle
14:19:13.968	-0.2681588	1.3958622	9.407105	0.0011313224	-0.0023499988	-0.023865284	-0.13494663	1.5224681	9.686809	Sitting_Idle
14:19:13.990	-0.2681588	1.3958622	9.407105	0.0011313224	-0.0023499988	-0.023865284	-0.13494663	1.5224681	9.686809	Sitting_Idle
14:19:14.013	-0.2681588	1.3958622	9.407105	0.0011313224	-0.0023499988	-0.023865284	-0.13494663	1.5224681	9.686809	Sitting_Idle
14:19:14.035	-0.14365649	1.4700848	9.337671	0.015181223	0.004369519	0.023171341	-0.1325117	1.5212837	9.687029	Sitting_Idle
14:19:14.057	-0.14365649	1.4700848	9.337671	0.015181223	0.004369519	0.023171341	-0.1325117	1.5212837	9.687029	Sitting_Idle
14:19:14.079	-0.14365649	1.4700848	9.337671	0.015181223	0.004369519	0.023171341	-0.1325117	1.5212837	9.687029	Sitting_Idle
14:19:14.102	-0.14365649	1.4700848	9.337671	0.015181223	0.004369519	0.023171341	-0.1325117	1.5212837	9.687029	Sitting_Idle
14:19:14.125	-0.14365649	1.4700848	9.337671	0.015181223	0.004369519	0.023171341	-0.1325117	1.5212837	9.687029	Sitting_Idle
14:19:14.149	-0.14365649	1.4700848	9.337671	0.015181223	0.004369519	0.023171341	-0.1325117	1.5212837	9.687029	Sitting_Idle
14:19:14.171	-0.14365649	1.4700848	9.337671	0.015181223	0.004369519	0.023171341	-0.1325117	1.5212837	9.687029	Sitting_Idle
14:19:14.195	-0.14365649	1.4700848	9.337671	0.015181223	0.004369519	0.023171341	-0.1325117	1.5212837	9.687029	Sitting_Idle
14:19:14.217	-0.15802214	1.4605076	9.342461	0.0017421878	-0.0047934595	-0.0037067304	-0.1306996	1.5356495	9.684786	Sitting_Idle
14:19:14.240	-0.15802214	1.4605076	9.342461	0.0017421878	-0.0047934595	-0.0037067304	-0.1306996	1.5356495	9.684786	Sitting_Idle
14:19:14.263	-0.15802214	1.4605076	9.342461	0.0017421878	-0.0047934595	-0.0037067304	-0.1306996	1.5356495	9.684786	Sitting_Idle
14:19:14.285	-0.15802214	1.4605076	9.342461	0.0017421878	-0.0047934595	-0.0037067304	-0.1306996	1.5356495	9.684786	Sitting_Idle
14:19:14.308	-0.15802214	1.4605076	9.342461	0.0017421878	-0.0047934595	-0.0037067304	-0.1306996	1.5356495	9.684786	Sitting_Idle
14:19:14.331	-0.15802214	1.4605076	9.342461	0.0017421878	-0.0047934595	-0.0037067304	-0.1306996	1.5356495	9.684786	Sitting_Idle
14:19:14.354	-0.15802214	1.4605076	9.342461	0.0017421878	-0.0047934595	-0.0037067304	-0.1306996	1.5356495	9.684786	Sitting_Idle
14:19:14.377	-0.15802214	1.4605076	9.342461	0.0017421878	-0.0047934595	-0.0037067304	-0.1306996	1.5356495	9.684786	Sitting_Idle
14:19:14.400	-0.083799616	1.5299416	9.440625	0.009683436	-0.0005174029	0.023782205	-0.12674433	1.5311692	9.685549	Sitting_Idle
14:19:14.423	-0.083799616	1.5299416	9.440625	0.009683436	-0.0005174029	0.023782205	-0.12674433	1.5311692	9.685549	Sitting_Idle
14:19:14.446	-0.083799616	1.5299416	9.440625	0.009683436	-0.0005174029	0.023782205	-0.12674433	1.5311692	9.685549	Sitting_Idle
14:19:14.469	-0.083799616	1.5299416	9.440625	0.009683436	-0.0005174029	0.023782205	-0.12674433	1.5311692	9.685549	Sitting_Idle
14:19:14.492	-0.083799616	1.5299416	9.440625	0.009683436	-0.0005174029	0.023782205	-0.12674433	1.5311692	9.685549	Sitting_Idle
14:19:14.514	-0.083799616	1.5299416	9.440625	0.009683436	-0.0005174029	0.023782205	-0.12674433	1.5311692	9.685549	Sitting_Idle
14:19:14.538	-0.083799616	1.5299416	9.440625	0.009683436	-0.0005174029	0.023782205	-0.12674433	1.5311692	9.685549	Sitting_Idle
14:19:14.561	-0.083799616	1.5299416	9.440625	0.009683436	-0.0005174029	0.023782205	-0.12674433	1.5311692	9.685549	Sitting_Idle
14:19:14.584	-0.16281068	1.4748733	9.335278	0.0023530528	-0.008458651	0.0011801916	-0.12390122	1.5413976	9.683962	Sitting_Idle
14:19:14.607	-0.16281068	1.4748733	9.335278	0.0023530528	-0.008458651	0.0011801916	-0.12390122	1.5413976	9.683962	Sitting_Idle
14:19:14.630	-0.16281068	1.4748733	9.335278	0.0023530528	-0.008458651	0.0011801916	-0.12390122	1.5413976	9.683962	Sitting_Idle
14:19:14.653	-0.16281068	1.4748733	9.335278	0.0023530528	-0.008458651	0.0011801916	-0.12390122	1.5413976	9.683962	Sitting_Idle
14:19:14.676	-0.16281068	1.4748733	9.335278	0.0023530528	-0.008458651	0.0011801916	-0.12390122	1.5413976	9.683962	Sitting_Idle
14:19:14.699	-0.16281068	1.4748733	9.335278	0.0023530528	-0.008458651	0.0011801916	-0.12390122	1.5413976	9.683962	Sitting_Idle
14:19:14.722	-0.16281068	1.4748733	9.335278	0.0023530528	-0.008458651	0.0011801916	-0.12390122	1.5413976	9.683962	Sitting_Idle
14:19:14.746	-0.16281068	1.4748733	9.335278	0.0023530528	-0.008458651	0.0011801916	-0.12390122	1.5413976	9.683962	Sitting_Idle
14:19:14.771	-0.15562786	1.4652961	9.282603	0.009072571	-0.0035717292	0.023782205	-0.12718663	1.5412326	9.683947	Sitting_Idle
14:19:14.795	-0.15562786	1.4652961	9.282603	0.009072571	-0.0035717292	0.023782205	-0.12718663	1.5412326	9.683947	Sitting_Idle
14:19:14.818	-0.15562786	1.4652961	9.282603	0.009072571	-0.0035717292	0.023782205	-0.12718663	1.5412326	9.683947	Sitting_Idle
14:19:14.841	-0.15562786	1.4652961	9.282603	0.009072571	-0.0035717292	0.023782205	-0.12718663	1.5412326	9.683947	Sitting_Idle
14:19:14.864	-0.15562786	1.4652961	9.282603	0.009072571	-0.0035717292	0.023782205	-0.12718663	1.5412326	9.683947	Sitting_Idle
14:19:14.886	-0.15562786	1.4652961	9.282603	0.009072571	-0.0035717292	0.023782205	-0.12718663	1.5412326	9.683947	Sitting_Idle
14:19:14.909	-0.15562786	1.4652961	9.282603	0.009072571	-0.0035717292	0.023782205	-0.12718663	1.5412326	9.683947	Sitting_Idle
14:19:14.932	-0.18196489	1.4652961	9.325701	0.004796514	0.0031477886	-0.0067610564	-0.12165968	1.5424286	9.683826	Sitting_Idle
14:19:14.955	-0.18196489	1.4652961	9.325701	0.004796514	0.0031477886	-0.0067610564	-0.12165968	1.5424286	9.683826	Sitting_Idle
14:19:14.979	-0.18196489	1.4652961	9.325701	0.004796514	0.0031477886	-0.0067610564	-0.12165968	1.5424286	9.683826	Sitting_Idle
14:19:15.001	-0.18196489	1.4652961	9.325701	0.004796514	0.0031477886	-0.0067610564	-0.12165968	1.5424286	9.683826	Sitting_Idle
14:19:15.025	-0.18196489	1.4652961	9.325701	0.004796514	0.0031477886	-0.0067610564	-0.12165968	1.5424286	9.683826	Sitting_Idle
14:19:15.049	-0.18196489	1.4652961	9.325701	0.004796514	0.0031477886	-0.0067610564	-0.12165968	1.5424286	9.683826	Sitting_Idle
14:19:15.071	-0.18196489	1.4652961	9.325701	0.004796514	0.0031477886	-0.0067610564	-0.12165968	1.5424286	9.683826	Sitting_Idle
14:19:15.094	-0.18196489	1.4652961	9.325701	0.004796514	0.0031477886	-0.0067610564	-0.12165968	1.5424286	9.683826	Sitting_Idle
14:19:15.118	-0.11013664	1.4940275	9.277815	0.017013818	0.006202115	0.004234518	-0.12393673	1.5474496	9.682997	Sitting_Idle
14:19:15.140	-0.11013664	1.4940275	9.277815	0.017013818	0.006202115	0.004234518	-0.12393673	1.5474496	9.682997	Sitting_Idle
14:19:15.162	-0.11013664	1.4940275	9.277815	0.017013818	0.006202115	0.004234518	-0.12393673	1.5474496	9.682997	Sitting_Idle
14:19:15.185	-0.11013664	1.4940275	9.277815	0.017013818	0.006202115	0.004234518	-0.12393673	1.5474496	9.682997	Sitting_Idle
14:19:15.208	-0.11013664	1.4940275	9.277815	0.017013818	0.006202115	0.004234518	-0.12393673	1.5474496	9.682997	Sitting_Idle
14:19:15.232	-0.11013664	1.4940275	9.277815	0.017013818	0.006202115	0.004234518	-0.12393673	1.5474496	9.682997	Sitting_Idle
14:19:15.255	-0.11013664	1.4940275	9.277815	0.017013818	0.006202115	0.004234518	-0.12393673	1.5474496	9.682997	Sitting_Idle
14:19:15.278	-0.11013664	1.4940275	9.277815	0.017013818	0.006202115	0.004234518	-0.12393673	1.5474496	9.682997	Sitting_Idle
14:19:15.300	0.016759925	1.5036045	9.177256	0.027398527	0.0031477886	0.02194961	-0.12843949	1.5490832	9.682676	Sitting_Idle
14:19:15.322	0.016759925	1.5036045	9.177256	0.027398527	0.0031477886	0.02194961	-0.12843949	1.5490832	9.682676	Sitting_Idle
14:19:15.349	0.016759925	1.5036045	9.177256	0.027398527	0.0031477886	0.02194961	-0.12843949	1.5490832	9.682676	Sitting_Idle
14:19:15.371	0.016759925	1.5036045	9.177256	0.027398527	0.0031477886	0.02194961	-0.12843949	1.5490832	9.682676	Sitting_Idle
14:19:15.393	0.016759925	1.5036045	9.177256	0.027398527	0.0031477886	0.02194961	-0.12843949	1.5490832	9.682676	Sitting_Idle
14:19:15.415	0.016759925	1.5036045	9.177256	0.027398527	0.0031477886	0.02194961	-0.12843949	1.5490832	9.682676	Sitting_Idle
14:19:15.437	0.016759925	1.5036045	9.177256	0.027398527	0.0031477886	0.02194961	-0.12843949	1.5490832	9.682676	Sitting_Idle
14:19:15.459	0.016759925	1.5036045	9.177256	0.027398527	0.0031477886	0.02194961	-0.12843949	1.5490832	9.682676	Sitting_Idle
14:19:15.481	-0.14126222	1.4844503	9.198804	0.020068146	0.0068129804	0.01034317	-0.12699221	1.5502692	9.682507	Sitting_Idle
14:19:15.503	-0.14126222	1.4844503	9.198804	0.020068146	0.0068129804	0.01034317	-0.12699221	1.5502692	9.682507	Sitting_Idle
14:19:15.526	-0.14126222	1.4844503	9.198804	0.020068146	0.0068129804	0.01034317	-0.12699221	1.5502692	9.682507	Sitting_Idle
14:19:15.549	-0.14126222	1.4844503	9.198804	0.020068146	0.0068129804	0.01034317	-0.12699221	1.5502692	9.682507	Sitting_Idle
14:19:15.572	-0.14126222	1.4844503	9.198804	0.020068146	0.0068129804	0.01034317	-0.12699221	1.5502692	9.682507	Sitting_Idle
14:19:15.594	-0.14126222	1.4844503	9.198804	0.020068146	0.0068129804	0.01034317	-0.12699221	1.5502692	9.682507	Sitting_Idle
14:19:15.616	-0.14126222	1.4844503	9.198804	0.020068146	0.0068129804	0.01034317	-0.12699221	1.5502692	9.682507	Sitting_Idle
14:19:15.639	-0.14126222	1.4844503	9.198804	0.020068146	0.0068129804	0.01034317	-0.12699221	1.5502692	9.682507	Sitting_Idle
14:19:15.662	-0.22985038	1.4676905	9.502876	-0.02024896	0.01964115	-0.015924035	-0.11383589	1.5326034	9.685482	Sitting_Idle
14:19:15.686	-0.22985038	1.4676905	9.502876	-0.02024896	0.01964115	-0.015924035	-0.11383589	1.5326034	9.685482	Sitting_Idle
14:19:15.709	-0.22985038	1.4676905	9.502876	-0.02024896	0.01964115	-0.015924035	-0.11383589	1.5326034	9.685482	Sitting_Idle
14:19:15.732	-0.22985038	1.4676905	9.502876	-0.02024896	0.01964115	-0.015924035	-0.11383589	1.5326034	9.685482	Sitting_Idle
14:19:15.756	-0.22985038	1.4676905	9.502876	-0.02024896	0.01964115	-0.015924035	-0.11383589	1.5326034	9.685482	Sitting_Idle
14:19:15.778	-0.22985038	1.4676905	9.502876	-0.02024896	0.01964115	-0.015924035	-0.11383589	1.5326034	9.685482	Sitting_Idle
14:19:15.801	-0.22985038	1.4676905	9.502876	-0.02024896	0.01964115	-0.015924035	-0.11383589	1.5326034	9.685482	Sitting_Idle
14:19:15.824	-0.22985038	1.4676905	9.502876	-0.02024896	0.01964115	-0.015924035	-0.11383589	1.5326034	9.685482	Sitting_Idle
14:19:15.848	-0.14126222	1.4868447	9.500483	-0.0031447343	-0.0072369203	-0.009204517	-0.11939251	1.5354314	9.684967	Sitting_Idle
14:19:15.870	-0.14126222	1.4868447	9.500483	-0.0031447343	-0.0072369203	-0.009204517	-0.11939251	1.5354314	9.684967	Sitting_Idle
14:19:15.892	-0.14126222	1.4868447	9.500483	-0.0031447343	-0.0072369203	-0.009204517	-0.11939251	1.5354314	9.684967	Sitting_Idle
14:19:15.916	-0.14126222	1.4868447	9.500483	-0.0031447343	-0.0072369203	-0.009204517	-0.11939251	1.5354314	9.684967	Sitting_Idle
14:19:15.939	-0.14126222	1.4868447	9.500483	-0.0031447343	-0.0072369203	-0.009204517	-0.11939251	1.5354314	9.684967	Sitting_Idle
14:19:15.962	-0.14126222	1.4868447	9.500483	-0.0031447343	-0.0072369203	-0.009204517	-0.11939251	1.5354314	9.684967	Sitting_Idle
14:19:15.985	-0.14126222	1.4868447	9.500483	-0.0031447343	-0.0072369203	-0.009204517	-0.11939251	1.5354314	9.684967	Sitting_Idle
14:19:16.007	-0.14126222	1.4868447	9.500483	-0.0031447343	-0.0072369203	-0.009204517	-0.11939251	1.5354314	9.684967	Sitting_Idle
14:19:16.031	-0.16281068	1.4198049	9.37598	-0.0055881953	-0.020675957	0.007899709	-0.12759197	1.5382837	9.68441	Sitting_Idle
14:19:16.054	-0.16281068	1.4198049	9.37598	-0.0055881953	-0.020675957	0.007899709	-0.12759197	1.5382837	9.68441	Sitting_Idle
14:19:16.077	-0.16281068	1.4198049	9.37598	-0.0055881953	-0.020675957	0.007899709	-0.12759197	1.5382837	9.68441	Sitting_Idle
14:19:16.100	-0.16281068	1.4198049	9.37598	-0.0055881953	-0.020675957	0.007899709	-0.12759197	1.5382837	9.68441	Sitting_Idle
14:19:16.123	-0.16281068	1.4198049	9.37598	-0.0055881953	-0.020675957	0.007899709	-0.12759197	1.5382837	9.68441	Sitting_Idle
14:19:16.146	-0.16281068	1.4198049	9.37598	-0.0055881953	-0.020675957	0.007899709	-0.12759197	1.5382837	9.68441	Sitting_Idle
14:19:16.169	-0.16281068	1.4198049	9.37598	-0.0055881953	-0.020675957	0.007899709	-0.12759197	1.5382837	9.68441	Sitting_Idle
14:19:16.192	-0.07901107	1.4916332	9.39274	-0.0068099257	-0.011512978	-0.009815383	-0.13134028	1.5375484	9.684476	Sitting_Idle
14:19:16.214	-0.07901107	1.4916332	9.39274	-0.0068099257	-0.011512978	-0.009815383	-0.13134028	1.5375484	9.684476	Sitting_Idle
14:19:16.237	-0.07901107	1.4916332	9.39274	-0.0068099257	-0.011512978	-0.009815383	-0.13134028	1.5375484	9.684476	Sitting_Idle
14:19:16.261	-0.07901107	1.4916332	9.39274	-0.0068099257	-0.011512978	-0.009815383	-0.13134028	1.5375484	9.684476	Sitting_Idle
14:19:16.284	-0.07901107	1.4916332	9.39274	-0.0068099257	-0.011512978	-0.009815383	-0.13134028	1.5375484	9.684476	Sitting_Idle
14:19:16.307	-0.07901107	1.4916332	9.39274	-0.0068099257	-0.011512978	-0.009815383	-0.13134028	1.5375484	9.684476	Sitting_Idle
14:19:16.329	-0.07901107	1.4916332	9.39274	-0.0068099257	-0.011512978	-0.009815383	-0.13134028	1.5375484	9.684476	Sitting_Idle
14:19:16.352	-0.07901107	1.4916332	9.39274	-0.0068099257	-0.011512978	-0.009815383	-0.13134028	1.5375484	9.684476	Sitting_Idle
14:19:16.376	-0.13647367	1.4916332	9.313729	0.004796514	-0.0035717292	0.017062688	-0.13466786	1.5284747	9.685866	Sitting_Idle
14:19:16.399	-0.13647367	1.4916332	9.313729	0.004796514	-0.0035717292	0.017062688	-0.13466786	1.5284747	9.685866	Sitting_Idle
14:19:16.422	-0.13647367	1.4916332	9.313729	0.004796514	-0.0035717292	0.017062688	-0.13466786	1.5284747	9.685866	Sitting_Idle
14:19:16.445	-0.13647367	1.4916332	9.313729	0.004796514	-0.0035717292	0.017062688	-0.13466786	1.5284747	9.685866	Sitting_Idle
14:19:16.468	-0.13647367	1.4916332	9.313729	0.004796514	-0.0035717292	0.017062688	-0.13466786	1.5284747	9.685866	Sitting_Idle
14:19:16.491	-0.13647367	1.4916332	9.313729	0.004796514	-0.0035717292	0.017062688	-0.13466786	1.5284747	9.685866	Sitting_Idle
14:19:16.513	-0.13647367	1.4916332	9.313729	0.004796514	-0.0035717292	0.017062688	-0.13466786	1.5284747	9.685866	Sitting_Idle
14:19:16.536	-0.13647367	1.4916332	9.313729	0.004796514	-0.0035717292	0.017062688	-0.13466786	1.5284747	9.685866	Sitting_Idle
14:19:16.558	-0.10055954	1.4389591	9.253872	-0.010475118	-0.016399898	-0.005539326	-0.13582173	1.5227445	9.686753	Sitting_Idle
14:19:16.581	-0.10055954	1.4389591	9.253872	-0.010475118	-0.016399898	-0.005539326	-0.13582173	1.5227445	9.686753	Sitting_Idle
14:19:16.605	-0.10055954	1.4389591	9.253872	-0.010475118	-0.016399898	-0.005539326	-0.13582173	1.5227445	9.686753	Sitting_Idle
14:19:16.628	-0.10055954	1.4389591	9.253872	-0.010475118	-0.016399898	-0.005539326	-0.13582173	1.5227445	9.686753	Sitting_Idle
14:19:16.651	-0.10055954	1.4389591	9.253872	-0.010475118	-0.016399898	-0.005539326	-0.13582173	1.5227445	9.686753	Sitting_Idle
14:19:16.674	-0.10055954	1.4389591	9.253872	-0.010475118	-0.016399898	-0.005539326	-0.13582173	1.5227445	9.686753	Sitting_Idle
14:19:16.697	-0.10055954	1.4389591	9.253872	-0.010475118	-0.016399898	-0.005539326	-0.13582173	1.5227445	9.686753	Sitting_Idle
14:19:16.720	-0.10055954	1.4389591	9.253872	-0.010475118	-0.016399898	-0.005539326	-0.13582173	1.5227445	9.686753	Sitting_Idle
14:19:16.744	-0.21548474	1.4174107	9.42626	-0.0037555995	-0.006626055	-0.0037067304	-0.13969262	1.5179756	9.687447	Sitting_Idle
14:19:16.767	-0.21548474	1.4174107	9.42626	-0.0037555995	-0.006626055	-0.0037067304	-0.13969262	1.5179756	9.687447	Sitting_Idle
14:19:16.790	-0.21548474	1.4174107	9.42626	-0.0037555995	-0.006626055	-0.0037067304	-0.13969262	1.5179756	9.687447	Sitting_Idle
14:19:16.813	-0.21548474	1.4174107	9.42626	-0.0037555995	-0.006626055	-0.0037067304	-0.13969262	1.5179756	9.687447	Sitting_Idle
14:19:16.835	-0.21548474	1.4174107	9.42626	-0.0037555995	-0.006626055	-0.0037067304	-0.13969262	1.5179756	9.687447	Sitting_Idle
14:19:16.858	-0.21548474	1.4174107	9.42626	-0.0037555995	-0.006626055	-0.0037067304	-0.13969262	1.5179756	9.687447	Sitting_Idle
14:19:16.881	-0.21548474	1.4174107	9.42626	-0.0037555995	-0.006626055	-0.0037067304	-0.13969262	1.5179756	9.687447	Sitting_Idle
14:19:16.904	-0.21548474	1.4174107	9.42626	-0.0037555995	-0.006626055	-0.0037067304	-0.13969262	1.5179756	9.687447	Sitting_Idle
14:19:16.927	-0.15323359	1.4868447	9.380769	0.0023530528	-0.010902112	-0.007371922	-0.14496373	1.5177528	9.687404	Sitting_Idle
14:19:16.951	-0.15323359	1.4868447	9.380769	0.0023530528	-0.010902112	-0.007371922	-0.14496373	1.5177528	9.687404	Sitting_Idle
14:19:16.975	-0.15323359	1.4868447	9.380769	0.0023530528	-0.010902112	-0.007371922	-0.14496373	1.5177528	9.687404	Sitting_Idle
14:19:16.997	-0.15323359	1.4868447	9.380769	0.0023530528	-0.010902112	-0.007371922	-0.14496373	1.5177528	9.687404	Sitting_Idle
14:19:17.020	-0.15323359	1.4868447	9.380769	0.0023530528	-0.010902112	-0.007371922	-0.14496373	1.5177528	9.687404	Sitting_Idle
14:19:17.043	-0.15323359	1.4868447	9.380769	0.0023530528	-0.010902112	-0.007371922	-0.14496373	1.5177528	9.687404	Sitting_Idle
14:19:17.065	-0.15323359	1.4868447	9.380769	0.0023530528	-0.010902112	-0.007371922	-0.14496373	1.5177528	9.687404	Sitting_Idle
14:19:17.089	-0.15802214	1.4700848	9.299363	-0.012918578	0.0031477886	0.0005693264	-0.14864677	1.5225962	9.686588	Sitting_Idle
14:19:17.111	-0.15802214	1.4700848	9.299363	-0.012918578	0.0031477886	0.0005693264	-0.14864677	1.5225962	9.686588	Sitting_Idle
14:19:17.134	-0.15802214	1.4700848	9.299363	-0.012918578	0.0031477886	0.0005693264	-0.14864677	1.5225962	9.686588	Sitting_Idle
14:19:17.156	-0.15802214	1.4700848	9.299363	-0.012918578	0.0031477886	0.0005693264	-0.14864677	1.5225962	9.686588	Sitting_Idle
14:19:17.179	-0.15802214	1.4700848	9.299363	-0.012918578	0.0031477886	0.0005693264	-0.14864677	1.5225962	9.686588	Sitting_Idle
14:19:17.202	-0.15802214	1.4700848	9.299363	-0.012918578	0.0031477886	0.0005693264	-0.14864677	1.5225962	9.686588	Sitting_Idle
14:19:17.225	-0.15802214	1.4700848	9.299363	-0.012918578	0.0031477886	0.0005693264	-0.14864677	1.5225962	9.686588	Sitting_Idle
14:19:17.248	-0.15802214	1.4700848	9.299363	-0.012918578	0.0031477886	0.0005693264	-0.14864677	1.5225962	9.686588	Sitting_Idle
14:19:17.270	-0.16759923	1.4245936	9.440625	-0.0043664644	-0.0047934595	-0.013480575	-0.1470454	1.5162894	9.687602	Sitting_Idle
14:19:17.294	-0.16759923	1.4245936	9.440625	-0.0043664644	-0.0047934595	-0.013480575	-0.1470454	1.5162894	9.687602	Sitting_Idle
14:19:17.317	-0.16759923	1.4245936	9.440625	-0.0043664644	-0.0047934595	-0.013480575	-0.1470454	1.5162894	9.687602	Sitting_Idle
14:19:17.340	-0.16759923	1.4245936	9.440625	-0.0043664644	-0.0047934595	-0.013480575	-0.1470454	1.5162894	9.687602	Sitting_Idle
14:19:17.363	-0.16759923	1.4245936	9.440625	-0.0043664644	-0.0047934595	-0.013480575	-0.1470454	1.5162894	9.687602	Sitting_Idle
14:19:17.385	-0.16759923	1.4245936	9.440625	-0.0043664644	-0.0047934595	-0.013480575	-0.1470454	1.5162894	9.687602	Sitting_Idle
14:19:17.409	-0.16759923	1.4245936	9.440625	-0.0043664644	-0.0047934595	-0.013480575	-0.1470454	1.5162894	9.687602	Sitting_Idle
14:19:17.431	-0.16759923	1.4245936	9.440625	-0.0043664644	-0.0047934595	-0.013480575	-0.1470454	1.5162894	9.687602	Sitting_Idle
14:19:17.453	-0.12210801	1.4389591	9.364009	0.021289876	0.006202115	0.0030127873	-0.14083518	1.5203966	9.68705	Sitting_Idle
14:19:17.476	-0.12210801	1.4389591	9.364009	0.021289876	0.006202115	0.0030127873	-0.14083518	1.5203966	9.68705	Sitting_Idle
14:19:17.499	-0.12210801	1.4389591	9.364009	0.021289876	0.006202115	0.0030127873	-0.14083518	1.5203966	9.68705	Sitting_Idle
14:19:17.523	-0.12210801	1.4389591	9.364009	0.021289876	0.006202115	0.0030127873	-0.14083518	1.5203966	9.68705	Sitting_Idle
14:19:17.546	-0.12210801	1.4389591	9.364009	0.021289876	0.006202115	0.0030127873	-0.14083518	1.5203966	9.68705	Sitting_Idle
14:19:17.569	-0.12210801	1.4389591	9.364009	0.021289876	0.006202115	0.0030127873	-0.14083518	1.5203966	9.68705	Sitting_Idle
14:19:17.592	-0.12210801	1.4389591	9.364009	0.021289876	0.006202115	0.0030127873	-0.14083518	1.5203966	9.68705	Sitting_Idle
14:19:17.615	-0.12210801	1.4389591	9.364009	0.021289876	0.006202115	0.0030127873	-0.14083518	1.5203966	9.68705	Sitting_Idle
14:19:17.638	-0.011971374	1.5036045	9.323306	0.00785084	0.012921633	0.0005693264	-0.13862276	1.5257553	9.68624	Sitting_Idle
14:19:17.661	-0.011971374	1.5036045	9.323306	0.00785084	0.012921633	0.0005693264	-0.13862276	1.5257553	9.68624	Sitting_Idle
14:19:17.684	-0.011971374	1.5036045	9.323306	0.00785084	0.012921633	0.0005693264	-0.13862276	1.5257553	9.68624	Sitting_Idle
14:19:17.707	-0.011971374	1.5036045	9.323306	0.00785084	0.012921633	0.0005693264	-0.13862276	1.5257553	9.68624	Sitting_Idle
14:19:17.729	-0.011971374	1.5036045	9.323306	0.00785084	0.012921633	0.0005693264	-0.13862276	1.5257553	9.68624	Sitting_Idle
14:19:17.753	-0.011971374	1.5036045	9.323306	0.00785084	0.012921633	0.0005693264	-0.13862276	1.5257553	9.68624	Sitting_Idle
14:19:17.776	-0.011971374	1.5036045	9.323306	0.00785084	0.012921633	0.0005693264	-0.13862276	1.5257553	9.68624	Sitting_Idle
14:19:17.798	-0.011971374	1.5036045	9.323306	0.00785084	0.012921633	0.0005693264	-0.13862276	1.5257553	9.68624	Sitting_Idle
14:19:17.820	-0.18196489	1.4916332	9.349643	0.006018244	-0.0011282681	0.0054562483	-0.13490812	1.529899	9.685639	Sitting_Idle
14:19:17.842	-0.18196489	1.4916332	9.349643	0.006018244	-0.0011282681	0.0054562483	-0.13490812	1.529899	9.685639	Sitting_Idle
14:19:17.865	-0.18196489	1.4916332	9.349643	0.006018244	-0.0011282681	0.0054562483	-0.13490812	1.529899	9.685639	Sitting_Idle
14:19:17.889	-0.18196489	1.4916332	9.349643	0.006018244	-0.0011282681	0.0054562483	-0.13490812	1.529899	9.685639	Sitting_Idle
14:19:17.911	-0.18196489	1.4916332	9.349643	0.006018244	-0.0011282681	0.0054562483	-0.13490812	1.529899	9.685639	Sitting_Idle
14:19:17.934	-0.18196489	1.4916332	9.349643	0.006018244	-0.0011282681	0.0054562483	-0.13490812	1.529899	9.685639	Sitting_Idle
14:19:17.956	-0.18196489	1.4916332	9.349643	0.006018244	-0.0011282681	0.0054562483	-0.13490812	1.529899	9.685639	Sitting_Idle
14:19:17.980	-0.18196489	1.4916332	9.349643	0.006018244	-0.0011282681	0.0054562483	-0.13490812	1.529899	9.685639	Sitting_Idle
14:19:18.002	-0.15802214	1.4581133	9.296969	-0.0055881953	-0.0017391334	0.0011801916	-0.13377967	1.5369424	9.684539	Sitting_Idle
14:19:18.025	-0.15802214	1.4581133	9.296969	-0.0055881953	-0.0017391334	0.0011801916	-0.13377967	1.5369424	9.684539	Sitting_Idle
14:19:18.048	-0.15802214	1.4581133	9.296969	-0.0055881953	-0.0017391334	0.0011801916	-0.13377967	1.5369424	9.684539	Sitting_Idle
14:19:18.071	-0.15802214	1.4581133	9.296969	-0.0055881953	-0.0017391334	0.0011801916	-0.13377967	1.5369424	9.684539	Sitting_Idle
14:19:18.095	-0.15802214	1.4581133	9.296969	-0.0055881953	-0.0017391334	0.0011801916	-0.13377967	1.5369424	9.684539	Sitting_Idle
14:19:18.118	-0.15802214	1.4581133	9.296969	-0.0055881953	-0.0017391334	0.0011801916	-0.13377967	1.5369424	9.684539	Sitting_Idle
14:19:18.141	-0.15802214	1.4581133	9.296969	-0.0055881953	-0.0017391334	0.0011801916	-0.13377967	1.5369424	9.684539	Sitting_Idle
14:19:18.164	-0.15802214	1.4581133	9.296969	-0.0055881953	-0.0017391334	0.0011801916	-0.13377967	1.5369424	9.684539	Sitting_Idle
14:19:18.187	-0.11013664	1.472479	9.227535	0.013959493	-0.010291247	0.017673554	-0.13975103	1.5425042	9.68357	Sitting_Idle
14:19:18.210	-0.11013664	1.472479	9.227535	0.013959493	-0.010291247	0.017673554	-0.13975103	1.5425042	9.68357	Sitting_Idle
14:19:18.233	-0.11013664	1.472479	9.227535	0.013959493	-0.010291247	0.017673554	-0.13975103	1.5425042	9.68357	Sitting_Idle
14:19:18.255	-0.11013664	1.472479	9.227535	0.013959493	-0.010291247	0.017673554	-0.13975103	1.5425042	9.68357	Sitting_Idle
14:19:18.278	-0.11013664	1.472479	9.227535	0.013959493	-0.010291247	0.017673554	-0.13975103	1.5425042	9.68357	Sitting_Idle
14:19:18.301	-0.11013664	1.472479	9.227535	0.013959493	-0.010291247	0.017673554	-0.13975103	1.5425042	9.68357	Sitting_Idle
14:19:18.325	-0.11013664	1.472479	9.227535	0.013959493	-0.010291247	0.017673554	-0.13975103	1.5425042	9.68357	Sitting_Idle
14:19:18.347	-0.17957062	1.4868447	9.273026	0.0121268965	0.0068129804	-0.0012632693	-0.13975103	1.5425042	9.68357	Sitting_Idle
14:19:18.371	-0.17957062	1.4868447	9.273026	0.0121268965	0.0068129804	-0.0012632693	-0.13184929	1.5514628	9.68225	Sitting_Idle
14:19:18.394	-0.17957062	1.4868447	9.273026	0.0121268965	0.0068129804	-0.0012632693	-0.13184929	1.5514628	9.68225	Sitting_Idle
14:19:18.417	-0.17957062	1.4868447	9.273026	0.0121268965	0.0068129804	-0.0012632693	-0.13184929	1.5514628	9.68225	Sitting_Idle
14:19:18.439	-0.17957062	1.4868447	9.273026	0.0121268965	0.0068129804	-0.0012632693	-0.13184929	1.5514628	9.68225	Sitting_Idle
14:19:18.461	-0.17957062	1.4868447	9.273026	0.0121268965	0.0068129804	-0.0012632693	-0.13184929	1.5514628	9.68225	Sitting_Idle
14:19:18.484	-0.17957062	1.4868447	9.273026	0.0121268965	0.0068129804	-0.0012632693	-0.13184929	1.5514628	9.68225	Sitting_Idle
14:19:18.507	-0.17957062	1.4868447	9.273026	0.0121268965	0.0068129804	-0.0012632693	-0.13184929	1.5514628	9.68225	Sitting_Idle
14:19:18.530	-0.06943397	1.5203645	9.277815	0.017013818	0.0031477886	0.004234518	-0.13389826	1.5586928	9.681061	Sitting_Idle
14:19:18.553	-0.06943397	1.5203645	9.277815	0.017013818	0.0031477886	0.004234518	-0.13389826	1.5586928	9.681061	Sitting_Idle
14:19:18.576	-0.06943397	1.5203645	9.277815	0.017013818	0.0031477886	0.004234518	-0.13389826	1.5586928	9.681061	Sitting_Idle
14:19:18.599	-0.06943397	1.5203645	9.277815	0.017013818	0.0031477886	0.004234518	-0.13389826	1.5586928	9.681061	Sitting_Idle
14:19:18.622	-0.06943397	1.5203645	9.277815	0.017013818	0.0031477886	0.004234518	-0.13389826	1.5586928	9.681061	Sitting_Idle
14:19:18.644	-0.06943397	1.5203645	9.277815	0.017013818	0.0031477886	0.004234518	-0.13389826	1.5586928	9.681061	Sitting_Idle
14:19:18.668	-0.06943397	1.5203645	9.277815	0.017013818	0.0031477886	0.004234518	-0.13389826	1.5586928	9.681061	Sitting_Idle
14:19:18.691	-0.06943397	1.5203645	9.277815	0.017013818	0.0031477886	0.004234518	-0.13389826	1.5586928	9.681061	Sitting_Idle
14:19:18.714	-0.14844504	1.498816	9.488511	-0.014140309	0.004369519	-0.012869709	-0.12711532	1.5666375	9.679869	Sitting_Idle
14:19:18.737	-0.14844504	1.498816	9.488511	-0.014140309	0.004369519	-0.012869709	-0.12711532	1.5666375	9.679869	Sitting_Idle
14:19:18.760	-0.14844504	1.498816	9.488511	-0.014140309	0.004369519	-0.012869709	-0.12711532	1.5666375	9.679869	Sitting_Idle
14:19:18.785	-0.14844504	1.498816	9.488511	-0.014140309	0.004369519	-0.012869709	-0.12711532	1.5666375	9.679869	Sitting_Idle
14:19:18.808	-0.14844504	1.498816	9.488511	-0.014140309	0.004369519	-0.012869709	-0.12711532	1.5666375	9.679869	Sitting_Idle
14:19:18.831	-0.14844504	1.498816	9.488511	-0.014140309	0.004369519	-0.012869709	-0.12711532	1.5666375	9.679869	Sitting_Idle
14:19:18.854	-0.14844504	1.498816	9.488511	-0.014140309	0.004369519	-0.012869709	-0.12711532	1.5666375	9.679869	Sitting_Idle
14:19:18.877	-0.14844504	1.498816	9.488511	-0.014140309	0.004369519	-0.012869709	-0.12711532	1.5666375	9.679869	Sitting_Idle
14:19:18.901	-0.11971374	1.5514901	9.500483	-0.013529444	-0.009680382	-0.0018741345	-0.13076441	1.5638394	9.680273	Sitting_Idle
14:19:18.923	-0.11971374	1.5514901	9.500483	-0.013529444	-0.009680382	-0.0018741345	-0.13076441	1.5638394	9.680273	Sitting_Idle
14:19:18.946	-0.11971374	1.5514901	9.500483	-0.013529444	-0.009680382	-0.0018741345	-0.13076441	1.5638394	9.680273	Sitting_Idle
14:19:18.969	-0.11971374	1.5514901	9.500483	-0.013529444	-0.009680382	-0.0018741345	-0.13076441	1.5638394	9.680273	Sitting_Idle
14:19:18.992	-0.11971374	1.5514901	9.500483	-0.013529444	-0.009680382	-0.0018741345	-0.13076441	1.5638394	9.680273	Sitting_Idle
14:19:19.016	-0.11971374	1.5514901	9.500483	-0.013529444	-0.009680382	-0.0018741345	-0.13076441	1.5638394	9.680273	Sitting_Idle
14:19:19.038	-0.11971374	1.5514901	9.500483	-0.013529444	-0.009680382	-0.0018741345	-0.13076441	1.5638394	9.680273	Sitting_Idle
14:19:19.061	-0.11971374	1.5514901	9.500483	-0.013529444	-0.009680382	-0.0018741345	-0.13076441	1.5638394	9.680273	Sitting_Idle
14:19:19.083	-0.19154198	1.4916332	9.44302	-0.008642522	0.0068129804	0.0146192275	-0.13310543	1.5537918	9.681859	Sitting_Idle
14:19:19.106	-0.19154198	1.4916332	9.44302	-0.008642522	0.0068129804	0.0146192275	-0.13310543	1.5537918	9.681859	Sitting_Idle
14:19:19.130	-0.19154198	1.4916332	9.44302	-0.008642522	0.0068129804	0.0146192275	-0.13310543	1.5537918	9.681859	Sitting_Idle
14:19:19.153	-0.19154198	1.4916332	9.44302	-0.008642522	0.0068129804	0.0146192275	-0.13310543	1.5537918	9.681859	Sitting_Idle
14:19:19.176	-0.19154198	1.4916332	9.44302	-0.008642522	0.0068129804	0.0146192275	-0.13310543	1.5537918	9.681859	Sitting_Idle
14:19:19.199	-0.19154198	1.4916332	9.44302	-0.008642522	0.0068129804	0.0146192275	-0.13310543	1.5537918	9.681859	Sitting_Idle
14:19:19.221	-0.19154198	1.4916332	9.44302	-0.008642522	0.0068129804	0.0146192275	-0.13310543	1.5537918	9.681859	Sitting_Idle
14:19:19.245	-0.19154198	1.4916332	9.44302	-0.008642522	0.0068129804	0.0146192275	-0.13310543	1.5537918	9.681859	Sitting_Idle
14:19:19.268	-0.11253092	1.472479	9.177256	-0.008642522	0.012921633	-4.153884e-05	-0.1374048	1.5489722	9.682571	Sitting_Idle
14:19:19.290	-0.11253092	1.472479	9.177256	-0.008642522	0.012921633	-4.153884e-05	-0.1374048	1.5489722	9.682571	Sitting_Idle
14:19:19.313	-0.11253092	1.472479	9.177256	-0.008642522	0.012921633	-4.153884e-05	-0.1374048	1.5489722	9.682571	Sitting_Idle
14:19:19.336	-0.11253092	1.472479	9.177256	-0.008642522	0.012921633	-4.153884e-05	-0.1374048	1.5489722	9.682571	Sitting_Idle
14:19:19.360	-0.11253092	1.472479	9.177256	-0.008642522	0.012921633	-4.153884e-05	-0.1374048	1.5489722	9.682571	Sitting_Idle
14:19:19.383	-0.11253092	1.472479	9.177256	-0.008642522	0.012921633	-4.153884e-05	-0.1374048	1.5489722	9.682571	Sitting_Idle
14:19:19.406	-0.11253092	1.472479	9.177256	-0.008642522	0.012921633	-4.153884e-05	-0.1374048	1.5489722	9.682571	Sitting_Idle
14:19:19.428	-0.0071828244	1.462902	9.059936	0.017013818	-0.029228069	0.023782205	-0.1361404	1.5453111	9.683174	Sitting_Idle
14:19:19.451	-0.0071828244	1.462902	9.059936	0.017013818	-0.029228069	0.023782205	-0.1361404	1.5453111	9.683174	Sitting_Idle
14:19:19.475	-0.0071828244	1.462902	9.059936	0.017013818	-0.029228069	0.023782205	-0.1361404	1.5453111	9.683174	Sitting_Idle
14:19:19.498	-0.0071828244	1.462902	9.059936	0.017013818	-0.029228069	0.023782205	-0.1361404	1.5453111	9.683174	Sitting_Idle
14:19:19.521	-0.0071828244	1.462902	9.059936	0.017013818	-0.029228069	0.023782205	-0.1361404	1.5453111	9.683174	Sitting_Idle
14:19:19.543	-0.0071828244	1.462902	9.059936	0.017013818	-0.029228069	0.023782205	-0.1361404	1.5453111	9.683174	Sitting_Idle
14:19:19.567	-0.0071828244	1.462902	9.059936	0.017013818	-0.029228069	0.023782205	-0.1361404	1.5453111	9.683174	Sitting_Idle
14:19:19.589	-0.0071828244	1.462902	9.059936	0.017013818	-0.029228069	0.023782205	-0.1361404	1.5453111	9.683174	Sitting_Idle
14:19:19.611	-0.09337672	1.4652961	9.239507	-0.0178055	-0.009680382	-0.018978361	-0.12689583	1.5490493	9.682703	Sitting_Idle
14:19:19.634	-0.09337672	1.4652961	9.239507	-0.0178055	-0.009680382	-0.018978361	-0.12689583	1.5490493	9.682703	Sitting_Idle
14:19:19.657	-0.09337672	1.4652961	9.239507	-0.0178055	-0.009680382	-0.018978361	-0.12689583	1.5490493	9.682703	Sitting_Idle
14:19:19.679	-0.09337672	1.4652961	9.239507	-0.0178055	-0.009680382	-0.018978361	-0.12689583	1.5490493	9.682703	Sitting_Idle
14:19:19.703	-0.09337672	1.4652961	9.239507	-0.0178055	-0.009680382	-0.018978361	-0.12689583	1.5490493	9.682703	Sitting_Idle
14:19:19.726	-0.09337672	1.4652961	9.239507	-0.0178055	-0.009680382	-0.018978361	-0.12689583	1.5490493	9.682703	Sitting_Idle
14:19:19.749	-0.09337672	1.4652961	9.239507	-0.0178055	-0.009680382	-0.018978361	-0.12689583	1.5490493	9.682703	Sitting_Idle
14:19:19.772	-0.09337672	1.4652961	9.239507	-0.0178055	-0.009680382	-0.018978361	-0.12689583	1.5490493	9.682703	Sitting_Idle
14:19:19.794	-0.0670397	1.4581133	9.44302	0.004796514	-0.011512978	0.006677979	-0.12533373	1.5413157	9.683957	Sitting_Idle
14:19:19.817	-0.0670397	1.4581133	9.44302	0.004796514	-0.011512978	0.006677979	-0.12533373	1.5413157	9.683957	Sitting_Idle
14:19:19.839	-0.0670397	1.4581133	9.44302	0.004796514	-0.011512978	0.006677979	-0.12533373	1.5413157	9.683957	Sitting_Idle
14:19:19.862	-0.0670397	1.4581133	9.44302	0.004796514	-0.011512978	0.006677979	-0.12533373	1.5413157	9.683957	Sitting_Idle
14:19:19.885	-0.0670397	1.4581133	9.44302	0.004796514	-0.011512978	0.006677979	-0.12533373	1.5413157	9.683957	Sitting_Idle
14:19:19.907	-0.0670397	1.4581133	9.44302	0.004796514	-0.011512978	0.006677979	-0.12533373	1.5413157	9.683957	Sitting_Idle
14:19:19.931	-0.0670397	1.4581133	9.44302	0.004796514	-0.011512978	0.006677979	-0.12533373	1.5413157	9.683957	Sitting_Idle
14:19:19.953	-0.0670397	1.4581133	9.44302	0.004796514	-0.011512978	0.006677979	-0.12533373	1.5413157	9.683957	Sitting_Idle
14:19:19.977	-0.19154198	1.4485363	9.287392	0.031674586	0.023306342	0.0030127873	-0.1197384	1.5432394	9.683722	Sitting_Idle
14:19:20.000	-0.19154198	1.4485363	9.287392	0.031674586	0.023306342	0.0030127873	-0.1197384	1.5432394	9.683722	Sitting_Idle
14:19:20.023	-0.19154198	1.4485363	9.287392	0.031674586	0.023306342	0.0030127873	-0.1197384	1.5432394	9.683722	Sitting_Idle
14:19:20.045	-0.19154198	1.4485363	9.287392	0.031674586	0.023306342	0.0030127873	-0.1197384	1.5432394	9.683722	Sitting_Idle
14:19:20.068	-0.19154198	1.4485363	9.287392	0.031674586	0.023306342	0.0030127873	-0.1197384	1.5432394	9.683722	Sitting_Idle
14:19:20.091	-0.19154198	1.4485363	9.287392	0.031674586	0.023306342	0.0030127873	-0.1197384	1.5432394	9.683722	Sitting_Idle
14:19:20.114	-0.19154198	1.4485363	9.287392	0.031674586	0.023306342	0.0030127873	-0.1197384	1.5432394	9.683722	Sitting_Idle
14:19:20.137	-0.19154198	1.4485363	9.287392	0.031674586	0.023306342	0.0030127873	-0.1197384	1.5432394	9.683722	Sitting_Idle
14:19:20.161	-0.016759925	1.5538844	9.27542	0.02312247	0.009867307	0.017062688	-0.11387524	1.552461	9.682318	Sitting_Idle
14:19:20.184	-0.016759925	1.5538844	9.27542	0.02312247	0.009867307	0.017062688	-0.11387524	1.552461	9.682318	Sitting_Idle
14:19:20.207	-0.016759925	1.5538844	9.27542	0.02312247	0.009867307	0.017062688	-0.11387524	1.552461	9.682318	Sitting_Idle
14:19:20.229	-0.016759925	1.5538844	9.27542	0.02312247	0.009867307	0.017062688	-0.11387524	1.552461	9.682318	Sitting_Idle
14:19:20.252	-0.016759925	1.5538844	9.27542	0.02312247	0.009867307	0.017062688	-0.11387524	1.552461	9.682318	Sitting_Idle
14:19:20.276	-0.016759925	1.5538844	9.27542	0.02312247	0.009867307	0.017062688	-0.11387524	1.552461	9.682318	Sitting_Idle
14:19:20.299	-0.016759925	1.5538844	9.27542	0.02312247	0.009867307	0.017062688	-0.11387524	1.552461	9.682318	Sitting_Idle
14:19:20.322	-0.016759925	1.5538844	9.27542	0.02312247	0.009867307	0.017062688	-0.11387524	1.552461	9.682318	Sitting_Idle
14:19:20.345	-0.13168511	1.4916332	9.289786	0.036561508	0.017197689	0.02439307	-0.11116094	1.5540189	9.682099	Sitting_Idle
14:19:20.368	-0.13168511	1.4916332	9.289786	0.036561508	0.017197689	0.02439307	-0.11116094	1.5540189	9.682099	Sitting_Idle
14:19:20.391	-0.13168511	1.4916332	9.289786	0.036561508	0.017197689	0.02439307	-0.11116094	1.5540189	9.682099	Sitting_Idle
14:19:20.414	-0.13168511	1.4916332	9.289786	0.036561508	0.017197689	0.02439307	-0.11116094	1.5540189	9.682099	Sitting_Idle
14:19:20.438	-0.13168511	1.4916332	9.289786	0.036561508	0.017197689	0.02439307	-0.11116094	1.5540189	9.682099	Sitting_Idle
14:19:20.460	-0.13168511	1.4916332	9.289786	0.036561508	0.017197689	0.02439307	-0.11116094	1.5540189	9.682099	Sitting_Idle
14:19:20.483	-0.13168511	1.4916332	9.289786	0.036561508	0.017197689	0.02439307	-0.11116094	1.5540189	9.682099	Sitting_Idle
14:19:20.507	-0.13168511	1.4916332	9.289786	0.036561508	0.017197689	0.02439307	-0.11116094	1.5540189	9.682099	Sitting_Idle
14:19:20.529	-0.12450229	1.5347302	9.364009	0.007239975	-0.0005174029	0.0146192275	-0.10828221	1.5647752	9.680399	Sitting_Idle
14:19:20.552	-0.12450229	1.5347302	9.364009	0.007239975	-0.0005174029	0.0146192275	-0.10828221	1.5647752	9.680399	Sitting_Idle
14:19:20.575	-0.12450229	1.5347302	9.364009	0.007239975	-0.0005174029	0.0146192275	-0.10828221	1.5647752	9.680399	Sitting_Idle
14:19:20.598	-0.12450229	1.5347302	9.364009	0.007239975	-0.0005174029	0.0146192275	-0.10828221	1.5647752	9.680399	Sitting_Idle
14:19:20.622	-0.12450229	1.5347302	9.364009	0.007239975	-0.0005174029	0.0146192275	-0.10828221	1.5647752	9.680399	Sitting_Idle
14:19:20.645	-0.12450229	1.5347302	9.364009	0.007239975	-0.0005174029	0.0146192275	-0.10828221	1.5647752	9.680399	Sitting_Idle
14:19:20.667	-0.12450229	1.5347302	9.364009	0.007239975	-0.0005174029	0.0146192275	-0.10828221	1.5647752	9.680399	Sitting_Idle
14:19:20.690	-0.08140534	1.5227587	9.179649	0.009072571	-0.0029608638	0.0146192275	-0.114213385	1.5754081	9.678607	Sitting_Idle
14:19:20.712	-0.08140534	1.5227587	9.179649	0.009072571	-0.0029608638	0.0146192275	-0.114213385	1.5754081	9.678607	Sitting_Idle
14:19:20.736	-0.08140534	1.5227587	9.179649	0.009072571	-0.0029608638	0.0146192275	-0.114213385	1.5754081	9.678607	Sitting_Idle
14:19:20.759	-0.08140534	1.5227587	9.179649	0.009072571	-0.0029608638	0.0146192275	-0.114213385	1.5754081	9.678607	Sitting_Idle
14:19:20.783	-0.08140534	1.5227587	9.179649	0.009072571	-0.0029608638	0.0146192275	-0.114213385	1.5754081	9.678607	Sitting_Idle
14:19:20.805	-0.08140534	1.5227587	9.179649	0.009072571	-0.0029608638	0.0146192275	-0.114213385	1.5754081	9.678607	Sitting_Idle
14:19:20.829	-0.08140534	1.5227587	9.179649	0.009072571	-0.0029608638	0.0146192275	-0.114213385	1.5754081	9.678607	Sitting_Idle
14:19:20.852	-0.08140534	1.5227587	9.179649	0.009072571	-0.0029608638	0.0146192275	-0.114213385	1.5754081	9.678607	Sitting_Idle
14:19:20.875	-0.17717634	1.5131817	9.354432	0.010294301	0.011699902	-4.153884e-05	-0.10503332	1.5791566	9.6781	Sitting_Idle
14:19:20.898	-0.17717634	1.5131817	9.354432	0.010294301	0.011699902	-4.153884e-05	-0.10503332	1.5791566	9.6781	Sitting_Idle
14:19:20.921	-0.17717634	1.5131817	9.354432	0.010294301	0.011699902	-4.153884e-05	-0.10503332	1.5791566	9.6781	Sitting_Idle
14:19:20.944	-0.17717634	1.5131817	9.354432	0.010294301	0.011699902	-4.153884e-05	-0.10503332	1.5791566	9.6781	Sitting_Idle
14:19:20.968	-0.17717634	1.5131817	9.354432	0.010294301	0.011699902	-4.153884e-05	-0.10503332	1.5791566	9.6781	Sitting_Idle
14:19:20.991	-0.17717634	1.5131817	9.354432	0.010294301	0.011699902	-4.153884e-05	-0.10503332	1.5791566	9.6781	Sitting_Idle
14:19:21.014	-0.17717634	1.5131817	9.354432	0.010294301	0.011699902	-4.153884e-05	-0.10503332	1.5791566	9.6781	Sitting_Idle
14:19:21.037	-0.17717634	1.5131817	9.354432	0.010294301	0.011699902	-4.153884e-05	-0.10503332	1.5791566	9.6781	Sitting_Idle
14:19:21.059	-0.11492519	1.5059988	9.380769	0.013348627	-0.0029608638	-0.0024849998	-0.107048504	1.5817872	9.677648	Sitting_Idle
14:19:21.083	-0.11492519	1.5059988	9.380769	0.013348627	-0.0029608638	-0.0024849998	-0.107048504	1.5817872	9.677648	Sitting_Idle
14:19:21.108	-0.11492519	1.5059988	9.380769	0.013348627	-0.0029608638	-0.0024849998	-0.107048504	1.5817872	9.677648	Sitting_Idle
14:19:21.131	-0.11492519	1.5059988	9.380769	0.013348627	-0.0029608638	-0.0024849998	-0.107048504	1.5817872	9.677648	Sitting_Idle
14:19:21.154	-0.11492519	1.5059988	9.380769	0.013348627	-0.0029608638	-0.0024849998	-0.107048504	1.5817872	9.677648	Sitting_Idle
14:19:21.177	-0.11492519	1.5059988	9.380769	0.013348627	-0.0029608638	-0.0024849998	-0.107048504	1.5817872	9.677648	Sitting_Idle
14:19:21.199	-0.11492519	1.5059988	9.380769	0.013348627	-0.0029608638	-0.0024849998	-0.107048504	1.5817872	9.677648	Sitting_Idle
14:19:21.222	-0.11492519	1.5059988	9.380769	0.013348627	-0.0029608638	-0.0024849998	-0.107048504	1.5817872	9.677648	Sitting_Idle
14:19:21.244	-0.08619389	1.5036045	9.205987	0.005407379	0.007423845	0.0024019221	-0.11239092	1.5834718	9.677313	Sitting_Idle
14:19:21.268	-0.08619389	1.5036045	9.205987	0.005407379	0.007423845	0.0024019221	-0.11239092	1.5834718	9.677313	Sitting_Idle
14:19:21.291	-0.08619389	1.5036045	9.205987	0.005407379	0.007423845	0.0024019221	-0.11239092	1.5834718	9.677313	Sitting_Idle
14:19:21.313	-0.08619389	1.5036045	9.205987	0.005407379	0.007423845	0.0024019221	-0.11239092	1.5834718	9.677313	Sitting_Idle
14:19:21.335	-0.08619389	1.5036045	9.205987	0.005407379	0.007423845	0.0024019221	-0.11239092	1.5834718	9.677313	Sitting_Idle
14:19:21.359	-0.08619389	1.5036045	9.205987	0.005407379	0.007423845	0.0024019221	-0.11239092	1.5834718	9.677313	Sitting_Idle
14:19:21.382	-0.08619389	1.5036045	9.205987	0.005407379	0.007423845	0.0024019221	-0.11239092	1.5834718	9.677313	Sitting_Idle
14:19:21.404	-0.08619389	1.5036045	9.205987	0.005407379	0.007423845	0.0024019221	-0.11239092	1.5834718	9.677313	Sitting_Idle
14:19:21.429	-0.05985687	1.56825	9.404712	-0.013529444	0.006202115	-0.0037067304	-0.111097045	1.5751232	9.67869	Sitting_Idle
14:19:21.451	-0.05985687	1.56825	9.404712	-0.013529444	0.006202115	-0.0037067304	-0.111097045	1.5751232	9.67869	Sitting_Idle
14:19:21.473	-0.05985687	1.56825	9.404712	-0.013529444	0.006202115	-0.0037067304	-0.111097045	1.5751232	9.67869	Sitting_Idle
14:19:21.496	-0.05985687	1.56825	9.404712	-0.013529444	0.006202115	-0.0037067304	-0.111097045	1.5751232	9.67869	Sitting_Idle
14:19:21.518	-0.05985687	1.56825	9.404712	-0.013529444	0.006202115	-0.0037067304	-0.111097045	1.5751232	9.67869	Sitting_Idle
14:19:21.542	-0.05985687	1.56825	9.404712	-0.013529444	0.006202115	-0.0037067304	-0.111097045	1.5751232	9.67869	Sitting_Idle
14:19:21.565	-0.05985687	1.56825	9.404712	-0.013529444	0.006202115	-0.0037067304	-0.111097045	1.5751232	9.67869	Sitting_Idle
14:19:21.588	-0.09577099	1.5131817	9.356826	0.0017421878	-0.0035717292	0.017062688	-0.111097045	1.5751232	9.67869	Sitting_Idle
14:19:21.611	-0.09577099	1.5131817	9.356826	0.0017421878	-0.0035717292	0.017062688	-0.12234993	1.5614146	9.680775	Sitting_Idle
14:19:21.634	-0.09577099	1.5131817	9.356826	0.0017421878	-0.0035717292	0.017062688	-0.12234993	1.5614146	9.680775	Sitting_Idle
14:19:21.657	-0.09577099	1.5131817	9.356826	0.0017421878	-0.0035717292	0.017062688	-0.12234993	1.5614146	9.680775	Sitting_Idle
14:19:21.680	-0.09577099	1.5131817	9.356826	0.0017421878	-0.0035717292	0.017062688	-0.12234993	1.5614146	9.680775	Sitting_Idle
14:19:21.702	-0.09577099	1.5131817	9.356826	0.0017421878	-0.0035717292	0.017062688	-0.12234993	1.5614146	9.680775	Sitting_Idle
14:19:21.725	-0.09577099	1.5131817	9.356826	0.0017421878	-0.0035717292	0.017062688	-0.12234993	1.5614146	9.680775	Sitting_Idle
[truncated: 3,166 more rows]
