# Supplementary material for: Real-time Smartphone Activity Classification Using Inertial Sensors—Recognition of Scrolling, Typing, and Watching Videos While Sitting or Walking
Source: Sensors (Basel). 2020 Jan 24;20(3):655. doi: 10.3390/s20030655 (PMC7038357; doi:10.3390/s20030655)
Supplement: Supplementary file 1 [file sensors-20-00655-s001.zip › sensors-668083-supplementary/5Hz_data/7521/2019_09_03_14_02_47_Walking_Watch.csv]

time	accX	accY	accZ	rotX	rotY	rotZ	graX	graY	graZ	activity
14:14:09.388	4.051113	1.0726352	7.7742105	-0.18884777	0.26948506	0.19421361	3.7513373	1.1317289	8.989829	Walking_Watch
14:14:09.437	4.051113	1.0726352	7.7742105	-0.18884777	0.26948506	0.19421361	3.7513373	1.1317289	8.989829	Walking_Watch
14:14:09.494	4.051113	1.0726352	7.7742105	-0.18884777	0.26948506	0.19421361	3.7513373	1.1317289	8.989829	Walking_Watch
14:14:09.515	4.051113	1.0726352	7.7742105	-0.18884777	0.26948506	0.19421361	3.7513373	1.1317289	8.989829	Walking_Watch
14:14:09.535	4.7741838	0.58420306	10.503684	-0.6567706	-0.09886671	-0.20895746	3.798121	0.49793863	9.027554	Walking_Watch
14:14:09.556	4.7741838	0.58420306	10.503684	-0.6567706	-0.09886671	-0.20895746	3.798121	0.49793863	9.027554	Walking_Watch
14:14:09.584	4.7741838	0.58420306	10.503684	-0.6567706	-0.09886671	-0.20895746	3.798121	0.49793863	9.027554	Walking_Watch
14:14:09.605	4.7741838	0.58420306	10.503684	-0.6567706	-0.09886671	-0.20895746	3.798121	0.49793863	9.027554	Walking_Watch
14:14:09.626	4.7741838	0.58420306	10.503684	-0.6567706	-0.09886671	-0.20895746	3.798121	0.49793863	9.027554	Walking_Watch
14:14:09.647	4.7741838	0.58420306	10.503684	-0.6567706	-0.09886671	-0.20895746	3.798121	0.49793863	9.027554	Walking_Watch
14:14:09.667	4.7741838	0.58420306	10.503684	-0.6567706	-0.09886671	-0.20895746	3.798121	0.49793863	9.027554	Walking_Watch
14:14:09.688	4.7741838	0.58420306	10.503684	-0.6567706	-0.09886671	-0.20895746	3.798121	0.49793863	9.027554	Walking_Watch
14:14:09.708	2.7390504	-0.58420306	9.512454	-0.48695	-0.031060666	-0.3714476	3.356657	-0.030581912	9.214245	Walking_Watch
14:14:09.729	2.7390504	-0.58420306	9.512454	-0.48695	-0.031060666	-0.3714476	3.356657	-0.030581912	9.214245	Walking_Watch
14:14:09.749	2.7390504	-0.58420306	9.512454	-0.48695	-0.031060666	-0.3714476	3.356657	-0.030581912	9.214245	Walking_Watch
14:14:09.770	2.7390504	-0.58420306	9.512454	-0.48695	-0.031060666	-0.3714476	3.356657	-0.030581912	9.214245	Walking_Watch
14:14:09.791	2.7390504	-0.58420306	9.512454	-0.48695	-0.031060666	-0.3714476	3.356657	-0.030581912	9.214245	Walking_Watch
14:14:09.811	2.7390504	-0.58420306	9.512454	-0.48695	-0.031060666	-0.3714476	3.356657	-0.030581912	9.214245	Walking_Watch
14:14:09.832	2.7390504	-0.58420306	9.512454	-0.48695	-0.031060666	-0.3714476	3.356657	-0.030581912	9.214245	Walking_Watch
14:14:09.852	2.7390504	-0.58420306	9.512454	-0.48695	-0.031060666	-0.3714476	3.356657	-0.030581912	9.214245	Walking_Watch
14:14:09.872	2.7390504	-0.58420306	9.512454	-0.48695	-0.031060666	-0.3714476	3.356657	-0.030581912	9.214245	Walking_Watch
14:14:09.893	2.6648278	-0.6249057	6.926637	0.16973013	0.116768725	-0.618848	3.2008245	-0.36887562	9.262236	Walking_Watch
14:14:09.913	2.6648278	-0.6249057	6.926637	0.16973013	0.116768725	-0.618848	3.2008245	-0.36887562	9.262236	Walking_Watch
14:14:09.934	2.6648278	-0.6249057	6.926637	0.16973013	0.116768725	-0.618848	3.2008245	-0.36887562	9.262236	Walking_Watch
14:14:09.954	2.6648278	-0.6249057	6.926637	0.16973013	0.116768725	-0.618848	3.2008245	-0.36887562	9.262236	Walking_Watch
14:14:09.975	2.6648278	-0.6249057	6.926637	0.16973013	0.116768725	-0.618848	3.2008245	-0.36887562	9.262236	Walking_Watch
14:14:09.995	2.6648278	-0.6249057	6.926637	0.16973013	0.116768725	-0.618848	3.2008245	-0.36887562	9.262236	Walking_Watch
14:14:10.015	2.6648278	-0.6249057	6.926637	0.16973013	0.116768725	-0.618848	3.2008245	-0.36887562	9.262236	Walking_Watch
14:14:10.036	2.6648278	-0.6249057	6.926637	0.16973013	0.116768725	-0.618848	3.2008245	-0.36887562	9.262236	Walking_Watch
14:14:10.056	2.6648278	-0.6249057	6.926637	0.16973013	0.116768725	-0.618848	3.2008245	-0.36887562	9.262236	Walking_Watch
14:14:10.077	3.6273263	-0.38308397	8.432636	-0.19251296	-0.28029367	-0.3396826	3.5544808	-0.22368206	9.137067	Walking_Watch
14:14:10.097	3.6273263	-0.38308397	8.432636	-0.19251296	-0.28029367	-0.3396826	3.5544808	-0.22368206	9.137067	Walking_Watch
14:14:10.117	3.6273263	-0.38308397	8.432636	-0.19251296	-0.28029367	-0.3396826	3.5544808	-0.22368206	9.137067	Walking_Watch
14:14:10.138	3.6273263	-0.38308397	8.432636	-0.19251296	-0.28029367	-0.3396826	3.5544808	-0.22368206	9.137067	Walking_Watch
14:14:10.158	3.6273263	-0.38308397	8.432636	-0.19251296	-0.28029367	-0.3396826	3.5544808	-0.22368206	9.137067	Walking_Watch
14:14:10.178	3.6273263	-0.38308397	8.432636	-0.19251296	-0.28029367	-0.3396826	3.5544808	-0.22368206	9.137067	Walking_Watch
14:14:10.198	3.6273263	-0.38308397	8.432636	-0.19251296	-0.28029367	-0.3396826	3.5544808	-0.22368206	9.137067	Walking_Watch
14:14:10.219	3.6273263	-0.38308397	8.432636	-0.19251296	-0.28029367	-0.3396826	3.5544808	-0.22368206	9.137067	Walking_Watch
14:14:10.239	3.6273263	-0.38308397	8.432636	-0.19251296	-0.28029367	-0.3396826	3.5544808	-0.22368206	9.137067	Walking_Watch
14:14:10.260	2.760599	0.54828894	11.892363	0.505706	0.61889994	0.21131784	3.5562043	-0.4196355	9.129497	Walking_Watch
14:14:10.280	2.760599	0.54828894	11.892363	0.505706	0.61889994	0.21131784	3.5562043	-0.4196355	9.129497	Walking_Watch
14:14:10.300	2.760599	0.54828894	11.892363	0.505706	0.61889994	0.21131784	3.5562043	-0.4196355	9.129497	Walking_Watch
14:14:10.321	2.760599	0.54828894	11.892363	0.505706	0.61889994	0.21131784	3.5562043	-0.4196355	9.129497	Walking_Watch
14:14:10.341	2.760599	0.54828894	11.892363	0.505706	0.61889994	0.21131784	3.5562043	-0.4196355	9.129497	Walking_Watch
14:14:10.362	2.760599	0.54828894	11.892363	0.505706	0.61889994	0.21131784	3.5562043	-0.4196355	9.129497	Walking_Watch
14:14:10.384	2.760599	0.54828894	11.892363	0.505706	0.61889994	0.21131784	3.5562043	-0.4196355	9.129497	Walking_Watch
14:14:10.407	2.760599	0.54828894	11.892363	0.505706	0.61889994	0.21131784	3.5562043	-0.4196355	9.129497	Walking_Watch
14:14:10.428	1.9752767	0.24421602	9.07909	0.30473134	0.10638402	0.07570575	3.232601	0.18366398	9.256723	Walking_Watch
14:14:10.449	1.9752767	0.24421602	9.07909	0.30473134	0.10638402	0.07570575	3.232601	0.18366398	9.256723	Walking_Watch
14:14:10.470	1.9752767	0.24421602	9.07909	0.30473134	0.10638402	0.07570575	3.232601	0.18366398	9.256723	Walking_Watch
14:14:10.493	1.9752767	0.24421602	9.07909	0.30473134	0.10638402	0.07570575	3.232601	0.18366398	9.256723	Walking_Watch
14:14:10.517	1.9752767	0.24421602	9.07909	0.30473134	0.10638402	0.07570575	3.232601	0.18366398	9.256723	Walking_Watch
14:14:10.541	1.9752767	0.24421602	9.07909	0.30473134	0.10638402	0.07570575	3.232601	0.18366398	9.256723	Walking_Watch
14:14:10.563	1.9752767	0.24421602	9.07909	0.30473134	0.10638402	0.07570575	3.232601	0.18366398	9.256723	Walking_Watch
14:14:10.584	1.9752767	0.24421602	9.07909	0.30473134	0.10638402	0.07570575	3.232601	0.18366398	9.256723	Walking_Watch
14:14:10.606	4.9872746	0.14605077	7.0319853	-0.49183694	-0.2992305	0.15450737	3.737421	-0.05175566	9.066387	Walking_Watch
14:14:10.627	4.9872746	0.14605077	7.0319853	-0.49183694	-0.2992305	0.15450737	3.737421	-0.05175566	9.066387	Walking_Watch
14:14:10.649	4.9872746	0.14605077	7.0319853	-0.49183694	-0.2992305	0.15450737	3.737421	-0.05175566	9.066387	Walking_Watch
14:14:10.672	4.9872746	0.14605077	7.0319853	-0.49183694	-0.2992305	0.15450737	3.737421	-0.05175566	9.066387	Walking_Watch
14:14:10.694	4.9872746	0.14605077	7.0319853	-0.49183694	-0.2992305	0.15450737	3.737421	-0.05175566	9.066387	Walking_Watch
14:14:10.716	4.9872746	0.14605077	7.0319853	-0.49183694	-0.2992305	0.15450737	3.737421	-0.05175566	9.066387	Walking_Watch
14:14:10.738	4.9872746	0.14605077	7.0319853	-0.49183694	-0.2992305	0.15450737	3.737421	-0.05175566	9.066387	Walking_Watch
14:14:10.760	4.9872746	0.14605077	7.0319853	-0.49183694	-0.2992305	0.15450737	3.737421	-0.05175566	9.066387	Walking_Watch
14:14:10.782	4.7334814	-1.1803775	9.557945	-0.49183694	-0.2992305	0.15450737	3.737421	-0.05175566	9.066387	Walking_Watch
14:14:10.804	4.7334814	-1.1803775	9.557945	-0.015972905	0.5791937	-0.24560936	3.7550225	-0.48998594	9.045998	Walking_Watch
14:14:10.827	4.7334814	-1.1803775	9.557945	-0.015972905	0.5791937	-0.24560936	3.7550225	-0.48998594	9.045998	Walking_Watch
14:14:10.848	4.7334814	-1.1803775	9.557945	-0.015972905	0.5791937	-0.24560936	3.7550225	-0.48998594	9.045998	Walking_Watch
14:14:10.871	4.7334814	-1.1803775	9.557945	-0.015972905	0.5791937	-0.24560936	3.7550225	-0.48998594	9.045998	Walking_Watch
14:14:10.893	4.7334814	-1.1803775	9.557945	-0.015972905	0.5791937	-0.24560936	3.7550225	-0.48998594	9.045998	Walking_Watch
14:14:10.915	4.7334814	-1.1803775	9.557945	-0.015972905	0.5791937	-0.24560936	3.7550225	-0.48998594	9.045998	Walking_Watch
14:14:10.938	4.7334814	-1.1803775	9.557945	-0.015972905	0.5791937	-0.24560936	3.7550225	-0.48998594	9.045998	Walking_Watch
14:14:10.960	4.7334814	-1.1803775	9.557945	-0.015972905	0.5791937	-0.24560936	3.7550225	-0.48998594	9.045998	Walking_Watch
14:14:10.984	2.6456738	-1.56825	8.554744	-0.3513379	-0.13857295	-0.8179901	3.7696452	-0.5711979	9.035148	Walking_Watch
14:14:11.006	2.6456738	-1.56825	8.554744	-0.3513379	-0.13857295	-0.8179901	3.7696452	-0.5711979	9.035148	Walking_Watch
14:14:11.028	2.6456738	-1.56825	8.554744	-0.3513379	-0.13857295	-0.8179901	3.7696452	-0.5711979	9.035148	Walking_Watch
14:14:11.050	2.6456738	-1.56825	8.554744	-0.3513379	-0.13857295	-0.8179901	3.7696452	-0.5711979	9.035148	Walking_Watch
14:14:11.072	2.6456738	-1.56825	8.554744	-0.3513379	-0.13857295	-0.8179901	3.7696452	-0.5711979	9.035148	Walking_Watch
14:14:11.094	2.6456738	-1.56825	8.554744	-0.3513379	-0.13857295	-0.8179901	3.7696452	-0.5711979	9.035148	Walking_Watch
14:14:11.117	2.6456738	-1.56825	8.554744	-0.3513379	-0.13857295	-0.8179901	3.7696452	-0.5711979	9.035148	Walking_Watch
14:14:11.139	2.6456738	-1.56825	8.554744	-0.3513379	-0.13857295	-0.8179901	3.7696452	-0.5711979	9.035148	Walking_Watch
14:14:11.161	3.7446458	-0.39505535	7.046351	-0.36172262	0.47779006	-0.47773817	3.5819957	-0.2529726	9.125551	Walking_Watch
14:14:11.183	3.7446458	-0.39505535	7.046351	-0.36172262	0.47779006	-0.47773817	3.5819957	-0.2529726	9.125551	Walking_Watch
14:14:11.205	3.7446458	-0.39505535	7.046351	-0.36172262	0.47779006	-0.47773817	3.5819957	-0.2529726	9.125551	Walking_Watch
14:14:11.227	3.7446458	-0.39505535	7.046351	-0.36172262	0.47779006	-0.47773817	3.5819957	-0.2529726	9.125551	Walking_Watch
14:14:11.250	3.7446458	-0.39505535	7.046351	-0.36172262	0.47779006	-0.47773817	3.5819957	-0.2529726	9.125551	Walking_Watch
14:14:11.273	3.7446458	-0.39505535	7.046351	-0.36172262	0.47779006	-0.47773817	3.5819957	-0.2529726	9.125551	Walking_Watch
14:14:11.295	3.7446458	-0.39505535	7.046351	-0.36172262	0.47779006	-0.47773817	3.5819957	-0.2529726	9.125551	Walking_Watch
14:14:11.318	3.7446458	-0.39505535	7.046351	-0.36172262	0.47779006	-0.47773817	3.5819957	-0.2529726	9.125551	Walking_Watch
14:14:11.340	3.4142358	-0.52674043	10.197216	-0.12592866	-0.16545102	0.0115649	3.4745178	-0.47500098	9.158191	Walking_Watch
14:14:11.363	3.4142358	-0.52674043	10.197216	-0.12592866	-0.16545102	0.0115649	3.4745178	-0.47500098	9.158191	Walking_Watch
14:14:11.387	3.4142358	-0.52674043	10.197216	-0.12592866	-0.16545102	0.0115649	3.4745178	-0.47500098	9.158191	Walking_Watch
14:14:11.410	3.4142358	-0.52674043	10.197216	-0.12592866	-0.16545102	0.0115649	3.4745178	-0.47500098	9.158191	Walking_Watch
14:14:11.431	3.4142358	-0.52674043	10.197216	-0.12592866	-0.16545102	0.0115649	3.4745178	-0.47500098	9.158191	Walking_Watch
14:14:11.454	3.4142358	-0.52674043	10.197216	-0.12592866	-0.16545102	0.0115649	3.4745178	-0.47500098	9.158191	Walking_Watch
14:14:11.475	3.4142358	-0.52674043	10.197216	-0.12592866	-0.16545102	0.0115649	3.4745178	-0.47500098	9.158191	Walking_Watch
14:14:11.498	3.4142358	-0.52674043	10.197216	-0.12592866	-0.16545102	0.0115649	3.4745178	-0.47500098	9.158191	Walking_Watch
14:14:11.520	3.11974	0.2083019	7.3408465	0.2546404	-0.47821403	-0.22606167	3.5262764	-0.22501586	9.147957	Walking_Watch
14:14:11.542	3.11974	0.2083019	7.3408465	0.2546404	-0.47821403	-0.22606167	3.5262764	-0.22501586	9.147957	Walking_Watch
14:14:11.564	3.11974	0.2083019	7.3408465	0.2546404	-0.47821403	-0.22606167	3.5262764	-0.22501586	9.147957	Walking_Watch
14:14:11.587	3.11974	0.2083019	7.3408465	0.2546404	-0.47821403	-0.22606167	3.5262764	-0.22501586	9.147957	Walking_Watch
14:14:11.610	3.11974	0.2083019	7.3408465	0.2546404	-0.47821403	-0.22606167	3.5262764	-0.22501586	9.147957	Walking_Watch
14:14:11.633	3.11974	0.2083019	7.3408465	0.2546404	-0.47821403	-0.22606167	3.5262764	-0.22501586	9.147957	Walking_Watch
14:14:11.655	3.11974	0.2083019	7.3408465	0.2546404	-0.47821403	-0.22606167	3.5262764	-0.22501586	9.147957	Walking_Watch
14:14:11.678	3.11974	0.2083019	7.3408465	0.2546404	-0.47821403	-0.22606167	3.5262764	-0.22501586	9.147957	Walking_Watch
14:14:11.700	3.213117	0.52913475	6.751855	-0.15402845	-0.11291661	0.08914479	3.4994736	-0.0049374565	9.161006	Walking_Watch
14:14:11.723	3.213117	0.52913475	6.751855	-0.15402845	-0.11291661	0.08914479	3.4994736	-0.0049374565	9.161006	Walking_Watch
14:14:11.745	3.213117	0.52913475	6.751855	-0.15402845	-0.11291661	0.08914479	3.4994736	-0.0049374565	9.161006	Walking_Watch
14:14:11.766	3.213117	0.52913475	6.751855	-0.15402845	-0.11291661	0.08914479	3.4994736	-0.0049374565	9.161006	Walking_Watch
14:14:11.789	3.213117	0.52913475	6.751855	-0.15402845	-0.11291661	0.08914479	3.4994736	-0.0049374565	9.161006	Walking_Watch
14:14:11.812	3.213117	0.52913475	6.751855	-0.15402845	-0.11291661	0.08914479	3.4994736	-0.0049374565	9.161006	Walking_Watch
14:14:11.835	3.213117	0.52913475	6.751855	-0.15402845	-0.11291661	0.08914479	3.4994736	-0.0049374565	9.161006	Walking_Watch
14:14:11.858	3.213117	0.52913475	6.751855	-0.15402845	-0.11291661	0.08914479	3.4994736	-0.0049374565	9.161006	Walking_Watch
14:14:11.879	5.152479	-0.723071	8.293768	-0.4466329	-0.09825584	-0.35861945	3.787549	-0.20312428	9.043427	Walking_Watch
14:14:11.901	5.152479	-0.723071	8.293768	-0.4466329	-0.09825584	-0.35861945	3.787549	-0.20312428	9.043427	Walking_Watch
14:14:11.923	5.152479	-0.723071	8.293768	-0.4466329	-0.09825584	-0.35861945	3.787549	-0.20312428	9.043427	Walking_Watch
14:14:11.946	5.152479	-0.723071	8.293768	-0.4466329	-0.09825584	-0.35861945	3.787549	-0.20312428	9.043427	Walking_Watch
14:14:11.968	5.152479	-0.723071	8.293768	-0.4466329	-0.09825584	-0.35861945	3.787549	-0.20312428	9.043427	Walking_Watch
14:14:11.990	5.152479	-0.723071	8.293768	-0.4466329	-0.09825584	-0.35861945	3.787549	-0.20312428	9.043427	Walking_Watch
14:14:12.013	5.152479	-0.723071	8.293768	-0.4466329	-0.09825584	-0.35861945	3.787549	-0.20312428	9.043427	Walking_Watch
14:14:12.035	5.152479	-0.723071	8.293768	-0.4466329	-0.09825584	-0.35861945	3.787549	-0.20312428	9.043427	Walking_Watch
14:14:12.058	2.3344178	-1.9656997	11.542799	-0.3794377	-0.016399898	-0.68115634	3.7497416	-0.64796746	9.038249	Walking_Watch
14:14:12.080	2.3344178	-1.9656997	11.542799	-0.3794377	-0.016399898	-0.68115634	3.7497416	-0.64796746	9.038249	Walking_Watch
14:14:12.102	2.3344178	-1.9656997	11.542799	-0.3794377	-0.016399898	-0.68115634	3.7497416	-0.64796746	9.038249	Walking_Watch
14:14:12.125	2.3344178	-1.9656997	11.542799	-0.3794377	-0.016399898	-0.68115634	3.7497416	-0.64796746	9.038249	Walking_Watch
14:14:12.148	2.3344178	-1.9656997	11.542799	-0.3794377	-0.016399898	-0.68115634	3.7497416	-0.64796746	9.038249	Walking_Watch
14:14:12.172	2.3344178	-1.9656997	11.542799	-0.3794377	-0.016399898	-0.68115634	3.7497416	-0.64796746	9.038249	Walking_Watch
14:14:12.195	2.3344178	-1.9656997	11.542799	-0.3794377	-0.016399898	-0.68115634	3.7497416	-0.64796746	9.038249	Walking_Watch
14:14:12.217	2.3344178	-1.9656997	11.542799	-0.3794377	-0.016399898	-0.68115634	3.7497416	-0.64796746	9.038249	Walking_Watch
14:14:12.240	2.1596358	-0.9768641	7.1373334	0.1966082	0.1680814	-0.9132851	3.4681985	-0.65373975	9.149568	Walking_Watch
14:14:12.262	2.1596358	-0.9768641	7.1373334	0.1966082	0.1680814	-0.9132851	3.4681985	-0.65373975	9.149568	Walking_Watch
14:14:12.283	2.1596358	-0.9768641	7.1373334	0.1966082	0.1680814	-0.9132851	3.4681985	-0.65373975	9.149568	Walking_Watch
14:14:12.306	2.1596358	-0.9768641	7.1373334	0.1966082	0.1680814	-0.9132851	3.4681985	-0.65373975	9.149568	Walking_Watch
14:14:12.329	2.1596358	-0.9768641	7.1373334	0.1966082	0.1680814	-0.9132851	3.4681985	-0.65373975	9.149568	Walking_Watch
14:14:12.352	2.1596358	-0.9768641	7.1373334	0.1966082	0.1680814	-0.9132851	3.4681985	-0.65373975	9.149568	Walking_Watch
14:14:12.374	2.1596358	-0.9768641	7.1373334	0.1966082	0.1680814	-0.9132851	3.4681985	-0.65373975	9.149568	Walking_Watch
14:14:12.398	2.1596358	-0.9768641	7.1373334	0.1966082	0.1680814	-0.9132851	3.4681985	-0.65373975	9.149568	Walking_Watch
14:14:12.421	3.5578923	-0.4285752	8.700794	-0.16807835	-0.09153632	-0.5638702	3.332702	-0.3258307	9.217229	Walking_Watch
14:14:12.444	3.5578923	-0.4285752	8.700794	-0.16807835	-0.09153632	-0.5638702	3.332702	-0.3258307	9.217229	Walking_Watch
14:14:12.467	3.5578923	-0.4285752	8.700794	-0.16807835	-0.09153632	-0.5638702	3.332702	-0.3258307	9.217229	Walking_Watch
14:14:12.490	3.5578923	-0.4285752	8.700794	-0.16807835	-0.09153632	-0.5638702	3.332702	-0.3258307	9.217229	Walking_Watch
14:14:12.511	3.5578923	-0.4285752	8.700794	-0.16807835	-0.09153632	-0.5638702	3.332702	-0.3258307	9.217229	Walking_Watch
14:14:12.532	3.5578923	-0.4285752	8.700794	-0.16807835	-0.09153632	-0.5638702	3.332702	-0.3258307	9.217229	Walking_Watch
14:14:12.554	3.5578923	-0.4285752	8.700794	-0.16807835	-0.09153632	-0.5638702	3.332702	-0.3258307	9.217229	Walking_Watch
14:14:12.576	3.5578923	-0.4285752	8.700794	-0.16807835	-0.09153632	-0.5638702	3.332702	-0.3258307	9.217229	Walking_Watch
14:14:12.599	3.694366	1.0199611	10.132571	0.28640538	0.48878565	-0.23827899	3.5764844	0.09470628	9.130726	Walking_Watch
14:14:12.621	3.694366	1.0199611	10.132571	0.28640538	0.48878565	-0.23827899	3.5764844	0.09470628	9.130726	Walking_Watch
14:14:12.643	3.694366	1.0199611	10.132571	0.28640538	0.48878565	-0.23827899	3.5764844	0.09470628	9.130726	Walking_Watch
14:14:12.666	3.694366	1.0199611	10.132571	0.28640538	0.48878565	-0.23827899	3.5764844	0.09470628	9.130726	Walking_Watch
14:14:12.688	3.694366	1.0199611	10.132571	0.28640538	0.48878565	-0.23827899	3.5764844	0.09470628	9.130726	Walking_Watch
14:14:12.710	3.694366	1.0199611	10.132571	0.28640538	0.48878565	-0.23827899	3.5764844	0.09470628	9.130726	Walking_Watch
14:14:12.734	3.694366	1.0199611	10.132571	0.28640538	0.48878565	-0.23827899	3.5764844	0.09470628	9.130726	Walking_Watch
14:14:12.755	3.694366	1.0199611	10.132571	0.28640538	0.48878565	-0.23827899	3.5764844	0.09470628	9.130726	Walking_Watch
14:14:12.778	1.9489397	0.600963	9.91948	-0.13814595	0.256046	-0.011647979	3.1174202	0.26884046	9.294073	Walking_Watch
14:14:12.799	1.9489397	0.600963	9.91948	-0.13814595	0.256046	-0.011647979	3.1174202	0.26884046	9.294073	Walking_Watch
14:14:12.821	1.9489397	0.600963	9.91948	-0.13814595	0.256046	-0.011647979	3.1174202	0.26884046	9.294073	Walking_Watch
14:14:12.843	1.9489397	0.600963	9.91948	-0.13814595	0.256046	-0.011647979	3.1174202	0.26884046	9.294073	Walking_Watch
14:14:12.865	1.9489397	0.600963	9.91948	-0.13814595	0.256046	-0.011647979	3.1174202	0.26884046	9.294073	Walking_Watch
14:14:12.887	1.9489397	0.600963	9.91948	-0.13814595	0.256046	-0.011647979	3.1174202	0.26884046	9.294073	Walking_Watch
14:14:12.909	1.9489397	0.600963	9.91948	-0.13814595	0.256046	-0.011647979	3.1174202	0.26884046	9.294073	Walking_Watch
14:14:12.932	1.9489397	0.600963	9.91948	-0.13814595	0.256046	-0.011647979	3.1174202	0.26884046	9.294073	Walking_Watch
14:14:12.956	3.4788814	0.38068968	8.322499	-0.17540874	0.009867307	-0.113662474	3.1238549	0.14165735	9.294721	Walking_Watch
14:14:12.978	3.4788814	0.38068968	8.322499	-0.17540874	0.009867307	-0.113662474	3.1238549	0.14165735	9.294721	Walking_Watch
14:14:13.001	3.4788814	0.38068968	8.322499	-0.17540874	0.009867307	-0.113662474	3.1238549	0.14165735	9.294721	Walking_Watch
14:14:13.023	3.4788814	0.38068968	8.322499	-0.17540874	0.009867307	-0.113662474	3.1238549	0.14165735	9.294721	Walking_Watch
14:14:13.044	3.4788814	0.38068968	8.322499	-0.17540874	0.009867307	-0.113662474	3.1238549	0.14165735	9.294721	Walking_Watch
14:14:13.067	3.4788814	0.38068968	8.322499	-0.17540874	0.009867307	-0.113662474	3.1238549	0.14165735	9.294721	Walking_Watch
14:14:13.089	3.4788814	0.38068968	8.322499	-0.17540874	0.009867307	-0.113662474	3.1238549	0.14165735	9.294721	Walking_Watch
14:14:13.111	3.4788814	0.38068968	8.322499	-0.17540874	0.009867307	-0.113662474	3.1238549	0.14165735	9.294721	Walking_Watch
14:14:13.135	3.7757714	-0.95531565	10.168485	-0.69892025	-0.23936571	-0.3402935	3.6337564	-0.30243763	9.103555	Walking_Watch
14:14:13.157	3.7757714	-0.95531565	10.168485	-0.69892025	-0.23936571	-0.3402935	3.6337564	-0.30243763	9.103555	Walking_Watch
14:14:13.180	3.7757714	-0.95531565	10.168485	-0.69892025	-0.23936571	-0.3402935	3.6337564	-0.30243763	9.103555	Walking_Watch
14:14:13.203	3.7757714	-0.95531565	10.168485	-0.69892025	-0.23936571	-0.3402935	3.6337564	-0.30243763	9.103555	Walking_Watch
14:14:13.226	3.7757714	-0.95531565	10.168485	-0.69892025	-0.23936571	-0.3402935	3.6337564	-0.30243763	9.103555	Walking_Watch
14:14:13.249	3.7757714	-0.95531565	10.168485	-0.69892025	-0.23936571	-0.3402935	3.6337564	-0.30243763	9.103555	Walking_Watch
14:14:13.271	3.7757714	-0.95531565	10.168485	-0.69892025	-0.23936571	-0.3402935	3.6337564	-0.30243763	9.103555	Walking_Watch
14:14:13.296	3.7757714	-0.95531565	10.168485	-0.69892025	-0.23936571	-0.3402935	3.6337564	-0.30243763	9.103555	Walking_Watch
14:14:13.317	3.4309957	-2.047105	7.1564875	-0.19862162	-0.022508552	-0.6848215	3.8158045	-0.74416786	9.003122	Walking_Watch
14:14:13.339	3.4309957	-2.047105	7.1564875	-0.19862162	-0.022508552	-0.6848215	3.8158045	-0.74416786	9.003122	Walking_Watch
14:14:13.360	3.4309957	-2.047105	7.1564875	-0.19862162	-0.022508552	-0.6848215	3.8158045	-0.74416786	9.003122	Walking_Watch
14:14:13.382	3.4309957	-2.047105	7.1564875	-0.19862162	-0.022508552	-0.6848215	3.8158045	-0.74416786	9.003122	Walking_Watch
14:14:13.404	3.4309957	-2.047105	7.1564875	-0.19862162	-0.022508552	-0.6848215	3.8158045	-0.74416786	9.003122	Walking_Watch
14:14:13.425	3.4309957	-2.047105	7.1564875	-0.19862162	-0.022508552	-0.6848215	3.8158045	-0.74416786	9.003122	Walking_Watch
14:14:13.447	3.4309957	-2.047105	7.1564875	-0.19862162	-0.022508552	-0.6848215	3.8158045	-0.74416786	9.003122	Walking_Watch
14:14:13.470	3.4309957	-2.047105	7.1564875	-0.19862162	-0.022508552	-0.6848215	3.8158045	-0.74416786	9.003122	Walking_Watch
14:14:13.493	2.8970726	-0.031125572	6.0311785	0.40857843	0.4490794	-0.48873374	3.2744534	-0.63289505	9.222134	Walking_Watch
14:14:13.515	2.8970726	-0.031125572	6.0311785	0.40857843	0.4490794	-0.48873374	3.2744534	-0.63289505	9.222134	Walking_Watch
14:14:13.539	2.8970726	-0.031125572	6.0311785	0.40857843	0.4490794	-0.48873374	3.2744534	-0.63289505	9.222134	Walking_Watch
14:14:13.561	2.8970726	-0.031125572	6.0311785	0.40857843	0.4490794	-0.48873374	3.2744534	-0.63289505	9.222134	Walking_Watch
14:14:13.583	2.8970726	-0.031125572	6.0311785	0.40857843	0.4490794	-0.48873374	3.2744534	-0.63289505	9.222134	Walking_Watch
14:14:13.605	2.8970726	-0.031125572	6.0311785	0.40857843	0.4490794	-0.48873374	3.2744534	-0.63289505	9.222134	Walking_Watch
14:14:13.627	2.8970726	-0.031125572	6.0311785	0.40857843	0.4490794	-0.48873374	3.2744534	-0.63289505	9.222134	Walking_Watch
14:14:13.648	2.8970726	-0.031125572	6.0311785	0.40857843	0.4490794	-0.48873374	3.2744534	-0.63289505	9.222134	Walking_Watch
14:14:13.669	3.675212	-0.22506183	9.63935	0.03350718	-0.1342969	-0.19796188	3.090736	-0.18633536	9.304998	Walking_Watch
14:14:13.690	3.675212	-0.22506183	9.63935	0.03350718	-0.1342969	-0.19796188	3.090736	-0.18633536	9.304998	Walking_Watch
14:14:13.713	3.675212	-0.22506183	9.63935	0.03350718	-0.1342969	-0.19796188	3.090736	-0.18633536	9.304998	Walking_Watch
14:14:13.737	3.675212	-0.22506183	9.63935	0.03350718	-0.1342969	-0.19796188	3.090736	-0.18633536	9.304998	Walking_Watch
14:14:13.760	3.675212	-0.22506183	9.63935	0.03350718	-0.1342969	-0.19796188	3.090736	-0.18633536	9.304998	Walking_Watch
14:14:13.782	3.675212	-0.22506183	9.63935	0.03350718	-0.1342969	-0.19796188	3.090736	-0.18633536	9.304998	Walking_Watch
14:14:13.805	3.675212	-0.22506183	9.63935	0.03350718	-0.1342969	-0.19796188	3.090736	-0.18633536	9.304998	Walking_Watch
14:14:13.827	3.675212	-0.22506183	9.63935	0.03350718	-0.1342969	-0.19796188	3.090736	-0.18633536	9.304998	Walking_Watch
14:14:13.849	2.308081	1.1300977	10.202005	0.2967901	-0.086649396	-0.12710151	2.9333794	0.19059564	9.355711	Walking_Watch
14:14:13.871	2.308081	1.1300977	10.202005	0.2967901	-0.086649396	-0.12710151	2.9333794	0.19059564	9.355711	Walking_Watch
14:14:13.892	2.308081	1.1300977	10.202005	0.2967901	-0.086649396	-0.12710151	2.9333794	0.19059564	9.355711	Walking_Watch
14:14:13.914	2.308081	1.1300977	10.202005	0.2967901	-0.086649396	-0.12710151	2.9333794	0.19059564	9.355711	Walking_Watch
14:14:13.936	2.308081	1.1300977	10.202005	0.2967901	-0.086649396	-0.12710151	2.9333794	0.19059564	9.355711	Walking_Watch
14:14:13.960	2.308081	1.1300977	10.202005	0.2967901	-0.086649396	-0.12710151	2.9333794	0.19059564	9.355711	Walking_Watch
14:14:13.982	2.308081	1.1300977	10.202005	0.2967901	-0.086649396	-0.12710151	2.9333794	0.19059564	9.355711	Walking_Watch
14:14:14.004	2.308081	1.1300977	10.202005	0.2967901	-0.086649396	-0.12710151	2.9333794	0.19059564	9.355711	Walking_Watch
14:14:14.026	1.2354459	0.7110996	7.0607166	0.02312247	0.34828666	0.23391984	2.2644866	0.5776051	9.524119	Walking_Watch
14:14:14.048	1.2354459	0.7110996	7.0607166	0.02312247	0.34828666	0.23391984	2.2644866	0.5776051	9.524119	Walking_Watch
14:14:14.071	1.2354459	0.7110996	7.0607166	0.02312247	0.34828666	0.23391984	2.2644866	0.5776051	9.524119	Walking_Watch
14:14:14.093	1.2354459	0.7110996	7.0607166	0.02312247	0.34828666	0.23391984	2.2644866	0.5776051	9.524119	Walking_Watch
14:14:14.114	1.2354459	0.7110996	7.0607166	0.02312247	0.34828666	0.23391984	2.2644866	0.5776051	9.524119	Walking_Watch
14:14:14.136	1.2354459	0.7110996	7.0607166	0.02312247	0.34828666	0.23391984	2.2644866	0.5776051	9.524119	Walking_Watch
14:14:14.158	1.2354459	0.7110996	7.0607166	0.02312247	0.34828666	0.23391984	2.2644866	0.5776051	9.524119	Walking_Watch
14:14:14.181	1.2354459	0.7110996	7.0607166	0.02312247	0.34828666	0.23391984	2.2644866	0.5776051	9.524119	Walking_Watch
14:14:14.202	3.1293173	0.85954463	8.432636	0.02312247	0.34828666	0.23391984	2.2644866	0.5776051	9.524119	Walking_Watch
14:14:14.224	3.1293173	0.85954463	8.432636	-0.16135882	-0.17033793	0.036610376	2.332939	0.334501	9.5192375	Walking_Watch
14:14:14.246	3.1293173	0.85954463	8.432636	-0.16135882	-0.17033793	0.036610376	2.332939	0.334501	9.5192375	Walking_Watch
14:14:14.268	3.1293173	0.85954463	8.432636	-0.16135882	-0.17033793	0.036610376	2.332939	0.334501	9.5192375	Walking_Watch
14:14:14.293	3.1293173	0.85954463	8.432636	-0.16135882	-0.17033793	0.036610376	2.332939	0.334501	9.5192375	Walking_Watch
14:14:14.320	3.1293173	0.85954463	8.432636	-0.16135882	-0.17033793	0.036610376	2.332939	0.334501	9.5192375	Walking_Watch
14:14:14.343	3.1293173	0.85954463	8.432636	-0.16135882	-0.17033793	0.036610376	2.332939	0.334501	9.5192375	Walking_Watch
14:14:14.364	3.1293173	0.85954463	8.432636	-0.16135882	-0.17033793	0.036610376	2.332939	0.334501	9.5192375	Walking_Watch
14:14:14.385	3.1915684	-0.6895511	10.750294	-0.64821845	0.35378444	-0.22850515	2.7765453	-0.14679478	9.404234	Walking_Watch
14:14:14.407	3.1915684	-0.6895511	10.750294	-0.64821845	0.35378444	-0.22850515	2.7765453	-0.14679478	9.404234	Walking_Watch
14:14:14.429	3.1915684	-0.6895511	10.750294	-0.64821845	0.35378444	-0.22850515	2.7765453	-0.14679478	9.404234	Walking_Watch
14:14:14.450	3.1915684	-0.6895511	10.750294	-0.64821845	0.35378444	-0.22850515	2.7765453	-0.14679478	9.404234	Walking_Watch
14:14:14.471	3.1915684	-0.6895511	10.750294	-0.64821845	0.35378444	-0.22850515	2.7765453	-0.14679478	9.404234	Walking_Watch
14:14:14.493	3.1915684	-0.6895511	10.750294	-0.64821845	0.35378444	-0.22850515	2.7765453	-0.14679478	9.404234	Walking_Watch
14:14:14.515	3.1915684	-0.6895511	10.750294	-0.64821845	0.35378444	-0.22850515	2.7765453	-0.14679478	9.404234	Walking_Watch
14:14:14.538	3.1915684	-0.6895511	10.750294	-0.64821845	0.35378444	-0.22850515	2.7765453	-0.14679478	9.404234	Walking_Watch
14:14:14.559	3.1915684	-0.6895511	10.750294	-0.64821845	0.35378444	-0.22850515	2.7765453	-0.14679478	9.404234	Walking_Watch
14:14:14.581	-1.5107874	0.13886794	8.89952	1.1275669	3.697661	-0.6481696	0.5081984	0.2718427	9.7897	Walking_Watch
14:14:14.603	-1.5107874	0.13886794	8.89952	1.1275669	3.697661	-0.6481696	0.5081984	0.2718427	9.7897	Walking_Watch
14:14:14.625	-1.5107874	0.13886794	8.89952	1.1275669	3.697661	-0.6481696	0.5081984	0.2718427	9.7897	Walking_Watch
14:14:14.647	-1.5107874	0.13886794	8.89952	1.1275669	3.697661	-0.6481696	0.5081984	0.2718427	9.7897	Walking_Watch
14:14:14.668	-1.5107874	0.13886794	8.89952	1.1275669	3.697661	-0.6481696	0.5081984	0.2718427	9.7897	Walking_Watch
14:14:14.690	-1.5107874	0.13886794	8.89952	1.1275669	3.697661	-0.6481696	0.5081984	0.2718427	9.7897	Walking_Watch
14:14:14.713	-1.5107874	0.13886794	8.89952	1.1275669	3.697661	-0.6481696	0.5081984	0.2718427	9.7897	Walking_Watch
14:14:14.737	-1.5107874	0.13886794	8.89952	1.1275669	3.697661	-0.6481696	0.5081984	0.2718427	9.7897	Walking_Watch
14:14:14.759	-0.7709565	1.0199611	7.9777236	-0.54253876	-1.7683614	-0.2132335	-0.9717665	1.1209359	9.6937895	Walking_Watch
14:14:14.782	-0.7709565	1.0199611	7.9777236	-0.54253876	-1.7683614	-0.2132335	-0.9717665	1.1209359	9.6937895	Walking_Watch
14:14:14.805	-0.7709565	1.0199611	7.9777236	-0.54253876	-1.7683614	-0.2132335	-0.9717665	1.1209359	9.6937895	Walking_Watch
14:14:14.827	-0.7709565	1.0199611	7.9777236	-0.54253876	-1.7683614	-0.2132335	-0.9717665	1.1209359	9.6937895	Walking_Watch
14:14:14.851	-0.7709565	1.0199611	7.9777236	-0.54253876	-1.7683614	-0.2132335	-0.9717665	1.1209359	9.6937895	Walking_Watch
14:14:14.872	-0.7709565	1.0199611	7.9777236	-0.54253876	-1.7683614	-0.2132335	-0.9717665	1.1209359	9.6937895	Walking_Watch
14:14:14.894	-0.7709565	1.0199611	7.9777236	-0.54253876	-1.7683614	-0.2132335	-0.9717665	1.1209359	9.6937895	Walking_Watch
14:14:14.916	-0.7709565	1.0199611	7.9777236	-0.54253876	-1.7683614	-0.2132335	-0.9717665	1.1209359	9.6937895	Walking_Watch
14:14:14.939	2.8946784	0.052674048	9.433443	-0.3623335	-2.1544282	0.23819591	2.7525628	-0.16255437	9.411023	Walking_Watch
14:14:14.962	2.8946784	0.052674048	9.433443	-0.3623335	-2.1544282	0.23819591	2.7525628	-0.16255437	9.411023	Walking_Watch
14:14:14.985	2.8946784	0.052674048	9.433443	-0.3623335	-2.1544282	0.23819591	2.7525628	-0.16255437	9.411023	Walking_Watch
14:14:15.007	2.8946784	0.052674048	9.433443	-0.3623335	-2.1544282	0.23819591	2.7525628	-0.16255437	9.411023	Walking_Watch
14:14:15.030	2.8946784	0.052674048	9.433443	-0.3623335	-2.1544282	0.23819591	2.7525628	-0.16255437	9.411023	Walking_Watch
14:14:15.053	2.8946784	0.052674048	9.433443	-0.3623335	-2.1544282	0.23819591	2.7525628	-0.16255437	9.411023	Walking_Watch
14:14:15.075	2.8946784	0.052674048	9.433443	-0.3623335	-2.1544282	0.23819591	2.7525628	-0.16255437	9.411023	Walking_Watch
14:14:15.100	2.8946784	0.052674048	9.433443	-0.3623335	-2.1544282	0.23819591	2.7525628	-0.16255437	9.411023	Walking_Watch
14:14:15.122	3.529161	0.75659084	7.778999	0.39208508	0.29880658	0.114190266	3.6844249	-0.10968758	9.087538	Walking_Watch
14:14:15.143	3.529161	0.75659084	7.778999	0.39208508	0.29880658	0.114190266	3.6844249	-0.10968758	9.087538	Walking_Watch
14:14:15.165	3.529161	0.75659084	7.778999	0.39208508	0.29880658	0.114190266	3.6844249	-0.10968758	9.087538	Walking_Watch
14:14:15.188	3.529161	0.75659084	7.778999	0.39208508	0.29880658	0.114190266	3.6844249	-0.10968758	9.087538	Walking_Watch
14:14:15.209	3.529161	0.75659084	7.778999	0.39208508	0.29880658	0.114190266	3.6844249	-0.10968758	9.087538	Walking_Watch
14:14:15.231	3.529161	0.75659084	7.778999	0.39208508	0.29880658	0.114190266	3.6844249	-0.10968758	9.087538	Walking_Watch
14:14:15.254	3.529161	0.75659084	7.778999	0.39208508	0.29880658	0.114190266	3.6844249	-0.10968758	9.087538	Walking_Watch
14:14:15.277	3.529161	0.75659084	7.778999	0.39208508	0.29880658	0.114190266	3.6844249	-0.10968758	9.087538	Walking_Watch
14:14:15.301	3.2825508	0.06943397	6.3927135	-0.12959383	-0.026173742	0.22292428	3.4323757	0.035850044	9.186287	Walking_Watch
14:14:15.323	3.2825508	0.06943397	6.3927135	-0.12959383	-0.026173742	0.22292428	3.4323757	0.035850044	9.186287	Walking_Watch
14:14:15.346	3.2825508	0.06943397	6.3927135	-0.12959383	-0.026173742	0.22292428	3.4323757	0.035850044	9.186287	Walking_Watch
14:14:15.369	3.2825508	0.06943397	6.3927135	-0.12959383	-0.026173742	0.22292428	3.4323757	0.035850044	9.186287	Walking_Watch
14:14:15.391	3.2825508	0.06943397	6.3927135	-0.12959383	-0.026173742	0.22292428	3.4323757	0.035850044	9.186287	Walking_Watch
14:14:15.413	3.2825508	0.06943397	6.3927135	-0.12959383	-0.026173742	0.22292428	3.4323757	0.035850044	9.186287	Walking_Watch
14:14:15.436	3.2825508	0.06943397	6.3927135	-0.12959383	-0.026173742	0.22292428	3.4323757	0.035850044	9.186287	Walking_Watch
14:14:15.459	3.2825508	0.06943397	6.3927135	-0.12959383	-0.026173742	0.22292428	3.4323757	0.035850044	9.186287	Walking_Watch
14:14:15.487	4.1373067	0.076616794	9.57231	-0.25054517	0.019030284	-0.25782666	3.3986573	-0.12696488	9.19801	Walking_Watch
14:14:15.508	4.1373067	0.076616794	9.57231	-0.25054517	0.019030284	-0.25782666	3.3986573	-0.12696488	9.19801	Walking_Watch
14:14:15.529	4.1373067	0.076616794	9.57231	-0.25054517	0.019030284	-0.25782666	3.3986573	-0.12696488	9.19801	Walking_Watch
14:14:15.550	4.1373067	0.076616794	9.57231	-0.25054517	0.019030284	-0.25782666	3.3986573	-0.12696488	9.19801	Walking_Watch
14:14:15.571	4.1373067	0.076616794	9.57231	-0.25054517	0.019030284	-0.25782666	3.3986573	-0.12696488	9.19801	Walking_Watch
14:14:15.592	4.1373067	0.076616794	9.57231	-0.25054517	0.019030284	-0.25782666	3.3986573	-0.12696488	9.19801	Walking_Watch
14:14:15.614	4.1373067	0.076616794	9.57231	-0.25054517	0.019030284	-0.25782666	3.3986573	-0.12696488	9.19801	Walking_Watch
14:14:15.636	4.1373067	0.076616794	9.57231	-0.25054517	0.019030284	-0.25782666	3.3986573	-0.12696488	9.19801	Walking_Watch
14:14:15.656	2.3320236	-1.4964218	11.126195	-0.50955206	-0.19355083	-0.23766813	3.3592556	-0.4273704	9.20343	Walking_Watch
14:14:15.684	2.3320236	-1.4964218	11.126195	-0.50955206	-0.19355083	-0.23766813	3.3592556	-0.4273704	9.20343	Walking_Watch
14:14:15.705	2.3320236	-1.4964218	11.126195	-0.50955206	-0.19355083	-0.23766813	3.3592556	-0.4273704	9.20343	Walking_Watch
14:14:15.727	2.3320236	-1.4964218	11.126195	-0.50955206	-0.19355083	-0.23766813	3.3592556	-0.4273704	9.20343	Walking_Watch
14:14:15.749	2.3320236	-1.4964218	11.126195	-0.50955206	-0.19355083	-0.23766813	3.3592556	-0.4273704	9.20343	Walking_Watch
14:14:15.770	2.3320236	-1.4964218	11.126195	-0.50955206	-0.19355083	-0.23766813	3.3592556	-0.4273704	9.20343	Walking_Watch
14:14:15.791	2.3320236	-1.4964218	11.126195	-0.50955206	-0.19355083	-0.23766813	3.3592556	-0.4273704	9.20343	Walking_Watch
14:14:15.812	2.3320236	-1.4964218	11.126195	-0.50955206	-0.19355083	-0.23766813	3.3592556	-0.4273704	9.20343	Walking_Watch
14:14:15.833	2.2601955	-0.749408	9.361614	0.2631925	0.029414993	-0.34884557	3.438763	-0.6786479	9.15886	Walking_Watch
14:14:15.854	2.2601955	-0.749408	9.361614	0.2631925	0.029414993	-0.34884557	3.438763	-0.6786479	9.15886	Walking_Watch
14:14:15.875	2.2601955	-0.749408	9.361614	0.2631925	0.029414993	-0.34884557	3.438763	-0.6786479	9.15886	Walking_Watch
14:14:15.897	2.2601955	-0.749408	9.361614	0.2631925	0.029414993	-0.34884557	3.438763	-0.6786479	9.15886	Walking_Watch
14:14:15.918	2.2601955	-0.749408	9.361614	0.2631925	0.029414993	-0.34884557	3.438763	-0.6786479	9.15886	Walking_Watch
14:14:15.941	2.2601955	-0.749408	9.361614	0.2631925	0.029414993	-0.34884557	3.438763	-0.6786479	9.15886	Walking_Watch
14:14:15.962	2.2601955	-0.749408	9.361614	0.2631925	0.029414993	-0.34884557	3.438763	-0.6786479	9.15886	Walking_Watch
14:14:15.983	2.2601955	-0.749408	9.361614	0.2631925	0.029414993	-0.34884557	3.438763	-0.6786479	9.15886	Walking_Watch
14:14:16.004	3.3328304	-0.86193895	8.336864	0.08543073	0.13081862	-0.17413814	3.3419476	-0.29589114	9.2148905	Walking_Watch
14:14:16.027	3.3328304	-0.86193895	8.336864	0.08543073	0.13081862	-0.17413814	3.3419476	-0.29589114	9.2148905	Walking_Watch
14:14:16.051	3.3328304	-0.86193895	8.336864	0.08543073	0.13081862	-0.17413814	3.3419476	-0.29589114	9.2148905	Walking_Watch
14:14:16.074	3.3328304	-0.86193895	8.336864	0.08543073	0.13081862	-0.17413814	3.3419476	-0.29589114	9.2148905	Walking_Watch
14:14:16.096	3.3328304	-0.86193895	8.336864	0.08543073	0.13081862	-0.17413814	3.3419476	-0.29589114	9.2148905	Walking_Watch
14:14:16.117	3.3328304	-0.86193895	8.336864	0.08543073	0.13081862	-0.17413814	3.3419476	-0.29589114	9.2148905	Walking_Watch
14:14:16.139	3.3328304	-0.86193895	8.336864	0.08543073	0.13081862	-0.17413814	3.3419476	-0.29589114	9.2148905	Walking_Watch
14:14:16.161	3.3328304	-0.86193895	8.336864	0.08543073	0.13081862	-0.17413814	3.3419476	-0.29589114	9.2148905	Walking_Watch
14:14:16.184	4.417437	0.26097596	8.375174	0.13735428	-0.0011282681	-0.047078162	3.57848	-0.13603038	9.129421	Walking_Watch
14:14:16.206	4.417437	0.26097596	8.375174	0.13735428	-0.0011282681	-0.047078162	3.57848	-0.13603038	9.129421	Walking_Watch
14:14:16.227	4.417437	0.26097596	8.375174	0.13735428	-0.0011282681	-0.047078162	3.57848	-0.13603038	9.129421	Walking_Watch
14:14:16.248	4.417437	0.26097596	8.375174	0.13735428	-0.0011282681	-0.047078162	3.57848	-0.13603038	9.129421	Walking_Watch
14:14:16.269	4.417437	0.26097596	8.375174	0.13735428	-0.0011282681	-0.047078162	3.57848	-0.13603038	9.129421	Walking_Watch
14:14:16.291	4.417437	0.26097596	8.375174	0.13735428	-0.0011282681	-0.047078162	3.57848	-0.13603038	9.129421	Walking_Watch
14:14:16.312	4.417437	0.26097596	8.375174	0.13735428	-0.0011282681	-0.047078162	3.57848	-0.13603038	9.129421	Walking_Watch
14:14:16.333	4.417437	0.26097596	8.375174	0.13735428	-0.0011282681	-0.047078162	3.57848	-0.13603038	9.129421	Walking_Watch
14:14:16.354	4.417437	0.26097596	8.375174	0.13735428	-0.0011282681	-0.047078162	3.57848	-0.13603038	9.129421	Walking_Watch
14:14:16.375	2.2170985	1.2210802	8.655303	0.25525126	0.036745377	0.2962281	3.5217543	0.2522763	9.148988	Walking_Watch
14:14:16.396	2.2170985	1.2210802	8.655303	0.25525126	0.036745377	0.2962281	3.5217543	0.2522763	9.148988	Walking_Watch
14:14:16.417	2.2170985	1.2210802	8.655303	0.25525126	0.036745377	0.2962281	3.5217543	0.2522763	9.148988	Walking_Watch
14:14:16.438	2.2170985	1.2210802	8.655303	0.25525126	0.036745377	0.2962281	3.5217543	0.2522763	9.148988	Walking_Watch
14:14:16.459	2.2170985	1.2210802	8.655303	0.25525126	0.036745377	0.2962281	3.5217543	0.2522763	9.148988	Walking_Watch
14:14:16.480	2.2170985	1.2210802	8.655303	0.25525126	0.036745377	0.2962281	3.5217543	0.2522763	9.148988	Walking_Watch
14:14:16.501	2.2170985	1.2210802	8.655303	0.25525126	0.036745377	0.2962281	3.5217543	0.2522763	9.148988	Walking_Watch
14:14:16.521	2.2170985	1.2210802	8.655303	0.25525126	0.036745377	0.2962281	3.5217543	0.2522763	9.148988	Walking_Watch
14:14:16.542	3.4740927	0.51955765	6.7255177	0.25525126	0.036745377	0.2962281	3.5217543	0.2522763	9.148988	Walking_Watch
14:14:16.562	3.4740927	0.51955765	6.7255177	-0.05262482	0.11310353	0.26568484	3.3261704	0.3563542	9.218458	Walking_Watch
14:14:16.584	3.4740927	0.51955765	6.7255177	-0.05262482	0.11310353	0.26568484	3.3261704	0.3563542	9.218458	Walking_Watch
14:14:16.605	3.4740927	0.51955765	6.7255177	-0.05262482	0.11310353	0.26568484	3.3261704	0.3563542	9.218458	Walking_Watch
14:14:16.626	3.4740927	0.51955765	6.7255177	-0.05262482	0.11310353	0.26568484	3.3261704	0.3563542	9.218458	Walking_Watch
14:14:16.648	3.4740927	0.51955765	6.7255177	-0.05262482	0.11310353	0.26568484	3.3261704	0.3563542	9.218458	Walking_Watch
14:14:16.670	3.4740927	0.51955765	6.7255177	-0.05262482	0.11310353	0.26568484	3.3261704	0.3563542	9.218458	Walking_Watch
14:14:16.693	3.4740927	0.51955765	6.7255177	-0.05262482	0.11310353	0.26568484	3.3261704	0.3563542	9.218458	Walking_Watch
14:14:16.717	3.4740927	0.51955765	6.7255177	-0.05262482	0.11310353	0.26568484	3.3261704	0.3563542	9.218458	Walking_Watch
14:14:16.737	3.9936504	-0.19633053	10.197216	-0.3867681	-0.13124257	-0.07762142	3.4106905	0.039834436	9.1943445	Walking_Watch
14:14:16.758	3.9936504	-0.19633053	10.197216	-0.3867681	-0.13124257	-0.07762142	3.4106905	0.039834436	9.1943445	Walking_Watch
14:14:16.779	3.9936504	-0.19633053	10.197216	-0.3867681	-0.13124257	-0.07762142	3.4106905	0.039834436	9.1943445	Walking_Watch
14:14:16.800	3.9936504	-0.19633053	10.197216	-0.3867681	-0.13124257	-0.07762142	3.4106905	0.039834436	9.1943445	Walking_Watch
14:14:16.821	3.9936504	-0.19633053	10.197216	-0.3867681	-0.13124257	-0.07762142	3.4106905	0.039834436	9.1943445	Walking_Watch
14:14:16.842	3.9936504	-0.19633053	10.197216	-0.3867681	-0.13124257	-0.07762142	3.4106905	0.039834436	9.1943445	Walking_Watch
14:14:16.875	3.9936504	-0.19633053	10.197216	-0.3867681	-0.13124257	-0.07762142	3.4106905	0.039834436	9.1943445	Walking_Watch
14:14:16.897	3.9936504	-0.19633053	10.197216	-0.3867681	-0.13124257	-0.07762142	3.4106905	0.039834436	9.1943445	Walking_Watch
14:14:16.921	2.7222905	-1.4485363	9.1940155	-0.3482836	-0.2851806	-0.39038444	3.4138134	-0.39072675	9.184965	Walking_Watch
14:14:16.942	2.7222905	-1.4485363	9.1940155	-0.3482836	-0.2851806	-0.39038444	3.4138134	-0.39072675	9.184965	Walking_Watch
14:14:16.963	2.7222905	-1.4485363	9.1940155	-0.3482836	-0.2851806	-0.39038444	3.4138134	-0.39072675	9.184965	Walking_Watch
14:14:16.984	2.7222905	-1.4485363	9.1940155	-0.3482836	-0.2851806	-0.39038444	3.4138134	-0.39072675	9.184965	Walking_Watch
14:14:17.005	2.7222905	-1.4485363	9.1940155	-0.3482836	-0.2851806	-0.39038444	3.4138134	-0.39072675	9.184965	Walking_Watch
14:14:17.026	2.7222905	-1.4485363	9.1940155	-0.3482836	-0.2851806	-0.39038444	3.4138134	-0.39072675	9.184965	Walking_Watch
14:14:17.047	2.7222905	-1.4485363	9.1940155	-0.3482836	-0.2851806	-0.39038444	3.4138134	-0.39072675	9.184965	Walking_Watch
14:14:17.068	2.7222905	-1.4485363	9.1940155	-0.3482836	-0.2851806	-0.39038444	3.4138134	-0.39072675	9.184965	Walking_Watch
14:14:17.089	2.6169424	-0.3615355	6.6967864	0.33588547	0.041021436	-0.4453623	3.4403539	-0.40906405	9.174257	Walking_Watch
14:14:17.110	2.6169424	-0.3615355	6.6967864	0.33588547	0.041021436	-0.4453623	3.4403539	-0.40906405	9.174257	Walking_Watch
14:14:17.133	2.6169424	-0.3615355	6.6967864	0.33588547	0.041021436	-0.4453623	3.4403539	-0.40906405	9.174257	Walking_Watch
14:14:17.155	2.6169424	-0.3615355	6.6967864	0.33588547	0.041021436	-0.4453623	3.4403539	-0.40906405	9.174257	Walking_Watch
14:14:17.177	2.6169424	-0.3615355	6.6967864	0.33588547	0.041021436	-0.4453623	3.4403539	-0.40906405	9.174257	Walking_Watch
14:14:17.198	2.6169424	-0.3615355	6.6967864	0.33588547	0.041021436	-0.4453623	3.4403539	-0.40906405	9.174257	Walking_Watch
14:14:17.219	2.6169424	-0.3615355	6.6967864	0.33588547	0.041021436	-0.4453623	3.4403539	-0.40906405	9.174257	Walking_Watch
14:14:17.240	2.6169424	-0.3615355	6.6967864	0.33588547	0.041021436	-0.4453623	3.4403539	-0.40906405	9.174257	Walking_Watch
14:14:17.271	3.7877429	-0.3328042	8.729526	-0.06423126	-0.039001916	-0.17535986	3.347221	-0.09297201	9.2172575	Walking_Watch
14:14:17.292	3.7877429	-0.3328042	8.729526	-0.06423126	-0.039001916	-0.17535986	3.347221	-0.09297201	9.2172575	Walking_Watch
14:14:17.314	3.7877429	-0.3328042	8.729526	-0.06423126	-0.039001916	-0.17535986	3.347221	-0.09297201	9.2172575	Walking_Watch
14:14:17.335	3.7877429	-0.3328042	8.729526	-0.06423126	-0.039001916	-0.17535986	3.347221	-0.09297201	9.2172575	Walking_Watch
14:14:17.356	3.7877429	-0.3328042	8.729526	-0.06423126	-0.039001916	-0.17535986	3.347221	-0.09297201	9.2172575	Walking_Watch
14:14:17.378	3.7877429	-0.3328042	8.729526	-0.06423126	-0.039001916	-0.17535986	3.347221	-0.09297201	9.2172575	Walking_Watch
14:14:17.399	3.7877429	-0.3328042	8.729526	-0.06423126	-0.039001916	-0.17535986	3.347221	-0.09297201	9.2172575	Walking_Watch
14:14:17.420	3.7877429	-0.3328042	8.729526	-0.06423126	-0.039001916	-0.17535986	3.347221	-0.09297201	9.2172575	Walking_Watch
14:14:17.441	3.7877429	-0.3328042	8.729526	-0.06423126	-0.039001916	-0.17535986	3.347221	-0.09297201	9.2172575	Walking_Watch
14:14:17.462	4.2402606	0.2466103	10.510866	0.26869032	0.0397997	-0.12160372	3.7194972	0.0022498248	9.073901	Walking_Watch
14:14:17.483	4.2402606	0.2466103	10.510866	0.26869032	0.0397997	-0.12160372	3.7194972	0.0022498248	9.073901	Walking_Watch
14:14:17.504	4.2402606	0.2466103	10.510866	0.26869032	0.0397997	-0.12160372	3.7194972	0.0022498248	9.073901	Walking_Watch
14:14:17.526	4.2402606	0.2466103	10.510866	0.26869032	0.0397997	-0.12160372	3.7194972	0.0022498248	9.073901	Walking_Watch
14:14:17.547	4.2402606	0.2466103	10.510866	0.26869032	0.0397997	-0.12160372	3.7194972	0.0022498248	9.073901	Walking_Watch
14:14:17.568	4.2402606	0.2466103	10.510866	0.26869032	0.0397997	-0.12160372	3.7194972	0.0022498248	9.073901	Walking_Watch
14:14:17.589	4.2402606	0.2466103	10.510866	0.26869032	0.0397997	-0.12160372	3.7194972	0.0022498248	9.073901	Walking_Watch
14:14:17.610	4.2402606	0.2466103	10.510866	0.26869032	0.0397997	-0.12160372	3.7194972	0.0022498248	9.073901	Walking_Watch
14:14:17.630	2.8898897	1.2641771	8.267431	-0.27436888	-0.1886639	0.13373795	3.6549442	0.48647448	9.087083	Walking_Watch
14:14:17.651	2.8898897	1.2641771	8.267431	-0.27436888	-0.1886639	0.13373795	3.6549442	0.48647448	9.087083	Walking_Watch
14:14:17.672	2.8898897	1.2641771	8.267431	-0.27436888	-0.1886639	0.13373795	3.6549442	0.48647448	9.087083	Walking_Watch
14:14:17.693	2.8898897	1.2641771	8.267431	-0.27436888	-0.1886639	0.13373795	3.6549442	0.48647448	9.087083	Walking_Watch
14:14:17.714	2.8898897	1.2641771	8.267431	-0.27436888	-0.1886639	0.13373795	3.6549442	0.48647448	9.087083	Walking_Watch
14:14:17.735	2.8898897	1.2641771	8.267431	-0.27436888	-0.1886639	0.13373795	3.6549442	0.48647448	9.087083	Walking_Watch
14:14:17.755	2.8898897	1.2641771	8.267431	-0.27436888	-0.1886639	0.13373795	3.6549442	0.48647448	9.087083	Walking_Watch
14:14:17.777	2.8898897	1.2641771	8.267431	-0.27436888	-0.1886639	0.13373795	3.6549442	0.48647448	9.087083	Walking_Watch
14:14:17.800	2.8898897	1.2641771	8.267431	-0.27436888	-0.1886639	0.13373795	3.6549442	0.48647448	9.087083	Walking_Watch
14:14:17.823	3.284945	0.5123748	7.084659	-0.05018136	0.05323874	0.16855727	3.6456788	0.20180853	9.101575	Walking_Watch
14:14:17.844	3.284945	0.5123748	7.084659	-0.05018136	0.05323874	0.16855727	3.6456788	0.20180853	9.101575	Walking_Watch
14:14:17.866	3.284945	0.5123748	7.084659	-0.05018136	0.05323874	0.16855727	3.6456788	0.20180853	9.101575	Walking_Watch
14:14:17.889	3.284945	0.5123748	7.084659	-0.05018136	0.05323874	0.16855727	3.6456788	0.20180853	9.101575	Walking_Watch
14:14:17.911	3.284945	0.5123748	7.084659	-0.05018136	0.05323874	0.16855727	3.6456788	0.20180853	9.101575	Walking_Watch
14:14:17.932	3.284945	0.5123748	7.084659	-0.05018136	0.05323874	0.16855727	3.6456788	0.20180853	9.101575	Walking_Watch
14:14:17.956	3.284945	0.5123748	7.084659	-0.05018136	0.05323874	0.16855727	3.6456788	0.20180853	9.101575	Walking_Watch
14:14:17.978	3.284945	0.5123748	7.084659	-0.05018136	0.05323874	0.16855727	3.6456788	0.20180853	9.101575	Walking_Watch
14:14:18.002	4.642499	-0.14126222	10.570724	-0.24321479	0.09294498	0.04882768	3.650978	-0.10822862	9.101044	Walking_Watch
14:14:18.025	4.642499	-0.14126222	10.570724	-0.24321479	0.09294498	0.04882768	3.650978	-0.10822862	9.101044	Walking_Watch
14:14:18.048	4.642499	-0.14126222	10.570724	-0.24321479	0.09294498	0.04882768	3.650978	-0.10822862	9.101044	Walking_Watch
14:14:18.069	4.642499	-0.14126222	10.570724	-0.24321479	0.09294498	0.04882768	3.650978	-0.10822862	9.101044	Walking_Watch
14:14:18.091	4.642499	-0.14126222	10.570724	-0.24321479	0.09294498	0.04882768	3.650978	-0.10822862	9.101044	Walking_Watch
14:14:18.116	4.642499	-0.14126222	10.570724	-0.24321479	0.09294498	0.04882768	3.650978	-0.10822862	9.101044	Walking_Watch
14:14:18.138	4.642499	-0.14126222	10.570724	-0.24321479	0.09294498	0.04882768	3.650978	-0.10822862	9.101044	Walking_Watch
14:14:18.161	2.3655436	-1.6879637	10.462981	-0.24321479	0.09294498	0.04882768	3.650978	-0.10822862	9.101044	Walking_Watch
14:14:18.182	2.3655436	-1.6879637	10.462981	-0.28169927	-0.10497536	-0.30730677	3.5398417	-0.5557938	9.128581	Walking_Watch
14:14:18.204	2.3655436	-1.6879637	10.462981	-0.28169927	-0.10497536	-0.30730677	3.5398417	-0.5557938	9.128581	Walking_Watch
14:14:18.226	2.3655436	-1.6879637	10.462981	-0.28169927	-0.10497536	-0.30730677	3.5398417	-0.5557938	9.128581	Walking_Watch
14:14:18.249	2.3655436	-1.6879637	10.462981	-0.28169927	-0.10497536	-0.30730677	3.5398417	-0.5557938	9.128581	Walking_Watch
14:14:18.272	2.3655436	-1.6879637	10.462981	-0.28169927	-0.10497536	-0.30730677	3.5398417	-0.5557938	9.128581	Walking_Watch
14:14:18.295	2.3655436	-1.6879637	10.462981	-0.28169927	-0.10497536	-0.30730677	3.5398417	-0.5557938	9.128581	Walking_Watch
14:14:18.317	2.3655436	-1.6879637	10.462981	-0.28169927	-0.10497536	-0.30730677	3.5398417	-0.5557938	9.128581	Walking_Watch
14:14:18.339	2.3655436	-1.6879637	10.462981	-0.28169927	-0.10497536	-0.30730677	3.5398417	-0.5557938	9.128581	Walking_Watch
14:14:18.362	2.6025767	-0.13886794	7.637737	0.3352746	0.17846611	-0.08983873	3.375351	-0.5029432	9.193717	Walking_Watch
14:14:18.383	2.6025767	-0.13886794	7.637737	0.3352746	0.17846611	-0.08983873	3.375351	-0.5029432	9.193717	Walking_Watch
14:14:18.406	2.6025767	-0.13886794	7.637737	0.3352746	0.17846611	-0.08983873	3.375351	-0.5029432	9.193717	Walking_Watch
14:14:18.427	2.6025767	-0.13886794	7.637737	0.3352746	0.17846611	-0.08983873	3.375351	-0.5029432	9.193717	Walking_Watch
14:14:18.450	2.6025767	-0.13886794	7.637737	0.3352746	0.17846611	-0.08983873	3.375351	-0.5029432	9.193717	Walking_Watch
14:14:18.474	2.6025767	-0.13886794	7.637737	0.3352746	0.17846611	-0.08983873	3.375351	-0.5029432	9.193717	Walking_Watch
14:14:18.495	2.6025767	-0.13886794	7.637737	0.3352746	0.17846611	-0.08983873	3.375351	-0.5029432	9.193717	Walking_Watch
14:14:18.517	2.6025767	-0.13886794	7.637737	0.3352746	0.17846611	-0.08983873	3.375351	-0.5029432	9.193717	Walking_Watch
14:14:18.541	3.7925313	-0.749408	8.470944	0.06588304	0.05140614	0.0146192275	3.458432	-0.34696123	9.170018	Walking_Watch
14:14:18.563	3.7925313	-0.749408	8.470944	0.06588304	0.05140614	0.0146192275	3.458432	-0.34696123	9.170018	Walking_Watch
14:14:18.586	3.7925313	-0.749408	8.470944	0.06588304	0.05140614	0.0146192275	3.458432	-0.34696123	9.170018	Walking_Watch
14:14:18.609	3.7925313	-0.749408	8.470944	0.06588304	0.05140614	0.0146192275	3.458432	-0.34696123	9.170018	Walking_Watch
14:14:18.630	3.7925313	-0.749408	8.470944	0.06588304	0.05140614	0.0146192275	3.458432	-0.34696123	9.170018	Walking_Watch
14:14:18.652	3.7925313	-0.749408	8.470944	0.06588304	0.05140614	0.0146192275	3.458432	-0.34696123	9.170018	Walking_Watch
14:14:18.674	3.7925313	-0.749408	8.470944	0.06588304	0.05140614	0.0146192275	3.458432	-0.34696123	9.170018	Walking_Watch
14:14:18.697	3.7925313	-0.749408	8.470944	0.06588304	0.05140614	0.0146192275	3.458432	-0.34696123	9.170018	Walking_Watch
14:14:18.718	3.9864676	0.4932206	10.247497	0.46783236	0.2261136	0.017062688	3.7090662	-0.15047449	9.076924	Walking_Watch
14:14:18.740	3.9864676	0.4932206	10.247497	0.46783236	0.2261136	0.017062688	3.7090662	-0.15047449	9.076924	Walking_Watch
14:14:18.762	3.9864676	0.4932206	10.247497	0.46783236	0.2261136	0.017062688	3.7090662	-0.15047449	9.076924	Walking_Watch
14:14:18.783	3.9864676	0.4932206	10.247497	0.46783236	0.2261136	0.017062688	3.7090662	-0.15047449	9.076924	Walking_Watch
14:14:18.805	3.9864676	0.4932206	10.247497	0.46783236	0.2261136	0.017062688	3.7090662	-0.15047449	9.076924	Walking_Watch
14:14:18.827	3.9864676	0.4932206	10.247497	0.46783236	0.2261136	0.017062688	3.7090662	-0.15047449	9.076924	Walking_Watch
14:14:18.849	3.9864676	0.4932206	10.247497	0.46783236	0.2261136	0.017062688	3.7090662	-0.15047449	9.076924	Walking_Watch
14:14:18.870	3.9864676	0.4932206	10.247497	0.46783236	0.2261136	0.017062688	3.7090662	-0.15047449	9.076924	Walking_Watch
14:14:18.891	2.4804688	0.3974496	8.947405	0.07565688	-0.057938736	0.2980607	3.4667213	0.22745267	9.170631	Walking_Watch
14:14:18.913	2.4804688	0.3974496	8.947405	0.07565688	-0.057938736	0.2980607	3.4667213	0.22745267	9.170631	Walking_Watch
14:14:18.935	2.4804688	0.3974496	8.947405	0.07565688	-0.057938736	0.2980607	3.4667213	0.22745267	9.170631	Walking_Watch
14:14:18.957	2.4804688	0.3974496	8.947405	0.07565688	-0.057938736	0.2980607	3.4667213	0.22745267	9.170631	Walking_Watch
14:14:18.978	2.4804688	0.3974496	8.947405	0.07565688	-0.057938736	0.2980607	3.4667213	0.22745267	9.170631	Walking_Watch
14:14:19.000	2.4804688	0.3974496	8.947405	0.07565688	-0.057938736	0.2980607	3.4667213	0.22745267	9.170631	Walking_Watch
14:14:19.024	2.4804688	0.3974496	8.947405	0.07565688	-0.057938736	0.2980607	3.4667213	0.22745267	9.170631	Walking_Watch
14:14:19.047	2.4804688	0.3974496	8.947405	0.07565688	-0.057938736	0.2980607	3.4667213	0.22745267	9.170631	Walking_Watch
14:14:19.069	4.3432145	0.34956414	7.92505	-0.12837212	0.06851037	0.08914479	3.2951818	0.31266472	9.231164	Walking_Watch
14:14:19.090	4.3432145	0.34956414	7.92505	-0.12837212	0.06851037	0.08914479	3.2951818	0.31266472	9.231164	Walking_Watch
14:14:19.112	4.3432145	0.34956414	7.92505	-0.12837212	0.06851037	0.08914479	3.2951818	0.31266472	9.231164	Walking_Watch
14:14:19.134	4.3432145	0.34956414	7.92505	-0.12837212	0.06851037	0.08914479	3.2951818	0.31266472	9.231164	Walking_Watch
14:14:19.155	4.3432145	0.34956414	7.92505	-0.12837212	0.06851037	0.08914479	3.2951818	0.31266472	9.231164	Walking_Watch
14:14:19.176	4.3432145	0.34956414	7.92505	-0.12837212	0.06851037	0.08914479	3.2951818	0.31266472	9.231164	Walking_Watch
14:14:19.198	4.3432145	0.34956414	7.92505	-0.12837212	0.06851037	0.08914479	3.2951818	0.31266472	9.231164	Walking_Watch
14:14:19.221	4.3432145	0.34956414	7.92505	-0.12837212	0.06851037	0.08914479	3.2951818	0.31266472	9.231164	Walking_Watch
14:14:19.245	3.100586	0.21548474	9.864412	-0.105770096	-0.16178583	0.08303613	3.5098548	0.024346799	9.157002	Walking_Watch
14:14:19.267	3.100586	0.21548474	9.864412	-0.105770096	-0.16178583	0.08303613	3.5098548	0.024346799	9.157002	Walking_Watch
14:14:19.290	3.100586	0.21548474	9.864412	-0.105770096	-0.16178583	0.08303613	3.5098548	0.024346799	9.157002	Walking_Watch
14:14:19.313	3.100586	0.21548474	9.864412	-0.105770096	-0.16178583	0.08303613	3.5098548	0.024346799	9.157002	Walking_Watch
14:14:19.335	3.100586	0.21548474	9.864412	-0.105770096	-0.16178583	0.08303613	3.5098548	0.024346799	9.157002	Walking_Watch
14:14:19.358	3.100586	0.21548474	9.864412	-0.105770096	-0.16178583	0.08303613	3.5098548	0.024346799	9.157002	Walking_Watch
14:14:19.380	3.100586	0.21548474	9.864412	-0.105770096	-0.16178583	0.08303613	3.5098548	0.024346799	9.157002	Walking_Watch
14:14:19.402	3.100586	0.21548474	9.864412	-0.105770096	-0.16178583	0.08303613	3.5098548	0.024346799	9.157002	Walking_Watch
14:14:19.423	2.466103	-1.0008069	6.936214	0.61444	0.287811	0.25346753	3.3817372	-0.25064197	9.201707	Walking_Watch
14:14:19.446	2.466103	-1.0008069	6.936214	0.61444	0.287811	0.25346753	3.3817372	-0.25064197	9.201707	Walking_Watch
14:14:19.469	2.466103	-1.0008069	6.936214	0.61444	0.287811	0.25346753	3.3817372	-0.25064197	9.201707	Walking_Watch
14:14:19.492	2.466103	-1.0008069	6.936214	0.61444	0.287811	0.25346753	3.3817372	-0.25064197	9.201707	Walking_Watch
14:14:19.514	2.466103	-1.0008069	6.936214	0.61444	0.287811	0.25346753	3.3817372	-0.25064197	9.201707	Walking_Watch
14:14:19.537	2.466103	-1.0008069	6.936214	0.61444	0.287811	0.25346753	3.3817372	-0.25064197	9.201707	Walking_Watch
14:14:19.560	2.466103	-1.0008069	6.936214	0.61444	0.287811	0.25346753	3.3817372	-0.25064197	9.201707	Walking_Watch
14:14:19.583	2.466103	-1.0008069	6.936214	0.61444	0.287811	0.25346753	3.3817372	-0.25064197	9.201707	Walking_Watch
14:14:19.606	3.8763309	-0.28731298	6.447782	0.07932208	0.1839639	-0.26149186	3.183865	-0.31444004	9.270086	Walking_Watch
14:14:19.629	3.8763309	-0.28731298	6.447782	0.07932208	0.1839639	-0.26149186	3.183865	-0.31444004	9.270086	Walking_Watch
14:14:19.651	3.8763309	-0.28731298	6.447782	0.07932208	0.1839639	-0.26149186	3.183865	-0.31444004	9.270086	Walking_Watch
14:14:19.674	3.8763309	-0.28731298	6.447782	0.07932208	0.1839639	-0.26149186	3.183865	-0.31444004	9.270086	Walking_Watch
14:14:19.698	3.8763309	-0.28731298	6.447782	0.07932208	0.1839639	-0.26149186	3.183865	-0.31444004	9.270086	Walking_Watch
14:14:19.720	3.8763309	-0.28731298	6.447782	0.07932208	0.1839639	-0.26149186	3.183865	-0.31444004	9.270086	Walking_Watch
14:14:19.743	3.8763309	-0.28731298	6.447782	0.07932208	0.1839639	-0.26149186	3.183865	-0.31444004	9.270086	Walking_Watch
14:14:19.765	3.8763309	-0.28731298	6.447782	0.07932208	0.1839639	-0.26149186	3.183865	-0.31444004	9.270086	Walking_Watch
14:14:19.788	4.12773	-0.63208854	9.771035	0.086041585	-0.23020273	-0.04096951	3.260412	-0.40575814	9.239883	Walking_Watch
14:14:19.811	4.12773	-0.63208854	9.771035	0.086041585	-0.23020273	-0.04096951	3.260412	-0.40575814	9.239883	Walking_Watch
14:14:19.833	4.12773	-0.63208854	9.771035	0.086041585	-0.23020273	-0.04096951	3.260412	-0.40575814	9.239883	Walking_Watch
14:14:19.855	4.12773	-0.63208854	9.771035	0.086041585	-0.23020273	-0.04096951	3.260412	-0.40575814	9.239883	Walking_Watch
14:14:19.878	4.12773	-0.63208854	9.771035	0.086041585	-0.23020273	-0.04096951	3.260412	-0.40575814	9.239883	Walking_Watch
14:14:19.900	4.12773	-0.63208854	9.771035	0.086041585	-0.23020273	-0.04096951	3.260412	-0.40575814	9.239883	Walking_Watch
14:14:19.922	4.12773	-0.63208854	9.771035	0.086041585	-0.23020273	-0.04096951	3.260412	-0.40575814	9.239883	Walking_Watch
14:14:19.944	4.12773	-0.63208854	9.771035	0.086041585	-0.23020273	-0.04096951	3.260412	-0.40575814	9.239883	Walking_Watch
14:14:19.968	2.7558103	1.0822122	9.603436	-0.05262482	-0.09886671	0.032945182	3.4502182	0.06587693	9.179435	Walking_Watch
14:14:19.991	2.7558103	1.0822122	9.603436	-0.05262482	-0.09886671	0.032945182	3.4502182	0.06587693	9.179435	Walking_Watch
14:14:20.013	2.7558103	1.0822122	9.603436	-0.05262482	-0.09886671	0.032945182	3.4502182	0.06587693	9.179435	Walking_Watch
14:14:20.036	2.7558103	1.0822122	9.603436	-0.05262482	-0.09886671	0.032945182	3.4502182	0.06587693	9.179435	Walking_Watch
14:14:20.059	2.7558103	1.0822122	9.603436	-0.05262482	-0.09886671	0.032945182	3.4502182	0.06587693	9.179435	Walking_Watch
14:14:20.082	2.7558103	1.0822122	9.603436	-0.05262482	-0.09886671	0.032945182	3.4502182	0.06587693	9.179435	Walking_Watch
14:14:20.104	2.7558103	1.0822122	9.603436	-0.05262482	-0.09886671	0.032945182	3.4502182	0.06587693	9.179435	Walking_Watch
14:14:20.127	2.7558103	1.0822122	9.603436	-0.05262482	-0.09886671	0.032945182	3.4502182	0.06587693	9.179435	Walking_Watch
14:14:20.151	1.7550035	-0.07901107	8.844451	0.07810034	-0.03533672	0.2082635	3.3402486	0.049512368	9.220122	Walking_Watch
14:14:20.174	1.7550035	-0.07901107	8.844451	0.07810034	-0.03533672	0.2082635	3.3402486	0.049512368	9.220122	Walking_Watch
14:14:20.196	1.7550035	-0.07901107	8.844451	0.07810034	-0.03533672	0.2082635	3.3402486	0.049512368	9.220122	Walking_Watch
14:14:20.217	1.7550035	-0.07901107	8.844451	0.07810034	-0.03533672	0.2082635	3.3402486	0.049512368	9.220122	Walking_Watch
14:14:20.239	1.7550035	-0.07901107	8.844451	0.07810034	-0.03533672	0.2082635	3.3402486	0.049512368	9.220122	Walking_Watch
14:14:20.262	1.7550035	-0.07901107	8.844451	0.07810034	-0.03533672	0.2082635	3.3402486	0.049512368	9.220122	Walking_Watch
14:14:20.285	1.7550035	-0.07901107	8.844451	0.07810034	-0.03533672	0.2082635	3.3402486	0.049512368	9.220122	Walking_Watch
14:14:20.307	1.7550035	-0.07901107	8.844451	0.07810034	-0.03533672	0.2082635	3.3402486	0.049512368	9.220122	Walking_Watch
14:14:20.329	4.764607	0.083799616	9.208381	0.10864361	0.14853372	0.14595526	3.1825156	0.15118527	9.274648	Walking_Watch
14:14:20.352	4.764607	0.083799616	9.208381	0.10864361	0.14853372	0.14595526	3.1825156	0.15118527	9.274648	Walking_Watch
14:14:20.374	4.764607	0.083799616	9.208381	0.10864361	0.14853372	0.14595526	3.1825156	0.15118527	9.274648	Walking_Watch
14:14:20.397	4.764607	0.083799616	9.208381	0.10864361	0.14853372	0.14595526	3.1825156	0.15118527	9.274648	Walking_Watch
14:14:20.419	4.764607	0.083799616	9.208381	0.10864361	0.14853372	0.14595526	3.1825156	0.15118527	9.274648	Walking_Watch
14:14:20.441	4.764607	0.083799616	9.208381	0.10864361	0.14853372	0.14595526	3.1825156	0.15118527	9.274648	Walking_Watch
14:14:20.464	4.764607	0.083799616	9.208381	0.10864361	0.14853372	0.14595526	3.1825156	0.15118527	9.274648	Walking_Watch
14:14:20.486	4.764607	0.083799616	9.208381	0.10864361	0.14853372	0.14595526	3.1825156	0.15118527	9.274648	Walking_Watch
14:14:20.507	4.189981	0.08619389	8.3129225	-0.06606386	-0.012123842	0.3139432	3.4912593	-0.19621786	9.16204	Walking_Watch
14:14:20.529	4.189981	0.08619389	8.3129225	-0.06606386	-0.012123842	0.3139432	3.4912593	-0.19621786	9.16204	Walking_Watch
14:14:20.551	4.189981	0.08619389	8.3129225	-0.06606386	-0.012123842	0.3139432	3.4912593	-0.19621786	9.16204	Walking_Watch
14:14:20.572	4.189981	0.08619389	8.3129225	-0.06606386	-0.012123842	0.3139432	3.4912593	-0.19621786	9.16204	Walking_Watch
14:14:20.595	4.189981	0.08619389	8.3129225	-0.06606386	-0.012123842	0.3139432	3.4912593	-0.19621786	9.16204	Walking_Watch
14:14:20.617	4.189981	0.08619389	8.3129225	-0.06606386	-0.012123842	0.3139432	3.4912593	-0.19621786	9.16204	Walking_Watch
14:14:20.640	4.189981	0.08619389	8.3129225	-0.06606386	-0.012123842	0.3139432	3.4912593	-0.19621786	9.16204	Walking_Watch
14:14:20.663	4.189981	0.08619389	8.3129225	-0.06606386	-0.012123842	0.3139432	3.4912593	-0.19621786	9.16204	Walking_Watch
14:14:20.686	2.7390504	-0.7972935	9.3831625	-0.0061990605	0.27376106	-0.27981782	3.37476	-0.344189	9.201244	Walking_Watch
14:14:20.709	2.7390504	-0.7972935	9.3831625	-0.0061990605	0.27376106	-0.27981782	3.37476	-0.344189	9.201244	Walking_Watch
14:14:20.731	2.7390504	-0.7972935	9.3831625	-0.0061990605	0.27376106	-0.27981782	3.37476	-0.344189	9.201244	Walking_Watch
14:14:20.753	2.7390504	-0.7972935	9.3831625	-0.0061990605	0.27376106	-0.27981782	3.37476	-0.344189	9.201244	Walking_Watch
14:14:20.775	2.7390504	-0.7972935	9.3831625	-0.0061990605	0.27376106	-0.27981782	3.37476	-0.344189	9.201244	Walking_Watch
14:14:20.797	2.7390504	-0.7972935	9.3831625	-0.0061990605	0.27376106	-0.27981782	3.37476	-0.344189	9.201244	Walking_Watch
14:14:20.820	2.7390504	-0.7972935	9.3831625	-0.0061990605	0.27376106	-0.27981782	3.37476	-0.344189	9.201244	Walking_Watch
14:14:20.842	2.7390504	-0.7972935	9.3831625	-0.0061990605	0.27376106	-0.27981782	3.37476	-0.344189	9.201244	Walking_Watch
14:14:20.864	3.1580484	-0.047885496	6.9721284	0.138576	-0.10741882	-0.14237314	3.1181262	0.27689606	9.2936	Walking_Watch
14:14:20.887	3.1580484	-0.047885496	6.9721284	0.138576	-0.10741882	-0.14237314	3.1181262	0.27689606	9.2936	Walking_Watch
14:14:20.909	3.1580484	-0.047885496	6.9721284	0.138576	-0.10741882	-0.14237314	3.1181262	0.27689606	9.2936	Walking_Watch
14:14:20.931	3.1580484	-0.047885496	6.9721284	0.138576	-0.10741882	-0.14237314	3.1181262	0.27689606	9.2936	Walking_Watch
14:14:20.952	3.1580484	-0.047885496	6.9721284	0.138576	-0.10741882	-0.14237314	3.1181262	0.27689606	9.2936	Walking_Watch
14:14:20.973	3.1580484	-0.047885496	6.9721284	0.138576	-0.10741882	-0.14237314	3.1181262	0.27689606	9.2936	Walking_Watch
14:14:20.996	3.1580484	-0.047885496	6.9721284	0.138576	-0.10741882	-0.14237314	3.1181262	0.27689606	9.2936	Walking_Watch
14:14:21.017	3.1580484	-0.047885496	6.9721284	0.138576	-0.10741882	-0.14237314	3.1181262	0.27689606	9.2936	Walking_Watch
14:14:21.038	3.1580484	-0.047885496	6.9721284	0.138576	-0.10741882	-0.14237314	3.1181262	0.27689606	9.2936	Walking_Watch
14:14:21.064	4.532362	0.49082634	8.81572	0.2002734	-0.2204289	0.1331271	3.3187056	0.36261475	9.220904	Walking_Watch
14:14:21.085	4.532362	0.49082634	8.81572	0.2002734	-0.2204289	0.1331271	3.3187056	0.36261475	9.220904	Walking_Watch
14:14:21.106	4.532362	0.49082634	8.81572	0.2002734	-0.2204289	0.1331271	3.3187056	0.36261475	9.220904	Walking_Watch
14:14:21.128	4.532362	0.49082634	8.81572	0.2002734	-0.2204289	0.1331271	3.3187056	0.36261475	9.220904	Walking_Watch
14:14:21.149	4.532362	0.49082634	8.81572	0.2002734	-0.2204289	0.1331271	3.3187056	0.36261475	9.220904	Walking_Watch
14:14:21.170	4.532362	0.49082634	8.81572	0.2002734	-0.2204289	0.1331271	3.3187056	0.36261475	9.220904	Walking_Watch
14:14:21.192	4.532362	0.49082634	8.81572	0.2002734	-0.2204289	0.1331271	3.3187056	0.36261475	9.220904	Walking_Watch
14:14:21.212	4.532362	0.49082634	8.81572	0.2002734	-0.2204289	0.1331271	3.3187056	0.36261475	9.220904	Walking_Watch
14:14:21.233	2.597788	1.0391153	10.091868	0.6358203	0.11615786	0.17222247	3.499511	0.33702567	9.154791	Walking_Watch
14:14:21.254	2.597788	1.0391153	10.091868	0.6358203	0.11615786	0.17222247	3.499511	0.33702567	9.154791	Walking_Watch
14:14:21.275	2.597788	1.0391153	10.091868	0.6358203	0.11615786	0.17222247	3.499511	0.33702567	9.154791	Walking_Watch
14:14:21.295	2.597788	1.0391153	10.091868	0.6358203	0.11615786	0.17222247	3.499511	0.33702567	9.154791	Walking_Watch
14:14:21.315	2.597788	1.0391153	10.091868	0.6358203	0.11615786	0.17222247	3.499511	0.33702567	9.154791	Walking_Watch
14:14:21.337	2.597788	1.0391153	10.091868	0.6358203	0.11615786	0.17222247	3.499511	0.33702567	9.154791	Walking_Watch
14:14:21.358	2.597788	1.0391153	10.091868	0.6358203	0.11615786	0.17222247	3.499511	0.33702567	9.154791	Walking_Watch
14:14:21.380	2.597788	1.0391153	10.091868	0.6358203	0.11615786	0.17222247	3.499511	0.33702567	9.154791	Walking_Watch
14:14:21.401	2.3296294	0.74222517	7.3145094	-0.13448076	0.07400816	0.24552628	3.3370185	0.5765246	9.203385	Walking_Watch
14:14:21.422	2.3296294	0.74222517	7.3145094	-0.13448076	0.07400816	0.24552628	3.3370185	0.5765246	9.203385	Walking_Watch
14:14:21.443	2.3296294	0.74222517	7.3145094	-0.13448076	0.07400816	0.24552628	3.3370185	0.5765246	9.203385	Walking_Watch
14:14:21.464	2.3296294	0.74222517	7.3145094	-0.13448076	0.07400816	0.24552628	3.3370185	0.5765246	9.203385	Walking_Watch
14:14:21.485	2.3296294	0.74222517	7.3145094	-0.13448076	0.07400816	0.24552628	3.3370185	0.5765246	9.203385	Walking_Watch
14:14:21.506	2.3296294	0.74222517	7.3145094	-0.13448076	0.07400816	0.24552628	3.3370185	0.5765246	9.203385	Walking_Watch
14:14:21.527	2.3296294	0.74222517	7.3145094	-0.13448076	0.07400816	0.24552628	3.3370185	0.5765246	9.203385	Walking_Watch
14:14:21.548	2.3296294	0.74222517	7.3145094	-0.13448076	0.07400816	0.24552628	3.3370185	0.5765246	9.203385	Walking_Watch
14:14:21.569	2.3296294	0.74222517	7.3145094	-0.13448076	0.07400816	0.24552628	3.3370185	0.5765246	9.203385	Walking_Watch
14:14:21.597	4.0798445	0.45012367	9.026416	-0.32995763	-0.0011282681	0.0854796	3.4061031	0.20943595	9.193747	Walking_Watch
14:14:21.618	4.0798445	0.45012367	9.026416	-0.32995763	-0.0011282681	0.0854796	3.4061031	0.20943595	9.193747	Walking_Watch
14:14:21.641	4.0798445	0.45012367	9.026416	-0.32995763	-0.0011282681	0.0854796	3.4061031	0.20943595	9.193747	Walking_Watch
14:14:21.662	4.0798445	0.45012367	9.026416	-0.32995763	-0.0011282681	0.0854796	3.4061031	0.20943595	9.193747	Walking_Watch
14:14:21.684	4.0798445	0.45012367	9.026416	-0.32995763	-0.0011282681	0.0854796	3.4061031	0.20943595	9.193747	Walking_Watch
14:14:21.705	4.0798445	0.45012367	9.026416	-0.32995763	-0.0011282681	0.0854796	3.4061031	0.20943595	9.193747	Walking_Watch
14:14:21.726	4.0798445	0.45012367	9.026416	-0.32995763	-0.0011282681	0.0854796	3.4061031	0.20943595	9.193747	Walking_Watch
14:14:21.747	4.0798445	0.45012367	9.026416	-0.32995763	-0.0011282681	0.0854796	3.4061031	0.20943595	9.193747	Walking_Watch
14:14:21.769	3.9768906	-0.81644773	9.876384	-0.40387234	0.13937074	-0.03424999	3.668899	-0.28277546	9.090081	Walking_Watch
14:14:21.790	3.9768906	-0.81644773	9.876384	-0.40387234	0.13937074	-0.03424999	3.668899	-0.28277546	9.090081	Walking_Watch
14:14:21.811	3.9768906	-0.81644773	9.876384	-0.40387234	0.13937074	-0.03424999	3.668899	-0.28277546	9.090081	Walking_Watch
14:14:21.832	3.9768906	-0.81644773	9.876384	-0.40387234	0.13937074	-0.03424999	3.668899	-0.28277546	9.090081	Walking_Watch
14:14:21.853	3.9768906	-0.81644773	9.876384	-0.40387234	0.13937074	-0.03424999	3.668899	-0.28277546	9.090081	Walking_Watch
14:14:21.875	3.9768906	-0.81644773	9.876384	-0.40387234	0.13937074	-0.03424999	3.668899	-0.28277546	9.090081	Walking_Watch
14:14:21.898	3.9768906	-0.81644773	9.876384	-0.40387234	0.13937074	-0.03424999	3.668899	-0.28277546	9.090081	Walking_Watch
14:14:21.921	3.9768906	-0.81644773	9.876384	-0.40387234	0.13937074	-0.03424999	3.668899	-0.28277546	9.090081	Walking_Watch
14:14:21.944	1.812466	-1.1492519	9.208381	-0.42952868	-0.17033793	-0.69642794	3.6463797	-0.45735595	9.092036	Walking_Watch
14:14:21.966	1.812466	-1.1492519	9.208381	-0.42952868	-0.17033793	-0.69642794	3.6463797	-0.45735595	9.092036	Walking_Watch
14:14:21.988	1.812466	-1.1492519	9.208381	-0.42952868	-0.17033793	-0.69642794	3.6463797	-0.45735595	9.092036	Walking_Watch
14:14:22.012	1.812466	-1.1492519	9.208381	-0.42952868	-0.17033793	-0.69642794	3.6463797	-0.45735595	9.092036	Walking_Watch
14:14:22.034	1.812466	-1.1492519	9.208381	-0.42952868	-0.17033793	-0.69642794	3.6463797	-0.45735595	9.092036	Walking_Watch
14:14:22.056	1.812466	-1.1492519	9.208381	-0.42952868	-0.17033793	-0.69642794	3.6463797	-0.45735595	9.092036	Walking_Watch
14:14:22.078	1.812466	-1.1492519	9.208381	-0.42952868	-0.17033793	-0.69642794	3.6463797	-0.45735595	9.092036	Walking_Watch
14:14:22.101	1.812466	-1.1492519	9.208381	-0.42952868	-0.17033793	-0.69642794	3.6463797	-0.45735595	9.092036	Walking_Watch
14:14:22.123	3.4286015	-0.6105401	8.403905	-0.05812261	0.0086455755	-0.3647281	3.6217196	-0.2717565	9.109318	Walking_Watch
14:14:22.146	3.4286015	-0.6105401	8.403905	-0.05812261	0.0086455755	-0.3647281	3.6217196	-0.2717565	9.109318	Walking_Watch
14:14:22.168	3.4286015	-0.6105401	8.403905	-0.05812261	0.0086455755	-0.3647281	3.6217196	-0.2717565	9.109318	Walking_Watch
14:14:22.191	3.4286015	-0.6105401	8.403905	-0.05812261	0.0086455755	-0.3647281	3.6217196	-0.2717565	9.109318	Walking_Watch
14:14:22.213	3.4286015	-0.6105401	8.403905	-0.05812261	0.0086455755	-0.3647281	3.6217196	-0.2717565	9.109318	Walking_Watch
14:14:22.237	3.4286015	-0.6105401	8.403905	-0.05812261	0.0086455755	-0.3647281	3.6217196	-0.2717565	9.109318	Walking_Watch
14:14:22.260	3.4286015	-0.6105401	8.403905	-0.05812261	0.0086455755	-0.3647281	3.6217196	-0.2717565	9.109318	Walking_Watch
14:14:22.282	3.4286015	-0.6105401	8.403905	-0.05812261	0.0086455755	-0.3647281	3.6217196	-0.2717565	9.109318	Walking_Watch
14:14:22.304	5.0495257	-0.23463893	10.702409	0.13124563	-0.4629424	-0.29386774	3.9616582	-0.076601446	8.970492	Walking_Watch
14:14:22.326	5.0495257	-0.23463893	10.702409	0.13124563	-0.4629424	-0.29386774	3.9616582	-0.076601446	8.970492	Walking_Watch
14:14:22.348	5.0495257	-0.23463893	10.702409	0.13124563	-0.4629424	-0.29386774	3.9616582	-0.076601446	8.970492	Walking_Watch
14:14:22.370	5.0495257	-0.23463893	10.702409	0.13124563	-0.4629424	-0.29386774	3.9616582	-0.076601446	8.970492	Walking_Watch
14:14:22.392	5.0495257	-0.23463893	10.702409	0.13124563	-0.4629424	-0.29386774	3.9616582	-0.076601446	8.970492	Walking_Watch
14:14:22.414	5.0495257	-0.23463893	10.702409	0.13124563	-0.4629424	-0.29386774	3.9616582	-0.076601446	8.970492	Walking_Watch
14:14:22.437	5.0495257	-0.23463893	10.702409	0.13124563	-0.4629424	-0.29386774	3.9616582	-0.076601446	8.970492	Walking_Watch
14:14:22.460	5.0495257	-0.23463893	10.702409	0.13124563	-0.4629424	-0.29386774	3.9616582	-0.076601446	8.970492	Walking_Watch
14:14:22.482	5.0495257	-0.23463893	10.702409	0.13124563	-0.4629424	-0.29386774	4.137966	0.43213323	8.8803625	Walking_Watch
14:14:22.504	1.7166951	1.2569942	8.5331955	0.34627017	-0.07809729	0.38358185	4.137966	0.43213323	8.8803625	Walking_Watch
14:14:22.527	1.7166951	1.2569942	8.5331955	0.34627017	-0.07809729	0.38358185	4.137966	0.43213323	8.8803625	Walking_Watch
14:14:22.550	1.7166951	1.2569942	8.5331955	0.34627017	-0.07809729	0.38358185	4.137966	0.43213323	8.8803625	Walking_Watch
14:14:22.573	1.7166951	1.2569942	8.5331955	0.34627017	-0.07809729	0.38358185	4.137966	0.43213323	8.8803625	Walking_Watch
14:14:22.595	1.7166951	1.2569942	8.5331955	0.34627017	-0.07809729	0.38358185	4.137966	0.43213323	8.8803625	Walking_Watch
14:14:22.616	1.7166951	1.2569942	8.5331955	0.34627017	-0.07809729	0.38358185	4.137966	0.43213323	8.8803625	Walking_Watch
14:14:22.638	1.7166951	1.2569942	8.5331955	0.34627017	-0.07809729	0.38358185	4.137966	0.43213323	8.8803625	Walking_Watch
14:14:22.660	4.122941	0.6656084	7.144516	0.34627017	-0.07809729	0.38358185	4.137966	0.43213323	8.8803625	Walking_Watch
14:14:22.682	4.122941	0.6656084	7.144516	0.023733336	0.04774095	0.06043412	3.8618233	0.47067836	9.001952	Walking_Watch
14:14:22.704	4.122941	0.6656084	7.144516	0.023733336	0.04774095	0.06043412	3.8618233	0.47067836	9.001952	Walking_Watch
14:14:22.726	4.122941	0.6656084	7.144516	0.023733336	0.04774095	0.06043412	3.8618233	0.47067836	9.001952	Walking_Watch
14:14:22.748	4.122941	0.6656084	7.144516	0.023733336	0.04774095	0.06043412	3.8618233	0.47067836	9.001952	Walking_Watch
14:14:22.769	4.122941	0.6656084	7.144516	0.023733336	0.04774095	0.06043412	3.8618233	0.47067836	9.001952	Walking_Watch
14:14:22.791	4.122941	0.6656084	7.144516	0.023733336	0.04774095	0.06043412	3.8618233	0.47067836	9.001952	Walking_Watch
14:14:22.813	4.122941	0.6656084	7.144516	0.023733336	0.04774095	0.06043412	3.8618233	0.47067836	9.001952	Walking_Watch
14:14:22.835	4.122941	0.6656084	7.144516	0.023733336	0.04774095	0.06043412	3.8618233	0.47067836	9.001952	Walking_Watch
14:14:22.856	4.4294086	0.93616146	9.057542	-0.40937012	-0.15812063	-0.07701056	4.288222	0.54639983	8.80244	Walking_Watch
14:14:22.878	4.4294086	0.93616146	9.057542	-0.40937012	-0.15812063	-0.07701056	4.288222	0.54639983	8.80244	Walking_Watch
14:14:22.900	4.4294086	0.93616146	9.057542	-0.40937012	-0.15812063	-0.07701056	4.288222	0.54639983	8.80244	Walking_Watch
14:14:22.921	4.4294086	0.93616146	9.057542	-0.40937012	-0.15812063	-0.07701056	4.288222	0.54639983	8.80244	Walking_Watch
14:14:22.942	4.4294086	0.93616146	9.057542	-0.40937012	-0.15812063	-0.07701056	4.288222	0.54639983	8.80244	Walking_Watch
14:14:22.963	4.4294086	0.93616146	9.057542	-0.40937012	-0.15812063	-0.07701056	4.288222	0.54639983	8.80244	Walking_Watch
14:14:22.984	4.4294086	0.93616146	9.057542	-0.40937012	-0.15812063	-0.07701056	4.288222	0.54639983	8.80244	Walking_Watch
14:14:23.006	4.4294086	0.93616146	9.057542	-0.40937012	-0.15812063	-0.07701056	4.288222	0.54639983	8.80244	Walking_Watch
14:14:23.027	3.344802	-1.0750294	11.188446	-0.55292344	-0.18622044	-0.09411479	4.3173275	-0.06642039	8.80492	Walking_Watch
14:14:23.048	3.344802	-1.0750294	11.188446	-0.55292344	-0.18622044	-0.09411479	4.3173275	-0.06642039	8.80492	Walking_Watch
14:14:23.069	3.344802	-1.0750294	11.188446	-0.55292344	-0.18622044	-0.09411479	4.3173275	-0.06642039	8.80492	Walking_Watch
14:14:23.090	3.344802	-1.0750294	11.188446	-0.55292344	-0.18622044	-0.09411479	4.3173275	-0.06642039	8.80492	Walking_Watch
14:14:23.112	3.344802	-1.0750294	11.188446	-0.55292344	-0.18622044	-0.09411479	4.3173275	-0.06642039	8.80492	Walking_Watch
14:14:23.134	3.344802	-1.0750294	11.188446	-0.55292344	-0.18622044	-0.09411479	4.3173275	-0.06642039	8.80492	Walking_Watch
14:14:23.156	3.344802	-1.0750294	11.188446	-0.55292344	-0.18622044	-0.09411479	4.3173275	-0.06642039	8.80492	Walking_Watch
14:14:23.179	3.344802	-1.0750294	11.188446	-0.55292344	-0.18622044	-0.09411479	4.3173275	-0.06642039	8.80492	Walking_Watch
14:14:23.201	3.344802	-1.0750294	11.188446	0.35787663	0.16258362	-0.1448166	4.31791	-0.16825652	8.803276	Walking_Watch
14:14:23.223	3.9601305	-0.6943397	6.689604	0.35787663	0.16258362	-0.1448166	4.31791	-0.16825652	8.803276	Walking_Watch
14:14:23.245	3.9601305	-0.6943397	6.689604	0.35787663	0.16258362	-0.1448166	4.31791	-0.16825652	8.803276	Walking_Watch
14:14:23.267	3.9601305	-0.6943397	6.689604	0.35787663	0.16258362	-0.1448166	4.31791	-0.16825652	8.803276	Walking_Watch
14:14:23.290	3.9601305	-0.6943397	6.689604	0.35787663	0.16258362	-0.1448166	4.31791	-0.16825652	8.803276	Walking_Watch
14:14:23.314	3.9601305	-0.6943397	6.689604	0.35787663	0.16258362	-0.1448166	4.31791	-0.16825652	8.803276	Walking_Watch
14:14:23.338	3.9601305	-0.6943397	6.689604	0.35787663	0.16258362	-0.1448166	4.31791	-0.16825652	8.803276	Walking_Watch
14:14:23.362	3.9601305	-0.6943397	6.689604	0.35787663	0.16258362	-0.1448166	4.31791	-0.16825652	8.803276	Walking_Watch
14:14:23.383	4.460534	-0.32562137	8.2387	0.17828225	0.014143363	-0.03424999	4.2272186	-0.020875176	8.848761	Walking_Watch
14:14:23.405	4.460534	-0.32562137	8.2387	0.17828225	0.014143363	-0.03424999	4.2272186	-0.020875176	8.848761	Walking_Watch
14:14:23.426	4.460534	-0.32562137	8.2387	0.17828225	0.014143363	-0.03424999	4.2272186	-0.020875176	8.848761	Walking_Watch
14:14:23.449	4.460534	-0.32562137	8.2387	0.17828225	0.014143363	-0.03424999	4.2272186	-0.020875176	8.848761	Walking_Watch
14:14:23.471	4.460534	-0.32562137	8.2387	0.17828225	0.014143363	-0.03424999	4.2272186	-0.020875176	8.848761	Walking_Watch
14:14:23.493	4.460534	-0.32562137	8.2387	0.17828225	0.014143363	-0.03424999	4.2272186	-0.020875176	8.848761	Walking_Watch
14:14:23.517	4.460534	-0.32562137	8.2387	0.17828225	0.014143363	-0.03424999	4.2272186	-0.020875176	8.848761	Walking_Watch
14:14:23.540	4.460534	-0.32562137	8.2387	0.17828225	0.014143363	-0.03424999	4.2272186	-0.020875176	8.848761	Walking_Watch
14:14:23.564	4.460534	-0.32562137	8.2387	0.17828225	0.014143363	-0.03424999	4.2272186	-0.020875176	8.848761	Walking_Watch
14:14:23.586	4.4892654	1.1253091	9.469357	0.6199378	0.16441621	0.0030127873	4.5427732	0.25088528	8.687382	Walking_Watch
14:14:23.608	4.4892654	1.1253091	9.469357	0.6199378	0.16441621	0.0030127873	4.5427732	0.25088528	8.687382	Walking_Watch
14:14:23.631	4.4892654	1.1253091	9.469357	0.6199378	0.16441621	0.0030127873	4.5427732	0.25088528	8.687382	Walking_Watch
14:14:23.652	4.4892654	1.1253091	9.469357	0.6199378	0.16441621	0.0030127873	4.5427732	0.25088528	8.687382	Walking_Watch
14:14:23.675	4.4892654	1.1253091	9.469357	0.6199378	0.16441621	0.0030127873	4.5427732	0.25088528	8.687382	Walking_Watch
14:14:23.697	4.4892654	1.1253091	9.469357	0.6199378	0.16441621	0.0030127873	4.5427732	0.25088528	8.687382	Walking_Watch
14:14:23.719	4.4892654	1.1253091	9.469357	0.6199378	0.16441621	0.0030127873	4.5427732	0.25088528	8.687382	Walking_Watch
14:14:23.743	4.4892654	1.1253091	9.469357	0.6199378	0.16441621	0.0030127873	4.398584	0.7354738	8.733951	Walking_Watch
14:14:23.765	4.122941	1.3671309	6.8260775	-0.022081556	0.169914	0.22720033	4.398584	0.7354738	8.733951	Walking_Watch
14:14:23.787	4.122941	1.3671309	6.8260775	-0.022081556	0.169914	0.22720033	4.398584	0.7354738	8.733951	Walking_Watch
14:14:23.809	4.122941	1.3671309	6.8260775	-0.022081556	0.169914	0.22720033	4.398584	0.7354738	8.733951	Walking_Watch
14:14:23.830	4.122941	1.3671309	6.8260775	-0.022081556	0.169914	0.22720033	4.398584	0.7354738	8.733951	Walking_Watch
14:14:23.851	4.122941	1.3671309	6.8260775	-0.022081556	0.169914	0.22720033	4.398584	0.7354738	8.733951	Walking_Watch
14:14:23.873	4.122941	1.3671309	6.8260775	-0.022081556	0.169914	0.22720033	4.398584	0.7354738	8.733951	Walking_Watch
14:14:23.895	4.122941	1.3671309	6.8260775	-0.022081556	0.169914	0.22720033	4.398584	0.7354738	8.733951	Walking_Watch
14:14:23.916	4.122941	1.3671309	6.8260775	-0.022081556	0.169914	0.22720033	4.398584	0.7354738	8.733951	Walking_Watch
14:14:23.938	4.678413	0.9960183	6.8955116	-0.084389806	0.09416671	0.054325465	4.13094	0.72686684	8.8643875	Walking_Watch
14:14:23.960	4.678413	0.9960183	6.8955116	-0.084389806	0.09416671	0.054325465	4.13094	0.72686684	8.8643875	Walking_Watch
14:14:23.983	4.678413	0.9960183	6.8955116	-0.084389806	0.09416671	0.054325465	4.13094	0.72686684	8.8643875	Walking_Watch
14:14:24.006	4.678413	0.9960183	6.8955116	-0.084389806	0.09416671	0.054325465	4.13094	0.72686684	8.8643875	Walking_Watch
14:14:24.029	4.678413	0.9960183	6.8955116	-0.084389806	0.09416671	0.054325465	4.13094	0.72686684	8.8643875	Walking_Watch
14:14:24.051	4.678413	0.9960183	6.8955116	-0.084389806	0.09416671	0.054325465	4.13094	0.72686684	8.8643875	Walking_Watch
14:14:24.074	4.678413	0.9960183	6.8955116	-0.084389806	0.09416671	0.054325465	4.13094	0.72686684	8.8643875	Walking_Watch
14:14:24.097	4.678413	0.9960183	6.8955116	-0.084389806	0.09416671	0.054325465	4.13094	0.72686684	8.8643875	Walking_Watch
14:14:24.119	4.6903844	0.24900457	9.541185	-0.3183512	-0.20332466	-0.019589227	4.303217	0.40560982	8.802734	Walking_Watch
14:14:24.142	4.6903844	0.24900457	9.541185	-0.3183512	-0.20332466	-0.019589227	4.303217	0.40560982	8.802734	Walking_Watch
14:14:24.164	4.6903844	0.24900457	9.541185	-0.3183512	-0.20332466	-0.019589227	4.303217	0.40560982	8.802734	Walking_Watch
14:14:24.186	4.6903844	0.24900457	9.541185	-0.3183512	-0.20332466	-0.019589227	4.303217	0.40560982	8.802734	Walking_Watch
14:14:24.208	4.6903844	0.24900457	9.541185	-0.3183512	-0.20332466	-0.019589227	4.303217	0.40560982	8.802734	Walking_Watch
14:14:24.230	4.6903844	0.24900457	9.541185	-0.3183512	-0.20332466	-0.019589227	4.303217	0.40560982	8.802734	Walking_Watch
14:14:24.252	4.6903844	0.24900457	9.541185	-0.3183512	-0.20332466	-0.019589227	4.303217	0.40560982	8.802734	Walking_Watch
14:14:24.275	4.6903844	0.24900457	9.541185	-0.3183512	-0.20332466	-0.019589227	4.303217	0.40560982	8.802734	Walking_Watch
14:14:24.299	5.152479	-1.2833313	7.7694216	0.42201748	-0.17400312	0.14534439	4.3501897	-0.112168	8.788266	Walking_Watch
14:14:24.321	5.152479	-1.2833313	7.7694216	0.42201748	-0.17400312	0.14534439	4.3501897	-0.112168	8.788266	Walking_Watch
14:14:24.344	5.152479	-1.2833313	7.7694216	0.42201748	-0.17400312	0.14534439	4.3501897	-0.112168	8.788266	Walking_Watch
14:14:24.367	5.152479	-1.2833313	7.7694216	0.42201748	-0.17400312	0.14534439	4.3501897	-0.112168	8.788266	Walking_Watch
14:14:24.389	5.152479	-1.2833313	7.7694216	0.42201748	-0.17400312	0.14534439	4.3501897	-0.112168	8.788266	Walking_Watch
14:14:24.412	5.152479	-1.2833313	7.7694216	0.42201748	-0.17400312	0.14534439	4.3501897	-0.112168	8.788266	Walking_Watch
14:14:24.435	5.152479	-1.2833313	7.7694216	0.42201748	-0.17400312	0.14534439	4.3501897	-0.112168	8.788266	Walking_Watch
14:14:24.458	5.152479	-1.2833313	7.7694216	0.42201748	-0.17400312	0.14534439	4.3501897	-0.112168	8.788266	Walking_Watch
14:14:24.481	4.470111	-0.076616794	6.8500204	-0.00497733	-0.008458651	-0.2449985	4.3336306	0.01439546	8.797148	Walking_Watch
14:14:24.503	4.470111	-0.076616794	6.8500204	-0.00497733	-0.008458651	-0.2449985	4.3336306	0.01439546	8.797148	Walking_Watch
14:14:24.526	4.470111	-0.076616794	6.8500204	-0.00497733	-0.008458651	-0.2449985	4.3336306	0.01439546	8.797148	Walking_Watch
14:14:24.549	4.470111	-0.076616794	6.8500204	-0.00497733	-0.008458651	-0.2449985	4.3336306	0.01439546	8.797148	Walking_Watch
14:14:24.572	4.470111	-0.076616794	6.8500204	-0.00497733	-0.008458651	-0.2449985	4.3336306	0.01439546	8.797148	Walking_Watch
14:14:24.595	4.470111	-0.076616794	6.8500204	-0.00497733	-0.008458651	-0.2449985	4.3336306	0.01439546	8.797148	Walking_Watch
14:14:24.617	4.470111	-0.076616794	6.8500204	-0.00497733	-0.008458651	-0.2449985	4.3336306	0.01439546	8.797148	Walking_Watch
14:14:24.638	4.470111	-0.076616794	6.8500204	-0.00497733	-0.008458651	-0.2449985	4.3336306	0.01439546	8.797148	Walking_Watch
14:14:24.660	5.3966956	-0.07901107	8.207574	0.14590639	-0.2185963	0.03233432	4.470204	0.10176658	8.72796	Walking_Watch
14:14:24.684	5.3966956	-0.07901107	8.207574	0.14590639	-0.2185963	0.03233432	4.470204	0.10176658	8.72796	Walking_Watch
14:14:24.705	5.3966956	-0.07901107	8.207574	0.14590639	-0.2185963	0.03233432	4.470204	0.10176658	8.72796	Walking_Watch
14:14:24.726	5.3966956	-0.07901107	8.207574	0.14590639	-0.2185963	0.03233432	4.470204	0.10176658	8.72796	Walking_Watch
14:14:24.749	5.3966956	-0.07901107	8.207574	0.14590639	-0.2185963	0.03233432	4.470204	0.10176658	8.72796	Walking_Watch
14:14:24.771	5.3966956	-0.07901107	8.207574	0.14590639	-0.2185963	0.03233432	4.470204	0.10176658	8.72796	Walking_Watch
14:14:24.794	5.3966956	-0.07901107	8.207574	0.14590639	-0.2185963	0.03233432	4.470204	0.10176658	8.72796	Walking_Watch
14:14:24.818	5.3966956	-0.07901107	8.207574	0.14590639	-0.2185963	0.03233432	4.470204	0.10176658	8.72796	Walking_Watch
14:14:24.842	4.225895	1.1229149	9.593859	0.29373577	0.0037586538	-0.21812044	4.8462234	0.44849065	8.513714	Walking_Watch
14:14:24.864	4.225895	1.1229149	9.593859	0.29373577	0.0037586538	-0.21812044	4.8462234	0.44849065	8.513714	Walking_Watch
14:14:24.887	4.225895	1.1229149	9.593859	0.29373577	0.0037586538	-0.21812044	4.8462234	0.44849065	8.513714	Walking_Watch
14:14:24.910	4.225895	1.1229149	9.593859	0.29373577	0.0037586538	-0.21812044	4.8462234	0.44849065	8.513714	Walking_Watch
14:14:24.933	4.225895	1.1229149	9.593859	0.29373577	0.0037586538	-0.21812044	4.8462234	0.44849065	8.513714	Walking_Watch
14:14:24.955	4.225895	1.1229149	9.593859	0.29373577	0.0037586538	-0.21812044	4.8462234	0.44849065	8.513714	Walking_Watch
14:14:24.976	4.225895	1.1229149	9.593859	0.29373577	0.0037586538	-0.21812044	4.8462234	0.44849065	8.513714	Walking_Watch
14:14:24.997	4.225895	1.1229149	9.593859	0.29373577	0.0037586538	-0.21812044	4.8462234	0.44849065	8.513714	Walking_Watch
14:14:25.020	3.3926873	0.71588814	8.56911	-0.19434555	-0.012734707	0.17710938	4.8349576	0.59841627	8.510901	Walking_Watch
14:14:25.042	3.3926873	0.71588814	8.56911	-0.19434555	-0.012734707	0.17710938	4.8349576	0.59841627	8.510901	Walking_Watch
14:14:25.064	3.3926873	0.71588814	8.56911	-0.19434555	-0.012734707	0.17710938	4.8349576	0.59841627	8.510901	Walking_Watch
14:14:25.087	3.3926873	0.71588814	8.56911	-0.19434555	-0.012734707	0.17710938	4.8349576	0.59841627	8.510901	Walking_Watch
14:14:25.110	3.3926873	0.71588814	8.56911	-0.19434555	-0.012734707	0.17710938	4.8349576	0.59841627	8.510901	Walking_Watch
14:14:25.135	3.3926873	0.71588814	8.56911	-0.19434555	-0.012734707	0.17710938	4.8349576	0.59841627	8.510901	Walking_Watch
14:14:25.157	3.3926873	0.71588814	8.56911	-0.19434555	-0.012734707	0.17710938	4.8349576	0.59841627	8.510901	Walking_Watch
14:14:25.179	3.3926873	0.71588814	8.56911	-0.19434555	-0.012734707	0.17710938	4.8349576	0.59841627	8.510901	Walking_Watch
14:14:25.201	4.9968514	1.0295382	7.534783	-0.12715037	0.048962682	0.11846632	4.6874776	0.53001595	8.597499	Walking_Watch
14:14:25.223	4.9968514	1.0295382	7.534783	-0.12715037	0.048962682	0.11846632	4.6874776	0.53001595	8.597499	Walking_Watch
14:14:25.245	4.9968514	1.0295382	7.534783	-0.12715037	0.048962682	0.11846632	4.6874776	0.53001595	8.597499	Walking_Watch
14:14:25.267	4.9968514	1.0295382	7.534783	-0.12715037	0.048962682	0.11846632	4.6874776	0.53001595	8.597499	Walking_Watch
14:14:25.288	4.9968514	1.0295382	7.534783	-0.12715037	0.048962682	0.11846632	4.6874776	0.53001595	8.597499	Walking_Watch
14:14:25.309	4.9968514	1.0295382	7.534783	-0.12715037	0.048962682	0.11846632	4.6874776	0.53001595	8.597499	Walking_Watch
14:14:25.331	4.9968514	1.0295382	7.534783	-0.12715037	0.048962682	0.11846632	4.6874776	0.53001595	8.597499	Walking_Watch
14:14:25.353	4.9968514	1.0295382	7.534783	-0.12715037	0.048962682	0.11846632	4.6874776	0.53001595	8.597499	Walking_Watch
14:14:25.375	5.889916	0.22985038	7.458166	0.06282871	0.16624881	0.3701428	4.790892	0.21268296	8.554091	Walking_Watch
14:14:25.398	5.889916	0.22985038	7.458166	0.06282871	0.16624881	0.3701428	4.790892	0.21268296	8.554091	Walking_Watch
14:14:25.420	5.889916	0.22985038	7.458166	0.06282871	0.16624881	0.3701428	4.790892	0.21268296	8.554091	Walking_Watch
14:14:25.441	5.889916	0.22985038	7.458166	0.06282871	0.16624881	0.3701428	4.790892	0.21268296	8.554091	Walking_Watch
14:14:25.464	5.889916	0.22985038	7.458166	0.06282871	0.16624881	0.3701428	4.790892	0.21268296	8.554091	Walking_Watch
14:14:25.486	5.889916	0.22985038	7.458166	0.06282871	0.16624881	0.3701428	4.790892	0.21268296	8.554091	Walking_Watch
14:14:25.508	5.889916	0.22985038	7.458166	0.06282871	0.16624881	0.3701428	4.790892	0.21268296	8.554091	Walking_Watch
14:14:25.529	5.889916	0.22985038	7.458166	0.06282871	0.16624881	0.3701428	4.790892	0.21268296	8.554091	Walking_Watch
14:14:25.554	6.1700463	-0.8739103	6.4860907	0.029231124	0.14609025	-0.12954497	4.655314	-0.13279651	8.630225	Walking_Watch
14:14:25.577	6.1700463	-0.8739103	6.4860907	0.029231124	0.14609025	-0.12954497	4.655314	-0.13279651	8.630225	Walking_Watch
14:14:25.599	6.1700463	-0.8739103	6.4860907	0.029231124	0.14609025	-0.12954497	4.655314	-0.13279651	8.630225	Walking_Watch
14:14:25.621	6.1700463	-0.8739103	6.4860907	0.029231124	0.14609025	-0.12954497	4.655314	-0.13279651	8.630225	Walking_Watch
14:14:25.643	6.1700463	-0.8739103	6.4860907	0.029231124	0.14609025	-0.12954497	4.655314	-0.13279651	8.630225	Walking_Watch
14:14:25.664	6.1700463	-0.8739103	6.4860907	0.029231124	0.14609025	-0.12954497	4.655314	-0.13279651	8.630225	Walking_Watch
14:14:25.686	6.1700463	-0.8739103	6.4860907	0.029231124	0.14609025	-0.12954497	4.655314	-0.13279651	8.630225	Walking_Watch
14:14:25.708	6.1700463	-0.8739103	6.4860907	0.029231124	0.14609025	-0.12954497	4.655314	-0.13279651	8.630225	Walking_Watch
14:14:25.730	4.3911	-0.23224466	6.9577627	0.07748948	0.12837517	-0.15397958	4.543133	-0.12759733	8.689879	Walking_Watch
14:14:25.753	4.3911	-0.23224466	6.9577627	0.07748948	0.12837517	-0.15397958	4.543133	-0.12759733	8.689879	Walking_Watch
14:14:25.774	4.3911	-0.23224466	6.9577627	0.07748948	0.12837517	-0.15397958	4.543133	-0.12759733	8.689879	Walking_Watch
14:14:25.796	4.3911	-0.23224466	6.9577627	0.07748948	0.12837517	-0.15397958	4.543133	-0.12759733	8.689879	Walking_Watch
14:14:25.819	4.3911	-0.23224466	6.9577627	0.07748948	0.12837517	-0.15397958	4.543133	-0.12759733	8.689879	Walking_Watch
14:14:25.840	4.3911	-0.23224466	6.9577627	0.07748948	0.12837517	-0.15397958	4.543133	-0.12759733	8.689879	Walking_Watch
14:14:25.862	4.3911	-0.23224466	6.9577627	0.07748948	0.12837517	-0.15397958	4.543133	-0.12759733	8.689879	Walking_Watch
14:14:25.886	4.3911	-0.23224466	6.9577627	0.07748948	0.12837517	-0.15397958	4.543133	-0.12759733	8.689879	Walking_Watch
14:14:25.909	6.1054006	-0.32801566	9.8787775	-0.07522683	-0.1287991	-0.020200092	4.696522	-0.13914588	8.607769	Walking_Watch
14:14:25.931	6.1054006	-0.32801566	9.8787775	-0.07522683	-0.1287991	-0.020200092	4.696522	-0.13914588	8.607769	Walking_Watch
14:14:25.954	6.1054006	-0.32801566	9.8787775	-0.07522683	-0.1287991	-0.020200092	4.696522	-0.13914588	8.607769	Walking_Watch
14:14:25.976	6.1054006	-0.32801566	9.8787775	-0.07522683	-0.1287991	-0.020200092	4.696522	-0.13914588	8.607769	Walking_Watch
14:14:25.998	6.1054006	-0.32801566	9.8787775	-0.07522683	-0.1287991	-0.020200092	4.696522	-0.13914588	8.607769	Walking_Watch
14:14:26.021	6.1054006	-0.32801566	9.8787775	-0.07522683	-0.1287991	-0.020200092	4.696522	-0.13914588	8.607769	Walking_Watch
14:14:26.042	6.1054006	-0.32801566	9.8787775	-0.07522683	-0.1287991	-0.020200092	4.696522	-0.13914588	8.607769	Walking_Watch
14:14:26.063	6.1054006	-0.32801566	9.8787775	-0.07522683	-0.1287991	-0.020200092	4.696522	-0.13914588	8.607769	Walking_Watch
14:14:26.086	3.684789	0.7350424	9.490906	0.1685084	-0.24547437	-0.11244074	4.83693	0.37213805	8.522674	Walking_Watch
14:14:26.109	3.684789	0.7350424	9.490906	0.1685084	-0.24547437	-0.11244074	4.83693	0.37213805	8.522674	Walking_Watch
14:14:26.132	3.684789	0.7350424	9.490906	0.1685084	-0.24547437	-0.11244074	4.83693	0.37213805	8.522674	Walking_Watch
14:14:26.154	3.684789	0.7350424	9.490906	0.1685084	-0.24547437	-0.11244074	4.83693	0.37213805	8.522674	Walking_Watch
14:14:26.175	3.684789	0.7350424	9.490906	0.1685084	-0.24547437	-0.11244074	4.83693	0.37213805	8.522674	Walking_Watch
14:14:26.198	3.684789	0.7350424	9.490906	0.1685084	-0.24547437	-0.11244074	4.83693	0.37213805	8.522674	Walking_Watch
14:14:26.220	3.684789	0.7350424	9.490906	0.1685084	-0.24547437	-0.11244074	4.83693	0.37213805	8.522674	Walking_Watch
14:14:26.243	3.684789	0.7350424	9.490906	0.1685084	-0.24547437	-0.11244074	4.83693	0.37213805	8.522674	Walking_Watch
14:14:26.266	2.8372157	0.7206767	8.176449	0.17034099	-0.04694316	0.25163496	4.8801756	0.5244642	8.489945	Walking_Watch
14:14:26.288	2.8372157	0.7206767	8.176449	0.17034099	-0.04694316	0.25163496	4.8801756	0.5244642	8.489945	Walking_Watch
14:14:26.310	2.8372157	0.7206767	8.176449	0.17034099	-0.04694316	0.25163496	4.8801756	0.5244642	8.489945	Walking_Watch
14:14:26.332	2.8372157	0.7206767	8.176449	0.17034099	-0.04694316	0.25163496	4.8801756	0.5244642	8.489945	Walking_Watch
14:14:26.354	2.8372157	0.7206767	8.176449	0.17034099	-0.04694316	0.25163496	4.8801756	0.5244642	8.489945	Walking_Watch
14:14:26.377	2.8372157	0.7206767	8.176449	0.17034099	-0.04694316	0.25163496	4.8801756	0.5244642	8.489945	Walking_Watch
14:14:26.399	2.8372157	0.7206767	8.176449	0.17034099	-0.04694316	0.25163496	4.8801756	0.5244642	8.489945	Walking_Watch
14:14:26.422	2.8372157	0.7206767	8.176449	0.17034099	-0.04694316	0.25163496	4.8801756	0.5244642	8.489945	Walking_Watch
14:14:26.444	4.582642	1.4150164	8.066312	-0.19495642	0.13081862	0.03844297	4.7841935	0.61922085	8.538055	Walking_Watch
14:14:26.467	4.582642	1.4150164	8.066312	-0.19495642	0.13081862	0.03844297	4.7841935	0.61922085	8.538055	Walking_Watch
14:14:26.490	4.582642	1.4150164	8.066312	-0.19495642	0.13081862	0.03844297	4.7841935	0.61922085	8.538055	Walking_Watch
14:14:26.512	4.582642	1.4150164	8.066312	-0.19495642	0.13081862	0.03844297	4.7841935	0.61922085	8.538055	Walking_Watch
14:14:26.535	4.582642	1.4150164	8.066312	-0.19495642	0.13081862	0.03844297	4.7841935	0.61922085	8.538055	Walking_Watch
14:14:26.557	4.582642	1.4150164	8.066312	-0.19495642	0.13081862	0.03844297	4.7841935	0.61922085	8.538055	Walking_Watch
14:14:26.580	4.582642	1.4150164	8.066312	-0.19495642	0.13081862	0.03844297	4.7841935	0.61922085	8.538055	Walking_Watch
14:14:26.602	4.582642	1.4150164	8.066312	-0.19495642	0.13081862	0.03844297	4.7841935	0.61922085	8.538055	Walking_Watch
14:14:26.623	5.9976583	-0.3040729	9.62259	-0.33545542	0.06667777	0.07631662	4.658067	0.17017405	8.628082	Walking_Watch
14:14:26.645	5.9976583	-0.3040729	9.62259	-0.33545542	0.06667777	0.07631662	4.658067	0.17017405	8.628082	Walking_Watch
14:14:26.668	5.9976583	-0.3040729	9.62259	-0.33545542	0.06667777	0.07631662	4.658067	0.17017405	8.628082	Walking_Watch
14:14:26.691	5.9976583	-0.3040729	9.62259	-0.33545542	0.06667777	0.07631662	4.658067	0.17017405	8.628082	Walking_Watch
14:14:26.714	5.9976583	-0.3040729	9.62259	-0.33545542	0.06667777	0.07631662	4.658067	0.17017405	8.628082	Walking_Watch
14:14:26.737	5.9976583	-0.3040729	9.62259	-0.33545542	0.06667777	0.07631662	4.658067	0.17017405	8.628082	Walking_Watch
14:14:26.759	5.9976583	-0.3040729	9.62259	-0.33545542	0.06667777	0.07631662	4.658067	0.17017405	8.628082	Walking_Watch
14:14:26.781	5.9976583	-0.3040729	9.62259	-0.33545542	0.06667777	0.07631662	4.658067	0.17017405	8.628082	Walking_Watch
14:14:26.804	3.354379	-0.45012367	7.6473136	-0.24871257	0.030636724	-0.3274653	4.7151136	-0.08740868	8.598279	Walking_Watch
14:14:26.826	3.354379	-0.45012367	7.6473136	-0.24871257	0.030636724	-0.3274653	4.7151136	-0.08740868	8.598279	Walking_Watch
14:14:26.849	3.354379	-0.45012367	7.6473136	-0.24871257	0.030636724	-0.3274653	4.7151136	-0.08740868	8.598279	Walking_Watch
14:14:26.871	3.354379	-0.45012367	7.6473136	-0.24871257	0.030636724	-0.3274653	4.7151136	-0.08740868	8.598279	Walking_Watch
14:14:26.893	3.354379	-0.45012367	7.6473136	-0.24871257	0.030636724	-0.3274653	4.7151136	-0.08740868	8.598279	Walking_Watch
14:14:26.916	3.354379	-0.45012367	7.6473136	-0.24871257	0.030636724	-0.3274653	4.7151136	-0.08740868	8.598279	Walking_Watch
14:14:26.939	3.354379	-0.45012367	7.6473136	-0.24871257	0.030636724	-0.3274653	4.7151136	-0.08740868	8.598279	Walking_Watch
14:14:26.961	3.354379	-0.45012367	7.6473136	-0.24871257	0.030636724	-0.3274653	4.7151136	-0.08740868	8.598279	Walking_Watch
14:14:26.984	4.2115293	-0.16759923	7.903501	-0.17418699	0.097831905	0.03599951	4.514385	0.027831279	8.70574	Walking_Watch
14:14:27.006	4.2115293	-0.16759923	7.903501	-0.17418699	0.097831905	0.03599951	4.514385	0.027831279	8.70574	Walking_Watch
14:14:27.030	4.2115293	-0.16759923	7.903501	-0.17418699	0.097831905	0.03599951	4.514385	0.027831279	8.70574	Walking_Watch
14:14:27.052	4.2115293	-0.16759923	7.903501	-0.17418699	0.097831905	0.03599951	4.514385	0.027831279	8.70574	Walking_Watch
14:14:27.075	4.2115293	-0.16759923	7.903501	-0.17418699	0.097831905	0.03599951	4.514385	0.027831279	8.70574	Walking_Watch
14:14:27.097	4.2115293	-0.16759923	7.903501	-0.17418699	0.097831905	0.03599951	4.514385	0.027831279	8.70574	Walking_Watch
14:14:27.120	4.2115293	-0.16759923	7.903501	-0.17418699	0.097831905	0.03599951	4.514385	0.027831279	8.70574	Walking_Watch
14:14:27.142	4.2115293	-0.16759923	7.903501	-0.17418699	0.097831905	0.03599951	4.514385	0.027831279	8.70574	Walking_Watch
14:14:27.164	5.2506447	-0.3232271	9.871595	0.0005204572	-0.2375331	-0.29142424	4.7075167	0.09756693	8.602331	Walking_Watch
14:14:27.185	5.2506447	-0.3232271	9.871595	0.0005204572	-0.2375331	-0.29142424	4.7075167	0.09756693	8.602331	Walking_Watch
14:14:27.207	5.2506447	-0.3232271	9.871595	0.0005204572	-0.2375331	-0.29142424	4.7075167	0.09756693	8.602331	Walking_Watch
14:14:27.230	5.2506447	-0.3232271	9.871595	0.0005204572	-0.2375331	-0.29142424	4.7075167	0.09756693	8.602331	Walking_Watch
14:14:27.253	5.2506447	-0.3232271	9.871595	0.0005204572	-0.2375331	-0.29142424	4.7075167	0.09756693	8.602331	Walking_Watch
14:14:27.275	5.2506447	-0.3232271	9.871595	0.0005204572	-0.2375331	-0.29142424	4.7075167	0.09756693	8.602331	Walking_Watch
14:14:27.297	5.2506447	-0.3232271	9.871595	0.0005204572	-0.2375331	-0.29142424	4.7075167	0.09756693	8.602331	Walking_Watch
14:14:27.319	5.2506447	-0.3232271	9.871595	0.0005204572	-0.2375331	-0.29142424	4.7075167	0.09756693	8.602331	Walking_Watch
14:14:27.341	5.2506447	-0.3232271	9.871595	0.0005204572	-0.2375331	-0.29142424	4.8475537	0.5984822	8.503727	Walking_Watch
14:14:27.364	3.275368	1.2450229	8.267431	0.15201505	-0.14895765	0.28584337	4.8475537	0.5984822	8.503727	Walking_Watch
14:14:27.386	3.275368	1.2450229	8.267431	0.15201505	-0.14895765	0.28584337	4.8475537	0.5984822	8.503727	Walking_Watch
14:14:27.408	3.275368	1.2450229	8.267431	0.15201505	-0.14895765	0.28584337	4.8475537	0.5984822	8.503727	Walking_Watch
14:14:27.431	3.275368	1.2450229	8.267431	0.15201505	-0.14895765	0.28584337	4.8475537	0.5984822	8.503727	Walking_Watch
14:14:27.453	3.275368	1.2450229	8.267431	0.15201505	-0.14895765	0.28584337	4.8475537	0.5984822	8.503727	Walking_Watch
14:14:27.477	3.275368	1.2450229	8.267431	0.15201505	-0.14895765	0.28584337	4.8475537	0.5984822	8.503727	Walking_Watch
14:14:27.499	3.275368	1.2450229	8.267431	0.15201505	-0.14895765	0.28584337	4.8475537	0.5984822	8.503727	Walking_Watch
14:14:27.522	3.275368	1.2450229	8.267431	0.15201505	-0.14895765	0.28584337	4.648236	0.585049	8.615217	Walking_Watch
14:14:27.545	4.4222255	0.90503585	6.840443	0.20699291	0.16197275	0.3945774	4.648236	0.585049	8.615217	Walking_Watch
14:14:27.567	4.4222255	0.90503585	6.840443	0.20699291	0.16197275	0.3945774	4.648236	0.585049	8.615217	Walking_Watch
14:14:27.591	4.4222255	0.90503585	6.840443	0.20699291	0.16197275	0.3945774	4.648236	0.585049	8.615217	Walking_Watch
14:14:27.617	4.4222255	0.90503585	6.840443	0.20699291	0.16197275	0.3945774	4.648236	0.585049	8.615217	Walking_Watch
14:14:27.641	4.4222255	0.90503585	6.840443	0.20699291	0.16197275	0.3945774	4.648236	0.585049	8.615217	Walking_Watch
14:14:27.662	4.4222255	0.90503585	6.840443	0.20699291	0.16197275	0.3945774	4.648236	0.585049	8.615217	Walking_Watch
14:14:27.684	4.4222255	0.90503585	6.840443	0.20699291	0.16197275	0.3945774	4.648236	0.585049	8.615217	Walking_Watch
14:14:27.707	4.2378664	0.7877164	9.545974	-0.18334998	0.029414993	0.21498303	4.6499596	0.4932	8.620033	Walking_Watch
14:14:27.728	4.2378664	0.7877164	9.545974	-0.18334998	0.029414993	0.21498303	4.6499596	0.4932	8.620033	Walking_Watch
14:14:27.750	4.2378664	0.7877164	9.545974	-0.18334998	0.029414993	0.21498303	4.6499596	0.4932	8.620033	Walking_Watch
14:14:27.771	4.2378664	0.7877164	9.545974	-0.18334998	0.029414993	0.21498303	4.6499596	0.4932	8.620033	Walking_Watch
14:14:27.793	4.2378664	0.7877164	9.545974	-0.18334998	0.029414993	0.21498303	4.6499596	0.4932	8.620033	Walking_Watch
14:14:27.817	4.2378664	0.7877164	9.545974	-0.18334998	0.029414993	0.21498303	4.6499596	0.4932	8.620033	Walking_Watch
14:14:27.839	4.2378664	0.7877164	9.545974	-0.18334998	0.029414993	0.21498303	4.6499596	0.4932	8.620033	Walking_Watch
14:14:27.862	4.2378664	0.7877164	9.545974	-0.18334998	0.029414993	0.21498303	4.6499596	0.4932	8.620033	Walking_Watch
14:14:27.885	2.832427	-2.2099156	10.8700075	-0.5804124	-0.2448635	-0.50278366	4.746162	-0.14256401	8.580441	Walking_Watch
14:14:27.908	2.832427	-2.2099156	10.8700075	-0.5804124	-0.2448635	-0.50278366	4.746162	-0.14256401	8.580441	Walking_Watch
14:14:27.930	2.832427	-2.2099156	10.8700075	-0.5804124	-0.2448635	-0.50278366	4.746162	-0.14256401	8.580441	Walking_Watch
14:14:27.952	2.832427	-2.2099156	10.8700075	-0.5804124	-0.2448635	-0.50278366	4.746162	-0.14256401	8.580441	Walking_Watch
14:14:27.974	2.832427	-2.2099156	10.8700075	-0.5804124	-0.2448635	-0.50278366	4.746162	-0.14256401	8.580441	Walking_Watch
14:14:27.997	2.832427	-2.2099156	10.8700075	-0.5804124	-0.2448635	-0.50278366	4.746162	-0.14256401	8.580441	Walking_Watch
14:14:28.019	2.832427	-2.2099156	10.8700075	-0.5804124	-0.2448635	-0.50278366	4.746162	-0.14256401	8.580441	Walking_Watch
14:14:28.043	2.832427	-2.2099156	10.8700075	-0.5804124	-0.2448635	-0.50278366	4.746162	-0.14256401	8.580441	Walking_Watch
14:14:28.065	4.948966	-1.0486923	8.4230585	0.034118045	0.17419006	0.0127866315	4.509146	-0.28280252	8.703906	Walking_Watch
14:14:28.088	4.948966	-1.0486923	8.4230585	0.034118045	0.17419006	0.0127866315	4.509146	-0.28280252	8.703906	Walking_Watch
14:14:28.111	4.948966	-1.0486923	8.4230585	0.034118045	0.17419006	0.0127866315	4.509146	-0.28280252	8.703906	Walking_Watch
14:14:28.134	4.948966	-1.0486923	8.4230585	0.034118045	0.17419006	0.0127866315	4.509146	-0.28280252	8.703906	Walking_Watch
14:14:28.157	4.948966	-1.0486923	8.4230585	0.034118045	0.17419006	0.0127866315	4.509146	-0.28280252	8.703906	Walking_Watch
14:14:28.179	4.948966	-1.0486923	8.4230585	0.034118045	0.17419006	0.0127866315	4.509146	-0.28280252	8.703906	Walking_Watch
14:14:28.201	4.948966	-1.0486923	8.4230585	0.034118045	0.17419006	0.0127866315	4.509146	-0.28280252	8.703906	Walking_Watch
14:14:28.222	4.948966	-1.0486923	8.4230585	0.034118045	0.17419006	0.0127866315	4.509146	-0.28280252	8.703906	Walking_Watch
14:14:28.243	4.3863115	-0.7541966	7.8292785	0.015181223	0.06301258	-0.33479568	4.4579315	-0.14104177	8.733687	Walking_Watch
14:14:28.266	4.3863115	-0.7541966	7.8292785	0.015181223	0.06301258	-0.33479568	4.4579315	-0.14104177	8.733687	Walking_Watch
14:14:28.289	4.3863115	-0.7541966	7.8292785	0.015181223	0.06301258	-0.33479568	4.4579315	-0.14104177	8.733687	Walking_Watch
14:14:28.312	4.3863115	-0.7541966	7.8292785	0.015181223	0.06301258	-0.33479568	4.4579315	-0.14104177	8.733687	Walking_Watch
14:14:28.334	4.3863115	-0.7541966	7.8292785	0.015181223	0.06301258	-0.33479568	4.4579315	-0.14104177	8.733687	Walking_Watch
14:14:28.357	4.3863115	-0.7541966	7.8292785	0.015181223	0.06301258	-0.33479568	4.4579315	-0.14104177	8.733687	Walking_Watch
14:14:28.381	4.3863115	-0.7541966	7.8292785	0.015181223	0.06301258	-0.33479568	4.4579315	-0.14104177	8.733687	Walking_Watch
14:14:28.403	4.3863115	-0.7541966	7.8292785	0.015181223	0.06301258	-0.33479568	4.4579315	-0.14104177	8.733687	Walking_Watch
14:14:28.425	4.3240604	0.8643332	11.370411	0.38170037	0.08500373	-0.18330112	4.6370907	0.174974	8.639278	Walking_Watch
14:14:28.448	4.3240604	0.8643332	11.370411	0.38170037	0.08500373	-0.18330112	4.6370907	0.174974	8.639278	Walking_Watch
14:14:28.469	4.3240604	0.8643332	11.370411	0.38170037	0.08500373	-0.18330112	4.6370907	0.174974	8.639278	Walking_Watch
14:14:28.490	4.3240604	0.8643332	11.370411	0.38170037	0.08500373	-0.18330112	4.6370907	0.174974	8.639278	Walking_Watch
14:14:28.514	4.3240604	0.8643332	11.370411	0.38170037	0.08500373	-0.18330112	4.6370907	0.174974	8.639278	Walking_Watch
14:14:28.537	4.3240604	0.8643332	11.370411	0.38170037	0.08500373	-0.18330112	4.6370907	0.174974	8.639278	Walking_Watch
14:14:28.559	4.3240604	0.8643332	11.370411	0.38170037	0.08500373	-0.18330112	4.6370907	0.174974	8.639278	Walking_Watch
14:14:28.581	4.3240604	0.8643332	11.370411	0.38170037	0.08500373	-0.18330112	4.6370907	0.174974	8.639278	Walking_Watch
14:14:28.603	4.5012364	2.063865	5.279376	0.29740098	-0.06343652	0.3524277	4.6739693	0.7418501	8.58918	Walking_Watch
14:14:28.625	4.5012364	2.063865	5.279376	0.29740098	-0.06343652	0.3524277	4.6739693	0.7418501	8.58918	Walking_Watch
14:14:28.648	4.5012364	2.063865	5.279376	0.29740098	-0.06343652	0.3524277	4.6739693	0.7418501	8.58918	Walking_Watch
14:14:28.671	4.5012364	2.063865	5.279376	0.29740098	-0.06343652	0.3524277	4.6739693	0.7418501	8.58918	Walking_Watch
14:14:28.693	4.5012364	2.063865	5.279376	0.29740098	-0.06343652	0.3524277	4.6739693	0.7418501	8.58918	Walking_Watch
14:14:28.715	4.5012364	2.063865	5.279376	0.29740098	-0.06343652	0.3524277	4.6739693	0.7418501	8.58918	Walking_Watch
14:14:28.736	4.5012364	2.063865	5.279376	0.29740098	-0.06343652	0.3524277	4.6739693	0.7418501	8.58918	Walking_Watch
14:14:28.758	4.5012364	2.063865	5.279376	0.29740098	-0.06343652	0.3524277	4.6739693	0.7418501	8.58918	Walking_Watch
14:14:28.780	4.5012364	2.063865	5.279376	0.29740098	-0.06343652	0.3524277	4.453581	0.77244437	8.702832	Walking_Watch
14:14:28.803	5.0231886	0.8978531	6.481302	-0.020859826	0.15036632	0.29928243	4.453581	0.77244437	8.702832	Walking_Watch
14:14:28.826	5.0231886	0.8978531	6.481302	-0.020859826	0.15036632	0.29928243	4.453581	0.77244437	8.702832	Walking_Watch
14:14:28.850	5.0231886	0.8978531	6.481302	-0.020859826	0.15036632	0.29928243	4.453581	0.77244437	8.702832	Walking_Watch
14:14:28.872	5.0231886	0.8978531	6.481302	-0.020859826	0.15036632	0.29928243	4.453581	0.77244437	8.702832	Walking_Watch
14:14:28.894	5.0231886	0.8978531	6.481302	-0.020859826	0.15036632	0.29928243	4.453581	0.77244437	8.702832	Walking_Watch
14:14:28.920	5.0231886	0.8978531	6.481302	-0.020859826	0.15036632	0.29928243	4.453581	0.77244437	8.702832	Walking_Watch
14:14:28.942	5.0231886	0.8978531	6.481302	-0.020859826	0.15036632	0.29928243	4.453581	0.77244437	8.702832	Walking_Watch
14:14:28.965	4.4725056	0.9768641	10.022434	-0.14425461	-0.039001916	0.17038986	4.591635	0.4718439	8.652432	Walking_Watch
14:14:28.988	4.4725056	0.9768641	10.022434	-0.14425461	-0.039001916	0.17038986	4.591635	0.4718439	8.652432	Walking_Watch
14:14:29.009	4.4725056	0.9768641	10.022434	-0.14425461	-0.039001916	0.17038986	4.591635	0.4718439	8.652432	Walking_Watch
14:14:29.031	4.4725056	0.9768641	10.022434	-0.14425461	-0.039001916	0.17038986	4.591635	0.4718439	8.652432	Walking_Watch
14:14:29.053	4.4725056	0.9768641	10.022434	-0.14425461	-0.039001916	0.17038986	4.591635	0.4718439	8.652432	Walking_Watch
14:14:29.075	4.4725056	0.9768641	10.022434	-0.14425461	-0.039001916	0.17038986	4.591635	0.4718439	8.652432	Walking_Watch
14:14:29.098	4.4725056	0.9768641	10.022434	-0.14425461	-0.039001916	0.17038986	4.591635	0.4718439	8.652432	Walking_Watch
14:14:29.121	4.4725056	0.9768641	10.022434	-0.14425461	-0.039001916	0.17038986	4.591635	0.4718439	8.652432	Walking_Watch
14:14:29.143	5.0591025	-1.0798179	5.6576715	0.7708215	0.029414993	0.40862733	4.5610847	-0.114683636	8.680653	Walking_Watch
14:14:29.165	5.0591025	-1.0798179	5.6576715	0.7708215	0.029414993	0.40862733	4.5610847	-0.114683636	8.680653	Walking_Watch
14:14:29.186	5.0591025	-1.0798179	5.6576715	0.7708215	0.029414993	0.40862733	4.5610847	-0.114683636	8.680653	Walking_Watch
14:14:29.207	5.0591025	-1.0798179	5.6576715	0.7708215	0.029414993	0.40862733	4.5610847	-0.114683636	8.680653	Walking_Watch
14:14:29.229	5.0591025	-1.0798179	5.6576715	0.7708215	0.029414993	0.40862733	4.5610847	-0.114683636	8.680653	Walking_Watch
14:14:29.251	5.0591025	-1.0798179	5.6576715	0.7708215	0.029414993	0.40862733	4.5610847	-0.114683636	8.680653	Walking_Watch
14:14:29.273	5.0591025	-1.0798179	5.6576715	0.7708215	0.029414993	0.40862733	4.5610847	-0.114683636	8.680653	Walking_Watch
14:14:29.295	5.0591025	-1.0798179	5.6576715	0.7708215	0.029414993	0.40862733	4.5610847	-0.114683636	8.680653	Walking_Watch
14:14:29.317	5.0591025	-1.0798179	5.6576715	0.7708215	0.029414993	0.40862733	4.5610847	-0.114683636	8.680653	Walking_Watch
14:14:29.341	5.0423427	0.13886794	5.288953	0.13429995	0.12532084	-0.30364156	4.465294	-0.0017814767	8.731066	Walking_Watch
14:14:29.363	5.0423427	0.13886794	5.288953	0.13429995	0.12532084	-0.30364156	4.465294	-0.0017814767	8.731066	Walking_Watch
14:14:29.386	5.0423427	0.13886794	5.288953	0.13429995	0.12532084	-0.30364156	4.465294	-0.0017814767	8.731066	Walking_Watch
14:14:29.409	5.0423427	0.13886794	5.288953	0.13429995	0.12532084	-0.30364156	4.465294	-0.0017814767	8.731066	Walking_Watch
14:14:29.432	5.0423427	0.13886794	5.288953	0.13429995	0.12532084	-0.30364156	4.465294	-0.0017814767	8.731066	Walking_Watch
14:14:29.456	5.0423427	0.13886794	5.288953	0.13429995	0.12532084	-0.30364156	4.465294	-0.0017814767	8.731066	Walking_Watch
14:14:29.478	5.0423427	0.13886794	5.288953	0.13429995	0.12532084	-0.30364156	4.465294	-0.0017814767	8.731066	Walking_Watch
14:14:29.501	6.93382	-1.3264283	9.122187	-0.045294438	-0.25646994	0.006677979	4.687958	-0.005533815	8.613558	Walking_Watch
14:14:29.526	6.93382	-1.3264283	9.122187	-0.045294438	-0.25646994	0.006677979	4.687958	-0.005533815	8.613558	Walking_Watch
14:14:29.548	6.93382	-1.3264283	9.122187	-0.045294438	-0.25646994	0.006677979	4.687958	-0.005533815	8.613558	Walking_Watch
14:14:29.569	6.93382	-1.3264283	9.122187	-0.045294438	-0.25646994	0.006677979	4.687958	-0.005533815	8.613558	Walking_Watch
14:14:29.591	6.93382	-1.3264283	9.122187	-0.045294438	-0.25646994	0.006677979	4.687958	-0.005533815	8.613558	Walking_Watch
14:14:29.614	6.93382	-1.3264283	9.122187	-0.045294438	-0.25646994	0.006677979	4.687958	-0.005533815	8.613558	Walking_Watch
14:14:29.636	6.93382	-1.3264283	9.122187	-0.045294438	-0.25646994	0.006677979	4.687958	-0.005533815	8.613558	Walking_Watch
14:14:29.658	6.93382	-1.3264283	9.122187	-0.045294438	-0.25646994	0.006677979	4.687958	-0.005533815	8.613558	Walking_Watch
14:14:29.680	5.166845	1.5658557	9.179649	-0.045294438	-0.25646994	0.006677979	4.9038086	0.46131638	8.479988	Walking_Watch
14:14:29.702	5.166845	1.5658557	9.179649	-0.23710613	-0.17217053	0.052492876	4.9038086	0.46131638	8.479988	Walking_Watch
14:14:29.725	5.166845	1.5658557	9.179649	-0.23710613	-0.17217053	0.052492876	4.9038086	0.46131638	8.479988	Walking_Watch
14:14:29.748	5.166845	1.5658557	9.179649	-0.23710613	-0.17217053	0.052492876	4.9038086	0.46131638	8.479988	Walking_Watch
14:14:29.771	5.166845	1.5658557	9.179649	-0.23710613	-0.17217053	0.052492876	4.9038086	0.46131638	8.479988	Walking_Watch
14:14:29.793	5.166845	1.5658557	9.179649	-0.23710613	-0.17217053	0.052492876	4.9038086	0.46131638	8.479988	Walking_Watch
14:14:29.815	5.166845	1.5658557	9.179649	-0.23710613	-0.17217053	0.052492876	4.9038086	0.46131638	8.479988	Walking_Watch
14:14:29.838	5.166845	1.5658557	9.179649	-0.23710613	-0.17217053	0.052492876	4.9038086	0.46131638	8.479988	Walking_Watch
14:14:29.860	2.4876516	1.1061549	7.1971903	0.058552653	0.09844276	0.2754587	4.6709895	0.6759253	8.59624	Walking_Watch
14:14:29.882	2.4876516	1.1061549	7.1971903	0.058552653	0.09844276	0.2754587	4.6709895	0.6759253	8.59624	Walking_Watch
14:14:29.905	2.4876516	1.1061549	7.1971903	0.058552653	0.09844276	0.2754587	4.6709895	0.6759253	8.59624	Walking_Watch
14:14:29.926	2.4876516	1.1061549	7.1971903	0.058552653	0.09844276	0.2754587	4.6709895	0.6759253	8.59624	Walking_Watch
14:14:29.950	2.4876516	1.1061549	7.1971903	0.058552653	0.09844276	0.2754587	4.6709895	0.6759253	8.59624	Walking_Watch
14:14:29.972	2.4876516	1.1061549	7.1971903	0.058552653	0.09844276	0.2754587	4.6709895	0.6759253	8.59624	Walking_Watch
14:14:29.994	2.4876516	1.1061549	7.1971903	0.058552653	0.09844276	0.2754587	4.6709895	0.6759253	8.59624	Walking_Watch
14:14:30.017	2.4876516	1.1061549	7.1971903	0.058552653	0.09844276	0.2754587	4.6709895	0.6759253	8.59624	Walking_Watch
14:14:30.040	2.4876516	1.1061549	7.1971903	0.058552653	0.09844276	0.2754587	4.5888314	0.65074986	8.642309	Walking_Watch
14:14:30.062	4.925023	1.063058	7.6521025	-0.101494044	0.06606691	0.13434881	4.5888314	0.65074986	8.642309	Walking_Watch
14:14:30.084	4.925023	1.063058	7.6521025	-0.101494044	0.06606691	0.13434881	4.5888314	0.65074986	8.642309	Walking_Watch
14:14:30.105	4.925023	1.063058	7.6521025	-0.101494044	0.06606691	0.13434881	4.5888314	0.65074986	8.642309	Walking_Watch
14:14:30.128	4.925023	1.063058	7.6521025	-0.101494044	0.06606691	0.13434881	4.5888314	0.65074986	8.642309	Walking_Watch
14:14:30.151	4.925023	1.063058	7.6521025	-0.101494044	0.06606691	0.13434881	4.5888314	0.65074986	8.642309	Walking_Watch
14:14:30.174	4.925023	1.063058	7.6521025	-0.101494044	0.06606691	0.13434881	4.5888314	0.65074986	8.642309	Walking_Watch
14:14:30.197	4.925023	1.063058	7.6521025	-0.101494044	0.06606691	0.13434881	4.5888314	0.65074986	8.642309	Walking_Watch
14:14:30.219	4.925023	1.063058	7.6521025	-0.50283253	0.15342064	0.115412	4.5812044	0.2464663	8.667307	Walking_Watch
14:14:30.241	6.0455437	-0.45012367	10.242707	-0.50283253	0.15342064	0.115412	4.5812044	0.2464663	8.667307	Walking_Watch
14:14:30.264	6.0455437	-0.45012367	10.242707	-0.50283253	0.15342064	0.115412	4.5812044	0.2464663	8.667307	Walking_Watch
14:14:30.287	6.0455437	-0.45012367	10.242707	-0.50283253	0.15342064	0.115412	4.5812044	0.2464663	8.667307	Walking_Watch
14:14:30.309	6.0455437	-0.45012367	10.242707	-0.50283253	0.15342064	0.115412	4.5812044	0.2464663	8.667307	Walking_Watch
14:14:30.331	6.0455437	-0.45012367	10.242707	-0.50283253	0.15342064	0.115412	4.5812044	0.2464663	8.667307	Walking_Watch
14:14:30.353	6.0455437	-0.45012367	10.242707	-0.50283253	0.15342064	0.115412	4.5812044	0.2464663	8.667307	Walking_Watch
14:14:30.376	6.0455437	-0.45012367	10.242707	-0.50283253	0.15342064	0.115412	4.5812044	0.2464663	8.667307	Walking_Watch
14:14:30.400	6.0455437	-0.45012367	10.242707	0.045724485	-0.053051814	-0.38794097	4.611547	-0.05830226	8.654512	Walking_Watch
14:14:30.423	2.1021733	-0.6296943	8.159689	0.045724485	-0.053051814	-0.38794097	4.611547	-0.05830226	8.654512	Walking_Watch
14:14:30.446	2.1021733	-0.6296943	8.159689	0.045724485	-0.053051814	-0.38794097	4.611547	-0.05830226	8.654512	Walking_Watch
14:14:30.468	2.1021733	-0.6296943	8.159689	0.045724485	-0.053051814	-0.38794097	4.611547	-0.05830226	8.654512	Walking_Watch
14:14:30.490	2.1021733	-0.6296943	8.159689	0.045724485	-0.053051814	-0.38794097	4.611547	-0.05830226	8.654512	Walking_Watch
14:14:30.519	2.1021733	-0.6296943	8.159689	0.045724485	-0.053051814	-0.38794097	4.611547	-0.05830226	8.654512	Walking_Watch
14:14:30.542	2.1021733	-0.6296943	8.159689	0.045724485	-0.053051814	-0.38794097	4.611547	-0.05830226	8.654512	Walking_Watch
14:14:30.565	2.1021733	-0.6296943	8.159689	0.045724485	-0.053051814	-0.38794097	4.611547	-0.05830226	8.654512	Walking_Watch
14:14:30.588	4.2642035	-0.16281068	8.46855	-0.18090652	-0.081762485	-0.1729164	4.592533	0.11322978	8.664075	Walking_Watch
14:14:30.609	4.2642035	-0.16281068	8.46855	-0.18090652	-0.081762485	-0.1729164	4.592533	0.11322978	8.664075	Walking_Watch
14:14:30.632	4.2642035	-0.16281068	8.46855	-0.18090652	-0.081762485	-0.1729164	4.592533	0.11322978	8.664075	Walking_Watch
14:14:30.653	4.2642035	-0.16281068	8.46855	-0.18090652	-0.081762485	-0.1729164	4.592533	0.11322978	8.664075	Walking_Watch
14:14:30.675	4.2642035	-0.16281068	8.46855	-0.18090652	-0.081762485	-0.1729164	4.592533	0.11322978	8.664075	Walking_Watch
14:14:30.697	4.2642035	-0.16281068	8.46855	-0.18090652	-0.081762485	-0.1729164	4.592533	0.11322978	8.664075	Walking_Watch
14:14:30.720	4.2642035	-0.16281068	8.46855	-0.18090652	-0.081762485	-0.1729164	4.592533	0.11322978	8.664075	Walking_Watch
14:14:30.743	4.2642035	-0.16281068	8.46855	-0.18090652	-0.081762485	-0.1729164	4.592533	0.11322978	8.664075	Walking_Watch
14:14:30.766	4.5946136	0.44772938	10.642551	0.19721907	-0.28762406	-0.23033774	4.9476237	0.27994245	8.462446	Walking_Watch
14:14:30.789	4.5946136	0.44772938	10.642551	0.19721907	-0.28762406	-0.23033774	4.9476237	0.27994245	8.462446	Walking_Watch
14:14:30.816	4.5946136	0.44772938	10.642551	0.19721907	-0.28762406	-0.23033774	4.9476237	0.27994245	8.462446	Walking_Watch
14:14:30.839	4.5946136	0.44772938	10.642551	0.19721907	-0.28762406	-0.23033774	4.9476237	0.27994245	8.462446	Walking_Watch
14:14:30.861	4.5946136	0.44772938	10.642551	0.19721907	-0.28762406	-0.23033774	4.9476237	0.27994245	8.462446	Walking_Watch
14:14:30.883	4.5946136	0.44772938	10.642551	0.19721907	-0.28762406	-0.23033774	4.9476237	0.27994245	8.462446	Walking_Watch
14:14:30.905	4.5946136	0.44772938	10.642551	0.19721907	-0.28762406	-0.23033774	4.9476237	0.27994245	8.462446	Walking_Watch
14:14:30.926	4.5946136	0.44772938	10.642551	0.19721907	-0.28762406	-0.23033774	4.9476237	0.27994245	8.462446	Walking_Watch
14:14:30.948	3.8883023	1.7071179	7.1780357	-0.052013956	0.12898602	-0.039136913	5.0378656	0.79833823	8.375733	Walking_Watch
14:14:30.972	3.8883023	1.7071179	7.1780357	-0.052013956	0.12898602	-0.039136913	5.0378656	0.79833823	8.375733	Walking_Watch
14:14:30.993	3.8883023	1.7071179	7.1780357	-0.052013956	0.12898602	-0.039136913	5.0378656	0.79833823	8.375733	Walking_Watch
14:14:31.016	3.8883023	1.7071179	7.1780357	-0.052013956	0.12898602	-0.039136913	5.0378656	0.79833823	8.375733	Walking_Watch
14:14:31.050	3.8883023	1.7071179	7.1780357	-0.052013956	0.12898602	-0.039136913	5.0378656	0.79833823	8.375733	Walking_Watch
14:14:31.072	3.8883023	1.7071179	7.1780357	-0.052013956	0.12898602	-0.039136913	5.0378656	0.79833823	8.375733	Walking_Watch
14:14:31.093	3.8883023	1.7071179	7.1780357	-0.052013956	0.12898602	-0.039136913	5.0378656	0.79833823	8.375733	Walking_Watch
14:14:31.115	3.8883023	1.7071179	7.1780357	-0.052013956	0.12898602	-0.039136913	5.0378656	0.79833823	8.375733	Walking_Watch
14:14:31.137	4.743058	1.2809371	7.3216925	-0.19923249	0.060569122	0.20032227	4.7571087	0.8858979	8.529681	Walking_Watch
14:14:31.158	4.743058	1.2809371	7.3216925	-0.19923249	0.060569122	0.20032227	4.7571087	0.8858979	8.529681	Walking_Watch
14:14:31.180	4.743058	1.2809371	7.3216925	-0.19923249	0.060569122	0.20032227	4.7571087	0.8858979	8.529681	Walking_Watch
14:14:31.203	4.743058	1.2809371	7.3216925	-0.19923249	0.060569122	0.20032227	4.7571087	0.8858979	8.529681	Walking_Watch
14:14:31.225	4.743058	1.2809371	7.3216925	-0.19923249	0.060569122	0.20032227	4.7571087	0.8858979	8.529681	Walking_Watch
14:14:31.247	4.743058	1.2809371	7.3216925	-0.19923249	0.060569122	0.20032227	4.7571087	0.8858979	8.529681	Walking_Watch
14:14:31.269	4.743058	1.2809371	7.3216925	-0.19923249	0.060569122	0.20032227	4.7571087	0.8858979	8.529681	Walking_Watch
14:14:31.291	4.743058	1.2809371	7.3216925	-0.19923249	0.060569122	0.20032227	4.7571087	0.8858979	8.529681	Walking_Watch
14:14:31.315	4.661653	0.8332076	10.122993	-0.17296527	-0.02006509	0.08609046	4.811205	0.64101374	8.521253	Walking_Watch
14:14:31.337	4.661653	0.8332076	10.122993	-0.17296527	-0.02006509	0.08609046	4.811205	0.64101374	8.521253	Walking_Watch
14:14:31.359	4.661653	0.8332076	10.122993	-0.17296527	-0.02006509	0.08609046	4.811205	0.64101374	8.521253	Walking_Watch
14:14:31.382	4.661653	0.8332076	10.122993	-0.17296527	-0.02006509	0.08609046	4.811205	0.64101374	8.521253	Walking_Watch
14:14:31.403	4.661653	0.8332076	10.122993	-0.17296527	-0.02006509	0.08609046	4.811205	0.64101374	8.521253	Walking_Watch
14:14:31.425	4.661653	0.8332076	10.122993	-0.17296527	-0.02006509	0.08609046	4.811205	0.64101374	8.521253	Walking_Watch
14:14:31.447	4.661653	0.8332076	10.122993	-0.17296527	-0.02006509	0.08609046	4.811205	0.64101374	8.521253	Walking_Watch
14:14:31.470	4.661653	0.8332076	10.122993	-0.17296527	-0.02006509	0.08609046	4.811205	0.64101374	8.521253	Walking_Watch
14:14:31.492	5.183605	-1.4221992	6.308914	0.72500664	0.116768725	0.30661282	4.7361894	0.20399405	8.584711	Walking_Watch
14:14:31.515	5.183605	-1.4221992	6.308914	0.72500664	0.116768725	0.30661282	4.7361894	0.20399405	8.584711	Walking_Watch
14:14:31.538	5.183605	-1.4221992	6.308914	0.72500664	0.116768725	0.30661282	4.7361894	0.20399405	8.584711	Walking_Watch
14:14:31.560	5.183605	-1.4221992	6.308914	0.72500664	0.116768725	0.30661282	4.7361894	0.20399405	8.584711	Walking_Watch
14:14:31.583	5.183605	-1.4221992	6.308914	0.72500664	0.116768725	0.30661282	4.7361894	0.20399405	8.584711	Walking_Watch
14:14:31.606	5.183605	-1.4221992	6.308914	0.72500664	0.116768725	0.30661282	4.7361894	0.20399405	8.584711	Walking_Watch
14:14:31.629	5.183605	-1.4221992	6.308914	0.72500664	0.116768725	0.30661282	4.7361894	0.20399405	8.584711	Walking_Watch
14:14:31.652	5.183605	-1.4221992	6.308914	0.72500664	0.116768725	0.30661282	4.7361894	0.20399405	8.584711	Walking_Watch
14:14:31.673	5.130931	-0.61293435	5.8587904	0.062217847	0.1259317	-0.22361822	4.7097125	-0.07092019	8.601391	Walking_Watch
14:14:31.695	5.130931	-0.61293435	5.8587904	0.062217847	0.1259317	-0.22361822	4.7097125	-0.07092019	8.601391	Walking_Watch
14:14:31.717	5.130931	-0.61293435	5.8587904	0.062217847	0.1259317	-0.22361822	4.7097125	-0.07092019	8.601391	Walking_Watch
14:14:31.738	5.130931	-0.61293435	5.8587904	0.062217847	0.1259317	-0.22361822	4.7097125	-0.07092019	8.601391	Walking_Watch
14:14:31.760	5.130931	-0.61293435	5.8587904	0.062217847	0.1259317	-0.22361822	4.7097125	-0.07092019	8.601391	Walking_Watch
14:14:31.782	5.130931	-0.61293435	5.8587904	0.062217847	0.1259317	-0.22361822	4.7097125	-0.07092019	8.601391	Walking_Watch
14:14:31.805	5.130931	-0.61293435	5.8587904	0.062217847	0.1259317	-0.22361822	4.7097125	-0.07092019	8.601391	Walking_Watch
14:14:31.828	5.130931	-0.61293435	5.8587904	0.062217847	0.1259317	-0.22361822	4.7097125	-0.07092019	8.601391	Walking_Watch
14:14:31.849	5.3272614	0.32801566	8.164477	0.08176553	-0.26380032	0.09219911	4.8010926	-0.005296499	8.551012	Walking_Watch
14:14:31.872	5.3272614	0.32801566	8.164477	0.08176553	-0.26380032	0.09219911	4.8010926	-0.005296499	8.551012	Walking_Watch
14:14:31.895	5.3272614	0.32801566	8.164477	0.08176553	-0.26380032	0.09219911	4.8010926	-0.005296499	8.551012	Walking_Watch
14:14:31.918	5.3272614	0.32801566	8.164477	0.08176553	-0.26380032	0.09219911	4.8010926	-0.005296499	8.551012	Walking_Watch
14:14:31.940	5.3272614	0.32801566	8.164477	0.08176553	-0.26380032	0.09219911	4.8010926	-0.005296499	8.551012	Walking_Watch
14:14:31.962	5.3272614	0.32801566	8.164477	0.08176553	-0.26380032	0.09219911	4.8010926	-0.005296499	8.551012	Walking_Watch
14:14:31.985	5.3272614	0.32801566	8.164477	0.08176553	-0.26380032	0.09219911	4.8010926	-0.005296499	8.551012	Walking_Watch
14:14:32.007	5.3272614	0.32801566	8.164477	0.08176553	-0.26380032	0.09219911	4.8010926	-0.005296499	8.551012	Walking_Watch
14:14:32.030	3.083826	0.76137936	9.948212	0.26441425	-0.29312184	0.090977386	4.9275393	0.35724282	8.471251	Walking_Watch
14:14:32.052	3.083826	0.76137936	9.948212	0.26441425	-0.29312184	0.090977386	4.9275393	0.35724282	8.471251	Walking_Watch
14:14:32.075	3.083826	0.76137936	9.948212	0.26441425	-0.29312184	0.090977386	4.9275393	0.35724282	8.471251	Walking_Watch
14:14:32.098	3.083826	0.76137936	9.948212	0.26441425	-0.29312184	0.090977386	4.9275393	0.35724282	8.471251	Walking_Watch
14:14:32.120	3.083826	0.76137936	9.948212	0.26441425	-0.29312184	0.090977386	4.9275393	0.35724282	8.471251	Walking_Watch
14:14:32.143	3.083826	0.76137936	9.948212	0.26441425	-0.29312184	0.090977386	4.9275393	0.35724282	8.471251	Walking_Watch
14:14:32.165	3.083826	0.76137936	9.948212	0.26441425	-0.29312184	0.090977386	4.9275393	0.35724282	8.471251	Walking_Watch
14:14:32.187	3.083826	0.76137936	9.948212	0.26441425	-0.29312184	0.090977386	4.9275393	0.35724282	8.471251	Walking_Watch
14:14:32.211	4.1157584	0.9529214	6.8859344	0.23142752	0.1802987	0.19848967	4.8911333	0.633194	8.476215	Walking_Watch
14:14:32.232	4.1157584	0.9529214	6.8859344	0.23142752	0.1802987	0.19848967	4.8911333	0.633194	8.476215	Walking_Watch
14:14:32.254	4.1157584	0.9529214	6.8859344	0.23142752	0.1802987	0.19848967	4.8911333	0.633194	8.476215	Walking_Watch
14:14:32.277	4.1157584	0.9529214	6.8859344	0.23142752	0.1802987	0.19848967	4.8911333	0.633194	8.476215	Walking_Watch
14:14:32.299	4.1157584	0.9529214	6.8859344	0.23142752	0.1802987	0.19848967	4.8911333	0.633194	8.476215	Walking_Watch
14:14:32.322	4.1157584	0.9529214	6.8859344	0.23142752	0.1802987	0.19848967	4.8911333	0.633194	8.476215	Walking_Watch
14:14:32.345	4.1157584	0.9529214	6.8859344	0.23142752	0.1802987	0.19848967	4.8911333	0.633194	8.476215	Walking_Watch
14:14:32.366	4.1157584	0.9529214	6.8859344	0.23142752	0.1802987	0.19848967	4.8911333	0.633194	8.476215	Walking_Watch
14:14:32.390	5.044737	1.3072741	7.5060515	-0.02024896	-0.041445374	0.07204056	4.9404435	0.7458857	8.438364	Walking_Watch
14:14:32.413	5.044737	1.3072741	7.5060515	-0.02024896	-0.041445374	0.07204056	4.9404435	0.7458857	8.438364	Walking_Watch
14:14:32.436	5.044737	1.3072741	7.5060515	-0.02024896	-0.041445374	0.07204056	4.9404435	0.7458857	8.438364	Walking_Watch
14:14:32.457	5.044737	1.3072741	7.5060515	-0.02024896	-0.041445374	0.07204056	4.9404435	0.7458857	8.438364	Walking_Watch
14:14:32.479	5.044737	1.3072741	7.5060515	-0.02024896	-0.041445374	0.07204056	4.9404435	0.7458857	8.438364	Walking_Watch
14:14:32.501	5.044737	1.3072741	7.5060515	-0.02024896	-0.041445374	0.07204056	4.9404435	0.7458857	8.438364	Walking_Watch
14:14:32.523	5.044737	1.3072741	7.5060515	-0.02024896	-0.041445374	0.07204056	4.9404435	0.7458857	8.438364	Walking_Watch
14:14:32.545	5.044737	1.3072741	7.5060515	-0.02024896	-0.041445374	0.07204056	4.9404435	0.7458857	8.438364	Walking_Watch
14:14:32.567	4.328849	-0.38068968	10.982538	-0.6488293	-0.043888837	-0.1588665	4.9845724	0.48351198	8.431523	Walking_Watch
14:14:32.590	4.328849	-0.38068968	10.982538	-0.6488293	-0.043888837	-0.1588665	4.9845724	0.48351198	8.431523	Walking_Watch
14:14:32.612	4.328849	-0.38068968	10.982538	-0.6488293	-0.043888837	-0.1588665	4.9845724	0.48351198	8.431523	Walking_Watch
14:14:32.635	4.328849	-0.38068968	10.982538	-0.6488293	-0.043888837	-0.1588665	4.9845724	0.48351198	8.431523	Walking_Watch
14:14:32.658	4.328849	-0.38068968	10.982538	-0.6488293	-0.043888837	-0.1588665	4.9845724	0.48351198	8.431523	Walking_Watch
14:14:32.680	4.328849	-0.38068968	10.982538	-0.6488293	-0.043888837	-0.1588665	4.9845724	0.48351198	8.431523	Walking_Watch
14:14:32.703	4.328849	-0.38068968	10.982538	-0.6488293	-0.043888837	-0.1588665	4.9845724	0.48351198	8.431523	Walking_Watch
14:14:32.725	4.328849	-0.38068968	10.982538	-0.6488293	-0.043888837	-0.1588665	4.9845724	0.48351198	8.431523	Walking_Watch
14:14:32.746	3.4573328	-0.37590113	8.197997	0.008461705	0.055071335	-0.251718	4.94819	0.20252456	8.464321	Walking_Watch
14:14:32.769	3.4573328	-0.37590113	8.197997	0.008461705	0.055071335	-0.251718	4.94819	0.20252456	8.464321	Walking_Watch
14:14:32.791	3.4573328	-0.37590113	8.197997	0.008461705	0.055071335	-0.251718	4.94819	0.20252456	8.464321	Walking_Watch
14:14:32.813	3.4573328	-0.37590113	8.197997	0.008461705	0.055071335	-0.251718	4.94819	0.20252456	8.464321	Walking_Watch
14:14:32.836	3.4573328	-0.37590113	8.197997	0.008461705	0.055071335	-0.251718	4.94819	0.20252456	8.464321	Walking_Watch
14:14:32.859	3.4573328	-0.37590113	8.197997	0.008461705	0.055071335	-0.251718	4.94819	0.20252456	8.464321	Walking_Watch
14:14:32.882	3.4573328	-0.37590113	8.197997	0.008461705	0.055071335	-0.251718	4.94819	0.20252456	8.464321	Walking_Watch
14:14:32.904	3.4573328	-0.37590113	8.197997	0.008461705	0.055071335	-0.251718	4.94819	0.20252456	8.464321	Walking_Watch
14:14:32.925	4.7502413	-0.102953814	7.7071705	-0.06972905	0.059958257	-0.1448166	4.8643374	0.25774187	8.511293	Walking_Watch
14:14:32.947	4.7502413	-0.102953814	7.7071705	-0.06972905	0.059958257	-0.1448166	4.8643374	0.25774187	8.511293	Walking_Watch
14:14:32.969	4.7502413	-0.102953814	7.7071705	-0.06972905	0.059958257	-0.1448166	4.8643374	0.25774187	8.511293	Walking_Watch
14:14:32.992	4.7502413	-0.102953814	7.7071705	-0.06972905	0.059958257	-0.1448166	4.8643374	0.25774187	8.511293	Walking_Watch
14:14:33.014	4.7502413	-0.102953814	7.7071705	-0.06972905	0.059958257	-0.1448166	4.8643374	0.25774187	8.511293	Walking_Watch
14:14:33.036	4.7502413	-0.102953814	7.7071705	-0.06972905	0.059958257	-0.1448166	4.8643374	0.25774187	8.511293	Walking_Watch
14:14:33.058	4.7502413	-0.102953814	7.7071705	-0.06972905	0.059958257	-0.1448166	4.8643374	0.25774187	8.511293	Walking_Watch
14:14:33.081	4.7502413	-0.102953814	7.7071705	-0.06972905	0.059958257	-0.1448166	4.8643374	0.25774187	8.511293	Walking_Watch
14:14:33.104	5.0495257	0.035914123	11.090281	-0.044683572	-0.48859873	-0.091671325	5.238382	0.17767128	8.288434	Walking_Watch
14:14:33.127	5.0495257	0.035914123	11.090281	-0.044683572	-0.48859873	-0.091671325	5.238382	0.17767128	8.288434	Walking_Watch
14:14:33.150	5.0495257	0.035914123	11.090281	-0.044683572	-0.48859873	-0.091671325	5.238382	0.17767128	8.288434	Walking_Watch
14:14:33.173	5.0495257	0.035914123	11.090281	-0.044683572	-0.48859873	-0.091671325	5.238382	0.17767128	8.288434	Walking_Watch
14:14:33.196	5.0495257	0.035914123	11.090281	-0.044683572	-0.48859873	-0.091671325	5.238382	0.17767128	8.288434	Walking_Watch
14:14:33.219	5.0495257	0.035914123	11.090281	-0.044683572	-0.48859873	-0.091671325	5.238382	0.17767128	8.288434	Walking_Watch
14:14:33.242	5.0495257	0.035914123	11.090281	-0.044683572	-0.48859873	-0.091671325	5.238382	0.17767128	8.288434	Walking_Watch
14:14:33.264	5.0495257	0.035914123	11.090281	-0.044683572	-0.48859873	-0.091671325	5.238382	0.17767128	8.288434	Walking_Watch
14:14:33.286	3.929005	0.9864412	7.5826683	0.08543073	0.008034711	0.21070696	5.364154	0.5478895	8.1912155	Walking_Watch
14:14:33.308	3.929005	0.9864412	7.5826683	0.08543073	0.008034711	0.21070696	5.364154	0.5478895	8.1912155	Walking_Watch
14:14:33.331	3.929005	0.9864412	7.5826683	0.08543073	0.008034711	0.21070696	5.364154	0.5478895	8.1912155	Walking_Watch
14:14:33.353	3.929005	0.9864412	7.5826683	0.08543073	0.008034711	0.21070696	5.364154	0.5478895	8.1912155	Walking_Watch
14:14:33.376	3.929005	0.9864412	7.5826683	0.08543073	0.008034711	0.21070696	5.364154	0.5478895	8.1912155	Walking_Watch
14:14:33.399	3.929005	0.9864412	7.5826683	0.08543073	0.008034711	0.21070696	5.364154	0.5478895	8.1912155	Walking_Watch
14:14:33.421	3.929005	0.9864412	7.5826683	0.08543073	0.008034711	0.21070696	5.364154	0.5478895	8.1912155	Walking_Watch
14:14:33.445	3.929005	0.9864412	7.5826683	0.08543073	0.008034711	0.21070696	5.364154	0.5478895	8.1912155	Walking_Watch
14:14:33.468	5.427821	0.97446984	6.426234	-0.108824424	0.03124759	0.13190535	5.183802	0.5286118	8.307774	Walking_Watch
14:14:33.490	5.427821	0.97446984	6.426234	-0.108824424	0.03124759	0.13190535	5.183802	0.5286118	8.307774	Walking_Watch
14:14:33.513	5.427821	0.97446984	6.426234	-0.108824424	0.03124759	0.13190535	5.183802	0.5286118	8.307774	Walking_Watch
14:14:33.535	5.427821	0.97446984	6.426234	-0.108824424	0.03124759	0.13190535	5.183802	0.5286118	8.307774	Walking_Watch
14:14:33.558	5.427821	0.97446984	6.426234	-0.108824424	0.03124759	0.13190535	5.183802	0.5286118	8.307774	Walking_Watch
14:14:33.580	5.427821	0.97446984	6.426234	-0.108824424	0.03124759	0.13190535	5.183802	0.5286118	8.307774	Walking_Watch
14:14:33.603	5.427821	0.97446984	6.426234	-0.108824424	0.03124759	0.13190535	5.183802	0.5286118	8.307774	Walking_Watch
14:14:33.625	5.427821	0.97446984	6.426234	-0.108824424	0.03124759	0.13190535	5.183802	0.5286118	8.307774	Walking_Watch
14:14:33.649	5.116565	0.53871185	9.438231	-0.323849	0.050795276	0.14534439	5.374745	0.5979362	8.180766	Walking_Watch
14:14:33.672	5.116565	0.53871185	9.438231	-0.323849	0.050795276	0.14534439	5.374745	0.5979362	8.180766	Walking_Watch
14:14:33.694	5.116565	0.53871185	9.438231	-0.323849	0.050795276	0.14534439	5.374745	0.5979362	8.180766	Walking_Watch
14:14:33.717	5.116565	0.53871185	9.438231	-0.323849	0.050795276	0.14534439	5.374745	0.5979362	8.180766	Walking_Watch
14:14:33.740	5.116565	0.53871185	9.438231	-0.323849	0.050795276	0.14534439	5.374745	0.5979362	8.180766	Walking_Watch
14:14:33.763	5.116565	0.53871185	9.438231	-0.323849	0.050795276	0.14534439	5.374745	0.5979362	8.180766	Walking_Watch
14:14:33.786	5.116565	0.53871185	9.438231	-0.323849	0.050795276	0.14534439	5.374745	0.5979362	8.180766	Walking_Watch
14:14:33.808	5.116565	0.53871185	9.438231	-0.323849	0.050795276	0.14534439	5.374745	0.5979362	8.180766	Walking_Watch
14:14:33.831	3.2562137	-1.5299416	10.733534	-0.33056852	0.033691052	-0.26393533	5.254391	-0.17033757	8.278447	Walking_Watch
14:14:33.854	3.2562137	-1.5299416	10.733534	-0.33056852	0.033691052	-0.26393533	5.254391	-0.17033757	8.278447	Walking_Watch
14:14:33.876	3.2562137	-1.5299416	10.733534	-0.33056852	0.033691052	-0.26393533	5.254391	-0.17033757	8.278447	Walking_Watch
14:14:33.899	3.2562137	-1.5299416	10.733534	-0.33056852	0.033691052	-0.26393533	5.254391	-0.17033757	8.278447	Walking_Watch
14:14:33.921	3.2562137	-1.5299416	10.733534	-0.33056852	0.033691052	-0.26393533	5.254391	-0.17033757	8.278447	Walking_Watch
14:14:33.943	3.2562137	-1.5299416	10.733534	-0.33056852	0.033691052	-0.26393533	5.254391	-0.17033757	8.278447	Walking_Watch
14:14:33.964	3.2562137	-1.5299416	10.733534	-0.33056852	0.033691052	-0.26393533	5.254391	-0.17033757	8.278447	Walking_Watch
14:14:33.987	3.2562137	-1.5299416	10.733534	-0.33056852	0.033691052	-0.26393533	5.254391	-0.17033757	8.278447	Walking_Watch
14:14:34.010	5.1237483	-0.69194543	6.179623	0.13979773	0.124099106	-0.2486637	4.9885116	-0.20881051	8.440467	Walking_Watch
14:14:34.033	5.1237483	-0.69194543	6.179623	0.13979773	0.124099106	-0.2486637	4.9885116	-0.20881051	8.440467	Walking_Watch
14:14:34.055	5.1237483	-0.69194543	6.179623	0.13979773	0.124099106	-0.2486637	4.9885116	-0.20881051	8.440467	Walking_Watch
14:14:34.077	5.1237483	-0.69194543	6.179623	0.13979773	0.124099106	-0.2486637	4.9885116	-0.20881051	8.440467	Walking_Watch
14:14:34.098	5.1237483	-0.69194543	6.179623	0.13979773	0.124099106	-0.2486637	4.9885116	-0.20881051	8.440467	Walking_Watch
14:14:34.120	5.1237483	-0.69194543	6.179623	0.13979773	0.124099106	-0.2486637	4.9885116	-0.20881051	8.440467	Walking_Watch
14:14:34.142	5.1237483	-0.69194543	6.179623	0.13979773	0.124099106	-0.2486637	4.9885116	-0.20881051	8.440467	Walking_Watch
14:14:34.164	5.1237483	-0.69194543	6.179623	0.13979773	0.124099106	-0.2486637	4.9885116	-0.20881051	8.440467	Walking_Watch
14:14:34.187	4.9872746	-0.83081335	8.854029	0.0017421878	-0.06649085	-0.30364156	4.9445925	-0.09137656	8.468353	Walking_Watch
14:14:34.213	4.9872746	-0.83081335	8.854029	0.0017421878	-0.06649085	-0.30364156	4.9445925	-0.09137656	8.468353	Walking_Watch
14:14:34.238	4.9872746	-0.83081335	8.854029	0.0017421878	-0.06649085	-0.30364156	4.9445925	-0.09137656	8.468353	Walking_Watch
14:14:34.261	4.9872746	-0.83081335	8.854029	0.0017421878	-0.06649085	-0.30364156	4.9445925	-0.09137656	8.468353	Walking_Watch
14:14:34.282	4.9872746	-0.83081335	8.854029	0.0017421878	-0.06649085	-0.30364156	4.9445925	-0.09137656	8.468353	Walking_Watch
14:14:34.304	4.9872746	-0.83081335	8.854029	0.0017421878	-0.06649085	-0.30364156	4.9445925	-0.09137656	8.468353	Walking_Watch
14:14:34.327	4.9872746	-0.83081335	8.854029	0.0017421878	-0.06649085	-0.30364156	4.9445925	-0.09137656	8.468353	Walking_Watch
14:14:34.350	4.9872746	-0.83081335	8.854029	0.0017421878	-0.06649085	-0.30364156	4.9445925	-0.09137656	8.468353	Walking_Watch
14:14:34.372	6.0000525	1.350371	9.1628895	0.4073567	0.009256441	0.14534439	5.4355264	0.22708091	8.159278	Walking_Watch
14:14:34.398	6.0000525	1.350371	9.1628895	0.4073567	0.009256441	0.14534439	5.4355264	0.22708091	8.159278	Walking_Watch
14:14:34.421	6.0000525	1.350371	9.1628895	0.4073567	0.009256441	0.14534439	5.4355264	0.22708091	8.159278	Walking_Watch
14:14:34.443	6.0000525	1.350371	9.1628895	0.4073567	0.009256441	0.14534439	5.4355264	0.22708091	8.159278	Walking_Watch
14:14:34.466	6.0000525	1.350371	9.1628895	0.4073567	0.009256441	0.14534439	5.4355264	0.22708091	8.159278	Walking_Watch
14:14:34.489	6.0000525	1.350371	9.1628895	0.4073567	0.009256441	0.14534439	5.4355264	0.22708091	8.159278	Walking_Watch
14:14:34.511	6.0000525	1.350371	9.1628895	0.4073567	0.009256441	0.14534439	5.4355264	0.22708091	8.159278	Walking_Watch
14:14:34.534	6.0000525	1.350371	9.1628895	0.4073567	0.009256441	0.14534439	5.4355264	0.22708091	8.159278	Walking_Watch
14:14:34.558	3.8978794	1.1492519	6.981705	-0.14669807	-0.07809729	0.014008362	5.2855434	0.60289925	8.238318	Walking_Watch
14:14:34.580	3.8978794	1.1492519	6.981705	-0.14669807	-0.07809729	0.014008362	5.2855434	0.60289925	8.238318	Walking_Watch
14:14:34.603	3.8978794	1.1492519	6.981705	-0.14669807	-0.07809729	0.014008362	5.2855434	0.60289925	8.238318	Walking_Watch
14:14:34.627	3.8978794	1.1492519	6.981705	-0.14669807	-0.07809729	0.014008362	5.2855434	0.60289925	8.238318	Walking_Watch
14:14:34.649	3.8978794	1.1492519	6.981705	-0.14669807	-0.07809729	0.014008362	5.2855434	0.60289925	8.238318	Walking_Watch
14:14:34.672	3.8978794	1.1492519	6.981705	-0.14669807	-0.07809729	0.014008362	5.2855434	0.60289925	8.238318	Walking_Watch
14:14:34.695	3.8978794	1.1492519	6.981705	-0.14669807	-0.07809729	0.014008362	5.2855434	0.60289925	8.238318	Walking_Watch
14:14:34.718	3.8978794	1.1492519	6.981705	-0.14669807	-0.07809729	0.014008362	5.2855434	0.60289925	8.238318	Walking_Watch
14:14:34.741	5.549929	0.9433443	6.543553	-0.13631335	0.081949405	0.2943955	5.194844	0.627184	8.294007	Walking_Watch
14:14:34.764	5.549929	0.9433443	6.543553	-0.13631335	0.081949405	0.2943955	5.194844	0.627184	8.294007	Walking_Watch
14:14:34.787	5.549929	0.9433443	6.543553	-0.13631335	0.081949405	0.2943955	5.194844	0.627184	8.294007	Walking_Watch
14:14:34.810	5.549929	0.9433443	6.543553	-0.13631335	0.081949405	0.2943955	5.194844	0.627184	8.294007	Walking_Watch
14:14:34.832	5.549929	0.9433443	6.543553	-0.13631335	0.081949405	0.2943955	5.194844	0.627184	8.294007	Walking_Watch
14:14:34.853	5.549929	0.9433443	6.543553	-0.13631335	0.081949405	0.2943955	5.194844	0.627184	8.294007	Walking_Watch
14:14:34.874	5.549929	0.9433443	6.543553	-0.13631335	0.081949405	0.2943955	5.194844	0.627184	8.294007	Walking_Watch
14:14:34.896	5.549929	0.9433443	6.543553	-0.13631335	0.081949405	0.2943955	5.194844	0.627184	8.294007	Walking_Watch
14:14:34.918	4.73827	0.8236305	8.657698	0.028009394	0.10882748	0.07998181	5.1893983	0.1558993	8.319627	Walking_Watch
14:14:34.940	4.73827	0.8236305	8.657698	0.028009394	0.10882748	0.07998181	5.1893983	0.1558993	8.319627	Walking_Watch
14:14:34.962	4.73827	0.8236305	8.657698	0.028009394	0.10882748	0.07998181	5.1893983	0.1558993	8.319627	Walking_Watch
14:14:34.984	4.73827	0.8236305	8.657698	0.028009394	0.10882748	0.07998181	5.1893983	0.1558993	8.319627	Walking_Watch
14:14:35.007	4.73827	0.8236305	8.657698	0.028009394	0.10882748	0.07998181	5.1893983	0.1558993	8.319627	Walking_Watch
14:14:35.030	4.73827	0.8236305	8.657698	0.028009394	0.10882748	0.07998181	5.1893983	0.1558993	8.319627	Walking_Watch
14:14:35.053	4.73827	0.8236305	8.657698	0.028009394	0.10882748	0.07998181	5.1893983	0.1558993	8.319627	Walking_Watch
14:14:35.078	4.73827	0.8236305	8.657698	0.028009394	0.10882748	0.07998181	5.1893983	0.1558993	8.319627	Walking_Watch
14:14:35.101	4.556305	-1.637684	6.25624	0.49959734	0.05446047	0.31821927	5.1055145	-0.3748647	8.364421	Walking_Watch
14:14:35.122	4.556305	-1.637684	6.25624	0.49959734	0.05446047	0.31821927	5.1055145	-0.3748647	8.364421	Walking_Watch
14:14:35.145	4.556305	-1.637684	6.25624	0.49959734	0.05446047	0.31821927	5.1055145	-0.3748647	8.364421	Walking_Watch
14:14:35.167	4.556305	-1.637684	6.25624	0.49959734	0.05446047	0.31821927	5.1055145	-0.3748647	8.364421	Walking_Watch
14:14:35.188	4.556305	-1.637684	6.25624	0.49959734	0.05446047	0.31821927	5.1055145	-0.3748647	8.364421	Walking_Watch
14:14:35.210	4.556305	-1.637684	6.25624	0.49959734	0.05446047	0.31821927	5.1055145	-0.3748647	8.364421	Walking_Watch
14:14:35.232	4.556305	-1.637684	6.25624	0.49959734	0.05446047	0.31821927	5.1055145	-0.3748647	8.364421	Walking_Watch
14:14:35.255	4.556305	-1.637684	6.25624	0.49959734	0.05446047	0.31821927	5.1055145	-0.3748647	8.364421	Walking_Watch
14:14:35.278	4.975303	-0.86912173	7.2785954	0.13552168	0.19129428	-0.0006524041	4.839179	-0.54678446	8.511975	Walking_Watch
14:14:35.300	4.975303	-0.86912173	7.2785954	0.13552168	0.19129428	-0.0006524041	4.839179	-0.54678446	8.511975	Walking_Watch
14:14:35.323	4.975303	-0.86912173	7.2785954	0.13552168	0.19129428	-0.0006524041	4.839179	-0.54678446	8.511975	Walking_Watch
14:14:35.345	4.975303	-0.86912173	7.2785954	0.13552168	0.19129428	-0.0006524041	4.839179	-0.54678446	8.511975	Walking_Watch
14:14:35.369	4.975303	-0.86912173	7.2785954	0.13552168	0.19129428	-0.0006524041	4.839179	-0.54678446	8.511975	Walking_Watch
14:14:35.390	4.975303	-0.86912173	7.2785954	0.13552168	0.19129428	-0.0006524041	4.839179	-0.54678446	8.511975	Walking_Watch
14:14:35.412	4.975303	-0.86912173	7.2785954	0.13552168	0.19129428	-0.0006524041	4.839179	-0.54678446	8.511975	Walking_Watch
14:14:35.433	4.975303	-0.86912173	7.2785954	0.13552168	0.19129428	-0.0006524041	4.839179	-0.54678446	8.511975	Walking_Watch
14:14:35.454	6.119766	-0.8044763	7.860404	0.107421875	-0.12940997	0.070818834	5.1096764	-0.6142948	8.347705	Walking_Watch
14:14:35.475	6.119766	-0.8044763	7.860404	0.107421875	-0.12940997	0.070818834	5.1096764	-0.6142948	8.347705	Walking_Watch
14:14:35.496	6.119766	-0.8044763	7.860404	0.107421875	-0.12940997	0.070818834	5.1096764	-0.6142948	8.347705	Walking_Watch
14:14:35.518	6.119766	-0.8044763	7.860404	0.107421875	-0.12940997	0.070818834	5.1096764	-0.6142948	8.347705	Walking_Watch
14:14:35.541	6.119766	-0.8044763	7.860404	0.107421875	-0.12940997	0.070818834	5.1096764	-0.6142948	8.347705	Walking_Watch
14:14:35.563	6.119766	-0.8044763	7.860404	0.107421875	-0.12940997	0.070818834	5.1096764	-0.6142948	8.347705	Walking_Watch
14:14:35.587	6.119766	-0.8044763	7.860404	0.107421875	-0.12940997	0.070818834	5.1096764	-0.6142948	8.347705	Walking_Watch
14:14:35.610	6.119766	-0.8044763	7.860404	0.107421875	-0.12940997	0.070818834	5.1096764	-0.6142948	8.347705	Walking_Watch
14:14:35.643	5.238673	0.30167863	9.340066	0.07810034	-0.346878	-0.11244074	5.3628716	-0.34471506	8.203116	Walking_Watch
14:14:35.665	5.238673	0.30167863	9.340066	0.07810034	-0.346878	-0.11244074	5.3628716	-0.34471506	8.203116	Walking_Watch
14:14:35.687	5.238673	0.30167863	9.340066	0.07810034	-0.346878	-0.11244074	5.3628716	-0.34471506	8.203116	Walking_Watch
14:14:35.708	5.238673	0.30167863	9.340066	0.07810034	-0.346878	-0.11244074	5.3628716	-0.34471506	8.203116	Walking_Watch
14:14:35.731	5.238673	0.30167863	9.340066	0.07810034	-0.346878	-0.11244074	5.3628716	-0.34471506	8.203116	Walking_Watch
14:14:35.754	5.238673	0.30167863	9.340066	0.07810034	-0.346878	-0.11244074	5.3628716	-0.34471506	8.203116	Walking_Watch
14:14:35.776	5.238673	0.30167863	9.340066	0.07810034	-0.346878	-0.11244074	5.3628716	-0.34471506	8.203116	Walking_Watch
14:14:35.799	5.238673	0.30167863	9.340066	0.07810034	-0.346878	-0.11244074	5.2922707	-0.007877601	8.256037	Walking_Watch
14:14:35.821	3.2490308	0.53871185	8.229122	0.12391524	0.12654257	0.090977386	5.2922707	-0.007877601	8.256037	Walking_Watch
14:14:35.844	3.2490308	0.53871185	8.229122	0.12391524	0.12654257	0.090977386	5.2922707	-0.007877601	8.256037	Walking_Watch
14:14:35.867	3.2490308	0.53871185	8.229122	0.12391524	0.12654257	0.090977386	5.2922707	-0.007877601	8.256037	Walking_Watch
14:14:35.889	3.2490308	0.53871185	8.229122	0.12391524	0.12654257	0.090977386	5.2922707	-0.007877601	8.256037	Walking_Watch
14:14:35.911	3.2490308	0.53871185	8.229122	0.12391524	0.12654257	0.090977386	5.2922707	-0.007877601	8.256037	Walking_Watch
14:14:35.933	3.2490308	0.53871185	8.229122	0.12391524	0.12654257	0.090977386	5.2922707	-0.007877601	8.256037	Walking_Watch
14:14:35.954	3.2490308	0.53871185	8.229122	0.12391524	0.12654257	0.090977386	5.2922707	-0.007877601	8.256037	Walking_Watch
14:14:35.977	3.2490308	0.53871185	8.229122	0.12391524	0.12654257	0.090977386	5.2922707	-0.007877601	8.256037	Walking_Watch
14:14:35.999	4.9010806	0.5794145	7.161276	-0.121652596	-0.0444997	0.15878344	5.0946083	0.06402005	8.379212	Walking_Watch
14:14:36.021	4.9010806	0.5794145	7.161276	-0.121652596	-0.0444997	0.15878344	5.0946083	0.06402005	8.379212	Walking_Watch
14:14:36.043	4.9010806	0.5794145	7.161276	-0.121652596	-0.0444997	0.15878344	5.0946083	0.06402005	8.379212	Walking_Watch
14:14:36.065	4.9010806	0.5794145	7.161276	-0.121652596	-0.0444997	0.15878344	5.0946083	0.06402005	8.379212	Walking_Watch
14:14:36.088	4.9010806	0.5794145	7.161276	-0.121652596	-0.0444997	0.15878344	5.0946083	0.06402005	8.379212	Walking_Watch
14:14:36.110	4.9010806	0.5794145	7.161276	-0.121652596	-0.0444997	0.15878344	5.0946083	0.06402005	8.379212	Walking_Watch
14:14:36.135	4.9010806	0.5794145	7.161276	-0.121652596	-0.0444997	0.15878344	5.0946083	0.06402005	8.379212	Walking_Watch
14:14:36.167	6.567496	0.13168511	9.122187	-0.13325903	0.38677114	0.17772025	4.9812512	-0.2006253	8.444951	Walking_Watch
14:14:36.189	6.567496	0.13168511	9.122187	-0.13325903	0.38677114	0.17772025	4.9812512	-0.2006253	8.444951	Walking_Watch
14:14:36.211	6.567496	0.13168511	9.122187	-0.13325903	0.38677114	0.17772025	4.9812512	-0.2006253	8.444951	Walking_Watch
14:14:36.233	6.567496	0.13168511	9.122187	-0.13325903	0.38677114	0.17772025	4.9812512	-0.2006253	8.444951	Walking_Watch
14:14:36.255	6.567496	0.13168511	9.122187	-0.13325903	0.38677114	0.17772025	4.9812512	-0.2006253	8.444951	Walking_Watch
14:14:36.278	6.567496	0.13168511	9.122187	-0.13325903	0.38677114	0.17772025	4.9812512	-0.2006253	8.444951	Walking_Watch
14:14:36.301	6.567496	0.13168511	9.122187	-0.13325903	0.38677114	0.17772025	4.9812512	-0.2006253	8.444951	Walking_Watch
14:14:36.323	6.567496	0.13168511	9.122187	-0.13325903	0.38677114	0.17772025	4.9812512	-0.2006253	8.444951	Walking_Watch
14:14:36.346	3.3304362	-1.611347	9.182044	-0.37210733	-0.15628804	-0.51805526	4.9060683	-0.39622635	8.481972	Walking_Watch
14:14:36.369	3.3304362	-1.611347	9.182044	-0.37210733	-0.15628804	-0.51805526	4.9060683	-0.39622635	8.481972	Walking_Watch
14:14:36.393	3.3304362	-1.611347	9.182044	-0.37210733	-0.15628804	-0.51805526	4.9060683	-0.39622635	8.481972	Walking_Watch
14:14:36.415	3.3304362	-1.611347	9.182044	-0.37210733	-0.15628804	-0.51805526	4.9060683	-0.39622635	8.481972	Walking_Watch
14:14:36.438	3.3304362	-1.611347	9.182044	-0.37210733	-0.15628804	-0.51805526	4.9060683	-0.39622635	8.481972	Walking_Watch
14:14:36.460	3.3304362	-1.611347	9.182044	-0.37210733	-0.15628804	-0.51805526	4.9060683	-0.39622635	8.481972	Walking_Watch
14:14:36.482	3.3304362	-1.611347	9.182044	-0.37210733	-0.15628804	-0.51805526	4.9060683	-0.39622635	8.481972	Walking_Watch
14:14:36.504	3.3304362	-1.611347	9.182044	-0.37210733	-0.15628804	-0.51805526	4.9060683	-0.39622635	8.481972	Walking_Watch
14:14:36.527	4.6065845	-0.43815228	7.120573	0.021289876	0.105162285	-0.26027015	4.677488	-0.2958394	8.61417	Walking_Watch
14:14:36.551	4.6065845	-0.43815228	7.120573	0.021289876	0.105162285	-0.26027015	4.677488	-0.2958394	8.61417	Walking_Watch
14:14:36.573	4.6065845	-0.43815228	7.120573	0.021289876	0.105162285	-0.26027015	4.677488	-0.2958394	8.61417	Walking_Watch
14:14:36.595	4.6065845	-0.43815228	7.120573	0.021289876	0.105162285	-0.26027015	4.677488	-0.2958394	8.61417	Walking_Watch
14:14:36.621	4.6065845	-0.43815228	7.120573	0.021289876	0.105162285	-0.26027015	4.677488	-0.2958394	8.61417	Walking_Watch
14:14:36.643	4.6065845	-0.43815228	7.120573	0.021289876	0.105162285	-0.26027015	4.677488	-0.2958394	8.61417	Walking_Watch
14:14:36.666	4.6065845	-0.43815228	7.120573	0.021289876	0.105162285	-0.26027015	4.677488	-0.2958394	8.61417	Walking_Watch
14:14:36.689	4.6065845	-0.43815228	7.120573	0.021289876	0.105162285	-0.26027015	4.677488	-0.2958394	8.61417	Walking_Watch
14:14:36.711	6.517216	0.057462595	9.222747	0.2894597	-0.07992989	-0.16008823	4.882024	-0.07316285	8.504753	Walking_Watch
14:14:36.735	6.517216	0.057462595	9.222747	0.2894597	-0.07992989	-0.16008823	4.882024	-0.07316285	8.504753	Walking_Watch
14:14:36.756	6.517216	0.057462595	9.222747	0.2894597	-0.07992989	-0.16008823	4.882024	-0.07316285	8.504753	Walking_Watch
14:14:36.778	6.517216	0.057462595	9.222747	0.2894597	-0.07992989	-0.16008823	4.882024	-0.07316285	8.504753	Walking_Watch
14:14:36.800	6.517216	0.057462595	9.222747	0.2894597	-0.07992989	-0.16008823	4.882024	-0.07316285	8.504753	Walking_Watch
14:14:36.823	6.517216	0.057462595	9.222747	0.2894597	-0.07992989	-0.16008823	4.882024	-0.07316285	8.504753	Walking_Watch
14:14:36.846	6.517216	0.057462595	9.222747	0.2894597	-0.07992989	-0.16008823	4.882024	-0.07316285	8.504753	Walking_Watch
14:14:36.869	6.517216	0.057462595	9.222747	0.2894597	-0.07992989	-0.16008823	4.882024	-0.07316285	8.504753	Walking_Watch
14:14:36.892	2.1452703	1.2593886	9.320911	0.396972	-0.10925142	0.08853392	5.0054965	0.51360375	8.417336	Walking_Watch
14:14:36.915	2.1452703	1.2593886	9.320911	0.396972	-0.10925142	0.08853392	5.0054965	0.51360375	8.417336	Walking_Watch
14:14:36.937	2.1452703	1.2593886	9.320911	0.396972	-0.10925142	0.08853392	5.0054965	0.51360375	8.417336	Walking_Watch
14:14:36.965	2.1452703	1.2593886	9.320911	0.396972	-0.10925142	0.08853392	5.0054965	0.51360375	8.417336	Walking_Watch
14:14:36.987	2.1452703	1.2593886	9.320911	0.396972	-0.10925142	0.08853392	5.0054965	0.51360375	8.417336	Walking_Watch
14:14:37.009	2.1452703	1.2593886	9.320911	0.396972	-0.10925142	0.08853392	5.0054965	0.51360375	8.417336	Walking_Watch
14:14:37.030	2.1452703	1.2593886	9.320911	0.396972	-0.10925142	0.08853392	5.0054965	0.51360375	8.417336	Walking_Watch
14:14:37.052	2.1452703	1.2593886	9.320911	0.396972	-0.10925142	0.08853392	5.0054965	0.51360375	8.417336	Walking_Watch
14:14:37.073	3.0814316	0.94573855	7.963358	0.28335106	0.14364679	0.41168165	4.607531	0.589392	8.636759	Walking_Watch
14:14:37.095	3.0814316	0.94573855	7.963358	0.28335106	0.14364679	0.41168165	4.607531	0.589392	8.636759	Walking_Watch
14:14:37.117	3.0814316	0.94573855	7.963358	0.28335106	0.14364679	0.41168165	4.607531	0.589392	8.636759	Walking_Watch
14:14:37.140	3.0814316	0.94573855	7.963358	0.28335106	0.14364679	0.41168165	4.607531	0.589392	8.636759	Walking_Watch
14:14:37.162	3.0814316	0.94573855	7.963358	0.28335106	0.14364679	0.41168165	4.607531	0.589392	8.636759	Walking_Watch
14:14:37.184	3.0814316	0.94573855	7.963358	0.28335106	0.14364679	0.41168165	4.607531	0.589392	8.636759	Walking_Watch
14:14:37.205	3.0814316	0.94573855	7.963358	0.28335106	0.14364679	0.41168165	4.607531	0.589392	8.636759	Walking_Watch
14:14:37.226	3.0814316	0.94573855	7.963358	0.28335106	0.14364679	0.41168165	4.607531	0.589392	8.636759	Walking_Watch
14:14:37.248	5.375147	0.5818088	8.964165	-0.1601371	0.15158804	0.18505062	4.6749177	0.4414429	8.609334	Walking_Watch
14:14:37.269	5.375147	0.5818088	8.964165	-0.1601371	0.15158804	0.18505062	4.6749177	0.4414429	8.609334	Walking_Watch
14:14:37.292	5.375147	0.5818088	8.964165	-0.1601371	0.15158804	0.18505062	4.6749177	0.4414429	8.609334	Walking_Watch
14:14:37.315	5.375147	0.5818088	8.964165	-0.1601371	0.15158804	0.18505062	4.6749177	0.4414429	8.609334	Walking_Watch
14:14:37.337	5.375147	0.5818088	8.964165	-0.1601371	0.15158804	0.18505062	4.6749177	0.4414429	8.609334	Walking_Watch
14:14:37.360	5.375147	0.5818088	8.964165	-0.1601371	0.15158804	0.18505062	4.6749177	0.4414429	8.609334	Walking_Watch
14:14:37.383	5.375147	0.5818088	8.964165	-0.1601371	0.15158804	0.18505062	4.6749177	0.4414429	8.609334	Walking_Watch
14:14:37.405	5.375147	0.5818088	8.964165	-0.1601371	0.15158804	0.18505062	4.6749177	0.4414429	8.609334	Walking_Watch
14:14:37.427	5.360781	-1.0510867	10.30017	-0.40020716	0.25971118	-0.2187313	4.564825	0.09493293	8.678923	Walking_Watch
14:14:37.450	5.360781	-1.0510867	10.30017	-0.40020716	0.25971118	-0.2187313	4.564825	0.09493293	8.678923	Walking_Watch
14:14:37.473	5.360781	-1.0510867	10.30017	-0.40020716	0.25971118	-0.2187313	4.564825	0.09493293	8.678923	Walking_Watch
14:14:37.496	5.360781	-1.0510867	10.30017	-0.40020716	0.25971118	-0.2187313	4.564825	0.09493293	8.678923	Walking_Watch
14:14:37.521	5.360781	-1.0510867	10.30017	-0.40020716	0.25971118	-0.2187313	4.564825	0.09493293	8.678923	Walking_Watch
14:14:37.542	5.360781	-1.0510867	10.30017	-0.40020716	0.25971118	-0.2187313	4.564825	0.09493293	8.678923	Walking_Watch
14:14:37.564	5.360781	-1.0510867	10.30017	-0.40020716	0.25971118	-0.2187313	4.564825	0.09493293	8.678923	Walking_Watch
14:14:37.587	5.360781	-1.0510867	10.30017	-0.40020716	0.25971118	-0.2187313	4.564825	0.09493293	8.678923	Walking_Watch
14:14:37.610	3.3567734	-0.56265455	8.578687	-0.18151738	0.20656592	-0.40748864	4.2953167	-0.024004122	8.815896	Walking_Watch
14:14:37.633	3.3567734	-0.56265455	8.578687	-0.18151738	0.20656592	-0.40748864	4.2953167	-0.024004122	8.815896	Walking_Watch
14:14:37.656	3.3567734	-0.56265455	8.578687	-0.18151738	0.20656592	-0.40748864	4.2953167	-0.024004122	8.815896	Walking_Watch
14:14:37.679	3.3567734	-0.56265455	8.578687	-0.18151738	0.20656592	-0.40748864	4.2953167	-0.024004122	8.815896	Walking_Watch
14:14:37.701	3.3567734	-0.56265455	8.578687	-0.18151738	0.20656592	-0.40748864	4.2953167	-0.024004122	8.815896	Walking_Watch
14:14:37.723	3.3567734	-0.56265455	8.578687	-0.18151738	0.20656592	-0.40748864	4.2953167	-0.024004122	8.815896	Walking_Watch
14:14:37.746	3.3567734	-0.56265455	8.578687	-0.18151738	0.20656592	-0.40748864	4.2953167	-0.024004122	8.815896	Walking_Watch
14:14:37.769	3.3567734	-0.56265455	8.578687	-0.18151738	0.20656592	-0.40748864	4.2953167	-0.024004122	8.815896	Walking_Watch
14:14:37.790	4.252232	0.13886794	7.597034	0.16239975	0.07889508	-0.049521625	4.076974	0.068993166	8.918738	Walking_Watch
14:14:37.811	4.252232	0.13886794	7.597034	0.16239975	0.07889508	-0.049521625	4.076974	0.068993166	8.918738	Walking_Watch
14:14:37.832	4.252232	0.13886794	7.597034	0.16239975	0.07889508	-0.049521625	4.076974	0.068993166	8.918738	Walking_Watch
14:14:37.854	4.252232	0.13886794	7.597034	0.16239975	0.07889508	-0.049521625	4.076974	0.068993166	8.918738	Walking_Watch
14:14:37.876	4.252232	0.13886794	7.597034	0.16239975	0.07889508	-0.049521625	4.076974	0.068993166	8.918738	Walking_Watch
14:14:37.898	4.252232	0.13886794	7.597034	0.16239975	0.07889508	-0.049521625	4.076974	0.068993166	8.918738	Walking_Watch
14:14:37.921	4.252232	0.13886794	7.597034	0.16239975	0.07889508	-0.049521625	4.076974	0.068993166	8.918738	Walking_Watch
14:14:37.944	4.252232	0.13886794	7.597034	0.16239975	0.07889508	-0.049521625	4.076974	0.068993166	8.918738	Walking_Watch
14:14:37.967	3.8260512	0.24900457	10.321719	0.11963918	-0.46233153	-0.18391198	4.6316	0.31677902	8.6381855	Walking_Watch
14:14:37.989	3.8260512	0.24900457	10.321719	0.11963918	-0.46233153	-0.18391198	4.6316	0.31677902	8.6381855	Walking_Watch
14:14:38.010	3.8260512	0.24900457	10.321719	0.11963918	-0.46233153	-0.18391198	4.6316	0.31677902	8.6381855	Walking_Watch
14:14:38.032	3.8260512	0.24900457	10.321719	0.11963918	-0.46233153	-0.18391198	4.6316	0.31677902	8.6381855	Walking_Watch
14:14:38.054	3.8260512	0.24900457	10.321719	0.11963918	-0.46233153	-0.18391198	4.6316	0.31677902	8.6381855	Walking_Watch
14:14:38.075	3.8260512	0.24900457	10.321719	0.11963918	-0.46233153	-0.18391198	4.6316	0.31677902	8.6381855	Walking_Watch
14:14:38.097	3.8260512	0.24900457	10.321719	0.11963918	-0.46233153	-0.18391198	4.6316	0.31677902	8.6381855	Walking_Watch
14:14:38.119	3.8260512	0.24900457	10.321719	0.11963918	-0.46233153	-0.18391198	4.6316	0.31677902	8.6381855	Walking_Watch
14:14:38.141	4.6568646	1.1875603	5.906676	0.47577363	0.20228985	0.35853633	4.809083	0.58636534	8.526384	Walking_Watch
14:14:38.164	4.6568646	1.1875603	5.906676	0.47577363	0.20228985	0.35853633	4.809083	0.58636534	8.526384	Walking_Watch
14:14:38.187	4.6568646	1.1875603	5.906676	0.47577363	0.20228985	0.35853633	4.809083	0.58636534	8.526384	Walking_Watch
14:14:38.210	4.6568646	1.1875603	5.906676	0.47577363	0.20228985	0.35853633	4.809083	0.58636534	8.526384	Walking_Watch
14:14:38.232	4.6568646	1.1875603	5.906676	0.47577363	0.20228985	0.35853633	4.809083	0.58636534	8.526384	Walking_Watch
14:14:38.254	4.6568646	1.1875603	5.906676	0.47577363	0.20228985	0.35853633	4.809083	0.58636534	8.526384	Walking_Watch
14:14:38.275	4.6568646	1.1875603	5.906676	0.47577363	0.20228985	0.35853633	4.809083	0.58636534	8.526384	Walking_Watch
14:14:38.298	4.6568646	1.1875603	5.906676	0.47577363	0.20228985	0.35853633	4.809083	0.58636534	8.526384	Walking_Watch
14:14:38.319	4.6999617	0.7350424	6.184412	-0.011085982	0.08561459	0.09036651	4.6586933	0.55806774	8.611359	Walking_Watch
14:14:38.341	4.6999617	0.7350424	6.184412	-0.011085982	0.08561459	0.09036651	4.6586933	0.55806774	8.611359	Walking_Watch
14:14:38.363	4.6999617	0.7350424	6.184412	-0.011085982	0.08561459	0.09036651	4.6586933	0.55806774	8.611359	Walking_Watch
14:14:38.385	4.6999617	0.7350424	6.184412	-0.011085982	0.08561459	0.09036651	4.6586933	0.55806774	8.611359	Walking_Watch
14:14:38.408	4.6999617	0.7350424	6.184412	-0.011085982	0.08561459	0.09036651	4.6586933	0.55806774	8.611359	Walking_Watch
14:14:38.431	4.6999617	0.7350424	6.184412	-0.011085982	0.08561459	0.09036651	4.6586933	0.55806774	8.611359	Walking_Watch
14:14:38.455	4.6999617	0.7350424	6.184412	-0.011085982	0.08561459	0.09036651	4.6586933	0.55806774	8.611359	Walking_Watch
14:14:38.477	4.6999617	0.7350424	6.184412	-0.011085982	0.08561459	0.09036651	4.6586933	0.55806774	8.611359	Walking_Watch
14:14:38.499	5.7965393	0.4070267	8.822903	-0.011085982	0.08561459	0.09036651	4.6586933	0.55806774	8.611359	Walking_Watch
14:14:38.522	5.7965393	0.4070267	8.822903	-0.3586683	-0.032282393	0.23025465	4.55422	0.31855085	8.679168	Walking_Watch
14:14:38.545	5.7965393	0.4070267	8.822903	-0.3586683	-0.032282393	0.23025465	4.55422	0.31855085	8.679168	Walking_Watch
14:14:38.567	5.7965393	0.4070267	8.822903	-0.3586683	-0.032282393	0.23025465	4.55422	0.31855085	8.679168	Walking_Watch
14:14:38.589	5.7965393	0.4070267	8.822903	-0.3586683	-0.032282393	0.23025465	4.55422	0.31855085	8.679168	Walking_Watch
14:14:38.610	5.7965393	0.4070267	8.822903	-0.3586683	-0.032282393	0.23025465	4.55422	0.31855085	8.679168	Walking_Watch
14:14:38.633	5.7965393	0.4070267	8.822903	-0.3586683	-0.032282393	0.23025465	4.55422	0.31855085	8.679168	Walking_Watch
14:14:38.655	5.7965393	0.4070267	8.822903	-0.3586683	-0.032282393	0.23025465	4.55422	0.31855085	8.679168	Walking_Watch
14:14:38.678	5.7965393	0.4070267	8.822903	-0.3586683	-0.032282393	0.23025465	4.55422	0.31855085	8.679168	Walking_Watch
14:14:38.700	2.3200524	-1.1061549	11.427874	0.022511607	-0.3761995	-0.23705725	4.632133	-0.23984103	8.640381	Walking_Watch
14:14:38.723	2.3200524	-1.1061549	11.427874	0.022511607	-0.3761995	-0.23705725	4.632133	-0.23984103	8.640381	Walking_Watch
14:14:38.748	2.3200524	-1.1061549	11.427874	0.022511607	-0.3761995	-0.23705725	4.632133	-0.23984103	8.640381	Walking_Watch
14:14:38.771	2.3200524	-1.1061549	11.427874	0.022511607	-0.3761995	-0.23705725	4.632133	-0.23984103	8.640381	Walking_Watch
14:14:38.793	2.3200524	-1.1061549	11.427874	0.022511607	-0.3761995	-0.23705725	4.632133	-0.23984103	8.640381	Walking_Watch
14:14:38.816	2.3200524	-1.1061549	11.427874	0.022511607	-0.3761995	-0.23705725	4.632133	-0.23984103	8.640381	Walking_Watch
14:14:38.838	2.3200524	-1.1061549	11.427874	0.022511607	-0.3761995	-0.23705725	4.632133	-0.23984103	8.640381	Walking_Watch
14:14:38.861	4.896292	-0.42378664	5.602603	0.1226935	0.35011926	-0.3402935	4.5217557	-0.20389424	8.699571	Walking_Watch
14:14:38.883	4.896292	-0.42378664	5.602603	0.1226935	0.35011926	-0.3402935	4.5217557	-0.20389424	8.699571	Walking_Watch
14:14:38.905	4.896292	-0.42378664	5.602603	0.1226935	0.35011926	-0.3402935	4.5217557	-0.20389424	8.699571	Walking_Watch
14:14:38.928	4.896292	-0.42378664	5.602603	0.1226935	0.35011926	-0.3402935	4.5217557	-0.20389424	8.699571	Walking_Watch
14:14:38.950	4.896292	-0.42378664	5.602603	0.1226935	0.35011926	-0.3402935	4.5217557	-0.20389424	8.699571	Walking_Watch
14:14:38.974	4.896292	-0.42378664	5.602603	0.1226935	0.35011926	-0.3402935	4.5217557	-0.20389424	8.699571	Walking_Watch
14:14:38.997	4.896292	-0.42378664	5.602603	0.1226935	0.35011926	-0.3402935	4.5217557	-0.20389424	8.699571	Walking_Watch
14:14:39.020	4.896292	-0.42378664	5.602603	0.1226935	0.35011926	-0.3402935	4.5217557	-0.20389424	8.699571	Walking_Watch
14:14:39.043	5.176422	0.05027977	8.873182	0.031063719	-0.09397978	-0.13259931	4.4761815	-0.15302841	8.724147	Walking_Watch
14:14:39.065	5.176422	0.05027977	8.873182	0.031063719	-0.09397978	-0.13259931	4.4761815	-0.15302841	8.724147	Walking_Watch
14:14:39.089	5.176422	0.05027977	8.873182	0.031063719	-0.09397978	-0.13259931	4.4761815	-0.15302841	8.724147	Walking_Watch
14:14:39.112	5.176422	0.05027977	8.873182	0.031063719	-0.09397978	-0.13259931	4.4761815	-0.15302841	8.724147	Walking_Watch
14:14:39.134	5.176422	0.05027977	8.873182	0.031063719	-0.09397978	-0.13259931	4.4761815	-0.15302841	8.724147	Walking_Watch
14:14:39.157	5.176422	0.05027977	8.873182	0.031063719	-0.09397978	-0.13259931	4.4761815	-0.15302841	8.724147	Walking_Watch
14:14:39.179	5.176422	0.05027977	8.873182	0.031063719	-0.09397978	-0.13259931	4.4761815	-0.15302841	8.724147	Walking_Watch
14:14:39.202	5.176422	0.05027977	8.873182	0.031063719	-0.09397978	-0.13259931	4.4761815	-0.15302841	8.724147	Walking_Watch
14:14:39.225	3.929005	0.8332076	9.826104	0.19233213	-0.081762485	-0.110608146	4.695477	0.14894406	8.608172	Walking_Watch
14:14:39.247	3.929005	0.8332076	9.826104	0.19233213	-0.081762485	-0.110608146	4.695477	0.14894406	8.608172	Walking_Watch
14:14:39.269	3.929005	0.8332076	9.826104	0.19233213	-0.081762485	-0.110608146	4.695477	0.14894406	8.608172	Walking_Watch
14:14:39.291	3.929005	0.8332076	9.826104	0.19233213	-0.081762485	-0.110608146	4.695477	0.14894406	8.608172	Walking_Watch
14:14:39.314	3.929005	0.8332076	9.826104	0.19233213	-0.081762485	-0.110608146	4.695477	0.14894406	8.608172	Walking_Watch
14:14:39.337	3.929005	0.8332076	9.826104	0.19233213	-0.081762485	-0.110608146	4.695477	0.14894406	8.608172	Walking_Watch
14:14:39.360	3.929005	0.8332076	9.826104	0.19233213	-0.081762485	-0.110608146	4.695477	0.14894406	8.608172	Walking_Watch
14:14:39.384	3.929005	0.8332076	9.826104	0.19233213	-0.081762485	-0.110608146	4.695477	0.14894406	8.608172	Walking_Watch
14:14:39.406	2.6169424	1.3623424	9.553157	-0.55231255	-0.15812063	0.007899709	4.788887	0.48606312	8.544042	Walking_Watch
14:14:39.428	2.6169424	1.3623424	9.553157	-0.55231255	-0.15812063	0.007899709	4.788887	0.48606312	8.544042	Walking_Watch
14:14:39.449	2.6169424	1.3623424	9.553157	-0.55231255	-0.15812063	0.007899709	4.788887	0.48606312	8.544042	Walking_Watch
14:14:39.470	2.6169424	1.3623424	9.553157	-0.55231255	-0.15812063	0.007899709	4.788887	0.48606312	8.544042	Walking_Watch
14:14:39.491	2.6169424	1.3623424	9.553157	-0.55231255	-0.15812063	0.007899709	4.788887	0.48606312	8.544042	Walking_Watch
14:14:39.512	2.6169424	1.3623424	9.553157	-0.55231255	-0.15812063	0.007899709	4.788887	0.48606312	8.544042	Walking_Watch
14:14:39.536	2.6169424	1.3623424	9.553157	-0.55231255	-0.15812063	0.007899709	4.788887	0.48606312	8.544042	Walking_Watch
14:14:39.558	2.6169424	1.3623424	9.553157	-0.55231255	-0.15812063	0.007899709	4.788887	0.48606312	8.544042	Walking_Watch
14:14:39.580	5.33205	1.0654523	7.49408	-0.105770096	-0.043277968	0.1819963	4.686385	0.6258036	8.591653	Walking_Watch
14:14:39.603	5.33205	1.0654523	7.49408	-0.105770096	-0.043277968	0.1819963	4.686385	0.6258036	8.591653	Walking_Watch
14:14:39.626	5.33205	1.0654523	7.49408	-0.105770096	-0.043277968	0.1819963	4.686385	0.6258036	8.591653	Walking_Watch
14:14:39.649	5.33205	1.0654523	7.49408	-0.105770096	-0.043277968	0.1819963	4.686385	0.6258036	8.591653	Walking_Watch
14:14:39.671	5.33205	1.0654523	7.49408	-0.105770096	-0.043277968	0.1819963	4.686385	0.6258036	8.591653	Walking_Watch
14:14:39.693	5.33205	1.0654523	7.49408	-0.105770096	-0.043277968	0.1819963	4.686385	0.6258036	8.591653	Walking_Watch
14:14:39.714	5.33205	1.0654523	7.49408	-0.105770096	-0.043277968	0.1819963	4.686385	0.6258036	8.591653	Walking_Watch
14:14:39.736	5.33205	1.0654523	7.49408	-0.105770096	-0.043277968	0.1819963	4.686385	0.6258036	8.591653	Walking_Watch
14:14:39.758	6.1915946	-0.7039168	9.507666	-0.30552304	0.07339729	0.1416792	4.934621	0.2060558	8.472154	Walking_Watch
14:14:39.780	6.1915946	-0.7039168	9.507666	-0.30552304	0.07339729	0.1416792	4.934621	0.2060558	8.472154	Walking_Watch
14:14:39.802	6.1915946	-0.7039168	9.507666	-0.30552304	0.07339729	0.1416792	4.934621	0.2060558	8.472154	Walking_Watch
14:14:39.824	6.1915946	-0.7039168	9.507666	-0.30552304	0.07339729	0.1416792	4.934621	0.2060558	8.472154	Walking_Watch
14:14:39.847	6.1915946	-0.7039168	9.507666	-0.30552304	0.07339729	0.1416792	4.934621	0.2060558	8.472154	Walking_Watch
14:14:39.870	6.1915946	-0.7039168	9.507666	-0.30552304	0.07339729	0.1416792	4.934621	0.2060558	8.472154	Walking_Watch
14:14:39.893	6.1915946	-0.7039168	9.507666	-0.30552304	0.07339729	0.1416792	4.934621	0.2060558	8.472154	Walking_Watch
14:14:39.915	6.1915946	-0.7039168	9.507666	-0.30552304	0.07339729	0.1416792	4.934621	0.2060558	8.472154	Walking_Watch
14:14:39.938	3.8978794	-1.0223553	8.224334	-0.51566064	-0.059160464	-0.5760875	4.8239875	-0.16655368	8.536496	Walking_Watch
14:14:39.959	3.8978794	-1.0223553	8.224334	-0.51566064	-0.059160464	-0.5760875	4.8239875	-0.16655368	8.536496	Walking_Watch
14:14:39.981	3.8978794	-1.0223553	8.224334	-0.51566064	-0.059160464	-0.5760875	4.8239875	-0.16655368	8.536496	Walking_Watch
14:14:40.004	3.8978794	-1.0223553	8.224334	-0.51566064	-0.059160464	-0.5760875	4.8239875	-0.16655368	8.536496	Walking_Watch
14:14:40.026	3.8978794	-1.0223553	8.224334	-0.51566064	-0.059160464	-0.5760875	4.8239875	-0.16655368	8.536496	Walking_Watch
14:14:40.049	3.8978794	-1.0223553	8.224334	-0.51566064	-0.059160464	-0.5760875	4.8239875	-0.16655368	8.536496	Walking_Watch
14:14:40.070	3.8978794	-1.0223553	8.224334	-0.51566064	-0.059160464	-0.5760875	4.8239875	-0.16655368	8.536496	Walking_Watch
14:14:40.093	3.8978794	-1.0223553	8.224334	-0.51566064	-0.059160464	-0.5760875	4.8239875	-0.16655368	8.536496	Walking_Watch
14:14:40.116	3.8978794	-1.0223553	8.224334	-0.51566064	-0.059160464	-0.5760875	4.8239875	-0.16655368	8.536496	Walking_Watch
14:14:40.140	5.044737	-0.28970724	6.854809	-0.040407512	0.13875987	-0.33479568	4.5827627	0.08110154	8.669607	Walking_Watch
14:14:40.163	5.044737	-0.28970724	6.854809	-0.040407512	0.13875987	-0.33479568	4.5827627	0.08110154	8.669607	Walking_Watch
14:14:40.185	5.044737	-0.28970724	6.854809	-0.040407512	0.13875987	-0.33479568	4.5827627	0.08110154	8.669607	Walking_Watch
14:14:40.208	5.044737	-0.28970724	6.854809	-0.040407512	0.13875987	-0.33479568	4.5827627	0.08110154	8.669607	Walking_Watch
14:14:40.230	5.044737	-0.28970724	6.854809	-0.040407512	0.13875987	-0.33479568	4.5827627	0.08110154	8.669607	Walking_Watch
14:14:40.251	5.044737	-0.28970724	6.854809	-0.040407512	0.13875987	-0.33479568	4.5827627	0.08110154	8.669607	Walking_Watch
14:14:40.273	5.044737	-0.28970724	6.854809	-0.040407512	0.13875987	-0.33479568	4.5827627	0.08110154	8.669607	Walking_Watch
14:14:40.295	5.044737	-0.28970724	6.854809	-0.040407512	0.13875987	-0.33479568	4.5827627	0.08110154	8.669607	Walking_Watch
14:14:40.317	5.5978146	0.5411061	8.865999	0.19721907	-0.1849987	-0.27432004	4.8980036	0.40505776	8.486213	Walking_Watch
14:14:40.339	5.5978146	0.5411061	8.865999	0.19721907	-0.1849987	-0.27432004	4.8980036	0.40505776	8.486213	Walking_Watch
14:14:40.362	5.5978146	0.5411061	8.865999	0.19721907	-0.1849987	-0.27432004	4.8980036	0.40505776	8.486213	Walking_Watch
14:14:40.384	5.5978146	0.5411061	8.865999	0.19721907	-0.1849987	-0.27432004	4.8980036	0.40505776	8.486213	Walking_Watch
14:14:40.407	5.5978146	0.5411061	8.865999	0.19721907	-0.1849987	-0.27432004	4.8980036	0.40505776	8.486213	Walking_Watch
14:14:40.430	5.5978146	0.5411061	8.865999	0.19721907	-0.1849987	-0.27432004	4.8980036	0.40505776	8.486213	Walking_Watch
14:14:40.452	5.5978146	0.5411061	8.865999	0.19721907	-0.1849987	-0.27432004	4.8980036	0.40505776	8.486213	Walking_Watch
14:14:40.475	5.5978146	0.5411061	8.865999	0.19721907	-0.1849987	-0.27432004	4.8980036	0.40505776	8.486213	Walking_Watch
14:14:40.498	4.496448	1.7190893	6.349617	0.49959734	-0.016399898	0.39335567	4.949676	0.9818653	8.408745	Walking_Watch
14:14:40.524	4.496448	1.7190893	6.349617	0.49959734	-0.016399898	0.39335567	4.949676	0.9818653	8.408745	Walking_Watch
14:14:40.547	4.496448	1.7190893	6.349617	0.49959734	-0.016399898	0.39335567	4.949676	0.9818653	8.408745	Walking_Watch
14:14:40.570	4.496448	1.7190893	6.349617	0.49959734	-0.016399898	0.39335567	4.949676	0.9818653	8.408745	Walking_Watch
14:14:40.593	4.496448	1.7190893	6.349617	0.49959734	-0.016399898	0.39335567	4.949676	0.9818653	8.408745	Walking_Watch
14:14:40.616	4.496448	1.7190893	6.349617	0.49959734	-0.016399898	0.39335567	4.949676	0.9818653	8.408745	Walking_Watch
14:14:40.639	4.496448	1.7190893	6.349617	0.49959734	-0.016399898	0.39335567	4.949676	0.9818653	8.408745	Walking_Watch
14:14:40.661	4.2570205	1.0726352	6.58665	0.13979773	0.093555845	0.32371703	4.7670064	0.93926764	8.518438	Walking_Watch
14:14:40.684	4.2570205	1.0726352	6.58665	0.13979773	0.093555845	0.32371703	4.7670064	0.93926764	8.518438	Walking_Watch
14:14:40.706	4.2570205	1.0726352	6.58665	0.13979773	0.093555845	0.32371703	4.7670064	0.93926764	8.518438	Walking_Watch
14:14:40.729	4.2570205	1.0726352	6.58665	0.13979773	0.093555845	0.32371703	4.7670064	0.93926764	8.518438	Walking_Watch
14:14:40.750	4.2570205	1.0726352	6.58665	0.13979773	0.093555845	0.32371703	4.7670064	0.93926764	8.518438	Walking_Watch
14:14:40.772	4.2570205	1.0726352	6.58665	0.13979773	0.093555845	0.32371703	4.7670064	0.93926764	8.518438	Walking_Watch
14:14:40.794	4.2570205	1.0726352	6.58665	0.13979773	0.093555845	0.32371703	4.7670064	0.93926764	8.518438	Walking_Watch
14:14:40.816	4.2570205	1.0726352	6.58665	0.13979773	0.093555845	0.32371703	4.7670064	0.93926764	8.518438	Walking_Watch
14:14:40.839	5.607392	0.80208206	8.8636055	0.13979773	0.093555845	0.32371703	4.7670064	0.93926764	8.518438	Walking_Watch
14:14:40.862	5.607392	0.80208206	8.8636055	-0.18518257	0.059347395	0.08609046	4.917882	0.62317634	8.461466	Walking_Watch
14:14:40.885	5.607392	0.80208206	8.8636055	-0.18518257	0.059347395	0.08609046	4.917882	0.62317634	8.461466	Walking_Watch
14:14:40.907	5.607392	0.80208206	8.8636055	-0.18518257	0.059347395	0.08609046	4.917882	0.62317634	8.461466	Walking_Watch
14:14:40.930	5.607392	0.80208206	8.8636055	-0.18518257	0.059347395	0.08609046	4.917882	0.62317634	8.461466	Walking_Watch
14:14:40.952	5.607392	0.80208206	8.8636055	-0.18518257	0.059347395	0.08609046	4.917882	0.62317634	8.461466	Walking_Watch
14:14:40.975	5.607392	0.80208206	8.8636055	-0.18518257	0.059347395	0.08609046	4.917882	0.62317634	8.461466	Walking_Watch
14:14:41.000	5.607392	0.80208206	8.8636055	-0.18518257	0.059347395	0.08609046	4.917882	0.62317634	8.461466	Walking_Watch
14:14:41.022	3.213117	-1.1492519	10.386364	-0.29819265	-0.039612778	-0.35189992	4.940666	0.14737302	8.469854	Walking_Watch
14:14:41.044	3.213117	-1.1492519	10.386364	-0.29819265	-0.039612778	-0.35189992	4.940666	0.14737302	8.469854	Walking_Watch
14:14:41.066	3.213117	-1.1492519	10.386364	-0.29819265	-0.039612778	-0.35189992	4.940666	0.14737302	8.469854	Walking_Watch
14:14:41.089	3.213117	-1.1492519	10.386364	-0.29819265	-0.039612778	-0.35189992	4.940666	0.14737302	8.469854	Walking_Watch
14:14:41.112	3.213117	-1.1492519	10.386364	-0.29819265	-0.039612778	-0.35189992	4.940666	0.14737302	8.469854	Walking_Watch
14:14:41.134	3.213117	-1.1492519	10.386364	-0.29819265	-0.039612778	-0.35189992	4.940666	0.14737302	8.469854	Walking_Watch
14:14:41.157	3.213117	-1.1492519	10.386364	-0.29819265	-0.039612778	-0.35189992	4.940666	0.14737302	8.469854	Walking_Watch
14:14:41.180	3.213117	-1.1492519	10.386364	-0.29819265	-0.039612778	-0.35189992	4.940666	0.14737302	8.469854	Walking_Watch
14:14:41.202	4.601796	0.057462595	5.174028	0.47577363	0.07706249	-0.1466492	4.721131	0.013260464	8.595412	Walking_Watch
14:14:41.226	4.601796	0.057462595	5.174028	0.47577363	0.07706249	-0.1466492	4.721131	0.013260464	8.595412	Walking_Watch
14:14:41.248	4.601796	0.057462595	5.174028	0.47577363	0.07706249	-0.1466492	4.721131	0.013260464	8.595412	Walking_Watch
14:14:41.271	4.601796	0.057462595	5.174028	0.47577363	0.07706249	-0.1466492	4.721131	0.013260464	8.595412	Walking_Watch
14:14:41.293	4.601796	0.057462595	5.174028	0.47577363	0.07706249	-0.1466492	4.721131	0.013260464	8.595412	Walking_Watch
14:14:41.315	4.601796	0.057462595	5.174028	0.47577363	0.07706249	-0.1466492	4.721131	0.013260464	8.595412	Walking_Watch
14:14:41.338	4.601796	0.057462595	5.174028	0.47577363	0.07706249	-0.1466492	4.721131	0.013260464	8.595412	Walking_Watch
14:14:41.361	4.601796	0.057462595	5.174028	0.47577363	0.07706249	-0.1466492	4.721131	0.013260464	8.595412	Walking_Watch
14:14:41.383	5.2290964	-0.26097596	7.8532214	-0.034298863	-0.18438785	-0.029973935	4.811055	0.23996684	8.542043	Walking_Watch
14:14:41.406	5.2290964	-0.26097596	7.8532214	-0.034298863	-0.18438785	-0.029973935	4.811055	0.23996684	8.542043	Walking_Watch
14:14:41.429	5.2290964	-0.26097596	7.8532214	-0.034298863	-0.18438785	-0.029973935	4.811055	0.23996684	8.542043	Walking_Watch
14:14:41.452	5.2290964	-0.26097596	7.8532214	-0.034298863	-0.18438785	-0.029973935	4.811055	0.23996684	8.542043	Walking_Watch
14:14:41.475	5.2290964	-0.26097596	7.8532214	-0.034298863	-0.18438785	-0.029973935	4.811055	0.23996684	8.542043	Walking_Watch
14:14:41.497	5.2290964	-0.26097596	7.8532214	-0.034298863	-0.18438785	-0.029973935	4.811055	0.23996684	8.542043	Walking_Watch
14:14:41.520	5.2290964	-0.26097596	7.8532214	-0.034298863	-0.18438785	-0.029973935	4.811055	0.23996684	8.542043	Walking_Watch
14:14:41.543	5.2290964	-0.26097596	7.8532214	-0.034298863	-0.18438785	-0.029973935	4.811055	0.23996684	8.542043	Walking_Watch
14:14:41.565	7.082265	0.8236305	9.402317	0.20821464	0.32018685	-0.16558601	5.042719	0.5828598	8.390566	Walking_Watch
14:14:41.586	7.082265	0.8236305	9.402317	0.20821464	0.32018685	-0.16558601	5.042719	0.5828598	8.390566	Walking_Watch
14:14:41.608	7.082265	0.8236305	9.402317	0.20821464	0.32018685	-0.16558601	5.042719	0.5828598	8.390566	Walking_Watch
14:14:41.631	7.082265	0.8236305	9.402317	0.20821464	0.32018685	-0.16558601	5.042719	0.5828598	8.390566	Walking_Watch
14:14:41.654	7.082265	0.8236305	9.402317	0.20821464	0.32018685	-0.16558601	5.042719	0.5828598	8.390566	Walking_Watch
14:14:41.678	7.082265	0.8236305	9.402317	0.20821464	0.32018685	-0.16558601	5.042719	0.5828598	8.390566	Walking_Watch
14:14:41.701	7.082265	0.8236305	9.402317	0.20821464	0.32018685	-0.16558601	5.042719	0.5828598	8.390566	Walking_Watch
14:14:41.723	7.082265	0.8236305	9.402317	0.20821464	0.32018685	-0.16558601	5.042719	0.5828598	8.390566	Walking_Watch
14:14:41.745	3.7135203	1.6831752	7.8963184	-0.30918825	0.24810475	0.0072888443	4.9193172	0.7283673	8.452227	Walking_Watch
14:14:41.767	3.7135203	1.6831752	7.8963184	-0.30918825	0.24810475	0.0072888443	4.9193172	0.7283673	8.452227	Walking_Watch
14:14:41.790	3.7135203	1.6831752	7.8963184	-0.30918825	0.24810475	0.0072888443	4.9193172	0.7283673	8.452227	Walking_Watch
14:14:41.812	3.7135203	1.6831752	7.8963184	-0.30918825	0.24810475	0.0072888443	4.9193172	0.7283673	8.452227	Walking_Watch
14:14:41.834	3.7135203	1.6831752	7.8963184	-0.30918825	0.24810475	0.0072888443	4.9193172	0.7283673	8.452227	Walking_Watch
14:14:41.855	3.7135203	1.6831752	7.8963184	-0.30918825	0.24810475	0.0072888443	4.9193172	0.7283673	8.452227	Walking_Watch
14:14:41.877	3.7135203	1.6831752	7.8963184	-0.30918825	0.24810475	0.0072888443	4.9193172	0.7283673	8.452227	Walking_Watch
14:14:41.900	3.7135203	1.6831752	7.8963184	-0.30918825	0.24810475	0.0072888443	4.9193172	0.7283673	8.452227	Walking_Watch
14:14:41.922	5.1692395	0.9864412	7.290567	-0.2798667	0.14059247	-0.088617	4.6128035	0.70086235	8.625612	Walking_Watch
14:14:41.945	5.1692395	0.9864412	7.290567	-0.2798667	0.14059247	-0.088617	4.6128035	0.70086235	8.625612	Walking_Watch
14:14:41.968	5.1692395	0.9864412	7.290567	-0.2798667	0.14059247	-0.088617	4.6128035	0.70086235	8.625612	Walking_Watch
14:14:41.990	5.1692395	0.9864412	7.290567	-0.2798667	0.14059247	-0.088617	4.6128035	0.70086235	8.625612	Walking_Watch
14:14:42.013	5.1692395	0.9864412	7.290567	-0.2798667	0.14059247	-0.088617	4.6128035	0.70086235	8.625612	Walking_Watch
14:14:42.036	5.1692395	0.9864412	7.290567	-0.2798667	0.14059247	-0.088617	4.6128035	0.70086235	8.625612	Walking_Watch
14:14:42.059	5.1692395	0.9864412	7.290567	-0.2798667	0.14059247	-0.088617	4.6128035	0.70086235	8.625612	Walking_Watch
14:14:42.081	5.1692395	0.9864412	7.290567	-0.2798667	0.14059247	-0.088617	4.6128035	0.70086235	8.625612	Walking_Watch
14:14:42.102	5.849213	0.083799616	8.743892	-0.22427796	0.021473745	0.19543533	4.666435	0.3921347	8.61632	Walking_Watch
14:14:42.125	5.849213	0.083799616	8.743892	-0.22427796	0.021473745	0.19543533	4.666435	0.3921347	8.61632	Walking_Watch
14:14:42.147	5.849213	0.083799616	8.743892	-0.22427796	0.021473745	0.19543533	4.666435	0.3921347	8.61632	Walking_Watch
14:14:42.169	5.849213	0.083799616	8.743892	-0.22427796	0.021473745	0.19543533	4.666435	0.3921347	8.61632	Walking_Watch
14:14:42.192	5.849213	0.083799616	8.743892	-0.22427796	0.021473745	0.19543533	4.666435	0.3921347	8.61632	Walking_Watch
14:14:42.213	5.849213	0.083799616	8.743892	-0.22427796	0.021473745	0.19543533	4.666435	0.3921347	8.61632	Walking_Watch
14:14:42.236	5.849213	0.083799616	8.743892	-0.22427796	0.021473745	0.19543533	4.666435	0.3921347	8.61632	Walking_Watch
14:14:42.259	5.849213	0.083799616	8.743892	-0.22427796	0.021473745	0.19543533	4.666435	0.3921347	8.61632	Walking_Watch
14:14:42.281	3.057489	-1.3623424	8.049552	-0.45579585	0.12165565	-0.72636026	4.5859804	0.037487436	8.668202	Walking_Watch
14:14:42.304	3.057489	-1.3623424	8.049552	-0.45579585	0.12165565	-0.72636026	4.5859804	0.037487436	8.668202	Walking_Watch
14:14:42.329	3.057489	-1.3623424	8.049552	-0.45579585	0.12165565	-0.72636026	4.5859804	0.037487436	8.668202	Walking_Watch
14:14:42.355	3.057489	-1.3623424	8.049552	-0.45579585	0.12165565	-0.72636026	4.5859804	0.037487436	8.668202	Walking_Watch
14:14:42.377	3.057489	-1.3623424	8.049552	-0.45579585	0.12165565	-0.72636026	4.5859804	0.037487436	8.668202	Walking_Watch
14:14:42.399	3.057489	-1.3623424	8.049552	-0.45579585	0.12165565	-0.72636026	4.5859804	0.037487436	8.668202	Walking_Watch
14:14:42.421	3.057489	-1.3623424	8.049552	-0.45579585	0.12165565	-0.72636026	4.5859804	0.037487436	8.668202	Walking_Watch
14:14:42.443	3.057489	-1.3623424	8.049552	-0.45579585	0.12165565	-0.72636026	4.5859804	0.037487436	8.668202	Walking_Watch
14:14:42.466	4.4294086	-0.4668836	5.8587904	-0.28536448	0.20045726	-0.5424899	4.330069	-0.21146716	8.7963705	Walking_Watch
14:14:42.488	4.4294086	-0.4668836	5.8587904	-0.28536448	0.20045726	-0.5424899	4.330069	-0.21146716	8.7963705	Walking_Watch
14:14:42.511	4.4294086	-0.4668836	5.8587904	-0.28536448	0.20045726	-0.5424899	4.330069	-0.21146716	8.7963705	Walking_Watch
14:14:42.533	4.4294086	-0.4668836	5.8587904	-0.28536448	0.20045726	-0.5424899	4.330069	-0.21146716	8.7963705	Walking_Watch
14:14:42.555	4.4294086	-0.4668836	5.8587904	-0.28536448	0.20045726	-0.5424899	4.330069	-0.21146716	8.7963705	Walking_Watch
14:14:42.579	4.4294086	-0.4668836	5.8587904	-0.28536448	0.20045726	-0.5424899	4.330069	-0.21146716	8.7963705	Walking_Watch
14:14:42.601	4.4294086	-0.4668836	5.8587904	-0.28536448	0.20045726	-0.5424899	4.330069	-0.21146716	8.7963705	Walking_Watch
14:14:42.623	4.4294086	-0.4668836	5.8587904	-0.28536448	0.20045726	-0.5424899	4.330069	-0.21146716	8.7963705	Walking_Watch
14:14:42.646	5.9641385	-0.16041641	8.719949	0.09031765	-0.260746	-0.47407296	4.44213	-0.07349954	8.742564	Walking_Watch
14:14:42.668	5.9641385	-0.16041641	8.719949	0.09031765	-0.260746	-0.47407296	4.44213	-0.07349954	8.742564	Walking_Watch
14:14:42.690	5.9641385	-0.16041641	8.719949	0.09031765	-0.260746	-0.47407296	4.44213	-0.07349954	8.742564	Walking_Watch
14:14:42.713	5.9641385	-0.16041641	8.719949	0.09031765	-0.260746	-0.47407296	4.44213	-0.07349954	8.742564	Walking_Watch
14:14:42.735	5.9641385	-0.16041641	8.719949	0.09031765	-0.260746	-0.47407296	4.44213	-0.07349954	8.742564	Walking_Watch
14:14:42.758	5.9641385	-0.16041641	8.719949	0.09031765	-0.260746	-0.47407296	4.44213	-0.07349954	8.742564	Walking_Watch
14:14:42.781	5.9641385	-0.16041641	8.719949	0.09031765	-0.260746	-0.47407296	4.44213	-0.07349954	8.742564	Walking_Watch
14:14:42.803	5.9641385	-0.16041641	8.719949	0.09031765	-0.260746	-0.47407296	4.44213	-0.07349954	8.742564	Walking_Watch
14:14:42.826	1.8459859	1.1971374	9.419077	0.49165612	-0.031060666	0.0030127873	4.5374303	0.47688788	8.680707	Walking_Watch
14:14:42.849	1.8459859	1.1971374	9.419077	0.49165612	-0.031060666	0.0030127873	4.5374303	0.47688788	8.680707	Walking_Watch
14:14:42.872	1.8459859	1.1971374	9.419077	0.49165612	-0.031060666	0.0030127873	4.5374303	0.47688788	8.680707	Walking_Watch
14:14:42.893	1.8459859	1.1971374	9.419077	0.49165612	-0.031060666	0.0030127873	4.5374303	0.47688788	8.680707	Walking_Watch
14:14:42.915	1.8459859	1.1971374	9.419077	0.49165612	-0.031060666	0.0030127873	4.5374303	0.47688788	8.680707	Walking_Watch
14:14:42.937	1.8459859	1.1971374	9.419077	0.49165612	-0.031060666	0.0030127873	4.5374303	0.47688788	8.680707	Walking_Watch
14:14:42.959	1.8459859	1.1971374	9.419077	0.49165612	-0.031060666	0.0030127873	4.5374303	0.47688788	8.680707	Walking_Watch
14:14:42.981	1.8459859	1.1971374	9.419077	0.49165612	-0.031060666	0.0030127873	4.5374303	0.47688788	8.680707	Walking_Watch
14:14:43.004	3.5554981	0.5506832	7.223527	0.2051603	0.037967104	-0.017756632	4.392495	0.46900034	8.7553625	Walking_Watch
14:14:43.027	3.5554981	0.5506832	7.223527	0.2051603	0.037967104	-0.017756632	4.392495	0.46900034	8.7553625	Walking_Watch
14:14:43.050	3.5554981	0.5506832	7.223527	0.2051603	0.037967104	-0.017756632	4.392495	0.46900034	8.7553625	Walking_Watch
14:14:43.072	3.5554981	0.5506832	7.223527	0.2051603	0.037967104	-0.017756632	4.392495	0.46900034	8.7553625	Walking_Watch
14:14:43.095	3.5554981	0.5506832	7.223527	0.2051603	0.037967104	-0.017756632	4.392495	0.46900034	8.7553625	Walking_Watch
14:14:43.116	3.5554981	0.5506832	7.223527	0.2051603	0.037967104	-0.017756632	4.392495	0.46900034	8.7553625	Walking_Watch
14:14:43.140	3.5554981	0.5506832	7.223527	0.2051603	0.037967104	-0.017756632	4.392495	0.46900034	8.7553625	Walking_Watch
14:14:43.163	3.5554981	0.5506832	7.223527	0.2051603	0.037967104	-0.017756632	4.392495	0.46900034	8.7553625	Walking_Watch
14:14:43.184	5.008823	1.3958622	7.8364615	-0.34584016	0.058736525	-0.23155947	4.477275	0.5140851	8.709768	Walking_Watch
14:14:43.205	5.008823	1.3958622	7.8364615	-0.34584016	0.058736525	-0.23155947	4.477275	0.5140851	8.709768	Walking_Watch
14:14:43.226	5.008823	1.3958622	7.8364615	-0.34584016	0.058736525	-0.23155947	4.477275	0.5140851	8.709768	Walking_Watch
14:14:43.249	5.008823	1.3958622	7.8364615	-0.34584016	0.058736525	-0.23155947	4.477275	0.5140851	8.709768	Walking_Watch
14:14:43.271	5.008823	1.3958622	7.8364615	-0.34584016	0.058736525	-0.23155947	4.477275	0.5140851	8.709768	Walking_Watch
14:14:43.293	5.008823	1.3958622	7.8364615	-0.34584016	0.058736525	-0.23155947	4.477275	0.5140851	8.709768	Walking_Watch
14:14:43.316	5.008823	1.3958622	7.8364615	-0.34584016	0.058736525	-0.23155947	4.477275	0.5140851	8.709768	Walking_Watch
14:14:43.338	5.008823	1.3958622	7.8364615	-0.34584016	0.058736525	-0.23155947	4.477275	0.5140851	8.709768	Walking_Watch
14:14:43.361	4.0295644	-0.94095	10.913105	-0.36477694	0.12348824	-0.28959167	4.433658	-0.058174543	8.74698	Walking_Watch
14:14:43.383	4.0295644	-0.94095	10.913105	-0.36477694	0.12348824	-0.28959167	4.433658	-0.058174543	8.74698	Walking_Watch
14:14:43.405	4.0295644	-0.94095	10.913105	-0.36477694	0.12348824	-0.28959167	4.433658	-0.058174543	8.74698	Walking_Watch
14:14:43.427	4.0295644	-0.94095	10.913105	-0.36477694	0.12348824	-0.28959167	4.433658	-0.058174543	8.74698	Walking_Watch
14:14:43.450	4.0295644	-0.94095	10.913105	-0.36477694	0.12348824	-0.28959167	4.433658	-0.058174543	8.74698	Walking_Watch
14:14:43.472	4.0295644	-0.94095	10.913105	-0.36477694	0.12348824	-0.28959167	4.433658	-0.058174543	8.74698	Walking_Watch
14:14:43.495	4.0295644	-0.94095	10.913105	-0.36477694	0.12348824	-0.28959167	4.433658	-0.058174543	8.74698	Walking_Watch
14:14:43.517	4.0295644	-0.94095	10.913105	-0.36477694	0.12348824	-0.28959167	4.433658	-0.058174543	8.74698	Walking_Watch
14:14:43.540	2.8635526	-1.664021	7.5276	-0.1039375	0.14303593	-0.3366283	4.2938533	-0.35313496	8.809567	Walking_Watch
14:14:43.562	2.8635526	-1.664021	7.5276	-0.1039375	0.14303593	-0.3366283	4.2938533	-0.35313496	8.809567	Walking_Watch
14:14:43.585	2.8635526	-1.664021	7.5276	-0.1039375	0.14303593	-0.3366283	4.2938533	-0.35313496	8.809567	Walking_Watch
14:14:43.608	2.8635526	-1.664021	7.5276	-0.1039375	0.14303593	-0.3366283	4.2938533	-0.35313496	8.809567	Walking_Watch
14:14:43.630	2.8635526	-1.664021	7.5276	-0.1039375	0.14303593	-0.3366283	4.2938533	-0.35313496	8.809567	Walking_Watch
14:14:43.653	2.8635526	-1.664021	7.5276	-0.1039375	0.14303593	-0.3366283	4.2938533	-0.35313496	8.809567	Walking_Watch
14:14:43.675	2.8635526	-1.664021	7.5276	-0.1039375	0.14303593	-0.3366283	4.2938533	-0.35313496	8.809567	Walking_Watch
14:14:43.697	2.8635526	-1.664021	7.5276	-0.1039375	0.14303593	-0.3366283	4.2938533	-0.35313496	8.809567	Walking_Watch
14:14:43.719	4.1564612	-0.69673395	8.710372	-0.06239866	0.15525323	-0.433145	4.115283	-0.64518607	8.87798	Walking_Watch
14:14:43.741	4.1564612	-0.69673395	8.710372	-0.06239866	0.15525323	-0.433145	4.115283	-0.64518607	8.87798	Walking_Watch
14:14:43.763	4.1564612	-0.69673395	8.710372	-0.06239866	0.15525323	-0.433145	4.115283	-0.64518607	8.87798	Walking_Watch
14:14:43.785	4.1564612	-0.69673395	8.710372	-0.06239866	0.15525323	-0.433145	4.115283	-0.64518607	8.87798	Walking_Watch
14:14:43.808	4.1564612	-0.69673395	8.710372	-0.06239866	0.15525323	-0.433145	4.115283	-0.64518607	8.87798	Walking_Watch
14:14:43.831	4.1564612	-0.69673395	8.710372	-0.06239866	0.15525323	-0.433145	4.115283	-0.64518607	8.87798	Walking_Watch
14:14:43.853	4.1564612	-0.69673395	8.710372	-0.06239866	0.15525323	-0.433145	4.115283	-0.64518607	8.87798	Walking_Watch
14:14:43.875	4.1564612	-0.69673395	8.710372	-0.06239866	0.15525323	-0.433145	4.115283	-0.64518607	8.87798	Walking_Watch
14:14:43.898	4.68799	0.057462595	10.13736	-0.06239866	0.15525323	-0.433145	4.115283	-0.64518607	8.87798	Walking_Watch
14:14:43.924	4.68799	0.057462595	10.13736	0.24975348	-0.39452547	-0.31463715	4.494316	-0.3505872	8.709108	Walking_Watch
14:14:43.947	4.68799	0.057462595	10.13736	0.24975348	-0.39452547	-0.31463715	4.494316	-0.3505872	8.709108	Walking_Watch
14:14:43.969	4.68799	0.057462595	10.13736	0.24975348	-0.39452547	-0.31463715	4.494316	-0.3505872	8.709108	Walking_Watch
14:14:43.991	4.68799	0.057462595	10.13736	0.24975348	-0.39452547	-0.31463715	4.494316	-0.3505872	8.709108	Walking_Watch
14:14:44.013	4.68799	0.057462595	10.13736	0.24975348	-0.39452547	-0.31463715	4.494316	-0.3505872	8.709108	Walking_Watch
14:14:44.037	4.68799	0.057462595	10.13736	0.24975348	-0.39452547	-0.31463715	4.494316	-0.3505872	8.709108	Walking_Watch
14:14:44.059	4.68799	0.057462595	10.13736	0.24975348	-0.39452547	-0.31463715	4.494316	-0.3505872	8.709108	Walking_Watch
14:14:44.082	5.497255	1.0941836	4.965726	0.265636	0.4246448	0.1593943	4.2479343	0.11789339	8.838072	Walking_Watch
14:14:44.105	5.497255	1.0941836	4.965726	0.265636	0.4246448	0.1593943	4.2479343	0.11789339	8.838072	Walking_Watch
14:14:44.127	5.497255	1.0941836	4.965726	0.265636	0.4246448	0.1593943	4.2479343	0.11789339	8.838072	Walking_Watch
14:14:44.152	5.497255	1.0941836	4.965726	0.265636	0.4246448	0.1593943	4.2479343	0.11789339	8.838072	Walking_Watch
14:14:44.178	5.497255	1.0941836	4.965726	0.265636	0.4246448	0.1593943	4.2479343	0.11789339	8.838072	Walking_Watch
14:14:44.202	5.497255	1.0941836	4.965726	0.265636	0.4246448	0.1593943	4.2479343	0.11789339	8.838072	Walking_Watch
14:14:44.229	5.497255	1.0941836	4.965726	0.265636	0.4246448	0.1593943	4.2479343	0.11789339	8.838072	Walking_Watch
14:14:44.251	5.497255	1.0941836	4.965726	0.265636	0.4246448	0.1593943	4.2479343	0.11789339	8.838072	Walking_Watch
14:14:44.274	4.1780095	0.4668836	6.3807425	-0.1497524	-0.07137777	-0.21934216	4.2341394	-0.08912586	8.845026	Walking_Watch
14:14:44.297	4.1780095	0.4668836	6.3807425	-0.1497524	-0.07137777	-0.21934216	4.2341394	-0.08912586	8.845026	Walking_Watch
14:14:44.319	4.1780095	0.4668836	6.3807425	-0.1497524	-0.07137777	-0.21934216	4.2341394	-0.08912586	8.845026	Walking_Watch
14:14:44.342	4.1780095	0.4668836	6.3807425	-0.1497524	-0.07137777	-0.21934216	4.2341394	-0.08912586	8.845026	Walking_Watch
14:14:44.363	4.1780095	0.4668836	6.3807425	-0.1497524	-0.07137777	-0.21934216	4.2341394	-0.08912586	8.845026	Walking_Watch
14:14:44.386	4.1780095	0.4668836	6.3807425	-0.1497524	-0.07137777	-0.21934216	4.2341394	-0.08912586	8.845026	Walking_Watch
14:14:44.409	4.1780095	0.4668836	6.3807425	-0.1497524	-0.07137777	-0.21934216	4.2341394	-0.08912586	8.845026	Walking_Watch
14:14:44.431	4.1780095	0.4668836	6.3807425	-0.1497524	-0.07137777	-0.21934216	4.2341394	-0.08912586	8.845026	Walking_Watch
14:14:44.455	4.869955	0.15562786	9.110215	-0.6237838	-0.14834678	-0.37816712	4.5202947	-0.22317594	8.699855	Walking_Watch
14:14:44.477	4.869955	0.15562786	9.110215	-0.6237838	-0.14834678	-0.37816712	4.5202947	-0.22317594	8.699855	Walking_Watch
14:14:44.499	4.869955	0.15562786	9.110215	-0.6237838	-0.14834678	-0.37816712	4.5202947	-0.22317594	8.699855	Walking_Watch
14:14:44.521	4.869955	0.15562786	9.110215	-0.6237838	-0.14834678	-0.37816712	4.5202947	-0.22317594	8.699855	Walking_Watch
14:14:44.543	4.869955	0.15562786	9.110215	-0.6237838	-0.14834678	-0.37816712	4.5202947	-0.22317594	8.699855	Walking_Watch
14:14:44.564	4.869955	0.15562786	9.110215	-0.6237838	-0.14834678	-0.37816712	4.5202947	-0.22317594	8.699855	Walking_Watch
14:14:44.585	4.869955	0.15562786	9.110215	-0.6237838	-0.14834678	-0.37816712	4.5202947	-0.22317594	8.699855	Walking_Watch
14:14:44.607	4.869955	0.15562786	9.110215	-0.6237838	-0.14834678	-0.37816712	4.5202947	-0.22317594	8.699855	Walking_Watch
14:14:44.628	3.1580484	-1.4916332	11.087887	-0.5871319	-0.039001916	-0.61151767	4.719061	-0.81301445	8.558026	Walking_Watch
14:14:44.649	3.1580484	-1.4916332	11.087887	-0.5871319	-0.039001916	-0.61151767	4.719061	-0.81301445	8.558026	Walking_Watch
14:14:44.671	3.1580484	-1.4916332	11.087887	-0.5871319	-0.039001916	-0.61151767	4.719061	-0.81301445	8.558026	Walking_Watch
14:14:44.692	3.1580484	-1.4916332	11.087887	-0.5871319	-0.039001916	-0.61151767	4.719061	-0.81301445	8.558026	Walking_Watch
14:14:44.713	3.1580484	-1.4916332	11.087887	-0.5871319	-0.039001916	-0.61151767	4.719061	-0.81301445	8.558026	Walking_Watch
14:14:44.735	3.1580484	-1.4916332	11.087887	-0.5871319	-0.039001916	-0.61151767	4.719061	-0.81301445	8.558026	Walking_Watch
14:14:44.756	3.1580484	-1.4916332	11.087887	-0.5871319	-0.039001916	-0.61151767	4.719061	-0.81301445	8.558026	Walking_Watch
14:14:44.777	3.1580484	-1.4916332	11.087887	-0.5871319	-0.039001916	-0.61151767	4.719061	-0.81301445	8.558026	Walking_Watch
14:14:44.799	3.0287576	-1.5036045	8.267431	0.004796514	0.287811	-0.26698965	4.3358603	-0.93154585	8.746594	Walking_Watch
14:14:44.823	3.0287576	-1.5036045	8.267431	0.004796514	0.287811	-0.26698965	4.3358603	-0.93154585	8.746594	Walking_Watch
14:14:44.846	3.0287576	-1.5036045	8.267431	0.004796514	0.287811	-0.26698965	4.3358603	-0.93154585	8.746594	Walking_Watch
14:14:44.868	3.0287576	-1.5036045	8.267431	0.004796514	0.287811	-0.26698965	4.3358603	-0.93154585	8.746594	Walking_Watch
14:14:44.890	3.0287576	-1.5036045	8.267431	0.004796514	0.287811	-0.26698965	4.3358603	-0.93154585	8.746594	Walking_Watch
14:14:44.913	3.0287576	-1.5036045	8.267431	0.004796514	0.287811	-0.26698965	4.3358603	-0.93154585	8.746594	Walking_Watch
14:14:44.935	3.0287576	-1.5036045	8.267431	0.004796514	0.287811	-0.26698965	4.3358603	-0.93154585	8.746594	Walking_Watch
14:14:44.959	3.0287576	-1.5036045	8.267431	0.004796514	0.287811	-0.26698965	4.3358603	-0.93154585	8.746594	Walking_Watch
14:14:44.981	3.4956412	-1.0391153	8.181237	-0.24260391	0.086225465	-0.5968569	4.2780747	-0.85127985	8.783152	Walking_Watch
14:14:45.004	3.4956412	-1.0391153	8.181237	-0.24260391	0.086225465	-0.5968569	4.2780747	-0.85127985	8.783152	Walking_Watch
14:14:45.025	3.4956412	-1.0391153	8.181237	-0.24260391	0.086225465	-0.5968569	4.2780747	-0.85127985	8.783152	Walking_Watch
14:14:45.048	3.4956412	-1.0391153	8.181237	-0.24260391	0.086225465	-0.5968569	4.2780747	-0.85127985	8.783152	Walking_Watch
14:14:45.069	3.4956412	-1.0391153	8.181237	-0.24260391	0.086225465	-0.5968569	4.2780747	-0.85127985	8.783152	Walking_Watch
14:14:45.092	3.4956412	-1.0391153	8.181237	-0.24260391	0.086225465	-0.5968569	4.2780747	-0.85127985	8.783152	Walking_Watch
14:14:45.115	3.4956412	-1.0391153	8.181237	-0.24260391	0.086225465	-0.5968569	4.2780747	-0.85127985	8.783152	Walking_Watch
14:14:45.137	3.4956412	-1.0391153	8.181237	-0.24260391	0.086225465	-0.5968569	4.2780747	-0.85127985	8.783152	Walking_Watch
14:14:45.160	4.2211065	-1.1636176	11.150138	0.08726332	-0.26502207	-0.6157937	4.2780747	-0.85127985	8.783152	Walking_Watch
14:14:45.182	4.2211065	-1.1636176	11.150138	0.08726332	-0.26502207	-0.6157937	4.5918508	-0.7713564	8.630776	Walking_Watch
14:14:45.204	4.2211065	-1.1636176	11.150138	0.08726332	-0.26502207	-0.6157937	4.5918508	-0.7713564	8.630776	Walking_Watch
14:14:45.226	4.2211065	-1.1636176	11.150138	0.08726332	-0.26502207	-0.6157937	4.5918508	-0.7713564	8.630776	Walking_Watch
14:14:45.249	4.2211065	-1.1636176	11.150138	0.08726332	-0.26502207	-0.6157937	4.5918508	-0.7713564	8.630776	Walking_Watch
14:14:45.272	4.2211065	-1.1636176	11.150138	0.08726332	-0.26502207	-0.6157937	4.5918508	-0.7713564	8.630776	Walking_Watch
14:14:45.294	4.2211065	-1.1636176	11.150138	0.08726332	-0.26502207	-0.6157937	4.5918508	-0.7713564	8.630776	Walking_Watch
14:14:45.316	4.2211065	-1.1636176	11.150138	0.08726332	-0.26502207	-0.6157937	4.5918508	-0.7713564	8.630776	Walking_Watch
14:14:45.337	3.2825508	0.72785956	8.0711	0.24120137	-0.043277968	-0.22483996	4.595636	-0.13522099	8.662113	Walking_Watch
14:14:45.359	3.2825508	0.72785956	8.0711	0.24120137	-0.043277968	-0.22483996	4.595636	-0.13522099	8.662113	Walking_Watch
14:14:45.382	3.2825508	0.72785956	8.0711	0.24120137	-0.043277968	-0.22483996	4.595636	-0.13522099	8.662113	Walking_Watch
14:14:45.406	3.2825508	0.72785956	8.0711	0.24120137	-0.043277968	-0.22483996	4.595636	-0.13522099	8.662113	Walking_Watch
14:14:45.428	3.2825508	0.72785956	8.0711	0.24120137	-0.043277968	-0.22483996	4.595636	-0.13522099	8.662113	Walking_Watch
14:14:45.451	3.2825508	0.72785956	8.0711	0.24120137	-0.043277968	-0.22483996	4.595636	-0.13522099	8.662113	Walking_Watch
14:14:45.473	3.2825508	0.72785956	8.0711	0.24120137	-0.043277968	-0.22483996	4.595636	-0.13522099	8.662113	Walking_Watch
14:14:45.497	3.2825508	0.72785956	8.0711	0.24120137	-0.043277968	-0.22483996	4.595636	-0.13522099	8.662113	Walking_Watch
14:14:45.519	5.559506	0.117319465	6.2131433	-0.2969709	-0.046332296	0.01034317	4.3886905	-0.01921835	8.769801	Walking_Watch
14:14:45.542	5.559506	0.117319465	6.2131433	-0.2969709	-0.046332296	0.01034317	4.3886905	-0.01921835	8.769801	Walking_Watch
14:14:45.564	5.559506	0.117319465	6.2131433	-0.2969709	-0.046332296	0.01034317	4.3886905	-0.01921835	8.769801	Walking_Watch
14:14:45.586	5.559506	0.117319465	6.2131433	-0.2969709	-0.046332296	0.01034317	4.3886905	-0.01921835	8.769801	Walking_Watch
14:14:45.609	5.559506	0.117319465	6.2131433	-0.2969709	-0.046332296	0.01034317	4.3886905	-0.01921835	8.769801	Walking_Watch
14:14:45.630	5.559506	0.117319465	6.2131433	-0.2969709	-0.046332296	0.01034317	4.3886905	-0.01921835	8.769801	Walking_Watch
14:14:45.652	5.559506	0.117319465	6.2131433	-0.2969709	-0.046332296	0.01034317	4.3886905	-0.01921835	8.769801	Walking_Watch
14:14:45.675	5.559506	0.117319465	6.2131433	-0.2969709	-0.046332296	0.01034317	4.3886905	-0.01921835	8.769801	Walking_Watch
14:14:45.697	5.1979704	0.3232271	8.449396	-0.59018624	-0.1605641	-0.3909953	4.6475	-0.14217389	8.634287	Walking_Watch
14:14:45.719	5.1979704	0.3232271	8.449396	-0.59018624	-0.1605641	-0.3909953	4.6475	-0.14217389	8.634287	Walking_Watch
14:14:45.741	5.1979704	0.3232271	8.449396	-0.59018624	-0.1605641	-0.3909953	4.6475	-0.14217389	8.634287	Walking_Watch
14:14:45.763	5.1979704	0.3232271	8.449396	-0.59018624	-0.1605641	-0.3909953	4.6475	-0.14217389	8.634287	Walking_Watch
14:14:45.784	5.1979704	0.3232271	8.449396	-0.59018624	-0.1605641	-0.3909953	4.6475	-0.14217389	8.634287	Walking_Watch
14:14:45.807	5.1979704	0.3232271	8.449396	-0.59018624	-0.1605641	-0.3909953	4.6475	-0.14217389	8.634287	Walking_Watch
14:14:45.830	5.1979704	0.3232271	8.449396	-0.59018624	-0.1605641	-0.3909953	4.6475	-0.14217389	8.634287	Walking_Watch
14:14:45.852	5.1979704	0.3232271	8.449396	-0.59018624	-0.1605641	-0.3909953	4.6475	-0.14217389	8.634287	Walking_Watch
14:14:45.874	5.1979704	0.3232271	8.449396	-0.59018624	-0.1605641	-0.3909953	4.6475	-0.14217389	8.634287	Walking_Watch
14:14:45.896	3.5483153	-1.5706443	9.737515	-0.39837453	0.23710917	-0.5821961	4.684496	-0.43411198	8.6045	Walking_Watch
14:14:45.919	3.5483153	-1.5706443	9.737515	-0.39837453	0.23710917	-0.5821961	4.684496	-0.43411198	8.6045	Walking_Watch
14:14:45.942	3.5483153	-1.5706443	9.737515	-0.39837453	0.23710917	-0.5821961	4.684496	-0.43411198	8.6045	Walking_Watch
14:14:45.965	3.5483153	-1.5706443	9.737515	-0.39837453	0.23710917	-0.5821961	4.684496	-0.43411198	8.6045	Walking_Watch
14:14:45.987	3.5483153	-1.5706443	9.737515	-0.39837453	0.23710917	-0.5821961	4.684496	-0.43411198	8.6045	Walking_Watch
14:14:46.010	3.5483153	-1.5706443	9.737515	-0.39837453	0.23710917	-0.5821961	4.684496	-0.43411198	8.6045	Walking_Watch
14:14:46.032	3.5483153	-1.5706443	9.737515	-0.39837453	0.23710917	-0.5821961	4.684496	-0.43411198	8.6045	Walking_Watch
14:14:46.056	2.4086404	-1.175589	7.326481	-0.39837453	0.23710917	-0.5821961	4.684496	-0.43411198	8.6045	Walking_Watch
14:14:46.079	2.4086404	-1.175589	7.326481	0.09520457	0.22672448	-0.46002308	4.3157244	-0.4994522	8.791782	Walking_Watch
14:14:46.101	2.4086404	-1.175589	7.326481	0.09520457	0.22672448	-0.46002308	4.3157244	-0.4994522	8.791782	Walking_Watch
14:14:46.123	2.4086404	-1.175589	7.326481	0.09520457	0.22672448	-0.46002308	4.3157244	-0.4994522	8.791782	Walking_Watch
14:14:46.145	2.4086404	-1.175589	7.326481	0.09520457	0.22672448	-0.46002308	4.3157244	-0.4994522	8.791782	Walking_Watch
14:14:46.169	2.4086404	-1.175589	7.326481	0.09520457	0.22672448	-0.46002308	4.3157244	-0.4994522	8.791782	Walking_Watch
14:14:46.192	2.4086404	-1.175589	7.326481	0.09520457	0.22672448	-0.46002308	4.3157244	-0.4994522	8.791782	Walking_Watch
14:14:46.214	2.4086404	-1.175589	7.326481	0.09520457	0.22672448	-0.46002308	4.3157244	-0.4994522	8.791782	Walking_Watch
14:14:46.235	2.4086404	-1.175589	7.326481	0.09520457	0.22672448	-0.46002308	4.3157244	-0.4994522	8.791782	Walking_Watch
14:14:46.258	3.9098508	-0.5794145	8.628966	-0.19373469	0.13448381	-0.45696875	4.1938043	-0.71165836	8.836058	Walking_Watch
14:14:46.281	3.9098508	-0.5794145	8.628966	-0.19373469	0.13448381	-0.45696875	4.1938043	-0.71165836	8.836058	Walking_Watch
14:14:46.304	3.9098508	-0.5794145	8.628966	-0.19373469	0.13448381	-0.45696875	4.1938043	-0.71165836	8.836058	Walking_Watch
14:14:46.326	3.9098508	-0.5794145	8.628966	-0.19373469	0.13448381	-0.45696875	4.1938043	-0.71165836	8.836058	Walking_Watch
14:14:46.349	3.9098508	-0.5794145	8.628966	-0.19373469	0.13448381	-0.45696875	4.1938043	-0.71165836	8.836058	Walking_Watch
14:14:46.371	3.9098508	-0.5794145	8.628966	-0.19373469	0.13448381	-0.45696875	4.1938043	-0.71165836	8.836058	Walking_Watch
14:14:46.393	3.9098508	-0.5794145	8.628966	-0.19373469	0.13448381	-0.45696875	4.1938043	-0.71165836	8.836058	Walking_Watch
14:14:46.416	5.255433	-0.60335726	9.742304	-0.19373469	0.13448381	-0.45696875	4.1938043	-0.71165836	8.836058	Walking_Watch
14:14:46.438	5.255433	-0.60335726	9.742304	-0.16135882	-0.068934314	-0.56570274	4.3344274	-0.4468414	8.785411	Walking_Watch
14:14:46.461	5.255433	-0.60335726	9.742304	-0.16135882	-0.068934314	-0.56570274	4.3344274	-0.4468414	8.785411	Walking_Watch
14:14:46.483	5.255433	-0.60335726	9.742304	-0.16135882	-0.068934314	-0.56570274	4.3344274	-0.4468414	8.785411	Walking_Watch
14:14:46.507	5.255433	-0.60335726	9.742304	-0.16135882	-0.068934314	-0.56570274	4.3344274	-0.4468414	8.785411	Walking_Watch
14:14:46.529	5.255433	-0.60335726	9.742304	-0.16135882	-0.068934314	-0.56570274	4.3344274	-0.4468414	8.785411	Walking_Watch
14:14:46.552	5.255433	-0.60335726	9.742304	-0.16135882	-0.068934314	-0.56570274	4.3344274	-0.4468414	8.785411	Walking_Watch
14:14:46.574	5.255433	-0.60335726	9.742304	-0.16135882	-0.068934314	-0.56570274	4.3344274	-0.4468414	8.785411	Walking_Watch
14:14:46.596	3.6081722	0.7901107	7.7861814	-0.16135882	-0.068934314	-0.56570274	4.3344274	-0.4468414	8.785411	Walking_Watch
14:14:46.620	3.6081722	0.7901107	7.7861814	0.015792089	-0.15995324	-0.029973935	4.333748	0.1455822	8.795897	Walking_Watch
14:14:46.642	3.6081722	0.7901107	7.7861814	0.015792089	-0.15995324	-0.029973935	4.333748	0.1455822	8.795897	Walking_Watch
14:14:46.666	3.6081722	0.7901107	7.7861814	0.015792089	-0.15995324	-0.029973935	4.333748	0.1455822	8.795897	Walking_Watch
14:14:46.687	3.6081722	0.7901107	7.7861814	0.015792089	-0.15995324	-0.029973935	4.333748	0.1455822	8.795897	Walking_Watch
14:14:46.709	3.6081722	0.7901107	7.7861814	0.015792089	-0.15995324	-0.029973935	4.333748	0.1455822	8.795897	Walking_Watch
14:14:46.740	3.6081722	0.7901107	7.7861814	0.015792089	-0.15995324	-0.029973935	4.333748	0.1455822	8.795897	Walking_Watch
14:14:46.765	3.6081722	0.7901107	7.7861814	0.015792089	-0.15995324	-0.029973935	4.333748	0.1455822	8.795897	Walking_Watch
14:14:46.788	5.288953	-0.21309046	6.4932733	-0.1497524	-0.15750976	0.08059268	4.178295	0.055001684	8.87182	Walking_Watch
14:14:46.810	5.288953	-0.21309046	6.4932733	-0.1497524	-0.15750976	0.08059268	4.178295	0.055001684	8.87182	Walking_Watch
14:14:46.833	5.288953	-0.21309046	6.4932733	-0.1497524	-0.15750976	0.08059268	4.178295	0.055001684	8.87182	Walking_Watch
14:14:46.857	5.288953	-0.21309046	6.4932733	-0.1497524	-0.15750976	0.08059268	4.178295	0.055001684	8.87182	Walking_Watch
14:14:46.879	5.288953	-0.21309046	6.4932733	-0.1497524	-0.15750976	0.08059268	4.178295	0.055001684	8.87182	Walking_Watch
14:14:46.901	5.288953	-0.21309046	6.4932733	-0.1497524	-0.15750976	0.08059268	4.178295	0.055001684	8.87182	Walking_Watch
14:14:46.923	5.288953	-0.21309046	6.4932733	-0.1497524	-0.15750976	0.08059268	4.178295	0.055001684	8.87182	Walking_Watch
14:14:46.945	5.288953	-0.21309046	6.4932733	-0.1497524	-0.15750976	0.08059268	4.178295	0.055001684	8.87182	Walking_Watch
14:14:46.967	4.0918155	0.16281068	8.293768	-0.4765653	-0.12818824	-0.47590557	4.49875	0.016439386	8.713859	Walking_Watch
14:14:46.989	4.0918155	0.16281068	8.293768	-0.4765653	-0.12818824	-0.47590557	4.49875	0.016439386	8.713859	Walking_Watch
14:14:47.012	4.0918155	0.16281068	8.293768	-0.4765653	-0.12818824	-0.47590557	4.49875	0.016439386	8.713859	Walking_Watch
14:14:47.035	4.0918155	0.16281068	8.293768	-0.4765653	-0.12818824	-0.47590557	4.49875	0.016439386	8.713859	Walking_Watch
14:14:47.058	4.0918155	0.16281068	8.293768	-0.4765653	-0.12818824	-0.47590557	4.49875	0.016439386	8.713859	Walking_Watch
14:14:47.081	4.0918155	0.16281068	8.293768	-0.4765653	-0.12818824	-0.47590557	4.49875	0.016439386	8.713859	Walking_Watch
14:14:47.103	4.0918155	0.16281068	8.293768	-0.4765653	-0.12818824	-0.47590557	4.49875	0.016439386	8.713859	Walking_Watch
14:14:47.126	4.0918155	0.16281068	8.293768	-0.4765653	-0.12818824	-0.47590557	4.49875	0.016439386	8.713859	Walking_Watch
14:14:47.149	2.1644244	-0.6751855	11.068732	-0.745346	0.2419961	-0.9169503	4.456359	-0.52361226	8.719921	Walking_Watch
14:14:47.171	2.1644244	-0.6751855	11.068732	-0.745346	0.2419961	-0.9169503	4.456359	-0.52361226	8.719921	Walking_Watch
14:14:47.193	2.1644244	-0.6751855	11.068732	-0.745346	0.2419961	-0.9169503	4.456359	-0.52361226	8.719921	Walking_Watch
14:14:47.214	2.1644244	-0.6751855	11.068732	-0.745346	0.2419961	-0.9169503	4.456359	-0.52361226	8.719921	Walking_Watch
14:14:47.236	2.1644244	-0.6751855	11.068732	-0.745346	0.2419961	-0.9169503	4.456359	-0.52361226	8.719921	Walking_Watch
14:14:47.258	2.1644244	-0.6751855	11.068732	-0.745346	0.2419961	-0.9169503	4.456359	-0.52361226	8.719921	Walking_Watch
14:14:47.279	2.1644244	-0.6751855	11.068732	-0.745346	0.2419961	-0.9169503	4.456359	-0.52361226	8.719921	Walking_Watch
14:14:47.301	2.1644244	-0.6751855	11.068732	-0.745346	0.2419961	-0.9169503	4.456359	-0.52361226	8.719921	Walking_Watch
14:14:47.324	2.4900458	-1.5347302	7.843644	-0.036742322	0.121044785	-0.46674258	4.1020074	-0.70160896	8.879844	Walking_Watch
14:14:47.346	2.4900458	-1.5347302	7.843644	-0.036742322	0.121044785	-0.46674258	4.1020074	-0.70160896	8.879844	Walking_Watch
14:14:47.369	2.4900458	-1.5347302	7.843644	-0.036742322	0.121044785	-0.46674258	4.1020074	-0.70160896	8.879844	Walking_Watch
14:14:47.391	2.4900458	-1.5347302	7.843644	-0.036742322	0.121044785	-0.46674258	4.1020074	-0.70160896	8.879844	Walking_Watch
14:14:47.414	2.4900458	-1.5347302	7.843644	-0.036742322	0.121044785	-0.46674258	4.1020074	-0.70160896	8.879844	Walking_Watch
14:14:47.437	2.4900458	-1.5347302	7.843644	-0.036742322	0.121044785	-0.46674258	4.1020074	-0.70160896	8.879844	Walking_Watch
14:14:47.459	2.4900458	-1.5347302	7.843644	-0.036742322	0.121044785	-0.46674258	4.1020074	-0.70160896	8.879844	Walking_Watch
14:14:47.481	2.4900458	-1.5347302	7.843644	-0.036742322	0.121044785	-0.46674258	4.1020074	-0.70160896	8.879844	Walking_Watch
14:14:47.504	3.7638	-1.3671309	9.153313	-0.40753755	0.12348824	-0.5718114	4.1471786	-0.8915547	8.8417425	Walking_Watch
14:14:47.528	3.7638	-1.3671309	9.153313	-0.40753755	0.12348824	-0.5718114	4.1471786	-0.8915547	8.8417425	Walking_Watch
14:14:47.550	3.7638	-1.3671309	9.153313	-0.40753755	0.12348824	-0.5718114	4.1471786	-0.8915547	8.8417425	Walking_Watch
14:14:47.573	3.7638	-1.3671309	9.153313	-0.40753755	0.12348824	-0.5718114	4.1471786	-0.8915547	8.8417425	Walking_Watch
14:14:47.596	3.7638	-1.3671309	9.153313	-0.40753755	0.12348824	-0.5718114	4.1471786	-0.8915547	8.8417425	Walking_Watch
14:14:47.618	3.7638	-1.3671309	9.153313	-0.40753755	0.12348824	-0.5718114	4.1471786	-0.8915547	8.8417425	Walking_Watch
14:14:47.642	3.7638	-1.3671309	9.153313	-0.40753755	0.12348824	-0.5718114	4.1471786	-0.8915547	8.8417425	Walking_Watch
14:14:47.667	3.7638	-1.3671309	9.153313	-0.40753755	0.12348824	-0.5718114	4.1471786	-0.8915547	8.8417425	Walking_Watch
14:14:47.690	5.4517636	-0.600963	10.64734	0.14101946	-0.18011178	-0.6090742	4.411728	-0.68171823	8.731681	Walking_Watch
14:14:47.712	5.4517636	-0.600963	10.64734	0.14101946	-0.18011178	-0.6090742	4.411728	-0.68171823	8.731681	Walking_Watch
14:14:47.733	5.4517636	-0.600963	10.64734	0.14101946	-0.18011178	-0.6090742	4.411728	-0.68171823	8.731681	Walking_Watch
14:14:47.754	5.4517636	-0.600963	10.64734	0.14101946	-0.18011178	-0.6090742	4.411728	-0.68171823	8.731681	Walking_Watch
14:14:47.775	5.4517636	-0.600963	10.64734	0.14101946	-0.18011178	-0.6090742	4.411728	-0.68171823	8.731681	Walking_Watch
14:14:47.798	5.4517636	-0.600963	10.64734	0.14101946	-0.18011178	-0.6090742	4.411728	-0.68171823	8.731681	Walking_Watch
14:14:47.820	5.4517636	-0.600963	10.64734	0.14101946	-0.18011178	-0.6090742	4.411728	-0.68171823	8.731681	Walking_Watch
14:14:47.842	5.4517636	-0.600963	10.64734	0.14101946	-0.18011178	-0.6090742	4.411728	-0.68171823	8.731681	Walking_Watch
14:14:47.866	2.928198	0.17238778	8.0926485	-0.20106508	-0.11536007	-0.50461626	4.359634	-0.10072847	8.783724	Walking_Watch
14:14:47.888	2.928198	0.17238778	8.0926485	-0.20106508	-0.11536007	-0.50461626	4.359634	-0.10072847	8.783724	Walking_Watch
14:14:47.911	2.928198	0.17238778	8.0926485	-0.20106508	-0.11536007	-0.50461626	4.359634	-0.10072847	8.783724	Walking_Watch
14:14:47.933	2.928198	0.17238778	8.0926485	-0.20106508	-0.11536007	-0.50461626	4.359634	-0.10072847	8.783724	Walking_Watch
14:14:47.956	2.928198	0.17238778	8.0926485	-0.20106508	-0.11536007	-0.50461626	4.359634	-0.10072847	8.783724	Walking_Watch
14:14:47.979	2.928198	0.17238778	8.0926485	-0.20106508	-0.11536007	-0.50461626	4.359634	-0.10072847	8.783724	Walking_Watch
14:14:48.001	2.928198	0.17238778	8.0926485	-0.20106508	-0.11536007	-0.50461626	4.359634	-0.10072847	8.783724	Walking_Watch
14:14:48.023	2.928198	0.17238778	8.0926485	-0.20106508	-0.11536007	-0.50461626	4.359634	-0.10072847	8.783724	Walking_Watch
14:14:48.045	5.968927	0.34716985	5.463735	-0.20900632	-0.14651419	0.037832107	4.1240306	-0.083529495	8.896952	Walking_Watch
14:14:48.068	5.968927	0.34716985	5.463735	-0.20900632	-0.14651419	0.037832107	4.1240306	-0.083529495	8.896952	Walking_Watch
14:14:48.091	5.968927	0.34716985	5.463735	-0.20900632	-0.14651419	0.037832107	4.1240306	-0.083529495	8.896952	Walking_Watch
14:14:48.114	5.968927	0.34716985	5.463735	-0.20900632	-0.14651419	0.037832107	4.1240306	-0.083529495	8.896952	Walking_Watch
14:14:48.136	5.968927	0.34716985	5.463735	-0.20900632	-0.14651419	0.037832107	4.1240306	-0.083529495	8.896952	Walking_Watch
14:14:48.159	5.968927	0.34716985	5.463735	-0.20900632	-0.14651419	0.037832107	4.1240306	-0.083529495	8.896952	Walking_Watch
14:14:48.180	5.968927	0.34716985	5.463735	-0.20900632	-0.14651419	0.037832107	4.1240306	-0.083529495	8.896952	Walking_Watch
14:14:48.202	5.968927	0.34716985	5.463735	-0.20900632	-0.14651419	0.037832107	4.1240306	-0.083529495	8.896952	Walking_Watch
14:14:48.223	4.4389853	-0.09577099	9.033599	-0.50405425	-0.08420594	-0.42153853	4.5551195	-0.24012963	8.68122	Walking_Watch
14:14:48.245	4.4389853	-0.09577099	9.033599	-0.50405425	-0.08420594	-0.42153853	4.5551195	-0.24012963	8.68122	Walking_Watch
14:14:48.267	4.4389853	-0.09577099	9.033599	-0.50405425	-0.08420594	-0.42153853	4.5551195	-0.24012963	8.68122	Walking_Watch
14:14:48.288	4.4389853	-0.09577099	9.033599	-0.50405425	-0.08420594	-0.42153853	4.5551195	-0.24012963	8.68122	Walking_Watch
14:14:48.310	4.4389853	-0.09577099	9.033599	-0.50405425	-0.08420594	-0.42153853	4.5551195	-0.24012963	8.68122	Walking_Watch
14:14:48.331	4.4389853	-0.09577099	9.033599	-0.50405425	-0.08420594	-0.42153853	4.5551195	-0.24012963	8.68122	Walking_Watch
14:14:48.353	4.4389853	-0.09577099	9.033599	-0.50405425	-0.08420594	-0.42153853	4.5551195	-0.24012963	8.68122	Walking_Watch
14:14:48.376	4.4389853	-0.09577099	9.033599	-0.50405425	-0.08420594	-0.42153853	4.5551195	-0.24012963	8.68122	Walking_Watch
14:14:48.398	2.3200524	-1.6424725	10.271439	0.07748948	-0.028006338	-0.1887989	4.4080963	-0.8166455	8.721934	Walking_Watch
14:14:48.421	2.3200524	-1.6424725	10.271439	0.07748948	-0.028006338	-0.1887989	4.4080963	-0.8166455	8.721934	Walking_Watch
14:14:48.444	2.3200524	-1.6424725	10.271439	0.07748948	-0.028006338	-0.1887989	4.4080963	-0.8166455	8.721934	Walking_Watch
14:14:48.467	2.3200524	-1.6424725	10.271439	0.07748948	-0.028006338	-0.1887989	4.4080963	-0.8166455	8.721934	Walking_Watch
14:14:48.489	2.3200524	-1.6424725	10.271439	0.07748948	-0.028006338	-0.1887989	4.4080963	-0.8166455	8.721934	Walking_Watch
14:14:48.511	2.3200524	-1.6424725	10.271439	0.07748948	-0.028006338	-0.1887989	4.4080963	-0.8166455	8.721934	Walking_Watch
14:14:48.533	2.3200524	-1.6424725	10.271439	0.07748948	-0.028006338	-0.1887989	4.4080963	-0.8166455	8.721934	Walking_Watch
14:14:48.554	2.3200524	-1.6424725	10.271439	0.07748948	-0.028006338	-0.1887989	4.4080963	-0.8166455	8.721934	Walking_Watch
14:14:48.575	4.0894213	-1.4245936	7.266624	0.07748948	-0.028006338	-0.1887989	4.4080963	-0.8166455	8.721934	Walking_Watch
14:14:48.599	4.0894213	-1.4245936	7.266624	0.066493906	0.08989066	-0.38305405	4.1301136	-0.9315463	8.845606	Walking_Watch
14:14:48.622	4.0894213	-1.4245936	7.266624	0.066493906	0.08989066	-0.38305405	4.1301136	-0.9315463	8.845606	Walking_Watch
14:14:48.645	4.0894213	-1.4245936	7.266624	0.066493906	0.08989066	-0.38305405	4.1301136	-0.9315463	8.845606	Walking_Watch
14:14:48.667	4.0894213	-1.4245936	7.266624	0.066493906	0.08989066	-0.38305405	4.1301136	-0.9315463	8.845606	Walking_Watch
14:14:48.690	4.0894213	-1.4245936	7.266624	0.066493906	0.08989066	-0.38305405	4.1301136	-0.9315463	8.845606	Walking_Watch
14:14:48.713	4.0894213	-1.4245936	7.266624	0.066493906	0.08989066	-0.38305405	4.1301136	-0.9315463	8.845606	Walking_Watch
14:14:48.736	4.0894213	-1.4245936	7.266624	0.066493906	0.08989066	-0.38305405	4.1301136	-0.9315463	8.845606	Walking_Watch
14:14:48.758	4.1253357	-0.6488485	8.557138	0.066493906	0.08989066	-0.38305405	4.1301136	-0.9315463	8.845606	Walking_Watch
14:14:48.781	4.1253357	-0.6488485	8.557138	0.07321343	0.0055912496	-0.43925366	4.1268926	-0.7956855	8.860362	Walking_Watch
14:14:48.802	4.1253357	-0.6488485	8.557138	0.07321343	0.0055912496	-0.43925366	4.1268926	-0.7956855	8.860362	Walking_Watch
14:14:48.824	4.1253357	-0.6488485	8.557138	0.07321343	0.0055912496	-0.43925366	4.1268926	-0.7956855	8.860362	Walking_Watch
14:14:48.846	4.1253357	-0.6488485	8.557138	0.07321343	0.0055912496	-0.43925366	4.1268926	-0.7956855	8.860362	Walking_Watch
14:14:48.868	4.1253357	-0.6488485	8.557138	0.07321343	0.0055912496	-0.43925366	4.1268926	-0.7956855	8.860362	Walking_Watch
14:14:48.890	4.1253357	-0.6488485	8.557138	0.07321343	0.0055912496	-0.43925366	4.1268926	-0.7956855	8.860362	Walking_Watch
14:14:48.912	4.1253357	-0.6488485	8.557138	0.07321343	0.0055912496	-0.43925366	4.1268926	-0.7956855	8.860362	Walking_Watch
14:14:48.934	4.1253357	-0.6488485	8.557138	0.07321343	0.0055912496	-0.43925366	4.1268926	-0.7956855	8.860362	Walking_Watch
14:14:48.959	5.4326096	0.68715686	8.430242	0.5887837	0.256046	-0.251718	4.505641	-0.22703941	8.7073555	Walking_Watch
14:14:48.981	5.4326096	0.68715686	8.430242	0.5887837	0.256046	-0.251718	4.505641	-0.22703941	8.7073555	Walking_Watch
14:14:49.005	5.4326096	0.68715686	8.430242	0.5887837	0.256046	-0.251718	4.505641	-0.22703941	8.7073555	Walking_Watch
14:14:49.027	5.4326096	0.68715686	8.430242	0.5887837	0.256046	-0.251718	4.505641	-0.22703941	8.7073555	Walking_Watch
14:14:49.048	5.4326096	0.68715686	8.430242	0.5887837	0.256046	-0.251718	4.505641	-0.22703941	8.7073555	Walking_Watch
14:14:49.070	5.4326096	0.68715686	8.430242	0.5887837	0.256046	-0.251718	4.505641	-0.22703941	8.7073555	Walking_Watch
14:14:49.092	5.4326096	0.68715686	8.430242	0.5887837	0.256046	-0.251718	4.505641	-0.22703941	8.7073555	Walking_Watch
14:14:49.115	3.1341057	0.9241901	8.229122	0.5887837	0.256046	-0.251718	4.505641	-0.22703941	8.7073555	Walking_Watch
14:14:49.137	3.1341057	0.9241901	8.229122	-0.03552059	-0.04572143	0.21620476	4.2698054	0.19078489	8.82625	Walking_Watch
14:14:49.159	3.1341057	0.9241901	8.229122	-0.03552059	-0.04572143	0.21620476	4.2698054	0.19078489	8.82625	Walking_Watch
14:14:49.181	3.1341057	0.9241901	8.229122	-0.03552059	-0.04572143	0.21620476	4.2698054	0.19078489	8.82625	Walking_Watch
14:14:49.204	3.1341057	0.9241901	8.229122	-0.03552059	-0.04572143	0.21620476	4.2698054	0.19078489	8.82625	Walking_Watch
14:14:49.227	3.1341057	0.9241901	8.229122	-0.03552059	-0.04572143	0.21620476	4.2698054	0.19078489	8.82625	Walking_Watch
14:14:49.249	3.1341057	0.9241901	8.229122	-0.03552059	-0.04572143	0.21620476	4.2698054	0.19078489	8.82625	Walking_Watch
14:14:49.271	3.1341057	0.9241901	8.229122	-0.03552059	-0.04572143	0.21620476	4.2698054	0.19078489	8.82625	Walking_Watch
14:14:49.294	3.1341057	0.9241901	8.229122	-0.03552059	-0.04572143	0.21620476	4.2698054	0.19078489	8.82625	Walking_Watch
14:14:49.316	4.6065845	0.68715686	7.233104	-0.17479786	-0.0029608638	0.06165585	4.2088904	0.21474531	8.854913	Walking_Watch
14:14:49.338	4.6065845	0.68715686	7.233104	-0.17479786	-0.0029608638	0.06165585	4.2088904	0.21474531	8.854913	Walking_Watch
14:14:49.361	4.6065845	0.68715686	7.233104	-0.17479786	-0.0029608638	0.06165585	4.2088904	0.21474531	8.854913	Walking_Watch
14:14:49.383	4.6065845	0.68715686	7.233104	-0.17479786	-0.0029608638	0.06165585	4.2088904	0.21474531	8.854913	Walking_Watch
14:14:49.405	4.6065845	0.68715686	7.233104	-0.17479786	-0.0029608638	0.06165585	4.2088904	0.21474531	8.854913	Walking_Watch
14:14:49.429	4.6065845	0.68715686	7.233104	-0.17479786	-0.0029608638	0.06165585	4.2088904	0.21474531	8.854913	Walking_Watch
14:14:49.452	4.6065845	0.68715686	7.233104	-0.17479786	-0.0029608638	0.06165585	4.2088904	0.21474531	8.854913	Walking_Watch
14:14:49.475	4.6065845	0.68715686	7.233104	-0.17479786	-0.0029608638	0.06165585	4.2088904	0.21474531	8.854913	Walking_Watch
14:14:49.499	4.5874305	-0.14605077	9.064724	-0.07217251	-0.13674036	0.17588764	4.4464655	-0.049993865	8.740525	Walking_Watch
14:14:49.526	4.5874305	-0.14605077	9.064724	-0.07217251	-0.13674036	0.17588764	4.4464655	-0.049993865	8.740525	Walking_Watch
14:14:49.550	4.5874305	-0.14605077	9.064724	-0.07217251	-0.13674036	0.17588764	4.4464655	-0.049993865	8.740525	Walking_Watch
14:14:49.572	4.5874305	-0.14605077	9.064724	-0.07217251	-0.13674036	0.17588764	4.4464655	-0.049993865	8.740525	Walking_Watch
14:14:49.594	4.5874305	-0.14605077	9.064724	-0.07217251	-0.13674036	0.17588764	4.4464655	-0.049993865	8.740525	Walking_Watch
14:14:49.616	4.5874305	-0.14605077	9.064724	-0.07217251	-0.13674036	0.17588764	4.4464655	-0.049993865	8.740525	Walking_Watch
14:14:49.637	4.5874305	-0.14605077	9.064724	-0.07217251	-0.13674036	0.17588764	4.4464655	-0.049993865	8.740525	Walking_Watch
14:14:49.660	4.103787	-1.3096683	8.7822	-0.07217251	-0.13674036	0.17588764	4.4464655	-0.049993865	8.740525	Walking_Watch
14:14:49.681	4.103787	-1.3096683	8.7822	0.2002734	0.01841942	0.17894197	4.457547	-0.67331314	8.709034	Walking_Watch
14:14:49.703	4.103787	-1.3096683	8.7822	0.2002734	0.01841942	0.17894197	4.457547	-0.67331314	8.709034	Walking_Watch
14:14:49.724	4.103787	-1.3096683	8.7822	0.2002734	0.01841942	0.17894197	4.457547	-0.67331314	8.709034	Walking_Watch
14:14:49.747	4.103787	-1.3096683	8.7822	0.2002734	0.01841942	0.17894197	4.457547	-0.67331314	8.709034	Walking_Watch
14:14:49.770	4.103787	-1.3096683	8.7822	0.2002734	0.01841942	0.17894197	4.457547	-0.67331314	8.709034	Walking_Watch
14:14:49.793	4.103787	-1.3096683	8.7822	0.2002734	0.01841942	0.17894197	4.457547	-0.67331314	8.709034	Walking_Watch
14:14:49.816	4.103787	-1.3096683	8.7822	0.2002734	0.01841942	0.17894197	4.457547	-0.67331314	8.709034	Walking_Watch
14:14:49.838	4.1420956	-0.87151605	6.5651016	-0.100272305	0.11737959	-0.16253169	4.228615	-0.4945593	8.834285	Walking_Watch
14:14:49.860	4.1420956	-0.87151605	6.5651016	-0.100272305	0.11737959	-0.16253169	4.228615	-0.4945593	8.834285	Walking_Watch
14:14:49.882	4.1420956	-0.87151605	6.5651016	-0.100272305	0.11737959	-0.16253169	4.228615	-0.4945593	8.834285	Walking_Watch
14:14:49.905	4.1420956	-0.87151605	6.5651016	-0.100272305	0.11737959	-0.16253169	4.228615	-0.4945593	8.834285	Walking_Watch
14:14:49.927	4.1420956	-0.87151605	6.5651016	-0.100272305	0.11737959	-0.16253169	4.228615	-0.4945593	8.834285	Walking_Watch
14:14:49.950	4.1420956	-0.87151605	6.5651016	-0.100272305	0.11737959	-0.16253169	4.228615	-0.4945593	8.834285	Walking_Watch
14:14:49.973	4.1420956	-0.87151605	6.5651016	-0.100272305	0.11737959	-0.16253169	4.228615	-0.4945593	8.834285	Walking_Watch
14:14:49.996	4.1420956	-0.87151605	6.5651016	-0.100272305	0.11737959	-0.16253169	4.228615	-0.4945593	8.834285	Walking_Watch
14:14:50.019	5.140508	-0.5650489	9.246689	0.061606985	0.009256441	-0.04219124	4.1548657	-0.6526028	8.858982	Walking_Watch
14:14:50.042	5.140508	-0.5650489	9.246689	0.061606985	0.009256441	-0.04219124	4.1548657	-0.6526028	8.858982	Walking_Watch
14:14:50.064	5.140508	-0.5650489	9.246689	0.061606985	0.009256441	-0.04219124	4.1548657	-0.6526028	8.858982	Walking_Watch
14:14:50.087	5.140508	-0.5650489	9.246689	0.061606985	0.009256441	-0.04219124	4.1548657	-0.6526028	8.858982	Walking_Watch
14:14:50.111	5.140508	-0.5650489	9.246689	0.061606985	0.009256441	-0.04219124	4.1548657	-0.6526028	8.858982	Walking_Watch
14:14:50.133	5.140508	-0.5650489	9.246689	0.061606985	0.009256441	-0.04219124	4.1548657	-0.6526028	8.858982	Walking_Watch
14:14:50.155	5.140508	-0.5650489	9.246689	0.061606985	0.009256441	-0.04219124	4.1548657	-0.6526028	8.858982	Walking_Watch
14:14:50.177	5.140508	-0.5650489	9.246689	0.061606985	0.009256441	-0.04219124	4.1548657	-0.6526028	8.858982	Walking_Watch
14:14:50.199	4.494054	0.90024734	9.0288105	0.21982108	0.105162285	-0.3292979	4.4138927	-0.20075624	8.754863	Walking_Watch
14:14:50.222	4.494054	0.90024734	9.0288105	0.21982108	0.105162285	-0.3292979	4.4138927	-0.20075624	8.754863	Walking_Watch
14:14:50.244	4.494054	0.90024734	9.0288105	0.21982108	0.105162285	-0.3292979	4.4138927	-0.20075624	8.754863	Walking_Watch
14:14:50.267	4.494054	0.90024734	9.0288105	0.21982108	0.105162285	-0.3292979	4.4138927	-0.20075624	8.754863	Walking_Watch
14:14:50.288	4.494054	0.90024734	9.0288105	0.21982108	0.105162285	-0.3292979	4.4138927	-0.20075624	8.754863	Walking_Watch
14:14:50.310	4.494054	0.90024734	9.0288105	0.21982108	0.105162285	-0.3292979	4.4138927	-0.20075624	8.754863	Walking_Watch
14:14:50.333	4.494054	0.90024734	9.0288105	0.21982108	0.105162285	-0.3292979	4.4138927	-0.20075624	8.754863	Walking_Watch
14:14:50.356	4.494054	0.90024734	9.0288105	0.21982108	0.105162285	-0.3292979	4.4138927	-0.20075624	8.754863	Walking_Watch
14:14:50.378	2.885101	0.50040346	8.028004	0.024344202	-0.081762485	0.3035585	4.349643	-0.002990268	8.789251	Walking_Watch
14:14:50.400	2.885101	0.50040346	8.028004	0.024344202	-0.081762485	0.3035585	4.349643	-0.002990268	8.789251	Walking_Watch
14:14:50.422	2.885101	0.50040346	8.028004	0.024344202	-0.081762485	0.3035585	4.349643	-0.002990268	8.789251	Walking_Watch
14:14:50.445	2.885101	0.50040346	8.028004	0.024344202	-0.081762485	0.3035585	4.349643	-0.002990268	8.789251	Walking_Watch
14:14:50.468	2.885101	0.50040346	8.028004	0.024344202	-0.081762485	0.3035585	4.349643	-0.002990268	8.789251	Walking_Watch
14:14:50.491	2.885101	0.50040346	8.028004	0.024344202	-0.081762485	0.3035585	4.349643	-0.002990268	8.789251	Walking_Watch
14:14:50.514	2.885101	0.50040346	8.028004	0.024344202	-0.081762485	0.3035585	4.349643	-0.002990268	8.789251	Walking_Watch
14:14:50.537	2.885101	0.50040346	8.028004	0.024344202	-0.081762485	0.3035585	4.349643	-0.002990268	8.789251	Walking_Watch
14:14:50.560	2.885101	0.50040346	8.028004	0.024344202	-0.081762485	0.3035585	4.349643	-0.002990268	8.789251	Walking_Watch
14:14:50.582	5.4350038	-0.36632404	8.411087	-0.1900695	-0.0744321	0.16855727	4.347537	-0.16390228	8.788766	Walking_Watch
14:14:50.603	5.4350038	-0.36632404	8.411087	-0.1900695	-0.0744321	0.16855727	4.347537	-0.16390228	8.788766	Walking_Watch
14:14:50.625	5.4350038	-0.36632404	8.411087	-0.1900695	-0.0744321	0.16855727	4.347537	-0.16390228	8.788766	Walking_Watch
14:14:50.647	5.4350038	-0.36632404	8.411087	-0.1900695	-0.0744321	0.16855727	4.347537	-0.16390228	8.788766	Walking_Watch
14:14:50.669	5.4350038	-0.36632404	8.411087	-0.1900695	-0.0744321	0.16855727	4.347537	-0.16390228	8.788766	Walking_Watch
14:14:50.691	5.4350038	-0.36632404	8.411087	-0.1900695	-0.0744321	0.16855727	4.347537	-0.16390228	8.788766	Walking_Watch
14:14:50.713	5.4350038	-0.36632404	8.411087	-0.1900695	-0.0744321	0.16855727	4.347537	-0.16390228	8.788766	Walking_Watch
14:14:50.736	5.4350038	-0.36632404	8.411087	-0.1900695	-0.0744321	0.16855727	4.347537	-0.16390228	8.788766	Walking_Watch
14:14:50.759	5.2290964	-0.29689008	8.631361	-0.2444365	0.16502708	-0.292646	4.588824	-0.36164415	8.659229	Walking_Watch
14:14:50.782	5.2290964	-0.29689008	8.631361	-0.2444365	0.16502708	-0.292646	4.588824	-0.36164415	8.659229	Walking_Watch
14:14:50.805	5.2290964	-0.29689008	8.631361	-0.2444365	0.16502708	-0.292646	4.588824	-0.36164415	8.659229	Walking_Watch
14:14:50.827	5.2290964	-0.29689008	8.631361	-0.2444365	0.16502708	-0.292646	4.588824	-0.36164415	8.659229	Walking_Watch
14:14:50.849	5.2290964	-0.29689008	8.631361	-0.2444365	0.16502708	-0.292646	4.588824	-0.36164415	8.659229	Walking_Watch
14:14:50.872	5.2290964	-0.29689008	8.631361	-0.2444365	0.16502708	-0.292646	4.588824	-0.36164415	8.659229	Walking_Watch
14:14:50.895	5.2290964	-0.29689008	8.631361	-0.2444365	0.16502708	-0.292646	4.588824	-0.36164415	8.659229	Walking_Watch
14:14:50.917	3.5866237	-1.8675344	9.191621	-0.2444365	0.16502708	-0.292646	4.588824	-0.36164415	8.659229	Walking_Watch
14:14:50.939	3.5866237	-1.8675344	9.191621	-0.4576285	-0.15201198	-0.4068778	4.5874095	-0.56998396	8.648766	Walking_Watch
14:14:50.961	3.5866237	-1.8675344	9.191621	-0.4576285	-0.15201198	-0.4068778	4.5874095	-0.56998396	8.648766	Walking_Watch
14:14:50.984	3.5866237	-1.8675344	9.191621	-0.4576285	-0.15201198	-0.4068778	4.5874095	-0.56998396	8.648766	Walking_Watch
14:14:51.007	3.5866237	-1.8675344	9.191621	-0.4576285	-0.15201198	-0.4068778	4.5874095	-0.56998396	8.648766	Walking_Watch
14:14:51.029	3.5866237	-1.8675344	9.191621	-0.4576285	-0.15201198	-0.4068778	4.5874095	-0.56998396	8.648766	Walking_Watch
14:14:51.052	3.5866237	-1.8675344	9.191621	-0.4576285	-0.15201198	-0.4068778	4.5874095	-0.56998396	8.648766	Walking_Watch
14:14:51.075	3.5866237	-1.8675344	9.191621	-0.4576285	-0.15201198	-0.4068778	4.5874095	-0.56998396	8.648766	Walking_Watch
14:14:51.097	5.1979704	-1.0319325	6.280183	-0.0074207913	0.16930313	-0.08250835	4.411055	-0.6322997	8.735738	Walking_Watch
14:14:51.120	5.1979704	-1.0319325	6.280183	-0.0074207913	0.16930313	-0.08250835	4.411055	-0.6322997	8.735738	Walking_Watch
14:14:51.143	5.1979704	-1.0319325	6.280183	-0.0074207913	0.16930313	-0.08250835	4.411055	-0.6322997	8.735738	Walking_Watch
14:14:51.165	5.1979704	-1.0319325	6.280183	-0.0074207913	0.16930313	-0.08250835	4.411055	-0.6322997	8.735738	Walking_Watch
14:14:51.186	5.1979704	-1.0319325	6.280183	-0.0074207913	0.16930313	-0.08250835	4.411055	-0.6322997	8.735738	Walking_Watch
14:14:51.208	5.1979704	-1.0319325	6.280183	-0.0074207913	0.16930313	-0.08250835	4.411055	-0.6322997	8.735738	Walking_Watch
14:14:51.229	5.1979704	-1.0319325	6.280183	-0.0074207913	0.16930313	-0.08250835	4.411055	-0.6322997	8.735738	Walking_Watch
14:14:51.251	5.1979704	-1.0319325	6.280183	-0.0074207913	0.16930313	-0.08250835	4.411055	-0.6322997	8.735738	Walking_Watch
14:14:51.274	5.1979704	-1.0319325	6.280183	-0.0074207913	0.16930313	-0.08250835	4.411055	-0.6322997	8.735738	Walking_Watch
14:14:51.298	5.7606254	-0.85954463	9.735122	-0.044072703	-0.2729633	-0.051965084	4.60064	-0.69084233	8.632915	Walking_Watch
14:14:51.321	5.7606254	-0.85954463	9.735122	-0.044072703	-0.2729633	-0.051965084	4.60064	-0.69084233	8.632915	Walking_Watch
14:14:51.344	5.7606254	-0.85954463	9.735122	-0.044072703	-0.2729633	-0.051965084	4.60064	-0.69084233	8.632915	Walking_Watch
14:14:51.368	5.7606254	-0.85954463	9.735122	-0.044072703	-0.2729633	-0.051965084	4.60064	-0.69084233	8.632915	Walking_Watch
14:14:51.390	5.7606254	-0.85954463	9.735122	-0.044072703	-0.2729633	-0.051965084	4.60064	-0.69084233	8.632915	Walking_Watch
14:14:51.412	5.7606254	-0.85954463	9.735122	-0.044072703	-0.2729633	-0.051965084	4.60064	-0.69084233	8.632915	Walking_Watch
14:14:51.434	5.7606254	-0.85954463	9.735122	-0.044072703	-0.2729633	-0.051965084	4.60064	-0.69084233	8.632915	Walking_Watch
14:14:51.455	2.4876516	0.9385557	8.818114	-0.044072703	-0.2729633	-0.051965084	4.60064	-0.69084233	8.632915	Walking_Watch
14:14:51.477	2.4876516	0.9385557	8.818114	0.31022912	-0.10864055	0.07448402	4.76944	-0.1795058	8.566831	Walking_Watch
14:14:51.499	2.4876516	0.9385557	8.818114	0.31022912	-0.10864055	0.07448402	4.76944	-0.1795058	8.566831	Walking_Watch
14:14:51.521	2.4876516	0.9385557	8.818114	0.31022912	-0.10864055	0.07448402	4.76944	-0.1795058	8.566831	Walking_Watch
14:14:51.543	2.4876516	0.9385557	8.818114	0.31022912	-0.10864055	0.07448402	4.76944	-0.1795058	8.566831	Walking_Watch
14:14:51.566	2.4876516	0.9385557	8.818114	0.31022912	-0.10864055	0.07448402	4.76944	-0.1795058	8.566831	Walking_Watch
14:14:51.588	2.4876516	0.9385557	8.818114	0.31022912	-0.10864055	0.07448402	4.76944	-0.1795058	8.566831	Walking_Watch
14:14:51.611	2.4876516	0.9385557	8.818114	0.31022912	-0.10864055	0.07448402	4.76944	-0.1795058	8.566831	Walking_Watch
14:14:51.633	2.4876516	0.9385557	8.818114	0.31022912	-0.10864055	0.07448402	4.76944	-0.1795058	8.566831	Walking_Watch
14:14:51.657	3.6704233	0.6273	6.3352513	0.4934887	0.096610166	0.5246917	4.505691	0.018780835	8.710266	Walking_Watch
14:14:51.680	3.6704233	0.6273	6.3352513	0.4934887	0.096610166	0.5246917	4.505691	0.018780835	8.710266	Walking_Watch
14:14:51.702	3.6704233	0.6273	6.3352513	0.4934887	0.096610166	0.5246917	4.505691	0.018780835	8.710266	Walking_Watch
14:14:51.724	3.6704233	0.6273	6.3352513	0.4934887	0.096610166	0.5246917	4.505691	0.018780835	8.710266	Walking_Watch
14:14:51.746	3.6704233	0.6273	6.3352513	0.4934887	0.096610166	0.5246917	4.505691	0.018780835	8.710266	Walking_Watch
14:14:51.769	3.6704233	0.6273	6.3352513	0.4934887	0.096610166	0.5246917	4.505691	0.018780835	8.710266	Walking_Watch
14:14:51.792	3.6704233	0.6273	6.3352513	0.4934887	0.096610166	0.5246917	4.505691	0.018780835	8.710266	Walking_Watch
14:14:51.814	3.6704233	0.6273	6.3352513	0.4934887	0.096610166	0.5246917	4.505691	0.018780835	8.710266	Walking_Watch
14:14:51.837	5.027977	0.6392714	7.7909703	-0.08866587	0.07095383	-0.02569788	4.557537	0.0056081954	8.68327	Walking_Watch
14:14:51.860	5.027977	0.6392714	7.7909703	-0.08866587	0.07095383	-0.02569788	4.557537	0.0056081954	8.68327	Walking_Watch
14:14:51.882	5.027977	0.6392714	7.7909703	-0.08866587	0.07095383	-0.02569788	4.557537	0.0056081954	8.68327	Walking_Watch
14:14:51.905	5.027977	0.6392714	7.7909703	-0.08866587	0.07095383	-0.02569788	4.557537	0.0056081954	8.68327	Walking_Watch
14:14:51.928	5.027977	0.6392714	7.7909703	-0.08866587	0.07095383	-0.02569788	4.557537	0.0056081954	8.68327	Walking_Watch
14:14:51.950	5.027977	0.6392714	7.7909703	-0.08866587	0.07095383	-0.02569788	4.557537	0.0056081954	8.68327	Walking_Watch
14:14:51.972	5.027977	0.6392714	7.7909703	-0.08866587	0.07095383	-0.02569788	4.557537	0.0056081954	8.68327	Walking_Watch
14:14:51.995	5.499649	-1.1205206	9.727939	-0.59690577	0.03124759	-0.10144517	4.557537	0.0056081954	8.68327	Walking_Watch
14:14:52.017	5.499649	-1.1205206	9.727939	-0.59690577	0.03124759	-0.10144517	4.6582603	-0.34137702	8.622903	Walking_Watch
14:14:52.040	5.499649	-1.1205206	9.727939	-0.59690577	0.03124759	-0.10144517	4.6582603	-0.34137702	8.622903	Walking_Watch
14:14:52.062	5.499649	-1.1205206	9.727939	-0.59690577	0.03124759	-0.10144517	4.6582603	-0.34137702	8.622903	Walking_Watch
14:14:52.085	5.499649	-1.1205206	9.727939	-0.59690577	0.03124759	-0.10144517	4.6582603	-0.34137702	8.622903	Walking_Watch
14:14:52.107	5.499649	-1.1205206	9.727939	-0.59690577	0.03124759	-0.10144517	4.6582603	-0.34137702	8.622903	Walking_Watch
14:14:52.130	5.499649	-1.1205206	9.727939	-0.59690577	0.03124759	-0.10144517	4.6582603	-0.34137702	8.622903	Walking_Watch
14:14:52.154	5.499649	-1.1205206	9.727939	-0.59690577	0.03124759	-0.10144517	4.6582603	-0.34137702	8.622903	Walking_Watch
14:14:52.177	1.9226027	-1.7430321	9.09585	-0.59690577	0.03124759	-0.10144517	4.6582603	-0.34137702	8.622903	Walking_Watch
14:14:52.199	1.9226027	-1.7430321	9.09585	-0.018416364	0.009256441	-0.60479814	4.7750864	-0.55311537	8.547688	Walking_Watch
14:14:52.222	1.9226027	-1.7430321	9.09585	-0.018416364	0.009256441	-0.60479814	4.7750864	-0.55311537	8.547688	Walking_Watch
14:14:52.244	1.9226027	-1.7430321	9.09585	-0.018416364	0.009256441	-0.60479814	4.7750864	-0.55311537	8.547688	Walking_Watch
14:14:52.266	1.9226027	-1.7430321	9.09585	-0.018416364	0.009256441	-0.60479814	4.7750864	-0.55311537	8.547688	Walking_Watch
14:14:52.288	1.9226027	-1.7430321	9.09585	-0.018416364	0.009256441	-0.60479814	4.7750864	-0.55311537	8.547688	Walking_Watch
14:14:52.311	1.9226027	-1.7430321	9.09585	-0.018416364	0.009256441	-0.60479814	4.7750864	-0.55311537	8.547688	Walking_Watch
14:14:52.334	1.9226027	-1.7430321	9.09585	-0.018416364	0.009256441	-0.60479814	4.7750864	-0.55311537	8.547688	Walking_Watch
14:14:52.358	4.7550297	-0.749408	7.4414062	-0.17296527	0.2346657	-0.49117717	4.607791	-0.60711384	8.635393	Walking_Watch
14:14:52.380	4.7550297	-0.749408	7.4414062	-0.17296527	0.2346657	-0.49117717	4.607791	-0.60711384	8.635393	Walking_Watch
14:14:52.404	4.7550297	-0.749408	7.4414062	-0.17296527	0.2346657	-0.49117717	4.607791	-0.60711384	8.635393	Walking_Watch
14:14:52.426	4.7550297	-0.749408	7.4414062	-0.17296527	0.2346657	-0.49117717	4.607791	-0.60711384	8.635393	Walking_Watch
14:14:52.448	4.7550297	-0.749408	7.4414062	-0.17296527	0.2346657	-0.49117717	4.607791	-0.60711384	8.635393	Walking_Watch
14:14:52.473	4.7550297	-0.749408	7.4414062	-0.17296527	0.2346657	-0.49117717	4.607791	-0.60711384	8.635393	Walking_Watch
14:14:52.495	4.7550297	-0.749408	7.4414062	-0.17296527	0.2346657	-0.49117717	4.607791	-0.60711384	8.635393	Walking_Watch
14:14:52.516	4.7550297	-0.749408	7.4414062	-0.17296527	0.2346657	-0.49117717	4.607791	-0.60711384	8.635393	Walking_Watch
14:14:52.538	5.7989335	-0.44533512	10.621003	-0.14730893	-0.23997658	-0.35984117	4.6896563	-0.4388358	8.601448	Walking_Watch
14:14:52.560	5.7989335	-0.44533512	10.621003	-0.14730893	-0.23997658	-0.35984117	4.6896563	-0.4388358	8.601448	Walking_Watch
14:14:52.582	5.7989335	-0.44533512	10.621003	-0.14730893	-0.23997658	-0.35984117	4.6896563	-0.4388358	8.601448	Walking_Watch
14:14:52.604	5.7989335	-0.44533512	10.621003	-0.14730893	-0.23997658	-0.35984117	4.6896563	-0.4388358	8.601448	Walking_Watch
14:14:52.626	5.7989335	-0.44533512	10.621003	-0.14730893	-0.23997658	-0.35984117	4.6896563	-0.4388358	8.601448	Walking_Watch
14:14:52.649	5.7989335	-0.44533512	10.621003	-0.14730893	-0.23997658	-0.35984117	4.6896563	-0.4388358	8.601448	Walking_Watch
14:14:52.671	5.7989335	-0.44533512	10.621003	-0.14730893	-0.23997658	-0.35984117	4.6896563	-0.4388358	8.601448	Walking_Watch
14:14:52.695	5.7989335	-0.44533512	10.621003	-0.14730893	-0.23997658	-0.35984117	4.6896563	-0.4388358	8.601448	Walking_Watch
14:14:52.717	3.387899	1.9058428	7.5036573	0.4971539	-0.029228069	0.4269533	4.70072	0.37880978	8.598261	Walking_Watch
14:14:52.743	3.387899	1.9058428	7.5036573	0.4971539	-0.029228069	0.4269533	4.70072	0.37880978	8.598261	Walking_Watch
14:14:52.764	3.387899	1.9058428	7.5036573	0.4971539	-0.029228069	0.4269533	4.70072	0.37880978	8.598261	Walking_Watch
14:14:52.786	3.387899	1.9058428	7.5036573	0.4971539	-0.029228069	0.4269533	4.70072	0.37880978	8.598261	Walking_Watch
14:14:52.808	3.387899	1.9058428	7.5036573	0.4971539	-0.029228069	0.4269533	4.70072	0.37880978	8.598261	Walking_Watch
14:14:52.830	3.387899	1.9058428	7.5036573	0.4971539	-0.029228069	0.4269533	4.70072	0.37880978	8.598261	Walking_Watch
14:14:52.853	3.387899	1.9058428	7.5036573	0.4971539	-0.029228069	0.4269533	4.70072	0.37880978	8.598261	Walking_Watch
14:14:52.875	3.387899	1.9058428	7.5036573	0.4971539	-0.029228069	0.4269533	4.70072	0.37880978	8.598261	Walking_Watch
14:14:52.897	3.6488748	0.531529	7.0607166	0.48066056	-0.08298421	0.58761084	4.5790634	0.43440938	8.661052	Walking_Watch
14:14:52.920	3.6488748	0.531529	7.0607166	0.48066056	-0.08298421	0.58761084	4.5790634	0.43440938	8.661052	Walking_Watch
14:14:52.943	3.6488748	0.531529	7.0607166	0.48066056	-0.08298421	0.58761084	4.5790634	0.43440938	8.661052	Walking_Watch
14:14:52.965	3.6488748	0.531529	7.0607166	0.48066056	-0.08298421	0.58761084	4.5790634	0.43440938	8.661052	Walking_Watch
14:14:52.987	3.6488748	0.531529	7.0607166	0.48066056	-0.08298421	0.58761084	4.5790634	0.43440938	8.661052	Walking_Watch
14:14:53.009	3.6488748	0.531529	7.0607166	0.48066056	-0.08298421	0.58761084	4.5790634	0.43440938	8.661052	Walking_Watch
14:14:53.032	3.6488748	0.531529	7.0607166	0.48066056	-0.08298421	0.58761084	4.5790634	0.43440938	8.661052	Walking_Watch
14:14:53.053	3.6488748	0.531529	7.0607166	0.48066056	-0.08298421	0.58761084	4.5790634	0.43440938	8.661052	Walking_Watch
14:14:53.075	5.3081074	0.74222517	7.8460383	-0.25909725	-0.00601519	-0.026919609	4.8083115	0.36088645	8.539337	Walking_Watch
14:14:53.097	5.3081074	0.74222517	7.8460383	-0.25909725	-0.00601519	-0.026919609	4.8083115	0.36088645	8.539337	Walking_Watch
14:14:53.119	5.3081074	0.74222517	7.8460383	-0.25909725	-0.00601519	-0.026919609	4.8083115	0.36088645	8.539337	Walking_Watch
14:14:53.143	5.3081074	0.74222517	7.8460383	-0.25909725	-0.00601519	-0.026919609	4.8083115	0.36088645	8.539337	Walking_Watch
14:14:53.165	5.3081074	0.74222517	7.8460383	-0.25909725	-0.00601519	-0.026919609	4.8083115	0.36088645	8.539337	Walking_Watch
14:14:53.188	5.3081074	0.74222517	7.8460383	-0.25909725	-0.00601519	-0.026919609	4.8083115	0.36088645	8.539337	Walking_Watch
14:14:53.210	5.3081074	0.74222517	7.8460383	-0.25909725	-0.00601519	-0.026919609	4.8083115	0.36088645	8.539337	Walking_Watch
14:14:53.233	5.3081074	0.74222517	7.8460383	-0.25909725	-0.00601519	-0.026919609	4.8083115	0.36088645	8.539337	Walking_Watch
14:14:53.257	5.3081074	0.74222517	7.8460383	-0.25909725	-0.00601519	-0.026919609	4.8083115	0.36088645	8.539337	Walking_Watch
14:14:53.280	3.921822	-0.9577099	11.217177	-0.69769853	0.099053636	-0.26271358	4.661744	-0.17198373	8.62606	Walking_Watch
14:14:53.302	3.921822	-0.9577099	11.217177	-0.69769853	0.099053636	-0.26271358	4.661744	-0.17198373	8.62606	Walking_Watch
14:14:53.324	3.921822	-0.9577099	11.217177	-0.69769853	0.099053636	-0.26271358	4.661744	-0.17198373	8.62606	Walking_Watch
14:14:53.345	3.921822	-0.9577099	11.217177	-0.69769853	0.099053636	-0.26271358	4.661744	-0.17198373	8.62606	Walking_Watch
14:14:53.371	3.921822	-0.9577099	11.217177	-0.69769853	0.099053636	-0.26271358	4.661744	-0.17198373	8.62606	Walking_Watch
14:14:53.393	3.921822	-0.9577099	11.217177	-0.69769853	0.099053636	-0.26271358	4.661744	-0.17198373	8.62606	Walking_Watch
14:14:53.415	3.921822	-0.9577099	11.217177	-0.69769853	0.099053636	-0.26271358	4.661744	-0.17198373	8.62606	Walking_Watch
14:14:53.437	2.0758362	-0.72546524	8.686429	-0.34522927	0.08683632	-0.53943557	4.686117	-0.41138843	8.604732	Walking_Watch
14:14:53.458	2.0758362	-0.72546524	8.686429	-0.34522927	0.08683632	-0.53943557	4.686117	-0.41138843	8.604732	Walking_Watch
14:14:53.480	2.0758362	-0.72546524	8.686429	-0.34522927	0.08683632	-0.53943557	4.686117	-0.41138843	8.604732	Walking_Watch
14:14:53.502	2.0758362	-0.72546524	8.686429	-0.34522927	0.08683632	-0.53943557	4.686117	-0.41138843	8.604732	Walking_Watch
14:14:53.524	2.0758362	-0.72546524	8.686429	-0.34522927	0.08683632	-0.53943557	4.686117	-0.41138843	8.604732	Walking_Watch
14:14:53.546	2.0758362	-0.72546524	8.686429	-0.34522927	0.08683632	-0.53943557	4.686117	-0.41138843	8.604732	Walking_Watch
14:14:53.568	2.0758362	-0.72546524	8.686429	-0.34522927	0.08683632	-0.53943557	4.686117	-0.41138843	8.604732	Walking_Watch
14:14:53.590	2.0758362	-0.72546524	8.686429	-0.34522927	0.08683632	-0.53943557	4.686117	-0.41138843	8.604732	Walking_Watch
14:14:53.612	2.0758362	-0.72546524	8.686429	-0.34522927	0.08683632	-0.53943557	4.686117	-0.41138843	8.604732	Walking_Watch
14:14:53.635	5.0926223	-0.84996754	7.091842	0.076878615	0.050184414	-0.34395868	4.6606064	-0.3063507	8.622947	Walking_Watch
14:14:53.658	5.0926223	-0.84996754	7.091842	0.076878615	0.050184414	-0.34395868	4.6606064	-0.3063507	8.622947	Walking_Watch
14:14:53.680	5.0926223	-0.84996754	7.091842	0.076878615	0.050184414	-0.34395868	4.6606064	-0.3063507	8.622947	Walking_Watch
14:14:53.704	5.0926223	-0.84996754	7.091842	0.076878615	0.050184414	-0.34395868	4.6606064	-0.3063507	8.622947	Walking_Watch
14:14:53.726	5.0926223	-0.84996754	7.091842	0.076878615	0.050184414	-0.34395868	4.6606064	-0.3063507	8.622947	Walking_Watch
14:14:53.749	5.0926223	-0.84996754	7.091842	0.076878615	0.050184414	-0.34395868	4.6606064	-0.3063507	8.622947	Walking_Watch
14:14:53.771	5.0926223	-0.84996754	7.091842	0.076878615	0.050184414	-0.34395868	4.6606064	-0.3063507	8.622947	Walking_Watch
14:14:53.793	5.540352	-0.29689008	10.405519	0.23814704	-0.19599427	-0.48445767	4.6606064	-0.3063507	8.622947	Walking_Watch
14:14:53.816	5.540352	-0.29689008	10.405519	0.23814704	-0.19599427	-0.48445767	4.923172	-0.18940818	8.479201	Walking_Watch
14:14:53.837	5.540352	-0.29689008	10.405519	0.23814704	-0.19599427	-0.48445767	4.923172	-0.18940818	8.479201	Walking_Watch
14:14:53.858	5.540352	-0.29689008	10.405519	0.23814704	-0.19599427	-0.48445767	4.923172	-0.18940818	8.479201	Walking_Watch
14:14:53.880	5.540352	-0.29689008	10.405519	0.23814704	-0.19599427	-0.48445767	4.923172	-0.18940818	8.479201	Walking_Watch
14:14:53.901	5.540352	-0.29689008	10.405519	0.23814704	-0.19599427	-0.48445767	4.923172	-0.18940818	8.479201	Walking_Watch
14:14:53.923	5.540352	-0.29689008	10.405519	0.23814704	-0.19599427	-0.48445767	4.923172	-0.18940818	8.479201	Walking_Watch
14:14:53.944	5.540352	-0.29689008	10.405519	0.23814704	-0.19599427	-0.48445767	4.923172	-0.18940818	8.479201	Walking_Watch
14:14:53.965	5.540352	-0.29689008	10.405519	0.23814704	-0.19599427	-0.48445767	4.923172	-0.18940818	8.479201	Walking_Watch
14:14:53.987	3.301705	1.8244374	7.1971903	0.38536558	0.06606691	0.40312952	4.792905	0.44640332	8.543953	Walking_Watch
14:14:54.009	3.301705	1.8244374	7.1971903	0.38536558	0.06606691	0.40312952	4.792905	0.44640332	8.543953	Walking_Watch
14:14:54.033	3.301705	1.8244374	7.1971903	0.38536558	0.06606691	0.40312952	4.792905	0.44640332	8.543953	Walking_Watch
14:14:54.054	3.301705	1.8244374	7.1971903	0.38536558	0.06606691	0.40312952	4.792905	0.44640332	8.543953	Walking_Watch
14:14:54.077	3.301705	1.8244374	7.1971903	0.38536558	0.06606691	0.40312952	4.792905	0.44640332	8.543953	Walking_Watch
14:14:54.099	3.301705	1.8244374	7.1971903	0.38536558	0.06606691	0.40312952	4.792905	0.44640332	8.543953	Walking_Watch
[truncated: 3,361 more rows]
