# Supplementary material for: Real-time Smartphone Activity Classification Using Inertial Sensors—Recognition of Scrolling, Typing, and Watching Videos While Sitting or Walking
Source: Sensors (Basel). 2020 Jan 24;20(3):655. doi: 10.3390/s20030655 (PMC7038357; doi:10.3390/s20030655)
Supplement: Supplementary file 1 [file sensors-20-00655-s001.zip › sensors-668083-supplementary/5Hz_data/7521/2019_09_03_14_02_47_Walking_Idle.csv]

time	accX	accY	accZ	rotX	rotY	rotZ	graX	graY	graZ	activity
14:05:26.106	-1.7071179	2.9329867	9.136553	-0.0037555995	-0.21065505	-0.15581217	-1.103536	3.2442513	9.188438	Walking_Idle
14:05:26.131	-1.7071179	2.9329867	9.136553	-0.0037555995	-0.21065505	-0.15581217	-1.103536	3.2442513	9.188438	Walking_Idle
14:05:26.152	-1.7741576	1.637684	11.55477	-0.8168173	0.20351158	-0.27981782	-1.081402	2.8143857	9.331676	Walking_Idle
14:05:26.173	-1.7741576	1.637684	11.55477	-0.8168173	0.20351158	-0.27981782	-1.081402	2.8143857	9.331676	Walking_Idle
14:05:26.195	-1.7741576	1.637684	11.55477	-0.8168173	0.20351158	-0.27981782	-1.081402	2.8143857	9.331676	Walking_Idle
14:05:26.216	-1.7741576	1.637684	11.55477	-0.8168173	0.20351158	-0.27981782	-1.081402	2.8143857	9.331676	Walking_Idle
14:05:26.238	-1.7741576	1.637684	11.55477	-0.8168173	0.20351158	-0.27981782	-1.081402	2.8143857	9.331676	Walking_Idle
14:05:26.260	-1.7741576	1.637684	11.55477	-0.8168173	0.20351158	-0.27981782	-1.081402	2.8143857	9.331676	Walking_Idle
14:05:26.281	-1.7741576	1.637684	11.55477	-0.8168173	0.20351158	-0.27981782	-1.081402	2.8143857	9.331676	Walking_Idle
14:05:26.302	-1.7741576	1.637684	11.55477	-0.8168173	0.20351158	-0.27981782	-1.081402	2.8143857	9.331676	Walking_Idle
14:05:26.324	-1.7741576	1.637684	11.55477	-0.8168173	0.20351158	-0.27981782	-1.081402	2.8143857	9.331676	Walking_Idle
14:05:26.345	-0.009577099	2.4469488	9.792584	-0.067896456	-0.06404739	0.042108163	-0.55612683	3.1284235	9.277611	Walking_Idle
14:05:26.366	-0.009577099	2.4469488	9.792584	-0.067896456	-0.06404739	0.042108163	-0.55612683	3.1284235	9.277611	Walking_Idle
14:05:26.388	-0.009577099	2.4469488	9.792584	-0.067896456	-0.06404739	0.042108163	-0.55612683	3.1284235	9.277611	Walking_Idle
14:05:26.409	-0.009577099	2.4469488	9.792584	-0.067896456	-0.06404739	0.042108163	-0.55612683	3.1284235	9.277611	Walking_Idle
14:05:26.430	-0.009577099	2.4469488	9.792584	-0.067896456	-0.06404739	0.042108163	-0.55612683	3.1284235	9.277611	Walking_Idle
14:05:26.451	-0.009577099	2.4469488	9.792584	-0.067896456	-0.06404739	0.042108163	-0.55612683	3.1284235	9.277611	Walking_Idle
14:05:26.472	-0.009577099	2.4469488	9.792584	-0.067896456	-0.06404739	0.042108163	-0.55612683	3.1284235	9.277611	Walking_Idle
14:05:26.493	-0.009577099	2.4469488	9.792584	-0.067896456	-0.06404739	0.042108163	-0.55612683	3.1284235	9.277611	Walking_Idle
14:05:26.514	0.071828246	4.11097	8.336864	-0.030022804	-0.077486426	-0.2761526	-0.12309111	3.4582672	9.175817	Walking_Idle
14:05:26.535	0.071828246	4.11097	8.336864	-0.030022804	-0.077486426	-0.2761526	-0.12309111	3.4582672	9.175817	Walking_Idle
14:05:26.556	0.071828246	4.11097	8.336864	-0.030022804	-0.077486426	-0.2761526	-0.12309111	3.4582672	9.175817	Walking_Idle
14:05:26.577	0.071828246	4.11097	8.336864	-0.030022804	-0.077486426	-0.2761526	-0.12309111	3.4582672	9.175817	Walking_Idle
14:05:26.598	0.071828246	4.11097	8.336864	-0.030022804	-0.077486426	-0.2761526	-0.12309111	3.4582672	9.175817	Walking_Idle
14:05:26.620	0.071828246	4.11097	8.336864	-0.030022804	-0.077486426	-0.2761526	-0.12309111	3.4582672	9.175817	Walking_Idle
14:05:26.644	0.071828246	4.11097	8.336864	-0.030022804	-0.077486426	-0.2761526	-0.12309111	3.4582672	9.175817	Walking_Idle
14:05:26.666	0.071828246	4.11097	8.336864	-0.030022804	-0.077486426	-0.2761526	-0.12309111	3.4582672	9.175817	Walking_Idle
14:05:26.688	0.071828246	4.11097	8.336864	-0.030022804	-0.077486426	-0.2761526	-0.12309111	3.4582672	9.175817	Walking_Idle
14:05:26.709	-0.29689008	3.7853484	8.729526	-0.20228681	0.10088623	-0.3103611	-0.30273822	3.811835	9.030427	Walking_Idle
14:05:26.732	-0.29689008	3.7853484	8.729526	-0.20228681	0.10088623	-0.3103611	-0.30273822	3.811835	9.030427	Walking_Idle
14:05:26.755	-0.29689008	3.7853484	8.729526	-0.20228681	0.10088623	-0.3103611	-0.30273822	3.811835	9.030427	Walking_Idle
14:05:26.777	-0.29689008	3.7853484	8.729526	-0.20228681	0.10088623	-0.3103611	-0.30273822	3.811835	9.030427	Walking_Idle
14:05:26.799	-0.29689008	3.7853484	8.729526	-0.20228681	0.10088623	-0.3103611	-0.30273822	3.811835	9.030427	Walking_Idle
14:05:26.822	-0.29689008	3.7853484	8.729526	-0.20228681	0.10088623	-0.3103611	-0.30273822	3.811835	9.030427	Walking_Idle
14:05:26.844	-0.29689008	3.7853484	8.729526	-0.20228681	0.10088623	-0.3103611	-0.30273822	3.811835	9.030427	Walking_Idle
14:05:26.868	-0.29689008	3.7853484	8.729526	-0.20228681	0.10088623	-0.3103611	-0.30273822	3.811835	9.030427	Walking_Idle
14:05:26.890	-0.42618093	2.8707354	10.843671	-0.369053	-0.33710414	0.022560474	-0.347661	3.74275	9.057666	Walking_Idle
14:05:26.913	-0.42618093	2.8707354	10.843671	-0.369053	-0.33710414	0.022560474	-0.347661	3.74275	9.057666	Walking_Idle
14:05:26.935	-0.42618093	2.8707354	10.843671	-0.369053	-0.33710414	0.022560474	-0.347661	3.74275	9.057666	Walking_Idle
14:05:26.958	-0.42618093	2.8707354	10.843671	-0.369053	-0.33710414	0.022560474	-0.347661	3.74275	9.057666	Walking_Idle
14:05:26.981	-0.42618093	2.8707354	10.843671	-0.369053	-0.33710414	0.022560474	-0.347661	3.74275	9.057666	Walking_Idle
14:05:27.003	-0.42618093	2.8707354	10.843671	-0.369053	-0.33710414	0.022560474	-0.347661	3.74275	9.057666	Walking_Idle
14:05:27.026	-0.42618093	2.8707354	10.843671	-0.369053	-0.33710414	0.022560474	-0.347661	3.74275	9.057666	Walking_Idle
14:05:27.049	-0.42618093	2.8707354	10.843671	-0.369053	-0.33710414	0.022560474	-0.347661	3.74275	9.057666	Walking_Idle
14:05:27.072	-0.82602483	2.4900458	9.974549	-0.092941925	0.024528073	0.043940756	-0.26808774	3.687597	9.082957	Walking_Idle
14:05:27.095	-0.82602483	2.4900458	9.974549	-0.092941925	0.024528073	0.043940756	-0.26808774	3.687597	9.082957	Walking_Idle
14:05:27.117	-0.82602483	2.4900458	9.974549	-0.092941925	0.024528073	0.043940756	-0.26808774	3.687597	9.082957	Walking_Idle
14:05:27.140	-0.82602483	2.4900458	9.974549	-0.092941925	0.024528073	0.043940756	-0.26808774	3.687597	9.082957	Walking_Idle
14:05:27.162	-0.82602483	2.4900458	9.974549	-0.092941925	0.024528073	0.043940756	-0.26808774	3.687597	9.082957	Walking_Idle
14:05:27.185	-0.82602483	2.4900458	9.974549	-0.092941925	0.024528073	0.043940756	-0.26808774	3.687597	9.082957	Walking_Idle
14:05:27.209	-0.82602483	2.4900458	9.974549	-0.092941925	0.024528073	0.043940756	-0.26808774	3.687597	9.082957	Walking_Idle
14:05:27.232	-0.82602483	2.4900458	9.974549	-0.092941925	0.024528073	0.043940756	-0.17994799	3.9657586	8.967203	Walking_Idle
14:05:27.254	-0.6488485	4.271386	9.593859	-0.055679146	-0.12513392	0.0036236527	-0.17994799	3.9657586	8.967203	Walking_Idle
14:05:27.276	-0.6488485	4.271386	9.593859	-0.055679146	-0.12513392	0.0036236527	-0.17994799	3.9657586	8.967203	Walking_Idle
14:05:27.298	-0.6488485	4.271386	9.593859	-0.055679146	-0.12513392	0.0036236527	-0.17994799	3.9657586	8.967203	Walking_Idle
14:05:27.322	-0.6488485	4.271386	9.593859	-0.055679146	-0.12513392	0.0036236527	-0.17994799	3.9657586	8.967203	Walking_Idle
14:05:27.344	-0.6488485	4.271386	9.593859	-0.055679146	-0.12513392	0.0036236527	-0.17994799	3.9657586	8.967203	Walking_Idle
14:05:27.367	-0.6488485	4.271386	9.593859	-0.055679146	-0.12513392	0.0036236527	-0.17994799	3.9657586	8.967203	Walking_Idle
14:05:27.390	-0.6488485	4.271386	9.593859	-0.055679146	-0.12513392	0.0036236527	-0.17994799	3.9657586	8.967203	Walking_Idle
14:05:27.412	0.8739103	4.635316	8.528407	-0.055679146	-0.12513392	0.0036236527	-0.17994799	3.9657586	8.967203	Walking_Idle
14:05:27.435	0.8739103	4.635316	8.528407	0.067104764	-0.4385078	0.1819963	0.20671163	4.20489	8.857004	Walking_Idle
14:05:27.458	0.8739103	4.635316	8.528407	0.067104764	-0.4385078	0.1819963	0.20671163	4.20489	8.857004	Walking_Idle
14:05:27.481	0.8739103	4.635316	8.528407	0.067104764	-0.4385078	0.1819963	0.20671163	4.20489	8.857004	Walking_Idle
14:05:27.504	0.8739103	4.635316	8.528407	0.067104764	-0.4385078	0.1819963	0.20671163	4.20489	8.857004	Walking_Idle
14:05:27.526	0.8739103	4.635316	8.528407	0.067104764	-0.4385078	0.1819963	0.20671163	4.20489	8.857004	Walking_Idle
14:05:27.550	0.8739103	4.635316	8.528407	0.067104764	-0.4385078	0.1819963	0.20671163	4.20489	8.857004	Walking_Idle
14:05:27.572	0.8739103	4.635316	8.528407	0.067104764	-0.4385078	0.1819963	0.20671163	4.20489	8.857004	Walking_Idle
14:05:27.595	0.68715686	2.7749646	7.8699813	-0.18518257	-0.15934236	-0.11732767	0.79623777	4.077432	8.883182	Walking_Idle
14:05:27.617	0.68715686	2.7749646	7.8699813	-0.18518257	-0.15934236	-0.11732767	0.79623777	4.077432	8.883182	Walking_Idle
14:05:27.639	0.68715686	2.7749646	7.8699813	-0.18518257	-0.15934236	-0.11732767	0.79623777	4.077432	8.883182	Walking_Idle
14:05:27.660	0.68715686	2.7749646	7.8699813	-0.18518257	-0.15934236	-0.11732767	0.79623777	4.077432	8.883182	Walking_Idle
14:05:27.682	0.68715686	2.7749646	7.8699813	-0.18518257	-0.15934236	-0.11732767	0.79623777	4.077432	8.883182	Walking_Idle
14:05:27.703	0.68715686	2.7749646	7.8699813	-0.18518257	-0.15934236	-0.11732767	0.79623777	4.077432	8.883182	Walking_Idle
14:05:27.724	0.68715686	2.7749646	7.8699813	-0.18518257	-0.15934236	-0.11732767	0.79623777	4.077432	8.883182	Walking_Idle
14:05:27.745	0.68715686	2.7749646	7.8699813	-0.18518257	-0.15934236	-0.11732767	0.79623777	4.077432	8.883182	Walking_Idle
14:05:27.767	0.68715686	2.7749646	7.8699813	-0.18518257	-0.15934236	-0.11732767	0.79623777	4.077432	8.883182	Walking_Idle
14:05:27.790	0.9888355	3.9457648	7.3025384	-0.038574915	0.17113572	0.117244594	0.6775677	3.8988273	8.972759	Walking_Idle
14:05:27.812	0.9888355	3.9457648	7.3025384	-0.038574915	0.17113572	0.117244594	0.6775677	3.8988273	8.972759	Walking_Idle
14:05:27.835	0.9888355	3.9457648	7.3025384	-0.038574915	0.17113572	0.117244594	0.6775677	3.8988273	8.972759	Walking_Idle
14:05:27.857	0.9888355	3.9457648	7.3025384	-0.038574915	0.17113572	0.117244594	0.6775677	3.8988273	8.972759	Walking_Idle
14:05:27.880	0.9888355	3.9457648	7.3025384	-0.038574915	0.17113572	0.117244594	0.6775677	3.8988273	8.972759	Walking_Idle
14:05:27.903	0.9888355	3.9457648	7.3025384	-0.038574915	0.17113572	0.117244594	0.6775677	3.8988273	8.972759	Walking_Idle
14:05:27.926	0.9888355	3.9457648	7.3025384	-0.038574915	0.17113572	0.117244594	0.6775677	3.8988273	8.972759	Walking_Idle
14:05:27.948	0.9888355	3.9457648	7.3025384	-0.038574915	0.17113572	0.117244594	0.6775677	3.8988273	8.972759	Walking_Idle
14:05:27.972	0.4166038	4.415043	9.342461	0.14407378	0.35806048	0.12213151	0.32635787	3.8342545	9.020107	Walking_Idle
14:05:27.995	0.4166038	4.415043	9.342461	0.14407378	0.35806048	0.12213151	0.32635787	3.8342545	9.020107	Walking_Idle
14:05:28.017	0.4166038	4.415043	9.342461	0.14407378	0.35806048	0.12213151	0.32635787	3.8342545	9.020107	Walking_Idle
14:05:28.040	0.4166038	4.415043	9.342461	0.14407378	0.35806048	0.12213151	0.32635787	3.8342545	9.020107	Walking_Idle
14:05:28.062	0.4166038	4.415043	9.342461	0.14407378	0.35806048	0.12213151	0.32635787	3.8342545	9.020107	Walking_Idle
14:05:28.085	0.4166038	4.415043	9.342461	0.14407378	0.35806048	0.12213151	0.32635787	3.8342545	9.020107	Walking_Idle
14:05:28.107	0.4166038	4.415043	9.342461	0.14407378	0.35806048	0.12213151	0.32635787	3.8342545	9.020107	Walking_Idle
14:05:28.130	0.4166038	4.415043	9.342461	0.14407378	0.35806048	0.12213151	0.32635787	3.8342545	9.020107	Walking_Idle
14:05:28.152	-1.733455	3.8787253	7.8915296	0.8086952	0.41670355	0.5576784	-0.3013339	3.7537103	9.0547905	Walking_Idle
14:05:28.174	-1.733455	3.8787253	7.8915296	0.8086952	0.41670355	0.5576784	-0.3013339	3.7537103	9.0547905	Walking_Idle
14:05:28.197	-1.733455	3.8787253	7.8915296	0.8086952	0.41670355	0.5576784	-0.3013339	3.7537103	9.0547905	Walking_Idle
14:05:28.220	-1.733455	3.8787253	7.8915296	0.8086952	0.41670355	0.5576784	-0.3013339	3.7537103	9.0547905	Walking_Idle
14:05:28.243	-1.733455	3.8787253	7.8915296	0.8086952	0.41670355	0.5576784	-0.3013339	3.7537103	9.0547905	Walking_Idle
14:05:28.266	-1.733455	3.8787253	7.8915296	0.8086952	0.41670355	0.5576784	-0.3013339	3.7537103	9.0547905	Walking_Idle
14:05:28.288	-1.733455	3.8787253	7.8915296	0.8086952	0.41670355	0.5576784	-0.3013339	3.7537103	9.0547905	Walking_Idle
14:05:28.311	-1.733455	3.8787253	7.8915296	0.8086952	0.41670355	0.5576784	-0.3013339	3.7537103	9.0547905	Walking_Idle
14:05:28.335	-1.7837347	3.3040993	7.822096	0.18561262	0.13020776	0.33104742	-0.8283399	4.0349407	8.899634	Walking_Idle
14:05:28.357	-1.7837347	3.3040993	7.822096	0.18561262	0.13020776	0.33104742	-0.8283399	4.0349407	8.899634	Walking_Idle
14:05:28.380	-1.7837347	3.3040993	7.822096	0.18561262	0.13020776	0.33104742	-0.8283399	4.0349407	8.899634	Walking_Idle
14:05:28.403	-1.7837347	3.3040993	7.822096	0.18561262	0.13020776	0.33104742	-0.8283399	4.0349407	8.899634	Walking_Idle
14:05:28.425	-1.7837347	3.3040993	7.822096	0.18561262	0.13020776	0.33104742	-0.8283399	4.0349407	8.899634	Walking_Idle
14:05:28.450	-1.7837347	3.3040993	7.822096	0.18561262	0.13020776	0.33104742	-0.8283399	4.0349407	8.899634	Walking_Idle
14:05:28.472	-1.7837347	3.3040993	7.822096	0.18561262	0.13020776	0.33104742	-0.8283399	4.0349407	8.899634	Walking_Idle
14:05:28.494	-0.9624985	4.4892654	8.444607	-0.108824424	-0.14529246	0.14045748	-0.8658414	4.1401644	8.847583	Walking_Idle
14:05:28.515	-0.9624985	4.4892654	8.444607	-0.108824424	-0.14529246	0.14045748	-0.8658414	4.1401644	8.847583	Walking_Idle
14:05:28.538	-0.9624985	4.4892654	8.444607	-0.108824424	-0.14529246	0.14045748	-0.8658414	4.1401644	8.847583	Walking_Idle
14:05:28.560	-0.9624985	4.4892654	8.444607	-0.108824424	-0.14529246	0.14045748	-0.8658414	4.1401644	8.847583	Walking_Idle
14:05:28.582	-0.9624985	4.4892654	8.444607	-0.108824424	-0.14529246	0.14045748	-0.8658414	4.1401644	8.847583	Walking_Idle
14:05:28.605	-0.9624985	4.4892654	8.444607	-0.108824424	-0.14529246	0.14045748	-0.8658414	4.1401644	8.847583	Walking_Idle
14:05:28.626	-0.9624985	4.4892654	8.444607	-0.108824424	-0.14529246	0.14045748	-0.8658414	4.1401644	8.847583	Walking_Idle
14:05:28.649	-0.9624985	4.4892654	8.444607	-0.108824424	-0.14529246	0.14045748	-0.8658414	4.1401644	8.847583	Walking_Idle
14:05:28.672	1.1875603	3.694366	10.822123	-0.6647118	-0.6755235	-0.006150191	-0.14674415	3.9000447	8.996581	Walking_Idle
14:05:28.695	1.1875603	3.694366	10.822123	-0.6647118	-0.6755235	-0.006150191	-0.14674415	3.9000447	8.996581	Walking_Idle
14:05:28.716	1.1875603	3.694366	10.822123	-0.6647118	-0.6755235	-0.006150191	-0.14674415	3.9000447	8.996581	Walking_Idle
14:05:28.737	1.1875603	3.694366	10.822123	-0.6647118	-0.6755235	-0.006150191	-0.14674415	3.9000447	8.996581	Walking_Idle
14:05:28.758	1.1875603	3.694366	10.822123	-0.6647118	-0.6755235	-0.006150191	-0.14674415	3.9000447	8.996581	Walking_Idle
14:05:28.780	1.1875603	3.694366	10.822123	-0.6647118	-0.6755235	-0.006150191	-0.14674415	3.9000447	8.996581	Walking_Idle
14:05:28.801	1.1875603	3.694366	10.822123	-0.6647118	-0.6755235	-0.006150191	-0.14674415	3.9000447	8.996581	Walking_Idle
14:05:28.822	1.1875603	3.694366	10.822123	-0.6647118	-0.6755235	-0.006150191	-0.14674415	3.9000447	8.996581	Walking_Idle
14:05:28.843	1.1875603	3.694366	10.822123	-0.6647118	-0.6755235	-0.006150191	-0.14674415	3.9000447	8.996581	Walking_Idle
14:05:28.864	0.59378016	2.1979442	9.507666	-0.44174597	-0.00601519	-0.45024922	0.51494604	3.880297	8.991578	Walking_Idle
14:05:28.885	0.59378016	2.1979442	9.507666	-0.44174597	-0.00601519	-0.45024922	0.51494604	3.880297	8.991578	Walking_Idle
14:05:28.907	0.59378016	2.1979442	9.507666	-0.44174597	-0.00601519	-0.45024922	0.51494604	3.880297	8.991578	Walking_Idle
14:05:28.928	0.59378016	2.1979442	9.507666	-0.44174597	-0.00601519	-0.45024922	0.51494604	3.880297	8.991578	Walking_Idle
14:05:28.949	0.59378016	2.1979442	9.507666	-0.44174597	-0.00601519	-0.45024922	0.51494604	3.880297	8.991578	Walking_Idle
14:05:28.971	0.59378016	2.1979442	9.507666	-0.44174597	-0.00601519	-0.45024922	0.51494604	3.880297	8.991578	Walking_Idle
14:05:28.992	0.59378016	2.1979442	9.507666	-0.44174597	-0.00601519	-0.45024922	0.51494604	3.880297	8.991578	Walking_Idle
14:05:29.013	0.59378016	2.1979442	9.507666	-0.44174597	-0.00601519	-0.45024922	0.51494604	3.880297	8.991578	Walking_Idle
14:05:29.035	0.69912827	3.7135203	8.315316	-0.39165503	0.1595293	-0.25416148	0.38703957	3.7275922	9.06232	Walking_Idle
14:05:29.056	0.69912827	3.7135203	8.315316	-0.39165503	0.1595293	-0.25416148	0.38703957	3.7275922	9.06232	Walking_Idle
14:05:29.077	0.69912827	3.7135203	8.315316	-0.39165503	0.1595293	-0.25416148	0.38703957	3.7275922	9.06232	Walking_Idle
14:05:29.098	0.69912827	3.7135203	8.315316	-0.39165503	0.1595293	-0.25416148	0.38703957	3.7275922	9.06232	Walking_Idle
14:05:29.119	0.69912827	3.7135203	8.315316	-0.39165503	0.1595293	-0.25416148	0.38703957	3.7275922	9.06232	Walking_Idle
14:05:29.141	0.69912827	3.7135203	8.315316	-0.39165503	0.1595293	-0.25416148	0.38703957	3.7275922	9.06232	Walking_Idle
14:05:29.162	0.69912827	3.7135203	8.315316	-0.39165503	0.1595293	-0.25416148	0.38703957	3.7275922	9.06232	Walking_Idle
14:05:29.183	0.69912827	3.7135203	8.315316	-0.39165503	0.1595293	-0.25416148	0.38703957	3.7275922	9.06232	Walking_Idle
14:05:29.204	0.69912827	3.7135203	8.315316	-0.39165503	0.1595293	-0.25416148	0.38703957	3.7275922	9.06232	Walking_Idle
14:05:29.227	0.27055305	4.1420956	9.584282	0.16056715	0.25482425	-0.22545081	0.08506314	3.7031484	9.080188	Walking_Idle
14:05:29.250	0.27055305	4.1420956	9.584282	0.16056715	0.25482425	-0.22545081	0.08506314	3.7031484	9.080188	Walking_Idle
14:05:29.272	0.27055305	4.1420956	9.584282	0.16056715	0.25482425	-0.22545081	0.08506314	3.7031484	9.080188	Walking_Idle
14:05:29.295	0.27055305	4.1420956	9.584282	0.16056715	0.25482425	-0.22545081	0.08506314	3.7031484	9.080188	Walking_Idle
14:05:29.319	0.27055305	4.1420956	9.584282	0.16056715	0.25482425	-0.22545081	0.08506314	3.7031484	9.080188	Walking_Idle
14:05:29.341	0.27055305	4.1420956	9.584282	0.16056715	0.25482425	-0.22545081	0.08506314	3.7031484	9.080188	Walking_Idle
14:05:29.364	0.27055305	4.1420956	9.584282	0.16056715	0.25482425	-0.22545081	0.08506314	3.7031484	9.080188	Walking_Idle
14:05:29.387	0.27055305	4.1420956	9.584282	0.16056715	0.25482425	-0.22545081	0.08506314	3.7031484	9.080188	Walking_Idle
14:05:29.410	-2.2099156	2.648068	9.732727	-0.0898876	0.20656592	0.062266715	-0.3880671	3.9490197	8.967999	Walking_Idle
14:05:29.433	-2.2099156	2.648068	9.732727	-0.0898876	0.20656592	0.062266715	-0.3880671	3.9490197	8.967999	Walking_Idle
14:05:29.455	-2.2099156	2.648068	9.732727	-0.0898876	0.20656592	0.062266715	-0.3880671	3.9490197	8.967999	Walking_Idle
14:05:29.477	-2.2099156	2.648068	9.732727	-0.0898876	0.20656592	0.062266715	-0.3880671	3.9490197	8.967999	Walking_Idle
14:05:29.498	-2.2099156	2.648068	9.732727	-0.0898876	0.20656592	0.062266715	-0.3880671	3.9490197	8.967999	Walking_Idle
14:05:29.519	-2.2099156	2.648068	9.732727	-0.0898876	0.20656592	0.062266715	-0.3880671	3.9490197	8.967999	Walking_Idle
14:05:29.541	-2.2099156	2.648068	9.732727	-0.0898876	0.20656592	0.062266715	-0.3880671	3.9490197	8.967999	Walking_Idle
14:05:29.562	-2.2099156	2.648068	9.732727	-0.0898876	0.20656592	0.062266715	-0.3880671	3.9490197	8.967999	Walking_Idle
14:05:29.585	-1.1660118	2.9593236	9.294575	-0.056900874	0.17602266	0.36403415	-0.5466572	3.9166343	8.973934	Walking_Idle
14:05:29.608	-1.1660118	2.9593236	9.294575	-0.056900874	0.17602266	0.36403415	-0.5466572	3.9166343	8.973934	Walking_Idle
14:05:29.631	-1.1660118	2.9593236	9.294575	-0.056900874	0.17602266	0.36403415	-0.5466572	3.9166343	8.973934	Walking_Idle
14:05:29.655	-1.1660118	2.9593236	9.294575	-0.056900874	0.17602266	0.36403415	-0.5466572	3.9166343	8.973934	Walking_Idle
14:05:29.678	-1.1660118	2.9593236	9.294575	-0.056900874	0.17602266	0.36403415	-0.5466572	3.9166343	8.973934	Walking_Idle
14:05:29.701	-1.1660118	2.9593236	9.294575	-0.056900874	0.17602266	0.36403415	-0.5466572	3.9166343	8.973934	Walking_Idle
14:05:29.723	-1.1660118	2.9593236	9.294575	-0.056900874	0.17602266	0.36403415	-0.5466572	3.9166343	8.973934	Walking_Idle
14:05:29.746	-1.1660118	2.9593236	9.294575	-0.056900874	0.17602266	0.36403415	-0.5466572	3.9166343	8.973934	Walking_Idle
14:05:29.770	-0.679974	4.3863115	8.241094	0.06527217	-0.07687556	0.0854796	-0.47138175	3.9696841	8.954875	Walking_Idle
14:05:29.792	-0.679974	4.3863115	8.241094	0.06527217	-0.07687556	0.0854796	-0.47138175	3.9696841	8.954875	Walking_Idle
14:05:29.815	-0.679974	4.3863115	8.241094	0.06527217	-0.07687556	0.0854796	-0.47138175	3.9696841	8.954875	Walking_Idle
14:05:29.838	-0.679974	4.3863115	8.241094	0.06527217	-0.07687556	0.0854796	-0.47138175	3.9696841	8.954875	Walking_Idle
14:05:29.861	-0.679974	4.3863115	8.241094	0.06527217	-0.07687556	0.0854796	-0.47138175	3.9696841	8.954875	Walking_Idle
14:05:29.885	-0.679974	4.3863115	8.241094	0.06527217	-0.07687556	0.0854796	-0.47138175	3.9696841	8.954875	Walking_Idle
14:05:29.908	-0.679974	4.3863115	8.241094	0.06527217	-0.07687556	0.0854796	-0.47138175	3.9696841	8.954875	Walking_Idle
14:05:29.931	-0.679974	4.3863115	8.241094	0.06527217	-0.07687556	0.0854796	-0.47138175	3.9696841	8.954875	Walking_Idle
14:05:29.953	0.43575802	5.03516	8.41827	-0.061787795	-0.4714945	-0.0446347	-0.06827793	4.1236176	8.897273	Walking_Idle
14:05:29.976	0.43575802	5.03516	8.41827	-0.061787795	-0.4714945	-0.0446347	-0.06827793	4.1236176	8.897273	Walking_Idle
14:05:30.000	0.43575802	5.03516	8.41827	-0.061787795	-0.4714945	-0.0446347	-0.06827793	4.1236176	8.897273	Walking_Idle
14:05:30.023	0.43575802	5.03516	8.41827	-0.061787795	-0.4714945	-0.0446347	-0.06827793	4.1236176	8.897273	Walking_Idle
14:05:30.046	0.43575802	5.03516	8.41827	-0.061787795	-0.4714945	-0.0446347	-0.06827793	4.1236176	8.897273	Walking_Idle
14:05:30.069	0.43575802	5.03516	8.41827	-0.061787795	-0.4714945	-0.0446347	-0.06827793	4.1236176	8.897273	Walking_Idle
14:05:30.092	0.43575802	5.03516	8.41827	-0.061787795	-0.4714945	-0.0446347	-0.06827793	4.1236176	8.897273	Walking_Idle
14:05:30.115	1.2761484	3.2729738	7.005648	0.1300239	-0.40002328	-0.29447857	0.16996685	4.146389	8.885322	Walking_Idle
14:05:30.138	1.2761484	3.2729738	7.005648	0.1300239	-0.40002328	-0.29447857	0.16996685	4.146389	8.885322	Walking_Idle
14:05:30.160	1.2761484	3.2729738	7.005648	0.1300239	-0.40002328	-0.29447857	0.16996685	4.146389	8.885322	Walking_Idle
14:05:30.181	1.2761484	3.2729738	7.005648	0.1300239	-0.40002328	-0.29447857	0.16996685	4.146389	8.885322	Walking_Idle
14:05:30.204	1.2761484	3.2729738	7.005648	0.1300239	-0.40002328	-0.29447857	0.16996685	4.146389	8.885322	Walking_Idle
14:05:30.228	1.2761484	3.2729738	7.005648	0.1300239	-0.40002328	-0.29447857	0.16996685	4.146389	8.885322	Walking_Idle
14:05:30.251	1.2761484	3.2729738	7.005648	0.1300239	-0.40002328	-0.29447857	0.16996685	4.146389	8.885322	Walking_Idle
14:05:30.274	1.2761484	3.2729738	7.005648	0.1300239	-0.40002328	-0.29447857	0.16996685	4.146389	8.885322	Walking_Idle
14:05:30.296	0.44054657	4.0295644	6.9649453	-0.22366709	0.19251603	-0.152147	0.12826514	4.065343	8.92339	Walking_Idle
14:05:30.319	0.44054657	4.0295644	6.9649453	-0.22366709	0.19251603	-0.152147	0.12826514	4.065343	8.92339	Walking_Idle
14:05:30.342	0.44054657	4.0295644	6.9649453	-0.22366709	0.19251603	-0.152147	0.12826514	4.065343	8.92339	Walking_Idle
14:05:30.365	0.44054657	4.0295644	6.9649453	-0.22366709	0.19251603	-0.152147	0.12826514	4.065343	8.92339	Walking_Idle
14:05:30.388	0.44054657	4.0295644	6.9649453	-0.22366709	0.19251603	-0.152147	0.12826514	4.065343	8.92339	Walking_Idle
14:05:30.410	0.44054657	4.0295644	6.9649453	-0.22366709	0.19251603	-0.152147	0.12826514	4.065343	8.92339	Walking_Idle
14:05:30.433	0.44054657	4.0295644	6.9649453	-0.22366709	0.19251603	-0.152147	0.12826514	4.065343	8.92339	Walking_Idle
14:05:30.457	0.44054657	4.0295644	6.9649453	-0.22366709	0.19251603	-0.152147	0.12826514	4.065343	8.92339	Walking_Idle
14:05:30.480	0.45970076	4.946572	9.047964	0.07748948	0.11432526	-0.050743356	-0.03899733	3.9202945	8.98889	Walking_Idle
14:05:30.503	0.45970076	4.946572	9.047964	0.07748948	0.11432526	-0.050743356	-0.03899733	3.9202945	8.98889	Walking_Idle
14:05:30.526	0.45970076	4.946572	9.047964	0.07748948	0.11432526	-0.050743356	-0.03899733	3.9202945	8.98889	Walking_Idle
14:05:30.548	0.45970076	4.946572	9.047964	0.07748948	0.11432526	-0.050743356	-0.03899733	3.9202945	8.98889	Walking_Idle
14:05:30.571	0.45970076	4.946572	9.047964	0.07748948	0.11432526	-0.050743356	-0.03899733	3.9202945	8.98889	Walking_Idle
14:05:30.594	0.45970076	4.946572	9.047964	0.07748948	0.11432526	-0.050743356	-0.03899733	3.9202945	8.98889	Walking_Idle
14:05:30.617	0.45970076	4.946572	9.047964	0.07748948	0.11432526	-0.050743356	-0.03899733	3.9202945	8.98889	Walking_Idle
14:05:30.640	0.45970076	4.946572	9.047964	0.07748948	0.11432526	-0.050743356	-0.03899733	3.9202945	8.98889	Walking_Idle
14:05:30.662	-1.5610672	3.7781656	9.565128	-0.1601371	0.2755937	-0.007371922	-0.5060695	4.0655475	8.909859	Walking_Idle
14:05:30.686	-1.5610672	3.7781656	9.565128	-0.1601371	0.2755937	-0.007371922	-0.5060695	4.0655475	8.909859	Walking_Idle
14:05:30.708	-1.5610672	3.7781656	9.565128	-0.1601371	0.2755937	-0.007371922	-0.5060695	4.0655475	8.909859	Walking_Idle
14:05:30.731	-1.5610672	3.7781656	9.565128	-0.1601371	0.2755937	-0.007371922	-0.5060695	4.0655475	8.909859	Walking_Idle
14:05:30.754	-1.5610672	3.7781656	9.565128	-0.1601371	0.2755937	-0.007371922	-0.5060695	4.0655475	8.909859	Walking_Idle
14:05:30.777	-1.5610672	3.7781656	9.565128	-0.1601371	0.2755937	-0.007371922	-0.5060695	4.0655475	8.909859	Walking_Idle
14:05:30.800	-1.5610672	3.7781656	9.565128	-0.1601371	0.2755937	-0.007371922	-0.5060695	4.0655475	8.909859	Walking_Idle
14:05:30.823	-1.5610672	3.7781656	9.565128	-0.1601371	0.2755937	-0.007371922	-0.5060695	4.0655475	8.909859	Walking_Idle
14:05:30.846	-1.7813405	2.482863	9.284998	-0.53459746	0.13204037	0.103194684	-0.6898279	4.082567	8.889722	Walking_Idle
14:05:30.869	-1.7813405	2.482863	9.284998	-0.53459746	0.13204037	0.103194684	-0.6898279	4.082567	8.889722	Walking_Idle
14:05:30.892	-1.7813405	2.482863	9.284998	-0.53459746	0.13204037	0.103194684	-0.6898279	4.082567	8.889722	Walking_Idle
14:05:30.915	-1.7813405	2.482863	9.284998	-0.53459746	0.13204037	0.103194684	-0.6898279	4.082567	8.889722	Walking_Idle
14:05:30.937	-1.7813405	2.482863	9.284998	-0.53459746	0.13204037	0.103194684	-0.6898279	4.082567	8.889722	Walking_Idle
14:05:30.960	-1.7813405	2.482863	9.284998	-0.53459746	0.13204037	0.103194684	-0.6898279	4.082567	8.889722	Walking_Idle
14:05:30.983	-1.7813405	2.482863	9.284998	-0.53459746	0.13204037	0.103194684	-0.6898279	4.082567	8.889722	Walking_Idle
14:05:31.006	-1.7813405	2.482863	9.284998	-0.53459746	0.13204037	0.103194684	-0.6898279	4.082567	8.889722	Walking_Idle
14:05:31.029	-0.83081335	4.4054656	8.061523	-0.041018378	-0.11047314	0.19543533	-0.78229564	4.066879	8.889255	Walking_Idle
14:05:31.052	-0.83081335	4.4054656	8.061523	-0.041018378	-0.11047314	0.19543533	-0.78229564	4.066879	8.889255	Walking_Idle
14:05:31.074	-0.83081335	4.4054656	8.061523	-0.041018378	-0.11047314	0.19543533	-0.78229564	4.066879	8.889255	Walking_Idle
14:05:31.097	-0.83081335	4.4054656	8.061523	-0.041018378	-0.11047314	0.19543533	-0.78229564	4.066879	8.889255	Walking_Idle
14:05:31.120	-0.83081335	4.4054656	8.061523	-0.041018378	-0.11047314	0.19543533	-0.78229564	4.066879	8.889255	Walking_Idle
14:05:31.143	-0.83081335	4.4054656	8.061523	-0.041018378	-0.11047314	0.19543533	-0.78229564	4.066879	8.889255	Walking_Idle
14:05:31.165	-0.83081335	4.4054656	8.061523	-0.041018378	-0.11047314	0.19543533	-0.78229564	4.066879	8.889255	Walking_Idle
14:05:31.186	-0.83081335	4.4054656	8.061523	-0.041018378	-0.11047314	0.19543533	-0.78229564	4.066879	8.889255	Walking_Idle
14:05:31.208	1.3312168	5.341627	10.348056	0.15751283	-0.5118116	0.022560474	-0.43680876	4.135278	8.881387	Walking_Idle
14:05:31.230	1.3312168	5.341627	10.348056	0.15751283	-0.5118116	0.022560474	-0.43680876	4.135278	8.881387	Walking_Idle
14:05:31.251	1.3312168	5.341627	10.348056	0.15751283	-0.5118116	0.022560474	-0.43680876	4.135278	8.881387	Walking_Idle
14:05:31.273	1.3312168	5.341627	10.348056	0.15751283	-0.5118116	0.022560474	-0.43680876	4.135278	8.881387	Walking_Idle
14:05:31.294	1.3312168	5.341627	10.348056	0.15751283	-0.5118116	0.022560474	-0.43680876	4.135278	8.881387	Walking_Idle
14:05:31.315	1.3312168	5.341627	10.348056	0.15751283	-0.5118116	0.022560474	-0.43680876	4.135278	8.881387	Walking_Idle
14:05:31.337	1.3312168	5.341627	10.348056	0.15751283	-0.5118116	0.022560474	-0.43680876	4.135278	8.881387	Walking_Idle
14:05:31.358	1.3312168	5.341627	10.348056	0.15751283	-0.5118116	0.022560474	-0.43680876	4.135278	8.881387	Walking_Idle
14:05:31.379	2.0686533	3.2298768	8.020821	0.5008191	-0.9351412	-0.6182372	0.22449185	4.4446836	8.738692	Walking_Idle
14:05:31.400	2.0686533	3.2298768	8.020821	0.5008191	-0.9351412	-0.6182372	0.22449185	4.4446836	8.738692	Walking_Idle
14:05:31.421	2.0686533	3.2298768	8.020821	0.5008191	-0.9351412	-0.6182372	0.22449185	4.4446836	8.738692	Walking_Idle
14:05:31.443	2.0686533	3.2298768	8.020821	0.5008191	-0.9351412	-0.6182372	0.22449185	4.4446836	8.738692	Walking_Idle
14:05:31.464	2.0686533	3.2298768	8.020821	0.5008191	-0.9351412	-0.6182372	0.22449185	4.4446836	8.738692	Walking_Idle
14:05:31.485	2.0686533	3.2298768	8.020821	0.5008191	-0.9351412	-0.6182372	0.22449185	4.4446836	8.738692	Walking_Idle
14:05:31.507	2.0686533	3.2298768	8.020821	0.5008191	-0.9351412	-0.6182372	0.22449185	4.4446836	8.738692	Walking_Idle
14:05:31.528	2.0686533	3.2298768	8.020821	0.5008191	-0.9351412	-0.6182372	0.22449185	4.4446836	8.738692	Walking_Idle
14:05:31.549	0.94095	4.2905407	8.396722	0.5008191	-0.9351412	-0.6182372	0.22449185	4.4446836	8.738692	Walking_Idle
14:05:31.570	0.94095	4.2905407	8.396722	-0.43502647	0.07461902	-0.37328023	0.3338646	4.3432293	8.786082	Walking_Idle
14:05:31.591	0.94095	4.2905407	8.396722	-0.43502647	0.07461902	-0.37328023	0.3338646	4.3432293	8.786082	Walking_Idle
14:05:31.612	0.94095	4.2905407	8.396722	-0.43502647	0.07461902	-0.37328023	0.3338646	4.3432293	8.786082	Walking_Idle
14:05:31.634	0.94095	4.2905407	8.396722	-0.43502647	0.07461902	-0.37328023	0.3338646	4.3432293	8.786082	Walking_Idle
14:05:31.655	0.94095	4.2905407	8.396722	-0.43502647	0.07461902	-0.37328023	0.3338646	4.3432293	8.786082	Walking_Idle
14:05:31.676	0.94095	4.2905407	8.396722	-0.43502647	0.07461902	-0.37328023	0.3338646	4.3432293	8.786082	Walking_Idle
14:05:31.698	0.94095	4.2905407	8.396722	-0.43502647	0.07461902	-0.37328023	0.3338646	4.3432293	8.786082	Walking_Idle
14:05:31.719	0.94095	4.2905407	8.396722	-0.43502647	0.07461902	-0.37328023	0.3338646	4.3432293	8.786082	Walking_Idle
14:05:31.740	0.35435268	5.1979704	9.371192	-0.09721798	0.13448381	-0.084340945	0.032865036	4.0272503	8.941507	Walking_Idle
14:05:31.763	0.35435268	5.1979704	9.371192	-0.09721798	0.13448381	-0.084340945	0.032865036	4.0272503	8.941507	Walking_Idle
14:05:31.786	0.35435268	5.1979704	9.371192	-0.09721798	0.13448381	-0.084340945	0.032865036	4.0272503	8.941507	Walking_Idle
14:05:31.809	0.35435268	5.1979704	9.371192	-0.09721798	0.13448381	-0.084340945	0.032865036	4.0272503	8.941507	Walking_Idle
14:05:31.832	0.35435268	5.1979704	9.371192	-0.09721798	0.13448381	-0.084340945	0.032865036	4.0272503	8.941507	Walking_Idle
14:05:31.855	0.35435268	5.1979704	9.371192	-0.09721798	0.13448381	-0.084340945	0.032865036	4.0272503	8.941507	Walking_Idle
14:05:31.878	0.35435268	5.1979704	9.371192	-0.09721798	0.13448381	-0.084340945	0.032865036	4.0272503	8.941507	Walking_Idle
14:05:31.902	0.35435268	5.1979704	9.371192	-0.09721798	0.13448381	-0.084340945	0.032865036	4.0272503	8.941507	Walking_Idle
14:05:31.924	-1.924997	2.3679378	10.73114	-0.054457415	0.3702778	0.013397496	-0.528934	3.8532119	9.002408	Walking_Idle
14:05:31.946	-1.924997	2.3679378	10.73114	-0.054457415	0.3702778	0.013397496	-0.528934	3.8532119	9.002408	Walking_Idle
14:05:31.967	-1.924997	2.3679378	10.73114	-0.054457415	0.3702778	0.013397496	-0.528934	3.8532119	9.002408	Walking_Idle
14:05:31.990	-1.924997	2.3679378	10.73114	-0.054457415	0.3702778	0.013397496	-0.528934	3.8532119	9.002408	Walking_Idle
14:05:32.013	-1.924997	2.3679378	10.73114	-0.054457415	0.3702778	0.013397496	-0.528934	3.8532119	9.002408	Walking_Idle
14:05:32.036	-1.924997	2.3679378	10.73114	-0.054457415	0.3702778	0.013397496	-0.528934	3.8532119	9.002408	Walking_Idle
14:05:32.058	-1.924997	2.3679378	10.73114	-0.054457415	0.3702778	0.013397496	-0.528934	3.8532119	9.002408	Walking_Idle
14:05:32.081	-1.924997	2.3679378	10.73114	-0.054457415	0.3702778	0.013397496	-0.528934	3.8532119	9.002408	Walking_Idle
14:05:32.103	-1.4581133	2.52596	9.024022	-0.14547633	0.18090957	0.11846632	-0.7748931	3.8680573	8.978198	Walking_Idle
14:05:32.127	-1.4581133	2.52596	9.024022	-0.14547633	0.18090957	0.11846632	-0.7748931	3.8680573	8.978198	Walking_Idle
14:05:32.148	-1.4581133	2.52596	9.024022	-0.14547633	0.18090957	0.11846632	-0.7748931	3.8680573	8.978198	Walking_Idle
14:05:32.170	-1.4581133	2.52596	9.024022	-0.14547633	0.18090957	0.11846632	-0.7748931	3.8680573	8.978198	Walking_Idle
14:05:32.192	-1.4581133	2.52596	9.024022	-0.14547633	0.18090957	0.11846632	-0.7748931	3.8680573	8.978198	Walking_Idle
14:05:32.215	-1.4581133	2.52596	9.024022	-0.14547633	0.18090957	0.11846632	-0.7748931	3.8680573	8.978198	Walking_Idle
14:05:32.239	-1.4581133	2.52596	9.024022	-0.14547633	0.18090957	0.11846632	-0.7748931	3.8680573	8.978198	Walking_Idle
14:05:32.261	-1.4581133	2.52596	9.024022	-0.14547633	0.18090957	0.11846632	-0.7748931	3.8680573	8.978198	Walking_Idle
14:05:32.283	-1.1109436	4.2043467	8.447001	-0.16074798	-0.27662846	0.029279994	-0.7614845	3.8248215	8.997846	Walking_Idle
14:05:32.305	-1.1109436	4.2043467	8.447001	-0.16074798	-0.27662846	0.029279994	-0.7614845	3.8248215	8.997846	Walking_Idle
14:05:32.327	-1.1109436	4.2043467	8.447001	-0.16074798	-0.27662846	0.029279994	-0.7614845	3.8248215	8.997846	Walking_Idle
14:05:32.348	-1.1109436	4.2043467	8.447001	-0.16074798	-0.27662846	0.029279994	-0.7614845	3.8248215	8.997846	Walking_Idle
14:05:32.370	-1.1109436	4.2043467	8.447001	-0.16074798	-0.27662846	0.029279994	-0.7614845	3.8248215	8.997846	Walking_Idle
14:05:32.391	-1.1109436	4.2043467	8.447001	-0.16074798	-0.27662846	0.029279994	-0.7614845	3.8248215	8.997846	Walking_Idle
14:05:32.414	-1.1109436	4.2043467	8.447001	-0.16074798	-0.27662846	0.029279994	-0.7614845	3.8248215	8.997846	Walking_Idle
14:05:32.437	-1.1109436	4.2043467	8.447001	-0.16074798	-0.27662846	0.029279994	-0.7614845	3.8248215	8.997846	Walking_Idle
14:05:32.460	-0.0047885496	4.8843207	9.04557	0.0683265	-0.31266955	0.1435118	-0.39391005	3.8446887	9.012968	Walking_Idle
14:05:32.482	-0.0047885496	4.8843207	9.04557	0.0683265	-0.31266955	0.1435118	-0.39391005	3.8446887	9.012968	Walking_Idle
14:05:32.503	-0.0047885496	4.8843207	9.04557	0.0683265	-0.31266955	0.1435118	-0.39391005	3.8446887	9.012968	Walking_Idle
14:05:32.525	-0.0047885496	4.8843207	9.04557	0.0683265	-0.31266955	0.1435118	-0.39391005	3.8446887	9.012968	Walking_Idle
14:05:32.549	-0.0047885496	4.8843207	9.04557	0.0683265	-0.31266955	0.1435118	-0.39391005	3.8446887	9.012968	Walking_Idle
14:05:32.571	-0.0047885496	4.8843207	9.04557	0.0683265	-0.31266955	0.1435118	-0.39391005	3.8446887	9.012968	Walking_Idle
14:05:32.594	-0.0047885496	4.8843207	9.04557	0.0683265	-0.31266955	0.1435118	-0.39391005	3.8446887	9.012968	Walking_Idle
14:05:32.617	-0.0047885496	4.8843207	9.04557	0.0683265	-0.31266955	0.1435118	-0.39391005	3.8446887	9.012968	Walking_Idle
14:05:32.640	1.7310607	3.1388943	7.474926	-0.0025338691	-0.5228072	-0.41787335	-0.24345417	3.8626125	9.010623	Walking_Idle
14:05:32.663	1.7310607	3.1388943	7.474926	-0.0025338691	-0.5228072	-0.41787335	-0.24345417	3.8626125	9.010623	Walking_Idle
14:05:32.686	1.7310607	3.1388943	7.474926	-0.0025338691	-0.5228072	-0.41787335	-0.24345417	3.8626125	9.010623	Walking_Idle
14:05:32.709	1.7310607	3.1388943	7.474926	-0.0025338691	-0.5228072	-0.41787335	-0.24345417	3.8626125	9.010623	Walking_Idle
14:05:32.732	1.7310607	3.1388943	7.474926	-0.0025338691	-0.5228072	-0.41787335	-0.24345417	3.8626125	9.010623	Walking_Idle
14:05:32.755	1.7310607	3.1388943	7.474926	-0.0025338691	-0.5228072	-0.41787335	-0.24345417	3.8626125	9.010623	Walking_Idle
14:05:32.778	1.7310607	3.1388943	7.474926	-0.0025338691	-0.5228072	-0.41787335	-0.24345417	3.8626125	9.010623	Walking_Idle
14:05:32.802	1.7310607	3.1388943	7.474926	-0.0025338691	-0.5228072	-0.41787335	-0.24345417	3.8626125	9.010623	Walking_Idle
14:05:32.824	0.23224466	4.063084	7.26423	0.14101946	-0.13307516	-0.21262266	-0.025922084	3.7573133	9.058272	Walking_Idle
14:05:32.848	0.23224466	4.063084	7.26423	0.14101946	-0.13307516	-0.21262266	-0.025922084	3.7573133	9.058272	Walking_Idle
14:05:32.870	0.23224466	4.063084	7.26423	0.14101946	-0.13307516	-0.21262266	-0.025922084	3.7573133	9.058272	Walking_Idle
14:05:32.893	0.23224466	4.063084	7.26423	0.14101946	-0.13307516	-0.21262266	-0.025922084	3.7573133	9.058272	Walking_Idle
14:05:32.917	0.23224466	4.063084	7.26423	0.14101946	-0.13307516	-0.21262266	-0.025922084	3.7573133	9.058272	Walking_Idle
14:05:32.940	0.23224466	4.063084	7.26423	0.14101946	-0.13307516	-0.21262266	-0.025922084	3.7573133	9.058272	Walking_Idle
14:05:32.963	0.23224466	4.063084	7.26423	0.14101946	-0.13307516	-0.21262266	-0.025922084	3.7573133	9.058272	Walking_Idle
14:05:32.986	0.23224466	4.063084	7.26423	0.14101946	-0.13307516	-0.21262266	-0.025922084	3.7573133	9.058272	Walking_Idle
14:05:33.008	0.3232271	4.850801	9.335278	0.40491325	0.08866892	0.14717698	-0.14814964	3.909505	8.992453	Walking_Idle
14:05:33.031	0.3232271	4.850801	9.335278	0.40491325	0.08866892	0.14717698	-0.14814964	3.909505	8.992453	Walking_Idle
14:05:33.054	0.3232271	4.850801	9.335278	0.40491325	0.08866892	0.14717698	-0.14814964	3.909505	8.992453	Walking_Idle
14:05:33.077	0.3232271	4.850801	9.335278	0.40491325	0.08866892	0.14717698	-0.14814964	3.909505	8.992453	Walking_Idle
14:05:33.098	0.3232271	4.850801	9.335278	0.40491325	0.08866892	0.14717698	-0.14814964	3.909505	8.992453	Walking_Idle
14:05:33.121	0.3232271	4.850801	9.335278	0.40491325	0.08866892	0.14717698	-0.14814964	3.909505	8.992453	Walking_Idle
14:05:33.144	0.3232271	4.850801	9.335278	0.40491325	0.08866892	0.14717698	-0.14814964	3.909505	8.992453	Walking_Idle
14:05:33.166	0.3232271	4.850801	9.335278	0.40491325	0.08866892	0.14717698	-0.14814964	3.909505	8.992453	Walking_Idle
14:05:33.187	-2.2506182	4.348003	8.526012	0.17889312	0.20717677	0.10197295	-0.3322483	4.3948293	8.7604475	Walking_Idle
14:05:33.208	-2.2506182	4.348003	8.526012	0.17889312	0.20717677	0.10197295	-0.3322483	4.3948293	8.7604475	Walking_Idle
14:05:33.229	-2.2506182	4.348003	8.526012	0.17889312	0.20717677	0.10197295	-0.3322483	4.3948293	8.7604475	Walking_Idle
14:05:33.250	-2.2506182	4.348003	8.526012	0.17889312	0.20717677	0.10197295	-0.3322483	4.3948293	8.7604475	Walking_Idle
14:05:33.271	-2.2506182	4.348003	8.526012	0.17889312	0.20717677	0.10197295	-0.3322483	4.3948293	8.7604475	Walking_Idle
14:05:33.295	-2.2506182	4.348003	8.526012	0.17889312	0.20717677	0.10197295	-0.3322483	4.3948293	8.7604475	Walking_Idle
14:05:33.317	-2.2506182	4.348003	8.526012	0.17889312	0.20717677	0.10197295	-0.3322483	4.3948293	8.7604475	Walking_Idle
14:05:33.340	-2.2506182	4.348003	8.526012	0.17889312	0.20717677	0.10197295	-0.3322483	4.3948293	8.7604475	Walking_Idle
14:05:33.361	-0.06464542	3.502824	8.954588	-0.2975818	-0.24913956	0.19543533	-0.2348696	4.481875	8.719402	Walking_Idle
14:05:33.382	-0.06464542	3.502824	8.954588	-0.2975818	-0.24913956	0.19543533	-0.2348696	4.481875	8.719402	Walking_Idle
14:05:33.403	-0.06464542	3.502824	8.954588	-0.2975818	-0.24913956	0.19543533	-0.2348696	4.481875	8.719402	Walking_Idle
14:05:33.424	-0.06464542	3.502824	8.954588	-0.2975818	-0.24913956	0.19543533	-0.2348696	4.481875	8.719402	Walking_Idle
14:05:33.445	-0.06464542	3.502824	8.954588	-0.2975818	-0.24913956	0.19543533	-0.2348696	4.481875	8.719402	Walking_Idle
14:05:33.467	-0.06464542	3.502824	8.954588	-0.2975818	-0.24913956	0.19543533	-0.2348696	4.481875	8.719402	Walking_Idle
14:05:33.488	-0.06464542	3.502824	8.954588	-0.2975818	-0.24913956	0.19543533	-0.2348696	4.481875	8.719402	Walking_Idle
14:05:33.509	-0.06464542	3.502824	8.954588	-0.2975818	-0.24913956	0.19543533	-0.2348696	4.481875	8.719402	Walking_Idle
14:05:33.530	-0.18196489	4.6712303	8.399116	-0.42952868	0.16747053	0.04516249	-0.30658555	4.359507	8.779013	Walking_Idle
14:05:33.551	-0.18196489	4.6712303	8.399116	-0.42952868	0.16747053	0.04516249	-0.30658555	4.359507	8.779013	Walking_Idle
14:05:33.573	-0.18196489	4.6712303	8.399116	-0.42952868	0.16747053	0.04516249	-0.30658555	4.359507	8.779013	Walking_Idle
14:05:33.594	-0.18196489	4.6712303	8.399116	-0.42952868	0.16747053	0.04516249	-0.30658555	4.359507	8.779013	Walking_Idle
14:05:33.614	-0.18196489	4.6712303	8.399116	-0.42952868	0.16747053	0.04516249	-0.30658555	4.359507	8.779013	Walking_Idle
14:05:33.635	-0.18196489	4.6712303	8.399116	-0.42952868	0.16747053	0.04516249	-0.30658555	4.359507	8.779013	Walking_Idle
14:05:33.656	-0.18196489	4.6712303	8.399116	-0.42952868	0.16747053	0.04516249	-0.30658555	4.359507	8.779013	Walking_Idle
14:05:33.677	-0.18196489	4.6712303	8.399116	-0.42952868	0.16747053	0.04516249	-0.30658555	4.359507	8.779013	Walking_Idle
14:05:33.698	-0.18196489	4.6712303	8.399116	-0.42952868	0.16747053	0.04516249	-0.30658555	4.359507	8.779013	Walking_Idle
14:05:33.719	-0.15323359	5.095017	9.119793	0.013959493	-0.33404982	0.1294619	-0.09119616	4.10247	8.90684	Walking_Idle
14:05:33.740	-0.15323359	5.095017	9.119793	0.013959493	-0.33404982	0.1294619	-0.09119616	4.10247	8.90684	Walking_Idle
14:05:33.761	-0.15323359	5.095017	9.119793	0.013959493	-0.33404982	0.1294619	-0.09119616	4.10247	8.90684	Walking_Idle
14:05:33.782	-0.15323359	5.095017	9.119793	0.013959493	-0.33404982	0.1294619	-0.09119616	4.10247	8.90684	Walking_Idle
14:05:33.803	-0.15323359	5.095017	9.119793	0.013959493	-0.33404982	0.1294619	-0.09119616	4.10247	8.90684	Walking_Idle
14:05:33.824	-0.15323359	5.095017	9.119793	0.013959493	-0.33404982	0.1294619	-0.09119616	4.10247	8.90684	Walking_Idle
14:05:33.845	-0.15323359	5.095017	9.119793	0.013959493	-0.33404982	0.1294619	-0.09119616	4.10247	8.90684	Walking_Idle
14:05:33.867	-0.15323359	5.095017	9.119793	0.013959493	-0.33404982	0.1294619	-0.09119616	4.10247	8.90684	Walking_Idle
14:05:33.888	-0.15323359	5.095017	9.119793	0.013959493	-0.33404982	0.1294619	-0.09119616	4.10247	8.90684	Walking_Idle
14:05:33.909	1.5299416	3.1029801	6.818895	0.33466375	0.05812566	-0.15947737	0.2218349	3.8665118	9.009508	Walking_Idle
14:05:33.930	1.5299416	3.1029801	6.818895	0.33466375	0.05812566	-0.15947737	0.2218349	3.8665118	9.009508	Walking_Idle
14:05:33.951	1.5299416	3.1029801	6.818895	0.33466375	0.05812566	-0.15947737	0.2218349	3.8665118	9.009508	Walking_Idle
14:05:33.972	1.5299416	3.1029801	6.818895	0.33466375	0.05812566	-0.15947737	0.2218349	3.8665118	9.009508	Walking_Idle
14:05:33.994	1.5299416	3.1029801	6.818895	0.33466375	0.05812566	-0.15947737	0.2218349	3.8665118	9.009508	Walking_Idle
14:05:34.015	1.5299416	3.1029801	6.818895	0.33466375	0.05812566	-0.15947737	0.2218349	3.8665118	9.009508	Walking_Idle
14:05:34.036	1.5299416	3.1029801	6.818895	0.33466375	0.05812566	-0.15947737	0.2218349	3.8665118	9.009508	Walking_Idle
14:05:34.057	1.5299416	3.1029801	6.818895	0.33466375	0.05812566	-0.15947737	0.2218349	3.8665118	9.009508	Walking_Idle
14:05:34.078	0.6943397	3.7638	6.6081986	-0.11982	0.07889508	-0.23583552	0.3299168	3.7142417	9.070056	Walking_Idle
14:05:34.099	0.6943397	3.7638	6.6081986	-0.11982	0.07889508	-0.23583552	0.3299168	3.7142417	9.070056	Walking_Idle
14:05:34.121	0.6943397	3.7638	6.6081986	-0.11982	0.07889508	-0.23583552	0.3299168	3.7142417	9.070056	Walking_Idle
14:05:34.142	0.6943397	3.7638	6.6081986	-0.11982	0.07889508	-0.23583552	0.3299168	3.7142417	9.070056	Walking_Idle
14:05:34.164	0.6943397	3.7638	6.6081986	-0.11982	0.07889508	-0.23583552	0.3299168	3.7142417	9.070056	Walking_Idle
14:05:34.187	0.6943397	3.7638	6.6081986	-0.11982	0.07889508	-0.23583552	0.3299168	3.7142417	9.070056	Walking_Idle
14:05:34.210	0.6943397	3.7638	6.6081986	-0.11982	0.07889508	-0.23583552	0.3299168	3.7142417	9.070056	Walking_Idle
14:05:34.232	0.6943397	3.7638	6.6081986	-0.11982	0.07889508	-0.23583552	0.3299168	3.7142417	9.070056	Walking_Idle
14:05:34.255	0.25139886	4.477294	9.696813	0.0121268965	0.2138963	0.12824015	0.047544718	3.3303804	9.2237015	Walking_Idle
14:05:34.278	0.25139886	4.477294	9.696813	0.0121268965	0.2138963	0.12824015	0.047544718	3.3303804	9.2237015	Walking_Idle
14:05:34.301	0.25139886	4.477294	9.696813	0.0121268965	0.2138963	0.12824015	0.047544718	3.3303804	9.2237015	Walking_Idle
14:05:34.325	0.25139886	4.477294	9.696813	0.0121268965	0.2138963	0.12824015	0.047544718	3.3303804	9.2237015	Walking_Idle
14:05:34.348	0.25139886	4.477294	9.696813	0.0121268965	0.2138963	0.12824015	0.047544718	3.3303804	9.2237015	Walking_Idle
14:05:34.369	0.25139886	4.477294	9.696813	0.0121268965	0.2138963	0.12824015	0.047544718	3.3303804	9.2237015	Walking_Idle
14:05:34.391	0.25139886	4.477294	9.696813	0.0121268965	0.2138963	0.12824015	0.047544718	3.3303804	9.2237015	Walking_Idle
14:05:34.413	0.25139886	4.477294	9.696813	0.0121268965	0.2138963	0.12824015	0.047544718	3.3303804	9.2237015	Walking_Idle
14:05:34.436	-1.5323359	3.2873392	9.73991	-0.27009284	0.18457477	-0.21384437	-0.42457405	3.5817251	9.119285	Walking_Idle
14:05:34.459	-1.5323359	3.2873392	9.73991	-0.27009284	0.18457477	-0.21384437	-0.42457405	3.5817251	9.119285	Walking_Idle
14:05:34.482	-1.5323359	3.2873392	9.73991	-0.27009284	0.18457477	-0.21384437	-0.42457405	3.5817251	9.119285	Walking_Idle
14:05:34.505	-1.5323359	3.2873392	9.73991	-0.27009284	0.18457477	-0.21384437	-0.42457405	3.5817251	9.119285	Walking_Idle
14:05:34.528	-1.5323359	3.2873392	9.73991	-0.27009284	0.18457477	-0.21384437	-0.42457405	3.5817251	9.119285	Walking_Idle
14:05:34.551	-1.5323359	3.2873392	9.73991	-0.27009284	0.18457477	-0.21384437	-0.42457405	3.5817251	9.119285	Walking_Idle
14:05:34.573	-1.5323359	3.2873392	9.73991	-0.27009284	0.18457477	-0.21384437	-0.42457405	3.5817251	9.119285	Walking_Idle
14:05:34.595	-1.5323359	3.2873392	9.73991	-0.27009284	0.18457477	-0.21384437	-0.42457405	3.5817251	9.119285	Walking_Idle
14:05:34.617	-1.2833313	1.6568382	10.13736	-0.28231016	-0.03350413	0.20215486	-0.684386	3.414512	9.167502	Walking_Idle
14:05:34.638	-1.2833313	1.6568382	10.13736	-0.28231016	-0.03350413	0.20215486	-0.684386	3.414512	9.167502	Walking_Idle
14:05:34.660	-1.2833313	1.6568382	10.13736	-0.28231016	-0.03350413	0.20215486	-0.684386	3.414512	9.167502	Walking_Idle
14:05:34.681	-1.2833313	1.6568382	10.13736	-0.28231016	-0.03350413	0.20215486	-0.684386	3.414512	9.167502	Walking_Idle
14:05:34.702	-1.2833313	1.6568382	10.13736	-0.28231016	-0.03350413	0.20215486	-0.684386	3.414512	9.167502	Walking_Idle
14:05:34.723	-1.2833313	1.6568382	10.13736	-0.28231016	-0.03350413	0.20215486	-0.684386	3.414512	9.167502	Walking_Idle
14:05:34.744	-1.2833313	1.6568382	10.13736	-0.28231016	-0.03350413	0.20215486	-0.684386	3.414512	9.167502	Walking_Idle
14:05:34.766	-1.2833313	1.6568382	10.13736	-0.28231016	-0.03350413	0.20215486	-0.684386	3.414512	9.167502	Walking_Idle
14:05:34.788	-1.2833313	1.6568382	10.13736	-0.28231016	-0.03350413	0.20215486	-0.684386	3.414512	9.167502	Walking_Idle
14:05:34.810	-0.5961744	3.8619652	8.411087	-0.11004615	-0.12635565	-0.045856435	-0.71825904	3.4413478	9.154867	Walking_Idle
14:05:34.833	-0.5961744	3.8619652	8.411087	-0.11004615	-0.12635565	-0.045856435	-0.71825904	3.4413478	9.154867	Walking_Idle
14:05:34.856	-0.5961744	3.8619652	8.411087	-0.11004615	-0.12635565	-0.045856435	-0.71825904	3.4413478	9.154867	Walking_Idle
14:05:34.880	-0.5961744	3.8619652	8.411087	-0.11004615	-0.12635565	-0.045856435	-0.71825904	3.4413478	9.154867	Walking_Idle
14:05:34.903	-0.5961744	3.8619652	8.411087	-0.11004615	-0.12635565	-0.045856435	-0.71825904	3.4413478	9.154867	Walking_Idle
14:05:34.926	-0.5961744	3.8619652	8.411087	-0.11004615	-0.12635565	-0.045856435	-0.71825904	3.4413478	9.154867	Walking_Idle
14:05:34.949	-0.5961744	3.8619652	8.411087	-0.11004615	-0.12635565	-0.045856435	-0.71825904	3.4413478	9.154867	Walking_Idle
14:05:34.972	-0.7805336	4.189981	8.873182	-0.11004615	-0.12635565	-0.045856435	-0.71825904	3.4413478	9.154867	Walking_Idle
14:05:34.996	-0.7805336	4.189981	8.873182	0.18744522	-0.15628804	0.05127114	-0.42451897	3.495095	9.15284	Walking_Idle
14:05:35.019	-0.7805336	4.189981	8.873182	0.18744522	-0.15628804	0.05127114	-0.42451897	3.495095	9.15284	Walking_Idle
14:05:35.042	-0.7805336	4.189981	8.873182	0.18744522	-0.15628804	0.05127114	-0.42451897	3.495095	9.15284	Walking_Idle
14:05:35.064	-0.7805336	4.189981	8.873182	0.18744522	-0.15628804	0.05127114	-0.42451897	3.495095	9.15284	Walking_Idle
14:05:35.086	-0.7805336	4.189981	8.873182	0.18744522	-0.15628804	0.05127114	-0.42451897	3.495095	9.15284	Walking_Idle
14:05:35.108	-0.7805336	4.189981	8.873182	0.18744522	-0.15628804	0.05127114	-0.42451897	3.495095	9.15284	Walking_Idle
14:05:35.130	-0.7805336	4.189981	8.873182	0.18744522	-0.15628804	0.05127114	-0.42451897	3.495095	9.15284	Walking_Idle
14:05:35.154	1.0989721	3.4477558	6.8500204	0.80503	0.25848946	0.22903293	-0.081447646	3.337286	9.220968	Walking_Idle
14:05:35.176	1.0989721	3.4477558	6.8500204	0.80503	0.25848946	0.22903293	-0.081447646	3.337286	9.220968	Walking_Idle
14:05:35.199	1.0989721	3.4477558	6.8500204	0.80503	0.25848946	0.22903293	-0.081447646	3.337286	9.220968	Walking_Idle
14:05:35.223	1.0989721	3.4477558	6.8500204	0.80503	0.25848946	0.22903293	-0.081447646	3.337286	9.220968	Walking_Idle
14:05:35.246	1.0989721	3.4477558	6.8500204	0.80503	0.25848946	0.22903293	-0.081447646	3.337286	9.220968	Walking_Idle
14:05:35.269	1.0989721	3.4477558	6.8500204	0.80503	0.25848946	0.22903293	-0.081447646	3.337286	9.220968	Walking_Idle
14:05:35.292	1.0989721	3.4477558	6.8500204	0.80503	0.25848946	0.22903293	-0.081447646	3.337286	9.220968	Walking_Idle
14:05:35.315	1.0989721	3.4477558	6.8500204	0.80503	0.25848946	0.22903293	-0.081447646	3.337286	9.220968	Walking_Idle
14:05:35.338	0.21548474	3.634509	6.632141	0.1843909	-0.04816489	0.022560474	-0.045801163	3.510857	9.156537	Walking_Idle
14:05:35.361	0.21548474	3.634509	6.632141	0.1843909	-0.04816489	0.022560474	-0.045801163	3.510857	9.156537	Walking_Idle
14:05:35.383	0.21548474	3.634509	6.632141	0.1843909	-0.04816489	0.022560474	-0.045801163	3.510857	9.156537	Walking_Idle
14:05:35.406	0.21548474	3.634509	6.632141	0.1843909	-0.04816489	0.022560474	-0.045801163	3.510857	9.156537	Walking_Idle
14:05:35.429	0.21548474	3.634509	6.632141	0.1843909	-0.04816489	0.022560474	-0.045801163	3.510857	9.156537	Walking_Idle
14:05:35.451	0.21548474	3.634509	6.632141	0.1843909	-0.04816489	0.022560474	-0.045801163	3.510857	9.156537	Walking_Idle
14:05:35.473	0.21548474	3.634509	6.632141	0.1843909	-0.04816489	0.022560474	-0.045801163	3.510857	9.156537	Walking_Idle
14:05:35.494	0.21548474	3.634509	6.632141	0.1843909	-0.04816489	0.022560474	-0.045801163	3.510857	9.156537	Walking_Idle
14:05:35.516	-0.10055954	4.4030714	9.026416	0.04144843	0.19801381	0.18688323	-0.13086145	3.3371966	9.220432	Walking_Idle
14:05:35.537	-0.10055954	4.4030714	9.026416	0.04144843	0.19801381	0.18688323	-0.13086145	3.3371966	9.220432	Walking_Idle
14:05:35.559	-0.10055954	4.4030714	9.026416	0.04144843	0.19801381	0.18688323	-0.13086145	3.3371966	9.220432	Walking_Idle
14:05:35.582	-0.10055954	4.4030714	9.026416	0.04144843	0.19801381	0.18688323	-0.13086145	3.3371966	9.220432	Walking_Idle
14:05:35.604	-0.10055954	4.4030714	9.026416	0.04144843	0.19801381	0.18688323	-0.13086145	3.3371966	9.220432	Walking_Idle
14:05:35.627	-0.10055954	4.4030714	9.026416	0.04144843	0.19801381	0.18688323	-0.13086145	3.3371966	9.220432	Walking_Idle
14:05:35.650	-0.10055954	4.4030714	9.026416	0.04144843	0.19801381	0.18688323	-0.13086145	3.3371966	9.220432	Walking_Idle
14:05:35.673	-0.10055954	4.4030714	9.026416	0.04144843	0.19801381	0.18688323	-0.13086145	3.3371966	9.220432	Walking_Idle
14:05:35.697	-0.68715686	4.087027	9.466963	0.02312247	0.256046	-0.065404125	-0.5651206	3.5731106	9.115036	Walking_Idle
14:05:35.720	-0.68715686	4.087027	9.466963	0.02312247	0.256046	-0.065404125	-0.5651206	3.5731106	9.115036	Walking_Idle
14:05:35.743	-0.68715686	4.087027	9.466963	0.02312247	0.256046	-0.065404125	-0.5651206	3.5731106	9.115036	Walking_Idle
14:05:35.766	-0.68715686	4.087027	9.466963	0.02312247	0.256046	-0.065404125	-0.5651206	3.5731106	9.115036	Walking_Idle
14:05:35.789	-0.68715686	4.087027	9.466963	0.02312247	0.256046	-0.065404125	-0.5651206	3.5731106	9.115036	Walking_Idle
14:05:35.812	-0.68715686	4.087027	9.466963	0.02312247	0.256046	-0.065404125	-0.5651206	3.5731106	9.115036	Walking_Idle
14:05:35.835	-0.68715686	4.087027	9.466963	0.02312247	0.256046	-0.065404125	-0.5651206	3.5731106	9.115036	Walking_Idle
14:05:35.857	-0.68715686	4.087027	9.466963	0.02312247	0.256046	-0.065404125	-0.5651206	3.5731106	9.115036	Walking_Idle
14:05:35.880	-0.7134939	2.6815877	7.8173075	-0.053235684	-0.08542767	0.19726793	-0.7586191	3.6735396	9.060904	Walking_Idle
14:05:35.903	-0.7134939	2.6815877	7.8173075	-0.053235684	-0.08542767	0.19726793	-0.7586191	3.6735396	9.060904	Walking_Idle
14:05:35.926	-0.7134939	2.6815877	7.8173075	-0.053235684	-0.08542767	0.19726793	-0.7586191	3.6735396	9.060904	Walking_Idle
14:05:35.949	-0.7134939	2.6815877	7.8173075	-0.053235684	-0.08542767	0.19726793	-0.7586191	3.6735396	9.060904	Walking_Idle
14:05:35.972	-0.7134939	2.6815877	7.8173075	-0.053235684	-0.08542767	0.19726793	-0.7586191	3.6735396	9.060904	Walking_Idle
14:05:35.995	-0.7134939	2.6815877	7.8173075	-0.053235684	-0.08542767	0.19726793	-0.7586191	3.6735396	9.060904	Walking_Idle
14:05:36.018	-0.7134939	2.6815877	7.8173075	-0.053235684	-0.08542767	0.19726793	-0.7586191	3.6735396	9.060904	Walking_Idle
14:05:36.041	-0.7134939	2.6815877	7.8173075	-0.053235684	-0.08542767	0.19726793	-0.7586191	3.6735396	9.060904	Walking_Idle
14:05:36.063	-0.30167863	4.0894213	7.24747	-0.06728558	-0.009069516	0.042108163	-0.7095564	3.5132678	9.12819	Walking_Idle
14:05:36.086	-0.30167863	4.0894213	7.24747	-0.06728558	-0.009069516	0.042108163	-0.7095564	3.5132678	9.12819	Walking_Idle
14:05:36.109	-0.30167863	4.0894213	7.24747	-0.06728558	-0.009069516	0.042108163	-0.7095564	3.5132678	9.12819	Walking_Idle
14:05:36.133	-0.30167863	4.0894213	7.24747	-0.06728558	-0.009069516	0.042108163	-0.7095564	3.5132678	9.12819	Walking_Idle
14:05:36.156	-0.30167863	4.0894213	7.24747	-0.06728558	-0.009069516	0.042108163	-0.7095564	3.5132678	9.12819	Walking_Idle
14:05:36.179	-0.30167863	4.0894213	7.24747	-0.06728558	-0.009069516	0.042108163	-0.7095564	3.5132678	9.12819	Walking_Idle
14:05:36.202	-0.30167863	4.0894213	7.24747	-0.06728558	-0.009069516	0.042108163	-0.7095564	3.5132678	9.12819	Walking_Idle
14:05:36.225	-0.30167863	4.0894213	7.24747	-0.06728558	-0.009069516	0.042108163	-0.7095564	3.5132678	9.12819	Walking_Idle
14:05:36.249	-1.1277034	3.5866237	10.178062	-0.022081556	-0.1831661	0.068375364	-0.46835068	3.4886663	9.153154	Walking_Idle
14:05:36.272	-1.1277034	3.5866237	10.178062	-0.022081556	-0.1831661	0.068375364	-0.46835068	3.4886663	9.153154	Walking_Idle
14:05:36.295	-1.1277034	3.5866237	10.178062	-0.022081556	-0.1831661	0.068375364	-0.46835068	3.4886663	9.153154	Walking_Idle
14:05:36.319	-1.1277034	3.5866237	10.178062	-0.022081556	-0.1831661	0.068375364	-0.46835068	3.4886663	9.153154	Walking_Idle
14:05:36.342	-1.1277034	3.5866237	10.178062	-0.022081556	-0.1831661	0.068375364	-0.46835068	3.4886663	9.153154	Walking_Idle
14:05:36.365	-1.1277034	3.5866237	10.178062	-0.022081556	-0.1831661	0.068375364	-0.46835068	3.4886663	9.153154	Walking_Idle
14:05:36.386	-1.1277034	3.5866237	10.178062	-0.022081556	-0.1831661	0.068375364	-0.46835068	3.4886663	9.153154	Walking_Idle
14:05:36.407	-1.1277034	3.5866237	10.178062	-0.022081556	-0.1831661	0.068375364	-0.46835068	3.4886663	9.153154	Walking_Idle
14:05:36.429	1.5562786	2.918621	7.620977	0.7372239	0.009256441	0.2846217	0.15267405	3.1915994	9.2715025	Walking_Idle
14:05:36.451	1.5562786	2.918621	7.620977	0.7372239	0.009256441	0.2846217	0.15267405	3.1915994	9.2715025	Walking_Idle
14:05:36.474	1.5562786	2.918621	7.620977	0.7372239	0.009256441	0.2846217	0.15267405	3.1915994	9.2715025	Walking_Idle
14:05:36.498	1.5562786	2.918621	7.620977	0.7372239	0.009256441	0.2846217	0.15267405	3.1915994	9.2715025	Walking_Idle
14:05:36.520	1.5562786	2.918621	7.620977	0.7372239	0.009256441	0.2846217	0.15267405	3.1915994	9.2715025	Walking_Idle
14:05:36.543	1.5562786	2.918621	7.620977	0.7372239	0.009256441	0.2846217	0.15267405	3.1915994	9.2715025	Walking_Idle
14:05:36.565	1.5562786	2.918621	7.620977	0.7372239	0.009256441	0.2846217	0.15267405	3.1915994	9.2715025	Walking_Idle
14:05:36.589	1.5562786	2.918621	7.620977	0.7372239	0.009256441	0.2846217	0.15267405	3.1915994	9.2715025	Walking_Idle
14:05:36.614	0.6608198	3.1819913	7.2809896	0.21187983	-0.15934236	-0.25721583	0.48532143	3.2161236	9.251561	Walking_Idle
14:05:36.637	0.6608198	3.1819913	7.2809896	0.21187983	-0.15934236	-0.25721583	0.48532143	3.2161236	9.251561	Walking_Idle
14:05:36.659	0.6608198	3.1819913	7.2809896	0.21187983	-0.15934236	-0.25721583	0.48532143	3.2161236	9.251561	Walking_Idle
14:05:36.682	0.6608198	3.1819913	7.2809896	0.21187983	-0.15934236	-0.25721583	0.48532143	3.2161236	9.251561	Walking_Idle
14:05:36.706	0.6608198	3.1819913	7.2809896	0.21187983	-0.15934236	-0.25721583	0.48532143	3.2161236	9.251561	Walking_Idle
14:05:36.728	0.6608198	3.1819913	7.2809896	0.21187983	-0.15934236	-0.25721583	0.48532143	3.2161236	9.251561	Walking_Idle
14:05:36.751	0.6608198	3.1819913	7.2809896	0.21187983	-0.15934236	-0.25721583	0.48532143	3.2161236	9.251561	Walking_Idle
14:05:36.773	0.6608198	3.1819913	7.2809896	0.21187983	-0.15934236	-0.25721583	0.23992147	3.1352243	9.288873	Walking_Idle
14:05:36.795	-0.062251143	3.9840732	9.296969	0.07932208	0.25971118	0.029279994	0.23992147	3.1352243	9.288873	Walking_Idle
14:05:36.818	-0.062251143	3.9840732	9.296969	0.07932208	0.25971118	0.029279994	0.23992147	3.1352243	9.288873	Walking_Idle
14:05:36.841	-0.062251143	3.9840732	9.296969	0.07932208	0.25971118	0.029279994	0.23992147	3.1352243	9.288873	Walking_Idle
14:05:36.864	-0.062251143	3.9840732	9.296969	0.07932208	0.25971118	0.029279994	0.23992147	3.1352243	9.288873	Walking_Idle
14:05:36.887	-0.062251143	3.9840732	9.296969	0.07932208	0.25971118	0.029279994	0.23992147	3.1352243	9.288873	Walking_Idle
14:05:36.910	-0.062251143	3.9840732	9.296969	0.07932208	0.25971118	0.029279994	0.23992147	3.1352243	9.288873	Walking_Idle
14:05:36.933	-0.062251143	3.9840732	9.296969	0.07932208	0.25971118	0.029279994	0.23992147	3.1352243	9.288873	Walking_Idle
14:05:36.955	-1.3934679	3.2777622	10.259467	-0.2798667	0.27864802	-0.16680776	-0.32183453	3.3123176	9.224714	Walking_Idle
14:05:36.978	-1.3934679	3.2777622	10.259467	-0.2798667	0.27864802	-0.16680776	-0.32183453	3.3123176	9.224714	Walking_Idle
14:05:37.001	-1.3934679	3.2777622	10.259467	-0.2798667	0.27864802	-0.16680776	-0.32183453	3.3123176	9.224714	Walking_Idle
14:05:37.024	-1.3934679	3.2777622	10.259467	-0.2798667	0.27864802	-0.16680776	-0.32183453	3.3123176	9.224714	Walking_Idle
14:05:37.048	-1.3934679	3.2777622	10.259467	-0.2798667	0.27864802	-0.16680776	-0.32183453	3.3123176	9.224714	Walking_Idle
14:05:37.070	-1.3934679	3.2777622	10.259467	-0.2798667	0.27864802	-0.16680776	-0.32183453	3.3123176	9.224714	Walking_Idle
14:05:37.093	-1.3934679	3.2777622	10.259467	-0.2798667	0.27864802	-0.16680776	-0.32183453	3.3123176	9.224714	Walking_Idle
14:05:37.115	-1.3934679	3.2777622	10.259467	-0.2798667	0.27864802	-0.16680776	-0.32183453	3.3123176	9.224714	Walking_Idle
14:05:37.137	-0.9816527	2.0231621	9.58907	-0.1686892	-0.051830083	0.2913412	-0.5402993	3.2607803	9.232862	Walking_Idle
14:05:37.161	-0.9816527	2.0231621	9.58907	-0.1686892	-0.051830083	0.2913412	-0.5402993	3.2607803	9.232862	Walking_Idle
14:05:37.183	-0.9816527	2.0231621	9.58907	-0.1686892	-0.051830083	0.2913412	-0.5402993	3.2607803	9.232862	Walking_Idle
14:05:37.206	-0.9816527	2.0231621	9.58907	-0.1686892	-0.051830083	0.2913412	-0.5402993	3.2607803	9.232862	Walking_Idle
14:05:37.229	-0.9816527	2.0231621	9.58907	-0.1686892	-0.051830083	0.2913412	-0.5402993	3.2607803	9.232862	Walking_Idle
14:05:37.251	-0.9816527	2.0231621	9.58907	-0.1686892	-0.051830083	0.2913412	-0.5402993	3.2607803	9.232862	Walking_Idle
14:05:37.275	-0.9816527	2.0231621	9.58907	-0.1686892	-0.051830083	0.2913412	-0.5402993	3.2607803	9.232862	Walking_Idle
14:05:37.298	-0.9816527	2.0231621	9.58907	-0.1686892	-0.051830083	0.2913412	-0.5402993	3.2607803	9.232862	Walking_Idle
14:05:37.327	-0.43336374	3.8978794	7.8747697	-0.11248962	-0.1306317	0.07204056	-0.62474006	3.3483984	9.196102	Walking_Idle
14:05:37.349	-0.43336374	3.8978794	7.8747697	-0.11248962	-0.1306317	0.07204056	-0.62474006	3.3483984	9.196102	Walking_Idle
14:05:37.370	-0.43336374	3.8978794	7.8747697	-0.11248962	-0.1306317	0.07204056	-0.62474006	3.3483984	9.196102	Walking_Idle
14:05:37.391	-0.43336374	3.8978794	7.8747697	-0.11248962	-0.1306317	0.07204056	-0.62474006	3.3483984	9.196102	Walking_Idle
14:05:37.413	-0.43336374	3.8978794	7.8747697	-0.11248962	-0.1306317	0.07204056	-0.62474006	3.3483984	9.196102	Walking_Idle
14:05:37.435	-0.43336374	3.8978794	7.8747697	-0.11248962	-0.1306317	0.07204056	-0.62474006	3.3483984	9.196102	Walking_Idle
14:05:37.458	-0.43336374	3.8978794	7.8747697	-0.11248962	-0.1306317	0.07204056	-0.62474006	3.3483984	9.196102	Walking_Idle
14:05:37.482	-0.43336374	3.8978794	7.8747697	-0.11248962	-0.1306317	0.07204056	-0.62474006	3.3483984	9.196102	Walking_Idle
14:05:37.506	-0.20111908	4.3240604	9.488511	0.10925447	-0.24608524	0.14717698	-0.28950596	3.4385288	9.179492	Walking_Idle
14:05:37.529	-0.20111908	4.3240604	9.488511	0.10925447	-0.24608524	0.14717698	-0.28950596	3.4385288	9.179492	Walking_Idle
14:05:37.552	-0.20111908	4.3240604	9.488511	0.10925447	-0.24608524	0.14717698	-0.28950596	3.4385288	9.179492	Walking_Idle
14:05:37.574	-0.20111908	4.3240604	9.488511	0.10925447	-0.24608524	0.14717698	-0.28950596	3.4385288	9.179492	Walking_Idle
14:05:37.597	-0.20111908	4.3240604	9.488511	0.10925447	-0.24608524	0.14717698	-0.28950596	3.4385288	9.179492	Walking_Idle
14:05:37.620	-0.20111908	4.3240604	9.488511	0.10925447	-0.24608524	0.14717698	-0.28950596	3.4385288	9.179492	Walking_Idle
14:05:37.643	-0.20111908	4.3240604	9.488511	0.10925447	-0.24608524	0.14717698	-0.28950596	3.4385288	9.179492	Walking_Idle
14:05:37.666	-0.20111908	4.3240604	9.488511	0.10925447	-0.24608524	0.14717698	-0.28950596	3.4385288	9.179492	Walking_Idle
14:05:37.689	1.6688095	2.9760835	6.605804	0.700572	0.030636724	0.031112589	0.08713256	3.3166025	9.228376	Walking_Idle
14:05:37.712	1.6688095	2.9760835	6.605804	0.700572	0.030636724	0.031112589	0.08713256	3.3166025	9.228376	Walking_Idle
14:05:37.735	1.6688095	2.9760835	6.605804	0.700572	0.030636724	0.031112589	0.08713256	3.3166025	9.228376	Walking_Idle
14:05:37.758	1.6688095	2.9760835	6.605804	0.700572	0.030636724	0.031112589	0.08713256	3.3166025	9.228376	Walking_Idle
14:05:37.781	1.6688095	2.9760835	6.605804	0.700572	0.030636724	0.031112589	0.08713256	3.3166025	9.228376	Walking_Idle
14:05:37.804	1.6688095	2.9760835	6.605804	0.700572	0.030636724	0.031112589	0.08713256	3.3166025	9.228376	Walking_Idle
14:05:37.826	1.6688095	2.9760835	6.605804	0.700572	0.030636724	0.031112589	0.08713256	3.3166025	9.228376	Walking_Idle
14:05:37.850	1.6688095	2.9760835	6.605804	0.700572	0.030636724	0.031112589	0.08713256	3.3166025	9.228376	Walking_Idle
14:05:37.874	1.0702409	3.4214187	6.665661	0.32061383	-0.06282566	-0.078843154	0.30901876	3.2224908	9.256912	Walking_Idle
14:05:37.898	1.0702409	3.4214187	6.665661	0.32061383	-0.06282566	-0.078843154	0.30901876	3.2224908	9.256912	Walking_Idle
14:05:37.923	1.0702409	3.4214187	6.665661	0.32061383	-0.06282566	-0.078843154	0.30901876	3.2224908	9.256912	Walking_Idle
14:05:37.946	1.0702409	3.4214187	6.665661	0.32061383	-0.06282566	-0.078843154	0.30901876	3.2224908	9.256912	Walking_Idle
14:05:37.969	1.0702409	3.4214187	6.665661	0.32061383	-0.06282566	-0.078843154	0.30901876	3.2224908	9.256912	Walking_Idle
14:05:37.992	1.0702409	3.4214187	6.665661	0.32061383	-0.06282566	-0.078843154	0.30901876	3.2224908	9.256912	Walking_Idle
14:05:38.014	1.0702409	3.4214187	6.665661	0.32061383	-0.06282566	-0.078843154	0.30901876	3.2224908	9.256912	Walking_Idle
14:05:38.037	-0.09577099	4.02717	9.680053	-0.034909725	0.24993734	0.008510575	0.20903695	3.1477244	9.285393	Walking_Idle
14:05:38.060	-0.09577099	4.02717	9.680053	-0.034909725	0.24993734	0.008510575	0.20903695	3.1477244	9.285393	Walking_Idle
14:05:38.083	-0.09577099	4.02717	9.680053	-0.034909725	0.24993734	0.008510575	0.20903695	3.1477244	9.285393	Walking_Idle
14:05:38.105	-0.09577099	4.02717	9.680053	-0.034909725	0.24993734	0.008510575	0.20903695	3.1477244	9.285393	Walking_Idle
14:05:38.127	-0.09577099	4.02717	9.680053	-0.034909725	0.24993734	0.008510575	0.20903695	3.1477244	9.285393	Walking_Idle
14:05:38.150	-0.09577099	4.02717	9.680053	-0.034909725	0.24993734	0.008510575	0.20903695	3.1477244	9.285393	Walking_Idle
14:05:38.173	-0.09577099	4.02717	9.680053	-0.034909725	0.24993734	0.008510575	0.20903695	3.1477244	9.285393	Walking_Idle
14:05:38.196	-0.09577099	4.02717	9.680053	-0.034909725	0.24993734	0.008510575	0.20903695	3.1477244	9.285393	Walking_Idle
14:05:38.219	-1.489239	3.1580484	9.675264	-0.18640432	0.24688302	-0.08800613	-0.29040056	3.3355856	9.21737	Walking_Idle
14:05:38.242	-1.489239	3.1580484	9.675264	-0.18640432	0.24688302	-0.08800613	-0.29040056	3.3355856	9.21737	Walking_Idle
14:05:38.265	-1.489239	3.1580484	9.675264	-0.18640432	0.24688302	-0.08800613	-0.29040056	3.3355856	9.21737	Walking_Idle
14:05:38.288	-1.489239	3.1580484	9.675264	-0.18640432	0.24688302	-0.08800613	-0.29040056	3.3355856	9.21737	Walking_Idle
14:05:38.311	-1.489239	3.1580484	9.675264	-0.18640432	0.24688302	-0.08800613	-0.29040056	3.3355856	9.21737	Walking_Idle
14:05:38.333	-1.489239	3.1580484	9.675264	-0.18640432	0.24688302	-0.08800613	-0.29040056	3.3355856	9.21737	Walking_Idle
14:05:38.356	-1.489239	3.1580484	9.675264	-0.18640432	0.24688302	-0.08800613	-0.29040056	3.3355856	9.21737	Walking_Idle
14:05:38.379	-1.489239	3.1580484	9.675264	-0.18640432	0.24688302	-0.08800613	-0.29040056	3.3355856	9.21737	Walking_Idle
14:05:38.401	-0.96489275	1.7095122	10.819728	-0.2780341	0.067288645	0.20093311	-0.3357428	3.131149	9.287279	Walking_Idle
14:05:38.425	-0.96489275	1.7095122	10.819728	-0.2780341	0.067288645	0.20093311	-0.3357428	3.131149	9.287279	Walking_Idle
14:05:38.448	-0.96489275	1.7095122	10.819728	-0.2780341	0.067288645	0.20093311	-0.3357428	3.131149	9.287279	Walking_Idle
14:05:38.471	-0.96489275	1.7095122	10.819728	-0.2780341	0.067288645	0.20093311	-0.3357428	3.131149	9.287279	Walking_Idle
14:05:38.494	-0.96489275	1.7095122	10.819728	-0.2780341	0.067288645	0.20093311	-0.3357428	3.131149	9.287279	Walking_Idle
14:05:38.516	-0.96489275	1.7095122	10.819728	-0.2780341	0.067288645	0.20093311	-0.3357428	3.131149	9.287279	Walking_Idle
14:05:38.540	-0.96489275	1.7095122	10.819728	-0.2780341	0.067288645	0.20093311	-0.3357428	3.131149	9.287279	Walking_Idle
14:05:38.563	-0.96489275	1.7095122	10.819728	-0.2780341	0.067288645	0.20093311	-0.3357428	3.131149	9.287279	Walking_Idle
14:05:38.586	-0.71588814	3.7733772	7.910684	-0.17968479	-0.07382124	-0.08128662	-0.5076663	3.310245	9.2171	Walking_Idle
14:05:38.609	-0.71588814	3.7733772	7.910684	-0.17968479	-0.07382124	-0.08128662	-0.5076663	3.310245	9.2171	Walking_Idle
14:05:38.632	-0.71588814	3.7733772	7.910684	-0.17968479	-0.07382124	-0.08128662	-0.5076663	3.310245	9.2171	Walking_Idle
14:05:38.654	-0.71588814	3.7733772	7.910684	-0.17968479	-0.07382124	-0.08128662	-0.5076663	3.310245	9.2171	Walking_Idle
14:05:38.677	-0.71588814	3.7733772	7.910684	-0.17968479	-0.07382124	-0.08128662	-0.5076663	3.310245	9.2171	Walking_Idle
14:05:38.700	-0.71588814	3.7733772	7.910684	-0.17968479	-0.07382124	-0.08128662	-0.5076663	3.310245	9.2171	Walking_Idle
14:05:38.722	-0.71588814	3.7733772	7.910684	-0.17968479	-0.07382124	-0.08128662	-0.5076663	3.310245	9.2171	Walking_Idle
14:05:38.745	-0.71588814	3.7733772	7.910684	-0.17968479	-0.07382124	-0.08128662	-0.5076663	3.310245	9.2171	Walking_Idle
14:05:38.770	-0.85954463	4.189981	9.191621	0.017624684	-0.086649396	0.27240437	-0.24268816	3.3319526	9.220063	Walking_Idle
14:05:38.793	-0.85954463	4.189981	9.191621	0.017624684	-0.086649396	0.27240437	-0.24268816	3.3319526	9.220063	Walking_Idle
14:05:38.816	-0.85954463	4.189981	9.191621	0.017624684	-0.086649396	0.27240437	-0.24268816	3.3319526	9.220063	Walking_Idle
14:05:38.838	-0.85954463	4.189981	9.191621	0.017624684	-0.086649396	0.27240437	-0.24268816	3.3319526	9.220063	Walking_Idle
14:05:38.861	-0.85954463	4.189981	9.191621	0.017624684	-0.086649396	0.27240437	-0.24268816	3.3319526	9.220063	Walking_Idle
14:05:38.884	-0.85954463	4.189981	9.191621	0.017624684	-0.086649396	0.27240437	-0.24268816	3.3319526	9.220063	Walking_Idle
14:05:38.907	-0.85954463	4.189981	9.191621	0.017624684	-0.086649396	0.27240437	-0.24268816	3.3319526	9.220063	Walking_Idle
14:05:38.930	-0.85954463	4.189981	9.191621	0.017624684	-0.086649396	0.27240437	-0.24268816	3.3319526	9.220063	Walking_Idle
14:05:38.954	1.2857256	2.0159793	8.578687	0.50143	-0.06099306	0.12090978	0.25502792	3.1112807	9.296519	Walking_Idle
14:05:38.977	1.2857256	2.0159793	8.578687	0.50143	-0.06099306	0.12090978	0.25502792	3.1112807	9.296519	Walking_Idle
14:05:39.000	1.2857256	2.0159793	8.578687	0.50143	-0.06099306	0.12090978	0.25502792	3.1112807	9.296519	Walking_Idle
14:05:39.023	1.2857256	2.0159793	8.578687	0.50143	-0.06099306	0.12090978	0.25502792	3.1112807	9.296519	Walking_Idle
14:05:39.045	1.2857256	2.0159793	8.578687	0.50143	-0.06099306	0.12090978	0.25502792	3.1112807	9.296519	Walking_Idle
14:05:39.068	1.2857256	2.0159793	8.578687	0.50143	-0.06099306	0.12090978	0.25502792	3.1112807	9.296519	Walking_Idle
14:05:39.090	1.2857256	2.0159793	8.578687	0.50143	-0.06099306	0.12090978	0.25502792	3.1112807	9.296519	Walking_Idle
14:05:39.113	0.45491222	3.4094474	7.024802	0.10070235	0.01964115	-0.18635544	0.30772156	3.2278328	9.255095	Walking_Idle
14:05:39.135	0.45491222	3.4094474	7.024802	0.10070235	0.01964115	-0.18635544	0.30772156	3.2278328	9.255095	Walking_Idle
14:05:39.157	0.45491222	3.4094474	7.024802	0.10070235	0.01964115	-0.18635544	0.30772156	3.2278328	9.255095	Walking_Idle
14:05:39.180	0.45491222	3.4094474	7.024802	0.10070235	0.01964115	-0.18635544	0.30772156	3.2278328	9.255095	Walking_Idle
14:05:39.203	0.45491222	3.4094474	7.024802	0.10070235	0.01964115	-0.18635544	0.30772156	3.2278328	9.255095	Walking_Idle
14:05:39.227	0.45491222	3.4094474	7.024802	0.10070235	0.01964115	-0.18635544	0.30772156	3.2278328	9.255095	Walking_Idle
14:05:39.250	0.45491222	3.4094474	7.024802	0.10070235	0.01964115	-0.18635544	0.30772156	3.2278328	9.255095	Walking_Idle
14:05:39.272	0.45491222	3.4094474	7.024802	0.10070235	0.01964115	-0.18635544	0.30772156	3.2278328	9.255095	Walking_Idle
14:05:39.295	-0.15323359	4.1253357	8.839663	0.11169793	0.26032206	0.06654277	0.06976663	3.2869766	9.239118	Walking_Idle
14:05:39.318	-0.15323359	4.1253357	8.839663	0.11169793	0.26032206	0.06654277	0.06976663	3.2869766	9.239118	Walking_Idle
14:05:39.344	-0.15323359	4.1253357	8.839663	0.11169793	0.26032206	0.06654277	0.06976663	3.2869766	9.239118	Walking_Idle
14:05:39.367	-0.15323359	4.1253357	8.839663	0.11169793	0.26032206	0.06654277	0.06976663	3.2869766	9.239118	Walking_Idle
14:05:39.390	-0.15323359	4.1253357	8.839663	0.11169793	0.26032206	0.06654277	0.06976663	3.2869766	9.239118	Walking_Idle
14:05:39.412	-0.15323359	4.1253357	8.839663	0.11169793	0.26032206	0.06654277	0.06976663	3.2869766	9.239118	Walking_Idle
14:05:39.434	-0.15323359	4.1253357	8.839663	0.11169793	0.26032206	0.06654277	0.06976663	3.2869766	9.239118	Walking_Idle
14:05:39.458	-0.15323359	4.1253357	8.839663	0.11169793	0.26032206	0.06654277	0.06976663	3.2869766	9.239118	Walking_Idle
14:05:39.481	-1.8076775	3.2610023	10.395941	-0.22794315	0.39715588	-0.17108381	-0.43745428	3.4149194	9.1824465	Walking_Idle
14:05:39.504	-1.8076775	3.2610023	10.395941	-0.22794315	0.39715588	-0.17108381	-0.43745428	3.4149194	9.1824465	Walking_Idle
14:05:39.527	-1.8076775	3.2610023	10.395941	-0.22794315	0.39715588	-0.17108381	-0.43745428	3.4149194	9.1824465	Walking_Idle
14:05:39.550	-1.8076775	3.2610023	10.395941	-0.22794315	0.39715588	-0.17108381	-0.43745428	3.4149194	9.1824465	Walking_Idle
14:05:39.572	-1.8076775	3.2610023	10.395941	-0.22794315	0.39715588	-0.17108381	-0.43745428	3.4149194	9.1824465	Walking_Idle
14:05:39.595	-1.8076775	3.2610023	10.395941	-0.22794315	0.39715588	-0.17108381	-0.43745428	3.4149194	9.1824465	Walking_Idle
14:05:39.617	-1.8076775	3.2610023	10.395941	-0.22794315	0.39715588	-0.17108381	-0.43745428	3.4149194	9.1824465	Walking_Idle
14:05:39.640	-1.8076775	3.2610023	10.395941	-0.22794315	0.39715588	-0.17108381	-0.43745428	3.4149194	9.1824465	Walking_Idle
14:05:39.663	-1.2833313	2.011191	9.711179	-0.19068035	0.0068129804	0.29683897	-0.7759809	3.419649	9.158286	Walking_Idle
14:05:39.687	-1.2833313	2.011191	9.711179	-0.19068035	0.0068129804	0.29683897	-0.7759809	3.419649	9.158286	Walking_Idle
14:05:39.709	-1.2833313	2.011191	9.711179	-0.19068035	0.0068129804	0.29683897	-0.7759809	3.419649	9.158286	Walking_Idle
14:05:39.732	-1.2833313	2.011191	9.711179	-0.19068035	0.0068129804	0.29683897	-0.7759809	3.419649	9.158286	Walking_Idle
14:05:39.755	-1.2833313	2.011191	9.711179	-0.19068035	0.0068129804	0.29683897	-0.7759809	3.419649	9.158286	Walking_Idle
14:05:39.778	-1.2833313	2.011191	9.711179	-0.19068035	0.0068129804	0.29683897	-0.7759809	3.419649	9.158286	Walking_Idle
14:05:39.802	-1.2833313	2.011191	9.711179	-0.19068035	0.0068129804	0.29683897	-0.7759809	3.419649	9.158286	Walking_Idle
14:05:39.825	-1.2833313	2.011191	9.711179	-0.19068035	0.0068129804	0.29683897	-0.7759809	3.419649	9.158286	Walking_Idle
14:05:39.847	-0.68236834	4.187587	7.755056	-0.12104172	-0.09397978	0.1276293	-0.85191816	3.5575078	9.098831	Walking_Idle
14:05:39.870	-0.68236834	4.187587	7.755056	-0.12104172	-0.09397978	0.1276293	-0.85191816	3.5575078	9.098831	Walking_Idle
14:05:39.893	-0.68236834	4.187587	7.755056	-0.12104172	-0.09397978	0.1276293	-0.85191816	3.5575078	9.098831	Walking_Idle
14:05:39.917	-0.68236834	4.187587	7.755056	-0.12104172	-0.09397978	0.1276293	-0.85191816	3.5575078	9.098831	Walking_Idle
14:05:39.939	-0.68236834	4.187587	7.755056	-0.12104172	-0.09397978	0.1276293	-0.85191816	3.5575078	9.098831	Walking_Idle
14:05:39.962	-0.68236834	4.187587	7.755056	-0.12104172	-0.09397978	0.1276293	-0.85191816	3.5575078	9.098831	Walking_Idle
14:05:39.984	-0.68236834	4.187587	7.755056	-0.12104172	-0.09397978	0.1276293	-0.85191816	3.5575078	9.098831	Walking_Idle
14:05:40.007	-0.68236834	4.187587	7.755056	-0.12104172	-0.09397978	0.1276293	-0.85191816	3.5575078	9.098831	Walking_Idle
14:05:40.031	0.4166038	4.661653	9.179649	0.16728666	-0.50387037	0.16733554	-0.3758836	3.6260293	9.103899	Walking_Idle
14:05:40.054	0.4166038	4.661653	9.179649	0.16728666	-0.50387037	0.16733554	-0.3758836	3.6260293	9.103899	Walking_Idle
14:05:40.077	0.4166038	4.661653	9.179649	0.16728666	-0.50387037	0.16733554	-0.3758836	3.6260293	9.103899	Walking_Idle
14:05:40.100	0.4166038	4.661653	9.179649	0.16728666	-0.50387037	0.16733554	-0.3758836	3.6260293	9.103899	Walking_Idle
14:05:40.123	0.4166038	4.661653	9.179649	0.16728666	-0.50387037	0.16733554	-0.3758836	3.6260293	9.103899	Walking_Idle
14:05:40.145	0.4166038	4.661653	9.179649	0.16728666	-0.50387037	0.16733554	-0.3758836	3.6260293	9.103899	Walking_Idle
14:05:40.167	0.4166038	4.661653	9.179649	0.16728666	-0.50387037	0.16733554	-0.3758836	3.6260293	9.103899	Walking_Idle
14:05:40.191	0.4166038	4.661653	9.179649	0.16728666	-0.50387037	0.16733554	-0.3758836	3.6260293	9.103899	Walking_Idle
14:05:40.213	1.7310607	3.1556542	5.6169686	0.06527217	-0.5722873	-0.35861945	0.116834894	3.797953	9.040591	Walking_Idle
14:05:40.236	1.7310607	3.1556542	5.6169686	0.06527217	-0.5722873	-0.35861945	0.116834894	3.797953	9.040591	Walking_Idle
14:05:40.260	1.7310607	3.1556542	5.6169686	0.06527217	-0.5722873	-0.35861945	0.116834894	3.797953	9.040591	Walking_Idle
14:05:40.283	1.7310607	3.1556542	5.6169686	0.06527217	-0.5722873	-0.35861945	0.116834894	3.797953	9.040591	Walking_Idle
14:05:40.305	1.7310607	3.1556542	5.6169686	0.06527217	-0.5722873	-0.35861945	0.116834894	3.797953	9.040591	Walking_Idle
14:05:40.328	1.7310607	3.1556542	5.6169686	0.06527217	-0.5722873	-0.35861945	0.116834894	3.797953	9.040591	Walking_Idle
14:05:40.351	1.7310607	3.1556542	5.6169686	0.06527217	-0.5722873	-0.35861945	0.116834894	3.797953	9.040591	Walking_Idle
14:05:40.375	0.14126222	3.8021083	7.309721	-0.2621516	0.11737959	-0.33235222	0.268855	3.520162	9.149127	Walking_Idle
14:05:40.398	0.14126222	3.8021083	7.309721	-0.2621516	0.11737959	-0.33235222	0.268855	3.520162	9.149127	Walking_Idle
14:05:40.419	0.14126222	3.8021083	7.309721	-0.2621516	0.11737959	-0.33235222	0.268855	3.520162	9.149127	Walking_Idle
14:05:40.441	0.14126222	3.8021083	7.309721	-0.2621516	0.11737959	-0.33235222	0.268855	3.520162	9.149127	Walking_Idle
14:05:40.464	0.14126222	3.8021083	7.309721	-0.2621516	0.11737959	-0.33235222	0.268855	3.520162	9.149127	Walking_Idle
14:05:40.487	0.14126222	3.8021083	7.309721	-0.2621516	0.11737959	-0.33235222	0.268855	3.520162	9.149127	Walking_Idle
14:05:40.510	0.14126222	3.8021083	7.309721	-0.2621516	0.11737959	-0.33235222	0.268855	3.520162	9.149127	Walking_Idle
14:05:40.533	0.14126222	3.8021083	7.309721	-0.2621516	0.11737959	-0.33235222	0.268855	3.520162	9.149127	Walking_Idle
14:05:40.556	0.22027329	4.40786	9.000079	0.21676676	0.17846611	-0.045245565	0.0104635265	3.5138803	9.155485	Walking_Idle
14:05:40.579	0.22027329	4.40786	9.000079	0.21676676	0.17846611	-0.045245565	0.0104635265	3.5138803	9.155485	Walking_Idle
14:05:40.602	0.22027329	4.40786	9.000079	0.21676676	0.17846611	-0.045245565	0.0104635265	3.5138803	9.155485	Walking_Idle
14:05:40.624	0.22027329	4.40786	9.000079	0.21676676	0.17846611	-0.045245565	0.0104635265	3.5138803	9.155485	Walking_Idle
14:05:40.647	0.22027329	4.40786	9.000079	0.21676676	0.17846611	-0.045245565	0.0104635265	3.5138803	9.155485	Walking_Idle
14:05:40.669	0.22027329	4.40786	9.000079	0.21676676	0.17846611	-0.045245565	0.0104635265	3.5138803	9.155485	Walking_Idle
14:05:40.691	0.22027329	4.40786	9.000079	0.21676676	0.17846611	-0.045245565	0.0104635265	3.5138803	9.155485	Walking_Idle
14:05:40.712	0.22027329	4.40786	9.000079	0.21676676	0.17846611	-0.045245565	0.0104635265	3.5138803	9.155485	Walking_Idle
14:05:40.734	-2.221887	2.8874955	10.6497345	-0.34950534	0.12470998	0.039664704	-0.5674961	3.389613	9.184708	Walking_Idle
14:05:40.755	-2.221887	2.8874955	10.6497345	-0.34950534	0.12470998	0.039664704	-0.5674961	3.389613	9.184708	Walking_Idle
14:05:40.777	-2.221887	2.8874955	10.6497345	-0.34950534	0.12470998	0.039664704	-0.5674961	3.389613	9.184708	Walking_Idle
14:05:40.799	-2.221887	2.8874955	10.6497345	-0.34950534	0.12470998	0.039664704	-0.5674961	3.389613	9.184708	Walking_Idle
14:05:40.823	-2.221887	2.8874955	10.6497345	-0.34950534	0.12470998	0.039664704	-0.5674961	3.389613	9.184708	Walking_Idle
14:05:40.846	-2.221887	2.8874955	10.6497345	-0.34950534	0.12470998	0.039664704	-0.5674961	3.389613	9.184708	Walking_Idle
14:05:40.869	-2.221887	2.8874955	10.6497345	-0.34950534	0.12470998	0.039664704	-0.5674961	3.389613	9.184708	Walking_Idle
14:05:40.892	-2.221887	2.8874955	10.6497345	-0.34950534	0.12470998	0.039664704	-0.5674961	3.389613	9.184708	Walking_Idle
14:05:40.915	-0.84039044	2.3152637	9.964972	-0.3287359	-0.036558453	0.15145305	-0.49188247	3.3876412	9.189794	Walking_Idle
14:05:40.937	-0.84039044	2.3152637	9.964972	-0.3287359	-0.036558453	0.15145305	-0.49188247	3.3876412	9.189794	Walking_Idle
14:05:40.959	-0.84039044	2.3152637	9.964972	-0.3287359	-0.036558453	0.15145305	-0.49188247	3.3876412	9.189794	Walking_Idle
14:05:40.981	-0.84039044	2.3152637	9.964972	-0.3287359	-0.036558453	0.15145305	-0.49188247	3.3876412	9.189794	Walking_Idle
14:05:41.002	-0.84039044	2.3152637	9.964972	-0.3287359	-0.036558453	0.15145305	-0.49188247	3.3876412	9.189794	Walking_Idle
14:05:41.024	-0.84039044	2.3152637	9.964972	-0.3287359	-0.036558453	0.15145305	-0.49188247	3.3876412	9.189794	Walking_Idle
14:05:41.045	-0.84039044	2.3152637	9.964972	-0.3287359	-0.036558453	0.15145305	-0.49188247	3.3876412	9.189794	Walking_Idle
14:05:41.066	-0.84039044	2.3152637	9.964972	-0.3287359	-0.036558453	0.15145305	-0.49188247	3.3876412	9.189794	Walking_Idle
14:05:41.088	-0.23942748	4.168432	7.7742105	0.03472891	-0.07198864	0.051882006	-0.6121705	3.498904	9.140749	Walking_Idle
14:05:41.110	-0.23942748	4.168432	7.7742105	0.03472891	-0.07198864	0.051882006	-0.6121705	3.498904	9.140749	Walking_Idle
14:05:41.133	-0.23942748	4.168432	7.7742105	0.03472891	-0.07198864	0.051882006	-0.6121705	3.498904	9.140749	Walking_Idle
14:05:41.157	-0.23942748	4.168432	7.7742105	0.03472891	-0.07198864	0.051882006	-0.6121705	3.498904	9.140749	Walking_Idle
14:05:41.180	-0.23942748	4.168432	7.7742105	0.03472891	-0.07198864	0.051882006	-0.6121705	3.498904	9.140749	Walking_Idle
14:05:41.202	-0.23942748	4.168432	7.7742105	0.03472891	-0.07198864	0.051882006	-0.6121705	3.498904	9.140749	Walking_Idle
14:05:41.225	-0.23942748	4.168432	7.7742105	0.03472891	-0.07198864	0.051882006	-0.6121705	3.498904	9.140749	Walking_Idle
14:05:41.248	-0.23942748	4.168432	7.7742105	0.03472891	-0.07198864	0.051882006	-0.6121705	3.498904	9.140749	Walking_Idle
14:05:41.272	-0.12210801	3.859571	10.063137	-0.44235685	-0.44889247	-0.0745671	-0.3819358	3.4736526	9.162873	Walking_Idle
14:05:41.295	-0.12210801	3.859571	10.063137	-0.44235685	-0.44889247	-0.0745671	-0.3819358	3.4736526	9.162873	Walking_Idle
14:05:41.318	-0.12210801	3.859571	10.063137	-0.44235685	-0.44889247	-0.0745671	-0.3819358	3.4736526	9.162873	Walking_Idle
14:05:41.341	-0.12210801	3.859571	10.063137	-0.44235685	-0.44889247	-0.0745671	-0.3819358	3.4736526	9.162873	Walking_Idle
14:05:41.364	-0.12210801	3.859571	10.063137	-0.44235685	-0.44889247	-0.0745671	-0.3819358	3.4736526	9.162873	Walking_Idle
14:05:41.387	-0.12210801	3.859571	10.063137	-0.44235685	-0.44889247	-0.0745671	-0.3819358	3.4736526	9.162873	Walking_Idle
14:05:41.410	-0.12210801	3.859571	10.063137	-0.44235685	-0.44889247	-0.0745671	-0.3819358	3.4736526	9.162873	Walking_Idle
14:05:41.433	-0.12210801	3.859571	10.063137	-0.44235685	-0.44889247	-0.0745671	-0.3819358	3.4736526	9.162873	Walking_Idle
14:05:41.455	1.515576	3.1029801	5.5188036	0.22959493	-0.17339227	-0.4752947	-0.07295886	3.7945342	9.042486	Walking_Idle
14:05:41.478	1.515576	3.1029801	5.5188036	0.22959493	-0.17339227	-0.4752947	-0.07295886	3.7945342	9.042486	Walking_Idle
14:05:41.502	1.515576	3.1029801	5.5188036	0.22959493	-0.17339227	-0.4752947	-0.07295886	3.7945342	9.042486	Walking_Idle
14:05:41.525	1.515576	3.1029801	5.5188036	0.22959493	-0.17339227	-0.4752947	-0.07295886	3.7945342	9.042486	Walking_Idle
14:05:41.548	1.515576	3.1029801	5.5188036	0.22959493	-0.17339227	-0.4752947	-0.07295886	3.7945342	9.042486	Walking_Idle
14:05:41.571	1.515576	3.1029801	5.5188036	0.22959493	-0.17339227	-0.4752947	-0.07295886	3.7945342	9.042486	Walking_Idle
14:05:41.594	1.515576	3.1029801	5.5188036	0.22959493	-0.17339227	-0.4752947	-0.07295886	3.7945342	9.042486	Walking_Idle
14:05:41.617	1.515576	3.1029801	5.5188036	0.22959493	-0.17339227	-0.4752947	-0.07295886	3.7945342	9.042486	Walking_Idle
14:05:41.641	0.83081335	4.331243	7.144516	0.0964263	0.038577974	-0.3641172	0.060926765	3.731225	9.068881	Walking_Idle
14:05:41.663	0.83081335	4.331243	7.144516	0.0964263	0.038577974	-0.3641172	0.060926765	3.731225	9.068881	Walking_Idle
14:05:41.686	0.83081335	4.331243	7.144516	0.0964263	0.038577974	-0.3641172	0.060926765	3.731225	9.068881	Walking_Idle
14:05:41.709	0.83081335	4.331243	7.144516	0.0964263	0.038577974	-0.3641172	0.060926765	3.731225	9.068881	Walking_Idle
14:05:41.733	0.83081335	4.331243	7.144516	0.0964263	0.038577974	-0.3641172	0.060926765	3.731225	9.068881	Walking_Idle
14:05:41.756	0.83081335	4.331243	7.144516	0.0964263	0.038577974	-0.3641172	0.060926765	3.731225	9.068881	Walking_Idle
14:05:41.779	0.83081335	4.331243	7.144516	0.0964263	0.038577974	-0.3641172	0.060926765	3.731225	9.068881	Walking_Idle
14:05:41.802	0.83081335	4.331243	7.144516	0.0964263	0.038577974	-0.3641172	0.060926765	3.731225	9.068881	Walking_Idle
14:05:41.824	-0.22745611	4.45814	9.660899	0.21859935	-0.021286821	-0.090449594	-0.17255422	4.030438	8.938466	Walking_Idle
14:05:41.848	-0.22745611	4.45814	9.660899	0.21859935	-0.021286821	-0.090449594	-0.17255422	4.030438	8.938466	Walking_Idle
14:05:41.871	-0.22745611	4.45814	9.660899	0.21859935	-0.021286821	-0.090449594	-0.17255422	4.030438	8.938466	Walking_Idle
14:05:41.894	-0.22745611	4.45814	9.660899	0.21859935	-0.021286821	-0.090449594	-0.17255422	4.030438	8.938466	Walking_Idle
14:05:41.917	-0.22745611	4.45814	9.660899	0.21859935	-0.021286821	-0.090449594	-0.17255422	4.030438	8.938466	Walking_Idle
14:05:41.939	-0.22745611	4.45814	9.660899	0.21859935	-0.021286821	-0.090449594	-0.17255422	4.030438	8.938466	Walking_Idle
14:05:41.963	-0.22745611	4.45814	9.660899	0.21859935	-0.021286821	-0.090449594	-0.17255422	4.030438	8.938466	Walking_Idle
14:05:41.985	-0.22745611	4.45814	9.660899	0.21859935	-0.021286821	-0.090449594	-0.17255422	4.030438	8.938466	Walking_Idle
14:05:42.009	-2.2099156	2.9138324	9.1628895	0.3090074	0.4722923	0.39824262	-0.5682944	3.9262652	8.96838	Walking_Idle
14:05:42.031	-2.2099156	2.9138324	9.1628895	0.3090074	0.4722923	0.39824262	-0.5682944	3.9262652	8.96838	Walking_Idle
14:05:42.054	-2.2099156	2.9138324	9.1628895	0.3090074	0.4722923	0.39824262	-0.5682944	3.9262652	8.96838	Walking_Idle
14:05:42.078	-2.2099156	2.9138324	9.1628895	0.3090074	0.4722923	0.39824262	-0.5682944	3.9262652	8.96838	Walking_Idle
14:05:42.101	-2.2099156	2.9138324	9.1628895	0.3090074	0.4722923	0.39824262	-0.5682944	3.9262652	8.96838	Walking_Idle
14:05:42.124	-2.2099156	2.9138324	9.1628895	0.3090074	0.4722923	0.39824262	-0.5682944	3.9262652	8.96838	Walking_Idle
14:05:42.147	-2.2099156	2.9138324	9.1628895	0.3090074	0.4722923	0.39824262	-0.5682944	3.9262652	8.96838	Walking_Idle
14:05:42.170	-2.2099156	2.9138324	9.1628895	0.3090074	0.4722923	0.39824262	-0.5682944	3.9262652	8.96838	Walking_Idle
14:05:42.193	-1.324034	2.9832664	8.028004	0.082987264	0.13020776	0.23208725	-0.73079526	3.8923707	8.971385	Walking_Idle
14:05:42.216	-1.324034	2.9832664	8.028004	0.082987264	0.13020776	0.23208725	-0.73079526	3.8923707	8.971385	Walking_Idle
14:05:42.239	-1.324034	2.9832664	8.028004	0.082987264	0.13020776	0.23208725	-0.73079526	3.8923707	8.971385	Walking_Idle
14:05:42.262	-1.324034	2.9832664	8.028004	0.082987264	0.13020776	0.23208725	-0.73079526	3.8923707	8.971385	Walking_Idle
14:05:42.285	-1.324034	2.9832664	8.028004	0.082987264	0.13020776	0.23208725	-0.73079526	3.8923707	8.971385	Walking_Idle
14:05:42.308	-1.324034	2.9832664	8.028004	0.082987264	0.13020776	0.23208725	-0.73079526	3.8923707	8.971385	Walking_Idle
14:05:42.331	-1.324034	2.9832664	8.028004	0.082987264	0.13020776	0.23208725	-0.73079526	3.8923707	8.971385	Walking_Idle
14:05:42.353	-1.3647367	4.6688356	8.734315	0.039004967	-0.24242005	0.034166917	-0.6809184	3.987594	8.933411	Walking_Idle
14:05:42.375	-1.3647367	4.6688356	8.734315	0.039004967	-0.24242005	0.034166917	-0.6809184	3.987594	8.933411	Walking_Idle
14:05:42.397	-1.3647367	4.6688356	8.734315	0.039004967	-0.24242005	0.034166917	-0.6809184	3.987594	8.933411	Walking_Idle
14:05:42.419	-1.3647367	4.6688356	8.734315	0.039004967	-0.24242005	0.034166917	-0.6809184	3.987594	8.933411	Walking_Idle
14:05:42.440	-1.3647367	4.6688356	8.734315	0.039004967	-0.24242005	0.034166917	-0.6809184	3.987594	8.933411	Walking_Idle
14:05:42.462	-1.3647367	4.6688356	8.734315	0.039004967	-0.24242005	0.034166917	-0.6809184	3.987594	8.933411	Walking_Idle
14:05:42.484	-1.3647367	4.6688356	8.734315	0.039004967	-0.24242005	0.034166917	-0.6809184	3.987594	8.933411	Walking_Idle
14:05:42.505	-1.3647367	4.6688356	8.734315	0.039004967	-0.24242005	0.034166917	-0.6809184	3.987594	8.933411	Walking_Idle
14:05:42.528	-1.3647367	4.6688356	8.734315	0.039004967	-0.24242005	0.034166917	-0.6809184	3.987594	8.933411	Walking_Idle
14:05:42.551	1.1516461	3.3352249	11.085492	-0.57613635	-0.6523106	-0.18452284	0.08308263	4.132122	8.893202	Walking_Idle
14:05:42.574	1.1516461	3.3352249	11.085492	-0.57613635	-0.6523106	-0.18452284	0.08308263	4.132122	8.893202	Walking_Idle
14:05:42.597	1.1516461	3.3352249	11.085492	-0.57613635	-0.6523106	-0.18452284	0.08308263	4.132122	8.893202	Walking_Idle
14:05:42.620	1.1516461	3.3352249	11.085492	-0.57613635	-0.6523106	-0.18452284	0.08308263	4.132122	8.893202	Walking_Idle
14:05:42.642	1.1516461	3.3352249	11.085492	-0.57613635	-0.6523106	-0.18452284	0.08308263	4.132122	8.893202	Walking_Idle
14:05:42.664	1.1516461	3.3352249	11.085492	-0.57613635	-0.6523106	-0.18452284	0.08308263	4.132122	8.893202	Walking_Idle
14:05:42.687	1.1516461	3.3352249	11.085492	-0.57613635	-0.6523106	-0.18452284	0.08308263	4.132122	8.893202	Walking_Idle
14:05:42.710	1.1516461	3.3352249	11.085492	-0.57613635	-0.6523106	-0.18452284	0.08308263	4.132122	8.893202	Walking_Idle
14:05:42.732	0.27055305	2.5211713	9.407105	-0.80276734	0.20962024	-0.24744196	0.23454343	3.6385102	9.103658	Walking_Idle
14:05:42.756	0.27055305	2.5211713	9.407105	-0.80276734	0.20962024	-0.24744196	0.23454343	3.6385102	9.103658	Walking_Idle
14:05:42.779	0.27055305	2.5211713	9.407105	-0.80276734	0.20962024	-0.24744196	0.23454343	3.6385102	9.103658	Walking_Idle
14:05:42.802	0.27055305	2.5211713	9.407105	-0.80276734	0.20962024	-0.24744196	0.23454343	3.6385102	9.103658	Walking_Idle
14:05:42.824	0.27055305	2.5211713	9.407105	-0.80276734	0.20962024	-0.24744196	0.23454343	3.6385102	9.103658	Walking_Idle
14:05:42.847	0.27055305	2.5211713	9.407105	-0.80276734	0.20962024	-0.24744196	0.23454343	3.6385102	9.103658	Walking_Idle
14:05:42.871	0.27055305	2.5211713	9.407105	-0.80276734	0.20962024	-0.24744196	0.23454343	3.6385102	9.103658	Walking_Idle
14:05:42.893	-0.17717634	3.756617	8.842057	-0.05384655	0.056903932	-0.022032687	0.11054091	3.2802677	9.241103	Walking_Idle
14:05:42.915	-0.17717634	3.756617	8.842057	-0.05384655	0.056903932	-0.022032687	0.11054091	3.2802677	9.241103	Walking_Idle
14:05:42.937	-0.17717634	3.756617	8.842057	-0.05384655	0.056903932	-0.022032687	0.11054091	3.2802677	9.241103	Walking_Idle
14:05:42.960	-0.17717634	3.756617	8.842057	-0.05384655	0.056903932	-0.022032687	0.11054091	3.2802677	9.241103	Walking_Idle
14:05:42.983	-0.17717634	3.756617	8.842057	-0.05384655	0.056903932	-0.022032687	0.11054091	3.2802677	9.241103	Walking_Idle
14:05:43.007	-0.17717634	3.756617	8.842057	-0.05384655	0.056903932	-0.022032687	0.11054091	3.2802677	9.241103	Walking_Idle
14:05:43.030	-0.17717634	3.756617	8.842057	-0.05384655	0.056903932	-0.022032687	0.11054091	3.2802677	9.241103	Walking_Idle
14:05:43.052	-0.17717634	3.756617	8.842057	-0.05384655	0.056903932	-0.022032687	0.11054091	3.2802677	9.241103	Walking_Idle
14:05:43.075	0.20111908	3.8475995	11.473365	0.07321343	0.19801381	-0.13870795	-0.18268326	3.4405105	9.181497	Walking_Idle
14:05:43.099	0.20111908	3.8475995	11.473365	0.07321343	0.19801381	-0.13870795	-0.18268326	3.4405105	9.181497	Walking_Idle
14:05:43.121	0.20111908	3.8475995	11.473365	0.07321343	0.19801381	-0.13870795	-0.18268326	3.4405105	9.181497	Walking_Idle
14:05:43.144	0.20111908	3.8475995	11.473365	0.07321343	0.19801381	-0.13870795	-0.18268326	3.4405105	9.181497	Walking_Idle
14:05:43.167	0.20111908	3.8475995	11.473365	0.07321343	0.19801381	-0.13870795	-0.18268326	3.4405105	9.181497	Walking_Idle
14:05:43.190	0.20111908	3.8475995	11.473365	0.07321343	0.19801381	-0.13870795	-0.18268326	3.4405105	9.181497	Walking_Idle
14:05:43.213	0.20111908	3.8475995	11.473365	0.07321343	0.19801381	-0.13870795	-0.18268326	3.4405105	9.181497	Walking_Idle
14:05:43.236	0.20111908	3.8475995	11.473365	0.07321343	0.19801381	-0.13870795	-0.18268326	3.4405105	9.181497	Walking_Idle
14:05:43.258	-1.6137413	3.4621215	7.1373334	0.4501173	0.18823996	0.31455407	-0.6577977	3.8399742	8.99957	Walking_Idle
14:05:43.281	-1.6137413	3.4621215	7.1373334	0.4501173	0.18823996	0.31455407	-0.6577977	3.8399742	8.99957	Walking_Idle
14:05:43.303	-1.6137413	3.4621215	7.1373334	0.4501173	0.18823996	0.31455407	-0.6577977	3.8399742	8.99957	Walking_Idle
14:05:43.327	-1.6137413	3.4621215	7.1373334	0.4501173	0.18823996	0.31455407	-0.6577977	3.8399742	8.99957	Walking_Idle
14:05:43.351	-1.6137413	3.4621215	7.1373334	0.4501173	0.18823996	0.31455407	-0.6577977	3.8399742	8.99957	Walking_Idle
14:05:43.374	-1.6137413	3.4621215	7.1373334	0.4501173	0.18823996	0.31455407	-0.6577977	3.8399742	8.99957	Walking_Idle
14:05:43.397	-1.6137413	3.4621215	7.1373334	0.4501173	0.18823996	0.31455407	-0.6577977	3.8399742	8.99957	Walking_Idle
14:05:43.420	-1.6137413	3.4621215	7.1373334	0.4501173	0.18823996	0.31455407	-0.6577977	3.8399742	8.99957	Walking_Idle
14:05:43.442	-0.96489275	3.1149516	6.952974	0.09764803	0.099053636	0.3457082	-0.7386946	3.7459247	9.032869	Walking_Idle
14:05:43.465	-0.96489275	3.1149516	6.952974	0.09764803	0.099053636	0.3457082	-0.7386946	3.7459247	9.032869	Walking_Idle
14:05:43.489	-0.96489275	3.1149516	6.952974	0.09764803	0.099053636	0.3457082	-0.7386946	3.7459247	9.032869	Walking_Idle
14:05:43.512	-0.96489275	3.1149516	6.952974	0.09764803	0.099053636	0.3457082	-0.7386946	3.7459247	9.032869	Walking_Idle
14:05:43.534	-0.96489275	3.1149516	6.952974	0.09764803	0.099053636	0.3457082	-0.7386946	3.7459247	9.032869	Walking_Idle
14:05:43.558	-0.96489275	3.1149516	6.952974	0.09764803	0.099053636	0.3457082	-0.7386946	3.7459247	9.032869	Walking_Idle
14:05:43.581	-0.96489275	3.1149516	6.952974	0.09764803	0.099053636	0.3457082	-0.7386946	3.7459247	9.032869	Walking_Idle
14:05:43.604	-0.96489275	3.1149516	6.952974	0.09764803	0.099053636	0.3457082	-0.7386946	3.7459247	9.032869	Walking_Idle
14:05:43.627	-0.5123748	4.0822387	9.905115	-0.4661806	-0.27968284	-0.1362645	-0.5336606	3.8245082	9.014361	Walking_Idle
14:05:43.650	-0.5123748	4.0822387	9.905115	-0.4661806	-0.27968284	-0.1362645	-0.5336606	3.8245082	9.014361	Walking_Idle
14:05:43.673	-0.5123748	4.0822387	9.905115	-0.4661806	-0.27968284	-0.1362645	-0.5336606	3.8245082	9.014361	Walking_Idle
14:05:43.696	-0.5123748	4.0822387	9.905115	-0.4661806	-0.27968284	-0.1362645	-0.5336606	3.8245082	9.014361	Walking_Idle
14:05:43.719	-0.5123748	4.0822387	9.905115	-0.4661806	-0.27968284	-0.1362645	-0.5336606	3.8245082	9.014361	Walking_Idle
14:05:43.742	-0.5123748	4.0822387	9.905115	-0.4661806	-0.27968284	-0.1362645	-0.5336606	3.8245082	9.014361	Walking_Idle
14:05:43.765	-0.5123748	4.0822387	9.905115	-0.4661806	-0.27968284	-0.1362645	-0.5336606	3.8245082	9.014361	Walking_Idle
14:05:43.788	-0.5123748	4.0822387	9.905115	-0.4661806	-0.27968284	-0.1362645	-0.5336606	3.8245082	9.014361	Walking_Idle
14:05:43.813	0.2561874	2.0399222	13.091895	-0.21878016	-0.15995324	-0.1588665	-0.1459481	3.306785	9.231156	Walking_Idle
14:05:43.836	0.2561874	2.0399222	13.091895	-0.21878016	-0.15995324	-0.1588665	-0.1459481	3.306785	9.231156	Walking_Idle
14:05:43.859	0.2561874	2.0399222	13.091895	-0.21878016	-0.15995324	-0.1588665	-0.1459481	3.306785	9.231156	Walking_Idle
14:05:43.882	0.2561874	2.0399222	13.091895	-0.21878016	-0.15995324	-0.1588665	-0.1459481	3.306785	9.231156	Walking_Idle
14:05:43.904	0.2561874	2.0399222	13.091895	-0.21878016	-0.15995324	-0.1588665	-0.1459481	3.306785	9.231156	Walking_Idle
14:05:43.927	0.2561874	2.0399222	13.091895	-0.21878016	-0.15995324	-0.1588665	-0.1459481	3.306785	9.231156	Walking_Idle
14:05:43.951	0.2561874	2.0399222	13.091895	-0.21878016	-0.15995324	-0.1588665	-0.1459481	3.306785	9.231156	Walking_Idle
14:05:43.974	-0.2753416	2.8635526	6.689604	0.058552653	0.08989066	-0.26149186	-0.18786578	3.4182138	9.189716	Walking_Idle
14:05:43.997	-0.2753416	2.8635526	6.689604	0.058552653	0.08989066	-0.26149186	-0.18786578	3.4182138	9.189716	Walking_Idle
14:05:44.019	-0.2753416	2.8635526	6.689604	0.058552653	0.08989066	-0.26149186	-0.18786578	3.4182138	9.189716	Walking_Idle
14:05:44.041	-0.2753416	2.8635526	6.689604	0.058552653	0.08989066	-0.26149186	-0.18786578	3.4182138	9.189716	Walking_Idle
14:05:44.063	-0.2753416	2.8635526	6.689604	0.058552653	0.08989066	-0.26149186	-0.18786578	3.4182138	9.189716	Walking_Idle
14:05:44.084	-0.2753416	2.8635526	6.689604	0.058552653	0.08989066	-0.26149186	-0.18786578	3.4182138	9.189716	Walking_Idle
14:05:44.107	-0.2753416	2.8635526	6.689604	0.058552653	0.08989066	-0.26149186	-0.18786578	3.4182138	9.189716	Walking_Idle
14:05:44.130	-0.2753416	2.8635526	6.689604	0.058552653	0.08989066	-0.26149186	-0.18786578	3.4182138	9.189716	Walking_Idle
14:05:44.153	-1.0965779	3.3998702	9.352037	-0.2462691	0.20351158	0.19299188	-0.33571196	3.092388	9.300259	Walking_Idle
14:05:44.176	-1.0965779	3.3998702	9.352037	-0.2462691	0.20351158	0.19299188	-0.33571196	3.092388	9.300259	Walking_Idle
14:05:44.199	-1.0965779	3.3998702	9.352037	-0.2462691	0.20351158	0.19299188	-0.33571196	3.092388	9.300259	Walking_Idle
14:05:44.221	-1.0965779	3.3998702	9.352037	-0.2462691	0.20351158	0.19299188	-0.33571196	3.092388	9.300259	Walking_Idle
14:05:44.245	-1.0965779	3.3998702	9.352037	-0.2462691	0.20351158	0.19299188	-0.33571196	3.092388	9.300259	Walking_Idle
14:05:44.268	-1.0965779	3.3998702	9.352037	-0.2462691	0.20351158	0.19299188	-0.33571196	3.092388	9.300259	Walking_Idle
14:05:44.290	-1.0965779	3.3998702	9.352037	-0.2462691	0.20351158	0.19299188	-0.33571196	3.092388	9.300259	Walking_Idle
14:05:44.313	-1.0965779	3.3998702	9.352037	-0.2462691	0.20351158	0.19299188	-0.33571196	3.092388	9.300259	Walking_Idle
14:05:44.337	-0.8571504	4.4054656	10.146936	-0.0459053	0.43319693	0.10075123	-0.7646128	3.1702049	9.248543	Walking_Idle
14:05:44.361	-0.8571504	4.4054656	10.146936	-0.0459053	0.43319693	0.10075123	-0.7646128	3.1702049	9.248543	Walking_Idle
14:05:44.384	-0.8571504	4.4054656	10.146936	-0.0459053	0.43319693	0.10075123	-0.7646128	3.1702049	9.248543	Walking_Idle
14:05:44.407	-0.8571504	4.4054656	10.146936	-0.0459053	0.43319693	0.10075123	-0.7646128	3.1702049	9.248543	Walking_Idle
14:05:44.430	-0.8571504	4.4054656	10.146936	-0.0459053	0.43319693	0.10075123	-0.7646128	3.1702049	9.248543	Walking_Idle
14:05:44.452	-0.8571504	4.4054656	10.146936	-0.0459053	0.43319693	0.10075123	-0.7646128	3.1702049	9.248543	Walking_Idle
14:05:44.476	-0.8571504	4.4054656	10.146936	-0.0459053	0.43319693	0.10075123	-0.7646128	3.1702049	9.248543	Walking_Idle
14:05:44.498	-0.8571504	4.4054656	10.146936	-0.0459053	0.43319693	0.10075123	-0.7646128	3.1702049	9.248543	Walking_Idle
14:05:44.520	-1.3910737	2.6121538	7.513234	0.18744522	-0.07504296	0.17833112	-0.93698406	3.417783	9.143916	Walking_Idle
14:05:44.543	-1.3910737	2.6121538	7.513234	0.18744522	-0.07504296	0.17833112	-0.93698406	3.417783	9.143916	Walking_Idle
14:05:44.565	-1.3910737	2.6121538	7.513234	0.18744522	-0.07504296	0.17833112	-0.93698406	3.417783	9.143916	Walking_Idle
14:05:44.589	-1.3910737	2.6121538	7.513234	0.18744522	-0.07504296	0.17833112	-0.93698406	3.417783	9.143916	Walking_Idle
14:05:44.612	-1.3910737	2.6121538	7.513234	0.18744522	-0.07504296	0.17833112	-0.93698406	3.417783	9.143916	Walking_Idle
14:05:44.635	-1.3910737	2.6121538	7.513234	0.18744522	-0.07504296	0.17833112	-0.93698406	3.417783	9.143916	Walking_Idle
14:05:44.658	-1.3910737	2.6121538	7.513234	0.18744522	-0.07504296	0.17833112	-0.93698406	3.417783	9.143916	Walking_Idle
14:05:44.681	-1.3910737	2.6121538	7.513234	0.18744522	-0.07504296	0.17833112	-0.93698406	3.417783	9.143916	Walking_Idle
14:05:44.705	-0.7972935	3.9361877	6.656084	0.17950396	0.0678995	0.14839871	-1.038569	3.590027	9.066612	Walking_Idle
14:05:44.728	-0.7972935	3.9361877	6.656084	0.17950396	0.0678995	0.14839871	-1.038569	3.590027	9.066612	Walking_Idle
14:05:44.750	-0.7972935	3.9361877	6.656084	0.17950396	0.0678995	0.14839871	-1.038569	3.590027	9.066612	Walking_Idle
14:05:44.773	-0.7972935	3.9361877	6.656084	0.17950396	0.0678995	0.14839871	-1.038569	3.590027	9.066612	Walking_Idle
14:05:44.795	-0.7972935	3.9361877	6.656084	0.17950396	0.0678995	0.14839871	-1.038569	3.590027	9.066612	Walking_Idle
14:05:44.819	-0.7972935	3.9361877	6.656084	0.17950396	0.0678995	0.14839871	-1.038569	3.590027	9.066612	Walking_Idle
14:05:44.842	-0.7972935	3.9361877	6.656084	0.17950396	0.0678995	0.14839871	-1.038569	3.590027	9.066612	Walking_Idle
14:05:44.865	-0.7972935	3.9361877	6.656084	0.17950396	0.0678995	0.14839871	-1.038569	3.590027	9.066612	Walking_Idle
14:05:44.888	-1.8819	3.8452053	9.06233	0.069548234	-0.029228069	0.07326229	-0.8436798	3.8013597	9.000458	Walking_Idle
14:05:44.911	-1.8819	3.8452053	9.06233	0.069548234	-0.029228069	0.07326229	-0.8436798	3.8013597	9.000458	Walking_Idle
14:05:44.934	-1.8819	3.8452053	9.06233	0.069548234	-0.029228069	0.07326229	-0.8436798	3.8013597	9.000458	Walking_Idle
14:05:44.956	-1.8819	3.8452053	9.06233	0.069548234	-0.029228069	0.07326229	-0.8436798	3.8013597	9.000458	Walking_Idle
14:05:44.979	-1.8819	3.8452053	9.06233	0.069548234	-0.029228069	0.07326229	-0.8436798	3.8013597	9.000458	Walking_Idle
14:05:45.003	-1.8819	3.8452053	9.06233	0.069548234	-0.029228069	0.07326229	-0.8436798	3.8013597	9.000458	Walking_Idle
14:05:45.026	-1.8819	3.8452053	9.06233	0.069548234	-0.029228069	0.07326229	-0.8436798	3.8013597	9.000458	Walking_Idle
14:05:45.050	-1.8819	3.8452053	9.06233	0.069548234	-0.029228069	0.07326229	-0.8436798	3.8013597	9.000458	Walking_Idle
14:05:45.074	0.17478207	2.832427	9.287392	0.37314826	0.30430436	0.041497298	-0.44925448	3.5458899	9.132098	Walking_Idle
14:05:45.096	0.17478207	2.832427	9.287392	0.37314826	0.30430436	0.041497298	-0.44925448	3.5458899	9.132098	Walking_Idle
14:05:45.119	0.17478207	2.832427	9.287392	0.37314826	0.30430436	0.041497298	-0.44925448	3.5458899	9.132098	Walking_Idle
14:05:45.141	0.17478207	2.832427	9.287392	0.37314826	0.30430436	0.041497298	-0.44925448	3.5458899	9.132098	Walking_Idle
14:05:45.165	0.17478207	2.832427	9.287392	0.37314826	0.30430436	0.041497298	-0.44925448	3.5458899	9.132098	Walking_Idle
14:05:45.187	0.17478207	2.832427	9.287392	0.37314826	0.30430436	0.041497298	-0.44925448	3.5458899	9.132098	Walking_Idle
14:05:45.210	0.17478207	2.832427	9.287392	0.37314826	0.30430436	0.041497298	-0.44925448	3.5458899	9.132098	Walking_Idle
14:05:45.232	0.117319465	3.3902931	6.25624	0.13552168	-0.10925142	-0.18513371	-0.35101023	3.5275297	9.143505	Walking_Idle
14:05:45.255	0.117319465	3.3902931	6.25624	0.13552168	-0.10925142	-0.18513371	-0.35101023	3.5275297	9.143505	Walking_Idle
14:05:45.279	0.117319465	3.3902931	6.25624	0.13552168	-0.10925142	-0.18513371	-0.35101023	3.5275297	9.143505	Walking_Idle
14:05:45.302	0.117319465	3.3902931	6.25624	0.13552168	-0.10925142	-0.18513371	-0.35101023	3.5275297	9.143505	Walking_Idle
14:05:45.325	0.117319465	3.3902931	6.25624	0.13552168	-0.10925142	-0.18513371	-0.35101023	3.5275297	9.143505	Walking_Idle
14:05:45.348	0.117319465	3.3902931	6.25624	0.13552168	-0.10925142	-0.18513371	-0.35101023	3.5275297	9.143505	Walking_Idle
14:05:45.370	0.117319465	3.3902931	6.25624	0.13552168	-0.10925142	-0.18513371	-0.35101023	3.5275297	9.143505	Walking_Idle
14:05:45.394	0.117319465	3.3902931	6.25624	0.13552168	-0.10925142	-0.18513371	-0.35101023	3.5275297	9.143505	Walking_Idle
14:05:45.416	-1.010384	4.0032277	9.821315	-0.10943529	0.13937074	0.007899709	-0.3723045	3.241499	9.247943	Walking_Idle
14:05:45.439	-1.010384	4.0032277	9.821315	-0.10943529	0.13937074	0.007899709	-0.3723045	3.241499	9.247943	Walking_Idle
14:05:45.461	-1.010384	4.0032277	9.821315	-0.10943529	0.13937074	0.007899709	-0.3723045	3.241499	9.247943	Walking_Idle
14:05:45.484	-1.010384	4.0032277	9.821315	-0.10943529	0.13937074	0.007899709	-0.3723045	3.241499	9.247943	Walking_Idle
14:05:45.508	-1.010384	4.0032277	9.821315	-0.10943529	0.13937074	0.007899709	-0.3723045	3.241499	9.247943	Walking_Idle
14:05:45.531	-1.010384	4.0032277	9.821315	-0.10943529	0.13937074	0.007899709	-0.3723045	3.241499	9.247943	Walking_Idle
14:05:45.554	-1.010384	4.0032277	9.821315	-0.10943529	0.13937074	0.007899709	-0.3723045	3.241499	9.247943	Walking_Idle
14:05:45.576	-1.010384	4.0032277	9.821315	-0.10943529	0.13937074	0.007899709	-0.3723045	3.241499	9.247943	Walking_Idle
14:05:45.600	-1.8076775	3.6584518	10.206794	-0.21939103	0.27986977	-0.091671325	-0.78787315	3.3604498	9.179161	Walking_Idle
14:05:45.623	-1.8076775	3.6584518	10.206794	-0.21939103	0.27986977	-0.091671325	-0.78787315	3.3604498	9.179161	Walking_Idle
14:05:45.646	-1.8076775	3.6584518	10.206794	-0.21939103	0.27986977	-0.091671325	-0.78787315	3.3604498	9.179161	Walking_Idle
14:05:45.669	-1.8076775	3.6584518	10.206794	-0.21939103	0.27986977	-0.091671325	-0.78787315	3.3604498	9.179161	Walking_Idle
14:05:45.691	-1.8076775	3.6584518	10.206794	-0.21939103	0.27986977	-0.091671325	-0.78787315	3.3604498	9.179161	Walking_Idle
14:05:45.714	-1.8076775	3.6584518	10.206794	-0.21939103	0.27986977	-0.091671325	-0.78787315	3.3604498	9.179161	Walking_Idle
14:05:45.738	-1.8076775	3.6584518	10.206794	-0.21939103	0.27986977	-0.091671325	-0.78787315	3.3604498	9.179161	Walking_Idle
14:05:45.761	-1.8076775	3.6584518	10.206794	-0.21939103	0.27986977	-0.091671325	-0.78787315	3.3604498	9.179161	Walking_Idle
14:05:45.784	-1.5395187	2.2242813	8.684034	-0.24260391	-0.08054075	0.16489208	-1.0303891	3.3229723	9.16878	Walking_Idle
14:05:45.807	-1.5395187	2.2242813	8.684034	-0.24260391	-0.08054075	0.16489208	-1.0303891	3.3229723	9.16878	Walking_Idle
14:05:45.829	-1.5395187	2.2242813	8.684034	-0.24260391	-0.08054075	0.16489208	-1.0303891	3.3229723	9.16878	Walking_Idle
14:05:45.853	-1.5395187	2.2242813	8.684034	-0.24260391	-0.08054075	0.16489208	-1.0303891	3.3229723	9.16878	Walking_Idle
14:05:45.876	-1.5395187	2.2242813	8.684034	-0.24260391	-0.08054075	0.16489208	-1.0303891	3.3229723	9.16878	Walking_Idle
14:05:45.899	-1.5395187	2.2242813	8.684034	-0.24260391	-0.08054075	0.16489208	-1.0303891	3.3229723	9.16878	Walking_Idle
14:05:45.922	-1.5395187	2.2242813	8.684034	-0.24260391	-0.08054075	0.16489208	-1.0303891	3.3229723	9.16878	Walking_Idle
14:05:45.945	-1.5395187	2.2242813	8.684034	-0.24260391	-0.08054075	0.16489208	-1.0303891	3.3229723	9.16878	Walking_Idle
14:05:45.968	-1.350371	3.8021083	8.253065	-0.05629001	-0.005404325	0.14106832	-1.1022365	3.2777562	9.176696	Walking_Idle
14:05:45.991	-1.350371	3.8021083	8.253065	-0.05629001	-0.005404325	0.14106832	-1.1022365	3.2777562	9.176696	Walking_Idle
14:05:46.014	-1.350371	3.8021083	8.253065	-0.05629001	-0.005404325	0.14106832	-1.1022365	3.2777562	9.176696	Walking_Idle
14:05:46.037	-1.350371	3.8021083	8.253065	-0.05629001	-0.005404325	0.14106832	-1.1022365	3.2777562	9.176696	Walking_Idle
14:05:46.060	-1.350371	3.8021083	8.253065	-0.05629001	-0.005404325	0.14106832	-1.1022365	3.2777562	9.176696	Walking_Idle
14:05:46.083	-1.350371	3.8021083	8.253065	-0.05629001	-0.005404325	0.14106832	-1.1022365	3.2777562	9.176696	Walking_Idle
14:05:46.105	-1.350371	3.8021083	8.253065	-0.05629001	-0.005404325	0.14106832	-1.1022365	3.2777562	9.176696	Walking_Idle
14:05:46.128	-1.350371	3.8021083	8.253065	-0.05629001	-0.005404325	0.14106832	-1.1022365	3.2777562	9.176696	Walking_Idle
14:05:46.153	-1.2498114	3.981679	9.402317	-0.07095078	-0.013956438	0.19360274	-0.9077112	3.4159083	9.147568	Walking_Idle
14:05:46.176	-1.2498114	3.981679	9.402317	-0.07095078	-0.013956438	0.19360274	-0.9077112	3.4159083	9.147568	Walking_Idle
14:05:46.199	-1.2498114	3.981679	9.402317	-0.07095078	-0.013956438	0.19360274	-0.9077112	3.4159083	9.147568	Walking_Idle
14:05:46.222	-1.2498114	3.981679	9.402317	-0.07095078	-0.013956438	0.19360274	-0.9077112	3.4159083	9.147568	Walking_Idle
14:05:46.245	-1.2498114	3.981679	9.402317	-0.07095078	-0.013956438	0.19360274	-0.9077112	3.4159083	9.147568	Walking_Idle
14:05:46.268	-1.2498114	3.981679	9.402317	-0.07095078	-0.013956438	0.19360274	-0.9077112	3.4159083	9.147568	Walking_Idle
14:05:46.291	-1.2498114	3.981679	9.402317	-0.07095078	-0.013956438	0.19360274	-0.9077112	3.4159083	9.147568	Walking_Idle
14:05:46.315	1.350371	2.545114	7.075082	0.7842606	-0.067712575	0.053714603	-0.7220348	3.1889029	9.245536	Walking_Idle
14:05:46.338	1.350371	2.545114	7.075082	0.7842606	-0.067712575	0.053714603	-0.7220348	3.1889029	9.245536	Walking_Idle
14:05:46.361	1.350371	2.545114	7.075082	0.7842606	-0.067712575	0.053714603	-0.7220348	3.1889029	9.245536	Walking_Idle
14:05:46.384	1.350371	2.545114	7.075082	0.7842606	-0.067712575	0.053714603	-0.7220348	3.1889029	9.245536	Walking_Idle
14:05:46.407	1.350371	2.545114	7.075082	0.7842606	-0.067712575	0.053714603	-0.7220348	3.1889029	9.245536	Walking_Idle
14:05:46.430	1.350371	2.545114	7.075082	0.7842606	-0.067712575	0.053714603	-0.7220348	3.1889029	9.245536	Walking_Idle
14:05:46.452	1.350371	2.545114	7.075082	0.7842606	-0.067712575	0.053714603	-0.7220348	3.1889029	9.245536	Walking_Idle
14:05:46.474	1.350371	2.545114	7.075082	0.7842606	-0.067712575	0.053714603	-0.7220348	3.1889029	9.245536	Walking_Idle
14:05:46.497	-0.6560313	3.2777622	7.0559278	-0.19312383	-0.17827919	-0.18391198	-0.6630263	3.1630566	9.258825	Walking_Idle
14:05:46.519	-0.6560313	3.2777622	7.0559278	-0.19312383	-0.17827919	-0.18391198	-0.6630263	3.1630566	9.258825	Walking_Idle
14:05:46.543	-0.6560313	3.2777622	7.0559278	-0.19312383	-0.17827919	-0.18391198	-0.6630263	3.1630566	9.258825	Walking_Idle
14:05:46.566	-0.6560313	3.2777622	7.0559278	-0.19312383	-0.17827919	-0.18391198	-0.6630263	3.1630566	9.258825	Walking_Idle
14:05:46.589	-0.6560313	3.2777622	7.0559278	-0.19312383	-0.17827919	-0.18391198	-0.6630263	3.1630566	9.258825	Walking_Idle
14:05:46.612	-0.6560313	3.2777622	7.0559278	-0.19312383	-0.17827919	-0.18391198	-0.6630263	3.1630566	9.258825	Walking_Idle
14:05:46.635	-0.6560313	3.2777622	7.0559278	-0.19312383	-0.17827919	-0.18391198	-0.6630263	3.1630566	9.258825	Walking_Idle
14:05:46.658	-0.6560313	3.2777622	7.0559278	-0.19312383	-0.17827919	-0.18391198	-0.6630263	3.1630566	9.258825	Walking_Idle
14:05:46.680	-0.51955765	4.2642035	9.718362	0.19111042	0.06912124	0.1520639	-0.67551005	3.1032002	9.278158	Walking_Idle
14:05:46.703	-0.51955765	4.2642035	9.718362	0.19111042	0.06912124	0.1520639	-0.67551005	3.1032002	9.278158	Walking_Idle
14:05:46.725	-0.51955765	4.2642035	9.718362	0.19111042	0.06912124	0.1520639	-0.67551005	3.1032002	9.278158	Walking_Idle
14:05:46.748	-0.51955765	4.2642035	9.718362	0.19111042	0.06912124	0.1520639	-0.67551005	3.1032002	9.278158	Walking_Idle
14:05:46.772	-0.51955765	4.2642035	9.718362	0.19111042	0.06912124	0.1520639	-0.67551005	3.1032002	9.278158	Walking_Idle
14:05:46.795	-0.51955765	4.2642035	9.718362	0.19111042	0.06912124	0.1520639	-0.67551005	3.1032002	9.278158	Walking_Idle
14:05:46.818	-0.51955765	4.2642035	9.718362	0.19111042	0.06912124	0.1520639	-0.67551005	3.1032002	9.278158	Walking_Idle
14:05:46.841	-0.51955765	4.2642035	9.718362	0.19111042	0.06912124	0.1520639	-0.67551005	3.1032002	9.278158	Walking_Idle
14:05:46.864	-2.5499027	2.4469488	10.700014	-0.012307713	0.21939409	-0.084340945	-1.0178616	3.3077848	9.175668	Walking_Idle
14:05:46.887	-2.5499027	2.4469488	10.700014	-0.012307713	0.21939409	-0.084340945	-1.0178616	3.3077848	9.175668	Walking_Idle
14:05:46.910	-2.5499027	2.4469488	10.700014	-0.012307713	0.21939409	-0.084340945	-1.0178616	3.3077848	9.175668	Walking_Idle
14:05:46.933	-2.5499027	2.4469488	10.700014	-0.012307713	0.21939409	-0.084340945	-1.0178616	3.3077848	9.175668	Walking_Idle
14:05:46.956	-2.5499027	2.4469488	10.700014	-0.012307713	0.21939409	-0.084340945	-1.0178616	3.3077848	9.175668	Walking_Idle
14:05:46.979	-2.5499027	2.4469488	10.700014	-0.012307713	0.21939409	-0.084340945	-1.0178616	3.3077848	9.175668	Walking_Idle
14:05:47.005	-2.5499027	2.4469488	10.700014	-0.012307713	0.21939409	-0.084340945	-1.0178616	3.3077848	9.175668	Walking_Idle
14:05:47.027	-2.5499027	2.4469488	10.700014	-0.012307713	0.21939409	-0.084340945	-1.0178616	3.3077848	9.175668	Walking_Idle
14:05:47.050	-1.4102279	2.5068057	9.289786	0.06405044	9.346238e-05	0.38846874	-1.1704108	3.2991836	9.1605625	Walking_Idle
14:05:47.073	-1.4102279	2.5068057	9.289786	0.06405044	9.346238e-05	0.38846874	-1.1704108	3.2991836	9.1605625	Walking_Idle
14:05:47.096	-1.4102279	2.5068057	9.289786	0.06405044	9.346238e-05	0.38846874	-1.1704108	3.2991836	9.1605625	Walking_Idle
14:05:47.118	-1.4102279	2.5068057	9.289786	0.06405044	9.346238e-05	0.38846874	-1.1704108	3.2991836	9.1605625	Walking_Idle
14:05:47.140	-1.4102279	2.5068057	9.289786	0.06405044	9.346238e-05	0.38846874	-1.1704108	3.2991836	9.1605625	Walking_Idle
14:05:47.163	-1.4102279	2.5068057	9.289786	0.06405044	9.346238e-05	0.38846874	-1.1704108	3.2991836	9.1605625	Walking_Idle
14:05:47.186	-1.4102279	2.5068057	9.289786	0.06405044	9.346238e-05	0.38846874	-1.1704108	3.2991836	9.1605625	Walking_Idle
14:05:47.209	-1.4102279	2.5068057	9.289786	0.06405044	9.346238e-05	0.38846874	-1.1704108	3.2991836	9.1605625	Walking_Idle
14:05:47.233	-1.9489397	3.833234	9.562734	-0.0898876	-0.15934236	-0.16130997	-1.1908846	3.471	9.094192	Walking_Idle
14:05:47.256	-1.9489397	3.833234	9.562734	-0.0898876	-0.15934236	-0.16130997	-1.1908846	3.471	9.094192	Walking_Idle
14:05:47.279	-1.9489397	3.833234	9.562734	-0.0898876	-0.15934236	-0.16130997	-1.1908846	3.471	9.094192	Walking_Idle
14:05:47.302	-1.9489397	3.833234	9.562734	-0.0898876	-0.15934236	-0.16130997	-1.1908846	3.471	9.094192	Walking_Idle
14:05:47.325	-1.9489397	3.833234	9.562734	-0.0898876	-0.15934236	-0.16130997	-1.1908846	3.471	9.094192	Walking_Idle
14:05:47.348	-1.9489397	3.833234	9.562734	-0.0898876	-0.15934236	-0.16130997	-1.1908846	3.471	9.094192	Walking_Idle
14:05:47.371	-1.9489397	3.833234	9.562734	-0.0898876	-0.15934236	-0.16130997	-1.1908846	3.471	9.094192	Walking_Idle
14:05:47.393	-0.15562786	3.7159145	9.668081	-0.20350853	-0.60649574	0.0115649	-0.8182946	3.5597386	9.101045	Walking_Idle
14:05:47.415	-0.15562786	3.7159145	9.668081	-0.20350853	-0.60649574	0.0115649	-0.8182946	3.5597386	9.101045	Walking_Idle
14:05:47.438	-0.15562786	3.7159145	9.668081	-0.20350853	-0.60649574	0.0115649	-0.8182946	3.5597386	9.101045	Walking_Idle
14:05:47.461	-0.15562786	3.7159145	9.668081	-0.20350853	-0.60649574	0.0115649	-0.8182946	3.5597386	9.101045	Walking_Idle
14:05:47.483	-0.15562786	3.7159145	9.668081	-0.20350853	-0.60649574	0.0115649	-0.8182946	3.5597386	9.101045	Walking_Idle
14:05:47.505	-0.15562786	3.7159145	9.668081	-0.20350853	-0.60649574	0.0115649	-0.8182946	3.5597386	9.101045	Walking_Idle
14:05:47.527	-0.15562786	3.7159145	9.668081	-0.20350853	-0.60649574	0.0115649	-0.8182946	3.5597386	9.101045	Walking_Idle
14:05:47.550	-0.15562786	3.7159145	9.668081	-0.20350853	-0.60649574	0.0115649	-0.8182946	3.5597386	9.101045	Walking_Idle
14:05:47.573	-0.45251793	2.0710478	9.586677	-0.24871257	0.07584075	-0.4575796	-0.33783355	3.5875497	9.120622	Walking_Idle
14:05:47.596	-0.45251793	2.0710478	9.586677	-0.24871257	0.07584075	-0.4575796	-0.33783355	3.5875497	9.120622	Walking_Idle
14:05:47.618	-0.45251793	2.0710478	9.586677	-0.24871257	0.07584075	-0.4575796	-0.33783355	3.5875497	9.120622	Walking_Idle
14:05:47.641	-0.45251793	2.0710478	9.586677	-0.24871257	0.07584075	-0.4575796	-0.33783355	3.5875497	9.120622	Walking_Idle
14:05:47.664	-0.45251793	2.0710478	9.586677	-0.24871257	0.07584075	-0.4575796	-0.33783355	3.5875497	9.120622	Walking_Idle
14:05:47.687	-0.45251793	2.0710478	9.586677	-0.24871257	0.07584075	-0.4575796	-0.33783355	3.5875497	9.120622	Walking_Idle
14:05:47.709	-0.45251793	2.0710478	9.586677	-0.24871257	0.07584075	-0.4575796	-0.33783355	3.5875497	9.120622	Walking_Idle
14:05:47.732	-0.45251793	2.0710478	9.586677	-0.24871257	0.07584075	-0.4575796	-0.33783355	3.5875497	9.120622	Walking_Idle
14:05:47.755	-0.70631105	3.6105664	8.159689	-0.16258056	0.038577974	-0.22178563	-0.4917335	3.5809035	9.116233	Walking_Idle
14:05:47.778	-0.70631105	3.6105664	8.159689	-0.16258056	0.038577974	-0.22178563	-0.4917335	3.5809035	9.116233	Walking_Idle
14:05:47.801	-0.70631105	3.6105664	8.159689	-0.16258056	0.038577974	-0.22178563	-0.4917335	3.5809035	9.116233	Walking_Idle
14:05:47.823	-0.70631105	3.6105664	8.159689	-0.16258056	0.038577974	-0.22178563	-0.4917335	3.5809035	9.116233	Walking_Idle
14:05:47.845	-0.70631105	3.6105664	8.159689	-0.16258056	0.038577974	-0.22178563	-0.4917335	3.5809035	9.116233	Walking_Idle
14:05:47.867	-0.70631105	3.6105664	8.159689	-0.16258056	0.038577974	-0.22178563	-0.4917335	3.5809035	9.116233	Walking_Idle
14:05:47.890	-0.70631105	3.6105664	8.159689	-0.16258056	0.038577974	-0.22178563	-0.4917335	3.5809035	9.116233	Walking_Idle
14:05:47.913	-0.70631105	3.6105664	8.159689	-0.16258056	0.038577974	-0.22178563	-0.4917335	3.5809035	9.116233	Walking_Idle
14:05:47.937	-0.531529	4.163644	10.225947	0.029231124	0.13326208	-0.030584801	-0.63319725	3.691709	9.063151	Walking_Idle
14:05:47.959	-0.531529	4.163644	10.225947	0.029231124	0.13326208	-0.030584801	-0.63319725	3.691709	9.063151	Walking_Idle
14:05:47.982	-0.531529	4.163644	10.225947	0.029231124	0.13326208	-0.030584801	-0.63319725	3.691709	9.063151	Walking_Idle
14:05:48.004	-0.531529	4.163644	10.225947	0.029231124	0.13326208	-0.030584801	-0.63319725	3.691709	9.063151	Walking_Idle
14:05:48.028	-0.531529	4.163644	10.225947	0.029231124	0.13326208	-0.030584801	-0.63319725	3.691709	9.063151	Walking_Idle
14:05:48.051	-0.531529	4.163644	10.225947	0.029231124	0.13326208	-0.030584801	-0.63319725	3.691709	9.063151	Walking_Idle
14:05:48.074	-0.531529	4.163644	10.225947	0.029231124	0.13326208	-0.030584801	-0.63319725	3.691709	9.063151	Walking_Idle
14:05:48.096	-0.531529	4.163644	10.225947	0.029231124	0.13326208	-0.030584801	-0.63319725	3.691709	9.063151	Walking_Idle
14:05:48.120	-1.664021	3.301705	7.5084457	0.23631443	-0.12207959	0.35670376	-0.9488856	3.5756679	9.082104	Walking_Idle
14:05:48.143	-1.664021	3.301705	7.5084457	0.23631443	-0.12207959	0.35670376	-0.9488856	3.5756679	9.082104	Walking_Idle
14:05:48.165	-1.664021	3.301705	7.5084457	0.23631443	-0.12207959	0.35670376	-0.9488856	3.5756679	9.082104	Walking_Idle
14:05:48.187	-1.664021	3.301705	7.5084457	0.23631443	-0.12207959	0.35670376	-0.9488856	3.5756679	9.082104	Walking_Idle
14:05:48.210	-1.664021	3.301705	7.5084457	0.23631443	-0.12207959	0.35670376	-0.9488856	3.5756679	9.082104	Walking_Idle
14:05:48.233	-1.664021	3.301705	7.5084457	0.23631443	-0.12207959	0.35670376	-0.9488856	3.5756679	9.082104	Walking_Idle
14:05:48.256	-1.664021	3.301705	7.5084457	0.23631443	-0.12207959	0.35670376	-0.9488856	3.5756679	9.082104	Walking_Idle
14:05:48.279	-1.664021	3.301705	7.5084457	0.23631443	-0.12207959	0.35670376	-0.9488856	3.5756679	9.082104	Walking_Idle
14:05:48.301	-0.8571504	3.632115	7.14691	0.10558928	0.028193263	0.14717698	-0.75138485	3.5929973	9.093744	Walking_Idle
14:05:48.323	-0.8571504	3.632115	7.14691	0.10558928	0.028193263	0.14717698	-0.75138485	3.5929973	9.093744	Walking_Idle
14:05:48.347	-0.8571504	3.632115	7.14691	0.10558928	0.028193263	0.14717698	-0.75138485	3.5929973	9.093744	Walking_Idle
14:05:48.369	-0.8571504	3.632115	7.14691	0.10558928	0.028193263	0.14717698	-0.75138485	3.5929973	9.093744	Walking_Idle
14:05:48.392	-0.8571504	3.632115	7.14691	0.10558928	0.028193263	0.14717698	-0.75138485	3.5929973	9.093744	Walking_Idle
14:05:48.415	-0.8571504	3.632115	7.14691	0.10558928	0.028193263	0.14717698	-0.75138485	3.5929973	9.093744	Walking_Idle
14:05:48.438	-0.8571504	3.632115	7.14691	0.10558928	0.028193263	0.14717698	-0.75138485	3.5929973	9.093744	Walking_Idle
14:05:48.461	-0.8571504	3.632115	7.14691	0.10558928	0.028193263	0.14717698	-0.75138485	3.5929973	9.093744	Walking_Idle
14:05:48.484	-0.9960183	3.6129606	10.0439825	-0.1179874	-0.35420838	-0.17169467	-0.59508145	3.79865	9.021446	Walking_Idle
14:05:48.507	-0.9960183	3.6129606	10.0439825	-0.1179874	-0.35420838	-0.17169467	-0.59508145	3.79865	9.021446	Walking_Idle
14:05:48.530	-0.9960183	3.6129606	10.0439825	-0.1179874	-0.35420838	-0.17169467	-0.59508145	3.79865	9.021446	Walking_Idle
14:05:48.553	-0.9960183	3.6129606	10.0439825	-0.1179874	-0.35420838	-0.17169467	-0.59508145	3.79865	9.021446	Walking_Idle
14:05:48.575	-0.9960183	3.6129606	10.0439825	-0.1179874	-0.35420838	-0.17169467	-0.59508145	3.79865	9.021446	Walking_Idle
14:05:48.599	-0.9960183	3.6129606	10.0439825	-0.1179874	-0.35420838	-0.17169467	-0.59508145	3.79865	9.021446	Walking_Idle
14:05:48.621	-0.9960183	3.6129606	10.0439825	-0.1179874	-0.35420838	-0.17169467	-0.59508145	3.79865	9.021446	Walking_Idle
14:05:48.644	-0.9960183	3.6129606	10.0439825	-0.1179874	-0.35420838	-0.17169467	-0.59508145	3.79865	9.021446	Walking_Idle
14:05:48.667	0.5770202	3.1580484	8.655303	0.39208508	0.22061582	0.12090978	-0.18941666	3.7058368	9.077514	Walking_Idle
14:05:48.690	0.5770202	3.1580484	8.655303	0.39208508	0.22061582	0.12090978	-0.18941666	3.7058368	9.077514	Walking_Idle
14:05:48.712	0.5770202	3.1580484	8.655303	0.39208508	0.22061582	0.12090978	-0.18941666	3.7058368	9.077514	Walking_Idle
14:05:48.735	0.5770202	3.1580484	8.655303	0.39208508	0.22061582	0.12090978	-0.18941666	3.7058368	9.077514	Walking_Idle
14:05:48.757	0.5770202	3.1580484	8.655303	0.39208508	0.22061582	0.12090978	-0.18941666	3.7058368	9.077514	Walking_Idle
14:05:48.780	0.5770202	3.1580484	8.655303	0.39208508	0.22061582	0.12090978	-0.18941666	3.7058368	9.077514	Walking_Idle
14:05:48.803	0.5770202	3.1580484	8.655303	0.39208508	0.22061582	0.12090978	-0.18941666	3.7058368	9.077514	Walking_Idle
14:05:48.826	0.5770202	3.1580484	8.655303	0.39208508	0.22061582	0.12090978	-0.18941666	3.7058368	9.077514	Walking_Idle
14:05:48.849	0.45970076	3.7925313	6.577073	0.23570359	0.006202115	0.02439307	-0.1163618	3.7335465	9.067385	Walking_Idle
14:05:48.871	0.45970076	3.7925313	6.577073	0.23570359	0.006202115	0.02439307	-0.1163618	3.7335465	9.067385	Walking_Idle
14:05:48.894	0.45970076	3.7925313	6.577073	0.23570359	0.006202115	0.02439307	-0.1163618	3.7335465	9.067385	Walking_Idle
14:05:48.917	0.45970076	3.7925313	6.577073	0.23570359	0.006202115	0.02439307	-0.1163618	3.7335465	9.067385	Walking_Idle
14:05:48.940	0.45970076	3.7925313	6.577073	0.23570359	0.006202115	0.02439307	-0.1163618	3.7335465	9.067385	Walking_Idle
14:05:48.962	0.45970076	3.7925313	6.577073	0.23570359	0.006202115	0.02439307	-0.1163618	3.7335465	9.067385	Walking_Idle
14:05:48.985	0.45970076	3.7925313	6.577073	0.23570359	0.006202115	0.02439307	-0.1163618	3.7335465	9.067385	Walking_Idle
14:05:49.008	0.45970076	3.7925313	6.577073	0.23570359	0.006202115	0.02439307	-0.1163618	3.7335465	9.067385	Walking_Idle
14:05:49.030	-0.22745611	4.494054	9.141341	-0.0007012733	0.17541179	0.051882006	-0.13880803	3.786001	9.045292	Walking_Idle
14:05:49.054	-0.22745611	4.494054	9.141341	-0.0007012733	0.17541179	0.051882006	-0.13880803	3.786001	9.045292	Walking_Idle
14:05:49.077	-0.22745611	4.494054	9.141341	-0.0007012733	0.17541179	0.051882006	-0.13880803	3.786001	9.045292	Walking_Idle
14:05:49.100	-0.22745611	4.494054	9.141341	-0.0007012733	0.17541179	0.051882006	-0.13880803	3.786001	9.045292	Walking_Idle
14:05:49.122	-0.22745611	4.494054	9.141341	-0.0007012733	0.17541179	0.051882006	-0.13880803	3.786001	9.045292	Walking_Idle
14:05:49.145	-0.22745611	4.494054	9.141341	-0.0007012733	0.17541179	0.051882006	-0.13880803	3.786001	9.045292	Walking_Idle
14:05:49.168	-0.22745611	4.494054	9.141341	-0.0007012733	0.17541179	0.051882006	-0.13880803	3.786001	9.045292	Walking_Idle
14:05:49.192	-1.7454263	3.0431232	11.150138	-0.35378137	0.24627216	-0.22483996	-0.51904994	3.7294946	9.054934	Walking_Idle
14:05:49.215	-1.7454263	3.0431232	11.150138	-0.35378137	0.24627216	-0.22483996	-0.51904994	3.7294946	9.054934	Walking_Idle
14:05:49.238	-1.7454263	3.0431232	11.150138	-0.35378137	0.24627216	-0.22483996	-0.51904994	3.7294946	9.054934	Walking_Idle
14:05:49.261	-1.7454263	3.0431232	11.150138	-0.35378137	0.24627216	-0.22483996	-0.51904994	3.7294946	9.054934	Walking_Idle
14:05:49.283	-1.7454263	3.0431232	11.150138	-0.35378137	0.24627216	-0.22483996	-0.51904994	3.7294946	9.054934	Walking_Idle
14:05:49.306	-1.7454263	3.0431232	11.150138	-0.35378137	0.24627216	-0.22483996	-0.51904994	3.7294946	9.054934	Walking_Idle
14:05:49.329	-1.7454263	3.0431232	11.150138	-0.35378137	0.24627216	-0.22483996	-0.51904994	3.7294946	9.054934	Walking_Idle
14:05:49.352	-1.7454263	3.0431232	11.150138	-0.35378137	0.24627216	-0.22483996	-0.51904994	3.7294946	9.054934	Walking_Idle
14:05:49.374	-1.3958622	2.3320236	9.246689	-0.53704095	0.047130086	0.04516249	-0.70926136	3.6439364	9.07684	Walking_Idle
14:05:49.398	-1.3958622	2.3320236	9.246689	-0.53704095	0.047130086	0.04516249	-0.70926136	3.6439364	9.07684	Walking_Idle
14:05:49.421	-1.3958622	2.3320236	9.246689	-0.53704095	0.047130086	0.04516249	-0.70926136	3.6439364	9.07684	Walking_Idle
14:05:49.444	-1.3958622	2.3320236	9.246689	-0.53704095	0.047130086	0.04516249	-0.70926136	3.6439364	9.07684	Walking_Idle
14:05:49.467	-1.3958622	2.3320236	9.246689	-0.53704095	0.047130086	0.04516249	-0.70926136	3.6439364	9.07684	Walking_Idle
14:05:49.490	-1.3958622	2.3320236	9.246689	-0.53704095	0.047130086	0.04516249	-0.70926136	3.6439364	9.07684	Walking_Idle
14:05:49.513	-1.3958622	2.3320236	9.246689	-0.53704095	0.047130086	0.04516249	-0.70926136	3.6439364	9.07684	Walking_Idle
14:05:49.536	-1.3958622	2.3320236	9.246689	-0.53704095	0.047130086	0.04516249	-0.70926136	3.6439364	9.07684	Walking_Idle
14:05:49.560	-1.3575538	4.146884	8.506859	-0.18762603	-0.07992989	-0.021421822	-0.7043217	3.4413917	9.155933	Walking_Idle
14:05:49.582	-1.3575538	4.146884	8.506859	-0.18762603	-0.07992989	-0.021421822	-0.7043217	3.4413917	9.155933	Walking_Idle
14:05:49.605	-1.3575538	4.146884	8.506859	-0.18762603	-0.07992989	-0.021421822	-0.7043217	3.4413917	9.155933	Walking_Idle
14:05:49.629	-1.3575538	4.146884	8.506859	-0.18762603	-0.07992989	-0.021421822	-0.7043217	3.4413917	9.155933	Walking_Idle
14:05:49.652	-1.3575538	4.146884	8.506859	-0.18762603	-0.07992989	-0.021421822	-0.7043217	3.4413917	9.155933	Walking_Idle
14:05:49.675	-1.3575538	4.146884	8.506859	-0.18762603	-0.07992989	-0.021421822	-0.7043217	3.4413917	9.155933	Walking_Idle
14:05:49.698	-1.3575538	4.146884	8.506859	-0.18762603	-0.07992989	-0.021421822	-0.7043217	3.4413917	9.155933	Walking_Idle
14:05:49.720	-1.3575538	4.146884	8.506859	-0.18762603	-0.07992989	-0.021421822	-0.7043217	3.4413917	9.155933	Walking_Idle
14:05:49.744	0.5794145	4.022382	10.065532	0.18927781	-0.33893675	0.2662957	-0.42498323	3.3715386	9.199048	Walking_Idle
14:05:49.767	0.5794145	4.022382	10.065532	0.18927781	-0.33893675	0.2662957	-0.42498323	3.3715386	9.199048	Walking_Idle
14:05:49.790	0.5794145	4.022382	10.065532	0.18927781	-0.33893675	0.2662957	-0.42498323	3.3715386	9.199048	Walking_Idle
14:05:49.812	0.5794145	4.022382	10.065532	0.18927781	-0.33893675	0.2662957	-0.42498323	3.3715386	9.199048	Walking_Idle
14:05:49.834	0.5794145	4.022382	10.065532	0.18927781	-0.33893675	0.2662957	-0.42498323	3.3715386	9.199048	Walking_Idle
14:05:49.858	0.5794145	4.022382	10.065532	0.18927781	-0.33893675	0.2662957	-0.42498323	3.3715386	9.199048	Walking_Idle
14:05:49.881	0.5794145	4.022382	10.065532	0.18927781	-0.33893675	0.2662957	-0.42498323	3.3715386	9.199048	Walking_Idle
14:05:49.903	0.5794145	4.022382	10.065532	0.18927781	-0.33893675	0.2662957	-0.42498323	3.3715386	9.199048	Walking_Idle
14:05:49.927	1.3623424	2.3320236	8.224334	-0.09110933	-0.15079026	-0.42153853	-0.07903978	3.6420622	9.104917	Walking_Idle
14:05:49.949	1.3623424	2.3320236	8.224334	-0.09110933	-0.15079026	-0.42153853	-0.07903978	3.6420622	9.104917	Walking_Idle
14:05:49.973	1.3623424	2.3320236	8.224334	-0.09110933	-0.15079026	-0.42153853	-0.07903978	3.6420622	9.104917	Walking_Idle
14:05:49.997	1.3623424	2.3320236	8.224334	-0.09110933	-0.15079026	-0.42153853	-0.07903978	3.6420622	9.104917	Walking_Idle
14:05:50.020	1.3623424	2.3320236	8.224334	-0.09110933	-0.15079026	-0.42153853	-0.07903978	3.6420622	9.104917	Walking_Idle
14:05:50.042	1.3623424	2.3320236	8.224334	-0.09110933	-0.15079026	-0.42153853	-0.07903978	3.6420622	9.104917	Walking_Idle
14:05:50.065	1.3623424	2.3320236	8.224334	-0.09110933	-0.15079026	-0.42153853	-0.07903978	3.6420622	9.104917	Walking_Idle
14:05:50.089	1.3623424	2.3320236	8.224334	-0.09110933	-0.15079026	-0.42153853	-0.07903978	3.6420622	9.104917	Walking_Idle
14:05:50.112	-0.25858167	3.7302802	8.245882	-0.010475118	-0.0035717292	-0.19918361	-0.087604344	3.541028	9.144606	Walking_Idle
14:05:50.134	-0.25858167	3.7302802	8.245882	-0.010475118	-0.0035717292	-0.19918361	-0.087604344	3.541028	9.144606	Walking_Idle
14:05:50.157	-0.25858167	3.7302802	8.245882	-0.010475118	-0.0035717292	-0.19918361	-0.087604344	3.541028	9.144606	Walking_Idle
14:05:50.180	-0.25858167	3.7302802	8.245882	-0.010475118	-0.0035717292	-0.19918361	-0.087604344	3.541028	9.144606	Walking_Idle
14:05:50.204	-0.25858167	3.7302802	8.245882	-0.010475118	-0.0035717292	-0.19918361	-0.087604344	3.541028	9.144606	Walking_Idle
14:05:50.227	-0.25858167	3.7302802	8.245882	-0.010475118	-0.0035717292	-0.19918361	-0.087604344	3.541028	9.144606	Walking_Idle
14:05:50.250	-0.25858167	3.7302802	8.245882	-0.010475118	-0.0035717292	-0.19918361	-0.087604344	3.541028	9.144606	Walking_Idle
14:05:50.272	-0.25858167	3.7302802	8.245882	-0.010475118	-0.0035717292	-0.19918361	-0.18637861	3.7929194	9.041538	Walking_Idle
14:05:50.294	0.10055954	4.415043	9.96976	0.08970678	0.11432526	-0.11610594	-0.18637861	3.7929194	9.041538	Walking_Idle
14:05:50.318	0.10055954	4.415043	9.96976	0.08970678	0.11432526	-0.11610594	-0.18637861	3.7929194	9.041538	Walking_Idle
14:05:50.341	0.10055954	4.415043	9.96976	0.08970678	0.11432526	-0.11610594	-0.18637861	3.7929194	9.041538	Walking_Idle
14:05:50.364	0.10055954	4.415043	9.96976	0.08970678	0.11432526	-0.11610594	-0.18637861	3.7929194	9.041538	Walking_Idle
14:05:50.387	0.10055954	4.415043	9.96976	0.08970678	0.11432526	-0.11610594	-0.18637861	3.7929194	9.041538	Walking_Idle
14:05:50.410	0.10055954	4.415043	9.96976	0.08970678	0.11432526	-0.11610594	-0.18637861	3.7929194	9.041538	Walking_Idle
14:05:50.433	0.10055954	4.415043	9.96976	0.08970678	0.11432526	-0.11610594	-0.18637861	3.7929194	9.041538	Walking_Idle
14:05:50.455	-1.8292259	3.2921278	7.788576	0.15812369	0.23405485	0.382971	-0.6231262	3.7066445	9.057752	Walking_Idle
14:05:50.478	-1.8292259	3.2921278	7.788576	0.15812369	0.23405485	0.382971	-0.6231262	3.7066445	9.057752	Walking_Idle
14:05:50.501	-1.8292259	3.2921278	7.788576	0.15812369	0.23405485	0.382971	-0.6231262	3.7066445	9.057752	Walking_Idle
14:05:50.524	-1.8292259	3.2921278	7.788576	0.15812369	0.23405485	0.382971	-0.6231262	3.7066445	9.057752	Walking_Idle
14:05:50.548	-1.8292259	3.2921278	7.788576	0.15812369	0.23405485	0.382971	-0.6231262	3.7066445	9.057752	Walking_Idle
14:05:50.571	-1.8292259	3.2921278	7.788576	0.15812369	0.23405485	0.382971	-0.6231262	3.7066445	9.057752	Walking_Idle
14:05:50.593	-1.8292259	3.2921278	7.788576	0.15812369	0.23405485	0.382971	-0.6231262	3.7066445	9.057752	Walking_Idle
14:05:50.616	-1.8292259	3.2921278	7.788576	0.15812369	0.23405485	0.382971	-0.6231262	3.7066445	9.057752	Walking_Idle
14:05:50.639	-0.42618093	3.4525442	6.771009	0.21982108	0.24566129	0.38663617	-0.59575874	3.6244707	9.09278	Walking_Idle
14:05:50.663	-0.42618093	3.4525442	6.771009	0.21982108	0.24566129	0.38663617	-0.59575874	3.6244707	9.09278	Walking_Idle
14:05:50.686	-0.42618093	3.4525442	6.771009	0.21982108	0.24566129	0.38663617	-0.59575874	3.6244707	9.09278	Walking_Idle
14:05:50.709	-0.42618093	3.4525442	6.771009	0.21982108	0.24566129	0.38663617	-0.59575874	3.6244707	9.09278	Walking_Idle
14:05:50.732	-0.42618093	3.4525442	6.771009	0.21982108	0.24566129	0.38663617	-0.59575874	3.6244707	9.09278	Walking_Idle
14:05:50.754	-0.42618093	3.4525442	6.771009	0.21982108	0.24566129	0.38663617	-0.59575874	3.6244707	9.09278	Walking_Idle
14:05:50.778	-0.42618093	3.4525442	6.771009	0.21982108	0.24566129	0.38663617	-0.59575874	3.6244707	9.09278	Walking_Idle
14:05:50.801	-0.42618093	3.4525442	6.771009	0.21982108	0.24566129	0.38663617	-0.59575874	3.6244707	9.09278	Walking_Idle
14:05:50.823	-0.7039168	3.9266107	9.876384	-0.056900874	-0.31144783	0.044551626	-0.58459836	3.7713964	9.033558	Walking_Idle
14:05:50.845	-0.7039168	3.9266107	9.876384	-0.056900874	-0.31144783	0.044551626	-0.58459836	3.7713964	9.033558	Walking_Idle
14:05:50.867	-0.7039168	3.9266107	9.876384	-0.056900874	-0.31144783	0.044551626	-0.58459836	3.7713964	9.033558	Walking_Idle
14:05:50.891	-0.7039168	3.9266107	9.876384	-0.056900874	-0.31144783	0.044551626	-0.58459836	3.7713964	9.033558	Walking_Idle
14:05:50.913	-0.7039168	3.9266107	9.876384	-0.056900874	-0.31144783	0.044551626	-0.58459836	3.7713964	9.033558	Walking_Idle
14:05:50.936	-0.7039168	3.9266107	9.876384	-0.056900874	-0.31144783	0.044551626	-0.58459836	3.7713964	9.033558	Walking_Idle
14:05:50.959	-0.7039168	3.9266107	9.876384	-0.056900874	-0.31144783	0.044551626	-0.58459836	3.7713964	9.033558	Walking_Idle
14:05:50.981	-0.7039168	3.9266107	9.876384	-0.056900874	-0.31144783	0.044551626	-0.58459836	3.7713964	9.033558	Walking_Idle
14:05:51.005	0.5458947	2.4110348	11.171686	-0.29330572	0.099053636	-0.26760054	-0.1017855	3.6342292	9.10782	Walking_Idle
14:05:51.028	0.5458947	2.4110348	11.171686	-0.29330572	0.099053636	-0.26760054	-0.1017855	3.6342292	9.10782	Walking_Idle
14:05:51.051	0.5458947	2.4110348	11.171686	-0.29330572	0.099053636	-0.26760054	-0.1017855	3.6342292	9.10782	Walking_Idle
14:05:51.073	0.5458947	2.4110348	11.171686	-0.29330572	0.099053636	-0.26760054	-0.1017855	3.6342292	9.10782	Walking_Idle
14:05:51.096	0.5458947	2.4110348	11.171686	-0.29330572	0.099053636	-0.26760054	-0.1017855	3.6342292	9.10782	Walking_Idle
14:05:51.120	0.5458947	2.4110348	11.171686	-0.29330572	0.099053636	-0.26760054	-0.1017855	3.6342292	9.10782	Walking_Idle
14:05:51.143	0.5458947	2.4110348	11.171686	-0.29330572	0.099053636	-0.26760054	-0.1017855	3.6342292	9.10782	Walking_Idle
14:05:51.166	0.5458947	2.4110348	11.171686	-0.29330572	0.099053636	-0.26760054	-0.1017855	3.6342292	9.10782	Walking_Idle
14:05:51.189	-0.09337672	3.3160706	7.90829	0.11780658	-0.011512978	-0.2889808	0.044386107	3.6393714	9.106228	Walking_Idle
14:05:51.212	-0.09337672	3.3160706	7.90829	0.11780658	-0.011512978	-0.2889808	0.044386107	3.6393714	9.106228	Walking_Idle
14:05:51.235	-0.09337672	3.3160706	7.90829	0.11780658	-0.011512978	-0.2889808	0.044386107	3.6393714	9.106228	Walking_Idle
14:05:51.258	-0.09337672	3.3160706	7.90829	0.11780658	-0.011512978	-0.2889808	0.044386107	3.6393714	9.106228	Walking_Idle
14:05:51.281	-0.09337672	3.3160706	7.90829	0.11780658	-0.011512978	-0.2889808	0.044386107	3.6393714	9.106228	Walking_Idle
14:05:51.304	-0.09337672	3.3160706	7.90829	0.11780658	-0.011512978	-0.2889808	0.044386107	3.6393714	9.106228	Walking_Idle
14:05:51.327	-0.09337672	3.3160706	7.90829	0.11780658	-0.011512978	-0.2889808	0.044386107	3.6393714	9.106228	Walking_Idle
14:05:51.351	-0.09337672	3.3160706	7.90829	0.11780658	-0.011512978	-0.2889808	0.044386107	3.6393714	9.106228	Walking_Idle
14:05:51.374	0.24900457	4.5347567	8.8636055	0.026787663	0.12165565	0.0060671135	-0.077736594	3.7642162	9.055109	Walking_Idle
14:05:51.397	0.24900457	4.5347567	8.8636055	0.026787663	0.12165565	0.0060671135	-0.077736594	3.7642162	9.055109	Walking_Idle
14:05:51.420	0.24900457	4.5347567	8.8636055	0.026787663	0.12165565	0.0060671135	-0.077736594	3.7642162	9.055109	Walking_Idle
14:05:51.443	0.24900457	4.5347567	8.8636055	0.026787663	0.12165565	0.0060671135	-0.077736594	3.7642162	9.055109	Walking_Idle
14:05:51.466	0.24900457	4.5347567	8.8636055	0.026787663	0.12165565	0.0060671135	-0.077736594	3.7642162	9.055109	Walking_Idle
14:05:51.489	0.24900457	4.5347567	8.8636055	0.026787663	0.12165565	0.0060671135	-0.077736594	3.7642162	9.055109	Walking_Idle
14:05:51.512	0.24900457	4.5347567	8.8636055	0.026787663	0.12165565	0.0060671135	-0.077736594	3.7642162	9.055109	Walking_Idle
14:05:51.535	-1.3168511	3.790137	10.371999	-0.2481017	0.12470998	-0.2590484	-0.3246284	3.9872618	8.953588	Walking_Idle
14:05:51.558	-1.3168511	3.790137	10.371999	-0.2481017	0.12470998	-0.2590484	-0.3246284	3.9872618	8.953588	Walking_Idle
14:05:51.580	-1.3168511	3.790137	10.371999	-0.2481017	0.12470998	-0.2590484	-0.3246284	3.9872618	8.953588	Walking_Idle
14:05:51.603	-1.3168511	3.790137	10.371999	-0.2481017	0.12470998	-0.2590484	-0.3246284	3.9872618	8.953588	Walking_Idle
14:05:51.626	-1.3168511	3.790137	10.371999	-0.2481017	0.12470998	-0.2590484	-0.3246284	3.9872618	8.953588	Walking_Idle
14:05:51.649	-1.3168511	3.790137	10.371999	-0.2481017	0.12470998	-0.2590484	-0.3246284	3.9872618	8.953588	Walking_Idle
14:05:51.672	-1.3168511	3.790137	10.371999	-0.2481017	0.12470998	-0.2590484	-0.3246284	3.9872618	8.953588	Walking_Idle
14:05:51.695	-1.3168511	3.790137	10.371999	-0.2481017	0.12470998	-0.2590484	-0.3246284	3.9872618	8.953588	Walking_Idle
14:05:51.719	-0.9122187	2.9090438	9.217958	-0.36660954	-0.04572143	0.06715364	-0.53057957	3.9188356	8.97394	Walking_Idle
14:05:51.742	-0.9122187	2.9090438	9.217958	-0.36660954	-0.04572143	0.06715364	-0.53057957	3.9188356	8.97394	Walking_Idle
14:05:51.764	-0.9122187	2.9090438	9.217958	-0.36660954	-0.04572143	0.06715364	-0.53057957	3.9188356	8.97394	Walking_Idle
14:05:51.787	-0.9122187	2.9090438	9.217958	-0.36660954	-0.04572143	0.06715364	-0.53057957	3.9188356	8.97394	Walking_Idle
14:05:51.811	-0.9122187	2.9090438	9.217958	-0.36660954	-0.04572143	0.06715364	-0.53057957	3.9188356	8.97394	Walking_Idle
14:05:51.834	-0.9122187	2.9090438	9.217958	-0.36660954	-0.04572143	0.06715364	-0.53057957	3.9188356	8.97394	Walking_Idle
14:05:51.857	-0.9122187	2.9090438	9.217958	-0.36660954	-0.04572143	0.06715364	-0.53057957	3.9188356	8.97394	Walking_Idle
14:05:51.880	-0.9122187	2.9090438	9.217958	-0.36660954	-0.04572143	0.06715364	-0.53057957	3.9188356	8.97394	Walking_Idle
14:05:51.903	-1.2498114	4.122941	8.260248	-0.0318554	-0.04877576	0.081203535	-0.6388424	3.7466013	9.0402	Walking_Idle
14:05:51.926	-1.2498114	4.122941	8.260248	-0.0318554	-0.04877576	0.081203535	-0.6388424	3.7466013	9.0402	Walking_Idle
14:05:51.949	-1.2498114	4.122941	8.260248	-0.0318554	-0.04877576	0.081203535	-0.6388424	3.7466013	9.0402	Walking_Idle
14:05:51.972	-1.2498114	4.122941	8.260248	-0.0318554	-0.04877576	0.081203535	-0.6388424	3.7466013	9.0402	Walking_Idle
14:05:51.995	-1.2498114	4.122941	8.260248	-0.0318554	-0.04877576	0.081203535	-0.6388424	3.7466013	9.0402	Walking_Idle
14:05:52.018	-1.2498114	4.122941	8.260248	-0.0318554	-0.04877576	0.081203535	-0.6388424	3.7466013	9.0402	Walking_Idle
14:05:52.040	-1.2498114	4.122941	8.260248	-0.0318554	-0.04877576	0.081203535	-0.6388424	3.7466013	9.0402	Walking_Idle
14:05:52.061	-1.2498114	4.122941	8.260248	-0.0318554	-0.04877576	0.081203535	-0.6388424	3.7466013	9.0402	Walking_Idle
14:05:52.085	-0.8379962	4.3240604	9.596253	0.3352746	0.031858455	0.4196229	-0.6447634	4.049078	8.9084015	Walking_Idle
14:05:52.106	-0.8379962	4.3240604	9.596253	0.3352746	0.031858455	0.4196229	-0.6447634	4.049078	8.9084015	Walking_Idle
14:05:52.127	-0.8379962	4.3240604	9.596253	0.3352746	0.031858455	0.4196229	-0.6447634	4.049078	8.9084015	Walking_Idle
14:05:52.149	-0.8379962	4.3240604	9.596253	0.3352746	0.031858455	0.4196229	-0.6447634	4.049078	8.9084015	Walking_Idle
14:05:52.170	-0.8379962	4.3240604	9.596253	0.3352746	0.031858455	0.4196229	-0.6447634	4.049078	8.9084015	Walking_Idle
14:05:52.191	-0.8379962	4.3240604	9.596253	0.3352746	0.031858455	0.4196229	-0.6447634	4.049078	8.9084015	Walking_Idle
14:05:52.212	-0.8379962	4.3240604	9.596253	0.3352746	0.031858455	0.4196229	-0.6447634	4.049078	8.9084015	Walking_Idle
14:05:52.233	-0.8379962	4.3240604	9.596253	0.3352746	0.031858455	0.4196229	-0.6447634	4.049078	8.9084015	Walking_Idle
14:05:52.255	2.1835787	3.7590115	6.1532865	0.49165612	-0.28334802	0.35303858	-0.34086233	4.037379	8.930496	Walking_Idle
14:05:52.277	2.1835787	3.7590115	6.1532865	0.49165612	-0.28334802	0.35303858	-0.34086233	4.037379	8.930496	Walking_Idle
14:05:52.299	2.1835787	3.7590115	6.1532865	0.49165612	-0.28334802	0.35303858	-0.34086233	4.037379	8.930496	Walking_Idle
14:05:52.322	2.1835787	3.7590115	6.1532865	0.49165612	-0.28334802	0.35303858	-0.34086233	4.037379	8.930496	Walking_Idle
14:05:52.344	2.1835787	3.7590115	6.1532865	0.49165612	-0.28334802	0.35303858	-0.34086233	4.037379	8.930496	Walking_Idle
14:05:52.367	2.1835787	3.7590115	6.1532865	0.49165612	-0.28334802	0.35303858	-0.34086233	4.037379	8.930496	Walking_Idle
14:05:52.390	2.1835787	3.7590115	6.1532865	0.49165612	-0.28334802	0.35303858	-0.34086233	4.037379	8.930496	Walking_Idle
14:05:52.411	2.1835787	3.7590115	6.1532865	0.49165612	-0.28334802	0.35303858	-0.34086233	4.037379	8.930496	Walking_Idle
14:05:52.433	0.5363176	3.9194279	7.5491486	-0.17052181	0.089279786	-0.13321015	-0.14319266	3.8483467	9.018875	Walking_Idle
14:05:52.455	0.5363176	3.9194279	7.5491486	-0.17052181	0.089279786	-0.13321015	-0.14319266	3.8483467	9.018875	Walking_Idle
14:05:52.479	0.5363176	3.9194279	7.5491486	-0.17052181	0.089279786	-0.13321015	-0.14319266	3.8483467	9.018875	Walking_Idle
14:05:52.500	0.5363176	3.9194279	7.5491486	-0.17052181	0.089279786	-0.13321015	-0.14319266	3.8483467	9.018875	Walking_Idle
14:05:52.521	0.5363176	3.9194279	7.5491486	-0.17052181	0.089279786	-0.13321015	-0.14319266	3.8483467	9.018875	Walking_Idle
14:05:52.543	0.5363176	3.9194279	7.5491486	-0.17052181	0.089279786	-0.13321015	-0.14319266	3.8483467	9.018875	Walking_Idle
14:05:52.564	0.5363176	3.9194279	7.5491486	-0.17052181	0.089279786	-0.13321015	-0.14319266	3.8483467	9.018875	Walking_Idle
14:05:52.586	0.5363176	3.9194279	7.5491486	-0.17052181	0.089279786	-0.13321015	-0.14319266	3.8483467	9.018875	Walking_Idle
14:05:52.608	0.5363176	3.9194279	7.5491486	-0.17052181	0.089279786	-0.13321015	-0.14319266	3.8483467	9.018875	Walking_Idle
14:05:52.632	0.2370332	4.743058	8.906702	0.21432328	0.050795276	-0.045856435	-0.2162772	3.9493582	8.973638	Walking_Idle
14:05:52.655	0.2370332	4.743058	8.906702	0.21432328	0.050795276	-0.045856435	-0.2162772	3.9493582	8.973638	Walking_Idle
14:05:52.678	0.2370332	4.743058	8.906702	0.21432328	0.050795276	-0.045856435	-0.2162772	3.9493582	8.973638	Walking_Idle
14:05:52.701	0.2370332	4.743058	8.906702	0.21432328	0.050795276	-0.045856435	-0.2162772	3.9493582	8.973638	Walking_Idle
14:05:52.724	0.2370332	4.743058	8.906702	0.21432328	0.050795276	-0.045856435	-0.2162772	3.9493582	8.973638	Walking_Idle
14:05:52.747	0.2370332	4.743058	8.906702	0.21432328	0.050795276	-0.045856435	-0.2162772	3.9493582	8.973638	Walking_Idle
14:05:52.769	0.2370332	4.743058	8.906702	0.21432328	0.050795276	-0.045856435	-0.2162772	3.9493582	8.973638	Walking_Idle
14:05:52.792	-1.3886794	3.5698638	8.712766	0.2650251	0.19373775	0.23269811	-0.5786097	3.9756265	8.945947	Walking_Idle
14:05:52.815	-1.3886794	3.5698638	8.712766	0.2650251	0.19373775	0.23269811	-0.5786097	3.9756265	8.945947	Walking_Idle
14:05:52.838	-1.3886794	3.5698638	8.712766	0.2650251	0.19373775	0.23269811	-0.5786097	3.9756265	8.945947	Walking_Idle
14:05:52.862	-1.3886794	3.5698638	8.712766	0.2650251	0.19373775	0.23269811	-0.5786097	3.9756265	8.945947	Walking_Idle
14:05:52.885	-1.3886794	3.5698638	8.712766	0.2650251	0.19373775	0.23269811	-0.5786097	3.9756265	8.945947	Walking_Idle
14:05:52.908	-1.3886794	3.5698638	8.712766	0.2650251	0.19373775	0.23269811	-0.5786097	3.9756265	8.945947	Walking_Idle
14:05:52.931	-1.3886794	3.5698638	8.712766	0.2650251	0.19373775	0.23269811	-0.5786097	3.9756265	8.945947	Walking_Idle
14:05:52.954	-1.3886794	3.5698638	8.712766	0.2650251	0.19373775	0.23269811	-0.5786097	3.9756265	8.945947	Walking_Idle
14:05:52.977	-1.2785428	2.691165	8.224334	-0.0013121385	0.08744719	0.28156736	-0.6656209	3.7701347	9.028478	Walking_Idle
14:05:53.000	-1.2785428	2.691165	8.224334	-0.0013121385	0.08744719	0.28156736	-0.6656209	3.7701347	9.028478	Walking_Idle
14:05:53.023	-1.2785428	2.691165	8.224334	-0.0013121385	0.08744719	0.28156736	-0.6656209	3.7701347	9.028478	Walking_Idle
14:05:53.046	-1.2785428	2.691165	8.224334	-0.0013121385	0.08744719	0.28156736	-0.6656209	3.7701347	9.028478	Walking_Idle
14:05:53.069	-1.2785428	2.691165	8.224334	-0.0013121385	0.08744719	0.28156736	-0.6656209	3.7701347	9.028478	Walking_Idle
14:05:53.091	-1.2785428	2.691165	8.224334	-0.0013121385	0.08744719	0.28156736	-0.6656209	3.7701347	9.028478	Walking_Idle
14:05:53.114	-1.2785428	2.691165	8.224334	-0.0013121385	0.08744719	0.28156736	-0.6656209	3.7701347	9.028478	Walking_Idle
14:05:53.137	-1.2785428	2.691165	8.224334	-0.0013121385	0.08744719	0.28156736	-0.6656209	3.7701347	9.028478	Walking_Idle
14:05:53.161	-1.2258687	3.7829542	9.296969	-0.13814595	-0.12757738	-0.025087014	-0.5934823	3.7984233	9.021647	Walking_Idle
14:05:53.183	-1.2258687	3.7829542	9.296969	-0.13814595	-0.12757738	-0.025087014	-0.5934823	3.7984233	9.021647	Walking_Idle
14:05:53.206	-1.2258687	3.7829542	9.296969	-0.13814595	-0.12757738	-0.025087014	-0.5934823	3.7984233	9.021647	Walking_Idle
14:05:53.229	-1.2258687	3.7829542	9.296969	-0.13814595	-0.12757738	-0.025087014	-0.5934823	3.7984233	9.021647	Walking_Idle
14:05:53.252	-1.2258687	3.7829542	9.296969	-0.13814595	-0.12757738	-0.025087014	-0.5934823	3.7984233	9.021647	Walking_Idle
14:05:53.275	-1.2258687	3.7829542	9.296969	-0.13814595	-0.12757738	-0.025087014	-0.5934823	3.7984233	9.021647	Walking_Idle
14:05:53.297	-1.2258687	3.7829542	9.296969	-0.13814595	-0.12757738	-0.025087014	-0.5934823	3.7984233	9.021647	Walking_Idle
14:05:53.318	-1.2258687	3.7829542	9.296969	-0.13814595	-0.12757738	-0.025087014	-0.5934823	3.7984233	9.021647	Walking_Idle
14:05:53.341	1.7454263	3.284945	12.019259	-0.22183448	-0.53380275	-0.068458445	-0.21833032	3.7132614	9.07383	Walking_Idle
14:05:53.364	1.7454263	3.284945	12.019259	-0.22183448	-0.53380275	-0.068458445	-0.21833032	3.7132614	9.07383	Walking_Idle
14:05:53.387	1.7454263	3.284945	12.019259	-0.22183448	-0.53380275	-0.068458445	-0.21833032	3.7132614	9.07383	Walking_Idle
14:05:53.409	1.7454263	3.284945	12.019259	-0.22183448	-0.53380275	-0.068458445	-0.21833032	3.7132614	9.07383	Walking_Idle
14:05:53.431	1.7454263	3.284945	12.019259	-0.22183448	-0.53380275	-0.068458445	-0.21833032	3.7132614	9.07383	Walking_Idle
14:05:53.454	1.7454263	3.284945	12.019259	-0.22183448	-0.53380275	-0.068458445	-0.21833032	3.7132614	9.07383	Walking_Idle
14:05:53.477	1.7454263	3.284945	12.019259	-0.22183448	-0.53380275	-0.068458445	-0.21833032	3.7132614	9.07383	Walking_Idle
14:05:53.500	1.7454263	3.284945	12.019259	-0.22183448	-0.53380275	-0.068458445	-0.21833032	3.7132614	9.07383	Walking_Idle
14:05:53.524	0.16520496	2.971295	7.74069	-0.098439716	0.05812566	-0.4734621	0.12599997	3.7853181	9.045765	Walking_Idle
14:05:53.546	0.16520496	2.971295	7.74069	-0.098439716	0.05812566	-0.4734621	0.12599997	3.7853181	9.045765	Walking_Idle
14:05:53.569	0.16520496	2.971295	7.74069	-0.098439716	0.05812566	-0.4734621	0.12599997	3.7853181	9.045765	Walking_Idle
14:05:53.592	0.16520496	2.971295	7.74069	-0.098439716	0.05812566	-0.4734621	0.12599997	3.7853181	9.045765	Walking_Idle
14:05:53.616	0.16520496	2.971295	7.74069	-0.098439716	0.05812566	-0.4734621	0.12599997	3.7853181	9.045765	Walking_Idle
14:05:53.639	0.16520496	2.971295	7.74069	-0.098439716	0.05812566	-0.4734621	0.12599997	3.7853181	9.045765	Walking_Idle
14:05:53.662	0.16520496	2.971295	7.74069	-0.098439716	0.05812566	-0.4734621	0.12599997	3.7853181	9.045765	Walking_Idle
14:05:53.684	0.16520496	2.971295	7.74069	-0.098439716	0.05812566	-0.4734621	0.12599997	3.7853181	9.045765	Walking_Idle
14:05:53.708	-0.7853221	3.5004299	9.100638	-0.21694757	-0.023730282	-0.033639126	-0.094886094	3.6275449	9.1105585	Walking_Idle
14:05:53.731	-0.7853221	3.5004299	9.100638	-0.21694757	-0.023730282	-0.033639126	-0.094886094	3.6275449	9.1105585	Walking_Idle
14:05:53.753	-0.7853221	3.5004299	9.100638	-0.21694757	-0.023730282	-0.033639126	-0.094886094	3.6275449	9.1105585	Walking_Idle
14:05:53.776	-0.7853221	3.5004299	9.100638	-0.21694757	-0.023730282	-0.033639126	-0.094886094	3.6275449	9.1105585	Walking_Idle
14:05:53.799	-0.7853221	3.5004299	9.100638	-0.21694757	-0.023730282	-0.033639126	-0.094886094	3.6275449	9.1105585	Walking_Idle
14:05:53.822	-0.7853221	3.5004299	9.100638	-0.21694757	-0.023730282	-0.033639126	-0.094886094	3.6275449	9.1105585	Walking_Idle
14:05:53.845	-0.7853221	3.5004299	9.100638	-0.21694757	-0.023730282	-0.033639126	-0.094886094	3.6275449	9.1105585	Walking_Idle
14:05:53.869	-0.7853221	3.5004299	9.100638	-0.21694757	-0.023730282	-0.033639126	-0.094886094	3.6275449	9.1105585	Walking_Idle
14:05:53.893	-0.45012367	4.2833576	10.623397	-0.015362039	0.24871562	-0.15092525	-0.20039858	3.771571	9.050163	Walking_Idle
14:05:53.916	-0.45012367	4.2833576	10.623397	-0.015362039	0.24871562	-0.15092525	-0.20039858	3.771571	9.050163	Walking_Idle
14:05:53.939	-0.45012367	4.2833576	10.623397	-0.015362039	0.24871562	-0.15092525	-0.20039858	3.771571	9.050163	Walking_Idle
14:05:53.962	-0.45012367	4.2833576	10.623397	-0.015362039	0.24871562	-0.15092525	-0.20039858	3.771571	9.050163	Walking_Idle
14:05:53.985	-0.45012367	4.2833576	10.623397	-0.015362039	0.24871562	-0.15092525	-0.20039858	3.771571	9.050163	Walking_Idle
14:05:54.008	-0.45012367	4.2833576	10.623397	-0.015362039	0.24871562	-0.15092525	-0.20039858	3.771571	9.050163	Walking_Idle
14:05:54.031	-0.45012367	4.2833576	10.623397	-0.015362039	0.24871562	-0.15092525	-0.20039858	3.771571	9.050163	Walking_Idle
14:05:54.053	-2.013585	3.4022646	7.2618356	-0.16502401	-0.11047314	0.13923573	-0.5986255	3.9742358	8.94525	Walking_Idle
14:05:54.077	-2.013585	3.4022646	7.2618356	-0.16502401	-0.11047314	0.13923573	-0.5986255	3.9742358	8.94525	Walking_Idle
14:05:54.100	-2.013585	3.4022646	7.2618356	-0.16502401	-0.11047314	0.13923573	-0.5986255	3.9742358	8.94525	Walking_Idle
14:05:54.122	-2.013585	3.4022646	7.2618356	-0.16502401	-0.11047314	0.13923573	-0.5986255	3.9742358	8.94525	Walking_Idle
14:05:54.145	-2.013585	3.4022646	7.2618356	-0.16502401	-0.11047314	0.13923573	-0.5986255	3.9742358	8.94525	Walking_Idle
14:05:54.168	-2.013585	3.4022646	7.2618356	-0.16502401	-0.11047314	0.13923573	-0.5986255	3.9742358	8.94525	Walking_Idle
14:05:54.192	-2.013585	3.4022646	7.2618356	-0.16502401	-0.11047314	0.13923573	-0.5986255	3.9742358	8.94525	Walking_Idle
14:05:54.215	-2.013585	3.4022646	7.2618356	-0.16502401	-0.11047314	0.13923573	-0.5986255	3.9742358	8.94525	Walking_Idle
14:05:54.238	-0.4668836	3.7254915	6.28976	0.059774388	0.09172325	0.4367271	-0.6526567	3.7565775	9.035071	Walking_Idle
14:05:54.260	-0.4668836	3.7254915	6.28976	0.059774388	0.09172325	0.4367271	-0.6526567	3.7565775	9.035071	Walking_Idle
14:05:54.283	-0.4668836	3.7254915	6.28976	0.059774388	0.09172325	0.4367271	-0.6526567	3.7565775	9.035071	Walking_Idle
14:05:54.307	-0.4668836	3.7254915	6.28976	0.059774388	0.09172325	0.4367271	-0.6526567	3.7565775	9.035071	Walking_Idle
14:05:54.329	-0.4668836	3.7254915	6.28976	0.059774388	0.09172325	0.4367271	-0.6526567	3.7565775	9.035071	Walking_Idle
14:05:54.353	-0.4668836	3.7254915	6.28976	0.059774388	0.09172325	0.4367271	-0.6526567	3.7565775	9.035071	Walking_Idle
14:05:54.375	-0.4668836	3.7254915	6.28976	0.059774388	0.09172325	0.4367271	-0.6526567	3.7565775	9.035071	Walking_Idle
14:05:54.399	-0.4668836	3.7254915	6.28976	0.059774388	0.09172325	0.4367271	-0.6526567	3.7565775	9.035071	Walking_Idle
14:05:54.421	-1.4293821	3.2562137	10.881979	-0.28292102	0.07278643	-0.11854939	-0.47138363	3.5249193	9.139098	Walking_Idle
14:05:54.444	-1.4293821	3.2562137	10.881979	-0.28292102	0.07278643	-0.11854939	-0.47138363	3.5249193	9.139098	Walking_Idle
14:05:54.467	-1.4293821	3.2562137	10.881979	-0.28292102	0.07278643	-0.11854939	-0.47138363	3.5249193	9.139098	Walking_Idle
14:05:54.490	-1.4293821	3.2562137	10.881979	-0.28292102	0.07278643	-0.11854939	-0.47138363	3.5249193	9.139098	Walking_Idle
14:05:54.513	-1.4293821	3.2562137	10.881979	-0.28292102	0.07278643	-0.11854939	-0.47138363	3.5249193	9.139098	Walking_Idle
14:05:54.537	-1.4293821	3.2562137	10.881979	-0.28292102	0.07278643	-0.11854939	-0.47138363	3.5249193	9.139098	Walking_Idle
14:05:54.559	-1.4293821	3.2562137	10.881979	-0.28292102	0.07278643	-0.11854939	-0.47138363	3.5249193	9.139098	Walking_Idle
14:05:54.582	-1.4293821	3.2562137	10.881979	-0.28292102	0.07278643	-0.11854939	-0.47138363	3.5249193	9.139098	Walking_Idle
14:05:54.604	2.264984	3.4286015	6.6776323	0.40185893	-0.34565628	-0.315248	-0.12687859	3.49047	9.163564	Walking_Idle
14:05:54.627	2.264984	3.4286015	6.6776323	0.40185893	-0.34565628	-0.315248	-0.12687859	3.49047	9.163564	Walking_Idle
14:05:54.651	2.264984	3.4286015	6.6776323	0.40185893	-0.34565628	-0.315248	-0.12687859	3.49047	9.163564	Walking_Idle
14:05:54.674	2.264984	3.4286015	6.6776323	0.40185893	-0.34565628	-0.315248	-0.12687859	3.49047	9.163564	Walking_Idle
14:05:54.698	2.264984	3.4286015	6.6776323	0.40185893	-0.34565628	-0.315248	-0.12687859	3.49047	9.163564	Walking_Idle
14:05:54.721	2.264984	3.4286015	6.6776323	0.40185893	-0.34565628	-0.315248	-0.12687859	3.49047	9.163564	Walking_Idle
14:05:54.743	2.264984	3.4286015	6.6776323	0.40185893	-0.34565628	-0.315248	-0.12687859	3.49047	9.163564	Walking_Idle
14:05:54.765	2.264984	3.4286015	6.6776323	0.40185893	-0.34565628	-0.315248	-0.12687859	3.49047	9.163564	Walking_Idle
14:05:54.788	-0.11492519	3.172414	7.1732473	-0.23099747	-0.13551861	-0.39527136	0.023877647	3.4496925	9.179838	Walking_Idle
14:05:54.811	-0.11492519	3.172414	7.1732473	-0.23099747	-0.13551861	-0.39527136	0.023877647	3.4496925	9.179838	Walking_Idle
14:05:54.834	-0.11492519	3.172414	7.1732473	-0.23099747	-0.13551861	-0.39527136	0.023877647	3.4496925	9.179838	Walking_Idle
14:05:54.857	-0.11492519	3.172414	7.1732473	-0.23099747	-0.13551861	-0.39527136	0.023877647	3.4496925	9.179838	Walking_Idle
14:05:54.879	-0.11492519	3.172414	7.1732473	-0.23099747	-0.13551861	-0.39527136	0.023877647	3.4496925	9.179838	Walking_Idle
14:05:54.902	-0.11492519	3.172414	7.1732473	-0.23099747	-0.13551861	-0.39527136	0.023877647	3.4496925	9.179838	Walking_Idle
14:05:54.925	-0.11492519	3.172414	7.1732473	-0.23099747	-0.13551861	-0.39527136	0.023877647	3.4496925	9.179838	Walking_Idle
14:05:54.948	-0.11492519	3.172414	7.1732473	-0.23099747	-0.13551861	-0.39527136	0.023877647	3.4496925	9.179838	Walking_Idle
14:05:54.970	0.11253092	4.539545	10.271439	0.19599733	0.061179984	0.13557054	-0.03783676	3.3143706	9.229512	Walking_Idle
14:05:54.994	0.11253092	4.539545	10.271439	0.19599733	0.061179984	0.13557054	-0.03783676	3.3143706	9.229512	Walking_Idle
14:05:55.017	0.11253092	4.539545	10.271439	0.19599733	0.061179984	0.13557054	-0.03783676	3.3143706	9.229512	Walking_Idle
14:05:55.040	0.11253092	4.539545	10.271439	0.19599733	0.061179984	0.13557054	-0.03783676	3.3143706	9.229512	Walking_Idle
14:05:55.063	0.11253092	4.539545	10.271439	0.19599733	0.061179984	0.13557054	-0.03783676	3.3143706	9.229512	Walking_Idle
14:05:55.086	0.11253092	4.539545	10.271439	0.19599733	0.061179984	0.13557054	-0.03783676	3.3143706	9.229512	Walking_Idle
14:05:55.109	0.11253092	4.539545	10.271439	0.19599733	0.061179984	0.13557054	-0.03783676	3.3143706	9.229512	Walking_Idle
14:05:55.132	-1.934574	2.8252442	9.727939	0.04633535	0.26704156	-0.012869709	-0.5475408	3.5030646	9.143255	Walking_Idle
14:05:55.155	-1.934574	2.8252442	9.727939	0.04633535	0.26704156	-0.012869709	-0.5475408	3.5030646	9.143255	Walking_Idle
14:05:55.178	-1.934574	2.8252442	9.727939	0.04633535	0.26704156	-0.012869709	-0.5475408	3.5030646	9.143255	Walking_Idle
14:05:55.201	-1.934574	2.8252442	9.727939	0.04633535	0.26704156	-0.012869709	-0.5475408	3.5030646	9.143255	Walking_Idle
14:05:55.225	-1.934574	2.8252442	9.727939	0.04633535	0.26704156	-0.012869709	-0.5475408	3.5030646	9.143255	Walking_Idle
14:05:55.248	-1.934574	2.8252442	9.727939	0.04633535	0.26704156	-0.012869709	-0.5475408	3.5030646	9.143255	Walking_Idle
14:05:55.271	-1.934574	2.8252442	9.727939	0.04633535	0.26704156	-0.012869709	-0.5475408	3.5030646	9.143255	Walking_Idle
14:05:55.293	-1.934574	2.8252442	9.727939	0.04633535	0.26704156	-0.012869709	-0.5475408	3.5030646	9.143255	Walking_Idle
14:05:55.316	-1.0127783	2.6696165	9.059936	0.020068146	0.046519224	0.28339994	-0.5112727	3.547143	9.128348	Walking_Idle
14:05:55.339	-1.0127783	2.6696165	9.059936	0.020068146	0.046519224	0.28339994	-0.5112727	3.547143	9.128348	Walking_Idle
14:05:55.362	-1.0127783	2.6696165	9.059936	0.020068146	0.046519224	0.28339994	-0.5112727	3.547143	9.128348	Walking_Idle
14:05:55.385	-1.0127783	2.6696165	9.059936	0.020068146	0.046519224	0.28339994	-0.5112727	3.547143	9.128348	Walking_Idle
14:05:55.408	-1.0127783	2.6696165	9.059936	0.020068146	0.046519224	0.28339994	-0.5112727	3.547143	9.128348	Walking_Idle
14:05:55.431	-1.0127783	2.6696165	9.059936	0.020068146	0.046519224	0.28339994	-0.5112727	3.547143	9.128348	Walking_Idle
14:05:55.455	-1.0127783	2.6696165	9.059936	0.020068146	0.046519224	0.28339994	-0.5112727	3.547143	9.128348	Walking_Idle
14:05:55.478	-1.0127783	2.6696165	9.059936	0.020068146	0.046519224	0.28339994	-0.5112727	3.547143	9.128348	Walking_Idle
14:05:55.500	-0.94095	4.0726614	9.289786	-0.041018378	-0.2747959	0.031112589	-0.4103815	3.636421	9.098264	Walking_Idle
14:05:55.523	-0.94095	4.0726614	9.289786	-0.041018378	-0.2747959	0.031112589	-0.4103815	3.636421	9.098264	Walking_Idle
14:05:55.545	-0.94095	4.0726614	9.289786	-0.041018378	-0.2747959	0.031112589	-0.4103815	3.636421	9.098264	Walking_Idle
14:05:55.569	-0.94095	4.0726614	9.289786	-0.041018378	-0.2747959	0.031112589	-0.4103815	3.636421	9.098264	Walking_Idle
14:05:55.592	-0.94095	4.0726614	9.289786	-0.041018378	-0.2747959	0.031112589	-0.4103815	3.636421	9.098264	Walking_Idle
14:05:55.615	-0.94095	4.0726614	9.289786	-0.041018378	-0.2747959	0.031112589	-0.4103815	3.636421	9.098264	Walking_Idle
14:05:55.638	-0.94095	4.0726614	9.289786	-0.041018378	-0.2747959	0.031112589	-0.4103815	3.636421	9.098264	Walking_Idle
14:05:55.661	-0.94095	4.0726614	9.289786	-0.041018378	-0.2747959	0.031112589	-0.4103815	3.636421	9.098264	Walking_Idle
14:05:55.684	1.0582695	3.5650752	9.7135725	-0.25970814	-0.51853114	-0.12587978	0.020441096	3.698341	9.082523	Walking_Idle
14:05:55.706	1.0582695	3.5650752	9.7135725	-0.25970814	-0.51853114	-0.12587978	0.020441096	3.698341	9.082523	Walking_Idle
14:05:55.728	1.0582695	3.5650752	9.7135725	-0.25970814	-0.51853114	-0.12587978	0.020441096	3.698341	9.082523	Walking_Idle
14:05:55.750	1.0582695	3.5650752	9.7135725	-0.25970814	-0.51853114	-0.12587978	0.020441096	3.698341	9.082523	Walking_Idle
14:05:55.773	1.0582695	3.5650752	9.7135725	-0.25970814	-0.51853114	-0.12587978	0.020441096	3.698341	9.082523	Walking_Idle
14:05:55.797	1.0582695	3.5650752	9.7135725	-0.25970814	-0.51853114	-0.12587978	0.020441096	3.698341	9.082523	Walking_Idle
14:05:55.820	1.0582695	3.5650752	9.7135725	-0.25970814	-0.51853114	-0.12587978	0.020441096	3.698341	9.082523	Walking_Idle
14:05:55.842	1.0582695	3.5650752	9.7135725	-0.25970814	-0.51853114	-0.12587978	0.020441096	3.698341	9.082523	Walking_Idle
14:05:55.866	0.8475733	2.7582045	8.281796	-0.25604293	0.009256441	-0.41970596	0.30723545	3.50915	9.152149	Walking_Idle
14:05:55.889	0.8475733	2.7582045	8.281796	-0.25604293	0.009256441	-0.41970596	0.30723545	3.50915	9.152149	Walking_Idle
14:05:55.912	0.8475733	2.7582045	8.281796	-0.25604293	0.009256441	-0.41970596	0.30723545	3.50915	9.152149	Walking_Idle
14:05:55.934	0.8475733	2.7582045	8.281796	-0.25604293	0.009256441	-0.41970596	0.30723545	3.50915	9.152149	Walking_Idle
14:05:55.957	0.8475733	2.7582045	8.281796	-0.25604293	0.009256441	-0.41970596	0.30723545	3.50915	9.152149	Walking_Idle
14:05:55.980	0.8475733	2.7582045	8.281796	-0.25604293	0.009256441	-0.41970596	0.30723545	3.50915	9.152149	Walking_Idle
14:05:56.003	0.8475733	2.7582045	8.281796	-0.25604293	0.009256441	-0.41970596	0.30723545	3.50915	9.152149	Walking_Idle
14:05:56.026	0.8475733	2.7582045	8.281796	-0.25604293	0.009256441	-0.41970596	0.30723545	3.50915	9.152149	Walking_Idle
14:05:56.050	-0.22745611	3.955342	8.442213	-0.03979665	0.021473745	-0.12649065	0.21341655	3.3789155	9.203682	Walking_Idle
14:05:56.073	-0.22745611	3.955342	8.442213	-0.03979665	0.021473745	-0.12649065	0.21341655	3.3789155	9.203682	Walking_Idle
14:05:56.095	-0.22745611	3.955342	8.442213	-0.03979665	0.021473745	-0.12649065	0.21341655	3.3789155	9.203682	Walking_Idle
14:05:56.118	-0.22745611	3.955342	8.442213	-0.03979665	0.021473745	-0.12649065	0.21341655	3.3789155	9.203682	Walking_Idle
14:05:56.139	-0.22745611	3.955342	8.442213	-0.03979665	0.021473745	-0.12649065	0.21341655	3.3789155	9.203682	Walking_Idle
14:05:56.161	-0.22745611	3.955342	8.442213	-0.03979665	0.021473745	-0.12649065	0.21341655	3.3789155	9.203682	Walking_Idle
14:05:56.184	-0.22745611	3.955342	8.442213	-0.03979665	0.021473745	-0.12649065	0.21341655	3.3789155	9.203682	Walking_Idle
14:05:56.207	-0.22745611	3.955342	8.442213	-0.03979665	0.021473745	-0.12649065	0.21341655	3.3789155	9.203682	Walking_Idle
14:05:56.230	-0.24900457	4.2139235	10.161303	0.20638205	0.3824951	-0.33051962	0.016865503	3.765812	9.054765	Walking_Idle
14:05:56.254	-0.24900457	4.2139235	10.161303	0.20638205	0.3824951	-0.33051962	0.016865503	3.765812	9.054765	Walking_Idle
14:05:56.277	-0.24900457	4.2139235	10.161303	0.20638205	0.3824951	-0.33051962	0.016865503	3.765812	9.054765	Walking_Idle
14:05:56.300	-0.24900457	4.2139235	10.161303	0.20638205	0.3824951	-0.33051962	0.016865503	3.765812	9.054765	Walking_Idle
14:05:56.323	-0.24900457	4.2139235	10.161303	0.20638205	0.3824951	-0.33051962	0.016865503	3.765812	9.054765	Walking_Idle
14:05:56.345	-0.24900457	4.2139235	10.161303	0.20638205	0.3824951	-0.33051962	0.016865503	3.765812	9.054765	Walking_Idle
14:05:56.369	-0.24900457	4.2139235	10.161303	0.20638205	0.3824951	-0.33051962	0.016865503	3.765812	9.054765	Walking_Idle
14:05:56.393	-1.2713599	2.9497466	7.161276	-0.033077132	-0.16484015	0.23697418	-0.5864132	3.8866355	8.984461	Walking_Idle
14:05:56.416	-1.2713599	2.9497466	7.161276	-0.033077132	-0.16484015	0.23697418	-0.5864132	3.8866355	8.984461	Walking_Idle
14:05:56.439	-1.2713599	2.9497466	7.161276	-0.033077132	-0.16484015	0.23697418	-0.5864132	3.8866355	8.984461	Walking_Idle
14:05:56.462	-1.2713599	2.9497466	7.161276	-0.033077132	-0.16484015	0.23697418	-0.5864132	3.8866355	8.984461	Walking_Idle
14:05:56.485	-1.2713599	2.9497466	7.161276	-0.033077132	-0.16484015	0.23697418	-0.5864132	3.8866355	8.984461	Walking_Idle
14:05:56.509	-1.2713599	2.9497466	7.161276	-0.033077132	-0.16484015	0.23697418	-0.5864132	3.8866355	8.984461	Walking_Idle
14:05:56.531	-1.2713599	2.9497466	7.161276	-0.033077132	-0.16484015	0.23697418	-0.5864132	3.8866355	8.984461	Walking_Idle
14:05:56.554	-1.2713599	2.9497466	7.161276	-0.033077132	-0.16484015	0.23697418	-0.5864132	3.8866355	8.984461	Walking_Idle
14:05:56.577	-0.16520496	3.8811195	6.854809	-0.009253386	0.07522989	0.45810738	-0.46865162	3.6091046	9.106321	Walking_Idle
14:05:56.601	-0.16520496	3.8811195	6.854809	-0.009253386	0.07522989	0.45810738	-0.46865162	3.6091046	9.106321	Walking_Idle
14:05:56.624	-0.16520496	3.8811195	6.854809	-0.009253386	0.07522989	0.45810738	-0.46865162	3.6091046	9.106321	Walking_Idle
14:05:56.647	-0.16520496	3.8811195	6.854809	-0.009253386	0.07522989	0.45810738	-0.46865162	3.6091046	9.106321	Walking_Idle
14:05:56.670	-0.16520496	3.8811195	6.854809	-0.009253386	0.07522989	0.45810738	-0.46865162	3.6091046	9.106321	Walking_Idle
14:05:56.693	-0.16520496	3.8811195	6.854809	-0.009253386	0.07522989	0.45810738	-0.46865162	3.6091046	9.106321	Walking_Idle
14:05:56.723	-0.16520496	3.8811195	6.854809	-0.009253386	0.07522989	0.45810738	-0.46865162	3.6091046	9.106321	Walking_Idle
14:05:56.744	-0.16520496	3.8811195	6.854809	-0.009253386	0.07522989	0.45810738	-0.46865162	3.6091046	9.106321	Walking_Idle
14:05:56.765	-0.9433443	3.3064935	11.377594	-0.2725363	0.04774095	0.04760595	-0.2353006	3.5131965	9.15273	Walking_Idle
14:05:56.787	-0.9433443	3.3064935	11.377594	-0.2725363	0.04774095	0.04760595	-0.2353006	3.5131965	9.15273	Walking_Idle
14:05:56.808	-0.9433443	3.3064935	11.377594	-0.2725363	0.04774095	0.04760595	-0.2353006	3.5131965	9.15273	Walking_Idle
14:05:56.830	-0.9433443	3.3064935	11.377594	-0.2725363	0.04774095	0.04760595	-0.2353006	3.5131965	9.15273	Walking_Idle
14:05:56.851	-0.9433443	3.3064935	11.377594	-0.2725363	0.04774095	0.04760595	-0.2353006	3.5131965	9.15273	Walking_Idle
14:05:56.872	-0.9433443	3.3064935	11.377594	-0.2725363	0.04774095	0.04760595	-0.2353006	3.5131965	9.15273	Walking_Idle
14:05:56.894	-0.9433443	3.3064935	11.377594	-0.2725363	0.04774095	0.04760595	-0.2353006	3.5131965	9.15273	Walking_Idle
14:05:56.915	-0.9433443	3.3064935	11.377594	-0.2725363	0.04774095	0.04760595	-0.2353006	3.5131965	9.15273	Walking_Idle
14:05:56.938	1.6520497	3.0790374	7.1924014	0.60161185	0.08011681	0.008510575	-0.124147266	3.479039	9.167947	Walking_Idle
14:05:56.961	1.6520497	3.0790374	7.1924014	0.60161185	0.08011681	0.008510575	-0.124147266	3.479039	9.167947	Walking_Idle
14:05:56.983	1.6520497	3.0790374	7.1924014	0.60161185	0.08011681	0.008510575	-0.124147266	3.479039	9.167947	Walking_Idle
14:05:57.005	1.6520497	3.0790374	7.1924014	0.60161185	0.08011681	0.008510575	-0.124147266	3.479039	9.167947	Walking_Idle
14:05:57.027	1.6520497	3.0790374	7.1924014	0.60161185	0.08011681	0.008510575	-0.124147266	3.479039	9.167947	Walking_Idle
14:05:57.050	1.6520497	3.0790374	7.1924014	0.60161185	0.08011681	0.008510575	-0.124147266	3.479039	9.167947	Walking_Idle
14:05:57.073	1.6520497	3.0790374	7.1924014	0.60161185	0.08011681	0.008510575	-0.124147266	3.479039	9.167947	Walking_Idle
14:05:57.096	1.6520497	3.0790374	7.1924014	0.60161185	0.08011681	0.008510575	-0.124147266	3.479039	9.167947	Walking_Idle
14:05:57.119	0.5650489	3.3591676	6.3735595	-0.049570493	-0.18438785	-0.33785	0.1965536	3.5879672	9.124595	Walking_Idle
14:05:57.141	0.5650489	3.3591676	6.3735595	-0.049570493	-0.18438785	-0.33785	0.1965536	3.5879672	9.124595	Walking_Idle
14:05:57.165	0.5650489	3.3591676	6.3735595	-0.049570493	-0.18438785	-0.33785	0.1965536	3.5879672	9.124595	Walking_Idle
14:05:57.188	0.5650489	3.3591676	6.3735595	-0.049570493	-0.18438785	-0.33785	0.1965536	3.5879672	9.124595	Walking_Idle
14:05:57.211	0.5650489	3.3591676	6.3735595	-0.049570493	-0.18438785	-0.33785	0.1965536	3.5879672	9.124595	Walking_Idle
14:05:57.233	0.5650489	3.3591676	6.3735595	-0.049570493	-0.18438785	-0.33785	0.1965536	3.5879672	9.124595	Walking_Idle
14:05:57.256	0.5650489	3.3591676	6.3735595	-0.049570493	-0.18438785	-0.33785	0.1965536	3.5879672	9.124595	Walking_Idle
14:05:57.280	0.5650489	3.3591676	6.3735595	-0.049570493	-0.18438785	-0.33785	0.1965536	3.5879672	9.124595	Walking_Idle
14:05:57.302	-0.28731298	4.3887057	9.785401	0.031063719	0.089279786	0.0695971	0.04061923	3.405397	9.196303	Walking_Idle
14:05:57.324	-0.28731298	4.3887057	9.785401	0.031063719	0.089279786	0.0695971	0.04061923	3.405397	9.196303	Walking_Idle
14:05:57.347	-0.28731298	4.3887057	9.785401	0.031063719	0.089279786	0.0695971	0.04061923	3.405397	9.196303	Walking_Idle
14:05:57.369	-0.28731298	4.3887057	9.785401	0.031063719	0.089279786	0.0695971	0.04061923	3.405397	9.196303	Walking_Idle
14:05:57.393	-0.28731298	4.3887057	9.785401	0.031063719	0.089279786	0.0695971	0.04061923	3.405397	9.196303	Walking_Idle
14:05:57.416	-0.28731298	4.3887057	9.785401	0.031063719	0.089279786	0.0695971	0.04061923	3.405397	9.196303	Walking_Idle
14:05:57.439	-0.28731298	4.3887057	9.785401	0.031063719	0.089279786	0.0695971	0.04061923	3.405397	9.196303	Walking_Idle
14:05:57.462	-0.28731298	4.3887057	9.785401	0.031063719	0.089279786	0.0695971	0.04061923	3.405397	9.196303	Walking_Idle
14:05:57.485	-2.1093562	2.631308	10.934653	0.013348627	0.35989308	-0.055630274	-0.25817704	3.4551206	9.174195	Walking_Idle
14:05:57.509	-2.1093562	2.631308	10.934653	0.013348627	0.35989308	-0.055630274	-0.25817704	3.4551206	9.174195	Walking_Idle
14:05:57.532	-2.1093562	2.631308	10.934653	0.013348627	0.35989308	-0.055630274	-0.25817704	3.4551206	9.174195	Walking_Idle
14:05:57.554	-2.1093562	2.631308	10.934653	0.013348627	0.35989308	-0.055630274	-0.25817704	3.4551206	9.174195	Walking_Idle
14:05:57.575	-2.1093562	2.631308	10.934653	0.013348627	0.35989308	-0.055630274	-0.25817704	3.4551206	9.174195	Walking_Idle
14:05:57.597	-2.1093562	2.631308	10.934653	0.013348627	0.35989308	-0.055630274	-0.25817704	3.4551206	9.174195	Walking_Idle
14:05:57.619	-2.1093562	2.631308	10.934653	0.013348627	0.35989308	-0.055630274	-0.25817704	3.4551206	9.174195	Walking_Idle
14:05:57.642	-2.1093562	2.631308	10.934653	0.013348627	0.35989308	-0.055630274	-0.25817704	3.4551206	9.174195	Walking_Idle
14:05:57.666	-1.7717633	2.1332989	9.63935	-0.2499343	-0.0047934595	0.1978788	-0.32280347	3.5642276	9.130304	Walking_Idle
14:05:57.689	-1.7717633	2.1332989	9.63935	-0.2499343	-0.0047934595	0.1978788	-0.32280347	3.5642276	9.130304	Walking_Idle
14:05:57.712	-1.7717633	2.1332989	9.63935	-0.2499343	-0.0047934595	0.1978788	-0.32280347	3.5642276	9.130304	Walking_Idle
14:05:57.735	-1.7717633	2.1332989	9.63935	-0.2499343	-0.0047934595	0.1978788	-0.32280347	3.5642276	9.130304	Walking_Idle
14:05:57.758	-1.7717633	2.1332989	9.63935	-0.2499343	-0.0047934595	0.1978788	-0.32280347	3.5642276	9.130304	Walking_Idle
14:05:57.781	-1.7717633	2.1332989	9.63935	-0.2499343	-0.0047934595	0.1978788	-0.32280347	3.5642276	9.130304	Walking_Idle
14:05:57.803	-1.7717633	2.1332989	9.63935	-0.2499343	-0.0047934595	0.1978788	-0.32280347	3.5642276	9.130304	Walking_Idle
14:05:57.826	-1.7717633	2.1332989	9.63935	-0.2499343	-0.0047934595	0.1978788	-0.32280347	3.5642276	9.130304	Walking_Idle
14:05:57.851	-1.1899546	3.7446458	8.248277	-0.20900632	-0.03839105	-0.045856435	-0.49576348	3.5390253	9.132355	Walking_Idle
14:05:57.874	-1.1899546	3.7446458	8.248277	-0.20900632	-0.03839105	-0.045856435	-0.49576348	3.5390253	9.132355	Walking_Idle
14:05:57.897	-1.1899546	3.7446458	8.248277	-0.20900632	-0.03839105	-0.045856435	-0.49576348	3.5390253	9.132355	Walking_Idle
14:05:57.920	-1.1899546	3.7446458	8.248277	-0.20900632	-0.03839105	-0.045856435	-0.49576348	3.5390253	9.132355	Walking_Idle
14:05:57.942	-1.1899546	3.7446458	8.248277	-0.20900632	-0.03839105	-0.045856435	-0.49576348	3.5390253	9.132355	Walking_Idle
14:05:57.966	-1.1899546	3.7446458	8.248277	-0.20900632	-0.03839105	-0.045856435	-0.49576348	3.5390253	9.132355	Walking_Idle
14:05:57.989	-1.1899546	3.7446458	8.248277	-0.20900632	-0.03839105	-0.045856435	-0.49576348	3.5390253	9.132355	Walking_Idle
14:05:58.012	0.06464542	3.3663504	11.779832	-0.6176752	-0.5600699	-0.075788826	-0.24025428	3.1508703	9.283569	Walking_Idle
14:05:58.034	0.06464542	3.3663504	11.779832	-0.6176752	-0.5600699	-0.075788826	-0.24025428	3.1508703	9.283569	Walking_Idle
14:05:58.058	0.06464542	3.3663504	11.779832	-0.6176752	-0.5600699	-0.075788826	-0.24025428	3.1508703	9.283569	Walking_Idle
14:05:58.080	0.06464542	3.3663504	11.779832	-0.6176752	-0.5600699	-0.075788826	-0.24025428	3.1508703	9.283569	Walking_Idle
14:05:58.103	0.06464542	3.3663504	11.779832	-0.6176752	-0.5600699	-0.075788826	-0.24025428	3.1508703	9.283569	Walking_Idle
14:05:58.126	0.06464542	3.3663504	11.779832	-0.6176752	-0.5600699	-0.075788826	-0.24025428	3.1508703	9.283569	Walking_Idle
14:05:58.149	0.06464542	3.3663504	11.779832	-0.6176752	-0.5600699	-0.075788826	-0.24025428	3.1508703	9.283569	Walking_Idle
14:05:58.172	0.06464542	3.3663504	11.779832	-0.6176752	-0.5600699	-0.075788826	-0.24025428	3.1508703	9.283569	Walking_Idle
14:05:58.195	1.3120626	1.9992194	7.429435	-0.14303288	-0.087871134	-0.4380319	0.067044005	3.301091	9.234103	Walking_Idle
14:05:58.218	1.3120626	1.9992194	7.429435	-0.14303288	-0.087871134	-0.4380319	0.067044005	3.301091	9.234103	Walking_Idle
14:05:58.241	1.3120626	1.9992194	7.429435	-0.14303288	-0.087871134	-0.4380319	0.067044005	3.301091	9.234103	Walking_Idle
14:05:58.263	1.3120626	1.9992194	7.429435	-0.14303288	-0.087871134	-0.4380319	0.067044005	3.301091	9.234103	Walking_Idle
14:05:58.286	1.3120626	1.9992194	7.429435	-0.14303288	-0.087871134	-0.4380319	0.067044005	3.301091	9.234103	Walking_Idle
14:05:58.310	1.3120626	1.9992194	7.429435	-0.14303288	-0.087871134	-0.4380319	0.067044005	3.301091	9.234103	Walking_Idle
14:05:58.332	1.3120626	1.9992194	7.429435	-0.14303288	-0.087871134	-0.4380319	0.067044005	3.301091	9.234103	Walking_Idle
14:05:58.355	1.3120626	1.9992194	7.429435	-0.14303288	-0.087871134	-0.4380319	0.067044005	3.301091	9.234103	Walking_Idle
14:05:58.378	0.026337024	3.5387383	7.6736507	-0.14547633	0.06912124	-0.20407052	0.0795177	3.1396103	9.290151	Walking_Idle
14:05:58.401	0.026337024	3.5387383	7.6736507	-0.14547633	0.06912124	-0.20407052	0.0795177	3.1396103	9.290151	Walking_Idle
14:05:58.425	0.026337024	3.5387383	7.6736507	-0.14547633	0.06912124	-0.20407052	0.0795177	3.1396103	9.290151	Walking_Idle
14:05:58.448	0.026337024	3.5387383	7.6736507	-0.14547633	0.06912124	-0.20407052	0.0795177	3.1396103	9.290151	Walking_Idle
14:05:58.470	0.026337024	3.5387383	7.6736507	-0.14547633	0.06912124	-0.20407052	0.0795177	3.1396103	9.290151	Walking_Idle
14:05:58.493	0.026337024	3.5387383	7.6736507	-0.14547633	0.06912124	-0.20407052	0.0795177	3.1396103	9.290151	Walking_Idle
14:05:58.516	0.026337024	3.5387383	7.6736507	-0.14547633	0.06912124	-0.20407052	0.0795177	3.1396103	9.290151	Walking_Idle
14:05:58.540	0.026337024	3.5387383	7.6736507	-0.14547633	0.06912124	-0.20407052	0.0795177	3.1396103	9.290151	Walking_Idle
14:05:58.563	1.0127783	4.1181526	11.020847	0.08359813	0.008034711	-0.059295468	-0.0758331	3.1847544	9.274802	Walking_Idle
14:05:58.586	1.0127783	4.1181526	11.020847	0.08359813	0.008034711	-0.059295468	-0.0758331	3.1847544	9.274802	Walking_Idle
14:05:58.609	1.0127783	4.1181526	11.020847	0.08359813	0.008034711	-0.059295468	-0.0758331	3.1847544	9.274802	Walking_Idle
14:05:58.632	1.0127783	4.1181526	11.020847	0.08359813	0.008034711	-0.059295468	-0.0758331	3.1847544	9.274802	Walking_Idle
14:05:58.655	1.0127783	4.1181526	11.020847	0.08359813	0.008034711	-0.059295468	-0.0758331	3.1847544	9.274802	Walking_Idle
14:05:58.677	1.0127783	4.1181526	11.020847	0.08359813	0.008034711	-0.059295468	-0.0758331	3.1847544	9.274802	Walking_Idle
14:05:58.700	1.0127783	4.1181526	11.020847	0.08359813	0.008034711	-0.059295468	-0.0758331	3.1847544	9.274802	Walking_Idle
14:05:58.723	1.0127783	4.1181526	11.020847	0.08359813	0.008034711	-0.059295468	-0.0758331	3.1847544	9.274802	Walking_Idle
14:05:58.745	-1.2833313	2.6935592	8.008849	0.3352746	0.2645981	0.21681562	-0.6086212	3.2897127	9.218337	Walking_Idle
14:05:58.769	-1.2833313	2.6935592	8.008849	0.3352746	0.2645981	0.21681562	-0.6086212	3.2897127	9.218337	Walking_Idle
14:05:58.792	-1.2833313	2.6935592	8.008849	0.3352746	0.2645981	0.21681562	-0.6086212	3.2897127	9.218337	Walking_Idle
14:05:58.815	-1.2833313	2.6935592	8.008849	0.3352746	0.2645981	0.21681562	-0.6086212	3.2897127	9.218337	Walking_Idle
14:05:58.837	-1.2833313	2.6935592	8.008849	0.3352746	0.2645981	0.21681562	-0.6086212	3.2897127	9.218337	Walking_Idle
14:05:58.860	-1.2833313	2.6935592	8.008849	0.3352746	0.2645981	0.21681562	-0.6086212	3.2897127	9.218337	Walking_Idle
14:05:58.884	-1.2833313	2.6935592	8.008849	0.3352746	0.2645981	0.21681562	-0.6086212	3.2897127	9.218337	Walking_Idle
14:05:58.907	-1.2833313	2.6935592	8.008849	0.3352746	0.2645981	0.21681562	-0.6086212	3.2897127	9.218337	Walking_Idle
14:05:58.930	-1.063058	2.8539755	8.107015	0.08665246	0.10699488	0.36769935	-0.6161395	3.2547472	9.230242	Walking_Idle
14:05:58.952	-1.063058	2.8539755	8.107015	0.08665246	0.10699488	0.36769935	-0.6161395	3.2547472	9.230242	Walking_Idle
14:05:58.975	-1.063058	2.8539755	8.107015	0.08665246	0.10699488	0.36769935	-0.6161395	3.2547472	9.230242	Walking_Idle
14:05:58.999	-1.063058	2.8539755	8.107015	0.08665246	0.10699488	0.36769935	-0.6161395	3.2547472	9.230242	Walking_Idle
14:05:59.022	-1.063058	2.8539755	8.107015	0.08665246	0.10699488	0.36769935	-0.6161395	3.2547472	9.230242	Walking_Idle
14:05:59.045	-1.063058	2.8539755	8.107015	0.08665246	0.10699488	0.36769935	-0.6161395	3.2547472	9.230242	Walking_Idle
14:05:59.068	-1.063058	2.8539755	8.107015	0.08665246	0.10699488	0.36769935	-0.6161395	3.2547472	9.230242	Walking_Idle
14:05:59.090	-0.91700727	3.4309957	9.871595	-0.13264817	-0.29006752	-0.0006524041	-0.5446201	3.39925	9.182529	Walking_Idle
14:05:59.112	-0.91700727	3.4309957	9.871595	-0.13264817	-0.29006752	-0.0006524041	-0.5446201	3.39925	9.182529	Walking_Idle
14:05:59.134	-0.91700727	3.4309957	9.871595	-0.13264817	-0.29006752	-0.0006524041	-0.5446201	3.39925	9.182529	Walking_Idle
14:05:59.157	-0.91700727	3.4309957	9.871595	-0.13264817	-0.29006752	-0.0006524041	-0.5446201	3.39925	9.182529	Walking_Idle
14:05:59.180	-0.91700727	3.4309957	9.871595	-0.13264817	-0.29006752	-0.0006524041	-0.5446201	3.39925	9.182529	Walking_Idle
14:05:59.203	-0.91700727	3.4309957	9.871595	-0.13264817	-0.29006752	-0.0006524041	-0.5446201	3.39925	9.182529	Walking_Idle
14:05:59.226	-0.91700727	3.4309957	9.871595	-0.13264817	-0.29006752	-0.0006524041	-0.5446201	3.39925	9.182529	Walking_Idle
14:05:59.249	-0.91700727	3.4309957	9.871595	-0.13264817	-0.29006752	-0.0006524041	-0.5446201	3.39925	9.182529	Walking_Idle
14:05:59.273	-0.07901107	1.6257126	12.696839	0.0121268965	0.24810475	0.0036236527	-0.2024363	2.9097817	9.362829	Walking_Idle
14:05:59.296	-0.07901107	1.6257126	12.696839	0.0121268965	0.24810475	0.0036236527	-0.2024363	2.9097817	9.362829	Walking_Idle
14:05:59.319	-0.07901107	1.6257126	12.696839	0.0121268965	0.24810475	0.0036236527	-0.2024363	2.9097817	9.362829	Walking_Idle
14:05:59.342	-0.07901107	1.6257126	12.696839	0.0121268965	0.24810475	0.0036236527	-0.2024363	2.9097817	9.362829	Walking_Idle
14:05:59.365	-0.07901107	1.6257126	12.696839	0.0121268965	0.24810475	0.0036236527	-0.2024363	2.9097817	9.362829	Walking_Idle
14:05:59.388	-0.07901107	1.6257126	12.696839	0.0121268965	0.24810475	0.0036236527	-0.2024363	2.9097817	9.362829	Walking_Idle
14:05:59.411	-0.07901107	1.6257126	12.696839	0.0121268965	0.24810475	0.0036236527	-0.2024363	2.9097817	9.362829	Walking_Idle
14:05:59.433	-0.07901107	1.6257126	12.696839	0.0121268965	0.24810475	0.0036236527	-0.2024363	2.9097817	9.362829	Walking_Idle
14:05:59.457	0.2561874	2.7294734	6.5579185	-0.111878745	-0.049997486	-0.39710394	-0.018754093	3.330327	9.223825	Walking_Idle
14:05:59.480	0.2561874	2.7294734	6.5579185	-0.111878745	-0.049997486	-0.39710394	-0.018754093	3.330327	9.223825	Walking_Idle
14:05:59.503	0.2561874	2.7294734	6.5579185	-0.111878745	-0.049997486	-0.39710394	-0.018754093	3.330327	9.223825	Walking_Idle
14:05:59.526	0.2561874	2.7294734	6.5579185	-0.111878745	-0.049997486	-0.39710394	-0.018754093	3.330327	9.223825	Walking_Idle
14:05:59.549	0.2561874	2.7294734	6.5579185	-0.111878745	-0.049997486	-0.39710394	-0.018754093	3.330327	9.223825	Walking_Idle
14:05:59.571	0.2561874	2.7294734	6.5579185	-0.111878745	-0.049997486	-0.39710394	-0.018754093	3.330327	9.223825	Walking_Idle
14:05:59.594	0.2561874	2.7294734	6.5579185	-0.111878745	-0.049997486	-0.39710394	-0.018754093	3.330327	9.223825	Walking_Idle
14:05:59.617	0.2561874	2.7294734	6.5579185	-0.111878745	-0.049997486	-0.39710394	-0.018754093	3.330327	9.223825	Walking_Idle
14:05:59.639	-0.25139886	3.816474	9.785401	-0.19801074	-0.07870815	0.0030127873	0.15323322	2.9474747	9.351967	Walking_Idle
14:05:59.662	-0.25139886	3.816474	9.785401	-0.19801074	-0.07870815	0.0030127873	0.15323322	2.9474747	9.351967	Walking_Idle
14:05:59.686	-0.25139886	3.816474	9.785401	-0.19801074	-0.07870815	0.0030127873	0.15323322	2.9474747	9.351967	Walking_Idle
14:05:59.708	-0.25139886	3.816474	9.785401	-0.19801074	-0.07870815	0.0030127873	0.15323322	2.9474747	9.351967	Walking_Idle
14:05:59.731	-0.25139886	3.816474	9.785401	-0.19801074	-0.07870815	0.0030127873	0.15323322	2.9474747	9.351967	Walking_Idle
14:05:59.754	-0.25139886	3.816474	9.785401	-0.19801074	-0.07870815	0.0030127873	0.15323322	2.9474747	9.351967	Walking_Idle
14:05:59.777	-0.25139886	3.816474	9.785401	-0.19801074	-0.07870815	0.0030127873	0.15323322	2.9474747	9.351967	Walking_Idle
14:05:59.800	-0.25139886	3.816474	9.785401	-0.19801074	-0.07870815	0.0030127873	0.15323322	2.9474747	9.351967	Walking_Idle
14:05:59.823	-1.3479767	3.859571	11.913912	0.08481986	0.13509469	-0.39893654	0.0011264468	3.0933092	9.306009	Walking_Idle
14:05:59.846	-1.3479767	3.859571	11.913912	0.08481986	0.13509469	-0.39893654	0.0011264468	3.0933092	9.306009	Walking_Idle
14:05:59.869	-1.3479767	3.859571	11.913912	0.08481986	0.13509469	-0.39893654	0.0011264468	3.0933092	9.306009	Walking_Idle
14:05:59.891	-1.3479767	3.859571	11.913912	0.08481986	0.13509469	-0.39893654	0.0011264468	3.0933092	9.306009	Walking_Idle
14:05:59.915	-1.3479767	3.859571	11.913912	0.08481986	0.13509469	-0.39893654	0.0011264468	3.0933092	9.306009	Walking_Idle
14:05:59.938	-1.3479767	3.859571	11.913912	0.08481986	0.13509469	-0.39893654	0.0011264468	3.0933092	9.306009	Walking_Idle
14:05:59.961	-1.3479767	3.859571	11.913912	0.08481986	0.13509469	-0.39893654	0.0011264468	3.0933092	9.306009	Walking_Idle
14:05:59.984	-1.3479767	3.859571	11.913912	0.08481986	0.13509469	-0.39893654	0.0011264468	3.0933092	9.306009	Walking_Idle
14:06:00.006	-0.6201172	2.9497466	6.8093176	0.36093095	0.016586825	0.24674802	-0.3032278	3.838259	9.019212	Walking_Idle
14:06:00.030	-0.6201172	2.9497466	6.8093176	0.36093095	0.016586825	0.24674802	-0.3032278	3.838259	9.019212	Walking_Idle
14:06:00.051	-0.6201172	2.9497466	6.8093176	0.36093095	0.016586825	0.24674802	-0.3032278	3.838259	9.019212	Walking_Idle
14:06:00.073	-0.6201172	2.9497466	6.8093176	0.36093095	0.016586825	0.24674802	-0.3032278	3.838259	9.019212	Walking_Idle
14:06:00.094	-0.6201172	2.9497466	6.8093176	0.36093095	0.016586825	0.24674802	-0.3032278	3.838259	9.019212	Walking_Idle
14:06:00.116	-0.6201172	2.9497466	6.8093176	0.36093095	0.016586825	0.24674802	-0.3032278	3.838259	9.019212	Walking_Idle
14:06:00.137	-0.6201172	2.9497466	6.8093176	0.36093095	0.016586825	0.24674802	-0.3032278	3.838259	9.019212	Walking_Idle
14:06:00.159	-0.6201172	2.9497466	6.8093176	0.36093095	0.016586825	0.24674802	-0.3032278	3.838259	9.019212	Walking_Idle
14:06:00.181	-0.409421	4.187587	7.307327	0.16973013	0.10577315	0.25346753	-0.3179436	4.1313477	8.888264	Walking_Idle
14:06:00.204	-0.409421	4.187587	7.307327	0.16973013	0.10577315	0.25346753	-0.3179436	4.1313477	8.888264	Walking_Idle
14:06:00.227	-0.409421	4.187587	7.307327	0.16973013	0.10577315	0.25346753	-0.3179436	4.1313477	8.888264	Walking_Idle
14:06:00.250	-0.409421	4.187587	7.307327	0.16973013	0.10577315	0.25346753	-0.3179436	4.1313477	8.888264	Walking_Idle
14:06:00.272	-0.409421	4.187587	7.307327	0.16973013	0.10577315	0.25346753	-0.3179436	4.1313477	8.888264	Walking_Idle
14:06:00.295	-0.409421	4.187587	7.307327	0.16973013	0.10577315	0.25346753	-0.3179436	4.1313477	8.888264	Walking_Idle
14:06:00.318	-0.409421	4.187587	7.307327	0.16973013	0.10577315	0.25346753	-0.3179436	4.1313477	8.888264	Walking_Idle
14:06:00.340	-0.409421	4.187587	7.307327	0.16973013	0.10577315	0.25346753	-0.3179436	4.1313477	8.888264	Walking_Idle
14:06:00.364	0.6105401	4.685596	7.8268843	-0.24932343	-0.37864298	0.22658946	-0.15051782	4.2375474	8.842562	Walking_Idle
14:06:00.386	0.6105401	4.685596	7.8268843	-0.24932343	-0.37864298	0.22658946	-0.15051782	4.2375474	8.842562	Walking_Idle
14:06:00.409	0.6105401	4.685596	7.8268843	-0.24932343	-0.37864298	0.22658946	-0.15051782	4.2375474	8.842562	Walking_Idle
14:06:00.432	0.6105401	4.685596	7.8268843	-0.24932343	-0.37864298	0.22658946	-0.15051782	4.2375474	8.842562	Walking_Idle
14:06:00.454	0.6105401	4.685596	7.8268843	-0.24932343	-0.37864298	0.22658946	-0.15051782	4.2375474	8.842562	Walking_Idle
14:06:00.477	0.6105401	4.685596	7.8268843	-0.24932343	-0.37864298	0.22658946	-0.15051782	4.2375474	8.842562	Walking_Idle
14:06:00.499	0.6105401	4.685596	7.8268843	-0.24932343	-0.37864298	0.22658946	-0.15051782	4.2375474	8.842562	Walking_Idle
14:06:00.522	0.6105401	4.685596	7.8268843	-0.24932343	-0.37864298	0.22658946	-0.15051782	4.2375474	8.842562	Walking_Idle
14:06:00.545	2.1668186	2.6289136	7.683228	-0.7264092	-0.16117495	-0.7165865	0.40369698	3.8585005	9.006628	Walking_Idle
14:06:00.568	2.1668186	2.6289136	7.683228	-0.7264092	-0.16117495	-0.7165865	0.40369698	3.8585005	9.006628	Walking_Idle
14:06:00.590	2.1668186	2.6289136	7.683228	-0.7264092	-0.16117495	-0.7165865	0.40369698	3.8585005	9.006628	Walking_Idle
14:06:00.613	2.1668186	2.6289136	7.683228	-0.7264092	-0.16117495	-0.7165865	0.40369698	3.8585005	9.006628	Walking_Idle
14:06:00.636	2.1668186	2.6289136	7.683228	-0.7264092	-0.16117495	-0.7165865	0.40369698	3.8585005	9.006628	Walking_Idle
14:06:00.659	2.1668186	2.6289136	7.683228	-0.7264092	-0.16117495	-0.7165865	0.40369698	3.8585005	9.006628	Walking_Idle
14:06:00.682	2.1668186	2.6289136	7.683228	-0.7264092	-0.16117495	-0.7165865	0.40369698	3.8585005	9.006628	Walking_Idle
14:06:00.705	2.1668186	2.6289136	7.683228	-0.7264092	-0.16117495	-0.7165865	0.40369698	3.8585005	9.006628	Walking_Idle
14:06:00.728	0.5363176	4.149278	7.5060515	-0.24565823	-0.12574477	-0.24988542	0.48523304	3.3619566	9.199574	Walking_Idle
14:06:00.751	0.5363176	4.149278	7.5060515	-0.24565823	-0.12574477	-0.24988542	0.48523304	3.3619566	9.199574	Walking_Idle
14:06:00.774	0.5363176	4.149278	7.5060515	-0.24565823	-0.12574477	-0.24988542	0.48523304	3.3619566	9.199574	Walking_Idle
14:06:00.796	0.5363176	4.149278	7.5060515	-0.24565823	-0.12574477	-0.24988542	0.48523304	3.3619566	9.199574	Walking_Idle
14:06:00.820	0.5363176	4.149278	7.5060515	-0.24565823	-0.12574477	-0.24988542	0.48523304	3.3619566	9.199574	Walking_Idle
14:06:00.843	0.5363176	4.149278	7.5060515	-0.24565823	-0.12574477	-0.24988542	0.48523304	3.3619566	9.199574	Walking_Idle
14:06:00.866	0.5363176	4.149278	7.5060515	-0.24565823	-0.12574477	-0.24988542	0.48523304	3.3619566	9.199574	Walking_Idle
14:06:00.889	0.7972935	4.470111	10.065532	-0.07095078	0.00070432766	-0.29203513	0.48786873	3.4317052	9.173644	Walking_Idle
14:06:00.912	0.7972935	4.470111	10.065532	-0.07095078	0.00070432766	-0.29203513	0.48786873	3.4317052	9.173644	Walking_Idle
14:06:00.936	0.7972935	4.470111	10.065532	-0.07095078	0.00070432766	-0.29203513	0.48786873	3.4317052	9.173644	Walking_Idle
14:06:00.959	0.7972935	4.470111	10.065532	-0.07095078	0.00070432766	-0.29203513	0.48786873	3.4317052	9.173644	Walking_Idle
14:06:00.982	0.7972935	4.470111	10.065532	-0.07095078	0.00070432766	-0.29203513	0.48786873	3.4317052	9.173644	Walking_Idle
14:06:01.005	0.7972935	4.470111	10.065532	-0.07095078	0.00070432766	-0.29203513	0.48786873	3.4317052	9.173644	Walking_Idle
14:06:01.028	0.7972935	4.470111	10.065532	-0.07095078	0.00070432766	-0.29203513	0.48786873	3.4317052	9.173644	Walking_Idle
14:06:01.051	0.7972935	4.470111	10.065532	-0.07095078	0.00070432766	-0.29203513	0.48786873	3.4317052	9.173644	Walking_Idle
14:06:01.074	-0.4740664	2.9808722	8.126168	0.3603201	0.2645981	0.16244863	-0.04965791	3.378664	9.206114	Walking_Idle
14:06:01.097	-0.4740664	2.9808722	8.126168	0.3603201	0.2645981	0.16244863	-0.04965791	3.378664	9.206114	Walking_Idle
14:06:01.120	-0.4740664	2.9808722	8.126168	0.3603201	0.2645981	0.16244863	-0.04965791	3.378664	9.206114	Walking_Idle
14:06:01.142	-0.4740664	2.9808722	8.126168	0.3603201	0.2645981	0.16244863	-0.04965791	3.378664	9.206114	Walking_Idle
14:06:01.166	-0.4740664	2.9808722	8.126168	0.3603201	0.2645981	0.16244863	-0.04965791	3.378664	9.206114	Walking_Idle
14:06:01.189	-0.4740664	2.9808722	8.126168	0.3603201	0.2645981	0.16244863	-0.04965791	3.378664	9.206114	Walking_Idle
14:06:01.212	-0.4740664	2.9808722	8.126168	0.3603201	0.2645981	0.16244863	-0.04965791	3.378664	9.206114	Walking_Idle
14:06:01.235	-0.4740664	2.9808722	8.126168	0.3603201	0.2645981	0.16244863	-0.04965791	3.378664	9.206114	Walking_Idle
14:06:01.258	-1.2067145	2.8491871	8.518829	0.46355632	0.1314295	0.5998281	-0.10882855	3.2558308	9.249762	Walking_Idle
14:06:01.281	-1.2067145	2.8491871	8.518829	0.46355632	0.1314295	0.5998281	-0.10882855	3.2558308	9.249762	Walking_Idle
14:06:01.304	-1.2067145	2.8491871	8.518829	0.46355632	0.1314295	0.5998281	-0.10882855	3.2558308	9.249762	Walking_Idle
14:06:01.327	-1.2067145	2.8491871	8.518829	0.46355632	0.1314295	0.5998281	-0.10882855	3.2558308	9.249762	Walking_Idle
14:06:01.350	-1.2067145	2.8491871	8.518829	0.46355632	0.1314295	0.5998281	-0.10882855	3.2558308	9.249762	Walking_Idle
14:06:01.372	-1.2067145	2.8491871	8.518829	0.46355632	0.1314295	0.5998281	-0.10882855	3.2558308	9.249762	Walking_Idle
14:06:01.396	-1.2067145	2.8491871	8.518829	0.46355632	0.1314295	0.5998281	-0.10882855	3.2558308	9.249762	Walking_Idle
14:06:01.418	-1.2067145	2.8491871	8.518829	0.46355632	0.1314295	0.5998281	-0.10882855	3.2558308	9.249762	Walking_Idle
14:06:01.441	-0.7541966	3.397476	9.684841	-0.10821355	0.014143363	0.102583826	-0.24455008	3.6812186	9.086208	Walking_Idle
14:06:01.464	-0.7541966	3.397476	9.684841	-0.10821355	0.014143363	0.102583826	-0.24455008	3.6812186	9.086208	Walking_Idle
14:06:01.487	-0.7541966	3.397476	9.684841	-0.10821355	0.014143363	0.102583826	-0.24455008	3.6812186	9.086208	Walking_Idle
14:06:01.510	-0.7541966	3.397476	9.684841	-0.10821355	0.014143363	0.102583826	-0.24455008	3.6812186	9.086208	Walking_Idle
14:06:01.533	-0.7541966	3.397476	9.684841	-0.10821355	0.014143363	0.102583826	-0.24455008	3.6812186	9.086208	Walking_Idle
14:06:01.556	-0.7541966	3.397476	9.684841	-0.10821355	0.014143363	0.102583826	-0.24455008	3.6812186	9.086208	Walking_Idle
14:06:01.579	-0.7541966	3.397476	9.684841	-0.10821355	0.014143363	0.102583826	-0.24455008	3.6812186	9.086208	Walking_Idle
14:06:01.602	-0.7541966	3.397476	9.684841	-0.10821355	0.014143363	0.102583826	-0.24455008	3.6812186	9.086208	Walking_Idle
14:06:01.625	0.5770202	2.2506182	12.074327	-0.053235684	0.105162285	-0.025087014	-0.1338946	3.370412	9.208299	Walking_Idle
14:06:01.648	0.5770202	2.2506182	12.074327	-0.053235684	0.105162285	-0.025087014	-0.1338946	3.370412	9.208299	Walking_Idle
14:06:01.671	0.5770202	2.2506182	12.074327	-0.053235684	0.105162285	-0.025087014	-0.1338946	3.370412	9.208299	Walking_Idle
14:06:01.693	0.5770202	2.2506182	12.074327	-0.053235684	0.105162285	-0.025087014	-0.1338946	3.370412	9.208299	Walking_Idle
14:06:01.716	0.5770202	2.2506182	12.074327	-0.053235684	0.105162285	-0.025087014	-0.1338946	3.370412	9.208299	Walking_Idle
14:06:01.740	0.5770202	2.2506182	12.074327	-0.053235684	0.105162285	-0.025087014	-0.1338946	3.370412	9.208299	Walking_Idle
14:06:01.763	0.5770202	2.2506182	12.074327	-0.053235684	0.105162285	-0.025087014	-0.1338946	3.370412	9.208299	Walking_Idle
14:06:01.785	0.5770202	2.2506182	12.074327	-0.053235684	0.105162285	-0.025087014	-0.1338946	3.370412	9.208299	Walking_Idle
14:06:01.810	0.5363176	3.014392	6.0096297	0.2491426	0.012310768	-0.34823474	0.14581491	3.6053858	9.118679	Walking_Idle
14:06:01.833	0.5363176	3.014392	6.0096297	0.2491426	0.012310768	-0.34823474	0.14581491	3.6053858	9.118679	Walking_Idle
14:06:01.857	0.5363176	3.014392	6.0096297	0.2491426	0.012310768	-0.34823474	0.14581491	3.6053858	9.118679	Walking_Idle
14:06:01.879	0.5363176	3.014392	6.0096297	0.2491426	0.012310768	-0.34823474	0.14581491	3.6053858	9.118679	Walking_Idle
14:06:01.902	0.5363176	3.014392	6.0096297	0.2491426	0.012310768	-0.34823474	0.14581491	3.6053858	9.118679	Walking_Idle
14:06:01.924	0.5363176	3.014392	6.0096297	0.2491426	0.012310768	-0.34823474	0.14581491	3.6053858	9.118679	Walking_Idle
14:06:01.947	0.5363176	3.014392	6.0096297	0.2491426	0.012310768	-0.34823474	0.14581491	3.6053858	9.118679	Walking_Idle
14:06:01.970	-1.4605076	3.869148	9.598648	-0.111878745	0.10088623	0.08914479	-0.0955355	3.434089	9.185221	Walking_Idle
14:06:01.993	-1.4605076	3.869148	9.598648	-0.111878745	0.10088623	0.08914479	-0.0955355	3.434089	9.185221	Walking_Idle
14:06:02.015	-1.4605076	3.869148	9.598648	-0.111878745	0.10088623	0.08914479	-0.0955355	3.434089	9.185221	Walking_Idle
14:06:02.038	-1.4605076	3.869148	9.598648	-0.111878745	0.10088623	0.08914479	-0.0955355	3.434089	9.185221	Walking_Idle
14:06:02.060	-1.4605076	3.869148	9.598648	-0.111878745	0.10088623	0.08914479	-0.0955355	3.434089	9.185221	Walking_Idle
14:06:02.084	-1.4605076	3.869148	9.598648	-0.111878745	0.10088623	0.08914479	-0.0955355	3.434089	9.185221	Walking_Idle
14:06:02.107	-1.4605076	3.869148	9.598648	-0.111878745	0.10088623	0.08914479	-0.0955355	3.434089	9.185221	Walking_Idle
14:06:02.129	-1.4605076	3.869148	9.598648	-0.111878745	0.10088623	0.08914479	-0.0955355	3.434089	9.185221	Walking_Idle
14:06:02.152	-1.8196489	3.1053743	11.626598	-0.06423126	0.1259317	-0.45024922	-0.4746236	3.5246453	9.139036	Walking_Idle
14:06:02.173	-1.8196489	3.1053743	11.626598	-0.06423126	0.1259317	-0.45024922	-0.4746236	3.5246453	9.139036	Walking_Idle
14:06:02.195	-1.8196489	3.1053743	11.626598	-0.06423126	0.1259317	-0.45024922	-0.4746236	3.5246453	9.139036	Walking_Idle
14:06:02.216	-1.8196489	3.1053743	11.626598	-0.06423126	0.1259317	-0.45024922	-0.4746236	3.5246453	9.139036	Walking_Idle
14:06:02.237	-1.8196489	3.1053743	11.626598	-0.06423126	0.1259317	-0.45024922	-0.4746236	3.5246453	9.139036	Walking_Idle
14:06:02.260	-1.8196489	3.1053743	11.626598	-0.06423126	0.1259317	-0.45024922	-0.4746236	3.5246453	9.139036	Walking_Idle
14:06:02.283	-1.8196489	3.1053743	11.626598	-0.06423126	0.1259317	-0.45024922	-0.4746236	3.5246453	9.139036	Walking_Idle
14:06:02.306	-1.8196489	3.1053743	11.626598	-0.06423126	0.1259317	-0.45024922	-0.4746236	3.5246453	9.139036	Walking_Idle
14:06:02.329	-2.0231621	2.8372157	9.033599	-0.09721798	-0.013956438	0.33593437	-0.8295336	3.6583807	9.0608225	Walking_Idle
14:06:02.352	-2.0231621	2.8372157	9.033599	-0.09721798	-0.013956438	0.33593437	-0.8295336	3.6583807	9.0608225	Walking_Idle
14:06:02.374	-2.0231621	2.8372157	9.033599	-0.09721798	-0.013956438	0.33593437	-0.8295336	3.6583807	9.0608225	Walking_Idle
14:06:02.397	-2.0231621	2.8372157	9.033599	-0.09721798	-0.013956438	0.33593437	-0.8295336	3.6583807	9.0608225	Walking_Idle
14:06:02.421	-2.0231621	2.8372157	9.033599	-0.09721798	-0.013956438	0.33593437	-0.8295336	3.6583807	9.0608225	Walking_Idle
14:06:02.444	-2.0231621	2.8372157	9.033599	-0.09721798	-0.013956438	0.33593437	-0.8295336	3.6583807	9.0608225	Walking_Idle
14:06:02.467	-2.0231621	2.8372157	9.033599	-0.09721798	-0.013956438	0.33593437	-0.8295336	3.6583807	9.0608225	Walking_Idle
14:06:02.490	-2.0231621	2.8372157	9.033599	-0.09721798	-0.013956438	0.33593437	-0.8295336	3.6583807	9.0608225	Walking_Idle
14:06:02.512	-1.7885233	4.0151987	8.1549	0.014570358	0.15280977	0.15450737	-0.81529266	3.9762719	8.927202	Walking_Idle
14:06:02.536	-1.7885233	4.0151987	8.1549	0.014570358	0.15280977	0.15450737	-0.81529266	3.9762719	8.927202	Walking_Idle
14:06:02.561	-1.7885233	4.0151987	8.1549	0.014570358	0.15280977	0.15450737	-0.81529266	3.9762719	8.927202	Walking_Idle
14:06:02.584	-1.7885233	4.0151987	8.1549	0.014570358	0.15280977	0.15450737	-0.81529266	3.9762719	8.927202	Walking_Idle
14:06:02.606	-1.7885233	4.0151987	8.1549	0.014570358	0.15280977	0.15450737	-0.81529266	3.9762719	8.927202	Walking_Idle
14:06:02.628	-1.7885233	4.0151987	8.1549	0.014570358	0.15280977	0.15450737	-0.81529266	3.9762719	8.927202	Walking_Idle
14:06:02.650	-1.7885233	4.0151987	8.1549	0.014570358	0.15280977	0.15450737	-0.81529266	3.9762719	8.927202	Walking_Idle
14:06:02.673	-1.7885233	4.0151987	8.1549	0.014570358	0.15280977	0.15450737	-0.81529266	3.9762719	8.927202	Walking_Idle
14:06:02.695	-0.30167863	4.3001175	9.447808	-0.119209126	-0.38169733	0.26751742	-0.70867974	4.025766	8.91411	Walking_Idle
14:06:02.718	-0.30167863	4.3001175	9.447808	-0.119209126	-0.38169733	0.26751742	-0.70867974	4.025766	8.91411	Walking_Idle
14:06:02.740	-0.30167863	4.3001175	9.447808	-0.119209126	-0.38169733	0.26751742	-0.70867974	4.025766	8.91411	Walking_Idle
14:06:02.764	-0.30167863	4.3001175	9.447808	-0.119209126	-0.38169733	0.26751742	-0.70867974	4.025766	8.91411	Walking_Idle
14:06:02.787	-0.30167863	4.3001175	9.447808	-0.119209126	-0.38169733	0.26751742	-0.70867974	4.025766	8.91411	Walking_Idle
14:06:02.809	-0.30167863	4.3001175	9.447808	-0.119209126	-0.38169733	0.26751742	-0.70867974	4.025766	8.91411	Walking_Idle
14:06:02.832	-0.30167863	4.3001175	9.447808	-0.119209126	-0.38169733	0.26751742	-0.70867974	4.025766	8.91411	Walking_Idle
14:06:02.855	-0.30167863	4.3001175	9.447808	-0.119209126	-0.38169733	0.26751742	-0.70867974	4.025766	8.91411	Walking_Idle
14:06:02.878	1.7023294	3.397476	6.3711653	0.082376406	-0.29617617	-0.3806106	0.094770946	3.977941	8.963112	Walking_Idle
14:06:02.901	1.7023294	3.397476	6.3711653	0.082376406	-0.29617617	-0.3806106	0.094770946	3.977941	8.963112	Walking_Idle
14:06:02.924	1.7023294	3.397476	6.3711653	0.082376406	-0.29617617	-0.3806106	0.094770946	3.977941	8.963112	Walking_Idle
14:06:02.947	1.7023294	3.397476	6.3711653	0.082376406	-0.29617617	-0.3806106	0.094770946	3.977941	8.963112	Walking_Idle
14:06:02.970	1.7023294	3.397476	6.3711653	0.082376406	-0.29617617	-0.3806106	0.094770946	3.977941	8.963112	Walking_Idle
14:06:02.992	1.7023294	3.397476	6.3711653	0.082376406	-0.29617617	-0.3806106	0.094770946	3.977941	8.963112	Walking_Idle
14:06:03.015	1.7023294	3.397476	6.3711653	0.082376406	-0.29617617	-0.3806106	0.094770946	3.977941	8.963112	Walking_Idle
14:06:03.037	1.7023294	3.397476	6.3711653	0.082376406	-0.29617617	-0.3806106	0.094770946	3.977941	8.963112	Walking_Idle
14:06:03.059	-0.85236186	3.816474	8.296163	-0.21939103	0.017197689	-0.35495424	0.089987	3.768911	9.053043	Walking_Idle
14:06:03.082	-0.85236186	3.816474	8.296163	-0.21939103	0.017197689	-0.35495424	0.089987	3.768911	9.053043	Walking_Idle
14:06:03.106	-0.85236186	3.816474	8.296163	-0.21939103	0.017197689	-0.35495424	0.089987	3.768911	9.053043	Walking_Idle
14:06:03.129	-0.85236186	3.816474	8.296163	-0.21939103	0.017197689	-0.35495424	0.089987	3.768911	9.053043	Walking_Idle
14:06:03.152	-0.85236186	3.816474	8.296163	-0.21939103	0.017197689	-0.35495424	0.089987	3.768911	9.053043	Walking_Idle
14:06:03.175	-0.85236186	3.816474	8.296163	-0.21939103	0.017197689	-0.35495424	0.089987	3.768911	9.053043	Walking_Idle
14:06:03.198	-0.85236186	3.816474	8.296163	-0.21939103	0.017197689	-0.35495424	0.089987	3.768911	9.053043	Walking_Idle
14:06:03.220	-0.85236186	3.816474	8.296163	-0.21939103	0.017197689	-0.35495424	0.089987	3.768911	9.053043	Walking_Idle
14:06:03.242	0.8475733	5.140508	10.170879	0.2424231	-0.089092866	-0.31769148	-0.07361162	4.0241437	8.942663	Walking_Idle
14:06:03.265	0.8475733	5.140508	10.170879	0.2424231	-0.089092866	-0.31769148	-0.07361162	4.0241437	8.942663	Walking_Idle
14:06:03.288	0.8475733	5.140508	10.170879	0.2424231	-0.089092866	-0.31769148	-0.07361162	4.0241437	8.942663	Walking_Idle
14:06:03.311	0.8475733	5.140508	10.170879	0.2424231	-0.089092866	-0.31769148	-0.07361162	4.0241437	8.942663	Walking_Idle
14:06:03.335	0.8475733	5.140508	10.170879	0.2424231	-0.089092866	-0.31769148	-0.07361162	4.0241437	8.942663	Walking_Idle
14:06:03.358	0.8475733	5.140508	10.170879	0.2424231	-0.089092866	-0.31769148	-0.07361162	4.0241437	8.942663	Walking_Idle
14:06:03.383	0.8475733	5.140508	10.170879	0.2424231	-0.089092866	-0.31769148	-0.07361162	4.0241437	8.942663	Walking_Idle
14:06:03.406	0.8475733	5.140508	10.170879	0.2424231	-0.089092866	-0.31769148	-0.07361162	4.0241437	8.942663	Walking_Idle
14:06:03.429	-1.3743137	3.7949257	6.2490573	0.31145087	0.017197689	0.2082635	-0.7014456	4.097893	8.881757	Walking_Idle
14:06:03.452	-1.3743137	3.7949257	6.2490573	0.31145087	0.017197689	0.2082635	-0.7014456	4.097893	8.881757	Walking_Idle
14:06:03.474	-1.3743137	3.7949257	6.2490573	0.31145087	0.017197689	0.2082635	-0.7014456	4.097893	8.881757	Walking_Idle
14:06:03.496	-1.3743137	3.7949257	6.2490573	0.31145087	0.017197689	0.2082635	-0.7014456	4.097893	8.881757	Walking_Idle
14:06:03.519	-1.3743137	3.7949257	6.2490573	0.31145087	0.017197689	0.2082635	-0.7014456	4.097893	8.881757	Walking_Idle
14:06:03.542	-1.3743137	3.7949257	6.2490573	0.31145087	0.017197689	0.2082635	-0.7014456	4.097893	8.881757	Walking_Idle
14:06:03.566	-1.3743137	3.7949257	6.2490573	0.31145087	0.017197689	0.2082635	-0.7014456	4.097893	8.881757	Walking_Idle
14:06:03.589	-1.0989721	3.8188684	7.101419	0.07382429	0.077673346	0.5216374	-0.67266256	3.9889596	8.933425	Walking_Idle
14:06:03.612	-1.0989721	3.8188684	7.101419	0.07382429	0.077673346	0.5216374	-0.67266256	3.9889596	8.933425	Walking_Idle
14:06:03.634	-1.0989721	3.8188684	7.101419	0.07382429	0.077673346	0.5216374	-0.67266256	3.9889596	8.933425	Walking_Idle
14:06:03.658	-1.0989721	3.8188684	7.101419	0.07382429	0.077673346	0.5216374	-0.67266256	3.9889596	8.933425	Walking_Idle
14:06:03.680	-1.0989721	3.8188684	7.101419	0.07382429	0.077673346	0.5216374	-0.67266256	3.9889596	8.933425	Walking_Idle
14:06:03.703	-1.0989721	3.8188684	7.101419	0.07382429	0.077673346	0.5216374	-0.67266256	3.9889596	8.933425	Walking_Idle
14:06:03.726	-1.0989721	3.8188684	7.101419	0.07382429	0.077673346	0.5216374	-0.67266256	3.9889596	8.933425	Walking_Idle
14:06:03.749	-1.0989721	3.8188684	7.101419	0.07382429	0.077673346	0.5216374	-0.67266256	3.9889596	8.933425	Walking_Idle
14:06:03.772	-0.6177229	4.087027	9.569917	-0.11554394	-0.09947757	-0.152147	-0.4077131	4.151438	8.87523	Walking_Idle
14:06:03.795	-0.6177229	4.087027	9.569917	-0.11554394	-0.09947757	-0.152147	-0.4077131	4.151438	8.87523	Walking_Idle
14:06:03.819	-0.6177229	4.087027	9.569917	-0.11554394	-0.09947757	-0.152147	-0.4077131	4.151438	8.87523	Walking_Idle
14:06:03.841	-0.6177229	4.087027	9.569917	-0.11554394	-0.09947757	-0.152147	-0.4077131	4.151438	8.87523	Walking_Idle
14:06:03.864	-0.6177229	4.087027	9.569917	-0.11554394	-0.09947757	-0.152147	-0.4077131	4.151438	8.87523	Walking_Idle
14:06:03.886	-0.6177229	4.087027	9.569917	-0.11554394	-0.09947757	-0.152147	-0.4077131	4.151438	8.87523	Walking_Idle
14:06:03.910	-0.6177229	4.087027	9.569917	-0.11554394	-0.09947757	-0.152147	-0.4077131	4.151438	8.87523	Walking_Idle
14:06:03.933	-0.6177229	4.087027	9.569917	-0.11554394	-0.09947757	-0.152147	-0.4077131	4.151438	8.87523	Walking_Idle
14:06:03.955	0.45730647	3.2633965	10.556357	0.37009394	0.09416671	-0.0018741345	-0.39189687	3.870736	9.001899	Walking_Idle
14:06:03.978	0.45730647	3.2633965	10.556357	0.37009394	0.09416671	-0.0018741345	-0.39189687	3.870736	9.001899	Walking_Idle
14:06:04.001	0.45730647	3.2633965	10.556357	0.37009394	0.09416671	-0.0018741345	-0.39189687	3.870736	9.001899	Walking_Idle
14:06:04.025	0.45730647	3.2633965	10.556357	0.37009394	0.09416671	-0.0018741345	-0.39189687	3.870736	9.001899	Walking_Idle
14:06:04.048	0.45730647	3.2633965	10.556357	0.37009394	0.09416671	-0.0018741345	-0.39189687	3.870736	9.001899	Walking_Idle
14:06:04.071	0.45730647	3.2633965	10.556357	0.37009394	0.09416671	-0.0018741345	-0.39189687	3.870736	9.001899	Walking_Idle
14:06:04.094	0.45730647	3.2633965	10.556357	0.37009394	0.09416671	-0.0018741345	-0.39189687	3.870736	9.001899	Walking_Idle
14:06:04.117	0.45730647	3.2633965	10.556357	0.37009394	0.09416671	-0.0018741345	-0.39189687	3.870736	9.001899	Walking_Idle
14:06:04.140	0.5506832	3.4740927	5.3368387	0.045724485	-0.19232908	-0.48690116	-0.12470044	4.0667424	8.922803	Walking_Idle
14:06:04.163	0.5506832	3.4740927	5.3368387	0.045724485	-0.19232908	-0.48690116	-0.12470044	4.0667424	8.922803	Walking_Idle
14:06:04.185	0.5506832	3.4740927	5.3368387	0.045724485	-0.19232908	-0.48690116	-0.12470044	4.0667424	8.922803	Walking_Idle
14:06:04.209	0.5506832	3.4740927	5.3368387	0.045724485	-0.19232908	-0.48690116	-0.12470044	4.0667424	8.922803	Walking_Idle
14:06:04.231	0.5506832	3.4740927	5.3368387	0.045724485	-0.19232908	-0.48690116	-0.12470044	4.0667424	8.922803	Walking_Idle
14:06:04.255	0.5506832	3.4740927	5.3368387	0.045724485	-0.19232908	-0.48690116	-0.12470044	4.0667424	8.922803	Walking_Idle
14:06:04.278	0.5506832	3.4740927	5.3368387	0.045724485	-0.19232908	-0.48690116	-0.12470044	4.0667424	8.922803	Walking_Idle
14:06:04.301	0.5506832	3.4740927	5.3368387	0.045724485	-0.19232908	-0.48690116	-0.12470044	4.0667424	8.922803	Walking_Idle
14:06:04.324	-0.9912298	5.078257	9.5483675	-0.041018378	-0.05671701	-0.06784758	-0.054604135	3.850217	9.019048	Walking_Idle
14:06:04.347	-0.9912298	5.078257	9.5483675	-0.041018378	-0.05671701	-0.06784758	-0.054604135	3.850217	9.019048	Walking_Idle
14:06:04.370	-0.9912298	5.078257	9.5483675	-0.041018378	-0.05671701	-0.06784758	-0.054604135	3.850217	9.019048	Walking_Idle
14:06:04.393	-0.9912298	5.078257	9.5483675	-0.041018378	-0.05671701	-0.06784758	-0.054604135	3.850217	9.019048	Walking_Idle
14:06:04.416	-0.9912298	5.078257	9.5483675	-0.041018378	-0.05671701	-0.06784758	-0.054604135	3.850217	9.019048	Walking_Idle
14:06:04.439	-0.9912298	5.078257	9.5483675	-0.041018378	-0.05671701	-0.06784758	-0.054604135	3.850217	9.019048	Walking_Idle
14:06:04.461	-0.9912298	5.078257	9.5483675	-0.041018378	-0.05671701	-0.06784758	-0.054604135	3.850217	9.019048	Walking_Idle
14:06:04.485	-0.9912298	5.078257	9.5483675	-0.041018378	-0.05671701	-0.06784758	-0.054604135	3.850217	9.019048	Walking_Idle
14:06:04.508	-1.9106313	3.6129606	10.829305	-0.056900874	0.25910032	-0.5999112	-0.49032998	4.0216346	8.930643	Walking_Idle
14:06:04.531	-1.9106313	3.6129606	10.829305	-0.056900874	0.25910032	-0.5999112	-0.49032998	4.0216346	8.930643	Walking_Idle
14:06:04.554	-1.9106313	3.6129606	10.829305	-0.056900874	0.25910032	-0.5999112	-0.49032998	4.0216346	8.930643	Walking_Idle
14:06:04.577	-1.9106313	3.6129606	10.829305	-0.056900874	0.25910032	-0.5999112	-0.49032998	4.0216346	8.930643	Walking_Idle
14:06:04.601	-1.9106313	3.6129606	10.829305	-0.056900874	0.25910032	-0.5999112	-0.49032998	4.0216346	8.930643	Walking_Idle
14:06:04.624	-1.9106313	3.6129606	10.829305	-0.056900874	0.25910032	-0.5999112	-0.49032998	4.0216346	8.930643	Walking_Idle
14:06:04.647	-1.9106313	3.6129606	10.829305	-0.056900874	0.25910032	-0.5999112	-0.49032998	4.0216346	8.930643	Walking_Idle
14:06:04.670	-1.185166	2.9904492	8.93304	-0.16196969	-0.2888458	0.15084217	-0.8980774	4.0261207	8.896862	Walking_Idle
14:06:04.693	-1.185166	2.9904492	8.93304	-0.16196969	-0.2888458	0.15084217	-0.8980774	4.0261207	8.896862	Walking_Idle
14:06:04.715	-1.185166	2.9904492	8.93304	-0.16196969	-0.2888458	0.15084217	-0.8980774	4.0261207	8.896862	Walking_Idle
14:06:04.738	-1.185166	2.9904492	8.93304	-0.16196969	-0.2888458	0.15084217	-0.8980774	4.0261207	8.896862	Walking_Idle
14:06:04.761	-1.185166	2.9904492	8.93304	-0.16196969	-0.2888458	0.15084217	-0.8980774	4.0261207	8.896862	Walking_Idle
14:06:04.783	-1.185166	2.9904492	8.93304	-0.16196969	-0.2888458	0.15084217	-0.8980774	4.0261207	8.896862	Walking_Idle
14:06:04.806	-1.185166	2.9904492	8.93304	-0.16196969	-0.2888458	0.15084217	-0.8980774	4.0261207	8.896862	Walking_Idle
14:06:04.830	-1.185166	2.9904492	8.93304	-0.16196969	-0.2888458	0.15084217	-0.8980774	4.0261207	8.896862	Walking_Idle
14:06:04.853	-0.9577099	4.2833576	7.211556	0.010905167	-0.10008844	-0.099001706	-0.66681665	4.151561	8.859471	Walking_Idle
14:06:04.876	-0.9577099	4.2833576	7.211556	0.010905167	-0.10008844	-0.099001706	-0.66681665	4.151561	8.859471	Walking_Idle
14:06:04.898	-0.9577099	4.2833576	7.211556	0.010905167	-0.10008844	-0.099001706	-0.66681665	4.151561	8.859471	Walking_Idle
14:06:04.921	-0.9577099	4.2833576	7.211556	0.010905167	-0.10008844	-0.099001706	-0.66681665	4.151561	8.859471	Walking_Idle
14:06:04.944	-0.9577099	4.2833576	7.211556	0.010905167	-0.10008844	-0.099001706	-0.66681665	4.151561	8.859471	Walking_Idle
14:06:04.968	-0.9577099	4.2833576	7.211556	0.010905167	-0.10008844	-0.099001706	-0.66681665	4.151561	8.859471	Walking_Idle
14:06:04.990	-0.9577099	4.2833576	7.211556	0.010905167	-0.10008844	-0.099001706	-0.66681665	4.151561	8.859471	Walking_Idle
14:06:05.013	-0.9577099	4.2833576	7.211556	0.010905167	-0.10008844	-0.099001706	-0.66681665	4.151561	8.859471	Walking_Idle
14:06:05.036	0.58420306	4.3863115	9.58907	-0.58896446	-0.23020273	-0.4209277	-0.3961901	3.8900502	8.993381	Walking_Idle
14:06:05.059	0.58420306	4.3863115	9.58907	-0.58896446	-0.23020273	-0.4209277	-0.3961901	3.8900502	8.993381	Walking_Idle
14:06:05.083	0.58420306	4.3863115	9.58907	-0.58896446	-0.23020273	-0.4209277	-0.3961901	3.8900502	8.993381	Walking_Idle
14:06:05.105	0.58420306	4.3863115	9.58907	-0.58896446	-0.23020273	-0.4209277	-0.3961901	3.8900502	8.993381	Walking_Idle
14:06:05.128	0.58420306	4.3863115	9.58907	-0.58896446	-0.23020273	-0.4209277	-0.3961901	3.8900502	8.993381	Walking_Idle
14:06:05.151	0.58420306	4.3863115	9.58907	-0.58896446	-0.23020273	-0.4209277	-0.3961901	3.8900502	8.993381	Walking_Idle
14:06:05.175	0.58420306	4.3863115	9.58907	-0.58896446	-0.23020273	-0.4209277	-0.3961901	3.8900502	8.993381	Walking_Idle
14:06:05.198	0.58420306	4.3863115	9.58907	-0.58896446	-0.23020273	-0.4209277	-0.3961901	3.8900502	8.993381	Walking_Idle
14:06:05.221	0.90503585	1.637684	9.502876	-0.4502981	-0.03167153	-1.1838984	-0.25301966	3.485809	9.162723	Walking_Idle
14:06:05.244	0.90503585	1.637684	9.502876	-0.4502981	-0.03167153	-1.1838984	-0.25301966	3.485809	9.162723	Walking_Idle
14:06:05.267	0.90503585	1.637684	9.502876	-0.4502981	-0.03167153	-1.1838984	-0.25301966	3.485809	9.162723	Walking_Idle
14:06:05.290	0.90503585	1.637684	9.502876	-0.4502981	-0.03167153	-1.1838984	-0.25301966	3.485809	9.162723	Walking_Idle
14:06:05.313	0.90503585	1.637684	9.502876	-0.4502981	-0.03167153	-1.1838984	-0.25301966	3.485809	9.162723	Walking_Idle
14:06:05.336	0.90503585	1.637684	9.502876	-0.4502981	-0.03167153	-1.1838984	-0.25301966	3.485809	9.162723	Walking_Idle
14:06:05.359	0.90503585	1.637684	9.502876	-0.4502981	-0.03167153	-1.1838984	-0.25301966	3.485809	9.162723	Walking_Idle
14:06:05.382	0.90503585	1.637684	9.502876	-0.4502981	-0.03167153	-1.1838984	-0.25301966	3.485809	9.162723	Walking_Idle
14:06:05.406	-1.201926	4.017593	7.7239304	-0.17540874	-0.2503613	-0.53577036	-0.115882784	3.4451213	9.180854	Walking_Idle
14:06:05.429	-1.201926	4.017593	7.7239304	-0.17540874	-0.2503613	-0.53577036	-0.115882784	3.4451213	9.180854	Walking_Idle
14:06:05.452	-1.201926	4.017593	7.7239304	-0.17540874	-0.2503613	-0.53577036	-0.115882784	3.4451213	9.180854	Walking_Idle
14:06:05.474	-1.201926	4.017593	7.7239304	-0.17540874	-0.2503613	-0.53577036	-0.115882784	3.4451213	9.180854	Walking_Idle
14:06:05.498	-1.201926	4.017593	7.7239304	-0.17540874	-0.2503613	-0.53577036	-0.115882784	3.4451213	9.180854	Walking_Idle
14:06:05.520	-1.201926	4.017593	7.7239304	-0.17540874	-0.2503613	-0.53577036	-0.115882784	3.4451213	9.180854	Walking_Idle
14:06:05.543	-1.201926	4.017593	7.7239304	-0.17540874	-0.2503613	-0.53577036	-0.115882784	3.4451213	9.180854	Walking_Idle
14:06:05.566	-1.201926	4.017593	7.7239304	-0.17540874	-0.2503613	-0.53577036	-0.115882784	3.4451213	9.180854	Walking_Idle
14:06:05.589	0.5243462	3.981679	11.140561	0.3713157	0.14731199	-0.40565607	-0.24174803	3.7707279	9.049503	Walking_Idle
14:06:05.611	0.5243462	3.981679	11.140561	0.3713157	0.14731199	-0.40565607	-0.24174803	3.7707279	9.049503	Walking_Idle
14:06:05.635	0.5243462	3.981679	11.140561	0.3713157	0.14731199	-0.40565607	-0.24174803	3.7707279	9.049503	Walking_Idle
14:06:05.657	0.5243462	3.981679	11.140561	0.3713157	0.14731199	-0.40565607	-0.24174803	3.7707279	9.049503	Walking_Idle
14:06:05.680	0.5243462	3.981679	11.140561	0.3713157	0.14731199	-0.40565607	-0.24174803	3.7707279	9.049503	Walking_Idle
14:06:05.703	0.5243462	3.981679	11.140561	0.3713157	0.14731199	-0.40565607	-0.24174803	3.7707279	9.049503	Walking_Idle
14:06:05.726	0.5243462	3.981679	11.140561	0.3713157	0.14731199	-0.40565607	-0.24174803	3.7707279	9.049503	Walking_Idle
14:06:05.749	-0.64166564	2.7031362	7.805336	0.17644964	-0.108029686	-0.35251078	-0.8994091	3.8173542	8.988282	Walking_Idle
14:06:05.772	-0.64166564	2.7031362	7.805336	0.17644964	-0.108029686	-0.35251078	-0.8994091	3.8173542	8.988282	Walking_Idle
14:06:05.795	-0.64166564	2.7031362	7.805336	0.17644964	-0.108029686	-0.35251078	-0.8994091	3.8173542	8.988282	Walking_Idle
14:06:05.818	-0.64166564	2.7031362	7.805336	0.17644964	-0.108029686	-0.35251078	-0.8994091	3.8173542	8.988282	Walking_Idle
14:06:05.840	-0.64166564	2.7031362	7.805336	0.17644964	-0.108029686	-0.35251078	-0.8994091	3.8173542	8.988282	Walking_Idle
14:06:05.864	-0.64166564	2.7031362	7.805336	0.17644964	-0.108029686	-0.35251078	-0.8994091	3.8173542	8.988282	Walking_Idle
14:06:05.887	-0.64166564	2.7031362	7.805336	0.17644964	-0.108029686	-0.35251078	-0.8994091	3.8173542	8.988282	Walking_Idle
14:06:05.910	-0.64166564	2.7031362	7.805336	0.17644964	-0.108029686	-0.35251078	-0.8994091	3.8173542	8.988282	Walking_Idle
14:06:05.932	-0.5865973	3.9002736	7.0726876	0.2986227	-0.10619709	-0.22117476	-0.8345215	3.8492386	8.980941	Walking_Idle
14:06:05.955	-0.5865973	3.9002736	7.0726876	0.2986227	-0.10619709	-0.22117476	-0.8345215	3.8492386	8.980941	Walking_Idle
14:06:05.979	-0.5865973	3.9002736	7.0726876	0.2986227	-0.10619709	-0.22117476	-0.8345215	3.8492386	8.980941	Walking_Idle
14:06:06.001	-0.5865973	3.9002736	7.0726876	0.2986227	-0.10619709	-0.22117476	-0.8345215	3.8492386	8.980941	Walking_Idle
14:06:06.024	-0.5865973	3.9002736	7.0726876	0.2986227	-0.10619709	-0.22117476	-0.8345215	3.8492386	8.980941	Walking_Idle
14:06:06.047	-0.5865973	3.9002736	7.0726876	0.2986227	-0.10619709	-0.22117476	-0.8345215	3.8492386	8.980941	Walking_Idle
14:06:06.069	-0.5865973	3.9002736	7.0726876	0.2986227	-0.10619709	-0.22117476	-0.8345215	3.8492386	8.980941	Walking_Idle
14:06:06.093	-0.5865973	3.9002736	7.0726876	0.2986227	-0.10619709	-0.22117476	-0.8345215	3.8492386	8.980941	Walking_Idle
14:06:06.116	-1.2593886	4.017593	9.177256	-0.0758377	-0.5136442	-0.24988542	-0.7757855	4.0661116	8.890177	Walking_Idle
14:06:06.139	-1.2593886	4.017593	9.177256	-0.0758377	-0.5136442	-0.24988542	-0.7757855	4.0661116	8.890177	Walking_Idle
14:06:06.162	-1.2593886	4.017593	9.177256	-0.0758377	-0.5136442	-0.24988542	-0.7757855	4.0661116	8.890177	Walking_Idle
14:06:06.185	-1.2593886	4.017593	9.177256	-0.0758377	-0.5136442	-0.24988542	-0.7757855	4.0661116	8.890177	Walking_Idle
14:06:06.208	-1.2593886	4.017593	9.177256	-0.0758377	-0.5136442	-0.24988542	-0.7757855	4.0661116	8.890177	Walking_Idle
14:06:06.230	-1.2593886	4.017593	9.177256	-0.0758377	-0.5136442	-0.24988542	-0.7757855	4.0661116	8.890177	Walking_Idle
14:06:06.253	-1.2593886	4.017593	9.177256	-0.0758377	-0.5136442	-0.24988542	-0.7757855	4.0661116	8.890177	Walking_Idle
14:06:06.276	-1.2593886	4.017593	9.177256	-0.0758377	-0.5136442	-0.24988542	-0.7757855	4.0661116	8.890177	Walking_Idle
14:06:06.298	0.51955765	2.8443985	11.576319	-0.26887113	-0.3120587	-0.9505479	-0.28142554	3.8323355	9.022437	Walking_Idle
14:06:06.322	0.51955765	2.8443985	11.576319	-0.26887113	-0.3120587	-0.9505479	-0.28142554	3.8323355	9.022437	Walking_Idle
14:06:06.345	0.51955765	2.8443985	11.576319	-0.26887113	-0.3120587	-0.9505479	-0.28142554	3.8323355	9.022437	Walking_Idle
14:06:06.368	0.51955765	2.8443985	11.576319	-0.26887113	-0.3120587	-0.9505479	-0.28142554	3.8323355	9.022437	Walking_Idle
14:06:06.391	0.51955765	2.8443985	11.576319	-0.26887113	-0.3120587	-0.9505479	-0.28142554	3.8323355	9.022437	Walking_Idle
14:06:06.413	0.51955765	2.8443985	11.576319	-0.26887113	-0.3120587	-0.9505479	-0.28142554	3.8323355	9.022437	Walking_Idle
14:06:06.437	0.51955765	2.8443985	11.576319	-0.26887113	-0.3120587	-0.9505479	-0.28142554	3.8323355	9.022437	Walking_Idle
14:06:06.460	0.51955765	2.8443985	11.576319	-0.26887113	-0.3120587	-0.9505479	-0.28142554	3.8323355	9.022437	Walking_Idle
14:06:06.483	0.4956149	3.3591676	6.3304625	0.1245261	-0.3761995	-0.8460899	-0.21744448	3.6262927	9.108956	Walking_Idle
14:06:06.506	0.4956149	3.3591676	6.3304625	0.1245261	-0.3761995	-0.8460899	-0.21744448	3.6262927	9.108956	Walking_Idle
14:06:06.529	0.4956149	3.3591676	6.3304625	0.1245261	-0.3761995	-0.8460899	-0.21744448	3.6262927	9.108956	Walking_Idle
14:06:06.551	0.4956149	3.3591676	6.3304625	0.1245261	-0.3761995	-0.8460899	-0.21744448	3.6262927	9.108956	Walking_Idle
14:06:06.574	0.4956149	3.3591676	6.3304625	0.1245261	-0.3761995	-0.8460899	-0.21744448	3.6262927	9.108956	Walking_Idle
14:06:06.597	0.4956149	3.3591676	6.3304625	0.1245261	-0.3761995	-0.8460899	-0.21744448	3.6262927	9.108956	Walking_Idle
14:06:06.620	0.4956149	3.3591676	6.3304625	0.1245261	-0.3761995	-0.8460899	-0.21744448	3.6262927	9.108956	Walking_Idle
14:06:06.642	0.4956149	3.3591676	6.3304625	0.1245261	-0.3761995	-0.8460899	-0.21744448	3.6262927	9.108956	Walking_Idle
14:06:06.666	-1.4485363	4.235472	9.371192	-0.059344336	-0.2851806	-0.5437116	-0.12905777	3.55829	9.137411	Walking_Idle
14:06:06.689	-1.4485363	4.235472	9.371192	-0.059344336	-0.2851806	-0.5437116	-0.12905777	3.55829	9.137411	Walking_Idle
14:06:06.712	-1.4485363	4.235472	9.371192	-0.059344336	-0.2851806	-0.5437116	-0.12905777	3.55829	9.137411	Walking_Idle
14:06:06.735	-1.4485363	4.235472	9.371192	-0.059344336	-0.2851806	-0.5437116	-0.12905777	3.55829	9.137411	Walking_Idle
14:06:06.758	-1.4485363	4.235472	9.371192	-0.059344336	-0.2851806	-0.5437116	-0.12905777	3.55829	9.137411	Walking_Idle
14:06:06.781	-1.4485363	4.235472	9.371192	-0.059344336	-0.2851806	-0.5437116	-0.12905777	3.55829	9.137411	Walking_Idle
14:06:06.803	-1.4485363	4.235472	9.371192	-0.059344336	-0.2851806	-0.5437116	-0.12905777	3.55829	9.137411	Walking_Idle
14:06:06.826	-1.4485363	4.235472	9.371192	-0.059344336	-0.2851806	-0.5437116	-0.12905777	3.55829	9.137411	Walking_Idle
14:06:06.849	-1.6712039	3.6871831	9.833286	-0.2969709	0.14120334	-0.7514058	-0.5538184	3.848918	9.002749	Walking_Idle
14:06:06.872	-1.6712039	3.6871831	9.833286	-0.2969709	0.14120334	-0.7514058	-0.5538184	3.848918	9.002749	Walking_Idle
14:06:06.895	-1.6712039	3.6871831	9.833286	-0.2969709	0.14120334	-0.7514058	-0.5538184	3.848918	9.002749	Walking_Idle
14:06:06.918	-1.6712039	3.6871831	9.833286	-0.2969709	0.14120334	-0.7514058	-0.5538184	3.848918	9.002749	Walking_Idle
14:06:06.941	-1.6712039	3.6871831	9.833286	-0.2969709	0.14120334	-0.7514058	-0.5538184	3.848918	9.002749	Walking_Idle
14:06:06.962	-1.6712039	3.6871831	9.833286	-0.2969709	0.14120334	-0.7514058	-0.5538184	3.848918	9.002749	Walking_Idle
14:06:06.984	-1.6712039	3.6871831	9.833286	-0.2969709	0.14120334	-0.7514058	-0.5538184	3.848918	9.002749	Walking_Idle
14:06:07.008	-1.132492	2.8443985	9.246689	0.02984199	-0.017010765	0.013397496	-1.0005199	3.6171145	9.0601225	Walking_Idle
14:06:07.030	-1.132492	2.8443985	9.246689	0.02984199	-0.017010765	0.013397496	-1.0005199	3.6171145	9.0601225	Walking_Idle
14:06:07.052	-1.132492	2.8443985	9.246689	0.02984199	-0.017010765	0.013397496	-1.0005199	3.6171145	9.0601225	Walking_Idle
14:06:07.074	-1.132492	2.8443985	9.246689	0.02984199	-0.017010765	0.013397496	-1.0005199	3.6171145	9.0601225	Walking_Idle
14:06:07.097	-1.132492	2.8443985	9.246689	0.02984199	-0.017010765	0.013397496	-1.0005199	3.6171145	9.0601225	Walking_Idle
14:06:07.120	-1.132492	2.8443985	9.246689	0.02984199	-0.017010765	0.013397496	-1.0005199	3.6171145	9.0601225	Walking_Idle
14:06:07.142	-1.132492	2.8443985	9.246689	0.02984199	-0.017010765	0.013397496	-1.0005199	3.6171145	9.0601225	Walking_Idle
14:06:07.164	-1.132492	2.8443985	9.246689	0.02984199	-0.017010765	0.013397496	-1.0005199	3.6171145	9.0601225	Walking_Idle
14:06:07.187	-0.80687064	3.799714	7.491686	0.26441425	-0.05060835	-0.13870795	-0.9302298	3.9440405	8.930262	Walking_Idle
14:06:07.210	-0.80687064	3.799714	7.491686	0.26441425	-0.05060835	-0.13870795	-0.9302298	3.9440405	8.930262	Walking_Idle
14:06:07.234	-0.80687064	3.799714	7.491686	0.26441425	-0.05060835	-0.13870795	-0.9302298	3.9440405	8.930262	Walking_Idle
14:06:07.257	-0.80687064	3.799714	7.491686	0.26441425	-0.05060835	-0.13870795	-0.9302298	3.9440405	8.930262	Walking_Idle
14:06:07.280	-0.80687064	3.799714	7.491686	0.26441425	-0.05060835	-0.13870795	-0.9302298	3.9440405	8.930262	Walking_Idle
14:06:07.302	-0.80687064	3.799714	7.491686	0.26441425	-0.05060835	-0.13870795	-0.9302298	3.9440405	8.930262	Walking_Idle
14:06:07.325	-0.80687064	3.799714	7.491686	0.26441425	-0.05060835	-0.13870795	-0.9302298	3.9440405	8.930262	Walking_Idle
14:06:07.348	-0.80687064	3.799714	7.491686	0.26441425	-0.05060835	-0.13870795	-0.9302298	3.9440405	8.930262	Walking_Idle
14:06:07.371	-0.967287	4.005622	8.097438	-0.3659987	-0.4543903	-0.0745671	-0.9302298	3.9440405	8.930262	Walking_Idle
14:06:07.394	-0.967287	4.005622	8.097438	-0.3659987	-0.4543903	-0.0745671	-0.5938722	3.8882718	8.983263	Walking_Idle
14:06:07.417	-0.967287	4.005622	8.097438	-0.3659987	-0.4543903	-0.0745671	-0.5938722	3.8882718	8.983263	Walking_Idle
14:06:07.439	-0.967287	4.005622	8.097438	-0.3659987	-0.4543903	-0.0745671	-0.5938722	3.8882718	8.983263	Walking_Idle
14:06:07.463	-0.967287	4.005622	8.097438	-0.3659987	-0.4543903	-0.0745671	-0.5938722	3.8882718	8.983263	Walking_Idle
14:06:07.486	-0.967287	4.005622	8.097438	-0.3659987	-0.4543903	-0.0745671	-0.5938722	3.8882718	8.983263	Walking_Idle
14:06:07.509	-0.967287	4.005622	8.097438	-0.3659987	-0.4543903	-0.0745671	-0.5938722	3.8882718	8.983263	Walking_Idle
14:06:07.532	-0.967287	4.005622	8.097438	-0.3659987	-0.4543903	-0.0745671	-0.5938722	3.8882718	8.983263	Walking_Idle
14:06:07.555	1.7813405	2.135693	8.605023	0.06405044	-0.29678705	-0.38305405	-0.4557051	3.2906234	9.226836	Walking_Idle
14:06:07.579	1.7813405	2.135693	8.605023	0.06405044	-0.29678705	-0.38305405	-0.4557051	3.2906234	9.226836	Walking_Idle
14:06:07.601	1.7813405	2.135693	8.605023	0.06405044	-0.29678705	-0.38305405	-0.4557051	3.2906234	9.226836	Walking_Idle
14:06:07.625	1.7813405	2.135693	8.605023	0.06405044	-0.29678705	-0.38305405	-0.4557051	3.2906234	9.226836	Walking_Idle
14:06:07.647	1.7813405	2.135693	8.605023	0.06405044	-0.29678705	-0.38305405	-0.4557051	3.2906234	9.226836	Walking_Idle
14:06:07.669	1.7813405	2.135693	8.605023	0.06405044	-0.29678705	-0.38305405	-0.4557051	3.2906234	9.226836	Walking_Idle
14:06:07.691	1.7813405	2.135693	8.605023	0.06405044	-0.29678705	-0.38305405	-0.4557051	3.2906234	9.226836	Walking_Idle
14:06:07.713	1.7813405	2.135693	8.605023	0.06405044	-0.29678705	-0.38305405	-0.4557051	3.2906234	9.226836	Walking_Idle
14:06:07.736	0.25379312	3.8930907	8.061523	-0.31163168	-0.4922639	-0.6683281	-0.045321345	3.2605116	9.248642	Walking_Idle
14:06:07.758	0.25379312	3.8930907	8.061523	-0.31163168	-0.4922639	-0.6683281	-0.045321345	3.2605116	9.248642	Walking_Idle
14:06:07.781	0.25379312	3.8930907	8.061523	-0.31163168	-0.4922639	-0.6683281	-0.045321345	3.2605116	9.248642	Walking_Idle
14:06:07.804	0.25379312	3.8930907	8.061523	-0.31163168	-0.4922639	-0.6683281	-0.045321345	3.2605116	9.248642	Walking_Idle
14:06:07.827	0.25379312	3.8930907	8.061523	-0.31163168	-0.4922639	-0.6683281	-0.045321345	3.2605116	9.248642	Walking_Idle
14:06:07.850	0.25379312	3.8930907	8.061523	-0.31163168	-0.4922639	-0.6683281	-0.045321345	3.2605116	9.248642	Walking_Idle
14:06:07.873	0.25379312	3.8930907	8.061523	-0.31163168	-0.4922639	-0.6683281	-0.045321345	3.2605116	9.248642	Walking_Idle
14:06:07.896	0.25379312	3.8930907	8.061523	-0.31163168	-0.4922639	-0.6683281	-0.045321345	3.2605116	9.248642	Walking_Idle
14:06:07.919	0.7350424	4.166038	10.64734	0.32977682	-0.27601764	-0.36228463	-0.03779343	3.3850777	9.203814	Walking_Idle
14:06:07.942	0.7350424	4.166038	10.64734	0.32977682	-0.27601764	-0.36228463	-0.03779343	3.3850777	9.203814	Walking_Idle
14:06:07.964	0.7350424	4.166038	10.64734	0.32977682	-0.27601764	-0.36228463	-0.03779343	3.3850777	9.203814	Walking_Idle
14:06:07.987	0.7350424	4.166038	10.64734	0.32977682	-0.27601764	-0.36228463	-0.03779343	3.3850777	9.203814	Walking_Idle
14:06:08.011	0.7350424	4.166038	10.64734	0.32977682	-0.27601764	-0.36228463	-0.03779343	3.3850777	9.203814	Walking_Idle
14:06:08.036	0.7350424	4.166038	10.64734	0.32977682	-0.27601764	-0.36228463	-0.03779343	3.3850777	9.203814	Walking_Idle
14:06:08.058	0.7350424	4.166038	10.64734	0.32977682	-0.27601764	-0.36228463	-0.03779343	3.3850777	9.203814	Walking_Idle
14:06:08.080	0.7350424	4.166038	10.64734	0.32977682	-0.27601764	-0.36228463	-0.03779343	3.3850777	9.203814	Walking_Idle
14:06:08.102	-1.8100717	2.7318676	9.4932995	0.3145052	-0.06099306	-0.18207937	-0.45642474	3.5694811	9.122546	Walking_Idle
14:06:08.125	-1.8100717	2.7318676	9.4932995	0.3145052	-0.06099306	-0.18207937	-0.45642474	3.5694811	9.122546	Walking_Idle
14:06:08.149	-1.8100717	2.7318676	9.4932995	0.3145052	-0.06099306	-0.18207937	-0.45642474	3.5694811	9.122546	Walking_Idle
14:06:08.172	-1.8100717	2.7318676	9.4932995	0.3145052	-0.06099306	-0.18207937	-0.45642474	3.5694811	9.122546	Walking_Idle
14:06:08.195	-1.8100717	2.7318676	9.4932995	0.3145052	-0.06099306	-0.18207937	-0.45642474	3.5694811	9.122546	Walking_Idle
14:06:08.217	-1.8100717	2.7318676	9.4932995	0.3145052	-0.06099306	-0.18207937	-0.45642474	3.5694811	9.122546	Walking_Idle
14:06:08.240	-1.8100717	2.7318676	9.4932995	0.3145052	-0.06099306	-0.18207937	-0.45642474	3.5694811	9.122546	Walking_Idle
14:06:08.264	-1.8100717	2.7318676	9.4932995	0.3145052	-0.06099306	-0.18207937	-0.45642474	3.5694811	9.122546	Walking_Idle
14:06:08.287	-1.2043202	3.172414	7.5515428	0.31389433	-0.049386624	0.056158062	-0.6270324	3.6886063	9.064843	Walking_Idle
14:06:08.310	-1.2043202	3.172414	7.5515428	0.31389433	-0.049386624	0.056158062	-0.6270324	3.6886063	9.064843	Walking_Idle
14:06:08.333	-1.2043202	3.172414	7.5515428	0.31389433	-0.049386624	0.056158062	-0.6270324	3.6886063	9.064843	Walking_Idle
14:06:08.355	-1.2043202	3.172414	7.5515428	0.31389433	-0.049386624	0.056158062	-0.6270324	3.6886063	9.064843	Walking_Idle
14:06:08.378	-1.2043202	3.172414	7.5515428	0.31389433	-0.049386624	0.056158062	-0.6270324	3.6886063	9.064843	Walking_Idle
14:06:08.401	-1.2043202	3.172414	7.5515428	0.31389433	-0.049386624	0.056158062	-0.6270324	3.6886063	9.064843	Walking_Idle
14:06:08.423	-1.2043202	3.172414	7.5515428	0.31389433	-0.049386624	0.056158062	-0.6270324	3.6886063	9.064843	Walking_Idle
14:06:08.446	-1.2043202	3.172414	7.5515428	0.31389433	-0.049386624	0.056158062	-0.6270324	3.6886063	9.064843	Walking_Idle
14:06:08.469	-0.86912173	3.3735332	8.7534685	-0.1039375	-0.22348322	-0.2590484	-0.53421706	4.1226225	8.881946	Walking_Idle
14:06:08.491	-0.86912173	3.3735332	8.7534685	-0.1039375	-0.22348322	-0.2590484	-0.53421706	4.1226225	8.881946	Walking_Idle
14:06:08.514	-0.86912173	3.3735332	8.7534685	-0.1039375	-0.22348322	-0.2590484	-0.53421706	4.1226225	8.881946	Walking_Idle
14:06:08.537	-0.86912173	3.3735332	8.7534685	-0.1039375	-0.22348322	-0.2590484	-0.53421706	4.1226225	8.881946	Walking_Idle
14:06:08.560	-0.86912173	3.3735332	8.7534685	-0.1039375	-0.22348322	-0.2590484	-0.53421706	4.1226225	8.881946	Walking_Idle
14:06:08.582	-0.86912173	3.3735332	8.7534685	-0.1039375	-0.22348322	-0.2590484	-0.53421706	4.1226225	8.881946	Walking_Idle
14:06:08.606	-0.86912173	3.3735332	8.7534685	-0.1039375	-0.22348322	-0.2590484	-0.53421706	4.1226225	8.881946	Walking_Idle
14:06:08.629	-0.2370332	1.9752767	12.091087	-0.314686	-0.06343652	-0.5595941	-0.22516829	3.3496091	9.214108	Walking_Idle
14:06:08.651	-0.2370332	1.9752767	12.091087	-0.314686	-0.06343652	-0.5595941	-0.22516829	3.3496091	9.214108	Walking_Idle
14:06:08.674	-0.2370332	1.9752767	12.091087	-0.314686	-0.06343652	-0.5595941	-0.22516829	3.3496091	9.214108	Walking_Idle
14:06:08.696	-0.2370332	1.9752767	12.091087	-0.314686	-0.06343652	-0.5595941	-0.22516829	3.3496091	9.214108	Walking_Idle
14:06:08.720	-0.2370332	1.9752767	12.091087	-0.314686	-0.06343652	-0.5595941	-0.22516829	3.3496091	9.214108	Walking_Idle
14:06:08.743	-0.2370332	1.9752767	12.091087	-0.314686	-0.06343652	-0.5595941	-0.22516829	3.3496091	9.214108	Walking_Idle
14:06:08.766	-0.2370332	1.9752767	12.091087	-0.314686	-0.06343652	-0.5595941	-0.22516829	3.3496091	9.214108	Walking_Idle
14:06:08.789	-0.2370332	1.9752767	12.091087	-0.314686	-0.06343652	-0.5595941	-0.22516829	3.3496091	9.214108	Walking_Idle
14:06:08.812	0.46209505	2.760599	8.200391	0.22898406	-0.16667275	-0.42031685	0.05269275	3.062082	9.316182	Walking_Idle
14:06:08.834	0.46209505	2.760599	8.200391	0.22898406	-0.16667275	-0.42031685	0.05269275	3.062082	9.316182	Walking_Idle
14:06:08.857	0.46209505	2.760599	8.200391	0.22898406	-0.16667275	-0.42031685	0.05269275	3.062082	9.316182	Walking_Idle
14:06:08.880	0.46209505	2.760599	8.200391	0.22898406	-0.16667275	-0.42031685	0.05269275	3.062082	9.316182	Walking_Idle
14:06:08.903	0.46209505	2.760599	8.200391	0.22898406	-0.16667275	-0.42031685	0.05269275	3.062082	9.316182	Walking_Idle
14:06:08.926	0.46209505	2.760599	8.200391	0.22898406	-0.16667275	-0.42031685	0.05269275	3.062082	9.316182	Walking_Idle
14:06:08.949	0.46209505	2.760599	8.200391	0.22898406	-0.16667275	-0.42031685	0.05269275	3.062082	9.316182	Walking_Idle
14:06:08.971	0.46209505	2.760599	8.200391	0.22898406	-0.16667275	-0.42031685	0.05269275	3.062082	9.316182	Walking_Idle
14:06:08.994	-0.67279124	3.4094474	9.28021	-0.06911818	-0.108029686	-0.35617596	0.15718803	3.139778	9.2891035	Walking_Idle
14:06:09.017	-0.67279124	3.4094474	9.28021	-0.06911818	-0.108029686	-0.35617596	0.15718803	3.139778	9.2891035	Walking_Idle
14:06:09.039	-0.67279124	3.4094474	9.28021	-0.06911818	-0.108029686	-0.35617596	0.15718803	3.139778	9.2891035	Walking_Idle
14:06:09.063	-0.67279124	3.4094474	9.28021	-0.06911818	-0.108029686	-0.35617596	0.15718803	3.139778	9.2891035	Walking_Idle
14:06:09.086	-0.67279124	3.4094474	9.28021	-0.06911818	-0.108029686	-0.35617596	0.15718803	3.139778	9.2891035	Walking_Idle
14:06:09.109	-0.67279124	3.4094474	9.28021	-0.06911818	-0.108029686	-0.35617596	0.15718803	3.139778	9.2891035	Walking_Idle
14:06:09.132	-0.67279124	3.4094474	9.28021	-0.06911818	-0.108029686	-0.35617596	0.15718803	3.139778	9.2891035	Walking_Idle
14:06:09.155	-0.67279124	3.4094474	9.28021	-0.06911818	-0.108029686	-0.35617596	0.15718803	3.139778	9.2891035	Walking_Idle
14:06:09.178	-1.2402344	3.7398572	10.115811	-0.023303287	0.23161139	-0.5485985	-0.043916155	3.423336	9.189625	Walking_Idle
14:06:09.201	-1.2402344	3.7398572	10.115811	-0.023303287	0.23161139	-0.5485985	-0.043916155	3.423336	9.189625	Walking_Idle
14:06:09.224	-1.2402344	3.7398572	10.115811	-0.023303287	0.23161139	-0.5485985	-0.043916155	3.423336	9.189625	Walking_Idle
14:06:09.246	-1.2402344	3.7398572	10.115811	-0.023303287	0.23161139	-0.5485985	-0.043916155	3.423336	9.189625	Walking_Idle
14:06:09.269	-1.2402344	3.7398572	10.115811	-0.023303287	0.23161139	-0.5485985	-0.043916155	3.423336	9.189625	Walking_Idle
14:06:09.293	-1.2402344	3.7398572	10.115811	-0.023303287	0.23161139	-0.5485985	-0.043916155	3.423336	9.189625	Walking_Idle
14:06:09.316	-1.2402344	3.7398572	10.115811	-0.023303287	0.23161139	-0.5485985	-0.043916155	3.423336	9.189625	Walking_Idle
14:06:09.339	-1.2402344	3.7398572	10.115811	-0.023303287	0.23161139	-0.5485985	-0.043916155	3.423336	9.189625	Walking_Idle
14:06:09.362	-0.89545876	2.578634	9.8237095	-0.048348762	-0.3658148	0.2278112	-0.5927756	3.4986424	9.142127	Walking_Idle
14:06:09.385	-0.89545876	2.578634	9.8237095	-0.048348762	-0.3658148	0.2278112	-0.5927756	3.4986424	9.142127	Walking_Idle
14:06:09.408	-0.89545876	2.578634	9.8237095	-0.048348762	-0.3658148	0.2278112	-0.5927756	3.4986424	9.142127	Walking_Idle
14:06:09.431	-0.89545876	2.578634	9.8237095	-0.048348762	-0.3658148	0.2278112	-0.5927756	3.4986424	9.142127	Walking_Idle
14:06:09.453	-0.89545876	2.578634	9.8237095	-0.048348762	-0.3658148	0.2278112	-0.5927756	3.4986424	9.142127	Walking_Idle
14:06:09.476	-0.89545876	2.578634	9.8237095	-0.048348762	-0.3658148	0.2278112	-0.5927756	3.4986424	9.142127	Walking_Idle
14:06:09.499	-0.89545876	2.578634	9.8237095	-0.048348762	-0.3658148	0.2278112	-0.5927756	3.4986424	9.142127	Walking_Idle
14:06:09.522	-0.89545876	2.578634	9.8237095	-0.048348762	-0.3658148	0.2278112	-0.5927756	3.4986424	9.142127	Walking_Idle
14:06:09.546	0.06464542	3.545921	6.9003	0.26258165	0.052627873	0.124574974	-0.61551535	3.6949174	9.063063	Walking_Idle
14:06:09.569	0.06464542	3.545921	6.9003	0.26258165	0.052627873	0.124574974	-0.61551535	3.6949174	9.063063	Walking_Idle
14:06:09.592	0.06464542	3.545921	6.9003	0.26258165	0.052627873	0.124574974	-0.61551535	3.6949174	9.063063	Walking_Idle
14:06:09.615	0.06464542	3.545921	6.9003	0.26258165	0.052627873	0.124574974	-0.61551535	3.6949174	9.063063	Walking_Idle
14:06:09.638	0.06464542	3.545921	6.9003	0.26258165	0.052627873	0.124574974	-0.61551535	3.6949174	9.063063	Walking_Idle
14:06:09.661	0.06464542	3.545921	6.9003	0.26258165	0.052627873	0.124574974	-0.61551535	3.6949174	9.063063	Walking_Idle
14:06:09.684	0.06464542	3.545921	6.9003	0.26258165	0.052627873	0.124574974	-0.61551535	3.6949174	9.063063	Walking_Idle
14:06:09.708	-0.43096948	3.8930907	9.002473	-0.12104172	-0.2204289	-0.12587978	-0.4973582	3.6566129	9.085822	Walking_Idle
14:06:09.731	-0.43096948	3.8930907	9.002473	-0.12104172	-0.2204289	-0.12587978	-0.4973582	3.6566129	9.085822	Walking_Idle
14:06:09.754	-0.43096948	3.8930907	9.002473	-0.12104172	-0.2204289	-0.12587978	-0.4973582	3.6566129	9.085822	Walking_Idle
14:06:09.777	-0.43096948	3.8930907	9.002473	-0.12104172	-0.2204289	-0.12587978	-0.4973582	3.6566129	9.085822	Walking_Idle
14:06:09.799	-0.43096948	3.8930907	9.002473	-0.12104172	-0.2204289	-0.12587978	-0.4973582	3.6566129	9.085822	Walking_Idle
14:06:09.822	-0.43096948	3.8930907	9.002473	-0.12104172	-0.2204289	-0.12587978	-0.4973582	3.6566129	9.085822	Walking_Idle
14:06:09.845	-0.43096948	3.8930907	9.002473	-0.12104172	-0.2204289	-0.12587978	-0.4973582	3.6566129	9.085822	Walking_Idle
14:06:09.869	-0.43096948	3.8930907	9.002473	-0.12104172	-0.2204289	-0.12587978	-0.4973582	3.6566129	9.085822	Walking_Idle
14:06:09.891	1.7885233	2.9928436	7.4198575	0.54357964	-0.25585908	-0.51805526	-0.18970431	3.4084115	9.193319	Walking_Idle
14:06:09.913	1.7885233	2.9928436	7.4198575	0.54357964	-0.25585908	-0.51805526	-0.18970431	3.4084115	9.193319	Walking_Idle
14:06:09.936	1.7885233	2.9928436	7.4198575	0.54357964	-0.25585908	-0.51805526	-0.18970431	3.4084115	9.193319	Walking_Idle
14:06:09.958	1.7885233	2.9928436	7.4198575	0.54357964	-0.25585908	-0.51805526	-0.18970431	3.4084115	9.193319	Walking_Idle
14:06:09.982	1.7885233	2.9928436	7.4198575	0.54357964	-0.25585908	-0.51805526	-0.18970431	3.4084115	9.193319	Walking_Idle
14:06:10.004	1.7885233	2.9928436	7.4198575	0.54357964	-0.25585908	-0.51805526	-0.18970431	3.4084115	9.193319	Walking_Idle
14:06:10.027	1.7885233	2.9928436	7.4198575	0.54357964	-0.25585908	-0.51805526	-0.18970431	3.4084115	9.193319	Walking_Idle
14:06:10.050	1.7885233	2.9928436	7.4198575	0.54357964	-0.25585908	-0.51805526	-0.18970431	3.4084115	9.193319	Walking_Idle
14:06:10.074	0.6177229	3.9194279	7.1301503	0.138576	-0.15445544	-0.17413814	0.013536212	3.6359076	9.107709	Walking_Idle
14:06:10.096	0.6177229	3.9194279	7.1301503	0.138576	-0.15445544	-0.17413814	0.013536212	3.6359076	9.107709	Walking_Idle
14:06:10.119	0.6177229	3.9194279	7.1301503	0.138576	-0.15445544	-0.17413814	0.013536212	3.6359076	9.107709	Walking_Idle
14:06:10.142	0.6177229	3.9194279	7.1301503	0.138576	-0.15445544	-0.17413814	0.013536212	3.6359076	9.107709	Walking_Idle
14:06:10.164	0.6177229	3.9194279	7.1301503	0.138576	-0.15445544	-0.17413814	0.013536212	3.6359076	9.107709	Walking_Idle
14:06:10.186	0.6177229	3.9194279	7.1301503	0.138576	-0.15445544	-0.17413814	0.013536212	3.6359076	9.107709	Walking_Idle
14:06:10.209	0.6177229	3.9194279	7.1301503	0.138576	-0.15445544	-0.17413814	0.013536212	3.6359076	9.107709	Walking_Idle
14:06:10.230	0.6177229	3.9194279	7.1301503	0.138576	-0.15445544	-0.17413814	0.013536212	3.6359076	9.107709	Walking_Idle
14:06:10.252	0.17238778	4.853195	8.281796	0.14712812	0.08439287	-0.33051962	0.025355684	3.9853103	8.960302	Walking_Idle
14:06:10.275	0.17238778	4.853195	8.281796	0.14712812	0.08439287	-0.33051962	0.025355684	3.9853103	8.960302	Walking_Idle
14:06:10.298	0.17238778	4.853195	8.281796	0.14712812	0.08439287	-0.33051962	0.025355684	3.9853103	8.960302	Walking_Idle
14:06:10.322	0.17238778	4.853195	8.281796	0.14712812	0.08439287	-0.33051962	0.025355684	3.9853103	8.960302	Walking_Idle
14:06:10.345	0.17238778	4.853195	8.281796	0.14712812	0.08439287	-0.33051962	0.025355684	3.9853103	8.960302	Walking_Idle
14:06:10.368	0.17238778	4.853195	8.281796	0.14712812	0.08439287	-0.33051962	0.025355684	3.9853103	8.960302	Walking_Idle
14:06:10.393	0.17238778	4.853195	8.281796	0.14712812	0.08439287	-0.33051962	0.025355684	3.9853103	8.960302	Walking_Idle
14:06:10.416	0.17238778	4.853195	8.281796	0.14712812	0.08439287	-0.33051962	0.025355684	3.9853103	8.960302	Walking_Idle
14:06:10.440	-2.2865324	5.619363	5.5571117	0.042059295	0.8436984	0.1593943	-0.8583939	4.208618	8.815954	Walking_Idle
14:06:10.463	-2.2865324	5.619363	5.5571117	0.042059295	0.8436984	0.1593943	-0.8583939	4.208618	8.815954	Walking_Idle
14:06:10.486	-2.2865324	5.619363	5.5571117	0.042059295	0.8436984	0.1593943	-0.8583939	4.208618	8.815954	Walking_Idle
14:06:10.509	-2.2865324	5.619363	5.5571117	0.042059295	0.8436984	0.1593943	-0.8583939	4.208618	8.815954	Walking_Idle
14:06:10.532	-2.2865324	5.619363	5.5571117	0.042059295	0.8436984	0.1593943	-0.8583939	4.208618	8.815954	Walking_Idle
14:06:10.555	-2.2865324	5.619363	5.5571117	0.042059295	0.8436984	0.1593943	-0.8583939	4.208618	8.815954	Walking_Idle
14:06:10.578	-2.2865324	5.619363	5.5571117	0.042059295	0.8436984	0.1593943	-0.8583939	4.208618	8.815954	Walking_Idle
14:06:10.601	-2.2865324	5.619363	5.5571117	0.042059295	0.8436984	0.1593943	-0.8583939	4.208618	8.815954	Walking_Idle
14:06:10.624	0.16759923	2.238647	10.206794	0.16728666	-0.48982045	-0.17108381	-0.9229376	3.3665345	9.164333	Walking_Idle
14:06:10.647	0.16759923	2.238647	10.206794	0.16728666	-0.48982045	-0.17108381	-0.9229376	3.3665345	9.164333	Walking_Idle
14:06:10.670	0.16759923	2.238647	10.206794	0.16728666	-0.48982045	-0.17108381	-0.9229376	3.3665345	9.164333	Walking_Idle
14:06:10.692	0.16759923	2.238647	10.206794	0.16728666	-0.48982045	-0.17108381	-0.9229376	3.3665345	9.164333	Walking_Idle
14:06:10.715	0.16759923	2.238647	10.206794	0.16728666	-0.48982045	-0.17108381	-0.9229376	3.3665345	9.164333	Walking_Idle
14:06:10.738	0.16759923	2.238647	10.206794	0.16728666	-0.48982045	-0.17108381	-0.9229376	3.3665345	9.164333	Walking_Idle
14:06:10.761	0.16759923	2.238647	10.206794	0.16728666	-0.48982045	-0.17108381	-0.9229376	3.3665345	9.164333	Walking_Idle
14:06:10.784	0.16759923	2.238647	10.206794	0.16728666	-0.48982045	-0.17108381	-0.9229376	3.3665345	9.164333	Walking_Idle
14:06:10.809	-0.75659084	3.6488748	7.4007034	-0.09966145	-0.21615283	-0.4734621	-0.53280765	3.4965672	9.146613	Walking_Idle
14:06:10.832	-0.75659084	3.6488748	7.4007034	-0.09966145	-0.21615283	-0.4734621	-0.53280765	3.4965672	9.146613	Walking_Idle
14:06:10.855	-0.75659084	3.6488748	7.4007034	-0.09966145	-0.21615283	-0.4734621	-0.53280765	3.4965672	9.146613	Walking_Idle
14:06:10.878	-0.75659084	3.6488748	7.4007034	-0.09966145	-0.21615283	-0.4734621	-0.53280765	3.4965672	9.146613	Walking_Idle
14:06:10.901	-0.75659084	3.6488748	7.4007034	-0.09966145	-0.21615283	-0.4734621	-0.53280765	3.4965672	9.146613	Walking_Idle
14:06:10.923	-0.75659084	3.6488748	7.4007034	-0.09966145	-0.21615283	-0.4734621	-0.53280765	3.4965672	9.146613	Walking_Idle
14:06:10.946	-0.75659084	3.6488748	7.4007034	-0.09966145	-0.21615283	-0.4734621	-0.53280765	3.4965672	9.146613	Walking_Idle
14:06:10.969	1.3431882	3.912245	10.0368	-0.22427796	-0.7738728	-0.44719487	0.120022856	3.4213495	9.189687	Walking_Idle
14:06:10.992	1.3431882	3.912245	10.0368	-0.22427796	-0.7738728	-0.44719487	0.120022856	3.4213495	9.189687	Walking_Idle
14:06:11.015	1.3431882	3.912245	10.0368	-0.22427796	-0.7738728	-0.44719487	0.120022856	3.4213495	9.189687	Walking_Idle
14:06:11.038	1.3431882	3.912245	10.0368	-0.22427796	-0.7738728	-0.44719487	0.120022856	3.4213495	9.189687	Walking_Idle
14:06:11.061	1.3431882	3.912245	10.0368	-0.22427796	-0.7738728	-0.44719487	0.120022856	3.4213495	9.189687	Walking_Idle
14:06:11.084	1.3431882	3.912245	10.0368	-0.22427796	-0.7738728	-0.44719487	0.120022856	3.4213495	9.189687	Walking_Idle
14:06:11.106	1.3431882	3.912245	10.0368	-0.22427796	-0.7738728	-0.44719487	0.120022856	3.4213495	9.189687	Walking_Idle
14:06:11.130	1.3431882	3.912245	10.0368	-0.22427796	-0.7738728	-0.44719487	0.120022856	3.4213495	9.189687	Walking_Idle
14:06:11.153	2.0159793	2.0854135	7.5922456	-0.045294438	-0.15628804	-0.9358871	0.7225398	3.175307	9.2501745	Walking_Idle
14:06:11.175	2.0159793	2.0854135	7.5922456	-0.045294438	-0.15628804	-0.9358871	0.7225398	3.175307	9.2501745	Walking_Idle
14:06:11.198	2.0159793	2.0854135	7.5922456	-0.045294438	-0.15628804	-0.9358871	0.7225398	3.175307	9.2501745	Walking_Idle
14:06:11.221	2.0159793	2.0854135	7.5922456	-0.045294438	-0.15628804	-0.9358871	0.7225398	3.175307	9.2501745	Walking_Idle
14:06:11.245	2.0159793	2.0854135	7.5922456	-0.045294438	-0.15628804	-0.9358871	0.7225398	3.175307	9.2501745	Walking_Idle
14:06:11.268	2.0159793	2.0854135	7.5922456	-0.045294438	-0.15628804	-0.9358871	0.7225398	3.175307	9.2501745	Walking_Idle
14:06:11.291	2.0159793	2.0854135	7.5922456	-0.045294438	-0.15628804	-0.9358871	0.7225398	3.175307	9.2501745	Walking_Idle
14:06:11.314	2.0159793	2.0854135	7.5922456	-0.045294438	-0.15628804	-0.9358871	0.7225398	3.175307	9.2501745	Walking_Idle
14:06:11.337	0.117319465	3.059883	6.632141	-0.43563733	-0.07382124	-1.1050968	0.8003626	3.0857847	9.2740345	Walking_Idle
14:06:11.361	0.117319465	3.059883	6.632141	-0.43563733	-0.07382124	-1.1050968	0.8003626	3.0857847	9.2740345	Walking_Idle
14:06:11.384	0.117319465	3.059883	6.632141	-0.43563733	-0.07382124	-1.1050968	0.8003626	3.0857847	9.2740345	Walking_Idle
14:06:11.407	0.117319465	3.059883	6.632141	-0.43563733	-0.07382124	-1.1050968	0.8003626	3.0857847	9.2740345	Walking_Idle
14:06:11.430	0.117319465	3.059883	6.632141	-0.43563733	-0.07382124	-1.1050968	0.8003626	3.0857847	9.2740345	Walking_Idle
14:06:11.452	0.117319465	3.059883	6.632141	-0.43563733	-0.07382124	-1.1050968	0.8003626	3.0857847	9.2740345	Walking_Idle
14:06:11.476	0.117319465	3.059883	6.632141	-0.43563733	-0.07382124	-1.1050968	0.8003626	3.0857847	9.2740345	Walking_Idle
14:06:11.499	0.117319465	3.059883	6.632141	-0.43563733	-0.07382124	-1.1050968	0.8003626	3.0857847	9.2740345	Walking_Idle
14:06:11.522	0.011971374	3.634509	11.051972	0.2546404	0.12470998	-0.31280452	0.25362256	2.9013534	9.364198	Walking_Idle
14:06:11.545	0.011971374	3.634509	11.051972	0.2546404	0.12470998	-0.31280452	0.25362256	2.9013534	9.364198	Walking_Idle
[truncated: 3,261 more rows]
