# Supplementary material for: Real-time Smartphone Activity Classification Using Inertial Sensors—Recognition of Scrolling, Typing, and Watching Videos While Sitting or Walking
Source: Sensors (Basel). 2020 Jan 24;20(3):655. doi: 10.3390/s20030655 (PMC7038357; doi:10.3390/s20030655)
Supplement: Supplementary file 1 [file sensors-20-00655-s001.zip › sensors-668083-supplementary/5Hz_data/7521/2019_09_03_14_02_47_Sitting_Read.csv]

time	accX	accY	accZ	rotX	rotY	rotZ	graX	graY	graZ	activity
14:20:42.059	-0.40463245	3.3687446	8.662486	0.010294301	-0.017010765	-0.0012632693	-0.32264337	3.4260612	9.183047	Sitting_Read
14:20:42.100	-0.40463245	3.3687446	8.662486	0.010294301	-0.017010765	-0.0012632693	-0.32264337	3.4260612	9.183047	Sitting_Read
14:20:42.121	-0.40463245	3.3687446	8.662486	0.010294301	-0.017010765	-0.0012632693	-0.32264337	3.4260612	9.183047	Sitting_Read
14:20:42.142	-0.40463245	3.3687446	8.662486	0.010294301	-0.017010765	-0.0012632693	-0.32264337	3.4260612	9.183047	Sitting_Read
14:20:42.163	-0.40463245	3.3687446	8.662486	0.010294301	-0.017010765	-0.0012632693	-0.32264337	3.4260612	9.183047	Sitting_Read
14:20:42.185	-0.40463245	3.3687446	8.662486	0.010294301	-0.017010765	-0.0012632693	-0.32264337	3.4260612	9.183047	Sitting_Read
14:20:42.206	-0.40463245	3.3687446	8.662486	0.010294301	-0.017010765	-0.0012632693	-0.32264337	3.4260612	9.183047	Sitting_Read
14:20:42.227	-0.5506832	3.4286015	9.921875	0.13918687	-0.31144783	0.051882006	-0.2587256	3.4316702	9.182977	Sitting_Read
14:20:42.248	-0.5506832	3.4286015	9.921875	0.13918687	-0.31144783	0.051882006	-0.2587256	3.4316702	9.182977	Sitting_Read
14:20:42.270	-0.5506832	3.4286015	9.921875	0.13918687	-0.31144783	0.051882006	-0.2587256	3.4316702	9.182977	Sitting_Read
14:20:42.291	-0.5506832	3.4286015	9.921875	0.13918687	-0.31144783	0.051882006	-0.2587256	3.4316702	9.182977	Sitting_Read
14:20:42.312	-0.5506832	3.4286015	9.921875	0.13918687	-0.31144783	0.051882006	-0.2587256	3.4316702	9.182977	Sitting_Read
14:20:42.333	-0.5506832	3.4286015	9.921875	0.13918687	-0.31144783	0.051882006	-0.2587256	3.4316702	9.182977	Sitting_Read
14:20:42.354	-0.5506832	3.4286015	9.921875	0.13918687	-0.31144783	0.051882006	-0.2587256	3.4316702	9.182977	Sitting_Read
14:20:42.375	-0.5506832	3.4286015	9.921875	0.13918687	-0.31144783	0.051882006	-0.2587256	3.4316702	9.182977	Sitting_Read
14:20:42.396	-0.32083282	3.2729738	9.198804	0.05672006	0.07889508	-0.05501941	-0.24518736	3.3737674	9.204779	Sitting_Read
14:20:42.417	-0.32083282	3.2729738	9.198804	0.05672006	0.07889508	-0.05501941	-0.24518736	3.3737674	9.204779	Sitting_Read
14:20:42.439	-0.32083282	3.2729738	9.198804	0.05672006	0.07889508	-0.05501941	-0.24518736	3.3737674	9.204779	Sitting_Read
14:20:42.460	-0.32083282	3.2729738	9.198804	0.05672006	0.07889508	-0.05501941	-0.24518736	3.3737674	9.204779	Sitting_Read
14:20:42.482	-0.32083282	3.2729738	9.198804	0.05672006	0.07889508	-0.05501941	-0.24518736	3.3737674	9.204779	Sitting_Read
14:20:42.505	-0.32083282	3.2729738	9.198804	0.05672006	0.07889508	-0.05501941	-0.24518736	3.3737674	9.204779	Sitting_Read
14:20:42.528	-0.32083282	3.2729738	9.198804	0.05672006	0.07889508	-0.05501941	-0.24518736	3.3737674	9.204779	Sitting_Read
14:20:42.551	-0.32083282	3.2729738	9.198804	0.05672006	0.07889508	-0.05501941	-0.24518736	3.3737674	9.204779	Sitting_Read
14:20:42.574	-0.40223816	3.2873392	9.14613	-0.050792225	-0.18805304	-0.17352727	-0.19600466	3.3572514	9.211993	Sitting_Read
14:20:42.598	-0.40223816	3.2873392	9.14613	-0.050792225	-0.18805304	-0.17352727	-0.19600466	3.3572514	9.211993	Sitting_Read
14:20:42.620	-0.40223816	3.2873392	9.14613	-0.050792225	-0.18805304	-0.17352727	-0.19600466	3.3572514	9.211993	Sitting_Read
14:20:42.643	-0.40223816	3.2873392	9.14613	-0.050792225	-0.18805304	-0.17352727	-0.19600466	3.3572514	9.211993	Sitting_Read
14:20:42.665	-0.40223816	3.2873392	9.14613	-0.050792225	-0.18805304	-0.17352727	-0.19600466	3.3572514	9.211993	Sitting_Read
14:20:42.688	-0.40223816	3.2873392	9.14613	-0.050792225	-0.18805304	-0.17352727	-0.19600466	3.3572514	9.211993	Sitting_Read
14:20:42.711	-0.40223816	3.2873392	9.14613	-0.050792225	-0.18805304	-0.17352727	-0.19600466	3.3572514	9.211993	Sitting_Read
14:20:42.734	-0.40223816	3.2873392	9.14613	-0.050792225	-0.18805304	-0.17352727	-0.19600466	3.3572514	9.211993	Sitting_Read
14:20:42.757	0.3423813	3.5004299	8.334471	0.1507933	0.0416323	-0.018978361	0.490534	3.4774997	9.156241	Sitting_Read
14:20:42.780	0.3423813	3.5004299	8.334471	0.1507933	0.0416323	-0.018978361	0.490534	3.4774997	9.156241	Sitting_Read
14:20:42.803	0.3423813	3.5004299	8.334471	0.1507933	0.0416323	-0.018978361	0.490534	3.4774997	9.156241	Sitting_Read
14:20:42.825	0.3423813	3.5004299	8.334471	0.1507933	0.0416323	-0.018978361	0.490534	3.4774997	9.156241	Sitting_Read
14:20:42.850	0.3423813	3.5004299	8.334471	0.1507933	0.0416323	-0.018978361	0.490534	3.4774997	9.156241	Sitting_Read
14:20:42.873	0.3423813	3.5004299	8.334471	0.1507933	0.0416323	-0.018978361	0.490534	3.4774997	9.156241	Sitting_Read
14:20:42.895	0.3423813	3.5004299	8.334471	0.1507933	0.0416323	-0.018978361	0.490534	3.4774997	9.156241	Sitting_Read
14:20:42.918	0.3423813	3.5004299	8.334471	0.1507933	0.0416323	-0.018978361	0.490534	3.4774997	9.156241	Sitting_Read
14:20:42.941	0.70870537	2.8731298	7.9944835	-0.3378989	0.2157289	0.17038986	0.7347819	3.3228521	9.197235	Sitting_Read
14:20:42.964	0.70870537	2.8731298	7.9944835	-0.3378989	0.2157289	0.17038986	0.7347819	3.3228521	9.197235	Sitting_Read
14:20:42.987	0.70870537	2.8731298	7.9944835	-0.3378989	0.2157289	0.17038986	0.7347819	3.3228521	9.197235	Sitting_Read
14:20:43.008	0.70870537	2.8731298	7.9944835	-0.3378989	0.2157289	0.17038986	0.7347819	3.3228521	9.197235	Sitting_Read
14:20:43.032	0.70870537	2.8731298	7.9944835	-0.3378989	0.2157289	0.17038986	0.7347819	3.3228521	9.197235	Sitting_Read
14:20:43.053	0.70870537	2.8731298	7.9944835	-0.3378989	0.2157289	0.17038986	0.7347819	3.3228521	9.197235	Sitting_Read
14:20:43.077	0.70870537	2.8731298	7.9944835	-0.3378989	0.2157289	0.17038986	0.7347819	3.3228521	9.197235	Sitting_Read
14:20:43.100	0.70870537	2.8731298	7.9944835	-0.3378989	0.2157289	0.17038986	0.7347819	3.3228521	9.197235	Sitting_Read
14:20:43.122	0.72546524	3.0790374	9.818921	0.088485055	-0.015178168	0.15084217	0.2849436	2.8559172	9.377255	Sitting_Read
14:20:43.145	0.72546524	3.0790374	9.818921	0.088485055	-0.015178168	0.15084217	0.2849436	2.8559172	9.377255	Sitting_Read
14:20:43.168	0.72546524	3.0790374	9.818921	0.088485055	-0.015178168	0.15084217	0.2849436	2.8559172	9.377255	Sitting_Read
14:20:43.190	0.72546524	3.0790374	9.818921	0.088485055	-0.015178168	0.15084217	0.2849436	2.8559172	9.377255	Sitting_Read
14:20:43.213	0.72546524	3.0790374	9.818921	0.088485055	-0.015178168	0.15084217	0.2849436	2.8559172	9.377255	Sitting_Read
14:20:43.235	0.72546524	3.0790374	9.818921	0.088485055	-0.015178168	0.15084217	0.2849436	2.8559172	9.377255	Sitting_Read
14:20:43.257	0.72546524	3.0790374	9.818921	0.088485055	-0.015178168	0.15084217	0.2849436	2.8559172	9.377255	Sitting_Read
14:20:43.280	0.72546524	3.0790374	9.818921	0.088485055	-0.015178168	0.15084217	0.2849436	2.8559172	9.377255	Sitting_Read
14:20:43.302	-0.026337024	2.691165	9.301758	0.27968588	0.01841942	-0.16741861	-0.0018288229	3.3352404	9.222067	Sitting_Read
14:20:43.324	-0.026337024	2.691165	9.301758	0.27968588	0.01841942	-0.16741861	-0.0018288229	3.3352404	9.222067	Sitting_Read
14:20:43.347	-0.026337024	2.691165	9.301758	0.27968588	0.01841942	-0.16741861	-0.0018288229	3.3352404	9.222067	Sitting_Read
14:20:43.370	-0.026337024	2.691165	9.301758	0.27968588	0.01841942	-0.16741861	-0.0018288229	3.3352404	9.222067	Sitting_Read
14:20:43.393	-0.026337024	2.691165	9.301758	0.27968588	0.01841942	-0.16741861	-0.0018288229	3.3352404	9.222067	Sitting_Read
14:20:43.416	-0.026337024	2.691165	9.301758	0.27968588	0.01841942	-0.16741861	-0.0018288229	3.3352404	9.222067	Sitting_Read
14:20:43.439	-0.026337024	2.691165	9.301758	0.27968588	0.01841942	-0.16741861	-0.0018288229	3.3352404	9.222067	Sitting_Read
14:20:43.461	-0.026337024	2.691165	9.301758	0.27968588	0.01841942	-0.16741861	-0.0018288229	3.3352404	9.222067	Sitting_Read
14:20:43.483	-0.7206767	3.9960446	8.195602	0.55457526	0.01964115	-0.44291887	-0.28623644	3.8304255	9.023097	Sitting_Read
14:20:43.505	-0.7206767	3.9960446	8.195602	0.55457526	0.01964115	-0.44291887	-0.28623644	3.8304255	9.023097	Sitting_Read
14:20:43.529	-0.7206767	3.9960446	8.195602	0.55457526	0.01964115	-0.44291887	-0.28623644	3.8304255	9.023097	Sitting_Read
14:20:43.551	-0.7206767	3.9960446	8.195602	0.55457526	0.01964115	-0.44291887	-0.28623644	3.8304255	9.023097	Sitting_Read
14:20:43.574	-0.7206767	3.9960446	8.195602	0.55457526	0.01964115	-0.44291887	-0.28623644	3.8304255	9.023097	Sitting_Read
14:20:43.597	-0.7206767	3.9960446	8.195602	0.55457526	0.01964115	-0.44291887	-0.28623644	3.8304255	9.023097	Sitting_Read
14:20:43.619	-0.7206767	3.9960446	8.195602	0.55457526	0.01964115	-0.44291887	-0.28623644	3.8304255	9.023097	Sitting_Read
14:20:43.643	-0.7206767	3.9960446	8.195602	0.55457526	0.01964115	-0.44291887	-0.28623644	3.8304255	9.023097	Sitting_Read
14:20:43.679	-0.6943397	4.168432	7.9346266	0.1300239	0.15097718	0.054325465	-0.46357337	4.082391	8.904469	Sitting_Read
14:20:43.715	-0.6943397	4.168432	7.9346266	0.1300239	0.15097718	0.054325465	-0.46357337	4.082391	8.904469	Sitting_Read
14:20:43.749	-0.6943397	4.168432	7.9346266	0.1300239	0.15097718	0.054325465	-0.46357337	4.082391	8.904469	Sitting_Read
14:20:43.781	-0.6943397	4.168432	7.9346266	0.1300239	0.15097718	0.054325465	-0.46357337	4.082391	8.904469	Sitting_Read
14:20:43.814	-0.6943397	4.168432	7.9346266	0.1300239	0.15097718	0.054325465	-0.46357337	4.082391	8.904469	Sitting_Read
14:20:43.847	-0.39266106	4.743058	9.177256	0.37681344	0.3543953	-0.3946605	-0.5781417	4.072971	8.902079	Sitting_Read
14:20:43.881	-0.39266106	4.743058	9.177256	0.37681344	0.3543953	-0.3946605	-0.5781417	4.072971	8.902079	Sitting_Read
14:20:43.922	-0.39266106	4.743058	9.177256	0.37681344	0.3543953	-0.3946605	-0.5781417	4.072971	8.902079	Sitting_Read
14:20:43.945	-0.39266106	4.743058	9.177256	0.37681344	0.3543953	-0.3946605	-0.5781417	4.072971	8.902079	Sitting_Read
14:20:43.968	-0.39266106	4.743058	9.177256	0.37681344	0.3543953	-0.3946605	-0.5781417	4.072971	8.902079	Sitting_Read
14:20:43.990	-0.39266106	4.743058	9.177256	0.37681344	0.3543953	-0.3946605	-0.5781417	4.072971	8.902079	Sitting_Read
14:20:44.013	-0.85236186	3.8547823	8.968953	0.05794179	-0.2430309	0.19360274	-0.64905256	4.2191925	8.828788	Sitting_Read
14:20:44.035	-0.85236186	3.8547823	8.968953	0.05794179	-0.2430309	0.19360274	-0.64905256	4.2191925	8.828788	Sitting_Read
14:20:44.058	-0.85236186	3.8547823	8.968953	0.05794179	-0.2430309	0.19360274	-0.64905256	4.2191925	8.828788	Sitting_Read
14:20:44.082	-0.85236186	3.8547823	8.968953	0.05794179	-0.2430309	0.19360274	-0.64905256	4.2191925	8.828788	Sitting_Read
14:20:44.105	-0.85236186	3.8547823	8.968953	0.05794179	-0.2430309	0.19360274	-0.64905256	4.2191925	8.828788	Sitting_Read
14:20:44.127	-0.85236186	3.8547823	8.968953	0.05794179	-0.2430309	0.19360274	-0.64905256	4.2191925	8.828788	Sitting_Read
14:20:44.150	-0.85236186	3.8547823	8.968953	0.05794179	-0.2430309	0.19360274	-0.64905256	4.2191925	8.828788	Sitting_Read
14:20:44.173	-0.85236186	3.8547823	8.968953	0.05794179	-0.2430309	0.19360274	-0.64905256	4.2191925	8.828788	Sitting_Read
14:20:44.196	-0.09577099	4.0343533	8.770228	-0.02941194	-0.24913956	0.30416936	-0.24746451	4.1312137	8.890568	Sitting_Read
14:20:44.219	-0.09577099	4.0343533	8.770228	-0.02941194	-0.24913956	0.30416936	-0.24746451	4.1312137	8.890568	Sitting_Read
14:20:44.241	-0.09577099	4.0343533	8.770228	-0.02941194	-0.24913956	0.30416936	-0.24746451	4.1312137	8.890568	Sitting_Read
14:20:44.264	-0.09577099	4.0343533	8.770228	-0.02941194	-0.24913956	0.30416936	-0.24746451	4.1312137	8.890568	Sitting_Read
14:20:44.287	-0.09577099	4.0343533	8.770228	-0.02941194	-0.24913956	0.30416936	-0.24746451	4.1312137	8.890568	Sitting_Read
14:20:44.312	-0.09577099	4.0343533	8.770228	-0.02941194	-0.24913956	0.30416936	-0.24746451	4.1312137	8.890568	Sitting_Read
14:20:44.335	-0.09577099	4.0343533	8.770228	-0.02941194	-0.24913956	0.30416936	-0.24746451	4.1312137	8.890568	Sitting_Read
14:20:44.356	-0.09577099	4.0343533	8.770228	-0.02941194	-0.24913956	0.30416936	-0.24746451	4.1312137	8.890568	Sitting_Read
14:20:44.379	-0.45970076	3.8954852	8.470944	-0.06911818	0.04529749	-0.022643553	-0.3648346	4.135461	8.884549	Sitting_Read
14:20:44.402	-0.45970076	3.8954852	8.470944	-0.06911818	0.04529749	-0.022643553	-0.3648346	4.135461	8.884549	Sitting_Read
14:20:44.425	-0.45970076	3.8954852	8.470944	-0.06911818	0.04529749	-0.022643553	-0.3648346	4.135461	8.884549	Sitting_Read
14:20:44.449	-0.45970076	3.8954852	8.470944	-0.06911818	0.04529749	-0.022643553	-0.3648346	4.135461	8.884549	Sitting_Read
14:20:44.471	-0.45970076	3.8954852	8.470944	-0.06911818	0.04529749	-0.022643553	-0.3648346	4.135461	8.884549	Sitting_Read
14:20:44.494	-0.45970076	3.8954852	8.470944	-0.06911818	0.04529749	-0.022643553	-0.3648346	4.135461	8.884549	Sitting_Read
14:20:44.519	-0.45970076	3.8954852	8.470944	-0.06911818	0.04529749	-0.022643553	-0.3648346	4.135461	8.884549	Sitting_Read
14:20:44.542	-0.45970076	3.8954852	8.470944	-0.06911818	0.04529749	-0.022643553	-0.3648346	4.135461	8.884549	Sitting_Read
14:20:44.564	-0.4740664	3.912245	8.861211	-0.022081556	0.16197275	-0.090449594	-0.31293696	4.1016107	8.902203	Sitting_Read
14:20:44.587	-0.4740664	3.912245	8.861211	-0.022081556	0.16197275	-0.090449594	-0.31293696	4.1016107	8.902203	Sitting_Read
14:20:44.610	-0.4740664	3.912245	8.861211	-0.022081556	0.16197275	-0.090449594	-0.31293696	4.1016107	8.902203	Sitting_Read
14:20:44.633	-0.4740664	3.912245	8.861211	-0.022081556	0.16197275	-0.090449594	-0.31293696	4.1016107	8.902203	Sitting_Read
14:20:44.656	-0.4740664	3.912245	8.861211	-0.022081556	0.16197275	-0.090449594	-0.31293696	4.1016107	8.902203	Sitting_Read
14:20:44.679	-0.4740664	3.912245	8.861211	-0.022081556	0.16197275	-0.090449594	-0.31293696	4.1016107	8.902203	Sitting_Read
14:20:44.701	-0.4740664	3.912245	8.861211	-0.022081556	0.16197275	-0.090449594	-0.31293696	4.1016107	8.902203	Sitting_Read
14:20:44.724	-0.4740664	3.912245	8.861211	-0.022081556	0.16197275	-0.090449594	-0.31293696	4.1016107	8.902203	Sitting_Read
14:20:44.746	-0.46927786	4.09421	8.487704	0.03350718	0.037967104	0.028669128	-0.42096025	4.202496	8.850547	Sitting_Read
14:20:44.770	-0.46927786	4.09421	8.487704	0.03350718	0.037967104	0.028669128	-0.42096025	4.202496	8.850547	Sitting_Read
14:20:44.793	-0.46927786	4.09421	8.487704	0.03350718	0.037967104	0.028669128	-0.42096025	4.202496	8.850547	Sitting_Read
14:20:44.816	-0.46927786	4.09421	8.487704	0.03350718	0.037967104	0.028669128	-0.42096025	4.202496	8.850547	Sitting_Read
14:20:44.838	-0.46927786	4.09421	8.487704	0.03350718	0.037967104	0.028669128	-0.42096025	4.202496	8.850547	Sitting_Read
14:20:44.861	-0.46927786	4.09421	8.487704	0.03350718	0.037967104	0.028669128	-0.42096025	4.202496	8.850547	Sitting_Read
14:20:44.885	-0.46927786	4.09421	8.487704	0.03350718	0.037967104	0.028669128	-0.42096025	4.202496	8.850547	Sitting_Read
14:20:44.910	-0.40223816	4.0726614	8.679246	-0.02941194	-0.02006509	-0.01409144	-0.42096025	4.202496	8.850547	Sitting_Read
14:20:44.933	-0.40223816	4.0726614	8.679246	-0.02941194	-0.02006509	-0.01409144	-0.38583004	4.188007	8.859012	Sitting_Read
14:20:44.955	-0.40223816	4.0726614	8.679246	-0.02941194	-0.02006509	-0.01409144	-0.38583004	4.188007	8.859012	Sitting_Read
14:20:44.976	-0.40223816	4.0726614	8.679246	-0.02941194	-0.02006509	-0.01409144	-0.38583004	4.188007	8.859012	Sitting_Read
14:20:44.998	-0.40223816	4.0726614	8.679246	-0.02941194	-0.02006509	-0.01409144	-0.38583004	4.188007	8.859012	Sitting_Read
14:20:45.019	-0.40223816	4.0726614	8.679246	-0.02941194	-0.02006509	-0.01409144	-0.38583004	4.188007	8.859012	Sitting_Read
14:20:45.041	-0.40223816	4.0726614	8.679246	-0.02941194	-0.02006509	-0.01409144	-0.38583004	4.188007	8.859012	Sitting_Read
14:20:45.063	-0.40223816	4.0726614	8.679246	-0.02941194	-0.02006509	-0.01409144	-0.38583004	4.188007	8.859012	Sitting_Read
14:20:45.087	-0.40223816	4.0726614	8.679246	-0.02941194	-0.02006509	-0.01409144	-0.38583004	4.188007	8.859012	Sitting_Read
14:20:45.111	-0.4740664	4.063084	8.502069	0.013348627	0.037356243	-0.0037067304	-0.3881978	4.189138	8.858374	Sitting_Read
14:20:45.134	-0.4740664	4.063084	8.502069	0.013348627	0.037356243	-0.0037067304	-0.3881978	4.189138	8.858374	Sitting_Read
14:20:45.157	-0.4740664	4.063084	8.502069	0.013348627	0.037356243	-0.0037067304	-0.3881978	4.189138	8.858374	Sitting_Read
14:20:45.180	-0.4740664	4.063084	8.502069	0.013348627	0.037356243	-0.0037067304	-0.3881978	4.189138	8.858374	Sitting_Read
14:20:45.202	-0.4740664	4.063084	8.502069	0.013348627	0.037356243	-0.0037067304	-0.3881978	4.189138	8.858374	Sitting_Read
14:20:45.225	-0.4740664	4.063084	8.502069	0.013348627	0.037356243	-0.0037067304	-0.3881978	4.189138	8.858374	Sitting_Read
14:20:45.247	-0.4740664	4.063084	8.502069	0.013348627	0.037356243	-0.0037067304	-0.3881978	4.189138	8.858374	Sitting_Read
14:20:45.270	-0.4166038	4.0750556	8.516436	0.016402954	0.026360668	0.03722124	-0.43553808	4.2079687	8.8472395	Sitting_Read
14:20:45.292	-0.4166038	4.0750556	8.516436	0.016402954	0.026360668	0.03722124	-0.43553808	4.2079687	8.8472395	Sitting_Read
14:20:45.313	-0.4166038	4.0750556	8.516436	0.016402954	0.026360668	0.03722124	-0.43553808	4.2079687	8.8472395	Sitting_Read
14:20:45.335	-0.4166038	4.0750556	8.516436	0.016402954	0.026360668	0.03722124	-0.43553808	4.2079687	8.8472395	Sitting_Read
14:20:45.356	-0.4166038	4.0750556	8.516436	0.016402954	0.026360668	0.03722124	-0.43553808	4.2079687	8.8472395	Sitting_Read
14:20:45.378	-0.4166038	4.0750556	8.516436	0.016402954	0.026360668	0.03722124	-0.43553808	4.2079687	8.8472395	Sitting_Read
14:20:45.401	-0.4166038	4.0750556	8.516436	0.016402954	0.026360668	0.03722124	-0.43553808	4.2079687	8.8472395	Sitting_Read
14:20:45.424	-0.4166038	4.0750556	8.516436	0.016402954	0.026360668	0.03722124	-0.43553808	4.2079687	8.8472395	Sitting_Read
14:20:45.447	-0.4166038	4.0750556	8.516436	0.016402954	0.026360668	0.03722124	-0.43553808	4.2079687	8.8472395	Sitting_Read
14:20:45.470	-0.43336374	4.1373067	8.4781275	0.0011313224	0.0049803844	-0.0018741345	-0.44875106	4.237501	8.832473	Sitting_Read
14:20:45.493	-0.43336374	4.1373067	8.4781275	0.0011313224	0.0049803844	-0.0018741345	-0.44875106	4.237501	8.832473	Sitting_Read
14:20:45.516	-0.43336374	4.1373067	8.4781275	0.0011313224	0.0049803844	-0.0018741345	-0.44875106	4.237501	8.832473	Sitting_Read
14:20:45.540	-0.43336374	4.1373067	8.4781275	0.0011313224	0.0049803844	-0.0018741345	-0.44875106	4.237501	8.832473	Sitting_Read
14:20:45.562	-0.43336374	4.1373067	8.4781275	0.0011313224	0.0049803844	-0.0018741345	-0.44875106	4.237501	8.832473	Sitting_Read
14:20:45.584	-0.43336374	4.1373067	8.4781275	0.0011313224	0.0049803844	-0.0018741345	-0.44875106	4.237501	8.832473	Sitting_Read
14:20:45.607	-0.43336374	4.1373067	8.4781275	0.0011313224	0.0049803844	-0.0018741345	-0.44875106	4.237501	8.832473	Sitting_Read
14:20:45.630	-0.45012367	4.065479	8.504464	0.0005204572	-0.0047934595	0.0060671135	-0.44753525	4.2453	8.828788	Sitting_Read
14:20:45.653	-0.45012367	4.065479	8.504464	0.0005204572	-0.0047934595	0.0060671135	-0.44753525	4.2453	8.828788	Sitting_Read
14:20:45.675	-0.45012367	4.065479	8.504464	0.0005204572	-0.0047934595	0.0060671135	-0.44753525	4.2453	8.828788	Sitting_Read
14:20:45.698	-0.45012367	4.065479	8.504464	0.0005204572	-0.0047934595	0.0060671135	-0.44753525	4.2453	8.828788	Sitting_Read
14:20:45.721	-0.45012367	4.065479	8.504464	0.0005204572	-0.0047934595	0.0060671135	-0.44753525	4.2453	8.828788	Sitting_Read
14:20:45.744	-0.45012367	4.065479	8.504464	0.0005204572	-0.0047934595	0.0060671135	-0.44753525	4.2453	8.828788	Sitting_Read
14:20:45.767	-0.45012367	4.065479	8.504464	0.0005204572	-0.0047934595	0.0060671135	-0.44753525	4.2453	8.828788	Sitting_Read
14:20:45.790	-0.45012367	4.065479	8.504464	0.0005204572	-0.0047934595	0.0060671135	-0.44753525	4.2453	8.828788	Sitting_Read
14:20:45.814	-0.37829542	4.113364	8.523619	-0.0043664644	-0.02006509	-0.006150191	-0.43468308	4.2368145	8.833506	Sitting_Read
14:20:45.836	-0.37829542	4.113364	8.523619	-0.0043664644	-0.02006509	-0.006150191	-0.43468308	4.2368145	8.833506	Sitting_Read
14:20:45.858	-0.37829542	4.113364	8.523619	-0.0043664644	-0.02006509	-0.006150191	-0.43468308	4.2368145	8.833506	Sitting_Read
14:20:45.880	-0.37829542	4.113364	8.523619	-0.0043664644	-0.02006509	-0.006150191	-0.43468308	4.2368145	8.833506	Sitting_Read
14:20:45.904	-0.37829542	4.113364	8.523619	-0.0043664644	-0.02006509	-0.006150191	-0.43468308	4.2368145	8.833506	Sitting_Read
14:20:45.927	-0.37829542	4.113364	8.523619	-0.0043664644	-0.02006509	-0.006150191	-0.43468308	4.2368145	8.833506	Sitting_Read
14:20:45.950	-0.37829542	4.113364	8.523619	-0.0043664644	-0.02006509	-0.006150191	-0.43468308	4.2368145	8.833506	Sitting_Read
14:20:45.973	-0.37829542	4.113364	8.523619	-0.0043664644	-0.02006509	-0.006150191	-0.43468308	4.2368145	8.833506	Sitting_Read
14:20:45.996	-0.44294083	4.1181526	8.511647	0.011516031	0.0019260582	0.0030127873	-0.429107	4.2312284	8.836453	Sitting_Read
14:20:46.019	-0.44294083	4.1181526	8.511647	0.011516031	0.0019260582	0.0030127873	-0.429107	4.2312284	8.836453	Sitting_Read
14:20:46.042	-0.44294083	4.1181526	8.511647	0.011516031	0.0019260582	0.0030127873	-0.429107	4.2312284	8.836453	Sitting_Read
14:20:46.064	-0.44294083	4.1181526	8.511647	0.011516031	0.0019260582	0.0030127873	-0.429107	4.2312284	8.836453	Sitting_Read
14:20:46.087	-0.44294083	4.1181526	8.511647	0.011516031	0.0019260582	0.0030127873	-0.429107	4.2312284	8.836453	Sitting_Read
14:20:46.109	-0.44294083	4.1181526	8.511647	0.011516031	0.0019260582	0.0030127873	-0.429107	4.2312284	8.836453	Sitting_Read
14:20:46.133	-0.44294083	4.1181526	8.511647	0.011516031	0.0019260582	0.0030127873	-0.429107	4.2312284	8.836453	Sitting_Read
14:20:46.156	-0.44294083	4.1181526	8.511647	0.011516031	0.0019260582	0.0030127873	-0.429107	4.2312284	8.836453	Sitting_Read
14:20:46.179	-0.5147691	4.120547	8.605023	0.017013818	0.024528073	0.004845383	-0.43125704	4.2384996	8.832866	Sitting_Read
14:20:46.201	-0.5147691	4.120547	8.605023	0.017013818	0.024528073	0.004845383	-0.43125704	4.2384996	8.832866	Sitting_Read
14:20:46.224	-0.5147691	4.120547	8.605023	0.017013818	0.024528073	0.004845383	-0.43125704	4.2384996	8.832866	Sitting_Read
14:20:46.248	-0.5147691	4.120547	8.605023	0.017013818	0.024528073	0.004845383	-0.43125704	4.2384996	8.832866	Sitting_Read
14:20:46.271	-0.5147691	4.120547	8.605023	0.017013818	0.024528073	0.004845383	-0.43125704	4.2384996	8.832866	Sitting_Read
14:20:46.294	-0.5147691	4.120547	8.605023	0.017013818	0.024528073	0.004845383	-0.43125704	4.2384996	8.832866	Sitting_Read
14:20:46.317	-0.5147691	4.120547	8.605023	0.017013818	0.024528073	0.004845383	-0.43125704	4.2384996	8.832866	Sitting_Read
14:20:46.340	-0.5147691	4.120547	8.605023	0.017013818	0.024528073	0.004845383	-0.43125704	4.2384996	8.832866	Sitting_Read
14:20:46.363	-0.4764607	4.149278	8.516436	0.007239975	-0.008458651	-0.007371922	-0.44344813	4.246666	8.828338	Sitting_Read
14:20:46.385	-0.4764607	4.149278	8.516436	0.007239975	-0.008458651	-0.007371922	-0.44344813	4.246666	8.828338	Sitting_Read
14:20:46.408	-0.4764607	4.149278	8.516436	0.007239975	-0.008458651	-0.007371922	-0.44344813	4.246666	8.828338	Sitting_Read
14:20:46.430	-0.4764607	4.149278	8.516436	0.007239975	-0.008458651	-0.007371922	-0.44344813	4.246666	8.828338	Sitting_Read
14:20:46.453	-0.4764607	4.149278	8.516436	0.007239975	-0.008458651	-0.007371922	-0.44344813	4.246666	8.828338	Sitting_Read
14:20:46.477	-0.4764607	4.149278	8.516436	0.007239975	-0.008458651	-0.007371922	-0.44344813	4.246666	8.828338	Sitting_Read
14:20:46.500	-0.4764607	4.149278	8.516436	0.007239975	-0.008458651	-0.007371922	-0.44344813	4.246666	8.828338	Sitting_Read
14:20:46.523	-0.4764607	4.149278	8.516436	0.007239975	-0.008458651	-0.007371922	-0.44344813	4.246666	8.828338	Sitting_Read
14:20:46.546	-0.44294083	4.1181526	8.537984	0.009072571	0.0037586538	-0.0037067304	-0.4345628	4.254909	8.82481	Sitting_Read
14:20:46.569	-0.44294083	4.1181526	8.537984	0.009072571	0.0037586538	-0.0037067304	-0.4345628	4.254909	8.82481	Sitting_Read
14:20:46.592	-0.44294083	4.1181526	8.537984	0.009072571	0.0037586538	-0.0037067304	-0.4345628	4.254909	8.82481	Sitting_Read
14:20:46.614	-0.44294083	4.1181526	8.537984	0.009072571	0.0037586538	-0.0037067304	-0.4345628	4.254909	8.82481	Sitting_Read
14:20:46.636	-0.44294083	4.1181526	8.537984	0.009072571	0.0037586538	-0.0037067304	-0.4345628	4.254909	8.82481	Sitting_Read
14:20:46.659	-0.44294083	4.1181526	8.537984	0.009072571	0.0037586538	-0.0037067304	-0.4345628	4.254909	8.82481	Sitting_Read
14:20:46.682	-0.44294083	4.1181526	8.537984	0.009072571	0.0037586538	-0.0037067304	-0.4345628	4.254909	8.82481	Sitting_Read
14:20:46.706	-0.44294083	4.1181526	8.537984	0.009072571	0.0037586538	-0.0037067304	-0.4345628	4.254909	8.82481	Sitting_Read
14:20:46.729	-0.42618093	4.087027	8.447001	0.013959493	0.0037586538	0.014008362	-0.42291167	4.263904	8.821032	Sitting_Read
14:20:46.752	-0.42618093	4.087027	8.447001	0.013959493	0.0037586538	0.014008362	-0.42291167	4.263904	8.821032	Sitting_Read
14:20:46.775	-0.42618093	4.087027	8.447001	0.013959493	0.0037586538	0.014008362	-0.42291167	4.263904	8.821032	Sitting_Read
14:20:46.798	-0.42618093	4.087027	8.447001	0.013959493	0.0037586538	0.014008362	-0.42291167	4.263904	8.821032	Sitting_Read
14:20:46.821	-0.42618093	4.087027	8.447001	0.013959493	0.0037586538	0.014008362	-0.42291167	4.263904	8.821032	Sitting_Read
14:20:46.844	-0.42618093	4.087027	8.447001	0.013959493	0.0037586538	0.014008362	-0.42291167	4.263904	8.821032	Sitting_Read
14:20:46.867	-0.42618093	4.087027	8.447001	0.013959493	0.0037586538	0.014008362	-0.42291167	4.263904	8.821032	Sitting_Read
14:20:46.889	-0.45012367	4.106181	8.473338	0.006018244	-0.0035717292	0.0011801916	-0.4182583	4.2716355	8.817514	Sitting_Read
14:20:46.913	-0.45012367	4.106181	8.473338	0.006018244	-0.0035717292	0.0011801916	-0.4182583	4.2716355	8.817514	Sitting_Read
14:20:46.936	-0.45012367	4.106181	8.473338	0.006018244	-0.0035717292	0.0011801916	-0.4182583	4.2716355	8.817514	Sitting_Read
14:20:46.959	-0.45012367	4.106181	8.473338	0.006018244	-0.0035717292	0.0011801916	-0.4182583	4.2716355	8.817514	Sitting_Read
14:20:46.982	-0.45012367	4.106181	8.473338	0.006018244	-0.0035717292	0.0011801916	-0.4182583	4.2716355	8.817514	Sitting_Read
14:20:47.004	-0.45012367	4.106181	8.473338	0.006018244	-0.0035717292	0.0011801916	-0.4182583	4.2716355	8.817514	Sitting_Read
14:20:47.027	-0.45012367	4.106181	8.473338	0.006018244	-0.0035717292	0.0011801916	-0.4182583	4.2716355	8.817514	Sitting_Read
14:20:47.049	-0.45012367	4.106181	8.473338	0.006018244	-0.0035717292	0.0011801916	-0.4182583	4.2716355	8.817514	Sitting_Read
14:20:47.072	-0.39266106	4.149278	8.365596	0.027398527	0.011089037	0.0127866315	-0.41010043	4.2970366	8.805546	Sitting_Read
14:20:47.095	-0.39266106	4.149278	8.365596	0.027398527	0.011089037	0.0127866315	-0.41010043	4.2970366	8.805546	Sitting_Read
14:20:47.118	-0.39266106	4.149278	8.365596	0.027398527	0.011089037	0.0127866315	-0.41010043	4.2970366	8.805546	Sitting_Read
14:20:47.141	-0.39266106	4.149278	8.365596	0.027398527	0.011089037	0.0127866315	-0.41010043	4.2970366	8.805546	Sitting_Read
14:20:47.162	-0.39266106	4.149278	8.365596	0.027398527	0.011089037	0.0127866315	-0.41010043	4.2970366	8.805546	Sitting_Read
14:20:47.183	-0.39266106	4.149278	8.365596	0.027398527	0.011089037	0.0127866315	-0.41010043	4.2970366	8.805546	Sitting_Read
14:20:47.203	-0.39266106	4.149278	8.365596	0.027398527	0.011089037	0.0127866315	-0.41010043	4.2970366	8.805546	Sitting_Read
14:20:47.224	-0.39266106	4.149278	8.365596	0.027398527	0.011089037	0.0127866315	-0.41010043	4.2970366	8.805546	Sitting_Read
14:20:47.245	-0.38068968	4.2474437	8.339259	-0.0013121385	0.026971532	-0.013480575	-0.403238	4.362605	8.773563	Sitting_Read
14:20:47.266	-0.38068968	4.2474437	8.339259	-0.0013121385	0.026971532	-0.013480575	-0.403238	4.362605	8.773563	Sitting_Read
14:20:47.286	-0.38068968	4.2474437	8.339259	-0.0013121385	0.026971532	-0.013480575	-0.403238	4.362605	8.773563	Sitting_Read
14:20:47.307	-0.38068968	4.2474437	8.339259	-0.0013121385	0.026971532	-0.013480575	-0.403238	4.362605	8.773563	Sitting_Read
14:20:47.329	-0.38068968	4.2474437	8.339259	-0.0013121385	0.026971532	-0.013480575	-0.403238	4.362605	8.773563	Sitting_Read
14:20:47.351	-0.38068968	4.2474437	8.339259	-0.0013121385	0.026971532	-0.013480575	-0.403238	4.362605	8.773563	Sitting_Read
14:20:47.373	-0.38068968	4.2474437	8.339259	-0.0013121385	0.026971532	-0.013480575	-0.403238	4.362605	8.773563	Sitting_Read
14:20:47.395	-0.38068968	4.2474437	8.339259	-0.0013121385	0.026971532	-0.013480575	-0.403238	4.362605	8.773563	Sitting_Read
14:20:47.417	-0.38068968	4.2474437	8.339259	-0.0013121385	0.026971532	-0.013480575	-0.403238	4.362605	8.773563	Sitting_Read
14:20:47.439	-0.43096948	4.233078	8.494887	0.00785084	-0.0029608638	0.0030127873	-0.38601068	4.3767233	8.767306	Sitting_Read
14:20:47.460	-0.43096948	4.233078	8.494887	0.00785084	-0.0029608638	0.0030127873	-0.38601068	4.3767233	8.767306	Sitting_Read
14:20:47.483	-0.43096948	4.233078	8.494887	0.00785084	-0.0029608638	0.0030127873	-0.38601068	4.3767233	8.767306	Sitting_Read
14:20:47.504	-0.43096948	4.233078	8.494887	0.00785084	-0.0029608638	0.0030127873	-0.38601068	4.3767233	8.767306	Sitting_Read
14:20:47.525	-0.43096948	4.233078	8.494887	0.00785084	-0.0029608638	0.0030127873	-0.38601068	4.3767233	8.767306	Sitting_Read
14:20:47.546	-0.43096948	4.233078	8.494887	0.00785084	-0.0029608638	0.0030127873	-0.38601068	4.3767233	8.767306	Sitting_Read
14:20:47.567	-0.43096948	4.233078	8.494887	0.00785084	-0.0029608638	0.0030127873	-0.38601068	4.3767233	8.767306	Sitting_Read
14:20:47.590	-0.43096948	4.233078	8.494887	0.00785084	-0.0029608638	0.0030127873	-0.38601068	4.3767233	8.767306	Sitting_Read
14:20:47.614	-0.37590113	4.249838	8.494887	-0.0055881953	0.0037586538	0.0036236527	-0.38069546	4.377034	8.767382	Sitting_Read
14:20:47.635	-0.37590113	4.249838	8.494887	-0.0055881953	0.0037586538	0.0036236527	-0.38069546	4.377034	8.767382	Sitting_Read
14:20:47.657	-0.37590113	4.249838	8.494887	-0.0055881953	0.0037586538	0.0036236527	-0.38069546	4.377034	8.767382	Sitting_Read
14:20:47.680	-0.37590113	4.249838	8.494887	-0.0055881953	0.0037586538	0.0036236527	-0.38069546	4.377034	8.767382	Sitting_Read
14:20:47.702	-0.37590113	4.249838	8.494887	-0.0055881953	0.0037586538	0.0036236527	-0.38069546	4.377034	8.767382	Sitting_Read
14:20:47.724	-0.37590113	4.249838	8.494887	-0.0055881953	0.0037586538	0.0036236527	-0.38069546	4.377034	8.767382	Sitting_Read
14:20:47.747	-0.37590113	4.249838	8.494887	-0.0055881953	0.0037586538	0.0036236527	-0.38069546	4.377034	8.767382	Sitting_Read
14:20:47.768	-0.37590113	4.249838	8.494887	-0.0055881953	0.0037586538	0.0036236527	-0.38069546	4.377034	8.767382	Sitting_Read
14:20:47.789	-0.36632404	4.2043467	8.518829	-0.019638095	-0.006626055	0.0030127873	-0.37247342	4.3519053	8.780235	Sitting_Read
14:20:47.810	-0.36632404	4.2043467	8.518829	-0.019638095	-0.006626055	0.0030127873	-0.37247342	4.3519053	8.780235	Sitting_Read
14:20:47.832	-0.36632404	4.2043467	8.518829	-0.019638095	-0.006626055	0.0030127873	-0.37247342	4.3519053	8.780235	Sitting_Read
14:20:47.853	-0.36632404	4.2043467	8.518829	-0.019638095	-0.006626055	0.0030127873	-0.37247342	4.3519053	8.780235	Sitting_Read
14:20:47.874	-0.36632404	4.2043467	8.518829	-0.019638095	-0.006626055	0.0030127873	-0.37247342	4.3519053	8.780235	Sitting_Read
14:20:47.895	-0.36632404	4.2043467	8.518829	-0.019638095	-0.006626055	0.0030127873	-0.37247342	4.3519053	8.780235	Sitting_Read
14:20:47.919	-0.36632404	4.2043467	8.518829	-0.019638095	-0.006626055	0.0030127873	-0.37247342	4.3519053	8.780235	Sitting_Read
14:20:47.943	-0.36632404	4.2043467	8.518829	-0.019638095	-0.006626055	0.0030127873	-0.37247342	4.3519053	8.780235	Sitting_Read
14:20:47.966	-0.36871833	4.209135	8.636149	-0.020859826	0.0019260582	0.0011801916	-0.38043755	4.32988	8.790775	Sitting_Read
14:20:47.987	-0.36871833	4.209135	8.636149	-0.020859826	0.0019260582	0.0011801916	-0.38043755	4.32988	8.790775	Sitting_Read
14:20:48.008	-0.36871833	4.209135	8.636149	-0.020859826	0.0019260582	0.0011801916	-0.38043755	4.32988	8.790775	Sitting_Read
14:20:48.029	-0.36871833	4.209135	8.636149	-0.020859826	0.0019260582	0.0011801916	-0.38043755	4.32988	8.790775	Sitting_Read
14:20:48.050	-0.36871833	4.209135	8.636149	-0.020859826	0.0019260582	0.0011801916	-0.38043755	4.32988	8.790775	Sitting_Read
14:20:48.071	-0.36871833	4.209135	8.636149	-0.020859826	0.0019260582	0.0011801916	-0.38043755	4.32988	8.790775	Sitting_Read
14:20:48.092	-0.36871833	4.209135	8.636149	-0.020859826	0.0019260582	0.0011801916	-0.38043755	4.32988	8.790775	Sitting_Read
14:20:48.115	-0.36871833	4.209135	8.636149	-0.020859826	0.0019260582	0.0011801916	-0.38043755	4.32988	8.790775	Sitting_Read
14:20:48.137	-0.36871833	4.209135	8.636149	-0.020859826	0.0019260582	0.0011801916	-0.38043755	4.32988	8.790775	Sitting_Read
14:20:48.158	-0.50758624	4.166038	8.506859	-0.009864252	0.023306342	-0.003095865	-0.401249	4.3131323	8.798081	Sitting_Read
14:20:48.180	-0.50758624	4.166038	8.506859	-0.009864252	0.023306342	-0.003095865	-0.401249	4.3131323	8.798081	Sitting_Read
14:20:48.202	-0.50758624	4.166038	8.506859	-0.009864252	0.023306342	-0.003095865	-0.401249	4.3131323	8.798081	Sitting_Read
14:20:48.223	-0.50758624	4.166038	8.506859	-0.009864252	0.023306342	-0.003095865	-0.401249	4.3131323	8.798081	Sitting_Read
14:20:48.245	-0.50758624	4.166038	8.506859	-0.009864252	0.023306342	-0.003095865	-0.401249	4.3131323	8.798081	Sitting_Read
14:20:48.266	-0.50758624	4.166038	8.506859	-0.009864252	0.023306342	-0.003095865	-0.401249	4.3131323	8.798081	Sitting_Read
14:20:48.287	-0.50758624	4.166038	8.506859	-0.009864252	0.023306342	-0.003095865	-0.401249	4.3131323	8.798081	Sitting_Read
14:20:48.308	-0.50758624	4.166038	8.506859	-0.009864252	0.023306342	-0.003095865	-0.401249	4.3131323	8.798081	Sitting_Read
14:20:48.329	-0.36632404	4.1971636	8.74868	-0.02024896	-0.0005174029	-0.0067610564	-0.40478683	4.2909656	8.808752	Sitting_Read
14:20:48.351	-0.36632404	4.1971636	8.74868	-0.02024896	-0.0005174029	-0.0067610564	-0.40478683	4.2909656	8.808752	Sitting_Read
14:20:48.372	-0.36632404	4.1971636	8.74868	-0.02024896	-0.0005174029	-0.0067610564	-0.40478683	4.2909656	8.808752	Sitting_Read
14:20:48.393	-0.36632404	4.1971636	8.74868	-0.02024896	-0.0005174029	-0.0067610564	-0.40478683	4.2909656	8.808752	Sitting_Read
14:20:48.414	-0.36632404	4.1971636	8.74868	-0.02024896	-0.0005174029	-0.0067610564	-0.40478683	4.2909656	8.808752	Sitting_Read
14:20:48.436	-0.36632404	4.1971636	8.74868	-0.02024896	-0.0005174029	-0.0067610564	-0.40478683	4.2909656	8.808752	Sitting_Read
14:20:48.458	-0.36632404	4.1971636	8.74868	-0.02024896	-0.0005174029	-0.0067610564	-0.40478683	4.2909656	8.808752	Sitting_Read
14:20:48.480	-0.36632404	4.1971636	8.74868	-0.02024896	-0.0005174029	-0.0067610564	-0.40478683	4.2909656	8.808752	Sitting_Read
14:20:48.501	-0.36632404	4.1971636	8.74868	-0.02024896	-0.0005174029	-0.0067610564	-0.40478683	4.2909656	8.808752	Sitting_Read
14:20:48.522	-0.4070267	4.1780095	8.624178	-0.009864252	0.0013151928	0.0005693264	-0.41175577	4.2796426	8.813937	Sitting_Read
14:20:48.550	-0.4070267	4.1780095	8.624178	-0.009864252	0.0013151928	0.0005693264	-0.41175577	4.2796426	8.813937	Sitting_Read
14:20:48.583	-0.4070267	4.1780095	8.624178	-0.009864252	0.0013151928	0.0005693264	-0.41175577	4.2796426	8.813937	Sitting_Read
14:20:48.617	-0.4070267	4.1780095	8.624178	-0.009864252	0.0013151928	0.0005693264	-0.41175577	4.2796426	8.813937	Sitting_Read
14:20:48.652	-0.4070267	4.1780095	8.624178	-0.009864252	0.0013151928	0.0005693264	-0.41175577	4.2796426	8.813937	Sitting_Read
14:20:48.688	-0.41420954	4.1349125	8.487704	0.00662911	-0.010291247	-0.0018741345	-0.40456355	4.2778068	8.81516	Sitting_Read
14:20:48.720	-0.41420954	4.1349125	8.487704	0.00662911	-0.010291247	-0.0018741345	-0.40456355	4.2778068	8.81516	Sitting_Read
14:20:48.754	-0.41420954	4.1349125	8.487704	0.00662911	-0.010291247	-0.0018741345	-0.40456355	4.2778068	8.81516	Sitting_Read
14:20:48.786	-0.41420954	4.1349125	8.487704	0.00662911	-0.010291247	-0.0018741345	-0.40456355	4.2778068	8.81516	Sitting_Read
14:20:48.819	-0.41420954	4.1349125	8.487704	0.00662911	-0.010291247	-0.0018741345	-0.40456355	4.2778068	8.81516	Sitting_Read
14:20:48.841	-0.41420954	4.1349125	8.487704	0.00662911	-0.010291247	-0.0018741345	-0.40456355	4.2778068	8.81516	Sitting_Read
14:20:48.864	-0.41420954	4.1349125	8.487704	0.00662911	-0.010291247	-0.0018741345	-0.40456355	4.2778068	8.81516	Sitting_Read
14:20:48.887	-0.3998439	4.1420956	8.5331955	-0.008642522	0.006202115	0.0072888443	-0.40935427	4.276502	8.815572	Sitting_Read
14:20:48.908	-0.3998439	4.1420956	8.5331955	-0.008642522	0.006202115	0.0072888443	-0.40935427	4.276502	8.815572	Sitting_Read
14:20:48.929	-0.3998439	4.1420956	8.5331955	-0.008642522	0.006202115	0.0072888443	-0.40935427	4.276502	8.815572	Sitting_Read
14:20:48.951	-0.3998439	4.1420956	8.5331955	-0.008642522	0.006202115	0.0072888443	-0.40935427	4.276502	8.815572	Sitting_Read
14:20:48.973	-0.3998439	4.1420956	8.5331955	-0.008642522	0.006202115	0.0072888443	-0.40935427	4.276502	8.815572	Sitting_Read
14:20:48.996	-0.3998439	4.1420956	8.5331955	-0.008642522	0.006202115	0.0072888443	-0.40935427	4.276502	8.815572	Sitting_Read
14:20:49.019	-0.3998439	4.1420956	8.5331955	-0.008642522	0.006202115	0.0072888443	-0.40935427	4.276502	8.815572	Sitting_Read
14:20:49.042	-0.3998439	4.1420956	8.5331955	-0.008642522	0.006202115	0.0072888443	-0.40935427	4.276502	8.815572	Sitting_Read
14:20:49.065	-0.42618093	4.0989985	8.640938	-0.0019230038	0.0104781715	0.0060671135	-0.41651788	4.2720456	8.817396	Sitting_Read
14:20:49.087	-0.42618093	4.0989985	8.640938	-0.0019230038	0.0104781715	0.0060671135	-0.41651788	4.2720456	8.817396	Sitting_Read
14:20:49.110	-0.42618093	4.0989985	8.640938	-0.0019230038	0.0104781715	0.0060671135	-0.41651788	4.2720456	8.817396	Sitting_Read
14:20:49.132	-0.42618093	4.0989985	8.640938	-0.0019230038	0.0104781715	0.0060671135	-0.41651788	4.2720456	8.817396	Sitting_Read
14:20:49.153	-0.42618093	4.0989985	8.640938	-0.0019230038	0.0104781715	0.0060671135	-0.41651788	4.2720456	8.817396	Sitting_Read
14:20:49.175	-0.42618093	4.0989985	8.640938	-0.0019230038	0.0104781715	0.0060671135	-0.41651788	4.2720456	8.817396	Sitting_Read
14:20:49.199	-0.42618093	4.0989985	8.640938	-0.0019230038	0.0104781715	0.0060671135	-0.41651788	4.2720456	8.817396	Sitting_Read
14:20:49.221	-0.42618093	4.0989985	8.640938	-0.0019230038	0.0104781715	0.0060671135	-0.41651788	4.2720456	8.817396	Sitting_Read
14:20:49.244	-0.45012367	4.199558	8.593052	0.005407379	-0.0023499988	-0.0067610564	-0.4227496	4.2702603	8.817966	Sitting_Read
14:20:49.266	-0.45012367	4.199558	8.593052	0.005407379	-0.0023499988	-0.0067610564	-0.4227496	4.2702603	8.817966	Sitting_Read
14:20:49.290	-0.45012367	4.199558	8.593052	0.005407379	-0.0023499988	-0.0067610564	-0.4227496	4.2702603	8.817966	Sitting_Read
14:20:49.313	-0.45012367	4.199558	8.593052	0.005407379	-0.0023499988	-0.0067610564	-0.4227496	4.2702603	8.817966	Sitting_Read
14:20:49.336	-0.45012367	4.199558	8.593052	0.005407379	-0.0023499988	-0.0067610564	-0.4227496	4.2702603	8.817966	Sitting_Read
14:20:49.359	-0.45012367	4.199558	8.593052	0.005407379	-0.0023499988	-0.0067610564	-0.4227496	4.2702603	8.817966	Sitting_Read
14:20:49.384	-0.45012367	4.199558	8.593052	0.005407379	-0.0023499988	-0.0067610564	-0.4227496	4.2702603	8.817966	Sitting_Read
14:20:49.408	-0.37350687	4.09421	8.542772	0.015792089	0.012921633	-0.0006524041	-0.42153162	4.2703724	8.81797	Sitting_Read
14:20:49.431	-0.37350687	4.09421	8.542772	0.015792089	0.012921633	-0.0006524041	-0.42153162	4.2703724	8.81797	Sitting_Read
14:20:49.455	-0.37350687	4.09421	8.542772	0.015792089	0.012921633	-0.0006524041	-0.42153162	4.2703724	8.81797	Sitting_Read
14:20:49.478	-0.37350687	4.09421	8.542772	0.015792089	0.012921633	-0.0006524041	-0.42153162	4.2703724	8.81797	Sitting_Read
14:20:49.501	-0.37350687	4.09421	8.542772	0.015792089	0.012921633	-0.0006524041	-0.42153162	4.2703724	8.81797	Sitting_Read
14:20:49.523	-0.37350687	4.09421	8.542772	0.015792089	0.012921633	-0.0006524041	-0.42153162	4.2703724	8.81797	Sitting_Read
14:20:49.546	-0.37350687	4.09421	8.542772	0.015792089	0.012921633	-0.0006524041	-0.42153162	4.2703724	8.81797	Sitting_Read
14:20:49.569	-0.37350687	4.09421	8.542772	0.015792089	0.012921633	-0.0006524041	-0.42153162	4.2703724	8.81797	Sitting_Read
14:20:49.590	-0.42378664	4.14449	8.514041	0.0121268965	0.0019260582	-0.0012632693	-0.43624052	4.275616	8.814713	Sitting_Read
14:20:49.612	-0.42378664	4.14449	8.514041	0.0121268965	0.0019260582	-0.0012632693	-0.43624052	4.275616	8.814713	Sitting_Read
14:20:49.634	-0.42378664	4.14449	8.514041	0.0121268965	0.0019260582	-0.0012632693	-0.43624052	4.275616	8.814713	Sitting_Read
14:20:49.656	-0.42378664	4.14449	8.514041	0.0121268965	0.0019260582	-0.0012632693	-0.43624052	4.275616	8.814713	Sitting_Read
14:20:49.680	-0.42378664	4.14449	8.514041	0.0121268965	0.0019260582	-0.0012632693	-0.43624052	4.275616	8.814713	Sitting_Read
14:20:49.702	-0.42378664	4.14449	8.514041	0.0121268965	0.0019260582	-0.0012632693	-0.43624052	4.275616	8.814713	Sitting_Read
14:20:49.723	-0.42378664	4.14449	8.514041	0.0121268965	0.0019260582	-0.0012632693	-0.43624052	4.275616	8.814713	Sitting_Read
14:20:49.745	-0.42378664	4.14449	8.514041	0.0121268965	0.0019260582	-0.0012632693	-0.43624052	4.275616	8.814713	Sitting_Read
14:20:49.767	-0.44294083	4.122941	8.514041	0.0121268965	0.0019260582	-0.0012632693	-0.43624052	4.275616	8.814713	Sitting_Read
14:20:49.790	-0.44294083	4.122941	8.514041	0.015181223	0.007423845	0.0054562483	-0.43680912	4.281495	8.8118305	Sitting_Read
14:20:49.813	-0.44294083	4.122941	8.514041	0.015181223	0.007423845	0.0054562483	-0.43680912	4.281495	8.8118305	Sitting_Read
14:20:49.837	-0.44294083	4.122941	8.514041	0.015181223	0.007423845	0.0054562483	-0.43680912	4.281495	8.8118305	Sitting_Read
14:20:49.860	-0.44294083	4.122941	8.514041	0.015181223	0.007423845	0.0054562483	-0.43680912	4.281495	8.8118305	Sitting_Read
14:20:49.883	-0.44294083	4.122941	8.514041	0.015181223	0.007423845	0.0054562483	-0.43680912	4.281495	8.8118305	Sitting_Read
14:20:49.905	-0.44294083	4.122941	8.514041	0.015181223	0.007423845	0.0054562483	-0.43680912	4.281495	8.8118305	Sitting_Read
14:20:49.927	-0.44294083	4.122941	8.514041	0.015181223	0.007423845	0.0054562483	-0.43680912	4.281495	8.8118305	Sitting_Read
14:20:49.950	-0.4644893	4.170827	8.41827	0.0029639183	-0.0017391334	0.004845383	-0.44250077	4.290022	8.807398	Sitting_Read
14:20:49.973	-0.4644893	4.170827	8.41827	0.0029639183	-0.0017391334	0.004845383	-0.44250077	4.290022	8.807398	Sitting_Read
14:20:49.996	-0.4644893	4.170827	8.41827	0.0029639183	-0.0017391334	0.004845383	-0.44250077	4.290022	8.807398	Sitting_Read
14:20:50.020	-0.4644893	4.170827	8.41827	0.0029639183	-0.0017391334	0.004845383	-0.44250077	4.290022	8.807398	Sitting_Read
14:20:50.042	-0.4644893	4.170827	8.41827	0.0029639183	-0.0017391334	0.004845383	-0.44250077	4.290022	8.807398	Sitting_Read
14:20:50.065	-0.4644893	4.170827	8.41827	0.0029639183	-0.0017391334	0.004845383	-0.44250077	4.290022	8.807398	Sitting_Read
14:20:50.089	-0.4644893	4.170827	8.41827	0.0029639183	-0.0017391334	0.004845383	-0.44250077	4.290022	8.807398	Sitting_Read
14:20:50.111	-0.4644893	4.170827	8.41827	0.0029639183	-0.0017391334	0.004845383	-0.44250077	4.290022	8.807398	Sitting_Read
14:20:50.134	-0.4740664	4.11097	8.497281	0.009683436	0.031858455	-0.0012632693	-0.46029243	4.2931104	8.804981	Sitting_Read
14:20:50.157	-0.4740664	4.11097	8.497281	0.009683436	0.031858455	-0.0012632693	-0.46029243	4.2931104	8.804981	Sitting_Read
14:20:50.180	-0.4740664	4.11097	8.497281	0.009683436	0.031858455	-0.0012632693	-0.46029243	4.2931104	8.804981	Sitting_Read
14:20:50.203	-0.4740664	4.11097	8.497281	0.009683436	0.031858455	-0.0012632693	-0.46029243	4.2931104	8.804981	Sitting_Read
14:20:50.226	-0.4740664	4.11097	8.497281	0.009683436	0.031858455	-0.0012632693	-0.46029243	4.2931104	8.804981	Sitting_Read
14:20:50.249	-0.4740664	4.11097	8.497281	0.009683436	0.031858455	-0.0012632693	-0.46029243	4.2931104	8.804981	Sitting_Read
14:20:50.272	-0.4740664	4.11097	8.497281	0.009683436	0.031858455	-0.0012632693	-0.46029243	4.2931104	8.804981	Sitting_Read
14:20:50.295	-0.4740664	4.11097	8.497281	0.009683436	0.031858455	-0.0012632693	-0.46029243	4.2931104	8.804981	Sitting_Read
14:20:50.319	-0.56265455	4.168432	8.447001	0.026787663	0.047130086	0.0060671135	-0.54038453	4.307881	8.793208	Sitting_Read
14:20:50.341	-0.56265455	4.168432	8.447001	0.026787663	0.047130086	0.0060671135	-0.54038453	4.307881	8.793208	Sitting_Read
14:20:50.365	-0.56265455	4.168432	8.447001	0.026787663	0.047130086	0.0060671135	-0.54038453	4.307881	8.793208	Sitting_Read
14:20:50.389	-0.56265455	4.168432	8.447001	0.026787663	0.047130086	0.0060671135	-0.54038453	4.307881	8.793208	Sitting_Read
14:20:50.412	-0.56265455	4.168432	8.447001	0.026787663	0.047130086	0.0060671135	-0.54038453	4.307881	8.793208	Sitting_Read
14:20:50.435	-0.56265455	4.168432	8.447001	0.026787663	0.047130086	0.0060671135	-0.54038453	4.307881	8.793208	Sitting_Read
14:20:50.458	-0.56265455	4.168432	8.447001	0.026787663	0.047130086	0.0060671135	-0.54038453	4.307881	8.793208	Sitting_Read
14:20:50.482	-0.56265455	4.168432	8.447001	0.026787663	0.047130086	0.0060671135	-0.54038453	4.307881	8.793208	Sitting_Read
14:20:50.505	-0.58420306	4.1373067	8.408693	0.010905167	0.037356243	0.0060671135	-0.615852	4.3244886	8.780085	Sitting_Read
14:20:50.527	-0.58420306	4.1373067	8.408693	0.010905167	0.037356243	0.0060671135	-0.615852	4.3244886	8.780085	Sitting_Read
14:20:50.549	-0.58420306	4.1373067	8.408693	0.010905167	0.037356243	0.0060671135	-0.615852	4.3244886	8.780085	Sitting_Read
14:20:50.572	-0.58420306	4.1373067	8.408693	0.010905167	0.037356243	0.0060671135	-0.615852	4.3244886	8.780085	Sitting_Read
14:20:50.596	-0.58420306	4.1373067	8.408693	0.010905167	0.037356243	0.0060671135	-0.615852	4.3244886	8.780085	Sitting_Read
14:20:50.619	-0.58420306	4.1373067	8.408693	0.010905167	0.037356243	0.0060671135	-0.615852	4.3244886	8.780085	Sitting_Read
14:20:50.642	-0.58420306	4.1373067	8.408693	0.010905167	0.037356243	0.0060671135	-0.615852	4.3244886	8.780085	Sitting_Read
14:20:50.665	-0.58420306	4.1373067	8.408693	0.010905167	0.037356243	0.0060671135	-0.615852	4.3244886	8.780085	Sitting_Read
14:20:50.688	-0.66321415	4.1851926	8.466156	0.009072571	0.009256441	0.0017910568	-0.68058807	4.3405275	8.767382	Sitting_Read
14:20:50.712	-0.66321415	4.1851926	8.466156	0.009072571	0.009256441	0.0017910568	-0.68058807	4.3405275	8.767382	Sitting_Read
14:20:50.735	-0.66321415	4.1851926	8.466156	0.009072571	0.009256441	0.0017910568	-0.68058807	4.3405275	8.767382	Sitting_Read
14:20:50.758	-0.66321415	4.1851926	8.466156	0.009072571	0.009256441	0.0017910568	-0.68058807	4.3405275	8.767382	Sitting_Read
14:20:50.781	-0.66321415	4.1851926	8.466156	0.009072571	0.009256441	0.0017910568	-0.68058807	4.3405275	8.767382	Sitting_Read
14:20:50.804	-0.66321415	4.1851926	8.466156	0.009072571	0.009256441	0.0017910568	-0.68058807	4.3405275	8.767382	Sitting_Read
14:20:50.828	-0.66321415	4.1851926	8.466156	0.009072571	0.009256441	0.0017910568	-0.68058807	4.3405275	8.767382	Sitting_Read
14:20:50.850	-0.71588814	4.182798	8.470944	0.0005204572	0.012310768	-0.0043175956	-0.71168554	4.347549	8.761431	Sitting_Read
14:20:50.872	-0.71588814	4.182798	8.470944	0.0005204572	0.012310768	-0.0043175956	-0.71168554	4.347549	8.761431	Sitting_Read
14:20:50.895	-0.71588814	4.182798	8.470944	0.0005204572	0.012310768	-0.0043175956	-0.71168554	4.347549	8.761431	Sitting_Read
14:20:50.917	-0.71588814	4.182798	8.470944	0.0005204572	0.012310768	-0.0043175956	-0.71168554	4.347549	8.761431	Sitting_Read
14:20:50.941	-0.71588814	4.182798	8.470944	0.0005204572	0.012310768	-0.0043175956	-0.71168554	4.347549	8.761431	Sitting_Read
14:20:50.964	-0.71588814	4.182798	8.470944	0.0005204572	0.012310768	-0.0043175956	-0.71168554	4.347549	8.761431	Sitting_Read
14:20:50.987	-0.71588814	4.182798	8.470944	0.0005204572	0.012310768	-0.0043175956	-0.71168554	4.347549	8.761431	Sitting_Read
14:20:51.010	-0.71588814	4.182798	8.470944	0.0005204572	0.012310768	-0.0043175956	-0.71168554	4.347549	8.761431	Sitting_Read
14:20:51.033	-0.7637737	4.216318	8.320105	0.0017421878	0.0037586538	0.0054562483	-0.7213433	4.353342	8.757764	Sitting_Read
14:20:51.057	-0.7637737	4.216318	8.320105	0.0017421878	0.0037586538	0.0054562483	-0.7213433	4.353342	8.757764	Sitting_Read
14:20:51.080	-0.7637737	4.216318	8.320105	0.0017421878	0.0037586538	0.0054562483	-0.7213433	4.353342	8.757764	Sitting_Read
14:20:51.103	-0.7637737	4.216318	8.320105	0.0017421878	0.0037586538	0.0054562483	-0.7213433	4.353342	8.757764	Sitting_Read
14:20:51.126	-0.7637737	4.216318	8.320105	0.0017421878	0.0037586538	0.0054562483	-0.7213433	4.353342	8.757764	Sitting_Read
14:20:51.149	-0.7637737	4.216318	8.320105	0.0017421878	0.0037586538	0.0054562483	-0.7213433	4.353342	8.757764	Sitting_Read
14:20:51.172	-0.7637737	4.216318	8.320105	0.0017421878	0.0037586538	0.0054562483	-0.7213433	4.353342	8.757764	Sitting_Read
14:20:51.194	-0.7637737	4.216318	8.320105	0.0017421878	0.0037586538	0.0054562483	-0.7213433	4.353342	8.757764	Sitting_Read
14:20:51.217	-0.71828246	4.2115293	8.415876	-0.0031447343	0.0019260582	-0.0012632693	-0.7161818	4.355126	8.757301	Sitting_Read
14:20:51.239	-0.71828246	4.2115293	8.415876	-0.0031447343	0.0019260582	-0.0012632693	-0.7161818	4.355126	8.757301	Sitting_Read
14:20:51.262	-0.71828246	4.2115293	8.415876	-0.0031447343	0.0019260582	-0.0012632693	-0.7161818	4.355126	8.757301	Sitting_Read
14:20:51.286	-0.71828246	4.2115293	8.415876	-0.0031447343	0.0019260582	-0.0012632693	-0.7161818	4.355126	8.757301	Sitting_Read
14:20:51.309	-0.71828246	4.2115293	8.415876	-0.0031447343	0.0019260582	-0.0012632693	-0.7161818	4.355126	8.757301	Sitting_Read
14:20:51.331	-0.71828246	4.2115293	8.415876	-0.0031447343	0.0019260582	-0.0012632693	-0.7161818	4.355126	8.757301	Sitting_Read
14:20:51.353	-0.71828246	4.2115293	8.415876	-0.0031447343	0.0019260582	-0.0012632693	-0.7161818	4.355126	8.757301	Sitting_Read
14:20:51.376	-0.71828246	4.2115293	8.415876	-0.0031447343	0.0019260582	-0.0012632693	-0.7161818	4.355126	8.757301	Sitting_Read
14:20:51.400	-0.75659084	4.182798	8.482916	0.0017421878	0.006202115	0.0060671135	-0.71240216	4.354722	8.757808	Sitting_Read
14:20:51.423	-0.75659084	4.182798	8.482916	0.0017421878	0.006202115	0.0060671135	-0.71240216	4.354722	8.757808	Sitting_Read
14:20:51.446	-0.75659084	4.182798	8.482916	0.0017421878	0.006202115	0.0060671135	-0.71240216	4.354722	8.757808	Sitting_Read
14:20:51.469	-0.75659084	4.182798	8.482916	0.0017421878	0.006202115	0.0060671135	-0.71240216	4.354722	8.757808	Sitting_Read
14:20:51.492	-0.75659084	4.182798	8.482916	0.0017421878	0.006202115	0.0060671135	-0.71240216	4.354722	8.757808	Sitting_Read
14:20:51.514	-0.75659084	4.182798	8.482916	0.0017421878	0.006202115	0.0060671135	-0.71240216	4.354722	8.757808	Sitting_Read
14:20:51.537	-0.75659084	4.182798	8.482916	0.0017421878	0.006202115	0.0060671135	-0.71240216	4.354722	8.757808	Sitting_Read
14:20:51.559	-0.75659084	4.182798	8.482916	0.0017421878	0.006202115	0.0060671135	-0.71240216	4.354722	8.757808	Sitting_Read
14:20:51.583	-0.72546524	4.2115293	8.454185	0.004796514	0.0019260582	-0.004928461	-0.7124083	4.355525	8.757411	Sitting_Read
14:20:51.606	-0.72546524	4.2115293	8.454185	0.004796514	0.0019260582	-0.004928461	-0.7124083	4.355525	8.757411	Sitting_Read
14:20:51.629	-0.72546524	4.2115293	8.454185	0.004796514	0.0019260582	-0.004928461	-0.7124083	4.355525	8.757411	Sitting_Read
14:20:51.652	-0.72546524	4.2115293	8.454185	0.004796514	0.0019260582	-0.004928461	-0.7124083	4.355525	8.757411	Sitting_Read
14:20:51.674	-0.72546524	4.2115293	8.454185	0.004796514	0.0019260582	-0.004928461	-0.7124083	4.355525	8.757411	Sitting_Read
14:20:51.698	-0.72546524	4.2115293	8.454185	0.004796514	0.0019260582	-0.004928461	-0.7124083	4.355525	8.757411	Sitting_Read
14:20:51.720	-0.72546524	4.2115293	8.454185	0.004796514	0.0019260582	-0.004928461	-0.7124083	4.355525	8.757411	Sitting_Read
14:20:51.744	-0.72546524	4.2115293	8.454185	0.004796514	0.0019260582	-0.004928461	-0.7124083	4.355525	8.757411	Sitting_Read
14:20:51.767	-0.69673395	4.2474437	8.391933	-0.008642522	-0.018232495	0.0036236527	-0.71463996	4.355739	8.757121	Sitting_Read
14:20:51.789	-0.69673395	4.2474437	8.391933	-0.008642522	-0.018232495	0.0036236527	-0.71463996	4.355739	8.757121	Sitting_Read
14:20:51.812	-0.69673395	4.2474437	8.391933	-0.008642522	-0.018232495	0.0036236527	-0.71463996	4.355739	8.757121	Sitting_Read
14:20:51.835	-0.69673395	4.2474437	8.391933	-0.008642522	-0.018232495	0.0036236527	-0.71463996	4.355739	8.757121	Sitting_Read
14:20:51.859	-0.69673395	4.2474437	8.391933	-0.008642522	-0.018232495	0.0036236527	-0.71463996	4.355739	8.757121	Sitting_Read
14:20:51.883	-0.69673395	4.2474437	8.391933	-0.008642522	-0.018232495	0.0036236527	-0.71463996	4.355739	8.757121	Sitting_Read
14:20:51.905	-0.69673395	4.2474437	8.391933	-0.008642522	-0.018232495	0.0036236527	-0.71463996	4.355739	8.757121	Sitting_Read
14:20:51.927	-0.6249057	4.182798	8.4781275	-0.009864252	-0.009069516	0.0024019221	-0.70851654	4.353878	8.758544	Sitting_Read
14:20:51.950	-0.6249057	4.182798	8.4781275	-0.009864252	-0.009069516	0.0024019221	-0.70851654	4.353878	8.758544	Sitting_Read
14:20:51.971	-0.6249057	4.182798	8.4781275	-0.009864252	-0.009069516	0.0024019221	-0.70851654	4.353878	8.758544	Sitting_Read
14:20:51.992	-0.6249057	4.182798	8.4781275	-0.009864252	-0.009069516	0.0024019221	-0.70851654	4.353878	8.758544	Sitting_Read
14:20:52.015	-0.6249057	4.182798	8.4781275	-0.009864252	-0.009069516	0.0024019221	-0.70851654	4.353878	8.758544	Sitting_Read
14:20:52.037	-0.6249057	4.182798	8.4781275	-0.009864252	-0.009069516	0.0024019221	-0.70851654	4.353878	8.758544	Sitting_Read
14:20:52.060	-0.6249057	4.182798	8.4781275	-0.009864252	-0.009069516	0.0024019221	-0.70851654	4.353878	8.758544	Sitting_Read
14:20:52.083	-0.6249057	4.182798	8.4781275	-0.009864252	-0.009069516	0.0024019221	-0.70851654	4.353878	8.758544	Sitting_Read
14:20:52.105	-0.6249057	4.182798	8.4781275	-0.009864252	-0.009069516	0.0024019221	-0.7043746	4.3491497	8.761228	Sitting_Read
14:20:52.126	-0.6296943	4.168432	8.482916	0.0023530528	-0.010291247	0.0054562483	-0.7043746	4.3491497	8.761228	Sitting_Read
14:20:52.148	-0.6296943	4.168432	8.482916	0.0023530528	-0.010291247	0.0054562483	-0.7043746	4.3491497	8.761228	Sitting_Read
14:20:52.170	-0.6296943	4.168432	8.482916	0.0023530528	-0.010291247	0.0054562483	-0.7043746	4.3491497	8.761228	Sitting_Read
14:20:52.192	-0.6296943	4.168432	8.482916	0.0023530528	-0.010291247	0.0054562483	-0.7043746	4.3491497	8.761228	Sitting_Read
14:20:52.214	-0.6296943	4.168432	8.482916	0.0023530528	-0.010291247	0.0054562483	-0.7043746	4.3491497	8.761228	Sitting_Read
14:20:52.237	-0.6296943	4.168432	8.482916	0.0023530528	-0.010291247	0.0054562483	-0.7043746	4.3491497	8.761228	Sitting_Read
14:20:52.260	-0.6296943	4.168432	8.482916	0.0023530528	-0.010291247	0.0054562483	-0.7043746	4.3491497	8.761228	Sitting_Read
14:20:52.283	-0.6296943	4.168432	8.482916	0.0023530528	-0.010291247	0.0054562483	-0.7043746	4.3491497	8.761228	Sitting_Read
14:20:52.307	-0.69194543	4.2187123	8.499676	-0.0013121385	0.0104781715	0.0036236527	-0.71051663	4.349478	8.760568	Sitting_Read
14:20:52.330	-0.69194543	4.2187123	8.499676	-0.0013121385	0.0104781715	0.0036236527	-0.71051663	4.349478	8.760568	Sitting_Read
14:20:52.353	-0.69194543	4.2187123	8.499676	-0.0013121385	0.0104781715	0.0036236527	-0.71051663	4.349478	8.760568	Sitting_Read
14:20:52.376	-0.69194543	4.2187123	8.499676	-0.0013121385	0.0104781715	0.0036236527	-0.71051663	4.349478	8.760568	Sitting_Read
14:20:52.399	-0.69194543	4.2187123	8.499676	-0.0013121385	0.0104781715	0.0036236527	-0.71051663	4.349478	8.760568	Sitting_Read
14:20:52.423	-0.69194543	4.2187123	8.499676	-0.0013121385	0.0104781715	0.0036236527	-0.71051663	4.349478	8.760568	Sitting_Read
14:20:52.445	-0.69194543	4.2187123	8.499676	-0.0013121385	0.0104781715	0.0036236527	-0.71051663	4.349478	8.760568	Sitting_Read
14:20:52.466	-0.74222517	4.2187123	8.564321	0.017013818	0.014754228	-0.0006524041	-0.71195585	4.3477044	8.761331	Sitting_Read
14:20:52.488	-0.74222517	4.2187123	8.564321	0.017013818	0.014754228	-0.0006524041	-0.71195585	4.3477044	8.761331	Sitting_Read
14:20:52.509	-0.74222517	4.2187123	8.564321	0.017013818	0.014754228	-0.0006524041	-0.71195585	4.3477044	8.761331	Sitting_Read
14:20:52.530	-0.74222517	4.2187123	8.564321	0.017013818	0.014754228	-0.0006524041	-0.71195585	4.3477044	8.761331	Sitting_Read
14:20:52.552	-0.74222517	4.2187123	8.564321	0.017013818	0.014754228	-0.0006524041	-0.71195585	4.3477044	8.761331	Sitting_Read
14:20:52.575	-0.74222517	4.2187123	8.564321	0.017013818	0.014754228	-0.0006524041	-0.71195585	4.3477044	8.761331	Sitting_Read
14:20:52.597	-0.74222517	4.2187123	8.564321	0.017013818	0.014754228	-0.0006524041	-0.71195585	4.3477044	8.761331	Sitting_Read
14:20:52.620	-0.74222517	4.2187123	8.564321	0.017013818	0.014754228	-0.0006524041	-0.71195585	4.3477044	8.761331	Sitting_Read
14:20:52.644	-0.74222517	4.2187123	8.564321	0.017013818	0.014754228	-0.0006524041	-0.71195585	4.3477044	8.761331	Sitting_Read
14:20:52.668	-0.70631105	4.230684	8.406299	0.013959493	-0.005404325	0.004845383	-0.7115727	4.3516693	8.759395	Sitting_Read
14:20:52.691	-0.70631105	4.230684	8.406299	0.013959493	-0.005404325	0.004845383	-0.7115727	4.3516693	8.759395	Sitting_Read
14:20:52.714	-0.70631105	4.230684	8.406299	0.013959493	-0.005404325	0.004845383	-0.7115727	4.3516693	8.759395	Sitting_Read
14:20:52.737	-0.70631105	4.230684	8.406299	0.013959493	-0.005404325	0.004845383	-0.7115727	4.3516693	8.759395	Sitting_Read
14:20:52.760	-0.70631105	4.230684	8.406299	0.013959493	-0.005404325	0.004845383	-0.7115727	4.3516693	8.759395	Sitting_Read
14:20:52.783	-0.70631105	4.230684	8.406299	0.013959493	-0.005404325	0.004845383	-0.7115727	4.3516693	8.759395	Sitting_Read
14:20:52.806	-0.70631105	4.230684	8.406299	0.013959493	-0.005404325	0.004845383	-0.7115727	4.3516693	8.759395	Sitting_Read
14:20:52.830	-0.6560313	4.187587	8.365596	0.005407379	0.0019260582	0.004234518	-0.71068114	4.3547177	8.757951	Sitting_Read
14:20:52.853	-0.6560313	4.187587	8.365596	0.005407379	0.0019260582	0.004234518	-0.71068114	4.3547177	8.757951	Sitting_Read
14:20:52.875	-0.6560313	4.187587	8.365596	0.005407379	0.0019260582	0.004234518	-0.71068114	4.3547177	8.757951	Sitting_Read
14:20:52.898	-0.6560313	4.187587	8.365596	0.005407379	0.0019260582	0.004234518	-0.71068114	4.3547177	8.757951	Sitting_Read
14:20:52.922	-0.6560313	4.187587	8.365596	0.005407379	0.0019260582	0.004234518	-0.71068114	4.3547177	8.757951	Sitting_Read
14:20:52.947	-0.6560313	4.187587	8.365596	0.005407379	0.0019260582	0.004234518	-0.71068114	4.3547177	8.757951	Sitting_Read
14:20:52.970	-0.6560313	4.187587	8.365596	0.005407379	0.0019260582	0.004234518	-0.71068114	4.3547177	8.757951	Sitting_Read
14:20:52.992	-0.6560313	4.187587	8.365596	0.005407379	0.0019260582	0.004234518	-0.71068114	4.3547177	8.757951	Sitting_Read
14:20:53.015	-0.723071	4.163644	8.487704	-0.0061990605	0.0013151928	0.0054562483	-0.7116746	4.3546386	8.757911	Sitting_Read
14:20:53.037	-0.723071	4.163644	8.487704	-0.0061990605	0.0013151928	0.0054562483	-0.7116746	4.3546386	8.757911	Sitting_Read
14:20:53.060	-0.723071	4.163644	8.487704	-0.0061990605	0.0013151928	0.0054562483	-0.7116746	4.3546386	8.757911	Sitting_Read
14:20:53.083	-0.723071	4.163644	8.487704	-0.0061990605	0.0013151928	0.0054562483	-0.7116746	4.3546386	8.757911	Sitting_Read
14:20:53.106	-0.723071	4.163644	8.487704	-0.0061990605	0.0013151928	0.0054562483	-0.7116746	4.3546386	8.757911	Sitting_Read
14:20:53.129	-0.723071	4.163644	8.487704	-0.0061990605	0.0013151928	0.0054562483	-0.7116746	4.3546386	8.757911	Sitting_Read
14:20:53.152	-0.723071	4.163644	8.487704	-0.0061990605	0.0013151928	0.0054562483	-0.7116746	4.3546386	8.757911	Sitting_Read
14:20:53.174	-0.723071	4.163644	8.487704	-0.0061990605	0.0013151928	0.0054562483	-0.7116746	4.3546386	8.757911	Sitting_Read
14:20:53.197	-0.6344828	4.1971636	8.521224	-0.0074207913	-0.029228069	0.007899709	-0.71051514	4.3533006	8.75867	Sitting_Read
14:20:53.220	-0.6344828	4.1971636	8.521224	-0.0074207913	-0.029228069	0.007899709	-0.71051514	4.3533006	8.75867	Sitting_Read
14:20:53.242	-0.6344828	4.1971636	8.521224	-0.0074207913	-0.029228069	0.007899709	-0.71051514	4.3533006	8.75867	Sitting_Read
14:20:53.264	-0.6344828	4.1971636	8.521224	-0.0074207913	-0.029228069	0.007899709	-0.71051514	4.3533006	8.75867	Sitting_Read
14:20:53.287	-0.6344828	4.1971636	8.521224	-0.0074207913	-0.029228069	0.007899709	-0.71051514	4.3533006	8.75867	Sitting_Read
14:20:53.310	-0.6344828	4.1971636	8.521224	-0.0074207913	-0.029228069	0.007899709	-0.71051514	4.3533006	8.75867	Sitting_Read
14:20:53.333	-0.6344828	4.1971636	8.521224	-0.0074207913	-0.029228069	0.007899709	-0.71051514	4.3533006	8.75867	Sitting_Read
14:20:53.357	-0.6344828	4.1971636	8.521224	-0.0074207913	-0.029228069	0.007899709	-0.71051514	4.3533006	8.75867	Sitting_Read
14:20:53.379	-0.69673395	4.199558	8.439818	-0.0013121385	-0.0035717292	-0.0024849998	-0.7052524	4.351869	8.759807	Sitting_Read
14:20:53.402	-0.69673395	4.199558	8.439818	-0.0013121385	-0.0035717292	-0.0024849998	-0.7052524	4.351869	8.759807	Sitting_Read
14:20:53.425	-0.69673395	4.199558	8.439818	-0.0013121385	-0.0035717292	-0.0024849998	-0.7052524	4.351869	8.759807	Sitting_Read
14:20:53.449	-0.69673395	4.199558	8.439818	-0.0013121385	-0.0035717292	-0.0024849998	-0.7052524	4.351869	8.759807	Sitting_Read
14:20:53.472	-0.69673395	4.199558	8.439818	-0.0013121385	-0.0035717292	-0.0024849998	-0.7052524	4.351869	8.759807	Sitting_Read
14:20:53.495	-0.69673395	4.199558	8.439818	-0.0013121385	-0.0035717292	-0.0024849998	-0.7052524	4.351869	8.759807	Sitting_Read
14:20:53.518	-0.69673395	4.199558	8.439818	-0.0013121385	-0.0035717292	-0.0024849998	-0.7052524	4.351869	8.759807	Sitting_Read
14:20:53.541	-0.69673395	4.199558	8.439818	-0.0013121385	-0.0035717292	-0.0024849998	-0.7052524	4.351869	8.759807	Sitting_Read
14:20:53.565	-0.6703969	4.170827	8.466156	0.0017421878	0.0019260582	-0.0024849998	-0.70619816	4.351919	8.759706	Sitting_Read
14:20:53.587	-0.6703969	4.170827	8.466156	0.0017421878	0.0019260582	-0.0024849998	-0.70619816	4.351919	8.759706	Sitting_Read
14:20:53.609	-0.6703969	4.170827	8.466156	0.0017421878	0.0019260582	-0.0024849998	-0.70619816	4.351919	8.759706	Sitting_Read
14:20:53.632	-0.6703969	4.170827	8.466156	0.0017421878	0.0019260582	-0.0024849998	-0.70619816	4.351919	8.759706	Sitting_Read
14:20:53.655	-0.6703969	4.170827	8.466156	0.0017421878	0.0019260582	-0.0024849998	-0.70619816	4.351919	8.759706	Sitting_Read
14:20:53.679	-0.6703969	4.170827	8.466156	0.0017421878	0.0019260582	-0.0024849998	-0.70619816	4.351919	8.759706	Sitting_Read
14:20:53.702	-0.6703969	4.170827	8.466156	0.0017421878	0.0019260582	-0.0024849998	-0.70619816	4.351919	8.759706	Sitting_Read
14:20:53.724	-0.6703969	4.170827	8.466156	0.0017421878	0.0019260582	-0.0024849998	-0.70619816	4.351919	8.759706	Sitting_Read
14:20:53.748	-0.7302538	4.225895	8.463761	0.008461705	0.012310768	0.0005693264	-0.70694196	4.3499556	8.760621	Sitting_Read
14:20:53.771	-0.7302538	4.225895	8.463761	0.008461705	0.012310768	0.0005693264	-0.70694196	4.3499556	8.760621	Sitting_Read
14:20:53.795	-0.7302538	4.225895	8.463761	0.008461705	0.012310768	0.0005693264	-0.70694196	4.3499556	8.760621	Sitting_Read
14:20:53.818	-0.7302538	4.225895	8.463761	0.008461705	0.012310768	0.0005693264	-0.70694196	4.3499556	8.760621	Sitting_Read
14:20:53.841	-0.7302538	4.225895	8.463761	0.008461705	0.012310768	0.0005693264	-0.70694196	4.3499556	8.760621	Sitting_Read
14:20:53.864	-0.7302538	4.225895	8.463761	0.008461705	0.012310768	0.0005693264	-0.70694196	4.3499556	8.760621	Sitting_Read
14:20:53.887	-0.7302538	4.225895	8.463761	0.008461705	0.012310768	0.0005693264	-0.70694196	4.3499556	8.760621	Sitting_Read
14:20:53.909	-0.7134939	4.168432	8.387145	-0.0013121385	0.012310768	-0.004928461	-0.7036461	4.3480787	8.761819	Sitting_Read
14:20:53.932	-0.7134939	4.168432	8.387145	-0.0013121385	0.012310768	-0.004928461	-0.7036461	4.3480787	8.761819	Sitting_Read
14:20:53.955	-0.7134939	4.168432	8.387145	-0.0013121385	0.012310768	-0.004928461	-0.7036461	4.3480787	8.761819	Sitting_Read
14:20:53.977	-0.7134939	4.168432	8.387145	-0.0013121385	0.012310768	-0.004928461	-0.7036461	4.3480787	8.761819	Sitting_Read
14:20:53.999	-0.7134939	4.168432	8.387145	-0.0013121385	0.012310768	-0.004928461	-0.7036461	4.3480787	8.761819	Sitting_Read
14:20:54.021	-0.7134939	4.168432	8.387145	-0.0013121385	0.012310768	-0.004928461	-0.7036461	4.3480787	8.761819	Sitting_Read
14:20:54.043	-0.7134939	4.168432	8.387145	-0.0013121385	0.012310768	-0.004928461	-0.7036461	4.3480787	8.761819	Sitting_Read
14:20:54.064	-0.7134939	4.168432	8.387145	-0.0013121385	0.012310768	-0.004928461	-0.7036461	4.3480787	8.761819	Sitting_Read
14:20:54.085	-0.68236834	4.187587	8.456578	-0.0074207913	0.0019260582	0.006677979	-0.6991348	4.3416862	8.765348	Sitting_Read
14:20:54.107	-0.68236834	4.187587	8.456578	-0.0074207913	0.0019260582	0.006677979	-0.6991348	4.3416862	8.765348	Sitting_Read
14:20:54.130	-0.68236834	4.187587	8.456578	-0.0074207913	0.0019260582	0.006677979	-0.6991348	4.3416862	8.765348	Sitting_Read
14:20:54.153	-0.68236834	4.187587	8.456578	-0.0074207913	0.0019260582	0.006677979	-0.6991348	4.3416862	8.765348	Sitting_Read
14:20:54.175	-0.68236834	4.187587	8.456578	-0.0074207913	0.0019260582	0.006677979	-0.6991348	4.3416862	8.765348	Sitting_Read
14:20:54.199	-0.68236834	4.187587	8.456578	-0.0074207913	0.0019260582	0.006677979	-0.6991348	4.3416862	8.765348	Sitting_Read
14:20:54.221	-0.68236834	4.187587	8.456578	-0.0074207913	0.0019260582	0.006677979	-0.6991348	4.3416862	8.765348	Sitting_Read
14:20:54.245	-0.68236834	4.187587	8.456578	-0.0074207913	0.0019260582	0.006677979	-0.6991348	4.3416862	8.765348	Sitting_Read
14:20:54.268	-0.68236834	4.187587	8.456578	-0.0068099257	0.0055912496	-0.005539326	-0.703022	4.3391423	8.766297	Sitting_Read
14:20:54.291	-0.68236834	4.1804037	8.61939	-0.0068099257	0.0055912496	-0.005539326	-0.703022	4.3391423	8.766297	Sitting_Read
14:20:54.314	-0.68236834	4.1804037	8.61939	-0.0068099257	0.0055912496	-0.005539326	-0.703022	4.3391423	8.766297	Sitting_Read
14:20:54.337	-0.68236834	4.1804037	8.61939	-0.0068099257	0.0055912496	-0.005539326	-0.703022	4.3391423	8.766297	Sitting_Read
14:20:54.361	-0.68236834	4.1804037	8.61939	-0.0068099257	0.0055912496	-0.005539326	-0.703022	4.3391423	8.766297	Sitting_Read
14:20:54.384	-0.68236834	4.1804037	8.61939	-0.0068099257	0.0055912496	-0.005539326	-0.703022	4.3391423	8.766297	Sitting_Read
14:20:54.406	-0.68236834	4.1804037	8.61939	-0.0068099257	0.0055912496	-0.005539326	-0.703022	4.3391423	8.766297	Sitting_Read
14:20:54.429	-0.68236834	4.1804037	8.61939	-0.0068099257	0.0055912496	-0.005539326	-0.703022	4.3391423	8.766297	Sitting_Read
14:20:54.453	-0.71588814	4.2211065	8.317711	-0.014140309	-0.020675957	0.004845383	-0.7040698	4.337014	8.767265	Sitting_Read
14:20:54.477	-0.71588814	4.2211065	8.317711	-0.014140309	-0.020675957	0.004845383	-0.7040698	4.337014	8.767265	Sitting_Read
14:20:54.500	-0.71588814	4.2211065	8.317711	-0.014140309	-0.020675957	0.004845383	-0.7040698	4.337014	8.767265	Sitting_Read
14:20:54.522	-0.71588814	4.2211065	8.317711	-0.014140309	-0.020675957	0.004845383	-0.7040698	4.337014	8.767265	Sitting_Read
14:20:54.545	-0.71588814	4.2211065	8.317711	-0.014140309	-0.020675957	0.004845383	-0.7040698	4.337014	8.767265	Sitting_Read
14:20:54.569	-0.71588814	4.2211065	8.317711	-0.014140309	-0.020675957	0.004845383	-0.7040698	4.337014	8.767265	Sitting_Read
14:20:54.591	-0.71588814	4.2211065	8.317711	-0.014140309	-0.020675957	0.004845383	-0.7040698	4.337014	8.767265	Sitting_Read
14:20:54.613	-0.71588814	4.2211065	8.317711	-0.014140309	-0.020675957	0.004845383	-0.7040698	4.337014	8.767265	Sitting_Read
14:20:54.636	-0.66321415	4.199558	8.60263	-0.014140309	-0.0041825944	0.0036236527	-0.6985348	4.3324294	8.769975	Sitting_Read
14:20:54.658	-0.66321415	4.199558	8.60263	-0.014140309	-0.0041825944	0.0036236527	-0.6985348	4.3324294	8.769975	Sitting_Read
14:20:54.681	-0.66321415	4.199558	8.60263	-0.014140309	-0.0041825944	0.0036236527	-0.6985348	4.3324294	8.769975	Sitting_Read
14:20:54.704	-0.66321415	4.199558	8.60263	-0.014140309	-0.0041825944	0.0036236527	-0.6985348	4.3324294	8.769975	Sitting_Read
14:20:54.727	-0.66321415	4.199558	8.60263	-0.014140309	-0.0041825944	0.0036236527	-0.6985348	4.3324294	8.769975	Sitting_Read
14:20:54.750	-0.66321415	4.199558	8.60263	-0.014140309	-0.0041825944	0.0036236527	-0.6985348	4.3324294	8.769975	Sitting_Read
14:20:54.772	-0.66321415	4.199558	8.60263	-0.014140309	-0.0041825944	0.0036236527	-0.6985348	4.3324294	8.769975	Sitting_Read
14:20:54.794	-0.66321415	4.199558	8.60263	-0.014140309	-0.0041825944	0.0036236527	-0.6985348	4.3324294	8.769975	Sitting_Read
14:20:54.818	-0.70631105	4.2139235	8.600235	-0.0043664644	-0.006626055	0.0017910568	-0.69740564	4.330148	8.771192	Sitting_Read
14:20:54.841	-0.70631105	4.2139235	8.600235	-0.0043664644	-0.006626055	0.0017910568	-0.69740564	4.330148	8.771192	Sitting_Read
14:20:54.864	-0.70631105	4.2139235	8.600235	-0.0043664644	-0.006626055	0.0017910568	-0.69740564	4.330148	8.771192	Sitting_Read
14:20:54.887	-0.70631105	4.2139235	8.600235	-0.0043664644	-0.006626055	0.0017910568	-0.69740564	4.330148	8.771192	Sitting_Read
14:20:54.909	-0.70631105	4.2139235	8.600235	-0.0043664644	-0.006626055	0.0017910568	-0.69740564	4.330148	8.771192	Sitting_Read
14:20:54.934	-0.70631105	4.2139235	8.600235	-0.0043664644	-0.006626055	0.0017910568	-0.69740564	4.330148	8.771192	Sitting_Read
14:20:54.957	-0.70631105	4.2139235	8.600235	-0.0043664644	-0.006626055	0.0017910568	-0.69740564	4.330148	8.771192	Sitting_Read
14:20:54.980	-0.70631105	4.2139235	8.600235	-0.0043664644	-0.006626055	0.0017910568	-0.69740564	4.330148	8.771192	Sitting_Read
14:20:55.003	-0.68236834	4.1804037	8.399116	0.011516031	-0.0035717292	0.0005693264	-0.70283145	4.3358526	8.76794	Sitting_Read
14:20:55.026	-0.68236834	4.1804037	8.399116	0.011516031	-0.0035717292	0.0005693264	-0.70283145	4.3358526	8.76794	Sitting_Read
14:20:55.049	-0.68236834	4.1804037	8.399116	0.011516031	-0.0035717292	0.0005693264	-0.70283145	4.3358526	8.76794	Sitting_Read
14:20:55.072	-0.68236834	4.1804037	8.399116	0.011516031	-0.0035717292	0.0005693264	-0.70283145	4.3358526	8.76794	Sitting_Read
14:20:55.095	-0.68236834	4.1804037	8.399116	0.011516031	-0.0035717292	0.0005693264	-0.70283145	4.3358526	8.76794	Sitting_Read
14:20:55.118	-0.68236834	4.1804037	8.399116	0.011516031	-0.0035717292	0.0005693264	-0.70283145	4.3358526	8.76794	Sitting_Read
14:20:55.141	-0.68236834	4.1804037	8.399116	0.011516031	-0.0035717292	0.0005693264	-0.70283145	4.3358526	8.76794	Sitting_Read
14:20:55.165	-0.68236834	4.1804037	8.399116	0.011516031	-0.0035717292	0.0005693264	-0.70283145	4.3358526	8.76794	Sitting_Read
14:20:55.189	-0.72546524	4.182798	8.58587	-0.0074207913	0.01841942	0.0060671135	-0.69479954	4.335899	8.768556	Sitting_Read
14:20:55.211	-0.72546524	4.182798	8.58587	-0.0074207913	0.01841942	0.0060671135	-0.69479954	4.335899	8.768556	Sitting_Read
14:20:55.234	-0.72546524	4.182798	8.58587	-0.0074207913	0.01841942	0.0060671135	-0.69479954	4.335899	8.768556	Sitting_Read
14:20:55.257	-0.72546524	4.182798	8.58587	-0.0074207913	0.01841942	0.0060671135	-0.69479954	4.335899	8.768556	Sitting_Read
14:20:55.279	-0.72546524	4.182798	8.58587	-0.0074207913	0.01841942	0.0060671135	-0.69479954	4.335899	8.768556	Sitting_Read
14:20:55.301	-0.72546524	4.182798	8.58587	-0.0074207913	0.01841942	0.0060671135	-0.69479954	4.335899	8.768556	Sitting_Read
14:20:55.324	-0.72546524	4.182798	8.58587	-0.0074207913	0.01841942	0.0060671135	-0.69479954	4.335899	8.768556	Sitting_Read
14:20:55.348	-0.7589851	4.2378664	8.55235	0.009072571	-0.0023499988	0.0011801916	-0.6934763	4.3365974	8.768318	Sitting_Read
14:20:55.371	-0.7589851	4.2378664	8.55235	0.009072571	-0.0023499988	0.0011801916	-0.6934763	4.3365974	8.768318	Sitting_Read
14:20:55.394	-0.7589851	4.2378664	8.55235	0.009072571	-0.0023499988	0.0011801916	-0.6934763	4.3365974	8.768318	Sitting_Read
14:20:55.416	-0.7589851	4.2378664	8.55235	0.009072571	-0.0023499988	0.0011801916	-0.6934763	4.3365974	8.768318	Sitting_Read
14:20:55.439	-0.7589851	4.2378664	8.55235	0.009072571	-0.0023499988	0.0011801916	-0.6934763	4.3365974	8.768318	Sitting_Read
14:20:55.462	-0.7589851	4.2378664	8.55235	0.009072571	-0.0023499988	0.0011801916	-0.6934763	4.3365974	8.768318	Sitting_Read
14:20:55.484	-0.7589851	4.2378664	8.55235	0.009072571	-0.0023499988	0.0011801916	-0.6934763	4.3365974	8.768318	Sitting_Read
14:20:55.508	-0.7589851	4.2378664	8.55235	0.009072571	-0.0023499988	0.0011801916	-0.6934763	4.3365974	8.768318	Sitting_Read
14:20:55.531	-0.69673395	4.2211065	8.449396	0.0041856486	0.009256441	0.0017910568	-0.6904561	4.34049	8.766627	Sitting_Read
14:20:55.554	-0.69673395	4.2211065	8.449396	0.0041856486	0.009256441	0.0017910568	-0.6904561	4.34049	8.766627	Sitting_Read
14:20:55.577	-0.69673395	4.2211065	8.449396	0.0041856486	0.009256441	0.0017910568	-0.6904561	4.34049	8.766627	Sitting_Read
14:20:55.600	-0.69673395	4.2211065	8.449396	0.0041856486	0.009256441	0.0017910568	-0.6904561	4.34049	8.766627	Sitting_Read
14:20:55.622	-0.69673395	4.2211065	8.449396	0.0041856486	0.009256441	0.0017910568	-0.6904561	4.34049	8.766627	Sitting_Read
14:20:55.645	-0.69673395	4.2211065	8.449396	0.0041856486	0.009256441	0.0017910568	-0.6904561	4.34049	8.766627	Sitting_Read
14:20:55.668	-0.69673395	4.2211065	8.449396	0.0041856486	0.009256441	0.0017910568	-0.6904561	4.34049	8.766627	Sitting_Read
14:20:55.691	-0.69673395	4.2211065	8.449396	0.0041856486	0.009256441	0.0017910568	-0.6904561	4.34049	8.766627	Sitting_Read
14:20:55.714	-0.6392714	4.192375	8.449396	0.0029639183	-0.0005174029	0.006677979	-0.69403833	4.342546	8.765327	Sitting_Read
14:20:55.738	-0.6392714	4.192375	8.449396	0.0029639183	-0.0005174029	0.006677979	-0.69403833	4.342546	8.765327	Sitting_Read
14:20:55.760	-0.6392714	4.192375	8.449396	0.0029639183	-0.0005174029	0.006677979	-0.69403833	4.342546	8.765327	Sitting_Read
14:20:55.783	-0.6392714	4.192375	8.449396	0.0029639183	-0.0005174029	0.006677979	-0.69403833	4.342546	8.765327	Sitting_Read
14:20:55.806	-0.6392714	4.192375	8.449396	0.0029639183	-0.0005174029	0.006677979	-0.69403833	4.342546	8.765327	Sitting_Read
14:20:55.829	-0.6392714	4.192375	8.449396	0.0029639183	-0.0005174029	0.006677979	-0.69403833	4.342546	8.765327	Sitting_Read
14:20:55.853	-0.6392714	4.192375	8.449396	0.0029639183	-0.0005174029	0.006677979	-0.69403833	4.342546	8.765327	Sitting_Read
14:20:55.876	-0.6392714	4.192375	8.449396	0.0029639183	-0.0005174029	0.006677979	-0.69403833	4.342546	8.765327	Sitting_Read
14:20:55.899	-0.6177229	4.2139235	8.561927	-0.012918578	-0.0145673035	0.0072888443	-0.6924479	4.344223	8.764621	Sitting_Read
14:20:55.922	-0.6177229	4.2139235	8.561927	-0.012918578	-0.0145673035	0.0072888443	-0.6924479	4.344223	8.764621	Sitting_Read
14:20:55.945	-0.6177229	4.2139235	8.561927	-0.012918578	-0.0145673035	0.0072888443	-0.6924479	4.344223	8.764621	Sitting_Read
14:20:55.969	-0.6177229	4.2139235	8.561927	-0.012918578	-0.0145673035	0.0072888443	-0.6924479	4.344223	8.764621	Sitting_Read
14:20:55.992	-0.6177229	4.2139235	8.561927	-0.012918578	-0.0145673035	0.0072888443	-0.6924479	4.344223	8.764621	Sitting_Read
14:20:56.014	-0.6177229	4.2139235	8.561927	-0.012918578	-0.0145673035	0.0072888443	-0.6924479	4.344223	8.764621	Sitting_Read
14:20:56.037	-0.6177229	4.2139235	8.561927	-0.012918578	-0.0145673035	0.0072888443	-0.6924479	4.344223	8.764621	Sitting_Read
14:20:56.060	-0.6177229	4.2139235	8.561927	-0.012918578	-0.0145673035	0.0072888443	-0.6924479	4.344223	8.764621	Sitting_Read
14:20:56.084	-0.679974	4.209135	8.633755	-0.011085982	-0.010902112	0.0072888443	-0.6913832	4.344356	8.764639	Sitting_Read
14:20:56.107	-0.679974	4.209135	8.633755	-0.011085982	-0.010902112	0.0072888443	-0.6913832	4.344356	8.764639	Sitting_Read
14:20:56.130	-0.679974	4.209135	8.633755	-0.011085982	-0.010902112	0.0072888443	-0.6913832	4.344356	8.764639	Sitting_Read
14:20:56.153	-0.679974	4.209135	8.633755	-0.011085982	-0.010902112	0.0072888443	-0.6913832	4.344356	8.764639	Sitting_Read
14:20:56.176	-0.679974	4.209135	8.633755	-0.011085982	-0.010902112	0.0072888443	-0.6913832	4.344356	8.764639	Sitting_Read
14:20:56.199	-0.679974	4.209135	8.633755	-0.011085982	-0.010902112	0.0072888443	-0.6913832	4.344356	8.764639	Sitting_Read
14:20:56.222	-0.679974	4.209135	8.633755	-0.011085982	-0.010902112	0.0072888443	-0.6913832	4.344356	8.764639	Sitting_Read
14:20:56.244	-0.679974	4.209135	8.633755	-0.011085982	-0.010902112	0.0072888443	-0.6913832	4.344356	8.764639	Sitting_Read
14:20:56.267	-0.65124273	4.2115293	8.542772	0.008461705	0.0031477886	0.0011801916	-0.6846074	4.3438296	8.765433	Sitting_Read
14:20:56.289	-0.65124273	4.2115293	8.542772	0.008461705	0.0031477886	0.0011801916	-0.6846074	4.3438296	8.765433	Sitting_Read
14:20:56.312	-0.65124273	4.2115293	8.542772	0.008461705	0.0031477886	0.0011801916	-0.6846074	4.3438296	8.765433	Sitting_Read
14:20:56.334	-0.65124273	4.2115293	8.542772	0.008461705	0.0031477886	0.0011801916	-0.6846074	4.3438296	8.765433	Sitting_Read
14:20:56.356	-0.65124273	4.2115293	8.542772	0.008461705	0.0031477886	0.0011801916	-0.6846074	4.3438296	8.765433	Sitting_Read
14:20:56.377	-0.65124273	4.2115293	8.542772	0.008461705	0.0031477886	0.0011801916	-0.6846074	4.3438296	8.765433	Sitting_Read
14:20:56.399	-0.65124273	4.2115293	8.542772	0.008461705	0.0031477886	0.0011801916	-0.6846074	4.3438296	8.765433	Sitting_Read
14:20:56.421	-0.65124273	4.2115293	8.542772	0.008461705	0.0031477886	0.0011801916	-0.6846074	4.3438296	8.765433	Sitting_Read
14:20:56.443	-0.6751855	4.173221	8.370385	0.006018244	0.009256441	-0.0006524041	-0.68474257	4.3466973	8.764	Sitting_Read
14:20:56.465	-0.6751855	4.173221	8.370385	0.006018244	0.009256441	-0.0006524041	-0.68474257	4.3466973	8.764	Sitting_Read
14:20:56.488	-0.6751855	4.173221	8.370385	0.006018244	0.009256441	-0.0006524041	-0.68474257	4.3466973	8.764	Sitting_Read
14:20:56.511	-0.6751855	4.173221	8.370385	0.006018244	0.009256441	-0.0006524041	-0.68474257	4.3466973	8.764	Sitting_Read
14:20:56.535	-0.6751855	4.173221	8.370385	0.006018244	0.009256441	-0.0006524041	-0.68474257	4.3466973	8.764	Sitting_Read
14:20:56.559	-0.6751855	4.173221	8.370385	0.006018244	0.009256441	-0.0006524041	-0.68474257	4.3466973	8.764	Sitting_Read
14:20:56.582	-0.6751855	4.173221	8.370385	0.006018244	0.009256441	-0.0006524041	-0.68474257	4.3466973	8.764	Sitting_Read
14:20:56.605	-0.6751855	4.173221	8.370385	0.006018244	0.009256441	-0.0006524041	-0.68474257	4.3466973	8.764	Sitting_Read
14:20:56.628	-0.7302538	4.228289	8.449396	0.0035747832	0.017808553	0.0060671135	-0.6871052	4.346245	8.764039	Sitting_Read
14:20:56.652	-0.7302538	4.228289	8.449396	0.0035747832	0.017808553	0.0060671135	-0.6871052	4.346245	8.764039	Sitting_Read
14:20:56.675	-0.7302538	4.228289	8.449396	0.0035747832	0.017808553	0.0060671135	-0.6871052	4.346245	8.764039	Sitting_Read
14:20:56.698	-0.7302538	4.228289	8.449396	0.0035747832	0.017808553	0.0060671135	-0.6871052	4.346245	8.764039	Sitting_Read
14:20:56.720	-0.7302538	4.228289	8.449396	0.0035747832	0.017808553	0.0060671135	-0.6871052	4.346245	8.764039	Sitting_Read
14:20:56.741	-0.7302538	4.228289	8.449396	0.0035747832	0.017808553	0.0060671135	-0.6871052	4.346245	8.764039	Sitting_Read
14:20:56.762	-0.7302538	4.228289	8.449396	0.0035747832	0.017808553	0.0060671135	-0.6871052	4.346245	8.764039	Sitting_Read
14:20:56.782	-0.7302538	4.228289	8.449396	0.0035747832	0.017808553	0.0060671135	-0.6871052	4.346245	8.764039	Sitting_Read
14:20:56.803	-0.69194543	4.187587	8.482916	0.010905167	0.020862881	-0.007982787	-0.6805806	4.3539605	8.760718	Sitting_Read
14:20:56.823	-0.69194543	4.187587	8.482916	0.010905167	0.020862881	-0.007982787	-0.6805806	4.3539605	8.760718	Sitting_Read
14:20:56.844	-0.69194543	4.187587	8.482916	0.010905167	0.020862881	-0.007982787	-0.6805806	4.3539605	8.760718	Sitting_Read
14:20:56.866	-0.69194543	4.187587	8.482916	0.010905167	0.020862881	-0.007982787	-0.6805806	4.3539605	8.760718	Sitting_Read
14:20:56.888	-0.69194543	4.187587	8.482916	0.010905167	0.020862881	-0.007982787	-0.6805806	4.3539605	8.760718	Sitting_Read
14:20:56.909	-0.69194543	4.187587	8.482916	0.010905167	0.020862881	-0.007982787	-0.6805806	4.3539605	8.760718	Sitting_Read
14:20:56.931	-0.69194543	4.187587	8.482916	0.010905167	0.020862881	-0.007982787	-0.6805806	4.3539605	8.760718	Sitting_Read
14:20:56.953	-0.69194543	4.187587	8.482916	0.010905167	0.020862881	-0.007982787	-0.6805806	4.3539605	8.760718	Sitting_Read
14:20:56.975	-0.6751855	4.173221	8.346442	-0.0013121385	0.007423845	0.008510575	-0.6766523	4.357165	8.75943	Sitting_Read
14:20:56.996	-0.6751855	4.173221	8.346442	-0.0013121385	0.007423845	0.008510575	-0.6766523	4.357165	8.75943	Sitting_Read
14:20:57.018	-0.6751855	4.173221	8.346442	-0.0013121385	0.007423845	0.008510575	-0.6766523	4.357165	8.75943	Sitting_Read
14:20:57.040	-0.6751855	4.173221	8.346442	-0.0013121385	0.007423845	0.008510575	-0.6766523	4.357165	8.75943	Sitting_Read
14:20:57.061	-0.6751855	4.173221	8.346442	-0.0013121385	0.007423845	0.008510575	-0.6766523	4.357165	8.75943	Sitting_Read
14:20:57.082	-0.6751855	4.173221	8.346442	-0.0013121385	0.007423845	0.008510575	-0.6766523	4.357165	8.75943	Sitting_Read
14:20:57.104	-0.6751855	4.173221	8.346442	-0.0013121385	0.007423845	0.008510575	-0.6766523	4.357165	8.75943	Sitting_Read
14:20:57.125	-0.6751855	4.173221	8.346442	-0.0013121385	0.007423845	0.008510575	-0.6766523	4.357165	8.75943	Sitting_Read
14:20:57.146	-0.6488485	4.1804037	8.564321	-0.0019230038	0.012310768	-0.003095865	-0.6807804	4.356262	8.759561	Sitting_Read
14:20:57.167	-0.6488485	4.1804037	8.564321	-0.0019230038	0.012310768	-0.003095865	-0.6807804	4.356262	8.759561	Sitting_Read
14:20:57.189	-0.6488485	4.1804037	8.564321	-0.0019230038	0.012310768	-0.003095865	-0.6807804	4.356262	8.759561	Sitting_Read
14:20:57.210	-0.6488485	4.1804037	8.564321	-0.0019230038	0.012310768	-0.003095865	-0.6807804	4.356262	8.759561	Sitting_Read
14:20:57.231	-0.6488485	4.1804037	8.564321	-0.0019230038	0.012310768	-0.003095865	-0.6807804	4.356262	8.759561	Sitting_Read
14:20:57.252	-0.6488485	4.1804037	8.564321	-0.0019230038	0.012310768	-0.003095865	-0.6807804	4.356262	8.759561	Sitting_Read
14:20:57.273	-0.6488485	4.1804037	8.564321	-0.0019230038	0.012310768	-0.003095865	-0.6807804	4.356262	8.759561	Sitting_Read
14:20:57.295	-0.6488485	4.1804037	8.564321	-0.0019230038	0.012310768	-0.003095865	-0.6807804	4.356262	8.759561	Sitting_Read
14:20:57.316	-0.6488485	4.1804037	8.564321	-0.0019230038	0.012310768	-0.003095865	-0.6807804	4.356262	8.759561	Sitting_Read
14:20:57.337	-0.69912827	4.252232	8.363202	0.004796514	0.0019260582	0.0011801916	-0.68707013	4.3537774	8.760303	Sitting_Read
14:20:57.358	-0.69912827	4.252232	8.363202	0.004796514	0.0019260582	0.0011801916	-0.68707013	4.3537774	8.760303	Sitting_Read
14:20:57.379	-0.69912827	4.252232	8.363202	0.004796514	0.0019260582	0.0011801916	-0.68707013	4.3537774	8.760303	Sitting_Read
14:20:57.400	-0.69912827	4.252232	8.363202	0.004796514	0.0019260582	0.0011801916	-0.68707013	4.3537774	8.760303	Sitting_Read
14:20:57.422	-0.69912827	4.252232	8.363202	0.004796514	0.0019260582	0.0011801916	-0.68707013	4.3537774	8.760303	Sitting_Read
14:20:57.443	-0.69912827	4.252232	8.363202	0.004796514	0.0019260582	0.0011801916	-0.68707013	4.3537774	8.760303	Sitting_Read
14:20:57.465	-0.69912827	4.252232	8.363202	0.004796514	0.0019260582	0.0011801916	-0.68707013	4.3537774	8.760303	Sitting_Read
14:20:57.486	-0.69912827	4.252232	8.363202	0.004796514	0.0019260582	0.0011801916	-0.68707013	4.3537774	8.760303	Sitting_Read
14:20:57.508	-0.6344828	4.166038	8.308133	0.0005204572	-0.0047934595	0.0011801916	-0.6884891	4.356982	8.758599	Sitting_Read
14:20:57.529	-0.6344828	4.166038	8.308133	0.0005204572	-0.0047934595	0.0011801916	-0.6884891	4.356982	8.758599	Sitting_Read
14:20:57.550	-0.6344828	4.166038	8.308133	0.0005204572	-0.0047934595	0.0011801916	-0.6884891	4.356982	8.758599	Sitting_Read
14:20:57.573	-0.6344828	4.166038	8.308133	0.0005204572	-0.0047934595	0.0011801916	-0.6884891	4.356982	8.758599	Sitting_Read
14:20:57.594	-0.6344828	4.166038	8.308133	0.0005204572	-0.0047934595	0.0011801916	-0.6884891	4.356982	8.758599	Sitting_Read
14:20:57.615	-0.6344828	4.166038	8.308133	0.0005204572	-0.0047934595	0.0011801916	-0.6884891	4.356982	8.758599	Sitting_Read
14:20:57.636	-0.6344828	4.166038	8.308133	0.0005204572	-0.0047934595	0.0011801916	-0.6884891	4.356982	8.758599	Sitting_Read
14:20:57.659	-0.6344828	4.166038	8.308133	0.0005204572	-0.0047934595	0.0011801916	-0.6884891	4.356982	8.758599	Sitting_Read
14:20:57.679	-0.6344828	4.166038	8.308133	0.0005204572	-0.0047934595	0.0011801916	-0.6884891	4.356982	8.758599	Sitting_Read
14:20:57.701	-0.6895511	4.199558	8.499676	-0.010475118	0.0049803844	0.004845383	-0.68382776	4.3563232	8.759292	Sitting_Read
14:20:57.723	-0.6895511	4.199558	8.499676	-0.010475118	0.0049803844	0.004845383	-0.68382776	4.3563232	8.759292	Sitting_Read
14:20:57.745	-0.6895511	4.199558	8.499676	-0.010475118	0.0049803844	0.004845383	-0.68382776	4.3563232	8.759292	Sitting_Read
14:20:57.767	-0.6895511	4.199558	8.499676	-0.010475118	0.0049803844	0.004845383	-0.68382776	4.3563232	8.759292	Sitting_Read
14:20:57.789	-0.6895511	4.199558	8.499676	-0.010475118	0.0049803844	0.004845383	-0.68382776	4.3563232	8.759292	Sitting_Read
14:20:57.810	-0.6895511	4.199558	8.499676	-0.010475118	0.0049803844	0.004845383	-0.68382776	4.3563232	8.759292	Sitting_Read
14:20:57.832	-0.6895511	4.199558	8.499676	-0.010475118	0.0049803844	0.004845383	-0.68382776	4.3563232	8.759292	Sitting_Read
14:20:57.853	-0.6895511	4.199558	8.499676	-0.010475118	0.0049803844	0.004845383	-0.68382776	4.3563232	8.759292	Sitting_Read
14:20:57.875	-0.66321415	4.235472	8.526012	-0.0013121385	-0.0011282681	0.004845383	-0.6870636	4.353999	8.760193	Sitting_Read
14:20:57.896	-0.66321415	4.235472	8.526012	-0.0013121385	-0.0011282681	0.004845383	-0.6870636	4.353999	8.760193	Sitting_Read
14:20:57.919	-0.66321415	4.235472	8.526012	-0.0013121385	-0.0011282681	0.004845383	-0.6870636	4.353999	8.760193	Sitting_Read
14:20:57.941	-0.66321415	4.235472	8.526012	-0.0013121385	-0.0011282681	0.004845383	-0.6870636	4.353999	8.760193	Sitting_Read
14:20:57.962	-0.66321415	4.235472	8.526012	-0.0013121385	-0.0011282681	0.004845383	-0.6870636	4.353999	8.760193	Sitting_Read
14:20:57.984	-0.66321415	4.235472	8.526012	-0.0013121385	-0.0011282681	0.004845383	-0.6870636	4.353999	8.760193	Sitting_Read
14:20:58.005	-0.66321415	4.235472	8.526012	-0.0013121385	-0.0011282681	0.004845383	-0.6870636	4.353999	8.760193	Sitting_Read
14:20:58.026	-0.66321415	4.235472	8.526012	-0.0013121385	-0.0011282681	0.004845383	-0.6870636	4.353999	8.760193	Sitting_Read
14:20:58.048	-0.6488485	4.242655	8.514041	-0.0043664644	-0.0047934595	0.0072888443	-0.68789417	4.3520947	8.761074	Sitting_Read
14:20:58.070	-0.6488485	4.242655	8.514041	-0.0043664644	-0.0047934595	0.0072888443	-0.68789417	4.3520947	8.761074	Sitting_Read
14:20:58.092	-0.6488485	4.242655	8.514041	-0.0043664644	-0.0047934595	0.0072888443	-0.68789417	4.3520947	8.761074	Sitting_Read
14:20:58.113	-0.6488485	4.242655	8.514041	-0.0043664644	-0.0047934595	0.0072888443	-0.68789417	4.3520947	8.761074	Sitting_Read
14:20:58.134	-0.6488485	4.242655	8.514041	-0.0043664644	-0.0047934595	0.0072888443	-0.68789417	4.3520947	8.761074	Sitting_Read
14:20:58.156	-0.6488485	4.242655	8.514041	-0.0043664644	-0.0047934595	0.0072888443	-0.68789417	4.3520947	8.761074	Sitting_Read
14:20:58.178	-0.6488485	4.242655	8.514041	-0.0043664644	-0.0047934595	0.0072888443	-0.68789417	4.3520947	8.761074	Sitting_Read
14:20:58.199	-0.6488485	4.242655	8.514041	-0.0043664644	-0.0047934595	0.0072888443	-0.68789417	4.3520947	8.761074	Sitting_Read
14:20:58.221	-0.6488485	4.242655	8.514041	-0.0043664644	-0.0047934595	0.0072888443	-0.68789417	4.3520947	8.761074	Sitting_Read
14:20:58.243	-0.7326481	4.2402606	8.607418	0.0029639183	0.020252015	-0.003095865	-0.6827583	4.3531103	8.760973	Sitting_Read
14:20:58.264	-0.7326481	4.2402606	8.607418	0.0029639183	0.020252015	-0.003095865	-0.6827583	4.3531103	8.760973	Sitting_Read
14:20:58.285	-0.7326481	4.2402606	8.607418	0.0029639183	0.020252015	-0.003095865	-0.6827583	4.3531103	8.760973	Sitting_Read
14:20:58.306	-0.7326481	4.2402606	8.607418	0.0029639183	0.020252015	-0.003095865	-0.6827583	4.3531103	8.760973	Sitting_Read
14:20:58.329	-0.7326481	4.2402606	8.607418	0.0029639183	0.020252015	-0.003095865	-0.6827583	4.3531103	8.760973	Sitting_Read
14:20:58.352	-0.7326481	4.2402606	8.607418	0.0029639183	0.020252015	-0.003095865	-0.6827583	4.3531103	8.760973	Sitting_Read
14:20:58.374	-0.7326481	4.2402606	8.607418	0.0029639183	0.020252015	-0.003095865	-0.6827583	4.3531103	8.760973	Sitting_Read
14:20:58.396	-0.7326481	4.2402606	8.607418	0.0029639183	0.020252015	-0.003095865	-0.6827583	4.3531103	8.760973	Sitting_Read
14:20:58.417	-0.69673395	4.242655	8.518829	0.0011313224	-0.0017391334	0.006677979	-0.68714744	4.3537054	8.760333	Sitting_Read
14:20:58.438	-0.69673395	4.242655	8.518829	0.0011313224	-0.0017391334	0.006677979	-0.68714744	4.3537054	8.760333	Sitting_Read
14:20:58.459	-0.69673395	4.242655	8.518829	0.0011313224	-0.0017391334	0.006677979	-0.68714744	4.3537054	8.760333	Sitting_Read
14:20:58.481	-0.69673395	4.242655	8.518829	0.0011313224	-0.0017391334	0.006677979	-0.68714744	4.3537054	8.760333	Sitting_Read
14:20:58.502	-0.69673395	4.242655	8.518829	0.0011313224	-0.0017391334	0.006677979	-0.68714744	4.3537054	8.760333	Sitting_Read
14:20:58.523	-0.69673395	4.242655	8.518829	0.0011313224	-0.0017391334	0.006677979	-0.68714744	4.3537054	8.760333	Sitting_Read
14:20:58.544	-0.69673395	4.242655	8.518829	0.0011313224	-0.0017391334	0.006677979	-0.68714744	4.3537054	8.760333	Sitting_Read
14:20:58.565	-0.69673395	4.242655	8.518829	0.0011313224	-0.0017391334	0.006677979	-0.68714744	4.3537054	8.760333	Sitting_Read
14:20:58.586	-0.68236834	4.2211065	8.432636	0.0017421878	0.0037586538	0.004234518	-0.6901246	4.3532896	8.760305	Sitting_Read
14:20:58.607	-0.68236834	4.2211065	8.432636	0.0017421878	0.0037586538	0.004234518	-0.6901246	4.3532896	8.760305	Sitting_Read
14:20:58.629	-0.68236834	4.2211065	8.432636	0.0017421878	0.0037586538	0.004234518	-0.6901246	4.3532896	8.760305	Sitting_Read
14:20:58.650	-0.68236834	4.2211065	8.432636	0.0017421878	0.0037586538	0.004234518	-0.6901246	4.3532896	8.760305	Sitting_Read
14:20:58.671	-0.68236834	4.2211065	8.432636	0.0017421878	0.0037586538	0.004234518	-0.6901246	4.3532896	8.760305	Sitting_Read
14:20:58.693	-0.68236834	4.2211065	8.432636	0.0017421878	0.0037586538	0.004234518	-0.6901246	4.3532896	8.760305	Sitting_Read
14:20:58.714	-0.68236834	4.2211065	8.432636	0.0017421878	0.0037586538	0.004234518	-0.6901246	4.3532896	8.760305	Sitting_Read
14:20:58.735	-0.68236834	4.2211065	8.432636	0.0017421878	0.0037586538	0.004234518	-0.6901246	4.3532896	8.760305	Sitting_Read
14:20:58.756	-0.68236834	4.2211065	8.432636	0.0017421878	0.0037586538	0.004234518	-0.6901246	4.3532896	8.760305	Sitting_Read
14:20:58.778	-0.75659084	4.2402606	8.530801	0.004796514	0.012921633	0.0011801916	-0.694174	4.3556104	8.75883	Sitting_Read
14:20:58.801	-0.75659084	4.2402606	8.530801	0.004796514	0.012921633	0.0011801916	-0.694174	4.3556104	8.75883	Sitting_Read
14:20:58.822	-0.75659084	4.2402606	8.530801	0.004796514	0.012921633	0.0011801916	-0.694174	4.3556104	8.75883	Sitting_Read
14:20:58.845	-0.75659084	4.2402606	8.530801	0.004796514	0.012921633	0.0011801916	-0.694174	4.3556104	8.75883	Sitting_Read
14:20:58.866	-0.75659084	4.2402606	8.530801	0.004796514	0.012921633	0.0011801916	-0.694174	4.3556104	8.75883	Sitting_Read
14:20:58.887	-0.75659084	4.2402606	8.530801	0.004796514	0.012921633	0.0011801916	-0.694174	4.3556104	8.75883	Sitting_Read
14:20:58.909	-0.75659084	4.2402606	8.530801	0.004796514	0.012921633	0.0011801916	-0.694174	4.3556104	8.75883	Sitting_Read
14:20:58.930	-0.75659084	4.2402606	8.530801	0.004796514	0.012921633	0.0011801916	-0.694174	4.3556104	8.75883	Sitting_Read
14:20:58.952	-0.70870537	4.225895	8.487704	0.0029639183	0.0019260582	0.0036236527	-0.6913934	4.3545766	8.759565	Sitting_Read
14:20:58.974	-0.70870537	4.225895	8.487704	0.0029639183	0.0019260582	0.0036236527	-0.6913934	4.3545766	8.759565	Sitting_Read
14:20:58.996	-0.70870537	4.225895	8.487704	0.0029639183	0.0019260582	0.0036236527	-0.6913934	4.3545766	8.759565	Sitting_Read
14:20:59.018	-0.70870537	4.225895	8.487704	0.0029639183	0.0019260582	0.0036236527	-0.6913934	4.3545766	8.759565	Sitting_Read
14:20:59.039	-0.70870537	4.225895	8.487704	0.0029639183	0.0019260582	0.0036236527	-0.6913934	4.3545766	8.759565	Sitting_Read
14:20:59.060	-0.70870537	4.225895	8.487704	0.0029639183	0.0019260582	0.0036236527	-0.6913934	4.3545766	8.759565	Sitting_Read
14:20:59.082	-0.70870537	4.225895	8.487704	0.0029639183	0.0019260582	0.0036236527	-0.6913934	4.3545766	8.759565	Sitting_Read
14:20:59.103	-0.70870537	4.225895	8.487704	0.0029639183	0.0019260582	0.0036236527	-0.6913934	4.3545766	8.759565	Sitting_Read
14:20:59.124	-0.723071	4.225895	8.447001	0.0029639183	0.013532497	-0.0006524041	-0.6882361	4.353777	8.760212	Sitting_Read
14:20:59.146	-0.723071	4.225895	8.447001	0.0029639183	0.013532497	-0.0006524041	-0.6882361	4.353777	8.760212	Sitting_Read
14:20:59.169	-0.723071	4.225895	8.447001	0.0029639183	0.013532497	-0.0006524041	-0.6882361	4.353777	8.760212	Sitting_Read
14:20:59.190	-0.723071	4.225895	8.447001	0.0029639183	0.013532497	-0.0006524041	-0.6882361	4.353777	8.760212	Sitting_Read
14:20:59.213	-0.723071	4.225895	8.447001	0.0029639183	0.013532497	-0.0006524041	-0.6882361	4.353777	8.760212	Sitting_Read
14:20:59.236	-0.723071	4.225895	8.447001	0.0029639183	0.013532497	-0.0006524041	-0.6882361	4.353777	8.760212	Sitting_Read
14:20:59.258	-0.723071	4.225895	8.447001	0.0029639183	0.013532497	-0.0006524041	-0.6882361	4.353777	8.760212	Sitting_Read
14:20:59.281	-0.723071	4.225895	8.447001	0.0029639183	0.013532497	-0.0006524041	-0.6882361	4.353777	8.760212	Sitting_Read
14:20:59.302	-0.6895511	4.166038	8.480521	0.0029639183	0.013532497	-0.0006524041	-0.6882361	4.353777	8.760212	Sitting_Read
14:20:59.323	-0.6895511	4.166038	8.480521	-0.0043664644	0.0086455755	0.004845383	-0.6895475	4.3540344	8.759981	Sitting_Read
14:20:59.345	-0.6895511	4.166038	8.480521	-0.0043664644	0.0086455755	0.004845383	-0.6895475	4.3540344	8.759981	Sitting_Read
14:20:59.367	-0.6895511	4.166038	8.480521	-0.0043664644	0.0086455755	0.004845383	-0.6895475	4.3540344	8.759981	Sitting_Read
14:20:59.388	-0.6895511	4.166038	8.480521	-0.0043664644	0.0086455755	0.004845383	-0.6895475	4.3540344	8.759981	Sitting_Read
14:20:59.409	-0.6895511	4.166038	8.480521	-0.0043664644	0.0086455755	0.004845383	-0.6895475	4.3540344	8.759981	Sitting_Read
14:20:59.431	-0.6895511	4.166038	8.480521	-0.0043664644	0.0086455755	0.004845383	-0.6895475	4.3540344	8.759981	Sitting_Read
14:20:59.453	-0.6895511	4.166038	8.480521	-0.0043664644	0.0086455755	0.004845383	-0.6895475	4.3540344	8.759981	Sitting_Read
14:20:59.474	-0.6895511	4.166038	8.480521	-0.0043664644	0.0086455755	0.004845383	-0.6895475	4.3540344	8.759981	Sitting_Read
14:20:59.495	-0.6656084	4.173221	8.432636	0.004796514	0.0104781715	-0.0012632693	-0.6918078	4.354477	8.7595825	Sitting_Read
14:20:59.516	-0.6656084	4.173221	8.432636	0.004796514	0.0104781715	-0.0012632693	-0.6918078	4.354477	8.7595825	Sitting_Read
14:20:59.537	-0.6656084	4.173221	8.432636	0.004796514	0.0104781715	-0.0012632693	-0.6918078	4.354477	8.7595825	Sitting_Read
14:20:59.558	-0.6656084	4.173221	8.432636	0.004796514	0.0104781715	-0.0012632693	-0.6918078	4.354477	8.7595825	Sitting_Read
14:20:59.582	-0.6656084	4.173221	8.432636	0.004796514	0.0104781715	-0.0012632693	-0.6918078	4.354477	8.7595825	Sitting_Read
14:20:59.603	-0.6656084	4.173221	8.432636	0.004796514	0.0104781715	-0.0012632693	-0.6918078	4.354477	8.7595825	Sitting_Read
14:20:59.624	-0.6656084	4.173221	8.432636	0.004796514	0.0104781715	-0.0012632693	-0.6918078	4.354477	8.7595825	Sitting_Read
14:20:59.645	-0.6656084	4.173221	8.432636	0.004796514	0.0104781715	-0.0012632693	-0.6918078	4.354477	8.7595825	Sitting_Read
14:20:59.667	-0.7039168	4.2211065	8.43503	-0.0037555995	0.008034711	0.0030127873	-0.6963995	4.349261	8.761811	Sitting_Read
14:20:59.688	-0.7039168	4.2211065	8.43503	-0.0037555995	0.008034711	0.0030127873	-0.6963995	4.349261	8.761811	Sitting_Read
14:20:59.710	-0.7039168	4.2211065	8.43503	-0.0037555995	0.008034711	0.0030127873	-0.6963995	4.349261	8.761811	Sitting_Read
14:20:59.732	-0.7039168	4.2211065	8.43503	-0.0037555995	0.008034711	0.0030127873	-0.6963995	4.349261	8.761811	Sitting_Read
14:20:59.754	-0.7039168	4.2211065	8.43503	-0.0037555995	0.008034711	0.0030127873	-0.6963995	4.349261	8.761811	Sitting_Read
14:20:59.775	-0.7039168	4.2211065	8.43503	-0.0037555995	0.008034711	0.0030127873	-0.6963995	4.349261	8.761811	Sitting_Read
14:20:59.797	-0.7039168	4.2211065	8.43503	-0.0037555995	0.008034711	0.0030127873	-0.6963995	4.349261	8.761811	Sitting_Read
14:20:59.818	-0.7039168	4.2211065	8.43503	-0.0037555995	0.008034711	0.0030127873	-0.6963995	4.349261	8.761811	Sitting_Read
14:20:59.840	-0.7039168	4.2211065	8.43503	-0.0037555995	0.008034711	0.0030127873	-0.6963995	4.349261	8.761811	Sitting_Read
14:20:59.862	-0.75180227	4.187587	8.540379	-0.00497733	-0.0011282681	0.0146192275	-0.713271	4.3494387	8.7603655	Sitting_Read
14:20:59.883	-0.75180227	4.187587	8.540379	-0.00497733	-0.0011282681	0.0146192275	-0.713271	4.3494387	8.7603655	Sitting_Read
14:20:59.905	-0.75180227	4.187587	8.540379	-0.00497733	-0.0011282681	0.0146192275	-0.713271	4.3494387	8.7603655	Sitting_Read
14:20:59.926	-0.75180227	4.187587	8.540379	-0.00497733	-0.0011282681	0.0146192275	-0.713271	4.3494387	8.7603655	Sitting_Read
14:20:59.947	-0.75180227	4.187587	8.540379	-0.00497733	-0.0011282681	0.0146192275	-0.713271	4.3494387	8.7603655	Sitting_Read
14:20:59.969	-0.75180227	4.187587	8.540379	-0.00497733	-0.0011282681	0.0146192275	-0.713271	4.3494387	8.7603655	Sitting_Read
14:20:59.990	-0.75180227	4.187587	8.540379	-0.00497733	-0.0011282681	0.0146192275	-0.713271	4.3494387	8.7603655	Sitting_Read
14:21:00.011	-0.75180227	4.187587	8.540379	-0.00497733	-0.0011282681	0.0146192275	-0.713271	4.3494387	8.7603655	Sitting_Read
14:21:00.034	-0.68236834	4.2187123	8.499676	-0.0037555995	-0.006626055	0.0030127873	-0.7126434	4.352436	8.758927	Sitting_Read
14:21:00.055	-0.68236834	4.2187123	8.499676	-0.0037555995	-0.006626055	0.0030127873	-0.7126434	4.352436	8.758927	Sitting_Read
14:21:00.077	-0.68236834	4.2187123	8.499676	-0.0037555995	-0.006626055	0.0030127873	-0.7126434	4.352436	8.758927	Sitting_Read
14:21:00.098	-0.68236834	4.2187123	8.499676	-0.0037555995	-0.006626055	0.0030127873	-0.7126434	4.352436	8.758927	Sitting_Read
14:21:00.120	-0.68236834	4.2187123	8.499676	-0.0037555995	-0.006626055	0.0030127873	-0.7126434	4.352436	8.758927	Sitting_Read
14:21:00.141	-0.68236834	4.2187123	8.499676	-0.0037555995	-0.006626055	0.0030127873	-0.7126434	4.352436	8.758927	Sitting_Read
14:21:00.162	-0.68236834	4.2187123	8.499676	-0.0037555995	-0.006626055	0.0030127873	-0.7126434	4.352436	8.758927	Sitting_Read
14:21:00.184	-0.68236834	4.2187123	8.499676	-0.0037555995	-0.006626055	0.0030127873	-0.7126434	4.352436	8.758927	Sitting_Read
14:21:00.205	-0.71828246	4.2115293	8.564321	-0.0025338691	0.006202115	0.0030127873	-0.7141601	4.3516355	8.759201	Sitting_Read
14:21:00.227	-0.71828246	4.2115293	8.564321	-0.0025338691	0.006202115	0.0030127873	-0.7141601	4.3516355	8.759201	Sitting_Read
14:21:00.248	-0.71828246	4.2115293	8.564321	-0.0025338691	0.006202115	0.0030127873	-0.7141601	4.3516355	8.759201	Sitting_Read
14:21:00.269	-0.71828246	4.2115293	8.564321	-0.0025338691	0.006202115	0.0030127873	-0.7141601	4.3516355	8.759201	Sitting_Read
14:21:00.290	-0.71828246	4.2115293	8.564321	-0.0025338691	0.006202115	0.0030127873	-0.7141601	4.3516355	8.759201	Sitting_Read
14:21:00.311	-0.71828246	4.2115293	8.564321	-0.0025338691	0.006202115	0.0030127873	-0.7141601	4.3516355	8.759201	Sitting_Read
14:21:00.333	-0.71828246	4.2115293	8.564321	-0.0025338691	0.006202115	0.0030127873	-0.7141601	4.3516355	8.759201	Sitting_Read
14:21:00.354	-0.71828246	4.2115293	8.564321	-0.0025338691	0.006202115	0.0030127873	-0.7141601	4.3516355	8.759201	Sitting_Read
14:21:00.374	-0.71828246	4.2115293	8.564321	-0.0025338691	0.006202115	0.0030127873	-0.7141601	4.3516355	8.759201	Sitting_Read
14:21:00.397	-0.70870537	4.2139235	8.475733	0.009683436	0.012921633	-0.0037067304	-0.7167998	4.3526344	8.758489	Sitting_Read
14:21:00.418	-0.70870537	4.2139235	8.475733	0.009683436	0.012921633	-0.0037067304	-0.7167998	4.3526344	8.758489	Sitting_Read
14:21:00.439	-0.70870537	4.2139235	8.475733	0.009683436	0.012921633	-0.0037067304	-0.7167998	4.3526344	8.758489	Sitting_Read
14:21:00.461	-0.70870537	4.2139235	8.475733	0.009683436	0.012921633	-0.0037067304	-0.7167998	4.3526344	8.758489	Sitting_Read
14:21:00.483	-0.70870537	4.2139235	8.475733	0.009683436	0.012921633	-0.0037067304	-0.7167998	4.3526344	8.758489	Sitting_Read
14:21:00.505	-0.70870537	4.2139235	8.475733	0.009683436	0.012921633	-0.0037067304	-0.7167998	4.3526344	8.758489	Sitting_Read
14:21:00.528	-0.70870537	4.2139235	8.475733	0.009683436	0.012921633	-0.0037067304	-0.7167998	4.3526344	8.758489	Sitting_Read
14:21:00.549	-0.70870537	4.2139235	8.475733	0.009683436	0.012921633	-0.0037067304	-0.7167998	4.3526344	8.758489	Sitting_Read
14:21:00.570	-0.71588814	4.228289	8.439818	0.012737762	0.009256441	0.0017910568	-0.72483593	4.35665	8.755831	Sitting_Read
14:21:00.592	-0.71588814	4.228289	8.439818	0.012737762	0.009256441	0.0017910568	-0.72483593	4.35665	8.755831	Sitting_Read
14:21:00.613	-0.71588814	4.228289	8.439818	0.012737762	0.009256441	0.0017910568	-0.72483593	4.35665	8.755831	Sitting_Read
14:21:00.636	-0.71588814	4.228289	8.439818	0.012737762	0.009256441	0.0017910568	-0.72483593	4.35665	8.755831	Sitting_Read
14:21:00.657	-0.71588814	4.228289	8.439818	0.012737762	0.009256441	0.0017910568	-0.72483593	4.35665	8.755831	Sitting_Read
14:21:00.678	-0.71588814	4.228289	8.439818	0.012737762	0.009256441	0.0017910568	-0.72483593	4.35665	8.755831	Sitting_Read
14:21:00.699	-0.71588814	4.228289	8.439818	0.012737762	0.009256441	0.0017910568	-0.72483593	4.35665	8.755831	Sitting_Read
14:21:00.720	-0.71588814	4.228289	8.439818	0.012737762	0.009256441	0.0017910568	-0.72483593	4.35665	8.755831	Sitting_Read
14:21:00.741	-0.71588814	4.228289	8.439818	0.012737762	0.009256441	0.0017910568	-0.72483593	4.35665	8.755831	Sitting_Read
14:21:00.764	-0.7206767	4.1971636	8.396722	0.012737762	-0.0029608638	0.0030127873	-0.72312856	4.359374	8.754616	Sitting_Read
14:21:00.787	-0.7206767	4.1971636	8.396722	0.012737762	-0.0029608638	0.0030127873	-0.72312856	4.359374	8.754616	Sitting_Read
14:21:00.808	-0.7206767	4.1971636	8.396722	0.012737762	-0.0029608638	0.0030127873	-0.72312856	4.359374	8.754616	Sitting_Read
14:21:00.829	-0.7206767	4.1971636	8.396722	0.012737762	-0.0029608638	0.0030127873	-0.72312856	4.359374	8.754616	Sitting_Read
14:21:00.851	-0.7206767	4.1971636	8.396722	0.012737762	-0.0029608638	0.0030127873	-0.72312856	4.359374	8.754616	Sitting_Read
14:21:00.873	-0.7206767	4.1971636	8.396722	0.012737762	-0.0029608638	0.0030127873	-0.72312856	4.359374	8.754616	Sitting_Read
14:21:00.894	-0.7206767	4.1971636	8.396722	0.012737762	-0.0029608638	0.0030127873	-0.72312856	4.359374	8.754616	Sitting_Read
14:21:00.916	-0.7206767	4.1971636	8.396722	0.012737762	-0.0029608638	0.0030127873	-0.72312856	4.359374	8.754616	Sitting_Read
14:21:00.939	-0.68715686	4.1947694	8.348836	0.0011313224	0.008034711	0.0011801916	-0.7224555	4.365448	8.751644	Sitting_Read
14:21:00.961	-0.68715686	4.1947694	8.348836	0.0011313224	0.008034711	0.0011801916	-0.7224555	4.365448	8.751644	Sitting_Read
14:21:00.982	-0.68715686	4.1947694	8.348836	0.0011313224	0.008034711	0.0011801916	-0.7224555	4.365448	8.751644	Sitting_Read
14:21:01.005	-0.68715686	4.1947694	8.348836	0.0011313224	0.008034711	0.0011801916	-0.7224555	4.365448	8.751644	Sitting_Read
14:21:01.027	-0.68715686	4.1947694	8.348836	0.0011313224	0.008034711	0.0011801916	-0.7224555	4.365448	8.751644	Sitting_Read
14:21:01.048	-0.68715686	4.1947694	8.348836	0.0011313224	0.008034711	0.0011801916	-0.7224555	4.365448	8.751644	Sitting_Read
14:21:01.071	-0.68715686	4.1947694	8.348836	0.0011313224	0.008034711	0.0011801916	-0.7224555	4.365448	8.751644	Sitting_Read
14:21:01.093	-0.68715686	4.1947694	8.348836	0.0011313224	0.008034711	0.0011801916	-0.7224555	4.365448	8.751644	Sitting_Read
14:21:01.114	-0.69912827	4.228289	8.45179	0.0035747832	0.0013151928	0.006677979	-0.72489613	4.3687224	8.749808	Sitting_Read
14:21:01.136	-0.69912827	4.228289	8.45179	0.0035747832	0.0013151928	0.006677979	-0.72489613	4.3687224	8.749808	Sitting_Read
14:21:01.157	-0.69912827	4.228289	8.45179	0.0035747832	0.0013151928	0.006677979	-0.72489613	4.3687224	8.749808	Sitting_Read
14:21:01.179	-0.69912827	4.228289	8.45179	0.0035747832	0.0013151928	0.006677979	-0.72489613	4.3687224	8.749808	Sitting_Read
14:21:01.200	-0.69912827	4.228289	8.45179	0.0035747832	0.0013151928	0.006677979	-0.72489613	4.3687224	8.749808	Sitting_Read
14:21:01.222	-0.69912827	4.228289	8.45179	0.0035747832	0.0013151928	0.006677979	-0.72489613	4.3687224	8.749808	Sitting_Read
14:21:01.243	-0.69912827	4.228289	8.45179	0.0035747832	0.0013151928	0.006677979	-0.72489613	4.3687224	8.749808	Sitting_Read
14:21:01.264	-0.69912827	4.228289	8.45179	0.0035747832	0.0013151928	0.006677979	-0.72489613	4.3687224	8.749808	Sitting_Read
14:21:01.286	-0.75180227	4.235472	8.399116	0.00785084	0.007423845	0.0072888443	-0.7298095	4.373973	8.746777	Sitting_Read
14:21:01.307	-0.75180227	4.235472	8.399116	0.00785084	0.007423845	0.0072888443	-0.7298095	4.373973	8.746777	Sitting_Read
14:21:01.328	-0.75180227	4.235472	8.399116	0.00785084	0.007423845	0.0072888443	-0.7298095	4.373973	8.746777	Sitting_Read
14:21:01.349	-0.75180227	4.235472	8.399116	0.00785084	0.007423845	0.0072888443	-0.7298095	4.373973	8.746777	Sitting_Read
14:21:01.373	-0.75180227	4.235472	8.399116	0.00785084	0.007423845	0.0072888443	-0.7298095	4.373973	8.746777	Sitting_Read
14:21:01.395	-0.75180227	4.235472	8.399116	0.00785084	0.007423845	0.0072888443	-0.7298095	4.373973	8.746777	Sitting_Read
14:21:01.416	-0.75180227	4.235472	8.399116	0.00785084	0.007423845	0.0072888443	-0.7298095	4.373973	8.746777	Sitting_Read
14:21:01.439	-0.75180227	4.235472	8.399116	0.00785084	0.007423845	0.0072888443	-0.7298095	4.373973	8.746777	Sitting_Read
14:21:01.461	-0.75180227	4.235472	8.399116	0.00785084	0.007423845	0.0072888443	-0.7298095	4.373973	8.746777	Sitting_Read
14:21:01.482	-0.749408	4.2474437	8.41827	-0.0013121385	0.007423845	0.0005693264	-0.7309416	4.3845077	8.7414055	Sitting_Read
14:21:01.503	-0.749408	4.2474437	8.41827	-0.0013121385	0.007423845	0.0005693264	-0.7309416	4.3845077	8.7414055	Sitting_Read
14:21:01.524	-0.749408	4.2474437	8.41827	-0.0013121385	0.007423845	0.0005693264	-0.7309416	4.3845077	8.7414055	Sitting_Read
14:21:01.546	-0.749408	4.2474437	8.41827	-0.0013121385	0.007423845	0.0005693264	-0.7309416	4.3845077	8.7414055	Sitting_Read
14:21:01.567	-0.749408	4.2474437	8.41827	-0.0013121385	0.007423845	0.0005693264	-0.7309416	4.3845077	8.7414055	Sitting_Read
14:21:01.588	-0.749408	4.2474437	8.41827	-0.0013121385	0.007423845	0.0005693264	-0.7309416	4.3845077	8.7414055	Sitting_Read
14:21:01.610	-0.749408	4.2474437	8.41827	-0.0013121385	0.007423845	0.0005693264	-0.7309416	4.3845077	8.7414055	Sitting_Read
14:21:01.634	-0.749408	4.2474437	8.41827	-0.0013121385	0.007423845	0.0005693264	-0.7309416	4.3845077	8.7414055	Sitting_Read
14:21:01.655	-0.76616794	4.235472	8.504464	-0.0019230038	0.0086455755	0.004845383	-0.73317164	4.391343	8.737786	Sitting_Read
14:21:01.676	-0.76616794	4.235472	8.504464	-0.0019230038	0.0086455755	0.004845383	-0.73317164	4.391343	8.737786	Sitting_Read
14:21:01.697	-0.76616794	4.235472	8.504464	-0.0019230038	0.0086455755	0.004845383	-0.73317164	4.391343	8.737786	Sitting_Read
14:21:01.720	-0.76616794	4.235472	8.504464	-0.0019230038	0.0086455755	0.004845383	-0.73317164	4.391343	8.737786	Sitting_Read
14:21:01.741	-0.76616794	4.235472	8.504464	-0.0019230038	0.0086455755	0.004845383	-0.73317164	4.391343	8.737786	Sitting_Read
14:21:01.762	-0.76616794	4.235472	8.504464	-0.0019230038	0.0086455755	0.004845383	-0.73317164	4.391343	8.737786	Sitting_Read
14:21:01.784	-0.76616794	4.235472	8.504464	-0.0019230038	0.0086455755	0.004845383	-0.73317164	4.391343	8.737786	Sitting_Read
14:21:01.805	-0.76616794	4.235472	8.504464	-0.0019230038	0.0086455755	0.004845383	-0.73317164	4.391343	8.737786	Sitting_Read
14:21:01.828	-0.7350424	4.288146	8.454185	0.013348627	0.0086455755	-0.0037067304	-0.7417038	4.402507	8.731446	Sitting_Read
14:21:01.849	-0.7350424	4.288146	8.454185	0.013348627	0.0086455755	-0.0037067304	-0.7417038	4.402507	8.731446	Sitting_Read
14:21:01.871	-0.7350424	4.288146	8.454185	0.013348627	0.0086455755	-0.0037067304	-0.7417038	4.402507	8.731446	Sitting_Read
14:21:01.892	-0.7350424	4.288146	8.454185	0.013348627	0.0086455755	-0.0037067304	-0.7417038	4.402507	8.731446	Sitting_Read
14:21:01.913	-0.7350424	4.288146	8.454185	0.013348627	0.0086455755	-0.0037067304	-0.7417038	4.402507	8.731446	Sitting_Read
14:21:01.935	-0.7350424	4.288146	8.454185	0.013348627	0.0086455755	-0.0037067304	-0.7417038	4.402507	8.731446	Sitting_Read
14:21:01.957	-0.7350424	4.288146	8.454185	0.013348627	0.0086455755	-0.0037067304	-0.7417038	4.402507	8.731446	Sitting_Read
14:21:01.978	-0.7350424	4.288146	8.454185	0.013348627	0.0086455755	-0.0037067304	-0.7417038	4.402507	8.731446	Sitting_Read
14:21:01.999	-0.7350424	4.288146	8.454185	0.013348627	0.0086455755	-0.0037067304	-0.7417038	4.402507	8.731446	Sitting_Read
14:21:02.020	-0.77574503	4.295329	8.48531	-0.0061990605	0.0055912496	0.0115649	-0.7507637	4.41542	8.72415	Sitting_Read
14:21:02.043	-0.77574503	4.295329	8.48531	-0.0061990605	0.0055912496	0.0115649	-0.7507637	4.41542	8.72415	Sitting_Read
14:21:02.064	-0.77574503	4.295329	8.48531	-0.0061990605	0.0055912496	0.0115649	-0.7507637	4.41542	8.72415	Sitting_Read
14:21:02.085	-0.77574503	4.295329	8.48531	-0.0061990605	0.0055912496	0.0115649	-0.7507637	4.41542	8.72415	Sitting_Read
14:21:02.106	-0.77574503	4.295329	8.48531	-0.0061990605	0.0055912496	0.0115649	-0.7507637	4.41542	8.72415	Sitting_Read
14:21:02.129	-0.77574503	4.295329	8.48531	-0.0061990605	0.0055912496	0.0115649	-0.7507637	4.41542	8.72415	Sitting_Read
14:21:02.150	-0.77574503	4.295329	8.48531	-0.0061990605	0.0055912496	0.0115649	-0.7507637	4.41542	8.72415	Sitting_Read
14:21:02.171	-0.77574503	4.295329	8.48531	-0.0061990605	0.0055912496	0.0115649	-0.7507637	4.41542	8.72415	Sitting_Read
14:21:02.193	-0.75180227	4.292935	8.487704	0.0005204572	0.0019260582	0.006677979	-0.7605131	4.4250965	8.7184	Sitting_Read
14:21:02.214	-0.75180227	4.292935	8.487704	0.0005204572	0.0019260582	0.006677979	-0.7605131	4.4250965	8.7184	Sitting_Read
14:21:02.235	-0.75180227	4.292935	8.487704	0.0005204572	0.0019260582	0.006677979	-0.7605131	4.4250965	8.7184	Sitting_Read
14:21:02.257	-0.75180227	4.292935	8.487704	0.0005204572	0.0019260582	0.006677979	-0.7605131	4.4250965	8.7184	Sitting_Read
14:21:02.278	-0.75180227	4.292935	8.487704	0.0005204572	0.0019260582	0.006677979	-0.7605131	4.4250965	8.7184	Sitting_Read
14:21:02.299	-0.75180227	4.292935	8.487704	0.0005204572	0.0019260582	0.006677979	-0.7605131	4.4250965	8.7184	Sitting_Read
14:21:02.321	-0.75180227	4.292935	8.487704	0.0005204572	0.0019260582	0.006677979	-0.7605131	4.4250965	8.7184	Sitting_Read
14:21:02.342	-0.75180227	4.292935	8.487704	0.0005204572	0.0019260582	0.006677979	-0.7605131	4.4250965	8.7184	Sitting_Read
14:21:02.364	-0.8356019	4.2378664	8.717555	-0.036131456	-0.06832345	-0.011037113	-0.7370054	4.431616	8.717107	Sitting_Read
14:21:02.385	-0.8356019	4.2378664	8.717555	-0.036131456	-0.06832345	-0.011037113	-0.7370054	4.431616	8.717107	Sitting_Read
14:21:02.407	-0.8356019	4.2378664	8.717555	-0.036131456	-0.06832345	-0.011037113	-0.7370054	4.431616	8.717107	Sitting_Read
14:21:02.428	-0.8356019	4.2378664	8.717555	-0.036131456	-0.06832345	-0.011037113	-0.7370054	4.431616	8.717107	Sitting_Read
14:21:02.449	-0.8356019	4.2378664	8.717555	-0.036131456	-0.06832345	-0.011037113	-0.7370054	4.431616	8.717107	Sitting_Read
14:21:02.471	-0.8356019	4.2378664	8.717555	-0.036131456	-0.06832345	-0.011037113	-0.7370054	4.431616	8.717107	Sitting_Read
14:21:02.492	-0.8356019	4.2378664	8.717555	-0.036131456	-0.06832345	-0.011037113	-0.7370054	4.431616	8.717107	Sitting_Read
14:21:02.513	-0.8356019	4.2378664	8.717555	-0.036131456	-0.06832345	-0.011037113	-0.7370054	4.431616	8.717107	Sitting_Read
14:21:02.535	-0.8356019	4.2378664	8.717555	-0.036131456	-0.06832345	-0.011037113	-0.7370054	4.431616	8.717107	Sitting_Read
14:21:02.556	-0.68236834	4.328849	8.504464	0.031063719	0.013532497	0.004234518	-0.70434624	4.435223	8.717973	Sitting_Read
14:21:02.578	-0.68236834	4.328849	8.504464	0.031063719	0.013532497	0.004234518	-0.70434624	4.435223	8.717973	Sitting_Read
14:21:02.599	-0.68236834	4.328849	8.504464	0.031063719	0.013532497	0.004234518	-0.70434624	4.435223	8.717973	Sitting_Read
14:21:02.621	-0.68236834	4.328849	8.504464	0.031063719	0.013532497	0.004234518	-0.70434624	4.435223	8.717973	Sitting_Read
14:21:02.641	-0.68236834	4.328849	8.504464	0.031063719	0.013532497	0.004234518	-0.70434624	4.435223	8.717973	Sitting_Read
14:21:02.662	-0.68236834	4.328849	8.504464	0.031063719	0.013532497	0.004234518	-0.70434624	4.435223	8.717973	Sitting_Read
14:21:02.682	-0.68236834	4.328849	8.504464	0.031063719	0.013532497	0.004234518	-0.70434624	4.435223	8.717973	Sitting_Read
14:21:02.703	-0.68236834	4.328849	8.504464	0.031063719	0.013532497	0.004234518	-0.70434624	4.435223	8.717973	Sitting_Read
14:21:02.728	-0.72546524	4.309695	8.399116	0.013959493	0.022695476	0.004845383	-0.70766705	4.438108	8.716235	Sitting_Read
14:21:02.750	-0.72546524	4.309695	8.399116	0.013959493	0.022695476	0.004845383	-0.70766705	4.438108	8.716235	Sitting_Read
14:21:02.771	-0.72546524	4.309695	8.399116	0.013959493	0.022695476	0.004845383	-0.70766705	4.438108	8.716235	Sitting_Read
14:21:02.793	-0.72546524	4.309695	8.399116	0.013959493	0.022695476	0.004845383	-0.70766705	4.438108	8.716235	Sitting_Read
14:21:02.814	-0.72546524	4.309695	8.399116	0.013959493	0.022695476	0.004845383	-0.70766705	4.438108	8.716235	Sitting_Read
14:21:02.835	-0.72546524	4.309695	8.399116	0.013959493	0.022695476	0.004845383	-0.70766705	4.438108	8.716235	Sitting_Read
14:21:02.856	-0.72546524	4.309695	8.399116	0.013959493	0.022695476	0.004845383	-0.70766705	4.438108	8.716235	Sitting_Read
14:21:02.877	-0.72546524	4.309695	8.399116	0.013959493	0.022695476	0.004845383	-0.70766705	4.438108	8.716235	Sitting_Read
14:21:02.899	-0.72546524	4.309695	8.399116	0.013959493	0.022695476	0.004845383	-0.70766705	4.438108	8.716235	Sitting_Read
14:21:02.920	-0.6464542	4.2665977	8.284191	0.011516031	0.0025369234	0.0024019221	-0.7064707	4.4372854	8.716752	Sitting_Read
14:21:02.941	-0.6464542	4.2665977	8.284191	0.011516031	0.0025369234	0.0024019221	-0.7064707	4.4372854	8.716752	Sitting_Read
14:21:02.963	-0.6464542	4.2665977	8.284191	0.011516031	0.0025369234	0.0024019221	-0.7064707	4.4372854	8.716752	Sitting_Read
14:21:02.984	-0.6464542	4.2665977	8.284191	0.011516031	0.0025369234	0.0024019221	-0.7064707	4.4372854	8.716752	Sitting_Read
14:21:03.007	-0.6464542	4.2665977	8.284191	0.011516031	0.0025369234	0.0024019221	-0.7064707	4.4372854	8.716752	Sitting_Read
14:21:03.030	-0.6464542	4.2665977	8.284191	0.011516031	0.0025369234	0.0024019221	-0.7064707	4.4372854	8.716752	Sitting_Read
14:21:03.051	-0.6464542	4.2665977	8.284191	0.011516031	0.0025369234	0.0024019221	-0.7064707	4.4372854	8.716752	Sitting_Read
14:21:03.073	-0.6464542	4.2665977	8.284191	0.011516031	0.0025369234	0.0024019221	-0.7064707	4.4372854	8.716752	Sitting_Read
14:21:03.094	-0.68236834	4.2594147	8.399116	-0.00497733	0.0068129804	0.004845383	-0.7020859	4.440464	8.715486	Sitting_Read
14:21:03.115	-0.68236834	4.2594147	8.399116	-0.00497733	0.0068129804	0.004845383	-0.7020859	4.440464	8.715486	Sitting_Read
14:21:03.136	-0.68236834	4.2594147	8.399116	-0.00497733	0.0068129804	0.004845383	-0.7020859	4.440464	8.715486	Sitting_Read
14:21:03.157	-0.68236834	4.2594147	8.399116	-0.00497733	0.0068129804	0.004845383	-0.7020859	4.440464	8.715486	Sitting_Read
14:21:03.178	-0.68236834	4.2594147	8.399116	-0.00497733	0.0068129804	0.004845383	-0.7020859	4.440464	8.715486	Sitting_Read
14:21:03.199	-0.68236834	4.2594147	8.399116	-0.00497733	0.0068129804	0.004845383	-0.7020859	4.440464	8.715486	Sitting_Read
14:21:03.220	-0.68236834	4.2594147	8.399116	-0.00497733	0.0068129804	0.004845383	-0.7020859	4.440464	8.715486	Sitting_Read
14:21:03.241	-0.68236834	4.2594147	8.399116	-0.00497733	0.0068129804	0.004845383	-0.7020859	4.440464	8.715486	Sitting_Read
14:21:03.262	-0.71828246	4.249838	8.399116	-0.0031447343	0.0031477886	-4.153884e-05	-0.7140835	4.436675	8.716441	Sitting_Read
14:21:03.283	-0.71828246	4.249838	8.399116	-0.0031447343	0.0031477886	-4.153884e-05	-0.7140835	4.436675	8.716441	Sitting_Read
14:21:03.305	-0.71828246	4.249838	8.399116	-0.0031447343	0.0031477886	-4.153884e-05	-0.7140835	4.436675	8.716441	Sitting_Read
14:21:03.326	-0.71828246	4.249838	8.399116	-0.0031447343	0.0031477886	-4.153884e-05	-0.7140835	4.436675	8.716441	Sitting_Read
14:21:03.348	-0.71828246	4.249838	8.399116	-0.0031447343	0.0031477886	-4.153884e-05	-0.7140835	4.436675	8.716441	Sitting_Read
14:21:03.369	-0.71828246	4.249838	8.399116	-0.0031447343	0.0031477886	-4.153884e-05	-0.7140835	4.436675	8.716441	Sitting_Read
14:21:03.390	-0.71828246	4.249838	8.399116	-0.0031447343	0.0031477886	-4.153884e-05	-0.7140835	4.436675	8.716441	Sitting_Read
14:21:03.411	-0.71828246	4.249838	8.399116	-0.0031447343	0.0031477886	-4.153884e-05	-0.7140835	4.436675	8.716441	Sitting_Read
14:21:03.432	-0.71828246	4.249838	8.399116	-0.0031447343	0.0031477886	-4.153884e-05	-0.7140835	4.436675	8.716441	Sitting_Read
14:21:03.453	-0.7110996	4.3025117	8.399116	-0.0019230038	-0.0011282681	0.0036236527	-0.71815443	4.4354386	8.716737	Sitting_Read
14:21:03.474	-0.7110996	4.3025117	8.399116	-0.0019230038	-0.0011282681	0.0036236527	-0.71815443	4.4354386	8.716737	Sitting_Read
14:21:03.496	-0.7110996	4.3025117	8.399116	-0.0019230038	-0.0011282681	0.0036236527	-0.71815443	4.4354386	8.716737	Sitting_Read
14:21:03.517	-0.7110996	4.3025117	8.399116	-0.0019230038	-0.0011282681	0.0036236527	-0.71815443	4.4354386	8.716737	Sitting_Read
14:21:03.539	-0.7110996	4.3025117	8.399116	-0.0019230038	-0.0011282681	0.0036236527	-0.71815443	4.4354386	8.716737	Sitting_Read
14:21:03.561	-0.7110996	4.3025117	8.399116	-0.0019230038	-0.0011282681	0.0036236527	-0.71815443	4.4354386	8.716737	Sitting_Read
14:21:03.583	-0.7110996	4.3025117	8.399116	-0.0019230038	-0.0011282681	0.0036236527	-0.71815443	4.4354386	8.716737	Sitting_Read
14:21:03.605	-0.7110996	4.3025117	8.399116	-0.0019230038	-0.0011282681	0.0036236527	-0.71815443	4.4354386	8.716737	Sitting_Read
14:21:03.626	-0.66321415	4.2642035	8.411087	-0.008642522	0.0025369234	-0.007371922	-0.7191383	4.432975	8.71791	Sitting_Read
14:21:03.649	-0.66321415	4.2642035	8.411087	-0.008642522	0.0025369234	-0.007371922	-0.7191383	4.432975	8.71791	Sitting_Read
14:21:03.672	-0.66321415	4.2642035	8.411087	-0.008642522	0.0025369234	-0.007371922	-0.7191383	4.432975	8.71791	Sitting_Read
14:21:03.693	-0.66321415	4.2642035	8.411087	-0.008642522	0.0025369234	-0.007371922	-0.7191383	4.432975	8.71791	Sitting_Read
14:21:03.714	-0.66321415	4.2642035	8.411087	-0.008642522	0.0025369234	-0.007371922	-0.7191383	4.432975	8.71791	Sitting_Read
14:21:03.735	-0.66321415	4.2642035	8.411087	-0.008642522	0.0025369234	-0.007371922	-0.7191383	4.432975	8.71791	Sitting_Read
14:21:03.757	-0.66321415	4.2642035	8.411087	-0.008642522	0.0025369234	-0.007371922	-0.7191383	4.432975	8.71791	Sitting_Read
14:21:03.778	-0.66321415	4.2642035	8.411087	-0.008642522	0.0025369234	-0.007371922	-0.7191383	4.432975	8.71791	Sitting_Read
14:21:03.800	-0.66321415	4.2642035	8.411087	-0.008642522	0.0025369234	-0.007371922	-0.7191383	4.432975	8.71791	Sitting_Read
14:21:03.822	-0.69194543	4.3001175	8.43503	-0.0061990605	-0.008458651	0.00912144	-0.7179512	4.4334917	8.717743	Sitting_Read
14:21:03.844	-0.69194543	4.3001175	8.43503	-0.0061990605	-0.008458651	0.00912144	-0.7179512	4.4334917	8.717743	Sitting_Read
14:21:03.867	-0.69194543	4.3001175	8.43503	-0.0061990605	-0.008458651	0.00912144	-0.7179512	4.4334917	8.717743	Sitting_Read
14:21:03.888	-0.69194543	4.3001175	8.43503	-0.0061990605	-0.008458651	0.00912144	-0.7179512	4.4334917	8.717743	Sitting_Read
14:21:03.910	-0.69194543	4.3001175	8.43503	-0.0061990605	-0.008458651	0.00912144	-0.7179512	4.4334917	8.717743	Sitting_Read
14:21:03.931	-0.69194543	4.3001175	8.43503	-0.0061990605	-0.008458651	0.00912144	-0.7179512	4.4334917	8.717743	Sitting_Read
14:21:03.953	-0.69194543	4.3001175	8.43503	-0.0061990605	-0.008458651	0.00912144	-0.7179512	4.4334917	8.717743	Sitting_Read
14:21:03.974	-0.69194543	4.3001175	8.43503	-0.0061990605	-0.008458651	0.00912144	-0.7179512	4.4334917	8.717743	Sitting_Read
14:21:03.995	-0.76616794	4.3168774	8.480521	-9.040806e-05	0.014754228	-0.0018741345	-0.7199675	4.4340053	8.717316	Sitting_Read
14:21:04.018	-0.76616794	4.3168774	8.480521	-9.040806e-05	0.014754228	-0.0018741345	-0.7199675	4.4340053	8.717316	Sitting_Read
14:21:04.039	-0.76616794	4.3168774	8.480521	-9.040806e-05	0.014754228	-0.0018741345	-0.7199675	4.4340053	8.717316	Sitting_Read
14:21:04.060	-0.76616794	4.3168774	8.480521	-9.040806e-05	0.014754228	-0.0018741345	-0.7199675	4.4340053	8.717316	Sitting_Read
14:21:04.082	-0.76616794	4.3168774	8.480521	-9.040806e-05	0.014754228	-0.0018741345	-0.7199675	4.4340053	8.717316	Sitting_Read
14:21:04.103	-0.76616794	4.3168774	8.480521	-9.040806e-05	0.014754228	-0.0018741345	-0.7199675	4.4340053	8.717316	Sitting_Read
14:21:04.124	-0.76616794	4.3168774	8.480521	-9.040806e-05	0.014754228	-0.0018741345	-0.7199675	4.4340053	8.717316	Sitting_Read
14:21:04.145	-0.76616794	4.3168774	8.480521	-9.040806e-05	0.014754228	-0.0018741345	-0.7199675	4.4340053	8.717316	Sitting_Read
14:21:04.167	-0.71588814	4.278569	8.291373	-0.0037555995	0.0013151928	0.0005693264	-0.7269066	4.4286966	8.719438	Sitting_Read
14:21:04.189	-0.71588814	4.278569	8.291373	-0.0037555995	0.0013151928	0.0005693264	-0.7269066	4.4286966	8.719438	Sitting_Read
14:21:04.210	-0.71588814	4.278569	8.291373	-0.0037555995	0.0013151928	0.0005693264	-0.7269066	4.4286966	8.719438	Sitting_Read
14:21:04.231	-0.71588814	4.278569	8.291373	-0.0037555995	0.0013151928	0.0005693264	-0.7269066	4.4286966	8.719438	Sitting_Read
14:21:04.253	-0.71588814	4.278569	8.291373	-0.0037555995	0.0013151928	0.0005693264	-0.7269066	4.4286966	8.719438	Sitting_Read
14:21:04.274	-0.71588814	4.278569	8.291373	-0.0037555995	0.0013151928	0.0005693264	-0.7269066	4.4286966	8.719438	Sitting_Read
14:21:04.295	-0.71588814	4.278569	8.291373	-0.0037555995	0.0013151928	0.0005693264	-0.7269066	4.4286966	8.719438	Sitting_Read
14:21:04.316	-0.71588814	4.278569	8.291373	-0.0037555995	0.0013151928	0.0005693264	-0.7269066	4.4286966	8.719438	Sitting_Read
14:21:04.337	-0.71588814	4.278569	8.291373	-0.0037555995	0.0013151928	0.0005693264	-0.7269066	4.4286966	8.719438	Sitting_Read
14:21:04.358	-0.65363705	4.2570205	8.394327	-0.008031656	-0.005404325	0.0017910568	-0.7271796	4.418584	8.7245455	Sitting_Read
14:21:04.379	-0.65363705	4.2570205	8.394327	-0.008031656	-0.005404325	0.0017910568	-0.7271796	4.418584	8.7245455	Sitting_Read
14:21:04.400	-0.65363705	4.2570205	8.394327	-0.008031656	-0.005404325	0.0017910568	-0.7271796	4.418584	8.7245455	Sitting_Read
14:21:04.421	-0.65363705	4.2570205	8.394327	-0.008031656	-0.005404325	0.0017910568	-0.7271796	4.418584	8.7245455	Sitting_Read
14:21:04.442	-0.65363705	4.2570205	8.394327	-0.008031656	-0.005404325	0.0017910568	-0.7271796	4.418584	8.7245455	Sitting_Read
14:21:04.464	-0.65363705	4.2570205	8.394327	-0.008031656	-0.005404325	0.0017910568	-0.7271796	4.418584	8.7245455	Sitting_Read
14:21:04.487	-0.65363705	4.2570205	8.394327	-0.008031656	-0.005404325	0.0017910568	-0.7271796	4.418584	8.7245455	Sitting_Read
14:21:04.509	-0.65363705	4.2570205	8.394327	-0.008031656	-0.005404325	0.0017910568	-0.7271796	4.418584	8.7245455	Sitting_Read
14:21:04.530	-0.68715686	4.2402606	8.48531	-0.011085982	-0.010291247	0.00912144	-0.72616017	4.4117236	8.728102	Sitting_Read
14:21:04.551	-0.68715686	4.2402606	8.48531	-0.011085982	-0.010291247	0.00912144	-0.72616017	4.4117236	8.728102	Sitting_Read
14:21:04.572	-0.68715686	4.2402606	8.48531	-0.011085982	-0.010291247	0.00912144	-0.72616017	4.4117236	8.728102	Sitting_Read
14:21:04.594	-0.68715686	4.2402606	8.48531	-0.011085982	-0.010291247	0.00912144	-0.72616017	4.4117236	8.728102	Sitting_Read
14:21:04.616	-0.68715686	4.2402606	8.48531	-0.011085982	-0.010291247	0.00912144	-0.72616017	4.4117236	8.728102	Sitting_Read
14:21:04.637	-0.68715686	4.2402606	8.48531	-0.011085982	-0.010291247	0.00912144	-0.72616017	4.4117236	8.728102	Sitting_Read
14:21:04.658	-0.68715686	4.2402606	8.48531	-0.011085982	-0.010291247	0.00912144	-0.72616017	4.4117236	8.728102	Sitting_Read
14:21:04.680	-0.68715686	4.2402606	8.48531	-0.011085982	-0.010291247	0.00912144	-0.72616017	4.4117236	8.728102	Sitting_Read
14:21:04.701	-0.69912827	4.252232	8.432636	0.0023530528	0.009256441	0.006677979	-0.72616017	4.4117236	8.728102	Sitting_Read
14:21:04.722	-0.69912827	4.252232	8.432636	0.0023530528	0.009256441	0.006677979	-0.72952837	4.4080634	8.729668	Sitting_Read
14:21:04.744	-0.69912827	4.252232	8.432636	0.0023530528	0.009256441	0.006677979	-0.72952837	4.4080634	8.729668	Sitting_Read
14:21:04.765	-0.69912827	4.252232	8.432636	0.0023530528	0.009256441	0.006677979	-0.72952837	4.4080634	8.729668	Sitting_Read
14:21:04.788	-0.69912827	4.252232	8.432636	0.0023530528	0.009256441	0.006677979	-0.72952837	4.4080634	8.729668	Sitting_Read
14:21:04.809	-0.69912827	4.252232	8.432636	0.0023530528	0.009256441	0.006677979	-0.72952837	4.4080634	8.729668	Sitting_Read
14:21:04.831	-0.69912827	4.252232	8.432636	0.0023530528	0.009256441	0.006677979	-0.72952837	4.4080634	8.729668	Sitting_Read
14:21:04.852	-0.69912827	4.252232	8.432636	0.0023530528	0.009256441	0.006677979	-0.72952837	4.4080634	8.729668	Sitting_Read
14:21:04.873	-0.69912827	4.252232	8.432636	0.0023530528	0.009256441	0.006677979	-0.72952837	4.4080634	8.729668	Sitting_Read
14:21:04.894	-0.7015225	4.3240604	8.377567	-0.0007012733	-0.006626055	0.0060671135	-0.72770447	4.4097695	8.728959	Sitting_Read
14:21:04.915	-0.7015225	4.3240604	8.377567	-0.0007012733	-0.006626055	0.0060671135	-0.72770447	4.4097695	8.728959	Sitting_Read
14:21:04.939	-0.7015225	4.3240604	8.377567	-0.0007012733	-0.006626055	0.0060671135	-0.72770447	4.4097695	8.728959	Sitting_Read
14:21:04.960	-0.7015225	4.3240604	8.377567	-0.0007012733	-0.006626055	0.0060671135	-0.72770447	4.4097695	8.728959	Sitting_Read
14:21:04.981	-0.7015225	4.3240604	8.377567	-0.0007012733	-0.006626055	0.0060671135	-0.72770447	4.4097695	8.728959	Sitting_Read
14:21:05.003	-0.7015225	4.3240604	8.377567	-0.0007012733	-0.006626055	0.0060671135	-0.72770447	4.4097695	8.728959	Sitting_Read
14:21:05.025	-0.7015225	4.3240604	8.377567	-0.0007012733	-0.006626055	0.0060671135	-0.72770447	4.4097695	8.728959	Sitting_Read
14:21:05.046	-0.7015225	4.3240604	8.377567	-0.0007012733	-0.006626055	0.0060671135	-0.72770447	4.4097695	8.728959	Sitting_Read
14:21:05.067	-0.69673395	4.235472	8.40151	-0.0007012733	-0.010902112	-0.0018741345	-0.7252691	4.407995	8.730058	Sitting_Read
14:21:05.089	-0.69673395	4.235472	8.40151	-0.0007012733	-0.010902112	-0.0018741345	-0.7252691	4.407995	8.730058	Sitting_Read
14:21:05.111	-0.69673395	4.235472	8.40151	-0.0007012733	-0.010902112	-0.0018741345	-0.7252691	4.407995	8.730058	Sitting_Read
14:21:05.133	-0.69673395	4.235472	8.40151	-0.0007012733	-0.010902112	-0.0018741345	-0.7252691	4.407995	8.730058	Sitting_Read
14:21:05.156	-0.69673395	4.235472	8.40151	-0.0007012733	-0.010902112	-0.0018741345	-0.7252691	4.407995	8.730058	Sitting_Read
14:21:05.178	-0.69673395	4.235472	8.40151	-0.0007012733	-0.010902112	-0.0018741345	-0.7252691	4.407995	8.730058	Sitting_Read
14:21:05.199	-0.69673395	4.235472	8.40151	-0.0007012733	-0.010902112	-0.0018741345	-0.7252691	4.407995	8.730058	Sitting_Read
14:21:05.220	-0.69673395	4.235472	8.40151	-0.0007012733	-0.010902112	-0.0018741345	-0.7252691	4.407995	8.730058	Sitting_Read
14:21:05.242	-0.69194543	4.278569	8.494887	0.006018244	0.0055912496	0.0005693264	-0.7276831	4.408117	8.729797	Sitting_Read
14:21:05.263	-0.69194543	4.278569	8.494887	0.006018244	0.0055912496	0.0005693264	-0.7276831	4.408117	8.729797	Sitting_Read
14:21:05.285	-0.69194543	4.278569	8.494887	0.006018244	0.0055912496	0.0005693264	-0.7276831	4.408117	8.729797	Sitting_Read
14:21:05.307	-0.69194543	4.278569	8.494887	0.006018244	0.0055912496	0.0005693264	-0.7276831	4.408117	8.729797	Sitting_Read
14:21:05.329	-0.69194543	4.278569	8.494887	0.006018244	0.0055912496	0.0005693264	-0.7276831	4.408117	8.729797	Sitting_Read
14:21:05.350	-0.69194543	4.278569	8.494887	0.006018244	0.0055912496	0.0005693264	-0.7276831	4.408117	8.729797	Sitting_Read
14:21:05.371	-0.69194543	4.278569	8.494887	0.006018244	0.0055912496	0.0005693264	-0.7276831	4.408117	8.729797	Sitting_Read
14:21:05.392	-0.69194543	4.278569	8.494887	0.006018244	0.0055912496	0.0005693264	-0.7276831	4.408117	8.729797	Sitting_Read
14:21:05.413	-0.69194543	4.278569	8.494887	0.006018244	0.0055912496	0.0005693264	-0.7276831	4.408117	8.729797	Sitting_Read
14:21:05.434	-0.7206767	4.268992	8.535589	-0.00497733	0.012310768	0.0030127873	-0.7456309	4.4047923	8.7299595	Sitting_Read
14:21:05.457	-0.7206767	4.268992	8.535589	-0.00497733	0.012310768	0.0030127873	-0.7456309	4.4047923	8.7299595	Sitting_Read
14:21:05.479	-0.7206767	4.268992	8.535589	-0.00497733	0.012310768	0.0030127873	-0.7456309	4.4047923	8.7299595	Sitting_Read
14:21:05.500	-0.7206767	4.268992	8.535589	-0.00497733	0.012310768	0.0030127873	-0.7456309	4.4047923	8.7299595	Sitting_Read
14:21:05.522	-0.7206767	4.268992	8.535589	-0.00497733	0.012310768	0.0030127873	-0.7456309	4.4047923	8.7299595	Sitting_Read
14:21:05.543	-0.7206767	4.268992	8.535589	-0.00497733	0.012310768	0.0030127873	-0.7456309	4.4047923	8.7299595	Sitting_Read
14:21:05.564	-0.7206767	4.268992	8.535589	-0.00497733	0.012310768	0.0030127873	-0.7456309	4.4047923	8.7299595	Sitting_Read
14:21:05.585	-0.7206767	4.268992	8.535589	-0.00497733	0.012310768	0.0030127873	-0.7456309	4.4047923	8.7299595	Sitting_Read
14:21:05.608	-0.7302538	4.2905407	8.336864	0.017624684	-0.006626055	0.0024019221	-0.7593699	4.4062095	8.728061	Sitting_Read
14:21:05.629	-0.7302538	4.2905407	8.336864	0.017624684	-0.006626055	0.0024019221	-0.7593699	4.4062095	8.728061	Sitting_Read
14:21:05.651	-0.7302538	4.2905407	8.336864	0.017624684	-0.006626055	0.0024019221	-0.7593699	4.4062095	8.728061	Sitting_Read
14:21:05.672	-0.7302538	4.2905407	8.336864	0.017624684	-0.006626055	0.0024019221	-0.7593699	4.4062095	8.728061	Sitting_Read
14:21:05.693	-0.7302538	4.2905407	8.336864	0.017624684	-0.006626055	0.0024019221	-0.7593699	4.4062095	8.728061	Sitting_Read
14:21:05.714	-0.7302538	4.2905407	8.336864	0.017624684	-0.006626055	0.0024019221	-0.7593699	4.4062095	8.728061	Sitting_Read
14:21:05.735	-0.7302538	4.2905407	8.336864	0.017624684	-0.006626055	0.0024019221	-0.7593699	4.4062095	8.728061	Sitting_Read
14:21:05.758	-0.7302538	4.2905407	8.336864	0.017624684	-0.006626055	0.0024019221	-0.7593699	4.4062095	8.728061	Sitting_Read
14:21:05.779	-0.7302538	4.2905407	8.336864	0.017624684	-0.006626055	0.0024019221	-0.7593699	4.4062095	8.728061	Sitting_Read
14:21:05.800	-0.6656084	4.2570205	8.391933	0.0005204572	-0.024952013	0.004845383	-0.7372341	4.408717	8.728691	Sitting_Read
14:21:05.821	-0.6656084	4.2570205	8.391933	0.0005204572	-0.024952013	0.004845383	-0.7372341	4.408717	8.728691	Sitting_Read
14:21:05.842	-0.6656084	4.2570205	8.391933	0.0005204572	-0.024952013	0.004845383	-0.7372341	4.408717	8.728691	Sitting_Read
14:21:05.864	-0.6656084	4.2570205	8.391933	0.0005204572	-0.024952013	0.004845383	-0.7372341	4.408717	8.728691	Sitting_Read
14:21:05.885	-0.6656084	4.2570205	8.391933	0.0005204572	-0.024952013	0.004845383	-0.7372341	4.408717	8.728691	Sitting_Read
14:21:05.906	-0.6656084	4.2570205	8.391933	0.0005204572	-0.024952013	0.004845383	-0.7372341	4.408717	8.728691	Sitting_Read
14:21:05.928	-0.6656084	4.2570205	8.391933	0.0005204572	-0.024952013	0.004845383	-0.7372341	4.408717	8.728691	Sitting_Read
14:21:05.949	-0.6656084	4.2570205	8.391933	0.0005204572	-0.024952013	0.004845383	-0.7372341	4.408717	8.728691	Sitting_Read
14:21:05.970	-0.6751855	4.2665977	8.540379	-0.009253386	-0.0041825944	0.012175766	-0.7217808	4.420524	8.72401	Sitting_Read
14:21:05.991	-0.6751855	4.2665977	8.540379	-0.009253386	-0.0041825944	0.012175766	-0.7217808	4.420524	8.72401	Sitting_Read
14:21:06.013	-0.6751855	4.2665977	8.540379	-0.009253386	-0.0041825944	0.012175766	-0.7217808	4.420524	8.72401	Sitting_Read
14:21:06.034	-0.6751855	4.2665977	8.540379	-0.009253386	-0.0041825944	0.012175766	-0.7217808	4.420524	8.72401	Sitting_Read
14:21:06.056	-0.6751855	4.2665977	8.540379	-0.009253386	-0.0041825944	0.012175766	-0.7217808	4.420524	8.72401	Sitting_Read
14:21:06.093	-0.6751855	4.2665977	8.540379	-0.009253386	-0.0041825944	0.012175766	-0.7217808	4.420524	8.72401	Sitting_Read
14:21:06.126	-0.6751855	4.2665977	8.540379	-0.009253386	-0.0041825944	0.012175766	-0.7217808	4.420524	8.72401	Sitting_Read
14:21:06.160	-0.69673395	4.312089	8.526012	0.014570358	0.009256441	0.0005693264	-0.7187828	4.4256954	8.721636	Sitting_Read
14:21:06.194	-0.69673395	4.312089	8.526012	0.014570358	0.009256441	0.0005693264	-0.7187828	4.4256954	8.721636	Sitting_Read
14:21:06.228	-0.69673395	4.312089	8.526012	0.014570358	0.009256441	0.0005693264	-0.7187828	4.4256954	8.721636	Sitting_Read
14:21:06.259	-0.69673395	4.312089	8.526012	0.014570358	0.009256441	0.0005693264	-0.7187828	4.4256954	8.721636	Sitting_Read
14:21:06.295	-0.69673395	4.312089	8.526012	0.014570358	0.009256441	0.0005693264	-0.7187828	4.4256954	8.721636	Sitting_Read
14:21:06.328	-0.74222517	4.2905407	8.616995	-0.0055881953	-0.0017391334	0.0127866315	-0.7273187	4.429408	8.719044	Sitting_Read
14:21:06.351	-0.74222517	4.2905407	8.616995	-0.0055881953	-0.0017391334	0.0127866315	-0.7273187	4.429408	8.719044	Sitting_Read
14:21:06.372	-0.74222517	4.2905407	8.616995	-0.0055881953	-0.0017391334	0.0127866315	-0.7273187	4.429408	8.719044	Sitting_Read
14:21:06.395	-0.74222517	4.2905407	8.616995	-0.0055881953	-0.0017391334	0.0127866315	-0.7273187	4.429408	8.719044	Sitting_Read
14:21:06.416	-0.74222517	4.2905407	8.616995	-0.0055881953	-0.0017391334	0.0127866315	-0.7273187	4.429408	8.719044	Sitting_Read
14:21:06.438	-0.74222517	4.2905407	8.616995	-0.0055881953	-0.0017391334	0.0127866315	-0.7273187	4.429408	8.719044	Sitting_Read
14:21:06.461	-0.74222517	4.2905407	8.616995	-0.0055881953	-0.0017391334	0.0127866315	-0.7273187	4.429408	8.719044	Sitting_Read
14:21:06.482	-0.74222517	4.2905407	8.616995	-0.0055881953	-0.0017391334	0.0127866315	-0.7273187	4.429408	8.719044	Sitting_Read
14:21:06.504	-0.74701375	4.3408203	8.45179	0.012737762	-0.0023499988	-0.0024849998	-0.7244696	4.428812	8.7195835	Sitting_Read
14:21:06.526	-0.74701375	4.3408203	8.45179	0.012737762	-0.0023499988	-0.0024849998	-0.7244696	4.428812	8.7195835	Sitting_Read
14:21:06.547	-0.74701375	4.3408203	8.45179	0.012737762	-0.0023499988	-0.0024849998	-0.7244696	4.428812	8.7195835	Sitting_Read
14:21:06.568	-0.74701375	4.3408203	8.45179	0.012737762	-0.0023499988	-0.0024849998	-0.7244696	4.428812	8.7195835	Sitting_Read
14:21:06.589	-0.74701375	4.3408203	8.45179	0.012737762	-0.0023499988	-0.0024849998	-0.7244696	4.428812	8.7195835	Sitting_Read
14:21:06.612	-0.74701375	4.3408203	8.45179	0.012737762	-0.0023499988	-0.0024849998	-0.7244696	4.428812	8.7195835	Sitting_Read
14:21:06.633	-0.74701375	4.3408203	8.45179	0.012737762	-0.0023499988	-0.0024849998	-0.7244696	4.428812	8.7195835	Sitting_Read
14:21:06.655	-0.74701375	4.3408203	8.45179	0.012737762	-0.0023499988	-0.0024849998	-0.7244696	4.428812	8.7195835	Sitting_Read
14:21:06.677	-0.74701375	4.3408203	8.45179	0.012737762	-0.0023499988	-0.0024849998	-0.7244696	4.428812	8.7195835	Sitting_Read
14:21:06.698	-0.7589851	4.3001175	8.420665	0.0041856486	0.0086455755	-0.003095865	-0.72197133	4.433742	8.717284	Sitting_Read
14:21:06.719	-0.7589851	4.3001175	8.420665	0.0041856486	0.0086455755	-0.003095865	-0.72197133	4.433742	8.717284	Sitting_Read
14:21:06.741	-0.7589851	4.3001175	8.420665	0.0041856486	0.0086455755	-0.003095865	-0.72197133	4.433742	8.717284	Sitting_Read
14:21:06.763	-0.7589851	4.3001175	8.420665	0.0041856486	0.0086455755	-0.003095865	-0.72197133	4.433742	8.717284	Sitting_Read
14:21:06.785	-0.7589851	4.3001175	8.420665	0.0041856486	0.0086455755	-0.003095865	-0.72197133	4.433742	8.717284	Sitting_Read
14:21:06.806	-0.7589851	4.3001175	8.420665	0.0041856486	0.0086455755	-0.003095865	-0.72197133	4.433742	8.717284	Sitting_Read
14:21:06.827	-0.7589851	4.3001175	8.420665	0.0041856486	0.0086455755	-0.003095865	-0.72197133	4.433742	8.717284	Sitting_Read
14:21:06.848	-0.7589851	4.3001175	8.420665	0.0041856486	0.0086455755	-0.003095865	-0.72197133	4.433742	8.717284	Sitting_Read
14:21:06.870	-0.7446195	4.312089	8.442213	0.0023530528	0.006202115	0.0024019221	-0.72170293	4.431325	8.718535	Sitting_Read
14:21:06.891	-0.7446195	4.312089	8.442213	0.0023530528	0.006202115	0.0024019221	-0.72170293	4.431325	8.718535	Sitting_Read
14:21:06.913	-0.7446195	4.312089	8.442213	0.0023530528	0.006202115	0.0024019221	-0.72170293	4.431325	8.718535	Sitting_Read
14:21:06.934	-0.7446195	4.312089	8.442213	0.0023530528	0.006202115	0.0024019221	-0.72170293	4.431325	8.718535	Sitting_Read
14:21:06.955	-0.7446195	4.312089	8.442213	0.0023530528	0.006202115	0.0024019221	-0.72170293	4.431325	8.718535	Sitting_Read
14:21:06.977	-0.7446195	4.312089	8.442213	0.0023530528	0.006202115	0.0024019221	-0.72170293	4.431325	8.718535	Sitting_Read
14:21:06.998	-0.7446195	4.312089	8.442213	0.0023530528	0.006202115	0.0024019221	-0.72170293	4.431325	8.718535	Sitting_Read
14:21:07.019	-0.7446195	4.312089	8.442213	0.0023530528	0.006202115	0.0024019221	-0.72170293	4.431325	8.718535	Sitting_Read
14:21:07.040	-0.7134939	4.2833576	8.351231	0.0023530528	0.006202115	0.0024019221	-0.72170293	4.431325	8.718535	Sitting_Read
14:21:07.061	-0.7134939	4.2833576	8.351231	0.009072571	0.0037586538	0.0005693264	-0.721955	4.430653	8.718856	Sitting_Read
14:21:07.082	-0.7134939	4.2833576	8.351231	0.009072571	0.0037586538	0.0005693264	-0.721955	4.430653	8.718856	Sitting_Read
14:21:07.103	-0.7134939	4.2833576	8.351231	0.009072571	0.0037586538	0.0005693264	-0.721955	4.430653	8.718856	Sitting_Read
14:21:07.124	-0.7134939	4.2833576	8.351231	0.009072571	0.0037586538	0.0005693264	-0.721955	4.430653	8.718856	Sitting_Read
14:21:07.148	-0.7134939	4.2833576	8.351231	0.009072571	0.0037586538	0.0005693264	-0.721955	4.430653	8.718856	Sitting_Read
14:21:07.170	-0.7134939	4.2833576	8.351231	0.009072571	0.0037586538	0.0005693264	-0.721955	4.430653	8.718856	Sitting_Read
14:21:07.192	-0.7134939	4.2833576	8.351231	0.009072571	0.0037586538	0.0005693264	-0.721955	4.430653	8.718856	Sitting_Read
14:21:07.215	-0.7134939	4.2833576	8.351231	0.009072571	0.0037586538	0.0005693264	-0.721955	4.430653	8.718856	Sitting_Read
14:21:07.237	-0.7015225	4.285752	8.375174	0.0005204572	-0.010291247	0.006677979	-0.724062	4.431458	8.718272	Sitting_Read
14:21:07.258	-0.7015225	4.285752	8.375174	0.0005204572	-0.010291247	0.006677979	-0.724062	4.431458	8.718272	Sitting_Read
14:21:07.279	-0.7015225	4.285752	8.375174	0.0005204572	-0.010291247	0.006677979	-0.724062	4.431458	8.718272	Sitting_Read
14:21:07.301	-0.7015225	4.285752	8.375174	0.0005204572	-0.010291247	0.006677979	-0.724062	4.431458	8.718272	Sitting_Read
14:21:07.322	-0.7015225	4.285752	8.375174	0.0005204572	-0.010291247	0.006677979	-0.724062	4.431458	8.718272	Sitting_Read
14:21:07.343	-0.7015225	4.285752	8.375174	0.0005204572	-0.010291247	0.006677979	-0.724062	4.431458	8.718272	Sitting_Read
14:21:07.365	-0.7015225	4.285752	8.375174	0.0005204572	-0.010291247	0.006677979	-0.724062	4.431458	8.718272	Sitting_Read
14:21:07.386	-0.7015225	4.285752	8.375174	0.0005204572	-0.010291247	0.006677979	-0.724062	4.431458	8.718272	Sitting_Read
14:21:07.408	-0.7302538	4.2905407	8.425453	0.004796514	0.00070432766	0.0036236527	-0.7253794	4.431997	8.717889	Sitting_Read
14:21:07.432	-0.7302538	4.2905407	8.425453	0.004796514	0.00070432766	0.0036236527	-0.7253794	4.431997	8.717889	Sitting_Read
14:21:07.454	-0.7302538	4.2905407	8.425453	0.004796514	0.00070432766	0.0036236527	-0.7253794	4.431997	8.717889	Sitting_Read
14:21:07.475	-0.7302538	4.2905407	8.425453	0.004796514	0.00070432766	0.0036236527	-0.7253794	4.431997	8.717889	Sitting_Read
14:21:07.496	-0.7302538	4.2905407	8.425453	0.004796514	0.00070432766	0.0036236527	-0.7253794	4.431997	8.717889	Sitting_Read
14:21:07.518	-0.7302538	4.2905407	8.425453	0.004796514	0.00070432766	0.0036236527	-0.7253794	4.431997	8.717889	Sitting_Read
14:21:07.539	-0.7302538	4.2905407	8.425453	0.004796514	0.00070432766	0.0036236527	-0.7253794	4.431997	8.717889	Sitting_Read
14:21:07.560	-0.7302538	4.2905407	8.425453	0.004796514	0.00070432766	0.0036236527	-0.7253794	4.431997	8.717889	Sitting_Read
14:21:07.581	-0.64166564	4.2833576	8.403905	-0.009253386	-0.013956438	0.0060671135	-0.72218	4.430532	8.7189	Sitting_Read
14:21:07.602	-0.64166564	4.2833576	8.403905	-0.009253386	-0.013956438	0.0060671135	-0.72218	4.430532	8.7189	Sitting_Read
14:21:07.623	-0.64166564	4.2833576	8.403905	-0.009253386	-0.013956438	0.0060671135	-0.72218	4.430532	8.7189	Sitting_Read
14:21:07.644	-0.64166564	4.2833576	8.403905	-0.009253386	-0.013956438	0.0060671135	-0.72218	4.430532	8.7189	Sitting_Read
14:21:07.665	-0.64166564	4.2833576	8.403905	-0.009253386	-0.013956438	0.0060671135	-0.72218	4.430532	8.7189	Sitting_Read
14:21:07.687	-0.64166564	4.2833576	8.403905	-0.009253386	-0.013956438	0.0060671135	-0.72218	4.430532	8.7189	Sitting_Read
14:21:07.708	-0.64166564	4.2833576	8.403905	-0.009253386	-0.013956438	0.0060671135	-0.72218	4.430532	8.7189	Sitting_Read
14:21:07.729	-0.64166564	4.2833576	8.403905	-0.009253386	-0.013956438	0.0060671135	-0.72218	4.430532	8.7189	Sitting_Read
14:21:07.750	-0.64166564	4.2833576	8.403905	-0.009253386	-0.013956438	0.0060671135	-0.72218	4.430532	8.7189	Sitting_Read
14:21:07.771	-0.68715686	4.3192716	8.530801	-0.012307713	-0.0035717292	0.004234518	-0.7205998	4.4290614	8.719776	Sitting_Read
14:21:07.793	-0.68715686	4.3192716	8.530801	-0.012307713	-0.0035717292	0.004234518	-0.7205998	4.4290614	8.719776	Sitting_Read
14:21:07.815	-0.68715686	4.3192716	8.530801	-0.012307713	-0.0035717292	0.004234518	-0.7205998	4.4290614	8.719776	Sitting_Read
14:21:07.836	-0.68715686	4.3192716	8.530801	-0.012307713	-0.0035717292	0.004234518	-0.7205998	4.4290614	8.719776	Sitting_Read
14:21:07.857	-0.68715686	4.3192716	8.530801	-0.012307713	-0.0035717292	0.004234518	-0.7205998	4.4290614	8.719776	Sitting_Read
14:21:07.878	-0.68715686	4.3192716	8.530801	-0.012307713	-0.0035717292	0.004234518	-0.7205998	4.4290614	8.719776	Sitting_Read
14:21:07.901	-0.68715686	4.3192716	8.530801	-0.012307713	-0.0035717292	0.004234518	-0.7205998	4.4290614	8.719776	Sitting_Read
14:21:07.922	-0.68715686	4.3192716	8.530801	-0.012307713	-0.0035717292	0.004234518	-0.7205998	4.4290614	8.719776	Sitting_Read
14:21:07.944	-0.6751855	4.2737803	8.504464	-0.0074207913	0.01841942	-0.0043175956	-0.72247475	4.4272056	8.720564	Sitting_Read
14:21:07.966	-0.6751855	4.2737803	8.504464	-0.0074207913	0.01841942	-0.0043175956	-0.72247475	4.4272056	8.720564	Sitting_Read
14:21:07.987	-0.6751855	4.2737803	8.504464	-0.0074207913	0.01841942	-0.0043175956	-0.72247475	4.4272056	8.720564	Sitting_Read
14:21:08.008	-0.6751855	4.2737803	8.504464	-0.0074207913	0.01841942	-0.0043175956	-0.72247475	4.4272056	8.720564	Sitting_Read
14:21:08.029	-0.6751855	4.2737803	8.504464	-0.0074207913	0.01841942	-0.0043175956	-0.72247475	4.4272056	8.720564	Sitting_Read
14:21:08.052	-0.6751855	4.2737803	8.504464	-0.0074207913	0.01841942	-0.0043175956	-0.72247475	4.4272056	8.720564	Sitting_Read
14:21:08.073	-0.6751855	4.2737803	8.504464	-0.0074207913	0.01841942	-0.0043175956	-0.72247475	4.4272056	8.720564	Sitting_Read
14:21:08.095	-0.6751855	4.2737803	8.504464	-0.0074207913	0.01841942	-0.0043175956	-0.72247475	4.4272056	8.720564	Sitting_Read
14:21:08.116	-0.6751855	4.2737803	8.504464	-0.0074207913	0.01841942	-0.0043175956	-0.72247475	4.4272056	8.720564	Sitting_Read
14:21:08.137	-0.72785956	4.2665977	8.480521	0.0023530528	0.0025369234	-0.0012632693	-0.7365606	4.421223	8.722421	Sitting_Read
14:21:08.159	-0.72785956	4.2665977	8.480521	0.0023530528	0.0025369234	-0.0012632693	-0.7365606	4.421223	8.722421	Sitting_Read
14:21:08.181	-0.72785956	4.2665977	8.480521	0.0023530528	0.0025369234	-0.0012632693	-0.7365606	4.421223	8.722421	Sitting_Read
14:21:08.202	-0.72785956	4.2665977	8.480521	0.0023530528	0.0025369234	-0.0012632693	-0.7365606	4.421223	8.722421	Sitting_Read
14:21:08.224	-0.72785956	4.2665977	8.480521	0.0023530528	0.0025369234	-0.0012632693	-0.7365606	4.421223	8.722421	Sitting_Read
14:21:08.245	-0.72785956	4.2665977	8.480521	0.0023530528	0.0025369234	-0.0012632693	-0.7365606	4.421223	8.722421	Sitting_Read
14:21:08.266	-0.72785956	4.2665977	8.480521	0.0023530528	0.0025369234	-0.0012632693	-0.7365606	4.421223	8.722421	Sitting_Read
14:21:08.288	-0.72785956	4.2665977	8.480521	0.0023530528	0.0025369234	-0.0012632693	-0.7365606	4.421223	8.722421	Sitting_Read
14:21:08.309	-0.72546524	4.2187123	8.506859	0.009683436	0.012310768	0.0036236527	-0.7360278	4.416314	8.724951	Sitting_Read
14:21:08.330	-0.72546524	4.2187123	8.506859	0.009683436	0.012310768	0.0036236527	-0.7360278	4.416314	8.724951	Sitting_Read
14:21:08.353	-0.72546524	4.2187123	8.506859	0.009683436	0.012310768	0.0036236527	-0.7360278	4.416314	8.724951	Sitting_Read
14:21:08.374	-0.72546524	4.2187123	8.506859	0.009683436	0.012310768	0.0036236527	-0.7360278	4.416314	8.724951	Sitting_Read
14:21:08.395	-0.72546524	4.2187123	8.506859	0.009683436	0.012310768	0.0036236527	-0.7360278	4.416314	8.724951	Sitting_Read
14:21:08.417	-0.72546524	4.2187123	8.506859	0.009683436	0.012310768	0.0036236527	-0.7360278	4.416314	8.724951	Sitting_Read
14:21:08.438	-0.72546524	4.2187123	8.506859	0.009683436	0.012310768	0.0036236527	-0.7360278	4.416314	8.724951	Sitting_Read
14:21:08.460	-0.72546524	4.2187123	8.506859	0.009683436	0.012310768	0.0036236527	-0.7360278	4.416314	8.724951	Sitting_Read
14:21:08.481	-0.73743665	4.295329	8.4230585	-0.0061990605	-0.0035717292	-0.0012632693	-0.73928154	4.4090304	8.728361	Sitting_Read
14:21:08.503	-0.73743665	4.295329	8.4230585	-0.0061990605	-0.0035717292	-0.0012632693	-0.73928154	4.4090304	8.728361	Sitting_Read
14:21:08.526	-0.73743665	4.295329	8.4230585	-0.0061990605	-0.0035717292	-0.0012632693	-0.73928154	4.4090304	8.728361	Sitting_Read
14:21:08.547	-0.73743665	4.295329	8.4230585	-0.0061990605	-0.0035717292	-0.0012632693	-0.73928154	4.4090304	8.728361	Sitting_Read
14:21:08.568	-0.73743665	4.295329	8.4230585	-0.0061990605	-0.0035717292	-0.0012632693	-0.73928154	4.4090304	8.728361	Sitting_Read
14:21:08.589	-0.73743665	4.295329	8.4230585	-0.0061990605	-0.0035717292	-0.0012632693	-0.73928154	4.4090304	8.728361	Sitting_Read
14:21:08.611	-0.73743665	4.295329	8.4230585	-0.0061990605	-0.0035717292	-0.0012632693	-0.73928154	4.4090304	8.728361	Sitting_Read
14:21:08.632	-0.73743665	4.295329	8.4230585	-0.0061990605	-0.0035717292	-0.0012632693	-0.73928154	4.4090304	8.728361	Sitting_Read
14:21:08.654	-0.73743665	4.295329	8.4230585	-0.0061990605	-0.0035717292	-0.0012632693	-0.73928154	4.4090304	8.728361	Sitting_Read
14:21:08.675	-0.71588814	4.285752	8.377567	-0.0061990605	0.0031477886	0.004845383	-0.7423348	4.407818	8.728713	Sitting_Read
14:21:08.697	-0.71588814	4.285752	8.377567	-0.0061990605	0.0031477886	0.004845383	-0.7423348	4.407818	8.728713	Sitting_Read
14:21:08.718	-0.71588814	4.285752	8.377567	-0.0061990605	0.0031477886	0.004845383	-0.7423348	4.407818	8.728713	Sitting_Read
14:21:08.739	-0.71588814	4.285752	8.377567	-0.0061990605	0.0031477886	0.004845383	-0.7423348	4.407818	8.728713	Sitting_Read
14:21:08.760	-0.71588814	4.285752	8.377567	-0.0061990605	0.0031477886	0.004845383	-0.7423348	4.407818	8.728713	Sitting_Read
14:21:08.781	-0.71588814	4.285752	8.377567	-0.0061990605	0.0031477886	0.004845383	-0.7423348	4.407818	8.728713	Sitting_Read
14:21:08.803	-0.71588814	4.285752	8.377567	-0.0061990605	0.0031477886	0.004845383	-0.7423348	4.407818	8.728713	Sitting_Read
14:21:08.824	-0.71588814	4.285752	8.377567	-0.0061990605	0.0031477886	0.004845383	-0.7423348	4.407818	8.728713	Sitting_Read
14:21:08.845	-0.77574503	4.3025117	8.487704	-0.014751174	0.0019260582	0.0011801916	-0.74487436	4.404981	8.729929	Sitting_Read
14:21:08.867	-0.77574503	4.3025117	8.487704	-0.014751174	0.0019260582	0.0011801916	-0.74487436	4.404981	8.729929	Sitting_Read
14:21:08.889	-0.77574503	4.3025117	8.487704	-0.014751174	0.0019260582	0.0011801916	-0.74487436	4.404981	8.729929	Sitting_Read
14:21:08.911	-0.77574503	4.3025117	8.487704	-0.014751174	0.0019260582	0.0011801916	-0.74487436	4.404981	8.729929	Sitting_Read
14:21:08.932	-0.77574503	4.3025117	8.487704	-0.014751174	0.0019260582	0.0011801916	-0.74487436	4.404981	8.729929	Sitting_Read
14:21:08.953	-0.77574503	4.3025117	8.487704	-0.014751174	0.0019260582	0.0011801916	-0.74487436	4.404981	8.729929	Sitting_Read
14:21:08.976	-0.77574503	4.3025117	8.487704	-0.014751174	0.0019260582	0.0011801916	-0.74487436	4.404981	8.729929	Sitting_Read
14:21:08.997	-0.77574503	4.3025117	8.487704	-0.014751174	0.0019260582	0.0011801916	-0.74487436	4.404981	8.729929	Sitting_Read
14:21:09.019	-0.77574503	4.3025117	8.487704	-0.014751174	0.0019260582	0.0011801916	-0.74487436	4.404981	8.729929	Sitting_Read
14:21:09.041	-0.74222517	4.268992	8.559532	-0.0037555995	0.008034711	0.004845383	-0.74472415	4.4023166	8.731286	Sitting_Read
14:21:09.062	-0.74222517	4.268992	8.559532	-0.0037555995	0.008034711	0.004845383	-0.74472415	4.4023166	8.731286	Sitting_Read
14:21:09.084	-0.74222517	4.268992	8.559532	-0.0037555995	0.008034711	0.004845383	-0.74472415	4.4023166	8.731286	Sitting_Read
14:21:09.106	-0.74222517	4.268992	8.559532	-0.0037555995	0.008034711	0.004845383	-0.74472415	4.4023166	8.731286	Sitting_Read
14:21:09.128	-0.74222517	4.268992	8.559532	-0.0037555995	0.008034711	0.004845383	-0.74472415	4.4023166	8.731286	Sitting_Read
14:21:09.150	-0.74222517	4.268992	8.559532	-0.0037555995	0.008034711	0.004845383	-0.74472415	4.4023166	8.731286	Sitting_Read
14:21:09.171	-0.74222517	4.268992	8.559532	-0.0037555995	0.008034711	0.004845383	-0.74472415	4.4023166	8.731286	Sitting_Read
14:21:09.192	-0.74222517	4.268992	8.559532	-0.0037555995	0.008034711	0.004845383	-0.74472415	4.4023166	8.731286	Sitting_Read
14:21:09.214	-0.7541966	4.2570205	8.46855	0.004796514	0.006202115	-0.0012632693	-0.7428212	4.4014273	8.731896	Sitting_Read
14:21:09.235	-0.7541966	4.2570205	8.46855	0.004796514	0.006202115	-0.0012632693	-0.7428212	4.4014273	8.731896	Sitting_Read
14:21:09.257	-0.7541966	4.2570205	8.46855	0.004796514	0.006202115	-0.0012632693	-0.7428212	4.4014273	8.731896	Sitting_Read
14:21:09.278	-0.7541966	4.2570205	8.46855	0.004796514	0.006202115	-0.0012632693	-0.7428212	4.4014273	8.731896	Sitting_Read
14:21:09.300	-0.7541966	4.2570205	8.46855	0.004796514	0.006202115	-0.0012632693	-0.7428212	4.4014273	8.731896	Sitting_Read
14:21:09.321	-0.7541966	4.2570205	8.46855	0.004796514	0.006202115	-0.0012632693	-0.7428212	4.4014273	8.731896	Sitting_Read
14:21:09.343	-0.7541966	4.2570205	8.46855	0.004796514	0.006202115	-0.0012632693	-0.7428212	4.4014273	8.731896	Sitting_Read
14:21:09.364	-0.7541966	4.2570205	8.46855	0.004796514	0.006202115	-0.0012632693	-0.7428212	4.4014273	8.731896	Sitting_Read
14:21:09.385	-0.7110996	4.2115293	8.399116	-9.040806e-05	0.0025369234	0.006677979	-0.74580085	4.3987546	8.732988	Sitting_Read
14:21:09.408	-0.7110996	4.2115293	8.399116	-9.040806e-05	0.0025369234	0.006677979	-0.74580085	4.3987546	8.732988	Sitting_Read
14:21:09.429	-0.7110996	4.2115293	8.399116	-9.040806e-05	0.0025369234	0.006677979	-0.74580085	4.3987546	8.732988	Sitting_Read
14:21:09.450	-0.7110996	4.2115293	8.399116	-9.040806e-05	0.0025369234	0.006677979	-0.74580085	4.3987546	8.732988	Sitting_Read
14:21:09.471	-0.7110996	4.2115293	8.399116	-9.040806e-05	0.0025369234	0.006677979	-0.74580085	4.3987546	8.732988	Sitting_Read
14:21:09.493	-0.7110996	4.2115293	8.399116	-9.040806e-05	0.0025369234	0.006677979	-0.74580085	4.3987546	8.732988	Sitting_Read
14:21:09.514	-0.7110996	4.2115293	8.399116	-9.040806e-05	0.0025369234	0.006677979	-0.74580085	4.3987546	8.732988	Sitting_Read
14:21:09.536	-0.7110996	4.2115293	8.399116	-9.040806e-05	0.0025369234	0.006677979	-0.74580085	4.3987546	8.732988	Sitting_Read
14:21:09.559	-0.7110996	4.2115293	8.399116	-9.040806e-05	0.0025369234	0.006677979	-0.74580085	4.3987546	8.732988	Sitting_Read
14:21:09.580	-0.6943397	4.209135	8.332076	0.006018244	-0.005404325	0.0017910568	-0.7415293	4.401366	8.732036	Sitting_Read
14:21:09.602	-0.6943397	4.209135	8.332076	0.006018244	-0.005404325	0.0017910568	-0.7415293	4.401366	8.732036	Sitting_Read
14:21:09.625	-0.6943397	4.209135	8.332076	0.006018244	-0.005404325	0.0017910568	-0.7415293	4.401366	8.732036	Sitting_Read
14:21:09.647	-0.6943397	4.209135	8.332076	0.006018244	-0.005404325	0.0017910568	-0.7415293	4.401366	8.732036	Sitting_Read
14:21:09.668	-0.6943397	4.209135	8.332076	0.006018244	-0.005404325	0.0017910568	-0.7415293	4.401366	8.732036	Sitting_Read
14:21:09.689	-0.6943397	4.209135	8.332076	0.006018244	-0.005404325	0.0017910568	-0.7415293	4.401366	8.732036	Sitting_Read
14:21:09.711	-0.6943397	4.209135	8.332076	0.006018244	-0.005404325	0.0017910568	-0.7415293	4.401366	8.732036	Sitting_Read
14:21:09.732	-0.6943397	4.209135	8.332076	0.006018244	-0.005404325	0.0017910568	-0.7415293	4.401366	8.732036	Sitting_Read
14:21:09.753	-0.6895511	4.2570205	8.499676	-0.0013121385	-0.0005174029	0.0011801916	-0.741172	4.4004683	8.732519	Sitting_Read
14:21:09.776	-0.6895511	4.2570205	8.499676	-0.0013121385	-0.0005174029	0.0011801916	-0.741172	4.4004683	8.732519	Sitting_Read
14:21:09.797	-0.6895511	4.2570205	8.499676	-0.0013121385	-0.0005174029	0.0011801916	-0.741172	4.4004683	8.732519	Sitting_Read
14:21:09.819	-0.6895511	4.2570205	8.499676	-0.0013121385	-0.0005174029	0.0011801916	-0.741172	4.4004683	8.732519	Sitting_Read
14:21:09.841	-0.6895511	4.2570205	8.499676	-0.0013121385	-0.0005174029	0.0011801916	-0.741172	4.4004683	8.732519	Sitting_Read
14:21:09.862	-0.6895511	4.2570205	8.499676	-0.0013121385	-0.0005174029	0.0011801916	-0.741172	4.4004683	8.732519	Sitting_Read
14:21:09.883	-0.6895511	4.2570205	8.499676	-0.0013121385	-0.0005174029	0.0011801916	-0.741172	4.4004683	8.732519	Sitting_Read
14:21:09.904	-0.6895511	4.2570205	8.499676	-0.0013121385	-0.0005174029	0.0011801916	-0.741172	4.4004683	8.732519	Sitting_Read
14:21:09.925	-0.69912827	4.2833576	8.444607	-0.0043664644	-0.0041825944	0.004845383	-0.74230105	4.400688	8.732312	Sitting_Read
14:21:09.947	-0.69912827	4.2833576	8.444607	-0.0043664644	-0.0041825944	0.004845383	-0.74230105	4.400688	8.732312	Sitting_Read
14:21:09.969	-0.69912827	4.2833576	8.444607	-0.0043664644	-0.0041825944	0.004845383	-0.74230105	4.400688	8.732312	Sitting_Read
14:21:09.991	-0.69912827	4.2833576	8.444607	-0.0043664644	-0.0041825944	0.004845383	-0.74230105	4.400688	8.732312	Sitting_Read
14:21:10.012	-0.69912827	4.2833576	8.444607	-0.0043664644	-0.0041825944	0.004845383	-0.74230105	4.400688	8.732312	Sitting_Read
14:21:10.034	-0.69912827	4.2833576	8.444607	-0.0043664644	-0.0041825944	0.004845383	-0.74230105	4.400688	8.732312	Sitting_Read
14:21:10.056	-0.69912827	4.2833576	8.444607	-0.0043664644	-0.0041825944	0.004845383	-0.74230105	4.400688	8.732312	Sitting_Read
14:21:10.078	-0.69912827	4.2833576	8.444607	-0.0043664644	-0.0041825944	0.004845383	-0.74230105	4.400688	8.732312	Sitting_Read
14:21:10.099	-0.69912827	4.2833576	8.444607	-0.0043664644	-0.0041825944	0.004845383	-0.74230105	4.400688	8.732312	Sitting_Read
14:21:10.120	-0.7709565	4.314483	8.530801	0.0011313224	0.0037586538	0.0054562483	-0.74348104	4.400356	8.73238	Sitting_Read
14:21:10.142	-0.7709565	4.314483	8.530801	0.0011313224	0.0037586538	0.0054562483	-0.74348104	4.400356	8.73238	Sitting_Read
14:21:10.165	-0.7709565	4.314483	8.530801	0.0011313224	0.0037586538	0.0054562483	-0.74348104	4.400356	8.73238	Sitting_Read
14:21:10.186	-0.7709565	4.314483	8.530801	0.0011313224	0.0037586538	0.0054562483	-0.74348104	4.400356	8.73238	Sitting_Read
14:21:10.207	-0.7709565	4.314483	8.530801	0.0011313224	0.0037586538	0.0054562483	-0.74348104	4.400356	8.73238	Sitting_Read
14:21:10.228	-0.7709565	4.314483	8.530801	0.0011313224	0.0037586538	0.0054562483	-0.74348104	4.400356	8.73238	Sitting_Read
14:21:10.249	-0.7709565	4.314483	8.530801	0.0011313224	0.0037586538	0.0054562483	-0.74348104	4.400356	8.73238	Sitting_Read
14:21:10.270	-0.7709565	4.314483	8.530801	0.0011313224	0.0037586538	0.0054562483	-0.74348104	4.400356	8.73238	Sitting_Read
14:21:10.291	-0.76616794	4.2809634	8.547561	0.00785084	0.0086455755	0.0024019221	-0.7470459	4.4019814	8.731256	Sitting_Read
14:21:10.314	-0.76616794	4.2809634	8.547561	0.00785084	0.0086455755	0.0024019221	-0.7470459	4.4019814	8.731256	Sitting_Read
14:21:10.335	-0.76616794	4.2809634	8.547561	0.00785084	0.0086455755	0.0024019221	-0.7470459	4.4019814	8.731256	Sitting_Read
14:21:10.356	-0.76616794	4.2809634	8.547561	0.00785084	0.0086455755	0.0024019221	-0.7470459	4.4019814	8.731256	Sitting_Read
14:21:10.379	-0.76616794	4.2809634	8.547561	0.00785084	0.0086455755	0.0024019221	-0.7470459	4.4019814	8.731256	Sitting_Read
14:21:10.401	-0.76616794	4.2809634	8.547561	0.00785084	0.0086455755	0.0024019221	-0.7470459	4.4019814	8.731256	Sitting_Read
14:21:10.422	-0.76616794	4.2809634	8.547561	0.00785084	0.0086455755	0.0024019221	-0.7470459	4.4019814	8.731256	Sitting_Read
14:21:10.446	-0.76616794	4.2809634	8.547561	0.00785084	0.0086455755	0.0024019221	-0.7470459	4.4019814	8.731256	Sitting_Read
14:21:10.467	-0.76616794	4.2833576	8.45179	0.006018244	0.011699902	-0.006150191	-0.74475145	4.405541	8.729657	Sitting_Read
14:21:10.488	-0.76616794	4.2833576	8.45179	0.006018244	0.011699902	-0.006150191	-0.74475145	4.405541	8.729657	Sitting_Read
14:21:10.509	-0.76616794	4.2833576	8.45179	0.006018244	0.011699902	-0.006150191	-0.74475145	4.405541	8.729657	Sitting_Read
14:21:10.531	-0.76616794	4.2833576	8.45179	0.006018244	0.011699902	-0.006150191	-0.74475145	4.405541	8.729657	Sitting_Read
14:21:10.552	-0.76616794	4.2833576	8.45179	0.006018244	0.011699902	-0.006150191	-0.74475145	4.405541	8.729657	Sitting_Read
14:21:10.573	-0.76616794	4.2833576	8.45179	0.006018244	0.011699902	-0.006150191	-0.74475145	4.405541	8.729657	Sitting_Read
14:21:10.596	-0.76616794	4.2833576	8.45179	0.006018244	0.011699902	-0.006150191	-0.74475145	4.405541	8.729657	Sitting_Read
14:21:10.617	-0.76616794	4.2833576	8.45179	0.006018244	0.011699902	-0.006150191	-0.74475145	4.405541	8.729657	Sitting_Read
14:21:10.639	-0.7589851	4.2378664	8.40151	-0.0025338691	0.011089037	0.0072888443	-0.7455904	4.4045515	8.730085	Sitting_Read
14:21:10.660	-0.7589851	4.2378664	8.40151	-0.0025338691	0.011089037	0.0072888443	-0.7455904	4.4045515	8.730085	Sitting_Read
14:21:10.682	-0.7589851	4.2378664	8.40151	-0.0025338691	0.011089037	0.0072888443	-0.7455904	4.4045515	8.730085	Sitting_Read
14:21:10.703	-0.7589851	4.2378664	8.40151	-0.0025338691	0.011089037	0.0072888443	-0.7455904	4.4045515	8.730085	Sitting_Read
14:21:10.724	-0.7589851	4.2378664	8.40151	-0.0025338691	0.011089037	0.0072888443	-0.7455904	4.4045515	8.730085	Sitting_Read
14:21:10.746	-0.7589851	4.2378664	8.40151	-0.0025338691	0.011089037	0.0072888443	-0.7455904	4.4045515	8.730085	Sitting_Read
14:21:10.767	-0.7589851	4.2378664	8.40151	-0.0025338691	0.011089037	0.0072888443	-0.7455904	4.4045515	8.730085	Sitting_Read
14:21:10.788	-0.7589851	4.2378664	8.40151	-0.0025338691	0.011089037	0.0072888443	-0.7455904	4.4045515	8.730085	Sitting_Read
14:21:10.809	-0.7589851	4.2378664	8.40151	-0.0025338691	0.011089037	0.0072888443	-0.7455904	4.4045515	8.730085	Sitting_Read
14:21:10.831	-0.73743665	4.252232	8.447001	-0.0007012733	0.014143363	-0.0006524041	-0.7518696	4.409349	8.727123	Sitting_Read
14:21:10.852	-0.73743665	4.252232	8.447001	-0.0007012733	0.014143363	-0.0006524041	-0.7518696	4.409349	8.727123	Sitting_Read
14:21:10.873	-0.73743665	4.252232	8.447001	-0.0007012733	0.014143363	-0.0006524041	-0.7518696	4.409349	8.727123	Sitting_Read
14:21:10.894	-0.73743665	4.252232	8.447001	-0.0007012733	0.014143363	-0.0006524041	-0.7518696	4.409349	8.727123	Sitting_Read
14:21:10.915	-0.73743665	4.252232	8.447001	-0.0007012733	0.014143363	-0.0006524041	-0.7518696	4.409349	8.727123	Sitting_Read
14:21:10.937	-0.73743665	4.252232	8.447001	-0.0007012733	0.014143363	-0.0006524041	-0.7518696	4.409349	8.727123	Sitting_Read
14:21:10.958	-0.73743665	4.252232	8.447001	-0.0007012733	0.014143363	-0.0006524041	-0.7518696	4.409349	8.727123	Sitting_Read
14:21:10.981	-0.73743665	4.252232	8.447001	-0.0007012733	0.014143363	-0.0006524041	-0.7518696	4.409349	8.727123	Sitting_Read
14:21:11.002	-0.74222517	4.2809634	8.43503	-0.0037555995	0.009256441	0.0017910568	-0.75417644	4.4109793	8.726101	Sitting_Read
14:21:11.023	-0.74222517	4.2809634	8.43503	-0.0037555995	0.009256441	0.0017910568	-0.75417644	4.4109793	8.726101	Sitting_Read
14:21:11.045	-0.74222517	4.2809634	8.43503	-0.0037555995	0.009256441	0.0017910568	-0.75417644	4.4109793	8.726101	Sitting_Read
14:21:11.066	-0.74222517	4.2809634	8.43503	-0.0037555995	0.009256441	0.0017910568	-0.75417644	4.4109793	8.726101	Sitting_Read
14:21:11.088	-0.74222517	4.2809634	8.43503	-0.0037555995	0.009256441	0.0017910568	-0.75417644	4.4109793	8.726101	Sitting_Read
14:21:11.109	-0.74222517	4.2809634	8.43503	-0.0037555995	0.009256441	0.0017910568	-0.75417644	4.4109793	8.726101	Sitting_Read
14:21:11.132	-0.74222517	4.2809634	8.43503	-0.0037555995	0.009256441	0.0017910568	-0.75417644	4.4109793	8.726101	Sitting_Read
14:21:11.153	-0.74222517	4.2809634	8.43503	-0.0037555995	0.009256441	0.0017910568	-0.75417644	4.4109793	8.726101	Sitting_Read
14:21:11.175	-0.74222517	4.2809634	8.43503	-0.0037555995	0.009256441	0.0017910568	-0.75417644	4.4109793	8.726101	Sitting_Read
14:21:11.197	-0.7853221	4.2618093	8.514041	-0.016583769	0.017197689	-0.003095865	-0.7647502	4.4057794	8.727807	Sitting_Read
14:21:11.218	-0.7853221	4.2618093	8.514041	-0.016583769	0.017197689	-0.003095865	-0.7647502	4.4057794	8.727807	Sitting_Read
14:21:11.239	-0.7853221	4.2618093	8.514041	-0.016583769	0.017197689	-0.003095865	-0.7647502	4.4057794	8.727807	Sitting_Read
14:21:11.260	-0.7853221	4.2618093	8.514041	-0.016583769	0.017197689	-0.003095865	-0.7647502	4.4057794	8.727807	Sitting_Read
14:21:11.283	-0.7853221	4.2618093	8.514041	-0.016583769	0.017197689	-0.003095865	-0.7647502	4.4057794	8.727807	Sitting_Read
14:21:11.304	-0.7853221	4.2618093	8.514041	-0.016583769	0.017197689	-0.003095865	-0.7647502	4.4057794	8.727807	Sitting_Read
14:21:11.325	-0.7853221	4.2618093	8.514041	-0.016583769	0.017197689	-0.003095865	-0.7647502	4.4057794	8.727807	Sitting_Read
14:21:11.347	-0.7853221	4.2618093	8.514041	-0.016583769	0.017197689	-0.003095865	-0.7647502	4.4057794	8.727807	Sitting_Read
14:21:11.369	-0.7589851	4.2977233	8.4230585	-0.012918578	-0.006626055	0.0036236527	-0.7653461	4.398093	8.731629	Sitting_Read
14:21:11.391	-0.7589851	4.2977233	8.4230585	-0.012918578	-0.006626055	0.0036236527	-0.7653461	4.398093	8.731629	Sitting_Read
14:21:11.412	-0.7589851	4.2977233	8.4230585	-0.012918578	-0.006626055	0.0036236527	-0.7653461	4.398093	8.731629	Sitting_Read
14:21:11.433	-0.7589851	4.2977233	8.4230585	-0.012918578	-0.006626055	0.0036236527	-0.7653461	4.398093	8.731629	Sitting_Read
14:21:11.454	-0.7589851	4.2977233	8.4230585	-0.012918578	-0.006626055	0.0036236527	-0.7653461	4.398093	8.731629	Sitting_Read
14:21:11.475	-0.7589851	4.2977233	8.4230585	-0.012918578	-0.006626055	0.0036236527	-0.7653461	4.398093	8.731629	Sitting_Read
14:21:11.496	-0.7589851	4.2977233	8.4230585	-0.012918578	-0.006626055	0.0036236527	-0.7653461	4.398093	8.731629	Sitting_Read
14:21:11.517	-0.7589851	4.2977233	8.4230585	-0.012918578	-0.006626055	0.0036236527	-0.7653461	4.398093	8.731629	Sitting_Read
14:21:11.538	-0.7589851	4.2977233	8.4230585	-0.012918578	-0.006626055	0.0036236527	-0.7653461	4.398093	8.731629	Sitting_Read
14:21:11.560	-0.7110996	4.268992	8.516436	-0.009864252	0.0025369234	-0.0024849998	-0.7658735	4.3945932	8.733346	Sitting_Read
14:21:11.581	-0.7110996	4.268992	8.516436	-0.009864252	0.0025369234	-0.0024849998	-0.7658735	4.3945932	8.733346	Sitting_Read
14:21:11.603	-0.7110996	4.268992	8.516436	-0.009864252	0.0025369234	-0.0024849998	-0.7658735	4.3945932	8.733346	Sitting_Read
14:21:11.624	-0.7110996	4.268992	8.516436	-0.009864252	0.0025369234	-0.0024849998	-0.7658735	4.3945932	8.733346	Sitting_Read
14:21:11.645	-0.7110996	4.268992	8.516436	-0.009864252	0.0025369234	-0.0024849998	-0.7658735	4.3945932	8.733346	Sitting_Read
14:21:11.667	-0.7110996	4.268992	8.516436	-0.009864252	0.0025369234	-0.0024849998	-0.7658735	4.3945932	8.733346	Sitting_Read
14:21:11.688	-0.7110996	4.268992	8.516436	-0.009864252	0.0025369234	-0.0024849998	-0.7658735	4.3945932	8.733346	Sitting_Read
14:21:11.710	-0.7110996	4.268992	8.516436	-0.009864252	0.0025369234	-0.0024849998	-0.7658735	4.3945932	8.733346	Sitting_Read
14:21:11.731	-0.69673395	4.2737803	8.504464	-0.0037555995	-0.0072369203	-4.153884e-05	-0.7692384	4.3898163	8.735453	Sitting_Read
14:21:11.752	-0.69673395	4.2737803	8.504464	-0.0037555995	-0.0072369203	-4.153884e-05	-0.7692384	4.3898163	8.735453	Sitting_Read
14:21:11.773	-0.69673395	4.2737803	8.504464	-0.0037555995	-0.0072369203	-4.153884e-05	-0.7692384	4.3898163	8.735453	Sitting_Read
14:21:11.794	-0.69673395	4.2737803	8.504464	-0.0037555995	-0.0072369203	-4.153884e-05	-0.7692384	4.3898163	8.735453	Sitting_Read
14:21:11.815	-0.69673395	4.2737803	8.504464	-0.0037555995	-0.0072369203	-4.153884e-05	-0.7692384	4.3898163	8.735453	Sitting_Read
14:21:11.836	-0.69673395	4.2737803	8.504464	-0.0037555995	-0.0072369203	-4.153884e-05	-0.7692384	4.3898163	8.735453	Sitting_Read
14:21:11.857	-0.69673395	4.2737803	8.504464	-0.0037555995	-0.0072369203	-4.153884e-05	-0.7692384	4.3898163	8.735453	Sitting_Read
14:21:11.878	-0.69673395	4.2737803	8.504464	-0.0037555995	-0.0072369203	-4.153884e-05	-0.7692384	4.3898163	8.735453	Sitting_Read
14:21:11.899	-0.7709565	4.2570205	8.449396	0.0023530528	0.0025369234	0.004845383	-0.77172685	4.3888817	8.735703	Sitting_Read
14:21:11.921	-0.7709565	4.2570205	8.449396	0.0023530528	0.0025369234	0.004845383	-0.77172685	4.3888817	8.735703	Sitting_Read
14:21:11.942	-0.7709565	4.2570205	8.449396	0.0023530528	0.0025369234	0.004845383	-0.77172685	4.3888817	8.735703	Sitting_Read
14:21:11.963	-0.7709565	4.2570205	8.449396	0.0023530528	0.0025369234	0.004845383	-0.77172685	4.3888817	8.735703	Sitting_Read
14:21:11.984	-0.7709565	4.2570205	8.449396	0.0023530528	0.0025369234	0.004845383	-0.77172685	4.3888817	8.735703	Sitting_Read
14:21:12.005	-0.7709565	4.2570205	8.449396	0.0023530528	0.0025369234	0.004845383	-0.77172685	4.3888817	8.735703	Sitting_Read
14:21:12.027	-0.7709565	4.2570205	8.449396	0.0023530528	0.0025369234	0.004845383	-0.77172685	4.3888817	8.735703	Sitting_Read
14:21:12.048	-0.7709565	4.2570205	8.449396	0.0023530528	0.0025369234	0.004845383	-0.77172685	4.3888817	8.735703	Sitting_Read
14:21:12.070	-0.7709565	4.2570205	8.449396	0.0023530528	0.0025369234	0.004845383	-0.77172685	4.3888817	8.735703	Sitting_Read
14:21:12.091	-0.7901107	4.2115293	8.458973	0.017624684	0.014754228	0.0060671135	-0.77140784	4.3903737	8.7349825	Sitting_Read
14:21:12.113	-0.7901107	4.2115293	8.458973	0.017624684	0.014754228	0.0060671135	-0.77140784	4.3903737	8.7349825	Sitting_Read
14:21:12.134	-0.7901107	4.2115293	8.458973	0.017624684	0.014754228	0.0060671135	-0.77140784	4.3903737	8.7349825	Sitting_Read
14:21:12.155	-0.7901107	4.2115293	8.458973	0.017624684	0.014754228	0.0060671135	-0.77140784	4.3903737	8.7349825	Sitting_Read
14:21:12.177	-0.7901107	4.2115293	8.458973	0.017624684	0.014754228	0.0060671135	-0.77140784	4.3903737	8.7349825	Sitting_Read
14:21:12.198	-0.7901107	4.2115293	8.458973	0.017624684	0.014754228	0.0060671135	-0.77140784	4.3903737	8.7349825	Sitting_Read
14:21:12.219	-0.7901107	4.2115293	8.458973	0.017624684	0.014754228	0.0060671135	-0.77140784	4.3903737	8.7349825	Sitting_Read
14:21:12.241	-0.7901107	4.2115293	8.458973	0.017624684	0.014754228	0.0060671135	-0.77140784	4.3903737	8.7349825	Sitting_Read
14:21:12.262	-0.7134939	4.295329	8.363202	0.0035747832	-0.012123842	0.004845383	-0.7709702	4.39469	8.732849	Sitting_Read
14:21:12.283	-0.7134939	4.295329	8.363202	0.0035747832	-0.012123842	0.004845383	-0.7709702	4.39469	8.732849	Sitting_Read
14:21:12.304	-0.7134939	4.295329	8.363202	0.0035747832	-0.012123842	0.004845383	-0.7709702	4.39469	8.732849	Sitting_Read
14:21:12.325	-0.7134939	4.295329	8.363202	0.0035747832	-0.012123842	0.004845383	-0.7709702	4.39469	8.732849	Sitting_Read
14:21:12.346	-0.7134939	4.295329	8.363202	0.0035747832	-0.012123842	0.004845383	-0.7709702	4.39469	8.732849	Sitting_Read
14:21:12.368	-0.7134939	4.295329	8.363202	0.0035747832	-0.012123842	0.004845383	-0.7709702	4.39469	8.732849	Sitting_Read
14:21:12.389	-0.7134939	4.295329	8.363202	0.0035747832	-0.012123842	0.004845383	-0.7709702	4.39469	8.732849	Sitting_Read
14:21:12.411	-0.7134939	4.295329	8.363202	0.0035747832	-0.012123842	0.004845383	-0.7709702	4.39469	8.732849	Sitting_Read
14:21:12.432	-0.7134939	4.295329	8.363202	0.0035747832	-0.012123842	0.004845383	-0.7709702	4.39469	8.732849	Sitting_Read
14:21:12.454	-0.77574503	4.2139235	8.399116	0.004796514	0.011089037	0.0060671135	-0.7698491	4.3982778	8.731141	Sitting_Read
14:21:12.475	-0.77574503	4.2139235	8.399116	0.004796514	0.011089037	0.0060671135	-0.7698491	4.3982778	8.731141	Sitting_Read
14:21:12.496	-0.77574503	4.2139235	8.399116	0.004796514	0.011089037	0.0060671135	-0.7698491	4.3982778	8.731141	Sitting_Read
14:21:12.517	-0.77574503	4.2139235	8.399116	0.004796514	0.011089037	0.0060671135	-0.7698491	4.3982778	8.731141	Sitting_Read
14:21:12.539	-0.77574503	4.2139235	8.399116	0.004796514	0.011089037	0.0060671135	-0.7698491	4.3982778	8.731141	Sitting_Read
14:21:12.560	-0.77574503	4.2139235	8.399116	0.004796514	0.011089037	0.0060671135	-0.7698491	4.3982778	8.731141	Sitting_Read
14:21:12.582	-0.77574503	4.2139235	8.399116	0.004796514	0.011089037	0.0060671135	-0.7698491	4.3982778	8.731141	Sitting_Read
14:21:12.603	-0.77574503	4.2139235	8.399116	0.004796514	0.011089037	0.0060671135	-0.7698491	4.3982778	8.731141	Sitting_Read
14:21:12.625	-0.7781393	4.225895	8.399116	0.0017421878	0.0055912496	0.004234518	-0.7711462	4.398589	8.730871	Sitting_Read
14:21:12.646	-0.7781393	4.225895	8.399116	0.0017421878	0.0055912496	0.004234518	-0.7711462	4.398589	8.730871	Sitting_Read
14:21:12.667	-0.7781393	4.225895	8.399116	0.0017421878	0.0055912496	0.004234518	-0.7711462	4.398589	8.730871	Sitting_Read
14:21:12.689	-0.7781393	4.225895	8.399116	0.0017421878	0.0055912496	0.004234518	-0.7711462	4.398589	8.730871	Sitting_Read
14:21:12.710	-0.7781393	4.225895	8.399116	0.0017421878	0.0055912496	0.004234518	-0.7711462	4.398589	8.730871	Sitting_Read
14:21:12.731	-0.7781393	4.225895	8.399116	0.0017421878	0.0055912496	0.004234518	-0.7711462	4.398589	8.730871	Sitting_Read
14:21:12.753	-0.7781393	4.225895	8.399116	0.0017421878	0.0055912496	0.004234518	-0.7711462	4.398589	8.730871	Sitting_Read
14:21:12.774	-0.7781393	4.225895	8.399116	0.0017421878	0.0055912496	0.004234518	-0.7711462	4.398589	8.730871	Sitting_Read
14:21:12.795	-0.7781393	4.225895	8.399116	0.0017421878	0.0055912496	0.004234518	-0.7711462	4.398589	8.730871	Sitting_Read
14:21:12.816	-0.74222517	4.2594147	8.449396	0.0029639183	-0.0072369203	0.0005693264	-0.77002794	4.4040813	8.7282	Sitting_Read
14:21:12.838	-0.74222517	4.2594147	8.449396	0.0029639183	-0.0072369203	0.0005693264	-0.77002794	4.4040813	8.7282	Sitting_Read
14:21:12.860	-0.74222517	4.2594147	8.449396	0.0029639183	-0.0072369203	0.0005693264	-0.77002794	4.4040813	8.7282	Sitting_Read
14:21:12.881	-0.74222517	4.2594147	8.449396	0.0029639183	-0.0072369203	0.0005693264	-0.77002794	4.4040813	8.7282	Sitting_Read
14:21:12.902	-0.74222517	4.2594147	8.449396	0.0029639183	-0.0072369203	0.0005693264	-0.77002794	4.4040813	8.7282	Sitting_Read
14:21:12.923	-0.74222517	4.2594147	8.449396	0.0029639183	-0.0072369203	0.0005693264	-0.77002794	4.4040813	8.7282	Sitting_Read
14:21:12.945	-0.74222517	4.2594147	8.449396	0.0029639183	-0.0072369203	0.0005693264	-0.77002794	4.4040813	8.7282	Sitting_Read
14:21:12.966	-0.74222517	4.2594147	8.449396	0.0029639183	-0.0072369203	0.0005693264	-0.77002794	4.4040813	8.7282	Sitting_Read
14:21:12.987	-0.7110996	4.2833576	8.437425	0.0035747832	-0.006626055	0.008510575	-0.74972284	4.4107714	8.726588	Sitting_Read
14:21:13.008	-0.7110996	4.2833576	8.437425	0.0035747832	-0.006626055	0.008510575	-0.74972284	4.4107714	8.726588	Sitting_Read
14:21:13.029	-0.7110996	4.2833576	8.437425	0.0035747832	-0.006626055	0.008510575	-0.74972284	4.4107714	8.726588	Sitting_Read
14:21:13.051	-0.7110996	4.2833576	8.437425	0.0035747832	-0.006626055	0.008510575	-0.74972284	4.4107714	8.726588	Sitting_Read
14:21:13.072	-0.7110996	4.2833576	8.437425	0.0035747832	-0.006626055	0.008510575	-0.74972284	4.4107714	8.726588	Sitting_Read
14:21:13.094	-0.7110996	4.2833576	8.437425	0.0035747832	-0.006626055	0.008510575	-0.74972284	4.4107714	8.726588	Sitting_Read
14:21:13.115	-0.7110996	4.2833576	8.437425	0.0035747832	-0.006626055	0.008510575	-0.74972284	4.4107714	8.726588	Sitting_Read
14:21:13.136	-0.7110996	4.2833576	8.437425	0.0035747832	-0.006626055	0.008510575	-0.74972284	4.4107714	8.726588	Sitting_Read
14:21:13.158	-0.7110996	4.2833576	8.437425	0.0035747832	-0.006626055	0.008510575	-0.74972284	4.4107714	8.726588	Sitting_Read
14:21:13.179	-0.7398309	4.292935	8.432636	-0.0037555995	-0.0005174029	-0.0006524041	-0.7445161	4.4157076	8.724538	Sitting_Read
14:21:13.201	-0.7398309	4.292935	8.432636	-0.0037555995	-0.0005174029	-0.0006524041	-0.7445161	4.4157076	8.724538	Sitting_Read
14:21:13.222	-0.7398309	4.292935	8.432636	-0.0037555995	-0.0005174029	-0.0006524041	-0.7445161	4.4157076	8.724538	Sitting_Read
14:21:13.243	-0.7398309	4.292935	8.432636	-0.0037555995	-0.0005174029	-0.0006524041	-0.7445161	4.4157076	8.724538	Sitting_Read
14:21:13.265	-0.7398309	4.292935	8.432636	-0.0037555995	-0.0005174029	-0.0006524041	-0.7445161	4.4157076	8.724538	Sitting_Read
14:21:13.286	-0.7398309	4.292935	8.432636	-0.0037555995	-0.0005174029	-0.0006524041	-0.7445161	4.4157076	8.724538	Sitting_Read
14:21:13.307	-0.7398309	4.292935	8.432636	-0.0037555995	-0.0005174029	-0.0006524041	-0.7445161	4.4157076	8.724538	Sitting_Read
14:21:13.329	-0.7398309	4.292935	8.432636	-0.0037555995	-0.0005174029	-0.0006524041	-0.7445161	4.4157076	8.724538	Sitting_Read
14:21:13.351	-0.7589851	4.350397	8.377567	0.011516031	0.014754228	-0.0012632693	-0.7550956	4.4164424	8.723256	Sitting_Read
14:21:13.372	-0.7589851	4.350397	8.377567	0.011516031	0.014754228	-0.0012632693	-0.7550956	4.4164424	8.723256	Sitting_Read
14:21:13.393	-0.7589851	4.350397	8.377567	0.011516031	0.014754228	-0.0012632693	-0.7550956	4.4164424	8.723256	Sitting_Read
14:21:13.415	-0.7589851	4.350397	8.377567	0.011516031	0.014754228	-0.0012632693	-0.7550956	4.4164424	8.723256	Sitting_Read
14:21:13.436	-0.7589851	4.350397	8.377567	0.011516031	0.014754228	-0.0012632693	-0.7550956	4.4164424	8.723256	Sitting_Read
14:21:13.457	-0.7589851	4.350397	8.377567	0.011516031	0.014754228	-0.0012632693	-0.7550956	4.4164424	8.723256	Sitting_Read
14:21:13.478	-0.7589851	4.350397	8.377567	0.011516031	0.014754228	-0.0012632693	-0.7550956	4.4164424	8.723256	Sitting_Read
14:21:13.500	-0.7589851	4.350397	8.377567	0.011516031	0.014754228	-0.0012632693	-0.7550956	4.4164424	8.723256	Sitting_Read
14:21:13.522	-0.68715686	4.2809634	8.408693	0.0011313224	-0.006626055	0.0017910568	-0.76348454	4.4190683	8.721196	Sitting_Read
14:21:13.543	-0.68715686	4.2809634	8.408693	0.0011313224	-0.006626055	0.0017910568	-0.76348454	4.4190683	8.721196	Sitting_Read
14:21:13.565	-0.68715686	4.2809634	8.408693	0.0011313224	-0.006626055	0.0017910568	-0.76348454	4.4190683	8.721196	Sitting_Read
14:21:13.587	-0.68715686	4.2809634	8.408693	0.0011313224	-0.006626055	0.0017910568	-0.76348454	4.4190683	8.721196	Sitting_Read
14:21:13.608	-0.68715686	4.2809634	8.408693	0.0011313224	-0.006626055	0.0017910568	-0.76348454	4.4190683	8.721196	Sitting_Read
14:21:13.630	-0.68715686	4.2809634	8.408693	0.0011313224	-0.006626055	0.0017910568	-0.76348454	4.4190683	8.721196	Sitting_Read
14:21:13.651	-0.68715686	4.2809634	8.408693	0.0011313224	-0.006626055	0.0017910568	-0.76348454	4.4190683	8.721196	Sitting_Read
14:21:13.672	-0.68715686	4.2809634	8.408693	0.0011313224	-0.006626055	0.0017910568	-0.76348454	4.4190683	8.721196	Sitting_Read
14:21:13.694	-0.68715686	4.2809634	8.408693	0.0011313224	-0.006626055	0.0017910568	-0.76348454	4.4190683	8.721196	Sitting_Read
14:21:13.715	-0.75659084	4.2809634	8.454185	0.0005204572	0.0031477886	0.004234518	-0.7665445	4.418894	8.721018	Sitting_Read
14:21:13.736	-0.75659084	4.2809634	8.454185	0.0005204572	0.0031477886	0.004234518	-0.7665445	4.418894	8.721018	Sitting_Read
14:21:13.758	-0.75659084	4.2809634	8.454185	0.0005204572	0.0031477886	0.004234518	-0.7665445	4.418894	8.721018	Sitting_Read
14:21:13.779	-0.75659084	4.2809634	8.454185	0.0005204572	0.0031477886	0.004234518	-0.7665445	4.418894	8.721018	Sitting_Read
14:21:13.800	-0.75659084	4.2809634	8.454185	0.0005204572	0.0031477886	0.004234518	-0.7665445	4.418894	8.721018	Sitting_Read
14:21:13.821	-0.75659084	4.2809634	8.454185	0.0005204572	0.0031477886	0.004234518	-0.7665445	4.418894	8.721018	Sitting_Read
14:21:13.843	-0.75659084	4.2809634	8.454185	0.0005204572	0.0031477886	0.004234518	-0.7665445	4.418894	8.721018	Sitting_Read
14:21:13.864	-0.75659084	4.2809634	8.454185	0.0005204572	0.0031477886	0.004234518	-0.7665445	4.418894	8.721018	Sitting_Read
14:21:13.886	-0.7110996	4.2809634	8.420665	0.006018244	0.004369519	0.0030127873	-0.7673272	4.419304	8.720739	Sitting_Read
14:21:13.907	-0.7110996	4.2809634	8.420665	0.006018244	0.004369519	0.0030127873	-0.7673272	4.419304	8.720739	Sitting_Read
14:21:13.928	-0.7110996	4.2809634	8.420665	0.006018244	0.004369519	0.0030127873	-0.7673272	4.419304	8.720739	Sitting_Read
14:21:13.952	-0.7110996	4.2809634	8.420665	0.006018244	0.004369519	0.0030127873	-0.7673272	4.419304	8.720739	Sitting_Read
14:21:13.973	-0.7110996	4.2809634	8.420665	0.006018244	0.004369519	0.0030127873	-0.7673272	4.419304	8.720739	Sitting_Read
14:21:14.011	-0.7110996	4.2809634	8.420665	0.006018244	0.004369519	0.0030127873	-0.7673272	4.419304	8.720739	Sitting_Read
14:21:14.032	-0.7110996	4.2809634	8.420665	0.006018244	0.004369519	0.0030127873	-0.7673272	4.419304	8.720739	Sitting_Read
14:21:14.053	-0.7110996	4.2809634	8.420665	0.006018244	0.004369519	0.0030127873	-0.7673272	4.419304	8.720739	Sitting_Read
14:21:14.074	-0.7302538	4.304906	8.379962	-0.008642522	-0.020675957	-0.006150191	-0.7681148	4.419429	8.720608	Sitting_Read
14:21:14.096	-0.7302538	4.304906	8.379962	-0.008642522	-0.020675957	-0.006150191	-0.7681148	4.419429	8.720608	Sitting_Read
14:21:14.117	-0.7302538	4.304906	8.379962	-0.008642522	-0.020675957	-0.006150191	-0.7681148	4.419429	8.720608	Sitting_Read
14:21:14.138	-0.7302538	4.304906	8.379962	-0.008642522	-0.020675957	-0.006150191	-0.7681148	4.419429	8.720608	Sitting_Read
14:21:14.160	-0.7302538	4.304906	8.379962	-0.008642522	-0.020675957	-0.006150191	-0.7681148	4.419429	8.720608	Sitting_Read
14:21:14.181	-0.7302538	4.304906	8.379962	-0.008642522	-0.020675957	-0.006150191	-0.7681148	4.419429	8.720608	Sitting_Read
14:21:14.202	-0.7302538	4.304906	8.379962	-0.008642522	-0.020675957	-0.006150191	-0.7681148	4.419429	8.720608	Sitting_Read
14:21:14.223	-0.7302538	4.304906	8.379962	-0.008642522	-0.020675957	-0.006150191	-0.7681148	4.419429	8.720608	Sitting_Read
14:21:14.244	-0.71828246	4.276175	8.48531	-0.0013121385	-0.012734707	0.006677979	-0.7550993	4.4164033	8.723276	Sitting_Read
14:21:14.266	-0.71828246	4.276175	8.48531	-0.0013121385	-0.012734707	0.006677979	-0.7550993	4.4164033	8.723276	Sitting_Read
14:21:14.288	-0.71828246	4.276175	8.48531	-0.0013121385	-0.012734707	0.006677979	-0.7550993	4.4164033	8.723276	Sitting_Read
14:21:14.309	-0.71828246	4.276175	8.48531	-0.0013121385	-0.012734707	0.006677979	-0.7550993	4.4164033	8.723276	Sitting_Read
14:21:14.330	-0.71828246	4.276175	8.48531	-0.0013121385	-0.012734707	0.006677979	-0.7550993	4.4164033	8.723276	Sitting_Read
14:21:14.351	-0.71828246	4.276175	8.48531	-0.0013121385	-0.012734707	0.006677979	-0.7550993	4.4164033	8.723276	Sitting_Read
14:21:14.372	-0.71828246	4.276175	8.48531	-0.0013121385	-0.012734707	0.006677979	-0.7550993	4.4164033	8.723276	Sitting_Read
14:21:14.393	-0.71828246	4.276175	8.48531	-0.0013121385	-0.012734707	0.006677979	-0.7550993	4.4164033	8.723276	Sitting_Read
14:21:14.415	-0.71828246	4.276175	8.48531	-0.0013121385	-0.012734707	0.006677979	-0.7550993	4.4164033	8.723276	Sitting_Read
14:21:14.436	-0.71828246	4.2905407	8.447001	-0.008031656	9.346238e-05	-0.0012632693	-0.7454003	4.4167757	8.723923	Sitting_Read
14:21:14.457	-0.71828246	4.2905407	8.447001	-0.008031656	9.346238e-05	-0.0012632693	-0.7454003	4.4167757	8.723923	Sitting_Read
14:21:14.479	-0.71828246	4.2905407	8.447001	-0.008031656	9.346238e-05	-0.0012632693	-0.7454003	4.4167757	8.723923	Sitting_Read
14:21:14.501	-0.71828246	4.2905407	8.447001	-0.008031656	9.346238e-05	-0.0012632693	-0.7454003	4.4167757	8.723923	Sitting_Read
14:21:14.522	-0.71828246	4.2905407	8.447001	-0.008031656	9.346238e-05	-0.0012632693	-0.7454003	4.4167757	8.723923	Sitting_Read
14:21:14.543	-0.71828246	4.2905407	8.447001	-0.008031656	9.346238e-05	-0.0012632693	-0.7454003	4.4167757	8.723923	Sitting_Read
14:21:14.564	-0.71828246	4.2905407	8.447001	-0.008031656	9.346238e-05	-0.0012632693	-0.7454003	4.4167757	8.723923	Sitting_Read
14:21:14.585	-0.71828246	4.2905407	8.447001	-0.008031656	9.346238e-05	-0.0012632693	-0.7454003	4.4167757	8.723923	Sitting_Read
14:21:14.606	-0.74222517	4.3025117	8.447001	0.0041856486	0.014754228	0.0024019221	-0.7642649	4.4038844	8.728805	Sitting_Read
14:21:14.628	-0.74222517	4.3025117	8.447001	0.0041856486	0.014754228	0.0024019221	-0.7642649	4.4038844	8.728805	Sitting_Read
14:21:14.649	-0.74222517	4.3025117	8.447001	0.0041856486	0.014754228	0.0024019221	-0.7642649	4.4038844	8.728805	Sitting_Read
14:21:14.671	-0.74222517	4.3025117	8.447001	0.0041856486	0.014754228	0.0024019221	-0.7642649	4.4038844	8.728805	Sitting_Read
14:21:14.693	-0.74222517	4.3025117	8.447001	0.0041856486	0.014754228	0.0024019221	-0.7642649	4.4038844	8.728805	Sitting_Read
14:21:14.714	-0.74222517	4.3025117	8.447001	0.0041856486	0.014754228	0.0024019221	-0.7642649	4.4038844	8.728805	Sitting_Read
14:21:14.735	-0.74222517	4.3025117	8.447001	0.0041856486	0.014754228	0.0024019221	-0.7642649	4.4038844	8.728805	Sitting_Read
14:21:14.756	-0.74222517	4.3025117	8.447001	0.0041856486	0.014754228	0.0024019221	-0.7642649	4.4038844	8.728805	Sitting_Read
14:21:14.777	-0.74222517	4.3025117	8.447001	0.0041856486	0.014754228	0.0024019221	-0.7642649	4.4038844	8.728805	Sitting_Read
14:21:14.799	-0.7685622	4.235472	8.564321	0.004796514	-0.0029608638	0.0024019221	-0.77023107	4.402294	8.729083	Sitting_Read
14:21:14.821	-0.7685622	4.235472	8.564321	0.004796514	-0.0029608638	0.0024019221	-0.77023107	4.402294	8.729083	Sitting_Read
14:21:14.842	-0.7685622	4.235472	8.564321	0.004796514	-0.0029608638	0.0024019221	-0.77023107	4.402294	8.729083	Sitting_Read
14:21:14.864	-0.7685622	4.235472	8.564321	0.004796514	-0.0029608638	0.0024019221	-0.77023107	4.402294	8.729083	Sitting_Read
14:21:14.885	-0.7685622	4.235472	8.564321	0.004796514	-0.0029608638	0.0024019221	-0.77023107	4.402294	8.729083	Sitting_Read
14:21:14.906	-0.7685622	4.235472	8.564321	0.004796514	-0.0029608638	0.0024019221	-0.77023107	4.402294	8.729083	Sitting_Read
14:21:14.928	-0.7685622	4.235472	8.564321	0.004796514	-0.0029608638	0.0024019221	-0.77023107	4.402294	8.729083	Sitting_Read
14:21:14.949	-0.7685622	4.235472	8.564321	0.004796514	-0.0029608638	0.0024019221	-0.77023107	4.402294	8.729083	Sitting_Read
14:21:14.970	-0.7853221	4.292935	8.439818	0.010905167	0.008034711	0.0011801916	-0.7679645	4.405156	8.727839	Sitting_Read
14:21:14.991	-0.7853221	4.292935	8.439818	0.010905167	0.008034711	0.0011801916	-0.7679645	4.405156	8.727839	Sitting_Read
14:21:15.012	-0.7853221	4.292935	8.439818	0.010905167	0.008034711	0.0011801916	-0.7679645	4.405156	8.727839	Sitting_Read
14:21:15.034	-0.7853221	4.292935	8.439818	0.010905167	0.008034711	0.0011801916	-0.7679645	4.405156	8.727839	Sitting_Read
14:21:15.064	-0.7853221	4.292935	8.439818	0.010905167	0.008034711	0.0011801916	-0.7679645	4.405156	8.727839	Sitting_Read
14:21:15.097	-0.7853221	4.292935	8.439818	0.010905167	0.008034711	0.0011801916	-0.7679645	4.405156	8.727839	Sitting_Read
14:21:15.131	-0.7853221	4.292935	8.439818	0.010905167	0.008034711	0.0011801916	-0.7679645	4.405156	8.727839	Sitting_Read
14:21:15.164	-0.7326481	4.288146	8.363202	0.008461705	0.014754228	0.0054562483	-0.7701348	4.4097357	8.725337	Sitting_Read
14:21:15.198	-0.7326481	4.288146	8.363202	0.008461705	0.014754228	0.0054562483	-0.7701348	4.4097357	8.725337	Sitting_Read
14:21:15.232	-0.7326481	4.288146	8.363202	0.008461705	0.014754228	0.0054562483	-0.7701348	4.4097357	8.725337	Sitting_Read
14:21:15.265	-0.7326481	4.288146	8.363202	0.008461705	0.014754228	0.0054562483	-0.7701348	4.4097357	8.725337	Sitting_Read
14:21:15.299	-0.7326481	4.288146	8.363202	0.008461705	0.014754228	0.0054562483	-0.7701348	4.4097357	8.725337	Sitting_Read
14:21:15.320	-0.77574503	4.228289	8.310528	0.016402954	0.007423845	0.0072888443	-0.7676006	4.417485	8.721637	Sitting_Read
14:21:15.342	-0.77574503	4.228289	8.310528	0.016402954	0.007423845	0.0072888443	-0.7676006	4.417485	8.721637	Sitting_Read
14:21:15.363	-0.77574503	4.228289	8.310528	0.016402954	0.007423845	0.0072888443	-0.7676006	4.417485	8.721637	Sitting_Read
14:21:15.384	-0.77574503	4.228289	8.310528	0.016402954	0.007423845	0.0072888443	-0.7676006	4.417485	8.721637	Sitting_Read
14:21:15.406	-0.77574503	4.228289	8.310528	0.016402954	0.007423845	0.0072888443	-0.7676006	4.417485	8.721637	Sitting_Read
14:21:15.427	-0.77574503	4.228289	8.310528	0.016402954	0.007423845	0.0072888443	-0.7676006	4.417485	8.721637	Sitting_Read
14:21:15.449	-0.77574503	4.228289	8.310528	0.016402954	0.007423845	0.0072888443	-0.7676006	4.417485	8.721637	Sitting_Read
14:21:15.470	-0.77574503	4.228289	8.310528	0.016402954	0.007423845	0.0072888443	-0.7676006	4.417485	8.721637	Sitting_Read
14:21:15.491	-0.77574503	4.228289	8.310528	0.016402954	0.007423845	0.0072888443	-0.7676006	4.417485	8.721637	Sitting_Read
14:21:15.512	-0.7110996	4.228289	8.375174	0.013348627	0.0031477886	0.0060671135	-0.76354647	4.4228125	8.719293	Sitting_Read
14:21:15.533	-0.7110996	4.228289	8.375174	0.013348627	0.0031477886	0.0060671135	-0.76354647	4.4228125	8.719293	Sitting_Read
14:21:15.555	-0.7110996	4.228289	8.375174	0.013348627	0.0031477886	0.0060671135	-0.76354647	4.4228125	8.719293	Sitting_Read
14:21:15.576	-0.7110996	4.228289	8.375174	0.013348627	0.0031477886	0.0060671135	-0.76354647	4.4228125	8.719293	Sitting_Read
14:21:15.598	-0.7110996	4.228289	8.375174	0.013348627	0.0031477886	0.0060671135	-0.76354647	4.4228125	8.719293	Sitting_Read
14:21:15.619	-0.7110996	4.228289	8.375174	0.013348627	0.0031477886	0.0060671135	-0.76354647	4.4228125	8.719293	Sitting_Read
14:21:15.640	-0.7110996	4.228289	8.375174	0.013348627	0.0031477886	0.0060671135	-0.76354647	4.4228125	8.719293	Sitting_Read
14:21:15.662	-0.7110996	4.228289	8.375174	0.013348627	0.0031477886	0.0060671135	-0.76354647	4.4228125	8.719293	Sitting_Read
14:21:15.684	-0.77574503	4.2833576	8.363202	0.0029639183	0.009256441	0.0036236527	-0.7564758	4.428258	8.717145	Sitting_Read
14:21:15.705	-0.77574503	4.2833576	8.363202	0.0029639183	0.009256441	0.0036236527	-0.7564758	4.428258	8.717145	Sitting_Read
14:21:15.726	-0.77574503	4.2833576	8.363202	0.0029639183	0.009256441	0.0036236527	-0.7564758	4.428258	8.717145	Sitting_Read
14:21:15.747	-0.77574503	4.2833576	8.363202	0.0029639183	0.009256441	0.0036236527	-0.7564758	4.428258	8.717145	Sitting_Read
14:21:15.769	-0.77574503	4.2833576	8.363202	0.0029639183	0.009256441	0.0036236527	-0.7564758	4.428258	8.717145	Sitting_Read
14:21:15.790	-0.77574503	4.2833576	8.363202	0.0029639183	0.009256441	0.0036236527	-0.7564758	4.428258	8.717145	Sitting_Read
14:21:15.811	-0.77574503	4.2833576	8.363202	0.0029639183	0.009256441	0.0036236527	-0.7564758	4.428258	8.717145	Sitting_Read
14:21:15.832	-0.77574503	4.2833576	8.363202	0.0029639183	0.009256441	0.0036236527	-0.7564758	4.428258	8.717145	Sitting_Read
14:21:15.853	-0.77574503	4.2833576	8.363202	0.0029639183	0.009256441	0.0036236527	-0.7564758	4.428258	8.717145	Sitting_Read
14:21:15.875	-0.7206767	4.2833576	8.482916	-9.040806e-05	0.0068129804	0.0036236527	-0.7597693	4.4332867	8.714303	Sitting_Read
14:21:15.896	-0.7206767	4.2833576	8.482916	-9.040806e-05	0.0068129804	0.0036236527	-0.7597693	4.4332867	8.714303	Sitting_Read
14:21:15.918	-0.7206767	4.2833576	8.482916	-9.040806e-05	0.0068129804	0.0036236527	-0.7597693	4.4332867	8.714303	Sitting_Read
14:21:15.939	-0.7206767	4.2833576	8.482916	-9.040806e-05	0.0068129804	0.0036236527	-0.7597693	4.4332867	8.714303	Sitting_Read
14:21:15.960	-0.7206767	4.2833576	8.482916	-9.040806e-05	0.0068129804	0.0036236527	-0.7597693	4.4332867	8.714303	Sitting_Read
14:21:15.982	-0.7206767	4.2833576	8.482916	-9.040806e-05	0.0068129804	0.0036236527	-0.7597693	4.4332867	8.714303	Sitting_Read
14:21:16.003	-0.7206767	4.2833576	8.482916	-9.040806e-05	0.0068129804	0.0036236527	-0.7597693	4.4332867	8.714303	Sitting_Read
14:21:16.028	-0.7206767	4.2833576	8.482916	-9.040806e-05	0.0068129804	0.0036236527	-0.7597693	4.4332867	8.714303	Sitting_Read
14:21:16.050	-0.72546524	4.35758	8.356019	-0.011696848	-0.012123842	0.004234518	-0.7625246	4.43385	8.713776	Sitting_Read
14:21:16.071	-0.72546524	4.35758	8.356019	-0.011696848	-0.012123842	0.004234518	-0.7625246	4.43385	8.713776	Sitting_Read
14:21:16.092	-0.72546524	4.35758	8.356019	-0.011696848	-0.012123842	0.004234518	-0.7625246	4.43385	8.713776	Sitting_Read
14:21:16.113	-0.72546524	4.35758	8.356019	-0.011696848	-0.012123842	0.004234518	-0.7625246	4.43385	8.713776	Sitting_Read
14:21:16.134	-0.72546524	4.35758	8.356019	-0.011696848	-0.012123842	0.004234518	-0.7625246	4.43385	8.713776	Sitting_Read
14:21:16.155	-0.72546524	4.35758	8.356019	-0.011696848	-0.012123842	0.004234518	-0.7625246	4.43385	8.713776	Sitting_Read
14:21:16.176	-0.72546524	4.35758	8.356019	-0.011696848	-0.012123842	0.004234518	-0.7625246	4.43385	8.713776	Sitting_Read
14:21:16.198	-0.72546524	4.35758	8.356019	-0.011696848	-0.012123842	0.004234518	-0.7625246	4.43385	8.713776	Sitting_Read
14:21:16.221	-0.7350424	4.295329	8.492493	-0.008642522	-0.02006509	0.004845383	-0.75410426	4.4347186	8.714066	Sitting_Read
14:21:16.242	-0.7350424	4.295329	8.492493	-0.008642522	-0.02006509	0.004845383	-0.75410426	4.4347186	8.714066	Sitting_Read
14:21:16.264	-0.7350424	4.295329	8.492493	-0.008642522	-0.02006509	0.004845383	-0.75410426	4.4347186	8.714066	Sitting_Read
14:21:16.286	-0.7350424	4.295329	8.492493	-0.008642522	-0.02006509	0.004845383	-0.75410426	4.4347186	8.714066	Sitting_Read
14:21:16.307	-0.7350424	4.295329	8.492493	-0.008642522	-0.02006509	0.004845383	-0.75410426	4.4347186	8.714066	Sitting_Read
14:21:16.328	-0.7350424	4.295329	8.492493	-0.008642522	-0.02006509	0.004845383	-0.75410426	4.4347186	8.714066	Sitting_Read
14:21:16.349	-0.7350424	4.295329	8.492493	-0.008642522	-0.02006509	0.004845383	-0.75410426	4.4347186	8.714066	Sitting_Read
14:21:16.371	-0.7350424	4.295329	8.492493	-0.008642522	-0.02006509	0.004845383	-0.75410426	4.4347186	8.714066	Sitting_Read
14:21:16.392	-0.7350424	4.295329	8.492493	-0.008642522	-0.02006509	0.004845383	-0.75410426	4.4347186	8.714066	Sitting_Read
14:21:16.413	-0.7541966	4.3432145	8.427847	0.024344202	-0.016399898	-0.0012632693	-0.7356538	4.4301367	8.717973	Sitting_Read
14:21:16.434	-0.7541966	4.3432145	8.427847	0.024344202	-0.016399898	-0.0012632693	-0.7356538	4.4301367	8.717973	Sitting_Read
14:21:16.455	-0.7541966	4.3432145	8.427847	0.024344202	-0.016399898	-0.0012632693	-0.7356538	4.4301367	8.717973	Sitting_Read
14:21:16.476	-0.7541966	4.3432145	8.427847	0.024344202	-0.016399898	-0.0012632693	-0.7356538	4.4301367	8.717973	Sitting_Read
14:21:16.497	-0.7541966	4.3432145	8.427847	0.024344202	-0.016399898	-0.0012632693	-0.7356538	4.4301367	8.717973	Sitting_Read
14:21:16.518	-0.7541966	4.3432145	8.427847	0.024344202	-0.016399898	-0.0012632693	-0.7356538	4.4301367	8.717973	Sitting_Read
14:21:16.539	-0.7541966	4.3432145	8.427847	0.024344202	-0.016399898	-0.0012632693	-0.7356538	4.4301367	8.717973	Sitting_Read
14:21:16.560	-0.7541966	4.3432145	8.427847	0.024344202	-0.016399898	-0.0012632693	-0.7356538	4.4301367	8.717973	Sitting_Read
14:21:16.582	-0.65363705	4.268992	8.305739	0.012737762	0.0019260582	0.020117015	-0.74089235	4.425164	8.720055	Sitting_Read
14:21:16.603	-0.65363705	4.268992	8.305739	0.012737762	0.0019260582	0.020117015	-0.74089235	4.425164	8.720055	Sitting_Read
14:21:16.624	-0.65363705	4.268992	8.305739	0.012737762	0.0019260582	0.020117015	-0.74089235	4.425164	8.720055	Sitting_Read
14:21:16.646	-0.65363705	4.268992	8.305739	0.012737762	0.0019260582	0.020117015	-0.74089235	4.425164	8.720055	Sitting_Read
14:21:16.667	-0.65363705	4.268992	8.305739	0.012737762	0.0019260582	0.020117015	-0.74089235	4.425164	8.720055	Sitting_Read
14:21:16.689	-0.65363705	4.268992	8.305739	0.012737762	0.0019260582	0.020117015	-0.74089235	4.425164	8.720055	Sitting_Read
14:21:16.721	-0.65363705	4.268992	8.305739	0.012737762	0.0019260582	0.020117015	-0.74089235	4.425164	8.720055	Sitting_Read
14:21:16.742	-0.65363705	4.268992	8.305739	0.012737762	0.0019260582	0.020117015	-0.74089235	4.425164	8.720055	Sitting_Read
14:21:16.762	-0.7829279	4.2809634	8.356019	-0.02696848	0.012921633	0.012175766	-0.7398672	4.428854	8.718268	Sitting_Read
14:21:16.783	-0.7829279	4.2809634	8.356019	-0.02696848	0.012921633	0.012175766	-0.7398672	4.428854	8.718268	Sitting_Read
14:21:16.806	-0.7829279	4.2809634	8.356019	-0.02696848	0.012921633	0.012175766	-0.7398672	4.428854	8.718268	Sitting_Read
14:21:16.828	-0.7829279	4.2809634	8.356019	-0.02696848	0.012921633	0.012175766	-0.7398672	4.428854	8.718268	Sitting_Read
14:21:16.850	-0.7829279	4.2809634	8.356019	-0.02696848	0.012921633	0.012175766	-0.7398672	4.428854	8.718268	Sitting_Read
14:21:16.873	-0.7829279	4.2809634	8.356019	-0.02696848	0.012921633	0.012175766	-0.7398672	4.428854	8.718268	Sitting_Read
14:21:16.894	-0.7829279	4.2809634	8.356019	-0.02696848	0.012921633	0.012175766	-0.7398672	4.428854	8.718268	Sitting_Read
14:21:16.915	-0.7829279	4.2809634	8.356019	-0.02696848	0.012921633	0.012175766	-0.7398672	4.428854	8.718268	Sitting_Read
14:21:16.937	-0.7829279	4.2809634	8.356019	-0.02696848	0.012921633	0.012175766	-0.7398672	4.428854	8.718268	Sitting_Read
14:21:16.958	-0.7829279	4.309695	8.48531	-0.009253386	0.0049803844	0.004234518	-0.7392574	4.4108915	8.727423	Sitting_Read
14:21:16.979	-0.7829279	4.309695	8.48531	-0.009253386	0.0049803844	0.004234518	-0.7392574	4.4108915	8.727423	Sitting_Read
14:21:17.000	-0.7829279	4.309695	8.48531	-0.009253386	0.0049803844	0.004234518	-0.7392574	4.4108915	8.727423	Sitting_Read
14:21:17.021	-0.7829279	4.309695	8.48531	-0.009253386	0.0049803844	0.004234518	-0.7392574	4.4108915	8.727423	Sitting_Read
14:21:17.042	-0.7829279	4.309695	8.48531	-0.009253386	0.0049803844	0.004234518	-0.7392574	4.4108915	8.727423	Sitting_Read
14:21:17.064	-0.7829279	4.309695	8.48531	-0.009253386	0.0049803844	0.004234518	-0.7392574	4.4108915	8.727423	Sitting_Read
14:21:17.086	-0.7829279	4.309695	8.48531	-0.009253386	0.0049803844	0.004234518	-0.7392574	4.4108915	8.727423	Sitting_Read
14:21:17.107	-0.7829279	4.309695	8.48531	-0.009253386	0.0049803844	0.004234518	-0.7392574	4.4108915	8.727423	Sitting_Read
14:21:17.128	-0.72546524	4.285752	8.494887	-0.009864252	-0.0011282681	-0.0012632693	-0.74522346	4.403926	8.730431	Sitting_Read
14:21:17.150	-0.72546524	4.285752	8.494887	-0.009864252	-0.0011282681	-0.0012632693	-0.74522346	4.403926	8.730431	Sitting_Read
14:21:17.171	-0.72546524	4.285752	8.494887	-0.009864252	-0.0011282681	-0.0012632693	-0.74522346	4.403926	8.730431	Sitting_Read
14:21:17.192	-0.72546524	4.285752	8.494887	-0.009864252	-0.0011282681	-0.0012632693	-0.74522346	4.403926	8.730431	Sitting_Read
14:21:17.213	-0.72546524	4.285752	8.494887	-0.009864252	-0.0011282681	-0.0012632693	-0.74522346	4.403926	8.730431	Sitting_Read
14:21:17.235	-0.72546524	4.285752	8.494887	-0.009864252	-0.0011282681	-0.0012632693	-0.74522346	4.403926	8.730431	Sitting_Read
14:21:17.256	-0.72546524	4.285752	8.494887	-0.009864252	-0.0011282681	-0.0012632693	-0.74522346	4.403926	8.730431	Sitting_Read
14:21:17.277	-0.72546524	4.285752	8.494887	-0.009864252	-0.0011282681	-0.0012632693	-0.74522346	4.403926	8.730431	Sitting_Read
14:21:17.298	-0.72546524	4.285752	8.494887	-0.009864252	-0.0011282681	-0.0012632693	-0.74522346	4.403926	8.730431	Sitting_Read
14:21:17.319	-0.76616794	4.242655	8.509253	0.009683436	0.009867307	-0.0012632693	-0.7541569	4.403511	8.729873	Sitting_Read
14:21:17.341	-0.76616794	4.242655	8.509253	0.009683436	0.009867307	-0.0012632693	-0.7541569	4.403511	8.729873	Sitting_Read
14:21:17.363	-0.76616794	4.242655	8.509253	0.009683436	0.009867307	-0.0012632693	-0.7541569	4.403511	8.729873	Sitting_Read
14:21:17.385	-0.76616794	4.242655	8.509253	0.009683436	0.009867307	-0.0012632693	-0.7541569	4.403511	8.729873	Sitting_Read
14:21:17.406	-0.76616794	4.242655	8.509253	0.009683436	0.009867307	-0.0012632693	-0.7541569	4.403511	8.729873	Sitting_Read
14:21:17.427	-0.76616794	4.242655	8.509253	0.009683436	0.009867307	-0.0012632693	-0.7541569	4.403511	8.729873	Sitting_Read
14:21:17.449	-0.76616794	4.242655	8.509253	0.009683436	0.009867307	-0.0012632693	-0.7541569	4.403511	8.729873	Sitting_Read
14:21:17.470	-0.76616794	4.242655	8.509253	0.009683436	0.009867307	-0.0012632693	-0.7541569	4.403511	8.729873	Sitting_Read
14:21:17.491	-0.77574503	4.2833576	8.286585	0.009072571	0.014754228	0.013397496	-0.7653283	4.3803	8.740572	Sitting_Read
14:21:17.512	-0.77574503	4.2833576	8.286585	0.009072571	0.014754228	0.013397496	-0.7653283	4.3803	8.740572	Sitting_Read
14:21:17.533	-0.77574503	4.2833576	8.286585	0.009072571	0.014754228	0.013397496	-0.7653283	4.3803	8.740572	Sitting_Read
14:21:17.554	-0.77574503	4.2833576	8.286585	0.009072571	0.014754228	0.013397496	-0.7653283	4.3803	8.740572	Sitting_Read
14:21:17.575	-0.77574503	4.2833576	8.286585	0.009072571	0.014754228	0.013397496	-0.7653283	4.3803	8.740572	Sitting_Read
14:21:17.597	-0.77574503	4.2833576	8.286585	0.009072571	0.014754228	0.013397496	-0.7653283	4.3803	8.740572	Sitting_Read
14:21:17.618	-0.77574503	4.2833576	8.286585	0.009072571	0.014754228	0.013397496	-0.7653283	4.3803	8.740572	Sitting_Read
14:21:17.640	-0.77574503	4.2833576	8.286585	0.009072571	0.014754228	0.013397496	-0.7653283	4.3803	8.740572	Sitting_Read
14:21:17.662	-0.7829279	4.2402606	8.427847	0.0029639183	-0.0011282681	0.0072888443	-0.759735	4.38297	8.739721	Sitting_Read
14:21:17.684	-0.7829279	4.2402606	8.427847	0.0029639183	-0.0011282681	0.0072888443	-0.759735	4.38297	8.739721	Sitting_Read
14:21:17.705	-0.7829279	4.2402606	8.427847	0.0029639183	-0.0011282681	0.0072888443	-0.759735	4.38297	8.739721	Sitting_Read
14:21:17.726	-0.7829279	4.2402606	8.427847	0.0029639183	-0.0011282681	0.0072888443	-0.759735	4.38297	8.739721	Sitting_Read
14:21:17.759	-0.7829279	4.2402606	8.427847	0.0029639183	-0.0011282681	0.0072888443	-0.759735	4.38297	8.739721	Sitting_Read
14:21:17.792	-0.7829279	4.2402606	8.427847	0.0029639183	-0.0011282681	0.0072888443	-0.759735	4.38297	8.739721	Sitting_Read
14:21:17.826	-0.7829279	4.2402606	8.427847	0.0029639183	-0.0011282681	0.0072888443	-0.759735	4.38297	8.739721	Sitting_Read
14:21:17.861	-0.81165916	4.2187123	8.267431	0.019457279	0.06362345	0.0146192275	-0.77122825	4.394391	8.732978	Sitting_Read
14:21:17.894	-0.81165916	4.2187123	8.267431	0.019457279	0.06362345	0.0146192275	-0.77122825	4.394391	8.732978	Sitting_Read
14:21:17.929	-0.81165916	4.2187123	8.267431	0.019457279	0.06362345	0.0146192275	-0.77122825	4.394391	8.732978	Sitting_Read
14:21:17.962	-0.81165916	4.2187123	8.267431	0.019457279	0.06362345	0.0146192275	-0.77122825	4.394391	8.732978	Sitting_Read
14:21:17.995	-0.81165916	4.2187123	8.267431	0.019457279	0.06362345	0.0146192275	-0.77122825	4.394391	8.732978	Sitting_Read
14:21:18.017	-0.81165916	4.2187123	8.267431	0.019457279	0.06362345	0.0146192275	-0.77122825	4.394391	8.732978	Sitting_Read
14:21:18.040	-0.7733508	4.352792	8.408693	-0.016583769	0.007423845	0.0030127873	-0.8469705	4.4466853	8.699424	Sitting_Read
14:21:18.063	-0.7733508	4.352792	8.408693	-0.016583769	0.007423845	0.0030127873	-0.8469705	4.4466853	8.699424	Sitting_Read
14:21:18.086	-0.7733508	4.352792	8.408693	-0.016583769	0.007423845	0.0030127873	-0.8469705	4.4466853	8.699424	Sitting_Read
14:21:18.109	-0.7733508	4.352792	8.408693	-0.016583769	0.007423845	0.0030127873	-0.8469705	4.4466853	8.699424	Sitting_Read
14:21:18.132	-0.7733508	4.352792	8.408693	-0.016583769	0.007423845	0.0030127873	-0.8469705	4.4466853	8.699424	Sitting_Read
14:21:18.155	-0.7733508	4.352792	8.408693	-0.016583769	0.007423845	0.0030127873	-0.8469705	4.4466853	8.699424	Sitting_Read
14:21:18.178	-0.7733508	4.352792	8.408693	-0.016583769	0.007423845	0.0030127873	-0.8469705	4.4466853	8.699424	Sitting_Read
14:21:18.202	-0.7972935	4.355186	8.504464	-0.010475118	-0.023119418	-0.0024849998	-0.8469705	4.4466853	8.699424	Sitting_Read
14:21:18.226	-0.7972935	4.355186	8.504464	-0.010475118	-0.023119418	-0.0024849998	-0.8371587	4.4481134	8.699643	Sitting_Read
14:21:18.250	-0.7972935	4.355186	8.504464	-0.010475118	-0.023119418	-0.0024849998	-0.8371587	4.4481134	8.699643	Sitting_Read
14:21:18.272	-0.7972935	4.355186	8.504464	-0.010475118	-0.023119418	-0.0024849998	-0.8371587	4.4481134	8.699643	Sitting_Read
14:21:18.295	-0.7972935	4.355186	8.504464	-0.010475118	-0.023119418	-0.0024849998	-0.8371587	4.4481134	8.699643	Sitting_Read
14:21:18.318	-0.7972935	4.355186	8.504464	-0.010475118	-0.023119418	-0.0024849998	-0.8371587	4.4481134	8.699643	Sitting_Read
14:21:18.341	-0.7972935	4.355186	8.504464	-0.010475118	-0.023119418	-0.0024849998	-0.8371587	4.4481134	8.699643	Sitting_Read
14:21:18.365	-0.7972935	4.355186	8.504464	-0.010475118	-0.023119418	-0.0024849998	-0.8371587	4.4481134	8.699643	Sitting_Read
14:21:18.387	-0.80208206	4.285752	8.470944	-0.0013121385	0.006202115	0.0005693264	-0.81778926	4.4443493	8.703409	Sitting_Read
14:21:18.410	-0.80208206	4.285752	8.470944	-0.0013121385	0.006202115	0.0005693264	-0.81778926	4.4443493	8.703409	Sitting_Read
14:21:18.433	-0.80208206	4.285752	8.470944	-0.0013121385	0.006202115	0.0005693264	-0.81778926	4.4443493	8.703409	Sitting_Read
14:21:18.455	-0.80208206	4.285752	8.470944	-0.0013121385	0.006202115	0.0005693264	-0.81778926	4.4443493	8.703409	Sitting_Read
14:21:18.479	-0.80208206	4.285752	8.470944	-0.0013121385	0.006202115	0.0005693264	-0.81778926	4.4443493	8.703409	Sitting_Read
14:21:18.502	-0.80208206	4.285752	8.470944	-0.0013121385	0.006202115	0.0005693264	-0.81778926	4.4443493	8.703409	Sitting_Read
14:21:18.525	-0.80208206	4.285752	8.470944	-0.0013121385	0.006202115	0.0005693264	-0.81778926	4.4443493	8.703409	Sitting_Read
14:21:18.547	-0.80208206	4.285752	8.470944	-0.0013121385	0.006202115	0.0005693264	-0.81778926	4.4443493	8.703409	Sitting_Read
14:21:18.569	-0.7709565	4.276175	8.394327	-9.040806e-05	-0.0072369203	0.004845383	-0.8155375	4.445254	8.70316	Sitting_Read
14:21:18.593	-0.7709565	4.276175	8.394327	-9.040806e-05	-0.0072369203	0.004845383	-0.8155375	4.445254	8.70316	Sitting_Read
14:21:18.616	-0.7709565	4.276175	8.394327	-9.040806e-05	-0.0072369203	0.004845383	-0.8155375	4.445254	8.70316	Sitting_Read
14:21:18.639	-0.7709565	4.276175	8.394327	-9.040806e-05	-0.0072369203	0.004845383	-0.8155375	4.445254	8.70316	Sitting_Read
14:21:18.662	-0.7709565	4.276175	8.394327	-9.040806e-05	-0.0072369203	0.004845383	-0.8155375	4.445254	8.70316	Sitting_Read
14:21:18.685	-0.7709565	4.276175	8.394327	-9.040806e-05	-0.0072369203	0.004845383	-0.8155375	4.445254	8.70316	Sitting_Read
14:21:18.709	-0.7709565	4.276175	8.394327	-9.040806e-05	-0.0072369203	0.004845383	-0.8155375	4.445254	8.70316	Sitting_Read
14:21:18.731	-0.7709565	4.276175	8.394327	-9.040806e-05	-0.0072369203	0.004845383	-0.8155375	4.445254	8.70316	Sitting_Read
14:21:18.754	-0.74222517	4.276175	8.413482	0.0005204572	-0.012734707	0.0072888443	-0.818723	4.447458	8.701735	Sitting_Read
14:21:18.777	-0.74222517	4.276175	8.413482	0.0005204572	-0.012734707	0.0072888443	-0.818723	4.447458	8.701735	Sitting_Read
14:21:18.800	-0.74222517	4.276175	8.413482	0.0005204572	-0.012734707	0.0072888443	-0.818723	4.447458	8.701735	Sitting_Read
14:21:18.823	-0.74222517	4.276175	8.413482	0.0005204572	-0.012734707	0.0072888443	-0.818723	4.447458	8.701735	Sitting_Read
14:21:18.845	-0.74222517	4.276175	8.413482	0.0005204572	-0.012734707	0.0072888443	-0.818723	4.447458	8.701735	Sitting_Read
14:21:18.868	-0.74222517	4.276175	8.413482	0.0005204572	-0.012734707	0.0072888443	-0.818723	4.447458	8.701735	Sitting_Read
14:21:18.891	-0.74222517	4.276175	8.413482	0.0005204572	-0.012734707	0.0072888443	-0.818723	4.447458	8.701735	Sitting_Read
14:21:18.914	-0.74222517	4.276175	8.413482	0.0005204572	-0.012734707	0.0072888443	-0.818723	4.447458	8.701735	Sitting_Read
14:21:18.937	-0.8140534	4.328849	8.442213	0.004796514	-0.0035717292	0.008510575	-0.8050787	4.4477353	8.702863	Sitting_Read
14:21:18.961	-0.8140534	4.328849	8.442213	0.004796514	-0.0035717292	0.008510575	-0.8050787	4.4477353	8.702863	Sitting_Read
14:21:18.984	-0.8140534	4.328849	8.442213	0.004796514	-0.0035717292	0.008510575	-0.8050787	4.4477353	8.702863	Sitting_Read
14:21:19.007	-0.8140534	4.328849	8.442213	0.004796514	-0.0035717292	0.008510575	-0.8050787	4.4477353	8.702863	Sitting_Read
14:21:19.029	-0.8140534	4.328849	8.442213	0.004796514	-0.0035717292	0.008510575	-0.8050787	4.4477353	8.702863	Sitting_Read
14:21:19.055	-0.8140534	4.328849	8.442213	0.004796514	-0.0035717292	0.008510575	-0.8050787	4.4477353	8.702863	Sitting_Read
14:21:19.078	-0.8140534	4.328849	8.442213	0.004796514	-0.0035717292	0.008510575	-0.8050787	4.4477353	8.702863	Sitting_Read
14:21:19.101	-0.8140534	4.328849	8.442213	0.004796514	-0.0035717292	0.008510575	-0.8050787	4.4477353	8.702863	Sitting_Read
14:21:19.125	-0.7948992	4.3168774	8.427847	0.0011313224	-0.009069516	0.004234518	-0.803231	4.4518504	8.700932	Sitting_Read
14:21:19.147	-0.7948992	4.3168774	8.427847	0.0011313224	-0.009069516	0.004234518	-0.803231	4.4518504	8.700932	Sitting_Read
14:21:19.171	-0.7948992	4.3168774	8.427847	0.0011313224	-0.009069516	0.004234518	-0.803231	4.4518504	8.700932	Sitting_Read
14:21:19.194	-0.7948992	4.3168774	8.427847	0.0011313224	-0.009069516	0.004234518	-0.803231	4.4518504	8.700932	Sitting_Read
14:21:19.216	-0.7948992	4.3168774	8.427847	0.0011313224	-0.009069516	0.004234518	-0.803231	4.4518504	8.700932	Sitting_Read
14:21:19.238	-0.7948992	4.3168774	8.427847	0.0011313224	-0.009069516	0.004234518	-0.803231	4.4518504	8.700932	Sitting_Read
14:21:19.260	-0.7948992	4.3168774	8.427847	0.0011313224	-0.009069516	0.004234518	-0.803231	4.4518504	8.700932	Sitting_Read
14:21:19.282	-0.7733508	4.3240604	8.466156	-0.012307713	-0.0029608638	0.0036236527	-0.7995612	4.4523716	8.701002	Sitting_Read
14:21:19.303	-0.7733508	4.3240604	8.466156	-0.012307713	-0.0029608638	0.0036236527	-0.7995612	4.4523716	8.701002	Sitting_Read
14:21:19.326	-0.7733508	4.3240604	8.466156	-0.012307713	-0.0029608638	0.0036236527	-0.7995612	4.4523716	8.701002	Sitting_Read
14:21:19.349	-0.7733508	4.3240604	8.466156	-0.012307713	-0.0029608638	0.0036236527	-0.7995612	4.4523716	8.701002	Sitting_Read
14:21:19.372	-0.7733508	4.3240604	8.466156	-0.012307713	-0.0029608638	0.0036236527	-0.7995612	4.4523716	8.701002	Sitting_Read
14:21:19.396	-0.7733508	4.3240604	8.466156	-0.012307713	-0.0029608638	0.0036236527	-0.7995612	4.4523716	8.701002	Sitting_Read
14:21:19.419	-0.7733508	4.3240604	8.466156	-0.012307713	-0.0029608638	0.0036236527	-0.7995612	4.4523716	8.701002	Sitting_Read
14:21:19.441	-0.7733508	4.3240604	8.466156	-0.012307713	-0.0029608638	0.0036236527	-0.7995612	4.4523716	8.701002	Sitting_Read
14:21:19.463	-0.8356019	4.364763	8.573898	-0.0013121385	0.011089037	-0.0024849998	-0.79536027	4.4507523	8.702215	Sitting_Read
14:21:19.486	-0.8356019	4.364763	8.573898	-0.0013121385	0.011089037	-0.0024849998	-0.79536027	4.4507523	8.702215	Sitting_Read
14:21:19.511	-0.8356019	4.364763	8.573898	-0.0013121385	0.011089037	-0.0024849998	-0.79536027	4.4507523	8.702215	Sitting_Read
14:21:19.533	-0.8356019	4.364763	8.573898	-0.0013121385	0.011089037	-0.0024849998	-0.79536027	4.4507523	8.702215	Sitting_Read
14:21:19.556	-0.8356019	4.364763	8.573898	-0.0013121385	0.011089037	-0.0024849998	-0.79536027	4.4507523	8.702215	Sitting_Read
14:21:19.579	-0.8356019	4.364763	8.573898	-0.0013121385	0.011089037	-0.0024849998	-0.79536027	4.4507523	8.702215	Sitting_Read
14:21:19.602	-0.8356019	4.364763	8.573898	-0.0013121385	0.011089037	-0.0024849998	-0.79536027	4.4507523	8.702215	Sitting_Read
14:21:19.626	-0.8356019	4.364763	8.573898	-0.0013121385	0.011089037	-0.0024849998	-0.79536027	4.4507523	8.702215	Sitting_Read
14:21:19.648	-0.7733508	4.328849	8.458973	-0.0037555995	-0.0029608638	-0.0006524041	-0.7938645	4.441928	8.70686	Sitting_Read
14:21:19.671	-0.7733508	4.328849	8.458973	-0.0037555995	-0.0029608638	-0.0006524041	-0.7938645	4.441928	8.70686	Sitting_Read
14:21:19.694	-0.7733508	4.328849	8.458973	-0.0037555995	-0.0029608638	-0.0006524041	-0.7938645	4.441928	8.70686	Sitting_Read
14:21:19.717	-0.7733508	4.328849	8.458973	-0.0037555995	-0.0029608638	-0.0006524041	-0.7938645	4.441928	8.70686	Sitting_Read
14:21:19.740	-0.7733508	4.328849	8.458973	-0.0037555995	-0.0029608638	-0.0006524041	-0.7938645	4.441928	8.70686	Sitting_Read
14:21:19.763	-0.7733508	4.328849	8.458973	-0.0037555995	-0.0029608638	-0.0006524041	-0.7938645	4.441928	8.70686	Sitting_Read
14:21:19.785	-0.7733508	4.328849	8.458973	-0.0037555995	-0.0029608638	-0.0006524041	-0.7938645	4.441928	8.70686	Sitting_Read
14:21:19.808	-0.7733508	4.328849	8.458973	-0.0037555995	-0.0029608638	-0.0006524041	-0.7938645	4.441928	8.70686	Sitting_Read
14:21:19.831	-0.8092649	4.2977233	8.387145	0.0017421878	0.009867307	0.006677979	-0.7948685	4.4388075	8.708359	Sitting_Read
14:21:19.854	-0.8092649	4.2977233	8.387145	0.0017421878	0.009867307	0.006677979	-0.7948685	4.4388075	8.708359	Sitting_Read
14:21:19.877	-0.8092649	4.2977233	8.387145	0.0017421878	0.009867307	0.006677979	-0.7948685	4.4388075	8.708359	Sitting_Read
14:21:19.900	-0.8092649	4.2977233	8.387145	0.0017421878	0.009867307	0.006677979	-0.7948685	4.4388075	8.708359	Sitting_Read
14:21:19.923	-0.8092649	4.2977233	8.387145	0.0017421878	0.009867307	0.006677979	-0.7948685	4.4388075	8.708359	Sitting_Read
14:21:19.946	-0.8092649	4.2977233	8.387145	0.0017421878	0.009867307	0.006677979	-0.7948685	4.4388075	8.708359	Sitting_Read
14:21:19.970	-0.8092649	4.2977233	8.387145	0.0017421878	0.009867307	0.006677979	-0.7948685	4.4388075	8.708359	Sitting_Read
14:21:19.994	-0.8092649	4.2977233	8.387145	0.0017421878	0.009867307	0.006677979	-0.7948685	4.4388075	8.708359	Sitting_Read
14:21:20.017	-0.7206767	4.2570205	8.279403	-0.0031447343	-0.0072369203	0.0005693264	-0.7992025	4.428525	8.713198	Sitting_Read
14:21:20.040	-0.7206767	4.2570205	8.279403	-0.0031447343	-0.0072369203	0.0005693264	-0.7992025	4.428525	8.713198	Sitting_Read
14:21:20.062	-0.7206767	4.2570205	8.279403	-0.0031447343	-0.0072369203	0.0005693264	-0.7992025	4.428525	8.713198	Sitting_Read
14:21:20.086	-0.7206767	4.2570205	8.279403	-0.0031447343	-0.0072369203	0.0005693264	-0.7992025	4.428525	8.713198	Sitting_Read
14:21:20.108	-0.7206767	4.2570205	8.279403	-0.0031447343	-0.0072369203	0.0005693264	-0.7992025	4.428525	8.713198	Sitting_Read
14:21:20.130	-0.7206767	4.2570205	8.279403	-0.0031447343	-0.0072369203	0.0005693264	-0.7992025	4.428525	8.713198	Sitting_Read
14:21:20.153	-0.7206767	4.2570205	8.279403	-0.0031447343	-0.0072369203	0.0005693264	-0.7992025	4.428525	8.713198	Sitting_Read
14:21:20.176	-0.7206767	4.2570205	8.279403	-0.0031447343	-0.0072369203	0.0005693264	-0.7992025	4.428525	8.713198	Sitting_Read
14:21:20.199	-0.8332076	4.235472	8.523619	-0.019638095	0.004369519	0.004845383	-0.7926387	4.4089293	8.723727	Sitting_Read
14:21:20.222	-0.8332076	4.235472	8.523619	-0.019638095	0.004369519	0.004845383	-0.7926387	4.4089293	8.723727	Sitting_Read
14:21:20.244	-0.8332076	4.235472	8.523619	-0.019638095	0.004369519	0.004845383	-0.7926387	4.4089293	8.723727	Sitting_Read
14:21:20.266	-0.8332076	4.235472	8.523619	-0.019638095	0.004369519	0.004845383	-0.7926387	4.4089293	8.723727	Sitting_Read
14:21:20.289	-0.8332076	4.235472	8.523619	-0.019638095	0.004369519	0.004845383	-0.7926387	4.4089293	8.723727	Sitting_Read
14:21:20.313	-0.8332076	4.235472	8.523619	-0.019638095	0.004369519	0.004845383	-0.7926387	4.4089293	8.723727	Sitting_Read
14:21:20.336	-0.8332076	4.235472	8.523619	-0.019638095	0.004369519	0.004845383	-0.7926387	4.4089293	8.723727	Sitting_Read
14:21:20.359	-0.8332076	4.235472	8.523619	-0.019638095	0.004369519	0.004845383	-0.7926387	4.4089293	8.723727	Sitting_Read
14:21:20.382	-0.7709565	4.2570205	8.497281	0.0023530528	-0.0023499988	0.0054562483	-0.7939562	4.3894305	8.733435	Sitting_Read
14:21:20.405	-0.7709565	4.2570205	8.497281	0.0023530528	-0.0023499988	0.0054562483	-0.7939562	4.3894305	8.733435	Sitting_Read
14:21:20.429	-0.7709565	4.2570205	8.497281	0.0023530528	-0.0023499988	0.0054562483	-0.7939562	4.3894305	8.733435	Sitting_Read
14:21:20.451	-0.7709565	4.2570205	8.497281	0.0023530528	-0.0023499988	0.0054562483	-0.7939562	4.3894305	8.733435	Sitting_Read
14:21:20.474	-0.7709565	4.2570205	8.497281	0.0023530528	-0.0023499988	0.0054562483	-0.7939562	4.3894305	8.733435	Sitting_Read
14:21:20.497	-0.7709565	4.2570205	8.497281	0.0023530528	-0.0023499988	0.0054562483	-0.7939562	4.3894305	8.733435	Sitting_Read
14:21:20.519	-0.7709565	4.2570205	8.497281	0.0023530528	-0.0023499988	0.0054562483	-0.7939562	4.3894305	8.733435	Sitting_Read
14:21:20.542	-0.7709565	4.2570205	8.497281	0.040837564	-0.040223643	0.016451823	-0.8126145	4.3780856	8.737413	Sitting_Read
14:21:20.565	-0.67757976	4.149278	8.226728	0.040837564	-0.040223643	0.016451823	-0.8126145	4.3780856	8.737413	Sitting_Read
14:21:20.588	-0.67757976	4.149278	8.226728	0.040837564	-0.040223643	0.016451823	-0.8126145	4.3780856	8.737413	Sitting_Read
14:21:20.610	-0.67757976	4.149278	8.226728	0.040837564	-0.040223643	0.016451823	-0.8126145	4.3780856	8.737413	Sitting_Read
14:21:20.633	-0.67757976	4.149278	8.226728	0.040837564	-0.040223643	0.016451823	-0.8126145	4.3780856	8.737413	Sitting_Read
14:21:20.657	-0.67757976	4.149278	8.226728	0.040837564	-0.040223643	0.016451823	-0.8126145	4.3780856	8.737413	Sitting_Read
14:21:20.680	-0.67757976	4.149278	8.226728	0.040837564	-0.040223643	0.016451823	-0.8126145	4.3780856	8.737413	Sitting_Read
14:21:20.702	-0.67757976	4.149278	8.226728	0.040837564	-0.040223643	0.016451823	-0.8126145	4.3780856	8.737413	Sitting_Read
14:21:20.726	-1.1923488	4.3599744	8.707977	0.058552653	0.14364679	-0.006150191	-0.876903	4.3909636	8.724726	Sitting_Read
14:21:20.749	-1.1923488	4.3599744	8.707977	0.058552653	0.14364679	-0.006150191	-0.876903	4.3909636	8.724726	Sitting_Read
14:21:20.772	-1.1923488	4.3599744	8.707977	0.058552653	0.14364679	-0.006150191	-0.876903	4.3909636	8.724726	Sitting_Read
14:21:20.794	-1.1923488	4.3599744	8.707977	0.058552653	0.14364679	-0.006150191	-0.876903	4.3909636	8.724726	Sitting_Read
14:21:20.817	-1.1923488	4.3599744	8.707977	0.058552653	0.14364679	-0.006150191	-0.876903	4.3909636	8.724726	Sitting_Read
14:21:20.840	-1.1923488	4.3599744	8.707977	0.058552653	0.14364679	-0.006150191	-0.876903	4.3909636	8.724726	Sitting_Read
14:21:20.863	-1.1923488	4.3599744	8.707977	0.058552653	0.14364679	-0.006150191	-0.876903	4.3909636	8.724726	Sitting_Read
14:21:20.887	-1.1923488	4.3599744	8.707977	0.058552653	0.14364679	-0.006150191	-0.876903	4.3909636	8.724726	Sitting_Read
14:21:20.910	-0.6105401	4.192375	8.250671	-0.036131456	-0.100699306	0.045773353	-0.90642554	4.460586	8.686308	Sitting_Read
14:21:20.932	-0.6105401	4.192375	8.250671	-0.036131456	-0.100699306	0.045773353	-0.90642554	4.460586	8.686308	Sitting_Read
14:21:20.955	-0.6105401	4.192375	8.250671	-0.036131456	-0.100699306	0.045773353	-0.90642554	4.460586	8.686308	Sitting_Read
14:21:20.979	-0.6105401	4.192375	8.250671	-0.036131456	-0.100699306	0.045773353	-0.90642554	4.460586	8.686308	Sitting_Read
14:21:21.001	-0.6105401	4.192375	8.250671	-0.036131456	-0.100699306	0.045773353	-0.90642554	4.460586	8.686308	Sitting_Read
14:21:21.023	-0.6105401	4.192375	8.250671	-0.036131456	-0.100699306	0.045773353	-0.90642554	4.460586	8.686308	Sitting_Read
14:21:21.046	-0.6105401	4.192375	8.250671	-0.036131456	-0.100699306	0.045773353	-0.90642554	4.460586	8.686308	Sitting_Read
14:21:21.068	-0.6105401	4.192375	8.250671	-0.036131456	-0.100699306	0.045773353	-0.90642554	4.460586	8.686308	Sitting_Read
14:21:21.091	-0.7877164	4.252232	8.43503	-0.06911818	0.016586825	0.029890858	-0.81324106	4.4069896	8.722812	Sitting_Read
14:21:21.114	-0.7877164	4.252232	8.43503	-0.06911818	0.016586825	0.029890858	-0.81324106	4.4069896	8.722812	Sitting_Read
14:21:21.137	-0.7877164	4.252232	8.43503	-0.06911818	0.016586825	0.029890858	-0.81324106	4.4069896	8.722812	Sitting_Read
14:21:21.160	-0.7877164	4.252232	8.43503	-0.06911818	0.016586825	0.029890858	-0.81324106	4.4069896	8.722812	Sitting_Read
14:21:21.183	-0.7877164	4.252232	8.43503	-0.06911818	0.016586825	0.029890858	-0.81324106	4.4069896	8.722812	Sitting_Read
14:21:21.205	-0.7877164	4.252232	8.43503	-0.06911818	0.016586825	0.029890858	-0.81324106	4.4069896	8.722812	Sitting_Read
14:21:21.229	-0.7877164	4.252232	8.43503	-0.06911818	0.016586825	0.029890858	-0.81324106	4.4069896	8.722812	Sitting_Read
14:21:21.252	-0.7877164	4.252232	8.43503	-0.06911818	0.016586825	0.029890858	-0.81324106	4.4069896	8.722812	Sitting_Read
14:21:21.275	-0.9241901	4.225895	8.492493	-0.0061990605	-0.0304498	0.02194961	-0.81136054	4.3339877	8.759487	Sitting_Read
14:21:21.298	-0.9241901	4.225895	8.492493	-0.0061990605	-0.0304498	0.02194961	-0.81136054	4.3339877	8.759487	Sitting_Read
14:21:21.321	-0.9241901	4.225895	8.492493	-0.0061990605	-0.0304498	0.02194961	-0.81136054	4.3339877	8.759487	Sitting_Read
14:21:21.344	-0.9241901	4.225895	8.492493	-0.0061990605	-0.0304498	0.02194961	-0.81136054	4.3339877	8.759487	Sitting_Read
14:21:21.366	-0.9241901	4.225895	8.492493	-0.0061990605	-0.0304498	0.02194961	-0.81136054	4.3339877	8.759487	Sitting_Read
14:21:21.389	-0.9241901	4.225895	8.492493	-0.0061990605	-0.0304498	0.02194961	-0.81136054	4.3339877	8.759487	Sitting_Read
14:21:21.412	-0.9241901	4.225895	8.492493	-0.0061990605	-0.0304498	0.02194961	-0.81136054	4.3339877	8.759487	Sitting_Read
14:21:21.434	-0.9241901	4.225895	8.492493	-0.0061990605	-0.0304498	0.02194961	-0.81136054	4.3339877	8.759487	Sitting_Read
14:21:21.458	-0.8356019	4.199558	8.657698	0.021900741	0.05323874	0.0054562483	-0.8510313	4.333884	8.755773	Sitting_Read
14:21:21.480	-0.8356019	4.199558	8.657698	0.021900741	0.05323874	0.0054562483	-0.8510313	4.333884	8.755773	Sitting_Read
14:21:21.503	-0.8356019	4.199558	8.657698	0.021900741	0.05323874	0.0054562483	-0.8510313	4.333884	8.755773	Sitting_Read
14:21:21.526	-0.8356019	4.199558	8.657698	0.021900741	0.05323874	0.0054562483	-0.8510313	4.333884	8.755773	Sitting_Read
14:21:21.549	-0.8356019	4.199558	8.657698	0.021900741	0.05323874	0.0054562483	-0.8510313	4.333884	8.755773	Sitting_Read
14:21:21.573	-0.8356019	4.199558	8.657698	0.021900741	0.05323874	0.0054562483	-0.8510313	4.333884	8.755773	Sitting_Read
14:21:21.596	-0.8356019	4.199558	8.657698	0.021900741	0.05323874	0.0054562483	-0.8510313	4.333884	8.755773	Sitting_Read
14:21:21.619	-0.8356019	4.199558	8.657698	0.021900741	0.05323874	0.0054562483	-0.8510313	4.333884	8.755773	Sitting_Read
14:21:21.643	-0.88588166	4.2378664	8.317711	0.034118045	0.036745377	-0.012869709	-0.9253093	4.3841677	8.723144	Sitting_Read
14:21:21.666	-0.88588166	4.2378664	8.317711	0.034118045	0.036745377	-0.012869709	-0.9253093	4.3841677	8.723144	Sitting_Read
14:21:21.690	-0.88588166	4.2378664	8.317711	0.034118045	0.036745377	-0.012869709	-0.9253093	4.3841677	8.723144	Sitting_Read
14:21:21.713	-0.88588166	4.2378664	8.317711	0.034118045	0.036745377	-0.012869709	-0.9253093	4.3841677	8.723144	Sitting_Read
14:21:21.736	-0.88588166	4.2378664	8.317711	0.034118045	0.036745377	-0.012869709	-0.9253093	4.3841677	8.723144	Sitting_Read
14:21:21.759	-0.88588166	4.2378664	8.317711	0.034118045	0.036745377	-0.012869709	-0.9253093	4.3841677	8.723144	Sitting_Read
14:21:21.782	-0.88588166	4.2378664	8.317711	0.034118045	0.036745377	-0.012869709	-0.9253093	4.3841677	8.723144	Sitting_Read
14:21:21.805	-1.0941836	4.312089	8.169266	0.042059295	0.06545605	-0.0018741345	-1.0307552	4.456484	8.6745405	Sitting_Read
14:21:21.828	-1.0941836	4.312089	8.169266	0.042059295	0.06545605	-0.0018741345	-1.0307552	4.456484	8.6745405	Sitting_Read
14:21:21.850	-1.0941836	4.312089	8.169266	0.042059295	0.06545605	-0.0018741345	-1.0307552	4.456484	8.6745405	Sitting_Read
14:21:21.873	-1.0941836	4.312089	8.169266	0.042059295	0.06545605	-0.0018741345	-1.0307552	4.456484	8.6745405	Sitting_Read
14:21:21.896	-1.0941836	4.312089	8.169266	0.042059295	0.06545605	-0.0018741345	-1.0307552	4.456484	8.6745405	Sitting_Read
14:21:21.920	-1.0941836	4.312089	8.169266	0.042059295	0.06545605	-0.0018741345	-1.0307552	4.456484	8.6745405	Sitting_Read
14:21:21.942	-1.0941836	4.312089	8.169266	0.042059295	0.06545605	-0.0018741345	-1.0307552	4.456484	8.6745405	Sitting_Read
14:21:21.966	-1.0941836	4.312089	8.169266	0.042059295	0.06545605	-0.0018741345	-1.0307552	4.456484	8.6745405	Sitting_Read
14:21:21.990	-1.0558752	4.2905407	8.494887	-0.016583769	0.0013151928	-0.003095865	-1.0205613	4.476069	8.665658	Sitting_Read
14:21:22.012	-1.0558752	4.2905407	8.494887	-0.016583769	0.0013151928	-0.003095865	-1.0205613	4.476069	8.665658	Sitting_Read
14:21:22.036	-1.0558752	4.2905407	8.494887	-0.016583769	0.0013151928	-0.003095865	-1.0205613	4.476069	8.665658	Sitting_Read
14:21:22.059	-1.0558752	4.2905407	8.494887	-0.016583769	0.0013151928	-0.003095865	-1.0205613	4.476069	8.665658	Sitting_Read
14:21:22.081	-1.0558752	4.2905407	8.494887	-0.016583769	0.0013151928	-0.003095865	-1.0205613	4.476069	8.665658	Sitting_Read
14:21:22.104	-1.0558752	4.2905407	8.494887	-0.016583769	0.0013151928	-0.003095865	-1.0205613	4.476069	8.665658	Sitting_Read
14:21:22.128	-1.0558752	4.2905407	8.494887	-0.016583769	0.0013151928	-0.003095865	-1.0205613	4.476069	8.665658	Sitting_Read
14:21:22.150	-1.0558752	4.2905407	8.494887	-0.016583769	0.0013151928	-0.003095865	-1.0205613	4.476069	8.665658	Sitting_Read
14:21:22.173	-1.0391153	4.3767343	8.324894	-0.008642522	-0.040223643	0.0054562483	-0.968149	4.462275	8.678775	Sitting_Read
14:21:22.196	-1.0391153	4.3767343	8.324894	-0.008642522	-0.040223643	0.0054562483	-0.968149	4.462275	8.678775	Sitting_Read
14:21:22.219	-1.0391153	4.3767343	8.324894	-0.008642522	-0.040223643	0.0054562483	-0.968149	4.462275	8.678775	Sitting_Read
14:21:22.242	-1.0391153	4.3767343	8.324894	-0.008642522	-0.040223643	0.0054562483	-0.968149	4.462275	8.678775	Sitting_Read
14:21:22.265	-1.0391153	4.3767343	8.324894	-0.008642522	-0.040223643	0.0054562483	-0.968149	4.462275	8.678775	Sitting_Read
14:21:22.288	-1.0391153	4.3767343	8.324894	-0.008642522	-0.040223643	0.0054562483	-0.968149	4.462275	8.678775	Sitting_Read
14:21:22.311	-1.0391153	4.3767343	8.324894	-0.008642522	-0.040223643	0.0054562483	-0.968149	4.462275	8.678775	Sitting_Read
14:21:22.334	-1.0391153	4.3767343	8.324894	-0.008642522	-0.040223643	0.0054562483	-0.968149	4.462275	8.678775	Sitting_Read
14:21:22.356	-0.8475733	4.292935	8.286585	0.009683436	0.009867307	0.012175766	-0.9189878	4.4434066	8.693788	Sitting_Read
14:21:22.380	-0.8475733	4.292935	8.286585	0.009683436	0.009867307	0.012175766	-0.9189878	4.4434066	8.693788	Sitting_Read
14:21:22.403	-0.8475733	4.292935	8.286585	0.009683436	0.009867307	0.012175766	-0.9189878	4.4434066	8.693788	Sitting_Read
14:21:22.426	-0.8475733	4.292935	8.286585	0.009683436	0.009867307	0.012175766	-0.9189878	4.4434066	8.693788	Sitting_Read
14:21:22.448	-0.8475733	4.292935	8.286585	0.009683436	0.009867307	0.012175766	-0.9189878	4.4434066	8.693788	Sitting_Read
14:21:22.471	-0.8475733	4.292935	8.286585	0.009683436	0.009867307	0.012175766	-0.9189878	4.4434066	8.693788	Sitting_Read
14:21:22.495	-0.8475733	4.292935	8.286585	0.009683436	0.009867307	0.012175766	-0.9189878	4.4434066	8.693788	Sitting_Read
14:21:22.518	-0.8475733	4.292935	8.286585	0.009683436	0.009867307	0.012175766	-0.9189878	4.4434066	8.693788	Sitting_Read
14:21:22.543	-0.8930645	4.3073006	8.3679905	0.004796514	0.020862881	-0.003095865	-0.9235601	4.4547896	8.687476	Sitting_Read
14:21:22.566	-0.8930645	4.3073006	8.3679905	0.004796514	0.020862881	-0.003095865	-0.9235601	4.4547896	8.687476	Sitting_Read
14:21:22.589	-0.8930645	4.3073006	8.3679905	0.004796514	0.020862881	-0.003095865	-0.9235601	4.4547896	8.687476	Sitting_Read
14:21:22.612	-0.8930645	4.3073006	8.3679905	0.004796514	0.020862881	-0.003095865	-0.9235601	4.4547896	8.687476	Sitting_Read
14:21:22.635	-0.8930645	4.3073006	8.3679905	0.004796514	0.020862881	-0.003095865	-0.9235601	4.4547896	8.687476	Sitting_Read
14:21:22.658	-0.8930645	4.3073006	8.3679905	0.004796514	0.020862881	-0.003095865	-0.9235601	4.4547896	8.687476	Sitting_Read
14:21:22.681	-0.8930645	4.3073006	8.3679905	0.004796514	0.020862881	-0.003095865	-0.9235601	4.4547896	8.687476	Sitting_Read
14:21:22.705	-0.9984126	4.3432145	8.351231	0.0121268965	0.026360668	-0.0006524041	-0.95291066	4.4696026	8.676692	Sitting_Read
14:21:22.728	-0.9984126	4.3432145	8.351231	0.0121268965	0.026360668	-0.0006524041	-0.95291066	4.4696026	8.676692	Sitting_Read
14:21:22.750	-0.9984126	4.3432145	8.351231	0.0121268965	0.026360668	-0.0006524041	-0.95291066	4.4696026	8.676692	Sitting_Read
14:21:22.773	-0.9984126	4.3432145	8.351231	0.0121268965	0.026360668	-0.0006524041	-0.95291066	4.4696026	8.676692	Sitting_Read
14:21:22.796	-0.9984126	4.3432145	8.351231	0.0121268965	0.026360668	-0.0006524041	-0.95291066	4.4696026	8.676692	Sitting_Read
14:21:22.819	-0.9984126	4.3432145	8.351231	0.0121268965	0.026360668	-0.0006524041	-0.95291066	4.4696026	8.676692	Sitting_Read
14:21:22.842	-0.9984126	4.3432145	8.351231	0.0121268965	0.026360668	-0.0006524041	-0.95291066	4.4696026	8.676692	Sitting_Read
14:21:22.865	-0.9984126	4.3432145	8.351231	0.0121268965	0.026360668	-0.0006524041	-0.95291066	4.4696026	8.676692	Sitting_Read
14:21:22.889	-1.0151725	4.3432145	8.336864	-0.0025338691	-0.0029608638	-0.007982787	-0.96444124	4.4729977	8.673667	Sitting_Read
14:21:22.912	-1.0151725	4.3432145	8.336864	-0.0025338691	-0.0029608638	-0.007982787	-0.96444124	4.4729977	8.673667	Sitting_Read
14:21:22.934	-1.0151725	4.3432145	8.336864	-0.0025338691	-0.0029608638	-0.007982787	-0.96444124	4.4729977	8.673667	Sitting_Read
14:21:22.958	-1.0151725	4.3432145	8.336864	-0.0025338691	-0.0029608638	-0.007982787	-0.96444124	4.4729977	8.673667	Sitting_Read
14:21:22.981	-1.0151725	4.3432145	8.336864	-0.0025338691	-0.0029608638	-0.007982787	-0.96444124	4.4729977	8.673667	Sitting_Read
14:21:23.004	-1.0151725	4.3432145	8.336864	-0.0025338691	-0.0029608638	-0.007982787	-0.96444124	4.4729977	8.673667	Sitting_Read
14:21:23.027	-1.0151725	4.3432145	8.336864	-0.0025338691	-0.0029608638	-0.007982787	-0.96444124	4.4729977	8.673667	Sitting_Read
14:21:23.050	-1.0151725	4.3432145	8.336864	-0.0025338691	-0.0029608638	-0.007982787	-0.96444124	4.4729977	8.673667	Sitting_Read
14:21:23.073	-0.8930645	4.292935	8.209969	0.005407379	-0.032282393	0.017062688	-0.93845487	4.4658117	8.680218	Sitting_Read
14:21:23.096	-0.8930645	4.292935	8.209969	0.005407379	-0.032282393	0.017062688	-0.93845487	4.4658117	8.680218	Sitting_Read
14:21:23.119	-0.8930645	4.292935	8.209969	0.005407379	-0.032282393	0.017062688	-0.93845487	4.4658117	8.680218	Sitting_Read
14:21:23.142	-0.8930645	4.292935	8.209969	0.005407379	-0.032282393	0.017062688	-0.93845487	4.4658117	8.680218	Sitting_Read
14:21:23.165	-0.8930645	4.292935	8.209969	0.005407379	-0.032282393	0.017062688	-0.93845487	4.4658117	8.680218	Sitting_Read
14:21:23.189	-0.8930645	4.292935	8.209969	0.005407379	-0.032282393	0.017062688	-0.93845487	4.4658117	8.680218	Sitting_Read
14:21:23.212	-0.8930645	4.292935	8.209969	0.005407379	-0.032282393	0.017062688	-0.93845487	4.4658117	8.680218	Sitting_Read
14:21:23.235	-0.8930645	4.292935	8.209969	0.005407379	-0.032282393	0.017062688	-0.93845487	4.4658117	8.680218	Sitting_Read
14:21:23.258	-0.9433443	4.3073006	8.473338	0.005407379	0.021473745	0.0072888443	-0.9331749	4.4544616	8.686617	Sitting_Read
14:21:23.281	-0.9433443	4.3073006	8.473338	0.005407379	0.021473745	0.0072888443	-0.9331749	4.4544616	8.686617	Sitting_Read
14:21:23.303	-0.9433443	4.3073006	8.473338	0.005407379	0.021473745	0.0072888443	-0.9331749	4.4544616	8.686617	Sitting_Read
14:21:23.325	-0.9433443	4.3073006	8.473338	0.005407379	0.021473745	0.0072888443	-0.9331749	4.4544616	8.686617	Sitting_Read
14:21:23.348	-0.9433443	4.3073006	8.473338	0.005407379	0.021473745	0.0072888443	-0.9331749	4.4544616	8.686617	Sitting_Read
14:21:23.370	-0.9433443	4.3073006	8.473338	0.005407379	0.021473745	0.0072888443	-0.9331749	4.4544616	8.686617	Sitting_Read
14:21:23.393	-0.9433443	4.3073006	8.473338	0.005407379	0.021473745	0.0072888443	-0.9331749	4.4544616	8.686617	Sitting_Read
14:21:23.417	-0.9433443	4.3073006	8.473338	0.005407379	0.021473745	0.0072888443	-0.9331749	4.4544616	8.686617	Sitting_Read
14:21:23.440	-0.9385557	4.312089	8.372779	0.013348627	0.0031477886	0.0072888443	-0.95359516	4.4503627	8.6865	Sitting_Read
14:21:23.463	-0.9385557	4.312089	8.372779	0.013348627	0.0031477886	0.0072888443	-0.95359516	4.4503627	8.6865	Sitting_Read
14:21:23.485	-0.9385557	4.312089	8.372779	0.013348627	0.0031477886	0.0072888443	-0.95359516	4.4503627	8.6865	Sitting_Read
14:21:23.508	-0.9385557	4.312089	8.372779	0.013348627	0.0031477886	0.0072888443	-0.95359516	4.4503627	8.6865	Sitting_Read
14:21:23.532	-0.9385557	4.312089	8.372779	0.013348627	0.0031477886	0.0072888443	-0.95359516	4.4503627	8.6865	Sitting_Read
14:21:23.555	-0.9385557	4.312089	8.372779	0.013348627	0.0031477886	0.0072888443	-0.95359516	4.4503627	8.6865	Sitting_Read
14:21:23.578	-0.9385557	4.312089	8.372779	0.013348627	0.0031477886	0.0072888443	-0.95359516	4.4503627	8.6865	Sitting_Read
14:21:23.600	-0.97446984	4.3073006	8.377567	0.0023530528	-0.0035717292	0.012175766	-0.9414921	4.4577527	8.684029	Sitting_Read
14:21:23.622	-0.97446984	4.3073006	8.377567	0.0023530528	-0.0035717292	0.012175766	-0.9414921	4.4577527	8.684029	Sitting_Read
14:21:23.646	-0.97446984	4.3073006	8.377567	0.0023530528	-0.0035717292	0.012175766	-0.9414921	4.4577527	8.684029	Sitting_Read
14:21:23.669	-0.97446984	4.3073006	8.377567	0.0023530528	-0.0035717292	0.012175766	-0.9414921	4.4577527	8.684029	Sitting_Read
14:21:23.692	-0.97446984	4.3073006	8.377567	0.0023530528	-0.0035717292	0.012175766	-0.9414921	4.4577527	8.684029	Sitting_Read
14:21:23.714	-0.97446984	4.3073006	8.377567	0.0023530528	-0.0035717292	0.012175766	-0.9414921	4.4577527	8.684029	Sitting_Read
14:21:23.737	-0.97446984	4.3073006	8.377567	0.0023530528	-0.0035717292	0.012175766	-0.9414921	4.4577527	8.684029	Sitting_Read
14:21:23.761	-0.97446984	4.3073006	8.377567	0.0023530528	-0.0035717292	0.012175766	-0.9414921	4.4577527	8.684029	Sitting_Read
14:21:23.784	-0.88588166	4.333637	8.473338	-0.0007012733	-0.015178168	0.01034317	-0.9362632	4.4598675	8.68351	Sitting_Read
14:21:23.807	-0.88588166	4.333637	8.473338	-0.0007012733	-0.015178168	0.01034317	-0.9362632	4.4598675	8.68351	Sitting_Read
14:21:23.830	-0.88588166	4.333637	8.473338	-0.0007012733	-0.015178168	0.01034317	-0.9362632	4.4598675	8.68351	Sitting_Read
14:21:23.852	-0.88588166	4.333637	8.473338	-0.0007012733	-0.015178168	0.01034317	-0.9362632	4.4598675	8.68351	Sitting_Read
14:21:23.876	-0.88588166	4.333637	8.473338	-0.0007012733	-0.015178168	0.01034317	-0.9362632	4.4598675	8.68351	Sitting_Read
14:21:23.899	-0.88588166	4.333637	8.473338	-0.0007012733	-0.015178168	0.01034317	-0.9362632	4.4598675	8.68351	Sitting_Read
14:21:23.922	-0.88588166	4.333637	8.473338	-0.0007012733	-0.015178168	0.01034317	-0.9362632	4.4598675	8.68351	Sitting_Read
14:21:23.944	-0.88588166	4.333637	8.473338	-0.0007012733	-0.015178168	0.01034317	-0.9362632	4.4598675	8.68351	Sitting_Read
14:21:23.969	-0.84278476	4.2809634	8.403905	0.009072571	-0.010291247	0.0115649	-0.91890365	4.4655952	8.682421	Sitting_Read
14:21:23.993	-0.84278476	4.2809634	8.403905	0.009072571	-0.010291247	0.0115649	-0.91890365	4.4655952	8.682421	Sitting_Read
14:21:24.016	-0.84278476	4.2809634	8.403905	0.009072571	-0.010291247	0.0115649	-0.91890365	4.4655952	8.682421	Sitting_Read
14:21:24.039	-0.84278476	4.2809634	8.403905	0.009072571	-0.010291247	0.0115649	-0.91890365	4.4655952	8.682421	Sitting_Read
14:21:24.062	-0.84278476	4.2809634	8.403905	0.009072571	-0.010291247	0.0115649	-0.91890365	4.4655952	8.682421	Sitting_Read
14:21:24.085	-0.84278476	4.2809634	8.403905	0.009072571	-0.010291247	0.0115649	-0.91890365	4.4655952	8.682421	Sitting_Read
14:21:24.108	-0.84278476	4.2809634	8.403905	0.009072571	-0.010291247	0.0115649	-0.91890365	4.4655952	8.682421	Sitting_Read
14:21:24.131	-0.84278476	4.2809634	8.403905	0.009072571	-0.010291247	0.0115649	-0.91890365	4.4655952	8.682421	Sitting_Read
14:21:24.155	-0.91700727	4.3073006	8.336864	0.005407379	-0.007847786	0.006677979	-0.9191519	4.46988	8.68019	Sitting_Read
14:21:24.178	-0.91700727	4.3073006	8.336864	0.005407379	-0.007847786	0.006677979	-0.9191519	4.46988	8.68019	Sitting_Read
14:21:24.201	-0.91700727	4.3073006	8.336864	0.005407379	-0.007847786	0.006677979	-0.9191519	4.46988	8.68019	Sitting_Read
14:21:24.224	-0.91700727	4.3073006	8.336864	0.005407379	-0.007847786	0.006677979	-0.9191519	4.46988	8.68019	Sitting_Read
14:21:24.246	-0.91700727	4.3073006	8.336864	0.005407379	-0.007847786	0.006677979	-0.9191519	4.46988	8.68019	Sitting_Read
14:21:24.269	-0.91700727	4.3073006	8.336864	0.005407379	-0.007847786	0.006677979	-0.9191519	4.46988	8.68019	Sitting_Read
14:21:24.292	-0.91700727	4.3073006	8.336864	0.005407379	-0.007847786	0.006677979	-0.9191519	4.46988	8.68019	Sitting_Read
14:21:24.314	-0.91700727	4.3073006	8.336864	0.005407379	-0.007847786	0.006677979	-0.9191519	4.46988	8.68019	Sitting_Read
14:21:24.337	-0.94573855	4.3192716	8.442213	0.016402954	0.009256441	0.013397496	-0.9230608	4.4813294	8.673868	Sitting_Read
14:21:24.360	-0.94573855	4.3192716	8.442213	0.016402954	0.009256441	0.013397496	-0.9230608	4.4813294	8.673868	Sitting_Read
14:21:24.383	-0.94573855	4.3192716	8.442213	0.016402954	0.009256441	0.013397496	-0.9230608	4.4813294	8.673868	Sitting_Read
14:21:24.405	-0.94573855	4.3192716	8.442213	0.016402954	0.009256441	0.013397496	-0.9230608	4.4813294	8.673868	Sitting_Read
14:21:24.428	-0.94573855	4.3192716	8.442213	0.016402954	0.009256441	0.013397496	-0.9230608	4.4813294	8.673868	Sitting_Read
14:21:24.452	-0.94573855	4.3192716	8.442213	0.016402954	0.009256441	0.013397496	-0.9230608	4.4813294	8.673868	Sitting_Read
14:21:24.474	-0.94573855	4.3192716	8.442213	0.016402954	0.009256441	0.013397496	-0.9230608	4.4813294	8.673868	Sitting_Read
14:21:24.494	-0.94573855	4.3192716	8.442213	0.016402954	0.009256441	0.013397496	-0.9230608	4.4813294	8.673868	Sitting_Read
14:21:24.516	-0.9529214	4.3671575	8.535589	0.0121268965	-0.021286821	-0.009815383	-0.9362562	4.4956393	8.665045	Sitting_Read
14:21:24.536	-0.9529214	4.3671575	8.535589	0.0121268965	-0.021286821	-0.009815383	-0.9362562	4.4956393	8.665045	Sitting_Read
14:21:24.558	-0.9529214	4.3671575	8.535589	0.0121268965	-0.021286821	-0.009815383	-0.9362562	4.4956393	8.665045	Sitting_Read
14:21:24.578	-0.9529214	4.3671575	8.535589	0.0121268965	-0.021286821	-0.009815383	-0.9362562	4.4956393	8.665045	Sitting_Read
14:21:24.599	-0.9529214	4.3671575	8.535589	0.0121268965	-0.021286821	-0.009815383	-0.9362562	4.4956393	8.665045	Sitting_Read
14:21:24.620	-0.9529214	4.3671575	8.535589	0.0121268965	-0.021286821	-0.009815383	-0.9362562	4.4956393	8.665045	Sitting_Read
14:21:24.642	-0.9529214	4.3671575	8.535589	0.0121268965	-0.021286821	-0.009815383	-0.9362562	4.4956393	8.665045	Sitting_Read
14:21:24.663	-0.9529214	4.3671575	8.535589	0.0121268965	-0.021286821	-0.009815383	-0.9362562	4.4956393	8.665045	Sitting_Read
14:21:24.684	-0.9194015	4.4246197	8.363202	0.0029639183	-0.0047934595	0.0017910568	-0.9285769	4.509125	8.658862	Sitting_Read
14:21:24.707	-0.9194015	4.4246197	8.363202	0.0029639183	-0.0047934595	0.0017910568	-0.9285769	4.509125	8.658862	Sitting_Read
14:21:24.728	-0.9194015	4.4246197	8.363202	0.0029639183	-0.0047934595	0.0017910568	-0.9285769	4.509125	8.658862	Sitting_Read
14:21:24.750	-0.9194015	4.4246197	8.363202	0.0029639183	-0.0047934595	0.0017910568	-0.9285769	4.509125	8.658862	Sitting_Read
14:21:24.771	-0.9194015	4.4246197	8.363202	0.0029639183	-0.0047934595	0.0017910568	-0.9285769	4.509125	8.658862	Sitting_Read
14:21:24.792	-0.9194015	4.4246197	8.363202	0.0029639183	-0.0047934595	0.0017910568	-0.9285769	4.509125	8.658862	Sitting_Read
14:21:24.813	-0.9194015	4.4246197	8.363202	0.0029639183	-0.0047934595	0.0017910568	-0.9285769	4.509125	8.658862	Sitting_Read
14:21:24.834	-0.9194015	4.4246197	8.363202	0.0029639183	-0.0047934595	0.0017910568	-0.9285769	4.509125	8.658862	Sitting_Read
14:21:24.855	-0.9194015	4.4246197	8.363202	0.0029639183	-0.0047934595	0.0017910568	-0.9285769	4.509125	8.658862	Sitting_Read
14:21:24.878	-0.9577099	4.3863115	8.267431	0.0035747832	-0.010902112	0.0005693264	-0.92628175	4.5109777	8.658144	Sitting_Read
14:21:24.899	-0.9577099	4.3863115	8.267431	0.0035747832	-0.010902112	0.0005693264	-0.92628175	4.5109777	8.658144	Sitting_Read
14:21:24.920	-0.9577099	4.3863115	8.267431	0.0035747832	-0.010902112	0.0005693264	-0.92628175	4.5109777	8.658144	Sitting_Read
14:21:24.941	-0.9577099	4.3863115	8.267431	0.0035747832	-0.010902112	0.0005693264	-0.92628175	4.5109777	8.658144	Sitting_Read
14:21:24.962	-0.9577099	4.3863115	8.267431	0.0035747832	-0.010902112	0.0005693264	-0.92628175	4.5109777	8.658144	Sitting_Read
14:21:24.983	-0.9577099	4.3863115	8.267431	0.0035747832	-0.010902112	0.0005693264	-0.92628175	4.5109777	8.658144	Sitting_Read
14:21:25.005	-0.9577099	4.3863115	8.267431	0.0035747832	-0.010902112	0.0005693264	-0.92628175	4.5109777	8.658144	Sitting_Read
14:21:25.026	-0.9577099	4.3863115	8.267431	0.0035747832	-0.010902112	0.0005693264	-0.92628175	4.5109777	8.658144	Sitting_Read
14:21:25.047	-0.9194015	4.3791285	8.403905	-0.009864252	-0.0041825944	0.0030127873	-0.92282593	4.5126133	8.6576605	Sitting_Read
14:21:25.068	-0.9194015	4.3791285	8.403905	-0.009864252	-0.0041825944	0.0030127873	-0.92282593	4.5126133	8.6576605	Sitting_Read
14:21:25.096	-0.9194015	4.3791285	8.403905	-0.009864252	-0.0041825944	0.0030127873	-0.92282593	4.5126133	8.6576605	Sitting_Read
14:21:25.119	-0.9194015	4.3791285	8.403905	-0.009864252	-0.0041825944	0.0030127873	-0.92282593	4.5126133	8.6576605	Sitting_Read
14:21:25.142	-0.9194015	4.3791285	8.403905	-0.009864252	-0.0041825944	0.0030127873	-0.92282593	4.5126133	8.6576605	Sitting_Read
14:21:25.163	-0.9194015	4.3791285	8.403905	-0.009864252	-0.0041825944	0.0030127873	-0.92282593	4.5126133	8.6576605	Sitting_Read
14:21:25.184	-0.9194015	4.3791285	8.403905	-0.009864252	-0.0041825944	0.0030127873	-0.92282593	4.5126133	8.6576605	Sitting_Read
14:21:25.205	-0.9194015	4.3791285	8.403905	-0.009864252	-0.0041825944	0.0030127873	-0.92282593	4.5126133	8.6576605	Sitting_Read
14:21:25.227	-0.92658436	4.4030714	8.492493	-0.0007012733	0.014143363	-0.0012632693	-0.9243184	4.511305	8.658182	Sitting_Read
14:21:25.248	-0.92658436	4.4030714	8.492493	-0.0007012733	0.014143363	-0.0012632693	-0.9243184	4.511305	8.658182	Sitting_Read
14:21:25.269	-0.92658436	4.4030714	8.492493	-0.0007012733	0.014143363	-0.0012632693	-0.9243184	4.511305	8.658182	Sitting_Read
14:21:25.291	-0.92658436	4.4030714	8.492493	-0.0007012733	0.014143363	-0.0012632693	-0.9243184	4.511305	8.658182	Sitting_Read
14:21:25.313	-0.92658436	4.4030714	8.492493	-0.0007012733	0.014143363	-0.0012632693	-0.9243184	4.511305	8.658182	Sitting_Read
14:21:25.334	-0.92658436	4.4030714	8.492493	-0.0007012733	0.014143363	-0.0012632693	-0.9243184	4.511305	8.658182	Sitting_Read
14:21:25.355	-0.92658436	4.4030714	8.492493	-0.0007012733	0.014143363	-0.0012632693	-0.9243184	4.511305	8.658182	Sitting_Read
14:21:25.377	-0.92658436	4.4030714	8.492493	-0.0007012733	0.014143363	-0.0012632693	-0.9243184	4.511305	8.658182	Sitting_Read
14:21:25.399	-0.89545876	4.3695517	8.406299	0.0011313224	0.009867307	-0.003095865	-0.9140575	4.5124664	8.658665	Sitting_Read
14:21:25.420	-0.89545876	4.3695517	8.406299	0.0011313224	0.009867307	-0.003095865	-0.9140575	4.5124664	8.658665	Sitting_Read
14:21:25.441	-0.89545876	4.3695517	8.406299	0.0011313224	0.009867307	-0.003095865	-0.9140575	4.5124664	8.658665	Sitting_Read
14:21:25.463	-0.89545876	4.3695517	8.406299	0.0011313224	0.009867307	-0.003095865	-0.9140575	4.5124664	8.658665	Sitting_Read
14:21:25.484	-0.89545876	4.3695517	8.406299	0.0011313224	0.009867307	-0.003095865	-0.9140575	4.5124664	8.658665	Sitting_Read
14:21:25.505	-0.89545876	4.3695517	8.406299	0.0011313224	0.009867307	-0.003095865	-0.9140575	4.5124664	8.658665	Sitting_Read
14:21:25.527	-0.89545876	4.3695517	8.406299	0.0011313224	0.009867307	-0.003095865	-0.9140575	4.5124664	8.658665	Sitting_Read
14:21:25.548	-0.89545876	4.3695517	8.406299	0.0011313224	0.009867307	-0.003095865	-0.9140575	4.5124664	8.658665	Sitting_Read
14:21:25.569	-0.89545876	4.3695517	8.406299	0.0011313224	0.009867307	-0.003095865	-0.9140575	4.5124664	8.658665	Sitting_Read
14:21:25.590	-0.81165916	4.3599744	8.363202	-0.0007012733	-0.0047934595	0.0054562483	-0.9105288	4.5074625	8.661642	Sitting_Read
14:21:25.611	-0.81165916	4.3599744	8.363202	-0.0007012733	-0.0047934595	0.0054562483	-0.9105288	4.5074625	8.661642	Sitting_Read
14:21:25.632	-0.81165916	4.3599744	8.363202	-0.0007012733	-0.0047934595	0.0054562483	-0.9105288	4.5074625	8.661642	Sitting_Read
14:21:25.653	-0.81165916	4.3599744	8.363202	-0.0007012733	-0.0047934595	0.0054562483	-0.9105288	4.5074625	8.661642	Sitting_Read
14:21:25.674	-0.81165916	4.3599744	8.363202	-0.0007012733	-0.0047934595	0.0054562483	-0.9105288	4.5074625	8.661642	Sitting_Read
14:21:25.696	-0.81165916	4.3599744	8.363202	-0.0007012733	-0.0047934595	0.0054562483	-0.9105288	4.5074625	8.661642	Sitting_Read
14:21:25.717	-0.81165916	4.3599744	8.363202	-0.0007012733	-0.0047934595	0.0054562483	-0.9105288	4.5074625	8.661642	Sitting_Read
14:21:25.738	-0.81165916	4.3599744	8.363202	-0.0007012733	-0.0047934595	0.0054562483	-0.9105288	4.5074625	8.661642	Sitting_Read
14:21:25.762	-0.8475733	4.3073006	8.260248	0.0005204572	0.0049803844	0.0017910568	-0.9129279	4.4973583	8.66664	Sitting_Read
14:21:25.784	-0.8475733	4.3073006	8.260248	0.0005204572	0.0049803844	0.0017910568	-0.9129279	4.4973583	8.66664	Sitting_Read
14:21:25.806	-0.8475733	4.3073006	8.260248	0.0005204572	0.0049803844	0.0017910568	-0.9129279	4.4973583	8.66664	Sitting_Read
14:21:25.829	-0.8475733	4.3073006	8.260248	0.0005204572	0.0049803844	0.0017910568	-0.9129279	4.4973583	8.66664	Sitting_Read
14:21:25.851	-0.8475733	4.3073006	8.260248	0.0005204572	0.0049803844	0.0017910568	-0.9129279	4.4973583	8.66664	Sitting_Read
14:21:25.872	-0.8475733	4.3073006	8.260248	0.0005204572	0.0049803844	0.0017910568	-0.9129279	4.4973583	8.66664	Sitting_Read
14:21:25.893	-0.8475733	4.3073006	8.260248	0.0005204572	0.0049803844	0.0017910568	-0.9129279	4.4973583	8.66664	Sitting_Read
14:21:25.914	-0.8475733	4.3073006	8.260248	0.0005204572	0.0049803844	0.0017910568	-0.9129279	4.4973583	8.66664	Sitting_Read
14:21:25.935	-0.8475733	4.3073006	8.260248	0.0005204572	0.0049803844	0.0017910568	-0.9129279	4.4973583	8.66664	Sitting_Read
14:21:25.957	-0.9074302	4.35758	8.379962	-0.0074207913	-0.0035717292	0.004845383	-0.91460115	4.4934745	8.66848	Sitting_Read
14:21:25.981	-0.9074302	4.35758	8.379962	-0.0074207913	-0.0035717292	0.004845383	-0.91460115	4.4934745	8.66848	Sitting_Read
14:21:26.002	-0.9074302	4.35758	8.379962	-0.0074207913	-0.0035717292	0.004845383	-0.91460115	4.4934745	8.66848	Sitting_Read
14:21:26.024	-0.9074302	4.35758	8.379962	-0.0074207913	-0.0035717292	0.004845383	-0.91460115	4.4934745	8.66848	Sitting_Read
14:21:26.046	-0.9074302	4.35758	8.379962	-0.0074207913	-0.0035717292	0.004845383	-0.91460115	4.4934745	8.66848	Sitting_Read
14:21:26.068	-0.9074302	4.35758	8.379962	-0.0074207913	-0.0035717292	0.004845383	-0.91460115	4.4934745	8.66848	Sitting_Read
14:21:26.090	-0.9074302	4.35758	8.379962	-0.0074207913	-0.0035717292	0.004845383	-0.91460115	4.4934745	8.66848	Sitting_Read
14:21:26.113	-0.9074302	4.35758	8.379962	-0.0074207913	-0.0035717292	0.004845383	-0.91460115	4.4934745	8.66848	Sitting_Read
14:21:26.134	-0.9529214	4.3887057	8.427847	-0.0019230038	0.008034711	0.0036236527	-0.9154696	4.4933386	8.668458	Sitting_Read
14:21:26.155	-0.9529214	4.3887057	8.427847	-0.0019230038	0.008034711	0.0036236527	-0.9154696	4.4933386	8.668458	Sitting_Read
14:21:26.176	-0.9529214	4.3887057	8.427847	-0.0019230038	0.008034711	0.0036236527	-0.9154696	4.4933386	8.668458	Sitting_Read
14:21:26.197	-0.9529214	4.3887057	8.427847	-0.0019230038	0.008034711	0.0036236527	-0.9154696	4.4933386	8.668458	Sitting_Read
14:21:26.218	-0.9529214	4.3887057	8.427847	-0.0019230038	0.008034711	0.0036236527	-0.9154696	4.4933386	8.668458	Sitting_Read
14:21:26.239	-0.9529214	4.3887057	8.427847	-0.0019230038	0.008034711	0.0036236527	-0.9154696	4.4933386	8.668458	Sitting_Read
14:21:26.260	-0.9529214	4.3887057	8.427847	-0.0019230038	0.008034711	0.0036236527	-0.9154696	4.4933386	8.668458	Sitting_Read
14:21:26.284	-0.9529214	4.3887057	8.427847	-0.0019230038	0.008034711	0.0036236527	-0.9154696	4.4933386	8.668458	Sitting_Read
14:21:26.307	-0.98404694	4.3791285	8.566715	0.008461705	0.01597596	0.0024019221	-0.91538143	4.487214	8.671639	Sitting_Read
14:21:26.328	-0.98404694	4.3791285	8.566715	0.008461705	0.01597596	0.0024019221	-0.91538143	4.487214	8.671639	Sitting_Read
14:21:26.349	-0.98404694	4.3791285	8.566715	0.008461705	0.01597596	0.0024019221	-0.91538143	4.487214	8.671639	Sitting_Read
14:21:26.370	-0.98404694	4.3791285	8.566715	0.008461705	0.01597596	0.0024019221	-0.91538143	4.487214	8.671639	Sitting_Read
14:21:26.391	-0.98404694	4.3791285	8.566715	0.008461705	0.01597596	0.0024019221	-0.91538143	4.487214	8.671639	Sitting_Read
14:21:26.414	-0.98404694	4.3791285	8.566715	0.008461705	0.01597596	0.0024019221	-0.91538143	4.487214	8.671639	Sitting_Read
14:21:26.435	-0.98404694	4.3791285	8.566715	0.008461705	0.01597596	0.0024019221	-0.91538143	4.487214	8.671639	Sitting_Read
14:21:26.456	-0.98404694	4.3791285	8.566715	0.008461705	0.01597596	0.0024019221	-0.91538143	4.487214	8.671639	Sitting_Read
14:21:26.477	-0.9529214	4.393494	8.382356	0.012737762	-0.0029608638	0.0011801916	-0.91538143	4.487214	8.671639	Sitting_Read
14:21:26.498	-0.9529214	4.393494	8.382356	0.012737762	-0.0029608638	0.0011801916	-0.91705024	4.497261	8.666256	Sitting_Read
14:21:26.519	-0.9529214	4.393494	8.382356	0.012737762	-0.0029608638	0.0011801916	-0.91705024	4.497261	8.666256	Sitting_Read
14:21:26.541	-0.9529214	4.393494	8.382356	0.012737762	-0.0029608638	0.0011801916	-0.91705024	4.497261	8.666256	Sitting_Read
14:21:26.562	-0.9529214	4.393494	8.382356	0.012737762	-0.0029608638	0.0011801916	-0.91705024	4.497261	8.666256	Sitting_Read
14:21:26.583	-0.9529214	4.393494	8.382356	0.012737762	-0.0029608638	0.0011801916	-0.91705024	4.497261	8.666256	Sitting_Read
14:21:26.604	-0.9529214	4.393494	8.382356	0.012737762	-0.0029608638	0.0011801916	-0.91705024	4.497261	8.666256	Sitting_Read
14:21:26.626	-0.9529214	4.393494	8.382356	0.012737762	-0.0029608638	0.0011801916	-0.91705024	4.497261	8.666256	Sitting_Read
14:21:26.648	-0.9529214	4.393494	8.382356	0.012737762	-0.0029608638	0.0011801916	-0.91705024	4.497261	8.666256	Sitting_Read
14:21:26.670	-0.8739103	4.35758	8.360807	0.009683436	0.00070432766	0.0011801916	-0.91243416	4.5073824	8.661485	Sitting_Read
[truncated: 3,446 more rows]
