# Supplementary material for: Real-time Smartphone Activity Classification Using Inertial Sensors—Recognition of Scrolling, Typing, and Watching Videos While Sitting or Walking
Source: Sensors (Basel). 2020 Jan 24;20(3):655. doi: 10.3390/s20030655 (PMC7038357; doi:10.3390/s20030655)
Supplement: Supplementary file 1 [file sensors-20-00655-s001.zip › sensors-668083-supplementary/5Hz_data/7521/2019_09_03_14_02_47_Multitasking_Watch.csv]

time	accX	accY	accZ	rotX	rotY	rotZ	graX	graY	graZ	activity
14:36:20.592	4.9393888	1.611347	8.0375805	0.19172129	0.16869228	-0.031195667	5.048325	1.334816	8.300783	Multitasking_Watch
14:36:20.627	5.0591025	1.8483802	8.456578	-0.14364374	0.28903273	0.018284418	4.7977457	1.5211022	8.416546	Multitasking_Watch
14:36:20.663	5.0591025	1.8483802	8.456578	-0.14364374	0.28903273	0.018284418	4.7977457	1.5211022	8.416546	Multitasking_Watch
14:36:20.684	5.0591025	1.8483802	8.456578	-0.14364374	0.28903273	0.018284418	4.7977457	1.5211022	8.416546	Multitasking_Watch
14:36:20.705	5.0591025	1.8483802	8.456578	-0.14364374	0.28903273	0.018284418	4.7977457	1.5211022	8.416546	Multitasking_Watch
14:36:20.726	5.0591025	1.8483802	8.456578	-0.14364374	0.28903273	0.018284418	4.7977457	1.5211022	8.416546	Multitasking_Watch
14:36:20.747	5.0591025	1.8483802	8.456578	-0.14364374	0.28903273	0.018284418	4.7977457	1.5211022	8.416546	Multitasking_Watch
14:36:20.787	5.0591025	1.8483802	8.456578	-0.14364374	0.28903273	0.018284418	4.7977457	1.5211022	8.416546	Multitasking_Watch
14:36:20.808	4.7191157	1.4269878	8.394327	-0.4924478	-0.22226149	0.0127866315	4.650498	1.0803311	8.565987	Multitasking_Watch
14:36:20.829	4.7191157	1.4269878	8.394327	-0.4924478	-0.22226149	0.0127866315	4.650498	1.0803311	8.565987	Multitasking_Watch
14:36:20.850	4.7191157	1.4269878	8.394327	-0.4924478	-0.22226149	0.0127866315	4.650498	1.0803311	8.565987	Multitasking_Watch
14:36:20.878	4.7191157	1.4269878	8.394327	-0.4924478	-0.22226149	0.0127866315	4.650498	1.0803311	8.565987	Multitasking_Watch
14:36:20.899	4.7191157	1.4269878	8.394327	-0.4924478	-0.22226149	0.0127866315	4.650498	1.0803311	8.565987	Multitasking_Watch
14:36:20.921	4.7191157	1.4269878	8.394327	-0.4924478	-0.22226149	0.0127866315	4.650498	1.0803311	8.565987	Multitasking_Watch
14:36:20.942	4.7191157	1.4269878	8.394327	-0.4924478	-0.22226149	0.0127866315	4.650498	1.0803311	8.565987	Multitasking_Watch
14:36:20.964	4.7191157	1.4269878	8.394327	-0.4924478	-0.22226149	0.0127866315	4.650498	1.0803311	8.565987	Multitasking_Watch
14:36:20.985	4.573065	0.6249057	7.8532214	-0.038574915	-0.057938736	0.025003936	4.8590894	0.58272094	8.498239	Multitasking_Watch
14:36:21.006	4.573065	0.6249057	7.8532214	-0.038574915	-0.057938736	0.025003936	4.8590894	0.58272094	8.498239	Multitasking_Watch
14:36:21.027	4.573065	0.6249057	7.8532214	-0.038574915	-0.057938736	0.025003936	4.8590894	0.58272094	8.498239	Multitasking_Watch
14:36:21.048	4.573065	0.6249057	7.8532214	-0.038574915	-0.057938736	0.025003936	4.8590894	0.58272094	8.498239	Multitasking_Watch
14:36:21.070	4.573065	0.6249057	7.8532214	-0.038574915	-0.057938736	0.025003936	4.8590894	0.58272094	8.498239	Multitasking_Watch
14:36:21.092	4.573065	0.6249057	7.8532214	-0.038574915	-0.057938736	0.025003936	4.8590894	0.58272094	8.498239	Multitasking_Watch
14:36:21.114	4.573065	0.6249057	7.8532214	-0.038574915	-0.057938736	0.025003936	4.8590894	0.58272094	8.498239	Multitasking_Watch
14:36:21.135	4.573065	0.6249057	7.8532214	-0.038574915	-0.057938736	0.025003936	4.8590894	0.58272094	8.498239	Multitasking_Watch
14:36:21.157	4.879532	0.4740664	8.035186	-0.011696848	0.07278643	-4.153884e-05	4.998034	0.4563664	8.425066	Multitasking_Watch
14:36:21.179	4.879532	0.4740664	8.035186	-0.011696848	0.07278643	-4.153884e-05	4.998034	0.4563664	8.425066	Multitasking_Watch
14:36:21.200	4.879532	0.4740664	8.035186	-0.011696848	0.07278643	-4.153884e-05	4.998034	0.4563664	8.425066	Multitasking_Watch
14:36:21.222	4.879532	0.4740664	8.035186	-0.011696848	0.07278643	-4.153884e-05	4.998034	0.4563664	8.425066	Multitasking_Watch
14:36:21.244	4.879532	0.4740664	8.035186	-0.011696848	0.07278643	-4.153884e-05	4.998034	0.4563664	8.425066	Multitasking_Watch
14:36:21.269	4.879532	0.4740664	8.035186	-0.011696848	0.07278643	-4.153884e-05	4.998034	0.4563664	8.425066	Multitasking_Watch
14:36:21.291	4.879532	0.4740664	8.035186	-0.011696848	0.07278643	-4.153884e-05	4.998034	0.4563664	8.425066	Multitasking_Watch
14:36:21.313	4.879532	0.4740664	8.035186	-0.011696848	0.07278643	-4.153884e-05	4.998034	0.4563664	8.425066	Multitasking_Watch
14:36:21.334	4.908263	0.4764607	8.083072	-0.011696848	0.07278643	-4.153884e-05	4.998034	0.4563664	8.425066	Multitasking_Watch
14:36:21.355	4.908263	0.4764607	8.083072	-0.022081556	0.0556822	0.028669128	5.0378838	0.40019765	8.404161	Multitasking_Watch
14:36:21.376	4.908263	0.4764607	8.083072	-0.022081556	0.0556822	0.028669128	5.0378838	0.40019765	8.404161	Multitasking_Watch
14:36:21.399	4.908263	0.4764607	8.083072	-0.022081556	0.0556822	0.028669128	5.0378838	0.40019765	8.404161	Multitasking_Watch
14:36:21.423	4.908263	0.4764607	8.083072	-0.022081556	0.0556822	0.028669128	5.0378838	0.40019765	8.404161	Multitasking_Watch
14:36:21.447	4.908263	0.4764607	8.083072	-0.022081556	0.0556822	0.028669128	5.0378838	0.40019765	8.404161	Multitasking_Watch
14:36:21.469	4.908263	0.4764607	8.083072	-0.022081556	0.0556822	0.028669128	5.0378838	0.40019765	8.404161	Multitasking_Watch
14:36:21.492	4.908263	0.4764607	8.083072	-0.022081556	0.0556822	0.028669128	5.0378838	0.40019765	8.404161	Multitasking_Watch
14:36:21.515	4.908263	0.4764607	8.083072	-0.022081556	0.0556822	0.028669128	5.0378838	0.40019765	8.404161	Multitasking_Watch
14:36:21.538	4.982486	0.31843856	8.044764	-0.0178055	-0.034725856	-0.0122588435	5.0973964	0.3021417	8.372313	Multitasking_Watch
14:36:21.565	4.982486	0.31843856	8.044764	-0.0178055	-0.034725856	-0.0122588435	5.0973964	0.3021417	8.372313	Multitasking_Watch
14:36:21.588	4.982486	0.31843856	8.044764	-0.0178055	-0.034725856	-0.0122588435	5.0973964	0.3021417	8.372313	Multitasking_Watch
14:36:21.611	4.982486	0.31843856	8.044764	-0.0178055	-0.034725856	-0.0122588435	5.0973964	0.3021417	8.372313	Multitasking_Watch
14:36:21.633	4.982486	0.31843856	8.044764	-0.0178055	-0.034725856	-0.0122588435	5.0973964	0.3021417	8.372313	Multitasking_Watch
14:36:21.654	4.982486	0.31843856	8.044764	-0.0178055	-0.034725856	-0.0122588435	5.0973964	0.3021417	8.372313	Multitasking_Watch
14:36:21.677	4.982486	0.31843856	8.044764	-0.0178055	-0.034725856	-0.0122588435	5.0973964	0.3021417	8.372313	Multitasking_Watch
14:36:21.698	4.9992456	0.31843856	7.886741	0.024344202	-0.012123842	-0.0012632693	5.1439857	0.29635397	8.343976	Multitasking_Watch
14:36:21.721	4.9992456	0.31843856	7.886741	0.024344202	-0.012123842	-0.0012632693	5.1439857	0.29635397	8.343976	Multitasking_Watch
14:36:21.745	4.9992456	0.31843856	7.886741	0.024344202	-0.012123842	-0.0012632693	5.1439857	0.29635397	8.343976	Multitasking_Watch
14:36:21.767	4.9992456	0.31843856	7.886741	0.024344202	-0.012123842	-0.0012632693	5.1439857	0.29635397	8.343976	Multitasking_Watch
14:36:21.790	4.9992456	0.31843856	7.886741	0.024344202	-0.012123842	-0.0012632693	5.1439857	0.29635397	8.343976	Multitasking_Watch
14:36:21.812	4.9992456	0.31843856	7.886741	0.024344202	-0.012123842	-0.0012632693	5.1439857	0.29635397	8.343976	Multitasking_Watch
14:36:21.834	4.9992456	0.31843856	7.886741	0.024344202	-0.012123842	-0.0012632693	5.1439857	0.29635397	8.343976	Multitasking_Watch
14:36:21.857	4.9992456	0.31843856	7.886741	0.024344202	-0.012123842	-0.0012632693	5.1439857	0.29635397	8.343976	Multitasking_Watch
14:36:21.879	4.98488	0.31125572	7.953781	0.014570358	0.017808553	0.0017910568	5.1500206	0.28408977	8.34068	Multitasking_Watch
14:36:21.901	4.98488	0.31125572	7.953781	0.014570358	0.017808553	0.0017910568	5.1500206	0.28408977	8.34068	Multitasking_Watch
14:36:21.923	4.98488	0.31125572	7.953781	0.014570358	0.017808553	0.0017910568	5.1500206	0.28408977	8.34068	Multitasking_Watch
14:36:21.945	4.98488	0.31125572	7.953781	0.014570358	0.017808553	0.0017910568	5.1500206	0.28408977	8.34068	Multitasking_Watch
14:36:21.968	4.98488	0.31125572	7.953781	0.014570358	0.017808553	0.0017910568	5.1500206	0.28408977	8.34068	Multitasking_Watch
14:36:21.990	4.98488	0.31125572	7.953781	0.014570358	0.017808553	0.0017910568	5.1500206	0.28408977	8.34068	Multitasking_Watch
14:36:22.013	4.98488	0.31125572	7.953781	0.014570358	0.017808553	0.0017910568	5.1500206	0.28408977	8.34068	Multitasking_Watch
14:36:22.035	4.98488	0.31125572	7.953781	0.014570358	0.017808553	0.0017910568	5.1500206	0.28408977	8.34068	Multitasking_Watch
14:36:22.059	4.98488	0.31125572	7.953781	-0.025746748	-0.024341147	0.0072888443	5.1500206	0.28408977	8.34068	Multitasking_Watch
14:36:22.084	5.044737	0.28970724	8.051947	-0.025746748	-0.024341147	0.0072888443	5.1676254	0.27362967	8.330135	Multitasking_Watch
14:36:22.107	5.044737	0.28970724	8.051947	-0.025746748	-0.024341147	0.0072888443	5.1676254	0.27362967	8.330135	Multitasking_Watch
14:36:22.129	5.044737	0.28970724	8.051947	-0.025746748	-0.024341147	0.0072888443	5.1676254	0.27362967	8.330135	Multitasking_Watch
14:36:22.152	5.044737	0.28970724	8.051947	-0.025746748	-0.024341147	0.0072888443	5.1676254	0.27362967	8.330135	Multitasking_Watch
14:36:22.173	5.044737	0.28970724	8.051947	-0.025746748	-0.024341147	0.0072888443	5.1676254	0.27362967	8.330135	Multitasking_Watch
14:36:22.195	5.044737	0.28970724	8.051947	-0.025746748	-0.024341147	0.0072888443	5.1676254	0.27362967	8.330135	Multitasking_Watch
14:36:22.218	5.044737	0.28970724	8.051947	-0.025746748	-0.024341147	0.0072888443	5.1676254	0.27362967	8.330135	Multitasking_Watch
14:36:22.241	4.9872746	0.24900457	8.056735	-0.030022804	-0.040834513	-0.004928461	5.2259398	0.21662082	8.295359	Multitasking_Watch
14:36:22.264	4.9872746	0.24900457	8.056735	-0.030022804	-0.040834513	-0.004928461	5.2259398	0.21662082	8.295359	Multitasking_Watch
14:36:22.286	4.9872746	0.24900457	8.056735	-0.030022804	-0.040834513	-0.004928461	5.2259398	0.21662082	8.295359	Multitasking_Watch
14:36:22.310	4.9872746	0.24900457	8.056735	-0.030022804	-0.040834513	-0.004928461	5.2259398	0.21662082	8.295359	Multitasking_Watch
14:36:22.333	4.9872746	0.24900457	8.056735	-0.030022804	-0.040834513	-0.004928461	5.2259398	0.21662082	8.295359	Multitasking_Watch
14:36:22.357	4.9872746	0.24900457	8.056735	-0.030022804	-0.040834513	-0.004928461	5.2259398	0.21662082	8.295359	Multitasking_Watch
14:36:22.380	4.9872746	0.24900457	8.056735	-0.030022804	-0.040834513	-0.004928461	5.2259398	0.21662082	8.295359	Multitasking_Watch
14:36:22.402	4.9872746	0.24900457	8.056735	-0.030022804	-0.040834513	-0.004928461	5.2259398	0.21662082	8.295359	Multitasking_Watch
14:36:22.424	5.0184	0.083799616	7.980118	-0.030022804	0.006202115	-0.03424999	5.168873	0.22685792	8.330764	Multitasking_Watch
14:36:22.450	5.0184	0.083799616	7.980118	-0.030022804	0.006202115	-0.03424999	5.168873	0.22685792	8.330764	Multitasking_Watch
14:36:22.472	5.0184	0.083799616	7.980118	-0.030022804	0.006202115	-0.03424999	5.168873	0.22685792	8.330764	Multitasking_Watch
14:36:22.493	5.0184	0.083799616	7.980118	-0.030022804	0.006202115	-0.03424999	5.168873	0.22685792	8.330764	Multitasking_Watch
14:36:22.516	5.0184	0.083799616	7.980118	-0.030022804	0.006202115	-0.03424999	5.168873	0.22685792	8.330764	Multitasking_Watch
14:36:22.538	5.0184	0.083799616	7.980118	-0.030022804	0.006202115	-0.03424999	5.168873	0.22685792	8.330764	Multitasking_Watch
14:36:22.561	5.0184	0.083799616	7.980118	-0.030022804	0.006202115	-0.03424999	5.168873	0.22685792	8.330764	Multitasking_Watch
14:36:22.584	5.0184	0.083799616	7.980118	-0.030022804	0.006202115	-0.03424999	5.168873	0.22685792	8.330764	Multitasking_Watch
14:36:22.607	5.0064287	0.22745611	7.987301	0.009072571	-0.005404325	-0.08067575	5.194956	0.15823922	8.316115	Multitasking_Watch
14:36:22.630	5.0064287	0.22745611	7.987301	0.009072571	-0.005404325	-0.08067575	5.194956	0.15823922	8.316115	Multitasking_Watch
14:36:22.652	5.0064287	0.22745611	7.987301	0.009072571	-0.005404325	-0.08067575	5.194956	0.15823922	8.316115	Multitasking_Watch
14:36:22.675	5.0064287	0.22745611	7.987301	0.009072571	-0.005404325	-0.08067575	5.194956	0.15823922	8.316115	Multitasking_Watch
14:36:22.697	5.0064287	0.22745611	7.987301	0.009072571	-0.005404325	-0.08067575	5.194956	0.15823922	8.316115	Multitasking_Watch
14:36:22.719	5.0064287	0.22745611	7.987301	0.009072571	-0.005404325	-0.08067575	5.194956	0.15823922	8.316115	Multitasking_Watch
14:36:22.741	5.0064287	0.22745611	7.987301	0.009072571	-0.005404325	-0.08067575	5.194956	0.15823922	8.316115	Multitasking_Watch
14:36:22.765	5.0064287	0.22745611	7.987301	0.009072571	-0.005404325	-0.08067575	5.194956	0.15823922	8.316115	Multitasking_Watch
14:36:22.787	5.176422	0.071828246	8.0711	-0.08316808	-0.05488441	-0.08373008	5.298902	0.13136275	8.250739	Multitasking_Watch
14:36:22.810	5.176422	0.071828246	8.0711	-0.08316808	-0.05488441	-0.08373008	5.298902	0.13136275	8.250739	Multitasking_Watch
14:36:22.833	5.176422	0.071828246	8.0711	-0.08316808	-0.05488441	-0.08373008	5.298902	0.13136275	8.250739	Multitasking_Watch
14:36:22.855	5.176422	0.071828246	8.0711	-0.08316808	-0.05488441	-0.08373008	5.298902	0.13136275	8.250739	Multitasking_Watch
14:36:22.878	5.176422	0.071828246	8.0711	-0.08316808	-0.05488441	-0.08373008	5.298902	0.13136275	8.250739	Multitasking_Watch
14:36:22.901	5.176422	0.071828246	8.0711	-0.08316808	-0.05488441	-0.08373008	5.298902	0.13136275	8.250739	Multitasking_Watch
14:36:22.924	5.176422	0.071828246	8.0711	-0.08316808	-0.05488441	-0.08373008	5.298902	0.13136275	8.250739	Multitasking_Watch
14:36:22.946	5.176422	0.071828246	8.0711	-0.08316808	-0.05488441	-0.08373008	5.298902	0.13136275	8.250739	Multitasking_Watch
14:36:22.969	5.3703585	0.65363705	8.794171	0.24669915	-0.02006509	-0.09350392	5.328637	0.24578664	8.228945	Multitasking_Watch
14:36:22.991	5.3703585	0.65363705	8.794171	0.24669915	-0.02006509	-0.09350392	5.328637	0.24578664	8.228945	Multitasking_Watch
14:36:23.012	5.3703585	0.65363705	8.794171	0.24669915	-0.02006509	-0.09350392	5.328637	0.24578664	8.228945	Multitasking_Watch
14:36:23.034	5.3703585	0.65363705	8.794171	0.24669915	-0.02006509	-0.09350392	5.328637	0.24578664	8.228945	Multitasking_Watch
14:36:23.056	5.3703585	0.65363705	8.794171	0.24669915	-0.02006509	-0.09350392	5.328637	0.24578664	8.228945	Multitasking_Watch
14:36:23.079	5.3703585	0.65363705	8.794171	0.24669915	-0.02006509	-0.09350392	5.328637	0.24578664	8.228945	Multitasking_Watch
14:36:23.103	5.3703585	0.65363705	8.794171	0.24669915	-0.02006509	-0.09350392	5.328637	0.24578664	8.228945	Multitasking_Watch
14:36:23.124	5.3703585	0.65363705	8.794171	0.24669915	-0.02006509	-0.09350392	5.328637	0.24578664	8.228945	Multitasking_Watch
14:36:23.146	5.190788	1.132492	6.936214	-0.10699183	-0.026173742	0.06715364	5.4118094	0.6300734	8.153875	Multitasking_Watch
14:36:23.168	5.190788	1.132492	6.936214	-0.10699183	-0.026173742	0.06715364	5.4118094	0.6300734	8.153875	Multitasking_Watch
14:36:23.190	5.190788	1.132492	6.936214	-0.10699183	-0.026173742	0.06715364	5.4118094	0.6300734	8.153875	Multitasking_Watch
14:36:23.213	5.190788	1.132492	6.936214	-0.10699183	-0.026173742	0.06715364	5.4118094	0.6300734	8.153875	Multitasking_Watch
14:36:23.235	5.190788	1.132492	6.936214	-0.10699183	-0.026173742	0.06715364	5.4118094	0.6300734	8.153875	Multitasking_Watch
14:36:23.257	5.190788	1.132492	6.936214	-0.10699183	-0.026173742	0.06715364	5.4118094	0.6300734	8.153875	Multitasking_Watch
14:36:23.279	5.190788	1.132492	6.936214	-0.10699183	-0.026173742	0.06715364	5.4118094	0.6300734	8.153875	Multitasking_Watch
14:36:23.301	5.190788	1.132492	6.936214	-0.10699183	-0.026173742	0.06715364	5.4118094	0.6300734	8.153875	Multitasking_Watch
14:36:23.323	5.648094	0.36632404	7.9394155	-0.09660712	-0.15262285	-0.11121902	5.4221005	0.58087295	8.15069	Multitasking_Watch
14:36:23.345	5.648094	0.36632404	7.9394155	-0.09660712	-0.15262285	-0.11121902	5.4221005	0.58087295	8.15069	Multitasking_Watch
14:36:23.367	5.648094	0.36632404	7.9394155	-0.09660712	-0.15262285	-0.11121902	5.4221005	0.58087295	8.15069	Multitasking_Watch
14:36:23.390	5.648094	0.36632404	7.9394155	-0.09660712	-0.15262285	-0.11121902	5.4221005	0.58087295	8.15069	Multitasking_Watch
14:36:23.413	5.648094	0.36632404	7.9394155	-0.09660712	-0.15262285	-0.11121902	5.4221005	0.58087295	8.15069	Multitasking_Watch
14:36:23.436	5.648094	0.36632404	7.9394155	-0.09660712	-0.15262285	-0.11121902	5.4221005	0.58087295	8.15069	Multitasking_Watch
14:36:23.462	5.648094	0.36632404	7.9394155	-0.09660712	-0.15262285	-0.11121902	5.4221005	0.58087295	8.15069	Multitasking_Watch
14:36:23.484	5.648094	0.36632404	7.9394155	-0.09660712	-0.15262285	-0.11121902	5.4221005	0.58087295	8.15069	Multitasking_Watch
14:36:23.505	3.7302802	1.1564348	6.349617	-0.07095078	0.015365093	0.22414601	5.391519	0.7549726	8.15671	Multitasking_Watch
14:36:23.527	3.7302802	1.1564348	6.349617	-0.07095078	0.015365093	0.22414601	5.391519	0.7549726	8.15671	Multitasking_Watch
14:36:23.551	3.7302802	1.1564348	6.349617	-0.07095078	0.015365093	0.22414601	5.391519	0.7549726	8.15671	Multitasking_Watch
14:36:23.573	3.7302802	1.1564348	6.349617	-0.07095078	0.015365093	0.22414601	5.391519	0.7549726	8.15671	Multitasking_Watch
14:36:23.595	3.7302802	1.1564348	6.349617	-0.07095078	0.015365093	0.22414601	5.391519	0.7549726	8.15671	Multitasking_Watch
14:36:23.617	3.7302802	1.1564348	6.349617	-0.07095078	0.015365093	0.22414601	5.391519	0.7549726	8.15671	Multitasking_Watch
14:36:23.640	3.7302802	1.1564348	6.349617	-0.07095078	0.015365093	0.22414601	5.391519	0.7549726	8.15671	Multitasking_Watch
14:36:23.665	3.7302802	1.1564348	6.349617	-0.07095078	0.015365093	0.22414601	5.391519	0.7549726	8.15671	Multitasking_Watch
14:36:23.687	6.282577	0.08140534	9.2419	-0.045294438	0.081949405	-0.10938642	5.4191437	0.38524383	8.16424	Multitasking_Watch
14:36:23.710	6.282577	0.08140534	9.2419	-0.045294438	0.081949405	-0.10938642	5.4191437	0.38524383	8.16424	Multitasking_Watch
14:36:23.733	6.282577	0.08140534	9.2419	-0.045294438	0.081949405	-0.10938642	5.4191437	0.38524383	8.16424	Multitasking_Watch
14:36:23.755	6.282577	0.08140534	9.2419	-0.045294438	0.081949405	-0.10938642	5.4191437	0.38524383	8.16424	Multitasking_Watch
14:36:23.778	6.282577	0.08140534	9.2419	-0.045294438	0.081949405	-0.10938642	5.4191437	0.38524383	8.16424	Multitasking_Watch
14:36:23.800	6.282577	0.08140534	9.2419	-0.045294438	0.081949405	-0.10938642	5.4191437	0.38524383	8.16424	Multitasking_Watch
14:36:23.822	6.282577	0.08140534	9.2419	-0.045294438	0.081949405	-0.10938642	5.4191437	0.38524383	8.16424	Multitasking_Watch
14:36:23.843	6.282577	0.08140534	9.2419	-0.045294438	0.081949405	-0.10938642	5.4191437	0.38524383	8.16424	Multitasking_Watch
14:36:23.864	6.4525704	0.6943397	9.29218	0.44339776	0.035523646	0.037832107	5.4684596	0.3569204	8.132582	Multitasking_Watch
14:36:23.886	6.4525704	0.6943397	9.29218	0.44339776	0.035523646	0.037832107	5.4684596	0.3569204	8.132582	Multitasking_Watch
14:36:23.909	6.4525704	0.6943397	9.29218	0.44339776	0.035523646	0.037832107	5.4684596	0.3569204	8.132582	Multitasking_Watch
14:36:23.931	6.4525704	0.6943397	9.29218	0.44339776	0.035523646	0.037832107	5.4684596	0.3569204	8.132582	Multitasking_Watch
14:36:23.954	6.4525704	0.6943397	9.29218	0.44339776	0.035523646	0.037832107	5.4684596	0.3569204	8.132582	Multitasking_Watch
14:36:23.977	6.4525704	0.6943397	9.29218	0.44339776	0.035523646	0.037832107	5.4684596	0.3569204	8.132582	Multitasking_Watch
14:36:24.000	6.4525704	0.6943397	9.29218	0.44339776	0.035523646	0.037832107	5.4684596	0.3569204	8.132582	Multitasking_Watch
14:36:24.023	6.4525704	0.6943397	9.29218	0.44339776	0.035523646	0.037832107	5.4684596	0.3569204	8.132582	Multitasking_Watch
14:36:24.045	4.946572	1.3862851	6.9840994	-0.055679146	0.037356243	0.021338746	5.563198	0.97494894	8.016896	Multitasking_Watch
14:36:24.067	4.946572	1.3862851	6.9840994	-0.055679146	0.037356243	0.021338746	5.563198	0.97494894	8.016896	Multitasking_Watch
14:36:24.089	4.946572	1.3862851	6.9840994	-0.055679146	0.037356243	0.021338746	5.563198	0.97494894	8.016896	Multitasking_Watch
14:36:24.111	4.946572	1.3862851	6.9840994	-0.055679146	0.037356243	0.021338746	5.563198	0.97494894	8.016896	Multitasking_Watch
14:36:24.132	4.946572	1.3862851	6.9840994	-0.055679146	0.037356243	0.021338746	5.563198	0.97494894	8.016896	Multitasking_Watch
14:36:24.153	4.946572	1.3862851	6.9840994	-0.055679146	0.037356243	0.021338746	5.563198	0.97494894	8.016896	Multitasking_Watch
14:36:24.175	4.946572	1.3862851	6.9840994	-0.055679146	0.037356243	0.021338746	5.563198	0.97494894	8.016896	Multitasking_Watch
14:36:24.196	4.946572	1.3862851	6.9840994	-0.055679146	0.037356243	0.021338746	5.563198	0.97494894	8.016896	Multitasking_Watch
14:36:24.218	4.9202347	0.5698374	8.030397	-0.03979665	0.09294498	-0.07212363	5.498812	0.737608	8.086369	Multitasking_Watch
14:36:24.240	4.9202347	0.5698374	8.030397	-0.03979665	0.09294498	-0.07212363	5.498812	0.737608	8.086369	Multitasking_Watch
14:36:24.262	4.9202347	0.5698374	8.030397	-0.03979665	0.09294498	-0.07212363	5.498812	0.737608	8.086369	Multitasking_Watch
14:36:24.285	4.9202347	0.5698374	8.030397	-0.03979665	0.09294498	-0.07212363	5.498812	0.737608	8.086369	Multitasking_Watch
14:36:24.306	4.9202347	0.5698374	8.030397	-0.03979665	0.09294498	-0.07212363	5.498812	0.737608	8.086369	Multitasking_Watch
14:36:24.328	4.9202347	0.5698374	8.030397	-0.03979665	0.09294498	-0.07212363	5.498812	0.737608	8.086369	Multitasking_Watch
14:36:24.349	4.9202347	0.5698374	8.030397	-0.03979665	0.09294498	-0.07212363	5.498812	0.737608	8.086369	Multitasking_Watch
14:36:24.370	4.9202347	0.5698374	8.030397	-0.03979665	0.09294498	-0.07212363	5.498812	0.737608	8.086369	Multitasking_Watch
14:36:24.392	4.9202347	0.5698374	8.030397	-0.03979665	0.09294498	-0.07212363	5.498812	0.737608	8.086369	Multitasking_Watch
14:36:24.415	5.2697988	0.6392714	8.18842	0.079932936	0.04346489	0.017062688	5.4021163	0.7084968	8.153864	Multitasking_Watch
14:36:24.441	5.2697988	0.6392714	8.18842	0.079932936	0.04346489	0.017062688	5.4021163	0.7084968	8.153864	Multitasking_Watch
14:36:24.463	5.2697988	0.6392714	8.18842	0.079932936	0.04346489	0.017062688	5.4021163	0.7084968	8.153864	Multitasking_Watch
14:36:24.485	5.2697988	0.6392714	8.18842	0.079932936	0.04346489	0.017062688	5.4021163	0.7084968	8.153864	Multitasking_Watch
14:36:24.506	5.2697988	0.6392714	8.18842	0.079932936	0.04346489	0.017062688	5.4021163	0.7084968	8.153864	Multitasking_Watch
14:36:24.529	5.2697988	0.6392714	8.18842	0.079932936	0.04346489	0.017062688	5.4021163	0.7084968	8.153864	Multitasking_Watch
14:36:24.551	5.2697988	0.6392714	8.18842	0.079932936	0.04346489	0.017062688	5.4021163	0.7084968	8.153864	Multitasking_Watch
14:36:24.572	5.2697988	0.6392714	8.18842	0.079932936	0.04346489	0.017062688	5.4021163	0.7084968	8.153864	Multitasking_Watch
14:36:24.594	5.506832	0.65363705	7.676045	-0.033687998	-0.040223643	0.018284418	5.4423623	0.7321096	8.124963	Multitasking_Watch
14:36:24.616	5.506832	0.65363705	7.676045	-0.033687998	-0.040223643	0.018284418	5.4423623	0.7321096	8.124963	Multitasking_Watch
14:36:24.638	5.506832	0.65363705	7.676045	-0.033687998	-0.040223643	0.018284418	5.4423623	0.7321096	8.124963	Multitasking_Watch
14:36:24.660	5.506832	0.65363705	7.676045	-0.033687998	-0.040223643	0.018284418	5.4423623	0.7321096	8.124963	Multitasking_Watch
14:36:24.683	5.506832	0.65363705	7.676045	-0.033687998	-0.040223643	0.018284418	5.4423623	0.7321096	8.124963	Multitasking_Watch
14:36:24.705	5.506832	0.65363705	7.676045	-0.033687998	-0.040223643	0.018284418	5.4423623	0.7321096	8.124963	Multitasking_Watch
14:36:24.727	5.506832	0.65363705	7.676045	-0.033687998	-0.040223643	0.018284418	5.4423623	0.7321096	8.124963	Multitasking_Watch
14:36:24.750	5.506832	0.65363705	7.676045	-0.033687998	-0.040223643	0.018284418	5.4423623	0.7321096	8.124963	Multitasking_Watch
14:36:24.779	5.4302154	0.49800915	7.901107	-0.19678901	-0.22348322	0.068375364	5.5530243	0.6497145	8.0568075	Multitasking_Watch
14:36:24.802	5.4302154	0.49800915	7.901107	-0.19678901	-0.22348322	0.068375364	5.5530243	0.6497145	8.0568075	Multitasking_Watch
14:36:24.827	5.4302154	0.49800915	7.901107	-0.19678901	-0.22348322	0.068375364	5.5530243	0.6497145	8.0568075	Multitasking_Watch
14:36:24.849	5.4302154	0.49800915	7.901107	-0.19678901	-0.22348322	0.068375364	5.5530243	0.6497145	8.0568075	Multitasking_Watch
14:36:24.870	5.4302154	0.49800915	7.901107	-0.19678901	-0.22348322	0.068375364	5.5530243	0.6497145	8.0568075	Multitasking_Watch
14:36:24.892	5.4302154	0.49800915	7.901107	-0.19678901	-0.22348322	0.068375364	5.5530243	0.6497145	8.0568075	Multitasking_Watch
14:36:24.914	5.4302154	0.49800915	7.901107	-0.19678901	-0.22348322	0.068375364	5.5530243	0.6497145	8.0568075	Multitasking_Watch
14:36:24.937	5.4302154	0.49800915	7.901107	-0.19678901	-0.22348322	0.068375364	5.5530243	0.6497145	8.0568075	Multitasking_Watch
14:36:24.959	5.4900723	0.68236834	7.970541	-0.02941194	-0.028006338	0.056768928	5.662562	0.46060753	7.9933467	Multitasking_Watch
14:36:24.982	5.4900723	0.68236834	7.970541	-0.02941194	-0.028006338	0.056768928	5.662562	0.46060753	7.9933467	Multitasking_Watch
14:36:25.007	5.4900723	0.68236834	7.970541	-0.02941194	-0.028006338	0.056768928	5.662562	0.46060753	7.9933467	Multitasking_Watch
14:36:25.029	5.4900723	0.68236834	7.970541	-0.02941194	-0.028006338	0.056768928	5.662562	0.46060753	7.9933467	Multitasking_Watch
14:36:25.052	5.4900723	0.68236834	7.970541	-0.02941194	-0.028006338	0.056768928	5.662562	0.46060753	7.9933467	Multitasking_Watch
14:36:25.074	5.4900723	0.68236834	7.970541	-0.02941194	-0.028006338	0.056768928	5.662562	0.46060753	7.9933467	Multitasking_Watch
14:36:25.097	5.4900723	0.68236834	7.970541	-0.02941194	-0.028006338	0.056768928	5.662562	0.46060753	7.9933467	Multitasking_Watch
14:36:25.119	4.810098	0.6177229	7.4533772	0.2002734	-0.05060835	0.04516249	5.388237	0.54914963	8.175309	Multitasking_Watch
14:36:25.141	4.810098	0.6177229	7.4533772	0.2002734	-0.05060835	0.04516249	5.388237	0.54914963	8.175309	Multitasking_Watch
14:36:25.164	4.810098	0.6177229	7.4533772	0.2002734	-0.05060835	0.04516249	5.388237	0.54914963	8.175309	Multitasking_Watch
14:36:25.187	4.810098	0.6177229	7.4533772	0.2002734	-0.05060835	0.04516249	5.388237	0.54914963	8.175309	Multitasking_Watch
14:36:25.210	4.810098	0.6177229	7.4533772	0.2002734	-0.05060835	0.04516249	5.388237	0.54914963	8.175309	Multitasking_Watch
14:36:25.232	4.810098	0.6177229	7.4533772	0.2002734	-0.05060835	0.04516249	5.388237	0.54914963	8.175309	Multitasking_Watch
14:36:25.255	4.810098	0.6177229	7.4533772	0.2002734	-0.05060835	0.04516249	5.388237	0.54914963	8.175309	Multitasking_Watch
14:36:25.277	4.810098	0.6177229	7.4533772	0.2002734	-0.05060835	0.04516249	5.388237	0.54914963	8.175309	Multitasking_Watch
14:36:25.300	6.014418	-0.7302538	8.856422	-0.4814522	0.09477757	0.18627235	5.371272	0.07398922	8.20453	Multitasking_Watch
14:36:25.322	6.014418	-0.7302538	8.856422	-0.4814522	0.09477757	0.18627235	5.371272	0.07398922	8.20453	Multitasking_Watch
14:36:25.346	6.014418	-0.7302538	8.856422	-0.4814522	0.09477757	0.18627235	5.371272	0.07398922	8.20453	Multitasking_Watch
14:36:25.373	6.014418	-0.7302538	8.856422	-0.4814522	0.09477757	0.18627235	5.371272	0.07398922	8.20453	Multitasking_Watch
14:36:25.394	6.014418	-0.7302538	8.856422	-0.4814522	0.09477757	0.18627235	5.371272	0.07398922	8.20453	Multitasking_Watch
14:36:25.416	6.014418	-0.7302538	8.856422	-0.4814522	0.09477757	0.18627235	5.371272	0.07398922	8.20453	Multitasking_Watch
14:36:25.439	6.014418	-0.7302538	8.856422	-0.4814522	0.09477757	0.18627235	5.371272	0.07398922	8.20453	Multitasking_Watch
14:36:25.463	6.014418	-0.7302538	8.856422	-0.4814522	0.09477757	0.18627235	5.371272	0.07398922	8.20453	Multitasking_Watch
14:36:25.485	5.1021996	0.505192	8.590658	0.18683435	0.25910032	-0.17108381	5.1361985	0.19685726	8.351711	Multitasking_Watch
14:36:25.506	5.1021996	0.505192	8.590658	0.18683435	0.25910032	-0.17108381	5.1361985	0.19685726	8.351711	Multitasking_Watch
14:36:25.529	5.1021996	0.505192	8.590658	0.18683435	0.25910032	-0.17108381	5.1361985	0.19685726	8.351711	Multitasking_Watch
14:36:25.552	5.1021996	0.505192	8.590658	0.18683435	0.25910032	-0.17108381	5.1361985	0.19685726	8.351711	Multitasking_Watch
14:36:25.574	5.1021996	0.505192	8.590658	0.18683435	0.25910032	-0.17108381	5.1361985	0.19685726	8.351711	Multitasking_Watch
14:36:25.603	5.1021996	0.505192	8.590658	0.18683435	0.25910032	-0.17108381	5.1361985	0.19685726	8.351711	Multitasking_Watch
14:36:25.628	5.1021996	0.505192	8.590658	0.18683435	0.25910032	-0.17108381	5.1361985	0.19685726	8.351711	Multitasking_Watch
14:36:25.649	5.1021996	0.505192	8.590658	0.18683435	0.25910032	-0.17108381	5.1361985	0.19685726	8.351711	Multitasking_Watch
14:36:25.671	4.565882	0.3328042	8.865999	-0.022692423	-0.10192104	0.03233432	4.987398	0.46839863	8.430707	Multitasking_Watch
14:36:25.693	4.565882	0.3328042	8.865999	-0.022692423	-0.10192104	0.03233432	4.987398	0.46839863	8.430707	Multitasking_Watch
14:36:25.715	4.565882	0.3328042	8.865999	-0.022692423	-0.10192104	0.03233432	4.987398	0.46839863	8.430707	Multitasking_Watch
14:36:25.738	4.565882	0.3328042	8.865999	-0.022692423	-0.10192104	0.03233432	4.987398	0.46839863	8.430707	Multitasking_Watch
14:36:25.760	4.565882	0.3328042	8.865999	-0.022692423	-0.10192104	0.03233432	4.987398	0.46839863	8.430707	Multitasking_Watch
14:36:25.783	4.565882	0.3328042	8.865999	-0.022692423	-0.10192104	0.03233432	4.987398	0.46839863	8.430707	Multitasking_Watch
14:36:25.806	4.565882	0.3328042	8.865999	-0.022692423	-0.10192104	0.03233432	4.987398	0.46839863	8.430707	Multitasking_Watch
14:36:25.829	4.565882	0.3328042	8.865999	-0.022692423	-0.10192104	0.03233432	4.987398	0.46839863	8.430707	Multitasking_Watch
14:36:25.851	4.889109	0.71828246	8.030397	0.17217359	-0.006626055	-0.02569788	4.961931	0.6676784	8.432306	Multitasking_Watch
14:36:25.877	4.889109	0.71828246	8.030397	0.17217359	-0.006626055	-0.02569788	4.961931	0.6676784	8.432306	Multitasking_Watch
14:36:25.899	4.889109	0.71828246	8.030397	0.17217359	-0.006626055	-0.02569788	4.961931	0.6676784	8.432306	Multitasking_Watch
14:36:25.921	4.889109	0.71828246	8.030397	0.17217359	-0.006626055	-0.02569788	4.961931	0.6676784	8.432306	Multitasking_Watch
14:36:25.943	4.889109	0.71828246	8.030397	0.17217359	-0.006626055	-0.02569788	4.961931	0.6676784	8.432306	Multitasking_Watch
14:36:25.965	4.889109	0.71828246	8.030397	0.17217359	-0.006626055	-0.02569788	4.961931	0.6676784	8.432306	Multitasking_Watch
14:36:25.988	4.889109	0.71828246	8.030397	0.17217359	-0.006626055	-0.02569788	4.961931	0.6676784	8.432306	Multitasking_Watch
14:36:26.011	4.889109	0.71828246	8.030397	0.17217359	-0.006626055	-0.02569788	4.961931	0.6676784	8.432306	Multitasking_Watch
14:36:26.039	5.05192	0.65842557	8.176449	-0.1338699	-0.059160464	0.06287758	5.011393	0.6214987	8.406546	Multitasking_Watch
14:36:26.061	5.05192	0.65842557	8.176449	-0.1338699	-0.059160464	0.06287758	5.011393	0.6214987	8.406546	Multitasking_Watch
14:36:26.084	5.05192	0.65842557	8.176449	-0.1338699	-0.059160464	0.06287758	5.011393	0.6214987	8.406546	Multitasking_Watch
14:36:26.106	5.05192	0.65842557	8.176449	-0.1338699	-0.059160464	0.06287758	5.011393	0.6214987	8.406546	Multitasking_Watch
14:36:26.128	5.05192	0.65842557	8.176449	-0.1338699	-0.059160464	0.06287758	5.011393	0.6214987	8.406546	Multitasking_Watch
14:36:26.151	5.05192	0.65842557	8.176449	-0.1338699	-0.059160464	0.06287758	5.011393	0.6214987	8.406546	Multitasking_Watch
14:36:26.172	5.05192	0.65842557	8.176449	-0.1338699	-0.059160464	0.06287758	5.011393	0.6214987	8.406546	Multitasking_Watch
14:36:26.194	5.05192	0.65842557	8.176449	-0.1338699	-0.059160464	0.06287758	5.011393	0.6214987	8.406546	Multitasking_Watch
14:36:26.217	4.5467277	1.1133378	7.0152254	-0.07095078	-0.27601764	0.07876008	4.960148	0.7911481	8.422669	Multitasking_Watch
14:36:26.239	4.5467277	1.1133378	7.0152254	-0.07095078	-0.27601764	0.07876008	4.960148	0.7911481	8.422669	Multitasking_Watch
14:36:26.267	4.5467277	1.1133378	7.0152254	-0.07095078	-0.27601764	0.07876008	4.960148	0.7911481	8.422669	Multitasking_Watch
14:36:26.289	4.5467277	1.1133378	7.0152254	-0.07095078	-0.27601764	0.07876008	4.960148	0.7911481	8.422669	Multitasking_Watch
14:36:26.311	4.5467277	1.1133378	7.0152254	-0.07095078	-0.27601764	0.07876008	4.960148	0.7911481	8.422669	Multitasking_Watch
14:36:26.333	4.5467277	1.1133378	7.0152254	-0.07095078	-0.27601764	0.07876008	4.960148	0.7911481	8.422669	Multitasking_Watch
14:36:26.355	4.5467277	1.1133378	7.0152254	-0.07095078	-0.27601764	0.07876008	4.960148	0.7911481	8.422669	Multitasking_Watch
14:36:26.379	4.9968514	1.036721	7.640131	0.22898406	-0.15628804	-0.10388863	4.9466643	0.7442116	8.43487	Multitasking_Watch
14:36:26.402	4.9968514	1.036721	7.640131	0.22898406	-0.15628804	-0.10388863	4.9466643	0.7442116	8.43487	Multitasking_Watch
14:36:26.424	4.9968514	1.036721	7.640131	0.22898406	-0.15628804	-0.10388863	4.9466643	0.7442116	8.43487	Multitasking_Watch
14:36:26.447	4.9968514	1.036721	7.640131	0.22898406	-0.15628804	-0.10388863	4.9466643	0.7442116	8.43487	Multitasking_Watch
14:36:26.468	4.9968514	1.036721	7.640131	0.22898406	-0.15628804	-0.10388863	4.9466643	0.7442116	8.43487	Multitasking_Watch
14:36:26.492	4.9968514	1.036721	7.640131	0.22898406	-0.15628804	-0.10388863	4.9466643	0.7442116	8.43487	Multitasking_Watch
14:36:26.514	4.9968514	1.036721	7.640131	0.22898406	-0.15628804	-0.10388863	4.9466643	0.7442116	8.43487	Multitasking_Watch
14:36:26.536	4.9968514	1.036721	7.640131	0.22898406	-0.15628804	-0.10388863	4.9466643	0.7442116	8.43487	Multitasking_Watch
14:36:26.559	4.5275736	0.7110996	8.035186	0.042059295	0.06851037	-0.04891076	4.8933387	0.7341682	8.466794	Multitasking_Watch
14:36:26.581	4.5275736	0.7110996	8.035186	0.042059295	0.06851037	-0.04891076	4.8933387	0.7341682	8.466794	Multitasking_Watch
14:36:26.604	4.5275736	0.7110996	8.035186	0.042059295	0.06851037	-0.04891076	4.8933387	0.7341682	8.466794	Multitasking_Watch
14:36:26.627	4.5275736	0.7110996	8.035186	0.042059295	0.06851037	-0.04891076	4.8933387	0.7341682	8.466794	Multitasking_Watch
14:36:26.650	4.5275736	0.7110996	8.035186	0.042059295	0.06851037	-0.04891076	4.8933387	0.7341682	8.466794	Multitasking_Watch
14:36:26.673	4.5275736	0.7110996	8.035186	0.042059295	0.06851037	-0.04891076	4.8933387	0.7341682	8.466794	Multitasking_Watch
14:36:26.695	4.5275736	0.7110996	8.035186	0.042059295	0.06851037	-0.04891076	4.8933387	0.7341682	8.466794	Multitasking_Watch
14:36:26.717	4.5275736	0.7110996	8.035186	0.042059295	0.06851037	-0.04891076	4.8933387	0.7341682	8.466794	Multitasking_Watch
14:36:26.739	4.45814	0.7781393	8.375174	-0.10088317	-0.09886671	-0.003095865	4.7394524	0.7042073	8.556404	Multitasking_Watch
14:36:26.762	4.45814	0.7781393	8.375174	-0.10088317	-0.09886671	-0.003095865	4.7394524	0.7042073	8.556404	Multitasking_Watch
14:36:26.784	4.45814	0.7781393	8.375174	-0.10088317	-0.09886671	-0.003095865	4.7394524	0.7042073	8.556404	Multitasking_Watch
14:36:26.807	4.45814	0.7781393	8.375174	-0.10088317	-0.09886671	-0.003095865	4.7394524	0.7042073	8.556404	Multitasking_Watch
14:36:26.830	4.45814	0.7781393	8.375174	-0.10088317	-0.09886671	-0.003095865	4.7394524	0.7042073	8.556404	Multitasking_Watch
14:36:26.853	4.45814	0.7781393	8.375174	-0.10088317	-0.09886671	-0.003095865	4.7394524	0.7042073	8.556404	Multitasking_Watch
14:36:26.876	4.45814	0.7781393	8.375174	-0.10088317	-0.09886671	-0.003095865	4.7394524	0.7042073	8.556404	Multitasking_Watch
14:36:26.898	4.45814	0.7781393	8.375174	-0.10088317	-0.09886671	-0.003095865	4.7394524	0.7042073	8.556404	Multitasking_Watch
14:36:26.920	4.5898247	0.4932206	7.7861814	-0.1357025	-0.017010765	0.049438544	4.793132	0.69268924	8.527393	Multitasking_Watch
14:36:26.943	4.5898247	0.4932206	7.7861814	-0.1357025	-0.017010765	0.049438544	4.793132	0.69268924	8.527393	Multitasking_Watch
14:36:26.964	4.5898247	0.4932206	7.7861814	-0.1357025	-0.017010765	0.049438544	4.793132	0.69268924	8.527393	Multitasking_Watch
14:36:26.985	4.5898247	0.4932206	7.7861814	-0.1357025	-0.017010765	0.049438544	4.793132	0.69268924	8.527393	Multitasking_Watch
14:36:27.007	4.5898247	0.4932206	7.7861814	-0.1357025	-0.017010765	0.049438544	4.793132	0.69268924	8.527393	Multitasking_Watch
14:36:27.030	4.5898247	0.4932206	7.7861814	-0.1357025	-0.017010765	0.049438544	4.793132	0.69268924	8.527393	Multitasking_Watch
14:36:27.054	4.5898247	0.4932206	7.7861814	-0.1357025	-0.017010765	0.049438544	4.793132	0.69268924	8.527393	Multitasking_Watch
14:36:27.077	4.5898247	0.4932206	7.7861814	-0.1357025	-0.017010765	0.049438544	4.793132	0.69268924	8.527393	Multitasking_Watch
14:36:27.099	4.7262983	0.4668836	8.363202	-0.24687998	0.035523646	0.13984661	4.761633	0.4678292	8.560278	Multitasking_Watch
14:36:27.121	4.7262983	0.4668836	8.363202	-0.24687998	0.035523646	0.13984661	4.761633	0.4678292	8.560278	Multitasking_Watch
14:36:27.143	4.7262983	0.4668836	8.363202	-0.24687998	0.035523646	0.13984661	4.761633	0.4678292	8.560278	Multitasking_Watch
14:36:27.165	4.7262983	0.4668836	8.363202	-0.24687998	0.035523646	0.13984661	4.761633	0.4678292	8.560278	Multitasking_Watch
14:36:27.187	4.7262983	0.4668836	8.363202	-0.24687998	0.035523646	0.13984661	4.761633	0.4678292	8.560278	Multitasking_Watch
14:36:27.210	4.7262983	0.4668836	8.363202	-0.24687998	0.035523646	0.13984661	4.761633	0.4678292	8.560278	Multitasking_Watch
14:36:27.231	4.7262983	0.4668836	8.363202	-0.24687998	0.035523646	0.13984661	4.761633	0.4678292	8.560278	Multitasking_Watch
14:36:27.253	4.7262983	0.4668836	8.363202	-0.24687998	0.035523646	0.13984661	4.761633	0.4678292	8.560278	Multitasking_Watch
14:36:27.276	4.9561486	0.3423813	8.267431	-0.24687998	0.035523646	0.13984661	4.761633	0.4678292	8.560278	Multitasking_Watch
14:36:27.298	4.9561486	0.3423813	8.267431	-0.056900874	-0.17217053	-0.051965084	4.946511	0.2839525	8.462964	Multitasking_Watch
14:36:27.320	4.9561486	0.3423813	8.267431	-0.056900874	-0.17217053	-0.051965084	4.946511	0.2839525	8.462964	Multitasking_Watch
14:36:27.342	4.9561486	0.3423813	8.267431	-0.056900874	-0.17217053	-0.051965084	4.946511	0.2839525	8.462964	Multitasking_Watch
14:36:27.365	4.9561486	0.3423813	8.267431	-0.056900874	-0.17217053	-0.051965084	4.946511	0.2839525	8.462964	Multitasking_Watch
14:36:27.387	4.9561486	0.3423813	8.267431	-0.056900874	-0.17217053	-0.051965084	4.946511	0.2839525	8.462964	Multitasking_Watch
14:36:27.410	4.9561486	0.3423813	8.267431	-0.056900874	-0.17217053	-0.051965084	4.946511	0.2839525	8.462964	Multitasking_Watch
14:36:27.433	4.9561486	0.3423813	8.267431	-0.056900874	-0.17217053	-0.051965084	4.946511	0.2839525	8.462964	Multitasking_Watch
14:36:27.457	4.9872746	0.14844504	8.214757	0.09764803	-0.36886913	0.020117015	4.9709888	0.26393673	8.449258	Multitasking_Watch
14:36:27.485	4.9872746	0.14844504	8.214757	0.09764803	-0.36886913	0.020117015	4.9709888	0.26393673	8.449258	Multitasking_Watch
14:36:27.507	4.9872746	0.14844504	8.214757	0.09764803	-0.36886913	0.020117015	4.9709888	0.26393673	8.449258	Multitasking_Watch
14:36:27.529	4.9872746	0.14844504	8.214757	0.09764803	-0.36886913	0.020117015	4.9709888	0.26393673	8.449258	Multitasking_Watch
14:36:27.551	4.9872746	0.14844504	8.214757	0.09764803	-0.36886913	0.020117015	4.9709888	0.26393673	8.449258	Multitasking_Watch
14:36:27.572	4.9872746	0.14844504	8.214757	0.09764803	-0.36886913	0.020117015	4.9709888	0.26393673	8.449258	Multitasking_Watch
14:36:27.594	4.9872746	0.14844504	8.214757	0.09764803	-0.36886913	0.020117015	4.9709888	0.26393673	8.449258	Multitasking_Watch
14:36:27.617	4.9872746	0.14844504	8.214757	0.09764803	-0.36886913	0.020117015	4.9709888	0.26393673	8.449258	Multitasking_Watch
14:36:27.639	4.922629	0.06943397	8.114198	-0.100272305	-0.06404739	-0.067236714	5.1170526	0.07720599	8.365416	Multitasking_Watch
14:36:27.662	4.922629	0.06943397	8.114198	-0.100272305	-0.06404739	-0.067236714	5.1170526	0.07720599	8.365416	Multitasking_Watch
14:36:27.685	4.922629	0.06943397	8.114198	-0.100272305	-0.06404739	-0.067236714	5.1170526	0.07720599	8.365416	Multitasking_Watch
14:36:27.709	4.922629	0.06943397	8.114198	-0.100272305	-0.06404739	-0.067236714	5.1170526	0.07720599	8.365416	Multitasking_Watch
14:36:27.731	4.922629	0.06943397	8.114198	-0.100272305	-0.06404739	-0.067236714	5.1170526	0.07720599	8.365416	Multitasking_Watch
14:36:27.753	4.922629	0.06943397	8.114198	-0.100272305	-0.06404739	-0.067236714	5.1170526	0.07720599	8.365416	Multitasking_Watch
14:36:27.774	4.922629	0.06943397	8.114198	-0.100272305	-0.06404739	-0.067236714	5.1170526	0.07720599	8.365416	Multitasking_Watch
14:36:27.796	4.922629	0.06943397	8.114198	-0.100272305	-0.06404739	-0.067236714	5.1170526	0.07720599	8.365416	Multitasking_Watch
14:36:27.818	4.896292	-0.24900457	8.559532	-0.061787795	0.14975545	0.0695971	4.9749484	0.047417514	8.450917	Multitasking_Watch
14:36:27.840	4.896292	-0.24900457	8.559532	-0.061787795	0.14975545	0.0695971	4.9749484	0.047417514	8.450917	Multitasking_Watch
14:36:27.862	4.896292	-0.24900457	8.559532	-0.061787795	0.14975545	0.0695971	4.9749484	0.047417514	8.450917	Multitasking_Watch
14:36:27.883	4.896292	-0.24900457	8.559532	-0.061787795	0.14975545	0.0695971	4.9749484	0.047417514	8.450917	Multitasking_Watch
14:36:27.906	4.896292	-0.24900457	8.559532	-0.061787795	0.14975545	0.0695971	4.9749484	0.047417514	8.450917	Multitasking_Watch
14:36:27.928	4.896292	-0.24900457	8.559532	-0.061787795	0.14975545	0.0695971	4.9749484	0.047417514	8.450917	Multitasking_Watch
14:36:27.952	4.896292	-0.24900457	8.559532	-0.061787795	0.14975545	0.0695971	4.9749484	0.047417514	8.450917	Multitasking_Watch
14:36:27.974	4.896292	-0.24900457	8.559532	-0.061787795	0.14975545	0.0695971	4.9749484	0.047417514	8.450917	Multitasking_Watch
14:36:27.997	4.896292	-0.24900457	8.559532	-0.061787795	0.14975545	0.0695971	4.917327	-0.20065036	8.482333	Multitasking_Watch
14:36:28.020	4.7789726	-0.15802214	8.243488	0.050611407	0.08500373	0.016451823	4.917327	-0.20065036	8.482333	Multitasking_Watch
14:36:28.042	4.7789726	-0.15802214	8.243488	0.050611407	0.08500373	0.016451823	4.917327	-0.20065036	8.482333	Multitasking_Watch
14:36:28.066	4.7789726	-0.15802214	8.243488	0.050611407	0.08500373	0.016451823	4.917327	-0.20065036	8.482333	Multitasking_Watch
14:36:28.087	4.7789726	-0.15802214	8.243488	0.050611407	0.08500373	0.016451823	4.917327	-0.20065036	8.482333	Multitasking_Watch
14:36:28.109	4.7789726	-0.15802214	8.243488	0.050611407	0.08500373	0.016451823	4.917327	-0.20065036	8.482333	Multitasking_Watch
14:36:28.131	4.7789726	-0.15802214	8.243488	0.050611407	0.08500373	0.016451823	4.917327	-0.20065036	8.482333	Multitasking_Watch
14:36:28.154	4.7789726	-0.15802214	8.243488	0.050611407	0.08500373	0.016451823	4.917327	-0.20065036	8.482333	Multitasking_Watch
14:36:28.177	4.860378	-0.32562137	8.083072	-0.07644856	-0.03716932	-0.005539326	4.8956437	-0.22421311	8.494277	Multitasking_Watch
14:36:28.199	4.860378	-0.32562137	8.083072	-0.07644856	-0.03716932	-0.005539326	4.8956437	-0.22421311	8.494277	Multitasking_Watch
14:36:28.223	4.860378	-0.32562137	8.083072	-0.07644856	-0.03716932	-0.005539326	4.8956437	-0.22421311	8.494277	Multitasking_Watch
14:36:28.246	4.860378	-0.32562137	8.083072	-0.07644856	-0.03716932	-0.005539326	4.8956437	-0.22421311	8.494277	Multitasking_Watch
14:36:28.269	4.860378	-0.32562137	8.083072	-0.07644856	-0.03716932	-0.005539326	4.8956437	-0.22421311	8.494277	Multitasking_Watch
14:36:28.295	4.860378	-0.32562137	8.083072	-0.07644856	-0.03716932	-0.005539326	4.8956437	-0.22421311	8.494277	Multitasking_Watch
14:36:28.317	4.860378	-0.32562137	8.083072	-0.07644856	-0.03716932	-0.005539326	4.8956437	-0.22421311	8.494277	Multitasking_Watch
14:36:28.339	4.860378	-0.32562137	8.083072	-0.07644856	-0.03716932	-0.005539326	4.8956437	-0.22421311	8.494277	Multitasking_Watch
14:36:28.361	4.853195	-0.35914123	8.118986	0.18561262	0.07950594	-0.07334537	4.944061	-0.19257827	8.466968	Multitasking_Watch
14:36:28.384	4.853195	-0.35914123	8.118986	0.18561262	0.07950594	-0.07334537	4.944061	-0.19257827	8.466968	Multitasking_Watch
14:36:28.407	4.853195	-0.35914123	8.118986	0.18561262	0.07950594	-0.07334537	4.944061	-0.19257827	8.466968	Multitasking_Watch
14:36:28.432	4.853195	-0.35914123	8.118986	0.18561262	0.07950594	-0.07334537	4.944061	-0.19257827	8.466968	Multitasking_Watch
14:36:28.457	4.853195	-0.35914123	8.118986	0.18561262	0.07950594	-0.07334537	4.944061	-0.19257827	8.466968	Multitasking_Watch
14:36:28.479	4.853195	-0.35914123	8.118986	0.18561262	0.07950594	-0.07334537	4.944061	-0.19257827	8.466968	Multitasking_Watch
14:36:28.502	4.853195	-0.35914123	8.118986	0.18561262	0.07950594	-0.07334537	4.944061	-0.19257827	8.466968	Multitasking_Watch
14:36:28.527	4.853195	-0.35914123	8.118986	0.18561262	0.07950594	-0.07334537	4.944061	-0.19257827	8.466968	Multitasking_Watch
14:36:28.549	4.62095	0.36871833	7.4414062	-0.34584016	-0.1868313	-0.022643553	5.0082006	-0.06210516	8.431158	Multitasking_Watch
14:36:28.572	4.62095	0.36871833	7.4414062	-0.34584016	-0.1868313	-0.022643553	5.0082006	-0.06210516	8.431158	Multitasking_Watch
14:36:28.594	4.62095	0.36871833	7.4414062	-0.34584016	-0.1868313	-0.022643553	5.0082006	-0.06210516	8.431158	Multitasking_Watch
14:36:28.616	4.62095	0.36871833	7.4414062	-0.34584016	-0.1868313	-0.022643553	5.0082006	-0.06210516	8.431158	Multitasking_Watch
14:36:28.640	4.62095	0.36871833	7.4414062	-0.34584016	-0.1868313	-0.022643553	5.0082006	-0.06210516	8.431158	Multitasking_Watch
14:36:28.662	4.62095	0.36871833	7.4414062	-0.34584016	-0.1868313	-0.022643553	5.0082006	-0.06210516	8.431158	Multitasking_Watch
14:36:28.684	4.62095	0.36871833	7.4414062	-0.34584016	-0.1868313	-0.022643553	5.0082006	-0.06210516	8.431158	Multitasking_Watch
14:36:28.706	4.62095	0.36871833	7.4414062	-0.34584016	-0.1868313	-0.022643553	5.0082006	-0.06210516	8.431158	Multitasking_Watch
14:36:28.729	4.3599744	0.45251793	7.3169036	1.1520015	-0.084816806	0.023782205	4.6675496	0.3594427	8.617144	Multitasking_Watch
14:36:28.752	4.3599744	0.45251793	7.3169036	1.1520015	-0.084816806	0.023782205	4.6675496	0.3594427	8.617144	Multitasking_Watch
14:36:28.774	4.3599744	0.45251793	7.3169036	1.1520015	-0.084816806	0.023782205	4.6675496	0.3594427	8.617144	Multitasking_Watch
14:36:28.798	4.3599744	0.45251793	7.3169036	1.1520015	-0.084816806	0.023782205	4.6675496	0.3594427	8.617144	Multitasking_Watch
14:36:28.820	4.3599744	0.45251793	7.3169036	1.1520015	-0.084816806	0.023782205	4.6675496	0.3594427	8.617144	Multitasking_Watch
14:36:28.843	4.3599744	0.45251793	7.3169036	1.1520015	-0.084816806	0.023782205	4.6675496	0.3594427	8.617144	Multitasking_Watch
14:36:28.865	4.3599744	0.45251793	7.3169036	1.1520015	-0.084816806	0.023782205	4.6675496	0.3594427	8.617144	Multitasking_Watch
14:36:28.888	4.3599744	0.45251793	7.3169036	1.1520015	-0.084816806	0.023782205	4.6675496	0.3594427	8.617144	Multitasking_Watch
14:36:28.910	4.5970078	0.8356019	8.102226	-0.02024896	0.04285403	-0.14237314	4.714498	0.49361265	8.584883	Multitasking_Watch
14:36:28.933	4.5970078	0.8356019	8.102226	-0.02024896	0.04285403	-0.14237314	4.714498	0.49361265	8.584883	Multitasking_Watch
14:36:28.955	4.5970078	0.8356019	8.102226	-0.02024896	0.04285403	-0.14237314	4.714498	0.49361265	8.584883	Multitasking_Watch
14:36:28.979	4.5970078	0.8356019	8.102226	-0.02024896	0.04285403	-0.14237314	4.714498	0.49361265	8.584883	Multitasking_Watch
14:36:29.001	4.5970078	0.8356019	8.102226	-0.02024896	0.04285403	-0.14237314	4.714498	0.49361265	8.584883	Multitasking_Watch
14:36:29.025	4.5970078	0.8356019	8.102226	-0.02024896	0.04285403	-0.14237314	4.714498	0.49361265	8.584883	Multitasking_Watch
14:36:29.049	4.5970078	0.8356019	8.102226	-0.02024896	0.04285403	-0.14237314	4.714498	0.49361265	8.584883	Multitasking_Watch
14:36:29.077	4.5970078	0.8356019	8.102226	-0.02024896	0.04285403	-0.14237314	4.714498	0.49361265	8.584883	Multitasking_Watch
14:36:29.099	4.522785	0.42139238	8.724737	-0.07889202	-0.02006509	0.05066028	4.6917734	0.505149	8.596653	Multitasking_Watch
14:36:29.121	4.522785	0.42139238	8.724737	-0.07889202	-0.02006509	0.05066028	4.6917734	0.505149	8.596653	Multitasking_Watch
14:36:29.143	4.522785	0.42139238	8.724737	-0.07889202	-0.02006509	0.05066028	4.6917734	0.505149	8.596653	Multitasking_Watch
14:36:29.165	4.522785	0.42139238	8.724737	-0.07889202	-0.02006509	0.05066028	4.6917734	0.505149	8.596653	Multitasking_Watch
14:36:29.187	4.522785	0.42139238	8.724737	-0.07889202	-0.02006509	0.05066028	4.6917734	0.505149	8.596653	Multitasking_Watch
14:36:29.209	4.522785	0.42139238	8.724737	-0.07889202	-0.02006509	0.05066028	4.6917734	0.505149	8.596653	Multitasking_Watch
14:36:29.231	4.522785	0.42139238	8.724737	-0.07889202	-0.02006509	0.05066028	4.6917734	0.505149	8.596653	Multitasking_Watch
14:36:29.254	4.522785	0.42139238	8.724737	-0.07889202	-0.02006509	0.05066028	4.6917734	0.505149	8.596653	Multitasking_Watch
14:36:29.276	4.659259	0.5698374	8.133351	0.053054865	-0.012734707	0.004845383	4.7095337	0.5354412	8.5851	Multitasking_Watch
14:36:29.298	4.659259	0.5698374	8.133351	0.053054865	-0.012734707	0.004845383	4.7095337	0.5354412	8.5851	Multitasking_Watch
14:36:29.321	4.659259	0.5698374	8.133351	0.053054865	-0.012734707	0.004845383	4.7095337	0.5354412	8.5851	Multitasking_Watch
14:36:29.343	4.659259	0.5698374	8.133351	0.053054865	-0.012734707	0.004845383	4.7095337	0.5354412	8.5851	Multitasking_Watch
14:36:29.365	4.659259	0.5698374	8.133351	0.053054865	-0.012734707	0.004845383	4.7095337	0.5354412	8.5851	Multitasking_Watch
14:36:29.386	4.659259	0.5698374	8.133351	0.053054865	-0.012734707	0.004845383	4.7095337	0.5354412	8.5851	Multitasking_Watch
14:36:29.408	4.659259	0.5698374	8.133351	0.053054865	-0.012734707	0.004845383	4.7095337	0.5354412	8.5851	Multitasking_Watch
14:36:29.432	4.659259	0.5698374	8.133351	0.053054865	-0.012734707	0.004845383	4.7095337	0.5354412	8.5851	Multitasking_Watch
14:36:29.455	4.5467277	0.48843205	8.475733	-0.044683572	-0.034725856	0.020117015	4.700145	0.53910017	8.590015	Multitasking_Watch
14:36:29.477	4.5467277	0.48843205	8.475733	-0.044683572	-0.034725856	0.020117015	4.700145	0.53910017	8.590015	Multitasking_Watch
14:36:29.498	4.5467277	0.48843205	8.475733	-0.044683572	-0.034725856	0.020117015	4.700145	0.53910017	8.590015	Multitasking_Watch
14:36:29.521	4.5467277	0.48843205	8.475733	-0.044683572	-0.034725856	0.020117015	4.700145	0.53910017	8.590015	Multitasking_Watch
14:36:29.543	4.5467277	0.48843205	8.475733	-0.044683572	-0.034725856	0.020117015	4.700145	0.53910017	8.590015	Multitasking_Watch
14:36:29.564	4.5467277	0.48843205	8.475733	-0.044683572	-0.034725856	0.020117015	4.700145	0.53910017	8.590015	Multitasking_Watch
14:36:29.586	4.5467277	0.48843205	8.475733	-0.044683572	-0.034725856	0.020117015	4.700145	0.53910017	8.590015	Multitasking_Watch
14:36:29.608	4.5467277	0.48843205	8.475733	-0.044683572	-0.034725856	0.020117015	4.700145	0.53910017	8.590015	Multitasking_Watch
14:36:29.629	4.573065	0.49800915	8.370385	0.03350718	-0.0005174029	0.05127114	4.718701	0.50848746	8.581706	Multitasking_Watch
14:36:29.651	4.573065	0.49800915	8.370385	0.03350718	-0.0005174029	0.05127114	4.718701	0.50848746	8.581706	Multitasking_Watch
14:36:29.672	4.573065	0.49800915	8.370385	0.03350718	-0.0005174029	0.05127114	4.718701	0.50848746	8.581706	Multitasking_Watch
14:36:29.693	4.573065	0.49800915	8.370385	0.03350718	-0.0005174029	0.05127114	4.718701	0.50848746	8.581706	Multitasking_Watch
14:36:29.715	4.573065	0.49800915	8.370385	0.03350718	-0.0005174029	0.05127114	4.718701	0.50848746	8.581706	Multitasking_Watch
14:36:29.737	4.573065	0.49800915	8.370385	0.03350718	-0.0005174029	0.05127114	4.718701	0.50848746	8.581706	Multitasking_Watch
14:36:29.760	4.573065	0.49800915	8.370385	0.03350718	-0.0005174029	0.05127114	4.718701	0.50848746	8.581706	Multitasking_Watch
14:36:29.783	4.573065	0.49800915	8.370385	0.03350718	-0.0005174029	0.05127114	4.718701	0.50848746	8.581706	Multitasking_Watch
14:36:29.805	4.4725056	0.5602603	8.399116	-0.025135884	0.0013151928	0.026836533	4.716376	0.48327938	8.58444	Multitasking_Watch
14:36:29.828	4.4725056	0.5602603	8.399116	-0.025135884	0.0013151928	0.026836533	4.716376	0.48327938	8.58444	Multitasking_Watch
14:36:29.849	4.4725056	0.5602603	8.399116	-0.025135884	0.0013151928	0.026836533	4.716376	0.48327938	8.58444	Multitasking_Watch
14:36:29.871	4.4725056	0.5602603	8.399116	-0.025135884	0.0013151928	0.026836533	4.716376	0.48327938	8.58444	Multitasking_Watch
14:36:29.893	4.4725056	0.5602603	8.399116	-0.025135884	0.0013151928	0.026836533	4.716376	0.48327938	8.58444	Multitasking_Watch
14:36:29.914	4.4725056	0.5602603	8.399116	-0.025135884	0.0013151928	0.026836533	4.716376	0.48327938	8.58444	Multitasking_Watch
14:36:29.936	4.4725056	0.5602603	8.399116	-0.025135884	0.0013151928	0.026836533	4.716376	0.48327938	8.58444	Multitasking_Watch
14:36:29.957	4.4725056	0.5602603	8.399116	-0.025135884	0.0013151928	0.026836533	4.716376	0.48327938	8.58444	Multitasking_Watch
14:36:29.979	4.63771	0.3304099	8.2387	-0.074005105	0.0019260582	0.10563815	4.714796	0.5297696	8.582564	Multitasking_Watch
14:36:30.001	4.63771	0.3304099	8.2387	-0.074005105	0.0019260582	0.10563815	4.714796	0.5297696	8.582564	Multitasking_Watch
14:36:30.023	4.63771	0.3304099	8.2387	-0.074005105	0.0019260582	0.10563815	4.714796	0.5297696	8.582564	Multitasking_Watch
14:36:30.044	4.63771	0.3304099	8.2387	-0.074005105	0.0019260582	0.10563815	4.714796	0.5297696	8.582564	Multitasking_Watch
14:36:30.065	4.63771	0.3304099	8.2387	-0.074005105	0.0019260582	0.10563815	4.714796	0.5297696	8.582564	Multitasking_Watch
14:36:30.087	4.63771	0.3304099	8.2387	-0.074005105	0.0019260582	0.10563815	4.714796	0.5297696	8.582564	Multitasking_Watch
14:36:30.108	4.63771	0.3304099	8.2387	-0.074005105	0.0019260582	0.10563815	4.714796	0.5297696	8.582564	Multitasking_Watch
14:36:30.129	4.63771	0.3304099	8.2387	-0.074005105	0.0019260582	0.10563815	4.714796	0.5297696	8.582564	Multitasking_Watch
14:36:30.151	4.63771	0.3304099	8.2387	-0.074005105	0.0019260582	0.10563815	4.714796	0.5297696	8.582564	Multitasking_Watch
14:36:30.172	4.450957	0.4740664	8.277008	-0.03979665	-0.045110565	0.032945182	4.7186685	0.39921722	8.587502	Multitasking_Watch
14:36:30.194	4.450957	0.4740664	8.277008	-0.03979665	-0.045110565	0.032945182	4.7186685	0.39921722	8.587502	Multitasking_Watch
14:36:30.215	4.450957	0.4740664	8.277008	-0.03979665	-0.045110565	0.032945182	4.7186685	0.39921722	8.587502	Multitasking_Watch
14:36:30.236	4.450957	0.4740664	8.277008	-0.03979665	-0.045110565	0.032945182	4.7186685	0.39921722	8.587502	Multitasking_Watch
14:36:30.258	4.450957	0.4740664	8.277008	-0.03979665	-0.045110565	0.032945182	4.7186685	0.39921722	8.587502	Multitasking_Watch
14:36:30.280	4.450957	0.4740664	8.277008	-0.03979665	-0.045110565	0.032945182	4.7186685	0.39921722	8.587502	Multitasking_Watch
14:36:30.303	4.450957	0.4740664	8.277008	-0.03979665	-0.045110565	0.032945182	4.7186685	0.39921722	8.587502	Multitasking_Watch
14:36:30.324	4.450957	0.4740664	8.277008	-0.03979665	-0.045110565	0.032945182	4.7186685	0.39921722	8.587502	Multitasking_Watch
14:36:30.346	4.685596	0.53392327	8.284191	-0.019027231	0.006202115	-0.0165349	4.716478	0.43018007	8.587209	Multitasking_Watch
14:36:30.368	4.685596	0.53392327	8.284191	-0.019027231	0.006202115	-0.0165349	4.716478	0.43018007	8.587209	Multitasking_Watch
14:36:30.390	4.685596	0.53392327	8.284191	-0.019027231	0.006202115	-0.0165349	4.716478	0.43018007	8.587209	Multitasking_Watch
14:36:30.412	4.685596	0.53392327	8.284191	-0.019027231	0.006202115	-0.0165349	4.716478	0.43018007	8.587209	Multitasking_Watch
14:36:30.434	4.685596	0.53392327	8.284191	-0.019027231	0.006202115	-0.0165349	4.716478	0.43018007	8.587209	Multitasking_Watch
14:36:30.457	4.685596	0.53392327	8.284191	-0.019027231	0.006202115	-0.0165349	4.716478	0.43018007	8.587209	Multitasking_Watch
14:36:30.479	4.685596	0.53392327	8.284191	-0.019027231	0.006202115	-0.0165349	4.716478	0.43018007	8.587209	Multitasking_Watch
14:36:30.501	4.685596	0.53392327	8.284191	-0.019027231	0.006202115	-0.0165349	4.716478	0.43018007	8.587209	Multitasking_Watch
14:36:30.524	4.4892654	0.31604427	8.296163	-0.060566068	-0.027395474	0.04760595	4.714621	0.4136337	8.58904	Multitasking_Watch
14:36:30.547	4.4892654	0.31604427	8.296163	-0.060566068	-0.027395474	0.04760595	4.714621	0.4136337	8.58904	Multitasking_Watch
14:36:30.568	4.4892654	0.31604427	8.296163	-0.060566068	-0.027395474	0.04760595	4.714621	0.4136337	8.58904	Multitasking_Watch
14:36:30.590	4.4892654	0.31604427	8.296163	-0.060566068	-0.027395474	0.04760595	4.714621	0.4136337	8.58904	Multitasking_Watch
14:36:30.614	4.4892654	0.31604427	8.296163	-0.060566068	-0.027395474	0.04760595	4.714621	0.4136337	8.58904	Multitasking_Watch
14:36:30.637	4.4892654	0.31604427	8.296163	-0.060566068	-0.027395474	0.04760595	4.714621	0.4136337	8.58904	Multitasking_Watch
14:36:30.659	4.4892654	0.31604427	8.296163	-0.060566068	-0.027395474	0.04760595	4.714621	0.4136337	8.58904	Multitasking_Watch
14:36:30.682	4.4892654	0.31604427	8.296163	-0.060566068	-0.027395474	0.04760595	4.714621	0.4136337	8.58904	Multitasking_Watch
14:36:30.705	4.5850363	0.5913859	8.28898	0.061606985	0.0013151928	0.00912144	4.7312803	0.4113728	8.579983	Multitasking_Watch
14:36:30.727	4.5850363	0.5913859	8.28898	0.061606985	0.0013151928	0.00912144	4.7312803	0.4113728	8.579983	Multitasking_Watch
14:36:30.750	4.5850363	0.5913859	8.28898	0.061606985	0.0013151928	0.00912144	4.7312803	0.4113728	8.579983	Multitasking_Watch
14:36:30.772	4.5850363	0.5913859	8.28898	0.061606985	0.0013151928	0.00912144	4.7312803	0.4113728	8.579983	Multitasking_Watch
14:36:30.793	4.5850363	0.5913859	8.28898	0.061606985	0.0013151928	0.00912144	4.7312803	0.4113728	8.579983	Multitasking_Watch
14:36:30.815	4.5850363	0.5913859	8.28898	0.061606985	0.0013151928	0.00912144	4.7312803	0.4113728	8.579983	Multitasking_Watch
14:36:30.838	4.5850363	0.5913859	8.28898	0.061606985	0.0013151928	0.00912144	4.7312803	0.4113728	8.579983	Multitasking_Watch
14:36:30.860	4.5850363	0.5913859	8.28898	0.061606985	0.0013151928	0.00912144	4.7312803	0.4113728	8.579983	Multitasking_Watch
14:36:30.882	4.6999617	0.37111259	8.305739	-0.066674724	-0.10864055	-0.018978361	4.7347703	0.4907078	8.573885	Multitasking_Watch
14:36:30.905	4.6999617	0.37111259	8.305739	-0.066674724	-0.10864055	-0.018978361	4.7347703	0.4907078	8.573885	Multitasking_Watch
14:36:30.927	4.6999617	0.37111259	8.305739	-0.066674724	-0.10864055	-0.018978361	4.7347703	0.4907078	8.573885	Multitasking_Watch
14:36:30.949	4.6999617	0.37111259	8.305739	-0.066674724	-0.10864055	-0.018978361	4.7347703	0.4907078	8.573885	Multitasking_Watch
14:36:30.972	4.6999617	0.37111259	8.305739	-0.066674724	-0.10864055	-0.018978361	4.7347703	0.4907078	8.573885	Multitasking_Watch
14:36:30.994	4.6999617	0.37111259	8.305739	-0.066674724	-0.10864055	-0.018978361	4.7347703	0.4907078	8.573885	Multitasking_Watch
14:36:31.015	4.6999617	0.37111259	8.305739	-0.066674724	-0.10864055	-0.018978361	4.7347703	0.4907078	8.573885	Multitasking_Watch
14:36:31.037	4.6999617	0.37111259	8.305739	-0.066674724	-0.10864055	-0.018978361	4.7347703	0.4907078	8.573885	Multitasking_Watch
14:36:31.059	4.565882	0.505192	8.12138	-0.036131456	-0.026784608	-0.023865284	4.846493	0.33688995	8.518706	Multitasking_Watch
14:36:31.087	4.565882	0.505192	8.12138	-0.036131456	-0.026784608	-0.023865284	4.846493	0.33688995	8.518706	Multitasking_Watch
14:36:31.109	4.565882	0.505192	8.12138	-0.036131456	-0.026784608	-0.023865284	4.846493	0.33688995	8.518706	Multitasking_Watch
14:36:31.132	4.565882	0.505192	8.12138	-0.036131456	-0.026784608	-0.023865284	4.846493	0.33688995	8.518706	Multitasking_Watch
14:36:31.154	4.565882	0.505192	8.12138	-0.036131456	-0.026784608	-0.023865284	4.846493	0.33688995	8.518706	Multitasking_Watch
14:36:31.176	4.565882	0.505192	8.12138	-0.036131456	-0.026784608	-0.023865284	4.846493	0.33688995	8.518706	Multitasking_Watch
14:36:31.199	4.565882	0.505192	8.12138	-0.036131456	-0.026784608	-0.023865284	4.846493	0.33688995	8.518706	Multitasking_Watch
14:36:31.221	4.565882	0.505192	8.12138	-0.036131456	-0.026784608	-0.023865284	4.846493	0.33688995	8.518706	Multitasking_Watch
14:36:31.243	4.757424	0.03351985	8.217151	-0.086833276	-0.0023499988	0.075094886	4.8877587	0.24597946	8.498217	Multitasking_Watch
14:36:31.265	4.757424	0.03351985	8.217151	-0.086833276	-0.0023499988	0.075094886	4.8877587	0.24597946	8.498217	Multitasking_Watch
14:36:31.287	4.757424	0.03351985	8.217151	-0.086833276	-0.0023499988	0.075094886	4.8877587	0.24597946	8.498217	Multitasking_Watch
14:36:31.310	4.757424	0.03351985	8.217151	-0.086833276	-0.0023499988	0.075094886	4.8877587	0.24597946	8.498217	Multitasking_Watch
14:36:31.333	4.757424	0.03351985	8.217151	-0.086833276	-0.0023499988	0.075094886	4.8877587	0.24597946	8.498217	Multitasking_Watch
14:36:31.355	4.757424	0.03351985	8.217151	-0.086833276	-0.0023499988	0.075094886	4.8877587	0.24597946	8.498217	Multitasking_Watch
14:36:31.377	4.757424	0.03351985	8.217151	-0.086833276	-0.0023499988	0.075094886	4.8877587	0.24597946	8.498217	Multitasking_Watch
14:36:31.399	4.757424	0.03351985	8.217151	-0.086833276	-0.0023499988	0.075094886	4.8877587	0.24597946	8.498217	Multitasking_Watch
14:36:31.422	4.781367	0.25139886	8.135746	-9.040806e-05	0.025749804	-0.054408547	4.903846	0.20821507	8.489951	Multitasking_Watch
14:36:31.443	4.781367	0.25139886	8.135746	-9.040806e-05	0.025749804	-0.054408547	4.903846	0.20821507	8.489951	Multitasking_Watch
14:36:31.465	4.781367	0.25139886	8.135746	-9.040806e-05	0.025749804	-0.054408547	4.903846	0.20821507	8.489951	Multitasking_Watch
14:36:31.487	4.781367	0.25139886	8.135746	-9.040806e-05	0.025749804	-0.054408547	4.903846	0.20821507	8.489951	Multitasking_Watch
14:36:31.508	4.781367	0.25139886	8.135746	-9.040806e-05	0.025749804	-0.054408547	4.903846	0.20821507	8.489951	Multitasking_Watch
14:36:31.530	4.781367	0.25139886	8.135746	-9.040806e-05	0.025749804	-0.054408547	4.903846	0.20821507	8.489951	Multitasking_Watch
14:36:31.551	4.781367	0.25139886	8.135746	-9.040806e-05	0.025749804	-0.054408547	4.903846	0.20821507	8.489951	Multitasking_Watch
14:36:31.572	4.781367	0.25139886	8.135746	-9.040806e-05	0.025749804	-0.054408547	4.903846	0.20821507	8.489951	Multitasking_Watch
14:36:31.593	4.8579836	0.28731298	8.447001	-9.040806e-05	0.025749804	-0.054408547	4.903846	0.20821507	8.489951	Multitasking_Watch
14:36:31.614	4.8579836	0.28731298	8.447001	-0.0043664644	-0.0005174029	0.05127114	4.9010124	0.26945224	8.489866	Multitasking_Watch
14:36:31.636	4.8579836	0.28731298	8.447001	-0.0043664644	-0.0005174029	0.05127114	4.9010124	0.26945224	8.489866	Multitasking_Watch
14:36:31.657	4.8579836	0.28731298	8.447001	-0.0043664644	-0.0005174029	0.05127114	4.9010124	0.26945224	8.489866	Multitasking_Watch
14:36:31.678	4.8579836	0.28731298	8.447001	-0.0043664644	-0.0005174029	0.05127114	4.9010124	0.26945224	8.489866	Multitasking_Watch
14:36:31.699	4.8579836	0.28731298	8.447001	-0.0043664644	-0.0005174029	0.05127114	4.9010124	0.26945224	8.489866	Multitasking_Watch
14:36:31.720	4.8579836	0.28731298	8.447001	-0.0043664644	-0.0005174029	0.05127114	4.9010124	0.26945224	8.489866	Multitasking_Watch
14:36:31.741	4.8579836	0.28731298	8.447001	-0.0043664644	-0.0005174029	0.05127114	4.9010124	0.26945224	8.489866	Multitasking_Watch
14:36:31.762	4.8579836	0.28731298	8.447001	-0.0043664644	-0.0005174029	0.05127114	4.9010124	0.26945224	8.489866	Multitasking_Watch
14:36:31.783	4.7598186	0.2561874	8.20518	-0.019638095	-0.007847786	0.05127114	4.934022	0.21018629	8.472403	Multitasking_Watch
14:36:31.804	4.7598186	0.2561874	8.20518	-0.019638095	-0.007847786	0.05127114	4.934022	0.21018629	8.472403	Multitasking_Watch
14:36:31.825	4.7598186	0.2561874	8.20518	-0.019638095	-0.007847786	0.05127114	4.934022	0.21018629	8.472403	Multitasking_Watch
14:36:31.847	4.7598186	0.2561874	8.20518	-0.019638095	-0.007847786	0.05127114	4.934022	0.21018629	8.472403	Multitasking_Watch
14:36:31.868	4.7598186	0.2561874	8.20518	-0.019638095	-0.007847786	0.05127114	4.934022	0.21018629	8.472403	Multitasking_Watch
14:36:31.889	4.7598186	0.2561874	8.20518	-0.019638095	-0.007847786	0.05127114	4.934022	0.21018629	8.472403	Multitasking_Watch
14:36:31.911	4.7598186	0.2561874	8.20518	-0.019638095	-0.007847786	0.05127114	4.934022	0.21018629	8.472403	Multitasking_Watch
14:36:31.932	4.7598186	0.2561874	8.20518	-0.019638095	-0.007847786	0.05127114	4.934022	0.21018629	8.472403	Multitasking_Watch
14:36:31.953	4.7598186	0.2561874	8.20518	-0.019638095	-0.007847786	0.05127114	4.951054	0.19397652	8.462848	Multitasking_Watch
14:36:31.974	4.8747435	0.21069619	8.219545	-0.009864252	-0.009069516	-0.020810956	4.951054	0.19397652	8.462848	Multitasking_Watch
14:36:31.995	4.8747435	0.21069619	8.219545	-0.009864252	-0.009069516	-0.020810956	4.951054	0.19397652	8.462848	Multitasking_Watch
14:36:32.016	4.8747435	0.21069619	8.219545	-0.009864252	-0.009069516	-0.020810956	4.951054	0.19397652	8.462848	Multitasking_Watch
14:36:32.037	4.8747435	0.21069619	8.219545	-0.009864252	-0.009069516	-0.020810956	4.951054	0.19397652	8.462848	Multitasking_Watch
14:36:32.059	4.8747435	0.21069619	8.219545	-0.009864252	-0.009069516	-0.020810956	4.951054	0.19397652	8.462848	Multitasking_Watch
14:36:32.082	4.8747435	0.21069619	8.219545	-0.009864252	-0.009069516	-0.020810956	4.951054	0.19397652	8.462848	Multitasking_Watch
14:36:32.104	4.8747435	0.21069619	8.219545	-0.009864252	-0.009069516	-0.020810956	4.951054	0.19397652	8.462848	Multitasking_Watch
14:36:32.125	4.8747435	0.21069619	8.219545	-0.009864252	-0.009069516	-0.020810956	4.951054	0.19397652	8.462848	Multitasking_Watch
14:36:32.147	4.879532	0.12689656	8.150111	-0.0068099257	-0.023119418	0.018895285	4.971968	0.19275483	8.450605	Multitasking_Watch
14:36:32.171	4.879532	0.12689656	8.150111	-0.0068099257	-0.023119418	0.018895285	4.971968	0.19275483	8.450605	Multitasking_Watch
14:36:32.193	4.879532	0.12689656	8.150111	-0.0068099257	-0.023119418	0.018895285	4.971968	0.19275483	8.450605	Multitasking_Watch
14:36:32.215	4.879532	0.12689656	8.150111	-0.0068099257	-0.023119418	0.018895285	4.971968	0.19275483	8.450605	Multitasking_Watch
14:36:32.238	4.879532	0.12689656	8.150111	-0.0068099257	-0.023119418	0.018895285	4.971968	0.19275483	8.450605	Multitasking_Watch
14:36:32.261	4.879532	0.12689656	8.150111	-0.0068099257	-0.023119418	0.018895285	4.971968	0.19275483	8.450605	Multitasking_Watch
14:36:32.283	4.879532	0.12689656	8.150111	-0.0068099257	-0.023119418	0.018895285	4.971968	0.19275483	8.450605	Multitasking_Watch
14:36:32.305	4.879532	0.12689656	8.150111	-0.0068099257	-0.023119418	0.018895285	4.971968	0.19275483	8.450605	Multitasking_Watch
14:36:32.327	4.807704	0.29689008	8.130958	-0.0055881953	0.017197689	-0.055630274	4.9657054	0.16104342	8.454948	Multitasking_Watch
14:36:32.349	4.807704	0.29689008	8.130958	-0.0055881953	0.017197689	-0.055630274	4.9657054	0.16104342	8.454948	Multitasking_Watch
14:36:32.371	4.807704	0.29689008	8.130958	-0.0055881953	0.017197689	-0.055630274	4.9657054	0.16104342	8.454948	Multitasking_Watch
14:36:32.395	4.807704	0.29689008	8.130958	-0.0055881953	0.017197689	-0.055630274	4.9657054	0.16104342	8.454948	Multitasking_Watch
14:36:32.417	4.807704	0.29689008	8.130958	-0.0055881953	0.017197689	-0.055630274	4.9657054	0.16104342	8.454948	Multitasking_Watch
14:36:32.441	4.807704	0.29689008	8.130958	-0.0055881953	0.017197689	-0.055630274	4.9657054	0.16104342	8.454948	Multitasking_Watch
14:36:32.463	4.807704	0.29689008	8.130958	-0.0055881953	0.017197689	-0.055630274	4.9657054	0.16104342	8.454948	Multitasking_Watch
14:36:32.486	4.807704	0.29689008	8.130958	-0.0055881953	0.017197689	-0.055630274	4.9657054	0.16104342	8.454948	Multitasking_Watch
14:36:32.510	4.824464	0.08858817	8.083072	-0.0037555995	-0.020675957	-0.015313171	4.9528394	0.161736	8.462481	Multitasking_Watch
14:36:32.532	4.824464	0.08858817	8.083072	-0.0037555995	-0.020675957	-0.015313171	4.9528394	0.161736	8.462481	Multitasking_Watch
14:36:32.554	4.824464	0.08858817	8.083072	-0.0037555995	-0.020675957	-0.015313171	4.9528394	0.161736	8.462481	Multitasking_Watch
14:36:32.576	4.824464	0.08858817	8.083072	-0.0037555995	-0.020675957	-0.015313171	4.9528394	0.161736	8.462481	Multitasking_Watch
14:36:32.598	4.824464	0.08858817	8.083072	-0.0037555995	-0.020675957	-0.015313171	4.9528394	0.161736	8.462481	Multitasking_Watch
14:36:32.621	4.824464	0.08858817	8.083072	-0.0037555995	-0.020675957	-0.015313171	4.9528394	0.161736	8.462481	Multitasking_Watch
14:36:32.643	4.824464	0.08858817	8.083072	-0.0037555995	-0.020675957	-0.015313171	4.9528394	0.161736	8.462481	Multitasking_Watch
14:36:32.665	4.824464	0.08858817	8.083072	-0.0037555995	-0.020675957	-0.015313171	4.9528394	0.161736	8.462481	Multitasking_Watch
14:36:32.688	4.807704	0.08858817	8.370385	0.0542766	0.017197689	0.039664704	4.958999	0.15362236	8.459024	Multitasking_Watch
14:36:32.710	4.807704	0.08858817	8.370385	0.0542766	0.017197689	0.039664704	4.958999	0.15362236	8.459024	Multitasking_Watch
14:36:32.734	4.807704	0.08858817	8.370385	0.0542766	0.017197689	0.039664704	4.958999	0.15362236	8.459024	Multitasking_Watch
14:36:32.757	4.807704	0.08858817	8.370385	0.0542766	0.017197689	0.039664704	4.958999	0.15362236	8.459024	Multitasking_Watch
14:36:32.779	4.807704	0.08858817	8.370385	0.0542766	0.017197689	0.039664704	4.958999	0.15362236	8.459024	Multitasking_Watch
14:36:32.802	4.807704	0.08858817	8.370385	0.0542766	0.017197689	0.039664704	4.958999	0.15362236	8.459024	Multitasking_Watch
14:36:32.824	4.807704	0.08858817	8.370385	0.0542766	0.017197689	0.039664704	4.958999	0.15362236	8.459024	Multitasking_Watch
14:36:32.846	4.807704	0.08858817	8.370385	0.0542766	0.017197689	0.039664704	4.958999	0.15362236	8.459024	Multitasking_Watch
14:36:32.867	4.7693954	0.19633053	7.965752	0.058552653	0.013532497	-0.021421822	4.957138	0.16514468	8.459898	Multitasking_Watch
14:36:32.889	4.7693954	0.19633053	7.965752	0.058552653	0.013532497	-0.021421822	4.957138	0.16514468	8.459898	Multitasking_Watch
14:36:32.911	4.7693954	0.19633053	7.965752	0.058552653	0.013532497	-0.021421822	4.957138	0.16514468	8.459898	Multitasking_Watch
14:36:32.933	4.7693954	0.19633053	7.965752	0.058552653	0.013532497	-0.021421822	4.957138	0.16514468	8.459898	Multitasking_Watch
14:36:32.958	4.7693954	0.19633053	7.965752	0.058552653	0.013532497	-0.021421822	4.957138	0.16514468	8.459898	Multitasking_Watch
14:36:32.981	4.7693954	0.19633053	7.965752	0.058552653	0.013532497	-0.021421822	4.957138	0.16514468	8.459898	Multitasking_Watch
14:36:33.003	4.7693954	0.19633053	7.965752	0.058552653	0.013532497	-0.021421822	4.957138	0.16514468	8.459898	Multitasking_Watch
14:36:33.026	4.7693954	0.19633053	7.965752	0.058552653	0.013532497	-0.021421822	4.957138	0.16514468	8.459898	Multitasking_Watch
14:36:33.050	4.7717896	0.30886146	8.4230585	-0.0043664644	0.03246932	0.026225666	4.9119368	0.2563942	8.483954	Multitasking_Watch
14:36:33.074	4.7717896	0.30886146	8.4230585	-0.0043664644	0.03246932	0.026225666	4.9119368	0.2563942	8.483954	Multitasking_Watch
14:36:33.095	4.7717896	0.30886146	8.4230585	-0.0043664644	0.03246932	0.026225666	4.9119368	0.2563942	8.483954	Multitasking_Watch
14:36:33.117	4.7717896	0.30886146	8.4230585	-0.0043664644	0.03246932	0.026225666	4.9119368	0.2563942	8.483954	Multitasking_Watch
14:36:33.140	4.7717896	0.30886146	8.4230585	-0.0043664644	0.03246932	0.026225666	4.9119368	0.2563942	8.483954	Multitasking_Watch
14:36:33.162	4.7717896	0.30886146	8.4230585	-0.0043664644	0.03246932	0.026225666	4.9119368	0.2563942	8.483954	Multitasking_Watch
14:36:33.186	4.7717896	0.30886146	8.4230585	-0.0043664644	0.03246932	0.026225666	4.9119368	0.2563942	8.483954	Multitasking_Watch
14:36:33.209	4.7717896	0.30886146	8.4230585	-0.0043664644	0.03246932	0.026225666	4.9119368	0.2563942	8.483954	Multitasking_Watch
14:36:33.232	4.697567	0.43815228	8.274613	0.039615832	0.0025369234	-0.022643553	4.870906	0.29051054	8.506481	Multitasking_Watch
14:36:33.254	4.697567	0.43815228	8.274613	0.039615832	0.0025369234	-0.022643553	4.870906	0.29051054	8.506481	Multitasking_Watch
14:36:33.277	4.697567	0.43815228	8.274613	0.039615832	0.0025369234	-0.022643553	4.870906	0.29051054	8.506481	Multitasking_Watch
14:36:33.300	4.697567	0.43815228	8.274613	0.039615832	0.0025369234	-0.022643553	4.870906	0.29051054	8.506481	Multitasking_Watch
14:36:33.322	4.697567	0.43815228	8.274613	0.039615832	0.0025369234	-0.022643553	4.870906	0.29051054	8.506481	Multitasking_Watch
14:36:33.344	4.697567	0.43815228	8.274613	0.039615832	0.0025369234	-0.022643553	4.870906	0.29051054	8.506481	Multitasking_Watch
14:36:33.366	4.697567	0.43815228	8.274613	0.039615832	0.0025369234	-0.022643553	4.870906	0.29051054	8.506481	Multitasking_Watch
14:36:33.388	4.697567	0.43815228	8.274613	0.039615832	0.0025369234	-0.022643553	4.870906	0.29051054	8.506481	Multitasking_Watch
14:36:33.411	4.745453	0.48124924	8.377567	0.056109197	0.03246932	0.031723455	4.827094	0.4066383	8.526673	Multitasking_Watch
14:36:33.434	4.745453	0.48124924	8.377567	0.056109197	0.03246932	0.031723455	4.827094	0.4066383	8.526673	Multitasking_Watch
14:36:33.457	4.745453	0.48124924	8.377567	0.056109197	0.03246932	0.031723455	4.827094	0.4066383	8.526673	Multitasking_Watch
14:36:33.479	4.745453	0.48124924	8.377567	0.056109197	0.03246932	0.031723455	4.827094	0.4066383	8.526673	Multitasking_Watch
14:36:33.503	4.745453	0.48124924	8.377567	0.056109197	0.03246932	0.031723455	4.827094	0.4066383	8.526673	Multitasking_Watch
14:36:33.526	4.745453	0.48124924	8.377567	0.056109197	0.03246932	0.031723455	4.827094	0.4066383	8.526673	Multitasking_Watch
14:36:33.549	4.745453	0.48124924	8.377567	0.056109197	0.03246932	0.031723455	4.827094	0.4066383	8.526673	Multitasking_Watch
14:36:33.571	4.745453	0.48124924	8.377567	0.056109197	0.03246932	0.031723455	4.827094	0.4066383	8.526673	Multitasking_Watch
14:36:33.594	4.6305275	0.24900457	8.226728	-0.08377895	0.009256441	0.019506149	4.83507	0.3590311	8.524292	Multitasking_Watch
14:36:33.616	4.6305275	0.24900457	8.226728	-0.08377895	0.009256441	0.019506149	4.83507	0.3590311	8.524292	Multitasking_Watch
14:36:33.637	4.6305275	0.24900457	8.226728	-0.08377895	0.009256441	0.019506149	4.83507	0.3590311	8.524292	Multitasking_Watch
14:36:33.659	4.6305275	0.24900457	8.226728	-0.08377895	0.009256441	0.019506149	4.83507	0.3590311	8.524292	Multitasking_Watch
14:36:33.680	4.6305275	0.24900457	8.226728	-0.08377895	0.009256441	0.019506149	4.83507	0.3590311	8.524292	Multitasking_Watch
14:36:33.702	4.6305275	0.24900457	8.226728	-0.08377895	0.009256441	0.019506149	4.83507	0.3590311	8.524292	Multitasking_Watch
14:36:33.725	4.6305275	0.24900457	8.226728	-0.08377895	0.009256441	0.019506149	4.83507	0.3590311	8.524292	Multitasking_Watch
14:36:33.749	4.6305275	0.24900457	8.226728	-0.08377895	0.009256441	0.019506149	4.83507	0.3590311	8.524292	Multitasking_Watch
14:36:33.771	4.747847	0.5219519	8.123775	-0.036742322	-0.025562877	-0.020200092	4.8384976	0.33298975	8.523403	Multitasking_Watch
14:36:33.793	4.747847	0.5219519	8.123775	-0.036742322	-0.025562877	-0.020200092	4.8384976	0.33298975	8.523403	Multitasking_Watch
14:36:33.815	4.747847	0.5219519	8.123775	-0.036742322	-0.025562877	-0.020200092	4.8384976	0.33298975	8.523403	Multitasking_Watch
14:36:33.837	4.747847	0.5219519	8.123775	-0.036742322	-0.025562877	-0.020200092	4.8384976	0.33298975	8.523403	Multitasking_Watch
14:36:33.861	4.747847	0.5219519	8.123775	-0.036742322	-0.025562877	-0.020200092	4.8384976	0.33298975	8.523403	Multitasking_Watch
14:36:33.884	4.747847	0.5219519	8.123775	-0.036742322	-0.025562877	-0.020200092	4.8384976	0.33298975	8.523403	Multitasking_Watch
14:36:33.905	4.747847	0.5219519	8.123775	-0.036742322	-0.025562877	-0.020200092	4.8384976	0.33298975	8.523403	Multitasking_Watch
14:36:33.927	4.747847	0.5219519	8.123775	-0.036742322	-0.025562877	-0.020200092	4.8384976	0.33298975	8.523403	Multitasking_Watch
14:36:33.949	4.661653	0.12210801	8.346442	0.0035747832	-0.010291247	0.018284418	4.849162	0.31309107	8.518095	Multitasking_Watch
14:36:33.971	4.661653	0.12210801	8.346442	0.0035747832	-0.010291247	0.018284418	4.849162	0.31309107	8.518095	Multitasking_Watch
14:36:33.993	4.661653	0.12210801	8.346442	0.0035747832	-0.010291247	0.018284418	4.849162	0.31309107	8.518095	Multitasking_Watch
14:36:34.016	4.661653	0.12210801	8.346442	0.0035747832	-0.010291247	0.018284418	4.849162	0.31309107	8.518095	Multitasking_Watch
14:36:34.039	4.661653	0.12210801	8.346442	0.0035747832	-0.010291247	0.018284418	4.849162	0.31309107	8.518095	Multitasking_Watch
14:36:34.062	4.661653	0.12210801	8.346442	0.0035747832	-0.010291247	0.018284418	4.849162	0.31309107	8.518095	Multitasking_Watch
14:36:34.087	4.661653	0.12210801	8.346442	0.0035747832	-0.010291247	0.018284418	4.849162	0.31309107	8.518095	Multitasking_Watch
14:36:34.108	4.661653	0.12210801	8.346442	0.0035747832	-0.010291247	0.018284418	4.849162	0.31309107	8.518095	Multitasking_Watch
14:36:34.130	4.781367	0.48843205	8.063917	-0.045294438	-0.0072369203	-0.032417398	4.8625674	0.28521913	8.511429	Multitasking_Watch
14:36:34.151	4.781367	0.48843205	8.063917	-0.045294438	-0.0072369203	-0.032417398	4.8625674	0.28521913	8.511429	Multitasking_Watch
14:36:34.173	4.781367	0.48843205	8.063917	-0.045294438	-0.0072369203	-0.032417398	4.8625674	0.28521913	8.511429	Multitasking_Watch
14:36:34.195	4.781367	0.48843205	8.063917	-0.045294438	-0.0072369203	-0.032417398	4.8625674	0.28521913	8.511429	Multitasking_Watch
14:36:34.218	4.781367	0.48843205	8.063917	-0.045294438	-0.0072369203	-0.032417398	4.8625674	0.28521913	8.511429	Multitasking_Watch
14:36:34.239	4.781367	0.48843205	8.063917	-0.045294438	-0.0072369203	-0.032417398	4.8625674	0.28521913	8.511429	Multitasking_Watch
14:36:34.262	4.781367	0.48843205	8.063917	-0.045294438	-0.0072369203	-0.032417398	4.8625674	0.28521913	8.511429	Multitasking_Watch
14:36:34.284	4.781367	0.48843205	8.063917	-0.045294438	-0.0072369203	-0.032417398	4.8625674	0.28521913	8.511429	Multitasking_Watch
14:36:34.307	4.747847	0.2753416	8.449396	-0.021470692	-0.015789034	-0.033639126	4.855098	0.32265398	8.514357	Multitasking_Watch
14:36:34.329	4.747847	0.2753416	8.449396	-0.021470692	-0.015789034	-0.033639126	4.855098	0.32265398	8.514357	Multitasking_Watch
14:36:34.350	4.747847	0.2753416	8.449396	-0.021470692	-0.015789034	-0.033639126	4.855098	0.32265398	8.514357	Multitasking_Watch
14:36:34.372	4.747847	0.2753416	8.449396	-0.021470692	-0.015789034	-0.033639126	4.855098	0.32265398	8.514357	Multitasking_Watch
14:36:34.400	4.747847	0.2753416	8.449396	-0.021470692	-0.015789034	-0.033639126	4.855098	0.32265398	8.514357	Multitasking_Watch
14:36:34.423	4.747847	0.2753416	8.449396	-0.021470692	-0.015789034	-0.033639126	4.855098	0.32265398	8.514357	Multitasking_Watch
14:36:34.445	4.747847	0.2753416	8.449396	-0.021470692	-0.015789034	-0.033639126	4.855098	0.32265398	8.514357	Multitasking_Watch
14:36:34.467	4.747847	0.2753416	8.449396	-0.021470692	-0.015789034	-0.033639126	4.855098	0.32265398	8.514357	Multitasking_Watch
14:36:34.489	4.6041903	0.3328042	8.277008	-0.014140309	-0.008458651	0.020117015	4.859958	0.32142714	8.51163	Multitasking_Watch
14:36:34.510	4.6041903	0.3328042	8.277008	-0.014140309	-0.008458651	0.020117015	4.859958	0.32142714	8.51163	Multitasking_Watch
14:36:34.534	4.6041903	0.3328042	8.277008	-0.014140309	-0.008458651	0.020117015	4.859958	0.32142714	8.51163	Multitasking_Watch
14:36:34.556	4.6041903	0.3328042	8.277008	-0.014140309	-0.008458651	0.020117015	4.859958	0.32142714	8.51163	Multitasking_Watch
14:36:34.579	4.6041903	0.3328042	8.277008	-0.014140309	-0.008458651	0.020117015	4.859958	0.32142714	8.51163	Multitasking_Watch
14:36:34.602	4.6041903	0.3328042	8.277008	-0.014140309	-0.008458651	0.020117015	4.859958	0.32142714	8.51163	Multitasking_Watch
14:36:34.625	4.6041903	0.3328042	8.277008	-0.014140309	-0.008458651	0.020117015	4.859958	0.32142714	8.51163	Multitasking_Watch
14:36:34.648	4.6041903	0.3328042	8.277008	-0.014140309	-0.008458651	0.020117015	4.859958	0.32142714	8.51163	Multitasking_Watch
14:36:34.673	4.7502413	0.3040729	8.224334	-0.019638095	-0.012734707	0.029890858	4.8757296	0.31002212	8.50303	Multitasking_Watch
14:36:34.695	4.7502413	0.3040729	8.224334	-0.019638095	-0.012734707	0.029890858	4.8757296	0.31002212	8.50303	Multitasking_Watch
14:36:34.716	4.7502413	0.3040729	8.224334	-0.019638095	-0.012734707	0.029890858	4.8757296	0.31002212	8.50303	Multitasking_Watch
14:36:34.738	4.7502413	0.3040729	8.224334	-0.019638095	-0.012734707	0.029890858	4.8757296	0.31002212	8.50303	Multitasking_Watch
14:36:34.762	4.7502413	0.3040729	8.224334	-0.019638095	-0.012734707	0.029890858	4.8757296	0.31002212	8.50303	Multitasking_Watch
14:36:34.784	4.7502413	0.3040729	8.224334	-0.019638095	-0.012734707	0.029890858	4.8757296	0.31002212	8.50303	Multitasking_Watch
14:36:34.806	4.7502413	0.3040729	8.224334	-0.019638095	-0.012734707	0.029890858	4.8757296	0.31002212	8.50303	Multitasking_Watch
14:36:34.829	4.7502413	0.3040729	8.224334	-0.019638095	-0.012734707	0.029890858	4.8757296	0.31002212	8.50303	Multitasking_Watch
14:36:34.852	4.783761	0.31604427	8.267431	0.024344202	-0.012123842	0.016451823	4.888561	0.2791651	8.496728	Multitasking_Watch
14:36:34.875	4.783761	0.31604427	8.267431	0.024344202	-0.012123842	0.016451823	4.888561	0.2791651	8.496728	Multitasking_Watch
14:36:34.899	4.783761	0.31604427	8.267431	0.024344202	-0.012123842	0.016451823	4.888561	0.2791651	8.496728	Multitasking_Watch
14:36:34.922	4.783761	0.31604427	8.267431	0.024344202	-0.012123842	0.016451823	4.888561	0.2791651	8.496728	Multitasking_Watch
14:36:34.944	4.783761	0.31604427	8.267431	0.024344202	-0.012123842	0.016451823	4.888561	0.2791651	8.496728	Multitasking_Watch
14:36:34.966	4.783761	0.31604427	8.267431	0.024344202	-0.012123842	0.016451823	4.888561	0.2791651	8.496728	Multitasking_Watch
14:36:34.988	4.783761	0.31604427	8.267431	0.024344202	-0.012123842	0.016451823	4.888561	0.2791651	8.496728	Multitasking_Watch
14:36:35.013	4.783761	0.31604427	8.267431	0.024344202	-0.012123842	0.016451823	4.888561	0.2791651	8.496728	Multitasking_Watch
14:36:35.037	4.7262983	0.3328042	8.130958	-0.008642522	-0.0047934595	-0.02814134	4.9023046	0.26251033	8.489337	Multitasking_Watch
14:36:35.060	4.7262983	0.3328042	8.130958	-0.008642522	-0.0047934595	-0.02814134	4.9023046	0.26251033	8.489337	Multitasking_Watch
14:36:35.092	4.7262983	0.3328042	8.130958	-0.008642522	-0.0047934595	-0.02814134	4.9023046	0.26251033	8.489337	Multitasking_Watch
14:36:35.116	4.7262983	0.3328042	8.130958	-0.008642522	-0.0047934595	-0.02814134	4.9023046	0.26251033	8.489337	Multitasking_Watch
14:36:35.138	4.7262983	0.3328042	8.130958	-0.008642522	-0.0047934595	-0.02814134	4.9023046	0.26251033	8.489337	Multitasking_Watch
14:36:35.160	4.7262983	0.3328042	8.130958	-0.008642522	-0.0047934595	-0.02814134	4.9023046	0.26251033	8.489337	Multitasking_Watch
14:36:35.185	4.7262983	0.3328042	8.130958	-0.008642522	-0.0047934595	-0.02814134	4.9023046	0.26251033	8.489337	Multitasking_Watch
14:36:35.208	4.7885494	0.28731298	8.166871	-0.033687998	-0.023730282	-0.011037113	4.8944864	0.28252688	8.493204	Multitasking_Watch
14:36:35.230	4.7885494	0.28731298	8.166871	-0.033687998	-0.023730282	-0.011037113	4.8944864	0.28252688	8.493204	Multitasking_Watch
14:36:35.252	4.7885494	0.28731298	8.166871	-0.033687998	-0.023730282	-0.011037113	4.8944864	0.28252688	8.493204	Multitasking_Watch
14:36:35.273	4.7885494	0.28731298	8.166871	-0.033687998	-0.023730282	-0.011037113	4.8944864	0.28252688	8.493204	Multitasking_Watch
14:36:35.294	4.7885494	0.28731298	8.166871	-0.033687998	-0.023730282	-0.011037113	4.8944864	0.28252688	8.493204	Multitasking_Watch
14:36:35.316	4.7885494	0.28731298	8.166871	-0.033687998	-0.023730282	-0.011037113	4.8944864	0.28252688	8.493204	Multitasking_Watch
14:36:35.338	4.7885494	0.28731298	8.166871	-0.033687998	-0.023730282	-0.011037113	4.8944864	0.28252688	8.493204	Multitasking_Watch
14:36:35.360	4.7885494	0.28731298	8.166871	-0.033687998	-0.023730282	-0.011037113	4.8944864	0.28252688	8.493204	Multitasking_Watch
14:36:35.382	4.807704	0.33519846	8.126168	-0.048348762	-0.024952013	-0.03486086	4.893406	0.28748032	8.493663	Multitasking_Watch
14:36:35.405	4.807704	0.33519846	8.126168	-0.048348762	-0.024952013	-0.03486086	4.893406	0.28748032	8.493663	Multitasking_Watch
14:36:35.427	4.807704	0.33519846	8.126168	-0.048348762	-0.024952013	-0.03486086	4.893406	0.28748032	8.493663	Multitasking_Watch
14:36:35.451	4.807704	0.33519846	8.126168	-0.048348762	-0.024952013	-0.03486086	4.893406	0.28748032	8.493663	Multitasking_Watch
14:36:35.473	4.807704	0.33519846	8.126168	-0.048348762	-0.024952013	-0.03486086	4.893406	0.28748032	8.493663	Multitasking_Watch
14:36:35.495	4.807704	0.33519846	8.126168	-0.048348762	-0.024952013	-0.03486086	4.893406	0.28748032	8.493663	Multitasking_Watch
14:36:35.517	4.807704	0.33519846	8.126168	-0.048348762	-0.024952013	-0.03486086	4.893406	0.28748032	8.493663	Multitasking_Watch
14:36:35.539	4.807704	0.33519846	8.126168	-0.048348762	-0.024952013	-0.03486086	4.893406	0.28748032	8.493663	Multitasking_Watch
14:36:35.561	4.702356	0.2466103	8.236305	-0.045294438	-0.0023499988	0.004845383	4.9016824	0.26813447	8.489522	Multitasking_Watch
14:36:35.584	4.702356	0.2466103	8.236305	-0.045294438	-0.0023499988	0.004845383	4.9016824	0.26813447	8.489522	Multitasking_Watch
14:36:35.606	4.702356	0.2466103	8.236305	-0.045294438	-0.0023499988	0.004845383	4.9016824	0.26813447	8.489522	Multitasking_Watch
14:36:35.673	4.702356	0.2466103	8.236305	-0.045294438	-0.0023499988	0.004845383	4.9016824	0.26813447	8.489522	Multitasking_Watch
14:36:35.723	4.702356	0.2466103	8.236305	-0.045294438	-0.0023499988	0.004845383	4.9016824	0.26813447	8.489522	Multitasking_Watch
14:36:35.747	4.7526355	0.2681588	8.18842	-0.022692423	0.007423845	0.01034317	4.9023075	0.27203467	8.489035	Multitasking_Watch
14:36:35.768	4.7526355	0.2681588	8.18842	-0.022692423	0.007423845	0.01034317	4.9023075	0.27203467	8.489035	Multitasking_Watch
14:36:35.789	4.7526355	0.2681588	8.18842	-0.022692423	0.007423845	0.01034317	4.9023075	0.27203467	8.489035	Multitasking_Watch
14:36:35.811	4.7526355	0.2681588	8.18842	-0.022692423	0.007423845	0.01034317	4.9023075	0.27203467	8.489035	Multitasking_Watch
14:36:35.832	4.7526355	0.2681588	8.18842	-0.022692423	0.007423845	0.01034317	4.9023075	0.27203467	8.489035	Multitasking_Watch
14:36:35.855	4.7526355	0.2681588	8.18842	-0.022692423	0.007423845	0.01034317	4.9023075	0.27203467	8.489035	Multitasking_Watch
14:36:35.877	4.7526355	0.2681588	8.18842	-0.022692423	0.007423845	0.01034317	4.9023075	0.27203467	8.489035	Multitasking_Watch
14:36:35.899	4.7526355	0.2681588	8.18842	-0.022692423	0.007423845	0.01034317	4.9023075	0.27203467	8.489035	Multitasking_Watch
14:36:35.921	4.6760187	0.30167863	8.303345	0.028009394	0.011089037	-0.013480575	4.9008574	0.25551435	8.490386	Multitasking_Watch
14:36:35.943	4.6760187	0.30167863	8.303345	0.028009394	0.011089037	-0.013480575	4.9008574	0.25551435	8.490386	Multitasking_Watch
14:36:35.966	4.6760187	0.30167863	8.303345	0.028009394	0.011089037	-0.013480575	4.9008574	0.25551435	8.490386	Multitasking_Watch
14:36:35.989	4.6760187	0.30167863	8.303345	0.028009394	0.011089037	-0.013480575	4.9008574	0.25551435	8.490386	Multitasking_Watch
14:36:36.013	4.6760187	0.30167863	8.303345	0.028009394	0.011089037	-0.013480575	4.9008574	0.25551435	8.490386	Multitasking_Watch
14:36:36.034	4.6760187	0.30167863	8.303345	0.028009394	0.011089037	-0.013480575	4.9008574	0.25551435	8.490386	Multitasking_Watch
14:36:36.056	4.6760187	0.30167863	8.303345	0.028009394	0.011089037	-0.013480575	4.9008574	0.25551435	8.490386	Multitasking_Watch
14:36:36.079	4.6760187	0.30167863	8.303345	0.028009394	0.011089037	-0.013480575	4.9008574	0.25551435	8.490386	Multitasking_Watch
14:36:36.100	4.8148866	0.3998439	8.13814	0.036561508	0.01841942	0.010954035	4.9130034	0.2713614	8.48287	Multitasking_Watch
14:36:36.123	4.8148866	0.3998439	8.13814	0.036561508	0.01841942	0.010954035	4.9130034	0.2713614	8.48287	Multitasking_Watch
14:36:36.145	4.8148866	0.3998439	8.13814	0.036561508	0.01841942	0.010954035	4.9130034	0.2713614	8.48287	Multitasking_Watch
14:36:36.168	4.8148866	0.3998439	8.13814	0.036561508	0.01841942	0.010954035	4.9130034	0.2713614	8.48287	Multitasking_Watch
14:36:36.191	4.8148866	0.3998439	8.13814	0.036561508	0.01841942	0.010954035	4.9130034	0.2713614	8.48287	Multitasking_Watch
14:36:36.213	4.8148866	0.3998439	8.13814	0.036561508	0.01841942	0.010954035	4.9130034	0.2713614	8.48287	Multitasking_Watch
14:36:36.235	4.8148866	0.3998439	8.13814	0.036561508	0.01841942	0.010954035	4.9130034	0.2713614	8.48287	Multitasking_Watch
14:36:36.257	4.8148866	0.3998439	8.13814	0.036561508	0.01841942	0.010954035	4.9130034	0.2713614	8.48287	Multitasking_Watch
14:36:36.280	4.7789726	0.24182175	8.116591	-0.061176933	-0.039001916	0.0030127873	4.919605	0.2538957	8.479586	Multitasking_Watch
14:36:36.303	4.7789726	0.24182175	8.116591	-0.061176933	-0.039001916	0.0030127873	4.919605	0.2538957	8.479586	Multitasking_Watch
14:36:36.325	4.7789726	0.24182175	8.116591	-0.061176933	-0.039001916	0.0030127873	4.919605	0.2538957	8.479586	Multitasking_Watch
14:36:36.346	4.7789726	0.24182175	8.116591	-0.061176933	-0.039001916	0.0030127873	4.919605	0.2538957	8.479586	Multitasking_Watch
14:36:36.368	4.7789726	0.24182175	8.116591	-0.061176933	-0.039001916	0.0030127873	4.919605	0.2538957	8.479586	Multitasking_Watch
14:36:36.391	4.7789726	0.24182175	8.116591	-0.061176933	-0.039001916	0.0030127873	4.919605	0.2538957	8.479586	Multitasking_Watch
14:36:36.414	4.7789726	0.24182175	8.116591	-0.061176933	-0.039001916	0.0030127873	4.919605	0.2538957	8.479586	Multitasking_Watch
14:36:36.437	4.7789726	0.24182175	8.116591	-0.061176933	-0.039001916	0.0030127873	4.919605	0.2538957	8.479586	Multitasking_Watch
14:36:36.461	4.7789726	0.24182175	8.116591	-0.061176933	-0.039001916	0.0030127873	4.9402313	0.24858055	8.467744	Multitasking_Watch
14:36:36.485	4.8723493	0.25858167	8.212362	-0.025746748	-0.00601519	0.035388645	4.9402313	0.24858055	8.467744	Multitasking_Watch
14:36:36.506	4.8723493	0.25858167	8.212362	-0.025746748	-0.00601519	0.035388645	4.9402313	0.24858055	8.467744	Multitasking_Watch
14:36:36.529	4.8723493	0.25858167	8.212362	-0.025746748	-0.00601519	0.035388645	4.9402313	0.24858055	8.467744	Multitasking_Watch
14:36:36.551	4.8723493	0.25858167	8.212362	-0.025746748	-0.00601519	0.035388645	4.9402313	0.24858055	8.467744	Multitasking_Watch
14:36:36.573	4.8723493	0.25858167	8.212362	-0.025746748	-0.00601519	0.035388645	4.9402313	0.24858055	8.467744	Multitasking_Watch
14:36:36.595	4.8723493	0.25858167	8.212362	-0.025746748	-0.00601519	0.035388645	4.9402313	0.24858055	8.467744	Multitasking_Watch
14:36:36.617	4.8723493	0.25858167	8.212362	-0.025746748	-0.00601519	0.035388645	4.9402313	0.24858055	8.467744	Multitasking_Watch
14:36:36.640	4.7334814	0.083799616	8.269825	0.013348627	-0.011512978	0.015840957	4.954273	0.1873507	8.461114	Multitasking_Watch
14:36:36.662	4.7334814	0.083799616	8.269825	0.013348627	-0.011512978	0.015840957	4.954273	0.1873507	8.461114	Multitasking_Watch
14:36:36.684	4.7334814	0.083799616	8.269825	0.013348627	-0.011512978	0.015840957	4.954273	0.1873507	8.461114	Multitasking_Watch
14:36:36.707	4.7334814	0.083799616	8.269825	0.013348627	-0.011512978	0.015840957	4.954273	0.1873507	8.461114	Multitasking_Watch
14:36:36.729	4.7334814	0.083799616	8.269825	0.013348627	-0.011512978	0.015840957	4.954273	0.1873507	8.461114	Multitasking_Watch
14:36:36.752	4.7334814	0.083799616	8.269825	0.013348627	-0.011512978	0.015840957	4.954273	0.1873507	8.461114	Multitasking_Watch
14:36:36.775	4.7334814	0.083799616	8.269825	0.013348627	-0.011512978	0.015840957	4.954273	0.1873507	8.461114	Multitasking_Watch
14:36:36.798	4.7334814	0.083799616	8.269825	0.013348627	-0.011512978	0.015840957	4.954273	0.1873507	8.461114	Multitasking_Watch
14:36:36.821	4.723904	0.18196489	8.296163	0.026787663	0.014754228	-0.003095865	4.941855	0.19865948	8.468116	Multitasking_Watch
14:36:36.843	4.723904	0.18196489	8.296163	0.026787663	0.014754228	-0.003095865	4.941855	0.19865948	8.468116	Multitasking_Watch
14:36:36.865	4.723904	0.18196489	8.296163	0.026787663	0.014754228	-0.003095865	4.941855	0.19865948	8.468116	Multitasking_Watch
14:36:36.887	4.723904	0.18196489	8.296163	0.026787663	0.014754228	-0.003095865	4.941855	0.19865948	8.468116	Multitasking_Watch
14:36:36.909	4.723904	0.18196489	8.296163	0.026787663	0.014754228	-0.003095865	4.941855	0.19865948	8.468116	Multitasking_Watch
14:36:36.931	4.723904	0.18196489	8.296163	0.026787663	0.014754228	-0.003095865	4.941855	0.19865948	8.468116	Multitasking_Watch
14:36:36.954	4.723904	0.18196489	8.296163	0.026787663	0.014754228	-0.003095865	4.941855	0.19865948	8.468116	Multitasking_Watch
14:36:36.977	4.723904	0.18196489	8.296163	0.026787663	0.014754228	-0.003095865	4.941855	0.19865948	8.468116	Multitasking_Watch
14:36:36.999	4.8484063	0.39266106	8.18842	-0.0019230038	-0.0017391334	-0.020200092	4.9286566	0.24069121	8.474714	Multitasking_Watch
14:36:37.022	4.8484063	0.39266106	8.18842	-0.0019230038	-0.0017391334	-0.020200092	4.9286566	0.24069121	8.474714	Multitasking_Watch
14:36:37.044	4.8484063	0.39266106	8.18842	-0.0019230038	-0.0017391334	-0.020200092	4.9286566	0.24069121	8.474714	Multitasking_Watch
14:36:37.067	4.8484063	0.39266106	8.18842	-0.0019230038	-0.0017391334	-0.020200092	4.9286566	0.24069121	8.474714	Multitasking_Watch
14:36:37.090	4.8484063	0.39266106	8.18842	-0.0019230038	-0.0017391334	-0.020200092	4.9286566	0.24069121	8.474714	Multitasking_Watch
14:36:37.112	4.8484063	0.39266106	8.18842	-0.0019230038	-0.0017391334	-0.020200092	4.9286566	0.24069121	8.474714	Multitasking_Watch
14:36:37.134	4.8484063	0.39266106	8.18842	-0.0019230038	-0.0017391334	-0.020200092	4.9286566	0.24069121	8.474714	Multitasking_Watch
14:36:37.156	4.8484063	0.39266106	8.18842	-0.0019230038	-0.0017391334	-0.020200092	4.9286566	0.24069121	8.474714	Multitasking_Watch
14:36:37.177	4.853195	0.2083019	8.2578535	-0.0178055	-0.0017391334	-0.014702305	4.930855	0.24140155	8.473414	Multitasking_Watch
14:36:37.201	4.853195	0.2083019	8.2578535	-0.0178055	-0.0017391334	-0.014702305	4.930855	0.24140155	8.473414	Multitasking_Watch
14:36:37.223	4.853195	0.2083019	8.2578535	-0.0178055	-0.0017391334	-0.014702305	4.930855	0.24140155	8.473414	Multitasking_Watch
14:36:37.246	4.853195	0.2083019	8.2578535	-0.0178055	-0.0017391334	-0.014702305	4.930855	0.24140155	8.473414	Multitasking_Watch
14:36:37.268	4.853195	0.2083019	8.2578535	-0.0178055	-0.0017391334	-0.014702305	4.930855	0.24140155	8.473414	Multitasking_Watch
14:36:37.291	4.853195	0.2083019	8.2578535	-0.0178055	-0.0017391334	-0.014702305	4.930855	0.24140155	8.473414	Multitasking_Watch
14:36:37.315	4.853195	0.2083019	8.2578535	-0.0178055	-0.0017391334	-0.014702305	4.930855	0.24140155	8.473414	Multitasking_Watch
14:36:37.338	4.853195	0.2083019	8.2578535	-0.0178055	-0.0017391334	-0.014702305	4.930855	0.24140155	8.473414	Multitasking_Watch
14:36:37.361	4.7789726	0.22266756	8.315316	0.0023530528	-0.021897687	0.025003936	4.9375997	0.22691798	8.469887	Multitasking_Watch
14:36:37.384	4.7789726	0.22266756	8.315316	0.0023530528	-0.021897687	0.025003936	4.9375997	0.22691798	8.469887	Multitasking_Watch
14:36:37.405	4.7789726	0.22266756	8.315316	0.0023530528	-0.021897687	0.025003936	4.9375997	0.22691798	8.469887	Multitasking_Watch
14:36:37.428	4.7789726	0.22266756	8.315316	0.0023530528	-0.021897687	0.025003936	4.9375997	0.22691798	8.469887	Multitasking_Watch
14:36:37.449	4.7789726	0.22266756	8.315316	0.0023530528	-0.021897687	0.025003936	4.9375997	0.22691798	8.469887	Multitasking_Watch
14:36:37.473	4.7789726	0.22266756	8.315316	0.0023530528	-0.021897687	0.025003936	4.9375997	0.22691798	8.469887	Multitasking_Watch
14:36:37.495	4.7789726	0.22266756	8.315316	0.0023530528	-0.021897687	0.025003936	4.9375997	0.22691798	8.469887	Multitasking_Watch
14:36:37.517	4.7789726	0.22266756	8.315316	0.0023530528	-0.021897687	0.025003936	4.9375997	0.22691798	8.469887	Multitasking_Watch
14:36:37.539	4.7526355	0.16041641	8.365596	-0.0043664644	-0.049386624	-0.0037067304	4.9475975	0.20581673	8.46459	Multitasking_Watch
14:36:37.562	4.7526355	0.16041641	8.365596	-0.0043664644	-0.049386624	-0.0037067304	4.9475975	0.20581673	8.46459	Multitasking_Watch
14:36:37.585	4.7526355	0.16041641	8.365596	-0.0043664644	-0.049386624	-0.0037067304	4.9475975	0.20581673	8.46459	Multitasking_Watch
14:36:37.608	4.7526355	0.16041641	8.365596	-0.0043664644	-0.049386624	-0.0037067304	4.9475975	0.20581673	8.46459	Multitasking_Watch
14:36:37.630	4.7526355	0.16041641	8.365596	-0.0043664644	-0.049386624	-0.0037067304	4.9475975	0.20581673	8.46459	Multitasking_Watch
14:36:37.653	4.7526355	0.16041641	8.365596	-0.0043664644	-0.049386624	-0.0037067304	4.9475975	0.20581673	8.46459	Multitasking_Watch
14:36:37.675	4.7526355	0.16041641	8.365596	-0.0043664644	-0.049386624	-0.0037067304	4.9475975	0.20581673	8.46459	Multitasking_Watch
14:36:37.696	4.7526355	0.16041641	8.365596	-0.0043664644	-0.049386624	-0.0037067304	4.9475975	0.20581673	8.46459	Multitasking_Watch
14:36:37.718	4.9106574	0.2370332	8.262642	0.03717237	0.017197689	0.05799066	4.9774075	0.22215986	8.446681	Multitasking_Watch
14:36:37.741	4.9106574	0.2370332	8.262642	0.03717237	0.017197689	0.05799066	4.9774075	0.22215986	8.446681	Multitasking_Watch
14:36:37.764	4.9106574	0.2370332	8.262642	0.03717237	0.017197689	0.05799066	4.9774075	0.22215986	8.446681	Multitasking_Watch
14:36:37.786	4.9106574	0.2370332	8.262642	0.03717237	0.017197689	0.05799066	4.9774075	0.22215986	8.446681	Multitasking_Watch
14:36:37.810	4.9106574	0.2370332	8.262642	0.03717237	0.017197689	0.05799066	4.9774075	0.22215986	8.446681	Multitasking_Watch
14:36:37.832	4.9106574	0.2370332	8.262642	0.03717237	0.017197689	0.05799066	4.9774075	0.22215986	8.446681	Multitasking_Watch
14:36:37.854	4.9106574	0.2370332	8.262642	0.03717237	0.017197689	0.05799066	4.9774075	0.22215986	8.446681	Multitasking_Watch
14:36:37.878	4.9106574	0.2370332	8.262642	0.03717237	0.017197689	0.05799066	4.9774075	0.22215986	8.446681	Multitasking_Watch
14:36:37.901	4.7143273	0.083799616	8.28898	0.021289876	0.007423845	0.0011801916	4.981583	0.20667978	8.444612	Multitasking_Watch
14:36:37.923	4.7143273	0.083799616	8.28898	0.021289876	0.007423845	0.0011801916	4.981583	0.20667978	8.444612	Multitasking_Watch
14:36:37.945	4.7143273	0.083799616	8.28898	0.021289876	0.007423845	0.0011801916	4.981583	0.20667978	8.444612	Multitasking_Watch
14:36:37.967	4.7143273	0.083799616	8.28898	0.021289876	0.007423845	0.0011801916	4.981583	0.20667978	8.444612	Multitasking_Watch
14:36:37.990	4.7143273	0.083799616	8.28898	0.021289876	0.007423845	0.0011801916	4.981583	0.20667978	8.444612	Multitasking_Watch
14:36:38.013	4.7143273	0.083799616	8.28898	0.021289876	0.007423845	0.0011801916	4.981583	0.20667978	8.444612	Multitasking_Watch
14:36:38.035	4.7143273	0.083799616	8.28898	0.021289876	0.007423845	0.0011801916	4.981583	0.20667978	8.444612	Multitasking_Watch
14:36:38.058	4.7143273	0.083799616	8.28898	0.021289876	0.007423845	0.0011801916	4.981583	0.20667978	8.444612	Multitasking_Watch
14:36:38.081	4.9369946	0.38068968	8.126168	0.011516031	0.012310768	0.026836533	4.9845014	0.25072646	8.441697	Multitasking_Watch
14:36:38.103	4.9369946	0.38068968	8.126168	0.011516031	0.012310768	0.026836533	4.9845014	0.25072646	8.441697	Multitasking_Watch
14:36:38.125	4.9369946	0.38068968	8.126168	0.011516031	0.012310768	0.026836533	4.9845014	0.25072646	8.441697	Multitasking_Watch
14:36:38.148	4.9369946	0.38068968	8.126168	0.011516031	0.012310768	0.026836533	4.9845014	0.25072646	8.441697	Multitasking_Watch
14:36:38.170	4.9369946	0.38068968	8.126168	0.011516031	0.012310768	0.026836533	4.9845014	0.25072646	8.441697	Multitasking_Watch
14:36:38.192	4.9369946	0.38068968	8.126168	0.011516031	0.012310768	0.026836533	4.9845014	0.25072646	8.441697	Multitasking_Watch
14:36:38.214	4.9369946	0.38068968	8.126168	0.011516031	0.012310768	0.026836533	4.9845014	0.25072646	8.441697	Multitasking_Watch
14:36:38.236	4.9369946	0.38068968	8.126168	0.011516031	0.012310768	0.026836533	4.9845014	0.25072646	8.441697	Multitasking_Watch
14:36:38.258	4.8986864	0.29689008	8.123775	0.018846415	-0.00601519	-0.01409144	4.9924903	0.25321087	8.4369	Multitasking_Watch
14:36:38.280	4.8986864	0.29689008	8.123775	0.018846415	-0.00601519	-0.01409144	4.9924903	0.25321087	8.4369	Multitasking_Watch
14:36:38.303	4.8986864	0.29689008	8.123775	0.018846415	-0.00601519	-0.01409144	4.9924903	0.25321087	8.4369	Multitasking_Watch
14:36:38.326	4.8986864	0.29689008	8.123775	0.018846415	-0.00601519	-0.01409144	4.9924903	0.25321087	8.4369	Multitasking_Watch
14:36:38.349	4.8986864	0.29689008	8.123775	0.018846415	-0.00601519	-0.01409144	4.9924903	0.25321087	8.4369	Multitasking_Watch
14:36:38.371	4.8986864	0.29689008	8.123775	0.018846415	-0.00601519	-0.01409144	4.9924903	0.25321087	8.4369	Multitasking_Watch
14:36:38.393	4.8986864	0.29689008	8.123775	0.018846415	-0.00601519	-0.01409144	4.9924903	0.25321087	8.4369	Multitasking_Watch
14:36:38.416	4.8986864	0.29689008	8.123775	0.018846415	-0.00601519	-0.01409144	4.9924903	0.25321087	8.4369	Multitasking_Watch
14:36:38.438	4.8412237	0.22745611	8.10462	-0.042850975	-0.013345573	-0.006150191	4.9978356	0.2570842	8.433618	Multitasking_Watch
14:36:38.460	4.8412237	0.22745611	8.10462	-0.042850975	-0.013345573	-0.006150191	4.9978356	0.2570842	8.433618	Multitasking_Watch
14:36:38.483	4.8412237	0.22745611	8.10462	-0.042850975	-0.013345573	-0.006150191	4.9978356	0.2570842	8.433618	Multitasking_Watch
14:36:38.505	4.8412237	0.22745611	8.10462	-0.042850975	-0.013345573	-0.006150191	4.9978356	0.2570842	8.433618	Multitasking_Watch
14:36:38.527	4.8412237	0.22745611	8.10462	-0.042850975	-0.013345573	-0.006150191	4.9978356	0.2570842	8.433618	Multitasking_Watch
14:36:38.550	4.8412237	0.22745611	8.10462	-0.042850975	-0.013345573	-0.006150191	4.9978356	0.2570842	8.433618	Multitasking_Watch
14:36:38.572	4.8412237	0.22745611	8.10462	-0.042850975	-0.013345573	-0.006150191	4.9978356	0.2570842	8.433618	Multitasking_Watch
14:36:38.595	4.8412237	0.22745611	8.10462	-0.042850975	-0.013345573	-0.006150191	4.9978356	0.2570842	8.433618	Multitasking_Watch
14:36:38.618	4.8412237	0.22745611	8.10462	-0.042850975	-0.013345573	-0.006150191	4.9980288	0.2370506	8.43409	Multitasking_Watch
14:36:38.641	4.8771377	0.32562137	8.150111	0.0121268965	0.006202115	-0.018367497	4.9980288	0.2370506	8.43409	Multitasking_Watch
14:36:38.664	4.8771377	0.32562137	8.150111	0.0121268965	0.006202115	-0.018367497	4.9980288	0.2370506	8.43409	Multitasking_Watch
14:36:38.687	4.8771377	0.32562137	8.150111	0.0121268965	0.006202115	-0.018367497	4.9980288	0.2370506	8.43409	Multitasking_Watch
14:36:38.710	4.8771377	0.32562137	8.150111	0.0121268965	0.006202115	-0.018367497	4.9980288	0.2370506	8.43409	Multitasking_Watch
14:36:38.733	4.8771377	0.32562137	8.150111	0.0121268965	0.006202115	-0.018367497	4.9980288	0.2370506	8.43409	Multitasking_Watch
14:36:38.754	4.8771377	0.32562137	8.150111	0.0121268965	0.006202115	-0.018367497	4.9980288	0.2370506	8.43409	Multitasking_Watch
14:36:38.777	4.8771377	0.32562137	8.150111	0.0121268965	0.006202115	-0.018367497	4.9980288	0.2370506	8.43409	Multitasking_Watch
14:36:38.799	4.8292522	0.20351335	8.217151	-0.019638095	-0.0041825944	-0.020200092	4.9954486	0.22988038	8.435816	Multitasking_Watch
14:36:38.822	4.8292522	0.20351335	8.217151	-0.019638095	-0.0041825944	-0.020200092	4.9954486	0.22988038	8.435816	Multitasking_Watch
14:36:38.845	4.8292522	0.20351335	8.217151	-0.019638095	-0.0041825944	-0.020200092	4.9954486	0.22988038	8.435816	Multitasking_Watch
14:36:38.866	4.8292522	0.20351335	8.217151	-0.019638095	-0.0041825944	-0.020200092	4.9954486	0.22988038	8.435816	Multitasking_Watch
14:36:38.890	4.8292522	0.20351335	8.217151	-0.019638095	-0.0041825944	-0.020200092	4.9954486	0.22988038	8.435816	Multitasking_Watch
14:36:38.912	4.8292522	0.20351335	8.217151	-0.019638095	-0.0041825944	-0.020200092	4.9954486	0.22988038	8.435816	Multitasking_Watch
14:36:38.935	4.8292522	0.20351335	8.217151	-0.019638095	-0.0041825944	-0.020200092	4.9954486	0.22988038	8.435816	Multitasking_Watch
14:36:38.957	4.8292522	0.20351335	8.217151	-0.019638095	-0.0041825944	-0.020200092	4.9954486	0.22988038	8.435816	Multitasking_Watch
14:36:38.981	4.826858	0.30167863	8.150111	-0.074005105	0.00070432766	-0.013480575	4.9903045	0.24162206	8.438532	Multitasking_Watch
14:36:39.003	4.826858	0.30167863	8.150111	-0.074005105	0.00070432766	-0.013480575	4.9903045	0.24162206	8.438532	Multitasking_Watch
14:36:39.024	4.826858	0.30167863	8.150111	-0.074005105	0.00070432766	-0.013480575	4.9903045	0.24162206	8.438532	Multitasking_Watch
14:36:39.046	4.826858	0.30167863	8.150111	-0.074005105	0.00070432766	-0.013480575	4.9903045	0.24162206	8.438532	Multitasking_Watch
14:36:39.067	4.826858	0.30167863	8.150111	-0.074005105	0.00070432766	-0.013480575	4.9903045	0.24162206	8.438532	Multitasking_Watch
14:36:39.089	4.826858	0.30167863	8.150111	-0.074005105	0.00070432766	-0.013480575	4.9903045	0.24162206	8.438532	Multitasking_Watch
14:36:39.112	4.826858	0.30167863	8.150111	-0.074005105	0.00070432766	-0.013480575	4.9903045	0.24162206	8.438532	Multitasking_Watch
14:36:39.134	4.826858	0.30167863	8.150111	-0.074005105	0.00070432766	-0.013480575	4.9903045	0.24162206	8.438532	Multitasking_Watch
14:36:39.157	4.802915	0.22266756	8.13814	-0.0061990605	-0.0005174029	-0.02814134	4.991413	0.2409005	8.437898	Multitasking_Watch
14:36:39.179	4.802915	0.22266756	8.13814	-0.0061990605	-0.0005174029	-0.02814134	4.991413	0.2409005	8.437898	Multitasking_Watch
14:36:39.202	4.802915	0.22266756	8.13814	-0.0061990605	-0.0005174029	-0.02814134	4.991413	0.2409005	8.437898	Multitasking_Watch
14:36:39.226	4.802915	0.22266756	8.13814	-0.0061990605	-0.0005174029	-0.02814134	4.991413	0.2409005	8.437898	Multitasking_Watch
14:36:39.248	4.802915	0.22266756	8.13814	-0.0061990605	-0.0005174029	-0.02814134	4.991413	0.2409005	8.437898	Multitasking_Watch
14:36:39.270	4.802915	0.22266756	8.13814	-0.0061990605	-0.0005174029	-0.02814134	4.991413	0.2409005	8.437898	Multitasking_Watch
14:36:39.292	4.802915	0.22266756	8.13814	-0.0061990605	-0.0005174029	-0.02814134	4.991413	0.2409005	8.437898	Multitasking_Watch
14:36:39.315	4.802915	0.22266756	8.13814	-0.0061990605	-0.0005174029	-0.02814134	4.991413	0.2409005	8.437898	Multitasking_Watch
14:36:39.337	4.7933383	0.24421602	8.150111	0.019457279	-0.0072369203	0.035388645	4.9949393	0.24950558	8.43556	Multitasking_Watch
14:36:39.360	4.7933383	0.24421602	8.150111	0.019457279	-0.0072369203	0.035388645	4.9949393	0.24950558	8.43556	Multitasking_Watch
14:36:39.382	4.7933383	0.24421602	8.150111	0.019457279	-0.0072369203	0.035388645	4.9949393	0.24950558	8.43556	Multitasking_Watch
14:36:39.404	4.7933383	0.24421602	8.150111	0.019457279	-0.0072369203	0.035388645	4.9949393	0.24950558	8.43556	Multitasking_Watch
14:36:39.427	4.7933383	0.24421602	8.150111	0.019457279	-0.0072369203	0.035388645	4.9949393	0.24950558	8.43556	Multitasking_Watch
14:36:39.451	4.7933383	0.24421602	8.150111	0.019457279	-0.0072369203	0.035388645	4.9949393	0.24950558	8.43556	Multitasking_Watch
14:36:39.473	4.7933383	0.24421602	8.150111	0.019457279	-0.0072369203	0.035388645	4.9949393	0.24950558	8.43556	Multitasking_Watch
14:36:39.496	4.7933383	0.24421602	8.150111	0.019457279	-0.0072369203	0.035388645	4.9949393	0.24950558	8.43556	Multitasking_Watch
14:36:39.518	4.843618	0.3040729	8.197997	-0.025746748	-0.0145673035	0.0146192275	4.988688	0.24991815	8.439246	Multitasking_Watch
14:36:39.541	4.843618	0.3040729	8.197997	-0.025746748	-0.0145673035	0.0146192275	4.988688	0.24991815	8.439246	Multitasking_Watch
14:36:39.564	4.843618	0.3040729	8.197997	-0.025746748	-0.0145673035	0.0146192275	4.988688	0.24991815	8.439246	Multitasking_Watch
14:36:39.586	4.843618	0.3040729	8.197997	-0.025746748	-0.0145673035	0.0146192275	4.988688	0.24991815	8.439246	Multitasking_Watch
14:36:39.609	4.843618	0.3040729	8.197997	-0.025746748	-0.0145673035	0.0146192275	4.988688	0.24991815	8.439246	Multitasking_Watch
14:36:39.631	4.843618	0.3040729	8.197997	-0.025746748	-0.0145673035	0.0146192275	4.988688	0.24991815	8.439246	Multitasking_Watch
14:36:39.654	4.843618	0.3040729	8.197997	-0.025746748	-0.0145673035	0.0146192275	4.988688	0.24991815	8.439246	Multitasking_Watch
14:36:39.677	4.843618	0.3040729	8.197997	-0.025746748	-0.0145673035	0.0146192275	4.988688	0.24991815	8.439246	Multitasking_Watch
14:36:39.701	4.8771377	0.35435268	8.099832	0.028620258	-0.0041825944	0.04699509	5.002397	0.24726672	8.431205	Multitasking_Watch
14:36:39.724	4.8771377	0.35435268	8.099832	0.028620258	-0.0041825944	0.04699509	5.002397	0.24726672	8.431205	Multitasking_Watch
14:36:39.745	4.8771377	0.35435268	8.099832	0.028620258	-0.0041825944	0.04699509	5.002397	0.24726672	8.431205	Multitasking_Watch
14:36:39.767	4.8771377	0.35435268	8.099832	0.028620258	-0.0041825944	0.04699509	5.002397	0.24726672	8.431205	Multitasking_Watch
14:36:39.790	4.8771377	0.35435268	8.099832	0.028620258	-0.0041825944	0.04699509	5.002397	0.24726672	8.431205	Multitasking_Watch
14:36:39.812	4.8771377	0.35435268	8.099832	0.028620258	-0.0041825944	0.04699509	5.002397	0.24726672	8.431205	Multitasking_Watch
14:36:39.834	4.8771377	0.35435268	8.099832	0.028620258	-0.0041825944	0.04699509	5.002397	0.24726672	8.431205	Multitasking_Watch
14:36:39.855	4.8771377	0.35435268	8.099832	0.028620258	-0.0041825944	0.04699509	5.002397	0.24726672	8.431205	Multitasking_Watch
14:36:39.877	4.8915033	0.18675344	8.095043	-0.07095078	-0.0023499988	-0.026308745	5.0035176	0.22798838	8.431085	Multitasking_Watch
14:36:39.898	4.8915033	0.18675344	8.095043	-0.07095078	-0.0023499988	-0.026308745	5.0035176	0.22798838	8.431085	Multitasking_Watch
14:36:39.921	4.8915033	0.18675344	8.095043	-0.07095078	-0.0023499988	-0.026308745	5.0035176	0.22798838	8.431085	Multitasking_Watch
14:36:39.943	4.8915033	0.18675344	8.095043	-0.07095078	-0.0023499988	-0.026308745	5.0035176	0.22798838	8.431085	Multitasking_Watch
14:36:39.966	4.8915033	0.18675344	8.095043	-0.07095078	-0.0023499988	-0.026308745	5.0035176	0.22798838	8.431085	Multitasking_Watch
14:36:39.988	4.8915033	0.18675344	8.095043	-0.07095078	-0.0023499988	-0.026308745	5.0035176	0.22798838	8.431085	Multitasking_Watch
14:36:40.012	4.8915033	0.18675344	8.095043	-0.07095078	-0.0023499988	-0.026308745	5.0035176	0.22798838	8.431085	Multitasking_Watch
14:36:40.034	4.8915033	0.18675344	8.095043	-0.07095078	-0.0023499988	-0.026308745	5.0035176	0.22798838	8.431085	Multitasking_Watch
14:36:40.057	4.860378	0.22745611	8.212362	-0.044072703	-0.0023499988	0.010954035	5.0102577	0.21443573	8.427438	Multitasking_Watch
14:36:40.079	4.860378	0.22745611	8.212362	-0.044072703	-0.0023499988	0.010954035	5.0102577	0.21443573	8.427438	Multitasking_Watch
14:36:40.101	4.860378	0.22745611	8.212362	-0.044072703	-0.0023499988	0.010954035	5.0102577	0.21443573	8.427438	Multitasking_Watch
14:36:40.124	4.860378	0.22745611	8.212362	-0.044072703	-0.0023499988	0.010954035	5.0102577	0.21443573	8.427438	Multitasking_Watch
14:36:40.146	4.860378	0.22745611	8.212362	-0.044072703	-0.0023499988	0.010954035	5.0102577	0.21443573	8.427438	Multitasking_Watch
14:36:40.169	4.860378	0.22745611	8.212362	-0.044072703	-0.0023499988	0.010954035	5.0102577	0.21443573	8.427438	Multitasking_Watch
14:36:40.191	4.860378	0.22745611	8.212362	-0.044072703	-0.0023499988	0.010954035	5.0102577	0.21443573	8.427438	Multitasking_Watch
14:36:40.214	4.860378	0.22745611	8.212362	-0.044072703	-0.0023499988	0.010954035	5.0102577	0.21443573	8.427438	Multitasking_Watch
14:36:40.238	4.889109	0.30886146	7.9944835	-0.03552059	-0.0029608638	-0.049521625	5.0145373	0.21319698	8.42492	Multitasking_Watch
14:36:40.261	4.889109	0.30886146	7.9944835	-0.03552059	-0.0029608638	-0.049521625	5.0145373	0.21319698	8.42492	Multitasking_Watch
14:36:40.283	4.889109	0.30886146	7.9944835	-0.03552059	-0.0029608638	-0.049521625	5.0145373	0.21319698	8.42492	Multitasking_Watch
14:36:40.304	4.889109	0.30886146	7.9944835	-0.03552059	-0.0029608638	-0.049521625	5.0145373	0.21319698	8.42492	Multitasking_Watch
14:36:40.325	4.889109	0.30886146	7.9944835	-0.03552059	-0.0029608638	-0.049521625	5.0145373	0.21319698	8.42492	Multitasking_Watch
14:36:40.347	4.889109	0.30886146	7.9944835	-0.03552059	-0.0029608638	-0.049521625	5.0145373	0.21319698	8.42492	Multitasking_Watch
14:36:40.370	4.889109	0.30886146	7.9944835	-0.03552059	-0.0029608638	-0.049521625	5.0145373	0.21319698	8.42492	Multitasking_Watch
14:36:40.392	4.889109	0.30886146	7.9944835	-0.03552059	-0.0029608638	-0.049521625	5.0145373	0.21319698	8.42492	Multitasking_Watch
14:36:40.414	4.889109	0.30886146	7.9944835	0.05000054	0.019030284	0.028058263	5.0145373	0.21319698	8.42492	Multitasking_Watch
14:36:40.437	4.7765784	0.14126222	8.164477	0.05000054	0.019030284	0.028058263	5.024597	0.20600733	8.4191065	Multitasking_Watch
14:36:40.460	4.7765784	0.14126222	8.164477	0.05000054	0.019030284	0.028058263	5.024597	0.20600733	8.4191065	Multitasking_Watch
14:36:40.486	4.7765784	0.14126222	8.164477	0.05000054	0.019030284	0.028058263	5.024597	0.20600733	8.4191065	Multitasking_Watch
14:36:40.508	4.7765784	0.14126222	8.164477	0.05000054	0.019030284	0.028058263	5.024597	0.20600733	8.4191065	Multitasking_Watch
14:36:40.531	4.7765784	0.14126222	8.164477	0.05000054	0.019030284	0.028058263	5.024597	0.20600733	8.4191065	Multitasking_Watch
14:36:40.553	4.7765784	0.14126222	8.164477	0.05000054	0.019030284	0.028058263	5.024597	0.20600733	8.4191065	Multitasking_Watch
14:36:40.577	4.7765784	0.14126222	8.164477	0.05000054	0.019030284	0.028058263	5.024597	0.20600733	8.4191065	Multitasking_Watch
14:36:40.599	4.8771377	0.2466103	8.236305	0.050611407	0.028804129	0.020727878	5.023278	0.21572156	8.419649	Multitasking_Watch
14:36:40.621	4.8771377	0.2466103	8.236305	0.050611407	0.028804129	0.020727878	5.023278	0.21572156	8.419649	Multitasking_Watch
14:36:40.643	4.8771377	0.2466103	8.236305	0.050611407	0.028804129	0.020727878	5.023278	0.21572156	8.419649	Multitasking_Watch
14:36:40.664	4.8771377	0.2466103	8.236305	0.050611407	0.028804129	0.020727878	5.023278	0.21572156	8.419649	Multitasking_Watch
14:36:40.686	4.8771377	0.2466103	8.236305	0.050611407	0.028804129	0.020727878	5.023278	0.21572156	8.419649	Multitasking_Watch
14:36:40.709	4.8771377	0.2466103	8.236305	0.050611407	0.028804129	0.020727878	5.023278	0.21572156	8.419649	Multitasking_Watch
14:36:40.732	4.8771377	0.2466103	8.236305	0.050611407	0.028804129	0.020727878	5.023278	0.21572156	8.419649	Multitasking_Watch
14:36:40.754	4.8771377	0.2466103	8.236305	0.050611407	0.028804129	0.020727878	5.023278	0.21572156	8.419649	Multitasking_Watch
14:36:40.776	4.886715	0.22745611	8.209969	-0.0013121385	0.0019260582	-0.0018741345	5.023172	0.21225093	8.419801	Multitasking_Watch
14:36:40.799	4.886715	0.22745611	8.209969	-0.0013121385	0.0019260582	-0.0018741345	5.023172	0.21225093	8.419801	Multitasking_Watch
14:36:40.827	4.886715	0.22745611	8.209969	-0.0013121385	0.0019260582	-0.0018741345	5.023172	0.21225093	8.419801	Multitasking_Watch
14:36:40.849	4.886715	0.22745611	8.209969	-0.0013121385	0.0019260582	-0.0018741345	5.023172	0.21225093	8.419801	Multitasking_Watch
14:36:40.871	4.886715	0.22745611	8.209969	-0.0013121385	0.0019260582	-0.0018741345	5.023172	0.21225093	8.419801	Multitasking_Watch
14:36:40.892	4.886715	0.22745611	8.209969	-0.0013121385	0.0019260582	-0.0018741345	5.023172	0.21225093	8.419801	Multitasking_Watch
14:36:40.914	4.886715	0.22745611	8.209969	-0.0013121385	0.0019260582	-0.0018741345	5.023172	0.21225093	8.419801	Multitasking_Watch
14:36:40.936	4.886715	0.22745611	8.209969	-0.0013121385	0.0019260582	-0.0018741345	5.023172	0.21225093	8.419801	Multitasking_Watch
14:36:40.959	4.850801	0.27055305	8.13814	0.022511607	0.0037586538	0.010954035	5.029248	0.21270993	8.416161	Multitasking_Watch
14:36:40.982	4.850801	0.27055305	8.13814	0.022511607	0.0037586538	0.010954035	5.029248	0.21270993	8.416161	Multitasking_Watch
14:36:41.004	4.850801	0.27055305	8.13814	0.022511607	0.0037586538	0.010954035	5.029248	0.21270993	8.416161	Multitasking_Watch
14:36:41.028	4.850801	0.27055305	8.13814	0.022511607	0.0037586538	0.010954035	5.029248	0.21270993	8.416161	Multitasking_Watch
14:36:41.050	4.850801	0.27055305	8.13814	0.022511607	0.0037586538	0.010954035	5.029248	0.21270993	8.416161	Multitasking_Watch
14:36:41.073	4.850801	0.27055305	8.13814	0.022511607	0.0037586538	0.010954035	5.029248	0.21270993	8.416161	Multitasking_Watch
14:36:41.096	4.850801	0.27055305	8.13814	0.022511607	0.0037586538	0.010954035	5.029248	0.21270993	8.416161	Multitasking_Watch
14:36:41.120	4.850801	0.27055305	8.13814	0.022511607	0.0037586538	0.010954035	5.029248	0.21270993	8.416161	Multitasking_Watch
14:36:41.146	4.9441776	0.2777359	8.12138	0.009072571	0.0055912496	-0.01409144	5.031696	0.21077713	8.414747	Multitasking_Watch
14:36:41.168	4.9441776	0.2777359	8.12138	0.009072571	0.0055912496	-0.01409144	5.031696	0.21077713	8.414747	Multitasking_Watch
14:36:41.190	4.9441776	0.2777359	8.12138	0.009072571	0.0055912496	-0.01409144	5.031696	0.21077713	8.414747	Multitasking_Watch
14:36:41.211	4.9441776	0.2777359	8.12138	0.009072571	0.0055912496	-0.01409144	5.031696	0.21077713	8.414747	Multitasking_Watch
14:36:41.233	4.9441776	0.2777359	8.12138	0.009072571	0.0055912496	-0.01409144	5.031696	0.21077713	8.414747	Multitasking_Watch
14:36:41.255	4.9441776	0.2777359	8.12138	0.009072571	0.0055912496	-0.01409144	5.031696	0.21077713	8.414747	Multitasking_Watch
14:36:41.277	4.9441776	0.2777359	8.12138	0.009072571	0.0055912496	-0.01409144	5.031696	0.21077713	8.414747	Multitasking_Watch
14:36:41.299	4.9441776	0.2777359	8.12138	0.009072571	0.0055912496	-0.01409144	5.031696	0.21077713	8.414747	Multitasking_Watch
14:36:41.322	4.850801	0.12210801	8.10462	0.04755708	0.027582398	0.0005693264	5.02825	0.21391708	8.416728	Multitasking_Watch
14:36:41.344	4.850801	0.12210801	8.10462	0.04755708	0.027582398	0.0005693264	5.02825	0.21391708	8.416728	Multitasking_Watch
14:36:41.367	4.850801	0.12210801	8.10462	0.04755708	0.027582398	0.0005693264	5.02825	0.21391708	8.416728	Multitasking_Watch
14:36:41.390	4.850801	0.12210801	8.10462	0.04755708	0.027582398	0.0005693264	5.02825	0.21391708	8.416728	Multitasking_Watch
14:36:41.413	4.850801	0.12210801	8.10462	0.04755708	0.027582398	0.0005693264	5.02825	0.21391708	8.416728	Multitasking_Watch
14:36:41.434	4.850801	0.12210801	8.10462	0.04755708	0.027582398	0.0005693264	5.02825	0.21391708	8.416728	Multitasking_Watch
14:36:41.456	4.850801	0.12210801	8.10462	0.04755708	0.027582398	0.0005693264	5.02825	0.21391708	8.416728	Multitasking_Watch
14:36:41.480	4.850801	0.12210801	8.10462	0.04755708	0.027582398	0.0005693264	5.02825	0.21391708	8.416728	Multitasking_Watch
14:36:41.502	4.889109	0.25379312	8.063917	-0.028801074	-0.010291247	0.02439307	5.0247555	0.23094317	8.418364	Multitasking_Watch
14:36:41.524	4.889109	0.25379312	8.063917	-0.028801074	-0.010291247	0.02439307	5.0247555	0.23094317	8.418364	Multitasking_Watch
14:36:41.547	4.889109	0.25379312	8.063917	-0.028801074	-0.010291247	0.02439307	5.0247555	0.23094317	8.418364	Multitasking_Watch
14:36:41.569	4.889109	0.25379312	8.063917	-0.028801074	-0.010291247	0.02439307	5.0247555	0.23094317	8.418364	Multitasking_Watch
14:36:41.592	4.889109	0.25379312	8.063917	-0.028801074	-0.010291247	0.02439307	5.0247555	0.23094317	8.418364	Multitasking_Watch
14:36:41.615	4.889109	0.25379312	8.063917	-0.028801074	-0.010291247	0.02439307	5.0247555	0.23094317	8.418364	Multitasking_Watch
14:36:41.637	4.889109	0.25379312	8.063917	-0.028801074	-0.010291247	0.02439307	5.0247555	0.23094317	8.418364	Multitasking_Watch
14:36:41.660	4.889109	0.25379312	8.063917	-0.028801074	-0.010291247	0.02439307	5.0247555	0.23094317	8.418364	Multitasking_Watch
14:36:41.682	4.96812	0.29210153	8.164477	-0.0178055	-0.012123842	-0.021421822	5.0186753	0.2184148	8.422326	Multitasking_Watch
14:36:41.705	4.96812	0.29210153	8.164477	-0.0178055	-0.012123842	-0.021421822	5.0186753	0.2184148	8.422326	Multitasking_Watch
14:36:41.727	4.96812	0.29210153	8.164477	-0.0178055	-0.012123842	-0.021421822	5.0186753	0.2184148	8.422326	Multitasking_Watch
14:36:41.749	4.96812	0.29210153	8.164477	-0.0178055	-0.012123842	-0.021421822	5.0186753	0.2184148	8.422326	Multitasking_Watch
14:36:41.772	4.96812	0.29210153	8.164477	-0.0178055	-0.012123842	-0.021421822	5.0186753	0.2184148	8.422326	Multitasking_Watch
14:36:41.794	4.96812	0.29210153	8.164477	-0.0178055	-0.012123842	-0.021421822	5.0186753	0.2184148	8.422326	Multitasking_Watch
14:36:41.818	4.96812	0.29210153	8.164477	-0.0178055	-0.012123842	-0.021421822	5.0186753	0.2184148	8.422326	Multitasking_Watch
14:36:41.840	4.96812	0.29210153	8.164477	-0.0178055	-0.012123842	-0.021421822	5.0186753	0.2184148	8.422326	Multitasking_Watch
14:36:41.862	4.8819265	0.20590763	8.181237	-0.009864252	0.00070432766	-0.012869709	5.0145154	0.21794166	8.424814	Multitasking_Watch
14:36:41.885	4.8819265	0.20590763	8.181237	-0.009864252	0.00070432766	-0.012869709	5.0145154	0.21794166	8.424814	Multitasking_Watch
14:36:41.908	4.8819265	0.20590763	8.181237	-0.009864252	0.00070432766	-0.012869709	5.0145154	0.21794166	8.424814	Multitasking_Watch
14:36:41.931	4.8819265	0.20590763	8.181237	-0.009864252	0.00070432766	-0.012869709	5.0145154	0.21794166	8.424814	Multitasking_Watch
14:36:41.954	4.8819265	0.20590763	8.181237	-0.009864252	0.00070432766	-0.012869709	5.0145154	0.21794166	8.424814	Multitasking_Watch
14:36:41.975	4.8819265	0.20590763	8.181237	-0.009864252	0.00070432766	-0.012869709	5.0145154	0.21794166	8.424814	Multitasking_Watch
14:36:41.997	4.8819265	0.20590763	8.181237	-0.009864252	0.00070432766	-0.012869709	5.0145154	0.21794166	8.424814	Multitasking_Watch
14:36:42.019	4.8819265	0.20590763	8.181237	-0.009864252	0.00070432766	-0.012869709	5.0145154	0.21794166	8.424814	Multitasking_Watch
14:36:42.043	4.860378	0.31365	8.08786	-0.0037555995	-0.009680382	-0.0043175956	5.014467	0.21791777	8.424846	Multitasking_Watch
14:36:42.064	4.860378	0.31365	8.08786	-0.0037555995	-0.009680382	-0.0043175956	5.014467	0.21791777	8.424846	Multitasking_Watch
14:36:42.086	4.860378	0.31365	8.08786	-0.0037555995	-0.009680382	-0.0043175956	5.014467	0.21791777	8.424846	Multitasking_Watch
14:36:42.109	4.860378	0.31365	8.08786	-0.0037555995	-0.009680382	-0.0043175956	5.014467	0.21791777	8.424846	Multitasking_Watch
14:36:42.132	4.860378	0.31365	8.08786	-0.0037555995	-0.009680382	-0.0043175956	5.014467	0.21791777	8.424846	Multitasking_Watch
14:36:42.155	4.860378	0.31365	8.08786	-0.0037555995	-0.009680382	-0.0043175956	5.014467	0.21791777	8.424846	Multitasking_Watch
14:36:42.178	4.860378	0.31365	8.08786	-0.0037555995	-0.009680382	-0.0043175956	5.014467	0.21791777	8.424846	Multitasking_Watch
14:36:42.201	4.860378	0.31365	8.08786	-0.0037555995	-0.009680382	-0.0043175956	5.014467	0.21791777	8.424846	Multitasking_Watch
14:36:42.223	4.843618	0.13168511	8.28898	-0.023303287	-0.009069516	-0.01409144	5.013277	0.20265849	8.425932	Multitasking_Watch
14:36:42.245	4.843618	0.13168511	8.28898	-0.023303287	-0.009069516	-0.01409144	5.013277	0.20265849	8.425932	Multitasking_Watch
14:36:42.268	4.843618	0.13168511	8.28898	-0.023303287	-0.009069516	-0.01409144	5.013277	0.20265849	8.425932	Multitasking_Watch
14:36:42.291	4.843618	0.13168511	8.28898	-0.023303287	-0.009069516	-0.01409144	5.013277	0.20265849	8.425932	Multitasking_Watch
14:36:42.313	4.843618	0.13168511	8.28898	-0.023303287	-0.009069516	-0.01409144	5.013277	0.20265849	8.425932	Multitasking_Watch
14:36:42.335	4.843618	0.13168511	8.28898	-0.023303287	-0.009069516	-0.01409144	5.013277	0.20265849	8.425932	Multitasking_Watch
14:36:42.358	4.843618	0.13168511	8.28898	-0.023303287	-0.009069516	-0.01409144	5.013277	0.20265849	8.425932	Multitasking_Watch
14:36:42.381	4.843618	0.13168511	8.28898	-0.023303287	-0.009069516	-0.01409144	5.013277	0.20265849	8.425932	Multitasking_Watch
14:36:42.403	4.824464	0.25379312	8.2027855	-0.0074207913	-0.0005174029	0.028058263	5.0131764	0.2139469	8.425714	Multitasking_Watch
14:36:42.426	4.824464	0.25379312	8.2027855	-0.0074207913	-0.0005174029	0.028058263	5.0131764	0.2139469	8.425714	Multitasking_Watch
14:36:42.448	4.824464	0.25379312	8.2027855	-0.0074207913	-0.0005174029	0.028058263	5.0131764	0.2139469	8.425714	Multitasking_Watch
14:36:42.472	4.824464	0.25379312	8.2027855	-0.0074207913	-0.0005174029	0.028058263	5.0131764	0.2139469	8.425714	Multitasking_Watch
14:36:42.495	4.824464	0.25379312	8.2027855	-0.0074207913	-0.0005174029	0.028058263	5.0131764	0.2139469	8.425714	Multitasking_Watch
14:36:42.517	4.824464	0.25379312	8.2027855	-0.0074207913	-0.0005174029	0.028058263	5.0131764	0.2139469	8.425714	Multitasking_Watch
14:36:42.539	4.824464	0.25379312	8.2027855	-0.0074207913	-0.0005174029	0.028058263	5.0131764	0.2139469	8.425714	Multitasking_Watch
14:36:42.560	4.824464	0.25379312	8.2027855	-0.0074207913	-0.0005174029	0.028058263	5.0131764	0.2139469	8.425714	Multitasking_Watch
14:36:42.582	4.8747435	0.29689008	8.209969	0.016402954	0.0049803844	-0.01409144	5.0106554	0.2207513	8.427037	Multitasking_Watch
14:36:42.605	4.8747435	0.29689008	8.209969	0.016402954	0.0049803844	-0.01409144	5.0106554	0.2207513	8.427037	Multitasking_Watch
14:36:42.628	4.8747435	0.29689008	8.209969	0.016402954	0.0049803844	-0.01409144	5.0106554	0.2207513	8.427037	Multitasking_Watch
14:36:42.649	4.8747435	0.29689008	8.209969	0.016402954	0.0049803844	-0.01409144	5.0106554	0.2207513	8.427037	Multitasking_Watch
14:36:42.672	4.8747435	0.29689008	8.209969	0.016402954	0.0049803844	-0.01409144	5.0106554	0.2207513	8.427037	Multitasking_Watch
14:36:42.694	4.8747435	0.29689008	8.209969	0.016402954	0.0049803844	-0.01409144	5.0106554	0.2207513	8.427037	Multitasking_Watch
14:36:42.717	4.8747435	0.29689008	8.209969	0.016402954	0.0049803844	-0.01409144	5.0106554	0.2207513	8.427037	Multitasking_Watch
14:36:42.740	4.8747435	0.29689008	8.209969	0.016402954	0.0049803844	-0.01409144	5.0106554	0.2207513	8.427037	Multitasking_Watch
14:36:42.763	4.7885494	0.2370332	8.145323	0.026787663	0.014143363	-0.0018741345	5.020966	0.21123478	8.421141	Multitasking_Watch
14:36:42.785	4.7885494	0.2370332	8.145323	0.026787663	0.014143363	-0.0018741345	5.020966	0.21123478	8.421141	Multitasking_Watch
14:36:42.807	4.7885494	0.2370332	8.145323	0.026787663	0.014143363	-0.0018741345	5.020966	0.21123478	8.421141	Multitasking_Watch
14:36:42.830	4.7885494	0.2370332	8.145323	0.026787663	0.014143363	-0.0018741345	5.020966	0.21123478	8.421141	Multitasking_Watch
14:36:42.853	4.7885494	0.2370332	8.145323	0.026787663	0.014143363	-0.0018741345	5.020966	0.21123478	8.421141	Multitasking_Watch
14:36:42.875	4.7885494	0.2370332	8.145323	0.026787663	0.014143363	-0.0018741345	5.020966	0.21123478	8.421141	Multitasking_Watch
14:36:42.897	4.7885494	0.2370332	8.145323	0.026787663	0.014143363	-0.0018741345	5.020966	0.21123478	8.421141	Multitasking_Watch
14:36:42.919	4.7885494	0.2370332	8.145323	0.026787663	0.014143363	-0.0018741345	5.020966	0.21123478	8.421141	Multitasking_Watch
14:36:42.943	4.922629	0.22027329	8.181237	-0.023914153	-0.013345573	0.0146192275	5.018497	0.23354484	8.422025	Multitasking_Watch
14:36:42.965	4.922629	0.22027329	8.181237	-0.023914153	-0.013345573	0.0146192275	5.018497	0.23354484	8.422025	Multitasking_Watch
14:36:42.988	4.922629	0.22027329	8.181237	-0.023914153	-0.013345573	0.0146192275	5.018497	0.23354484	8.422025	Multitasking_Watch
14:36:43.010	4.922629	0.22027329	8.181237	-0.023914153	-0.013345573	0.0146192275	5.018497	0.23354484	8.422025	Multitasking_Watch
14:36:43.033	4.922629	0.22027329	8.181237	-0.023914153	-0.013345573	0.0146192275	5.018497	0.23354484	8.422025	Multitasking_Watch
14:36:43.054	4.922629	0.22027329	8.181237	-0.023914153	-0.013345573	0.0146192275	5.018497	0.23354484	8.422025	Multitasking_Watch
14:36:43.076	4.922629	0.22027329	8.181237	-0.023914153	-0.013345573	0.0146192275	5.018497	0.23354484	8.422025	Multitasking_Watch
14:36:43.098	4.922629	0.22027329	8.181237	-0.023914153	-0.013345573	0.0146192275	5.018497	0.23354484	8.422025	Multitasking_Watch
14:36:43.120	4.8986864	0.3328042	8.0711	-0.012307713	-0.0017391334	0.0036236527	5.0249095	0.23536731	8.418149	Multitasking_Watch
14:36:43.145	4.8986864	0.3328042	8.0711	-0.012307713	-0.0017391334	0.0036236527	5.0249095	0.23536731	8.418149	Multitasking_Watch
14:36:43.168	4.8986864	0.3328042	8.0711	-0.012307713	-0.0017391334	0.0036236527	5.0249095	0.23536731	8.418149	Multitasking_Watch
14:36:43.191	4.8986864	0.3328042	8.0711	-0.012307713	-0.0017391334	0.0036236527	5.0249095	0.23536731	8.418149	Multitasking_Watch
14:36:43.213	4.8986864	0.3328042	8.0711	-0.012307713	-0.0017391334	0.0036236527	5.0249095	0.23536731	8.418149	Multitasking_Watch
14:36:43.236	4.8986864	0.3328042	8.0711	-0.012307713	-0.0017391334	0.0036236527	5.0249095	0.23536731	8.418149	Multitasking_Watch
14:36:43.258	4.8986864	0.3328042	8.0711	-0.012307713	-0.0017391334	0.0036236527	5.0249095	0.23536731	8.418149	Multitasking_Watch
14:36:43.290	4.8986864	0.3328042	8.0711	-0.012307713	-0.0017391334	0.0036236527	5.0249095	0.23536731	8.418149	Multitasking_Watch
14:36:43.312	4.922629	0.21309046	8.095043	-0.037964053	-0.019454226	-0.011037113	5.0386443	0.2256203	8.410205	Multitasking_Watch
14:36:43.334	4.922629	0.21309046	8.095043	-0.037964053	-0.019454226	-0.011037113	5.0386443	0.2256203	8.410205	Multitasking_Watch
14:36:43.355	4.922629	0.21309046	8.095043	-0.037964053	-0.019454226	-0.011037113	5.0386443	0.2256203	8.410205	Multitasking_Watch
14:36:43.377	4.922629	0.21309046	8.095043	-0.037964053	-0.019454226	-0.011037113	5.0386443	0.2256203	8.410205	Multitasking_Watch
14:36:43.399	4.922629	0.21309046	8.095043	-0.037964053	-0.019454226	-0.011037113	5.0386443	0.2256203	8.410205	Multitasking_Watch
14:36:43.421	4.922629	0.21309046	8.095043	-0.037964053	-0.019454226	-0.011037113	5.0386443	0.2256203	8.410205	Multitasking_Watch
14:36:43.443	4.922629	0.21309046	8.095043	-0.037964053	-0.019454226	-0.011037113	5.0386443	0.2256203	8.410205	Multitasking_Watch
14:36:43.472	4.922629	0.21309046	8.095043	-0.037964053	-0.019454226	-0.011037113	5.0386443	0.2256203	8.410205	Multitasking_Watch
14:36:43.497	4.929812	0.25858167	8.181237	-0.010475118	-0.007847786	0.0024019221	5.0599027	0.19401279	8.398221	Multitasking_Watch
14:36:43.520	4.929812	0.25858167	8.181237	-0.010475118	-0.007847786	0.0024019221	5.0599027	0.19401279	8.398221	Multitasking_Watch
14:36:43.544	4.929812	0.25858167	8.181237	-0.010475118	-0.007847786	0.0024019221	5.0599027	0.19401279	8.398221	Multitasking_Watch
14:36:43.567	4.929812	0.25858167	8.181237	-0.010475118	-0.007847786	0.0024019221	5.0599027	0.19401279	8.398221	Multitasking_Watch
14:36:43.589	4.929812	0.25858167	8.181237	-0.010475118	-0.007847786	0.0024019221	5.0599027	0.19401279	8.398221	Multitasking_Watch
14:36:43.611	4.929812	0.25858167	8.181237	-0.010475118	-0.007847786	0.0024019221	5.0599027	0.19401279	8.398221	Multitasking_Watch
14:36:43.633	4.929812	0.25858167	8.181237	-0.010475118	-0.007847786	0.0024019221	5.0599027	0.19401279	8.398221	Multitasking_Watch
14:36:43.655	4.889109	0.19633053	8.169266	-0.0031447343	-0.0011282681	-0.007371922	5.0597105	0.20024149	8.3981905	Multitasking_Watch
14:36:43.676	4.889109	0.19633053	8.169266	-0.0031447343	-0.0011282681	-0.007371922	5.0597105	0.20024149	8.3981905	Multitasking_Watch
14:36:43.697	4.889109	0.19633053	8.169266	-0.0031447343	-0.0011282681	-0.007371922	5.0597105	0.20024149	8.3981905	Multitasking_Watch
14:36:43.718	4.889109	0.19633053	8.169266	-0.0031447343	-0.0011282681	-0.007371922	5.0597105	0.20024149	8.3981905	Multitasking_Watch
14:36:43.740	4.889109	0.19633053	8.169266	-0.0031447343	-0.0011282681	-0.007371922	5.0597105	0.20024149	8.3981905	Multitasking_Watch
14:36:43.762	4.889109	0.19633053	8.169266	-0.0031447343	-0.0011282681	-0.007371922	5.0597105	0.20024149	8.3981905	Multitasking_Watch
14:36:43.784	4.889109	0.19633053	8.169266	-0.0031447343	-0.0011282681	-0.007371922	5.0597105	0.20024149	8.3981905	Multitasking_Watch
14:36:43.807	4.889109	0.19633053	8.169266	-0.0031447343	-0.0011282681	-0.007371922	5.0597105	0.20024149	8.3981905	Multitasking_Watch
14:36:43.831	4.889109	0.19633053	8.169266	-0.0031447343	-0.0011282681	-0.007371922	5.0597105	0.20024149	8.3981905	Multitasking_Watch
14:36:43.858	4.9369946	0.34716985	8.20518	0.018846415	-0.017621629	-0.0012632693	5.0427136	0.24907172	8.407103	Multitasking_Watch
14:36:43.880	4.9369946	0.34716985	8.20518	0.018846415	-0.017621629	-0.0012632693	5.0427136	0.24907172	8.407103	Multitasking_Watch
14:36:43.902	4.9369946	0.34716985	8.20518	0.018846415	-0.017621629	-0.0012632693	5.0427136	0.24907172	8.407103	Multitasking_Watch
14:36:43.925	4.9369946	0.34716985	8.20518	0.018846415	-0.017621629	-0.0012632693	5.0427136	0.24907172	8.407103	Multitasking_Watch
14:36:43.947	4.9369946	0.34716985	8.20518	0.018846415	-0.017621629	-0.0012632693	5.0427136	0.24907172	8.407103	Multitasking_Watch
14:36:43.970	4.9369946	0.34716985	8.20518	0.018846415	-0.017621629	-0.0012632693	5.0427136	0.24907172	8.407103	Multitasking_Watch
14:36:43.993	4.9369946	0.34716985	8.20518	0.018846415	-0.017621629	-0.0012632693	5.0427136	0.24907172	8.407103	Multitasking_Watch
14:36:44.016	4.9800916	0.22266756	8.140534	-0.050792225	-0.015178168	-0.0006524041	5.0542707	0.23337731	8.400608	Multitasking_Watch
14:36:44.038	4.9800916	0.22266756	8.140534	-0.050792225	-0.015178168	-0.0006524041	5.0542707	0.23337731	8.400608	Multitasking_Watch
14:36:44.061	4.9800916	0.22266756	8.140534	-0.050792225	-0.015178168	-0.0006524041	5.0542707	0.23337731	8.400608	Multitasking_Watch
14:36:44.084	4.9800916	0.22266756	8.140534	-0.050792225	-0.015178168	-0.0006524041	5.0542707	0.23337731	8.400608	Multitasking_Watch
14:36:44.107	4.9800916	0.22266756	8.140534	-0.050792225	-0.015178168	-0.0006524041	5.0542707	0.23337731	8.400608	Multitasking_Watch
14:36:44.129	4.9800916	0.22266756	8.140534	-0.050792225	-0.015178168	-0.0006524041	5.0542707	0.23337731	8.400608	Multitasking_Watch
14:36:44.151	4.9800916	0.22266756	8.140534	-0.050792225	-0.015178168	-0.0006524041	5.0542707	0.23337731	8.400608	Multitasking_Watch
14:36:44.173	4.9800916	0.22266756	8.140534	-0.050792225	-0.015178168	-0.0006524041	5.0542707	0.23337731	8.400608	Multitasking_Watch
14:36:44.195	4.905869	0.2681588	8.1549	0.042670157	0.014143363	0.0115649	5.0602007	0.23123124	8.397098	Multitasking_Watch
14:36:44.217	4.905869	0.2681588	8.1549	0.042670157	0.014143363	0.0115649	5.0602007	0.23123124	8.397098	Multitasking_Watch
14:36:44.238	4.905869	0.2681588	8.1549	0.042670157	0.014143363	0.0115649	5.0602007	0.23123124	8.397098	Multitasking_Watch
14:36:44.261	4.905869	0.2681588	8.1549	0.042670157	0.014143363	0.0115649	5.0602007	0.23123124	8.397098	Multitasking_Watch
14:36:44.284	4.905869	0.2681588	8.1549	0.042670157	0.014143363	0.0115649	5.0602007	0.23123124	8.397098	Multitasking_Watch
14:36:44.308	4.905869	0.2681588	8.1549	0.042670157	0.014143363	0.0115649	5.0602007	0.23123124	8.397098	Multitasking_Watch
14:36:44.331	4.905869	0.2681588	8.1549	0.042670157	0.014143363	0.0115649	5.0602007	0.23123124	8.397098	Multitasking_Watch
14:36:44.353	4.905869	0.2681588	8.1549	0.042670157	0.014143363	0.0115649	5.0602007	0.23123124	8.397098	Multitasking_Watch
14:36:44.376	4.8915033	0.1340794	8.130958	-0.012918578	-0.0005174029	0.013397496	5.062797	0.23144485	8.395526	Multitasking_Watch
14:36:44.398	4.8915033	0.1340794	8.130958	-0.012918578	-0.0005174029	0.013397496	5.062797	0.23144485	8.395526	Multitasking_Watch
14:36:44.421	4.8915033	0.1340794	8.130958	-0.012918578	-0.0005174029	0.013397496	5.062797	0.23144485	8.395526	Multitasking_Watch
14:36:44.443	4.8915033	0.1340794	8.130958	-0.012918578	-0.0005174029	0.013397496	5.062797	0.23144485	8.395526	Multitasking_Watch
14:36:44.465	4.8915033	0.1340794	8.130958	-0.012918578	-0.0005174029	0.013397496	5.062797	0.23144485	8.395526	Multitasking_Watch
14:36:44.489	4.8915033	0.1340794	8.130958	-0.012918578	-0.0005174029	0.013397496	5.062797	0.23144485	8.395526	Multitasking_Watch
14:36:44.511	4.8915033	0.1340794	8.130958	-0.012918578	-0.0005174029	0.013397496	5.062797	0.23144485	8.395526	Multitasking_Watch
14:36:44.534	4.8915033	0.1340794	8.130958	-0.012918578	-0.0005174029	0.013397496	5.062797	0.23144485	8.395526	Multitasking_Watch
14:36:44.556	4.889109	0.21069619	8.099832	0.0542766	0.012921633	0.033556048	5.070922	0.20623189	8.391277	Multitasking_Watch
14:36:44.578	4.889109	0.21069619	8.099832	0.0542766	0.012921633	0.033556048	5.070922	0.20623189	8.391277	Multitasking_Watch
14:36:44.601	4.889109	0.21069619	8.099832	0.0542766	0.012921633	0.033556048	5.070922	0.20623189	8.391277	Multitasking_Watch
14:36:44.623	4.889109	0.21069619	8.099832	0.0542766	0.012921633	0.033556048	5.070922	0.20623189	8.391277	Multitasking_Watch
14:36:44.648	4.889109	0.21069619	8.099832	0.0542766	0.012921633	0.033556048	5.070922	0.20623189	8.391277	Multitasking_Watch
14:36:44.670	4.889109	0.21069619	8.099832	0.0542766	0.012921633	0.033556048	5.070922	0.20623189	8.391277	Multitasking_Watch
14:36:44.691	4.889109	0.21069619	8.099832	0.0542766	0.012921633	0.033556048	5.070922	0.20623189	8.391277	Multitasking_Watch
14:36:44.713	4.889109	0.21069619	8.099832	0.0542766	0.012921633	0.033556048	5.070922	0.20623189	8.391277	Multitasking_Watch
14:36:44.734	4.95136	0.2777359	8.039975	-0.014751174	0.008034711	-0.006150191	5.067546	0.21235469	8.393167	Multitasking_Watch
14:36:44.757	4.95136	0.2777359	8.039975	-0.014751174	0.008034711	-0.006150191	5.067546	0.21235469	8.393167	Multitasking_Watch
14:36:44.779	4.95136	0.2777359	8.039975	-0.014751174	0.008034711	-0.006150191	5.067546	0.21235469	8.393167	Multitasking_Watch
14:36:44.802	4.95136	0.2777359	8.039975	-0.014751174	0.008034711	-0.006150191	5.067546	0.21235469	8.393167	Multitasking_Watch
14:36:44.824	4.95136	0.2777359	8.039975	-0.014751174	0.008034711	-0.006150191	5.067546	0.21235469	8.393167	Multitasking_Watch
14:36:44.847	4.95136	0.2777359	8.039975	-0.014751174	0.008034711	-0.006150191	5.067546	0.21235469	8.393167	Multitasking_Watch
14:36:44.870	4.95136	0.2777359	8.039975	-0.014751174	0.008034711	-0.006150191	5.067546	0.21235469	8.393167	Multitasking_Watch
14:36:44.893	4.95136	0.2777359	8.039975	-0.014751174	0.008034711	-0.006150191	5.067546	0.21235469	8.393167	Multitasking_Watch
14:36:44.915	4.913052	0.3328042	8.162083	-0.0013121385	0.0025369234	-0.012869709	5.050613	0.22687815	8.402987	Multitasking_Watch
14:36:44.938	4.913052	0.3328042	8.162083	-0.0013121385	0.0025369234	-0.012869709	5.050613	0.22687815	8.402987	Multitasking_Watch
14:36:44.960	4.913052	0.3328042	8.162083	-0.0013121385	0.0025369234	-0.012869709	5.050613	0.22687815	8.402987	Multitasking_Watch
14:36:44.983	4.913052	0.3328042	8.162083	-0.0013121385	0.0025369234	-0.012869709	5.050613	0.22687815	8.402987	Multitasking_Watch
14:36:45.005	4.913052	0.3328042	8.162083	-0.0013121385	0.0025369234	-0.012869709	5.050613	0.22687815	8.402987	Multitasking_Watch
14:36:45.028	4.913052	0.3328042	8.162083	-0.0013121385	0.0025369234	-0.012869709	5.050613	0.22687815	8.402987	Multitasking_Watch
14:36:45.051	4.913052	0.3328042	8.162083	-0.0013121385	0.0025369234	-0.012869709	5.050613	0.22687815	8.402987	Multitasking_Watch
14:36:45.073	4.913052	0.3328042	8.162083	-0.0013121385	0.0025369234	-0.012869709	5.050613	0.22687815	8.402987	Multitasking_Watch
14:36:45.095	4.865166	0.29689008	8.051947	-0.011696848	-0.012734707	-0.013480575	5.0563793	0.21814956	8.399749	Multitasking_Watch
14:36:45.118	4.865166	0.29689008	8.051947	-0.011696848	-0.012734707	-0.013480575	5.0563793	0.21814956	8.399749	Multitasking_Watch
14:36:45.141	4.865166	0.29689008	8.051947	-0.011696848	-0.012734707	-0.013480575	5.0563793	0.21814956	8.399749	Multitasking_Watch
14:36:45.162	4.865166	0.29689008	8.051947	-0.011696848	-0.012734707	-0.013480575	5.0563793	0.21814956	8.399749	Multitasking_Watch
14:36:45.184	4.865166	0.29689008	8.051947	-0.011696848	-0.012734707	-0.013480575	5.0563793	0.21814956	8.399749	Multitasking_Watch
14:36:45.207	4.865166	0.29689008	8.051947	-0.011696848	-0.012734707	-0.013480575	5.0563793	0.21814956	8.399749	Multitasking_Watch
14:36:45.228	4.865166	0.29689008	8.051947	-0.011696848	-0.012734707	-0.013480575	5.0563793	0.21814956	8.399749	Multitasking_Watch
14:36:45.250	4.865166	0.29689008	8.051947	-0.011696848	-0.012734707	-0.013480575	5.0563793	0.21814956	8.399749	Multitasking_Watch
14:36:45.271	4.948966	0.22985038	8.145323	-0.011696848	-0.012734707	-0.013480575	5.0563793	0.21814956	8.399749	Multitasking_Watch
14:36:45.294	4.948966	0.22985038	8.145323	-0.009864252	-0.019454226	-0.011647979	5.0538864	0.22109562	8.401173	Multitasking_Watch
14:36:45.317	4.948966	0.22985038	8.145323	-0.009864252	-0.019454226	-0.011647979	5.0538864	0.22109562	8.401173	Multitasking_Watch
14:36:45.339	4.948966	0.22985038	8.145323	-0.009864252	-0.019454226	-0.011647979	5.0538864	0.22109562	8.401173	Multitasking_Watch
14:36:45.362	4.948966	0.22985038	8.145323	-0.009864252	-0.019454226	-0.011647979	5.0538864	0.22109562	8.401173	Multitasking_Watch
14:36:45.385	4.948966	0.22985038	8.145323	-0.009864252	-0.019454226	-0.011647979	5.0538864	0.22109562	8.401173	Multitasking_Watch
14:36:45.408	4.948966	0.22985038	8.145323	-0.009864252	-0.019454226	-0.011647979	5.0538864	0.22109562	8.401173	Multitasking_Watch
14:36:45.430	4.948966	0.22985038	8.145323	-0.009864252	-0.019454226	-0.011647979	5.0538864	0.22109562	8.401173	Multitasking_Watch
14:36:45.453	4.925023	0.2370332	8.107015	-0.009864252	-0.019454226	-0.011647979	5.0538864	0.22109562	8.401173	Multitasking_Watch
14:36:45.475	4.925023	0.2370332	8.107015	0.0005204572	-0.0035717292	-4.153884e-05	5.0585184	0.21878895	8.398443	Multitasking_Watch
14:36:45.498	4.925023	0.2370332	8.107015	0.0005204572	-0.0035717292	-4.153884e-05	5.0585184	0.21878895	8.398443	Multitasking_Watch
14:36:45.520	4.925023	0.2370332	8.107015	0.0005204572	-0.0035717292	-4.153884e-05	5.0585184	0.21878895	8.398443	Multitasking_Watch
14:36:45.545	4.925023	0.2370332	8.107015	0.0005204572	-0.0035717292	-4.153884e-05	5.0585184	0.21878895	8.398443	Multitasking_Watch
14:36:45.568	4.925023	0.2370332	8.107015	0.0005204572	-0.0035717292	-4.153884e-05	5.0585184	0.21878895	8.398443	Multitasking_Watch
14:36:45.590	4.925023	0.2370332	8.107015	0.0005204572	-0.0035717292	-4.153884e-05	5.0585184	0.21878895	8.398443	Multitasking_Watch
14:36:45.612	4.925023	0.2370332	8.107015	0.0005204572	-0.0035717292	-4.153884e-05	5.0585184	0.21878895	8.398443	Multitasking_Watch
14:36:45.634	4.965726	0.33519846	8.13814	-0.02941194	-0.005404325	-0.0067610564	5.065394	0.22053117	8.394255	Multitasking_Watch
14:36:45.657	4.965726	0.33519846	8.13814	-0.02941194	-0.005404325	-0.0067610564	5.065394	0.22053117	8.394255	Multitasking_Watch
14:36:45.679	4.965726	0.33519846	8.13814	-0.02941194	-0.005404325	-0.0067610564	5.065394	0.22053117	8.394255	Multitasking_Watch
14:36:45.702	4.965726	0.33519846	8.13814	-0.02941194	-0.005404325	-0.0067610564	5.065394	0.22053117	8.394255	Multitasking_Watch
14:36:45.724	4.965726	0.33519846	8.13814	-0.02941194	-0.005404325	-0.0067610564	5.065394	0.22053117	8.394255	Multitasking_Watch
14:36:45.746	4.965726	0.33519846	8.13814	-0.02941194	-0.005404325	-0.0067610564	5.065394	0.22053117	8.394255	Multitasking_Watch
14:36:45.769	4.965726	0.33519846	8.13814	-0.02941194	-0.005404325	-0.0067610564	5.065394	0.22053117	8.394255	Multitasking_Watch
14:36:45.791	4.965726	0.33519846	8.13814	-0.02941194	-0.005404325	-0.0067610564	5.065394	0.22053117	8.394255	Multitasking_Watch
14:36:45.813	4.9154463	0.20351335	8.12138	0.020068146	0.0025369234	0.018895285	5.075575	0.2013683	8.388582	Multitasking_Watch
14:36:45.835	4.9154463	0.20351335	8.12138	0.020068146	0.0025369234	0.018895285	5.075575	0.2013683	8.388582	Multitasking_Watch
14:36:45.859	4.9154463	0.20351335	8.12138	0.020068146	0.0025369234	0.018895285	5.075575	0.2013683	8.388582	Multitasking_Watch
14:36:45.883	4.9154463	0.20351335	8.12138	0.020068146	0.0025369234	0.018895285	5.075575	0.2013683	8.388582	Multitasking_Watch
14:36:45.905	4.9154463	0.20351335	8.12138	0.020068146	0.0025369234	0.018895285	5.075575	0.2013683	8.388582	Multitasking_Watch
14:36:45.928	4.9154463	0.20351335	8.12138	0.020068146	0.0025369234	0.018895285	5.075575	0.2013683	8.388582	Multitasking_Watch
14:36:45.949	4.9154463	0.20351335	8.12138	0.020068146	0.0025369234	0.018895285	5.075575	0.2013683	8.388582	Multitasking_Watch
14:36:45.972	4.9154463	0.20351335	8.12138	0.020068146	0.0025369234	0.018895285	5.075575	0.2013683	8.388582	Multitasking_Watch
14:36:45.995	4.946572	0.2657645	8.130958	0.026787663	0.0013151928	0.0036236527	5.071116	0.20502204	8.391192	Multitasking_Watch
14:36:46.018	4.946572	0.2657645	8.130958	0.026787663	0.0013151928	0.0036236527	5.071116	0.20502204	8.391192	Multitasking_Watch
14:36:46.040	4.946572	0.2657645	8.130958	0.026787663	0.0013151928	0.0036236527	5.071116	0.20502204	8.391192	Multitasking_Watch
14:36:46.062	4.946572	0.2657645	8.130958	0.026787663	0.0013151928	0.0036236527	5.071116	0.20502204	8.391192	Multitasking_Watch
14:36:46.085	4.946572	0.2657645	8.130958	0.026787663	0.0013151928	0.0036236527	5.071116	0.20502204	8.391192	Multitasking_Watch
14:36:46.108	4.946572	0.2657645	8.130958	0.026787663	0.0013151928	0.0036236527	5.071116	0.20502204	8.391192	Multitasking_Watch
14:36:46.130	4.946572	0.2657645	8.130958	0.026787663	0.0013151928	0.0036236527	5.071116	0.20502204	8.391192	Multitasking_Watch
14:36:46.152	4.946572	0.2657645	8.130958	0.026787663	0.0013151928	0.0036236527	5.071116	0.20502204	8.391192	Multitasking_Watch
14:36:46.174	4.908263	0.1987248	8.183631	-0.0061990605	-0.0047934595	-0.017756632	5.0692444	0.20491745	8.392324	Multitasking_Watch
14:36:46.197	4.908263	0.1987248	8.183631	-0.0061990605	-0.0047934595	-0.017756632	5.0692444	0.20491745	8.392324	Multitasking_Watch
14:36:46.220	4.908263	0.1987248	8.183631	-0.0061990605	-0.0047934595	-0.017756632	5.0692444	0.20491745	8.392324	Multitasking_Watch
14:36:46.242	4.908263	0.1987248	8.183631	-0.0061990605	-0.0047934595	-0.017756632	5.0692444	0.20491745	8.392324	Multitasking_Watch
14:36:46.264	4.908263	0.1987248	8.183631	-0.0061990605	-0.0047934595	-0.017756632	5.0692444	0.20491745	8.392324	Multitasking_Watch
14:36:46.287	4.908263	0.1987248	8.183631	-0.0061990605	-0.0047934595	-0.017756632	5.0692444	0.20491745	8.392324	Multitasking_Watch
14:36:46.308	4.908263	0.1987248	8.183631	-0.0061990605	-0.0047934595	-0.017756632	5.0692444	0.20491745	8.392324	Multitasking_Watch
14:36:46.331	4.908263	0.1987248	8.183631	-0.0061990605	-0.0047934595	-0.017756632	5.0692444	0.20491745	8.392324	Multitasking_Watch
14:36:46.355	4.8843207	0.16759923	8.195602	0.0011313224	0.014143363	-0.009204517	5.0664353	0.21721564	8.393712	Multitasking_Watch
14:36:46.378	4.8843207	0.16759923	8.195602	0.0011313224	0.014143363	-0.009204517	5.0664353	0.21721564	8.393712	Multitasking_Watch
14:36:46.400	4.8843207	0.16759923	8.195602	0.0011313224	0.014143363	-0.009204517	5.0664353	0.21721564	8.393712	Multitasking_Watch
14:36:46.422	4.8843207	0.16759923	8.195602	0.0011313224	0.014143363	-0.009204517	5.0664353	0.21721564	8.393712	Multitasking_Watch
14:36:46.447	4.8843207	0.16759923	8.195602	0.0011313224	0.014143363	-0.009204517	5.0664353	0.21721564	8.393712	Multitasking_Watch
14:36:46.472	4.8843207	0.16759923	8.195602	0.0011313224	0.014143363	-0.009204517	5.0664353	0.21721564	8.393712	Multitasking_Watch
14:36:46.496	4.8843207	0.16759923	8.195602	0.0011313224	0.014143363	-0.009204517	5.0664353	0.21721564	8.393712	Multitasking_Watch
14:36:46.518	4.8843207	0.16759923	8.195602	0.0011313224	0.014143363	-0.009204517	5.0664353	0.21721564	8.393712	Multitasking_Watch
14:36:46.539	4.8340406	0.25858167	8.142929	0.035950642	0.013532497	-0.0037067304	5.059295	0.22615843	8.39778	Multitasking_Watch
14:36:46.562	4.8340406	0.25858167	8.142929	0.035950642	0.013532497	-0.0037067304	5.059295	0.22615843	8.39778	Multitasking_Watch
14:36:46.584	4.8340406	0.25858167	8.142929	0.035950642	0.013532497	-0.0037067304	5.059295	0.22615843	8.39778	Multitasking_Watch
14:36:46.607	4.8340406	0.25858167	8.142929	0.035950642	0.013532497	-0.0037067304	5.059295	0.22615843	8.39778	Multitasking_Watch
14:36:46.629	4.8340406	0.25858167	8.142929	0.035950642	0.013532497	-0.0037067304	5.059295	0.22615843	8.39778	Multitasking_Watch
14:36:46.651	4.8340406	0.25858167	8.142929	0.035950642	0.013532497	-0.0037067304	5.059295	0.22615843	8.39778	Multitasking_Watch
14:36:46.675	4.8340406	0.25858167	8.142929	0.035950642	0.013532497	-0.0037067304	5.059295	0.22615843	8.39778	Multitasking_Watch
14:36:46.697	4.8340406	0.25858167	8.142929	0.035950642	0.013532497	-0.0037067304	5.059295	0.22615843	8.39778	Multitasking_Watch
14:36:46.719	4.95136	0.25379312	8.265037	-0.0019230038	0.014754228	0.013397496	5.039828	0.24990043	8.408809	Multitasking_Watch
14:36:46.742	4.95136	0.25379312	8.265037	-0.0019230038	0.014754228	0.013397496	5.039828	0.24990043	8.408809	Multitasking_Watch
14:36:46.764	4.95136	0.25379312	8.265037	-0.0019230038	0.014754228	0.013397496	5.039828	0.24990043	8.408809	Multitasking_Watch
14:36:46.788	4.95136	0.25379312	8.265037	-0.0019230038	0.014754228	0.013397496	5.039828	0.24990043	8.408809	Multitasking_Watch
14:36:46.809	4.95136	0.25379312	8.265037	-0.0019230038	0.014754228	0.013397496	5.039828	0.24990043	8.408809	Multitasking_Watch
14:36:46.831	4.95136	0.25379312	8.265037	-0.0019230038	0.014754228	0.013397496	5.039828	0.24990043	8.408809	Multitasking_Watch
14:36:46.853	4.95136	0.25379312	8.265037	-0.0019230038	0.014754228	0.013397496	5.039828	0.24990043	8.408809	Multitasking_Watch
14:36:46.875	4.95136	0.25379312	8.265037	-0.0019230038	0.014754228	0.013397496	5.039828	0.24990043	8.408809	Multitasking_Watch
14:36:46.896	4.879532	0.3519584	8.162083	-0.039185785	0.0013151928	-0.0012632693	5.0259314	0.2506258	8.417098	Multitasking_Watch
14:36:46.920	4.879532	0.3519584	8.162083	-0.039185785	0.0013151928	-0.0012632693	5.0259314	0.2506258	8.417098	Multitasking_Watch
14:36:46.943	4.879532	0.3519584	8.162083	-0.039185785	0.0013151928	-0.0012632693	5.0259314	0.2506258	8.417098	Multitasking_Watch
14:36:46.965	4.879532	0.3519584	8.162083	-0.039185785	0.0013151928	-0.0012632693	5.0259314	0.2506258	8.417098	Multitasking_Watch
14:36:46.987	4.879532	0.3519584	8.162083	-0.039185785	0.0013151928	-0.0012632693	5.0259314	0.2506258	8.417098	Multitasking_Watch
14:36:47.011	4.879532	0.3519584	8.162083	-0.039185785	0.0013151928	-0.0012632693	5.0259314	0.2506258	8.417098	Multitasking_Watch
14:36:47.032	4.879532	0.3519584	8.162083	-0.039185785	0.0013151928	-0.0012632693	5.0259314	0.2506258	8.417098	Multitasking_Watch
14:36:47.055	4.879532	0.3519584	8.162083	-0.039185785	0.0013151928	-0.0012632693	5.0259314	0.2506258	8.417098	Multitasking_Watch
14:36:47.077	4.932206	0.22027329	8.107015	0.0035747832	-0.0041825944	0.020117015	5.0249705	0.23408057	8.418149	Multitasking_Watch
14:36:47.100	4.932206	0.22027329	8.107015	0.0035747832	-0.0041825944	0.020117015	5.0249705	0.23408057	8.418149	Multitasking_Watch
14:36:47.122	4.932206	0.22027329	8.107015	0.0035747832	-0.0041825944	0.020117015	5.0249705	0.23408057	8.418149	Multitasking_Watch
14:36:47.145	4.932206	0.22027329	8.107015	0.0035747832	-0.0041825944	0.020117015	5.0249705	0.23408057	8.418149	Multitasking_Watch
14:36:47.166	4.932206	0.22027329	8.107015	0.0035747832	-0.0041825944	0.020117015	5.0249705	0.23408057	8.418149	Multitasking_Watch
14:36:47.188	4.932206	0.22027329	8.107015	0.0035747832	-0.0041825944	0.020117015	5.0249705	0.23408057	8.418149	Multitasking_Watch
14:36:47.212	4.932206	0.22027329	8.107015	0.0035747832	-0.0041825944	0.020117015	5.0249705	0.23408057	8.418149	Multitasking_Watch
14:36:47.236	4.932206	0.22027329	8.107015	0.0035747832	-0.0041825944	0.020117015	5.0249705	0.23408057	8.418149	Multitasking_Watch
14:36:47.257	4.8915033	0.23224466	8.075889	0.010294301	-0.011512978	0.026836533	5.0262027	0.20496976	8.418173	Multitasking_Watch
14:36:47.280	4.8915033	0.23224466	8.075889	0.010294301	-0.011512978	0.026836533	5.0262027	0.20496976	8.418173	Multitasking_Watch
14:36:47.304	4.8915033	0.23224466	8.075889	0.010294301	-0.011512978	0.026836533	5.0262027	0.20496976	8.418173	Multitasking_Watch
14:36:47.327	4.8915033	0.23224466	8.075889	0.010294301	-0.011512978	0.026836533	5.0262027	0.20496976	8.418173	Multitasking_Watch
14:36:47.349	4.8915033	0.23224466	8.075889	0.010294301	-0.011512978	0.026836533	5.0262027	0.20496976	8.418173	Multitasking_Watch
14:36:47.372	4.8915033	0.23224466	8.075889	0.010294301	-0.011512978	0.026836533	5.0262027	0.20496976	8.418173	Multitasking_Watch
14:36:47.393	4.8915033	0.23224466	8.075889	0.010294301	-0.011512978	0.026836533	5.0262027	0.20496976	8.418173	Multitasking_Watch
14:36:47.415	4.8915033	0.23224466	8.075889	0.010294301	-0.011512978	0.026836533	5.0262027	0.20496976	8.418173	Multitasking_Watch
14:36:47.437	4.8579836	0.13647367	8.174054	-0.017194636	-0.0047934595	0.0024019221	5.031516	0.18258509	8.415513	Multitasking_Watch
14:36:47.460	4.8579836	0.13647367	8.174054	-0.017194636	-0.0047934595	0.0024019221	5.031516	0.18258509	8.415513	Multitasking_Watch
14:36:47.483	4.8579836	0.13647367	8.174054	-0.017194636	-0.0047934595	0.0024019221	5.031516	0.18258509	8.415513	Multitasking_Watch
14:36:47.506	4.8579836	0.13647367	8.174054	-0.017194636	-0.0047934595	0.0024019221	5.031516	0.18258509	8.415513	Multitasking_Watch
14:36:47.529	4.8579836	0.13647367	8.174054	-0.017194636	-0.0047934595	0.0024019221	5.031516	0.18258509	8.415513	Multitasking_Watch
14:36:47.551	4.8579836	0.13647367	8.174054	-0.017194636	-0.0047934595	0.0024019221	5.031516	0.18258509	8.415513	Multitasking_Watch
14:36:47.575	4.8579836	0.13647367	8.174054	-0.017194636	-0.0047934595	0.0024019221	5.031516	0.18258509	8.415513	Multitasking_Watch
14:36:47.597	4.8579836	0.13647367	8.174054	-0.017194636	-0.0047934595	0.0024019221	5.031516	0.18258509	8.415513	Multitasking_Watch
14:36:47.618	4.903475	0.2681588	8.13814	-0.0007012733	-0.013956438	0.0005693264	5.031576	0.17666565	8.415603	Multitasking_Watch
14:36:47.640	4.903475	0.2681588	8.13814	-0.0007012733	-0.013956438	0.0005693264	5.031576	0.17666565	8.415603	Multitasking_Watch
14:36:47.663	4.903475	0.2681588	8.13814	-0.0007012733	-0.013956438	0.0005693264	5.031576	0.17666565	8.415603	Multitasking_Watch
14:36:47.686	4.903475	0.2681588	8.13814	-0.0007012733	-0.013956438	0.0005693264	5.031576	0.17666565	8.415603	Multitasking_Watch
14:36:47.708	4.903475	0.2681588	8.13814	-0.0007012733	-0.013956438	0.0005693264	5.031576	0.17666565	8.415603	Multitasking_Watch
14:36:47.730	4.903475	0.2681588	8.13814	-0.0007012733	-0.013956438	0.0005693264	5.031576	0.17666565	8.415603	Multitasking_Watch
14:36:47.752	4.903475	0.2681588	8.13814	-0.0007012733	-0.013956438	0.0005693264	5.031576	0.17666565	8.415603	Multitasking_Watch
14:36:47.775	4.903475	0.2681588	8.13814	-0.0007012733	-0.013956438	0.0005693264	5.031576	0.17666565	8.415603	Multitasking_Watch
14:36:47.798	4.8819265	0.13168511	8.102226	-0.028801074	-0.012123842	-0.036693454	5.040259	0.16696832	8.410605	Multitasking_Watch
14:36:47.820	4.8819265	0.13168511	8.102226	-0.028801074	-0.012123842	-0.036693454	5.040259	0.16696832	8.410605	Multitasking_Watch
14:36:47.843	4.8819265	0.13168511	8.102226	-0.028801074	-0.012123842	-0.036693454	5.040259	0.16696832	8.410605	Multitasking_Watch
14:36:47.865	4.8819265	0.13168511	8.102226	-0.028801074	-0.012123842	-0.036693454	5.040259	0.16696832	8.410605	Multitasking_Watch
14:36:47.887	4.8819265	0.13168511	8.102226	-0.028801074	-0.012123842	-0.036693454	5.040259	0.16696832	8.410605	Multitasking_Watch
14:36:47.909	4.8819265	0.13168511	8.102226	-0.028801074	-0.012123842	-0.036693454	5.040259	0.16696832	8.410605	Multitasking_Watch
14:36:47.932	4.8819265	0.13168511	8.102226	-0.028801074	-0.012123842	-0.036693454	5.040259	0.16696832	8.410605	Multitasking_Watch
14:36:47.954	4.8819265	0.13168511	8.102226	-0.028801074	-0.012123842	-0.036693454	5.040259	0.16696832	8.410605	Multitasking_Watch
14:36:47.976	4.8986864	0.15562786	8.195602	0.0035747832	-0.010902112	0.040275566	5.0462093	0.16570666	8.407059	Multitasking_Watch
14:36:47.998	4.8986864	0.15562786	8.195602	0.0035747832	-0.010902112	0.040275566	5.0462093	0.16570666	8.407059	Multitasking_Watch
14:36:48.020	4.8986864	0.15562786	8.195602	0.0035747832	-0.010902112	0.040275566	5.0462093	0.16570666	8.407059	Multitasking_Watch
14:36:48.043	4.8986864	0.15562786	8.195602	0.0035747832	-0.010902112	0.040275566	5.0462093	0.16570666	8.407059	Multitasking_Watch
14:36:48.065	4.8986864	0.15562786	8.195602	0.0035747832	-0.010902112	0.040275566	5.0462093	0.16570666	8.407059	Multitasking_Watch
14:36:48.088	4.8986864	0.15562786	8.195602	0.0035747832	-0.010902112	0.040275566	5.0462093	0.16570666	8.407059	Multitasking_Watch
14:36:48.110	4.8986864	0.15562786	8.195602	0.0035747832	-0.010902112	0.040275566	5.0462093	0.16570666	8.407059	Multitasking_Watch
14:36:48.133	4.8986864	0.15562786	8.195602	0.0035747832	-0.010902112	0.040275566	5.0462093	0.16570666	8.407059	Multitasking_Watch
14:36:48.154	4.95136	0.25379312	8.0711	-0.0776703	-0.007847786	-0.037915185	5.0433474	0.1822385	8.408435	Multitasking_Watch
14:36:48.176	4.95136	0.25379312	8.0711	-0.0776703	-0.007847786	-0.037915185	5.0433474	0.1822385	8.408435	Multitasking_Watch
14:36:48.198	4.95136	0.25379312	8.0711	-0.0776703	-0.007847786	-0.037915185	5.0433474	0.1822385	8.408435	Multitasking_Watch
14:36:48.220	4.95136	0.25379312	8.0711	-0.0776703	-0.007847786	-0.037915185	5.0433474	0.1822385	8.408435	Multitasking_Watch
14:36:48.241	4.95136	0.25379312	8.0711	-0.0776703	-0.007847786	-0.037915185	5.0433474	0.1822385	8.408435	Multitasking_Watch
14:36:48.264	4.95136	0.25379312	8.0711	-0.0776703	-0.007847786	-0.037915185	5.0433474	0.1822385	8.408435	Multitasking_Watch
14:36:48.287	4.95136	0.25379312	8.0711	-0.0776703	-0.007847786	-0.037915185	5.0433474	0.1822385	8.408435	Multitasking_Watch
14:36:48.309	4.95136	0.25379312	8.0711	-0.0776703	-0.007847786	-0.037915185	5.0433474	0.1822385	8.408435	Multitasking_Watch
14:36:48.332	4.905869	0.11013664	8.195602	-0.0776703	-0.007847786	-0.037915185	5.0433474	0.1822385	8.408435	Multitasking_Watch
14:36:48.356	4.905869	0.11013664	8.195602	-0.0055881953	9.346238e-05	0.013397496	5.0548005	0.1469114	8.402246	Multitasking_Watch
14:36:48.379	4.905869	0.11013664	8.195602	-0.0055881953	9.346238e-05	0.013397496	5.0548005	0.1469114	8.402246	Multitasking_Watch
14:36:48.401	4.905869	0.11013664	8.195602	-0.0055881953	9.346238e-05	0.013397496	5.0548005	0.1469114	8.402246	Multitasking_Watch
14:36:48.423	4.905869	0.11013664	8.195602	-0.0055881953	9.346238e-05	0.013397496	5.0548005	0.1469114	8.402246	Multitasking_Watch
14:36:48.445	4.905869	0.11013664	8.195602	-0.0055881953	9.346238e-05	0.013397496	5.0548005	0.1469114	8.402246	Multitasking_Watch
14:36:48.468	4.905869	0.11013664	8.195602	-0.0055881953	9.346238e-05	0.013397496	5.0548005	0.1469114	8.402246	Multitasking_Watch
14:36:48.495	4.905869	0.11013664	8.195602	-0.0055881953	9.346238e-05	0.013397496	5.0548005	0.1469114	8.402246	Multitasking_Watch
14:36:48.517	4.905869	0.15562786	8.181237	0.010905167	0.009256441	-0.0104262475	5.0453773	0.15683782	8.40773	Multitasking_Watch
14:36:48.539	4.905869	0.15562786	8.181237	0.010905167	0.009256441	-0.0104262475	5.0453773	0.15683782	8.40773	Multitasking_Watch
14:36:48.562	4.905869	0.15562786	8.181237	0.010905167	0.009256441	-0.0104262475	5.0453773	0.15683782	8.40773	Multitasking_Watch
14:36:48.585	4.905869	0.15562786	8.181237	0.010905167	0.009256441	-0.0104262475	5.0453773	0.15683782	8.40773	Multitasking_Watch
14:36:48.608	4.905869	0.15562786	8.181237	0.010905167	0.009256441	-0.0104262475	5.0453773	0.15683782	8.40773	Multitasking_Watch
14:36:48.631	4.905869	0.15562786	8.181237	0.010905167	0.009256441	-0.0104262475	5.0453773	0.15683782	8.40773	Multitasking_Watch
14:36:48.654	4.905869	0.15562786	8.181237	0.010905167	0.009256441	-0.0104262475	5.0453773	0.15683782	8.40773	Multitasking_Watch
14:36:48.675	4.905869	0.15562786	8.181237	0.010905167	0.009256441	-0.0104262475	5.0453773	0.15683782	8.40773	Multitasking_Watch
14:36:48.697	4.905869	0.18196489	8.178843	-0.009864252	-0.0023499988	-0.009815383	5.0394564	0.17823888	8.410855	Multitasking_Watch
14:36:48.719	4.905869	0.18196489	8.178843	-0.009864252	-0.0023499988	-0.009815383	5.0394564	0.17823888	8.410855	Multitasking_Watch
14:36:48.740	4.905869	0.18196489	8.178843	-0.009864252	-0.0023499988	-0.009815383	5.0394564	0.17823888	8.410855	Multitasking_Watch
14:36:48.763	4.905869	0.18196489	8.178843	-0.009864252	-0.0023499988	-0.009815383	5.0394564	0.17823888	8.410855	Multitasking_Watch
14:36:48.785	4.905869	0.18196489	8.178843	-0.009864252	-0.0023499988	-0.009815383	5.0394564	0.17823888	8.410855	Multitasking_Watch
14:36:48.809	4.905869	0.18196489	8.178843	-0.009864252	-0.0023499988	-0.009815383	5.0394564	0.17823888	8.410855	Multitasking_Watch
14:36:48.831	4.905869	0.18196489	8.178843	-0.009864252	-0.0023499988	-0.009815383	5.0394564	0.17823888	8.410855	Multitasking_Watch
14:36:48.854	4.905869	0.18196489	8.178843	-0.009864252	-0.0023499988	-0.009815383	5.0394564	0.17823888	8.410855	Multitasking_Watch
14:36:48.876	4.8723493	0.15562786	8.241094	0.009072571	0.006202115	0.018284418	5.043521	0.17501262	8.4084835	Multitasking_Watch
14:36:48.898	4.8723493	0.15562786	8.241094	0.009072571	0.006202115	0.018284418	5.043521	0.17501262	8.4084835	Multitasking_Watch
14:36:48.921	4.8723493	0.15562786	8.241094	0.009072571	0.006202115	0.018284418	5.043521	0.17501262	8.4084835	Multitasking_Watch
14:36:48.944	4.8723493	0.15562786	8.241094	0.009072571	0.006202115	0.018284418	5.043521	0.17501262	8.4084835	Multitasking_Watch
14:36:48.965	4.8723493	0.15562786	8.241094	0.009072571	0.006202115	0.018284418	5.043521	0.17501262	8.4084835	Multitasking_Watch
14:36:48.988	4.8723493	0.15562786	8.241094	0.009072571	0.006202115	0.018284418	5.043521	0.17501262	8.4084835	Multitasking_Watch
14:36:49.010	4.8723493	0.15562786	8.241094	0.009072571	0.006202115	0.018284418	5.043521	0.17501262	8.4084835	Multitasking_Watch
14:36:49.033	4.8723493	0.15562786	8.241094	0.009072571	0.006202115	0.018284418	5.043521	0.17501262	8.4084835	Multitasking_Watch
14:36:49.056	4.9154463	0.2083019	8.209969	-0.010475118	0.00070432766	-0.013480575	5.0415974	0.1734789	8.40967	Multitasking_Watch
14:36:49.078	4.9154463	0.2083019	8.209969	-0.010475118	0.00070432766	-0.013480575	5.0415974	0.1734789	8.40967	Multitasking_Watch
14:36:49.101	4.9154463	0.2083019	8.209969	-0.010475118	0.00070432766	-0.013480575	5.0415974	0.1734789	8.40967	Multitasking_Watch
14:36:49.124	4.9154463	0.2083019	8.209969	-0.010475118	0.00070432766	-0.013480575	5.0415974	0.1734789	8.40967	Multitasking_Watch
14:36:49.147	4.9154463	0.2083019	8.209969	-0.010475118	0.00070432766	-0.013480575	5.0415974	0.1734789	8.40967	Multitasking_Watch
14:36:49.169	4.9154463	0.2083019	8.209969	-0.010475118	0.00070432766	-0.013480575	5.0415974	0.1734789	8.40967	Multitasking_Watch
14:36:49.191	4.9154463	0.2083019	8.209969	-0.010475118	0.00070432766	-0.013480575	5.0415974	0.1734789	8.40967	Multitasking_Watch
14:36:49.213	4.9154463	0.2083019	8.209969	-0.010475118	0.00070432766	-0.013480575	5.0415974	0.1734789	8.40967	Multitasking_Watch
14:36:49.235	4.9274178	0.14365649	8.1549	-0.009864252	0.009867307	0.019506149	5.0443993	0.17273177	8.408005	Multitasking_Watch
14:36:49.256	4.9274178	0.14365649	8.1549	-0.009864252	0.009867307	0.019506149	5.0443993	0.17273177	8.408005	Multitasking_Watch
14:36:49.279	4.9274178	0.14365649	8.1549	-0.009864252	0.009867307	0.019506149	5.0443993	0.17273177	8.408005	Multitasking_Watch
14:36:49.301	4.9274178	0.14365649	8.1549	-0.009864252	0.009867307	0.019506149	5.0443993	0.17273177	8.408005	Multitasking_Watch
14:36:49.324	4.9274178	0.14365649	8.1549	-0.009864252	0.009867307	0.019506149	5.0443993	0.17273177	8.408005	Multitasking_Watch
14:36:49.347	4.9274178	0.14365649	8.1549	-0.009864252	0.009867307	0.019506149	5.0443993	0.17273177	8.408005	Multitasking_Watch
14:36:49.370	4.9274178	0.14365649	8.1549	-0.009864252	0.009867307	0.019506149	5.0443993	0.17273177	8.408005	Multitasking_Watch
14:36:49.393	4.9274178	0.14365649	8.1549	-0.009864252	0.009867307	0.019506149	5.0443993	0.17273177	8.408005	Multitasking_Watch
14:36:49.416	4.932206	0.2777359	8.150111	-0.0061990605	0.0055912496	0.015230092	5.0437617	0.17369784	8.408367	Multitasking_Watch
14:36:49.439	4.932206	0.2777359	8.150111	-0.0061990605	0.0055912496	0.015230092	5.0437617	0.17369784	8.408367	Multitasking_Watch
14:36:49.461	4.932206	0.2777359	8.150111	-0.0061990605	0.0055912496	0.015230092	5.0437617	0.17369784	8.408367	Multitasking_Watch
14:36:49.483	4.932206	0.2777359	8.150111	-0.0061990605	0.0055912496	0.015230092	5.0437617	0.17369784	8.408367	Multitasking_Watch
14:36:49.505	4.932206	0.2777359	8.150111	-0.0061990605	0.0055912496	0.015230092	5.0437617	0.17369784	8.408367	Multitasking_Watch
14:36:49.527	4.932206	0.2777359	8.150111	-0.0061990605	0.0055912496	0.015230092	5.0437617	0.17369784	8.408367	Multitasking_Watch
14:36:49.549	4.932206	0.2777359	8.150111	-0.0061990605	0.0055912496	0.015230092	5.0437617	0.17369784	8.408367	Multitasking_Watch
14:36:49.572	4.932206	0.2777359	8.150111	-0.0061990605	0.0055912496	0.015230092	5.0437617	0.17369784	8.408367	Multitasking_Watch
14:36:49.595	4.9346004	0.21309046	8.197997	-0.0031447343	0.012310768	-0.029363072	5.0373244	0.16765764	8.41235	Multitasking_Watch
14:36:49.618	4.9346004	0.21309046	8.197997	-0.0031447343	0.012310768	-0.029363072	5.0373244	0.16765764	8.41235	Multitasking_Watch
14:36:49.641	4.9346004	0.21309046	8.197997	-0.0031447343	0.012310768	-0.029363072	5.0373244	0.16765764	8.41235	Multitasking_Watch
14:36:49.664	4.9346004	0.21309046	8.197997	-0.0031447343	0.012310768	-0.029363072	5.0373244	0.16765764	8.41235	Multitasking_Watch
14:36:49.687	4.9346004	0.21309046	8.197997	-0.0031447343	0.012310768	-0.029363072	5.0373244	0.16765764	8.41235	Multitasking_Watch
14:36:49.714	4.9346004	0.21309046	8.197997	-0.0031447343	0.012310768	-0.029363072	5.0373244	0.16765764	8.41235	Multitasking_Watch
14:36:49.736	4.9346004	0.21309046	8.197997	-0.0031447343	0.012310768	-0.029363072	5.0373244	0.16765764	8.41235	Multitasking_Watch
14:36:49.758	4.9346004	0.21309046	8.197997	-0.0031447343	0.012310768	-0.029363072	5.0373244	0.16765764	8.41235	Multitasking_Watch
14:36:49.780	4.8819265	0.14844504	8.159689	-0.055679146	-0.017621629	-0.021421822	5.033852	0.16050208	8.414565	Multitasking_Watch
14:36:49.801	4.8819265	0.14844504	8.159689	-0.055679146	-0.017621629	-0.021421822	5.033852	0.16050208	8.414565	Multitasking_Watch
14:36:49.824	4.8819265	0.14844504	8.159689	-0.055679146	-0.017621629	-0.021421822	5.033852	0.16050208	8.414565	Multitasking_Watch
14:36:49.847	4.8819265	0.14844504	8.159689	-0.055679146	-0.017621629	-0.021421822	5.033852	0.16050208	8.414565	Multitasking_Watch
14:36:49.870	4.8819265	0.14844504	8.159689	-0.055679146	-0.017621629	-0.021421822	5.033852	0.16050208	8.414565	Multitasking_Watch
14:36:49.893	4.8819265	0.14844504	8.159689	-0.055679146	-0.017621629	-0.021421822	5.033852	0.16050208	8.414565	Multitasking_Watch
14:36:49.914	4.8819265	0.14844504	8.159689	-0.055679146	-0.017621629	-0.021421822	5.033852	0.16050208	8.414565	Multitasking_Watch
14:36:49.938	4.8819265	0.14844504	8.159689	-0.055679146	-0.017621629	-0.021421822	5.033852	0.16050208	8.414565	Multitasking_Watch
14:36:49.960	4.8555894	0.20590763	8.207574	0.025565932	0.006202115	0.040886432	5.0335674	0.15626338	8.414817	Multitasking_Watch
14:36:49.983	4.8555894	0.20590763	8.207574	0.025565932	0.006202115	0.040886432	5.0335674	0.15626338	8.414817	Multitasking_Watch
14:36:50.005	4.8555894	0.20590763	8.207574	0.025565932	0.006202115	0.040886432	5.0335674	0.15626338	8.414817	Multitasking_Watch
14:36:50.026	4.8555894	0.20590763	8.207574	0.025565932	0.006202115	0.040886432	5.0335674	0.15626338	8.414817	Multitasking_Watch
14:36:50.048	4.8555894	0.20590763	8.207574	0.025565932	0.006202115	0.040886432	5.0335674	0.15626338	8.414817	Multitasking_Watch
14:36:50.071	4.8555894	0.20590763	8.207574	0.025565932	0.006202115	0.040886432	5.0335674	0.15626338	8.414817	Multitasking_Watch
14:36:50.093	4.8555894	0.20590763	8.207574	0.025565932	0.006202115	0.040886432	5.0335674	0.15626338	8.414817	Multitasking_Watch
14:36:50.116	4.8555894	0.20590763	8.207574	0.025565932	0.006202115	0.040886432	5.0335674	0.15626338	8.414817	Multitasking_Watch
14:36:50.138	4.8484063	0.1699935	8.159689	-0.0025338691	0.0049803844	-0.009204517	5.024547	0.16092695	8.420117	Multitasking_Watch
14:36:50.162	4.8484063	0.1699935	8.159689	-0.0025338691	0.0049803844	-0.009204517	5.024547	0.16092695	8.420117	Multitasking_Watch
14:36:50.184	4.8484063	0.1699935	8.159689	-0.0025338691	0.0049803844	-0.009204517	5.024547	0.16092695	8.420117	Multitasking_Watch
14:36:50.207	4.8484063	0.1699935	8.159689	-0.0025338691	0.0049803844	-0.009204517	5.024547	0.16092695	8.420117	Multitasking_Watch
14:36:50.230	4.8484063	0.1699935	8.159689	-0.0025338691	0.0049803844	-0.009204517	5.024547	0.16092695	8.420117	Multitasking_Watch
14:36:50.252	4.8484063	0.1699935	8.159689	-0.0025338691	0.0049803844	-0.009204517	5.024547	0.16092695	8.420117	Multitasking_Watch
14:36:50.275	4.8484063	0.1699935	8.159689	-0.0025338691	0.0049803844	-0.009204517	5.024547	0.16092695	8.420117	Multitasking_Watch
14:36:50.297	4.8484063	0.1699935	8.159689	-0.0025338691	0.0049803844	-0.009204517	5.024547	0.16092695	8.420117	Multitasking_Watch
14:36:50.319	4.95136	0.16041641	8.020821	-0.0074207913	-0.0017391334	-0.013480575	5.0279856	0.15246034	8.418223	Multitasking_Watch
14:36:50.341	4.95136	0.16041641	8.020821	-0.0074207913	-0.0017391334	-0.013480575	5.0279856	0.15246034	8.418223	Multitasking_Watch
14:36:50.362	4.95136	0.16041641	8.020821	-0.0074207913	-0.0017391334	-0.013480575	5.0279856	0.15246034	8.418223	Multitasking_Watch
14:36:50.384	4.95136	0.16041641	8.020821	-0.0074207913	-0.0017391334	-0.013480575	5.0279856	0.15246034	8.418223	Multitasking_Watch
14:36:50.407	4.95136	0.16041641	8.020821	-0.0074207913	-0.0017391334	-0.013480575	5.0279856	0.15246034	8.418223	Multitasking_Watch
14:36:50.430	4.95136	0.16041641	8.020821	-0.0074207913	-0.0017391334	-0.013480575	5.0279856	0.15246034	8.418223	Multitasking_Watch
14:36:50.453	4.95136	0.16041641	8.020821	-0.0074207913	-0.0017391334	-0.013480575	5.0279856	0.15246034	8.418223	Multitasking_Watch
14:36:50.475	4.95136	0.16041641	8.020821	-0.0074207913	-0.0017391334	-0.013480575	5.0279856	0.15246034	8.418223	Multitasking_Watch
14:36:50.500	4.8747435	0.22266756	8.001666	0.009072571	-0.009680382	-0.012869709	5.0369673	0.14872831	8.412918	Multitasking_Watch
14:36:50.521	4.8747435	0.22266756	8.001666	0.009072571	-0.009680382	-0.012869709	5.0369673	0.14872831	8.412918	Multitasking_Watch
14:36:50.543	4.8747435	0.22266756	8.001666	0.009072571	-0.009680382	-0.012869709	5.0369673	0.14872831	8.412918	Multitasking_Watch
14:36:50.564	4.8747435	0.22266756	8.001666	0.009072571	-0.009680382	-0.012869709	5.0369673	0.14872831	8.412918	Multitasking_Watch
14:36:50.587	4.8747435	0.22266756	8.001666	0.009072571	-0.009680382	-0.012869709	5.0369673	0.14872831	8.412918	Multitasking_Watch
14:36:50.610	4.8747435	0.22266756	8.001666	0.009072571	-0.009680382	-0.012869709	5.0369673	0.14872831	8.412918	Multitasking_Watch
14:36:50.673	4.946572	0.08619389	8.109408	-0.010475118	-0.0041825944	-0.02569788	5.0409875	0.1580175	8.410339	Multitasking_Watch
14:36:50.712	4.946572	0.08619389	8.109408	-0.010475118	-0.0041825944	-0.02569788	5.0409875	0.1580175	8.410339	Multitasking_Watch
14:36:50.734	4.946572	0.08619389	8.109408	-0.010475118	-0.0041825944	-0.02569788	5.0409875	0.1580175	8.410339	Multitasking_Watch
14:36:50.755	4.946572	0.08619389	8.109408	-0.010475118	-0.0041825944	-0.02569788	5.0409875	0.1580175	8.410339	Multitasking_Watch
14:36:50.777	4.946572	0.08619389	8.109408	-0.010475118	-0.0041825944	-0.02569788	5.0409875	0.1580175	8.410339	Multitasking_Watch
14:36:50.799	4.946572	0.08619389	8.109408	-0.010475118	-0.0041825944	-0.02569788	5.0409875	0.1580175	8.410339	Multitasking_Watch
14:36:50.821	4.946572	0.08619389	8.109408	-0.010475118	-0.0041825944	-0.02569788	5.0409875	0.1580175	8.410339	Multitasking_Watch
14:36:50.842	4.946572	0.08619389	8.109408	-0.010475118	-0.0041825944	-0.02569788	5.0409875	0.1580175	8.410339	Multitasking_Watch
14:36:50.863	4.8124924	0.08858817	8.133351	-0.0013121385	0.00070432766	-0.0122588435	5.050722	0.13905849	8.404835	Multitasking_Watch
14:36:50.884	4.8124924	0.08858817	8.133351	-0.0013121385	0.00070432766	-0.0122588435	5.050722	0.13905849	8.404835	Multitasking_Watch
14:36:50.906	4.8124924	0.08858817	8.133351	-0.0013121385	0.00070432766	-0.0122588435	5.050722	0.13905849	8.404835	Multitasking_Watch
14:36:50.928	4.8124924	0.08858817	8.133351	-0.0013121385	0.00070432766	-0.0122588435	5.050722	0.13905849	8.404835	Multitasking_Watch
14:36:50.950	4.8124924	0.08858817	8.133351	-0.0013121385	0.00070432766	-0.0122588435	5.050722	0.13905849	8.404835	Multitasking_Watch
14:36:50.972	4.8124924	0.08858817	8.133351	-0.0013121385	0.00070432766	-0.0122588435	5.050722	0.13905849	8.404835	Multitasking_Watch
14:36:50.995	4.8124924	0.08858817	8.133351	-0.0013121385	0.00070432766	-0.0122588435	5.050722	0.13905849	8.404835	Multitasking_Watch
14:36:51.018	4.8124924	0.08858817	8.133351	-0.0013121385	0.00070432766	-0.0122588435	5.050722	0.13905849	8.404835	Multitasking_Watch
14:36:51.041	4.7981267	0.25379312	8.152506	0.03778324	-0.0005174029	0.0005693264	5.0638514	0.16979484	8.396365	Multitasking_Watch
14:36:51.064	4.7981267	0.25379312	8.152506	0.03778324	-0.0005174029	0.0005693264	5.0638514	0.16979484	8.396365	Multitasking_Watch
14:36:51.085	4.7981267	0.25379312	8.152506	0.03778324	-0.0005174029	0.0005693264	5.0638514	0.16979484	8.396365	Multitasking_Watch
14:36:51.108	4.7981267	0.25379312	8.152506	0.03778324	-0.0005174029	0.0005693264	5.0638514	0.16979484	8.396365	Multitasking_Watch
14:36:51.131	4.7981267	0.25379312	8.152506	0.03778324	-0.0005174029	0.0005693264	5.0638514	0.16979484	8.396365	Multitasking_Watch
14:36:51.153	4.7981267	0.25379312	8.152506	0.03778324	-0.0005174029	0.0005693264	5.0638514	0.16979484	8.396365	Multitasking_Watch
14:36:51.176	4.7981267	0.25379312	8.152506	0.03778324	-0.0005174029	0.0005693264	5.0638514	0.16979484	8.396365	Multitasking_Watch
14:36:51.199	4.7981267	0.25379312	8.152506	0.03778324	-0.0005174029	0.0005693264	5.0638514	0.16979484	8.396365	Multitasking_Watch
14:36:51.222	4.9202347	0.26337022	8.114198	-0.0013121385	0.008034711	-0.05501941	5.046562	0.1985339	8.4061365	Multitasking_Watch
14:36:51.245	4.9202347	0.26337022	8.114198	-0.0013121385	0.008034711	-0.05501941	5.046562	0.1985339	8.4061365	Multitasking_Watch
14:36:51.267	4.9202347	0.26337022	8.114198	-0.0013121385	0.008034711	-0.05501941	5.046562	0.1985339	8.4061365	Multitasking_Watch
14:36:51.290	4.9202347	0.26337022	8.114198	-0.0013121385	0.008034711	-0.05501941	5.046562	0.1985339	8.4061365	Multitasking_Watch
14:36:51.313	4.9202347	0.26337022	8.114198	-0.0013121385	0.008034711	-0.05501941	5.046562	0.1985339	8.4061365	Multitasking_Watch
14:36:51.335	4.9202347	0.26337022	8.114198	-0.0013121385	0.008034711	-0.05501941	5.046562	0.1985339	8.4061365	Multitasking_Watch
14:36:51.359	4.9202347	0.26337022	8.114198	-0.0013121385	0.008034711	-0.05501941	5.046562	0.1985339	8.4061365	Multitasking_Watch
14:36:51.382	4.9202347	0.26337022	8.114198	-0.0013121385	0.008034711	-0.05501941	5.046562	0.1985339	8.4061365	Multitasking_Watch
14:36:51.405	4.862772	0.14605077	8.118986	-0.0019230038	-0.0035717292	0.0054562483	5.046018	0.22529908	8.405789	Multitasking_Watch
14:36:51.428	4.862772	0.14605077	8.118986	-0.0019230038	-0.0035717292	0.0054562483	5.046018	0.22529908	8.405789	Multitasking_Watch
14:36:51.452	4.862772	0.14605077	8.118986	-0.0019230038	-0.0035717292	0.0054562483	5.046018	0.22529908	8.405789	Multitasking_Watch
14:36:51.476	4.862772	0.14605077	8.118986	-0.0019230038	-0.0035717292	0.0054562483	5.046018	0.22529908	8.405789	Multitasking_Watch
14:36:51.499	4.862772	0.14605077	8.118986	-0.0019230038	-0.0035717292	0.0054562483	5.046018	0.22529908	8.405789	Multitasking_Watch
14:36:51.521	4.862772	0.14605077	8.118986	-0.0019230038	-0.0035717292	0.0054562483	5.046018	0.22529908	8.405789	Multitasking_Watch
14:36:51.543	4.862772	0.14605077	8.118986	-0.0019230038	-0.0035717292	0.0054562483	5.046018	0.22529908	8.405789	Multitasking_Watch
14:36:51.567	4.862772	0.14605077	8.118986	-0.0019230038	-0.0035717292	0.0054562483	5.046018	0.22529908	8.405789	Multitasking_Watch
14:36:51.589	4.9106574	0.3040729	8.078283	0.03778324	0.01964115	0.015230092	5.0442405	0.24432851	8.406324	Multitasking_Watch
14:36:51.612	4.9106574	0.3040729	8.078283	0.03778324	0.01964115	0.015230092	5.0442405	0.24432851	8.406324	Multitasking_Watch
14:36:51.634	4.9106574	0.3040729	8.078283	0.03778324	0.01964115	0.015230092	5.0442405	0.24432851	8.406324	Multitasking_Watch
14:36:51.656	4.9106574	0.3040729	8.078283	0.03778324	0.01964115	0.015230092	5.0442405	0.24432851	8.406324	Multitasking_Watch
14:36:51.679	4.9106574	0.3040729	8.078283	0.03778324	0.01964115	0.015230092	5.0442405	0.24432851	8.406324	Multitasking_Watch
14:36:51.701	4.9106574	0.3040729	8.078283	0.03778324	0.01964115	0.015230092	5.0442405	0.24432851	8.406324	Multitasking_Watch
14:36:51.724	4.9106574	0.3040729	8.078283	0.03778324	0.01964115	0.015230092	5.0442405	0.24432851	8.406324	Multitasking_Watch
14:36:51.746	4.9106574	0.3040729	8.078283	0.03778324	0.01964115	0.015230092	5.0442405	0.24432851	8.406324	Multitasking_Watch
14:36:51.769	4.800521	0.24182175	8.039975	-0.048959628	-0.040223643	-0.025087014	5.0464067	0.21241051	8.405892	Multitasking_Watch
14:36:51.793	4.800521	0.24182175	8.039975	-0.048959628	-0.040223643	-0.025087014	5.0464067	0.21241051	8.405892	Multitasking_Watch
14:36:51.814	4.800521	0.24182175	8.039975	-0.048959628	-0.040223643	-0.025087014	5.0464067	0.21241051	8.405892	Multitasking_Watch
14:36:51.836	4.800521	0.24182175	8.039975	-0.048959628	-0.040223643	-0.025087014	5.0464067	0.21241051	8.405892	Multitasking_Watch
14:36:51.859	4.800521	0.24182175	8.039975	-0.048959628	-0.040223643	-0.025087014	5.0464067	0.21241051	8.405892	Multitasking_Watch
14:36:51.880	4.800521	0.24182175	8.039975	-0.048959628	-0.040223643	-0.025087014	5.0464067	0.21241051	8.405892	Multitasking_Watch
14:36:51.903	4.800521	0.24182175	8.039975	-0.048959628	-0.040223643	-0.025087014	5.0464067	0.21241051	8.405892	Multitasking_Watch
14:36:51.924	4.800521	0.24182175	8.039975	-0.048959628	-0.040223643	-0.025087014	5.0464067	0.21241051	8.405892	Multitasking_Watch
14:36:51.947	5.0423427	0.22985038	8.059129	0.057330925	0.028804129	0.0060671135	5.0565305	0.24323681	8.398969	Multitasking_Watch
14:36:51.969	5.0423427	0.22985038	8.059129	0.057330925	0.028804129	0.0060671135	5.0565305	0.24323681	8.398969	Multitasking_Watch
14:36:51.992	5.0423427	0.22985038	8.059129	0.057330925	0.028804129	0.0060671135	5.0565305	0.24323681	8.398969	Multitasking_Watch
14:36:52.015	5.0423427	0.22985038	8.059129	0.057330925	0.028804129	0.0060671135	5.0565305	0.24323681	8.398969	Multitasking_Watch
14:36:52.037	5.0423427	0.22985038	8.059129	0.057330925	0.028804129	0.0060671135	5.0565305	0.24323681	8.398969	Multitasking_Watch
14:36:52.061	5.0423427	0.22985038	8.059129	0.057330925	0.028804129	0.0060671135	5.0565305	0.24323681	8.398969	Multitasking_Watch
14:36:52.083	5.0423427	0.22985038	8.059129	0.057330925	0.028804129	0.0060671135	5.0565305	0.24323681	8.398969	Multitasking_Watch
14:36:52.105	5.0423427	0.22985038	8.059129	0.057330925	0.028804129	0.0060671135	5.0565305	0.24323681	8.398969	Multitasking_Watch
14:36:52.130	4.862772	0.20590763	8.171659	-0.04346184	-0.011512978	-0.012869709	5.059967	0.23267117	8.397201	Multitasking_Watch
14:36:52.152	4.862772	0.20590763	8.171659	-0.04346184	-0.011512978	-0.012869709	5.059967	0.23267117	8.397201	Multitasking_Watch
14:36:52.173	4.862772	0.20590763	8.171659	-0.04346184	-0.011512978	-0.012869709	5.059967	0.23267117	8.397201	Multitasking_Watch
14:36:52.195	4.862772	0.20590763	8.171659	-0.04346184	-0.011512978	-0.012869709	5.059967	0.23267117	8.397201	Multitasking_Watch
14:36:52.217	4.862772	0.20590763	8.171659	-0.04346184	-0.011512978	-0.012869709	5.059967	0.23267117	8.397201	Multitasking_Watch
14:36:52.239	4.862772	0.20590763	8.171659	-0.04346184	-0.011512978	-0.012869709	5.059967	0.23267117	8.397201	Multitasking_Watch
14:36:52.262	4.862772	0.20590763	8.171659	-0.04346184	-0.011512978	-0.012869709	5.059967	0.23267117	8.397201	Multitasking_Watch
14:36:52.285	4.862772	0.20590763	8.171659	-0.04346184	-0.011512978	-0.012869709	5.059967	0.23267117	8.397201	Multitasking_Watch
14:36:52.307	4.9585433	0.27055305	8.181237	-0.040407512	-0.015178168	-0.0024849998	5.037242	0.23571463	8.410767	Multitasking_Watch
14:36:52.330	4.9585433	0.27055305	8.181237	-0.040407512	-0.015178168	-0.0024849998	5.037242	0.23571463	8.410767	Multitasking_Watch
14:36:52.353	4.9585433	0.27055305	8.181237	-0.040407512	-0.015178168	-0.0024849998	5.037242	0.23571463	8.410767	Multitasking_Watch
14:36:52.375	4.9585433	0.27055305	8.181237	-0.040407512	-0.015178168	-0.0024849998	5.037242	0.23571463	8.410767	Multitasking_Watch
14:36:52.398	4.9585433	0.27055305	8.181237	-0.040407512	-0.015178168	-0.0024849998	5.037242	0.23571463	8.410767	Multitasking_Watch
14:36:52.420	4.9585433	0.27055305	8.181237	-0.040407512	-0.015178168	-0.0024849998	5.037242	0.23571463	8.410767	Multitasking_Watch
14:36:52.441	4.9585433	0.27055305	8.181237	-0.040407512	-0.015178168	-0.0024849998	5.037242	0.23571463	8.410767	Multitasking_Watch
14:36:52.464	4.9585433	0.27055305	8.181237	-0.040407512	-0.015178168	-0.0024849998	5.037242	0.23571463	8.410767	Multitasking_Watch
14:36:52.485	4.9274178	0.2944958	8.116591	-0.0068099257	-0.017010765	-0.021421822	5.034724	0.22286884	8.412622	Multitasking_Watch
14:36:52.506	4.9274178	0.2944958	8.116591	-0.0068099257	-0.017010765	-0.021421822	5.034724	0.22286884	8.412622	Multitasking_Watch
14:36:52.529	4.9274178	0.2944958	8.116591	-0.0068099257	-0.017010765	-0.021421822	5.034724	0.22286884	8.412622	Multitasking_Watch
14:36:52.551	4.9274178	0.2944958	8.116591	-0.0068099257	-0.017010765	-0.021421822	5.034724	0.22286884	8.412622	Multitasking_Watch
14:36:52.573	4.9274178	0.2944958	8.116591	-0.0068099257	-0.017010765	-0.021421822	5.034724	0.22286884	8.412622	Multitasking_Watch
14:36:52.596	4.9274178	0.2944958	8.116591	-0.0068099257	-0.017010765	-0.021421822	5.034724	0.22286884	8.412622	Multitasking_Watch
14:36:52.619	4.9274178	0.2944958	8.116591	-0.0068099257	-0.017010765	-0.021421822	5.034724	0.22286884	8.412622	Multitasking_Watch
14:36:52.641	4.9274178	0.2944958	8.116591	-0.0068099257	-0.017010765	-0.021421822	5.034724	0.22286884	8.412622	Multitasking_Watch
14:36:52.663	4.929812	0.14605077	8.284191	-0.034298863	0.0068129804	0.041497298	5.0446467	0.24447566	8.406076	Multitasking_Watch
14:36:52.685	4.929812	0.14605077	8.284191	-0.034298863	0.0068129804	0.041497298	5.0446467	0.24447566	8.406076	Multitasking_Watch
14:36:52.707	4.929812	0.14605077	8.284191	-0.034298863	0.0068129804	0.041497298	5.0446467	0.24447566	8.406076	Multitasking_Watch
14:36:52.729	4.929812	0.14605077	8.284191	-0.034298863	0.0068129804	0.041497298	5.0446467	0.24447566	8.406076	Multitasking_Watch
14:36:52.750	4.929812	0.14605077	8.284191	-0.034298863	0.0068129804	0.041497298	5.0446467	0.24447566	8.406076	Multitasking_Watch
14:36:52.772	4.929812	0.14605077	8.284191	-0.034298863	0.0068129804	0.041497298	5.0446467	0.24447566	8.406076	Multitasking_Watch
14:36:52.794	4.929812	0.14605077	8.284191	-0.034298863	0.0068129804	0.041497298	5.0446467	0.24447566	8.406076	Multitasking_Watch
14:36:52.816	4.929812	0.14605077	8.284191	-0.034298863	0.0068129804	0.041497298	5.0446467	0.24447566	8.406076	Multitasking_Watch
14:36:52.839	4.7598186	0.26337022	8.2387	0.0011313224	0.0049803844	-0.012869709	5.035627	0.2039715	8.412562	Multitasking_Watch
14:36:52.861	4.7598186	0.26337022	8.2387	0.0011313224	0.0049803844	-0.012869709	5.035627	0.2039715	8.412562	Multitasking_Watch
14:36:52.884	4.7598186	0.26337022	8.2387	0.0011313224	0.0049803844	-0.012869709	5.035627	0.2039715	8.412562	Multitasking_Watch
14:36:52.908	4.7598186	0.26337022	8.2387	0.0011313224	0.0049803844	-0.012869709	5.035627	0.2039715	8.412562	Multitasking_Watch
14:36:52.930	4.7598186	0.26337022	8.2387	0.0011313224	0.0049803844	-0.012869709	5.035627	0.2039715	8.412562	Multitasking_Watch
14:36:52.952	4.7598186	0.26337022	8.2387	0.0011313224	0.0049803844	-0.012869709	5.035627	0.2039715	8.412562	Multitasking_Watch
14:36:52.973	4.7598186	0.26337022	8.2387	0.0011313224	0.0049803844	-0.012869709	5.035627	0.2039715	8.412562	Multitasking_Watch
14:36:52.995	4.7598186	0.26337022	8.2387	0.0011313224	0.0049803844	-0.012869709	5.035627	0.2039715	8.412562	Multitasking_Watch
14:36:53.018	4.853195	0.18675344	8.200391	-0.0074207913	-0.0011282681	-0.0037067304	5.02167	0.21464068	8.420636	Multitasking_Watch
14:36:53.041	4.853195	0.18675344	8.200391	-0.0074207913	-0.0011282681	-0.0037067304	5.02167	0.21464068	8.420636	Multitasking_Watch
14:36:53.063	4.853195	0.18675344	8.200391	-0.0074207913	-0.0011282681	-0.0037067304	5.02167	0.21464068	8.420636	Multitasking_Watch
14:36:53.086	4.853195	0.18675344	8.200391	-0.0074207913	-0.0011282681	-0.0037067304	5.02167	0.21464068	8.420636	Multitasking_Watch
14:36:53.108	4.853195	0.18675344	8.200391	-0.0074207913	-0.0011282681	-0.0037067304	5.02167	0.21464068	8.420636	Multitasking_Watch
14:36:53.132	4.853195	0.18675344	8.200391	-0.0074207913	-0.0011282681	-0.0037067304	5.02167	0.21464068	8.420636	Multitasking_Watch
14:36:53.154	4.853195	0.18675344	8.200391	-0.0074207913	-0.0011282681	-0.0037067304	5.02167	0.21464068	8.420636	Multitasking_Watch
14:36:53.177	4.853195	0.18675344	8.200391	-0.0074207913	-0.0011282681	-0.0037067304	5.02167	0.21464068	8.420636	Multitasking_Watch
14:36:53.201	4.8579836	0.27294734	8.128563	0.014570358	0.01597596	-0.0024849998	5.025205	0.19588374	8.418985	Multitasking_Watch
14:36:53.227	4.8579836	0.27294734	8.128563	0.014570358	0.01597596	-0.0024849998	5.025205	0.19588374	8.418985	Multitasking_Watch
14:36:53.250	4.8579836	0.27294734	8.128563	0.014570358	0.01597596	-0.0024849998	5.025205	0.19588374	8.418985	Multitasking_Watch
14:36:53.272	4.8579836	0.27294734	8.128563	0.014570358	0.01597596	-0.0024849998	5.025205	0.19588374	8.418985	Multitasking_Watch
14:36:53.294	4.8579836	0.27294734	8.128563	0.014570358	0.01597596	-0.0024849998	5.025205	0.19588374	8.418985	Multitasking_Watch
14:36:53.317	4.8579836	0.27294734	8.128563	0.014570358	0.01597596	-0.0024849998	5.025205	0.19588374	8.418985	Multitasking_Watch
14:36:53.343	4.8579836	0.27294734	8.128563	0.014570358	0.01597596	-0.0024849998	5.025205	0.19588374	8.418985	Multitasking_Watch
14:36:53.365	4.8579836	0.27294734	8.128563	0.014570358	0.01597596	-0.0024849998	5.025205	0.19588374	8.418985	Multitasking_Watch
14:36:53.388	4.889109	0.18196489	8.195602	0.03778324	0.016586825	0.036610376	5.021648	0.20740458	8.42083	Multitasking_Watch
14:36:53.410	4.889109	0.18196489	8.195602	0.03778324	0.016586825	0.036610376	5.021648	0.20740458	8.42083	Multitasking_Watch
14:36:53.433	4.889109	0.18196489	8.195602	0.03778324	0.016586825	0.036610376	5.021648	0.20740458	8.42083	Multitasking_Watch
14:36:53.456	4.889109	0.18196489	8.195602	0.03778324	0.016586825	0.036610376	5.021648	0.20740458	8.42083	Multitasking_Watch
14:36:53.479	4.889109	0.18196489	8.195602	0.03778324	0.016586825	0.036610376	5.021648	0.20740458	8.42083	Multitasking_Watch
14:36:53.501	4.889109	0.18196489	8.195602	0.03778324	0.016586825	0.036610376	5.021648	0.20740458	8.42083	Multitasking_Watch
14:36:53.523	4.889109	0.18196489	8.195602	0.03778324	0.016586825	0.036610376	5.021648	0.20740458	8.42083	Multitasking_Watch
14:36:53.545	4.889109	0.18196489	8.195602	0.03778324	0.016586825	0.036610376	5.021648	0.20740458	8.42083	Multitasking_Watch
14:36:53.568	4.886715	0.24421602	8.1549	0.026176797	0.0037586538	-0.0006524041	5.0300713	0.17074247	8.416626	Multitasking_Watch
14:36:53.591	4.886715	0.24421602	8.1549	0.026176797	0.0037586538	-0.0006524041	5.0300713	0.17074247	8.416626	Multitasking_Watch
14:36:53.614	4.886715	0.24421602	8.1549	0.026176797	0.0037586538	-0.0006524041	5.0300713	0.17074247	8.416626	Multitasking_Watch
14:36:53.636	4.886715	0.24421602	8.1549	0.026176797	0.0037586538	-0.0006524041	5.0300713	0.17074247	8.416626	Multitasking_Watch
14:36:53.659	4.886715	0.24421602	8.1549	0.026176797	0.0037586538	-0.0006524041	5.0300713	0.17074247	8.416626	Multitasking_Watch
14:36:53.682	4.886715	0.24421602	8.1549	0.026176797	0.0037586538	-0.0006524041	5.0300713	0.17074247	8.416626	Multitasking_Watch
14:36:53.705	4.886715	0.24421602	8.1549	0.026176797	0.0037586538	-0.0006524041	5.0300713	0.17074247	8.416626	Multitasking_Watch
14:36:53.728	4.886715	0.24421602	8.1549	0.026176797	0.0037586538	-0.0006524041	5.0300713	0.17074247	8.416626	Multitasking_Watch
14:36:53.751	4.8747435	0.15083931	8.152506	-0.026357615	-0.009069516	0.004234518	5.0342913	0.17699374	8.413973	Multitasking_Watch
14:36:53.772	4.8747435	0.15083931	8.152506	-0.026357615	-0.009069516	0.004234518	5.0342913	0.17699374	8.413973	Multitasking_Watch
14:36:53.794	4.8747435	0.15083931	8.152506	-0.026357615	-0.009069516	0.004234518	5.0342913	0.17699374	8.413973	Multitasking_Watch
14:36:53.817	4.8747435	0.15083931	8.152506	-0.026357615	-0.009069516	0.004234518	5.0342913	0.17699374	8.413973	Multitasking_Watch
14:36:53.839	4.8747435	0.15083931	8.152506	-0.026357615	-0.009069516	0.004234518	5.0342913	0.17699374	8.413973	Multitasking_Watch
14:36:53.862	4.8747435	0.15083931	8.152506	-0.026357615	-0.009069516	0.004234518	5.0342913	0.17699374	8.413973	Multitasking_Watch
14:36:53.884	4.8747435	0.15083931	8.152506	-0.026357615	-0.009069516	0.004234518	5.0342913	0.17699374	8.413973	Multitasking_Watch
14:36:53.907	4.8747435	0.15083931	8.152506	-0.026357615	-0.009069516	0.004234518	5.0342913	0.17699374	8.413973	Multitasking_Watch
14:36:53.930	4.9154463	0.21787901	8.183631	-0.008031656	-0.0047934595	0.0011801916	5.041186	0.17156872	8.409955	Multitasking_Watch
14:36:53.953	4.9154463	0.21787901	8.183631	-0.008031656	-0.0047934595	0.0011801916	5.041186	0.17156872	8.409955	Multitasking_Watch
14:36:53.977	4.9154463	0.21787901	8.183631	-0.008031656	-0.0047934595	0.0011801916	5.041186	0.17156872	8.409955	Multitasking_Watch
14:36:53.999	4.9154463	0.21787901	8.183631	-0.008031656	-0.0047934595	0.0011801916	5.041186	0.17156872	8.409955	Multitasking_Watch
14:36:54.021	4.9154463	0.21787901	8.183631	-0.008031656	-0.0047934595	0.0011801916	5.041186	0.17156872	8.409955	Multitasking_Watch
14:36:54.043	4.9154463	0.21787901	8.183631	-0.008031656	-0.0047934595	0.0011801916	5.041186	0.17156872	8.409955	Multitasking_Watch
14:36:54.065	4.9154463	0.21787901	8.183631	-0.008031656	-0.0047934595	0.0011801916	5.041186	0.17156872	8.409955	Multitasking_Watch
14:36:54.088	4.9154463	0.21787901	8.183631	-0.008031656	-0.0047934595	0.0011801916	5.041186	0.17156872	8.409955	Multitasking_Watch
14:36:54.110	4.9393888	0.0670397	8.107015	-0.060566068	-0.011512978	-0.0012632693	5.043435	0.15532307	8.408924	Multitasking_Watch
14:36:54.132	4.9393888	0.0670397	8.107015	-0.060566068	-0.011512978	-0.0012632693	5.043435	0.15532307	8.408924	Multitasking_Watch
14:36:54.159	4.9393888	0.0670397	8.107015	-0.060566068	-0.011512978	-0.0012632693	5.043435	0.15532307	8.408924	Multitasking_Watch
14:36:54.182	4.9393888	0.0670397	8.107015	-0.060566068	-0.011512978	-0.0012632693	5.043435	0.15532307	8.408924	Multitasking_Watch
14:36:54.205	4.9393888	0.0670397	8.107015	-0.060566068	-0.011512978	-0.0012632693	5.043435	0.15532307	8.408924	Multitasking_Watch
14:36:54.228	4.9393888	0.0670397	8.107015	-0.060566068	-0.011512978	-0.0012632693	5.043435	0.15532307	8.408924	Multitasking_Watch
14:36:54.250	4.9393888	0.0670397	8.107015	-0.060566068	-0.011512978	-0.0012632693	5.043435	0.15532307	8.408924	Multitasking_Watch
14:36:54.273	4.860378	0.11013664	8.114198	-9.040806e-05	0.0037586538	0.03477778	5.045988	0.14314134	8.407608	Multitasking_Watch
14:36:54.294	4.860378	0.11013664	8.114198	-9.040806e-05	0.0037586538	0.03477778	5.045988	0.14314134	8.407608	Multitasking_Watch
14:36:54.316	4.860378	0.11013664	8.114198	-9.040806e-05	0.0037586538	0.03477778	5.045988	0.14314134	8.407608	Multitasking_Watch
14:36:54.338	4.860378	0.11013664	8.114198	-9.040806e-05	0.0037586538	0.03477778	5.045988	0.14314134	8.407608	Multitasking_Watch
14:36:54.361	4.860378	0.11013664	8.114198	-9.040806e-05	0.0037586538	0.03477778	5.045988	0.14314134	8.407608	Multitasking_Watch
14:36:54.385	4.860378	0.11013664	8.114198	-9.040806e-05	0.0037586538	0.03477778	5.045988	0.14314134	8.407608	Multitasking_Watch
14:36:54.408	4.860378	0.11013664	8.114198	-9.040806e-05	0.0037586538	0.03477778	5.045988	0.14314134	8.407608	Multitasking_Watch
14:36:54.431	4.860378	0.11013664	8.114198	-9.040806e-05	0.0037586538	0.03477778	5.045988	0.14314134	8.407608	Multitasking_Watch
14:36:54.452	4.896292	0.1340794	8.059129	-0.025135884	-0.0023499988	0.010954035	5.0456314	0.16606241	8.4074	Multitasking_Watch
14:36:54.474	4.896292	0.1340794	8.059129	-0.025135884	-0.0023499988	0.010954035	5.0456314	0.16606241	8.4074	Multitasking_Watch
14:36:54.498	4.896292	0.1340794	8.059129	-0.025135884	-0.0023499988	0.010954035	5.0456314	0.16606241	8.4074	Multitasking_Watch
14:36:54.519	4.896292	0.1340794	8.059129	-0.025135884	-0.0023499988	0.010954035	5.0456314	0.16606241	8.4074	Multitasking_Watch
14:36:54.541	4.896292	0.1340794	8.059129	-0.025135884	-0.0023499988	0.010954035	5.0456314	0.16606241	8.4074	Multitasking_Watch
14:36:54.563	4.896292	0.1340794	8.059129	-0.025135884	-0.0023499988	0.010954035	5.0456314	0.16606241	8.4074	Multitasking_Watch
14:36:54.585	4.896292	0.1340794	8.059129	-0.025135884	-0.0023499988	0.010954035	5.0456314	0.16606241	8.4074	Multitasking_Watch
14:36:54.608	4.896292	0.1340794	8.059129	-0.025135884	-0.0023499988	0.010954035	5.0456314	0.16606241	8.4074	Multitasking_Watch
14:36:54.631	4.8843207	0.26097596	8.097438	-0.025135884	-0.0023499988	0.010954035	5.0456314	0.16606241	8.4074	Multitasking_Watch
14:36:54.654	4.8843207	0.26097596	8.097438	0.019457279	0.0049803844	0.025614802	5.0487113	0.15740886	8.405717	Multitasking_Watch
14:36:54.676	4.8843207	0.26097596	8.097438	0.019457279	0.0049803844	0.025614802	5.0487113	0.15740886	8.405717	Multitasking_Watch
14:36:54.699	4.8843207	0.26097596	8.097438	0.019457279	0.0049803844	0.025614802	5.0487113	0.15740886	8.405717	Multitasking_Watch
14:36:54.723	4.8843207	0.26097596	8.097438	0.019457279	0.0049803844	0.025614802	5.0487113	0.15740886	8.405717	Multitasking_Watch
14:36:54.745	4.8843207	0.26097596	8.097438	0.019457279	0.0049803844	0.025614802	5.0487113	0.15740886	8.405717	Multitasking_Watch
14:36:54.768	4.8843207	0.26097596	8.097438	0.019457279	0.0049803844	0.025614802	5.0487113	0.15740886	8.405717	Multitasking_Watch
14:36:54.791	4.8843207	0.26097596	8.097438	0.019457279	0.0049803844	0.025614802	5.0487113	0.15740886	8.405717	Multitasking_Watch
14:36:54.813	4.913052	0.19154198	8.130958	0.010294301	-0.0029608638	0.004845383	5.047331	0.1578562	8.406539	Multitasking_Watch
14:36:54.834	4.913052	0.19154198	8.130958	0.010294301	-0.0029608638	0.004845383	5.047331	0.1578562	8.406539	Multitasking_Watch
14:36:54.857	4.913052	0.19154198	8.130958	0.010294301	-0.0029608638	0.004845383	5.047331	0.1578562	8.406539	Multitasking_Watch
14:36:54.879	4.913052	0.19154198	8.130958	0.010294301	-0.0029608638	0.004845383	5.047331	0.1578562	8.406539	Multitasking_Watch
14:36:54.901	4.913052	0.19154198	8.130958	0.010294301	-0.0029608638	0.004845383	5.047331	0.1578562	8.406539	Multitasking_Watch
14:36:54.923	4.913052	0.19154198	8.130958	0.010294301	-0.0029608638	0.004845383	5.047331	0.1578562	8.406539	Multitasking_Watch
14:36:54.947	4.913052	0.19154198	8.130958	0.010294301	-0.0029608638	0.004845383	5.047331	0.1578562	8.406539	Multitasking_Watch
14:36:54.969	4.913052	0.19154198	8.130958	0.010294301	-0.0029608638	0.004845383	5.047331	0.1578562	8.406539	Multitasking_Watch
14:36:54.991	4.913052	0.19154198	8.130958	0.010294301	-0.0029608638	0.004845383	5.0562263	0.14631335	8.401399	Multitasking_Watch
14:36:55.014	4.867561	0.13647367	8.176449	-0.0025338691	-0.009680382	0.017673554	5.0562263	0.14631335	8.401399	Multitasking_Watch
14:36:55.036	4.867561	0.13647367	8.176449	-0.0025338691	-0.009680382	0.017673554	5.0562263	0.14631335	8.401399	Multitasking_Watch
14:36:55.059	4.867561	0.13647367	8.176449	-0.0025338691	-0.009680382	0.017673554	5.0562263	0.14631335	8.401399	Multitasking_Watch
14:36:55.081	4.867561	0.13647367	8.176449	-0.0025338691	-0.009680382	0.017673554	5.0562263	0.14631335	8.401399	Multitasking_Watch
14:36:55.102	4.867561	0.13647367	8.176449	-0.0025338691	-0.009680382	0.017673554	5.0562263	0.14631335	8.401399	Multitasking_Watch
14:36:55.124	4.867561	0.13647367	8.176449	-0.0025338691	-0.009680382	0.017673554	5.0562263	0.14631335	8.401399	Multitasking_Watch
14:36:55.146	4.867561	0.13647367	8.176449	-0.0025338691	-0.009680382	0.017673554	5.0562263	0.14631335	8.401399	Multitasking_Watch
14:36:55.169	4.8938975	0.12689656	8.0711	-0.0025338691	-0.009680382	0.017673554	5.0562263	0.14631335	8.401399	Multitasking_Watch
14:36:55.191	4.8938975	0.12689656	8.0711	0.010905167	0.0049803844	0.028058263	5.064954	0.13896121	8.396266	Multitasking_Watch
14:36:55.214	4.8938975	0.12689656	8.0711	0.010905167	0.0049803844	0.028058263	5.064954	0.13896121	8.396266	Multitasking_Watch
14:36:55.235	4.8938975	0.12689656	8.0711	0.010905167	0.0049803844	0.028058263	5.064954	0.13896121	8.396266	Multitasking_Watch
14:36:55.258	4.8938975	0.12689656	8.0711	0.010905167	0.0049803844	0.028058263	5.064954	0.13896121	8.396266	Multitasking_Watch
14:36:55.282	4.8938975	0.12689656	8.0711	0.010905167	0.0049803844	0.028058263	5.064954	0.13896121	8.396266	Multitasking_Watch
14:36:55.305	4.8938975	0.12689656	8.0711	0.010905167	0.0049803844	0.028058263	5.064954	0.13896121	8.396266	Multitasking_Watch
14:36:55.327	4.8938975	0.12689656	8.0711	0.010905167	0.0049803844	0.028058263	5.064954	0.13896121	8.396266	Multitasking_Watch
14:36:55.349	4.9178405	0.13886794	8.133351	0.026787663	-0.010291247	0.028669128	5.0741563	0.1347571	8.390776	Multitasking_Watch
14:36:55.371	4.9178405	0.13886794	8.133351	0.026787663	-0.010291247	0.028669128	5.0741563	0.1347571	8.390776	Multitasking_Watch
14:36:55.393	4.9178405	0.13886794	8.133351	0.026787663	-0.010291247	0.028669128	5.0741563	0.1347571	8.390776	Multitasking_Watch
14:36:55.416	4.9178405	0.13886794	8.133351	0.026787663	-0.010291247	0.028669128	5.0741563	0.1347571	8.390776	Multitasking_Watch
14:36:55.438	4.9178405	0.13886794	8.133351	0.026787663	-0.010291247	0.028669128	5.0741563	0.1347571	8.390776	Multitasking_Watch
14:36:55.461	4.9178405	0.13886794	8.133351	0.026787663	-0.010291247	0.028669128	5.0741563	0.1347571	8.390776	Multitasking_Watch
14:36:55.484	4.9178405	0.13886794	8.133351	0.026787663	-0.010291247	0.028669128	5.0741563	0.1347571	8.390776	Multitasking_Watch
14:36:55.511	4.9178405	0.13886794	8.133351	0.026787663	-0.010291247	0.028669128	5.0741563	0.1347571	8.390776	Multitasking_Watch
14:36:55.534	4.948966	0.19393626	8.042369	-0.0025338691	-0.0029608638	0.0030127873	5.0812554	0.13932247	8.386405	Multitasking_Watch
14:36:55.555	4.948966	0.19393626	8.042369	-0.0025338691	-0.0029608638	0.0030127873	5.0812554	0.13932247	8.386405	Multitasking_Watch
14:36:55.578	4.948966	0.19393626	8.042369	-0.0025338691	-0.0029608638	0.0030127873	5.0812554	0.13932247	8.386405	Multitasking_Watch
14:36:55.601	4.948966	0.19393626	8.042369	-0.0025338691	-0.0029608638	0.0030127873	5.0812554	0.13932247	8.386405	Multitasking_Watch
14:36:55.623	4.948966	0.19393626	8.042369	-0.0025338691	-0.0029608638	0.0030127873	5.0812554	0.13932247	8.386405	Multitasking_Watch
14:36:55.644	4.948966	0.19393626	8.042369	-0.0025338691	-0.0029608638	0.0030127873	5.0812554	0.13932247	8.386405	Multitasking_Watch
14:36:55.666	4.948966	0.19393626	8.042369	-0.0025338691	-0.0029608638	0.0030127873	5.0812554	0.13932247	8.386405	Multitasking_Watch
14:36:55.688	4.948966	0.19393626	8.042369	-0.0025338691	-0.0029608638	0.0030127873	5.0812554	0.13932247	8.386405	Multitasking_Watch
14:36:55.711	4.948966	0.19393626	8.042369	-0.0025338691	-0.0029608638	0.0030127873	5.0812554	0.13932247	8.386405	Multitasking_Watch
14:36:55.735	4.972909	0.20590763	8.332076	0.1825583	0.11737959	-0.008593652	5.0530567	0.20954339	8.401968	Multitasking_Watch
14:36:55.758	4.972909	0.20590763	8.332076	0.1825583	0.11737959	-0.008593652	5.0530567	0.20954339	8.401968	Multitasking_Watch
14:36:55.781	4.972909	0.20590763	8.332076	0.1825583	0.11737959	-0.008593652	5.0530567	0.20954339	8.401968	Multitasking_Watch
14:36:55.803	4.972909	0.20590763	8.332076	0.1825583	0.11737959	-0.008593652	5.0530567	0.20954339	8.401968	Multitasking_Watch
14:36:55.825	4.972909	0.20590763	8.332076	0.1825583	0.11737959	-0.008593652	5.0530567	0.20954339	8.401968	Multitasking_Watch
14:36:55.846	4.972909	0.20590763	8.332076	0.1825583	0.11737959	-0.008593652	5.0530567	0.20954339	8.401968	Multitasking_Watch
14:36:55.868	4.972909	0.20590763	8.332076	0.1825583	0.11737959	-0.008593652	5.0530567	0.20954339	8.401968	Multitasking_Watch
14:36:55.889	4.807704	0.51955765	8.13814	0.1825583	0.11737959	-0.008593652	5.0530567	0.20954339	8.401968	Multitasking_Watch
14:36:55.910	4.807704	0.51955765	8.13814	0.031674586	0.009867307	-0.0012632693	4.998062	0.32345775	8.431199	Multitasking_Watch
14:36:55.932	4.807704	0.51955765	8.13814	0.031674586	0.009867307	-0.0012632693	4.998062	0.32345775	8.431199	Multitasking_Watch
14:36:55.954	4.807704	0.51955765	8.13814	0.031674586	0.009867307	-0.0012632693	4.998062	0.32345775	8.431199	Multitasking_Watch
14:36:55.977	4.807704	0.51955765	8.13814	0.031674586	0.009867307	-0.0012632693	4.998062	0.32345775	8.431199	Multitasking_Watch
14:36:55.999	4.807704	0.51955765	8.13814	0.031674586	0.009867307	-0.0012632693	4.998062	0.32345775	8.431199	Multitasking_Watch
14:36:56.021	4.807704	0.51955765	8.13814	0.031674586	0.009867307	-0.0012632693	4.998062	0.32345775	8.431199	Multitasking_Watch
14:36:56.044	4.807704	0.51955765	8.13814	0.031674586	0.009867307	-0.0012632693	4.998062	0.32345775	8.431199	Multitasking_Watch
14:36:56.067	4.807704	0.51955765	8.13814	0.031674586	0.009867307	-0.0012632693	4.998062	0.32345775	8.431199	Multitasking_Watch
14:36:56.090	4.764607	0.2466103	8.20518	-0.0178055	-0.006626055	-0.0043175956	4.9946876	0.30609566	8.433846	Multitasking_Watch
14:36:56.112	4.764607	0.2466103	8.20518	-0.0178055	-0.006626055	-0.0043175956	4.9946876	0.30609566	8.433846	Multitasking_Watch
14:36:56.140	4.764607	0.2466103	8.20518	-0.0178055	-0.006626055	-0.0043175956	4.9946876	0.30609566	8.433846	Multitasking_Watch
14:36:56.161	4.764607	0.2466103	8.20518	-0.0178055	-0.006626055	-0.0043175956	4.9946876	0.30609566	8.433846	Multitasking_Watch
14:36:56.183	4.764607	0.2466103	8.20518	-0.0178055	-0.006626055	-0.0043175956	4.9946876	0.30609566	8.433846	Multitasking_Watch
14:36:56.206	4.764607	0.2466103	8.20518	-0.0178055	-0.006626055	-0.0043175956	4.9946876	0.30609566	8.433846	Multitasking_Watch
14:36:56.229	4.764607	0.2466103	8.20518	-0.0178055	-0.006626055	-0.0043175956	4.9946876	0.30609566	8.433846	Multitasking_Watch
14:36:56.251	4.764607	0.2466103	8.20518	-0.0178055	-0.006626055	-0.0043175956	4.9833875	0.28779274	8.44117	Multitasking_Watch
14:36:56.273	4.807704	0.37590113	8.126168	0.00662911	0.0049803844	-0.032417398	4.9833875	0.28779274	8.44117	Multitasking_Watch
14:36:56.294	4.807704	0.37590113	8.126168	0.00662911	0.0049803844	-0.032417398	4.9833875	0.28779274	8.44117	Multitasking_Watch
14:36:56.316	4.807704	0.37590113	8.126168	0.00662911	0.0049803844	-0.032417398	4.9833875	0.28779274	8.44117	Multitasking_Watch
14:36:56.337	4.807704	0.37590113	8.126168	0.00662911	0.0049803844	-0.032417398	4.9833875	0.28779274	8.44117	Multitasking_Watch
14:36:56.359	4.807704	0.37590113	8.126168	0.00662911	0.0049803844	-0.032417398	4.9833875	0.28779274	8.44117	Multitasking_Watch
14:36:56.381	4.807704	0.37590113	8.126168	0.00662911	0.0049803844	-0.032417398	4.9833875	0.28779274	8.44117	Multitasking_Watch
14:36:56.404	4.807704	0.37590113	8.126168	0.00662911	0.0049803844	-0.032417398	4.9833875	0.28779274	8.44117	Multitasking_Watch
14:36:56.426	4.807704	0.37590113	8.126168	0.00662911	0.0049803844	-0.032417398	4.9833875	0.28779274	8.44117	Multitasking_Watch
14:36:56.448	4.764607	0.409421	8.095043	0.050611407	0.059347395	-0.03486086	4.9480314	0.3616732	8.459108	Multitasking_Watch
14:36:56.470	4.764607	0.409421	8.095043	0.050611407	0.059347395	-0.03486086	4.9480314	0.3616732	8.459108	Multitasking_Watch
14:36:56.491	4.764607	0.409421	8.095043	0.050611407	0.059347395	-0.03486086	4.9480314	0.3616732	8.459108	Multitasking_Watch
14:36:56.514	4.764607	0.409421	8.095043	0.050611407	0.059347395	-0.03486086	4.9480314	0.3616732	8.459108	Multitasking_Watch
14:36:56.536	4.764607	0.409421	8.095043	0.050611407	0.059347395	-0.03486086	4.9480314	0.3616732	8.459108	Multitasking_Watch
14:36:56.558	4.764607	0.409421	8.095043	0.050611407	0.059347395	-0.03486086	4.9480314	0.3616732	8.459108	Multitasking_Watch
14:36:56.579	4.764607	0.409421	8.095043	0.050611407	0.059347395	-0.03486086	4.9480314	0.3616732	8.459108	Multitasking_Watch
14:36:56.602	4.764607	0.409421	8.095043	0.050611407	0.059347395	-0.03486086	4.9480314	0.3616732	8.459108	Multitasking_Watch
14:36:56.625	4.889109	0.45970076	8.181237	-0.02024896	-0.012123842	0.004845383	4.9312143	0.39906532	8.467244	Multitasking_Watch
14:36:56.648	4.889109	0.45970076	8.181237	-0.02024896	-0.012123842	0.004845383	4.9312143	0.39906532	8.467244	Multitasking_Watch
14:36:56.670	4.889109	0.45970076	8.181237	-0.02024896	-0.012123842	0.004845383	4.9312143	0.39906532	8.467244	Multitasking_Watch
14:36:56.692	4.889109	0.45970076	8.181237	-0.02024896	-0.012123842	0.004845383	4.9312143	0.39906532	8.467244	Multitasking_Watch
14:36:56.714	4.889109	0.45970076	8.181237	-0.02024896	-0.012123842	0.004845383	4.9312143	0.39906532	8.467244	Multitasking_Watch
14:36:56.737	4.889109	0.45970076	8.181237	-0.02024896	-0.012123842	0.004845383	4.9312143	0.39906532	8.467244	Multitasking_Watch
14:36:56.760	4.889109	0.45970076	8.181237	-0.02024896	-0.012123842	0.004845383	4.9312143	0.39906532	8.467244	Multitasking_Watch
14:36:56.783	4.889109	0.45970076	8.181237	-0.02024896	-0.012123842	0.004845383	4.9312143	0.39906532	8.467244	Multitasking_Watch
14:36:56.805	4.73827	0.4070267	8.174054	-0.011696848	-0.007847786	-0.0104262475	4.9370656	0.39099097	8.464211	Multitasking_Watch
14:36:56.828	4.73827	0.4070267	8.174054	-0.011696848	-0.007847786	-0.0104262475	4.9370656	0.39099097	8.464211	Multitasking_Watch
14:36:56.851	4.73827	0.4070267	8.174054	-0.011696848	-0.007847786	-0.0104262475	4.9370656	0.39099097	8.464211	Multitasking_Watch
14:36:56.875	4.73827	0.4070267	8.174054	-0.011696848	-0.007847786	-0.0104262475	4.9370656	0.39099097	8.464211	Multitasking_Watch
14:36:56.898	4.73827	0.4070267	8.174054	-0.011696848	-0.007847786	-0.0104262475	4.9370656	0.39099097	8.464211	Multitasking_Watch
14:36:56.920	4.73827	0.4070267	8.174054	-0.011696848	-0.007847786	-0.0104262475	4.9370656	0.39099097	8.464211	Multitasking_Watch
14:36:56.943	4.73827	0.4070267	8.174054	-0.011696848	-0.007847786	-0.0104262475	4.9370656	0.39099097	8.464211	Multitasking_Watch
14:36:56.966	4.73827	0.4070267	8.174054	-0.011696848	-0.007847786	-0.0104262475	4.9370656	0.39099097	8.464211	Multitasking_Watch
14:36:56.988	4.767001	0.3902668	8.2387	0.010905167	-0.009069516	0.06898624	4.941744	0.38960072	8.461544	Multitasking_Watch
14:36:57.010	4.767001	0.3902668	8.2387	0.010905167	-0.009069516	0.06898624	4.941744	0.38960072	8.461544	Multitasking_Watch
14:36:57.032	4.767001	0.3902668	8.2387	0.010905167	-0.009069516	0.06898624	4.941744	0.38960072	8.461544	Multitasking_Watch
14:36:57.054	4.767001	0.3902668	8.2387	0.010905167	-0.009069516	0.06898624	4.941744	0.38960072	8.461544	Multitasking_Watch
14:36:57.077	4.767001	0.3902668	8.2387	0.010905167	-0.009069516	0.06898624	4.941744	0.38960072	8.461544	Multitasking_Watch
14:36:57.100	4.767001	0.3902668	8.2387	0.010905167	-0.009069516	0.06898624	4.941744	0.38960072	8.461544	Multitasking_Watch
14:36:57.124	4.767001	0.3902668	8.2387	0.010905167	-0.009069516	0.06898624	4.941744	0.38960072	8.461544	Multitasking_Watch
14:36:57.147	4.767001	0.3902668	8.2387	0.010905167	-0.009069516	0.06898624	4.941744	0.38960072	8.461544	Multitasking_Watch
14:36:57.169	4.8124924	0.32562137	8.241094	-0.028190209	-0.005404325	0.008510575	4.950096	0.350566	8.45837	Multitasking_Watch
14:36:57.193	4.8124924	0.32562137	8.241094	-0.028190209	-0.005404325	0.008510575	4.950096	0.350566	8.45837	Multitasking_Watch
14:36:57.215	4.8124924	0.32562137	8.241094	-0.028190209	-0.005404325	0.008510575	4.950096	0.350566	8.45837	Multitasking_Watch
14:36:57.237	4.8124924	0.32562137	8.241094	-0.028190209	-0.005404325	0.008510575	4.950096	0.350566	8.45837	Multitasking_Watch
14:36:57.259	4.8124924	0.32562137	8.241094	-0.028190209	-0.005404325	0.008510575	4.950096	0.350566	8.45837	Multitasking_Watch
14:36:57.280	4.8124924	0.32562137	8.241094	-0.028190209	-0.005404325	0.008510575	4.950096	0.350566	8.45837	Multitasking_Watch
14:36:57.303	4.8124924	0.32562137	8.241094	-0.028190209	-0.005404325	0.008510575	4.950096	0.350566	8.45837	Multitasking_Watch
14:36:57.326	4.8124924	0.32562137	8.241094	-0.028190209	-0.005404325	0.008510575	4.950096	0.350566	8.45837	Multitasking_Watch
14:36:57.349	4.767001	0.36871833	8.08786	-0.056900874	0.0086455755	0.0036236527	4.9577904	0.32252392	8.454977	Multitasking_Watch
14:36:57.371	4.767001	0.36871833	8.08786	-0.056900874	0.0086455755	0.0036236527	4.9577904	0.32252392	8.454977	Multitasking_Watch
14:36:57.393	4.767001	0.36871833	8.08786	-0.056900874	0.0086455755	0.0036236527	4.9577904	0.32252392	8.454977	Multitasking_Watch
14:36:57.416	4.767001	0.36871833	8.08786	-0.056900874	0.0086455755	0.0036236527	4.9577904	0.32252392	8.454977	Multitasking_Watch
14:36:57.438	4.767001	0.36871833	8.08786	-0.056900874	0.0086455755	0.0036236527	4.9577904	0.32252392	8.454977	Multitasking_Watch
14:36:57.462	4.767001	0.36871833	8.08786	-0.056900874	0.0086455755	0.0036236527	4.9577904	0.32252392	8.454977	Multitasking_Watch
14:36:57.484	4.767001	0.36871833	8.08786	-0.056900874	0.0086455755	0.0036236527	4.9577904	0.32252392	8.454977	Multitasking_Watch
14:36:57.506	4.767001	0.36871833	8.08786	-0.056900874	0.0086455755	0.0036236527	4.9577904	0.32252392	8.454977	Multitasking_Watch
14:36:57.528	4.786155	0.31843856	8.279403	0.009683436	0.0037586538	-0.007982787	4.951297	0.30655968	8.459373	Multitasking_Watch
14:36:57.550	4.786155	0.31843856	8.279403	0.009683436	0.0037586538	-0.007982787	4.951297	0.30655968	8.459373	Multitasking_Watch
14:36:57.574	4.786155	0.31843856	8.279403	0.009683436	0.0037586538	-0.007982787	4.951297	0.30655968	8.459373	Multitasking_Watch
14:36:57.596	4.786155	0.31843856	8.279403	0.009683436	0.0037586538	-0.007982787	4.951297	0.30655968	8.459373	Multitasking_Watch
14:36:57.619	4.786155	0.31843856	8.279403	0.009683436	0.0037586538	-0.007982787	4.951297	0.30655968	8.459373	Multitasking_Watch
14:36:57.649	4.786155	0.31843856	8.279403	0.009683436	0.0037586538	-0.007982787	4.951297	0.30655968	8.459373	Multitasking_Watch
14:36:57.670	4.786155	0.31843856	8.279403	0.009683436	0.0037586538	-0.007982787	4.951297	0.30655968	8.459373	Multitasking_Watch
14:36:57.691	4.800521	0.21548474	8.28898	-0.020859826	9.346238e-05	0.0005693264	4.94975	0.31164742	8.460094	Multitasking_Watch
14:36:57.713	4.800521	0.21548474	8.28898	-0.020859826	9.346238e-05	0.0005693264	4.94975	0.31164742	8.460094	Multitasking_Watch
14:36:57.735	4.800521	0.21548474	8.28898	-0.020859826	9.346238e-05	0.0005693264	4.94975	0.31164742	8.460094	Multitasking_Watch
14:36:57.758	4.800521	0.21548474	8.28898	-0.020859826	9.346238e-05	0.0005693264	4.94975	0.31164742	8.460094	Multitasking_Watch
14:36:57.780	4.800521	0.21548474	8.28898	-0.020859826	9.346238e-05	0.0005693264	4.94975	0.31164742	8.460094	Multitasking_Watch
14:36:57.802	4.800521	0.21548474	8.28898	-0.020859826	9.346238e-05	0.0005693264	4.94975	0.31164742	8.460094	Multitasking_Watch
14:36:57.824	4.800521	0.21548474	8.28898	-0.020859826	9.346238e-05	0.0005693264	4.94975	0.31164742	8.460094	Multitasking_Watch
14:36:57.847	4.800521	0.21548474	8.28898	-0.020859826	9.346238e-05	0.0005693264	4.94975	0.31164742	8.460094	Multitasking_Watch
14:36:57.869	4.8124924	0.4070267	8.212362	-0.020859826	9.346238e-05	0.0005693264	4.94975	0.31164742	8.460094	Multitasking_Watch
14:36:57.892	4.8124924	0.4070267	8.212362	0.0017421878	0.0037586538	-0.0165349	4.937977	0.32682535	8.466399	Multitasking_Watch
14:36:57.914	4.8124924	0.4070267	8.212362	0.0017421878	0.0037586538	-0.0165349	4.937977	0.32682535	8.466399	Multitasking_Watch
14:36:57.936	4.8124924	0.4070267	8.212362	0.0017421878	0.0037586538	-0.0165349	4.937977	0.32682535	8.466399	Multitasking_Watch
14:36:57.958	4.8124924	0.4070267	8.212362	0.0017421878	0.0037586538	-0.0165349	4.937977	0.32682535	8.466399	Multitasking_Watch
14:36:57.981	4.8124924	0.4070267	8.212362	0.0017421878	0.0037586538	-0.0165349	4.937977	0.32682535	8.466399	Multitasking_Watch
14:36:58.004	4.8124924	0.4070267	8.212362	0.0017421878	0.0037586538	-0.0165349	4.937977	0.32682535	8.466399	Multitasking_Watch
14:36:58.025	4.8124924	0.4070267	8.212362	0.0017421878	0.0037586538	-0.0165349	4.937977	0.32682535	8.466399	Multitasking_Watch
14:36:58.046	4.8124924	0.4070267	8.212362	0.0017421878	0.0037586538	-0.0165349	4.937977	0.32682535	8.466399	Multitasking_Watch
14:36:58.068	4.790944	0.45251793	8.183631	0.00785084	0.0037586538	0.019506149	4.935376	0.3683576	8.466211	Multitasking_Watch
14:36:58.091	4.790944	0.45251793	8.183631	0.00785084	0.0037586538	0.019506149	4.935376	0.3683576	8.466211	Multitasking_Watch
14:36:58.114	4.790944	0.45251793	8.183631	0.00785084	0.0037586538	0.019506149	4.935376	0.3683576	8.466211	Multitasking_Watch
14:36:58.137	4.790944	0.45251793	8.183631	0.00785084	0.0037586538	0.019506149	4.935376	0.3683576	8.466211	Multitasking_Watch
14:36:58.159	4.790944	0.45251793	8.183631	0.00785084	0.0037586538	0.019506149	4.935376	0.3683576	8.466211	Multitasking_Watch
14:36:58.182	4.790944	0.45251793	8.183631	0.00785084	0.0037586538	0.019506149	4.935376	0.3683576	8.466211	Multitasking_Watch
14:36:58.205	4.790944	0.45251793	8.183631	0.00785084	0.0037586538	0.019506149	4.935376	0.3683576	8.466211	Multitasking_Watch
14:36:58.228	4.790944	0.45251793	8.183631	0.00785084	0.0037586538	0.019506149	4.935376	0.3683576	8.466211	Multitasking_Watch
14:36:58.252	4.8124924	0.43815228	8.114198	0.015181223	-0.0145673035	-0.0067610564	4.936938	0.3720689	8.465137	Multitasking_Watch
14:36:58.274	4.8124924	0.43815228	8.114198	0.015181223	-0.0145673035	-0.0067610564	4.936938	0.3720689	8.465137	Multitasking_Watch
14:36:58.296	4.8124924	0.43815228	8.114198	0.015181223	-0.0145673035	-0.0067610564	4.936938	0.3720689	8.465137	Multitasking_Watch
14:36:58.318	4.8124924	0.43815228	8.114198	0.015181223	-0.0145673035	-0.0067610564	4.936938	0.3720689	8.465137	Multitasking_Watch
14:36:58.340	4.8124924	0.43815228	8.114198	0.015181223	-0.0145673035	-0.0067610564	4.936938	0.3720689	8.465137	Multitasking_Watch
14:36:58.363	4.8124924	0.43815228	8.114198	0.015181223	-0.0145673035	-0.0067610564	4.936938	0.3720689	8.465137	Multitasking_Watch
14:36:58.385	4.8124924	0.43815228	8.114198	0.015181223	-0.0145673035	-0.0067610564	4.936938	0.3720689	8.465137	Multitasking_Watch
14:36:58.408	4.8124924	0.43815228	8.114198	0.015181223	-0.0145673035	-0.0067610564	4.936938	0.3720689	8.465137	Multitasking_Watch
14:36:58.431	4.790944	0.37590113	8.178843	0.048167948	0.022084612	0.025003936	4.9403973	0.37095404	8.463168	Multitasking_Watch
14:36:58.454	4.790944	0.37590113	8.178843	0.048167948	0.022084612	0.025003936	4.9403973	0.37095404	8.463168	Multitasking_Watch
14:36:58.477	4.790944	0.37590113	8.178843	0.048167948	0.022084612	0.025003936	4.9403973	0.37095404	8.463168	Multitasking_Watch
14:36:58.499	4.790944	0.37590113	8.178843	0.048167948	0.022084612	0.025003936	4.9403973	0.37095404	8.463168	Multitasking_Watch
14:36:58.524	4.790944	0.37590113	8.178843	0.048167948	0.022084612	0.025003936	4.9403973	0.37095404	8.463168	Multitasking_Watch
14:36:58.546	4.790944	0.37590113	8.178843	0.048167948	0.022084612	0.025003936	4.9403973	0.37095404	8.463168	Multitasking_Watch
14:36:58.568	4.790944	0.37590113	8.178843	0.048167948	0.022084612	0.025003936	4.9403973	0.37095404	8.463168	Multitasking_Watch
14:36:58.589	4.6496816	0.3232271	8.090255	-0.011696848	0.009867307	-0.009204517	4.9403973	0.37095404	8.463168	Multitasking_Watch
14:36:58.612	4.6496816	0.3232271	8.090255	-0.011696848	0.009867307	-0.009204517	4.918003	0.3721364	8.476149	Multitasking_Watch
14:36:58.634	4.6496816	0.3232271	8.090255	-0.011696848	0.009867307	-0.009204517	4.918003	0.3721364	8.476149	Multitasking_Watch
14:36:58.658	4.6496816	0.3232271	8.090255	-0.011696848	0.009867307	-0.009204517	4.918003	0.3721364	8.476149	Multitasking_Watch
14:36:58.680	4.6496816	0.3232271	8.090255	-0.011696848	0.009867307	-0.009204517	4.918003	0.3721364	8.476149	Multitasking_Watch
14:36:58.703	4.6496816	0.3232271	8.090255	-0.011696848	0.009867307	-0.009204517	4.918003	0.3721364	8.476149	Multitasking_Watch
14:36:58.726	4.6496816	0.3232271	8.090255	-0.011696848	0.009867307	-0.009204517	4.918003	0.3721364	8.476149	Multitasking_Watch
14:36:58.749	4.6496816	0.3232271	8.090255	-0.011696848	0.009867307	-0.009204517	4.918003	0.3721364	8.476149	Multitasking_Watch
14:36:58.771	4.7550297	0.37350687	8.212362	-0.010475118	0.011699902	-0.0018741345	4.8999686	0.39306343	8.485645	Multitasking_Watch
14:36:58.794	4.7550297	0.37350687	8.212362	-0.010475118	0.011699902	-0.0018741345	4.8999686	0.39306343	8.485645	Multitasking_Watch
14:36:58.816	4.7550297	0.37350687	8.212362	-0.010475118	0.011699902	-0.0018741345	4.8999686	0.39306343	8.485645	Multitasking_Watch
14:36:58.838	4.7550297	0.37350687	8.212362	-0.010475118	0.011699902	-0.0018741345	4.8999686	0.39306343	8.485645	Multitasking_Watch
14:36:58.866	4.7550297	0.37350687	8.212362	-0.010475118	0.011699902	-0.0018741345	4.8999686	0.39306343	8.485645	Multitasking_Watch
14:36:58.889	4.7550297	0.37350687	8.212362	-0.010475118	0.011699902	-0.0018741345	4.8999686	0.39306343	8.485645	Multitasking_Watch
14:36:58.910	4.7550297	0.37350687	8.212362	-0.010475118	0.011699902	-0.0018741345	4.8999686	0.39306343	8.485645	Multitasking_Watch
14:36:58.933	4.7550297	0.37350687	8.212362	-0.010475118	0.011699902	-0.0018741345	4.8999686	0.39306343	8.485645	Multitasking_Watch
14:36:58.954	4.7334814	0.4644893	8.277008	0.031063719	0.014754228	-0.022032687	4.892034	0.37730443	8.490935	Multitasking_Watch
14:36:58.976	4.7334814	0.4644893	8.277008	0.031063719	0.014754228	-0.022032687	4.892034	0.37730443	8.490935	Multitasking_Watch
14:36:58.999	4.7334814	0.4644893	8.277008	0.031063719	0.014754228	-0.022032687	4.892034	0.37730443	8.490935	Multitasking_Watch
14:36:59.029	4.7334814	0.4644893	8.277008	0.031063719	0.014754228	-0.022032687	4.892034	0.37730443	8.490935	Multitasking_Watch
14:36:59.052	4.7334814	0.4644893	8.277008	0.031063719	0.014754228	-0.022032687	4.892034	0.37730443	8.490935	Multitasking_Watch
14:36:59.076	4.7334814	0.4644893	8.277008	0.031063719	0.014754228	-0.022032687	4.892034	0.37730443	8.490935	Multitasking_Watch
14:36:59.098	4.7334814	0.4644893	8.277008	0.031063719	0.014754228	-0.022032687	4.892034	0.37730443	8.490935	Multitasking_Watch
14:36:59.120	4.7334814	0.4644893	8.277008	0.031063719	0.014754228	-0.022032687	4.892034	0.37730443	8.490935	Multitasking_Watch
14:36:59.142	4.745453	0.41420954	8.274613	-0.027579343	0.0013151928	-0.018367497	4.874502	0.39057586	8.500414	Multitasking_Watch
14:36:59.165	4.745453	0.41420954	8.274613	-0.027579343	0.0013151928	-0.018367497	4.874502	0.39057586	8.500414	Multitasking_Watch
14:36:59.188	4.745453	0.41420954	8.274613	-0.027579343	0.0013151928	-0.018367497	4.874502	0.39057586	8.500414	Multitasking_Watch
14:36:59.209	4.745453	0.41420954	8.274613	-0.027579343	0.0013151928	-0.018367497	4.874502	0.39057586	8.500414	Multitasking_Watch
14:36:59.232	4.745453	0.41420954	8.274613	-0.027579343	0.0013151928	-0.018367497	4.874502	0.39057586	8.500414	Multitasking_Watch
14:36:59.255	4.745453	0.41420954	8.274613	-0.027579343	0.0013151928	-0.018367497	4.874502	0.39057586	8.500414	Multitasking_Watch
14:36:59.278	4.745453	0.41420954	8.274613	-0.027579343	0.0013151928	-0.018367497	4.874502	0.39057586	8.500414	Multitasking_Watch
14:36:59.300	4.745453	0.41420954	8.274613	-0.027579343	0.0013151928	-0.018367497	4.874502	0.39057586	8.500414	Multitasking_Watch
14:36:59.324	4.7262983	0.45970076	8.296163	-0.02696848	0.019030284	0.0115649	4.8650594	0.41510546	8.50466	Multitasking_Watch
14:36:59.346	4.7262983	0.45970076	8.296163	-0.02696848	0.019030284	0.0115649	4.8650594	0.41510546	8.50466	Multitasking_Watch
14:36:59.368	4.7262983	0.45970076	8.296163	-0.02696848	0.019030284	0.0115649	4.8650594	0.41510546	8.50466	Multitasking_Watch
14:36:59.389	4.7262983	0.45970076	8.296163	-0.02696848	0.019030284	0.0115649	4.8650594	0.41510546	8.50466	Multitasking_Watch
14:36:59.411	4.7262983	0.45970076	8.296163	-0.02696848	0.019030284	0.0115649	4.8650594	0.41510546	8.50466	Multitasking_Watch
14:36:59.432	4.7262983	0.45970076	8.296163	-0.02696848	0.019030284	0.0115649	4.8650594	0.41510546	8.50466	Multitasking_Watch
14:36:59.454	4.7262983	0.45970076	8.296163	-0.02696848	0.019030284	0.0115649	4.8650594	0.41510546	8.50466	Multitasking_Watch
14:36:59.475	4.7262983	0.45970076	8.296163	-0.02696848	0.019030284	0.0115649	4.8650594	0.41510546	8.50466	Multitasking_Watch
14:36:59.496	4.6736245	0.41181526	8.267431	-0.025135884	0.0031477886	-0.0024849998	4.8638124	0.39270118	8.506436	Multitasking_Watch
14:36:59.518	4.6736245	0.41181526	8.267431	-0.025135884	0.0031477886	-0.0024849998	4.8638124	0.39270118	8.506436	Multitasking_Watch
14:36:59.539	4.6736245	0.41181526	8.267431	-0.025135884	0.0031477886	-0.0024849998	4.8638124	0.39270118	8.506436	Multitasking_Watch
14:36:59.562	4.6736245	0.41181526	8.267431	-0.025135884	0.0031477886	-0.0024849998	4.8638124	0.39270118	8.506436	Multitasking_Watch
14:36:59.584	4.6736245	0.41181526	8.267431	-0.025135884	0.0031477886	-0.0024849998	4.8638124	0.39270118	8.506436	Multitasking_Watch
14:36:59.607	4.6736245	0.41181526	8.267431	-0.025135884	0.0031477886	-0.0024849998	4.8638124	0.39270118	8.506436	Multitasking_Watch
14:36:59.629	4.6736245	0.41181526	8.267431	-0.025135884	0.0031477886	-0.0024849998	4.8638124	0.39270118	8.506436	Multitasking_Watch
14:36:59.651	4.6736245	0.41181526	8.267431	-0.025135884	0.0031477886	-0.0024849998	4.8638124	0.39270118	8.506436	Multitasking_Watch
14:36:59.674	4.72151	0.3615355	8.277008	-0.019027231	-0.0035717292	0.037832107	4.8703117	0.38228846	8.503191	Multitasking_Watch
14:36:59.697	4.72151	0.3615355	8.277008	-0.019027231	-0.0035717292	0.037832107	4.8703117	0.38228846	8.503191	Multitasking_Watch
14:36:59.718	4.72151	0.3615355	8.277008	-0.019027231	-0.0035717292	0.037832107	4.8703117	0.38228846	8.503191	Multitasking_Watch
14:36:59.740	4.72151	0.3615355	8.277008	-0.019027231	-0.0035717292	0.037832107	4.8703117	0.38228846	8.503191	Multitasking_Watch
14:36:59.763	4.72151	0.3615355	8.277008	-0.019027231	-0.0035717292	0.037832107	4.8703117	0.38228846	8.503191	Multitasking_Watch
14:36:59.785	4.72151	0.3615355	8.277008	-0.019027231	-0.0035717292	0.037832107	4.8703117	0.38228846	8.503191	Multitasking_Watch
14:36:59.808	4.72151	0.3615355	8.277008	-0.019027231	-0.0035717292	0.037832107	4.8703117	0.38228846	8.503191	Multitasking_Watch
14:36:59.831	4.72151	0.3615355	8.277008	-0.019027231	-0.0035717292	0.037832107	4.8703117	0.38228846	8.503191	Multitasking_Watch
14:36:59.854	4.781367	0.43096948	8.267431	-0.033077132	-0.006626055	0.0011801916	4.8749647	0.38255912	8.500511	Multitasking_Watch
14:36:59.876	4.781367	0.43096948	8.267431	-0.033077132	-0.006626055	0.0011801916	4.8749647	0.38255912	8.500511	Multitasking_Watch
14:36:59.900	4.781367	0.43096948	8.267431	-0.033077132	-0.006626055	0.0011801916	4.8749647	0.38255912	8.500511	Multitasking_Watch
14:36:59.921	4.781367	0.43096948	8.267431	-0.033077132	-0.006626055	0.0011801916	4.8749647	0.38255912	8.500511	Multitasking_Watch
14:36:59.943	4.781367	0.43096948	8.267431	-0.033077132	-0.006626055	0.0011801916	4.8749647	0.38255912	8.500511	Multitasking_Watch
14:36:59.964	4.781367	0.43096948	8.267431	-0.033077132	-0.006626055	0.0011801916	4.8749647	0.38255912	8.500511	Multitasking_Watch
14:36:59.986	4.781367	0.43096948	8.267431	-0.033077132	-0.006626055	0.0011801916	4.8749647	0.38255912	8.500511	Multitasking_Watch
14:37:00.010	4.781367	0.43096948	8.267431	-0.033077132	-0.006626055	0.0011801916	4.8749647	0.38255912	8.500511	Multitasking_Watch
14:37:00.032	4.743058	0.409421	8.18842	-0.0031447343	-0.0047934595	0.0054562483	4.8792377	0.38067666	8.498145	Multitasking_Watch
14:37:00.054	4.743058	0.409421	8.18842	-0.0031447343	-0.0047934595	0.0054562483	4.8792377	0.38067666	8.498145	Multitasking_Watch
14:37:00.076	4.743058	0.409421	8.18842	-0.0031447343	-0.0047934595	0.0054562483	4.8792377	0.38067666	8.498145	Multitasking_Watch
14:37:00.097	4.743058	0.409421	8.18842	-0.0031447343	-0.0047934595	0.0054562483	4.8792377	0.38067666	8.498145	Multitasking_Watch
14:37:00.118	4.743058	0.409421	8.18842	-0.0031447343	-0.0047934595	0.0054562483	4.8792377	0.38067666	8.498145	Multitasking_Watch
14:37:00.139	4.743058	0.409421	8.18842	-0.0031447343	-0.0047934595	0.0054562483	4.8792377	0.38067666	8.498145	Multitasking_Watch
14:37:00.160	4.743058	0.409421	8.18842	-0.0031447343	-0.0047934595	0.0054562483	4.8792377	0.38067666	8.498145	Multitasking_Watch
14:37:00.181	4.743058	0.409421	8.18842	-0.0031447343	-0.0047934595	0.0054562483	4.8792377	0.38067666	8.498145	Multitasking_Watch
14:37:00.202	4.743058	0.409421	8.18842	-0.0031447343	-0.0047934595	0.0054562483	4.8792377	0.38067666	8.498145	Multitasking_Watch
14:37:00.225	4.7717896	0.45251793	8.178843	0.0023530528	-0.019454226	-0.037915185	4.8785186	0.39067855	8.498104	Multitasking_Watch
14:37:00.246	4.7717896	0.45251793	8.178843	0.0023530528	-0.019454226	-0.037915185	4.8785186	0.39067855	8.498104	Multitasking_Watch
14:37:00.267	4.7717896	0.45251793	8.178843	0.0023530528	-0.019454226	-0.037915185	4.8785186	0.39067855	8.498104	Multitasking_Watch
14:37:00.289	4.7717896	0.45251793	8.178843	0.0023530528	-0.019454226	-0.037915185	4.8785186	0.39067855	8.498104	Multitasking_Watch
14:37:00.310	4.7717896	0.45251793	8.178843	0.0023530528	-0.019454226	-0.037915185	4.8785186	0.39067855	8.498104	Multitasking_Watch
14:37:00.333	4.7717896	0.45251793	8.178843	0.0023530528	-0.019454226	-0.037915185	4.8785186	0.39067855	8.498104	Multitasking_Watch
14:37:00.355	4.7717896	0.45251793	8.178843	0.0023530528	-0.019454226	-0.037915185	4.8785186	0.39067855	8.498104	Multitasking_Watch
14:37:00.377	4.7717896	0.45251793	8.178843	0.0023530528	-0.019454226	-0.037915185	4.8785186	0.39067855	8.498104	Multitasking_Watch
14:37:00.399	4.7693954	0.37590113	8.243488	-0.0031447343	0.0019260582	0.00912144	4.8950953	0.39589748	8.488325	Multitasking_Watch
14:37:00.421	4.7693954	0.37590113	8.243488	-0.0031447343	0.0019260582	0.00912144	4.8950953	0.39589748	8.488325	Multitasking_Watch
14:37:00.443	4.7693954	0.37590113	8.243488	-0.0031447343	0.0019260582	0.00912144	4.8950953	0.39589748	8.488325	Multitasking_Watch
14:37:00.464	4.7693954	0.37590113	8.243488	-0.0031447343	0.0019260582	0.00912144	4.8950953	0.39589748	8.488325	Multitasking_Watch
14:37:00.486	4.7693954	0.37590113	8.243488	-0.0031447343	0.0019260582	0.00912144	4.8950953	0.39589748	8.488325	Multitasking_Watch
14:37:00.507	4.7693954	0.37590113	8.243488	-0.0031447343	0.0019260582	0.00912144	4.8950953	0.39589748	8.488325	Multitasking_Watch
14:37:00.530	4.7693954	0.37590113	8.243488	-0.0031447343	0.0019260582	0.00912144	4.8950953	0.39589748	8.488325	Multitasking_Watch
14:37:00.553	4.7693954	0.37590113	8.243488	-0.0031447343	0.0019260582	0.00912144	4.8950953	0.39589748	8.488325	Multitasking_Watch
14:37:00.576	4.757424	0.35914123	8.178843	-0.014751174	-0.010291247	0.0054562483	4.897249	0.38691822	8.487498	Multitasking_Watch
14:37:00.599	4.757424	0.35914123	8.178843	-0.014751174	-0.010291247	0.0054562483	4.897249	0.38691822	8.487498	Multitasking_Watch
14:37:00.621	4.757424	0.35914123	8.178843	-0.014751174	-0.010291247	0.0054562483	4.897249	0.38691822	8.487498	Multitasking_Watch
14:37:00.644	4.757424	0.35914123	8.178843	-0.014751174	-0.010291247	0.0054562483	4.897249	0.38691822	8.487498	Multitasking_Watch
14:37:00.667	4.757424	0.35914123	8.178843	-0.014751174	-0.010291247	0.0054562483	4.897249	0.38691822	8.487498	Multitasking_Watch
14:37:00.689	4.757424	0.35914123	8.178843	-0.014751174	-0.010291247	0.0054562483	4.897249	0.38691822	8.487498	Multitasking_Watch
14:37:00.711	4.757424	0.35914123	8.178843	-0.014751174	-0.010291247	0.0054562483	4.897249	0.38691822	8.487498	Multitasking_Watch
14:37:00.732	4.757424	0.35914123	8.178843	-0.014751174	-0.010291247	0.0054562483	4.897249	0.38691822	8.487498	Multitasking_Watch
14:37:00.753	4.740664	0.46209505	8.2387	0.0011313224	0.006202115	0.018895285	4.898435	0.37666225	8.487273	Multitasking_Watch
14:37:00.775	4.740664	0.46209505	8.2387	0.0011313224	0.006202115	0.018895285	4.898435	0.37666225	8.487273	Multitasking_Watch
14:37:00.797	4.740664	0.46209505	8.2387	0.0011313224	0.006202115	0.018895285	4.898435	0.37666225	8.487273	Multitasking_Watch
14:37:00.820	4.740664	0.46209505	8.2387	0.0011313224	0.006202115	0.018895285	4.898435	0.37666225	8.487273	Multitasking_Watch
14:37:00.843	4.740664	0.46209505	8.2387	0.0011313224	0.006202115	0.018895285	4.898435	0.37666225	8.487273	Multitasking_Watch
14:37:00.866	4.740664	0.46209505	8.2387	0.0011313224	0.006202115	0.018895285	4.898435	0.37666225	8.487273	Multitasking_Watch
14:37:00.890	4.740664	0.46209505	8.2387	0.0011313224	0.006202115	0.018895285	4.898435	0.37666225	8.487273	Multitasking_Watch
14:37:00.913	4.740664	0.46209505	8.2387	0.0011313224	0.006202115	0.018895285	4.898435	0.37666225	8.487273	Multitasking_Watch
14:37:00.934	4.7502413	0.3232271	8.080677	0.031674586	-0.0011282681	-0.013480575	4.909672	0.35254678	8.481815	Multitasking_Watch
14:37:00.956	4.7502413	0.3232271	8.080677	0.031674586	-0.0011282681	-0.013480575	4.909672	0.35254678	8.481815	Multitasking_Watch
14:37:00.978	4.7502413	0.3232271	8.080677	0.031674586	-0.0011282681	-0.013480575	4.909672	0.35254678	8.481815	Multitasking_Watch
14:37:01.001	4.7502413	0.3232271	8.080677	0.031674586	-0.0011282681	-0.013480575	4.909672	0.35254678	8.481815	Multitasking_Watch
14:37:01.023	4.7502413	0.3232271	8.080677	0.031674586	-0.0011282681	-0.013480575	4.909672	0.35254678	8.481815	Multitasking_Watch
14:37:01.046	4.7502413	0.3232271	8.080677	0.031674586	-0.0011282681	-0.013480575	4.909672	0.35254678	8.481815	Multitasking_Watch
14:37:01.068	4.7502413	0.3232271	8.080677	0.031674586	-0.0011282681	-0.013480575	4.909672	0.35254678	8.481815	Multitasking_Watch
14:37:01.091	4.7502413	0.3232271	8.080677	0.031674586	-0.0011282681	-0.013480575	4.909672	0.35254678	8.481815	Multitasking_Watch
14:37:01.115	4.7550297	0.34477556	8.169266	0.0011313224	-0.009680382	-0.003095865	4.9110737	0.35298732	8.480987	Multitasking_Watch
14:37:01.137	4.7550297	0.34477556	8.169266	0.0011313224	-0.009680382	-0.003095865	4.9110737	0.35298732	8.480987	Multitasking_Watch
14:37:01.160	4.7550297	0.34477556	8.169266	0.0011313224	-0.009680382	-0.003095865	4.9110737	0.35298732	8.480987	Multitasking_Watch
14:37:01.183	4.7550297	0.34477556	8.169266	0.0011313224	-0.009680382	-0.003095865	4.9110737	0.35298732	8.480987	Multitasking_Watch
14:37:01.205	4.7550297	0.34477556	8.169266	0.0011313224	-0.009680382	-0.003095865	4.9110737	0.35298732	8.480987	Multitasking_Watch
14:37:01.228	4.7550297	0.34477556	8.169266	0.0011313224	-0.009680382	-0.003095865	4.9110737	0.35298732	8.480987	Multitasking_Watch
14:37:01.250	4.7550297	0.34477556	8.169266	0.0011313224	-0.009680382	-0.003095865	4.9110737	0.35298732	8.480987	Multitasking_Watch
14:37:01.272	4.7550297	0.34477556	8.169266	0.0011313224	-0.009680382	-0.003095865	4.9110737	0.35298732	8.480987	Multitasking_Watch
14:37:01.294	4.72151	0.35914123	8.224334	-0.0019230038	-0.009069516	-0.009204517	4.9090734	0.35578138	8.482026	Multitasking_Watch
14:37:01.317	4.72151	0.35914123	8.224334	-0.0019230038	-0.009069516	-0.009204517	4.9090734	0.35578138	8.482026	Multitasking_Watch
14:37:01.341	4.72151	0.35914123	8.224334	-0.0019230038	-0.009069516	-0.009204517	4.9090734	0.35578138	8.482026	Multitasking_Watch
14:37:01.363	4.72151	0.35914123	8.224334	-0.0019230038	-0.009069516	-0.009204517	4.9090734	0.35578138	8.482026	Multitasking_Watch
14:37:01.385	4.72151	0.35914123	8.224334	-0.0019230038	-0.009069516	-0.009204517	4.9090734	0.35578138	8.482026	Multitasking_Watch
14:37:01.407	4.72151	0.35914123	8.224334	-0.0019230038	-0.009069516	-0.009204517	4.9090734	0.35578138	8.482026	Multitasking_Watch
14:37:01.430	4.72151	0.35914123	8.224334	-0.0019230038	-0.009069516	-0.009204517	4.9090734	0.35578138	8.482026	Multitasking_Watch
14:37:01.453	4.72151	0.35914123	8.224334	-0.0019230038	-0.009069516	-0.009204517	4.9090734	0.35578138	8.482026	Multitasking_Watch
14:37:01.475	4.8364353	0.5147691	8.28898	-0.0068099257	-0.013956438	-0.022643553	4.9081163	0.3864418	8.481238	Multitasking_Watch
14:37:01.497	4.8364353	0.5147691	8.28898	-0.0068099257	-0.013956438	-0.022643553	4.9081163	0.3864418	8.481238	Multitasking_Watch
14:37:01.519	4.8364353	0.5147691	8.28898	-0.0068099257	-0.013956438	-0.022643553	4.9081163	0.3864418	8.481238	Multitasking_Watch
14:37:01.541	4.8364353	0.5147691	8.28898	-0.0068099257	-0.013956438	-0.022643553	4.9081163	0.3864418	8.481238	Multitasking_Watch
14:37:01.564	4.8364353	0.5147691	8.28898	-0.0068099257	-0.013956438	-0.022643553	4.9081163	0.3864418	8.481238	Multitasking_Watch
14:37:01.586	4.8364353	0.5147691	8.28898	-0.0068099257	-0.013956438	-0.022643553	4.9081163	0.3864418	8.481238	Multitasking_Watch
14:37:01.608	4.8364353	0.5147691	8.28898	-0.0068099257	-0.013956438	-0.022643553	4.9081163	0.3864418	8.481238	Multitasking_Watch
14:37:01.630	4.8364353	0.5147691	8.28898	-0.0068099257	-0.013956438	-0.022643553	4.9081163	0.3864418	8.481238	Multitasking_Watch
14:37:01.652	4.7334814	0.23463893	8.332076	0.018846415	0.021473745	0.056768928	4.9361944	0.3874086	8.464885	Multitasking_Watch
14:37:01.675	4.7334814	0.23463893	8.332076	0.018846415	0.021473745	0.056768928	4.9361944	0.3874086	8.464885	Multitasking_Watch
14:37:01.698	4.7334814	0.23463893	8.332076	0.018846415	0.021473745	0.056768928	4.9361944	0.3874086	8.464885	Multitasking_Watch
14:37:01.721	4.7334814	0.23463893	8.332076	0.018846415	0.021473745	0.056768928	4.9361944	0.3874086	8.464885	Multitasking_Watch
14:37:01.743	4.7334814	0.23463893	8.332076	0.018846415	0.021473745	0.056768928	4.9361944	0.3874086	8.464885	Multitasking_Watch
14:37:01.766	4.7334814	0.23463893	8.332076	0.018846415	0.021473745	0.056768928	4.9361944	0.3874086	8.464885	Multitasking_Watch
14:37:01.788	4.7334814	0.23463893	8.332076	0.018846415	0.021473745	0.056768928	4.9361944	0.3874086	8.464885	Multitasking_Watch
14:37:01.810	4.7334814	0.23463893	8.332076	0.018846415	0.021473745	0.056768928	4.9361944	0.3874086	8.464885	Multitasking_Watch
14:37:01.832	4.747847	0.44054657	8.150111	-0.021470692	-0.0017391334	-0.007982787	4.9363728	0.37203407	8.465468	Multitasking_Watch
14:37:01.854	4.747847	0.44054657	8.150111	-0.021470692	-0.0017391334	-0.007982787	4.9363728	0.37203407	8.465468	Multitasking_Watch
14:37:01.877	4.747847	0.44054657	8.150111	-0.021470692	-0.0017391334	-0.007982787	4.9363728	0.37203407	8.465468	Multitasking_Watch
14:37:01.900	4.747847	0.44054657	8.150111	-0.021470692	-0.0017391334	-0.007982787	4.9363728	0.37203407	8.465468	Multitasking_Watch
14:37:01.923	4.747847	0.44054657	8.150111	-0.021470692	-0.0017391334	-0.007982787	4.9363728	0.37203407	8.465468	Multitasking_Watch
14:37:01.945	4.747847	0.44054657	8.150111	-0.021470692	-0.0017391334	-0.007982787	4.9363728	0.37203407	8.465468	Multitasking_Watch
14:37:01.968	4.747847	0.44054657	8.150111	-0.021470692	-0.0017391334	-0.007982787	4.9363728	0.37203407	8.465468	Multitasking_Watch
14:37:01.990	4.747847	0.44054657	8.150111	-0.021470692	-0.0017391334	-0.007982787	4.9363728	0.37203407	8.465468	Multitasking_Watch
14:37:02.014	4.8747435	0.3328042	8.176449	-0.017194636	-0.029838935	-0.08373008	4.9456515	0.4160556	8.458002	Multitasking_Watch
14:37:02.036	4.8747435	0.3328042	8.176449	-0.017194636	-0.029838935	-0.08373008	4.9456515	0.4160556	8.458002	Multitasking_Watch
14:37:02.058	4.8747435	0.3328042	8.176449	-0.017194636	-0.029838935	-0.08373008	4.9456515	0.4160556	8.458002	Multitasking_Watch
14:37:02.080	4.8747435	0.3328042	8.176449	-0.017194636	-0.029838935	-0.08373008	4.9456515	0.4160556	8.458002	Multitasking_Watch
14:37:02.102	4.8747435	0.3328042	8.176449	-0.017194636	-0.029838935	-0.08373008	4.9456515	0.4160556	8.458002	Multitasking_Watch
14:37:02.124	4.8747435	0.3328042	8.176449	-0.017194636	-0.029838935	-0.08373008	4.9456515	0.4160556	8.458002	Multitasking_Watch
14:37:02.147	4.8747435	0.3328042	8.176449	-0.017194636	-0.029838935	-0.08373008	4.9456515	0.4160556	8.458002	Multitasking_Watch
14:37:02.169	4.8747435	0.3328042	8.176449	-0.017194636	-0.029838935	-0.08373008	4.9456515	0.4160556	8.458002	Multitasking_Watch
14:37:02.191	4.869955	0.54350036	8.145323	-0.0019230038	0.011699902	0.013397496	4.978466	0.44034255	8.437498	Multitasking_Watch
14:37:02.214	4.869955	0.54350036	8.145323	-0.0019230038	0.011699902	0.013397496	4.978466	0.44034255	8.437498	Multitasking_Watch
14:37:02.237	4.869955	0.54350036	8.145323	-0.0019230038	0.011699902	0.013397496	4.978466	0.44034255	8.437498	Multitasking_Watch
14:37:02.259	4.869955	0.54350036	8.145323	-0.0019230038	0.011699902	0.013397496	4.978466	0.44034255	8.437498	Multitasking_Watch
14:37:02.282	4.869955	0.54350036	8.145323	-0.0019230038	0.011699902	0.013397496	4.978466	0.44034255	8.437498	Multitasking_Watch
14:37:02.304	4.869955	0.54350036	8.145323	-0.0019230038	0.011699902	0.013397496	4.978466	0.44034255	8.437498	Multitasking_Watch
14:37:02.325	4.869955	0.54350036	8.145323	-0.0019230038	0.011699902	0.013397496	4.978466	0.44034255	8.437498	Multitasking_Watch
14:37:02.349	4.869955	0.54350036	8.145323	-0.0019230038	0.011699902	0.013397496	4.978466	0.44034255	8.437498	Multitasking_Watch
14:37:02.372	4.767001	0.34716985	8.2339115	0.007239975	0.01597596	0.04760595	4.9732404	0.454992	8.439799	Multitasking_Watch
14:37:02.394	4.767001	0.34716985	8.2339115	0.007239975	0.01597596	0.04760595	4.9732404	0.454992	8.439799	Multitasking_Watch
14:37:02.415	4.767001	0.34716985	8.2339115	0.007239975	0.01597596	0.04760595	4.9732404	0.454992	8.439799	Multitasking_Watch
14:37:02.437	4.767001	0.34716985	8.2339115	0.007239975	0.01597596	0.04760595	4.9732404	0.454992	8.439799	Multitasking_Watch
14:37:02.460	4.767001	0.34716985	8.2339115	0.007239975	0.01597596	0.04760595	4.9732404	0.454992	8.439799	Multitasking_Watch
14:37:02.483	4.767001	0.34716985	8.2339115	0.007239975	0.01597596	0.04760595	4.9732404	0.454992	8.439799	Multitasking_Watch
14:37:02.505	4.767001	0.34716985	8.2339115	0.007239975	0.01597596	0.04760595	4.9732404	0.454992	8.439799	Multitasking_Watch
14:37:02.527	4.767001	0.34716985	8.2339115	0.007239975	0.01597596	0.04760595	4.9732404	0.454992	8.439799	Multitasking_Watch
14:37:02.550	4.7622128	0.4070267	8.353624	-0.021470692	-0.023119418	0.0115649	4.9669204	0.4415061	8.444237	Multitasking_Watch
14:37:02.573	4.7622128	0.4070267	8.353624	-0.021470692	-0.023119418	0.0115649	4.9669204	0.4415061	8.444237	Multitasking_Watch
14:37:02.595	4.7622128	0.4070267	8.353624	-0.021470692	-0.023119418	0.0115649	4.9669204	0.4415061	8.444237	Multitasking_Watch
14:37:02.616	4.7622128	0.4070267	8.353624	-0.021470692	-0.023119418	0.0115649	4.9669204	0.4415061	8.444237	Multitasking_Watch
14:37:02.638	4.7622128	0.4070267	8.353624	-0.021470692	-0.023119418	0.0115649	4.9669204	0.4415061	8.444237	Multitasking_Watch
14:37:02.660	4.7622128	0.4070267	8.353624	-0.021470692	-0.023119418	0.0115649	4.9669204	0.4415061	8.444237	Multitasking_Watch
14:37:02.682	4.7622128	0.4070267	8.353624	-0.021470692	-0.023119418	0.0115649	4.9669204	0.4415061	8.444237	Multitasking_Watch
14:37:02.705	4.7622128	0.4070267	8.353624	-0.021470692	-0.023119418	0.0115649	4.9669204	0.4415061	8.444237	Multitasking_Watch
14:37:02.727	4.7622128	0.4070267	8.353624	-0.021470692	-0.023119418	0.0115649	4.9669204	0.4415061	8.444237	Multitasking_Watch
14:37:02.749	4.8340406	0.6201172	8.224334	0.039004967	-0.0029608638	-0.04891076	4.9711704	0.43331346	8.442161	Multitasking_Watch
14:37:02.772	4.8340406	0.6201172	8.224334	0.039004967	-0.0029608638	-0.04891076	4.9711704	0.43331346	8.442161	Multitasking_Watch
14:37:02.795	4.8340406	0.6201172	8.224334	0.039004967	-0.0029608638	-0.04891076	4.9711704	0.43331346	8.442161	Multitasking_Watch
14:37:02.818	4.8340406	0.6201172	8.224334	0.039004967	-0.0029608638	-0.04891076	4.9711704	0.43331346	8.442161	Multitasking_Watch
14:37:02.840	4.8340406	0.6201172	8.224334	0.039004967	-0.0029608638	-0.04891076	4.9711704	0.43331346	8.442161	Multitasking_Watch
14:37:02.863	4.8340406	0.6201172	8.224334	0.039004967	-0.0029608638	-0.04891076	4.9711704	0.43331346	8.442161	Multitasking_Watch
14:37:02.885	4.8340406	0.6201172	8.224334	0.039004967	-0.0029608638	-0.04891076	4.9711704	0.43331346	8.442161	Multitasking_Watch
14:37:02.908	4.8340406	0.6201172	8.224334	0.039004967	-0.0029608638	-0.04891076	4.9711704	0.43331346	8.442161	Multitasking_Watch
14:37:02.931	4.8747435	0.49800915	8.049552	-0.022081556	-0.026784608	0.049438544	4.9496655	0.5385342	8.448735	Multitasking_Watch
14:37:02.953	4.8747435	0.49800915	8.049552	-0.022081556	-0.026784608	0.049438544	4.9496655	0.5385342	8.448735	Multitasking_Watch
14:37:02.975	4.8747435	0.49800915	8.049552	-0.022081556	-0.026784608	0.049438544	4.9496655	0.5385342	8.448735	Multitasking_Watch
14:37:02.998	4.8747435	0.49800915	8.049552	-0.022081556	-0.026784608	0.049438544	4.9496655	0.5385342	8.448735	Multitasking_Watch
14:37:03.021	4.8747435	0.49800915	8.049552	-0.022081556	-0.026784608	0.049438544	4.9496655	0.5385342	8.448735	Multitasking_Watch
14:37:03.043	4.8747435	0.49800915	8.049552	-0.022081556	-0.026784608	0.049438544	4.9496655	0.5385342	8.448735	Multitasking_Watch
14:37:03.066	4.8747435	0.49800915	8.049552	-0.022081556	-0.026784608	0.049438544	4.9496655	0.5385342	8.448735	Multitasking_Watch
14:37:03.088	4.8148866	0.45012367	7.944204	-0.008031656	-0.053051814	-0.08067575	5.0109553	0.52588606	8.41333	Multitasking_Watch
14:37:03.110	4.8148866	0.45012367	7.944204	-0.008031656	-0.053051814	-0.08067575	5.0109553	0.52588606	8.41333	Multitasking_Watch
14:37:03.132	4.8148866	0.45012367	7.944204	-0.008031656	-0.053051814	-0.08067575	5.0109553	0.52588606	8.41333	Multitasking_Watch
14:37:03.154	4.8148866	0.45012367	7.944204	-0.008031656	-0.053051814	-0.08067575	5.0109553	0.52588606	8.41333	Multitasking_Watch
14:37:03.175	4.8148866	0.45012367	7.944204	-0.008031656	-0.053051814	-0.08067575	5.0109553	0.52588606	8.41333	Multitasking_Watch
14:37:03.196	4.8148866	0.45012367	7.944204	-0.008031656	-0.053051814	-0.08067575	5.0109553	0.52588606	8.41333	Multitasking_Watch
14:37:03.218	4.8148866	0.45012367	7.944204	-0.008031656	-0.053051814	-0.08067575	5.0109553	0.52588606	8.41333	Multitasking_Watch
14:37:03.239	4.8148866	0.45012367	7.944204	-0.008031656	-0.053051814	-0.08067575	5.0109553	0.52588606	8.41333	Multitasking_Watch
14:37:03.260	4.8148866	0.45012367	7.944204	-0.008031656	-0.053051814	-0.08067575	5.0109553	0.52588606	8.41333	Multitasking_Watch
14:37:03.284	5.087834	0.72546524	8.389539	0.119028315	0.04529749	0.029279994	5.0008245	0.6058267	8.413981	Multitasking_Watch
14:37:03.306	5.087834	0.72546524	8.389539	0.119028315	0.04529749	0.029279994	5.0008245	0.6058267	8.413981	Multitasking_Watch
14:37:03.329	5.087834	0.72546524	8.389539	0.119028315	0.04529749	0.029279994	5.0008245	0.6058267	8.413981	Multitasking_Watch
14:37:03.352	5.087834	0.72546524	8.389539	0.119028315	0.04529749	0.029279994	5.0008245	0.6058267	8.413981	Multitasking_Watch
14:37:03.375	5.087834	0.72546524	8.389539	0.119028315	0.04529749	0.029279994	5.0008245	0.6058267	8.413981	Multitasking_Watch
14:37:03.396	5.087834	0.72546524	8.389539	0.119028315	0.04529749	0.029279994	5.0008245	0.6058267	8.413981	Multitasking_Watch
14:37:03.418	5.087834	0.72546524	8.389539	0.119028315	0.04529749	0.029279994	5.0008245	0.6058267	8.413981	Multitasking_Watch
14:37:03.440	5.087834	0.72546524	8.389539	0.119028315	0.04529749	0.029279994	5.0008245	0.6058267	8.413981	Multitasking_Watch
14:37:03.463	4.5898247	0.026337024	7.901107	-0.16502401	0.020862881	0.19848967	5.0544395	0.39840522	8.394299	Multitasking_Watch
14:37:03.485	4.5898247	0.026337024	7.901107	-0.16502401	0.020862881	0.19848967	5.0544395	0.39840522	8.394299	Multitasking_Watch
14:37:03.506	4.5898247	0.026337024	7.901107	-0.16502401	0.020862881	0.19848967	5.0544395	0.39840522	8.394299	Multitasking_Watch
14:37:03.529	4.5898247	0.026337024	7.901107	-0.16502401	0.020862881	0.19848967	5.0544395	0.39840522	8.394299	Multitasking_Watch
14:37:03.552	4.5898247	0.026337024	7.901107	-0.16502401	0.020862881	0.19848967	5.0544395	0.39840522	8.394299	Multitasking_Watch
14:37:03.575	4.5898247	0.026337024	7.901107	-0.16502401	0.020862881	0.19848967	5.0544395	0.39840522	8.394299	Multitasking_Watch
14:37:03.598	4.5898247	0.026337024	7.901107	-0.16502401	0.020862881	0.19848967	5.0544395	0.39840522	8.394299	Multitasking_Watch
14:37:03.620	4.5898247	0.026337024	7.901107	-0.16502401	0.020862881	0.19848967	5.0544395	0.39840522	8.394299	Multitasking_Watch
14:37:03.643	4.8364353	0.42139238	8.564321	0.06466131	-0.05060835	0.20032227	5.037284	0.38081843	8.405421	Multitasking_Watch
14:37:03.665	4.8364353	0.42139238	8.564321	0.06466131	-0.05060835	0.20032227	5.037284	0.38081843	8.405421	Multitasking_Watch
14:37:03.687	4.8364353	0.42139238	8.564321	0.06466131	-0.05060835	0.20032227	5.037284	0.38081843	8.405421	Multitasking_Watch
14:37:03.710	4.8364353	0.42139238	8.564321	0.06466131	-0.05060835	0.20032227	5.037284	0.38081843	8.405421	Multitasking_Watch
14:37:03.732	4.8364353	0.42139238	8.564321	0.06466131	-0.05060835	0.20032227	5.037284	0.38081843	8.405421	Multitasking_Watch
14:37:03.754	4.8364353	0.42139238	8.564321	0.06466131	-0.05060835	0.20032227	5.037284	0.38081843	8.405421	Multitasking_Watch
14:37:03.777	4.8364353	0.42139238	8.564321	0.06466131	-0.05060835	0.20032227	5.037284	0.38081843	8.405421	Multitasking_Watch
14:37:03.799	4.8364353	0.42139238	8.564321	0.06466131	-0.05060835	0.20032227	5.037284	0.38081843	8.405421	Multitasking_Watch
14:37:03.821	4.846012	0.22266756	7.9753294	0.007239975	0.0055912496	-0.0745671	5.0826406	0.22941521	8.383586	Multitasking_Watch
14:37:03.844	4.846012	0.22266756	7.9753294	0.007239975	0.0055912496	-0.0745671	5.0826406	0.22941521	8.383586	Multitasking_Watch
14:37:03.866	4.846012	0.22266756	7.9753294	0.007239975	0.0055912496	-0.0745671	5.0826406	0.22941521	8.383586	Multitasking_Watch
14:37:03.889	4.846012	0.22266756	7.9753294	0.007239975	0.0055912496	-0.0745671	5.0826406	0.22941521	8.383586	Multitasking_Watch
14:37:03.912	4.846012	0.22266756	7.9753294	0.007239975	0.0055912496	-0.0745671	5.0826406	0.22941521	8.383586	Multitasking_Watch
14:37:03.933	4.846012	0.22266756	7.9753294	0.007239975	0.0055912496	-0.0745671	5.0826406	0.22941521	8.383586	Multitasking_Watch
14:37:03.955	4.846012	0.22266756	7.9753294	0.007239975	0.0055912496	-0.0745671	5.0826406	0.22941521	8.383586	Multitasking_Watch
14:37:03.976	4.846012	0.22266756	7.9753294	0.007239975	0.0055912496	-0.0745671	5.0826406	0.22941521	8.383586	Multitasking_Watch
14:37:03.999	4.8915033	0.5123748	7.680834	-0.15463932	0.040410567	0.043940756	5.1204534	0.32650384	8.357315	Multitasking_Watch
14:37:04.023	4.8915033	0.5123748	7.680834	-0.15463932	0.040410567	0.043940756	5.1204534	0.32650384	8.357315	Multitasking_Watch
14:37:04.045	4.8915033	0.5123748	7.680834	-0.15463932	0.040410567	0.043940756	5.1204534	0.32650384	8.357315	Multitasking_Watch
14:37:04.073	4.8915033	0.5123748	7.680834	-0.15463932	0.040410567	0.043940756	5.1204534	0.32650384	8.357315	Multitasking_Watch
14:37:04.096	4.8915033	0.5123748	7.680834	-0.15463932	0.040410567	0.043940756	5.1204534	0.32650384	8.357315	Multitasking_Watch
14:37:04.119	4.8915033	0.5123748	7.680834	-0.15463932	0.040410567	0.043940756	5.1204534	0.32650384	8.357315	Multitasking_Watch
14:37:04.142	4.8915033	0.5123748	7.680834	-0.15463932	0.040410567	0.043940756	5.1204534	0.32650384	8.357315	Multitasking_Watch
14:37:04.165	4.8915033	0.5123748	7.680834	-0.15463932	0.040410567	0.043940756	5.1204534	0.32650384	8.357315	Multitasking_Watch
14:37:04.187	4.925023	0.4644893	8.08786	-0.16502401	-0.020675957	-0.12771237	5.0234056	0.35365468	8.414907	Multitasking_Watch
14:37:04.210	4.925023	0.4644893	8.08786	-0.16502401	-0.020675957	-0.12771237	5.0234056	0.35365468	8.414907	Multitasking_Watch
14:37:04.232	4.925023	0.4644893	8.08786	-0.16502401	-0.020675957	-0.12771237	5.0234056	0.35365468	8.414907	Multitasking_Watch
14:37:04.254	4.925023	0.4644893	8.08786	-0.16502401	-0.020675957	-0.12771237	5.0234056	0.35365468	8.414907	Multitasking_Watch
14:37:04.275	4.925023	0.4644893	8.08786	-0.16502401	-0.020675957	-0.12771237	5.0234056	0.35365468	8.414907	Multitasking_Watch
14:37:04.297	4.925023	0.4644893	8.08786	-0.16502401	-0.020675957	-0.12771237	5.0234056	0.35365468	8.414907	Multitasking_Watch
14:37:04.319	4.925023	0.4644893	8.08786	-0.16502401	-0.020675957	-0.12771237	5.0234056	0.35365468	8.414907	Multitasking_Watch
14:37:04.341	4.925023	0.4644893	8.08786	-0.16502401	-0.020675957	-0.12771237	5.0234056	0.35365468	8.414907	Multitasking_Watch
14:37:04.364	3.4142358	0.4189981	6.3759537	-0.14058942	0.1680814	0.07631662	4.940639	0.15920696	8.469655	Multitasking_Watch
14:37:04.386	3.4142358	0.4189981	6.3759537	-0.14058942	0.1680814	0.07631662	4.940639	0.15920696	8.469655	Multitasking_Watch
14:37:04.409	3.4142358	0.4189981	6.3759537	-0.14058942	0.1680814	0.07631662	4.940639	0.15920696	8.469655	Multitasking_Watch
14:37:04.431	3.4142358	0.4189981	6.3759537	-0.14058942	0.1680814	0.07631662	4.940639	0.15920696	8.469655	Multitasking_Watch
14:37:04.454	3.4142358	0.4189981	6.3759537	-0.14058942	0.1680814	0.07631662	4.940639	0.15920696	8.469655	Multitasking_Watch
14:37:04.476	3.4142358	0.4189981	6.3759537	-0.14058942	0.1680814	0.07631662	4.940639	0.15920696	8.469655	Multitasking_Watch
14:37:04.500	3.4142358	0.4189981	6.3759537	-0.14058942	0.1680814	0.07631662	4.940639	0.15920696	8.469655	Multitasking_Watch
14:37:04.528	4.113364	0.8044763	7.9992723	-0.14058942	0.1680814	0.07631662	4.940639	0.15920696	8.469655	Multitasking_Watch
14:37:04.550	4.113364	0.8044763	7.9992723	-0.6805943	-0.059771333	-0.11793853	4.511112	0.49453232	8.693426	Multitasking_Watch
14:37:04.573	4.113364	0.8044763	7.9992723	-0.6805943	-0.059771333	-0.11793853	4.511112	0.49453232	8.693426	Multitasking_Watch
14:37:04.596	4.113364	0.8044763	7.9992723	-0.6805943	-0.059771333	-0.11793853	4.511112	0.49453232	8.693426	Multitasking_Watch
14:37:04.618	4.113364	0.8044763	7.9992723	-0.6805943	-0.059771333	-0.11793853	4.511112	0.49453232	8.693426	Multitasking_Watch
14:37:04.640	4.113364	0.8044763	7.9992723	-0.6805943	-0.059771333	-0.11793853	4.511112	0.49453232	8.693426	Multitasking_Watch
14:37:04.663	4.113364	0.8044763	7.9992723	-0.6805943	-0.059771333	-0.11793853	4.511112	0.49453232	8.693426	Multitasking_Watch
14:37:04.685	4.113364	0.8044763	7.9992723	-0.6805943	-0.059771333	-0.11793853	4.511112	0.49453232	8.693426	Multitasking_Watch
14:37:04.708	4.113364	0.76616794	8.540379	-0.16074798	-0.0011282681	0.01034317	4.446477	0.66843456	8.715068	Multitasking_Watch
14:37:04.731	4.113364	0.76616794	8.540379	-0.16074798	-0.0011282681	0.01034317	4.446477	0.66843456	8.715068	Multitasking_Watch
14:37:04.752	4.113364	0.76616794	8.540379	-0.16074798	-0.0011282681	0.01034317	4.446477	0.66843456	8.715068	Multitasking_Watch
14:37:04.774	4.113364	0.76616794	8.540379	-0.16074798	-0.0011282681	0.01034317	4.446477	0.66843456	8.715068	Multitasking_Watch
14:37:04.797	4.113364	0.76616794	8.540379	-0.16074798	-0.0011282681	0.01034317	4.446477	0.66843456	8.715068	Multitasking_Watch
14:37:04.819	4.113364	0.76616794	8.540379	-0.16074798	-0.0011282681	0.01034317	4.446477	0.66843456	8.715068	Multitasking_Watch
14:37:04.842	4.113364	0.76616794	8.540379	-0.16074798	-0.0011282681	0.01034317	4.446477	0.66843456	8.715068	Multitasking_Watch
14:37:04.864	4.113364	0.76616794	8.540379	-0.16074798	-0.0011282681	0.01034317	4.446477	0.66843456	8.715068	Multitasking_Watch
14:37:04.887	4.113364	0.76616794	8.540379	-0.16074798	-0.0011282681	0.01034317	4.446477	0.66843456	8.715068	Multitasking_Watch
14:37:04.910	4.070267	0.9768641	8.427847	-0.092941925	0.022695476	-0.045245565	4.3903337	0.71562916	8.739748	Multitasking_Watch
14:37:04.933	4.070267	0.9768641	8.427847	-0.092941925	0.022695476	-0.045245565	4.3903337	0.71562916	8.739748	Multitasking_Watch
14:37:04.956	4.070267	0.9768641	8.427847	-0.092941925	0.022695476	-0.045245565	4.3903337	0.71562916	8.739748	Multitasking_Watch
14:37:04.978	4.070267	0.9768641	8.427847	-0.092941925	0.022695476	-0.045245565	4.3903337	0.71562916	8.739748	Multitasking_Watch
14:37:05.001	4.070267	0.9768641	8.427847	-0.092941925	0.022695476	-0.045245565	4.3903337	0.71562916	8.739748	Multitasking_Watch
14:37:05.023	4.070267	0.9768641	8.427847	-0.092941925	0.022695476	-0.045245565	4.3903337	0.71562916	8.739748	Multitasking_Watch
14:37:05.045	4.070267	0.9768641	8.427847	-0.092941925	0.022695476	-0.045245565	4.3903337	0.71562916	8.739748	Multitasking_Watch
14:37:05.067	4.070267	0.9768641	8.427847	-0.092941925	0.022695476	-0.045245565	4.3903337	0.71562916	8.739748	Multitasking_Watch
14:37:05.089	4.45814	0.99362403	8.447001	-0.06362039	-0.01884336	0.021338746	4.354777	0.8447492	8.74601	Multitasking_Watch
14:37:05.111	4.45814	0.99362403	8.447001	-0.06362039	-0.01884336	0.021338746	4.354777	0.8447492	8.74601	Multitasking_Watch
14:37:05.134	4.45814	0.99362403	8.447001	-0.06362039	-0.01884336	0.021338746	4.354777	0.8447492	8.74601	Multitasking_Watch
14:37:05.157	4.45814	0.99362403	8.447001	-0.06362039	-0.01884336	0.021338746	4.354777	0.8447492	8.74601	Multitasking_Watch
14:37:05.179	4.45814	0.99362403	8.447001	-0.06362039	-0.01884336	0.021338746	4.354777	0.8447492	8.74601	Multitasking_Watch
14:37:05.202	4.45814	0.99362403	8.447001	-0.06362039	-0.01884336	0.021338746	4.354777	0.8447492	8.74601	Multitasking_Watch
14:37:05.224	4.45814	0.99362403	8.447001	-0.06362039	-0.01884336	0.021338746	4.354777	0.8447492	8.74601	Multitasking_Watch
14:37:05.247	4.45814	0.99362403	8.447001	-0.06362039	-0.01884336	0.021338746	4.354777	0.8447492	8.74601	Multitasking_Watch
14:37:05.270	4.233078	0.6847626	7.8556156	-0.12959383	0.0086455755	-0.11121902	4.450575	0.7734912	8.704279	Multitasking_Watch
14:37:05.291	4.233078	0.6847626	7.8556156	-0.12959383	0.0086455755	-0.11121902	4.450575	0.7734912	8.704279	Multitasking_Watch
14:37:05.313	4.233078	0.6847626	7.8556156	-0.12959383	0.0086455755	-0.11121902	4.450575	0.7734912	8.704279	Multitasking_Watch
14:37:05.335	4.233078	0.6847626	7.8556156	-0.12959383	0.0086455755	-0.11121902	4.450575	0.7734912	8.704279	Multitasking_Watch
14:37:05.359	4.233078	0.6847626	7.8556156	-0.12959383	0.0086455755	-0.11121902	4.450575	0.7734912	8.704279	Multitasking_Watch
14:37:05.385	4.233078	0.6847626	7.8556156	-0.12959383	0.0086455755	-0.11121902	4.450575	0.7734912	8.704279	Multitasking_Watch
14:37:05.408	4.233078	0.6847626	7.8556156	-0.12959383	0.0086455755	-0.11121902	4.450575	0.7734912	8.704279	Multitasking_Watch
14:37:05.430	4.3599744	0.71588814	8.885154	-0.028190209	-0.0072369203	-0.005539326	4.432219	0.71038586	8.719009	Multitasking_Watch
14:37:05.452	4.3599744	0.71588814	8.885154	-0.028190209	-0.0072369203	-0.005539326	4.432219	0.71038586	8.719009	Multitasking_Watch
14:37:05.474	4.3599744	0.71588814	8.885154	-0.028190209	-0.0072369203	-0.005539326	4.432219	0.71038586	8.719009	Multitasking_Watch
14:37:05.497	4.3599744	0.71588814	8.885154	-0.028190209	-0.0072369203	-0.005539326	4.432219	0.71038586	8.719009	Multitasking_Watch
14:37:05.519	4.3599744	0.71588814	8.885154	-0.028190209	-0.0072369203	-0.005539326	4.432219	0.71038586	8.719009	Multitasking_Watch
14:37:05.541	4.3599744	0.71588814	8.885154	-0.028190209	-0.0072369203	-0.005539326	4.432219	0.71038586	8.719009	Multitasking_Watch
14:37:05.563	4.3599744	0.71588814	8.885154	-0.028190209	-0.0072369203	-0.005539326	4.432219	0.71038586	8.719009	Multitasking_Watch
14:37:05.585	4.3599744	0.71588814	8.885154	-0.028190209	-0.0072369203	-0.005539326	4.432219	0.71038586	8.719009	Multitasking_Watch
14:37:05.609	4.4485626	0.5770202	8.324894	-0.030633671	-0.023119418	-0.013480575	4.493585	0.6108372	8.69511	Multitasking_Watch
14:37:05.663	4.4485626	0.5770202	8.324894	-0.030633671	-0.023119418	-0.013480575	4.493585	0.6108372	8.69511	Multitasking_Watch
14:37:05.710	4.4485626	0.5770202	8.324894	-0.030633671	-0.023119418	-0.013480575	4.493585	0.6108372	8.69511	Multitasking_Watch
14:37:05.733	4.4485626	0.5770202	8.324894	-0.030633671	-0.023119418	-0.013480575	4.493585	0.6108372	8.69511	Multitasking_Watch
[truncated: 3,326 more rows]
