# Supplementary material for: Real-time Smartphone Activity Classification Using Inertial Sensors—Recognition of Scrolling, Typing, and Watching Videos While Sitting or Walking
Source: Sensors (Basel). 2020 Jan 24;20(3):655. doi: 10.3390/s20030655 (PMC7038357; doi:10.3390/s20030655)
Supplement: Supplementary file 1 [file sensors-20-00655-s001.zip › sensors-668083-supplementary/5Hz_data/7521/2019_09_03_14_02_47_Multitasking_Read.csv]

time	accX	accY	accZ	rotX	rotY	rotZ	graX	graY	graZ	activity
14:31:48.562	-0.54828894	5.195576	8.174054	-0.111878745	-0.10008844	0.017673554	-0.15730771	5.467905	8.139266	Multitasking_Read
14:31:48.583	-0.54828894	5.195576	8.174054	-0.111878745	-0.10008844	0.017673554	-0.15730771	5.467905	8.139266	Multitasking_Read
14:31:48.618	-0.54828894	5.195576	8.174054	-0.111878745	-0.10008844	0.017673554	-0.15730771	5.467905	8.139266	Multitasking_Read
14:31:48.685	-0.07422252	5.0758624	8.561927	-0.05384655	-0.05060835	-0.004928461	-0.18789142	5.405	8.180527	Multitasking_Read
14:31:48.720	-0.07422252	5.0758624	8.561927	-0.05384655	-0.05060835	-0.004928461	-0.18789142	5.405	8.180527	Multitasking_Read
14:31:48.742	-0.07422252	5.0758624	8.561927	-0.05384655	-0.05060835	-0.004928461	-0.18789142	5.405	8.180527	Multitasking_Read
14:31:48.763	-0.07422252	5.0758624	8.561927	-0.05384655	-0.05060835	-0.004928461	-0.18789142	5.405	8.180527	Multitasking_Read
14:31:48.784	-0.07422252	5.0758624	8.561927	-0.05384655	-0.05060835	-0.004928461	-0.18789142	5.405	8.180527	Multitasking_Read
14:31:48.805	-0.07422252	5.0758624	8.561927	-0.05384655	-0.05060835	-0.004928461	-0.18789142	5.405	8.180527	Multitasking_Read
14:31:48.826	-0.07422252	5.0758624	8.561927	-0.05384655	-0.05060835	-0.004928461	-0.18789142	5.405	8.180527	Multitasking_Read
14:31:48.847	-0.13647367	5.176422	8.260248	-0.044072703	0.0715647	0.020117015	-0.2535168	5.358633	8.209211	Multitasking_Read
14:31:48.868	-0.13647367	5.176422	8.260248	-0.044072703	0.0715647	0.020117015	-0.2535168	5.358633	8.209211	Multitasking_Read
14:31:48.890	-0.13647367	5.176422	8.260248	-0.044072703	0.0715647	0.020117015	-0.2535168	5.358633	8.209211	Multitasking_Read
14:31:48.911	-0.13647367	5.176422	8.260248	-0.044072703	0.0715647	0.020117015	-0.2535168	5.358633	8.209211	Multitasking_Read
14:31:48.932	-0.13647367	5.176422	8.260248	-0.044072703	0.0715647	0.020117015	-0.2535168	5.358633	8.209211	Multitasking_Read
14:31:48.954	-0.13647367	5.176422	8.260248	-0.044072703	0.0715647	0.020117015	-0.2535168	5.358633	8.209211	Multitasking_Read
14:31:48.975	-0.13647367	5.176422	8.260248	-0.044072703	0.0715647	0.020117015	-0.2535168	5.358633	8.209211	Multitasking_Read
14:31:48.997	-0.13647367	5.176422	8.260248	-0.044072703	0.0715647	0.020117015	-0.2535168	5.358633	8.209211	Multitasking_Read
14:31:49.018	0.11492519	4.9944572	7.9681463	-0.07339423	-0.142849	-0.058684602	-0.22562133	5.3858724	8.192181	Multitasking_Read
14:31:49.039	0.11492519	4.9944572	7.9681463	-0.07339423	-0.142849	-0.058684602	-0.22562133	5.3858724	8.192181	Multitasking_Read
14:31:49.061	0.11492519	4.9944572	7.9681463	-0.07339423	-0.142849	-0.058684602	-0.22562133	5.3858724	8.192181	Multitasking_Read
14:31:49.082	0.11492519	4.9944572	7.9681463	-0.07339423	-0.142849	-0.058684602	-0.22562133	5.3858724	8.192181	Multitasking_Read
14:31:49.106	0.11492519	4.9944572	7.9681463	-0.07339423	-0.142849	-0.058684602	-0.22562133	5.3858724	8.192181	Multitasking_Read
14:31:49.127	0.11492519	4.9944572	7.9681463	-0.07339423	-0.142849	-0.058684602	-0.22562133	5.3858724	8.192181	Multitasking_Read
14:31:49.149	0.11492519	4.9944572	7.9681463	-0.07339423	-0.142849	-0.058684602	-0.22562133	5.3858724	8.192181	Multitasking_Read
14:31:49.171	0.11492519	4.9944572	7.9681463	-0.07339423	-0.142849	-0.058684602	-0.22562133	5.3858724	8.192181	Multitasking_Read
14:31:49.193	0.11492519	4.9944572	7.9681463	-0.07339423	-0.142849	-0.058684602	-0.22562133	5.3858724	8.192181	Multitasking_Read
14:31:49.215	-0.17717634	5.2482505	7.9920893	-0.015972905	-0.009680382	-0.004928461	-0.1504698	5.365432	8.207307	Multitasking_Read
14:31:49.238	-0.17717634	5.2482505	7.9920893	-0.015972905	-0.009680382	-0.004928461	-0.1504698	5.365432	8.207307	Multitasking_Read
14:31:49.260	-0.17717634	5.2482505	7.9920893	-0.015972905	-0.009680382	-0.004928461	-0.1504698	5.365432	8.207307	Multitasking_Read
14:31:49.284	-0.17717634	5.2482505	7.9920893	-0.015972905	-0.009680382	-0.004928461	-0.1504698	5.365432	8.207307	Multitasking_Read
14:31:49.306	-0.17717634	5.2482505	7.9920893	-0.015972905	-0.009680382	-0.004928461	-0.1504698	5.365432	8.207307	Multitasking_Read
14:31:49.329	-0.17717634	5.2482505	7.9920893	-0.015972905	-0.009680382	-0.004928461	-0.1504698	5.365432	8.207307	Multitasking_Read
14:31:49.351	-0.17717634	5.2482505	7.9920893	-0.015972905	-0.009680382	-0.004928461	-0.1504698	5.365432	8.207307	Multitasking_Read
14:31:49.374	-0.17717634	5.2482505	7.9920893	-0.015972905	-0.009680382	-0.004928461	-0.1504698	5.365432	8.207307	Multitasking_Read
14:31:49.397	-0.23463893	5.209942	8.145323	-0.060566068	0.0049803844	-0.0024849998	-0.13172783	5.3551116	8.214363	Multitasking_Read
14:31:49.420	-0.23463893	5.209942	8.145323	-0.060566068	0.0049803844	-0.0024849998	-0.13172783	5.3551116	8.214363	Multitasking_Read
14:31:49.443	-0.23463893	5.209942	8.145323	-0.060566068	0.0049803844	-0.0024849998	-0.13172783	5.3551116	8.214363	Multitasking_Read
14:31:49.465	-0.23463893	5.209942	8.145323	-0.060566068	0.0049803844	-0.0024849998	-0.13172783	5.3551116	8.214363	Multitasking_Read
14:31:49.488	-0.23463893	5.209942	8.145323	-0.060566068	0.0049803844	-0.0024849998	-0.13172783	5.3551116	8.214363	Multitasking_Read
14:31:49.512	-0.23463893	5.209942	8.145323	-0.060566068	0.0049803844	-0.0024849998	-0.13172783	5.3551116	8.214363	Multitasking_Read
14:31:49.535	-0.23463893	5.209942	8.145323	-0.060566068	0.0049803844	-0.0024849998	-0.13172783	5.3551116	8.214363	Multitasking_Read
14:31:49.557	-0.23463893	5.209942	8.145323	-0.060566068	0.0049803844	-0.0024849998	-0.13172783	5.3551116	8.214363	Multitasking_Read
14:31:49.580	-0.06464542	5.1692395	7.9394155	-0.028190209	-0.053051814	0.0036236527	-0.09203932	5.3551884	8.214855	Multitasking_Read
14:31:49.603	-0.06464542	5.1692395	7.9394155	-0.028190209	-0.053051814	0.0036236527	-0.09203932	5.3551884	8.214855	Multitasking_Read
14:31:49.626	-0.06464542	5.1692395	7.9394155	-0.028190209	-0.053051814	0.0036236527	-0.09203932	5.3551884	8.214855	Multitasking_Read
14:31:49.648	-0.06464542	5.1692395	7.9394155	-0.028190209	-0.053051814	0.0036236527	-0.09203932	5.3551884	8.214855	Multitasking_Read
14:31:49.671	-0.06464542	5.1692395	7.9394155	-0.028190209	-0.053051814	0.0036236527	-0.09203932	5.3551884	8.214855	Multitasking_Read
14:31:49.694	-0.06464542	5.1692395	7.9394155	-0.028190209	-0.053051814	0.0036236527	-0.09203932	5.3551884	8.214855	Multitasking_Read
14:31:49.716	-0.06464542	5.1692395	7.9394155	-0.028190209	-0.053051814	0.0036236527	-0.09203932	5.3551884	8.214855	Multitasking_Read
14:31:49.739	0.49082634	5.1620564	8.059129	0.017624684	-0.09275806	-0.050132487	0.0028406633	5.342587	8.223571	Multitasking_Read
14:31:49.762	0.49082634	5.1620564	8.059129	0.017624684	-0.09275806	-0.050132487	0.0028406633	5.342587	8.223571	Multitasking_Read
14:31:49.785	0.49082634	5.1620564	8.059129	0.017624684	-0.09275806	-0.050132487	0.0028406633	5.342587	8.223571	Multitasking_Read
14:31:49.808	0.49082634	5.1620564	8.059129	0.017624684	-0.09275806	-0.050132487	0.0028406633	5.342587	8.223571	Multitasking_Read
14:31:49.830	0.49082634	5.1620564	8.059129	0.017624684	-0.09275806	-0.050132487	0.0028406633	5.342587	8.223571	Multitasking_Read
14:31:49.854	0.49082634	5.1620564	8.059129	0.017624684	-0.09275806	-0.050132487	0.0028406633	5.342587	8.223571	Multitasking_Read
14:31:49.877	0.49082634	5.1620564	8.059129	0.017624684	-0.09275806	-0.050132487	0.0028406633	5.342587	8.223571	Multitasking_Read
14:31:49.899	0.49082634	5.1620564	8.059129	0.017624684	-0.09275806	-0.050132487	0.0028406633	5.342587	8.223571	Multitasking_Read
14:31:49.921	-0.24182175	5.190788	7.9489923	0.026176797	0.035523646	-0.103277765	0.032193635	5.370479	8.205319	Multitasking_Read
14:31:49.944	-0.24182175	5.190788	7.9489923	0.026176797	0.035523646	-0.103277765	0.032193635	5.370479	8.205319	Multitasking_Read
14:31:49.967	-0.24182175	5.190788	7.9489923	0.026176797	0.035523646	-0.103277765	0.032193635	5.370479	8.205319	Multitasking_Read
14:31:49.990	-0.24182175	5.190788	7.9489923	0.026176797	0.035523646	-0.103277765	0.032193635	5.370479	8.205319	Multitasking_Read
14:31:50.013	-0.24182175	5.190788	7.9489923	0.026176797	0.035523646	-0.103277765	0.032193635	5.370479	8.205319	Multitasking_Read
14:31:50.035	-0.24182175	5.190788	7.9489923	0.026176797	0.035523646	-0.103277765	0.032193635	5.370479	8.205319	Multitasking_Read
14:31:50.058	-0.24182175	5.190788	7.9489923	0.026176797	0.035523646	-0.103277765	0.032193635	5.370479	8.205319	Multitasking_Read
14:31:50.080	-0.24182175	5.190788	7.9489923	0.026176797	0.035523646	-0.103277765	0.032193635	5.370479	8.205319	Multitasking_Read
14:31:50.103	-0.36632404	5.38233	7.9130783	-0.0061990605	-0.0444997	-0.047078162	-0.08795992	5.431496	8.164649	Multitasking_Read
14:31:50.126	-0.36632404	5.38233	7.9130783	-0.0061990605	-0.0444997	-0.047078162	-0.08795992	5.431496	8.164649	Multitasking_Read
14:31:50.149	-0.36632404	5.38233	7.9130783	-0.0061990605	-0.0444997	-0.047078162	-0.08795992	5.431496	8.164649	Multitasking_Read
14:31:50.172	-0.36632404	5.38233	7.9130783	-0.0061990605	-0.0444997	-0.047078162	-0.08795992	5.431496	8.164649	Multitasking_Read
14:31:50.196	-0.36632404	5.38233	7.9130783	-0.0061990605	-0.0444997	-0.047078162	-0.08795992	5.431496	8.164649	Multitasking_Read
14:31:50.237	-0.36632404	5.38233	7.9130783	-0.0061990605	-0.0444997	-0.047078162	-0.08795992	5.431496	8.164649	Multitasking_Read
14:31:50.270	-0.36632404	5.38233	7.9130783	-0.0061990605	-0.0444997	-0.047078162	-0.08795992	5.431496	8.164649	Multitasking_Read
14:31:50.303	-0.34716985	5.341627	8.207574	-0.019638095	-0.07870815	0.06532104	-0.06583751	5.444231	8.156369	Multitasking_Read
14:31:50.338	-0.34716985	5.341627	8.207574	-0.019638095	-0.07870815	0.06532104	-0.06583751	5.444231	8.156369	Multitasking_Read
14:31:50.370	-0.34716985	5.341627	8.207574	-0.019638095	-0.07870815	0.06532104	-0.06583751	5.444231	8.156369	Multitasking_Read
14:31:50.405	-0.34716985	5.341627	8.207574	-0.019638095	-0.07870815	0.06532104	-0.06583751	5.444231	8.156369	Multitasking_Read
14:31:50.438	-0.34716985	5.341627	8.207574	-0.019638095	-0.07870815	0.06532104	-0.06583751	5.444231	8.156369	Multitasking_Read
14:31:50.473	0.13647367	5.2578273	7.9944835	-0.009864252	0.007423845	0.06471018	0.01348914	5.449977	8.152784	Multitasking_Read
14:31:50.495	0.13647367	5.2578273	7.9944835	-0.009864252	0.007423845	0.06471018	0.01348914	5.449977	8.152784	Multitasking_Read
14:31:50.518	0.13647367	5.2578273	7.9944835	-0.009864252	0.007423845	0.06471018	0.01348914	5.449977	8.152784	Multitasking_Read
14:31:50.540	0.13647367	5.2578273	7.9944835	-0.009864252	0.007423845	0.06471018	0.01348914	5.449977	8.152784	Multitasking_Read
14:31:50.563	0.13647367	5.2578273	7.9944835	-0.009864252	0.007423845	0.06471018	0.01348914	5.449977	8.152784	Multitasking_Read
14:31:50.585	0.13647367	5.2578273	7.9944835	-0.009864252	0.007423845	0.06471018	0.01348914	5.449977	8.152784	Multitasking_Read
14:31:50.608	0.13647367	5.2578273	7.9944835	-0.009864252	0.007423845	0.06471018	0.01348914	5.449977	8.152784	Multitasking_Read
14:31:50.632	0.13647367	5.2578273	7.9944835	-0.009864252	0.007423845	0.06471018	0.01348914	5.449977	8.152784	Multitasking_Read
14:31:50.654	0.083799616	5.2841644	7.8627987	0.004796514	0.07584075	-0.005539326	-0.00071208464	5.431946	8.164823	Multitasking_Read
14:31:50.677	0.083799616	5.2841644	7.8627987	0.004796514	0.07584075	-0.005539326	-0.00071208464	5.431946	8.164823	Multitasking_Read
14:31:50.700	0.083799616	5.2841644	7.8627987	0.004796514	0.07584075	-0.005539326	-0.00071208464	5.431946	8.164823	Multitasking_Read
14:31:50.722	0.083799616	5.2841644	7.8627987	0.004796514	0.07584075	-0.005539326	-0.00071208464	5.431946	8.164823	Multitasking_Read
14:31:50.744	0.083799616	5.2841644	7.8627987	0.004796514	0.07584075	-0.005539326	-0.00071208464	5.431946	8.164823	Multitasking_Read
14:31:50.766	0.083799616	5.2841644	7.8627987	0.004796514	0.07584075	-0.005539326	-0.00071208464	5.431946	8.164823	Multitasking_Read
14:31:50.788	0.083799616	5.2841644	7.8627987	0.004796514	0.07584075	-0.005539326	-0.00071208464	5.431946	8.164823	Multitasking_Read
14:31:50.810	0.083799616	5.2841644	7.8627987	0.004796514	0.07584075	-0.005539326	-0.00071208464	5.431946	8.164823	Multitasking_Read
14:31:50.833	-0.20590763	5.360781	7.884347	0.01823555	0.07584075	0.020117015	-0.12681413	5.453416	8.149511	Multitasking_Read
14:31:50.856	-0.20590763	5.360781	7.884347	0.01823555	0.07584075	0.020117015	-0.12681413	5.453416	8.149511	Multitasking_Read
14:31:50.879	-0.20590763	5.360781	7.884347	0.01823555	0.07584075	0.020117015	-0.12681413	5.453416	8.149511	Multitasking_Read
14:31:50.902	-0.20590763	5.360781	7.884347	0.01823555	0.07584075	0.020117015	-0.12681413	5.453416	8.149511	Multitasking_Read
14:31:50.925	-0.20590763	5.360781	7.884347	0.01823555	0.07584075	0.020117015	-0.12681413	5.453416	8.149511	Multitasking_Read
14:31:50.948	-0.20590763	5.360781	7.884347	0.01823555	0.07584075	0.020117015	-0.12681413	5.453416	8.149511	Multitasking_Read
14:31:50.971	-0.20590763	5.360781	7.884347	0.01823555	0.07584075	0.020117015	-0.12681413	5.453416	8.149511	Multitasking_Read
14:31:50.997	-0.20590763	5.360781	7.884347	0.01823555	0.07584075	0.020117015	-0.12681413	5.453416	8.149511	Multitasking_Read
14:31:51.024	-0.10055954	5.3296556	7.9418097	-0.023303287	0.023917207	0.062266715	-0.181403	5.4769597	8.13267	Multitasking_Read
14:31:51.047	-0.10055954	5.3296556	7.9418097	-0.023303287	0.023917207	0.062266715	-0.181403	5.4769597	8.13267	Multitasking_Read
14:31:51.069	-0.10055954	5.3296556	7.9418097	-0.023303287	0.023917207	0.062266715	-0.181403	5.4769597	8.13267	Multitasking_Read
14:31:51.093	-0.10055954	5.3296556	7.9418097	-0.023303287	0.023917207	0.062266715	-0.181403	5.4769597	8.13267	Multitasking_Read
14:31:51.115	-0.10055954	5.3296556	7.9418097	-0.023303287	0.023917207	0.062266715	-0.181403	5.4769597	8.13267	Multitasking_Read
14:31:51.138	-0.10055954	5.3296556	7.9418097	-0.023303287	0.023917207	0.062266715	-0.181403	5.4769597	8.13267	Multitasking_Read
14:31:51.160	-0.10055954	5.3296556	7.9418097	-0.023303287	0.023917207	0.062266715	-0.181403	5.4769597	8.13267	Multitasking_Read
14:31:51.184	0.17717634	5.217125	7.9154725	0.0041856486	0.021473745	-0.0012632693	-0.13176778	5.467862	8.139745	Multitasking_Read
14:31:51.207	0.17717634	5.217125	7.9154725	0.0041856486	0.021473745	-0.0012632693	-0.13176778	5.467862	8.139745	Multitasking_Read
14:31:51.229	0.17717634	5.217125	7.9154725	0.0041856486	0.021473745	-0.0012632693	-0.13176778	5.467862	8.139745	Multitasking_Read
14:31:51.251	0.17717634	5.217125	7.9154725	0.0041856486	0.021473745	-0.0012632693	-0.13176778	5.467862	8.139745	Multitasking_Read
14:31:51.274	0.17717634	5.217125	7.9154725	0.0041856486	0.021473745	-0.0012632693	-0.13176778	5.467862	8.139745	Multitasking_Read
14:31:51.297	0.17717634	5.217125	7.9154725	0.0041856486	0.021473745	-0.0012632693	-0.13176778	5.467862	8.139745	Multitasking_Read
14:31:51.320	0.17717634	5.217125	7.9154725	0.0041856486	0.021473745	-0.0012632693	-0.13176778	5.467862	8.139745	Multitasking_Read
14:31:51.343	0.17717634	5.217125	7.9154725	0.0041856486	0.021473745	-0.0012632693	-0.13176778	5.467862	8.139745	Multitasking_Read
14:31:51.365	-0.32562137	5.420638	7.735902	-0.0043664644	0.04957355	-0.032417398	-0.10995176	5.4676394	8.140221	Multitasking_Read
14:31:51.388	-0.32562137	5.420638	7.735902	-0.0043664644	0.04957355	-0.032417398	-0.10995176	5.4676394	8.140221	Multitasking_Read
14:31:51.410	-0.32562137	5.420638	7.735902	-0.0043664644	0.04957355	-0.032417398	-0.10995176	5.4676394	8.140221	Multitasking_Read
14:31:51.434	-0.32562137	5.420638	7.735902	-0.0043664644	0.04957355	-0.032417398	-0.10995176	5.4676394	8.140221	Multitasking_Read
14:31:51.457	-0.32562137	5.420638	7.735902	-0.0043664644	0.04957355	-0.032417398	-0.10995176	5.4676394	8.140221	Multitasking_Read
14:31:51.480	-0.32562137	5.420638	7.735902	-0.0043664644	0.04957355	-0.032417398	-0.10995176	5.4676394	8.140221	Multitasking_Read
14:31:51.503	-0.32562137	5.420638	7.735902	-0.0043664644	0.04957355	-0.032417398	-0.10995176	5.4676394	8.140221	Multitasking_Read
14:31:51.524	-0.32562137	5.420638	7.735902	-0.0043664644	0.04957355	-0.032417398	-0.10995176	5.4676394	8.140221	Multitasking_Read
14:31:51.546	-0.13886794	5.358387	8.018426	-0.033687998	-0.0585496	0.0060671135	-0.17428418	5.4757905	8.133614	Multitasking_Read
14:31:51.568	-0.13886794	5.358387	8.018426	-0.033687998	-0.0585496	0.0060671135	-0.17428418	5.4757905	8.133614	Multitasking_Read
14:31:51.590	-0.13886794	5.358387	8.018426	-0.033687998	-0.0585496	0.0060671135	-0.17428418	5.4757905	8.133614	Multitasking_Read
14:31:51.612	-0.13886794	5.358387	8.018426	-0.033687998	-0.0585496	0.0060671135	-0.17428418	5.4757905	8.133614	Multitasking_Read
14:31:51.635	-0.13886794	5.358387	8.018426	-0.033687998	-0.0585496	0.0060671135	-0.17428418	5.4757905	8.133614	Multitasking_Read
14:31:51.657	-0.13886794	5.358387	8.018426	-0.033687998	-0.0585496	0.0060671135	-0.17428418	5.4757905	8.133614	Multitasking_Read
14:31:51.680	-0.13886794	5.358387	8.018426	-0.033687998	-0.0585496	0.0060671135	-0.17428418	5.4757905	8.133614	Multitasking_Read
14:31:51.702	-0.13886794	5.358387	8.018426	-0.033687998	-0.0585496	0.0060671135	-0.17428418	5.4757905	8.133614	Multitasking_Read
14:31:51.724	-0.06464542	5.296136	8.0687065	-0.00497733	-0.0444997	-0.0018741345	-0.11447019	5.4638577	8.142697	Multitasking_Read
14:31:51.746	-0.06464542	5.296136	8.0687065	-0.00497733	-0.0444997	-0.0018741345	-0.11447019	5.4638577	8.142697	Multitasking_Read
14:31:51.770	-0.06464542	5.296136	8.0687065	-0.00497733	-0.0444997	-0.0018741345	-0.11447019	5.4638577	8.142697	Multitasking_Read
14:31:51.793	-0.06464542	5.296136	8.0687065	-0.00497733	-0.0444997	-0.0018741345	-0.11447019	5.4638577	8.142697	Multitasking_Read
14:31:51.815	-0.06464542	5.296136	8.0687065	-0.00497733	-0.0444997	-0.0018741345	-0.11447019	5.4638577	8.142697	Multitasking_Read
14:31:51.838	-0.06464542	5.296136	8.0687065	-0.00497733	-0.0444997	-0.0018741345	-0.11447019	5.4638577	8.142697	Multitasking_Read
14:31:51.860	-0.06464542	5.296136	8.0687065	-0.00497733	-0.0444997	-0.0018741345	-0.11447019	5.4638577	8.142697	Multitasking_Read
14:31:51.883	-0.06464542	5.296136	8.0687065	-0.00497733	-0.0444997	-0.0018741345	-0.11447019	5.4638577	8.142697	Multitasking_Read
14:31:51.905	-0.37590113	5.3105016	7.8747697	0.007239975	-0.0023499988	0.029890858	-0.106104344	5.4538226	8.149534	Multitasking_Read
14:31:51.928	-0.37590113	5.3105016	7.8747697	0.007239975	-0.0023499988	0.029890858	-0.106104344	5.4538226	8.149534	Multitasking_Read
14:31:51.951	-0.37590113	5.3105016	7.8747697	0.007239975	-0.0023499988	0.029890858	-0.106104344	5.4538226	8.149534	Multitasking_Read
14:31:51.973	-0.37590113	5.3105016	7.8747697	0.007239975	-0.0023499988	0.029890858	-0.106104344	5.4538226	8.149534	Multitasking_Read
14:31:51.997	-0.37590113	5.3105016	7.8747697	0.007239975	-0.0023499988	0.029890858	-0.106104344	5.4538226	8.149534	Multitasking_Read
14:31:52.022	-0.37590113	5.3105016	7.8747697	0.007239975	-0.0023499988	0.029890858	-0.106104344	5.4538226	8.149534	Multitasking_Read
14:31:52.044	-0.37590113	5.3105016	7.8747697	0.007239975	-0.0023499988	0.029890858	-0.106104344	5.4538226	8.149534	Multitasking_Read
14:31:52.066	-0.37590113	5.3105016	7.8747697	0.007239975	-0.0023499988	0.029890858	-0.106104344	5.4538226	8.149534	Multitasking_Read
14:31:52.088	0.098165266	5.360781	8.004061	-0.0007012733	0.03002586	0.0005693264	-0.13656776	5.4680977	8.139509	Multitasking_Read
14:31:52.112	0.098165266	5.360781	8.004061	-0.0007012733	0.03002586	0.0005693264	-0.13656776	5.4680977	8.139509	Multitasking_Read
14:31:52.135	0.098165266	5.360781	8.004061	-0.0007012733	0.03002586	0.0005693264	-0.13656776	5.4680977	8.139509	Multitasking_Read
14:31:52.157	0.098165266	5.360781	8.004061	-0.0007012733	0.03002586	0.0005693264	-0.13656776	5.4680977	8.139509	Multitasking_Read
14:31:52.180	0.098165266	5.360781	8.004061	-0.0007012733	0.03002586	0.0005693264	-0.13656776	5.4680977	8.139509	Multitasking_Read
14:31:52.202	0.098165266	5.360781	8.004061	-0.0007012733	0.03002586	0.0005693264	-0.13656776	5.4680977	8.139509	Multitasking_Read
14:31:52.226	0.098165266	5.360781	8.004061	-0.0007012733	0.03002586	0.0005693264	-0.13656776	5.4680977	8.139509	Multitasking_Read
14:31:52.249	0.098165266	5.360781	8.004061	-0.0007012733	0.03002586	0.0005693264	-0.13656776	5.4680977	8.139509	Multitasking_Read
14:31:52.271	-0.29210153	5.33205	7.85801	-0.0013121385	0.00070432766	0.01034317	-0.14985184	5.4850206	8.127879	Multitasking_Read
14:31:52.293	-0.29210153	5.33205	7.85801	-0.0013121385	0.00070432766	0.01034317	-0.14985184	5.4850206	8.127879	Multitasking_Read
14:31:52.316	-0.29210153	5.33205	7.85801	-0.0013121385	0.00070432766	0.01034317	-0.14985184	5.4850206	8.127879	Multitasking_Read
14:31:52.339	-0.29210153	5.33205	7.85801	-0.0013121385	0.00070432766	0.01034317	-0.14985184	5.4850206	8.127879	Multitasking_Read
14:31:52.362	-0.29210153	5.33205	7.85801	-0.0013121385	0.00070432766	0.01034317	-0.14985184	5.4850206	8.127879	Multitasking_Read
14:31:52.385	-0.29210153	5.33205	7.85801	-0.0013121385	0.00070432766	0.01034317	-0.14985184	5.4850206	8.127879	Multitasking_Read
14:31:52.408	-0.29210153	5.33205	7.85801	-0.0013121385	0.00070432766	0.01034317	-0.14985184	5.4850206	8.127879	Multitasking_Read
14:31:52.430	-0.29210153	5.33205	7.85801	-0.0013121385	0.00070432766	0.01034317	-0.14985184	5.4850206	8.127879	Multitasking_Read
14:31:52.453	0.083799616	5.3033185	7.905895	-0.0031447343	-0.0011282681	0.0060671135	-0.16919968	5.4864993	8.126505	Multitasking_Read
14:31:52.476	0.083799616	5.3033185	7.905895	-0.0031447343	-0.0011282681	0.0060671135	-0.16919968	5.4864993	8.126505	Multitasking_Read
14:31:52.499	0.083799616	5.3033185	7.905895	-0.0031447343	-0.0011282681	0.0060671135	-0.16919968	5.4864993	8.126505	Multitasking_Read
14:31:52.521	0.083799616	5.3033185	7.905895	-0.0031447343	-0.0011282681	0.0060671135	-0.16919968	5.4864993	8.126505	Multitasking_Read
14:31:52.544	0.083799616	5.3033185	7.905895	-0.0031447343	-0.0011282681	0.0060671135	-0.16919968	5.4864993	8.126505	Multitasking_Read
14:31:52.567	0.083799616	5.3033185	7.905895	-0.0031447343	-0.0011282681	0.0060671135	-0.16919968	5.4864993	8.126505	Multitasking_Read
14:31:52.591	0.083799616	5.3033185	7.905895	-0.0031447343	-0.0011282681	0.0060671135	-0.16919968	5.4864993	8.126505	Multitasking_Read
14:31:52.614	0.083799616	5.3033185	7.905895	-0.0031447343	-0.0011282681	0.0060671135	-0.16919968	5.4864993	8.126505	Multitasking_Read
14:31:52.637	-0.2681588	5.3535986	8.028004	-0.02696848	-0.018232495	-0.003095865	-0.13833076	5.486384	8.127164	Multitasking_Read
14:31:52.660	-0.2681588	5.3535986	8.028004	-0.02696848	-0.018232495	-0.003095865	-0.13833076	5.486384	8.127164	Multitasking_Read
14:31:52.682	-0.2681588	5.3535986	8.028004	-0.02696848	-0.018232495	-0.003095865	-0.13833076	5.486384	8.127164	Multitasking_Read
14:31:52.705	-0.2681588	5.3535986	8.028004	-0.02696848	-0.018232495	-0.003095865	-0.13833076	5.486384	8.127164	Multitasking_Read
14:31:52.727	-0.2681588	5.3535986	8.028004	-0.02696848	-0.018232495	-0.003095865	-0.13833076	5.486384	8.127164	Multitasking_Read
14:31:52.749	-0.2681588	5.3535986	8.028004	-0.02696848	-0.018232495	-0.003095865	-0.13833076	5.486384	8.127164	Multitasking_Read
14:31:52.772	-0.2681588	5.3535986	8.028004	-0.02696848	-0.018232495	-0.003095865	-0.13833076	5.486384	8.127164	Multitasking_Read
14:31:52.794	-0.2681588	5.3535986	8.028004	-0.02696848	-0.018232495	-0.003095865	-0.13833076	5.486384	8.127164	Multitasking_Read
14:31:52.819	-0.08858817	5.36557	8.171659	-0.011085982	-0.0072369203	0.00912144	-0.13921626	5.479913	8.131513	Multitasking_Read
14:31:52.840	-0.08858817	5.36557	8.171659	-0.011085982	-0.0072369203	0.00912144	-0.13921626	5.479913	8.131513	Multitasking_Read
14:31:52.863	-0.08858817	5.36557	8.171659	-0.011085982	-0.0072369203	0.00912144	-0.13921626	5.479913	8.131513	Multitasking_Read
14:31:52.885	-0.08858817	5.36557	8.171659	-0.011085982	-0.0072369203	0.00912144	-0.13921626	5.479913	8.131513	Multitasking_Read
14:31:52.909	-0.08858817	5.36557	8.171659	-0.011085982	-0.0072369203	0.00912144	-0.13921626	5.479913	8.131513	Multitasking_Read
14:31:52.932	-0.08858817	5.36557	8.171659	-0.011085982	-0.0072369203	0.00912144	-0.13921626	5.479913	8.131513	Multitasking_Read
14:31:52.954	-0.08858817	5.36557	8.171659	-0.011085982	-0.0072369203	0.00912144	-0.13921626	5.479913	8.131513	Multitasking_Read
14:31:52.977	-0.08858817	5.36557	8.171659	-0.011085982	-0.0072369203	0.00912144	-0.13921626	5.479913	8.131513	Multitasking_Read
14:31:53.001	-0.25379312	5.320079	7.965752	-9.040806e-05	0.016586825	-0.003095865	-0.12463571	5.4856133	8.127907	Multitasking_Read
14:31:53.024	-0.25379312	5.320079	7.965752	-9.040806e-05	0.016586825	-0.003095865	-0.12463571	5.4856133	8.127907	Multitasking_Read
14:31:53.047	-0.25379312	5.320079	7.965752	-9.040806e-05	0.016586825	-0.003095865	-0.12463571	5.4856133	8.127907	Multitasking_Read
14:31:53.069	-0.25379312	5.320079	7.965752	-9.040806e-05	0.016586825	-0.003095865	-0.12463571	5.4856133	8.127907	Multitasking_Read
14:31:53.092	-0.25379312	5.320079	7.965752	-9.040806e-05	0.016586825	-0.003095865	-0.12463571	5.4856133	8.127907	Multitasking_Read
14:31:53.115	-0.25379312	5.320079	7.965752	-9.040806e-05	0.016586825	-0.003095865	-0.12463571	5.4856133	8.127907	Multitasking_Read
14:31:53.137	-0.25379312	5.320079	7.965752	-9.040806e-05	0.016586825	-0.003095865	-0.12463571	5.4856133	8.127907	Multitasking_Read
14:31:53.159	-0.05027977	5.384724	7.920261	0.0011313224	0.033080187	0.009732305	-0.17191482	5.50454	8.114234	Multitasking_Read
14:31:53.182	-0.05027977	5.384724	7.920261	0.0011313224	0.033080187	0.009732305	-0.17191482	5.50454	8.114234	Multitasking_Read
14:31:53.205	-0.05027977	5.384724	7.920261	0.0011313224	0.033080187	0.009732305	-0.17191482	5.50454	8.114234	Multitasking_Read
14:31:53.228	-0.05027977	5.384724	7.920261	0.0011313224	0.033080187	0.009732305	-0.17191482	5.50454	8.114234	Multitasking_Read
14:31:53.251	-0.05027977	5.384724	7.920261	0.0011313224	0.033080187	0.009732305	-0.17191482	5.50454	8.114234	Multitasking_Read
14:31:53.274	-0.05027977	5.384724	7.920261	0.0011313224	0.033080187	0.009732305	-0.17191482	5.50454	8.114234	Multitasking_Read
14:31:53.297	-0.05027977	5.384724	7.920261	0.0011313224	0.033080187	0.009732305	-0.17191482	5.50454	8.114234	Multitasking_Read
14:31:53.319	-0.05027977	5.384724	7.920261	0.0011313224	0.033080187	0.009732305	-0.17191482	5.50454	8.114234	Multitasking_Read
14:31:53.341	-0.27294734	5.296136	7.7861814	-0.00497733	0.022695476	-0.005539326	-0.1815083	5.5181003	8.104813	Multitasking_Read
14:31:53.364	-0.27294734	5.296136	7.7861814	-0.00497733	0.022695476	-0.005539326	-0.1815083	5.5181003	8.104813	Multitasking_Read
14:31:53.387	-0.27294734	5.296136	7.7861814	-0.00497733	0.022695476	-0.005539326	-0.1815083	5.5181003	8.104813	Multitasking_Read
14:31:53.409	-0.27294734	5.296136	7.7861814	-0.00497733	0.022695476	-0.005539326	-0.1815083	5.5181003	8.104813	Multitasking_Read
14:31:53.432	-0.27294734	5.296136	7.7861814	-0.00497733	0.022695476	-0.005539326	-0.1815083	5.5181003	8.104813	Multitasking_Read
14:31:53.455	-0.27294734	5.296136	7.7861814	-0.00497733	0.022695476	-0.005539326	-0.1815083	5.5181003	8.104813	Multitasking_Read
14:31:53.478	-0.27294734	5.296136	7.7861814	-0.00497733	0.022695476	-0.005539326	-0.1815083	5.5181003	8.104813	Multitasking_Read
14:31:53.501	-0.27294734	5.296136	7.7861814	-0.00497733	0.022695476	-0.005539326	-0.1815083	5.5181003	8.104813	Multitasking_Read
14:31:53.524	-0.17957062	5.38233	7.8173075	-0.012307713	-0.011512978	0.020727878	-0.21780643	5.516046	8.105313	Multitasking_Read
14:31:53.547	-0.17957062	5.38233	7.8173075	-0.012307713	-0.011512978	0.020727878	-0.21780643	5.516046	8.105313	Multitasking_Read
14:31:53.569	-0.17957062	5.38233	7.8173075	-0.012307713	-0.011512978	0.020727878	-0.21780643	5.516046	8.105313	Multitasking_Read
14:31:53.592	-0.17957062	5.38233	7.8173075	-0.012307713	-0.011512978	0.020727878	-0.21780643	5.516046	8.105313	Multitasking_Read
14:31:53.614	-0.17957062	5.38233	7.8173075	-0.012307713	-0.011512978	0.020727878	-0.21780643	5.516046	8.105313	Multitasking_Read
14:31:53.637	-0.17957062	5.38233	7.8173075	-0.012307713	-0.011512978	0.020727878	-0.21780643	5.516046	8.105313	Multitasking_Read
14:31:53.660	-0.17957062	5.38233	7.8173075	-0.012307713	-0.011512978	0.020727878	-0.21780643	5.516046	8.105313	Multitasking_Read
14:31:53.682	-0.17957062	5.38233	7.8173075	-0.012307713	-0.011512978	0.020727878	-0.21780643	5.516046	8.105313	Multitasking_Read
14:31:53.706	-0.18435916	5.3248672	8.111803	-0.025135884	-0.017621629	0.004845383	-0.18472883	5.5111	8.109501	Multitasking_Read
14:31:53.729	-0.18435916	5.3248672	8.111803	-0.025135884	-0.017621629	0.004845383	-0.18472883	5.5111	8.109501	Multitasking_Read
14:31:53.752	-0.18435916	5.3248672	8.111803	-0.025135884	-0.017621629	0.004845383	-0.18472883	5.5111	8.109501	Multitasking_Read
14:31:53.774	-0.18435916	5.3248672	8.111803	-0.025135884	-0.017621629	0.004845383	-0.18472883	5.5111	8.109501	Multitasking_Read
14:31:53.796	-0.18435916	5.3248672	8.111803	-0.025135884	-0.017621629	0.004845383	-0.18472883	5.5111	8.109501	Multitasking_Read
14:31:53.819	-0.18435916	5.3248672	8.111803	-0.025135884	-0.017621629	0.004845383	-0.18472883	5.5111	8.109501	Multitasking_Read
14:31:53.841	-0.18435916	5.3248672	8.111803	-0.025135884	-0.017621629	0.004845383	-0.18472883	5.5111	8.109501	Multitasking_Read
14:31:53.862	-0.18435916	5.3248672	8.111803	-0.025135884	-0.017621629	0.004845383	-0.18472883	5.5111	8.109501	Multitasking_Read
14:31:53.883	-0.16281068	5.3703585	7.9489923	-0.023914153	-0.015178168	0.013397496	-0.19091302	5.51155	8.109052	Multitasking_Read
14:31:53.905	-0.16281068	5.3703585	7.9489923	-0.023914153	-0.015178168	0.013397496	-0.19091302	5.51155	8.109052	Multitasking_Read
14:31:53.929	-0.16281068	5.3703585	7.9489923	-0.023914153	-0.015178168	0.013397496	-0.19091302	5.51155	8.109052	Multitasking_Read
14:31:53.952	-0.16281068	5.3703585	7.9489923	-0.023914153	-0.015178168	0.013397496	-0.19091302	5.51155	8.109052	Multitasking_Read
14:31:53.974	-0.16281068	5.3703585	7.9489923	-0.023914153	-0.015178168	0.013397496	-0.19091302	5.51155	8.109052	Multitasking_Read
14:31:53.997	-0.16281068	5.3703585	7.9489923	-0.023914153	-0.015178168	0.013397496	-0.19091302	5.51155	8.109052	Multitasking_Read
14:31:54.019	-0.16281068	5.3703585	7.9489923	-0.023914153	-0.015178168	0.013397496	-0.19091302	5.51155	8.109052	Multitasking_Read
14:31:54.047	-0.16281068	5.3703585	7.9489923	-0.023914153	-0.015178168	0.013397496	-0.19091302	5.51155	8.109052	Multitasking_Read
14:31:54.070	-0.1340794	5.3679643	7.788576	-0.013529444	-0.023119418	0.00912144	-0.17709802	5.506923	8.11251	Multitasking_Read
14:31:54.092	-0.1340794	5.3679643	7.788576	-0.013529444	-0.023119418	0.00912144	-0.17709802	5.506923	8.11251	Multitasking_Read
14:31:54.115	-0.1340794	5.3679643	7.788576	-0.013529444	-0.023119418	0.00912144	-0.17709802	5.506923	8.11251	Multitasking_Read
14:31:54.138	-0.1340794	5.3679643	7.788576	-0.013529444	-0.023119418	0.00912144	-0.17709802	5.506923	8.11251	Multitasking_Read
14:31:54.161	-0.1340794	5.3679643	7.788576	-0.013529444	-0.023119418	0.00912144	-0.17709802	5.506923	8.11251	Multitasking_Read
14:31:54.183	-0.1340794	5.3679643	7.788576	-0.013529444	-0.023119418	0.00912144	-0.17709802	5.506923	8.11251	Multitasking_Read
14:31:54.206	-0.1340794	5.3679643	7.788576	-0.013529444	-0.023119418	0.00912144	-0.17709802	5.506923	8.11251	Multitasking_Read
14:31:54.228	-0.1340794	5.3679643	7.788576	-0.013529444	-0.023119418	0.00912144	-0.17709802	5.506923	8.11251	Multitasking_Read
14:31:54.250	-0.26337022	5.3679643	7.965752	-0.0055881953	0.009256441	-4.153884e-05	-0.17700393	5.4961085	8.119841	Multitasking_Read
14:31:54.273	-0.26337022	5.3679643	7.965752	-0.0055881953	0.009256441	-4.153884e-05	-0.17700393	5.4961085	8.119841	Multitasking_Read
14:31:54.296	-0.26337022	5.3679643	7.965752	-0.0055881953	0.009256441	-4.153884e-05	-0.17700393	5.4961085	8.119841	Multitasking_Read
14:31:54.318	-0.26337022	5.3679643	7.965752	-0.0055881953	0.009256441	-4.153884e-05	-0.17700393	5.4961085	8.119841	Multitasking_Read
14:31:54.340	-0.26337022	5.3679643	7.965752	-0.0055881953	0.009256441	-4.153884e-05	-0.17700393	5.4961085	8.119841	Multitasking_Read
14:31:54.361	-0.26337022	5.3679643	7.965752	-0.0055881953	0.009256441	-4.153884e-05	-0.17700393	5.4961085	8.119841	Multitasking_Read
14:31:54.384	-0.26337022	5.3679643	7.965752	-0.0055881953	0.009256441	-4.153884e-05	-0.17700393	5.4961085	8.119841	Multitasking_Read
14:31:54.407	-0.26337022	5.3679643	7.965752	-0.0055881953	0.009256441	-4.153884e-05	-0.17700393	5.4961085	8.119841	Multitasking_Read
14:31:54.430	-0.23224466	5.339233	7.7239304	-0.00497733	0.0013151928	-0.003095865	-0.18014714	5.502273	8.115596	Multitasking_Read
14:31:54.453	-0.23224466	5.339233	7.7239304	-0.00497733	0.0013151928	-0.003095865	-0.18014714	5.502273	8.115596	Multitasking_Read
14:31:54.474	-0.23224466	5.339233	7.7239304	-0.00497733	0.0013151928	-0.003095865	-0.18014714	5.502273	8.115596	Multitasking_Read
14:31:54.497	-0.23224466	5.339233	7.7239304	-0.00497733	0.0013151928	-0.003095865	-0.18014714	5.502273	8.115596	Multitasking_Read
14:31:54.519	-0.23224466	5.339233	7.7239304	-0.00497733	0.0013151928	-0.003095865	-0.18014714	5.502273	8.115596	Multitasking_Read
14:31:54.542	-0.23224466	5.339233	7.7239304	-0.00497733	0.0013151928	-0.003095865	-0.18014714	5.502273	8.115596	Multitasking_Read
14:31:54.564	-0.23224466	5.339233	7.7239304	-0.00497733	0.0013151928	-0.003095865	-0.18014714	5.502273	8.115596	Multitasking_Read
14:31:54.590	-0.23224466	5.339233	7.7239304	-0.00497733	0.0013151928	-0.003095865	-0.18014714	5.502273	8.115596	Multitasking_Read
14:31:54.612	-0.17238778	5.3631754	7.743085	0.0023530528	0.0031477886	0.006677979	-0.17611258	5.503207	8.115049	Multitasking_Read
14:31:54.635	-0.17238778	5.3631754	7.743085	0.0023530528	0.0031477886	0.006677979	-0.17611258	5.503207	8.115049	Multitasking_Read
14:31:54.657	-0.17238778	5.3631754	7.743085	0.0023530528	0.0031477886	0.006677979	-0.17611258	5.503207	8.115049	Multitasking_Read
14:31:54.679	-0.17238778	5.3631754	7.743085	0.0023530528	0.0031477886	0.006677979	-0.17611258	5.503207	8.115049	Multitasking_Read
14:31:54.702	-0.17238778	5.3631754	7.743085	0.0023530528	0.0031477886	0.006677979	-0.17611258	5.503207	8.115049	Multitasking_Read
14:31:54.725	-0.17238778	5.3631754	7.743085	0.0023530528	0.0031477886	0.006677979	-0.17611258	5.503207	8.115049	Multitasking_Read
14:31:54.748	-0.17238778	5.3631754	7.743085	0.0023530528	0.0031477886	0.006677979	-0.17611258	5.503207	8.115049	Multitasking_Read
14:31:54.770	-0.17238778	5.3631754	7.743085	0.0023530528	0.0031477886	0.006677979	-0.17611258	5.503207	8.115049	Multitasking_Read
14:31:54.793	-0.25139886	5.403878	7.989695	0.0017421878	0.0068129804	0.0024019221	-0.17956637	5.5110483	8.109652	Multitasking_Read
14:31:54.816	-0.25139886	5.403878	7.989695	0.0017421878	0.0068129804	0.0024019221	-0.17956637	5.5110483	8.109652	Multitasking_Read
14:31:54.839	-0.25139886	5.403878	7.989695	0.0017421878	0.0068129804	0.0024019221	-0.17956637	5.5110483	8.109652	Multitasking_Read
14:31:54.862	-0.25139886	5.403878	7.989695	0.0017421878	0.0068129804	0.0024019221	-0.17956637	5.5110483	8.109652	Multitasking_Read
14:31:54.888	-0.25139886	5.403878	7.989695	0.0017421878	0.0068129804	0.0024019221	-0.17956637	5.5110483	8.109652	Multitasking_Read
14:31:54.910	-0.25139886	5.403878	7.989695	0.0017421878	0.0068129804	0.0024019221	-0.17956637	5.5110483	8.109652	Multitasking_Read
14:31:54.933	-0.25139886	5.403878	7.989695	0.0017421878	0.0068129804	0.0024019221	-0.17956637	5.5110483	8.109652	Multitasking_Read
14:31:54.955	-0.25139886	5.403878	7.989695	0.0017421878	0.0068129804	0.0024019221	-0.17956637	5.5110483	8.109652	Multitasking_Read
14:31:54.979	-0.2083019	5.4110613	7.884347	0.04633535	0.046519224	0.0060671135	-0.18581703	5.5269256	8.0987	Multitasking_Read
14:31:55.000	-0.2083019	5.4110613	7.884347	0.04633535	0.046519224	0.0060671135	-0.18581703	5.5269256	8.0987	Multitasking_Read
14:31:55.022	-0.2083019	5.4110613	7.884347	0.04633535	0.046519224	0.0060671135	-0.18581703	5.5269256	8.0987	Multitasking_Read
14:31:55.043	-0.2083019	5.4110613	7.884347	0.04633535	0.046519224	0.0060671135	-0.18581703	5.5269256	8.0987	Multitasking_Read
14:31:55.066	-0.2083019	5.4110613	7.884347	0.04633535	0.046519224	0.0060671135	-0.18581703	5.5269256	8.0987	Multitasking_Read
14:31:55.089	-0.2083019	5.4110613	7.884347	0.04633535	0.046519224	0.0060671135	-0.18581703	5.5269256	8.0987	Multitasking_Read
14:31:55.112	-0.2083019	5.4110613	7.884347	0.04633535	0.046519224	0.0060671135	-0.18581703	5.5269256	8.0987	Multitasking_Read
14:31:55.135	-0.2083019	5.4110613	7.884347	0.04633535	0.046519224	0.0060671135	-0.18581703	5.5269256	8.0987	Multitasking_Read
14:31:55.157	-0.15562786	5.4326096	7.865193	0.024955066	0.028804129	0.016451823	-0.2147666	5.559781	8.07546	Multitasking_Read
14:31:55.181	-0.15562786	5.4326096	7.865193	0.024955066	0.028804129	0.016451823	-0.2147666	5.559781	8.07546	Multitasking_Read
14:31:55.204	-0.15562786	5.4326096	7.865193	0.024955066	0.028804129	0.016451823	-0.2147666	5.559781	8.07546	Multitasking_Read
14:31:55.227	-0.15562786	5.4326096	7.865193	0.024955066	0.028804129	0.016451823	-0.2147666	5.559781	8.07546	Multitasking_Read
14:31:55.250	-0.15562786	5.4326096	7.865193	0.024955066	0.028804129	0.016451823	-0.2147666	5.559781	8.07546	Multitasking_Read
14:31:55.273	-0.15562786	5.4326096	7.865193	0.024955066	0.028804129	0.016451823	-0.2147666	5.559781	8.07546	Multitasking_Read
14:31:55.297	-0.15562786	5.4326096	7.865193	0.024955066	0.028804129	0.016451823	-0.2147666	5.559781	8.07546	Multitasking_Read
14:31:55.319	-0.20111908	5.497255	7.7071705	0.023733336	-0.0011282681	0.01034317	-0.20844851	5.5915713	8.053647	Multitasking_Read
14:31:55.341	-0.20111908	5.497255	7.7071705	0.023733336	-0.0011282681	0.01034317	-0.20844851	5.5915713	8.053647	Multitasking_Read
14:31:55.364	-0.20111908	5.497255	7.7071705	0.023733336	-0.0011282681	0.01034317	-0.20844851	5.5915713	8.053647	Multitasking_Read
14:31:55.387	-0.20111908	5.497255	7.7071705	0.023733336	-0.0011282681	0.01034317	-0.20844851	5.5915713	8.053647	Multitasking_Read
14:31:55.410	-0.20111908	5.497255	7.7071705	0.023733336	-0.0011282681	0.01034317	-0.20844851	5.5915713	8.053647	Multitasking_Read
14:31:55.433	-0.20111908	5.497255	7.7071705	0.023733336	-0.0011282681	0.01034317	-0.20844851	5.5915713	8.053647	Multitasking_Read
14:31:55.457	-0.20111908	5.497255	7.7071705	0.023733336	-0.0011282681	0.01034317	-0.20844851	5.5915713	8.053647	Multitasking_Read
14:31:55.480	-0.20111908	5.497255	7.7071705	0.023733336	-0.0011282681	0.01034317	-0.20844851	5.5915713	8.053647	Multitasking_Read
14:31:55.502	-0.30886146	5.444581	7.7143536	0.009683436	0.0013151928	0.015840957	-0.20160416	5.614453	8.037887	Multitasking_Read
14:31:55.525	-0.30886146	5.444581	7.7143536	0.009683436	0.0013151928	0.015840957	-0.20160416	5.614453	8.037887	Multitasking_Read
14:31:55.547	-0.30886146	5.444581	7.7143536	0.009683436	0.0013151928	0.015840957	-0.20160416	5.614453	8.037887	Multitasking_Read
14:31:55.569	-0.30886146	5.444581	7.7143536	0.009683436	0.0013151928	0.015840957	-0.20160416	5.614453	8.037887	Multitasking_Read
14:31:55.591	-0.30886146	5.444581	7.7143536	0.009683436	0.0013151928	0.015840957	-0.20160416	5.614453	8.037887	Multitasking_Read
14:31:55.614	-0.30886146	5.444581	7.7143536	0.009683436	0.0013151928	0.015840957	-0.20160416	5.614453	8.037887	Multitasking_Read
14:31:55.637	-0.30886146	5.444581	7.7143536	0.009683436	0.0013151928	0.015840957	-0.20160416	5.614453	8.037887	Multitasking_Read
14:31:55.658	-0.30886146	5.444581	7.7143536	0.009683436	0.0013151928	0.015840957	-0.20160416	5.614453	8.037887	Multitasking_Read
14:31:55.679	-0.0670397	5.542746	8.035186	0.009683436	-0.019454226	0.0005693264	-0.17424326	5.626278	8.030252	Multitasking_Read
14:31:55.700	-0.0670397	5.542746	8.035186	0.009683436	-0.019454226	0.0005693264	-0.17424326	5.626278	8.030252	Multitasking_Read
14:31:55.721	-0.0670397	5.542746	8.035186	0.009683436	-0.019454226	0.0005693264	-0.17424326	5.626278	8.030252	Multitasking_Read
14:31:55.745	-0.0670397	5.542746	8.035186	0.009683436	-0.019454226	0.0005693264	-0.17424326	5.626278	8.030252	Multitasking_Read
14:31:55.766	-0.0670397	5.542746	8.035186	0.009683436	-0.019454226	0.0005693264	-0.17424326	5.626278	8.030252	Multitasking_Read
14:31:55.787	-0.0670397	5.542746	8.035186	0.009683436	-0.019454226	0.0005693264	-0.17424326	5.626278	8.030252	Multitasking_Read
14:31:55.809	-0.0670397	5.542746	8.035186	0.009683436	-0.019454226	0.0005693264	-0.17424326	5.626278	8.030252	Multitasking_Read
14:31:55.831	-0.0670397	5.542746	8.035186	0.009683436	-0.019454226	0.0005693264	-0.17424326	5.626278	8.030252	Multitasking_Read
14:31:55.852	-0.0670397	5.542746	8.035186	0.009683436	-0.019454226	0.0005693264	-0.17424326	5.626278	8.030252	Multitasking_Read
14:31:55.873	-0.21069619	5.516409	7.7933645	-0.008642522	0.0037586538	0.0036236527	-0.16520955	5.6489973	8.014478	Multitasking_Read
14:31:55.894	-0.21069619	5.516409	7.7933645	-0.008642522	0.0037586538	0.0036236527	-0.16520955	5.6489973	8.014478	Multitasking_Read
14:31:55.915	-0.21069619	5.516409	7.7933645	-0.008642522	0.0037586538	0.0036236527	-0.16520955	5.6489973	8.014478	Multitasking_Read
14:31:55.937	-0.21069619	5.516409	7.7933645	-0.008642522	0.0037586538	0.0036236527	-0.16520955	5.6489973	8.014478	Multitasking_Read
14:31:55.959	-0.21069619	5.516409	7.7933645	-0.008642522	0.0037586538	0.0036236527	-0.16520955	5.6489973	8.014478	Multitasking_Read
14:31:55.980	-0.21069619	5.516409	7.7933645	-0.008642522	0.0037586538	0.0036236527	-0.16520955	5.6489973	8.014478	Multitasking_Read
14:31:56.002	-0.21069619	5.516409	7.7933645	-0.008642522	0.0037586538	0.0036236527	-0.16520955	5.6489973	8.014478	Multitasking_Read
14:31:56.023	-0.21069619	5.516409	7.7933645	-0.008642522	0.0037586538	0.0036236527	-0.16520955	5.6489973	8.014478	Multitasking_Read
14:31:56.045	-0.22745611	5.463735	7.7311134	-0.008642522	0.006202115	-4.153884e-05	-0.15970355	5.6483116	8.015075	Multitasking_Read
14:31:56.066	-0.22745611	5.463735	7.7311134	-0.008642522	0.006202115	-4.153884e-05	-0.15970355	5.6483116	8.015075	Multitasking_Read
14:31:56.088	-0.22745611	5.463735	7.7311134	-0.008642522	0.006202115	-4.153884e-05	-0.15970355	5.6483116	8.015075	Multitasking_Read
14:31:56.110	-0.22745611	5.463735	7.7311134	-0.008642522	0.006202115	-4.153884e-05	-0.15970355	5.6483116	8.015075	Multitasking_Read
14:31:56.132	-0.22745611	5.463735	7.7311134	-0.008642522	0.006202115	-4.153884e-05	-0.15970355	5.6483116	8.015075	Multitasking_Read
14:31:56.154	-0.22745611	5.463735	7.7311134	-0.008642522	0.006202115	-4.153884e-05	-0.15970355	5.6483116	8.015075	Multitasking_Read
14:31:56.176	-0.22745611	5.463735	7.7311134	-0.008642522	0.006202115	-4.153884e-05	-0.15970355	5.6483116	8.015075	Multitasking_Read
14:31:56.197	-0.22745611	5.463735	7.7311134	-0.008642522	0.006202115	-4.153884e-05	-0.15970355	5.6483116	8.015075	Multitasking_Read
14:31:56.218	-0.105348095	5.516409	7.8364615	-0.017194636	0.0013151928	0.0146192275	-0.15493912	5.634727	8.024725	Multitasking_Read
14:31:56.239	-0.105348095	5.516409	7.8364615	-0.017194636	0.0013151928	0.0146192275	-0.15493912	5.634727	8.024725	Multitasking_Read
14:31:56.261	-0.105348095	5.516409	7.8364615	-0.017194636	0.0013151928	0.0146192275	-0.15493912	5.634727	8.024725	Multitasking_Read
14:31:56.283	-0.105348095	5.516409	7.8364615	-0.017194636	0.0013151928	0.0146192275	-0.15493912	5.634727	8.024725	Multitasking_Read
14:31:56.304	-0.105348095	5.516409	7.8364615	-0.017194636	0.0013151928	0.0146192275	-0.15493912	5.634727	8.024725	Multitasking_Read
14:31:56.326	-0.105348095	5.516409	7.8364615	-0.017194636	0.0013151928	0.0146192275	-0.15493912	5.634727	8.024725	Multitasking_Read
14:31:56.348	-0.105348095	5.516409	7.8364615	-0.017194636	0.0013151928	0.0146192275	-0.15493912	5.634727	8.024725	Multitasking_Read
14:31:56.369	-0.105348095	5.516409	7.8364615	-0.017194636	0.0013151928	0.0146192275	-0.15493912	5.634727	8.024725	Multitasking_Read
14:31:56.390	-0.105348095	5.516409	7.8364615	-0.017194636	0.0013151928	0.0146192275	-0.15493912	5.634727	8.024725	Multitasking_Read
14:31:56.411	-0.28970724	5.4852834	7.946598	-0.008642522	0.020862881	0.004234518	-0.15145932	5.6204524	8.034795	Multitasking_Read
14:31:56.432	-0.28970724	5.4852834	7.946598	-0.008642522	0.020862881	0.004234518	-0.15145932	5.6204524	8.034795	Multitasking_Read
14:31:56.453	-0.28970724	5.4852834	7.946598	-0.008642522	0.020862881	0.004234518	-0.15145932	5.6204524	8.034795	Multitasking_Read
14:31:56.475	-0.28970724	5.4852834	7.946598	-0.008642522	0.020862881	0.004234518	-0.15145932	5.6204524	8.034795	Multitasking_Read
14:31:56.496	-0.28970724	5.4852834	7.946598	-0.008642522	0.020862881	0.004234518	-0.15145932	5.6204524	8.034795	Multitasking_Read
14:31:56.517	-0.28970724	5.4852834	7.946598	-0.008642522	0.020862881	0.004234518	-0.15145932	5.6204524	8.034795	Multitasking_Read
14:31:56.540	-0.28970724	5.4852834	7.946598	-0.008642522	0.020862881	0.004234518	-0.15145932	5.6204524	8.034795	Multitasking_Read
14:31:56.561	-0.28970724	5.4852834	7.946598	-0.008642522	0.020862881	0.004234518	-0.15145932	5.6204524	8.034795	Multitasking_Read
14:31:56.582	-0.20111908	5.521198	7.8556156	0.023733336	0.009867307	0.0060671135	-0.15272756	5.623756	8.032456	Multitasking_Read
14:31:56.603	-0.20111908	5.521198	7.8556156	0.023733336	0.009867307	0.0060671135	-0.15272756	5.623756	8.032456	Multitasking_Read
14:31:56.624	-0.20111908	5.521198	7.8556156	0.023733336	0.009867307	0.0060671135	-0.15272756	5.623756	8.032456	Multitasking_Read
14:31:56.645	-0.20111908	5.521198	7.8556156	0.023733336	0.009867307	0.0060671135	-0.15272756	5.623756	8.032456	Multitasking_Read
14:31:56.667	-0.20111908	5.521198	7.8556156	0.023733336	0.009867307	0.0060671135	-0.15272756	5.623756	8.032456	Multitasking_Read
14:31:56.688	-0.20111908	5.521198	7.8556156	0.023733336	0.009867307	0.0060671135	-0.15272756	5.623756	8.032456	Multitasking_Read
14:31:56.711	-0.20111908	5.521198	7.8556156	0.023733336	0.009867307	0.0060671135	-0.15272756	5.623756	8.032456	Multitasking_Read
14:31:56.745	-0.20111908	5.521198	7.8556156	0.023733336	0.009867307	0.0060671135	-0.15272756	5.623756	8.032456	Multitasking_Read
14:31:56.778	-0.18196489	5.4924664	7.7909703	0.015792089	-0.0011282681	0.004845383	-0.15137383	5.6329317	8.026052	Multitasking_Read
14:31:56.814	-0.18196489	5.4924664	7.7909703	0.015792089	-0.0011282681	0.004845383	-0.15137383	5.6329317	8.026052	Multitasking_Read
14:31:56.848	-0.18196489	5.4924664	7.7909703	0.015792089	-0.0011282681	0.004845383	-0.15137383	5.6329317	8.026052	Multitasking_Read
14:31:56.881	-0.18196489	5.4924664	7.7909703	0.015792089	-0.0011282681	0.004845383	-0.15137383	5.6329317	8.026052	Multitasking_Read
14:31:56.914	-0.18196489	5.4924664	7.7909703	0.015792089	-0.0011282681	0.004845383	-0.15137383	5.6329317	8.026052	Multitasking_Read
14:31:56.948	-0.15562786	5.5116205	7.6616793	0.013348627	0.0019260582	0.0054562483	-0.14704496	5.644418	8.018058	Multitasking_Read
14:31:56.980	-0.15562786	5.5116205	7.6616793	0.013348627	0.0019260582	0.0054562483	-0.14704496	5.644418	8.018058	Multitasking_Read
14:31:57.003	-0.15562786	5.5116205	7.6616793	0.013348627	0.0019260582	0.0054562483	-0.14704496	5.644418	8.018058	Multitasking_Read
14:31:57.031	-0.15562786	5.5116205	7.6616793	0.013348627	0.0019260582	0.0054562483	-0.14704496	5.644418	8.018058	Multitasking_Read
14:31:57.052	-0.15562786	5.5116205	7.6616793	0.013348627	0.0019260582	0.0054562483	-0.14704496	5.644418	8.018058	Multitasking_Read
14:31:57.074	-0.15562786	5.5116205	7.6616793	0.013348627	0.0019260582	0.0054562483	-0.14704496	5.644418	8.018058	Multitasking_Read
14:31:57.097	-0.15562786	5.5116205	7.6616793	0.013348627	0.0019260582	0.0054562483	-0.14704496	5.644418	8.018058	Multitasking_Read
14:31:57.119	-0.17238778	5.4757066	7.642525	0.013348627	0.0019260582	0.0054562483	-0.14704496	5.644418	8.018058	Multitasking_Read
14:31:57.143	-0.17238778	5.4757066	7.642525	0.005407379	-0.005404325	0.0060671135	-0.14463966	5.651278	8.013269	Multitasking_Read
14:31:57.166	-0.17238778	5.4757066	7.642525	0.005407379	-0.005404325	0.0060671135	-0.14463966	5.651278	8.013269	Multitasking_Read
14:31:57.189	-0.17238778	5.4757066	7.642525	0.005407379	-0.005404325	0.0060671135	-0.14463966	5.651278	8.013269	Multitasking_Read
14:31:57.212	-0.17238778	5.4757066	7.642525	0.005407379	-0.005404325	0.0060671135	-0.14463966	5.651278	8.013269	Multitasking_Read
14:31:57.235	-0.17238778	5.4757066	7.642525	0.005407379	-0.005404325	0.0060671135	-0.14463966	5.651278	8.013269	Multitasking_Read
14:31:57.259	-0.17238778	5.4757066	7.642525	0.005407379	-0.005404325	0.0060671135	-0.14463966	5.651278	8.013269	Multitasking_Read
14:31:57.281	-0.17238778	5.4757066	7.642525	0.005407379	-0.005404325	0.0060671135	-0.14463966	5.651278	8.013269	Multitasking_Read
14:31:57.305	-0.15323359	5.5451403	7.8316727	-9.040806e-05	-0.0035717292	0.00912144	-0.13488583	5.6534276	8.011924	Multitasking_Read
14:31:57.328	-0.15323359	5.5451403	7.8316727	-9.040806e-05	-0.0035717292	0.00912144	-0.13488583	5.6534276	8.011924	Multitasking_Read
14:31:57.351	-0.15323359	5.5451403	7.8316727	-9.040806e-05	-0.0035717292	0.00912144	-0.13488583	5.6534276	8.011924	Multitasking_Read
14:31:57.374	-0.15323359	5.5451403	7.8316727	-9.040806e-05	-0.0035717292	0.00912144	-0.13488583	5.6534276	8.011924	Multitasking_Read
14:31:57.396	-0.15323359	5.5451403	7.8316727	-9.040806e-05	-0.0035717292	0.00912144	-0.13488583	5.6534276	8.011924	Multitasking_Read
14:31:57.419	-0.15323359	5.5451403	7.8316727	-9.040806e-05	-0.0035717292	0.00912144	-0.13488583	5.6534276	8.011924	Multitasking_Read
14:31:57.442	-0.15323359	5.5451403	7.8316727	-9.040806e-05	-0.0035717292	0.00912144	-0.13488583	5.6534276	8.011924	Multitasking_Read
14:31:57.463	-0.15323359	5.5451403	7.8316727	-9.040806e-05	-0.0035717292	0.00912144	-0.13488583	5.6534276	8.011924	Multitasking_Read
14:31:57.486	-0.16041641	5.521198	7.822096	-0.0025338691	0.0013151928	0.008510575	-0.13142285	5.6547384	8.011054	Multitasking_Read
14:31:57.510	-0.16041641	5.521198	7.822096	-0.0025338691	0.0013151928	0.008510575	-0.13142285	5.6547384	8.011054	Multitasking_Read
14:31:57.533	-0.16041641	5.521198	7.822096	-0.0025338691	0.0013151928	0.008510575	-0.13142285	5.6547384	8.011054	Multitasking_Read
14:31:57.556	-0.16041641	5.521198	7.822096	-0.0025338691	0.0013151928	0.008510575	-0.13142285	5.6547384	8.011054	Multitasking_Read
14:31:57.579	-0.16041641	5.521198	7.822096	-0.0025338691	0.0013151928	0.008510575	-0.13142285	5.6547384	8.011054	Multitasking_Read
14:31:57.602	-0.16041641	5.521198	7.822096	-0.0025338691	0.0013151928	0.008510575	-0.13142285	5.6547384	8.011054	Multitasking_Read
14:31:57.625	-0.16041641	5.521198	7.822096	-0.0025338691	0.0013151928	0.008510575	-0.13142285	5.6547384	8.011054	Multitasking_Read
14:31:57.649	-0.16041641	5.521198	7.822096	-0.0025338691	0.0013151928	0.008510575	-0.13142285	5.6547384	8.011054	Multitasking_Read
14:31:57.672	-0.1340794	5.516409	7.8747697	-0.0037555995	0.0031477886	0.004845383	-0.13056824	5.65466	8.011126	Multitasking_Read
14:31:57.695	-0.1340794	5.516409	7.8747697	-0.0037555995	0.0031477886	0.004845383	-0.13056824	5.65466	8.011126	Multitasking_Read
14:31:57.718	-0.1340794	5.516409	7.8747697	-0.0037555995	0.0031477886	0.004845383	-0.13056824	5.65466	8.011126	Multitasking_Read
14:31:57.741	-0.1340794	5.516409	7.8747697	-0.0037555995	0.0031477886	0.004845383	-0.13056824	5.65466	8.011126	Multitasking_Read
14:31:57.763	-0.1340794	5.516409	7.8747697	-0.0037555995	0.0031477886	0.004845383	-0.13056824	5.65466	8.011126	Multitasking_Read
14:31:57.785	-0.1340794	5.516409	7.8747697	-0.0037555995	0.0031477886	0.004845383	-0.13056824	5.65466	8.011126	Multitasking_Read
14:31:57.808	-0.1340794	5.516409	7.8747697	-0.0037555995	0.0031477886	0.004845383	-0.13056824	5.65466	8.011126	Multitasking_Read
14:31:57.832	-0.1340794	5.516409	7.8747697	-0.0037555995	0.0031477886	0.004845383	-0.13056824	5.65466	8.011126	Multitasking_Read
14:31:57.855	-0.17957062	5.547535	7.6736507	0.012737762	0.0049803844	-0.0024849998	-0.13385276	5.659905	8.007366	Multitasking_Read
14:31:57.877	-0.17957062	5.547535	7.6736507	0.012737762	0.0049803844	-0.0024849998	-0.13385276	5.659905	8.007366	Multitasking_Read
14:31:57.899	-0.17957062	5.547535	7.6736507	0.012737762	0.0049803844	-0.0024849998	-0.13385276	5.659905	8.007366	Multitasking_Read
14:31:57.922	-0.17957062	5.547535	7.6736507	0.012737762	0.0049803844	-0.0024849998	-0.13385276	5.659905	8.007366	Multitasking_Read
14:31:57.945	-0.17957062	5.547535	7.6736507	0.012737762	0.0049803844	-0.0024849998	-0.13385276	5.659905	8.007366	Multitasking_Read
14:31:57.968	-0.17957062	5.547535	7.6736507	0.012737762	0.0049803844	-0.0024849998	-0.13385276	5.659905	8.007366	Multitasking_Read
14:31:57.991	-0.17957062	5.547535	7.6736507	0.012737762	0.0049803844	-0.0024849998	-0.13385276	5.659905	8.007366	Multitasking_Read
14:31:58.013	-0.17957062	5.547535	7.6736507	0.012737762	0.0049803844	-0.0024849998	-0.13385276	5.659905	8.007366	Multitasking_Read
14:31:58.042	-0.15562786	5.444581	7.6353426	0.005407379	0.012310768	-0.0006524041	-0.13634716	5.6606526	8.006796	Multitasking_Read
14:31:58.066	-0.15562786	5.444581	7.6353426	0.005407379	0.012310768	-0.0006524041	-0.13634716	5.6606526	8.006796	Multitasking_Read
14:31:58.089	-0.15562786	5.444581	7.6353426	0.005407379	0.012310768	-0.0006524041	-0.13634716	5.6606526	8.006796	Multitasking_Read
14:31:58.112	-0.15562786	5.444581	7.6353426	0.005407379	0.012310768	-0.0006524041	-0.13634716	5.6606526	8.006796	Multitasking_Read
14:31:58.135	-0.15562786	5.444581	7.6353426	0.005407379	0.012310768	-0.0006524041	-0.13634716	5.6606526	8.006796	Multitasking_Read
14:31:58.157	-0.15562786	5.444581	7.6353426	0.005407379	0.012310768	-0.0006524041	-0.13634716	5.6606526	8.006796	Multitasking_Read
14:31:58.178	-0.15562786	5.444581	7.6353426	0.005407379	0.012310768	-0.0006524041	-0.13634716	5.6606526	8.006796	Multitasking_Read
14:31:58.198	-0.11971374	5.4948606	7.6449194	0.017013818	-0.0011282681	0.0005693264	-0.1410806	5.6624436	8.0054455	Multitasking_Read
14:31:58.219	-0.11971374	5.4948606	7.6449194	0.017013818	-0.0011282681	0.0005693264	-0.1410806	5.6624436	8.0054455	Multitasking_Read
14:31:58.240	-0.11971374	5.4948606	7.6449194	0.017013818	-0.0011282681	0.0005693264	-0.1410806	5.6624436	8.0054455	Multitasking_Read
14:31:58.261	-0.11971374	5.4948606	7.6449194	0.017013818	-0.0011282681	0.0005693264	-0.1410806	5.6624436	8.0054455	Multitasking_Read
14:31:58.282	-0.11971374	5.4948606	7.6449194	0.017013818	-0.0011282681	0.0005693264	-0.1410806	5.6624436	8.0054455	Multitasking_Read
14:31:58.304	-0.11971374	5.4948606	7.6449194	0.017013818	-0.0011282681	0.0005693264	-0.1410806	5.6624436	8.0054455	Multitasking_Read
14:31:58.325	-0.11971374	5.4948606	7.6449194	0.017013818	-0.0011282681	0.0005693264	-0.1410806	5.6624436	8.0054455	Multitasking_Read
14:31:58.346	-0.11971374	5.4948606	7.6449194	0.017013818	-0.0011282681	0.0005693264	-0.1410806	5.6624436	8.0054455	Multitasking_Read
14:31:58.367	-0.11971374	5.4948606	7.6449194	0.017013818	-0.0011282681	0.0005693264	-0.1410806	5.6624436	8.0054455	Multitasking_Read
14:31:58.389	-0.19154198	5.4948606	7.613794	0.017013818	9.346238e-05	0.0005693264	-0.14996903	5.6623325	8.005364	Multitasking_Read
14:31:58.410	-0.19154198	5.4948606	7.613794	0.017013818	9.346238e-05	0.0005693264	-0.14996903	5.6623325	8.005364	Multitasking_Read
14:31:58.431	-0.19154198	5.4948606	7.613794	0.017013818	9.346238e-05	0.0005693264	-0.14996903	5.6623325	8.005364	Multitasking_Read
14:31:58.454	-0.19154198	5.4948606	7.613794	0.017013818	9.346238e-05	0.0005693264	-0.14996903	5.6623325	8.005364	Multitasking_Read
14:31:58.475	-0.19154198	5.4948606	7.613794	0.017013818	9.346238e-05	0.0005693264	-0.14996903	5.6623325	8.005364	Multitasking_Read
14:31:58.496	-0.19154198	5.4948606	7.613794	0.017013818	9.346238e-05	0.0005693264	-0.14996903	5.6623325	8.005364	Multitasking_Read
14:31:58.518	-0.19154198	5.4948606	7.613794	0.017013818	9.346238e-05	0.0005693264	-0.14996903	5.6623325	8.005364	Multitasking_Read
14:31:58.539	-0.19154198	5.4948606	7.613794	0.017013818	9.346238e-05	0.0005693264	-0.14996903	5.6623325	8.005364	Multitasking_Read
14:31:58.560	-0.11492519	5.482889	7.7957587	-0.011085982	-0.010291247	0.00912144	-0.14771941	5.668868	8.000777	Multitasking_Read
14:31:58.582	-0.11492519	5.482889	7.7957587	-0.011085982	-0.010291247	0.00912144	-0.14771941	5.668868	8.000777	Multitasking_Read
14:31:58.603	-0.11492519	5.482889	7.7957587	-0.011085982	-0.010291247	0.00912144	-0.14771941	5.668868	8.000777	Multitasking_Read
14:31:58.624	-0.11492519	5.482889	7.7957587	-0.011085982	-0.010291247	0.00912144	-0.14771941	5.668868	8.000777	Multitasking_Read
14:31:58.645	-0.11492519	5.482889	7.7957587	-0.011085982	-0.010291247	0.00912144	-0.14771941	5.668868	8.000777	Multitasking_Read
14:31:58.667	-0.11492519	5.482889	7.7957587	-0.011085982	-0.010291247	0.00912144	-0.14771941	5.668868	8.000777	Multitasking_Read
14:31:58.688	-0.11492519	5.482889	7.7957587	-0.011085982	-0.010291247	0.00912144	-0.14771941	5.668868	8.000777	Multitasking_Read
14:31:58.710	-0.11492519	5.482889	7.7957587	-0.011085982	-0.010291247	0.00912144	-0.14771941	5.668868	8.000777	Multitasking_Read
14:31:58.731	-0.11492519	5.482889	7.7957587	-0.011085982	-0.010291247	0.00912144	-0.14771941	5.668868	8.000777	Multitasking_Read
14:31:58.754	-0.14365649	5.5571117	7.738296	0.013959493	0.00070432766	-0.0024849998	-0.14470859	5.68051	7.992571	Multitasking_Read
14:31:58.776	-0.14365649	5.5571117	7.738296	0.013959493	0.00070432766	-0.0024849998	-0.14470859	5.68051	7.992571	Multitasking_Read
14:31:58.797	-0.14365649	5.5571117	7.738296	0.013959493	0.00070432766	-0.0024849998	-0.14470859	5.68051	7.992571	Multitasking_Read
14:31:58.818	-0.14365649	5.5571117	7.738296	0.013959493	0.00070432766	-0.0024849998	-0.14470859	5.68051	7.992571	Multitasking_Read
14:31:58.840	-0.14365649	5.5571117	7.738296	0.013959493	0.00070432766	-0.0024849998	-0.14470859	5.68051	7.992571	Multitasking_Read
14:31:58.861	-0.14365649	5.5571117	7.738296	0.013959493	0.00070432766	-0.0024849998	-0.14470859	5.68051	7.992571	Multitasking_Read
14:31:58.882	-0.14365649	5.5571117	7.738296	0.013959493	0.00070432766	-0.0024849998	-0.14470859	5.68051	7.992571	Multitasking_Read
14:31:58.905	-0.14365649	5.5571117	7.738296	0.013959493	0.00070432766	-0.0024849998	-0.14470859	5.68051	7.992571	Multitasking_Read
14:31:58.926	-0.17717634	5.593026	7.901107	-0.0074207913	-0.0011282681	-0.0018741345	-0.1401657	5.687345	7.987792	Multitasking_Read
14:31:58.948	-0.17717634	5.593026	7.901107	-0.0074207913	-0.0011282681	-0.0018741345	-0.1401657	5.687345	7.987792	Multitasking_Read
14:31:58.971	-0.17717634	5.593026	7.901107	-0.0074207913	-0.0011282681	-0.0018741345	-0.1401657	5.687345	7.987792	Multitasking_Read
14:31:58.991	-0.17717634	5.593026	7.901107	-0.0074207913	-0.0011282681	-0.0018741345	-0.1401657	5.687345	7.987792	Multitasking_Read
14:31:59.013	-0.17717634	5.593026	7.901107	-0.0074207913	-0.0011282681	-0.0018741345	-0.1401657	5.687345	7.987792	Multitasking_Read
14:31:59.035	-0.17717634	5.593026	7.901107	-0.0074207913	-0.0011282681	-0.0018741345	-0.1401657	5.687345	7.987792	Multitasking_Read
14:31:59.056	-0.17717634	5.593026	7.901107	-0.0074207913	-0.0011282681	-0.0018741345	-0.1401657	5.687345	7.987792	Multitasking_Read
14:31:59.078	-0.17717634	5.593026	7.901107	-0.0074207913	-0.0011282681	-0.0018741345	-0.1401657	5.687345	7.987792	Multitasking_Read
14:31:59.099	-0.19633053	5.583449	7.781393	0.02067901	0.017197689	-0.003095865	-0.14217101	5.686954	7.988032	Multitasking_Read
14:31:59.122	-0.19633053	5.583449	7.781393	0.02067901	0.017197689	-0.003095865	-0.14217101	5.686954	7.988032	Multitasking_Read
14:31:59.144	-0.19633053	5.583449	7.781393	0.02067901	0.017197689	-0.003095865	-0.14217101	5.686954	7.988032	Multitasking_Read
14:31:59.165	-0.19633053	5.583449	7.781393	0.02067901	0.017197689	-0.003095865	-0.14217101	5.686954	7.988032	Multitasking_Read
14:31:59.186	-0.19633053	5.583449	7.781393	0.02067901	0.017197689	-0.003095865	-0.14217101	5.686954	7.988032	Multitasking_Read
14:31:59.207	-0.19633053	5.583449	7.781393	0.02067901	0.017197689	-0.003095865	-0.14217101	5.686954	7.988032	Multitasking_Read
14:31:59.228	-0.19633053	5.583449	7.781393	0.02067901	0.017197689	-0.003095865	-0.14217101	5.686954	7.988032	Multitasking_Read
14:31:59.249	-0.19633053	5.583449	7.781393	0.02067901	0.017197689	-0.003095865	-0.14217101	5.686954	7.988032	Multitasking_Read
14:31:59.270	-0.19633053	5.583449	7.781393	0.02067901	0.017197689	-0.003095865	-0.14217101	5.686954	7.988032	Multitasking_Read
14:31:59.291	-0.21309046	5.5451403	7.721536	0.012737762	0.008034711	0.0024019221	-0.14193603	5.6881714	7.9871707	Multitasking_Read
14:31:59.312	-0.21309046	5.5451403	7.721536	0.012737762	0.008034711	0.0024019221	-0.14193603	5.6881714	7.9871707	Multitasking_Read
14:31:59.333	-0.21309046	5.5451403	7.721536	0.012737762	0.008034711	0.0024019221	-0.14193603	5.6881714	7.9871707	Multitasking_Read
14:31:59.354	-0.21309046	5.5451403	7.721536	0.012737762	0.008034711	0.0024019221	-0.14193603	5.6881714	7.9871707	Multitasking_Read
14:31:59.376	-0.21309046	5.5451403	7.721536	0.012737762	0.008034711	0.0024019221	-0.14193603	5.6881714	7.9871707	Multitasking_Read
14:31:59.397	-0.21309046	5.5451403	7.721536	0.012737762	0.008034711	0.0024019221	-0.14193603	5.6881714	7.9871707	Multitasking_Read
14:31:59.418	-0.21309046	5.5451403	7.721536	0.012737762	0.008034711	0.0024019221	-0.14193603	5.6881714	7.9871707	Multitasking_Read
14:31:59.440	-0.21309046	5.5451403	7.721536	0.012737762	0.008034711	0.0024019221	-0.14193603	5.6881714	7.9871707	Multitasking_Read
14:31:59.461	-0.102953814	5.5116205	7.7311134	0.004796514	-0.00601519	0.0060671135	-0.14410974	5.686781	7.988123	Multitasking_Read
14:31:59.482	-0.102953814	5.5116205	7.7311134	0.004796514	-0.00601519	0.0060671135	-0.14410974	5.686781	7.988123	Multitasking_Read
14:31:59.503	-0.102953814	5.5116205	7.7311134	0.004796514	-0.00601519	0.0060671135	-0.14410974	5.686781	7.988123	Multitasking_Read
14:31:59.525	-0.102953814	5.5116205	7.7311134	0.004796514	-0.00601519	0.0060671135	-0.14410974	5.686781	7.988123	Multitasking_Read
14:31:59.547	-0.102953814	5.5116205	7.7311134	0.004796514	-0.00601519	0.0060671135	-0.14410974	5.686781	7.988123	Multitasking_Read
14:31:59.568	-0.102953814	5.5116205	7.7311134	0.004796514	-0.00601519	0.0060671135	-0.14410974	5.686781	7.988123	Multitasking_Read
14:31:59.590	-0.102953814	5.5116205	7.7311134	0.004796514	-0.00601519	0.0060671135	-0.14410974	5.686781	7.988123	Multitasking_Read
14:31:59.611	-0.102953814	5.5116205	7.7311134	0.004796514	-0.00601519	0.0060671135	-0.14410974	5.686781	7.988123	Multitasking_Read
14:31:59.632	-0.102953814	5.5116205	7.7311134	0.004796514	-0.00601519	0.0060671135	-0.14410974	5.686781	7.988123	Multitasking_Read
14:31:59.654	-0.16520496	5.525986	7.778999	-0.025135884	-0.00601519	0.0054562483	-0.14590539	5.687034	7.9879074	Multitasking_Read
14:31:59.676	-0.16520496	5.525986	7.778999	-0.025135884	-0.00601519	0.0054562483	-0.14590539	5.687034	7.9879074	Multitasking_Read
14:31:59.697	-0.16520496	5.525986	7.778999	-0.025135884	-0.00601519	0.0054562483	-0.14590539	5.687034	7.9879074	Multitasking_Read
14:31:59.718	-0.16520496	5.525986	7.778999	-0.025135884	-0.00601519	0.0054562483	-0.14590539	5.687034	7.9879074	Multitasking_Read
14:31:59.739	-0.16520496	5.525986	7.778999	-0.025135884	-0.00601519	0.0054562483	-0.14590539	5.687034	7.9879074	Multitasking_Read
14:31:59.761	-0.16520496	5.525986	7.778999	-0.025135884	-0.00601519	0.0054562483	-0.14590539	5.687034	7.9879074	Multitasking_Read
14:31:59.782	-0.16520496	5.525986	7.778999	-0.025135884	-0.00601519	0.0054562483	-0.14590539	5.687034	7.9879074	Multitasking_Read
14:31:59.804	-0.16520496	5.525986	7.778999	-0.025135884	-0.00601519	0.0054562483	-0.14590539	5.687034	7.9879074	Multitasking_Read
14:31:59.825	-0.15323359	5.5547175	7.7718163	-0.015972905	-0.005404325	0.0024019221	-0.1427145	5.6792426	7.9935064	Multitasking_Read
14:31:59.846	-0.15323359	5.5547175	7.7718163	-0.015972905	-0.005404325	0.0024019221	-0.1427145	5.6792426	7.9935064	Multitasking_Read
14:31:59.867	-0.15323359	5.5547175	7.7718163	-0.015972905	-0.005404325	0.0024019221	-0.1427145	5.6792426	7.9935064	Multitasking_Read
14:31:59.889	-0.15323359	5.5547175	7.7718163	-0.015972905	-0.005404325	0.0024019221	-0.1427145	5.6792426	7.9935064	Multitasking_Read
14:31:59.910	-0.15323359	5.5547175	7.7718163	-0.015972905	-0.005404325	0.0024019221	-0.1427145	5.6792426	7.9935064	Multitasking_Read
14:31:59.942	-0.15323359	5.5547175	7.7718163	-0.015972905	-0.005404325	0.0024019221	-0.1427145	5.6792426	7.9935064	Multitasking_Read
14:31:59.963	-0.15323359	5.5547175	7.7718163	-0.015972905	-0.005404325	0.0024019221	-0.1427145	5.6792426	7.9935064	Multitasking_Read
14:31:59.984	-0.15323359	5.5547175	7.7718163	-0.015972905	-0.005404325	0.0024019221	-0.1427145	5.6792426	7.9935064	Multitasking_Read
14:32:00.006	-0.1699935	5.516409	7.7670274	0.0005204572	-0.005404325	-4.153884e-05	-0.14059298	5.6745152	7.996903	Multitasking_Read
14:32:00.027	-0.1699935	5.516409	7.7670274	0.0005204572	-0.005404325	-4.153884e-05	-0.14059298	5.6745152	7.996903	Multitasking_Read
14:32:00.051	-0.1699935	5.516409	7.7670274	0.0005204572	-0.005404325	-4.153884e-05	-0.14059298	5.6745152	7.996903	Multitasking_Read
14:32:00.073	-0.1699935	5.516409	7.7670274	0.0005204572	-0.005404325	-4.153884e-05	-0.14059298	5.6745152	7.996903	Multitasking_Read
14:32:00.095	-0.1699935	5.516409	7.7670274	0.0005204572	-0.005404325	-4.153884e-05	-0.14059298	5.6745152	7.996903	Multitasking_Read
14:32:00.117	-0.1699935	5.516409	7.7670274	0.0005204572	-0.005404325	-4.153884e-05	-0.14059298	5.6745152	7.996903	Multitasking_Read
14:32:00.138	-0.1699935	5.516409	7.7670274	0.0005204572	-0.005404325	-4.153884e-05	-0.14059298	5.6745152	7.996903	Multitasking_Read
14:32:00.160	-0.1699935	5.516409	7.7670274	0.0005204572	-0.005404325	-4.153884e-05	-0.14059298	5.6745152	7.996903	Multitasking_Read
14:32:00.182	-0.12689656	5.5116205	7.814913	0.0029639183	0.0104781715	0.0017910568	-0.13692246	5.67384	7.9974456	Multitasking_Read
14:32:00.204	-0.12689656	5.5116205	7.814913	0.0029639183	0.0104781715	0.0017910568	-0.13692246	5.67384	7.9974456	Multitasking_Read
14:32:00.226	-0.12689656	5.5116205	7.814913	0.0029639183	0.0104781715	0.0017910568	-0.13692246	5.67384	7.9974456	Multitasking_Read
14:32:00.248	-0.12689656	5.5116205	7.814913	0.0029639183	0.0104781715	0.0017910568	-0.13692246	5.67384	7.9974456	Multitasking_Read
14:32:00.269	-0.12689656	5.5116205	7.814913	0.0029639183	0.0104781715	0.0017910568	-0.13692246	5.67384	7.9974456	Multitasking_Read
14:32:00.291	-0.12689656	5.5116205	7.814913	0.0029639183	0.0104781715	0.0017910568	-0.13692246	5.67384	7.9974456	Multitasking_Read
14:32:00.313	-0.12689656	5.5116205	7.814913	0.0029639183	0.0104781715	0.0017910568	-0.13692246	5.67384	7.9974456	Multitasking_Read
14:32:00.334	-0.12689656	5.5116205	7.814913	0.0029639183	0.0104781715	0.0017910568	-0.13692246	5.67384	7.9974456	Multitasking_Read
14:32:00.355	-0.16520496	5.4661293	7.5922456	0.0041856486	0.011699902	-4.153884e-05	-0.14167194	5.673782	7.997405	Multitasking_Read
14:32:00.377	-0.16520496	5.4661293	7.5922456	0.0041856486	0.011699902	-4.153884e-05	-0.14167194	5.673782	7.997405	Multitasking_Read
14:32:00.398	-0.16520496	5.4661293	7.5922456	0.0041856486	0.011699902	-4.153884e-05	-0.14167194	5.673782	7.997405	Multitasking_Read
14:32:00.419	-0.16520496	5.4661293	7.5922456	0.0041856486	0.011699902	-4.153884e-05	-0.14167194	5.673782	7.997405	Multitasking_Read
14:32:00.441	-0.16520496	5.4661293	7.5922456	0.0041856486	0.011699902	-4.153884e-05	-0.14167194	5.673782	7.997405	Multitasking_Read
14:32:00.462	-0.16520496	5.4661293	7.5922456	0.0041856486	0.011699902	-4.153884e-05	-0.14167194	5.673782	7.997405	Multitasking_Read
14:32:00.483	-0.16520496	5.4661293	7.5922456	0.0041856486	0.011699902	-4.153884e-05	-0.14167194	5.673782	7.997405	Multitasking_Read
14:32:00.504	-0.16520496	5.4661293	7.5922456	0.0041856486	0.011699902	-4.153884e-05	-0.14167194	5.673782	7.997405	Multitasking_Read
14:32:00.525	-0.16520496	5.4661293	7.5922456	0.0041856486	0.011699902	-4.153884e-05	-0.14167194	5.673782	7.997405	Multitasking_Read
14:32:00.547	-0.17717634	5.506832	7.699988	-0.0178055	0.00070432766	0.0024019221	-0.1417119	5.6705647	7.999687	Multitasking_Read
14:32:00.569	-0.17717634	5.506832	7.699988	-0.0178055	0.00070432766	0.0024019221	-0.1417119	5.6705647	7.999687	Multitasking_Read
14:32:00.590	-0.17717634	5.506832	7.699988	-0.0178055	0.00070432766	0.0024019221	-0.1417119	5.6705647	7.999687	Multitasking_Read
14:32:00.612	-0.17717634	5.506832	7.699988	-0.0178055	0.00070432766	0.0024019221	-0.1417119	5.6705647	7.999687	Multitasking_Read
14:32:00.633	-0.17717634	5.506832	7.699988	-0.0178055	0.00070432766	0.0024019221	-0.1417119	5.6705647	7.999687	Multitasking_Read
14:32:00.655	-0.17717634	5.506832	7.699988	-0.0178055	0.00070432766	0.0024019221	-0.1417119	5.6705647	7.999687	Multitasking_Read
14:32:00.677	-0.17717634	5.506832	7.699988	-0.0178055	0.00070432766	0.0024019221	-0.1417119	5.6705647	7.999687	Multitasking_Read
14:32:00.698	-0.17717634	5.506832	7.699988	-0.0178055	0.00070432766	0.0024019221	-0.1417119	5.6705647	7.999687	Multitasking_Read
14:32:00.719	-0.117319465	5.5140147	7.8723755	-0.017194636	0.0019260582	0.0054562483	-0.14216924	5.658879	8.00795	Multitasking_Read
14:32:00.741	-0.117319465	5.5140147	7.8723755	-0.017194636	0.0019260582	0.0054562483	-0.14216924	5.658879	8.00795	Multitasking_Read
14:32:00.764	-0.117319465	5.5140147	7.8723755	-0.017194636	0.0019260582	0.0054562483	-0.14216924	5.658879	8.00795	Multitasking_Read
14:32:00.786	-0.117319465	5.5140147	7.8723755	-0.017194636	0.0019260582	0.0054562483	-0.14216924	5.658879	8.00795	Multitasking_Read
14:32:00.807	-0.117319465	5.5140147	7.8723755	-0.017194636	0.0019260582	0.0054562483	-0.14216924	5.658879	8.00795	Multitasking_Read
14:32:00.830	-0.117319465	5.5140147	7.8723755	-0.017194636	0.0019260582	0.0054562483	-0.14216924	5.658879	8.00795	Multitasking_Read
14:32:00.851	-0.117319465	5.5140147	7.8723755	-0.017194636	0.0019260582	0.0054562483	-0.14216924	5.658879	8.00795	Multitasking_Read
14:32:00.872	-0.117319465	5.5140147	7.8723755	-0.017194636	0.0019260582	0.0054562483	-0.14216924	5.658879	8.00795	Multitasking_Read
14:32:00.893	-0.16041641	5.487678	7.85801	-0.017194636	0.0019260582	0.0054562483	-0.14216924	5.658879	8.00795	Multitasking_Read
14:32:00.915	-0.16041641	5.487678	7.85801	-0.010475118	0.012921633	0.0060671135	-0.14645422	5.6331534	8.025988	Multitasking_Read
14:32:00.936	-0.16041641	5.487678	7.85801	-0.010475118	0.012921633	0.0060671135	-0.14645422	5.6331534	8.025988	Multitasking_Read
14:32:00.957	-0.16041641	5.487678	7.85801	-0.010475118	0.012921633	0.0060671135	-0.14645422	5.6331534	8.025988	Multitasking_Read
14:32:00.980	-0.16041641	5.487678	7.85801	-0.010475118	0.012921633	0.0060671135	-0.14645422	5.6331534	8.025988	Multitasking_Read
14:32:01.001	-0.16041641	5.487678	7.85801	-0.010475118	0.012921633	0.0060671135	-0.14645422	5.6331534	8.025988	Multitasking_Read
14:32:01.022	-0.16041641	5.487678	7.85801	-0.010475118	0.012921633	0.0060671135	-0.14645422	5.6331534	8.025988	Multitasking_Read
14:32:01.044	-0.16041641	5.487678	7.85801	-0.010475118	0.012921633	0.0060671135	-0.14645422	5.6331534	8.025988	Multitasking_Read
14:32:01.067	-0.16041641	5.487678	7.85801	-0.010475118	0.012921633	0.0060671135	-0.14645422	5.6331534	8.025988	Multitasking_Read
14:32:01.088	-0.14605077	5.4900723	7.695199	-9.040806e-05	0.006202115	0.008510575	-0.14929904	5.6359563	8.023967	Multitasking_Read
14:32:01.109	-0.14605077	5.4900723	7.695199	-9.040806e-05	0.006202115	0.008510575	-0.14929904	5.6359563	8.023967	Multitasking_Read
14:32:01.131	-0.14605077	5.4900723	7.695199	-9.040806e-05	0.006202115	0.008510575	-0.14929904	5.6359563	8.023967	Multitasking_Read
14:32:01.152	-0.14605077	5.4900723	7.695199	-9.040806e-05	0.006202115	0.008510575	-0.14929904	5.6359563	8.023967	Multitasking_Read
14:32:01.174	-0.14605077	5.4900723	7.695199	-9.040806e-05	0.006202115	0.008510575	-0.14929904	5.6359563	8.023967	Multitasking_Read
14:32:01.195	-0.14605077	5.4900723	7.695199	-9.040806e-05	0.006202115	0.008510575	-0.14929904	5.6359563	8.023967	Multitasking_Read
14:32:01.217	-0.14605077	5.4900723	7.695199	-9.040806e-05	0.006202115	0.008510575	-0.14929904	5.6359563	8.023967	Multitasking_Read
14:32:01.238	-0.14605077	5.4900723	7.695199	-9.040806e-05	0.006202115	0.008510575	-0.14929904	5.6359563	8.023967	Multitasking_Read
14:32:01.259	-0.21548474	5.463735	7.8173075	-0.0068099257	-0.006626055	0.00912144	-0.14917652	5.636241	8.023768	Multitasking_Read
14:32:01.281	-0.21548474	5.463735	7.8173075	-0.0068099257	-0.006626055	0.00912144	-0.14917652	5.636241	8.023768	Multitasking_Read
14:32:01.302	-0.21548474	5.463735	7.8173075	-0.0068099257	-0.006626055	0.00912144	-0.14917652	5.636241	8.023768	Multitasking_Read
14:32:01.324	-0.21548474	5.463735	7.8173075	-0.0068099257	-0.006626055	0.00912144	-0.14917652	5.636241	8.023768	Multitasking_Read
14:32:01.345	-0.21548474	5.463735	7.8173075	-0.0068099257	-0.006626055	0.00912144	-0.14917652	5.636241	8.023768	Multitasking_Read
14:32:01.366	-0.21548474	5.463735	7.8173075	-0.0068099257	-0.006626055	0.00912144	-0.14917652	5.636241	8.023768	Multitasking_Read
14:32:01.387	-0.21548474	5.463735	7.8173075	-0.0068099257	-0.006626055	0.00912144	-0.14917652	5.636241	8.023768	Multitasking_Read
14:32:01.408	-0.21548474	5.463735	7.8173075	-0.0068099257	-0.006626055	0.00912144	-0.14917652	5.636241	8.023768	Multitasking_Read
14:32:01.429	-0.21548474	5.463735	7.8173075	-0.0068099257	-0.006626055	0.00912144	-0.14917652	5.636241	8.023768	Multitasking_Read
14:32:01.450	-0.11013664	5.4900723	7.738296	-0.0007012733	0.0031477886	0.004234518	-0.14865601	5.637384	8.022976	Multitasking_Read
14:32:01.472	-0.11013664	5.4900723	7.738296	-0.0007012733	0.0031477886	0.004234518	-0.14865601	5.637384	8.022976	Multitasking_Read
14:32:01.493	-0.11013664	5.4900723	7.738296	-0.0007012733	0.0031477886	0.004234518	-0.14865601	5.637384	8.022976	Multitasking_Read
14:32:01.515	-0.11013664	5.4900723	7.738296	-0.0007012733	0.0031477886	0.004234518	-0.14865601	5.637384	8.022976	Multitasking_Read
14:32:01.536	-0.11013664	5.4900723	7.738296	-0.0007012733	0.0031477886	0.004234518	-0.14865601	5.637384	8.022976	Multitasking_Read
14:32:01.557	-0.11013664	5.4900723	7.738296	-0.0007012733	0.0031477886	0.004234518	-0.14865601	5.637384	8.022976	Multitasking_Read
14:32:01.578	-0.11013664	5.4900723	7.738296	-0.0007012733	0.0031477886	0.004234518	-0.14865601	5.637384	8.022976	Multitasking_Read
14:32:01.599	-0.11013664	5.4900723	7.738296	-0.0007012733	0.0031477886	0.004234518	-0.14865601	5.637384	8.022976	Multitasking_Read
14:32:01.621	-0.21309046	5.5116205	7.877164	-0.014751174	9.346238e-05	0.0005693264	-0.14942302	5.639537	8.021451	Multitasking_Read
14:32:01.642	-0.21309046	5.5116205	7.877164	-0.014751174	9.346238e-05	0.0005693264	-0.14942302	5.639537	8.021451	Multitasking_Read
14:32:01.663	-0.21309046	5.5116205	7.877164	-0.014751174	9.346238e-05	0.0005693264	-0.14942302	5.639537	8.021451	Multitasking_Read
14:32:01.684	-0.21309046	5.5116205	7.877164	-0.014751174	9.346238e-05	0.0005693264	-0.14942302	5.639537	8.021451	Multitasking_Read
14:32:01.705	-0.21309046	5.5116205	7.877164	-0.014751174	9.346238e-05	0.0005693264	-0.14942302	5.639537	8.021451	Multitasking_Read
14:32:01.726	-0.21309046	5.5116205	7.877164	-0.014751174	9.346238e-05	0.0005693264	-0.14942302	5.639537	8.021451	Multitasking_Read
14:32:01.750	-0.21309046	5.5116205	7.877164	-0.014751174	9.346238e-05	0.0005693264	-0.14942302	5.639537	8.021451	Multitasking_Read
14:32:01.771	-0.21309046	5.5116205	7.877164	-0.014751174	9.346238e-05	0.0005693264	-0.14942302	5.639537	8.021451	Multitasking_Read
14:32:01.793	-0.18435916	5.5379577	7.877164	-0.014751174	9.346238e-05	0.0005693264	-0.14942302	5.639537	8.021451	Multitasking_Read
14:32:01.814	-0.18435916	5.5379577	7.877164	0.010905167	0.011089037	0.0017910568	-0.14782739	5.6384583	8.022235	Multitasking_Read
14:32:01.835	-0.18435916	5.5379577	7.877164	0.010905167	0.011089037	0.0017910568	-0.14782739	5.6384583	8.022235	Multitasking_Read
14:32:01.857	-0.18435916	5.5379577	7.877164	0.010905167	0.011089037	0.0017910568	-0.14782739	5.6384583	8.022235	Multitasking_Read
14:32:01.879	-0.18435916	5.5379577	7.877164	0.010905167	0.011089037	0.0017910568	-0.14782739	5.6384583	8.022235	Multitasking_Read
14:32:01.900	-0.18435916	5.5379577	7.877164	0.010905167	0.011089037	0.0017910568	-0.14782739	5.6384583	8.022235	Multitasking_Read
14:32:01.922	-0.18435916	5.5379577	7.877164	0.010905167	0.011089037	0.0017910568	-0.14782739	5.6384583	8.022235	Multitasking_Read
14:32:01.945	-0.18435916	5.5379577	7.877164	0.010905167	0.011089037	0.0017910568	-0.14782739	5.6384583	8.022235	Multitasking_Read
14:32:01.967	-0.18435916	5.5379577	7.877164	0.010905167	0.011089037	0.0017910568	-0.14782739	5.6384583	8.022235	Multitasking_Read
14:32:01.989	-0.15323359	5.499649	7.726325	0.0029639183	0.011089037	0.0030127873	-0.14429338	5.643981	8.018419	Multitasking_Read
14:32:02.010	-0.15323359	5.499649	7.726325	0.0029639183	0.011089037	0.0030127873	-0.14429338	5.643981	8.018419	Multitasking_Read
14:32:02.032	-0.15323359	5.499649	7.726325	0.0029639183	0.011089037	0.0030127873	-0.14429338	5.643981	8.018419	Multitasking_Read
14:32:02.053	-0.15323359	5.499649	7.726325	0.0029639183	0.011089037	0.0030127873	-0.14429338	5.643981	8.018419	Multitasking_Read
14:32:02.074	-0.15323359	5.499649	7.726325	0.0029639183	0.011089037	0.0030127873	-0.14429338	5.643981	8.018419	Multitasking_Read
14:32:02.095	-0.15323359	5.499649	7.726325	0.0029639183	0.011089037	0.0030127873	-0.14429338	5.643981	8.018419	Multitasking_Read
14:32:02.118	-0.15323359	5.499649	7.726325	0.0029639183	0.011089037	0.0030127873	-0.14429338	5.643981	8.018419	Multitasking_Read
14:32:02.139	-0.15323359	5.499649	7.726325	0.0029639183	0.011089037	0.0030127873	-0.14429338	5.643981	8.018419	Multitasking_Read
14:32:02.161	-0.17957062	5.4852834	7.738296	0.010294301	0.0013151928	0.0017910568	-0.14183857	5.643499	8.018799	Multitasking_Read
14:32:02.182	-0.17957062	5.4852834	7.738296	0.010294301	0.0013151928	0.0017910568	-0.14183857	5.643499	8.018799	Multitasking_Read
14:32:02.204	-0.17957062	5.4852834	7.738296	0.010294301	0.0013151928	0.0017910568	-0.14183857	5.643499	8.018799	Multitasking_Read
14:32:02.225	-0.17957062	5.4852834	7.738296	0.010294301	0.0013151928	0.0017910568	-0.14183857	5.643499	8.018799	Multitasking_Read
14:32:02.247	-0.17957062	5.4852834	7.738296	0.010294301	0.0013151928	0.0017910568	-0.14183857	5.643499	8.018799	Multitasking_Read
14:32:02.269	-0.17957062	5.4852834	7.738296	0.010294301	0.0013151928	0.0017910568	-0.14183857	5.643499	8.018799	Multitasking_Read
14:32:02.291	-0.17957062	5.4852834	7.738296	0.010294301	0.0013151928	0.0017910568	-0.14183857	5.643499	8.018799	Multitasking_Read
14:32:02.312	-0.17957062	5.4852834	7.738296	0.010294301	0.0013151928	0.0017910568	-0.14183857	5.643499	8.018799	Multitasking_Read
14:32:02.333	-0.17957062	5.4900723	7.802942	0.010294301	0.0013151928	0.0017910568	-0.14183857	5.643499	8.018799	Multitasking_Read
14:32:02.354	-0.17957062	5.4900723	7.802942	-0.0019230038	0.0049803844	0.0072888443	-0.13881603	5.6442356	8.018332	Multitasking_Read
14:32:02.375	-0.17957062	5.4900723	7.802942	-0.0019230038	0.0049803844	0.0072888443	-0.13881603	5.6442356	8.018332	Multitasking_Read
14:32:02.396	-0.17957062	5.4900723	7.802942	-0.0019230038	0.0049803844	0.0072888443	-0.13881603	5.6442356	8.018332	Multitasking_Read
14:32:02.420	-0.17957062	5.4900723	7.802942	-0.0019230038	0.0049803844	0.0072888443	-0.13881603	5.6442356	8.018332	Multitasking_Read
14:32:02.441	-0.17957062	5.4900723	7.802942	-0.0019230038	0.0049803844	0.0072888443	-0.13881603	5.6442356	8.018332	Multitasking_Read
14:32:02.462	-0.17957062	5.4900723	7.802942	-0.0019230038	0.0049803844	0.0072888443	-0.13881603	5.6442356	8.018332	Multitasking_Read
14:32:02.494	-0.17957062	5.4900723	7.802942	-0.0019230038	0.0049803844	0.0072888443	-0.13881603	5.6442356	8.018332	Multitasking_Read
14:32:02.515	-0.12450229	5.5140147	7.7239304	-0.008642522	-0.015789034	0.0017910568	-0.13866599	5.6375346	8.023047	Multitasking_Read
14:32:02.537	-0.12450229	5.5140147	7.7239304	-0.008642522	-0.015789034	0.0017910568	-0.13866599	5.6375346	8.023047	Multitasking_Read
14:32:02.558	-0.12450229	5.5140147	7.7239304	-0.008642522	-0.015789034	0.0017910568	-0.13866599	5.6375346	8.023047	Multitasking_Read
14:32:02.579	-0.12450229	5.5140147	7.7239304	-0.008642522	-0.015789034	0.0017910568	-0.13866599	5.6375346	8.023047	Multitasking_Read
14:32:02.600	-0.12450229	5.5140147	7.7239304	-0.008642522	-0.015789034	0.0017910568	-0.13866599	5.6375346	8.023047	Multitasking_Read
14:32:02.621	-0.12450229	5.5140147	7.7239304	-0.008642522	-0.015789034	0.0017910568	-0.13866599	5.6375346	8.023047	Multitasking_Read
14:32:02.642	-0.12450229	5.5140147	7.7239304	-0.008642522	-0.015789034	0.0017910568	-0.13866599	5.6375346	8.023047	Multitasking_Read
14:32:02.663	-0.12450229	5.5140147	7.7239304	-0.008642522	-0.015789034	0.0017910568	-0.13866599	5.6375346	8.023047	Multitasking_Read
14:32:02.684	-0.12450229	5.5140147	7.7239304	-0.008642522	-0.015789034	0.0017910568	-0.13866599	5.6375346	8.023047	Multitasking_Read
14:32:02.706	-0.23224466	5.454158	7.8125186	-0.017194636	0.009256441	0.0060671135	-0.13955325	5.6307416	8.027802	Multitasking_Read
14:32:02.728	-0.23224466	5.454158	7.8125186	-0.017194636	0.009256441	0.0060671135	-0.13955325	5.6307416	8.027802	Multitasking_Read
14:32:02.750	-0.23224466	5.454158	7.8125186	-0.017194636	0.009256441	0.0060671135	-0.13955325	5.6307416	8.027802	Multitasking_Read
14:32:02.771	-0.23224466	5.454158	7.8125186	-0.017194636	0.009256441	0.0060671135	-0.13955325	5.6307416	8.027802	Multitasking_Read
14:32:02.793	-0.23224466	5.454158	7.8125186	-0.017194636	0.009256441	0.0060671135	-0.13955325	5.6307416	8.027802	Multitasking_Read
14:32:02.814	-0.23224466	5.454158	7.8125186	-0.017194636	0.009256441	0.0060671135	-0.13955325	5.6307416	8.027802	Multitasking_Read
14:32:02.837	-0.23224466	5.454158	7.8125186	-0.017194636	0.009256441	0.0060671135	-0.13955325	5.6307416	8.027802	Multitasking_Read
14:32:02.859	-0.23224466	5.454158	7.8125186	-0.017194636	0.009256441	0.0060671135	-0.13955325	5.6307416	8.027802	Multitasking_Read
14:32:02.880	-0.13647367	5.4709177	7.877164	-0.0074207913	0.0019260582	0.006677979	-0.14320697	5.6219645	8.033886	Multitasking_Read
14:32:02.901	-0.13647367	5.4709177	7.877164	-0.0074207913	0.0019260582	0.006677979	-0.14320697	5.6219645	8.033886	Multitasking_Read
14:32:02.923	-0.13647367	5.4709177	7.877164	-0.0074207913	0.0019260582	0.006677979	-0.14320697	5.6219645	8.033886	Multitasking_Read
14:32:02.944	-0.13647367	5.4709177	7.877164	-0.0074207913	0.0019260582	0.006677979	-0.14320697	5.6219645	8.033886	Multitasking_Read
14:32:02.965	-0.13647367	5.4709177	7.877164	-0.0074207913	0.0019260582	0.006677979	-0.14320697	5.6219645	8.033886	Multitasking_Read
14:32:02.988	-0.13647367	5.4709177	7.877164	-0.0074207913	0.0019260582	0.006677979	-0.14320697	5.6219645	8.033886	Multitasking_Read
14:32:03.010	-0.13647367	5.4709177	7.877164	-0.0074207913	0.0019260582	0.006677979	-0.14320697	5.6219645	8.033886	Multitasking_Read
14:32:03.031	-0.13647367	5.4709177	7.877164	-0.0074207913	0.0019260582	0.006677979	-0.14320697	5.6219645	8.033886	Multitasking_Read
14:32:03.052	-0.13647367	5.4709177	7.877164	-0.0074207913	0.0019260582	0.006677979	-0.14320697	5.6219645	8.033886	Multitasking_Read
14:32:03.075	-0.16520496	5.4302154	7.759845	0.006018244	0.007423845	0.004845383	-0.14978215	5.6169934	8.037244	Multitasking_Read
14:32:03.097	-0.16520496	5.4302154	7.759845	0.006018244	0.007423845	0.004845383	-0.14978215	5.6169934	8.037244	Multitasking_Read
14:32:03.118	-0.16520496	5.4302154	7.759845	0.006018244	0.007423845	0.004845383	-0.14978215	5.6169934	8.037244	Multitasking_Read
14:32:03.141	-0.16520496	5.4302154	7.759845	0.006018244	0.007423845	0.004845383	-0.14978215	5.6169934	8.037244	Multitasking_Read
14:32:03.162	-0.16520496	5.4302154	7.759845	0.006018244	0.007423845	0.004845383	-0.14978215	5.6169934	8.037244	Multitasking_Read
14:32:03.184	-0.16520496	5.4302154	7.759845	0.006018244	0.007423845	0.004845383	-0.14978215	5.6169934	8.037244	Multitasking_Read
14:32:03.206	-0.16520496	5.4302154	7.759845	0.006018244	0.007423845	0.004845383	-0.14978215	5.6169934	8.037244	Multitasking_Read
14:32:03.227	-0.16520496	5.4302154	7.759845	0.006018244	0.007423845	0.004845383	-0.14978215	5.6169934	8.037244	Multitasking_Read
14:32:03.249	-0.117319465	5.4733124	7.721536	-0.0025338691	0.0037586538	0.015230092	-0.15662034	5.6207514	8.034488	Multitasking_Read
14:32:03.272	-0.117319465	5.4733124	7.721536	-0.0025338691	0.0037586538	0.015230092	-0.15662034	5.6207514	8.034488	Multitasking_Read
14:32:03.293	-0.117319465	5.4733124	7.721536	-0.0025338691	0.0037586538	0.015230092	-0.15662034	5.6207514	8.034488	Multitasking_Read
14:32:03.314	-0.117319465	5.4733124	7.721536	-0.0025338691	0.0037586538	0.015230092	-0.15662034	5.6207514	8.034488	Multitasking_Read
14:32:03.335	-0.117319465	5.4733124	7.721536	-0.0025338691	0.0037586538	0.015230092	-0.15662034	5.6207514	8.034488	Multitasking_Read
14:32:03.356	-0.117319465	5.4733124	7.721536	-0.0025338691	0.0037586538	0.015230092	-0.15662034	5.6207514	8.034488	Multitasking_Read
14:32:03.377	-0.117319465	5.4733124	7.721536	-0.0025338691	0.0037586538	0.015230092	-0.15662034	5.6207514	8.034488	Multitasking_Read
14:32:03.398	-0.117319465	5.4733124	7.721536	-0.0025338691	0.0037586538	0.015230092	-0.15662034	5.6207514	8.034488	Multitasking_Read
14:32:03.420	-0.22985038	5.4493694	7.814913	0.006018244	0.0104781715	0.008510575	-0.15883361	5.6211805	8.034141	Multitasking_Read
14:32:03.442	-0.22985038	5.4493694	7.814913	0.006018244	0.0104781715	0.008510575	-0.15883361	5.6211805	8.034141	Multitasking_Read
14:32:03.463	-0.22985038	5.4493694	7.814913	0.006018244	0.0104781715	0.008510575	-0.15883361	5.6211805	8.034141	Multitasking_Read
14:32:03.484	-0.22985038	5.4493694	7.814913	0.006018244	0.0104781715	0.008510575	-0.15883361	5.6211805	8.034141	Multitasking_Read
14:32:03.507	-0.22985038	5.4493694	7.814913	0.006018244	0.0104781715	0.008510575	-0.15883361	5.6211805	8.034141	Multitasking_Read
14:32:03.529	-0.22985038	5.4493694	7.814913	0.006018244	0.0104781715	0.008510575	-0.15883361	5.6211805	8.034141	Multitasking_Read
14:32:03.551	-0.22985038	5.4493694	7.814913	0.006018244	0.0104781715	0.008510575	-0.15883361	5.6211805	8.034141	Multitasking_Read
14:32:03.574	-0.22985038	5.4493694	7.814913	0.006018244	0.0104781715	0.008510575	-0.15883361	5.6211805	8.034141	Multitasking_Read
14:32:03.595	-0.11013664	5.5188036	7.6257653	0.005407379	-0.0035717292	0.016451823	-0.16250496	5.6361938	8.023544	Multitasking_Read
14:32:03.641	-0.11013664	5.5188036	7.6257653	0.005407379	-0.0035717292	0.016451823	-0.16250496	5.6361938	8.023544	Multitasking_Read
14:32:03.681	-0.11013664	5.5188036	7.6257653	0.005407379	-0.0035717292	0.016451823	-0.16250496	5.6361938	8.023544	Multitasking_Read
14:32:03.702	-0.11013664	5.5188036	7.6257653	0.005407379	-0.0035717292	0.016451823	-0.16250496	5.6361938	8.023544	Multitasking_Read
14:32:03.724	-0.11013664	5.5188036	7.6257653	0.005407379	-0.0035717292	0.016451823	-0.16250496	5.6361938	8.023544	Multitasking_Read
14:32:03.745	-0.11013664	5.5188036	7.6257653	0.005407379	-0.0035717292	0.016451823	-0.16250496	5.6361938	8.023544	Multitasking_Read
14:32:03.766	-0.11013664	5.5188036	7.6257653	0.005407379	-0.0035717292	0.016451823	-0.16250496	5.6361938	8.023544	Multitasking_Read
14:32:03.787	-0.14365649	5.5188036	7.8699813	-0.011085982	-0.006626055	0.0011801916	-0.1577612	5.643058	8.018812	Multitasking_Read
14:32:03.808	-0.14365649	5.5188036	7.8699813	-0.011085982	-0.006626055	0.0011801916	-0.1577612	5.643058	8.018812	Multitasking_Read
14:32:03.830	-0.14365649	5.5188036	7.8699813	-0.011085982	-0.006626055	0.0011801916	-0.1577612	5.643058	8.018812	Multitasking_Read
14:32:03.851	-0.14365649	5.5188036	7.8699813	-0.011085982	-0.006626055	0.0011801916	-0.1577612	5.643058	8.018812	Multitasking_Read
14:32:03.872	-0.14365649	5.5188036	7.8699813	-0.011085982	-0.006626055	0.0011801916	-0.1577612	5.643058	8.018812	Multitasking_Read
14:32:03.894	-0.14365649	5.5188036	7.8699813	-0.011085982	-0.006626055	0.0011801916	-0.1577612	5.643058	8.018812	Multitasking_Read
14:32:03.916	-0.14365649	5.5188036	7.8699813	-0.011085982	-0.006626055	0.0011801916	-0.1577612	5.643058	8.018812	Multitasking_Read
14:32:03.938	-0.14365649	5.5188036	7.8699813	-0.011085982	-0.006626055	0.0011801916	-0.1577612	5.643058	8.018812	Multitasking_Read
14:32:03.959	-0.105348095	5.516409	7.886741	0.007239975	-0.0041825944	0.008510575	-0.15248016	5.640185	8.020936	Multitasking_Read
14:32:03.980	-0.105348095	5.516409	7.886741	0.007239975	-0.0041825944	0.008510575	-0.15248016	5.640185	8.020936	Multitasking_Read
14:32:04.001	-0.105348095	5.516409	7.886741	0.007239975	-0.0041825944	0.008510575	-0.15248016	5.640185	8.020936	Multitasking_Read
14:32:04.022	-0.105348095	5.516409	7.886741	0.007239975	-0.0041825944	0.008510575	-0.15248016	5.640185	8.020936	Multitasking_Read
14:32:04.044	-0.105348095	5.516409	7.886741	0.007239975	-0.0041825944	0.008510575	-0.15248016	5.640185	8.020936	Multitasking_Read
14:32:04.065	-0.105348095	5.516409	7.886741	0.007239975	-0.0041825944	0.008510575	-0.15248016	5.640185	8.020936	Multitasking_Read
14:32:04.086	-0.105348095	5.516409	7.886741	0.007239975	-0.0041825944	0.008510575	-0.15248016	5.640185	8.020936	Multitasking_Read
14:32:04.109	-0.105348095	5.516409	7.886741	0.007239975	-0.0041825944	0.008510575	-0.15248016	5.640185	8.020936	Multitasking_Read
14:32:04.130	-0.105348095	5.516409	7.886741	0.007239975	-0.0041825944	0.008510575	-0.15248016	5.640185	8.020936	Multitasking_Read
14:32:04.152	-0.17717634	5.4900723	7.7119594	0.010905167	0.0049803844	0.0060671135	-0.15149498	5.643818	8.018398	Multitasking_Read
14:32:04.173	-0.17717634	5.4900723	7.7119594	0.010905167	0.0049803844	0.0060671135	-0.15149498	5.643818	8.018398	Multitasking_Read
14:32:04.196	-0.17717634	5.4900723	7.7119594	0.010905167	0.0049803844	0.0060671135	-0.15149498	5.643818	8.018398	Multitasking_Read
14:32:04.217	-0.17717634	5.4900723	7.7119594	0.010905167	0.0049803844	0.0060671135	-0.15149498	5.643818	8.018398	Multitasking_Read
14:32:04.238	-0.17717634	5.4900723	7.7119594	0.010905167	0.0049803844	0.0060671135	-0.15149498	5.643818	8.018398	Multitasking_Read
14:32:04.260	-0.17717634	5.4900723	7.7119594	0.010905167	0.0049803844	0.0060671135	-0.15149498	5.643818	8.018398	Multitasking_Read
14:32:04.281	-0.17717634	5.4900723	7.7119594	0.010905167	0.0049803844	0.0060671135	-0.15149498	5.643818	8.018398	Multitasking_Read
14:32:04.304	-0.17717634	5.4900723	7.7119594	0.010905167	0.0049803844	0.0060671135	-0.15149498	5.643818	8.018398	Multitasking_Read
14:32:04.327	-0.25379312	5.523592	7.798153	0.004796514	0.0019260582	0.0060671135	-0.15174289	5.6478343	8.015568	Multitasking_Read
14:32:04.348	-0.25379312	5.523592	7.798153	0.004796514	0.0019260582	0.0060671135	-0.15174289	5.6478343	8.015568	Multitasking_Read
14:32:04.370	-0.25379312	5.523592	7.798153	0.004796514	0.0019260582	0.0060671135	-0.15174289	5.6478343	8.015568	Multitasking_Read
14:32:04.391	-0.25379312	5.523592	7.798153	0.004796514	0.0019260582	0.0060671135	-0.15174289	5.6478343	8.015568	Multitasking_Read
14:32:04.412	-0.25379312	5.523592	7.798153	0.004796514	0.0019260582	0.0060671135	-0.15174289	5.6478343	8.015568	Multitasking_Read
14:32:04.433	-0.25379312	5.523592	7.798153	0.004796514	0.0019260582	0.0060671135	-0.15174289	5.6478343	8.015568	Multitasking_Read
14:32:04.454	-0.25379312	5.523592	7.798153	0.004796514	0.0019260582	0.0060671135	-0.15174289	5.6478343	8.015568	Multitasking_Read
14:32:04.476	-0.25379312	5.523592	7.798153	0.004796514	0.0019260582	0.0060671135	-0.15174289	5.6478343	8.015568	Multitasking_Read
14:32:04.497	-0.19633053	5.5283804	7.7766047	0.0011313224	0.00070432766	0.004845383	-0.14801762	5.6481647	8.015401	Multitasking_Read
14:32:04.518	-0.19633053	5.5283804	7.7766047	0.0011313224	0.00070432766	0.004845383	-0.14801762	5.6481647	8.015401	Multitasking_Read
14:32:04.539	-0.19633053	5.5283804	7.7766047	0.0011313224	0.00070432766	0.004845383	-0.14801762	5.6481647	8.015401	Multitasking_Read
14:32:04.562	-0.19633053	5.5283804	7.7766047	0.0011313224	0.00070432766	0.004845383	-0.14801762	5.6481647	8.015401	Multitasking_Read
14:32:04.584	-0.19633053	5.5283804	7.7766047	0.0011313224	0.00070432766	0.004845383	-0.14801762	5.6481647	8.015401	Multitasking_Read
14:32:04.605	-0.19633053	5.5283804	7.7766047	0.0011313224	0.00070432766	0.004845383	-0.14801762	5.6481647	8.015401	Multitasking_Read
14:32:04.627	-0.19633053	5.5283804	7.7766047	0.0011313224	0.00070432766	0.004845383	-0.14801762	5.6481647	8.015401	Multitasking_Read
14:32:04.648	-0.19633053	5.5283804	7.7766047	0.0011313224	0.00070432766	0.004845383	-0.14801762	5.6481647	8.015401	Multitasking_Read
14:32:04.670	-0.19633053	5.5283804	7.7766047	0.0011313224	0.00070432766	0.004845383	-0.14801762	5.6481647	8.015401	Multitasking_Read
14:32:04.691	-0.13168511	5.504438	7.7574506	0.0017421878	0.0055912496	0.0030127873	-0.14152041	5.6491494	8.014827	Multitasking_Read
14:32:04.713	-0.13168511	5.504438	7.7574506	0.0017421878	0.0055912496	0.0030127873	-0.14152041	5.6491494	8.014827	Multitasking_Read
14:32:04.734	-0.13168511	5.504438	7.7574506	0.0017421878	0.0055912496	0.0030127873	-0.14152041	5.6491494	8.014827	Multitasking_Read
14:32:04.755	-0.13168511	5.504438	7.7574506	0.0017421878	0.0055912496	0.0030127873	-0.14152041	5.6491494	8.014827	Multitasking_Read
14:32:04.777	-0.13168511	5.504438	7.7574506	0.0017421878	0.0055912496	0.0030127873	-0.14152041	5.6491494	8.014827	Multitasking_Read
14:32:04.798	-0.13168511	5.504438	7.7574506	0.0017421878	0.0055912496	0.0030127873	-0.14152041	5.6491494	8.014827	Multitasking_Read
14:32:04.819	-0.13168511	5.504438	7.7574506	0.0017421878	0.0055912496	0.0030127873	-0.14152041	5.6491494	8.014827	Multitasking_Read
14:32:04.840	-0.13168511	5.504438	7.7574506	0.0017421878	0.0055912496	0.0030127873	-0.14152041	5.6491494	8.014827	Multitasking_Read
14:32:04.862	-0.14365649	5.521198	7.8364615	0.0029639183	0.004369519	0.006677979	-0.14178476	5.6500473	8.014188	Multitasking_Read
14:32:04.883	-0.14365649	5.521198	7.8364615	0.0029639183	0.004369519	0.006677979	-0.14178476	5.6500473	8.014188	Multitasking_Read
14:32:04.904	-0.14365649	5.521198	7.8364615	0.0029639183	0.004369519	0.006677979	-0.14178476	5.6500473	8.014188	Multitasking_Read
14:32:04.925	-0.14365649	5.521198	7.8364615	0.0029639183	0.004369519	0.006677979	-0.14178476	5.6500473	8.014188	Multitasking_Read
14:32:04.947	-0.14365649	5.521198	7.8364615	0.0029639183	0.004369519	0.006677979	-0.14178476	5.6500473	8.014188	Multitasking_Read
14:32:04.968	-0.14365649	5.521198	7.8364615	0.0029639183	0.004369519	0.006677979	-0.14178476	5.6500473	8.014188	Multitasking_Read
14:32:04.989	-0.14365649	5.521198	7.8364615	0.0029639183	0.004369519	0.006677979	-0.14178476	5.6500473	8.014188	Multitasking_Read
14:32:05.010	-0.14365649	5.521198	7.8364615	0.0029639183	0.004369519	0.006677979	-0.14178476	5.6500473	8.014188	Multitasking_Read
14:32:05.031	-0.14365649	5.521198	7.8364615	0.0029639183	0.004369519	0.006677979	-0.14178476	5.6500473	8.014188	Multitasking_Read
14:32:05.053	-0.18196489	5.463735	7.7335076	0.0121268965	0.00070432766	-0.0006524041	-0.14096203	5.648187	8.015513	Multitasking_Read
14:32:05.074	-0.18196489	5.463735	7.7335076	0.0121268965	0.00070432766	-0.0006524041	-0.14096203	5.648187	8.015513	Multitasking_Read
14:32:05.095	-0.18196489	5.463735	7.7335076	0.0121268965	0.00070432766	-0.0006524041	-0.14096203	5.648187	8.015513	Multitasking_Read
14:32:05.117	-0.18196489	5.463735	7.7335076	0.0121268965	0.00070432766	-0.0006524041	-0.14096203	5.648187	8.015513	Multitasking_Read
14:32:05.138	-0.18196489	5.463735	7.7335076	0.0121268965	0.00070432766	-0.0006524041	-0.14096203	5.648187	8.015513	Multitasking_Read
14:32:05.159	-0.18196489	5.463735	7.7335076	0.0121268965	0.00070432766	-0.0006524041	-0.14096203	5.648187	8.015513	Multitasking_Read
14:32:05.180	-0.18196489	5.463735	7.7335076	0.0121268965	0.00070432766	-0.0006524041	-0.14096203	5.648187	8.015513	Multitasking_Read
14:32:05.201	-0.18196489	5.463735	7.7335076	0.0121268965	0.00070432766	-0.0006524041	-0.14096203	5.648187	8.015513	Multitasking_Read
14:32:05.222	-0.08858817	5.439792	7.642525	-0.012307713	-0.00601519	0.0011801916	-0.14064354	5.647132	8.016264	Multitasking_Read
14:32:05.244	-0.08858817	5.439792	7.642525	-0.012307713	-0.00601519	0.0011801916	-0.14064354	5.647132	8.016264	Multitasking_Read
14:32:05.266	-0.08858817	5.439792	7.642525	-0.012307713	-0.00601519	0.0011801916	-0.14064354	5.647132	8.016264	Multitasking_Read
14:32:05.288	-0.08858817	5.439792	7.642525	-0.012307713	-0.00601519	0.0011801916	-0.14064354	5.647132	8.016264	Multitasking_Read
14:32:05.309	-0.08858817	5.439792	7.642525	-0.012307713	-0.00601519	0.0011801916	-0.14064354	5.647132	8.016264	Multitasking_Read
14:32:05.331	-0.08858817	5.439792	7.642525	-0.012307713	-0.00601519	0.0011801916	-0.14064354	5.647132	8.016264	Multitasking_Read
14:32:05.352	-0.08858817	5.439792	7.642525	-0.012307713	-0.00601519	0.0011801916	-0.14064354	5.647132	8.016264	Multitasking_Read
14:32:05.373	-0.08858817	5.439792	7.642525	-0.012307713	-0.00601519	0.0011801916	-0.14064354	5.647132	8.016264	Multitasking_Read
14:32:05.394	-0.14605077	5.4733124	7.7837873	-0.013529444	0.004369519	0.0017910568	-0.13903292	5.6388745	8.022103	Multitasking_Read
14:32:05.415	-0.14605077	5.4733124	7.7837873	-0.013529444	0.004369519	0.0017910568	-0.13903292	5.6388745	8.022103	Multitasking_Read
14:32:05.437	-0.14605077	5.4733124	7.7837873	-0.013529444	0.004369519	0.0017910568	-0.13903292	5.6388745	8.022103	Multitasking_Read
14:32:05.458	-0.14605077	5.4733124	7.7837873	-0.013529444	0.004369519	0.0017910568	-0.13903292	5.6388745	8.022103	Multitasking_Read
14:32:05.479	-0.14605077	5.4733124	7.7837873	-0.013529444	0.004369519	0.0017910568	-0.13903292	5.6388745	8.022103	Multitasking_Read
14:32:05.501	-0.14605077	5.4733124	7.7837873	-0.013529444	0.004369519	0.0017910568	-0.13903292	5.6388745	8.022103	Multitasking_Read
14:32:05.522	-0.14605077	5.4733124	7.7837873	-0.013529444	0.004369519	0.0017910568	-0.13903292	5.6388745	8.022103	Multitasking_Read
14:32:05.544	-0.14605077	5.4733124	7.7837873	-0.013529444	0.004369519	0.0017910568	-0.13903292	5.6388745	8.022103	Multitasking_Read
14:32:05.565	-0.14605077	5.4733124	7.7837873	-0.013529444	0.004369519	0.0017910568	-0.13903292	5.6388745	8.022103	Multitasking_Read
14:32:05.587	-0.18675344	5.5379577	7.800547	0.0005204572	0.007423845	0.004234518	-0.13988979	5.629978	8.028334	Multitasking_Read
14:32:05.608	-0.18675344	5.5379577	7.800547	0.0005204572	0.007423845	0.004234518	-0.13988979	5.629978	8.028334	Multitasking_Read
14:32:05.629	-0.18675344	5.5379577	7.800547	0.0005204572	0.007423845	0.004234518	-0.13988979	5.629978	8.028334	Multitasking_Read
14:32:05.650	-0.18675344	5.5379577	7.800547	0.0005204572	0.007423845	0.004234518	-0.13988979	5.629978	8.028334	Multitasking_Read
14:32:05.671	-0.18675344	5.5379577	7.800547	0.0005204572	0.007423845	0.004234518	-0.13988979	5.629978	8.028334	Multitasking_Read
14:32:05.692	-0.18675344	5.5379577	7.800547	0.0005204572	0.007423845	0.004234518	-0.13988979	5.629978	8.028334	Multitasking_Read
14:32:05.713	-0.18675344	5.5379577	7.800547	0.0005204572	0.007423845	0.004234518	-0.13988979	5.629978	8.028334	Multitasking_Read
14:32:05.735	-0.18675344	5.5379577	7.800547	0.0005204572	0.007423845	0.004234518	-0.13988979	5.629978	8.028334	Multitasking_Read
14:32:05.756	-0.20590763	5.4493694	7.7167478	0.005407379	0.008034711	0.0005693264	-0.1441155	5.6299577	8.028271	Multitasking_Read
14:32:05.778	-0.20590763	5.4493694	7.7167478	0.005407379	0.008034711	0.0005693264	-0.1441155	5.6299577	8.028271	Multitasking_Read
14:32:05.799	-0.20590763	5.4493694	7.7167478	0.005407379	0.008034711	0.0005693264	-0.1441155	5.6299577	8.028271	Multitasking_Read
14:32:05.820	-0.20590763	5.4493694	7.7167478	0.005407379	0.008034711	0.0005693264	-0.1441155	5.6299577	8.028271	Multitasking_Read
14:32:05.841	-0.20590763	5.4493694	7.7167478	0.005407379	0.008034711	0.0005693264	-0.1441155	5.6299577	8.028271	Multitasking_Read
14:32:05.862	-0.20590763	5.4493694	7.7167478	0.005407379	0.008034711	0.0005693264	-0.1441155	5.6299577	8.028271	Multitasking_Read
14:32:05.883	-0.20590763	5.4493694	7.7167478	0.005407379	0.008034711	0.0005693264	-0.1441155	5.6299577	8.028271	Multitasking_Read
14:32:05.905	-0.20590763	5.4493694	7.7167478	0.005407379	0.008034711	0.0005693264	-0.1441155	5.6299577	8.028271	Multitasking_Read
14:32:05.926	-0.20590763	5.4493694	7.7167478	0.005407379	0.008034711	0.0005693264	-0.1441155	5.6299577	8.028271	Multitasking_Read
14:32:05.948	-0.14126222	5.444581	7.7957587	-0.015362039	-0.00601519	0.010954035	-0.1419314	5.631255	8.0274	Multitasking_Read
14:32:05.969	-0.14126222	5.444581	7.7957587	-0.015362039	-0.00601519	0.010954035	-0.1419314	5.631255	8.0274	Multitasking_Read
14:32:05.990	-0.14126222	5.444581	7.7957587	-0.015362039	-0.00601519	0.010954035	-0.1419314	5.631255	8.0274	Multitasking_Read
14:32:06.011	-0.14126222	5.444581	7.7957587	-0.015362039	-0.00601519	0.010954035	-0.1419314	5.631255	8.0274	Multitasking_Read
14:32:06.032	-0.14126222	5.444581	7.7957587	-0.015362039	-0.00601519	0.010954035	-0.1419314	5.631255	8.0274	Multitasking_Read
14:32:06.053	-0.14126222	5.444581	7.7957587	-0.015362039	-0.00601519	0.010954035	-0.1419314	5.631255	8.0274	Multitasking_Read
14:32:06.075	-0.14126222	5.444581	7.7957587	-0.015362039	-0.00601519	0.010954035	-0.1419314	5.631255	8.0274	Multitasking_Read
14:32:06.096	-0.14126222	5.444581	7.7957587	-0.015362039	-0.00601519	0.010954035	-0.1419314	5.631255	8.0274	Multitasking_Read
14:32:06.136	-0.15562786	5.480495	7.7933645	-0.010475118	-0.00601519	0.007899709	-0.14027236	5.6237144	8.032715	Multitasking_Read
14:32:06.168	-0.15562786	5.480495	7.7933645	-0.010475118	-0.00601519	0.007899709	-0.14027236	5.6237144	8.032715	Multitasking_Read
14:32:06.200	-0.15562786	5.480495	7.7933645	-0.010475118	-0.00601519	0.007899709	-0.14027236	5.6237144	8.032715	Multitasking_Read
14:32:06.234	-0.15562786	5.480495	7.7933645	-0.010475118	-0.00601519	0.007899709	-0.14027236	5.6237144	8.032715	Multitasking_Read
14:32:06.267	-0.15562786	5.480495	7.7933645	-0.010475118	-0.00601519	0.007899709	-0.14027236	5.6237144	8.032715	Multitasking_Read
14:32:06.301	-0.16041641	5.4852834	7.881953	-0.020859826	-0.0023499988	0.0024019221	-0.13652082	5.6192746	8.035886	Multitasking_Read
14:32:06.334	-0.16041641	5.4852834	7.881953	-0.020859826	-0.0023499988	0.0024019221	-0.13652082	5.6192746	8.035886	Multitasking_Read
14:32:06.368	-0.16041641	5.4852834	7.881953	-0.020859826	-0.0023499988	0.0024019221	-0.13652082	5.6192746	8.035886	Multitasking_Read
14:32:06.392	-0.16041641	5.4852834	7.881953	-0.020859826	-0.0023499988	0.0024019221	-0.13652082	5.6192746	8.035886	Multitasking_Read
14:32:06.413	-0.16041641	5.4852834	7.881953	-0.020859826	-0.0023499988	0.0024019221	-0.13652082	5.6192746	8.035886	Multitasking_Read
14:32:06.434	-0.16041641	5.4852834	7.881953	-0.020859826	-0.0023499988	0.0024019221	-0.13652082	5.6192746	8.035886	Multitasking_Read
14:32:06.456	-0.16041641	5.4852834	7.881953	-0.020859826	-0.0023499988	0.0024019221	-0.13652082	5.6192746	8.035886	Multitasking_Read
14:32:06.477	-0.2466103	5.4709177	7.8316727	0.007239975	0.014754228	-0.004928461	-0.138226	5.611561	8.041245	Multitasking_Read
14:32:06.498	-0.2466103	5.4709177	7.8316727	0.007239975	0.014754228	-0.004928461	-0.138226	5.611561	8.041245	Multitasking_Read
14:32:06.519	-0.2466103	5.4709177	7.8316727	0.007239975	0.014754228	-0.004928461	-0.138226	5.611561	8.041245	Multitasking_Read
14:32:06.540	-0.2466103	5.4709177	7.8316727	0.007239975	0.014754228	-0.004928461	-0.138226	5.611561	8.041245	Multitasking_Read
14:32:06.562	-0.2466103	5.4709177	7.8316727	0.007239975	0.014754228	-0.004928461	-0.138226	5.611561	8.041245	Multitasking_Read
14:32:06.583	-0.2466103	5.4709177	7.8316727	0.007239975	0.014754228	-0.004928461	-0.138226	5.611561	8.041245	Multitasking_Read
14:32:06.605	-0.2466103	5.4709177	7.8316727	0.007239975	0.014754228	-0.004928461	-0.138226	5.611561	8.041245	Multitasking_Read
14:32:06.626	-0.2466103	5.4709177	7.8316727	0.007239975	0.014754228	-0.004928461	-0.138226	5.611561	8.041245	Multitasking_Read
14:32:06.647	-0.2466103	5.4709177	7.8316727	0.007239975	0.014754228	-0.004928461	-0.138226	5.611561	8.041245	Multitasking_Read
14:32:06.670	-0.15802214	5.4757066	7.8987126	-0.012307713	0.011699902	0.0011801916	-0.14008982	5.6043415	8.046245	Multitasking_Read
14:32:06.692	-0.15802214	5.4757066	7.8987126	-0.012307713	0.011699902	0.0011801916	-0.14008982	5.6043415	8.046245	Multitasking_Read
14:32:06.714	-0.15802214	5.4757066	7.8987126	-0.012307713	0.011699902	0.0011801916	-0.14008982	5.6043415	8.046245	Multitasking_Read
14:32:06.735	-0.15802214	5.4757066	7.8987126	-0.012307713	0.011699902	0.0011801916	-0.14008982	5.6043415	8.046245	Multitasking_Read
14:32:06.757	-0.15802214	5.4757066	7.8987126	-0.012307713	0.011699902	0.0011801916	-0.14008982	5.6043415	8.046245	Multitasking_Read
14:32:06.778	-0.15802214	5.4757066	7.8987126	-0.012307713	0.011699902	0.0011801916	-0.14008982	5.6043415	8.046245	Multitasking_Read
14:32:06.799	-0.15802214	5.4757066	7.8987126	-0.012307713	0.011699902	0.0011801916	-0.14008982	5.6043415	8.046245	Multitasking_Read
14:32:06.821	-0.15802214	5.4757066	7.8987126	-0.012307713	0.011699902	0.0011801916	-0.14008982	5.6043415	8.046245	Multitasking_Read
14:32:06.842	-0.11013664	5.401484	7.877164	-0.0068099257	0.007423845	-0.0012632693	-0.1458404	5.5945964	8.052925	Multitasking_Read
14:32:06.863	-0.11013664	5.401484	7.877164	-0.0068099257	0.007423845	-0.0012632693	-0.1458404	5.5945964	8.052925	Multitasking_Read
14:32:06.885	-0.11013664	5.401484	7.877164	-0.0068099257	0.007423845	-0.0012632693	-0.1458404	5.5945964	8.052925	Multitasking_Read
14:32:06.906	-0.11013664	5.401484	7.877164	-0.0068099257	0.007423845	-0.0012632693	-0.1458404	5.5945964	8.052925	Multitasking_Read
14:32:06.928	-0.11013664	5.401484	7.877164	-0.0068099257	0.007423845	-0.0012632693	-0.1458404	5.5945964	8.052925	Multitasking_Read
14:32:06.949	-0.11013664	5.401484	7.877164	-0.0068099257	0.007423845	-0.0012632693	-0.1458404	5.5945964	8.052925	Multitasking_Read
14:32:06.970	-0.11013664	5.401484	7.877164	-0.0068099257	0.007423845	-0.0012632693	-0.1458404	5.5945964	8.052925	Multitasking_Read
14:32:06.991	-0.11013664	5.401484	7.877164	-0.0068099257	0.007423845	-0.0012632693	-0.1458404	5.5945964	8.052925	Multitasking_Read
14:32:07.012	-0.11013664	5.401484	7.877164	-0.0068099257	0.007423845	-0.0012632693	-0.1458404	5.5945964	8.052925	Multitasking_Read
14:32:07.035	-0.19633053	5.394301	7.666468	0.004796514	0.0019260582	0.0011801916	-0.15587981	5.5864015	8.058422	Multitasking_Read
14:32:07.056	-0.19633053	5.394301	7.666468	0.004796514	0.0019260582	0.0011801916	-0.15587981	5.5864015	8.058422	Multitasking_Read
14:32:07.078	-0.19633053	5.394301	7.666468	0.004796514	0.0019260582	0.0011801916	-0.15587981	5.5864015	8.058422	Multitasking_Read
14:32:07.099	-0.19633053	5.394301	7.666468	0.004796514	0.0019260582	0.0011801916	-0.15587981	5.5864015	8.058422	Multitasking_Read
14:32:07.121	-0.19633053	5.394301	7.666468	0.004796514	0.0019260582	0.0011801916	-0.15587981	5.5864015	8.058422	Multitasking_Read
14:32:07.142	-0.19633053	5.394301	7.666468	0.004796514	0.0019260582	0.0011801916	-0.15587981	5.5864015	8.058422	Multitasking_Read
14:32:07.163	-0.19633053	5.394301	7.666468	0.004796514	0.0019260582	0.0011801916	-0.15587981	5.5864015	8.058422	Multitasking_Read
14:32:07.185	-0.19633053	5.394301	7.666468	0.004796514	0.0019260582	0.0011801916	-0.15587981	5.5864015	8.058422	Multitasking_Read
14:32:07.206	-0.21548474	5.4517636	7.901107	-0.011696848	0.0055912496	0.0054562483	-0.15600154	5.5810847	8.062103	Multitasking_Read
14:32:07.227	-0.21548474	5.4517636	7.901107	-0.011696848	0.0055912496	0.0054562483	-0.15600154	5.5810847	8.062103	Multitasking_Read
14:32:07.249	-0.21548474	5.4517636	7.901107	-0.011696848	0.0055912496	0.0054562483	-0.15600154	5.5810847	8.062103	Multitasking_Read
14:32:07.270	-0.21548474	5.4517636	7.901107	-0.011696848	0.0055912496	0.0054562483	-0.15600154	5.5810847	8.062103	Multitasking_Read
14:32:07.292	-0.21548474	5.4517636	7.901107	-0.011696848	0.0055912496	0.0054562483	-0.15600154	5.5810847	8.062103	Multitasking_Read
14:32:07.313	-0.21548474	5.4517636	7.901107	-0.011696848	0.0055912496	0.0054562483	-0.15600154	5.5810847	8.062103	Multitasking_Read
14:32:07.334	-0.21548474	5.4517636	7.901107	-0.011696848	0.0055912496	0.0054562483	-0.15600154	5.5810847	8.062103	Multitasking_Read
14:32:07.356	-0.21548474	5.4517636	7.901107	-0.011696848	0.0055912496	0.0054562483	-0.15600154	5.5810847	8.062103	Multitasking_Read
14:32:07.377	-0.23463893	5.4565525	7.927444	-9.040806e-05	0.014754228	0.0072888443	-0.15910071	5.5734696	8.06731	Multitasking_Read
14:32:07.398	-0.23463893	5.4565525	7.927444	-9.040806e-05	0.014754228	0.0072888443	-0.15910071	5.5734696	8.06731	Multitasking_Read
14:32:07.419	-0.23463893	5.4565525	7.927444	-9.040806e-05	0.014754228	0.0072888443	-0.15910071	5.5734696	8.06731	Multitasking_Read
14:32:07.456	-0.23463893	5.4565525	7.927444	-9.040806e-05	0.014754228	0.0072888443	-0.15910071	5.5734696	8.06731	Multitasking_Read
14:32:07.489	-0.23463893	5.4565525	7.927444	-9.040806e-05	0.014754228	0.0072888443	-0.15910071	5.5734696	8.06731	Multitasking_Read
14:32:07.523	-0.23463893	5.4565525	7.927444	-9.040806e-05	0.014754228	0.0072888443	-0.15910071	5.5734696	8.06731	Multitasking_Read
14:32:07.555	-0.2777359	5.3871183	8.020821	-0.0031447343	0.011089037	-0.0006524041	-0.16415055	5.5706873	8.069128	Multitasking_Read
14:32:07.589	-0.2777359	5.3871183	8.020821	-0.0031447343	0.011089037	-0.0006524041	-0.16415055	5.5706873	8.069128	Multitasking_Read
14:32:07.623	-0.2777359	5.3871183	8.020821	-0.0031447343	0.011089037	-0.0006524041	-0.16415055	5.5706873	8.069128	Multitasking_Read
14:32:07.656	-0.2777359	5.3871183	8.020821	-0.0031447343	0.011089037	-0.0006524041	-0.16415055	5.5706873	8.069128	Multitasking_Read
14:32:07.689	-0.2777359	5.3871183	8.020821	-0.0031447343	0.011089037	-0.0006524041	-0.16415055	5.5706873	8.069128	Multitasking_Read
14:32:07.711	-0.2777359	5.3871183	8.020821	-0.0031447343	0.011089037	-0.0006524041	-0.16415055	5.5706873	8.069128	Multitasking_Read
14:32:07.732	-0.19633053	5.463735	7.982512	-0.0031447343	0.011089037	-0.0006524041	-0.16415055	5.5706873	8.069128	Multitasking_Read
14:32:07.753	-0.19633053	5.463735	7.982512	0.004796514	0.004369519	0.0011801916	-0.17245217	5.562311	8.074732	Multitasking_Read
14:32:07.775	-0.19633053	5.463735	7.982512	0.004796514	0.004369519	0.0011801916	-0.17245217	5.562311	8.074732	Multitasking_Read
14:32:07.796	-0.19633053	5.463735	7.982512	0.004796514	0.004369519	0.0011801916	-0.17245217	5.562311	8.074732	Multitasking_Read
14:32:07.818	-0.19633053	5.463735	7.982512	0.004796514	0.004369519	0.0011801916	-0.17245217	5.562311	8.074732	Multitasking_Read
14:32:07.839	-0.19633053	5.463735	7.982512	0.004796514	0.004369519	0.0011801916	-0.17245217	5.562311	8.074732	Multitasking_Read
14:32:07.860	-0.19633053	5.463735	7.982512	0.004796514	0.004369519	0.0011801916	-0.17245217	5.562311	8.074732	Multitasking_Read
14:32:07.881	-0.19633053	5.463735	7.982512	0.004796514	0.004369519	0.0011801916	-0.17245217	5.562311	8.074732	Multitasking_Read
14:32:07.902	-0.19633053	5.463735	7.982512	0.004796514	0.004369519	0.0011801916	-0.17245217	5.562311	8.074732	Multitasking_Read
14:32:07.923	-0.23224466	5.463735	7.905895	-0.0031447343	-0.0005174029	0.0036236527	-0.17001905	5.5555167	8.079458	Multitasking_Read
14:32:07.944	-0.23224466	5.463735	7.905895	-0.0031447343	-0.0005174029	0.0036236527	-0.17001905	5.5555167	8.079458	Multitasking_Read
14:32:07.965	-0.23224466	5.463735	7.905895	-0.0031447343	-0.0005174029	0.0036236527	-0.17001905	5.5555167	8.079458	Multitasking_Read
14:32:07.987	-0.23224466	5.463735	7.905895	-0.0031447343	-0.0005174029	0.0036236527	-0.17001905	5.5555167	8.079458	Multitasking_Read
14:32:08.008	-0.23224466	5.463735	7.905895	-0.0031447343	-0.0005174029	0.0036236527	-0.17001905	5.5555167	8.079458	Multitasking_Read
14:32:08.029	-0.23224466	5.463735	7.905895	-0.0031447343	-0.0005174029	0.0036236527	-0.17001905	5.5555167	8.079458	Multitasking_Read
14:32:08.051	-0.23224466	5.463735	7.905895	-0.0031447343	-0.0005174029	0.0036236527	-0.17001905	5.5555167	8.079458	Multitasking_Read
14:32:08.072	-0.23224466	5.463735	7.905895	-0.0031447343	-0.0005174029	0.0036236527	-0.17001905	5.5555167	8.079458	Multitasking_Read
14:32:08.094	-0.098165266	5.439792	7.721536	-0.00497733	-0.018232495	0.012175766	-0.16688746	5.55351	8.080907	Multitasking_Read
14:32:08.115	-0.098165266	5.439792	7.721536	-0.00497733	-0.018232495	0.012175766	-0.16688746	5.55351	8.080907	Multitasking_Read
14:32:08.136	-0.098165266	5.439792	7.721536	-0.00497733	-0.018232495	0.012175766	-0.16688746	5.55351	8.080907	Multitasking_Read
14:32:08.157	-0.098165266	5.439792	7.721536	-0.00497733	-0.018232495	0.012175766	-0.16688746	5.55351	8.080907	Multitasking_Read
14:32:08.178	-0.098165266	5.439792	7.721536	-0.00497733	-0.018232495	0.012175766	-0.16688746	5.55351	8.080907	Multitasking_Read
14:32:08.199	-0.098165266	5.439792	7.721536	-0.00497733	-0.018232495	0.012175766	-0.16688746	5.55351	8.080907	Multitasking_Read
14:32:08.220	-0.098165266	5.439792	7.721536	-0.00497733	-0.018232495	0.012175766	-0.16688746	5.55351	8.080907	Multitasking_Read
14:32:08.241	-0.098165266	5.439792	7.721536	-0.00497733	-0.018232495	0.012175766	-0.16688746	5.55351	8.080907	Multitasking_Read
14:32:08.262	-0.098165266	5.439792	7.721536	-0.00497733	-0.018232495	0.012175766	-0.16688746	5.55351	8.080907	Multitasking_Read
14:32:08.283	-0.07422252	5.4062724	7.877164	-0.011696848	-0.015178168	0.01034317	-0.15680158	5.550133	8.0834255	Multitasking_Read
14:32:08.304	-0.07422252	5.4062724	7.877164	-0.011696848	-0.015178168	0.01034317	-0.15680158	5.550133	8.0834255	Multitasking_Read
14:32:08.326	-0.07422252	5.4062724	7.877164	-0.011696848	-0.015178168	0.01034317	-0.15680158	5.550133	8.0834255	Multitasking_Read
14:32:08.347	-0.07422252	5.4062724	7.877164	-0.011696848	-0.015178168	0.01034317	-0.15680158	5.550133	8.0834255	Multitasking_Read
14:32:08.368	-0.07422252	5.4062724	7.877164	-0.011696848	-0.015178168	0.01034317	-0.15680158	5.550133	8.0834255	Multitasking_Read
14:32:08.389	-0.07422252	5.4062724	7.877164	-0.011696848	-0.015178168	0.01034317	-0.15680158	5.550133	8.0834255	Multitasking_Read
14:32:08.411	-0.07422252	5.4062724	7.877164	-0.011696848	-0.015178168	0.01034317	-0.15680158	5.550133	8.0834255	Multitasking_Read
14:32:08.432	-0.07422252	5.4062724	7.877164	-0.011696848	-0.015178168	0.01034317	-0.15680158	5.550133	8.0834255	Multitasking_Read
14:32:08.454	-0.15323359	5.4134555	7.910684	-0.0019230038	-0.0011282681	-4.153884e-05	-0.153425	5.548819	8.084391	Multitasking_Read
14:32:08.477	-0.15323359	5.4134555	7.910684	-0.0019230038	-0.0011282681	-4.153884e-05	-0.153425	5.548819	8.084391	Multitasking_Read
14:32:08.499	-0.15323359	5.4134555	7.910684	-0.0019230038	-0.0011282681	-4.153884e-05	-0.153425	5.548819	8.084391	Multitasking_Read
14:32:08.520	-0.15323359	5.4134555	7.910684	-0.0019230038	-0.0011282681	-4.153884e-05	-0.153425	5.548819	8.084391	Multitasking_Read
14:32:08.541	-0.15323359	5.4134555	7.910684	-0.0019230038	-0.0011282681	-4.153884e-05	-0.153425	5.548819	8.084391	Multitasking_Read
14:32:08.562	-0.15323359	5.4134555	7.910684	-0.0019230038	-0.0011282681	-4.153884e-05	-0.153425	5.548819	8.084391	Multitasking_Read
14:32:08.583	-0.15323359	5.4134555	7.910684	-0.0019230038	-0.0011282681	-4.153884e-05	-0.153425	5.548819	8.084391	Multitasking_Read
14:32:08.604	-0.15323359	5.4134555	7.910684	-0.0019230038	-0.0011282681	-4.153884e-05	-0.153425	5.548819	8.084391	Multitasking_Read
14:32:08.626	-0.15323359	5.4134555	7.910684	-0.0019230038	-0.0011282681	-4.153884e-05	-0.153425	5.548819	8.084391	Multitasking_Read
14:32:08.648	-0.13886794	5.3535986	7.9513865	0.0029639183	0.007423845	0.004234518	-0.15624015	5.5491915	8.084084	Multitasking_Read
14:32:08.669	-0.13886794	5.3535986	7.9513865	0.0029639183	0.007423845	0.004234518	-0.15624015	5.5491915	8.084084	Multitasking_Read
14:32:08.690	-0.13886794	5.3535986	7.9513865	0.0029639183	0.007423845	0.004234518	-0.15624015	5.5491915	8.084084	Multitasking_Read
14:32:08.711	-0.13886794	5.3535986	7.9513865	0.0029639183	0.007423845	0.004234518	-0.15624015	5.5491915	8.084084	Multitasking_Read
14:32:08.733	-0.13886794	5.3535986	7.9513865	0.0029639183	0.007423845	0.004234518	-0.15624015	5.5491915	8.084084	Multitasking_Read
14:32:08.754	-0.13886794	5.3535986	7.9513865	0.0029639183	0.007423845	0.004234518	-0.15624015	5.5491915	8.084084	Multitasking_Read
14:32:08.775	-0.13886794	5.3535986	7.9513865	0.0029639183	0.007423845	0.004234518	-0.15624015	5.5491915	8.084084	Multitasking_Read
14:32:08.797	-0.13886794	5.3535986	7.9513865	0.0029639183	0.007423845	0.004234518	-0.15624015	5.5491915	8.084084	Multitasking_Read
14:32:08.818	-0.021548472	5.38233	7.656891	0.02067901	0.0025369234	-4.153884e-05	-0.15169832	5.553245	8.0813875	Multitasking_Read
14:32:08.840	-0.021548472	5.38233	7.656891	0.02067901	0.0025369234	-4.153884e-05	-0.15169832	5.553245	8.0813875	Multitasking_Read
14:32:08.861	-0.021548472	5.38233	7.656891	0.02067901	0.0025369234	-4.153884e-05	-0.15169832	5.553245	8.0813875	Multitasking_Read
14:32:08.883	-0.021548472	5.38233	7.656891	0.02067901	0.0025369234	-4.153884e-05	-0.15169832	5.553245	8.0813875	Multitasking_Read
14:32:08.904	-0.021548472	5.38233	7.656891	0.02067901	0.0025369234	-4.153884e-05	-0.15169832	5.553245	8.0813875	Multitasking_Read
14:32:08.925	-0.021548472	5.38233	7.656891	0.02067901	0.0025369234	-4.153884e-05	-0.15169832	5.553245	8.0813875	Multitasking_Read
14:32:08.946	-0.021548472	5.38233	7.656891	0.02067901	0.0025369234	-4.153884e-05	-0.15169832	5.553245	8.0813875	Multitasking_Read
14:32:08.968	-0.021548472	5.38233	7.656891	0.02067901	0.0025369234	-4.153884e-05	-0.15169832	5.553245	8.0813875	Multitasking_Read
14:32:08.989	-0.021548472	5.38233	7.656891	0.02067901	0.0025369234	-4.153884e-05	-0.15169832	5.553245	8.0813875	Multitasking_Read
14:32:09.010	-0.25858167	5.394301	7.745479	-0.011696848	-0.010291247	0.012175766	-0.14759454	5.5598526	8.076919	Multitasking_Read
14:32:09.031	-0.25858167	5.394301	7.745479	-0.011696848	-0.010291247	0.012175766	-0.14759454	5.5598526	8.076919	Multitasking_Read
14:32:09.053	-0.25858167	5.394301	7.745479	-0.011696848	-0.010291247	0.012175766	-0.14759454	5.5598526	8.076919	Multitasking_Read
14:32:09.075	-0.25858167	5.394301	7.745479	-0.011696848	-0.010291247	0.012175766	-0.14759454	5.5598526	8.076919	Multitasking_Read
14:32:09.096	-0.25858167	5.394301	7.745479	-0.011696848	-0.010291247	0.012175766	-0.14759454	5.5598526	8.076919	Multitasking_Read
14:32:09.117	-0.25858167	5.394301	7.745479	-0.011696848	-0.010291247	0.012175766	-0.14759454	5.5598526	8.076919	Multitasking_Read
14:32:09.139	-0.25858167	5.394301	7.745479	-0.011696848	-0.010291247	0.012175766	-0.14759454	5.5598526	8.076919	Multitasking_Read
14:32:09.160	-0.25858167	5.394301	7.745479	-0.011696848	-0.010291247	0.012175766	-0.14759454	5.5598526	8.076919	Multitasking_Read
14:32:09.182	-0.062251143	5.418244	7.822096	-0.008031656	-0.008458651	0.008510575	-0.14522992	5.5621386	8.075386	Multitasking_Read
14:32:09.214	-0.062251143	5.418244	7.822096	-0.008031656	-0.008458651	0.008510575	-0.14522992	5.5621386	8.075386	Multitasking_Read
14:32:09.246	-0.062251143	5.418244	7.822096	-0.008031656	-0.008458651	0.008510575	-0.14522992	5.5621386	8.075386	Multitasking_Read
14:32:09.280	-0.062251143	5.418244	7.822096	-0.008031656	-0.008458651	0.008510575	-0.14522992	5.5621386	8.075386	Multitasking_Read
14:32:09.313	-0.062251143	5.418244	7.822096	-0.008031656	-0.008458651	0.008510575	-0.14522992	5.5621386	8.075386	Multitasking_Read
14:32:09.347	-0.062251143	5.418244	7.822096	-0.008031656	-0.008458651	0.008510575	-0.14522992	5.5621386	8.075386	Multitasking_Read
14:32:09.380	-0.18675344	5.4134555	7.9609637	-0.00497733	0.006202115	-4.153884e-05	-0.14016077	5.5603976	8.076674	Multitasking_Read
14:32:09.414	-0.18675344	5.4134555	7.9609637	-0.00497733	0.006202115	-4.153884e-05	-0.14016077	5.5603976	8.076674	Multitasking_Read
14:32:09.447	-0.18675344	5.4134555	7.9609637	-0.00497733	0.006202115	-4.153884e-05	-0.14016077	5.5603976	8.076674	Multitasking_Read
14:32:09.469	-0.18675344	5.4134555	7.9609637	-0.00497733	0.006202115	-4.153884e-05	-0.14016077	5.5603976	8.076674	Multitasking_Read
14:32:09.490	-0.18675344	5.4134555	7.9609637	-0.00497733	0.006202115	-4.153884e-05	-0.14016077	5.5603976	8.076674	Multitasking_Read
14:32:09.511	-0.18675344	5.4134555	7.9609637	-0.00497733	0.006202115	-4.153884e-05	-0.14016077	5.5603976	8.076674	Multitasking_Read
14:32:09.532	-0.16520496	5.4517636	7.903501	-0.00497733	0.006202115	-4.153884e-05	-0.14016077	5.5603976	8.076674	Multitasking_Read
14:32:09.553	-0.16520496	5.4517636	7.903501	0.006018244	0.0055912496	0.0036236527	-0.14629467	5.55986	8.076937	Multitasking_Read
14:32:09.575	-0.16520496	5.4517636	7.903501	0.006018244	0.0055912496	0.0036236527	-0.14629467	5.55986	8.076937	Multitasking_Read
14:32:09.596	-0.16520496	5.4517636	7.903501	0.006018244	0.0055912496	0.0036236527	-0.14629467	5.55986	8.076937	Multitasking_Read
14:32:09.617	-0.16520496	5.4517636	7.903501	0.006018244	0.0055912496	0.0036236527	-0.14629467	5.55986	8.076937	Multitasking_Read
14:32:09.639	-0.16520496	5.4517636	7.903501	0.006018244	0.0055912496	0.0036236527	-0.14629467	5.55986	8.076937	Multitasking_Read
14:32:09.660	-0.16520496	5.4517636	7.903501	0.006018244	0.0055912496	0.0036236527	-0.14629467	5.55986	8.076937	Multitasking_Read
14:32:09.681	-0.16520496	5.4517636	7.903501	0.006018244	0.0055912496	0.0036236527	-0.14629467	5.55986	8.076937	Multitasking_Read
14:32:09.703	-0.16520496	5.4517636	7.903501	0.006018244	0.0055912496	0.0036236527	-0.14629467	5.55986	8.076937	Multitasking_Read
14:32:09.724	-0.14605077	5.4326096	7.893924	-9.040806e-05	-0.0047934595	0.00912144	-0.14253867	5.5625196	8.075174	Multitasking_Read
14:32:09.746	-0.14605077	5.4326096	7.893924	-9.040806e-05	-0.0047934595	0.00912144	-0.14253867	5.5625196	8.075174	Multitasking_Read
14:32:09.767	-0.14605077	5.4326096	7.893924	-9.040806e-05	-0.0047934595	0.00912144	-0.14253867	5.5625196	8.075174	Multitasking_Read
14:32:09.789	-0.14605077	5.4326096	7.893924	-9.040806e-05	-0.0047934595	0.00912144	-0.14253867	5.5625196	8.075174	Multitasking_Read
14:32:09.810	-0.14605077	5.4326096	7.893924	-9.040806e-05	-0.0047934595	0.00912144	-0.14253867	5.5625196	8.075174	Multitasking_Read
14:32:09.831	-0.14605077	5.4326096	7.893924	-9.040806e-05	-0.0047934595	0.00912144	-0.14253867	5.5625196	8.075174	Multitasking_Read
14:32:09.852	-0.14605077	5.4326096	7.893924	-9.040806e-05	-0.0047934595	0.00912144	-0.14253867	5.5625196	8.075174	Multitasking_Read
14:32:09.873	-0.14605077	5.4326096	7.893924	-9.040806e-05	-0.0047934595	0.00912144	-0.14253867	5.5625196	8.075174	Multitasking_Read
14:32:09.894	-0.14605077	5.4326096	7.893924	-9.040806e-05	-0.0047934595	0.00912144	-0.14253867	5.5625196	8.075174	Multitasking_Read
14:32:09.916	-0.117319465	5.4230323	7.702382	0.0041856486	-0.0017391334	0.0060671135	-0.13783412	5.556055	8.079702	Multitasking_Read
14:32:09.937	-0.117319465	5.4230323	7.702382	0.0041856486	-0.0017391334	0.0060671135	-0.13783412	5.556055	8.079702	Multitasking_Read
14:32:09.958	-0.117319465	5.4230323	7.702382	0.0041856486	-0.0017391334	0.0060671135	-0.13783412	5.556055	8.079702	Multitasking_Read
14:32:09.979	-0.117319465	5.4230323	7.702382	0.0041856486	-0.0017391334	0.0060671135	-0.13783412	5.556055	8.079702	Multitasking_Read
14:32:09.999	-0.117319465	5.4230323	7.702382	0.0041856486	-0.0017391334	0.0060671135	-0.13783412	5.556055	8.079702	Multitasking_Read
14:32:10.021	-0.117319465	5.4230323	7.702382	0.0041856486	-0.0017391334	0.0060671135	-0.13783412	5.556055	8.079702	Multitasking_Read
14:32:10.042	-0.117319465	5.4230323	7.702382	0.0041856486	-0.0017391334	0.0060671135	-0.13783412	5.556055	8.079702	Multitasking_Read
14:32:10.064	-0.117319465	5.4230323	7.702382	0.0041856486	-0.0017391334	0.0060671135	-0.13783412	5.556055	8.079702	Multitasking_Read
14:32:10.085	-0.090982445	5.358387	7.822096	-0.030022804	-0.012734707	0.013397496	-0.13209866	5.55293	8.081946	Multitasking_Read
14:32:10.107	-0.090982445	5.358387	7.822096	-0.030022804	-0.012734707	0.013397496	-0.13209866	5.55293	8.081946	Multitasking_Read
14:32:10.128	-0.090982445	5.358387	7.822096	-0.030022804	-0.012734707	0.013397496	-0.13209866	5.55293	8.081946	Multitasking_Read
14:32:10.149	-0.090982445	5.358387	7.822096	-0.030022804	-0.012734707	0.013397496	-0.13209866	5.55293	8.081946	Multitasking_Read
14:32:10.170	-0.090982445	5.358387	7.822096	-0.030022804	-0.012734707	0.013397496	-0.13209866	5.55293	8.081946	Multitasking_Read
14:32:10.191	-0.090982445	5.358387	7.822096	-0.030022804	-0.012734707	0.013397496	-0.13209866	5.55293	8.081946	Multitasking_Read
14:32:10.212	-0.090982445	5.358387	7.822096	-0.030022804	-0.012734707	0.013397496	-0.13209866	5.55293	8.081946	Multitasking_Read
14:32:10.234	-0.090982445	5.358387	7.822096	-0.030022804	-0.012734707	0.013397496	-0.13209866	5.55293	8.081946	Multitasking_Read
14:32:10.255	-0.12929083	5.4086666	7.9777236	-0.011696848	-0.0029608638	0.0024019221	-0.121634915	5.532744	8.0959425	Multitasking_Read
14:32:10.277	-0.12929083	5.4086666	7.9777236	-0.011696848	-0.0029608638	0.0024019221	-0.121634915	5.532744	8.0959425	Multitasking_Read
14:32:10.298	-0.12929083	5.4086666	7.9777236	-0.011696848	-0.0029608638	0.0024019221	-0.121634915	5.532744	8.0959425	Multitasking_Read
14:32:10.319	-0.12929083	5.4086666	7.9777236	-0.011696848	-0.0029608638	0.0024019221	-0.121634915	5.532744	8.0959425	Multitasking_Read
14:32:10.340	-0.12929083	5.4086666	7.9777236	-0.011696848	-0.0029608638	0.0024019221	-0.121634915	5.532744	8.0959425	Multitasking_Read
14:32:10.361	-0.12929083	5.4086666	7.9777236	-0.011696848	-0.0029608638	0.0024019221	-0.121634915	5.532744	8.0959425	Multitasking_Read
14:32:10.383	-0.12929083	5.4086666	7.9777236	-0.011696848	-0.0029608638	0.0024019221	-0.121634915	5.532744	8.0959425	Multitasking_Read
14:32:10.404	-0.12929083	5.4086666	7.9777236	-0.011696848	-0.0029608638	0.0024019221	-0.121634915	5.532744	8.0959425	Multitasking_Read
14:32:10.426	-0.12929083	5.4086666	7.9777236	-0.011696848	-0.0029608638	0.0024019221	-0.121634915	5.532744	8.0959425	Multitasking_Read
14:32:10.447	-0.11013664	5.4254265	7.989695	0.0017421878	0.0037586538	0.018284418	-0.11386686	5.517074	8.106743	Multitasking_Read
14:32:10.469	-0.11013664	5.4254265	7.989695	0.0017421878	0.0037586538	0.018284418	-0.11386686	5.517074	8.106743	Multitasking_Read
14:32:10.490	-0.11013664	5.4254265	7.989695	0.0017421878	0.0037586538	0.018284418	-0.11386686	5.517074	8.106743	Multitasking_Read
14:32:10.511	-0.11013664	5.4254265	7.989695	0.0017421878	0.0037586538	0.018284418	-0.11386686	5.517074	8.106743	Multitasking_Read
14:32:10.533	-0.11013664	5.4254265	7.989695	0.0017421878	0.0037586538	0.018284418	-0.11386686	5.517074	8.106743	Multitasking_Read
14:32:10.554	-0.11013664	5.4254265	7.989695	0.0017421878	0.0037586538	0.018284418	-0.11386686	5.517074	8.106743	Multitasking_Read
14:32:10.575	-0.11013664	5.4254265	7.989695	0.0017421878	0.0037586538	0.018284418	-0.11386686	5.517074	8.106743	Multitasking_Read
14:32:10.596	-0.11013664	5.4254265	7.989695	0.0017421878	0.0037586538	0.018284418	-0.11386686	5.517074	8.106743	Multitasking_Read
14:32:10.617	-0.20351335	5.3631754	7.972935	0.021289876	0.007423845	-0.0037067304	-0.106766686	5.509731	8.111833	Multitasking_Read
14:32:10.639	-0.20351335	5.3631754	7.972935	0.021289876	0.007423845	-0.0037067304	-0.106766686	5.509731	8.111833	Multitasking_Read
14:32:10.660	-0.20351335	5.3631754	7.972935	0.021289876	0.007423845	-0.0037067304	-0.106766686	5.509731	8.111833	Multitasking_Read
14:32:10.681	-0.20351335	5.3631754	7.972935	0.021289876	0.007423845	-0.0037067304	-0.106766686	5.509731	8.111833	Multitasking_Read
14:32:10.702	-0.20351335	5.3631754	7.972935	0.021289876	0.007423845	-0.0037067304	-0.106766686	5.509731	8.111833	Multitasking_Read
14:32:10.724	-0.20351335	5.3631754	7.972935	0.021289876	0.007423845	-0.0037067304	-0.106766686	5.509731	8.111833	Multitasking_Read
14:32:10.745	-0.20351335	5.3631754	7.972935	0.021289876	0.007423845	-0.0037067304	-0.106766686	5.509731	8.111833	Multitasking_Read
14:32:10.767	-0.20351335	5.3631754	7.972935	0.021289876	0.007423845	-0.0037067304	-0.106766686	5.509731	8.111833	Multitasking_Read
14:32:10.788	-0.20351335	5.3631754	7.972935	0.021289876	0.007423845	-0.0037067304	-0.106766686	5.509731	8.111833	Multitasking_Read
14:32:10.809	-0.09577099	5.3799353	7.802942	0.011516031	0.0031477886	0.01034317	-0.11211004	5.513206	8.1094	Multitasking_Read
14:32:10.831	-0.09577099	5.3799353	7.802942	0.011516031	0.0031477886	0.01034317	-0.11211004	5.513206	8.1094	Multitasking_Read
14:32:10.852	-0.09577099	5.3799353	7.802942	0.011516031	0.0031477886	0.01034317	-0.11211004	5.513206	8.1094	Multitasking_Read
14:32:10.873	-0.09577099	5.3799353	7.802942	0.011516031	0.0031477886	0.01034317	-0.11211004	5.513206	8.1094	Multitasking_Read
14:32:10.894	-0.09577099	5.3799353	7.802942	0.011516031	0.0031477886	0.01034317	-0.11211004	5.513206	8.1094	Multitasking_Read
14:32:10.915	-0.09577099	5.3799353	7.802942	0.011516031	0.0031477886	0.01034317	-0.11211004	5.513206	8.1094	Multitasking_Read
14:32:10.936	-0.09577099	5.3799353	7.802942	0.011516031	0.0031477886	0.01034317	-0.11211004	5.513206	8.1094	Multitasking_Read
14:32:10.958	-0.09577099	5.3799353	7.802942	0.011516031	0.0031477886	0.01034317	-0.11211004	5.513206	8.1094	Multitasking_Read
14:32:10.979	-0.16041641	5.272193	7.788576	0.0029639183	0.01841942	0.004845383	-0.10516833	5.5173445	8.106678	Multitasking_Read
14:32:11.000	-0.16041641	5.272193	7.788576	0.0029639183	0.01841942	0.004845383	-0.10516833	5.5173445	8.106678	Multitasking_Read
14:32:11.021	-0.16041641	5.272193	7.788576	0.0029639183	0.01841942	0.004845383	-0.10516833	5.5173445	8.106678	Multitasking_Read
14:32:11.042	-0.16041641	5.272193	7.788576	0.0029639183	0.01841942	0.004845383	-0.10516833	5.5173445	8.106678	Multitasking_Read
14:32:11.064	-0.16041641	5.272193	7.788576	0.0029639183	0.01841942	0.004845383	-0.10516833	5.5173445	8.106678	Multitasking_Read
14:32:11.085	-0.16041641	5.272193	7.788576	0.0029639183	0.01841942	0.004845383	-0.10516833	5.5173445	8.106678	Multitasking_Read
14:32:11.107	-0.16041641	5.272193	7.788576	0.0029639183	0.01841942	0.004845383	-0.10516833	5.5173445	8.106678	Multitasking_Read
14:32:11.128	-0.16041641	5.272193	7.788576	0.0029639183	0.01841942	0.004845383	-0.10516833	5.5173445	8.106678	Multitasking_Read
14:32:11.149	-0.16041641	5.272193	7.788576	0.0029639183	0.01841942	0.004845383	-0.10516833	5.5173445	8.106678	Multitasking_Read
14:32:11.171	-0.1340794	5.3368387	7.7933645	0.015181223	0.0049803844	0.0017910568	-0.105583034	5.514895	8.108335	Multitasking_Read
14:32:11.193	-0.1340794	5.3368387	7.7933645	0.015181223	0.0049803844	0.0017910568	-0.105583034	5.514895	8.108335	Multitasking_Read
14:32:11.214	-0.1340794	5.3368387	7.7933645	0.015181223	0.0049803844	0.0017910568	-0.105583034	5.514895	8.108335	Multitasking_Read
14:32:11.235	-0.1340794	5.3368387	7.7933645	0.015181223	0.0049803844	0.0017910568	-0.105583034	5.514895	8.108335	Multitasking_Read
14:32:11.256	-0.1340794	5.3368387	7.7933645	0.015181223	0.0049803844	0.0017910568	-0.105583034	5.514895	8.108335	Multitasking_Read
14:32:11.278	-0.1340794	5.3368387	7.7933645	0.015181223	0.0049803844	0.0017910568	-0.105583034	5.514895	8.108335	Multitasking_Read
14:32:11.299	-0.1340794	5.3368387	7.7933645	0.015181223	0.0049803844	0.0017910568	-0.105583034	5.514895	8.108335	Multitasking_Read
14:32:11.321	-0.1340794	5.3368387	7.7933645	0.015181223	0.0049803844	0.0017910568	-0.105583034	5.514895	8.108335	Multitasking_Read
14:32:11.342	-0.098165266	5.3368387	7.7167478	0.006018244	0.0049803844	0.0017910568	-0.104613416	5.5190578	8.105517	Multitasking_Read
14:32:11.363	-0.098165266	5.3368387	7.7167478	0.006018244	0.0049803844	0.0017910568	-0.104613416	5.5190578	8.105517	Multitasking_Read
14:32:11.385	-0.098165266	5.3368387	7.7167478	0.006018244	0.0049803844	0.0017910568	-0.104613416	5.5190578	8.105517	Multitasking_Read
14:32:11.406	-0.098165266	5.3368387	7.7167478	0.006018244	0.0049803844	0.0017910568	-0.104613416	5.5190578	8.105517	Multitasking_Read
14:32:11.427	-0.098165266	5.3368387	7.7167478	0.006018244	0.0049803844	0.0017910568	-0.104613416	5.5190578	8.105517	Multitasking_Read
14:32:11.448	-0.098165266	5.3368387	7.7167478	0.006018244	0.0049803844	0.0017910568	-0.104613416	5.5190578	8.105517	Multitasking_Read
14:32:11.470	-0.098165266	5.3368387	7.7167478	0.006018244	0.0049803844	0.0017910568	-0.104613416	5.5190578	8.105517	Multitasking_Read
14:32:11.506	-0.098165266	5.3368387	7.7167478	0.006018244	0.0049803844	0.0017910568	-0.104613416	5.5190578	8.105517	Multitasking_Read
14:32:11.539	-0.076616794	5.322473	7.8101244	-0.009864252	0.004369519	0.007899709	-0.10189967	5.5168643	8.107044	Multitasking_Read
14:32:11.573	-0.076616794	5.322473	7.8101244	-0.009864252	0.004369519	0.007899709	-0.10189967	5.5168643	8.107044	Multitasking_Read
14:32:11.606	-0.076616794	5.322473	7.8101244	-0.009864252	0.004369519	0.007899709	-0.10189967	5.5168643	8.107044	Multitasking_Read
14:32:11.640	-0.076616794	5.322473	7.8101244	-0.009864252	0.004369519	0.007899709	-0.10189967	5.5168643	8.107044	Multitasking_Read
14:32:11.673	-0.076616794	5.322473	7.8101244	-0.009864252	0.004369519	0.007899709	-0.10189967	5.5168643	8.107044	Multitasking_Read
14:32:11.708	-0.16520496	5.3919067	7.9849067	-0.012918578	-0.0047934595	-0.0012632693	-0.08879611	5.508092	8.113163	Multitasking_Read
14:32:11.740	-0.16520496	5.3919067	7.9849067	-0.012918578	-0.0047934595	-0.0012632693	-0.08879611	5.508092	8.113163	Multitasking_Read
14:32:11.762	-0.16520496	5.3919067	7.9849067	-0.012918578	-0.0047934595	-0.0012632693	-0.08879611	5.508092	8.113163	Multitasking_Read
14:32:11.783	-0.16520496	5.3919067	7.9849067	-0.012918578	-0.0047934595	-0.0012632693	-0.08879611	5.508092	8.113163	Multitasking_Read
14:32:11.805	-0.16520496	5.3919067	7.9849067	-0.012918578	-0.0047934595	-0.0012632693	-0.08879611	5.508092	8.113163	Multitasking_Read
14:32:11.826	-0.16520496	5.3919067	7.9849067	-0.012918578	-0.0047934595	-0.0012632693	-0.08879611	5.508092	8.113163	Multitasking_Read
14:32:11.847	-0.16520496	5.3919067	7.9849067	-0.012918578	-0.0047934595	-0.0012632693	-0.08879611	5.508092	8.113163	Multitasking_Read
14:32:11.868	-0.16520496	5.3919067	7.9849067	-0.012918578	-0.0047934595	-0.0012632693	-0.08879611	5.508092	8.113163	Multitasking_Read
14:32:11.889	-0.098165266	5.358387	7.656891	0.021289876	0.006202115	-0.0043175956	-0.07773472	5.5051103	8.1153	Multitasking_Read
14:32:11.910	-0.098165266	5.358387	7.656891	0.021289876	0.006202115	-0.0043175956	-0.07773472	5.5051103	8.1153	Multitasking_Read
14:32:11.931	-0.098165266	5.358387	7.656891	0.021289876	0.006202115	-0.0043175956	-0.07773472	5.5051103	8.1153	Multitasking_Read
14:32:11.952	-0.098165266	5.358387	7.656891	0.021289876	0.006202115	-0.0043175956	-0.07773472	5.5051103	8.1153	Multitasking_Read
14:32:11.973	-0.098165266	5.358387	7.656891	0.021289876	0.006202115	-0.0043175956	-0.07773472	5.5051103	8.1153	Multitasking_Read
14:32:11.995	-0.098165266	5.358387	7.656891	0.021289876	0.006202115	-0.0043175956	-0.07773472	5.5051103	8.1153	Multitasking_Read
14:32:12.016	-0.098165266	5.358387	7.656891	0.021289876	0.006202115	-0.0043175956	-0.07773472	5.5051103	8.1153	Multitasking_Read
14:32:12.037	-0.098165266	5.358387	7.656891	0.021289876	0.006202115	-0.0043175956	-0.07773472	5.5051103	8.1153	Multitasking_Read
14:32:12.059	-0.06943397	5.317684	7.788576	-0.012918578	-0.0047934595	0.010954035	-0.077775605	5.511266	8.111115	Multitasking_Read
14:32:12.080	-0.06943397	5.317684	7.788576	-0.012918578	-0.0047934595	0.010954035	-0.077775605	5.511266	8.111115	Multitasking_Read
14:32:12.101	-0.06943397	5.317684	7.788576	-0.012918578	-0.0047934595	0.010954035	-0.077775605	5.511266	8.111115	Multitasking_Read
14:32:12.121	-0.06943397	5.317684	7.788576	-0.012918578	-0.0047934595	0.010954035	-0.077775605	5.511266	8.111115	Multitasking_Read
14:32:12.144	-0.06943397	5.317684	7.788576	-0.012918578	-0.0047934595	0.010954035	-0.077775605	5.511266	8.111115	Multitasking_Read
14:32:12.165	-0.06943397	5.317684	7.788576	-0.012918578	-0.0047934595	0.010954035	-0.077775605	5.511266	8.111115	Multitasking_Read
14:32:12.186	-0.06943397	5.317684	7.788576	-0.012918578	-0.0047934595	0.010954035	-0.077775605	5.511266	8.111115	Multitasking_Read
14:32:12.207	-0.06943397	5.317684	7.788576	-0.012918578	-0.0047934595	0.010954035	-0.077775605	5.511266	8.111115	Multitasking_Read
14:32:12.229	-0.06943397	5.317684	7.788576	-0.012918578	-0.0047934595	0.010954035	-0.077775605	5.511266	8.111115	Multitasking_Read
14:32:12.253	-0.12929083	5.375147	8.032792	-0.019027231	-0.017010765	-0.0006524041	-0.05002479	5.51285	8.110259	Multitasking_Read
14:32:12.274	-0.12929083	5.375147	8.032792	-0.019027231	-0.017010765	-0.0006524041	-0.05002479	5.51285	8.110259	Multitasking_Read
14:32:12.295	-0.12929083	5.375147	8.032792	-0.019027231	-0.017010765	-0.0006524041	-0.05002479	5.51285	8.110259	Multitasking_Read
14:32:12.316	-0.12929083	5.375147	8.032792	-0.019027231	-0.017010765	-0.0006524041	-0.05002479	5.51285	8.110259	Multitasking_Read
14:32:12.338	-0.12929083	5.375147	8.032792	-0.019027231	-0.017010765	-0.0006524041	-0.05002479	5.51285	8.110259	Multitasking_Read
14:32:12.361	-0.12929083	5.375147	8.032792	-0.019027231	-0.017010765	-0.0006524041	-0.05002479	5.51285	8.110259	Multitasking_Read
14:32:12.382	-0.12929083	5.375147	8.032792	-0.019027231	-0.017010765	-0.0006524041	-0.05002479	5.51285	8.110259	Multitasking_Read
14:32:12.403	-0.12929083	5.375147	8.032792	-0.019027231	-0.017010765	-0.0006524041	-0.05002479	5.51285	8.110259	Multitasking_Read
14:32:12.424	-0.016759925	5.3966956	7.9585695	0.007239975	0.0049803844	0.01034317	-0.051307853	5.51699	8.107437	Multitasking_Read
14:32:12.446	-0.016759925	5.3966956	7.9585695	0.007239975	0.0049803844	0.01034317	-0.051307853	5.51699	8.107437	Multitasking_Read
14:32:12.468	-0.016759925	5.3966956	7.9585695	0.007239975	0.0049803844	0.01034317	-0.051307853	5.51699	8.107437	Multitasking_Read
14:32:12.490	-0.016759925	5.3966956	7.9585695	0.007239975	0.0049803844	0.01034317	-0.051307853	5.51699	8.107437	Multitasking_Read
14:32:12.511	-0.016759925	5.3966956	7.9585695	0.007239975	0.0049803844	0.01034317	-0.051307853	5.51699	8.107437	Multitasking_Read
14:32:12.533	-0.016759925	5.3966956	7.9585695	0.007239975	0.0049803844	0.01034317	-0.051307853	5.51699	8.107437	Multitasking_Read
14:32:12.555	-0.016759925	5.3966956	7.9585695	0.007239975	0.0049803844	0.01034317	-0.051307853	5.51699	8.107437	Multitasking_Read
14:32:12.578	-0.016759925	5.3966956	7.9585695	0.007239975	0.0049803844	0.01034317	-0.051307853	5.51699	8.107437	Multitasking_Read
14:32:12.600	-0.03351985	5.3871183	7.9346266	0.0029639183	0.0013151928	0.0072888443	-0.050876074	5.5250487	8.10195	Multitasking_Read
14:32:12.622	-0.03351985	5.3871183	7.9346266	0.0029639183	0.0013151928	0.0072888443	-0.050876074	5.5250487	8.10195	Multitasking_Read
14:32:12.645	-0.03351985	5.3871183	7.9346266	0.0029639183	0.0013151928	0.0072888443	-0.050876074	5.5250487	8.10195	Multitasking_Read
14:32:12.666	-0.03351985	5.3871183	7.9346266	0.0029639183	0.0013151928	0.0072888443	-0.050876074	5.5250487	8.10195	Multitasking_Read
14:32:12.688	-0.03351985	5.3871183	7.9346266	0.0029639183	0.0013151928	0.0072888443	-0.050876074	5.5250487	8.10195	Multitasking_Read
14:32:12.709	-0.03351985	5.3871183	7.9346266	0.0029639183	0.0013151928	0.0072888443	-0.050876074	5.5250487	8.10195	Multitasking_Read
14:32:12.731	-0.03351985	5.3871183	7.9346266	0.0029639183	0.0013151928	0.0072888443	-0.050876074	5.5250487	8.10195	Multitasking_Read
14:32:12.752	-0.03351985	5.3871183	7.9346266	0.0029639183	0.0013151928	0.0072888443	-0.050876074	5.5250487	8.10195	Multitasking_Read
14:32:12.774	-0.026337024	5.3966956	7.6736507	0.013348627	0.0049803844	-0.006150191	-0.0364344	5.5288134	8.099459	Multitasking_Read
14:32:12.796	-0.026337024	5.3966956	7.6736507	0.013348627	0.0049803844	-0.006150191	-0.0364344	5.5288134	8.099459	Multitasking_Read
14:32:12.817	-0.026337024	5.3966956	7.6736507	0.013348627	0.0049803844	-0.006150191	-0.0364344	5.5288134	8.099459	Multitasking_Read
14:32:12.838	-0.026337024	5.3966956	7.6736507	0.013348627	0.0049803844	-0.006150191	-0.0364344	5.5288134	8.099459	Multitasking_Read
14:32:12.859	-0.026337024	5.3966956	7.6736507	0.013348627	0.0049803844	-0.006150191	-0.0364344	5.5288134	8.099459	Multitasking_Read
14:32:12.881	-0.026337024	5.3966956	7.6736507	0.013348627	0.0049803844	-0.006150191	-0.0364344	5.5288134	8.099459	Multitasking_Read
14:32:12.902	-0.026337024	5.3966956	7.6736507	0.013348627	0.0049803844	-0.006150191	-0.0364344	5.5288134	8.099459	Multitasking_Read
14:32:12.924	-0.026337024	5.3966956	7.6736507	0.013348627	0.0049803844	-0.006150191	-0.0364344	5.5288134	8.099459	Multitasking_Read
14:32:12.947	-0.026337024	5.3966956	7.6736507	0.013348627	0.0049803844	-0.006150191	-0.0364344	5.5288134	8.099459	Multitasking_Read
14:32:12.969	-0.06464542	5.3895125	7.8891354	0.004796514	-0.0029608638	0.0054562483	-0.03781771	5.506639	8.114543	Multitasking_Read
14:32:12.990	-0.06464542	5.3895125	7.8891354	0.004796514	-0.0029608638	0.0054562483	-0.03781771	5.506639	8.114543	Multitasking_Read
14:32:13.014	-0.06464542	5.3895125	7.8891354	0.004796514	-0.0029608638	0.0054562483	-0.03781771	5.506639	8.114543	Multitasking_Read
14:32:13.036	-0.06464542	5.3895125	7.8891354	0.004796514	-0.0029608638	0.0054562483	-0.03781771	5.506639	8.114543	Multitasking_Read
14:32:13.059	-0.06464542	5.3895125	7.8891354	0.004796514	-0.0029608638	0.0054562483	-0.03781771	5.506639	8.114543	Multitasking_Read
14:32:13.080	-0.06464542	5.3895125	7.8891354	0.004796514	-0.0029608638	0.0054562483	-0.03781771	5.506639	8.114543	Multitasking_Read
14:32:13.102	-0.06464542	5.3895125	7.8891354	0.004796514	-0.0029608638	0.0054562483	-0.03781771	5.506639	8.114543	Multitasking_Read
14:32:13.123	-0.06464542	5.3895125	7.8891354	0.004796514	-0.0029608638	0.0054562483	-0.03781771	5.506639	8.114543	Multitasking_Read
14:32:13.148	-0.026337024	5.312896	7.685622	0.022511607	-0.015178168	-0.015924035	-0.0024236105	5.5250382	8.102118	Multitasking_Read
14:32:13.169	-0.026337024	5.312896	7.685622	0.022511607	-0.015178168	-0.015924035	-0.0024236105	5.5250382	8.102118	Multitasking_Read
14:32:13.190	-0.026337024	5.312896	7.685622	0.022511607	-0.015178168	-0.015924035	-0.0024236105	5.5250382	8.102118	Multitasking_Read
14:32:13.214	-0.026337024	5.312896	7.685622	0.022511607	-0.015178168	-0.015924035	-0.0024236105	5.5250382	8.102118	Multitasking_Read
14:32:13.235	-0.026337024	5.312896	7.685622	0.022511607	-0.015178168	-0.015924035	-0.0024236105	5.5250382	8.102118	Multitasking_Read
14:32:13.256	-0.026337024	5.312896	7.685622	0.022511607	-0.015178168	-0.015924035	-0.0024236105	5.5250382	8.102118	Multitasking_Read
14:32:13.279	-0.026337024	5.312896	7.685622	0.022511607	-0.015178168	-0.015924035	-0.0024236105	5.5250382	8.102118	Multitasking_Read
14:32:13.300	-0.026337024	5.312896	7.685622	0.022511607	-0.015178168	-0.015924035	-0.0024236105	5.5250382	8.102118	Multitasking_Read
14:32:13.322	0.009577099	5.355993	7.843644	0.016402954	-0.006626055	0.0036236527	-0.007461331	5.523813	8.102951	Multitasking_Read
14:32:13.343	0.009577099	5.355993	7.843644	0.016402954	-0.006626055	0.0036236527	-0.007461331	5.523813	8.102951	Multitasking_Read
14:32:13.365	0.009577099	5.355993	7.843644	0.016402954	-0.006626055	0.0036236527	-0.007461331	5.523813	8.102951	Multitasking_Read
14:32:13.386	0.009577099	5.355993	7.843644	0.016402954	-0.006626055	0.0036236527	-0.007461331	5.523813	8.102951	Multitasking_Read
14:32:13.408	0.009577099	5.355993	7.843644	0.016402954	-0.006626055	0.0036236527	-0.007461331	5.523813	8.102951	Multitasking_Read
14:32:13.430	0.009577099	5.355993	7.843644	0.016402954	-0.006626055	0.0036236527	-0.007461331	5.523813	8.102951	Multitasking_Read
14:32:13.452	0.009577099	5.355993	7.843644	0.016402954	-0.006626055	0.0036236527	-0.007461331	5.523813	8.102951	Multitasking_Read
14:32:13.473	0.009577099	5.355993	7.843644	0.016402954	-0.006626055	0.0036236527	-0.007461331	5.523813	8.102951	Multitasking_Read
14:32:13.494	-0.03351985	5.360781	7.929838	-0.019638095	0.0068129804	0.0054562483	-0.0027820137	5.5190873	8.106171	Multitasking_Read
14:32:13.515	-0.03351985	5.360781	7.929838	-0.019638095	0.0068129804	0.0054562483	-0.0027820137	5.5190873	8.106171	Multitasking_Read
14:32:13.537	-0.03351985	5.360781	7.929838	-0.019638095	0.0068129804	0.0054562483	-0.0027820137	5.5190873	8.106171	Multitasking_Read
14:32:13.559	-0.03351985	5.360781	7.929838	-0.019638095	0.0068129804	0.0054562483	-0.0027820137	5.5190873	8.106171	Multitasking_Read
14:32:13.582	-0.03351985	5.360781	7.929838	-0.019638095	0.0068129804	0.0054562483	-0.0027820137	5.5190873	8.106171	Multitasking_Read
14:32:13.604	-0.03351985	5.360781	7.929838	-0.019638095	0.0068129804	0.0054562483	-0.0027820137	5.5190873	8.106171	Multitasking_Read
14:32:13.625	-0.03351985	5.360781	7.929838	-0.019638095	0.0068129804	0.0054562483	-0.0027820137	5.5190873	8.106171	Multitasking_Read
14:32:13.649	-0.03351985	5.360781	7.929838	-0.019638095	0.0068129804	0.0054562483	-0.0027820137	5.5190873	8.106171	Multitasking_Read
14:32:13.669	-0.03351985	5.360781	7.929838	-0.019638095	0.0068129804	0.0054562483	-0.0027820137	5.5190873	8.106171	Multitasking_Read
14:32:13.691	-0.047885496	5.3631754	7.7502675	0.017013818	0.020252015	0.0115649	-0.004136771	5.5135612	8.10993	Multitasking_Read
14:32:13.712	-0.047885496	5.3631754	7.7502675	0.017013818	0.020252015	0.0115649	-0.004136771	5.5135612	8.10993	Multitasking_Read
14:32:13.733	-0.047885496	5.3631754	7.7502675	0.017013818	0.020252015	0.0115649	-0.004136771	5.5135612	8.10993	Multitasking_Read
14:32:13.754	-0.047885496	5.3631754	7.7502675	0.017013818	0.020252015	0.0115649	-0.004136771	5.5135612	8.10993	Multitasking_Read
14:32:13.775	-0.047885496	5.3631754	7.7502675	0.017013818	0.020252015	0.0115649	-0.004136771	5.5135612	8.10993	Multitasking_Read
14:32:13.796	-0.047885496	5.3631754	7.7502675	0.017013818	0.020252015	0.0115649	-0.004136771	5.5135612	8.10993	Multitasking_Read
14:32:13.817	-0.047885496	5.3631754	7.7502675	0.017013818	0.020252015	0.0115649	-0.004136771	5.5135612	8.10993	Multitasking_Read
14:32:13.839	-0.047885496	5.3631754	7.7502675	0.017013818	0.020252015	0.0115649	-0.004136771	5.5135612	8.10993	Multitasking_Read
14:32:13.860	-0.12929083	5.38233	7.9513865	0.0029639183	0.012310768	0.0024019221	-0.011982041	5.517418	8.107299	Multitasking_Read
14:32:13.881	-0.12929083	5.38233	7.9513865	0.0029639183	0.012310768	0.0024019221	-0.011982041	5.517418	8.107299	Multitasking_Read
14:32:13.903	-0.12929083	5.38233	7.9513865	0.0029639183	0.012310768	0.0024019221	-0.011982041	5.517418	8.107299	Multitasking_Read
14:32:13.924	-0.12929083	5.38233	7.9513865	0.0029639183	0.012310768	0.0024019221	-0.011982041	5.517418	8.107299	Multitasking_Read
14:32:13.945	-0.12929083	5.38233	7.9513865	0.0029639183	0.012310768	0.0024019221	-0.011982041	5.517418	8.107299	Multitasking_Read
14:32:13.967	-0.12929083	5.38233	7.9513865	0.0029639183	0.012310768	0.0024019221	-0.011982041	5.517418	8.107299	Multitasking_Read
14:32:13.988	-0.12929083	5.38233	7.9513865	0.0029639183	0.012310768	0.0024019221	-0.011982041	5.517418	8.107299	Multitasking_Read
14:32:14.009	-0.12929083	5.38233	7.9513865	0.0029639183	0.012310768	0.0024019221	-0.011982041	5.517418	8.107299	Multitasking_Read
14:32:14.030	-0.12929083	5.38233	7.9513865	0.0029639183	0.012310768	0.0024019221	-0.011982041	5.517418	8.107299	Multitasking_Read
14:32:14.054	-0.03351985	5.3895125	7.9322324	0.010294301	0.00070432766	0.0036236527	-0.010712423	5.5255837	8.101738	Multitasking_Read
14:32:14.076	-0.03351985	5.3895125	7.9322324	0.010294301	0.00070432766	0.0036236527	-0.010712423	5.5255837	8.101738	Multitasking_Read
14:32:14.097	-0.03351985	5.3895125	7.9322324	0.010294301	0.00070432766	0.0036236527	-0.010712423	5.5255837	8.101738	Multitasking_Read
14:32:14.118	-0.03351985	5.3895125	7.9322324	0.010294301	0.00070432766	0.0036236527	-0.010712423	5.5255837	8.101738	Multitasking_Read
14:32:14.140	-0.03351985	5.3895125	7.9322324	0.010294301	0.00070432766	0.0036236527	-0.010712423	5.5255837	8.101738	Multitasking_Read
14:32:14.161	-0.03351985	5.3895125	7.9322324	0.010294301	0.00070432766	0.0036236527	-0.010712423	5.5255837	8.101738	Multitasking_Read
14:32:14.182	-0.03351985	5.3895125	7.9322324	0.010294301	0.00070432766	0.0036236527	-0.010712423	5.5255837	8.101738	Multitasking_Read
14:32:14.203	-0.03351985	5.3895125	7.9322324	0.010294301	0.00070432766	0.0036236527	-0.010712423	5.5255837	8.101738	Multitasking_Read
14:32:14.225	-0.021548472	5.375147	8.05434	-0.044683572	-0.023119418	0.0115649	-0.011396569	5.511649	8.11122	Multitasking_Read
14:32:14.246	-0.021548472	5.375147	8.05434	-0.044683572	-0.023119418	0.0115649	-0.011396569	5.511649	8.11122	Multitasking_Read
14:32:14.267	-0.021548472	5.375147	8.05434	-0.044683572	-0.023119418	0.0115649	-0.011396569	5.511649	8.11122	Multitasking_Read
14:32:14.290	-0.021548472	5.375147	8.05434	-0.044683572	-0.023119418	0.0115649	-0.011396569	5.511649	8.11122	Multitasking_Read
14:32:14.313	-0.021548472	5.375147	8.05434	-0.044683572	-0.023119418	0.0115649	-0.011396569	5.511649	8.11122	Multitasking_Read
14:32:14.334	-0.021548472	5.375147	8.05434	-0.044683572	-0.023119418	0.0115649	-0.011396569	5.511649	8.11122	Multitasking_Read
14:32:14.355	-0.021548472	5.375147	8.05434	-0.044683572	-0.023119418	0.0115649	-0.011396569	5.511649	8.11122	Multitasking_Read
14:32:14.376	-0.021548472	5.375147	8.05434	-0.044683572	-0.023119418	0.0115649	-0.011396569	5.511649	8.11122	Multitasking_Read
14:32:14.397	0.057462595	5.39909	7.702382	-0.011696848	-0.0145673035	0.010954035	-0.014836901	5.5245595	8.102428	Multitasking_Read
14:32:14.418	0.057462595	5.39909	7.702382	-0.011696848	-0.0145673035	0.010954035	-0.014836901	5.5245595	8.102428	Multitasking_Read
14:32:14.439	0.057462595	5.39909	7.702382	-0.011696848	-0.0145673035	0.010954035	-0.014836901	5.5245595	8.102428	Multitasking_Read
14:32:14.460	0.057462595	5.39909	7.702382	-0.011696848	-0.0145673035	0.010954035	-0.014836901	5.5245595	8.102428	Multitasking_Read
14:32:14.481	0.057462595	5.39909	7.702382	-0.011696848	-0.0145673035	0.010954035	-0.014836901	5.5245595	8.102428	Multitasking_Read
14:32:14.503	0.057462595	5.39909	7.702382	-0.011696848	-0.0145673035	0.010954035	-0.014836901	5.5245595	8.102428	Multitasking_Read
14:32:14.525	0.057462595	5.39909	7.702382	-0.011696848	-0.0145673035	0.010954035	-0.014836901	5.5245595	8.102428	Multitasking_Read
14:32:14.546	0.057462595	5.39909	7.702382	-0.011696848	-0.0145673035	0.010954035	-0.014836901	5.5245595	8.102428	Multitasking_Read
14:32:14.569	0.057462595	5.39909	7.702382	-0.011696848	-0.0145673035	0.010954035	-0.014836901	5.5245595	8.102428	Multitasking_Read
14:32:14.602	-0.043096945	5.4062724	7.80773	0.018846415	0.017197689	0.0017910568	-0.0056758174	5.52664	8.101024	Multitasking_Read
14:32:14.636	-0.043096945	5.4062724	7.80773	0.018846415	0.017197689	0.0017910568	-0.0056758174	5.52664	8.101024	Multitasking_Read
14:32:14.670	-0.043096945	5.4062724	7.80773	0.018846415	0.017197689	0.0017910568	-0.0056758174	5.52664	8.101024	Multitasking_Read
14:32:14.705	-0.043096945	5.4062724	7.80773	0.018846415	0.017197689	0.0017910568	-0.0056758174	5.52664	8.101024	Multitasking_Read
14:32:14.739	-0.043096945	5.4062724	7.80773	0.018846415	0.017197689	0.0017910568	-0.0056758174	5.52664	8.101024	Multitasking_Read
14:32:14.772	-0.038308397	5.3919067	7.927444	-0.008642522	-0.0023499988	-0.0006524041	-0.015095077	5.525343	8.101895	Multitasking_Read
14:32:14.805	-0.038308397	5.3919067	7.927444	-0.008642522	-0.0023499988	-0.0006524041	-0.015095077	5.525343	8.101895	Multitasking_Read
14:32:14.839	-0.038308397	5.3919067	7.927444	-0.008642522	-0.0023499988	-0.0006524041	-0.015095077	5.525343	8.101895	Multitasking_Read
14:32:14.862	-0.038308397	5.3919067	7.927444	-0.008642522	-0.0023499988	-0.0006524041	-0.015095077	5.525343	8.101895	Multitasking_Read
14:32:14.885	-0.038308397	5.3919067	7.927444	-0.008642522	-0.0023499988	-0.0006524041	-0.015095077	5.525343	8.101895	Multitasking_Read
14:32:14.908	-0.038308397	5.3919067	7.927444	-0.008642522	-0.0023499988	-0.0006524041	-0.015095077	5.525343	8.101895	Multitasking_Read
14:32:14.931	-0.038308397	5.3919067	7.927444	-0.008642522	-0.0023499988	-0.0006524041	-0.015095077	5.525343	8.101895	Multitasking_Read
14:32:14.956	-0.06464542	5.3679643	7.814913	-0.0019230038	0.0025369234	0.0030127873	-0.018143084	5.5284543	8.099765	Multitasking_Read
14:32:14.978	-0.06464542	5.3679643	7.814913	-0.0019230038	0.0025369234	0.0030127873	-0.018143084	5.5284543	8.099765	Multitasking_Read
14:32:15.001	-0.06464542	5.3679643	7.814913	-0.0019230038	0.0025369234	0.0030127873	-0.018143084	5.5284543	8.099765	Multitasking_Read
14:32:15.024	-0.06464542	5.3679643	7.814913	-0.0019230038	0.0025369234	0.0030127873	-0.018143084	5.5284543	8.099765	Multitasking_Read
14:32:15.047	-0.06464542	5.3679643	7.814913	-0.0019230038	0.0025369234	0.0030127873	-0.018143084	5.5284543	8.099765	Multitasking_Read
14:32:15.071	-0.06464542	5.3679643	7.814913	-0.0019230038	0.0025369234	0.0030127873	-0.018143084	5.5284543	8.099765	Multitasking_Read
14:32:15.094	-0.06464542	5.3679643	7.814913	-0.0019230038	0.0025369234	0.0030127873	-0.018143084	5.5284543	8.099765	Multitasking_Read
14:32:15.117	-0.06464542	5.377541	7.843644	-0.0037555995	-0.010902112	0.00912144	-0.018865444	5.5253067	8.101912	Multitasking_Read
14:32:15.140	-0.06464542	5.377541	7.843644	-0.0037555995	-0.010902112	0.00912144	-0.018865444	5.5253067	8.101912	Multitasking_Read
14:32:15.167	-0.06464542	5.377541	7.843644	-0.0037555995	-0.010902112	0.00912144	-0.018865444	5.5253067	8.101912	Multitasking_Read
14:32:15.192	-0.06464542	5.377541	7.843644	-0.0037555995	-0.010902112	0.00912144	-0.018865444	5.5253067	8.101912	Multitasking_Read
14:32:15.215	-0.06464542	5.377541	7.843644	-0.0037555995	-0.010902112	0.00912144	-0.018865444	5.5253067	8.101912	Multitasking_Read
14:32:15.238	-0.06464542	5.377541	7.843644	-0.0037555995	-0.010902112	0.00912144	-0.018865444	5.5253067	8.101912	Multitasking_Read
14:32:15.261	-0.06464542	5.377541	7.843644	-0.0037555995	-0.010902112	0.00912144	-0.018865444	5.5253067	8.101912	Multitasking_Read
14:32:15.284	-0.06464542	5.377541	7.843644	-0.0037555995	-0.010902112	0.00912144	-0.018865444	5.5253067	8.101912	Multitasking_Read
14:32:15.308	-0.05985687	5.4062724	7.9130783	-0.0013121385	-0.017621629	0.0017910568	-0.013047771	5.5227556	8.103663	Multitasking_Read
14:32:15.331	-0.05985687	5.4062724	7.9130783	-0.0013121385	-0.017621629	0.0017910568	-0.013047771	5.5227556	8.103663	Multitasking_Read
14:32:15.354	-0.05985687	5.4062724	7.9130783	-0.0013121385	-0.017621629	0.0017910568	-0.013047771	5.5227556	8.103663	Multitasking_Read
14:32:15.377	-0.05985687	5.4062724	7.9130783	-0.0013121385	-0.017621629	0.0017910568	-0.013047771	5.5227556	8.103663	Multitasking_Read
14:32:15.400	-0.05985687	5.4062724	7.9130783	-0.0013121385	-0.017621629	0.0017910568	-0.013047771	5.5227556	8.103663	Multitasking_Read
14:32:15.422	-0.05985687	5.4062724	7.9130783	-0.0013121385	-0.017621629	0.0017910568	-0.013047771	5.5227556	8.103663	Multitasking_Read
14:32:15.444	-0.05985687	5.4062724	7.9130783	-0.0013121385	-0.017621629	0.0017910568	-0.013047771	5.5227556	8.103663	Multitasking_Read
14:32:15.467	-0.05985687	5.4062724	7.9130783	-0.0013121385	-0.017621629	0.0017910568	-0.013047771	5.5227556	8.103663	Multitasking_Read
14:32:15.490	0.011971374	5.3488097	7.886741	0.010294301	0.014143363	0.0072888443	-0.015870793	5.5155315	8.108577	Multitasking_Read
14:32:15.513	0.011971374	5.3488097	7.886741	0.010294301	0.014143363	0.0072888443	-0.015870793	5.5155315	8.108577	Multitasking_Read
14:32:15.536	0.011971374	5.3488097	7.886741	0.010294301	0.014143363	0.0072888443	-0.015870793	5.5155315	8.108577	Multitasking_Read
14:32:15.559	0.011971374	5.3488097	7.886741	0.010294301	0.014143363	0.0072888443	-0.015870793	5.5155315	8.108577	Multitasking_Read
14:32:15.582	0.011971374	5.3488097	7.886741	0.010294301	0.014143363	0.0072888443	-0.015870793	5.5155315	8.108577	Multitasking_Read
14:32:15.605	0.011971374	5.3488097	7.886741	0.010294301	0.014143363	0.0072888443	-0.015870793	5.5155315	8.108577	Multitasking_Read
14:32:15.629	0.011971374	5.3488097	7.886741	0.010294301	0.014143363	0.0072888443	-0.015870793	5.5155315	8.108577	Multitasking_Read
14:32:15.652	0.011971374	5.3488097	7.886741	0.010294301	0.014143363	0.0072888443	-0.015870793	5.5155315	8.108577	Multitasking_Read
14:32:15.675	-0.052674048	5.3488097	7.7670274	0.006018244	0.014754228	-0.0012632693	-0.022904089	5.5157228	8.108431	Multitasking_Read
14:32:15.698	-0.052674048	5.3488097	7.7670274	0.006018244	0.014754228	-0.0012632693	-0.022904089	5.5157228	8.108431	Multitasking_Read
14:32:15.721	-0.052674048	5.3488097	7.7670274	0.006018244	0.014754228	-0.0012632693	-0.022904089	5.5157228	8.108431	Multitasking_Read
14:32:15.744	-0.052674048	5.3488097	7.7670274	0.006018244	0.014754228	-0.0012632693	-0.022904089	5.5157228	8.108431	Multitasking_Read
14:32:15.767	-0.052674048	5.3488097	7.7670274	0.006018244	0.014754228	-0.0012632693	-0.022904089	5.5157228	8.108431	Multitasking_Read
14:32:15.790	-0.052674048	5.3488097	7.7670274	0.006018244	0.014754228	-0.0012632693	-0.022904089	5.5157228	8.108431	Multitasking_Read
14:32:15.813	-0.052674048	5.3488097	7.7670274	0.006018244	0.014754228	-0.0012632693	-0.022904089	5.5157228	8.108431	Multitasking_Read
14:32:15.837	-0.08140534	5.377541	7.726325	0.0041856486	0.011089037	-0.0006524041	-0.025605384	5.518608	8.106459	Multitasking_Read
14:32:15.859	-0.08140534	5.377541	7.726325	0.0041856486	0.011089037	-0.0006524041	-0.025605384	5.518608	8.106459	Multitasking_Read
14:32:15.882	-0.08140534	5.377541	7.726325	0.0041856486	0.011089037	-0.0006524041	-0.025605384	5.518608	8.106459	Multitasking_Read
14:32:15.905	-0.08140534	5.377541	7.726325	0.0041856486	0.011089037	-0.0006524041	-0.025605384	5.518608	8.106459	Multitasking_Read
14:32:15.927	-0.08140534	5.377541	7.726325	0.0041856486	0.011089037	-0.0006524041	-0.025605384	5.518608	8.106459	Multitasking_Read
14:32:15.949	-0.08140534	5.377541	7.726325	0.0041856486	0.011089037	-0.0006524041	-0.025605384	5.518608	8.106459	Multitasking_Read
14:32:15.971	-0.08140534	5.377541	7.726325	0.0041856486	0.011089037	-0.0006524041	-0.025605384	5.518608	8.106459	Multitasking_Read
14:32:15.993	-0.08140534	5.377541	7.726325	0.0041856486	0.011089037	-0.0006524041	-0.025605384	5.518608	8.106459	Multitasking_Read
14:32:16.016	-0.016759925	5.334444	7.7837873	-0.012307713	-0.0035717292	0.0146192275	-0.022451486	5.5145335	8.109241	Multitasking_Read
14:32:16.038	-0.016759925	5.334444	7.7837873	-0.012307713	-0.0035717292	0.0146192275	-0.022451486	5.5145335	8.109241	Multitasking_Read
14:32:16.059	-0.016759925	5.334444	7.7837873	-0.012307713	-0.0035717292	0.0146192275	-0.022451486	5.5145335	8.109241	Multitasking_Read
14:32:16.080	-0.016759925	5.334444	7.7837873	-0.012307713	-0.0035717292	0.0146192275	-0.022451486	5.5145335	8.109241	Multitasking_Read
14:32:16.101	-0.016759925	5.334444	7.7837873	-0.012307713	-0.0035717292	0.0146192275	-0.022451486	5.5145335	8.109241	Multitasking_Read
14:32:16.122	-0.016759925	5.334444	7.7837873	-0.012307713	-0.0035717292	0.0146192275	-0.022451486	5.5145335	8.109241	Multitasking_Read
14:32:16.143	-0.016759925	5.334444	7.7837873	-0.012307713	-0.0035717292	0.0146192275	-0.022451486	5.5145335	8.109241	Multitasking_Read
14:32:16.164	-0.016759925	5.334444	7.7837873	-0.012307713	-0.0035717292	0.0146192275	-0.022451486	5.5145335	8.109241	Multitasking_Read
14:32:16.185	-0.016759925	5.334444	7.7837873	-0.012307713	-0.0035717292	0.0146192275	-0.022451486	5.5145335	8.109241	Multitasking_Read
14:32:16.206	-0.083799616	5.401484	8.056735	-0.0013121385	-0.006626055	0.004234518	-0.020513212	5.5189104	8.106267	Multitasking_Read
14:32:16.227	-0.083799616	5.401484	8.056735	-0.0013121385	-0.006626055	0.004234518	-0.020513212	5.5189104	8.106267	Multitasking_Read
14:32:16.250	-0.083799616	5.401484	8.056735	-0.0013121385	-0.006626055	0.004234518	-0.020513212	5.5189104	8.106267	Multitasking_Read
14:32:16.271	-0.083799616	5.401484	8.056735	-0.0013121385	-0.006626055	0.004234518	-0.020513212	5.5189104	8.106267	Multitasking_Read
14:32:16.295	-0.083799616	5.401484	8.056735	-0.0013121385	-0.006626055	0.004234518	-0.020513212	5.5189104	8.106267	Multitasking_Read
14:32:16.317	-0.083799616	5.401484	8.056735	-0.0013121385	-0.006626055	0.004234518	-0.020513212	5.5189104	8.106267	Multitasking_Read
14:32:16.338	-0.083799616	5.401484	8.056735	-0.0013121385	-0.006626055	0.004234518	-0.020513212	5.5189104	8.106267	Multitasking_Read
14:32:16.360	-0.083799616	5.401484	8.056735	-0.0013121385	-0.006626055	0.004234518	-0.020513212	5.5189104	8.106267	Multitasking_Read
14:32:16.382	-0.043096945	5.446975	7.972935	0.013959493	0.0013151928	-0.0037067304	-0.017093247	5.5254908	8.101789	Multitasking_Read
14:32:16.404	-0.043096945	5.446975	7.972935	0.013959493	0.0013151928	-0.0037067304	-0.017093247	5.5254908	8.101789	Multitasking_Read
14:32:16.425	-0.043096945	5.446975	7.972935	0.013959493	0.0013151928	-0.0037067304	-0.017093247	5.5254908	8.101789	Multitasking_Read
14:32:16.446	-0.043096945	5.446975	7.972935	0.013959493	0.0013151928	-0.0037067304	-0.017093247	5.5254908	8.101789	Multitasking_Read
14:32:16.467	-0.043096945	5.446975	7.972935	0.013959493	0.0013151928	-0.0037067304	-0.017093247	5.5254908	8.101789	Multitasking_Read
14:32:16.489	-0.043096945	5.446975	7.972935	0.013959493	0.0013151928	-0.0037067304	-0.017093247	5.5254908	8.101789	Multitasking_Read
14:32:16.511	-0.043096945	5.446975	7.972935	0.013959493	0.0013151928	-0.0037067304	-0.017093247	5.5254908	8.101789	Multitasking_Read
14:32:16.532	-0.043096945	5.446975	7.972935	0.013959493	0.0013151928	-0.0037067304	-0.017093247	5.5254908	8.101789	Multitasking_Read
14:32:16.553	0.009577099	5.3727527	7.886741	0.00662911	-0.0023499988	0.00912144	-0.015544592	5.528694	8.099607	Multitasking_Read
14:32:16.574	0.009577099	5.3727527	7.886741	0.00662911	-0.0023499988	0.00912144	-0.015544592	5.528694	8.099607	Multitasking_Read
14:32:16.595	0.009577099	5.3727527	7.886741	0.00662911	-0.0023499988	0.00912144	-0.015544592	5.528694	8.099607	Multitasking_Read
14:32:16.616	0.009577099	5.3727527	7.886741	0.00662911	-0.0023499988	0.00912144	-0.015544592	5.528694	8.099607	Multitasking_Read
14:32:16.638	0.009577099	5.3727527	7.886741	0.00662911	-0.0023499988	0.00912144	-0.015544592	5.528694	8.099607	Multitasking_Read
14:32:16.659	0.009577099	5.3727527	7.886741	0.00662911	-0.0023499988	0.00912144	-0.015544592	5.528694	8.099607	Multitasking_Read
14:32:16.680	0.009577099	5.3727527	7.886741	0.00662911	-0.0023499988	0.00912144	-0.015544592	5.528694	8.099607	Multitasking_Read
14:32:16.701	0.009577099	5.3727527	7.886741	0.00662911	-0.0023499988	0.00912144	-0.015544592	5.528694	8.099607	Multitasking_Read
14:32:16.722	0.009577099	5.3727527	7.886741	0.00662911	-0.0023499988	0.00912144	-0.015544592	5.528694	8.099607	Multitasking_Read
14:32:16.743	0.021548472	5.4134555	7.805336	-0.008642522	-0.0041825944	0.01034317	-0.016099194	5.5306363	8.09828	Multitasking_Read
14:32:16.764	0.021548472	5.4134555	7.805336	-0.008642522	-0.0041825944	0.01034317	-0.016099194	5.5306363	8.09828	Multitasking_Read
14:32:16.785	0.021548472	5.4134555	7.805336	-0.008642522	-0.0041825944	0.01034317	-0.016099194	5.5306363	8.09828	Multitasking_Read
14:32:16.806	0.021548472	5.4134555	7.805336	-0.008642522	-0.0041825944	0.01034317	-0.016099194	5.5306363	8.09828	Multitasking_Read
14:32:16.829	0.021548472	5.4134555	7.805336	-0.008642522	-0.0041825944	0.01034317	-0.016099194	5.5306363	8.09828	Multitasking_Read
14:32:16.850	0.021548472	5.4134555	7.805336	-0.008642522	-0.0041825944	0.01034317	-0.016099194	5.5306363	8.09828	Multitasking_Read
14:32:16.871	0.021548472	5.4134555	7.805336	-0.008642522	-0.0041825944	0.01034317	-0.016099194	5.5306363	8.09828	Multitasking_Read
14:32:16.892	0.021548472	5.4134555	7.805336	-0.008642522	-0.0041825944	0.01034317	-0.016099194	5.5306363	8.09828	Multitasking_Read
14:32:16.913	-0.043096945	5.4086666	7.937021	-0.011696848	0.008034711	0.004845383	-0.013724866	5.532257	8.097177	Multitasking_Read
14:32:16.935	-0.043096945	5.4086666	7.937021	-0.011696848	0.008034711	0.004845383	-0.013724866	5.532257	8.097177	Multitasking_Read
14:32:16.957	-0.043096945	5.4086666	7.937021	-0.011696848	0.008034711	0.004845383	-0.013724866	5.532257	8.097177	Multitasking_Read
14:32:16.980	-0.043096945	5.4086666	7.937021	-0.011696848	0.008034711	0.004845383	-0.013724866	5.532257	8.097177	Multitasking_Read
14:32:17.002	-0.043096945	5.4086666	7.937021	-0.011696848	0.008034711	0.004845383	-0.013724866	5.532257	8.097177	Multitasking_Read
14:32:17.023	-0.043096945	5.4086666	7.937021	-0.011696848	0.008034711	0.004845383	-0.013724866	5.532257	8.097177	Multitasking_Read
14:32:17.050	-0.043096945	5.4086666	7.937021	-0.011696848	0.008034711	0.004845383	-0.013724866	5.532257	8.097177	Multitasking_Read
14:32:17.071	-0.043096945	5.4086666	7.937021	-0.011696848	0.008034711	0.004845383	-0.013724866	5.532257	8.097177	Multitasking_Read
14:32:17.092	-0.03351985	5.4134555	7.905895	0.0011313224	-0.0011282681	0.0017910568	-0.011477891	5.534185	8.095865	Multitasking_Read
14:32:17.114	-0.03351985	5.4134555	7.905895	0.0011313224	-0.0011282681	0.0017910568	-0.011477891	5.534185	8.095865	Multitasking_Read
14:32:17.136	-0.03351985	5.4134555	7.905895	0.0011313224	-0.0011282681	0.0017910568	-0.011477891	5.534185	8.095865	Multitasking_Read
14:32:17.158	-0.03351985	5.4134555	7.905895	0.0011313224	-0.0011282681	0.0017910568	-0.011477891	5.534185	8.095865	Multitasking_Read
14:32:17.181	-0.03351985	5.4134555	7.905895	0.0011313224	-0.0011282681	0.0017910568	-0.011477891	5.534185	8.095865	Multitasking_Read
14:32:17.202	-0.03351985	5.4134555	7.905895	0.0011313224	-0.0011282681	0.0017910568	-0.011477891	5.534185	8.095865	Multitasking_Read
14:32:17.223	-0.03351985	5.4134555	7.905895	0.0011313224	-0.0011282681	0.0017910568	-0.011477891	5.534185	8.095865	Multitasking_Read
14:32:17.247	-0.03351985	5.4134555	7.905895	0.0011313224	-0.0011282681	0.0017910568	-0.011477891	5.534185	8.095865	Multitasking_Read
14:32:17.269	-0.03351985	5.4134555	7.905895	0.0011313224	-0.0011282681	0.0017910568	-0.011477891	5.534185	8.095865	Multitasking_Read
14:32:17.290	-0.05985687	5.377541	7.8316727	0.0011313224	0.007423845	0.008510575	-0.0074466993	5.5333543	8.096436	Multitasking_Read
14:32:17.314	-0.05985687	5.377541	7.8316727	0.0011313224	0.007423845	0.008510575	-0.0074466993	5.5333543	8.096436	Multitasking_Read
14:32:17.336	-0.05985687	5.377541	7.8316727	0.0011313224	0.007423845	0.008510575	-0.0074466993	5.5333543	8.096436	Multitasking_Read
14:32:17.357	-0.05985687	5.377541	7.8316727	0.0011313224	0.007423845	0.008510575	-0.0074466993	5.5333543	8.096436	Multitasking_Read
14:32:17.381	-0.05985687	5.377541	7.8316727	0.0011313224	0.007423845	0.008510575	-0.0074466993	5.5333543	8.096436	Multitasking_Read
14:32:17.402	-0.05985687	5.377541	7.8316727	0.0011313224	0.007423845	0.008510575	-0.0074466993	5.5333543	8.096436	Multitasking_Read
14:32:17.423	-0.05985687	5.377541	7.8316727	0.0011313224	0.007423845	0.008510575	-0.0074466993	5.5333543	8.096436	Multitasking_Read
14:32:17.444	-0.05985687	5.377541	7.8316727	0.0011313224	0.007423845	0.008510575	-0.0074466993	5.5333543	8.096436	Multitasking_Read
14:32:17.466	-0.038308397	5.3727527	7.74069	0.0041856486	0.0013151928	-4.153884e-05	-0.009003391	5.5330358	8.096652	Multitasking_Read
14:32:17.488	-0.038308397	5.3727527	7.74069	0.0041856486	0.0013151928	-4.153884e-05	-0.009003391	5.5330358	8.096652	Multitasking_Read
14:32:17.509	-0.038308397	5.3727527	7.74069	0.0041856486	0.0013151928	-4.153884e-05	-0.009003391	5.5330358	8.096652	Multitasking_Read
14:32:17.532	-0.038308397	5.3727527	7.74069	0.0041856486	0.0013151928	-4.153884e-05	-0.009003391	5.5330358	8.096652	Multitasking_Read
14:32:17.553	-0.038308397	5.3727527	7.74069	0.0041856486	0.0013151928	-4.153884e-05	-0.009003391	5.5330358	8.096652	Multitasking_Read
14:32:17.575	-0.038308397	5.3727527	7.74069	0.0041856486	0.0013151928	-4.153884e-05	-0.009003391	5.5330358	8.096652	Multitasking_Read
14:32:17.596	-0.038308397	5.3727527	7.74069	0.0041856486	0.0013151928	-4.153884e-05	-0.009003391	5.5330358	8.096652	Multitasking_Read
14:32:17.617	-0.038308397	5.3727527	7.74069	0.0041856486	0.0013151928	-4.153884e-05	-0.009003391	5.5330358	8.096652	Multitasking_Read
14:32:17.638	0.019154198	5.377541	7.8340673	-0.0074207913	0.0055912496	0.00912144	-0.004454751	5.530909	8.098107	Multitasking_Read
14:32:17.660	0.019154198	5.377541	7.8340673	-0.0074207913	0.0055912496	0.00912144	-0.004454751	5.530909	8.098107	Multitasking_Read
14:32:17.682	0.019154198	5.377541	7.8340673	-0.0074207913	0.0055912496	0.00912144	-0.004454751	5.530909	8.098107	Multitasking_Read
14:32:17.703	0.019154198	5.377541	7.8340673	-0.0074207913	0.0055912496	0.00912144	-0.004454751	5.530909	8.098107	Multitasking_Read
14:32:17.724	0.019154198	5.377541	7.8340673	-0.0074207913	0.0055912496	0.00912144	-0.004454751	5.530909	8.098107	Multitasking_Read
14:32:17.746	0.019154198	5.377541	7.8340673	-0.0074207913	0.0055912496	0.00912144	-0.004454751	5.530909	8.098107	Multitasking_Read
14:32:17.767	0.019154198	5.377541	7.8340673	-0.0074207913	0.0055912496	0.00912144	-0.004454751	5.530909	8.098107	Multitasking_Read
14:32:17.789	0.019154198	5.377541	7.8340673	-0.0074207913	0.0055912496	0.00912144	-0.004454751	5.530909	8.098107	Multitasking_Read
14:32:17.811	0.019154198	5.377541	7.8340673	-0.0074207913	0.0055912496	0.00912144	-0.004454751	5.530909	8.098107	Multitasking_Read
14:32:17.832	-0.03351985	5.401484	7.905895	-0.0074207913	0.004369519	0.0024019221	-0.009492271	5.527135	8.100681	Multitasking_Read
14:32:17.853	-0.03351985	5.401484	7.905895	-0.0074207913	0.004369519	0.0024019221	-0.009492271	5.527135	8.100681	Multitasking_Read
14:32:17.874	-0.03351985	5.401484	7.905895	-0.0074207913	0.004369519	0.0024019221	-0.009492271	5.527135	8.100681	Multitasking_Read
14:32:17.895	-0.03351985	5.401484	7.905895	-0.0074207913	0.004369519	0.0024019221	-0.009492271	5.527135	8.100681	Multitasking_Read
14:32:17.916	-0.03351985	5.401484	7.905895	-0.0074207913	0.004369519	0.0024019221	-0.009492271	5.527135	8.100681	Multitasking_Read
14:32:17.938	-0.03351985	5.401484	7.905895	-0.0074207913	0.004369519	0.0024019221	-0.009492271	5.527135	8.100681	Multitasking_Read
14:32:17.959	-0.03351985	5.401484	7.905895	-0.0074207913	0.004369519	0.0024019221	-0.009492271	5.527135	8.100681	Multitasking_Read
14:32:17.980	-0.03351985	5.401484	7.905895	-0.0074207913	0.004369519	0.0024019221	-0.009492271	5.527135	8.100681	Multitasking_Read
14:32:18.001	-0.021548472	5.4110613	7.8795586	-0.011696848	-0.0023499988	-0.0018741345	-0.012777978	5.522737	8.103675	Multitasking_Read
14:32:18.023	-0.021548472	5.4110613	7.8795586	-0.011696848	-0.0023499988	-0.0018741345	-0.012777978	5.522737	8.103675	Multitasking_Read
14:32:18.045	-0.021548472	5.4110613	7.8795586	-0.011696848	-0.0023499988	-0.0018741345	-0.012777978	5.522737	8.103675	Multitasking_Read
14:32:18.066	-0.021548472	5.4110613	7.8795586	-0.011696848	-0.0023499988	-0.0018741345	-0.012777978	5.522737	8.103675	Multitasking_Read
14:32:18.087	-0.021548472	5.4110613	7.8795586	-0.011696848	-0.0023499988	-0.0018741345	-0.012777978	5.522737	8.103675	Multitasking_Read
14:32:18.108	-0.021548472	5.4110613	7.8795586	-0.011696848	-0.0023499988	-0.0018741345	-0.012777978	5.522737	8.103675	Multitasking_Read
14:32:18.131	-0.021548472	5.4110613	7.8795586	-0.011696848	-0.0023499988	-0.0018741345	-0.012777978	5.522737	8.103675	Multitasking_Read
14:32:18.152	-0.021548472	5.4110613	7.8795586	-0.011696848	-0.0023499988	-0.0018741345	-0.012777978	5.522737	8.103675	Multitasking_Read
14:32:18.176	-0.07422252	5.3966956	7.9849067	-9.040806e-05	0.017197689	-0.003095865	-0.011456008	5.5137887	8.109768	Multitasking_Read
14:32:18.198	-0.07422252	5.3966956	7.9849067	-9.040806e-05	0.017197689	-0.003095865	-0.011456008	5.5137887	8.109768	Multitasking_Read
14:32:18.219	-0.07422252	5.3966956	7.9849067	-9.040806e-05	0.017197689	-0.003095865	-0.011456008	5.5137887	8.109768	Multitasking_Read
14:32:18.241	-0.07422252	5.3966956	7.9849067	-9.040806e-05	0.017197689	-0.003095865	-0.011456008	5.5137887	8.109768	Multitasking_Read
14:32:18.262	-0.07422252	5.3966956	7.9849067	-9.040806e-05	0.017197689	-0.003095865	-0.011456008	5.5137887	8.109768	Multitasking_Read
14:32:18.284	-0.07422252	5.3966956	7.9849067	-9.040806e-05	0.017197689	-0.003095865	-0.011456008	5.5137887	8.109768	Multitasking_Read
14:32:18.305	-0.07422252	5.3966956	7.9849067	-9.040806e-05	0.017197689	-0.003095865	-0.011456008	5.5137887	8.109768	Multitasking_Read
14:32:18.326	-0.07422252	5.3966956	7.9849067	-9.040806e-05	0.017197689	-0.003095865	-0.011456008	5.5137887	8.109768	Multitasking_Read
14:32:18.348	-0.07422252	5.3966956	7.9849067	-9.040806e-05	0.017197689	-0.003095865	-0.011456008	5.5137887	8.109768	Multitasking_Read
14:32:18.369	-0.031125572	5.3871183	7.9849067	-0.0178055	0.0013151928	0.0036236527	-0.010962818	5.5094385	8.112723	Multitasking_Read
14:32:18.391	-0.031125572	5.3871183	7.9849067	-0.0178055	0.0013151928	0.0036236527	-0.010962818	5.5094385	8.112723	Multitasking_Read
14:32:18.412	-0.031125572	5.3871183	7.9849067	-0.0178055	0.0013151928	0.0036236527	-0.010962818	5.5094385	8.112723	Multitasking_Read
14:32:18.433	-0.031125572	5.3871183	7.9849067	-0.0178055	0.0013151928	0.0036236527	-0.010962818	5.5094385	8.112723	Multitasking_Read
14:32:18.455	-0.031125572	5.3871183	7.9849067	-0.0178055	0.0013151928	0.0036236527	-0.010962818	5.5094385	8.112723	Multitasking_Read
14:32:18.477	-0.031125572	5.3871183	7.9849067	-0.0178055	0.0013151928	0.0036236527	-0.010962818	5.5094385	8.112723	Multitasking_Read
14:32:18.498	-0.031125572	5.3871183	7.9849067	-0.0178055	0.0013151928	0.0036236527	-0.010962818	5.5094385	8.112723	Multitasking_Read
14:32:18.519	-0.031125572	5.3871183	7.9849067	-0.0178055	0.0013151928	0.0036236527	-0.010962818	5.5094385	8.112723	Multitasking_Read
14:32:18.540	-0.057462595	5.3296556	7.7694216	0.009072571	0.013532497	0.007899709	-0.012627244	5.506232	8.114902	Multitasking_Read
14:32:18.562	-0.057462595	5.3296556	7.7694216	0.009072571	0.013532497	0.007899709	-0.012627244	5.506232	8.114902	Multitasking_Read
14:32:18.583	-0.057462595	5.3296556	7.7694216	0.009072571	0.013532497	0.007899709	-0.012627244	5.506232	8.114902	Multitasking_Read
14:32:18.604	-0.057462595	5.3296556	7.7694216	0.009072571	0.013532497	0.007899709	-0.012627244	5.506232	8.114902	Multitasking_Read
14:32:18.641	-0.057462595	5.3296556	7.7694216	0.009072571	0.013532497	0.007899709	-0.012627244	5.506232	8.114902	Multitasking_Read
14:32:18.675	-0.057462595	5.3296556	7.7694216	0.009072571	0.013532497	0.007899709	-0.012627244	5.506232	8.114902	Multitasking_Read
14:32:18.697	-0.057462595	5.3296556	7.7694216	0.009072571	0.013532497	0.007899709	-0.012627244	5.506232	8.114902	Multitasking_Read
14:32:18.718	-0.06943397	5.317684	7.788576	0.0035747832	0.0055912496	-0.0018741345	-0.013835487	5.508179	8.113574	Multitasking_Read
14:32:18.739	-0.06943397	5.317684	7.788576	0.0035747832	0.0055912496	-0.0018741345	-0.013835487	5.508179	8.113574	Multitasking_Read
14:32:18.761	-0.06943397	5.317684	7.788576	0.0035747832	0.0055912496	-0.0018741345	-0.013835487	5.508179	8.113574	Multitasking_Read
14:32:18.782	-0.06943397	5.317684	7.788576	0.0035747832	0.0055912496	-0.0018741345	-0.013835487	5.508179	8.113574	Multitasking_Read
14:32:18.804	-0.06943397	5.317684	7.788576	0.0035747832	0.0055912496	-0.0018741345	-0.013835487	5.508179	8.113574	Multitasking_Read
14:32:18.827	-0.06943397	5.317684	7.788576	0.0035747832	0.0055912496	-0.0018741345	-0.013835487	5.508179	8.113574	Multitasking_Read
14:32:18.848	-0.06943397	5.317684	7.788576	0.0035747832	0.0055912496	-0.0018741345	-0.013835487	5.508179	8.113574	Multitasking_Read
14:32:18.871	-0.06943397	5.317684	7.788576	0.0035747832	0.0055912496	-0.0018741345	-0.013835487	5.508179	8.113574	Multitasking_Read
14:32:18.893	-0.047885496	5.3535986	8.0375805	-0.011085982	-0.0017391334	0.0036236527	-0.008523096	5.5080395	8.113678	Multitasking_Read
14:32:18.915	-0.047885496	5.3535986	8.0375805	-0.011085982	-0.0017391334	0.0036236527	-0.008523096	5.5080395	8.113678	Multitasking_Read
14:32:18.938	-0.047885496	5.3535986	8.0375805	-0.011085982	-0.0017391334	0.0036236527	-0.008523096	5.5080395	8.113678	Multitasking_Read
14:32:18.959	-0.047885496	5.3535986	8.0375805	-0.011085982	-0.0017391334	0.0036236527	-0.008523096	5.5080395	8.113678	Multitasking_Read
14:32:18.982	-0.047885496	5.3535986	8.0375805	-0.011085982	-0.0017391334	0.0036236527	-0.008523096	5.5080395	8.113678	Multitasking_Read
14:32:19.004	-0.047885496	5.3535986	8.0375805	-0.011085982	-0.0017391334	0.0036236527	-0.008523096	5.5080395	8.113678	Multitasking_Read
14:32:19.027	-0.047885496	5.3535986	8.0375805	-0.011085982	-0.0017391334	0.0036236527	-0.008523096	5.5080395	8.113678	Multitasking_Read
14:32:19.049	-0.047885496	5.3535986	8.0375805	-0.011085982	-0.0017391334	0.0036236527	-0.008523096	5.5080395	8.113678	Multitasking_Read
14:32:19.072	-0.083799616	5.4158497	7.972935	-0.0043664644	0.0055912496	-4.153884e-05	-0.011344985	5.512995	8.110308	Multitasking_Read
14:32:19.093	-0.083799616	5.4158497	7.972935	-0.0043664644	0.0055912496	-4.153884e-05	-0.011344985	5.512995	8.110308	Multitasking_Read
14:32:19.114	-0.083799616	5.4158497	7.972935	-0.0043664644	0.0055912496	-4.153884e-05	-0.011344985	5.512995	8.110308	Multitasking_Read
14:32:19.135	-0.083799616	5.4158497	7.972935	-0.0043664644	0.0055912496	-4.153884e-05	-0.011344985	5.512995	8.110308	Multitasking_Read
14:32:19.156	-0.083799616	5.4158497	7.972935	-0.0043664644	0.0055912496	-4.153884e-05	-0.011344985	5.512995	8.110308	Multitasking_Read
14:32:19.177	-0.083799616	5.4158497	7.972935	-0.0043664644	0.0055912496	-4.153884e-05	-0.011344985	5.512995	8.110308	Multitasking_Read
14:32:19.198	-0.083799616	5.4158497	7.972935	-0.0043664644	0.0055912496	-4.153884e-05	-0.011344985	5.512995	8.110308	Multitasking_Read
14:32:19.220	-0.083799616	5.4158497	7.972935	-0.0043664644	0.0055912496	-4.153884e-05	-0.011344985	5.512995	8.110308	Multitasking_Read
14:32:19.241	-0.083799616	5.4158497	7.972935	-0.0043664644	0.0055912496	-4.153884e-05	-0.011344985	5.512995	8.110308	Multitasking_Read
14:32:19.262	-0.076616794	5.3919067	8.0687065	0.011516031	0.0068129804	-0.0006524041	-0.01034454	5.5170608	8.107545	Multitasking_Read
14:32:19.283	-0.076616794	5.3919067	8.0687065	0.011516031	0.0068129804	-0.0006524041	-0.01034454	5.5170608	8.107545	Multitasking_Read
14:32:19.306	-0.076616794	5.3919067	8.0687065	0.011516031	0.0068129804	-0.0006524041	-0.01034454	5.5170608	8.107545	Multitasking_Read
14:32:19.328	-0.076616794	5.3919067	8.0687065	0.011516031	0.0068129804	-0.0006524041	-0.01034454	5.5170608	8.107545	Multitasking_Read
14:32:19.349	-0.076616794	5.3919067	8.0687065	0.011516031	0.0068129804	-0.0006524041	-0.01034454	5.5170608	8.107545	Multitasking_Read
14:32:19.370	-0.076616794	5.3919067	8.0687065	0.011516031	0.0068129804	-0.0006524041	-0.01034454	5.5170608	8.107545	Multitasking_Read
14:32:19.392	-0.076616794	5.3919067	8.0687065	0.011516031	0.0068129804	-0.0006524041	-0.01034454	5.5170608	8.107545	Multitasking_Read
14:32:19.413	-0.076616794	5.3919067	8.0687065	0.011516031	0.0068129804	-0.0006524041	-0.01034454	5.5170608	8.107545	Multitasking_Read
14:32:19.434	-0.10055954	5.3727527	7.7502675	0.014570358	0.015365093	-0.0006524041	-0.011307576	5.5220594	8.104137	Multitasking_Read
14:32:19.457	-0.10055954	5.3727527	7.7502675	0.014570358	0.015365093	-0.0006524041	-0.011307576	5.5220594	8.104137	Multitasking_Read
14:32:19.478	-0.10055954	5.3727527	7.7502675	0.014570358	0.015365093	-0.0006524041	-0.011307576	5.5220594	8.104137	Multitasking_Read
14:32:19.500	-0.10055954	5.3727527	7.7502675	0.014570358	0.015365093	-0.0006524041	-0.011307576	5.5220594	8.104137	Multitasking_Read
14:32:19.521	-0.10055954	5.3727527	7.7502675	0.014570358	0.015365093	-0.0006524041	-0.011307576	5.5220594	8.104137	Multitasking_Read
14:32:19.542	-0.10055954	5.3727527	7.7502675	0.014570358	0.015365093	-0.0006524041	-0.011307576	5.5220594	8.104137	Multitasking_Read
14:32:19.563	-0.10055954	5.3727527	7.7502675	0.014570358	0.015365093	-0.0006524041	-0.011307576	5.5220594	8.104137	Multitasking_Read
14:32:19.584	-0.10055954	5.3727527	7.7502675	0.014570358	0.015365093	-0.0006524041	-0.011307576	5.5220594	8.104137	Multitasking_Read
14:32:19.608	-0.10055954	5.3727527	7.7502675	0.014570358	0.015365093	-0.0006524041	-0.011307576	5.5220594	8.104137	Multitasking_Read
14:32:19.630	-0.09577099	5.3919067	7.755056	0.0041856486	0.0037586538	-0.0012632693	-0.01358111	5.5258756	8.101534	Multitasking_Read
14:32:19.651	-0.09577099	5.3919067	7.755056	0.0041856486	0.0037586538	-0.0012632693	-0.01358111	5.5258756	8.101534	Multitasking_Read
14:32:19.674	-0.09577099	5.3919067	7.755056	0.0041856486	0.0037586538	-0.0012632693	-0.01358111	5.5258756	8.101534	Multitasking_Read
14:32:19.695	-0.09577099	5.3919067	7.755056	0.0041856486	0.0037586538	-0.0012632693	-0.01358111	5.5258756	8.101534	Multitasking_Read
14:32:19.716	-0.09577099	5.3919067	7.755056	0.0041856486	0.0037586538	-0.0012632693	-0.01358111	5.5258756	8.101534	Multitasking_Read
14:32:19.737	-0.09577099	5.3919067	7.755056	0.0041856486	0.0037586538	-0.0012632693	-0.01358111	5.5258756	8.101534	Multitasking_Read
14:32:19.759	-0.09577099	5.3919067	7.755056	0.0041856486	0.0037586538	-0.0012632693	-0.01358111	5.5258756	8.101534	Multitasking_Read
14:32:19.780	-0.09577099	5.3919067	7.755056	0.0041856486	0.0037586538	-0.0012632693	-0.01358111	5.5258756	8.101534	Multitasking_Read
14:32:19.801	-0.06943397	5.4134555	7.8723755	-0.0025338691	0.007423845	0.0005693264	-0.009485767	5.526648	8.101013	Multitasking_Read
14:32:19.822	-0.06943397	5.4134555	7.8723755	-0.0025338691	0.007423845	0.0005693264	-0.009485767	5.526648	8.101013	Multitasking_Read
14:32:19.843	-0.06943397	5.4134555	7.8723755	-0.0025338691	0.007423845	0.0005693264	-0.009485767	5.526648	8.101013	Multitasking_Read
14:32:19.864	-0.06943397	5.4134555	7.8723755	-0.0025338691	0.007423845	0.0005693264	-0.009485767	5.526648	8.101013	Multitasking_Read
14:32:19.886	-0.06943397	5.4134555	7.8723755	-0.0025338691	0.007423845	0.0005693264	-0.009485767	5.526648	8.101013	Multitasking_Read
14:32:19.909	-0.06943397	5.4134555	7.8723755	-0.0025338691	0.007423845	0.0005693264	-0.009485767	5.526648	8.101013	Multitasking_Read
14:32:19.930	-0.06943397	5.4134555	7.8723755	-0.0025338691	0.007423845	0.0005693264	-0.009485767	5.526648	8.101013	Multitasking_Read
14:32:19.951	-0.06943397	5.4134555	7.8723755	-0.0025338691	0.007423845	0.0005693264	-0.009485767	5.526648	8.101013	Multitasking_Read
14:32:19.975	-0.07422252	5.3679643	7.8292785	-0.008642522	0.0055912496	0.008510575	-0.012803623	5.529098	8.099336	Multitasking_Read
14:32:19.996	-0.07422252	5.3679643	7.8292785	-0.008642522	0.0055912496	0.008510575	-0.012803623	5.529098	8.099336	Multitasking_Read
14:32:20.017	-0.07422252	5.3679643	7.8292785	-0.008642522	0.0055912496	0.008510575	-0.012803623	5.529098	8.099336	Multitasking_Read
14:32:20.038	-0.07422252	5.3679643	7.8292785	-0.008642522	0.0055912496	0.008510575	-0.012803623	5.529098	8.099336	Multitasking_Read
14:32:20.059	-0.07422252	5.3679643	7.8292785	-0.008642522	0.0055912496	0.008510575	-0.012803623	5.529098	8.099336	Multitasking_Read
14:32:20.081	-0.07422252	5.3679643	7.8292785	-0.008642522	0.0055912496	0.008510575	-0.012803623	5.529098	8.099336	Multitasking_Read
14:32:20.103	-0.07422252	5.3679643	7.8292785	-0.008642522	0.0055912496	0.008510575	-0.012803623	5.529098	8.099336	Multitasking_Read
14:32:20.125	-0.07422252	5.3679643	7.8292785	-0.008642522	0.0055912496	0.008510575	-0.012803623	5.529098	8.099336	Multitasking_Read
14:32:20.146	-0.07422252	5.3679643	7.8292785	-0.008642522	0.0055912496	0.008510575	-0.012803623	5.529098	8.099336	Multitasking_Read
14:32:20.168	-0.038308397	5.39909	8.001666	-0.009253386	-0.0041825944	0.0115649	-0.010064956	5.5308185	8.0981655	Multitasking_Read
14:32:20.190	-0.038308397	5.39909	8.001666	-0.009253386	-0.0041825944	0.0115649	-0.010064956	5.5308185	8.0981655	Multitasking_Read
14:32:20.212	-0.038308397	5.39909	8.001666	-0.009253386	-0.0041825944	0.0115649	-0.010064956	5.5308185	8.0981655	Multitasking_Read
14:32:20.233	-0.038308397	5.39909	8.001666	-0.009253386	-0.0041825944	0.0115649	-0.010064956	5.5308185	8.0981655	Multitasking_Read
14:32:20.254	-0.038308397	5.39909	8.001666	-0.009253386	-0.0041825944	0.0115649	-0.010064956	5.5308185	8.0981655	Multitasking_Read
14:32:20.276	-0.038308397	5.39909	8.001666	-0.009253386	-0.0041825944	0.0115649	-0.010064956	5.5308185	8.0981655	Multitasking_Read
14:32:20.297	-0.038308397	5.39909	8.001666	-0.009253386	-0.0041825944	0.0115649	-0.010064956	5.5308185	8.0981655	Multitasking_Read
14:32:20.318	-0.038308397	5.39909	8.001666	-0.009253386	-0.0041825944	0.0115649	-0.010064956	5.5308185	8.0981655	Multitasking_Read
14:32:20.340	0.011971374	5.360781	7.8747697	-9.040806e-05	0.0019260582	0.0072888443	-0.012201128	5.533022	8.096657	Multitasking_Read
14:32:20.361	0.011971374	5.360781	7.8747697	-9.040806e-05	0.0019260582	0.0072888443	-0.012201128	5.533022	8.096657	Multitasking_Read
14:32:20.384	0.011971374	5.360781	7.8747697	-9.040806e-05	0.0019260582	0.0072888443	-0.012201128	5.533022	8.096657	Multitasking_Read
14:32:20.405	0.011971374	5.360781	7.8747697	-9.040806e-05	0.0019260582	0.0072888443	-0.012201128	5.533022	8.096657	Multitasking_Read
14:32:20.427	0.011971374	5.360781	7.8747697	-9.040806e-05	0.0019260582	0.0072888443	-0.012201128	5.533022	8.096657	Multitasking_Read
14:32:20.449	0.011971374	5.360781	7.8747697	-9.040806e-05	0.0019260582	0.0072888443	-0.012201128	5.533022	8.096657	Multitasking_Read
14:32:20.470	0.011971374	5.360781	7.8747697	-9.040806e-05	0.0019260582	0.0072888443	-0.012201128	5.533022	8.096657	Multitasking_Read
14:32:20.491	0.011971374	5.360781	7.8747697	-9.040806e-05	0.0019260582	0.0072888443	-0.012201128	5.533022	8.096657	Multitasking_Read
14:32:20.512	-0.0071828244	5.4062724	7.903501	-0.0074207913	-0.00601519	0.0024019221	-0.012224947	5.535473	8.094983	Multitasking_Read
14:32:20.533	-0.0071828244	5.4062724	7.903501	-0.0074207913	-0.00601519	0.0024019221	-0.012224947	5.535473	8.094983	Multitasking_Read
14:32:20.555	-0.0071828244	5.4062724	7.903501	-0.0074207913	-0.00601519	0.0024019221	-0.012224947	5.535473	8.094983	Multitasking_Read
14:32:20.576	-0.0071828244	5.4062724	7.903501	-0.0074207913	-0.00601519	0.0024019221	-0.012224947	5.535473	8.094983	Multitasking_Read
14:32:20.597	-0.0071828244	5.4062724	7.903501	-0.0074207913	-0.00601519	0.0024019221	-0.012224947	5.535473	8.094983	Multitasking_Read
14:32:20.618	-0.0071828244	5.4062724	7.903501	-0.0074207913	-0.00601519	0.0024019221	-0.012224947	5.535473	8.094983	Multitasking_Read
14:32:20.639	-0.0071828244	5.4062724	7.903501	-0.0074207913	-0.00601519	0.0024019221	-0.012224947	5.535473	8.094983	Multitasking_Read
14:32:20.662	-0.0071828244	5.4062724	7.903501	-0.0074207913	-0.00601519	0.0024019221	-0.012224947	5.535473	8.094983	Multitasking_Read
14:32:20.683	-0.0071828244	5.4062724	7.903501	-0.0074207913	-0.00601519	0.0024019221	-0.012224947	5.535473	8.094983	Multitasking_Read
14:32:20.704	-0.052674048	5.4134555	7.80773	-9.040806e-05	-0.010902112	0.007899709	-0.013686471	5.5364504	8.09431	Multitasking_Read
14:32:20.725	-0.052674048	5.4134555	7.80773	-9.040806e-05	-0.010902112	0.007899709	-0.013686471	5.5364504	8.09431	Multitasking_Read
14:32:20.747	-0.052674048	5.4134555	7.80773	-9.040806e-05	-0.010902112	0.007899709	-0.013686471	5.5364504	8.09431	Multitasking_Read
14:32:20.768	-0.052674048	5.4134555	7.80773	-9.040806e-05	-0.010902112	0.007899709	-0.013686471	5.5364504	8.09431	Multitasking_Read
14:32:20.790	-0.052674048	5.4134555	7.80773	-9.040806e-05	-0.010902112	0.007899709	-0.013686471	5.5364504	8.09431	Multitasking_Read
14:32:20.811	-0.052674048	5.4134555	7.80773	-9.040806e-05	-0.010902112	0.007899709	-0.013686471	5.5364504	8.09431	Multitasking_Read
14:32:20.832	-0.052674048	5.4134555	7.80773	-9.040806e-05	-0.010902112	0.007899709	-0.013686471	5.5364504	8.09431	Multitasking_Read
14:32:20.854	-0.052674048	5.4134555	7.80773	-9.040806e-05	-0.010902112	0.007899709	-0.013686471	5.5364504	8.09431	Multitasking_Read
14:32:20.875	-0.0071828244	5.38233	7.8316727	-0.008031656	-0.0017391334	0.007899709	-0.008365568	5.5369616	8.093969	Multitasking_Read
14:32:20.896	-0.0071828244	5.38233	7.8316727	-0.008031656	-0.0017391334	0.007899709	-0.008365568	5.5369616	8.093969	Multitasking_Read
14:32:20.917	-0.0071828244	5.38233	7.8316727	-0.008031656	-0.0017391334	0.007899709	-0.008365568	5.5369616	8.093969	Multitasking_Read
14:32:20.938	-0.0071828244	5.38233	7.8316727	-0.008031656	-0.0017391334	0.007899709	-0.008365568	5.5369616	8.093969	Multitasking_Read
14:32:20.960	-0.0071828244	5.38233	7.8316727	-0.008031656	-0.0017391334	0.007899709	-0.008365568	5.5369616	8.093969	Multitasking_Read
14:32:20.981	-0.0071828244	5.38233	7.8316727	-0.008031656	-0.0017391334	0.007899709	-0.008365568	5.5369616	8.093969	Multitasking_Read
14:32:21.002	-0.0071828244	5.38233	7.8316727	-0.008031656	-0.0017391334	0.007899709	-0.008365568	5.5369616	8.093969	Multitasking_Read
14:32:21.023	-0.0071828244	5.38233	7.8316727	-0.008031656	-0.0017391334	0.007899709	-0.008365568	5.5369616	8.093969	Multitasking_Read
14:32:21.044	-0.0071828244	5.38233	7.8316727	-0.008031656	-0.0017391334	0.007899709	-0.008365568	5.5369616	8.093969	Multitasking_Read
14:32:21.067	-0.062251143	5.3966956	7.805336	0.0041856486	0.015365093	-0.0024849998	-0.0070743957	5.5364695	8.094307	Multitasking_Read
14:32:21.088	-0.062251143	5.3966956	7.805336	0.0041856486	0.015365093	-0.0024849998	-0.0070743957	5.5364695	8.094307	Multitasking_Read
14:32:21.109	-0.062251143	5.3966956	7.805336	0.0041856486	0.015365093	-0.0024849998	-0.0070743957	5.5364695	8.094307	Multitasking_Read
14:32:21.131	-0.062251143	5.3966956	7.805336	0.0041856486	0.015365093	-0.0024849998	-0.0070743957	5.5364695	8.094307	Multitasking_Read
14:32:21.152	-0.062251143	5.3966956	7.805336	0.0041856486	0.015365093	-0.0024849998	-0.0070743957	5.5364695	8.094307	Multitasking_Read
14:32:21.173	-0.062251143	5.3966956	7.805336	0.0041856486	0.015365093	-0.0024849998	-0.0070743957	5.5364695	8.094307	Multitasking_Read
14:32:21.195	-0.062251143	5.3966956	7.805336	0.0041856486	0.015365093	-0.0024849998	-0.0070743957	5.5364695	8.094307	Multitasking_Read
14:32:21.216	-0.062251143	5.3966956	7.805336	0.0041856486	0.015365093	-0.0024849998	-0.0070743957	5.5364695	8.094307	Multitasking_Read
14:32:21.237	-0.009577099	5.3440213	7.7478733	-0.0055881953	0.008034711	0.0030127873	-0.007077099	5.5371127	8.093867	Multitasking_Read
14:32:21.258	-0.009577099	5.3440213	7.7478733	-0.0055881953	0.008034711	0.0030127873	-0.007077099	5.5371127	8.093867	Multitasking_Read
14:32:21.280	-0.009577099	5.3440213	7.7478733	-0.0055881953	0.008034711	0.0030127873	-0.007077099	5.5371127	8.093867	Multitasking_Read
14:32:21.301	-0.009577099	5.3440213	7.7478733	-0.0055881953	0.008034711	0.0030127873	-0.007077099	5.5371127	8.093867	Multitasking_Read
14:32:21.323	-0.009577099	5.3440213	7.7478733	-0.0055881953	0.008034711	0.0030127873	-0.007077099	5.5371127	8.093867	Multitasking_Read
14:32:21.344	-0.009577099	5.3440213	7.7478733	-0.0055881953	0.008034711	0.0030127873	-0.007077099	5.5371127	8.093867	Multitasking_Read
14:32:21.365	-0.009577099	5.3440213	7.7478733	-0.0055881953	0.008034711	0.0030127873	-0.007077099	5.5371127	8.093867	Multitasking_Read
14:32:21.387	-0.009577099	5.3440213	7.7478733	-0.0055881953	0.008034711	0.0030127873	-0.007077099	5.5371127	8.093867	Multitasking_Read
14:32:21.409	-0.009577099	5.3440213	7.7478733	-0.0055881953	0.008034711	0.0030127873	-0.007077099	5.5371127	8.093867	Multitasking_Read
14:32:21.431	0.016759925	5.36557	7.843644	-0.0074207913	0.0019260582	0.004845383	-0.0027067382	5.530611	8.098311	Multitasking_Read
14:32:21.453	0.016759925	5.36557	7.843644	-0.0074207913	0.0019260582	0.004845383	-0.0027067382	5.530611	8.098311	Multitasking_Read
14:32:21.474	0.016759925	5.36557	7.843644	-0.0074207913	0.0019260582	0.004845383	-0.0027067382	5.530611	8.098311	Multitasking_Read
14:32:21.495	0.016759925	5.36557	7.843644	-0.0074207913	0.0019260582	0.004845383	-0.0027067382	5.530611	8.098311	Multitasking_Read
14:32:21.516	0.016759925	5.36557	7.843644	-0.0074207913	0.0019260582	0.004845383	-0.0027067382	5.530611	8.098311	Multitasking_Read
14:32:21.538	0.016759925	5.36557	7.843644	-0.0074207913	0.0019260582	0.004845383	-0.0027067382	5.530611	8.098311	Multitasking_Read
14:32:21.559	0.016759925	5.36557	7.843644	-0.0074207913	0.0019260582	0.004845383	-0.0027067382	5.530611	8.098311	Multitasking_Read
14:32:21.580	0.016759925	5.36557	7.843644	-0.0074207913	0.0019260582	0.004845383	-0.0027067382	5.530611	8.098311	Multitasking_Read
14:32:21.603	0.06464542	5.3966956	7.8460383	-0.008031656	-0.0047934595	0.0036236527	-0.003695384	5.5277934	8.100237	Multitasking_Read
14:32:21.624	0.06464542	5.3966956	7.8460383	-0.008031656	-0.0047934595	0.0036236527	-0.003695384	5.5277934	8.100237	Multitasking_Read
14:32:21.645	0.06464542	5.3966956	7.8460383	-0.008031656	-0.0047934595	0.0036236527	-0.003695384	5.5277934	8.100237	Multitasking_Read
14:32:21.667	0.06464542	5.3966956	7.8460383	-0.008031656	-0.0047934595	0.0036236527	-0.003695384	5.5277934	8.100237	Multitasking_Read
14:32:21.688	0.06464542	5.3966956	7.8460383	-0.008031656	-0.0047934595	0.0036236527	-0.003695384	5.5277934	8.100237	Multitasking_Read
14:32:21.709	0.06464542	5.3966956	7.8460383	-0.008031656	-0.0047934595	0.0036236527	-0.003695384	5.5277934	8.100237	Multitasking_Read
14:32:21.731	0.06464542	5.3966956	7.8460383	-0.008031656	-0.0047934595	0.0036236527	-0.003695384	5.5277934	8.100237	Multitasking_Read
14:32:21.752	0.06464542	5.3966956	7.8460383	-0.008031656	-0.0047934595	0.0036236527	-0.003695384	5.5277934	8.100237	Multitasking_Read
14:32:21.773	0.083799616	5.3799353	7.8197017	-0.010475118	-0.006626055	0.0060671135	-0.0062398445	5.528431	8.099802	Multitasking_Read
14:32:21.794	0.083799616	5.3799353	7.8197017	-0.010475118	-0.006626055	0.0060671135	-0.0062398445	5.528431	8.099802	Multitasking_Read
14:32:21.816	0.083799616	5.3799353	7.8197017	-0.010475118	-0.006626055	0.0060671135	-0.0062398445	5.528431	8.099802	Multitasking_Read
14:32:21.837	0.083799616	5.3799353	7.8197017	-0.010475118	-0.006626055	0.0060671135	-0.0062398445	5.528431	8.099802	Multitasking_Read
14:32:21.858	0.083799616	5.3799353	7.8197017	-0.010475118	-0.006626055	0.0060671135	-0.0062398445	5.528431	8.099802	Multitasking_Read
14:32:21.880	0.083799616	5.3799353	7.8197017	-0.010475118	-0.006626055	0.0060671135	-0.0062398445	5.528431	8.099802	Multitasking_Read
14:32:21.901	0.083799616	5.3799353	7.8197017	-0.010475118	-0.006626055	0.0060671135	-0.0062398445	5.528431	8.099802	Multitasking_Read
14:32:21.923	0.083799616	5.3799353	7.8197017	-0.010475118	-0.006626055	0.0060671135	-0.0062398445	5.528431	8.099802	Multitasking_Read
14:32:21.944	0.083799616	5.3799353	7.8197017	-0.010475118	-0.006626055	0.0060671135	-0.0062398445	5.528431	8.099802	Multitasking_Read
14:32:21.965	-0.05506832	5.4134555	8.039975	-0.011085982	0.009256441	-0.003095865	-0.0033171983	5.52907	8.099364	Multitasking_Read
14:32:21.987	-0.05506832	5.4134555	8.039975	-0.011085982	0.009256441	-0.003095865	-0.0033171983	5.52907	8.099364	Multitasking_Read
14:32:22.008	-0.05506832	5.4134555	8.039975	-0.011085982	0.009256441	-0.003095865	-0.0033171983	5.52907	8.099364	Multitasking_Read
14:32:22.030	-0.05506832	5.4134555	8.039975	-0.011085982	0.009256441	-0.003095865	-0.0033171983	5.52907	8.099364	Multitasking_Read
14:32:22.051	-0.05506832	5.4134555	8.039975	-0.011085982	0.009256441	-0.003095865	-0.0033171983	5.52907	8.099364	Multitasking_Read
14:32:22.072	-0.05506832	5.4134555	8.039975	-0.011085982	0.009256441	-0.003095865	-0.0033171983	5.52907	8.099364	Multitasking_Read
14:32:22.093	-0.05506832	5.4134555	8.039975	-0.011085982	0.009256441	-0.003095865	-0.0033171983	5.52907	8.099364	Multitasking_Read
14:32:22.114	-0.05506832	5.4134555	8.039975	-0.011085982	0.009256441	-0.003095865	-0.0033171983	5.52907	8.099364	Multitasking_Read
14:32:22.135	-0.0023942748	5.394301	7.8699813	0.00785084	0.004369519	0.0005693264	0.0018208222	5.5300503	8.098697	Multitasking_Read
14:32:22.156	-0.0023942748	5.394301	7.8699813	0.00785084	0.004369519	0.0005693264	0.0018208222	5.5300503	8.098697	Multitasking_Read
14:32:22.177	-0.0023942748	5.394301	7.8699813	0.00785084	0.004369519	0.0005693264	0.0018208222	5.5300503	8.098697	Multitasking_Read
14:32:22.201	-0.0023942748	5.394301	7.8699813	0.00785084	0.004369519	0.0005693264	0.0018208222	5.5300503	8.098697	Multitasking_Read
14:32:22.234	-0.0023942748	5.394301	7.8699813	0.00785084	0.004369519	0.0005693264	0.0018208222	5.5300503	8.098697	Multitasking_Read
14:32:22.268	-0.0023942748	5.394301	7.8699813	0.00785084	0.004369519	0.0005693264	0.0018208222	5.5300503	8.098697	Multitasking_Read
14:32:22.301	-0.0023942748	5.394301	7.8699813	0.00785084	0.004369519	0.0005693264	0.0018208222	5.5300503	8.098697	Multitasking_Read
14:32:22.334	0.0071828244	5.377541	7.9418097	-0.011085982	-0.011512978	0.00912144	-0.0010469883	5.531394	8.097781	Multitasking_Read
14:32:22.368	0.0071828244	5.377541	7.9418097	-0.011085982	-0.011512978	0.00912144	-0.0010469883	5.531394	8.097781	Multitasking_Read
14:32:22.401	0.0071828244	5.377541	7.9418097	-0.011085982	-0.011512978	0.00912144	-0.0010469883	5.531394	8.097781	Multitasking_Read
14:32:22.434	0.0071828244	5.377541	7.9418097	-0.011085982	-0.011512978	0.00912144	-0.0010469883	5.531394	8.097781	Multitasking_Read
14:32:22.456	0.0071828244	5.377541	7.9418097	-0.011085982	-0.011512978	0.00912144	-0.0010469883	5.531394	8.097781	Multitasking_Read
14:32:22.477	0.0071828244	5.377541	7.9418097	-0.011085982	-0.011512978	0.00912144	-0.0010469883	5.531394	8.097781	Multitasking_Read
14:32:22.499	0.011971374	5.36557	7.848433	0.009072571	-0.006626055	0.006677979	-0.0023652313	5.5320783	8.097312	Multitasking_Read
14:32:22.520	0.011971374	5.36557	7.848433	0.009072571	-0.006626055	0.006677979	-0.0023652313	5.5320783	8.097312	Multitasking_Read
14:32:22.541	0.011971374	5.36557	7.848433	0.009072571	-0.006626055	0.006677979	-0.0023652313	5.5320783	8.097312	Multitasking_Read
14:32:22.563	0.011971374	5.36557	7.848433	0.009072571	-0.006626055	0.006677979	-0.0023652313	5.5320783	8.097312	Multitasking_Read
14:32:22.584	0.011971374	5.36557	7.848433	0.009072571	-0.006626055	0.006677979	-0.0023652313	5.5320783	8.097312	Multitasking_Read
14:32:22.605	0.011971374	5.36557	7.848433	0.009072571	-0.006626055	0.006677979	-0.0023652313	5.5320783	8.097312	Multitasking_Read
14:32:22.626	0.011971374	5.36557	7.848433	0.009072571	-0.006626055	0.006677979	-0.0023652313	5.5320783	8.097312	Multitasking_Read
14:32:22.648	0.011971374	5.36557	7.848433	0.009072571	-0.006626055	0.006677979	-0.0023652313	5.5320783	8.097312	Multitasking_Read
14:32:22.669	0.011971374	5.36557	7.848433	0.009072571	-0.006626055	0.006677979	-0.0023652313	5.5320783	8.097312	Multitasking_Read
14:32:22.691	0.045491222	5.38233	7.764633	-0.0068099257	-0.006626055	0.0060671135	-3.028554e-05	5.535494	8.094979	Multitasking_Read
14:32:22.712	0.045491222	5.38233	7.764633	-0.0068099257	-0.006626055	0.0060671135	-3.028554e-05	5.535494	8.094979	Multitasking_Read
14:32:22.733	0.045491222	5.38233	7.764633	-0.0068099257	-0.006626055	0.0060671135	-3.028554e-05	5.535494	8.094979	Multitasking_Read
14:32:22.754	0.045491222	5.38233	7.764633	-0.0068099257	-0.006626055	0.0060671135	-3.028554e-05	5.535494	8.094979	Multitasking_Read
14:32:22.775	0.045491222	5.38233	7.764633	-0.0068099257	-0.006626055	0.0060671135	-3.028554e-05	5.535494	8.094979	Multitasking_Read
14:32:22.797	0.045491222	5.38233	7.764633	-0.0068099257	-0.006626055	0.0060671135	-3.028554e-05	5.535494	8.094979	Multitasking_Read
14:32:22.818	0.045491222	5.38233	7.764633	-0.0068099257	-0.006626055	0.0060671135	-3.028554e-05	5.535494	8.094979	Multitasking_Read
14:32:22.840	0.045491222	5.38233	7.764633	-0.0068099257	-0.006626055	0.0060671135	-3.028554e-05	5.535494	8.094979	Multitasking_Read
14:32:22.861	-0.07901107	5.3727527	7.965752	-0.017194636	-0.0011282681	-4.153884e-05	-8.526713e-05	5.5259743	8.10148	Multitasking_Read
14:32:22.882	-0.07901107	5.3727527	7.965752	-0.017194636	-0.0011282681	-4.153884e-05	-8.526713e-05	5.5259743	8.10148	Multitasking_Read
14:32:22.903	-0.07901107	5.3727527	7.965752	-0.017194636	-0.0011282681	-4.153884e-05	-8.526713e-05	5.5259743	8.10148	Multitasking_Read
14:32:22.925	-0.07901107	5.3727527	7.965752	-0.017194636	-0.0011282681	-4.153884e-05	-8.526713e-05	5.5259743	8.10148	Multitasking_Read
14:32:22.946	-0.07901107	5.3727527	7.965752	-0.017194636	-0.0011282681	-4.153884e-05	-8.526713e-05	5.5259743	8.10148	Multitasking_Read
14:32:22.968	-0.07901107	5.3727527	7.965752	-0.017194636	-0.0011282681	-4.153884e-05	-8.526713e-05	5.5259743	8.10148	Multitasking_Read
14:32:22.991	-0.07901107	5.3727527	7.965752	-0.017194636	-0.0011282681	-4.153884e-05	-8.526713e-05	5.5259743	8.10148	Multitasking_Read
14:32:23.012	-0.07901107	5.3727527	7.965752	-0.017194636	-0.0011282681	-4.153884e-05	-8.526713e-05	5.5259743	8.10148	Multitasking_Read
14:32:23.033	0.0047885496	5.4158497	7.8125186	-0.0074207913	0.0037586538	0.004234518	-0.005665844	5.513098	8.110244	Multitasking_Read
14:32:23.054	0.0047885496	5.4158497	7.8125186	-0.0074207913	0.0037586538	0.004234518	-0.005665844	5.513098	8.110244	Multitasking_Read
14:32:23.076	0.0047885496	5.4158497	7.8125186	-0.0074207913	0.0037586538	0.004234518	-0.005665844	5.513098	8.110244	Multitasking_Read
14:32:23.098	0.0047885496	5.4158497	7.8125186	-0.0074207913	0.0037586538	0.004234518	-0.005665844	5.513098	8.110244	Multitasking_Read
14:32:23.119	0.0047885496	5.4158497	7.8125186	-0.0074207913	0.0037586538	0.004234518	-0.005665844	5.513098	8.110244	Multitasking_Read
14:32:23.140	0.0047885496	5.4158497	7.8125186	-0.0074207913	0.0037586538	0.004234518	-0.005665844	5.513098	8.110244	Multitasking_Read
14:32:23.161	0.0047885496	5.4158497	7.8125186	-0.0074207913	0.0037586538	0.004234518	-0.005665844	5.513098	8.110244	Multitasking_Read
14:32:23.183	0.0047885496	5.4158497	7.8125186	-0.0074207913	0.0037586538	0.004234518	-0.005665844	5.513098	8.110244	Multitasking_Read
14:32:23.204	0.0047885496	5.4158497	7.8125186	-0.0074207913	0.0037586538	0.004234518	-0.005665844	5.513098	8.110244	Multitasking_Read
14:32:23.225	-0.023942748	5.305713	7.719142	-0.013529444	0.011089037	0.0036236527	-0.008794643	5.5047903	8.115885	Multitasking_Read
14:32:23.246	-0.023942748	5.305713	7.719142	-0.013529444	0.011089037	0.0036236527	-0.008794643	5.5047903	8.115885	Multitasking_Read
14:32:23.268	-0.023942748	5.305713	7.719142	-0.013529444	0.011089037	0.0036236527	-0.008794643	5.5047903	8.115885	Multitasking_Read
14:32:23.289	-0.023942748	5.305713	7.719142	-0.013529444	0.011089037	0.0036236527	-0.008794643	5.5047903	8.115885	Multitasking_Read
14:32:23.310	-0.023942748	5.305713	7.719142	-0.013529444	0.011089037	0.0036236527	-0.008794643	5.5047903	8.115885	Multitasking_Read
14:32:23.332	-0.023942748	5.305713	7.719142	-0.013529444	0.011089037	0.0036236527	-0.008794643	5.5047903	8.115885	Multitasking_Read
14:32:23.353	-0.023942748	5.305713	7.719142	-0.013529444	0.011089037	0.0036236527	-0.008794643	5.5047903	8.115885	Multitasking_Read
14:32:23.374	-0.023942748	5.305713	7.719142	-0.013529444	0.011089037	0.0036236527	-0.008794643	5.5047903	8.115885	Multitasking_Read
14:32:23.395	0.021548472	5.3871183	7.84125	0.010905167	-0.007847786	0.007899709	-0.00828589	5.505006	8.115738	Multitasking_Read
14:32:23.416	0.021548472	5.3871183	7.84125	0.010905167	-0.007847786	0.007899709	-0.00828589	5.505006	8.115738	Multitasking_Read
14:32:23.438	0.021548472	5.3871183	7.84125	0.010905167	-0.007847786	0.007899709	-0.00828589	5.505006	8.115738	Multitasking_Read
14:32:23.459	0.021548472	5.3871183	7.84125	0.010905167	-0.007847786	0.007899709	-0.00828589	5.505006	8.115738	Multitasking_Read
14:32:23.480	0.021548472	5.3871183	7.84125	0.010905167	-0.007847786	0.007899709	-0.00828589	5.505006	8.115738	Multitasking_Read
14:32:23.502	0.021548472	5.3871183	7.84125	0.010905167	-0.007847786	0.007899709	-0.00828589	5.505006	8.115738	Multitasking_Read
14:32:23.523	0.021548472	5.3871183	7.84125	0.010905167	-0.007847786	0.007899709	-0.00828589	5.505006	8.115738	Multitasking_Read
14:32:23.544	0.021548472	5.3871183	7.84125	0.010905167	-0.007847786	0.007899709	-0.00828589	5.505006	8.115738	Multitasking_Read
14:32:23.565	0.021548472	5.3871183	7.84125	0.010905167	-0.007847786	0.007899709	-0.00828589	5.505006	8.115738	Multitasking_Read
14:32:23.586	-0.014365649	5.355993	7.7933645	0.007239975	0.0068129804	0.0115649	-0.006429997	5.509508	8.112684	Multitasking_Read
14:32:23.608	-0.014365649	5.355993	7.7933645	0.007239975	0.0068129804	0.0115649	-0.006429997	5.509508	8.112684	Multitasking_Read
14:32:23.629	-0.014365649	5.355993	7.7933645	0.007239975	0.0068129804	0.0115649	-0.006429997	5.509508	8.112684	Multitasking_Read
14:32:23.650	-0.014365649	5.355993	7.7933645	0.007239975	0.0068129804	0.0115649	-0.006429997	5.509508	8.112684	Multitasking_Read
14:32:23.671	-0.014365649	5.355993	7.7933645	0.007239975	0.0068129804	0.0115649	-0.006429997	5.509508	8.112684	Multitasking_Read
14:32:23.693	-0.014365649	5.355993	7.7933645	0.007239975	0.0068129804	0.0115649	-0.006429997	5.509508	8.112684	Multitasking_Read
14:32:23.714	-0.014365649	5.355993	7.7933645	0.007239975	0.0068129804	0.0115649	-0.006429997	5.509508	8.112684	Multitasking_Read
14:32:23.735	-0.014365649	5.355993	7.7933645	0.007239975	0.0068129804	0.0115649	-0.006429997	5.509508	8.112684	Multitasking_Read
14:32:23.756	0.03351985	5.29853	7.7143536	0.0023530528	0.0013151928	0.0072888443	-0.007504129	5.51762	8.107168	Multitasking_Read
14:32:23.778	0.03351985	5.29853	7.7143536	0.0023530528	0.0013151928	0.0072888443	-0.007504129	5.51762	8.107168	Multitasking_Read
14:32:23.799	0.03351985	5.29853	7.7143536	0.0023530528	0.0013151928	0.0072888443	-0.007504129	5.51762	8.107168	Multitasking_Read
14:32:23.821	0.03351985	5.29853	7.7143536	0.0023530528	0.0013151928	0.0072888443	-0.007504129	5.51762	8.107168	Multitasking_Read
14:32:23.842	0.03351985	5.29853	7.7143536	0.0023530528	0.0013151928	0.0072888443	-0.007504129	5.51762	8.107168	Multitasking_Read
14:32:23.863	0.03351985	5.29853	7.7143536	0.0023530528	0.0013151928	0.0072888443	-0.007504129	5.51762	8.107168	Multitasking_Read
14:32:23.884	0.03351985	5.29853	7.7143536	0.0023530528	0.0013151928	0.0072888443	-0.007504129	5.51762	8.107168	Multitasking_Read
14:32:23.906	0.03351985	5.29853	7.7143536	0.0023530528	0.0013151928	0.0072888443	-0.007504129	5.51762	8.107168	Multitasking_Read
14:32:23.927	0.03351985	5.29853	7.7143536	0.0023530528	0.0013151928	0.0072888443	-0.007504129	5.51762	8.107168	Multitasking_Read
14:32:23.949	-0.0047885496	5.3105016	7.8268843	-0.0037555995	-0.0072369203	0.004845383	-0.0020534985	5.5171957	8.107458	Multitasking_Read
14:32:23.971	-0.0047885496	5.3105016	7.8268843	-0.0037555995	-0.0072369203	0.004845383	-0.0020534985	5.5171957	8.107458	Multitasking_Read
14:32:23.992	-0.0047885496	5.3105016	7.8268843	-0.0037555995	-0.0072369203	0.004845383	-0.0020534985	5.5171957	8.107458	Multitasking_Read
14:32:24.013	-0.0047885496	5.3105016	7.8268843	-0.0037555995	-0.0072369203	0.004845383	-0.0020534985	5.5171957	8.107458	Multitasking_Read
14:32:24.035	-0.0047885496	5.3105016	7.8268843	-0.0037555995	-0.0072369203	0.004845383	-0.0020534985	5.5171957	8.107458	Multitasking_Read
14:32:24.056	-0.0047885496	5.3105016	7.8268843	-0.0037555995	-0.0072369203	0.004845383	-0.0020534985	5.5171957	8.107458	Multitasking_Read
14:32:24.077	-0.0047885496	5.3105016	7.8268843	-0.0037555995	-0.0072369203	0.004845383	-0.0020534985	5.5171957	8.107458	Multitasking_Read
14:32:24.098	-0.0047885496	5.3105016	7.8268843	-0.0037555995	-0.0072369203	0.004845383	-0.0020534985	5.5171957	8.107458	Multitasking_Read
14:32:24.119	-0.019154198	5.3727527	7.9681463	-0.0055881953	-0.0047934595	0.004845383	0.00046831163	5.519366	8.105985	Multitasking_Read
14:32:24.140	-0.019154198	5.3727527	7.9681463	-0.0055881953	-0.0047934595	0.004845383	0.00046831163	5.519366	8.105985	Multitasking_Read
14:32:24.162	-0.019154198	5.3727527	7.9681463	-0.0055881953	-0.0047934595	0.004845383	0.00046831163	5.519366	8.105985	Multitasking_Read
14:32:24.183	-0.019154198	5.3727527	7.9681463	-0.0055881953	-0.0047934595	0.004845383	0.00046831163	5.519366	8.105985	Multitasking_Read
14:32:24.206	-0.019154198	5.3727527	7.9681463	-0.0055881953	-0.0047934595	0.004845383	0.00046831163	5.519366	8.105985	Multitasking_Read
14:32:24.228	-0.019154198	5.3727527	7.9681463	-0.0055881953	-0.0047934595	0.004845383	0.00046831163	5.519366	8.105985	Multitasking_Read
14:32:24.249	-0.019154198	5.3727527	7.9681463	-0.0055881953	-0.0047934595	0.004845383	0.00046831163	5.519366	8.105985	Multitasking_Read
14:32:24.271	-0.019154198	5.3727527	7.9681463	-0.0055881953	-0.0047934595	0.004845383	0.00046831163	5.519366	8.105985	Multitasking_Read
14:32:24.292	0.047885496	5.3703585	7.980118	0.011516031	0.007423845	0.004845383	0.0032887028	5.525501	8.101801	Multitasking_Read
14:32:24.314	0.047885496	5.3703585	7.980118	0.011516031	0.007423845	0.004845383	0.0032887028	5.525501	8.101801	Multitasking_Read
14:32:24.335	0.047885496	5.3703585	7.980118	0.011516031	0.007423845	0.004845383	0.0032887028	5.525501	8.101801	Multitasking_Read
14:32:24.357	0.047885496	5.3703585	7.980118	0.011516031	0.007423845	0.004845383	0.0032887028	5.525501	8.101801	Multitasking_Read
14:32:24.378	0.047885496	5.3703585	7.980118	0.011516031	0.007423845	0.004845383	0.0032887028	5.525501	8.101801	Multitasking_Read
14:32:24.399	0.047885496	5.3703585	7.980118	0.011516031	0.007423845	0.004845383	0.0032887028	5.525501	8.101801	Multitasking_Read
14:32:24.420	0.047885496	5.3703585	7.980118	0.011516031	0.007423845	0.004845383	0.0032887028	5.525501	8.101801	Multitasking_Read
14:32:24.442	0.047885496	5.3703585	7.980118	0.011516031	0.007423845	0.004845383	0.0032887028	5.525501	8.101801	Multitasking_Read
14:32:24.463	0.047885496	5.3703585	7.980118	0.011516031	0.007423845	0.004845383	0.0032887028	5.525501	8.101801	Multitasking_Read
14:32:24.484	0.0023942748	5.4158497	7.781393	-0.008031656	0.014754228	0.004845383	0.0012220526	5.5303955	8.09846	Multitasking_Read
14:32:24.505	0.0023942748	5.4158497	7.781393	-0.008031656	0.014754228	0.004845383	0.0012220526	5.5303955	8.09846	Multitasking_Read
14:32:24.527	0.0023942748	5.4158497	7.781393	-0.008031656	0.014754228	0.004845383	0.0012220526	5.5303955	8.09846	Multitasking_Read
14:32:24.548	0.0023942748	5.4158497	7.781393	-0.008031656	0.014754228	0.004845383	0.0012220526	5.5303955	8.09846	Multitasking_Read
14:32:24.570	0.0023942748	5.4158497	7.781393	-0.008031656	0.014754228	0.004845383	0.0012220526	5.5303955	8.09846	Multitasking_Read
14:32:24.591	0.0023942748	5.4158497	7.781393	-0.008031656	0.014754228	0.004845383	0.0012220526	5.5303955	8.09846	Multitasking_Read
14:32:24.612	0.0023942748	5.4158497	7.781393	-0.008031656	0.014754228	0.004845383	0.0012220526	5.5303955	8.09846	Multitasking_Read
14:32:24.634	0.0023942748	5.4158497	7.781393	-0.008031656	0.014754228	0.004845383	0.0012220526	5.5303955	8.09846	Multitasking_Read
14:32:24.656	-0.043096945	5.341627	7.8556156	-0.015362039	0.0055912496	-0.0012632693	0.003370682	5.531594	8.097644	Multitasking_Read
14:32:24.677	-0.043096945	5.341627	7.8556156	-0.015362039	0.0055912496	-0.0012632693	0.003370682	5.531594	8.097644	Multitasking_Read
14:32:24.699	-0.043096945	5.341627	7.8556156	-0.015362039	0.0055912496	-0.0012632693	0.003370682	5.531594	8.097644	Multitasking_Read
14:32:24.720	-0.043096945	5.341627	7.8556156	-0.015362039	0.0055912496	-0.0012632693	0.003370682	5.531594	8.097644	Multitasking_Read
14:32:24.741	-0.043096945	5.341627	7.8556156	-0.015362039	0.0055912496	-0.0012632693	0.003370682	5.531594	8.097644	Multitasking_Read
14:32:24.762	-0.043096945	5.341627	7.8556156	-0.015362039	0.0055912496	-0.0012632693	0.003370682	5.531594	8.097644	Multitasking_Read
14:32:24.784	-0.043096945	5.341627	7.8556156	-0.015362039	0.0055912496	-0.0012632693	0.003370682	5.531594	8.097644	Multitasking_Read
14:32:24.805	-0.043096945	5.341627	7.8556156	-0.015362039	0.0055912496	-0.0012632693	0.003370682	5.531594	8.097644	Multitasking_Read
14:32:24.826	-0.043096945	5.341627	7.8556156	-0.015362039	0.0055912496	-0.0012632693	0.003370682	5.531594	8.097644	Multitasking_Read
14:32:24.848	-0.0047885496	5.4302154	7.822096	0.00662911	-0.013345573	0.0030127873	0.0069657476	5.5398426	8.092	Multitasking_Read
14:32:24.869	-0.0047885496	5.4302154	7.822096	0.00662911	-0.013345573	0.0030127873	0.0069657476	5.5398426	8.092	Multitasking_Read
14:32:24.890	-0.0047885496	5.4302154	7.822096	0.00662911	-0.013345573	0.0030127873	0.0069657476	5.5398426	8.092	Multitasking_Read
14:32:24.913	-0.0047885496	5.4302154	7.822096	0.00662911	-0.013345573	0.0030127873	0.0069657476	5.5398426	8.092	Multitasking_Read
14:32:24.934	-0.0047885496	5.4302154	7.822096	0.00662911	-0.013345573	0.0030127873	0.0069657476	5.5398426	8.092	Multitasking_Read
14:32:24.956	-0.0047885496	5.4302154	7.822096	0.00662911	-0.013345573	0.0030127873	0.0069657476	5.5398426	8.092	Multitasking_Read
14:32:24.977	-0.0047885496	5.4302154	7.822096	0.00662911	-0.013345573	0.0030127873	0.0069657476	5.5398426	8.092	Multitasking_Read
14:32:24.999	-0.0047885496	5.4302154	7.822096	0.00662911	-0.013345573	0.0030127873	0.0069657476	5.5398426	8.092	Multitasking_Read
14:32:25.020	0.090982445	5.4158497	8.097438	-0.013529444	9.346238e-05	0.007899709	0.017490467	5.5444527	8.088825	Multitasking_Read
14:32:25.041	0.090982445	5.4158497	8.097438	-0.013529444	9.346238e-05	0.007899709	0.017490467	5.5444527	8.088825	Multitasking_Read
14:32:25.064	0.090982445	5.4158497	8.097438	-0.013529444	9.346238e-05	0.007899709	0.017490467	5.5444527	8.088825	Multitasking_Read
14:32:25.086	0.090982445	5.4158497	8.097438	-0.013529444	9.346238e-05	0.007899709	0.017490467	5.5444527	8.088825	Multitasking_Read
14:32:25.108	0.090982445	5.4158497	8.097438	-0.013529444	9.346238e-05	0.007899709	0.017490467	5.5444527	8.088825	Multitasking_Read
14:32:25.130	0.090982445	5.4158497	8.097438	-0.013529444	9.346238e-05	0.007899709	0.017490467	5.5444527	8.088825	Multitasking_Read
14:32:25.153	0.090982445	5.4158497	8.097438	-0.013529444	9.346238e-05	0.007899709	0.017490467	5.5444527	8.088825	Multitasking_Read
14:32:25.174	0.090982445	5.4158497	8.097438	-0.013529444	9.346238e-05	0.007899709	0.017490467	5.5444527	8.088825	Multitasking_Read
14:32:25.198	0.019154198	5.4062724	7.743085	-0.017194636	0.0025369234	-0.004928461	0.024298027	5.5593534	8.07857	Multitasking_Read
14:32:25.220	0.019154198	5.4062724	7.743085	-0.017194636	0.0025369234	-0.004928461	0.024298027	5.5593534	8.07857	Multitasking_Read
14:32:25.240	0.019154198	5.4062724	7.743085	-0.017194636	0.0025369234	-0.004928461	0.024298027	5.5593534	8.07857	Multitasking_Read
14:32:25.264	0.019154198	5.4062724	7.743085	-0.017194636	0.0025369234	-0.004928461	0.024298027	5.5593534	8.07857	Multitasking_Read
14:32:25.285	0.019154198	5.4062724	7.743085	-0.017194636	0.0025369234	-0.004928461	0.024298027	5.5593534	8.07857	Multitasking_Read
14:32:25.306	0.019154198	5.4062724	7.743085	-0.017194636	0.0025369234	-0.004928461	0.024298027	5.5593534	8.07857	Multitasking_Read
14:32:25.328	0.019154198	5.4062724	7.743085	-0.017194636	0.0025369234	-0.004928461	0.024298027	5.5593534	8.07857	Multitasking_Read
14:32:25.349	0.019154198	5.4062724	7.743085	-0.017194636	0.0025369234	-0.004928461	0.024298027	5.5593534	8.07857	Multitasking_Read
14:32:25.370	-0.028731298	5.4110613	7.781393	0.015792089	-0.0029608638	0.0024019221	0.023355376	5.538076	8.093178	Multitasking_Read
14:32:25.391	-0.028731298	5.4110613	7.781393	0.015792089	-0.0029608638	0.0024019221	0.023355376	5.538076	8.093178	Multitasking_Read
14:32:25.412	-0.028731298	5.4110613	7.781393	0.015792089	-0.0029608638	0.0024019221	0.023355376	5.538076	8.093178	Multitasking_Read
14:32:25.434	-0.028731298	5.4110613	7.781393	0.015792089	-0.0029608638	0.0024019221	0.023355376	5.538076	8.093178	Multitasking_Read
14:32:25.456	-0.028731298	5.4110613	7.781393	0.015792089	-0.0029608638	0.0024019221	0.023355376	5.538076	8.093178	Multitasking_Read
14:32:25.477	-0.028731298	5.4110613	7.781393	0.015792089	-0.0029608638	0.0024019221	0.023355376	5.538076	8.093178	Multitasking_Read
14:32:25.500	-0.028731298	5.4110613	7.781393	0.015792089	-0.0029608638	0.0024019221	0.023355376	5.538076	8.093178	Multitasking_Read
14:32:25.521	-0.028731298	5.4110613	7.781393	0.015792089	-0.0029608638	0.0024019221	0.023355376	5.538076	8.093178	Multitasking_Read
14:32:25.542	-0.028731298	5.4110613	7.781393	0.015792089	-0.0029608638	0.0024019221	0.023355376	5.538076	8.093178	Multitasking_Read
14:32:25.565	0.33519846	5.3799353	8.0375805	-0.019638095	-0.0145673035	-0.022643553	0.037580155	5.5391083	8.092416	Multitasking_Read
14:32:25.587	0.33519846	5.3799353	8.0375805	-0.019638095	-0.0145673035	-0.022643553	0.037580155	5.5391083	8.092416	Multitasking_Read
14:32:25.608	0.33519846	5.3799353	8.0375805	-0.019638095	-0.0145673035	-0.022643553	0.037580155	5.5391083	8.092416	Multitasking_Read
14:32:25.632	0.33519846	5.3799353	8.0375805	-0.019638095	-0.0145673035	-0.022643553	0.037580155	5.5391083	8.092416	Multitasking_Read
14:32:25.653	0.33519846	5.3799353	8.0375805	-0.019638095	-0.0145673035	-0.022643553	0.037580155	5.5391083	8.092416	Multitasking_Read
14:32:25.675	0.33519846	5.3799353	8.0375805	-0.019638095	-0.0145673035	-0.022643553	0.037580155	5.5391083	8.092416	Multitasking_Read
14:32:25.696	0.33519846	5.3799353	8.0375805	-0.019638095	-0.0145673035	-0.022643553	0.037580155	5.5391083	8.092416	Multitasking_Read
14:32:25.717	0.33519846	5.3799353	8.0375805	-0.019638095	-0.0145673035	-0.022643553	0.037580155	5.5391083	8.092416	Multitasking_Read
14:32:25.738	-0.07422252	5.5020437	7.850827	-0.022692423	-0.027395474	-0.030584801	0.046411186	5.5453825	8.088073	Multitasking_Read
14:32:25.760	-0.07422252	5.5020437	7.850827	-0.022692423	-0.027395474	-0.030584801	0.046411186	5.5453825	8.088073	Multitasking_Read
14:32:25.781	-0.07422252	5.5020437	7.850827	-0.022692423	-0.027395474	-0.030584801	0.046411186	5.5453825	8.088073	Multitasking_Read
14:32:25.802	-0.07422252	5.5020437	7.850827	-0.022692423	-0.027395474	-0.030584801	0.046411186	5.5453825	8.088073	Multitasking_Read
14:32:25.824	-0.07422252	5.5020437	7.850827	-0.022692423	-0.027395474	-0.030584801	0.046411186	5.5453825	8.088073	Multitasking_Read
14:32:25.845	-0.07422252	5.5020437	7.850827	-0.022692423	-0.027395474	-0.030584801	0.046411186	5.5453825	8.088073	Multitasking_Read
14:32:25.866	-0.07422252	5.5020437	7.850827	-0.022692423	-0.027395474	-0.030584801	0.046411186	5.5453825	8.088073	Multitasking_Read
14:32:25.888	-0.07422252	5.5020437	7.850827	-0.022692423	-0.027395474	-0.030584801	0.046411186	5.5453825	8.088073	Multitasking_Read
14:32:25.910	-0.05506832	5.4062724	7.8699813	0.0023530528	-0.03411499	-0.011647979	0.04454108	5.547088	8.086914	Multitasking_Read
14:32:25.931	-0.05506832	5.4062724	7.8699813	0.0023530528	-0.03411499	-0.011647979	0.04454108	5.547088	8.086914	Multitasking_Read
14:32:25.952	-0.05506832	5.4062724	7.8699813	0.0023530528	-0.03411499	-0.011647979	0.04454108	5.547088	8.086914	Multitasking_Read
14:32:25.973	-0.05506832	5.4062724	7.8699813	0.0023530528	-0.03411499	-0.011647979	0.04454108	5.547088	8.086914	Multitasking_Read
14:32:25.993	-0.05506832	5.4062724	7.8699813	0.0023530528	-0.03411499	-0.011647979	0.04454108	5.547088	8.086914	Multitasking_Read
14:32:26.013	-0.05506832	5.4062724	7.8699813	0.0023530528	-0.03411499	-0.011647979	0.04454108	5.547088	8.086914	Multitasking_Read
14:32:26.034	-0.05506832	5.4062724	7.8699813	0.0023530528	-0.03411499	-0.011647979	0.04454108	5.547088	8.086914	Multitasking_Read
14:32:26.055	-0.05506832	5.4062724	7.8699813	0.0023530528	-0.03411499	-0.011647979	0.04454108	5.547088	8.086914	Multitasking_Read
14:32:26.078	-0.05506832	5.4062724	7.8699813	0.0023530528	-0.03411499	-0.011647979	0.04454108	5.547088	8.086914	Multitasking_Read
14:32:26.101	-0.062251143	5.4230323	8.099832	-0.0061990605	-0.018232495	-0.0122588435	0.073320694	5.536729	8.0938	Multitasking_Read
14:32:26.123	-0.062251143	5.4230323	8.099832	-0.0061990605	-0.018232495	-0.0122588435	0.073320694	5.536729	8.0938	Multitasking_Read
14:32:26.144	-0.062251143	5.4230323	8.099832	-0.0061990605	-0.018232495	-0.0122588435	0.073320694	5.536729	8.0938	Multitasking_Read
14:32:26.165	-0.062251143	5.4230323	8.099832	-0.0061990605	-0.018232495	-0.0122588435	0.073320694	5.536729	8.0938	Multitasking_Read
14:32:26.187	-0.062251143	5.4230323	8.099832	-0.0061990605	-0.018232495	-0.0122588435	0.073320694	5.536729	8.0938	Multitasking_Read
14:32:26.209	-0.062251143	5.4230323	8.099832	-0.0061990605	-0.018232495	-0.0122588435	0.073320694	5.536729	8.0938	Multitasking_Read
14:32:26.230	-0.062251143	5.4230323	8.099832	-0.0061990605	-0.018232495	-0.0122588435	0.073320694	5.536729	8.0938	Multitasking_Read
14:32:26.252	-0.062251143	5.4230323	8.099832	-0.0061990605	-0.018232495	-0.0122588435	0.073320694	5.536729	8.0938	Multitasking_Read
14:32:26.273	0.011971374	5.4350038	7.8125186	0.015181223	-0.0041825944	-0.0012632693	0.082067914	5.5363097	8.094005	Multitasking_Read
14:32:26.295	0.011971374	5.4350038	7.8125186	0.015181223	-0.0041825944	-0.0012632693	0.082067914	5.5363097	8.094005	Multitasking_Read
14:32:26.316	0.011971374	5.4350038	7.8125186	0.015181223	-0.0041825944	-0.0012632693	0.082067914	5.5363097	8.094005	Multitasking_Read
14:32:26.337	0.011971374	5.4350038	7.8125186	0.015181223	-0.0041825944	-0.0012632693	0.082067914	5.5363097	8.094005	Multitasking_Read
14:32:26.358	0.011971374	5.4350038	7.8125186	0.015181223	-0.0041825944	-0.0012632693	0.082067914	5.5363097	8.094005	Multitasking_Read
14:32:26.379	0.011971374	5.4350038	7.8125186	0.015181223	-0.0041825944	-0.0012632693	0.082067914	5.5363097	8.094005	Multitasking_Read
14:32:26.400	0.011971374	5.4350038	7.8125186	0.015181223	-0.0041825944	-0.0012632693	0.082067914	5.5363097	8.094005	Multitasking_Read
14:32:26.422	0.011971374	5.4350038	7.8125186	0.015181223	-0.0041825944	-0.0012632693	0.082067914	5.5363097	8.094005	Multitasking_Read
14:32:26.443	0.011971374	5.4350038	7.8125186	0.015181223	-0.0041825944	-0.0012632693	0.082067914	5.5363097	8.094005	Multitasking_Read
14:32:26.464	0.05027977	5.3703585	7.7526617	0.0029639183	0.022084612	0.010954035	0.06749522	5.5414486	8.09062	Multitasking_Read
14:32:26.486	0.05027977	5.3703585	7.7526617	0.0029639183	0.022084612	0.010954035	0.06749522	5.5414486	8.09062	Multitasking_Read
14:32:26.507	0.05027977	5.3703585	7.7526617	0.0029639183	0.022084612	0.010954035	0.06749522	5.5414486	8.09062	Multitasking_Read
14:32:26.529	0.05027977	5.3703585	7.7526617	0.0029639183	0.022084612	0.010954035	0.06749522	5.5414486	8.09062	Multitasking_Read
14:32:26.550	0.05027977	5.3703585	7.7526617	0.0029639183	0.022084612	0.010954035	0.06749522	5.5414486	8.09062	Multitasking_Read
14:32:26.571	0.05027977	5.3703585	7.7526617	0.0029639183	0.022084612	0.010954035	0.06749522	5.5414486	8.09062	Multitasking_Read
14:32:26.592	0.05027977	5.3703585	7.7526617	0.0029639183	0.022084612	0.010954035	0.06749522	5.5414486	8.09062	Multitasking_Read
14:32:26.614	0.05027977	5.3703585	7.7526617	0.0029639183	0.022084612	0.010954035	0.06749522	5.5414486	8.09062	Multitasking_Read
14:32:26.637	0.07901107	5.403878	7.910684	-0.009864252	0.014754228	0.009732305	0.052585308	5.5431304	8.089578	Multitasking_Read
14:32:26.659	0.07901107	5.403878	7.910684	-0.009864252	0.014754228	0.009732305	0.052585308	5.5431304	8.089578	Multitasking_Read
14:32:26.680	0.07901107	5.403878	7.910684	-0.009864252	0.014754228	0.009732305	0.052585308	5.5431304	8.089578	Multitasking_Read
14:32:26.701	0.07901107	5.403878	7.910684	-0.009864252	0.014754228	0.009732305	0.052585308	5.5431304	8.089578	Multitasking_Read
14:32:26.722	0.07901107	5.403878	7.910684	-0.009864252	0.014754228	0.009732305	0.052585308	5.5431304	8.089578	Multitasking_Read
14:32:26.744	0.07901107	5.403878	7.910684	-0.009864252	0.014754228	0.009732305	0.052585308	5.5431304	8.089578	Multitasking_Read
14:32:26.765	0.07901107	5.403878	7.910684	-0.009864252	0.014754228	0.009732305	0.052585308	5.5431304	8.089578	Multitasking_Read
14:32:26.787	0.07901107	5.403878	7.910684	-0.009864252	0.014754228	0.009732305	0.052585308	5.5431304	8.089578	Multitasking_Read
14:32:26.809	-0.038308397	5.4350038	7.901107	-0.009864252	0.014754228	0.009732305	0.052585308	5.5431304	8.089578	Multitasking_Read
14:32:26.832	-0.038308397	5.4350038	7.901107	-0.0061990605	0.0068129804	0.01034317	0.050745342	5.548434	8.085952	Multitasking_Read
14:32:26.854	-0.038308397	5.4350038	7.901107	-0.0061990605	0.0068129804	0.01034317	0.050745342	5.548434	8.085952	Multitasking_Read
14:32:26.875	-0.038308397	5.4350038	7.901107	-0.0061990605	0.0068129804	0.01034317	0.050745342	5.548434	8.085952	Multitasking_Read
14:32:26.897	-0.038308397	5.4350038	7.901107	-0.0061990605	0.0068129804	0.01034317	0.050745342	5.548434	8.085952	Multitasking_Read
14:32:26.919	-0.038308397	5.4350038	7.901107	-0.0061990605	0.0068129804	0.01034317	0.050745342	5.548434	8.085952	Multitasking_Read
14:32:26.940	-0.038308397	5.4350038	7.901107	-0.0061990605	0.0068129804	0.01034317	0.050745342	5.548434	8.085952	Multitasking_Read
14:32:26.961	-0.038308397	5.4350038	7.901107	-0.0061990605	0.0068129804	0.01034317	0.050745342	5.548434	8.085952	Multitasking_Read
14:32:26.982	-0.038308397	5.4350038	7.901107	-0.0061990605	0.0068129804	0.01034317	0.050745342	5.548434	8.085952	Multitasking_Read
14:32:27.005	0.12210801	5.4230323	7.927444	-0.0074207913	-0.0005174029	0.00912144	0.06313275	5.5475364	8.086484	Multitasking_Read
14:32:27.027	0.12210801	5.4230323	7.927444	-0.0074207913	-0.0005174029	0.00912144	0.06313275	5.5475364	8.086484	Multitasking_Read
14:32:27.052	0.12210801	5.4230323	7.927444	-0.0074207913	-0.0005174029	0.00912144	0.06313275	5.5475364	8.086484	Multitasking_Read
14:32:27.074	0.12210801	5.4230323	7.927444	-0.0074207913	-0.0005174029	0.00912144	0.06313275	5.5475364	8.086484	Multitasking_Read
14:32:27.095	0.12210801	5.4230323	7.927444	-0.0074207913	-0.0005174029	0.00912144	0.06313275	5.5475364	8.086484	Multitasking_Read
14:32:27.116	0.12210801	5.4230323	7.927444	-0.0074207913	-0.0005174029	0.00912144	0.06313275	5.5475364	8.086484	Multitasking_Read
14:32:27.139	0.12210801	5.4230323	7.927444	-0.0074207913	-0.0005174029	0.00912144	0.06313275	5.5475364	8.086484	Multitasking_Read
14:32:27.160	0.12210801	5.4230323	7.927444	-0.0074207913	-0.0005174029	0.00912144	0.06313275	5.5475364	8.086484	Multitasking_Read
14:32:27.182	-0.031125572	5.377541	7.8747697	0.011516031	0.006202115	0.0030127873	0.07569569	5.5450277	8.088094	Multitasking_Read
14:32:27.203	-0.031125572	5.377541	7.8747697	0.011516031	0.006202115	0.0030127873	0.07569569	5.5450277	8.088094	Multitasking_Read
14:32:27.225	-0.031125572	5.377541	7.8747697	0.011516031	0.006202115	0.0030127873	0.07569569	5.5450277	8.088094	Multitasking_Read
14:32:27.247	-0.031125572	5.377541	7.8747697	0.011516031	0.006202115	0.0030127873	0.07569569	5.5450277	8.088094	Multitasking_Read
14:32:27.269	-0.031125572	5.377541	7.8747697	0.011516031	0.006202115	0.0030127873	0.07569569	5.5450277	8.088094	Multitasking_Read
14:32:27.290	-0.031125572	5.377541	7.8747697	0.011516031	0.006202115	0.0030127873	0.07569569	5.5450277	8.088094	Multitasking_Read
14:32:27.311	-0.031125572	5.377541	7.8747697	0.011516031	0.006202115	0.0030127873	0.07569569	5.5450277	8.088094	Multitasking_Read
14:32:27.333	-0.031125572	5.377541	7.8747697	0.011516031	0.006202115	0.0030127873	0.07569569	5.5450277	8.088094	Multitasking_Read
14:32:27.357	0.05506832	5.4062724	7.680834	0.007239975	-0.0011282681	0.015230092	0.07424404	5.548407	8.085789	Multitasking_Read
14:32:27.378	0.05506832	5.4062724	7.680834	0.007239975	-0.0011282681	0.015230092	0.07424404	5.548407	8.085789	Multitasking_Read
14:32:27.401	0.05506832	5.4062724	7.680834	0.007239975	-0.0011282681	0.015230092	0.07424404	5.548407	8.085789	Multitasking_Read
14:32:27.423	0.05506832	5.4062724	7.680834	0.007239975	-0.0011282681	0.015230092	0.07424404	5.548407	8.085789	Multitasking_Read
14:32:27.444	0.05506832	5.4062724	7.680834	0.007239975	-0.0011282681	0.015230092	0.07424404	5.548407	8.085789	Multitasking_Read
14:32:27.466	0.05506832	5.4062724	7.680834	0.007239975	-0.0011282681	0.015230092	0.07424404	5.548407	8.085789	Multitasking_Read
14:32:27.488	0.05506832	5.4062724	7.680834	0.007239975	-0.0011282681	0.015230092	0.07424404	5.548407	8.085789	Multitasking_Read
14:32:27.509	0.05506832	5.4062724	7.680834	0.007239975	-0.0011282681	0.015230092	0.07424404	5.548407	8.085789	Multitasking_Read
14:32:27.530	0.0047885496	5.375147	7.8915296	-0.015972905	-0.006626055	0.0072888443	0.07557327	5.5511875	8.083871	Multitasking_Read
14:32:27.552	0.0047885496	5.375147	7.8915296	-0.015972905	-0.006626055	0.0072888443	0.07557327	5.5511875	8.083871	Multitasking_Read
14:32:27.574	0.0047885496	5.375147	7.8915296	-0.015972905	-0.006626055	0.0072888443	0.07557327	5.5511875	8.083871	Multitasking_Read
14:32:27.595	0.0047885496	5.375147	7.8915296	-0.015972905	-0.006626055	0.0072888443	0.07557327	5.5511875	8.083871	Multitasking_Read
14:32:27.616	0.0047885496	5.375147	7.8915296	-0.015972905	-0.006626055	0.0072888443	0.07557327	5.5511875	8.083871	Multitasking_Read
14:32:27.637	0.0047885496	5.375147	7.8915296	-0.015972905	-0.006626055	0.0072888443	0.07557327	5.5511875	8.083871	Multitasking_Read
14:32:27.659	0.0047885496	5.375147	7.8915296	-0.015972905	-0.006626055	0.0072888443	0.07557327	5.5511875	8.083871	Multitasking_Read
14:32:27.680	0.0047885496	5.375147	7.8915296	-0.015972905	-0.006626055	0.0072888443	0.07557327	5.5511875	8.083871	Multitasking_Read
14:32:27.701	0.0047885496	5.375147	7.8915296	-0.015972905	-0.006626055	0.0072888443	0.07557327	5.5511875	8.083871	Multitasking_Read
14:32:27.722	0.0670397	5.4517636	7.8987126	-9.040806e-05	0.012921633	0.0127866315	0.07452022	5.5501914	8.084565	Multitasking_Read
14:32:27.745	0.0670397	5.4517636	7.8987126	-9.040806e-05	0.012921633	0.0127866315	0.07452022	5.5501914	8.084565	Multitasking_Read
14:32:27.766	0.0670397	5.4517636	7.8987126	-9.040806e-05	0.012921633	0.0127866315	0.07452022	5.5501914	8.084565	Multitasking_Read
14:32:27.787	0.0670397	5.4517636	7.8987126	-9.040806e-05	0.012921633	0.0127866315	0.07452022	5.5501914	8.084565	Multitasking_Read
14:32:27.810	0.0670397	5.4517636	7.8987126	-9.040806e-05	0.012921633	0.0127866315	0.07452022	5.5501914	8.084565	Multitasking_Read
14:32:27.831	0.0670397	5.4517636	7.8987126	-9.040806e-05	0.012921633	0.0127866315	0.07452022	5.5501914	8.084565	Multitasking_Read
14:32:27.852	0.0670397	5.4517636	7.8987126	-9.040806e-05	0.012921633	0.0127866315	0.07452022	5.5501914	8.084565	Multitasking_Read
14:32:27.873	0.0670397	5.4517636	7.8987126	-9.040806e-05	0.012921633	0.0127866315	0.07452022	5.5501914	8.084565	Multitasking_Read
14:32:27.895	0.052674048	5.427821	7.90829	-0.0025338691	0.0037586538	0.0127866315	0.07302658	5.550157	8.0846	Multitasking_Read
14:32:27.917	0.052674048	5.427821	7.90829	-0.0025338691	0.0037586538	0.0127866315	0.07302658	5.550157	8.0846	Multitasking_Read
14:32:27.938	0.052674048	5.427821	7.90829	-0.0025338691	0.0037586538	0.0127866315	0.07302658	5.550157	8.0846	Multitasking_Read
14:32:27.960	0.052674048	5.427821	7.90829	-0.0025338691	0.0037586538	0.0127866315	0.07302658	5.550157	8.0846	Multitasking_Read
14:32:27.981	0.052674048	5.427821	7.90829	-0.0025338691	0.0037586538	0.0127866315	0.07302658	5.550157	8.0846	Multitasking_Read
14:32:28.002	0.052674048	5.427821	7.90829	-0.0025338691	0.0037586538	0.0127866315	0.07302658	5.550157	8.0846	Multitasking_Read
14:32:28.025	0.052674048	5.427821	7.90829	-0.0025338691	0.0037586538	0.0127866315	0.07302658	5.550157	8.0846	Multitasking_Read
14:32:28.047	0.052674048	5.427821	7.90829	-0.0025338691	0.0037586538	0.0127866315	0.07302658	5.550157	8.0846	Multitasking_Read
14:32:28.069	0.102953814	5.4326096	7.8747697	0.004796514	0.0019260582	0.014008362	0.07768559	5.549727	8.084853	Multitasking_Read
14:32:28.093	0.102953814	5.4326096	7.8747697	0.004796514	0.0019260582	0.014008362	0.07768559	5.549727	8.084853	Multitasking_Read
14:32:28.114	0.102953814	5.4326096	7.8747697	0.004796514	0.0019260582	0.014008362	0.07768559	5.549727	8.084853	Multitasking_Read
14:32:28.135	0.102953814	5.4326096	7.8747697	0.004796514	0.0019260582	0.014008362	0.07768559	5.549727	8.084853	Multitasking_Read
14:32:28.156	0.102953814	5.4326096	7.8747697	0.004796514	0.0019260582	0.014008362	0.07768559	5.549727	8.084853	Multitasking_Read
14:32:28.178	0.102953814	5.4326096	7.8747697	0.004796514	0.0019260582	0.014008362	0.07768559	5.549727	8.084853	Multitasking_Read
14:32:28.200	0.102953814	5.4326096	7.8747697	0.004796514	0.0019260582	0.014008362	0.07768559	5.549727	8.084853	Multitasking_Read
14:32:28.221	0.102953814	5.4326096	7.8747697	0.004796514	0.0019260582	0.014008362	0.07768559	5.549727	8.084853	Multitasking_Read
14:32:28.243	0.102953814	5.4326096	7.8747697	0.004796514	0.0019260582	0.014008362	0.07768559	5.549727	8.084853	Multitasking_Read
14:32:28.265	0.028731298	5.4134555	7.850827	0.0017421878	0.020252015	0.00912144	0.07160167	5.558338	8.07899	Multitasking_Read
14:32:28.287	0.028731298	5.4134555	7.850827	0.0017421878	0.020252015	0.00912144	0.07160167	5.558338	8.07899	Multitasking_Read
14:32:28.311	0.028731298	5.4134555	7.850827	0.0017421878	0.020252015	0.00912144	0.07160167	5.558338	8.07899	Multitasking_Read
14:32:28.332	0.028731298	5.4134555	7.850827	0.0017421878	0.020252015	0.00912144	0.07160167	5.558338	8.07899	Multitasking_Read
14:32:28.354	0.028731298	5.4134555	7.850827	0.0017421878	0.020252015	0.00912144	0.07160167	5.558338	8.07899	Multitasking_Read
14:32:28.376	0.028731298	5.4134555	7.850827	0.0017421878	0.020252015	0.00912144	0.07160167	5.558338	8.07899	Multitasking_Read
14:32:28.398	0.028731298	5.4134555	7.850827	0.0017421878	0.020252015	0.00912144	0.07160167	5.558338	8.07899	Multitasking_Read
14:32:28.419	0.028731298	5.4134555	7.850827	0.0017421878	0.020252015	0.00912144	0.07160167	5.558338	8.07899	Multitasking_Read
14:32:28.440	0.05027977	5.427821	7.8963184	-0.0068099257	0.0013151928	0.0060671135	0.06971231	5.562301	8.076279	Multitasking_Read
14:32:28.463	0.05027977	5.427821	7.8963184	-0.0068099257	0.0013151928	0.0060671135	0.06971231	5.562301	8.076279	Multitasking_Read
14:32:28.485	0.05027977	5.427821	7.8963184	-0.0068099257	0.0013151928	0.0060671135	0.06971231	5.562301	8.076279	Multitasking_Read
14:32:28.506	0.05027977	5.427821	7.8963184	-0.0068099257	0.0013151928	0.0060671135	0.06971231	5.562301	8.076279	Multitasking_Read
14:32:28.529	0.05027977	5.427821	7.8963184	-0.0068099257	0.0013151928	0.0060671135	0.06971231	5.562301	8.076279	Multitasking_Read
14:32:28.551	0.05027977	5.427821	7.8963184	-0.0068099257	0.0013151928	0.0060671135	0.06971231	5.562301	8.076279	Multitasking_Read
14:32:28.573	0.05027977	5.427821	7.8963184	-0.0068099257	0.0013151928	0.0060671135	0.06971231	5.562301	8.076279	Multitasking_Read
14:32:28.594	0.05027977	5.427821	7.8963184	-0.0068099257	0.0013151928	0.0060671135	0.06971231	5.562301	8.076279	Multitasking_Read
14:32:28.615	-0.04070267	5.39909	7.905895	-0.0025338691	0.0049803844	0.00912144	0.07560531	5.553175	8.082503	Multitasking_Read
14:32:28.636	-0.04070267	5.39909	7.905895	-0.0025338691	0.0049803844	0.00912144	0.07560531	5.553175	8.082503	Multitasking_Read
14:32:28.658	-0.04070267	5.39909	7.905895	-0.0025338691	0.0049803844	0.00912144	0.07560531	5.553175	8.082503	Multitasking_Read
14:32:28.680	-0.04070267	5.39909	7.905895	-0.0025338691	0.0049803844	0.00912144	0.07560531	5.553175	8.082503	Multitasking_Read
14:32:28.701	-0.04070267	5.39909	7.905895	-0.0025338691	0.0049803844	0.00912144	0.07560531	5.553175	8.082503	Multitasking_Read
14:32:28.722	-0.04070267	5.39909	7.905895	-0.0025338691	0.0049803844	0.00912144	0.07560531	5.553175	8.082503	Multitasking_Read
14:32:28.743	-0.04070267	5.39909	7.905895	-0.0025338691	0.0049803844	0.00912144	0.07560531	5.553175	8.082503	Multitasking_Read
14:32:28.764	-0.04070267	5.39909	7.905895	-0.0025338691	0.0049803844	0.00912144	0.07560531	5.553175	8.082503	Multitasking_Read
14:32:28.784	-0.04070267	5.39909	7.905895	-0.0025338691	0.0049803844	0.00912144	0.07560531	5.553175	8.082503	Multitasking_Read
14:32:28.804	0.105348095	5.355993	7.7909703	-0.0019230038	-0.00601519	0.004234518	0.07095672	5.5491962	8.085277	Multitasking_Read
14:32:28.825	0.105348095	5.355993	7.7909703	-0.0019230038	-0.00601519	0.004234518	0.07095672	5.5491962	8.085277	Multitasking_Read
14:32:28.846	0.105348095	5.355993	7.7909703	-0.0019230038	-0.00601519	0.004234518	0.07095672	5.5491962	8.085277	Multitasking_Read
14:32:28.867	0.105348095	5.355993	7.7909703	-0.0019230038	-0.00601519	0.004234518	0.07095672	5.5491962	8.085277	Multitasking_Read
14:32:28.888	0.105348095	5.355993	7.7909703	-0.0019230038	-0.00601519	0.004234518	0.07095672	5.5491962	8.085277	Multitasking_Read
14:32:28.914	0.105348095	5.355993	7.7909703	-0.0019230038	-0.00601519	0.004234518	0.07095672	5.5491962	8.085277	Multitasking_Read
14:32:28.935	0.105348095	5.355993	7.7909703	-0.0019230038	-0.00601519	0.004234518	0.07095672	5.5491962	8.085277	Multitasking_Read
14:32:28.956	0.105348095	5.355993	7.7909703	-0.0019230038	-0.00601519	0.004234518	0.07095672	5.5491962	8.085277	Multitasking_Read
14:32:28.980	0.016759925	5.3919067	7.802942	0.013959493	0.01964115	0.0024019221	0.054901805	5.5487823	8.085686	Multitasking_Read
14:32:29.002	0.016759925	5.3919067	7.802942	0.013959493	0.01964115	0.0024019221	0.054901805	5.5487823	8.085686	Multitasking_Read
14:32:29.023	0.016759925	5.3919067	7.802942	0.013959493	0.01964115	0.0024019221	0.054901805	5.5487823	8.085686	Multitasking_Read
14:32:29.048	0.016759925	5.3919067	7.802942	0.013959493	0.01964115	0.0024019221	0.054901805	5.5487823	8.085686	Multitasking_Read
14:32:29.069	0.016759925	5.3919067	7.802942	0.013959493	0.01964115	0.0024019221	0.054901805	5.5487823	8.085686	Multitasking_Read
14:32:29.091	0.016759925	5.3919067	7.802942	0.013959493	0.01964115	0.0024019221	0.054901805	5.5487823	8.085686	Multitasking_Read
14:32:29.113	0.016759925	5.3919067	7.802942	0.013959493	0.01964115	0.0024019221	0.054901805	5.5487823	8.085686	Multitasking_Read
14:32:29.135	0.016759925	5.3919067	7.802942	0.013959493	0.01964115	0.0024019221	0.054901805	5.5487823	8.085686	Multitasking_Read
14:32:29.156	0.09577099	5.4062724	7.649708	0.005407379	0.0068129804	0.0060671135	0.042920858	5.554984	8.081502	Multitasking_Read
14:32:29.181	0.09577099	5.4062724	7.649708	0.005407379	0.0068129804	0.0060671135	0.042920858	5.554984	8.081502	Multitasking_Read
14:32:29.202	0.09577099	5.4062724	7.649708	0.005407379	0.0068129804	0.0060671135	0.042920858	5.554984	8.081502	Multitasking_Read
14:32:29.224	0.09577099	5.4062724	7.649708	0.005407379	0.0068129804	0.0060671135	0.042920858	5.554984	8.081502	Multitasking_Read
14:32:29.247	0.09577099	5.4062724	7.649708	0.005407379	0.0068129804	0.0060671135	0.042920858	5.554984	8.081502	Multitasking_Read
14:32:29.269	0.09577099	5.4062724	7.649708	0.005407379	0.0068129804	0.0060671135	0.042920858	5.554984	8.081502	Multitasking_Read
14:32:29.292	0.09577099	5.4062724	7.649708	0.005407379	0.0068129804	0.0060671135	0.042920858	5.554984	8.081502	Multitasking_Read
14:32:29.314	0.09577099	5.4062724	7.649708	0.005407379	0.0068129804	0.0060671135	0.042920858	5.554984	8.081502	Multitasking_Read
14:32:29.336	0.047885496	5.4230323	7.92505	-0.011696848	0.0068129804	0.006677979	0.04245379	5.561791	8.076819	Multitasking_Read
14:32:29.357	0.047885496	5.4230323	7.92505	-0.011696848	0.0068129804	0.006677979	0.04245379	5.561791	8.076819	Multitasking_Read
14:32:29.381	0.047885496	5.4230323	7.92505	-0.011696848	0.0068129804	0.006677979	0.04245379	5.561791	8.076819	Multitasking_Read
14:32:29.403	0.047885496	5.4230323	7.92505	-0.011696848	0.0068129804	0.006677979	0.04245379	5.561791	8.076819	Multitasking_Read
14:32:29.425	0.047885496	5.4230323	7.92505	-0.011696848	0.0068129804	0.006677979	0.04245379	5.561791	8.076819	Multitasking_Read
14:32:29.448	0.047885496	5.4230323	7.92505	-0.011696848	0.0068129804	0.006677979	0.04245379	5.561791	8.076819	Multitasking_Read
14:32:29.470	0.047885496	5.4230323	7.92505	-0.011696848	0.0068129804	0.006677979	0.04245379	5.561791	8.076819	Multitasking_Read
14:32:29.491	0.047885496	5.4230323	7.92505	-0.011696848	0.0068129804	0.006677979	0.04245379	5.561791	8.076819	Multitasking_Read
14:32:29.513	-0.06464542	5.609786	8.090255	0.0029639183	-0.019454226	-0.003095865	0.050547443	5.56128	8.077127	Multitasking_Read
14:32:29.534	-0.06464542	5.609786	8.090255	0.0029639183	-0.019454226	-0.003095865	0.050547443	5.56128	8.077127	Multitasking_Read
14:32:29.556	-0.06464542	5.609786	8.090255	0.0029639183	-0.019454226	-0.003095865	0.050547443	5.56128	8.077127	Multitasking_Read
14:32:29.577	-0.06464542	5.609786	8.090255	0.0029639183	-0.019454226	-0.003095865	0.050547443	5.56128	8.077127	Multitasking_Read
14:32:29.598	-0.06464542	5.609786	8.090255	0.0029639183	-0.019454226	-0.003095865	0.050547443	5.56128	8.077127	Multitasking_Read
14:32:29.619	-0.06464542	5.609786	8.090255	0.0029639183	-0.019454226	-0.003095865	0.050547443	5.56128	8.077127	Multitasking_Read
14:32:29.641	-0.06464542	5.609786	8.090255	0.0029639183	-0.019454226	-0.003095865	0.050547443	5.56128	8.077127	Multitasking_Read
14:32:29.662	-0.06464542	5.609786	8.090255	0.0029639183	-0.019454226	-0.003095865	0.050547443	5.56128	8.077127	Multitasking_Read
14:32:29.684	-0.06464542	5.609786	8.090255	0.0029639183	-0.019454226	-0.003095865	0.050547443	5.56128	8.077127	Multitasking_Read
14:32:29.707	0.019154198	5.454158	8.039975	-0.0019230038	0.012921633	0.0030127873	0.0562781	5.560868	8.077372	Multitasking_Read
14:32:29.728	0.019154198	5.454158	8.039975	-0.0019230038	0.012921633	0.0030127873	0.0562781	5.560868	8.077372	Multitasking_Read
14:32:29.750	0.019154198	5.454158	8.039975	-0.0019230038	0.012921633	0.0030127873	0.0562781	5.560868	8.077372	Multitasking_Read
14:32:29.770	0.019154198	5.454158	8.039975	-0.0019230038	0.012921633	0.0030127873	0.0562781	5.560868	8.077372	Multitasking_Read
14:32:29.791	0.019154198	5.454158	8.039975	-0.0019230038	0.012921633	0.0030127873	0.0562781	5.560868	8.077372	Multitasking_Read
14:32:29.811	0.019154198	5.454158	8.039975	-0.0019230038	0.012921633	0.0030127873	0.0562781	5.560868	8.077372	Multitasking_Read
14:32:29.830	0.019154198	5.454158	8.039975	-0.0019230038	0.012921633	0.0030127873	0.0562781	5.560868	8.077372	Multitasking_Read
14:32:29.856	0.019154198	5.454158	8.039975	-0.0019230038	0.012921633	0.0030127873	0.0562781	5.560868	8.077372	Multitasking_Read
14:32:29.877	0.047885496	5.4134555	7.814913	0.012737762	-0.0011282681	0.004234518	0.05110241	5.573293	8.068837	Multitasking_Read
14:32:29.899	0.047885496	5.4134555	7.814913	0.012737762	-0.0011282681	0.004234518	0.05110241	5.573293	8.068837	Multitasking_Read
14:32:29.920	0.047885496	5.4134555	7.814913	0.012737762	-0.0011282681	0.004234518	0.05110241	5.573293	8.068837	Multitasking_Read
14:32:29.941	0.047885496	5.4134555	7.814913	0.012737762	-0.0011282681	0.004234518	0.05110241	5.573293	8.068837	Multitasking_Read
14:32:29.962	0.047885496	5.4134555	7.814913	0.012737762	-0.0011282681	0.004234518	0.05110241	5.573293	8.068837	Multitasking_Read
14:32:29.984	0.047885496	5.4134555	7.814913	0.012737762	-0.0011282681	0.004234518	0.05110241	5.573293	8.068837	Multitasking_Read
14:32:30.005	0.047885496	5.4134555	7.814913	0.012737762	-0.0011282681	0.004234518	0.05110241	5.573293	8.068837	Multitasking_Read
14:32:30.027	0.047885496	5.4134555	7.814913	0.012737762	-0.0011282681	0.004234518	0.05110241	5.573293	8.068837	Multitasking_Read
14:32:30.050	0.045491222	5.4661293	7.7766047	-0.0074207913	-0.008458651	0.008510575	0.04921678	5.5820007	8.062828	Multitasking_Read
14:32:30.072	0.045491222	5.4661293	7.7766047	-0.0074207913	-0.008458651	0.008510575	0.04921678	5.5820007	8.062828	Multitasking_Read
14:32:30.094	0.045491222	5.4661293	7.7766047	-0.0074207913	-0.008458651	0.008510575	0.04921678	5.5820007	8.062828	Multitasking_Read
14:32:30.117	0.045491222	5.4661293	7.7766047	-0.0074207913	-0.008458651	0.008510575	0.04921678	5.5820007	8.062828	Multitasking_Read
14:32:30.138	0.045491222	5.4661293	7.7766047	-0.0074207913	-0.008458651	0.008510575	0.04921678	5.5820007	8.062828	Multitasking_Read
14:32:30.159	0.045491222	5.4661293	7.7766047	-0.0074207913	-0.008458651	0.008510575	0.04921678	5.5820007	8.062828	Multitasking_Read
14:32:30.180	0.045491222	5.4661293	7.7766047	-0.0074207913	-0.008458651	0.008510575	0.04921678	5.5820007	8.062828	Multitasking_Read
14:32:30.201	0.045491222	5.4661293	7.7766047	-0.0074207913	-0.008458651	0.008510575	0.04921678	5.5820007	8.062828	Multitasking_Read
14:32:30.222	0.045491222	5.4661293	7.7766047	-0.0074207913	-0.008458651	0.008510575	0.04921678	5.5820007	8.062828	Multitasking_Read
14:32:30.244	0.057462595	5.4565525	7.8699813	0.0005204572	0.0049803844	0.0060671135	0.048707224	5.5855246	8.060391	Multitasking_Read
14:32:30.265	0.057462595	5.4565525	7.8699813	0.0005204572	0.0049803844	0.0060671135	0.048707224	5.5855246	8.060391	Multitasking_Read
14:32:30.286	0.057462595	5.4565525	7.8699813	0.0005204572	0.0049803844	0.0060671135	0.048707224	5.5855246	8.060391	Multitasking_Read
14:32:30.308	0.057462595	5.4565525	7.8699813	0.0005204572	0.0049803844	0.0060671135	0.048707224	5.5855246	8.060391	Multitasking_Read
14:32:30.329	0.057462595	5.4565525	7.8699813	0.0005204572	0.0049803844	0.0060671135	0.048707224	5.5855246	8.060391	Multitasking_Read
14:32:30.351	0.057462595	5.4565525	7.8699813	0.0005204572	0.0049803844	0.0060671135	0.048707224	5.5855246	8.060391	Multitasking_Read
14:32:30.372	0.057462595	5.4565525	7.8699813	0.0005204572	0.0049803844	0.0060671135	0.048707224	5.5855246	8.060391	Multitasking_Read
14:32:30.394	0.057462595	5.4565525	7.8699813	0.0005204572	0.0049803844	0.0060671135	0.048707224	5.5855246	8.060391	Multitasking_Read
14:32:30.418	-0.06464542	5.4493694	7.8891354	0.00662911	0.011089037	-0.005539326	0.04683058	5.5865636	8.059683	Multitasking_Read
14:32:30.439	-0.06464542	5.4493694	7.8891354	0.00662911	0.011089037	-0.005539326	0.04683058	5.5865636	8.059683	Multitasking_Read
14:32:30.460	-0.06464542	5.4493694	7.8891354	0.00662911	0.011089037	-0.005539326	0.04683058	5.5865636	8.059683	Multitasking_Read
14:32:30.481	-0.06464542	5.4493694	7.8891354	0.00662911	0.011089037	-0.005539326	0.04683058	5.5865636	8.059683	Multitasking_Read
14:32:30.502	-0.06464542	5.4493694	7.8891354	0.00662911	0.011089037	-0.005539326	0.04683058	5.5865636	8.059683	Multitasking_Read
14:32:30.524	-0.06464542	5.4493694	7.8891354	0.00662911	0.011089037	-0.005539326	0.04683058	5.5865636	8.059683	Multitasking_Read
14:32:30.546	-0.06464542	5.4493694	7.8891354	0.00662911	0.011089037	-0.005539326	0.04683058	5.5865636	8.059683	Multitasking_Read
14:32:30.569	-0.06464542	5.4493694	7.8891354	0.00662911	0.011089037	-0.005539326	0.04683058	5.5865636	8.059683	Multitasking_Read
14:32:30.590	-0.026337024	5.39909	7.759845	-0.0007012733	0.00070432766	0.0060671135	0.04460662	5.586952	8.059424	Multitasking_Read
14:32:30.611	-0.026337024	5.39909	7.759845	-0.0007012733	0.00070432766	0.0060671135	0.04460662	5.586952	8.059424	Multitasking_Read
14:32:30.634	-0.026337024	5.39909	7.759845	-0.0007012733	0.00070432766	0.0060671135	0.04460662	5.586952	8.059424	Multitasking_Read
14:32:30.655	-0.026337024	5.39909	7.759845	-0.0007012733	0.00070432766	0.0060671135	0.04460662	5.586952	8.059424	Multitasking_Read
14:32:30.676	-0.026337024	5.39909	7.759845	-0.0007012733	0.00070432766	0.0060671135	0.04460662	5.586952	8.059424	Multitasking_Read
14:32:30.698	-0.026337024	5.39909	7.759845	-0.0007012733	0.00070432766	0.0060671135	0.04460662	5.586952	8.059424	Multitasking_Read
14:32:30.719	-0.026337024	5.39909	7.759845	-0.0007012733	0.00070432766	0.0060671135	0.04460662	5.586952	8.059424	Multitasking_Read
14:32:30.741	-0.026337024	5.39909	7.759845	-0.0007012733	0.00070432766	0.0060671135	0.04460662	5.586952	8.059424	Multitasking_Read
14:32:30.762	-0.026337024	5.39909	7.759845	-0.0007012733	0.00070432766	0.0060671135	0.04460662	5.586952	8.059424	Multitasking_Read
14:32:30.784	0.0071828244	5.3919067	7.814913	-0.013529444	-0.015178168	0.0115649	0.055607323	5.5759454	8.066975	Multitasking_Read
14:32:30.805	0.0071828244	5.3919067	7.814913	-0.013529444	-0.015178168	0.0115649	0.055607323	5.5759454	8.066975	Multitasking_Read
14:32:30.826	0.0071828244	5.3919067	7.814913	-0.013529444	-0.015178168	0.0115649	0.055607323	5.5759454	8.066975	Multitasking_Read
14:32:30.848	0.0071828244	5.3919067	7.814913	-0.013529444	-0.015178168	0.0115649	0.055607323	5.5759454	8.066975	Multitasking_Read
14:32:30.869	0.0071828244	5.3919067	7.814913	-0.013529444	-0.015178168	0.0115649	0.055607323	5.5759454	8.066975	Multitasking_Read
14:32:30.890	0.0071828244	5.3919067	7.814913	-0.013529444	-0.015178168	0.0115649	0.055607323	5.5759454	8.066975	Multitasking_Read
14:32:30.911	0.0071828244	5.3919067	7.814913	-0.013529444	-0.015178168	0.0115649	0.055607323	5.5759454	8.066975	Multitasking_Read
14:32:30.932	0.0071828244	5.3919067	7.814913	-0.013529444	-0.015178168	0.0115649	0.055607323	5.5759454	8.066975	Multitasking_Read
14:32:30.952	0.045491222	5.4350038	7.90829	-0.00497733	-0.010902112	-0.0006524041	0.049736273	5.569625	8.071381	Multitasking_Read
14:32:30.973	0.045491222	5.4350038	7.90829	-0.00497733	-0.010902112	-0.0006524041	0.049736273	5.569625	8.071381	Multitasking_Read
14:32:30.993	0.045491222	5.4350038	7.90829	-0.00497733	-0.010902112	-0.0006524041	0.049736273	5.569625	8.071381	Multitasking_Read
14:32:31.014	0.045491222	5.4350038	7.90829	-0.00497733	-0.010902112	-0.0006524041	0.049736273	5.569625	8.071381	Multitasking_Read
14:32:31.034	0.045491222	5.4350038	7.90829	-0.00497733	-0.010902112	-0.0006524041	0.049736273	5.569625	8.071381	Multitasking_Read
14:32:31.057	0.045491222	5.4350038	7.90829	-0.00497733	-0.010902112	-0.0006524041	0.049736273	5.569625	8.071381	Multitasking_Read
14:32:31.079	0.045491222	5.4350038	7.90829	-0.00497733	-0.010902112	-0.0006524041	0.049736273	5.569625	8.071381	Multitasking_Read
14:32:31.100	0.045491222	5.4350038	7.90829	-0.00497733	-0.010902112	-0.0006524041	0.049736273	5.569625	8.071381	Multitasking_Read
14:32:31.122	0.045491222	5.4350038	7.90829	-0.00497733	-0.010902112	-0.0006524041	0.049736273	5.569625	8.071381	Multitasking_Read
14:32:31.143	0.083799616	5.4900723	7.9968777	-0.017194636	0.004369519	0.0072888443	0.04487232	5.5710793	8.070403	Multitasking_Read
14:32:31.165	0.083799616	5.4900723	7.9968777	-0.017194636	0.004369519	0.0072888443	0.04487232	5.5710793	8.070403	Multitasking_Read
14:32:31.189	0.083799616	5.4900723	7.9968777	-0.017194636	0.004369519	0.0072888443	0.04487232	5.5710793	8.070403	Multitasking_Read
14:32:31.210	0.083799616	5.4900723	7.9968777	-0.017194636	0.004369519	0.0072888443	0.04487232	5.5710793	8.070403	Multitasking_Read
14:32:31.231	0.083799616	5.4900723	7.9968777	-0.017194636	0.004369519	0.0072888443	0.04487232	5.5710793	8.070403	Multitasking_Read
14:32:31.254	0.083799616	5.4900723	7.9968777	-0.017194636	0.004369519	0.0072888443	0.04487232	5.5710793	8.070403	Multitasking_Read
14:32:31.275	0.083799616	5.4900723	7.9968777	-0.017194636	0.004369519	0.0072888443	0.04487232	5.5710793	8.070403	Multitasking_Read
14:32:31.297	0.083799616	5.4900723	7.9968777	-0.017194636	0.004369519	0.0072888443	0.04487232	5.5710793	8.070403	Multitasking_Read
14:32:31.318	0.05985687	5.4852834	8.018426	0.0029639183	0.0025369234	0.008510575	0.038184587	5.567955	8.072591	Multitasking_Read
14:32:31.340	0.05985687	5.4852834	8.018426	0.0029639183	0.0025369234	0.008510575	0.038184587	5.567955	8.072591	Multitasking_Read
14:32:31.361	0.05985687	5.4852834	8.018426	0.0029639183	0.0025369234	0.008510575	0.038184587	5.567955	8.072591	Multitasking_Read
14:32:31.382	0.05985687	5.4852834	8.018426	0.0029639183	0.0025369234	0.008510575	0.038184587	5.567955	8.072591	Multitasking_Read
14:32:31.404	0.05985687	5.4852834	8.018426	0.0029639183	0.0025369234	0.008510575	0.038184587	5.567955	8.072591	Multitasking_Read
14:32:31.425	0.05985687	5.4852834	8.018426	0.0029639183	0.0025369234	0.008510575	0.038184587	5.567955	8.072591	Multitasking_Read
14:32:31.447	0.05985687	5.4852834	8.018426	0.0029639183	0.0025369234	0.008510575	0.038184587	5.567955	8.072591	Multitasking_Read
14:32:31.468	0.05985687	5.4852834	8.018426	0.0029639183	0.0025369234	0.008510575	0.038184587	5.567955	8.072591	Multitasking_Read
14:32:31.490	0.07422252	5.4589467	7.738296	0.02312247	0.00070432766	0.0060671135	0.039240234	5.5740857	8.068354	Multitasking_Read
14:32:31.511	0.07422252	5.4589467	7.738296	0.02312247	0.00070432766	0.0060671135	0.039240234	5.5740857	8.068354	Multitasking_Read
14:32:31.532	0.07422252	5.4589467	7.738296	0.02312247	0.00070432766	0.0060671135	0.039240234	5.5740857	8.068354	Multitasking_Read
14:32:31.554	0.07422252	5.4589467	7.738296	0.02312247	0.00070432766	0.0060671135	0.039240234	5.5740857	8.068354	Multitasking_Read
14:32:31.575	0.07422252	5.4589467	7.738296	0.02312247	0.00070432766	0.0060671135	0.039240234	5.5740857	8.068354	Multitasking_Read
14:32:31.597	0.07422252	5.4589467	7.738296	0.02312247	0.00070432766	0.0060671135	0.039240234	5.5740857	8.068354	Multitasking_Read
14:32:31.619	0.07422252	5.4589467	7.738296	0.02312247	0.00070432766	0.0060671135	0.039240234	5.5740857	8.068354	Multitasking_Read
14:32:31.641	0.07422252	5.4589467	7.738296	0.02312247	0.00070432766	0.0060671135	0.039240234	5.5740857	8.068354	Multitasking_Read
14:32:31.662	0.07422252	5.4589467	7.738296	0.02312247	0.00070432766	0.0060671135	0.039240234	5.5740857	8.068354	Multitasking_Read
14:32:31.683	-0.047885496	5.3919067	7.7095647	-0.0013121385	-0.0072369203	0.009732305	0.036426675	5.574327	8.068204	Multitasking_Read
14:32:31.705	-0.047885496	5.3919067	7.7095647	-0.0013121385	-0.0072369203	0.009732305	0.036426675	5.574327	8.068204	Multitasking_Read
14:32:31.726	-0.047885496	5.3919067	7.7095647	-0.0013121385	-0.0072369203	0.009732305	0.036426675	5.574327	8.068204	Multitasking_Read
14:32:31.747	-0.047885496	5.3919067	7.7095647	-0.0013121385	-0.0072369203	0.009732305	0.036426675	5.574327	8.068204	Multitasking_Read
14:32:31.768	-0.047885496	5.3919067	7.7095647	-0.0013121385	-0.0072369203	0.009732305	0.036426675	5.574327	8.068204	Multitasking_Read
14:32:31.789	-0.047885496	5.3919067	7.7095647	-0.0013121385	-0.0072369203	0.009732305	0.036426675	5.574327	8.068204	Multitasking_Read
14:32:31.810	-0.047885496	5.3919067	7.7095647	-0.0013121385	-0.0072369203	0.009732305	0.036426675	5.574327	8.068204	Multitasking_Read
14:32:31.831	-0.047885496	5.3919067	7.7095647	-0.0013121385	-0.0072369203	0.009732305	0.036426675	5.574327	8.068204	Multitasking_Read
14:32:31.853	0.08140534	5.427821	7.676045	0.013959493	0.031858455	0.006677979	0.042811334	5.5687366	8.072029	Multitasking_Read
14:32:31.874	0.08140534	5.427821	7.676045	0.013959493	0.031858455	0.006677979	0.042811334	5.5687366	8.072029	Multitasking_Read
14:32:31.896	0.08140534	5.427821	7.676045	0.013959493	0.031858455	0.006677979	0.042811334	5.5687366	8.072029	Multitasking_Read
14:32:31.916	0.08140534	5.427821	7.676045	0.013959493	0.031858455	0.006677979	0.042811334	5.5687366	8.072029	Multitasking_Read
14:32:31.938	0.08140534	5.427821	7.676045	0.013959493	0.031858455	0.006677979	0.042811334	5.5687366	8.072029	Multitasking_Read
14:32:31.959	0.08140534	5.427821	7.676045	0.013959493	0.031858455	0.006677979	0.042811334	5.5687366	8.072029	Multitasking_Read
14:32:31.980	0.08140534	5.427821	7.676045	0.013959493	0.031858455	0.006677979	0.042811334	5.5687366	8.072029	Multitasking_Read
14:32:32.000	0.08140534	5.427821	7.676045	0.013959493	0.031858455	0.006677979	0.042811334	5.5687366	8.072029	Multitasking_Read
14:32:32.021	0.08140534	5.427821	7.676045	0.013959493	0.031858455	0.006677979	0.042811334	5.5687366	8.072029	Multitasking_Read
14:32:32.042	0.011971374	5.427821	7.867587	0.009072571	0.011089037	0.008510575	0.030672532	5.58033	8.064075	Multitasking_Read
14:32:32.063	0.011971374	5.427821	7.867587	0.009072571	0.011089037	0.008510575	0.030672532	5.58033	8.064075	Multitasking_Read
14:32:32.084	0.011971374	5.427821	7.867587	0.009072571	0.011089037	0.008510575	0.030672532	5.58033	8.064075	Multitasking_Read
14:32:32.105	0.011971374	5.427821	7.867587	0.009072571	0.011089037	0.008510575	0.030672532	5.58033	8.064075	Multitasking_Read
14:32:32.128	0.011971374	5.427821	7.867587	0.009072571	0.011089037	0.008510575	0.030672532	5.58033	8.064075	Multitasking_Read
14:32:32.150	0.011971374	5.427821	7.867587	0.009072571	0.011089037	0.008510575	0.030672532	5.58033	8.064075	Multitasking_Read
14:32:32.172	0.011971374	5.427821	7.867587	0.009072571	0.011089037	0.008510575	0.030672532	5.58033	8.064075	Multitasking_Read
14:32:32.194	0.011971374	5.427821	7.867587	0.009072571	0.011089037	0.008510575	0.030672532	5.58033	8.064075	Multitasking_Read
14:32:32.215	0.21309046	5.4589467	7.850827	0.016402954	-0.015789034	-0.017145766	0.03935363	5.593265	8.055074	Multitasking_Read
14:32:32.237	0.21309046	5.4589467	7.850827	0.016402954	-0.015789034	-0.017145766	0.03935363	5.593265	8.055074	Multitasking_Read
14:32:32.259	0.21309046	5.4589467	7.850827	0.016402954	-0.015789034	-0.017145766	0.03935363	5.593265	8.055074	Multitasking_Read
14:32:32.280	0.21309046	5.4589467	7.850827	0.016402954	-0.015789034	-0.017145766	0.03935363	5.593265	8.055074	Multitasking_Read
14:32:32.302	0.21309046	5.4589467	7.850827	0.016402954	-0.015789034	-0.017145766	0.03935363	5.593265	8.055074	Multitasking_Read
14:32:32.323	0.21309046	5.4589467	7.850827	0.016402954	-0.015789034	-0.017145766	0.03935363	5.593265	8.055074	Multitasking_Read
14:32:32.345	0.21309046	5.4589467	7.850827	0.016402954	-0.015789034	-0.017145766	0.03935363	5.593265	8.055074	Multitasking_Read
14:32:32.366	0.21309046	5.4589467	7.850827	0.016402954	-0.015789034	-0.017145766	0.03935363	5.593265	8.055074	Multitasking_Read
14:32:32.387	-0.06464542	5.4900723	7.8340673	-0.016583769	-0.023730282	-0.0122588435	0.03935363	5.593265	8.055074	Multitasking_Read
14:32:32.408	-0.06464542	5.4900723	7.8340673	-0.016583769	-0.023730282	-0.0122588435	0.058445357	5.610029	8.04329	Multitasking_Read
14:32:32.429	-0.06464542	5.4900723	7.8340673	-0.016583769	-0.023730282	-0.0122588435	0.058445357	5.610029	8.04329	Multitasking_Read
14:32:32.450	-0.06464542	5.4900723	7.8340673	-0.016583769	-0.023730282	-0.0122588435	0.058445357	5.610029	8.04329	Multitasking_Read
14:32:32.472	-0.06464542	5.4900723	7.8340673	-0.016583769	-0.023730282	-0.0122588435	0.058445357	5.610029	8.04329	Multitasking_Read
14:32:32.493	-0.06464542	5.4900723	7.8340673	-0.016583769	-0.023730282	-0.0122588435	0.058445357	5.610029	8.04329	Multitasking_Read
14:32:32.514	-0.06464542	5.4900723	7.8340673	-0.016583769	-0.023730282	-0.0122588435	0.058445357	5.610029	8.04329	Multitasking_Read
14:32:32.535	-0.06464542	5.4900723	7.8340673	-0.016583769	-0.023730282	-0.0122588435	0.058445357	5.610029	8.04329	Multitasking_Read
14:32:32.557	-0.06464542	5.4900723	7.8340673	-0.016583769	-0.023730282	-0.0122588435	0.058445357	5.610029	8.04329	Multitasking_Read
14:32:32.578	0.07901107	5.482889	7.893924	-0.016583769	-0.017621629	-0.007982787	0.07533972	5.608583	8.044156	Multitasking_Read
14:32:32.599	0.07901107	5.482889	7.893924	-0.016583769	-0.017621629	-0.007982787	0.07533972	5.608583	8.044156	Multitasking_Read
14:32:32.620	0.07901107	5.482889	7.893924	-0.016583769	-0.017621629	-0.007982787	0.07533972	5.608583	8.044156	Multitasking_Read
14:32:32.641	0.07901107	5.482889	7.893924	-0.016583769	-0.017621629	-0.007982787	0.07533972	5.608583	8.044156	Multitasking_Read
14:32:32.663	0.07901107	5.482889	7.893924	-0.016583769	-0.017621629	-0.007982787	0.07533972	5.608583	8.044156	Multitasking_Read
14:32:32.684	0.07901107	5.482889	7.893924	-0.016583769	-0.017621629	-0.007982787	0.07533972	5.608583	8.044156	Multitasking_Read
14:32:32.706	0.07901107	5.482889	7.893924	-0.016583769	-0.017621629	-0.007982787	0.07533972	5.608583	8.044156	Multitasking_Read
14:32:32.727	0.07901107	5.482889	7.893924	-0.016583769	-0.017621629	-0.007982787	0.07533972	5.608583	8.044156	Multitasking_Read
14:32:32.748	0.052674048	5.437398	7.865193	0.010294301	-0.01884336	-0.029363072	0.097176544	5.611775	8.0416975	Multitasking_Read
14:32:32.770	0.052674048	5.437398	7.865193	0.010294301	-0.01884336	-0.029363072	0.097176544	5.611775	8.0416975	Multitasking_Read
14:32:32.791	0.052674048	5.437398	7.865193	0.010294301	-0.01884336	-0.029363072	0.097176544	5.611775	8.0416975	Multitasking_Read
14:32:32.812	0.052674048	5.437398	7.865193	0.010294301	-0.01884336	-0.029363072	0.097176544	5.611775	8.0416975	Multitasking_Read
14:32:32.833	0.052674048	5.437398	7.865193	0.010294301	-0.01884336	-0.029363072	0.097176544	5.611775	8.0416975	Multitasking_Read
14:32:32.854	0.052674048	5.437398	7.865193	0.010294301	-0.01884336	-0.029363072	0.097176544	5.611775	8.0416975	Multitasking_Read
14:32:32.875	0.052674048	5.437398	7.865193	0.010294301	-0.01884336	-0.029363072	0.097176544	5.611775	8.0416975	Multitasking_Read
14:32:32.911	0.052674048	5.437398	7.865193	0.010294301	-0.01884336	-0.029363072	0.097176544	5.611775	8.0416975	Multitasking_Read
14:32:32.945	0.023942748	5.442187	7.7694216	0.017624684	-0.005404325	-0.021421822	0.09362912	5.6158676	8.038882	Multitasking_Read
14:32:32.978	0.023942748	5.442187	7.7694216	0.017624684	-0.005404325	-0.021421822	0.09362912	5.6158676	8.038882	Multitasking_Read
[truncated: 3,366 more rows]
