# Supplementary material for: Real-time Smartphone Activity Classification Using Inertial Sensors—Recognition of Scrolling, Typing, and Watching Videos While Sitting or Walking
Source: Sensors (Basel). 2020 Jan 24;20(3):655. doi: 10.3390/s20030655 (PMC7038357; doi:10.3390/s20030655)
Supplement: Supplementary file 1 [file sensors-20-00655-s001.zip › sensors-668083-supplementary/5Hz_data/7521/2019_09_03_14_02_47_Sitting_Scroll.csv]

time	accX	accY	accZ	rotX	rotY	rotZ	graX	graY	graZ	activity
14:25:08.472	-0.08858817	3.4238129	8.545167	0.23753618	0.01841942	0.06654277	-0.21552418	3.5268924	9.147948	Sitting_Scroll
14:25:08.494	-0.08858817	3.4238129	8.545167	0.23753618	0.01841942	0.06654277	-0.21552418	3.5268924	9.147948	Sitting_Scroll
14:25:08.515	-0.08858817	3.4238129	8.545167	0.23753618	0.01841942	0.06654277	-0.21552418	3.5268924	9.147948	Sitting_Scroll
14:25:08.545	-0.08858817	3.4238129	8.545167	0.23753618	0.01841942	0.06654277	-0.21552418	3.5268924	9.147948	Sitting_Scroll
14:25:08.624	-0.052674048	3.3400133	8.514041	0.048167948	-0.23508966	-0.037915185	-0.12554887	3.553129	9.139468	Sitting_Scroll
14:25:08.646	-0.052674048	3.3400133	8.514041	0.048167948	-0.23508966	-0.037915185	-0.12554887	3.553129	9.139468	Sitting_Scroll
14:25:08.667	-0.052674048	3.3400133	8.514041	0.048167948	-0.23508966	-0.037915185	-0.12554887	3.553129	9.139468	Sitting_Scroll
14:25:08.689	-0.052674048	3.3400133	8.514041	0.048167948	-0.23508966	-0.037915185	-0.12554887	3.553129	9.139468	Sitting_Scroll
14:25:08.710	-0.052674048	3.3400133	8.514041	0.048167948	-0.23508966	-0.037915185	-0.12554887	3.553129	9.139468	Sitting_Scroll
14:25:08.731	-0.052674048	3.3400133	8.514041	0.048167948	-0.23508966	-0.037915185	-0.12554887	3.553129	9.139468	Sitting_Scroll
14:25:08.752	-0.052674048	3.3400133	8.514041	0.048167948	-0.23508966	-0.037915185	-0.12554887	3.553129	9.139468	Sitting_Scroll
14:25:08.773	0.031125572	3.3926873	8.837268	-0.032466266	-0.0585496	-0.012869709	-0.0070924424	3.5122771	9.156103	Sitting_Scroll
14:25:08.795	0.031125572	3.3926873	8.837268	-0.032466266	-0.0585496	-0.012869709	-0.0070924424	3.5122771	9.156103	Sitting_Scroll
14:25:08.816	0.031125572	3.3926873	8.837268	-0.032466266	-0.0585496	-0.012869709	-0.0070924424	3.5122771	9.156103	Sitting_Scroll
14:25:08.837	0.031125572	3.3926873	8.837268	-0.032466266	-0.0585496	-0.012869709	-0.0070924424	3.5122771	9.156103	Sitting_Scroll
14:25:08.859	0.031125572	3.3926873	8.837268	-0.032466266	-0.0585496	-0.012869709	-0.0070924424	3.5122771	9.156103	Sitting_Scroll
14:25:08.880	0.031125572	3.3926873	8.837268	-0.032466266	-0.0585496	-0.012869709	-0.0070924424	3.5122771	9.156103	Sitting_Scroll
14:25:08.902	0.031125572	3.3926873	8.837268	-0.032466266	-0.0585496	-0.012869709	-0.0070924424	3.5122771	9.156103	Sitting_Scroll
14:25:08.923	0.031125572	3.3926873	8.837268	-0.032466266	-0.0585496	-0.012869709	-0.0070924424	3.5122771	9.156103	Sitting_Scroll
14:25:08.944	0.031125572	3.3926873	8.837268	-0.032466266	-0.0585496	-0.012869709	-0.0070924424	3.5122771	9.156103	Sitting_Scroll
14:25:08.966	-0.038308397	3.3591676	9.007262	-0.023914153	-0.034725856	-0.09106046	-0.04501476	3.4979126	9.161493	Sitting_Scroll
14:25:08.988	-0.038308397	3.3591676	9.007262	-0.023914153	-0.034725856	-0.09106046	-0.04501476	3.4979126	9.161493	Sitting_Scroll
14:25:09.009	-0.038308397	3.3591676	9.007262	-0.023914153	-0.034725856	-0.09106046	-0.04501476	3.4979126	9.161493	Sitting_Scroll
14:25:09.031	-0.038308397	3.3591676	9.007262	-0.023914153	-0.034725856	-0.09106046	-0.04501476	3.4979126	9.161493	Sitting_Scroll
14:25:09.053	-0.038308397	3.3591676	9.007262	-0.023914153	-0.034725856	-0.09106046	-0.04501476	3.4979126	9.161493	Sitting_Scroll
14:25:09.077	-0.038308397	3.3591676	9.007262	-0.023914153	-0.034725856	-0.09106046	-0.04501476	3.4979126	9.161493	Sitting_Scroll
14:25:09.099	-0.038308397	3.3591676	9.007262	-0.023914153	-0.034725856	-0.09106046	-0.04501476	3.4979126	9.161493	Sitting_Scroll
14:25:09.122	-0.038308397	3.3591676	9.007262	-0.023914153	-0.034725856	-0.09106046	-0.04501476	3.4979126	9.161493	Sitting_Scroll
14:25:09.144	0.03351985	3.2969165	8.231517	-0.00497733	-0.24608524	-0.06357153	0.14147621	3.5519273	9.139703	Sitting_Scroll
14:25:09.167	0.03351985	3.2969165	8.231517	-0.00497733	-0.24608524	-0.06357153	0.14147621	3.5519273	9.139703	Sitting_Scroll
14:25:09.190	0.03351985	3.2969165	8.231517	-0.00497733	-0.24608524	-0.06357153	0.14147621	3.5519273	9.139703	Sitting_Scroll
14:25:09.213	0.03351985	3.2969165	8.231517	-0.00497733	-0.24608524	-0.06357153	0.14147621	3.5519273	9.139703	Sitting_Scroll
14:25:09.235	0.03351985	3.2969165	8.231517	-0.00497733	-0.24608524	-0.06357153	0.14147621	3.5519273	9.139703	Sitting_Scroll
14:25:09.258	0.03351985	3.2969165	8.231517	-0.00497733	-0.24608524	-0.06357153	0.14147621	3.5519273	9.139703	Sitting_Scroll
14:25:09.280	0.03351985	3.2969165	8.231517	-0.00497733	-0.24608524	-0.06357153	0.14147621	3.5519273	9.139703	Sitting_Scroll
14:25:09.303	0.03351985	3.2969165	8.231517	-0.00497733	-0.24608524	-0.06357153	0.14147621	3.5519273	9.139703	Sitting_Scroll
14:25:09.327	-0.37829542	2.8635526	9.09585	-0.13997854	0.29819572	0.36159068	0.1255819	3.0600255	9.31616	Sitting_Scroll
14:25:09.350	-0.37829542	2.8635526	9.09585	-0.13997854	0.29819572	0.36159068	0.1255819	3.0600255	9.31616	Sitting_Scroll
14:25:09.372	-0.37829542	2.8635526	9.09585	-0.13997854	0.29819572	0.36159068	0.1255819	3.0600255	9.31616	Sitting_Scroll
14:25:09.394	-0.37829542	2.8635526	9.09585	-0.13997854	0.29819572	0.36159068	0.1255819	3.0600255	9.31616	Sitting_Scroll
14:25:09.418	-0.37829542	2.8635526	9.09585	-0.13997854	0.29819572	0.36159068	0.1255819	3.0600255	9.31616	Sitting_Scroll
14:25:09.440	-0.37829542	2.8635526	9.09585	-0.13997854	0.29819572	0.36159068	0.1255819	3.0600255	9.31616	Sitting_Scroll
14:25:09.463	-0.37829542	2.8635526	9.09585	-0.13997854	0.29819572	0.36159068	0.1255819	3.0600255	9.31616	Sitting_Scroll
14:25:09.486	-0.37829542	2.8635526	9.09585	-0.13997854	0.29819572	0.36159068	0.1255819	3.0600255	9.31616	Sitting_Scroll
14:25:09.508	0.9720756	3.265791	8.60263	-0.1302047	-0.28029367	-0.10144517	0.6427491	3.1953664	9.249155	Sitting_Scroll
14:25:09.531	0.9720756	3.265791	8.60263	-0.1302047	-0.28029367	-0.10144517	0.6427491	3.1953664	9.249155	Sitting_Scroll
14:25:09.554	0.9720756	3.265791	8.60263	-0.1302047	-0.28029367	-0.10144517	0.6427491	3.1953664	9.249155	Sitting_Scroll
14:25:09.577	0.9720756	3.265791	8.60263	-0.1302047	-0.28029367	-0.10144517	0.6427491	3.1953664	9.249155	Sitting_Scroll
14:25:09.599	0.9720756	3.265791	8.60263	-0.1302047	-0.28029367	-0.10144517	0.6427491	3.1953664	9.249155	Sitting_Scroll
14:25:09.621	0.9720756	3.265791	8.60263	-0.1302047	-0.28029367	-0.10144517	0.6427491	3.1953664	9.249155	Sitting_Scroll
14:25:09.644	0.9720756	3.265791	8.60263	-0.1302047	-0.28029367	-0.10144517	0.6427491	3.1953664	9.249155	Sitting_Scroll
14:25:09.667	0.32083282	3.241848	9.040782	-0.1302047	-0.28029367	-0.10144517	0.6427491	3.1953664	9.249155	Sitting_Scroll
14:25:09.689	0.32083282	3.241848	9.040782	0.3022879	0.12470998	-0.090449594	0.4165059	3.3226242	9.217215	Sitting_Scroll
14:25:09.712	0.32083282	3.241848	9.040782	0.3022879	0.12470998	-0.090449594	0.4165059	3.3226242	9.217215	Sitting_Scroll
14:25:09.734	0.32083282	3.241848	9.040782	0.3022879	0.12470998	-0.090449594	0.4165059	3.3226242	9.217215	Sitting_Scroll
14:25:09.758	0.32083282	3.241848	9.040782	0.3022879	0.12470998	-0.090449594	0.4165059	3.3226242	9.217215	Sitting_Scroll
14:25:09.779	0.32083282	3.241848	9.040782	0.3022879	0.12470998	-0.090449594	0.4165059	3.3226242	9.217215	Sitting_Scroll
14:25:09.801	0.32083282	3.241848	9.040782	0.3022879	0.12470998	-0.090449594	0.4165059	3.3226242	9.217215	Sitting_Scroll
14:25:09.824	0.32083282	3.241848	9.040782	0.3022879	0.12470998	-0.090449594	0.4165059	3.3226242	9.217215	Sitting_Scroll
14:25:09.847	0.32083282	3.241848	9.040782	0.3022879	0.12470998	-0.090449594	0.4165059	3.3226242	9.217215	Sitting_Scroll
14:25:09.870	0.42139238	3.6488748	8.691217	0.13796513	0.020862881	-0.009815383	0.28420755	3.7877622	9.041153	Sitting_Scroll
14:25:09.892	0.42139238	3.6488748	8.691217	0.13796513	0.020862881	-0.009815383	0.28420755	3.7877622	9.041153	Sitting_Scroll
14:25:09.914	0.42139238	3.6488748	8.691217	0.13796513	0.020862881	-0.009815383	0.28420755	3.7877622	9.041153	Sitting_Scroll
14:25:09.937	0.42139238	3.6488748	8.691217	0.13796513	0.020862881	-0.009815383	0.28420755	3.7877622	9.041153	Sitting_Scroll
14:25:09.959	0.42139238	3.6488748	8.691217	0.13796513	0.020862881	-0.009815383	0.28420755	3.7877622	9.041153	Sitting_Scroll
14:25:09.983	0.42139238	3.6488748	8.691217	0.13796513	0.020862881	-0.009815383	0.28420755	3.7877622	9.041153	Sitting_Scroll
14:25:10.005	0.42139238	3.6488748	8.691217	0.13796513	0.020862881	-0.009815383	0.28420755	3.7877622	9.041153	Sitting_Scroll
14:25:10.027	0.42139238	3.6488748	8.691217	0.13796513	0.020862881	-0.009815383	0.28420755	3.7877622	9.041153	Sitting_Scroll
14:25:10.049	0.25139886	3.9242165	8.494887	0.007239975	-0.04572143	-0.003095865	0.23962125	3.9579988	8.969236	Sitting_Scroll
14:25:10.071	0.25139886	3.9242165	8.494887	0.007239975	-0.04572143	-0.003095865	0.23962125	3.9579988	8.969236	Sitting_Scroll
14:25:10.094	0.25139886	3.9242165	8.494887	0.007239975	-0.04572143	-0.003095865	0.23962125	3.9579988	8.969236	Sitting_Scroll
14:25:10.117	0.25139886	3.9242165	8.494887	0.007239975	-0.04572143	-0.003095865	0.23962125	3.9579988	8.969236	Sitting_Scroll
14:25:10.140	0.25139886	3.9242165	8.494887	0.007239975	-0.04572143	-0.003095865	0.23962125	3.9579988	8.969236	Sitting_Scroll
14:25:10.172	0.25139886	3.9242165	8.494887	0.007239975	-0.04572143	-0.003095865	0.23962125	3.9579988	8.969236	Sitting_Scroll
14:25:10.213	0.9577099	4.556305	6.8356547	0.31022912	-0.15750976	0.645643	0.8276339	4.3959312	8.727037	Sitting_Scroll
14:25:10.247	0.9577099	4.556305	6.8356547	0.31022912	-0.15750976	0.645643	0.8276339	4.3959312	8.727037	Sitting_Scroll
14:25:10.280	0.9577099	4.556305	6.8356547	0.31022912	-0.15750976	0.645643	0.8276339	4.3959312	8.727037	Sitting_Scroll
14:25:10.313	0.9577099	4.556305	6.8356547	0.31022912	-0.15750976	0.645643	0.8276339	4.3959312	8.727037	Sitting_Scroll
14:25:10.347	0.9577099	4.556305	6.8356547	0.31022912	-0.15750976	0.645643	0.8276339	4.3959312	8.727037	Sitting_Scroll
14:25:10.380	0.9577099	4.556305	6.8356547	0.31022912	-0.15750976	0.645643	0.8276339	4.3959312	8.727037	Sitting_Scroll
14:25:10.413	1.2953026	3.8284454	8.722343	-0.23527353	0.15219891	0.053714603	1.184932	3.8864944	8.925328	Sitting_Scroll
14:25:10.434	1.2953026	3.8284454	8.722343	-0.23527353	0.15219891	0.053714603	1.184932	3.8864944	8.925328	Sitting_Scroll
14:25:10.456	1.2953026	3.8284454	8.722343	-0.23527353	0.15219891	0.053714603	1.184932	3.8864944	8.925328	Sitting_Scroll
14:25:10.479	1.2953026	3.8284454	8.722343	-0.23527353	0.15219891	0.053714603	1.184932	3.8864944	8.925328	Sitting_Scroll
14:25:10.502	1.2953026	3.8284454	8.722343	-0.23527353	0.15219891	0.053714603	1.184932	3.8864944	8.925328	Sitting_Scroll
14:25:10.526	1.2953026	3.8284454	8.722343	-0.23527353	0.15219891	0.053714603	1.184932	3.8864944	8.925328	Sitting_Scroll
14:25:10.548	1.2953026	3.8284454	8.722343	-0.23527353	0.15219891	0.053714603	1.184932	3.8864944	8.925328	Sitting_Scroll
14:25:10.571	1.2809371	3.8021083	8.514041	-0.07339423	0.19190516	0.03844297	0.98003995	3.8533733	8.964452	Sitting_Scroll
14:25:10.593	1.2809371	3.8021083	8.514041	-0.07339423	0.19190516	0.03844297	0.98003995	3.8533733	8.964452	Sitting_Scroll
14:25:10.616	1.2809371	3.8021083	8.514041	-0.07339423	0.19190516	0.03844297	0.98003995	3.8533733	8.964452	Sitting_Scroll
14:25:10.640	1.2809371	3.8021083	8.514041	-0.07339423	0.19190516	0.03844297	0.98003995	3.8533733	8.964452	Sitting_Scroll
14:25:10.663	1.2809371	3.8021083	8.514041	-0.07339423	0.19190516	0.03844297	0.98003995	3.8533733	8.964452	Sitting_Scroll
14:25:10.686	1.2809371	3.8021083	8.514041	-0.07339423	0.19190516	0.03844297	0.98003995	3.8533733	8.964452	Sitting_Scroll
14:25:10.709	1.2809371	3.8021083	8.514041	-0.07339423	0.19190516	0.03844297	0.98003995	3.8533733	8.964452	Sitting_Scroll
14:25:10.731	1.2809371	3.8021083	8.514041	-0.07339423	0.19190516	0.03844297	0.98003995	3.8533733	8.964452	Sitting_Scroll
14:25:10.754	0.69673395	3.6488748	8.293768	-0.026357615	-0.051219217	0.034166917	0.74618095	3.8480885	8.989205	Sitting_Scroll
14:25:10.777	0.69673395	3.6488748	8.293768	-0.026357615	-0.051219217	0.034166917	0.74618095	3.8480885	8.989205	Sitting_Scroll
14:25:10.799	0.69673395	3.6488748	8.293768	-0.026357615	-0.051219217	0.034166917	0.74618095	3.8480885	8.989205	Sitting_Scroll
14:25:10.822	0.69673395	3.6488748	8.293768	-0.026357615	-0.051219217	0.034166917	0.74618095	3.8480885	8.989205	Sitting_Scroll
14:25:10.845	0.69673395	3.6488748	8.293768	-0.026357615	-0.051219217	0.034166917	0.74618095	3.8480885	8.989205	Sitting_Scroll
14:25:10.868	0.69673395	3.6488748	8.293768	-0.026357615	-0.051219217	0.034166917	0.74618095	3.8480885	8.989205	Sitting_Scroll
14:25:10.891	0.69673395	3.6488748	8.293768	-0.026357615	-0.051219217	0.034166917	0.74618095	3.8480885	8.989205	Sitting_Scroll
14:25:10.913	0.69673395	3.6488748	8.293768	-0.026357615	-0.051219217	0.034166917	0.74618095	3.8480885	8.989205	Sitting_Scroll
14:25:10.936	0.95531565	3.7733772	8.456578	0.026787663	0.15464236	-0.03852605	0.791943	3.8251038	8.995098	Sitting_Scroll
14:25:10.959	0.95531565	3.7733772	8.456578	0.026787663	0.15464236	-0.03852605	0.791943	3.8251038	8.995098	Sitting_Scroll
14:25:10.982	0.95531565	3.7733772	8.456578	0.026787663	0.15464236	-0.03852605	0.791943	3.8251038	8.995098	Sitting_Scroll
14:25:11.005	0.95531565	3.7733772	8.456578	0.026787663	0.15464236	-0.03852605	0.791943	3.8251038	8.995098	Sitting_Scroll
14:25:11.028	0.95531565	3.7733772	8.456578	0.026787663	0.15464236	-0.03852605	0.791943	3.8251038	8.995098	Sitting_Scroll
14:25:11.050	0.95531565	3.7733772	8.456578	0.026787663	0.15464236	-0.03852605	0.791943	3.8251038	8.995098	Sitting_Scroll
14:25:11.072	0.95531565	3.7733772	8.456578	0.026787663	0.15464236	-0.03852605	0.791943	3.8251038	8.995098	Sitting_Scroll
14:25:11.097	0.95531565	3.7733772	8.456578	0.026787663	0.15464236	-0.03852605	0.791943	3.8251038	8.995098	Sitting_Scroll
14:25:11.120	0.6201172	3.6584518	8.81572	-0.055679146	-0.036558453	-0.024476148	0.6530109	3.7914686	9.02046	Sitting_Scroll
14:25:11.142	0.6201172	3.6584518	8.81572	-0.055679146	-0.036558453	-0.024476148	0.6530109	3.7914686	9.02046	Sitting_Scroll
14:25:11.164	0.6201172	3.6584518	8.81572	-0.055679146	-0.036558453	-0.024476148	0.6530109	3.7914686	9.02046	Sitting_Scroll
14:25:11.187	0.6201172	3.6584518	8.81572	-0.055679146	-0.036558453	-0.024476148	0.6530109	3.7914686	9.02046	Sitting_Scroll
14:25:11.210	0.6201172	3.6584518	8.81572	-0.055679146	-0.036558453	-0.024476148	0.6530109	3.7914686	9.02046	Sitting_Scroll
14:25:11.232	0.6201172	3.6584518	8.81572	-0.055679146	-0.036558453	-0.024476148	0.6530109	3.7914686	9.02046	Sitting_Scroll
14:25:11.254	0.6201172	3.6584518	8.81572	-0.055679146	-0.036558453	-0.024476148	0.6530109	3.7914686	9.02046	Sitting_Scroll
14:25:11.277	0.6201172	3.6584518	8.81572	-0.055679146	-0.036558453	-0.024476148	0.6530109	3.7914686	9.02046	Sitting_Scroll
14:25:11.300	0.43096948	3.5698638	8.91628	-0.014140309	0.034301914	0.0146192275	0.5931094	3.7579877	9.038592	Sitting_Scroll
14:25:11.323	0.43096948	3.5698638	8.91628	-0.014140309	0.034301914	0.0146192275	0.5931094	3.7579877	9.038592	Sitting_Scroll
14:25:11.346	0.43096948	3.5698638	8.91628	-0.014140309	0.034301914	0.0146192275	0.5931094	3.7579877	9.038592	Sitting_Scroll
14:25:11.369	0.43096948	3.5698638	8.91628	-0.014140309	0.034301914	0.0146192275	0.5931094	3.7579877	9.038592	Sitting_Scroll
14:25:11.392	0.43096948	3.5698638	8.91628	-0.014140309	0.034301914	0.0146192275	0.5931094	3.7579877	9.038592	Sitting_Scroll
14:25:11.414	0.43096948	3.5698638	8.91628	-0.014140309	0.034301914	0.0146192275	0.5931094	3.7579877	9.038592	Sitting_Scroll
14:25:11.438	0.43096948	3.5698638	8.91628	-0.014140309	0.034301914	0.0146192275	0.5931094	3.7579877	9.038592	Sitting_Scroll
14:25:11.461	0.43096948	3.5698638	8.91628	-0.014140309	0.034301914	0.0146192275	0.5931094	3.7579877	9.038592	Sitting_Scroll
14:25:11.483	0.6177229	3.4357843	8.605023	-0.22183448	-0.18622044	0.009732305	0.6832491	3.6935587	9.058761	Sitting_Scroll
14:25:11.506	0.6177229	3.4357843	8.605023	-0.22183448	-0.18622044	0.009732305	0.6832491	3.6935587	9.058761	Sitting_Scroll
14:25:11.529	0.6177229	3.4357843	8.605023	-0.22183448	-0.18622044	0.009732305	0.6832491	3.6935587	9.058761	Sitting_Scroll
14:25:11.551	0.6177229	3.4357843	8.605023	-0.22183448	-0.18622044	0.009732305	0.6832491	3.6935587	9.058761	Sitting_Scroll
14:25:11.574	0.6177229	3.4357843	8.605023	-0.22183448	-0.18622044	0.009732305	0.6832491	3.6935587	9.058761	Sitting_Scroll
14:25:11.596	0.6177229	3.4357843	8.605023	-0.22183448	-0.18622044	0.009732305	0.6832491	3.6935587	9.058761	Sitting_Scroll
14:25:11.619	0.6177229	3.4357843	8.605023	-0.22183448	-0.18622044	0.009732305	0.6832491	3.6935587	9.058761	Sitting_Scroll
14:25:11.641	0.6177229	3.4357843	8.605023	-0.22183448	-0.18622044	0.009732305	0.6832491	3.6935587	9.058761	Sitting_Scroll
14:25:11.665	1.1277034	3.624932	8.463761	-0.066674724	-0.0035717292	-0.044023838	0.84604883	3.5674043	9.095503	Sitting_Scroll
14:25:11.687	1.1277034	3.624932	8.463761	-0.066674724	-0.0035717292	-0.044023838	0.84604883	3.5674043	9.095503	Sitting_Scroll
14:25:11.710	1.1277034	3.624932	8.463761	-0.066674724	-0.0035717292	-0.044023838	0.84604883	3.5674043	9.095503	Sitting_Scroll
14:25:11.733	1.1277034	3.624932	8.463761	-0.066674724	-0.0035717292	-0.044023838	0.84604883	3.5674043	9.095503	Sitting_Scroll
14:25:11.755	1.1277034	3.624932	8.463761	-0.066674724	-0.0035717292	-0.044023838	0.84604883	3.5674043	9.095503	Sitting_Scroll
14:25:11.778	1.1277034	3.624932	8.463761	-0.066674724	-0.0035717292	-0.044023838	0.84604883	3.5674043	9.095503	Sitting_Scroll
14:25:11.800	1.1277034	3.624932	8.463761	-0.066674724	-0.0035717292	-0.044023838	0.84604883	3.5674043	9.095503	Sitting_Scroll
14:25:11.821	1.1277034	3.624932	8.463761	-0.066674724	-0.0035717292	-0.044023838	0.84604883	3.5674043	9.095503	Sitting_Scroll
14:25:11.842	0.81165916	3.371139	9.002473	0.024955066	0.012310768	0.05799066	0.82009506	3.4767094	9.132924	Sitting_Scroll
14:25:11.863	0.81165916	3.371139	9.002473	0.024955066	0.012310768	0.05799066	0.82009506	3.4767094	9.132924	Sitting_Scroll
14:25:11.885	0.81165916	3.371139	9.002473	0.024955066	0.012310768	0.05799066	0.82009506	3.4767094	9.132924	Sitting_Scroll
14:25:11.906	0.81165916	3.371139	9.002473	0.024955066	0.012310768	0.05799066	0.82009506	3.4767094	9.132924	Sitting_Scroll
14:25:11.929	0.81165916	3.371139	9.002473	0.024955066	0.012310768	0.05799066	0.82009506	3.4767094	9.132924	Sitting_Scroll
14:25:11.952	0.81165916	3.371139	9.002473	0.024955066	0.012310768	0.05799066	0.82009506	3.4767094	9.132924	Sitting_Scroll
14:25:11.975	0.81165916	3.371139	9.002473	0.024955066	0.012310768	0.05799066	0.82009506	3.4767094	9.132924	Sitting_Scroll
14:25:11.999	0.81165916	3.371139	9.002473	0.024955066	0.012310768	0.05799066	0.82009506	3.4767094	9.132924	Sitting_Scroll
14:25:12.022	1.4772675	3.3495905	7.9753294	-0.14364374	-0.6700257	-0.42886892	1.1330692	3.6210515	9.042926	Sitting_Scroll
14:25:12.045	1.4772675	3.3495905	7.9753294	-0.14364374	-0.6700257	-0.42886892	1.1330692	3.6210515	9.042926	Sitting_Scroll
14:25:12.068	1.4772675	3.3495905	7.9753294	-0.14364374	-0.6700257	-0.42886892	1.1330692	3.6210515	9.042926	Sitting_Scroll
14:25:12.091	1.4772675	3.3495905	7.9753294	-0.14364374	-0.6700257	-0.42886892	1.1330692	3.6210515	9.042926	Sitting_Scroll
14:25:12.114	1.4772675	3.3495905	7.9753294	-0.14364374	-0.6700257	-0.42886892	1.1330692	3.6210515	9.042926	Sitting_Scroll
14:25:12.138	1.4772675	3.3495905	7.9753294	-0.14364374	-0.6700257	-0.42886892	1.1330692	3.6210515	9.042926	Sitting_Scroll
14:25:12.161	1.4772675	3.3495905	7.9753294	-0.14364374	-0.6700257	-0.42886892	1.1330692	3.6210515	9.042926	Sitting_Scroll
14:25:12.183	1.4772675	3.3495905	7.9753294	-0.14364374	-0.6700257	-0.42886892	1.1330692	3.6210515	9.042926	Sitting_Scroll
14:25:12.207	0.9864412	3.2681851	8.973742	-0.061176933	0.07278643	0.13557054	1.1363333	3.4985733	9.090605	Sitting_Scroll
14:25:12.230	0.9864412	3.2681851	8.973742	-0.061176933	0.07278643	0.13557054	1.1363333	3.4985733	9.090605	Sitting_Scroll
14:25:12.253	0.9864412	3.2681851	8.973742	-0.061176933	0.07278643	0.13557054	1.1363333	3.4985733	9.090605	Sitting_Scroll
14:25:12.276	0.9864412	3.2681851	8.973742	-0.061176933	0.07278643	0.13557054	1.1363333	3.4985733	9.090605	Sitting_Scroll
14:25:12.297	0.9864412	3.2681851	8.973742	-0.061176933	0.07278643	0.13557054	1.1363333	3.4985733	9.090605	Sitting_Scroll
14:25:12.318	0.9864412	3.2681851	8.973742	-0.061176933	0.07278643	0.13557054	1.1363333	3.4985733	9.090605	Sitting_Scroll
14:25:12.341	0.9864412	3.2681851	8.973742	-0.061176933	0.07278643	0.13557054	1.1363333	3.4985733	9.090605	Sitting_Scroll
14:25:12.362	0.9864412	3.2681851	8.973742	-0.061176933	0.07278643	0.13557054	1.1363333	3.4985733	9.090605	Sitting_Scroll
14:25:12.383	1.0199611	3.5315554	8.684034	-0.10699183	-0.009069516	0.073873155	1.0592773	3.6068861	9.057521	Sitting_Scroll
14:25:12.405	1.0199611	3.5315554	8.684034	-0.10699183	-0.009069516	0.073873155	1.0592773	3.6068861	9.057521	Sitting_Scroll
14:25:12.427	1.0199611	3.5315554	8.684034	-0.10699183	-0.009069516	0.073873155	1.0592773	3.6068861	9.057521	Sitting_Scroll
14:25:12.449	1.0199611	3.5315554	8.684034	-0.10699183	-0.009069516	0.073873155	1.0592773	3.6068861	9.057521	Sitting_Scroll
14:25:12.472	1.0199611	3.5315554	8.684034	-0.10699183	-0.009069516	0.073873155	1.0592773	3.6068861	9.057521	Sitting_Scroll
14:25:12.493	1.0199611	3.5315554	8.684034	-0.10699183	-0.009069516	0.073873155	1.0592773	3.6068861	9.057521	Sitting_Scroll
14:25:12.514	1.0199611	3.5315554	8.684034	-0.10699183	-0.009069516	0.073873155	1.0592773	3.6068861	9.057521	Sitting_Scroll
14:25:12.535	1.0199611	3.5315554	8.684034	-0.10699183	-0.009069516	0.073873155	1.0592773	3.6068861	9.057521	Sitting_Scroll
14:25:12.557	1.0391153	3.4453614	8.46855	0.05000054	0.096610166	0.0115649	0.9859419	3.5658245	9.082026	Sitting_Scroll
14:25:12.578	1.0391153	3.4453614	8.46855	0.05000054	0.096610166	0.0115649	0.9859419	3.5658245	9.082026	Sitting_Scroll
14:25:12.599	1.0391153	3.4453614	8.46855	0.05000054	0.096610166	0.0115649	0.9859419	3.5658245	9.082026	Sitting_Scroll
14:25:12.620	1.0391153	3.4453614	8.46855	0.05000054	0.096610166	0.0115649	0.9859419	3.5658245	9.082026	Sitting_Scroll
14:25:12.641	1.0391153	3.4453614	8.46855	0.05000054	0.096610166	0.0115649	0.9859419	3.5658245	9.082026	Sitting_Scroll
14:25:12.662	1.0391153	3.4453614	8.46855	0.05000054	0.096610166	0.0115649	0.9859419	3.5658245	9.082026	Sitting_Scroll
14:25:12.684	1.0391153	3.4453614	8.46855	0.05000054	0.096610166	0.0115649	0.9859419	3.5658245	9.082026	Sitting_Scroll
14:25:12.706	1.0391153	3.4453614	8.46855	0.05000054	0.096610166	0.0115649	0.9859419	3.5658245	9.082026	Sitting_Scroll
14:25:12.727	0.74701375	3.407053	8.830086	-0.02696848	0.12532084	0.12213151	0.8634417	3.546979	9.101854	Sitting_Scroll
14:25:12.748	0.74701375	3.407053	8.830086	-0.02696848	0.12532084	0.12213151	0.8634417	3.546979	9.101854	Sitting_Scroll
14:25:12.771	0.74701375	3.407053	8.830086	-0.02696848	0.12532084	0.12213151	0.8634417	3.546979	9.101854	Sitting_Scroll
14:25:12.792	0.74701375	3.407053	8.830086	-0.02696848	0.12532084	0.12213151	0.8634417	3.546979	9.101854	Sitting_Scroll
14:25:12.813	0.74701375	3.407053	8.830086	-0.02696848	0.12532084	0.12213151	0.8634417	3.546979	9.101854	Sitting_Scroll
14:25:12.835	0.74701375	3.407053	8.830086	-0.02696848	0.12532084	0.12213151	0.8634417	3.546979	9.101854	Sitting_Scroll
14:25:12.856	0.74701375	3.407053	8.830086	-0.02696848	0.12532084	0.12213151	0.8634417	3.546979	9.101854	Sitting_Scroll
14:25:12.878	0.74701375	3.407053	8.830086	-0.02696848	0.12532084	0.12213151	0.8634417	3.546979	9.101854	Sitting_Scroll
14:25:12.899	0.74701375	3.407053	8.830086	-0.02696848	0.12532084	0.12213151	0.8634417	3.546979	9.101854	Sitting_Scroll
14:25:12.920	0.531529	3.5052183	8.356019	0.24364482	0.09722104	0.054325465	0.6319168	3.5710804	9.111444	Sitting_Scroll
14:25:12.941	0.531529	3.5052183	8.356019	0.24364482	0.09722104	0.054325465	0.6319168	3.5710804	9.111444	Sitting_Scroll
14:25:12.962	0.531529	3.5052183	8.356019	0.24364482	0.09722104	0.054325465	0.6319168	3.5710804	9.111444	Sitting_Scroll
14:25:12.984	0.531529	3.5052183	8.356019	0.24364482	0.09722104	0.054325465	0.6319168	3.5710804	9.111444	Sitting_Scroll
14:25:13.005	0.531529	3.5052183	8.356019	0.24364482	0.09722104	0.054325465	0.6319168	3.5710804	9.111444	Sitting_Scroll
14:25:13.026	0.531529	3.5052183	8.356019	0.24364482	0.09722104	0.054325465	0.6319168	3.5710804	9.111444	Sitting_Scroll
14:25:13.047	0.531529	3.5052183	8.356019	0.24364482	0.09722104	0.054325465	0.6319168	3.5710804	9.111444	Sitting_Scroll
14:25:13.068	0.531529	3.5052183	8.356019	0.24364482	0.09722104	0.054325465	0.6319168	3.5710804	9.111444	Sitting_Scroll
14:25:13.089	0.6608198	3.6081722	8.870789	-0.017194636	-0.024341147	0.033556048	0.6006832	3.6902559	9.065956	Sitting_Scroll
14:25:13.111	0.6608198	3.6081722	8.870789	-0.017194636	-0.024341147	0.033556048	0.6006832	3.6902559	9.065956	Sitting_Scroll
14:25:13.132	0.6608198	3.6081722	8.870789	-0.017194636	-0.024341147	0.033556048	0.6006832	3.6902559	9.065956	Sitting_Scroll
14:25:13.158	0.6608198	3.6081722	8.870789	-0.017194636	-0.024341147	0.033556048	0.6006832	3.6902559	9.065956	Sitting_Scroll
14:25:13.191	0.6608198	3.6081722	8.870789	-0.017194636	-0.024341147	0.033556048	0.6006832	3.6902559	9.065956	Sitting_Scroll
14:25:13.212	0.6608198	3.6081722	8.870789	-0.017194636	-0.024341147	0.033556048	0.6006832	3.6902559	9.065956	Sitting_Scroll
14:25:13.233	0.6608198	3.6081722	8.870789	-0.017194636	-0.024341147	0.033556048	0.6006832	3.6902559	9.065956	Sitting_Scroll
14:25:13.253	0.6608198	3.6081722	8.870789	-0.017194636	-0.024341147	0.033556048	0.6006832	3.6902559	9.065956	Sitting_Scroll
14:25:13.275	0.4860378	3.5914123	9.323306	-0.014140309	0.033080187	-0.03974778	0.64606404	3.7186143	9.051236	Sitting_Scroll
14:25:13.296	0.4860378	3.5914123	9.323306	-0.014140309	0.033080187	-0.03974778	0.64606404	3.7186143	9.051236	Sitting_Scroll
14:25:13.318	0.4860378	3.5914123	9.323306	-0.014140309	0.033080187	-0.03974778	0.64606404	3.7186143	9.051236	Sitting_Scroll
14:25:13.339	0.4860378	3.5914123	9.323306	-0.014140309	0.033080187	-0.03974778	0.64606404	3.7186143	9.051236	Sitting_Scroll
14:25:13.360	0.4860378	3.5914123	9.323306	-0.014140309	0.033080187	-0.03974778	0.64606404	3.7186143	9.051236	Sitting_Scroll
14:25:13.381	0.4860378	3.5914123	9.323306	-0.014140309	0.033080187	-0.03974778	0.64606404	3.7186143	9.051236	Sitting_Scroll
14:25:13.402	0.4860378	3.5914123	9.323306	-0.014140309	0.033080187	-0.03974778	0.64606404	3.7186143	9.051236	Sitting_Scroll
14:25:13.423	0.4860378	3.5914123	9.323306	-0.014140309	0.033080187	-0.03974778	0.64606404	3.7186143	9.051236	Sitting_Scroll
14:25:13.445	0.54350036	3.632115	9.002473	-0.025746748	0.026971532	0.028058263	0.59319854	3.7333598	9.048784	Sitting_Scroll
14:25:13.466	0.54350036	3.632115	9.002473	-0.025746748	0.026971532	0.028058263	0.59319854	3.7333598	9.048784	Sitting_Scroll
14:25:13.487	0.54350036	3.632115	9.002473	-0.025746748	0.026971532	0.028058263	0.59319854	3.7333598	9.048784	Sitting_Scroll
14:25:13.509	0.54350036	3.632115	9.002473	-0.025746748	0.026971532	0.028058263	0.59319854	3.7333598	9.048784	Sitting_Scroll
14:25:13.531	0.54350036	3.632115	9.002473	-0.025746748	0.026971532	0.028058263	0.59319854	3.7333598	9.048784	Sitting_Scroll
14:25:13.552	0.54350036	3.632115	9.002473	-0.025746748	0.026971532	0.028058263	0.59319854	3.7333598	9.048784	Sitting_Scroll
14:25:13.573	0.54350036	3.632115	9.002473	-0.025746748	0.026971532	0.028058263	0.59319854	3.7333598	9.048784	Sitting_Scroll
14:25:13.595	0.54350036	3.632115	9.002473	-0.025746748	0.026971532	0.028058263	0.59319854	3.7333598	9.048784	Sitting_Scroll
14:25:13.617	0.54350036	3.632115	9.002473	-0.025746748	0.026971532	0.028058263	0.59319854	3.7333598	9.048784	Sitting_Scroll
14:25:13.639	0.57223165	3.624932	8.8085375	-0.0459053	-0.039612778	0.025003936	0.57728875	3.7470403	9.044158	Sitting_Scroll
14:25:13.660	0.57223165	3.624932	8.8085375	-0.0459053	-0.039612778	0.025003936	0.57728875	3.7470403	9.044158	Sitting_Scroll
14:25:13.681	0.57223165	3.624932	8.8085375	-0.0459053	-0.039612778	0.025003936	0.57728875	3.7470403	9.044158	Sitting_Scroll
14:25:13.702	0.57223165	3.624932	8.8085375	-0.0459053	-0.039612778	0.025003936	0.57728875	3.7470403	9.044158	Sitting_Scroll
14:25:13.723	0.57223165	3.624932	8.8085375	-0.0459053	-0.039612778	0.025003936	0.57728875	3.7470403	9.044158	Sitting_Scroll
14:25:13.745	0.57223165	3.624932	8.8085375	-0.0459053	-0.039612778	0.025003936	0.57728875	3.7470403	9.044158	Sitting_Scroll
14:25:13.767	0.57223165	3.624932	8.8085375	-0.0459053	-0.039612778	0.025003936	0.57728875	3.7470403	9.044158	Sitting_Scroll
14:25:13.788	0.57223165	3.624932	8.8085375	-0.0459053	-0.039612778	0.025003936	0.57728875	3.7470403	9.044158	Sitting_Scroll
14:25:13.809	0.45251793	3.5890179	8.801354	0.049389675	0.10088623	0.031112589	0.5191003	3.7499015	9.046498	Sitting_Scroll
14:25:13.830	0.45251793	3.5890179	8.801354	0.049389675	0.10088623	0.031112589	0.5191003	3.7499015	9.046498	Sitting_Scroll
14:25:13.852	0.45251793	3.5890179	8.801354	0.049389675	0.10088623	0.031112589	0.5191003	3.7499015	9.046498	Sitting_Scroll
14:25:13.873	0.45251793	3.5890179	8.801354	0.049389675	0.10088623	0.031112589	0.5191003	3.7499015	9.046498	Sitting_Scroll
14:25:13.895	0.45251793	3.5890179	8.801354	0.049389675	0.10088623	0.031112589	0.5191003	3.7499015	9.046498	Sitting_Scroll
14:25:13.916	0.45251793	3.5890179	8.801354	0.049389675	0.10088623	0.031112589	0.5191003	3.7499015	9.046498	Sitting_Scroll
14:25:13.937	0.45251793	3.5890179	8.801354	0.049389675	0.10088623	0.031112589	0.5191003	3.7499015	9.046498	Sitting_Scroll
14:25:13.959	0.45251793	3.5890179	8.801354	0.049389675	0.10088623	0.031112589	0.5191003	3.7499015	9.046498	Sitting_Scroll
14:25:13.980	0.45251793	3.5890179	8.801354	0.049389675	0.10088623	0.031112589	0.5191003	3.7499015	9.046498	Sitting_Scroll
14:25:14.001	0.31125572	3.6728175	9.115005	0.061606985	0.14425766	-0.005539326	0.3961495	3.7602184	9.048436	Sitting_Scroll
14:25:14.023	0.31125572	3.6728175	9.115005	0.061606985	0.14425766	-0.005539326	0.3961495	3.7602184	9.048436	Sitting_Scroll
14:25:14.044	0.31125572	3.6728175	9.115005	0.061606985	0.14425766	-0.005539326	0.3961495	3.7602184	9.048436	Sitting_Scroll
14:25:14.065	0.31125572	3.6728175	9.115005	0.061606985	0.14425766	-0.005539326	0.3961495	3.7602184	9.048436	Sitting_Scroll
14:25:14.086	0.31125572	3.6728175	9.115005	0.061606985	0.14425766	-0.005539326	0.3961495	3.7602184	9.048436	Sitting_Scroll
14:25:14.107	0.31125572	3.6728175	9.115005	0.061606985	0.14425766	-0.005539326	0.3961495	3.7602184	9.048436	Sitting_Scroll
14:25:14.129	0.31125572	3.6728175	9.115005	0.061606985	0.14425766	-0.005539326	0.3961495	3.7602184	9.048436	Sitting_Scroll
14:25:14.150	0.31125572	3.6728175	9.115005	0.061606985	0.14425766	-0.005539326	0.3961495	3.7602184	9.048436	Sitting_Scroll
14:25:14.173	0.30167863	3.694366	8.746285	-0.020859826	-0.043277968	0.05921239	0.32540715	3.8151543	9.028239	Sitting_Scroll
14:25:14.195	0.30167863	3.694366	8.746285	-0.020859826	-0.043277968	0.05921239	0.32540715	3.8151543	9.028239	Sitting_Scroll
14:25:14.228	0.30167863	3.694366	8.746285	-0.020859826	-0.043277968	0.05921239	0.32540715	3.8151543	9.028239	Sitting_Scroll
14:25:14.262	0.30167863	3.694366	8.746285	-0.020859826	-0.043277968	0.05921239	0.32540715	3.8151543	9.028239	Sitting_Scroll
14:25:14.298	0.30167863	3.694366	8.746285	-0.020859826	-0.043277968	0.05921239	0.32540715	3.8151543	9.028239	Sitting_Scroll
14:25:14.338	0.30167863	3.694366	8.746285	-0.020859826	-0.043277968	0.05921239	0.32540715	3.8151543	9.028239	Sitting_Scroll
14:25:14.363	0.4644893	3.7661943	8.803748	-0.00497733	-0.04205624	0.004234518	0.40446007	3.8351543	9.016561	Sitting_Scroll
14:25:14.397	0.4644893	3.7661943	8.803748	-0.00497733	-0.04205624	0.004234518	0.40446007	3.8351543	9.016561	Sitting_Scroll
14:25:14.432	0.4644893	3.7661943	8.803748	-0.00497733	-0.04205624	0.004234518	0.40446007	3.8351543	9.016561	Sitting_Scroll
14:25:14.454	0.4644893	3.7661943	8.803748	-0.00497733	-0.04205624	0.004234518	0.40446007	3.8351543	9.016561	Sitting_Scroll
14:25:14.478	0.4644893	3.7661943	8.803748	-0.00497733	-0.04205624	0.004234518	0.40446007	3.8351543	9.016561	Sitting_Scroll
14:25:14.501	0.4644893	3.7661943	8.803748	-0.00497733	-0.04205624	0.004234518	0.40446007	3.8351543	9.016561	Sitting_Scroll
14:25:14.524	0.4644893	3.7661943	8.803748	-0.00497733	-0.04205624	0.004234518	0.40446007	3.8351543	9.016561	Sitting_Scroll
14:25:14.547	0.4668836	3.8116856	8.691217	-0.0019230038	0.011699902	0.0024019221	0.44968423	3.8429897	9.011081	Sitting_Scroll
14:25:14.570	0.4668836	3.8116856	8.691217	-0.0019230038	0.011699902	0.0024019221	0.44968423	3.8429897	9.011081	Sitting_Scroll
14:25:14.594	0.4668836	3.8116856	8.691217	-0.0019230038	0.011699902	0.0024019221	0.44968423	3.8429897	9.011081	Sitting_Scroll
14:25:14.617	0.4668836	3.8116856	8.691217	-0.0019230038	0.011699902	0.0024019221	0.44968423	3.8429897	9.011081	Sitting_Scroll
14:25:14.640	0.4668836	3.8116856	8.691217	-0.0019230038	0.011699902	0.0024019221	0.44968423	3.8429897	9.011081	Sitting_Scroll
14:25:14.663	0.4668836	3.8116856	8.691217	-0.0019230038	0.011699902	0.0024019221	0.44968423	3.8429897	9.011081	Sitting_Scroll
14:25:14.685	0.4668836	3.8116856	8.691217	-0.0019230038	0.011699902	0.0024019221	0.44968423	3.8429897	9.011081	Sitting_Scroll
14:25:14.710	0.34956414	3.6871831	8.712766	0.02984199	-0.0029608638	-0.02814134	0.43310618	3.8532963	9.007491	Sitting_Scroll
14:25:14.733	0.34956414	3.6871831	8.712766	0.02984199	-0.0029608638	-0.02814134	0.43310618	3.8532963	9.007491	Sitting_Scroll
14:25:14.757	0.34956414	3.6871831	8.712766	0.02984199	-0.0029608638	-0.02814134	0.43310618	3.8532963	9.007491	Sitting_Scroll
14:25:14.782	0.34956414	3.6871831	8.712766	0.02984199	-0.0029608638	-0.02814134	0.43310618	3.8532963	9.007491	Sitting_Scroll
14:25:14.806	0.34956414	3.6871831	8.712766	0.02984199	-0.0029608638	-0.02814134	0.43310618	3.8532963	9.007491	Sitting_Scroll
14:25:14.827	0.34956414	3.6871831	8.712766	0.02984199	-0.0029608638	-0.02814134	0.43310618	3.8532963	9.007491	Sitting_Scroll
14:25:14.848	0.34956414	3.6871831	8.712766	0.02984199	-0.0029608638	-0.02814134	0.43310618	3.8532963	9.007491	Sitting_Scroll
14:25:14.869	0.34956414	3.6871831	8.712766	0.02984199	-0.0029608638	-0.02814134	0.43310618	3.8532963	9.007491	Sitting_Scroll
14:25:14.890	0.5985687	4.0559015	8.528407	-0.42830694	0.093555845	0.06532104	0.39998162	4.02038	8.93571	Sitting_Scroll
14:25:14.911	0.5985687	4.0559015	8.528407	-0.42830694	0.093555845	0.06532104	0.39998162	4.02038	8.93571	Sitting_Scroll
14:25:14.932	0.5985687	4.0559015	8.528407	-0.42830694	0.093555845	0.06532104	0.39998162	4.02038	8.93571	Sitting_Scroll
14:25:14.954	0.5985687	4.0559015	8.528407	-0.42830694	0.093555845	0.06532104	0.39998162	4.02038	8.93571	Sitting_Scroll
14:25:14.981	0.5985687	4.0559015	8.528407	-0.42830694	0.093555845	0.06532104	0.39998162	4.02038	8.93571	Sitting_Scroll
14:25:15.015	0.5985687	4.0559015	8.528407	-0.42830694	0.093555845	0.06532104	0.39998162	4.02038	8.93571	Sitting_Scroll
14:25:15.049	0.5985687	4.0559015	8.528407	-0.42830694	0.093555845	0.06532104	0.39998162	4.02038	8.93571	Sitting_Scroll
14:25:15.082	0.23463893	3.7254915	8.736709	-9.040806e-05	-0.07870815	0.025614802	0.38811466	3.919636	8.980879	Sitting_Scroll
14:25:15.115	0.23463893	3.7254915	8.736709	-9.040806e-05	-0.07870815	0.025614802	0.38811466	3.919636	8.980879	Sitting_Scroll
14:25:15.149	0.23463893	3.7254915	8.736709	-9.040806e-05	-0.07870815	0.025614802	0.38811466	3.919636	8.980879	Sitting_Scroll
14:25:15.182	0.23463893	3.7254915	8.736709	-9.040806e-05	-0.07870815	0.025614802	0.38811466	3.919636	8.980879	Sitting_Scroll
14:25:15.215	0.23463893	3.7254915	8.736709	-9.040806e-05	-0.07870815	0.025614802	0.38811466	3.919636	8.980879	Sitting_Scroll
14:25:15.249	0.35435268	3.7183087	9.182044	0.029231124	0.11432526	-0.0018741345	0.46713734	3.8803487	8.994167	Sitting_Scroll
14:25:15.283	0.35435268	3.7183087	9.182044	0.029231124	0.11432526	-0.0018741345	0.46713734	3.8803487	8.994167	Sitting_Scroll
14:25:15.316	0.35435268	3.7183087	9.182044	0.029231124	0.11432526	-0.0018741345	0.46713734	3.8803487	8.994167	Sitting_Scroll
14:25:15.339	0.35435268	3.7183087	9.182044	0.029231124	0.11432526	-0.0018741345	0.46713734	3.8803487	8.994167	Sitting_Scroll
14:25:15.360	0.35435268	3.7183087	9.182044	0.029231124	0.11432526	-0.0018741345	0.46713734	3.8803487	8.994167	Sitting_Scroll
14:25:15.381	0.35435268	3.7183087	9.182044	0.029231124	0.11432526	-0.0018741345	0.46713734	3.8803487	8.994167	Sitting_Scroll
14:25:15.402	0.35435268	3.7183087	9.182044	0.029231124	0.11432526	-0.0018741345	0.46713734	3.8803487	8.994167	Sitting_Scroll
14:25:15.423	0.35435268	3.7183087	9.182044	0.029231124	0.11432526	-0.0018741345	0.46713734	3.8803487	8.994167	Sitting_Scroll
14:25:15.444	0.55786604	3.8308396	8.846846	-0.08866587	-0.05244095	-0.029973935	0.42602456	3.969344	8.957296	Sitting_Scroll
14:25:15.465	0.55786604	3.8308396	8.846846	-0.08866587	-0.05244095	-0.029973935	0.42602456	3.969344	8.957296	Sitting_Scroll
14:25:15.486	0.55786604	3.8308396	8.846846	-0.08866587	-0.05244095	-0.029973935	0.42602456	3.969344	8.957296	Sitting_Scroll
14:25:15.507	0.55786604	3.8308396	8.846846	-0.08866587	-0.05244095	-0.029973935	0.42602456	3.969344	8.957296	Sitting_Scroll
14:25:15.528	0.55786604	3.8308396	8.846846	-0.08866587	-0.05244095	-0.029973935	0.42602456	3.969344	8.957296	Sitting_Scroll
14:25:15.549	0.55786604	3.8308396	8.846846	-0.08866587	-0.05244095	-0.029973935	0.42602456	3.969344	8.957296	Sitting_Scroll
14:25:15.570	0.55786604	3.8308396	8.846846	-0.08866587	-0.05244095	-0.029973935	0.42602456	3.969344	8.957296	Sitting_Scroll
14:25:15.591	0.55786604	3.8308396	8.846846	-0.08866587	-0.05244095	-0.029973935	0.42602456	3.969344	8.957296	Sitting_Scroll
14:25:15.612	0.30167863	3.8523881	8.734315	0.01823555	-0.016399898	0.004234518	0.3475867	3.9786634	8.95655	Sitting_Scroll
14:25:15.633	0.30167863	3.8523881	8.734315	0.01823555	-0.016399898	0.004234518	0.3475867	3.9786634	8.95655	Sitting_Scroll
14:25:15.653	0.30167863	3.8523881	8.734315	0.01823555	-0.016399898	0.004234518	0.3475867	3.9786634	8.95655	Sitting_Scroll
14:25:15.674	0.30167863	3.8523881	8.734315	0.01823555	-0.016399898	0.004234518	0.3475867	3.9786634	8.95655	Sitting_Scroll
14:25:15.695	0.30167863	3.8523881	8.734315	0.01823555	-0.016399898	0.004234518	0.3475867	3.9786634	8.95655	Sitting_Scroll
14:25:15.716	0.30167863	3.8523881	8.734315	0.01823555	-0.016399898	0.004234518	0.3475867	3.9786634	8.95655	Sitting_Scroll
14:25:15.737	0.30167863	3.8523881	8.734315	0.01823555	-0.016399898	0.004234518	0.3475867	3.9786634	8.95655	Sitting_Scroll
14:25:15.758	0.30167863	3.8523881	8.734315	0.01823555	-0.016399898	0.004234518	0.3475867	3.9786634	8.95655	Sitting_Scroll
14:25:15.779	0.30167863	3.8523881	8.734315	0.01823555	-0.016399898	0.004234518	0.3475867	3.9786634	8.95655	Sitting_Scroll
14:25:15.803	0.44772938	3.9050622	8.794171	0.06893736	0.09477757	-0.005539326	0.32303384	3.9980223	8.948845	Sitting_Scroll
14:25:15.825	0.44772938	3.9050622	8.794171	0.06893736	0.09477757	-0.005539326	0.32303384	3.9980223	8.948845	Sitting_Scroll
14:25:15.847	0.44772938	3.9050622	8.794171	0.06893736	0.09477757	-0.005539326	0.32303384	3.9980223	8.948845	Sitting_Scroll
14:25:15.870	0.44772938	3.9050622	8.794171	0.06893736	0.09477757	-0.005539326	0.32303384	3.9980223	8.948845	Sitting_Scroll
14:25:15.891	0.44772938	3.9050622	8.794171	0.06893736	0.09477757	-0.005539326	0.32303384	3.9980223	8.948845	Sitting_Scroll
14:25:15.913	0.44772938	3.9050622	8.794171	0.06893736	0.09477757	-0.005539326	0.32303384	3.9980223	8.948845	Sitting_Scroll
14:25:15.934	0.44772938	3.9050622	8.794171	0.06893736	0.09477757	-0.005539326	0.32303384	3.9980223	8.948845	Sitting_Scroll
14:25:15.955	0.44772938	3.9050622	8.794171	0.06893736	0.09477757	-0.005539326	0.32303384	3.9980223	8.948845	Sitting_Scroll
14:25:15.976	-0.0071828244	3.9529476	8.547561	0.03778324	0.12898602	-0.019589227	0.14628436	4.0918403	8.910994	Sitting_Scroll
14:25:15.997	-0.0071828244	3.9529476	8.547561	0.03778324	0.12898602	-0.019589227	0.14628436	4.0918403	8.910994	Sitting_Scroll
14:25:16.018	-0.0071828244	3.9529476	8.547561	0.03778324	0.12898602	-0.019589227	0.14628436	4.0918403	8.910994	Sitting_Scroll
14:25:16.039	-0.0071828244	3.9529476	8.547561	0.03778324	0.12898602	-0.019589227	0.14628436	4.0918403	8.910994	Sitting_Scroll
14:25:16.060	-0.0071828244	3.9529476	8.547561	0.03778324	0.12898602	-0.019589227	0.14628436	4.0918403	8.910994	Sitting_Scroll
14:25:16.082	-0.0071828244	3.9529476	8.547561	0.03778324	0.12898602	-0.019589227	0.14628436	4.0918403	8.910994	Sitting_Scroll
14:25:16.104	-0.0071828244	3.9529476	8.547561	0.03778324	0.12898602	-0.019589227	0.14628436	4.0918403	8.910994	Sitting_Scroll
14:25:16.126	-0.0071828244	3.9529476	8.547561	0.03778324	0.12898602	-0.019589227	0.14628436	4.0918403	8.910994	Sitting_Scroll
14:25:16.149	0.18675344	4.0463243	8.597841	0.038394105	-0.07992989	0.035388645	0.15141645	4.129844	8.893358	Sitting_Scroll
14:25:16.173	0.18675344	4.0463243	8.597841	0.038394105	-0.07992989	0.035388645	0.15141645	4.129844	8.893358	Sitting_Scroll
14:25:16.194	0.18675344	4.0463243	8.597841	0.038394105	-0.07992989	0.035388645	0.15141645	4.129844	8.893358	Sitting_Scroll
14:25:16.215	0.18675344	4.0463243	8.597841	0.038394105	-0.07992989	0.035388645	0.15141645	4.129844	8.893358	Sitting_Scroll
14:25:16.237	0.18675344	4.0463243	8.597841	0.038394105	-0.07992989	0.035388645	0.15141645	4.129844	8.893358	Sitting_Scroll
14:25:16.258	0.18675344	4.0463243	8.597841	0.038394105	-0.07992989	0.035388645	0.15141645	4.129844	8.893358	Sitting_Scroll
14:25:16.279	0.18675344	4.0463243	8.597841	0.038394105	-0.07992989	0.035388645	0.15141645	4.129844	8.893358	Sitting_Scroll
14:25:16.300	0.18675344	4.0463243	8.597841	0.038394105	-0.07992989	0.035388645	0.15141645	4.129844	8.893358	Sitting_Scroll
14:25:16.321	0.18675344	4.0463243	8.597841	0.038394105	-0.07992989	0.035388645	0.15141645	4.129844	8.893358	Sitting_Scroll
14:25:16.343	0.15562786	3.972102	8.41827	-0.02696848	-0.012734707	0.020117015	0.23296763	4.1417313	8.886065	Sitting_Scroll
14:25:16.365	0.15562786	3.972102	8.41827	-0.02696848	-0.012734707	0.020117015	0.23296763	4.1417313	8.886065	Sitting_Scroll
14:25:16.386	0.15562786	3.972102	8.41827	-0.02696848	-0.012734707	0.020117015	0.23296763	4.1417313	8.886065	Sitting_Scroll
14:25:16.408	0.15562786	3.972102	8.41827	-0.02696848	-0.012734707	0.020117015	0.23296763	4.1417313	8.886065	Sitting_Scroll
14:25:16.429	0.15562786	3.972102	8.41827	-0.02696848	-0.012734707	0.020117015	0.23296763	4.1417313	8.886065	Sitting_Scroll
14:25:16.451	0.15562786	3.972102	8.41827	-0.02696848	-0.012734707	0.020117015	0.23296763	4.1417313	8.886065	Sitting_Scroll
14:25:16.472	0.15562786	3.972102	8.41827	-0.02696848	-0.012734707	0.020117015	0.23296763	4.1417313	8.886065	Sitting_Scroll
14:25:16.493	0.15562786	3.972102	8.41827	-0.02696848	-0.012734707	0.020117015	0.23296763	4.1417313	8.886065	Sitting_Scroll
14:25:16.514	0.43815228	4.0559015	8.614601	-0.022692423	-0.059771333	0.07204056	0.28085372	4.1118274	8.89856	Sitting_Scroll
14:25:16.536	0.43815228	4.0559015	8.614601	-0.022692423	-0.059771333	0.07204056	0.28085372	4.1118274	8.89856	Sitting_Scroll
14:25:16.572	0.43815228	4.0559015	8.614601	-0.022692423	-0.059771333	0.07204056	0.28085372	4.1118274	8.89856	Sitting_Scroll
14:25:16.605	0.43815228	4.0559015	8.614601	-0.022692423	-0.059771333	0.07204056	0.28085372	4.1118274	8.89856	Sitting_Scroll
14:25:16.639	0.43815228	4.0559015	8.614601	-0.022692423	-0.059771333	0.07204056	0.28085372	4.1118274	8.89856	Sitting_Scroll
14:25:16.672	0.43815228	4.0559015	8.614601	-0.022692423	-0.059771333	0.07204056	0.28085372	4.1118274	8.89856	Sitting_Scroll
14:25:16.708	0.2370332	3.9864676	8.58587	-0.0074207913	-0.0029608638	-4.153884e-05	0.3150171	4.105575	8.900302	Sitting_Scroll
14:25:16.742	0.2370332	3.9864676	8.58587	-0.0074207913	-0.0029608638	-4.153884e-05	0.3150171	4.105575	8.900302	Sitting_Scroll
14:25:16.773	0.2370332	3.9864676	8.58587	-0.0074207913	-0.0029608638	-4.153884e-05	0.3150171	4.105575	8.900302	Sitting_Scroll
14:25:16.806	0.2370332	3.9864676	8.58587	-0.0074207913	-0.0029608638	-4.153884e-05	0.3150171	4.105575	8.900302	Sitting_Scroll
14:25:16.827	0.2370332	3.9864676	8.58587	-0.0074207913	-0.0029608638	-4.153884e-05	0.3150171	4.105575	8.900302	Sitting_Scroll
14:25:16.848	0.2370332	3.9864676	8.58587	-0.0074207913	-0.0029608638	-4.153884e-05	0.3150171	4.105575	8.900302	Sitting_Scroll
14:25:16.869	0.16041641	4.0582957	8.865999	-0.1302047	0.17296833	0.08242527	0.30412996	4.1477437	8.881109	Sitting_Scroll
14:25:16.890	0.16041641	4.0582957	8.865999	-0.1302047	0.17296833	0.08242527	0.30412996	4.1477437	8.881109	Sitting_Scroll
14:25:16.911	0.16041641	4.0582957	8.865999	-0.1302047	0.17296833	0.08242527	0.30412996	4.1477437	8.881109	Sitting_Scroll
14:25:16.933	0.16041641	4.0582957	8.865999	-0.1302047	0.17296833	0.08242527	0.30412996	4.1477437	8.881109	Sitting_Scroll
14:25:16.954	0.16041641	4.0582957	8.865999	-0.1302047	0.17296833	0.08242527	0.30412996	4.1477437	8.881109	Sitting_Scroll
14:25:16.976	0.16041641	4.0582957	8.865999	-0.1302047	0.17296833	0.08242527	0.30412996	4.1477437	8.881109	Sitting_Scroll
14:25:16.999	0.16041641	4.0582957	8.865999	-0.1302047	0.17296833	0.08242527	0.30412996	4.1477437	8.881109	Sitting_Scroll
14:25:17.020	0.16041641	4.0582957	8.865999	-0.1302047	0.17296833	0.08242527	0.30412996	4.1477437	8.881109	Sitting_Scroll
14:25:17.041	0.16041641	4.0582957	8.865999	-0.1302047	0.17296833	0.08242527	0.30412996	4.1477437	8.881109	Sitting_Scroll
14:25:17.062	0.26097596	4.0295644	8.676852	-0.011085982	-0.0047934595	0.008510575	0.2906703	4.1657124	8.873145	Sitting_Scroll
14:25:17.084	0.26097596	4.0295644	8.676852	-0.011085982	-0.0047934595	0.008510575	0.2906703	4.1657124	8.873145	Sitting_Scroll
14:25:17.106	0.26097596	4.0295644	8.676852	-0.011085982	-0.0047934595	0.008510575	0.2906703	4.1657124	8.873145	Sitting_Scroll
14:25:17.128	0.26097596	4.0295644	8.676852	-0.011085982	-0.0047934595	0.008510575	0.2906703	4.1657124	8.873145	Sitting_Scroll
14:25:17.149	0.26097596	4.0295644	8.676852	-0.011085982	-0.0047934595	0.008510575	0.2906703	4.1657124	8.873145	Sitting_Scroll
14:25:17.170	0.26097596	4.0295644	8.676852	-0.011085982	-0.0047934595	0.008510575	0.2906703	4.1657124	8.873145	Sitting_Scroll
14:25:17.192	0.26097596	4.0295644	8.676852	-0.011085982	-0.0047934595	0.008510575	0.2906703	4.1657124	8.873145	Sitting_Scroll
14:25:17.213	0.26097596	4.0295644	8.676852	-0.011085982	-0.0047934595	0.008510575	0.2906703	4.1657124	8.873145	Sitting_Scroll
14:25:17.234	0.35914123	4.1013927	8.58587	0.06405044	-0.12635565	-0.029973935	0.41040218	4.1599107	8.871139	Sitting_Scroll
14:25:17.255	0.35914123	4.1013927	8.58587	0.06405044	-0.12635565	-0.029973935	0.41040218	4.1599107	8.871139	Sitting_Scroll
14:25:17.278	0.35914123	4.1013927	8.58587	0.06405044	-0.12635565	-0.029973935	0.41040218	4.1599107	8.871139	Sitting_Scroll
14:25:17.299	0.35914123	4.1013927	8.58587	0.06405044	-0.12635565	-0.029973935	0.41040218	4.1599107	8.871139	Sitting_Scroll
14:25:17.320	0.35914123	4.1013927	8.58587	0.06405044	-0.12635565	-0.029973935	0.41040218	4.1599107	8.871139	Sitting_Scroll
14:25:17.344	0.35914123	4.1013927	8.58587	0.06405044	-0.12635565	-0.029973935	0.41040218	4.1599107	8.871139	Sitting_Scroll
14:25:17.366	0.35914123	4.1013927	8.58587	0.06405044	-0.12635565	-0.029973935	0.41040218	4.1599107	8.871139	Sitting_Scroll
14:25:17.387	0.35914123	4.1013927	8.58587	0.06405044	-0.12635565	-0.029973935	0.41040218	4.1599107	8.871139	Sitting_Scroll
14:25:17.410	0.339987	4.0559015	8.724737	0.014570358	0.0025369234	-0.0037067304	0.46768093	4.208562	8.845319	Sitting_Scroll
14:25:17.431	0.339987	4.0559015	8.724737	0.014570358	0.0025369234	-0.0037067304	0.46768093	4.208562	8.845319	Sitting_Scroll
14:25:17.452	0.339987	4.0559015	8.724737	0.014570358	0.0025369234	-0.0037067304	0.46768093	4.208562	8.845319	Sitting_Scroll
14:25:17.473	0.339987	4.0559015	8.724737	0.014570358	0.0025369234	-0.0037067304	0.46768093	4.208562	8.845319	Sitting_Scroll
14:25:17.495	0.339987	4.0559015	8.724737	0.014570358	0.0025369234	-0.0037067304	0.46768093	4.208562	8.845319	Sitting_Scroll
14:25:17.516	0.339987	4.0559015	8.724737	0.014570358	0.0025369234	-0.0037067304	0.46768093	4.208562	8.845319	Sitting_Scroll
14:25:17.538	0.339987	4.0559015	8.724737	0.014570358	0.0025369234	-0.0037067304	0.46768093	4.208562	8.845319	Sitting_Scroll
14:25:17.559	0.339987	4.0559015	8.724737	0.014570358	0.0025369234	-0.0037067304	0.46768093	4.208562	8.845319	Sitting_Scroll
14:25:17.580	0.339987	4.0559015	8.724737	0.014570358	0.0025369234	-0.0037067304	0.46768093	4.208562	8.845319	Sitting_Scroll
14:25:17.602	0.52913475	4.228289	8.504464	-0.0043664644	0.0013151928	0.036610376	0.4542333	4.2365127	8.832667	Sitting_Scroll
14:25:17.623	0.52913475	4.228289	8.504464	-0.0043664644	0.0013151928	0.036610376	0.4542333	4.2365127	8.832667	Sitting_Scroll
14:25:17.644	0.52913475	4.228289	8.504464	-0.0043664644	0.0013151928	0.036610376	0.4542333	4.2365127	8.832667	Sitting_Scroll
14:25:17.665	0.52913475	4.228289	8.504464	-0.0043664644	0.0013151928	0.036610376	0.4542333	4.2365127	8.832667	Sitting_Scroll
14:25:17.686	0.52913475	4.228289	8.504464	-0.0043664644	0.0013151928	0.036610376	0.4542333	4.2365127	8.832667	Sitting_Scroll
14:25:17.707	0.52913475	4.228289	8.504464	-0.0043664644	0.0013151928	0.036610376	0.4542333	4.2365127	8.832667	Sitting_Scroll
14:25:17.729	0.52913475	4.228289	8.504464	-0.0043664644	0.0013151928	0.036610376	0.4542333	4.2365127	8.832667	Sitting_Scroll
14:25:17.750	0.52913475	4.228289	8.504464	-0.0043664644	0.0013151928	0.036610376	0.4542333	4.2365127	8.832667	Sitting_Scroll
14:25:17.771	0.39505535	4.1181526	8.379962	0.08054381	-0.053662676	-0.03424999	0.5017885	4.232324	8.832102	Sitting_Scroll
14:25:17.792	0.39505535	4.1181526	8.379962	0.08054381	-0.053662676	-0.03424999	0.5017885	4.232324	8.832102	Sitting_Scroll
14:25:17.813	0.39505535	4.1181526	8.379962	0.08054381	-0.053662676	-0.03424999	0.5017885	4.232324	8.832102	Sitting_Scroll
14:25:17.835	0.39505535	4.1181526	8.379962	0.08054381	-0.053662676	-0.03424999	0.5017885	4.232324	8.832102	Sitting_Scroll
14:25:17.857	0.39505535	4.1181526	8.379962	0.08054381	-0.053662676	-0.03424999	0.5017885	4.232324	8.832102	Sitting_Scroll
14:25:17.878	0.39505535	4.1181526	8.379962	0.08054381	-0.053662676	-0.03424999	0.5017885	4.232324	8.832102	Sitting_Scroll
14:25:17.900	0.39505535	4.1181526	8.379962	0.08054381	-0.053662676	-0.03424999	0.5017885	4.232324	8.832102	Sitting_Scroll
14:25:17.922	0.39505535	4.1181526	8.379962	0.08054381	-0.053662676	-0.03424999	0.5017885	4.232324	8.832102	Sitting_Scroll
14:25:17.943	0.5650489	4.1516724	8.281796	0.006018244	-0.017621629	0.0072888443	0.50660527	4.2484245	8.824092	Sitting_Scroll
14:25:17.964	0.5650489	4.1516724	8.281796	0.006018244	-0.017621629	0.0072888443	0.50660527	4.2484245	8.824092	Sitting_Scroll
14:25:17.986	0.5650489	4.1516724	8.281796	0.006018244	-0.017621629	0.0072888443	0.50660527	4.2484245	8.824092	Sitting_Scroll
14:25:18.009	0.5650489	4.1516724	8.281796	0.006018244	-0.017621629	0.0072888443	0.50660527	4.2484245	8.824092	Sitting_Scroll
14:25:18.030	0.5650489	4.1516724	8.281796	0.006018244	-0.017621629	0.0072888443	0.50660527	4.2484245	8.824092	Sitting_Scroll
14:25:18.051	0.5650489	4.1516724	8.281796	0.006018244	-0.017621629	0.0072888443	0.50660527	4.2484245	8.824092	Sitting_Scroll
14:25:18.073	0.5650489	4.1516724	8.281796	0.006018244	-0.017621629	0.0072888443	0.50660527	4.2484245	8.824092	Sitting_Scroll
14:25:18.096	0.5650489	4.1516724	8.281796	0.006018244	-0.017621629	0.0072888443	0.50660527	4.2484245	8.824092	Sitting_Scroll
14:25:18.117	0.5650489	4.1516724	8.281796	0.006018244	-0.017621629	0.0072888443	0.50660527	4.2484245	8.824092	Sitting_Scroll
14:25:18.139	0.5865973	4.14449	8.3129225	-0.0007012733	0.008034711	0.036610376	0.479234	4.2356668	8.831751	Sitting_Scroll
14:25:18.160	0.5865973	4.14449	8.3129225	-0.0007012733	0.008034711	0.036610376	0.479234	4.2356668	8.831751	Sitting_Scroll
14:25:18.181	0.5865973	4.14449	8.3129225	-0.0007012733	0.008034711	0.036610376	0.479234	4.2356668	8.831751	Sitting_Scroll
14:25:18.202	0.5865973	4.14449	8.3129225	-0.0007012733	0.008034711	0.036610376	0.479234	4.2356668	8.831751	Sitting_Scroll
14:25:18.223	0.5865973	4.14449	8.3129225	-0.0007012733	0.008034711	0.036610376	0.479234	4.2356668	8.831751	Sitting_Scroll
14:25:18.245	0.5865973	4.14449	8.3129225	-0.0007012733	0.008034711	0.036610376	0.479234	4.2356668	8.831751	Sitting_Scroll
14:25:18.266	0.5865973	4.14449	8.3129225	-0.0007012733	0.008034711	0.036610376	0.479234	4.2356668	8.831751	Sitting_Scroll
14:25:18.287	0.5865973	4.14449	8.3129225	-0.0007012733	0.008034711	0.036610376	0.479234	4.2356668	8.831751	Sitting_Scroll
14:25:18.308	0.38787252	4.1373067	8.727132	0.059163522	-0.05244095	-0.026308745	0.51566505	4.2520304	8.821831	Sitting_Scroll
14:25:18.330	0.38787252	4.1373067	8.727132	0.059163522	-0.05244095	-0.026308745	0.51566505	4.2520304	8.821831	Sitting_Scroll
14:25:18.353	0.38787252	4.1373067	8.727132	0.059163522	-0.05244095	-0.026308745	0.51566505	4.2520304	8.821831	Sitting_Scroll
14:25:18.374	0.38787252	4.1373067	8.727132	0.059163522	-0.05244095	-0.026308745	0.51566505	4.2520304	8.821831	Sitting_Scroll
14:25:18.397	0.38787252	4.1373067	8.727132	0.059163522	-0.05244095	-0.026308745	0.51566505	4.2520304	8.821831	Sitting_Scroll
14:25:18.419	0.38787252	4.1373067	8.727132	0.059163522	-0.05244095	-0.026308745	0.51566505	4.2520304	8.821831	Sitting_Scroll
14:25:18.440	0.38787252	4.1373067	8.727132	0.059163522	-0.05244095	-0.026308745	0.51566505	4.2520304	8.821831	Sitting_Scroll
14:25:18.461	0.38787252	4.1373067	8.727132	0.059163522	-0.05244095	-0.026308745	0.51566505	4.2520304	8.821831	Sitting_Scroll
14:25:18.482	0.38787252	4.1373067	8.727132	0.059163522	-0.05244095	-0.026308745	0.51566505	4.2520304	8.821831	Sitting_Scroll
14:25:18.504	0.67757976	4.1756153	8.399116	-0.028190209	-0.024341147	-0.017756632	0.5504985	4.3137507	8.789701	Sitting_Scroll
14:25:18.525	0.67757976	4.1756153	8.399116	-0.028190209	-0.024341147	-0.017756632	0.5504985	4.3137507	8.789701	Sitting_Scroll
14:25:18.548	0.67757976	4.1756153	8.399116	-0.028190209	-0.024341147	-0.017756632	0.5504985	4.3137507	8.789701	Sitting_Scroll
14:25:18.569	0.67757976	4.1756153	8.399116	-0.028190209	-0.024341147	-0.017756632	0.5504985	4.3137507	8.789701	Sitting_Scroll
14:25:18.591	0.67757976	4.1756153	8.399116	-0.028190209	-0.024341147	-0.017756632	0.5504985	4.3137507	8.789701	Sitting_Scroll
14:25:18.612	0.67757976	4.1756153	8.399116	-0.028190209	-0.024341147	-0.017756632	0.5504985	4.3137507	8.789701	Sitting_Scroll
14:25:18.634	0.67757976	4.1756153	8.399116	-0.028190209	-0.024341147	-0.017756632	0.5504985	4.3137507	8.789701	Sitting_Scroll
14:25:18.655	0.67757976	4.1756153	8.399116	-0.028190209	-0.024341147	-0.017756632	0.5504985	4.3137507	8.789701	Sitting_Scroll
14:25:18.676	0.4644893	4.0535073	8.197997	-0.041629247	-0.035947587	-0.061128065	0.5279641	4.241634	8.826106	Sitting_Scroll
14:25:18.699	0.4644893	4.0535073	8.197997	-0.041629247	-0.035947587	-0.061128065	0.5279641	4.241634	8.826106	Sitting_Scroll
14:25:18.720	0.4644893	4.0535073	8.197997	-0.041629247	-0.035947587	-0.061128065	0.5279641	4.241634	8.826106	Sitting_Scroll
14:25:18.741	0.4644893	4.0535073	8.197997	-0.041629247	-0.035947587	-0.061128065	0.5279641	4.241634	8.826106	Sitting_Scroll
14:25:18.762	0.4644893	4.0535073	8.197997	-0.041629247	-0.035947587	-0.061128065	0.5279641	4.241634	8.826106	Sitting_Scroll
14:25:18.784	0.4644893	4.0535073	8.197997	-0.041629247	-0.035947587	-0.061128065	0.5279641	4.241634	8.826106	Sitting_Scroll
14:25:18.805	0.4644893	4.0535073	8.197997	-0.041629247	-0.035947587	-0.061128065	0.5279641	4.241634	8.826106	Sitting_Scroll
14:25:18.827	0.4644893	4.0535073	8.197997	-0.041629247	-0.035947587	-0.061128065	0.5279641	4.241634	8.826106	Sitting_Scroll
14:25:18.848	0.42378664	4.0559015	8.506859	0.0011313224	-0.026173742	0.016451823	0.5192495	4.1627874	8.86408	Sitting_Scroll
14:25:18.870	0.42378664	4.0559015	8.506859	0.0011313224	-0.026173742	0.016451823	0.5192495	4.1627874	8.86408	Sitting_Scroll
14:25:18.891	0.42378664	4.0559015	8.506859	0.0011313224	-0.026173742	0.016451823	0.5192495	4.1627874	8.86408	Sitting_Scroll
14:25:18.913	0.42378664	4.0559015	8.506859	0.0011313224	-0.026173742	0.016451823	0.5192495	4.1627874	8.86408	Sitting_Scroll
14:25:18.934	0.42378664	4.0559015	8.506859	0.0011313224	-0.026173742	0.016451823	0.5192495	4.1627874	8.86408	Sitting_Scroll
14:25:18.955	0.42378664	4.0559015	8.506859	0.0011313224	-0.026173742	0.016451823	0.5192495	4.1627874	8.86408	Sitting_Scroll
14:25:18.977	0.42378664	4.0559015	8.506859	0.0011313224	-0.026173742	0.016451823	0.5192495	4.1627874	8.86408	Sitting_Scroll
14:25:18.998	0.42378664	4.0559015	8.506859	0.0011313224	-0.026173742	0.016451823	0.5192495	4.1627874	8.86408	Sitting_Scroll
14:25:19.019	0.42378664	4.0559015	8.506859	0.0011313224	-0.026173742	0.016451823	0.5192495	4.1627874	8.86408	Sitting_Scroll
14:25:19.040	0.3232271	3.9074564	9.06233	-0.017194636	-0.05610614	0.026836533	0.5490278	4.12687	8.87907	Sitting_Scroll
14:25:19.061	0.3232271	3.9074564	9.06233	-0.017194636	-0.05610614	0.026836533	0.5490278	4.12687	8.87907	Sitting_Scroll
14:25:19.083	0.3232271	3.9074564	9.06233	-0.017194636	-0.05610614	0.026836533	0.5490278	4.12687	8.87907	Sitting_Scroll
14:25:19.104	0.3232271	3.9074564	9.06233	-0.017194636	-0.05610614	0.026836533	0.5490278	4.12687	8.87907	Sitting_Scroll
14:25:19.125	0.3232271	3.9074564	9.06233	-0.017194636	-0.05610614	0.026836533	0.5490278	4.12687	8.87907	Sitting_Scroll
14:25:19.146	0.3232271	3.9074564	9.06233	-0.017194636	-0.05610614	0.026836533	0.5490278	4.12687	8.87907	Sitting_Scroll
14:25:19.167	0.3232271	3.9074564	9.06233	-0.017194636	-0.05610614	0.026836533	0.5490278	4.12687	8.87907	Sitting_Scroll
14:25:19.188	0.3232271	3.9074564	9.06233	-0.017194636	-0.05610614	0.026836533	0.5490278	4.12687	8.87907	Sitting_Scroll
14:25:19.209	0.6847626	4.0391417	9.45978	0.0121268965	0.103940554	-0.078232296	0.6226561	4.1138406	8.880258	Sitting_Scroll
14:25:19.231	0.6847626	4.0391417	9.45978	0.0121268965	0.103940554	-0.078232296	0.6226561	4.1138406	8.880258	Sitting_Scroll
14:25:19.252	0.6847626	4.0391417	9.45978	0.0121268965	0.103940554	-0.078232296	0.6226561	4.1138406	8.880258	Sitting_Scroll
14:25:19.273	0.6847626	4.0391417	9.45978	0.0121268965	0.103940554	-0.078232296	0.6226561	4.1138406	8.880258	Sitting_Scroll
14:25:19.294	0.6847626	4.0391417	9.45978	0.0121268965	0.103940554	-0.078232296	0.6226561	4.1138406	8.880258	Sitting_Scroll
14:25:19.315	0.6847626	4.0391417	9.45978	0.0121268965	0.103940554	-0.078232296	0.6226561	4.1138406	8.880258	Sitting_Scroll
14:25:19.336	0.6847626	4.0391417	9.45978	0.0121268965	0.103940554	-0.078232296	0.6226561	4.1138406	8.880258	Sitting_Scroll
14:25:19.357	0.6847626	4.0391417	9.45978	0.0121268965	0.103940554	-0.078232296	0.6226561	4.1138406	8.880258	Sitting_Scroll
14:25:19.378	0.6847626	4.0391417	9.45978	0.0121268965	0.103940554	-0.078232296	0.6226561	4.1138406	8.880258	Sitting_Scroll
14:25:19.399	0.3304099	3.9505534	8.703189	0.051222272	-0.042667106	0.07876008	0.5296153	4.1279593	8.879742	Sitting_Scroll
14:25:19.421	0.3304099	3.9505534	8.703189	0.051222272	-0.042667106	0.07876008	0.5296153	4.1279593	8.879742	Sitting_Scroll
14:25:19.442	0.3304099	3.9505534	8.703189	0.051222272	-0.042667106	0.07876008	0.5296153	4.1279593	8.879742	Sitting_Scroll
14:25:19.463	0.3304099	3.9505534	8.703189	0.051222272	-0.042667106	0.07876008	0.5296153	4.1279593	8.879742	Sitting_Scroll
14:25:19.484	0.3304099	3.9505534	8.703189	0.051222272	-0.042667106	0.07876008	0.5296153	4.1279593	8.879742	Sitting_Scroll
14:25:19.505	0.3304099	3.9505534	8.703189	0.051222272	-0.042667106	0.07876008	0.5296153	4.1279593	8.879742	Sitting_Scroll
14:25:19.526	0.3304099	3.9505534	8.703189	0.051222272	-0.042667106	0.07876008	0.5296153	4.1279593	8.879742	Sitting_Scroll
14:25:19.548	0.3304099	3.9505534	8.703189	0.051222272	-0.042667106	0.07876008	0.5296153	4.1279593	8.879742	Sitting_Scroll
14:25:19.569	0.50040346	4.022382	8.511647	-0.056900874	0.09111238	0.017673554	0.55039823	4.111815	8.885967	Sitting_Scroll
14:25:19.590	0.50040346	4.022382	8.511647	-0.056900874	0.09111238	0.017673554	0.55039823	4.111815	8.885967	Sitting_Scroll
14:25:19.611	0.50040346	4.022382	8.511647	-0.056900874	0.09111238	0.017673554	0.55039823	4.111815	8.885967	Sitting_Scroll
14:25:19.633	0.50040346	4.022382	8.511647	-0.056900874	0.09111238	0.017673554	0.55039823	4.111815	8.885967	Sitting_Scroll
14:25:19.654	0.50040346	4.022382	8.511647	-0.056900874	0.09111238	0.017673554	0.55039823	4.111815	8.885967	Sitting_Scroll
14:25:19.676	0.50040346	4.022382	8.511647	-0.056900874	0.09111238	0.017673554	0.55039823	4.111815	8.885967	Sitting_Scroll
14:25:19.696	0.50040346	4.022382	8.511647	-0.056900874	0.09111238	0.017673554	0.55039823	4.111815	8.885967	Sitting_Scroll
14:25:19.717	0.50040346	4.022382	8.511647	-0.056900874	0.09111238	0.017673554	0.55039823	4.111815	8.885967	Sitting_Scroll
14:25:19.738	0.50040346	4.022382	8.511647	-0.056900874	0.09111238	0.017673554	0.55039823	4.111815	8.885967	Sitting_Scroll
14:25:19.759	0.89545876	4.1085753	8.73192	-0.07156164	0.06851037	0.012175766	0.56907636	4.1169796	8.882399	Sitting_Scroll
14:25:19.780	0.89545876	4.1085753	8.73192	-0.07156164	0.06851037	0.012175766	0.56907636	4.1169796	8.882399	Sitting_Scroll
14:25:19.801	0.89545876	4.1085753	8.73192	-0.07156164	0.06851037	0.012175766	0.56907636	4.1169796	8.882399	Sitting_Scroll
14:25:19.823	0.89545876	4.1085753	8.73192	-0.07156164	0.06851037	0.012175766	0.56907636	4.1169796	8.882399	Sitting_Scroll
14:25:19.844	0.89545876	4.1085753	8.73192	-0.07156164	0.06851037	0.012175766	0.56907636	4.1169796	8.882399	Sitting_Scroll
14:25:19.866	0.89545876	4.1085753	8.73192	-0.07156164	0.06851037	0.012175766	0.56907636	4.1169796	8.882399	Sitting_Scroll
14:25:19.887	0.89545876	4.1085753	8.73192	-0.07156164	0.06851037	0.012175766	0.56907636	4.1169796	8.882399	Sitting_Scroll
14:25:19.909	0.89545876	4.1085753	8.73192	-0.07156164	0.06851037	0.012175766	0.56907636	4.1169796	8.882399	Sitting_Scroll
14:25:19.930	0.45491222	3.9768906	8.722343	-0.0007012733	0.01964115	0.05066028	0.5527159	4.087177	8.897183	Sitting_Scroll
14:25:19.951	0.45491222	3.9768906	8.722343	-0.0007012733	0.01964115	0.05066028	0.5527159	4.087177	8.897183	Sitting_Scroll
14:25:19.973	0.45491222	3.9768906	8.722343	-0.0007012733	0.01964115	0.05066028	0.5527159	4.087177	8.897183	Sitting_Scroll
14:25:19.995	0.45491222	3.9768906	8.722343	-0.0007012733	0.01964115	0.05066028	0.5527159	4.087177	8.897183	Sitting_Scroll
14:25:20.017	0.45491222	3.9768906	8.722343	-0.0007012733	0.01964115	0.05066028	0.5527159	4.087177	8.897183	Sitting_Scroll
14:25:20.038	0.45491222	3.9768906	8.722343	-0.0007012733	0.01964115	0.05066028	0.5527159	4.087177	8.897183	Sitting_Scroll
14:25:20.059	0.45491222	3.9768906	8.722343	-0.0007012733	0.01964115	0.05066028	0.5527159	4.087177	8.897183	Sitting_Scroll
14:25:20.081	0.45491222	3.9768906	8.722343	-0.0007012733	0.01964115	0.05066028	0.5527159	4.087177	8.897183	Sitting_Scroll
14:25:20.102	0.55307746	4.0343533	8.286585	-0.0007012733	0.01964115	0.05066028	0.5527159	4.087177	8.897183	Sitting_Scroll
14:25:20.124	0.55307746	4.0343533	8.286585	0.028009394	0.012921633	0.018895285	0.56896263	4.1087847	8.886199	Sitting_Scroll
14:25:20.145	0.55307746	4.0343533	8.286585	0.028009394	0.012921633	0.018895285	0.56896263	4.1087847	8.886199	Sitting_Scroll
14:25:20.166	0.55307746	4.0343533	8.286585	0.028009394	0.012921633	0.018895285	0.56896263	4.1087847	8.886199	Sitting_Scroll
14:25:20.188	0.55307746	4.0343533	8.286585	0.028009394	0.012921633	0.018895285	0.56896263	4.1087847	8.886199	Sitting_Scroll
14:25:20.209	0.55307746	4.0343533	8.286585	0.028009394	0.012921633	0.018895285	0.56896263	4.1087847	8.886199	Sitting_Scroll
14:25:20.230	0.55307746	4.0343533	8.286585	0.028009394	0.012921633	0.018895285	0.56896263	4.1087847	8.886199	Sitting_Scroll
14:25:20.252	0.55307746	4.0343533	8.286585	0.028009394	0.012921633	0.018895285	0.56896263	4.1087847	8.886199	Sitting_Scroll
14:25:20.273	0.55307746	4.0343533	8.286585	0.028009394	0.012921633	0.018895285	0.56896263	4.1087847	8.886199	Sitting_Scroll
14:25:20.295	0.5219519	3.991256	8.523619	0.0402267	0.045908354	0.033556048	0.5736343	4.1189213	8.881204	Sitting_Scroll
14:25:20.316	0.5219519	3.991256	8.523619	0.0402267	0.045908354	0.033556048	0.5736343	4.1189213	8.881204	Sitting_Scroll
14:25:20.337	0.5219519	3.991256	8.523619	0.0402267	0.045908354	0.033556048	0.5736343	4.1189213	8.881204	Sitting_Scroll
14:25:20.359	0.5219519	3.991256	8.523619	0.0402267	0.045908354	0.033556048	0.5736343	4.1189213	8.881204	Sitting_Scroll
14:25:20.380	0.5219519	3.991256	8.523619	0.0402267	0.045908354	0.033556048	0.5736343	4.1189213	8.881204	Sitting_Scroll
14:25:20.405	0.5219519	3.991256	8.523619	0.0402267	0.045908354	0.033556048	0.5736343	4.1189213	8.881204	Sitting_Scroll
14:25:20.439	0.5219519	3.991256	8.523619	0.0402267	0.045908354	0.033556048	0.5736343	4.1189213	8.881204	Sitting_Scroll
14:25:20.472	0.55786604	4.0199876	8.559532	-0.0043664644	-0.049997486	-0.030584801	0.6101687	4.128065	8.874522	Sitting_Scroll
14:25:20.508	0.55786604	4.0199876	8.559532	-0.0043664644	-0.049997486	-0.030584801	0.6101687	4.128065	8.874522	Sitting_Scroll
14:25:20.541	0.55786604	4.0199876	8.559532	-0.0043664644	-0.049997486	-0.030584801	0.6101687	4.128065	8.874522	Sitting_Scroll
14:25:20.575	0.55786604	4.0199876	8.559532	-0.0043664644	-0.049997486	-0.030584801	0.6101687	4.128065	8.874522	Sitting_Scroll
14:25:20.608	0.55786604	4.0199876	8.559532	-0.0043664644	-0.049997486	-0.030584801	0.6101687	4.128065	8.874522	Sitting_Scroll
14:25:20.642	0.55786604	4.0199876	8.559532	-0.0043664644	-0.049997486	-0.030584801	0.6101687	4.128065	8.874522	Sitting_Scroll
14:25:20.674	0.86193895	3.8906965	8.897125	-0.05629001	-0.11474921	-0.011647979	0.81031746	4.0400577	8.898971	Sitting_Scroll
14:25:20.697	0.86193895	3.8906965	8.897125	-0.05629001	-0.11474921	-0.011647979	0.81031746	4.0400577	8.898971	Sitting_Scroll
14:25:20.721	0.86193895	3.8906965	8.897125	-0.05629001	-0.11474921	-0.011647979	0.81031746	4.0400577	8.898971	Sitting_Scroll
14:25:20.744	0.86193895	3.8906965	8.897125	-0.05629001	-0.11474921	-0.011647979	0.81031746	4.0400577	8.898971	Sitting_Scroll
14:25:20.767	0.86193895	3.8906965	8.897125	-0.05629001	-0.11474921	-0.011647979	0.81031746	4.0400577	8.898971	Sitting_Scroll
14:25:20.790	0.86193895	3.8906965	8.897125	-0.05629001	-0.11474921	-0.011647979	0.81031746	4.0400577	8.898971	Sitting_Scroll
14:25:20.812	0.86193895	3.8906965	8.897125	-0.05629001	-0.11474921	-0.011647979	0.81031746	4.0400577	8.898971	Sitting_Scroll
14:25:20.835	0.73743665	3.859571	8.638543	-0.03979665	-0.026784608	-0.040358648	0.85341835	4.0101366	8.90847	Sitting_Scroll
14:25:20.858	0.73743665	3.859571	8.638543	-0.03979665	-0.026784608	-0.040358648	0.85341835	4.0101366	8.90847	Sitting_Scroll
14:25:20.882	0.73743665	3.859571	8.638543	-0.03979665	-0.026784608	-0.040358648	0.85341835	4.0101366	8.90847	Sitting_Scroll
14:25:20.904	0.73743665	3.859571	8.638543	-0.03979665	-0.026784608	-0.040358648	0.85341835	4.0101366	8.90847	Sitting_Scroll
14:25:20.928	0.73743665	3.859571	8.638543	-0.03979665	-0.026784608	-0.040358648	0.85341835	4.0101366	8.90847	Sitting_Scroll
14:25:20.950	0.73743665	3.859571	8.638543	-0.03979665	-0.026784608	-0.040358648	0.85341835	4.0101366	8.90847	Sitting_Scroll
14:25:20.972	0.73743665	3.859571	8.638543	-0.03979665	-0.026784608	-0.040358648	0.85341835	4.0101366	8.90847	Sitting_Scroll
14:25:20.995	0.73743665	3.859571	8.638543	-0.03979665	-0.026784608	-0.040358648	0.85341835	4.0101366	8.90847	Sitting_Scroll
14:25:21.017	0.6273	3.9242165	8.432636	0.031063719	0.17785525	-0.020810956	0.6903357	4.0286756	8.914233	Sitting_Scroll
14:25:21.039	0.6273	3.9242165	8.432636	0.031063719	0.17785525	-0.020810956	0.6903357	4.0286756	8.914233	Sitting_Scroll
14:25:21.062	0.6273	3.9242165	8.432636	0.031063719	0.17785525	-0.020810956	0.6903357	4.0286756	8.914233	Sitting_Scroll
14:25:21.085	0.6273	3.9242165	8.432636	0.031063719	0.17785525	-0.020810956	0.6903357	4.0286756	8.914233	Sitting_Scroll
14:25:21.109	0.6273	3.9242165	8.432636	0.031063719	0.17785525	-0.020810956	0.6903357	4.0286756	8.914233	Sitting_Scroll
14:25:21.131	0.6273	3.9242165	8.432636	0.031063719	0.17785525	-0.020810956	0.6903357	4.0286756	8.914233	Sitting_Scroll
14:25:21.154	0.6273	3.9242165	8.432636	0.031063719	0.17785525	-0.020810956	0.6903357	4.0286756	8.914233	Sitting_Scroll
14:25:21.177	0.6273	3.9242165	8.432636	0.031063719	0.17785525	-0.020810956	0.6903357	4.0286756	8.914233	Sitting_Scroll
14:25:21.199	0.44772938	3.8475995	8.784595	0.020068146	0.16075101	0.023782205	0.53021556	3.9816635	8.94626	Sitting_Scroll
14:25:21.221	0.44772938	3.8475995	8.784595	0.020068146	0.16075101	0.023782205	0.53021556	3.9816635	8.94626	Sitting_Scroll
14:25:21.244	0.44772938	3.8475995	8.784595	0.020068146	0.16075101	0.023782205	0.53021556	3.9816635	8.94626	Sitting_Scroll
14:25:21.267	0.44772938	3.8475995	8.784595	0.020068146	0.16075101	0.023782205	0.53021556	3.9816635	8.94626	Sitting_Scroll
14:25:21.291	0.44772938	3.8475995	8.784595	0.020068146	0.16075101	0.023782205	0.53021556	3.9816635	8.94626	Sitting_Scroll
14:25:21.314	0.44772938	3.8475995	8.784595	0.020068146	0.16075101	0.023782205	0.53021556	3.9816635	8.94626	Sitting_Scroll
14:25:21.337	0.44772938	3.8475995	8.784595	0.020068146	0.16075101	0.023782205	0.53021556	3.9816635	8.94626	Sitting_Scroll
14:25:21.360	0.44772938	3.8475995	8.784595	0.020068146	0.16075101	0.023782205	0.53021556	3.9816635	8.94626	Sitting_Scroll
14:25:21.382	-0.06943397	3.7638	8.930645	0.054887462	0.12348824	0.043940756	0.28333354	3.9221876	8.983682	Sitting_Scroll
14:25:21.406	-0.06943397	3.7638	8.930645	0.054887462	0.12348824	0.043940756	0.28333354	3.9221876	8.983682	Sitting_Scroll
14:25:21.429	-0.06943397	3.7638	8.930645	0.054887462	0.12348824	0.043940756	0.28333354	3.9221876	8.983682	Sitting_Scroll
14:25:21.452	-0.06943397	3.7638	8.930645	0.054887462	0.12348824	0.043940756	0.28333354	3.9221876	8.983682	Sitting_Scroll
14:25:21.475	-0.06943397	3.7638	8.930645	0.054887462	0.12348824	0.043940756	0.28333354	3.9221876	8.983682	Sitting_Scroll
14:25:21.498	-0.06943397	3.7638	8.930645	0.054887462	0.12348824	0.043940756	0.28333354	3.9221876	8.983682	Sitting_Scroll
14:25:21.521	-0.06943397	3.7638	8.930645	0.054887462	0.12348824	0.043940756	0.28333354	3.9221876	8.983682	Sitting_Scroll
14:25:21.544	-0.06943397	3.7638	8.930645	0.054887462	0.12348824	0.043940756	0.28333354	3.9221876	8.983682	Sitting_Scroll
14:25:21.567	0.27294734	3.7925313	9.040782	-0.046516165	-0.0005174029	0.0005693264	0.27053443	3.9383612	8.976996	Sitting_Scroll
14:25:21.590	0.27294734	3.7925313	9.040782	-0.046516165	-0.0005174029	0.0005693264	0.27053443	3.9383612	8.976996	Sitting_Scroll
14:25:21.613	0.27294734	3.7925313	9.040782	-0.046516165	-0.0005174029	0.0005693264	0.27053443	3.9383612	8.976996	Sitting_Scroll
14:25:21.637	0.27294734	3.7925313	9.040782	-0.046516165	-0.0005174029	0.0005693264	0.27053443	3.9383612	8.976996	Sitting_Scroll
14:25:21.660	0.27294734	3.7925313	9.040782	-0.046516165	-0.0005174029	0.0005693264	0.27053443	3.9383612	8.976996	Sitting_Scroll
14:25:21.682	0.27294734	3.7925313	9.040782	-0.046516165	-0.0005174029	0.0005693264	0.27053443	3.9383612	8.976996	Sitting_Scroll
14:25:21.705	0.27294734	3.7925313	9.040782	-0.046516165	-0.0005174029	0.0005693264	0.27053443	3.9383612	8.976996	Sitting_Scroll
14:25:21.729	0.07901107	3.7853484	8.8085375	0.008461705	-0.010291247	-0.040358648	0.250599	3.93238	8.980198	Sitting_Scroll
14:25:21.753	0.07901107	3.7853484	8.8085375	0.008461705	-0.010291247	-0.040358648	0.250599	3.93238	8.980198	Sitting_Scroll
14:25:21.776	0.07901107	3.7853484	8.8085375	0.008461705	-0.010291247	-0.040358648	0.250599	3.93238	8.980198	Sitting_Scroll
14:25:21.799	0.07901107	3.7853484	8.8085375	0.008461705	-0.010291247	-0.040358648	0.250599	3.93238	8.980198	Sitting_Scroll
14:25:21.822	0.07901107	3.7853484	8.8085375	0.008461705	-0.010291247	-0.040358648	0.250599	3.93238	8.980198	Sitting_Scroll
14:25:21.844	0.07901107	3.7853484	8.8085375	0.008461705	-0.010291247	-0.040358648	0.250599	3.93238	8.980198	Sitting_Scroll
14:25:21.868	0.07901107	3.7853484	8.8085375	0.008461705	-0.010291247	-0.040358648	0.250599	3.93238	8.980198	Sitting_Scroll
14:25:21.891	0.07901107	3.7853484	8.8085375	0.008461705	-0.010291247	-0.040358648	0.250599	3.93238	8.980198	Sitting_Scroll
14:25:21.914	0.24182175	3.9002736	8.7822	-0.016583769	-0.03716932	0.0054562483	0.23092298	3.9458938	8.974796	Sitting_Scroll
14:25:21.937	0.24182175	3.9002736	8.7822	-0.016583769	-0.03716932	0.0054562483	0.23092298	3.9458938	8.974796	Sitting_Scroll
14:25:21.960	0.24182175	3.9002736	8.7822	-0.016583769	-0.03716932	0.0054562483	0.23092298	3.9458938	8.974796	Sitting_Scroll
14:25:21.983	0.24182175	3.9002736	8.7822	-0.016583769	-0.03716932	0.0054562483	0.23092298	3.9458938	8.974796	Sitting_Scroll
14:25:22.005	0.24182175	3.9002736	8.7822	-0.016583769	-0.03716932	0.0054562483	0.23092298	3.9458938	8.974796	Sitting_Scroll
14:25:22.028	0.24182175	3.9002736	8.7822	-0.016583769	-0.03716932	0.0054562483	0.23092298	3.9458938	8.974796	Sitting_Scroll
14:25:22.050	0.24182175	3.9002736	8.7822	-0.016583769	-0.03716932	0.0054562483	0.23092298	3.9458938	8.974796	Sitting_Scroll
14:25:22.072	0.24182175	3.9002736	8.7822	-0.016583769	-0.03716932	0.0054562483	0.23092298	3.9458938	8.974796	Sitting_Scroll
14:25:22.096	0.19154198	3.7614057	8.650515	0.013959493	0.01841942	0.023171341	0.24350876	3.9487038	8.973227	Sitting_Scroll
14:25:22.119	0.19154198	3.7614057	8.650515	0.013959493	0.01841942	0.023171341	0.24350876	3.9487038	8.973227	Sitting_Scroll
14:25:22.142	0.19154198	3.7614057	8.650515	0.013959493	0.01841942	0.023171341	0.24350876	3.9487038	8.973227	Sitting_Scroll
14:25:22.165	0.19154198	3.7614057	8.650515	0.013959493	0.01841942	0.023171341	0.24350876	3.9487038	8.973227	Sitting_Scroll
14:25:22.188	0.19154198	3.7614057	8.650515	0.013959493	0.01841942	0.023171341	0.24350876	3.9487038	8.973227	Sitting_Scroll
14:25:22.211	0.19154198	3.7614057	8.650515	0.013959493	0.01841942	0.023171341	0.24350876	3.9487038	8.973227	Sitting_Scroll
14:25:22.234	0.19154198	3.7614057	8.650515	0.013959493	0.01841942	0.023171341	0.24350876	3.9487038	8.973227	Sitting_Scroll
14:25:22.257	0.19154198	3.7614057	8.650515	0.013959493	0.01841942	0.023171341	0.24350876	3.9487038	8.973227	Sitting_Scroll
14:25:22.279	0.0670397	3.7709827	9.06233	-0.020859826	0.033080187	0.06165585	0.24018663	3.940741	8.976815	Sitting_Scroll
14:25:22.302	0.0670397	3.7709827	9.06233	-0.020859826	0.033080187	0.06165585	0.24018663	3.940741	8.976815	Sitting_Scroll
14:25:22.326	0.0670397	3.7709827	9.06233	-0.020859826	0.033080187	0.06165585	0.24018663	3.940741	8.976815	Sitting_Scroll
14:25:22.349	0.0670397	3.7709827	9.06233	-0.020859826	0.033080187	0.06165585	0.24018663	3.940741	8.976815	Sitting_Scroll
14:25:22.371	0.0670397	3.7709827	9.06233	-0.020859826	0.033080187	0.06165585	0.24018663	3.940741	8.976815	Sitting_Scroll
14:25:22.394	0.0670397	3.7709827	9.06233	-0.020859826	0.033080187	0.06165585	0.24018663	3.940741	8.976815	Sitting_Scroll
14:25:22.417	0.0670397	3.7709827	9.06233	-0.020859826	0.033080187	0.06165585	0.24018663	3.940741	8.976815	Sitting_Scroll
14:25:22.440	0.0670397	3.7709827	9.06233	-0.020859826	0.033080187	0.06165585	0.24018663	3.940741	8.976815	Sitting_Scroll
14:25:22.464	0.33519846	3.816474	8.846846	0.07626775	0.10455142	0.08486873	0.33626333	3.9731205	8.959442	Sitting_Scroll
14:25:22.487	0.33519846	3.816474	8.846846	0.07626775	0.10455142	0.08486873	0.33626333	3.9731205	8.959442	Sitting_Scroll
14:25:22.510	0.33519846	3.816474	8.846846	0.07626775	0.10455142	0.08486873	0.33626333	3.9731205	8.959442	Sitting_Scroll
14:25:22.533	0.33519846	3.816474	8.846846	0.07626775	0.10455142	0.08486873	0.33626333	3.9731205	8.959442	Sitting_Scroll
14:25:22.557	0.33519846	3.816474	8.846846	0.07626775	0.10455142	0.08486873	0.33626333	3.9731205	8.959442	Sitting_Scroll
14:25:22.578	0.33519846	3.816474	8.846846	0.07626775	0.10455142	0.08486873	0.33626333	3.9731205	8.959442	Sitting_Scroll
14:25:22.599	0.33519846	3.816474	8.846846	0.07626775	0.10455142	0.08486873	0.33626333	3.9731205	8.959442	Sitting_Scroll
14:25:22.621	0.33519846	3.816474	8.846846	0.07626775	0.10455142	0.08486873	0.33626333	3.9731205	8.959442	Sitting_Scroll
14:25:22.643	0.65124273	4.11097	8.655303	-0.12959383	0.014754228	0.062266715	0.41405514	4.113294	8.892677	Sitting_Scroll
14:25:22.664	0.65124273	4.11097	8.655303	-0.12959383	0.014754228	0.062266715	0.41405514	4.113294	8.892677	Sitting_Scroll
14:25:22.685	0.65124273	4.11097	8.655303	-0.12959383	0.014754228	0.062266715	0.41405514	4.113294	8.892677	Sitting_Scroll
14:25:22.706	0.65124273	4.11097	8.655303	-0.12959383	0.014754228	0.062266715	0.41405514	4.113294	8.892677	Sitting_Scroll
14:25:22.727	0.65124273	4.11097	8.655303	-0.12959383	0.014754228	0.062266715	0.41405514	4.113294	8.892677	Sitting_Scroll
14:25:22.750	0.65124273	4.11097	8.655303	-0.12959383	0.014754228	0.062266715	0.41405514	4.113294	8.892677	Sitting_Scroll
14:25:22.771	0.65124273	4.11097	8.655303	-0.12959383	0.014754228	0.062266715	0.41405514	4.113294	8.892677	Sitting_Scroll
14:25:22.793	0.65124273	4.11097	8.655303	-0.12959383	0.014754228	0.062266715	0.41405514	4.113294	8.892677	Sitting_Scroll
14:25:22.816	0.1987248	3.9146392	8.669669	0.03350718	-0.049386624	-0.017756632	0.37487683	4.1092205	8.896297	Sitting_Scroll
14:25:22.837	0.1987248	3.9146392	8.669669	0.03350718	-0.049386624	-0.017756632	0.37487683	4.1092205	8.896297	Sitting_Scroll
14:25:22.858	0.1987248	3.9146392	8.669669	0.03350718	-0.049386624	-0.017756632	0.37487683	4.1092205	8.896297	Sitting_Scroll
14:25:22.879	0.1987248	3.9146392	8.669669	0.03350718	-0.049386624	-0.017756632	0.37487683	4.1092205	8.896297	Sitting_Scroll
14:25:22.900	0.1987248	3.9146392	8.669669	0.03350718	-0.049386624	-0.017756632	0.37487683	4.1092205	8.896297	Sitting_Scroll
14:25:22.922	0.1987248	3.9146392	8.669669	0.03350718	-0.049386624	-0.017756632	0.37487683	4.1092205	8.896297	Sitting_Scroll
14:25:22.943	0.1987248	3.9146392	8.669669	0.03350718	-0.049386624	-0.017756632	0.37487683	4.1092205	8.896297	Sitting_Scroll
14:25:22.964	0.1987248	3.9146392	8.669669	0.03350718	-0.049386624	-0.017756632	0.37487683	4.1092205	8.896297	Sitting_Scroll
14:25:22.986	0.3328042	3.9337935	8.482916	-0.047127035	-0.026784608	-0.013480575	0.38438234	4.080136	8.90927	Sitting_Scroll
14:25:23.008	0.3328042	3.9337935	8.482916	-0.047127035	-0.026784608	-0.013480575	0.38438234	4.080136	8.90927	Sitting_Scroll
14:25:23.029	0.3328042	3.9337935	8.482916	-0.047127035	-0.026784608	-0.013480575	0.38438234	4.080136	8.90927	Sitting_Scroll
14:25:23.050	0.3328042	3.9337935	8.482916	-0.047127035	-0.026784608	-0.013480575	0.38438234	4.080136	8.90927	Sitting_Scroll
14:25:23.071	0.3328042	3.9337935	8.482916	-0.047127035	-0.026784608	-0.013480575	0.38438234	4.080136	8.90927	Sitting_Scroll
14:25:23.093	0.3328042	3.9337935	8.482916	-0.047127035	-0.026784608	-0.013480575	0.38438234	4.080136	8.90927	Sitting_Scroll
14:25:23.114	0.3328042	3.9337935	8.482916	-0.047127035	-0.026784608	-0.013480575	0.38438234	4.080136	8.90927	Sitting_Scroll
14:25:23.136	0.3328042	3.9337935	8.482916	-0.047127035	-0.026784608	-0.013480575	0.38438234	4.080136	8.90927	Sitting_Scroll
14:25:23.157	0.3328042	3.9337935	8.482916	-0.047127035	-0.026784608	-0.013480575	0.38438234	4.080136	8.90927	Sitting_Scroll
14:25:23.178	0.3519584	3.9744961	8.387145	0.035339776	-0.0011282681	0.037832107	0.36170653	4.076391	8.911934	Sitting_Scroll
14:25:23.200	0.3519584	3.9744961	8.387145	0.035339776	-0.0011282681	0.037832107	0.36170653	4.076391	8.911934	Sitting_Scroll
14:25:23.221	0.3519584	3.9744961	8.387145	0.035339776	-0.0011282681	0.037832107	0.36170653	4.076391	8.911934	Sitting_Scroll
14:25:23.243	0.3519584	3.9744961	8.387145	0.035339776	-0.0011282681	0.037832107	0.36170653	4.076391	8.911934	Sitting_Scroll
14:25:23.263	0.3519584	3.9744961	8.387145	0.035339776	-0.0011282681	0.037832107	0.36170653	4.076391	8.911934	Sitting_Scroll
14:25:23.284	0.3519584	3.9744961	8.387145	0.035339776	-0.0011282681	0.037832107	0.36170653	4.076391	8.911934	Sitting_Scroll
14:25:23.305	0.3519584	3.9744961	8.387145	0.035339776	-0.0011282681	0.037832107	0.36170653	4.076391	8.911934	Sitting_Scroll
14:25:23.326	0.3519584	3.9744961	8.387145	0.035339776	-0.0011282681	0.037832107	0.36170653	4.076391	8.911934	Sitting_Scroll
14:25:23.348	0.8140534	3.962525	9.8787775	-0.15586103	-0.068934314	-0.070291035	0.5512911	4.0318975	8.922458	Sitting_Scroll
14:25:23.370	0.8140534	3.962525	9.8787775	-0.15586103	-0.068934314	-0.070291035	0.5512911	4.0318975	8.922458	Sitting_Scroll
14:25:23.391	0.8140534	3.962525	9.8787775	-0.15586103	-0.068934314	-0.070291035	0.5512911	4.0318975	8.922458	Sitting_Scroll
14:25:23.412	0.8140534	3.962525	9.8787775	-0.15586103	-0.068934314	-0.070291035	0.5512911	4.0318975	8.922458	Sitting_Scroll
14:25:23.433	0.8140534	3.962525	9.8787775	-0.15586103	-0.068934314	-0.070291035	0.5512911	4.0318975	8.922458	Sitting_Scroll
14:25:23.454	0.8140534	3.962525	9.8787775	-0.15586103	-0.068934314	-0.070291035	0.5512911	4.0318975	8.922458	Sitting_Scroll
14:25:23.475	0.8140534	3.962525	9.8787775	-0.15586103	-0.068934314	-0.070291035	0.5512911	4.0318975	8.922458	Sitting_Scroll
14:25:23.497	0.8140534	3.962525	9.8787775	-0.15586103	-0.068934314	-0.070291035	0.5512911	4.0318975	8.922458	Sitting_Scroll
14:25:23.519	0.8140534	3.962525	9.8787775	-0.15586103	-0.068934314	-0.070291035	0.5512911	4.0318975	8.922458	Sitting_Scroll
14:25:23.540	0.4189981	3.8763309	8.846846	-0.034298863	-0.043277968	0.018284418	0.507913	4.039078	8.921784	Sitting_Scroll
14:25:23.562	0.4189981	3.8763309	8.846846	-0.034298863	-0.043277968	0.018284418	0.507913	4.039078	8.921784	Sitting_Scroll
14:25:23.583	0.4189981	3.8763309	8.846846	-0.034298863	-0.043277968	0.018284418	0.507913	4.039078	8.921784	Sitting_Scroll
14:25:23.605	0.4189981	3.8763309	8.846846	-0.034298863	-0.043277968	0.018284418	0.507913	4.039078	8.921784	Sitting_Scroll
14:25:23.626	0.4189981	3.8763309	8.846846	-0.034298863	-0.043277968	0.018284418	0.507913	4.039078	8.921784	Sitting_Scroll
14:25:23.647	0.4189981	3.8763309	8.846846	-0.034298863	-0.043277968	0.018284418	0.507913	4.039078	8.921784	Sitting_Scroll
14:25:23.669	0.4189981	3.8763309	8.846846	-0.034298863	-0.043277968	0.018284418	0.507913	4.039078	8.921784	Sitting_Scroll
14:25:23.690	0.4189981	3.8763309	8.846846	-0.034298863	-0.043277968	0.018284418	0.507913	4.039078	8.921784	Sitting_Scroll
14:25:23.711	0.6201172	3.9768906	8.327288	-0.034909725	0.0049803844	-0.023254417	0.52985287	4.0493503	8.91585	Sitting_Scroll
14:25:23.733	0.6201172	3.9768906	8.327288	-0.034909725	0.0049803844	-0.023254417	0.52985287	4.0493503	8.91585	Sitting_Scroll
14:25:23.754	0.6201172	3.9768906	8.327288	-0.034909725	0.0049803844	-0.023254417	0.52985287	4.0493503	8.91585	Sitting_Scroll
14:25:23.775	0.6201172	3.9768906	8.327288	-0.034909725	0.0049803844	-0.023254417	0.52985287	4.0493503	8.91585	Sitting_Scroll
14:25:23.797	0.6201172	3.9768906	8.327288	-0.034909725	0.0049803844	-0.023254417	0.52985287	4.0493503	8.91585	Sitting_Scroll
14:25:23.818	0.6201172	3.9768906	8.327288	-0.034909725	0.0049803844	-0.023254417	0.52985287	4.0493503	8.91585	Sitting_Scroll
14:25:23.839	0.6201172	3.9768906	8.327288	-0.034909725	0.0049803844	-0.023254417	0.52985287	4.0493503	8.91585	Sitting_Scroll
14:25:23.861	0.6201172	3.9768906	8.327288	-0.034909725	0.0049803844	-0.023254417	0.52985287	4.0493503	8.91585	Sitting_Scroll
14:25:23.882	0.45491222	3.869148	8.487704	-0.034909725	0.0049803844	-0.023254417	0.52985287	4.0493503	8.91585	Sitting_Scroll
14:25:23.903	0.45491222	3.869148	8.487704	0.02312247	0.025749804	0.018284418	0.5123802	4.023981	8.928348	Sitting_Scroll
14:25:23.924	0.45491222	3.869148	8.487704	0.02312247	0.025749804	0.018284418	0.5123802	4.023981	8.928348	Sitting_Scroll
14:25:23.946	0.45491222	3.869148	8.487704	0.02312247	0.025749804	0.018284418	0.5123802	4.023981	8.928348	Sitting_Scroll
14:25:23.970	0.45491222	3.869148	8.487704	0.02312247	0.025749804	0.018284418	0.5123802	4.023981	8.928348	Sitting_Scroll
14:25:24.004	0.45491222	3.869148	8.487704	0.02312247	0.025749804	0.018284418	0.5123802	4.023981	8.928348	Sitting_Scroll
14:25:24.037	0.45491222	3.869148	8.487704	0.02312247	0.025749804	0.018284418	0.5123802	4.023981	8.928348	Sitting_Scroll
14:25:24.071	0.4860378	3.938582	8.664881	0.005407379	0.011089037	-0.013480575	0.51701885	4.023271	8.928401	Sitting_Scroll
14:25:24.093	0.4860378	3.938582	8.664881	0.005407379	0.011089037	-0.013480575	0.51701885	4.023271	8.928401	Sitting_Scroll
14:25:24.114	0.4860378	3.938582	8.664881	0.005407379	0.011089037	-0.013480575	0.51701885	4.023271	8.928401	Sitting_Scroll
14:25:24.135	0.4860378	3.938582	8.664881	0.005407379	0.011089037	-0.013480575	0.51701885	4.023271	8.928401	Sitting_Scroll
14:25:24.156	0.4860378	3.938582	8.664881	0.005407379	0.011089037	-0.013480575	0.51701885	4.023271	8.928401	Sitting_Scroll
14:25:24.177	0.4860378	3.938582	8.664881	0.005407379	0.011089037	-0.013480575	0.51701885	4.023271	8.928401	Sitting_Scroll
14:25:24.199	0.4860378	3.938582	8.664881	0.005407379	0.011089037	-0.013480575	0.51701885	4.023271	8.928401	Sitting_Scroll
14:25:24.220	0.4860378	3.938582	8.664881	0.005407379	0.011089037	-0.013480575	0.51701885	4.023271	8.928401	Sitting_Scroll
14:25:24.241	0.50040346	3.8787253	8.779806	0.008461705	0.0019260582	0.026836533	0.507462	4.015559	8.93242	Sitting_Scroll
14:25:24.263	0.50040346	3.8787253	8.779806	0.008461705	0.0019260582	0.026836533	0.507462	4.015559	8.93242	Sitting_Scroll
14:25:24.284	0.50040346	3.8787253	8.779806	0.008461705	0.0019260582	0.026836533	0.507462	4.015559	8.93242	Sitting_Scroll
14:25:24.306	0.50040346	3.8787253	8.779806	0.008461705	0.0019260582	0.026836533	0.507462	4.015559	8.93242	Sitting_Scroll
14:25:24.327	0.50040346	3.8787253	8.779806	0.008461705	0.0019260582	0.026836533	0.507462	4.015559	8.93242	Sitting_Scroll
14:25:24.349	0.50040346	3.8787253	8.779806	0.008461705	0.0019260582	0.026836533	0.507462	4.015559	8.93242	Sitting_Scroll
14:25:24.370	0.50040346	3.8787253	8.779806	0.008461705	0.0019260582	0.026836533	0.507462	4.015559	8.93242	Sitting_Scroll
14:25:24.392	0.50040346	3.8787253	8.779806	0.008461705	0.0019260582	0.026836533	0.507462	4.015559	8.93242	Sitting_Scroll
14:25:24.413	0.50040346	3.8787253	8.779806	0.008461705	0.0019260582	0.026836533	0.507462	4.015559	8.93242	Sitting_Scroll
14:25:24.434	0.3974496	3.869148	8.612206	-0.025746748	-0.028617205	-0.015313171	0.49581265	4.0349913	8.924314	Sitting_Scroll
14:25:24.455	0.3974496	3.869148	8.612206	-0.025746748	-0.028617205	-0.015313171	0.49581265	4.0349913	8.924314	Sitting_Scroll
14:25:24.476	0.3974496	3.869148	8.612206	-0.025746748	-0.028617205	-0.015313171	0.49581265	4.0349913	8.924314	Sitting_Scroll
14:25:24.498	0.3974496	3.869148	8.612206	-0.025746748	-0.028617205	-0.015313171	0.49581265	4.0349913	8.924314	Sitting_Scroll
14:25:24.522	0.3974496	3.869148	8.612206	-0.025746748	-0.028617205	-0.015313171	0.49581265	4.0349913	8.924314	Sitting_Scroll
14:25:24.556	0.3974496	3.869148	8.612206	-0.025746748	-0.028617205	-0.015313171	0.49581265	4.0349913	8.924314	Sitting_Scroll
14:25:24.589	0.3974496	3.869148	8.612206	-0.025746748	-0.028617205	-0.015313171	0.49581265	4.0349913	8.924314	Sitting_Scroll
14:25:24.623	0.5506832	3.9266107	8.794171	-0.022081556	-0.00601519	0.018284418	0.48669764	4.0121946	8.935086	Sitting_Scroll
14:25:24.657	0.5506832	3.9266107	8.794171	-0.022081556	-0.00601519	0.018284418	0.48669764	4.0121946	8.935086	Sitting_Scroll
14:25:24.690	0.5506832	3.9266107	8.794171	-0.022081556	-0.00601519	0.018284418	0.48669764	4.0121946	8.935086	Sitting_Scroll
14:25:24.723	0.5506832	3.9266107	8.794171	-0.022081556	-0.00601519	0.018284418	0.48669764	4.0121946	8.935086	Sitting_Scroll
14:25:24.745	0.5506832	3.9266107	8.794171	-0.022081556	-0.00601519	0.018284418	0.48669764	4.0121946	8.935086	Sitting_Scroll
14:25:24.766	0.5506832	3.9266107	8.794171	-0.022081556	-0.00601519	0.018284418	0.48669764	4.0121946	8.935086	Sitting_Scroll
14:25:24.787	0.38068968	3.8452053	8.739103	-0.009253386	0.0031477886	0.006677979	0.47723657	4.0114284	8.935941	Sitting_Scroll
14:25:24.809	0.38068968	3.8452053	8.739103	-0.009253386	0.0031477886	0.006677979	0.47723657	4.0114284	8.935941	Sitting_Scroll
14:25:24.830	0.38068968	3.8452053	8.739103	-0.009253386	0.0031477886	0.006677979	0.47723657	4.0114284	8.935941	Sitting_Scroll
14:25:24.852	0.38068968	3.8452053	8.739103	-0.009253386	0.0031477886	0.006677979	0.47723657	4.0114284	8.935941	Sitting_Scroll
14:25:24.873	0.38068968	3.8452053	8.739103	-0.009253386	0.0031477886	0.006677979	0.47723657	4.0114284	8.935941	Sitting_Scroll
14:25:24.894	0.38068968	3.8452053	8.739103	-0.009253386	0.0031477886	0.006677979	0.47723657	4.0114284	8.935941	Sitting_Scroll
14:25:24.916	0.38068968	3.8452053	8.739103	-0.009253386	0.0031477886	0.006677979	0.47723657	4.0114284	8.935941	Sitting_Scroll
14:25:24.937	0.38068968	3.8452053	8.739103	-0.009253386	0.0031477886	0.006677979	0.47723657	4.0114284	8.935941	Sitting_Scroll
14:25:24.958	0.38068968	3.8452053	8.739103	-0.009253386	0.0031477886	0.006677979	0.47723657	4.0114284	8.935941	Sitting_Scroll
14:25:24.979	0.51716334	3.8930907	8.595447	-0.022081556	0.020252015	0.0036236527	0.46487406	3.9944327	8.944202	Sitting_Scroll
14:25:25.000	0.51716334	3.8930907	8.595447	-0.022081556	0.020252015	0.0036236527	0.46487406	3.9944327	8.944202	Sitting_Scroll
14:25:25.022	0.51716334	3.8930907	8.595447	-0.022081556	0.020252015	0.0036236527	0.46487406	3.9944327	8.944202	Sitting_Scroll
14:25:25.043	0.51716334	3.8930907	8.595447	-0.022081556	0.020252015	0.0036236527	0.46487406	3.9944327	8.944202	Sitting_Scroll
14:25:25.064	0.51716334	3.8930907	8.595447	-0.022081556	0.020252015	0.0036236527	0.46487406	3.9944327	8.944202	Sitting_Scroll
14:25:25.085	0.51716334	3.8930907	8.595447	-0.022081556	0.020252015	0.0036236527	0.46487406	3.9944327	8.944202	Sitting_Scroll
14:25:25.107	0.51716334	3.8930907	8.595447	-0.022081556	0.020252015	0.0036236527	0.46487406	3.9944327	8.944202	Sitting_Scroll
14:25:25.128	0.51716334	3.8930907	8.595447	-0.022081556	0.020252015	0.0036236527	0.46487406	3.9944327	8.944202	Sitting_Scroll
14:25:25.159	0.37590113	3.8380225	8.667274	0.013348627	0.026360668	0.0054562483	0.45606035	3.9846885	8.949001	Sitting_Scroll
14:25:25.192	0.37590113	3.8380225	8.667274	0.013348627	0.026360668	0.0054562483	0.45606035	3.9846885	8.949001	Sitting_Scroll
14:25:25.226	0.37590113	3.8380225	8.667274	0.013348627	0.026360668	0.0054562483	0.45606035	3.9846885	8.949001	Sitting_Scroll
14:25:25.259	0.37590113	3.8380225	8.667274	0.013348627	0.026360668	0.0054562483	0.45606035	3.9846885	8.949001	Sitting_Scroll
14:25:25.293	0.37590113	3.8380225	8.667274	0.013348627	0.026360668	0.0054562483	0.45606035	3.9846885	8.949001	Sitting_Scroll
14:25:25.326	0.43096948	3.9409764	8.660092	0.0121268965	0.0068129804	-0.009815383	0.45664546	3.9856613	8.948538	Sitting_Scroll
14:25:25.359	0.43096948	3.9409764	8.660092	0.0121268965	0.0068129804	-0.009815383	0.45664546	3.9856613	8.948538	Sitting_Scroll
14:25:25.393	0.43096948	3.9409764	8.660092	0.0121268965	0.0068129804	-0.009815383	0.45664546	3.9856613	8.948538	Sitting_Scroll
14:25:25.414	0.43096948	3.9409764	8.660092	0.0121268965	0.0068129804	-0.009815383	0.45664546	3.9856613	8.948538	Sitting_Scroll
14:25:25.436	0.43096948	3.9409764	8.660092	0.0121268965	0.0068129804	-0.009815383	0.45664546	3.9856613	8.948538	Sitting_Scroll
14:25:25.457	0.43096948	3.9409764	8.660092	0.0121268965	0.0068129804	-0.009815383	0.45664546	3.9856613	8.948538	Sitting_Scroll
14:25:25.478	0.43096948	3.9409764	8.660092	0.0121268965	0.0068129804	-0.009815383	0.45664546	3.9856613	8.948538	Sitting_Scroll
14:25:25.500	0.43096948	3.9409764	8.660092	0.0121268965	0.0068129804	-0.009815383	0.45664546	3.9856613	8.948538	Sitting_Scroll
14:25:25.522	0.40463245	3.8667538	8.751075	0.0005204572	0.012310768	0.008510575	0.4412994	3.973339	8.954785	Sitting_Scroll
14:25:25.543	0.40463245	3.8667538	8.751075	0.0005204572	0.012310768	0.008510575	0.4412994	3.973339	8.954785	Sitting_Scroll
14:25:25.564	0.40463245	3.8667538	8.751075	0.0005204572	0.012310768	0.008510575	0.4412994	3.973339	8.954785	Sitting_Scroll
14:25:25.585	0.40463245	3.8667538	8.751075	0.0005204572	0.012310768	0.008510575	0.4412994	3.973339	8.954785	Sitting_Scroll
14:25:25.606	0.40463245	3.8667538	8.751075	0.0005204572	0.012310768	0.008510575	0.4412994	3.973339	8.954785	Sitting_Scroll
14:25:25.627	0.40463245	3.8667538	8.751075	0.0005204572	0.012310768	0.008510575	0.4412994	3.973339	8.954785	Sitting_Scroll
14:25:25.649	0.40463245	3.8667538	8.751075	0.0005204572	0.012310768	0.008510575	0.4412994	3.973339	8.954785	Sitting_Scroll
14:25:25.670	0.40463245	3.8667538	8.751075	0.0005204572	0.012310768	0.008510575	0.4412994	3.973339	8.954785	Sitting_Scroll
14:25:25.691	0.37590113	3.9457648	8.523619	-9.040806e-05	0.006202115	-0.011037113	0.4202321	3.9891732	8.948758	Sitting_Scroll
14:25:25.713	0.37590113	3.9457648	8.523619	-9.040806e-05	0.006202115	-0.011037113	0.4202321	3.9891732	8.948758	Sitting_Scroll
14:25:25.734	0.37590113	3.9457648	8.523619	-9.040806e-05	0.006202115	-0.011037113	0.4202321	3.9891732	8.948758	Sitting_Scroll
14:25:25.755	0.37590113	3.9457648	8.523619	-9.040806e-05	0.006202115	-0.011037113	0.4202321	3.9891732	8.948758	Sitting_Scroll
14:25:25.777	0.37590113	3.9457648	8.523619	-9.040806e-05	0.006202115	-0.011037113	0.4202321	3.9891732	8.948758	Sitting_Scroll
14:25:25.798	0.37590113	3.9457648	8.523619	-9.040806e-05	0.006202115	-0.011037113	0.4202321	3.9891732	8.948758	Sitting_Scroll
14:25:25.819	0.37590113	3.9457648	8.523619	-9.040806e-05	0.006202115	-0.011037113	0.4202321	3.9891732	8.948758	Sitting_Scroll
14:25:25.841	0.37590113	3.9457648	8.523619	-9.040806e-05	0.006202115	-0.011037113	0.4202321	3.9891732	8.948758	Sitting_Scroll
14:25:25.862	0.36392978	3.840417	8.547561	0.014570358	-0.0005174029	0.007899709	0.42351636	3.997968	8.944676	Sitting_Scroll
14:25:25.884	0.36392978	3.840417	8.547561	0.014570358	-0.0005174029	0.007899709	0.42351636	3.997968	8.944676	Sitting_Scroll
14:25:25.905	0.36392978	3.840417	8.547561	0.014570358	-0.0005174029	0.007899709	0.42351636	3.997968	8.944676	Sitting_Scroll
14:25:25.926	0.36392978	3.840417	8.547561	0.014570358	-0.0005174029	0.007899709	0.42351636	3.997968	8.944676	Sitting_Scroll
14:25:25.948	0.36392978	3.840417	8.547561	0.014570358	-0.0005174029	0.007899709	0.42351636	3.997968	8.944676	Sitting_Scroll
14:25:25.969	0.36392978	3.840417	8.547561	0.014570358	-0.0005174029	0.007899709	0.42351636	3.997968	8.944676	Sitting_Scroll
14:25:25.990	0.36392978	3.840417	8.547561	0.014570358	-0.0005174029	0.007899709	0.42351636	3.997968	8.944676	Sitting_Scroll
14:25:26.013	0.36392978	3.840417	8.547561	0.014570358	-0.0005174029	0.007899709	0.42351636	3.997968	8.944676	Sitting_Scroll
14:25:26.034	0.36392978	3.840417	8.547561	0.014570358	-0.0005174029	0.007899709	0.42351636	3.997968	8.944676	Sitting_Scroll
14:25:26.055	0.31125572	3.8547823	8.571504	-0.00497733	0.015365093	-0.007371922	0.40961337	4.0120106	8.939035	Sitting_Scroll
14:25:26.076	0.31125572	3.8547823	8.571504	-0.00497733	0.015365093	-0.007371922	0.40961337	4.0120106	8.939035	Sitting_Scroll
14:25:26.098	0.31125572	3.8547823	8.571504	-0.00497733	0.015365093	-0.007371922	0.40961337	4.0120106	8.939035	Sitting_Scroll
14:25:26.119	0.31125572	3.8547823	8.571504	-0.00497733	0.015365093	-0.007371922	0.40961337	4.0120106	8.939035	Sitting_Scroll
14:25:26.140	0.31125572	3.8547823	8.571504	-0.00497733	0.015365093	-0.007371922	0.40961337	4.0120106	8.939035	Sitting_Scroll
14:25:26.163	0.31125572	3.8547823	8.571504	-0.00497733	0.015365093	-0.007371922	0.40961337	4.0120106	8.939035	Sitting_Scroll
14:25:26.185	0.31125572	3.8547823	8.571504	-0.00497733	0.015365093	-0.007371922	0.40961337	4.0120106	8.939035	Sitting_Scroll
14:25:26.206	0.31125572	3.8547823	8.571504	-0.00497733	0.015365093	-0.007371922	0.40961337	4.0120106	8.939035	Sitting_Scroll
14:25:26.227	0.55786604	3.962525	8.645726	0.027398527	0.009867307	0.023782205	0.40588456	4.0152345	8.9377575	Sitting_Scroll
14:25:26.248	0.55786604	3.962525	8.645726	0.027398527	0.009867307	0.023782205	0.40588456	4.0152345	8.9377575	Sitting_Scroll
14:25:26.270	0.55786604	3.962525	8.645726	0.027398527	0.009867307	0.023782205	0.40588456	4.0152345	8.9377575	Sitting_Scroll
14:25:26.291	0.55786604	3.962525	8.645726	0.027398527	0.009867307	0.023782205	0.40588456	4.0152345	8.9377575	Sitting_Scroll
14:25:26.314	0.55786604	3.962525	8.645726	0.027398527	0.009867307	0.023782205	0.40588456	4.0152345	8.9377575	Sitting_Scroll
14:25:26.335	0.55786604	3.962525	8.645726	0.027398527	0.009867307	0.023782205	0.40588456	4.0152345	8.9377575	Sitting_Scroll
14:25:26.356	0.55786604	3.962525	8.645726	0.027398527	0.009867307	0.023782205	0.40588456	4.0152345	8.9377575	Sitting_Scroll
14:25:26.377	0.55786604	3.962525	8.645726	0.027398527	0.009867307	0.023782205	0.40588456	4.0152345	8.9377575	Sitting_Scroll
14:25:26.399	0.55786604	3.962525	8.645726	0.027398527	0.009867307	0.023782205	0.40588456	4.0152345	8.9377575	Sitting_Scroll
14:25:26.421	0.22506183	3.840417	8.676852	0.010294301	0.013532497	0.006677979	0.40370005	4.01941	8.93598	Sitting_Scroll
14:25:26.442	0.22506183	3.840417	8.676852	0.010294301	0.013532497	0.006677979	0.40370005	4.01941	8.93598	Sitting_Scroll
14:25:26.465	0.22506183	3.840417	8.676852	0.010294301	0.013532497	0.006677979	0.40370005	4.01941	8.93598	Sitting_Scroll
14:25:26.486	0.22506183	3.840417	8.676852	0.010294301	0.013532497	0.006677979	0.40370005	4.01941	8.93598	Sitting_Scroll
14:25:26.508	0.22506183	3.840417	8.676852	0.010294301	0.013532497	0.006677979	0.40370005	4.01941	8.93598	Sitting_Scroll
14:25:26.529	0.22506183	3.840417	8.676852	0.010294301	0.013532497	0.006677979	0.40370005	4.01941	8.93598	Sitting_Scroll
14:25:26.550	0.22506183	3.840417	8.676852	0.010294301	0.013532497	0.006677979	0.40370005	4.01941	8.93598	Sitting_Scroll
14:25:26.571	0.22506183	3.840417	8.676852	0.010294301	0.013532497	0.006677979	0.40370005	4.01941	8.93598	Sitting_Scroll
14:25:26.593	0.53871185	3.991256	8.636149	-0.0037555995	0.0068129804	-4.153884e-05	0.40829015	4.0306115	8.930723	Sitting_Scroll
14:25:26.615	0.53871185	3.991256	8.636149	-0.0037555995	0.0068129804	-4.153884e-05	0.40829015	4.0306115	8.930723	Sitting_Scroll
14:25:26.636	0.53871185	3.991256	8.636149	-0.0037555995	0.0068129804	-4.153884e-05	0.40829015	4.0306115	8.930723	Sitting_Scroll
14:25:26.657	0.53871185	3.991256	8.636149	-0.0037555995	0.0068129804	-4.153884e-05	0.40829015	4.0306115	8.930723	Sitting_Scroll
14:25:26.679	0.53871185	3.991256	8.636149	-0.0037555995	0.0068129804	-4.153884e-05	0.40829015	4.0306115	8.930723	Sitting_Scroll
14:25:26.700	0.53871185	3.991256	8.636149	-0.0037555995	0.0068129804	-4.153884e-05	0.40829015	4.0306115	8.930723	Sitting_Scroll
14:25:26.721	0.53871185	3.991256	8.636149	-0.0037555995	0.0068129804	-4.153884e-05	0.40829015	4.0306115	8.930723	Sitting_Scroll
14:25:26.742	0.53871185	3.991256	8.636149	-0.0037555995	0.0068129804	-4.153884e-05	0.40829015	4.0306115	8.930723	Sitting_Scroll
14:25:26.763	0.24182175	3.8643596	8.688824	0.006018244	-0.0035717292	0.035388645	0.394756	4.0267415	8.933078	Sitting_Scroll
14:25:26.785	0.24182175	3.8643596	8.688824	0.006018244	-0.0035717292	0.035388645	0.394756	4.0267415	8.933078	Sitting_Scroll
14:25:26.807	0.24182175	3.8643596	8.688824	0.006018244	-0.0035717292	0.035388645	0.394756	4.0267415	8.933078	Sitting_Scroll
14:25:26.828	0.24182175	3.8643596	8.688824	0.006018244	-0.0035717292	0.035388645	0.394756	4.0267415	8.933078	Sitting_Scroll
14:25:26.850	0.24182175	3.8643596	8.688824	0.006018244	-0.0035717292	0.035388645	0.394756	4.0267415	8.933078	Sitting_Scroll
14:25:26.872	0.24182175	3.8643596	8.688824	0.006018244	-0.0035717292	0.035388645	0.394756	4.0267415	8.933078	Sitting_Scroll
14:25:26.894	0.24182175	3.8643596	8.688824	0.006018244	-0.0035717292	0.035388645	0.394756	4.0267415	8.933078	Sitting_Scroll
14:25:26.915	0.24182175	3.8643596	8.688824	0.006018244	-0.0035717292	0.035388645	0.394756	4.0267415	8.933078	Sitting_Scroll
14:25:26.936	0.24182175	3.8643596	8.688824	0.006018244	-0.0035717292	0.035388645	0.394756	4.0267415	8.933078	Sitting_Scroll
14:25:26.958	0.3902668	3.9673133	8.46855	-0.0019230038	0.03124759	-0.0122588435	0.3984718	4.032799	8.93018	Sitting_Scroll
14:25:26.980	0.3902668	3.9673133	8.46855	-0.0019230038	0.03124759	-0.0122588435	0.3984718	4.032799	8.93018	Sitting_Scroll
14:25:27.001	0.3902668	3.9673133	8.46855	-0.0019230038	0.03124759	-0.0122588435	0.3984718	4.032799	8.93018	Sitting_Scroll
14:25:27.025	0.3902668	3.9673133	8.46855	-0.0019230038	0.03124759	-0.0122588435	0.3984718	4.032799	8.93018	Sitting_Scroll
14:25:27.046	0.3902668	3.9673133	8.46855	-0.0019230038	0.03124759	-0.0122588435	0.3984718	4.032799	8.93018	Sitting_Scroll
14:25:27.067	0.3902668	3.9673133	8.46855	-0.0019230038	0.03124759	-0.0122588435	0.3984718	4.032799	8.93018	Sitting_Scroll
14:25:27.088	0.3902668	3.9673133	8.46855	-0.0019230038	0.03124759	-0.0122588435	0.3984718	4.032799	8.93018	Sitting_Scroll
14:25:27.109	0.3902668	3.9673133	8.46855	-0.0019230038	0.03124759	-0.0122588435	0.3984718	4.032799	8.93018	Sitting_Scroll
14:25:27.130	0.37350687	3.929005	8.741497	-0.008031656	-0.043277968	0.07020796	0.3917713	4.016186	8.93796	Sitting_Scroll
14:25:27.151	0.37350687	3.929005	8.741497	-0.008031656	-0.043277968	0.07020796	0.3917713	4.016186	8.93796	Sitting_Scroll
14:25:27.172	0.37350687	3.929005	8.741497	-0.008031656	-0.043277968	0.07020796	0.3917713	4.016186	8.93796	Sitting_Scroll
14:25:27.193	0.37350687	3.929005	8.741497	-0.008031656	-0.043277968	0.07020796	0.3917713	4.016186	8.93796	Sitting_Scroll
14:25:27.214	0.37350687	3.929005	8.741497	-0.008031656	-0.043277968	0.07020796	0.3917713	4.016186	8.93796	Sitting_Scroll
14:25:27.235	0.37350687	3.929005	8.741497	-0.008031656	-0.043277968	0.07020796	0.3917713	4.016186	8.93796	Sitting_Scroll
14:25:27.257	0.37350687	3.929005	8.741497	-0.008031656	-0.043277968	0.07020796	0.3917713	4.016186	8.93796	Sitting_Scroll
14:25:27.278	0.37350687	3.929005	8.741497	-0.008031656	-0.043277968	0.07020796	0.3917713	4.016186	8.93796	Sitting_Scroll
14:25:27.299	0.37350687	3.929005	8.741497	-0.008031656	-0.043277968	0.07020796	0.3917713	4.016186	8.93796	Sitting_Scroll
14:25:27.321	0.45491222	3.9577363	8.56911	-0.027579343	-0.012734707	-0.03852605	0.431389	4.038718	8.925973	Sitting_Scroll
14:25:27.343	0.45491222	3.9577363	8.56911	-0.027579343	-0.012734707	-0.03852605	0.431389	4.038718	8.925973	Sitting_Scroll
14:25:27.364	0.45491222	3.9577363	8.56911	-0.027579343	-0.012734707	-0.03852605	0.431389	4.038718	8.925973	Sitting_Scroll
14:25:27.385	0.45491222	3.9577363	8.56911	-0.027579343	-0.012734707	-0.03852605	0.431389	4.038718	8.925973	Sitting_Scroll
14:25:27.407	0.45491222	3.9577363	8.56911	-0.027579343	-0.012734707	-0.03852605	0.431389	4.038718	8.925973	Sitting_Scroll
14:25:27.428	0.45491222	3.9577363	8.56911	-0.027579343	-0.012734707	-0.03852605	0.431389	4.038718	8.925973	Sitting_Scroll
14:25:27.449	0.45491222	3.9577363	8.56911	-0.027579343	-0.012734707	-0.03852605	0.431389	4.038718	8.925973	Sitting_Scroll
14:25:27.471	0.45491222	3.9577363	8.56911	-0.027579343	-0.012734707	-0.03852605	0.431389	4.038718	8.925973	Sitting_Scroll
14:25:27.492	0.55307746	3.9601305	8.707977	0.02067901	-0.03716932	0.041497298	0.4373441	4.0266194	8.9311495	Sitting_Scroll
14:25:27.514	0.55307746	3.9601305	8.707977	0.02067901	-0.03716932	0.041497298	0.4373441	4.0266194	8.9311495	Sitting_Scroll
14:25:27.537	0.55307746	3.9601305	8.707977	0.02067901	-0.03716932	0.041497298	0.4373441	4.0266194	8.9311495	Sitting_Scroll
14:25:27.558	0.55307746	3.9601305	8.707977	0.02067901	-0.03716932	0.041497298	0.4373441	4.0266194	8.9311495	Sitting_Scroll
14:25:27.580	0.55307746	3.9601305	8.707977	0.02067901	-0.03716932	0.041497298	0.4373441	4.0266194	8.9311495	Sitting_Scroll
14:25:27.601	0.55307746	3.9601305	8.707977	0.02067901	-0.03716932	0.041497298	0.4373441	4.0266194	8.9311495	Sitting_Scroll
14:25:27.623	0.55307746	3.9601305	8.707977	0.02067901	-0.03716932	0.041497298	0.4373441	4.0266194	8.9311495	Sitting_Scroll
14:25:27.644	0.55307746	3.9601305	8.707977	0.02067901	-0.03716932	0.041497298	0.4373441	4.0266194	8.9311495	Sitting_Scroll
14:25:27.665	0.2083019	3.840417	8.739103	-0.028190209	-0.013345573	-0.024476148	0.4307903	4.0577707	8.917358	Sitting_Scroll
14:25:27.686	0.2083019	3.840417	8.739103	-0.028190209	-0.013345573	-0.024476148	0.4307903	4.0577707	8.917358	Sitting_Scroll
14:25:27.708	0.2083019	3.840417	8.739103	-0.028190209	-0.013345573	-0.024476148	0.4307903	4.0577707	8.917358	Sitting_Scroll
14:25:27.729	0.2083019	3.840417	8.739103	-0.028190209	-0.013345573	-0.024476148	0.4307903	4.0577707	8.917358	Sitting_Scroll
14:25:27.750	0.2083019	3.840417	8.739103	-0.028190209	-0.013345573	-0.024476148	0.4307903	4.0577707	8.917358	Sitting_Scroll
14:25:27.772	0.2083019	3.840417	8.739103	-0.028190209	-0.013345573	-0.024476148	0.4307903	4.0577707	8.917358	Sitting_Scroll
14:25:27.793	0.2083019	3.840417	8.739103	-0.028190209	-0.013345573	-0.024476148	0.4307903	4.0577707	8.917358	Sitting_Scroll
14:25:27.814	0.2083019	3.840417	8.739103	-0.028190209	-0.013345573	-0.024476148	0.4307903	4.0577707	8.917358	Sitting_Scroll
14:25:27.836	0.2083019	3.840417	8.739103	-0.028190209	-0.013345573	-0.024476148	0.4307903	4.0577707	8.917358	Sitting_Scroll
14:25:27.857	0.49800915	4.0151987	8.626573	-0.008031656	0.0068129804	-4.153884e-05	0.42655018	4.0478473	8.9220705	Sitting_Scroll
14:25:27.879	0.49800915	4.0151987	8.626573	-0.008031656	0.0068129804	-4.153884e-05	0.42655018	4.0478473	8.9220705	Sitting_Scroll
14:25:27.900	0.49800915	4.0151987	8.626573	-0.008031656	0.0068129804	-4.153884e-05	0.42655018	4.0478473	8.9220705	Sitting_Scroll
14:25:27.922	0.49800915	4.0151987	8.626573	-0.008031656	0.0068129804	-4.153884e-05	0.42655018	4.0478473	8.9220705	Sitting_Scroll
14:25:27.955	0.49800915	4.0151987	8.626573	-0.008031656	0.0068129804	-4.153884e-05	0.42655018	4.0478473	8.9220705	Sitting_Scroll
14:25:27.987	0.49800915	4.0151987	8.626573	-0.008031656	0.0068129804	-4.153884e-05	0.42655018	4.0478473	8.9220705	Sitting_Scroll
14:25:28.021	0.3902668	3.9074564	8.660092	-0.014140309	-0.0145673035	0.010954035	0.43554977	4.0441546	8.923309	Sitting_Scroll
14:25:28.054	0.3902668	3.9074564	8.660092	-0.014140309	-0.0145673035	0.010954035	0.43554977	4.0441546	8.923309	Sitting_Scroll
14:25:28.087	0.3902668	3.9074564	8.660092	-0.014140309	-0.0145673035	0.010954035	0.43554977	4.0441546	8.923309	Sitting_Scroll
14:25:28.121	0.3902668	3.9074564	8.660092	-0.014140309	-0.0145673035	0.010954035	0.43554977	4.0441546	8.923309	Sitting_Scroll
14:25:28.155	0.3902668	3.9074564	8.660092	-0.014140309	-0.0145673035	0.010954035	0.43554977	4.0441546	8.923309	Sitting_Scroll
14:25:28.188	0.3902668	3.9074564	8.660092	-0.014140309	-0.0145673035	0.010954035	0.43554977	4.0441546	8.923309	Sitting_Scroll
14:25:28.209	0.49800915	3.9505534	8.655303	0.0029639183	-0.009069516	-0.0006524041	0.44087052	4.0370913	8.926248	Sitting_Scroll
14:25:28.231	0.49800915	3.9505534	8.655303	0.0029639183	-0.009069516	-0.0006524041	0.44087052	4.0370913	8.926248	Sitting_Scroll
14:25:28.252	0.49800915	3.9505534	8.655303	0.0029639183	-0.009069516	-0.0006524041	0.44087052	4.0370913	8.926248	Sitting_Scroll
14:25:28.273	0.49800915	3.9505534	8.655303	0.0029639183	-0.009069516	-0.0006524041	0.44087052	4.0370913	8.926248	Sitting_Scroll
14:25:28.295	0.49800915	3.9505534	8.655303	0.0029639183	-0.009069516	-0.0006524041	0.44087052	4.0370913	8.926248	Sitting_Scroll
14:25:28.316	0.49800915	3.9505534	8.655303	0.0029639183	-0.009069516	-0.0006524041	0.44087052	4.0370913	8.926248	Sitting_Scroll
14:25:28.338	0.49800915	3.9505534	8.655303	0.0029639183	-0.009069516	-0.0006524041	0.44087052	4.0370913	8.926248	Sitting_Scroll
14:25:28.359	0.49800915	3.9505534	8.655303	0.0029639183	-0.009069516	-0.0006524041	0.44087052	4.0370913	8.926248	Sitting_Scroll
14:25:28.380	0.40223816	3.869148	8.633755	-0.0007012733	0.0104781715	0.018284418	0.42404258	4.0343404	8.928306	Sitting_Scroll
14:25:28.401	0.40223816	3.869148	8.633755	-0.0007012733	0.0104781715	0.018284418	0.42404258	4.0343404	8.928306	Sitting_Scroll
14:25:28.422	0.40223816	3.869148	8.633755	-0.0007012733	0.0104781715	0.018284418	0.42404258	4.0343404	8.928306	Sitting_Scroll
14:25:28.443	0.40223816	3.869148	8.633755	-0.0007012733	0.0104781715	0.018284418	0.42404258	4.0343404	8.928306	Sitting_Scroll
14:25:28.465	0.40223816	3.869148	8.633755	-0.0007012733	0.0104781715	0.018284418	0.42404258	4.0343404	8.928306	Sitting_Scroll
14:25:28.486	0.40223816	3.869148	8.633755	-0.0007012733	0.0104781715	0.018284418	0.42404258	4.0343404	8.928306	Sitting_Scroll
14:25:28.507	0.40223816	3.869148	8.633755	-0.0007012733	0.0104781715	0.018284418	0.42404258	4.0343404	8.928306	Sitting_Scroll
14:25:28.529	0.40223816	3.869148	8.633755	-0.0007012733	0.0104781715	0.018284418	0.42404258	4.0343404	8.928306	Sitting_Scroll
14:25:28.550	0.40223816	3.869148	8.633755	-0.0007012733	0.0104781715	0.018284418	0.42404258	4.0343404	8.928306	Sitting_Scroll
14:25:28.571	0.4166038	3.9577363	8.490098	0.02312247	0.0416323	0.0005693264	0.4161258	4.033702	8.928967	Sitting_Scroll
14:25:28.593	0.4166038	3.9577363	8.490098	0.02312247	0.0416323	0.0005693264	0.4161258	4.033702	8.928967	Sitting_Scroll
14:25:28.614	0.4166038	3.9577363	8.490098	0.02312247	0.0416323	0.0005693264	0.4161258	4.033702	8.928967	Sitting_Scroll
14:25:28.636	0.4166038	3.9577363	8.490098	0.02312247	0.0416323	0.0005693264	0.4161258	4.033702	8.928967	Sitting_Scroll
14:25:28.657	0.4166038	3.9577363	8.490098	0.02312247	0.0416323	0.0005693264	0.4161258	4.033702	8.928967	Sitting_Scroll
14:25:28.678	0.4166038	3.9577363	8.490098	0.02312247	0.0416323	0.0005693264	0.4161258	4.033702	8.928967	Sitting_Scroll
14:25:28.699	0.4166038	3.9577363	8.490098	0.02312247	0.0416323	0.0005693264	0.4161258	4.033702	8.928967	Sitting_Scroll
14:25:28.721	0.4166038	3.9577363	8.490098	0.02312247	0.0416323	0.0005693264	0.4161258	4.033702	8.928967	Sitting_Scroll
14:25:28.743	0.3974496	3.8930907	8.540379	0.007239975	0.01597596	0.010954035	0.40919033	4.0363436	8.928093	Sitting_Scroll
14:25:28.764	0.3974496	3.8930907	8.540379	0.007239975	0.01597596	0.010954035	0.40919033	4.0363436	8.928093	Sitting_Scroll
14:25:28.786	0.3974496	3.8930907	8.540379	0.007239975	0.01597596	0.010954035	0.40919033	4.0363436	8.928093	Sitting_Scroll
14:25:28.807	0.3974496	3.8930907	8.540379	0.007239975	0.01597596	0.010954035	0.40919033	4.0363436	8.928093	Sitting_Scroll
14:25:28.829	0.3974496	3.8930907	8.540379	0.007239975	0.01597596	0.010954035	0.40919033	4.0363436	8.928093	Sitting_Scroll
14:25:28.850	0.3974496	3.8930907	8.540379	0.007239975	0.01597596	0.010954035	0.40919033	4.0363436	8.928093	Sitting_Scroll
14:25:28.871	0.3974496	3.8930907	8.540379	0.007239975	0.01597596	0.010954035	0.40919033	4.0363436	8.928093	Sitting_Scroll
14:25:28.892	0.3974496	3.8930907	8.540379	0.007239975	0.01597596	0.010954035	0.40919033	4.0363436	8.928093	Sitting_Scroll
14:25:28.913	0.3974496	3.8930907	8.540379	0.007239975	0.01597596	0.010954035	0.40919033	4.0363436	8.928093	Sitting_Scroll
14:25:28.934	0.40223816	3.9505534	8.605023	-0.0037555995	-0.0011282681	-0.017756632	0.4091101	4.037652	8.9275055	Sitting_Scroll
14:25:28.955	0.40223816	3.9505534	8.605023	-0.0037555995	-0.0011282681	-0.017756632	0.4091101	4.037652	8.9275055	Sitting_Scroll
14:25:28.977	0.40223816	3.9505534	8.605023	-0.0037555995	-0.0011282681	-0.017756632	0.4091101	4.037652	8.9275055	Sitting_Scroll
14:25:28.998	0.40223816	3.9505534	8.605023	-0.0037555995	-0.0011282681	-0.017756632	0.4091101	4.037652	8.9275055	Sitting_Scroll
14:25:29.019	0.40223816	3.9505534	8.605023	-0.0037555995	-0.0011282681	-0.017756632	0.4091101	4.037652	8.9275055	Sitting_Scroll
14:25:29.040	0.40223816	3.9505534	8.605023	-0.0037555995	-0.0011282681	-0.017756632	0.4091101	4.037652	8.9275055	Sitting_Scroll
14:25:29.062	0.40223816	3.9505534	8.605023	-0.0037555995	-0.0011282681	-0.017756632	0.4091101	4.037652	8.9275055	Sitting_Scroll
14:25:29.083	0.40223816	3.9505534	8.605023	-0.0037555995	-0.0011282681	-0.017756632	0.4091101	4.037652	8.9275055	Sitting_Scroll
14:25:29.105	0.41181526	3.9529476	8.667274	-0.0019230038	-0.013345573	0.017673554	0.40407896	4.0414996	8.925993	Sitting_Scroll
14:25:29.126	0.41181526	3.9529476	8.667274	-0.0019230038	-0.013345573	0.017673554	0.40407896	4.0414996	8.925993	Sitting_Scroll
14:25:29.147	0.41181526	3.9529476	8.667274	-0.0019230038	-0.013345573	0.017673554	0.40407896	4.0414996	8.925993	Sitting_Scroll
14:25:29.168	0.41181526	3.9529476	8.667274	-0.0019230038	-0.013345573	0.017673554	0.40407896	4.0414996	8.925993	Sitting_Scroll
14:25:29.189	0.41181526	3.9529476	8.667274	-0.0019230038	-0.013345573	0.017673554	0.40407896	4.0414996	8.925993	Sitting_Scroll
14:25:29.210	0.41181526	3.9529476	8.667274	-0.0019230038	-0.013345573	0.017673554	0.40407896	4.0414996	8.925993	Sitting_Scroll
14:25:29.231	0.41181526	3.9529476	8.667274	-0.0019230038	-0.013345573	0.017673554	0.40407896	4.0414996	8.925993	Sitting_Scroll
14:25:29.252	0.41181526	3.9529476	8.667274	-0.0019230038	-0.013345573	0.017673554	0.40407896	4.0414996	8.925993	Sitting_Scroll
14:25:29.273	0.41181526	3.9529476	8.667274	-0.0019230038	-0.013345573	0.017673554	0.40407896	4.0414996	8.925993	Sitting_Scroll
14:25:29.294	0.31604427	3.902668	8.590658	-0.0055881953	-0.0041825944	-0.009204517	0.40560925	4.047486	8.923211	Sitting_Scroll
14:25:29.315	0.31604427	3.902668	8.590658	-0.0055881953	-0.0041825944	-0.009204517	0.40560925	4.047486	8.923211	Sitting_Scroll
14:25:29.336	0.31604427	3.902668	8.590658	-0.0055881953	-0.0041825944	-0.009204517	0.40560925	4.047486	8.923211	Sitting_Scroll
14:25:29.357	0.31604427	3.902668	8.590658	-0.0055881953	-0.0041825944	-0.009204517	0.40560925	4.047486	8.923211	Sitting_Scroll
14:25:29.379	0.31604427	3.902668	8.590658	-0.0055881953	-0.0041825944	-0.009204517	0.40560925	4.047486	8.923211	Sitting_Scroll
14:25:29.401	0.31604427	3.902668	8.590658	-0.0055881953	-0.0041825944	-0.009204517	0.40560925	4.047486	8.923211	Sitting_Scroll
14:25:29.422	0.31604427	3.902668	8.590658	-0.0055881953	-0.0041825944	-0.009204517	0.40560925	4.047486	8.923211	Sitting_Scroll
14:25:29.443	0.31604427	3.902668	8.590658	-0.0055881953	-0.0041825944	-0.009204517	0.40560925	4.047486	8.923211	Sitting_Scroll
14:25:29.464	0.4644893	3.9457648	8.696006	-0.0037555995	-0.0017391334	0.007899709	0.42010948	4.0449944	8.92367	Sitting_Scroll
14:25:29.486	0.4644893	3.9457648	8.696006	-0.0037555995	-0.0017391334	0.007899709	0.42010948	4.0449944	8.92367	Sitting_Scroll
14:25:29.507	0.4644893	3.9457648	8.696006	-0.0037555995	-0.0017391334	0.007899709	0.42010948	4.0449944	8.92367	Sitting_Scroll
14:25:29.528	0.4644893	3.9457648	8.696006	-0.0037555995	-0.0017391334	0.007899709	0.42010948	4.0449944	8.92367	Sitting_Scroll
14:25:29.550	0.4644893	3.9457648	8.696006	-0.0037555995	-0.0017391334	0.007899709	0.42010948	4.0449944	8.92367	Sitting_Scroll
14:25:29.571	0.4644893	3.9457648	8.696006	-0.0037555995	-0.0017391334	0.007899709	0.42010948	4.0449944	8.92367	Sitting_Scroll
14:25:29.592	0.4644893	3.9457648	8.696006	-0.0037555995	-0.0017391334	0.007899709	0.42010948	4.0449944	8.92367	Sitting_Scroll
14:25:29.613	0.4644893	3.9457648	8.696006	-0.0037555995	-0.0017391334	0.007899709	0.42010948	4.0449944	8.92367	Sitting_Scroll
14:25:29.635	0.4644893	3.9457648	8.696006	-0.0037555995	-0.0017391334	0.007899709	0.42010948	4.0449944	8.92367	Sitting_Scroll
14:25:29.656	0.41420954	3.8930907	8.6984005	-0.030633671	-0.0047934595	-0.011037113	0.42622665	4.0424037	8.924554	Sitting_Scroll
14:25:29.678	0.41420954	3.8930907	8.6984005	-0.030633671	-0.0047934595	-0.011037113	0.42622665	4.0424037	8.924554	Sitting_Scroll
14:25:29.699	0.41420954	3.8930907	8.6984005	-0.030633671	-0.0047934595	-0.011037113	0.42622665	4.0424037	8.924554	Sitting_Scroll
14:25:29.721	0.41420954	3.8930907	8.6984005	-0.030633671	-0.0047934595	-0.011037113	0.42622665	4.0424037	8.924554	Sitting_Scroll
14:25:29.742	0.41420954	3.8930907	8.6984005	-0.030633671	-0.0047934595	-0.011037113	0.42622665	4.0424037	8.924554	Sitting_Scroll
14:25:29.763	0.41420954	3.8930907	8.6984005	-0.030633671	-0.0047934595	-0.011037113	0.42622665	4.0424037	8.924554	Sitting_Scroll
14:25:29.784	0.41420954	3.8930907	8.6984005	-0.030633671	-0.0047934595	-0.011037113	0.42622665	4.0424037	8.924554	Sitting_Scroll
14:25:29.806	0.41420954	3.8930907	8.6984005	-0.030633671	-0.0047934595	-0.011037113	0.42622665	4.0424037	8.924554	Sitting_Scroll
14:25:29.827	0.3615355	3.8978794	8.614601	0.00785084	0.0086455755	0.025003936	0.42256972	4.0446005	8.923732	Sitting_Scroll
14:25:29.848	0.3615355	3.8978794	8.614601	0.00785084	0.0086455755	0.025003936	0.42256972	4.0446005	8.923732	Sitting_Scroll
14:25:29.869	0.3615355	3.8978794	8.614601	0.00785084	0.0086455755	0.025003936	0.42256972	4.0446005	8.923732	Sitting_Scroll
14:25:29.890	0.3615355	3.8978794	8.614601	0.00785084	0.0086455755	0.025003936	0.42256972	4.0446005	8.923732	Sitting_Scroll
14:25:29.911	0.3615355	3.8978794	8.614601	0.00785084	0.0086455755	0.025003936	0.42256972	4.0446005	8.923732	Sitting_Scroll
14:25:29.932	0.3615355	3.8978794	8.614601	0.00785084	0.0086455755	0.025003936	0.42256972	4.0446005	8.923732	Sitting_Scroll
14:25:29.953	0.3615355	3.8978794	8.614601	0.00785084	0.0086455755	0.025003936	0.42256972	4.0446005	8.923732	Sitting_Scroll
14:25:29.974	0.3615355	3.8978794	8.614601	0.00785084	0.0086455755	0.025003936	0.42256972	4.0446005	8.923732	Sitting_Scroll
14:25:29.995	0.3615355	3.8978794	8.614601	0.00785084	0.0086455755	0.025003936	0.42256972	4.0446005	8.923732	Sitting_Scroll
14:25:30.017	0.39505535	3.9433706	8.801354	-0.017194636	-0.0041825944	0.031112589	0.41113472	4.0645614	8.915194	Sitting_Scroll
14:25:30.046	0.39505535	3.9433706	8.801354	-0.017194636	-0.0041825944	0.031112589	0.41113472	4.0645614	8.915194	Sitting_Scroll
14:25:30.080	0.39505535	3.9433706	8.801354	-0.017194636	-0.0041825944	0.031112589	0.41113472	4.0645614	8.915194	Sitting_Scroll
14:25:30.114	0.39505535	3.9433706	8.801354	-0.017194636	-0.0041825944	0.031112589	0.41113472	4.0645614	8.915194	Sitting_Scroll
14:25:30.134	0.39505535	3.9433706	8.801354	-0.017194636	-0.0041825944	0.031112589	0.41113472	4.0645614	8.915194	Sitting_Scroll
14:25:30.155	0.39505535	3.9433706	8.801354	-0.017194636	-0.0041825944	0.031112589	0.41113472	4.0645614	8.915194	Sitting_Scroll
14:25:30.177	0.39505535	3.9433706	8.801354	-0.017194636	-0.0041825944	0.031112589	0.41113472	4.0645614	8.915194	Sitting_Scroll
14:25:30.199	0.55786604	4.051113	8.291373	0.021900741	0.030636724	-0.0067610564	0.45682344	4.103148	8.89527	Sitting_Scroll
14:25:30.220	0.55786604	4.051113	8.291373	0.021900741	0.030636724	-0.0067610564	0.45682344	4.103148	8.89527	Sitting_Scroll
14:25:30.241	0.55786604	4.051113	8.291373	0.021900741	0.030636724	-0.0067610564	0.45682344	4.103148	8.89527	Sitting_Scroll
14:25:30.265	0.55786604	4.051113	8.291373	0.021900741	0.030636724	-0.0067610564	0.45682344	4.103148	8.89527	Sitting_Scroll
14:25:30.286	0.55786604	4.051113	8.291373	0.021900741	0.030636724	-0.0067610564	0.45682344	4.103148	8.89527	Sitting_Scroll
14:25:30.307	0.55786604	4.051113	8.291373	0.021900741	0.030636724	-0.0067610564	0.45682344	4.103148	8.89527	Sitting_Scroll
14:25:30.328	0.55786604	4.051113	8.291373	0.021900741	0.030636724	-0.0067610564	0.45682344	4.103148	8.89527	Sitting_Scroll
14:25:30.349	0.55786604	4.051113	8.291373	0.021900741	0.030636724	-0.0067610564	0.45682344	4.103148	8.89527	Sitting_Scroll
14:25:30.371	0.31365	3.9433706	8.684034	0.009683436	0.0025369234	0.007899709	0.4296768	4.0847116	8.905105	Sitting_Scroll
14:25:30.392	0.31365	3.9433706	8.684034	0.009683436	0.0025369234	0.007899709	0.4296768	4.0847116	8.905105	Sitting_Scroll
14:25:30.415	0.31365	3.9433706	8.684034	0.009683436	0.0025369234	0.007899709	0.4296768	4.0847116	8.905105	Sitting_Scroll
14:25:30.436	0.31365	3.9433706	8.684034	0.009683436	0.0025369234	0.007899709	0.4296768	4.0847116	8.905105	Sitting_Scroll
14:25:30.457	0.31365	3.9433706	8.684034	0.009683436	0.0025369234	0.007899709	0.4296768	4.0847116	8.905105	Sitting_Scroll
14:25:30.478	0.31365	3.9433706	8.684034	0.009683436	0.0025369234	0.007899709	0.4296768	4.0847116	8.905105	Sitting_Scroll
14:25:30.500	0.31365	3.9433706	8.684034	0.009683436	0.0025369234	0.007899709	0.4296768	4.0847116	8.905105	Sitting_Scroll
14:25:30.521	0.31365	3.9433706	8.684034	0.009683436	0.0025369234	0.007899709	0.4296768	4.0847116	8.905105	Sitting_Scroll
14:25:30.542	0.3998439	3.9505534	8.691217	-0.031244535	-0.0444997	-0.008593652	0.435433	4.0564947	8.917714	Sitting_Scroll
14:25:30.563	0.3998439	3.9505534	8.691217	-0.031244535	-0.0444997	-0.008593652	0.435433	4.0564947	8.917714	Sitting_Scroll
14:25:30.584	0.3998439	3.9505534	8.691217	-0.031244535	-0.0444997	-0.008593652	0.435433	4.0564947	8.917714	Sitting_Scroll
14:25:30.605	0.3998439	3.9505534	8.691217	-0.031244535	-0.0444997	-0.008593652	0.435433	4.0564947	8.917714	Sitting_Scroll
14:25:30.626	0.3998439	3.9505534	8.691217	-0.031244535	-0.0444997	-0.008593652	0.435433	4.0564947	8.917714	Sitting_Scroll
14:25:30.647	0.3998439	3.9505534	8.691217	-0.031244535	-0.0444997	-0.008593652	0.435433	4.0564947	8.917714	Sitting_Scroll
14:25:30.668	0.3998439	3.9505534	8.691217	-0.031244535	-0.0444997	-0.008593652	0.435433	4.0564947	8.917714	Sitting_Scroll
14:25:30.689	0.3998439	3.9505534	8.691217	-0.031244535	-0.0444997	-0.008593652	0.435433	4.0564947	8.917714	Sitting_Scroll
14:25:30.711	0.3998439	3.9505534	8.691217	-0.031244535	-0.0444997	-0.008593652	0.435433	4.0564947	8.917714	Sitting_Scroll
14:25:30.732	0.4644893	3.9433706	8.633755	0.00662911	-0.015178168	0.009732305	0.4425107	4.0722303	8.91019	Sitting_Scroll
14:25:30.754	0.4644893	3.9433706	8.633755	0.00662911	-0.015178168	0.009732305	0.4425107	4.0722303	8.91019	Sitting_Scroll
14:25:30.775	0.4644893	3.9433706	8.633755	0.00662911	-0.015178168	0.009732305	0.4425107	4.0722303	8.91019	Sitting_Scroll
14:25:30.796	0.4644893	3.9433706	8.633755	0.00662911	-0.015178168	0.009732305	0.4425107	4.0722303	8.91019	Sitting_Scroll
14:25:30.819	0.4644893	3.9433706	8.633755	0.00662911	-0.015178168	0.009732305	0.4425107	4.0722303	8.91019	Sitting_Scroll
14:25:30.840	0.4644893	3.9433706	8.633755	0.00662911	-0.015178168	0.009732305	0.4425107	4.0722303	8.91019	Sitting_Scroll
14:25:30.867	0.4644893	3.9433706	8.633755	0.00662911	-0.015178168	0.009732305	0.4425107	4.0722303	8.91019	Sitting_Scroll
14:25:30.900	0.57462597	4.005622	8.662486	-0.14853068	0.011699902	0.013397496	0.47909635	4.1130605	8.88952	Sitting_Scroll
14:25:30.921	0.57462597	4.005622	8.662486	-0.14853068	0.011699902	0.013397496	0.47909635	4.1130605	8.88952	Sitting_Scroll
14:25:30.942	0.57462597	4.005622	8.662486	-0.14853068	0.011699902	0.013397496	0.47909635	4.1130605	8.88952	Sitting_Scroll
14:25:30.963	0.57462597	4.005622	8.662486	-0.14853068	0.011699902	0.013397496	0.47909635	4.1130605	8.88952	Sitting_Scroll
14:25:30.984	0.57462597	4.005622	8.662486	-0.14853068	0.011699902	0.013397496	0.47909635	4.1130605	8.88952	Sitting_Scroll
14:25:31.006	0.57462597	4.005622	8.662486	-0.14853068	0.011699902	0.013397496	0.47909635	4.1130605	8.88952	Sitting_Scroll
14:25:31.028	0.57462597	4.005622	8.662486	-0.14853068	0.011699902	0.013397496	0.47909635	4.1130605	8.88952	Sitting_Scroll
14:25:31.051	0.57462597	4.005622	8.662486	-0.14853068	0.011699902	0.013397496	0.47909635	4.1130605	8.88952	Sitting_Scroll
14:25:31.073	0.57462597	4.005622	8.662486	-0.14853068	0.011699902	0.013397496	0.47909635	4.1130605	8.88952	Sitting_Scroll
14:25:31.095	0.42618093	3.9888618	8.614601	-9.040806e-05	-0.023119418	0.028058263	0.44287133	4.0946484	8.899892	Sitting_Scroll
14:25:31.118	0.42618093	3.9888618	8.614601	-9.040806e-05	-0.023119418	0.028058263	0.44287133	4.0946484	8.899892	Sitting_Scroll
14:25:31.140	0.42618093	3.9888618	8.614601	-9.040806e-05	-0.023119418	0.028058263	0.44287133	4.0946484	8.899892	Sitting_Scroll
14:25:31.162	0.42618093	3.9888618	8.614601	-9.040806e-05	-0.023119418	0.028058263	0.44287133	4.0946484	8.899892	Sitting_Scroll
14:25:31.185	0.42618093	3.9888618	8.614601	-9.040806e-05	-0.023119418	0.028058263	0.44287133	4.0946484	8.899892	Sitting_Scroll
14:25:31.209	0.42618093	3.9888618	8.614601	-9.040806e-05	-0.023119418	0.028058263	0.44287133	4.0946484	8.899892	Sitting_Scroll
14:25:31.231	0.42618093	3.9888618	8.614601	-9.040806e-05	-0.023119418	0.028058263	0.44287133	4.0946484	8.899892	Sitting_Scroll
14:25:31.252	0.42618093	3.9888618	8.614601	-9.040806e-05	-0.023119418	0.028058263	0.44287133	4.0946484	8.899892	Sitting_Scroll
14:25:31.273	0.26337022	3.8452053	8.6984005	-0.008642522	0.015365093	-0.029973935	0.44820395	4.05617	8.917229	Sitting_Scroll
14:25:31.294	0.26337022	3.8452053	8.6984005	-0.008642522	0.015365093	-0.029973935	0.44820395	4.05617	8.917229	Sitting_Scroll
14:25:31.315	0.26337022	3.8452053	8.6984005	-0.008642522	0.015365093	-0.029973935	0.44820395	4.05617	8.917229	Sitting_Scroll
14:25:31.336	0.26337022	3.8452053	8.6984005	-0.008642522	0.015365093	-0.029973935	0.44820395	4.05617	8.917229	Sitting_Scroll
14:25:31.360	0.26337022	3.8452053	8.6984005	-0.008642522	0.015365093	-0.029973935	0.44820395	4.05617	8.917229	Sitting_Scroll
14:25:31.382	0.26337022	3.8452053	8.6984005	-0.008642522	0.015365093	-0.029973935	0.44820395	4.05617	8.917229	Sitting_Scroll
14:25:31.403	0.26337022	3.8452053	8.6984005	-0.008642522	0.015365093	-0.029973935	0.44820395	4.05617	8.917229	Sitting_Scroll
14:25:31.424	0.26337022	3.8452053	8.6984005	-0.008642522	0.015365093	-0.029973935	0.44820395	4.05617	8.917229	Sitting_Scroll
14:25:31.445	0.38068968	3.9888618	8.631361	0.010905167	0.0416323	0.0060671135	0.437684	4.0519114	8.919685	Sitting_Scroll
14:25:31.467	0.38068968	3.9888618	8.631361	0.010905167	0.0416323	0.0060671135	0.437684	4.0519114	8.919685	Sitting_Scroll
14:25:31.488	0.38068968	3.9888618	8.631361	0.010905167	0.0416323	0.0060671135	0.437684	4.0519114	8.919685	Sitting_Scroll
14:25:31.509	0.38068968	3.9888618	8.631361	0.010905167	0.0416323	0.0060671135	0.437684	4.0519114	8.919685	Sitting_Scroll
14:25:31.530	0.38068968	3.9888618	8.631361	0.010905167	0.0416323	0.0060671135	0.437684	4.0519114	8.919685	Sitting_Scroll
14:25:31.551	0.38068968	3.9888618	8.631361	0.010905167	0.0416323	0.0060671135	0.437684	4.0519114	8.919685	Sitting_Scroll
14:25:31.572	0.38068968	3.9888618	8.631361	0.010905167	0.0416323	0.0060671135	0.437684	4.0519114	8.919685	Sitting_Scroll
14:25:31.594	0.38068968	3.9888618	8.631361	0.010905167	0.0416323	0.0060671135	0.437684	4.0519114	8.919685	Sitting_Scroll
14:25:31.620	0.44054657	3.9577363	8.571504	0.011516031	-0.00601519	0.021338746	0.44605568	4.0680084	8.911942	Sitting_Scroll
14:25:31.653	0.44054657	3.9577363	8.571504	0.011516031	-0.00601519	0.021338746	0.44605568	4.0680084	8.911942	Sitting_Scroll
14:25:31.688	0.44054657	3.9577363	8.571504	0.011516031	-0.00601519	0.021338746	0.44605568	4.0680084	8.911942	Sitting_Scroll
14:25:31.720	0.44054657	3.9577363	8.571504	0.011516031	-0.00601519	0.021338746	0.44605568	4.0680084	8.911942	Sitting_Scroll
14:25:31.740	0.44054657	3.9577363	8.571504	0.011516031	-0.00601519	0.021338746	0.44605568	4.0680084	8.911942	Sitting_Scroll
14:25:31.761	0.44054657	3.9577363	8.571504	0.011516031	-0.00601519	0.021338746	0.44605568	4.0680084	8.911942	Sitting_Scroll
14:25:31.782	0.44054657	3.9577363	8.571504	0.011516031	-0.00601519	0.021338746	0.44605568	4.0680084	8.911942	Sitting_Scroll
14:25:31.804	0.67279124	3.964919	8.624178	0.082376406	0.006202115	0.06043412	0.48720837	4.033187	8.925604	Sitting_Scroll
14:25:31.826	0.67279124	3.964919	8.624178	0.082376406	0.006202115	0.06043412	0.48720837	4.033187	8.925604	Sitting_Scroll
14:25:31.849	0.67279124	3.964919	8.624178	0.082376406	0.006202115	0.06043412	0.48720837	4.033187	8.925604	Sitting_Scroll
14:25:31.871	0.67279124	3.964919	8.624178	0.082376406	0.006202115	0.06043412	0.48720837	4.033187	8.925604	Sitting_Scroll
14:25:31.893	0.67279124	3.964919	8.624178	0.082376406	0.006202115	0.06043412	0.48720837	4.033187	8.925604	Sitting_Scroll
14:25:31.914	0.67279124	3.964919	8.624178	0.082376406	0.006202115	0.06043412	0.48720837	4.033187	8.925604	Sitting_Scroll
14:25:31.935	0.67279124	3.964919	8.624178	0.082376406	0.006202115	0.06043412	0.48720837	4.033187	8.925604	Sitting_Scroll
14:25:31.957	0.67279124	3.964919	8.624178	0.082376406	0.006202115	0.06043412	0.48720837	4.033187	8.925604	Sitting_Scroll
14:25:31.978	0.67279124	3.964919	8.624178	0.082376406	0.006202115	0.06043412	0.48720837	4.033187	8.925604	Sitting_Scroll
14:25:32.000	0.3974496	3.8835137	8.681641	-0.020859826	0.05201701	-0.0122588435	0.48718134	4.0503263	8.917839	Sitting_Scroll
14:25:32.022	0.3974496	3.8835137	8.681641	-0.020859826	0.05201701	-0.0122588435	0.48718134	4.0503263	8.917839	Sitting_Scroll
14:25:32.044	0.3974496	3.8835137	8.681641	-0.020859826	0.05201701	-0.0122588435	0.48718134	4.0503263	8.917839	Sitting_Scroll
14:25:32.065	0.3974496	3.8835137	8.681641	-0.020859826	0.05201701	-0.0122588435	0.48718134	4.0503263	8.917839	Sitting_Scroll
14:25:32.086	0.3974496	3.8835137	8.681641	-0.020859826	0.05201701	-0.0122588435	0.48718134	4.0503263	8.917839	Sitting_Scroll
14:25:32.107	0.3974496	3.8835137	8.681641	-0.020859826	0.05201701	-0.0122588435	0.48718134	4.0503263	8.917839	Sitting_Scroll
14:25:32.128	0.3974496	3.8835137	8.681641	-0.020859826	0.05201701	-0.0122588435	0.48718134	4.0503263	8.917839	Sitting_Scroll
14:25:32.150	0.3974496	3.8835137	8.681641	-0.020859826	0.05201701	-0.0122588435	0.48718134	4.0503263	8.917839	Sitting_Scroll
14:25:32.171	0.5602603	3.8811195	8.971348	-0.0037555995	0.007423845	0.01034317	0.46551836	4.0069227	8.9385805	Sitting_Scroll
14:25:32.193	0.5602603	3.8811195	8.971348	-0.0037555995	0.007423845	0.01034317	0.46551836	4.0069227	8.9385805	Sitting_Scroll
14:25:32.214	0.5602603	3.8811195	8.971348	-0.0037555995	0.007423845	0.01034317	0.46551836	4.0069227	8.9385805	Sitting_Scroll
14:25:32.235	0.5602603	3.8811195	8.971348	-0.0037555995	0.007423845	0.01034317	0.46551836	4.0069227	8.9385805	Sitting_Scroll
14:25:32.257	0.5602603	3.8811195	8.971348	-0.0037555995	0.007423845	0.01034317	0.46551836	4.0069227	8.9385805	Sitting_Scroll
14:25:32.278	0.5602603	3.8811195	8.971348	-0.0037555995	0.007423845	0.01034317	0.46551836	4.0069227	8.9385805	Sitting_Scroll
14:25:32.299	0.5602603	3.8811195	8.971348	-0.0037555995	0.007423845	0.01034317	0.46551836	4.0069227	8.9385805	Sitting_Scroll
14:25:32.320	0.5602603	3.8811195	8.971348	-0.0037555995	0.007423845	0.01034317	0.46551836	4.0069227	8.9385805	Sitting_Scroll
14:25:32.342	0.33519846	3.9002736	8.650515	-0.0074207913	-0.049386624	0.06715364	0.43856475	4.0371346	8.92634	Sitting_Scroll
14:25:32.363	0.33519846	3.9002736	8.650515	-0.0074207913	-0.049386624	0.06715364	0.43856475	4.0371346	8.92634	Sitting_Scroll
14:25:32.385	0.33519846	3.9002736	8.650515	-0.0074207913	-0.049386624	0.06715364	0.43856475	4.0371346	8.92634	Sitting_Scroll
14:25:32.406	0.33519846	3.9002736	8.650515	-0.0074207913	-0.049386624	0.06715364	0.43856475	4.0371346	8.92634	Sitting_Scroll
14:25:32.440	0.33519846	3.9002736	8.650515	-0.0074207913	-0.049386624	0.06715364	0.43856475	4.0371346	8.92634	Sitting_Scroll
14:25:32.461	0.33519846	3.9002736	8.650515	-0.0074207913	-0.049386624	0.06715364	0.43856475	4.0371346	8.92634	Sitting_Scroll
14:25:32.482	0.33519846	3.9002736	8.650515	-0.0074207913	-0.049386624	0.06715364	0.43856475	4.0371346	8.92634	Sitting_Scroll
14:25:32.503	0.33519846	3.9002736	8.650515	-0.0074207913	-0.049386624	0.06715364	0.43856475	4.0371346	8.92634	Sitting_Scroll
14:25:32.524	0.51716334	3.9529476	8.667274	-0.030022804	0.026360668	-0.04891076	0.46536756	4.046545	8.920722	Sitting_Scroll
14:25:32.545	0.51716334	3.9529476	8.667274	-0.030022804	0.026360668	-0.04891076	0.46536756	4.046545	8.920722	Sitting_Scroll
14:25:32.566	0.51716334	3.9529476	8.667274	-0.030022804	0.026360668	-0.04891076	0.46536756	4.046545	8.920722	Sitting_Scroll
14:25:32.587	0.51716334	3.9529476	8.667274	-0.030022804	0.026360668	-0.04891076	0.46536756	4.046545	8.920722	Sitting_Scroll
14:25:32.607	0.51716334	3.9529476	8.667274	-0.030022804	0.026360668	-0.04891076	0.46536756	4.046545	8.920722	Sitting_Scroll
14:25:32.629	0.51716334	3.9529476	8.667274	-0.030022804	0.026360668	-0.04891076	0.46536756	4.046545	8.920722	Sitting_Scroll
14:25:32.650	0.51716334	3.9529476	8.667274	-0.030022804	0.026360668	-0.04891076	0.46536756	4.046545	8.920722	Sitting_Scroll
14:25:32.674	0.51716334	3.9529476	8.667274	-0.030022804	0.026360668	-0.04891076	0.46536756	4.046545	8.920722	Sitting_Scroll
14:25:32.696	0.51716334	3.9529476	8.667274	-0.030022804	0.026360668	-0.04891076	0.46536756	4.046545	8.920722	Sitting_Scroll
14:25:32.718	0.36392978	3.9529476	8.554744	0.010294301	0.009256441	0.040275566	0.4479127	4.0260425	8.930886	Sitting_Scroll
14:25:32.741	0.36392978	3.9529476	8.554744	0.010294301	0.009256441	0.040275566	0.4479127	4.0260425	8.930886	Sitting_Scroll
14:25:32.762	0.36392978	3.9529476	8.554744	0.010294301	0.009256441	0.040275566	0.4479127	4.0260425	8.930886	Sitting_Scroll
14:25:32.783	0.36392978	3.9529476	8.554744	0.010294301	0.009256441	0.040275566	0.4479127	4.0260425	8.930886	Sitting_Scroll
14:25:32.805	0.36392978	3.9529476	8.554744	0.010294301	0.009256441	0.040275566	0.4479127	4.0260425	8.930886	Sitting_Scroll
14:25:32.826	0.36392978	3.9529476	8.554744	0.010294301	0.009256441	0.040275566	0.4479127	4.0260425	8.930886	Sitting_Scroll
14:25:32.847	0.36392978	3.9529476	8.554744	0.010294301	0.009256441	0.040275566	0.4479127	4.0260425	8.930886	Sitting_Scroll
14:25:32.869	0.36392978	3.9529476	8.554744	0.010294301	0.009256441	0.040275566	0.4479127	4.0260425	8.930886	Sitting_Scroll
14:25:32.890	0.43096948	3.955342	8.447001	-0.008642522	0.011699902	-0.020200092	0.46631053	4.0295963	8.928341	Sitting_Scroll
14:25:32.912	0.43096948	3.955342	8.447001	-0.008642522	0.011699902	-0.020200092	0.46631053	4.0295963	8.928341	Sitting_Scroll
14:25:32.933	0.43096948	3.955342	8.447001	-0.008642522	0.011699902	-0.020200092	0.46631053	4.0295963	8.928341	Sitting_Scroll
14:25:32.954	0.43096948	3.955342	8.447001	-0.008642522	0.011699902	-0.020200092	0.46631053	4.0295963	8.928341	Sitting_Scroll
14:25:32.975	0.43096948	3.955342	8.447001	-0.008642522	0.011699902	-0.020200092	0.46631053	4.0295963	8.928341	Sitting_Scroll
14:25:32.996	0.43096948	3.955342	8.447001	-0.008642522	0.011699902	-0.020200092	0.46631053	4.0295963	8.928341	Sitting_Scroll
14:25:33.018	0.43096948	3.955342	8.447001	-0.008642522	0.011699902	-0.020200092	0.46631053	4.0295963	8.928341	Sitting_Scroll
14:25:33.039	0.43096948	3.955342	8.447001	-0.008642522	0.011699902	-0.020200092	0.46631053	4.0295963	8.928341	Sitting_Scroll
14:25:33.060	0.46209505	3.8835137	8.681641	-0.011696848	-0.015789034	0.0115649	0.49292192	4.020868	8.930846	Sitting_Scroll
14:25:33.082	0.46209505	3.8835137	8.681641	-0.011696848	-0.015789034	0.0115649	0.49292192	4.020868	8.930846	Sitting_Scroll
14:25:33.103	0.46209505	3.8835137	8.681641	-0.011696848	-0.015789034	0.0115649	0.49292192	4.020868	8.930846	Sitting_Scroll
14:25:33.124	0.46209505	3.8835137	8.681641	-0.011696848	-0.015789034	0.0115649	0.49292192	4.020868	8.930846	Sitting_Scroll
14:25:33.146	0.46209505	3.8835137	8.681641	-0.011696848	-0.015789034	0.0115649	0.49292192	4.020868	8.930846	Sitting_Scroll
14:25:33.167	0.46209505	3.8835137	8.681641	-0.011696848	-0.015789034	0.0115649	0.49292192	4.020868	8.930846	Sitting_Scroll
14:25:33.189	0.46209505	3.8835137	8.681641	-0.011696848	-0.015789034	0.0115649	0.49292192	4.020868	8.930846	Sitting_Scroll
14:25:33.226	0.46209505	3.8835137	8.681641	-0.011696848	-0.015789034	0.0115649	0.49292192	4.020868	8.930846	Sitting_Scroll
14:25:33.259	0.4644893	3.869148	8.710372	-0.0178055	-0.0017391334	0.0030127873	0.49814358	4.0228057	8.929683	Sitting_Scroll
14:25:33.293	0.4644893	3.869148	8.710372	-0.0178055	-0.0017391334	0.0030127873	0.49814358	4.0228057	8.929683	Sitting_Scroll
14:25:33.329	0.4644893	3.869148	8.710372	-0.0178055	-0.0017391334	0.0030127873	0.49814358	4.0228057	8.929683	Sitting_Scroll
14:25:33.365	0.4644893	3.869148	8.710372	-0.0178055	-0.0017391334	0.0030127873	0.49814358	4.0228057	8.929683	Sitting_Scroll
14:25:33.394	0.4644893	3.869148	8.710372	-0.0178055	-0.0017391334	0.0030127873	0.49814358	4.0228057	8.929683	Sitting_Scroll
14:25:33.428	0.53871185	3.962525	8.597841	0.023733336	-0.008458651	0.032945182	0.5020801	4.0356593	8.923662	Sitting_Scroll
14:25:33.462	0.53871185	3.962525	8.597841	0.023733336	-0.008458651	0.032945182	0.5020801	4.0356593	8.923662	Sitting_Scroll
14:25:33.485	0.53871185	3.962525	8.597841	0.023733336	-0.008458651	0.032945182	0.5020801	4.0356593	8.923662	Sitting_Scroll
14:25:33.507	0.53871185	3.962525	8.597841	0.023733336	-0.008458651	0.032945182	0.5020801	4.0356593	8.923662	Sitting_Scroll
14:25:33.529	0.53871185	3.962525	8.597841	0.023733336	-0.008458651	0.032945182	0.5020801	4.0356593	8.923662	Sitting_Scroll
14:25:33.552	0.53871185	3.962525	8.597841	0.023733336	-0.008458651	0.032945182	0.5020801	4.0356593	8.923662	Sitting_Scroll
14:25:33.575	0.53871185	3.962525	8.597841	0.023733336	-0.008458651	0.032945182	0.5020801	4.0356593	8.923662	Sitting_Scroll
14:25:33.598	0.53871185	3.962525	8.597841	0.023733336	-0.008458651	0.032945182	0.5020801	4.0356593	8.923662	Sitting_Scroll
14:25:33.619	0.38068968	4.0104103	8.616995	0.10681101	-0.03533672	-0.037304316	0.5067356	4.0636773	8.910674	Sitting_Scroll
14:25:33.640	0.38068968	4.0104103	8.616995	0.10681101	-0.03533672	-0.037304316	0.5067356	4.0636773	8.910674	Sitting_Scroll
14:25:33.662	0.38068968	4.0104103	8.616995	0.10681101	-0.03533672	-0.037304316	0.5067356	4.0636773	8.910674	Sitting_Scroll
14:25:33.683	0.38068968	4.0104103	8.616995	0.10681101	-0.03533672	-0.037304316	0.5067356	4.0636773	8.910674	Sitting_Scroll
14:25:33.704	0.38068968	4.0104103	8.616995	0.10681101	-0.03533672	-0.037304316	0.5067356	4.0636773	8.910674	Sitting_Scroll
14:25:33.725	0.38068968	4.0104103	8.616995	0.10681101	-0.03533672	-0.037304316	0.5067356	4.0636773	8.910674	Sitting_Scroll
14:25:33.746	0.38068968	4.0104103	8.616995	0.10681101	-0.03533672	-0.037304316	0.5067356	4.0636773	8.910674	Sitting_Scroll
14:25:33.768	0.38068968	4.0104103	8.616995	0.10681101	-0.03533672	-0.037304316	0.5067356	4.0636773	8.910674	Sitting_Scroll
14:25:33.791	0.54350036	4.008016	8.566715	-0.044683572	0.020252015	0.0030127873	0.54305285	4.0969377	8.893288	Sitting_Scroll
14:25:33.812	0.54350036	4.008016	8.566715	-0.044683572	0.020252015	0.0030127873	0.54305285	4.0969377	8.893288	Sitting_Scroll
14:25:33.834	0.54350036	4.008016	8.566715	-0.044683572	0.020252015	0.0030127873	0.54305285	4.0969377	8.893288	Sitting_Scroll
14:25:33.856	0.54350036	4.008016	8.566715	-0.044683572	0.020252015	0.0030127873	0.54305285	4.0969377	8.893288	Sitting_Scroll
14:25:33.877	0.54350036	4.008016	8.566715	-0.044683572	0.020252015	0.0030127873	0.54305285	4.0969377	8.893288	Sitting_Scroll
14:25:33.899	0.54350036	4.008016	8.566715	-0.044683572	0.020252015	0.0030127873	0.54305285	4.0969377	8.893288	Sitting_Scroll
14:25:33.920	0.54350036	4.008016	8.566715	-0.044683572	0.020252015	0.0030127873	0.54305285	4.0969377	8.893288	Sitting_Scroll
14:25:33.941	0.54350036	4.008016	8.566715	-0.044683572	0.020252015	0.0030127873	0.54305285	4.0969377	8.893288	Sitting_Scroll
14:25:33.963	0.45730647	4.000833	8.413482	0.011516031	0.008034711	0.009732305	0.5242659	4.095621	8.8950205	Sitting_Scroll
14:25:33.984	0.45730647	4.000833	8.413482	0.011516031	0.008034711	0.009732305	0.5242659	4.095621	8.8950205	Sitting_Scroll
14:25:34.005	0.45730647	4.000833	8.413482	0.011516031	0.008034711	0.009732305	0.5242659	4.095621	8.8950205	Sitting_Scroll
14:25:34.026	0.45730647	4.000833	8.413482	0.011516031	0.008034711	0.009732305	0.5242659	4.095621	8.8950205	Sitting_Scroll
14:25:34.048	0.45730647	4.000833	8.413482	0.011516031	0.008034711	0.009732305	0.5242659	4.095621	8.8950205	Sitting_Scroll
14:25:34.071	0.45730647	4.000833	8.413482	0.011516031	0.008034711	0.009732305	0.5242659	4.095621	8.8950205	Sitting_Scroll
14:25:34.092	0.45730647	4.000833	8.413482	0.011516031	0.008034711	0.009732305	0.5242659	4.095621	8.8950205	Sitting_Scroll
14:25:34.114	0.45730647	4.000833	8.413482	0.011516031	0.008034711	0.009732305	0.5242659	4.095621	8.8950205	Sitting_Scroll
14:25:34.135	0.45730647	4.000833	8.413482	0.011516031	0.008034711	0.009732305	0.5242659	4.095621	8.8950205	Sitting_Scroll
14:25:34.156	0.51716334	3.8883023	8.645726	-0.02941194	-0.020675957	0.023171341	0.5152141	4.0470176	8.917768	Sitting_Scroll
14:25:34.178	0.51716334	3.8883023	8.645726	-0.02941194	-0.020675957	0.023171341	0.5152141	4.0470176	8.917768	Sitting_Scroll
14:25:34.199	0.51716334	3.8883023	8.645726	-0.02941194	-0.020675957	0.023171341	0.5152141	4.0470176	8.917768	Sitting_Scroll
14:25:34.220	0.51716334	3.8883023	8.645726	-0.02941194	-0.020675957	0.023171341	0.5152141	4.0470176	8.917768	Sitting_Scroll
14:25:34.241	0.51716334	3.8883023	8.645726	-0.02941194	-0.020675957	0.023171341	0.5152141	4.0470176	8.917768	Sitting_Scroll
14:25:34.262	0.51716334	3.8883023	8.645726	-0.02941194	-0.020675957	0.023171341	0.5152141	4.0470176	8.917768	Sitting_Scroll
14:25:34.283	0.51716334	3.8883023	8.645726	-0.02941194	-0.020675957	0.023171341	0.5152141	4.0470176	8.917768	Sitting_Scroll
14:25:34.304	0.51716334	3.8883023	8.645726	-0.02941194	-0.020675957	0.023171341	0.5152141	4.0470176	8.917768	Sitting_Scroll
14:25:34.325	0.47885495	3.9409764	8.676852	-0.0068099257	-0.0029608638	-0.005539326	0.5341317	4.0472145	8.916564	Sitting_Scroll
14:25:34.347	0.47885495	3.9409764	8.676852	-0.0068099257	-0.0029608638	-0.005539326	0.5341317	4.0472145	8.916564	Sitting_Scroll
14:25:34.368	0.47885495	3.9409764	8.676852	-0.0068099257	-0.0029608638	-0.005539326	0.5341317	4.0472145	8.916564	Sitting_Scroll
14:25:34.389	0.47885495	3.9409764	8.676852	-0.0068099257	-0.0029608638	-0.005539326	0.5341317	4.0472145	8.916564	Sitting_Scroll
14:25:34.410	0.47885495	3.9409764	8.676852	-0.0068099257	-0.0029608638	-0.005539326	0.5341317	4.0472145	8.916564	Sitting_Scroll
14:25:34.431	0.47885495	3.9409764	8.676852	-0.0068099257	-0.0029608638	-0.005539326	0.5341317	4.0472145	8.916564	Sitting_Scroll
14:25:34.465	0.47885495	3.9409764	8.676852	-0.0068099257	-0.0029608638	-0.005539326	0.5341317	4.0472145	8.916564	Sitting_Scroll
14:25:34.498	0.47885495	3.9409764	8.676852	-0.0068099257	-0.0029608638	-0.005539326	0.5341317	4.0472145	8.916564	Sitting_Scroll
14:25:34.532	0.5411061	3.8978794	8.873182	-0.023303287	-0.009680382	0.034166917	0.5488475	4.0263953	8.925092	Sitting_Scroll
14:25:34.567	0.5411061	3.8978794	8.873182	-0.023303287	-0.009680382	0.034166917	0.5488475	4.0263953	8.925092	Sitting_Scroll
14:25:34.601	0.5411061	3.8978794	8.873182	-0.023303287	-0.009680382	0.034166917	0.5488475	4.0263953	8.925092	Sitting_Scroll
14:25:34.635	0.5411061	3.8978794	8.873182	-0.023303287	-0.009680382	0.034166917	0.5488475	4.0263953	8.925092	Sitting_Scroll
14:25:34.668	0.5411061	3.8978794	8.873182	-0.023303287	-0.009680382	0.034166917	0.5488475	4.0263953	8.925092	Sitting_Scroll
14:25:34.701	0.5554718	3.9074564	8.854029	-0.027579343	0.00070432766	-0.018978361	0.5710329	4.021097	8.926089	Sitting_Scroll
14:25:34.724	0.5554718	3.9074564	8.854029	-0.027579343	0.00070432766	-0.018978361	0.5710329	4.021097	8.926089	Sitting_Scroll
14:25:34.748	0.5554718	3.9074564	8.854029	-0.027579343	0.00070432766	-0.018978361	0.5710329	4.021097	8.926089	Sitting_Scroll
14:25:34.771	0.5554718	3.9074564	8.854029	-0.027579343	0.00070432766	-0.018978361	0.5710329	4.021097	8.926089	Sitting_Scroll
14:25:34.794	0.5554718	3.9074564	8.854029	-0.027579343	0.00070432766	-0.018978361	0.5710329	4.021097	8.926089	Sitting_Scroll
14:25:34.817	0.5554718	3.9074564	8.854029	-0.027579343	0.00070432766	-0.018978361	0.5710329	4.021097	8.926089	Sitting_Scroll
14:25:34.840	0.5554718	3.9074564	8.854029	-0.027579343	0.00070432766	-0.018978361	0.5710329	4.021097	8.926089	Sitting_Scroll
14:25:34.863	0.5554718	3.9074564	8.854029	-0.00497733	0.0049803844	0.015840957	0.5680663	4.0138535	8.929538	Sitting_Scroll
14:25:34.885	0.5770202	3.9744961	8.672064	-0.00497733	0.0049803844	0.015840957	0.5680663	4.0138535	8.929538	Sitting_Scroll
14:25:34.907	0.5770202	3.9744961	8.672064	-0.00497733	0.0049803844	0.015840957	0.5680663	4.0138535	8.929538	Sitting_Scroll
14:25:34.930	0.5770202	3.9744961	8.672064	-0.00497733	0.0049803844	0.015840957	0.5680663	4.0138535	8.929538	Sitting_Scroll
14:25:34.954	0.5770202	3.9744961	8.672064	-0.00497733	0.0049803844	0.015840957	0.5680663	4.0138535	8.929538	Sitting_Scroll
14:25:34.977	0.5770202	3.9744961	8.672064	-0.00497733	0.0049803844	0.015840957	0.5680663	4.0138535	8.929538	Sitting_Scroll
14:25:35.008	0.5770202	3.9744961	8.672064	-0.00497733	0.0049803844	0.015840957	0.5680663	4.0138535	8.929538	Sitting_Scroll
14:25:35.030	0.5770202	3.9744961	8.672064	-0.00497733	0.0049803844	0.015840957	0.5680663	4.0138535	8.929538	Sitting_Scroll
14:25:35.054	0.45970076	3.8547823	8.600235	-0.014751174	-0.007847786	0.0072888443	0.559885	4.015671	8.929237	Sitting_Scroll
14:25:35.077	0.45970076	3.8547823	8.600235	-0.014751174	-0.007847786	0.0072888443	0.559885	4.015671	8.929237	Sitting_Scroll
14:25:35.100	0.45970076	3.8547823	8.600235	-0.014751174	-0.007847786	0.0072888443	0.559885	4.015671	8.929237	Sitting_Scroll
14:25:35.123	0.45970076	3.8547823	8.600235	-0.014751174	-0.007847786	0.0072888443	0.559885	4.015671	8.929237	Sitting_Scroll
14:25:35.146	0.45970076	3.8547823	8.600235	-0.014751174	-0.007847786	0.0072888443	0.559885	4.015671	8.929237	Sitting_Scroll
14:25:35.169	0.45970076	3.8547823	8.600235	-0.014751174	-0.007847786	0.0072888443	0.559885	4.015671	8.929237	Sitting_Scroll
14:25:35.192	0.45970076	3.8547823	8.600235	-0.014751174	-0.007847786	0.0072888443	0.559885	4.015671	8.929237	Sitting_Scroll
14:25:35.215	0.45970076	3.8547823	8.600235	-0.014751174	-0.007847786	0.0072888443	0.559885	4.015671	8.929237	Sitting_Scroll
14:25:35.239	0.56744313	3.8978794	8.664881	0.00662911	0.020862881	0.004845383	0.5630381	3.998028	8.936953	Sitting_Scroll
14:25:35.262	0.56744313	3.8978794	8.664881	0.00662911	0.020862881	0.004845383	0.5630381	3.998028	8.936953	Sitting_Scroll
14:25:35.285	0.56744313	3.8978794	8.664881	0.00662911	0.020862881	0.004845383	0.5630381	3.998028	8.936953	Sitting_Scroll
14:25:35.309	0.56744313	3.8978794	8.664881	0.00662911	0.020862881	0.004845383	0.5630381	3.998028	8.936953	Sitting_Scroll
14:25:35.331	0.56744313	3.8978794	8.664881	0.00662911	0.020862881	0.004845383	0.5630381	3.998028	8.936953	Sitting_Scroll
14:25:35.354	0.56744313	3.8978794	8.664881	0.00662911	0.020862881	0.004845383	0.5630381	3.998028	8.936953	Sitting_Scroll
14:25:35.378	0.56744313	3.8978794	8.664881	0.00662911	0.020862881	0.004845383	0.5630381	3.998028	8.936953	Sitting_Scroll
14:25:35.401	0.56744313	3.8978794	8.664881	0.00662911	0.020862881	0.004845383	0.5630381	3.998028	8.936953	Sitting_Scroll
14:25:35.425	0.4836435	3.8140798	8.662486	-0.0025338691	0.004369519	0.017673554	0.54673404	3.9983509	8.9378195	Sitting_Scroll
14:25:35.447	0.4836435	3.8140798	8.662486	-0.0025338691	0.004369519	0.017673554	0.54673404	3.9983509	8.9378195	Sitting_Scroll
14:25:35.470	0.4836435	3.8140798	8.662486	-0.0025338691	0.004369519	0.017673554	0.54673404	3.9983509	8.9378195	Sitting_Scroll
14:25:35.493	0.4836435	3.8140798	8.662486	-0.0025338691	0.004369519	0.017673554	0.54673404	3.9983509	8.9378195	Sitting_Scroll
14:25:35.516	0.4836435	3.8140798	8.662486	-0.0025338691	0.004369519	0.017673554	0.54673404	3.9983509	8.9378195	Sitting_Scroll
14:25:35.540	0.4836435	3.8140798	8.662486	-0.0025338691	0.004369519	0.017673554	0.54673404	3.9983509	8.9378195	Sitting_Scroll
14:25:35.563	0.4836435	3.8140798	8.662486	-0.0025338691	0.004369519	0.017673554	0.54673404	3.9983509	8.9378195	Sitting_Scroll
14:25:35.586	0.5243462	3.8787253	8.605023	-0.0007012733	0.0049803844	-0.0104262475	0.55544853	4.001776	8.935749	Sitting_Scroll
14:25:35.609	0.5243462	3.8787253	8.605023	-0.0007012733	0.0049803844	-0.0104262475	0.55544853	4.001776	8.935749	Sitting_Scroll
14:25:35.632	0.5243462	3.8787253	8.605023	-0.0007012733	0.0049803844	-0.0104262475	0.55544853	4.001776	8.935749	Sitting_Scroll
14:25:35.656	0.5243462	3.8787253	8.605023	-0.0007012733	0.0049803844	-0.0104262475	0.55544853	4.001776	8.935749	Sitting_Scroll
14:25:35.679	0.5243462	3.8787253	8.605023	-0.0007012733	0.0049803844	-0.0104262475	0.55544853	4.001776	8.935749	Sitting_Scroll
14:25:35.702	0.5243462	3.8787253	8.605023	-0.0007012733	0.0049803844	-0.0104262475	0.55544853	4.001776	8.935749	Sitting_Scroll
14:25:35.725	0.5243462	3.8787253	8.605023	-0.0007012733	0.0049803844	-0.0104262475	0.55544853	4.001776	8.935749	Sitting_Scroll
14:25:35.748	0.5243462	3.8787253	8.605023	-0.0007012733	0.0049803844	-0.0104262475	0.55544853	4.001776	8.935749	Sitting_Scroll
14:25:35.771	0.6249057	3.9002736	8.648121	0.0005204572	-0.0035717292	0.025003936	0.5619136	3.993681	8.938967	Sitting_Scroll
14:25:35.794	0.6249057	3.9002736	8.648121	0.0005204572	-0.0035717292	0.025003936	0.5619136	3.993681	8.938967	Sitting_Scroll
14:25:35.817	0.6249057	3.9002736	8.648121	0.0005204572	-0.0035717292	0.025003936	0.5619136	3.993681	8.938967	Sitting_Scroll
14:25:35.840	0.6249057	3.9002736	8.648121	0.0005204572	-0.0035717292	0.025003936	0.5619136	3.993681	8.938967	Sitting_Scroll
14:25:35.863	0.6249057	3.9002736	8.648121	0.0005204572	-0.0035717292	0.025003936	0.5619136	3.993681	8.938967	Sitting_Scroll
14:25:35.885	0.6249057	3.9002736	8.648121	0.0005204572	-0.0035717292	0.025003936	0.5619136	3.993681	8.938967	Sitting_Scroll
14:25:35.908	0.6249057	3.9002736	8.648121	0.0005204572	-0.0035717292	0.025003936	0.5619136	3.993681	8.938967	Sitting_Scroll
14:25:35.931	0.6249057	3.9002736	8.648121	0.0005204572	-0.0035717292	0.025003936	0.5619136	3.993681	8.938967	Sitting_Scroll
14:25:35.953	0.5147691	3.8547823	8.727132	-0.009864252	-0.017621629	-0.0037067304	0.57945806	4.0014334	8.93438	Sitting_Scroll
14:25:35.976	0.5147691	3.8547823	8.727132	-0.009864252	-0.017621629	-0.0037067304	0.57945806	4.0014334	8.93438	Sitting_Scroll
14:25:36.000	0.5147691	3.8547823	8.727132	-0.009864252	-0.017621629	-0.0037067304	0.57945806	4.0014334	8.93438	Sitting_Scroll
14:25:36.023	0.5147691	3.8547823	8.727132	-0.009864252	-0.017621629	-0.0037067304	0.57945806	4.0014334	8.93438	Sitting_Scroll
14:25:36.046	0.5147691	3.8547823	8.727132	-0.009864252	-0.017621629	-0.0037067304	0.57945806	4.0014334	8.93438	Sitting_Scroll
14:25:36.068	0.5147691	3.8547823	8.727132	-0.009864252	-0.017621629	-0.0037067304	0.57945806	4.0014334	8.93438	Sitting_Scroll
14:25:36.090	0.5147691	3.8547823	8.727132	-0.009864252	-0.017621629	-0.0037067304	0.57945806	4.0014334	8.93438	Sitting_Scroll
14:25:36.114	0.5147691	3.8547823	8.727132	-0.009864252	-0.017621629	-0.0037067304	0.57945806	4.0014334	8.93438	Sitting_Scroll
14:25:36.137	0.6249057	3.964919	8.719949	-0.009864252	-0.008458651	0.007899709	0.5826598	4.003481	8.933251	Sitting_Scroll
14:25:36.161	0.6249057	3.964919	8.719949	-0.009864252	-0.008458651	0.007899709	0.5826598	4.003481	8.933251	Sitting_Scroll
14:25:36.183	0.6249057	3.964919	8.719949	-0.009864252	-0.008458651	0.007899709	0.5826598	4.003481	8.933251	Sitting_Scroll
14:25:36.205	0.6249057	3.964919	8.719949	-0.009864252	-0.008458651	0.007899709	0.5826598	4.003481	8.933251	Sitting_Scroll
14:25:36.229	0.6249057	3.964919	8.719949	-0.009864252	-0.008458651	0.007899709	0.5826598	4.003481	8.933251	Sitting_Scroll
14:25:36.251	0.6249057	3.964919	8.719949	-0.009864252	-0.008458651	0.007899709	0.5826598	4.003481	8.933251	Sitting_Scroll
14:25:36.274	0.6249057	3.964919	8.719949	-0.009864252	-0.008458651	0.007899709	0.5826598	4.003481	8.933251	Sitting_Scroll
14:25:36.297	0.6249057	3.964919	8.719949	-0.009864252	-0.008458651	0.007899709	0.5826598	4.003481	8.933251	Sitting_Scroll
14:25:36.321	0.54350036	3.8835137	8.681641	0.0029639183	-0.005404325	0.013397496	0.58660966	4.007457	8.931212	Sitting_Scroll
14:25:36.345	0.54350036	3.8835137	8.681641	0.0029639183	-0.005404325	0.013397496	0.58660966	4.007457	8.931212	Sitting_Scroll
14:25:36.369	0.54350036	3.8835137	8.681641	0.0029639183	-0.005404325	0.013397496	0.58660966	4.007457	8.931212	Sitting_Scroll
14:25:36.392	0.54350036	3.8835137	8.681641	0.0029639183	-0.005404325	0.013397496	0.58660966	4.007457	8.931212	Sitting_Scroll
14:25:36.415	0.54350036	3.8835137	8.681641	0.0029639183	-0.005404325	0.013397496	0.58660966	4.007457	8.931212	Sitting_Scroll
14:25:36.437	0.54350036	3.8835137	8.681641	0.0029639183	-0.005404325	0.013397496	0.58660966	4.007457	8.931212	Sitting_Scroll
14:25:36.460	0.54350036	3.8835137	8.681641	0.0029639183	-0.005404325	0.013397496	0.58660966	4.007457	8.931212	Sitting_Scroll
14:25:36.483	0.56744313	3.8643596	8.640938	0.007239975	-0.011512978	0.004845383	0.60238475	4.0105042	8.928794	Sitting_Scroll
14:25:36.506	0.56744313	3.8643596	8.640938	0.007239975	-0.011512978	0.004845383	0.60238475	4.0105042	8.928794	Sitting_Scroll
14:25:36.529	0.56744313	3.8643596	8.640938	0.007239975	-0.011512978	0.004845383	0.60238475	4.0105042	8.928794	Sitting_Scroll
14:25:36.552	0.56744313	3.8643596	8.640938	0.007239975	-0.011512978	0.004845383	0.60238475	4.0105042	8.928794	Sitting_Scroll
14:25:36.575	0.56744313	3.8643596	8.640938	0.007239975	-0.011512978	0.004845383	0.60238475	4.0105042	8.928794	Sitting_Scroll
14:25:36.599	0.56744313	3.8643596	8.640938	0.007239975	-0.011512978	0.004845383	0.60238475	4.0105042	8.928794	Sitting_Scroll
14:25:36.621	0.56744313	3.8643596	8.640938	0.007239975	-0.011512978	0.004845383	0.60238475	4.0105042	8.928794	Sitting_Scroll
14:25:36.644	0.56744313	3.8643596	8.640938	0.007239975	-0.011512978	0.004845383	0.60238475	4.0105042	8.928794	Sitting_Scroll
14:25:36.668	0.5411061	3.8452053	8.655303	0.0035747832	0.006202115	0.012175766	0.5958577	4.0169997	8.9263115	Sitting_Scroll
14:25:36.691	0.5411061	3.8452053	8.655303	0.0035747832	0.006202115	0.012175766	0.5958577	4.0169997	8.9263115	Sitting_Scroll
14:25:36.714	0.5411061	3.8452053	8.655303	0.0035747832	0.006202115	0.012175766	0.5958577	4.0169997	8.9263115	Sitting_Scroll
14:25:36.737	0.5411061	3.8452053	8.655303	0.0035747832	0.006202115	0.012175766	0.5958577	4.0169997	8.9263115	Sitting_Scroll
14:25:36.760	0.5411061	3.8452053	8.655303	0.0035747832	0.006202115	0.012175766	0.5958577	4.0169997	8.9263115	Sitting_Scroll
14:25:36.783	0.5411061	3.8452053	8.655303	0.0035747832	0.006202115	0.012175766	0.5958577	4.0169997	8.9263115	Sitting_Scroll
14:25:36.806	0.5411061	3.8452053	8.655303	0.0035747832	0.006202115	0.012175766	0.5958577	4.0169997	8.9263115	Sitting_Scroll
14:25:36.829	0.5411061	3.8452053	8.655303	0.0035747832	0.006202115	0.012175766	0.5958577	4.0169997	8.9263115	Sitting_Scroll
14:25:36.852	0.5794145	3.9002736	8.616995	0.014570358	0.025138937	-0.009815383	0.59176123	4.0239763	8.923441	Sitting_Scroll
14:25:36.874	0.5794145	3.9002736	8.616995	0.014570358	0.025138937	-0.009815383	0.59176123	4.0239763	8.923441	Sitting_Scroll
14:25:36.897	0.5794145	3.9002736	8.616995	0.014570358	0.025138937	-0.009815383	0.59176123	4.0239763	8.923441	Sitting_Scroll
14:25:36.921	0.5794145	3.9002736	8.616995	0.014570358	0.025138937	-0.009815383	0.59176123	4.0239763	8.923441	Sitting_Scroll
14:25:36.944	0.5794145	3.9002736	8.616995	0.014570358	0.025138937	-0.009815383	0.59176123	4.0239763	8.923441	Sitting_Scroll
14:25:36.967	0.5794145	3.9002736	8.616995	0.014570358	0.025138937	-0.009815383	0.59176123	4.0239763	8.923441	Sitting_Scroll
14:25:36.989	0.5794145	3.9002736	8.616995	0.014570358	0.025138937	-0.009815383	0.59176123	4.0239763	8.923441	Sitting_Scroll
14:25:37.012	0.5794145	3.9002736	8.616995	0.014570358	0.025138937	-0.009815383	0.59176123	4.0239763	8.923441	Sitting_Scroll
14:25:37.036	0.55786604	3.8811195	8.628966	-0.0013121385	-0.005404325	0.019506149	0.58781934	4.0281577	8.921813	Sitting_Scroll
14:25:37.059	0.55786604	3.8811195	8.628966	-0.0013121385	-0.005404325	0.019506149	0.58781934	4.0281577	8.921813	Sitting_Scroll
14:25:37.082	0.55786604	3.8811195	8.628966	-0.0013121385	-0.005404325	0.019506149	0.58781934	4.0281577	8.921813	Sitting_Scroll
14:25:37.105	0.55786604	3.8811195	8.628966	-0.0013121385	-0.005404325	0.019506149	0.58781934	4.0281577	8.921813	Sitting_Scroll
14:25:37.128	0.55786604	3.8811195	8.628966	-0.0013121385	-0.005404325	0.019506149	0.58781934	4.0281577	8.921813	Sitting_Scroll
14:25:37.152	0.55786604	3.8811195	8.628966	-0.0013121385	-0.005404325	0.019506149	0.58781934	4.0281577	8.921813	Sitting_Scroll
14:25:37.175	0.55786604	3.8811195	8.628966	-0.0013121385	-0.005404325	0.019506149	0.58781934	4.0281577	8.921813	Sitting_Scroll
14:25:37.198	0.55786604	3.8811195	8.628966	-0.0013121385	-0.005404325	0.019506149	0.58781934	4.0281577	8.921813	Sitting_Scroll
14:25:37.220	0.52674043	3.955342	8.648121	-0.008031656	0.0068129804	-0.005539326	0.5937509	4.034183	8.918698	Sitting_Scroll
14:25:37.242	0.52674043	3.955342	8.648121	-0.008031656	0.0068129804	-0.005539326	0.5937509	4.034183	8.918698	Sitting_Scroll
14:25:37.266	0.52674043	3.955342	8.648121	-0.008031656	0.0068129804	-0.005539326	0.5937509	4.034183	8.918698	Sitting_Scroll
14:25:37.289	0.52674043	3.955342	8.648121	-0.008031656	0.0068129804	-0.005539326	0.5937509	4.034183	8.918698	Sitting_Scroll
14:25:37.312	0.52674043	3.955342	8.648121	-0.008031656	0.0068129804	-0.005539326	0.5937509	4.034183	8.918698	Sitting_Scroll
14:25:37.335	0.52674043	3.955342	8.648121	-0.008031656	0.0068129804	-0.005539326	0.5937509	4.034183	8.918698	Sitting_Scroll
14:25:37.358	0.52674043	3.955342	8.648121	-0.008031656	0.0068129804	-0.005539326	0.5937509	4.034183	8.918698	Sitting_Scroll
14:25:37.382	0.52674043	3.955342	8.648121	-0.008031656	0.0068129804	-0.005539326	0.5937509	4.034183	8.918698	Sitting_Scroll
14:25:37.406	0.600963	3.929005	8.638543	-0.014140309	-0.051219217	0.0146192275	0.61338806	4.035169	8.916924	Sitting_Scroll
14:25:37.429	0.600963	3.929005	8.638543	-0.014140309	-0.051219217	0.0146192275	0.61338806	4.035169	8.916924	Sitting_Scroll
14:25:37.452	0.600963	3.929005	8.638543	-0.014140309	-0.051219217	0.0146192275	0.61338806	4.035169	8.916924	Sitting_Scroll
14:25:37.475	0.600963	3.929005	8.638543	-0.014140309	-0.051219217	0.0146192275	0.61338806	4.035169	8.916924	Sitting_Scroll
14:25:37.498	0.600963	3.929005	8.638543	-0.014140309	-0.051219217	0.0146192275	0.61338806	4.035169	8.916924	Sitting_Scroll
14:25:37.521	0.600963	3.929005	8.638543	-0.014140309	-0.051219217	0.0146192275	0.61338806	4.035169	8.916924	Sitting_Scroll
14:25:37.543	0.600963	3.929005	8.638543	-0.014140309	-0.051219217	0.0146192275	0.61338806	4.035169	8.916924	Sitting_Scroll
14:25:37.565	0.64166564	3.9050622	8.506859	0.0029639183	0.01597596	0.01034317	0.634277	4.036174	8.915008	Sitting_Scroll
14:25:37.588	0.64166564	3.9050622	8.506859	0.0029639183	0.01597596	0.01034317	0.634277	4.036174	8.915008	Sitting_Scroll
14:25:37.612	0.64166564	3.9050622	8.506859	0.0029639183	0.01597596	0.01034317	0.634277	4.036174	8.915008	Sitting_Scroll
14:25:37.635	0.64166564	3.9050622	8.506859	0.0029639183	0.01597596	0.01034317	0.634277	4.036174	8.915008	Sitting_Scroll
14:25:37.658	0.64166564	3.9050622	8.506859	0.0029639183	0.01597596	0.01034317	0.634277	4.036174	8.915008	Sitting_Scroll
14:25:37.681	0.64166564	3.9050622	8.506859	0.0029639183	0.01597596	0.01034317	0.634277	4.036174	8.915008	Sitting_Scroll
14:25:37.704	0.64166564	3.9050622	8.506859	0.0029639183	0.01597596	0.01034317	0.634277	4.036174	8.915008	Sitting_Scroll
14:25:37.728	0.64166564	3.9050622	8.506859	0.0029639183	0.01597596	0.01034317	0.634277	4.036174	8.915008	Sitting_Scroll
14:25:37.750	0.60335726	3.8835137	8.542772	0.008461705	0.023306342	0.017062688	0.6305014	4.0301394	8.918004	Sitting_Scroll
14:25:37.773	0.60335726	3.8835137	8.542772	0.008461705	0.023306342	0.017062688	0.6305014	4.0301394	8.918004	Sitting_Scroll
14:25:37.796	0.60335726	3.8835137	8.542772	0.008461705	0.023306342	0.017062688	0.6305014	4.0301394	8.918004	Sitting_Scroll
14:25:37.819	0.60335726	3.8835137	8.542772	0.008461705	0.023306342	0.017062688	0.6305014	4.0301394	8.918004	Sitting_Scroll
14:25:37.843	0.60335726	3.8835137	8.542772	0.008461705	0.023306342	0.017062688	0.6305014	4.0301394	8.918004	Sitting_Scroll
14:25:37.866	0.60335726	3.8835137	8.542772	0.008461705	0.023306342	0.017062688	0.6305014	4.0301394	8.918004	Sitting_Scroll
14:25:37.889	0.60335726	3.8835137	8.542772	0.008461705	0.023306342	0.017062688	0.6305014	4.0301394	8.918004	Sitting_Scroll
14:25:37.912	0.60335726	3.8835137	8.542772	0.008461705	0.023306342	0.017062688	0.6305014	4.0301394	8.918004	Sitting_Scroll
14:25:37.936	0.5818088	3.8883023	8.583475	-0.0007012733	0.0055912496	-0.0165349	0.6272452	4.029133	8.918689	Sitting_Scroll
14:25:37.959	0.5818088	3.8883023	8.583475	-0.0007012733	0.0055912496	-0.0165349	0.6272452	4.029133	8.918689	Sitting_Scroll
14:25:37.982	0.5818088	3.8883023	8.583475	-0.0007012733	0.0055912496	-0.0165349	0.6272452	4.029133	8.918689	Sitting_Scroll
14:25:38.005	0.5818088	3.8883023	8.583475	-0.0007012733	0.0055912496	-0.0165349	0.6272452	4.029133	8.918689	Sitting_Scroll
14:25:38.028	0.5818088	3.8883023	8.583475	-0.0007012733	0.0055912496	-0.0165349	0.6272452	4.029133	8.918689	Sitting_Scroll
14:25:38.051	0.5818088	3.8883023	8.583475	-0.0007012733	0.0055912496	-0.0165349	0.6272452	4.029133	8.918689	Sitting_Scroll
14:25:38.075	0.5818088	3.8883023	8.583475	-0.0007012733	0.0055912496	-0.0165349	0.6272452	4.029133	8.918689	Sitting_Scroll
14:25:38.098	0.5818088	3.8883023	8.583475	-0.0007012733	0.0055912496	-0.0165349	0.6272452	4.029133	8.918689	Sitting_Scroll
14:25:38.122	0.6464542	3.9194279	8.707977	-0.009864252	-0.008458651	0.016451823	0.6275483	4.0193696	8.923072	Sitting_Scroll
14:25:38.144	0.6464542	3.9194279	8.707977	-0.009864252	-0.008458651	0.016451823	0.6275483	4.0193696	8.923072	Sitting_Scroll
14:25:38.167	0.6464542	3.9194279	8.707977	-0.009864252	-0.008458651	0.016451823	0.6275483	4.0193696	8.923072	Sitting_Scroll
14:25:38.191	0.6464542	3.9194279	8.707977	-0.009864252	-0.008458651	0.016451823	0.6275483	4.0193696	8.923072	Sitting_Scroll
14:25:38.214	0.6464542	3.9194279	8.707977	-0.009864252	-0.008458651	0.016451823	0.6275483	4.0193696	8.923072	Sitting_Scroll
14:25:38.237	0.6464542	3.9194279	8.707977	-0.009864252	-0.008458651	0.016451823	0.6275483	4.0193696	8.923072	Sitting_Scroll
14:25:38.260	0.6464542	3.9194279	8.707977	-0.009864252	-0.008458651	0.016451823	0.6275483	4.0193696	8.923072	Sitting_Scroll
14:25:38.282	0.57223165	3.8787253	8.743892	-0.022692423	-0.021897687	-0.0067610564	0.6267865	4.0192375	8.923185	Sitting_Scroll
14:25:38.306	0.57223165	3.8787253	8.743892	-0.022692423	-0.021897687	-0.0067610564	0.6267865	4.0192375	8.923185	Sitting_Scroll
14:25:38.329	0.57223165	3.8787253	8.743892	-0.022692423	-0.021897687	-0.0067610564	0.6267865	4.0192375	8.923185	Sitting_Scroll
14:25:38.352	0.57223165	3.8787253	8.743892	-0.022692423	-0.021897687	-0.0067610564	0.6267865	4.0192375	8.923185	Sitting_Scroll
14:25:38.375	0.57223165	3.8787253	8.743892	-0.022692423	-0.021897687	-0.0067610564	0.6267865	4.0192375	8.923185	Sitting_Scroll
14:25:38.398	0.57223165	3.8787253	8.743892	-0.022692423	-0.021897687	-0.0067610564	0.6267865	4.0192375	8.923185	Sitting_Scroll
14:25:38.421	0.57223165	3.8787253	8.743892	-0.022692423	-0.021897687	-0.0067610564	0.6267865	4.0192375	8.923185	Sitting_Scroll
14:25:38.444	0.57223165	3.8787253	8.743892	-0.022692423	-0.021897687	-0.0067610564	0.6267865	4.0192375	8.923185	Sitting_Scroll
14:25:38.468	0.62251145	3.9529476	8.590658	-0.008642522	0.006202115	-0.0043175956	0.62710184	4.0143833	8.925346	Sitting_Scroll
14:25:38.490	0.62251145	3.9529476	8.590658	-0.008642522	0.006202115	-0.0043175956	0.62710184	4.0143833	8.925346	Sitting_Scroll
14:25:38.512	0.62251145	3.9529476	8.590658	-0.008642522	0.006202115	-0.0043175956	0.62710184	4.0143833	8.925346	Sitting_Scroll
14:25:38.533	0.62251145	3.9529476	8.590658	-0.008642522	0.006202115	-0.0043175956	0.62710184	4.0143833	8.925346	Sitting_Scroll
14:25:38.554	0.62251145	3.9529476	8.590658	-0.008642522	0.006202115	-0.0043175956	0.62710184	4.0143833	8.925346	Sitting_Scroll
14:25:38.576	0.62251145	3.9529476	8.590658	-0.008642522	0.006202115	-0.0043175956	0.62710184	4.0143833	8.925346	Sitting_Scroll
14:25:38.598	0.62251145	3.9529476	8.590658	-0.008642522	0.006202115	-0.0043175956	0.62710184	4.0143833	8.925346	Sitting_Scroll
14:25:38.620	0.62251145	3.9529476	8.590658	-0.008642522	0.006202115	-0.0043175956	0.62710184	4.0143833	8.925346	Sitting_Scroll
14:25:38.643	0.60335726	3.8978794	8.746285	-0.0068099257	-0.012123842	0.012175766	0.6226583	4.011653	8.926886	Sitting_Scroll
14:25:38.666	0.60335726	3.8978794	8.746285	-0.0068099257	-0.012123842	0.012175766	0.6226583	4.011653	8.926886	Sitting_Scroll
14:25:38.689	0.60335726	3.8978794	8.746285	-0.0068099257	-0.012123842	0.012175766	0.6226583	4.011653	8.926886	Sitting_Scroll
14:25:38.712	0.60335726	3.8978794	8.746285	-0.0068099257	-0.012123842	0.012175766	0.6226583	4.011653	8.926886	Sitting_Scroll
14:25:38.735	0.60335726	3.8978794	8.746285	-0.0068099257	-0.012123842	0.012175766	0.6226583	4.011653	8.926886	Sitting_Scroll
14:25:38.759	0.60335726	3.8978794	8.746285	-0.0068099257	-0.012123842	0.012175766	0.6226583	4.011653	8.926886	Sitting_Scroll
14:25:38.782	0.60335726	3.8978794	8.746285	-0.0068099257	-0.012123842	0.012175766	0.6226583	4.011653	8.926886	Sitting_Scroll
14:25:38.805	0.60335726	3.8978794	8.746285	-0.0068099257	-0.012123842	0.012175766	0.6226583	4.011653	8.926886	Sitting_Scroll
14:25:38.828	0.58420306	3.9433706	8.688824	-0.0019230038	-0.005404325	-0.0024849998	0.6275015	4.012483	8.926174	Sitting_Scroll
14:25:38.851	0.58420306	3.9433706	8.688824	-0.0019230038	-0.005404325	-0.0024849998	0.6275015	4.012483	8.926174	Sitting_Scroll
14:25:38.874	0.58420306	3.9433706	8.688824	-0.0019230038	-0.005404325	-0.0024849998	0.6275015	4.012483	8.926174	Sitting_Scroll
14:25:38.897	0.58420306	3.9433706	8.688824	-0.0019230038	-0.005404325	-0.0024849998	0.6275015	4.012483	8.926174	Sitting_Scroll
14:25:38.919	0.58420306	3.9433706	8.688824	-0.0019230038	-0.005404325	-0.0024849998	0.6275015	4.012483	8.926174	Sitting_Scroll
14:25:38.942	0.58420306	3.9433706	8.688824	-0.0019230038	-0.005404325	-0.0024849998	0.6275015	4.012483	8.926174	Sitting_Scroll
14:25:38.967	0.58420306	3.9433706	8.688824	-0.0019230038	-0.005404325	-0.0024849998	0.6275015	4.012483	8.926174	Sitting_Scroll
14:25:38.991	0.58420306	3.9433706	8.688824	-0.0019230038	-0.005404325	-0.0024849998	0.6275015	4.012483	8.926174	Sitting_Scroll
14:25:39.014	0.52674043	3.8188684	8.71516	-0.0019230038	-0.022508552	-4.153884e-05	0.6201047	4.01871	8.923889	Sitting_Scroll
14:25:39.037	0.52674043	3.8188684	8.71516	-0.0019230038	-0.022508552	-4.153884e-05	0.6201047	4.01871	8.923889	Sitting_Scroll
14:25:39.059	0.52674043	3.8188684	8.71516	-0.0019230038	-0.022508552	-4.153884e-05	0.6201047	4.01871	8.923889	Sitting_Scroll
14:25:39.081	0.52674043	3.8188684	8.71516	-0.0019230038	-0.022508552	-4.153884e-05	0.6201047	4.01871	8.923889	Sitting_Scroll
14:25:39.105	0.52674043	3.8188684	8.71516	-0.0019230038	-0.022508552	-4.153884e-05	0.6201047	4.01871	8.923889	Sitting_Scroll
14:25:39.128	0.52674043	3.8188684	8.71516	-0.0019230038	-0.022508552	-4.153884e-05	0.6201047	4.01871	8.923889	Sitting_Scroll
14:25:39.151	0.52674043	3.8188684	8.71516	-0.0019230038	-0.022508552	-4.153884e-05	0.6201047	4.01871	8.923889	Sitting_Scroll
14:25:39.174	0.52674043	3.8188684	8.71516	-0.0019230038	-0.022508552	-4.153884e-05	0.6201047	4.01871	8.923889	Sitting_Scroll
14:25:39.197	0.57462597	3.9146392	8.686429	0.0041856486	0.009867307	-0.012869709	0.6335164	4.0222135	8.921368	Sitting_Scroll
14:25:39.220	0.57462597	3.9146392	8.686429	0.0041856486	0.009867307	-0.012869709	0.6335164	4.0222135	8.921368	Sitting_Scroll
14:25:39.242	0.57462597	3.9146392	8.686429	0.0041856486	0.009867307	-0.012869709	0.6335164	4.0222135	8.921368	Sitting_Scroll
14:25:39.265	0.57462597	3.9146392	8.686429	0.0041856486	0.009867307	-0.012869709	0.6335164	4.0222135	8.921368	Sitting_Scroll
14:25:39.288	0.57462597	3.9146392	8.686429	0.0041856486	0.009867307	-0.012869709	0.6335164	4.0222135	8.921368	Sitting_Scroll
14:25:39.311	0.57462597	3.9146392	8.686429	0.0041856486	0.009867307	-0.012869709	0.6335164	4.0222135	8.921368	Sitting_Scroll
14:25:39.335	0.57462597	3.9146392	8.686429	0.0041856486	0.009867307	-0.012869709	0.6335164	4.0222135	8.921368	Sitting_Scroll
14:25:39.358	0.57462597	3.9146392	8.686429	0.0041856486	0.009867307	-0.012869709	0.6335164	4.0222135	8.921368	Sitting_Scroll
14:25:39.381	0.5913859	3.9313993	8.667274	0.014570358	0.016586825	0.0054562483	0.6307801	4.023866	8.920817	Sitting_Scroll
14:25:39.404	0.5913859	3.9313993	8.667274	0.014570358	0.016586825	0.0054562483	0.6307801	4.023866	8.920817	Sitting_Scroll
14:25:39.426	0.5913859	3.9313993	8.667274	0.014570358	0.016586825	0.0054562483	0.6307801	4.023866	8.920817	Sitting_Scroll
14:25:39.450	0.5913859	3.9313993	8.667274	0.014570358	0.016586825	0.0054562483	0.6307801	4.023866	8.920817	Sitting_Scroll
14:25:39.473	0.5913859	3.9313993	8.667274	0.014570358	0.016586825	0.0054562483	0.6307801	4.023866	8.920817	Sitting_Scroll
14:25:39.496	0.5913859	3.9313993	8.667274	0.014570358	0.016586825	0.0054562483	0.6307801	4.023866	8.920817	Sitting_Scroll
14:25:39.518	0.5913859	3.9313993	8.667274	0.014570358	0.016586825	0.0054562483	0.6307801	4.023866	8.920817	Sitting_Scroll
14:25:39.541	0.5913859	3.9313993	8.667274	0.014570358	0.016586825	0.0054562483	0.6307801	4.023866	8.920817	Sitting_Scroll
14:25:39.564	0.60335726	3.8930907	8.633755	-0.0031447343	-0.006626055	-0.004928461	0.62639016	4.035903	8.915688	Sitting_Scroll
14:25:39.587	0.60335726	3.8930907	8.633755	-0.0031447343	-0.006626055	-0.004928461	0.62639016	4.035903	8.915688	Sitting_Scroll
14:25:39.610	0.60335726	3.8930907	8.633755	-0.0031447343	-0.006626055	-0.004928461	0.62639016	4.035903	8.915688	Sitting_Scroll
14:25:39.633	0.60335726	3.8930907	8.633755	-0.0031447343	-0.006626055	-0.004928461	0.62639016	4.035903	8.915688	Sitting_Scroll
14:25:39.655	0.60335726	3.8930907	8.633755	-0.0031447343	-0.006626055	-0.004928461	0.62639016	4.035903	8.915688	Sitting_Scroll
14:25:39.679	0.60335726	3.8930907	8.633755	-0.0031447343	-0.006626055	-0.004928461	0.62639016	4.035903	8.915688	Sitting_Scroll
14:25:39.702	0.60335726	3.8930907	8.633755	-0.0031447343	-0.006626055	-0.004928461	0.62639016	4.035903	8.915688	Sitting_Scroll
14:25:39.725	0.62251145	3.912245	8.609812	0.0023530528	-0.0029608638	0.008510575	0.61934406	4.0368037	8.915772	Sitting_Scroll
14:25:39.748	0.62251145	3.912245	8.609812	0.0023530528	-0.0029608638	0.008510575	0.61934406	4.0368037	8.915772	Sitting_Scroll
14:25:39.770	0.62251145	3.912245	8.609812	0.0023530528	-0.0029608638	0.008510575	0.61934406	4.0368037	8.915772	Sitting_Scroll
14:25:39.794	0.62251145	3.912245	8.609812	0.0023530528	-0.0029608638	0.008510575	0.61934406	4.0368037	8.915772	Sitting_Scroll
14:25:39.817	0.62251145	3.912245	8.609812	0.0023530528	-0.0029608638	0.008510575	0.61934406	4.0368037	8.915772	Sitting_Scroll
14:25:39.839	0.62251145	3.912245	8.609812	0.0023530528	-0.0029608638	0.008510575	0.61934406	4.0368037	8.915772	Sitting_Scroll
14:25:39.862	0.62251145	3.912245	8.609812	0.0023530528	-0.0029608638	0.008510575	0.61934406	4.0368037	8.915772	Sitting_Scroll
14:25:39.885	0.62251145	3.912245	8.609812	0.0023530528	-0.0029608638	0.008510575	0.61934406	4.0368037	8.915772	Sitting_Scroll
14:25:39.908	0.5243462	3.938582	8.509253	0.0005204572	-0.0011282681	-0.004928461	0.60810256	4.0430346	8.913722	Sitting_Scroll
14:25:39.931	0.5243462	3.938582	8.509253	0.0005204572	-0.0011282681	-0.004928461	0.60810256	4.0430346	8.913722	Sitting_Scroll
14:25:39.953	0.5243462	3.938582	8.509253	0.0005204572	-0.0011282681	-0.004928461	0.60810256	4.0430346	8.913722	Sitting_Scroll
14:25:39.976	0.5243462	3.938582	8.509253	0.0005204572	-0.0011282681	-0.004928461	0.60810256	4.0430346	8.913722	Sitting_Scroll
14:25:39.998	0.5243462	3.938582	8.509253	0.0005204572	-0.0011282681	-0.004928461	0.60810256	4.0430346	8.913722	Sitting_Scroll
14:25:40.022	0.5243462	3.938582	8.509253	0.0005204572	-0.0011282681	-0.004928461	0.60810256	4.0430346	8.913722	Sitting_Scroll
14:25:40.045	0.5243462	3.938582	8.509253	0.0005204572	-0.0011282681	-0.004928461	0.60810256	4.0430346	8.913722	Sitting_Scroll
14:25:40.068	0.5243462	3.938582	8.509253	0.0005204572	-0.0011282681	-0.004928461	0.60810256	4.0430346	8.913722	Sitting_Scroll
14:25:40.091	0.5794145	3.9361877	8.609812	0.0017421878	-0.00601519	-0.0012632693	0.60674703	4.046289	8.912337	Sitting_Scroll
14:25:40.114	0.5794145	3.9361877	8.609812	0.0017421878	-0.00601519	-0.0012632693	0.60674703	4.046289	8.912337	Sitting_Scroll
14:25:40.138	0.5794145	3.9361877	8.609812	0.0017421878	-0.00601519	-0.0012632693	0.60674703	4.046289	8.912337	Sitting_Scroll
14:25:40.161	0.5794145	3.9361877	8.609812	0.0017421878	-0.00601519	-0.0012632693	0.60674703	4.046289	8.912337	Sitting_Scroll
14:25:40.184	0.5794145	3.9361877	8.609812	0.0017421878	-0.00601519	-0.0012632693	0.60674703	4.046289	8.912337	Sitting_Scroll
14:25:40.207	0.5794145	3.9361877	8.609812	0.0017421878	-0.00601519	-0.0012632693	0.60674703	4.046289	8.912337	Sitting_Scroll
14:25:40.229	0.5794145	3.9361877	8.609812	0.0017421878	-0.00601519	-0.0012632693	0.60674703	4.046289	8.912337	Sitting_Scroll
14:25:40.253	0.5794145	3.9361877	8.609812	0.0017421878	-0.00601519	-0.0012632693	0.60674703	4.046289	8.912337	Sitting_Scroll
14:25:40.276	0.4285752	3.8978794	8.719949	0.0964263	0.06606691	0.026225666	0.5668344	4.0577755	8.909742	Sitting_Scroll
14:25:40.299	0.4285752	3.8978794	8.719949	0.0964263	0.06606691	0.026225666	0.5668344	4.0577755	8.909742	Sitting_Scroll
14:25:40.322	0.4285752	3.8978794	8.719949	0.0964263	0.06606691	0.026225666	0.5668344	4.0577755	8.909742	Sitting_Scroll
14:25:40.345	0.4285752	3.8978794	8.719949	0.0964263	0.06606691	0.026225666	0.5668344	4.0577755	8.909742	Sitting_Scroll
14:25:40.369	0.4285752	3.8978794	8.719949	0.0964263	0.06606691	0.026225666	0.5668344	4.0577755	8.909742	Sitting_Scroll
14:25:40.392	0.4285752	3.8978794	8.719949	0.0964263	0.06606691	0.026225666	0.5668344	4.0577755	8.909742	Sitting_Scroll
14:25:40.415	0.4285752	3.8978794	8.719949	0.0964263	0.06606691	0.026225666	0.5668344	4.0577755	8.909742	Sitting_Scroll
14:25:40.437	0.4285752	3.8978794	8.719949	0.0964263	0.06606691	0.026225666	0.5668344	4.0577755	8.909742	Sitting_Scroll
14:25:40.458	0.6201172	4.0391417	8.79896	0.0023530528	-0.012734707	-0.0024849998	0.5623352	4.0974665	8.891846	Sitting_Scroll
14:25:40.479	0.6201172	4.0391417	8.79896	0.0023530528	-0.012734707	-0.0024849998	0.5623352	4.0974665	8.891846	Sitting_Scroll
14:25:40.499	0.6201172	4.0391417	8.79896	0.0023530528	-0.012734707	-0.0024849998	0.5623352	4.0974665	8.891846	Sitting_Scroll
14:25:40.520	0.6201172	4.0391417	8.79896	0.0023530528	-0.012734707	-0.0024849998	0.5623352	4.0974665	8.891846	Sitting_Scroll
14:25:40.539	0.6201172	4.0391417	8.79896	0.0023530528	-0.012734707	-0.0024849998	0.5623352	4.0974665	8.891846	Sitting_Scroll
14:25:40.560	0.6201172	4.0391417	8.79896	0.0023530528	-0.012734707	-0.0024849998	0.5623352	4.0974665	8.891846	Sitting_Scroll
14:25:40.582	0.6201172	4.0391417	8.79896	0.0023530528	-0.012734707	-0.0024849998	0.5623352	4.0974665	8.891846	Sitting_Scroll
14:25:40.603	0.6201172	4.0391417	8.79896	0.0023530528	-0.012734707	-0.0024849998	0.5623352	4.0974665	8.891846	Sitting_Scroll
14:25:40.625	0.6177229	4.041536	8.111803	0.059163522	-0.05671701	0.018895285	0.5862762	4.1287284	8.875823	Sitting_Scroll
14:25:40.646	0.6177229	4.041536	8.111803	0.059163522	-0.05671701	0.018895285	0.5862762	4.1287284	8.875823	Sitting_Scroll
14:25:40.667	0.6177229	4.041536	8.111803	0.059163522	-0.05671701	0.018895285	0.5862762	4.1287284	8.875823	Sitting_Scroll
14:25:40.688	0.6177229	4.041536	8.111803	0.059163522	-0.05671701	0.018895285	0.5862762	4.1287284	8.875823	Sitting_Scroll
14:25:40.709	0.6177229	4.041536	8.111803	0.059163522	-0.05671701	0.018895285	0.5862762	4.1287284	8.875823	Sitting_Scroll
14:25:40.731	0.6177229	4.041536	8.111803	0.059163522	-0.05671701	0.018895285	0.5862762	4.1287284	8.875823	Sitting_Scroll
14:25:40.752	0.6177229	4.041536	8.111803	0.059163522	-0.05671701	0.018895285	0.5862762	4.1287284	8.875823	Sitting_Scroll
14:25:40.775	0.6177229	4.041536	8.111803	0.059163522	-0.05671701	0.018895285	0.5862762	4.1287284	8.875823	Sitting_Scroll
14:25:40.797	0.54350036	4.0367475	8.60263	0.059163522	-0.05671701	0.018895285	0.5862762	4.1287284	8.875823	Sitting_Scroll
14:25:40.818	0.54350036	4.0367475	8.60263	-0.019027231	-0.013956438	0.023171341	0.60076606	4.0981317	8.889025	Sitting_Scroll
14:25:40.840	0.54350036	4.0367475	8.60263	-0.019027231	-0.013956438	0.023171341	0.60076606	4.0981317	8.889025	Sitting_Scroll
14:25:40.861	0.54350036	4.0367475	8.60263	-0.019027231	-0.013956438	0.023171341	0.60076606	4.0981317	8.889025	Sitting_Scroll
14:25:40.882	0.54350036	4.0367475	8.60263	-0.019027231	-0.013956438	0.023171341	0.60076606	4.0981317	8.889025	Sitting_Scroll
14:25:40.904	0.54350036	4.0367475	8.60263	-0.019027231	-0.013956438	0.023171341	0.60076606	4.0981317	8.889025	Sitting_Scroll
14:25:40.926	0.54350036	4.0367475	8.60263	-0.019027231	-0.013956438	0.023171341	0.60076606	4.0981317	8.889025	Sitting_Scroll
14:25:40.947	0.54350036	4.0367475	8.60263	-0.019027231	-0.013956438	0.023171341	0.60076606	4.0981317	8.889025	Sitting_Scroll
14:25:40.968	0.54350036	4.0367475	8.60263	-0.019027231	-0.013956438	0.023171341	0.60076606	4.0981317	8.889025	Sitting_Scroll
14:25:40.989	0.55786604	3.9146392	8.667274	-0.0074207913	-0.008458651	-0.011647979	0.61592096	4.0899987	8.891732	Sitting_Scroll
14:25:41.010	0.55786604	3.9146392	8.667274	-0.0074207913	-0.008458651	-0.011647979	0.61592096	4.0899987	8.891732	Sitting_Scroll
14:25:41.031	0.55786604	3.9146392	8.667274	-0.0074207913	-0.008458651	-0.011647979	0.61592096	4.0899987	8.891732	Sitting_Scroll
14:25:41.051	0.55786604	3.9146392	8.667274	-0.0074207913	-0.008458651	-0.011647979	0.61592096	4.0899987	8.891732	Sitting_Scroll
14:25:41.073	0.55786604	3.9146392	8.667274	-0.0074207913	-0.008458651	-0.011647979	0.61592096	4.0899987	8.891732	Sitting_Scroll
14:25:41.095	0.55786604	3.9146392	8.667274	-0.0074207913	-0.008458651	-0.011647979	0.61592096	4.0899987	8.891732	Sitting_Scroll
14:25:41.116	0.55786604	3.9146392	8.667274	-0.0074207913	-0.008458651	-0.011647979	0.61592096	4.0899987	8.891732	Sitting_Scroll
14:25:41.137	0.55786604	3.9146392	8.667274	-0.0074207913	-0.008458651	-0.011647979	0.61592096	4.0899987	8.891732	Sitting_Scroll
14:25:41.160	0.6296943	3.962525	8.705584	-0.012307713	0.009867307	0.004845383	0.6230448	4.0787687	8.896394	Sitting_Scroll
14:25:41.181	0.6296943	3.962525	8.705584	-0.012307713	0.009867307	0.004845383	0.6230448	4.0787687	8.896394	Sitting_Scroll
14:25:41.202	0.6296943	3.962525	8.705584	-0.012307713	0.009867307	0.004845383	0.6230448	4.0787687	8.896394	Sitting_Scroll
14:25:41.223	0.6296943	3.962525	8.705584	-0.012307713	0.009867307	0.004845383	0.6230448	4.0787687	8.896394	Sitting_Scroll
14:25:41.243	0.6296943	3.962525	8.705584	-0.012307713	0.009867307	0.004845383	0.6230448	4.0787687	8.896394	Sitting_Scroll
14:25:41.265	0.6296943	3.962525	8.705584	-0.012307713	0.009867307	0.004845383	0.6230448	4.0787687	8.896394	Sitting_Scroll
14:25:41.286	0.6296943	3.962525	8.705584	-0.012307713	0.009867307	0.004845383	0.6230448	4.0787687	8.896394	Sitting_Scroll
14:25:41.308	0.6296943	3.962525	8.705584	-0.012307713	0.009867307	0.004845383	0.6230448	4.0787687	8.896394	Sitting_Scroll
14:25:41.329	0.6296943	3.962525	8.705584	-0.012307713	0.009867307	0.004845383	0.6230448	4.0787687	8.896394	Sitting_Scroll
14:25:41.351	0.51716334	3.8978794	8.612206	-0.0061990605	0.0037586538	-0.007371922	0.61152345	4.0701423	8.901143	Sitting_Scroll
14:25:41.372	0.51716334	3.8978794	8.612206	-0.0061990605	0.0037586538	-0.007371922	0.61152345	4.0701423	8.901143	Sitting_Scroll
14:25:41.394	0.51716334	3.8978794	8.612206	-0.0061990605	0.0037586538	-0.007371922	0.61152345	4.0701423	8.901143	Sitting_Scroll
14:25:41.416	0.51716334	3.8978794	8.612206	-0.0061990605	0.0037586538	-0.007371922	0.61152345	4.0701423	8.901143	Sitting_Scroll
14:25:41.437	0.51716334	3.8978794	8.612206	-0.0061990605	0.0037586538	-0.007371922	0.61152345	4.0701423	8.901143	Sitting_Scroll
14:25:41.458	0.51716334	3.8978794	8.612206	-0.0061990605	0.0037586538	-0.007371922	0.61152345	4.0701423	8.901143	Sitting_Scroll
14:25:41.480	0.51716334	3.8978794	8.612206	-0.0061990605	0.0037586538	-0.007371922	0.61152345	4.0701423	8.901143	Sitting_Scroll
14:25:41.503	0.51716334	3.8978794	8.612206	-0.0061990605	0.0037586538	-0.007371922	0.61152345	4.0701423	8.901143	Sitting_Scroll
14:25:41.525	0.6440599	3.9984388	8.595447	0.0011313224	-0.0035717292	-0.0012632693	0.61320305	4.069565	8.901291	Sitting_Scroll
14:25:41.546	0.6440599	3.9984388	8.595447	0.0011313224	-0.0035717292	-0.0012632693	0.61320305	4.069565	8.901291	Sitting_Scroll
14:25:41.568	0.6440599	3.9984388	8.595447	0.0011313224	-0.0035717292	-0.0012632693	0.61320305	4.069565	8.901291	Sitting_Scroll
14:25:41.589	0.6440599	3.9984388	8.595447	0.0011313224	-0.0035717292	-0.0012632693	0.61320305	4.069565	8.901291	Sitting_Scroll
14:25:41.612	0.6440599	3.9984388	8.595447	0.0011313224	-0.0035717292	-0.0012632693	0.61320305	4.069565	8.901291	Sitting_Scroll
14:25:41.633	0.6440599	3.9984388	8.595447	0.0011313224	-0.0035717292	-0.0012632693	0.61320305	4.069565	8.901291	Sitting_Scroll
14:25:41.654	0.6440599	3.9984388	8.595447	0.0011313224	-0.0035717292	-0.0012632693	0.61320305	4.069565	8.901291	Sitting_Scroll
14:25:41.675	0.6440599	3.9984388	8.595447	0.0011313224	-0.0035717292	-0.0012632693	0.61320305	4.069565	8.901291	Sitting_Scroll
14:25:41.695	0.6440599	3.9984388	8.595447	0.0011313224	-0.0035717292	-0.0012632693	0.61320305	4.069565	8.901291	Sitting_Scroll
14:25:41.717	0.5794145	3.9792848	8.490098	0.009683436	-0.0011282681	0.01034317	0.61690164	4.0796328	8.896425	Sitting_Scroll
14:25:41.738	0.5794145	3.9792848	8.490098	0.009683436	-0.0011282681	0.01034317	0.61690164	4.0796328	8.896425	Sitting_Scroll
14:25:41.759	0.5794145	3.9792848	8.490098	0.009683436	-0.0011282681	0.01034317	0.61690164	4.0796328	8.896425	Sitting_Scroll
14:25:41.781	0.5794145	3.9792848	8.490098	0.009683436	-0.0011282681	0.01034317	0.61690164	4.0796328	8.896425	Sitting_Scroll
14:25:41.804	0.5794145	3.9792848	8.490098	0.009683436	-0.0011282681	0.01034317	0.61690164	4.0796328	8.896425	Sitting_Scroll
14:25:41.826	0.5794145	3.9792848	8.490098	0.009683436	-0.0011282681	0.01034317	0.61690164	4.0796328	8.896425	Sitting_Scroll
14:25:41.847	0.5794145	3.9792848	8.490098	0.009683436	-0.0011282681	0.01034317	0.61690164	4.0796328	8.896425	Sitting_Scroll
14:25:41.869	0.5794145	3.9792848	8.490098	0.009683436	-0.0011282681	0.01034317	0.61690164	4.0796328	8.896425	Sitting_Scroll
14:25:41.890	0.57462597	3.9529476	8.633755	-0.0031447343	0.0025369234	0.0005693264	0.6220833	4.0889225	8.891799	Sitting_Scroll
14:25:41.913	0.57462597	3.9529476	8.633755	-0.0031447343	0.0025369234	0.0005693264	0.6220833	4.0889225	8.891799	Sitting_Scroll
14:25:41.935	0.57462597	3.9529476	8.633755	-0.0031447343	0.0025369234	0.0005693264	0.6220833	4.0889225	8.891799	Sitting_Scroll
14:25:41.956	0.57462597	3.9529476	8.633755	-0.0031447343	0.0025369234	0.0005693264	0.6220833	4.0889225	8.891799	Sitting_Scroll
14:25:41.979	0.57462597	3.9529476	8.633755	-0.0031447343	0.0025369234	0.0005693264	0.6220833	4.0889225	8.891799	Sitting_Scroll
14:25:42.000	0.57462597	3.9529476	8.633755	-0.0031447343	0.0025369234	0.0005693264	0.6220833	4.0889225	8.891799	Sitting_Scroll
14:25:42.021	0.57462597	3.9529476	8.633755	-0.0031447343	0.0025369234	0.0005693264	0.6220833	4.0889225	8.891799	Sitting_Scroll
14:25:42.043	0.57462597	3.9529476	8.633755	-0.0031447343	0.0025369234	0.0005693264	0.6220833	4.0889225	8.891799	Sitting_Scroll
14:25:42.064	0.6464542	4.0032277	8.681641	-0.00497733	-0.0017391334	0.016451823	0.62901205	4.090158	8.890743	Sitting_Scroll
14:25:42.085	0.6464542	4.0032277	8.681641	-0.00497733	-0.0017391334	0.016451823	0.62901205	4.090158	8.890743	Sitting_Scroll
14:25:42.106	0.6464542	4.0032277	8.681641	-0.00497733	-0.0017391334	0.016451823	0.62901205	4.090158	8.890743	Sitting_Scroll
14:25:42.128	0.6464542	4.0032277	8.681641	-0.00497733	-0.0017391334	0.016451823	0.62901205	4.090158	8.890743	Sitting_Scroll
14:25:42.150	0.6464542	4.0032277	8.681641	-0.00497733	-0.0017391334	0.016451823	0.62901205	4.090158	8.890743	Sitting_Scroll
14:25:42.172	0.6464542	4.0032277	8.681641	-0.00497733	-0.0017391334	0.016451823	0.62901205	4.090158	8.890743	Sitting_Scroll
14:25:42.194	0.6464542	4.0032277	8.681641	-0.00497733	-0.0017391334	0.016451823	0.62901205	4.090158	8.890743	Sitting_Scroll
14:25:42.215	0.6464542	4.0032277	8.681641	-0.00497733	-0.0017391334	0.016451823	0.62901205	4.090158	8.890743	Sitting_Scroll
14:25:42.236	0.6464542	4.0032277	8.681641	-0.00497733	-0.0017391334	0.016451823	0.62901205	4.090158	8.890743	Sitting_Scroll
14:25:42.257	0.54828894	3.981679	8.56911	0.013959493	0.0037586538	-0.003095865	0.63460886	4.0985126	8.886497	Sitting_Scroll
14:25:42.278	0.54828894	3.981679	8.56911	0.013959493	0.0037586538	-0.003095865	0.63460886	4.0985126	8.886497	Sitting_Scroll
14:25:42.300	0.54828894	3.981679	8.56911	0.013959493	0.0037586538	-0.003095865	0.63460886	4.0985126	8.886497	Sitting_Scroll
14:25:42.321	0.54828894	3.981679	8.56911	0.013959493	0.0037586538	-0.003095865	0.63460886	4.0985126	8.886497	Sitting_Scroll
14:25:42.343	0.54828894	3.981679	8.56911	0.013959493	0.0037586538	-0.003095865	0.63460886	4.0985126	8.886497	Sitting_Scroll
14:25:42.365	0.54828894	3.981679	8.56911	0.013959493	0.0037586538	-0.003095865	0.63460886	4.0985126	8.886497	Sitting_Scroll
14:25:42.387	0.54828894	3.981679	8.56911	0.013959493	0.0037586538	-0.003095865	0.63460886	4.0985126	8.886497	Sitting_Scroll
14:25:42.408	0.54828894	3.981679	8.56911	0.013959493	0.0037586538	-0.003095865	0.63460886	4.0985126	8.886497	Sitting_Scroll
14:25:42.429	0.6560313	4.0151987	8.4781275	0.0029639183	0.012310768	-0.009204517	0.6413152	4.1101556	8.880636	Sitting_Scroll
14:25:42.450	0.6560313	4.0151987	8.4781275	0.0029639183	0.012310768	-0.009204517	0.6413152	4.1101556	8.880636	Sitting_Scroll
14:25:42.472	0.6560313	4.0151987	8.4781275	0.0029639183	0.012310768	-0.009204517	0.6413152	4.1101556	8.880636	Sitting_Scroll
14:25:42.493	0.6560313	4.0151987	8.4781275	0.0029639183	0.012310768	-0.009204517	0.6413152	4.1101556	8.880636	Sitting_Scroll
14:25:42.516	0.6560313	4.0151987	8.4781275	0.0029639183	0.012310768	-0.009204517	0.6413152	4.1101556	8.880636	Sitting_Scroll
14:25:42.537	0.6560313	4.0151987	8.4781275	0.0029639183	0.012310768	-0.009204517	0.6413152	4.1101556	8.880636	Sitting_Scroll
14:25:42.558	0.6560313	4.0151987	8.4781275	0.0029639183	0.012310768	-0.009204517	0.6413152	4.1101556	8.880636	Sitting_Scroll
14:25:42.580	0.6560313	4.0151987	8.4781275	0.0029639183	0.012310768	-0.009204517	0.6413152	4.1101556	8.880636	Sitting_Scroll
14:25:42.601	0.62251145	3.9768906	8.511647	0.007239975	0.0019260582	0.010954035	0.62961614	4.109809	8.881635	Sitting_Scroll
14:25:42.622	0.62251145	3.9768906	8.511647	0.007239975	0.0019260582	0.010954035	0.62961614	4.109809	8.881635	Sitting_Scroll
14:25:42.643	0.62251145	3.9768906	8.511647	0.007239975	0.0019260582	0.010954035	0.62961614	4.109809	8.881635	Sitting_Scroll
14:25:42.664	0.62251145	3.9768906	8.511647	0.007239975	0.0019260582	0.010954035	0.62961614	4.109809	8.881635	Sitting_Scroll
14:25:42.685	0.62251145	3.9768906	8.511647	0.007239975	0.0019260582	0.010954035	0.62961614	4.109809	8.881635	Sitting_Scroll
14:25:42.707	0.62251145	3.9768906	8.511647	0.007239975	0.0019260582	0.010954035	0.62961614	4.109809	8.881635	Sitting_Scroll
14:25:42.729	0.62251145	3.9768906	8.511647	0.007239975	0.0019260582	0.010954035	0.62961614	4.109809	8.881635	Sitting_Scroll
14:25:42.751	0.62251145	3.9768906	8.511647	0.007239975	0.0019260582	0.010954035	0.62961614	4.109809	8.881635	Sitting_Scroll
14:25:42.772	0.62251145	3.9768906	8.511647	0.007239975	0.0019260582	0.010954035	0.62961614	4.109809	8.881635	Sitting_Scroll
14:25:42.793	0.5865973	3.9697077	8.511647	-0.0013121385	0.0013151928	0.0060671135	0.6339133	4.107325	8.882477	Sitting_Scroll
14:25:42.814	0.5865973	3.9697077	8.511647	-0.0013121385	0.0013151928	0.0060671135	0.6339133	4.107325	8.882477	Sitting_Scroll
14:25:42.835	0.5865973	3.9697077	8.511647	-0.0013121385	0.0013151928	0.0060671135	0.6339133	4.107325	8.882477	Sitting_Scroll
14:25:42.856	0.5865973	3.9697077	8.511647	-0.0013121385	0.0013151928	0.0060671135	0.6339133	4.107325	8.882477	Sitting_Scroll
14:25:42.878	0.5865973	3.9697077	8.511647	-0.0013121385	0.0013151928	0.0060671135	0.6339133	4.107325	8.882477	Sitting_Scroll
14:25:42.899	0.5865973	3.9697077	8.511647	-0.0013121385	0.0013151928	0.0060671135	0.6339133	4.107325	8.882477	Sitting_Scroll
14:25:42.920	0.5865973	3.9697077	8.511647	-0.0013121385	0.0013151928	0.0060671135	0.6339133	4.107325	8.882477	Sitting_Scroll
14:25:42.941	0.5865973	3.9697077	8.511647	-0.0013121385	0.0013151928	0.0060671135	0.6339133	4.107325	8.882477	Sitting_Scroll
14:25:42.962	0.67757976	4.0391417	8.58587	-0.0013121385	-0.007847786	0.018284418	0.6381259	4.1072946	8.882189	Sitting_Scroll
14:25:42.985	0.67757976	4.0391417	8.58587	-0.0013121385	-0.007847786	0.018284418	0.6381259	4.1072946	8.882189	Sitting_Scroll
14:25:43.007	0.67757976	4.0391417	8.58587	-0.0013121385	-0.007847786	0.018284418	0.6381259	4.1072946	8.882189	Sitting_Scroll
14:25:43.029	0.67757976	4.0391417	8.58587	-0.0013121385	-0.007847786	0.018284418	0.6381259	4.1072946	8.882189	Sitting_Scroll
14:25:43.051	0.67757976	4.0391417	8.58587	-0.0013121385	-0.007847786	0.018284418	0.6381259	4.1072946	8.882189	Sitting_Scroll
14:25:43.073	0.67757976	4.0391417	8.58587	-0.0013121385	-0.007847786	0.018284418	0.6381259	4.1072946	8.882189	Sitting_Scroll
14:25:43.095	0.67757976	4.0391417	8.58587	-0.0013121385	-0.007847786	0.018284418	0.6381259	4.1072946	8.882189	Sitting_Scroll
14:25:43.116	0.67757976	4.0391417	8.58587	-0.0013121385	-0.007847786	0.018284418	0.6381259	4.1072946	8.882189	Sitting_Scroll
14:25:43.137	0.67757976	4.0391417	8.58587	-0.0013121385	-0.007847786	0.018284418	0.6381259	4.1072946	8.882189	Sitting_Scroll
14:25:43.159	0.5889916	3.9792848	8.650515	-0.010475118	-0.005404325	0.0011801916	0.64100075	4.1000834	8.885315	Sitting_Scroll
14:25:43.181	0.5889916	3.9792848	8.650515	-0.010475118	-0.005404325	0.0011801916	0.64100075	4.1000834	8.885315	Sitting_Scroll
14:25:43.202	0.5889916	3.9792848	8.650515	-0.010475118	-0.005404325	0.0011801916	0.64100075	4.1000834	8.885315	Sitting_Scroll
14:25:43.223	0.5889916	3.9792848	8.650515	-0.010475118	-0.005404325	0.0011801916	0.64100075	4.1000834	8.885315	Sitting_Scroll
14:25:43.245	0.5889916	3.9792848	8.650515	-0.010475118	-0.005404325	0.0011801916	0.64100075	4.1000834	8.885315	Sitting_Scroll
14:25:43.266	0.5889916	3.9792848	8.650515	-0.010475118	-0.005404325	0.0011801916	0.64100075	4.1000834	8.885315	Sitting_Scroll
14:25:43.288	0.5889916	3.9792848	8.650515	-0.010475118	-0.005404325	0.0011801916	0.64100075	4.1000834	8.885315	Sitting_Scroll
14:25:43.309	0.5889916	3.9792848	8.650515	-0.010475118	-0.005404325	0.0011801916	0.64100075	4.1000834	8.885315	Sitting_Scroll
14:25:43.330	0.67757976	3.9888618	8.688824	-0.011696848	-0.016399898	0.014008362	0.6438588	4.0875363	8.890885	Sitting_Scroll
14:25:43.353	0.67757976	3.9888618	8.688824	-0.011696848	-0.016399898	0.014008362	0.6438588	4.0875363	8.890885	Sitting_Scroll
14:25:43.375	0.67757976	3.9888618	8.688824	-0.011696848	-0.016399898	0.014008362	0.6438588	4.0875363	8.890885	Sitting_Scroll
14:25:43.399	0.67757976	3.9888618	8.688824	-0.011696848	-0.016399898	0.014008362	0.6438588	4.0875363	8.890885	Sitting_Scroll
14:25:43.420	0.67757976	3.9888618	8.688824	-0.011696848	-0.016399898	0.014008362	0.6438588	4.0875363	8.890885	Sitting_Scroll
14:25:43.441	0.67757976	3.9888618	8.688824	-0.011696848	-0.016399898	0.014008362	0.6438588	4.0875363	8.890885	Sitting_Scroll
14:25:43.463	0.67757976	3.9888618	8.688824	-0.011696848	-0.016399898	0.014008362	0.6438588	4.0875363	8.890885	Sitting_Scroll
14:25:43.487	0.67757976	3.9888618	8.688824	-0.011696848	-0.016399898	0.014008362	0.6438588	4.0875363	8.890885	Sitting_Scroll
14:25:43.508	0.5889916	3.9481592	8.676852	-0.0031447343	0.0055912496	-0.0006524041	0.6428468	4.082216	8.893402	Sitting_Scroll
14:25:43.529	0.5889916	3.9481592	8.676852	-0.0031447343	0.0055912496	-0.0006524041	0.6428468	4.082216	8.893402	Sitting_Scroll
14:25:43.550	0.5889916	3.9481592	8.676852	-0.0031447343	0.0055912496	-0.0006524041	0.6428468	4.082216	8.893402	Sitting_Scroll
14:25:43.571	0.5889916	3.9481592	8.676852	-0.0031447343	0.0055912496	-0.0006524041	0.6428468	4.082216	8.893402	Sitting_Scroll
14:25:43.593	0.5889916	3.9481592	8.676852	-0.0031447343	0.0055912496	-0.0006524041	0.6428468	4.082216	8.893402	Sitting_Scroll
14:25:43.614	0.5889916	3.9481592	8.676852	-0.0031447343	0.0055912496	-0.0006524041	0.6428468	4.082216	8.893402	Sitting_Scroll
14:25:43.635	0.5889916	3.9481592	8.676852	-0.0031447343	0.0055912496	-0.0006524041	0.6428468	4.082216	8.893402	Sitting_Scroll
14:25:43.657	0.5889916	3.9481592	8.676852	-0.0031447343	0.0055912496	-0.0006524041	0.6428468	4.082216	8.893402	Sitting_Scroll
14:25:43.678	0.60335726	3.9361877	8.638543	-0.0019230038	-0.0072369203	-0.007371922	0.64121	4.0820894	8.8935795	Sitting_Scroll
14:25:43.700	0.60335726	3.9361877	8.638543	-0.0019230038	-0.0072369203	-0.007371922	0.64121	4.0820894	8.8935795	Sitting_Scroll
14:25:43.721	0.60335726	3.9361877	8.638543	-0.0019230038	-0.0072369203	-0.007371922	0.64121	4.0820894	8.8935795	Sitting_Scroll
14:25:43.743	0.60335726	3.9361877	8.638543	-0.0019230038	-0.0072369203	-0.007371922	0.64121	4.0820894	8.8935795	Sitting_Scroll
14:25:43.764	0.60335726	3.9361877	8.638543	-0.0019230038	-0.0072369203	-0.007371922	0.64121	4.0820894	8.8935795	Sitting_Scroll
14:25:43.785	0.60335726	3.9361877	8.638543	-0.0019230038	-0.0072369203	-0.007371922	0.64121	4.0820894	8.8935795	Sitting_Scroll
14:25:43.807	0.60335726	3.9361877	8.638543	-0.0019230038	-0.0072369203	-0.007371922	0.64121	4.0820894	8.8935795	Sitting_Scroll
14:25:43.828	0.60335726	3.9361877	8.638543	-0.0019230038	-0.0072369203	-0.007371922	0.64121	4.0820894	8.8935795	Sitting_Scroll
14:25:43.849	0.60335726	3.9361877	8.638543	-0.0019230038	-0.0072369203	-0.007371922	0.64121	4.0820894	8.8935795	Sitting_Scroll
14:25:43.870	0.5650489	3.9002736	8.638543	0.0029639183	0.0068129804	0.0005693264	0.63656026	4.0868	8.89175	Sitting_Scroll
14:25:43.891	0.5650489	3.9002736	8.638543	0.0029639183	0.0068129804	0.0005693264	0.63656026	4.0868	8.89175	Sitting_Scroll
14:25:43.912	0.5650489	3.9002736	8.638543	0.0029639183	0.0068129804	0.0005693264	0.63656026	4.0868	8.89175	Sitting_Scroll
14:25:43.933	0.5650489	3.9002736	8.638543	0.0029639183	0.0068129804	0.0005693264	0.63656026	4.0868	8.89175	Sitting_Scroll
14:25:43.954	0.5650489	3.9002736	8.638543	0.0029639183	0.0068129804	0.0005693264	0.63656026	4.0868	8.89175	Sitting_Scroll
14:25:43.975	0.5650489	3.9002736	8.638543	0.0029639183	0.0068129804	0.0005693264	0.63656026	4.0868	8.89175	Sitting_Scroll
14:25:43.996	0.5650489	3.9002736	8.638543	0.0029639183	0.0068129804	0.0005693264	0.63656026	4.0868	8.89175	Sitting_Scroll
14:25:44.017	0.5650489	3.9002736	8.638543	0.0029639183	0.0068129804	0.0005693264	0.63656026	4.0868	8.89175	Sitting_Scroll
14:25:44.038	0.6608198	4.02717	8.609812	0.0023530528	-0.0035717292	0.0024019221	0.6412014	4.085368	8.892074	Sitting_Scroll
14:25:44.059	0.6608198	4.02717	8.609812	0.0023530528	-0.0035717292	0.0024019221	0.6412014	4.085368	8.892074	Sitting_Scroll
14:25:44.081	0.6608198	4.02717	8.609812	0.0023530528	-0.0035717292	0.0024019221	0.6412014	4.085368	8.892074	Sitting_Scroll
14:25:44.102	0.6608198	4.02717	8.609812	0.0023530528	-0.0035717292	0.0024019221	0.6412014	4.085368	8.892074	Sitting_Scroll
14:25:44.123	0.6608198	4.02717	8.609812	0.0023530528	-0.0035717292	0.0024019221	0.6412014	4.085368	8.892074	Sitting_Scroll
14:25:44.144	0.6608198	4.02717	8.609812	0.0023530528	-0.0035717292	0.0024019221	0.6412014	4.085368	8.892074	Sitting_Scroll
14:25:44.165	0.6608198	4.02717	8.609812	0.0023530528	-0.0035717292	0.0024019221	0.6412014	4.085368	8.892074	Sitting_Scroll
14:25:44.186	0.6608198	4.02717	8.609812	0.0023530528	-0.0035717292	0.0024019221	0.6412014	4.085368	8.892074	Sitting_Scroll
14:25:44.208	0.6608198	4.02717	8.609812	0.0023530528	-0.0035717292	0.0024019221	0.6412014	4.085368	8.892074	Sitting_Scroll
14:25:44.230	0.6105401	3.9481592	8.621783	-0.0068099257	-0.0072369203	0.017062688	0.63987947	4.088358	8.890797	Sitting_Scroll
14:25:44.251	0.6105401	3.9481592	8.621783	-0.0068099257	-0.0072369203	0.017062688	0.63987947	4.088358	8.890797	Sitting_Scroll
14:25:44.272	0.6105401	3.9481592	8.621783	-0.0068099257	-0.0072369203	0.017062688	0.63987947	4.088358	8.890797	Sitting_Scroll
14:25:44.294	0.6105401	3.9481592	8.621783	-0.0068099257	-0.0072369203	0.017062688	0.63987947	4.088358	8.890797	Sitting_Scroll
14:25:44.315	0.6105401	3.9481592	8.621783	-0.0068099257	-0.0072369203	0.017062688	0.63987947	4.088358	8.890797	Sitting_Scroll
14:25:44.336	0.6105401	3.9481592	8.621783	-0.0068099257	-0.0072369203	0.017062688	0.63987947	4.088358	8.890797	Sitting_Scroll
14:25:44.357	0.6105401	3.9481592	8.621783	-0.0068099257	-0.0072369203	0.017062688	0.63987947	4.088358	8.890797	Sitting_Scroll
14:25:44.381	0.6105401	3.9481592	8.621783	-0.0068099257	-0.0072369203	0.017062688	0.63987947	4.088358	8.890797	Sitting_Scroll
14:25:44.403	0.6440599	4.02717	8.449396	0.00785084	0.0104781715	-0.011647979	0.6480068	4.0906086	8.889172	Sitting_Scroll
14:25:44.424	0.6440599	4.02717	8.449396	0.00785084	0.0104781715	-0.011647979	0.6480068	4.0906086	8.889172	Sitting_Scroll
14:25:44.446	0.6440599	4.02717	8.449396	0.00785084	0.0104781715	-0.011647979	0.6480068	4.0906086	8.889172	Sitting_Scroll
14:25:44.468	0.6440599	4.02717	8.449396	0.00785084	0.0104781715	-0.011647979	0.6480068	4.0906086	8.889172	Sitting_Scroll
14:25:44.489	0.6440599	4.02717	8.449396	0.00785084	0.0104781715	-0.011647979	0.6480068	4.0906086	8.889172	Sitting_Scroll
14:25:44.510	0.6440599	4.02717	8.449396	0.00785084	0.0104781715	-0.011647979	0.6480068	4.0906086	8.889172	Sitting_Scroll
14:25:44.532	0.6440599	4.02717	8.449396	0.00785084	0.0104781715	-0.011647979	0.6480068	4.0906086	8.889172	Sitting_Scroll
14:25:44.553	0.6440599	4.02717	8.449396	0.00785084	0.0104781715	-0.011647979	0.6480068	4.0906086	8.889172	Sitting_Scroll
14:25:44.575	0.6440599	4.02717	8.449396	0.00785084	0.0104781715	-0.011647979	0.6480068	4.0906086	8.889172	Sitting_Scroll
14:25:44.596	0.6105401	3.9697077	8.473338	0.0023530528	-0.010902112	-4.153884e-05	0.6468021	4.094571	8.887435	Sitting_Scroll
14:25:44.618	0.6105401	3.9697077	8.473338	0.0023530528	-0.010902112	-4.153884e-05	0.6468021	4.094571	8.887435	Sitting_Scroll
14:25:44.639	0.6105401	3.9697077	8.473338	0.0023530528	-0.010902112	-4.153884e-05	0.6468021	4.094571	8.887435	Sitting_Scroll
14:25:44.660	0.6105401	3.9697077	8.473338	0.0023530528	-0.010902112	-4.153884e-05	0.6468021	4.094571	8.887435	Sitting_Scroll
14:25:44.681	0.6105401	3.9697077	8.473338	0.0023530528	-0.010902112	-4.153884e-05	0.6468021	4.094571	8.887435	Sitting_Scroll
14:25:44.702	0.6105401	3.9697077	8.473338	0.0023530528	-0.010902112	-4.153884e-05	0.6468021	4.094571	8.887435	Sitting_Scroll
14:25:44.723	0.6105401	3.9697077	8.473338	0.0023530528	-0.010902112	-4.153884e-05	0.6468021	4.094571	8.887435	Sitting_Scroll
14:25:44.745	0.6105401	3.9697077	8.473338	0.0023530528	-0.010902112	-4.153884e-05	0.6468021	4.094571	8.887435	Sitting_Scroll
14:25:44.766	0.6177229	3.964919	8.509253	-0.0068099257	-0.010902112	0.004234518	0.64968264	4.0992484	8.885068	Sitting_Scroll
14:25:44.787	0.6177229	3.964919	8.509253	-0.0068099257	-0.010902112	0.004234518	0.64968264	4.0992484	8.885068	Sitting_Scroll
14:25:44.809	0.6177229	3.964919	8.509253	-0.0068099257	-0.010902112	0.004234518	0.64968264	4.0992484	8.885068	Sitting_Scroll
14:25:44.830	0.6177229	3.964919	8.509253	-0.0068099257	-0.010902112	0.004234518	0.64968264	4.0992484	8.885068	Sitting_Scroll
14:25:44.851	0.6177229	3.964919	8.509253	-0.0068099257	-0.010902112	0.004234518	0.64968264	4.0992484	8.885068	Sitting_Scroll
14:25:44.873	0.6177229	3.964919	8.509253	-0.0068099257	-0.010902112	0.004234518	0.64968264	4.0992484	8.885068	Sitting_Scroll
14:25:44.909	0.6177229	3.964919	8.509253	-0.0068099257	-0.010902112	0.004234518	0.64968264	4.0992484	8.885068	Sitting_Scroll
14:25:44.942	0.67279124	4.022382	8.581081	-9.040806e-05	-0.0035717292	0.029890858	0.64976144	4.092886	8.887994	Sitting_Scroll
14:25:44.976	0.67279124	4.022382	8.581081	-9.040806e-05	-0.0035717292	0.029890858	0.64976144	4.092886	8.887994	Sitting_Scroll
14:25:45.010	0.67279124	4.022382	8.581081	-9.040806e-05	-0.0035717292	0.029890858	0.64976144	4.092886	8.887994	Sitting_Scroll
14:25:45.042	0.67279124	4.022382	8.581081	-9.040806e-05	-0.0035717292	0.029890858	0.64976144	4.092886	8.887994	Sitting_Scroll
14:25:45.076	0.67279124	4.022382	8.581081	-9.040806e-05	-0.0035717292	0.029890858	0.64976144	4.092886	8.887994	Sitting_Scroll
14:25:45.109	0.67279124	4.022382	8.581081	-9.040806e-05	-0.0035717292	0.029890858	0.64976144	4.092886	8.887994	Sitting_Scroll
14:25:45.143	0.54828894	3.9266107	8.739103	-0.009253386	0.0025369234	0.0005693264	0.6539805	4.095764	8.88636	Sitting_Scroll
14:25:45.164	0.54828894	3.9266107	8.739103	-0.009253386	0.0025369234	0.0005693264	0.6539805	4.095764	8.88636	Sitting_Scroll
14:25:45.186	0.54828894	3.9266107	8.739103	-0.009253386	0.0025369234	0.0005693264	0.6539805	4.095764	8.88636	Sitting_Scroll
14:25:45.207	0.54828894	3.9266107	8.739103	-0.009253386	0.0025369234	0.0005693264	0.6539805	4.095764	8.88636	Sitting_Scroll
14:25:45.228	0.54828894	3.9266107	8.739103	-0.009253386	0.0025369234	0.0005693264	0.6539805	4.095764	8.88636	Sitting_Scroll
14:25:45.250	0.54828894	3.9266107	8.739103	-0.009253386	0.0025369234	0.0005693264	0.6539805	4.095764	8.88636	Sitting_Scroll
14:25:45.271	0.54828894	3.9266107	8.739103	-0.009253386	0.0025369234	0.0005693264	0.6539805	4.095764	8.88636	Sitting_Scroll
14:25:45.293	0.54828894	3.9266107	8.739103	-0.009253386	0.0025369234	0.0005693264	0.6539805	4.095764	8.88636	Sitting_Scroll
14:25:45.314	0.6943397	3.9673133	8.60263	0.009683436	-0.006626055	-0.0012632693	0.66255164	4.0950675	8.886046	Sitting_Scroll
14:25:45.335	0.6943397	3.9673133	8.60263	0.009683436	-0.006626055	-0.0012632693	0.66255164	4.0950675	8.886046	Sitting_Scroll
14:25:45.356	0.6943397	3.9673133	8.60263	0.009683436	-0.006626055	-0.0012632693	0.66255164	4.0950675	8.886046	Sitting_Scroll
14:25:45.378	0.6943397	3.9673133	8.60263	0.009683436	-0.006626055	-0.0012632693	0.66255164	4.0950675	8.886046	Sitting_Scroll
14:25:45.402	0.6943397	3.9673133	8.60263	0.009683436	-0.006626055	-0.0012632693	0.66255164	4.0950675	8.886046	Sitting_Scroll
14:25:45.423	0.6943397	3.9673133	8.60263	0.009683436	-0.006626055	-0.0012632693	0.66255164	4.0950675	8.886046	Sitting_Scroll
14:25:45.444	0.6943397	3.9673133	8.60263	0.009683436	-0.006626055	-0.0012632693	0.66255164	4.0950675	8.886046	Sitting_Scroll
14:25:45.465	0.6943397	3.9673133	8.60263	0.009683436	-0.006626055	-0.0012632693	0.66255164	4.0950675	8.886046	Sitting_Scroll
14:25:45.486	0.6296943	3.9481592	8.576292	-0.009253386	-0.008458651	0.0127866315	0.6588424	4.094831	8.88643	Sitting_Scroll
14:25:45.508	0.6296943	3.9481592	8.576292	-0.009253386	-0.008458651	0.0127866315	0.6588424	4.094831	8.88643	Sitting_Scroll
14:25:45.529	0.6296943	3.9481592	8.576292	-0.009253386	-0.008458651	0.0127866315	0.6588424	4.094831	8.88643	Sitting_Scroll
14:25:45.550	0.6296943	3.9481592	8.576292	-0.009253386	-0.008458651	0.0127866315	0.6588424	4.094831	8.88643	Sitting_Scroll
14:25:45.572	0.6296943	3.9481592	8.576292	-0.009253386	-0.008458651	0.0127866315	0.6588424	4.094831	8.88643	Sitting_Scroll
14:25:45.593	0.6296943	3.9481592	8.576292	-0.009253386	-0.008458651	0.0127866315	0.6588424	4.094831	8.88643	Sitting_Scroll
14:25:45.615	0.6296943	3.9481592	8.576292	-0.009253386	-0.008458651	0.0127866315	0.6588424	4.094831	8.88643	Sitting_Scroll
14:25:45.637	0.6296943	3.9481592	8.576292	-0.009253386	-0.008458651	0.0127866315	0.6588424	4.094831	8.88643	Sitting_Scroll
14:25:45.658	0.8475733	3.8643596	8.482916	0.009072571	-0.1587315	0.020117015	0.7121933	4.081008	8.888674	Sitting_Scroll
14:25:45.680	0.8475733	3.8643596	8.482916	0.009072571	-0.1587315	0.020117015	0.7121933	4.081008	8.888674	Sitting_Scroll
14:25:45.701	0.8475733	3.8643596	8.482916	0.009072571	-0.1587315	0.020117015	0.7121933	4.081008	8.888674	Sitting_Scroll
14:25:45.723	0.8475733	3.8643596	8.482916	0.009072571	-0.1587315	0.020117015	0.7121933	4.081008	8.888674	Sitting_Scroll
14:25:45.744	0.8475733	3.8643596	8.482916	0.009072571	-0.1587315	0.020117015	0.7121933	4.081008	8.888674	Sitting_Scroll
14:25:45.766	0.8475733	3.8643596	8.482916	0.009072571	-0.1587315	0.020117015	0.7121933	4.081008	8.888674	Sitting_Scroll
14:25:45.787	0.8475733	3.8643596	8.482916	0.009072571	-0.1587315	0.020117015	0.7121933	4.081008	8.888674	Sitting_Scroll
14:25:45.809	0.8475733	3.8643596	8.482916	0.009072571	-0.1587315	0.020117015	0.7121933	4.081008	8.888674	Sitting_Scroll
14:25:45.831	0.8475733	3.8643596	8.482916	0.009072571	-0.1587315	0.020117015	0.7121933	4.081008	8.888674	Sitting_Scroll
14:25:45.852	0.6943397	3.964919	8.573898	-0.0037555995	9.346238e-05	0.021338746	0.74058557	4.0822434	8.885786	Sitting_Scroll
14:25:45.874	0.6943397	3.964919	8.573898	-0.0037555995	9.346238e-05	0.021338746	0.74058557	4.0822434	8.885786	Sitting_Scroll
14:25:45.897	0.6943397	3.964919	8.573898	-0.0037555995	9.346238e-05	0.021338746	0.74058557	4.0822434	8.885786	Sitting_Scroll
14:25:45.918	0.6943397	3.964919	8.573898	-0.0037555995	9.346238e-05	0.021338746	0.74058557	4.0822434	8.885786	Sitting_Scroll
14:25:45.940	0.6943397	3.964919	8.573898	-0.0037555995	9.346238e-05	0.021338746	0.74058557	4.0822434	8.885786	Sitting_Scroll
14:25:45.961	0.6943397	3.964919	8.573898	-0.0037555995	9.346238e-05	0.021338746	0.74058557	4.0822434	8.885786	Sitting_Scroll
14:25:45.982	0.6943397	3.964919	8.573898	-0.0037555995	9.346238e-05	0.021338746	0.74058557	4.0822434	8.885786	Sitting_Scroll
14:25:46.003	0.6943397	3.964919	8.573898	-0.0037555995	9.346238e-05	0.021338746	0.74058557	4.0822434	8.885786	Sitting_Scroll
14:25:46.024	0.7446195	3.9984388	8.506859	0.009072571	0.017197689	-0.004928461	0.73940617	4.074419	8.889475	Sitting_Scroll
14:25:46.045	0.7446195	3.9984388	8.506859	0.009072571	0.017197689	-0.004928461	0.73940617	4.074419	8.889475	Sitting_Scroll
14:25:46.066	0.7446195	3.9984388	8.506859	0.009072571	0.017197689	-0.004928461	0.73940617	4.074419	8.889475	Sitting_Scroll
14:25:46.087	0.7446195	3.9984388	8.506859	0.009072571	0.017197689	-0.004928461	0.73940617	4.074419	8.889475	Sitting_Scroll
14:25:46.108	0.7446195	3.9984388	8.506859	0.009072571	0.017197689	-0.004928461	0.73940617	4.074419	8.889475	Sitting_Scroll
14:25:46.129	0.7446195	3.9984388	8.506859	0.009072571	0.017197689	-0.004928461	0.73940617	4.074419	8.889475	Sitting_Scroll
14:25:46.151	0.7446195	3.9984388	8.506859	0.009072571	0.017197689	-0.004928461	0.73940617	4.074419	8.889475	Sitting_Scroll
14:25:46.172	0.7446195	3.9984388	8.506859	0.009072571	0.017197689	-0.004928461	0.73940617	4.074419	8.889475	Sitting_Scroll
14:25:46.193	0.7446195	3.9984388	8.506859	0.009072571	0.017197689	-0.004928461	0.73940617	4.074419	8.889475	Sitting_Scroll
14:25:46.215	0.69673395	3.938582	8.631361	-0.0013121385	-0.012123842	0.015230092	0.7235463	4.070727	8.892469	Sitting_Scroll
14:25:46.237	0.69673395	3.938582	8.631361	-0.0013121385	-0.012123842	0.015230092	0.7235463	4.070727	8.892469	Sitting_Scroll
14:25:46.259	0.69673395	3.938582	8.631361	-0.0013121385	-0.012123842	0.015230092	0.7235463	4.070727	8.892469	Sitting_Scroll
14:25:46.282	0.69673395	3.938582	8.631361	-0.0013121385	-0.012123842	0.015230092	0.7235463	4.070727	8.892469	Sitting_Scroll
14:25:46.303	0.69673395	3.938582	8.631361	-0.0013121385	-0.012123842	0.015230092	0.7235463	4.070727	8.892469	Sitting_Scroll
14:25:46.325	0.69673395	3.938582	8.631361	-0.0013121385	-0.012123842	0.015230092	0.7235463	4.070727	8.892469	Sitting_Scroll
14:25:46.346	0.69673395	3.938582	8.631361	-0.0013121385	-0.012123842	0.015230092	0.7235463	4.070727	8.892469	Sitting_Scroll
14:25:46.367	0.69673395	3.938582	8.631361	-0.0013121385	-0.012123842	0.015230092	0.7235463	4.070727	8.892469	Sitting_Scroll
14:25:46.389	0.6488485	4.0032277	8.545167	-0.013529444	0.023917207	0.004234518	0.7319858	4.069582	8.892303	Sitting_Scroll
14:25:46.411	0.6488485	4.0032277	8.545167	-0.013529444	0.023917207	0.004234518	0.7319858	4.069582	8.892303	Sitting_Scroll
14:25:46.433	0.6488485	4.0032277	8.545167	-0.013529444	0.023917207	0.004234518	0.7319858	4.069582	8.892303	Sitting_Scroll
14:25:46.454	0.6488485	4.0032277	8.545167	-0.013529444	0.023917207	0.004234518	0.7319858	4.069582	8.892303	Sitting_Scroll
14:25:46.475	0.6488485	4.0032277	8.545167	-0.013529444	0.023917207	0.004234518	0.7319858	4.069582	8.892303	Sitting_Scroll
14:25:46.496	0.6488485	4.0032277	8.545167	-0.013529444	0.023917207	0.004234518	0.7319858	4.069582	8.892303	Sitting_Scroll
14:25:46.517	0.6488485	4.0032277	8.545167	-0.013529444	0.023917207	0.004234518	0.7319858	4.069582	8.892303	Sitting_Scroll
14:25:46.539	0.6488485	4.0032277	8.545167	-0.013529444	0.023917207	0.004234518	0.7319858	4.069582	8.892303	Sitting_Scroll
14:25:46.560	0.6895511	3.9050622	8.576292	-0.0031447343	-0.0005174029	0.006677979	0.71895695	4.066874	8.894605	Sitting_Scroll
14:25:46.582	0.6895511	3.9050622	8.576292	-0.0031447343	-0.0005174029	0.006677979	0.71895695	4.066874	8.894605	Sitting_Scroll
14:25:46.603	0.6895511	3.9050622	8.576292	-0.0031447343	-0.0005174029	0.006677979	0.71895695	4.066874	8.894605	Sitting_Scroll
14:25:46.624	0.6895511	3.9050622	8.576292	-0.0031447343	-0.0005174029	0.006677979	0.71895695	4.066874	8.894605	Sitting_Scroll
14:25:46.646	0.6895511	3.9050622	8.576292	-0.0031447343	-0.0005174029	0.006677979	0.71895695	4.066874	8.894605	Sitting_Scroll
14:25:46.667	0.6895511	3.9050622	8.576292	-0.0031447343	-0.0005174029	0.006677979	0.71895695	4.066874	8.894605	Sitting_Scroll
14:25:46.690	0.6895511	3.9050622	8.576292	-0.0031447343	-0.0005174029	0.006677979	0.71895695	4.066874	8.894605	Sitting_Scroll
14:25:46.711	0.6895511	3.9050622	8.576292	-0.0031447343	-0.0005174029	0.006677979	0.71895695	4.066874	8.894605	Sitting_Scroll
14:25:46.732	0.6895511	3.9050622	8.576292	-0.0031447343	-0.0005174029	0.006677979	0.71895695	4.066874	8.894605	Sitting_Scroll
14:25:46.754	0.6751855	3.9457648	8.581081	-0.0025338691	0.0013151928	-0.0018741345	0.7184227	4.070033	8.893203	Sitting_Scroll
14:25:46.775	0.6751855	3.9457648	8.581081	-0.0025338691	0.0013151928	-0.0018741345	0.7184227	4.070033	8.893203	Sitting_Scroll
14:25:46.796	0.6751855	3.9457648	8.581081	-0.0025338691	0.0013151928	-0.0018741345	0.7184227	4.070033	8.893203	Sitting_Scroll
14:25:46.818	0.6751855	3.9457648	8.581081	-0.0025338691	0.0013151928	-0.0018741345	0.7184227	4.070033	8.893203	Sitting_Scroll
14:25:46.839	0.6751855	3.9457648	8.581081	-0.0025338691	0.0013151928	-0.0018741345	0.7184227	4.070033	8.893203	Sitting_Scroll
14:25:46.860	0.6751855	3.9457648	8.581081	-0.0025338691	0.0013151928	-0.0018741345	0.7184227	4.070033	8.893203	Sitting_Scroll
14:25:46.881	0.6751855	3.9457648	8.581081	-0.0025338691	0.0013151928	-0.0018741345	0.7184227	4.070033	8.893203	Sitting_Scroll
14:25:46.903	0.6751855	3.9457648	8.581081	-0.0025338691	0.0013151928	-0.0018741345	0.7184227	4.070033	8.893203	Sitting_Scroll
14:25:46.924	0.7134939	3.9792848	8.607418	0.00662911	0.00070432766	0.009732305	0.71829283	4.0661707	8.89498	Sitting_Scroll
14:25:46.945	0.7134939	3.9792848	8.607418	0.00662911	0.00070432766	0.009732305	0.71829283	4.0661707	8.89498	Sitting_Scroll
14:25:46.966	0.7134939	3.9792848	8.607418	0.00662911	0.00070432766	0.009732305	0.71829283	4.0661707	8.89498	Sitting_Scroll
14:25:46.987	0.7134939	3.9792848	8.607418	0.00662911	0.00070432766	0.009732305	0.71829283	4.0661707	8.89498	Sitting_Scroll
14:25:47.009	0.7134939	3.9792848	8.607418	0.00662911	0.00070432766	0.009732305	0.71829283	4.0661707	8.89498	Sitting_Scroll
14:25:47.030	0.7134939	3.9792848	8.607418	0.00662911	0.00070432766	0.009732305	0.71829283	4.0661707	8.89498	Sitting_Scroll
14:25:47.051	0.7134939	3.9792848	8.607418	0.00662911	0.00070432766	0.009732305	0.71829283	4.0661707	8.89498	Sitting_Scroll
14:25:47.073	0.7134939	3.9792848	8.607418	0.00662911	0.00070432766	0.009732305	0.71829283	4.0661707	8.89498	Sitting_Scroll
14:25:47.094	0.7134939	3.9792848	8.607418	0.00662911	0.00070432766	0.009732305	0.71829283	4.0661707	8.89498	Sitting_Scroll
14:25:47.116	0.6751855	3.921822	8.612206	-0.0031447343	-0.013345573	-0.0024849998	0.718123	4.071942	8.892353	Sitting_Scroll
14:25:47.137	0.6751855	3.921822	8.612206	-0.0031447343	-0.013345573	-0.0024849998	0.718123	4.071942	8.892353	Sitting_Scroll
14:25:47.158	0.6751855	3.921822	8.612206	-0.0031447343	-0.013345573	-0.0024849998	0.718123	4.071942	8.892353	Sitting_Scroll
14:25:47.179	0.6751855	3.921822	8.612206	-0.0031447343	-0.013345573	-0.0024849998	0.718123	4.071942	8.892353	Sitting_Scroll
14:25:47.201	0.6751855	3.921822	8.612206	-0.0031447343	-0.013345573	-0.0024849998	0.718123	4.071942	8.892353	Sitting_Scroll
14:25:47.223	0.6751855	3.921822	8.612206	-0.0031447343	-0.013345573	-0.0024849998	0.718123	4.071942	8.892353	Sitting_Scroll
14:25:47.244	0.6751855	3.921822	8.612206	-0.0031447343	-0.013345573	-0.0024849998	0.718123	4.071942	8.892353	Sitting_Scroll
14:25:47.265	0.6751855	3.921822	8.612206	-0.0031447343	-0.013345573	-0.0024849998	0.718123	4.071942	8.892353	Sitting_Scroll
14:25:47.286	0.7637737	4.008016	8.547561	0.00785084	0.008034711	0.017673554	0.7267482	4.072171	8.891546	Sitting_Scroll
14:25:47.307	0.7637737	4.008016	8.547561	0.00785084	0.008034711	0.017673554	0.7267482	4.072171	8.891546	Sitting_Scroll
14:25:47.332	0.7637737	4.008016	8.547561	0.00785084	0.008034711	0.017673554	0.7267482	4.072171	8.891546	Sitting_Scroll
14:25:47.354	0.7637737	4.008016	8.547561	0.00785084	0.008034711	0.017673554	0.7267482	4.072171	8.891546	Sitting_Scroll
14:25:47.375	0.7637737	4.008016	8.547561	0.00785084	0.008034711	0.017673554	0.7267482	4.072171	8.891546	Sitting_Scroll
14:25:47.396	0.7637737	4.008016	8.547561	0.00785084	0.008034711	0.017673554	0.7267482	4.072171	8.891546	Sitting_Scroll
14:25:47.417	0.7637737	4.008016	8.547561	0.00785084	0.008034711	0.017673554	0.7267482	4.072171	8.891546	Sitting_Scroll
14:25:47.438	0.7637737	4.008016	8.547561	0.00785084	0.008034711	0.017673554	0.7267482	4.072171	8.891546	Sitting_Scroll
14:25:47.459	0.6464542	3.9050622	8.571504	0.0005204572	0.0086455755	0.0024019221	0.73009825	4.0733314	8.890741	Sitting_Scroll
14:25:47.480	0.6464542	3.9050622	8.571504	0.0005204572	0.0086455755	0.0024019221	0.73009825	4.0733314	8.890741	Sitting_Scroll
14:25:47.502	0.6464542	3.9050622	8.571504	0.0005204572	0.0086455755	0.0024019221	0.73009825	4.0733314	8.890741	Sitting_Scroll
14:25:47.523	0.6464542	3.9050622	8.571504	0.0005204572	0.0086455755	0.0024019221	0.73009825	4.0733314	8.890741	Sitting_Scroll
14:25:47.545	0.6464542	3.9050622	8.571504	0.0005204572	0.0086455755	0.0024019221	0.73009825	4.0733314	8.890741	Sitting_Scroll
14:25:47.566	0.6464542	3.9050622	8.571504	0.0005204572	0.0086455755	0.0024019221	0.73009825	4.0733314	8.890741	Sitting_Scroll
14:25:47.587	0.6464542	3.9050622	8.571504	0.0005204572	0.0086455755	0.0024019221	0.73009825	4.0733314	8.890741	Sitting_Scroll
14:25:47.608	0.6464542	3.9050622	8.571504	0.0005204572	0.0086455755	0.0024019221	0.73009825	4.0733314	8.890741	Sitting_Scroll
14:25:47.630	0.6464542	3.9050622	8.571504	0.0005204572	0.0086455755	0.0024019221	0.73009825	4.0733314	8.890741	Sitting_Scroll
14:25:47.651	0.7996878	3.962525	8.427847	0.017013818	0.0049803844	0.015840957	0.7213932	4.0801153	8.88834	Sitting_Scroll
14:25:47.672	0.7996878	3.962525	8.427847	0.017013818	0.0049803844	0.015840957	0.7213932	4.0801153	8.88834	Sitting_Scroll
14:25:47.694	0.7996878	3.962525	8.427847	0.017013818	0.0049803844	0.015840957	0.7213932	4.0801153	8.88834	Sitting_Scroll
14:25:47.715	0.7996878	3.962525	8.427847	0.017013818	0.0049803844	0.015840957	0.7213932	4.0801153	8.88834	Sitting_Scroll
14:25:47.736	0.7996878	3.962525	8.427847	0.017013818	0.0049803844	0.015840957	0.7213932	4.0801153	8.88834	Sitting_Scroll
14:25:47.758	0.7996878	3.962525	8.427847	0.017013818	0.0049803844	0.015840957	0.7213932	4.0801153	8.88834	Sitting_Scroll
14:25:47.779	0.7996878	3.962525	8.427847	0.017013818	0.0049803844	0.015840957	0.7213932	4.0801153	8.88834	Sitting_Scroll
14:25:47.801	0.7996878	3.962525	8.427847	0.017013818	0.0049803844	0.015840957	0.7213932	4.0801153	8.88834	Sitting_Scroll
14:25:47.822	0.7733508	3.972102	8.576292	-0.008031656	0.012310768	0.0030127873	0.7300895	4.0814185	8.8870325	Sitting_Scroll
14:25:47.843	0.7733508	3.972102	8.576292	-0.008031656	0.012310768	0.0030127873	0.7300895	4.0814185	8.8870325	Sitting_Scroll
14:25:47.865	0.7733508	3.972102	8.576292	-0.008031656	0.012310768	0.0030127873	0.7300895	4.0814185	8.8870325	Sitting_Scroll
14:25:47.886	0.7733508	3.972102	8.576292	-0.008031656	0.012310768	0.0030127873	0.7300895	4.0814185	8.8870325	Sitting_Scroll
14:25:47.907	0.7733508	3.972102	8.576292	-0.008031656	0.012310768	0.0030127873	0.7300895	4.0814185	8.8870325	Sitting_Scroll
14:25:47.928	0.7733508	3.972102	8.576292	-0.008031656	0.012310768	0.0030127873	0.7300895	4.0814185	8.8870325	Sitting_Scroll
14:25:47.950	0.7733508	3.972102	8.576292	-0.008031656	0.012310768	0.0030127873	0.7300895	4.0814185	8.8870325	Sitting_Scroll
14:25:47.971	0.7733508	3.972102	8.576292	-0.008031656	0.012310768	0.0030127873	0.7300895	4.0814185	8.8870325	Sitting_Scroll
14:25:47.993	0.7733508	3.972102	8.576292	-0.008031656	0.012310768	0.0030127873	0.7300895	4.0814185	8.8870325	Sitting_Scroll
14:25:48.014	0.76616794	4.024776	8.521224	-0.0031447343	0.0025369234	0.0030127873	0.7310612	4.0766673	8.8891325	Sitting_Scroll
14:25:48.038	0.76616794	4.024776	8.521224	-0.0031447343	0.0025369234	0.0030127873	0.7310612	4.0766673	8.8891325	Sitting_Scroll
14:25:48.059	0.76616794	4.024776	8.521224	-0.0031447343	0.0025369234	0.0030127873	0.7310612	4.0766673	8.8891325	Sitting_Scroll
14:25:48.081	0.76616794	4.024776	8.521224	-0.0031447343	0.0025369234	0.0030127873	0.7310612	4.0766673	8.8891325	Sitting_Scroll
14:25:48.103	0.76616794	4.024776	8.521224	-0.0031447343	0.0025369234	0.0030127873	0.7310612	4.0766673	8.8891325	Sitting_Scroll
14:25:48.140	0.76616794	4.024776	8.521224	-0.0031447343	0.0025369234	0.0030127873	0.7310612	4.0766673	8.8891325	Sitting_Scroll
14:25:48.173	0.76616794	4.024776	8.521224	-0.0031447343	0.0025369234	0.0030127873	0.7310612	4.0766673	8.8891325	Sitting_Scroll
14:25:48.207	0.6105401	3.9194279	8.652909	-0.008642522	0.008034711	0.0030127873	0.7251015	4.06955	8.892881	Sitting_Scroll
14:25:48.239	0.6105401	3.9194279	8.652909	-0.008642522	0.008034711	0.0030127873	0.7251015	4.06955	8.892881	Sitting_Scroll
14:25:48.273	0.6105401	3.9194279	8.652909	-0.008642522	0.008034711	0.0030127873	0.7251015	4.06955	8.892881	Sitting_Scroll
14:25:48.306	0.6105401	3.9194279	8.652909	-0.008642522	0.008034711	0.0030127873	0.7251015	4.06955	8.892881	Sitting_Scroll
14:25:48.340	0.6105401	3.9194279	8.652909	-0.008642522	0.008034711	0.0030127873	0.7251015	4.06955	8.892881	Sitting_Scroll
14:25:48.373	0.6392714	4.024776	8.621783	-0.022081556	0.007423845	-0.0104262475	0.7282266	4.0724096	8.891316	Sitting_Scroll
14:25:48.395	0.6392714	4.024776	8.621783	-0.022081556	0.007423845	-0.0104262475	0.7282266	4.0724096	8.891316	Sitting_Scroll
14:25:48.417	0.6392714	4.024776	8.621783	-0.022081556	0.007423845	-0.0104262475	0.7282266	4.0724096	8.891316	Sitting_Scroll
14:25:48.438	0.6392714	4.024776	8.621783	-0.022081556	0.007423845	-0.0104262475	0.7282266	4.0724096	8.891316	Sitting_Scroll
14:25:48.459	0.6392714	4.024776	8.621783	-0.022081556	0.007423845	-0.0104262475	0.7282266	4.0724096	8.891316	Sitting_Scroll
14:25:48.480	0.6392714	4.024776	8.621783	-0.022081556	0.007423845	-0.0104262475	0.7282266	4.0724096	8.891316	Sitting_Scroll
14:25:48.502	0.6392714	4.024776	8.621783	-0.022081556	0.007423845	-0.0104262475	0.7282266	4.0724096	8.891316	Sitting_Scroll
14:25:48.523	0.6392714	4.024776	8.621783	-0.022081556	0.007423845	-0.0104262475	0.7282266	4.0724096	8.891316	Sitting_Scroll
14:25:48.544	0.68236834	3.964919	8.631361	-0.013529444	-0.0041825944	0.013397496	0.7215778	4.073404	8.891403	Sitting_Scroll
14:25:48.565	0.68236834	3.964919	8.631361	-0.013529444	-0.0041825944	0.013397496	0.7215778	4.073404	8.891403	Sitting_Scroll
14:25:48.586	0.68236834	3.964919	8.631361	-0.013529444	-0.0041825944	0.013397496	0.7215778	4.073404	8.891403	Sitting_Scroll
14:25:48.608	0.68236834	3.964919	8.631361	-0.013529444	-0.0041825944	0.013397496	0.7215778	4.073404	8.891403	Sitting_Scroll
14:25:48.629	0.68236834	3.964919	8.631361	-0.013529444	-0.0041825944	0.013397496	0.7215778	4.073404	8.891403	Sitting_Scroll
14:25:48.651	0.68236834	3.964919	8.631361	-0.013529444	-0.0041825944	0.013397496	0.7215778	4.073404	8.891403	Sitting_Scroll
14:25:48.672	0.68236834	3.964919	8.631361	-0.013529444	-0.0041825944	0.013397496	0.7215778	4.073404	8.891403	Sitting_Scroll
14:25:48.693	0.68236834	3.964919	8.631361	-0.013529444	-0.0041825944	0.013397496	0.7215778	4.073404	8.891403	Sitting_Scroll
14:25:48.714	0.68236834	3.964919	8.631361	-0.013529444	-0.0041825944	0.013397496	0.7215778	4.073404	8.891403	Sitting_Scroll
14:25:48.735	0.679974	3.9457648	8.578687	0.00785084	-0.00601519	0.0036236527	0.7245886	4.0755095	8.890195	Sitting_Scroll
14:25:48.756	0.679974	3.9457648	8.578687	0.00785084	-0.00601519	0.0036236527	0.7245886	4.0755095	8.890195	Sitting_Scroll
14:25:48.778	0.679974	3.9457648	8.578687	0.00785084	-0.00601519	0.0036236527	0.7245886	4.0755095	8.890195	Sitting_Scroll
14:25:48.799	0.679974	3.9457648	8.578687	0.00785084	-0.00601519	0.0036236527	0.7245886	4.0755095	8.890195	Sitting_Scroll
14:25:48.820	0.679974	3.9457648	8.578687	0.00785084	-0.00601519	0.0036236527	0.7245886	4.0755095	8.890195	Sitting_Scroll
14:25:48.841	0.679974	3.9457648	8.578687	0.00785084	-0.00601519	0.0036236527	0.7245886	4.0755095	8.890195	Sitting_Scroll
14:25:48.862	0.679974	3.9457648	8.578687	0.00785084	-0.00601519	0.0036236527	0.7245886	4.0755095	8.890195	Sitting_Scroll
14:25:48.883	0.679974	3.9457648	8.578687	0.00785084	-0.00601519	0.0036236527	0.7245886	4.0755095	8.890195	Sitting_Scroll
14:25:48.904	0.74222517	3.9505534	8.480521	0.004796514	0.008034711	0.00912144	0.7249249	4.074043	8.890839	Sitting_Scroll
14:25:48.926	0.74222517	3.9505534	8.480521	0.004796514	0.008034711	0.00912144	0.7249249	4.074043	8.890839	Sitting_Scroll
14:25:48.948	0.74222517	3.9505534	8.480521	0.004796514	0.008034711	0.00912144	0.7249249	4.074043	8.890839	Sitting_Scroll
14:25:48.969	0.74222517	3.9505534	8.480521	0.004796514	0.008034711	0.00912144	0.7249249	4.074043	8.890839	Sitting_Scroll
14:25:48.990	0.74222517	3.9505534	8.480521	0.004796514	0.008034711	0.00912144	0.7249249	4.074043	8.890839	Sitting_Scroll
14:25:49.011	0.74222517	3.9505534	8.480521	0.004796514	0.008034711	0.00912144	0.7249249	4.074043	8.890839	Sitting_Scroll
14:25:49.033	0.74222517	3.9505534	8.480521	0.004796514	0.008034711	0.00912144	0.7249249	4.074043	8.890839	Sitting_Scroll
14:25:49.054	0.74222517	3.9505534	8.480521	0.004796514	0.008034711	0.00912144	0.7249249	4.074043	8.890839	Sitting_Scroll
14:25:49.076	0.74222517	3.9505534	8.480521	0.004796514	0.008034711	0.00912144	0.7249249	4.074043	8.890839	Sitting_Scroll
14:25:49.097	0.61293435	3.912245	8.676852	-0.022081556	-0.0047934595	0.014008362	0.7262533	4.0580783	8.898027	Sitting_Scroll
14:25:49.119	0.61293435	3.912245	8.676852	-0.022081556	-0.0047934595	0.014008362	0.7262533	4.0580783	8.898027	Sitting_Scroll
14:25:49.140	0.61293435	3.912245	8.676852	-0.022081556	-0.0047934595	0.014008362	0.7262533	4.0580783	8.898027	Sitting_Scroll
14:25:49.161	0.61293435	3.912245	8.676852	-0.022081556	-0.0047934595	0.014008362	0.7262533	4.0580783	8.898027	Sitting_Scroll
14:25:49.183	0.61293435	3.912245	8.676852	-0.022081556	-0.0047934595	0.014008362	0.7262533	4.0580783	8.898027	Sitting_Scroll
14:25:49.204	0.61293435	3.912245	8.676852	-0.022081556	-0.0047934595	0.014008362	0.7262533	4.0580783	8.898027	Sitting_Scroll
14:25:49.225	0.61293435	3.912245	8.676852	-0.022081556	-0.0047934595	0.014008362	0.7262533	4.0580783	8.898027	Sitting_Scroll
14:25:49.247	0.61293435	3.912245	8.676852	-0.022081556	-0.0047934595	0.014008362	0.7262533	4.0580783	8.898027	Sitting_Scroll
14:25:49.269	0.7972935	3.9984388	8.638543	-0.00497733	0.01597596	-0.0037067304	0.7346087	4.062716	8.895226	Sitting_Scroll
14:25:49.290	0.7972935	3.9984388	8.638543	-0.00497733	0.01597596	-0.0037067304	0.7346087	4.062716	8.895226	Sitting_Scroll
14:25:49.311	0.7972935	3.9984388	8.638543	-0.00497733	0.01597596	-0.0037067304	0.7346087	4.062716	8.895226	Sitting_Scroll
14:25:49.332	0.7972935	3.9984388	8.638543	-0.00497733	0.01597596	-0.0037067304	0.7346087	4.062716	8.895226	Sitting_Scroll
14:25:49.354	0.7972935	3.9984388	8.638543	-0.00497733	0.01597596	-0.0037067304	0.7346087	4.062716	8.895226	Sitting_Scroll
14:25:49.375	0.7972935	3.9984388	8.638543	-0.00497733	0.01597596	-0.0037067304	0.7346087	4.062716	8.895226	Sitting_Scroll
14:25:49.396	0.7972935	3.9984388	8.638543	-0.00497733	0.01597596	-0.0037067304	0.7346087	4.062716	8.895226	Sitting_Scroll
14:25:49.417	0.7972935	3.9984388	8.638543	-0.00497733	0.01597596	-0.0037067304	0.7346087	4.062716	8.895226	Sitting_Scroll
14:25:49.438	0.6344828	3.9170337	8.621783	0.00662911	-0.00601519	0.0060671135	0.7237397	4.064901	8.895119	Sitting_Scroll
14:25:49.460	0.6344828	3.9170337	8.621783	0.00662911	-0.00601519	0.0060671135	0.7237397	4.064901	8.895119	Sitting_Scroll
14:25:49.481	0.6344828	3.9170337	8.621783	0.00662911	-0.00601519	0.0060671135	0.7237397	4.064901	8.895119	Sitting_Scroll
14:25:49.503	0.6344828	3.9170337	8.621783	0.00662911	-0.00601519	0.0060671135	0.7237397	4.064901	8.895119	Sitting_Scroll
14:25:49.524	0.6344828	3.9170337	8.621783	0.00662911	-0.00601519	0.0060671135	0.7237397	4.064901	8.895119	Sitting_Scroll
14:25:49.547	0.6344828	3.9170337	8.621783	0.00662911	-0.00601519	0.0060671135	0.7237397	4.064901	8.895119	Sitting_Scroll
14:25:49.569	0.6344828	3.9170337	8.621783	0.00662911	-0.00601519	0.0060671135	0.7237397	4.064901	8.895119	Sitting_Scroll
14:25:49.590	0.6344828	3.9170337	8.621783	0.00662911	-0.00601519	0.0060671135	0.7237397	4.064901	8.895119	Sitting_Scroll
14:25:49.613	0.6344828	3.9170337	8.621783	0.00662911	-0.00601519	0.0060671135	0.7237397	4.064901	8.895119	Sitting_Scroll
14:25:49.634	0.7039168	3.8954852	8.8636055	-0.105770096	0.037967104	-0.061128065	0.72839963	4.0406156	8.905797	Sitting_Scroll
14:25:49.655	0.7039168	3.8954852	8.8636055	-0.105770096	0.037967104	-0.061128065	0.72839963	4.0406156	8.905797	Sitting_Scroll
14:25:49.677	0.7039168	3.8954852	8.8636055	-0.105770096	0.037967104	-0.061128065	0.72839963	4.0406156	8.905797	Sitting_Scroll
14:25:49.698	0.7039168	3.8954852	8.8636055	-0.105770096	0.037967104	-0.061128065	0.72839963	4.0406156	8.905797	Sitting_Scroll
14:25:49.720	0.7039168	3.8954852	8.8636055	-0.105770096	0.037967104	-0.061128065	0.72839963	4.0406156	8.905797	Sitting_Scroll
14:25:49.741	0.7039168	3.8954852	8.8636055	-0.105770096	0.037967104	-0.061128065	0.72839963	4.0406156	8.905797	Sitting_Scroll
14:25:49.763	0.7039168	3.8954852	8.8636055	-0.105770096	0.037967104	-0.061128065	0.72839963	4.0406156	8.905797	Sitting_Scroll
14:25:49.785	0.7039168	3.8954852	8.8636055	-0.105770096	0.037967104	-0.061128065	0.72839963	4.0406156	8.905797	Sitting_Scroll
14:25:49.806	0.65124273	3.8571768	8.648121	0.017013818	0.0019260582	0.05799066	0.6601959	4.0131326	8.923524	Sitting_Scroll
14:25:49.827	0.65124273	3.8571768	8.648121	0.017013818	0.0019260582	0.05799066	0.6601959	4.0131326	8.923524	Sitting_Scroll
14:25:49.849	0.65124273	3.8571768	8.648121	0.017013818	0.0019260582	0.05799066	0.6601959	4.0131326	8.923524	Sitting_Scroll
14:25:49.870	0.65124273	3.8571768	8.648121	0.017013818	0.0019260582	0.05799066	0.6601959	4.0131326	8.923524	Sitting_Scroll
14:25:49.892	0.65124273	3.8571768	8.648121	0.017013818	0.0019260582	0.05799066	0.6601959	4.0131326	8.923524	Sitting_Scroll
14:25:49.914	0.65124273	3.8571768	8.648121	0.017013818	0.0019260582	0.05799066	0.6601959	4.0131326	8.923524	Sitting_Scroll
14:25:49.935	0.65124273	3.8571768	8.648121	0.017013818	0.0019260582	0.05799066	0.6601959	4.0131326	8.923524	Sitting_Scroll
14:25:49.956	0.65124273	3.8571768	8.648121	0.017013818	0.0019260582	0.05799066	0.6601959	4.0131326	8.923524	Sitting_Scroll
14:25:49.977	0.75659084	3.8763309	8.576292	-0.03979665	-0.0744321	-0.009815383	0.70886445	4.010173	8.921121	Sitting_Scroll
14:25:49.998	0.75659084	3.8763309	8.576292	-0.03979665	-0.0744321	-0.009815383	0.70886445	4.010173	8.921121	Sitting_Scroll
14:25:50.020	0.75659084	3.8763309	8.576292	-0.03979665	-0.0744321	-0.009815383	0.70886445	4.010173	8.921121	Sitting_Scroll
14:25:50.041	0.75659084	3.8763309	8.576292	-0.03979665	-0.0744321	-0.009815383	0.70886445	4.010173	8.921121	Sitting_Scroll
14:25:50.062	0.75659084	3.8763309	8.576292	-0.03979665	-0.0744321	-0.009815383	0.70886445	4.010173	8.921121	Sitting_Scroll
14:25:50.084	0.75659084	3.8763309	8.576292	-0.03979665	-0.0744321	-0.009815383	0.70886445	4.010173	8.921121	Sitting_Scroll
14:25:50.105	0.75659084	3.8763309	8.576292	-0.03979665	-0.0744321	-0.009815383	0.70886445	4.010173	8.921121	Sitting_Scroll
14:25:50.126	0.75659084	3.8763309	8.576292	-0.03979665	-0.0744321	-0.009815383	0.70886445	4.010173	8.921121	Sitting_Scroll
14:25:50.148	0.75659084	3.8763309	8.576292	-0.03979665	-0.0744321	-0.009815383	0.70886445	4.010173	8.921121	Sitting_Scroll
14:25:50.169	0.82123625	3.9577363	8.490098	0.021289876	0.019030284	0.06165585	0.71702003	4.013233	8.919093	Sitting_Scroll
14:25:50.191	0.82123625	3.9577363	8.490098	0.021289876	0.019030284	0.06165585	0.71702003	4.013233	8.919093	Sitting_Scroll
14:25:50.212	0.82123625	3.9577363	8.490098	0.021289876	0.019030284	0.06165585	0.71702003	4.013233	8.919093	Sitting_Scroll
14:25:50.234	0.82123625	3.9577363	8.490098	0.021289876	0.019030284	0.06165585	0.71702003	4.013233	8.919093	Sitting_Scroll
14:25:50.255	0.82123625	3.9577363	8.490098	0.021289876	0.019030284	0.06165585	0.71702003	4.013233	8.919093	Sitting_Scroll
14:25:50.276	0.82123625	3.9577363	8.490098	0.021289876	0.019030284	0.06165585	0.71702003	4.013233	8.919093	Sitting_Scroll
14:25:50.296	0.82123625	3.9577363	8.490098	0.021289876	0.019030284	0.06165585	0.71702003	4.013233	8.919093	Sitting_Scroll
14:25:50.318	0.82123625	3.9577363	8.490098	0.021289876	0.019030284	0.06165585	0.71702003	4.013233	8.919093	Sitting_Scroll
14:25:50.339	0.4932206	3.8092911	8.892337	0.016402954	-0.032893263	-0.060517196	0.7210177	3.9945624	8.927147	Sitting_Scroll
14:25:50.361	0.4932206	3.8092911	8.892337	0.016402954	-0.032893263	-0.060517196	0.7210177	3.9945624	8.927147	Sitting_Scroll
14:25:50.398	0.4932206	3.8092911	8.892337	0.016402954	-0.032893263	-0.060517196	0.7210177	3.9945624	8.927147	Sitting_Scroll
14:25:50.432	0.4932206	3.8092911	8.892337	0.016402954	-0.032893263	-0.060517196	0.7210177	3.9945624	8.927147	Sitting_Scroll
14:25:50.465	0.4932206	3.8092911	8.892337	0.016402954	-0.032893263	-0.060517196	0.7210177	3.9945624	8.927147	Sitting_Scroll
14:25:50.499	0.4932206	3.8092911	8.892337	0.016402954	-0.032893263	-0.060517196	0.7210177	3.9945624	8.927147	Sitting_Scroll
14:25:50.532	0.6344828	3.9194279	8.684034	0.043281026	0.023917207	0.08242527	0.71028644	3.9916658	8.929302	Sitting_Scroll
14:25:50.565	0.6344828	3.9194279	8.684034	0.043281026	0.023917207	0.08242527	0.71028644	3.9916658	8.929302	Sitting_Scroll
14:25:50.599	0.6344828	3.9194279	8.684034	0.043281026	0.023917207	0.08242527	0.71028644	3.9916658	8.929302	Sitting_Scroll
14:25:50.619	0.6344828	3.9194279	8.684034	0.043281026	0.023917207	0.08242527	0.71028644	3.9916658	8.929302	Sitting_Scroll
14:25:50.640	0.6344828	3.9194279	8.684034	0.043281026	0.023917207	0.08242527	0.71028644	3.9916658	8.929302	Sitting_Scroll
14:25:50.661	0.6344828	3.9194279	8.684034	0.043281026	0.023917207	0.08242527	0.71028644	3.9916658	8.929302	Sitting_Scroll
14:25:50.683	0.6344828	3.9194279	8.684034	0.043281026	0.023917207	0.08242527	0.71028644	3.9916658	8.929302	Sitting_Scroll
14:25:50.704	0.74701375	3.964919	9.105427	-0.11676567	0.045908354	-0.05135422	0.7241067	4.0445347	8.904367	Sitting_Scroll
14:25:50.725	0.74701375	3.964919	9.105427	-0.11676567	0.045908354	-0.05135422	0.7241067	4.0445347	8.904367	Sitting_Scroll
14:25:50.745	0.74701375	3.964919	9.105427	-0.11676567	0.045908354	-0.05135422	0.7241067	4.0445347	8.904367	Sitting_Scroll
14:25:50.767	0.74701375	3.964919	9.105427	-0.11676567	0.045908354	-0.05135422	0.7241067	4.0445347	8.904367	Sitting_Scroll
14:25:50.788	0.74701375	3.964919	9.105427	-0.11676567	0.045908354	-0.05135422	0.7241067	4.0445347	8.904367	Sitting_Scroll
14:25:50.809	0.74701375	3.964919	9.105427	-0.11676567	0.045908354	-0.05135422	0.7241067	4.0445347	8.904367	Sitting_Scroll
14:25:50.830	0.74701375	3.964919	9.105427	-0.11676567	0.045908354	-0.05135422	0.7241067	4.0445347	8.904367	Sitting_Scroll
14:25:50.851	0.74701375	3.964919	9.105427	-0.11676567	0.045908354	-0.05135422	0.7241067	4.0445347	8.904367	Sitting_Scroll
14:25:50.872	0.74701375	3.964919	9.105427	-0.11676567	0.045908354	-0.05135422	0.7241067	4.0445347	8.904367	Sitting_Scroll
14:25:50.893	0.6081458	3.9409764	8.660092	0.010294301	0.01841942	0.05127114	0.67422587	4.029895	8.914916	Sitting_Scroll
14:25:50.914	0.6081458	3.9409764	8.660092	0.010294301	0.01841942	0.05127114	0.67422587	4.029895	8.914916	Sitting_Scroll
14:25:50.935	0.6081458	3.9409764	8.660092	0.010294301	0.01841942	0.05127114	0.67422587	4.029895	8.914916	Sitting_Scroll
14:25:50.956	0.6081458	3.9409764	8.660092	0.010294301	0.01841942	0.05127114	0.67422587	4.029895	8.914916	Sitting_Scroll
14:25:50.977	0.6081458	3.9409764	8.660092	0.010294301	0.01841942	0.05127114	0.67422587	4.029895	8.914916	Sitting_Scroll
14:25:50.998	0.6081458	3.9409764	8.660092	0.010294301	0.01841942	0.05127114	0.67422587	4.029895	8.914916	Sitting_Scroll
14:25:51.019	0.6081458	3.9409764	8.660092	0.010294301	0.01841942	0.05127114	0.67422587	4.029895	8.914916	Sitting_Scroll
14:25:51.041	0.6081458	3.9409764	8.660092	0.010294301	0.01841942	0.05127114	0.67422587	4.029895	8.914916	Sitting_Scroll
14:25:51.061	0.5985687	3.8380225	8.734315	-0.030633671	0.007423845	-0.028752204	0.7150253	4.0261607	8.913424	Sitting_Scroll
14:25:51.082	0.5985687	3.8380225	8.734315	-0.030633671	0.007423845	-0.028752204	0.7150253	4.0261607	8.913424	Sitting_Scroll
14:25:51.103	0.5985687	3.8380225	8.734315	-0.030633671	0.007423845	-0.028752204	0.7150253	4.0261607	8.913424	Sitting_Scroll
14:25:51.124	0.5985687	3.8380225	8.734315	-0.030633671	0.007423845	-0.028752204	0.7150253	4.0261607	8.913424	Sitting_Scroll
14:25:51.145	0.5985687	3.8380225	8.734315	-0.030633671	0.007423845	-0.028752204	0.7150253	4.0261607	8.913424	Sitting_Scroll
14:25:51.166	0.5985687	3.8380225	8.734315	-0.030633671	0.007423845	-0.028752204	0.7150253	4.0261607	8.913424	Sitting_Scroll
14:25:51.188	0.5985687	3.8380225	8.734315	-0.030633671	0.007423845	-0.028752204	0.7150253	4.0261607	8.913424	Sitting_Scroll
14:25:51.209	0.5985687	3.8380225	8.734315	-0.030633671	0.007423845	-0.028752204	0.7150253	4.0261607	8.913424	Sitting_Scroll
14:25:51.229	0.5985687	3.8380225	8.734315	-0.030633671	0.007423845	-0.028752204	0.7150253	4.0261607	8.913424	Sitting_Scroll
14:25:51.252	0.76616794	3.991256	8.56911	0.020068146	0.007423845	0.02194961	0.7101026	4.0292864	8.912406	Sitting_Scroll
14:25:51.273	0.76616794	3.991256	8.56911	0.020068146	0.007423845	0.02194961	0.7101026	4.0292864	8.912406	Sitting_Scroll
14:25:51.294	0.76616794	3.991256	8.56911	0.020068146	0.007423845	0.02194961	0.7101026	4.0292864	8.912406	Sitting_Scroll
14:25:51.316	0.76616794	3.991256	8.56911	0.020068146	0.007423845	0.02194961	0.7101026	4.0292864	8.912406	Sitting_Scroll
14:25:51.337	0.76616794	3.991256	8.56911	0.020068146	0.007423845	0.02194961	0.7101026	4.0292864	8.912406	Sitting_Scroll
14:25:51.359	0.76616794	3.991256	8.56911	0.020068146	0.007423845	0.02194961	0.7101026	4.0292864	8.912406	Sitting_Scroll
14:25:51.386	0.76616794	3.991256	8.56911	0.020068146	0.007423845	0.02194961	0.7101026	4.0292864	8.912406	Sitting_Scroll
14:25:51.420	0.57462597	3.8356283	8.626573	-0.009253386	0.0025369234	-0.006150191	0.7279263	4.04208	8.905171	Sitting_Scroll
14:25:51.453	0.57462597	3.8356283	8.626573	-0.009253386	0.0025369234	-0.006150191	0.7279263	4.04208	8.905171	Sitting_Scroll
14:25:51.489	0.57462597	3.8356283	8.626573	-0.009253386	0.0025369234	-0.006150191	0.7279263	4.04208	8.905171	Sitting_Scroll
14:25:51.523	0.57462597	3.8356283	8.626573	-0.009253386	0.0025369234	-0.006150191	0.7279263	4.04208	8.905171	Sitting_Scroll
14:25:51.556	0.57462597	3.8356283	8.626573	-0.009253386	0.0025369234	-0.006150191	0.7279263	4.04208	8.905171	Sitting_Scroll
14:25:51.590	0.57462597	3.8356283	8.626573	-0.009253386	0.0025369234	-0.006150191	0.7279263	4.04208	8.905171	Sitting_Scroll
14:25:51.623	0.84278476	3.9577363	8.657698	-0.014751174	9.346238e-05	0.010954035	0.73356766	4.026412	8.911803	Sitting_Scroll
14:25:51.656	0.84278476	3.9577363	8.657698	-0.014751174	9.346238e-05	0.010954035	0.73356766	4.026412	8.911803	Sitting_Scroll
14:25:51.680	0.84278476	3.9577363	8.657698	-0.014751174	9.346238e-05	0.010954035	0.73356766	4.026412	8.911803	Sitting_Scroll
14:25:51.702	0.84278476	3.9577363	8.657698	-0.014751174	9.346238e-05	0.010954035	0.73356766	4.026412	8.911803	Sitting_Scroll
14:25:51.725	0.84278476	3.9577363	8.657698	-0.014751174	9.346238e-05	0.010954035	0.73356766	4.026412	8.911803	Sitting_Scroll
14:25:51.748	0.84278476	3.9577363	8.657698	-0.014751174	9.346238e-05	0.010954035	0.73356766	4.026412	8.911803	Sitting_Scroll
14:25:51.770	0.84278476	3.9577363	8.657698	-0.014751174	9.346238e-05	0.010954035	0.73356766	4.026412	8.911803	Sitting_Scroll
14:25:51.794	0.679974	3.902668	8.674458	0.006018244	0.022084612	0.012175766	0.73002005	4.0220385	8.914071	Sitting_Scroll
14:25:51.817	0.679974	3.902668	8.674458	0.006018244	0.022084612	0.012175766	0.73002005	4.0220385	8.914071	Sitting_Scroll
14:25:51.840	0.679974	3.902668	8.674458	0.006018244	0.022084612	0.012175766	0.73002005	4.0220385	8.914071	Sitting_Scroll
14:25:51.863	0.679974	3.902668	8.674458	0.006018244	0.022084612	0.012175766	0.73002005	4.0220385	8.914071	Sitting_Scroll
14:25:51.885	0.679974	3.902668	8.674458	0.006018244	0.022084612	0.012175766	0.73002005	4.0220385	8.914071	Sitting_Scroll
14:25:51.909	0.679974	3.902668	8.674458	0.006018244	0.022084612	0.012175766	0.73002005	4.0220385	8.914071	Sitting_Scroll
14:25:51.931	0.679974	3.902668	8.674458	0.006018244	0.022084612	0.012175766	0.73002005	4.0220385	8.914071	Sitting_Scroll
14:25:51.954	0.679974	3.902668	8.674458	0.006018244	0.022084612	0.012175766	0.73002005	4.0220385	8.914071	Sitting_Scroll
14:25:51.977	0.7110996	3.962525	8.648121	0.013959493	0.01964115	-0.0043175956	0.72271997	4.0204716	8.91537	Sitting_Scroll
14:25:52.000	0.7110996	3.962525	8.648121	0.013959493	0.01964115	-0.0043175956	0.72271997	4.0204716	8.91537	Sitting_Scroll
14:25:52.023	0.7110996	3.962525	8.648121	0.013959493	0.01964115	-0.0043175956	0.72271997	4.0204716	8.91537	Sitting_Scroll
14:25:52.046	0.7110996	3.962525	8.648121	0.013959493	0.01964115	-0.0043175956	0.72271997	4.0204716	8.91537	Sitting_Scroll
14:25:52.069	0.7110996	3.962525	8.648121	0.013959493	0.01964115	-0.0043175956	0.72271997	4.0204716	8.91537	Sitting_Scroll
14:25:52.091	0.7110996	3.962525	8.648121	0.013959493	0.01964115	-0.0043175956	0.72271997	4.0204716	8.91537	Sitting_Scroll
14:25:52.116	0.7110996	3.962525	8.648121	0.013959493	0.01964115	-0.0043175956	0.72271997	4.0204716	8.91537	Sitting_Scroll
14:25:52.139	0.5602603	3.859571	8.71516	-0.010475118	0.01597596	0.012175766	0.7050229	4.0223827	8.915927	Sitting_Scroll
14:25:52.162	0.5602603	3.859571	8.71516	-0.010475118	0.01597596	0.012175766	0.7050229	4.0223827	8.915927	Sitting_Scroll
14:25:52.185	0.5602603	3.859571	8.71516	-0.010475118	0.01597596	0.012175766	0.7050229	4.0223827	8.915927	Sitting_Scroll
14:25:52.208	0.5602603	3.859571	8.71516	-0.010475118	0.01597596	0.012175766	0.7050229	4.0223827	8.915927	Sitting_Scroll
14:25:52.231	0.5602603	3.859571	8.71516	-0.010475118	0.01597596	0.012175766	0.7050229	4.0223827	8.915927	Sitting_Scroll
14:25:52.254	0.5602603	3.859571	8.71516	-0.010475118	0.01597596	0.012175766	0.7050229	4.0223827	8.915927	Sitting_Scroll
14:25:52.278	0.5602603	3.859571	8.71516	-0.010475118	0.01597596	0.012175766	0.7050229	4.0223827	8.915927	Sitting_Scroll
14:25:52.300	0.5602603	3.859571	8.71516	-0.010475118	0.01597596	0.012175766	0.7050229	4.0223827	8.915927	Sitting_Scroll
14:25:52.324	0.7039168	3.9577363	8.638543	-0.0007012733	0.019030284	0.0072888443	0.70646924	4.0200505	8.9168625	Sitting_Scroll
14:25:52.347	0.7039168	3.9577363	8.638543	-0.0007012733	0.019030284	0.0072888443	0.70646924	4.0200505	8.9168625	Sitting_Scroll
14:25:52.370	0.7039168	3.9577363	8.638543	-0.0007012733	0.019030284	0.0072888443	0.70646924	4.0200505	8.9168625	Sitting_Scroll
14:25:52.393	0.7039168	3.9577363	8.638543	-0.0007012733	0.019030284	0.0072888443	0.70646924	4.0200505	8.9168625	Sitting_Scroll
14:25:52.416	0.7039168	3.9577363	8.638543	-0.0007012733	0.019030284	0.0072888443	0.70646924	4.0200505	8.9168625	Sitting_Scroll
14:25:52.437	0.7039168	3.9577363	8.638543	-0.0007012733	0.019030284	0.0072888443	0.70646924	4.0200505	8.9168625	Sitting_Scroll
14:25:52.458	0.7039168	3.9577363	8.638543	-0.0007012733	0.019030284	0.0072888443	0.70646924	4.0200505	8.9168625	Sitting_Scroll
14:25:52.479	0.7039168	3.9577363	8.638543	-0.0007012733	0.019030284	0.0072888443	0.70646924	4.0200505	8.9168625	Sitting_Scroll
14:25:52.499	0.6201172	4.0798445	8.827691	-0.17052181	0.16869228	0.031723455	0.71964467	4.042069	8.905849	Sitting_Scroll
14:25:52.520	0.6201172	4.0798445	8.827691	-0.17052181	0.16869228	0.031723455	0.71964467	4.042069	8.905849	Sitting_Scroll
14:25:52.543	0.6201172	4.0798445	8.827691	-0.17052181	0.16869228	0.031723455	0.71964467	4.042069	8.905849	Sitting_Scroll
14:25:52.574	0.6201172	4.0798445	8.827691	-0.17052181	0.16869228	0.031723455	0.71964467	4.042069	8.905849	Sitting_Scroll
14:25:52.608	0.6201172	4.0798445	8.827691	-0.17052181	0.16869228	0.031723455	0.71964467	4.042069	8.905849	Sitting_Scroll
14:25:52.641	0.6201172	4.0798445	8.827691	-0.17052181	0.16869228	0.031723455	0.71964467	4.042069	8.905849	Sitting_Scroll
14:25:52.674	0.59378016	3.842811	8.612206	0.028620258	0.0037586538	0.026836533	0.71964467	4.042069	8.905849	Sitting_Scroll
14:25:52.710	0.59378016	3.842811	8.612206	0.028620258	0.0037586538	0.026836533	0.720905	4.0326533	8.910015	Sitting_Scroll
14:25:52.731	0.59378016	3.842811	8.612206	0.028620258	0.0037586538	0.026836533	0.720905	4.0326533	8.910015	Sitting_Scroll
14:25:52.752	0.59378016	3.842811	8.612206	0.028620258	0.0037586538	0.026836533	0.720905	4.0326533	8.910015	Sitting_Scroll
14:25:52.773	0.59378016	3.842811	8.612206	0.028620258	0.0037586538	0.026836533	0.720905	4.0326533	8.910015	Sitting_Scroll
14:25:52.793	0.59378016	3.842811	8.612206	0.028620258	0.0037586538	0.026836533	0.720905	4.0326533	8.910015	Sitting_Scroll
14:25:52.814	0.59378016	3.842811	8.612206	0.028620258	0.0037586538	0.026836533	0.720905	4.0326533	8.910015	Sitting_Scroll
14:25:52.835	0.59378016	3.842811	8.612206	0.028620258	0.0037586538	0.026836533	0.720905	4.0326533	8.910015	Sitting_Scroll
14:25:52.856	0.8571504	4.051113	8.300951	0.035339776	0.0055912496	0.035388645	0.7354529	4.0857286	8.884609	Sitting_Scroll
14:25:52.877	0.8571504	4.051113	8.300951	0.035339776	0.0055912496	0.035388645	0.7354529	4.0857286	8.884609	Sitting_Scroll
14:25:52.898	0.8571504	4.051113	8.300951	0.035339776	0.0055912496	0.035388645	0.7354529	4.0857286	8.884609	Sitting_Scroll
14:25:52.919	0.8571504	4.051113	8.300951	0.035339776	0.0055912496	0.035388645	0.7354529	4.0857286	8.884609	Sitting_Scroll
14:25:52.940	0.8571504	4.051113	8.300951	0.035339776	0.0055912496	0.035388645	0.7354529	4.0857286	8.884609	Sitting_Scroll
14:25:52.961	0.8571504	4.051113	8.300951	0.035339776	0.0055912496	0.035388645	0.7354529	4.0857286	8.884609	Sitting_Scroll
14:25:52.982	0.8571504	4.051113	8.300951	0.035339776	0.0055912496	0.035388645	0.7354529	4.0857286	8.884609	Sitting_Scroll
14:25:53.003	0.8571504	4.051113	8.300951	0.035339776	0.0055912496	0.035388645	0.7354529	4.0857286	8.884609	Sitting_Scroll
14:25:53.024	0.8571504	4.051113	8.300951	0.035339776	0.0055912496	0.035388645	0.7354529	4.0857286	8.884609	Sitting_Scroll
14:25:53.045	0.6296943	3.8954852	8.526012	0.016402954	-0.0145673035	-0.003095865	0.74320793	4.0759015	8.888478	Sitting_Scroll
14:25:53.066	0.6296943	3.8954852	8.526012	0.016402954	-0.0145673035	-0.003095865	0.74320793	4.0759015	8.888478	Sitting_Scroll
14:25:53.087	0.6296943	3.8954852	8.526012	0.016402954	-0.0145673035	-0.003095865	0.74320793	4.0759015	8.888478	Sitting_Scroll
14:25:53.108	0.6296943	3.8954852	8.526012	0.016402954	-0.0145673035	-0.003095865	0.74320793	4.0759015	8.888478	Sitting_Scroll
14:25:53.129	0.6296943	3.8954852	8.526012	0.016402954	-0.0145673035	-0.003095865	0.74320793	4.0759015	8.888478	Sitting_Scroll
14:25:53.151	0.6296943	3.8954852	8.526012	0.016402954	-0.0145673035	-0.003095865	0.74320793	4.0759015	8.888478	Sitting_Scroll
14:25:53.172	0.6296943	3.8954852	8.526012	0.016402954	-0.0145673035	-0.003095865	0.74320793	4.0759015	8.888478	Sitting_Scroll
14:25:53.193	0.6296943	3.8954852	8.526012	0.016402954	-0.0145673035	-0.003095865	0.74320793	4.0759015	8.888478	Sitting_Scroll
14:25:53.214	0.6296943	3.8954852	8.526012	0.016402954	-0.0145673035	-0.003095865	0.74320793	4.0759015	8.888478	Sitting_Scroll
14:25:53.235	0.69912827	4.008016	8.830086	0.0017421878	0.03491278	-0.023254417	0.75249	4.0474625	8.900684	Sitting_Scroll
14:25:53.256	0.69912827	4.008016	8.830086	0.0017421878	0.03491278	-0.023254417	0.75249	4.0474625	8.900684	Sitting_Scroll
14:25:53.278	0.69912827	4.008016	8.830086	0.0017421878	0.03491278	-0.023254417	0.75249	4.0474625	8.900684	Sitting_Scroll
14:25:53.298	0.69912827	4.008016	8.830086	0.0017421878	0.03491278	-0.023254417	0.75249	4.0474625	8.900684	Sitting_Scroll
14:25:53.319	0.69912827	4.008016	8.830086	0.0017421878	0.03491278	-0.023254417	0.75249	4.0474625	8.900684	Sitting_Scroll
14:25:53.340	0.69912827	4.008016	8.830086	0.0017421878	0.03491278	-0.023254417	0.75249	4.0474625	8.900684	Sitting_Scroll
14:25:53.362	0.69912827	4.008016	8.830086	0.0017421878	0.03491278	-0.023254417	0.75249	4.0474625	8.900684	Sitting_Scroll
14:25:53.383	0.69912827	4.008016	8.830086	0.0017421878	0.03491278	-0.023254417	0.75249	4.0474625	8.900684	Sitting_Scroll
14:25:53.403	0.8332076	4.0391417	8.370385	0.017013818	0.013532497	0.022560474	0.7531822	4.0913305	8.880546	Sitting_Scroll
14:25:53.424	0.8332076	4.0391417	8.370385	0.017013818	0.013532497	0.022560474	0.7531822	4.0913305	8.880546	Sitting_Scroll
14:25:53.445	0.8332076	4.0391417	8.370385	0.017013818	0.013532497	0.022560474	0.7531822	4.0913305	8.880546	Sitting_Scroll
14:25:53.466	0.8332076	4.0391417	8.370385	0.017013818	0.013532497	0.022560474	0.7531822	4.0913305	8.880546	Sitting_Scroll
14:25:53.487	0.8332076	4.0391417	8.370385	0.017013818	0.013532497	0.022560474	0.7531822	4.0913305	8.880546	Sitting_Scroll
14:25:53.508	0.8332076	4.0391417	8.370385	0.017013818	0.013532497	0.022560474	0.7531822	4.0913305	8.880546	Sitting_Scroll
14:25:53.530	0.8332076	4.0391417	8.370385	0.017013818	0.013532497	0.022560474	0.7531822	4.0913305	8.880546	Sitting_Scroll
14:25:53.551	0.8332076	4.0391417	8.370385	0.017013818	0.013532497	0.022560474	0.7531822	4.0913305	8.880546	Sitting_Scroll
14:25:53.573	0.8332076	4.0391417	8.370385	0.017013818	0.013532497	0.022560474	0.7531822	4.0913305	8.880546	Sitting_Scroll
14:25:53.594	0.74701375	3.9457648	8.638543	-0.013529444	-0.0041825944	0.004845383	0.7667478	4.1003137	8.87524	Sitting_Scroll
14:25:53.615	0.74701375	3.9457648	8.638543	-0.013529444	-0.0041825944	0.004845383	0.7667478	4.1003137	8.87524	Sitting_Scroll
14:25:53.637	0.74701375	3.9457648	8.638543	-0.013529444	-0.0041825944	0.004845383	0.7667478	4.1003137	8.87524	Sitting_Scroll
14:25:53.658	0.74701375	3.9457648	8.638543	-0.013529444	-0.0041825944	0.004845383	0.7667478	4.1003137	8.87524	Sitting_Scroll
[truncated: 3,291 more rows]
