# Supplementary material for: Real-time Smartphone Activity Classification Using Inertial Sensors—Recognition of Scrolling, Typing, and Watching Videos While Sitting or Walking
Source: Sensors (Basel). 2020 Jan 24;20(3):655. doi: 10.3390/s20030655 (PMC7038357; doi:10.3390/s20030655)
Supplement: Supplementary file 1 [file sensors-20-00655-s001.zip › sensors-668083-supplementary/5Hz_data/7521/2019_09_03_14_02_47_Walking_Type.csv]

time	accX	accY	accZ	rotX	rotY	rotZ	graX	graY	graZ	activity
14:09:40.704	1.2354459	2.3679378	8.329682	0.060996115	0.39898846	-0.051965084	0.09096162	2.685896	9.431229	Walking_Type
14:09:40.729	1.2354459	2.3679378	8.329682	0.060996115	0.39898846	-0.051965084	0.09096162	2.685896	9.431229	Walking_Type
14:09:40.797	1.2354459	2.3679378	8.329682	0.060996115	0.39898846	-0.051965084	0.09096162	2.685896	9.431229	Walking_Type
14:09:40.894	0.28731298	2.3918805	8.133351	-0.030022804	-0.089092866	-0.39710394	0.24700463	2.390809	9.5075445	Walking_Type
14:09:40.915	0.28731298	2.3918805	8.133351	-0.030022804	-0.089092866	-0.39710394	0.24700463	2.390809	9.5075445	Walking_Type
14:09:40.936	0.28731298	2.3918805	8.133351	-0.030022804	-0.089092866	-0.39710394	0.24700463	2.390809	9.5075445	Walking_Type
14:09:40.956	0.28731298	2.3918805	8.133351	-0.030022804	-0.089092866	-0.39710394	0.24700463	2.390809	9.5075445	Walking_Type
14:09:40.978	0.28731298	2.3918805	8.133351	-0.030022804	-0.089092866	-0.39710394	0.24700463	2.390809	9.5075445	Walking_Type
14:09:40.999	0.083799616	2.9760835	9.452597	0.26807943	0.3018609	0.2082635	0.42849275	2.3904908	9.501176	Walking_Type
14:09:41.021	0.083799616	2.9760835	9.452597	0.26807943	0.3018609	0.2082635	0.42849275	2.3904908	9.501176	Walking_Type
14:09:41.042	0.083799616	2.9760835	9.452597	0.26807943	0.3018609	0.2082635	0.42849275	2.3904908	9.501176	Walking_Type
14:09:41.063	0.083799616	2.9760835	9.452597	0.26807943	0.3018609	0.2082635	0.42849275	2.3904908	9.501176	Walking_Type
14:09:41.085	0.083799616	2.9760835	9.452597	0.26807943	0.3018609	0.2082635	0.42849275	2.3904908	9.501176	Walking_Type
14:09:41.106	0.083799616	2.9760835	9.452597	0.26807943	0.3018609	0.2082635	0.42849275	2.3904908	9.501176	Walking_Type
14:09:41.127	0.083799616	2.9760835	9.452597	0.26807943	0.3018609	0.2082635	0.42849275	2.3904908	9.501176	Walking_Type
14:09:41.149	0.083799616	2.9760835	9.452597	0.26807943	0.3018609	0.2082635	0.42849275	2.3904908	9.501176	Walking_Type
14:09:41.171	-0.8356019	3.675212	10.360027	-0.066674724	0.32690638	0.20337659	0.1942538	2.8113592	9.3930235	Walking_Type
14:09:41.192	-0.8356019	3.675212	10.360027	-0.066674724	0.32690638	0.20337659	0.1942538	2.8113592	9.3930235	Walking_Type
14:09:41.214	-0.8356019	3.675212	10.360027	-0.066674724	0.32690638	0.20337659	0.1942538	2.8113592	9.3930235	Walking_Type
14:09:41.235	-0.8356019	3.675212	10.360027	-0.066674724	0.32690638	0.20337659	0.1942538	2.8113592	9.3930235	Walking_Type
14:09:41.257	-0.8356019	3.675212	10.360027	-0.066674724	0.32690638	0.20337659	0.1942538	2.8113592	9.3930235	Walking_Type
14:09:41.285	-0.8356019	3.675212	10.360027	-0.066674724	0.32690638	0.20337659	0.1942538	2.8113592	9.3930235	Walking_Type
14:09:41.308	-0.8356019	3.675212	10.360027	-0.066674724	0.32690638	0.20337659	0.1942538	2.8113592	9.3930235	Walking_Type
14:09:41.331	-0.8356019	3.675212	10.360027	-0.066674724	0.32690638	0.20337659	0.1942538	2.8113592	9.3930235	Walking_Type
14:09:41.354	-0.749408	1.9992194	9.912297	0.069548234	-0.100699306	0.5057549	-0.27859387	3.1573865	9.280284	Walking_Type
14:09:41.377	-0.749408	1.9992194	9.912297	0.069548234	-0.100699306	0.5057549	-0.27859387	3.1573865	9.280284	Walking_Type
14:09:41.401	-0.749408	1.9992194	9.912297	0.069548234	-0.100699306	0.5057549	-0.27859387	3.1573865	9.280284	Walking_Type
14:09:41.424	-0.749408	1.9992194	9.912297	0.069548234	-0.100699306	0.5057549	-0.27859387	3.1573865	9.280284	Walking_Type
14:09:41.447	-0.749408	1.9992194	9.912297	0.069548234	-0.100699306	0.5057549	-0.27859387	3.1573865	9.280284	Walking_Type
14:09:41.472	-0.749408	1.9992194	9.912297	0.069548234	-0.100699306	0.5057549	-0.27859387	3.1573865	9.280284	Walking_Type
14:09:41.496	-0.749408	1.9992194	9.912297	0.069548234	-0.100699306	0.5057549	-0.27859387	3.1573865	9.280284	Walking_Type
14:09:41.524	-0.749408	1.9992194	9.912297	0.069548234	-0.100699306	0.5057549	-0.27859387	3.1573865	9.280284	Walking_Type
14:09:41.546	0.54828894	2.9210153	8.2027855	-0.059344336	-0.15079026	0.29317376	-0.11193485	2.7821512	9.403058	Walking_Type
14:09:41.569	0.54828894	2.9210153	8.2027855	-0.059344336	-0.15079026	0.29317376	-0.11193485	2.7821512	9.403058	Walking_Type
14:09:41.592	0.54828894	2.9210153	8.2027855	-0.059344336	-0.15079026	0.29317376	-0.11193485	2.7821512	9.403058	Walking_Type
14:09:41.615	0.54828894	2.9210153	8.2027855	-0.059344336	-0.15079026	0.29317376	-0.11193485	2.7821512	9.403058	Walking_Type
14:09:41.638	0.54828894	2.9210153	8.2027855	-0.059344336	-0.15079026	0.29317376	-0.11193485	2.7821512	9.403058	Walking_Type
14:09:41.660	0.54828894	2.9210153	8.2027855	-0.059344336	-0.15079026	0.29317376	-0.11193485	2.7821512	9.403058	Walking_Type
14:09:41.682	0.54828894	2.9210153	8.2027855	-0.059344336	-0.15079026	0.29317376	-0.11193485	2.7821512	9.403058	Walking_Type
14:09:41.704	0.54828894	2.9210153	8.2027855	-0.059344336	-0.15079026	0.29317376	-0.11193485	2.7821512	9.403058	Walking_Type
14:09:41.727	0.7637737	3.6488748	9.615408	0.101924084	-0.31022608	-0.19612929	0.24702038	2.8272672	9.387009	Walking_Type
14:09:41.749	0.7637737	3.6488748	9.615408	0.101924084	-0.31022608	-0.19612929	0.24702038	2.8272672	9.387009	Walking_Type
14:09:41.770	0.7637737	3.6488748	9.615408	0.101924084	-0.31022608	-0.19612929	0.24702038	2.8272672	9.387009	Walking_Type
14:09:41.793	0.7637737	3.6488748	9.615408	0.101924084	-0.31022608	-0.19612929	0.24702038	2.8272672	9.387009	Walking_Type
14:09:41.814	0.7637737	3.6488748	9.615408	0.101924084	-0.31022608	-0.19612929	0.24702038	2.8272672	9.387009	Walking_Type
14:09:41.836	0.7637737	3.6488748	9.615408	0.101924084	-0.31022608	-0.19612929	0.24702038	2.8272672	9.387009	Walking_Type
14:09:41.859	0.7637737	3.6488748	9.615408	0.101924084	-0.31022608	-0.19612929	0.24702038	2.8272672	9.387009	Walking_Type
14:09:41.881	0.7637737	3.6488748	9.615408	0.101924084	-0.31022608	-0.19612929	0.24702038	2.8272672	9.387009	Walking_Type
14:09:41.902	0.6608198	2.3463893	12.000105	-0.35439223	-0.30106312	-0.24805282	0.48884246	3.0604527	9.304033	Walking_Type
14:09:41.924	0.6608198	2.3463893	12.000105	-0.35439223	-0.30106312	-0.24805282	0.48884246	3.0604527	9.304033	Walking_Type
14:09:41.945	0.6608198	2.3463893	12.000105	-0.35439223	-0.30106312	-0.24805282	0.48884246	3.0604527	9.304033	Walking_Type
14:09:41.966	0.6608198	2.3463893	12.000105	-0.35439223	-0.30106312	-0.24805282	0.48884246	3.0604527	9.304033	Walking_Type
14:09:41.987	0.6608198	2.3463893	12.000105	-0.35439223	-0.30106312	-0.24805282	0.48884246	3.0604527	9.304033	Walking_Type
14:09:42.008	0.6608198	2.3463893	12.000105	-0.35439223	-0.30106312	-0.24805282	0.48884246	3.0604527	9.304033	Walking_Type
14:09:42.029	0.6608198	2.3463893	12.000105	-0.35439223	-0.30106312	-0.24805282	0.48884246	3.0604527	9.304033	Walking_Type
14:09:42.050	0.6608198	2.3463893	12.000105	-0.35439223	-0.30106312	-0.24805282	0.48884246	3.0604527	9.304033	Walking_Type
14:09:42.072	-0.8834874	2.19555	8.4781275	0.12941302	0.4252557	-0.078232296	0.5897206	2.994656	9.319584	Walking_Type
14:09:42.093	-0.8834874	2.19555	8.4781275	0.12941302	0.4252557	-0.078232296	0.5897206	2.994656	9.319584	Walking_Type
14:09:42.114	-0.8834874	2.19555	8.4781275	0.12941302	0.4252557	-0.078232296	0.5897206	2.994656	9.319584	Walking_Type
14:09:42.135	-0.8834874	2.19555	8.4781275	0.12941302	0.4252557	-0.078232296	0.5897206	2.994656	9.319584	Walking_Type
14:09:42.159	-0.8834874	2.19555	8.4781275	0.12941302	0.4252557	-0.078232296	0.5897206	2.994656	9.319584	Walking_Type
14:09:42.181	-0.8834874	2.19555	8.4781275	0.12941302	0.4252557	-0.078232296	0.5897206	2.994656	9.319584	Walking_Type
14:09:42.203	-0.8834874	2.19555	8.4781275	0.12941302	0.4252557	-0.078232296	0.5897206	2.994656	9.319584	Walking_Type
14:09:42.226	-0.8834874	2.19555	8.4781275	0.12941302	0.4252557	-0.078232296	0.5897206	2.994656	9.319584	Walking_Type
14:09:42.249	-0.8834874	2.19555	8.4781275	0.12941302	0.4252557	-0.078232296	0.5897206	2.994656	9.319584	Walking_Type
14:09:42.274	0.5985687	3.1843855	9.440625	-0.038574915	0.24382868	0.2681283	0.2096052	2.9298353	9.356415	Walking_Type
14:09:42.296	0.5985687	3.1843855	9.440625	-0.038574915	0.24382868	0.2681283	0.2096052	2.9298353	9.356415	Walking_Type
14:09:42.319	0.5985687	3.1843855	9.440625	-0.038574915	0.24382868	0.2681283	0.2096052	2.9298353	9.356415	Walking_Type
14:09:42.342	0.5985687	3.1843855	9.440625	-0.038574915	0.24382868	0.2681283	0.2096052	2.9298353	9.356415	Walking_Type
14:09:42.365	0.5985687	3.1843855	9.440625	-0.038574915	0.24382868	0.2681283	0.2096052	2.9298353	9.356415	Walking_Type
14:09:42.388	0.5985687	3.1843855	9.440625	-0.038574915	0.24382868	0.2681283	0.2096052	2.9298353	9.356415	Walking_Type
14:09:42.411	0.5985687	3.1843855	9.440625	-0.038574915	0.24382868	0.2681283	0.2096052	2.9298353	9.356415	Walking_Type
14:09:42.433	0.36392978	3.5076127	10.008069	0.09337197	0.41242748	-0.09289306	-0.15672909	3.2727928	9.243087	Walking_Type
14:09:42.456	0.36392978	3.5076127	10.008069	0.09337197	0.41242748	-0.09289306	-0.15672909	3.2727928	9.243087	Walking_Type
14:09:42.479	0.36392978	3.5076127	10.008069	0.09337197	0.41242748	-0.09289306	-0.15672909	3.2727928	9.243087	Walking_Type
14:09:42.502	0.36392978	3.5076127	10.008069	0.09337197	0.41242748	-0.09289306	-0.15672909	3.2727928	9.243087	Walking_Type
14:09:42.525	0.36392978	3.5076127	10.008069	0.09337197	0.41242748	-0.09289306	-0.15672909	3.2727928	9.243087	Walking_Type
14:09:42.547	0.36392978	3.5076127	10.008069	0.09337197	0.41242748	-0.09289306	-0.15672909	3.2727928	9.243087	Walking_Type
14:09:42.570	0.36392978	3.5076127	10.008069	0.09337197	0.41242748	-0.09289306	-0.15672909	3.2727928	9.243087	Walking_Type
14:09:42.593	0.36392978	3.5076127	10.008069	0.09337197	0.41242748	-0.09289306	-0.15672909	3.2727928	9.243087	Walking_Type
14:09:42.615	-0.5554718	2.6217308	9.636956	0.2998444	0.08805806	0.2736261	-0.5437527	3.2882776	9.222902	Walking_Type
14:09:42.638	-0.5554718	2.6217308	9.636956	0.2998444	0.08805806	0.2736261	-0.5437527	3.2882776	9.222902	Walking_Type
14:09:42.660	-0.5554718	2.6217308	9.636956	0.2998444	0.08805806	0.2736261	-0.5437527	3.2882776	9.222902	Walking_Type
14:09:42.683	-0.5554718	2.6217308	9.636956	0.2998444	0.08805806	0.2736261	-0.5437527	3.2882776	9.222902	Walking_Type
14:09:42.707	-0.5554718	2.6217308	9.636956	0.2998444	0.08805806	0.2736261	-0.5437527	3.2882776	9.222902	Walking_Type
14:09:42.730	-0.5554718	2.6217308	9.636956	0.2998444	0.08805806	0.2736261	-0.5437527	3.2882776	9.222902	Walking_Type
14:09:42.753	-0.5554718	2.6217308	9.636956	0.2998444	0.08805806	0.2736261	-0.5437527	3.2882776	9.222902	Walking_Type
14:09:42.776	-0.5554718	2.6217308	9.636956	0.2998444	0.08805806	0.2736261	-0.5437527	3.2882776	9.222902	Walking_Type
14:09:42.799	-0.67757976	2.5858169	8.296163	-0.06300953	0.0104781715	0.1257967	-0.56428534	3.4334977	9.16859	Walking_Type
14:09:42.822	-0.67757976	2.5858169	8.296163	-0.06300953	0.0104781715	0.1257967	-0.56428534	3.4334977	9.16859	Walking_Type
14:09:42.844	-0.67757976	2.5858169	8.296163	-0.06300953	0.0104781715	0.1257967	-0.56428534	3.4334977	9.16859	Walking_Type
14:09:42.867	-0.67757976	2.5858169	8.296163	-0.06300953	0.0104781715	0.1257967	-0.56428534	3.4334977	9.16859	Walking_Type
14:09:42.889	-0.67757976	2.5858169	8.296163	-0.06300953	0.0104781715	0.1257967	-0.56428534	3.4334977	9.16859	Walking_Type
14:09:42.912	-0.67757976	2.5858169	8.296163	-0.06300953	0.0104781715	0.1257967	-0.56428534	3.4334977	9.16859	Walking_Type
14:09:42.934	-0.67757976	2.5858169	8.296163	-0.06300953	0.0104781715	0.1257967	-0.56428534	3.4334977	9.16859	Walking_Type
14:09:42.958	-0.67757976	2.5858169	8.296163	-0.06300953	0.0104781715	0.1257967	-0.56428534	3.4334977	9.16859	Walking_Type
14:09:42.981	-0.38308397	4.3264546	8.789383	0.14346293	-0.28212628	-0.09350392	-0.39679882	3.601959	9.112564	Walking_Type
14:09:43.004	-0.38308397	4.3264546	8.789383	0.14346293	-0.28212628	-0.09350392	-0.39679882	3.601959	9.112564	Walking_Type
14:09:43.027	-0.38308397	4.3264546	8.789383	0.14346293	-0.28212628	-0.09350392	-0.39679882	3.601959	9.112564	Walking_Type
14:09:43.049	-0.38308397	4.3264546	8.789383	0.14346293	-0.28212628	-0.09350392	-0.39679882	3.601959	9.112564	Walking_Type
14:09:43.072	-0.38308397	4.3264546	8.789383	0.14346293	-0.28212628	-0.09350392	-0.39679882	3.601959	9.112564	Walking_Type
14:09:43.096	-0.38308397	4.3264546	8.789383	0.14346293	-0.28212628	-0.09350392	-0.39679882	3.601959	9.112564	Walking_Type
14:09:43.118	-0.38308397	4.3264546	8.789383	0.14346293	-0.28212628	-0.09350392	-0.39679882	3.601959	9.112564	Walking_Type
14:09:43.140	-0.38308397	4.3264546	8.789383	0.14346293	-0.28212628	-0.09350392	-0.39679882	3.601959	9.112564	Walking_Type
14:09:43.162	1.1612233	3.4118416	10.24989	-0.2126715	-0.35176492	-0.09655825	0.010846552	3.8283863	9.028495	Walking_Type
14:09:43.186	1.1612233	3.4118416	10.24989	-0.2126715	-0.35176492	-0.09655825	0.010846552	3.8283863	9.028495	Walking_Type
14:09:43.208	1.1612233	3.4118416	10.24989	-0.2126715	-0.35176492	-0.09655825	0.010846552	3.8283863	9.028495	Walking_Type
14:09:43.230	1.1612233	3.4118416	10.24989	-0.2126715	-0.35176492	-0.09655825	0.010846552	3.8283863	9.028495	Walking_Type
14:09:43.253	1.1612233	3.4118416	10.24989	-0.2126715	-0.35176492	-0.09655825	0.010846552	3.8283863	9.028495	Walking_Type
14:09:43.275	1.1612233	3.4118416	10.24989	-0.2126715	-0.35176492	-0.09655825	0.010846552	3.8283863	9.028495	Walking_Type
14:09:43.298	1.1612233	3.4118416	10.24989	-0.2126715	-0.35176492	-0.09655825	0.010846552	3.8283863	9.028495	Walking_Type
14:09:43.322	1.1612233	3.4118416	10.24989	-0.2126715	-0.35176492	-0.09655825	0.010846552	3.8283863	9.028495	Walking_Type
14:09:43.345	0.9816527	2.4349775	9.718362	-0.3165186	0.050795276	-0.5565398	0.30535993	3.6559408	9.09457	Walking_Type
14:09:43.367	0.9816527	2.4349775	9.718362	-0.3165186	0.050795276	-0.5565398	0.30535993	3.6559408	9.09457	Walking_Type
14:09:43.390	0.9816527	2.4349775	9.718362	-0.3165186	0.050795276	-0.5565398	0.30535993	3.6559408	9.09457	Walking_Type
14:09:43.413	0.9816527	2.4349775	9.718362	-0.3165186	0.050795276	-0.5565398	0.30535993	3.6559408	9.09457	Walking_Type
14:09:43.436	0.9816527	2.4349775	9.718362	-0.3165186	0.050795276	-0.5565398	0.30535993	3.6559408	9.09457	Walking_Type
14:09:43.459	0.9816527	2.4349775	9.718362	-0.3165186	0.050795276	-0.5565398	0.30535993	3.6559408	9.09457	Walking_Type
14:09:43.481	0.9816527	2.4349775	9.718362	-0.3165186	0.050795276	-0.5565398	0.30535993	3.6559408	9.09457	Walking_Type
14:09:43.503	0.9816527	2.4349775	9.718362	-0.3165186	0.050795276	-0.5565398	0.30535993	3.6559408	9.09457	Walking_Type
14:09:43.527	0.4836435	3.6584518	8.4781275	-0.1357025	-0.1660619	-0.56570274	0.31007951	3.599781	9.116787	Walking_Type
14:09:43.550	0.4836435	3.6584518	8.4781275	-0.1357025	-0.1660619	-0.56570274	0.31007951	3.599781	9.116787	Walking_Type
14:09:43.572	0.4836435	3.6584518	8.4781275	-0.1357025	-0.1660619	-0.56570274	0.31007951	3.599781	9.116787	Walking_Type
14:09:43.595	0.4836435	3.6584518	8.4781275	-0.1357025	-0.1660619	-0.56570274	0.31007951	3.599781	9.116787	Walking_Type
14:09:43.618	0.4836435	3.6584518	8.4781275	-0.1357025	-0.1660619	-0.56570274	0.31007951	3.599781	9.116787	Walking_Type
14:09:43.642	0.4836435	3.6584518	8.4781275	-0.1357025	-0.1660619	-0.56570274	0.31007951	3.599781	9.116787	Walking_Type
14:09:43.663	0.4836435	3.6584518	8.4781275	-0.1357025	-0.1660619	-0.56570274	0.31007951	3.599781	9.116787	Walking_Type
14:09:43.686	0.4836435	3.6584518	8.4781275	-0.1357025	-0.1660619	-0.56570274	0.31007951	3.599781	9.116787	Walking_Type
14:09:43.709	0.021548472	4.2665977	10.278622	0.13307822	0.22000495	-0.41420817	-0.07703283	3.7041254	9.079862	Walking_Type
14:09:43.732	0.021548472	4.2665977	10.278622	0.13307822	0.22000495	-0.41420817	-0.07703283	3.7041254	9.079862	Walking_Type
14:09:43.756	0.021548472	4.2665977	10.278622	0.13307822	0.22000495	-0.41420817	-0.07703283	3.7041254	9.079862	Walking_Type
14:09:43.779	0.021548472	4.2665977	10.278622	0.13307822	0.22000495	-0.41420817	-0.07703283	3.7041254	9.079862	Walking_Type
14:09:43.801	0.021548472	4.2665977	10.278622	0.13307822	0.22000495	-0.41420817	-0.07703283	3.7041254	9.079862	Walking_Type
14:09:43.824	0.021548472	4.2665977	10.278622	0.13307822	0.22000495	-0.41420817	-0.07703283	3.7041254	9.079862	Walking_Type
14:09:43.847	0.021548472	4.2665977	10.278622	0.13307822	0.22000495	-0.41420817	-0.07703283	3.7041254	9.079862	Walking_Type
14:09:43.870	-2.020768	2.4589202	8.923462	0.13307822	0.22000495	-0.41420817	-0.07703283	3.7041254	9.079862	Walking_Type
14:09:43.892	-2.020768	2.4589202	8.923462	0.3096183	0.32018685	0.17833112	-0.6564865	3.663781	9.072822	Walking_Type
14:09:43.915	-2.020768	2.4589202	8.923462	0.3096183	0.32018685	0.17833112	-0.6564865	3.663781	9.072822	Walking_Type
14:09:43.938	-2.020768	2.4589202	8.923462	0.3096183	0.32018685	0.17833112	-0.6564865	3.663781	9.072822	Walking_Type
14:09:43.961	-2.020768	2.4589202	8.923462	0.3096183	0.32018685	0.17833112	-0.6564865	3.663781	9.072822	Walking_Type
14:09:43.985	-2.020768	2.4589202	8.923462	0.3096183	0.32018685	0.17833112	-0.6564865	3.663781	9.072822	Walking_Type
14:09:44.007	-2.020768	2.4589202	8.923462	0.3096183	0.32018685	0.17833112	-0.6564865	3.663781	9.072822	Walking_Type
14:09:44.030	-2.020768	2.4589202	8.923462	0.3096183	0.32018685	0.17833112	-0.6564865	3.663781	9.072822	Walking_Type
14:09:44.054	-0.7302538	3.2011454	7.211556	-0.0061990605	0.22489187	0.32982567	-0.76059204	3.6500833	9.070213	Walking_Type
14:09:44.076	-0.7302538	3.2011454	7.211556	-0.0061990605	0.22489187	0.32982567	-0.76059204	3.6500833	9.070213	Walking_Type
14:09:44.099	-0.7302538	3.2011454	7.211556	-0.0061990605	0.22489187	0.32982567	-0.76059204	3.6500833	9.070213	Walking_Type
14:09:44.120	-0.7302538	3.2011454	7.211556	-0.0061990605	0.22489187	0.32982567	-0.76059204	3.6500833	9.070213	Walking_Type
14:09:44.142	-0.7302538	3.2011454	7.211556	-0.0061990605	0.22489187	0.32982567	-0.76059204	3.6500833	9.070213	Walking_Type
14:09:44.164	-0.7302538	3.2011454	7.211556	-0.0061990605	0.22489187	0.32982567	-0.76059204	3.6500833	9.070213	Walking_Type
14:09:44.186	-0.7302538	3.2011454	7.211556	-0.0061990605	0.22489187	0.32982567	-0.76059204	3.6500833	9.070213	Walking_Type
14:09:44.208	-0.7302538	3.2011454	7.211556	-0.0061990605	0.22489187	0.32982567	-0.76059204	3.6500833	9.070213	Walking_Type
14:09:44.231	-1.132492	4.3911	8.985713	-0.0061990605	0.22489187	0.32982567	-0.76059204	3.6500833	9.070213	Walking_Type
14:09:44.254	-1.132492	4.3911	8.985713	-0.044072703	-0.20515725	0.1117468	-0.6705362	3.5724406	9.108151	Walking_Type
14:09:44.277	-1.132492	4.3911	8.985713	-0.044072703	-0.20515725	0.1117468	-0.6705362	3.5724406	9.108151	Walking_Type
14:09:44.300	-1.132492	4.3911	8.985713	-0.044072703	-0.20515725	0.1117468	-0.6705362	3.5724406	9.108151	Walking_Type
14:09:44.326	-1.132492	4.3911	8.985713	-0.044072703	-0.20515725	0.1117468	-0.6705362	3.5724406	9.108151	Walking_Type
14:09:44.349	-1.132492	4.3911	8.985713	-0.044072703	-0.20515725	0.1117468	-0.6705362	3.5724406	9.108151	Walking_Type
14:09:44.372	-1.132492	4.3911	8.985713	-0.044072703	-0.20515725	0.1117468	-0.6705362	3.5724406	9.108151	Walking_Type
14:09:44.395	-1.132492	4.3911	8.985713	-0.044072703	-0.20515725	0.1117468	-0.6705362	3.5724406	9.108151	Walking_Type
14:09:44.417	0.845179	3.8092911	10.175668	-0.12226346	-0.564346	-0.097779974	-0.14049682	3.6925976	9.083796	Walking_Type
14:09:44.441	0.845179	3.8092911	10.175668	-0.12226346	-0.564346	-0.097779974	-0.14049682	3.6925976	9.083796	Walking_Type
14:09:44.464	0.845179	3.8092911	10.175668	-0.12226346	-0.564346	-0.097779974	-0.14049682	3.6925976	9.083796	Walking_Type
14:09:44.486	0.845179	3.8092911	10.175668	-0.12226346	-0.564346	-0.097779974	-0.14049682	3.6925976	9.083796	Walking_Type
14:09:44.509	0.845179	3.8092911	10.175668	-0.12226346	-0.564346	-0.097779974	-0.14049682	3.6925976	9.083796	Walking_Type
14:09:44.532	0.845179	3.8092911	10.175668	-0.12226346	-0.564346	-0.097779974	-0.14049682	3.6925976	9.083796	Walking_Type
14:09:44.556	0.845179	3.8092911	10.175668	-0.12226346	-0.564346	-0.097779974	-0.14049682	3.6925976	9.083796	Walking_Type
14:09:44.579	0.845179	3.8092911	10.175668	-0.12226346	-0.564346	-0.097779974	-0.14049682	3.6925976	9.083796	Walking_Type
14:09:44.601	0.5363176	2.3272352	8.894731	-0.15891537	-0.106807955	-0.5583724	0.2527495	3.6573167	9.095632	Walking_Type
14:09:44.624	0.5363176	2.3272352	8.894731	-0.15891537	-0.106807955	-0.5583724	0.2527495	3.6573167	9.095632	Walking_Type
14:09:44.646	0.5363176	2.3272352	8.894731	-0.15891537	-0.106807955	-0.5583724	0.2527495	3.6573167	9.095632	Walking_Type
14:09:44.670	0.5363176	2.3272352	8.894731	-0.15891537	-0.106807955	-0.5583724	0.2527495	3.6573167	9.095632	Walking_Type
14:09:44.693	0.5363176	2.3272352	8.894731	-0.15891537	-0.106807955	-0.5583724	0.2527495	3.6573167	9.095632	Walking_Type
14:09:44.716	0.5363176	2.3272352	8.894731	-0.15891537	-0.106807955	-0.5583724	0.2527495	3.6573167	9.095632	Walking_Type
14:09:44.739	0.5363176	2.3272352	8.894731	-0.15891537	-0.106807955	-0.5583724	0.2527495	3.6573167	9.095632	Walking_Type
14:09:44.762	0.5363176	2.3272352	8.894731	-0.15891537	-0.106807955	-0.5583724	0.2527495	3.6573167	9.095632	Walking_Type
14:09:44.785	-0.44054657	3.3831103	8.169266	-0.20961718	0.04407576	-0.18513371	-0.025052829	3.4597287	9.176058	Walking_Type
14:09:44.807	-0.44054657	3.3831103	8.169266	-0.20961718	0.04407576	-0.18513371	-0.025052829	3.4597287	9.176058	Walking_Type
14:09:44.829	-0.44054657	3.3831103	8.169266	-0.20961718	0.04407576	-0.18513371	-0.025052829	3.4597287	9.176058	Walking_Type
14:09:44.852	-0.44054657	3.3831103	8.169266	-0.20961718	0.04407576	-0.18513371	-0.025052829	3.4597287	9.176058	Walking_Type
14:09:44.875	-0.44054657	3.3831103	8.169266	-0.20961718	0.04407576	-0.18513371	-0.025052829	3.4597287	9.176058	Walking_Type
14:09:44.899	-0.44054657	3.3831103	8.169266	-0.20961718	0.04407576	-0.18513371	-0.025052829	3.4597287	9.176058	Walking_Type
14:09:44.922	-0.44054657	3.3831103	8.169266	-0.20961718	0.04407576	-0.18513371	-0.025052829	3.4597287	9.176058	Walking_Type
14:09:44.944	-0.44054657	3.3831103	8.169266	-0.20961718	0.04407576	-0.18513371	-0.025052829	3.4597287	9.176058	Walking_Type
14:09:44.968	-0.076616794	4.3432145	9.615408	0.050611407	0.12837517	-0.009815383	-0.24721768	3.4578583	9.173466	Walking_Type
14:09:44.991	-0.076616794	4.3432145	9.615408	0.050611407	0.12837517	-0.009815383	-0.24721768	3.4578583	9.173466	Walking_Type
14:09:45.013	-0.076616794	4.3432145	9.615408	0.050611407	0.12837517	-0.009815383	-0.24721768	3.4578583	9.173466	Walking_Type
14:09:45.034	-0.076616794	4.3432145	9.615408	0.050611407	0.12837517	-0.009815383	-0.24721768	3.4578583	9.173466	Walking_Type
14:09:45.056	-0.076616794	4.3432145	9.615408	0.050611407	0.12837517	-0.009815383	-0.24721768	3.4578583	9.173466	Walking_Type
14:09:45.079	-0.076616794	4.3432145	9.615408	0.050611407	0.12837517	-0.009815383	-0.24721768	3.4578583	9.173466	Walking_Type
14:09:45.101	-0.076616794	4.3432145	9.615408	0.050611407	0.12837517	-0.009815383	-0.24721768	3.4578583	9.173466	Walking_Type
14:09:45.125	-0.076616794	4.3432145	9.615408	0.050611407	0.12837517	-0.009815383	-0.24721768	3.4578583	9.173466	Walking_Type
14:09:45.147	-1.1468576	2.4206119	10.015251	0.082987264	0.28536752	0.33471262	-0.5863365	3.3965583	9.180957	Walking_Type
14:09:45.170	-1.1468576	2.4206119	10.015251	0.082987264	0.28536752	0.33471262	-0.5863365	3.3965583	9.180957	Walking_Type
14:09:45.193	-1.1468576	2.4206119	10.015251	0.082987264	0.28536752	0.33471262	-0.5863365	3.3965583	9.180957	Walking_Type
14:09:45.216	-1.1468576	2.4206119	10.015251	0.082987264	0.28536752	0.33471262	-0.5863365	3.3965583	9.180957	Walking_Type
14:09:45.239	-1.1468576	2.4206119	10.015251	0.082987264	0.28536752	0.33471262	-0.5863365	3.3965583	9.180957	Walking_Type
14:09:45.262	-1.1468576	2.4206119	10.015251	0.082987264	0.28536752	0.33471262	-0.5863365	3.3965583	9.180957	Walking_Type
14:09:45.284	-1.1468576	2.4206119	10.015251	0.082987264	0.28536752	0.33471262	-0.5863365	3.3965583	9.180957	Walking_Type
14:09:45.306	-1.1468576	2.4206119	10.015251	0.082987264	0.28536752	0.33471262	-0.5863365	3.3965583	9.180957	Walking_Type
14:09:45.331	-0.3423813	2.9305923	7.041562	-0.010475118	-0.0035717292	0.4544422	-0.47141117	3.2183492	9.251507	Walking_Type
14:09:45.355	-0.3423813	2.9305923	7.041562	-0.010475118	-0.0035717292	0.4544422	-0.47141117	3.2183492	9.251507	Walking_Type
14:09:45.378	-0.3423813	2.9305923	7.041562	-0.010475118	-0.0035717292	0.4544422	-0.47141117	3.2183492	9.251507	Walking_Type
14:09:45.401	-0.3423813	2.9305923	7.041562	-0.010475118	-0.0035717292	0.4544422	-0.47141117	3.2183492	9.251507	Walking_Type
14:09:45.423	-0.3423813	2.9305923	7.041562	-0.010475118	-0.0035717292	0.4544422	-0.47141117	3.2183492	9.251507	Walking_Type
14:09:45.446	-0.3423813	2.9305923	7.041562	-0.010475118	-0.0035717292	0.4544422	-0.47141117	3.2183492	9.251507	Walking_Type
14:09:45.470	-0.3423813	2.9305923	7.041562	-0.010475118	-0.0035717292	0.4544422	-0.47141117	3.2183492	9.251507	Walking_Type
14:09:45.493	-0.5147691	3.833234	9.833286	0.055498328	-0.2045464	0.053103738	-0.21691278	3.1518981	9.283795	Walking_Type
14:09:45.516	-0.5147691	3.833234	9.833286	0.055498328	-0.2045464	0.053103738	-0.21691278	3.1518981	9.283795	Walking_Type
14:09:45.539	-0.5147691	3.833234	9.833286	0.055498328	-0.2045464	0.053103738	-0.21691278	3.1518981	9.283795	Walking_Type
14:09:45.562	-0.5147691	3.833234	9.833286	0.055498328	-0.2045464	0.053103738	-0.21691278	3.1518981	9.283795	Walking_Type
14:09:45.584	-0.5147691	3.833234	9.833286	0.055498328	-0.2045464	0.053103738	-0.21691278	3.1518981	9.283795	Walking_Type
14:09:45.607	-0.5147691	3.833234	9.833286	0.055498328	-0.2045464	0.053103738	-0.21691278	3.1518981	9.283795	Walking_Type
14:09:45.630	-0.5147691	3.833234	9.833286	0.055498328	-0.2045464	0.053103738	-0.21691278	3.1518981	9.283795	Walking_Type
14:09:45.652	-0.5147691	3.833234	9.833286	0.055498328	-0.2045464	0.053103738	-0.21691278	3.1518981	9.283795	Walking_Type
14:09:45.674	0.36632404	2.9665065	10.307353	-0.25421035	-0.47271624	-0.25477234	0.13101222	3.3586705	9.212629	Walking_Type
14:09:45.697	0.36632404	2.9665065	10.307353	-0.25421035	-0.47271624	-0.25477234	0.13101222	3.3586705	9.212629	Walking_Type
14:09:45.719	0.36632404	2.9665065	10.307353	-0.25421035	-0.47271624	-0.25477234	0.13101222	3.3586705	9.212629	Walking_Type
14:09:45.742	0.36632404	2.9665065	10.307353	-0.25421035	-0.47271624	-0.25477234	0.13101222	3.3586705	9.212629	Walking_Type
14:09:45.765	0.36632404	2.9665065	10.307353	-0.25421035	-0.47271624	-0.25477234	0.13101222	3.3586705	9.212629	Walking_Type
14:09:45.788	0.36632404	2.9665065	10.307353	-0.25421035	-0.47271624	-0.25477234	0.13101222	3.3586705	9.212629	Walking_Type
14:09:45.812	0.36632404	2.9665065	10.307353	-0.25421035	-0.47271624	-0.25477234	0.13101222	3.3586705	9.212629	Walking_Type
14:09:45.836	0.36632404	2.9665065	10.307353	-0.25421035	-0.47271624	-0.25477234	0.13101222	3.3586705	9.212629	Walking_Type
14:09:45.858	0.79250497	2.020768	8.858817	-0.2798667	-0.11169488	-0.38122147	0.2864641	3.1671572	9.276714	Walking_Type
14:09:45.881	0.79250497	2.020768	8.858817	-0.2798667	-0.11169488	-0.38122147	0.2864641	3.1671572	9.276714	Walking_Type
14:09:45.904	0.79250497	2.020768	8.858817	-0.2798667	-0.11169488	-0.38122147	0.2864641	3.1671572	9.276714	Walking_Type
14:09:45.927	0.79250497	2.020768	8.858817	-0.2798667	-0.11169488	-0.38122147	0.2864641	3.1671572	9.276714	Walking_Type
14:09:45.949	0.79250497	2.020768	8.858817	-0.2798667	-0.11169488	-0.38122147	0.2864641	3.1671572	9.276714	Walking_Type
14:09:45.971	0.79250497	2.020768	8.858817	-0.2798667	-0.11169488	-0.38122147	0.2864641	3.1671572	9.276714	Walking_Type
14:09:45.994	0.79250497	2.020768	8.858817	-0.2798667	-0.11169488	-0.38122147	0.2864641	3.1671572	9.276714	Walking_Type
14:09:46.017	0.79250497	2.020768	8.858817	-0.2798667	-0.11169488	-0.38122147	0.2864641	3.1671572	9.276714	Walking_Type
14:09:46.040	-0.10055954	2.832427	8.880365	-0.19923249	0.0068129804	-0.11244074	0.09091902	2.9169798	9.362337	Walking_Type
14:09:46.063	-0.10055954	2.832427	8.880365	-0.19923249	0.0068129804	-0.11244074	0.09091902	2.9169798	9.362337	Walking_Type
14:09:46.086	-0.10055954	2.832427	8.880365	-0.19923249	0.0068129804	-0.11244074	0.09091902	2.9169798	9.362337	Walking_Type
14:09:46.109	-0.10055954	2.832427	8.880365	-0.19923249	0.0068129804	-0.11244074	0.09091902	2.9169798	9.362337	Walking_Type
14:09:46.131	-0.10055954	2.832427	8.880365	-0.19923249	0.0068129804	-0.11244074	0.09091902	2.9169798	9.362337	Walking_Type
14:09:46.154	-0.10055954	2.832427	8.880365	-0.19923249	0.0068129804	-0.11244074	0.09091902	2.9169798	9.362337	Walking_Type
14:09:46.177	-0.10055954	2.832427	8.880365	-0.19923249	0.0068129804	-0.11244074	0.09091902	2.9169798	9.362337	Walking_Type
14:09:46.199	-0.10055954	2.832427	8.880365	-0.19923249	0.0068129804	-0.11244074	0.09091902	2.9169798	9.362337	Walking_Type
14:09:46.222	0.13647367	3.7326744	10.084685	0.13979773	0.25421342	0.09036651	-0.13629158	3.0341094	9.324483	Walking_Type
14:09:46.244	0.13647367	3.7326744	10.084685	0.13979773	0.25421342	0.09036651	-0.13629158	3.0341094	9.324483	Walking_Type
14:09:46.271	0.13647367	3.7326744	10.084685	0.13979773	0.25421342	0.09036651	-0.13629158	3.0341094	9.324483	Walking_Type
14:09:46.292	0.13647367	3.7326744	10.084685	0.13979773	0.25421342	0.09036651	-0.13629158	3.0341094	9.324483	Walking_Type
14:09:46.313	0.13647367	3.7326744	10.084685	0.13979773	0.25421342	0.09036651	-0.13629158	3.0341094	9.324483	Walking_Type
14:09:46.334	0.13647367	3.7326744	10.084685	0.13979773	0.25421342	0.09036651	-0.13629158	3.0341094	9.324483	Walking_Type
14:09:46.355	0.13647367	3.7326744	10.084685	0.13979773	0.25421342	0.09036651	-0.13629158	3.0341094	9.324483	Walking_Type
14:09:46.376	0.13647367	3.7326744	10.084685	0.13979773	0.25421342	0.09036651	-0.13629158	3.0341094	9.324483	Walking_Type
14:09:46.397	-1.1229149	1.9896424	9.529214	0.18316916	0.23649831	0.41473597	-0.5649415	2.9661953	9.3302145	Walking_Type
14:09:46.418	-1.1229149	1.9896424	9.529214	0.18316916	0.23649831	0.41473597	-0.5649415	2.9661953	9.3302145	Walking_Type
14:09:46.439	-1.1229149	1.9896424	9.529214	0.18316916	0.23649831	0.41473597	-0.5649415	2.9661953	9.3302145	Walking_Type
14:09:46.460	-1.1229149	1.9896424	9.529214	0.18316916	0.23649831	0.41473597	-0.5649415	2.9661953	9.3302145	Walking_Type
14:09:46.482	-1.1229149	1.9896424	9.529214	0.18316916	0.23649831	0.41473597	-0.5649415	2.9661953	9.3302145	Walking_Type
14:09:46.503	-1.1229149	1.9896424	9.529214	0.18316916	0.23649831	0.41473597	-0.5649415	2.9661953	9.3302145	Walking_Type
14:09:46.524	-1.1229149	1.9896424	9.529214	0.18316916	0.23649831	0.41473597	-0.5649415	2.9661953	9.3302145	Walking_Type
14:09:46.546	-1.1229149	1.9896424	9.529214	0.18316916	0.23649831	0.41473597	-0.5649415	2.9661953	9.3302145	Walking_Type
14:09:46.567	-0.30886146	2.5475085	7.3216925	-0.017194636	-0.0017391334	0.3860253	-0.43222204	2.984658	9.331419	Walking_Type
14:09:46.589	-0.30886146	2.5475085	7.3216925	-0.017194636	-0.0017391334	0.3860253	-0.43222204	2.984658	9.331419	Walking_Type
14:09:46.610	-0.30886146	2.5475085	7.3216925	-0.017194636	-0.0017391334	0.3860253	-0.43222204	2.984658	9.331419	Walking_Type
14:09:46.632	-0.30886146	2.5475085	7.3216925	-0.017194636	-0.0017391334	0.3860253	-0.43222204	2.984658	9.331419	Walking_Type
14:09:46.653	-0.30886146	2.5475085	7.3216925	-0.017194636	-0.0017391334	0.3860253	-0.43222204	2.984658	9.331419	Walking_Type
14:09:46.674	-0.30886146	2.5475085	7.3216925	-0.017194636	-0.0017391334	0.3860253	-0.43222204	2.984658	9.331419	Walking_Type
14:09:46.695	-0.30886146	2.5475085	7.3216925	-0.017194636	-0.0017391334	0.3860253	-0.43222204	2.984658	9.331419	Walking_Type
14:09:46.716	-0.30886146	2.5475085	7.3216925	-0.017194636	-0.0017391334	0.3860253	-0.43222204	2.984658	9.331419	Walking_Type
14:09:46.737	-0.30886146	2.5475085	7.3216925	-0.017194636	-0.0017391334	0.3860253	-0.43222204	2.984658	9.331419	Walking_Type
14:09:46.759	0.31125572	3.8667538	8.959376	0.23081665	-0.3731452	-0.0104262475	0.08797988	3.0561776	9.317855	Walking_Type
14:09:46.780	0.31125572	3.8667538	8.959376	0.23081665	-0.3731452	-0.0104262475	0.08797988	3.0561776	9.317855	Walking_Type
14:09:46.803	0.31125572	3.8667538	8.959376	0.23081665	-0.3731452	-0.0104262475	0.08797988	3.0561776	9.317855	Walking_Type
14:09:46.824	0.31125572	3.8667538	8.959376	0.23081665	-0.3731452	-0.0104262475	0.08797988	3.0561776	9.317855	Walking_Type
14:09:46.846	0.31125572	3.8667538	8.959376	0.23081665	-0.3731452	-0.0104262475	0.08797988	3.0561776	9.317855	Walking_Type
14:09:46.867	0.31125572	3.8667538	8.959376	0.23081665	-0.3731452	-0.0104262475	0.08797988	3.0561776	9.317855	Walking_Type
14:09:46.889	0.31125572	3.8667538	8.959376	0.23081665	-0.3731452	-0.0104262475	0.08797988	3.0561776	9.317855	Walking_Type
14:09:46.913	0.31125572	3.8667538	8.959376	0.23081665	-0.3731452	-0.0104262475	0.08797988	3.0561776	9.317855	Walking_Type
14:09:46.935	1.4748733	2.8108785	11.042396	-0.38065946	-0.38963854	-0.35006732	0.41729838	3.2960396	9.22672	Walking_Type
14:09:46.958	1.4748733	2.8108785	11.042396	-0.38065946	-0.38963854	-0.35006732	0.41729838	3.2960396	9.22672	Walking_Type
14:09:46.981	1.4748733	2.8108785	11.042396	-0.38065946	-0.38963854	-0.35006732	0.41729838	3.2960396	9.22672	Walking_Type
14:09:47.003	1.4748733	2.8108785	11.042396	-0.38065946	-0.38963854	-0.35006732	0.41729838	3.2960396	9.22672	Walking_Type
14:09:47.027	1.4748733	2.8108785	11.042396	-0.38065946	-0.38963854	-0.35006732	0.41729838	3.2960396	9.22672	Walking_Type
14:09:47.050	1.4748733	2.8108785	11.042396	-0.38065946	-0.38963854	-0.35006732	0.41729838	3.2960396	9.22672	Walking_Type
14:09:47.073	1.4748733	2.8108785	11.042396	-0.38065946	-0.38963854	-0.35006732	0.41729838	3.2960396	9.22672	Walking_Type
14:09:47.096	1.4748733	2.8108785	11.042396	-0.38065946	-0.38963854	-0.35006732	0.41729838	3.2960396	9.22672	Walking_Type
14:09:47.120	1.7454263	1.786129	9.814133	-0.21144979	-0.19416168	-0.5485985	0.5416915	3.1712344	9.263921	Walking_Type
14:09:47.141	1.7454263	1.786129	9.814133	-0.21144979	-0.19416168	-0.5485985	0.5416915	3.1712344	9.263921	Walking_Type
14:09:47.163	1.7454263	1.786129	9.814133	-0.21144979	-0.19416168	-0.5485985	0.5416915	3.1712344	9.263921	Walking_Type
14:09:47.186	1.7454263	1.786129	9.814133	-0.21144979	-0.19416168	-0.5485985	0.5416915	3.1712344	9.263921	Walking_Type
14:09:47.208	1.7454263	1.786129	9.814133	-0.21144979	-0.19416168	-0.5485985	0.5416915	3.1712344	9.263921	Walking_Type
14:09:47.231	1.7454263	1.786129	9.814133	-0.21144979	-0.19416168	-0.5485985	0.5416915	3.1712344	9.263921	Walking_Type
14:09:47.254	1.7454263	1.786129	9.814133	-0.21144979	-0.19416168	-0.5485985	0.5416915	3.1712344	9.263921	Walking_Type
14:09:47.276	1.7454263	1.786129	9.814133	-0.21144979	-0.19416168	-0.5485985	0.5416915	3.1712344	9.263921	Walking_Type
14:09:47.310	0.12210801	3.6608462	8.58587	-0.18518257	0.08683632	-0.23766813	0.1538165	2.9582777	9.348545	Walking_Type
14:09:47.334	0.12210801	3.6608462	8.58587	-0.18518257	0.08683632	-0.23766813	0.1538165	2.9582777	9.348545	Walking_Type
14:09:47.356	0.12210801	3.6608462	8.58587	-0.18518257	0.08683632	-0.23766813	0.1538165	2.9582777	9.348545	Walking_Type
14:09:47.380	0.12210801	3.6608462	8.58587	-0.18518257	0.08683632	-0.23766813	0.1538165	2.9582777	9.348545	Walking_Type
14:09:47.403	0.12210801	3.6608462	8.58587	-0.18518257	0.08683632	-0.23766813	0.1538165	2.9582777	9.348545	Walking_Type
14:09:47.426	0.12210801	3.6608462	8.58587	-0.18518257	0.08683632	-0.23766813	0.1538165	2.9582777	9.348545	Walking_Type
14:09:47.448	0.12210801	3.6608462	8.58587	-0.18518257	0.08683632	-0.23766813	0.1538165	2.9582777	9.348545	Walking_Type
14:09:47.471	-0.43815228	3.4716985	10.26665	0.16911927	0.3947124	0.07142969	0.04762348	3.0348868	9.325105	Walking_Type
14:09:47.494	-0.43815228	3.4716985	10.26665	0.16911927	0.3947124	0.07142969	0.04762348	3.0348868	9.325105	Walking_Type
14:09:47.517	-0.43815228	3.4716985	10.26665	0.16911927	0.3947124	0.07142969	0.04762348	3.0348868	9.325105	Walking_Type
14:09:47.540	-0.43815228	3.4716985	10.26665	0.16911927	0.3947124	0.07142969	0.04762348	3.0348868	9.325105	Walking_Type
14:09:47.562	-0.43815228	3.4716985	10.26665	0.16911927	0.3947124	0.07142969	0.04762348	3.0348868	9.325105	Walking_Type
14:09:47.585	-0.43815228	3.4716985	10.26665	0.16911927	0.3947124	0.07142969	0.04762348	3.0348868	9.325105	Walking_Type
14:09:47.609	-0.43815228	3.4716985	10.26665	0.16911927	0.3947124	0.07142969	0.04762348	3.0348868	9.325105	Walking_Type
14:09:47.632	-0.43815228	3.4716985	10.26665	0.16911927	0.3947124	0.07142969	0.04762348	3.0348868	9.325105	Walking_Type
14:09:47.654	-1.5395187	2.300898	6.8524146	0.19905166	0.60179573	0.42878586	-0.3704935	2.852243	9.375383	Walking_Type
14:09:47.676	-1.5395187	2.300898	6.8524146	0.19905166	0.60179573	0.42878586	-0.3704935	2.852243	9.375383	Walking_Type
14:09:47.699	-1.5395187	2.300898	6.8524146	0.19905166	0.60179573	0.42878586	-0.3704935	2.852243	9.375383	Walking_Type
14:09:47.723	-1.5395187	2.300898	6.8524146	0.19905166	0.60179573	0.42878586	-0.3704935	2.852243	9.375383	Walking_Type
14:09:47.746	-1.5395187	2.300898	6.8524146	0.19905166	0.60179573	0.42878586	-0.3704935	2.852243	9.375383	Walking_Type
14:09:47.768	-1.5395187	2.300898	6.8524146	0.19905166	0.60179573	0.42878586	-0.3704935	2.852243	9.375383	Walking_Type
14:09:47.794	-1.5395187	2.300898	6.8524146	0.19905166	0.60179573	0.42878586	-0.3704935	2.852243	9.375383	Walking_Type
14:09:47.816	-1.5395187	2.300898	6.8524146	0.19905166	0.60179573	0.42878586	-0.3704935	2.852243	9.375383	Walking_Type
14:09:47.840	-0.87630457	2.317658	7.039168	0.051222272	0.0019260582	0.3108889	-0.34289846	2.7317905	9.412232	Walking_Type
14:09:47.864	-0.87630457	2.317658	7.039168	0.051222272	0.0019260582	0.3108889	-0.34289846	2.7317905	9.412232	Walking_Type
14:09:47.887	-0.87630457	2.317658	7.039168	0.051222272	0.0019260582	0.3108889	-0.34289846	2.7317905	9.412232	Walking_Type
14:09:47.910	-0.87630457	2.317658	7.039168	0.051222272	0.0019260582	0.3108889	-0.34289846	2.7317905	9.412232	Walking_Type
14:09:47.932	-0.87630457	2.317658	7.039168	0.051222272	0.0019260582	0.3108889	-0.34289846	2.7317905	9.412232	Walking_Type
14:09:47.956	-0.87630457	2.317658	7.039168	0.051222272	0.0019260582	0.3108889	-0.34289846	2.7317905	9.412232	Walking_Type
14:09:47.978	-0.87630457	2.317658	7.039168	0.051222272	0.0019260582	0.3108889	-0.34289846	2.7317905	9.412232	Walking_Type
14:09:48.001	-0.87630457	2.317658	7.039168	0.051222272	0.0019260582	0.3108889	-0.34289846	2.7317905	9.412232	Walking_Type
14:09:48.024	-0.16281068	3.8930907	9.000079	0.07565688	-0.08298421	0.07692748	-0.16337785	2.7236025	9.419431	Walking_Type
14:09:48.047	-0.16281068	3.8930907	9.000079	0.07565688	-0.08298421	0.07692748	-0.16337785	2.7236025	9.419431	Walking_Type
14:09:48.070	-0.16281068	3.8930907	9.000079	0.07565688	-0.08298421	0.07692748	-0.16337785	2.7236025	9.419431	Walking_Type
14:09:48.092	-0.16281068	3.8930907	9.000079	0.07565688	-0.08298421	0.07692748	-0.16337785	2.7236025	9.419431	Walking_Type
14:09:48.115	-0.16281068	3.8930907	9.000079	0.07565688	-0.08298421	0.07692748	-0.16337785	2.7236025	9.419431	Walking_Type
14:09:48.137	-0.16281068	3.8930907	9.000079	0.07565688	-0.08298421	0.07692748	-0.16337785	2.7236025	9.419431	Walking_Type
14:09:48.160	-0.16281068	3.8930907	9.000079	0.07565688	-0.08298421	0.07692748	-0.16337785	2.7236025	9.419431	Walking_Type
14:09:48.183	-0.16281068	3.8930907	9.000079	0.07565688	-0.08298421	0.07692748	-0.16337785	2.7236025	9.419431	Walking_Type
14:09:48.206	0.8332076	3.0263634	11.138166	-0.28414276	-0.58083934	-0.15642303	0.28697369	2.958721	9.345265	Walking_Type
14:09:48.229	0.8332076	3.0263634	11.138166	-0.28414276	-0.58083934	-0.15642303	0.28697369	2.958721	9.345265	Walking_Type
14:09:48.251	0.8332076	3.0263634	11.138166	-0.28414276	-0.58083934	-0.15642303	0.28697369	2.958721	9.345265	Walking_Type
14:09:48.274	0.8332076	3.0263634	11.138166	-0.28414276	-0.58083934	-0.15642303	0.28697369	2.958721	9.345265	Walking_Type
14:09:48.298	0.8332076	3.0263634	11.138166	-0.28414276	-0.58083934	-0.15642303	0.28697369	2.958721	9.345265	Walking_Type
14:09:48.321	0.8332076	3.0263634	11.138166	-0.28414276	-0.58083934	-0.15642303	0.28697369	2.958721	9.345265	Walking_Type
14:09:48.344	0.8332076	3.0263634	11.138166	-0.28414276	-0.58083934	-0.15642303	0.28697369	2.958721	9.345265	Walking_Type
14:09:48.367	0.8332076	3.0263634	11.138166	-0.28414276	-0.58083934	-0.15642303	0.28697369	2.958721	9.345265	Walking_Type
14:09:48.390	0.37829542	1.647261	8.3129225	0.04511362	-0.22348322	-0.30852848	0.0628928	3.1594257	9.283558	Walking_Type
14:09:48.413	0.37829542	1.647261	8.3129225	0.04511362	-0.22348322	-0.30852848	0.0628928	3.1594257	9.283558	Walking_Type
14:09:48.436	0.37829542	1.647261	8.3129225	0.04511362	-0.22348322	-0.30852848	0.0628928	3.1594257	9.283558	Walking_Type
14:09:48.459	0.37829542	1.647261	8.3129225	0.04511362	-0.22348322	-0.30852848	0.0628928	3.1594257	9.283558	Walking_Type
14:09:48.481	0.37829542	1.647261	8.3129225	0.04511362	-0.22348322	-0.30852848	0.0628928	3.1594257	9.283558	Walking_Type
14:09:48.503	0.37829542	1.647261	8.3129225	0.04511362	-0.22348322	-0.30852848	0.0628928	3.1594257	9.283558	Walking_Type
14:09:48.527	0.37829542	1.647261	8.3129225	0.04511362	-0.22348322	-0.30852848	0.0628928	3.1594257	9.283558	Walking_Type
14:09:48.550	-0.25858167	3.6512692	7.467743	0.04511362	-0.22348322	-0.30852848	0.0628928	3.1594257	9.283558	Walking_Type
14:09:48.572	-0.25858167	3.6512692	7.467743	0.0542766	0.22428101	-0.017145766	-0.4246326	3.1777434	9.267794	Walking_Type
14:09:48.595	-0.25858167	3.6512692	7.467743	0.0542766	0.22428101	-0.017145766	-0.4246326	3.1777434	9.267794	Walking_Type
14:09:48.618	-0.25858167	3.6512692	7.467743	0.0542766	0.22428101	-0.017145766	-0.4246326	3.1777434	9.267794	Walking_Type
14:09:48.642	-0.25858167	3.6512692	7.467743	0.0542766	0.22428101	-0.017145766	-0.4246326	3.1777434	9.267794	Walking_Type
14:09:48.665	-0.25858167	3.6512692	7.467743	0.0542766	0.22428101	-0.017145766	-0.4246326	3.1777434	9.267794	Walking_Type
14:09:48.693	-0.25858167	3.6512692	7.467743	0.0542766	0.22428101	-0.017145766	-0.4246326	3.1777434	9.267794	Walking_Type
14:09:48.714	-0.25858167	3.6512692	7.467743	0.0542766	0.22428101	-0.017145766	-0.4246326	3.1777434	9.267794	Walking_Type
14:09:48.735	-0.3232271	4.1085753	8.152506	0.43606737	-0.08848199	0.124574974	-0.56833005	3.4435117	9.164584	Walking_Type
14:09:48.757	-0.3232271	4.1085753	8.152506	0.43606737	-0.08848199	0.124574974	-0.56833005	3.4435117	9.164584	Walking_Type
14:09:48.796	-0.3232271	4.1085753	8.152506	0.43606737	-0.08848199	0.124574974	-0.56833005	3.4435117	9.164584	Walking_Type
14:09:48.830	-0.3232271	4.1085753	8.152506	0.43606737	-0.08848199	0.124574974	-0.56833005	3.4435117	9.164584	Walking_Type
14:09:48.851	-0.3232271	4.1085753	8.152506	0.43606737	-0.08848199	0.124574974	-0.56833005	3.4435117	9.164584	Walking_Type
14:09:48.872	-0.3232271	4.1085753	8.152506	0.43606737	-0.08848199	0.124574974	-0.56833005	3.4435117	9.164584	Walking_Type
14:09:48.893	-0.3232271	4.1085753	8.152506	0.43606737	-0.08848199	0.124574974	-0.56833005	3.4435117	9.164584	Walking_Type
14:09:48.914	-1.0989721	2.5570855	10.371999	0.12941302	0.08805806	0.26935002	-0.7595497	3.2073045	9.23616	Walking_Type
14:09:48.935	-1.0989721	2.5570855	10.371999	0.12941302	0.08805806	0.26935002	-0.7595497	3.2073045	9.23616	Walking_Type
14:09:48.959	-1.0989721	2.5570855	10.371999	0.12941302	0.08805806	0.26935002	-0.7595497	3.2073045	9.23616	Walking_Type
14:09:48.995	-1.0989721	2.5570855	10.371999	0.12941302	0.08805806	0.26935002	-0.7595497	3.2073045	9.23616	Walking_Type
14:09:49.029	-1.0989721	2.5570855	10.371999	0.12941302	0.08805806	0.26935002	-0.7595497	3.2073045	9.23616	Walking_Type
14:09:49.062	-1.0989721	2.5570855	10.371999	0.12941302	0.08805806	0.26935002	-0.7595497	3.2073045	9.23616	Walking_Type
14:09:49.095	-0.023942748	2.423006	7.4868975	-0.06911818	-0.17400312	0.2846217	-0.31434187	3.2684822	9.240595	Walking_Type
14:09:49.129	-0.023942748	2.423006	7.4868975	-0.06911818	-0.17400312	0.2846217	-0.31434187	3.2684822	9.240595	Walking_Type
14:09:49.162	-0.023942748	2.423006	7.4868975	-0.06911818	-0.17400312	0.2846217	-0.31434187	3.2684822	9.240595	Walking_Type
14:09:49.195	-0.023942748	2.423006	7.4868975	-0.06911818	-0.17400312	0.2846217	-0.31434187	3.2684822	9.240595	Walking_Type
14:09:49.216	-0.023942748	2.423006	7.4868975	-0.06911818	-0.17400312	0.2846217	-0.31434187	3.2684822	9.240595	Walking_Type
14:09:49.237	-0.023942748	2.423006	7.4868975	-0.06911818	-0.17400312	0.2846217	-0.31434187	3.2684822	9.240595	Walking_Type
14:09:49.257	-0.023942748	2.423006	7.4868975	-0.06911818	-0.17400312	0.2846217	-0.31434187	3.2684822	9.240595	Walking_Type
14:09:49.279	0.26337022	3.8523881	9.60583	0.053665735	-0.17889006	-0.09289306	0.16986984	3.1406672	9.288581	Walking_Type
14:09:49.303	0.26337022	3.8523881	9.60583	0.053665735	-0.17889006	-0.09289306	0.16986984	3.1406672	9.288581	Walking_Type
14:09:49.336	0.26337022	3.8523881	9.60583	0.053665735	-0.17889006	-0.09289306	0.16986984	3.1406672	9.288581	Walking_Type
14:09:49.359	0.26337022	3.8523881	9.60583	0.053665735	-0.17889006	-0.09289306	0.16986984	3.1406672	9.288581	Walking_Type
14:09:49.382	0.26337022	3.8523881	9.60583	0.053665735	-0.17889006	-0.09289306	0.16986984	3.1406672	9.288581	Walking_Type
14:09:49.405	0.26337022	3.8523881	9.60583	0.053665735	-0.17889006	-0.09289306	0.16986984	3.1406672	9.288581	Walking_Type
14:09:49.429	0.26337022	3.8523881	9.60583	0.053665735	-0.17889006	-0.09289306	0.16986984	3.1406672	9.288581	Walking_Type
14:09:49.451	1.7502149	2.8707354	10.245102	-0.3818812	-0.97851264	-0.44230798	0.5992012	3.3756683	9.187829	Walking_Type
14:09:49.474	1.7502149	2.8707354	10.245102	-0.3818812	-0.97851264	-0.44230798	0.5992012	3.3756683	9.187829	Walking_Type
14:09:49.497	1.7502149	2.8707354	10.245102	-0.3818812	-0.97851264	-0.44230798	0.5992012	3.3756683	9.187829	Walking_Type
14:09:49.520	1.7502149	2.8707354	10.245102	-0.3818812	-0.97851264	-0.44230798	0.5992012	3.3756683	9.187829	Walking_Type
14:09:49.543	1.7502149	2.8707354	10.245102	-0.3818812	-0.97851264	-0.44230798	0.5992012	3.3756683	9.187829	Walking_Type
14:09:49.566	1.7502149	2.8707354	10.245102	-0.3818812	-0.97851264	-0.44230798	0.5992012	3.3756683	9.187829	Walking_Type
14:09:49.589	1.7502149	2.8707354	10.245102	-0.3818812	-0.97851264	-0.44230798	0.5992012	3.3756683	9.187829	Walking_Type
14:09:49.612	1.7502149	2.8707354	10.245102	-0.3818812	-0.97851264	-0.44230798	0.5992012	3.3756683	9.187829	Walking_Type
14:09:49.634	1.6879637	1.4844503	10.937047	-0.6940333	-0.6425368	-0.41054296	0.99086964	2.915497	9.310663	Walking_Type
14:09:49.657	1.6879637	1.4844503	10.937047	-0.6940333	-0.6425368	-0.41054296	0.99086964	2.915497	9.310663	Walking_Type
14:09:49.679	1.6879637	1.4844503	10.937047	-0.6940333	-0.6425368	-0.41054296	0.99086964	2.915497	9.310663	Walking_Type
14:09:49.702	1.6879637	1.4844503	10.937047	-0.6940333	-0.6425368	-0.41054296	0.99086964	2.915497	9.310663	Walking_Type
14:09:49.725	1.6879637	1.4844503	10.937047	-0.6940333	-0.6425368	-0.41054296	0.99086964	2.915497	9.310663	Walking_Type
14:09:49.748	1.6879637	1.4844503	10.937047	-0.6940333	-0.6425368	-0.41054296	0.99086964	2.915497	9.310663	Walking_Type
14:09:49.771	1.6879637	1.4844503	10.937047	-0.6940333	-0.6425368	-0.41054296	0.99086964	2.915497	9.310663	Walking_Type
14:09:49.794	1.6879637	1.4844503	10.937047	-0.6940333	-0.6425368	-0.41054296	0.99086964	2.915497	9.310663	Walking_Type
14:09:49.821	0.9217958	3.1053743	8.487704	-0.20167594	0.15280977	-0.10999729	0.9203664	2.7807455	9.358993	Walking_Type
14:09:49.843	0.9217958	3.1053743	8.487704	-0.20167594	0.15280977	-0.10999729	0.9203664	2.7807455	9.358993	Walking_Type
14:09:49.866	0.9217958	3.1053743	8.487704	-0.20167594	0.15280977	-0.10999729	0.9203664	2.7807455	9.358993	Walking_Type
14:09:49.889	0.9217958	3.1053743	8.487704	-0.20167594	0.15280977	-0.10999729	0.9203664	2.7807455	9.358993	Walking_Type
14:09:49.912	0.9217958	3.1053743	8.487704	-0.20167594	0.15280977	-0.10999729	0.9203664	2.7807455	9.358993	Walking_Type
14:09:49.935	0.9217958	3.1053743	8.487704	-0.20167594	0.15280977	-0.10999729	0.9203664	2.7807455	9.358993	Walking_Type
14:09:49.958	0.9217958	3.1053743	8.487704	-0.20167594	0.15280977	-0.10999729	0.9203664	2.7807455	9.358993	Walking_Type
14:09:49.981	0.9217958	3.1053743	8.487704	-0.20167594	0.15280977	-0.10999729	0.9203664	2.7807455	9.358993	Walking_Type
14:09:50.004	0.8092649	3.6464806	9.119793	0.26441425	0.061179984	-0.2028488	0.9799245	3.0018575	9.284341	Walking_Type
14:09:50.027	0.8092649	3.6464806	9.119793	0.26441425	0.061179984	-0.2028488	0.9799245	3.0018575	9.284341	Walking_Type
14:09:50.050	0.8092649	3.6464806	9.119793	0.26441425	0.061179984	-0.2028488	0.9799245	3.0018575	9.284341	Walking_Type
14:09:50.072	0.8092649	3.6464806	9.119793	0.26441425	0.061179984	-0.2028488	0.9799245	3.0018575	9.284341	Walking_Type
14:09:50.094	0.8092649	3.6464806	9.119793	0.26441425	0.061179984	-0.2028488	0.9799245	3.0018575	9.284341	Walking_Type
14:09:50.118	0.8092649	3.6464806	9.119793	0.26441425	0.061179984	-0.2028488	0.9799245	3.0018575	9.284341	Walking_Type
14:09:50.141	0.8092649	3.6464806	9.119793	0.26441425	0.061179984	-0.2028488	0.9799245	3.0018575	9.284341	Walking_Type
14:09:50.164	0.8092649	3.6464806	9.119793	0.26441425	0.061179984	-0.2028488	0.9799245	3.0018575	9.284341	Walking_Type
14:09:50.187	0.24900457	2.5307484	9.778218	0.22654061	0.26398724	0.25652185	0.5211234	3.0035594	9.3208065	Walking_Type
14:09:50.210	0.24900457	2.5307484	9.778218	0.22654061	0.26398724	0.25652185	0.5211234	3.0035594	9.3208065	Walking_Type
14:09:50.234	0.24900457	2.5307484	9.778218	0.22654061	0.26398724	0.25652185	0.5211234	3.0035594	9.3208065	Walking_Type
14:09:50.257	0.24900457	2.5307484	9.778218	0.22654061	0.26398724	0.25652185	0.5211234	3.0035594	9.3208065	Walking_Type
14:09:50.279	0.24900457	2.5307484	9.778218	0.22654061	0.26398724	0.25652185	0.5211234	3.0035594	9.3208065	Walking_Type
14:09:50.302	0.24900457	2.5307484	9.778218	0.22654061	0.26398724	0.25652185	0.5211234	3.0035594	9.3208065	Walking_Type
14:09:50.341	0.24900457	2.5307484	9.778218	0.22654061	0.26398724	0.25652185	0.5211234	3.0035594	9.3208065	Walking_Type
14:09:50.365	0.102953814	2.5403256	7.0726876	0.15751283	-0.0444997	0.27179348	0.49468789	3.111919	9.286636	Walking_Type
14:09:50.388	0.102953814	2.5403256	7.0726876	0.15751283	-0.0444997	0.27179348	0.49468789	3.111919	9.286636	Walking_Type
14:09:50.409	0.102953814	2.5403256	7.0726876	0.15751283	-0.0444997	0.27179348	0.49468789	3.111919	9.286636	Walking_Type
14:09:50.431	0.102953814	2.5403256	7.0726876	0.15751283	-0.0444997	0.27179348	0.49468789	3.111919	9.286636	Walking_Type
14:09:50.453	0.102953814	2.5403256	7.0726876	0.15751283	-0.0444997	0.27179348	0.49468789	3.111919	9.286636	Walking_Type
14:09:50.475	0.102953814	2.5403256	7.0726876	0.15751283	-0.0444997	0.27179348	0.49468789	3.111919	9.286636	Walking_Type
14:09:50.498	0.102953814	2.5403256	7.0726876	0.15751283	-0.0444997	0.27179348	0.49468789	3.111919	9.286636	Walking_Type
14:09:50.521	0.102953814	2.5403256	7.0726876	0.15751283	-0.0444997	0.27179348	0.49468789	3.111919	9.286636	Walking_Type
14:09:50.544	0.45251793	3.7614057	9.059936	0.004796514	-0.101310164	-0.07090191	0.72695506	3.1325057	9.264412	Walking_Type
14:09:50.566	0.45251793	3.7614057	9.059936	0.004796514	-0.101310164	-0.07090191	0.72695506	3.1325057	9.264412	Walking_Type
14:09:50.590	0.45251793	3.7614057	9.059936	0.004796514	-0.101310164	-0.07090191	0.72695506	3.1325057	9.264412	Walking_Type
14:09:50.613	0.45251793	3.7614057	9.059936	0.004796514	-0.101310164	-0.07090191	0.72695506	3.1325057	9.264412	Walking_Type
14:09:50.634	0.45251793	3.7614057	9.059936	0.004796514	-0.101310164	-0.07090191	0.72695506	3.1325057	9.264412	Walking_Type
14:09:50.658	0.45251793	3.7614057	9.059936	0.004796514	-0.101310164	-0.07090191	0.72695506	3.1325057	9.264412	Walking_Type
14:09:50.679	0.45251793	3.7614057	9.059936	0.004796514	-0.101310164	-0.07090191	0.72695506	3.1325057	9.264412	Walking_Type
14:09:50.718	1.776552	3.677606	9.507666	0.0017421878	-0.5979436	-0.19735101	1.0443783	3.356386	9.155017	Walking_Type
14:09:50.739	1.776552	3.677606	9.507666	0.0017421878	-0.5979436	-0.19735101	1.0443783	3.356386	9.155017	Walking_Type
14:09:50.760	1.776552	3.677606	9.507666	0.0017421878	-0.5979436	-0.19735101	1.0443783	3.356386	9.155017	Walking_Type
14:09:50.781	1.776552	3.677606	9.507666	0.0017421878	-0.5979436	-0.19735101	1.0443783	3.356386	9.155017	Walking_Type
14:09:50.803	1.776552	3.677606	9.507666	0.0017421878	-0.5979436	-0.19735101	1.0443783	3.356386	9.155017	Walking_Type
14:09:50.825	1.776552	3.677606	9.507666	0.0017421878	-0.5979436	-0.19735101	1.0443783	3.356386	9.155017	Walking_Type
14:09:50.848	1.776552	3.677606	9.507666	0.0017421878	-0.5979436	-0.19735101	1.0443783	3.356386	9.155017	Walking_Type
14:09:50.869	1.776552	3.677606	9.507666	0.0017421878	-0.5979436	-0.19735101	1.0443783	3.356386	9.155017	Walking_Type
14:09:50.890	2.6887705	2.2194927	10.276228	-0.41853312	-0.6345955	-0.39710394	1.4886148	3.550131	9.019477	Walking_Type
14:09:50.911	2.6887705	2.2194927	10.276228	-0.41853312	-0.6345955	-0.39710394	1.4886148	3.550131	9.019477	Walking_Type
14:09:50.933	2.6887705	2.2194927	10.276228	-0.41853312	-0.6345955	-0.39710394	1.4886148	3.550131	9.019477	Walking_Type
14:09:50.956	2.6887705	2.2194927	10.276228	-0.41853312	-0.6345955	-0.39710394	1.4886148	3.550131	9.019477	Walking_Type
14:09:50.978	2.6887705	2.2194927	10.276228	-0.41853312	-0.6345955	-0.39710394	1.4886148	3.550131	9.019477	Walking_Type
14:09:51.000	2.6887705	2.2194927	10.276228	-0.41853312	-0.6345955	-0.39710394	1.4886148	3.550131	9.019477	Walking_Type
14:09:51.021	2.6887705	2.2194927	10.276228	-0.41853312	-0.6345955	-0.39710394	1.4886148	3.550131	9.019477	Walking_Type
14:09:51.043	2.6887705	2.2194927	10.276228	-0.41853312	-0.6345955	-0.39710394	1.4886148	3.550131	9.019477	Walking_Type
14:09:51.065	2.6887705	2.2194927	10.276228	-0.41853312	-0.6345955	-0.39710394	1.4886148	3.550131	9.019477	Walking_Type
14:09:51.086	1.7262721	3.78056	6.797346	-0.034909725	-0.054273546	-0.1044995	1.7282829	3.6358297	8.942266	Walking_Type
14:09:51.108	1.7262721	3.78056	6.797346	-0.034909725	-0.054273546	-0.1044995	1.7282829	3.6358297	8.942266	Walking_Type
14:09:51.129	1.7262721	3.78056	6.797346	-0.034909725	-0.054273546	-0.1044995	1.7282829	3.6358297	8.942266	Walking_Type
14:09:51.150	1.7262721	3.78056	6.797346	-0.034909725	-0.054273546	-0.1044995	1.7282829	3.6358297	8.942266	Walking_Type
14:09:51.171	1.7262721	3.78056	6.797346	-0.034909725	-0.054273546	-0.1044995	1.7282829	3.6358297	8.942266	Walking_Type
14:09:51.192	1.7262721	3.78056	6.797346	-0.034909725	-0.054273546	-0.1044995	1.7282829	3.6358297	8.942266	Walking_Type
14:09:51.213	1.7262721	3.78056	6.797346	-0.034909725	-0.054273546	-0.1044995	1.7282829	3.6358297	8.942266	Walking_Type
14:09:51.252	1.5874043	4.4270144	9.646533	0.053665735	0.27803713	0.27423698	1.5723002	3.6657968	8.958803	Walking_Type
14:09:51.275	1.5874043	4.4270144	9.646533	0.053665735	0.27803713	0.27423698	1.5723002	3.6657968	8.958803	Walking_Type
14:09:51.296	1.5874043	4.4270144	9.646533	0.053665735	0.27803713	0.27423698	1.5723002	3.6657968	8.958803	Walking_Type
14:09:51.317	1.5874043	4.4270144	9.646533	0.053665735	0.27803713	0.27423698	1.5723002	3.6657968	8.958803	Walking_Type
14:09:51.339	1.5874043	4.4270144	9.646533	0.053665735	0.27803713	0.27423698	1.5723002	3.6657968	8.958803	Walking_Type
14:09:51.361	1.5874043	4.4270144	9.646533	0.053665735	0.27803713	0.27423698	1.5723002	3.6657968	8.958803	Walking_Type
14:09:51.383	1.5874043	4.4270144	9.646533	0.053665735	0.27803713	0.27423698	1.5723002	3.6657968	8.958803	Walking_Type
14:09:51.405	1.5874043	4.4270144	9.646533	0.053665735	0.27803713	0.27423698	1.5723002	3.6657968	8.958803	Walking_Type
14:09:51.426	-0.53392327	3.3926873	10.431855	0.11841745	1.0067993	0.42023376	1.5723002	3.6657968	8.958803	Walking_Type
14:09:51.447	-0.53392327	3.3926873	10.431855	0.11841745	1.0067993	0.42023376	0.38992777	3.6933558	9.076203	Walking_Type
14:09:51.468	-0.53392327	3.3926873	10.431855	0.11841745	1.0067993	0.42023376	0.38992777	3.6933558	9.076203	Walking_Type
14:09:51.491	-0.53392327	3.3926873	10.431855	0.11841745	1.0067993	0.42023376	0.38992777	3.6933558	9.076203	Walking_Type
14:09:51.513	-0.53392327	3.3926873	10.431855	0.11841745	1.0067993	0.42023376	0.38992777	3.6933558	9.076203	Walking_Type
14:09:51.535	-0.53392327	3.3926873	10.431855	0.11841745	1.0067993	0.42023376	0.38992777	3.6933558	9.076203	Walking_Type
14:09:51.557	-0.53392327	3.3926873	10.431855	0.11841745	1.0067993	0.42023376	0.38992777	3.6933558	9.076203	Walking_Type
14:09:51.580	-0.53392327	3.3926873	10.431855	0.11841745	1.0067993	0.42023376	0.38992777	3.6933558	9.076203	Walking_Type
14:09:51.603	-0.53392327	3.3926873	10.431855	0.11841745	1.0067993	0.42023376	0.38992777	3.6933558	9.076203	Walking_Type
14:09:51.625	-0.3423813	3.0048149	6.9673395	0.086041585	0.06179085	0.27790216	-0.0032483344	3.7285557	9.070184	Walking_Type
14:09:51.646	-0.3423813	3.0048149	6.9673395	0.086041585	0.06179085	0.27790216	-0.0032483344	3.7285557	9.070184	Walking_Type
14:09:51.667	-0.3423813	3.0048149	6.9673395	0.086041585	0.06179085	0.27790216	-0.0032483344	3.7285557	9.070184	Walking_Type
14:09:51.701	-0.3423813	3.0048149	6.9673395	0.086041585	0.06179085	0.27790216	-0.0032483344	3.7285557	9.070184	Walking_Type
14:09:51.722	-0.3423813	3.0048149	6.9673395	0.086041585	0.06179085	0.27790216	-0.0032483344	3.7285557	9.070184	Walking_Type
14:09:51.743	-0.3423813	3.0048149	6.9673395	0.086041585	0.06179085	0.27790216	-0.0032483344	3.7285557	9.070184	Walking_Type
14:09:51.764	-0.3423813	3.0048149	6.9673395	0.086041585	0.06179085	0.27790216	-0.0032483344	3.7285557	9.070184	Walking_Type
14:09:51.785	-0.3423813	3.0048149	6.9673395	0.086041585	0.06179085	0.27790216	-0.0032483344	3.7285557	9.070184	Walking_Type
14:09:51.805	-0.4956149	4.3958883	8.277008	0.08543073	-0.31999993	-0.035471722	0.07364983	3.6817372	9.088991	Walking_Type
14:09:51.826	-0.4956149	4.3958883	8.277008	0.08543073	-0.31999993	-0.035471722	0.07364983	3.6817372	9.088991	Walking_Type
14:09:51.846	-0.4956149	4.3958883	8.277008	0.08543073	-0.31999993	-0.035471722	0.07364983	3.6817372	9.088991	Walking_Type
14:09:51.868	-0.4956149	4.3958883	8.277008	0.08543073	-0.31999993	-0.035471722	0.07364983	3.6817372	9.088991	Walking_Type
14:09:51.890	-0.4956149	4.3958883	8.277008	0.08543073	-0.31999993	-0.035471722	0.07364983	3.6817372	9.088991	Walking_Type
14:09:51.911	-0.4956149	4.3958883	8.277008	0.08543073	-0.31999993	-0.035471722	0.07364983	3.6817372	9.088991	Walking_Type
14:09:51.953	-0.4956149	4.3958883	8.277008	0.08543073	-0.31999993	-0.035471722	0.07364983	3.6817372	9.088991	Walking_Type
14:09:51.974	0.29928434	4.4844766	8.499676	0.12941302	-0.48065746	-0.24316591	0.44681242	3.9354115	8.971246	Walking_Type
14:09:51.997	0.29928434	4.4844766	8.499676	0.12941302	-0.48065746	-0.24316591	0.44681242	3.9354115	8.971246	Walking_Type
14:09:52.019	0.29928434	4.4844766	8.499676	0.12941302	-0.48065746	-0.24316591	0.44681242	3.9354115	8.971246	Walking_Type
14:09:52.041	0.29928434	4.4844766	8.499676	0.12941302	-0.48065746	-0.24316591	0.44681242	3.9354115	8.971246	Walking_Type
14:09:52.065	0.29928434	4.4844766	8.499676	0.12941302	-0.48065746	-0.24316591	0.44681242	3.9354115	8.971246	Walking_Type
14:09:52.087	0.29928434	4.4844766	8.499676	0.12941302	-0.48065746	-0.24316591	0.44681242	3.9354115	8.971246	Walking_Type
14:09:52.109	0.29928434	4.4844766	8.499676	0.12941302	-0.48065746	-0.24316591	0.44681242	3.9354115	8.971246	Walking_Type
14:09:52.130	0.29928434	4.4844766	8.499676	0.12941302	-0.48065746	-0.24316591	0.44681242	3.9354115	8.971246	Walking_Type
14:09:52.151	2.2625897	3.1700199	7.4222517	-0.0862224	-0.49715084	-0.17902505	1.1514734	3.9760945	8.890171	Walking_Type
14:09:52.172	2.2625897	3.1700199	7.4222517	-0.0862224	-0.49715084	-0.17902505	1.1514734	3.9760945	8.890171	Walking_Type
14:09:52.194	2.2625897	3.1700199	7.4222517	-0.0862224	-0.49715084	-0.17902505	1.1514734	3.9760945	8.890171	Walking_Type
14:09:52.215	2.2625897	3.1700199	7.4222517	-0.0862224	-0.49715084	-0.17902505	1.1514734	3.9760945	8.890171	Walking_Type
14:09:52.236	2.2625897	3.1700199	7.4222517	-0.0862224	-0.49715084	-0.17902505	1.1514734	3.9760945	8.890171	Walking_Type
14:09:52.257	2.2625897	3.1700199	7.4222517	-0.0862224	-0.49715084	-0.17902505	1.1514734	3.9760945	8.890171	Walking_Type
14:09:52.286	2.2625897	3.1700199	7.4222517	-0.0862224	-0.49715084	-0.17902505	1.1514734	3.9760945	8.890171	Walking_Type
14:09:52.308	2.2625897	3.1700199	7.4222517	-0.0862224	-0.49715084	-0.17902505	1.1514734	3.9760945	8.890171	Walking_Type
14:09:52.329	1.1396748	3.4908526	7.2977495	-0.10515923	-0.17217053	-0.2168987	1.3912104	3.739921	8.958119	Walking_Type
14:09:52.351	1.1396748	3.4908526	7.2977495	-0.10515923	-0.17217053	-0.2168987	1.3912104	3.739921	8.958119	Walking_Type
14:09:52.373	1.1396748	3.4908526	7.2977495	-0.10515923	-0.17217053	-0.2168987	1.3912104	3.739921	8.958119	Walking_Type
14:09:52.397	1.1396748	3.4908526	7.2977495	-0.10515923	-0.17217053	-0.2168987	1.3912104	3.739921	8.958119	Walking_Type
14:09:52.418	1.1396748	3.4908526	7.2977495	-0.10515923	-0.17217053	-0.2168987	1.3912104	3.739921	8.958119	Walking_Type
14:09:52.439	1.1396748	3.4908526	7.2977495	-0.10515923	-0.17217053	-0.2168987	1.3912104	3.739921	8.958119	Walking_Type
14:09:52.460	1.1396748	3.4908526	7.2977495	-0.10515923	-0.17217053	-0.2168987	1.3912104	3.739921	8.958119	Walking_Type
14:09:52.481	1.1396748	3.4908526	7.2977495	-0.10515923	-0.17217053	-0.2168987	1.3912104	3.739921	8.958119	Walking_Type
14:09:52.502	1.1396748	3.4908526	7.2977495	-0.10515923	-0.17217053	-0.2168987	1.3912104	3.739921	8.958119	Walking_Type
14:09:52.524	1.2713599	4.6712303	8.703189	-0.033077132	0.2841458	0.16611381	1.376476	3.6762738	8.986695	Walking_Type
14:09:52.547	1.2713599	4.6712303	8.703189	-0.033077132	0.2841458	0.16611381	1.376476	3.6762738	8.986695	Walking_Type
14:09:52.569	1.2713599	4.6712303	8.703189	-0.033077132	0.2841458	0.16611381	1.376476	3.6762738	8.986695	Walking_Type
14:09:52.591	1.2713599	4.6712303	8.703189	-0.033077132	0.2841458	0.16611381	1.376476	3.6762738	8.986695	Walking_Type
14:09:52.614	1.2713599	4.6712303	8.703189	-0.033077132	0.2841458	0.16611381	1.376476	3.6762738	8.986695	Walking_Type
14:09:52.637	1.2713599	4.6712303	8.703189	-0.033077132	0.2841458	0.16611381	1.376476	3.6762738	8.986695	Walking_Type
14:09:52.659	1.2713599	4.6712303	8.703189	-0.033077132	0.2841458	0.16611381	1.376476	3.6762738	8.986695	Walking_Type
14:09:52.681	1.2713599	4.6712303	8.703189	-0.033077132	0.2841458	0.16611381	1.376476	3.6762738	8.986695	Walking_Type
14:09:52.703	-0.3328042	4.2642035	9.462174	-0.11004615	0.81865287	0.3212736	0.64525485	3.7779589	9.026686	Walking_Type
14:09:52.724	-0.3328042	4.2642035	9.462174	-0.11004615	0.81865287	0.3212736	0.64525485	3.7779589	9.026686	Walking_Type
14:09:52.745	-0.3328042	4.2642035	9.462174	-0.11004615	0.81865287	0.3212736	0.64525485	3.7779589	9.026686	Walking_Type
14:09:52.766	-0.3328042	4.2642035	9.462174	-0.11004615	0.81865287	0.3212736	0.64525485	3.7779589	9.026686	Walking_Type
14:09:52.788	-0.3328042	4.2642035	9.462174	-0.11004615	0.81865287	0.3212736	0.64525485	3.7779589	9.026686	Walking_Type
14:09:52.810	-0.3328042	4.2642035	9.462174	-0.11004615	0.81865287	0.3212736	0.64525485	3.7779589	9.026686	Walking_Type
14:09:52.832	-0.3328042	4.2642035	9.462174	-0.11004615	0.81865287	0.3212736	0.64525485	3.7779589	9.026686	Walking_Type
14:09:52.854	-0.3328042	4.2642035	9.462174	-0.11004615	0.81865287	0.3212736	0.64525485	3.7779589	9.026686	Walking_Type
14:09:52.877	0.18196489	2.169213	9.6585045	-0.14058942	-0.2204289	0.34265387	0.23650376	3.6312294	9.106515	Walking_Type
14:09:52.899	0.18196489	2.169213	9.6585045	-0.14058942	-0.2204289	0.34265387	0.23650376	3.6312294	9.106515	Walking_Type
14:09:52.921	0.18196489	2.169213	9.6585045	-0.14058942	-0.2204289	0.34265387	0.23650376	3.6312294	9.106515	Walking_Type
14:09:52.944	0.18196489	2.169213	9.6585045	-0.14058942	-0.2204289	0.34265387	0.23650376	3.6312294	9.106515	Walking_Type
14:09:52.965	0.18196489	2.169213	9.6585045	-0.14058942	-0.2204289	0.34265387	0.23650376	3.6312294	9.106515	Walking_Type
14:09:52.987	0.18196489	2.169213	9.6585045	-0.14058942	-0.2204289	0.34265387	0.23650376	3.6312294	9.106515	Walking_Type
14:09:53.010	0.18196489	2.169213	9.6585045	-0.14058942	-0.2204289	0.34265387	0.23650376	3.6312294	9.106515	Walking_Type
14:09:53.033	0.18196489	2.169213	9.6585045	-0.14058942	-0.2204289	0.34265387	0.23650376	3.6312294	9.106515	Walking_Type
14:09:53.056	0.36871833	3.7877429	7.989695	-0.26703852	-0.2589134	0.058601525	0.2960852	3.4787385	9.164119	Walking_Type
14:09:53.079	0.36871833	3.7877429	7.989695	-0.26703852	-0.2589134	0.058601525	0.2960852	3.4787385	9.164119	Walking_Type
14:09:53.100	0.36871833	3.7877429	7.989695	-0.26703852	-0.2589134	0.058601525	0.2960852	3.4787385	9.164119	Walking_Type
14:09:53.123	0.36871833	3.7877429	7.989695	-0.26703852	-0.2589134	0.058601525	0.2960852	3.4787385	9.164119	Walking_Type
14:09:53.146	0.36871833	3.7877429	7.989695	-0.26703852	-0.2589134	0.058601525	0.2960852	3.4787385	9.164119	Walking_Type
14:09:53.170	0.36871833	3.7877429	7.989695	-0.26703852	-0.2589134	0.058601525	0.2960852	3.4787385	9.164119	Walking_Type
14:09:53.193	0.36871833	3.7877429	7.989695	-0.26703852	-0.2589134	0.058601525	0.2960852	3.4787385	9.164119	Walking_Type
14:09:53.215	0.36871833	3.7877429	7.989695	-0.26703852	-0.2589134	0.058601525	0.2960852	3.4787385	9.164119	Walking_Type
14:09:53.238	-0.047885496	3.9673133	8.9186735	0.27296636	0.105162285	-0.07090191	0.5730071	3.450428	9.161691	Walking_Type
14:09:53.261	-0.047885496	3.9673133	8.9186735	0.27296636	0.105162285	-0.07090191	0.5730071	3.450428	9.161691	Walking_Type
14:09:53.284	-0.047885496	3.9673133	8.9186735	0.27296636	0.105162285	-0.07090191	0.5730071	3.450428	9.161691	Walking_Type
14:09:53.307	-0.047885496	3.9673133	8.9186735	0.27296636	0.105162285	-0.07090191	0.5730071	3.450428	9.161691	Walking_Type
14:09:53.329	-0.047885496	3.9673133	8.9186735	0.27296636	0.105162285	-0.07090191	0.5730071	3.450428	9.161691	Walking_Type
14:09:53.352	-0.047885496	3.9673133	8.9186735	0.27296636	0.105162285	-0.07090191	0.5730071	3.450428	9.161691	Walking_Type
14:09:53.374	-0.047885496	3.9673133	8.9186735	0.27296636	0.105162285	-0.07090191	0.5730071	3.450428	9.161691	Walking_Type
14:09:53.397	-0.047885496	3.9673133	8.9186735	0.27296636	0.105162285	-0.07090191	0.5730071	3.450428	9.161691	Walking_Type
14:09:53.419	0.9074302	2.978478	7.3743663	0.3529897	0.38921463	-0.22300735	0.7823663	3.4305227	9.153676	Walking_Type
14:09:53.442	0.9074302	2.978478	7.3743663	0.3529897	0.38921463	-0.22300735	0.7823663	3.4305227	9.153676	Walking_Type
14:09:53.465	0.9074302	2.978478	7.3743663	0.3529897	0.38921463	-0.22300735	0.7823663	3.4305227	9.153676	Walking_Type
14:09:53.489	0.9074302	2.978478	7.3743663	0.3529897	0.38921463	-0.22300735	0.7823663	3.4305227	9.153676	Walking_Type
14:09:53.512	0.9074302	2.978478	7.3743663	0.3529897	0.38921463	-0.22300735	0.7823663	3.4305227	9.153676	Walking_Type
14:09:53.535	0.9074302	2.978478	7.3743663	0.3529897	0.38921463	-0.22300735	0.7823663	3.4305227	9.153676	Walking_Type
14:09:53.557	0.9074302	2.978478	7.3743663	0.3529897	0.38921463	-0.22300735	0.7823663	3.4305227	9.153676	Walking_Type
14:09:53.580	0.9074302	2.978478	7.3743663	0.3529897	0.38921463	-0.22300735	0.7823663	3.4305227	9.153676	Walking_Type
14:09:53.603	0.12689656	3.275368	6.56989	0.0017421878	0.07400816	0.0072888443	0.56890464	3.3755805	9.189786	Walking_Type
14:09:53.626	0.12689656	3.275368	6.56989	0.0017421878	0.07400816	0.0072888443	0.56890464	3.3755805	9.189786	Walking_Type
14:09:53.649	0.12689656	3.275368	6.56989	0.0017421878	0.07400816	0.0072888443	0.56890464	3.3755805	9.189786	Walking_Type
14:09:53.671	0.12689656	3.275368	6.56989	0.0017421878	0.07400816	0.0072888443	0.56890464	3.3755805	9.189786	Walking_Type
14:09:53.693	0.12689656	3.275368	6.56989	0.0017421878	0.07400816	0.0072888443	0.56890464	3.3755805	9.189786	Walking_Type
14:09:53.716	0.12689656	3.275368	6.56989	0.0017421878	0.07400816	0.0072888443	0.56890464	3.3755805	9.189786	Walking_Type
14:09:53.739	0.12689656	3.275368	6.56989	0.0017421878	0.07400816	0.0072888443	0.56890464	3.3755805	9.189786	Walking_Type
14:09:53.762	0.12689656	3.275368	6.56989	0.0017421878	0.07400816	0.0072888443	0.56890464	3.3755805	9.189786	Walking_Type
14:09:53.784	0.6608198	3.9768906	8.758257	0.005407379	0.112492666	0.14412266	0.5504053	3.2790606	9.22579	Walking_Type
14:09:53.806	0.6608198	3.9768906	8.758257	0.005407379	0.112492666	0.14412266	0.5504053	3.2790606	9.22579	Walking_Type
14:09:53.829	0.6608198	3.9768906	8.758257	0.005407379	0.112492666	0.14412266	0.5504053	3.2790606	9.22579	Walking_Type
14:09:53.853	0.6608198	3.9768906	8.758257	0.005407379	0.112492666	0.14412266	0.5504053	3.2790606	9.22579	Walking_Type
14:09:53.875	0.6608198	3.9768906	8.758257	0.005407379	0.112492666	0.14412266	0.5504053	3.2790606	9.22579	Walking_Type
14:09:53.899	0.6608198	3.9768906	8.758257	0.005407379	0.112492666	0.14412266	0.5504053	3.2790606	9.22579	Walking_Type
14:09:53.921	0.6608198	3.9768906	8.758257	0.005407379	0.112492666	0.14412266	0.5504053	3.2790606	9.22579	Walking_Type
14:09:53.942	0.6608198	3.9768906	8.758257	0.005407379	0.112492666	0.14412266	0.5504053	3.2790606	9.22579	Walking_Type
14:09:53.966	0.35435268	3.859571	9.735122	0.1507933	0.057514798	0.039664704	0.4682776	3.4018373	9.185782	Walking_Type
14:09:53.986	0.35435268	3.859571	9.735122	0.1507933	0.057514798	0.039664704	0.4682776	3.4018373	9.185782	Walking_Type
14:09:54.007	0.35435268	3.859571	9.735122	0.1507933	0.057514798	0.039664704	0.4682776	3.4018373	9.185782	Walking_Type
14:09:54.029	0.35435268	3.859571	9.735122	0.1507933	0.057514798	0.039664704	0.4682776	3.4018373	9.185782	Walking_Type
14:09:54.051	0.35435268	3.859571	9.735122	0.1507933	0.057514798	0.039664704	0.4682776	3.4018373	9.185782	Walking_Type
14:09:54.073	0.35435268	3.859571	9.735122	0.1507933	0.057514798	0.039664704	0.4682776	3.4018373	9.185782	Walking_Type
14:09:54.095	0.35435268	3.859571	9.735122	0.1507933	0.057514798	0.039664704	0.4682776	3.4018373	9.185782	Walking_Type
14:09:54.118	0.35435268	3.859571	9.735122	0.1507933	0.057514798	0.039664704	0.4682776	3.4018373	9.185782	Walking_Type
14:09:54.139	-0.38308397	2.52596	8.214757	0.21737762	0.1802987	0.18688323	0.043546297	3.4832497	9.167085	Walking_Type
14:09:54.161	-0.38308397	2.52596	8.214757	0.21737762	0.1802987	0.18688323	0.043546297	3.4832497	9.167085	Walking_Type
14:09:54.183	-0.38308397	2.52596	8.214757	0.21737762	0.1802987	0.18688323	0.043546297	3.4832497	9.167085	Walking_Type
14:09:54.205	-0.38308397	2.52596	8.214757	0.21737762	0.1802987	0.18688323	0.043546297	3.4832497	9.167085	Walking_Type
14:09:54.229	-0.38308397	2.52596	8.214757	0.21737762	0.1802987	0.18688323	0.043546297	3.4832497	9.167085	Walking_Type
14:09:54.252	-0.38308397	2.52596	8.214757	0.21737762	0.1802987	0.18688323	0.043546297	3.4832497	9.167085	Walking_Type
14:09:54.275	-0.38308397	2.52596	8.214757	0.21737762	0.1802987	0.18688323	0.043546297	3.4832497	9.167085	Walking_Type
14:09:54.298	-0.38308397	2.52596	8.214757	0.21737762	0.1802987	0.18688323	0.043546297	3.4832497	9.167085	Walking_Type
14:09:54.320	-0.30886146	3.3064935	7.0894475	-0.0055881953	-0.042667106	0.14839871	0.030168673	3.4844768	9.166673	Walking_Type
14:09:54.342	-0.30886146	3.3064935	7.0894475	-0.0055881953	-0.042667106	0.14839871	0.030168673	3.4844768	9.166673	Walking_Type
14:09:54.364	-0.30886146	3.3064935	7.0894475	-0.0055881953	-0.042667106	0.14839871	0.030168673	3.4844768	9.166673	Walking_Type
14:09:54.387	-0.30886146	3.3064935	7.0894475	-0.0055881953	-0.042667106	0.14839871	0.030168673	3.4844768	9.166673	Walking_Type
14:09:54.411	-0.30886146	3.3064935	7.0894475	-0.0055881953	-0.042667106	0.14839871	0.030168673	3.4844768	9.166673	Walking_Type
14:09:54.433	-0.30886146	3.3064935	7.0894475	-0.0055881953	-0.042667106	0.14839871	0.030168673	3.4844768	9.166673	Walking_Type
14:09:54.456	-0.30886146	3.3064935	7.0894475	-0.0055881953	-0.042667106	0.14839871	0.030168673	3.4844768	9.166673	Walking_Type
14:09:54.479	-0.30886146	3.3064935	7.0894475	-0.0055881953	-0.042667106	0.14839871	0.030168673	3.4844768	9.166673	Walking_Type
14:09:54.509	0.51716334	3.902668	10.405519	-0.07095078	-0.47393796	-0.23583552	0.29630142	3.5378404	9.1414585	Walking_Type
14:09:54.532	0.51716334	3.902668	10.405519	-0.07095078	-0.47393796	-0.23583552	0.29630142	3.5378404	9.1414585	Walking_Type
14:09:54.555	0.51716334	3.902668	10.405519	-0.07095078	-0.47393796	-0.23583552	0.29630142	3.5378404	9.1414585	Walking_Type
14:09:54.578	0.51716334	3.902668	10.405519	-0.07095078	-0.47393796	-0.23583552	0.29630142	3.5378404	9.1414585	Walking_Type
14:09:54.601	0.51716334	3.902668	10.405519	-0.07095078	-0.47393796	-0.23583552	0.29630142	3.5378404	9.1414585	Walking_Type
14:09:54.623	0.51716334	3.902668	10.405519	-0.07095078	-0.47393796	-0.23583552	0.29630142	3.5378404	9.1414585	Walking_Type
14:09:54.647	0.51716334	3.902668	10.405519	-0.07095078	-0.47393796	-0.23583552	0.29630142	3.5378404	9.1414585	Walking_Type
14:09:54.670	0.9217958	2.300898	10.060742	0.17583877	-0.0017391334	-0.48995548	0.548289	3.4227934	9.173561	Walking_Type
14:09:54.691	0.9217958	2.300898	10.060742	0.17583877	-0.0017391334	-0.48995548	0.548289	3.4227934	9.173561	Walking_Type
14:09:54.714	0.9217958	2.300898	10.060742	0.17583877	-0.0017391334	-0.48995548	0.548289	3.4227934	9.173561	Walking_Type
14:09:54.737	0.9217958	2.300898	10.060742	0.17583877	-0.0017391334	-0.48995548	0.548289	3.4227934	9.173561	Walking_Type
14:09:54.761	0.9217958	2.300898	10.060742	0.17583877	-0.0017391334	-0.48995548	0.548289	3.4227934	9.173561	Walking_Type
14:09:54.783	0.9217958	2.300898	10.060742	0.17583877	-0.0017391334	-0.48995548	0.548289	3.4227934	9.173561	Walking_Type
14:09:54.805	0.9217958	2.300898	10.060742	0.17583877	-0.0017391334	-0.48995548	0.548289	3.4227934	9.173561	Walking_Type
14:09:54.828	0.9217958	2.300898	10.060742	0.17583877	-0.0017391334	-0.48995548	0.548289	3.4227934	9.173561	Walking_Type
14:09:54.851	-0.23942748	2.8276386	7.8125186	0.24120137	0.2261136	-0.25477234	0.5007282	3.4215658	9.176739	Walking_Type
14:09:54.874	-0.23942748	2.8276386	7.8125186	0.24120137	0.2261136	-0.25477234	0.5007282	3.4215658	9.176739	Walking_Type
14:09:54.897	-0.23942748	2.8276386	7.8125186	0.24120137	0.2261136	-0.25477234	0.5007282	3.4215658	9.176739	Walking_Type
14:09:54.919	-0.23942748	2.8276386	7.8125186	0.24120137	0.2261136	-0.25477234	0.5007282	3.4215658	9.176739	Walking_Type
14:09:54.942	-0.23942748	2.8276386	7.8125186	0.24120137	0.2261136	-0.25477234	0.5007282	3.4215658	9.176739	Walking_Type
14:09:54.965	-0.23942748	2.8276386	7.8125186	0.24120137	0.2261136	-0.25477234	0.5007282	3.4215658	9.176739	Walking_Type
14:09:54.989	-0.23942748	2.8276386	7.8125186	0.24120137	0.2261136	-0.25477234	0.5007282	3.4215658	9.176739	Walking_Type
14:09:55.011	-0.23942748	2.8276386	7.8125186	0.24120137	0.2261136	-0.25477234	0.5007282	3.4215658	9.176739	Walking_Type
14:09:55.037	1.1468576	3.8140798	9.126976	-0.067896456	-0.541744	-0.18635544	0.67773056	3.212039	9.24088	Walking_Type
14:09:55.060	1.1468576	3.8140798	9.126976	-0.067896456	-0.541744	-0.18635544	0.67773056	3.212039	9.24088	Walking_Type
14:09:55.082	1.1468576	3.8140798	9.126976	-0.067896456	-0.541744	-0.18635544	0.67773056	3.212039	9.24088	Walking_Type
14:09:55.104	1.1468576	3.8140798	9.126976	-0.067896456	-0.541744	-0.18635544	0.67773056	3.212039	9.24088	Walking_Type
14:09:55.125	1.1468576	3.8140798	9.126976	-0.067896456	-0.541744	-0.18635544	0.67773056	3.212039	9.24088	Walking_Type
14:09:55.147	1.1468576	3.8140798	9.126976	-0.067896456	-0.541744	-0.18635544	0.67773056	3.212039	9.24088	Walking_Type
14:09:55.169	1.1468576	3.8140798	9.126976	-0.067896456	-0.541744	-0.18635544	0.67773056	3.212039	9.24088	Walking_Type
14:09:55.190	1.1468576	3.8140798	9.126976	-0.067896456	-0.541744	-0.18635544	0.67773056	3.212039	9.24088	Walking_Type
14:09:55.212	-0.15323359	3.6201434	9.311335	-0.11493307	0.58408064	0.2314764	0.20253429	3.3583047	9.211467	Walking_Type
14:09:55.234	-0.15323359	3.6201434	9.311335	-0.11493307	0.58408064	0.2314764	0.20253429	3.3583047	9.211467	Walking_Type
14:09:55.256	-0.15323359	3.6201434	9.311335	-0.11493307	0.58408064	0.2314764	0.20253429	3.3583047	9.211467	Walking_Type
14:09:55.278	-0.15323359	3.6201434	9.311335	-0.11493307	0.58408064	0.2314764	0.20253429	3.3583047	9.211467	Walking_Type
14:09:55.300	-0.15323359	3.6201434	9.311335	-0.11493307	0.58408064	0.2314764	0.20253429	3.3583047	9.211467	Walking_Type
14:09:55.324	-0.15323359	3.6201434	9.311335	-0.11493307	0.58408064	0.2314764	0.20253429	3.3583047	9.211467	Walking_Type
14:09:55.346	-0.15323359	3.6201434	9.311335	-0.11493307	0.58408064	0.2314764	0.20253429	3.3583047	9.211467	Walking_Type
14:09:55.370	-0.15323359	3.6201434	9.311335	-0.11493307	0.58408064	0.2314764	0.20253429	3.3583047	9.211467	Walking_Type
14:09:55.394	-0.15323359	3.6201434	9.311335	-0.11493307	0.58408064	0.2314764	-0.51991993	3.2758753	9.228689	Walking_Type
14:09:55.417	-1.2330515	2.7031362	8.047157	0.08909592	0.3824951	0.43184018	-0.51991993	3.2758753	9.228689	Walking_Type
14:09:55.439	-1.2330515	2.7031362	8.047157	0.08909592	0.3824951	0.43184018	-0.51991993	3.2758753	9.228689	Walking_Type
14:09:55.460	-1.2330515	2.7031362	8.047157	0.08909592	0.3824951	0.43184018	-0.51991993	3.2758753	9.228689	Walking_Type
14:09:55.481	-1.2330515	2.7031362	8.047157	0.08909592	0.3824951	0.43184018	-0.51991993	3.2758753	9.228689	Walking_Type
14:09:55.508	-1.2330515	2.7031362	8.047157	0.08909592	0.3824951	0.43184018	-0.51991993	3.2758753	9.228689	Walking_Type
14:09:55.549	-1.2330515	2.7031362	8.047157	0.08909592	0.3824951	0.43184018	-0.51991993	3.2758753	9.228689	Walking_Type
14:09:55.569	-0.6943397	3.5866237	7.491686	0.0402267	-0.28823492	0.1997114	-0.62211186	3.1847868	9.254214	Walking_Type
14:09:55.590	-0.6943397	3.5866237	7.491686	0.0402267	-0.28823492	0.1997114	-0.62211186	3.1847868	9.254214	Walking_Type
14:09:55.612	-0.6943397	3.5866237	7.491686	0.0402267	-0.28823492	0.1997114	-0.62211186	3.1847868	9.254214	Walking_Type
14:09:55.633	-0.6943397	3.5866237	7.491686	0.0402267	-0.28823492	0.1997114	-0.62211186	3.1847868	9.254214	Walking_Type
14:09:55.655	-0.6943397	3.5866237	7.491686	0.0402267	-0.28823492	0.1997114	-0.62211186	3.1847868	9.254214	Walking_Type
14:09:55.678	-0.6943397	3.5866237	7.491686	0.0402267	-0.28823492	0.1997114	-0.62211186	3.1847868	9.254214	Walking_Type
14:09:55.699	-0.6943397	3.5866237	7.491686	0.0402267	-0.28823492	0.1997114	-0.62211186	3.1847868	9.254214	Walking_Type
14:09:55.720	-0.6943397	3.5866237	7.491686	0.0402267	-0.28823492	0.1997114	-0.62211186	3.1847868	9.254214	Walking_Type
14:09:55.741	-0.6943397	3.5866237	7.491686	0.0402267	-0.28823492	0.1997114	-0.62211186	3.1847868	9.254214	Walking_Type
14:09:55.762	-0.25858167	3.79732	9.586677	0.19782993	-0.49165305	-0.080064885	-0.28800163	3.3864844	9.198867	Walking_Type
14:09:55.784	-0.25858167	3.79732	9.586677	0.19782993	-0.49165305	-0.080064885	-0.28800163	3.3864844	9.198867	Walking_Type
14:09:55.806	-0.25858167	3.79732	9.586677	0.19782993	-0.49165305	-0.080064885	-0.28800163	3.3864844	9.198867	Walking_Type
14:09:55.829	-0.25858167	3.79732	9.586677	0.19782993	-0.49165305	-0.080064885	-0.28800163	3.3864844	9.198867	Walking_Type
14:09:55.850	-0.25858167	3.79732	9.586677	0.19782993	-0.49165305	-0.080064885	-0.28800163	3.3864844	9.198867	Walking_Type
14:09:55.873	-0.25858167	3.79732	9.586677	0.19782993	-0.49165305	-0.080064885	-0.28800163	3.3864844	9.198867	Walking_Type
14:09:55.896	-0.25858167	3.79732	9.586677	0.19782993	-0.49165305	-0.080064885	-0.28800163	3.3864844	9.198867	Walking_Type
14:09:55.920	-0.25858167	3.79732	9.586677	0.19782993	-0.49165305	-0.080064885	-0.28800163	3.3864844	9.198867	Walking_Type
14:09:55.943	0.61293435	2.7031362	9.273026	0.192943	0.09050152	-0.110608146	0.23919316	3.4857156	9.163129	Walking_Type
14:09:55.965	0.61293435	2.7031362	9.273026	0.192943	0.09050152	-0.110608146	0.23919316	3.4857156	9.163129	Walking_Type
14:09:55.989	0.61293435	2.7031362	9.273026	0.192943	0.09050152	-0.110608146	0.23919316	3.4857156	9.163129	Walking_Type
14:09:56.012	0.61293435	2.7031362	9.273026	0.192943	0.09050152	-0.110608146	0.23919316	3.4857156	9.163129	Walking_Type
14:09:56.035	0.61293435	2.7031362	9.273026	0.192943	0.09050152	-0.110608146	0.23919316	3.4857156	9.163129	Walking_Type
14:09:56.065	0.61293435	2.7031362	9.273026	0.192943	0.09050152	-0.110608146	0.23919316	3.4857156	9.163129	Walking_Type
14:09:56.087	0.61293435	2.7031362	9.273026	0.192943	0.09050152	-0.110608146	0.23919316	3.4857156	9.163129	Walking_Type
14:09:56.109	0.08858817	3.0646718	7.80773	0.18133657	0.3733321	-0.26332447	0.32067975	3.5064337	9.152729	Walking_Type
14:09:56.132	0.08858817	3.0646718	7.80773	0.18133657	0.3733321	-0.26332447	0.32067975	3.5064337	9.152729	Walking_Type
14:09:56.154	0.08858817	3.0646718	7.80773	0.18133657	0.3733321	-0.26332447	0.32067975	3.5064337	9.152729	Walking_Type
14:09:56.177	0.08858817	3.0646718	7.80773	0.18133657	0.3733321	-0.26332447	0.32067975	3.5064337	9.152729	Walking_Type
14:09:56.198	0.08858817	3.0646718	7.80773	0.18133657	0.3733321	-0.26332447	0.32067975	3.5064337	9.152729	Walking_Type
14:09:56.221	0.08858817	3.0646718	7.80773	0.18133657	0.3733321	-0.26332447	0.32067975	3.5064337	9.152729	Walking_Type
14:09:56.243	0.08858817	3.0646718	7.80773	0.18133657	0.3733321	-0.26332447	0.32067975	3.5064337	9.152729	Walking_Type
14:09:56.266	0.08858817	3.0646718	7.80773	0.18133657	0.3733321	-0.26332447	0.32067975	3.5064337	9.152729	Walking_Type
14:09:56.288	0.339987	4.103787	8.712766	0.031674586	-0.05610614	0.027447397	0.15693215	3.5167975	9.153025	Walking_Type
14:09:56.311	0.339987	4.103787	8.712766	0.031674586	-0.05610614	0.027447397	0.15693215	3.5167975	9.153025	Walking_Type
14:09:56.333	0.339987	4.103787	8.712766	0.031674586	-0.05610614	0.027447397	0.15693215	3.5167975	9.153025	Walking_Type
14:09:56.357	0.339987	4.103787	8.712766	0.031674586	-0.05610614	0.027447397	0.15693215	3.5167975	9.153025	Walking_Type
14:09:56.379	0.339987	4.103787	8.712766	0.031674586	-0.05610614	0.027447397	0.15693215	3.5167975	9.153025	Walking_Type
14:09:56.401	0.339987	4.103787	8.712766	0.031674586	-0.05610614	0.027447397	0.15693215	3.5167975	9.153025	Walking_Type
14:09:56.424	0.339987	4.103787	8.712766	0.031674586	-0.05610614	0.027447397	0.15693215	3.5167975	9.153025	Walking_Type
14:09:56.447	0.339987	4.103787	8.712766	0.031674586	-0.05610614	0.027447397	0.15693215	3.5167975	9.153025	Walking_Type
14:09:56.469	-0.6703969	4.182798	9.033599	0.024955066	0.49611604	-0.031195667	-0.07026209	3.8617094	9.014025	Walking_Type
14:09:56.492	-0.6703969	4.182798	9.033599	0.024955066	0.49611604	-0.031195667	-0.07026209	3.8617094	9.014025	Walking_Type
14:09:56.514	-0.6703969	4.182798	9.033599	0.024955066	0.49611604	-0.031195667	-0.07026209	3.8617094	9.014025	Walking_Type
14:09:56.536	-0.6703969	4.182798	9.033599	0.024955066	0.49611604	-0.031195667	-0.07026209	3.8617094	9.014025	Walking_Type
14:09:56.568	-0.6703969	4.182798	9.033599	0.024955066	0.49611604	-0.031195667	-0.07026209	3.8617094	9.014025	Walking_Type
14:09:56.591	-0.6703969	4.182798	9.033599	0.024955066	0.49611604	-0.031195667	-0.07026209	3.8617094	9.014025	Walking_Type
14:09:56.614	-0.6703969	4.182798	9.033599	0.024955066	0.49611604	-0.031195667	-0.07026209	3.8617094	9.014025	Walking_Type
14:09:56.636	-0.6703969	4.182798	9.033599	0.024955066	0.49611604	-0.031195667	-0.07026209	3.8617094	9.014025	Walking_Type
14:09:56.658	-0.84996754	2.8467927	7.901107	0.138576	0.08133854	0.34143212	-0.3059562	3.8411894	9.017873	Walking_Type
14:09:56.681	-0.84996754	2.8467927	7.901107	0.138576	0.08133854	0.34143212	-0.3059562	3.8411894	9.017873	Walking_Type
14:09:56.705	-0.84996754	2.8467927	7.901107	0.138576	0.08133854	0.34143212	-0.3059562	3.8411894	9.017873	Walking_Type
14:09:56.727	-0.84996754	2.8467927	7.901107	0.138576	0.08133854	0.34143212	-0.3059562	3.8411894	9.017873	Walking_Type
14:09:56.751	-0.84996754	2.8467927	7.901107	0.138576	0.08133854	0.34143212	-0.3059562	3.8411894	9.017873	Walking_Type
14:09:56.773	-0.84996754	2.8467927	7.901107	0.138576	0.08133854	0.34143212	-0.3059562	3.8411894	9.017873	Walking_Type
14:09:56.796	-0.84996754	2.8467927	7.901107	0.138576	0.08133854	0.34143212	-0.3059562	3.8411894	9.017873	Walking_Type
14:09:56.819	-0.84996754	2.8467927	7.901107	0.138576	0.08133854	0.34143212	-0.3059562	3.8411894	9.017873	Walking_Type
14:09:56.843	-0.0071828244	3.684789	7.7335076	-0.09049847	-0.1605641	0.17038986	-0.07137867	3.683607	9.088251	Walking_Type
14:09:56.865	-0.0071828244	3.684789	7.7335076	-0.09049847	-0.1605641	0.17038986	-0.07137867	3.683607	9.088251	Walking_Type
14:09:56.888	-0.0071828244	3.684789	7.7335076	-0.09049847	-0.1605641	0.17038986	-0.07137867	3.683607	9.088251	Walking_Type
14:09:56.909	-0.0071828244	3.684789	7.7335076	-0.09049847	-0.1605641	0.17038986	-0.07137867	3.683607	9.088251	Walking_Type
14:09:56.930	-0.0071828244	3.684789	7.7335076	-0.09049847	-0.1605641	0.17038986	-0.07137867	3.683607	9.088251	Walking_Type
14:09:56.951	-0.0071828244	3.684789	7.7335076	-0.09049847	-0.1605641	0.17038986	-0.07137867	3.683607	9.088251	Walking_Type
14:09:56.973	-0.0071828244	3.684789	7.7335076	-0.09049847	-0.1605641	0.17038986	-0.07137867	3.683607	9.088251	Walking_Type
14:09:56.994	-0.0071828244	3.684789	7.7335076	-0.09049847	-0.1605641	0.17038986	-0.07137867	3.683607	9.088251	Walking_Type
14:09:57.015	0.47167215	3.8859081	9.996098	-0.034298863	-0.4207927	-0.12893412	0.25652358	3.6683278	9.091091	Walking_Type
14:09:57.039	0.47167215	3.8859081	9.996098	-0.034298863	-0.4207927	-0.12893412	0.25652358	3.6683278	9.091091	Walking_Type
14:09:57.069	0.47167215	3.8859081	9.996098	-0.034298863	-0.4207927	-0.12893412	0.25652358	3.6683278	9.091091	Walking_Type
14:09:57.091	0.47167215	3.8859081	9.996098	-0.034298863	-0.4207927	-0.12893412	0.25652358	3.6683278	9.091091	Walking_Type
14:09:57.113	0.47167215	3.8859081	9.996098	-0.034298863	-0.4207927	-0.12893412	0.25652358	3.6683278	9.091091	Walking_Type
14:09:57.135	0.47167215	3.8859081	9.996098	-0.034298863	-0.4207927	-0.12893412	0.25652358	3.6683278	9.091091	Walking_Type
14:09:57.158	0.47167215	3.8859081	9.996098	-0.034298863	-0.4207927	-0.12893412	0.25652358	3.6683278	9.091091	Walking_Type
14:09:57.180	0.47167215	3.8859081	9.996098	-0.034298863	-0.4207927	-0.12893412	0.25652358	3.6683278	9.091091	Walking_Type
14:09:57.202	1.0343267	2.8803127	8.9186735	0.19172129	0.064845175	-0.25843754	0.5424883	3.6360135	9.091506	Walking_Type
14:09:57.223	1.0343267	2.8803127	8.9186735	0.19172129	0.064845175	-0.25843754	0.5424883	3.6360135	9.091506	Walking_Type
14:09:57.245	1.0343267	2.8803127	8.9186735	0.19172129	0.064845175	-0.25843754	0.5424883	3.6360135	9.091506	Walking_Type
14:09:57.268	1.0343267	2.8803127	8.9186735	0.19172129	0.064845175	-0.25843754	0.5424883	3.6360135	9.091506	Walking_Type
14:09:57.291	1.0343267	2.8803127	8.9186735	0.19172129	0.064845175	-0.25843754	0.5424883	3.6360135	9.091506	Walking_Type
14:09:57.314	1.0343267	2.8803127	8.9186735	0.19172129	0.064845175	-0.25843754	0.5424883	3.6360135	9.091506	Walking_Type
14:09:57.337	1.0343267	2.8803127	8.9186735	0.19172129	0.064845175	-0.25843754	0.5424883	3.6360135	9.091506	Walking_Type
14:09:57.358	1.0343267	2.8803127	8.9186735	0.19172129	0.064845175	-0.25843754	0.5424883	3.6360135	9.091506	Walking_Type
14:09:57.381	0.10774237	3.2705793	6.8715687	0.16239975	0.06240172	-0.18696631	0.5142959	3.5311809	9.134365	Walking_Type
14:09:57.402	0.10774237	3.2705793	6.8715687	0.16239975	0.06240172	-0.18696631	0.5142959	3.5311809	9.134365	Walking_Type
14:09:57.424	0.10774237	3.2705793	6.8715687	0.16239975	0.06240172	-0.18696631	0.5142959	3.5311809	9.134365	Walking_Type
14:09:57.446	0.10774237	3.2705793	6.8715687	0.16239975	0.06240172	-0.18696631	0.5142959	3.5311809	9.134365	Walking_Type
14:09:57.468	0.10774237	3.2705793	6.8715687	0.16239975	0.06240172	-0.18696631	0.5142959	3.5311809	9.134365	Walking_Type
14:09:57.490	0.10774237	3.2705793	6.8715687	0.16239975	0.06240172	-0.18696631	0.5142959	3.5311809	9.134365	Walking_Type
14:09:57.512	0.10774237	3.2705793	6.8715687	0.16239975	0.06240172	-0.18696631	0.5142959	3.5311809	9.134365	Walking_Type
14:09:57.534	0.10774237	3.2705793	6.8715687	0.16239975	0.06240172	-0.18696631	0.5142959	3.5311809	9.134365	Walking_Type
14:09:57.574	0.6177229	3.7757714	8.777411	-0.08866587	-0.039001916	-0.064182386	0.43892917	3.446506	9.1705675	Walking_Type
14:09:57.597	0.6177229	3.7757714	8.777411	-0.08866587	-0.039001916	-0.064182386	0.43892917	3.446506	9.1705675	Walking_Type
14:09:57.621	0.6177229	3.7757714	8.777411	-0.08866587	-0.039001916	-0.064182386	0.43892917	3.446506	9.1705675	Walking_Type
14:09:57.643	0.6177229	3.7757714	8.777411	-0.08866587	-0.039001916	-0.064182386	0.43892917	3.446506	9.1705675	Walking_Type
14:09:57.666	0.6177229	3.7757714	8.777411	-0.08866587	-0.039001916	-0.064182386	0.43892917	3.446506	9.1705675	Walking_Type
14:09:57.691	0.6177229	3.7757714	8.777411	-0.08866587	-0.039001916	-0.064182386	0.43892917	3.446506	9.1705675	Walking_Type
14:09:57.714	0.6177229	3.7757714	8.777411	-0.08866587	-0.039001916	-0.064182386	0.43892917	3.446506	9.1705675	Walking_Type
14:09:57.738	0.07422252	4.295329	10.194822	-0.060566068	0.31102386	-0.07334537	0.2209717	3.6194012	9.111611	Walking_Type
14:09:57.759	0.07422252	4.295329	10.194822	-0.060566068	0.31102386	-0.07334537	0.2209717	3.6194012	9.111611	Walking_Type
14:09:57.781	0.07422252	4.295329	10.194822	-0.060566068	0.31102386	-0.07334537	0.2209717	3.6194012	9.111611	Walking_Type
14:09:57.803	0.07422252	4.295329	10.194822	-0.060566068	0.31102386	-0.07334537	0.2209717	3.6194012	9.111611	Walking_Type
14:09:57.825	0.07422252	4.295329	10.194822	-0.060566068	0.31102386	-0.07334537	0.2209717	3.6194012	9.111611	Walking_Type
14:09:57.849	0.07422252	4.295329	10.194822	-0.060566068	0.31102386	-0.07334537	0.2209717	3.6194012	9.111611	Walking_Type
14:09:57.871	0.07422252	4.295329	10.194822	-0.060566068	0.31102386	-0.07334537	0.2209717	3.6194012	9.111611	Walking_Type
14:09:57.894	0.07422252	4.295329	10.194822	-0.060566068	0.31102386	-0.07334537	0.2209717	3.6194012	9.111611	Walking_Type
14:09:57.915	-0.6344828	3.0862203	6.8883286	0.5771772	0.3262955	0.2772913	-0.3604855	3.7182336	9.067258	Walking_Type
14:09:57.936	-0.6344828	3.0862203	6.8883286	0.5771772	0.3262955	0.2772913	-0.3604855	3.7182336	9.067258	Walking_Type
14:09:57.958	-0.6344828	3.0862203	6.8883286	0.5771772	0.3262955	0.2772913	-0.3604855	3.7182336	9.067258	Walking_Type
14:09:57.979	-0.6344828	3.0862203	6.8883286	0.5771772	0.3262955	0.2772913	-0.3604855	3.7182336	9.067258	Walking_Type
14:09:58.011	-0.6344828	3.0862203	6.8883286	0.5771772	0.3262955	0.2772913	-0.3604855	3.7182336	9.067258	Walking_Type
14:09:58.036	-0.6344828	3.0862203	6.8883286	0.5771772	0.3262955	0.2772913	-0.3604855	3.7182336	9.067258	Walking_Type
14:09:58.058	-0.6344828	3.0862203	6.8883286	0.5771772	0.3262955	0.2772913	-0.3604855	3.7182336	9.067258	Walking_Type
14:09:58.081	-0.6344828	3.0862203	6.8883286	0.5771772	0.3262955	0.2772913	-0.3604855	3.7182336	9.067258	Walking_Type
14:09:58.103	-0.45012367	3.3567734	6.5459476	-0.0055881953	0.04285403	0.15817256	-0.2689663	3.5650423	9.13173	Walking_Type
14:09:58.125	-0.45012367	3.3567734	6.5459476	-0.0055881953	0.04285403	0.15817256	-0.2689663	3.5650423	9.13173	Walking_Type
14:09:58.148	-0.45012367	3.3567734	6.5459476	-0.0055881953	0.04285403	0.15817256	-0.2689663	3.5650423	9.13173	Walking_Type
14:09:58.170	-0.45012367	3.3567734	6.5459476	-0.0055881953	0.04285403	0.15817256	-0.2689663	3.5650423	9.13173	Walking_Type
14:09:58.201	-0.45012367	3.3567734	6.5459476	-0.0055881953	0.04285403	0.15817256	-0.2689663	3.5650423	9.13173	Walking_Type
14:09:58.222	-0.45012367	3.3567734	6.5459476	-0.0055881953	0.04285403	0.15817256	-0.2689663	3.5650423	9.13173	Walking_Type
14:09:58.243	-0.45012367	3.3567734	6.5459476	-0.0055881953	0.04285403	0.15817256	-0.2689663	3.5650423	9.13173	Walking_Type
14:09:58.264	-0.45012367	3.3567734	6.5459476	-0.0055881953	0.04285403	0.15817256	-0.2689663	3.5650423	9.13173	Walking_Type
14:09:58.292	0.2777359	4.328849	9.311335	-0.1039375	-0.3871951	-0.08250835	-0.024886897	3.5282567	9.149927	Walking_Type
14:09:58.314	0.2777359	4.328849	9.311335	-0.1039375	-0.3871951	-0.08250835	-0.024886897	3.5282567	9.149927	Walking_Type
14:09:58.336	0.2777359	4.328849	9.311335	-0.1039375	-0.3871951	-0.08250835	-0.024886897	3.5282567	9.149927	Walking_Type
14:09:58.357	0.2777359	4.328849	9.311335	-0.1039375	-0.3871951	-0.08250835	-0.024886897	3.5282567	9.149927	Walking_Type
14:09:58.380	0.2777359	4.328849	9.311335	-0.1039375	-0.3871951	-0.08250835	-0.024886897	3.5282567	9.149927	Walking_Type
14:09:58.402	0.2777359	4.328849	9.311335	-0.1039375	-0.3871951	-0.08250835	-0.024886897	3.5282567	9.149927	Walking_Type
14:09:58.425	0.2777359	4.328849	9.311335	-0.1039375	-0.3871951	-0.08250835	-0.024886897	3.5282567	9.149927	Walking_Type
14:09:58.447	1.2234744	2.8300328	11.741524	-0.2835319	-0.42934483	-0.2590484	0.52093345	3.6314688	9.094583	Walking_Type
14:09:58.469	1.2234744	2.8300328	11.741524	-0.2835319	-0.42934483	-0.2590484	0.52093345	3.6314688	9.094583	Walking_Type
14:09:58.491	1.2234744	2.8300328	11.741524	-0.2835319	-0.42934483	-0.2590484	0.52093345	3.6314688	9.094583	Walking_Type
14:09:58.512	1.2234744	2.8300328	11.741524	-0.2835319	-0.42934483	-0.2590484	0.52093345	3.6314688	9.094583	Walking_Type
14:09:58.535	1.2234744	2.8300328	11.741524	-0.2835319	-0.42934483	-0.2590484	0.52093345	3.6314688	9.094583	Walking_Type
14:09:58.557	1.2234744	2.8300328	11.741524	-0.2835319	-0.42934483	-0.2590484	0.52093345	3.6314688	9.094583	Walking_Type
14:09:58.580	1.2234744	2.8300328	11.741524	-0.2835319	-0.42934483	-0.2590484	0.52093345	3.6314688	9.094583	Walking_Type
14:09:58.601	1.2234744	2.8300328	11.741524	-0.2835319	-0.42934483	-0.2590484	0.52093345	3.6314688	9.094583	Walking_Type
14:09:58.624	1.2234744	2.8300328	11.741524	-0.2835319	-0.42934483	-0.2590484	0.52093345	3.6314688	9.094583	Walking_Type
14:09:58.647	0.55307746	2.5283542	8.794171	0.10681101	0.41242748	-0.21934216	0.555956	3.6181602	9.097814	Walking_Type
14:09:58.670	0.55307746	2.5283542	8.794171	0.10681101	0.41242748	-0.21934216	0.555956	3.6181602	9.097814	Walking_Type
14:09:58.693	0.55307746	2.5283542	8.794171	0.10681101	0.41242748	-0.21934216	0.555956	3.6181602	9.097814	Walking_Type
14:09:58.715	0.55307746	2.5283542	8.794171	0.10681101	0.41242748	-0.21934216	0.555956	3.6181602	9.097814	Walking_Type
14:09:58.738	0.55307746	2.5283542	8.794171	0.10681101	0.41242748	-0.21934216	0.555956	3.6181602	9.097814	Walking_Type
14:09:58.761	0.55307746	2.5283542	8.794171	0.10681101	0.41242748	-0.21934216	0.555956	3.6181602	9.097814	Walking_Type
14:09:58.785	0.55307746	2.5283542	8.794171	0.10681101	0.41242748	-0.21934216	0.555956	3.6181602	9.097814	Walking_Type
14:09:58.809	0.47167215	3.9697077	8.171659	-0.06972905	0.118601315	-0.16802949	0.30867797	3.5870957	9.121833	Walking_Type
14:09:58.831	0.47167215	3.9697077	8.171659	-0.06972905	0.118601315	-0.16802949	0.30867797	3.5870957	9.121833	Walking_Type
14:09:58.852	0.47167215	3.9697077	8.171659	-0.06972905	0.118601315	-0.16802949	0.30867797	3.5870957	9.121833	Walking_Type
14:09:58.873	0.47167215	3.9697077	8.171659	-0.06972905	0.118601315	-0.16802949	0.30867797	3.5870957	9.121833	Walking_Type
14:09:58.894	0.47167215	3.9697077	8.171659	-0.06972905	0.118601315	-0.16802949	0.30867797	3.5870957	9.121833	Walking_Type
14:09:58.915	0.47167215	3.9697077	8.171659	-0.06972905	0.118601315	-0.16802949	0.30867797	3.5870957	9.121833	Walking_Type
14:09:58.937	0.47167215	3.9697077	8.171659	-0.06972905	0.118601315	-0.16802949	0.30867797	3.5870957	9.121833	Walking_Type
14:09:58.960	0.47167215	3.9697077	8.171659	-0.06972905	0.118601315	-0.16802949	0.30867797	3.5870957	9.121833	Walking_Type
14:09:58.982	0.47167215	3.9697077	8.171659	-0.06972905	0.118601315	-0.16802949	0.30867797	3.5870957	9.121833	Walking_Type
14:09:59.003	0.08140534	4.350397	9.70639	0.067104764	-0.0047934595	-0.07334537	0.049454935	3.7523556	9.060228	Walking_Type
14:09:59.024	0.08140534	4.350397	9.70639	0.067104764	-0.0047934595	-0.07334537	0.049454935	3.7523556	9.060228	Walking_Type
14:09:59.045	0.08140534	4.350397	9.70639	0.067104764	-0.0047934595	-0.07334537	0.049454935	3.7523556	9.060228	Walking_Type
14:09:59.088	0.08140534	4.350397	9.70639	0.067104764	-0.0047934595	-0.07334537	0.049454935	3.7523556	9.060228	Walking_Type
14:09:59.109	0.08140534	4.350397	9.70639	0.067104764	-0.0047934595	-0.07334537	0.049454935	3.7523556	9.060228	Walking_Type
14:09:59.131	0.08140534	4.350397	9.70639	0.067104764	-0.0047934595	-0.07334537	0.049454935	3.7523556	9.060228	Walking_Type
14:09:59.153	0.08140534	4.350397	9.70639	0.067104764	-0.0047934595	-0.07334537	0.049454935	3.7523556	9.060228	Walking_Type
14:09:59.175	-0.57462597	2.5331428	9.811738	0.17034099	0.0556822	0.1294619	-0.19786096	3.6461046	9.101491	Walking_Type
14:09:59.198	-0.57462597	2.5331428	9.811738	0.17034099	0.0556822	0.1294619	-0.19786096	3.6461046	9.101491	Walking_Type
14:09:59.221	-0.57462597	2.5331428	9.811738	0.17034099	0.0556822	0.1294619	-0.19786096	3.6461046	9.101491	Walking_Type
14:09:59.243	-0.57462597	2.5331428	9.811738	0.17034099	0.0556822	0.1294619	-0.19786096	3.6461046	9.101491	Walking_Type
14:09:59.265	-0.57462597	2.5331428	9.811738	0.17034099	0.0556822	0.1294619	-0.19786096	3.6461046	9.101491	Walking_Type
14:09:59.287	-0.57462597	2.5331428	9.811738	0.17034099	0.0556822	0.1294619	-0.19786096	3.6461046	9.101491	Walking_Type
14:09:59.308	-0.57462597	2.5331428	9.811738	0.17034099	0.0556822	0.1294619	-0.19786096	3.6461046	9.101491	Walking_Type
14:09:59.329	-0.57462597	2.5331428	9.811738	0.17034099	0.0556822	0.1294619	-0.19786096	3.6461046	9.101491	Walking_Type
14:09:59.351	-0.45012367	2.779753	7.3671837	0.005407379	0.017808553	0.15817256	-0.2796091	3.6416821	9.101118	Walking_Type
14:09:59.373	-0.45012367	2.779753	7.3671837	0.005407379	0.017808553	0.15817256	-0.2796091	3.6416821	9.101118	Walking_Type
14:09:59.395	-0.45012367	2.779753	7.3671837	0.005407379	0.017808553	0.15817256	-0.2796091	3.6416821	9.101118	Walking_Type
14:09:59.418	-0.45012367	2.779753	7.3671837	0.005407379	0.017808553	0.15817256	-0.2796091	3.6416821	9.101118	Walking_Type
14:09:59.440	-0.45012367	2.779753	7.3671837	0.005407379	0.017808553	0.15817256	-0.2796091	3.6416821	9.101118	Walking_Type
14:09:59.462	-0.45012367	2.779753	7.3671837	0.005407379	0.017808553	0.15817256	-0.2796091	3.6416821	9.101118	Walking_Type
14:09:59.485	-0.45012367	2.779753	7.3671837	0.005407379	0.017808553	0.15817256	-0.2796091	3.6416821	9.101118	Walking_Type
14:09:59.508	-0.45012367	2.779753	7.3671837	0.005407379	0.017808553	0.15817256	-0.2796091	3.6416821	9.101118	Walking_Type
14:09:59.530	-0.014365649	4.170827	9.75667	0.04144843	-0.19171824	-0.09594738	-0.00852043	3.6264381	9.111489	Walking_Type
14:09:59.554	-0.014365649	4.170827	9.75667	0.04144843	-0.19171824	-0.09594738	-0.00852043	3.6264381	9.111489	Walking_Type
14:09:59.577	-0.014365649	4.170827	9.75667	0.04144843	-0.19171824	-0.09594738	-0.00852043	3.6264381	9.111489	Walking_Type
14:09:59.599	-0.014365649	4.170827	9.75667	0.04144843	-0.19171824	-0.09594738	-0.00852043	3.6264381	9.111489	Walking_Type
14:09:59.622	-0.014365649	4.170827	9.75667	0.04144843	-0.19171824	-0.09594738	-0.00852043	3.6264381	9.111489	Walking_Type
14:09:59.645	-0.014365649	4.170827	9.75667	0.04144843	-0.19171824	-0.09594738	-0.00852043	3.6264381	9.111489	Walking_Type
14:09:59.668	-0.014365649	4.170827	9.75667	0.04144843	-0.19171824	-0.09594738	-0.00852043	3.6264381	9.111489	Walking_Type
14:09:59.690	-0.014365649	4.170827	9.75667	0.04144843	-0.19171824	-0.09594738	-0.00852043	3.6264381	9.111489	Walking_Type
14:09:59.712	1.0032011	3.2897336	11.061549	-0.2529886	-0.6681931	-0.35251078	0.4370691	3.8233075	9.020069	Walking_Type
14:09:59.735	1.0032011	3.2897336	11.061549	-0.2529886	-0.6681931	-0.35251078	0.4370691	3.8233075	9.020069	Walking_Type
14:09:59.757	1.0032011	3.2897336	11.061549	-0.2529886	-0.6681931	-0.35251078	0.4370691	3.8233075	9.020069	Walking_Type
14:09:59.780	1.0032011	3.2897336	11.061549	-0.2529886	-0.6681931	-0.35251078	0.4370691	3.8233075	9.020069	Walking_Type
14:09:59.803	1.0032011	3.2897336	11.061549	-0.2529886	-0.6681931	-0.35251078	0.4370691	3.8233075	9.020069	Walking_Type
14:09:59.825	1.0032011	3.2897336	11.061549	-0.2529886	-0.6681931	-0.35251078	0.4370691	3.8233075	9.020069	Walking_Type
14:09:59.848	1.0032011	3.2897336	11.061549	-0.2529886	-0.6681931	-0.35251078	0.4370691	3.8233075	9.020069	Walking_Type
14:09:59.871	1.0032011	3.2897336	11.061549	-0.2529886	-0.6681931	-0.35251078	0.4370691	3.8233075	9.020069	Walking_Type
14:09:59.896	1.4269878	2.6432793	10.697619	-0.45640674	-0.28945667	-0.37572366	0.63973486	3.7987363	9.018355	Walking_Type
14:09:59.919	1.4269878	2.6432793	10.697619	-0.45640674	-0.28945667	-0.37572366	0.63973486	3.7987363	9.018355	Walking_Type
14:09:59.941	1.4269878	2.6432793	10.697619	-0.45640674	-0.28945667	-0.37572366	0.63973486	3.7987363	9.018355	Walking_Type
14:09:59.964	1.4269878	2.6432793	10.697619	-0.45640674	-0.28945667	-0.37572366	0.63973486	3.7987363	9.018355	Walking_Type
14:09:59.987	1.4269878	2.6432793	10.697619	-0.45640674	-0.28945667	-0.37572366	0.63973486	3.7987363	9.018355	Walking_Type
14:10:00.010	1.4269878	2.6432793	10.697619	-0.45640674	-0.28945667	-0.37572366	0.63973486	3.7987363	9.018355	Walking_Type
14:10:00.032	1.4269878	2.6432793	10.697619	-0.45640674	-0.28945667	-0.37572366	0.63973486	3.7987363	9.018355	Walking_Type
14:10:00.054	1.4269878	2.6432793	10.697619	-0.45640674	-0.28945667	-0.37572366	0.63973486	3.7987363	9.018355	Walking_Type
14:10:00.076	0.6440599	3.8619652	8.420665	-0.0043664644	-0.24730696	-0.1344319	0.56463873	3.6626759	9.079448	Walking_Type
14:10:00.098	0.6440599	3.8619652	8.420665	-0.0043664644	-0.24730696	-0.1344319	0.56463873	3.6626759	9.079448	Walking_Type
14:10:00.119	0.6440599	3.8619652	8.420665	-0.0043664644	-0.24730696	-0.1344319	0.56463873	3.6626759	9.079448	Walking_Type
14:10:00.141	0.6440599	3.8619652	8.420665	-0.0043664644	-0.24730696	-0.1344319	0.56463873	3.6626759	9.079448	Walking_Type
14:10:00.162	0.6440599	3.8619652	8.420665	-0.0043664644	-0.24730696	-0.1344319	0.56463873	3.6626759	9.079448	Walking_Type
14:10:00.183	0.6440599	3.8619652	8.420665	-0.0043664644	-0.24730696	-0.1344319	0.56463873	3.6626759	9.079448	Walking_Type
14:10:00.205	0.6440599	3.8619652	8.420665	-0.0043664644	-0.24730696	-0.1344319	0.56463873	3.6626759	9.079448	Walking_Type
14:10:00.226	0.6440599	3.8619652	8.420665	-0.0043664644	-0.24730696	-0.1344319	0.56463873	3.6626759	9.079448	Walking_Type
14:10:00.249	0.69194543	4.5251794	9.464568	-0.015362039	0.06606691	-0.030584801	0.5728126	3.811302	9.017551	Walking_Type
14:10:00.270	0.69194543	4.5251794	9.464568	-0.015362039	0.06606691	-0.030584801	0.5728126	3.811302	9.017551	Walking_Type
14:10:00.291	0.69194543	4.5251794	9.464568	-0.015362039	0.06606691	-0.030584801	0.5728126	3.811302	9.017551	Walking_Type
14:10:00.312	0.69194543	4.5251794	9.464568	-0.015362039	0.06606691	-0.030584801	0.5728126	3.811302	9.017551	Walking_Type
14:10:00.335	0.69194543	4.5251794	9.464568	-0.015362039	0.06606691	-0.030584801	0.5728126	3.811302	9.017551	Walking_Type
14:10:00.357	0.69194543	4.5251794	9.464568	-0.015362039	0.06606691	-0.030584801	0.5728126	3.811302	9.017551	Walking_Type
14:10:00.379	0.69194543	4.5251794	9.464568	-0.015362039	0.06606691	-0.030584801	0.5728126	3.811302	9.017551	Walking_Type
14:10:00.401	0.69194543	4.5251794	9.464568	-0.015362039	0.06606691	-0.030584801	0.5728126	3.811302	9.017551	Walking_Type
14:10:00.422	0.69194543	4.5251794	9.464568	-0.015362039	0.06606691	-0.030584801	0.5728126	3.811302	9.017551	Walking_Type
14:10:00.444	0.33519846	2.578634	10.901134	-0.09110933	0.008034711	-0.046467297	0.43384436	3.8233986	9.020186	Walking_Type
14:10:00.466	0.33519846	2.578634	10.901134	-0.09110933	0.008034711	-0.046467297	0.43384436	3.8233986	9.020186	Walking_Type
14:10:00.487	0.33519846	2.578634	10.901134	-0.09110933	0.008034711	-0.046467297	0.43384436	3.8233986	9.020186	Walking_Type
14:10:00.508	0.33519846	2.578634	10.901134	-0.09110933	0.008034711	-0.046467297	0.43384436	3.8233986	9.020186	Walking_Type
14:10:00.529	0.33519846	2.578634	10.901134	-0.09110933	0.008034711	-0.046467297	0.43384436	3.8233986	9.020186	Walking_Type
14:10:00.550	0.33519846	2.578634	10.901134	-0.09110933	0.008034711	-0.046467297	0.43384436	3.8233986	9.020186	Walking_Type
14:10:00.571	0.33519846	2.578634	10.901134	-0.09110933	0.008034711	-0.046467297	0.43384436	3.8233986	9.020186	Walking_Type
14:10:00.591	0.33519846	2.578634	10.901134	-0.09110933	0.008034711	-0.046467297	0.43384436	3.8233986	9.020186	Walking_Type
14:10:00.616	0.39505535	2.9665065	6.854809	0.0041856486	0.58408064	0.19665708	0.38919038	3.7734053	9.043246	Walking_Type
14:10:00.637	0.39505535	2.9665065	6.854809	0.0041856486	0.58408064	0.19665708	0.38919038	3.7734053	9.043246	Walking_Type
14:10:00.658	0.39505535	2.9665065	6.854809	0.0041856486	0.58408064	0.19665708	0.38919038	3.7734053	9.043246	Walking_Type
14:10:00.679	0.39505535	2.9665065	6.854809	0.0041856486	0.58408064	0.19665708	0.38919038	3.7734053	9.043246	Walking_Type
14:10:00.700	0.39505535	2.9665065	6.854809	0.0041856486	0.58408064	0.19665708	0.38919038	3.7734053	9.043246	Walking_Type
14:10:00.721	0.39505535	2.9665065	6.854809	0.0041856486	0.58408064	0.19665708	0.38919038	3.7734053	9.043246	Walking_Type
14:10:00.742	0.39505535	2.9665065	6.854809	0.0041856486	0.58408064	0.19665708	0.38919038	3.7734053	9.043246	Walking_Type
14:10:00.764	0.39505535	2.9665065	6.854809	0.0041856486	0.58408064	0.19665708	0.38919038	3.7734053	9.043246	Walking_Type
14:10:00.785	-0.49082634	4.434197	8.875577	0.15201505	0.0031477886	-0.24072245	0.38919038	3.7734053	9.043246	Walking_Type
14:10:00.806	-0.49082634	4.434197	8.875577	0.15201505	0.0031477886	-0.24072245	0.08589981	3.7226298	9.07221	Walking_Type
14:10:00.827	-0.49082634	4.434197	8.875577	0.15201505	0.0031477886	-0.24072245	0.08589981	3.7226298	9.07221	Walking_Type
14:10:00.848	-0.49082634	4.434197	8.875577	0.15201505	0.0031477886	-0.24072245	0.08589981	3.7226298	9.07221	Walking_Type
14:10:00.868	-0.49082634	4.434197	8.875577	0.15201505	0.0031477886	-0.24072245	0.08589981	3.7226298	9.07221	Walking_Type
14:10:00.889	-0.49082634	4.434197	8.875577	0.15201505	0.0031477886	-0.24072245	0.08589981	3.7226298	9.07221	Walking_Type
14:10:00.911	-0.49082634	4.434197	8.875577	0.15201505	0.0031477886	-0.24072245	0.08589981	3.7226298	9.07221	Walking_Type
14:10:00.932	-0.49082634	4.434197	8.875577	0.15201505	0.0031477886	-0.24072245	0.08589981	3.7226298	9.07221	Walking_Type
14:10:00.954	-0.49082634	4.434197	8.875577	0.15201505	0.0031477886	-0.24072245	0.08589981	3.7226298	9.07221	Walking_Type
14:10:00.977	0.53392327	4.017593	8.518829	-0.14425461	-0.41224056	-0.17230554	0.3835453	3.8171465	9.025113	Walking_Type
14:10:00.999	0.53392327	4.017593	8.518829	-0.14425461	-0.41224056	-0.17230554	0.3835453	3.8171465	9.025113	Walking_Type
14:10:01.022	0.53392327	4.017593	8.518829	-0.14425461	-0.41224056	-0.17230554	0.3835453	3.8171465	9.025113	Walking_Type
14:10:01.044	0.53392327	4.017593	8.518829	-0.14425461	-0.41224056	-0.17230554	0.3835453	3.8171465	9.025113	Walking_Type
14:10:01.065	0.53392327	4.017593	8.518829	-0.14425461	-0.41224056	-0.17230554	0.3835453	3.8171465	9.025113	Walking_Type
14:10:01.087	0.53392327	4.017593	8.518829	-0.14425461	-0.41224056	-0.17230554	0.3835453	3.8171465	9.025113	Walking_Type
14:10:01.109	0.53392327	4.017593	8.518829	-0.14425461	-0.41224056	-0.17230554	0.3835453	3.8171465	9.025113	Walking_Type
14:10:01.130	0.53392327	4.017593	8.518829	-0.14425461	-0.41224056	-0.17230554	0.3835453	3.8171465	9.025113	Walking_Type
14:10:01.162	2.1332989	2.4876516	7.59464	-0.3605009	-0.6345955	-0.45696875	0.69322264	3.608222	9.092335	Walking_Type
14:10:01.183	2.1332989	2.4876516	7.59464	-0.3605009	-0.6345955	-0.45696875	0.69322264	3.608222	9.092335	Walking_Type
14:10:01.205	2.1332989	2.4876516	7.59464	-0.3605009	-0.6345955	-0.45696875	0.69322264	3.608222	9.092335	Walking_Type
14:10:01.227	2.1332989	2.4876516	7.59464	-0.3605009	-0.6345955	-0.45696875	0.69322264	3.608222	9.092335	Walking_Type
14:10:01.248	2.1332989	2.4876516	7.59464	-0.3605009	-0.6345955	-0.45696875	0.69322264	3.608222	9.092335	Walking_Type
14:10:01.269	2.1332989	2.4876516	7.59464	-0.3605009	-0.6345955	-0.45696875	0.69322264	3.608222	9.092335	Walking_Type
14:10:01.297	2.1332989	2.4876516	7.59464	-0.3605009	-0.6345955	-0.45696875	0.69322264	3.608222	9.092335	Walking_Type
14:10:01.319	2.1332989	2.4876516	7.59464	-0.3605009	-0.6345955	-0.45696875	0.69322264	3.608222	9.092335	Walking_Type
14:10:01.338	1.403045	3.7733772	7.5659084	-0.12348519	0.0086455755	-0.30669588	0.77581275	3.443263	9.149448	Walking_Type
14:10:01.360	1.403045	3.7733772	7.5659084	-0.12348519	0.0086455755	-0.30669588	0.77581275	3.443263	9.149448	Walking_Type
14:10:01.382	1.403045	3.7733772	7.5659084	-0.12348519	0.0086455755	-0.30669588	0.77581275	3.443263	9.149448	Walking_Type
14:10:01.405	1.403045	3.7733772	7.5659084	-0.12348519	0.0086455755	-0.30669588	0.77581275	3.443263	9.149448	Walking_Type
14:10:01.430	1.403045	3.7733772	7.5659084	-0.12348519	0.0086455755	-0.30669588	0.77581275	3.443263	9.149448	Walking_Type
14:10:01.452	1.403045	3.7733772	7.5659084	-0.12348519	0.0086455755	-0.30669588	0.77581275	3.443263	9.149448	Walking_Type
14:10:01.474	1.403045	3.7733772	7.5659084	-0.12348519	0.0086455755	-0.30669588	0.77581275	3.443263	9.149448	Walking_Type
14:10:01.495	1.403045	3.7733772	7.5659084	-0.12348519	0.0086455755	-0.30669588	0.77581275	3.443263	9.149448	Walking_Type
14:10:01.516	1.0941836	4.6832013	8.727132	0.021289876	-0.015789034	-0.32624358	0.7989748	3.4688048	9.137801	Walking_Type
14:10:01.542	1.0941836	4.6832013	8.727132	0.021289876	-0.015789034	-0.32624358	0.7989748	3.4688048	9.137801	Walking_Type
14:10:01.563	1.0941836	4.6832013	8.727132	0.021289876	-0.015789034	-0.32624358	0.7989748	3.4688048	9.137801	Walking_Type
14:10:01.584	1.0941836	4.6832013	8.727132	0.021289876	-0.015789034	-0.32624358	0.7989748	3.4688048	9.137801	Walking_Type
14:10:01.605	1.0941836	4.6832013	8.727132	0.021289876	-0.015789034	-0.32624358	0.7989748	3.4688048	9.137801	Walking_Type
14:10:01.626	1.0941836	4.6832013	8.727132	0.021289876	-0.015789034	-0.32624358	0.7989748	3.4688048	9.137801	Walking_Type
14:10:01.659	1.0941836	4.6832013	8.727132	0.021289876	-0.015789034	-0.32624358	0.7989748	3.4688048	9.137801	Walking_Type
14:10:01.681	1.0941836	4.6832013	8.727132	0.021289876	-0.015789034	-0.32624358	0.7989748	3.4688048	9.137801	Walking_Type
14:10:01.702	-0.11492519	3.459727	11.542799	-0.14547633	-0.22470494	-0.2413333	0.4493166	3.6633663	9.085607	Walking_Type
14:10:01.724	-0.11492519	3.459727	11.542799	-0.14547633	-0.22470494	-0.2413333	0.4493166	3.6633663	9.085607	Walking_Type
14:10:01.747	-0.11492519	3.459727	11.542799	-0.14547633	-0.22470494	-0.2413333	0.4493166	3.6633663	9.085607	Walking_Type
14:10:01.770	-0.11492519	3.459727	11.542799	-0.14547633	-0.22470494	-0.2413333	0.4493166	3.6633663	9.085607	Walking_Type
14:10:01.793	-0.11492519	3.459727	11.542799	-0.14547633	-0.22470494	-0.2413333	0.4493166	3.6633663	9.085607	Walking_Type
14:10:01.815	-0.11492519	3.459727	11.542799	-0.14547633	-0.22470494	-0.2413333	0.4493166	3.6633663	9.085607	Walking_Type
14:10:01.838	-0.11492519	3.459727	11.542799	-0.14547633	-0.22470494	-0.2413333	0.4493166	3.6633663	9.085607	Walking_Type
14:10:01.860	-0.11492519	3.459727	11.542799	-0.14547633	-0.22470494	-0.2413333	0.4493166	3.6633663	9.085607	Walking_Type
14:10:01.882	0.08858817	1.934574	8.396722	0.019457279	-0.26990896	-0.17169467	0.4570802	3.7670183	9.042733	Walking_Type
14:10:01.904	0.08858817	1.934574	8.396722	0.019457279	-0.26990896	-0.17169467	0.4570802	3.7670183	9.042733	Walking_Type
14:10:01.936	0.08858817	1.934574	8.396722	0.019457279	-0.26990896	-0.17169467	0.4570802	3.7670183	9.042733	Walking_Type
14:10:01.957	0.08858817	1.934574	8.396722	0.019457279	-0.26990896	-0.17169467	0.4570802	3.7670183	9.042733	Walking_Type
14:10:01.979	0.08858817	1.934574	8.396722	0.019457279	-0.26990896	-0.17169467	0.4570802	3.7670183	9.042733	Walking_Type
14:10:02.001	0.08858817	1.934574	8.396722	0.019457279	-0.26990896	-0.17169467	0.4570802	3.7670183	9.042733	Walking_Type
14:10:02.023	0.08858817	1.934574	8.396722	0.019457279	-0.26990896	-0.17169467	0.4570802	3.7670183	9.042733	Walking_Type
14:10:02.046	0.08858817	1.934574	8.396722	0.019457279	-0.26990896	-0.17169467	0.4570802	3.7670183	9.042733	Walking_Type
14:10:02.068	0.0071828244	3.7877429	8.049552	-0.314686	-0.08054075	-0.2682114	0.41237742	3.6589317	9.089143	Walking_Type
14:10:02.090	0.0071828244	3.7877429	8.049552	-0.314686	-0.08054075	-0.2682114	0.41237742	3.6589317	9.089143	Walking_Type
14:10:02.112	0.0071828244	3.7877429	8.049552	-0.314686	-0.08054075	-0.2682114	0.41237742	3.6589317	9.089143	Walking_Type
14:10:02.134	0.0071828244	3.7877429	8.049552	-0.314686	-0.08054075	-0.2682114	0.41237742	3.6589317	9.089143	Walking_Type
14:10:02.155	0.0071828244	3.7877429	8.049552	-0.314686	-0.08054075	-0.2682114	0.41237742	3.6589317	9.089143	Walking_Type
14:10:02.176	0.0071828244	3.7877429	8.049552	-0.314686	-0.08054075	-0.2682114	0.41237742	3.6589317	9.089143	Walking_Type
14:10:02.197	0.0071828244	3.7877429	8.049552	-0.314686	-0.08054075	-0.2682114	0.41237742	3.6589317	9.089143	Walking_Type
14:10:02.218	0.0071828244	3.7877429	8.049552	-0.314686	-0.08054075	-0.2682114	0.41237742	3.6589317	9.089143	Walking_Type
14:10:02.239	0.3040729	4.170827	9.993703	0.16423234	-0.6364281	-0.47590557	0.21846023	3.6938937	9.081729	Walking_Type
14:10:02.260	0.3040729	4.170827	9.993703	0.16423234	-0.6364281	-0.47590557	0.21846023	3.6938937	9.081729	Walking_Type
14:10:02.281	0.3040729	4.170827	9.993703	0.16423234	-0.6364281	-0.47590557	0.21846023	3.6938937	9.081729	Walking_Type
14:10:02.313	0.3040729	4.170827	9.993703	0.16423234	-0.6364281	-0.47590557	0.21846023	3.6938937	9.081729	Walking_Type
14:10:02.335	0.3040729	4.170827	9.993703	0.16423234	-0.6364281	-0.47590557	0.21846023	3.6938937	9.081729	Walking_Type
14:10:02.356	0.3040729	4.170827	9.993703	0.16423234	-0.6364281	-0.47590557	0.21846023	3.6938937	9.081729	Walking_Type
14:10:02.378	0.3040729	4.170827	9.993703	0.16423234	-0.6364281	-0.47590557	0.21846023	3.6938937	9.081729	Walking_Type
14:10:02.399	0.3040729	4.170827	9.993703	0.16423234	-0.6364281	-0.47590557	0.21846023	3.6938937	9.081729	Walking_Type
14:10:02.423	1.4581133	2.4014575	10.987327	-0.10699183	-0.47699228	-0.70986694	0.7179307	3.734633	9.039217	Walking_Type
14:10:02.444	1.4581133	2.4014575	10.987327	-0.10699183	-0.47699228	-0.70986694	0.7179307	3.734633	9.039217	Walking_Type
14:10:02.467	1.4581133	2.4014575	10.987327	-0.10699183	-0.47699228	-0.70986694	0.7179307	3.734633	9.039217	Walking_Type
14:10:02.489	1.4581133	2.4014575	10.987327	-0.10699183	-0.47699228	-0.70986694	0.7179307	3.734633	9.039217	Walking_Type
14:10:02.511	1.4581133	2.4014575	10.987327	-0.10699183	-0.47699228	-0.70986694	0.7179307	3.734633	9.039217	Walking_Type
14:10:02.533	1.4581133	2.4014575	10.987327	-0.10699183	-0.47699228	-0.70986694	0.7179307	3.734633	9.039217	Walking_Type
14:10:02.554	1.4581133	2.4014575	10.987327	-0.10699183	-0.47699228	-0.70986694	0.7179307	3.734633	9.039217	Walking_Type
14:10:02.575	1.4581133	2.4014575	10.987327	-0.10699183	-0.47699228	-0.70986694	0.7179307	3.734633	9.039217	Walking_Type
14:10:02.597	0.70631105	3.0263634	7.4821086	0.2827402	-0.06954517	-0.62740016	0.9568407	3.6589458	9.048035	Walking_Type
14:10:02.620	0.70631105	3.0263634	7.4821086	0.2827402	-0.06954517	-0.62740016	0.9568407	3.6589458	9.048035	Walking_Type
14:10:02.642	0.70631105	3.0263634	7.4821086	0.2827402	-0.06954517	-0.62740016	0.9568407	3.6589458	9.048035	Walking_Type
14:10:02.666	0.70631105	3.0263634	7.4821086	0.2827402	-0.06954517	-0.62740016	0.9568407	3.6589458	9.048035	Walking_Type
14:10:02.689	0.70631105	3.0263634	7.4821086	0.2827402	-0.06954517	-0.62740016	0.9568407	3.6589458	9.048035	Walking_Type
14:10:02.712	0.70631105	3.0263634	7.4821086	0.2827402	-0.06954517	-0.62740016	0.9568407	3.6589458	9.048035	Walking_Type
14:10:02.735	0.70631105	3.0263634	7.4821086	0.2827402	-0.06954517	-0.62740016	0.9568407	3.6589458	9.048035	Walking_Type
14:10:02.760	0.70631105	3.0263634	7.4821086	0.2827402	-0.06954517	-0.62740016	0.9568407	3.6589458	9.048035	Walking_Type
14:10:02.783	0.9768641	4.0199876	9.024022	-0.13081557	-0.08237334	-0.39588222	0.80149704	3.6632688	9.06137	Walking_Type
14:10:02.804	0.9768641	4.0199876	9.024022	-0.13081557	-0.08237334	-0.39588222	0.80149704	3.6632688	9.06137	Walking_Type
14:10:02.825	0.9768641	4.0199876	9.024022	-0.13081557	-0.08237334	-0.39588222	0.80149704	3.6632688	9.06137	Walking_Type
14:10:02.846	0.9768641	4.0199876	9.024022	-0.13081557	-0.08237334	-0.39588222	0.80149704	3.6632688	9.06137	Walking_Type
14:10:02.877	0.9768641	4.0199876	9.024022	-0.13081557	-0.08237334	-0.39588222	0.80149704	3.6632688	9.06137	Walking_Type
14:10:02.898	0.9768641	4.0199876	9.024022	-0.13081557	-0.08237334	-0.39588222	0.80149704	3.6632688	9.06137	Walking_Type
14:10:02.920	0.9768641	4.0199876	9.024022	-0.13081557	-0.08237334	-0.39588222	0.80149704	3.6632688	9.06137	Walking_Type
14:10:02.941	0.9768641	4.0199876	9.024022	-0.13081557	-0.08237334	-0.39588222	0.80149704	3.6632688	9.06137	Walking_Type
14:10:02.964	0.43815228	4.434197	9.816526	0.4495064	-0.28640234	-0.34823474	0.71283424	3.9055731	8.967092	Walking_Type
14:10:02.985	0.43815228	4.434197	9.816526	0.4495064	-0.28640234	-0.34823474	0.71283424	3.9055731	8.967092	Walking_Type
14:10:03.009	0.43815228	4.434197	9.816526	0.4495064	-0.28640234	-0.34823474	0.71283424	3.9055731	8.967092	Walking_Type
14:10:03.032	0.43815228	4.434197	9.816526	0.4495064	-0.28640234	-0.34823474	0.71283424	3.9055731	8.967092	Walking_Type
14:10:03.054	0.43815228	4.434197	9.816526	0.4495064	-0.28640234	-0.34823474	0.71283424	3.9055731	8.967092	Walking_Type
14:10:03.075	0.43815228	4.434197	9.816526	0.4495064	-0.28640234	-0.34823474	0.71283424	3.9055731	8.967092	Walking_Type
14:10:03.096	0.43815228	4.434197	9.816526	0.4495064	-0.28640234	-0.34823474	0.71283424	3.9055731	8.967092	Walking_Type
14:10:03.118	0.43815228	4.434197	9.816526	0.4495064	-0.28640234	-0.34823474	0.71283424	3.9055731	8.967092	Walking_Type
14:10:03.139	1.0846065	3.469304	7.5515428	0.20393859	-0.2662438	-0.060517196	0.74331063	4.158323	8.850209	Walking_Type
14:10:03.160	1.0846065	3.469304	7.5515428	0.20393859	-0.2662438	-0.060517196	0.74331063	4.158323	8.850209	Walking_Type
14:10:03.181	1.0846065	3.469304	7.5515428	0.20393859	-0.2662438	-0.060517196	0.74331063	4.158323	8.850209	Walking_Type
14:10:03.203	1.0846065	3.469304	7.5515428	0.20393859	-0.2662438	-0.060517196	0.74331063	4.158323	8.850209	Walking_Type
14:10:03.232	1.0846065	3.469304	7.5515428	0.20393859	-0.2662438	-0.060517196	0.74331063	4.158323	8.850209	Walking_Type
14:10:03.253	1.0846065	3.469304	7.5515428	0.20393859	-0.2662438	-0.060517196	0.74331063	4.158323	8.850209	Walking_Type
14:10:03.275	1.0846065	3.469304	7.5515428	0.20393859	-0.2662438	-0.060517196	0.74331063	4.158323	8.850209	Walking_Type
14:10:03.297	1.0846065	3.469304	7.5515428	0.20393859	-0.2662438	-0.060517196	0.74331063	4.158323	8.850209	Walking_Type
14:10:03.317	0.6895511	3.840417	6.91706	0.015792089	-0.32977378	-0.24560936	0.661427	3.9583602	8.947863	Walking_Type
14:10:03.338	0.6895511	3.840417	6.91706	0.015792089	-0.32977378	-0.24560936	0.661427	3.9583602	8.947863	Walking_Type
14:10:03.359	0.6895511	3.840417	6.91706	0.015792089	-0.32977378	-0.24560936	0.661427	3.9583602	8.947863	Walking_Type
14:10:03.380	0.6895511	3.840417	6.91706	0.015792089	-0.32977378	-0.24560936	0.661427	3.9583602	8.947863	Walking_Type
14:10:03.401	0.6895511	3.840417	6.91706	0.015792089	-0.32977378	-0.24560936	0.661427	3.9583602	8.947863	Walking_Type
14:10:03.422	0.6895511	3.840417	6.91706	0.015792089	-0.32977378	-0.24560936	0.661427	3.9583602	8.947863	Walking_Type
14:10:03.447	0.6895511	3.840417	6.91706	0.015792089	-0.32977378	-0.24560936	0.661427	3.9583602	8.947863	Walking_Type
14:10:03.469	0.6895511	3.840417	6.91706	0.015792089	-0.32977378	-0.24560936	0.661427	3.9583602	8.947863	Walking_Type
14:10:03.492	0.66321415	4.6999617	9.088667	0.07443515	-0.41101885	-0.32380012	0.745821	3.9691172	8.936454	Walking_Type
14:10:03.514	0.66321415	4.6999617	9.088667	0.07443515	-0.41101885	-0.32380012	0.745821	3.9691172	8.936454	Walking_Type
14:10:03.537	0.66321415	4.6999617	9.088667	0.07443515	-0.41101885	-0.32380012	0.745821	3.9691172	8.936454	Walking_Type
14:10:03.559	0.66321415	4.6999617	9.088667	0.07443515	-0.41101885	-0.32380012	0.745821	3.9691172	8.936454	Walking_Type
14:10:03.580	0.66321415	4.6999617	9.088667	0.07443515	-0.41101885	-0.32380012	0.745821	3.9691172	8.936454	Walking_Type
14:10:03.601	0.66321415	4.6999617	9.088667	0.07443515	-0.41101885	-0.32380012	0.745821	3.9691172	8.936454	Walking_Type
14:10:03.623	0.66321415	4.6999617	9.088667	0.07443515	-0.41101885	-0.32380012	0.745821	3.9691172	8.936454	Walking_Type
14:10:03.652	0.66321415	4.6999617	9.088667	0.07443515	-0.41101885	-0.32380012	0.745821	3.9691172	8.936454	Walking_Type
14:10:03.673	1.9728824	3.6584518	11.207601	-0.3427858	-0.3395476	-0.39221704	1.1396914	4.10568	8.832602	Walking_Type
14:10:03.694	1.9728824	3.6584518	11.207601	-0.3427858	-0.3395476	-0.39221704	1.1396914	4.10568	8.832602	Walking_Type
14:10:03.717	1.9728824	3.6584518	11.207601	-0.3427858	-0.3395476	-0.39221704	1.1396914	4.10568	8.832602	Walking_Type
14:10:03.739	1.9728824	3.6584518	11.207601	-0.3427858	-0.3395476	-0.39221704	1.1396914	4.10568	8.832602	Walking_Type
14:10:03.763	1.9728824	3.6584518	11.207601	-0.3427858	-0.3395476	-0.39221704	1.1396914	4.10568	8.832602	Walking_Type
14:10:03.785	1.9728824	3.6584518	11.207601	-0.3427858	-0.3395476	-0.39221704	1.1396914	4.10568	8.832602	Walking_Type
14:10:03.807	1.9728824	3.6584518	11.207601	-0.3427858	-0.3395476	-0.39221704	1.1396914	4.10568	8.832602	Walking_Type
14:10:03.828	1.9728824	3.6584518	11.207601	-0.3427858	-0.3395476	-0.39221704	1.1396914	4.10568	8.832602	Walking_Type
14:10:03.856	1.5275474	3.380716	7.4701376	-0.050792225	-0.0072369203	-0.43009067	1.1346471	4.0693913	8.850028	Walking_Type
14:10:03.880	1.5275474	3.380716	7.4701376	-0.050792225	-0.0072369203	-0.43009067	1.1346471	4.0693913	8.850028	Walking_Type
14:10:03.902	1.5275474	3.380716	7.4701376	-0.050792225	-0.0072369203	-0.43009067	1.1346471	4.0693913	8.850028	Walking_Type
14:10:03.922	1.5275474	3.380716	7.4701376	-0.050792225	-0.0072369203	-0.43009067	1.1346471	4.0693913	8.850028	Walking_Type
14:10:03.943	1.5275474	3.380716	7.4701376	-0.050792225	-0.0072369203	-0.43009067	1.1346471	4.0693913	8.850028	Walking_Type
14:10:03.964	1.5275474	3.380716	7.4701376	-0.050792225	-0.0072369203	-0.43009067	1.1346471	4.0693913	8.850028	Walking_Type
14:10:03.985	1.5275474	3.380716	7.4701376	-0.050792225	-0.0072369203	-0.43009067	1.1346471	4.0693913	8.850028	Walking_Type
14:10:04.006	1.5275474	3.380716	7.4701376	-0.050792225	-0.0072369203	-0.43009067	1.1346471	4.0693913	8.850028	Walking_Type
14:10:04.034	1.4102279	4.120547	8.480521	-0.23160833	0.022695476	-0.20773572	1.176496	3.9549932	8.896305	Walking_Type
14:10:04.055	1.4102279	4.120547	8.480521	-0.23160833	0.022695476	-0.20773572	1.176496	3.9549932	8.896305	Walking_Type
14:10:04.076	1.4102279	4.120547	8.480521	-0.23160833	0.022695476	-0.20773572	1.176496	3.9549932	8.896305	Walking_Type
14:10:04.100	1.4102279	4.120547	8.480521	-0.23160833	0.022695476	-0.20773572	1.176496	3.9549932	8.896305	Walking_Type
14:10:04.123	1.4102279	4.120547	8.480521	-0.23160833	0.022695476	-0.20773572	1.176496	3.9549932	8.896305	Walking_Type
14:10:04.146	1.4102279	4.120547	8.480521	-0.23160833	0.022695476	-0.20773572	1.176496	3.9549932	8.896305	Walking_Type
14:10:04.169	1.4102279	4.120547	8.480521	-0.23160833	0.022695476	-0.20773572	1.176496	3.9549932	8.896305	Walking_Type
14:10:04.190	1.4102279	4.120547	8.480521	-0.23160833	0.022695476	-0.20773572	1.176496	3.9549932	8.896305	Walking_Type
14:10:04.211	0.9960183	4.810098	9.0288105	0.11108707	0.25482425	-0.113662474	0.9540414	4.056804	8.877077	Walking_Type
14:10:04.232	0.9960183	4.810098	9.0288105	0.11108707	0.25482425	-0.113662474	0.9540414	4.056804	8.877077	Walking_Type
14:10:04.253	0.9960183	4.810098	9.0288105	0.11108707	0.25482425	-0.113662474	0.9540414	4.056804	8.877077	Walking_Type
14:10:04.274	0.9960183	4.810098	9.0288105	0.11108707	0.25482425	-0.113662474	0.9540414	4.056804	8.877077	Walking_Type
14:10:04.294	0.9960183	4.810098	9.0288105	0.11108707	0.25482425	-0.113662474	0.9540414	4.056804	8.877077	Walking_Type
14:10:04.316	0.9960183	4.810098	9.0288105	0.11108707	0.25482425	-0.113662474	0.9540414	4.056804	8.877077	Walking_Type
14:10:04.339	0.9960183	4.810098	9.0288105	0.11108707	0.25482425	-0.113662474	0.9540414	4.056804	8.877077	Walking_Type
14:10:04.361	0.9960183	4.810098	9.0288105	0.11108707	0.25482425	-0.113662474	0.9540414	4.056804	8.877077	Walking_Type
14:10:04.385	0.9960183	4.810098	9.0288105	0.11108707	0.25482425	-0.113662474	0.9540414	4.056804	8.877077	Walking_Type
14:10:04.408	0.37590113	3.3902931	10.829305	0.08970678	0.17724438	0.23758504	0.56969184	4.0214443	8.926018	Walking_Type
14:10:04.429	0.37590113	3.3902931	10.829305	0.08970678	0.17724438	0.23758504	0.56969184	4.0214443	8.926018	Walking_Type
14:10:04.451	0.37590113	3.3902931	10.829305	0.08970678	0.17724438	0.23758504	0.56969184	4.0214443	8.926018	Walking_Type
14:10:04.472	0.37590113	3.3902931	10.829305	0.08970678	0.17724438	0.23758504	0.56969184	4.0214443	8.926018	Walking_Type
14:10:04.494	0.37590113	3.3902931	10.829305	0.08970678	0.17724438	0.23758504	0.56969184	4.0214443	8.926018	Walking_Type
14:10:04.515	0.37590113	3.3902931	10.829305	0.08970678	0.17724438	0.23758504	0.56969184	4.0214443	8.926018	Walking_Type
14:10:04.538	0.37590113	3.3902931	10.829305	0.08970678	0.17724438	0.23758504	0.56969184	4.0214443	8.926018	Walking_Type
14:10:04.561	0.37590113	3.3902931	10.829305	0.08970678	0.17724438	0.23758504	0.56969184	4.0214443	8.926018	Walking_Type
14:10:04.583	0.31843856	2.7821474	8.006455	-0.19312383	0.036745377	0.041497298	0.22756125	3.962153	8.967715	Walking_Type
14:10:04.605	0.31843856	2.7821474	8.006455	-0.19312383	0.036745377	0.041497298	0.22756125	3.962153	8.967715	Walking_Type
14:10:04.628	0.31843856	2.7821474	8.006455	-0.19312383	0.036745377	0.041497298	0.22756125	3.962153	8.967715	Walking_Type
14:10:04.650	0.31843856	2.7821474	8.006455	-0.19312383	0.036745377	0.041497298	0.22756125	3.962153	8.967715	Walking_Type
14:10:04.675	0.31843856	2.7821474	8.006455	-0.19312383	0.036745377	0.041497298	0.22756125	3.962153	8.967715	Walking_Type
14:10:04.698	0.31843856	2.7821474	8.006455	-0.19312383	0.036745377	0.041497298	0.22756125	3.962153	8.967715	Walking_Type
14:10:04.720	0.31843856	2.7821474	8.006455	-0.19312383	0.036745377	0.041497298	0.22756125	3.962153	8.967715	Walking_Type
14:10:04.754	-0.11013664	4.5275736	8.961771	-0.05384655	-0.08726027	-0.20407052	0.28874066	4.128191	8.890726	Walking_Type
14:10:04.779	-0.11013664	4.5275736	8.961771	-0.05384655	-0.08726027	-0.20407052	0.28874066	4.128191	8.890726	Walking_Type
14:10:04.802	-0.11013664	4.5275736	8.961771	-0.05384655	-0.08726027	-0.20407052	0.28874066	4.128191	8.890726	Walking_Type
14:10:04.824	-0.11013664	4.5275736	8.961771	-0.05384655	-0.08726027	-0.20407052	0.28874066	4.128191	8.890726	Walking_Type
14:10:04.847	-0.11013664	4.5275736	8.961771	-0.05384655	-0.08726027	-0.20407052	0.28874066	4.128191	8.890726	Walking_Type
14:10:04.870	-0.11013664	4.5275736	8.961771	-0.05384655	-0.08726027	-0.20407052	0.28874066	4.128191	8.890726	Walking_Type
14:10:04.892	-0.11013664	4.5275736	8.961771	-0.05384655	-0.08726027	-0.20407052	0.28874066	4.128191	8.890726	Walking_Type
14:10:04.916	-0.11013664	4.5275736	8.961771	-0.05384655	-0.08726027	-0.20407052	0.28874066	4.128191	8.890726	Walking_Type
14:10:04.939	0.7326481	4.216318	9.500483	-0.094163656	-0.38475165	-0.2590484	0.4678962	4.33976	8.781681	Walking_Type
14:10:04.962	0.7326481	4.216318	9.500483	-0.094163656	-0.38475165	-0.2590484	0.4678962	4.33976	8.781681	Walking_Type
14:10:04.984	0.7326481	4.216318	9.500483	-0.094163656	-0.38475165	-0.2590484	0.4678962	4.33976	8.781681	Walking_Type
14:10:05.007	0.7326481	4.216318	9.500483	-0.094163656	-0.38475165	-0.2590484	0.4678962	4.33976	8.781681	Walking_Type
14:10:05.030	0.7326481	4.216318	9.500483	-0.094163656	-0.38475165	-0.2590484	0.4678962	4.33976	8.781681	Walking_Type
14:10:05.054	0.7326481	4.216318	9.500483	-0.094163656	-0.38475165	-0.2590484	0.4678962	4.33976	8.781681	Walking_Type
14:10:05.076	0.7326481	4.216318	9.500483	-0.094163656	-0.38475165	-0.2590484	0.4678962	4.33976	8.781681	Walking_Type
14:10:05.098	0.7326481	4.216318	9.500483	-0.094163656	-0.38475165	-0.2590484	0.4678962	4.33976	8.781681	Walking_Type
14:10:05.120	1.3958622	2.3583608	9.703996	-0.29513833	-0.44828162	-0.5437116	0.51875293	4.207768	8.842847	Walking_Type
14:10:05.143	1.3958622	2.3583608	9.703996	-0.29513833	-0.44828162	-0.5437116	0.51875293	4.207768	8.842847	Walking_Type
14:10:05.166	1.3958622	2.3583608	9.703996	-0.29513833	-0.44828162	-0.5437116	0.51875293	4.207768	8.842847	Walking_Type
14:10:05.188	1.3958622	2.3583608	9.703996	-0.29513833	-0.44828162	-0.5437116	0.51875293	4.207768	8.842847	Walking_Type
14:10:05.209	1.3958622	2.3583608	9.703996	-0.29513833	-0.44828162	-0.5437116	0.51875293	4.207768	8.842847	Walking_Type
14:10:05.230	1.3958622	2.3583608	9.703996	-0.29513833	-0.44828162	-0.5437116	0.51875293	4.207768	8.842847	Walking_Type
14:10:05.258	1.3958622	2.3583608	9.703996	-0.29513833	-0.44828162	-0.5437116	0.51875293	4.207768	8.842847	Walking_Type
14:10:05.279	1.3958622	2.3583608	9.703996	-0.29513833	-0.44828162	-0.5437116	0.51875293	4.207768	8.842847	Walking_Type
14:10:05.300	0.6273	4.168432	7.518023	-0.07095078	-0.100699306	-0.3274653	0.33834246	4.0094314	8.943172	Walking_Type
14:10:05.322	0.6273	4.168432	7.518023	-0.07095078	-0.100699306	-0.3274653	0.33834246	4.0094314	8.943172	Walking_Type
14:10:05.343	0.6273	4.168432	7.518023	-0.07095078	-0.100699306	-0.3274653	0.33834246	4.0094314	8.943172	Walking_Type
14:10:05.364	0.6273	4.168432	7.518023	-0.07095078	-0.100699306	-0.3274653	0.33834246	4.0094314	8.943172	Walking_Type
14:10:05.385	0.6273	4.168432	7.518023	-0.07095078	-0.100699306	-0.3274653	0.33834246	4.0094314	8.943172	Walking_Type
14:10:05.406	0.6273	4.168432	7.518023	-0.07095078	-0.100699306	-0.3274653	0.33834246	4.0094314	8.943172	Walking_Type
14:10:05.427	0.6273	4.168432	7.518023	-0.07095078	-0.100699306	-0.3274653	0.33834246	4.0094314	8.943172	Walking_Type
14:10:05.448	0.6273	4.168432	7.518023	-0.07095078	-0.100699306	-0.3274653	0.33834246	4.0094314	8.943172	Walking_Type
14:10:05.469	0.2849187	4.867561	9.981731	0.10375668	-0.0725995	-0.12893412	0.24519773	4.1125126	8.899297	Walking_Type
14:10:05.491	0.2849187	4.867561	9.981731	0.10375668	-0.0725995	-0.12893412	0.24519773	4.1125126	8.899297	Walking_Type
14:10:05.513	0.2849187	4.867561	9.981731	0.10375668	-0.0725995	-0.12893412	0.24519773	4.1125126	8.899297	Walking_Type
14:10:05.535	0.2849187	4.867561	9.981731	0.10375668	-0.0725995	-0.12893412	0.24519773	4.1125126	8.899297	Walking_Type
14:10:05.557	0.2849187	4.867561	9.981731	0.10375668	-0.0725995	-0.12893412	0.24519773	4.1125126	8.899297	Walking_Type
14:10:05.581	0.2849187	4.867561	9.981731	0.10375668	-0.0725995	-0.12893412	0.24519773	4.1125126	8.899297	Walking_Type
14:10:05.603	0.2849187	4.867561	9.981731	0.10375668	-0.0725995	-0.12893412	0.24519773	4.1125126	8.899297	Walking_Type
14:10:05.626	0.2849187	4.867561	9.981731	0.10375668	-0.0725995	-0.12893412	0.24519773	4.1125126	8.899297	Walking_Type
14:10:05.648	-0.038308397	3.337619	9.483723	0.21371244	0.16869228	0.022560474	-0.0903117	4.1415763	8.888732	Walking_Type
14:10:05.671	-0.038308397	3.337619	9.483723	0.21371244	0.16869228	0.022560474	-0.0903117	4.1415763	8.888732	Walking_Type
14:10:05.693	-0.038308397	3.337619	9.483723	0.21371244	0.16869228	0.022560474	-0.0903117	4.1415763	8.888732	Walking_Type
14:10:05.716	-0.038308397	3.337619	9.483723	0.21371244	0.16869228	0.022560474	-0.0903117	4.1415763	8.888732	Walking_Type
14:10:05.738	-0.038308397	3.337619	9.483723	0.21371244	0.16869228	0.022560474	-0.0903117	4.1415763	8.888732	Walking_Type
14:10:05.775	-0.038308397	3.337619	9.483723	0.21371244	0.16869228	0.022560474	-0.0903117	4.1415763	8.888732	Walking_Type
14:10:05.798	-0.038308397	3.337619	9.483723	0.21371244	0.16869228	0.022560474	-0.0903117	4.1415763	8.888732	Walking_Type
14:10:05.822	-0.038308397	3.337619	9.483723	0.21371244	0.16869228	0.022560474	-0.0903117	4.1415763	8.888732	Walking_Type
14:10:05.844	0.12689656	3.1149516	6.876357	-0.19862162	-0.33221722	-0.12587978	0.0032332828	4.1551633	8.882847	Walking_Type
14:10:05.867	0.12689656	3.1149516	6.876357	-0.19862162	-0.33221722	-0.12587978	0.0032332828	4.1551633	8.882847	Walking_Type
14:10:05.890	0.12689656	3.1149516	6.876357	-0.19862162	-0.33221722	-0.12587978	0.0032332828	4.1551633	8.882847	Walking_Type
14:10:05.912	0.12689656	3.1149516	6.876357	-0.19862162	-0.33221722	-0.12587978	0.0032332828	4.1551633	8.882847	Walking_Type
14:10:05.936	0.12689656	3.1149516	6.876357	-0.19862162	-0.33221722	-0.12587978	0.0032332828	4.1551633	8.882847	Walking_Type
14:10:05.959	0.12689656	3.1149516	6.876357	-0.19862162	-0.33221722	-0.12587978	0.0032332828	4.1551633	8.882847	Walking_Type
14:10:05.982	0.12689656	3.1149516	6.876357	-0.19862162	-0.33221722	-0.12587978	0.0032332828	4.1551633	8.882847	Walking_Type
14:10:06.005	0.12689656	3.1149516	6.876357	-0.19862162	-0.33221722	-0.12587978	0.0032332828	4.1551633	8.882847	Walking_Type
14:10:06.038	-0.11971374	4.661653	9.035994	-0.108824424	-0.25830254	-0.28226128	0.31148192	3.9193363	8.983994	Walking_Type
14:10:06.059	-0.11971374	4.661653	9.035994	-0.108824424	-0.25830254	-0.28226128	0.31148192	3.9193363	8.983994	Walking_Type
14:10:06.080	-0.11971374	4.661653	9.035994	-0.108824424	-0.25830254	-0.28226128	0.31148192	3.9193363	8.983994	Walking_Type
14:10:06.101	-0.11971374	4.661653	9.035994	-0.108824424	-0.25830254	-0.28226128	0.31148192	3.9193363	8.983994	Walking_Type
14:10:06.123	-0.11971374	4.661653	9.035994	-0.108824424	-0.25830254	-0.28226128	0.31148192	3.9193363	8.983994	Walking_Type
14:10:06.145	-0.11971374	4.661653	9.035994	-0.108824424	-0.25830254	-0.28226128	0.31148192	3.9193363	8.983994	Walking_Type
14:10:06.169	-0.11971374	4.661653	9.035994	-0.108824424	-0.25830254	-0.28226128	0.31148192	3.9193363	8.983994	Walking_Type
14:10:06.190	0.11971374	4.5970078	8.583475	0.32061383	-0.18805304	-0.16864035	0.46509677	4.072581	8.908879	Walking_Type
14:10:06.212	0.11971374	4.5970078	8.583475	0.32061383	-0.18805304	-0.16864035	0.46509677	4.072581	8.908879	Walking_Type
14:10:06.233	0.11971374	4.5970078	8.583475	0.32061383	-0.18805304	-0.16864035	0.46509677	4.072581	8.908879	Walking_Type
14:10:06.254	0.11971374	4.5970078	8.583475	0.32061383	-0.18805304	-0.16864035	0.46509677	4.072581	8.908879	Walking_Type
14:10:06.278	0.11971374	4.5970078	8.583475	0.32061383	-0.18805304	-0.16864035	0.46509677	4.072581	8.908879	Walking_Type
14:10:06.299	0.11971374	4.5970078	8.583475	0.32061383	-0.18805304	-0.16864035	0.46509677	4.072581	8.908879	Walking_Type
14:10:06.320	0.11971374	4.5970078	8.583475	0.32061383	-0.18805304	-0.16864035	0.46509677	4.072581	8.908879	Walking_Type
14:10:06.342	0.11971374	4.5970078	8.583475	0.32061383	-0.18805304	-0.16864035	0.46509677	4.072581	8.908879	Walking_Type
14:10:06.364	0.11971374	4.5970078	8.583475	0.32061383	-0.18805304	-0.16864035	0.46509677	4.072581	8.908879	Walking_Type
14:10:06.389	1.8627458	2.5331428	8.329682	-0.09966145	-0.6828539	-0.55165285	0.76493365	3.969745	8.93456	Walking_Type
14:10:06.410	1.8627458	2.5331428	8.329682	-0.09966145	-0.6828539	-0.55165285	0.76493365	3.969745	8.93456	Walking_Type
14:10:06.431	1.8627458	2.5331428	8.329682	-0.09966145	-0.6828539	-0.55165285	0.76493365	3.969745	8.93456	Walking_Type
14:10:06.452	1.8627458	2.5331428	8.329682	-0.09966145	-0.6828539	-0.55165285	0.76493365	3.969745	8.93456	Walking_Type
14:10:06.473	1.8627458	2.5331428	8.329682	-0.09966145	-0.6828539	-0.55165285	0.76493365	3.969745	8.93456	Walking_Type
14:10:06.496	1.8627458	2.5331428	8.329682	-0.09966145	-0.6828539	-0.55165285	0.76493365	3.969745	8.93456	Walking_Type
14:10:06.517	1.8627458	2.5331428	8.329682	-0.09966145	-0.6828539	-0.55165285	0.76493365	3.969745	8.93456	Walking_Type
14:10:06.538	1.8627458	2.5331428	8.329682	-0.09966145	-0.6828539	-0.55165285	0.76493365	3.969745	8.93456	Walking_Type
14:10:06.559	0.80208206	3.5770466	7.020014	-0.111878745	-0.0725995	-0.4184842	0.757791	3.7118552	9.045345	Walking_Type
14:10:06.581	0.80208206	3.5770466	7.020014	-0.111878745	-0.0725995	-0.4184842	0.757791	3.7118552	9.045345	Walking_Type
14:10:06.604	0.80208206	3.5770466	7.020014	-0.111878745	-0.0725995	-0.4184842	0.757791	3.7118552	9.045345	Walking_Type
14:10:06.628	0.80208206	3.5770466	7.020014	-0.111878745	-0.0725995	-0.4184842	0.757791	3.7118552	9.045345	Walking_Type
14:10:06.653	0.80208206	3.5770466	7.020014	-0.111878745	-0.0725995	-0.4184842	0.757791	3.7118552	9.045345	Walking_Type
14:10:06.674	0.80208206	3.5770466	7.020014	-0.111878745	-0.0725995	-0.4184842	0.757791	3.7118552	9.045345	Walking_Type
14:10:06.695	0.80208206	3.5770466	7.020014	-0.111878745	-0.0725995	-0.4184842	0.757791	3.7118552	9.045345	Walking_Type
14:10:06.746	0.71828246	4.8340406	9.380769	0.008461705	0.1802987	-0.14176229	0.75054485	3.6787372	9.059466	Walking_Type
14:10:06.782	0.71828246	4.8340406	9.380769	0.008461705	0.1802987	-0.14176229	0.75054485	3.6787372	9.059466	Walking_Type
14:10:06.814	0.71828246	4.8340406	9.380769	0.008461705	0.1802987	-0.14176229	0.75054485	3.6787372	9.059466	Walking_Type
14:10:06.843	0.71828246	4.8340406	9.380769	0.008461705	0.1802987	-0.14176229	0.75054485	3.6787372	9.059466	Walking_Type
14:10:06.880	0.71828246	4.8340406	9.380769	0.008461705	0.1802987	-0.14176229	0.75054485	3.6787372	9.059466	Walking_Type
14:10:06.912	-0.84278476	4.2378664	10.278622	0.320003	0.30796954	0.06287758	0.11221783	3.8384519	9.023527	Walking_Type
14:10:06.942	-0.84278476	4.2378664	10.278622	0.320003	0.30796954	0.06287758	0.11221783	3.8384519	9.023527	Walking_Type
14:10:06.977	-0.84278476	4.2378664	10.278622	0.320003	0.30796954	0.06287758	0.11221783	3.8384519	9.023527	Walking_Type
14:10:06.998	-0.84278476	4.2378664	10.278622	0.320003	0.30796954	0.06287758	0.11221783	3.8384519	9.023527	Walking_Type
14:10:07.020	-0.84278476	4.2378664	10.278622	0.320003	0.30796954	0.06287758	0.11221783	3.8384519	9.023527	Walking_Type
14:10:07.044	-0.84278476	4.2378664	10.278622	0.320003	0.30796954	0.06287758	0.11221783	3.8384519	9.023527	Walking_Type
14:10:07.067	-0.84278476	4.2378664	10.278622	0.320003	0.30796954	0.06287758	0.11221783	3.8384519	9.023527	Walking_Type
14:10:07.090	-0.84278476	4.2378664	10.278622	0.320003	0.30796954	0.06287758	0.11221783	3.8384519	9.023527	Walking_Type
14:10:07.114	0.08140534	3.0096035	6.510033	0.10925447	0.24810475	-0.17963593	0.0805271	3.7900689	9.044294	Walking_Type
14:10:07.138	0.08140534	3.0096035	6.510033	0.10925447	0.24810475	-0.17963593	0.0805271	3.7900689	9.044294	Walking_Type
14:10:07.160	0.08140534	3.0096035	6.510033	0.10925447	0.24810475	-0.17963593	0.0805271	3.7900689	9.044294	Walking_Type
14:10:07.183	0.08140534	3.0096035	6.510033	0.10925447	0.24810475	-0.17963593	0.0805271	3.7900689	9.044294	Walking_Type
14:10:07.205	0.08140534	3.0096035	6.510033	0.10925447	0.24810475	-0.17963593	0.0805271	3.7900689	9.044294	Walking_Type
14:10:07.231	0.08140534	3.0096035	6.510033	0.10925447	0.24810475	-0.17963593	0.0805271	3.7900689	9.044294	Walking_Type
14:10:07.253	0.08140534	3.0096035	6.510033	0.10925447	0.24810475	-0.17963593	0.0805271	3.7900689	9.044294	Walking_Type
14:10:07.276	0.6273	4.120547	8.372779	-0.085611545	-0.3853625	-0.51316833	0.24842392	3.7510092	9.057516	Walking_Type
14:10:07.298	0.6273	4.120547	8.372779	-0.085611545	-0.3853625	-0.51316833	0.24842392	3.7510092	9.057516	Walking_Type
14:10:07.321	0.6273	4.120547	8.372779	-0.085611545	-0.3853625	-0.51316833	0.24842392	3.7510092	9.057516	Walking_Type
14:10:07.344	0.6273	4.120547	8.372779	-0.085611545	-0.3853625	-0.51316833	0.24842392	3.7510092	9.057516	Walking_Type
14:10:07.366	0.6273	4.120547	8.372779	-0.085611545	-0.3853625	-0.51316833	0.24842392	3.7510092	9.057516	Walking_Type
14:10:07.389	0.6273	4.120547	8.372779	-0.085611545	-0.3853625	-0.51316833	0.24842392	3.7510092	9.057516	Walking_Type
14:10:07.412	0.6273	4.120547	8.372779	-0.085611545	-0.3853625	-0.51316833	0.24842392	3.7510092	9.057516	Walking_Type
14:10:07.434	0.6273	4.120547	8.372779	-0.085611545	-0.3853625	-0.51316833	0.24842392	3.7510092	9.057516	Walking_Type
14:10:07.457	1.2162915	3.265791	10.060742	-0.34034234	-0.58939147	-0.7636231	0.59392583	3.673688	9.073127	Walking_Type
14:10:07.479	1.2162915	3.265791	10.060742	-0.34034234	-0.58939147	-0.7636231	0.59392583	3.673688	9.073127	Walking_Type
14:10:07.502	1.2162915	3.265791	10.060742	-0.34034234	-0.58939147	-0.7636231	0.59392583	3.673688	9.073127	Walking_Type
14:10:07.523	1.2162915	3.265791	10.060742	-0.34034234	-0.58939147	-0.7636231	0.59392583	3.673688	9.073127	Walking_Type
14:10:07.545	1.2162915	3.265791	10.060742	-0.34034234	-0.58939147	-0.7636231	0.59392583	3.673688	9.073127	Walking_Type
14:10:07.568	1.2162915	3.265791	10.060742	-0.34034234	-0.58939147	-0.7636231	0.59392583	3.673688	9.073127	Walking_Type
14:10:07.591	1.2162915	3.265791	10.060742	-0.34034234	-0.58939147	-0.7636231	0.59392583	3.673688	9.073127	Walking_Type
14:10:07.614	1.2162915	3.265791	10.060742	-0.34034234	-0.58939147	-0.7636231	0.59392583	3.673688	9.073127	Walking_Type
14:10:07.637	2.4062462	1.4437478	11.181263	-0.57552546	-0.5667895	-1.1961157	1.0848	3.3807983	9.141323	Walking_Type
14:10:07.659	2.4062462	1.4437478	11.181263	-0.57552546	-0.5667895	-1.1961157	1.0848	3.3807983	9.141323	Walking_Type
14:10:07.682	2.4062462	1.4437478	11.181263	-0.57552546	-0.5667895	-1.1961157	1.0848	3.3807983	9.141323	Walking_Type
14:10:07.706	2.4062462	1.4437478	11.181263	-0.57552546	-0.5667895	-1.1961157	1.0848	3.3807983	9.141323	Walking_Type
14:10:07.734	2.4062462	1.4437478	11.181263	-0.57552546	-0.5667895	-1.1961157	1.0848	3.3807983	9.141323	Walking_Type
14:10:07.757	2.4062462	1.4437478	11.181263	-0.57552546	-0.5667895	-1.1961157	1.0848	3.3807983	9.141323	Walking_Type
14:10:07.779	2.4062462	1.4437478	11.181263	-0.57552546	-0.5667895	-1.1961157	1.0848	3.3807983	9.141323	Walking_Type
14:10:07.802	2.4062462	1.4437478	11.181263	-0.57552546	-0.5667895	-1.1961157	1.0848	3.3807983	9.141323	Walking_Type
14:10:07.825	0.49800915	3.2394538	7.8891354	-0.092941925	-0.35054317	-0.8357052	1.1160973	3.3177817	9.1606245	Walking_Type
14:10:07.847	0.49800915	3.2394538	7.8891354	-0.092941925	-0.35054317	-0.8357052	1.1160973	3.3177817	9.1606245	Walking_Type
14:10:07.869	0.49800915	3.2394538	7.8891354	-0.092941925	-0.35054317	-0.8357052	1.1160973	3.3177817	9.1606245	Walking_Type
14:10:07.891	0.49800915	3.2394538	7.8891354	-0.092941925	-0.35054317	-0.8357052	1.1160973	3.3177817	9.1606245	Walking_Type
14:10:07.914	0.49800915	3.2394538	7.8891354	-0.092941925	-0.35054317	-0.8357052	1.1160973	3.3177817	9.1606245	Walking_Type
14:10:07.937	0.49800915	3.2394538	7.8891354	-0.092941925	-0.35054317	-0.8357052	1.1160973	3.3177817	9.1606245	Walking_Type
14:10:07.960	0.49800915	3.2394538	7.8891354	-0.092941925	-0.35054317	-0.8357052	1.1160973	3.3177817	9.1606245	Walking_Type
14:10:07.983	0.49800915	3.2394538	7.8891354	-0.092941925	-0.35054317	-0.8357052	1.1160973	3.3177817	9.1606245	Walking_Type
14:10:08.006	1.0079896	4.106181	10.644946	-0.0025338691	0.09416671	-0.46796432	1.2412522	3.6003668	9.036981	Walking_Type
14:10:08.029	1.0079896	4.106181	10.644946	-0.0025338691	0.09416671	-0.46796432	1.2412522	3.6003668	9.036981	Walking_Type
14:10:08.052	1.0079896	4.106181	10.644946	-0.0025338691	0.09416671	-0.46796432	1.2412522	3.6003668	9.036981	Walking_Type
14:10:08.075	1.0079896	4.106181	10.644946	-0.0025338691	0.09416671	-0.46796432	1.2412522	3.6003668	9.036981	Walking_Type
14:10:08.095	1.0079896	4.106181	10.644946	-0.0025338691	0.09416671	-0.46796432	1.2412522	3.6003668	9.036981	Walking_Type
14:10:08.116	1.0079896	4.106181	10.644946	-0.0025338691	0.09416671	-0.46796432	1.2412522	3.6003668	9.036981	Walking_Type
14:10:08.144	1.0079896	4.106181	10.644946	-0.0025338691	0.09416671	-0.46796432	1.2412522	3.6003668	9.036981	Walking_Type
14:10:08.166	1.0079896	4.106181	10.644946	-0.0025338691	0.09416671	-0.46796432	1.2412522	3.6003668	9.036981	Walking_Type
14:10:08.187	-0.19633053	2.5929997	7.4198575	0.27296636	0.29208705	-0.011647979	0.83020544	3.5265667	9.112874	Walking_Type
14:10:08.210	-0.19633053	2.5929997	7.4198575	0.27296636	0.29208705	-0.011647979	0.83020544	3.5265667	9.112874	Walking_Type
14:10:08.232	-0.19633053	2.5929997	7.4198575	0.27296636	0.29208705	-0.011647979	0.83020544	3.5265667	9.112874	Walking_Type
14:10:08.255	-0.19633053	2.5929997	7.4198575	0.27296636	0.29208705	-0.011647979	0.83020544	3.5265667	9.112874	Walking_Type
14:10:08.278	-0.19633053	2.5929997	7.4198575	0.27296636	0.29208705	-0.011647979	0.83020544	3.5265667	9.112874	Walking_Type
14:10:08.301	-0.19633053	2.5929997	7.4198575	0.27296636	0.29208705	-0.011647979	0.83020544	3.5265667	9.112874	Walking_Type
14:10:08.324	-0.19633053	2.5929997	7.4198575	0.27296636	0.29208705	-0.011647979	0.83020544	3.5265667	9.112874	Walking_Type
14:10:08.346	-0.19633053	2.5929997	7.4198575	0.27296636	0.29208705	-0.011647979	0.83020544	3.5265667	9.112874	Walking_Type
14:10:08.368	-0.23463893	3.3328304	7.1325445	-0.028190209	0.00070432766	-0.049521625	0.5256801	3.4944003	9.147852	Walking_Type
14:10:08.389	-0.23463893	3.3328304	7.1325445	-0.028190209	0.00070432766	-0.049521625	0.5256801	3.4944003	9.147852	Walking_Type
14:10:08.410	-0.23463893	3.3328304	7.1325445	-0.028190209	0.00070432766	-0.049521625	0.5256801	3.4944003	9.147852	Walking_Type
14:10:08.431	-0.23463893	3.3328304	7.1325445	-0.028190209	0.00070432766	-0.049521625	0.5256801	3.4944003	9.147852	Walking_Type
14:10:08.452	-0.23463893	3.3328304	7.1325445	-0.028190209	0.00070432766	-0.049521625	0.5256801	3.4944003	9.147852	Walking_Type
14:10:08.474	-0.23463893	3.3328304	7.1325445	-0.028190209	0.00070432766	-0.049521625	0.5256801	3.4944003	9.147852	Walking_Type
14:10:08.496	-0.23463893	3.3328304	7.1325445	-0.028190209	0.00070432766	-0.049521625	0.5256801	3.4944003	9.147852	Walking_Type
14:10:08.520	-0.23463893	3.3328304	7.1325445	-0.028190209	0.00070432766	-0.049521625	0.5256801	3.4944003	9.147852	Walking_Type
14:10:08.543	0.48843205	4.558699	9.074302	0.1685084	-0.5441875	-0.2413333	0.3906682	3.8672318	9.003457	Walking_Type
14:10:08.565	0.48843205	4.558699	9.074302	0.1685084	-0.5441875	-0.2413333	0.3906682	3.8672318	9.003457	Walking_Type
14:10:08.586	0.48843205	4.558699	9.074302	0.1685084	-0.5441875	-0.2413333	0.3906682	3.8672318	9.003457	Walking_Type
14:10:08.608	0.48843205	4.558699	9.074302	0.1685084	-0.5441875	-0.2413333	0.3906682	3.8672318	9.003457	Walking_Type
14:10:08.630	0.48843205	4.558699	9.074302	0.1685084	-0.5441875	-0.2413333	0.3906682	3.8672318	9.003457	Walking_Type
14:10:08.654	0.48843205	4.558699	9.074302	0.1685084	-0.5441875	-0.2413333	0.3906682	3.8672318	9.003457	Walking_Type
14:10:08.676	0.48843205	4.558699	9.074302	0.1685084	-0.5441875	-0.2413333	0.3906682	3.8672318	9.003457	Walking_Type
14:10:08.699	0.48843205	4.558699	9.074302	0.1685084	-0.5441875	-0.2413333	0.3906682	3.8672318	9.003457	Walking_Type
14:10:08.721	1.977671	2.6360965	11.494913	0.03717237	-0.5301376	-0.34579125	0.80658	3.7338998	9.0320425	Walking_Type
14:10:08.745	1.977671	2.6360965	11.494913	0.03717237	-0.5301376	-0.34579125	0.80658	3.7338998	9.0320425	Walking_Type
14:10:08.769	1.977671	2.6360965	11.494913	0.03717237	-0.5301376	-0.34579125	0.80658	3.7338998	9.0320425	Walking_Type
14:10:08.792	1.977671	2.6360965	11.494913	0.03717237	-0.5301376	-0.34579125	0.80658	3.7338998	9.0320425	Walking_Type
14:10:08.815	1.977671	2.6360965	11.494913	0.03717237	-0.5301376	-0.34579125	0.80658	3.7338998	9.0320425	Walking_Type
14:10:08.837	1.977671	2.6360965	11.494913	0.03717237	-0.5301376	-0.34579125	0.80658	3.7338998	9.0320425	Walking_Type
14:10:08.861	1.977671	2.6360965	11.494913	0.03717237	-0.5301376	-0.34579125	0.80658	3.7338998	9.0320425	Walking_Type
14:10:08.884	1.977671	2.6360965	11.494913	0.03717237	-0.5301376	-0.34579125	0.80658	3.7338998	9.0320425	Walking_Type
14:10:08.906	1.3455825	2.4780743	8.770228	-0.044072703	0.05446047	-0.30730677	0.9232356	3.60026	9.075028	Walking_Type
14:10:08.930	1.3455825	2.4780743	8.770228	-0.044072703	0.05446047	-0.30730677	0.9232356	3.60026	9.075028	Walking_Type
14:10:08.953	1.3455825	2.4780743	8.770228	-0.044072703	0.05446047	-0.30730677	0.9232356	3.60026	9.075028	Walking_Type
14:10:08.992	1.3455825	2.4780743	8.770228	-0.044072703	0.05446047	-0.30730677	0.9232356	3.60026	9.075028	Walking_Type
14:10:09.013	1.3455825	2.4780743	8.770228	-0.044072703	0.05446047	-0.30730677	0.9232356	3.60026	9.075028	Walking_Type
14:10:09.034	1.3455825	2.4780743	8.770228	-0.044072703	0.05446047	-0.30730677	0.9232356	3.60026	9.075028	Walking_Type
14:10:09.055	1.3455825	2.4780743	8.770228	-0.044072703	0.05446047	-0.30730677	0.9232356	3.60026	9.075028	Walking_Type
14:10:09.076	0.9313729	3.9792848	8.509253	-0.22122364	0.15525323	-0.08250835	0.7346207	3.527146	9.120852	Walking_Type
14:10:09.098	0.9313729	3.9792848	8.509253	-0.22122364	0.15525323	-0.08250835	0.7346207	3.527146	9.120852	Walking_Type
14:10:09.120	0.9313729	3.9792848	8.509253	-0.22122364	0.15525323	-0.08250835	0.7346207	3.527146	9.120852	Walking_Type
14:10:09.141	0.9313729	3.9792848	8.509253	-0.22122364	0.15525323	-0.08250835	0.7346207	3.527146	9.120852	Walking_Type
14:10:09.163	0.9313729	3.9792848	8.509253	-0.22122364	0.15525323	-0.08250835	0.7346207	3.527146	9.120852	Walking_Type
14:10:09.185	0.9313729	3.9792848	8.509253	-0.22122364	0.15525323	-0.08250835	0.7346207	3.527146	9.120852	Walking_Type
14:10:09.208	0.9313729	3.9792848	8.509253	-0.22122364	0.15525323	-0.08250835	0.7346207	3.527146	9.120852	Walking_Type
14:10:09.231	0.9313729	3.9792848	8.509253	-0.22122364	0.15525323	-0.08250835	0.7346207	3.527146	9.120852	Walking_Type
14:10:09.253	0.23463893	4.182798	9.320911	0.006018244	0.32934982	0.07692748	0.5255922	3.6722462	9.077926	Walking_Type
14:10:09.275	0.23463893	4.182798	9.320911	0.006018244	0.32934982	0.07692748	0.5255922	3.6722462	9.077926	Walking_Type
14:10:09.296	0.23463893	4.182798	9.320911	0.006018244	0.32934982	0.07692748	0.5255922	3.6722462	9.077926	Walking_Type
14:10:09.319	0.23463893	4.182798	9.320911	0.006018244	0.32934982	0.07692748	0.5255922	3.6722462	9.077926	Walking_Type
14:10:09.340	0.23463893	4.182798	9.320911	0.006018244	0.32934982	0.07692748	0.5255922	3.6722462	9.077926	Walking_Type
14:10:09.363	0.23463893	4.182798	9.320911	0.006018244	0.32934982	0.07692748	0.5255922	3.6722462	9.077926	Walking_Type
14:10:09.385	0.23463893	4.182798	9.320911	0.006018244	0.32934982	0.07692748	0.5255922	3.6722462	9.077926	Walking_Type
14:10:09.408	0.23463893	4.182798	9.320911	0.006018244	0.32934982	0.07692748	0.5255922	3.6722462	9.077926	Walking_Type
14:10:09.432	-1.0750294	2.4062462	8.906702	-0.017194636	0.35195184	0.19543533	-0.029868247	3.5745704	9.131918	Walking_Type
14:10:09.454	-1.0750294	2.4062462	8.906702	-0.017194636	0.35195184	0.19543533	-0.029868247	3.5745704	9.131918	Walking_Type
14:10:09.491	-1.0750294	2.4062462	8.906702	-0.017194636	0.35195184	0.19543533	-0.029868247	3.5745704	9.131918	Walking_Type
14:10:09.514	-1.0750294	2.4062462	8.906702	-0.017194636	0.35195184	0.19543533	-0.029868247	3.5745704	9.131918	Walking_Type
14:10:09.537	-1.0750294	2.4062462	8.906702	-0.017194636	0.35195184	0.19543533	-0.029868247	3.5745704	9.131918	Walking_Type
14:10:09.561	-1.0750294	2.4062462	8.906702	-0.017194636	0.35195184	0.19543533	-0.029868247	3.5745704	9.131918	Walking_Type
14:10:09.583	-1.0750294	2.4062462	8.906702	-0.017194636	0.35195184	0.19543533	-0.029868247	3.5745704	9.131918	Walking_Type
14:10:09.606	-1.0750294	2.4062462	8.906702	-0.017194636	0.35195184	0.19543533	-0.029868247	3.5745704	9.131918	Walking_Type
14:10:09.630	-0.09577099	3.5842295	7.5323887	-0.019638095	0.25176993	0.17100073	-0.2452448	3.3098474	9.227954	Walking_Type
14:10:09.653	-0.09577099	3.5842295	7.5323887	-0.019638095	0.25176993	0.17100073	-0.2452448	3.3098474	9.227954	Walking_Type
14:10:09.675	-0.09577099	3.5842295	7.5323887	-0.019638095	0.25176993	0.17100073	-0.2452448	3.3098474	9.227954	Walking_Type
14:10:09.698	-0.09577099	3.5842295	7.5323887	-0.019638095	0.25176993	0.17100073	-0.2452448	3.3098474	9.227954	Walking_Type
14:10:09.720	-0.09577099	3.5842295	7.5323887	-0.019638095	0.25176993	0.17100073	-0.2452448	3.3098474	9.227954	Walking_Type
14:10:09.742	-0.09577099	3.5842295	7.5323887	-0.019638095	0.25176993	0.17100073	-0.2452448	3.3098474	9.227954	Walking_Type
14:10:09.764	-0.09577099	3.5842295	7.5323887	-0.019638095	0.25176993	0.17100073	-0.2452448	3.3098474	9.227954	Walking_Type
14:10:09.787	-0.09577099	3.5842295	7.5323887	-0.019638095	0.25176993	0.17100073	-0.2452448	3.3098474	9.227954	Walking_Type
14:10:09.810	0.9888355	3.9313993	10.410307	0.19966252	-0.72072756	-0.21384437	0.2596833	3.5007691	9.15683	Walking_Type
14:10:09.833	0.9888355	3.9313993	10.410307	0.19966252	-0.72072756	-0.21384437	0.2596833	3.5007691	9.15683	Walking_Type
14:10:09.856	0.9888355	3.9313993	10.410307	0.19966252	-0.72072756	-0.21384437	0.2596833	3.5007691	9.15683	Walking_Type
14:10:09.879	0.9888355	3.9313993	10.410307	0.19966252	-0.72072756	-0.21384437	0.2596833	3.5007691	9.15683	Walking_Type
14:10:09.902	0.9888355	3.9313993	10.410307	0.19966252	-0.72072756	-0.21384437	0.2596833	3.5007691	9.15683	Walking_Type
14:10:09.926	0.9888355	3.9313993	10.410307	0.19966252	-0.72072756	-0.21384437	0.2596833	3.5007691	9.15683	Walking_Type
14:10:09.948	0.9888355	3.9313993	10.410307	0.19966252	-0.72072756	-0.21384437	0.2596833	3.5007691	9.15683	Walking_Type
14:10:09.970	1.1085492	2.456526	6.6225643	0.46294543	0.0025369234	-0.33051962	0.6049087	3.5926628	9.104792	Walking_Type
14:10:09.994	1.1085492	2.456526	6.6225643	0.46294543	0.0025369234	-0.33051962	0.6049087	3.5926628	9.104792	Walking_Type
14:10:10.020	1.1085492	2.456526	6.6225643	0.46294543	0.0025369234	-0.33051962	0.6049087	3.5926628	9.104792	Walking_Type
14:10:10.042	1.1085492	2.456526	6.6225643	0.46294543	0.0025369234	-0.33051962	0.6049087	3.5926628	9.104792	Walking_Type
14:10:10.065	1.1085492	2.456526	6.6225643	0.46294543	0.0025369234	-0.33051962	0.6049087	3.5926628	9.104792	Walking_Type
14:10:10.087	1.1085492	2.456526	6.6225643	0.46294543	0.0025369234	-0.33051962	0.6049087	3.5926628	9.104792	Walking_Type
14:10:10.111	1.1085492	2.456526	6.6225643	0.46294543	0.0025369234	-0.33051962	0.6049087	3.5926628	9.104792	Walking_Type
14:10:10.135	1.1085492	2.456526	6.6225643	0.46294543	0.0025369234	-0.33051962	0.6049087	3.5926628	9.104792	Walking_Type
14:10:10.158	-0.7877164	3.4453614	6.821289	0.07565688	0.9163914	-0.16192082	0.26634336	3.751195	9.056929	Walking_Type
14:10:10.180	-0.7877164	3.4453614	6.821289	0.07565688	0.9163914	-0.16192082	0.26634336	3.751195	9.056929	Walking_Type
14:10:10.203	-0.7877164	3.4453614	6.821289	0.07565688	0.9163914	-0.16192082	0.26634336	3.751195	9.056929	Walking_Type
14:10:10.226	-0.7877164	3.4453614	6.821289	0.07565688	0.9163914	-0.16192082	0.26634336	3.751195	9.056929	Walking_Type
14:10:10.249	-0.7877164	3.4453614	6.821289	0.07565688	0.9163914	-0.16192082	0.26634336	3.751195	9.056929	Walking_Type
14:10:10.271	-0.7877164	3.4453614	6.821289	0.07565688	0.9163914	-0.16192082	0.26634336	3.751195	9.056929	Walking_Type
14:10:10.294	-0.7877164	3.4453614	6.821289	0.07565688	0.9163914	-0.16192082	0.26634336	3.751195	9.056929	Walking_Type
14:10:10.315	-0.7877164	3.4453614	6.821289	0.07565688	0.9163914	-0.16192082	0.26634336	3.751195	9.056929	Walking_Type
14:10:10.336	-0.2681588	4.62095	8.262642	-0.041018378	-0.0072369203	0.029890858	-0.36135173	3.7355728	9.060094	Walking_Type
14:10:10.362	-0.2681588	4.62095	8.262642	-0.041018378	-0.0072369203	0.029890858	-0.36135173	3.7355728	9.060094	Walking_Type
14:10:10.419	-0.2681588	4.62095	8.262642	-0.041018378	-0.0072369203	0.029890858	-0.36135173	3.7355728	9.060094	Walking_Type
14:10:10.451	-0.2681588	4.62095	8.262642	-0.041018378	-0.0072369203	0.029890858	-0.36135173	3.7355728	9.060094	Walking_Type
14:10:10.479	-0.2681588	4.62095	8.262642	-0.041018378	-0.0072369203	0.029890858	-0.36135173	3.7355728	9.060094	Walking_Type
14:10:10.510	-0.7589851	4.747847	10.745505	-0.17663047	-0.07992989	-0.3451804	-0.3421893	3.8040814	9.032289	Walking_Type
14:10:10.542	-0.7589851	4.747847	10.745505	-0.17663047	-0.07992989	-0.3451804	-0.3421893	3.8040814	9.032289	Walking_Type
14:10:10.575	-0.7589851	4.747847	10.745505	-0.17663047	-0.07992989	-0.3451804	-0.3421893	3.8040814	9.032289	Walking_Type
14:10:10.610	-0.7589851	4.747847	10.745505	-0.17663047	-0.07992989	-0.3451804	-0.3421893	3.8040814	9.032289	Walking_Type
14:10:10.644	-0.7589851	4.747847	10.745505	-0.17663047	-0.07992989	-0.3451804	-0.3421893	3.8040814	9.032289	Walking_Type
14:10:10.665	-0.7589851	4.747847	10.745505	-0.17663047	-0.07992989	-0.3451804	-0.3421893	3.8040814	9.032289	Walking_Type
14:10:10.686	-0.7302538	2.6456738	8.308133	-0.17663047	-0.07992989	-0.3451804	-0.3421893	3.8040814	9.032289	Walking_Type
14:10:10.708	-0.7302538	2.6456738	8.308133	0.21737762	0.17968786	0.3750297	-0.05140819	3.870594	9.01034	Walking_Type
14:10:10.730	-0.7302538	2.6456738	8.308133	0.21737762	0.17968786	0.3750297	-0.05140819	3.870594	9.01034	Walking_Type
14:10:10.754	-0.7302538	2.6456738	8.308133	0.21737762	0.17968786	0.3750297	-0.05140819	3.870594	9.01034	Walking_Type
14:10:10.779	-0.7302538	2.6456738	8.308133	0.21737762	0.17968786	0.3750297	-0.05140819	3.870594	9.01034	Walking_Type
14:10:10.811	-0.7302538	2.6456738	8.308133	0.21737762	0.17968786	0.3750297	-0.05140819	3.870594	9.01034	Walking_Type
14:10:10.833	-0.7302538	2.6456738	8.308133	0.21737762	0.17968786	0.3750297	-0.05140819	3.870594	9.01034	Walking_Type
14:10:10.855	-0.7302538	2.6456738	8.308133	0.21737762	0.17968786	0.3750297	-0.05140819	3.870594	9.01034	Walking_Type
14:10:10.876	0.3615355	4.4461684	7.407886	-0.07033991	0.099664494	0.08425786	0.15646209	3.6914878	9.083986	Walking_Type
14:10:10.913	0.3615355	4.4461684	7.407886	-0.07033991	0.099664494	0.08425786	0.15646209	3.6914878	9.083986	Walking_Type
14:10:10.936	0.3615355	4.4461684	7.407886	-0.07033991	0.099664494	0.08425786	0.15646209	3.6914878	9.083986	Walking_Type
14:10:10.958	0.3615355	4.4461684	7.407886	-0.07033991	0.099664494	0.08425786	0.15646209	3.6914878	9.083986	Walking_Type
14:10:10.980	0.3615355	4.4461684	7.407886	-0.07033991	0.099664494	0.08425786	0.15646209	3.6914878	9.083986	Walking_Type
14:10:11.001	0.3615355	4.4461684	7.407886	-0.07033991	0.099664494	0.08425786	0.15646209	3.6914878	9.083986	Walking_Type
14:10:11.022	0.3615355	4.4461684	7.407886	-0.07033991	0.099664494	0.08425786	0.15646209	3.6914878	9.083986	Walking_Type
14:10:11.044	0.3615355	4.4461684	7.407886	-0.07033991	0.099664494	0.08425786	0.15646209	3.6914878	9.083986	Walking_Type
14:10:11.067	0.9241901	4.4461684	9.567522	0.29190317	-0.051830083	-0.12710151	0.5178132	3.7659097	9.03992	Walking_Type
14:10:11.089	0.9241901	4.4461684	9.567522	0.29190317	-0.051830083	-0.12710151	0.5178132	3.7659097	9.03992	Walking_Type
14:10:11.110	0.9241901	4.4461684	9.567522	0.29190317	-0.051830083	-0.12710151	0.5178132	3.7659097	9.03992	Walking_Type
14:10:11.132	0.9241901	4.4461684	9.567522	0.29190317	-0.051830083	-0.12710151	0.5178132	3.7659097	9.03992	Walking_Type
14:10:11.157	0.9241901	4.4461684	9.567522	0.29190317	-0.051830083	-0.12710151	0.5178132	3.7659097	9.03992	Walking_Type
14:10:11.181	0.9241901	4.4461684	9.567522	0.29190317	-0.051830083	-0.12710151	0.5178132	3.7659097	9.03992	Walking_Type
14:10:11.205	0.9241901	4.4461684	9.567522	0.29190317	-0.051830083	-0.12710151	0.5178132	3.7659097	9.03992	Walking_Type
14:10:11.228	0.9241901	4.4461684	9.567522	0.29190317	-0.051830083	-0.12710151	0.6205115	3.777762	9.0285015	Walking_Type
14:10:11.251	0.9241901	3.1293173	6.672844	0.24853176	-0.14223814	-0.40443432	0.6205115	3.777762	9.0285015	Walking_Type
14:10:11.274	0.9241901	3.1293173	6.672844	0.24853176	-0.14223814	-0.40443432	0.6205115	3.777762	9.0285015	Walking_Type
14:10:11.297	0.9241901	3.1293173	6.672844	0.24853176	-0.14223814	-0.40443432	0.6205115	3.777762	9.0285015	Walking_Type
14:10:11.320	0.9241901	3.1293173	6.672844	0.24853176	-0.14223814	-0.40443432	0.6205115	3.777762	9.0285015	Walking_Type
14:10:11.343	0.9241901	3.1293173	6.672844	0.24853176	-0.14223814	-0.40443432	0.6205115	3.777762	9.0285015	Walking_Type
14:10:11.366	0.9241901	3.1293173	6.672844	0.24853176	-0.14223814	-0.40443432	0.6205115	3.777762	9.0285015	Walking_Type
14:10:11.390	0.9241901	3.1293173	6.672844	0.24853176	-0.14223814	-0.40443432	0.6205115	3.777762	9.0285015	Walking_Type
14:10:11.417	0.5506832	3.5578923	7.022408	-0.10332663	0.10088623	-0.29203513	0.59027714	3.7387953	9.046731	Walking_Type
14:10:11.440	0.5506832	3.5578923	7.022408	-0.10332663	0.10088623	-0.29203513	0.59027714	3.7387953	9.046731	Walking_Type
14:10:11.463	0.5506832	3.5578923	7.022408	-0.10332663	0.10088623	-0.29203513	0.59027714	3.7387953	9.046731	Walking_Type
14:10:11.486	0.5506832	3.5578923	7.022408	-0.10332663	0.10088623	-0.29203513	0.59027714	3.7387953	9.046731	Walking_Type
14:10:11.509	0.5506832	3.5578923	7.022408	-0.10332663	0.10088623	-0.29203513	0.59027714	3.7387953	9.046731	Walking_Type
14:10:11.531	0.5506832	3.5578923	7.022408	-0.10332663	0.10088623	-0.29203513	0.59027714	3.7387953	9.046731	Walking_Type
14:10:11.553	0.5506832	3.5578923	7.022408	-0.10332663	0.10088623	-0.29203513	0.59027714	3.7387953	9.046731	Walking_Type
14:10:11.576	0.5506832	3.5578923	7.022408	-0.10332663	0.10088623	-0.29203513	0.59027714	3.7387953	9.046731	Walking_Type
14:10:11.598	0.2944958	4.443774	9.325701	0.19844079	0.28842184	0.027447397	0.30029953	3.5412064	9.140025	Walking_Type
14:10:11.622	0.2944958	4.443774	9.325701	0.19844079	0.28842184	0.027447397	0.30029953	3.5412064	9.140025	Walking_Type
14:10:11.644	0.2944958	4.443774	9.325701	0.19844079	0.28842184	0.027447397	0.30029953	3.5412064	9.140025	Walking_Type
14:10:11.667	0.2944958	4.443774	9.325701	0.19844079	0.28842184	0.027447397	0.30029953	3.5412064	9.140025	Walking_Type
14:10:11.690	0.2944958	4.443774	9.325701	0.19844079	0.28842184	0.027447397	0.30029953	3.5412064	9.140025	Walking_Type
14:10:11.712	0.2944958	4.443774	9.325701	0.19844079	0.28842184	0.027447397	0.30029953	3.5412064	9.140025	Walking_Type
14:10:11.735	0.2944958	4.443774	9.325701	0.19844079	0.28842184	0.027447397	0.30029953	3.5412064	9.140025	Walking_Type
14:10:11.758	0.2944958	4.443774	9.325701	0.19844079	0.28842184	0.027447397	0.30029953	3.5412064	9.140025	Walking_Type
14:10:11.781	-1.010384	3.6800003	11.083098	0.1300239	0.23222226	-0.008593652	0.058822483	3.719818	9.073581	Walking_Type
14:10:11.804	-1.010384	3.6800003	11.083098	0.1300239	0.23222226	-0.008593652	0.058822483	3.719818	9.073581	Walking_Type
14:10:11.826	-1.010384	3.6800003	11.083098	0.1300239	0.23222226	-0.008593652	0.058822483	3.719818	9.073581	Walking_Type
14:10:11.850	-1.010384	3.6800003	11.083098	0.1300239	0.23222226	-0.008593652	0.058822483	3.719818	9.073581	Walking_Type
14:10:11.873	-1.010384	3.6800003	11.083098	0.1300239	0.23222226	-0.008593652	0.058822483	3.719818	9.073581	Walking_Type
14:10:11.897	-1.010384	3.6800003	11.083098	0.1300239	0.23222226	-0.008593652	0.058822483	3.719818	9.073581	Walking_Type
14:10:11.919	-1.010384	3.6800003	11.083098	0.1300239	0.23222226	-0.008593652	0.058822483	3.719818	9.073581	Walking_Type
14:10:11.942	-1.010384	3.6800003	11.083098	0.1300239	0.23222226	-0.008593652	0.058822483	3.719818	9.073581	Walking_Type
14:10:11.965	0.047885496	2.5283542	8.406299	-0.065452985	-0.31633475	0.09158825	-0.09744053	3.827341	9.028419	Walking_Type
14:10:11.987	0.047885496	2.5283542	8.406299	-0.065452985	-0.31633475	0.09158825	-0.09744053	3.827341	9.028419	Walking_Type
14:10:12.009	0.047885496	2.5283542	8.406299	-0.065452985	-0.31633475	0.09158825	-0.09744053	3.827341	9.028419	Walking_Type
14:10:12.031	0.047885496	2.5283542	8.406299	-0.065452985	-0.31633475	0.09158825	-0.09744053	3.827341	9.028419	Walking_Type
14:10:12.054	0.047885496	2.5283542	8.406299	-0.065452985	-0.31633475	0.09158825	-0.09744053	3.827341	9.028419	Walking_Type
14:10:12.078	0.047885496	2.5283542	8.406299	-0.065452985	-0.31633475	0.09158825	-0.09744053	3.827341	9.028419	Walking_Type
14:10:12.100	0.047885496	2.5283542	8.406299	-0.065452985	-0.31633475	0.09158825	-0.09744053	3.827341	9.028419	Walking_Type
14:10:12.122	0.047885496	2.5283542	8.406299	-0.065452985	-0.31633475	0.09158825	-0.09744053	3.827341	9.028419	Walking_Type
14:10:12.144	0.08619389	4.3192716	8.504464	-0.1760196	-0.21187678	0.040886432	0.29773903	3.759674	9.052434	Walking_Type
14:10:12.167	0.08619389	4.3192716	8.504464	-0.1760196	-0.21187678	0.040886432	0.29773903	3.759674	9.052434	Walking_Type
14:10:12.190	0.08619389	4.3192716	8.504464	-0.1760196	-0.21187678	0.040886432	0.29773903	3.759674	9.052434	Walking_Type
14:10:12.212	0.08619389	4.3192716	8.504464	-0.1760196	-0.21187678	0.040886432	0.29773903	3.759674	9.052434	Walking_Type
14:10:12.234	0.08619389	4.3192716	8.504464	-0.1760196	-0.21187678	0.040886432	0.29773903	3.759674	9.052434	Walking_Type
14:10:12.257	0.08619389	4.3192716	8.504464	-0.1760196	-0.21187678	0.040886432	0.29773903	3.759674	9.052434	Walking_Type
14:10:12.279	0.08619389	4.3192716	8.504464	-0.1760196	-0.21187678	0.040886432	0.29773903	3.759674	9.052434	Walking_Type
14:10:12.303	0.08619389	4.3192716	8.504464	-0.1760196	-0.21187678	0.040886432	0.29773903	3.759674	9.052434	Walking_Type
14:10:12.324	0.16759923	4.68799	9.208381	0.12208264	-0.119636126	-0.015313171	0.6003708	3.8662033	8.9923525	Walking_Type
14:10:12.346	0.16759923	4.68799	9.208381	0.12208264	-0.119636126	-0.015313171	0.6003708	3.8662033	8.9923525	Walking_Type
14:10:12.367	0.16759923	4.68799	9.208381	0.12208264	-0.119636126	-0.015313171	0.6003708	3.8662033	8.9923525	Walking_Type
14:10:12.401	0.16759923	4.68799	9.208381	0.12208264	-0.119636126	-0.015313171	0.6003708	3.8662033	8.9923525	Walking_Type
14:10:12.423	0.16759923	4.68799	9.208381	0.12208264	-0.119636126	-0.015313171	0.6003708	3.8662033	8.9923525	Walking_Type
14:10:12.444	0.16759923	4.68799	9.208381	0.12208264	-0.119636126	-0.015313171	0.6003708	3.8662033	8.9923525	Walking_Type
14:10:12.466	0.16759923	4.68799	9.208381	0.12208264	-0.119636126	-0.015313171	0.6003708	3.8662033	8.9923525	Walking_Type
14:10:12.487	0.8643332	3.2202997	7.0511394	0.18561262	0.18946168	-0.16008823	0.79738235	3.9440882	8.943082	Walking_Type
14:10:12.513	0.8643332	3.2202997	7.0511394	0.18561262	0.18946168	-0.16008823	0.79738235	3.9440882	8.943082	Walking_Type
14:10:12.534	0.8643332	3.2202997	7.0511394	0.18561262	0.18946168	-0.16008823	0.79738235	3.9440882	8.943082	Walking_Type
14:10:12.555	0.8643332	3.2202997	7.0511394	0.18561262	0.18946168	-0.16008823	0.79738235	3.9440882	8.943082	Walking_Type
14:10:12.576	0.8643332	3.2202997	7.0511394	0.18561262	0.18946168	-0.16008823	0.79738235	3.9440882	8.943082	Walking_Type
14:10:12.598	0.8643332	3.2202997	7.0511394	0.18561262	0.18946168	-0.16008823	0.79738235	3.9440882	8.943082	Walking_Type
14:10:12.621	0.8643332	3.2202997	7.0511394	0.18561262	0.18946168	-0.16008823	0.79738235	3.9440882	8.943082	Walking_Type
14:10:12.644	0.8643332	3.2202997	7.0511394	0.18561262	0.18946168	-0.16008823	0.79738235	3.9440882	8.943082	Walking_Type
14:10:12.667	0.8643332	3.2202997	7.0511394	0.18561262	0.18946168	-0.16008823	0.79738235	3.9440882	8.943082	Walking_Type
14:10:12.689	0.2083019	3.7638	6.8787518	-0.11859827	0.111270934	-0.097779974	0.60327697	3.810397	9.015947	Walking_Type
14:10:12.711	0.2083019	3.7638	6.8787518	-0.11859827	0.111270934	-0.097779974	0.60327697	3.810397	9.015947	Walking_Type
14:10:12.732	0.2083019	3.7638	6.8787518	-0.11859827	0.111270934	-0.097779974	0.60327697	3.810397	9.015947	Walking_Type
14:10:12.754	0.2083019	3.7638	6.8787518	-0.11859827	0.111270934	-0.097779974	0.60327697	3.810397	9.015947	Walking_Type
14:10:12.775	0.2083019	3.7638	6.8787518	-0.11859827	0.111270934	-0.097779974	0.60327697	3.810397	9.015947	Walking_Type
14:10:12.796	0.2083019	3.7638	6.8787518	-0.11859827	0.111270934	-0.097779974	0.60327697	3.810397	9.015947	Walking_Type
14:10:12.817	0.2083019	3.7638	6.8787518	-0.11859827	0.111270934	-0.097779974	0.60327697	3.810397	9.015947	Walking_Type
14:10:12.847	0.34956414	4.2378664	8.983319	0.017013818	0.44297075	0.2119287	0.5016644	3.6783295	9.076817	Walking_Type
14:10:12.868	0.34956414	4.2378664	8.983319	0.017013818	0.44297075	0.2119287	0.5016644	3.6783295	9.076817	Walking_Type
14:10:12.890	0.34956414	4.2378664	8.983319	0.017013818	0.44297075	0.2119287	0.5016644	3.6783295	9.076817	Walking_Type
14:10:12.911	0.34956414	4.2378664	8.983319	0.017013818	0.44297075	0.2119287	0.5016644	3.6783295	9.076817	Walking_Type
14:10:12.934	0.34956414	4.2378664	8.983319	0.017013818	0.44297075	0.2119287	0.5016644	3.6783295	9.076817	Walking_Type
14:10:12.957	0.34956414	4.2378664	8.983319	0.017013818	0.44297075	0.2119287	0.5016644	3.6783295	9.076817	Walking_Type
14:10:12.979	0.34956414	4.2378664	8.983319	0.017013818	0.44297075	0.2119287	0.5016644	3.6783295	9.076817	Walking_Type
14:10:13.001	0.34956414	4.2378664	8.983319	0.017013818	0.44297075	0.2119287	0.5016644	3.6783295	9.076817	Walking_Type
14:10:13.023	0.34956414	4.2378664	8.983319	0.017013818	0.44297075	0.2119287	0.5016644	3.6783295	9.076817	Walking_Type
14:10:13.043	-0.41181526	4.268992	10.111023	0.06343958	-0.04694316	0.014008362	0.16084903	3.8704734	9.009102	Walking_Type
14:10:13.064	-0.41181526	4.268992	10.111023	0.06343958	-0.04694316	0.014008362	0.16084903	3.8704734	9.009102	Walking_Type
14:10:13.092	-0.41181526	4.268992	10.111023	0.06343958	-0.04694316	0.014008362	0.16084903	3.8704734	9.009102	Walking_Type
14:10:13.113	-0.41181526	4.268992	10.111023	0.06343958	-0.04694316	0.014008362	0.16084903	3.8704734	9.009102	Walking_Type
14:10:13.134	-0.41181526	4.268992	10.111023	0.06343958	-0.04694316	0.014008362	0.16084903	3.8704734	9.009102	Walking_Type
14:10:13.157	-0.41181526	4.268992	10.111023	0.06343958	-0.04694316	0.014008362	0.16084903	3.8704734	9.009102	Walking_Type
14:10:13.180	-0.41181526	4.268992	10.111023	0.06343958	-0.04694316	0.014008362	0.16084903	3.8704734	9.009102	Walking_Type
14:10:13.203	-0.41181526	4.268992	10.111023	0.06343958	-0.04694316	0.014008362	0.16084903	3.8704734	9.009102	Walking_Type
14:10:13.224	-0.22266756	2.4541316	8.849239	0.24669915	-0.21370937	0.33043656	0.06614326	3.9101665	8.993142	Walking_Type
14:10:13.245	-0.22266756	2.4541316	8.849239	0.24669915	-0.21370937	0.33043656	0.06614326	3.9101665	8.993142	Walking_Type
14:10:13.266	-0.22266756	2.4541316	8.849239	0.24669915	-0.21370937	0.33043656	0.06614326	3.9101665	8.993142	Walking_Type
14:10:13.287	-0.22266756	2.4541316	8.849239	0.24669915	-0.21370937	0.33043656	0.06614326	3.9101665	8.993142	Walking_Type
14:10:13.308	-0.22266756	2.4541316	8.849239	0.24669915	-0.21370937	0.33043656	0.06614326	3.9101665	8.993142	Walking_Type
14:10:13.329	-0.22266756	2.4541316	8.849239	0.24669915	-0.21370937	0.33043656	0.06614326	3.9101665	8.993142	Walking_Type
14:10:13.351	-0.22266756	2.4541316	8.849239	0.24669915	-0.21370937	0.33043656	0.06614326	3.9101665	8.993142	Walking_Type
14:10:13.373	-0.22266756	2.4541316	8.849239	0.24669915	-0.21370937	0.33043656	0.06614326	3.9101665	8.993142	Walking_Type
14:10:13.394	-0.1987248	3.7063375	7.9968777	-0.27559063	-0.45805547	0.04516249	0.14906345	3.7838557	9.046025	Walking_Type
14:10:13.417	-0.1987248	3.7063375	7.9968777	-0.27559063	-0.45805547	0.04516249	0.14906345	3.7838557	9.046025	Walking_Type
14:10:13.439	-0.1987248	3.7063375	7.9968777	-0.27559063	-0.45805547	0.04516249	0.14906345	3.7838557	9.046025	Walking_Type
14:10:13.461	-0.1987248	3.7063375	7.9968777	-0.27559063	-0.45805547	0.04516249	0.14906345	3.7838557	9.046025	Walking_Type
14:10:13.483	-0.1987248	3.7063375	7.9968777	-0.27559063	-0.45805547	0.04516249	0.14906345	3.7838557	9.046025	Walking_Type
14:10:13.505	-0.1987248	3.7063375	7.9968777	-0.27559063	-0.45805547	0.04516249	0.14906345	3.7838557	9.046025	Walking_Type
14:10:13.528	-0.1987248	3.7063375	7.9968777	-0.27559063	-0.45805547	0.04516249	0.14906345	3.7838557	9.046025	Walking_Type
14:10:13.549	-0.1987248	3.7063375	7.9968777	-0.27559063	-0.45805547	0.04516249	0.14906345	3.7838557	9.046025	Walking_Type
14:10:13.571	0.15562786	4.1373067	10.139753	0.07321343	-0.05060835	-0.18146852	0.833351	3.6113348	9.079326	Walking_Type
14:10:13.595	0.15562786	4.1373067	10.139753	0.07321343	-0.05060835	-0.18146852	0.833351	3.6113348	9.079326	Walking_Type
14:10:13.625	0.15562786	4.1373067	10.139753	0.07321343	-0.05060835	-0.18146852	0.833351	3.6113348	9.079326	Walking_Type
14:10:13.646	0.15562786	4.1373067	10.139753	0.07321343	-0.05060835	-0.18146852	0.833351	3.6113348	9.079326	Walking_Type
14:10:13.667	0.15562786	4.1373067	10.139753	0.07321343	-0.05060835	-0.18146852	0.833351	3.6113348	9.079326	Walking_Type
14:10:13.688	0.15562786	4.1373067	10.139753	0.07321343	-0.05060835	-0.18146852	0.833351	3.6113348	9.079326	Walking_Type
14:10:13.709	0.15562786	4.1373067	10.139753	0.07321343	-0.05060835	-0.18146852	0.833351	3.6113348	9.079326	Walking_Type
14:10:13.730	0.15562786	4.1373067	10.139753	0.07321343	-0.05060835	-0.18146852	0.833351	3.6113348	9.079326	Walking_Type
14:10:13.760	1.6759924	2.760599	7.893924	0.10253495	-0.010902112	-0.14359486	0.9622408	3.642302	9.054175	Walking_Type
14:10:13.783	1.6759924	2.760599	7.893924	0.10253495	-0.010902112	-0.14359486	0.9622408	3.642302	9.054175	Walking_Type
14:10:13.804	1.6759924	2.760599	7.893924	0.10253495	-0.010902112	-0.14359486	0.9622408	3.642302	9.054175	Walking_Type
14:10:13.825	1.6759924	2.760599	7.893924	0.10253495	-0.010902112	-0.14359486	0.9622408	3.642302	9.054175	Walking_Type
14:10:13.845	1.6759924	2.760599	7.893924	0.10253495	-0.010902112	-0.14359486	0.9622408	3.642302	9.054175	Walking_Type
14:10:13.867	1.6759924	2.760599	7.893924	0.10253495	-0.010902112	-0.14359486	0.9622408	3.642302	9.054175	Walking_Type
14:10:13.902	1.6759924	2.760599	7.893924	0.10253495	-0.010902112	-0.14359486	0.9622408	3.642302	9.054175	Walking_Type
14:10:13.924	1.6759924	2.760599	7.893924	0.10253495	-0.010902112	-0.14359486	0.9622408	3.642302	9.054175	Walking_Type
14:10:13.945	0.6895511	3.1772027	6.665661	-0.040407512	0.06240172	-0.15459044	0.9926207	3.5682325	9.080352	Walking_Type
14:10:13.966	0.6895511	3.1772027	6.665661	-0.040407512	0.06240172	-0.15459044	0.9926207	3.5682325	9.080352	Walking_Type
14:10:13.987	0.6895511	3.1772027	6.665661	-0.040407512	0.06240172	-0.15459044	0.9926207	3.5682325	9.080352	Walking_Type
14:10:14.008	0.6895511	3.1772027	6.665661	-0.040407512	0.06240172	-0.15459044	0.9926207	3.5682325	9.080352	Walking_Type
14:10:14.042	0.6895511	3.1772027	6.665661	-0.040407512	0.06240172	-0.15459044	0.9926207	3.5682325	9.080352	Walking_Type
14:10:14.064	0.6895511	3.1772027	6.665661	-0.040407512	0.06240172	-0.15459044	0.9926207	3.5682325	9.080352	Walking_Type
14:10:14.085	0.6895511	3.1772027	6.665661	-0.040407512	0.06240172	-0.15459044	0.9926207	3.5682325	9.080352	Walking_Type
14:10:14.106	0.6895511	3.1772027	6.665661	-0.040407512	0.06240172	-0.15459044	0.9926207	3.5682325	9.080352	Walking_Type
14:10:14.127	1.0941836	3.9146392	8.849239	-0.19251296	0.1680814	-0.1008343	0.83483785	3.3990846	9.160767	Walking_Type
14:10:14.148	1.0941836	3.9146392	8.849239	-0.19251296	0.1680814	-0.1008343	0.83483785	3.3990846	9.160767	Walking_Type
14:10:14.170	1.0941836	3.9146392	8.849239	-0.19251296	0.1680814	-0.1008343	0.83483785	3.3990846	9.160767	Walking_Type
14:10:14.194	1.0941836	3.9146392	8.849239	-0.19251296	0.1680814	-0.1008343	0.83483785	3.3990846	9.160767	Walking_Type
14:10:14.216	1.0941836	3.9146392	8.849239	-0.19251296	0.1680814	-0.1008343	0.83483785	3.3990846	9.160767	Walking_Type
14:10:14.237	1.0941836	3.9146392	8.849239	-0.19251296	0.1680814	-0.1008343	0.83483785	3.3990846	9.160767	Walking_Type
14:10:14.258	1.0941836	3.9146392	8.849239	-0.19251296	0.1680814	-0.1008343	0.83483785	3.3990846	9.160767	Walking_Type
14:10:14.279	1.0941836	3.9146392	8.849239	-0.19251296	0.1680814	-0.1008343	0.83483785	3.3990846	9.160767	Walking_Type
14:10:14.299	0.57462597	4.146884	9.787795	0.07810034	0.019030284	-0.020200092	0.6571742	3.5902686	9.102113	Walking_Type
14:10:14.322	0.57462597	4.146884	9.787795	0.07810034	0.019030284	-0.020200092	0.6571742	3.5902686	9.102113	Walking_Type
14:10:14.345	0.57462597	4.146884	9.787795	0.07810034	0.019030284	-0.020200092	0.6571742	3.5902686	9.102113	Walking_Type
14:10:14.366	0.57462597	4.146884	9.787795	0.07810034	0.019030284	-0.020200092	0.6571742	3.5902686	9.102113	Walking_Type
14:10:14.387	0.57462597	4.146884	9.787795	0.07810034	0.019030284	-0.020200092	0.6571742	3.5902686	9.102113	Walking_Type
14:10:14.408	0.57462597	4.146884	9.787795	0.07810034	0.019030284	-0.020200092	0.6571742	3.5902686	9.102113	Walking_Type
14:10:14.429	0.57462597	4.146884	9.787795	0.07810034	0.019030284	-0.020200092	0.6571742	3.5902686	9.102113	Walking_Type
14:10:14.452	0.57462597	4.146884	9.787795	0.07810034	0.019030284	-0.020200092	0.6571742	3.5902686	9.102113	Walking_Type
14:10:14.473	0.023942748	3.047912	7.0008597	0.37192652	0.13570555	0.2082635	0.33902848	3.6849425	9.081664	Walking_Type
14:10:14.494	0.023942748	3.047912	7.0008597	0.37192652	0.13570555	0.2082635	0.33902848	3.6849425	9.081664	Walking_Type
14:10:14.515	0.023942748	3.047912	7.0008597	0.37192652	0.13570555	0.2082635	0.33902848	3.6849425	9.081664	Walking_Type
14:10:14.536	0.023942748	3.047912	7.0008597	0.37192652	0.13570555	0.2082635	0.33902848	3.6849425	9.081664	Walking_Type
14:10:14.557	0.023942748	3.047912	7.0008597	0.37192652	0.13570555	0.2082635	0.33902848	3.6849425	9.081664	Walking_Type
14:10:14.578	0.023942748	3.047912	7.0008597	0.37192652	0.13570555	0.2082635	0.33902848	3.6849425	9.081664	Walking_Type
14:10:14.599	0.023942748	3.047912	7.0008597	0.37192652	0.13570555	0.2082635	0.33902848	3.6849425	9.081664	Walking_Type
14:10:14.622	0.023942748	3.047912	7.0008597	0.37192652	0.13570555	0.2082635	0.33902848	3.6849425	9.081664	Walking_Type
14:10:14.645	0.023942748	3.047912	7.0008597	0.37192652	0.13570555	0.2082635	0.33902848	3.6849425	9.081664	Walking_Type
14:10:14.666	0.083799616	3.4956412	7.125362	0.014570358	0.029414993	-0.037915185	0.37484974	3.6234856	9.104956	Walking_Type
14:10:14.688	0.083799616	3.4956412	7.125362	0.014570358	0.029414993	-0.037915185	0.37484974	3.6234856	9.104956	Walking_Type
14:10:14.713	0.083799616	3.4956412	7.125362	0.014570358	0.029414993	-0.037915185	0.37484974	3.6234856	9.104956	Walking_Type
14:10:14.736	0.083799616	3.4956412	7.125362	0.014570358	0.029414993	-0.037915185	0.37484974	3.6234856	9.104956	Walking_Type
14:10:14.759	0.083799616	3.4956412	7.125362	0.014570358	0.029414993	-0.037915185	0.37484974	3.6234856	9.104956	Walking_Type
14:10:14.781	0.083799616	3.4956412	7.125362	0.014570358	0.029414993	-0.037915185	0.37484974	3.6234856	9.104956	Walking_Type
14:10:14.803	0.083799616	3.4956412	7.125362	0.014570358	0.029414993	-0.037915185	0.37484974	3.6234856	9.104956	Walking_Type
14:10:14.826	0.083799616	3.4956412	7.125362	0.014570358	0.029414993	-0.037915185	0.37484974	3.6234856	9.104956	Walking_Type
14:10:14.848	-0.32562137	4.09421	8.877971	-0.23038661	0.037356243	0.26385224	0.15908349	3.4941092	9.1616745	Walking_Type
14:10:14.872	-0.32562137	4.09421	8.877971	-0.23038661	0.037356243	0.26385224	0.15908349	3.4941092	9.1616745	Walking_Type
14:10:14.894	-0.32562137	4.09421	8.877971	-0.23038661	0.037356243	0.26385224	0.15908349	3.4941092	9.1616745	Walking_Type
14:10:14.917	-0.32562137	4.09421	8.877971	-0.23038661	0.037356243	0.26385224	0.15908349	3.4941092	9.1616745	Walking_Type
14:10:14.939	-0.32562137	4.09421	8.877971	-0.23038661	0.037356243	0.26385224	0.15908349	3.4941092	9.1616745	Walking_Type
14:10:14.962	-0.32562137	4.09421	8.877971	-0.23038661	0.037356243	0.26385224	0.15908349	3.4941092	9.1616745	Walking_Type
14:10:14.985	-0.32562137	4.09421	8.877971	-0.23038661	0.037356243	0.26385224	0.15908349	3.4941092	9.1616745	Walking_Type
14:10:15.009	0.6296943	3.859571	9.373586	-0.19251296	-0.35665184	-0.0037067304	0.27323827	3.514793	9.151063	Walking_Type
14:10:15.031	0.6296943	3.859571	9.373586	-0.19251296	-0.35665184	-0.0037067304	0.27323827	3.514793	9.151063	Walking_Type
14:10:15.054	0.6296943	3.859571	9.373586	-0.19251296	-0.35665184	-0.0037067304	0.27323827	3.514793	9.151063	Walking_Type
14:10:15.077	0.6296943	3.859571	9.373586	-0.19251296	-0.35665184	-0.0037067304	0.27323827	3.514793	9.151063	Walking_Type
14:10:15.099	0.6296943	3.859571	9.373586	-0.19251296	-0.35665184	-0.0037067304	0.27323827	3.514793	9.151063	Walking_Type
14:10:15.122	0.6296943	3.859571	9.373586	-0.19251296	-0.35665184	-0.0037067304	0.27323827	3.514793	9.151063	Walking_Type
14:10:15.144	0.6296943	3.859571	9.373586	-0.19251296	-0.35665184	-0.0037067304	0.27323827	3.514793	9.151063	Walking_Type
14:10:15.167	0.6296943	3.859571	9.373586	-0.19251296	-0.35665184	-0.0037067304	0.27323827	3.514793	9.151063	Walking_Type
14:10:15.188	0.9433443	2.4948344	7.1732473	0.0964263	-0.15689892	-0.26149186	0.55792314	3.6360326	9.090564	Walking_Type
14:10:15.216	0.9433443	2.4948344	7.1732473	0.0964263	-0.15689892	-0.26149186	0.55792314	3.6360326	9.090564	Walking_Type
14:10:15.241	0.9433443	2.4948344	7.1732473	0.0964263	-0.15689892	-0.26149186	0.55792314	3.6360326	9.090564	Walking_Type
14:10:15.263	0.9433443	2.4948344	7.1732473	0.0964263	-0.15689892	-0.26149186	0.55792314	3.6360326	9.090564	Walking_Type
14:10:15.285	0.9433443	2.4948344	7.1732473	0.0964263	-0.15689892	-0.26149186	0.55792314	3.6360326	9.090564	Walking_Type
14:10:15.307	0.9433443	2.4948344	7.1732473	0.0964263	-0.15689892	-0.26149186	0.55792314	3.6360326	9.090564	Walking_Type
14:10:15.330	0.9433443	2.4948344	7.1732473	0.0964263	-0.15689892	-0.26149186	0.55792314	3.6360326	9.090564	Walking_Type
14:10:15.354	0.9433443	2.4948344	7.1732473	0.0964263	-0.15689892	-0.26149186	0.55792314	3.6360326	9.090564	Walking_Type
14:10:15.377	0.6368771	3.344802	7.4821086	-0.045294438	0.024528073	0.028669128	0.75939155	3.4249587	9.157694	Walking_Type
14:10:15.399	0.6368771	3.344802	7.4821086	-0.045294438	0.024528073	0.028669128	0.75939155	3.4249587	9.157694	Walking_Type
14:10:15.421	0.6368771	3.344802	7.4821086	-0.045294438	0.024528073	0.028669128	0.75939155	3.4249587	9.157694	Walking_Type
14:10:15.442	0.6368771	3.344802	7.4821086	-0.045294438	0.024528073	0.028669128	0.75939155	3.4249587	9.157694	Walking_Type
14:10:15.463	0.6368771	3.344802	7.4821086	-0.045294438	0.024528073	0.028669128	0.75939155	3.4249587	9.157694	Walking_Type
14:10:15.484	0.6368771	3.344802	7.4821086	-0.045294438	0.024528073	0.028669128	0.75939155	3.4249587	9.157694	Walking_Type
14:10:15.505	0.6368771	3.344802	7.4821086	-0.045294438	0.024528073	0.028669128	0.75939155	3.4249587	9.157694	Walking_Type
14:10:15.526	0.6368771	3.344802	7.4821086	-0.045294438	0.024528073	0.028669128	0.75939155	3.4249587	9.157694	Walking_Type
14:10:15.549	0.74222517	4.35758	8.825297	-0.05873347	0.39165807	0.22964379	0.690664	3.5850868	9.101676	Walking_Type
14:10:15.570	0.74222517	4.35758	8.825297	-0.05873347	0.39165807	0.22964379	0.690664	3.5850868	9.101676	Walking_Type
14:10:15.592	0.74222517	4.35758	8.825297	-0.05873347	0.39165807	0.22964379	0.690664	3.5850868	9.101676	Walking_Type
14:10:15.613	0.74222517	4.35758	8.825297	-0.05873347	0.39165807	0.22964379	0.690664	3.5850868	9.101676	Walking_Type
14:10:15.634	0.74222517	4.35758	8.825297	-0.05873347	0.39165807	0.22964379	0.690664	3.5850868	9.101676	Walking_Type
14:10:15.655	0.74222517	4.35758	8.825297	-0.05873347	0.39165807	0.22964379	0.690664	3.5850868	9.101676	Walking_Type
14:10:15.676	0.74222517	4.35758	8.825297	-0.05873347	0.39165807	0.22964379	0.690664	3.5850868	9.101676	Walking_Type
14:10:15.697	0.74222517	4.35758	8.825297	-0.05873347	0.39165807	0.22964379	0.690664	3.5850868	9.101676	Walking_Type
14:10:15.731	-0.09577099	4.2139235	9.818921	-0.048348762	0.28658926	0.0976969	0.31057912	3.823494	9.025232	Walking_Type
14:10:15.754	-0.09577099	4.2139235	9.818921	-0.048348762	0.28658926	0.0976969	0.31057912	3.823494	9.025232	Walking_Type
14:10:15.776	-0.09577099	4.2139235	9.818921	-0.048348762	0.28658926	0.0976969	0.31057912	3.823494	9.025232	Walking_Type
14:10:15.799	-0.09577099	4.2139235	9.818921	-0.048348762	0.28658926	0.0976969	0.31057912	3.823494	9.025232	Walking_Type
14:10:15.821	-0.09577099	4.2139235	9.818921	-0.048348762	0.28658926	0.0976969	0.31057912	3.823494	9.025232	Walking_Type
14:10:15.844	-0.09577099	4.2139235	9.818921	-0.048348762	0.28658926	0.0976969	0.31057912	3.823494	9.025232	Walking_Type
14:10:15.866	-0.09577099	4.2139235	9.818921	-0.048348762	0.28658926	0.0976969	0.31057912	3.823494	9.025232	Walking_Type
14:10:15.890	-0.09577099	4.2139235	9.818921	-0.048348762	0.28658926	0.0976969	0.31057912	3.823494	9.025232	Walking_Type
14:10:15.913	-1.2689656	2.700742	7.240287	0.17828225	0.15525323	0.33959955	-0.06871972	3.9187984	8.989364	Walking_Type
14:10:15.934	-1.2689656	2.700742	7.240287	0.17828225	0.15525323	0.33959955	-0.06871972	3.9187984	8.989364	Walking_Type
14:10:15.956	-1.2689656	2.700742	7.240287	0.17828225	0.15525323	0.33959955	-0.06871972	3.9187984	8.989364	Walking_Type
14:10:15.979	-1.2689656	2.700742	7.240287	0.17828225	0.15525323	0.33959955	-0.06871972	3.9187984	8.989364	Walking_Type
14:10:16.002	-1.2689656	2.700742	7.240287	0.17828225	0.15525323	0.33959955	-0.06871972	3.9187984	8.989364	Walking_Type
14:10:16.024	-1.2689656	2.700742	7.240287	0.17828225	0.15525323	0.33959955	-0.06871972	3.9187984	8.989364	Walking_Type
14:10:16.047	-1.2689656	2.700742	7.240287	0.17828225	0.15525323	0.33959955	-0.06871972	3.9187984	8.989364	Walking_Type
14:10:16.069	-1.2689656	2.700742	7.240287	0.17828225	0.15525323	0.33959955	-0.06871972	3.9187984	8.989364	Walking_Type
14:10:16.092	-0.679974	3.8212626	7.2426815	-0.18151738	0.050184414	0.22048081	-0.11570637	3.6751423	9.091222	Walking_Type
14:10:16.115	-0.679974	3.8212626	7.2426815	-0.18151738	0.050184414	0.22048081	-0.11570637	3.6751423	9.091222	Walking_Type
14:10:16.137	-0.679974	3.8212626	7.2426815	-0.18151738	0.050184414	0.22048081	-0.11570637	3.6751423	9.091222	Walking_Type
14:10:16.159	-0.679974	3.8212626	7.2426815	-0.18151738	0.050184414	0.22048081	-0.11570637	3.6751423	9.091222	Walking_Type
14:10:16.182	-0.679974	3.8212626	7.2426815	-0.18151738	0.050184414	0.22048081	-0.11570637	3.6751423	9.091222	Walking_Type
14:10:16.204	-0.679974	3.8212626	7.2426815	-0.18151738	0.050184414	0.22048081	-0.11570637	3.6751423	9.091222	Walking_Type
14:10:16.237	-0.679974	3.8212626	7.2426815	-0.18151738	0.050184414	0.22048081	-0.11570637	3.6751423	9.091222	Walking_Type
14:10:16.259	-0.679974	3.8212626	7.2426815	-0.18151738	0.050184414	0.22048081	-0.11570637	3.6751423	9.091222	Walking_Type
14:10:16.281	-0.016759925	4.228289	9.471751	0.051222272	-0.3768104	-0.10999729	0.09902915	3.609525	9.117669	Walking_Type
14:10:16.305	-0.016759925	4.228289	9.471751	0.051222272	-0.3768104	-0.10999729	0.09902915	3.609525	9.117669	Walking_Type
14:10:16.326	-0.016759925	4.228289	9.471751	0.051222272	-0.3768104	-0.10999729	0.09902915	3.609525	9.117669	Walking_Type
14:10:16.350	-0.016759925	4.228289	9.471751	0.051222272	-0.3768104	-0.10999729	0.09902915	3.609525	9.117669	Walking_Type
14:10:16.373	-0.016759925	4.228289	9.471751	0.051222272	-0.3768104	-0.10999729	0.09902915	3.609525	9.117669	Walking_Type
14:10:16.395	-0.016759925	4.228289	9.471751	0.051222272	-0.3768104	-0.10999729	0.09902915	3.609525	9.117669	Walking_Type
14:10:16.418	-0.016759925	4.228289	9.471751	0.051222272	-0.3768104	-0.10999729	0.09902915	3.609525	9.117669	Walking_Type
14:10:16.440	-0.016759925	4.228289	9.471751	0.051222272	-0.3768104	-0.10999729	0.09902915	3.609525	9.117669	Walking_Type
14:10:16.464	1.2402344	3.1508656	10.750294	-0.09233106	-0.5441875	-0.2523289	0.8607343	3.9142501	8.950316	Walking_Type
14:10:16.487	1.2402344	3.1508656	10.750294	-0.09233106	-0.5441875	-0.2523289	0.8607343	3.9142501	8.950316	Walking_Type
14:10:16.509	1.2402344	3.1508656	10.750294	-0.09233106	-0.5441875	-0.2523289	0.8607343	3.9142501	8.950316	Walking_Type
14:10:16.532	1.2402344	3.1508656	10.750294	-0.09233106	-0.5441875	-0.2523289	0.8607343	3.9142501	8.950316	Walking_Type
14:10:16.555	1.2402344	3.1508656	10.750294	-0.09233106	-0.5441875	-0.2523289	0.8607343	3.9142501	8.950316	Walking_Type
14:10:16.578	1.2402344	3.1508656	10.750294	-0.09233106	-0.5441875	-0.2523289	0.8607343	3.9142501	8.950316	Walking_Type
14:10:16.601	1.2402344	3.1508656	10.750294	-0.09233106	-0.5441875	-0.2523289	0.8607343	3.9142501	8.950316	Walking_Type
14:10:16.622	1.2402344	3.1508656	10.750294	-0.09233106	-0.5441875	-0.2523289	0.8607343	3.9142501	8.950316	Walking_Type
14:10:16.642	2.0758362	2.8491871	10.151725	-0.16746749	-0.5441875	-0.38977355	1.2106954	3.892536	8.919235	Walking_Type
14:10:16.663	2.0758362	2.8491871	10.151725	-0.16746749	-0.5441875	-0.38977355	1.2106954	3.892536	8.919235	Walking_Type
14:10:16.684	2.0758362	2.8491871	10.151725	-0.16746749	-0.5441875	-0.38977355	1.2106954	3.892536	8.919235	Walking_Type
14:10:16.705	2.0758362	2.8491871	10.151725	-0.16746749	-0.5441875	-0.38977355	1.2106954	3.892536	8.919235	Walking_Type
14:10:16.772	2.0758362	2.8491871	10.151725	-0.16746749	-0.5441875	-0.38977355	1.2106954	3.892536	8.919235	Walking_Type
14:10:16.796	2.0758362	2.8491871	10.151725	-0.16746749	-0.5441875	-0.38977355	1.2106954	3.892536	8.919235	Walking_Type
14:10:16.817	0.8786988	3.4429672	8.360807	-0.24932343	-0.086649396	-0.1906315	1.0141108	3.7203054	9.016723	Walking_Type
14:10:16.840	0.8786988	3.4429672	8.360807	-0.24932343	-0.086649396	-0.1906315	1.0141108	3.7203054	9.016723	Walking_Type
14:10:16.862	0.8786988	3.4429672	8.360807	-0.24932343	-0.086649396	-0.1906315	1.0141108	3.7203054	9.016723	Walking_Type
14:10:16.883	0.8786988	3.4429672	8.360807	-0.24932343	-0.086649396	-0.1906315	1.0141108	3.7203054	9.016723	Walking_Type
14:10:16.904	0.8786988	3.4429672	8.360807	-0.24932343	-0.086649396	-0.1906315	1.0141108	3.7203054	9.016723	Walking_Type
14:10:16.925	0.8786988	3.4429672	8.360807	-0.24932343	-0.086649396	-0.1906315	1.0141108	3.7203054	9.016723	Walking_Type
14:10:16.947	0.8786988	3.4429672	8.360807	-0.24932343	-0.086649396	-0.1906315	1.0141108	3.7203054	9.016723	Walking_Type
14:10:16.967	0.8786988	3.4429672	8.360807	-0.24932343	-0.086649396	-0.1906315	1.0141108	3.7203054	9.016723	Walking_Type
14:10:16.988	1.1300977	4.4270144	8.985713	-0.104548365	0.09538844	0.05921239	0.8289971	3.6306555	9.072017	Walking_Type
14:10:17.009	1.1300977	4.4270144	8.985713	-0.104548365	0.09538844	0.05921239	0.8289971	3.6306555	9.072017	Walking_Type
14:10:17.030	1.1300977	4.4270144	8.985713	-0.104548365	0.09538844	0.05921239	0.8289971	3.6306555	9.072017	Walking_Type
14:10:17.053	1.1300977	4.4270144	8.985713	-0.104548365	0.09538844	0.05921239	0.8289971	3.6306555	9.072017	Walking_Type
14:10:17.075	1.1300977	4.4270144	8.985713	-0.104548365	0.09538844	0.05921239	0.8289971	3.6306555	9.072017	Walking_Type
14:10:17.098	1.1300977	4.4270144	8.985713	-0.104548365	0.09538844	0.05921239	0.8289971	3.6306555	9.072017	Walking_Type
14:10:17.120	1.1300977	4.4270144	8.985713	-0.104548365	0.09538844	0.05921239	0.8289971	3.6306555	9.072017	Walking_Type
14:10:17.142	1.1300977	4.4270144	8.985713	-0.104548365	0.09538844	0.05921239	0.8289971	3.6306555	9.072017	Walking_Type
14:10:17.166	-0.062251143	3.5147953	10.951413	-0.104548365	0.09538844	0.05921239	0.8289971	3.6306555	9.072017	Walking_Type
14:10:17.189	-0.062251143	3.5147953	10.951413	-0.0037555995	0.19740294	0.21864823	0.44526795	3.5396955	9.134696	Walking_Type
14:10:17.210	-0.062251143	3.5147953	10.951413	-0.0037555995	0.19740294	0.21864823	0.44526795	3.5396955	9.134696	Walking_Type
14:10:17.232	-0.062251143	3.5147953	10.951413	-0.0037555995	0.19740294	0.21864823	0.44526795	3.5396955	9.134696	Walking_Type
14:10:17.253	-0.062251143	3.5147953	10.951413	-0.0037555995	0.19740294	0.21864823	0.44526795	3.5396955	9.134696	Walking_Type
14:10:17.274	-0.062251143	3.5147953	10.951413	-0.0037555995	0.19740294	0.21864823	0.44526795	3.5396955	9.134696	Walking_Type
14:10:17.295	-0.062251143	3.5147953	10.951413	-0.0037555995	0.19740294	0.21864823	0.44526795	3.5396955	9.134696	Walking_Type
14:10:17.319	-0.062251143	3.5147953	10.951413	-0.0037555995	0.19740294	0.21864823	0.44526795	3.5396955	9.134696	Walking_Type
14:10:17.340	-0.062251143	3.5147953	10.951413	-0.0037555995	0.19740294	0.21864823	0.44526795	3.5396955	9.134696	Walking_Type
14:10:17.361	0.25858167	2.3152637	9.335278	-0.15525018	0.14609025	0.16733554	0.41919133	3.6058595	9.110017	Walking_Type
14:10:17.384	0.25858167	2.3152637	9.335278	-0.15525018	0.14609025	0.16733554	0.41919133	3.6058595	9.110017	Walking_Type
14:10:17.407	0.25858167	2.3152637	9.335278	-0.15525018	0.14609025	0.16733554	0.41919133	3.6058595	9.110017	Walking_Type
14:10:17.430	0.25858167	2.3152637	9.335278	-0.15525018	0.14609025	0.16733554	0.41919133	3.6058595	9.110017	Walking_Type
14:10:17.452	0.25858167	2.3152637	9.335278	-0.15525018	0.14609025	0.16733554	0.41919133	3.6058595	9.110017	Walking_Type
14:10:17.475	0.25858167	2.3152637	9.335278	-0.15525018	0.14609025	0.16733554	0.41919133	3.6058595	9.110017	Walking_Type
14:10:17.499	0.25858167	2.3152637	9.335278	-0.15525018	0.14609025	0.16733554	0.41919133	3.6058595	9.110017	Walking_Type
14:10:17.520	0.25858167	2.3152637	9.335278	-0.15525018	0.14609025	0.16733554	0.41919133	3.6058595	9.110017	Walking_Type
14:10:17.541	0.80208206	3.9050622	8.41827	-0.16685662	-0.30595002	0.039053835	0.6019554	3.5262198	9.130926	Walking_Type
14:10:17.575	0.80208206	3.9050622	8.41827	-0.16685662	-0.30595002	0.039053835	0.6019554	3.5262198	9.130926	Walking_Type
14:10:17.596	0.80208206	3.9050622	8.41827	-0.16685662	-0.30595002	0.039053835	0.6019554	3.5262198	9.130926	Walking_Type
14:10:17.617	0.80208206	3.9050622	8.41827	-0.16685662	-0.30595002	0.039053835	0.6019554	3.5262198	9.130926	Walking_Type
14:10:17.639	0.80208206	3.9050622	8.41827	-0.16685662	-0.30595002	0.039053835	0.6019554	3.5262198	9.130926	Walking_Type
14:10:17.661	0.80208206	3.9050622	8.41827	-0.16685662	-0.30595002	0.039053835	0.6019554	3.5262198	9.130926	Walking_Type
14:10:17.682	0.80208206	3.9050622	8.41827	-0.16685662	-0.30595002	0.039053835	0.6019554	3.5262198	9.130926	Walking_Type
14:10:17.708	0.22985038	4.2570205	9.687236	0.15934543	-0.047554027	-0.12465805	0.81096995	3.599442	9.086072	Walking_Type
14:10:17.729	0.22985038	4.2570205	9.687236	0.15934543	-0.047554027	-0.12465805	0.81096995	3.599442	9.086072	Walking_Type
14:10:17.749	0.22985038	4.2570205	9.687236	0.15934543	-0.047554027	-0.12465805	0.81096995	3.599442	9.086072	Walking_Type
14:10:17.771	0.22985038	4.2570205	9.687236	0.15934543	-0.047554027	-0.12465805	0.81096995	3.599442	9.086072	Walking_Type
14:10:17.794	0.22985038	4.2570205	9.687236	0.15934543	-0.047554027	-0.12465805	0.81096995	3.599442	9.086072	Walking_Type
14:10:17.816	0.22985038	4.2570205	9.687236	0.15934543	-0.047554027	-0.12465805	0.81096995	3.599442	9.086072	Walking_Type
14:10:17.838	0.22985038	4.2570205	9.687236	0.15934543	-0.047554027	-0.12465805	0.81096995	3.599442	9.086072	Walking_Type
14:10:17.860	0.22985038	4.2570205	9.687236	0.15934543	-0.047554027	-0.12465805	0.81096995	3.599442	9.086072	Walking_Type
14:10:17.881	0.22985038	4.2570205	9.687236	0.15934543	-0.047554027	-0.12465805	0.81096995	3.599442	9.086072	Walking_Type
14:10:17.902	1.4868447	2.8300328	8.573898	0.23387098	0.07950594	-0.13809709	0.88591754	3.7154007	9.032238	Walking_Type
14:10:17.923	1.4868447	2.8300328	8.573898	0.23387098	0.07950594	-0.13809709	0.88591754	3.7154007	9.032238	Walking_Type
14:10:17.945	1.4868447	2.8300328	8.573898	0.23387098	0.07950594	-0.13809709	0.88591754	3.7154007	9.032238	Walking_Type
14:10:17.967	1.4868447	2.8300328	8.573898	0.23387098	0.07950594	-0.13809709	0.88591754	3.7154007	9.032238	Walking_Type
14:10:17.989	1.4868447	2.8300328	8.573898	0.23387098	0.07950594	-0.13809709	0.88591754	3.7154007	9.032238	Walking_Type
14:10:18.011	1.4868447	2.8300328	8.573898	0.23387098	0.07950594	-0.13809709	0.88591754	3.7154007	9.032238	Walking_Type
14:10:18.034	1.4868447	2.8300328	8.573898	0.23387098	0.07950594	-0.13809709	0.88591754	3.7154007	9.032238	Walking_Type
14:10:18.057	1.4868447	2.8300328	8.573898	0.23387098	0.07950594	-0.13809709	0.88591754	3.7154007	9.032238	Walking_Type
14:10:18.081	0.8739103	3.2179053	8.049552	0.005407379	0.30796954	0.006677979	0.82877314	3.621095	9.075856	Walking_Type
14:10:18.103	0.8739103	3.2179053	8.049552	0.005407379	0.30796954	0.006677979	0.82877314	3.621095	9.075856	Walking_Type
14:10:18.126	0.8739103	3.2179053	8.049552	0.005407379	0.30796954	0.006677979	0.82877314	3.621095	9.075856	Walking_Type
14:10:18.149	0.8739103	3.2179053	8.049552	0.005407379	0.30796954	0.006677979	0.82877314	3.621095	9.075856	Walking_Type
14:10:18.172	0.8739103	3.2179053	8.049552	0.005407379	0.30796954	0.006677979	0.82877314	3.621095	9.075856	Walking_Type
14:10:18.195	0.8739103	3.2179053	8.049552	0.005407379	0.30796954	0.006677979	0.82877314	3.621095	9.075856	Walking_Type
14:10:18.218	0.8739103	3.2179053	8.049552	0.005407379	0.30796954	0.006677979	0.82877314	3.621095	9.075856	Walking_Type
14:10:18.240	0.8739103	3.2179053	8.049552	0.005407379	0.30796954	0.006677979	0.82877314	3.621095	9.075856	Walking_Type
14:10:18.262	0.84996754	4.005622	8.638543	-0.059955202	0.0715647	-0.0006524041	0.6909988	3.5877492	9.100602	Walking_Type
14:10:18.286	0.84996754	4.005622	8.638543	-0.059955202	0.0715647	-0.0006524041	0.6909988	3.5877492	9.100602	Walking_Type
14:10:18.309	0.84996754	4.005622	8.638543	-0.059955202	0.0715647	-0.0006524041	0.6909988	3.5877492	9.100602	Walking_Type
14:10:18.332	0.84996754	4.005622	8.638543	-0.059955202	0.0715647	-0.0006524041	0.6909988	3.5877492	9.100602	Walking_Type
14:10:18.355	0.84996754	4.005622	8.638543	-0.059955202	0.0715647	-0.0006524041	0.6909988	3.5877492	9.100602	Walking_Type
14:10:18.378	0.84996754	4.005622	8.638543	-0.059955202	0.0715647	-0.0006524041	0.6909988	3.5877492	9.100602	Walking_Type
14:10:18.401	0.84996754	4.005622	8.638543	-0.059955202	0.0715647	-0.0006524041	0.6909988	3.5877492	9.100602	Walking_Type
14:10:18.425	0.84996754	4.005622	8.638543	-0.059955202	0.0715647	-0.0006524041	0.6909988	3.5877492	9.100602	Walking_Type
14:10:18.449	0.7326481	3.8811195	9.574705	-0.02024896	0.08011681	0.028669128	0.69070905	4.0434747	8.907503	Walking_Type
14:10:18.470	0.7326481	3.8811195	9.574705	-0.02024896	0.08011681	0.028669128	0.69070905	4.0434747	8.907503	Walking_Type
14:10:18.490	0.7326481	3.8811195	9.574705	-0.02024896	0.08011681	0.028669128	0.69070905	4.0434747	8.907503	Walking_Type
14:10:18.512	0.7326481	3.8811195	9.574705	-0.02024896	0.08011681	0.028669128	0.69070905	4.0434747	8.907503	Walking_Type
14:10:18.532	0.7326481	3.8811195	9.574705	-0.02024896	0.08011681	0.028669128	0.69070905	4.0434747	8.907503	Walking_Type
14:10:18.553	0.7326481	3.8811195	9.574705	-0.02024896	0.08011681	0.028669128	0.69070905	4.0434747	8.907503	Walking_Type
14:10:18.599	0.7326481	3.8811195	9.574705	-0.02024896	0.08011681	0.028669128	0.69070905	4.0434747	8.907503	Walking_Type
14:10:18.644	0.4860378	3.1388943	8.27222	0.06038525	0.17480092	0.2278112	0.51918703	3.8761518	8.993124	Walking_Type
14:10:18.666	0.4860378	3.1388943	8.27222	0.06038525	0.17480092	0.2278112	0.51918703	3.8761518	8.993124	Walking_Type
14:10:18.688	0.4860378	3.1388943	8.27222	0.06038525	0.17480092	0.2278112	0.51918703	3.8761518	8.993124	Walking_Type
14:10:18.709	0.4860378	3.1388943	8.27222	0.06038525	0.17480092	0.2278112	0.51918703	3.8761518	8.993124	Walking_Type
14:10:18.730	0.4860378	3.1388943	8.27222	0.06038525	0.17480092	0.2278112	0.51918703	3.8761518	8.993124	Walking_Type
14:10:18.751	0.4860378	3.1388943	8.27222	0.06038525	0.17480092	0.2278112	0.51918703	3.8761518	8.993124	Walking_Type
14:10:18.773	0.4860378	3.1388943	8.27222	0.06038525	0.17480092	0.2278112	0.51918703	3.8761518	8.993124	Walking_Type
14:10:18.796	-0.03351985	3.5076127	6.919454	0.120250046	0.1857965	0.040275566	0.4319564	3.6745768	9.081921	Walking_Type
14:10:18.818	-0.03351985	3.5076127	6.919454	0.120250046	0.1857965	0.040275566	0.4319564	3.6745768	9.081921	Walking_Type
14:10:18.841	-0.03351985	3.5076127	6.919454	0.120250046	0.1857965	0.040275566	0.4319564	3.6745768	9.081921	Walking_Type
14:10:18.863	-0.03351985	3.5076127	6.919454	0.120250046	0.1857965	0.040275566	0.4319564	3.6745768	9.081921	Walking_Type
14:10:18.886	-0.03351985	3.5076127	6.919454	0.120250046	0.1857965	0.040275566	0.4319564	3.6745768	9.081921	Walking_Type
14:10:18.909	-0.03351985	3.5076127	6.919454	0.120250046	0.1857965	0.040275566	0.4319564	3.6745768	9.081921	Walking_Type
14:10:18.931	-0.03351985	3.5076127	6.919454	0.120250046	0.1857965	0.040275566	0.4319564	3.6745768	9.081921	Walking_Type
14:10:18.953	-0.03351985	3.5076127	6.919454	0.120250046	0.1857965	0.040275566	0.4319564	3.6745768	9.081921	Walking_Type
14:10:18.975	-0.2849187	4.352792	8.734315	0.18011484	0.023917207	-0.1924641	0.22135065	3.8711917	9.007511	Walking_Type
14:10:18.999	-0.2849187	4.352792	8.734315	0.18011484	0.023917207	-0.1924641	0.22135065	3.8711917	9.007511	Walking_Type
14:10:19.022	-0.2849187	4.352792	8.734315	0.18011484	0.023917207	-0.1924641	0.22135065	3.8711917	9.007511	Walking_Type
14:10:19.044	-0.2849187	4.352792	8.734315	0.18011484	0.023917207	-0.1924641	0.22135065	3.8711917	9.007511	Walking_Type
14:10:19.067	-0.2849187	4.352792	8.734315	0.18011484	0.023917207	-0.1924641	0.22135065	3.8711917	9.007511	Walking_Type
14:10:19.089	-0.2849187	4.352792	8.734315	0.18011484	0.023917207	-0.1924641	0.22135065	3.8711917	9.007511	Walking_Type
14:10:19.110	-0.2849187	4.352792	8.734315	0.18011484	0.023917207	-0.1924641	0.22135065	3.8711917	9.007511	Walking_Type
14:10:19.131	-0.2849187	4.352792	8.734315	0.18011484	0.023917207	-0.1924641	0.22135065	3.8711917	9.007511	Walking_Type
14:10:19.160	1.3958622	3.5985951	11.5308275	-0.50038904	-0.45377943	-0.19612929	0.46717298	4.1249013	8.884666	Walking_Type
14:10:19.181	1.3958622	3.5985951	11.5308275	-0.50038904	-0.45377943	-0.19612929	0.46717298	4.1249013	8.884666	Walking_Type
14:10:19.201	1.3958622	3.5985951	11.5308275	-0.50038904	-0.45377943	-0.19612929	0.46717298	4.1249013	8.884666	Walking_Type
14:10:19.224	1.3958622	3.5985951	11.5308275	-0.50038904	-0.45377943	-0.19612929	0.46717298	4.1249013	8.884666	Walking_Type
14:10:19.246	1.3958622	3.5985951	11.5308275	-0.50038904	-0.45377943	-0.19612929	0.46717298	4.1249013	8.884666	Walking_Type
14:10:19.269	1.3958622	3.5985951	11.5308275	-0.50038904	-0.45377943	-0.19612929	0.46717298	4.1249013	8.884666	Walking_Type
14:10:19.292	1.3958622	3.5985951	11.5308275	-0.50038904	-0.45377943	-0.19612929	0.46717298	4.1249013	8.884666	Walking_Type
14:10:19.314	1.3958622	3.5985951	11.5308275	-0.50038904	-0.45377943	-0.19612929	0.46717298	4.1249013	8.884666	Walking_Type
14:10:19.338	1.4868447	2.4948344	9.174861	-0.13997854	-0.40246674	-0.3824432	0.55311096	4.0544815	8.912106	Walking_Type
14:10:19.360	1.4868447	2.4948344	9.174861	-0.13997854	-0.40246674	-0.3824432	0.55311096	4.0544815	8.912106	Walking_Type
14:10:19.381	1.4868447	2.4948344	9.174861	-0.13997854	-0.40246674	-0.3824432	0.55311096	4.0544815	8.912106	Walking_Type
14:10:19.402	1.4868447	2.4948344	9.174861	-0.13997854	-0.40246674	-0.3824432	0.55311096	4.0544815	8.912106	Walking_Type
14:10:19.424	1.4868447	2.4948344	9.174861	-0.13997854	-0.40246674	-0.3824432	0.55311096	4.0544815	8.912106	Walking_Type
14:10:19.448	1.4868447	2.4948344	9.174861	-0.13997854	-0.40246674	-0.3824432	0.55311096	4.0544815	8.912106	Walking_Type
14:10:19.471	1.4868447	2.4948344	9.174861	-0.13997854	-0.40246674	-0.3824432	0.55311096	4.0544815	8.912106	Walking_Type
14:10:19.493	1.4868447	2.4948344	9.174861	-0.13997854	-0.40246674	-0.3824432	0.55311096	4.0544815	8.912106	Walking_Type
14:10:19.514	0.5363176	3.8452053	7.5395713	-0.27559063	-0.05244095	-0.18940976	0.46186942	3.7545624	9.047668	Walking_Type
14:10:19.535	0.5363176	3.8452053	7.5395713	-0.27559063	-0.05244095	-0.18940976	0.46186942	3.7545624	9.047668	Walking_Type
14:10:19.557	0.5363176	3.8452053	7.5395713	-0.27559063	-0.05244095	-0.18940976	0.46186942	3.7545624	9.047668	Walking_Type
14:10:19.580	0.5363176	3.8452053	7.5395713	-0.27559063	-0.05244095	-0.18940976	0.46186942	3.7545624	9.047668	Walking_Type
14:10:19.603	0.5363176	3.8452053	7.5395713	-0.27559063	-0.05244095	-0.18940976	0.46186942	3.7545624	9.047668	Walking_Type
14:10:19.626	0.5363176	3.8452053	7.5395713	-0.27559063	-0.05244095	-0.18940976	0.46186942	3.7545624	9.047668	Walking_Type
14:10:19.649	0.5363176	3.8452053	7.5395713	-0.27559063	-0.05244095	-0.18940976	0.46186942	3.7545624	9.047668	Walking_Type
14:10:19.673	0.5363176	3.8452053	7.5395713	-0.27559063	-0.05244095	-0.18940976	0.46186942	3.7545624	9.047668	Walking_Type
14:10:19.696	0.53871185	4.2570205	9.653716	0.25891644	0.064845175	0.12274238	0.5733784	3.7019694	9.062949	Walking_Type
14:10:19.719	0.53871185	4.2570205	9.653716	0.25891644	0.064845175	0.12274238	0.5733784	3.7019694	9.062949	Walking_Type
14:10:19.741	0.53871185	4.2570205	9.653716	0.25891644	0.064845175	0.12274238	0.5733784	3.7019694	9.062949	Walking_Type
14:10:19.764	0.53871185	4.2570205	9.653716	0.25891644	0.064845175	0.12274238	0.5733784	3.7019694	9.062949	Walking_Type
14:10:19.788	0.53871185	4.2570205	9.653716	0.25891644	0.064845175	0.12274238	0.5733784	3.7019694	9.062949	Walking_Type
14:10:19.812	0.53871185	4.2570205	9.653716	0.25891644	0.064845175	0.12274238	0.5733784	3.7019694	9.062949	Walking_Type
14:10:19.835	0.53871185	4.2570205	9.653716	0.25891644	0.064845175	0.12274238	0.5733784	3.7019694	9.062949	Walking_Type
14:10:19.859	0.53871185	4.2570205	9.653716	0.25891644	0.064845175	0.12274238	0.5733784	3.7019694	9.062949	Walking_Type
14:10:19.880	0.22266756	2.80609	10.628186	0.16728666	0.16197275	0.2748478	0.33458903	3.848454	9.013756	Walking_Type
14:10:19.901	0.22266756	2.80609	10.628186	0.16728666	0.16197275	0.2748478	0.33458903	3.848454	9.013756	Walking_Type
14:10:19.922	0.22266756	2.80609	10.628186	0.16728666	0.16197275	0.2748478	0.33458903	3.848454	9.013756	Walking_Type
14:10:19.952	0.22266756	2.80609	10.628186	0.16728666	0.16197275	0.2748478	0.33458903	3.848454	9.013756	Walking_Type
14:10:19.973	0.22266756	2.80609	10.628186	0.16728666	0.16197275	0.2748478	0.33458903	3.848454	9.013756	Walking_Type
14:10:19.994	0.22266756	2.80609	10.628186	0.16728666	0.16197275	0.2748478	0.33458903	3.848454	9.013756	Walking_Type
14:10:20.018	0.22266756	2.80609	10.628186	0.16728666	0.16197275	0.2748478	0.33458903	3.848454	9.013756	Walking_Type
14:10:20.041	0.22266756	2.80609	10.628186	0.16728666	0.16197275	0.2748478	0.33458903	3.848454	9.013756	Walking_Type
14:10:20.063	0.083799616	2.813273	7.6880164	-0.11065702	0.2346657	0.3683102	0.19088462	3.8140287	9.032559	Walking_Type
14:10:20.085	0.083799616	2.813273	7.6880164	-0.11065702	0.2346657	0.3683102	0.19088462	3.8140287	9.032559	Walking_Type
14:10:20.106	0.083799616	2.813273	7.6880164	-0.11065702	0.2346657	0.3683102	0.19088462	3.8140287	9.032559	Walking_Type
14:10:20.127	0.083799616	2.813273	7.6880164	-0.11065702	0.2346657	0.3683102	0.19088462	3.8140287	9.032559	Walking_Type
14:10:20.148	0.083799616	2.813273	7.6880164	-0.11065702	0.2346657	0.3683102	0.19088462	3.8140287	9.032559	Walking_Type
14:10:20.179	0.083799616	2.813273	7.6880164	-0.11065702	0.2346657	0.3683102	0.19088462	3.8140287	9.032559	Walking_Type
14:10:20.200	0.083799616	2.813273	7.6880164	-0.11065702	0.2346657	0.3683102	0.19088462	3.8140287	9.032559	Walking_Type
14:10:20.221	0.083799616	2.813273	7.6880164	-0.11065702	0.2346657	0.3683102	0.19088462	3.8140287	9.032559	Walking_Type
14:10:20.245	0.41420954	4.1325183	8.818114	-0.08194635	-0.2204289	0.06898624	0.39069304	3.5717099	9.124724	Walking_Type
14:10:20.268	0.41420954	4.1325183	8.818114	-0.08194635	-0.2204289	0.06898624	0.39069304	3.5717099	9.124724	Walking_Type
14:10:20.289	0.41420954	4.1325183	8.818114	-0.08194635	-0.2204289	0.06898624	0.39069304	3.5717099	9.124724	Walking_Type
14:10:20.310	0.41420954	4.1325183	8.818114	-0.08194635	-0.2204289	0.06898624	0.39069304	3.5717099	9.124724	Walking_Type
14:10:20.331	0.41420954	4.1325183	8.818114	-0.08194635	-0.2204289	0.06898624	0.39069304	3.5717099	9.124724	Walking_Type
14:10:20.352	0.41420954	4.1325183	8.818114	-0.08194635	-0.2204289	0.06898624	0.39069304	3.5717099	9.124724	Walking_Type
14:10:20.373	0.41420954	4.1325183	8.818114	-0.08194635	-0.2204289	0.06898624	0.39069304	3.5717099	9.124724	Walking_Type
14:10:20.394	0.41420954	4.1325183	8.818114	-0.08194635	-0.2204289	0.06898624	0.39069304	3.5717099	9.124724	Walking_Type
14:10:20.415	0.39505535	4.35758	9.059936	0.265636	0.0019260582	-0.22972687	0.7187025	3.79831	9.012585	Walking_Type
14:10:20.435	0.39505535	4.35758	9.059936	0.265636	0.0019260582	-0.22972687	0.7187025	3.79831	9.012585	Walking_Type
14:10:20.457	0.39505535	4.35758	9.059936	0.265636	0.0019260582	-0.22972687	0.7187025	3.79831	9.012585	Walking_Type
14:10:20.478	0.39505535	4.35758	9.059936	0.265636	0.0019260582	-0.22972687	0.7187025	3.79831	9.012585	Walking_Type
14:10:20.499	0.39505535	4.35758	9.059936	0.265636	0.0019260582	-0.22972687	0.7187025	3.79831	9.012585	Walking_Type
14:10:20.520	0.39505535	4.35758	9.059936	0.265636	0.0019260582	-0.22972687	0.7187025	3.79831	9.012585	Walking_Type
14:10:20.543	0.39505535	4.35758	9.059936	0.265636	0.0019260582	-0.22972687	0.7187025	3.79831	9.012585	Walking_Type
14:10:20.565	0.39505535	4.35758	9.059936	0.265636	0.0019260582	-0.22972687	0.7187025	3.79831	9.012585	Walking_Type
14:10:20.588	0.39505535	4.35758	9.059936	0.05794179	0.19190516	-0.23339206	0.7187025	3.79831	9.012585	Walking_Type
14:10:20.611	1.132492	3.1915684	6.5627074	0.05794179	0.19190516	-0.23339206	0.8308351	3.8324277	8.98847	Walking_Type
14:10:20.634	1.132492	3.1915684	6.5627074	0.05794179	0.19190516	-0.23339206	0.8308351	3.8324277	8.98847	Walking_Type
14:10:20.656	1.132492	3.1915684	6.5627074	0.05794179	0.19190516	-0.23339206	0.8308351	3.8324277	8.98847	Walking_Type
14:10:20.678	1.132492	3.1915684	6.5627074	0.05794179	0.19190516	-0.23339206	0.8308351	3.8324277	8.98847	Walking_Type
14:10:20.700	1.132492	3.1915684	6.5627074	0.05794179	0.19190516	-0.23339206	0.8308351	3.8324277	8.98847	Walking_Type
14:10:20.721	1.132492	3.1915684	6.5627074	0.05794179	0.19190516	-0.23339206	0.8308351	3.8324277	8.98847	Walking_Type
14:10:20.743	1.132492	3.1915684	6.5627074	0.05794179	0.19190516	-0.23339206	0.8308351	3.8324277	8.98847	Walking_Type
14:10:20.764	1.132492	3.1915684	6.5627074	0.05794179	0.19190516	-0.23339206	0.8308351	3.8324277	8.98847	Walking_Type
14:10:20.787	0.8284191	3.4118416	6.8165	-0.06911818	0.17785525	-0.036082588	0.811476	3.6701093	9.0577135	Walking_Type
14:10:20.809	0.8284191	3.4118416	6.8165	-0.06911818	0.17785525	-0.036082588	0.811476	3.6701093	9.0577135	Walking_Type
14:10:20.832	0.8284191	3.4118416	6.8165	-0.06911818	0.17785525	-0.036082588	0.811476	3.6701093	9.0577135	Walking_Type
14:10:20.855	0.8284191	3.4118416	6.8165	-0.06911818	0.17785525	-0.036082588	0.811476	3.6701093	9.0577135	Walking_Type
14:10:20.878	0.8284191	3.4118416	6.8165	-0.06911818	0.17785525	-0.036082588	0.811476	3.6701093	9.0577135	Walking_Type
14:10:20.901	0.8284191	3.4118416	6.8165	-0.06911818	0.17785525	-0.036082588	0.811476	3.6701093	9.0577135	Walking_Type
14:10:20.923	0.8284191	3.4118416	6.8165	-0.06911818	0.17785525	-0.036082588	0.811476	3.6701093	9.0577135	Walking_Type
14:10:20.945	0.8284191	3.4118416	6.8165	-0.06911818	0.17785525	-0.036082588	0.811476	3.6701093	9.0577135	Walking_Type
14:10:20.970	1.0032011	4.2833576	8.447001	-0.0013121385	0.19373775	-0.05318681	0.6490942	3.518983	9.130488	Walking_Type
14:10:20.992	1.0032011	4.2833576	8.447001	-0.0013121385	0.19373775	-0.05318681	0.6490942	3.518983	9.130488	Walking_Type
14:10:21.018	1.0032011	4.2833576	8.447001	-0.0013121385	0.19373775	-0.05318681	0.6490942	3.518983	9.130488	Walking_Type
14:10:21.040	1.0032011	4.2833576	8.447001	-0.0013121385	0.19373775	-0.05318681	0.6490942	3.518983	9.130488	Walking_Type
14:10:21.063	1.0032011	4.2833576	8.447001	-0.0013121385	0.19373775	-0.05318681	0.6490942	3.518983	9.130488	Walking_Type
14:10:21.086	1.0032011	4.2833576	8.447001	-0.0013121385	0.19373775	-0.05318681	0.6490942	3.518983	9.130488	Walking_Type
14:10:21.109	1.0032011	4.2833576	8.447001	-0.0013121385	0.19373775	-0.05318681	0.6490942	3.518983	9.130488	Walking_Type
14:10:21.133	-0.3040729	4.4820824	9.055147	0.066493906	0.3947124	-0.037915185	0.22157918	3.7520285	9.057791	Walking_Type
14:10:21.155	-0.3040729	4.4820824	9.055147	0.066493906	0.3947124	-0.037915185	0.22157918	3.7520285	9.057791	Walking_Type
14:10:21.178	-0.3040729	4.4820824	9.055147	0.066493906	0.3947124	-0.037915185	0.22157918	3.7520285	9.057791	Walking_Type
14:10:21.201	-0.3040729	4.4820824	9.055147	0.066493906	0.3947124	-0.037915185	0.22157918	3.7520285	9.057791	Walking_Type
14:10:21.223	-0.3040729	4.4820824	9.055147	0.066493906	0.3947124	-0.037915185	0.22157918	3.7520285	9.057791	Walking_Type
14:10:21.247	-0.3040729	4.4820824	9.055147	0.066493906	0.3947124	-0.037915185	0.22157918	3.7520285	9.057791	Walking_Type
14:10:21.269	-0.3040729	4.4820824	9.055147	0.066493906	0.3947124	-0.037915185	0.22157918	3.7520285	9.057791	Walking_Type
14:10:21.292	-0.3040729	4.4820824	9.055147	0.066493906	0.3947124	-0.037915185	0.22157918	3.7520285	9.057791	Walking_Type
14:10:21.314	-0.9601042	3.059883	6.8907228	0.66819614	0.10210796	0.06532104	-0.04730119	3.8775272	9.0073805	Walking_Type
14:10:21.337	-0.9601042	3.059883	6.8907228	0.66819614	0.10210796	0.06532104	-0.04730119	3.8775272	9.0073805	Walking_Type
14:10:21.360	-0.9601042	3.059883	6.8907228	0.66819614	0.10210796	0.06532104	-0.04730119	3.8775272	9.0073805	Walking_Type
14:10:21.383	-0.9601042	3.059883	6.8907228	0.66819614	0.10210796	0.06532104	-0.04730119	3.8775272	9.0073805	Walking_Type
14:10:21.405	-0.9601042	3.059883	6.8907228	0.66819614	0.10210796	0.06532104	-0.04730119	3.8775272	9.0073805	Walking_Type
14:10:21.428	-0.9601042	3.059883	6.8907228	0.66819614	0.10210796	0.06532104	-0.04730119	3.8775272	9.0073805	Walking_Type
14:10:21.451	-0.9601042	3.059883	6.8907228	0.66819614	0.10210796	0.06532104	-0.04730119	3.8775272	9.0073805	Walking_Type
14:10:21.478	-0.9601042	3.059883	6.8907228	0.66819614	0.10210796	0.06532104	-0.04730119	3.8775272	9.0073805	Walking_Type
14:10:21.500	0.14365649	3.8523881	6.9577627	0.06282871	-0.09153632	0.028058263	0.3957724	3.9172814	8.981572	Walking_Type
14:10:21.523	0.14365649	3.8523881	6.9577627	0.06282871	-0.09153632	0.028058263	0.3957724	3.9172814	8.981572	Walking_Type
14:10:21.543	0.14365649	3.8523881	6.9577627	0.06282871	-0.09153632	0.028058263	0.3957724	3.9172814	8.981572	Walking_Type
14:10:21.565	0.14365649	3.8523881	6.9577627	0.06282871	-0.09153632	0.028058263	0.3957724	3.9172814	8.981572	Walking_Type
14:10:21.586	0.14365649	3.8523881	6.9577627	0.06282871	-0.09153632	0.028058263	0.3957724	3.9172814	8.981572	Walking_Type
14:10:21.606	0.14365649	3.8523881	6.9577627	0.06282871	-0.09153632	0.028058263	0.3957724	3.9172814	8.981572	Walking_Type
14:10:21.673	-0.047885496	4.846012	8.497281	0.015792089	0.0037586538	-0.08922787	0.4591275	3.8137262	9.023029	Walking_Type
14:10:21.695	-0.047885496	4.846012	8.497281	0.015792089	0.0037586538	-0.08922787	0.4591275	3.8137262	9.023029	Walking_Type
14:10:21.716	-0.047885496	4.846012	8.497281	0.015792089	0.0037586538	-0.08922787	0.4591275	3.8137262	9.023029	Walking_Type
14:10:21.738	-0.047885496	4.846012	8.497281	0.015792089	0.0037586538	-0.08922787	0.4591275	3.8137262	9.023029	Walking_Type
14:10:21.759	-0.047885496	4.846012	8.497281	0.015792089	0.0037586538	-0.08922787	0.4591275	3.8137262	9.023029	Walking_Type
14:10:21.780	-0.047885496	4.846012	8.497281	0.015792089	0.0037586538	-0.08922787	0.4591275	3.8137262	9.023029	Walking_Type
14:10:21.801	-0.047885496	4.846012	8.497281	0.015792089	0.0037586538	-0.08922787	0.4591275	3.8137262	9.023029	Walking_Type
14:10:21.824	-0.047885496	4.846012	8.497281	0.015792089	0.0037586538	-0.08922787	0.4591275	3.8137262	9.023029	Walking_Type
14:10:21.847	0.749408	4.3958883	9.725544	0.015792089	0.0037586538	-0.08922787	0.4591275	3.8137262	9.023029	Walking_Type
14:10:21.870	0.749408	4.3958883	9.725544	0.004796514	-0.2503613	0.08486873	0.35420185	4.261078	8.825424	Walking_Type
14:10:21.891	0.749408	4.3958883	9.725544	0.004796514	-0.2503613	0.08486873	0.35420185	4.261078	8.825424	Walking_Type
14:10:21.912	0.749408	4.3958883	9.725544	0.004796514	-0.2503613	0.08486873	0.35420185	4.261078	8.825424	Walking_Type
14:10:21.933	0.749408	4.3958883	9.725544	0.004796514	-0.2503613	0.08486873	0.35420185	4.261078	8.825424	Walking_Type
14:10:21.957	0.749408	4.3958883	9.725544	0.004796514	-0.2503613	0.08486873	0.35420185	4.261078	8.825424	Walking_Type
14:10:21.978	0.749408	4.3958883	9.725544	0.004796514	-0.2503613	0.08486873	0.35420185	4.261078	8.825424	Walking_Type
14:10:21.999	0.749408	4.3958883	9.725544	0.004796514	-0.2503613	0.08486873	0.35420185	4.261078	8.825424	Walking_Type
14:10:22.022	0.749408	4.3958883	9.725544	0.004796514	-0.2503613	0.08486873	0.35420185	4.261078	8.825424	Walking_Type
14:10:22.044	1.3312168	2.604971	8.590658	-0.15341759	-0.93330866	-0.16314256	0.4721111	4.2287846	8.835432	Walking_Type
14:10:22.068	1.3312168	2.604971	8.590658	-0.15341759	-0.93330866	-0.16314256	0.4721111	4.2287846	8.835432	Walking_Type
14:10:22.090	1.3312168	2.604971	8.590658	-0.15341759	-0.93330866	-0.16314256	0.4721111	4.2287846	8.835432	Walking_Type
14:10:22.112	1.3312168	2.604971	8.590658	-0.15341759	-0.93330866	-0.16314256	0.4721111	4.2287846	8.835432	Walking_Type
14:10:22.134	1.3312168	2.604971	8.590658	-0.15341759	-0.93330866	-0.16314256	0.4721111	4.2287846	8.835432	Walking_Type
14:10:22.156	1.3312168	2.604971	8.590658	-0.15341759	-0.93330866	-0.16314256	0.4721111	4.2287846	8.835432	Walking_Type
14:10:22.180	1.3312168	2.604971	8.590658	-0.15341759	-0.93330866	-0.16314256	0.4721111	4.2287846	8.835432	Walking_Type
14:10:22.202	1.3312168	2.604971	8.590658	-0.15341759	-0.93330866	-0.16314256	0.4721111	4.2287846	8.835432	Walking_Type
14:10:22.225	1.0008069	3.902668	7.9561753	-0.07339423	0.013532497	0.041497298	0.7803548	4.0137405	8.913547	Walking_Type
14:10:22.248	1.0008069	3.902668	7.9561753	-0.07339423	0.013532497	0.041497298	0.7803548	4.0137405	8.913547	Walking_Type
14:10:22.270	1.0008069	3.902668	7.9561753	-0.07339423	0.013532497	0.041497298	0.7803548	4.0137405	8.913547	Walking_Type
14:10:22.294	1.0008069	3.902668	7.9561753	-0.07339423	0.013532497	0.041497298	0.7803548	4.0137405	8.913547	Walking_Type
14:10:22.315	1.0008069	3.902668	7.9561753	-0.07339423	0.013532497	0.041497298	0.7803548	4.0137405	8.913547	Walking_Type
14:10:22.336	1.0008069	3.902668	7.9561753	-0.07339423	0.013532497	0.041497298	0.7803548	4.0137405	8.913547	Walking_Type
14:10:22.364	1.0008069	3.902668	7.9561753	-0.07339423	0.013532497	0.041497298	0.7803548	4.0137405	8.913547	Walking_Type
14:10:22.385	1.0008069	3.902668	7.9561753	-0.07339423	0.013532497	0.041497298	0.7803548	4.0137405	8.913547	Walking_Type
14:10:22.407	0.7637737	4.685596	8.571504	0.12819129	0.22061582	0.28706512	0.85364074	4.0550632	8.888089	Walking_Type
14:10:22.428	0.7637737	4.685596	8.571504	0.12819129	0.22061582	0.28706512	0.85364074	4.0550632	8.888089	Walking_Type
14:10:22.449	0.7637737	4.685596	8.571504	0.12819129	0.22061582	0.28706512	0.85364074	4.0550632	8.888089	Walking_Type
14:10:22.482	0.7637737	4.685596	8.571504	0.12819129	0.22061582	0.28706512	0.85364074	4.0550632	8.888089	Walking_Type
14:10:22.503	0.7637737	4.685596	8.571504	0.12819129	0.22061582	0.28706512	0.85364074	4.0550632	8.888089	Walking_Type
14:10:22.524	0.7637737	4.685596	8.571504	0.12819129	0.22061582	0.28706512	0.85364074	4.0550632	8.888089	Walking_Type
14:10:22.545	0.7637737	4.685596	8.571504	0.12819129	0.22061582	0.28706512	0.85364074	4.0550632	8.888089	Walking_Type
14:10:22.567	0.7637737	4.685596	8.571504	0.12819129	0.22061582	0.28706512	0.85364074	4.0550632	8.888089	Walking_Type
14:10:22.589	0.36871833	4.470111	9.718362	0.09764803	0.42708826	0.24491543	0.60691535	4.172509	8.853935	Walking_Type
14:10:22.609	0.36871833	4.470111	9.718362	0.09764803	0.42708826	0.24491543	0.60691535	4.172509	8.853935	Walking_Type
14:10:22.630	0.36871833	4.470111	9.718362	0.09764803	0.42708826	0.24491543	0.60691535	4.172509	8.853935	Walking_Type
14:10:22.665	0.36871833	4.470111	9.718362	0.09764803	0.42708826	0.24491543	0.60691535	4.172509	8.853935	Walking_Type
14:10:22.686	0.36871833	4.470111	9.718362	0.09764803	0.42708826	0.24491543	0.60691535	4.172509	8.853935	Walking_Type
14:10:22.708	0.36871833	4.470111	9.718362	0.09764803	0.42708826	0.24491543	0.60691535	4.172509	8.853935	Walking_Type
14:10:22.729	0.36871833	4.470111	9.718362	0.09764803	0.42708826	0.24491543	0.60691535	4.172509	8.853935	Walking_Type
14:10:22.751	-0.7446195	2.4182177	9.562734	-0.21206066	0.16319449	0.44100317	0.029578635	4.1030817	8.906976	Walking_Type
14:10:22.773	-0.7446195	2.4182177	9.562734	-0.21206066	0.16319449	0.44100317	0.029578635	4.1030817	8.906976	Walking_Type
14:10:22.796	-0.7446195	2.4182177	9.562734	-0.21206066	0.16319449	0.44100317	0.029578635	4.1030817	8.906976	Walking_Type
14:10:22.819	-0.7446195	2.4182177	9.562734	-0.21206066	0.16319449	0.44100317	0.029578635	4.1030817	8.906976	Walking_Type
14:10:22.841	-0.7446195	2.4182177	9.562734	-0.21206066	0.16319449	0.44100317	0.029578635	4.1030817	8.906976	Walking_Type
14:10:22.862	-0.7446195	2.4182177	9.562734	-0.21206066	0.16319449	0.44100317	0.029578635	4.1030817	8.906976	Walking_Type
14:10:22.883	-0.7446195	2.4182177	9.562734	-0.21206066	0.16319449	0.44100317	0.029578635	4.1030817	8.906976	Walking_Type
14:10:22.904	-0.7446195	2.4182177	9.562734	-0.21206066	0.16319449	0.44100317	0.029578635	4.1030817	8.906976	Walking_Type
14:10:22.925	0.14126222	4.130124	7.7670274	-0.21206066	0.16319449	0.44100317	0.029578635	4.1030817	8.906976	Walking_Type
14:10:22.946	0.14126222	4.130124	7.7670274	-0.1179874	-0.5502961	0.20948525	0.01967446	3.920976	8.988656	Walking_Type
14:10:22.969	0.14126222	4.130124	7.7670274	-0.1179874	-0.5502961	0.20948525	0.01967446	3.920976	8.988656	Walking_Type
14:10:22.990	0.14126222	4.130124	7.7670274	-0.1179874	-0.5502961	0.20948525	0.01967446	3.920976	8.988656	Walking_Type
14:10:23.012	0.14126222	4.130124	7.7670274	-0.1179874	-0.5502961	0.20948525	0.01967446	3.920976	8.988656	Walking_Type
14:10:23.035	0.14126222	4.130124	7.7670274	-0.1179874	-0.5502961	0.20948525	0.01967446	3.920976	8.988656	Walking_Type
14:10:23.058	0.14126222	4.130124	7.7670274	-0.1179874	-0.5502961	0.20948525	0.01967446	3.920976	8.988656	Walking_Type
14:10:23.081	0.14126222	4.130124	7.7670274	-0.1179874	-0.5502961	0.20948525	0.01967446	3.920976	8.988656	Walking_Type
14:10:23.102	0.14126222	4.130124	7.7670274	-0.1179874	-0.5502961	0.20948525	0.01967446	3.920976	8.988656	Walking_Type
14:10:23.123	1.0055954	4.642499	8.605023	0.18622349	-0.33404982	-0.3402935	0.9223648	4.1423264	8.8408575	Walking_Type
14:10:23.143	1.0055954	4.642499	8.605023	0.18622349	-0.33404982	-0.3402935	0.9223648	4.1423264	8.8408575	Walking_Type
14:10:23.166	1.0055954	4.642499	8.605023	0.18622349	-0.33404982	-0.3402935	0.9223648	4.1423264	8.8408575	Walking_Type
14:10:23.187	1.0055954	4.642499	8.605023	0.18622349	-0.33404982	-0.3402935	0.9223648	4.1423264	8.8408575	Walking_Type
14:10:23.232	1.0055954	4.642499	8.605023	0.18622349	-0.33404982	-0.3402935	0.9223648	4.1423264	8.8408575	Walking_Type
14:10:23.255	1.0055954	4.642499	8.605023	0.18622349	-0.33404982	-0.3402935	0.9223648	4.1423264	8.8408575	Walking_Type
14:10:23.276	1.0055954	4.642499	8.605023	0.18622349	-0.33404982	-0.3402935	0.9223648	4.1423264	8.8408575	Walking_Type
14:10:23.297	0.9984126	3.5339496	7.4366174	0.1966082	0.28170234	-0.23705725	0.9684361	4.12779	8.842728	Walking_Type
14:10:23.320	0.9984126	3.5339496	7.4366174	0.1966082	0.28170234	-0.23705725	0.9684361	4.12779	8.842728	Walking_Type
14:10:23.341	0.9984126	3.5339496	7.4366174	0.1966082	0.28170234	-0.23705725	0.9684361	4.12779	8.842728	Walking_Type
14:10:23.362	0.9984126	3.5339496	7.4366174	0.1966082	0.28170234	-0.23705725	0.9684361	4.12779	8.842728	Walking_Type
14:10:23.385	0.9984126	3.5339496	7.4366174	0.1966082	0.28170234	-0.23705725	0.9684361	4.12779	8.842728	Walking_Type
14:10:23.406	0.9984126	3.5339496	7.4366174	0.1966082	0.28170234	-0.23705725	0.9684361	4.12779	8.842728	Walking_Type
14:10:23.427	0.9984126	3.5339496	7.4366174	0.1966082	0.28170234	-0.23705725	0.9684361	4.12779	8.842728	Walking_Type
14:10:23.448	0.9984126	3.5339496	7.4366174	0.1966082	0.28170234	-0.23705725	0.9684361	4.12779	8.842728	Walking_Type
14:10:23.471	0.68715686	3.5315554	7.4007034	-0.2126715	0.42953175	-0.17841418	0.78381974	3.9749086	8.930626	Walking_Type
14:10:23.492	0.68715686	3.5315554	7.4007034	-0.2126715	0.42953175	-0.17841418	0.78381974	3.9749086	8.930626	Walking_Type
14:10:23.513	0.68715686	3.5315554	7.4007034	-0.2126715	0.42953175	-0.17841418	0.78381974	3.9749086	8.930626	Walking_Type
14:10:23.535	0.68715686	3.5315554	7.4007034	-0.2126715	0.42953175	-0.17841418	0.78381974	3.9749086	8.930626	Walking_Type
14:10:23.558	0.68715686	3.5315554	7.4007034	-0.2126715	0.42953175	-0.17841418	0.78381974	3.9749086	8.930626	Walking_Type
14:10:23.581	0.68715686	3.5315554	7.4007034	-0.2126715	0.42953175	-0.17841418	0.78381974	3.9749086	8.930626	Walking_Type
14:10:23.604	0.68715686	3.5315554	7.4007034	-0.2126715	0.42953175	-0.17841418	0.78381974	3.9749086	8.930626	Walking_Type
14:10:23.625	0.68715686	3.5315554	7.4007034	-0.2126715	0.42953175	-0.17841418	0.78381974	3.9749086	8.930626	Walking_Type
14:10:23.647	0.7110996	4.4198313	8.370385	-0.12776124	0.1821313	-0.0165349	0.42306292	3.7449722	9.053538	Walking_Type
14:10:23.669	0.7110996	4.4198313	8.370385	-0.12776124	0.1821313	-0.0165349	0.42306292	3.7449722	9.053538	Walking_Type
14:10:23.690	0.7110996	4.4198313	8.370385	-0.12776124	0.1821313	-0.0165349	0.42306292	3.7449722	9.053538	Walking_Type
14:10:23.711	0.7110996	4.4198313	8.370385	-0.12776124	0.1821313	-0.0165349	0.42306292	3.7449722	9.053538	Walking_Type
14:10:23.733	0.7110996	4.4198313	8.370385	-0.12776124	0.1821313	-0.0165349	0.42306292	3.7449722	9.053538	Walking_Type
14:10:23.754	0.7110996	4.4198313	8.370385	-0.12776124	0.1821313	-0.0165349	0.42306292	3.7449722	9.053538	Walking_Type
14:10:23.776	0.7110996	4.4198313	8.370385	-0.12776124	0.1821313	-0.0165349	0.42306292	3.7449722	9.053538	Walking_Type
14:10:23.798	0.7110996	4.4198313	8.370385	-0.12776124	0.1821313	-0.0165349	0.42306292	3.7449722	9.053538	Walking_Type
14:10:23.821	0.7110996	4.4198313	8.370385	-0.12776124	0.1821313	-0.0165349	0.42306292	3.7449722	9.053538	Walking_Type
14:10:23.843	-0.19393626	4.304906	9.122187	0.08054381	0.3879929	-0.14176229	0.0481619	3.80861	9.036733	Walking_Type
14:10:23.866	-0.19393626	4.304906	9.122187	0.08054381	0.3879929	-0.14176229	0.0481619	3.80861	9.036733	Walking_Type
14:10:23.890	-0.19393626	4.304906	9.122187	0.08054381	0.3879929	-0.14176229	0.0481619	3.80861	9.036733	Walking_Type
14:10:23.913	-0.19393626	4.304906	9.122187	0.08054381	0.3879929	-0.14176229	0.0481619	3.80861	9.036733	Walking_Type
14:10:23.936	-0.19393626	4.304906	9.122187	0.08054381	0.3879929	-0.14176229	0.0481619	3.80861	9.036733	Walking_Type
14:10:23.958	-0.19393626	4.304906	9.122187	0.08054381	0.3879929	-0.14176229	0.0481619	3.80861	9.036733	Walking_Type
14:10:23.986	-0.19393626	4.304906	9.122187	0.08054381	0.3879929	-0.14176229	0.0481619	3.80861	9.036733	Walking_Type
14:10:24.007	-0.97446984	3.0215747	8.195602	0.17034099	0.06179085	0.26873916	-0.38940144	3.8960497	8.99108	Walking_Type
14:10:24.028	-0.97446984	3.0215747	8.195602	0.17034099	0.06179085	0.26873916	-0.38940144	3.8960497	8.99108	Walking_Type
14:10:24.057	-0.97446984	3.0215747	8.195602	0.17034099	0.06179085	0.26873916	-0.38940144	3.8960497	8.99108	Walking_Type
14:10:24.077	-0.97446984	3.0215747	8.195602	0.17034099	0.06179085	0.26873916	-0.38940144	3.8960497	8.99108	Walking_Type
14:10:24.098	-0.97446984	3.0215747	8.195602	0.17034099	0.06179085	0.26873916	-0.38940144	3.8960497	8.99108	Walking_Type
14:10:24.121	-0.97446984	3.0215747	8.195602	0.17034099	0.06179085	0.26873916	-0.38940144	3.8960497	8.99108	Walking_Type
14:10:24.143	-0.97446984	3.0215747	8.195602	0.17034099	0.06179085	0.26873916	-0.38940144	3.8960497	8.99108	Walking_Type
14:10:24.165	-0.97446984	3.0215747	8.195602	0.17034099	0.06179085	0.26873916	-0.38940144	3.8960497	8.99108	Walking_Type
14:10:24.186	-0.36632404	3.7733772	6.6177754	0.081154674	0.0025369234	0.043940756	-0.38940144	3.8960497	8.99108	Walking_Type
14:10:24.207	-0.36632404	3.7733772	6.6177754	0.081154674	0.0025369234	0.043940756	-0.18055831	3.887929	9.00121	Walking_Type
14:10:24.238	-0.36632404	3.7733772	6.6177754	0.081154674	0.0025369234	0.043940756	-0.18055831	3.887929	9.00121	Walking_Type
14:10:24.259	-0.36632404	3.7733772	6.6177754	0.081154674	0.0025369234	0.043940756	-0.18055831	3.887929	9.00121	Walking_Type
14:10:24.280	-0.36632404	3.7733772	6.6177754	0.081154674	0.0025369234	0.043940756	-0.18055831	3.887929	9.00121	Walking_Type
14:10:24.302	-0.36632404	3.7733772	6.6177754	0.081154674	0.0025369234	0.043940756	-0.18055831	3.887929	9.00121	Walking_Type
14:10:24.324	-0.36632404	3.7733772	6.6177754	0.081154674	0.0025369234	0.043940756	-0.18055831	3.887929	9.00121	Walking_Type
14:10:24.347	-0.36632404	3.7733772	6.6177754	0.081154674	0.0025369234	0.043940756	-0.18055831	3.887929	9.00121	Walking_Type
14:10:24.370	0.65363705	4.582642	8.839663	0.16973013	-0.5105899	-0.051965084	0.5117592	3.9747326	8.9504175	Walking_Type
14:10:24.392	0.65363705	4.582642	8.839663	0.16973013	-0.5105899	-0.051965084	0.5117592	3.9747326	8.9504175	Walking_Type
14:10:24.417	0.65363705	4.582642	8.839663	0.16973013	-0.5105899	-0.051965084	0.5117592	3.9747326	8.9504175	Walking_Type
14:10:24.438	0.65363705	4.582642	8.839663	0.16973013	-0.5105899	-0.051965084	0.5117592	3.9747326	8.9504175	Walking_Type
14:10:24.459	0.65363705	4.582642	8.839663	0.16973013	-0.5105899	-0.051965084	0.5117592	3.9747326	8.9504175	Walking_Type
14:10:24.479	0.65363705	4.582642	8.839663	0.16973013	-0.5105899	-0.051965084	0.5117592	3.9747326	8.9504175	Walking_Type
14:10:24.505	0.65363705	4.582642	8.839663	0.16973013	-0.5105899	-0.051965084	0.5117592	3.9747326	8.9504175	Walking_Type
14:10:24.526	0.65363705	4.582642	8.839663	0.16973013	-0.5105899	-0.051965084	0.5117592	3.9747326	8.9504175	Walking_Type
14:10:24.547	2.0016139	3.9697077	11.360834	-0.2535995	-0.23447879	-0.05379768	0.96755385	4.0305495	8.887569	Walking_Type
14:10:24.568	2.0016139	3.9697077	11.360834	-0.2535995	-0.23447879	-0.05379768	0.96755385	4.0305495	8.887569	Walking_Type
14:10:24.589	2.0016139	3.9697077	11.360834	-0.2535995	-0.23447879	-0.05379768	0.96755385	4.0305495	8.887569	Walking_Type
14:10:24.611	2.0016139	3.9697077	11.360834	-0.2535995	-0.23447879	-0.05379768	0.96755385	4.0305495	8.887569	Walking_Type
14:10:24.634	2.0016139	3.9697077	11.360834	-0.2535995	-0.23447879	-0.05379768	0.96755385	4.0305495	8.887569	Walking_Type
14:10:24.658	2.0016139	3.9697077	11.360834	-0.2535995	-0.23447879	-0.05379768	0.96755385	4.0305495	8.887569	Walking_Type
14:10:24.680	2.0016139	3.9697077	11.360834	-0.2535995	-0.23447879	-0.05379768	0.96755385	4.0305495	8.887569	Walking_Type
14:10:24.701	2.0016139	3.9697077	11.360834	-0.2535995	-0.23447879	-0.05379768	0.96755385	4.0305495	8.887569	Walking_Type
14:10:24.722	2.0016139	3.9697077	11.360834	-0.2535995	-0.23447879	-0.05379768	0.96755385	4.0305495	8.887569	Walking_Type
14:10:24.743	1.8795058	2.6839821	9.076695	-0.2126715	-0.47454882	-0.34212607	0.98293114	4.087861	8.85966	Walking_Type
14:10:24.765	1.8795058	2.6839821	9.076695	-0.2126715	-0.47454882	-0.34212607	0.98293114	4.087861	8.85966	Walking_Type
14:10:24.786	1.8795058	2.6839821	9.076695	-0.2126715	-0.47454882	-0.34212607	0.98293114	4.087861	8.85966	Walking_Type
14:10:24.807	1.8795058	2.6839821	9.076695	-0.2126715	-0.47454882	-0.34212607	0.98293114	4.087861	8.85966	Walking_Type
14:10:24.828	1.8795058	2.6839821	9.076695	-0.2126715	-0.47454882	-0.34212607	0.98293114	4.087861	8.85966	Walking_Type
14:10:24.849	1.8795058	2.6839821	9.076695	-0.2126715	-0.47454882	-0.34212607	0.98293114	4.087861	8.85966	Walking_Type
14:10:24.870	1.8795058	2.6839821	9.076695	-0.2126715	-0.47454882	-0.34212607	0.98293114	4.087861	8.85966	Walking_Type
14:10:24.891	1.8795058	2.6839821	9.076695	-0.2126715	-0.47454882	-0.34212607	0.98293114	4.087861	8.85966	Walking_Type
14:10:24.913	1.7813405	4.2594147	8.710372	-0.12348519	-0.20576812	-0.031195667	1.144438	3.899768	8.924821	Walking_Type
14:10:24.935	1.7813405	4.2594147	8.710372	-0.12348519	-0.20576812	-0.031195667	1.144438	3.899768	8.924821	Walking_Type
14:10:24.958	1.7813405	4.2594147	8.710372	-0.12348519	-0.20576812	-0.031195667	1.144438	3.899768	8.924821	Walking_Type
14:10:24.981	1.7813405	4.2594147	8.710372	-0.12348519	-0.20576812	-0.031195667	1.144438	3.899768	8.924821	Walking_Type
14:10:25.006	1.7813405	4.2594147	8.710372	-0.12348519	-0.20576812	-0.031195667	1.144438	3.899768	8.924821	Walking_Type
14:10:25.027	1.7813405	4.2594147	8.710372	-0.12348519	-0.20576812	-0.031195667	1.144438	3.899768	8.924821	Walking_Type
14:10:25.048	1.7813405	4.2594147	8.710372	-0.12348519	-0.20576812	-0.031195667	1.144438	3.899768	8.924821	Walking_Type
14:10:25.069	1.7813405	4.2594147	8.710372	-0.12348519	-0.20576812	-0.031195667	1.144438	3.899768	8.924821	Walking_Type
14:10:25.107	1.0032011	4.96812	8.324894	-0.019638095	0.2963631	0.121520646	1.0491273	4.072803	8.859005	Walking_Type
14:10:25.128	1.0032011	4.96812	8.324894	-0.019638095	0.2963631	0.121520646	1.0491273	4.072803	8.859005	Walking_Type
14:10:25.150	1.0032011	4.96812	8.324894	-0.019638095	0.2963631	0.121520646	1.0491273	4.072803	8.859005	Walking_Type
14:10:25.171	1.0032011	4.96812	8.324894	-0.019638095	0.2963631	0.121520646	1.0491273	4.072803	8.859005	Walking_Type
14:10:25.193	1.0032011	4.96812	8.324894	-0.019638095	0.2963631	0.121520646	1.0491273	4.072803	8.859005	Walking_Type
14:10:25.216	1.0032011	4.96812	8.324894	-0.019638095	0.2963631	0.121520646	1.0491273	4.072803	8.859005	Walking_Type
14:10:25.237	1.0032011	4.96812	8.324894	-0.019638095	0.2963631	0.121520646	1.0491273	4.072803	8.859005	Walking_Type
14:10:25.259	1.0032011	4.96812	8.324894	-0.019638095	0.2963631	0.121520646	1.0491273	4.072803	8.859005	Walking_Type
14:10:25.281	0.5794145	3.5866237	11.863631	-0.22000189	0.31652167	0.20643091	0.60106534	4.023624	8.922978	Walking_Type
14:10:25.302	0.5794145	3.5866237	11.863631	-0.22000189	0.31652167	0.20643091	0.60106534	4.023624	8.922978	Walking_Type
14:10:25.323	0.5794145	3.5866237	11.863631	-0.22000189	0.31652167	0.20643091	0.60106534	4.023624	8.922978	Walking_Type
14:10:25.344	0.5794145	3.5866237	11.863631	-0.22000189	0.31652167	0.20643091	0.60106534	4.023624	8.922978	Walking_Type
14:10:25.365	0.5794145	3.5866237	11.863631	-0.22000189	0.31652167	0.20643091	0.60106534	4.023624	8.922978	Walking_Type
14:10:25.386	0.5794145	3.5866237	11.863631	-0.22000189	0.31652167	0.20643091	0.60106534	4.023624	8.922978	Walking_Type
14:10:25.408	0.5794145	3.5866237	11.863631	-0.22000189	0.31652167	0.20643091	0.60106534	4.023624	8.922978	Walking_Type
14:10:25.430	0.5794145	3.5866237	11.863631	-0.22000189	0.31652167	0.20643091	0.60106534	4.023624	8.922978	Walking_Type
14:10:25.453	-1.1516461	2.0518935	9.586677	-0.28047758	0.3366802	0.35975808	-0.07464717	3.9495816	8.975834	Walking_Type
14:10:25.475	-1.1516461	2.0518935	9.586677	-0.28047758	0.3366802	0.35975808	-0.07464717	3.9495816	8.975834	Walking_Type
14:10:25.497	-1.1516461	2.0518935	9.586677	-0.28047758	0.3366802	0.35975808	-0.07464717	3.9495816	8.975834	Walking_Type
14:10:25.520	-1.1516461	2.0518935	9.586677	-0.28047758	0.3366802	0.35975808	-0.07464717	3.9495816	8.975834	Walking_Type
14:10:25.541	-1.1516461	2.0518935	9.586677	-0.28047758	0.3366802	0.35975808	-0.07464717	3.9495816	8.975834	Walking_Type
14:10:25.562	-1.1516461	2.0518935	9.586677	-0.28047758	0.3366802	0.35975808	-0.07464717	3.9495816	8.975834	Walking_Type
14:10:25.583	-1.1516461	2.0518935	9.586677	-0.28047758	0.3366802	0.35975808	-0.07464717	3.9495816	8.975834	Walking_Type
14:10:25.604	-1.1516461	2.0518935	9.586677	-0.28047758	0.3366802	0.35975808	-0.07464717	3.9495816	8.975834	Walking_Type
14:10:25.625	-1.1516461	2.0518935	9.586677	-0.28047758	0.3366802	0.35975808	-0.07464717	3.9495816	8.975834	Walking_Type
14:10:25.648	-0.1340794	4.1085753	8.894731	-0.21572584	0.01597596	0.01034317	0.028893685	3.7793975	9.04907	Walking_Type
14:10:25.669	-0.1340794	4.1085753	8.894731	-0.21572584	0.01597596	0.01034317	0.028893685	3.7793975	9.04907	Walking_Type
14:10:25.691	-0.1340794	4.1085753	8.894731	-0.21572584	0.01597596	0.01034317	0.028893685	3.7793975	9.04907	Walking_Type
14:10:25.712	-0.1340794	4.1085753	8.894731	-0.21572584	0.01597596	0.01034317	0.028893685	3.7793975	9.04907	Walking_Type
14:10:25.733	-0.1340794	4.1085753	8.894731	-0.21572584	0.01597596	0.01034317	0.028893685	3.7793975	9.04907	Walking_Type
14:10:25.755	-0.1340794	4.1085753	8.894731	-0.21572584	0.01597596	0.01034317	0.028893685	3.7793975	9.04907	Walking_Type
14:10:25.781	-0.1340794	4.1085753	8.894731	-0.21572584	0.01597596	0.01034317	0.028893685	3.7793975	9.04907	Walking_Type
14:10:25.802	-0.1340794	4.1085753	8.894731	-0.21572584	0.01597596	0.01034317	0.028893685	3.7793975	9.04907	Walking_Type
14:10:25.823	-0.026337024	4.618556	9.754275	-0.03552059	-0.94796944	-0.35373253	0.3480108	4.0162272	8.939753	Walking_Type
14:10:25.845	-0.026337024	4.618556	9.754275	-0.03552059	-0.94796944	-0.35373253	0.3480108	4.0162272	8.939753	Walking_Type
14:10:25.869	-0.026337024	4.618556	9.754275	-0.03552059	-0.94796944	-0.35373253	0.3480108	4.0162272	8.939753	Walking_Type
14:10:25.890	-0.026337024	4.618556	9.754275	-0.03552059	-0.94796944	-0.35373253	0.3480108	4.0162272	8.939753	Walking_Type
14:10:25.912	-0.026337024	4.618556	9.754275	-0.03552059	-0.94796944	-0.35373253	0.3480108	4.0162272	8.939753	Walking_Type
14:10:25.934	-0.026337024	4.618556	9.754275	-0.03552059	-0.94796944	-0.35373253	0.3480108	4.0162272	8.939753	Walking_Type
14:10:25.964	-0.026337024	4.618556	9.754275	-0.03552059	-0.94796944	-0.35373253	0.3480108	4.0162272	8.939753	Walking_Type
14:10:25.987	-0.026337024	4.618556	9.754275	-0.03552059	-0.94796944	-0.35373253	0.3480108	4.0162272	8.939753	Walking_Type
14:10:26.009	1.0726352	3.110163	8.901914	0.12391524	-0.007847786	-0.03486086	0.8733277	4.098812	8.866082	Walking_Type
14:10:26.031	1.0726352	3.110163	8.901914	0.12391524	-0.007847786	-0.03486086	0.8733277	4.098812	8.866082	Walking_Type
14:10:26.051	1.0726352	3.110163	8.901914	0.12391524	-0.007847786	-0.03486086	0.8733277	4.098812	8.866082	Walking_Type
14:10:26.073	1.0726352	3.110163	8.901914	0.12391524	-0.007847786	-0.03486086	0.8733277	4.098812	8.866082	Walking_Type
14:10:26.095	1.0726352	3.110163	8.901914	0.12391524	-0.007847786	-0.03486086	0.8733277	4.098812	8.866082	Walking_Type
14:10:26.116	1.0726352	3.110163	8.901914	0.12391524	-0.007847786	-0.03486086	0.8733277	4.098812	8.866082	Walking_Type
14:10:26.137	1.0726352	3.110163	8.901914	0.12391524	-0.007847786	-0.03486086	0.8733277	4.098812	8.866082	Walking_Type
14:10:26.159	1.0726352	3.110163	8.901914	0.12391524	-0.007847786	-0.03486086	0.8733277	4.098812	8.866082	Walking_Type
14:10:26.180	0.90503585	3.5483153	7.0271964	0.3688722	0.32140857	0.015230092	0.6740657	4.1322217	8.867962	Walking_Type
14:10:26.202	0.90503585	3.5483153	7.0271964	0.3688722	0.32140857	0.015230092	0.6740657	4.1322217	8.867962	Walking_Type
14:10:26.224	0.90503585	3.5483153	7.0271964	0.3688722	0.32140857	0.015230092	0.6740657	4.1322217	8.867962	Walking_Type
14:10:26.245	0.90503585	3.5483153	7.0271964	0.3688722	0.32140857	0.015230092	0.6740657	4.1322217	8.867962	Walking_Type
14:10:26.265	0.90503585	3.5483153	7.0271964	0.3688722	0.32140857	0.015230092	0.6740657	4.1322217	8.867962	Walking_Type
14:10:26.286	0.90503585	3.5483153	7.0271964	0.3688722	0.32140857	0.015230092	0.6740657	4.1322217	8.867962	Walking_Type
14:10:26.307	0.90503585	3.5483153	7.0271964	0.3688722	0.32140857	0.015230092	0.6740657	4.1322217	8.867962	Walking_Type
14:10:26.328	0.90503585	3.5483153	7.0271964	0.3688722	0.32140857	0.015230092	0.6740657	4.1322217	8.867962	Walking_Type
14:10:26.350	1.0774237	4.1612496	8.549955	-0.11554394	-0.10192104	-0.072734505	0.8414422	3.8279502	8.989389	Walking_Type
14:10:26.371	1.0774237	4.1612496	8.549955	-0.11554394	-0.10192104	-0.072734505	0.8414422	3.8279502	8.989389	Walking_Type
[truncated: 3,286 more rows]
