# Supplementary material for: Real-time Smartphone Activity Classification Using Inertial Sensors—Recognition of Scrolling, Typing, and Watching Videos While Sitting or Walking
Source: Sensors (Basel). 2020 Jan 24;20(3):655. doi: 10.3390/s20030655 (PMC7038357; doi:10.3390/s20030655)
Supplement: Supplementary file 1 [file sensors-20-00655-s001.zip › sensors-668083-supplementary/5Hz_data/7646/2019_08_27_14_08_54_Multitasking_Type.csv]

time	accX	accY	accZ	rotX	rotY	rotZ	graX	graY	graZ	activity
14:41:33.899	-0.54350036	6.7255177	6.9649453	0.06635951	0.07309492	0.12128363	-0.21746099	6.835389	7.0285497	Multitasking_Type
14:41:33.953	-0.54350036	6.7255177	6.9649453	0.06635951	0.07309492	0.12128363	-0.21746099	6.835389	7.0285497	Multitasking_Type
14:41:34.025	-0.0047885496	6.4190507	6.5818615	-0.07658295	-0.042969484	0.033929896	-0.17062545	6.791439	7.072311	Multitasking_Type
14:41:34.054	-0.0047885496	6.4190507	6.5818615	-0.07658295	-0.042969484	0.033929896	-0.17062545	6.791439	7.072311	Multitasking_Type
14:41:34.075	-0.0047885496	6.4190507	6.5818615	-0.07658295	-0.042969484	0.033929896	-0.17062545	6.791439	7.072311	Multitasking_Type
14:41:34.096	-0.0047885496	6.4190507	6.5818615	-0.07658295	-0.042969484	0.033929896	-0.17062545	6.791439	7.072311	Multitasking_Type
14:41:34.118	-0.0047885496	6.4190507	6.5818615	-0.07658295	-0.042969484	0.033929896	-0.17062545	6.791439	7.072311	Multitasking_Type
14:41:34.140	-0.0047885496	6.4190507	6.5818615	-0.07658295	-0.042969484	0.033929896	-0.17062545	6.791439	7.072311	Multitasking_Type
14:41:34.162	-0.0047885496	6.4190507	6.5818615	0.009549046	-0.085730046	0.043703742	0.040152565	6.665298	7.1932287	Multitasking_Type
14:41:34.182	-0.0047885496	6.4190507	6.5818615	0.009549046	-0.085730046	0.043703742	0.040152565	6.665298	7.1932287	Multitasking_Type
14:41:34.204	-0.13168511	6.543553	6.821289	0.009549046	-0.085730046	0.043703742	0.040152565	6.665298	7.1932287	Multitasking_Type
14:41:34.226	-0.13168511	6.543553	6.821289	0.009549046	-0.085730046	0.043703742	0.040152565	6.665298	7.1932287	Multitasking_Type
14:41:34.247	-0.13168511	6.543553	6.821289	0.009549046	-0.085730046	0.043703742	0.040152565	6.665298	7.1932287	Multitasking_Type
14:41:34.268	-0.13168511	6.543553	6.821289	0.009549046	-0.085730046	0.043703742	0.040152565	6.665298	7.1932287	Multitasking_Type
14:41:34.290	-0.13168511	6.543553	6.821289	0.009549046	-0.085730046	0.043703742	0.040152565	6.665298	7.1932287	Multitasking_Type
14:41:34.311	-0.13168511	6.543553	6.821289	0.009549046	-0.085730046	0.043703742	0.040152565	6.665298	7.1932287	Multitasking_Type
14:41:34.333	-0.13168511	6.543553	6.821289	0.26794505	0.032166943	-0.024713166	0.1950513	6.650134	7.2047186	Multitasking_Type
14:41:34.355	-0.13168511	6.543553	6.821289	0.26794505	0.032166943	-0.024713166	0.1950513	6.650134	7.2047186	Multitasking_Type
14:41:34.376	-0.13168511	6.543553	6.821289	0.26794505	0.032166943	-0.024713166	0.1950513	6.650134	7.2047186	Multitasking_Type
14:41:34.398	-0.13168511	6.543553	6.821289	0.26794505	0.032166943	-0.024713166	0.1950513	6.650134	7.2047186	Multitasking_Type
14:41:34.421	0.117319465	6.708758	6.632141	0.26794505	0.032166943	-0.024713166	0.1950513	6.650134	7.2047186	Multitasking_Type
14:41:34.443	0.117319465	6.708758	6.632141	0.26794505	0.032166943	-0.024713166	0.1950513	6.650134	7.2047186	Multitasking_Type
14:41:34.468	0.117319465	6.708758	6.632141	0.26794505	0.032166943	-0.024713166	0.1950513	6.650134	7.2047186	Multitasking_Type
14:41:34.491	0.117319465	6.708758	6.632141	0.26794505	0.032166943	-0.024713166	0.1950513	6.650134	7.2047186	Multitasking_Type
14:41:34.513	0.117319465	6.708758	6.632141	0.027264137	0.048660304	-0.06747373	0.1950513	6.650134	7.2047186	Multitasking_Type
14:41:34.537	0.117319465	6.708758	6.632141	0.027264137	0.048660304	-0.06747373	0.11918314	6.780703	7.0836596	Multitasking_Type
14:41:34.560	0.117319465	6.708758	6.632141	0.027264137	0.048660304	-0.06747373	0.11918314	6.780703	7.0836596	Multitasking_Type
14:41:34.582	0.117319465	6.708758	6.632141	0.027264137	0.048660304	-0.06747373	0.11918314	6.780703	7.0836596	Multitasking_Type
14:41:34.605	0.38308397	6.6608725	6.675238	0.027264137	0.048660304	-0.06747373	0.11918314	6.780703	7.0836596	Multitasking_Type
14:41:34.628	0.38308397	6.6608725	6.675238	0.027264137	0.048660304	-0.06747373	0.11918314	6.780703	7.0836596	Multitasking_Type
14:41:34.652	0.38308397	6.6608725	6.675238	0.027264137	0.048660304	-0.06747373	0.11918314	6.780703	7.0836596	Multitasking_Type
14:41:34.674	0.38308397	6.6608725	6.675238	0.027264137	0.048660304	-0.06747373	0.11918314	6.780703	7.0836596	Multitasking_Type
14:41:34.697	0.38308397	6.6608725	6.675238	0.022377217	-0.030752178	0.069360085	0.033057343	6.791101	7.074611	Multitasking_Type
14:41:34.719	0.38308397	6.6608725	6.675238	0.022377217	-0.030752178	0.069360085	0.033057343	6.791101	7.074611	Multitasking_Type
14:41:34.742	0.38308397	6.6608725	6.675238	0.022377217	-0.030752178	0.069360085	0.033057343	6.791101	7.074611	Multitasking_Type
14:41:34.764	0.38308397	6.6608725	6.675238	0.022377217	-0.030752178	0.069360085	0.033057343	6.791101	7.074611	Multitasking_Type
14:41:34.789	0.38308397	6.6608725	6.675238	0.022377217	-0.030752178	0.069360085	0.033057343	6.791101	7.074611	Multitasking_Type
14:41:34.809	-0.038308397	6.6153812	6.694392	0.022377217	-0.030752178	0.069360085	0.033057343	6.791101	7.074611	Multitasking_Type
14:41:34.830	-0.038308397	6.6153812	6.694392	0.022377217	-0.030752178	0.069360085	0.033057343	6.791101	7.074611	Multitasking_Type
14:41:34.851	-0.038308397	6.6153812	6.694392	0.022377217	-0.030752178	0.069360085	0.033057343	6.791101	7.074611	Multitasking_Type
14:41:34.887	-0.038308397	6.6153812	6.694392	0.022377217	-0.030752178	0.069360085	0.033057343	6.791101	7.074611	Multitasking_Type
14:41:34.909	-0.038308397	6.6153812	6.694392	0.13050036	-0.055186786	0.015603942	0.036771104	6.830877	7.0362005	Multitasking_Type
14:41:34.938	-0.038308397	6.6153812	6.694392	0.13050036	-0.055186786	0.015603942	0.036771104	6.830877	7.0362005	Multitasking_Type
14:41:34.958	-0.038308397	6.6153812	6.694392	0.13050036	-0.055186786	0.015603942	0.036771104	6.830877	7.0362005	Multitasking_Type
14:41:34.979	-0.038308397	6.6153812	6.694392	0.13050036	-0.055186786	0.015603942	0.036771104	6.830877	7.0362005	Multitasking_Type
14:41:34.999	-0.038308397	6.6153812	6.694392	0.13050036	-0.055186786	0.015603942	0.036771104	6.830877	7.0362005	Multitasking_Type
14:41:35.020	-0.117319465	6.7015753	6.708758	0.13050036	-0.055186786	0.015603942	0.036771104	6.830877	7.0362005	Multitasking_Type
14:41:35.051	-0.117319465	6.7015753	6.708758	-0.002057394	-0.15964474	-0.0008894198	0.1865677	6.904222	6.9618387	Multitasking_Type
14:41:35.088	-0.117319465	6.7015753	6.708758	-0.002057394	-0.15964474	-0.0008894198	0.1865677	6.904222	6.9618387	Multitasking_Type
14:41:35.122	-0.117319465	6.7015753	6.708758	-0.002057394	-0.15964474	-0.0008894198	0.1865677	6.904222	6.9618387	Multitasking_Type
14:41:35.155	-0.117319465	6.7015753	6.708758	-0.002057394	-0.15964474	-0.0008894198	0.1865677	6.904222	6.9618387	Multitasking_Type
14:41:35.188	-0.117319465	6.7015753	6.708758	-0.002057394	-0.15964474	-0.0008894198	0.1865677	6.904222	6.9618387	Multitasking_Type
14:41:35.222	0.16520496	6.7662206	6.7853746	-0.002057394	-0.15964474	-0.0008894198	0.1865677	6.904222	6.9618387	Multitasking_Type
14:41:35.255	0.16520496	6.7662206	6.7853746	0.18059132	-0.19140974	0.033929896	0.36111638	7.043447	6.8139415	Multitasking_Type
14:41:35.289	0.16520496	6.7662206	6.7853746	0.18059132	-0.19140974	0.033929896	0.36111638	7.043447	6.8139415	Multitasking_Type
14:41:35.310	0.16520496	6.7662206	6.7853746	0.18059132	-0.19140974	0.033929896	0.36111638	7.043447	6.8139415	Multitasking_Type
14:41:35.330	0.16520496	6.7662206	6.7853746	0.18059132	-0.19140974	0.033929896	0.36111638	7.043447	6.8139415	Multitasking_Type
14:41:35.352	0.16520496	6.7662206	6.7853746	0.18059132	-0.19140974	0.033929896	0.36111638	7.043447	6.8139415	Multitasking_Type
14:41:35.374	0.16520496	6.7662206	6.7853746	0.18059132	-0.19140974	0.033929896	0.36111638	7.043447	6.8139415	Multitasking_Type
14:41:35.396	0.16520496	6.7662206	6.7853746	0.18059132	-0.19140974	0.033929896	0.36111638	7.043447	6.8139415	Multitasking_Type
14:41:35.419	0.18196489	7.328875	6.5052447	-0.030157195	-0.02281093	0.01071702	0.42436868	7.166988	6.6801605	Multitasking_Type
14:41:35.445	0.18196489	7.328875	6.5052447	-0.030157195	-0.02281093	0.01071702	0.42436868	7.166988	6.6801605	Multitasking_Type
14:41:35.468	0.18196489	7.328875	6.5052447	-0.030157195	-0.02281093	0.01071702	0.42436868	7.166988	6.6801605	Multitasking_Type
14:41:35.490	0.18196489	7.328875	6.5052447	-0.030157195	-0.02281093	0.01071702	0.42436868	7.166988	6.6801605	Multitasking_Type
14:41:35.511	0.18196489	7.328875	6.5052447	-0.030157195	-0.02281093	0.01071702	0.42436868	7.166988	6.6801605	Multitasking_Type
14:41:35.533	0.18196489	7.328875	6.5052447	-0.030157195	-0.02281093	0.01071702	0.42436868	7.166988	6.6801605	Multitasking_Type
14:41:35.555	0.18196489	7.328875	6.5052447	-0.030157195	-0.02281093	0.01071702	0.42436868	7.166988	6.6801605	Multitasking_Type
14:41:35.578	0.18196489	7.328875	6.5052447	-0.030157195	-0.02281093	0.01071702	0.42436868	7.166988	6.6801605	Multitasking_Type
14:41:35.601	0.18196489	7.328875	6.5052447	0.1017897	-0.12238196	0.026599515	0.5677815	7.162479	6.6743407	Multitasking_Type
14:41:35.624	0.46927786	6.9505796	6.5651016	0.1017897	-0.12238196	0.026599515	0.5677815	7.162479	6.6743407	Multitasking_Type
14:41:35.646	0.46927786	6.9505796	6.5651016	0.1017897	-0.12238196	0.026599515	0.5677815	7.162479	6.6743407	Multitasking_Type
14:41:35.669	0.46927786	6.9505796	6.5651016	0.1017897	-0.12238196	0.026599515	0.5677815	7.162479	6.6743407	Multitasking_Type
14:41:35.691	0.46927786	6.9505796	6.5651016	0.1017897	-0.12238196	0.026599515	0.5677815	7.162479	6.6743407	Multitasking_Type
14:41:35.713	0.46927786	6.9505796	6.5651016	0.1017897	-0.12238196	0.026599515	0.5677815	7.162479	6.6743407	Multitasking_Type
14:41:35.735	0.46927786	6.9505796	6.5651016	0.1017897	-0.12238196	0.026599515	0.5677815	7.162479	6.6743407	Multitasking_Type
14:41:35.759	0.46927786	6.9505796	6.5651016	0.1017897	-0.12238196	0.026599515	0.5677815	7.162479	6.6743407	Multitasking_Type
14:41:35.781	0.46927786	6.9505796	6.5651016	-0.055813536	-0.09244957	-0.022269703	0.6796888	7.182254	6.642557	Multitasking_Type
14:41:35.806	0.7446195	7.039168	6.361588	-0.055813536	-0.09244957	-0.022269703	0.6796888	7.182254	6.642557	Multitasking_Type
14:41:35.828	0.7446195	7.039168	6.361588	-0.055813536	-0.09244957	-0.022269703	0.6796888	7.182254	6.642557	Multitasking_Type
14:41:35.851	0.7446195	7.039168	6.361588	-0.055813536	-0.09244957	-0.022269703	0.6796888	7.182254	6.642557	Multitasking_Type
14:41:35.874	0.7446195	7.039168	6.361588	-0.055813536	-0.09244957	-0.022269703	0.6796888	7.182254	6.642557	Multitasking_Type
14:41:35.896	0.7446195	7.039168	6.361588	-0.055813536	-0.09244957	-0.022269703	0.6796888	7.182254	6.642557	Multitasking_Type
14:41:35.919	0.7446195	7.039168	6.361588	-0.055813536	-0.09244957	-0.022269703	0.6796888	7.182254	6.642557	Multitasking_Type
14:41:35.947	0.7446195	7.039168	6.361588	-0.055813536	-0.09244957	-0.022269703	0.6796888	7.182254	6.642557	Multitasking_Type
14:41:35.970	0.7446195	7.039168	6.361588	0.067581244	-0.08511919	-0.013106725	0.7932928	7.178134	6.6344066	Multitasking_Type
14:41:35.992	0.7446195	7.039168	6.361588	0.067581244	-0.08511919	-0.013106725	0.7932928	7.178134	6.6344066	Multitasking_Type
14:41:36.014	0.7541966	7.103813	6.5818615	0.067581244	-0.08511919	-0.013106725	0.7932928	7.178134	6.6344066	Multitasking_Type
14:41:36.036	0.7541966	7.103813	6.5818615	0.067581244	-0.08511919	-0.013106725	0.7932928	7.178134	6.6344066	Multitasking_Type
14:41:36.058	0.7541966	7.103813	6.5818615	0.067581244	-0.08511919	-0.013106725	0.7932928	7.178134	6.6344066	Multitasking_Type
14:41:36.081	0.7541966	7.103813	6.5818615	0.067581244	-0.08511919	-0.013106725	0.7932928	7.178134	6.6344066	Multitasking_Type
14:41:36.104	0.7541966	7.103813	6.5818615	0.067581244	-0.08511919	-0.013106725	0.7932928	7.178134	6.6344066	Multitasking_Type
14:41:36.128	0.7541966	7.103813	6.5818615	0.067581244	-0.08511919	-0.013106725	0.7932928	7.178134	6.6344066	Multitasking_Type
14:41:36.152	0.7541966	7.103813	6.5818615	0.024209812	-0.032584775	-0.0033328808	0.8564351	7.2147713	6.586642	Multitasking_Type
14:41:36.175	0.7541966	7.103813	6.5818615	0.024209812	-0.032584775	-0.0033328808	0.8564351	7.2147713	6.586642	Multitasking_Type
14:41:36.198	0.7541966	7.103813	6.5818615	0.024209812	-0.032584775	-0.0033328808	0.8564351	7.2147713	6.586642	Multitasking_Type
14:41:36.221	0.86193895	7.0607166	6.4334164	0.024209812	-0.032584775	-0.0033328808	0.8564351	7.2147713	6.586642	Multitasking_Type
14:41:36.243	0.86193895	7.0607166	6.4334164	0.024209812	-0.032584775	-0.0033328808	0.8564351	7.2147713	6.586642	Multitasking_Type
14:41:36.265	0.86193895	7.0607166	6.4334164	0.024209812	-0.032584775	-0.0033328808	0.8564351	7.2147713	6.586642	Multitasking_Type
14:41:36.287	0.86193895	7.0607166	6.4334164	0.024209812	-0.032584775	-0.0033328808	0.8564351	7.2147713	6.586642	Multitasking_Type
14:41:36.310	0.86193895	7.0607166	6.4334164	0.024209812	-0.032584775	-0.0033328808	0.8564351	7.2147713	6.586642	Multitasking_Type
14:41:36.334	0.86193895	7.0607166	6.4334164	0.003440393	-0.06434977	0.018658267	0.8925107	7.248588	6.54459	Multitasking_Type
14:41:36.357	0.86193895	7.0607166	6.4334164	0.003440393	-0.06434977	0.018658267	0.8925107	7.248588	6.54459	Multitasking_Type
14:41:36.380	0.86193895	7.0607166	6.4334164	0.003440393	-0.06434977	0.018658267	0.8925107	7.248588	6.54459	Multitasking_Type
14:41:36.403	1.010384	7.022408	6.629747	0.003440393	-0.06434977	0.018658267	0.8925107	7.248588	6.54459	Multitasking_Type
14:41:36.426	1.010384	7.022408	6.629747	0.003440393	-0.06434977	0.018658267	0.8925107	7.248588	6.54459	Multitasking_Type
14:41:36.452	1.010384	7.022408	6.629747	0.003440393	-0.06434977	0.018658267	0.8925107	7.248588	6.54459	Multitasking_Type
14:41:36.476	1.010384	7.022408	6.629747	0.003440393	-0.06434977	0.018658267	0.8925107	7.248588	6.54459	Multitasking_Type
14:41:36.500	1.010384	7.022408	6.629747	0.02176635	-0.05213246	0.013771346	0.96038806	7.255001	6.5278616	Multitasking_Type
14:41:36.522	1.010384	7.022408	6.629747	0.02176635	-0.05213246	0.013771346	0.96038806	7.255001	6.5278616	Multitasking_Type
14:41:36.543	1.010384	7.022408	6.629747	0.02176635	-0.05213246	0.013771346	0.96038806	7.255001	6.5278616	Multitasking_Type
14:41:36.565	1.010384	7.022408	6.629747	0.02176635	-0.05213246	0.013771346	0.96038806	7.255001	6.5278616	Multitasking_Type
14:41:36.586	1.010384	7.022408	6.629747	0.02176635	-0.05213246	0.013771346	0.96038806	7.255001	6.5278616	Multitasking_Type
14:41:36.608	0.9768641	7.1325445	6.632141	0.02176635	-0.05213246	0.013771346	0.96038806	7.255001	6.5278616	Multitasking_Type
14:41:36.631	0.9768641	7.1325445	6.632141	0.02176635	-0.05213246	0.013771346	0.96038806	7.255001	6.5278616	Multitasking_Type
14:41:36.654	0.9768641	7.1325445	6.632141	0.02176635	-0.05213246	0.013771346	0.96038806	7.255001	6.5278616	Multitasking_Type
14:41:36.679	0.9768641	7.1325445	6.632141	-0.01671816	0.015062716	0.01193875	0.9833191	7.2465086	6.533872	Multitasking_Type
14:41:36.701	0.9768641	7.1325445	6.632141	-0.01671816	0.015062716	0.01193875	0.9833191	7.2465086	6.533872	Multitasking_Type
14:41:36.724	0.9768641	7.1325445	6.632141	-0.01671816	0.015062716	0.01193875	0.9833191	7.2465086	6.533872	Multitasking_Type
14:41:36.747	0.9768641	7.1325445	6.632141	-0.01671816	0.015062716	0.01193875	0.9833191	7.2465086	6.533872	Multitasking_Type
14:41:36.769	0.9768641	7.1325445	6.632141	-0.01671816	0.015062716	0.01193875	0.9833191	7.2465086	6.533872	Multitasking_Type
14:41:36.792	0.9768641	7.1325445	6.632141	-0.01671816	0.015062716	0.01193875	0.9833191	7.2465086	6.533872	Multitasking_Type
14:41:36.814	0.888276	7.125362	6.4142623	-0.01671816	0.015062716	0.01193875	0.9833191	7.2465086	6.533872	Multitasking_Type
14:41:36.837	0.888276	7.125362	6.4142623	-0.01671816	0.015062716	0.01193875	0.9833191	7.2465086	6.533872	Multitasking_Type
14:41:36.859	0.888276	7.125362	6.4142623	-0.21280591	-0.21889867	0.056531914	1.0448657	7.199309	6.5763555	Multitasking_Type
14:41:36.884	0.888276	7.125362	6.4142623	-0.21280591	-0.21889867	0.056531914	1.0448657	7.199309	6.5763555	Multitasking_Type
14:41:36.908	0.888276	7.125362	6.4142623	-0.21280591	-0.21889867	0.056531914	1.0448657	7.199309	6.5763555	Multitasking_Type
14:41:36.932	0.888276	7.125362	6.4142623	-0.21280591	-0.21889867	0.056531914	1.0448657	7.199309	6.5763555	Multitasking_Type
14:41:36.956	0.888276	7.125362	6.4142623	-0.21280591	-0.21889867	0.056531914	1.0448657	7.199309	6.5763555	Multitasking_Type
14:41:36.980	0.888276	7.125362	6.4142623	-0.21280591	-0.21889867	0.056531914	1.0448657	7.199309	6.5763555	Multitasking_Type
14:41:37.003	1.0008069	7.0798707	6.23948	-0.21280591	-0.21889867	0.056531914	1.0448657	7.199309	6.5763555	Multitasking_Type
14:41:37.027	1.0008069	7.0798707	6.23948	-0.21280591	-0.21889867	0.056531914	1.0448657	7.199309	6.5763555	Multitasking_Type
14:41:37.051	1.0008069	7.0798707	6.23948	0.07368989	0.19771142	-0.02288057	1.0344872	7.279339	6.4893265	Multitasking_Type
14:41:37.074	1.0008069	7.0798707	6.23948	0.07368989	0.19771142	-0.02288057	1.0344872	7.279339	6.4893265	Multitasking_Type
14:41:37.097	1.0008069	7.0798707	6.23948	0.07368989	0.19771142	-0.02288057	1.0344872	7.279339	6.4893265	Multitasking_Type
14:41:37.119	1.0008069	7.0798707	6.23948	0.07368989	0.19771142	-0.02288057	1.0344872	7.279339	6.4893265	Multitasking_Type
14:41:37.143	1.0008069	7.0798707	6.23948	0.07368989	0.19771142	-0.02288057	1.0344872	7.279339	6.4893265	Multitasking_Type
14:41:37.166	1.0008069	7.0798707	6.23948	0.07368989	0.19771142	-0.02288057	1.0344872	7.279339	6.4893265	Multitasking_Type
14:41:37.191	1.0008069	7.0798707	6.23948	0.07368989	0.19771142	-0.02288057	1.0344872	7.279339	6.4893265	Multitasking_Type
14:41:37.216	0.5865973	6.9003	5.66246	0.22518449	-0.035028238	0.054699317	1.0500611	7.234774	6.5364943	Multitasking_Type
14:41:37.240	0.5865973	6.9003	5.66246	0.22518449	-0.035028238	0.054699317	1.0500611	7.234774	6.5364943	Multitasking_Type
14:41:37.263	0.5865973	6.9003	5.66246	0.22518449	-0.035028238	0.054699317	1.0500611	7.234774	6.5364943	Multitasking_Type
14:41:37.284	0.5865973	6.9003	5.66246	0.22518449	-0.035028238	0.054699317	1.0500611	7.234774	6.5364943	Multitasking_Type
14:41:37.306	0.5865973	6.9003	5.66246	0.22518449	-0.035028238	0.054699317	1.0500611	7.234774	6.5364943	Multitasking_Type
14:41:37.328	0.5865973	6.9003	5.66246	0.22518449	-0.035028238	0.054699317	1.0500611	7.234774	6.5364943	Multitasking_Type
14:41:37.351	0.5865973	6.9003	5.66246	0.22518449	-0.035028238	0.054699317	1.0500611	7.234774	6.5364943	Multitasking_Type
14:41:37.375	0.5865973	6.9003	5.66246	0.22518449	-0.035028238	0.054699317	1.0500611	7.234774	6.5364943	Multitasking_Type
14:41:37.398	0.5865973	6.9003	5.66246	-0.09002199	0.044995114	0.018658267	0.92956716	7.310837	6.4697676	Multitasking_Type
14:41:37.420	1.0510867	7.3671837	6.5363703	-0.09002199	0.044995114	0.018658267	0.92956716	7.310837	6.4697676	Multitasking_Type
14:41:37.454	1.0510867	7.3671837	6.5363703	-0.09002199	0.044995114	0.018658267	0.92956716	7.310837	6.4697676	Multitasking_Type
14:41:37.476	1.0510867	7.3671837	6.5363703	-0.09002199	0.044995114	0.018658267	0.92956716	7.310837	6.4697676	Multitasking_Type
14:41:37.499	1.0510867	7.3671837	6.5363703	-0.09002199	0.044995114	0.018658267	0.92956716	7.310837	6.4697676	Multitasking_Type
14:41:37.522	1.0510867	7.3671837	6.5363703	-0.09002199	0.044995114	0.018658267	0.92956716	7.310837	6.4697676	Multitasking_Type
14:41:37.544	1.0510867	7.3671837	6.5363703	-0.09002199	0.044995114	0.018658267	0.92956716	7.310837	6.4697676	Multitasking_Type
14:41:37.566	1.0510867	7.3671837	6.5363703	-0.09002199	0.044995114	0.018658267	0.92956716	7.310837	6.4697676	Multitasking_Type
14:41:37.588	1.0510867	7.3671837	6.5363703	-0.0008356637	0.12746193	0.025377786	0.8575095	7.277813	6.5167785	Multitasking_Type
14:41:37.611	1.0151725	7.632948	6.488485	-0.0008356637	0.12746193	0.025377786	0.8575095	7.277813	6.5167785	Multitasking_Type
14:41:37.633	1.0151725	7.632948	6.488485	-0.0008356637	0.12746193	0.025377786	0.8575095	7.277813	6.5167785	Multitasking_Type
14:41:37.655	1.0151725	7.632948	6.488485	-0.0008356637	0.12746193	0.025377786	0.8575095	7.277813	6.5167785	Multitasking_Type
14:41:37.678	1.0151725	7.632948	6.488485	-0.0008356637	0.12746193	0.025377786	0.8575095	7.277813	6.5167785	Multitasking_Type
14:41:37.701	1.0151725	7.632948	6.488485	-0.0008356637	0.12746193	0.025377786	0.8575095	7.277813	6.5167785	Multitasking_Type
14:41:37.724	1.0151725	7.632948	6.488485	-0.0008356637	0.12746193	0.025377786	0.8575095	7.277813	6.5167785	Multitasking_Type
14:41:37.746	1.0151725	7.632948	6.488485	-0.0008356637	0.12746193	0.025377786	0.8575095	7.277813	6.5167785	Multitasking_Type
14:41:37.769	1.0151725	7.632948	6.488485	0.06269432	-0.09672563	-0.02288057	0.86633414	7.2445064	6.5526233	Multitasking_Type
14:41:37.794	1.0151725	7.632948	6.488485	0.06269432	-0.09672563	-0.02288057	0.86633414	7.2445064	6.5526233	Multitasking_Type
14:41:37.818	0.56265455	7.084659	6.454965	0.06269432	-0.09672563	-0.02288057	0.86633414	7.2445064	6.5526233	Multitasking_Type
14:41:37.841	0.56265455	7.084659	6.454965	0.06269432	-0.09672563	-0.02288057	0.86633414	7.2445064	6.5526233	Multitasking_Type
14:41:37.863	0.56265455	7.084659	6.454965	0.06269432	-0.09672563	-0.02288057	0.86633414	7.2445064	6.5526233	Multitasking_Type
14:41:37.886	0.56265455	7.084659	6.454965	0.06269432	-0.09672563	-0.02288057	0.86633414	7.2445064	6.5526233	Multitasking_Type
14:41:37.908	0.56265455	7.084659	6.454965	0.06269432	-0.09672563	-0.02288057	0.86633414	7.2445064	6.5526233	Multitasking_Type
14:41:37.931	0.56265455	7.084659	6.454965	0.06269432	-0.09672563	-0.02288057	0.86633414	7.2445064	6.5526233	Multitasking_Type
14:41:37.956	0.56265455	7.084659	6.454965	-0.027102869	-0.002652377	-0.060754213	0.8813671	7.2899194	6.500045	Multitasking_Type
14:41:37.978	0.56265455	7.084659	6.454965	-0.027102869	-0.002652377	-0.060754213	0.8813671	7.2899194	6.500045	Multitasking_Type
14:41:38.000	0.56265455	7.084659	6.454965	-0.027102869	-0.002652377	-0.060754213	0.8813671	7.2899194	6.500045	Multitasking_Type
14:41:38.022	0.94095	6.9577627	5.956956	-0.027102869	-0.002652377	-0.060754213	0.8813671	7.2899194	6.500045	Multitasking_Type
14:41:38.045	0.94095	6.9577627	5.956956	-0.027102869	-0.002652377	-0.060754213	0.8813671	7.2899194	6.500045	Multitasking_Type
14:41:38.067	0.94095	6.9577627	5.956956	-0.027102869	-0.002652377	-0.060754213	0.8813671	7.2899194	6.500045	Multitasking_Type
14:41:38.090	0.94095	6.9577627	5.956956	-0.027102869	-0.002652377	-0.060754213	0.8813671	7.2899194	6.500045	Multitasking_Type
14:41:38.113	0.94095	6.9577627	5.956956	-0.027102869	-0.002652377	-0.060754213	0.8813671	7.2899194	6.500045	Multitasking_Type
14:41:38.135	0.94095	6.9577627	5.956956	0.07857682	0.018727908	0.03148644	0.83545417	7.2661047	6.532689	Multitasking_Type
14:41:38.158	0.94095	6.9577627	5.956956	0.07857682	0.018727908	0.03148644	0.83545417	7.2661047	6.532689	Multitasking_Type
14:41:38.181	0.94095	6.9577627	5.956956	0.07857682	0.018727908	0.03148644	0.83545417	7.2661047	6.532689	Multitasking_Type
14:41:38.204	0.83081335	7.223527	6.4501762	0.07857682	0.018727908	0.03148644	0.83545417	7.2661047	6.532689	Multitasking_Type
14:41:38.226	0.83081335	7.223527	6.4501762	0.07857682	0.018727908	0.03148644	0.83545417	7.2661047	6.532689	Multitasking_Type
14:41:38.249	0.83081335	7.223527	6.4501762	0.07857682	0.018727908	0.03148644	0.83545417	7.2661047	6.532689	Multitasking_Type
14:41:38.271	0.83081335	7.223527	6.4501762	0.07857682	0.018727908	0.03148644	0.83545417	7.2661047	6.532689	Multitasking_Type
14:41:38.295	0.83081335	7.223527	6.4501762	0.047422692	-0.1077212	-0.016771916	0.8518337	7.2860947	6.508262	Multitasking_Type
14:41:38.317	0.83081335	7.223527	6.4501762	0.047422692	-0.1077212	-0.016771916	0.8518337	7.2860947	6.508262	Multitasking_Type
14:41:38.340	0.83081335	7.223527	6.4501762	0.047422692	-0.1077212	-0.016771916	0.8518337	7.2860947	6.508262	Multitasking_Type
14:41:38.362	0.83081335	7.223527	6.4501762	0.047422692	-0.1077212	-0.016771916	0.8518337	7.2860947	6.508262	Multitasking_Type
14:41:38.383	0.83081335	7.223527	6.4501762	0.047422692	-0.1077212	-0.016771916	0.8518337	7.2860947	6.508262	Multitasking_Type
14:41:38.404	0.8475733	7.0367737	6.4980617	0.047422692	-0.1077212	-0.016771916	0.8518337	7.2860947	6.508262	Multitasking_Type
14:41:38.440	0.8475733	7.0367737	6.4980617	0.047422692	-0.1077212	-0.016771916	0.8518337	7.2860947	6.508262	Multitasking_Type
14:41:38.461	0.8475733	7.0367737	6.4980617	0.047422692	-0.1077212	-0.016771916	0.8518337	7.2860947	6.508262	Multitasking_Type
14:41:38.482	0.8475733	7.0367737	6.4980617	-0.36491135	0.3828036	0.2709456	0.84025854	7.2953987	6.499341	Multitasking_Type
14:41:38.504	0.8475733	7.0367737	6.4980617	-0.36491135	0.3828036	0.2709456	0.84025854	7.2953987	6.499341	Multitasking_Type
14:41:38.527	0.8475733	7.0367737	6.4980617	-0.36491135	0.3828036	0.2709456	0.84025854	7.2953987	6.499341	Multitasking_Type
14:41:38.551	0.8475733	7.0367737	6.4980617	-0.36491135	0.3828036	0.2709456	0.84025854	7.2953987	6.499341	Multitasking_Type
14:41:38.573	0.8475733	7.0367737	6.4980617	-0.36491135	0.3828036	0.2709456	0.84025854	7.2953987	6.499341	Multitasking_Type
14:41:38.594	0.8475733	7.0367737	6.4980617	-0.36491135	0.3828036	0.2709456	0.84025854	7.2953987	6.499341	Multitasking_Type
14:41:38.615	1.1133378	7.204373	6.028784	-0.36491135	0.3828036	0.2709456	0.84025854	7.2953987	6.499341	Multitasking_Type
14:41:38.654	1.1133378	7.204373	6.028784	-0.33375722	-0.10955379	0.0027757715	0.7749599	6.9681964	6.856671	Multitasking_Type
14:41:38.675	1.1133378	7.204373	6.028784	-0.33375722	-0.10955379	0.0027757715	0.7749599	6.9681964	6.856671	Multitasking_Type
14:41:38.696	1.1133378	7.204373	6.028784	-0.33375722	-0.10955379	0.0027757715	0.7749599	6.9681964	6.856671	Multitasking_Type
14:41:38.719	1.1133378	7.204373	6.028784	-0.33375722	-0.10955379	0.0027757715	0.7749599	6.9681964	6.856671	Multitasking_Type
14:41:38.741	1.1133378	7.204373	6.028784	-0.33375722	-0.10955379	0.0027757715	0.7749599	6.9681964	6.856671	Multitasking_Type
14:41:38.764	1.1133378	7.204373	6.028784	-0.33375722	-0.10955379	0.0027757715	0.7749599	6.9681964	6.856671	Multitasking_Type
14:41:38.784	1.1133378	7.204373	6.028784	-0.33375722	-0.10955379	0.0027757715	0.7749599	6.9681964	6.856671	Multitasking_Type
14:41:38.812	0.083799616	6.9577627	6.996071	-0.33375722	-0.10955379	0.0027757715	0.7749599	6.9681964	6.856671	Multitasking_Type
14:41:38.838	0.083799616	6.9577627	6.996071	-0.06803084	-0.20607051	0.0003323107	0.7511286	6.7404394	7.0832634	Multitasking_Type
14:41:38.859	0.083799616	6.9577627	6.996071	-0.06803084	-0.20607051	0.0003323107	0.7511286	6.7404394	7.0832634	Multitasking_Type
14:41:38.879	0.083799616	6.9577627	6.996071	-0.06803084	-0.20607051	0.0003323107	0.7511286	6.7404394	7.0832634	Multitasking_Type
14:41:38.900	0.083799616	6.9577627	6.996071	-0.06803084	-0.20607051	0.0003323107	0.7511286	6.7404394	7.0832634	Multitasking_Type
14:41:38.920	0.083799616	6.9577627	6.996071	-0.06803084	-0.20607051	0.0003323107	0.7511286	6.7404394	7.0832634	Multitasking_Type
14:41:38.944	0.083799616	6.9577627	6.996071	-0.06803084	-0.20607051	0.0003323107	0.7511286	6.7404394	7.0832634	Multitasking_Type
14:41:38.964	0.083799616	6.9577627	6.996071	-0.06803084	-0.20607051	0.0003323107	0.7511286	6.7404394	7.0832634	Multitasking_Type
14:41:38.985	0.083799616	6.9577627	6.996071	-0.06803084	-0.20607051	0.0003323107	0.7511286	6.7404394	7.0832634	Multitasking_Type
14:41:39.006	0.7350424	6.91706	6.9003	-0.06803084	-0.20607051	0.0003323107	0.7511286	6.7404394	7.0832634	Multitasking_Type
14:41:39.027	0.7350424	6.91706	6.9003	0.011992506	-0.12238196	-0.005776342	0.72031957	6.782137	7.0465646	Multitasking_Type
14:41:39.047	0.7350424	6.91706	6.9003	0.011992506	-0.12238196	-0.005776342	0.72031957	6.782137	7.0465646	Multitasking_Type
14:41:39.067	0.7350424	6.91706	6.9003	0.011992506	-0.12238196	-0.005776342	0.72031957	6.782137	7.0465646	Multitasking_Type
14:41:39.089	0.7350424	6.91706	6.9003	0.011992506	-0.12238196	-0.005776342	0.72031957	6.782137	7.0465646	Multitasking_Type
14:41:39.110	0.7350424	6.91706	6.9003	0.011992506	-0.12238196	-0.005776342	0.72031957	6.782137	7.0465646	Multitasking_Type
14:41:39.142	0.7350424	6.91706	6.9003	0.011992506	-0.12238196	-0.005776342	0.72031957	6.782137	7.0465646	Multitasking_Type
14:41:39.162	0.7350424	6.91706	6.9003	0.011992506	-0.12238196	-0.005776342	0.72031957	6.782137	7.0465646	Multitasking_Type
14:41:39.191	0.7350424	6.91706	6.9003	-0.20669726	-0.04235862	0.055921048	0.7488655	6.8763494	6.951638	Multitasking_Type
14:41:39.213	0.67757976	6.6967864	7.5443597	-0.20669726	-0.04235862	0.055921048	0.7488655	6.8763494	6.951638	Multitasking_Type
14:41:39.234	0.67757976	6.6967864	7.5443597	-0.20669726	-0.04235862	0.055921048	0.7488655	6.8763494	6.951638	Multitasking_Type
14:41:39.255	0.67757976	6.6967864	7.5443597	-0.20669726	-0.04235862	0.055921048	0.7488655	6.8763494	6.951638	Multitasking_Type
14:41:39.277	0.67757976	6.6967864	7.5443597	-0.20669726	-0.04235862	0.055921048	0.7488655	6.8763494	6.951638	Multitasking_Type
14:41:39.299	0.67757976	6.6967864	7.5443597	-0.20669726	-0.04235862	0.055921048	0.7488655	6.8763494	6.951638	Multitasking_Type
14:41:39.323	0.67757976	6.6967864	7.5443597	-0.20669726	-0.04235862	0.055921048	0.7488655	6.8763494	6.951638	Multitasking_Type
14:41:39.346	0.67757976	6.6967864	7.5443597	-0.20669726	-0.04235862	0.055921048	0.7488655	6.8763494	6.951638	Multitasking_Type
14:41:39.369	0.67757976	6.6967864	7.5443597	-0.20669726	-0.04235862	0.055921048	0.7488655	6.8763494	6.951638	Multitasking_Type
14:41:39.390	0.67757976	6.6967864	7.5443597	0.040703174	-0.050299864	0.018658267	0.7823761	6.672827	7.1436405	Multitasking_Type
14:41:39.413	0.5770202	6.483696	6.708758	0.040703174	-0.050299864	0.018658267	0.7823761	6.672827	7.1436405	Multitasking_Type
14:41:39.434	0.5770202	6.483696	6.708758	0.040703174	-0.050299864	0.018658267	0.7823761	6.672827	7.1436405	Multitasking_Type
14:41:39.456	0.5770202	6.483696	6.708758	0.040703174	-0.050299864	0.018658267	0.7823761	6.672827	7.1436405	Multitasking_Type
14:41:39.478	0.5770202	6.483696	6.708758	0.040703174	-0.050299864	0.018658267	0.7823761	6.672827	7.1436405	Multitasking_Type
14:41:39.501	0.5770202	6.483696	6.708758	0.040703174	-0.050299864	0.018658267	0.7823761	6.672827	7.1436405	Multitasking_Type
14:41:39.524	0.5770202	6.483696	6.708758	0.040703174	-0.050299864	0.018658267	0.7823761	6.672827	7.1436405	Multitasking_Type
14:41:39.547	0.5770202	6.483696	6.708758	0.040703174	-0.050299864	0.018658267	0.7823761	6.672827	7.1436405	Multitasking_Type
14:41:39.570	0.5770202	6.483696	6.708758	-0.21524936	-0.4870685	-0.02776749	0.9890263	6.705896	7.0868254	Multitasking_Type
14:41:39.592	0.5770202	6.483696	6.708758	-0.21524936	-0.4870685	-0.02776749	0.9890263	6.705896	7.0868254	Multitasking_Type
14:41:39.615	0.6177229	6.3113084	7.47732	-0.21524936	-0.4870685	-0.02776749	0.9890263	6.705896	7.0868254	Multitasking_Type
14:41:39.640	0.6177229	6.3113084	7.47732	-0.21524936	-0.4870685	-0.02776749	0.9890263	6.705896	7.0868254	Multitasking_Type
14:41:39.671	0.6177229	6.3113084	7.47732	-0.21524936	-0.4870685	-0.02776749	0.9890263	6.705896	7.0868254	Multitasking_Type
14:41:39.692	0.6177229	6.3113084	7.47732	-0.21524936	-0.4870685	-0.02776749	0.9890263	6.705896	7.0868254	Multitasking_Type
14:41:39.713	0.6177229	6.3113084	7.47732	-0.21524936	-0.4870685	-0.02776749	0.9890263	6.705896	7.0868254	Multitasking_Type
14:41:39.734	0.6177229	6.3113084	7.47732	0.17570439	0.23375247	-0.060143348	0.9736719	6.9161415	6.8839827	Multitasking_Type
14:41:39.755	0.6177229	6.3113084	7.47732	0.17570439	0.23375247	-0.060143348	0.9736719	6.9161415	6.8839827	Multitasking_Type
14:41:39.776	0.6177229	6.3113084	7.47732	0.17570439	0.23375247	-0.060143348	0.9736719	6.9161415	6.8839827	Multitasking_Type
14:41:39.797	0.6177229	6.3113084	7.47732	0.17570439	0.23375247	-0.060143348	0.9736719	6.9161415	6.8839827	Multitasking_Type
14:41:39.818	1.2186859	6.4956675	6.2490573	0.17570439	0.23375247	-0.060143348	0.9736719	6.9161415	6.8839827	Multitasking_Type
14:41:39.845	1.2186859	6.4956675	6.2490573	0.17570439	0.23375247	-0.060143348	0.9736719	6.9161415	6.8839827	Multitasking_Type
14:41:39.866	1.2186859	6.4956675	6.2490573	0.17570439	0.23375247	-0.060143348	0.9736719	6.9161415	6.8839827	Multitasking_Type
14:41:39.888	1.2186859	6.4956675	6.2490573	0.17570439	0.23375247	-0.060143348	0.9736719	6.9161415	6.8839827	Multitasking_Type
14:41:39.910	1.2186859	6.4956675	6.2490573	0.17570439	0.23375247	-0.060143348	0.9736719	6.9161415	6.8839827	Multitasking_Type
14:41:39.932	1.2186859	6.4956675	6.2490573	-0.11812179	0.51841563	0.025988651	0.728488	6.7306767	7.094903	Multitasking_Type
14:41:39.955	1.2186859	6.4956675	6.2490573	-0.11812179	0.51841563	0.025988651	0.728488	6.7306767	7.094903	Multitasking_Type
14:41:39.978	1.2186859	6.4956675	6.2490573	-0.11812179	0.51841563	0.025988651	0.728488	6.7306767	7.094903	Multitasking_Type
14:41:39.999	1.2186859	6.4956675	6.2490573	-0.11812179	0.51841563	0.025988651	0.728488	6.7306767	7.094903	Multitasking_Type
14:41:40.020	0.9217958	7.0343795	6.284971	-0.11812179	0.51841563	0.025988651	0.728488	6.7306767	7.094903	Multitasking_Type
14:41:40.041	0.9217958	7.0343795	6.284971	-0.11812179	0.51841563	0.025988651	0.728488	6.7306767	7.094903	Multitasking_Type
14:41:40.061	0.9217958	7.0343795	6.284971	-0.11812179	0.51841563	0.025988651	0.728488	6.7306767	7.094903	Multitasking_Type
14:41:40.082	0.9217958	7.0343795	6.284971	-0.11812179	0.51841563	0.025988651	0.728488	6.7306767	7.094903	Multitasking_Type
14:41:40.104	0.9217958	7.0343795	6.284971	-0.15416284	0.30278024	0.0027757715	0.55022484	7.0188417	6.8266706	Multitasking_Type
14:41:40.125	0.9217958	7.0343795	6.284971	-0.15416284	0.30278024	0.0027757715	0.55022484	7.0188417	6.8266706	Multitasking_Type
14:41:40.146	0.9217958	7.0343795	6.284971	-0.15416284	0.30278024	0.0027757715	0.55022484	7.0188417	6.8266706	Multitasking_Type
14:41:40.167	0.9217958	7.0343795	6.284971	-0.15416284	0.30278024	0.0027757715	0.55022484	7.0188417	6.8266706	Multitasking_Type
14:41:40.188	0.9217958	7.0343795	6.284971	-0.15416284	0.30278024	0.0027757715	0.55022484	7.0188417	6.8266706	Multitasking_Type
14:41:40.223	1.0798179	6.6417184	6.7207294	-0.15416284	0.30278024	0.0027757715	0.55022484	7.0188417	6.8266706	Multitasking_Type
14:41:40.245	1.0798179	6.6417184	6.7207294	-0.15416284	0.30278024	0.0027757715	0.55022484	7.0188417	6.8266706	Multitasking_Type
14:41:40.267	1.0798179	6.6417184	6.7207294	-0.15416284	0.30278024	0.0027757715	0.55022484	7.0188417	6.8266706	Multitasking_Type
14:41:40.288	1.0798179	6.6417184	6.7207294	0.29237968	-0.52555305	0.058975376	0.5174296	6.7365265	7.10787	Multitasking_Type
14:41:40.309	1.0798179	6.6417184	6.7207294	0.29237968	-0.52555305	0.058975376	0.5174296	6.7365265	7.10787	Multitasking_Type
14:41:40.331	1.0798179	6.6417184	6.7207294	0.29237968	-0.52555305	0.058975376	0.5174296	6.7365265	7.10787	Multitasking_Type
14:41:40.360	1.0798179	6.6417184	6.7207294	0.29237968	-0.52555305	0.058975376	0.5174296	6.7365265	7.10787	Multitasking_Type
14:41:40.382	1.0798179	6.6417184	6.7207294	0.29237968	-0.52555305	0.058975376	0.5174296	6.7365265	7.10787	Multitasking_Type
14:41:40.404	0.08858817	6.58665	8.224334	0.29237968	-0.52555305	0.058975376	0.5174296	6.7365265	7.10787	Multitasking_Type
14:41:40.425	0.08858817	6.58665	8.224334	0.29237968	-0.52555305	0.058975376	0.5174296	6.7365265	7.10787	Multitasking_Type
14:41:40.447	0.08858817	6.58665	8.224334	0.29237968	-0.52555305	0.058975376	0.5174296	6.7365265	7.10787	Multitasking_Type
14:41:40.470	0.08858817	6.58665	8.224334	0.42127222	-0.45469266	-0.024713166	1.0051192	7.1506014	6.6354284	Multitasking_Type
14:41:40.492	0.08858817	6.58665	8.224334	0.42127222	-0.45469266	-0.024713166	1.0051192	7.1506014	6.6354284	Multitasking_Type
14:41:40.514	0.08858817	6.58665	8.224334	0.42127222	-0.45469266	-0.024713166	1.0051192	7.1506014	6.6354284	Multitasking_Type
14:41:40.536	0.08858817	6.58665	8.224334	0.42127222	-0.45469266	-0.024713166	1.0051192	7.1506014	6.6354284	Multitasking_Type
14:41:40.558	0.08858817	6.58665	8.224334	0.42127222	-0.45469266	-0.024713166	1.0051192	7.1506014	6.6354284	Multitasking_Type
14:41:40.587	0.08858817	6.58665	8.224334	0.42127222	-0.45469266	-0.024713166	1.0051192	7.1506014	6.6354284	Multitasking_Type
14:41:40.608	0.7110996	6.58665	6.735095	0.42127222	-0.45469266	-0.024713166	1.0051192	7.1506014	6.6354284	Multitasking_Type
14:41:40.628	0.7110996	6.58665	6.735095	0.42127222	-0.45469266	-0.024713166	1.0051192	7.1506014	6.6354284	Multitasking_Type
14:41:40.650	0.7110996	6.58665	6.735095	-0.45470852	0.30827805	0.13472266	1.0462948	7.1998734	6.5755124	Multitasking_Type
14:41:40.670	0.7110996	6.58665	6.735095	-0.45470852	0.30827805	0.13472266	1.0462948	7.1998734	6.5755124	Multitasking_Type
14:41:40.691	0.7110996	6.58665	6.735095	-0.45470852	0.30827805	0.13472266	1.0462948	7.1998734	6.5755124	Multitasking_Type
14:41:40.720	0.7110996	6.58665	6.735095	-0.45470852	0.30827805	0.13472266	1.0462948	7.1998734	6.5755124	Multitasking_Type
14:41:40.741	0.7110996	6.58665	6.735095	-0.45470852	0.30827805	0.13472266	1.0462948	7.1998734	6.5755124	Multitasking_Type
14:41:40.762	0.7110996	6.58665	6.735095	-0.45470852	0.30827805	0.13472266	1.0462948	7.1998734	6.5755124	Multitasking_Type
14:41:40.784	0.7110996	6.58665	6.735095	-0.45470852	0.30827805	0.13472266	1.0462948	7.1998734	6.5755124	Multitasking_Type
14:41:40.805	1.2162915	7.0774765	6.0335727	-0.45470852	0.30827805	0.13472266	1.0462948	7.1998734	6.5755124	Multitasking_Type
14:41:40.826	1.2162915	7.0774765	6.0335727	-0.036876712	0.22336777	-0.011274129	1.1339855	6.785782	6.988386	Multitasking_Type
14:41:40.847	1.2162915	7.0774765	6.0335727	-0.036876712	0.22336777	-0.011274129	1.1339855	6.785782	6.988386	Multitasking_Type
14:41:40.868	1.2162915	7.0774765	6.0335727	-0.036876712	0.22336777	-0.011274129	1.1339855	6.785782	6.988386	Multitasking_Type
14:41:40.890	1.2162915	7.0774765	6.0335727	-0.036876712	0.22336777	-0.011274129	1.1339855	6.785782	6.988386	Multitasking_Type
14:41:40.922	1.2162915	7.0774765	6.0335727	-0.036876712	0.22336777	-0.011274129	1.1339855	6.785782	6.988386	Multitasking_Type
14:41:40.943	1.2162915	7.0774765	6.0335727	-0.036876712	0.22336777	-0.011274129	1.1339855	6.785782	6.988386	Multitasking_Type
14:41:40.965	1.2162915	7.0774765	6.0335727	-0.036876712	0.22336777	-0.011274129	1.1339855	6.785782	6.988386	Multitasking_Type
14:41:40.986	1.2162915	7.0774765	6.0335727	-0.036876712	0.22336777	-0.011274129	1.1339855	6.785782	6.988386	Multitasking_Type
14:41:41.006	0.8930645	6.5196104	7.005648	0.18303478	0.06576453	0.0052192328	1.1130418	6.801979	6.9759965	Multitasking_Type
14:41:41.027	0.8930645	6.5196104	7.005648	0.18303478	0.06576453	0.0052192328	1.1130418	6.801979	6.9759965	Multitasking_Type
14:41:41.058	0.8930645	6.5196104	7.005648	0.18303478	0.06576453	0.0052192328	1.1130418	6.801979	6.9759965	Multitasking_Type
14:41:41.079	0.8930645	6.5196104	7.005648	0.18303478	0.06576453	0.0052192328	1.1130418	6.801979	6.9759965	Multitasking_Type
14:41:41.099	0.8930645	6.5196104	7.005648	0.18303478	0.06576453	0.0052192328	1.1130418	6.801979	6.9759965	Multitasking_Type
14:41:41.121	0.8930645	6.5196104	7.005648	0.18303478	0.06576453	0.0052192328	1.1130418	6.801979	6.9759965	Multitasking_Type
14:41:41.143	0.8930645	6.5196104	7.005648	0.18303478	0.06576453	0.0052192328	1.1130418	6.801979	6.9759965	Multitasking_Type
14:41:41.164	0.8930645	6.5196104	7.005648	0.18303478	0.06576453	0.0052192328	1.1130418	6.801979	6.9759965	Multitasking_Type
14:41:41.185	0.8930645	6.5196104	7.005648	-0.1004067	0.110357694	0.025377786	1.062204	6.897399	6.889694	Multitasking_Type
14:41:41.206	0.99362403	6.6967864	6.577073	-0.1004067	0.110357694	0.025377786	1.062204	6.897399	6.889694	Multitasking_Type
14:41:41.227	0.99362403	6.6967864	6.577073	-0.1004067	0.110357694	0.025377786	1.062204	6.897399	6.889694	Multitasking_Type
14:41:41.249	0.99362403	6.6967864	6.577073	-0.1004067	0.110357694	0.025377786	1.062204	6.897399	6.889694	Multitasking_Type
14:41:41.283	0.99362403	6.6967864	6.577073	-0.1004067	0.110357694	0.025377786	1.062204	6.897399	6.889694	Multitasking_Type
14:41:41.306	0.99362403	6.6967864	6.577073	-0.1004067	0.110357694	0.025377786	1.062204	6.897399	6.889694	Multitasking_Type
14:41:41.328	0.99362403	6.6967864	6.577073	-0.1004067	0.110357694	0.025377786	1.062204	6.897399	6.889694	Multitasking_Type
14:41:41.349	0.99362403	6.6967864	6.577073	-0.1004067	0.110357694	0.025377786	1.062204	6.897399	6.889694	Multitasking_Type
14:41:41.370	0.99362403	6.6967864	6.577073	0.0437575	0.05171463	0.033319034	0.8415823	6.7048936	7.1067915	Multitasking_Type
14:41:41.391	0.99362403	6.6967864	6.577073	0.0437575	0.05171463	0.033319034	0.8415823	6.7048936	7.1067915	Multitasking_Type
14:41:41.412	1.2067145	6.854809	6.936214	0.0437575	0.05171463	0.033319034	0.8415823	6.7048936	7.1067915	Multitasking_Type
14:41:41.433	1.2067145	6.854809	6.936214	0.0437575	0.05171463	0.033319034	0.8415823	6.7048936	7.1067915	Multitasking_Type
14:41:41.467	1.2067145	6.854809	6.936214	0.0437575	0.05171463	0.033319034	0.8415823	6.7048936	7.1067915	Multitasking_Type
14:41:41.488	1.2067145	6.854809	6.936214	0.0437575	0.05171463	0.033319034	0.8415823	6.7048936	7.1067915	Multitasking_Type
14:41:41.509	1.2067145	6.854809	6.936214	0.0437575	0.05171463	0.033319034	0.8415823	6.7048936	7.1067915	Multitasking_Type
14:41:41.529	1.2067145	6.854809	6.936214	0.0437575	0.05171463	0.033319034	0.8415823	6.7048936	7.1067915	Multitasking_Type
14:41:41.555	1.2067145	6.854809	6.936214	0.24778648	-0.12665802	-0.030821817	0.87432975	6.724605	7.0841727	Multitasking_Type
14:41:41.577	1.2067145	6.854809	6.936214	0.24778648	-0.12665802	-0.030821817	0.87432975	6.724605	7.0841727	Multitasking_Type
14:41:41.598	1.2067145	6.854809	6.936214	0.24778648	-0.12665802	-0.030821817	0.87432975	6.724605	7.0841727	Multitasking_Type
14:41:41.619	0.7829279	6.361588	8.039975	0.24778648	-0.12665802	-0.030821817	0.87432975	6.724605	7.0841727	Multitasking_Type
14:41:41.643	0.7829279	6.361588	8.039975	0.24778648	-0.12665802	-0.030821817	0.87432975	6.724605	7.0841727	Multitasking_Type
14:41:41.668	0.7829279	6.361588	8.039975	0.24778648	-0.12665802	-0.030821817	0.87432975	6.724605	7.0841727	Multitasking_Type
14:41:41.690	0.7829279	6.361588	8.039975	0.24778648	-0.12665802	-0.030821817	0.87432975	6.724605	7.0841727	Multitasking_Type
14:41:41.712	0.7829279	6.361588	8.039975	0.24778648	-0.12665802	-0.030821817	0.87432975	6.724605	7.0841727	Multitasking_Type
14:41:41.734	0.7829279	6.361588	8.039975	0.19708467	-0.30014375	-0.1261168	1.1875106	7.1612034	6.593733	Multitasking_Type
14:41:41.754	0.7829279	6.361588	8.039975	0.19708467	-0.30014375	-0.1261168	1.1875106	7.1612034	6.593733	Multitasking_Type
14:41:41.775	0.7829279	6.361588	8.039975	0.19708467	-0.30014375	-0.1261168	1.1875106	7.1612034	6.593733	Multitasking_Type
14:41:41.800	0.7829279	6.361588	8.039975	0.19708467	-0.30014375	-0.1261168	1.1875106	7.1612034	6.593733	Multitasking_Type
14:41:41.821	0.15562786	6.881146	7.283384	0.19708467	-0.30014375	-0.1261168	1.1875106	7.1612034	6.593733	Multitasking_Type
14:41:41.842	0.15562786	6.881146	7.283384	0.19708467	-0.30014375	-0.1261168	1.1875106	7.1612034	6.593733	Multitasking_Type
14:41:41.862	0.15562786	6.881146	7.283384	0.19708467	-0.30014375	-0.1261168	1.1875106	7.1612034	6.593733	Multitasking_Type
14:41:41.886	0.15562786	6.881146	7.283384	0.19708467	-0.30014375	-0.1261168	1.1875106	7.1612034	6.593733	Multitasking_Type
14:41:41.906	0.15562786	6.881146	7.283384	-0.44310212	-0.0063175685	0.07852306	1.1845992	6.798699	6.9674063	Multitasking_Type
14:41:41.926	0.15562786	6.881146	7.283384	-0.44310212	-0.0063175685	0.07852306	1.1845992	6.798699	6.9674063	Multitasking_Type
14:41:41.947	0.15562786	6.881146	7.283384	-0.44310212	-0.0063175685	0.07852306	1.1845992	6.798699	6.9674063	Multitasking_Type
14:41:41.968	0.15562786	6.881146	7.283384	-0.44310212	-0.0063175685	0.07852306	1.1845992	6.798699	6.9674063	Multitasking_Type
14:41:41.992	0.15562786	6.881146	7.283384	-0.44310212	-0.0063175685	0.07852306	1.1845992	6.798699	6.9674063	Multitasking_Type
14:41:42.013	1.2091088	6.7135468	5.4062724	-0.44310212	-0.0063175685	0.07852306	1.1845992	6.798699	6.9674063	Multitasking_Type
14:41:42.034	1.2091088	6.7135468	5.4062724	-0.44310212	-0.0063175685	0.07852306	1.1845992	6.798699	6.9674063	Multitasking_Type
14:41:42.055	1.2091088	6.7135468	5.4062724	-0.44310212	-0.0063175685	0.07852306	1.1845992	6.798699	6.9674063	Multitasking_Type
14:41:42.077	1.2091088	6.7135468	5.4062724	0.44387424	0.019949637	-0.033265278	1.0203633	6.6329436	7.1507545	Multitasking_Type
14:41:42.098	1.2091088	6.7135468	5.4062724	0.44387424	0.019949637	-0.033265278	1.0203633	6.6329436	7.1507545	Multitasking_Type
14:41:42.119	1.2091088	6.7135468	5.4062724	0.44387424	0.019949637	-0.033265278	1.0203633	6.6329436	7.1507545	Multitasking_Type
14:41:42.140	1.2091088	6.7135468	5.4062724	0.44387424	0.019949637	-0.033265278	1.0203633	6.6329436	7.1507545	Multitasking_Type
14:41:42.162	1.2091088	6.7135468	5.4062724	0.44387424	0.019949637	-0.033265278	1.0203633	6.6329436	7.1507545	Multitasking_Type
14:41:42.183	1.2091088	6.7135468	5.4062724	0.44387424	0.019949637	-0.033265278	1.0203633	6.6329436	7.1507545	Multitasking_Type
14:41:42.231	0.9505271	6.3975024	8.22194	0.44387424	0.019949637	-0.033265278	1.0203633	6.6329436	7.1507545	Multitasking_Type
14:41:42.252	0.9505271	6.3975024	8.22194	0.27344283	-0.0356391	-0.014328455	1.0571948	6.739009	7.045449	Multitasking_Type
14:41:42.272	0.9505271	6.3975024	8.22194	0.27344283	-0.0356391	-0.014328455	1.0571948	6.739009	7.045449	Multitasking_Type
14:41:42.293	0.9505271	6.3975024	8.22194	0.27344283	-0.0356391	-0.014328455	1.0571948	6.739009	7.045449	Multitasking_Type
14:41:42.314	0.9505271	6.3975024	8.22194	0.27344283	-0.0356391	-0.014328455	1.0571948	6.739009	7.045449	Multitasking_Type
14:41:42.337	0.9505271	6.3975024	8.22194	0.27344283	-0.0356391	-0.014328455	1.0571948	6.739009	7.045449	Multitasking_Type
14:41:42.358	0.9505271	6.3975024	8.22194	0.27344283	-0.0356391	-0.014328455	1.0571948	6.739009	7.045449	Multitasking_Type
14:41:42.390	0.9505271	6.3975024	8.22194	0.27344283	-0.0356391	-0.014328455	1.0571948	6.739009	7.045449	Multitasking_Type
14:41:42.411	0.88109314	6.5842557	7.2953553	0.27344283	-0.0356391	-0.014328455	1.0571948	6.739009	7.045449	Multitasking_Type
14:41:42.431	0.88109314	6.5842557	7.2953553	0.27344283	-0.0356391	-0.014328455	1.0571948	6.739009	7.045449	Multitasking_Type
14:41:42.451	0.88109314	6.5842557	7.2953553	-0.102239296	0.006510602	-0.036319602	1.17016	6.4885364	7.2594733	Multitasking_Type
14:41:42.473	0.88109314	6.5842557	7.2953553	-0.102239296	0.006510602	-0.036319602	1.17016	6.4885364	7.2594733	Multitasking_Type
14:41:42.495	0.88109314	6.5842557	7.2953553	-0.102239296	0.006510602	-0.036319602	1.17016	6.4885364	7.2594733	Multitasking_Type
14:41:42.516	0.88109314	6.5842557	7.2953553	-0.102239296	0.006510602	-0.036319602	1.17016	6.4885364	7.2594733	Multitasking_Type
14:41:42.537	0.88109314	6.5842557	7.2953553	-0.102239296	0.006510602	-0.036319602	1.17016	6.4885364	7.2594733	Multitasking_Type
14:41:42.558	0.88109314	6.5842557	7.2953553	-0.102239296	0.006510602	-0.036319602	1.17016	6.4885364	7.2594733	Multitasking_Type
14:41:42.588	0.88109314	6.5842557	7.2953553	-0.102239296	0.006510602	-0.036319602	1.17016	6.4885364	7.2594733	Multitasking_Type
14:41:42.609	1.0750294	6.301731	7.5850625	-0.102239296	0.006510602	-0.036319602	1.17016	6.4885364	7.2594733	Multitasking_Type
14:41:42.630	1.0750294	6.301731	7.5850625	-0.14866506	-0.009982759	0.02721038	1.1533074	6.35127	7.382519	Multitasking_Type
14:41:42.651	1.0750294	6.301731	7.5850625	-0.14866506	-0.009982759	0.02721038	1.1533074	6.35127	7.382519	Multitasking_Type
14:41:42.672	1.0750294	6.301731	7.5850625	-0.14866506	-0.009982759	0.02721038	1.1533074	6.35127	7.382519	Multitasking_Type
14:41:42.693	1.0750294	6.301731	7.5850625	-0.14866506	-0.009982759	0.02721038	1.1533074	6.35127	7.382519	Multitasking_Type
14:41:42.721	1.0750294	6.301731	7.5850625	-0.14866506	-0.009982759	0.02721038	1.1533074	6.35127	7.382519	Multitasking_Type
14:41:42.741	1.0750294	6.301731	7.5850625	-0.14866506	-0.009982759	0.02721038	1.1533074	6.35127	7.382519	Multitasking_Type
14:41:42.762	1.0750294	6.301731	7.5850625	-0.14866506	-0.009982759	0.02721038	1.1533074	6.35127	7.382519	Multitasking_Type
14:41:42.783	1.0750294	6.301731	7.5850625	-0.14866506	-0.009982759	0.02721038	1.1533074	6.35127	7.382519	Multitasking_Type
14:41:42.805	1.2713599	6.071881	7.307327	0.044368368	0.45977262	-0.00027855457	1.093391	6.3278213	7.4117107	Multitasking_Type
14:41:42.827	1.2713599	6.071881	7.307327	0.044368368	0.45977262	-0.00027855457	1.093391	6.3278213	7.4117107	Multitasking_Type
14:41:42.848	1.2713599	6.071881	7.307327	0.044368368	0.45977262	-0.00027855457	1.093391	6.3278213	7.4117107	Multitasking_Type
14:41:42.876	1.2713599	6.071881	7.307327	0.044368368	0.45977262	-0.00027855457	1.093391	6.3278213	7.4117107	Multitasking_Type
14:41:42.897	1.2713599	6.071881	7.307327	0.044368368	0.45977262	-0.00027855457	1.093391	6.3278213	7.4117107	Multitasking_Type
14:41:42.918	1.2713599	6.071881	7.307327	0.044368368	0.45977262	-0.00027855457	1.093391	6.3278213	7.4117107	Multitasking_Type
14:41:42.939	1.2713599	6.071881	7.307327	0.044368368	0.45977262	-0.00027855457	1.093391	6.3278213	7.4117107	Multitasking_Type
14:41:42.962	1.2713599	6.071881	7.307327	0.044368368	0.45977262	-0.00027855457	1.093391	6.3278213	7.4117107	Multitasking_Type
14:41:42.985	1.2713599	6.071881	7.307327	0.13355468	0.49520278	-0.07785844	0.744588	6.614692	7.2015095	Multitasking_Type
14:41:43.006	0.88588166	6.1556807	7.3408465	0.13355468	0.49520278	-0.07785844	0.744588	6.614692	7.2015095	Multitasking_Type
14:41:43.029	0.88588166	6.1556807	7.3408465	0.13355468	0.49520278	-0.07785844	0.744588	6.614692	7.2015095	Multitasking_Type
14:41:43.050	0.88588166	6.1556807	7.3408465	0.13355468	0.49520278	-0.07785844	0.744588	6.614692	7.2015095	Multitasking_Type
14:41:43.071	0.88588166	6.1556807	7.3408465	0.13355468	0.49520278	-0.07785844	0.744588	6.614692	7.2015095	Multitasking_Type
14:41:43.102	0.88588166	6.1556807	7.3408465	0.13355468	0.49520278	-0.07785844	0.744588	6.614692	7.2015095	Multitasking_Type
14:41:43.123	0.88588166	6.1556807	7.3408465	0.13355468	0.49520278	-0.07785844	0.744588	6.614692	7.2015095	Multitasking_Type
14:41:43.144	0.88588166	6.1556807	7.3408465	0.13355468	0.49520278	-0.07785844	0.744588	6.614692	7.2015095	Multitasking_Type
14:41:43.164	0.88588166	6.1556807	7.3408465	-0.070474304	0.12135327	0.2623935	0.7790857	6.4529185	7.343239	Multitasking_Type
14:41:43.185	0.88588166	6.1556807	7.3408465	-0.070474304	0.12135327	0.2623935	0.7790857	6.4529185	7.343239	Multitasking_Type
14:41:43.206	-0.016759925	6.3998966	6.471725	-0.070474304	0.12135327	0.2623935	0.7790857	6.4529185	7.343239	Multitasking_Type
14:41:43.227	-0.016759925	6.3998966	6.471725	-0.070474304	0.12135327	0.2623935	0.7790857	6.4529185	7.343239	Multitasking_Type
14:41:43.250	-0.016759925	6.3998966	6.471725	-0.070474304	0.12135327	0.2623935	0.7790857	6.4529185	7.343239	Multitasking_Type
14:41:43.271	-0.016759925	6.3998966	6.471725	-0.070474304	0.12135327	0.2623935	0.7790857	6.4529185	7.343239	Multitasking_Type
14:41:43.292	-0.016759925	6.3998966	6.471725	-0.070474304	0.12135327	0.2623935	0.7790857	6.4529185	7.343239	Multitasking_Type
14:41:43.325	-0.016759925	6.3998966	6.471725	-0.070474304	0.12135327	0.2623935	0.7790857	6.4529185	7.343239	Multitasking_Type
14:41:43.346	-0.016759925	6.3998966	6.471725	0.11522873	0.5226917	0.080966525	0.41494632	6.6654224	7.181245	Multitasking_Type
14:41:43.367	-0.016759925	6.3998966	6.471725	0.11522873	0.5226917	0.080966525	0.41494632	6.6654224	7.181245	Multitasking_Type
14:41:43.388	-0.016759925	6.3998966	6.471725	0.11522873	0.5226917	0.080966525	0.41494632	6.6654224	7.181245	Multitasking_Type
14:41:43.409	0.17478207	5.8779445	7.185219	0.11522873	0.5226917	0.080966525	0.41494632	6.6654224	7.181245	Multitasking_Type
14:41:43.431	0.17478207	5.8779445	7.185219	0.11522873	0.5226917	0.080966525	0.41494632	6.6654224	7.181245	Multitasking_Type
14:41:43.452	0.17478207	5.8779445	7.185219	0.11522873	0.5226917	0.080966525	0.41494632	6.6654224	7.181245	Multitasking_Type
14:41:43.472	0.17478207	5.8779445	7.185219	0.11522873	0.5226917	0.080966525	0.41494632	6.6654224	7.181245	Multitasking_Type
14:41:43.493	0.17478207	5.8779445	7.185219	0.11522873	0.5226917	0.080966525	0.41494632	6.6654224	7.181245	Multitasking_Type
14:41:43.525	0.17478207	5.8779445	7.185219	0.118283056	-0.61840457	-0.105958246	0.4351775	6.9534864	6.9014454	Multitasking_Type
14:41:43.546	0.17478207	5.8779445	7.185219	0.118283056	-0.61840457	-0.105958246	0.4351775	6.9534864	6.9014454	Multitasking_Type
14:41:43.567	0.17478207	5.8779445	7.185219	0.118283056	-0.61840457	-0.105958246	0.4351775	6.9534864	6.9014454	Multitasking_Type
14:41:43.589	0.17478207	5.8779445	7.185219	0.118283056	-0.61840457	-0.105958246	0.4351775	6.9534864	6.9014454	Multitasking_Type
14:41:43.610	-0.37829542	6.4525704	7.125362	0.118283056	-0.61840457	-0.105958246	0.4351775	6.9534864	6.9014454	Multitasking_Type
14:41:43.631	-0.37829542	6.4525704	7.125362	0.118283056	-0.61840457	-0.105958246	0.4351775	6.9534864	6.9014454	Multitasking_Type
14:41:43.652	-0.37829542	6.4525704	7.125362	0.118283056	-0.61840457	-0.105958246	0.4351775	6.9534864	6.9014454	Multitasking_Type
14:41:43.674	-0.37829542	6.4525704	7.125362	0.118283056	-0.61840457	-0.105958246	0.4351775	6.9534864	6.9014454	Multitasking_Type
14:41:43.696	-0.37829542	6.4525704	7.125362	0.2581712	-0.24883106	-0.0839671	0.75569534	6.6785603	7.141154	Multitasking_Type
14:41:43.717	-0.37829542	6.4525704	7.125362	0.2581712	-0.24883106	-0.0839671	0.75569534	6.6785603	7.141154	Multitasking_Type
14:41:43.738	-0.37829542	6.4525704	7.125362	0.2581712	-0.24883106	-0.0839671	0.75569534	6.6785603	7.141154	Multitasking_Type
14:41:43.760	-0.37829542	6.4525704	7.125362	0.2581712	-0.24883106	-0.0839671	0.75569534	6.6785603	7.141154	Multitasking_Type
14:41:43.781	-0.37829542	6.4525704	7.125362	0.2581712	-0.24883106	-0.0839671	0.75569534	6.6785603	7.141154	Multitasking_Type
14:41:43.801	1.5514901	6.694392	6.9457912	0.2581712	-0.24883106	-0.0839671	0.75569534	6.6785603	7.141154	Multitasking_Type
14:41:43.825	1.5514901	6.694392	6.9457912	0.2581712	-0.24883106	-0.0839671	0.75569534	6.6785603	7.141154	Multitasking_Type
14:41:43.854	1.5514901	6.694392	6.9457912	0.2581712	-0.24883106	-0.0839671	0.75569534	6.6785603	7.141154	Multitasking_Type
14:41:43.880	1.5514901	6.694392	6.9457912	0.032761924	0.26185226	-0.044260852	0.81262594	6.688246	7.1258187	Multitasking_Type
14:41:43.912	1.5514901	6.694392	6.9457912	0.032761924	0.26185226	-0.044260852	0.81262594	6.688246	7.1258187	Multitasking_Type
14:41:43.948	1.5514901	6.694392	6.9457912	0.032761924	0.26185226	-0.044260852	0.81262594	6.688246	7.1258187	Multitasking_Type
14:41:43.975	1.5514901	6.694392	6.9457912	0.032761924	0.26185226	-0.044260852	0.81262594	6.688246	7.1258187	Multitasking_Type
14:41:44.010	1.4533248	6.8069234	7.108602	0.032761924	0.26185226	-0.044260852	0.81262594	6.688246	7.1258187	Multitasking_Type
14:41:44.044	1.4533248	6.8069234	7.108602	0.032761924	0.26185226	-0.044260852	0.81262594	6.688246	7.1258187	Multitasking_Type
14:41:44.076	1.4533248	6.8069234	7.108602	0.0578074	0.11219029	-0.084577955	0.67444587	6.6852627	7.143018	Multitasking_Type
14:41:44.110	1.4533248	6.8069234	7.108602	0.0578074	0.11219029	-0.084577955	0.67444587	6.6852627	7.143018	Multitasking_Type
14:41:44.145	1.4533248	6.8069234	7.108602	0.0578074	0.11219029	-0.084577955	0.67444587	6.6852627	7.143018	Multitasking_Type
14:41:44.176	1.4533248	6.8069234	7.108602	0.0578074	0.11219029	-0.084577955	0.67444587	6.6852627	7.143018	Multitasking_Type
14:41:44.198	1.4533248	6.8069234	7.108602	0.0578074	0.11219029	-0.084577955	0.67444587	6.6852627	7.143018	Multitasking_Type
14:41:44.220	0.97446984	6.5052447	7.23071	0.0578074	0.11219029	-0.084577955	0.67444587	6.6852627	7.143018	Multitasking_Type
14:41:44.242	0.97446984	6.5052447	7.23071	-0.019772485	0.075538374	0.006440963	0.5424524	6.741817	7.1009855	Multitasking_Type
14:41:44.264	0.97446984	6.5052447	7.23071	-0.019772485	0.075538374	0.006440963	0.5424524	6.741817	7.1009855	Multitasking_Type
14:41:44.286	0.97446984	6.5052447	7.23071	-0.019772485	0.075538374	0.006440963	0.5424524	6.741817	7.1009855	Multitasking_Type
14:41:44.308	0.97446984	6.5052447	7.23071	-0.019772485	0.075538374	0.006440963	0.5424524	6.741817	7.1009855	Multitasking_Type
14:41:44.330	0.97446984	6.5052447	7.23071	-0.019772485	0.075538374	0.006440963	0.5424524	6.741817	7.1009855	Multitasking_Type
14:41:44.352	0.97446984	6.5052447	7.23071	-0.019772485	0.075538374	0.006440963	0.5424524	6.741817	7.1009855	Multitasking_Type
14:41:44.374	0.97446984	6.5052447	7.23071	-0.019772485	0.075538374	0.006440963	0.5424524	6.741817	7.1009855	Multitasking_Type
14:41:44.396	0.97446984	6.5052447	7.23071	-0.019772485	0.075538374	0.006440963	0.5424524	6.741817	7.1009855	Multitasking_Type
14:41:44.418	0.32083282	6.7853746	6.6417184	0.000996932	0.010786658	0.021101728	0.51731604	6.7671785	7.0786986	Multitasking_Type
14:41:44.457	0.32083282	6.7853746	6.6417184	0.000996932	0.010786658	0.021101728	0.51731604	6.7671785	7.0786986	Multitasking_Type
14:41:44.485	0.32083282	6.7853746	6.6417184	0.000996932	0.010786658	0.021101728	0.51731604	6.7671785	7.0786986	Multitasking_Type
14:41:44.507	0.32083282	6.7853746	6.6417184	0.000996932	0.010786658	0.021101728	0.51731604	6.7671785	7.0786986	Multitasking_Type
14:41:44.531	0.32083282	6.7853746	6.6417184	0.000996932	0.010786658	0.021101728	0.51731604	6.7671785	7.0786986	Multitasking_Type
14:41:44.553	0.32083282	6.7853746	6.6417184	0.000996932	0.010786658	0.021101728	0.51731604	6.7671785	7.0786986	Multitasking_Type
14:41:44.575	0.32083282	6.7853746	6.6417184	0.000996932	0.010786658	0.021101728	0.51731604	6.7671785	7.0786986	Multitasking_Type
14:41:44.599	0.32083282	6.7853746	6.6417184	-0.09735237	-0.050299864	0.048590664	0.5768824	6.740471	7.0995474	Multitasking_Type
14:41:44.622	0.56265455	6.7231236	7.0367737	-0.09735237	-0.050299864	0.048590664	0.5768824	6.740471	7.0995474	Multitasking_Type
14:41:44.645	0.56265455	6.7231236	7.0367737	-0.09735237	-0.050299864	0.048590664	0.5768824	6.740471	7.0995474	Multitasking_Type
14:41:44.667	0.56265455	6.7231236	7.0367737	-0.09735237	-0.050299864	0.048590664	0.5768824	6.740471	7.0995474	Multitasking_Type
14:41:44.690	0.56265455	6.7231236	7.0367737	-0.09735237	-0.050299864	0.048590664	0.5768824	6.740471	7.0995474	Multitasking_Type
14:41:44.712	0.56265455	6.7231236	7.0367737	-0.09735237	-0.050299864	0.048590664	0.5768824	6.740471	7.0995474	Multitasking_Type
14:41:44.734	0.56265455	6.7231236	7.0367737	-0.09735237	-0.050299864	0.048590664	0.5768824	6.740471	7.0995474	Multitasking_Type
14:41:44.756	0.56265455	6.7231236	7.0367737	-0.09735237	-0.050299864	0.048590664	0.5768824	6.740471	7.0995474	Multitasking_Type
14:41:44.777	0.56265455	6.7231236	7.0367737	0.10606576	0.094475195	-0.090686604	0.46945205	6.4593334	7.363894	Multitasking_Type
14:41:44.799	0.56265455	6.7231236	7.0367737	0.10606576	0.094475195	-0.090686604	0.46945205	6.4593334	7.363894	Multitasking_Type
14:41:44.822	0.7781393	6.5651016	6.612987	0.10606576	0.094475195	-0.090686604	0.46945205	6.4593334	7.363894	Multitasking_Type
14:41:44.843	0.7781393	6.5651016	6.612987	0.10606576	0.094475195	-0.090686604	0.46945205	6.4593334	7.363894	Multitasking_Type
14:41:44.865	0.7781393	6.5651016	6.612987	0.10606576	0.094475195	-0.090686604	0.46945205	6.4593334	7.363894	Multitasking_Type
14:41:44.891	0.7781393	6.5651016	6.612987	0.10606576	0.094475195	-0.090686604	0.46945205	6.4593334	7.363894	Multitasking_Type
14:41:44.912	0.7781393	6.5651016	6.612987	0.10606576	0.094475195	-0.090686604	0.46945205	6.4593334	7.363894	Multitasking_Type
14:41:44.933	0.7781393	6.5651016	6.612987	0.10606576	0.094475195	-0.090686604	0.46945205	6.4593334	7.363894	Multitasking_Type
14:41:44.954	0.7781393	6.5651016	6.612987	0.073079035	0.07431664	0.024156056	0.4907219	6.567621	7.266077	Multitasking_Type
14:41:44.975	0.7781393	6.5651016	6.612987	0.073079035	0.07431664	0.024156056	0.4907219	6.567621	7.266077	Multitasking_Type
14:41:44.996	0.7781393	6.5651016	6.612987	0.073079035	0.07431664	0.024156056	0.4907219	6.567621	7.266077	Multitasking_Type
14:41:45.019	0.083799616	5.9282246	7.1493044	0.073079035	0.07431664	0.024156056	0.4907219	6.567621	7.266077	Multitasking_Type
14:41:45.040	0.083799616	5.9282246	7.1493044	0.073079035	0.07431664	0.024156056	0.4907219	6.567621	7.266077	Multitasking_Type
14:41:45.062	0.083799616	5.9282246	7.1493044	0.073079035	0.07431664	0.024156056	0.4907219	6.567621	7.266077	Multitasking_Type
14:41:45.083	0.083799616	5.9282246	7.1493044	0.073079035	0.07431664	0.024156056	0.4907219	6.567621	7.266077	Multitasking_Type
14:41:45.105	0.083799616	5.9282246	7.1493044	0.073079035	0.07431664	0.024156056	0.4907219	6.567621	7.266077	Multitasking_Type
14:41:45.126	0.083799616	5.9282246	7.1493044	0.073079035	0.07431664	0.024156056	0.4907219	6.567621	7.266077	Multitasking_Type
14:41:45.146	0.083799616	5.9282246	7.1493044	0.047422692	-0.12665802	0.020490864	0.48054114	6.685057	7.158868	Multitasking_Type
14:41:45.167	0.083799616	5.9282246	7.1493044	0.047422692	-0.12665802	0.020490864	0.48054114	6.685057	7.158868	Multitasking_Type
14:41:45.200	0.083799616	5.9282246	7.1493044	0.047422692	-0.12665802	0.020490864	0.48054114	6.685057	7.158868	Multitasking_Type
14:41:45.221	0.62251145	6.246663	7.2426815	0.047422692	-0.12665802	0.020490864	0.48054114	6.685057	7.158868	Multitasking_Type
14:41:45.242	0.62251145	6.246663	7.2426815	0.047422692	-0.12665802	0.020490864	0.48054114	6.685057	7.158868	Multitasking_Type
14:41:45.264	0.62251145	6.246663	7.2426815	0.047422692	-0.12665802	0.020490864	0.48054114	6.685057	7.158868	Multitasking_Type
14:41:45.287	0.62251145	6.246663	7.2426815	0.047422692	-0.12665802	0.020490864	0.48054114	6.685057	7.158868	Multitasking_Type
14:41:45.309	0.62251145	6.246663	7.2426815	0.047422692	-0.12665802	0.020490864	0.48054114	6.685057	7.158868	Multitasking_Type
14:41:45.331	0.62251145	6.246663	7.2426815	0.3375837	-0.020978335	0.0003323107	0.6455319	6.659339	7.1698537	Multitasking_Type
14:41:45.352	0.62251145	6.246663	7.2426815	0.3375837	-0.020978335	0.0003323107	0.6455319	6.659339	7.1698537	Multitasking_Type
14:41:45.377	0.62251145	6.246663	7.2426815	0.3375837	-0.020978335	0.0003323107	0.6455319	6.659339	7.1698537	Multitasking_Type
14:41:45.398	0.62251145	6.246663	7.2426815	0.3375837	-0.020978335	0.0003323107	0.6455319	6.659339	7.1698537	Multitasking_Type
14:41:45.418	0.42378664	6.2275085	6.694392	0.3375837	-0.020978335	0.0003323107	0.6455319	6.659339	7.1698537	Multitasking_Type
14:41:45.440	0.42378664	6.2275085	6.694392	0.3375837	-0.020978335	0.0003323107	0.6455319	6.659339	7.1698537	Multitasking_Type
14:41:45.461	0.42378664	6.2275085	6.694392	0.3375837	-0.020978335	0.0003323107	0.6455319	6.659339	7.1698537	Multitasking_Type
14:41:45.482	0.42378664	6.2275085	6.694392	0.3375837	-0.020978335	0.0003323107	0.6455319	6.659339	7.1698537	Multitasking_Type
14:41:45.502	0.42378664	6.2275085	6.694392	-0.008166046	0.16167039	0.019269133	0.78570586	6.787062	7.0348296	Multitasking_Type
14:41:45.523	0.42378664	6.2275085	6.694392	-0.008166046	0.16167039	0.019269133	0.78570586	6.787062	7.0348296	Multitasking_Type
14:41:45.557	0.42378664	6.2275085	6.694392	-0.008166046	0.16167039	0.019269133	0.78570586	6.787062	7.0348296	Multitasking_Type
14:41:45.579	0.42378664	6.2275085	6.694392	-0.008166046	0.16167039	0.019269133	0.78570586	6.787062	7.0348296	Multitasking_Type
14:41:45.601	0.42378664	6.2275085	6.694392	-0.008166046	0.16167039	0.019269133	0.78570586	6.787062	7.0348296	Multitasking_Type
14:41:45.622	0.5147691	6.7446723	7.1540933	-0.008166046	0.16167039	0.019269133	0.78570586	6.787062	7.0348296	Multitasking_Type
14:41:45.643	0.5147691	6.7446723	7.1540933	-0.008166046	0.16167039	0.019269133	0.78570586	6.787062	7.0348296	Multitasking_Type
14:41:45.664	0.5147691	6.7446723	7.1540933	-0.008166046	0.16167039	0.019269133	0.78570586	6.787062	7.0348296	Multitasking_Type
14:41:45.685	0.5147691	6.7446723	7.1540933	-0.08024815	0.016895311	-0.04059566	0.56286466	6.474524	7.3439765	Multitasking_Type
14:41:45.727	0.5147691	6.7446723	7.1540933	-0.08024815	0.016895311	-0.04059566	0.56286466	6.474524	7.3439765	Multitasking_Type
14:41:45.752	0.5147691	6.7446723	7.1540933	-0.08024815	0.016895311	-0.04059566	0.56286466	6.474524	7.3439765	Multitasking_Type
14:41:45.773	0.5147691	6.7446723	7.1540933	-0.08024815	0.016895311	-0.04059566	0.56286466	6.474524	7.3439765	Multitasking_Type
14:41:45.794	0.5147691	6.7446723	7.1540933	-0.08024815	0.016895311	-0.04059566	0.56286466	6.474524	7.3439765	Multitasking_Type
14:41:45.816	0.31125572	6.0886407	7.5587254	-0.08024815	0.016895311	-0.04059566	0.56286466	6.474524	7.3439765	Multitasking_Type
14:41:45.848	0.31125572	6.0886407	7.5587254	-0.08024815	0.016895311	-0.04059566	0.56286466	6.474524	7.3439765	Multitasking_Type
14:41:45.869	0.31125572	6.0886407	7.5587254	0.16898488	-0.36733893	0.044314608	0.67031944	6.535773	7.280434	Multitasking_Type
14:41:45.890	0.31125572	6.0886407	7.5587254	0.16898488	-0.36733893	0.044314608	0.67031944	6.535773	7.280434	Multitasking_Type
14:41:45.912	0.31125572	6.0886407	7.5587254	0.16898488	-0.36733893	0.044314608	0.67031944	6.535773	7.280434	Multitasking_Type
14:41:45.938	0.31125572	6.0886407	7.5587254	0.16898488	-0.36733893	0.044314608	0.67031944	6.535773	7.280434	Multitasking_Type
14:41:45.960	0.31125572	6.0886407	7.5587254	0.16898488	-0.36733893	0.044314608	0.67031944	6.535773	7.280434	Multitasking_Type
14:41:45.981	0.31125572	6.0886407	7.5587254	0.16898488	-0.36733893	0.044314608	0.67031944	6.535773	7.280434	Multitasking_Type
14:41:46.005	0.19393626	6.074275	7.620977	0.16898488	-0.36733893	0.044314608	0.67031944	6.535773	7.280434	Multitasking_Type
14:41:46.027	0.19393626	6.074275	7.620977	0.16898488	-0.36733893	0.044314608	0.67031944	6.535773	7.280434	Multitasking_Type
14:41:46.048	0.19393626	6.074275	7.620977	-0.20242119	0.15556172	0.057753645	0.8690124	6.786958	7.0251184	Multitasking_Type
14:41:46.072	0.19393626	6.074275	7.620977	-0.20242119	0.15556172	0.057753645	0.8690124	6.786958	7.0251184	Multitasking_Type
14:41:46.093	0.19393626	6.074275	7.620977	-0.20242119	0.15556172	0.057753645	0.8690124	6.786958	7.0251184	Multitasking_Type
14:41:46.115	0.19393626	6.074275	7.620977	-0.20242119	0.15556172	0.057753645	0.8690124	6.786958	7.0251184	Multitasking_Type
14:41:46.137	0.19393626	6.074275	7.620977	-0.20242119	0.15556172	0.057753645	0.8690124	6.786958	7.0251184	Multitasking_Type
14:41:46.159	0.19393626	6.074275	7.620977	-0.20242119	0.15556172	0.057753645	0.8690124	6.786958	7.0251184	Multitasking_Type
14:41:46.182	0.19393626	6.074275	7.620977	-0.20242119	0.15556172	0.057753645	0.8690124	6.786958	7.0251184	Multitasking_Type
14:41:46.203	1.1372806	6.7662206	5.9617443	-0.20242119	0.15556172	0.057753645	0.8690124	6.786958	7.0251184	Multitasking_Type
14:41:46.224	1.1372806	6.7662206	5.9617443	0.10667662	-0.10894293	0.051034126	0.8810798	6.7346516	7.073784	Multitasking_Type
14:41:46.244	1.1372806	6.7662206	5.9617443	0.10667662	-0.10894293	0.051034126	0.8810798	6.7346516	7.073784	Multitasking_Type
14:41:46.271	1.1372806	6.7662206	5.9617443	0.10667662	-0.10894293	0.051034126	0.8810798	6.7346516	7.073784	Multitasking_Type
14:41:46.292	1.1372806	6.7662206	5.9617443	0.10667662	-0.10894293	0.051034126	0.8810798	6.7346516	7.073784	Multitasking_Type
14:41:46.313	1.1372806	6.7662206	5.9617443	0.10667662	-0.10894293	0.051034126	0.8810798	6.7346516	7.073784	Multitasking_Type
14:41:46.336	1.1372806	6.7662206	5.9617443	0.10667662	-0.10894293	0.051034126	0.8810798	6.7346516	7.073784	Multitasking_Type
14:41:46.358	1.1372806	6.7662206	5.9617443	0.10667662	-0.10894293	0.051034126	0.8810798	6.7346516	7.073784	Multitasking_Type
14:41:46.381	1.1372806	6.7662206	5.9617443	0.10667662	-0.10894293	0.051034126	0.8810798	6.7346516	7.073784	Multitasking_Type
14:41:46.405	0.9816527	6.6680555	6.8667803	0.28138408	-0.0796214	-0.0381522	0.9039219	6.9121666	6.897479	Multitasking_Type
14:41:46.427	0.9816527	6.6680555	6.8667803	0.28138408	-0.0796214	-0.0381522	0.9039219	6.9121666	6.897479	Multitasking_Type
14:41:46.449	0.9816527	6.6680555	6.8667803	0.28138408	-0.0796214	-0.0381522	0.9039219	6.9121666	6.897479	Multitasking_Type
14:41:46.469	0.9816527	6.6680555	6.8667803	0.28138408	-0.0796214	-0.0381522	0.9039219	6.9121666	6.897479	Multitasking_Type
14:41:46.490	0.9816527	6.6680555	6.8667803	0.28138408	-0.0796214	-0.0381522	0.9039219	6.9121666	6.897479	Multitasking_Type
14:41:46.518	0.9816527	6.6680555	6.8667803	0.28138408	-0.0796214	-0.0381522	0.9039219	6.9121666	6.897479	Multitasking_Type
14:41:46.539	0.9816527	6.6680555	6.8667803	0.28138408	-0.0796214	-0.0381522	0.9039219	6.9121666	6.897479	Multitasking_Type
14:41:46.560	0.9816527	6.6680555	6.8667803	0.28138408	-0.0796214	-0.0381522	0.9039219	6.9121666	6.897479	Multitasking_Type
14:41:46.583	0.9816527	6.6680555	6.8667803	-0.6886699	0.4561074	0.1499943	0.82727325	6.8133626	7.004569	Multitasking_Type
14:41:46.604	0.9768641	7.065505	6.273	-0.6886699	0.4561074	0.1499943	0.82727325	6.8133626	7.004569	Multitasking_Type
14:41:46.627	0.9768641	7.065505	6.273	-0.6886699	0.4561074	0.1499943	0.82727325	6.8133626	7.004569	Multitasking_Type
14:41:46.651	0.9768641	7.065505	6.273	-0.6886699	0.4561074	0.1499943	0.82727325	6.8133626	7.004569	Multitasking_Type
14:41:46.674	0.9768641	7.065505	6.273	-0.6886699	0.4561074	0.1499943	0.82727325	6.8133626	7.004569	Multitasking_Type
14:41:46.696	0.9768641	7.065505	6.273	-0.6886699	0.4561074	0.1499943	0.82727325	6.8133626	7.004569	Multitasking_Type
14:41:46.720	0.9768641	7.065505	6.273	-0.6886699	0.4561074	0.1499943	0.82727325	6.8133626	7.004569	Multitasking_Type
14:41:46.741	0.9768641	7.065505	6.273	-0.6886699	0.4561074	0.1499943	0.82727325	6.8133626	7.004569	Multitasking_Type
14:41:46.761	0.9768641	7.065505	6.273	-0.14805418	0.16472471	0.074857876	0.50108105	6.4301095	7.38735	Multitasking_Type
14:41:46.785	0.9768641	7.065505	6.273	-0.14805418	0.16472471	0.074857876	0.50108105	6.4301095	7.38735	Multitasking_Type
14:41:46.806	0.723071	6.1987777	7.7574506	-0.14805418	0.16472471	0.074857876	0.50108105	6.4301095	7.38735	Multitasking_Type
14:41:46.827	0.723071	6.1987777	7.7574506	-0.14805418	0.16472471	0.074857876	0.50108105	6.4301095	7.38735	Multitasking_Type
14:41:46.849	0.723071	6.1987777	7.7574506	-0.14805418	0.16472471	0.074857876	0.50108105	6.4301095	7.38735	Multitasking_Type
14:41:46.871	0.723071	6.1987777	7.7574506	-0.14805418	0.16472471	0.074857876	0.50108105	6.4301095	7.38735	Multitasking_Type
14:41:46.894	0.723071	6.1987777	7.7574506	-0.14805418	0.16472471	0.074857876	0.50108105	6.4301095	7.38735	Multitasking_Type
14:41:46.916	0.723071	6.1987777	7.7574506	-0.14805418	0.16472471	0.074857876	0.50108105	6.4301095	7.38735	Multitasking_Type
14:41:46.939	0.723071	6.1987777	7.7574506	0.2300714	0.1665573	0.051644992	0.5128609	6.631982	7.2058387	Multitasking_Type
14:41:46.962	0.723071	6.1987777	7.7574506	0.2300714	0.1665573	0.051644992	0.5128609	6.631982	7.2058387	Multitasking_Type
14:41:46.984	0.723071	6.1987777	7.7574506	0.2300714	0.1665573	0.051644992	0.5128609	6.631982	7.2058387	Multitasking_Type
14:41:47.005	0.7110996	6.318491	7.223527	0.2300714	0.1665573	0.051644992	0.5128609	6.631982	7.2058387	Multitasking_Type
14:41:47.027	0.7110996	6.318491	7.223527	0.2300714	0.1665573	0.051644992	0.5128609	6.631982	7.2058387	Multitasking_Type
14:41:47.048	0.7110996	6.318491	7.223527	0.2300714	0.1665573	0.051644992	0.5128609	6.631982	7.2058387	Multitasking_Type
14:41:47.072	0.7110996	6.318491	7.223527	0.2300714	0.1665573	0.051644992	0.5128609	6.631982	7.2058387	Multitasking_Type
14:41:47.093	0.7110996	6.318491	7.223527	0.2300714	0.1665573	0.051644992	0.5128609	6.631982	7.2058387	Multitasking_Type
14:41:47.115	0.7110996	6.318491	7.223527	-0.22502321	-0.5628158	-0.19392283	0.4381305	6.6885304	7.158346	Multitasking_Type
14:41:47.136	0.7110996	6.318491	7.223527	-0.22502321	-0.5628158	-0.19392283	0.4381305	6.6885304	7.158346	Multitasking_Type
14:41:47.157	0.7110996	6.318491	7.223527	-0.22502321	-0.5628158	-0.19392283	0.4381305	6.6885304	7.158346	Multitasking_Type
14:41:47.178	0.7110996	6.318491	7.223527	-0.22502321	-0.5628158	-0.19392283	0.4381305	6.6885304	7.158346	Multitasking_Type
14:41:47.199	0.7110996	6.318491	7.223527	-0.22502321	-0.5628158	-0.19392283	0.4381305	6.6885304	7.158346	Multitasking_Type
14:41:47.222	0.026337024	6.8260775	5.707951	-0.22502321	-0.5628158	-0.19392283	0.4381305	6.6885304	7.158346	Multitasking_Type
14:41:47.243	0.026337024	6.8260775	5.707951	-0.22502321	-0.5628158	-0.19392283	0.4381305	6.6885304	7.158346	Multitasking_Type
14:41:47.264	0.026337024	6.8260775	5.707951	-0.22502321	-0.5628158	-0.19392283	0.4381305	6.6885304	7.158346	Multitasking_Type
14:41:47.285	0.026337024	6.8260775	5.707951	-0.22502321	-0.5628158	-0.19392283	0.4381305	6.6885304	7.158346	Multitasking_Type
14:41:47.307	0.026337024	6.8260775	5.707951	-0.33497894	0.16594642	-0.001500285	0.5918097	6.4564533	7.3576	Multitasking_Type
14:41:47.327	0.026337024	6.8260775	5.707951	-0.33497894	0.16594642	-0.001500285	0.5918097	6.4564533	7.3576	Multitasking_Type
14:41:47.348	0.026337024	6.8260775	5.707951	-0.33497894	0.16594642	-0.001500285	0.5918097	6.4564533	7.3576	Multitasking_Type
14:41:47.375	0.026337024	6.8260775	5.707951	-0.33497894	0.16594642	-0.001500285	0.5918097	6.4564533	7.3576	Multitasking_Type
14:41:47.396	0.026337024	6.8260775	5.707951	-0.33497894	0.16594642	-0.001500285	0.5918097	6.4564533	7.3576	Multitasking_Type
14:41:47.419	0.7110996	6.237086	6.9290314	-0.33497894	0.16594642	-0.001500285	0.5918097	6.4564533	7.3576	Multitasking_Type
14:41:47.440	0.7110996	6.237086	6.9290314	-0.33497894	0.16594642	-0.001500285	0.5918097	6.4564533	7.3576	Multitasking_Type
14:41:47.461	0.7110996	6.237086	6.9290314	-0.33497894	0.16594642	-0.001500285	0.5918097	6.4564533	7.3576	Multitasking_Type
14:41:47.482	0.7110996	6.237086	6.9290314	-0.3496397	0.035832133	0.0070518283	0.6021614	6.2592497	7.52526	Multitasking_Type
14:41:47.504	0.7110996	6.237086	6.9290314	-0.3496397	0.035832133	0.0070518283	0.6021614	6.2592497	7.52526	Multitasking_Type
14:41:47.561	0.7110996	6.237086	6.9290314	-0.3496397	0.035832133	0.0070518283	0.6021614	6.2592497	7.52526	Multitasking_Type
14:41:47.583	0.7110996	6.237086	6.9290314	-0.3496397	0.035832133	0.0070518283	0.6021614	6.2592497	7.52526	Multitasking_Type
14:41:47.604	0.86193895	6.3807425	7.328875	-0.3496397	0.035832133	0.0070518283	0.6021614	6.2592497	7.52526	Multitasking_Type
14:41:47.626	0.86193895	6.3807425	7.328875	-0.3496397	0.035832133	0.0070518283	0.6021614	6.2592497	7.52526	Multitasking_Type
14:41:47.648	0.86193895	6.3807425	7.328875	-0.3496397	0.035832133	0.0070518283	0.6021614	6.2592497	7.52526	Multitasking_Type
14:41:47.671	0.86193895	6.3807425	7.328875	0.015046833	-0.32518923	-0.034487005	0.70378834	6.107925	7.6399117	Multitasking_Type
14:41:47.694	0.86193895	6.3807425	7.328875	0.015046833	-0.32518923	-0.034487005	0.70378834	6.107925	7.6399117	Multitasking_Type
14:41:47.715	0.86193895	6.3807425	7.328875	0.015046833	-0.32518923	-0.034487005	0.70378834	6.107925	7.6399117	Multitasking_Type
14:41:47.737	0.86193895	6.3807425	7.328875	0.015046833	-0.32518923	-0.034487005	0.70378834	6.107925	7.6399117	Multitasking_Type
14:41:47.758	0.86193895	6.3807425	7.328875	0.015046833	-0.32518923	-0.034487005	0.70378834	6.107925	7.6399117	Multitasking_Type
14:41:47.780	0.86193895	6.3807425	7.328875	0.015046833	-0.32518923	-0.034487005	0.70378834	6.107925	7.6399117	Multitasking_Type
14:41:47.801	0.86193895	6.3807425	7.328875	0.015046833	-0.32518923	-0.034487005	0.70378834	6.107925	7.6399117	Multitasking_Type
14:41:47.823	0.67757976	5.7989335	7.266624	0.015046833	-0.32518923	-0.034487005	0.70378834	6.107925	7.6399117	Multitasking_Type
14:41:47.843	0.67757976	5.7989335	7.266624	-0.01671816	-0.0478564	-0.0021111502	0.8253861	6.0950747	7.638006	Multitasking_Type
14:41:47.863	0.67757976	5.7989335	7.266624	-0.01671816	-0.0478564	-0.0021111502	0.8253861	6.0950747	7.638006	Multitasking_Type
14:41:47.890	0.67757976	5.7989335	7.266624	-0.01671816	-0.0478564	-0.0021111502	0.8253861	6.0950747	7.638006	Multitasking_Type
14:41:47.912	0.67757976	5.7989335	7.266624	-0.01671816	-0.0478564	-0.0021111502	0.8253861	6.0950747	7.638006	Multitasking_Type
14:41:47.933	0.67757976	5.7989335	7.266624	-0.01671816	-0.0478564	-0.0021111502	0.8253861	6.0950747	7.638006	Multitasking_Type
14:41:47.956	0.67757976	5.7989335	7.266624	-0.01671816	-0.0478564	-0.0021111502	0.8253861	6.0950747	7.638006	Multitasking_Type
14:41:47.978	0.67757976	5.7989335	7.266624	-0.01671816	-0.0478564	-0.0021111502	0.8253861	6.0950747	7.638006	Multitasking_Type
14:41:48.001	0.67757976	5.7989335	7.266624	-0.01671816	-0.0478564	-0.0021111502	0.8253861	6.0950747	7.638006	Multitasking_Type
14:41:48.022	0.71828246	5.669643	7.2522583	0.17326093	0.15434	-0.074193254	0.73534405	6.1501074	7.6030135	Multitasking_Type
14:41:48.043	0.71828246	5.669643	7.2522583	0.17326093	0.15434	-0.074193254	0.73534405	6.1501074	7.6030135	Multitasking_Type
14:41:48.065	0.71828246	5.669643	7.2522583	0.17326093	0.15434	-0.074193254	0.73534405	6.1501074	7.6030135	Multitasking_Type
14:41:48.094	0.71828246	5.669643	7.2522583	0.17326093	0.15434	-0.074193254	0.73534405	6.1501074	7.6030135	Multitasking_Type
14:41:48.115	0.71828246	5.669643	7.2522583	0.17326093	0.15434	-0.074193254	0.73534405	6.1501074	7.6030135	Multitasking_Type
14:41:48.136	0.71828246	5.669643	7.2522583	0.17326093	0.15434	-0.074193254	0.73534405	6.1501074	7.6030135	Multitasking_Type
14:41:48.164	0.71828246	5.669643	7.2522583	0.17326093	0.15434	-0.074193254	0.73534405	6.1501074	7.6030135	Multitasking_Type
14:41:48.185	0.71828246	5.669643	7.2522583	0.17326093	0.15434	-0.074193254	0.73534405	6.1501074	7.6030135	Multitasking_Type
14:41:48.206	0.5889916	5.952167	7.1947956	0.27161023	-0.36550635	0.070581816	0.75196064	6.4445963	7.353373	Multitasking_Type
14:41:48.226	0.5889916	5.952167	7.1947956	0.27161023	-0.36550635	0.070581816	0.75196064	6.4445963	7.353373	Multitasking_Type
14:41:48.247	0.5889916	5.952167	7.1947956	0.27161023	-0.36550635	0.070581816	0.75196064	6.4445963	7.353373	Multitasking_Type
14:41:48.269	0.5889916	5.952167	7.1947956	0.27161023	-0.36550635	0.070581816	0.75196064	6.4445963	7.353373	Multitasking_Type
14:41:48.290	0.5889916	5.952167	7.1947956	0.27161023	-0.36550635	0.070581816	0.75196064	6.4445963	7.353373	Multitasking_Type
14:41:48.311	0.5889916	5.952167	7.1947956	0.27161023	-0.36550635	0.070581816	0.75196064	6.4445963	7.353373	Multitasking_Type
14:41:48.333	0.5889916	5.952167	7.1947956	0.27161023	-0.36550635	0.070581816	0.75196064	6.4445963	7.353373	Multitasking_Type
14:41:48.354	0.5889916	5.952167	7.1947956	0.27161023	-0.36550635	0.070581816	0.75196064	6.4445963	7.353373	Multitasking_Type
14:41:48.375	0.5889916	5.952167	7.1947956	0.3901181	-0.21523347	-0.060754213	1.01696	7.028181	6.7631927	Multitasking_Type
14:41:48.396	0.5889916	5.952167	7.1947956	0.3901181	-0.21523347	-0.060754213	1.01696	7.028181	6.7631927	Multitasking_Type
14:41:48.417	0.4740664	6.1317377	7.407886	0.3901181	-0.21523347	-0.060754213	1.01696	7.028181	6.7631927	Multitasking_Type
14:41:48.438	0.4740664	6.1317377	7.407886	0.3901181	-0.21523347	-0.060754213	1.01696	7.028181	6.7631927	Multitasking_Type
14:41:48.470	0.4740664	6.1317377	7.407886	0.3901181	-0.21523347	-0.060754213	1.01696	7.028181	6.7631927	Multitasking_Type
14:41:48.492	0.4740664	6.1317377	7.407886	0.3901181	-0.21523347	-0.060754213	1.01696	7.028181	6.7631927	Multitasking_Type
14:41:48.513	0.4740664	6.1317377	7.407886	0.3901181	-0.21523347	-0.060754213	1.01696	7.028181	6.7631927	Multitasking_Type
14:41:48.535	0.4740664	6.1317377	7.407886	0.3901181	-0.21523347	-0.060754213	1.01696	7.028181	6.7631927	Multitasking_Type
14:41:48.556	0.4740664	6.1317377	7.407886	-0.4113371	0.23130901	0.13960959	0.894851	6.8622794	6.9482894	Multitasking_Type
14:41:48.577	0.4740664	6.1317377	7.407886	-0.4113371	0.23130901	0.13960959	0.894851	6.8622794	6.9482894	Multitasking_Type
14:41:48.605	1.8220432	7.3049326	5.4110613	-0.4113371	0.23130901	0.13960959	0.894851	6.8622794	6.9482894	Multitasking_Type
14:41:48.626	1.8220432	7.3049326	5.4110613	-0.4113371	0.23130901	0.13960959	0.894851	6.8622794	6.9482894	Multitasking_Type
14:41:48.648	1.8220432	7.3049326	5.4110613	-0.4113371	0.23130901	0.13960959	0.894851	6.8622794	6.9482894	Multitasking_Type
14:41:48.669	1.8220432	7.3049326	5.4110613	-0.4113371	0.23130901	0.13960959	0.894851	6.8622794	6.9482894	Multitasking_Type
14:41:48.691	1.8220432	7.3049326	5.4110613	-0.4113371	0.23130901	0.13960959	0.894851	6.8622794	6.9482894	Multitasking_Type
14:41:48.711	1.8220432	7.3049326	5.4110613	-0.4113371	0.23130901	0.13960959	0.894851	6.8622794	6.9482894	Multitasking_Type
14:41:48.733	1.8220432	7.3049326	5.4110613	-0.27022722	0.12135327	0.04553634	0.8695367	6.763792	7.047364	Multitasking_Type
14:41:48.754	1.8220432	7.3049326	5.4110613	-0.27022722	0.12135327	0.04553634	0.8695367	6.763792	7.047364	Multitasking_Type
14:41:48.782	1.8220432	7.3049326	5.4110613	-0.27022722	0.12135327	0.04553634	0.8695367	6.763792	7.047364	Multitasking_Type
14:41:48.804	1.0391153	6.646507	7.2809896	-0.27022722	0.12135327	0.04553634	0.8695367	6.763792	7.047364	Multitasking_Type
14:41:48.825	1.0391153	6.646507	7.2809896	-0.27022722	0.12135327	0.04553634	0.8695367	6.763792	7.047364	Multitasking_Type
14:41:48.845	1.0391153	6.646507	7.2809896	-0.27022722	0.12135327	0.04553634	0.8695367	6.763792	7.047364	Multitasking_Type
14:41:48.867	1.0391153	6.646507	7.2809896	-0.27022722	0.12135327	0.04553634	0.8695367	6.763792	7.047364	Multitasking_Type
14:41:48.897	1.0391153	6.646507	7.2809896	-0.27022722	0.12135327	0.04553634	0.8695367	6.763792	7.047364	Multitasking_Type
14:41:48.918	1.0391153	6.646507	7.2809896	-0.09368718	0.035832133	0.07852306	0.8043398	6.4345775	7.3565974	Multitasking_Type
14:41:48.965	1.0391153	6.646507	7.2809896	-0.09368718	0.035832133	0.07852306	0.8043398	6.4345775	7.3565974	Multitasking_Type
14:41:49.008	0.5554718	6.3137026	7.4414062	-0.09368718	0.035832133	0.07852306	0.8043398	6.4345775	7.3565974	Multitasking_Type
14:41:49.030	0.5554718	6.3137026	7.4414062	-0.09368718	0.035832133	0.07852306	0.8043398	6.4345775	7.3565974	Multitasking_Type
14:41:49.052	0.5554718	6.3137026	7.4414062	-0.09368718	0.035832133	0.07852306	0.8043398	6.4345775	7.3565974	Multitasking_Type
14:41:49.073	0.5554718	6.3137026	7.4414062	-0.09368718	0.035832133	0.07852306	0.8043398	6.4345775	7.3565974	Multitasking_Type
14:41:49.095	0.5554718	6.3137026	7.4414062	-0.020994216	0.5892761	0.16098987	0.32618624	6.5187063	7.3191814	Multitasking_Type
14:41:49.117	0.5554718	6.3137026	7.4414062	-0.020994216	0.5892761	0.16098987	0.32618624	6.5187063	7.3191814	Multitasking_Type
14:41:49.138	0.5554718	6.3137026	7.4414062	-0.020994216	0.5892761	0.16098987	0.32618624	6.5187063	7.3191814	Multitasking_Type
14:41:49.160	0.5554718	6.3137026	7.4414062	-0.020994216	0.5892761	0.16098987	0.32618624	6.5187063	7.3191814	Multitasking_Type
14:41:49.181	0.5554718	6.3137026	7.4414062	-0.020994216	0.5892761	0.16098987	0.32618624	6.5187063	7.3191814	Multitasking_Type
14:41:49.203	0.46927786	6.2107487	6.5627074	-0.020994216	0.5892761	0.16098987	0.32618624	6.5187063	7.3191814	Multitasking_Type
14:41:49.224	0.46927786	6.2107487	6.5627074	-0.020994216	0.5892761	0.16098987	0.32618624	6.5187063	7.3191814	Multitasking_Type
14:41:49.244	0.46927786	6.2107487	6.5627074	-0.020994216	0.5892761	0.16098987	0.32618624	6.5187063	7.3191814	Multitasking_Type
14:41:49.265	0.46927786	6.2107487	6.5627074	-0.020994216	0.5892761	0.16098987	0.32618624	6.5187063	7.3191814	Multitasking_Type
14:41:49.294	0.46927786	6.2107487	6.5627074	-0.10773709	-0.3783345	-0.054034695	0.3209893	6.449903	7.3801117	Multitasking_Type
14:41:49.314	0.46927786	6.2107487	6.5627074	-0.10773709	-0.3783345	-0.054034695	0.3209893	6.449903	7.3801117	Multitasking_Type
14:41:49.334	0.46927786	6.2107487	6.5627074	-0.10773709	-0.3783345	-0.054034695	0.3209893	6.449903	7.3801117	Multitasking_Type
14:41:49.355	0.46927786	6.2107487	6.5627074	-0.10773709	-0.3783345	-0.054034695	0.3209893	6.449903	7.3801117	Multitasking_Type
14:41:49.383	0.46927786	6.2107487	6.5627074	-0.10773709	-0.3783345	-0.054034695	0.3209893	6.449903	7.3801117	Multitasking_Type
14:41:49.405	-0.5243462	6.368771	7.0343795	-0.10773709	-0.3783345	-0.054034695	0.3209893	6.449903	7.3801117	Multitasking_Type
14:41:49.426	-0.5243462	6.368771	7.0343795	-0.10773709	-0.3783345	-0.054034695	0.3209893	6.449903	7.3801117	Multitasking_Type
14:41:49.447	-0.5243462	6.368771	7.0343795	-0.10773709	-0.3783345	-0.054034695	0.3209893	6.449903	7.3801117	Multitasking_Type
14:41:49.473	-0.5243462	6.368771	7.0343795	-0.39301115	-0.6006895	-0.019215377	0.6415871	6.2544537	7.525989	Multitasking_Type
14:41:49.494	-0.5243462	6.368771	7.0343795	-0.39301115	-0.6006895	-0.019215377	0.6415871	6.2544537	7.525989	Multitasking_Type
14:41:49.515	-0.5243462	6.368771	7.0343795	-0.39301115	-0.6006895	-0.019215377	0.6415871	6.2544537	7.525989	Multitasking_Type
14:41:49.537	-0.5243462	6.368771	7.0343795	-0.39301115	-0.6006895	-0.019215377	0.6415871	6.2544537	7.525989	Multitasking_Type
14:41:49.559	-0.5243462	6.368771	7.0343795	-0.39301115	-0.6006895	-0.019215377	0.6415871	6.2544537	7.525989	Multitasking_Type
14:41:49.583	-0.5243462	6.368771	7.0343795	-0.39301115	-0.6006895	-0.019215377	0.6415871	6.2544537	7.525989	Multitasking_Type
14:41:49.605	-0.11253092	5.9617443	6.201172	-0.39301115	-0.6006895	-0.019215377	0.6415871	6.2544537	7.525989	Multitasking_Type
14:41:49.626	-0.11253092	5.9617443	6.201172	-0.39301115	-0.6006895	-0.019215377	0.6415871	6.2544537	7.525989	Multitasking_Type
14:41:49.648	-0.11253092	5.9617443	6.201172	0.2655016	0.16350298	-0.053423833	1.3432333	6.151925	7.5179677	Multitasking_Type
14:41:49.669	-0.11253092	5.9617443	6.201172	0.2655016	0.16350298	-0.053423833	1.3432333	6.151925	7.5179677	Multitasking_Type
14:41:49.693	-0.11253092	5.9617443	6.201172	0.2655016	0.16350298	-0.053423833	1.3432333	6.151925	7.5179677	Multitasking_Type
14:41:49.714	-0.11253092	5.9617443	6.201172	0.2655016	0.16350298	-0.053423833	1.3432333	6.151925	7.5179677	Multitasking_Type
14:41:49.739	-0.11253092	5.9617443	6.201172	0.2655016	0.16350298	-0.053423833	1.3432333	6.151925	7.5179677	Multitasking_Type
14:41:49.760	-0.11253092	5.9617443	6.201172	0.2655016	0.16350298	-0.053423833	1.3432333	6.151925	7.5179677	Multitasking_Type
14:41:49.781	-0.11253092	5.9617443	6.201172	0.2655016	0.16350298	-0.053423833	1.3432333	6.151925	7.5179677	Multitasking_Type
14:41:49.804	1.3000913	5.8396363	6.9481854	0.2655016	0.16350298	-0.053423833	1.3432333	6.151925	7.5179677	Multitasking_Type
14:41:49.825	1.3000913	5.8396363	6.9481854	0.26000378	0.17999634	0.056531914	1.1065427	6.383035	7.3622484	Multitasking_Type
14:41:49.845	1.3000913	5.8396363	6.9481854	0.26000378	0.17999634	0.056531914	1.1065427	6.383035	7.3622484	Multitasking_Type
14:41:49.874	1.3000913	5.8396363	6.9481854	0.26000378	0.17999634	0.056531914	1.1065427	6.383035	7.3622484	Multitasking_Type
14:41:49.895	1.3000913	5.8396363	6.9481854	0.26000378	0.17999634	0.056531914	1.1065427	6.383035	7.3622484	Multitasking_Type
14:41:49.917	1.3000913	5.8396363	6.9481854	0.26000378	0.17999634	0.056531914	1.1065427	6.383035	7.3622484	Multitasking_Type
14:41:49.940	1.3000913	5.8396363	6.9481854	0.26000378	0.17999634	0.056531914	1.1065427	6.383035	7.3622484	Multitasking_Type
14:41:49.961	1.3000913	5.8396363	6.9481854	0.26000378	0.17999634	0.056531914	1.1065427	6.383035	7.3622484	Multitasking_Type
14:41:49.984	1.3000913	5.8396363	6.9481854	0.26000378	0.17999634	0.056531914	1.1065427	6.383035	7.3622484	Multitasking_Type
14:41:50.006	1.0989721	6.5363703	7.0128307	-0.18165179	-0.23478118	-0.10412565	1.2239025	6.2596936	7.4490705	Multitasking_Type
14:41:50.029	1.0989721	6.5363703	7.0128307	-0.18165179	-0.23478118	-0.10412565	1.2239025	6.2596936	7.4490705	Multitasking_Type
14:41:50.049	1.0989721	6.5363703	7.0128307	-0.18165179	-0.23478118	-0.10412565	1.2239025	6.2596936	7.4490705	Multitasking_Type
14:41:50.071	1.0989721	6.5363703	7.0128307	-0.18165179	-0.23478118	-0.10412565	1.2239025	6.2596936	7.4490705	Multitasking_Type
14:41:50.095	1.0989721	6.5363703	7.0128307	-0.18165179	-0.23478118	-0.10412565	1.2239025	6.2596936	7.4490705	Multitasking_Type
14:41:50.119	1.0989721	6.5363703	7.0128307	-0.18165179	-0.23478118	-0.10412565	1.2239025	6.2596936	7.4490705	Multitasking_Type
14:41:50.140	1.0989721	6.5363703	7.0128307	-0.18165179	-0.23478118	-0.10412565	1.2239025	6.2596936	7.4490705	Multitasking_Type
14:41:50.161	1.0989721	6.5363703	7.0128307	-0.18165179	-0.23478118	-0.10412565	1.2239025	6.2596936	7.4490705	Multitasking_Type
14:41:50.182	1.0989721	6.5363703	7.0128307	-0.06680911	-0.08511919	0.018658267	1.2373637	6.157678	7.531417	Multitasking_Type
14:41:50.203	1.1995317	6.158075	7.3312693	-0.06680911	-0.08511919	0.018658267	1.2373637	6.157678	7.531417	Multitasking_Type
14:41:50.239	1.1995317	6.158075	7.3312693	-0.06680911	-0.08511919	0.018658267	1.2373637	6.157678	7.531417	Multitasking_Type
14:41:50.260	1.1995317	6.158075	7.3312693	-0.06680911	-0.08511919	0.018658267	1.2373637	6.157678	7.531417	Multitasking_Type
14:41:50.281	1.1995317	6.158075	7.3312693	-0.06680911	-0.08511919	0.018658267	1.2373637	6.157678	7.531417	Multitasking_Type
14:41:50.302	1.1995317	6.158075	7.3312693	-0.06680911	-0.08511919	0.018658267	1.2373637	6.157678	7.531417	Multitasking_Type
14:41:50.323	1.1995317	6.158075	7.3312693	-0.06680911	-0.08511919	0.018658267	1.2373637	6.157678	7.531417	Multitasking_Type
14:41:50.344	1.1995317	6.158075	7.3312693	-0.06680911	-0.08511919	0.018658267	1.2373637	6.157678	7.531417	Multitasking_Type
14:41:50.365	1.1995317	6.158075	7.3312693	-0.011831238	-0.100390814	-0.021658838	1.1981249	6.1621017	7.5341434	Multitasking_Type
14:41:50.388	1.1995317	6.158075	7.3312693	-0.011831238	-0.100390814	-0.021658838	1.1981249	6.1621017	7.5341434	Multitasking_Type
14:41:50.421	1.4940275	5.973716	7.6544967	-0.011831238	-0.100390814	-0.021658838	1.1981249	6.1621017	7.5341434	Multitasking_Type
14:41:50.442	1.4940275	5.973716	7.6544967	-0.011831238	-0.100390814	-0.021658838	1.1981249	6.1621017	7.5341434	Multitasking_Type
14:41:50.467	1.4940275	5.973716	7.6544967	-0.011831238	-0.100390814	-0.021658838	1.1981249	6.1621017	7.5341434	Multitasking_Type
14:41:50.488	1.4940275	5.973716	7.6544967	-0.011831238	-0.100390814	-0.021658838	1.1981249	6.1621017	7.5341434	Multitasking_Type
14:41:50.509	1.4940275	5.973716	7.6544967	-0.011831238	-0.100390814	-0.021658838	1.1981249	6.1621017	7.5341434	Multitasking_Type
14:41:50.530	1.4940275	5.973716	7.6544967	-0.011831238	-0.100390814	-0.021658838	1.1981249	6.1621017	7.5341434	Multitasking_Type
14:41:50.552	1.4940275	5.973716	7.6544967	0.036427118	-0.041136887	0.01193875	1.098853	6.1944075	7.5227757	Multitasking_Type
14:41:50.575	1.4940275	5.973716	7.6544967	0.036427118	-0.041136887	0.01193875	1.098853	6.1944075	7.5227757	Multitasking_Type
14:41:50.597	1.4940275	5.973716	7.6544967	0.036427118	-0.041136887	0.01193875	1.098853	6.1944075	7.5227757	Multitasking_Type
14:41:50.620	1.0558752	5.849213	7.2378926	0.036427118	-0.041136887	0.01193875	1.098853	6.1944075	7.5227757	Multitasking_Type
14:41:50.642	1.0558752	5.849213	7.2378926	0.036427118	-0.041136887	0.01193875	1.098853	6.1944075	7.5227757	Multitasking_Type
14:41:50.675	1.0558752	5.849213	7.2378926	0.036427118	-0.041136887	0.01193875	1.098853	6.1944075	7.5227757	Multitasking_Type
14:41:50.697	1.0558752	5.849213	7.2378926	0.036427118	-0.041136887	0.01193875	1.098853	6.1944075	7.5227757	Multitasking_Type
14:41:50.719	1.0558752	5.849213	7.2378926	0.28749272	-0.22134213	-0.0051654764	1.1761065	6.405625	7.3317857	Multitasking_Type
14:41:50.740	1.0558752	5.849213	7.2378926	0.28749272	-0.22134213	-0.0051654764	1.1761065	6.405625	7.3317857	Multitasking_Type
14:41:50.762	1.0558752	5.849213	7.2378926	0.28749272	-0.22134213	-0.0051654764	1.1761065	6.405625	7.3317857	Multitasking_Type
14:41:50.784	1.0558752	5.849213	7.2378926	0.28749272	-0.22134213	-0.0051654764	1.1761065	6.405625	7.3317857	Multitasking_Type
14:41:50.806	1.0798179	6.0838523	7.2354984	0.28749272	-0.22134213	-0.0051654764	1.1761065	6.405625	7.3317857	Multitasking_Type
14:41:50.829	1.0798179	6.0838523	7.2354984	0.28749272	-0.22134213	-0.0051654764	1.1761065	6.405625	7.3317857	Multitasking_Type
14:41:50.850	1.0798179	6.0838523	7.2354984	0.28749272	-0.22134213	-0.0051654764	1.1761065	6.405625	7.3317857	Multitasking_Type
14:41:50.871	1.0798179	6.0838523	7.2354984	0.28749272	-0.22134213	-0.0051654764	1.1761065	6.405625	7.3317857	Multitasking_Type
14:41:50.892	1.0798179	6.0838523	7.2354984	-0.054591805	0.20198749	-0.018604511	1.1761065	6.405625	7.3317857	Multitasking_Type
14:41:50.913	1.0798179	6.0838523	7.2354984	-0.054591805	0.20198749	-0.018604511	1.1329854	6.6340203	7.1327686	Multitasking_Type
14:41:50.942	1.0798179	6.0838523	7.2354984	-0.054591805	0.20198749	-0.018604511	1.1329854	6.6340203	7.1327686	Multitasking_Type
14:41:50.963	1.0798179	6.0838523	7.2354984	-0.054591805	0.20198749	-0.018604511	1.1329854	6.6340203	7.1327686	Multitasking_Type
14:41:50.985	1.0798179	6.0838523	7.2354984	-0.054591805	0.20198749	-0.018604511	1.1329854	6.6340203	7.1327686	Multitasking_Type
14:41:51.006	1.4940275	6.445388	7.309721	-0.054591805	0.20198749	-0.018604511	1.1329854	6.6340203	7.1327686	Multitasking_Type
14:41:51.028	1.4940275	6.445388	7.309721	-0.054591805	0.20198749	-0.018604511	1.1329854	6.6340203	7.1327686	Multitasking_Type
14:41:51.050	1.4940275	6.445388	7.309721	-0.054591805	0.20198749	-0.018604511	1.1329854	6.6340203	7.1327686	Multitasking_Type
14:41:51.073	1.4940275	6.445388	7.309721	-0.054591805	0.20198749	-0.018604511	1.1329854	6.6340203	7.1327686	Multitasking_Type
14:41:51.096	1.4940275	6.445388	7.309721	-0.050926615	0.09508606	0.020490864	1.1034553	6.4825225	7.275271	Multitasking_Type
14:41:51.117	1.4940275	6.445388	7.309721	-0.050926615	0.09508606	0.020490864	1.1034553	6.4825225	7.275271	Multitasking_Type
14:41:51.137	1.4940275	6.445388	7.309721	-0.050926615	0.09508606	0.020490864	1.1034553	6.4825225	7.275271	Multitasking_Type
14:41:51.159	1.4940275	6.445388	7.309721	-0.050926615	0.09508606	0.020490864	1.1034553	6.4825225	7.275271	Multitasking_Type
14:41:51.179	1.4940275	6.445388	7.309721	-0.050926615	0.09508606	0.020490864	1.1034553	6.4825225	7.275271	Multitasking_Type
14:41:51.200	1.4940275	6.445388	7.309721	-0.050926615	0.09508606	0.020490864	1.1034553	6.4825225	7.275271	Multitasking_Type
14:41:51.230	1.1827718	6.2969427	7.4366174	-0.050926615	0.09508606	0.020490864	1.1034553	6.4825225	7.275271	Multitasking_Type
14:41:51.253	1.1827718	6.2969427	7.4366174	0.11156355	-0.010593625	-0.011274129	1.0599293	6.4172935	7.3392897	Multitasking_Type
14:41:51.275	1.1827718	6.2969427	7.4366174	0.11156355	-0.010593625	-0.011274129	1.0599293	6.4172935	7.3392897	Multitasking_Type
14:41:51.297	1.1827718	6.2969427	7.4366174	0.11156355	-0.010593625	-0.011274129	1.0599293	6.4172935	7.3392897	Multitasking_Type
14:41:51.320	1.1827718	6.2969427	7.4366174	0.11156355	-0.010593625	-0.011274129	1.0599293	6.4172935	7.3392897	Multitasking_Type
14:41:51.342	1.1827718	6.2969427	7.4366174	0.11156355	-0.010593625	-0.011274129	1.0599293	6.4172935	7.3392897	Multitasking_Type
14:41:51.364	1.1827718	6.2969427	7.4366174	0.11156355	-0.010593625	-0.011274129	1.0599293	6.4172935	7.3392897	Multitasking_Type
14:41:51.386	1.1827718	6.2969427	7.4366174	0.11156355	-0.010593625	-0.011274129	1.0599293	6.4172935	7.3392897	Multitasking_Type
14:41:51.408	1.1564348	6.0886407	7.5323887	0.11156355	-0.010593625	-0.011274129	1.0599293	6.4172935	7.3392897	Multitasking_Type
14:41:51.430	1.1564348	6.0886407	7.5323887	0.11156355	-0.010593625	-0.011274129	1.0599293	6.4172935	7.3392897	Multitasking_Type
14:41:51.460	1.1564348	6.0886407	7.5323887	0.29115793	0.20809613	-0.055867292	0.9927715	6.5996995	7.185312	Multitasking_Type
14:41:51.480	1.1564348	6.0886407	7.5323887	0.29115793	0.20809613	-0.055867292	0.9927715	6.5996995	7.185312	Multitasking_Type
14:41:51.501	1.1564348	6.0886407	7.5323887	0.29115793	0.20809613	-0.055867292	0.9927715	6.5996995	7.185312	Multitasking_Type
14:41:51.522	1.1564348	6.0886407	7.5323887	0.29115793	0.20809613	-0.055867292	0.9927715	6.5996995	7.185312	Multitasking_Type
14:41:51.543	1.1564348	6.0886407	7.5323887	0.29115793	0.20809613	-0.055867292	0.9927715	6.5996995	7.185312	Multitasking_Type
14:41:51.567	1.1564348	6.0886407	7.5323887	0.29115793	0.20809613	-0.055867292	0.9927715	6.5996995	7.185312	Multitasking_Type
14:41:51.588	1.1564348	6.0886407	7.5323887	0.29115793	0.20809613	-0.055867292	0.9927715	6.5996995	7.185312	Multitasking_Type
14:41:51.609	1.0199611	6.55313	7.3600006	0.29115793	0.20809613	-0.055867292	0.9927715	6.5996995	7.185312	Multitasking_Type
14:41:51.629	1.0199611	6.55313	7.3600006	-0.07719382	0.12868366	0.055921048	0.9784882	6.6642165	7.127487	Multitasking_Type
14:41:51.651	1.0199611	6.55313	7.3600006	-0.07719382	0.12868366	0.055921048	0.9784882	6.6642165	7.127487	Multitasking_Type
14:41:51.672	1.0199611	6.55313	7.3600006	-0.07719382	0.12868366	0.055921048	0.9784882	6.6642165	7.127487	Multitasking_Type
14:41:51.694	1.0199611	6.55313	7.3600006	-0.07719382	0.12868366	0.055921048	0.9784882	6.6642165	7.127487	Multitasking_Type
14:41:51.717	1.0199611	6.55313	7.3600006	-0.07719382	0.12868366	0.055921048	0.9784882	6.6642165	7.127487	Multitasking_Type
14:41:51.740	1.0199611	6.55313	7.3600006	-0.07719382	0.12868366	0.055921048	0.9784882	6.6642165	7.127487	Multitasking_Type
14:41:51.762	1.0199611	6.55313	7.3600006	-0.07719382	0.12868366	0.055921048	0.9784882	6.6642165	7.127487	Multitasking_Type
14:41:51.783	1.0199611	6.55313	7.3600006	-0.07719382	0.12868366	0.055921048	0.9784882	6.6642165	7.127487	Multitasking_Type
14:41:51.804	1.0798179	6.567496	7.0104365	0.04620096	0.19771142	0.036984228	0.8475704	6.645371	7.1617727	Multitasking_Type
14:41:51.825	1.0798179	6.567496	7.0104365	0.04620096	0.19771142	0.036984228	0.8475704	6.645371	7.1617727	Multitasking_Type
14:41:51.847	1.0798179	6.567496	7.0104365	0.04620096	0.19771142	0.036984228	0.8475704	6.645371	7.1617727	Multitasking_Type
14:41:51.868	1.0798179	6.567496	7.0104365	0.04620096	0.19771142	0.036984228	0.8475704	6.645371	7.1617727	Multitasking_Type
14:41:51.890	1.0798179	6.567496	7.0104365	0.04620096	0.19771142	0.036984228	0.8475704	6.645371	7.1617727	Multitasking_Type
14:41:51.912	1.0798179	6.567496	7.0104365	0.04620096	0.19771142	0.036984228	0.8475704	6.645371	7.1617727	Multitasking_Type
14:41:51.935	1.0798179	6.567496	7.0104365	0.04620096	0.19771142	0.036984228	0.8475704	6.645371	7.1617727	Multitasking_Type
14:41:51.957	1.0798179	6.567496	7.0104365	0.04620096	0.19771142	0.036984228	0.8475704	6.645371	7.1617727	Multitasking_Type
14:41:51.981	1.0798179	6.567496	7.0104365	-0.0142747	0.115855485	0.04920153	0.6756131	6.673979	7.1534514	Multitasking_Type
14:41:52.004	0.7015225	6.5387645	7.0870533	-0.0142747	0.115855485	0.04920153	0.6756131	6.673979	7.1534514	Multitasking_Type
14:41:52.026	0.7015225	6.5387645	7.0870533	-0.0142747	0.115855485	0.04920153	0.6756131	6.673979	7.1534514	Multitasking_Type
14:41:52.050	0.7015225	6.5387645	7.0870533	-0.0142747	0.115855485	0.04920153	0.6756131	6.673979	7.1534514	Multitasking_Type
14:41:52.079	0.7015225	6.5387645	7.0870533	-0.0142747	0.115855485	0.04920153	0.6756131	6.673979	7.1534514	Multitasking_Type
14:41:52.105	0.7015225	6.5387645	7.0870533	-0.0142747	0.115855485	0.04920153	0.6756131	6.673979	7.1534514	Multitasking_Type
14:41:52.128	0.7015225	6.5387645	7.0870533	-0.0142747	0.115855485	0.04920153	0.6756131	6.673979	7.1534514	Multitasking_Type
14:41:52.151	0.7015225	6.5387645	7.0870533	-0.0142747	0.115855485	0.04920153	0.6756131	6.673979	7.1534514	Multitasking_Type
14:41:52.174	0.7015225	6.5387645	7.0870533	-0.026492005	0.084090486	0.054699317	0.52667725	6.6634645	7.1757345	Multitasking_Type
14:41:52.196	0.7015225	6.5387645	7.0870533	-0.026492005	0.084090486	0.054699317	0.52667725	6.6634645	7.1757345	Multitasking_Type
14:41:52.219	0.6440599	6.4956675	6.952974	-0.026492005	0.084090486	0.054699317	0.52667725	6.6634645	7.1757345	Multitasking_Type
14:41:52.241	0.6440599	6.4956675	6.952974	-0.026492005	0.084090486	0.054699317	0.52667725	6.6634645	7.1757345	Multitasking_Type
14:41:52.263	0.6440599	6.4956675	6.952974	-0.026492005	0.084090486	0.054699317	0.52667725	6.6634645	7.1757345	Multitasking_Type
14:41:52.287	0.6440599	6.4956675	6.952974	-0.026492005	0.084090486	0.054699317	0.52667725	6.6634645	7.1757345	Multitasking_Type
14:41:52.309	0.6440599	6.4956675	6.952974	-0.026492005	0.084090486	0.054699317	0.52667725	6.6634645	7.1757345	Multitasking_Type
14:41:52.332	0.6440599	6.4956675	6.952974	-0.026492005	0.084090486	0.054699317	0.52667725	6.6634645	7.1757345	Multitasking_Type
14:41:52.354	0.6440599	6.4956675	6.952974	-0.013663834	-0.057019383	0.0620297	0.5482476	6.667605	7.1702743	Multitasking_Type
14:41:52.376	0.6440599	6.4956675	6.952974	-0.013663834	-0.057019383	0.0620297	0.5482476	6.667605	7.1702743	Multitasking_Type
14:41:52.399	0.6440599	6.4956675	6.952974	-0.013663834	-0.057019383	0.0620297	0.5482476	6.667605	7.1702743	Multitasking_Type
14:41:52.425	0.4166038	6.526793	6.881146	-0.013663834	-0.057019383	0.0620297	0.5482476	6.667605	7.1702743	Multitasking_Type
14:41:52.448	0.4166038	6.526793	6.881146	-0.013663834	-0.057019383	0.0620297	0.5482476	6.667605	7.1702743	Multitasking_Type
14:41:52.470	0.4166038	6.526793	6.881146	-0.013663834	-0.057019383	0.0620297	0.5482476	6.667605	7.1702743	Multitasking_Type
14:41:52.492	0.4166038	6.526793	6.881146	-0.013663834	-0.057019383	0.0620297	0.5482476	6.667605	7.1702743	Multitasking_Type
14:41:52.515	0.4166038	6.526793	6.881146	-0.03504412	0.069429725	0.008884424	0.54722977	6.655889	7.181225	Multitasking_Type
14:41:52.538	0.4166038	6.526793	6.881146	-0.03504412	0.069429725	0.008884424	0.54722977	6.655889	7.181225	Multitasking_Type
14:41:52.562	0.4166038	6.526793	6.881146	-0.03504412	0.069429725	0.008884424	0.54722977	6.655889	7.181225	Multitasking_Type
14:41:52.585	0.4166038	6.526793	6.881146	-0.03504412	0.069429725	0.008884424	0.54722977	6.655889	7.181225	Multitasking_Type
14:41:52.607	0.5458947	6.471725	7.1109962	-0.03504412	0.069429725	0.008884424	0.54722977	6.655889	7.181225	Multitasking_Type
14:41:52.631	0.5458947	6.471725	7.1109962	-0.03504412	0.069429725	0.008884424	0.54722977	6.655889	7.181225	Multitasking_Type
14:41:52.653	0.5458947	6.471725	7.1109962	-0.03504412	0.069429725	0.008884424	0.54722977	6.655889	7.181225	Multitasking_Type
14:41:52.675	0.5458947	6.471725	7.1109962	-0.03504412	0.069429725	0.008884424	0.54722977	6.655889	7.181225	Multitasking_Type
14:41:52.697	0.5458947	6.471725	7.1109962	-0.017329026	0.027890887	-0.010052399	0.48876625	6.6369357	7.2029552	Multitasking_Type
14:41:52.720	0.5458947	6.471725	7.1109962	-0.017329026	0.027890887	-0.010052399	0.48876625	6.6369357	7.2029552	Multitasking_Type
14:41:52.744	0.5458947	6.471725	7.1109962	-0.017329026	0.027890887	-0.010052399	0.48876625	6.6369357	7.2029552	Multitasking_Type
14:41:52.766	0.5458947	6.471725	7.1109962	-0.017329026	0.027890887	-0.010052399	0.48876625	6.6369357	7.2029552	Multitasking_Type
14:41:52.788	0.5458947	6.471725	7.1109962	-0.017329026	0.027890887	-0.010052399	0.48876625	6.6369357	7.2029552	Multitasking_Type
14:41:52.811	0.6081458	6.526793	7.0319853	-0.017329026	0.027890887	-0.010052399	0.48876625	6.6369357	7.2029552	Multitasking_Type
14:41:52.833	0.6081458	6.526793	7.0319853	-0.017329026	0.027890887	-0.010052399	0.48876625	6.6369357	7.2029552	Multitasking_Type
14:41:52.856	0.6081458	6.526793	7.0319853	-0.017329026	0.027890887	-0.010052399	0.48876625	6.6369357	7.2029552	Multitasking_Type
14:41:52.878	0.6081458	6.526793	7.0319853	0.031540193	-0.026476122	-0.03204355	0.5041472	6.6102805	7.226366	Multitasking_Type
14:41:52.901	0.6081458	6.526793	7.0319853	0.031540193	-0.026476122	-0.03204355	0.5041472	6.6102805	7.226366	Multitasking_Type
14:41:52.924	0.6081458	6.526793	7.0319853	0.031540193	-0.026476122	-0.03204355	0.5041472	6.6102805	7.226366	Multitasking_Type
14:41:52.947	0.6081458	6.526793	7.0319853	0.031540193	-0.026476122	-0.03204355	0.5041472	6.6102805	7.226366	Multitasking_Type
14:41:52.970	0.6081458	6.526793	7.0319853	0.031540193	-0.026476122	-0.03204355	0.5041472	6.6102805	7.226366	Multitasking_Type
14:41:52.993	0.6081458	6.526793	7.0319853	0.031540193	-0.026476122	-0.03204355	0.5041472	6.6102805	7.226366	Multitasking_Type
14:41:53.015	0.4285752	6.4693303	7.3312693	0.031540193	-0.026476122	-0.03204355	0.5041472	6.6102805	7.226366	Multitasking_Type
14:41:53.038	0.4285752	6.4693303	7.3312693	0.031540193	-0.026476122	-0.03204355	0.5041472	6.6102805	7.226366	Multitasking_Type
14:41:53.064	0.4285752	6.4693303	7.3312693	-0.039320175	-0.011815355	0.008273559	0.54191965	6.613273	7.2208896	Multitasking_Type
14:41:53.087	0.4285752	6.4693303	7.3312693	-0.039320175	-0.011815355	0.008273559	0.54191965	6.613273	7.2208896	Multitasking_Type
14:41:53.112	0.4285752	6.4693303	7.3312693	-0.039320175	-0.011815355	0.008273559	0.54191965	6.613273	7.2208896	Multitasking_Type
14:41:53.134	0.4285752	6.4693303	7.3312693	-0.039320175	-0.011815355	0.008273559	0.54191965	6.613273	7.2208896	Multitasking_Type
14:41:53.157	0.4285752	6.4693303	7.3312693	-0.039320175	-0.011815355	0.008273559	0.54191965	6.613273	7.2208896	Multitasking_Type
14:41:53.179	0.4285752	6.4693303	7.3312693	-0.039320175	-0.011815355	0.008273559	0.54191965	6.613273	7.2208896	Multitasking_Type
14:41:53.203	0.4285752	6.4693303	7.3312693	-0.039320175	-0.011815355	0.008273559	0.54191965	6.613273	7.2208896	Multitasking_Type
14:41:53.227	0.5243462	6.4334164	7.0966306	-0.039320175	-0.011815355	0.008273559	0.54191965	6.613273	7.2208896	Multitasking_Type
14:41:53.249	0.5243462	6.4334164	7.0966306	-0.06925257	0.0523255	0.006440963	0.53091776	6.5975466	7.2360754	Multitasking_Type
14:41:53.272	0.5243462	6.4334164	7.0966306	-0.06925257	0.0523255	0.006440963	0.53091776	6.5975466	7.2360754	Multitasking_Type
14:41:53.295	0.5243462	6.4334164	7.0966306	-0.06925257	0.0523255	0.006440963	0.53091776	6.5975466	7.2360754	Multitasking_Type
14:41:53.317	0.5243462	6.4334164	7.0966306	-0.06925257	0.0523255	0.006440963	0.53091776	6.5975466	7.2360754	Multitasking_Type
14:41:53.340	0.5243462	6.4334164	7.0966306	-0.06925257	0.0523255	0.006440963	0.53091776	6.5975466	7.2360754	Multitasking_Type
14:41:53.362	0.5243462	6.4334164	7.0966306	-0.06925257	0.0523255	0.006440963	0.53091776	6.5975466	7.2360754	Multitasking_Type
14:41:53.385	0.5243462	6.4334164	7.0966306	-0.06925257	0.0523255	0.006440963	0.53091776	6.5975466	7.2360754	Multitasking_Type
14:41:53.407	0.61293435	6.490879	6.9912825	-0.06925257	0.0523255	0.006440963	0.53091776	6.5975466	7.2360754	Multitasking_Type
14:41:53.430	0.61293435	6.490879	6.9912825	-0.033822387	-0.052743327	0.016214807	0.53725857	6.5703115	7.260348	Multitasking_Type
14:41:53.452	0.61293435	6.490879	6.9912825	-0.033822387	-0.052743327	0.016214807	0.53725857	6.5703115	7.260348	Multitasking_Type
14:41:53.474	0.61293435	6.490879	6.9912825	-0.033822387	-0.052743327	0.016214807	0.53725857	6.5703115	7.260348	Multitasking_Type
14:41:53.497	0.61293435	6.490879	6.9912825	-0.033822387	-0.052743327	0.016214807	0.53725857	6.5703115	7.260348	Multitasking_Type
14:41:53.520	0.61293435	6.490879	6.9912825	-0.033822387	-0.052743327	0.016214807	0.53725857	6.5703115	7.260348	Multitasking_Type
14:41:53.543	0.61293435	6.490879	6.9912825	-0.033822387	-0.052743327	0.016214807	0.53725857	6.5703115	7.260348	Multitasking_Type
14:41:53.585	0.61293435	6.490879	6.9912825	-0.033822387	-0.052743327	0.016214807	0.53725857	6.5703115	7.260348	Multitasking_Type
14:41:53.607	0.54828894	6.325674	7.125362	-0.040541906	-0.045412946	0.003997502	0.57325846	6.5529943	7.273234	Multitasking_Type
14:41:53.630	0.54828894	6.325674	7.125362	-0.040541906	-0.045412946	0.003997502	0.57325846	6.5529943	7.273234	Multitasking_Type
14:41:53.653	0.54828894	6.325674	7.125362	-0.040541906	-0.045412946	0.003997502	0.57325846	6.5529943	7.273234	Multitasking_Type
14:41:53.676	0.54828894	6.325674	7.125362	-0.040541906	-0.045412946	0.003997502	0.57325846	6.5529943	7.273234	Multitasking_Type
14:41:53.699	0.54828894	6.325674	7.125362	-0.040541906	-0.045412946	0.003997502	0.57325846	6.5529943	7.273234	Multitasking_Type
14:41:53.722	0.54828894	6.325674	7.125362	-0.040541906	-0.045412946	0.003997502	0.57325846	6.5529943	7.273234	Multitasking_Type
14:41:53.745	0.54828894	6.325674	7.125362	-0.040541906	-0.045412946	0.003997502	0.57325846	6.5529943	7.273234	Multitasking_Type
14:41:53.767	0.54828894	6.325674	7.125362	-0.040541906	-0.045412946	0.003997502	0.57325846	6.5529943	7.273234	Multitasking_Type
14:41:53.792	0.54828894	6.325674	7.125362	0.040703174	0.010786658	-0.003943746	0.6388855	6.52026	7.297151	Multitasking_Type
14:41:53.814	0.5602603	6.402291	7.1325445	0.040703174	0.010786658	-0.003943746	0.6388855	6.52026	7.297151	Multitasking_Type
14:41:53.836	0.5602603	6.402291	7.1325445	0.040703174	0.010786658	-0.003943746	0.6388855	6.52026	7.297151	Multitasking_Type
14:41:53.859	0.5602603	6.402291	7.1325445	0.040703174	0.010786658	-0.003943746	0.6388855	6.52026	7.297151	Multitasking_Type
14:41:53.881	0.5602603	6.402291	7.1325445	0.040703174	0.010786658	-0.003943746	0.6388855	6.52026	7.297151	Multitasking_Type
14:41:53.904	0.5602603	6.402291	7.1325445	0.040703174	0.010786658	-0.003943746	0.6388855	6.52026	7.297151	Multitasking_Type
14:41:53.927	0.5602603	6.402291	7.1325445	0.040703174	0.010786658	-0.003943746	0.6388855	6.52026	7.297151	Multitasking_Type
14:41:53.949	0.5602603	6.402291	7.1325445	0.040703174	0.010786658	-0.003943746	0.6388855	6.52026	7.297151	Multitasking_Type
14:41:53.971	0.5602603	6.402291	7.1325445	-0.0045008548	0.044995114	-0.01371759	0.6556487	6.487898	7.3244557	Multitasking_Type
14:41:53.994	0.5602603	6.402291	7.1325445	-0.0045008548	0.044995114	-0.01371759	0.6556487	6.487898	7.3244557	Multitasking_Type
14:41:54.017	0.6081458	6.3208857	7.1493044	-0.0045008548	0.044995114	-0.01371759	0.6556487	6.487898	7.3244557	Multitasking_Type
14:41:54.040	0.6081458	6.3208857	7.1493044	-0.0045008548	0.044995114	-0.01371759	0.6556487	6.487898	7.3244557	Multitasking_Type
14:41:54.062	0.6081458	6.3208857	7.1493044	-0.0045008548	0.044995114	-0.01371759	0.6556487	6.487898	7.3244557	Multitasking_Type
14:41:54.087	0.6081458	6.3208857	7.1493044	-0.0045008548	0.044995114	-0.01371759	0.6556487	6.487898	7.3244557	Multitasking_Type
14:41:54.110	0.6081458	6.3208857	7.1493044	-0.0045008548	0.044995114	-0.01371759	0.6556487	6.487898	7.3244557	Multitasking_Type
14:41:54.132	0.6081458	6.3208857	7.1493044	-0.0051117204	-0.0063175685	-0.016771916	0.6556487	6.487898	7.3244557	Multitasking_Type
14:41:54.153	0.6081458	6.3208857	7.1493044	-0.0051117204	-0.0063175685	-0.016771916	0.65348995	6.476566	7.334672	Multitasking_Type
14:41:54.174	0.6081458	6.3208857	7.1493044	-0.0051117204	-0.0063175685	-0.016771916	0.65348995	6.476566	7.334672	Multitasking_Type
14:41:54.196	0.6081458	6.3208857	7.1493044	-0.0051117204	-0.0063175685	-0.016771916	0.65348995	6.476566	7.334672	Multitasking_Type
14:41:54.218	0.6249057	6.2179317	7.204373	-0.0051117204	-0.0063175685	-0.016771916	0.65348995	6.476566	7.334672	Multitasking_Type
14:41:54.242	0.6249057	6.2179317	7.204373	-0.0051117204	-0.0063175685	-0.016771916	0.65348995	6.476566	7.334672	Multitasking_Type
14:41:54.264	0.6249057	6.2179317	7.204373	-0.0051117204	-0.0063175685	-0.016771916	0.65348995	6.476566	7.334672	Multitasking_Type
14:41:54.287	0.6249057	6.2179317	7.204373	-0.0051117204	-0.0063175685	-0.016771916	0.65348995	6.476566	7.334672	Multitasking_Type
14:41:54.310	0.6249057	6.2179317	7.204373	-0.0051117204	-0.0063175685	-0.016771916	0.65348995	6.476566	7.334672	Multitasking_Type
14:41:54.333	0.6249057	6.2179317	7.204373	-0.03198979	-0.049078137	0.0003323107	0.66253465	6.4693756	7.3402004	Multitasking_Type
14:41:54.357	0.6249057	6.2179317	7.204373	-0.03198979	-0.049078137	0.0003323107	0.66253465	6.4693756	7.3402004	Multitasking_Type
14:41:54.380	0.6249057	6.2179317	7.204373	-0.03198979	-0.049078137	0.0003323107	0.66253465	6.4693756	7.3402004	Multitasking_Type
14:41:54.402	0.6249057	6.2179317	7.204373	-0.03198979	-0.049078137	0.0003323107	0.66253465	6.4693756	7.3402004	Multitasking_Type
14:41:54.426	0.68236834	6.3927135	7.4438004	-0.03198979	-0.049078137	0.0003323107	0.66253465	6.4693756	7.3402004	Multitasking_Type
14:41:54.449	0.68236834	6.3927135	7.4438004	-0.03198979	-0.049078137	0.0003323107	0.66253465	6.4693756	7.3402004	Multitasking_Type
14:41:54.472	0.68236834	6.3927135	7.4438004	-0.03198979	-0.049078137	0.0003323107	0.66253465	6.4693756	7.3402004	Multitasking_Type
14:41:54.495	0.68236834	6.3927135	7.4438004	-0.0057225856	0.002234545	0.0015540412	0.66696185	6.4654717	7.343237	Multitasking_Type
14:41:54.517	0.68236834	6.3927135	7.4438004	-0.0057225856	0.002234545	0.0015540412	0.66696185	6.4654717	7.343237	Multitasking_Type
14:41:54.539	0.68236834	6.3927135	7.4438004	-0.0057225856	0.002234545	0.0015540412	0.66696185	6.4654717	7.343237	Multitasking_Type
14:41:54.562	0.68236834	6.3927135	7.4438004	-0.0057225856	0.002234545	0.0015540412	0.66696185	6.4654717	7.343237	Multitasking_Type
14:41:54.597	0.68236834	6.3927135	7.4438004	-0.0057225856	0.002234545	0.0015540412	0.66696185	6.4654717	7.343237	Multitasking_Type
14:41:54.619	0.6201172	6.244269	7.1828246	-0.0057225856	0.002234545	0.0015540412	0.66696185	6.4654717	7.343237	Multitasking_Type
14:41:54.641	0.6201172	6.244269	7.1828246	-0.0057225856	0.002234545	0.0015540412	0.66696185	6.4654717	7.343237	Multitasking_Type
14:41:54.663	0.6201172	6.244269	7.1828246	-0.0057225856	0.002234545	0.0015540412	0.66696185	6.4654717	7.343237	Multitasking_Type
14:41:54.686	0.6201172	6.244269	7.1828246	0.000996932	0.039497327	-0.008219803	0.6963004	6.4642897	7.3415594	Multitasking_Type
14:41:54.710	0.6201172	6.244269	7.1828246	0.000996932	0.039497327	-0.008219803	0.6963004	6.4642897	7.3415594	Multitasking_Type
14:41:54.732	0.6201172	6.244269	7.1828246	0.000996932	0.039497327	-0.008219803	0.6963004	6.4642897	7.3415594	Multitasking_Type
14:41:54.754	0.6201172	6.244269	7.1828246	0.000996932	0.039497327	-0.008219803	0.6963004	6.4642897	7.3415594	Multitasking_Type
14:41:54.776	0.6201172	6.244269	7.1828246	0.000996932	0.039497327	-0.008219803	0.6963004	6.4642897	7.3415594	Multitasking_Type
14:41:54.799	0.6201172	6.244269	7.1828246	0.000996932	0.039497327	-0.008219803	0.6963004	6.4642897	7.3415594	Multitasking_Type
14:41:54.822	0.6296943	6.284971	7.0726876	0.000996932	0.039497327	-0.008219803	0.6963004	6.4642897	7.3415594	Multitasking_Type
14:41:54.845	0.6296943	6.284971	7.0726876	0.000996932	0.039497327	-0.008219803	0.6963004	6.4642897	7.3415594	Multitasking_Type
14:41:54.869	0.6296943	6.284971	7.0726876	-0.0075551816	-0.026476122	0.0003323107	0.67876923	6.455249	7.351146	Multitasking_Type
14:41:54.890	0.6296943	6.284971	7.0726876	-0.0075551816	-0.026476122	0.0003323107	0.67876923	6.455249	7.351146	Multitasking_Type
14:41:54.912	0.6296943	6.284971	7.0726876	-0.0075551816	-0.026476122	0.0003323107	0.67876923	6.455249	7.351146	Multitasking_Type
14:41:54.933	0.6296943	6.284971	7.0726876	-0.0075551816	-0.026476122	0.0003323107	0.67876923	6.455249	7.351146	Multitasking_Type
14:41:54.954	0.6296943	6.284971	7.0726876	-0.0075551816	-0.026476122	0.0003323107	0.67876923	6.455249	7.351146	Multitasking_Type
14:41:54.976	0.6296943	6.284971	7.0726876	-0.0075551816	-0.026476122	0.0003323107	0.67876923	6.455249	7.351146	Multitasking_Type
14:41:54.998	0.6296943	6.284971	7.0726876	-0.0075551816	-0.026476122	0.0003323107	0.67876923	6.455249	7.351146	Multitasking_Type
14:41:55.021	0.600963	6.2682114	7.2450757	-0.0075551816	-0.026476122	0.0003323107	0.67876923	6.455249	7.351146	Multitasking_Type
14:41:55.044	0.600963	6.2682114	7.2450757	0.017490294	0.0120083885	-0.011274129	0.69160604	6.4369025	7.3660197	Multitasking_Type
14:41:55.067	0.600963	6.2682114	7.2450757	0.017490294	0.0120083885	-0.011274129	0.69160604	6.4369025	7.3660197	Multitasking_Type
14:41:55.093	0.600963	6.2682114	7.2450757	0.017490294	0.0120083885	-0.011274129	0.69160604	6.4369025	7.3660197	Multitasking_Type
14:41:55.115	0.600963	6.2682114	7.2450757	0.017490294	0.0120083885	-0.011274129	0.69160604	6.4369025	7.3660197	Multitasking_Type
14:41:55.139	0.600963	6.2682114	7.2450757	0.017490294	0.0120083885	-0.011274129	0.69160604	6.4369025	7.3660197	Multitasking_Type
14:41:55.162	0.600963	6.2682114	7.2450757	0.017490294	0.0120083885	-0.011274129	0.69160604	6.4369025	7.3660197	Multitasking_Type
14:41:55.184	0.600963	6.2682114	7.2450757	0.017490294	0.0120083885	-0.011274129	0.69160604	6.4369025	7.3660197	Multitasking_Type
14:41:55.206	0.7709565	6.3328567	7.3240867	0.017490294	0.0120083885	-0.011274129	0.69160604	6.4369025	7.3660197	Multitasking_Type
14:41:55.229	0.7709565	6.3328567	7.3240867	-0.011831238	-0.040526025	-0.018604511	0.7115196	6.483061	7.3235216	Multitasking_Type
14:41:55.252	0.7709565	6.3328567	7.3240867	-0.011831238	-0.040526025	-0.018604511	0.7115196	6.483061	7.3235216	Multitasking_Type
14:41:55.275	0.7709565	6.3328567	7.3240867	-0.011831238	-0.040526025	-0.018604511	0.7115196	6.483061	7.3235216	Multitasking_Type
14:41:55.298	0.7709565	6.3328567	7.3240867	-0.011831238	-0.040526025	-0.018604511	0.7115196	6.483061	7.3235216	Multitasking_Type
14:41:55.320	0.7709565	6.3328567	7.3240867	-0.011831238	-0.040526025	-0.018604511	0.7115196	6.483061	7.3235216	Multitasking_Type
14:41:55.343	0.7709565	6.3328567	7.3240867	-0.011831238	-0.040526025	-0.018604511	0.7115196	6.483061	7.3235216	Multitasking_Type
14:41:55.366	0.7709565	6.3328567	7.3240867	-0.011831238	-0.040526025	-0.018604511	0.7115196	6.483061	7.3235216	Multitasking_Type
14:41:55.389	0.7709565	6.3328567	7.3240867	-0.011831238	-0.040526025	-0.018604511	0.7115196	6.483061	7.3235216	Multitasking_Type
14:41:55.412	0.74222517	6.2682114	7.0439563	-0.230521	-0.11077553	0.0009431759	0.7519323	6.463969	7.3363476	Multitasking_Type
14:41:55.435	0.74222517	6.2682114	7.0439563	-0.230521	-0.11077553	0.0009431759	0.7519323	6.463969	7.3363476	Multitasking_Type
14:41:55.458	0.74222517	6.2682114	7.0439563	-0.230521	-0.11077553	0.0009431759	0.7519323	6.463969	7.3363476	Multitasking_Type
14:41:55.481	0.74222517	6.2682114	7.0439563	-0.230521	-0.11077553	0.0009431759	0.7519323	6.463969	7.3363476	Multitasking_Type
14:41:55.508	0.74222517	6.2682114	7.0439563	-0.230521	-0.11077553	0.0009431759	0.7519323	6.463969	7.3363476	Multitasking_Type
14:41:55.531	0.74222517	6.2682114	7.0439563	-0.230521	-0.11077553	0.0009431759	0.7519323	6.463969	7.3363476	Multitasking_Type
14:41:55.554	0.74222517	6.2682114	7.0439563	-0.230521	-0.11077553	0.0009431759	0.7519323	6.463969	7.3363476	Multitasking_Type
14:41:55.594	0.74222517	6.2682114	7.0439563	0.018712025	-0.0063175685	-0.008219803	0.7449234	6.406117	7.387629	Multitasking_Type
14:41:55.618	0.749408	6.2969427	7.431829	0.018712025	-0.0063175685	-0.008219803	0.7449234	6.406117	7.387629	Multitasking_Type
14:41:55.642	0.749408	6.2969427	7.431829	0.018712025	-0.0063175685	-0.008219803	0.7449234	6.406117	7.387629	Multitasking_Type
14:41:55.665	0.749408	6.2969427	7.431829	0.018712025	-0.0063175685	-0.008219803	0.7449234	6.406117	7.387629	Multitasking_Type
14:41:55.688	0.749408	6.2969427	7.431829	0.018712025	-0.0063175685	-0.008219803	0.7449234	6.406117	7.387629	Multitasking_Type
14:41:55.712	0.749408	6.2969427	7.431829	0.018712025	-0.0063175685	-0.008219803	0.7449234	6.406117	7.387629	Multitasking_Type
14:41:55.735	0.749408	6.2969427	7.431829	0.018712025	-0.0063175685	-0.008219803	0.7449234	6.406117	7.387629	Multitasking_Type
14:41:55.759	0.749408	6.2969427	7.431829	0.028485868	-0.044802077	-0.022269703	0.7329324	6.412539	7.3832545	Multitasking_Type
14:41:55.781	0.749408	6.2969427	7.431829	0.028485868	-0.044802077	-0.022269703	0.7329324	6.412539	7.3832545	Multitasking_Type
14:41:55.803	0.749408	6.2969427	7.431829	0.028485868	-0.044802077	-0.022269703	0.7329324	6.412539	7.3832545	Multitasking_Type
14:41:55.825	0.54828894	6.1915946	7.3600006	0.028485868	-0.044802077	-0.022269703	0.7329324	6.412539	7.3832545	Multitasking_Type
14:41:55.848	0.54828894	6.1915946	7.3600006	0.028485868	-0.044802077	-0.022269703	0.7329324	6.412539	7.3832545	Multitasking_Type
14:41:55.872	0.54828894	6.1915946	7.3600006	0.028485868	-0.044802077	-0.022269703	0.7329324	6.412539	7.3832545	Multitasking_Type
14:41:55.895	0.54828894	6.1915946	7.3600006	0.028485868	-0.044802077	-0.022269703	0.7329324	6.412539	7.3832545	Multitasking_Type
14:41:55.917	0.54828894	6.1915946	7.3600006	0.028485868	-0.044802077	-0.022269703	0.7329324	6.412539	7.3832545	Multitasking_Type
14:41:55.940	0.54828894	6.1915946	7.3600006	0.38584206	-0.44125363	-0.044260852	0.9511675	6.7006106	7.0969996	Multitasking_Type
14:41:55.963	0.54828894	6.1915946	7.3600006	0.38584206	-0.44125363	-0.044260852	0.9511675	6.7006106	7.0969996	Multitasking_Type
14:41:55.986	0.54828894	6.1915946	7.3600006	0.38584206	-0.44125363	-0.044260852	0.9511675	6.7006106	7.0969996	Multitasking_Type
14:41:56.009	0.61293435	6.220326	7.8197017	0.38584206	-0.44125363	-0.044260852	0.9511675	6.7006106	7.0969996	Multitasking_Type
14:41:56.031	0.61293435	6.220326	7.8197017	0.38584206	-0.44125363	-0.044260852	0.9511675	6.7006106	7.0969996	Multitasking_Type
14:41:56.053	0.61293435	6.220326	7.8197017	0.38584206	-0.44125363	-0.044260852	0.9511675	6.7006106	7.0969996	Multitasking_Type
14:41:56.075	0.61293435	6.220326	7.8197017	0.38584206	-0.44125363	-0.044260852	0.9511675	6.7006106	7.0969996	Multitasking_Type
14:41:56.097	0.61293435	6.220326	7.8197017	0.38584206	-0.44125363	-0.044260852	0.9511675	6.7006106	7.0969996	Multitasking_Type
14:41:56.119	0.61293435	6.220326	7.8197017	-0.15721716	0.17022249	0.055310186	0.98053914	7.048175	6.747741	Multitasking_Type
14:41:56.140	0.61293435	6.220326	7.8197017	-0.15721716	0.17022249	0.055310186	0.98053914	7.048175	6.747741	Multitasking_Type
14:41:56.165	0.61293435	6.220326	7.8197017	-0.15721716	0.17022249	0.055310186	0.98053914	7.048175	6.747741	Multitasking_Type
14:41:56.186	0.61293435	6.220326	7.8197017	-0.15721716	0.17022249	0.055310186	0.98053914	7.048175	6.747741	Multitasking_Type
14:41:56.208	1.1995317	7.2354984	5.813299	-0.15721716	0.17022249	0.055310186	0.98053914	7.048175	6.747741	Multitasking_Type
14:41:56.230	1.1995317	7.2354984	5.813299	-0.15721716	0.17022249	0.055310186	0.98053914	7.048175	6.747741	Multitasking_Type
14:41:56.251	1.1995317	7.2354984	5.813299	-0.15721716	0.17022249	0.055310186	0.98053914	7.048175	6.747741	Multitasking_Type
14:41:56.272	1.1995317	7.2354984	5.813299	-0.15721716	0.17022249	0.055310186	0.98053914	7.048175	6.747741	Multitasking_Type
14:41:56.293	1.1995317	7.2354984	5.813299	-0.13094996	-0.20607051	-0.04181739	1.1521007	6.5677323	7.1908164	Multitasking_Type
14:41:56.314	1.1995317	7.2354984	5.813299	-0.13094996	-0.20607051	-0.04181739	1.1521007	6.5677323	7.1908164	Multitasking_Type
14:41:56.336	1.1995317	7.2354984	5.813299	-0.13094996	-0.20607051	-0.04181739	1.1521007	6.5677323	7.1908164	Multitasking_Type
14:41:56.357	1.1995317	7.2354984	5.813299	-0.13094996	-0.20607051	-0.04181739	1.1521007	6.5677323	7.1908164	Multitasking_Type
14:41:56.378	1.1995317	7.2354984	5.813299	-0.13094996	-0.20607051	-0.04181739	1.1521007	6.5677323	7.1908164	Multitasking_Type
14:41:56.398	1.1995317	7.2354984	5.813299	-0.13094996	-0.20607051	-0.04181739	1.1521007	6.5677323	7.1908164	Multitasking_Type
14:41:56.420	0.7805336	6.737489	6.8332605	-0.13094996	-0.20607051	-0.04181739	1.1521007	6.5677323	7.1908164	Multitasking_Type
14:41:56.441	0.7805336	6.737489	6.8332605	-0.13094996	-0.20607051	-0.04181739	1.1521007	6.5677323	7.1908164	Multitasking_Type
14:41:56.473	0.7805336	6.737489	6.8332605	0.3620183	0.67052114	0.07363614	1.1077683	6.493207	7.26508	Multitasking_Type
14:41:56.494	0.7805336	6.737489	6.8332605	0.3620183	0.67052114	0.07363614	1.1077683	6.493207	7.26508	Multitasking_Type
14:41:56.515	0.7805336	6.737489	6.8332605	0.3620183	0.67052114	0.07363614	1.1077683	6.493207	7.26508	Multitasking_Type
14:41:56.536	0.7805336	6.737489	6.8332605	0.3620183	0.67052114	0.07363614	1.1077683	6.493207	7.26508	Multitasking_Type
14:41:56.558	0.7805336	6.737489	6.8332605	0.3620183	0.67052114	0.07363614	1.1077683	6.493207	7.26508	Multitasking_Type
14:41:56.580	0.7805336	6.737489	6.8332605	0.3620183	0.67052114	0.07363614	1.1077683	6.493207	7.26508	Multitasking_Type
14:41:56.604	1.228263	6.25624	7.206767	0.3620183	0.67052114	0.07363614	1.1077683	6.493207	7.26508	Multitasking_Type
14:41:56.626	1.228263	6.25624	7.206767	0.3620183	0.67052114	0.07363614	1.1077683	6.493207	7.26508	Multitasking_Type
14:41:56.649	1.228263	6.25624	7.206767	0.3620183	0.67052114	0.07363614	1.1077683	6.493207	7.26508	Multitasking_Type
14:41:56.671	1.228263	6.25624	7.206767	0.26061466	0.32538226	0.016825672	0.19697767	6.7310014	7.129177	Multitasking_Type
14:41:56.692	1.228263	6.25624	7.206767	0.26061466	0.32538226	0.016825672	0.19697767	6.7310014	7.129177	Multitasking_Type
14:41:56.728	1.228263	6.25624	7.206767	0.26061466	0.32538226	0.016825672	0.19697767	6.7310014	7.129177	Multitasking_Type
14:41:56.748	1.228263	6.25624	7.206767	0.26061466	0.32538226	0.016825672	0.19697767	6.7310014	7.129177	Multitasking_Type
14:41:56.770	1.228263	6.25624	7.206767	0.26061466	0.32538226	0.016825672	0.19697767	6.7310014	7.129177	Multitasking_Type
14:41:56.816	0.038308397	6.864386	7.187613	0.26061466	0.32538226	0.016825672	0.19697767	6.7310014	7.129177	Multitasking_Type
14:41:56.837	0.038308397	6.864386	7.187613	-0.114456594	-0.11138639	0.024156056	0.13259032	6.755002	7.1079264	Multitasking_Type
14:41:56.858	0.038308397	6.864386	7.187613	-0.114456594	-0.11138639	0.024156056	0.13259032	6.755002	7.1079264	Multitasking_Type
14:41:56.880	0.038308397	6.864386	7.187613	-0.114456594	-0.11138639	0.024156056	0.13259032	6.755002	7.1079264	Multitasking_Type
14:41:56.901	0.038308397	6.864386	7.187613	-0.114456594	-0.11138639	0.024156056	0.13259032	6.755002	7.1079264	Multitasking_Type
14:41:56.922	0.038308397	6.864386	7.187613	-0.114456594	-0.11138639	0.024156056	0.13259032	6.755002	7.1079264	Multitasking_Type
14:41:56.943	0.038308397	6.864386	7.187613	-0.114456594	-0.11138639	0.024156056	0.13259032	6.755002	7.1079264	Multitasking_Type
14:41:56.965	0.038308397	6.864386	7.187613	-0.114456594	-0.11138639	0.024156056	0.13259032	6.755002	7.1079264	Multitasking_Type
14:41:56.987	0.038308397	6.864386	7.187613	-0.114456594	-0.11138639	0.024156056	0.13259032	6.755002	7.1079264	Multitasking_Type
14:41:57.008	-0.08619389	6.6848154	6.962551	-0.114456594	-0.11138639	0.024156056	0.13259032	6.755002	7.1079264	Multitasking_Type
14:41:57.030	-0.08619389	6.6848154	6.962551	-0.04481796	-0.05213246	0.030264707	0.252027	6.6735477	7.181261	Multitasking_Type
14:41:57.052	-0.08619389	6.6848154	6.962551	-0.04481796	-0.05213246	0.030264707	0.252027	6.6735477	7.181261	Multitasking_Type
14:41:57.074	-0.08619389	6.6848154	6.962551	-0.04481796	-0.05213246	0.030264707	0.252027	6.6735477	7.181261	Multitasking_Type
14:41:57.096	-0.08619389	6.6848154	6.962551	-0.04481796	-0.05213246	0.030264707	0.252027	6.6735477	7.181261	Multitasking_Type
14:41:57.119	-0.08619389	6.6848154	6.962551	-0.04481796	-0.05213246	0.030264707	0.252027	6.6735477	7.181261	Multitasking_Type
14:41:57.142	-0.08619389	6.6848154	6.962551	-0.04481796	-0.05213246	0.030264707	0.252027	6.6735477	7.181261	Multitasking_Type
14:41:57.164	-0.08619389	6.6848154	6.962551	-0.04481796	-0.05213246	0.030264707	0.252027	6.6735477	7.181261	Multitasking_Type
14:41:57.187	-0.08619389	6.6848154	6.962551	-0.04481796	-0.05213246	0.030264707	0.252027	6.6735477	7.181261	Multitasking_Type
14:41:57.211	0.24900457	6.5148215	7.2809896	0.104844026	-0.023421794	0.025377786	0.37424752	6.7807865	7.0746856	Multitasking_Type
14:41:57.234	0.24900457	6.5148215	7.2809896	0.104844026	-0.023421794	0.025377786	0.37424752	6.7807865	7.0746856	Multitasking_Type
14:41:57.255	0.24900457	6.5148215	7.2809896	0.104844026	-0.023421794	0.025377786	0.37424752	6.7807865	7.0746856	Multitasking_Type
14:41:57.279	0.24900457	6.5148215	7.2809896	0.104844026	-0.023421794	0.025377786	0.37424752	6.7807865	7.0746856	Multitasking_Type
14:41:57.326	0.24900457	6.5148215	7.2809896	0.104844026	-0.023421794	0.025377786	0.37424752	6.7807865	7.0746856	Multitasking_Type
14:41:57.349	0.24900457	6.5148215	7.2809896	0.104844026	-0.023421794	0.025377786	0.37424752	6.7807865	7.0746856	Multitasking_Type
14:41:57.372	0.24900457	6.5148215	7.2809896	0.104844026	-0.023421794	0.025377786	0.37424752	6.7807865	7.0746856	Multitasking_Type
14:41:57.395	0.24900457	6.5148215	7.2809896	-0.05520267	-0.0057067033	0.021101728	0.39130965	6.8019433	7.0534215	Multitasking_Type
14:41:57.417	0.35435268	6.656084	6.632141	-0.05520267	-0.0057067033	0.021101728	0.39130965	6.8019433	7.0534215	Multitasking_Type
14:41:57.441	0.35435268	6.656084	6.632141	-0.05520267	-0.0057067033	0.021101728	0.39130965	6.8019433	7.0534215	Multitasking_Type
14:41:57.463	0.35435268	6.656084	6.632141	-0.05520267	-0.0057067033	0.021101728	0.39130965	6.8019433	7.0534215	Multitasking_Type
14:41:57.486	0.35435268	6.656084	6.632141	-0.05520267	-0.0057067033	0.021101728	0.39130965	6.8019433	7.0534215	Multitasking_Type
14:41:57.509	0.35435268	6.656084	6.632141	-0.05520267	-0.0057067033	0.021101728	0.39130965	6.8019433	7.0534215	Multitasking_Type
14:41:57.535	0.35435268	6.656084	6.632141	-0.05520267	-0.0057067033	0.021101728	0.39130965	6.8019433	7.0534215	Multitasking_Type
14:41:57.556	0.35435268	6.656084	6.632141	0.15432411	-0.5279965	-0.07602585	0.7002838	6.7741294	7.056283	Multitasking_Type
14:41:57.578	0.35435268	6.656084	6.632141	0.15432411	-0.5279965	-0.07602585	0.7002838	6.7741294	7.056283	Multitasking_Type
14:41:57.602	0.23942748	6.5004563	6.902694	0.15432411	-0.5279965	-0.07602585	0.7002838	6.7741294	7.056283	Multitasking_Type
14:41:57.625	0.23942748	6.5004563	6.902694	0.15432411	-0.5279965	-0.07602585	0.7002838	6.7741294	7.056283	Multitasking_Type
14:41:57.647	0.23942748	6.5004563	6.902694	0.15432411	-0.5279965	-0.07602585	0.7002838	6.7741294	7.056283	Multitasking_Type
14:41:57.669	0.23942748	6.5004563	6.902694	0.15432411	-0.5279965	-0.07602585	0.7002838	6.7741294	7.056283	Multitasking_Type
14:41:57.691	0.23942748	6.5004563	6.902694	0.15432411	-0.5279965	-0.07602585	0.7002838	6.7741294	7.056283	Multitasking_Type
14:41:57.715	0.23942748	6.5004563	6.902694	0.15432411	-0.5279965	-0.07602585	0.7002838	6.7741294	7.056283	Multitasking_Type
14:41:57.737	0.23942748	6.5004563	6.902694	0.17814785	-0.19690754	-0.07908017	0.91006047	6.8858294	6.9229636	Multitasking_Type
14:41:57.759	0.23942748	6.5004563	6.902694	0.17814785	-0.19690754	-0.07908017	0.91006047	6.8858294	6.9229636	Multitasking_Type
14:41:57.781	0.23942748	6.5004563	6.902694	0.17814785	-0.19690754	-0.07908017	0.91006047	6.8858294	6.9229636	Multitasking_Type
14:41:57.819	0.60335726	6.524399	6.5459476	0.17814785	-0.19690754	-0.07908017	0.91006047	6.8858294	6.9229636	Multitasking_Type
14:41:57.842	0.60335726	6.524399	6.5459476	0.17814785	-0.19690754	-0.07908017	0.91006047	6.8858294	6.9229636	Multitasking_Type
14:41:57.864	0.60335726	6.524399	6.5459476	0.17814785	-0.19690754	-0.07908017	0.91006047	6.8858294	6.9229636	Multitasking_Type
14:41:57.886	0.60335726	6.524399	6.5459476	0.17814785	-0.19690754	-0.07908017	0.91006047	6.8858294	6.9229636	Multitasking_Type
14:41:57.908	0.60335726	6.524399	6.5459476	0.17814785	-0.19690754	-0.07908017	0.91006047	6.8858294	6.9229636	Multitasking_Type
14:41:57.930	0.60335726	6.524399	6.5459476	0.045590095	-0.015480547	0.00949529	1.1788331	7.3059278	6.4345984	Multitasking_Type
14:41:57.953	0.60335726	6.524399	6.5459476	0.045590095	-0.015480547	0.00949529	1.1788331	7.3059278	6.4345984	Multitasking_Type
14:41:57.976	0.60335726	6.524399	6.5459476	0.045590095	-0.015480547	0.00949529	1.1788331	7.3059278	6.4345984	Multitasking_Type
14:41:57.998	0.60335726	6.524399	6.5459476	0.045590095	-0.015480547	0.00949529	1.1788331	7.3059278	6.4345984	Multitasking_Type
14:41:58.020	1.0941836	7.616188	5.5906315	0.045590095	-0.015480547	0.00949529	1.1788331	7.3059278	6.4345984	Multitasking_Type
14:41:58.051	1.0941836	7.616188	5.5906315	0.045590095	-0.015480547	0.00949529	1.1788331	7.3059278	6.4345984	Multitasking_Type
14:41:58.072	1.0941836	7.616188	5.5906315	0.045590095	-0.015480547	0.00949529	1.1788331	7.3059278	6.4345984	Multitasking_Type
14:41:58.094	1.0941836	7.616188	5.5906315	-0.83711016	0.23497419	0.4138881	1.0321473	7.1910214	6.587424	Multitasking_Type
14:41:58.117	1.0941836	7.616188	5.5906315	-0.83711016	0.23497419	0.4138881	1.0321473	7.1910214	6.587424	Multitasking_Type
14:41:58.138	1.0941836	7.616188	5.5906315	-0.83711016	0.23497419	0.4138881	1.0321473	7.1910214	6.587424	Multitasking_Type
14:41:58.159	1.0941836	7.616188	5.5906315	-0.83711016	0.23497419	0.4138881	1.0321473	7.1910214	6.587424	Multitasking_Type
14:41:58.180	1.0941836	7.616188	5.5906315	-0.83711016	0.23497419	0.4138881	1.0321473	7.1910214	6.587424	Multitasking_Type
14:41:58.201	1.0941836	7.616188	5.5906315	-0.83711016	0.23497419	0.4138881	1.0321473	7.1910214	6.587424	Multitasking_Type
14:41:58.224	1.1157321	7.4629545	5.047131	-0.83711016	0.23497419	0.4138881	1.0321473	7.1910214	6.587424	Multitasking_Type
14:41:58.247	1.1157321	7.4629545	5.047131	-0.83711016	0.23497419	0.4138881	1.0321473	7.1910214	6.587424	Multitasking_Type
14:41:58.269	1.1157321	7.4629545	5.047131	-0.83711016	0.23497419	0.4138881	1.0321473	7.1910214	6.587424	Multitasking_Type
14:41:58.291	1.1157321	7.4629545	5.047131	-0.2604534	-0.05213246	-0.07297152	0.5871283	6.727723	7.110786	Multitasking_Type
14:41:58.317	1.1157321	7.4629545	5.047131	-0.2604534	-0.05213246	-0.07297152	0.5871283	6.727723	7.110786	Multitasking_Type
14:41:58.337	1.1157321	7.4629545	5.047131	-0.2604534	-0.05213246	-0.07297152	0.5871283	6.727723	7.110786	Multitasking_Type
14:41:58.358	1.1157321	7.4629545	5.047131	-0.2604534	-0.05213246	-0.07297152	0.5871283	6.727723	7.110786	Multitasking_Type
14:41:58.379	1.1157321	7.4629545	5.047131	-0.2604534	-0.05213246	-0.07297152	0.5871283	6.727723	7.110786	Multitasking_Type
14:41:58.400	1.1157321	7.4629545	5.047131	-0.2604534	-0.05213246	-0.07297152	0.5871283	6.727723	7.110786	Multitasking_Type
14:41:58.422	0.5554718	6.5483418	6.4525704	-0.2604534	-0.05213246	-0.07297152	0.5871283	6.727723	7.110786	Multitasking_Type
14:41:58.459	0.5554718	6.5483418	6.4525704	-0.11079141	-0.1077212	0.032708168	0.8756784	6.468115	7.3189473	Multitasking_Type
14:41:58.480	0.5554718	6.5483418	6.4525704	-0.11079141	-0.1077212	0.032708168	0.8756784	6.468115	7.3189473	Multitasking_Type
14:41:58.501	0.5554718	6.5483418	6.4525704	-0.11079141	-0.1077212	0.032708168	0.8756784	6.468115	7.3189473	Multitasking_Type
14:41:58.521	0.5554718	6.5483418	6.4525704	-0.11079141	-0.1077212	0.032708168	0.8756784	6.468115	7.3189473	Multitasking_Type
14:41:58.542	0.5554718	6.5483418	6.4525704	-0.11079141	-0.1077212	0.032708168	0.8756784	6.468115	7.3189473	Multitasking_Type
14:41:58.572	0.5554718	6.5483418	6.4525704	-0.11079141	-0.1077212	0.032708168	0.8756784	6.468115	7.3189473	Multitasking_Type
14:41:58.593	0.5554718	6.5483418	6.4525704	-0.11079141	-0.1077212	0.032708168	0.8756784	6.468115	7.3189473	Multitasking_Type
14:41:58.614	0.3304099	6.32328	7.292961	-0.11079141	-0.1077212	0.032708168	0.8756784	6.468115	7.3189473	Multitasking_Type
14:41:58.636	0.3304099	6.32328	7.292961	0.09018326	0.48726153	0.06997095	0.51127815	6.3876834	7.4233685	Multitasking_Type
14:41:58.657	0.3304099	6.32328	7.292961	0.09018326	0.48726153	0.06997095	0.51127815	6.3876834	7.4233685	Multitasking_Type
14:41:58.679	0.3304099	6.32328	7.292961	0.09018326	0.48726153	0.06997095	0.51127815	6.3876834	7.4233685	Multitasking_Type
14:41:58.702	0.3304099	6.32328	7.292961	0.09018326	0.48726153	0.06997095	0.51127815	6.3876834	7.4233685	Multitasking_Type
14:41:58.724	0.3304099	6.32328	7.292961	0.09018326	0.48726153	0.06997095	0.51127815	6.3876834	7.4233685	Multitasking_Type
14:41:58.745	0.3304099	6.32328	7.292961	0.09018326	0.48726153	0.06997095	0.51127815	6.3876834	7.4233685	Multitasking_Type
14:41:58.770	0.3304099	6.32328	7.292961	0.09018326	0.48726153	0.06997095	0.51127815	6.3876834	7.4233685	Multitasking_Type
14:41:58.791	0.3304099	6.32328	7.292961	0.09018326	0.48726153	0.06997095	0.51127815	6.3876834	7.4233685	Multitasking_Type
14:41:58.812	0.47167215	6.2155375	7.7478733	0.24045612	-0.05763025	-0.015550185	0.51127815	6.3876834	7.4233685	Multitasking_Type
14:41:58.833	0.47167215	6.2155375	7.7478733	0.24045612	-0.05763025	-0.015550185	0.3903091	6.488789	7.3425894	Multitasking_Type
14:41:58.860	0.47167215	6.2155375	7.7478733	0.24045612	-0.05763025	-0.015550185	0.3903091	6.488789	7.3425894	Multitasking_Type
14:41:58.881	0.47167215	6.2155375	7.7478733	0.24045612	-0.05763025	-0.015550185	0.3903091	6.488789	7.3425894	Multitasking_Type
14:41:58.902	0.47167215	6.2155375	7.7478733	0.24045612	-0.05763025	-0.015550185	0.3903091	6.488789	7.3425894	Multitasking_Type
14:41:58.923	0.47167215	6.2155375	7.7478733	0.24045612	-0.05763025	-0.015550185	0.3903091	6.488789	7.3425894	Multitasking_Type
14:41:58.946	0.47167215	6.2155375	7.7478733	0.24045612	-0.05763025	-0.015550185	0.3903091	6.488789	7.3425894	Multitasking_Type
14:41:58.969	0.47167215	6.2155375	7.7478733	0.24045612	-0.05763025	-0.015550185	0.3903091	6.488789	7.3425894	Multitasking_Type
14:41:58.992	0.47167215	6.2155375	7.7478733	0.24045612	-0.05763025	-0.015550185	0.3903091	6.488789	7.3425894	Multitasking_Type
14:41:59.017	0.08858817	6.3927135	7.1157846	0.13050036	0.58072394	-0.024102299	0.17703927	6.6901827	7.1680155	Multitasking_Type
14:41:59.039	0.08858817	6.3927135	7.1157846	0.13050036	0.58072394	-0.024102299	0.17703927	6.6901827	7.1680155	Multitasking_Type
14:41:59.061	0.08858817	6.3927135	7.1157846	0.13050036	0.58072394	-0.024102299	0.17703927	6.6901827	7.1680155	Multitasking_Type
14:41:59.083	0.08858817	6.3927135	7.1157846	0.13050036	0.58072394	-0.024102299	0.17703927	6.6901827	7.1680155	Multitasking_Type
14:41:59.104	0.08858817	6.3927135	7.1157846	0.13050036	0.58072394	-0.024102299	0.17703927	6.6901827	7.1680155	Multitasking_Type
14:41:59.138	0.08858817	6.3927135	7.1157846	0.13050036	0.58072394	-0.024102299	0.17703927	6.6901827	7.1680155	Multitasking_Type
14:41:59.159	0.08858817	6.3927135	7.1157846	0.13050036	0.58072394	-0.024102299	0.17703927	6.6901827	7.1680155	Multitasking_Type
14:41:59.180	0.08858817	6.3927135	7.1157846	-0.17737572	-0.5536528	-0.16887736	0.26936024	6.5357976	7.3062363	Multitasking_Type
14:41:59.201	0.08858817	6.3927135	7.1157846	-0.17737572	-0.5536528	-0.16887736	0.26936024	6.5357976	7.3062363	Multitasking_Type
14:41:59.221	-0.50998056	6.4980617	6.93382	-0.17737572	-0.5536528	-0.16887736	0.26936024	6.5357976	7.3062363	Multitasking_Type
14:41:59.242	-0.50998056	6.4980617	6.93382	-0.17737572	-0.5536528	-0.16887736	0.26936024	6.5357976	7.3062363	Multitasking_Type
14:41:59.263	-0.50998056	6.4980617	6.93382	-0.17737572	-0.5536528	-0.16887736	0.26936024	6.5357976	7.3062363	Multitasking_Type
14:41:59.284	-0.50998056	6.4980617	6.93382	-0.17737572	-0.5536528	-0.16887736	0.26936024	6.5357976	7.3062363	Multitasking_Type
14:41:59.325	-0.50998056	6.4980617	6.93382	-0.17737572	-0.5536528	-0.16887736	0.26936024	6.5357976	7.3062363	Multitasking_Type
14:41:59.346	-0.50998056	6.4980617	6.93382	-0.17737572	-0.5536528	-0.16887736	0.26936024	6.5357976	7.3062363	Multitasking_Type
14:41:59.367	-0.50998056	6.4980617	6.93382	-0.09429805	0.11707721	0.02232346	0.6291106	6.4773893	7.336073	Multitasking_Type
14:41:59.387	-0.50998056	6.4980617	6.93382	-0.09429805	0.11707721	0.02232346	0.6291106	6.4773893	7.336073	Multitasking_Type
14:41:59.408	0.531529	6.5794673	7.2594414	-0.09429805	0.11707721	0.02232346	0.6291106	6.4773893	7.336073	Multitasking_Type
14:41:59.433	0.531529	6.5794673	7.2594414	-0.09429805	0.11707721	0.02232346	0.6291106	6.4773893	7.336073	Multitasking_Type
14:41:59.453	0.531529	6.5794673	7.2594414	-0.09429805	0.11707721	0.02232346	0.6291106	6.4773893	7.336073	Multitasking_Type
14:41:59.475	0.531529	6.5794673	7.2594414	-0.09429805	0.11707721	0.02232346	0.6291106	6.4773893	7.336073	Multitasking_Type
14:41:59.496	0.531529	6.5794673	7.2594414	-0.09429805	0.11707721	0.02232346	0.6291106	6.4773893	7.336073	Multitasking_Type
14:41:59.518	0.531529	6.5794673	7.2594414	-0.09429805	0.11707721	0.02232346	0.6291106	6.4773893	7.336073	Multitasking_Type
14:41:59.541	0.531529	6.5794673	7.2594414	0.23434746	0.0346104	-0.02288057	0.69129145	6.370473	7.4235773	Multitasking_Type
14:41:59.562	0.531529	6.5794673	7.2594414	0.23434746	0.0346104	-0.02288057	0.69129145	6.370473	7.4235773	Multitasking_Type
14:41:59.584	0.531529	6.5794673	7.2594414	0.23434746	0.0346104	-0.02288057	0.69129145	6.370473	7.4235773	Multitasking_Type
14:41:59.605	0.9074302	6.0479383	6.63693	0.23434746	0.0346104	-0.02288057	0.69129145	6.370473	7.4235773	Multitasking_Type
14:41:59.640	0.9074302	6.0479383	6.63693	0.23434746	0.0346104	-0.02288057	0.69129145	6.370473	7.4235773	Multitasking_Type
14:41:59.661	0.9074302	6.0479383	6.63693	0.23434746	0.0346104	-0.02288057	0.69129145	6.370473	7.4235773	Multitasking_Type
14:41:59.682	0.9074302	6.0479383	6.63693	0.23434746	0.0346104	-0.02288057	0.69129145	6.370473	7.4235773	Multitasking_Type
14:41:59.703	0.9074302	6.0479383	6.63693	0.23434746	0.0346104	-0.02288057	0.69129145	6.370473	7.4235773	Multitasking_Type
14:41:59.725	0.9074302	6.0479383	6.63693	0.39561588	-0.07168015	-0.074193254	0.67575085	6.989624	6.8453484	Multitasking_Type
14:41:59.746	0.9074302	6.0479383	6.63693	0.39561588	-0.07168015	-0.074193254	0.67575085	6.989624	6.8453484	Multitasking_Type
14:41:59.767	0.9074302	6.0479383	6.63693	0.39561588	-0.07168015	-0.074193254	0.67575085	6.989624	6.8453484	Multitasking_Type
14:41:59.791	0.9074302	6.0479383	6.63693	0.39561588	-0.07168015	-0.074193254	0.67575085	6.989624	6.8453484	Multitasking_Type
14:41:59.812	0.48843205	6.778192	6.9146657	0.39561588	-0.07168015	-0.074193254	0.67575085	6.989624	6.8453484	Multitasking_Type
14:41:59.834	0.48843205	6.778192	6.9146657	0.39561588	-0.07168015	-0.074193254	0.67575085	6.989624	6.8453484	Multitasking_Type
14:41:59.854	0.48843205	6.778192	6.9146657	0.39561588	-0.07168015	-0.074193254	0.67575085	6.989624	6.8453484	Multitasking_Type
14:41:59.876	0.48843205	6.778192	6.9146657	0.39561588	-0.07168015	-0.074193254	0.67575085	6.989624	6.8453484	Multitasking_Type
14:41:59.897	0.48843205	6.778192	6.9146657	-0.24579263	0.0040671406	-0.023491435	0.75963444	6.5457377	7.262688	Multitasking_Type
14:41:59.918	0.48843205	6.778192	6.9146657	-0.24579263	0.0040671406	-0.023491435	0.75963444	6.5457377	7.262688	Multitasking_Type
14:41:59.940	0.48843205	6.778192	6.9146657	-0.24579263	0.0040671406	-0.023491435	0.75963444	6.5457377	7.262688	Multitasking_Type
14:41:59.978	0.48843205	6.778192	6.9146657	-0.24579263	0.0040671406	-0.023491435	0.75963444	6.5457377	7.262688	Multitasking_Type
14:41:59.999	0.48843205	6.778192	6.9146657	-0.24579263	0.0040671406	-0.023491435	0.75963444	6.5457377	7.262688	Multitasking_Type
14:42:00.020	0.8284191	6.533976	6.454965	-0.24579263	0.0040671406	-0.023491435	0.75963444	6.5457377	7.262688	Multitasking_Type
14:42:00.041	0.8284191	6.533976	6.454965	-0.24579263	0.0040671406	-0.023491435	0.75963444	6.5457377	7.262688	Multitasking_Type
14:42:00.063	0.8284191	6.533976	6.454965	-0.24579263	0.0040671406	-0.023491435	0.75963444	6.5457377	7.262688	Multitasking_Type
14:42:00.084	0.8284191	6.533976	6.454965	-0.20425378	-0.12543629	0.059586238	0.78521323	6.448459	7.346508	Multitasking_Type
14:42:00.105	0.8284191	6.533976	6.454965	-0.20425378	-0.12543629	0.059586238	0.78521323	6.448459	7.346508	Multitasking_Type
14:42:00.126	0.8284191	6.533976	6.454965	-0.20425378	-0.12543629	0.059586238	0.78521323	6.448459	7.346508	Multitasking_Type
14:42:00.147	0.8284191	6.533976	6.454965	-0.20425378	-0.12543629	0.059586238	0.78521323	6.448459	7.346508	Multitasking_Type
14:42:00.168	0.8284191	6.533976	6.454965	-0.20425378	-0.12543629	0.059586238	0.78521323	6.448459	7.346508	Multitasking_Type
14:42:00.189	0.8284191	6.533976	6.454965	-0.20425378	-0.12543629	0.059586238	0.78521323	6.448459	7.346508	Multitasking_Type
14:42:00.210	0.70631105	6.160469	6.7255177	-0.20425378	-0.12543629	0.059586238	0.78521323	6.448459	7.346508	Multitasking_Type
14:42:00.239	0.70631105	6.160469	6.7255177	-0.20425378	-0.12543629	0.059586238	0.78521323	6.448459	7.346508	Multitasking_Type
14:42:00.260	0.70631105	6.160469	6.7255177	0.07552249	0.0052888715	-0.07236066	0.7767731	6.3842664	7.4032474	Multitasking_Type
14:42:00.282	0.70631105	6.160469	6.7255177	0.07552249	0.0052888715	-0.07236066	0.7767731	6.3842664	7.4032474	Multitasking_Type
14:42:00.305	0.70631105	6.160469	6.7255177	0.07552249	0.0052888715	-0.07236066	0.7767731	6.3842664	7.4032474	Multitasking_Type
14:42:00.329	0.70631105	6.160469	6.7255177	0.07552249	0.0052888715	-0.07236066	0.7767731	6.3842664	7.4032474	Multitasking_Type
14:42:00.351	0.70631105	6.160469	6.7255177	0.07552249	0.0052888715	-0.07236066	0.7767731	6.3842664	7.4032474	Multitasking_Type
14:42:00.372	0.70631105	6.160469	6.7255177	0.07552249	0.0052888715	-0.07236066	0.7767731	6.3842664	7.4032474	Multitasking_Type
14:42:00.392	0.70631105	6.160469	6.7255177	0.07552249	0.0052888715	-0.07236066	0.7767731	6.3842664	7.4032474	Multitasking_Type
14:42:00.414	0.749408	6.2107487	7.4198575	0.07552249	0.0052888715	-0.07236066	0.7767731	6.3842664	7.4032474	Multitasking_Type
14:42:00.445	0.749408	6.2107487	7.4198575	-0.16699101	-0.053354193	0.033929896	0.6743242	6.480754	7.3290844	Multitasking_Type
14:42:00.465	0.749408	6.2107487	7.4198575	-0.16699101	-0.053354193	0.033929896	0.6743242	6.480754	7.3290844	Multitasking_Type
14:42:00.486	0.749408	6.2107487	7.4198575	-0.16699101	-0.053354193	0.033929896	0.6743242	6.480754	7.3290844	Multitasking_Type
14:42:00.507	0.749408	6.2107487	7.4198575	-0.16699101	-0.053354193	0.033929896	0.6743242	6.480754	7.3290844	Multitasking_Type
14:42:00.531	0.749408	6.2107487	7.4198575	-0.16699101	-0.053354193	0.033929896	0.6743242	6.480754	7.3290844	Multitasking_Type
14:42:00.554	0.749408	6.2107487	7.4198575	-0.16699101	-0.053354193	0.033929896	0.6743242	6.480754	7.3290844	Multitasking_Type
14:42:00.576	0.749408	6.2107487	7.4198575	-0.16699101	-0.053354193	0.033929896	0.6743242	6.480754	7.3290844	Multitasking_Type
14:42:00.597	0.749408	6.2107487	7.4198575	-0.16699101	-0.053354193	0.033929896	0.6743242	6.480754	7.3290844	Multitasking_Type
14:42:00.618	0.22266756	6.160469	7.022408	-0.18776043	-0.4528601	0.038205955	0.9521941	6.3040895	7.4513144	Multitasking_Type
14:42:00.640	0.22266756	6.160469	7.022408	-0.18776043	-0.4528601	0.038205955	0.9521941	6.3040895	7.4513144	Multitasking_Type
14:42:00.662	0.22266756	6.160469	7.022408	-0.18776043	-0.4528601	0.038205955	0.9521941	6.3040895	7.4513144	Multitasking_Type
14:42:00.688	0.22266756	6.160469	7.022408	-0.18776043	-0.4528601	0.038205955	0.9521941	6.3040895	7.4513144	Multitasking_Type
14:42:00.709	0.22266756	6.160469	7.022408	-0.18776043	-0.4528601	0.038205955	0.9521941	6.3040895	7.4513144	Multitasking_Type
14:42:00.730	0.22266756	6.160469	7.022408	-0.18776043	-0.4528601	0.038205955	0.9521941	6.3040895	7.4513144	Multitasking_Type
14:42:00.750	0.22266756	6.160469	7.022408	-0.18776043	-0.4528601	0.038205955	0.9521941	6.3040895	7.4513144	Multitasking_Type
14:42:00.771	0.22266756	6.160469	7.022408	-0.18776043	-0.4528601	0.038205955	0.9521941	6.3040895	7.4513144	Multitasking_Type
14:42:00.792	0.22266756	6.160469	7.022408	-0.18776043	-0.4528601	0.038205955	0.9521941	6.3040895	7.4513144	Multitasking_Type
14:42:00.814	0.8786988	6.0479383	7.901107	0.07674422	-0.031363044	-0.036930468	1.1276728	6.271562	7.4542685	Multitasking_Type
14:42:00.836	0.8786988	6.0479383	7.901107	0.07674422	-0.031363044	-0.036930468	1.1276728	6.271562	7.4542685	Multitasking_Type
14:42:00.857	0.8786988	6.0479383	7.901107	0.07674422	-0.031363044	-0.036930468	1.1276728	6.271562	7.4542685	Multitasking_Type
14:42:00.878	0.8786988	6.0479383	7.901107	0.07674422	-0.031363044	-0.036930468	1.1276728	6.271562	7.4542685	Multitasking_Type
14:42:00.899	0.8786988	6.0479383	7.901107	0.07674422	-0.031363044	-0.036930468	1.1276728	6.271562	7.4542685	Multitasking_Type
14:42:00.930	0.8786988	6.0479383	7.901107	0.07674422	-0.031363044	-0.036930468	1.1276728	6.271562	7.4542685	Multitasking_Type
14:42:00.951	0.8786988	6.0479383	7.901107	0.07674422	-0.031363044	-0.036930468	1.1276728	6.271562	7.4542685	Multitasking_Type
14:42:00.973	0.8786988	6.0479383	7.901107	0.10606576	0.13601404	0.044314608	1.1276728	6.271562	7.4542685	Multitasking_Type
14:42:00.995	0.8786988	6.0479383	7.901107	0.10606576	0.13601404	0.044314608	0.98535997	6.3103194	7.441722	Multitasking_Type
14:42:01.016	1.0941836	6.160469	7.190007	0.10606576	0.13601404	0.044314608	0.98535997	6.3103194	7.441722	Multitasking_Type
14:42:01.036	1.0941836	6.160469	7.190007	0.10606576	0.13601404	0.044314608	0.98535997	6.3103194	7.441722	Multitasking_Type
14:42:01.057	1.0941836	6.160469	7.190007	0.10606576	0.13601404	0.044314608	0.98535997	6.3103194	7.441722	Multitasking_Type
14:42:01.078	1.0941836	6.160469	7.190007	0.10606576	0.13601404	0.044314608	0.98535997	6.3103194	7.441722	Multitasking_Type
14:42:01.100	1.0941836	6.160469	7.190007	0.10606576	0.13601404	0.044314608	0.98535997	6.3103194	7.441722	Multitasking_Type
14:42:01.130	1.0941836	6.160469	7.190007	0.10606576	0.13601404	0.044314608	0.98535997	6.3103194	7.441722	Multitasking_Type
14:42:01.151	1.0941836	6.160469	7.190007	0.10606576	0.13601404	0.044314608	0.98535997	6.3103194	7.441722	Multitasking_Type
14:42:01.173	1.0941836	6.160469	7.190007	0.21663237	0.24902411	0.040649418	0.5856909	6.4425125	7.3702984	Multitasking_Type
14:42:01.194	1.0941836	6.160469	7.190007	0.21663237	0.24902411	0.040649418	0.5856909	6.4425125	7.3702984	Multitasking_Type
14:42:01.215	0.9385557	6.2322974	6.7997403	0.21663237	0.24902411	0.040649418	0.5856909	6.4425125	7.3702984	Multitasking_Type
14:42:01.235	0.9385557	6.2322974	6.7997403	0.21663237	0.24902411	0.040649418	0.5856909	6.4425125	7.3702984	Multitasking_Type
14:42:01.256	0.9385557	6.2322974	6.7997403	0.21663237	0.24902411	0.040649418	0.5856909	6.4425125	7.3702984	Multitasking_Type
14:42:01.281	0.9385557	6.2322974	6.7997403	0.21663237	0.24902411	0.040649418	0.5856909	6.4425125	7.3702984	Multitasking_Type
14:42:01.302	0.9385557	6.2322974	6.7997403	0.21663237	0.24902411	0.040649418	0.5856909	6.4425125	7.3702984	Multitasking_Type
14:42:01.324	0.9385557	6.2322974	6.7997403	0.21663237	0.24902411	0.040649418	0.5856909	6.4425125	7.3702984	Multitasking_Type
14:42:01.346	0.9385557	6.2322974	6.7997403	0.20624766	-0.31297192	-0.08702142	0.7201411	6.5832744	7.232719	Multitasking_Type
14:42:01.368	0.9385557	6.2322974	6.7997403	0.20624766	-0.31297192	-0.08702142	0.7201411	6.5832744	7.232719	Multitasking_Type
14:42:01.392	0.9385557	6.2322974	6.7997403	0.20624766	-0.31297192	-0.08702142	0.7201411	6.5832744	7.232719	Multitasking_Type
14:42:01.413	0.45251793	6.4142623	6.694392	0.20624766	-0.31297192	-0.08702142	0.7201411	6.5832744	7.232719	Multitasking_Type
14:42:01.433	0.45251793	6.4142623	6.694392	0.20624766	-0.31297192	-0.08702142	0.7201411	6.5832744	7.232719	Multitasking_Type
14:42:01.455	0.45251793	6.4142623	6.694392	0.20624766	-0.31297192	-0.08702142	0.7201411	6.5832744	7.232719	Multitasking_Type
14:42:01.481	0.45251793	6.4142623	6.694392	0.20624766	-0.31297192	-0.08702142	0.7201411	6.5832744	7.232719	Multitasking_Type
14:42:01.501	0.45251793	6.4142623	6.694392	0.20624766	-0.31297192	-0.08702142	0.7201411	6.5832744	7.232719	Multitasking_Type
14:42:01.522	0.45251793	6.4142623	6.694392	0.5214541	-0.37894538	-0.13161458	1.0044065	6.936346	6.859199	Multitasking_Type
14:42:01.544	0.45251793	6.4142623	6.694392	0.5214541	-0.37894538	-0.13161458	1.0044065	6.936346	6.859199	Multitasking_Type
14:42:01.565	0.45251793	6.4142623	6.694392	0.5214541	-0.37894538	-0.13161458	1.0044065	6.936346	6.859199	Multitasking_Type
14:42:01.586	0.45251793	6.4142623	6.694392	0.5214541	-0.37894538	-0.13161458	1.0044065	6.936346	6.859199	Multitasking_Type
14:42:01.607	1.0678465	6.7398834	6.395108	0.5214541	-0.37894538	-0.13161458	1.0044065	6.936346	6.859199	Multitasking_Type
14:42:01.629	1.0678465	6.7398834	6.395108	0.5214541	-0.37894538	-0.13161458	1.0044065	6.936346	6.859199	Multitasking_Type
14:42:01.650	1.0678465	6.7398834	6.395108	0.5214541	-0.37894538	-0.13161458	1.0044065	6.936346	6.859199	Multitasking_Type
14:42:01.672	1.0678465	6.7398834	6.395108	0.5214541	-0.37894538	-0.13161458	1.0044065	6.936346	6.859199	Multitasking_Type
14:42:01.702	1.0678465	6.7398834	6.395108	-0.5768816	0.11768808	0.1200619	1.1234229	6.9625354	6.8140526	Multitasking_Type
14:42:01.723	1.0678465	6.7398834	6.395108	-0.5768816	0.11768808	0.1200619	1.1234229	6.9625354	6.8140526	Multitasking_Type
14:42:01.745	1.0678465	6.7398834	6.395108	-0.5768816	0.11768808	0.1200619	1.1234229	6.9625354	6.8140526	Multitasking_Type
14:42:01.767	1.0678465	6.7398834	6.395108	-0.5768816	0.11768808	0.1200619	1.1234229	6.9625354	6.8140526	Multitasking_Type
14:42:01.788	1.0678465	6.7398834	6.395108	-0.5768816	0.11768808	0.1200619	1.1234229	6.9625354	6.8140526	Multitasking_Type
14:42:01.811	1.2546	6.9936767	5.6457	-0.5768816	0.11768808	0.1200619	1.1234229	6.9625354	6.8140526	Multitasking_Type
14:42:01.833	1.2546	6.9936767	5.6457	-0.5768816	0.11768808	0.1200619	1.1234229	6.9625354	6.8140526	Multitasking_Type
14:42:01.855	1.2546	6.9936767	5.6457	-0.5768816	0.11768808	0.1200619	1.1234229	6.9625354	6.8140526	Multitasking_Type
14:42:01.877	1.2546	6.9936767	5.6457	-0.03321152	-0.014258817	0.018047404	0.9952232	6.7536044	7.0404997	Multitasking_Type
14:42:01.899	1.2546	6.9936767	5.6457	-0.03321152	-0.014258817	0.018047404	0.9952232	6.7536044	7.0404997	Multitasking_Type
14:42:01.920	1.2546	6.9936767	5.6457	-0.03321152	-0.014258817	0.018047404	0.9952232	6.7536044	7.0404997	Multitasking_Type
14:42:01.941	1.2546	6.9936767	5.6457	-0.03321152	-0.014258817	0.018047404	0.9952232	6.7536044	7.0404997	Multitasking_Type
14:42:01.963	1.2546	6.9936767	5.6457	-0.03321152	-0.014258817	0.018047404	0.9952232	6.7536044	7.0404997	Multitasking_Type
14:42:01.984	1.2546	6.9936767	5.6457	-0.03321152	-0.014258817	0.018047404	0.9952232	6.7536044	7.0404997	Multitasking_Type
14:42:02.005	0.62251145	6.7231236	6.342434	-0.03321152	-0.014258817	0.018047404	0.9952232	6.7536044	7.0404997	Multitasking_Type
14:42:02.034	0.62251145	6.7231236	6.342434	-0.03321152	-0.014258817	0.018047404	0.9952232	6.7536044	7.0404997	Multitasking_Type
14:42:02.055	0.62251145	6.7231236	6.342434	0.04253577	-0.041136887	0.036984228	0.90937036	6.940345	6.868404	Multitasking_Type
14:42:02.076	0.62251145	6.7231236	6.342434	0.04253577	-0.041136887	0.036984228	0.90937036	6.940345	6.868404	Multitasking_Type
14:42:02.097	0.62251145	6.7231236	6.342434	0.04253577	-0.041136887	0.036984228	0.90937036	6.940345	6.868404	Multitasking_Type
14:42:02.121	0.62251145	6.7231236	6.342434	0.04253577	-0.041136887	0.036984228	0.90937036	6.940345	6.868404	Multitasking_Type
14:42:02.143	0.62251145	6.7231236	6.342434	0.04253577	-0.041136887	0.036984228	0.90937036	6.940345	6.868404	Multitasking_Type
14:42:02.164	0.62251145	6.7231236	6.342434	0.04253577	-0.041136887	0.036984228	0.90937036	6.940345	6.868404	Multitasking_Type
14:42:02.185	0.62251145	6.7231236	6.342434	0.04253577	-0.041136887	0.036984228	0.90937036	6.940345	6.868404	Multitasking_Type
14:42:02.206	0.6153286	6.6632667	6.428628	0.04253577	-0.041136887	0.036984228	0.90937036	6.940345	6.868404	Multitasking_Type
14:42:02.227	0.6153286	6.6632667	6.428628	0.04253577	-0.041136887	0.036984228	0.90937036	6.940345	6.868404	Multitasking_Type
14:42:02.248	0.6153286	6.6632667	6.428628	0.0437575	0.17938547	0.04920153	0.9716963	7.24184	6.540788	Multitasking_Type
14:42:02.281	0.6153286	6.6632667	6.428628	0.0437575	0.17938547	0.04920153	0.9716963	7.24184	6.540788	Multitasking_Type
14:42:02.318	0.6153286	6.6632667	6.428628	0.0437575	0.17938547	0.04920153	0.9716963	7.24184	6.540788	Multitasking_Type
14:42:02.352	0.6153286	6.6632667	6.428628	0.0437575	0.17938547	0.04920153	0.9716963	7.24184	6.540788	Multitasking_Type
14:42:02.385	0.6153286	6.6632667	6.428628	0.0437575	0.17938547	0.04920153	0.9716963	7.24184	6.540788	Multitasking_Type
14:42:02.420	1.1612233	7.3001437	6.409474	0.011381641	0.31621927	-0.09190834	0.5359269	7.0851016	6.759027	Multitasking_Type
14:42:02.451	1.1612233	7.3001437	6.409474	0.011381641	0.31621927	-0.09190834	0.5359269	7.0851016	6.759027	Multitasking_Type
14:42:02.484	1.1612233	7.3001437	6.409474	0.011381641	0.31621927	-0.09190834	0.5359269	7.0851016	6.759027	Multitasking_Type
14:42:02.517	1.1612233	7.3001437	6.409474	0.011381641	0.31621927	-0.09190834	0.5359269	7.0851016	6.759027	Multitasking_Type
14:42:02.538	1.1612233	7.3001437	6.409474	0.011381641	0.31621927	-0.09190834	0.5359269	7.0851016	6.759027	Multitasking_Type
14:42:02.559	1.1612233	7.3001437	6.409474	0.011381641	0.31621927	-0.09190834	0.5359269	7.0851016	6.759027	Multitasking_Type
14:42:02.581	1.1612233	7.3001437	6.409474	0.011381641	0.31621927	-0.09190834	0.5359269	7.0851016	6.759027	Multitasking_Type
14:42:02.603	1.1612233	7.3001437	6.409474	-0.024048543	0.045605976	0.025377786	0.47903624	7.0309105	6.8196115	Multitasking_Type
14:42:02.626	0.09577099	7.1660647	6.6800265	-0.024048543	0.045605976	0.025377786	0.47903624	7.0309105	6.8196115	Multitasking_Type
14:42:02.649	0.09577099	7.1660647	6.6800265	-0.024048543	0.045605976	0.025377786	0.47903624	7.0309105	6.8196115	Multitasking_Type
14:42:02.672	0.09577099	7.1660647	6.6800265	-0.024048543	0.045605976	0.025377786	0.47903624	7.0309105	6.8196115	Multitasking_Type
14:42:02.695	0.09577099	7.1660647	6.6800265	-0.024048543	0.045605976	0.025377786	0.47903624	7.0309105	6.8196115	Multitasking_Type
14:42:02.718	0.09577099	7.1660647	6.6800265	-0.024048543	0.045605976	0.025377786	0.47903624	7.0309105	6.8196115	Multitasking_Type
14:42:02.741	0.09577099	7.1660647	6.6800265	-0.024048543	0.045605976	0.025377786	0.47903624	7.0309105	6.8196115	Multitasking_Type
14:42:02.765	0.09577099	7.1660647	6.6800265	-0.024048543	0.045605976	0.025377786	0.47903624	7.0309105	6.8196115	Multitasking_Type
14:42:02.788	0.09577099	7.1660647	6.6800265	0.0064947195	0.002234545	0.034540765	0.44366395	7.0598445	6.79206	Multitasking_Type
14:42:02.810	0.31604427	6.943397	6.881146	0.0064947195	0.002234545	0.034540765	0.44366395	7.0598445	6.79206	Multitasking_Type
14:42:02.833	0.31604427	6.943397	6.881146	0.0064947195	0.002234545	0.034540765	0.44366395	7.0598445	6.79206	Multitasking_Type
14:42:02.856	0.31604427	6.943397	6.881146	0.0064947195	0.002234545	0.034540765	0.44366395	7.0598445	6.79206	Multitasking_Type
14:42:02.879	0.31604427	6.943397	6.881146	0.0064947195	0.002234545	0.034540765	0.44366395	7.0598445	6.79206	Multitasking_Type
14:42:02.901	0.31604427	6.943397	6.881146	0.0064947195	0.002234545	0.034540765	0.44366395	7.0598445	6.79206	Multitasking_Type
14:42:02.923	0.31604427	6.943397	6.881146	0.0064947195	0.002234545	0.034540765	0.44366395	7.0598445	6.79206	Multitasking_Type
14:42:02.946	0.31604427	6.943397	6.881146	0.0064947195	0.002234545	0.034540765	0.44366395	7.0598445	6.79206	Multitasking_Type
14:42:02.969	0.31604427	6.943397	6.881146	0.07246816	0.11280116	-0.007608937	0.40828037	7.0852723	6.76776	Multitasking_Type
14:42:02.992	0.31604427	6.943397	6.881146	0.07246816	0.11280116	-0.007608937	0.40828037	7.0852723	6.76776	Multitasking_Type
14:42:03.014	0.36871833	6.9290314	6.8021345	0.07246816	0.11280116	-0.007608937	0.40828037	7.0852723	6.76776	Multitasking_Type
14:42:03.037	0.36871833	6.9290314	6.8021345	0.07246816	0.11280116	-0.007608937	0.40828037	7.0852723	6.76776	Multitasking_Type
14:42:03.059	0.36871833	6.9290314	6.8021345	0.07246816	0.11280116	-0.007608937	0.40828037	7.0852723	6.76776	Multitasking_Type
14:42:03.082	0.36871833	6.9290314	6.8021345	0.07246816	0.11280116	-0.007608937	0.40828037	7.0852723	6.76776	Multitasking_Type
14:42:03.105	0.36871833	6.9290314	6.8021345	0.07246816	0.11280116	-0.007608937	0.40828037	7.0852723	6.76776	Multitasking_Type
14:42:03.127	0.36871833	6.9290314	6.8021345	0.07246816	0.11280116	-0.007608937	0.40828037	7.0852723	6.76776	Multitasking_Type
14:42:03.150	0.36871833	6.9290314	6.8021345	-0.0038899898	-0.013647951	-0.010052399	0.35418272	7.092748	6.762966	Multitasking_Type
14:42:03.173	0.36871833	6.9290314	6.8021345	-0.0038899898	-0.013647951	-0.010052399	0.35418272	7.092748	6.762966	Multitasking_Type
14:42:03.196	0.36871833	6.9290314	6.8021345	-0.0038899898	-0.013647951	-0.010052399	0.35418272	7.092748	6.762966	Multitasking_Type
14:42:03.218	0.3974496	6.981705	6.7470665	-0.0038899898	-0.013647951	-0.010052399	0.35418272	7.092748	6.762966	Multitasking_Type
14:42:03.241	0.3974496	6.981705	6.7470665	-0.0038899898	-0.013647951	-0.010052399	0.35418272	7.092748	6.762966	Multitasking_Type
14:42:03.263	0.3974496	6.981705	6.7470665	-0.0038899898	-0.013647951	-0.010052399	0.35418272	7.092748	6.762966	Multitasking_Type
14:42:03.286	0.3974496	6.981705	6.7470665	-0.0038899898	-0.013647951	-0.010052399	0.35418272	7.092748	6.762966	Multitasking_Type
14:42:03.308	0.3974496	6.981705	6.7470665	-0.0038899898	-0.013647951	-0.010052399	0.35418272	7.092748	6.762966	Multitasking_Type
14:42:03.330	0.3974496	6.981705	6.7470665	-0.0038899898	0.048660304	-0.035097875	0.32334277	7.0979233	6.7590833	Multitasking_Type
14:42:03.353	0.3974496	6.981705	6.7470665	-0.0038899898	0.048660304	-0.035097875	0.32334277	7.0979233	6.7590833	Multitasking_Type
14:42:03.376	0.3974496	6.981705	6.7470665	-0.0038899898	0.048660304	-0.035097875	0.32334277	7.0979233	6.7590833	Multitasking_Type
14:42:03.399	0.3974496	6.981705	6.7470665	-0.0038899898	0.048660304	-0.035097875	0.32334277	7.0979233	6.7590833	Multitasking_Type
14:42:03.423	0.08858817	6.996071	6.3759537	-0.0038899898	0.048660304	-0.035097875	0.32334277	7.0979233	6.7590833	Multitasking_Type
14:42:03.457	0.08858817	6.996071	6.3759537	-0.0038899898	0.048660304	-0.035097875	0.32334277	7.0979233	6.7590833	Multitasking_Type
14:42:03.478	0.08858817	6.996071	6.3759537	-0.0038899898	0.048660304	-0.035097875	0.32334277	7.0979233	6.7590833	Multitasking_Type
14:42:03.498	0.08858817	6.996071	6.3759537	-0.015496429	-0.050299864	-0.033265278	0.33230296	7.0736113	6.7840962	Multitasking_Type
14:42:03.543	0.08858817	6.996071	6.3759537	-0.015496429	-0.050299864	-0.033265278	0.33230296	7.0736113	6.7840962	Multitasking_Type
14:42:03.572	0.08858817	6.996071	6.3759537	-0.015496429	-0.050299864	-0.033265278	0.33230296	7.0736113	6.7840962	Multitasking_Type
14:42:03.606	0.3998439	6.88354	6.3735595	-0.015496429	-0.050299864	-0.033265278	0.33230296	7.0736113	6.7840962	Multitasking_Type
14:42:03.640	0.3998439	6.88354	6.3735595	-0.015496429	-0.050299864	-0.033265278	0.33230296	7.0736113	6.7840962	Multitasking_Type
14:42:03.672	0.3998439	6.88354	6.3735595	-0.07719382	0.045605976	0.0076626935	0.3035224	7.036237	6.8241878	Multitasking_Type
14:42:03.706	0.3998439	6.88354	6.3735595	-0.07719382	0.045605976	0.0076626935	0.3035224	7.036237	6.8241878	Multitasking_Type
14:42:03.739	0.3998439	6.88354	6.3735595	-0.07719382	0.045605976	0.0076626935	0.3035224	7.036237	6.8241878	Multitasking_Type
14:42:03.772	0.3998439	6.88354	6.3735595	-0.07719382	0.045605976	0.0076626935	0.3035224	7.036237	6.8241878	Multitasking_Type
14:42:03.794	0.3998439	6.88354	6.3735595	-0.07719382	0.045605976	0.0076626935	0.3035224	7.036237	6.8241878	Multitasking_Type
14:42:03.815	0.16520496	6.8260775	6.529187	-0.07719382	0.045605976	0.0076626935	0.3035224	7.036237	6.8241878	Multitasking_Type
14:42:03.837	0.16520496	6.8260775	6.529187	-0.07719382	0.045605976	0.0076626935	0.3035224	7.036237	6.8241878	Multitasking_Type
14:42:03.860	0.16520496	6.8260775	6.529187	0.12622431	0.088366546	0.0076626935	0.26530156	7.0327125	6.8294134	Multitasking_Type
14:42:03.883	0.16520496	6.8260775	6.529187	0.12622431	0.088366546	0.0076626935	0.26530156	7.0327125	6.8294134	Multitasking_Type
14:42:03.906	0.16520496	6.8260775	6.529187	0.12622431	0.088366546	0.0076626935	0.26530156	7.0327125	6.8294134	Multitasking_Type
14:42:03.929	0.16520496	6.8260775	6.529187	0.12622431	0.088366546	0.0076626935	0.26530156	7.0327125	6.8294134	Multitasking_Type
14:42:03.974	0.16520496	6.8260775	6.529187	0.12622431	0.088366546	0.0076626935	0.26530156	7.0327125	6.8294134	Multitasking_Type
14:42:04.020	0.28252444	6.873963	6.9050884	0.12622431	0.088366546	0.0076626935	0.26530156	7.0327125	6.8294134	Multitasking_Type
14:42:04.041	0.28252444	6.873963	6.9050884	-0.17737572	-0.12116023	-0.05892162	0.32464543	6.9930606	6.867458	Multitasking_Type
14:42:04.063	0.28252444	6.873963	6.9050884	-0.17737572	-0.12116023	-0.05892162	0.32464543	6.9930606	6.867458	Multitasking_Type
14:42:04.085	0.28252444	6.873963	6.9050884	-0.17737572	-0.12116023	-0.05892162	0.32464543	6.9930606	6.867458	Multitasking_Type
14:42:04.106	0.28252444	6.873963	6.9050884	-0.17737572	-0.12116023	-0.05892162	0.32464543	6.9930606	6.867458	Multitasking_Type
14:42:04.128	0.28252444	6.873963	6.9050884	-0.17737572	-0.12116023	-0.05892162	0.32464543	6.9930606	6.867458	Multitasking_Type
14:42:04.150	0.28252444	6.873963	6.9050884	-0.17737572	-0.12116023	-0.05892162	0.32464543	6.9930606	6.867458	Multitasking_Type
14:42:04.172	0.28252444	6.873963	6.9050884	-0.17737572	-0.12116023	-0.05892162	0.32464543	6.9930606	6.867458	Multitasking_Type
14:42:04.194	0.28252444	6.873963	6.9050884	-0.17737572	-0.12116023	-0.05892162	0.32464543	6.9930606	6.867458	Multitasking_Type
14:42:04.216	0.31365	6.7063637	6.612987	0.10301143	-0.038082562	-0.07052806	0.4174431	6.8012285	7.0526114	Multitasking_Type
14:42:04.239	0.31365	6.7063637	6.612987	0.10301143	-0.038082562	-0.07052806	0.4174431	6.8012285	7.0526114	Multitasking_Type
14:42:04.261	0.31365	6.7063637	6.612987	0.10301143	-0.038082562	-0.07052806	0.4174431	6.8012285	7.0526114	Multitasking_Type
14:42:04.283	0.31365	6.7063637	6.612987	0.10301143	-0.038082562	-0.07052806	0.4174431	6.8012285	7.0526114	Multitasking_Type
14:42:04.306	0.31365	6.7063637	6.612987	0.10301143	-0.038082562	-0.07052806	0.4174431	6.8012285	7.0526114	Multitasking_Type
14:42:04.329	0.31365	6.7063637	6.612987	0.10301143	-0.038082562	-0.07052806	0.4174431	6.8012285	7.0526114	Multitasking_Type
14:42:04.355	0.31365	6.7063637	6.612987	0.10301143	-0.038082562	-0.07052806	0.4174431	6.8012285	7.0526114	Multitasking_Type
14:42:04.377	0.31365	6.7063637	6.612987	0.10301143	-0.038082562	-0.07052806	0.4174431	6.8012285	7.0526114	Multitasking_Type
14:42:04.398	0.31365	6.7063637	6.612987	0.003440393	0.019949637	-0.01616105	0.62506133	6.9005857	6.9398484	Multitasking_Type
14:42:04.420	-0.105348095	6.2155375	7.1828246	0.003440393	0.019949637	-0.01616105	0.62506133	6.9005857	6.9398484	Multitasking_Type
14:42:04.442	-0.105348095	6.2155375	7.1828246	0.003440393	0.019949637	-0.01616105	0.62506133	6.9005857	6.9398484	Multitasking_Type
14:42:04.466	-0.105348095	6.2155375	7.1828246	0.003440393	0.019949637	-0.01616105	0.62506133	6.9005857	6.9398484	Multitasking_Type
14:42:04.488	-0.105348095	6.2155375	7.1828246	0.003440393	0.019949637	-0.01616105	0.62506133	6.9005857	6.9398484	Multitasking_Type
14:42:04.511	-0.105348095	6.2155375	7.1828246	0.003440393	0.019949637	-0.01616105	0.62506133	6.9005857	6.9398484	Multitasking_Type
14:42:04.542	-0.105348095	6.2155375	7.1828246	0.003440393	0.019949637	-0.01616105	0.62506133	6.9005857	6.9398484	Multitasking_Type
14:42:04.563	-0.105348095	6.2155375	7.1828246	0.003440393	0.019949637	-0.01616105	0.62506133	6.9005857	6.9398484	Multitasking_Type
14:42:04.596	-0.105348095	6.2155375	7.1828246	-0.16760188	-0.11749504	0.048590664	0.5984483	6.9321823	6.910647	Multitasking_Type
14:42:04.618	0.6057515	6.665661	6.9003	-0.16760188	-0.11749504	0.048590664	0.5984483	6.9321823	6.910647	Multitasking_Type
14:42:04.639	0.6057515	6.665661	6.9003	-0.16760188	-0.11749504	0.048590664	0.5984483	6.9321823	6.910647	Multitasking_Type
14:42:04.659	0.6057515	6.665661	6.9003	-0.16760188	-0.11749504	0.048590664	0.5984483	6.9321823	6.910647	Multitasking_Type
14:42:04.681	0.6057515	6.665661	6.9003	-0.16760188	-0.11749504	0.048590664	0.5984483	6.9321823	6.910647	Multitasking_Type
14:42:04.702	0.6057515	6.665661	6.9003	-0.16760188	-0.11749504	0.048590664	0.5984483	6.9321823	6.910647	Multitasking_Type
14:42:04.723	0.6057515	6.665661	6.9003	-0.16760188	-0.11749504	0.048590664	0.5984483	6.9321823	6.910647	Multitasking_Type
14:42:04.745	0.6057515	6.665661	6.9003	-0.16760188	-0.11749504	0.048590664	0.5984483	6.9321823	6.910647	Multitasking_Type
14:42:04.766	0.6057515	6.665661	6.9003	0.17936958	-0.085730046	-0.006387207	0.6763334	6.7874327	7.045824	Multitasking_Type
14:42:04.787	0.6057515	6.665661	6.9003	0.17936958	-0.085730046	-0.006387207	0.6763334	6.7874327	7.045824	Multitasking_Type
14:42:04.808	0.7685622	6.6345353	6.9888883	0.17936958	-0.085730046	-0.006387207	0.6763334	6.7874327	7.045824	Multitasking_Type
14:42:04.829	0.7685622	6.6345353	6.9888883	0.17936958	-0.085730046	-0.006387207	0.6763334	6.7874327	7.045824	Multitasking_Type
14:42:04.863	0.7685622	6.6345353	6.9888883	0.17936958	-0.085730046	-0.006387207	0.6763334	6.7874327	7.045824	Multitasking_Type
14:42:04.884	0.7685622	6.6345353	6.9888883	0.17936958	-0.085730046	-0.006387207	0.6763334	6.7874327	7.045824	Multitasking_Type
14:42:04.906	0.7685622	6.6345353	6.9888883	0.17936958	-0.085730046	-0.006387207	0.6763334	6.7874327	7.045824	Multitasking_Type
14:42:04.926	0.7685622	6.6345353	6.9888883	0.17936958	-0.085730046	-0.006387207	0.6763334	6.7874327	7.045824	Multitasking_Type
14:42:04.947	0.7685622	6.6345353	6.9888883	-0.058867864	-0.07045842	0.0027757715	0.7027989	6.7362857	7.0921683	Multitasking_Type
14:42:04.968	0.7685622	6.6345353	6.9888883	-0.058867864	-0.07045842	0.0027757715	0.7027989	6.7362857	7.0921683	Multitasking_Type
14:42:04.989	0.7685622	6.6345353	6.9888883	-0.058867864	-0.07045842	0.0027757715	0.7027989	6.7362857	7.0921683	Multitasking_Type
14:42:05.010	0.2370332	6.431022	6.387925	-0.058867864	-0.07045842	0.0027757715	0.7027989	6.7362857	7.0921683	Multitasking_Type
14:42:05.032	0.2370332	6.431022	6.387925	-0.058867864	-0.07045842	0.0027757715	0.7027989	6.7362857	7.0921683	Multitasking_Type
14:42:05.054	0.2370332	6.431022	6.387925	-0.058867864	-0.07045842	0.0027757715	0.7027989	6.7362857	7.0921683	Multitasking_Type
14:42:05.076	0.2370332	6.431022	6.387925	-0.058867864	-0.07045842	0.0027757715	0.7027989	6.7362857	7.0921683	Multitasking_Type
14:42:05.099	0.2370332	6.431022	6.387925	-0.058867864	-0.07045842	0.0027757715	0.7027989	6.7362857	7.0921683	Multitasking_Type
14:42:05.120	0.2370332	6.431022	6.387925	0.0064947195	0.075538374	0.0143822115	0.77720135	6.672933	7.144106	Multitasking_Type
14:42:05.142	0.2370332	6.431022	6.387925	0.0064947195	0.075538374	0.0143822115	0.77720135	6.672933	7.144106	Multitasking_Type
14:42:05.163	0.2370332	6.431022	6.387925	0.0064947195	0.075538374	0.0143822115	0.77720135	6.672933	7.144106	Multitasking_Type
14:42:05.186	0.2370332	6.431022	6.387925	0.0064947195	0.075538374	0.0143822115	0.77720135	6.672933	7.144106	Multitasking_Type
14:42:05.207	0.7781393	6.682421	6.859597	0.0064947195	0.075538374	0.0143822115	0.77720135	6.672933	7.144106	Multitasking_Type
14:42:05.228	0.7781393	6.682421	6.859597	0.0064947195	0.075538374	0.0143822115	0.77720135	6.672933	7.144106	Multitasking_Type
14:42:05.250	0.7781393	6.682421	6.859597	0.0064947195	0.075538374	0.0143822115	0.77720135	6.672933	7.144106	Multitasking_Type
14:42:05.272	0.7781393	6.682421	6.859597	0.0064947195	0.075538374	0.0143822115	0.77720135	6.672933	7.144106	Multitasking_Type
14:42:05.293	0.7781393	6.682421	6.859597	0.13538729	-0.022200065	0.024156056	0.77720135	6.672933	7.144106	Multitasking_Type
14:42:05.316	0.7781393	6.682421	6.859597	0.13538729	-0.022200065	0.024156056	0.80571383	6.6991243	7.1163816	Multitasking_Type
14:42:05.339	0.7781393	6.682421	6.859597	0.13538729	-0.022200065	0.024156056	0.80571383	6.6991243	7.1163816	Multitasking_Type
14:42:05.363	0.7781393	6.682421	6.859597	0.13538729	-0.022200065	0.024156056	0.80571383	6.6991243	7.1163816	Multitasking_Type
14:42:05.385	0.7781393	6.682421	6.859597	0.13538729	-0.022200065	0.024156056	0.80571383	6.6991243	7.1163816	Multitasking_Type
14:42:05.406	0.7805336	6.4956675	7.0152254	0.13538729	-0.022200065	0.024156056	0.80571383	6.6991243	7.1163816	Multitasking_Type
14:42:05.428	0.7805336	6.4956675	7.0152254	0.13538729	-0.022200065	0.024156056	0.80571383	6.6991243	7.1163816	Multitasking_Type
14:42:05.448	0.7805336	6.4956675	7.0152254	0.13538729	-0.022200065	0.024156056	0.80571383	6.6991243	7.1163816	Multitasking_Type
14:42:05.471	0.7805336	6.4956675	7.0152254	0.13538729	-0.022200065	0.024156056	0.80571383	6.6991243	7.1163816	Multitasking_Type
14:42:05.492	0.7805336	6.4956675	7.0152254	-0.019772485	0.12929451	0.017436536	0.8300659	6.744089	7.070969	Multitasking_Type
14:42:05.514	0.7805336	6.4956675	7.0152254	-0.019772485	0.12929451	0.017436536	0.8300659	6.744089	7.070969	Multitasking_Type
14:42:05.536	0.7805336	6.4956675	7.0152254	-0.019772485	0.12929451	0.017436536	0.8300659	6.744089	7.070969	Multitasking_Type
14:42:05.560	0.7805336	6.4956675	7.0152254	-0.019772485	0.12929451	0.017436536	0.8300659	6.744089	7.070969	Multitasking_Type
14:42:05.586	0.7805336	6.4956675	7.0152254	-0.019772485	0.12929451	0.017436536	0.8300659	6.744089	7.070969	Multitasking_Type
14:42:05.608	0.90503585	6.651295	6.7063637	-0.019772485	0.12929451	0.017436536	0.8300659	6.744089	7.070969	Multitasking_Type
14:42:05.631	0.90503585	6.651295	6.7063637	-0.019772485	0.12929451	0.017436536	0.8300659	6.744089	7.070969	Multitasking_Type
14:42:05.654	0.90503585	6.651295	6.7063637	0.03825971	0.047438573	0.0070518283	0.75849986	6.711088	7.1102915	Multitasking_Type
14:42:05.676	0.90503585	6.651295	6.7063637	0.03825971	0.047438573	0.0070518283	0.75849986	6.711088	7.1102915	Multitasking_Type
14:42:05.699	0.90503585	6.651295	6.7063637	0.03825971	0.047438573	0.0070518283	0.75849986	6.711088	7.1102915	Multitasking_Type
14:42:05.722	0.90503585	6.651295	6.7063637	0.03825971	0.047438573	0.0070518283	0.75849986	6.711088	7.1102915	Multitasking_Type
14:42:05.744	0.90503585	6.651295	6.7063637	0.03825971	0.047438573	0.0070518283	0.75849986	6.711088	7.1102915	Multitasking_Type
14:42:05.766	0.90503585	6.651295	6.7063637	0.03825971	0.047438573	0.0070518283	0.75849986	6.711088	7.1102915	Multitasking_Type
14:42:05.789	0.90503585	6.651295	6.7063637	0.03825971	0.047438573	0.0070518283	0.75849986	6.711088	7.1102915	Multitasking_Type
14:42:05.811	0.82602483	6.5651016	7.0798707	0.03825971	0.047438573	0.0070518283	0.75849986	6.711088	7.1102915	Multitasking_Type
14:42:05.833	0.82602483	6.5651016	7.0798707	0.03825971	0.047438573	0.0070518283	0.75849986	6.711088	7.1102915	Multitasking_Type
14:42:05.856	0.82602483	6.5651016	7.0798707	0.011992506	-0.07901054	0.06447316	0.83137965	6.7250347	7.0889378	Multitasking_Type
14:42:05.880	0.82602483	6.5651016	7.0798707	0.011992506	-0.07901054	0.06447316	0.83137965	6.7250347	7.0889378	Multitasking_Type
14:42:05.902	0.82602483	6.5651016	7.0798707	0.011992506	-0.07901054	0.06447316	0.83137965	6.7250347	7.0889378	Multitasking_Type
14:42:05.926	0.82602483	6.5651016	7.0798707	0.011992506	-0.07901054	0.06447316	0.83137965	6.7250347	7.0889378	Multitasking_Type
14:42:05.949	0.82602483	6.5651016	7.0798707	0.011992506	-0.07901054	0.06447316	0.83137965	6.7250347	7.0889378	Multitasking_Type
14:42:05.971	0.82602483	6.5651016	7.0798707	0.011992506	-0.07901054	0.06447316	0.83137965	6.7250347	7.0889378	Multitasking_Type
14:42:05.994	0.82602483	6.5651016	7.0798707	0.011992506	-0.07901054	0.06447316	0.83137965	6.7250347	7.0889378	Multitasking_Type
14:42:06.018	0.7733508	6.533976	7.0319853	0.09629191	-0.14192966	0.070581816	0.9339592	6.772724	7.0305247	Multitasking_Type
14:42:06.042	0.7733508	6.533976	7.0319853	0.09629191	-0.14192966	0.070581816	0.9339592	6.772724	7.0305247	Multitasking_Type
14:42:06.065	0.7733508	6.533976	7.0319853	0.09629191	-0.14192966	0.070581816	0.9339592	6.772724	7.0305247	Multitasking_Type
14:42:06.087	0.7733508	6.533976	7.0319853	0.09629191	-0.14192966	0.070581816	0.9339592	6.772724	7.0305247	Multitasking_Type
14:42:06.111	0.7733508	6.533976	7.0319853	0.09629191	-0.14192966	0.070581816	0.9339592	6.772724	7.0305247	Multitasking_Type
14:42:06.133	0.7733508	6.533976	7.0319853	0.09629191	-0.14192966	0.070581816	0.9339592	6.772724	7.0305247	Multitasking_Type
14:42:06.156	0.7733508	6.533976	7.0319853	0.09629191	-0.14192966	0.070581816	0.9339592	6.772724	7.0305247	Multitasking_Type
14:42:06.179	0.7733508	6.533976	7.0319853	0.09629191	-0.14192966	0.070581816	0.9339592	6.772724	7.0305247	Multitasking_Type
14:42:06.205	0.7350424	6.5196104	6.8859344	0.13783075	-0.105888605	-0.04609345	1.1392506	6.9404454	6.833931	Multitasking_Type
14:42:06.229	0.7350424	6.5196104	6.8859344	0.13783075	-0.105888605	-0.04609345	1.1392506	6.9404454	6.833931	Multitasking_Type
14:42:06.252	0.7350424	6.5196104	6.8859344	0.13783075	-0.105888605	-0.04609345	1.1392506	6.9404454	6.833931	Multitasking_Type
14:42:06.276	0.7350424	6.5196104	6.8859344	0.13783075	-0.105888605	-0.04609345	1.1392506	6.9404454	6.833931	Multitasking_Type
14:42:06.299	0.7350424	6.5196104	6.8859344	0.13783075	-0.105888605	-0.04609345	1.1392506	6.9404454	6.833931	Multitasking_Type
14:42:06.321	0.7350424	6.5196104	6.8859344	0.13783075	-0.105888605	-0.04609345	1.1392506	6.9404454	6.833931	Multitasking_Type
14:42:06.344	0.7350424	6.5196104	6.8859344	0.13783075	-0.105888605	-0.04609345	1.1392506	6.9404454	6.833931	Multitasking_Type
14:42:06.367	0.7350424	6.5196104	6.8859344	0.13783075	-0.105888605	-0.04609345	1.1392506	6.9404454	6.833931	Multitasking_Type
14:42:06.391	0.7350424	6.5196104	6.8859344	0.013214237	-0.006928433	-0.019215377	1.1112148	7.0305696	6.745861	Multitasking_Type
14:42:06.414	1.2450229	6.9098773	6.32328	0.013214237	-0.006928433	-0.019215377	1.1112148	7.0305696	6.745861	Multitasking_Type
14:42:06.437	1.2450229	6.9098773	6.32328	0.013214237	-0.006928433	-0.019215377	1.1112148	7.0305696	6.745861	Multitasking_Type
14:42:06.459	1.2450229	6.9098773	6.32328	0.013214237	-0.006928433	-0.019215377	1.1112148	7.0305696	6.745861	Multitasking_Type
14:42:06.482	1.2450229	6.9098773	6.32328	0.013214237	-0.006928433	-0.019215377	1.1112148	7.0305696	6.745861	Multitasking_Type
14:42:06.506	1.2450229	6.9098773	6.32328	0.013214237	-0.006928433	-0.019215377	1.1112148	7.0305696	6.745861	Multitasking_Type
14:42:06.528	1.2450229	6.9098773	6.32328	0.013214237	-0.006928433	-0.019215377	1.1112148	7.0305696	6.745861	Multitasking_Type
14:42:06.551	1.2450229	6.9098773	6.32328	0.013214237	-0.006928433	-0.019215377	1.1112148	7.0305696	6.745861	Multitasking_Type
14:42:06.577	1.2450229	6.9098773	6.32328	0.010159912	-0.0356391	-0.02288057	1.089308	7.093685	6.683067	Multitasking_Type
14:42:06.599	1.2450229	6.9098773	6.32328	0.010159912	-0.0356391	-0.02288057	1.089308	7.093685	6.683067	Multitasking_Type
14:42:06.622	1.010384	6.936214	6.4765134	0.010159912	-0.0356391	-0.02288057	1.089308	7.093685	6.683067	Multitasking_Type
14:42:06.644	1.010384	6.936214	6.4765134	0.010159912	-0.0356391	-0.02288057	1.089308	7.093685	6.683067	Multitasking_Type
14:42:06.666	1.010384	6.936214	6.4765134	0.010159912	-0.0356391	-0.02288057	1.089308	7.093685	6.683067	Multitasking_Type
14:42:06.688	1.010384	6.936214	6.4765134	0.010159912	-0.0356391	-0.02288057	1.089308	7.093685	6.683067	Multitasking_Type
14:42:06.711	1.010384	6.936214	6.4765134	0.010159912	-0.0356391	-0.02288057	1.089308	7.093685	6.683067	Multitasking_Type
14:42:06.734	1.010384	6.936214	6.4765134	-0.108347945	-0.020978335	-0.003943746	1.1095916	7.0776844	6.6966805	Multitasking_Type
14:42:06.756	1.010384	6.936214	6.4765134	-0.108347945	-0.020978335	-0.003943746	1.1095916	7.0776844	6.6966805	Multitasking_Type
14:42:06.779	1.010384	6.936214	6.4765134	-0.108347945	-0.020978335	-0.003943746	1.1095916	7.0776844	6.6966805	Multitasking_Type
14:42:06.801	1.010384	6.936214	6.4765134	-0.108347945	-0.020978335	-0.003943746	1.1095916	7.0776844	6.6966805	Multitasking_Type
14:42:06.823	1.036721	6.9505796	6.3567996	-0.108347945	-0.020978335	-0.003943746	1.1095916	7.0776844	6.6966805	Multitasking_Type
14:42:06.846	1.036721	6.9505796	6.3567996	-0.108347945	-0.020978335	-0.003943746	1.1095916	7.0776844	6.6966805	Multitasking_Type
14:42:06.868	1.036721	6.9505796	6.3567996	-0.108347945	-0.020978335	-0.003943746	1.1095916	7.0776844	6.6966805	Multitasking_Type
14:42:06.891	1.036721	6.9505796	6.3567996	-0.108347945	-0.020978335	-0.003943746	1.1095916	7.0776844	6.6966805	Multitasking_Type
14:42:06.914	1.036721	6.9505796	6.3567996	0.037037984	0.04255165	-0.027156625	1.1095916	7.0776844	6.6966805	Multitasking_Type
14:42:06.936	1.036721	6.9505796	6.3567996	0.037037984	0.04255165	-0.027156625	1.0844792	7.0220857	6.759036	Multitasking_Type
14:42:06.958	1.036721	6.9505796	6.3567996	0.037037984	0.04255165	-0.027156625	1.0844792	7.0220857	6.759036	Multitasking_Type
14:42:06.981	1.036721	6.9505796	6.3567996	0.037037984	0.04255165	-0.027156625	1.0844792	7.0220857	6.759036	Multitasking_Type
14:42:07.003	1.036721	6.9505796	6.3567996	0.037037984	0.04255165	-0.027156625	1.0844792	7.0220857	6.759036	Multitasking_Type
14:42:07.026	1.1660118	6.840443	6.6417184	0.037037984	0.04255165	-0.027156625	1.0844792	7.0220857	6.759036	Multitasking_Type
14:42:07.048	1.1660118	6.840443	6.6417184	0.037037984	0.04255165	-0.027156625	1.0844792	7.0220857	6.759036	Multitasking_Type
14:42:07.071	1.1660118	6.840443	6.6417184	0.037037984	0.04255165	-0.027156625	1.0844792	7.0220857	6.759036	Multitasking_Type
14:42:07.094	1.1660118	6.840443	6.6417184	0.037037984	0.04255165	-0.027156625	1.0844792	7.0220857	6.759036	Multitasking_Type
14:42:07.116	1.1660118	6.840443	6.6417184	0.10728748	-0.030752178	0.0070518283	1.0991485	7.1232357	6.6499367	Multitasking_Type
14:42:07.139	1.1660118	6.840443	6.6417184	0.10728748	-0.030752178	0.0070518283	1.0991485	7.1232357	6.6499367	Multitasking_Type
14:42:07.161	1.1660118	6.840443	6.6417184	0.10728748	-0.030752178	0.0070518283	1.0991485	7.1232357	6.6499367	Multitasking_Type
14:42:07.186	1.1660118	6.840443	6.6417184	0.10728748	-0.030752178	0.0070518283	1.0991485	7.1232357	6.6499367	Multitasking_Type
14:42:07.208	0.888276	6.9840994	6.533976	0.10728748	-0.030752178	0.0070518283	1.0991485	7.1232357	6.6499367	Multitasking_Type
14:42:07.233	0.888276	6.9840994	6.533976	0.10728748	-0.030752178	0.0070518283	1.0991485	7.1232357	6.6499367	Multitasking_Type
14:42:07.256	0.888276	6.9840994	6.533976	0.10728748	-0.030752178	0.0070518283	1.0991485	7.1232357	6.6499367	Multitasking_Type
14:42:07.280	0.888276	6.9840994	6.533976	-0.04115277	0.0040671406	-0.005776342	1.1216874	7.1960206	6.5672946	Multitasking_Type
14:42:07.303	0.888276	6.9840994	6.533976	-0.04115277	0.0040671406	-0.005776342	1.1216874	7.1960206	6.5672946	Multitasking_Type
14:42:07.325	0.888276	6.9840994	6.533976	-0.04115277	0.0040671406	-0.005776342	1.1216874	7.1960206	6.5672946	Multitasking_Type
14:42:07.347	0.888276	6.9840994	6.533976	-0.04115277	0.0040671406	-0.005776342	1.1216874	7.1960206	6.5672946	Multitasking_Type
14:42:07.368	0.888276	6.9840994	6.533976	-0.04115277	0.0040671406	-0.005776342	1.1216874	7.1960206	6.5672946	Multitasking_Type
14:42:07.390	0.888276	6.9840994	6.533976	-0.04115277	0.0040671406	-0.005776342	1.1216874	7.1960206	6.5672946	Multitasking_Type
14:42:07.413	1.2138973	7.039168	6.261029	-0.04115277	0.0040671406	-0.005776342	1.1216874	7.1960206	6.5672946	Multitasking_Type
14:42:07.435	1.2138973	7.039168	6.261029	-0.04115277	0.0040671406	-0.005776342	1.1216874	7.1960206	6.5672946	Multitasking_Type
14:42:07.458	1.2138973	7.039168	6.261029	-0.02954633	0.010175793	0.0003323107	1.1188396	7.208316	6.554285	Multitasking_Type
14:42:07.481	1.2138973	7.039168	6.261029	-0.02954633	0.010175793	0.0003323107	1.1188396	7.208316	6.554285	Multitasking_Type
14:42:07.503	1.2138973	7.039168	6.261029	-0.02954633	0.010175793	0.0003323107	1.1188396	7.208316	6.554285	Multitasking_Type
14:42:07.527	1.2138973	7.039168	6.261029	-0.02954633	0.010175793	0.0003323107	1.1188396	7.208316	6.554285	Multitasking_Type
14:42:07.549	1.2138973	7.039168	6.261029	-0.02954633	0.010175793	0.0003323107	1.1188396	7.208316	6.554285	Multitasking_Type
14:42:07.572	1.2138973	7.039168	6.261029	-0.02954633	0.010175793	0.0003323107	1.1188396	7.208316	6.554285	Multitasking_Type
14:42:07.595	1.2138973	7.039168	6.261029	-0.02954633	0.010175793	0.0003323107	1.1188396	7.208316	6.554285	Multitasking_Type
14:42:07.617	1.1133378	7.101419	6.2586346	-0.02954633	0.010175793	0.0003323107	1.1188396	7.208316	6.554285	Multitasking_Type
14:42:07.642	1.1133378	7.101419	6.2586346	-0.006333451	0.047438573	0.013771346	1.0906727	7.174976	6.5954866	Multitasking_Type
14:42:07.664	1.1133378	7.101419	6.2586346	-0.006333451	0.047438573	0.013771346	1.0906727	7.174976	6.5954866	Multitasking_Type
14:42:07.685	1.1133378	7.101419	6.2586346	-0.006333451	0.047438573	0.013771346	1.0906727	7.174976	6.5954866	Multitasking_Type
14:42:07.707	1.1133378	7.101419	6.2586346	-0.006333451	0.047438573	0.013771346	1.0906727	7.174976	6.5954866	Multitasking_Type
14:42:07.729	1.1133378	7.101419	6.2586346	-0.006333451	0.047438573	0.013771346	1.0906727	7.174976	6.5954866	Multitasking_Type
14:42:07.752	1.1133378	7.101419	6.2586346	-0.006333451	0.047438573	0.013771346	1.0906727	7.174976	6.5954866	Multitasking_Type
14:42:07.775	1.1133378	7.101419	6.2586346	-0.006333451	0.047438573	0.013771346	1.0906727	7.174976	6.5954866	Multitasking_Type
14:42:07.798	1.1133378	7.101419	6.2586346	-0.006333451	0.047438573	0.013771346	1.0906727	7.174976	6.5954866	Multitasking_Type
14:42:07.821	0.97446984	6.996071	6.646507	-0.017329026	0.024225695	0.02232346	1.0729595	7.1432447	6.632734	Multitasking_Type
14:42:07.844	0.97446984	6.996071	6.646507	-0.017329026	0.024225695	0.02232346	1.0729595	7.1432447	6.632734	Multitasking_Type
14:42:07.867	0.97446984	6.996071	6.646507	-0.017329026	0.024225695	0.02232346	1.0729595	7.1432447	6.632734	Multitasking_Type
14:42:07.890	0.97446984	6.996071	6.646507	-0.017329026	0.024225695	0.02232346	1.0729595	7.1432447	6.632734	Multitasking_Type
14:42:07.912	0.97446984	6.996071	6.646507	-0.017329026	0.024225695	0.02232346	1.0729595	7.1432447	6.632734	Multitasking_Type
14:42:07.934	0.97446984	6.996071	6.646507	-0.017329026	0.024225695	0.02232346	1.0729595	7.1432447	6.632734	Multitasking_Type
14:42:07.957	0.97446984	6.996071	6.646507	-0.017329026	0.024225695	0.02232346	1.0729595	7.1432447	6.632734	Multitasking_Type
14:42:07.980	0.97446984	6.996071	6.646507	-0.017329026	0.024225695	0.02232346	1.0729595	7.1432447	6.632734	Multitasking_Type
14:42:08.002	1.0917894	6.9290314	6.4573593	0.041924905	0.037053864	0.008273559	1.0668774	7.1129956	6.666134	Multitasking_Type
14:42:08.025	1.0917894	6.9290314	6.4573593	0.041924905	0.037053864	0.008273559	1.0668774	7.1129956	6.666134	Multitasking_Type
14:42:08.048	1.0917894	6.9290314	6.4573593	0.041924905	0.037053864	0.008273559	1.0668774	7.1129956	6.666134	Multitasking_Type
14:42:08.070	1.0917894	6.9290314	6.4573593	0.041924905	0.037053864	0.008273559	1.0668774	7.1129956	6.666134	Multitasking_Type
14:42:08.093	1.0917894	6.9290314	6.4573593	0.041924905	0.037053864	0.008273559	1.0668774	7.1129956	6.666134	Multitasking_Type
14:42:08.116	1.0917894	6.9290314	6.4573593	0.041924905	0.037053864	0.008273559	1.0668774	7.1129956	6.666134	Multitasking_Type
14:42:08.138	1.0917894	6.9290314	6.4573593	0.041924905	0.037053864	0.008273559	1.0668774	7.1129956	6.666134	Multitasking_Type
14:42:08.161	1.0917894	6.9290314	6.4573593	0.041924905	0.037053864	0.008273559	1.0668774	7.1129956	6.666134	Multitasking_Type
14:42:08.183	1.0917894	6.9290314	6.4573593	-0.0057225856	0.019338772	0.011327885	1.0740719	7.0916624	6.6876745	Multitasking_Type
14:42:08.211	0.9984126	7.0535336	6.3807425	-0.0057225856	0.019338772	0.011327885	1.0740719	7.0916624	6.6876745	Multitasking_Type
14:42:08.233	0.9984126	7.0535336	6.3807425	-0.0057225856	0.019338772	0.011327885	1.0740719	7.0916624	6.6876745	Multitasking_Type
14:42:08.256	0.9984126	7.0535336	6.3807425	-0.0057225856	0.019338772	0.011327885	1.0740719	7.0916624	6.6876745	Multitasking_Type
14:42:08.278	0.9984126	7.0535336	6.3807425	-0.0057225856	0.019338772	0.011327885	1.0740719	7.0916624	6.6876745	Multitasking_Type
14:42:08.301	0.9984126	7.0535336	6.3807425	-0.0057225856	0.019338772	0.011327885	1.0740719	7.0916624	6.6876745	Multitasking_Type
14:42:08.324	0.9984126	7.0535336	6.3807425	-0.0057225856	0.019338772	0.011327885	1.0740719	7.0916624	6.6876745	Multitasking_Type
14:42:08.347	0.9984126	7.0535336	6.3807425	-0.0057225856	0.019338772	0.011327885	1.0740719	7.0916624	6.6876745	Multitasking_Type
14:42:08.370	0.9984126	7.0535336	6.3807425	-0.0008356637	-0.0014306464	0.0052192328	1.0702863	7.083234	6.6972036	Multitasking_Type
14:42:08.392	0.9984126	7.0535336	6.3807425	-0.0008356637	-0.0014306464	0.0052192328	1.0702863	7.083234	6.6972036	Multitasking_Type
14:42:08.414	1.0175668	6.943397	6.629747	-0.0008356637	-0.0014306464	0.0052192328	1.0702863	7.083234	6.6972036	Multitasking_Type
14:42:08.437	1.0175668	6.943397	6.629747	-0.0008356637	-0.0014306464	0.0052192328	1.0702863	7.083234	6.6972036	Multitasking_Type
14:42:08.460	1.0175668	6.943397	6.629747	-0.0008356637	-0.0014306464	0.0052192328	1.0702863	7.083234	6.6972036	Multitasking_Type
14:42:08.482	1.0175668	6.943397	6.629747	-0.0008356637	-0.0014306464	0.0052192328	1.0702863	7.083234	6.6972036	Multitasking_Type
14:42:08.505	1.0175668	6.943397	6.629747	-0.0008356637	-0.0014306464	0.0052192328	1.0702863	7.083234	6.6972036	Multitasking_Type
14:42:08.527	1.0175668	6.943397	6.629747	-0.0008356637	-0.0014306464	0.0052192328	1.0702863	7.083234	6.6972036	Multitasking_Type
14:42:08.550	1.0175668	6.943397	6.629747	-0.022826813	0.02850175	0.024156056	1.065883	7.059169	6.7232676	Multitasking_Type
14:42:08.572	1.0175668	6.943397	6.629747	-0.022826813	0.02850175	0.024156056	1.065883	7.059169	6.7232676	Multitasking_Type
14:42:08.594	1.0175668	6.943397	6.629747	-0.022826813	0.02850175	0.024156056	1.065883	7.059169	6.7232676	Multitasking_Type
14:42:08.617	1.0199611	6.952974	6.5148215	-0.022826813	0.02850175	0.024156056	1.065883	7.059169	6.7232676	Multitasking_Type
14:42:08.640	1.0199611	6.952974	6.5148215	-0.022826813	0.02850175	0.024156056	1.065883	7.059169	6.7232676	Multitasking_Type
14:42:08.664	1.0199611	6.952974	6.5148215	-0.022826813	0.02850175	0.024156056	1.065883	7.059169	6.7232676	Multitasking_Type
14:42:08.686	1.0199611	6.952974	6.5148215	-0.022826813	0.02850175	0.024156056	1.065883	7.059169	6.7232676	Multitasking_Type
14:42:08.714	1.0199611	6.952974	6.5148215	-0.022826813	0.02850175	0.024156056	1.065883	7.059169	6.7232676	Multitasking_Type
14:42:08.736	1.0199611	6.952974	6.5148215	0.019933755	-0.018534875	-0.008219803	1.0571166	7.0360627	6.748825	Multitasking_Type
14:42:08.758	1.0199611	6.952974	6.5148215	0.019933755	-0.018534875	-0.008219803	1.0571166	7.0360627	6.748825	Multitasking_Type
14:42:08.782	1.0199611	6.952974	6.5148215	0.019933755	-0.018534875	-0.008219803	1.0571166	7.0360627	6.748825	Multitasking_Type
14:42:08.806	1.0606637	6.8883286	6.7925577	0.019933755	-0.018534875	-0.008219803	1.0571166	7.0360627	6.748825	Multitasking_Type
14:42:08.829	1.0606637	6.8883286	6.7925577	0.019933755	-0.018534875	-0.008219803	1.0571166	7.0360627	6.748825	Multitasking_Type
14:42:08.851	1.0606637	6.8883286	6.7925577	0.019933755	-0.018534875	-0.008219803	1.0571166	7.0360627	6.748825	Multitasking_Type
14:42:08.874	1.0606637	6.8883286	6.7925577	0.019933755	-0.018534875	-0.008219803	1.0571166	7.0360627	6.748825	Multitasking_Type
14:42:08.897	1.0606637	6.8883286	6.7925577	-0.01671816	0.01811704	-0.011884995	1.0445778	7.0460625	6.740343	Multitasking_Type
14:42:08.919	1.0606637	6.8883286	6.7925577	-0.01671816	0.01811704	-0.011884995	1.0445778	7.0460625	6.740343	Multitasking_Type
14:42:08.942	1.0606637	6.8883286	6.7925577	-0.01671816	0.01811704	-0.011884995	1.0445778	7.0460625	6.740343	Multitasking_Type
14:42:08.965	1.0606637	6.8883286	6.7925577	-0.01671816	0.01811704	-0.011884995	1.0445778	7.0460625	6.740343	Multitasking_Type
14:42:08.987	1.0606637	6.8883286	6.7925577	-0.01671816	0.01811704	-0.011884995	1.0445778	7.0460625	6.740343	Multitasking_Type
14:42:09.010	0.9816527	6.8476257	6.682421	-0.01671816	0.01811704	-0.011884995	1.0445778	7.0460625	6.740343	Multitasking_Type
14:42:09.033	0.9816527	6.8476257	6.682421	-0.01671816	0.01811704	-0.011884995	1.0445778	7.0460625	6.740343	Multitasking_Type
14:42:09.055	0.9816527	6.8476257	6.682421	-0.01671816	0.01811704	-0.011884995	1.0445778	7.0460625	6.740343	Multitasking_Type
14:42:09.078	0.9816527	6.8476257	6.682421	0.0016077973	0.038886458	0.0003323107	1.0254136	7.0340776	6.7557826	Multitasking_Type
14:42:09.101	0.9816527	6.8476257	6.682421	0.0016077973	0.038886458	0.0003323107	1.0254136	7.0340776	6.7557826	Multitasking_Type
14:42:09.124	0.9816527	6.8476257	6.682421	0.0016077973	0.038886458	0.0003323107	1.0254136	7.0340776	6.7557826	Multitasking_Type
14:42:09.146	0.9816527	6.8476257	6.682421	0.0016077973	0.038886458	0.0003323107	1.0254136	7.0340776	6.7557826	Multitasking_Type
14:42:09.168	0.9816527	6.8476257	6.682421	0.0016077973	0.038886458	0.0003323107	1.0254136	7.0340776	6.7557826	Multitasking_Type
14:42:09.190	0.9816527	6.8476257	6.682421	0.0016077973	0.038886458	0.0003323107	1.0254136	7.0340776	6.7557826	Multitasking_Type
14:42:09.214	0.9696813	6.8500204	6.596227	0.0016077973	0.038886458	0.0003323107	1.0254136	7.0340776	6.7557826	Multitasking_Type
14:42:09.240	0.9696813	6.8500204	6.596227	0.0016077973	0.038886458	0.0003323107	1.0254136	7.0340776	6.7557826	Multitasking_Type
14:42:09.262	0.9696813	6.8500204	6.596227	-0.038098443	-0.013647951	-0.005776342	0.9816794	7.0089355	6.7883267	Multitasking_Type
14:42:09.285	0.9696813	6.8500204	6.596227	-0.038098443	-0.013647951	-0.005776342	0.9816794	7.0089355	6.7883267	Multitasking_Type
14:42:09.308	0.9696813	6.8500204	6.596227	-0.038098443	-0.013647951	-0.005776342	0.9816794	7.0089355	6.7883267	Multitasking_Type
14:42:09.330	0.9696813	6.8500204	6.596227	-0.038098443	-0.013647951	-0.005776342	0.9816794	7.0089355	6.7883267	Multitasking_Type
14:42:09.354	0.9696813	6.8500204	6.596227	-0.038098443	-0.013647951	-0.005776342	0.9816794	7.0089355	6.7883267	Multitasking_Type
14:42:09.376	0.9696813	6.8500204	6.596227	-0.038098443	-0.013647951	-0.005776342	0.9816794	7.0089355	6.7883267	Multitasking_Type
14:42:09.399	0.9696813	6.8500204	6.596227	-0.038098443	-0.013647951	-0.005776342	0.9816794	7.0089355	6.7883267	Multitasking_Type
14:42:09.423	0.89067024	6.840443	6.6225643	-0.038098443	-0.013647951	-0.005776342	0.9816794	7.0089355	6.7883267	Multitasking_Type
14:42:09.445	0.89067024	6.840443	6.6225643	0.00038606682	0.010175793	0.0009431759	0.9624717	7.0015364	6.79871	Multitasking_Type
14:42:09.468	0.89067024	6.840443	6.6225643	0.00038606682	0.010175793	0.0009431759	0.9624717	7.0015364	6.79871	Multitasking_Type
14:42:09.491	0.89067024	6.840443	6.6225643	0.00038606682	0.010175793	0.0009431759	0.9624717	7.0015364	6.79871	Multitasking_Type
14:42:09.513	0.89067024	6.840443	6.6225643	0.00038606682	0.010175793	0.0009431759	0.9624717	7.0015364	6.79871	Multitasking_Type
14:42:09.535	0.89067024	6.840443	6.6225643	0.00038606682	0.010175793	0.0009431759	0.9624717	7.0015364	6.79871	Multitasking_Type
14:42:09.557	0.89067024	6.840443	6.6225643	0.00038606682	0.010175793	0.0009431759	0.9624717	7.0015364	6.79871	Multitasking_Type
14:42:09.580	0.89067024	6.840443	6.6225643	0.00038606682	0.010175793	0.0009431759	0.9624717	7.0015364	6.79871	Multitasking_Type
14:42:09.604	0.9624985	6.854809	6.612987	0.00038606682	0.010175793	0.0009431759	0.9624717	7.0015364	6.79871	Multitasking_Type
14:42:09.626	0.9624985	6.854809	6.612987	-0.03443325	-0.0057067033	-0.00027855457	0.9140622	6.993452	6.8136935	Multitasking_Type
14:42:09.649	0.9624985	6.854809	6.612987	-0.03443325	-0.0057067033	-0.00027855457	0.9140622	6.993452	6.8136935	Multitasking_Type
14:42:09.672	0.9624985	6.854809	6.612987	-0.03443325	-0.0057067033	-0.00027855457	0.9140622	6.993452	6.8136935	Multitasking_Type
14:42:09.694	0.9624985	6.854809	6.612987	-0.03443325	-0.0057067033	-0.00027855457	0.9140622	6.993452	6.8136935	Multitasking_Type
14:42:09.718	0.9624985	6.854809	6.612987	-0.03443325	-0.0057067033	-0.00027855457	0.9140622	6.993452	6.8136935	Multitasking_Type
14:42:09.741	0.9624985	6.854809	6.612987	-0.03443325	-0.0057067033	-0.00027855457	0.9140622	6.993452	6.8136935	Multitasking_Type
14:42:09.763	0.9624985	6.854809	6.612987	-0.03443325	-0.0057067033	-0.00027855457	0.9140622	6.993452	6.8136935	Multitasking_Type
14:42:09.786	0.9624985	6.854809	6.612987	-0.03443325	-0.0057067033	-0.00027855457	0.9140622	6.993452	6.8136935	Multitasking_Type
14:42:09.809	0.83081335	6.8236833	6.6201696	-0.077804685	0.18305066	-0.010052399	0.8581182	6.946047	6.8692374	Multitasking_Type
14:42:09.832	0.83081335	6.8236833	6.6201696	-0.077804685	0.18305066	-0.010052399	0.8581182	6.946047	6.8692374	Multitasking_Type
14:42:09.854	0.83081335	6.8236833	6.6201696	-0.077804685	0.18305066	-0.010052399	0.8581182	6.946047	6.8692374	Multitasking_Type
14:42:09.875	0.83081335	6.8236833	6.6201696	-0.077804685	0.18305066	-0.010052399	0.8581182	6.946047	6.8692374	Multitasking_Type
14:42:09.897	0.83081335	6.8236833	6.6201696	-0.077804685	0.18305066	-0.010052399	0.8581182	6.946047	6.8692374	Multitasking_Type
14:42:09.918	0.83081335	6.8236833	6.6201696	-0.077804685	0.18305066	-0.010052399	0.8581182	6.946047	6.8692374	Multitasking_Type
14:42:09.940	0.83081335	6.8236833	6.6201696	-0.077804685	0.18305066	-0.010052399	0.8581182	6.946047	6.8692374	Multitasking_Type
14:42:09.962	0.83081335	6.8236833	6.6201696	-0.077804685	0.18305066	-0.010052399	0.8581182	6.946047	6.8692374	Multitasking_Type
14:42:09.984	0.83081335	6.8236833	6.6201696	-0.009387777	-0.06862582	-0.007608937	0.755972	6.8677773	6.959339	Multitasking_Type
14:42:10.005	0.69673395	6.797346	6.715941	-0.009387777	-0.06862582	-0.007608937	0.755972	6.8677773	6.959339	Multitasking_Type
14:42:10.028	0.69673395	6.797346	6.715941	-0.009387777	-0.06862582	-0.007608937	0.755972	6.8677773	6.959339	Multitasking_Type
14:42:10.051	0.69673395	6.797346	6.715941	-0.009387777	-0.06862582	-0.007608937	0.755972	6.8677773	6.959339	Multitasking_Type
14:42:10.074	0.69673395	6.797346	6.715941	-0.009387777	-0.06862582	-0.007608937	0.755972	6.8677773	6.959339	Multitasking_Type
14:42:10.097	0.69673395	6.797346	6.715941	-0.009387777	-0.06862582	-0.007608937	0.755972	6.8677773	6.959339	Multitasking_Type
14:42:10.120	0.69673395	6.797346	6.715941	-0.009387777	-0.06862582	-0.007608937	0.755972	6.8677773	6.959339	Multitasking_Type
14:42:10.143	0.69673395	6.797346	6.715941	-0.009387777	-0.06862582	-0.007608937	0.755972	6.8677773	6.959339	Multitasking_Type
14:42:10.167	0.69673395	6.797346	6.715941	-0.04665056	-0.02403266	-0.0106632635	0.79115695	6.8800187	6.94332	Multitasking_Type
14:42:10.189	0.69673395	6.797346	6.715941	-0.04665056	-0.02403266	-0.0106632635	0.79115695	6.8800187	6.94332	Multitasking_Type
14:42:10.219	0.80208206	6.7231236	6.8165	-0.04665056	-0.02403266	-0.0106632635	0.79115695	6.8800187	6.94332	Multitasking_Type
14:42:10.242	0.80208206	6.7231236	6.8165	-0.04665056	-0.02403266	-0.0106632635	0.79115695	6.8800187	6.94332	Multitasking_Type
14:42:10.265	0.80208206	6.7231236	6.8165	-0.04665056	-0.02403266	-0.0106632635	0.79115695	6.8800187	6.94332	Multitasking_Type
14:42:10.288	0.80208206	6.7231236	6.8165	-0.04665056	-0.02403266	-0.0106632635	0.79115695	6.8800187	6.94332	Multitasking_Type
14:42:10.311	0.80208206	6.7231236	6.8165	-0.04665056	-0.02403266	-0.0106632635	0.79115695	6.8800187	6.94332	Multitasking_Type
14:42:10.334	0.80208206	6.7231236	6.8165	-0.06192219	0.019338772	-0.015550185	0.7701448	6.8497334	6.9755573	Multitasking_Type
14:42:10.357	0.80208206	6.7231236	6.8165	-0.06192219	0.019338772	-0.015550185	0.7701448	6.8497334	6.9755573	Multitasking_Type
14:42:10.380	0.80208206	6.7231236	6.8165	-0.06192219	0.019338772	-0.015550185	0.7701448	6.8497334	6.9755573	Multitasking_Type
14:42:10.404	0.80208206	6.7231236	6.8165	-0.06192219	0.019338772	-0.015550185	0.7701448	6.8497334	6.9755573	Multitasking_Type
14:42:10.427	0.8284191	6.682421	7.003254	-0.06192219	0.019338772	-0.015550185	0.7701448	6.8497334	6.9755573	Multitasking_Type
14:42:10.450	0.8284191	6.682421	7.003254	-0.06192219	0.019338772	-0.015550185	0.7701448	6.8497334	6.9755573	Multitasking_Type
14:42:10.473	0.8284191	6.682421	7.003254	-0.06192219	0.019338772	-0.015550185	0.7701448	6.8497334	6.9755573	Multitasking_Type
14:42:10.497	0.8284191	6.682421	7.003254	-0.06192219	0.019338772	-0.015550185	0.7701448	6.8497334	6.9755573	Multitasking_Type
14:42:10.519	0.8284191	6.682421	7.003254	-0.06375478	0.047438573	-0.02532403	0.69492346	6.8048735	7.027166	Multitasking_Type
14:42:10.541	0.8284191	6.682421	7.003254	-0.06375478	0.047438573	-0.02532403	0.69492346	6.8048735	7.027166	Multitasking_Type
14:42:10.564	0.8284191	6.682421	7.003254	-0.06375478	0.047438573	-0.02532403	0.69492346	6.8048735	7.027166	Multitasking_Type
14:42:10.587	0.8284191	6.682421	7.003254	-0.06375478	0.047438573	-0.02532403	0.69492346	6.8048735	7.027166	Multitasking_Type
14:42:10.610	0.72785956	6.639324	6.838049	-0.06375478	0.047438573	-0.02532403	0.69492346	6.8048735	7.027166	Multitasking_Type
14:42:10.633	0.72785956	6.639324	6.838049	-0.06375478	0.047438573	-0.02532403	0.69492346	6.8048735	7.027166	Multitasking_Type
14:42:10.656	0.72785956	6.639324	6.838049	-0.06375478	0.047438573	-0.02532403	0.69492346	6.8048735	7.027166	Multitasking_Type
14:42:10.679	0.72785956	6.639324	6.838049	-0.06375478	0.047438573	-0.02532403	0.69492346	6.8048735	7.027166	Multitasking_Type
14:42:10.701	0.72785956	6.639324	6.838049	0.016879428	-0.0014306464	0.013771346	0.69133383	6.7646303	7.06627	Multitasking_Type
14:42:10.724	0.72785956	6.639324	6.838049	0.016879428	-0.0014306464	0.013771346	0.69133383	6.7646303	7.06627	Multitasking_Type
14:42:10.748	0.72785956	6.639324	6.838049	0.016879428	-0.0014306464	0.013771346	0.69133383	6.7646303	7.06627	Multitasking_Type
14:42:10.770	0.72785956	6.639324	6.838049	0.016879428	-0.0014306464	0.013771346	0.69133383	6.7646303	7.06627	Multitasking_Type
14:42:10.793	0.72785956	6.639324	6.838049	0.016879428	-0.0014306464	0.013771346	0.69133383	6.7646303	7.06627	Multitasking_Type
14:42:10.816	0.7446195	6.5794673	6.9146657	0.016879428	-0.0014306464	0.013771346	0.69133383	6.7646303	7.06627	Multitasking_Type
14:42:10.840	0.7446195	6.5794673	6.9146657	0.016879428	-0.0014306464	0.013771346	0.69133383	6.7646303	7.06627	Multitasking_Type
14:42:10.863	0.7446195	6.5794673	6.9146657	0.016879428	-0.0014306464	0.013771346	0.69133383	6.7646303	7.06627	Multitasking_Type
14:42:10.887	0.7446195	6.5794673	6.9146657	-0.077804685	0.015062716	0.06997095	0.6907446	6.7724924	7.0587883	Multitasking_Type
14:42:10.910	0.7446195	6.5794673	6.9146657	-0.077804685	0.015062716	0.06997095	0.6907446	6.7724924	7.0587883	Multitasking_Type
14:42:10.932	0.7446195	6.5794673	6.9146657	-0.077804685	0.015062716	0.06997095	0.6907446	6.7724924	7.0587883	Multitasking_Type
14:42:10.956	0.7446195	6.5794673	6.9146657	-0.077804685	0.015062716	0.06997095	0.6907446	6.7724924	7.0587883	Multitasking_Type
14:42:10.979	0.7446195	6.5794673	6.9146657	-0.077804685	0.015062716	0.06997095	0.6907446	6.7724924	7.0587883	Multitasking_Type
14:42:11.002	0.7446195	6.5794673	6.9146657	-0.077804685	0.015062716	0.06997095	0.6907446	6.7724924	7.0587883	Multitasking_Type
14:42:11.024	0.6081458	6.567496	6.9050884	-0.077804685	0.015062716	0.06997095	0.6907446	6.7724924	7.0587883	Multitasking_Type
14:42:11.047	0.6081458	6.567496	6.9050884	-0.077804685	0.015062716	0.06997095	0.6907446	6.7724924	7.0587883	Multitasking_Type
14:42:11.070	0.6081458	6.567496	6.9050884	0.029096734	-0.18041417	0.035762493	0.64113384	6.630841	7.1966105	Multitasking_Type
14:42:11.093	0.6081458	6.567496	6.9050884	0.029096734	-0.18041417	0.035762493	0.64113384	6.630841	7.1966105	Multitasking_Type
14:42:11.115	0.6081458	6.567496	6.9050884	0.029096734	-0.18041417	0.035762493	0.64113384	6.630841	7.1966105	Multitasking_Type
14:42:11.138	0.6081458	6.567496	6.9050884	0.029096734	-0.18041417	0.035762493	0.64113384	6.630841	7.1966105	Multitasking_Type
14:42:11.160	0.6081458	6.567496	6.9050884	0.029096734	-0.18041417	0.035762493	0.64113384	6.630841	7.1966105	Multitasking_Type
14:42:11.184	0.6081458	6.567496	6.9050884	0.029096734	-0.18041417	0.035762493	0.64113384	6.630841	7.1966105	Multitasking_Type
14:42:11.223	0.51955765	6.56989	7.3576064	0.029096734	-0.18041417	0.035762493	0.64113384	6.630841	7.1966105	Multitasking_Type
14:42:11.246	0.51955765	6.56989	7.3576064	0.5031282	-0.10833206	-0.113288626	0.9342141	6.927776	6.877752	Multitasking_Type
14:42:11.269	0.51955765	6.56989	7.3576064	0.5031282	-0.10833206	-0.113288626	0.9342141	6.927776	6.877752	Multitasking_Type
14:42:11.292	0.51955765	6.56989	7.3576064	0.5031282	-0.10833206	-0.113288626	0.9342141	6.927776	6.877752	Multitasking_Type
14:42:11.313	0.51955765	6.56989	7.3576064	0.5031282	-0.10833206	-0.113288626	0.9342141	6.927776	6.877752	Multitasking_Type
14:42:11.334	0.51955765	6.56989	7.3576064	0.5031282	-0.10833206	-0.113288626	0.9342141	6.927776	6.877752	Multitasking_Type
14:42:11.355	0.51955765	6.56989	7.3576064	0.5031282	-0.10833206	-0.113288626	0.9342141	6.927776	6.877752	Multitasking_Type
14:42:11.376	0.51955765	6.56989	7.3576064	0.5031282	-0.10833206	-0.113288626	0.9342141	6.927776	6.877752	Multitasking_Type
14:42:11.397	0.51955765	6.56989	7.3576064	0.5031282	-0.10833206	-0.113288626	0.9342141	6.927776	6.877752	Multitasking_Type
14:42:11.418	1.2474172	6.648901	7.1588817	-0.55122524	0.21786998	0.0919621	0.8287243	7.0681014	6.747255	Multitasking_Type
14:42:11.440	1.2474172	6.648901	7.1588817	-0.55122524	0.21786998	0.0919621	0.8287243	7.0681014	6.747255	Multitasking_Type
14:42:11.460	1.2474172	6.648901	7.1588817	-0.55122524	0.21786998	0.0919621	0.8287243	7.0681014	6.747255	Multitasking_Type
14:42:11.482	1.2474172	6.648901	7.1588817	-0.55122524	0.21786998	0.0919621	0.8287243	7.0681014	6.747255	Multitasking_Type
14:42:11.503	1.2474172	6.648901	7.1588817	-0.55122524	0.21786998	0.0919621	0.8287243	7.0681014	6.747255	Multitasking_Type
14:42:11.524	1.2474172	6.648901	7.1588817	-0.55122524	0.21786998	0.0919621	0.8287243	7.0681014	6.747255	Multitasking_Type
14:42:11.545	1.2474172	6.648901	7.1588817	-0.55122524	0.21786998	0.0919621	0.8287243	7.0681014	6.747255	Multitasking_Type
14:42:11.571	1.2474172	6.648901	7.1588817	-0.55122524	0.21786998	0.0919621	0.8287243	7.0681014	6.747255	Multitasking_Type
14:42:11.592	1.2474172	6.648901	7.1588817	-0.15477371	0.072484046	-0.0027220156	0.7490389	6.720375	7.102524	Multitasking_Type
14:42:11.614	0.6344828	6.775798	6.038361	-0.15477371	0.072484046	-0.0027220156	0.7490389	6.720375	7.102524	Multitasking_Type
14:42:11.636	0.6344828	6.775798	6.038361	-0.15477371	0.072484046	-0.0027220156	0.7490389	6.720375	7.102524	Multitasking_Type
14:42:11.659	0.6344828	6.775798	6.038361	-0.15477371	0.072484046	-0.0027220156	0.7490389	6.720375	7.102524	Multitasking_Type
14:42:11.681	0.6344828	6.775798	6.038361	-0.15477371	0.072484046	-0.0027220156	0.7490389	6.720375	7.102524	Multitasking_Type
14:42:11.704	0.6344828	6.775798	6.038361	-0.15477371	0.072484046	-0.0027220156	0.7490389	6.720375	7.102524	Multitasking_Type
14:42:11.726	0.6344828	6.775798	6.038361	-0.15477371	0.072484046	-0.0027220156	0.7490389	6.720375	7.102524	Multitasking_Type
14:42:11.748	0.6344828	6.775798	6.038361	-0.15477371	0.072484046	-0.0027220156	0.7490389	6.720375	7.102524	Multitasking_Type
14:42:11.769	0.6344828	6.775798	6.038361	-0.15477371	0.072484046	-0.0027220156	0.7490389	6.720375	7.102524	Multitasking_Type
14:42:11.792	0.6344828	6.775798	6.038361	-0.11506747	-0.06312804	0.008884424	0.7080255	6.472852	7.332884	Multitasking_Type
14:42:11.813	0.4285752	6.464542	6.9122715	-0.11506747	-0.06312804	0.008884424	0.7080255	6.472852	7.332884	Multitasking_Type
14:42:11.835	0.4285752	6.464542	6.9122715	-0.11506747	-0.06312804	0.008884424	0.7080255	6.472852	7.332884	Multitasking_Type
14:42:11.856	0.4285752	6.464542	6.9122715	-0.11506747	-0.06312804	0.008884424	0.7080255	6.472852	7.332884	Multitasking_Type
14:42:11.877	0.4285752	6.464542	6.9122715	-0.11506747	-0.06312804	0.008884424	0.7080255	6.472852	7.332884	Multitasking_Type
14:42:11.898	0.4285752	6.464542	6.9122715	-0.11506747	-0.06312804	0.008884424	0.7080255	6.472852	7.332884	Multitasking_Type
14:42:11.930	0.4285752	6.464542	6.9122715	-0.11506747	-0.06312804	0.008884424	0.7080255	6.472852	7.332884	Multitasking_Type
14:42:11.950	0.4285752	6.464542	6.9122715	-0.11506747	-0.06312804	0.008884424	0.7080255	6.472852	7.332884	Multitasking_Type
14:42:11.973	0.4285752	6.464542	6.9122715	-0.35391578	0.049882036	0.08646431	0.80053526	6.404933	7.3828373	Multitasking_Type
14:42:11.996	0.4285752	6.464542	6.9122715	-0.35391578	0.049882036	0.08646431	0.80053526	6.404933	7.3828373	Multitasking_Type
14:42:12.019	0.7541966	6.2753944	7.537177	-0.35391578	0.049882036	0.08646431	0.80053526	6.404933	7.3828373	Multitasking_Type
14:42:12.041	0.7541966	6.2753944	7.537177	-0.35391578	0.049882036	0.08646431	0.80053526	6.404933	7.3828373	Multitasking_Type
14:42:12.064	0.7541966	6.2753944	7.537177	-0.35391578	0.049882036	0.08646431	0.80053526	6.404933	7.3828373	Multitasking_Type
14:42:12.087	0.7541966	6.2753944	7.537177	-0.35391578	0.049882036	0.08646431	0.80053526	6.404933	7.3828373	Multitasking_Type
14:42:12.109	0.7541966	6.2753944	7.537177	-0.35391578	0.049882036	0.08646431	0.80053526	6.404933	7.3828373	Multitasking_Type
14:42:12.130	0.7541966	6.2753944	7.537177	-0.35391578	0.049882036	0.08646431	0.80053526	6.404933	7.3828373	Multitasking_Type
14:42:12.150	0.7541966	6.2753944	7.537177	0.07979855	-0.3728367	0.079744786	0.73812324	6.094967	7.6470146	Multitasking_Type
14:42:12.171	0.7541966	6.2753944	7.537177	0.07979855	-0.3728367	0.079744786	0.73812324	6.094967	7.6470146	Multitasking_Type
14:42:12.192	0.7541966	6.2753944	7.537177	0.07979855	-0.3728367	0.079744786	0.73812324	6.094967	7.6470146	Multitasking_Type
14:42:12.213	0.6105401	6.0527267	7.6066113	0.07979855	-0.3728367	0.079744786	0.73812324	6.094967	7.6470146	Multitasking_Type
14:42:12.247	0.6105401	6.0527267	7.6066113	0.07979855	-0.3728367	0.079744786	0.73812324	6.094967	7.6470146	Multitasking_Type
14:42:12.270	0.6105401	6.0527267	7.6066113	0.07979855	-0.3728367	0.079744786	0.73812324	6.094967	7.6470146	Multitasking_Type
14:42:12.293	0.6105401	6.0527267	7.6066113	0.07979855	-0.3728367	0.079744786	0.73812324	6.094967	7.6470146	Multitasking_Type
14:42:12.316	0.6105401	6.0527267	7.6066113	0.15921102	0.07370578	0.0498124	0.97887355	6.1280766	7.5933385	Multitasking_Type
14:42:12.337	0.6105401	6.0527267	7.6066113	0.15921102	0.07370578	0.0498124	0.97887355	6.1280766	7.5933385	Multitasking_Type
14:42:12.358	0.6105401	6.0527267	7.6066113	0.15921102	0.07370578	0.0498124	0.97887355	6.1280766	7.5933385	Multitasking_Type
14:42:12.379	0.6105401	6.0527267	7.6066113	0.15921102	0.07370578	0.0498124	0.97887355	6.1280766	7.5933385	Multitasking_Type
14:42:12.409	0.3902668	5.99287	7.515629	0.15921102	0.07370578	0.0498124	0.97887355	6.1280766	7.5933385	Multitasking_Type
14:42:12.430	0.3902668	5.99287	7.515629	0.15921102	0.07370578	0.0498124	0.97887355	6.1280766	7.5933385	Multitasking_Type
14:42:12.451	0.3902668	5.99287	7.515629	0.15921102	0.07370578	0.0498124	0.97887355	6.1280766	7.5933385	Multitasking_Type
14:42:12.474	0.3902668	5.99287	7.515629	0.15921102	0.07370578	0.0498124	0.97887355	6.1280766	7.5933385	Multitasking_Type
14:42:12.496	0.3902668	5.99287	7.515629	0.16654141	0.007732332	0.017436536	0.96479475	6.227555	7.5137887	Multitasking_Type
14:42:12.519	0.3902668	5.99287	7.515629	0.16654141	0.007732332	0.017436536	0.96479475	6.227555	7.5137887	Multitasking_Type
14:42:12.541	0.3902668	5.99287	7.515629	0.16654141	0.007732332	0.017436536	0.96479475	6.227555	7.5137887	Multitasking_Type
14:42:12.564	0.3902668	5.99287	7.515629	0.16654141	0.007732332	0.017436536	0.96479475	6.227555	7.5137887	Multitasking_Type
14:42:12.586	0.3902668	5.99287	7.515629	0.16654141	0.007732332	0.017436536	0.96479475	6.227555	7.5137887	Multitasking_Type
14:42:12.607	0.818842	5.748654	7.59464	0.16654141	0.007732332	0.017436536	0.96479475	6.227555	7.5137887	Multitasking_Type
14:42:12.629	0.818842	5.748654	7.59464	0.16654141	0.007732332	0.017436536	0.96479475	6.227555	7.5137887	Multitasking_Type
14:42:12.649	0.818842	5.748654	7.59464	0.16654141	0.007732332	0.017436536	0.96479475	6.227555	7.5137887	Multitasking_Type
14:42:12.671	0.818842	5.748654	7.59464	0.16654141	0.007732332	0.017436536	0.96479475	6.227555	7.5137887	Multitasking_Type
14:42:12.693	0.818842	5.748654	7.59464	0.29604483	-0.0356391	-0.003943746	0.99258196	6.4425845	7.3265414	Multitasking_Type
14:42:12.715	0.818842	5.748654	7.59464	0.29604483	-0.0356391	-0.003943746	0.99258196	6.4425845	7.3265414	Multitasking_Type
14:42:12.738	0.818842	5.748654	7.59464	0.29604483	-0.0356391	-0.003943746	0.99258196	6.4425845	7.3265414	Multitasking_Type
14:42:12.761	0.818842	5.748654	7.59464	0.29604483	-0.0356391	-0.003943746	0.99258196	6.4425845	7.3265414	Multitasking_Type
14:42:12.784	0.818842	5.748654	7.59464	0.29604483	-0.0356391	-0.003943746	0.99258196	6.4425845	7.3265414	Multitasking_Type
14:42:12.806	0.8547561	6.237086	7.187613	0.29604483	-0.0356391	-0.003943746	0.99258196	6.4425845	7.3265414	Multitasking_Type
14:42:12.828	0.8547561	6.237086	7.187613	0.29604483	-0.0356391	-0.003943746	0.99258196	6.4425845	7.3265414	Multitasking_Type
14:42:12.851	0.8547561	6.237086	7.187613	0.29604483	-0.0356391	-0.003943746	0.99258196	6.4425845	7.3265414	Multitasking_Type
14:42:12.875	0.8547561	6.237086	7.187613	-0.053980943	0.14029008	0.03759509	1.0461104	6.583738	7.1923785	Multitasking_Type
14:42:12.897	0.8547561	6.237086	7.187613	-0.053980943	0.14029008	0.03759509	1.0461104	6.583738	7.1923785	Multitasking_Type
14:42:12.919	0.8547561	6.237086	7.187613	-0.053980943	0.14029008	0.03759509	1.0461104	6.583738	7.1923785	Multitasking_Type
14:42:12.950	0.8547561	6.237086	7.187613	-0.053980943	0.14029008	0.03759509	1.0461104	6.583738	7.1923785	Multitasking_Type
14:42:12.971	0.8547561	6.237086	7.187613	-0.053980943	0.14029008	0.03759509	1.0461104	6.583738	7.1923785	Multitasking_Type
14:42:12.992	0.8547561	6.237086	7.187613	-0.053980943	0.14029008	0.03759509	1.0461104	6.583738	7.1923785	Multitasking_Type
14:42:13.013	1.1277034	6.464542	6.8907228	-0.053980943	0.14029008	0.03759509	1.0461104	6.583738	7.1923785	Multitasking_Type
14:42:13.034	1.1277034	6.464542	6.8907228	0.18669997	-0.190188	-0.10412565	1.0206971	6.5576134	7.21985	Multitasking_Type
14:42:13.055	1.1277034	6.464542	6.8907228	0.18669997	-0.190188	-0.10412565	1.0206971	6.5576134	7.21985	Multitasking_Type
14:42:13.076	1.1277034	6.464542	6.8907228	0.18669997	-0.190188	-0.10412565	1.0206971	6.5576134	7.21985	Multitasking_Type
14:42:13.097	1.1277034	6.464542	6.8907228	0.18669997	-0.190188	-0.10412565	1.0206971	6.5576134	7.21985	Multitasking_Type
14:42:13.118	1.1277034	6.464542	6.8907228	0.18669997	-0.190188	-0.10412565	1.0206971	6.5576134	7.21985	Multitasking_Type
14:42:13.155	1.1277034	6.464542	6.8907228	0.18669997	-0.190188	-0.10412565	1.0206971	6.5576134	7.21985	Multitasking_Type
14:42:13.177	1.1277034	6.464542	6.8907228	0.18669997	-0.190188	-0.10412565	1.0206971	6.5576134	7.21985	Multitasking_Type
14:42:13.199	1.1277034	6.464542	6.8907228	0.18669997	-0.190188	-0.10412565	1.0206971	6.5576134	7.21985	Multitasking_Type
14:42:13.222	0.9505271	6.7015753	7.3001437	0.7291483	-0.25799406	-0.18109466	1.1514812	7.120531	6.643976	Multitasking_Type
14:42:13.243	0.9505271	6.7015753	7.3001437	0.7291483	-0.25799406	-0.18109466	1.1514812	7.120531	6.643976	Multitasking_Type
14:42:13.264	0.9505271	6.7015753	7.3001437	0.7291483	-0.25799406	-0.18109466	1.1514812	7.120531	6.643976	Multitasking_Type
14:42:13.285	0.9505271	6.7015753	7.3001437	0.7291483	-0.25799406	-0.18109466	1.1514812	7.120531	6.643976	Multitasking_Type
14:42:13.307	0.9505271	6.7015753	7.3001437	0.7291483	-0.25799406	-0.18109466	1.1514812	7.120531	6.643976	Multitasking_Type
14:42:13.333	0.9505271	6.7015753	7.3001437	0.7291483	-0.25799406	-0.18109466	1.1514812	7.120531	6.643976	Multitasking_Type
14:42:13.353	0.9505271	6.7015753	7.3001437	0.7291483	-0.25799406	-0.18109466	1.1514812	7.120531	6.643976	Multitasking_Type
14:42:13.374	0.9505271	6.7015753	7.3001437	0.7291483	-0.25799406	-0.18109466	1.1514812	7.120531	6.643976	Multitasking_Type
14:42:13.397	0.9505271	6.7015753	7.3001437	-0.82367116	0.5147505	0.16832025	1.1132123	6.695714	7.0780287	Multitasking_Type
14:42:13.418	0.74701375	7.90829	3.7590115	-0.82367116	0.5147505	0.16832025	1.1132123	6.695714	7.0780287	Multitasking_Type
14:42:13.892	0.5411061	6.591439	7.515629	0.19525208	-0.14315139	0.06080797	0.6408419	6.613414	7.212657	Multitasking_Type
14:42:13.916	0.5411061	6.591439	7.515629	0.19525208	-0.14315139	0.06080797	0.6408419	6.613414	7.212657	Multitasking_Type
14:42:13.937	0.5411061	6.591439	7.515629	-0.14866506	-0.2744874	-0.06380854	0.61280155	6.5195622	7.300006	Multitasking_Type
14:42:13.958	0.5411061	6.591439	7.515629	-0.14866506	-0.2744874	-0.06380854	0.61280155	6.5195622	7.300006	Multitasking_Type
14:42:13.979	0.5411061	6.591439	7.515629	-0.14866506	-0.2744874	-0.06380854	0.61280155	6.5195622	7.300006	Multitasking_Type
14:42:14.446	0.7302538	6.246663	6.143709	-0.22502321	-0.14376225	0.008273559	0.9777272	6.524745	7.255484	Multitasking_Type
14:42:14.468	0.7302538	6.246663	6.143709	-0.22502321	-0.14376225	0.008273559	0.9777272	6.524745	7.255484	Multitasking_Type
14:42:14.491	0.7302538	6.246663	6.143709	0.039481442	-0.14254051	-0.043039124	1.0642126	6.3891973	7.3631487	Multitasking_Type
14:42:14.513	0.7302538	6.246663	6.143709	0.039481442	-0.14254051	-0.043039124	1.0642126	6.3891973	7.3631487	Multitasking_Type
14:42:14.533	0.7302538	6.246663	6.143709	0.039481442	-0.14254051	-0.043039124	1.0642126	6.3891973	7.3631487	Multitasking_Type
14:42:14.995	1.1061549	6.3472223	7.405492	0.25511688	-0.40337998	-0.0008894198	1.1503103	6.6210785	7.1420193	Multitasking_Type
14:42:15.017	0.8379962	6.229903	6.428628	0.318036	0.41334686	-0.02532403	1.20171	7.1628237	6.589396	Multitasking_Type
14:42:15.039	0.8379962	6.229903	6.428628	0.318036	0.41334686	-0.02532403	1.20171	7.1628237	6.589396	Multitasking_Type
14:42:15.061	0.8379962	6.229903	6.428628	0.318036	0.41334686	-0.02532403	1.20171	7.1628237	6.589396	Multitasking_Type
14:42:15.083	0.8379962	6.229903	6.428628	0.318036	0.41334686	-0.02532403	1.20171	7.1628237	6.589396	Multitasking_Type
14:42:15.452	0.1987248	7.075082	6.3376455	-0.17187794	-0.10894293	0.013771346	0.38164398	6.840433	7.0166354	Multitasking_Type
14:42:15.474	0.1987248	7.075082	6.3376455	-0.17187794	-0.10894293	0.013771346	0.38164398	6.840433	7.0166354	Multitasking_Type
14:42:15.496	0.1987248	7.075082	6.3376455	-0.17187794	-0.10894293	0.013771346	0.38164398	6.840433	7.0166354	Multitasking_Type
14:42:15.518	0.1987248	7.075082	6.3376455	-0.17187794	-0.10894293	0.013771346	0.38164398	6.840433	7.0166354	Multitasking_Type
14:42:15.540	0.1987248	7.075082	6.3376455	-0.17187794	-0.10894293	0.013771346	0.38164398	6.840433	7.0166354	Multitasking_Type
14:42:16.028	0.53871185	6.5387645	7.1349387	0.22090842	-0.3258001	-0.05098037	0.6421798	6.851507	6.986759	Multitasking_Type
14:42:16.051	0.53871185	6.5387645	7.1349387	0.22090842	-0.3258001	-0.05098037	0.6421798	6.851507	6.986759	Multitasking_Type
14:42:16.072	0.53871185	6.5387645	7.1349387	0.22090842	-0.3258001	-0.05098037	0.6421798	6.851507	6.986759	Multitasking_Type
14:42:16.094	0.53871185	6.5387645	7.1349387	0.22090842	-0.3258001	-0.05098037	0.6421798	6.851507	6.986759	Multitasking_Type
14:42:16.116	0.53871185	6.5387645	7.1349387	0.05353134	0.14945306	0.0143822115	0.61913395	6.8757625	6.9649754	Multitasking_Type
14:42:16.474	0.7733508	6.8093176	6.711152	0.080409415	-0.11382985	0.042482015	0.7157699	6.913345	6.9183564	Multitasking_Type
14:42:16.497	0.7733508	6.8093176	6.711152	0.080409415	-0.11382985	0.042482015	0.7157699	6.913345	6.9183564	Multitasking_Type
14:42:16.527	0.7733508	6.8093176	6.711152	0.080409415	-0.11382985	0.042482015	0.7157699	6.913345	6.9183564	Multitasking_Type
14:42:16.549	0.7733508	6.8093176	6.711152	0.080409415	-0.11382985	0.042482015	0.7157699	6.913345	6.9183564	Multitasking_Type
14:42:16.570	0.7733508	6.8093176	6.711152	0.080409415	-0.11382985	0.042482015	0.7157699	6.913345	6.9183564	Multitasking_Type
14:42:17.034	0.71828246	6.830866	5.8947043	0.03825971	0.07187318	-0.023491435	0.8044133	7.128191	6.686712	Multitasking_Type
14:42:17.055	0.71828246	6.830866	5.8947043	0.03825971	0.07187318	-0.023491435	0.8044133	7.128191	6.686712	Multitasking_Type
14:42:17.079	0.71828246	6.830866	5.8947043	0.03825971	0.07187318	-0.023491435	0.8044133	7.128191	6.686712	Multitasking_Type
14:42:17.100	0.71828246	6.830866	5.8947043	0.03825971	0.07187318	-0.023491435	0.8044133	7.128191	6.686712	Multitasking_Type
14:42:17.121	0.71828246	6.830866	5.8947043	0.03825971	0.07187318	-0.023491435	0.8044133	7.128191	6.686712	Multitasking_Type
14:42:17.590	0.54350036	6.6967864	6.9745226	0.07430076	0.16350298	0.041871145	0.73905414	6.538836	7.2710233	Multitasking_Type
14:42:17.612	0.65124273	6.177229	7.3815494	0.07430076	0.16350298	0.041871145	0.73905414	6.538836	7.2710233	Multitasking_Type
14:42:17.637	0.65124273	6.177229	7.3815494	0.07430076	0.16350298	0.041871145	0.73905414	6.538836	7.2710233	Multitasking_Type
14:42:17.658	0.65124273	6.177229	7.3815494	0.07430076	0.16350298	0.041871145	0.73905414	6.538836	7.2710233	Multitasking_Type
14:42:17.680	0.65124273	6.177229	7.3815494	0.07430076	0.16350298	0.041871145	0.73905414	6.538836	7.2710233	Multitasking_Type
14:42:18.145	0.5411061	6.423839	6.2538457	0.19769554	-0.38994095	-0.0021111502	0.674585	6.6639256	7.162914	Multitasking_Type
14:42:18.167	0.5411061	6.423839	6.2538457	0.19769554	-0.38994095	-0.0021111502	0.674585	6.6639256	7.162914	Multitasking_Type
14:42:18.189	0.5411061	6.423839	6.2538457	0.19769554	-0.38994095	-0.0021111502	0.674585	6.6639256	7.162914	Multitasking_Type
14:42:18.210	0.49082634	6.177229	7.642525	0.19769554	-0.38994095	-0.0021111502	0.674585	6.6639256	7.162914	Multitasking_Type
14:42:18.231	0.49082634	6.177229	7.642525	0.19769554	-0.38994095	-0.0021111502	0.674585	6.6639256	7.162914	Multitasking_Type
14:42:18.695	0.49800915	6.7303066	5.9258304	0.07857682	-0.020978335	-0.0051654764	0.8209481	6.9014816	6.9185185	Multitasking_Type
14:42:18.716	0.49800915	6.7303066	5.9258304	0.07857682	-0.020978335	-0.0051654764	0.8209481	6.9014816	6.9185185	Multitasking_Type
14:42:18.738	0.49800915	6.7303066	5.9258304	0.07857682	-0.020978335	-0.0051654764	0.8209481	6.9014816	6.9185185	Multitasking_Type
14:42:18.760	0.49800915	6.7303066	5.9258304	0.07857682	-0.020978335	-0.0051654764	0.8209481	6.9014816	6.9185185	Multitasking_Type
14:42:18.781	0.49800915	6.7303066	5.9258304	0.07857682	-0.020978335	-0.0051654764	0.8209481	6.9014816	6.9185185	Multitasking_Type
14:42:19.269	0.83081335	6.610593	7.467743	0.08712893	-0.20362705	-0.05892162	0.80034	6.836962	6.984681	Multitasking_Type
14:42:19.291	0.83081335	6.610593	7.467743	0.08712893	-0.20362705	-0.05892162	0.80034	6.836962	6.984681	Multitasking_Type
14:42:19.311	0.83081335	6.610593	7.467743	0.08712893	-0.20362705	-0.05892162	0.80034	6.836962	6.984681	Multitasking_Type
14:42:19.332	0.83081335	6.610593	7.467743	0.08712893	-0.20362705	-0.05892162	0.80034	6.836962	6.984681	Multitasking_Type
14:42:19.356	0.83081335	6.610593	7.467743	-0.4821975	-0.14254051	0.032708168	0.8512422	6.7757125	7.038137	Multitasking_Type
14:42:19.829	1.0271438	6.3400397	6.742278	-0.13217169	-0.06496063	0.034540765	0.866583	6.558786	7.238901	Multitasking_Type
14:42:19.850	1.0271438	6.3400397	6.742278	-0.13217169	-0.06496063	0.034540765	0.866583	6.558786	7.238901	Multitasking_Type
14:42:19.871	1.0271438	6.3400397	6.742278	-0.13217169	-0.06496063	0.034540765	0.866583	6.558786	7.238901	Multitasking_Type
14:42:19.892	1.0271438	6.3400397	6.742278	0.07674422	0.2600197	-0.049147774	0.80205595	6.583291	7.2240763	Multitasking_Type
14:42:19.913	1.0271438	6.3400397	6.742278	0.07674422	0.2600197	-0.049147774	0.80205595	6.583291	7.2240763	Multitasking_Type
14:42:20.277	0.6464542	6.3376455	7.0559278	-0.015496429	0.06576453	0.003997502	0.67138237	6.6112204	7.2118883	Multitasking_Type
14:42:20.300	0.6464542	6.3376455	7.0559278	-0.015496429	0.06576453	0.003997502	0.67138237	6.6112204	7.2118883	Multitasking_Type
14:42:20.323	0.6464542	6.3376455	7.0559278	-0.015496429	0.06576453	0.003997502	0.67138237	6.6112204	7.2118883	Multitasking_Type
14:42:20.345	0.6464542	6.3376455	7.0559278	-0.015496429	0.06576453	0.003997502	0.67138237	6.6112204	7.2118883	Multitasking_Type
14:42:20.368	0.6464542	6.3376455	7.0559278	-0.015496429	0.06576453	0.003997502	0.67138237	6.6112204	7.2118883	Multitasking_Type
14:42:20.739	0.5411061	6.1101894	7.18043	-0.015496429	-0.12421456	0.008273559	0.6197034	6.3762093	7.424975	Multitasking_Type
14:42:20.761	0.5411061	6.1101894	7.18043	-0.015496429	-0.12421456	0.008273559	0.6197034	6.3762093	7.424975	Multitasking_Type
14:42:20.782	0.5411061	6.1101894	7.18043	0.295434	0.2331416	0.0070518283	0.60536176	6.4073997	7.3992615	Multitasking_Type
14:42:20.802	0.45491222	6.282577	7.5323887	0.295434	0.2331416	0.0070518283	0.60536176	6.4073997	7.3992615	Multitasking_Type
14:42:20.823	0.45491222	6.282577	7.5323887	0.295434	0.2331416	0.0070518283	0.60536176	6.4073997	7.3992615	Multitasking_Type
14:42:21.170	0.6751855	6.4429936	7.168459	-0.07719382	-0.0063175685	0.021101728	0.67019343	6.5732493	7.246626	Multitasking_Type
14:42:21.192	0.6751855	6.4429936	7.168459	-0.07719382	-0.0063175685	0.021101728	0.67019343	6.5732493	7.246626	Multitasking_Type
14:42:21.215	0.4860378	6.5603127	6.897906	-0.07719382	-0.0063175685	0.021101728	0.67019343	6.5732493	7.246626	Multitasking_Type
14:42:21.237	0.4860378	6.5603127	6.897906	-0.07719382	-0.0063175685	0.021101728	0.67019343	6.5732493	7.246626	Multitasking_Type
14:42:21.259	0.4860378	6.5603127	6.897906	-0.07719382	-0.0063175685	0.021101728	0.67019343	6.5732493	7.246626	Multitasking_Type
14:42:21.622	0.7685622	6.325674	7.024802	-0.01671816	-0.050910734	0.08585345	0.7409584	6.4897404	7.314678	Multitasking_Type
14:42:21.644	0.7685622	6.325674	7.024802	-0.01671816	-0.050910734	0.08585345	0.7409584	6.4897404	7.314678	Multitasking_Type
14:42:21.666	0.7685622	6.325674	7.024802	-0.01671816	-0.050910734	0.08585345	0.7409584	6.4897404	7.314678	Multitasking_Type
14:42:21.688	0.7685622	6.325674	7.024802	0.12927864	0.26857176	0.0046083676	0.7833906	6.440368	7.3537946	Multitasking_Type
14:42:21.709	0.7685622	6.325674	7.024802	0.12927864	0.26857176	0.0046083676	0.7833906	6.440368	7.3537946	Multitasking_Type
14:42:22.063	0.76137936	6.2322974	6.761432	-0.019772485	-0.16880773	0.0070518283	0.9108476	6.2771907	7.479143	Multitasking_Type
14:42:22.085	0.76137936	6.2322974	6.761432	-0.019772485	-0.16880773	0.0070518283	0.9108476	6.2771907	7.479143	Multitasking_Type
14:42:22.109	0.76137936	6.2322974	6.761432	-0.019772485	-0.16880773	0.0070518283	0.9108476	6.2771907	7.479143	Multitasking_Type
14:42:22.131	0.76137936	6.2322974	6.761432	-0.019772485	-0.16880773	0.0070518283	0.9108476	6.2771907	7.479143	Multitasking_Type
14:42:22.154	0.76137936	6.2322974	6.761432	-0.019772485	-0.16880773	0.0070518283	0.9108476	6.2771907	7.479143	Multitasking_Type
14:42:22.627	0.679974	6.062304	7.6473136	0.16287622	0.032166943	-0.00027855457	0.76683223	6.335975	7.445651	Multitasking_Type
14:42:22.649	0.679974	6.062304	7.6473136	0.16287622	0.032166943	-0.00027855457	0.76683223	6.335975	7.445651	Multitasking_Type
14:42:22.670	0.679974	6.062304	7.6473136	0.16287622	0.032166943	-0.00027855457	0.76683223	6.335975	7.445651	Multitasking_Type
14:42:22.691	0.679974	6.062304	7.6473136	0.16287622	0.032166943	-0.00027855457	0.76683223	6.335975	7.445651	Multitasking_Type
14:42:22.712	0.679974	6.062304	7.6473136	0.16287622	0.032166943	-0.00027855457	0.76683223	6.335975	7.445651	Multitasking_Type
14:42:23.176	1.0534809	6.1987777	7.041562	0.121337384	-0.3923844	-0.11451035	0.7047001	6.864679	6.967776	Multitasking_Type
14:42:23.198	1.0534809	6.1987777	7.041562	0.121337384	-0.3923844	-0.11451035	0.7047001	6.864679	6.967776	Multitasking_Type
14:42:23.219	0.32562137	6.409474	6.8787518	0.121337384	-0.3923844	-0.11451035	0.7047001	6.864679	6.967776	Multitasking_Type
14:42:23.239	0.32562137	6.409474	6.8787518	0.121337384	-0.3923844	-0.11451035	0.7047001	6.864679	6.967776	Multitasking_Type
14:42:23.260	0.32562137	6.409474	6.8787518	0.121337384	-0.3923844	-0.11451035	0.7047001	6.864679	6.967776	Multitasking_Type
14:42:23.737	-0.12450229	6.299337	8.320105	-0.0985741	0.040719055	-0.019215377	0.7703705	6.4594555	7.3384137	Multitasking_Type
14:42:23.758	-0.12450229	6.299337	8.320105	-0.0985741	0.040719055	-0.019215377	0.7703705	6.4594555	7.3384137	Multitasking_Type
14:42:23.779	-0.12450229	6.299337	8.320105	-0.0985741	0.040719055	-0.019215377	0.7703705	6.4594555	7.3384137	Multitasking_Type
14:42:23.800	-0.12450229	6.299337	8.320105	-0.0985741	0.040719055	-0.019215377	0.7703705	6.4594555	7.3384137	Multitasking_Type
14:42:23.821	0.49800915	6.3567996	7.5587254	-0.0985741	0.040719055	-0.019215377	0.7703705	6.4594555	7.3384137	Multitasking_Type
14:42:24.285	0.64166564	6.395108	7.3001437	0.016268563	0.063931935	-0.028989222	0.6848037	6.5220346	7.2913938	Multitasking_Type
14:42:24.308	0.64166564	6.395108	7.3001437	0.016268563	0.063931935	-0.028989222	0.6848037	6.5220346	7.2913938	Multitasking_Type
14:42:24.341	0.64166564	6.395108	7.3001437	0.016268563	0.063931935	-0.028989222	0.6848037	6.5220346	7.2913938	Multitasking_Type
14:42:24.364	0.64166564	6.395108	7.3001437	0.016268563	0.063931935	-0.028989222	0.6848037	6.5220346	7.2913938	Multitasking_Type
14:42:24.386	0.64166564	6.395108	7.3001437	-0.058256995	0.02605829	-0.0027220156	0.63924557	6.4823594	7.330807	Multitasking_Type
14:42:24.870	0.45730647	6.3544054	7.3743663	0.08529633	0.13173798	0.019269133	0.5176052	6.4678535	7.353178	Multitasking_Type
14:42:24.894	0.45730647	6.3544054	7.3743663	0.08529633	0.13173798	0.019269133	0.5176052	6.4678535	7.353178	Multitasking_Type
14:42:24.915	0.45730647	6.3544054	7.3743663	0.04986615	0.038275592	-0.04059566	0.2945721	6.598163	7.2489867	Multitasking_Type
14:42:24.940	0.45730647	6.3544054	7.3743663	0.04986615	0.038275592	-0.04059566	0.2945721	6.598163	7.2489867	Multitasking_Type
14:42:24.972	0.45730647	6.3544054	7.3743663	0.04986615	0.038275592	-0.04059566	0.2945721	6.598163	7.2489867	Multitasking_Type
14:42:25.433	0.23224466	6.4358106	7.3025384	0.12500258	-0.039915156	-0.01371759	0.29642522	6.574202	7.270645	Multitasking_Type
14:42:25.461	0.23224466	6.4358106	7.3025384	0.031540193	-0.051521596	-0.024102299	0.3520574	6.7286177	7.125454	Multitasking_Type
14:42:25.484	0.23224466	6.4358106	7.3025384	0.031540193	-0.051521596	-0.024102299	0.3520574	6.7286177	7.125454	Multitasking_Type
14:42:25.506	0.23224466	6.4358106	7.3025384	0.031540193	-0.051521596	-0.024102299	0.3520574	6.7286177	7.125454	Multitasking_Type
14:42:25.530	0.23224466	6.4358106	7.3025384	0.031540193	-0.051521596	-0.024102299	0.3520574	6.7286177	7.125454	Multitasking_Type
14:42:25.997	0.67757976	6.5746784	6.5220046	-0.22929928	0.30766717	0.003997502	0.19695714	6.7459555	7.1150274	Multitasking_Type
14:42:26.018	0.6847626	6.63693	7.211556	-0.22929928	0.30766717	0.003997502	0.19695714	6.7459555	7.1150274	Multitasking_Type
14:42:26.039	0.6847626	6.63693	7.211556	-0.22929928	0.30766717	0.003997502	0.19695714	6.7459555	7.1150274	Multitasking_Type
14:42:26.061	0.6847626	6.63693	7.211556	-0.22929928	0.30766717	0.003997502	0.19695714	6.7459555	7.1150274	Multitasking_Type
14:42:26.082	0.6847626	6.63693	7.211556	-0.22929928	0.30766717	0.003997502	0.19695714	6.7459555	7.1150274	Multitasking_Type
14:42:26.542	0.30886146	5.99287	8.245882	0.26366898	-0.12421456	-0.035097875	0.6206544	6.331137	7.4633613	Multitasking_Type
14:42:26.564	0.30886146	5.99287	8.245882	0.26366898	-0.12421456	-0.035097875	0.6206544	6.331137	7.4633613	Multitasking_Type
14:42:26.585	0.30886146	5.99287	8.245882	0.26366898	-0.12421456	-0.035097875	0.6206544	6.331137	7.4633613	Multitasking_Type
14:42:26.606	0.17717634	6.30652	8.13814	0.26366898	-0.12421456	-0.035097875	0.6206544	6.331137	7.4633613	Multitasking_Type
14:42:26.627	0.17717634	6.30652	8.13814	0.26366898	-0.12421456	-0.035097875	0.6206544	6.331137	7.4633613	Multitasking_Type
14:42:27.096	0.5770202	6.1892004	6.9290314	0.16104363	0.14823134	-0.011884995	0.90677947	6.3273945	7.4372115	Multitasking_Type
14:42:27.115	0.5770202	6.1892004	6.9290314	0.16104363	0.14823134	-0.011884995	0.90677947	6.3273945	7.4372115	Multitasking_Type
14:42:27.136	0.5770202	6.1892004	6.9290314	0.16104363	0.14823134	-0.011884995	0.90677947	6.3273945	7.4372115	Multitasking_Type
14:42:27.157	0.5770202	6.1892004	6.9290314	0.16104363	0.14823134	-0.011884995	0.90677947	6.3273945	7.4372115	Multitasking_Type
14:42:27.178	0.5770202	6.1892004	6.9290314	0.16104363	0.14823134	-0.011884995	0.90677947	6.3273945	7.4372115	Multitasking_Type
14:42:27.523	0.4836435	6.4190507	6.639324	0.24595389	-0.17430551	-0.019826243	0.7359298	6.732102	7.0927787	Multitasking_Type
14:42:27.544	0.4836435	6.4190507	6.639324	0.24595389	-0.17430551	-0.019826243	0.7359298	6.732102	7.0927787	Multitasking_Type
14:42:27.570	0.4836435	6.4190507	6.639324	0.24595389	-0.17430551	-0.019826243	0.7359298	6.732102	7.0927787	Multitasking_Type
14:42:27.591	0.4836435	6.4190507	6.639324	0.24595389	-0.17430551	-0.019826243	0.7359298	6.732102	7.0927787	Multitasking_Type
14:42:27.614	0.08140534	6.3998966	6.529187	0.24595389	-0.17430551	-0.019826243	0.7673176	6.977473	6.8480954	Multitasking_Type
14:42:28.085	0.46927786	6.567496	7.065505	-0.2580099	-0.063738905	0.0070518283	0.3155724	6.6930375	7.16058	Multitasking_Type
14:42:28.108	0.46927786	6.567496	7.065505	-0.2580099	-0.063738905	0.0070518283	0.3155724	6.6930375	7.16058	Multitasking_Type
14:42:28.131	0.46927786	6.567496	7.065505	-0.2580099	-0.063738905	0.0070518283	0.3155724	6.6930375	7.16058	Multitasking_Type
14:42:28.154	0.46927786	6.567496	7.065505	-0.2580099	-0.063738905	0.0070518283	0.3155724	6.6930375	7.16058	Multitasking_Type
14:42:28.175	0.46927786	6.567496	7.065505	0.1317221	0.03338867	0.047979802	0.6062983	6.192294	7.580121	Multitasking_Type
14:42:28.650	0.3304099	5.9042816	7.391126	-0.1303391	-0.31419367	-0.027156625	0.6068751	6.0036197	7.730366	Multitasking_Type
14:42:28.675	0.3304099	5.9042816	7.391126	-0.1303391	-0.31419367	-0.027156625	0.6068751	6.0036197	7.730366	Multitasking_Type
14:42:28.697	0.3304099	5.9042816	7.391126	-0.01793989	-0.20240532	-0.04059566	0.7641636	5.951505	7.756674	Multitasking_Type
14:42:28.718	0.3304099	5.9042816	7.391126	-0.01793989	-0.20240532	-0.04059566	0.7641636	5.951505	7.756674	Multitasking_Type
14:42:28.742	0.3304099	5.9042816	7.391126	-0.01793989	-0.20240532	-0.04059566	0.7641636	5.951505	7.756674	Multitasking_Type
14:42:29.213	0.7015225	5.767808	7.6736507	-0.0423745	-0.11260813	0.01193875	0.7386138	5.9774776	7.739157	Multitasking_Type
14:42:29.235	0.7015225	5.767808	7.6736507	-0.008776912	-0.016702278	0.011327885	0.74814534	5.952027	7.7578335	Multitasking_Type
14:42:29.257	0.7015225	5.767808	7.6736507	-0.008776912	-0.016702278	0.011327885	0.74814534	5.952027	7.7578335	Multitasking_Type
14:42:29.280	0.7015225	5.767808	7.6736507	-0.008776912	-0.016702278	0.011327885	0.74814534	5.952027	7.7578335	Multitasking_Type
14:42:29.303	0.7015225	5.767808	7.6736507	-0.008776912	-0.016702278	0.011327885	0.74814534	5.952027	7.7578335	Multitasking_Type
14:42:29.681	0.81165916	5.899493	7.5252056	0.07491163	0.07431664	0.00949529	0.60926056	5.9688315	7.757072	Multitasking_Type
14:42:29.704	0.81165916	5.899493	7.5252056	0.07491163	0.07431664	0.00949529	0.60926056	5.9688315	7.757072	Multitasking_Type
14:42:29.726	0.81165916	5.899493	7.5252056	0.07491163	0.07431664	0.00949529	0.60926056	5.9688315	7.757072	Multitasking_Type
14:42:29.754	0.81165916	5.899493	7.5252056	0.07491163	0.07431664	0.00949529	0.60926056	5.9688315	7.757072	Multitasking_Type
14:42:29.775	0.81165916	5.899493	7.5252056	0.14149594	0.038275592	0.014993076	0.6218476	6.038904	7.7016387	Multitasking_Type
14:42:30.142	0.7685622	6.160469	7.8173075	-0.053980943	-0.033806503	0.029042976	0.66313905	5.9422636	7.773034	Multitasking_Type
14:42:30.163	0.7685622	6.160469	7.8173075	-0.053980943	-0.033806503	0.029042976	0.66313905	5.9422636	7.773034	Multitasking_Type
14:42:30.191	0.7685622	6.160469	7.8173075	-0.053980943	-0.033806503	0.029042976	0.66313905	5.9422636	7.773034	Multitasking_Type
14:42:30.213	0.7446195	5.794145	7.5443597	-0.053980943	-0.033806503	0.029042976	0.66313905	5.9422636	7.773034	Multitasking_Type
14:42:30.233	0.7446195	5.794145	7.5443597	-0.053980943	-0.033806503	0.029042976	0.66313905	5.9422636	7.773034	Multitasking_Type
14:42:30.704	0.69673395	6.119766	7.2809896	0.17814785	0.14090095	0.12617055	0.37449652	6.4100313	7.412257	Multitasking_Type
14:42:30.726	0.69673395	6.119766	7.2809896	0.17814785	0.14090095	0.12617055	0.37449652	6.4100313	7.412257	Multitasking_Type
14:42:30.749	0.69673395	6.119766	7.2809896	0.17814785	0.14090095	0.12617055	0.37449652	6.4100313	7.412257	Multitasking_Type
14:42:30.772	0.69673395	6.119766	7.2809896	0.17814785	0.14090095	0.12617055	0.37449652	6.4100313	7.412257	Multitasking_Type
14:42:30.793	0.69673395	6.119766	7.2809896	0.17814785	0.14090095	0.12617055	0.37449652	6.4100313	7.412257	Multitasking_Type
14:42:31.261	1.0558752	6.6584783	7.642525	0.14271766	-0.2977003	-0.0943518	0.7221799	6.8981204	6.932871	Multitasking_Type
14:42:31.282	1.0558752	6.6584783	7.642525	0.14271766	-0.2977003	-0.0943518	0.7221799	6.8981204	6.932871	Multitasking_Type
14:42:31.303	1.0558752	6.6584783	7.642525	0.14271766	-0.2977003	-0.0943518	0.7221799	6.8981204	6.932871	Multitasking_Type
14:42:31.324	1.0558752	6.6584783	7.642525	0.14271766	-0.2977003	-0.0943518	0.7221799	6.8981204	6.932871	Multitasking_Type
14:42:31.344	1.0558752	6.6584783	7.642525	0.14271766	-0.2977003	-0.0943518	0.7221799	6.8981204	6.932871	Multitasking_Type
14:42:31.806	0.23463893	6.028784	6.483696	0.028485868	-0.02281093	-0.08274536	0.53476226	6.304999	7.4920826	Multitasking_Type
14:42:31.827	0.23463893	6.028784	6.483696	0.028485868	-0.02281093	-0.08274536	0.53476226	6.304999	7.4920826	Multitasking_Type
14:42:31.847	0.23463893	6.028784	6.483696	0.028485868	-0.02281093	-0.08274536	0.53476226	6.304999	7.4920826	Multitasking_Type
14:42:31.868	0.23463893	6.028784	6.483696	0.028485868	-0.02281093	-0.08274536	0.53476226	6.304999	7.4920826	Multitasking_Type
14:42:31.896	0.23463893	6.028784	6.483696	0.028485868	-0.02281093	-0.08274536	0.53476226	6.304999	7.4920826	Multitasking_Type
14:42:32.233	0.53392327	5.7390766	8.133351	-0.03870931	0.0034562754	0.046147205	0.6345519	6.182604	7.585718	Multitasking_Type
14:42:32.255	0.53392327	5.7390766	8.133351	-0.03870931	0.0034562754	0.046147205	0.6345519	6.182604	7.585718	Multitasking_Type
14:42:32.280	0.53392327	5.7390766	8.133351	-0.03870931	0.0034562754	0.046147205	0.6345519	6.182604	7.585718	Multitasking_Type
14:42:32.301	0.53392327	5.7390766	8.133351	0.027264137	0.08225789	0.011327885	0.5132068	6.171133	7.6042137	Multitasking_Type
14:42:32.322	0.53392327	5.7390766	8.133351	0.027264137	0.08225789	0.011327885	0.5132068	6.171133	7.6042137	Multitasking_Type
14:42:32.665	0.18196489	5.8180876	7.388732	0.06147259	-0.04358035	0.02232346	0.612648	6.2144704	7.5614376	Multitasking_Type
14:42:32.687	0.18196489	5.8180876	7.388732	0.06147259	-0.04358035	0.02232346	0.612648	6.2144704	7.5614376	Multitasking_Type
14:42:32.710	0.18196489	5.8180876	7.388732	0.06147259	-0.04358035	0.02232346	0.612648	6.2144704	7.5614376	Multitasking_Type
14:42:32.733	0.18196489	5.8180876	7.388732	0.06147259	-0.04358035	0.02232346	0.612648	6.2144704	7.5614376	Multitasking_Type
14:42:32.755	0.18196489	5.8180876	7.388732	0.06147259	-0.04358035	0.02232346	0.612648	6.2144704	7.5614376	Multitasking_Type
14:42:33.113	0.6105401	6.352011	7.743085	-0.09124372	0.00040194934	0.003997502	0.6672038	6.559138	7.2596736	Multitasking_Type
14:42:33.135	0.6105401	6.352011	7.743085	-0.09124372	0.00040194934	0.003997502	0.6672038	6.559138	7.2596736	Multitasking_Type
14:42:33.158	0.6105401	6.352011	7.743085	-0.09124372	0.00040194934	0.003997502	0.6672038	6.559138	7.2596736	Multitasking_Type
14:42:33.181	0.6105401	6.352011	7.743085	-0.09124372	0.00040194934	0.003997502	0.6672038	6.559138	7.2596736	Multitasking_Type
14:42:33.204	0.6105401	6.352011	7.743085	-0.06558738	0.14151183	0.040038552	0.6958963	6.4633675	7.342404	Multitasking_Type
14:42:33.671	0.76616794	6.2706056	7.3049326	-0.096741505	-0.24455501	0.043092877	0.35656872	6.45717	7.372118	Multitasking_Type
14:42:33.694	0.76616794	6.2706056	7.3049326	-0.096741505	-0.24455501	0.043092877	0.35656872	6.45717	7.372118	Multitasking_Type
14:42:33.717	0.76616794	6.2706056	7.3049326	-0.096741505	-0.24455501	0.043092877	0.35656872	6.45717	7.372118	Multitasking_Type
14:42:33.739	0.76616794	6.2706056	7.3049326	0.05536394	-0.0020415115	0.014993076	0.46311182	6.592725	7.245122	Multitasking_Type
14:42:33.762	0.76616794	6.2706056	7.3049326	0.05536394	-0.0020415115	0.014993076	0.46311182	6.592725	7.245122	Multitasking_Type
14:42:34.262	0.5770202	6.2682114	6.3472223	-0.3117661	0.121964134	-0.08091277	0.40655375	6.2689095	7.530325	Multitasking_Type
14:42:34.295	0.5770202	6.2682114	6.3472223	0.20441505	0.0523255	0.02721038	0.2713759	6.2620473	7.5421095	Multitasking_Type
14:42:34.330	0.5770202	6.2682114	6.3472223	0.20441505	0.0523255	0.02721038	0.2713759	6.2620473	7.5421095	Multitasking_Type
14:42:34.369	0.5770202	6.2682114	6.3472223	0.20441505	0.0523255	0.02721038	0.2713759	6.2620473	7.5421095	Multitasking_Type
14:42:34.399	0.5770202	6.2682114	6.3472223	0.20441505	0.0523255	0.02721038	0.2713759	6.2620473	7.5421095	Multitasking_Type
14:42:34.869	-0.038308397	6.220326	7.407886	0.10056797	-0.20484877	0.06630576	0.15329313	6.4459715	7.3889318	Multitasking_Type
14:42:34.891	-0.038308397	6.220326	7.407886	0.10056797	-0.20484877	0.06630576	0.15329313	6.4459715	7.3889318	Multitasking_Type
14:42:34.913	-0.038308397	6.220326	7.407886	0.10056797	-0.20484877	0.06630576	0.15329313	6.4459715	7.3889318	Multitasking_Type
14:42:34.936	-0.038308397	6.220326	7.407886	0.10056797	-0.20484877	0.06630576	0.15329313	6.4459715	7.3889318	Multitasking_Type
14:42:34.959	-0.038308397	6.220326	7.407886	0.10056797	-0.20484877	0.06630576	0.15329313	6.4459715	7.3889318	Multitasking_Type
14:42:35.444	0.5554718	6.409474	6.876357	0.17509352	-0.035028238	-0.057089023	0.6432746	6.6714315	7.1588044	Multitasking_Type
14:42:35.467	0.5554718	6.409474	6.876357	0.17509352	-0.035028238	-0.057089023	0.6432746	6.6714315	7.1588044	Multitasking_Type
14:42:35.490	0.5554718	6.409474	6.876357	0.17509352	-0.035028238	-0.057089023	0.6432746	6.6714315	7.1588044	Multitasking_Type
14:42:35.513	0.5554718	6.409474	6.876357	0.17509352	-0.035028238	-0.057089023	0.6432746	6.6714315	7.1588044	Multitasking_Type
14:42:35.535	0.5554718	6.409474	6.876357	0.037037984	-0.094282165	-0.0008894198	0.6432746	6.6714315	7.1588044	Multitasking_Type
14:42:35.902	0.9122187	6.593833	6.902694	0.0046621235	-0.023421794	0.016825672	0.7161786	6.820893	7.009481	Multitasking_Type
14:42:35.924	0.9122187	6.593833	6.902694	0.0046621235	-0.023421794	0.016825672	0.7161786	6.820893	7.009481	Multitasking_Type
14:42:35.947	0.9122187	6.593833	6.902694	0.0046621235	-0.023421794	0.016825672	0.7161786	6.820893	7.009481	Multitasking_Type
14:42:35.988	0.9122187	6.593833	6.902694	0.0046621235	-0.023421794	0.016825672	0.7161786	6.820893	7.009481	Multitasking_Type
14:42:36.010	0.723071	6.7039695	6.6177754	0.0046621235	-0.023421794	0.016825672	0.7161786	6.820893	7.009481	Multitasking_Type
14:42:36.376	0.6656084	6.60341	6.9098773	0.23312573	-0.06251717	-0.036319602	0.86663085	6.941228	6.873033	Multitasking_Type
14:42:36.399	0.6656084	6.60341	6.9098773	0.23312573	-0.06251717	-0.036319602	0.86663085	6.941228	6.873033	Multitasking_Type
14:42:36.424	0.93616146	6.775798	7.003254	0.23312573	-0.06251717	-0.036319602	0.86663085	6.941228	6.873033	Multitasking_Type
14:42:36.447	0.93616146	6.775798	7.003254	-0.0075551816	0.09142087	-0.02654576	0.87925065	7.026398	6.7843175	Multitasking_Type
14:42:36.492	0.93616146	6.775798	7.003254	-0.0075551816	0.09142087	-0.02654576	0.87925065	7.026398	6.7843175	Multitasking_Type
14:42:36.853	0.8044763	6.691998	6.9050884	-0.014885563	-0.032584775	0.01193875	0.79566014	6.8847528	6.9381123	Multitasking_Type
14:42:36.876	0.8044763	6.691998	6.9050884	-0.014885563	-0.032584775	0.01193875	0.79566014	6.8847528	6.9381123	Multitasking_Type
14:42:36.898	0.8044763	6.691998	6.9050884	-0.014885563	-0.032584775	0.01193875	0.79566014	6.8847528	6.9381123	Multitasking_Type
14:42:36.921	0.8044763	6.691998	6.9050884	-0.014885563	-0.032584775	0.01193875	0.79566014	6.8847528	6.9381123	Multitasking_Type
14:42:36.944	0.8044763	6.691998	6.9050884	-0.014885563	-0.032584775	0.01193875	0.79566014	6.8847528	6.9381123	Multitasking_Type
14:42:37.311	1.4221992	6.651295	5.933013	0.027875004	0.06332107	0.008884424	1.0239029	6.895788	6.897105	Multitasking_Type
14:42:37.336	1.4221992	6.651295	5.933013	-0.055813536	-0.0020415115	0.018047404	0.96351254	6.9223647	6.879155	Multitasking_Type
14:42:37.359	1.4221992	6.651295	5.933013	-0.055813536	-0.0020415115	0.018047404	0.96351254	6.9223647	6.879155	Multitasking_Type
14:42:37.381	1.4221992	6.651295	5.933013	-0.055813536	-0.0020415115	0.018047404	0.96351254	6.9223647	6.879155	Multitasking_Type
14:42:37.403	0.99362403	6.7853746	6.751855	-0.055813536	-0.0020415115	0.018047404	0.96351254	6.9223647	6.879155	Multitasking_Type
14:42:37.877	0.8332076	6.718335	6.7901635	-0.026492005	-0.009982759	0.018658267	0.9353838	6.8687987	6.9364967	Multitasking_Type
14:42:37.902	0.8332076	6.718335	6.7901635	-0.026492005	-0.009982759	0.018658267	0.9353838	6.8687987	6.9364967	Multitasking_Type
14:42:37.925	0.8332076	6.718335	6.7901635	-0.026492005	-0.009982759	0.018658267	0.9353838	6.8687987	6.9364967	Multitasking_Type
14:42:37.948	0.8332076	6.718335	6.7901635	-0.026492005	-0.009982759	0.018658267	0.9353838	6.8687987	6.9364967	Multitasking_Type
14:42:37.970	0.8332076	6.718335	6.7901635	-0.026492005	-0.009982759	0.018658267	0.9353838	6.8687987	6.9364967	Multitasking_Type
14:42:38.450	0.9624985	6.682421	6.902694	-0.036265846	0.010175793	-0.014328455	0.88690895	6.8306756	6.9803677	Multitasking_Type
14:42:38.473	0.9624985	6.682421	6.902694	-0.036265846	0.010175793	-0.014328455	0.88690895	6.8306756	6.9803677	Multitasking_Type
14:42:38.498	0.9624985	6.682421	6.902694	-0.036265846	0.010175793	-0.014328455	0.88690895	6.8306756	6.9803677	Multitasking_Type
14:42:38.522	0.9624985	6.682421	6.902694	-0.036265846	0.010175793	-0.014328455	0.88690895	6.8306756	6.9803677	Multitasking_Type
14:42:38.544	0.9624985	6.682421	6.902694	-0.036265846	0.010175793	-0.014328455	0.88690895	6.8306756	6.9803677	Multitasking_Type
14:42:38.910	0.85236186	6.672844	6.7446723	-0.047872286	0.007121467	0.00949529	0.8072772	6.7763634	7.042693	Multitasking_Type
14:42:38.933	0.85236186	6.672844	6.7446723	-0.047872286	0.007121467	0.00949529	0.8072772	6.7763634	7.042693	Multitasking_Type
14:42:38.954	0.85236186	6.672844	6.7446723	0.0052729887	0.013840985	-0.0051654764	0.8072772	6.7763634	7.042693	Multitasking_Type
14:42:38.977	0.85236186	6.672844	6.7446723	0.0052729887	0.013840985	-0.0051654764	0.7966906	6.7599707	7.059628	Multitasking_Type
14:42:39.000	0.85236186	6.672844	6.7446723	0.0052729887	0.013840985	-0.0051654764	0.7966906	6.7599707	7.059628	Multitasking_Type
14:42:39.367	0.6847626	6.632141	6.976917	-0.052148346	-0.014258817	-0.0021111502	0.7196084	6.6785808	7.1448603	Multitasking_Type
14:42:39.390	0.6847626	6.632141	6.976917	-0.052148346	-0.014258817	-0.0021111502	0.7196084	6.6785808	7.1448603	Multitasking_Type
14:42:39.412	0.6057515	6.5986214	6.9553685	-0.052148346	-0.014258817	-0.0021111502	0.7196084	6.6785808	7.1448603	Multitasking_Type
14:42:39.434	0.6057515	6.5986214	6.9553685	-0.052148346	-0.014258817	-0.0021111502	0.7196084	6.6785808	7.1448603	Multitasking_Type
14:42:39.456	0.6057515	6.5986214	6.9553685	-0.052148346	-0.014258817	-0.0021111502	0.7196084	6.6785808	7.1448603	Multitasking_Type
14:42:39.820	0.67279124	6.572284	7.022408	-0.00022479841	0.0120083885	0.0046083676	0.6918818	6.6469913	7.176986	Multitasking_Type
14:42:39.842	0.67279124	6.572284	7.022408	-0.00022479841	0.0120083885	0.0046083676	0.6918818	6.6469913	7.176986	Multitasking_Type
14:42:39.864	0.67279124	6.572284	7.022408	-0.0283246	-0.0215892	0.006440963	0.6754673	6.6356587	7.189025	Multitasking_Type
14:42:39.887	0.67279124	6.572284	7.022408	-0.0283246	-0.0215892	0.006440963	0.6754673	6.6356587	7.189025	Multitasking_Type
14:42:39.910	0.67279124	6.572284	7.022408	-0.0283246	-0.0215892	0.006440963	0.6754673	6.6356587	7.189025	Multitasking_Type
14:42:40.281	0.5818088	6.454965	7.058322	-0.030157195	-0.038082562	-0.011274129	0.639949	6.589213	7.234848	Multitasking_Type
14:42:40.304	0.5818088	6.454965	7.058322	-0.030157195	-0.038082562	-0.011274129	0.639949	6.589213	7.234848	Multitasking_Type
14:42:40.327	0.5818088	6.454965	7.058322	-0.030157195	-0.038082562	-0.011274129	0.639949	6.589213	7.234848	Multitasking_Type
14:42:40.350	0.5818088	6.454965	7.058322	-0.030157195	-0.038082562	-0.011274129	0.639949	6.589213	7.234848	Multitasking_Type
14:42:40.373	0.5818088	6.454965	7.058322	-0.030157195	-0.038082562	-0.011274129	0.639949	6.589213	7.234848	Multitasking_Type
14:42:40.743	0.62251145	6.466936	7.144516	-0.008776912	0.01811704	0.016825672	0.6352331	6.579892	7.243745	Multitasking_Type
14:42:40.765	0.62251145	6.466936	7.144516	0.0016077973	-0.013647951	0.02232346	0.6457517	6.577898	7.244622	Multitasking_Type
14:42:40.788	0.62251145	6.466936	7.144516	0.0016077973	-0.013647951	0.02232346	0.6457517	6.577898	7.244622	Multitasking_Type
14:42:40.811	0.63208854	6.431022	7.2714124	0.0016077973	-0.013647951	0.02232346	0.6457517	6.577898	7.244622	Multitasking_Type
14:42:40.834	0.63208854	6.431022	7.2714124	0.0016077973	-0.013647951	0.02232346	0.6457517	6.577898	7.244622	Multitasking_Type
14:42:41.205	0.6105401	6.426234	6.9936767	0.026653273	0.021171367	0.025377786	0.69463474	6.5555735	7.2603183	Multitasking_Type
14:42:41.228	0.6105401	6.426234	6.9936767	0.026653273	0.021171367	0.025377786	0.69463474	6.5555735	7.2603183	Multitasking_Type
14:42:41.251	0.6105401	6.426234	6.9936767	0.026653273	0.021171367	0.025377786	0.69463474	6.5555735	7.2603183	Multitasking_Type
14:42:41.274	0.6105401	6.426234	6.9936767	0.026653273	0.021171367	0.025377786	0.69463474	6.5555735	7.2603183	Multitasking_Type
14:42:41.297	0.6105401	6.426234	6.9936767	-0.002057394	-0.027697852	0.021712596	0.7150375	6.5589056	7.2553267	Multitasking_Type
14:42:41.779	0.6895511	6.342434	7.1109962	-0.020994216	-0.002652377	0.0015540412	0.7197446	6.5262938	7.2842093	Multitasking_Type
14:42:41.802	0.6895511	6.342434	7.1109962	-0.020994216	-0.002652377	0.0015540412	0.7197446	6.5262938	7.2842093	Multitasking_Type
14:42:41.825	0.6751855	6.3544054	6.91706	-0.020994216	-0.002652377	0.0015540412	0.7197446	6.5262938	7.2842093	Multitasking_Type
14:42:41.848	0.6751855	6.3544054	6.91706	-0.052759208	0.0010128145	-0.008830668	0.70902765	6.523849	7.2874527	Multitasking_Type
14:42:41.871	0.6751855	6.3544054	6.91706	-0.052759208	0.0010128145	-0.008830668	0.70902765	6.523849	7.2874527	Multitasking_Type
14:42:42.248	0.679974	6.30652	7.1924014	-0.014885563	-0.01120449	-0.011884995	0.6857351	6.514889	7.2976923	Multitasking_Type
14:42:42.272	0.679974	6.30652	7.1924014	-0.014885563	-0.01120449	-0.011884995	0.6857351	6.514889	7.2976923	Multitasking_Type
14:42:42.294	0.679974	6.30652	7.1924014	-0.014885563	-0.01120449	-0.011884995	0.6857351	6.514889	7.2976923	Multitasking_Type
14:42:42.317	0.679974	6.30652	7.1924014	-0.014885563	-0.01120449	-0.011884995	0.6857351	6.514889	7.2976923	Multitasking_Type
[truncated: 5,016 more rows]
