# Supplementary material for: Real-time Smartphone Activity Classification Using Inertial Sensors—Recognition of Scrolling, Typing, and Watching Videos While Sitting or Walking
Source: Sensors (Basel). 2020 Jan 24;20(3):655. doi: 10.3390/s20030655 (PMC7038357; doi:10.3390/s20030655)
Supplement: Supplementary file 1 [file sensors-20-00655-s001.zip › sensors-668083-supplementary/5Hz_data/7646/2019_08_27_14_08_54_Sitting_Type.csv]

time	accX	accY	accZ	rotX	rotY	rotZ	graX	graY	graZ	activity
14:16:01.231	-1.158829	4.9393888	6.055121	-0.28610975	-0.7124778	0.36501887	-1.0028322	4.8846455	8.444225	Sitting_Type
14:16:01.253	-0.49800915	4.743058	9.862018	-0.28610975	-0.7124778	0.36501887	-1.0028322	4.8846455	8.444225	Sitting_Type
14:16:01.310	-0.49800915	4.743058	9.862018	-0.28610975	-0.7124778	0.36501887	-1.0028322	4.8846455	8.444225	Sitting_Type
14:16:01.358	-0.49800915	4.743058	9.862018	-0.28610975	-0.7124778	0.36501887	-1.0028322	4.8846455	8.444225	Sitting_Type
14:16:01.379	-0.49800915	4.743058	9.862018	-0.28610975	-0.7124778	0.36501887	-1.0028322	4.8846455	8.444225	Sitting_Type
14:16:01.400	-0.49800915	4.743058	9.862018	0.13538729	0.01567358	0.1780941	-0.64993197	4.690384	8.587679	Sitting_Type
14:16:01.422	-0.49800915	4.743058	9.862018	0.13538729	0.01567358	0.1780941	-0.64993197	4.690384	8.587679	Sitting_Type
14:16:01.443	-0.49800915	4.743058	9.862018	0.13538729	0.01567358	0.1780941	-0.64993197	4.690384	8.587679	Sitting_Type
14:16:01.465	0.06943397	5.305713	10.017646	0.13538729	0.01567358	0.1780941	-0.64993197	4.690384	8.587679	Sitting_Type
14:16:01.486	0.06943397	5.305713	10.017646	0.13538729	0.01567358	0.1780941	-0.64993197	4.690384	8.587679	Sitting_Type
14:16:01.507	0.06943397	5.305713	10.017646	0.13538729	0.01567358	0.1780941	-0.64993197	4.690384	8.587679	Sitting_Type
14:16:01.529	0.06943397	5.305713	10.017646	0.13538729	0.01567358	0.1780941	-0.64993197	4.690384	8.587679	Sitting_Type
14:16:01.550	0.06943397	5.305713	10.017646	0.13538729	0.01567358	0.1780941	-0.64993197	4.690384	8.587679	Sitting_Type
14:16:01.571	0.06943397	5.305713	10.017646	0.13538729	0.01567358	0.1780941	-0.64993197	4.690384	8.587679	Sitting_Type
14:16:01.593	0.06943397	5.305713	10.017646	-0.15110852	0.39441004	0.003997502	-0.907742	4.783031	8.512871	Sitting_Type
14:16:01.614	0.06943397	5.305713	10.017646	-0.15110852	0.39441004	0.003997502	-0.907742	4.783031	8.512871	Sitting_Type
14:16:01.636	0.06943397	5.305713	10.017646	-0.15110852	0.39441004	0.003997502	-0.907742	4.783031	8.512871	Sitting_Type
14:16:01.657	-0.66321415	4.757424	7.9130783	-0.15110852	0.39441004	0.003997502	-0.907742	4.783031	8.512871	Sitting_Type
14:16:01.679	-0.66321415	4.757424	7.9130783	-0.15110852	0.39441004	0.003997502	-0.907742	4.783031	8.512871	Sitting_Type
14:16:01.700	-0.66321415	4.757424	7.9130783	-0.15110852	0.39441004	0.003997502	-0.907742	4.783031	8.512871	Sitting_Type
14:16:01.722	-0.66321415	4.757424	7.9130783	-0.15110852	0.39441004	0.003997502	-0.907742	4.783031	8.512871	Sitting_Type
14:16:01.743	-0.66321415	4.757424	7.9130783	-0.15110852	0.39441004	0.003997502	-0.907742	4.783031	8.512871	Sitting_Type
14:16:01.764	-0.66321415	4.757424	7.9130783	0.15126978	-0.17430551	0.396173	-0.34101775	4.485181	8.714197	Sitting_Type
14:16:01.799	-0.66321415	4.757424	7.9130783	0.15126978	-0.17430551	0.396173	-0.34101775	4.485181	8.714197	Sitting_Type
14:16:01.822	-0.66321415	4.757424	7.9130783	0.15126978	-0.17430551	0.396173	-0.34101775	4.485181	8.714197	Sitting_Type
14:16:01.845	-0.66321415	4.757424	7.9130783	0.15126978	-0.17430551	0.396173	-0.34101775	4.485181	8.714197	Sitting_Type
14:16:01.867	-0.8092649	4.9393888	6.821289	0.15126978	-0.17430551	0.396173	-0.34101775	4.485181	8.714197	Sitting_Type
14:16:01.890	-0.8092649	4.9393888	6.821289	0.15126978	-0.17430551	0.396173	-0.34101775	4.485181	8.714197	Sitting_Type
14:16:01.912	-0.8092649	4.9393888	6.821289	0.15126978	-0.17430551	0.396173	-0.34101775	4.485181	8.714197	Sitting_Type
14:16:01.934	-0.8092649	4.9393888	6.821289	0.15126978	-0.17430551	0.396173	-0.34101775	4.485181	8.714197	Sitting_Type
14:16:01.957	-0.8092649	4.9393888	6.821289	-0.2183037	0.1207424	-0.078469306	-0.7092989	4.3212495	8.774627	Sitting_Type
14:16:01.980	-0.8092649	4.9393888	6.821289	-0.2183037	0.1207424	-0.078469306	-0.7092989	4.3212495	8.774627	Sitting_Type
14:16:02.002	-0.8092649	4.9393888	6.821289	-0.2183037	0.1207424	-0.078469306	-0.7092989	4.3212495	8.774627	Sitting_Type
14:16:02.025	-0.8092649	4.9393888	6.821289	-0.2183037	0.1207424	-0.078469306	-0.7092989	4.3212495	8.774627	Sitting_Type
14:16:02.047	-0.8092649	4.9393888	6.821289	-0.2183037	0.1207424	-0.078469306	-0.7092989	4.3212495	8.774627	Sitting_Type
14:16:02.071	-0.2466103	3.1460772	7.4438004	-0.2183037	0.1207424	-0.078469306	-0.7092989	4.3212495	8.774627	Sitting_Type
14:16:02.093	-0.2466103	3.1460772	7.4438004	-0.2183037	0.1207424	-0.078469306	-0.7092989	4.3212495	8.774627	Sitting_Type
14:16:02.116	-0.2466103	3.1460772	7.4438004	-0.2183037	0.1207424	-0.078469306	-0.7092989	4.3212495	8.774627	Sitting_Type
14:16:02.139	-0.2466103	3.1460772	7.4438004	0.87453425	-0.0478564	0.500631	-0.4331661	4.197293	8.852427	Sitting_Type
14:16:02.162	-0.2466103	3.1460772	7.4438004	0.87453425	-0.0478564	0.500631	-0.4331661	4.197293	8.852427	Sitting_Type
14:16:02.185	-0.2466103	3.1460772	7.4438004	0.87453425	-0.0478564	0.500631	-0.4331661	4.197293	8.852427	Sitting_Type
14:16:02.207	-0.2466103	3.1460772	7.4438004	0.87453425	-0.0478564	0.500631	-0.4331661	4.197293	8.852427	Sitting_Type
14:16:02.230	-0.2466103	3.1460772	7.4438004	0.87453425	-0.0478564	0.500631	-0.4331661	4.197293	8.852427	Sitting_Type
14:16:02.253	-0.7805336	3.8859081	11.423085	0.87453425	-0.0478564	0.500631	-0.4331661	4.197293	8.852427	Sitting_Type
14:16:02.275	-0.7805336	3.8859081	11.423085	0.87453425	-0.0478564	0.500631	-0.4331661	4.197293	8.852427	Sitting_Type
14:16:02.304	-0.7805336	3.8859081	11.423085	-0.020994216	0.47260076	0.051644992	-0.43454883	4.452851	8.726606	Sitting_Type
14:16:02.325	-0.7805336	3.8859081	11.423085	-0.020994216	0.47260076	0.051644992	-0.43454883	4.452851	8.726606	Sitting_Type
14:16:02.346	-0.7805336	3.8859081	11.423085	-0.020994216	0.47260076	0.051644992	-0.43454883	4.452851	8.726606	Sitting_Type
14:16:02.367	-0.7805336	3.8859081	11.423085	-0.020994216	0.47260076	0.051644992	-0.43454883	4.452851	8.726606	Sitting_Type
14:16:02.410	-0.7805336	3.8859081	11.423085	-0.020994216	0.47260076	0.051644992	-0.43454883	4.452851	8.726606	Sitting_Type
14:16:02.431	-0.7805336	3.8859081	11.423085	-0.020994216	0.47260076	0.051644992	-0.43454883	4.452851	8.726606	Sitting_Type
14:16:02.452	0.05506832	4.04393	7.85801	-0.020994216	0.47260076	0.051644992	-0.43454883	4.452851	8.726606	Sitting_Type
14:16:02.473	0.05506832	4.04393	7.85801	-0.020994216	0.47260076	0.051644992	-0.43454883	4.452851	8.726606	Sitting_Type
14:16:02.494	0.05506832	4.04393	7.85801	-0.045428824	-0.21828781	0.012549615	-0.46242324	4.3165503	8.793403	Sitting_Type
14:16:02.515	0.05506832	4.04393	7.85801	-0.045428824	-0.21828781	0.012549615	-0.46242324	4.3165503	8.793403	Sitting_Type
14:16:02.537	0.05506832	4.04393	7.85801	-0.045428824	-0.21828781	0.012549615	-0.46242324	4.3165503	8.793403	Sitting_Type
14:16:02.558	0.05506832	4.04393	7.85801	-0.045428824	-0.21828781	0.012549615	-0.46242324	4.3165503	8.793403	Sitting_Type
14:16:02.579	0.05506832	4.04393	7.85801	-0.045428824	-0.21828781	0.012549615	-0.46242324	4.3165503	8.793403	Sitting_Type
14:16:02.598	0.05506832	4.04393	7.85801	-0.045428824	-0.21828781	0.012549615	-0.46242324	4.3165503	8.793403	Sitting_Type
14:16:02.619	0.05506832	4.04393	7.85801	-0.045428824	-0.21828781	0.012549615	-0.46242324	4.3165503	8.793403	Sitting_Type
14:16:02.640	0.05506832	4.04393	7.85801	-0.045428824	-0.21828781	0.012549615	-0.46242324	4.3165503	8.793403	Sitting_Type
14:16:02.660	-0.69194543	4.0798445	8.214757	0.0046621235	-0.53105086	-0.0803019	0.14201829	4.3815813	8.772226	Sitting_Type
14:16:02.681	-0.69194543	4.0798445	8.214757	0.0046621235	-0.53105086	-0.0803019	0.14201829	4.3815813	8.772226	Sitting_Type
14:16:02.708	-0.69194543	4.0798445	8.214757	0.0046621235	-0.53105086	-0.0803019	0.14201829	4.3815813	8.772226	Sitting_Type
14:16:02.729	-0.69194543	4.0798445	8.214757	0.0046621235	-0.53105086	-0.0803019	0.14201829	4.3815813	8.772226	Sitting_Type
14:16:02.763	-0.69194543	4.0798445	8.214757	0.0046621235	-0.53105086	-0.0803019	0.14201829	4.3815813	8.772226	Sitting_Type
14:16:02.796	-0.69194543	4.0798445	8.214757	0.0046621235	-0.53105086	-0.0803019	0.14201829	4.3815813	8.772226	Sitting_Type
14:16:02.829	-0.69194543	4.0798445	8.214757	0.0046621235	-0.53105086	-0.0803019	0.14201829	4.3815813	8.772226	Sitting_Type
14:16:02.863	0.5865973	4.331243	8.674458	-0.010609508	0.075538374	-0.047926046	0.31322184	4.5579944	8.6773815	Sitting_Type
14:16:02.896	0.5865973	4.331243	8.674458	-0.010609508	0.075538374	-0.047926046	0.31322184	4.5579944	8.6773815	Sitting_Type
14:16:02.930	0.5865973	4.331243	8.674458	-0.010609508	0.075538374	-0.047926046	0.31322184	4.5579944	8.6773815	Sitting_Type
14:16:02.967	0.5865973	4.331243	8.674458	-0.010609508	0.075538374	-0.047926046	0.31322184	4.5579944	8.6773815	Sitting_Type
14:16:02.995	0.5865973	4.331243	8.674458	-0.010609508	0.075538374	-0.047926046	0.31322184	4.5579944	8.6773815	Sitting_Type
14:16:03.018	0.5865973	4.331243	8.674458	-0.010609508	0.075538374	-0.047926046	0.31322184	4.5579944	8.6773815	Sitting_Type
14:16:03.042	0.5865973	4.331243	8.674458	-0.07963728	-0.11016466	-0.01371759	0.21033955	4.6299334	8.642327	Sitting_Type
14:16:03.065	0.19633053	4.477294	8.624178	-0.07963728	-0.11016466	-0.01371759	0.21033955	4.6299334	8.642327	Sitting_Type
14:16:03.088	0.19633053	4.477294	8.624178	-0.07963728	-0.11016466	-0.01371759	0.21033955	4.6299334	8.642327	Sitting_Type
14:16:03.110	0.19633053	4.477294	8.624178	-0.07963728	-0.11016466	-0.01371759	0.21033955	4.6299334	8.642327	Sitting_Type
14:16:03.133	0.19633053	4.477294	8.624178	-0.07963728	-0.11016466	-0.01371759	0.21033955	4.6299334	8.642327	Sitting_Type
14:16:03.155	0.19633053	4.477294	8.624178	-0.07963728	-0.11016466	-0.01371759	0.21033955	4.6299334	8.642327	Sitting_Type
14:16:03.179	0.19633053	4.477294	8.624178	-0.07963728	-0.11016466	-0.01371759	0.21033955	4.6299334	8.642327	Sitting_Type
14:16:03.201	0.19633053	4.477294	8.624178	0.07430076	-0.3575651	0.006440963	0.47816572	4.4849844	8.707849	Sitting_Type
14:16:03.223	0.19633053	4.477294	8.624178	0.07430076	-0.3575651	0.006440963	0.47816572	4.4849844	8.707849	Sitting_Type
14:16:03.246	0.19633053	4.477294	8.624178	0.07430076	-0.3575651	0.006440963	0.47816572	4.4849844	8.707849	Sitting_Type
14:16:03.268	0.11492519	4.400677	8.786988	0.07430076	-0.3575651	0.006440963	0.47816572	4.4849844	8.707849	Sitting_Type
14:16:03.291	0.11492519	4.400677	8.786988	0.07430076	-0.3575651	0.006440963	0.47816572	4.4849844	8.707849	Sitting_Type
14:16:03.318	0.11492519	4.400677	8.786988	0.07430076	-0.3575651	0.006440963	0.47816572	4.4849844	8.707849	Sitting_Type
14:16:03.338	0.11492519	4.400677	8.786988	0.07430076	-0.3575651	0.006440963	0.47816572	4.4849844	8.707849	Sitting_Type
14:16:03.359	0.11492519	4.400677	8.786988	0.07430076	-0.3575651	0.006440963	0.47816572	4.4849844	8.707849	Sitting_Type
14:16:03.381	0.11492519	4.400677	8.786988	-0.077804685	-0.02281093	0.039427686	0.6620825	4.441734	8.717971	Sitting_Type
14:16:03.403	0.11492519	4.400677	8.786988	-0.077804685	-0.02281093	0.039427686	0.6620825	4.441734	8.717971	Sitting_Type
14:16:03.424	0.11492519	4.400677	8.786988	-0.077804685	-0.02281093	0.039427686	0.6620825	4.441734	8.717971	Sitting_Type
14:16:03.445	0.11492519	4.400677	8.786988	-0.077804685	-0.02281093	0.039427686	0.6620825	4.441734	8.717971	Sitting_Type
14:16:03.494	0.33759275	4.3073006	8.865999	-0.077804685	-0.02281093	0.039427686	0.6620825	4.441734	8.717971	Sitting_Type
14:16:03.515	0.33759275	4.3073006	8.865999	-0.077804685	-0.02281093	0.039427686	0.6620825	4.441734	8.717971	Sitting_Type
14:16:03.536	0.33759275	4.3073006	8.865999	-0.077804685	-0.02281093	0.039427686	0.6620825	4.441734	8.717971	Sitting_Type
14:16:03.556	0.33759275	4.3073006	8.865999	-0.077804685	-0.02281093	0.039427686	0.6620825	4.441734	8.717971	Sitting_Type
14:16:03.577	0.33759275	4.3073006	8.865999	-0.26656204	0.13357057	0.075468734	0.5731468	4.4600306	8.71493	Sitting_Type
14:16:03.605	0.33759275	4.3073006	8.865999	-0.26656204	0.13357057	0.075468734	0.5731468	4.4600306	8.71493	Sitting_Type
14:16:03.626	0.33759275	4.3073006	8.865999	-0.26656204	0.13357057	0.075468734	0.5731468	4.4600306	8.71493	Sitting_Type
14:16:03.647	0.33759275	4.3073006	8.865999	-0.26656204	0.13357057	0.075468734	0.5731468	4.4600306	8.71493	Sitting_Type
14:16:03.668	1.1348863	4.122941	9.253872	-0.26656204	0.13357057	0.075468734	0.5731468	4.4600306	8.71493	Sitting_Type
14:16:03.690	1.1348863	4.122941	9.253872	-0.26656204	0.13357057	0.075468734	0.5731468	4.4600306	8.71493	Sitting_Type
14:16:03.711	1.1348863	4.122941	9.253872	-0.26656204	0.13357057	0.075468734	0.5731468	4.4600306	8.71493	Sitting_Type
14:16:03.733	1.1348863	4.122941	9.253872	-0.26656204	0.13357057	0.075468734	0.5731468	4.4600306	8.71493	Sitting_Type
14:16:03.754	1.1348863	4.122941	9.253872	0.14271766	-0.22867252	-0.018604511	0.11102745	4.203571	8.859347	Sitting_Type
14:16:03.778	1.1348863	4.122941	9.253872	0.14271766	-0.22867252	-0.018604511	0.11102745	4.203571	8.859347	Sitting_Type
14:16:03.799	1.1348863	4.122941	9.253872	0.14271766	-0.22867252	-0.018604511	0.11102745	4.203571	8.859347	Sitting_Type
14:16:03.830	1.1348863	4.122941	9.253872	0.14271766	-0.22867252	-0.018604511	0.11102745	4.203571	8.859347	Sitting_Type
14:16:03.850	0.026337024	4.103787	8.480521	0.14271766	-0.22867252	-0.018604511	0.11102745	4.203571	8.859347	Sitting_Type
14:16:03.871	0.026337024	4.103787	8.480521	0.14271766	-0.22867252	-0.018604511	0.11102745	4.203571	8.859347	Sitting_Type
14:16:03.893	0.026337024	4.103787	8.480521	0.14271766	-0.22867252	-0.018604511	0.11102745	4.203571	8.859347	Sitting_Type
14:16:03.914	0.026337024	4.103787	8.480521	0.14271766	-0.22867252	-0.018604511	0.11102745	4.203571	8.859347	Sitting_Type
14:16:03.935	0.026337024	4.103787	8.480521	0.20074986	-0.3819997	0.075468734	0.5196232	4.540942	8.676415	Sitting_Type
14:16:03.957	0.026337024	4.103787	8.480521	0.20074986	-0.3819997	0.075468734	0.5196232	4.540942	8.676415	Sitting_Type
14:16:03.978	0.026337024	4.103787	8.480521	0.20074986	-0.3819997	0.075468734	0.5196232	4.540942	8.676415	Sitting_Type
14:16:03.999	0.026337024	4.103787	8.480521	0.20074986	-0.3819997	0.075468734	0.5196232	4.540942	8.676415	Sitting_Type
14:16:04.020	0.026337024	4.103787	8.480521	0.20074986	-0.3819997	0.075468734	0.5196232	4.540942	8.676415	Sitting_Type
14:16:04.040	0.026337024	4.103787	8.480521	0.20074986	-0.3819997	0.075468734	0.5196232	4.540942	8.676415	Sitting_Type
14:16:04.069	0.0047885496	4.0894213	8.207574	0.20074986	-0.3819997	0.075468734	0.5196232	4.540942	8.676415	Sitting_Type
14:16:04.089	0.0047885496	4.0894213	8.207574	0.20074986	-0.3819997	0.075468734	0.5196232	4.540942	8.676415	Sitting_Type
14:16:04.111	0.0047885496	4.0894213	8.207574	-0.24945782	0.16533557	0.07302528	0.58703184	4.494745	8.69615	Sitting_Type
14:16:04.132	0.0047885496	4.0894213	8.207574	-0.24945782	0.16533557	0.07302528	0.58703184	4.494745	8.69615	Sitting_Type
14:16:04.153	0.0047885496	4.0894213	8.207574	-0.24945782	0.16533557	0.07302528	0.58703184	4.494745	8.69615	Sitting_Type
14:16:04.174	0.0047885496	4.0894213	8.207574	-0.24945782	0.16533557	0.07302528	0.58703184	4.494745	8.69615	Sitting_Type
14:16:04.194	0.0047885496	4.0894213	8.207574	-0.24945782	0.16533557	0.07302528	0.58703184	4.494745	8.69615	Sitting_Type
14:16:04.215	0.0047885496	4.0894213	8.207574	-0.24945782	0.16533557	0.07302528	0.58703184	4.494745	8.69615	Sitting_Type
14:16:04.236	0.0047885496	4.0894213	8.207574	-0.24945782	0.16533557	0.07302528	0.58703184	4.494745	8.69615	Sitting_Type
14:16:04.256	0.5363176	4.393494	7.860404	-0.24945782	0.16533557	0.07302528	0.58703184	4.494745	8.69615	Sitting_Type
14:16:04.277	0.5363176	4.393494	7.860404	-0.24945782	0.16533557	0.07302528	0.58703184	4.494745	8.69615	Sitting_Type
14:16:04.299	0.5363176	4.393494	7.860404	0.21174544	-0.08939524	0.070581816	0.5729261	4.401187	8.744807	Sitting_Type
14:16:04.320	0.5363176	4.393494	7.860404	0.21174544	-0.08939524	0.070581816	0.5729261	4.401187	8.744807	Sitting_Type
14:16:04.343	0.5363176	4.393494	7.860404	0.21174544	-0.08939524	0.070581816	0.5729261	4.401187	8.744807	Sitting_Type
14:16:04.366	0.5363176	4.393494	7.860404	0.21174544	-0.08939524	0.070581816	0.5729261	4.401187	8.744807	Sitting_Type
14:16:04.390	0.5363176	4.393494	7.860404	0.21174544	-0.08939524	0.070581816	0.5729261	4.401187	8.744807	Sitting_Type
14:16:04.413	0.5363176	4.393494	7.860404	0.21174544	-0.08939524	0.070581816	0.5729261	4.401187	8.744807	Sitting_Type
14:16:04.446	0.5363176	4.393494	7.860404	0.21174544	-0.08939524	0.070581816	0.5729261	4.401187	8.744807	Sitting_Type
14:16:04.466	0.34956414	4.0989985	8.209969	0.029096734	-0.27570912	0.021712596	0.742823	4.5968494	8.630615	Sitting_Type
14:16:04.487	0.34956414	4.0989985	8.209969	0.029096734	-0.27570912	0.021712596	0.742823	4.5968494	8.630615	Sitting_Type
14:16:04.508	0.34956414	4.0989985	8.209969	0.029096734	-0.27570912	0.021712596	0.742823	4.5968494	8.630615	Sitting_Type
14:16:04.529	0.34956414	4.0989985	8.209969	0.029096734	-0.27570912	0.021712596	0.742823	4.5968494	8.630615	Sitting_Type
14:16:04.558	0.34956414	4.0989985	8.209969	0.029096734	-0.27570912	0.021712596	0.742823	4.5968494	8.630615	Sitting_Type
14:16:04.580	0.34956414	4.0989985	8.209969	0.029096734	-0.27570912	0.021712596	0.742823	4.5968494	8.630615	Sitting_Type
14:16:04.601	0.34956414	4.0989985	8.209969	0.029096734	-0.27570912	0.021712596	0.742823	4.5968494	8.630615	Sitting_Type
14:16:04.623	0.34956414	4.0989985	8.209969	0.029096734	-0.27570912	0.021712596	0.742823	4.5968494	8.630615	Sitting_Type
14:16:04.643	0.34956414	4.0989985	8.209969	-0.079026416	0.05660155	0.013771346	0.6992158	4.325298	8.77344	Sitting_Type
14:16:04.663	1.359948	4.786155	7.8364615	-0.079026416	0.05660155	0.013771346	0.6992158	4.325298	8.77344	Sitting_Type
14:16:04.684	1.359948	4.786155	7.8364615	-0.079026416	0.05660155	0.013771346	0.6992158	4.325298	8.77344	Sitting_Type
14:16:04.708	1.359948	4.786155	7.8364615	-0.079026416	0.05660155	0.013771346	0.6992158	4.325298	8.77344	Sitting_Type
14:16:04.729	1.359948	4.786155	7.8364615	-0.079026416	0.05660155	0.013771346	0.6992158	4.325298	8.77344	Sitting_Type
14:16:04.750	1.359948	4.786155	7.8364615	-0.079026416	0.05660155	0.013771346	0.6992158	4.325298	8.77344	Sitting_Type
14:16:04.773	1.359948	4.786155	7.8364615	-0.079026416	0.05660155	0.013771346	0.6992158	4.325298	8.77344	Sitting_Type
14:16:04.794	1.359948	4.786155	7.8364615	-0.079026416	0.05660155	0.013771346	0.6992158	4.325298	8.77344	Sitting_Type
14:16:04.816	1.359948	4.786155	7.8364615	-0.079026416	0.05660155	0.013771346	0.6992158	4.325298	8.77344	Sitting_Type
14:16:04.839	1.359948	4.786155	7.8364615	-0.21402763	0.19587883	0.02721038	0.41263095	4.320346	8.794015	Sitting_Type
14:16:04.863	0.94095	4.37434	9.019233	-0.21402763	0.19587883	0.02721038	0.41263095	4.320346	8.794015	Sitting_Type
14:16:04.885	0.94095	4.37434	9.019233	-0.21402763	0.19587883	0.02721038	0.41263095	4.320346	8.794015	Sitting_Type
14:16:04.906	0.94095	4.37434	9.019233	-0.21402763	0.19587883	0.02721038	0.41263095	4.320346	8.794015	Sitting_Type
14:16:04.927	0.94095	4.37434	9.019233	-0.21402763	0.19587883	0.02721038	0.41263095	4.320346	8.794015	Sitting_Type
14:16:04.955	0.94095	4.37434	9.019233	-0.21402763	0.19587883	0.02721038	0.41263095	4.320346	8.794015	Sitting_Type
14:16:04.976	0.94095	4.37434	9.019233	-0.21402763	0.19587883	0.02721038	0.41263095	4.320346	8.794015	Sitting_Type
14:16:04.997	0.94095	4.37434	9.019233	-0.21402763	0.19587883	0.02721038	0.41263095	4.320346	8.794015	Sitting_Type
14:16:05.019	0.94095	4.37434	9.019233	0.15493497	-0.013037086	-0.014328455	0.31643802	4.3241634	8.796125	Sitting_Type
14:16:05.038	0.94095	4.37434	9.019233	0.15493497	-0.013037086	-0.014328455	0.31643802	4.3241634	8.796125	Sitting_Type
14:16:05.060	0.4956149	4.1397014	9.373586	0.15493497	-0.013037086	-0.014328455	0.31643802	4.3241634	8.796125	Sitting_Type
14:16:05.081	0.4956149	4.1397014	9.373586	0.15493497	-0.013037086	-0.014328455	0.31643802	4.3241634	8.796125	Sitting_Type
14:16:05.102	0.4956149	4.1397014	9.373586	0.15493497	-0.013037086	-0.014328455	0.31643802	4.3241634	8.796125	Sitting_Type
14:16:05.128	0.4956149	4.1397014	9.373586	0.15493497	-0.013037086	-0.014328455	0.31643802	4.3241634	8.796125	Sitting_Type
14:16:05.152	0.4956149	4.1397014	9.373586	0.15493497	-0.013037086	-0.014328455	0.31643802	4.3241634	8.796125	Sitting_Type
14:16:05.173	0.4956149	4.1397014	9.373586	0.15493497	-0.013037086	-0.014328455	0.31643802	4.3241634	8.796125	Sitting_Type
14:16:05.195	0.4956149	4.1397014	9.373586	-0.1914256	0.002234545	-0.02654576	0.20706615	4.1759443	8.870682	Sitting_Type
14:16:05.216	0.4956149	4.1397014	9.373586	-0.1914256	0.002234545	-0.02654576	0.20706615	4.1759443	8.870682	Sitting_Type
14:16:05.237	0.4956149	4.1397014	9.373586	-0.1914256	0.002234545	-0.02654576	0.20706615	4.1759443	8.870682	Sitting_Type
14:16:05.258	0.36632404	4.5874305	8.365596	-0.1914256	0.002234545	-0.02654576	0.20706615	4.1759443	8.870682	Sitting_Type
14:16:05.283	0.36632404	4.5874305	8.365596	-0.1914256	0.002234545	-0.02654576	0.20706615	4.1759443	8.870682	Sitting_Type
14:16:05.306	0.36632404	4.5874305	8.365596	-0.1914256	0.002234545	-0.02654576	0.20706615	4.1759443	8.870682	Sitting_Type
14:16:05.327	0.36632404	4.5874305	8.365596	-0.1914256	0.002234545	-0.02654576	0.20706615	4.1759443	8.870682	Sitting_Type
14:16:05.349	0.36632404	4.5874305	8.365596	-0.1914256	0.002234545	-0.02654576	0.20706615	4.1759443	8.870682	Sitting_Type
14:16:05.369	0.36632404	4.5874305	8.365596	0.09568105	-0.21095742	0.072414406	0.6626959	4.193563	8.83998	Sitting_Type
14:16:05.390	0.36632404	4.5874305	8.365596	0.09568105	-0.21095742	0.072414406	0.6626959	4.193563	8.83998	Sitting_Type
14:16:05.411	0.36632404	4.5874305	8.365596	0.09568105	-0.21095742	0.072414406	0.6626959	4.193563	8.83998	Sitting_Type
14:16:05.445	0.36632404	4.5874305	8.365596	0.09568105	-0.21095742	0.072414406	0.6626959	4.193563	8.83998	Sitting_Type
14:16:05.466	-0.07901107	4.051113	9.069513	0.09568105	-0.21095742	0.072414406	0.6626959	4.193563	8.83998	Sitting_Type
14:16:05.488	-0.07901107	4.051113	9.069513	0.09568105	-0.21095742	0.072414406	0.6626959	4.193563	8.83998	Sitting_Type
14:16:05.510	-0.07901107	4.051113	9.069513	0.09568105	-0.21095742	0.072414406	0.6626959	4.193563	8.83998	Sitting_Type
14:16:05.534	-0.07901107	4.051113	9.069513	0.09568105	-0.21095742	0.072414406	0.6626959	4.193563	8.83998	Sitting_Type
14:16:05.556	-0.07901107	4.051113	9.069513	-0.06497651	0.1085251	0.040649418	0.59433603	4.2233872	8.830635	Sitting_Type
14:16:05.579	-0.07901107	4.051113	9.069513	-0.06497651	0.1085251	0.040649418	0.59433603	4.2233872	8.830635	Sitting_Type
14:16:05.601	-0.07901107	4.051113	9.069513	-0.06497651	0.1085251	0.040649418	0.59433603	4.2233872	8.830635	Sitting_Type
14:16:05.629	-0.07901107	4.051113	9.069513	-0.06497651	0.1085251	0.040649418	0.59433603	4.2233872	8.830635	Sitting_Type
14:16:05.649	-0.07901107	4.051113	9.069513	-0.06497651	0.1085251	0.040649418	0.59433603	4.2233872	8.830635	Sitting_Type
14:16:05.670	0.70631105	3.9864676	8.937828	-0.06497651	0.1085251	0.040649418	0.59433603	4.2233872	8.830635	Sitting_Type
14:16:05.691	0.70631105	3.9864676	8.937828	-0.06497651	0.1085251	0.040649418	0.59433603	4.2233872	8.830635	Sitting_Type
14:16:05.712	0.70631105	3.9864676	8.937828	-0.06497651	0.1085251	0.040649418	0.59433603	4.2233872	8.830635	Sitting_Type
14:16:05.736	0.70631105	3.9864676	8.937828	0.010159912	0.16900076	0.05714278	0.4855225	4.2892704	8.805498	Sitting_Type
14:16:05.759	0.70631105	3.9864676	8.937828	0.010159912	0.16900076	0.05714278	0.4855225	4.2892704	8.805498	Sitting_Type
14:16:05.781	0.70631105	3.9864676	8.937828	0.010159912	0.16900076	0.05714278	0.4855225	4.2892704	8.805498	Sitting_Type
14:16:05.804	0.70631105	3.9864676	8.937828	0.010159912	0.16900076	0.05714278	0.4855225	4.2892704	8.805498	Sitting_Type
14:16:05.825	0.70631105	3.9864676	8.937828	0.010159912	0.16900076	0.05714278	0.4855225	4.2892704	8.805498	Sitting_Type
14:16:05.846	0.70631105	3.9864676	8.937828	0.010159912	0.16900076	0.05714278	0.4855225	4.2892704	8.805498	Sitting_Type
14:16:05.881	0.74222517	4.0151987	8.473338	0.010159912	0.16900076	0.05714278	0.4855225	4.2892704	8.805498	Sitting_Type
14:16:05.902	0.74222517	4.0151987	8.473338	0.25022995	0.29972592	0.09929248	0.28393143	4.4905615	8.713473	Sitting_Type
14:16:05.923	0.74222517	4.0151987	8.473338	0.25022995	0.29972592	0.09929248	0.28393143	4.4905615	8.713473	Sitting_Type
14:16:05.945	0.74222517	4.0151987	8.473338	0.25022995	0.29972592	0.09929248	0.28393143	4.4905615	8.713473	Sitting_Type
14:16:05.966	0.74222517	4.0151987	8.473338	0.25022995	0.29972592	0.09929248	0.28393143	4.4905615	8.713473	Sitting_Type
14:16:05.989	0.74222517	4.0151987	8.473338	0.25022995	0.29972592	0.09929248	0.28393143	4.4905615	8.713473	Sitting_Type
14:16:06.009	0.74222517	4.0151987	8.473338	0.25022995	0.29972592	0.09929248	0.28393143	4.4905615	8.713473	Sitting_Type
14:16:06.030	0.74222517	4.0151987	8.473338	0.25022995	0.29972592	0.09929248	0.28393143	4.4905615	8.713473	Sitting_Type
14:16:06.051	0.19633053	4.2546263	8.810931	0.25022995	0.29972592	0.09929248	0.28393143	4.4905615	8.713473	Sitting_Type
14:16:06.079	0.19633053	4.2546263	8.810931	0.1298895	-0.30197635	-0.047315177	0.2010504	4.508901	8.7063055	Sitting_Type
14:16:06.100	0.19633053	4.2546263	8.810931	0.1298895	-0.30197635	-0.047315177	0.2010504	4.508901	8.7063055	Sitting_Type
14:16:06.120	0.19633053	4.2546263	8.810931	0.1298895	-0.30197635	-0.047315177	0.2010504	4.508901	8.7063055	Sitting_Type
14:16:06.141	0.19633053	4.2546263	8.810931	0.1298895	-0.30197635	-0.047315177	0.2010504	4.508901	8.7063055	Sitting_Type
14:16:06.162	0.19633053	4.2546263	8.810931	0.1298895	-0.30197635	-0.047315177	0.2010504	4.508901	8.7063055	Sitting_Type
14:16:06.183	0.19633053	4.2546263	8.810931	0.1298895	-0.30197635	-0.047315177	0.2010504	4.508901	8.7063055	Sitting_Type
14:16:06.206	0.19633053	4.2546263	8.810931	0.1298895	-0.30197635	-0.047315177	0.2010504	4.508901	8.7063055	Sitting_Type
14:16:06.228	0.19633053	4.2546263	8.810931	0.1298895	-0.30197635	-0.047315177	0.2010504	4.508901	8.7063055	Sitting_Type
14:16:06.249	0.19633053	4.2546263	8.810931	0.1298895	-0.30197635	-0.047315177	0.2010504	4.508901	8.7063055	Sitting_Type
14:16:06.271	-0.13647367	4.336032	8.973742	-0.124230444	-0.09550389	0.02476692	0.48547342	4.424239	8.738465	Sitting_Type
14:16:06.294	-0.13647367	4.336032	8.973742	-0.124230444	-0.09550389	0.02476692	0.48547342	4.424239	8.738465	Sitting_Type
14:16:06.317	-0.13647367	4.336032	8.973742	-0.124230444	-0.09550389	0.02476692	0.48547342	4.424239	8.738465	Sitting_Type
14:16:06.340	-0.13647367	4.336032	8.973742	-0.124230444	-0.09550389	0.02476692	0.48547342	4.424239	8.738465	Sitting_Type
14:16:06.363	-0.13647367	4.336032	8.973742	-0.124230444	-0.09550389	0.02476692	0.48547342	4.424239	8.738465	Sitting_Type
14:16:06.387	-0.13647367	4.336032	8.973742	-0.124230444	-0.09550389	0.02476692	0.48547342	4.424239	8.738465	Sitting_Type
14:16:06.409	-0.13647367	4.336032	8.973742	-0.124230444	-0.09550389	0.02476692	0.48547342	4.424239	8.738465	Sitting_Type
14:16:06.430	-0.13647367	4.336032	8.973742	-0.124230444	-0.09550389	0.02476692	0.48547342	4.424239	8.738465	Sitting_Type
14:16:06.459	0.58420306	4.3240604	9.074302	-0.10590449	-0.053354193	0.054699317	0.63893664	4.432277	8.724508	Sitting_Type
14:16:06.480	0.58420306	4.3240604	9.074302	-0.10590449	-0.053354193	0.054699317	0.63893664	4.432277	8.724508	Sitting_Type
14:16:06.500	0.58420306	4.3240604	9.074302	-0.10590449	-0.053354193	0.054699317	0.63893664	4.432277	8.724508	Sitting_Type
14:16:06.521	0.58420306	4.3240604	9.074302	-0.10590449	-0.053354193	0.054699317	0.63893664	4.432277	8.724508	Sitting_Type
14:16:06.547	0.58420306	4.3240604	9.074302	-0.10590449	-0.053354193	0.054699317	0.63893664	4.432277	8.724508	Sitting_Type
14:16:06.569	0.58420306	4.3240604	9.074302	-0.10590449	-0.053354193	0.054699317	0.63893664	4.432277	8.724508	Sitting_Type
14:16:06.590	0.58420306	4.3240604	9.074302	-0.10590449	-0.053354193	0.054699317	0.63893664	4.432277	8.724508	Sitting_Type
14:16:06.611	0.58420306	4.3240604	9.074302	-0.10590449	-0.053354193	0.054699317	0.63893664	4.432277	8.724508	Sitting_Type
14:16:06.633	0.58420306	4.3240604	9.074302	0.27955148	-0.09672563	-0.003943746	0.65355647	4.5063033	8.685415	Sitting_Type
14:16:06.654	0.6440599	4.3240604	8.707977	0.27955148	-0.09672563	-0.003943746	0.65355647	4.5063033	8.685415	Sitting_Type
14:16:06.675	0.6440599	4.3240604	8.707977	0.27955148	-0.09672563	-0.003943746	0.65355647	4.5063033	8.685415	Sitting_Type
14:16:06.696	0.6440599	4.3240604	8.707977	0.27955148	-0.09672563	-0.003943746	0.65355647	4.5063033	8.685415	Sitting_Type
14:16:06.717	0.6440599	4.3240604	8.707977	0.27955148	-0.09672563	-0.003943746	0.65355647	4.5063033	8.685415	Sitting_Type
14:16:06.739	0.6440599	4.3240604	8.707977	0.27955148	-0.09672563	-0.003943746	0.65355647	4.5063033	8.685415	Sitting_Type
14:16:06.766	0.6440599	4.3240604	8.707977	0.27955148	-0.09672563	-0.003943746	0.65355647	4.5063033	8.685415	Sitting_Type
14:16:06.788	0.6440599	4.3240604	8.707977	0.27955148	-0.09672563	-0.003943746	0.65355647	4.5063033	8.685415	Sitting_Type
14:16:06.809	0.6440599	4.3240604	8.707977	0.06513778	0.06576453	-0.05892162	0.6625754	4.486867	8.69479	Sitting_Type
14:16:06.828	0.6440599	4.3240604	8.707977	0.06513778	0.06576453	-0.05892162	0.6625754	4.486867	8.69479	Sitting_Type
14:16:06.849	0.72546524	4.436591	8.023215	0.06513778	0.06576453	-0.05892162	0.6625754	4.486867	8.69479	Sitting_Type
14:16:06.870	0.72546524	4.436591	8.023215	0.06513778	0.06576453	-0.05892162	0.6625754	4.486867	8.69479	Sitting_Type
14:16:06.891	0.72546524	4.436591	8.023215	0.06513778	0.06576453	-0.05892162	0.6625754	4.486867	8.69479	Sitting_Type
14:16:06.917	0.72546524	4.436591	8.023215	0.06513778	0.06576453	-0.05892162	0.6625754	4.486867	8.69479	Sitting_Type
14:16:06.939	0.72546524	4.436591	8.023215	0.06513778	0.06576453	-0.05892162	0.6625754	4.486867	8.69479	Sitting_Type
14:16:06.961	0.72546524	4.436591	8.023215	0.06513778	0.06576453	-0.05892162	0.6625754	4.486867	8.69479	Sitting_Type
14:16:06.983	0.72546524	4.436591	8.023215	0.10117883	0.035832133	-0.0033328808	0.6604084	4.4412975	8.71832	Sitting_Type
14:16:07.004	0.72546524	4.436591	8.023215	0.10117883	0.035832133	-0.0033328808	0.6604084	4.4412975	8.71832	Sitting_Type
14:16:07.025	0.72546524	4.436591	8.023215	0.10117883	0.035832133	-0.0033328808	0.6604084	4.4412975	8.71832	Sitting_Type
14:16:07.046	0.72546524	4.436591	8.023215	0.10117883	0.035832133	-0.0033328808	0.6604084	4.4412975	8.71832	Sitting_Type
14:16:07.067	0.37350687	4.5443335	8.549955	0.10117883	0.035832133	-0.0033328808	0.6604084	4.4412975	8.71832	Sitting_Type
14:16:07.115	0.37350687	4.5443335	8.549955	0.10117883	0.035832133	-0.0033328808	0.6604084	4.4412975	8.71832	Sitting_Type
14:16:07.136	0.37350687	4.5443335	8.549955	0.10117883	0.035832133	-0.0033328808	0.6604084	4.4412975	8.71832	Sitting_Type
14:16:07.158	0.37350687	4.5443335	8.549955	0.10117883	0.035832133	-0.0033328808	0.6604084	4.4412975	8.71832	Sitting_Type
14:16:07.180	0.37350687	4.5443335	8.549955	0.067581244	-0.21828781	0.09257296	0.84731543	4.574021	8.633118	Sitting_Type
14:16:07.202	0.37350687	4.5443335	8.549955	0.067581244	-0.21828781	0.09257296	0.84731543	4.574021	8.633118	Sitting_Type
14:16:07.224	0.37350687	4.5443335	8.549955	0.067581244	-0.21828781	0.09257296	0.84731543	4.574021	8.633118	Sitting_Type
14:16:07.246	0.37350687	4.5443335	8.549955	0.067581244	-0.21828781	0.09257296	0.84731543	4.574021	8.633118	Sitting_Type
14:16:07.270	0.5458947	4.3887057	8.760652	0.067581244	-0.21828781	0.09257296	0.84731543	4.574021	8.633118	Sitting_Type
14:16:07.292	0.5458947	4.3887057	8.760652	0.067581244	-0.21828781	0.09257296	0.84731543	4.574021	8.633118	Sitting_Type
14:16:07.313	0.5458947	4.3887057	8.760652	0.067581244	-0.21828781	0.09257296	0.84731543	4.574021	8.633118	Sitting_Type
14:16:07.335	0.5458947	4.3887057	8.760652	0.067581244	-0.21828781	0.09257296	0.84731543	4.574021	8.633118	Sitting_Type
14:16:07.357	0.5458947	4.3887057	8.760652	0.044368368	-0.3148045	0.036984228	1.1003174	4.732562	8.518363	Sitting_Type
14:16:07.379	0.5458947	4.3887057	8.760652	0.044368368	-0.3148045	0.036984228	1.1003174	4.732562	8.518363	Sitting_Type
14:16:07.400	0.5458947	4.3887057	8.760652	0.044368368	-0.3148045	0.036984228	1.1003174	4.732562	8.518363	Sitting_Type
14:16:07.421	0.5458947	4.3887057	8.760652	0.044368368	-0.3148045	0.036984228	1.1003174	4.732562	8.518363	Sitting_Type
14:16:07.442	0.5458947	4.3887057	8.760652	0.044368368	-0.3148045	0.036984228	1.1003174	4.732562	8.518363	Sitting_Type
14:16:07.471	1.0726352	4.5108137	8.427847	0.044368368	-0.3148045	0.036984228	1.1003174	4.732562	8.518363	Sitting_Type
14:16:07.492	1.0726352	4.5108137	8.427847	0.044368368	-0.3148045	0.036984228	1.1003174	4.732562	8.518363	Sitting_Type
14:16:07.513	1.0726352	4.5108137	8.427847	0.044368368	-0.3148045	0.036984228	1.1003174	4.732562	8.518363	Sitting_Type
14:16:07.534	1.0726352	4.5108137	8.427847	-0.5823794	0.6961775	-0.033265278	0.97471565	4.5809298	8.615996	Sitting_Type
14:16:07.555	1.0726352	4.5108137	8.427847	-0.5823794	0.6961775	-0.033265278	0.97471565	4.5809298	8.615996	Sitting_Type
14:16:07.576	1.0726352	4.5108137	8.427847	-0.5823794	0.6961775	-0.033265278	0.97471565	4.5809298	8.615996	Sitting_Type
14:16:07.597	1.0726352	4.5108137	8.427847	-0.5823794	0.6961775	-0.033265278	0.97471565	4.5809298	8.615996	Sitting_Type
14:16:07.618	1.0726352	4.5108137	8.427847	-0.5823794	0.6961775	-0.033265278	0.97471565	4.5809298	8.615996	Sitting_Type
14:16:07.640	1.0726352	4.5108137	8.427847	-0.5823794	0.6961775	-0.033265278	0.97471565	4.5809298	8.615996	Sitting_Type
14:16:07.663	1.7286664	4.731087	7.0798707	-0.5823794	0.6961775	-0.033265278	0.97471565	4.5809298	8.615996	Sitting_Type
14:16:07.685	1.7286664	4.731087	7.0798707	-0.5823794	0.6961775	-0.033265278	0.97471565	4.5809298	8.615996	Sitting_Type
14:16:07.707	1.7286664	4.731087	7.0798707	-0.25984251	-0.08511919	-0.00027855457	0.2773045	4.7315497	8.585214	Sitting_Type
14:16:07.729	1.7286664	4.731087	7.0798707	-0.25984251	-0.08511919	-0.00027855457	0.2773045	4.7315497	8.585214	Sitting_Type
14:16:07.756	1.7286664	4.731087	7.0798707	-0.25984251	-0.08511919	-0.00027855457	0.2773045	4.7315497	8.585214	Sitting_Type
14:16:07.777	1.7286664	4.731087	7.0798707	-0.25984251	-0.08511919	-0.00027855457	0.2773045	4.7315497	8.585214	Sitting_Type
14:16:07.798	1.7286664	4.731087	7.0798707	-0.25984251	-0.08511919	-0.00027855457	0.2773045	4.7315497	8.585214	Sitting_Type
14:16:07.819	1.7286664	4.731087	7.0798707	-0.25984251	-0.08511919	-0.00027855457	0.2773045	4.7315497	8.585214	Sitting_Type
14:16:07.841	1.7286664	4.731087	7.0798707	-0.25984251	-0.08511919	-0.00027855457	0.2773045	4.7315497	8.585214	Sitting_Type
14:16:07.864	0.023942748	4.745453	7.21395	-0.25984251	-0.08511919	-0.00027855457	0.2773045	4.7315497	8.585214	Sitting_Type
14:16:07.887	0.023942748	4.745453	7.21395	-0.011831238	0.043162517	-0.07297152	0.48446226	4.6736712	8.607697	Sitting_Type
14:16:07.908	0.023942748	4.745453	7.21395	-0.011831238	0.043162517	-0.07297152	0.48446226	4.6736712	8.607697	Sitting_Type
14:16:07.929	0.023942748	4.745453	7.21395	-0.011831238	0.043162517	-0.07297152	0.48446226	4.6736712	8.607697	Sitting_Type
14:16:07.949	0.023942748	4.745453	7.21395	-0.011831238	0.043162517	-0.07297152	0.48446226	4.6736712	8.607697	Sitting_Type
14:16:07.985	0.023942748	4.745453	7.21395	-0.011831238	0.043162517	-0.07297152	0.48446226	4.6736712	8.607697	Sitting_Type
14:16:08.021	0.023942748	4.745453	7.21395	-0.011831238	0.043162517	-0.07297152	0.48446226	4.6736712	8.607697	Sitting_Type
14:16:08.042	0.023942748	4.745453	7.21395	-0.011831238	0.043162517	-0.07297152	0.48446226	4.6736712	8.607697	Sitting_Type
14:16:08.063	0.6177229	4.7598186	7.642525	-0.23662965	0.22825469	-0.023491435	0.39513695	4.7480035	8.571504	Sitting_Type
14:16:08.084	0.6177229	4.7598186	7.642525	-0.23662965	0.22825469	-0.023491435	0.39513695	4.7480035	8.571504	Sitting_Type
14:16:08.105	0.6177229	4.7598186	7.642525	-0.23662965	0.22825469	-0.023491435	0.39513695	4.7480035	8.571504	Sitting_Type
14:16:08.126	0.6177229	4.7598186	7.642525	-0.23662965	0.22825469	-0.023491435	0.39513695	4.7480035	8.571504	Sitting_Type
14:16:08.155	0.6177229	4.7598186	7.642525	-0.23662965	0.22825469	-0.023491435	0.39513695	4.7480035	8.571504	Sitting_Type
14:16:08.175	0.6177229	4.7598186	7.642525	-0.23662965	0.22825469	-0.023491435	0.39513695	4.7480035	8.571504	Sitting_Type
14:16:08.195	0.6177229	4.7598186	7.642525	-0.23662965	0.22825469	-0.023491435	0.39513695	4.7480035	8.571504	Sitting_Type
14:16:08.216	0.6177229	4.7598186	7.642525	-0.23662965	0.22825469	-0.023491435	0.39513695	4.7480035	8.571504	Sitting_Type
14:16:08.238	0.6177229	4.7598186	7.642525	-0.23662965	0.22825469	-0.023491435	0.39513695	4.7480035	8.571504	Sitting_Type
14:16:08.259	-0.0670397	4.6736245	7.5395713	0.083463736	0.0016236799	-0.071749784	0.6112065	4.529958	8.67619	Sitting_Type
14:16:08.280	-0.0670397	4.6736245	7.5395713	0.083463736	0.0016236799	-0.071749784	0.6112065	4.529958	8.67619	Sitting_Type
14:16:08.300	-0.0670397	4.6736245	7.5395713	0.083463736	0.0016236799	-0.071749784	0.6112065	4.529958	8.67619	Sitting_Type
14:16:08.321	-0.0670397	4.6736245	7.5395713	0.083463736	0.0016236799	-0.071749784	0.6112065	4.529958	8.67619	Sitting_Type
14:16:08.346	-0.0670397	4.6736245	7.5395713	0.083463736	0.0016236799	-0.071749784	0.6112065	4.529958	8.67619	Sitting_Type
14:16:08.367	-0.0670397	4.6736245	7.5395713	0.083463736	0.0016236799	-0.071749784	0.6112065	4.529958	8.67619	Sitting_Type
14:16:08.387	-0.0670397	4.6736245	7.5395713	0.083463736	0.0016236799	-0.071749784	0.6112065	4.529958	8.67619	Sitting_Type
14:16:08.409	-0.0670397	4.6736245	7.5395713	0.083463736	0.0016236799	-0.071749784	0.6112065	4.529958	8.67619	Sitting_Type
14:16:08.430	-0.0670397	4.6736245	7.5395713	-0.05031575	-0.0044849725	0.06508403	0.59213084	4.5235167	8.680873	Sitting_Type
14:16:08.452	-0.0670397	4.6736245	7.5395713	-0.05031575	-0.0044849725	0.06508403	0.59213084	4.5235167	8.680873	Sitting_Type
14:16:08.474	0.2466103	4.6736245	8.466156	-0.05031575	-0.0044849725	0.06508403	0.59213084	4.5235167	8.680873	Sitting_Type
14:16:08.497	0.2466103	4.6736245	8.466156	-0.05031575	-0.0044849725	0.06508403	0.59213084	4.5235167	8.680873	Sitting_Type
14:16:08.519	0.2466103	4.6736245	8.466156	-0.05031575	-0.0044849725	0.06508403	0.59213084	4.5235167	8.680873	Sitting_Type
14:16:08.540	0.2466103	4.6736245	8.466156	-0.05031575	-0.0044849725	0.06508403	0.59213084	4.5235167	8.680873	Sitting_Type
14:16:08.561	0.2466103	4.6736245	8.466156	-0.05031575	-0.0044849725	0.06508403	0.59213084	4.5235167	8.680873	Sitting_Type
14:16:08.583	0.2466103	4.6736245	8.466156	-0.05031575	-0.0044849725	0.06508403	0.59213084	4.5235167	8.680873	Sitting_Type
14:16:08.604	0.2466103	4.6736245	8.466156	0.04864442	0.007732332	0.020490864	0.62009656	4.4697547	8.706731	Sitting_Type
14:16:08.626	0.2466103	4.6736245	8.466156	0.04864442	0.007732332	0.020490864	0.62009656	4.4697547	8.706731	Sitting_Type
14:16:08.649	0.2466103	4.6736245	8.466156	0.04864442	0.007732332	0.020490864	0.62009656	4.4697547	8.706731	Sitting_Type
14:16:08.672	0.48843205	4.276175	8.473338	0.04864442	0.007732332	0.020490864	0.62009656	4.4697547	8.706731	Sitting_Type
14:16:08.694	0.48843205	4.276175	8.473338	0.04864442	0.007732332	0.020490864	0.62009656	4.4697547	8.706731	Sitting_Type
14:16:08.716	0.48843205	4.276175	8.473338	0.04864442	0.007732332	0.020490864	0.62009656	4.4697547	8.706731	Sitting_Type
14:16:08.739	0.48843205	4.276175	8.473338	0.04864442	0.007732332	0.020490864	0.62009656	4.4697547	8.706731	Sitting_Type
14:16:08.762	0.48843205	4.276175	8.473338	0.04864442	0.007732332	0.020490864	0.62009656	4.4697547	8.706731	Sitting_Type
14:16:08.785	0.48843205	4.276175	8.473338	0.005883854	0.11219029	0.06813835	0.5949451	4.4607897	8.7130785	Sitting_Type
14:16:08.809	0.48843205	4.276175	8.473338	0.005883854	0.11219029	0.06813835	0.5949451	4.4607897	8.7130785	Sitting_Type
14:16:08.831	0.48843205	4.276175	8.473338	0.005883854	0.11219029	0.06813835	0.5949451	4.4607897	8.7130785	Sitting_Type
14:16:08.859	0.5818088	4.3168774	8.463761	0.005883854	0.11219029	0.06813835	0.5949451	4.4607897	8.7130785	Sitting_Type
14:16:08.881	0.5818088	4.3168774	8.463761	0.005883854	0.11219029	0.06813835	0.5949451	4.4607897	8.7130785	Sitting_Type
14:16:08.904	0.5818088	4.3168774	8.463761	0.005883854	0.11219029	0.06813835	0.5949451	4.4607897	8.7130785	Sitting_Type
14:16:08.927	0.5818088	4.3168774	8.463761	0.005883854	0.11219029	0.06813835	0.5949451	4.4607897	8.7130785	Sitting_Type
14:16:08.949	0.5818088	4.3168774	8.463761	0.005883854	0.11219029	0.06813835	0.5949451	4.4607897	8.7130785	Sitting_Type
14:16:08.972	0.5818088	4.3168774	8.463761	0.22090842	0.42373157	-0.10412565	0.1202702	4.6197233	8.649511	Sitting_Type
14:16:08.995	0.5818088	4.3168774	8.463761	0.22090842	0.42373157	-0.10412565	0.1202702	4.6197233	8.649511	Sitting_Type
14:16:09.018	0.5818088	4.3168774	8.463761	0.22090842	0.42373157	-0.10412565	0.1202702	4.6197233	8.649511	Sitting_Type
14:16:09.041	0.5818088	4.3168774	8.463761	0.22090842	0.42373157	-0.10412565	0.1202702	4.6197233	8.649511	Sitting_Type
14:16:09.063	0.16281068	4.453351	8.693612	0.22090842	0.42373157	-0.10412565	0.1202702	4.6197233	8.649511	Sitting_Type
14:16:09.085	0.16281068	4.453351	8.693612	0.22090842	0.42373157	-0.10412565	0.1202702	4.6197233	8.649511	Sitting_Type
14:16:09.107	0.16281068	4.453351	8.693612	0.22090842	0.42373157	-0.10412565	0.1202702	4.6197233	8.649511	Sitting_Type
14:16:09.130	0.16281068	4.453351	8.693612	0.22090842	0.42373157	-0.10412565	0.1202702	4.6197233	8.649511	Sitting_Type
14:16:09.153	0.16281068	4.453351	8.693612	-0.033822387	-0.028308718	-0.0027220156	-0.27567506	4.7818627	8.557345	Sitting_Type
14:16:09.176	0.16281068	4.453351	8.693612	-0.033822387	-0.028308718	-0.0027220156	-0.27567506	4.7818627	8.557345	Sitting_Type
14:16:09.198	0.16281068	4.453351	8.693612	-0.033822387	-0.028308718	-0.0027220156	-0.27567506	4.7818627	8.557345	Sitting_Type
14:16:09.221	0.16281068	4.453351	8.693612	-0.033822387	-0.028308718	-0.0027220156	-0.27567506	4.7818627	8.557345	Sitting_Type
14:16:09.245	0.16281068	4.453351	8.693612	-0.033822387	-0.028308718	-0.0027220156	-0.27567506	4.7818627	8.557345	Sitting_Type
14:16:09.267	-0.21787901	4.6832013	8.712766	-0.033822387	-0.028308718	-0.0027220156	-0.27567506	4.7818627	8.557345	Sitting_Type
14:16:09.290	-0.21787901	4.6832013	8.712766	-0.033822387	-0.028308718	-0.0027220156	-0.27567506	4.7818627	8.557345	Sitting_Type
14:16:09.312	-0.21787901	4.6832013	8.712766	-0.033822387	-0.028308718	-0.0027220156	-0.27567506	4.7818627	8.557345	Sitting_Type
14:16:09.334	-0.21787901	4.6832013	8.712766	0.0877398	0.15678345	-0.03570874	-0.479013	4.8534336	8.507942	Sitting_Type
14:16:09.360	-0.21787901	4.6832013	8.712766	0.0877398	0.15678345	-0.03570874	-0.479013	4.8534336	8.507942	Sitting_Type
14:16:09.383	-0.21787901	4.6832013	8.712766	0.0877398	0.15678345	-0.03570874	-0.479013	4.8534336	8.507942	Sitting_Type
14:16:09.409	-0.21787901	4.6832013	8.712766	0.0877398	0.15678345	-0.03570874	-0.479013	4.8534336	8.507942	Sitting_Type
14:16:09.430	-0.21787901	4.6832013	8.712766	0.0877398	0.15678345	-0.03570874	-0.479013	4.8534336	8.507942	Sitting_Type
14:16:09.450	-0.17238778	4.731087	8.56911	0.0877398	0.15678345	-0.03570874	-0.479013	4.8534336	8.507942	Sitting_Type
14:16:09.472	-0.17238778	4.731087	8.56911	0.0877398	0.15678345	-0.03570874	-0.479013	4.8534336	8.507942	Sitting_Type
14:16:09.526	-0.17238778	4.731087	8.56911	0.09323759	-0.19996186	0.05714278	-0.5790843	4.836912	8.511128	Sitting_Type
14:16:09.546	-0.17238778	4.731087	8.56911	0.09323759	-0.19996186	0.05714278	-0.5790843	4.836912	8.511128	Sitting_Type
14:16:09.568	-0.17238778	4.731087	8.56911	0.09323759	-0.19996186	0.05714278	-0.5790843	4.836912	8.511128	Sitting_Type
14:16:09.597	-0.17238778	4.731087	8.56911	0.09323759	-0.19996186	0.05714278	-0.5790843	4.836912	8.511128	Sitting_Type
14:16:09.617	-0.17238778	4.731087	8.56911	0.09323759	-0.19996186	0.05714278	-0.5790843	4.836912	8.511128	Sitting_Type
14:16:09.639	-0.17238778	4.731087	8.56911	0.09323759	-0.19996186	0.05714278	-0.5790843	4.836912	8.511128	Sitting_Type
14:16:09.662	-1.0774237	4.453351	8.487704	0.09323759	-0.19996186	0.05714278	-0.5790843	4.836912	8.511128	Sitting_Type
14:16:09.684	-1.0774237	4.453351	8.487704	-0.13217169	-0.100390814	0.015603942	-0.5790843	4.836912	8.511128	Sitting_Type
14:16:09.704	-1.0774237	4.453351	8.487704	-0.13217169	-0.100390814	0.015603942	-0.3961933	4.903331	8.483557	Sitting_Type
14:16:09.726	-1.0774237	4.453351	8.487704	-0.13217169	-0.100390814	0.015603942	-0.3961933	4.903331	8.483557	Sitting_Type
14:16:09.747	-1.0774237	4.453351	8.487704	-0.13217169	-0.100390814	0.015603942	-0.3961933	4.903331	8.483557	Sitting_Type
14:16:09.769	-1.0774237	4.453351	8.487704	-0.13217169	-0.100390814	0.015603942	-0.3961933	4.903331	8.483557	Sitting_Type
14:16:09.790	-1.0774237	4.453351	8.487704	-0.13217169	-0.100390814	0.015603942	-0.3961933	4.903331	8.483557	Sitting_Type
14:16:09.812	-1.0774237	4.453351	8.487704	-0.13217169	-0.100390814	0.015603942	-0.3961933	4.903331	8.483557	Sitting_Type
14:16:09.835	-1.0774237	4.453351	8.487704	-0.13217169	-0.100390814	0.015603942	-0.3961933	4.903331	8.483557	Sitting_Type
14:16:09.858	-0.64166564	4.8747435	8.645726	-0.13217169	-0.100390814	0.015603942	-0.3961933	4.903331	8.483557	Sitting_Type
14:16:09.881	-0.64166564	4.8747435	8.645726	-0.02954633	0.05293636	-0.038763065	-0.3492525	4.8218575	8.532177	Sitting_Type
14:16:09.904	-0.64166564	4.8747435	8.645726	-0.02954633	0.05293636	-0.038763065	-0.3492525	4.8218575	8.532177	Sitting_Type
14:16:09.926	-0.64166564	4.8747435	8.645726	-0.02954633	0.05293636	-0.038763065	-0.3492525	4.8218575	8.532177	Sitting_Type
14:16:09.949	-0.64166564	4.8747435	8.645726	-0.02954633	0.05293636	-0.038763065	-0.3492525	4.8218575	8.532177	Sitting_Type
14:16:09.971	-0.64166564	4.8747435	8.645726	-0.02954633	0.05293636	-0.038763065	-0.3492525	4.8218575	8.532177	Sitting_Type
14:16:09.993	-0.64166564	4.8747435	8.645726	-0.02954633	0.05293636	-0.038763065	-0.3492525	4.8218575	8.532177	Sitting_Type
14:16:10.021	-0.64166564	4.8747435	8.645726	-0.02954633	0.05293636	-0.038763065	-0.3492525	4.8218575	8.532177	Sitting_Type
14:16:10.043	-0.64166564	4.8747435	8.645726	-0.06558738	-0.08023226	-0.025934894	-0.25405923	4.8098464	8.5423155	Sitting_Type
14:16:10.066	-0.4956149	4.7095385	8.830086	-0.06558738	-0.08023226	-0.025934894	-0.25405923	4.8098464	8.5423155	Sitting_Type
14:16:10.088	-0.4956149	4.7095385	8.830086	-0.06558738	-0.08023226	-0.025934894	-0.25405923	4.8098464	8.5423155	Sitting_Type
14:16:10.110	-0.4956149	4.7095385	8.830086	-0.06558738	-0.08023226	-0.025934894	-0.25405923	4.8098464	8.5423155	Sitting_Type
14:16:10.133	-0.4956149	4.7095385	8.830086	-0.06558738	-0.08023226	-0.025934894	-0.25405923	4.8098464	8.5423155	Sitting_Type
14:16:10.155	-0.4956149	4.7095385	8.830086	-0.06558738	-0.08023226	-0.025934894	-0.25405923	4.8098464	8.5423155	Sitting_Type
14:16:10.178	-0.4956149	4.7095385	8.830086	-0.06558738	-0.08023226	-0.025934894	-0.25405923	4.8098464	8.5423155	Sitting_Type
14:16:10.201	-0.4956149	4.7095385	8.830086	-0.06558738	-0.08023226	-0.025934894	-0.25405923	4.8098464	8.5423155	Sitting_Type
14:16:10.223	-0.4956149	4.7095385	8.830086	0.15676756	-0.28120694	-0.001500285	-0.04851137	4.6570024	8.6301985	Sitting_Type
14:16:10.246	-0.4956149	4.7095385	8.830086	0.15676756	-0.28120694	-0.001500285	-0.04851137	4.6570024	8.6301985	Sitting_Type
14:16:10.268	-0.3519584	4.5539107	8.109408	0.15676756	-0.28120694	-0.001500285	-0.04851137	4.6570024	8.6301985	Sitting_Type
14:16:10.292	-0.3519584	4.5539107	8.109408	0.15676756	-0.28120694	-0.001500285	-0.04851137	4.6570024	8.6301985	Sitting_Type
14:16:10.314	-0.3519584	4.5539107	8.109408	0.15676756	-0.28120694	-0.001500285	-0.04851137	4.6570024	8.6301985	Sitting_Type
14:16:10.336	-0.3519584	4.5539107	8.109408	0.15676756	-0.28120694	-0.001500285	-0.04851137	4.6570024	8.6301985	Sitting_Type
14:16:10.358	-0.3519584	4.5539107	8.109408	0.15676756	-0.28120694	-0.001500285	-0.04851137	4.6570024	8.6301985	Sitting_Type
14:16:10.380	-0.3519584	4.5539107	8.109408	0.15676756	-0.28120694	-0.001500285	-0.04851137	4.6570024	8.6301985	Sitting_Type
14:16:10.401	-0.3519584	4.5539107	8.109408	-0.032600656	-0.037471697	0.0015540412	0.13840821	4.7634163	8.570943	Sitting_Type
14:16:10.424	-0.3519584	4.5539107	8.109408	-0.032600656	-0.037471697	0.0015540412	0.13840821	4.7634163	8.570943	Sitting_Type
14:16:10.446	-0.3519584	4.5539107	8.109408	-0.032600656	-0.037471697	0.0015540412	0.13840821	4.7634163	8.570943	Sitting_Type
14:16:10.469	0.34716985	4.6568646	8.5882635	-0.032600656	-0.037471697	0.0015540412	0.13840821	4.7634163	8.570943	Sitting_Type
14:16:10.491	0.34716985	4.6568646	8.5882635	-0.032600656	-0.037471697	0.0015540412	0.13840821	4.7634163	8.570943	Sitting_Type
14:16:10.516	0.34716985	4.6568646	8.5882635	-0.032600656	-0.037471697	0.0015540412	0.13840821	4.7634163	8.570943	Sitting_Type
14:16:10.539	0.34716985	4.6568646	8.5882635	-0.032600656	-0.037471697	0.0015540412	0.13840821	4.7634163	8.570943	Sitting_Type
14:16:10.561	0.34716985	4.6568646	8.5882635	-0.032600656	-0.037471697	0.0015540412	0.13840821	4.7634163	8.570943	Sitting_Type
14:16:10.584	0.34716985	4.6568646	8.5882635	0.08468547	-0.4363667	-0.07480411	0.35297596	4.787166	8.551538	Sitting_Type
14:16:10.607	0.34716985	4.6568646	8.5882635	0.08468547	-0.4363667	-0.07480411	0.35297596	4.787166	8.551538	Sitting_Type
14:16:10.630	0.34716985	4.6568646	8.5882635	0.08468547	-0.4363667	-0.07480411	0.35297596	4.787166	8.551538	Sitting_Type
14:16:10.653	0.08858817	4.5898247	8.897125	0.08468547	-0.4363667	-0.07480411	0.35297596	4.787166	8.551538	Sitting_Type
14:16:10.675	0.08858817	4.5898247	8.897125	0.08468547	-0.4363667	-0.07480411	0.35297596	4.787166	8.551538	Sitting_Type
14:16:10.698	0.08858817	4.5898247	8.897125	0.08468547	-0.4363667	-0.07480411	0.35297596	4.787166	8.551538	Sitting_Type
14:16:10.721	0.08858817	4.5898247	8.897125	0.08468547	-0.4363667	-0.07480411	0.35297596	4.787166	8.551538	Sitting_Type
14:16:10.744	0.08858817	4.5898247	8.897125	0.08468547	-0.4363667	-0.07480411	0.35297596	4.787166	8.551538	Sitting_Type
14:16:10.767	0.08858817	4.5898247	8.897125	0.1598219	-0.11016466	0.055921048	0.6969371	4.878871	8.47828	Sitting_Type
14:16:10.790	0.08858817	4.5898247	8.897125	0.1598219	-0.11016466	0.055921048	0.6969371	4.878871	8.47828	Sitting_Type
14:16:10.813	0.08858817	4.5898247	8.897125	0.1598219	-0.11016466	0.055921048	0.6969371	4.878871	8.47828	Sitting_Type
14:16:10.836	0.08858817	4.5898247	8.897125	0.1598219	-0.11016466	0.055921048	0.6969371	4.878871	8.47828	Sitting_Type
14:16:10.859	0.70870537	4.477294	8.889942	0.1598219	-0.11016466	0.055921048	0.6969371	4.878871	8.47828	Sitting_Type
14:16:10.880	0.70870537	4.477294	8.889942	0.1598219	-0.11016466	0.055921048	0.6969371	4.878871	8.47828	Sitting_Type
14:16:10.902	0.70870537	4.477294	8.889942	0.1598219	-0.11016466	0.055921048	0.6969371	4.878871	8.47828	Sitting_Type
14:16:10.923	0.70870537	4.477294	8.889942	0.1598219	-0.11016466	0.055921048	0.6969371	4.878871	8.47828	Sitting_Type
14:16:10.944	0.70870537	4.477294	8.889942	-0.116900064	0.06759713	0.043092877	0.8393015	5.0032763	8.392444	Sitting_Type
14:16:10.965	0.70870537	4.477294	8.889942	-0.116900064	0.06759713	0.043092877	0.8393015	5.0032763	8.392444	Sitting_Type
14:16:10.986	0.70870537	4.477294	8.889942	-0.116900064	0.06759713	0.043092877	0.8393015	5.0032763	8.392444	Sitting_Type
14:16:11.007	0.70870537	4.477294	8.889942	-0.116900064	0.06759713	0.043092877	0.8393015	5.0032763	8.392444	Sitting_Type
14:16:11.028	0.70870537	4.477294	8.889942	-0.116900064	0.06759713	0.043092877	0.8393015	5.0032763	8.392444	Sitting_Type
14:16:11.049	0.70870537	4.477294	8.889942	-0.116900064	0.06759713	0.043092877	0.8393015	5.0032763	8.392444	Sitting_Type
14:16:11.070	0.72546524	4.8124924	7.9154725	-0.116900064	0.06759713	0.043092877	0.8393015	5.0032763	8.392444	Sitting_Type
14:16:11.096	0.72546524	4.8124924	7.9154725	-0.116900064	0.06759713	0.043092877	0.8393015	5.0032763	8.392444	Sitting_Type
14:16:11.117	0.72546524	4.8124924	7.9154725	-0.116900064	0.06759713	0.043092877	0.8393015	5.0032763	8.392444	Sitting_Type
14:16:11.138	0.72546524	4.8124924	7.9154725	0.26611245	0.43411627	-0.05098037	0.5602593	4.956614	8.443249	Sitting_Type
14:16:11.158	0.72546524	4.8124924	7.9154725	0.26611245	0.43411627	-0.05098037	0.5602593	4.956614	8.443249	Sitting_Type
14:16:11.180	0.72546524	4.8124924	7.9154725	0.26611245	0.43411627	-0.05098037	0.5602593	4.956614	8.443249	Sitting_Type
14:16:11.202	0.72546524	4.8124924	7.9154725	0.26611245	0.43411627	-0.05098037	0.5602593	4.956614	8.443249	Sitting_Type
14:16:11.224	0.72546524	4.8124924	7.9154725	0.26611245	0.43411627	-0.05098037	0.5602593	4.956614	8.443249	Sitting_Type
14:16:11.244	0.72546524	4.8124924	7.9154725	0.26611245	0.43411627	-0.05098037	0.5602593	4.956614	8.443249	Sitting_Type
14:16:11.265	1.0223553	5.2219133	8.571504	0.26611245	0.43411627	-0.05098037	0.5602593	4.956614	8.443249	Sitting_Type
14:16:11.287	1.0223553	5.2219133	8.571504	0.26611245	0.43411627	-0.05098037	0.5602593	4.956614	8.443249	Sitting_Type
14:16:11.308	1.0223553	5.2219133	8.571504	-0.17798659	-0.07412361	0.019269133	0.20688188	4.8726296	8.50794	Sitting_Type
14:16:11.329	1.0223553	5.2219133	8.571504	-0.17798659	-0.07412361	0.019269133	0.20688188	4.8726296	8.50794	Sitting_Type
14:16:11.350	1.0223553	5.2219133	8.571504	-0.17798659	-0.07412361	0.019269133	0.20688188	4.8726296	8.50794	Sitting_Type
14:16:11.377	1.0223553	5.2219133	8.571504	-0.17798659	-0.07412361	0.019269133	0.20688188	4.8726296	8.50794	Sitting_Type
14:16:11.398	1.0223553	5.2219133	8.571504	-0.17798659	-0.07412361	0.019269133	0.20688188	4.8726296	8.50794	Sitting_Type
14:16:11.419	1.0223553	5.2219133	8.571504	-0.17798659	-0.07412361	0.019269133	0.20688188	4.8726296	8.50794	Sitting_Type
14:16:11.440	1.0223553	5.2219133	8.571504	-0.17798659	-0.07412361	0.019269133	0.20688188	4.8726296	8.50794	Sitting_Type
14:16:11.461	-0.07422252	4.731087	8.308133	-0.17798659	-0.07412361	0.019269133	0.20688188	4.8726296	8.50794	Sitting_Type
14:16:11.482	-0.07422252	4.731087	8.308133	-0.11812179	0.021171367	-0.004554611	0.27329788	4.796927	8.5489855	Sitting_Type
14:16:11.504	-0.07422252	4.731087	8.308133	-0.11812179	0.021171367	-0.004554611	0.27329788	4.796927	8.5489855	Sitting_Type
14:16:11.526	-0.07422252	4.731087	8.308133	-0.11812179	0.021171367	-0.004554611	0.27329788	4.796927	8.5489855	Sitting_Type
14:16:11.549	-0.07422252	4.731087	8.308133	-0.11812179	0.021171367	-0.004554611	0.27329788	4.796927	8.5489855	Sitting_Type
14:16:11.570	-0.07422252	4.731087	8.308133	-0.11812179	0.021171367	-0.004554611	0.27329788	4.796927	8.5489855	Sitting_Type
14:16:11.591	-0.07422252	4.731087	8.308133	-0.11812179	0.021171367	-0.004554611	0.27329788	4.796927	8.5489855	Sitting_Type
14:16:11.615	-0.07422252	4.731087	8.308133	-0.11812179	0.021171367	-0.004554611	0.27329788	4.796927	8.5489855	Sitting_Type
14:16:11.637	-0.07422252	4.731087	8.308133	-0.11812179	0.021171367	-0.004554611	0.27329788	4.796927	8.5489855	Sitting_Type
14:16:11.659	0.21787901	4.72151	8.236305	-0.11812179	0.021171367	-0.004554611	0.27329788	4.796927	8.5489855	Sitting_Type
14:16:11.682	0.21787901	4.72151	8.236305	0.070635565	0.0028454103	-0.033265278	0.2626501	4.688097	8.609478	Sitting_Type
14:16:11.704	0.21787901	4.72151	8.236305	0.070635565	0.0028454103	-0.033265278	0.2626501	4.688097	8.609478	Sitting_Type
14:16:11.726	0.21787901	4.72151	8.236305	0.070635565	0.0028454103	-0.033265278	0.2626501	4.688097	8.609478	Sitting_Type
14:16:11.749	0.21787901	4.72151	8.236305	0.070635565	0.0028454103	-0.033265278	0.2626501	4.688097	8.609478	Sitting_Type
14:16:11.772	0.21787901	4.72151	8.236305	0.070635565	0.0028454103	-0.033265278	0.2626501	4.688097	8.609478	Sitting_Type
14:16:11.796	0.21787901	4.72151	8.236305	0.070635565	0.0028454103	-0.033265278	0.2626501	4.688097	8.609478	Sitting_Type
14:16:11.819	0.21787901	4.72151	8.236305	0.070635565	0.0028454103	-0.033265278	0.2626501	4.688097	8.609478	Sitting_Type
14:16:11.840	0.21787901	4.72151	8.236305	0.070635565	0.0028454103	-0.033265278	0.2626501	4.688097	8.609478	Sitting_Type
14:16:11.863	0.32562137	4.556305	7.946598	0.0999571	0.01445185	-0.003943746	0.16916808	4.574063	8.672929	Sitting_Type
14:16:11.898	0.32562137	4.556305	7.946598	0.0999571	0.01445185	-0.003943746	0.16916808	4.574063	8.672929	Sitting_Type
14:16:11.919	0.32562137	4.556305	7.946598	0.0999571	0.01445185	-0.003943746	0.16916808	4.574063	8.672929	Sitting_Type
14:16:11.940	0.32562137	4.556305	7.946598	0.0999571	0.01445185	-0.003943746	0.16916808	4.574063	8.672929	Sitting_Type
14:16:11.962	0.32562137	4.556305	7.946598	0.0999571	0.01445185	-0.003943746	0.16916808	4.574063	8.672929	Sitting_Type
14:16:11.983	0.32562137	4.556305	7.946598	0.0999571	0.01445185	-0.003943746	0.16916808	4.574063	8.672929	Sitting_Type
14:16:12.004	0.32562137	4.556305	7.946598	0.0999571	0.01445185	-0.003943746	0.16916808	4.574063	8.672929	Sitting_Type
14:16:12.025	0.32562137	4.556305	7.946598	-0.25923166	0.027890887	-0.043039124	0.14038791	4.541543	8.690514	Sitting_Type
14:16:12.046	0.32562137	4.556305	7.946598	-0.25923166	0.027890887	-0.043039124	0.14038791	4.541543	8.690514	Sitting_Type
14:16:12.067	0.12929083	4.381523	8.080677	-0.25923166	0.027890887	-0.043039124	0.14038791	4.541543	8.690514	Sitting_Type
14:16:12.088	0.12929083	4.381523	8.080677	-0.25923166	0.027890887	-0.043039124	0.14038791	4.541543	8.690514	Sitting_Type
14:16:12.109	0.12929083	4.381523	8.080677	-0.25923166	0.027890887	-0.043039124	0.14038791	4.541543	8.690514	Sitting_Type
14:16:12.130	0.12929083	4.381523	8.080677	-0.25923166	0.027890887	-0.043039124	0.14038791	4.541543	8.690514	Sitting_Type
14:16:12.151	0.12929083	4.381523	8.080677	-0.25923166	0.027890887	-0.043039124	0.14038791	4.541543	8.690514	Sitting_Type
14:16:12.173	0.12929083	4.381523	8.080677	-0.25923166	0.027890887	-0.043039124	0.14038791	4.541543	8.690514	Sitting_Type
14:16:12.194	0.12929083	4.381523	8.080677	-0.25923166	0.027890887	-0.043039124	0.14038791	4.541543	8.690514	Sitting_Type
14:16:12.227	0.12929083	4.381523	8.080677	-0.010609508	-0.21340089	0.03637336	0.10067557	4.437415	8.74469	Sitting_Type
14:16:12.250	0.12929083	4.381523	8.080677	-0.010609508	-0.21340089	0.03637336	0.10067557	4.437415	8.74469	Sitting_Type
14:16:12.271	-0.16759923	4.271386	8.937828	-0.010609508	-0.21340089	0.03637336	0.10067557	4.437415	8.74469	Sitting_Type
14:16:12.304	-0.16759923	4.271386	8.937828	-0.010609508	-0.21340089	0.03637336	0.10067557	4.437415	8.74469	Sitting_Type
14:16:12.325	-0.16759923	4.271386	8.937828	-0.010609508	-0.21340089	0.03637336	0.10067557	4.437415	8.74469	Sitting_Type
14:16:12.347	-0.16759923	4.271386	8.937828	-0.010609508	-0.21340089	0.03637336	0.10067557	4.437415	8.74469	Sitting_Type
14:16:12.369	-0.16759923	4.271386	8.937828	-0.010609508	-0.21340089	0.03637336	0.10067557	4.437415	8.74469	Sitting_Type
14:16:12.391	-0.16759923	4.271386	8.937828	0.21724322	-0.25616148	0.02232346	0.6059531	4.7793074	8.541746	Sitting_Type
14:16:12.413	-0.16759923	4.271386	8.937828	0.21724322	-0.25616148	0.02232346	0.6059531	4.7793074	8.541746	Sitting_Type
14:16:12.433	-0.16759923	4.271386	8.937828	0.21724322	-0.25616148	0.02232346	0.6059531	4.7793074	8.541746	Sitting_Type
14:16:12.454	0.3974496	4.336032	8.76544	0.21724322	-0.25616148	0.02232346	0.6059531	4.7793074	8.541746	Sitting_Type
14:16:12.475	0.3974496	4.336032	8.76544	0.21724322	-0.25616148	0.02232346	0.6059531	4.7793074	8.541746	Sitting_Type
14:16:12.496	0.3974496	4.336032	8.76544	0.21724322	-0.25616148	0.02232346	0.6059531	4.7793074	8.541746	Sitting_Type
14:16:12.517	0.3974496	4.336032	8.76544	0.21724322	-0.25616148	0.02232346	0.6059531	4.7793074	8.541746	Sitting_Type
14:16:12.539	0.3974496	4.336032	8.76544	0.21724322	-0.25616148	0.02232346	0.6059531	4.7793074	8.541746	Sitting_Type
14:16:12.562	0.3974496	4.336032	8.76544	0.21724322	-0.25616148	0.02232346	0.6059531	4.7793074	8.541746	Sitting_Type
14:16:12.583	0.3974496	4.336032	8.76544	-0.024048543	-0.014258817	-0.02654576	0.74595654	4.720679	8.563241	Sitting_Type
14:16:12.603	0.3974496	4.336032	8.76544	-0.024048543	-0.014258817	-0.02654576	0.74595654	4.720679	8.563241	Sitting_Type
14:16:12.624	0.3974496	4.336032	8.76544	-0.024048543	-0.014258817	-0.02654576	0.74595654	4.720679	8.563241	Sitting_Type
14:16:12.646	0.3974496	4.336032	8.76544	-0.024048543	-0.014258817	-0.02654576	0.74595654	4.720679	8.563241	Sitting_Type
14:16:12.672	0.71588814	4.8388295	8.73192	-0.024048543	-0.014258817	-0.02654576	0.74595654	4.720679	8.563241	Sitting_Type
14:16:12.692	0.71588814	4.8388295	8.73192	-0.024048543	-0.014258817	-0.02654576	0.74595654	4.720679	8.563241	Sitting_Type
14:16:12.713	0.71588814	4.8388295	8.73192	-0.024048543	-0.014258817	-0.02654576	0.74595654	4.720679	8.563241	Sitting_Type
14:16:12.739	0.71588814	4.8388295	8.73192	-0.024048543	-0.014258817	-0.02654576	0.74595654	4.720679	8.563241	Sitting_Type
14:16:12.760	0.71588814	4.8388295	8.73192	-0.28794232	-0.031363044	0.0779122	0.85174173	4.662766	8.585074	Sitting_Type
14:16:12.782	0.71588814	4.8388295	8.73192	-0.28794232	-0.031363044	0.0779122	0.85174173	4.662766	8.585074	Sitting_Type
14:16:12.806	0.71588814	4.8388295	8.73192	-0.28794232	-0.031363044	0.0779122	0.85174173	4.662766	8.585074	Sitting_Type
14:16:12.827	0.71588814	4.8388295	8.73192	-0.28794232	-0.031363044	0.0779122	0.85174173	4.662766	8.585074	Sitting_Type
14:16:12.848	0.71588814	4.8388295	8.73192	-0.28794232	-0.031363044	0.0779122	0.85174173	4.662766	8.585074	Sitting_Type
14:16:12.872	0.9433443	4.9800916	7.4821086	-0.28794232	-0.031363044	0.0779122	0.85174173	4.662766	8.585074	Sitting_Type
14:16:12.893	0.9433443	4.9800916	7.4821086	-0.28794232	-0.031363044	0.0779122	0.85174173	4.662766	8.585074	Sitting_Type
14:16:12.914	0.9433443	4.9800916	7.4821086	-0.28794232	-0.031363044	0.0779122	0.85174173	4.662766	8.585074	Sitting_Type
14:16:12.935	0.9433443	4.9800916	7.4821086	0.25450602	0.0645428	-0.0839671	0.716033	4.483007	8.692541	Sitting_Type
14:16:12.957	0.9433443	4.9800916	7.4821086	0.25450602	0.0645428	-0.0839671	0.716033	4.483007	8.692541	Sitting_Type
14:16:12.979	0.9433443	4.9800916	7.4821086	0.25450602	0.0645428	-0.0839671	0.716033	4.483007	8.692541	Sitting_Type
14:16:13.001	0.9433443	4.9800916	7.4821086	0.25450602	0.0645428	-0.0839671	0.716033	4.483007	8.692541	Sitting_Type
14:16:13.024	0.9433443	4.9800916	7.4821086	0.25450602	0.0645428	-0.0839671	0.716033	4.483007	8.692541	Sitting_Type
14:16:13.045	0.9433443	4.9800916	7.4821086	0.25450602	0.0645428	-0.0839671	0.716033	4.483007	8.692541	Sitting_Type
14:16:13.074	1.1923488	4.580248	8.983319	0.25450602	0.0645428	-0.0839671	0.716033	4.483007	8.692541	Sitting_Type
14:16:13.095	1.1923488	4.580248	8.983319	0.25450602	0.0645428	-0.0839671	0.716033	4.483007	8.692541	Sitting_Type
14:16:13.116	1.1923488	4.580248	8.983319	0.349801	0.05599069	0.05408845	0.5405367	4.549181	8.67082	Sitting_Type
14:16:13.137	1.1923488	4.580248	8.983319	0.349801	0.05599069	0.05408845	0.5405367	4.549181	8.67082	Sitting_Type
14:16:13.158	1.1923488	4.580248	8.983319	0.349801	0.05599069	0.05408845	0.5405367	4.549181	8.67082	Sitting_Type
14:16:13.182	1.1923488	4.580248	8.983319	0.349801	0.05599069	0.05408845	0.5405367	4.549181	8.67082	Sitting_Type
14:16:13.204	1.1923488	4.580248	8.983319	0.349801	0.05599069	0.05408845	0.5405367	4.549181	8.67082	Sitting_Type
14:16:13.225	1.1923488	4.580248	8.983319	0.349801	0.05599069	0.05408845	0.5405367	4.549181	8.67082	Sitting_Type
14:16:13.246	1.1923488	4.580248	8.983319	0.349801	0.05599069	0.05408845	0.5405367	4.549181	8.67082	Sitting_Type
14:16:13.269	0.6249057	4.216318	8.583475	0.349801	0.05599069	0.05408845	0.5405367	4.549181	8.67082	Sitting_Type
14:16:13.291	0.6249057	4.216318	8.583475	0.35774225	0.7090056	0.2361263	0.1036887	4.620171	8.649487	Sitting_Type
14:16:13.314	0.6249057	4.216318	8.583475	0.35774225	0.7090056	0.2361263	0.1036887	4.620171	8.649487	Sitting_Type
14:16:13.335	0.6249057	4.216318	8.583475	0.35774225	0.7090056	0.2361263	0.1036887	4.620171	8.649487	Sitting_Type
14:16:13.357	0.6249057	4.216318	8.583475	0.35774225	0.7090056	0.2361263	0.1036887	4.620171	8.649487	Sitting_Type
14:16:13.378	0.6249057	4.216318	8.583475	0.35774225	0.7090056	0.2361263	0.1036887	4.620171	8.649487	Sitting_Type
14:16:13.408	0.6249057	4.216318	8.583475	0.35774225	0.7090056	0.2361263	0.1036887	4.620171	8.649487	Sitting_Type
14:16:13.429	0.6249057	4.216318	8.583475	0.35774225	0.7090056	0.2361263	0.1036887	4.620171	8.649487	Sitting_Type
14:16:13.450	0.6249057	4.216318	8.583475	0.35774225	0.7090056	0.2361263	0.1036887	4.620171	8.649487	Sitting_Type
14:16:13.472	0.05985687	4.5467277	9.229929	0.17081748	0.21298304	0.043092877	-0.14756715	4.776641	8.563428	Sitting_Type
14:16:13.493	0.05985687	4.5467277	9.229929	0.17081748	0.21298304	0.043092877	-0.14756715	4.776641	8.563428	Sitting_Type
14:16:13.514	0.05985687	4.5467277	9.229929	0.17081748	0.21298304	0.043092877	-0.14756715	4.776641	8.563428	Sitting_Type
14:16:13.542	0.05985687	4.5467277	9.229929	0.17081748	0.21298304	0.043092877	-0.14756715	4.776641	8.563428	Sitting_Type
14:16:13.563	0.05985687	4.5467277	9.229929	0.17081748	0.21298304	0.043092877	-0.14756715	4.776641	8.563428	Sitting_Type
14:16:13.584	0.05985687	4.5467277	9.229929	0.17081748	0.21298304	0.043092877	-0.14756715	4.776641	8.563428	Sitting_Type
14:16:13.606	0.05985687	4.5467277	9.229929	0.17081748	0.21298304	0.043092877	-0.14756715	4.776641	8.563428	Sitting_Type
14:16:13.630	0.05985687	4.5467277	9.229929	0.17081748	0.21298304	0.043092877	-0.14756715	4.776641	8.563428	Sitting_Type
14:16:13.653	0.05985687	4.5467277	9.229929	0.14088507	-0.46874255	-0.1627687	0.2699434	4.8424964	8.523363	Sitting_Type
14:16:13.675	0.15802214	4.786155	7.9753294	0.14088507	-0.46874255	-0.1627687	0.2699434	4.8424964	8.523363	Sitting_Type
14:16:13.698	0.15802214	4.786155	7.9753294	0.14088507	-0.46874255	-0.1627687	0.2699434	4.8424964	8.523363	Sitting_Type
14:16:13.721	0.15802214	4.786155	7.9753294	0.14088507	-0.46874255	-0.1627687	0.2699434	4.8424964	8.523363	Sitting_Type
14:16:13.743	0.15802214	4.786155	7.9753294	0.14088507	-0.46874255	-0.1627687	0.2699434	4.8424964	8.523363	Sitting_Type
14:16:13.763	0.15802214	4.786155	7.9753294	0.14088507	-0.46874255	-0.1627687	0.2699434	4.8424964	8.523363	Sitting_Type
14:16:13.793	0.15802214	4.786155	7.9753294	0.14088507	-0.46874255	-0.1627687	0.2699434	4.8424964	8.523363	Sitting_Type
14:16:13.814	0.15802214	4.786155	7.9753294	0.14088507	-0.46874255	-0.1627687	0.2699434	4.8424964	8.523363	Sitting_Type
14:16:13.835	0.15802214	4.786155	7.9753294	-0.11201314	-0.43209064	-0.006387207	0.7998768	4.705119	8.566938	Sitting_Type
14:16:13.856	0.17957062	4.6832013	7.5515428	-0.11201314	-0.43209064	-0.006387207	0.7998768	4.705119	8.566938	Sitting_Type
14:16:13.878	0.17957062	4.6832013	7.5515428	-0.11201314	-0.43209064	-0.006387207	0.7998768	4.705119	8.566938	Sitting_Type
14:16:13.901	0.17957062	4.6832013	7.5515428	-0.11201314	-0.43209064	-0.006387207	0.7998768	4.705119	8.566938	Sitting_Type
14:16:13.923	0.17957062	4.6832013	7.5515428	-0.11201314	-0.43209064	-0.006387207	0.7998768	4.705119	8.566938	Sitting_Type
14:16:13.945	0.17957062	4.6832013	7.5515428	-0.11201314	-0.43209064	-0.006387207	0.7998768	4.705119	8.566938	Sitting_Type
14:16:13.967	0.17957062	4.6832013	7.5515428	-0.11201314	-0.43209064	-0.006387207	0.7998768	4.705119	8.566938	Sitting_Type
14:16:13.989	0.17957062	4.6832013	7.5515428	-0.11201314	-0.43209064	-0.006387207	0.7998768	4.705119	8.566938	Sitting_Type
14:16:14.010	0.17957062	4.6832013	7.5515428	0.06635951	-0.07412361	-0.033265278	1.0413247	4.7504473	8.515822	Sitting_Type
14:16:14.031	0.17957062	4.6832013	7.5515428	0.06635951	-0.07412361	-0.033265278	1.0413247	4.7504473	8.515822	Sitting_Type
14:16:14.052	0.17957062	4.6832013	7.5515428	0.06635951	-0.07412361	-0.033265278	1.0413247	4.7504473	8.515822	Sitting_Type
14:16:14.073	0.7829279	4.565882	7.9322324	0.06635951	-0.07412361	-0.033265278	1.0413247	4.7504473	8.515822	Sitting_Type
14:16:14.095	0.7829279	4.565882	7.9322324	0.06635951	-0.07412361	-0.033265278	1.0413247	4.7504473	8.515822	Sitting_Type
14:16:14.115	0.7829279	4.565882	7.9322324	0.06635951	-0.07412361	-0.033265278	1.0413247	4.7504473	8.515822	Sitting_Type
14:16:14.137	0.7829279	4.565882	7.9322324	0.06635951	-0.07412361	-0.033265278	1.0413247	4.7504473	8.515822	Sitting_Type
14:16:14.159	0.7829279	4.565882	7.9322324	0.06635951	-0.07412361	-0.033265278	1.0413247	4.7504473	8.515822	Sitting_Type
14:16:14.181	0.7829279	4.565882	7.9322324	0.06635951	-0.07412361	-0.033265278	1.0413247	4.7504473	8.515822	Sitting_Type
14:16:14.202	0.7829279	4.565882	7.9322324	0.10728748	0.12379673	-0.036930468	0.95444083	4.690643	8.559047	Sitting_Type
14:16:14.229	0.7829279	4.565882	7.9322324	0.10728748	0.12379673	-0.036930468	0.95444083	4.690643	8.559047	Sitting_Type
14:16:14.250	0.7829279	4.565882	7.9322324	0.10728748	0.12379673	-0.036930468	0.95444083	4.690643	8.559047	Sitting_Type
14:16:14.271	1.2737542	4.62095	8.363202	0.10728748	0.12379673	-0.036930468	0.95444083	4.690643	8.559047	Sitting_Type
14:16:14.292	1.2737542	4.62095	8.363202	0.10728748	0.12379673	-0.036930468	0.95444083	4.690643	8.559047	Sitting_Type
14:16:14.313	1.2737542	4.62095	8.363202	0.10728748	0.12379673	-0.036930468	0.95444083	4.690643	8.559047	Sitting_Type
14:16:14.337	1.2737542	4.62095	8.363202	0.10728748	0.12379673	-0.036930468	0.95444083	4.690643	8.559047	Sitting_Type
14:16:14.360	1.2737542	4.62095	8.363202	0.10728748	0.12379673	-0.036930468	0.95444083	4.690643	8.559047	Sitting_Type
14:16:14.382	1.2737542	4.62095	8.363202	-0.20852984	0.14151183	-0.02532403	0.42894578	4.8176856	8.530901	Sitting_Type
14:16:14.404	1.2737542	4.62095	8.363202	-0.20852984	0.14151183	-0.02532403	0.42894578	4.8176856	8.530901	Sitting_Type
14:16:14.425	1.2737542	4.62095	8.363202	-0.20852984	0.14151183	-0.02532403	0.42894578	4.8176856	8.530901	Sitting_Type
14:16:14.448	1.2737542	4.62095	8.363202	-0.20852984	0.14151183	-0.02532403	0.42894578	4.8176856	8.530901	Sitting_Type
14:16:14.468	0.66321415	4.601796	8.681641	-0.20852984	0.14151183	-0.02532403	0.42894578	4.8176856	8.530901	Sitting_Type
14:16:14.489	0.66321415	4.601796	8.681641	-0.20852984	0.14151183	-0.02532403	0.42894578	4.8176856	8.530901	Sitting_Type
14:16:14.510	0.66321415	4.601796	8.681641	-0.20852984	0.14151183	-0.02532403	0.42894578	4.8176856	8.530901	Sitting_Type
14:16:14.532	0.66321415	4.601796	8.681641	-0.20852984	0.14151183	-0.02532403	0.42894578	4.8176856	8.530901	Sitting_Type
14:16:14.554	0.66321415	4.601796	8.681641	0.041314036	-0.09244957	-0.009441533	0.54065394	4.8236446	8.521178	Sitting_Type
14:16:14.575	0.66321415	4.601796	8.681641	0.041314036	-0.09244957	-0.009441533	0.54065394	4.8236446	8.521178	Sitting_Type
14:16:14.598	0.66321415	4.601796	8.681641	0.041314036	-0.09244957	-0.009441533	0.54065394	4.8236446	8.521178	Sitting_Type
14:16:14.621	0.66321415	4.601796	8.681641	0.041314036	-0.09244957	-0.009441533	0.54065394	4.8236446	8.521178	Sitting_Type
14:16:14.643	0.66321415	4.601796	8.681641	0.041314036	-0.09244957	-0.009441533	0.54065394	4.8236446	8.521178	Sitting_Type
14:16:14.665	0.45970076	4.6664414	9.182044	0.041314036	-0.09244957	-0.009441533	0.54065394	4.8236446	8.521178	Sitting_Type
14:16:14.687	0.45970076	4.6664414	9.182044	0.041314036	-0.09244957	-0.009441533	0.54065394	4.8236446	8.521178	Sitting_Type
14:16:14.709	0.45970076	4.6664414	9.182044	0.041314036	-0.09244957	-0.009441533	0.54065394	4.8236446	8.521178	Sitting_Type
14:16:14.732	0.45970076	4.6664414	9.182044	0.13660902	-0.078399666	-0.07052806	0.57706374	4.8756075	8.489158	Sitting_Type
14:16:14.753	0.45970076	4.6664414	9.182044	0.13660902	-0.078399666	-0.07052806	0.57706374	4.8756075	8.489158	Sitting_Type
14:16:14.774	0.45970076	4.6664414	9.182044	0.13660902	-0.078399666	-0.07052806	0.57706374	4.8756075	8.489158	Sitting_Type
14:16:14.795	0.45970076	4.6664414	9.182044	0.13660902	-0.078399666	-0.07052806	0.57706374	4.8756075	8.489158	Sitting_Type
14:16:14.818	0.45970076	4.6664414	9.182044	0.13660902	-0.078399666	-0.07052806	0.57706374	4.8756075	8.489158	Sitting_Type
14:16:14.838	0.45970076	4.6664414	9.182044	0.13660902	-0.078399666	-0.07052806	0.57706374	4.8756075	8.489158	Sitting_Type
14:16:14.859	0.82602483	4.80531	8.463761	0.13660902	-0.078399666	-0.07052806	0.57706374	4.8756075	8.489158	Sitting_Type
14:16:14.880	0.82602483	4.80531	8.463761	0.13660902	-0.078399666	-0.07052806	0.57706374	4.8756075	8.489158	Sitting_Type
14:16:14.901	0.82602483	4.80531	8.463761	0.13660902	-0.078399666	-0.07052806	0.57706374	4.8756075	8.489158	Sitting_Type
14:16:14.922	0.82602483	4.80531	8.463761	-0.07108517	0.11402289	-0.02776749	0.56828135	4.7488995	8.561272	Sitting_Type
14:16:14.942	0.82602483	4.80531	8.463761	-0.07108517	0.11402289	-0.02776749	0.56828135	4.7488995	8.561272	Sitting_Type
14:16:14.963	0.82602483	4.80531	8.463761	-0.07108517	0.11402289	-0.02776749	0.56828135	4.7488995	8.561272	Sitting_Type
14:16:14.985	0.82602483	4.80531	8.463761	-0.07108517	0.11402289	-0.02776749	0.56828135	4.7488995	8.561272	Sitting_Type
14:16:15.006	0.82602483	4.80531	8.463761	-0.07108517	0.11402289	-0.02776749	0.56828135	4.7488995	8.561272	Sitting_Type
14:16:15.026	0.82602483	4.80531	8.463761	-0.07108517	0.11402289	-0.02776749	0.56828135	4.7488995	8.561272	Sitting_Type
14:16:15.047	0.82602483	4.80531	8.463761	-0.07108517	0.11402289	-0.02776749	0.56828135	4.7488995	8.561272	Sitting_Type
14:16:15.075	0.75659084	4.8316464	9.385557	-0.07108517	0.11402289	-0.02776749	0.56828135	4.7488995	8.561272	Sitting_Type
14:16:15.096	0.75659084	4.8316464	9.385557	-0.1828735	-0.0032632423	-0.021658838	0.6513181	4.460561	8.709164	Sitting_Type
14:16:15.117	0.75659084	4.8316464	9.385557	-0.1828735	-0.0032632423	-0.021658838	0.6513181	4.460561	8.709164	Sitting_Type
14:16:15.140	0.75659084	4.8316464	9.385557	-0.1828735	-0.0032632423	-0.021658838	0.6513181	4.460561	8.709164	Sitting_Type
14:16:15.163	0.75659084	4.8316464	9.385557	-0.1828735	-0.0032632423	-0.021658838	0.6513181	4.460561	8.709164	Sitting_Type
14:16:15.186	0.75659084	4.8316464	9.385557	-0.1828735	-0.0032632423	-0.021658838	0.6513181	4.460561	8.709164	Sitting_Type
14:16:15.208	0.75659084	4.8316464	9.385557	-0.1828735	-0.0032632423	-0.021658838	0.6513181	4.460561	8.709164	Sitting_Type
14:16:15.229	0.75659084	4.8316464	9.385557	-0.1828735	-0.0032632423	-0.021658838	0.6513181	4.460561	8.709164	Sitting_Type
14:16:15.251	0.75659084	4.8316464	9.385557	-0.1828735	-0.0032632423	-0.021658838	0.6513181	4.460561	8.709164	Sitting_Type
14:16:15.272	0.845179	4.2235007	7.9418097	0.015657697	0.01323012	0.057753645	0.46375582	4.2672424	8.817365	Sitting_Type
14:16:15.292	0.845179	4.2235007	7.9418097	0.015657697	0.01323012	0.057753645	0.46375582	4.2672424	8.817365	Sitting_Type
14:16:15.316	0.845179	4.2235007	7.9418097	0.015657697	0.01323012	0.057753645	0.46375582	4.2672424	8.817365	Sitting_Type
14:16:15.337	0.845179	4.2235007	7.9418097	0.015657697	0.01323012	0.057753645	0.46375582	4.2672424	8.817365	Sitting_Type
14:16:15.358	0.845179	4.2235007	7.9418097	0.015657697	0.01323012	0.057753645	0.46375582	4.2672424	8.817365	Sitting_Type
14:16:15.379	0.845179	4.2235007	7.9418097	0.015657697	0.01323012	0.057753645	0.46375582	4.2672424	8.817365	Sitting_Type
14:16:15.401	0.845179	4.2235007	7.9418097	0.015657697	0.01323012	0.057753645	0.46375582	4.2672424	8.817365	Sitting_Type
14:16:15.423	0.845179	4.2235007	7.9418097	0.015657697	0.01323012	0.057753645	0.46375582	4.2672424	8.817365	Sitting_Type
14:16:15.444	0.845179	4.2235007	7.9418097	0.16470882	-0.17919242	0.06813835	0.48229164	4.5074396	8.696019	Sitting_Type
14:16:15.466	0.27294734	4.3001175	8.988108	0.16470882	-0.17919242	0.06813835	0.48229164	4.5074396	8.696019	Sitting_Type
14:16:15.487	0.27294734	4.3001175	8.988108	0.16470882	-0.17919242	0.06813835	0.48229164	4.5074396	8.696019	Sitting_Type
14:16:15.507	0.27294734	4.3001175	8.988108	0.16470882	-0.17919242	0.06813835	0.48229164	4.5074396	8.696019	Sitting_Type
14:16:15.534	0.27294734	4.3001175	8.988108	0.16470882	-0.17919242	0.06813835	0.48229164	4.5074396	8.696019	Sitting_Type
14:16:15.555	0.27294734	4.3001175	8.988108	0.16470882	-0.17919242	0.06813835	0.48229164	4.5074396	8.696019	Sitting_Type
14:16:15.576	0.27294734	4.3001175	8.988108	0.16470882	-0.17919242	0.06813835	0.48229164	4.5074396	8.696019	Sitting_Type
14:16:15.597	0.27294734	4.3001175	8.988108	0.16470882	-0.17919242	0.06813835	0.48229164	4.5074396	8.696019	Sitting_Type
14:16:15.619	0.27294734	4.3001175	8.988108	0.16470882	-0.17919242	0.06813835	0.48229164	4.5074396	8.696019	Sitting_Type
14:16:15.642	0.27294734	4.3001175	8.988108	0.098124504	0.39379916	0.05042326	0.32379884	4.6341877	8.636539	Sitting_Type
14:16:15.665	0.50998056	4.6688356	8.408693	0.098124504	0.39379916	0.05042326	0.32379884	4.6341877	8.636539	Sitting_Type
14:16:15.687	0.50998056	4.6688356	8.408693	0.098124504	0.39379916	0.05042326	0.32379884	4.6341877	8.636539	Sitting_Type
14:16:15.709	0.50998056	4.6688356	8.408693	0.098124504	0.39379916	0.05042326	0.32379884	4.6341877	8.636539	Sitting_Type
14:16:15.731	0.50998056	4.6688356	8.408693	0.098124504	0.39379916	0.05042326	0.32379884	4.6341877	8.636539	Sitting_Type
14:16:15.752	0.50998056	4.6688356	8.408693	0.098124504	0.39379916	0.05042326	0.32379884	4.6341877	8.636539	Sitting_Type
14:16:15.774	0.50998056	4.6688356	8.408693	0.098124504	0.39379916	0.05042326	0.32379884	4.6341877	8.636539	Sitting_Type
14:16:15.795	0.50998056	4.6688356	8.408693	0.098124504	0.39379916	0.05042326	0.32379884	4.6341877	8.636539	Sitting_Type
14:16:15.818	0.50998056	4.6688356	8.408693	0.24839735	0.3681428	0.016214807	-0.1059603	5.0337634	8.415483	Sitting_Type
14:16:15.851	0.50998056	4.6688356	8.408693	0.24839735	0.3681428	0.016214807	-0.1059603	5.0337634	8.415483	Sitting_Type
14:16:15.872	-0.08619389	4.436591	8.140534	0.24839735	0.3681428	0.016214807	-0.1059603	5.0337634	8.415483	Sitting_Type
14:16:15.892	-0.08619389	4.436591	8.140534	0.24839735	0.3681428	0.016214807	-0.1059603	5.0337634	8.415483	Sitting_Type
14:16:15.940	-0.08619389	4.436591	8.140534	0.24839735	0.3681428	0.016214807	-0.1059603	5.0337634	8.415483	Sitting_Type
14:16:15.961	-0.08619389	4.436591	8.140534	0.24839735	0.3681428	0.016214807	-0.1059603	5.0337634	8.415483	Sitting_Type
14:16:15.986	-0.08619389	4.436591	8.140534	-0.2146385	-0.18591195	0.027821247	-0.13036482	5.1226044	8.361357	Sitting_Type
14:16:16.008	-0.08619389	4.436591	8.140534	-0.2146385	-0.18591195	0.027821247	-0.13036482	5.1226044	8.361357	Sitting_Type
14:16:16.030	-0.08619389	4.436591	8.140534	-0.2146385	-0.18591195	0.027821247	-0.13036482	5.1226044	8.361357	Sitting_Type
14:16:16.050	-0.08619389	4.436591	8.140534	-0.2146385	-0.18591195	0.027821247	-0.13036482	5.1226044	8.361357	Sitting_Type
14:16:16.074	-1.0151725	5.0064287	9.203592	-0.2146385	-0.18591195	0.027821247	-0.13036482	5.1226044	8.361357	Sitting_Type
14:16:16.096	-1.0151725	5.0064287	9.203592	-0.2146385	-0.18591195	0.027821247	-0.13036482	5.1226044	8.361357	Sitting_Type
14:16:16.117	-1.0151725	5.0064287	9.203592	-0.2146385	-0.18591195	0.027821247	-0.13036482	5.1226044	8.361357	Sitting_Type
14:16:16.139	-1.0151725	5.0064287	9.203592	-0.2146385	-0.18591195	0.027821247	-0.13036482	5.1226044	8.361357	Sitting_Type
14:16:16.160	-1.0151725	5.0064287	9.203592	-0.2146385	-0.18591195	0.027821247	-0.13036482	5.1226044	8.361357	Sitting_Type
14:16:16.184	-1.0151725	5.0064287	9.203592	-0.08696767	0.04255165	-0.03204355	-0.038548198	4.990168	8.441984	Sitting_Type
14:16:16.206	-1.0151725	5.0064287	9.203592	-0.08696767	0.04255165	-0.03204355	-0.038548198	4.990168	8.441984	Sitting_Type
14:16:16.228	-1.0151725	5.0064287	9.203592	-0.08696767	0.04255165	-0.03204355	-0.038548198	4.990168	8.441984	Sitting_Type
14:16:16.252	-1.0151725	5.0064287	9.203592	-0.08696767	0.04255165	-0.03204355	-0.038548198	4.990168	8.441984	Sitting_Type
14:16:16.274	-0.39505535	4.781367	7.886741	-0.08696767	0.04255165	-0.03204355	-0.038548198	4.990168	8.441984	Sitting_Type
14:16:16.297	-0.39505535	4.781367	7.886741	-0.08696767	0.04255165	-0.03204355	-0.038548198	4.990168	8.441984	Sitting_Type
14:16:16.319	-0.39505535	4.781367	7.886741	-0.08696767	0.04255165	-0.03204355	-0.038548198	4.990168	8.441984	Sitting_Type
14:16:16.342	-0.39505535	4.781367	7.886741	-0.08696767	0.04255165	-0.03204355	-0.038548198	4.990168	8.441984	Sitting_Type
14:16:16.367	-0.39505535	4.781367	7.886741	0.021155486	-0.022200065	0.0003323107	-0.029496362	4.977425	8.449539	Sitting_Type
14:16:16.389	-0.39505535	4.781367	7.886741	0.021155486	-0.022200065	0.0003323107	-0.029496362	4.977425	8.449539	Sitting_Type
14:16:16.412	-0.39505535	4.781367	7.886741	0.021155486	-0.022200065	0.0003323107	-0.029496362	4.977425	8.449539	Sitting_Type
14:16:16.447	-0.39505535	4.781367	7.886741	0.021155486	-0.022200065	0.0003323107	-0.029496362	4.977425	8.449539	Sitting_Type
14:16:16.470	-0.043096945	4.9872746	8.55235	0.021155486	-0.022200065	0.0003323107	-0.029496362	4.977425	8.449539	Sitting_Type
14:16:16.493	-0.043096945	4.9872746	8.55235	0.021155486	-0.022200065	0.0003323107	-0.029496362	4.977425	8.449539	Sitting_Type
14:16:16.515	-0.043096945	4.9872746	8.55235	0.021155486	-0.022200065	0.0003323107	-0.029496362	4.977425	8.449539	Sitting_Type
14:16:16.537	-0.043096945	4.9872746	8.55235	-0.13583688	-0.09916908	-0.021658838	-0.0060620764	4.941581	8.470602	Sitting_Type
14:16:16.558	-0.043096945	4.9872746	8.55235	-0.13583688	-0.09916908	-0.021658838	-0.0060620764	4.941581	8.470602	Sitting_Type
14:16:16.581	-0.043096945	4.9872746	8.55235	-0.13583688	-0.09916908	-0.021658838	-0.0060620764	4.941581	8.470602	Sitting_Type
14:16:16.603	-0.043096945	4.9872746	8.55235	-0.13583688	-0.09916908	-0.021658838	-0.0060620764	4.941581	8.470602	Sitting_Type
14:16:16.625	-0.043096945	4.9872746	8.55235	-0.13583688	-0.09916908	-0.021658838	-0.0060620764	4.941581	8.470602	Sitting_Type
14:16:16.650	-0.043096945	4.9872746	8.55235	-0.13583688	-0.09916908	-0.021658838	-0.0060620764	4.941581	8.470602	Sitting_Type
14:16:16.673	-0.057462595	4.731087	8.20518	-0.13583688	-0.09916908	-0.021658838	-0.0060620764	4.941581	8.470602	Sitting_Type
14:16:16.696	-0.057462595	4.731087	8.20518	-0.13583688	-0.09916908	-0.021658838	-0.0060620764	4.941581	8.470602	Sitting_Type
14:16:16.718	-0.057462595	4.731087	8.20518	0.2826058	-0.07901054	-0.019215377	0.08428411	4.923348	8.480796	Sitting_Type
14:16:16.740	-0.057462595	4.731087	8.20518	0.2826058	-0.07901054	-0.019215377	0.08428411	4.923348	8.480796	Sitting_Type
14:16:16.764	-0.057462595	4.731087	8.20518	0.2826058	-0.07901054	-0.019215377	0.08428411	4.923348	8.480796	Sitting_Type
14:16:16.786	-0.057462595	4.731087	8.20518	0.2826058	-0.07901054	-0.019215377	0.08428411	4.923348	8.480796	Sitting_Type
14:16:16.808	-0.057462595	4.731087	8.20518	0.2826058	-0.07901054	-0.019215377	0.08428411	4.923348	8.480796	Sitting_Type
14:16:16.830	-0.057462595	4.731087	8.20518	0.2826058	-0.07901054	-0.019215377	0.08428411	4.923348	8.480796	Sitting_Type
14:16:16.853	-0.057462595	4.731087	8.20518	0.2826058	-0.07901054	-0.019215377	0.08428411	4.923348	8.480796	Sitting_Type
14:16:16.877	0.10055954	4.6927786	8.851634	0.2826058	-0.07901054	-0.019215377	0.08428411	4.923348	8.480796	Sitting_Type
14:16:16.900	0.10055954	4.6927786	8.851634	0.22029756	-0.027086986	-0.056478158	0.4423162	5.1320233	8.34488	Sitting_Type
14:16:16.923	0.10055954	4.6927786	8.851634	0.22029756	-0.027086986	-0.056478158	0.4423162	5.1320233	8.34488	Sitting_Type
14:16:16.946	0.10055954	4.6927786	8.851634	0.22029756	-0.027086986	-0.056478158	0.4423162	5.1320233	8.34488	Sitting_Type
14:16:16.972	0.10055954	4.6927786	8.851634	0.22029756	-0.027086986	-0.056478158	0.4423162	5.1320233	8.34488	Sitting_Type
14:16:16.995	0.10055954	4.6927786	8.851634	0.22029756	-0.027086986	-0.056478158	0.4423162	5.1320233	8.34488	Sitting_Type
14:16:17.018	0.10055954	4.6927786	8.851634	0.22029756	-0.027086986	-0.056478158	0.4423162	5.1320233	8.34488	Sitting_Type
14:16:17.039	0.10055954	4.6927786	8.851634	0.22029756	-0.027086986	-0.056478158	0.4423162	5.1320233	8.34488	Sitting_Type
14:16:17.061	0.55786604	5.030371	8.10462	0.22029756	-0.027086986	-0.056478158	0.4423162	5.1320233	8.34488	Sitting_Type
14:16:17.091	0.55786604	5.030371	8.10462	-0.07841555	0.069429725	0.016214807	0.59059185	5.2786074	8.243653	Sitting_Type
14:16:17.113	0.55786604	5.030371	8.10462	-0.07841555	0.069429725	0.016214807	0.59059185	5.2786074	8.243653	Sitting_Type
14:16:17.134	0.55786604	5.030371	8.10462	-0.07841555	0.069429725	0.016214807	0.59059185	5.2786074	8.243653	Sitting_Type
14:16:17.155	0.55786604	5.030371	8.10462	-0.07841555	0.069429725	0.016214807	0.59059185	5.2786074	8.243653	Sitting_Type
14:16:17.176	0.55786604	5.030371	8.10462	-0.07841555	0.069429725	0.016214807	0.59059185	5.2786074	8.243653	Sitting_Type
14:16:17.198	0.55786604	5.030371	8.10462	-0.07841555	0.069429725	0.016214807	0.59059185	5.2786074	8.243653	Sitting_Type
14:16:17.219	0.55786604	5.030371	8.10462	-0.07841555	0.069429725	0.016214807	0.59059185	5.2786074	8.243653	Sitting_Type
14:16:17.239	0.55786604	5.030371	8.10462	-0.07841555	0.069429725	0.016214807	0.59059185	5.2786074	8.243653	Sitting_Type
14:16:17.260	0.54828894	5.360781	8.442213	-0.19447996	-0.11810591	-0.021658838	0.20667869	5.1779013	8.325681	Sitting_Type
14:16:17.291	0.54828894	5.360781	8.442213	-0.19447996	-0.11810591	-0.021658838	0.20667869	5.1779013	8.325681	Sitting_Type
14:16:17.313	0.54828894	5.360781	8.442213	-0.19447996	-0.11810591	-0.021658838	0.20667869	5.1779013	8.325681	Sitting_Type
14:16:17.334	0.54828894	5.360781	8.442213	-0.19447996	-0.11810591	-0.021658838	0.20667869	5.1779013	8.325681	Sitting_Type
14:16:17.355	0.54828894	5.360781	8.442213	-0.19447996	-0.11810591	-0.021658838	0.20667869	5.1779013	8.325681	Sitting_Type
14:16:17.376	0.54828894	5.360781	8.442213	-0.19447996	-0.11810591	-0.021658838	0.20667869	5.1779013	8.325681	Sitting_Type
14:16:17.405	0.54828894	5.360781	8.442213	-0.19447996	-0.11810591	-0.021658838	0.20667869	5.1779013	8.325681	Sitting_Type
14:16:17.426	0.54828894	5.360781	8.442213	-0.28549886	-0.0057067033	-0.059532482	0.3540048	5.023913	8.414589	Sitting_Type
14:16:17.447	0.54828894	5.360781	8.442213	-0.28549886	-0.0057067033	-0.059532482	0.3540048	5.023913	8.414589	Sitting_Type
14:16:17.470	0.37829542	5.0231886	8.502069	-0.28549886	-0.0057067033	-0.059532482	0.3540048	5.023913	8.414589	Sitting_Type
14:16:17.491	0.37829542	5.0231886	8.502069	-0.28549886	-0.0057067033	-0.059532482	0.3540048	5.023913	8.414589	Sitting_Type
14:16:17.512	0.37829542	5.0231886	8.502069	-0.28549886	-0.0057067033	-0.059532482	0.3540048	5.023913	8.414589	Sitting_Type
14:16:17.533	0.37829542	5.0231886	8.502069	-0.28549886	-0.0057067033	-0.059532482	0.3540048	5.023913	8.414589	Sitting_Type
14:16:17.554	0.37829542	5.0231886	8.502069	-0.28549886	-0.0057067033	-0.059532482	0.3540048	5.023913	8.414589	Sitting_Type
14:16:17.580	0.37829542	5.0231886	8.502069	-0.28549886	-0.0057067033	-0.059532482	0.3540048	5.023913	8.414589	Sitting_Type
14:16:17.601	0.37829542	5.0231886	8.502069	0.063305184	-0.069847554	0.032097306	0.3540048	5.023913	8.414589	Sitting_Type
14:16:17.622	0.37829542	5.0231886	8.502069	0.063305184	-0.069847554	0.032097306	0.29283956	4.8700767	8.506878	Sitting_Type
14:16:17.643	0.37829542	5.0231886	8.502069	0.063305184	-0.069847554	0.032097306	0.29283956	4.8700767	8.506878	Sitting_Type
14:16:17.663	0.34716985	4.644893	8.655303	0.063305184	-0.069847554	0.032097306	0.29283956	4.8700767	8.506878	Sitting_Type
14:16:17.684	0.34716985	4.644893	8.655303	0.063305184	-0.069847554	0.032097306	0.29283956	4.8700767	8.506878	Sitting_Type
14:16:17.706	0.34716985	4.644893	8.655303	0.063305184	-0.069847554	0.032097306	0.29283956	4.8700767	8.506878	Sitting_Type
14:16:17.727	0.34716985	4.644893	8.655303	0.063305184	-0.069847554	0.032097306	0.29283956	4.8700767	8.506878	Sitting_Type
14:16:17.749	0.34716985	4.644893	8.655303	0.063305184	-0.069847554	0.032097306	0.29283956	4.8700767	8.506878	Sitting_Type
14:16:17.773	0.34716985	4.644893	8.655303	0.063305184	-0.069847554	0.032097306	0.29283956	4.8700767	8.506878	Sitting_Type
14:16:17.794	0.34716985	4.644893	8.655303	-0.0564244	-0.12421456	-0.00027855457	0.8129684	5.0802794	8.348664	Sitting_Type
14:16:17.815	0.34716985	4.644893	8.655303	-0.0564244	-0.12421456	-0.00027855457	0.8129684	5.0802794	8.348664	Sitting_Type
14:16:17.836	0.34716985	4.644893	8.655303	-0.0564244	-0.12421456	-0.00027855457	0.8129684	5.0802794	8.348664	Sitting_Type
14:16:17.856	-0.2681588	4.450957	9.016839	-0.0564244	-0.12421456	-0.00027855457	0.8129684	5.0802794	8.348664	Sitting_Type
14:16:17.877	-0.2681588	4.450957	9.016839	-0.0564244	-0.12421456	-0.00027855457	0.8129684	5.0802794	8.348664	Sitting_Type
14:16:17.896	-0.2681588	4.450957	9.016839	-0.0564244	-0.12421456	-0.00027855457	0.8129684	5.0802794	8.348664	Sitting_Type
14:16:17.917	-0.2681588	4.450957	9.016839	-0.0564244	-0.12421456	-0.00027855457	0.8129684	5.0802794	8.348664	Sitting_Type
14:16:17.938	-0.2681588	4.450957	9.016839	-0.0564244	-0.12421456	-0.00027855457	0.8129684	5.0802794	8.348664	Sitting_Type
14:16:17.966	-0.2681588	4.450957	9.016839	-0.052759208	0.019949637	0.0052192328	0.7405164	4.9370427	8.440827	Sitting_Type
14:16:17.987	-0.2681588	4.450957	9.016839	-0.052759208	0.019949637	0.0052192328	0.7405164	4.9370427	8.440827	Sitting_Type
14:16:18.008	-0.2681588	4.450957	9.016839	-0.052759208	0.019949637	0.0052192328	0.7405164	4.9370427	8.440827	Sitting_Type
14:16:18.029	-0.2681588	4.450957	9.016839	-0.052759208	0.019949637	0.0052192328	0.7405164	4.9370427	8.440827	Sitting_Type
14:16:18.049	-0.2681588	4.450957	9.016839	-0.052759208	0.019949637	0.0052192328	0.7405164	4.9370427	8.440827	Sitting_Type
14:16:18.070	0.6608198	4.7789726	7.678439	-0.052759208	0.019949637	0.0052192328	0.7405164	4.9370427	8.440827	Sitting_Type
14:16:18.091	0.6608198	4.7789726	7.678439	-0.052759208	0.019949637	0.0052192328	0.7405164	4.9370427	8.440827	Sitting_Type
14:16:18.111	0.6608198	4.7789726	7.678439	-0.052759208	0.019949637	0.0052192328	0.7405164	4.9370427	8.440827	Sitting_Type
14:16:18.132	0.6608198	4.7789726	7.678439	-0.052759208	0.019949637	0.0052192328	0.7405164	4.9370427	8.440827	Sitting_Type
14:16:18.153	0.6608198	4.7789726	7.678439	-0.25739908	0.29361728	-0.027156625	0.69918644	4.856962	8.490665	Sitting_Type
14:16:18.175	0.6608198	4.7789726	7.678439	-0.25739908	0.29361728	-0.027156625	0.69918644	4.856962	8.490665	Sitting_Type
14:16:18.199	0.6608198	4.7789726	7.678439	-0.25739908	0.29361728	-0.027156625	0.69918644	4.856962	8.490665	Sitting_Type
14:16:18.221	0.6608198	4.7789726	7.678439	-0.25739908	0.29361728	-0.027156625	0.69918644	4.856962	8.490665	Sitting_Type
14:16:18.242	0.6608198	4.7789726	7.678439	-0.25739908	0.29361728	-0.027156625	0.69918644	4.856962	8.490665	Sitting_Type
14:16:18.264	0.5147691	4.992063	7.6473136	-0.25739908	0.29361728	-0.027156625	0.69918644	4.856962	8.490665	Sitting_Type
14:16:18.284	0.5147691	4.992063	7.6473136	-0.25739908	0.29361728	-0.027156625	0.69918644	4.856962	8.490665	Sitting_Type
14:16:18.310	0.5147691	4.992063	7.6473136	-0.25739908	0.29361728	-0.027156625	0.69918644	4.856962	8.490665	Sitting_Type
14:16:18.331	0.5147691	4.992063	7.6473136	-0.2164711	0.23130901	-0.04059566	0.5395718	4.785282	8.54285	Sitting_Type
14:16:18.352	0.5147691	4.992063	7.6473136	-0.2164711	0.23130901	-0.04059566	0.5395718	4.785282	8.54285	Sitting_Type
14:16:18.372	0.5147691	4.992063	7.6473136	-0.2164711	0.23130901	-0.04059566	0.5395718	4.785282	8.54285	Sitting_Type
14:16:18.393	0.5147691	4.992063	7.6473136	-0.2164711	0.23130901	-0.04059566	0.5395718	4.785282	8.54285	Sitting_Type
14:16:18.414	0.5147691	4.992063	7.6473136	-0.2164711	0.23130901	-0.04059566	0.5395718	4.785282	8.54285	Sitting_Type
14:16:18.435	0.5147691	4.992063	7.6473136	-0.2164711	0.23130901	-0.04059566	0.5395718	4.785282	8.54285	Sitting_Type
14:16:18.457	0.45730647	4.9010806	8.420665	-0.2164711	0.23130901	-0.04059566	0.5395718	4.785282	8.54285	Sitting_Type
14:16:18.485	0.45730647	4.9010806	8.420665	-0.2164711	0.23130901	-0.04059566	0.5395718	4.785282	8.54285	Sitting_Type
14:16:18.511	0.45730647	4.9010806	8.420665	0.029096734	0.10669251	0.08035566	0.43376353	4.8415775	8.517119	Sitting_Type
14:16:18.532	0.45730647	4.9010806	8.420665	0.029096734	0.10669251	0.08035566	0.43376353	4.8415775	8.517119	Sitting_Type
14:16:18.553	0.45730647	4.9010806	8.420665	0.029096734	0.10669251	0.08035566	0.43376353	4.8415775	8.517119	Sitting_Type
14:16:18.574	0.45730647	4.9010806	8.420665	0.029096734	0.10669251	0.08035566	0.43376353	4.8415775	8.517119	Sitting_Type
14:16:18.596	0.45730647	4.9010806	8.420665	0.029096734	0.10669251	0.08035566	0.43376353	4.8415775	8.517119	Sitting_Type
14:16:18.617	0.45730647	4.9010806	8.420665	0.029096734	0.10669251	0.08035566	0.43376353	4.8415775	8.517119	Sitting_Type
14:16:18.638	0.45730647	4.9010806	8.420665	0.029096734	0.10669251	0.08035566	0.43376353	4.8415775	8.517119	Sitting_Type
14:16:18.667	0.6464542	4.9800916	8.691217	0.029096734	0.10669251	0.08035566	0.43376353	4.8415775	8.517119	Sitting_Type
14:16:18.688	0.6464542	4.9800916	8.691217	-0.18043004	-0.4381993	-0.038763065	0.48735777	4.7594886	8.56038	Sitting_Type
14:16:18.708	0.6464542	4.9800916	8.691217	-0.18043004	-0.4381993	-0.038763065	0.48735777	4.7594886	8.56038	Sitting_Type
14:16:18.729	0.6464542	4.9800916	8.691217	-0.18043004	-0.4381993	-0.038763065	0.48735777	4.7594886	8.56038	Sitting_Type
14:16:18.754	0.6464542	4.9800916	8.691217	-0.18043004	-0.4381993	-0.038763065	0.48735777	4.7594886	8.56038	Sitting_Type
14:16:18.777	0.6464542	4.9800916	8.691217	-0.18043004	-0.4381993	-0.038763065	0.48735777	4.7594886	8.56038	Sitting_Type
14:16:18.799	0.6464542	4.9800916	8.691217	-0.18043004	-0.4381993	-0.038763065	0.48735777	4.7594886	8.56038	Sitting_Type
14:16:18.822	0.6464542	4.9800916	8.691217	-0.18043004	-0.4381993	-0.038763065	0.48735777	4.7594886	8.56038	Sitting_Type
14:16:18.843	0.6464542	4.9800916	8.691217	-0.18043004	-0.4381993	-0.038763065	0.48735777	4.7594886	8.56038	Sitting_Type
14:16:18.864	0.1699935	4.4916596	7.8268843	-0.12300871	-0.038693428	0.0027757715	0.8180419	4.435984	8.707651	Sitting_Type
14:16:18.886	0.1699935	4.4916596	7.8268843	-0.12300871	-0.038693428	0.0027757715	0.8180419	4.435984	8.707651	Sitting_Type
14:16:18.908	0.1699935	4.4916596	7.8268843	-0.12300871	-0.038693428	0.0027757715	0.8180419	4.435984	8.707651	Sitting_Type
14:16:18.930	0.1699935	4.4916596	7.8268843	-0.12300871	-0.038693428	0.0027757715	0.8180419	4.435984	8.707651	Sitting_Type
14:16:18.952	0.1699935	4.4916596	7.8268843	-0.12300871	-0.038693428	0.0027757715	0.8180419	4.435984	8.707651	Sitting_Type
14:16:18.974	0.1699935	4.4916596	7.8268843	-0.12300871	-0.038693428	0.0027757715	0.8180419	4.435984	8.707651	Sitting_Type
14:16:18.994	0.1699935	4.4916596	7.8268843	-0.12300871	-0.038693428	0.0027757715	0.8180419	4.435984	8.707651	Sitting_Type
14:16:19.015	0.1699935	4.4916596	7.8268843	-0.12300871	-0.038693428	0.0027757715	0.8180419	4.435984	8.707651	Sitting_Type
14:16:19.036	0.1699935	4.4916596	7.8268843	-0.12300871	-0.038693428	0.0027757715	0.8180419	4.435984	8.707651	Sitting_Type
14:16:19.059	1.376708	4.4725056	8.664881	-0.052759208	0.04438425	-0.016771916	0.74905753	4.228739	8.816293	Sitting_Type
14:16:19.081	1.376708	4.4725056	8.664881	-0.052759208	0.04438425	-0.016771916	0.74905753	4.228739	8.816293	Sitting_Type
14:16:19.103	1.376708	4.4725056	8.664881	-0.052759208	0.04438425	-0.016771916	0.74905753	4.228739	8.816293	Sitting_Type
14:16:19.125	1.376708	4.4725056	8.664881	-0.052759208	0.04438425	-0.016771916	0.74905753	4.228739	8.816293	Sitting_Type
14:16:19.149	1.376708	4.4725056	8.664881	-0.052759208	0.04438425	-0.016771916	0.74905753	4.228739	8.816293	Sitting_Type
14:16:19.173	1.376708	4.4725056	8.664881	-0.052759208	0.04438425	-0.016771916	0.74905753	4.228739	8.816293	Sitting_Type
14:16:19.195	1.376708	4.4725056	8.664881	-0.052759208	0.04438425	-0.016771916	0.74905753	4.228739	8.816293	Sitting_Type
14:16:19.216	1.376708	4.4725056	8.664881	-0.052759208	0.04438425	-0.016771916	0.74905753	4.228739	8.816293	Sitting_Type
14:16:19.238	1.376708	4.4725056	8.664881	-0.04481796	0.0016236799	0.030264707	0.72646964	4.1562366	8.852587	Sitting_Type
14:16:19.264	0.33519846	3.8787253	8.46855	-0.04481796	0.0016236799	0.030264707	0.72646964	4.1562366	8.852587	Sitting_Type
14:16:19.284	0.33519846	3.8787253	8.46855	-0.04481796	0.0016236799	0.030264707	0.72646964	4.1562366	8.852587	Sitting_Type
14:16:19.305	0.33519846	3.8787253	8.46855	-0.04481796	0.0016236799	0.030264707	0.72646964	4.1562366	8.852587	Sitting_Type
14:16:19.327	0.33519846	3.8787253	8.46855	-0.04481796	0.0016236799	0.030264707	0.72646964	4.1562366	8.852587	Sitting_Type
14:16:19.348	0.33519846	3.8787253	8.46855	-0.04481796	0.0016236799	0.030264707	0.72646964	4.1562366	8.852587	Sitting_Type
14:16:19.369	0.33519846	3.8787253	8.46855	-0.04481796	0.0016236799	0.030264707	0.72646964	4.1562366	8.852587	Sitting_Type
14:16:19.390	0.33519846	3.8787253	8.46855	-0.04481796	0.0016236799	0.030264707	0.72646964	4.1562366	8.852587	Sitting_Type
14:16:19.412	0.33519846	3.8787253	8.46855	0.06513778	0.05171463	-0.028378354	0.6344269	4.2741556	8.803377	Sitting_Type
14:16:19.432	0.33519846	3.8787253	8.46855	0.06513778	0.05171463	-0.028378354	0.6344269	4.2741556	8.803377	Sitting_Type
14:16:19.464	0.5363176	4.051113	8.813326	0.06513778	0.05171463	-0.028378354	0.6344269	4.2741556	8.803377	Sitting_Type
14:16:19.486	0.5363176	4.051113	8.813326	0.06513778	0.05171463	-0.028378354	0.6344269	4.2741556	8.803377	Sitting_Type
14:16:19.507	0.5363176	4.051113	8.813326	0.06513778	0.05171463	-0.028378354	0.6344269	4.2741556	8.803377	Sitting_Type
14:16:19.529	0.5363176	4.051113	8.813326	0.06513778	0.05171463	-0.028378354	0.6344269	4.2741556	8.803377	Sitting_Type
14:16:19.551	0.5363176	4.051113	8.813326	0.06513778	0.05171463	-0.028378354	0.6344269	4.2741556	8.803377	Sitting_Type
14:16:19.573	0.5363176	4.051113	8.813326	0.06513778	0.05171463	-0.028378354	0.6344269	4.2741556	8.803377	Sitting_Type
14:16:19.594	0.5363176	4.051113	8.813326	-0.031378925	0.036443	0.034540765	0.5962255	4.39125	8.748245	Sitting_Type
14:16:19.615	0.5363176	4.051113	8.813326	-0.031378925	0.036443	0.034540765	0.5962255	4.39125	8.748245	Sitting_Type
14:16:19.640	0.5363176	4.051113	8.813326	-0.031378925	0.036443	0.034540765	0.5962255	4.39125	8.748245	Sitting_Type
14:16:19.662	0.89545876	4.228289	9.469357	-0.031378925	0.036443	0.034540765	0.5962255	4.39125	8.748245	Sitting_Type
14:16:19.682	0.89545876	4.228289	9.469357	-0.031378925	0.036443	0.034540765	0.5962255	4.39125	8.748245	Sitting_Type
14:16:19.703	0.89545876	4.228289	9.469357	-0.031378925	0.036443	0.034540765	0.5962255	4.39125	8.748245	Sitting_Type
14:16:19.724	0.89545876	4.228289	9.469357	-0.031378925	0.036443	0.034540765	0.5962255	4.39125	8.748245	Sitting_Type
14:16:19.746	0.89545876	4.228289	9.469357	-0.031378925	0.036443	0.034540765	0.5962255	4.39125	8.748245	Sitting_Type
14:16:19.767	0.89545876	4.228289	9.469357	-0.121176116	-0.19874012	0.020490864	0.6515235	4.2571306	8.810375	Sitting_Type
14:16:19.790	0.89545876	4.228289	9.469357	-0.121176116	-0.19874012	0.020490864	0.6515235	4.2571306	8.810375	Sitting_Type
14:16:19.812	0.89545876	4.228289	9.469357	-0.121176116	-0.19874012	0.020490864	0.6515235	4.2571306	8.810375	Sitting_Type
14:16:19.835	0.89545876	4.228289	9.469357	-0.121176116	-0.19874012	0.020490864	0.6515235	4.2571306	8.810375	Sitting_Type
14:16:19.856	0.30886146	4.2570205	8.985713	-0.121176116	-0.19874012	0.020490864	0.6515235	4.2571306	8.810375	Sitting_Type
14:16:19.877	0.30886146	4.2570205	8.985713	-0.121176116	-0.19874012	0.020490864	0.6515235	4.2571306	8.810375	Sitting_Type
14:16:19.903	0.30886146	4.2570205	8.985713	-0.121176116	-0.19874012	0.020490864	0.6515235	4.2571306	8.810375	Sitting_Type
14:16:19.924	0.30886146	4.2570205	8.985713	-0.121176116	-0.19874012	0.020490864	0.6515235	4.2571306	8.810375	Sitting_Type
14:16:19.944	0.30886146	4.2570205	8.985713	-0.18776043	0.041940786	0.048590664	0.70716894	4.3582854	8.756461	Sitting_Type
14:16:19.965	0.30886146	4.2570205	8.985713	-0.18776043	0.041940786	0.048590664	0.70716894	4.3582854	8.756461	Sitting_Type
14:16:19.985	0.30886146	4.2570205	8.985713	-0.18776043	0.041940786	0.048590664	0.70716894	4.3582854	8.756461	Sitting_Type
14:16:20.006	0.30886146	4.2570205	8.985713	-0.18776043	0.041940786	0.048590664	0.70716894	4.3582854	8.756461	Sitting_Type
14:16:20.027	0.30886146	4.2570205	8.985713	-0.18776043	0.041940786	0.048590664	0.70716894	4.3582854	8.756461	Sitting_Type
14:16:20.049	0.30886146	4.2570205	8.985713	-0.18776043	0.041940786	0.048590664	0.70716894	4.3582854	8.756461	Sitting_Type
14:16:20.072	0.7733508	4.04393	9.253872	-0.18776043	0.041940786	0.048590664	0.70716894	4.3582854	8.756461	Sitting_Type
14:16:20.094	0.7733508	4.04393	9.253872	-0.18776043	0.041940786	0.048590664	0.70716894	4.3582854	8.756461	Sitting_Type
14:16:20.116	0.7733508	4.04393	9.253872	-0.18776043	0.041940786	0.048590664	0.70716894	4.3582854	8.756461	Sitting_Type
14:16:20.138	0.7733508	4.04393	9.253872	0.031540193	0.007732332	0.029653843	0.48929524	4.238626	8.829779	Sitting_Type
14:16:20.166	0.7733508	4.04393	9.253872	0.031540193	0.007732332	0.029653843	0.48929524	4.238626	8.829779	Sitting_Type
14:16:20.187	0.7733508	4.04393	9.253872	0.031540193	0.007732332	0.029653843	0.48929524	4.238626	8.829779	Sitting_Type
14:16:20.208	0.7733508	4.04393	9.253872	0.031540193	0.007732332	0.029653843	0.48929524	4.238626	8.829779	Sitting_Type
14:16:20.229	0.7733508	4.04393	9.253872	0.031540193	0.007732332	0.029653843	0.48929524	4.238626	8.829779	Sitting_Type
14:16:20.252	0.7733508	4.04393	9.253872	0.031540193	0.007732332	0.029653843	0.48929524	4.238626	8.829779	Sitting_Type
14:16:20.273	0.2944958	3.816474	9.153313	0.031540193	0.007732332	0.029653843	0.48929524	4.238626	8.829779	Sitting_Type
14:16:20.294	0.2944958	3.816474	9.153313	0.031540193	0.007732332	0.029653843	0.48929524	4.238626	8.829779	Sitting_Type
14:16:20.316	0.2944958	3.816474	9.153313	-0.47853228	-0.19812925	0.13716613	0.5624661	4.272265	8.809185	Sitting_Type
14:16:20.338	0.2944958	3.816474	9.153313	-0.47853228	-0.19812925	0.13716613	0.5624661	4.272265	8.809185	Sitting_Type
14:16:20.361	0.2944958	3.816474	9.153313	-0.47853228	-0.19812925	0.13716613	0.5624661	4.272265	8.809185	Sitting_Type
14:16:20.383	0.2944958	3.816474	9.153313	-0.47853228	-0.19812925	0.13716613	0.5624661	4.272265	8.809185	Sitting_Type
14:16:20.406	0.2944958	3.816474	9.153313	-0.47853228	-0.19812925	0.13716613	0.5624661	4.272265	8.809185	Sitting_Type
14:16:20.428	0.2944958	3.816474	9.153313	-0.47853228	-0.19812925	0.13716613	0.5624661	4.272265	8.809185	Sitting_Type
14:16:20.448	0.2944958	3.816474	9.153313	-0.47853228	-0.19812925	0.13716613	0.5624661	4.272265	8.809185	Sitting_Type
14:16:20.474	-0.15802214	4.40786	8.243488	-0.47853228	-0.19812925	0.13716613	0.5624661	4.272265	8.809185	Sitting_Type
14:16:20.495	-0.15802214	4.40786	8.243488	-0.1462216	-0.099779956	0.003997502	0.68949765	4.0740213	8.893667	Sitting_Type
14:16:20.516	-0.15802214	4.40786	8.243488	-0.1462216	-0.099779956	0.003997502	0.68949765	4.0740213	8.893667	Sitting_Type
14:16:20.539	-0.15802214	4.40786	8.243488	-0.1462216	-0.099779956	0.003997502	0.68949765	4.0740213	8.893667	Sitting_Type
14:16:20.560	-0.15802214	4.40786	8.243488	-0.1462216	-0.099779956	0.003997502	0.68949765	4.0740213	8.893667	Sitting_Type
14:16:20.581	-0.15802214	4.40786	8.243488	-0.1462216	-0.099779956	0.003997502	0.68949765	4.0740213	8.893667	Sitting_Type
14:16:20.602	-0.15802214	4.40786	8.243488	-0.1462216	-0.099779956	0.003997502	0.68949765	4.0740213	8.893667	Sitting_Type
14:16:20.623	-0.15802214	4.40786	8.243488	-0.1462216	-0.099779956	0.003997502	0.68949765	4.0740213	8.893667	Sitting_Type
14:16:20.643	-0.15802214	4.40786	8.243488	-0.1462216	-0.099779956	0.003997502	0.68949765	4.0740213	8.893667	Sitting_Type
14:16:20.664	0.43575802	4.1373067	9.050359	0.17692612	-0.041136887	-0.0033328808	0.7253507	4.017588	8.916457	Sitting_Type
14:16:20.692	0.43575802	4.1373067	9.050359	0.17692612	-0.041136887	-0.0033328808	0.7253507	4.017588	8.916457	Sitting_Type
14:16:20.713	0.43575802	4.1373067	9.050359	0.17692612	-0.041136887	-0.0033328808	0.7253507	4.017588	8.916457	Sitting_Type
14:16:20.734	0.43575802	4.1373067	9.050359	0.17692612	-0.041136887	-0.0033328808	0.7253507	4.017588	8.916457	Sitting_Type
14:16:20.755	0.43575802	4.1373067	9.050359	0.17692612	-0.041136887	-0.0033328808	0.7253507	4.017588	8.916457	Sitting_Type
14:16:20.775	0.43575802	4.1373067	9.050359	0.17692612	-0.041136887	-0.0033328808	0.7253507	4.017588	8.916457	Sitting_Type
14:16:20.797	0.43575802	4.1373067	9.050359	0.17692612	-0.041136887	-0.0033328808	0.7253507	4.017588	8.916457	Sitting_Type
14:16:20.819	0.43575802	4.1373067	9.050359	0.17692612	-0.041136887	-0.0033328808	0.7253507	4.017588	8.916457	Sitting_Type
14:16:20.840	0.43575802	4.1373067	9.050359	0.17692612	-0.041136887	-0.0033328808	0.7253507	4.017588	8.916457	Sitting_Type
14:16:20.863	0.6177229	3.7829542	8.638543	-0.016107295	-0.010593625	0.022934325	0.7806081	4.0249143	8.9084835	Sitting_Type
14:16:20.883	0.6177229	3.7829542	8.638543	-0.016107295	-0.010593625	0.022934325	0.7806081	4.0249143	8.9084835	Sitting_Type
14:16:20.904	0.6177229	3.7829542	8.638543	-0.016107295	-0.010593625	0.022934325	0.7806081	4.0249143	8.9084835	Sitting_Type
14:16:20.925	0.6177229	3.7829542	8.638543	-0.016107295	-0.010593625	0.022934325	0.7806081	4.0249143	8.9084835	Sitting_Type
14:16:20.947	0.6177229	3.7829542	8.638543	-0.016107295	-0.010593625	0.022934325	0.7806081	4.0249143	8.9084835	Sitting_Type
14:16:20.968	0.6177229	3.7829542	8.638543	-0.016107295	-0.010593625	0.022934325	0.7806081	4.0249143	8.9084835	Sitting_Type
14:16:20.992	0.6177229	3.7829542	8.638543	-0.016107295	-0.010593625	0.022934325	0.7806081	4.0249143	8.9084835	Sitting_Type
14:16:21.013	0.6177229	3.7829542	8.638543	-0.016107295	-0.010593625	0.022934325	0.7806081	4.0249143	8.9084835	Sitting_Type
14:16:21.034	0.6177229	3.7829542	8.638543	-0.080859005	-0.0038741073	0.020490864	0.7993042	3.996797	8.919479	Sitting_Type
14:16:21.055	0.9337672	3.9242165	8.92825	-0.080859005	-0.0038741073	0.020490864	0.7993042	3.996797	8.919479	Sitting_Type
14:16:21.076	0.9337672	3.9242165	8.92825	-0.080859005	-0.0038741073	0.020490864	0.7993042	3.996797	8.919479	Sitting_Type
14:16:21.097	0.9337672	3.9242165	8.92825	-0.080859005	-0.0038741073	0.020490864	0.7993042	3.996797	8.919479	Sitting_Type
14:16:21.118	0.9337672	3.9242165	8.92825	-0.080859005	-0.0038741073	0.020490864	0.7993042	3.996797	8.919479	Sitting_Type
14:16:21.139	0.9337672	3.9242165	8.92825	-0.080859005	-0.0038741073	0.020490864	0.7993042	3.996797	8.919479	Sitting_Type
14:16:21.162	0.9337672	3.9242165	8.92825	-0.080859005	-0.0038741073	0.020490864	0.7993042	3.996797	8.919479	Sitting_Type
14:16:21.182	0.9337672	3.9242165	8.92825	-0.080859005	-0.0038741073	0.020490864	0.7993042	3.996797	8.919479	Sitting_Type
14:16:21.204	0.9337672	3.9242165	8.92825	0.07002471	0.031556077	0.0070518283	0.79158026	3.9917178	8.922441	Sitting_Type
14:16:21.225	0.9337672	3.9242165	8.92825	0.07002471	0.031556077	0.0070518283	0.79158026	3.9917178	8.922441	Sitting_Type
14:16:21.247	0.9337672	3.9242165	8.92825	0.07002471	0.031556077	0.0070518283	0.79158026	3.9917178	8.922441	Sitting_Type
14:16:21.270	0.6440599	3.833234	8.648121	0.07002471	0.031556077	0.0070518283	0.79158026	3.9917178	8.922441	Sitting_Type
14:16:21.293	0.6440599	3.833234	8.648121	0.07002471	0.031556077	0.0070518283	0.79158026	3.9917178	8.922441	Sitting_Type
14:16:21.315	0.6440599	3.833234	8.648121	0.07002471	0.031556077	0.0070518283	0.79158026	3.9917178	8.922441	Sitting_Type
14:16:21.336	0.6440599	3.833234	8.648121	0.07002471	0.031556077	0.0070518283	0.79158026	3.9917178	8.922441	Sitting_Type
14:16:21.357	0.6440599	3.833234	8.648121	0.07002471	0.031556077	0.0070518283	0.79158026	3.9917178	8.922441	Sitting_Type
14:16:21.390	0.6440599	3.833234	8.648121	0.2264062	0.3137758	0.044925474	0.72138435	4.1532016	8.854428	Sitting_Type
14:16:21.412	0.6440599	3.833234	8.648121	0.2264062	0.3137758	0.044925474	0.72138435	4.1532016	8.854428	Sitting_Type
14:16:21.433	0.6440599	3.833234	8.648121	0.2264062	0.3137758	0.044925474	0.72138435	4.1532016	8.854428	Sitting_Type
14:16:21.455	0.9194015	3.8930907	8.696006	0.2264062	0.3137758	0.044925474	0.72138435	4.1532016	8.854428	Sitting_Type
14:16:21.477	0.9194015	3.8930907	8.696006	0.2264062	0.3137758	0.044925474	0.72138435	4.1532016	8.854428	Sitting_Type
14:16:21.498	0.9194015	3.8930907	8.696006	0.2264062	0.3137758	0.044925474	0.72138435	4.1532016	8.854428	Sitting_Type
14:16:21.519	0.9194015	3.8930907	8.696006	0.2264062	0.3137758	0.044925474	0.72138435	4.1532016	8.854428	Sitting_Type
14:16:21.540	0.9194015	3.8930907	8.696006	0.2264062	0.3137758	0.044925474	0.72138435	4.1532016	8.854428	Sitting_Type
14:16:21.564	0.9194015	3.8930907	8.696006	0.060250863	0.012619254	-0.057699885	0.38972872	4.3613877	8.77478	Sitting_Type
14:16:21.585	0.9194015	3.8930907	8.696006	0.060250863	0.012619254	-0.057699885	0.38972872	4.3613877	8.77478	Sitting_Type
14:16:21.606	0.9194015	3.8930907	8.696006	0.060250863	0.012619254	-0.057699885	0.38972872	4.3613877	8.77478	Sitting_Type
14:16:21.627	0.9194015	3.8930907	8.696006	0.060250863	0.012619254	-0.057699885	0.38972872	4.3613877	8.77478	Sitting_Type
14:16:21.648	0.9194015	3.8930907	8.696006	0.060250863	0.012619254	-0.057699885	0.38972872	4.3613877	8.77478	Sitting_Type
14:16:21.669	0.69912827	4.1516724	8.329682	0.060250863	0.012619254	-0.057699885	0.38972872	4.3613877	8.77478	Sitting_Type
14:16:21.691	0.69912827	4.1516724	8.329682	0.060250863	0.012619254	-0.057699885	0.38972872	4.3613877	8.77478	Sitting_Type
14:16:21.713	0.69912827	4.1516724	8.329682	0.060250863	0.012619254	-0.057699885	0.38972872	4.3613877	8.77478	Sitting_Type
14:16:21.734	0.69912827	4.1516724	8.329682	0.060250863	0.012619254	-0.057699885	0.38972872	4.3613877	8.77478	Sitting_Type
14:16:21.756	0.69912827	4.1516724	8.329682	0.39500502	0.007121467	-0.074193254	0.5494105	4.5485263	8.670608	Sitting_Type
14:16:21.779	0.69912827	4.1516724	8.329682	0.39500502	0.007121467	-0.074193254	0.5494105	4.5485263	8.670608	Sitting_Type
14:16:21.800	0.69912827	4.1516724	8.329682	0.39500502	0.007121467	-0.074193254	0.5494105	4.5485263	8.670608	Sitting_Type
14:16:21.821	0.69912827	4.1516724	8.329682	0.39500502	0.007121467	-0.074193254	0.5494105	4.5485263	8.670608	Sitting_Type
14:16:21.842	0.69912827	4.1516724	8.329682	0.39500502	0.007121467	-0.074193254	0.5494105	4.5485263	8.670608	Sitting_Type
14:16:21.862	0.09577099	4.460534	9.002473	0.39500502	0.007121467	-0.074193254	0.5494105	4.5485263	8.670608	Sitting_Type
14:16:21.886	0.09577099	4.460534	9.002473	0.39500502	0.007121467	-0.074193254	0.5494105	4.5485263	8.670608	Sitting_Type
14:16:21.907	0.09577099	4.460534	9.002473	0.39500502	0.007121467	-0.074193254	0.5494105	4.5485263	8.670608	Sitting_Type
14:16:21.929	0.09577099	4.460534	9.002473	0.05292048	0.4054056	0.030875573	0.5061219	4.5575776	8.668487	Sitting_Type
14:16:21.950	0.09577099	4.460534	9.002473	0.05292048	0.4054056	0.030875573	0.5061219	4.5575776	8.668487	Sitting_Type
14:16:21.971	0.09577099	4.460534	9.002473	0.05292048	0.4054056	0.030875573	0.5061219	4.5575776	8.668487	Sitting_Type
14:16:21.991	0.09577099	4.460534	9.002473	0.05292048	0.4054056	0.030875573	0.5061219	4.5575776	8.668487	Sitting_Type
14:16:22.013	0.09577099	4.460534	9.002473	0.05292048	0.4054056	0.030875573	0.5061219	4.5575776	8.668487	Sitting_Type
14:16:22.042	0.09577099	4.460534	9.002473	0.05292048	0.4054056	0.030875573	0.5061219	4.5575776	8.668487	Sitting_Type
14:16:22.065	0.6392714	4.5108137	8.061523	0.05292048	0.4054056	0.030875573	0.5061219	4.5575776	8.668487	Sitting_Type
14:16:22.087	0.6392714	4.5108137	8.061523	0.05292048	0.4054056	0.030875573	0.5061219	4.5575776	8.668487	Sitting_Type
14:16:22.108	0.6392714	4.5108137	8.061523	-0.18959302	0.04804944	0.016214807	0.456188	4.5901194	8.654077	Sitting_Type
14:16:22.130	0.6392714	4.5108137	8.061523	-0.18959302	0.04804944	0.016214807	0.456188	4.5901194	8.654077	Sitting_Type
14:16:22.153	0.6392714	4.5108137	8.061523	-0.18959302	0.04804944	0.016214807	0.456188	4.5901194	8.654077	Sitting_Type
14:16:22.176	0.6392714	4.5108137	8.061523	-0.18959302	0.04804944	0.016214807	0.456188	4.5901194	8.654077	Sitting_Type
14:16:22.198	0.6392714	4.5108137	8.061523	-0.18959302	0.04804944	0.016214807	0.456188	4.5901194	8.654077	Sitting_Type
14:16:22.220	0.6392714	4.5108137	8.061523	-0.18959302	0.04804944	0.016214807	0.456188	4.5901194	8.654077	Sitting_Type
14:16:22.241	0.6392714	4.5108137	8.061523	-0.18959302	0.04804944	0.016214807	0.456188	4.5901194	8.654077	Sitting_Type
14:16:22.263	0.89067024	4.695173	7.805336	-0.18959302	0.04804944	0.016214807	0.456188	4.5901194	8.654077	Sitting_Type
14:16:22.284	0.89067024	4.695173	7.805336	0.22151929	0.5911086	0.26361522	0.15899807	4.640964	8.6375065	Sitting_Type
14:16:22.304	0.89067024	4.695173	7.805336	0.22151929	0.5911086	0.26361522	0.15899807	4.640964	8.6375065	Sitting_Type
14:16:22.326	0.89067024	4.695173	7.805336	0.22151929	0.5911086	0.26361522	0.15899807	4.640964	8.6375065	Sitting_Type
14:16:22.347	0.89067024	4.695173	7.805336	0.22151929	0.5911086	0.26361522	0.15899807	4.640964	8.6375065	Sitting_Type
14:16:22.369	0.89067024	4.695173	7.805336	0.22151929	0.5911086	0.26361522	0.15899807	4.640964	8.6375065	Sitting_Type
14:16:22.390	0.89067024	4.695173	7.805336	0.22151929	0.5911086	0.26361522	0.15899807	4.640964	8.6375065	Sitting_Type
14:16:22.414	0.89067024	4.695173	7.805336	0.22151929	0.5911086	0.26361522	0.15899807	4.640964	8.6375065	Sitting_Type
14:16:22.436	0.89067024	4.695173	7.805336	0.22151929	0.5911086	0.26361522	0.15899807	4.640964	8.6375065	Sitting_Type
14:16:22.457	0.15802214	4.522785	7.735902	0.22151929	0.5911086	0.26361522	0.15899807	4.640964	8.6375065	Sitting_Type
14:16:22.481	0.15802214	4.522785	7.735902	0.37545735	0.43289453	0.09807075	-0.27579132	5.06545	8.392587	Sitting_Type
14:16:22.504	0.15802214	4.522785	7.735902	0.37545735	0.43289453	0.09807075	-0.27579132	5.06545	8.392587	Sitting_Type
14:16:22.525	0.15802214	4.522785	7.735902	0.37545735	0.43289453	0.09807075	-0.27579132	5.06545	8.392587	Sitting_Type
14:16:22.545	0.15802214	4.522785	7.735902	0.37545735	0.43289453	0.09807075	-0.27579132	5.06545	8.392587	Sitting_Type
14:16:22.567	0.15802214	4.522785	7.735902	0.37545735	0.43289453	0.09807075	-0.27579132	5.06545	8.392587	Sitting_Type
14:16:22.588	0.15802214	4.522785	7.735902	0.37545735	0.43289453	0.09807075	-0.27579132	5.06545	8.392587	Sitting_Type
14:16:22.609	0.15802214	4.522785	7.735902	0.37545735	0.43289453	0.09807075	-0.27579132	5.06545	8.392587	Sitting_Type
14:16:22.630	0.15802214	4.522785	7.735902	0.37545735	0.43289453	0.09807075	-0.27579132	5.06545	8.392587	Sitting_Type
14:16:22.654	-0.52674043	4.9872746	7.058322	0.015046833	-0.6550565	-0.120619014	0.01731237	4.899468	8.495014	Sitting_Type
14:16:22.675	-0.52674043	4.9872746	7.058322	0.015046833	-0.6550565	-0.120619014	0.01731237	4.899468	8.495014	Sitting_Type
14:16:22.697	-0.52674043	4.9872746	7.058322	0.015046833	-0.6550565	-0.120619014	0.01731237	4.899468	8.495014	Sitting_Type
14:16:22.719	-0.52674043	4.9872746	7.058322	0.015046833	-0.6550565	-0.120619014	0.01731237	4.899468	8.495014	Sitting_Type
14:16:22.740	-0.52674043	4.9872746	7.058322	0.015046833	-0.6550565	-0.120619014	0.01731237	4.899468	8.495014	Sitting_Type
14:16:22.764	-0.52674043	4.9872746	7.058322	0.015046833	-0.6550565	-0.120619014	0.01731237	4.899468	8.495014	Sitting_Type
14:16:22.794	-0.52674043	4.9872746	7.058322	0.015046833	-0.6550565	-0.120619014	0.01731237	4.899468	8.495014	Sitting_Type
14:16:22.816	-0.52674043	4.9872746	7.058322	0.015046833	-0.6550565	-0.120619014	0.01731237	4.899468	8.495014	Sitting_Type
14:16:22.837	-0.52674043	4.9872746	7.058322	0.12683517	-0.6648303	-0.08763228	0.7570428	4.92387	8.447053	Sitting_Type
14:16:22.858	0.3232271	4.8292522	8.080677	0.12683517	-0.6648303	-0.08763228	0.7570428	4.92387	8.447053	Sitting_Type
14:16:22.880	0.3232271	4.8292522	8.080677	0.12683517	-0.6648303	-0.08763228	0.7570428	4.92387	8.447053	Sitting_Type
14:16:22.901	0.3232271	4.8292522	8.080677	0.12683517	-0.6648303	-0.08763228	0.7570428	4.92387	8.447053	Sitting_Type
14:16:22.930	0.3232271	4.8292522	8.080677	0.12683517	-0.6648303	-0.08763228	0.7570428	4.92387	8.447053	Sitting_Type
14:16:22.952	0.3232271	4.8292522	8.080677	0.12683517	-0.6648303	-0.08763228	0.7570428	4.92387	8.447053	Sitting_Type
14:16:22.974	0.3232271	4.8292522	8.080677	0.12683517	-0.6648303	-0.08763228	0.7570428	4.92387	8.447053	Sitting_Type
14:16:22.998	0.3232271	4.8292522	8.080677	0.12683517	-0.6648303	-0.08763228	0.7570428	4.92387	8.447053	Sitting_Type
14:16:23.020	0.3232271	4.8292522	8.080677	-0.060089592	0.07187318	-0.054034695	0.7835548	4.704295	8.568899	Sitting_Type
14:16:23.042	0.3232271	4.8292522	8.080677	-0.060089592	0.07187318	-0.054034695	0.7835548	4.704295	8.568899	Sitting_Type
14:16:23.063	1.5490957	5.1093826	7.328875	-0.060089592	0.07187318	-0.054034695	0.7835548	4.704295	8.568899	Sitting_Type
14:16:23.084	1.5490957	5.1093826	7.328875	-0.060089592	0.07187318	-0.054034695	0.7835548	4.704295	8.568899	Sitting_Type
14:16:23.105	1.5490957	5.1093826	7.328875	-0.060089592	0.07187318	-0.054034695	0.7835548	4.704295	8.568899	Sitting_Type
14:16:23.130	1.5490957	5.1093826	7.328875	-0.060089592	0.07187318	-0.054034695	0.7835548	4.704295	8.568899	Sitting_Type
14:16:23.151	1.5490957	5.1093826	7.328875	-0.060089592	0.07187318	-0.054034695	0.7835548	4.704295	8.568899	Sitting_Type
14:16:23.173	1.5490957	5.1093826	7.328875	-0.060089592	0.07187318	-0.054034695	0.7835548	4.704295	8.568899	Sitting_Type
14:16:23.194	1.5490957	5.1093826	7.328875	-0.18898216	0.038275592	0.074857876	0.73687476	4.689007	8.5814085	Sitting_Type
14:16:23.214	1.5490957	5.1093826	7.328875	-0.18898216	0.038275592	0.074857876	0.73687476	4.689007	8.5814085	Sitting_Type
14:16:23.236	1.5490957	5.1093826	7.328875	-0.18898216	0.038275592	0.074857876	0.73687476	4.689007	8.5814085	Sitting_Type
14:16:23.257	0.5985687	4.867561	6.778192	-0.18898216	0.038275592	0.074857876	0.73687476	4.689007	8.5814085	Sitting_Type
14:16:23.278	0.5985687	4.867561	6.778192	-0.18898216	0.038275592	0.074857876	0.73687476	4.689007	8.5814085	Sitting_Type
14:16:23.299	0.5985687	4.867561	6.778192	-0.18898216	0.038275592	0.074857876	0.73687476	4.689007	8.5814085	Sitting_Type
14:16:23.321	0.5985687	4.867561	6.778192	-0.18898216	0.038275592	0.074857876	0.73687476	4.689007	8.5814085	Sitting_Type
14:16:23.344	0.5985687	4.867561	6.778192	-0.18898216	0.038275592	0.074857876	0.73687476	4.689007	8.5814085	Sitting_Type
14:16:23.369	0.5985687	4.867561	6.778192	0.0877398	0.42556414	0.07180354	0.51552594	4.7706037	8.552538	Sitting_Type
14:16:23.391	0.5985687	4.867561	6.778192	0.0877398	0.42556414	0.07180354	0.51552594	4.7706037	8.552538	Sitting_Type
14:16:23.413	0.5985687	4.867561	6.778192	0.0877398	0.42556414	0.07180354	0.51552594	4.7706037	8.552538	Sitting_Type
14:16:23.434	0.5985687	4.867561	6.778192	0.0877398	0.42556414	0.07180354	0.51552594	4.7706037	8.552538	Sitting_Type
14:16:23.455	0.54350036	4.5108137	8.329682	0.0877398	0.42556414	0.07180354	0.51552594	4.7706037	8.552538	Sitting_Type
14:16:23.477	0.54350036	4.5108137	8.329682	0.0877398	0.42556414	0.07180354	0.51552594	4.7706037	8.552538	Sitting_Type
14:16:23.498	0.54350036	4.5108137	8.329682	0.0877398	0.42556414	0.07180354	0.51552594	4.7706037	8.552538	Sitting_Type
14:16:23.519	0.54350036	4.5108137	8.329682	0.0877398	0.42556414	0.07180354	0.51552594	4.7706037	8.552538	Sitting_Type
14:16:23.540	0.54350036	4.5108137	8.329682	0.0877398	0.42556414	0.07180354	0.51552594	4.7706037	8.552538	Sitting_Type
14:16:23.564	0.54350036	4.5108137	8.329682	0.4554807	0.3925774	-0.0021111502	0.09426066	5.092636	8.380128	Sitting_Type
14:16:23.588	0.54350036	4.5108137	8.329682	0.4554807	0.3925774	-0.0021111502	0.09426066	5.092636	8.380128	Sitting_Type
14:16:23.610	0.54350036	4.5108137	8.329682	0.4554807	0.3925774	-0.0021111502	0.09426066	5.092636	8.380128	Sitting_Type
14:16:23.632	0.54350036	4.5108137	8.329682	0.4554807	0.3925774	-0.0021111502	0.09426066	5.092636	8.380128	Sitting_Type
14:16:23.656	-0.09337672	4.8771377	7.580274	0.4554807	0.3925774	-0.0021111502	0.09426066	5.092636	8.380128	Sitting_Type
14:16:23.682	-0.09337672	4.8771377	7.580274	0.4554807	0.3925774	-0.0021111502	0.09426066	5.092636	8.380128	Sitting_Type
14:16:23.703	-0.09337672	4.8771377	7.580274	0.4554807	0.3925774	-0.0021111502	0.09426066	5.092636	8.380128	Sitting_Type
14:16:23.723	-0.09337672	4.8771377	7.580274	0.4554807	0.3925774	-0.0021111502	0.09426066	5.092636	8.380128	Sitting_Type
14:16:23.744	-0.09337672	4.8771377	7.580274	-0.16149323	0.03338867	-0.0381522	-0.23265594	5.300113	8.247729	Sitting_Type
14:16:23.771	-0.09337672	4.8771377	7.580274	-0.16149323	0.03338867	-0.0381522	-0.23265594	5.300113	8.247729	Sitting_Type
14:16:23.809	-0.09337672	4.8771377	7.580274	-0.16149323	0.03338867	-0.0381522	-0.23265594	5.300113	8.247729	Sitting_Type
14:16:23.838	-0.09337672	4.8771377	7.580274	-0.16149323	0.03338867	-0.0381522	-0.23265594	5.300113	8.247729	Sitting_Type
14:16:23.861	-0.0047885496	5.200365	8.516436	-0.16149323	0.03338867	-0.0381522	-0.23265594	5.300113	8.247729	Sitting_Type
14:16:23.882	-0.0047885496	5.200365	8.516436	-0.16149323	0.03338867	-0.0381522	-0.23265594	5.300113	8.247729	Sitting_Type
14:16:23.904	-0.0047885496	5.200365	8.516436	0.05536394	-0.09061697	0.017436536	-0.22038893	5.1998005	8.311671	Sitting_Type
14:16:23.926	-0.0047885496	5.200365	8.516436	0.05536394	-0.09061697	0.017436536	-0.22038893	5.1998005	8.311671	Sitting_Type
14:16:23.948	-0.0047885496	5.200365	8.516436	0.05536394	-0.09061697	0.017436536	-0.22038893	5.1998005	8.311671	Sitting_Type
14:16:23.971	-0.0047885496	5.200365	8.516436	0.05536394	-0.09061697	0.017436536	-0.22038893	5.1998005	8.311671	Sitting_Type
14:16:23.993	-0.0047885496	5.200365	8.516436	0.05536394	-0.09061697	0.017436536	-0.22038893	5.1998005	8.311671	Sitting_Type
14:16:24.014	-0.0047885496	5.200365	8.516436	0.05536394	-0.09061697	0.017436536	-0.22038893	5.1998005	8.311671	Sitting_Type
14:16:24.036	-0.0047885496	5.200365	8.516436	0.05536394	-0.09061697	0.017436536	-0.22038893	5.1998005	8.311671	Sitting_Type
14:16:24.059	-0.5458947	5.0662856	8.224334	0.05536394	-0.09061697	0.017436536	-0.22038893	5.1998005	8.311671	Sitting_Type
14:16:24.081	-0.5458947	5.0662856	8.224334	0.05536394	-0.09061697	0.017436536	-0.22038893	5.1998005	8.311671	Sitting_Type
14:16:24.104	-0.5458947	5.0662856	8.224334	0.08407461	-0.08206486	-0.03937393	-0.14229068	5.1775174	8.3272705	Sitting_Type
14:16:24.128	-0.5458947	5.0662856	8.224334	0.08407461	-0.08206486	-0.03937393	-0.14229068	5.1775174	8.3272705	Sitting_Type
14:16:24.150	-0.5458947	5.0662856	8.224334	0.08407461	-0.08206486	-0.03937393	-0.14229068	5.1775174	8.3272705	Sitting_Type
14:16:24.173	-0.5458947	5.0662856	8.224334	0.08407461	-0.08206486	-0.03937393	-0.14229068	5.1775174	8.3272705	Sitting_Type
14:16:24.195	-0.5458947	5.0662856	8.224334	0.08407461	-0.08206486	-0.03937393	-0.14229068	5.1775174	8.3272705	Sitting_Type
14:16:24.218	-0.5458947	5.0662856	8.224334	0.08407461	-0.08206486	-0.03937393	-0.14229068	5.1775174	8.3272705	Sitting_Type
14:16:24.240	-0.5458947	5.0662856	8.224334	0.08407461	-0.08206486	-0.03937393	-0.14229068	5.1775174	8.3272705	Sitting_Type
14:16:24.263	-0.15802214	5.0662856	8.356019	0.08407461	-0.08206486	-0.03937393	-0.14229068	5.1775174	8.3272705	Sitting_Type
14:16:24.303	-0.15802214	5.0662856	8.356019	-0.2164711	-0.16269907	-0.030210951	-0.1191507	5.055422	8.402312	Sitting_Type
14:16:24.325	-0.15802214	5.0662856	8.356019	-0.2164711	-0.16269907	-0.030210951	-0.1191507	5.055422	8.402312	Sitting_Type
14:16:24.350	-0.15802214	5.0662856	8.356019	-0.2164711	-0.16269907	-0.030210951	-0.1191507	5.055422	8.402312	Sitting_Type
14:16:24.372	-0.15802214	5.0662856	8.356019	-0.2164711	-0.16269907	-0.030210951	-0.1191507	5.055422	8.402312	Sitting_Type
14:16:24.394	-0.15802214	5.0662856	8.356019	-0.2164711	-0.16269907	-0.030210951	-0.1191507	5.055422	8.402312	Sitting_Type
14:16:24.417	-0.15802214	5.0662856	8.356019	-0.2164711	-0.16269907	-0.030210951	-0.1191507	5.055422	8.402312	Sitting_Type
14:16:24.440	-0.15802214	5.0662856	8.356019	-0.2164711	-0.16269907	-0.030210951	-0.1191507	5.055422	8.402312	Sitting_Type
14:16:24.462	-0.22027329	4.800521	8.016032	0.14393939	-0.28548297	-0.062586814	0.007478227	4.765878	8.570688	Sitting_Type
14:16:24.483	-0.22027329	4.800521	8.016032	0.14393939	-0.28548297	-0.062586814	0.007478227	4.765878	8.570688	Sitting_Type
14:16:24.504	-0.22027329	4.800521	8.016032	0.14393939	-0.28548297	-0.062586814	0.007478227	4.765878	8.570688	Sitting_Type
14:16:24.527	-0.22027329	4.800521	8.016032	0.14393939	-0.28548297	-0.062586814	0.007478227	4.765878	8.570688	Sitting_Type
14:16:24.549	-0.22027329	4.800521	8.016032	0.14393939	-0.28548297	-0.062586814	0.007478227	4.765878	8.570688	Sitting_Type
14:16:24.571	-0.22027329	4.800521	8.016032	0.14393939	-0.28548297	-0.062586814	0.007478227	4.765878	8.570688	Sitting_Type
14:16:24.593	-0.22027329	4.800521	8.016032	0.14393939	-0.28548297	-0.062586814	0.007478227	4.765878	8.570688	Sitting_Type
14:16:24.615	-0.22027329	4.800521	8.016032	0.14393939	-0.28548297	-0.062586814	0.007478227	4.765878	8.570688	Sitting_Type
14:16:24.638	-0.22027329	4.800521	8.016032	0.041314036	-0.014869682	-0.007608937	0.34113583	4.8193107	8.533945	Sitting_Type
14:16:24.661	-0.14126222	4.331243	8.549955	0.041314036	-0.014869682	-0.007608937	0.34113583	4.8193107	8.533945	Sitting_Type
14:16:24.684	-0.14126222	4.331243	8.549955	0.041314036	-0.014869682	-0.007608937	0.34113583	4.8193107	8.533945	Sitting_Type
14:16:24.706	-0.14126222	4.331243	8.549955	0.041314036	-0.014869682	-0.007608937	0.34113583	4.8193107	8.533945	Sitting_Type
14:16:24.729	-0.14126222	4.331243	8.549955	0.041314036	-0.014869682	-0.007608937	0.34113583	4.8193107	8.533945	Sitting_Type
14:16:24.752	-0.14126222	4.331243	8.549955	0.041314036	-0.014869682	-0.007608937	0.34113583	4.8193107	8.533945	Sitting_Type
14:16:24.773	-0.14126222	4.331243	8.549955	0.041314036	-0.014869682	-0.007608937	0.34113583	4.8193107	8.533945	Sitting_Type
14:16:24.803	-0.14126222	4.331243	8.549955	-0.1865387	-0.026476122	0.04920153	0.36734614	4.859251	8.510176	Sitting_Type
14:16:24.824	-0.14126222	4.331243	8.549955	-0.1865387	-0.026476122	0.04920153	0.36734614	4.859251	8.510176	Sitting_Type
14:16:24.855	0.31843856	4.601796	8.140534	-0.1865387	-0.026476122	0.04920153	0.36734614	4.859251	8.510176	Sitting_Type
14:16:24.877	0.31843856	4.601796	8.140534	-0.1865387	-0.026476122	0.04920153	0.36734614	4.859251	8.510176	Sitting_Type
14:16:24.899	0.31843856	4.601796	8.140534	-0.1865387	-0.026476122	0.04920153	0.36734614	4.859251	8.510176	Sitting_Type
14:16:24.919	0.31843856	4.601796	8.140534	-0.1865387	-0.026476122	0.04920153	0.36734614	4.859251	8.510176	Sitting_Type
14:16:24.940	0.31843856	4.601796	8.140534	-0.1865387	-0.026476122	0.04920153	0.36734614	4.859251	8.510176	Sitting_Type
14:16:24.962	0.31843856	4.601796	8.140534	-0.1865387	-0.026476122	0.04920153	0.36734614	4.859251	8.510176	Sitting_Type
14:16:24.983	0.31843856	4.601796	8.140534	0.1280569	-0.13398841	-0.11695382	0.36734614	4.859251	8.510176	Sitting_Type
14:16:25.004	0.31843856	4.601796	8.140534	0.1280569	-0.13398841	-0.11695382	0.43554452	4.729519	8.5797615	Sitting_Type
14:16:25.027	0.31843856	4.601796	8.140534	0.1280569	-0.13398841	-0.11695382	0.43554452	4.729519	8.5797615	Sitting_Type
14:16:25.050	0.31843856	4.601796	8.140534	0.1280569	-0.13398841	-0.11695382	0.43554452	4.729519	8.5797615	Sitting_Type
14:16:25.072	0.2753416	4.642499	8.2339115	0.1280569	-0.13398841	-0.11695382	0.43554452	4.729519	8.5797615	Sitting_Type
14:16:25.095	0.2753416	4.642499	8.2339115	0.1280569	-0.13398841	-0.11695382	0.43554452	4.729519	8.5797615	Sitting_Type
14:16:25.118	0.2753416	4.642499	8.2339115	0.1280569	-0.13398841	-0.11695382	0.43554452	4.729519	8.5797615	Sitting_Type
14:16:25.140	0.2753416	4.642499	8.2339115	0.1280569	-0.13398841	-0.11695382	0.43554452	4.729519	8.5797615	Sitting_Type
14:16:25.161	0.2753416	4.642499	8.2339115	0.1280569	-0.13398841	-0.11695382	0.43554452	4.729519	8.5797615	Sitting_Type
14:16:25.183	0.2753416	4.642499	8.2339115	-0.040541906	-0.030752178	-0.017993646	0.4394882	4.7262087	8.581386	Sitting_Type
14:16:25.207	0.2753416	4.642499	8.2339115	-0.040541906	-0.030752178	-0.017993646	0.4394882	4.7262087	8.581386	Sitting_Type
14:16:25.229	0.2753416	4.642499	8.2339115	-0.040541906	-0.030752178	-0.017993646	0.4394882	4.7262087	8.581386	Sitting_Type
14:16:25.250	0.2753416	4.642499	8.2339115	-0.040541906	-0.030752178	-0.017993646	0.4394882	4.7262087	8.581386	Sitting_Type
14:16:25.272	0.42378664	4.575459	8.672064	-0.040541906	-0.030752178	-0.017993646	0.4394882	4.7262087	8.581386	Sitting_Type
14:16:25.294	0.42378664	4.575459	8.672064	-0.040541906	-0.030752178	-0.017993646	0.4394882	4.7262087	8.581386	Sitting_Type
14:16:25.315	0.42378664	4.575459	8.672064	-0.040541906	-0.030752178	-0.017993646	0.4394882	4.7262087	8.581386	Sitting_Type
14:16:25.336	0.42378664	4.575459	8.672064	-0.040541906	-0.030752178	-0.017993646	0.4394882	4.7262087	8.581386	Sitting_Type
14:16:25.367	0.42378664	4.575459	8.672064	-0.13094996	-0.049078137	-0.004554611	0.41573924	4.6308594	8.634389	Sitting_Type
14:16:25.389	0.42378664	4.575459	8.672064	-0.13094996	-0.049078137	-0.004554611	0.41573924	4.6308594	8.634389	Sitting_Type
14:16:25.410	0.42378664	4.575459	8.672064	-0.13094996	-0.049078137	-0.004554611	0.41573924	4.6308594	8.634389	Sitting_Type
14:16:25.431	0.42378664	4.575459	8.672064	-0.13094996	-0.049078137	-0.004554611	0.41573924	4.6308594	8.634389	Sitting_Type
14:16:25.453	0.42378664	4.575459	8.672064	-0.13094996	-0.049078137	-0.004554611	0.41573924	4.6308594	8.634389	Sitting_Type
14:16:25.476	0.531529	4.7334814	8.372779	-0.13094996	-0.049078137	-0.004554611	0.41573924	4.6308594	8.634389	Sitting_Type
14:16:25.499	0.531529	4.7334814	8.372779	-0.13094996	-0.049078137	-0.004554611	0.41573924	4.6308594	8.634389	Sitting_Type
14:16:25.522	0.531529	4.7334814	8.372779	-0.13094996	-0.049078137	-0.004554611	0.41573924	4.6308594	8.634389	Sitting_Type
14:16:25.548	0.531529	4.7334814	8.372779	0.0016077973	-0.028308718	0.034540765	0.4740033	4.663808	8.613627	Sitting_Type
14:16:25.570	0.531529	4.7334814	8.372779	0.0016077973	-0.028308718	0.034540765	0.4740033	4.663808	8.613627	Sitting_Type
14:16:25.592	0.531529	4.7334814	8.372779	0.0016077973	-0.028308718	0.034540765	0.4740033	4.663808	8.613627	Sitting_Type
14:16:25.614	0.531529	4.7334814	8.372779	0.0016077973	-0.028308718	0.034540765	0.4740033	4.663808	8.613627	Sitting_Type
14:16:25.635	0.531529	4.7334814	8.372779	0.0016077973	-0.028308718	0.034540765	0.4740033	4.663808	8.613627	Sitting_Type
14:16:25.659	0.49800915	4.580248	8.334471	0.0016077973	-0.028308718	0.034540765	0.4740033	4.663808	8.613627	Sitting_Type
14:16:25.681	0.49800915	4.580248	8.334471	0.0016077973	-0.028308718	0.034540765	0.4740033	4.663808	8.613627	Sitting_Type
14:16:25.703	0.49800915	4.580248	8.334471	0.0016077973	-0.028308718	0.034540765	0.4740033	4.663808	8.613627	Sitting_Type
14:16:25.725	0.49800915	4.580248	8.334471	-0.047872286	-0.0008197812	0.008273559	0.50665236	4.695466	8.594549	Sitting_Type
14:16:25.749	0.49800915	4.580248	8.334471	-0.047872286	-0.0008197812	0.008273559	0.50665236	4.695466	8.594549	Sitting_Type
14:16:25.772	0.49800915	4.580248	8.334471	-0.047872286	-0.0008197812	0.008273559	0.50665236	4.695466	8.594549	Sitting_Type
14:16:25.793	0.49800915	4.580248	8.334471	-0.047872286	-0.0008197812	0.008273559	0.50665236	4.695466	8.594549	Sitting_Type
14:16:25.815	0.49800915	4.580248	8.334471	-0.047872286	-0.0008197812	0.008273559	0.50665236	4.695466	8.594549	Sitting_Type
14:16:25.836	0.49800915	4.580248	8.334471	-0.047872286	-0.0008197812	0.008273559	0.50665236	4.695466	8.594549	Sitting_Type
14:16:25.857	0.38308397	4.5491223	8.334471	-0.047872286	-0.0008197812	0.008273559	0.50665236	4.695466	8.594549	Sitting_Type
14:16:25.885	0.38308397	4.5491223	8.334471	-0.01671816	-0.12787975	0.012549615	0.5522218	4.7226806	8.576811	Sitting_Type
14:16:25.906	0.38308397	4.5491223	8.334471	-0.01671816	-0.12787975	0.012549615	0.5522218	4.7226806	8.576811	Sitting_Type
14:16:25.927	0.38308397	4.5491223	8.334471	-0.01671816	-0.12787975	0.012549615	0.5522218	4.7226806	8.576811	Sitting_Type
14:16:25.948	0.38308397	4.5491223	8.334471	-0.01671816	-0.12787975	0.012549615	0.5522218	4.7226806	8.576811	Sitting_Type
14:16:25.971	0.38308397	4.5491223	8.334471	-0.01671816	-0.12787975	0.012549615	0.5522218	4.7226806	8.576811	Sitting_Type
14:16:25.995	0.38308397	4.5491223	8.334471	-0.01671816	-0.12787975	0.012549615	0.5522218	4.7226806	8.576811	Sitting_Type
14:16:26.018	0.38308397	4.5491223	8.334471	-0.01671816	-0.12787975	0.012549615	0.5522218	4.7226806	8.576811	Sitting_Type
14:16:26.039	0.38308397	4.5491223	8.334471	-0.01671816	-0.12787975	0.012549615	0.5522218	4.7226806	8.576811	Sitting_Type
14:16:26.059	0.80687064	4.8986864	8.509253	-0.01671816	-0.12787975	0.012549615	0.5522218	4.7226806	8.576811	Sitting_Type
14:16:26.092	0.80687064	4.8986864	8.509253	-0.08024815	-0.039915156	0.025988651	0.763254	4.696404	8.575055	Sitting_Type
14:16:26.113	0.80687064	4.8986864	8.509253	-0.08024815	-0.039915156	0.025988651	0.763254	4.696404	8.575055	Sitting_Type
14:16:26.134	0.80687064	4.8986864	8.509253	-0.08024815	-0.039915156	0.025988651	0.763254	4.696404	8.575055	Sitting_Type
14:16:26.156	0.80687064	4.8986864	8.509253	-0.08024815	-0.039915156	0.025988651	0.763254	4.696404	8.575055	Sitting_Type
14:16:26.177	0.80687064	4.8986864	8.509253	-0.08024815	-0.039915156	0.025988651	0.763254	4.696404	8.575055	Sitting_Type
14:16:26.198	0.80687064	4.8986864	8.509253	-0.08024815	-0.039915156	0.025988651	0.763254	4.696404	8.575055	Sitting_Type
14:16:26.218	0.80687064	4.8986864	8.509253	-0.08024815	-0.039915156	0.025988651	0.763254	4.696404	8.575055	Sitting_Type
14:16:26.239	0.80687064	4.8986864	8.509253	-0.08024815	-0.039915156	0.025988651	0.763254	4.696404	8.575055	Sitting_Type
14:16:26.260	1.0199611	4.635316	8.375174	-0.21036245	0.25024584	-0.02654576	0.8144055	4.7485847	8.541549	Sitting_Type
14:16:26.282	1.0199611	4.635316	8.375174	-0.21036245	0.25024584	-0.02654576	0.8144055	4.7485847	8.541549	Sitting_Type
14:16:26.304	1.0199611	4.635316	8.375174	-0.21036245	0.25024584	-0.02654576	0.8144055	4.7485847	8.541549	Sitting_Type
14:16:26.325	1.0199611	4.635316	8.375174	-0.21036245	0.25024584	-0.02654576	0.8144055	4.7485847	8.541549	Sitting_Type
14:16:26.346	1.0199611	4.635316	8.375174	-0.21036245	0.25024584	-0.02654576	0.8144055	4.7485847	8.541549	Sitting_Type
14:16:26.367	1.0199611	4.635316	8.375174	-0.21036245	0.25024584	-0.02654576	0.8144055	4.7485847	8.541549	Sitting_Type
14:16:26.388	1.0199611	4.635316	8.375174	-0.21036245	0.25024584	-0.02654576	0.8144055	4.7485847	8.541549	Sitting_Type
14:16:26.423	1.0199611	4.635316	8.375174	0.05658567	-0.007539299	0.0058300975	0.65022194	4.7062545	8.578968	Sitting_Type
14:16:26.445	1.0199611	4.635316	8.375174	0.05658567	-0.007539299	0.0058300975	0.65022194	4.7062545	8.578968	Sitting_Type
14:16:26.466	0.5865973	4.702356	8.79896	0.05658567	-0.007539299	0.0058300975	0.65022194	4.7062545	8.578968	Sitting_Type
14:16:26.487	0.5865973	4.702356	8.79896	0.05658567	-0.007539299	0.0058300975	0.65022194	4.7062545	8.578968	Sitting_Type
14:16:26.509	0.5865973	4.702356	8.79896	0.05658567	-0.007539299	0.0058300975	0.65022194	4.7062545	8.578968	Sitting_Type
14:16:26.529	0.5865973	4.702356	8.79896	0.05658567	-0.007539299	0.0058300975	0.65022194	4.7062545	8.578968	Sitting_Type
14:16:26.550	0.5865973	4.702356	8.79896	0.05658567	-0.007539299	0.0058300975	0.65022194	4.7062545	8.578968	Sitting_Type
14:16:26.570	0.5865973	4.702356	8.79896	0.05658567	-0.007539299	0.0058300975	0.65022194	4.7062545	8.578968	Sitting_Type
14:16:26.596	0.5865973	4.702356	8.79896	0.05658567	-0.007539299	0.0058300975	0.65022194	4.7062545	8.578968	Sitting_Type
14:16:26.617	0.5865973	4.702356	8.79896	-0.15049765	-0.04846727	0.033929896	0.65336996	4.7450914	8.55731	Sitting_Type
14:16:26.638	0.5865973	4.702356	8.79896	-0.15049765	-0.04846727	0.033929896	0.65336996	4.7450914	8.55731	Sitting_Type
14:16:26.660	0.5554718	4.470111	7.9992723	-0.15049765	-0.04846727	0.033929896	0.65336996	4.7450914	8.55731	Sitting_Type
14:16:26.682	0.5554718	4.470111	7.9992723	-0.15049765	-0.04846727	0.033929896	0.65336996	4.7450914	8.55731	Sitting_Type
14:16:26.705	0.5554718	4.470111	7.9992723	-0.15049765	-0.04846727	0.033929896	0.65336996	4.7450914	8.55731	Sitting_Type
14:16:26.727	0.5554718	4.470111	7.9992723	-0.15049765	-0.04846727	0.033929896	0.65336996	4.7450914	8.55731	Sitting_Type
14:16:26.752	0.5554718	4.470111	7.9992723	-0.15049765	-0.04846727	0.033929896	0.65336996	4.7450914	8.55731	Sitting_Type
14:16:26.773	0.5554718	4.470111	7.9992723	-0.15049765	-0.04846727	0.033929896	0.65336996	4.7450914	8.55731	Sitting_Type
14:16:26.794	0.5554718	4.470111	7.9992723	0.010159912	0.007732332	0.02721038	0.6038222	4.696032	8.587959	Sitting_Type
14:16:26.815	0.5554718	4.470111	7.9992723	0.010159912	0.007732332	0.02721038	0.6038222	4.696032	8.587959	Sitting_Type
14:16:26.836	0.5554718	4.470111	7.9992723	0.010159912	0.007732332	0.02721038	0.6038222	4.696032	8.587959	Sitting_Type
14:16:26.856	0.679974	4.5946136	8.60263	0.010159912	0.007732332	0.02721038	0.6038222	4.696032	8.587959	Sitting_Type
14:16:26.877	0.679974	4.5946136	8.60263	0.010159912	0.007732332	0.02721038	0.6038222	4.696032	8.587959	Sitting_Type
14:16:26.899	0.679974	4.5946136	8.60263	0.010159912	0.007732332	0.02721038	0.6038222	4.696032	8.587959	Sitting_Type
14:16:26.921	0.679974	4.5946136	8.60263	0.010159912	0.007732332	0.02721038	0.6038222	4.696032	8.587959	Sitting_Type
14:16:26.942	0.679974	4.5946136	8.60263	0.010159912	0.007732332	0.02721038	0.6038222	4.696032	8.587959	Sitting_Type
14:16:26.963	0.679974	4.5946136	8.60263	-0.090632856	-0.028308718	-0.0106632635	0.6038222	4.696032	8.587959	Sitting_Type
14:16:26.984	0.679974	4.5946136	8.60263	-0.090632856	-0.028308718	-0.0106632635	0.6359748	4.7245917	8.569955	Sitting_Type
14:16:27.012	0.679974	4.5946136	8.60263	-0.090632856	-0.028308718	-0.0106632635	0.6359748	4.7245917	8.569955	Sitting_Type
14:16:27.033	0.679974	4.5946136	8.60263	-0.090632856	-0.028308718	-0.0106632635	0.6359748	4.7245917	8.569955	Sitting_Type
14:16:27.055	0.8284191	4.5682764	8.885154	-0.090632856	-0.028308718	-0.0106632635	0.6359748	4.7245917	8.569955	Sitting_Type
14:16:27.077	0.8284191	4.5682764	8.885154	-0.090632856	-0.028308718	-0.0106632635	0.6359748	4.7245917	8.569955	Sitting_Type
14:16:27.099	0.8284191	4.5682764	8.885154	-0.090632856	-0.028308718	-0.0106632635	0.6359748	4.7245917	8.569955	Sitting_Type
14:16:27.121	0.8284191	4.5682764	8.885154	-0.090632856	-0.028308718	-0.0106632635	0.6359748	4.7245917	8.569955	Sitting_Type
14:16:27.144	0.8284191	4.5682764	8.885154	-0.090632856	-0.028308718	-0.0106632635	0.6359748	4.7245917	8.569955	Sitting_Type
14:16:27.166	0.8284191	4.5682764	8.885154	-0.15966062	-0.13887532	0.06325143	0.8767906	4.6149697	8.608346	Sitting_Type
14:16:27.188	0.8284191	4.5682764	8.885154	-0.15966062	-0.13887532	0.06325143	0.8767906	4.6149697	8.608346	Sitting_Type
14:16:27.209	0.8284191	4.5682764	8.885154	-0.15966062	-0.13887532	0.06325143	0.8767906	4.6149697	8.608346	Sitting_Type
14:16:27.231	0.8284191	4.5682764	8.885154	-0.15966062	-0.13887532	0.06325143	0.8767906	4.6149697	8.608346	Sitting_Type
14:16:27.252	0.8284191	4.5682764	8.885154	-0.15966062	-0.13887532	0.06325143	0.8767906	4.6149697	8.608346	Sitting_Type
14:16:27.277	0.4285752	4.7981267	8.164477	-0.15966062	-0.13887532	0.06325143	0.8767906	4.6149697	8.608346	Sitting_Type
14:16:27.298	0.4285752	4.7981267	8.164477	-0.15966062	-0.13887532	0.06325143	0.8767906	4.6149697	8.608346	Sitting_Type
14:16:27.319	0.4285752	4.7981267	8.164477	-0.15966062	-0.13887532	0.06325143	0.8767906	4.6149697	8.608346	Sitting_Type
14:16:27.339	0.4285752	4.7981267	8.164477	0.1384416	0.13295971	-0.055867292	0.9225132	4.6025987	8.610192	Sitting_Type
14:16:27.361	0.4285752	4.7981267	8.164477	0.1384416	0.13295971	-0.055867292	0.9225132	4.6025987	8.610192	Sitting_Type
14:16:27.384	0.4285752	4.7981267	8.164477	0.1384416	0.13295971	-0.055867292	0.9225132	4.6025987	8.610192	Sitting_Type
14:16:27.406	0.4285752	4.7981267	8.164477	0.1384416	0.13295971	-0.055867292	0.9225132	4.6025987	8.610192	Sitting_Type
14:16:27.430	0.4285752	4.7981267	8.164477	0.1384416	0.13295971	-0.055867292	0.9225132	4.6025987	8.610192	Sitting_Type
14:16:27.452	0.4285752	4.7981267	8.164477	0.1384416	0.13295971	-0.055867292	0.9225132	4.6025987	8.610192	Sitting_Type
14:16:27.474	1.0846065	4.436591	7.5754857	0.1384416	0.13295971	-0.055867292	0.9225132	4.6025987	8.610192	Sitting_Type
14:16:27.496	1.0846065	4.436591	7.5754857	0.1384416	0.13295971	-0.055867292	0.9225132	4.6025987	8.610192	Sitting_Type
14:16:27.517	1.0846065	4.436591	7.5754857	0.04497923	-0.02281093	0.02354519	0.85403043	4.815076	8.500354	Sitting_Type
14:16:27.552	1.0846065	4.436591	7.5754857	0.04497923	-0.02281093	0.02354519	0.85403043	4.815076	8.500354	Sitting_Type
14:16:27.573	1.0846065	4.436591	7.5754857	0.04497923	-0.02281093	0.02354519	0.85403043	4.815076	8.500354	Sitting_Type
14:16:27.594	1.0846065	4.436591	7.5754857	0.04497923	-0.02281093	0.02354519	0.85403043	4.815076	8.500354	Sitting_Type
14:16:27.615	1.0846065	4.436591	7.5754857	0.04497923	-0.02281093	0.02354519	0.85403043	4.815076	8.500354	Sitting_Type
14:16:27.637	1.0846065	4.436591	7.5754857	0.04497923	-0.02281093	0.02354519	0.85403043	4.815076	8.500354	Sitting_Type
14:16:27.658	0.29689008	4.3456087	8.482916	0.04497923	-0.02281093	0.02354519	0.85403043	4.815076	8.500354	Sitting_Type
14:16:27.682	0.29689008	4.3456087	8.482916	0.04497923	-0.02281093	0.02354519	0.85403043	4.815076	8.500354	Sitting_Type
14:16:27.703	0.29689008	4.3456087	8.482916	-0.1425564	0.18610498	0.02721038	1.0035734	4.722496	8.535879	Sitting_Type
14:16:27.725	0.29689008	4.3456087	8.482916	-0.1425564	0.18610498	0.02721038	1.0035734	4.722496	8.535879	Sitting_Type
14:16:27.746	0.29689008	4.3456087	8.482916	-0.1425564	0.18610498	0.02721038	1.0035734	4.722496	8.535879	Sitting_Type
14:16:27.767	0.29689008	4.3456087	8.482916	-0.1425564	0.18610498	0.02721038	1.0035734	4.722496	8.535879	Sitting_Type
14:16:27.788	0.29689008	4.3456087	8.482916	-0.1425564	0.18610498	0.02721038	1.0035734	4.722496	8.535879	Sitting_Type
14:16:27.809	0.29689008	4.3456087	8.482916	-0.1425564	0.18610498	0.02721038	1.0035734	4.722496	8.535879	Sitting_Type
14:16:27.830	0.29689008	4.3456087	8.482916	-0.1425564	0.18610498	0.02721038	1.0035734	4.722496	8.535879	Sitting_Type
14:16:27.851	0.29689008	4.3456087	8.482916	-0.1425564	0.18610498	0.02721038	1.0035734	4.722496	8.535879	Sitting_Type
14:16:27.872	1.498816	4.6233444	8.334471	0.13111123	0.05660155	0.0003323107	0.9210367	4.5648093	8.630445	Sitting_Type
14:16:27.893	1.498816	4.6233444	8.334471	0.13111123	0.05660155	0.0003323107	0.9210367	4.5648093	8.630445	Sitting_Type
14:16:27.913	1.498816	4.6233444	8.334471	0.13111123	0.05660155	0.0003323107	0.9210367	4.5648093	8.630445	Sitting_Type
14:16:27.935	1.498816	4.6233444	8.334471	0.13111123	0.05660155	0.0003323107	0.9210367	4.5648093	8.630445	Sitting_Type
14:16:27.957	1.498816	4.6233444	8.334471	0.13111123	0.05660155	0.0003323107	0.9210367	4.5648093	8.630445	Sitting_Type
14:16:27.979	1.498816	4.6233444	8.334471	0.13111123	0.05660155	0.0003323107	0.9210367	4.5648093	8.630445	Sitting_Type
14:16:28.000	1.498816	4.6233444	8.334471	0.13111123	0.05660155	0.0003323107	0.9210367	4.5648093	8.630445	Sitting_Type
14:16:28.023	1.498816	4.6233444	8.334471	0.13111123	0.05660155	0.0003323107	0.9210367	4.5648093	8.630445	Sitting_Type
14:16:28.045	1.498816	4.6233444	8.334471	-0.006944316	0.3333235	-0.03937393	0.6682079	4.5842023	8.643433	Sitting_Type
14:16:28.067	0.8284191	4.3264546	8.042369	-0.006944316	0.3333235	-0.03937393	0.6682079	4.5842023	8.643433	Sitting_Type
14:16:28.088	0.8284191	4.3264546	8.042369	-0.006944316	0.3333235	-0.03937393	0.6682079	4.5842023	8.643433	Sitting_Type
14:16:28.109	0.8284191	4.3264546	8.042369	-0.006944316	0.3333235	-0.03937393	0.6682079	4.5842023	8.643433	Sitting_Type
14:16:28.132	0.8284191	4.3264546	8.042369	-0.006944316	0.3333235	-0.03937393	0.6682079	4.5842023	8.643433	Sitting_Type
14:16:28.158	0.8284191	4.3264546	8.042369	-0.006944316	0.3333235	-0.03937393	0.6682079	4.5842023	8.643433	Sitting_Type
14:16:28.179	0.8284191	4.3264546	8.042369	-0.006944316	0.3333235	-0.03937393	0.6682079	4.5842023	8.643433	Sitting_Type
14:16:28.202	0.8284191	4.3264546	8.042369	-0.006944316	0.3333235	-0.03937393	0.6682079	4.5842023	8.643433	Sitting_Type
14:16:28.222	0.8284191	4.3264546	8.042369	-0.006944316	0.3333235	-0.03937393	0.6682079	4.5842023	8.643433	Sitting_Type
14:16:28.245	0.8284191	4.3264546	8.042369	-0.04298537	0.23619594	-0.0381522	0.30078906	4.437025	8.740291	Sitting_Type
14:16:28.266	0.53871185	4.5084195	7.7957587	-0.04298537	0.23619594	-0.0381522	0.30078906	4.437025	8.740291	Sitting_Type
14:16:28.287	0.53871185	4.5084195	7.7957587	-0.04298537	0.23619594	-0.0381522	0.30078906	4.437025	8.740291	Sitting_Type
14:16:28.308	0.53871185	4.5084195	7.7957587	-0.04298537	0.23619594	-0.0381522	0.30078906	4.437025	8.740291	Sitting_Type
14:16:28.337	0.53871185	4.5084195	7.7957587	-0.04298537	0.23619594	-0.0381522	0.30078906	4.437025	8.740291	Sitting_Type
14:16:28.359	0.53871185	4.5084195	7.7957587	-0.04298537	0.23619594	-0.0381522	0.30078906	4.437025	8.740291	Sitting_Type
14:16:28.380	0.53871185	4.5084195	7.7957587	-0.04298537	0.23619594	-0.0381522	0.30078906	4.437025	8.740291	Sitting_Type
14:16:28.402	0.53871185	4.5084195	7.7957587	-0.04298537	0.23619594	-0.0381522	0.30078906	4.437025	8.740291	Sitting_Type
14:16:28.423	0.53871185	4.5084195	7.7957587	-0.058256995	-0.11444072	0.0046083676	0.28174812	4.5493274	8.683007	Sitting_Type
14:16:28.444	0.53871185	4.5084195	7.7957587	-0.058256995	-0.11444072	0.0046083676	0.28174812	4.5493274	8.683007	Sitting_Type
14:16:28.465	0.11971374	4.276175	8.463761	-0.058256995	-0.11444072	0.0046083676	0.28174812	4.5493274	8.683007	Sitting_Type
14:16:28.487	0.11971374	4.276175	8.463761	-0.058256995	-0.11444072	0.0046083676	0.28174812	4.5493274	8.683007	Sitting_Type
14:16:28.509	0.11971374	4.276175	8.463761	-0.058256995	-0.11444072	0.0046083676	0.28174812	4.5493274	8.683007	Sitting_Type
14:16:28.532	0.11971374	4.276175	8.463761	-0.058256995	-0.11444072	0.0046083676	0.28174812	4.5493274	8.683007	Sitting_Type
14:16:28.555	0.11971374	4.276175	8.463761	-0.058256995	-0.11444072	0.0046083676	0.28174812	4.5493274	8.683007	Sitting_Type
14:16:28.578	0.11971374	4.276175	8.463761	-0.058256995	-0.11444072	0.0046083676	0.28174812	4.5493274	8.683007	Sitting_Type
14:16:28.602	0.11971374	4.276175	8.463761	-0.1602715	-0.0777888	0.016214807	0.5063531	4.636883	8.626313	Sitting_Type
14:16:28.622	0.11971374	4.276175	8.463761	-0.1602715	-0.0777888	0.016214807	0.5063531	4.636883	8.626313	Sitting_Type
14:16:28.653	0.11971374	4.276175	8.463761	-0.1602715	-0.0777888	0.016214807	0.5063531	4.636883	8.626313	Sitting_Type
14:16:28.673	0.11492519	4.4725056	8.549955	-0.1602715	-0.0777888	0.016214807	0.5063531	4.636883	8.626313	Sitting_Type
14:16:28.695	0.11492519	4.4725056	8.549955	-0.1602715	-0.0777888	0.016214807	0.5063531	4.636883	8.626313	Sitting_Type
14:16:28.717	0.11492519	4.4725056	8.549955	-0.1602715	-0.0777888	0.016214807	0.5063531	4.636883	8.626313	Sitting_Type
14:16:28.738	0.11492519	4.4725056	8.549955	-0.1602715	-0.0777888	0.016214807	0.5063531	4.636883	8.626313	Sitting_Type
14:16:28.759	0.11492519	4.4725056	8.549955	-0.1602715	-0.0777888	0.016214807	0.5063531	4.636883	8.626313	Sitting_Type
14:16:28.780	0.11492519	4.4725056	8.549955	-0.11873266	-0.008150164	-0.001500285	0.47311693	4.6014338	8.647158	Sitting_Type
14:16:28.802	0.11492519	4.4725056	8.549955	-0.11873266	-0.008150164	-0.001500285	0.47311693	4.6014338	8.647158	Sitting_Type
14:16:28.836	0.11492519	4.4725056	8.549955	-0.11873266	-0.008150164	-0.001500285	0.47311693	4.6014338	8.647158	Sitting_Type
14:16:28.856	0.23463893	4.4270144	7.970541	-0.11873266	-0.008150164	-0.001500285	0.47311693	4.6014338	8.647158	Sitting_Type
14:16:28.878	0.23463893	4.4270144	7.970541	-0.11873266	-0.008150164	-0.001500285	0.47311693	4.6014338	8.647158	Sitting_Type
14:16:28.900	0.23463893	4.4270144	7.970541	-0.11873266	-0.008150164	-0.001500285	0.47311693	4.6014338	8.647158	Sitting_Type
14:16:28.923	0.23463893	4.4270144	7.970541	-0.11873266	-0.008150164	-0.001500285	0.47311693	4.6014338	8.647158	Sitting_Type
14:16:28.945	0.23463893	4.4270144	7.970541	-0.11873266	-0.008150164	-0.001500285	0.47311693	4.6014338	8.647158	Sitting_Type
14:16:28.967	0.23463893	4.4270144	7.970541	-0.09368718	0.16838989	-0.0069980724	0.27933118	4.632449	8.639027	Sitting_Type
14:16:28.990	0.23463893	4.4270144	7.970541	-0.09368718	0.16838989	-0.0069980724	0.27933118	4.632449	8.639027	Sitting_Type
14:16:29.012	0.23463893	4.4270144	7.970541	-0.09368718	0.16838989	-0.0069980724	0.27933118	4.632449	8.639027	Sitting_Type
14:16:29.034	0.23463893	4.4270144	7.970541	-0.09368718	0.16838989	-0.0069980724	0.27933118	4.632449	8.639027	Sitting_Type
14:16:29.056	0.23463893	4.4270144	7.970541	-0.09368718	0.16838989	-0.0069980724	0.27933118	4.632449	8.639027	Sitting_Type
14:16:29.077	0.505192	4.5251794	7.953781	-0.09368718	0.16838989	-0.0069980724	0.27933118	4.632449	8.639027	Sitting_Type
14:16:29.099	0.505192	4.5251794	7.953781	-0.09368718	0.16838989	-0.0069980724	0.27933118	4.632449	8.639027	Sitting_Type
14:16:29.120	0.505192	4.5251794	7.953781	-0.09368718	0.16838989	-0.0069980724	0.27933118	4.632449	8.639027	Sitting_Type
14:16:29.141	0.505192	4.5251794	7.953781	0.022988081	-0.061295442	0.03881682	0.14520364	4.6779895	8.617753	Sitting_Type
14:16:29.162	0.505192	4.5251794	7.953781	0.022988081	-0.061295442	0.03881682	0.14520364	4.6779895	8.617753	Sitting_Type
14:16:29.183	0.505192	4.5251794	7.953781	0.022988081	-0.061295442	0.03881682	0.14520364	4.6779895	8.617753	Sitting_Type
14:16:29.205	0.505192	4.5251794	7.953781	0.022988081	-0.061295442	0.03881682	0.14520364	4.6779895	8.617753	Sitting_Type
14:16:29.227	0.505192	4.5251794	7.953781	0.022988081	-0.061295442	0.03881682	0.14520364	4.6779895	8.617753	Sitting_Type
14:16:29.249	0.505192	4.5251794	7.953781	0.022988081	-0.061295442	0.03881682	0.14520364	4.6779895	8.617753	Sitting_Type
14:16:29.270	-0.019154198	4.434197	8.822903	0.022988081	-0.061295442	0.03881682	0.14520364	4.6779895	8.617753	Sitting_Type
14:16:29.291	-0.019154198	4.434197	8.822903	0.022988081	-0.061295442	0.03881682	0.14520364	4.6779895	8.617753	Sitting_Type
14:16:29.312	-0.019154198	4.434197	8.822903	0.07796595	-0.40276912	0.043703742	0.23611492	4.67276	8.618581	Sitting_Type
14:16:29.333	-0.019154198	4.434197	8.822903	0.07796595	-0.40276912	0.043703742	0.23611492	4.67276	8.618581	Sitting_Type
14:16:29.354	-0.019154198	4.434197	8.822903	0.07796595	-0.40276912	0.043703742	0.23611492	4.67276	8.618581	Sitting_Type
14:16:29.375	-0.019154198	4.434197	8.822903	0.07796595	-0.40276912	0.043703742	0.23611492	4.67276	8.618581	Sitting_Type
14:16:29.398	-0.019154198	4.434197	8.822903	0.07796595	-0.40276912	0.043703742	0.23611492	4.67276	8.618581	Sitting_Type
14:16:29.421	-0.019154198	4.434197	8.822903	0.07796595	-0.40276912	0.043703742	0.23611492	4.67276	8.618581	Sitting_Type
14:16:29.442	-0.019154198	4.434197	8.822903	0.07796595	-0.40276912	0.043703742	0.23611492	4.67276	8.618581	Sitting_Type
14:16:29.463	-0.19393626	4.364763	8.427847	0.07796595	-0.40276912	0.043703742	0.23611492	4.67276	8.618581	Sitting_Type
14:16:29.493	-0.19393626	4.364763	8.427847	0.32414466	0.26368487	0.19275486	0.4952309	4.77222	8.552836	Sitting_Type
14:16:29.514	-0.19393626	4.364763	8.427847	0.32414466	0.26368487	0.19275486	0.4952309	4.77222	8.552836	Sitting_Type
14:16:29.535	-0.19393626	4.364763	8.427847	0.32414466	0.26368487	0.19275486	0.4952309	4.77222	8.552836	Sitting_Type
14:16:29.556	-0.19393626	4.364763	8.427847	0.32414466	0.26368487	0.19275486	0.4952309	4.77222	8.552836	Sitting_Type
14:16:29.578	-0.19393626	4.364763	8.427847	0.32414466	0.26368487	0.19275486	0.4952309	4.77222	8.552836	Sitting_Type
14:16:29.600	-0.19393626	4.364763	8.427847	0.32414466	0.26368487	0.19275486	0.4952309	4.77222	8.552836	Sitting_Type
14:16:29.623	-0.19393626	4.364763	8.427847	0.32414466	0.26368487	0.19275486	0.4952309	4.77222	8.552836	Sitting_Type
14:16:29.645	-0.19393626	4.364763	8.427847	0.32414466	0.26368487	0.19275486	0.4952309	4.77222	8.552836	Sitting_Type
14:16:29.666	0.35914123	4.7526355	8.075889	0.13477643	-0.57992005	-0.12122987	0.40306678	5.1194644	8.354579	Sitting_Type
14:16:29.687	0.35914123	4.7526355	8.075889	0.13477643	-0.57992005	-0.12122987	0.40306678	5.1194644	8.354579	Sitting_Type
14:16:29.723	0.35914123	4.7526355	8.075889	0.13477643	-0.57992005	-0.12122987	0.40306678	5.1194644	8.354579	Sitting_Type
14:16:29.744	0.35914123	4.7526355	8.075889	0.13477643	-0.57992005	-0.12122987	0.40306678	5.1194644	8.354579	Sitting_Type
14:16:29.765	0.35914123	4.7526355	8.075889	0.13477643	-0.57992005	-0.12122987	0.40306678	5.1194644	8.354579	Sitting_Type
14:16:29.786	0.35914123	4.7526355	8.075889	0.13477643	-0.57992005	-0.12122987	0.40306678	5.1194644	8.354579	Sitting_Type
14:16:29.807	0.35914123	4.7526355	8.075889	0.13477643	-0.57992005	-0.12122987	0.40306678	5.1194644	8.354579	Sitting_Type
14:16:29.831	0.35914123	4.7526355	8.075889	0.13477643	-0.57992005	-0.12122987	0.40306678	5.1194644	8.354579	Sitting_Type
14:16:29.853	0.35914123	4.7526355	8.075889	-0.14805418	0.02972348	-0.021047974	0.7452995	5.0511155	8.372642	Sitting_Type
14:16:29.875	-0.1340794	4.8316464	8.554744	-0.14805418	0.02972348	-0.021047974	0.7452995	5.0511155	8.372642	Sitting_Type
14:16:29.896	-0.1340794	4.8316464	8.554744	-0.14805418	0.02972348	-0.021047974	0.7452995	5.0511155	8.372642	Sitting_Type
14:16:29.916	-0.1340794	4.8316464	8.554744	-0.14805418	0.02972348	-0.021047974	0.7452995	5.0511155	8.372642	Sitting_Type
14:16:29.937	-0.1340794	4.8316464	8.554744	-0.14805418	0.02972348	-0.021047974	0.7452995	5.0511155	8.372642	Sitting_Type
14:16:29.958	-0.1340794	4.8316464	8.554744	-0.14805418	0.02972348	-0.021047974	0.7452995	5.0511155	8.372642	Sitting_Type
14:16:29.995	-0.1340794	4.8316464	8.554744	-0.14805418	0.02972348	-0.021047974	0.7452995	5.0511155	8.372642	Sitting_Type
14:16:30.016	-0.1340794	4.8316464	8.554744	-0.14805418	0.02972348	-0.021047974	0.7452995	5.0511155	8.372642	Sitting_Type
14:16:30.038	-0.1340794	4.8316464	8.554744	-0.033822387	0.23863938	0.05042326	0.67650396	4.981973	8.419777	Sitting_Type
14:16:30.059	0.6296943	4.8771377	8.3129225	-0.033822387	0.23863938	0.05042326	0.67650396	4.981973	8.419777	Sitting_Type
14:16:30.081	0.6296943	4.8771377	8.3129225	-0.033822387	0.23863938	0.05042326	0.67650396	4.981973	8.419777	Sitting_Type
14:16:30.102	0.6296943	4.8771377	8.3129225	-0.033822387	0.23863938	0.05042326	0.67650396	4.981973	8.419777	Sitting_Type
14:16:30.123	0.6296943	4.8771377	8.3129225	-0.033822387	0.23863938	0.05042326	0.67650396	4.981973	8.419777	Sitting_Type
14:16:30.144	0.6296943	4.8771377	8.3129225	-0.033822387	0.23863938	0.05042326	0.67650396	4.981973	8.419777	Sitting_Type
14:16:30.166	0.6296943	4.8771377	8.3129225	-0.033822387	0.23863938	0.05042326	0.67650396	4.981973	8.419777	Sitting_Type
14:16:30.187	0.6296943	4.8771377	8.3129225	-0.033822387	0.23863938	0.05042326	0.67650396	4.981973	8.419777	Sitting_Type
14:16:30.207	0.6296943	4.8771377	8.3129225	-0.19386908	-0.06007371	0.10051421	0.7365919	5.0695734	8.362248	Sitting_Type
14:16:30.228	0.6296943	4.8771377	8.3129225	-0.19386908	-0.06007371	0.10051421	0.7365919	5.0695734	8.362248	Sitting_Type
14:16:30.256	0.6296943	4.8771377	8.3129225	-0.19386908	-0.06007371	0.10051421	0.7365919	5.0695734	8.362248	Sitting_Type
14:16:30.276	0.41181526	4.819675	7.6736507	-0.19386908	-0.06007371	0.10051421	0.7365919	5.0695734	8.362248	Sitting_Type
14:16:30.297	0.41181526	4.819675	7.6736507	-0.19386908	-0.06007371	0.10051421	0.7365919	5.0695734	8.362248	Sitting_Type
14:16:30.320	0.41181526	4.819675	7.6736507	-0.19386908	-0.06007371	0.10051421	0.7365919	5.0695734	8.362248	Sitting_Type
14:16:30.342	0.41181526	4.819675	7.6736507	-0.19386908	-0.06007371	0.10051421	0.7365919	5.0695734	8.362248	Sitting_Type
14:16:30.365	0.41181526	4.819675	7.6736507	-0.19386908	-0.06007371	0.10051421	0.7365919	5.0695734	8.362248	Sitting_Type
14:16:30.387	0.41181526	4.819675	7.6736507	0.11339613	0.31621927	0.0027757715	0.7365919	5.0695734	8.362248	Sitting_Type
14:16:30.410	0.41181526	4.819675	7.6736507	0.11339613	0.31621927	0.0027757715	0.39725378	5.040571	8.402688	Sitting_Type
14:16:30.433	0.41181526	4.819675	7.6736507	0.11339613	0.31621927	0.0027757715	0.39725378	5.040571	8.402688	Sitting_Type
14:16:30.454	0.41181526	4.819675	7.6736507	0.11339613	0.31621927	0.0027757715	0.39725378	5.040571	8.402688	Sitting_Type
14:16:30.476	1.0606637	4.9393888	8.684034	0.11339613	0.31621927	0.0027757715	0.39725378	5.040571	8.402688	Sitting_Type
14:16:30.497	1.0606637	4.9393888	8.684034	0.11339613	0.31621927	0.0027757715	0.39725378	5.040571	8.402688	Sitting_Type
14:16:30.519	1.0606637	4.9393888	8.684034	0.11339613	0.31621927	0.0027757715	0.39725378	5.040571	8.402688	Sitting_Type
14:16:30.542	1.0606637	4.9393888	8.684034	0.11339613	0.31621927	0.0027757715	0.39725378	5.040571	8.402688	Sitting_Type
14:16:30.564	1.0606637	4.9393888	8.684034	0.11339613	0.31621927	0.0027757715	0.39725378	5.040571	8.402688	Sitting_Type
14:16:30.587	1.0606637	4.9393888	8.684034	0.09629191	0.23741767	-0.04242826	0.1291225	5.1991544	8.313993	Sitting_Type
14:16:30.610	1.0606637	4.9393888	8.684034	0.09629191	0.23741767	-0.04242826	0.1291225	5.1991544	8.313993	Sitting_Type
14:16:30.634	1.0606637	4.9393888	8.684034	0.09629191	0.23741767	-0.04242826	0.1291225	5.1991544	8.313993	Sitting_Type
14:16:30.657	0.2466103	5.3631754	6.960157	0.09629191	0.23741767	-0.04242826	0.1291225	5.1991544	8.313993	Sitting_Type
14:16:30.679	0.2466103	5.3631754	6.960157	0.09629191	0.23741767	-0.04242826	0.1291225	5.1991544	8.313993	Sitting_Type
14:16:30.717	0.2466103	5.3631754	6.960157	0.09629191	0.23741767	-0.04242826	0.1291225	5.1991544	8.313993	Sitting_Type
14:16:30.738	0.2466103	5.3631754	6.960157	0.09629191	0.23741767	-0.04242826	0.1291225	5.1991544	8.313993	Sitting_Type
14:16:30.759	0.2466103	5.3631754	6.960157	-0.090632856	-0.25493973	-0.02654576	0.055442486	5.1959157	8.316833	Sitting_Type
14:16:30.780	0.2466103	5.3631754	6.960157	-0.090632856	-0.25493973	-0.02654576	0.055442486	5.1959157	8.316833	Sitting_Type
14:16:30.802	0.2466103	5.3631754	6.960157	-0.090632856	-0.25493973	-0.02654576	0.055442486	5.1959157	8.316833	Sitting_Type
14:16:30.824	0.2466103	5.3631754	6.960157	-0.090632856	-0.25493973	-0.02654576	0.055442486	5.1959157	8.316833	Sitting_Type
14:16:30.846	0.2466103	5.3631754	6.960157	-0.090632856	-0.25493973	-0.02654576	0.055442486	5.1959157	8.316833	Sitting_Type
14:16:30.867	-0.2657645	5.2219133	7.439012	-0.090632856	-0.25493973	-0.02654576	0.055442486	5.1959157	8.316833	Sitting_Type
14:16:30.889	-0.2657645	5.2219133	7.439012	-0.090632856	-0.25493973	-0.02654576	0.055442486	5.1959157	8.316833	Sitting_Type
14:16:30.912	-0.2657645	5.2219133	7.439012	-0.090632856	-0.25493973	-0.02654576	0.055442486	5.1959157	8.316833	Sitting_Type
14:16:30.934	-0.2657645	5.2219133	7.439012	-0.075972095	0.02605829	-0.029600086	0.05336882	5.1823277	8.325321	Sitting_Type
14:16:30.956	-0.2657645	5.2219133	7.439012	-0.075972095	0.02605829	-0.029600086	0.05336882	5.1823277	8.325321	Sitting_Type
14:16:30.978	-0.2657645	5.2219133	7.439012	-0.075972095	0.02605829	-0.029600086	0.05336882	5.1823277	8.325321	Sitting_Type
14:16:31.001	-0.2657645	5.2219133	7.439012	-0.075972095	0.02605829	-0.029600086	0.05336882	5.1823277	8.325321	Sitting_Type
14:16:31.023	-0.2657645	5.2219133	7.439012	-0.075972095	0.02605829	-0.029600086	0.05336882	5.1823277	8.325321	Sitting_Type
14:16:31.045	-0.2657645	5.2219133	7.439012	-0.075972095	0.02605829	-0.029600086	0.05336882	5.1823277	8.325321	Sitting_Type
14:16:31.067	-0.14365649	4.9178405	7.59464	-0.075972095	0.02605829	-0.029600086	0.05336882	5.1823277	8.325321	Sitting_Type
14:16:31.090	-0.14365649	4.9178405	7.59464	-0.075972095	0.02605829	-0.029600086	0.05336882	5.1823277	8.325321	Sitting_Type
14:16:31.113	-0.14365649	4.9178405	7.59464	0.06635951	-0.03197391	-0.0021111502	0.03409969	5.162238	8.337895	Sitting_Type
14:16:31.136	-0.14365649	4.9178405	7.59464	0.06635951	-0.03197391	-0.0021111502	0.03409969	5.162238	8.337895	Sitting_Type
14:16:31.159	-0.14365649	4.9178405	7.59464	0.06635951	-0.03197391	-0.0021111502	0.03409969	5.162238	8.337895	Sitting_Type
14:16:31.183	-0.14365649	4.9178405	7.59464	0.06635951	-0.03197391	-0.0021111502	0.03409969	5.162238	8.337895	Sitting_Type
14:16:31.214	-0.14365649	4.9178405	7.59464	0.06635951	-0.03197391	-0.0021111502	0.03409969	5.162238	8.337895	Sitting_Type
14:16:31.237	-0.14365649	4.9178405	7.59464	0.06635951	-0.03197391	-0.0021111502	0.03409969	5.162238	8.337895	Sitting_Type
14:16:31.259	-0.09337672	5.0830455	8.492493	0.06635951	-0.03197391	-0.0021111502	0.03409969	5.162238	8.337895	Sitting_Type
14:16:31.282	-0.09337672	5.0830455	8.492493	0.06635951	-0.03197391	-0.0021111502	0.03409969	5.162238	8.337895	Sitting_Type
14:16:31.304	-0.09337672	5.0830455	8.492493	-0.0723069	-0.014869682	0.014993076	0.04646905	5.172976	8.331176	Sitting_Type
14:16:31.327	-0.09337672	5.0830455	8.492493	-0.0723069	-0.014869682	0.014993076	0.04646905	5.172976	8.331176	Sitting_Type
14:16:31.350	-0.09337672	5.0830455	8.492493	-0.0723069	-0.014869682	0.014993076	0.04646905	5.172976	8.331176	Sitting_Type
14:16:31.374	-0.09337672	5.0830455	8.492493	-0.0723069	-0.014869682	0.014993076	0.04646905	5.172976	8.331176	Sitting_Type
14:16:31.397	-0.09337672	5.0830455	8.492493	-0.0723069	-0.014869682	0.014993076	0.04646905	5.172976	8.331176	Sitting_Type
14:16:31.420	-0.09337672	5.0830455	8.492493	-0.0723069	-0.014869682	0.014993076	0.04646905	5.172976	8.331176	Sitting_Type
14:16:31.443	-0.09337672	5.0830455	8.492493	-0.0723069	-0.014869682	0.014993076	0.04646905	5.172976	8.331176	Sitting_Type
14:16:31.466	-0.06943397	4.9872746	7.6113997	-0.1425564	0.0040671406	-0.090686604	0.023050549	5.1033216	8.374124	Sitting_Type
14:16:31.488	-0.06943397	4.9872746	7.6113997	-0.1425564	0.0040671406	-0.090686604	0.023050549	5.1033216	8.374124	Sitting_Type
14:16:31.510	-0.06943397	4.9872746	7.6113997	-0.1425564	0.0040671406	-0.090686604	0.023050549	5.1033216	8.374124	Sitting_Type
14:16:31.533	-0.06943397	4.9872746	7.6113997	-0.1425564	0.0040671406	-0.090686604	0.023050549	5.1033216	8.374124	Sitting_Type
14:16:31.555	-0.06943397	4.9872746	7.6113997	-0.1425564	0.0040671406	-0.090686604	0.023050549	5.1033216	8.374124	Sitting_Type
14:16:31.578	-0.06943397	4.9872746	7.6113997	-0.1425564	0.0040671406	-0.090686604	0.023050549	5.1033216	8.374124	Sitting_Type
14:16:31.601	-0.06943397	4.9872746	7.6113997	-0.1425564	0.0040671406	-0.090686604	0.023050549	5.1033216	8.374124	Sitting_Type
14:16:31.624	-0.06943397	4.9872746	7.6113997	-0.1425564	0.0040671406	-0.090686604	0.023050549	5.1033216	8.374124	Sitting_Type
14:16:31.646	-0.06943397	4.9872746	7.6113997	-0.1425564	0.0040671406	-0.090686604	0.023050549	5.1033216	8.374124	Sitting_Type
14:16:31.669	0.14844504	5.106988	8.28898	0.12316998	-0.0038741073	0.03881682	-0.10100114	4.8382688	8.529439	Sitting_Type
14:16:31.693	0.14844504	5.106988	8.28898	0.12316998	-0.0038741073	0.03881682	-0.10100114	4.8382688	8.529439	Sitting_Type
14:16:31.716	0.14844504	5.106988	8.28898	0.12316998	-0.0038741073	0.03881682	-0.10100114	4.8382688	8.529439	Sitting_Type
14:16:31.739	0.14844504	5.106988	8.28898	0.12316998	-0.0038741073	0.03881682	-0.10100114	4.8382688	8.529439	Sitting_Type
14:16:31.761	0.14844504	5.106988	8.28898	0.12316998	-0.0038741073	0.03881682	-0.10100114	4.8382688	8.529439	Sitting_Type
14:16:31.783	0.14844504	5.106988	8.28898	0.12316998	-0.0038741073	0.03881682	-0.10100114	4.8382688	8.529439	Sitting_Type
14:16:31.806	0.14844504	5.106988	8.28898	0.12316998	-0.0038741073	0.03881682	-0.10100114	4.8382688	8.529439	Sitting_Type
14:16:31.828	0.14844504	5.106988	8.28898	0.12316998	-0.0038741073	0.03881682	-0.10100114	4.8382688	8.529439	Sitting_Type
14:16:31.852	0.14844504	5.106988	8.28898	0.107898355	-0.2708222	0.06691663	0.40242463	5.136953	8.343867	Sitting_Type
14:16:31.876	-0.44054657	4.723904	8.626573	0.107898355	-0.2708222	0.06691663	0.40242463	5.136953	8.343867	Sitting_Type
14:16:31.899	-0.44054657	4.723904	8.626573	0.107898355	-0.2708222	0.06691663	0.40242463	5.136953	8.343867	Sitting_Type
14:16:31.922	-0.44054657	4.723904	8.626573	0.107898355	-0.2708222	0.06691663	0.40242463	5.136953	8.343867	Sitting_Type
14:16:31.943	-0.44054657	4.723904	8.626573	0.107898355	-0.2708222	0.06691663	0.40242463	5.136953	8.343867	Sitting_Type
14:16:31.964	-0.44054657	4.723904	8.626573	0.107898355	-0.2708222	0.06691663	0.40242463	5.136953	8.343867	Sitting_Type
14:16:31.985	-0.44054657	4.723904	8.626573	0.107898355	-0.2708222	0.06691663	0.40242463	5.136953	8.343867	Sitting_Type
14:16:32.009	-0.44054657	4.723904	8.626573	0.10973095	0.2667392	0.021101728	0.512943	5.2856956	8.24431	Sitting_Type
14:16:32.030	-0.44054657	4.723904	8.626573	0.10973095	0.2667392	0.021101728	0.512943	5.2856956	8.24431	Sitting_Type
14:16:32.053	-0.44054657	4.723904	8.626573	0.10973095	0.2667392	0.021101728	0.512943	5.2856956	8.24431	Sitting_Type
14:16:32.074	0.06943397	5.1045938	8.200391	0.10973095	0.2667392	0.021101728	0.512943	5.2856956	8.24431	Sitting_Type
14:16:32.095	0.06943397	5.1045938	8.200391	0.10973095	0.2667392	0.021101728	0.512943	5.2856956	8.24431	Sitting_Type
14:16:32.116	0.06943397	5.1045938	8.200391	0.10973095	0.2667392	0.021101728	0.512943	5.2856956	8.24431	Sitting_Type
14:16:32.154	0.06943397	5.1045938	8.200391	0.10973095	0.2667392	0.021101728	0.512943	5.2856956	8.24431	Sitting_Type
14:16:32.175	0.06943397	5.1045938	8.200391	0.10973095	0.2667392	0.021101728	0.512943	5.2856956	8.24431	Sitting_Type
14:16:32.196	0.06943397	5.1045938	8.200391	-0.048483156	-0.080843136	-0.15971439	0.28242916	5.090123	8.377422	Sitting_Type
14:16:32.217	0.06943397	5.1045938	8.200391	-0.048483156	-0.080843136	-0.15971439	0.28242916	5.090123	8.377422	Sitting_Type
14:16:32.238	0.06943397	5.1045938	8.200391	-0.048483156	-0.080843136	-0.15971439	0.28242916	5.090123	8.377422	Sitting_Type
14:16:32.259	0.12929083	5.073468	7.7047763	-0.048483156	-0.080843136	-0.15971439	0.28242916	5.090123	8.377422	Sitting_Type
14:16:32.286	0.12929083	5.073468	7.7047763	-0.048483156	-0.080843136	-0.15971439	0.28242916	5.090123	8.377422	Sitting_Type
14:16:32.307	0.12929083	5.073468	7.7047763	-0.048483156	-0.080843136	-0.15971439	0.28242916	5.090123	8.377422	Sitting_Type
14:16:32.328	0.12929083	5.073468	7.7047763	-0.048483156	-0.080843136	-0.15971439	0.28242916	5.090123	8.377422	Sitting_Type
14:16:32.350	0.12929083	5.073468	7.7047763	-0.048483156	-0.080843136	-0.15971439	0.28242916	5.090123	8.377422	Sitting_Type
14:16:32.372	0.12929083	5.073468	7.7047763	0.010159912	-0.06434977	-0.03937393	0.23788507	4.9774346	8.446236	Sitting_Type
14:16:32.393	0.12929083	5.073468	7.7047763	0.010159912	-0.06434977	-0.03937393	0.23788507	4.9774346	8.446236	Sitting_Type
14:16:32.413	0.12929083	5.073468	7.7047763	0.010159912	-0.06434977	-0.03937393	0.23788507	4.9774346	8.446236	Sitting_Type
14:16:32.434	0.12929083	5.073468	7.7047763	0.010159912	-0.06434977	-0.03937393	0.23788507	4.9774346	8.446236	Sitting_Type
14:16:32.456	0.12929083	5.073468	7.7047763	0.010159912	-0.06434977	-0.03937393	0.23788507	4.9774346	8.446236	Sitting_Type
14:16:32.484	0.083799616	4.9393888	8.432636	0.010159912	-0.06434977	-0.03937393	0.23788507	4.9774346	8.446236	Sitting_Type
14:16:32.505	0.083799616	4.9393888	8.432636	0.010159912	-0.06434977	-0.03937393	0.23788507	4.9774346	8.446236	Sitting_Type
14:16:32.527	0.083799616	4.9393888	8.432636	0.010159912	-0.06434977	-0.03937393	0.23788507	4.9774346	8.446236	Sitting_Type
14:16:32.549	0.083799616	4.9393888	8.432636	-0.1847061	0.08470135	0.027821247	0.5108708	4.6739893	8.605998	Sitting_Type
14:16:32.571	0.083799616	4.9393888	8.432636	-0.1847061	0.08470135	0.027821247	0.5108708	4.6739893	8.605998	Sitting_Type
14:16:32.593	0.083799616	4.9393888	8.432636	-0.1847061	0.08470135	0.027821247	0.5108708	4.6739893	8.605998	Sitting_Type
14:16:32.615	0.083799616	4.9393888	8.432636	-0.1847061	0.08470135	0.027821247	0.5108708	4.6739893	8.605998	Sitting_Type
14:16:32.636	0.083799616	4.9393888	8.432636	-0.1847061	0.08470135	0.027821247	0.5108708	4.6739893	8.605998	Sitting_Type
14:16:32.663	0.47167215	5.114171	7.513234	-0.1847061	0.08470135	0.027821247	0.5108708	4.6739893	8.605998	Sitting_Type
14:16:32.683	0.47167215	5.114171	7.513234	-0.1847061	0.08470135	0.027821247	0.5108708	4.6739893	8.605998	Sitting_Type
14:16:32.705	0.47167215	5.114171	7.513234	-0.1847061	0.08470135	0.027821247	0.5108708	4.6739893	8.605998	Sitting_Type
14:16:32.726	0.47167215	5.114171	7.513234	-0.1847061	0.08470135	0.027821247	0.5108708	4.6739893	8.605998	Sitting_Type
14:16:32.748	0.47167215	5.114171	7.513234	0.07552249	-0.002652377	0.025988651	0.44816637	4.5703273	8.664966	Sitting_Type
14:16:32.771	0.47167215	5.114171	7.513234	0.07552249	-0.002652377	0.025988651	0.44816637	4.5703273	8.664966	Sitting_Type
14:16:32.793	0.47167215	5.114171	7.513234	0.07552249	-0.002652377	0.025988651	0.44816637	4.5703273	8.664966	Sitting_Type
14:16:32.815	0.47167215	5.114171	7.513234	0.07552249	-0.002652377	0.025988651	0.44816637	4.5703273	8.664966	Sitting_Type
14:16:32.839	0.47167215	5.114171	7.513234	0.07552249	-0.002652377	0.025988651	0.44816637	4.5703273	8.664966	Sitting_Type
14:16:32.861	0.1987248	4.4916596	9.033599	0.07552249	-0.002652377	0.025988651	0.44816637	4.5703273	8.664966	Sitting_Type
14:16:32.881	0.1987248	4.4916596	9.033599	0.07552249	-0.002652377	0.025988651	0.44816637	4.5703273	8.664966	Sitting_Type
14:16:32.905	0.1987248	4.4916596	9.033599	0.07552249	-0.002652377	0.025988651	0.44816637	4.5703273	8.664966	Sitting_Type
14:16:32.926	0.1987248	4.4916596	9.033599	0.18792169	-0.027697852	-0.02654576	0.38540584	4.543285	8.682189	Sitting_Type
14:16:32.947	0.1987248	4.4916596	9.033599	0.18792169	-0.027697852	-0.02654576	0.38540584	4.543285	8.682189	Sitting_Type
14:16:32.968	0.1987248	4.4916596	9.033599	0.18792169	-0.027697852	-0.02654576	0.38540584	4.543285	8.682189	Sitting_Type
14:16:32.989	0.1987248	4.4916596	9.033599	0.18792169	-0.027697852	-0.02654576	0.38540584	4.543285	8.682189	Sitting_Type
14:16:33.020	0.1987248	4.4916596	9.033599	0.18792169	-0.027697852	-0.02654576	0.38540584	4.543285	8.682189	Sitting_Type
14:16:33.041	0.1987248	4.4916596	9.033599	0.18792169	-0.027697852	-0.02654576	0.38540584	4.543285	8.682189	Sitting_Type
14:16:33.062	0.5554718	4.486871	9.340066	0.18792169	-0.027697852	-0.02654576	0.38540584	4.543285	8.682189	Sitting_Type
14:16:33.083	0.5554718	4.486871	9.340066	0.18792169	-0.027697852	-0.02654576	0.38540584	4.543285	8.682189	Sitting_Type
14:16:33.105	0.5554718	4.486871	9.340066	0.24289957	-0.30136546	-0.027156625	0.61281157	4.778379	8.541774	Sitting_Type
14:16:33.127	0.5554718	4.486871	9.340066	0.24289957	-0.30136546	-0.027156625	0.61281157	4.778379	8.541774	Sitting_Type
14:16:33.150	0.5554718	4.486871	9.340066	0.24289957	-0.30136546	-0.027156625	0.61281157	4.778379	8.541774	Sitting_Type
14:16:33.173	0.5554718	4.486871	9.340066	0.24289957	-0.30136546	-0.027156625	0.61281157	4.778379	8.541774	Sitting_Type
14:16:33.194	0.5554718	4.486871	9.340066	0.24289957	-0.30136546	-0.027156625	0.61281157	4.778379	8.541774	Sitting_Type
14:16:33.216	0.5554718	4.486871	9.340066	0.24289957	-0.30136546	-0.027156625	0.61281157	4.778379	8.541774	Sitting_Type
14:16:33.241	0.5554718	4.486871	9.340066	0.24289957	-0.30136546	-0.027156625	0.61281157	4.778379	8.541774	Sitting_Type
14:16:33.263	0.8643332	4.6903844	8.025609	0.24289957	-0.30136546	-0.027156625	0.61281157	4.778379	8.541774	Sitting_Type
14:16:33.288	0.8643332	4.6903844	8.025609	0.1317221	-0.14070791	0.09868162	0.76747894	4.375871	8.7425995	Sitting_Type
14:16:33.309	0.8643332	4.6903844	8.025609	0.1317221	-0.14070791	0.09868162	0.76747894	4.375871	8.7425995	Sitting_Type
14:16:33.331	0.8643332	4.6903844	8.025609	0.1317221	-0.14070791	0.09868162	0.76747894	4.375871	8.7425995	Sitting_Type
14:16:33.352	0.8643332	4.6903844	8.025609	0.1317221	-0.14070791	0.09868162	0.76747894	4.375871	8.7425995	Sitting_Type
14:16:33.373	0.8643332	4.6903844	8.025609	0.1317221	-0.14070791	0.09868162	0.76747894	4.375871	8.7425995	Sitting_Type
14:16:33.394	0.8643332	4.6903844	8.025609	0.1317221	-0.14070791	0.09868162	0.76747894	4.375871	8.7425995	Sitting_Type
14:16:33.424	0.8643332	4.6903844	8.025609	0.1317221	-0.14070791	0.09868162	0.76747894	4.375871	8.7425995	Sitting_Type
14:16:33.445	0.8643332	4.6903844	8.025609	0.1317221	-0.14070791	0.09868162	0.76747894	4.375871	8.7425995	Sitting_Type
14:16:33.466	1.5227587	3.7949257	8.461368	-0.04481796	-0.049078137	0.019269133	0.79163206	4.4028244	8.726901	Sitting_Type
14:16:33.487	1.5227587	3.7949257	8.461368	-0.04481796	-0.049078137	0.019269133	0.79163206	4.4028244	8.726901	Sitting_Type
14:16:33.508	1.5227587	3.7949257	8.461368	-0.04481796	-0.049078137	0.019269133	0.79163206	4.4028244	8.726901	Sitting_Type
14:16:33.530	1.5227587	3.7949257	8.461368	-0.04481796	-0.049078137	0.019269133	0.79163206	4.4028244	8.726901	Sitting_Type
14:16:33.551	1.5227587	3.7949257	8.461368	-0.04481796	-0.049078137	0.019269133	0.79163206	4.4028244	8.726901	Sitting_Type
14:16:33.573	1.5227587	3.7949257	8.461368	-0.04481796	-0.049078137	0.019269133	0.79163206	4.4028244	8.726901	Sitting_Type
14:16:33.594	1.5227587	3.7949257	8.461368	-0.04481796	-0.049078137	0.019269133	0.79163206	4.4028244	8.726901	Sitting_Type
14:16:33.615	1.5227587	3.7949257	8.461368	-0.04481796	-0.049078137	0.019269133	0.79163206	4.4028244	8.726901	Sitting_Type
14:16:33.636	1.5227587	3.7949257	8.461368	-0.03321152	0.07065145	-0.001500285	0.81187004	4.3390408	8.756937	Sitting_Type
14:16:33.657	1.5227587	3.7949257	8.461368	-0.03321152	0.07065145	-0.001500285	0.81187004	4.3390408	8.756937	Sitting_Type
14:16:33.679	0.87630457	4.309695	8.2339115	-0.03321152	0.07065145	-0.001500285	0.81187004	4.3390408	8.756937	Sitting_Type
14:16:33.702	0.87630457	4.309695	8.2339115	-0.03321152	0.07065145	-0.001500285	0.81187004	4.3390408	8.756937	Sitting_Type
14:16:33.725	0.87630457	4.309695	8.2339115	-0.03321152	0.07065145	-0.001500285	0.81187004	4.3390408	8.756937	Sitting_Type
14:16:33.747	0.87630457	4.309695	8.2339115	-0.03321152	0.07065145	-0.001500285	0.81187004	4.3390408	8.756937	Sitting_Type
14:16:33.769	0.87630457	4.309695	8.2339115	-0.03321152	0.07065145	-0.001500285	0.81187004	4.3390408	8.756937	Sitting_Type
14:16:33.791	0.87630457	4.309695	8.2339115	-0.03321152	0.07065145	-0.001500285	0.81187004	4.3390408	8.756937	Sitting_Type
14:16:33.814	0.87630457	4.309695	8.2339115	0.060861725	0.24841323	0.05714278	0.5975033	4.500992	8.692206	Sitting_Type
14:16:33.837	0.87630457	4.309695	8.2339115	0.060861725	0.24841323	0.05714278	0.5975033	4.500992	8.692206	Sitting_Type
14:16:33.858	0.87630457	4.309695	8.2339115	0.060861725	0.24841323	0.05714278	0.5975033	4.500992	8.692206	Sitting_Type
14:16:33.878	0.42378664	4.225895	8.334471	0.060861725	0.24841323	0.05714278	0.5975033	4.500992	8.692206	Sitting_Type
14:16:33.908	0.42378664	4.225895	8.334471	0.060861725	0.24841323	0.05714278	0.5975033	4.500992	8.692206	Sitting_Type
14:16:33.929	0.42378664	4.225895	8.334471	0.060861725	0.24841323	0.05714278	0.5975033	4.500992	8.692206	Sitting_Type
14:16:33.950	0.42378664	4.225895	8.334471	0.060861725	0.24841323	0.05714278	0.5975033	4.500992	8.692206	Sitting_Type
14:16:33.971	0.42378664	4.225895	8.334471	0.060861725	0.24841323	0.05714278	0.5975033	4.500992	8.692206	Sitting_Type
14:16:33.994	0.42378664	4.225895	8.334471	0.06635951	0.12990537	-0.017993646	0.47372913	4.5161843	8.691953	Sitting_Type
14:16:34.016	0.42378664	4.225895	8.334471	0.06635951	0.12990537	-0.017993646	0.47372913	4.5161843	8.691953	Sitting_Type
14:16:34.038	0.42378664	4.225895	8.334471	0.06635951	0.12990537	-0.017993646	0.47372913	4.5161843	8.691953	Sitting_Type
14:16:34.059	0.42378664	4.225895	8.334471	0.06635951	0.12990537	-0.017993646	0.47372913	4.5161843	8.691953	Sitting_Type
14:16:34.079	0.7685622	4.470111	8.858817	0.06635951	0.12990537	-0.017993646	0.47372913	4.5161843	8.691953	Sitting_Type
14:16:34.100	0.7685622	4.470111	8.858817	0.06635951	0.12990537	-0.017993646	0.47372913	4.5161843	8.691953	Sitting_Type
14:16:34.121	0.7685622	4.470111	8.858817	0.06635951	0.12990537	-0.017993646	0.47372913	4.5161843	8.691953	Sitting_Type
14:16:34.142	0.7685622	4.470111	8.858817	0.06635951	0.12990537	-0.017993646	0.47372913	4.5161843	8.691953	Sitting_Type
14:16:34.163	0.7685622	4.470111	8.858817	0.06635951	0.12990537	-0.017993646	0.47372913	4.5161843	8.691953	Sitting_Type
14:16:34.190	0.7685622	4.470111	8.858817	0.07735509	0.009564928	-0.04059566	0.5249253	4.643717	8.621526	Sitting_Type
14:16:34.211	0.7685622	4.470111	8.858817	0.07735509	0.009564928	-0.04059566	0.5249253	4.643717	8.621526	Sitting_Type
14:16:34.234	0.7685622	4.470111	8.858817	0.07735509	0.009564928	-0.04059566	0.5249253	4.643717	8.621526	Sitting_Type
14:16:34.257	0.7685622	4.470111	8.858817	0.07735509	0.009564928	-0.04059566	0.5249253	4.643717	8.621526	Sitting_Type
14:16:34.280	0.71828246	4.625739	8.363202	0.07735509	0.009564928	-0.04059566	0.5249253	4.643717	8.621526	Sitting_Type
14:16:34.304	0.71828246	4.625739	8.363202	0.07735509	0.009564928	-0.04059566	0.5249253	4.643717	8.621526	Sitting_Type
14:16:34.327	0.71828246	4.625739	8.363202	0.07735509	0.009564928	-0.04059566	0.5249253	4.643717	8.621526	Sitting_Type
14:16:34.349	0.71828246	4.625739	8.363202	0.07735509	0.009564928	-0.04059566	0.5249253	4.643717	8.621526	Sitting_Type
14:16:34.372	0.71828246	4.625739	8.363202	0.07796595	-0.22683991	-0.008219803	0.88150114	4.9448204	8.422709	Sitting_Type
14:16:34.394	0.71828246	4.625739	8.363202	0.07796595	-0.22683991	-0.008219803	0.88150114	4.9448204	8.422709	Sitting_Type
14:16:34.415	0.71828246	4.625739	8.363202	0.07796595	-0.22683991	-0.008219803	0.88150114	4.9448204	8.422709	Sitting_Type
14:16:34.443	0.71828246	4.625739	8.363202	0.07796595	-0.22683991	-0.008219803	0.88150114	4.9448204	8.422709	Sitting_Type
14:16:34.465	0.083799616	5.06868	7.7957587	0.07796595	-0.22683991	-0.008219803	0.88150114	4.9448204	8.422709	Sitting_Type
14:16:34.486	0.083799616	5.06868	7.7957587	0.07796595	-0.22683991	-0.008219803	0.88150114	4.9448204	8.422709	Sitting_Type
14:16:34.507	0.083799616	5.06868	7.7957587	0.07796595	-0.22683991	-0.008219803	0.88150114	4.9448204	8.422709	Sitting_Type
14:16:34.529	0.083799616	5.06868	7.7957587	-0.3588027	0.024225695	-0.12917113	0.88150114	4.9448204	8.422709	Sitting_Type
14:16:34.565	0.083799616	5.06868	7.7957587	-0.3588027	0.024225695	-0.12917113	0.64882493	4.8218846	8.514623	Sitting_Type
14:16:34.586	0.083799616	5.06868	7.7957587	-0.3588027	0.024225695	-0.12917113	0.64882493	4.8218846	8.514623	Sitting_Type
14:16:34.610	0.083799616	5.06868	7.7957587	-0.3588027	0.024225695	-0.12917113	0.64882493	4.8218846	8.514623	Sitting_Type
14:16:34.632	0.083799616	5.06868	7.7957587	-0.3588027	0.024225695	-0.12917113	0.64882493	4.8218846	8.514623	Sitting_Type
14:16:34.670	0.6392714	4.73827	8.341654	-0.3588027	0.024225695	-0.12917113	0.64882493	4.8218846	8.514623	Sitting_Type
14:16:34.691	0.6392714	4.73827	8.341654	-0.3588027	0.024225695	-0.12917113	0.64882493	4.8218846	8.514623	Sitting_Type
14:16:34.711	0.6392714	4.73827	8.341654	0.08163114	0.016284445	-0.011884995	0.6912669	4.4336004	8.719843	Sitting_Type
14:16:34.732	0.6392714	4.73827	8.341654	0.08163114	0.016284445	-0.011884995	0.6912669	4.4336004	8.719843	Sitting_Type
14:16:34.753	0.6392714	4.73827	8.341654	0.08163114	0.016284445	-0.011884995	0.6912669	4.4336004	8.719843	Sitting_Type
14:16:34.777	0.6392714	4.73827	8.341654	0.08163114	0.016284445	-0.011884995	0.6912669	4.4336004	8.719843	Sitting_Type
14:16:34.799	0.6392714	4.73827	8.341654	0.08163114	0.016284445	-0.011884995	0.6912669	4.4336004	8.719843	Sitting_Type
14:16:34.820	0.6392714	4.73827	8.341654	0.08163114	0.016284445	-0.011884995	0.6912669	4.4336004	8.719843	Sitting_Type
14:16:34.841	0.6392714	4.73827	8.341654	0.08163114	0.016284445	-0.011884995	0.6912669	4.4336004	8.719843	Sitting_Type
14:16:34.861	0.4644893	4.225895	8.648121	0.08163114	0.016284445	-0.011884995	0.6912669	4.4336004	8.719843	Sitting_Type
14:16:34.904	0.4644893	4.225895	8.648121	-0.16638014	-0.008150164	0.0076626935	0.6158286	4.4237514	8.730494	Sitting_Type
14:16:34.925	0.4644893	4.225895	8.648121	-0.16638014	-0.008150164	0.0076626935	0.6158286	4.4237514	8.730494	Sitting_Type
14:16:34.946	0.4644893	4.225895	8.648121	-0.16638014	-0.008150164	0.0076626935	0.6158286	4.4237514	8.730494	Sitting_Type
14:16:34.977	0.4644893	4.225895	8.648121	-0.16638014	-0.008150164	0.0076626935	0.6158286	4.4237514	8.730494	Sitting_Type
14:16:34.997	0.4644893	4.225895	8.648121	-0.16638014	-0.008150164	0.0076626935	0.6158286	4.4237514	8.730494	Sitting_Type
14:16:35.028	0.4644893	4.225895	8.648121	-0.16638014	-0.008150164	0.0076626935	0.6158286	4.4237514	8.730494	Sitting_Type
14:16:35.049	0.4644893	4.225895	8.648121	-0.16638014	-0.008150164	0.0076626935	0.6158286	4.4237514	8.730494	Sitting_Type
14:16:35.070	0.67279124	4.276175	8.008849	0.014435967	0.049271166	0.013771346	0.62714654	4.392687	8.745362	Sitting_Type
14:16:35.092	0.67279124	4.276175	8.008849	0.014435967	0.049271166	0.013771346	0.62714654	4.392687	8.745362	Sitting_Type
14:16:35.114	0.67279124	4.276175	8.008849	0.014435967	0.049271166	0.013771346	0.62714654	4.392687	8.745362	Sitting_Type
14:16:35.137	0.67279124	4.276175	8.008849	0.014435967	0.049271166	0.013771346	0.62714654	4.392687	8.745362	Sitting_Type
14:16:35.159	0.67279124	4.276175	8.008849	0.014435967	0.049271166	0.013771346	0.62714654	4.392687	8.745362	Sitting_Type
14:16:35.182	0.67279124	4.276175	8.008849	0.014435967	0.049271166	0.013771346	0.62714654	4.392687	8.745362	Sitting_Type
14:16:35.205	0.67279124	4.276175	8.008849	0.014435967	0.049271166	0.013771346	0.62714654	4.392687	8.745362	Sitting_Type
14:16:35.227	0.67279124	4.276175	8.008849	0.014435967	0.049271166	0.013771346	0.62714654	4.392687	8.745362	Sitting_Type
14:16:35.248	0.67279124	4.276175	8.008849	0.0437575	-0.0014306464	0.026599515	0.6021021	4.4708586	8.707424	Sitting_Type
14:16:35.269	0.6105401	4.2402606	8.9498	0.0437575	-0.0014306464	0.026599515	0.6021021	4.4708586	8.707424	Sitting_Type
14:16:35.291	0.6105401	4.2402606	8.9498	0.0437575	-0.0014306464	0.026599515	0.6021021	4.4708586	8.707424	Sitting_Type
14:16:35.312	0.6105401	4.2402606	8.9498	0.0437575	-0.0014306464	0.026599515	0.6021021	4.4708586	8.707424	Sitting_Type
14:16:35.335	0.6105401	4.2402606	8.9498	0.0437575	-0.0014306464	0.026599515	0.6021021	4.4708586	8.707424	Sitting_Type
14:16:35.357	0.6105401	4.2402606	8.9498	0.0437575	-0.0014306464	0.026599515	0.6021021	4.4708586	8.707424	Sitting_Type
14:16:35.380	0.6105401	4.2402606	8.9498	0.0437575	-0.0014306464	0.026599515	0.6021021	4.4708586	8.707424	Sitting_Type
14:16:35.402	0.6105401	4.2402606	8.9498	0.0437575	-0.0014306464	0.026599515	0.6021021	4.4708586	8.707424	Sitting_Type
14:16:35.425	0.6105401	4.2402606	8.9498	0.0437575	-0.0014306464	0.026599515	0.6021021	4.4708586	8.707424	Sitting_Type
14:16:35.451	0.6105401	4.2402606	8.9498	-0.1285065	-0.24883106	0.042482015	0.53677887	4.6097875	8.638987	Sitting_Type
14:16:35.473	0.72785956	4.276175	8.430242	-0.1285065	-0.24883106	0.042482015	0.53677887	4.6097875	8.638987	Sitting_Type
14:16:35.494	0.72785956	4.276175	8.430242	-0.1285065	-0.24883106	0.042482015	0.53677887	4.6097875	8.638987	Sitting_Type
14:16:35.516	0.72785956	4.276175	8.430242	-0.1285065	-0.24883106	0.042482015	0.53677887	4.6097875	8.638987	Sitting_Type
14:16:35.538	0.72785956	4.276175	8.430242	-0.1285065	-0.24883106	0.042482015	0.53677887	4.6097875	8.638987	Sitting_Type
14:16:35.561	0.72785956	4.276175	8.430242	-0.1285065	-0.24883106	0.042482015	0.53677887	4.6097875	8.638987	Sitting_Type
14:16:35.581	0.72785956	4.276175	8.430242	-0.1285065	-0.24883106	0.042482015	0.53677887	4.6097875	8.638987	Sitting_Type
14:16:35.602	0.72785956	4.276175	8.430242	-0.1285065	-0.24883106	0.042482015	0.53677887	4.6097875	8.638987	Sitting_Type
14:16:35.623	0.72785956	4.276175	8.430242	-0.10590449	0.04377338	-0.021047974	0.8983981	4.490117	8.671915	Sitting_Type
14:16:35.644	0.72785956	4.276175	8.430242	-0.10590449	0.04377338	-0.021047974	0.8983981	4.490117	8.671915	Sitting_Type
14:16:35.665	0.40223816	4.5874305	8.691217	-0.10590449	0.04377338	-0.021047974	0.8983981	4.490117	8.671915	Sitting_Type
14:16:35.687	0.40223816	4.5874305	8.691217	-0.10590449	0.04377338	-0.021047974	0.8983981	4.490117	8.671915	Sitting_Type
14:16:35.709	0.40223816	4.5874305	8.691217	-0.10590449	0.04377338	-0.021047974	0.8983981	4.490117	8.671915	Sitting_Type
14:16:35.736	0.40223816	4.5874305	8.691217	-0.10590449	0.04377338	-0.021047974	0.8983981	4.490117	8.671915	Sitting_Type
14:16:35.757	0.40223816	4.5874305	8.691217	-0.10590449	0.04377338	-0.021047974	0.8983981	4.490117	8.671915	Sitting_Type
14:16:35.778	0.40223816	4.5874305	8.691217	-0.10590449	0.04377338	-0.021047974	0.8983981	4.490117	8.671915	Sitting_Type
14:16:35.800	0.40223816	4.5874305	8.691217	-0.21097331	0.04010819	0.016214807	0.86164135	4.419587	8.711784	Sitting_Type
14:16:35.819	0.40223816	4.5874305	8.691217	-0.21097331	0.04010819	0.016214807	0.86164135	4.419587	8.711784	Sitting_Type
14:16:35.840	0.40223816	4.5874305	8.691217	-0.21097331	0.04010819	0.016214807	0.86164135	4.419587	8.711784	Sitting_Type
14:16:35.863	1.1085492	4.2187123	8.842057	-0.21097331	0.04010819	0.016214807	0.86164135	4.419587	8.711784	Sitting_Type
14:16:35.885	1.1085492	4.2187123	8.842057	-0.21097331	0.04010819	0.016214807	0.86164135	4.419587	8.711784	Sitting_Type
14:16:35.908	1.1085492	4.2187123	8.842057	-0.21097331	0.04010819	0.016214807	0.86164135	4.419587	8.711784	Sitting_Type
14:16:35.930	1.1085492	4.2187123	8.842057	-0.21097331	0.04010819	0.016214807	0.86164135	4.419587	8.711784	Sitting_Type
14:16:35.952	1.1085492	4.2187123	8.842057	-0.21097331	0.04010819	0.016214807	0.86164135	4.419587	8.711784	Sitting_Type
14:16:35.973	1.1085492	4.2187123	8.842057	-0.020994216	0.045605976	0.010106155	0.8296652	4.3301387	8.759676	Sitting_Type
14:16:35.994	1.1085492	4.2187123	8.842057	-0.020994216	0.045605976	0.010106155	0.8296652	4.3301387	8.759676	Sitting_Type
14:16:36.016	1.1085492	4.2187123	8.842057	-0.020994216	0.045605976	0.010106155	0.8296652	4.3301387	8.759676	Sitting_Type
14:16:36.039	1.1085492	4.2187123	8.842057	-0.020994216	0.045605976	0.010106155	0.8296652	4.3301387	8.759676	Sitting_Type
14:16:36.060	0.7110996	4.5515165	8.044764	-0.020994216	0.045605976	0.010106155	0.8296652	4.3301387	8.759676	Sitting_Type
14:16:36.084	0.7110996	4.5515165	8.044764	-0.020994216	0.045605976	0.010106155	0.8296652	4.3301387	8.759676	Sitting_Type
14:16:36.105	0.7110996	4.5515165	8.044764	-0.020994216	0.045605976	0.010106155	0.8296652	4.3301387	8.759676	Sitting_Type
14:16:36.126	0.7110996	4.5515165	8.044764	-0.020994216	0.045605976	0.010106155	0.8296652	4.3301387	8.759676	Sitting_Type
14:16:36.147	0.7110996	4.5515165	8.044764	-0.020994216	0.045605976	0.010106155	0.8296652	4.3301387	8.759676	Sitting_Type
14:16:36.176	0.7110996	4.5515165	8.044764	0.29604483	0.23741767	0.04553634	0.6099679	4.6230583	8.627028	Sitting_Type
14:16:36.198	0.7110996	4.5515165	8.044764	0.29604483	0.23741767	0.04553634	0.6099679	4.6230583	8.627028	Sitting_Type
14:16:36.218	0.7110996	4.5515165	8.044764	0.29604483	0.23741767	0.04553634	0.6099679	4.6230583	8.627028	Sitting_Type
14:16:36.240	0.7110996	4.5515165	8.044764	0.29604483	0.23741767	0.04553634	0.6099679	4.6230583	8.627028	Sitting_Type
14:16:36.263	0.7110996	4.5515165	8.044764	0.29604483	0.23741767	0.04553634	0.6099679	4.6230583	8.627028	Sitting_Type
14:16:36.285	0.6368771	4.2378664	8.669669	0.29604483	0.23741767	0.04553634	0.6099679	4.6230583	8.627028	Sitting_Type
14:16:36.308	0.6368771	4.2378664	8.669669	0.29604483	0.23741767	0.04553634	0.6099679	4.6230583	8.627028	Sitting_Type
14:16:36.329	0.6368771	4.2378664	8.669669	0.21846497	-0.063738905	0.0021649066	0.24220505	4.9515667	8.461304	Sitting_Type
14:16:36.350	0.6368771	4.2378664	8.669669	0.21846497	-0.063738905	0.0021649066	0.24220505	4.9515667	8.461304	Sitting_Type
14:16:36.371	0.6368771	4.2378664	8.669669	0.21846497	-0.063738905	0.0021649066	0.24220505	4.9515667	8.461304	Sitting_Type
14:16:36.392	0.6368771	4.2378664	8.669669	0.21846497	-0.063738905	0.0021649066	0.24220505	4.9515667	8.461304	Sitting_Type
14:16:36.413	0.6368771	4.2378664	8.669669	0.21846497	-0.063738905	0.0021649066	0.24220505	4.9515667	8.461304	Sitting_Type
14:16:36.434	0.6368771	4.2378664	8.669669	0.21846497	-0.063738905	0.0021649066	0.24220505	4.9515667	8.461304	Sitting_Type
14:16:36.454	0.6368771	4.2378664	8.669669	0.21846497	-0.063738905	0.0021649066	0.24220505	4.9515667	8.461304	Sitting_Type
14:16:36.475	0.22985038	4.9154463	7.106208	0.21846497	-0.063738905	0.0021649066	0.24220505	4.9515667	8.461304	Sitting_Type
14:16:36.504	0.22985038	4.9154463	7.106208	0.21846497	-0.063738905	0.0021649066	0.24220505	4.9515667	8.461304	Sitting_Type
14:16:36.526	0.22985038	4.9154463	7.106208	-0.37896124	0.35287118	-0.15543832	0.32539144	4.9234676	8.4749	Sitting_Type
14:16:36.548	0.22985038	4.9154463	7.106208	-0.37896124	0.35287118	-0.15543832	0.32539144	4.9234676	8.4749	Sitting_Type
14:16:36.569	0.22985038	4.9154463	7.106208	-0.37896124	0.35287118	-0.15543832	0.32539144	4.9234676	8.4749	Sitting_Type
14:16:36.592	0.22985038	4.9154463	7.106208	-0.37896124	0.35287118	-0.15543832	0.32539144	4.9234676	8.4749	Sitting_Type
14:16:36.612	0.22985038	4.9154463	7.106208	-0.37896124	0.35287118	-0.15543832	0.32539144	4.9234676	8.4749	Sitting_Type
14:16:36.634	0.22985038	4.9154463	7.106208	-0.37896124	0.35287118	-0.15543832	0.32539144	4.9234676	8.4749	Sitting_Type
14:16:36.655	0.22985038	4.9154463	7.106208	-0.37896124	0.35287118	-0.15543832	0.32539144	4.9234676	8.4749	Sitting_Type
14:16:36.676	1.4485363	5.5906315	7.393521	-0.37896124	0.35287118	-0.15543832	0.32539144	4.9234676	8.4749	Sitting_Type
14:16:36.701	1.4485363	5.5906315	7.393521	0.2441213	0.05599069	0.24101321	0.008524229	4.8203588	8.540167	Sitting_Type
14:16:36.722	1.4485363	5.5906315	7.393521	0.2441213	0.05599069	0.24101321	0.008524229	4.8203588	8.540167	Sitting_Type
14:16:36.743	1.4485363	5.5906315	7.393521	0.2441213	0.05599069	0.24101321	0.008524229	4.8203588	8.540167	Sitting_Type
14:16:36.764	1.4485363	5.5906315	7.393521	0.2441213	0.05599069	0.24101321	0.008524229	4.8203588	8.540167	Sitting_Type
14:16:36.787	1.4485363	5.5906315	7.393521	0.2441213	0.05599069	0.24101321	0.008524229	4.8203588	8.540167	Sitting_Type
14:16:36.808	1.4485363	5.5906315	7.393521	0.2441213	0.05599069	0.24101321	0.008524229	4.8203588	8.540167	Sitting_Type
14:16:36.829	1.4485363	5.5906315	7.393521	0.2441213	0.05599069	0.24101321	0.008524229	4.8203588	8.540167	Sitting_Type
14:16:36.851	1.4485363	5.5906315	7.393521	0.2441213	0.05599069	0.24101321	0.008524229	4.8203588	8.540167	Sitting_Type
14:16:36.873	-0.1340794	4.905869	8.344048	0.026653273	-0.79066855	0.12678142	0.6924606	5.0650196	8.368777	Sitting_Type
14:16:36.896	-0.1340794	4.905869	8.344048	0.026653273	-0.79066855	0.12678142	0.6924606	5.0650196	8.368777	Sitting_Type
14:16:36.918	-0.1340794	4.905869	8.344048	0.026653273	-0.79066855	0.12678142	0.6924606	5.0650196	8.368777	Sitting_Type
14:16:36.939	-0.1340794	4.905869	8.344048	0.026653273	-0.79066855	0.12678142	0.6924606	5.0650196	8.368777	Sitting_Type
14:16:36.961	-0.1340794	4.905869	8.344048	0.026653273	-0.79066855	0.12678142	0.6924606	5.0650196	8.368777	Sitting_Type
14:16:36.982	-0.1340794	4.905869	8.344048	0.026653273	-0.79066855	0.12678142	0.6924606	5.0650196	8.368777	Sitting_Type
14:16:37.007	-0.1340794	4.905869	8.344048	0.026653273	-0.79066855	0.12678142	0.6924606	5.0650196	8.368777	Sitting_Type
14:16:37.028	-0.1340794	4.905869	8.344048	0.026653273	-0.79066855	0.12678142	0.6924606	5.0650196	8.368777	Sitting_Type
14:16:37.050	-0.1340794	4.905869	8.344048	-0.40156326	0.571561	0.03637336	0.5526569	4.910486	8.470658	Sitting_Type
14:16:37.071	1.0798179	4.903475	7.240287	-0.40156326	0.571561	0.03637336	0.5526569	4.910486	8.470658	Sitting_Type
14:16:37.092	1.0798179	4.903475	7.240287	-0.40156326	0.571561	0.03637336	0.5526569	4.910486	8.470658	Sitting_Type
14:16:37.113	1.0798179	4.903475	7.240287	-0.40156326	0.571561	0.03637336	0.5526569	4.910486	8.470658	Sitting_Type
14:16:37.137	1.0798179	4.903475	7.240287	-0.40156326	0.571561	0.03637336	0.5526569	4.910486	8.470658	Sitting_Type
14:16:37.158	1.0798179	4.903475	7.240287	-0.40156326	0.571561	0.03637336	0.5526569	4.910486	8.470658	Sitting_Type
14:16:37.179	1.0798179	4.903475	7.240287	-0.40156326	0.571561	0.03637336	0.5526569	4.910486	8.470658	Sitting_Type
14:16:37.202	1.0798179	4.903475	7.240287	-0.40156326	0.571561	0.03637336	0.5526569	4.910486	8.470658	Sitting_Type
14:16:37.225	1.0798179	4.903475	7.240287	-0.40156326	0.571561	0.03637336	0.5526569	4.910486	8.470658	Sitting_Type
14:16:37.247	1.0798179	4.903475	7.240287	0.04497923	-0.039915156	0.0076626935	0.5409832	4.901176	8.476802	Sitting_Type
14:16:37.269	-0.33519846	4.348003	8.976136	0.04497923	-0.039915156	0.0076626935	0.5409832	4.901176	8.476802	Sitting_Type
14:16:37.298	-0.33519846	4.348003	8.976136	0.04497923	-0.039915156	0.0076626935	0.5409832	4.901176	8.476802	Sitting_Type
14:16:37.320	-0.33519846	4.348003	8.976136	0.04497923	-0.039915156	0.0076626935	0.5409832	4.901176	8.476802	Sitting_Type
14:16:37.341	-0.33519846	4.348003	8.976136	0.04497923	-0.039915156	0.0076626935	0.5409832	4.901176	8.476802	Sitting_Type
14:16:37.363	-0.33519846	4.348003	8.976136	0.04497923	-0.039915156	0.0076626935	0.5409832	4.901176	8.476802	Sitting_Type
14:16:37.384	-0.33519846	4.348003	8.976136	0.04497923	-0.039915156	0.0076626935	0.5409832	4.901176	8.476802	Sitting_Type
14:16:37.406	-0.33519846	4.348003	8.976136	0.04497923	-0.039915156	0.0076626935	0.5409832	4.901176	8.476802	Sitting_Type
14:16:37.428	-0.33519846	4.348003	8.976136	0.124391705	0.3986861	0.12678142	0.43970644	5.0535026	8.392801	Sitting_Type
14:16:37.450	-0.33519846	4.348003	8.976136	0.124391705	0.3986861	0.12678142	0.43970644	5.0535026	8.392801	Sitting_Type
14:16:37.471	0.7326481	4.932206	7.963358	0.124391705	0.3986861	0.12678142	0.43970644	5.0535026	8.392801	Sitting_Type
14:16:37.492	0.7326481	4.932206	7.963358	0.124391705	0.3986861	0.12678142	0.43970644	5.0535026	8.392801	Sitting_Type
14:16:37.515	0.7326481	4.932206	7.963358	0.124391705	0.3986861	0.12678142	0.43970644	5.0535026	8.392801	Sitting_Type
14:16:37.538	0.7326481	4.932206	7.963358	0.124391705	0.3986861	0.12678142	0.43970644	5.0535026	8.392801	Sitting_Type
14:16:37.560	0.7326481	4.932206	7.963358	0.124391705	0.3986861	0.12678142	0.43970644	5.0535026	8.392801	Sitting_Type
14:16:37.583	0.7326481	4.932206	7.963358	0.124391705	0.3986861	0.12678142	0.43970644	5.0535026	8.392801	Sitting_Type
14:16:37.607	0.7326481	4.932206	7.963358	0.3546879	0.46893558	0.08768604	-0.09145174	5.3845806	8.195623	Sitting_Type
14:16:37.630	0.7326481	4.932206	7.963358	0.3546879	0.46893558	0.08768604	-0.09145174	5.3845806	8.195623	Sitting_Type
14:16:37.652	0.7326481	4.932206	7.963358	0.3546879	0.46893558	0.08768604	-0.09145174	5.3845806	8.195623	Sitting_Type
14:16:37.675	0.076616794	4.982486	8.801354	0.3546879	0.46893558	0.08768604	-0.09145174	5.3845806	8.195623	Sitting_Type
14:16:37.696	0.076616794	4.982486	8.801354	0.3546879	0.46893558	0.08768604	-0.09145174	5.3845806	8.195623	Sitting_Type
14:16:37.716	0.076616794	4.982486	8.801354	0.3546879	0.46893558	0.08768604	-0.09145174	5.3845806	8.195623	Sitting_Type
14:16:37.738	0.076616794	4.982486	8.801354	0.3546879	0.46893558	0.08768604	-0.09145174	5.3845806	8.195623	Sitting_Type
14:16:37.759	0.076616794	4.982486	8.801354	0.3546879	0.46893558	0.08768604	-0.09145174	5.3845806	8.195623	Sitting_Type
14:16:37.791	0.076616794	4.982486	8.801354	-0.3148204	-0.77051	-0.09374093	-0.56119686	5.5753365	8.048046	Sitting_Type
14:16:37.813	0.076616794	4.982486	8.801354	-0.3148204	-0.77051	-0.09374093	-0.56119686	5.5753365	8.048046	Sitting_Type
14:16:37.834	0.076616794	4.982486	8.801354	-0.3148204	-0.77051	-0.09374093	-0.56119686	5.5753365	8.048046	Sitting_Type
14:16:37.857	-0.4764607	5.5619006	7.2354984	-0.3148204	-0.77051	-0.09374093	-0.56119686	5.5753365	8.048046	Sitting_Type
14:16:37.879	-0.4764607	5.5619006	7.2354984	-0.3148204	-0.77051	-0.09374093	-0.56119686	5.5753365	8.048046	Sitting_Type
14:16:37.901	-0.4764607	5.5619006	7.2354984	-0.3148204	-0.77051	-0.09374093	-0.56119686	5.5753365	8.048046	Sitting_Type
14:16:37.924	-0.4764607	5.5619006	7.2354984	-0.3148204	-0.77051	-0.09374093	-0.56119686	5.5753365	8.048046	Sitting_Type
14:16:37.947	-0.4764607	5.5619006	7.2354984	-0.3148204	-0.77051	-0.09374093	-0.56119686	5.5753365	8.048046	Sitting_Type
14:16:37.971	-0.4764607	5.5619006	7.2354984	-0.39545462	-0.3520673	-0.078469306	0.044991236	5.299376	8.251361	Sitting_Type
14:16:37.994	-0.4764607	5.5619006	7.2354984	-0.39545462	-0.3520673	-0.078469306	0.044991236	5.299376	8.251361	Sitting_Type
14:16:38.016	-0.4764607	5.5619006	7.2354984	-0.39545462	-0.3520673	-0.078469306	0.044991236	5.299376	8.251361	Sitting_Type
14:16:38.039	-0.4764607	5.5619006	7.2354984	-0.39545462	-0.3520673	-0.078469306	0.044991236	5.299376	8.251361	Sitting_Type
14:16:38.061	-0.44533512	5.1213536	7.7502675	-0.39545462	-0.3520673	-0.078469306	0.044991236	5.299376	8.251361	Sitting_Type
14:16:38.085	-0.44533512	5.1213536	7.7502675	-0.39545462	-0.3520673	-0.078469306	0.044991236	5.299376	8.251361	Sitting_Type
14:16:38.108	-0.44533512	5.1213536	7.7502675	-0.39545462	-0.3520673	-0.078469306	0.044991236	5.299376	8.251361	Sitting_Type
14:16:38.129	-0.44533512	5.1213536	7.7502675	-0.12056525	-0.07045842	0.011327885	0.13576551	5.127993	8.357965	Sitting_Type
14:16:38.152	-0.44533512	5.1213536	7.7502675	-0.12056525	-0.07045842	0.011327885	0.13576551	5.127993	8.357965	Sitting_Type
14:16:38.174	-0.44533512	5.1213536	7.7502675	-0.12056525	-0.07045842	0.011327885	0.13576551	5.127993	8.357965	Sitting_Type
14:16:38.197	-0.44533512	5.1213536	7.7502675	-0.12056525	-0.07045842	0.011327885	0.13576551	5.127993	8.357965	Sitting_Type
14:16:38.220	-0.44533512	5.1213536	7.7502675	-0.12056525	-0.07045842	0.011327885	0.13576551	5.127993	8.357965	Sitting_Type
14:16:38.243	-0.44533512	5.1213536	7.7502675	-0.12056525	-0.07045842	0.011327885	0.13576551	5.127993	8.357965	Sitting_Type
14:16:38.267	0.4166038	5.2410674	7.3025384	-0.12056525	-0.07045842	0.011327885	0.13576551	5.127993	8.357965	Sitting_Type
14:16:38.290	0.4166038	5.2410674	7.3025384	-0.12056525	-0.07045842	0.011327885	0.13576551	5.127993	8.357965	Sitting_Type
14:16:38.312	0.4166038	5.2410674	7.3025384	-0.08391334	0.035832133	-0.001500285	0.13176878	5.1284313	8.357762	Sitting_Type
14:16:38.337	0.4166038	5.2410674	7.3025384	-0.08391334	0.035832133	-0.001500285	0.13176878	5.1284313	8.357762	Sitting_Type
14:16:38.359	0.4166038	5.2410674	7.3025384	-0.08391334	0.035832133	-0.001500285	0.13176878	5.1284313	8.357762	Sitting_Type
14:16:38.380	0.4166038	5.2410674	7.3025384	-0.08391334	0.035832133	-0.001500285	0.13176878	5.1284313	8.357762	Sitting_Type
14:16:38.402	0.4166038	5.2410674	7.3025384	-0.08391334	0.035832133	-0.001500285	0.13176878	5.1284313	8.357762	Sitting_Type
14:16:38.424	0.4166038	5.2410674	7.3025384	-0.08391334	0.035832133	-0.001500285	0.13176878	5.1284313	8.357762	Sitting_Type
14:16:38.447	0.4166038	5.2410674	7.3025384	-0.08391334	0.035832133	-0.001500285	0.13176878	5.1284313	8.357762	Sitting_Type
14:16:38.469	0.13168511	4.982486	7.8268843	-0.08391334	0.035832133	-0.001500285	0.13176878	5.1284313	8.357762	Sitting_Type
14:16:38.492	0.13168511	4.982486	7.8268843	0.1702066	0.14151183	-0.015550185	0.057763185	5.136469	8.353666	Sitting_Type
14:16:38.514	0.13168511	4.982486	7.8268843	0.1702066	0.14151183	-0.015550185	0.057763185	5.136469	8.353666	Sitting_Type
14:16:38.537	0.13168511	4.982486	7.8268843	0.1702066	0.14151183	-0.015550185	0.057763185	5.136469	8.353666	Sitting_Type
14:16:38.558	0.13168511	4.982486	7.8268843	0.1702066	0.14151183	-0.015550185	0.057763185	5.136469	8.353666	Sitting_Type
14:16:38.579	0.13168511	4.982486	7.8268843	0.1702066	0.14151183	-0.015550185	0.057763185	5.136469	8.353666	Sitting_Type
14:16:38.600	0.13168511	4.982486	7.8268843	0.1702066	0.14151183	-0.015550185	0.057763185	5.136469	8.353666	Sitting_Type
14:16:38.626	0.13168511	4.982486	7.8268843	0.1702066	0.14151183	-0.015550185	0.057763185	5.136469	8.353666	Sitting_Type
14:16:38.647	0.13168511	4.982486	7.8268843	0.1702066	0.14151183	-0.015550185	0.057763185	5.136469	8.353666	Sitting_Type
14:16:38.668	0.18675344	5.0423427	8.636149	0.1702066	0.14151183	-0.015550185	0.057763185	5.136469	8.353666	Sitting_Type
14:16:38.690	0.18675344	5.0423427	8.636149	-0.19325821	-0.011815355	0.013771346	-0.0540541	5.2321553	8.294093	Sitting_Type
14:16:38.713	0.18675344	5.0423427	8.636149	-0.19325821	-0.011815355	0.013771346	-0.0540541	5.2321553	8.294093	Sitting_Type
14:16:38.734	0.18675344	5.0423427	8.636149	-0.19325821	-0.011815355	0.013771346	-0.0540541	5.2321553	8.294093	Sitting_Type
14:16:38.755	0.18675344	5.0423427	8.636149	-0.19325821	-0.011815355	0.013771346	-0.0540541	5.2321553	8.294093	Sitting_Type
14:16:38.782	0.18675344	5.0423427	8.636149	-0.19325821	-0.011815355	0.013771346	-0.0540541	5.2321553	8.294093	Sitting_Type
14:16:38.802	0.18675344	5.0423427	8.636149	-0.19325821	-0.011815355	0.013771346	-0.0540541	5.2321553	8.294093	Sitting_Type
14:16:38.823	0.18675344	5.0423427	8.636149	-0.19325821	-0.011815355	0.013771346	-0.0540541	5.2321553	8.294093	Sitting_Type
14:16:38.845	0.18675344	5.0423427	8.636149	-0.19325821	-0.011815355	0.013771346	-0.0540541	5.2321553	8.294093	Sitting_Type
14:16:38.868	-0.16281068	5.0495257	8.492493	-0.03443325	-0.2115683	-0.12978198	0.09903226	5.0840483	8.385284	Sitting_Type
14:16:38.890	-0.16281068	5.0495257	8.492493	-0.03443325	-0.2115683	-0.12978198	0.09903226	5.0840483	8.385284	Sitting_Type
14:16:38.913	-0.16281068	5.0495257	8.492493	-0.03443325	-0.2115683	-0.12978198	0.09903226	5.0840483	8.385284	Sitting_Type
14:16:38.935	-0.16281068	5.0495257	8.492493	-0.03443325	-0.2115683	-0.12978198	0.09903226	5.0840483	8.385284	Sitting_Type
14:16:38.958	-0.16281068	5.0495257	8.492493	-0.03443325	-0.2115683	-0.12978198	0.09903226	5.0840483	8.385284	Sitting_Type
14:16:38.979	-0.16281068	5.0495257	8.492493	-0.03443325	-0.2115683	-0.12978198	0.09903226	5.0840483	8.385284	Sitting_Type
14:16:39.000	-0.16281068	5.0495257	8.492493	-0.03443325	-0.2115683	-0.12978198	0.09903226	5.0840483	8.385284	Sitting_Type
14:16:39.021	-0.16281068	5.0495257	8.492493	-0.03443325	-0.2115683	-0.12978198	0.09903226	5.0840483	8.385284	Sitting_Type
14:16:39.042	-0.16281068	5.0495257	8.492493	0.145772	-0.12849061	0.08402085	0.16671704	5.0648937	8.395796	Sitting_Type
14:16:39.063	-0.052674048	4.853195	7.355212	0.145772	-0.12849061	0.08402085	0.16671704	5.0648937	8.395796	Sitting_Type
14:16:39.086	-0.052674048	4.853195	7.355212	0.145772	-0.12849061	0.08402085	0.16671704	5.0648937	8.395796	Sitting_Type
14:16:39.107	-0.052674048	4.853195	7.355212	0.145772	-0.12849061	0.08402085	0.16671704	5.0648937	8.395796	Sitting_Type
14:16:39.128	-0.052674048	4.853195	7.355212	0.145772	-0.12849061	0.08402085	0.16671704	5.0648937	8.395796	Sitting_Type
14:16:39.150	-0.052674048	4.853195	7.355212	0.145772	-0.12849061	0.08402085	0.16671704	5.0648937	8.395796	Sitting_Type
14:16:39.171	-0.052674048	4.853195	7.355212	0.145772	-0.12849061	0.08402085	0.16671704	5.0648937	8.395796	Sitting_Type
14:16:39.194	-0.052674048	4.853195	7.355212	0.145772	-0.12849061	0.08402085	0.16671704	5.0648937	8.395796	Sitting_Type
14:16:39.215	-0.052674048	4.853195	7.355212	0.030929329	-0.16208822	0.072414406	0.30748042	5.144084	8.3435135	Sitting_Type
14:16:39.236	-0.052674048	4.853195	7.355212	0.030929329	-0.16208822	0.072414406	0.30748042	5.144084	8.3435135	Sitting_Type
14:16:39.258	-0.052674048	4.853195	7.355212	0.030929329	-0.16208822	0.072414406	0.30748042	5.144084	8.3435135	Sitting_Type
14:16:39.279	0.105348095	4.9944572	9.0838785	0.030929329	-0.16208822	0.072414406	0.30748042	5.144084	8.3435135	Sitting_Type
14:16:39.301	0.105348095	4.9944572	9.0838785	0.030929329	-0.16208822	0.072414406	0.30748042	5.144084	8.3435135	Sitting_Type
14:16:39.322	0.105348095	4.9944572	9.0838785	0.030929329	-0.16208822	0.072414406	0.30748042	5.144084	8.3435135	Sitting_Type
14:16:39.344	0.105348095	4.9944572	9.0838785	0.030929329	-0.16208822	0.072414406	0.30748042	5.144084	8.3435135	Sitting_Type
14:16:39.366	0.105348095	4.9944572	9.0838785	0.030929329	-0.16208822	0.072414406	0.30748042	5.144084	8.3435135	Sitting_Type
14:16:39.388	0.105348095	4.9944572	9.0838785	0.030929329	-0.16208822	0.072414406	0.30748042	5.144084	8.3435135	Sitting_Type
14:16:39.412	0.105348095	4.9944572	9.0838785	-0.04115277	-0.28487214	0.032708168	0.70078695	5.226698	8.268064	Sitting_Type
14:16:39.435	0.105348095	4.9944572	9.0838785	-0.04115277	-0.28487214	0.032708168	0.70078695	5.226698	8.268064	Sitting_Type
14:16:39.457	0.105348095	4.9944572	9.0838785	-0.04115277	-0.28487214	0.032708168	0.70078695	5.226698	8.268064	Sitting_Type
14:16:39.479	0.30886146	4.810098	7.328875	-0.04115277	-0.28487214	0.032708168	0.70078695	5.226698	8.268064	Sitting_Type
14:16:39.500	0.30886146	4.810098	7.328875	-0.04115277	-0.28487214	0.032708168	0.70078695	5.226698	8.268064	Sitting_Type
14:16:39.522	0.30886146	4.810098	7.328875	-0.04115277	-0.28487214	0.032708168	0.70078695	5.226698	8.268064	Sitting_Type
14:16:39.546	0.30886146	4.810098	7.328875	-0.04115277	-0.28487214	0.032708168	0.70078695	5.226698	8.268064	Sitting_Type
14:16:39.567	0.30886146	4.810098	7.328875	-0.04115277	-0.28487214	0.032708168	0.70078695	5.226698	8.268064	Sitting_Type
14:16:39.588	0.30886146	4.810098	7.328875	-0.07169603	0.14029008	0.07180354	0.7975063	5.332338	8.191488	Sitting_Type
14:16:39.612	0.30886146	4.810098	7.328875	-0.07169603	0.14029008	0.07180354	0.7975063	5.332338	8.191488	Sitting_Type
14:16:39.633	0.30886146	4.810098	7.328875	-0.07169603	0.14029008	0.07180354	0.7975063	5.332338	8.191488	Sitting_Type
14:16:39.654	0.30886146	4.810098	7.328875	-0.07169603	0.14029008	0.07180354	0.7975063	5.332338	8.191488	Sitting_Type
14:16:39.676	0.56265455	5.0662856	8.248277	-0.07169603	0.14029008	0.07180354	0.7975063	5.332338	8.191488	Sitting_Type
14:16:39.701	0.56265455	5.0662856	8.248277	-0.07169603	0.14029008	0.07180354	0.7975063	5.332338	8.191488	Sitting_Type
14:16:39.724	0.56265455	5.0662856	8.248277	-0.07169603	0.14029008	0.07180354	0.7975063	5.332338	8.191488	Sitting_Type
14:16:39.747	0.56265455	5.0662856	8.248277	-0.07169603	0.14029008	0.07180354	0.7975063	5.332338	8.191488	Sitting_Type
14:16:39.769	0.56265455	5.0662856	8.248277	0.10606576	0.33210176	-0.05098037	0.34870663	5.306945	8.239241	Sitting_Type
14:16:39.791	0.56265455	5.0662856	8.248277	0.10606576	0.33210176	-0.05098037	0.34870663	5.306945	8.239241	Sitting_Type
14:16:39.812	0.56265455	5.0662856	8.248277	0.10606576	0.33210176	-0.05098037	0.34870663	5.306945	8.239241	Sitting_Type
14:16:39.833	0.56265455	5.0662856	8.248277	0.10606576	0.33210176	-0.05098037	0.34870663	5.306945	8.239241	Sitting_Type
14:16:39.855	0.56265455	5.0662856	8.248277	0.10606576	0.33210176	-0.05098037	0.34870663	5.306945	8.239241	Sitting_Type
14:16:39.876	0.6081458	5.2314906	8.516436	0.10606576	0.33210176	-0.05098037	0.34870663	5.306945	8.239241	Sitting_Type
14:16:39.896	0.6081458	5.2314906	8.516436	0.10606576	0.33210176	-0.05098037	0.34870663	5.306945	8.239241	Sitting_Type
14:16:39.918	0.6081458	5.2314906	8.516436	0.10606576	0.33210176	-0.05098037	0.34870663	5.306945	8.239241	Sitting_Type
14:16:39.949	0.6081458	5.2314906	8.516436	0.1384416	0.23863938	0.0058300975	-0.07611812	5.5388045	8.092353	Sitting_Type
14:16:39.972	0.6081458	5.2314906	8.516436	0.1384416	0.23863938	0.0058300975	-0.07611812	5.5388045	8.092353	Sitting_Type
14:16:39.993	0.6081458	5.2314906	8.516436	0.1384416	0.23863938	0.0058300975	-0.07611812	5.5388045	8.092353	Sitting_Type
14:16:40.029	0.6081458	5.2314906	8.516436	0.1384416	0.23863938	0.0058300975	-0.07611812	5.5388045	8.092353	Sitting_Type
14:16:40.050	0.6081458	5.2314906	8.516436	0.1384416	0.23863938	0.0058300975	-0.07611812	5.5388045	8.092353	Sitting_Type
14:16:40.072	0.15802214	5.375147	7.8292785	0.1384416	0.23863938	0.0058300975	-0.07611812	5.5388045	8.092353	Sitting_Type
14:16:40.094	0.15802214	5.375147	7.8292785	0.1384416	0.23863938	0.0058300975	-0.07611812	5.5388045	8.092353	Sitting_Type
14:16:40.114	0.15802214	5.375147	7.8292785	-0.06864171	-0.04358035	0.022934325	-0.048329074	5.3810406	8.1983185	Sitting_Type
14:16:40.135	0.15802214	5.375147	7.8292785	-0.06864171	-0.04358035	0.022934325	-0.048329074	5.3810406	8.1983185	Sitting_Type
14:16:40.157	0.15802214	5.375147	7.8292785	-0.06864171	-0.04358035	0.022934325	-0.048329074	5.3810406	8.1983185	Sitting_Type
14:16:40.178	0.15802214	5.375147	7.8292785	-0.06864171	-0.04358035	0.022934325	-0.048329074	5.3810406	8.1983185	Sitting_Type
14:16:40.201	0.15802214	5.375147	7.8292785	-0.06864171	-0.04358035	0.022934325	-0.048329074	5.3810406	8.1983185	Sitting_Type
14:16:40.223	0.15802214	5.375147	7.8292785	-0.06864171	-0.04358035	0.022934325	-0.048329074	5.3810406	8.1983185	Sitting_Type
14:16:40.245	0.15802214	5.375147	7.8292785	-0.06864171	-0.04358035	0.022934325	-0.048329074	5.3810406	8.1983185	Sitting_Type
14:16:40.267	-0.33759275	5.0998054	8.157294	-0.06864171	-0.04358035	0.022934325	-0.048329074	5.3810406	8.1983185	Sitting_Type
14:16:40.289	-0.33759275	5.0998054	8.157294	-0.1706562	-0.104666874	-0.05098037	-0.039080843	5.3055835	8.2474	Sitting_Type
14:16:40.311	-0.33759275	5.0998054	8.157294	-0.1706562	-0.104666874	-0.05098037	-0.039080843	5.3055835	8.2474	Sitting_Type
14:16:40.334	-0.33759275	5.0998054	8.157294	-0.1706562	-0.104666874	-0.05098037	-0.039080843	5.3055835	8.2474	Sitting_Type
14:16:40.356	-0.33759275	5.0998054	8.157294	-0.1706562	-0.104666874	-0.05098037	-0.039080843	5.3055835	8.2474	Sitting_Type
14:16:40.378	-0.33759275	5.0998054	8.157294	-0.1706562	-0.104666874	-0.05098037	-0.039080843	5.3055835	8.2474	Sitting_Type
14:16:40.401	-0.33759275	5.0998054	8.157294	-0.1706562	-0.104666874	-0.05098037	-0.039080843	5.3055835	8.2474	Sitting_Type
14:16:40.425	-0.33759275	5.0998054	8.157294	-0.1706562	-0.104666874	-0.05098037	-0.039080843	5.3055835	8.2474	Sitting_Type
14:16:40.450	-0.33759275	5.0998054	8.157294	-0.1706562	-0.104666874	-0.05098037	-0.039080843	5.3055835	8.2474	Sitting_Type
14:16:40.472	-0.30886146	5.2745876	7.5443597	-0.17371053	0.07737097	-0.047926046	-0.070847854	5.1495805	8.345485	Sitting_Type
14:16:40.494	-0.30886146	5.2745876	7.5443597	-0.17371053	0.07737097	-0.047926046	-0.070847854	5.1495805	8.345485	Sitting_Type
14:16:40.516	-0.30886146	5.2745876	7.5443597	-0.17371053	0.07737097	-0.047926046	-0.070847854	5.1495805	8.345485	Sitting_Type
14:16:40.539	-0.30886146	5.2745876	7.5443597	-0.17371053	0.07737097	-0.047926046	-0.070847854	5.1495805	8.345485	Sitting_Type
14:16:40.562	-0.30886146	5.2745876	7.5443597	-0.17371053	0.07737097	-0.047926046	-0.070847854	5.1495805	8.345485	Sitting_Type
14:16:40.584	-0.30886146	5.2745876	7.5443597	-0.17371053	0.07737097	-0.047926046	-0.070847854	5.1495805	8.345485	Sitting_Type
14:16:40.607	-0.30886146	5.2745876	7.5443597	-0.17371053	0.07737097	-0.047926046	-0.070847854	5.1495805	8.345485	Sitting_Type
14:16:40.629	-0.30886146	5.2745876	7.5443597	-0.17371053	0.07737097	-0.047926046	-0.070847854	5.1495805	8.345485	Sitting_Type
14:16:40.651	-0.30886146	5.2745876	7.5443597	-0.17371053	0.07737097	-0.047926046	0.10363566	5.0844193	8.385003	Sitting_Type
14:16:40.674	-0.25858167	4.9705143	8.039975	-0.09246545	-0.11444072	-0.029600086	0.10363566	5.0844193	8.385003	Sitting_Type
14:16:40.696	-0.25858167	4.9705143	8.039975	-0.09246545	-0.11444072	-0.029600086	0.10363566	5.0844193	8.385003	Sitting_Type
14:16:40.718	-0.25858167	4.9705143	8.039975	-0.09246545	-0.11444072	-0.029600086	0.10363566	5.0844193	8.385003	Sitting_Type
14:16:40.741	-0.25858167	4.9705143	8.039975	-0.09246545	-0.11444072	-0.029600086	0.10363566	5.0844193	8.385003	Sitting_Type
14:16:40.764	-0.25858167	4.9705143	8.039975	-0.09246545	-0.11444072	-0.029600086	0.10363566	5.0844193	8.385003	Sitting_Type
14:16:40.787	-0.25858167	4.9705143	8.039975	-0.09246545	-0.11444072	-0.029600086	0.10363566	5.0844193	8.385003	Sitting_Type
14:16:40.810	-0.25858167	4.9705143	8.039975	-0.09246545	-0.11444072	-0.029600086	0.10363566	5.0844193	8.385003	Sitting_Type
14:16:40.833	-0.25858167	4.9705143	8.039975	0.08957239	-0.019145738	0.033929896	0.061642874	5.073648	8.39194	Sitting_Type
14:16:40.855	-0.25858167	4.9705143	8.039975	0.08957239	-0.019145738	0.033929896	0.061642874	5.073648	8.39194	Sitting_Type
14:16:40.878	0.2561874	5.1357193	8.822903	0.08957239	-0.019145738	0.033929896	0.061642874	5.073648	8.39194	Sitting_Type
14:16:40.902	0.2561874	5.1357193	8.822903	0.08957239	-0.019145738	0.033929896	0.061642874	5.073648	8.39194	Sitting_Type
14:16:40.923	0.2561874	5.1357193	8.822903	0.08957239	-0.019145738	0.033929896	0.061642874	5.073648	8.39194	Sitting_Type
14:16:40.944	0.2561874	5.1357193	8.822903	0.08957239	-0.019145738	0.033929896	0.061642874	5.073648	8.39194	Sitting_Type
14:16:40.965	0.2561874	5.1357193	8.822903	0.08957239	-0.019145738	0.033929896	0.061642874	5.073648	8.39194	Sitting_Type
14:16:40.989	0.2561874	5.1357193	8.822903	0.08957239	-0.019145738	0.033929896	0.061642874	5.073648	8.39194	Sitting_Type
14:16:41.011	0.2561874	5.1357193	8.822903	-0.17493226	0.1751094	0.06691663	-0.04568068	5.139216	8.352051	Sitting_Type
14:16:41.032	0.2561874	5.1357193	8.822903	-0.17493226	0.1751094	0.06691663	-0.04568068	5.139216	8.352051	Sitting_Type
14:16:41.057	0.2561874	5.1357193	8.822903	-0.17493226	0.1751094	0.06691663	-0.04568068	5.139216	8.352051	Sitting_Type
14:16:41.079	-0.22745611	5.0040345	8.403905	-0.17493226	0.1751094	0.06691663	-0.04568068	5.139216	8.352051	Sitting_Type
14:16:41.107	-0.22745611	5.0040345	8.403905	-0.17493226	0.1751094	0.06691663	-0.04568068	5.139216	8.352051	Sitting_Type
14:16:41.127	-0.22745611	5.0040345	8.403905	-0.17493226	0.1751094	0.06691663	-0.04568068	5.139216	8.352051	Sitting_Type
14:16:41.148	-0.22745611	5.0040345	8.403905	-0.17493226	0.1751094	0.06691663	-0.04568068	5.139216	8.352051	Sitting_Type
14:16:41.169	-0.22745611	5.0040345	8.403905	-0.17493226	0.1751094	0.06691663	-0.04568068	5.139216	8.352051	Sitting_Type
14:16:41.204	-0.22745611	5.0040345	8.403905	-0.22441234	-0.16453166	0.011327885	0.46648252	4.9928126	8.427608	Sitting_Type
14:16:41.225	-0.22745611	5.0040345	8.403905	-0.22441234	-0.16453166	0.011327885	0.46648252	4.9928126	8.427608	Sitting_Type
14:16:41.247	-0.22745611	5.0040345	8.403905	-0.22441234	-0.16453166	0.011327885	0.46648252	4.9928126	8.427608	Sitting_Type
14:16:41.267	-0.09577099	4.9872746	8.365596	-0.22441234	-0.16453166	0.011327885	0.46648252	4.9928126	8.427608	Sitting_Type
14:16:41.288	-0.09577099	4.9872746	8.365596	-0.22441234	-0.16453166	0.011327885	0.46648252	4.9928126	8.427608	Sitting_Type
14:16:41.309	-0.09577099	4.9872746	8.365596	-0.22441234	-0.16453166	0.011327885	0.46648252	4.9928126	8.427608	Sitting_Type
14:16:41.337	-0.09577099	4.9872746	8.365596	-0.22441234	-0.16453166	0.011327885	0.46648252	4.9928126	8.427608	Sitting_Type
14:16:41.357	-0.09577099	4.9872746	8.365596	-0.22441234	-0.16453166	0.011327885	0.46648252	4.9928126	8.427608	Sitting_Type
14:16:41.378	-0.09577099	4.9872746	8.365596	0.099346235	0.33515608	0.14083132	0.38544157	4.8322525	8.524736	Sitting_Type
14:16:41.399	-0.09577099	4.9872746	8.365596	0.099346235	0.33515608	0.14083132	0.38544157	4.8322525	8.524736	Sitting_Type
14:16:41.422	-0.09577099	4.9872746	8.365596	0.099346235	0.33515608	0.14083132	0.38544157	4.8322525	8.524736	Sitting_Type
14:16:41.445	-0.09577099	4.9872746	8.365596	0.099346235	0.33515608	0.14083132	0.38544157	4.8322525	8.524736	Sitting_Type
14:16:41.468	0.30167863	4.9776974	8.973742	0.099346235	0.33515608	0.14083132	0.38544157	4.8322525	8.524736	Sitting_Type
14:16:41.489	0.30167863	4.9776974	8.973742	0.099346235	0.33515608	0.14083132	0.38544157	4.8322525	8.524736	Sitting_Type
14:16:41.511	0.30167863	4.9776974	8.973742	0.099346235	0.33515608	0.14083132	0.38544157	4.8322525	8.524736	Sitting_Type
14:16:41.539	0.30167863	4.9776974	8.973742	0.099346235	0.33515608	0.14083132	0.38544157	4.8322525	8.524736	Sitting_Type
14:16:41.560	0.30167863	4.9776974	8.973742	0.024209812	-0.20607051	-0.028378354	0.12521964	4.8610034	8.516181	Sitting_Type
14:16:41.581	0.30167863	4.9776974	8.973742	0.024209812	-0.20607051	-0.028378354	0.12521964	4.8610034	8.516181	Sitting_Type
14:16:41.602	0.30167863	4.9776974	8.973742	0.024209812	-0.20607051	-0.028378354	0.12521964	4.8610034	8.516181	Sitting_Type
14:16:41.627	0.30167863	4.9776974	8.973742	0.024209812	-0.20607051	-0.028378354	0.12521964	4.8610034	8.516181	Sitting_Type
14:16:41.648	0.30167863	4.9776974	8.973742	0.024209812	-0.20607051	-0.028378354	0.12521964	4.8610034	8.516181	Sitting_Type
14:16:41.669	-0.4932206	4.4222255	9.040782	0.024209812	-0.20607051	-0.028378354	0.12521964	4.8610034	8.516181	Sitting_Type
14:16:41.691	-0.4932206	4.4222255	9.040782	0.024209812	-0.20607051	-0.028378354	0.12521964	4.8610034	8.516181	Sitting_Type
14:16:41.714	-0.4932206	4.4222255	9.040782	0.024209812	-0.20607051	-0.028378354	0.12521964	4.8610034	8.516181	Sitting_Type
14:16:41.736	-0.4932206	4.4222255	9.040782	-0.32642686	-0.1077212	-0.1438319	0.16859359	4.5846906	8.667327	Sitting_Type
14:16:41.758	-0.4932206	4.4222255	9.040782	-0.32642686	-0.1077212	-0.1438319	0.16859359	4.5846906	8.667327	Sitting_Type
14:16:41.781	-0.4932206	4.4222255	9.040782	-0.32642686	-0.1077212	-0.1438319	0.16859359	4.5846906	8.667327	Sitting_Type
14:16:41.803	-0.4932206	4.4222255	9.040782	-0.32642686	-0.1077212	-0.1438319	0.16859359	4.5846906	8.667327	Sitting_Type
14:16:41.825	-0.4932206	4.4222255	9.040782	-0.32642686	-0.1077212	-0.1438319	0.16859359	4.5846906	8.667327	Sitting_Type
14:16:41.846	-0.4932206	4.4222255	9.040782	-0.32642686	-0.1077212	-0.1438319	0.16859359	4.5846906	8.667327	Sitting_Type
14:16:41.873	0.16041641	4.807704	8.22194	-0.32642686	-0.1077212	-0.1438319	0.16859359	4.5846906	8.667327	Sitting_Type
14:16:41.895	0.16041641	4.807704	8.22194	-0.32642686	-0.1077212	-0.1438319	0.16859359	4.5846906	8.667327	Sitting_Type
14:16:41.916	0.16041641	4.807704	8.22194	-0.03870931	-0.08634091	0.05347759	0.4340776	4.4141803	8.746253	Sitting_Type
14:16:41.938	0.16041641	4.807704	8.22194	-0.03870931	-0.08634091	0.05347759	0.4340776	4.4141803	8.746253	Sitting_Type
14:16:41.960	0.16041641	4.807704	8.22194	-0.03870931	-0.08634091	0.05347759	0.4340776	4.4141803	8.746253	Sitting_Type
14:16:41.982	0.16041641	4.807704	8.22194	-0.03870931	-0.08634091	0.05347759	0.4340776	4.4141803	8.746253	Sitting_Type
14:16:42.002	0.16041641	4.807704	8.22194	-0.03870931	-0.08634091	0.05347759	0.4340776	4.4141803	8.746253	Sitting_Type
14:16:42.024	0.16041641	4.807704	8.22194	-0.03870931	-0.08634091	0.05347759	0.4340776	4.4141803	8.746253	Sitting_Type
14:16:42.045	0.16041641	4.807704	8.22194	-0.03870931	-0.08634091	0.05347759	0.4340776	4.4141803	8.746253	Sitting_Type
14:16:42.066	0.45491222	4.312089	8.039975	-0.03870931	-0.08634091	0.05347759	0.4340776	4.4141803	8.746253	Sitting_Type
14:16:42.087	0.45491222	4.312089	8.039975	-0.03870931	-0.08634091	0.05347759	0.4340776	4.4141803	8.746253	Sitting_Type
14:16:42.109	0.45491222	4.312089	8.039975	0.24900822	0.1751094	-0.07541498	0.39567274	4.4347224	8.737679	Sitting_Type
14:16:42.132	0.45491222	4.312089	8.039975	0.24900822	0.1751094	-0.07541498	0.39567274	4.4347224	8.737679	Sitting_Type
14:16:42.154	0.45491222	4.312089	8.039975	0.24900822	0.1751094	-0.07541498	0.39567274	4.4347224	8.737679	Sitting_Type
14:16:42.178	0.45491222	4.312089	8.039975	0.24900822	0.1751094	-0.07541498	0.39567274	4.4347224	8.737679	Sitting_Type
14:16:42.200	0.45491222	4.312089	8.039975	0.24900822	0.1751094	-0.07541498	0.39567274	4.4347224	8.737679	Sitting_Type
14:16:42.222	0.45491222	4.312089	8.039975	0.24900822	0.1751094	-0.07541498	0.39567274	4.4347224	8.737679	Sitting_Type
14:16:42.244	0.45491222	4.312089	8.039975	0.24900822	0.1751094	-0.07541498	0.39567274	4.4347224	8.737679	Sitting_Type
14:16:42.265	0.5794145	4.1804037	8.980925	0.24900822	0.1751094	-0.07541498	0.39567274	4.4347224	8.737679	Sitting_Type
14:16:42.287	0.5794145	4.1804037	8.980925	0.04620096	0.07126232	0.0058300975	0.30682394	4.5911555	8.6601095	Sitting_Type
14:16:42.308	0.5794145	4.1804037	8.980925	0.04620096	0.07126232	0.0058300975	0.30682394	4.5911555	8.6601095	Sitting_Type
14:16:42.331	0.5794145	4.1804037	8.980925	0.04620096	0.07126232	0.0058300975	0.30682394	4.5911555	8.6601095	Sitting_Type
14:16:42.353	0.5794145	4.1804037	8.980925	0.04620096	0.07126232	0.0058300975	0.30682394	4.5911555	8.6601095	Sitting_Type
14:16:42.373	0.5794145	4.1804037	8.980925	0.04620096	0.07126232	0.0058300975	0.30682394	4.5911555	8.6601095	Sitting_Type
14:16:42.393	0.5794145	4.1804037	8.980925	0.04620096	0.07126232	0.0058300975	0.30682394	4.5911555	8.6601095	Sitting_Type
14:16:42.414	0.5794145	4.1804037	8.980925	0.04620096	0.07126232	0.0058300975	0.30682394	4.5911555	8.6601095	Sitting_Type
14:16:42.438	0.5794145	4.1804037	8.980925	0.04620096	0.07126232	0.0058300975	0.30682394	4.5911555	8.6601095	Sitting_Type
14:16:42.458	0.5411061	4.6736245	8.212362	0.073079035	-0.0063175685	-0.00027855457	0.21776487	4.6112986	8.652101	Sitting_Type
14:16:42.479	0.5411061	4.6736245	8.212362	0.073079035	-0.0063175685	-0.00027855457	0.21776487	4.6112986	8.652101	Sitting_Type
14:16:42.500	0.5411061	4.6736245	8.212362	0.073079035	-0.0063175685	-0.00027855457	0.21776487	4.6112986	8.652101	Sitting_Type
14:16:42.522	0.5411061	4.6736245	8.212362	0.073079035	-0.0063175685	-0.00027855457	0.21776487	4.6112986	8.652101	Sitting_Type
14:16:42.546	0.5411061	4.6736245	8.212362	0.073079035	-0.0063175685	-0.00027855457	0.21776487	4.6112986	8.652101	Sitting_Type
14:16:42.569	0.5411061	4.6736245	8.212362	0.073079035	-0.0063175685	-0.00027855457	0.21776487	4.6112986	8.652101	Sitting_Type
14:16:42.592	0.5411061	4.6736245	8.212362	0.073079035	-0.0063175685	-0.00027855457	0.21776487	4.6112986	8.652101	Sitting_Type
14:16:42.614	0.5411061	4.6736245	8.212362	0.073079035	-0.0063175685	-0.00027855457	0.21776487	4.6112986	8.652101	Sitting_Type
14:16:42.635	0.5411061	4.6736245	8.212362	-0.049094018	-0.07901054	0.013771346	0.23191966	4.550504	8.683864	Sitting_Type
14:16:42.657	0.5411061	4.6736245	8.212362	-0.049094018	-0.07901054	0.013771346	0.23191966	4.550504	8.683864	Sitting_Type
14:16:42.678	0.13168511	4.5610933	8.030397	-0.049094018	-0.07901054	0.013771346	0.23191966	4.550504	8.683864	Sitting_Type
14:16:42.700	0.13168511	4.5610933	8.030397	-0.049094018	-0.07901054	0.013771346	0.23191966	4.550504	8.683864	Sitting_Type
14:16:42.722	0.13168511	4.5610933	8.030397	-0.049094018	-0.07901054	0.013771346	0.23191966	4.550504	8.683864	Sitting_Type
14:16:42.743	0.13168511	4.5610933	8.030397	-0.049094018	-0.07901054	0.013771346	0.23191966	4.550504	8.683864	Sitting_Type
14:16:42.764	0.13168511	4.5610933	8.030397	-0.049094018	-0.07901054	0.013771346	0.23191966	4.550504	8.683864	Sitting_Type
14:16:42.785	0.13168511	4.5610933	8.030397	-0.049094018	-0.07901054	0.013771346	0.23191966	4.550504	8.683864	Sitting_Type
14:16:42.814	0.13168511	4.5610933	8.030397	-0.039320175	-0.2256182	0.10234681	0.46391326	4.4649277	8.718919	Sitting_Type
14:16:42.835	0.13168511	4.5610933	8.030397	-0.039320175	-0.2256182	0.10234681	0.46391326	4.4649277	8.718919	Sitting_Type
14:16:42.856	0.13168511	4.5610933	8.030397	-0.039320175	-0.2256182	0.10234681	0.46391326	4.4649277	8.718919	Sitting_Type
14:16:42.877	0.44294083	4.4054656	8.652909	-0.039320175	-0.2256182	0.10234681	0.46391326	4.4649277	8.718919	Sitting_Type
14:16:42.904	0.44294083	4.4054656	8.652909	-0.039320175	-0.2256182	0.10234681	0.46391326	4.4649277	8.718919	Sitting_Type
14:16:42.925	0.44294083	4.4054656	8.652909	-0.039320175	-0.2256182	0.10234681	0.46391326	4.4649277	8.718919	Sitting_Type
14:16:42.945	0.44294083	4.4054656	8.652909	-0.039320175	-0.2256182	0.10234681	0.46391326	4.4649277	8.718919	Sitting_Type
14:16:42.967	0.44294083	4.4054656	8.652909	-0.039320175	-0.2256182	0.10234681	0.46391326	4.4649277	8.718919	Sitting_Type
14:16:42.990	0.44294083	4.4054656	8.652909	-0.1602715	0.3247714	0.029653843	0.082931235	4.7484913	8.579936	Sitting_Type
14:16:43.012	0.44294083	4.4054656	8.652909	-0.1602715	0.3247714	0.029653843	0.082931235	4.7484913	8.579936	Sitting_Type
14:16:43.034	0.44294083	4.4054656	8.652909	-0.1602715	0.3247714	0.029653843	0.082931235	4.7484913	8.579936	Sitting_Type
14:16:43.056	0.44294083	4.4054656	8.652909	-0.1602715	0.3247714	0.029653843	0.082931235	4.7484913	8.579936	Sitting_Type
14:16:43.078	0.6368771	4.556305	9.040782	-0.1602715	0.3247714	0.029653843	0.082931235	4.7484913	8.579936	Sitting_Type
14:16:43.099	0.6368771	4.556305	9.040782	-0.1602715	0.3247714	0.029653843	0.082931235	4.7484913	8.579936	Sitting_Type
14:16:43.121	0.6368771	4.556305	9.040782	-0.1602715	0.3247714	0.029653843	0.082931235	4.7484913	8.579936	Sitting_Type
14:16:43.142	0.6368771	4.556305	9.040782	-0.1602715	0.3247714	0.029653843	0.082931235	4.7484913	8.579936	Sitting_Type
14:16:43.162	0.6368771	4.556305	9.040782	-0.1602715	0.3247714	0.029653843	0.082931235	4.7484913	8.579936	Sitting_Type
14:16:43.183	0.6368771	4.556305	9.040782	-0.04665056	-0.502951	-0.14077756	0.22337285	4.5536666	8.682429	Sitting_Type
14:16:43.205	0.6368771	4.556305	9.040782	-0.04665056	-0.502951	-0.14077756	0.22337285	4.5536666	8.682429	Sitting_Type
14:16:43.228	0.6368771	4.556305	9.040782	-0.04665056	-0.502951	-0.14077756	0.22337285	4.5536666	8.682429	Sitting_Type
14:16:43.250	0.6368771	4.556305	9.040782	-0.04665056	-0.502951	-0.14077756	0.22337285	4.5536666	8.682429	Sitting_Type
14:16:43.272	-0.62251145	4.4270144	8.846846	-0.04665056	-0.502951	-0.14077756	0.22337285	4.5536666	8.682429	Sitting_Type
14:16:43.294	-0.62251145	4.4270144	8.846846	-0.04665056	-0.502951	-0.14077756	0.22337285	4.5536666	8.682429	Sitting_Type
14:16:43.316	-0.62251145	4.4270144	8.846846	-0.04665056	-0.502951	-0.14077756	0.22337285	4.5536666	8.682429	Sitting_Type
14:16:43.346	-0.62251145	4.4270144	8.846846	-0.04665056	-0.502951	-0.14077756	0.22337285	4.5536666	8.682429	Sitting_Type
14:16:43.367	-0.62251145	4.4270144	8.846846	0.015657697	-0.14620571	-0.024102299	0.41635618	4.463647	8.721975	Sitting_Type
14:16:43.388	-0.62251145	4.4270144	8.846846	0.015657697	-0.14620571	-0.024102299	0.41635618	4.463647	8.721975	Sitting_Type
14:16:43.409	-0.62251145	4.4270144	8.846846	0.015657697	-0.14620571	-0.024102299	0.41635618	4.463647	8.721975	Sitting_Type
14:16:43.430	-0.62251145	4.4270144	8.846846	0.015657697	-0.14620571	-0.024102299	0.41635618	4.463647	8.721975	Sitting_Type
14:16:43.458	-0.62251145	4.4270144	8.846846	0.015657697	-0.14620571	-0.024102299	0.41635618	4.463647	8.721975	Sitting_Type
14:16:43.480	-0.019154198	4.348003	8.607418	0.015657697	-0.14620571	-0.024102299	0.41635618	4.463647	8.721975	Sitting_Type
14:16:43.501	-0.019154198	4.348003	8.607418	0.015657697	-0.14620571	-0.024102299	0.41635618	4.463647	8.721975	Sitting_Type
14:16:43.522	-0.019154198	4.348003	8.607418	0.015657697	-0.14620571	-0.024102299	0.41635618	4.463647	8.721975	Sitting_Type
14:16:43.547	-0.019154198	4.348003	8.607418	0.17936958	0.20626353	-0.038763065	0.40693888	4.5609727	8.671925	Sitting_Type
14:16:43.569	-0.019154198	4.348003	8.607418	0.17936958	0.20626353	-0.038763065	0.40693888	4.5609727	8.671925	Sitting_Type
14:16:43.592	-0.019154198	4.348003	8.607418	0.17936958	0.20626353	-0.038763065	0.40693888	4.5609727	8.671925	Sitting_Type
14:16:43.615	-0.019154198	4.348003	8.607418	0.17936958	0.20626353	-0.038763065	0.40693888	4.5609727	8.671925	Sitting_Type
14:16:43.637	-0.019154198	4.348003	8.607418	0.17936958	0.20626353	-0.038763065	0.40693888	4.5609727	8.671925	Sitting_Type
14:16:43.659	0.67279124	4.4222255	8.08786	0.17936958	0.20626353	-0.038763065	0.40693888	4.5609727	8.671925	Sitting_Type
14:16:43.681	0.67279124	4.4222255	8.08786	0.17936958	0.20626353	-0.038763065	0.40693888	4.5609727	8.671925	Sitting_Type
14:16:43.713	0.67279124	4.4222255	8.08786	-0.04481796	-0.34229347	-0.0033328808	0.53724074	4.7837005	8.543882	Sitting_Type
14:16:43.734	0.67279124	4.4222255	8.08786	-0.04481796	-0.34229347	-0.0033328808	0.53724074	4.7837005	8.543882	Sitting_Type
14:16:43.755	0.67279124	4.4222255	8.08786	-0.04481796	-0.34229347	-0.0033328808	0.53724074	4.7837005	8.543882	Sitting_Type
14:16:43.777	0.67279124	4.4222255	8.08786	-0.04481796	-0.34229347	-0.0033328808	0.53724074	4.7837005	8.543882	Sitting_Type
14:16:43.799	0.67279124	4.4222255	8.08786	-0.04481796	-0.34229347	-0.0033328808	0.53724074	4.7837005	8.543882	Sitting_Type
14:16:43.821	0.67279124	4.4222255	8.08786	-0.04481796	-0.34229347	-0.0033328808	0.53724074	4.7837005	8.543882	Sitting_Type
14:16:43.843	0.67279124	4.4222255	8.08786	-0.04481796	-0.34229347	-0.0033328808	0.53724074	4.7837005	8.543882	Sitting_Type
14:16:43.864	0.34716985	4.817281	6.9146657	-0.04481796	-0.34229347	-0.0033328808	0.53724074	4.7837005	8.543882	Sitting_Type
14:16:43.886	0.34716985	4.817281	6.9146657	-0.04481796	-0.34229347	-0.0033328808	0.53724074	4.7837005	8.543882	Sitting_Type
14:16:43.907	0.34716985	4.817281	6.9146657	-0.14133467	0.19526796	0.09135123	0.8722703	4.8738375	8.464938	Sitting_Type
14:16:43.928	0.34716985	4.817281	6.9146657	-0.14133467	0.19526796	0.09135123	0.8722703	4.8738375	8.464938	Sitting_Type
14:16:43.949	0.34716985	4.817281	6.9146657	-0.14133467	0.19526796	0.09135123	0.8722703	4.8738375	8.464938	Sitting_Type
14:16:43.970	0.34716985	4.817281	6.9146657	-0.14133467	0.19526796	0.09135123	0.8722703	4.8738375	8.464938	Sitting_Type
14:16:43.991	0.34716985	4.817281	6.9146657	-0.14133467	0.19526796	0.09135123	0.8722703	4.8738375	8.464938	Sitting_Type
14:16:44.012	0.34716985	4.817281	6.9146657	-0.14133467	0.19526796	0.09135123	0.8722703	4.8738375	8.464938	Sitting_Type
14:16:44.033	0.34716985	4.817281	6.9146657	-0.14133467	0.19526796	0.09135123	0.8722703	4.8738375	8.464938	Sitting_Type
14:16:44.055	0.34716985	4.817281	6.9146657	-0.14133467	0.19526796	0.09135123	0.8722703	4.8738375	8.464938	Sitting_Type
14:16:44.077	0.73743665	4.781367	7.4102807	-0.121176116	0.0645428	0.07913393	0.78357416	4.6028366	8.623819	Sitting_Type
14:16:44.101	0.73743665	4.781367	7.4102807	-0.121176116	0.0645428	0.07913393	0.78357416	4.6028366	8.623819	Sitting_Type
14:16:44.123	0.73743665	4.781367	7.4102807	-0.121176116	0.0645428	0.07913393	0.78357416	4.6028366	8.623819	Sitting_Type
14:16:44.144	0.73743665	4.781367	7.4102807	-0.121176116	0.0645428	0.07913393	0.78357416	4.6028366	8.623819	Sitting_Type
14:16:44.165	0.73743665	4.781367	7.4102807	-0.121176116	0.0645428	0.07913393	0.78357416	4.6028366	8.623819	Sitting_Type
14:16:44.186	0.73743665	4.781367	7.4102807	-0.121176116	0.0645428	0.07913393	0.78357416	4.6028366	8.623819	Sitting_Type
14:16:44.207	0.73743665	4.781367	7.4102807	-0.121176116	0.0645428	0.07913393	0.78357416	4.6028366	8.623819	Sitting_Type
14:16:44.228	0.73743665	4.781367	7.4102807	-0.121176116	0.0645428	0.07913393	0.78357416	4.6028366	8.623819	Sitting_Type
14:16:44.250	0.73743665	4.781367	7.4102807	0.039481442	0.037053864	0.0070518283	0.78007996	4.462158	8.697756	Sitting_Type
14:16:44.272	0.9912298	4.4916596	8.537984	0.039481442	0.037053864	0.0070518283	0.78007996	4.462158	8.697756	Sitting_Type
14:16:44.294	0.9912298	4.4916596	8.537984	0.039481442	0.037053864	0.0070518283	0.78007996	4.462158	8.697756	Sitting_Type
14:16:44.315	0.9912298	4.4916596	8.537984	0.039481442	0.037053864	0.0070518283	0.78007996	4.462158	8.697756	Sitting_Type
14:16:44.336	0.9912298	4.4916596	8.537984	0.039481442	0.037053864	0.0070518283	0.78007996	4.462158	8.697756	Sitting_Type
14:16:44.366	0.9912298	4.4916596	8.537984	0.039481442	0.037053864	0.0070518283	0.78007996	4.462158	8.697756	Sitting_Type
14:16:44.387	0.9912298	4.4916596	8.537984	0.039481442	0.037053864	0.0070518283	0.78007996	4.462158	8.697756	Sitting_Type
14:16:44.408	0.9912298	4.4916596	8.537984	0.039481442	0.037053864	0.0070518283	0.78007996	4.462158	8.697756	Sitting_Type
14:16:44.430	0.9912298	4.4916596	8.537984	0.039481442	0.037053864	0.0070518283	0.78007996	4.462158	8.697756	Sitting_Type
14:16:44.453	0.9912298	4.4916596	8.537984	0.16898488	0.13173798	-0.06503028	0.64545333	4.532375	8.672447	Sitting_Type
14:16:44.477	0.70870537	4.3863115	7.7670274	0.16898488	0.13173798	-0.06503028	0.64545333	4.532375	8.672447	Sitting_Type
14:16:44.499	0.70870537	4.3863115	7.7670274	0.16898488	0.13173798	-0.06503028	0.64545333	4.532375	8.672447	Sitting_Type
14:16:44.520	0.70870537	4.3863115	7.7670274	0.16898488	0.13173798	-0.06503028	0.64545333	4.532375	8.672447	Sitting_Type
14:16:44.543	0.70870537	4.3863115	7.7670274	0.16898488	0.13173798	-0.06503028	0.64545333	4.532375	8.672447	Sitting_Type
14:16:44.563	0.70870537	4.3863115	7.7670274	0.16898488	0.13173798	-0.06503028	0.64545333	4.532375	8.672447	Sitting_Type
14:16:44.584	0.70870537	4.3863115	7.7670274	0.16898488	0.13173798	-0.06503028	0.64545333	4.532375	8.672447	Sitting_Type
14:16:44.604	0.70870537	4.3863115	7.7670274	0.16898488	0.13173798	-0.06503028	0.64545333	4.532375	8.672447	Sitting_Type
14:16:44.625	0.70870537	4.3863115	7.7670274	0.17814785	-0.20118357	-0.0021111502	0.65459967	4.6202717	8.625251	Sitting_Type
14:16:44.647	0.70870537	4.3863115	7.7670274	0.17814785	-0.20118357	-0.0021111502	0.65459967	4.6202717	8.625251	Sitting_Type
14:16:44.668	0.3304099	4.618556	7.597034	0.17814785	-0.20118357	-0.0021111502	0.65459967	4.6202717	8.625251	Sitting_Type
14:16:44.689	0.3304099	4.618556	7.597034	0.17814785	-0.20118357	-0.0021111502	0.65459967	4.6202717	8.625251	Sitting_Type
14:16:44.710	0.3304099	4.618556	7.597034	0.17814785	-0.20118357	-0.0021111502	0.65459967	4.6202717	8.625251	Sitting_Type
14:16:44.731	0.3304099	4.618556	7.597034	0.17814785	-0.20118357	-0.0021111502	0.65459967	4.6202717	8.625251	Sitting_Type
14:16:44.755	0.3304099	4.618556	7.597034	0.17814785	-0.20118357	-0.0021111502	0.65459967	4.6202717	8.625251	Sitting_Type
14:16:44.775	0.3304099	4.618556	7.597034	0.17814785	-0.20118357	-0.0021111502	0.65459967	4.6202717	8.625251	Sitting_Type
14:16:44.796	0.3304099	4.618556	7.597034	0.009549046	0.14700961	-0.017993646	0.6626484	4.648554	8.609426	Sitting_Type
14:16:44.817	0.3304099	4.618556	7.597034	0.009549046	0.14700961	-0.017993646	0.6626484	4.648554	8.609426	Sitting_Type
14:16:44.838	0.3304099	4.618556	7.597034	0.009549046	0.14700961	-0.017993646	0.6626484	4.648554	8.609426	Sitting_Type
14:16:44.868	0.67279124	4.556305	7.965752	0.009549046	0.14700961	-0.017993646	0.6626484	4.648554	8.609426	Sitting_Type
14:16:44.889	0.67279124	4.556305	7.965752	0.009549046	0.14700961	-0.017993646	0.6626484	4.648554	8.609426	Sitting_Type
14:16:44.910	0.67279124	4.556305	7.965752	0.009549046	0.14700961	-0.017993646	0.6626484	4.648554	8.609426	Sitting_Type
14:16:44.931	0.67279124	4.556305	7.965752	0.009549046	0.14700961	-0.017993646	0.6626484	4.648554	8.609426	Sitting_Type
14:16:44.952	0.67279124	4.556305	7.965752	0.009549046	0.14700961	-0.017993646	0.6626484	4.648554	8.609426	Sitting_Type
14:16:44.972	0.67279124	4.556305	7.965752	-0.09551977	0.007732332	0.06264056	0.718262	4.7847743	8.529969	Sitting_Type
14:16:44.997	0.67279124	4.556305	7.965752	-0.09551977	0.007732332	0.06264056	0.718262	4.7847743	8.529969	Sitting_Type
14:16:45.018	0.67279124	4.556305	7.965752	-0.09551977	0.007732332	0.06264056	0.718262	4.7847743	8.529969	Sitting_Type
14:16:45.039	0.67279124	4.556305	7.965752	-0.09551977	0.007732332	0.06264056	0.718262	4.7847743	8.529969	Sitting_Type
14:16:45.062	0.69673395	4.5850363	8.810931	-0.09551977	0.007732332	0.06264056	0.718262	4.7847743	8.529969	Sitting_Type
14:16:45.085	0.69673395	4.5850363	8.810931	-0.09551977	0.007732332	0.06264056	0.718262	4.7847743	8.529969	Sitting_Type
14:16:45.106	0.69673395	4.5850363	8.810931	-0.09551977	0.007732332	0.06264056	0.718262	4.7847743	8.529969	Sitting_Type
14:16:45.127	0.69673395	4.5850363	8.810931	-0.09551977	0.007732332	0.06264056	0.718262	4.7847743	8.529969	Sitting_Type
14:16:45.149	0.69673395	4.5850363	8.810931	-0.17676485	0.4109034	0.19092228	0.718262	4.7847743	8.529969	Sitting_Type
14:16:45.171	0.69673395	4.5850363	8.810931	-0.17676485	0.4109034	0.19092228	0.45542324	4.969399	8.4420395	Sitting_Type
14:16:45.193	0.69673395	4.5850363	8.810931	-0.17676485	0.4109034	0.19092228	0.45542324	4.969399	8.4420395	Sitting_Type
14:16:45.214	0.69673395	4.5850363	8.810931	-0.17676485	0.4109034	0.19092228	0.45542324	4.969399	8.4420395	Sitting_Type
14:16:45.235	0.69673395	4.5850363	8.810931	-0.17676485	0.4109034	0.19092228	0.45542324	4.969399	8.4420395	Sitting_Type
14:16:45.255	0.69673395	4.5850363	8.810931	-0.17676485	0.4109034	0.19092228	0.45542324	4.969399	8.4420395	Sitting_Type
14:16:45.275	0.30646718	4.7191157	8.403905	-0.17676485	0.4109034	0.19092228	0.45542324	4.969399	8.4420395	Sitting_Type
14:16:45.296	0.30646718	4.7191157	8.403905	-0.17676485	0.4109034	0.19092228	0.45542324	4.969399	8.4420395	Sitting_Type
14:16:45.327	0.30646718	4.7191157	8.403905	-0.17676485	0.4109034	0.19092228	0.45542324	4.969399	8.4420395	Sitting_Type
14:16:45.348	0.30646718	4.7191157	8.403905	0.33819455	-0.3044198	-0.18109466	0.34352913	4.8724904	8.503597	Sitting_Type
14:16:45.369	0.30646718	4.7191157	8.403905	0.33819455	-0.3044198	-0.18109466	0.34352913	4.8724904	8.503597	Sitting_Type
14:16:45.390	0.30646718	4.7191157	8.403905	0.33819455	-0.3044198	-0.18109466	0.34352913	4.8724904	8.503597	Sitting_Type
14:16:45.411	0.30646718	4.7191157	8.403905	0.33819455	-0.3044198	-0.18109466	0.34352913	4.8724904	8.503597	Sitting_Type
14:16:45.437	0.30646718	4.7191157	8.403905	0.33819455	-0.3044198	-0.18109466	0.34352913	4.8724904	8.503597	Sitting_Type
14:16:45.458	0.30646718	4.7191157	8.403905	0.33819455	-0.3044198	-0.18109466	0.34352913	4.8724904	8.503597	Sitting_Type
14:16:45.480	0.2561874	4.5874305	7.7095647	0.33819455	-0.3044198	-0.18109466	0.34352913	4.8724904	8.503597	Sitting_Type
14:16:45.501	0.2561874	4.5874305	7.7095647	0.33819455	-0.3044198	-0.18109466	0.34352913	4.8724904	8.503597	Sitting_Type
14:16:45.524	0.2561874	4.5874305	7.7095647	-0.009387777	-0.1883554	-0.01616105	0.5843349	5.0006466	8.415605	Sitting_Type
14:16:45.546	0.2561874	4.5874305	7.7095647	-0.009387777	-0.1883554	-0.01616105	0.5843349	5.0006466	8.415605	Sitting_Type
14:16:45.566	0.2561874	4.5874305	7.7095647	-0.009387777	-0.1883554	-0.01616105	0.5843349	5.0006466	8.415605	Sitting_Type
14:16:45.587	0.2561874	4.5874305	7.7095647	-0.009387777	-0.1883554	-0.01616105	0.5843349	5.0006466	8.415605	Sitting_Type
14:16:45.608	0.2561874	4.5874305	7.7095647	-0.009387777	-0.1883554	-0.01616105	0.5843349	5.0006466	8.415605	Sitting_Type
14:16:45.638	0.2561874	4.5874305	7.7095647	-0.009387777	-0.1883554	-0.01616105	0.5843349	5.0006466	8.415605	Sitting_Type
14:16:45.660	0.4668836	4.860378	8.10462	-0.009387777	-0.1883554	-0.01616105	0.5843349	5.0006466	8.415605	Sitting_Type
14:16:45.681	0.4668836	4.860378	8.10462	-0.009387777	-0.1883554	-0.01616105	0.5843349	5.0006466	8.415605	Sitting_Type
14:16:45.703	0.4668836	4.860378	8.10462	0.1298895	0.28017822	0.0143822115	0.4976911	4.870965	8.496844	Sitting_Type
14:16:45.724	0.4668836	4.860378	8.10462	0.1298895	0.28017822	0.0143822115	0.4976911	4.870965	8.496844	Sitting_Type
14:16:45.747	0.4668836	4.860378	8.10462	0.1298895	0.28017822	0.0143822115	0.4976911	4.870965	8.496844	Sitting_Type
14:16:45.770	0.4668836	4.860378	8.10462	0.1298895	0.28017822	0.0143822115	0.4976911	4.870965	8.496844	Sitting_Type
14:16:45.792	0.4668836	4.860378	8.10462	0.1298895	0.28017822	0.0143822115	0.4976911	4.870965	8.496844	Sitting_Type
14:16:45.814	0.4668836	4.860378	8.10462	0.1298895	0.28017822	0.0143822115	0.4976911	4.870965	8.496844	Sitting_Type
14:16:45.836	0.4668836	4.860378	8.10462	0.1298895	0.28017822	0.0143822115	0.4976911	4.870965	8.496844	Sitting_Type
14:16:45.857	0.4668836	4.860378	8.10462	0.1298895	0.28017822	0.0143822115	0.4976911	4.870965	8.496844	Sitting_Type
14:16:45.879	0.6440599	4.6736245	8.746285	0.3021535	0.29178467	-0.030821817	-0.004034224	5.2161155	8.304364	Sitting_Type
14:16:45.905	0.6440599	4.6736245	8.746285	0.3021535	0.29178467	-0.030821817	-0.004034224	5.2161155	8.304364	Sitting_Type
14:16:45.926	0.6440599	4.6736245	8.746285	0.3021535	0.29178467	-0.030821817	-0.004034224	5.2161155	8.304364	Sitting_Type
14:16:45.947	0.6440599	4.6736245	8.746285	0.3021535	0.29178467	-0.030821817	-0.004034224	5.2161155	8.304364	Sitting_Type
14:16:45.968	0.6440599	4.6736245	8.746285	0.3021535	0.29178467	-0.030821817	-0.004034224	5.2161155	8.304364	Sitting_Type
14:16:45.990	0.6440599	4.6736245	8.746285	0.3021535	0.29178467	-0.030821817	-0.004034224	5.2161155	8.304364	Sitting_Type
14:16:46.052	0.6440599	4.6736245	8.746285	-0.00022479841	-0.11444072	-0.090075746	-0.050162062	5.273417	8.267943	Sitting_Type
14:16:46.074	-0.47885495	4.98488	7.814913	-0.00022479841	-0.11444072	-0.090075746	-0.050162062	5.273417	8.267943	Sitting_Type
[truncated: 3,351 more rows]
