# Supplementary material for: Real-time Smartphone Activity Classification Using Inertial Sensors—Recognition of Scrolling, Typing, and Watching Videos While Sitting or Walking
Source: Sensors (Basel). 2020 Jan 24;20(3):655. doi: 10.3390/s20030655 (PMC7038357; doi:10.3390/s20030655)
Supplement: Supplementary file 1 [file sensors-20-00655-s001.zip › sensors-668083-supplementary/5Hz_data/7646/2019_08_27_14_08_54_Sitting_Scroll.csv]

time	accX	accY	accZ	rotX	rotY	rotZ	graX	graY	graZ	activity
14:11:20.165	-0.33759275	3.5674694	8.945011	0.09140499	0.099972986	0.033319034	-0.35420382	3.616111	9.108713	Sitting_Scroll
14:11:20.191	-0.33759275	3.5674694	8.945011	0.09140499	0.099972986	0.033319034	-0.35420382	3.616111	9.108713	Sitting_Scroll
14:11:20.264	-0.33759275	3.5674694	8.945011	0.09140499	0.099972986	0.033319034	-0.35420382	3.616111	9.108713	Sitting_Scroll
14:11:20.285	-0.33759275	3.5674694	8.945011	-0.006333451	0.09508606	-0.04670431	-0.25452408	3.6653252	9.092358	Sitting_Scroll
14:11:20.307	-0.42618093	3.4214187	8.74868	-0.006333451	0.09508606	-0.04670431	-0.25452408	3.6653252	9.092358	Sitting_Scroll
14:11:20.329	-0.42618093	3.4214187	8.74868	-0.006333451	0.09508606	-0.04670431	-0.25452408	3.6653252	9.092358	Sitting_Scroll
14:11:20.350	-0.42618093	3.4214187	8.74868	-0.006333451	0.09508606	-0.04670431	-0.25452408	3.6653252	9.092358	Sitting_Scroll
14:11:20.371	-0.42618093	3.4214187	8.74868	-0.006333451	0.09508606	-0.04670431	-0.25452408	3.6653252	9.092358	Sitting_Scroll
14:11:20.391	-0.42618093	3.4214187	8.74868	-0.006333451	0.09508606	-0.04670431	-0.25452408	3.6653252	9.092358	Sitting_Scroll
14:11:20.413	-0.42618093	3.4214187	8.74868	-0.006333451	0.09508606	-0.04670431	-0.25452408	3.6653252	9.092358	Sitting_Scroll
14:11:20.434	-0.42618093	3.4214187	8.74868	-0.006333451	0.09508606	-0.04670431	-0.25452408	3.6653252	9.092358	Sitting_Scroll
14:11:20.456	-0.42618093	3.4214187	8.74868	-0.006333451	0.09508606	-0.04670431	-0.25452408	3.6653252	9.092358	Sitting_Scroll
14:11:20.477	-0.42618093	3.4214187	8.74868	-0.0026682594	-0.009371894	-0.00027855457	-0.23171672	3.6642082	9.093419	Sitting_Scroll
14:11:20.499	-0.48843205	3.6704233	8.803748	-0.0026682594	-0.009371894	-0.00027855457	-0.23171672	3.6642082	9.093419	Sitting_Scroll
14:11:20.520	-0.48843205	3.6704233	8.803748	-0.0026682594	-0.009371894	-0.00027855457	-0.23171672	3.6642082	9.093419	Sitting_Scroll
14:11:20.542	-0.48843205	3.6704233	8.803748	-0.0026682594	-0.009371894	-0.00027855457	-0.23171672	3.6642082	9.093419	Sitting_Scroll
14:11:20.563	-0.48843205	3.6704233	8.803748	-0.0026682594	-0.009371894	-0.00027855457	-0.23171672	3.6642082	9.093419	Sitting_Scroll
14:11:20.584	-0.48843205	3.6704233	8.803748	-0.0026682594	-0.009371894	-0.00027855457	-0.23171672	3.6642082	9.093419	Sitting_Scroll
14:11:20.605	-0.48843205	3.6704233	8.803748	-0.0026682594	-0.009371894	-0.00027855457	-0.23171672	3.6642082	9.093419	Sitting_Scroll
14:11:20.627	-0.48843205	3.6704233	8.803748	-0.0026682594	-0.009371894	-0.00027855457	-0.23171672	3.6642082	9.093419	Sitting_Scroll
14:11:20.648	-0.48843205	3.6704233	8.803748	0.03459452	-0.0356391	-0.015550185	-0.22487321	3.6898525	9.083215	Sitting_Scroll
14:11:20.669	-0.48843205	3.6704233	8.803748	0.03459452	-0.0356391	-0.015550185	-0.22487321	3.6898525	9.083215	Sitting_Scroll
14:11:20.690	-0.48843205	3.6704233	8.803748	0.03459452	-0.0356391	-0.015550185	-0.22487321	3.6898525	9.083215	Sitting_Scroll
14:11:20.713	-0.17957062	3.5842295	8.60263	0.03459452	-0.0356391	-0.015550185	-0.22487321	3.6898525	9.083215	Sitting_Scroll
14:11:20.735	-0.17957062	3.5842295	8.60263	0.03459452	-0.0356391	-0.015550185	-0.22487321	3.6898525	9.083215	Sitting_Scroll
14:11:20.760	-0.17957062	3.5842295	8.60263	0.03459452	-0.0356391	-0.015550185	-0.22487321	3.6898525	9.083215	Sitting_Scroll
14:11:20.782	-0.17957062	3.5842295	8.60263	0.03459452	-0.0356391	-0.015550185	-0.22487321	3.6898525	9.083215	Sitting_Scroll
14:11:20.804	-0.17957062	3.5842295	8.60263	0.03459452	-0.0356391	-0.015550185	-0.22487321	3.6898525	9.083215	Sitting_Scroll
14:11:20.827	-0.17957062	3.5842295	8.60263	0.018101158	-0.100390814	-0.123673335	-0.17282164	3.7345903	9.066054	Sitting_Scroll
14:11:20.850	-0.17957062	3.5842295	8.60263	0.018101158	-0.100390814	-0.123673335	-0.17282164	3.7345903	9.066054	Sitting_Scroll
14:11:20.873	-0.17957062	3.5842295	8.60263	0.018101158	-0.100390814	-0.123673335	-0.17282164	3.7345903	9.066054	Sitting_Scroll
14:11:20.896	-0.38068968	3.6632404	9.047964	0.018101158	-0.100390814	-0.123673335	-0.17282164	3.7345903	9.066054	Sitting_Scroll
14:11:20.919	-0.38068968	3.6632404	9.047964	0.018101158	-0.100390814	-0.123673335	-0.17282164	3.7345903	9.066054	Sitting_Scroll
14:11:20.941	-0.38068968	3.6632404	9.047964	0.018101158	-0.100390814	-0.123673335	-0.17282164	3.7345903	9.066054	Sitting_Scroll
14:11:20.964	-0.38068968	3.6632404	9.047964	0.018101158	-0.100390814	-0.123673335	-0.17282164	3.7345903	9.066054	Sitting_Scroll
14:11:20.987	-0.38068968	3.6632404	9.047964	0.018101158	-0.100390814	-0.123673335	-0.17282164	3.7345903	9.066054	Sitting_Scroll
14:11:21.011	-0.38068968	3.6632404	9.047964	-0.25495562	0.32171708	0.14083132	0.026963118	3.4784744	9.168962	Sitting_Scroll
14:11:21.033	-0.38068968	3.6632404	9.047964	-0.25495562	0.32171708	0.14083132	0.026963118	3.4784744	9.168962	Sitting_Scroll
14:11:21.056	-0.38068968	3.6632404	9.047964	-0.25495562	0.32171708	0.14083132	0.026963118	3.4784744	9.168962	Sitting_Scroll
14:11:21.078	-0.38068968	3.6632404	9.047964	-0.25495562	0.32171708	0.14083132	0.026963118	3.4784744	9.168962	Sitting_Scroll
14:11:21.101	0.083799616	3.7135203	9.371192	-0.25495562	0.32171708	0.14083132	0.026963118	3.4784744	9.168962	Sitting_Scroll
14:11:21.123	0.083799616	3.7135203	9.371192	-0.25495562	0.32171708	0.14083132	0.026963118	3.4784744	9.168962	Sitting_Scroll
14:11:21.147	0.083799616	3.7135203	9.371192	-0.25495562	0.32171708	0.14083132	0.026963118	3.4784744	9.168962	Sitting_Scroll
14:11:21.170	0.083799616	3.7135203	9.371192	-0.25495562	0.32171708	0.14083132	0.026963118	3.4784744	9.168962	Sitting_Scroll
14:11:21.192	0.083799616	3.7135203	9.371192	-0.8432188	0.24413718	0.32775608	-0.24554797	4.067164	8.920102	Sitting_Scroll
14:11:21.216	0.083799616	3.7135203	9.371192	-0.8432188	0.24413718	0.32775608	-0.24554797	4.067164	8.920102	Sitting_Scroll
14:11:21.238	0.083799616	3.7135203	9.371192	-0.8432188	0.24413718	0.32775608	-0.24554797	4.067164	8.920102	Sitting_Scroll
14:11:21.261	0.083799616	3.7135203	9.371192	-0.8432188	0.24413718	0.32775608	-0.24554797	4.067164	8.920102	Sitting_Scroll
14:11:21.284	0.083799616	3.7135203	9.371192	-0.8432188	0.24413718	0.32775608	-0.24554797	4.067164	8.920102	Sitting_Scroll
14:11:21.307	-0.23463893	3.3998702	7.391126	-0.8432188	0.24413718	0.32775608	-0.24554797	4.067164	8.920102	Sitting_Scroll
14:11:21.331	-0.23463893	3.3998702	7.391126	-0.8432188	0.24413718	0.32775608	-0.24554797	4.067164	8.920102	Sitting_Scroll
14:11:21.353	-0.23463893	3.3998702	7.391126	-0.8432188	0.24413718	0.32775608	-0.24554797	4.067164	8.920102	Sitting_Scroll
14:11:21.377	-0.23463893	3.3998702	7.391126	0.47380665	-0.2708222	-0.16948822	-0.6545732	3.0422003	9.299835	Sitting_Scroll
14:11:21.399	-0.23463893	3.3998702	7.391126	0.47380665	-0.2708222	-0.16948822	-0.6545732	3.0422003	9.299835	Sitting_Scroll
14:11:21.422	-0.23463893	3.3998702	7.391126	0.47380665	-0.2708222	-0.16948822	-0.6545732	3.0422003	9.299835	Sitting_Scroll
14:11:21.445	-0.23463893	3.3998702	7.391126	0.47380665	-0.2708222	-0.16948822	-0.6545732	3.0422003	9.299835	Sitting_Scroll
14:11:21.468	-0.23463893	3.3998702	7.391126	0.47380665	-0.2708222	-0.16948822	-0.6545732	3.0422003	9.299835	Sitting_Scroll
14:11:21.491	-0.23463893	3.3998702	7.391126	0.47380665	-0.2708222	-0.16948822	-0.6545732	3.0422003	9.299835	Sitting_Scroll
14:11:21.513	-0.505192	2.9210153	9.313729	0.47380665	-0.2708222	-0.16948822	-0.6545732	3.0422003	9.299835	Sitting_Scroll
14:11:21.536	-0.505192	2.9210153	9.313729	0.47380665	-0.2708222	-0.16948822	-0.6545732	3.0422003	9.299835	Sitting_Scroll
14:11:21.559	-0.505192	2.9210153	9.313729	0.3986702	0.0028454103	-0.030210951	-0.6534203	3.490564	9.141082	Sitting_Scroll
14:11:21.582	-0.505192	2.9210153	9.313729	0.3986702	0.0028454103	-0.030210951	-0.6534203	3.490564	9.141082	Sitting_Scroll
14:11:21.604	-0.505192	2.9210153	9.313729	0.3986702	0.0028454103	-0.030210951	-0.6534203	3.490564	9.141082	Sitting_Scroll
14:11:21.627	-0.505192	2.9210153	9.313729	0.3986702	0.0028454103	-0.030210951	-0.6534203	3.490564	9.141082	Sitting_Scroll
14:11:21.649	-0.505192	2.9210153	9.313729	0.3986702	0.0028454103	-0.030210951	-0.6534203	3.490564	9.141082	Sitting_Scroll
14:11:21.672	-0.505192	2.9210153	9.313729	0.3986702	0.0028454103	-0.030210951	-0.6534203	3.490564	9.141082	Sitting_Scroll
14:11:21.694	-0.65363705	3.2298768	8.686429	0.3986702	0.0028454103	-0.030210951	-0.6534203	3.490564	9.141082	Sitting_Scroll
14:11:21.717	-0.65363705	3.2298768	8.686429	0.3986702	0.0028454103	-0.030210951	-0.6534203	3.490564	9.141082	Sitting_Scroll
14:11:21.741	-0.65363705	3.2298768	8.686429	0.3669052	-0.13398841	-0.033265278	-0.58384544	3.9019668	8.977982	Sitting_Scroll
14:11:21.764	-0.65363705	3.2298768	8.686429	0.3669052	-0.13398841	-0.033265278	-0.58384544	3.9019668	8.977982	Sitting_Scroll
14:11:21.787	-0.65363705	3.2298768	8.686429	0.3669052	-0.13398841	-0.033265278	-0.58384544	3.9019668	8.977982	Sitting_Scroll
14:11:21.823	-0.65363705	3.2298768	8.686429	0.3669052	-0.13398841	-0.033265278	-0.58384544	3.9019668	8.977982	Sitting_Scroll
14:11:21.853	-0.65363705	3.2298768	8.686429	0.3669052	-0.13398841	-0.033265278	-0.58384544	3.9019668	8.977982	Sitting_Scroll
14:11:21.886	-0.65363705	3.2298768	8.686429	0.3669052	-0.13398841	-0.033265278	-0.58384544	3.9019668	8.977982	Sitting_Scroll
14:11:21.917	-0.5770202	3.8883023	8.672064	0.24778648	-0.023421794	0.033319034	-0.3951855	4.1955223	8.8550415	Sitting_Scroll
14:11:21.950	-0.5770202	3.8883023	8.672064	0.24778648	-0.023421794	0.033319034	-0.3951855	4.1955223	8.8550415	Sitting_Scroll
14:11:21.985	-0.5770202	3.8883023	8.672064	0.24778648	-0.023421794	0.033319034	-0.3951855	4.1955223	8.8550415	Sitting_Scroll
14:11:22.018	-0.5770202	3.8883023	8.672064	0.24778648	-0.023421794	0.033319034	-0.3951855	4.1955223	8.8550415	Sitting_Scroll
14:11:22.053	-0.5770202	3.8883023	8.672064	0.24778648	-0.023421794	0.033319034	-0.3951855	4.1955223	8.8550415	Sitting_Scroll
14:11:22.087	-0.5770202	3.8883023	8.672064	0.55382997	0.051103763	-0.05098037	-0.2830986	4.5519223	8.681603	Sitting_Scroll
14:11:22.113	-0.2466103	4.122941	8.655303	0.55382997	0.051103763	-0.05098037	-0.2830986	4.5519223	8.681603	Sitting_Scroll
14:11:22.135	-0.2466103	4.122941	8.655303	0.55382997	0.051103763	-0.05098037	-0.2830986	4.5519223	8.681603	Sitting_Scroll
14:11:22.157	-0.2466103	4.122941	8.655303	0.55382997	0.051103763	-0.05098037	-0.2830986	4.5519223	8.681603	Sitting_Scroll
14:11:22.178	-0.2466103	4.122941	8.655303	0.55382997	0.051103763	-0.05098037	-0.2830986	4.5519223	8.681603	Sitting_Scroll
14:11:22.200	-0.2466103	4.122941	8.655303	0.55382997	0.051103763	-0.05098037	-0.2830986	4.5519223	8.681603	Sitting_Scroll
14:11:22.224	-0.2466103	4.122941	8.655303	0.55382997	0.051103763	-0.05098037	-0.2830986	4.5519223	8.681603	Sitting_Scroll
14:11:22.246	-0.2466103	4.122941	8.655303	0.55382997	0.051103763	-0.05098037	-0.2830986	4.5519223	8.681603	Sitting_Scroll
14:11:22.268	-0.2466103	4.122941	8.655303	-0.28610975	-0.030141313	0.022934325	-0.42736194	4.7253127	8.58249	Sitting_Scroll
14:11:22.291	-0.2466103	4.122941	8.655303	-0.28610975	-0.030141313	0.022934325	-0.42736194	4.7253127	8.58249	Sitting_Scroll
14:11:22.314	-0.52674043	4.577853	7.4629545	-0.28610975	-0.030141313	0.022934325	-0.42736194	4.7253127	8.58249	Sitting_Scroll
14:11:22.338	-0.52674043	4.577853	7.4629545	-0.28610975	-0.030141313	0.022934325	-0.42736194	4.7253127	8.58249	Sitting_Scroll
14:11:22.360	-0.52674043	4.577853	7.4629545	-0.28610975	-0.030141313	0.022934325	-0.42736194	4.7253127	8.58249	Sitting_Scroll
14:11:22.382	-0.52674043	4.577853	7.4629545	-0.28610975	-0.030141313	0.022934325	-0.42736194	4.7253127	8.58249	Sitting_Scroll
14:11:22.405	-0.52674043	4.577853	7.4629545	-0.28610975	-0.030141313	0.022934325	-0.42736194	4.7253127	8.58249	Sitting_Scroll
14:11:22.428	-0.52674043	4.577853	7.4629545	-0.28610975	-0.030141313	0.022934325	-0.42736194	4.7253127	8.58249	Sitting_Scroll
14:11:22.457	-0.52674043	4.577853	7.4629545	-0.12972823	0.10424904	-0.0008894198	-0.5451807	4.476725	8.708161	Sitting_Scroll
14:11:22.480	-0.52674043	4.577853	7.4629545	-0.12972823	0.10424904	-0.0008894198	-0.5451807	4.476725	8.708161	Sitting_Scroll
14:11:22.504	-0.37111259	4.6568646	8.38475	-0.12972823	0.10424904	-0.0008894198	-0.5451807	4.476725	8.708161	Sitting_Scroll
14:11:22.526	-0.37111259	4.6568646	8.38475	-0.12972823	0.10424904	-0.0008894198	-0.5451807	4.476725	8.708161	Sitting_Scroll
14:11:22.548	-0.37111259	4.6568646	8.38475	-0.12972823	0.10424904	-0.0008894198	-0.5451807	4.476725	8.708161	Sitting_Scroll
14:11:22.571	-0.37111259	4.6568646	8.38475	-0.12972823	0.10424904	-0.0008894198	-0.5451807	4.476725	8.708161	Sitting_Scroll
14:11:22.595	-0.37111259	4.6568646	8.38475	-0.12972823	0.10424904	-0.0008894198	-0.5451807	4.476725	8.708161	Sitting_Scroll
14:11:22.618	-0.37111259	4.6568646	8.38475	-0.12972823	0.10424904	-0.0008894198	-0.5451807	4.476725	8.708161	Sitting_Scroll
14:11:22.641	-0.37111259	4.6568646	8.38475	0.00038606682	0.03277781	-0.0021111502	-0.5726399	4.3688936	8.761005	Sitting_Scroll
14:11:22.665	-0.37111259	4.6568646	8.38475	0.00038606682	0.03277781	-0.0021111502	-0.5726399	4.3688936	8.761005	Sitting_Scroll
14:11:22.688	-0.37111259	4.6568646	8.38475	0.00038606682	0.03277781	-0.0021111502	-0.5726399	4.3688936	8.761005	Sitting_Scroll
14:11:22.711	-0.5865973	4.415043	9.031204	0.00038606682	0.03277781	-0.0021111502	-0.5726399	4.3688936	8.761005	Sitting_Scroll
14:11:22.733	-0.5865973	4.415043	9.031204	0.00038606682	0.03277781	-0.0021111502	-0.5726399	4.3688936	8.761005	Sitting_Scroll
14:11:22.755	-0.5865973	4.415043	9.031204	0.00038606682	0.03277781	-0.0021111502	-0.5726399	4.3688936	8.761005	Sitting_Scroll
14:11:22.778	-0.5865973	4.415043	9.031204	0.00038606682	0.03277781	-0.0021111502	-0.5726399	4.3688936	8.761005	Sitting_Scroll
14:11:22.801	-0.5865973	4.415043	9.031204	-0.019161621	-0.005095838	0.027821247	-0.5726399	4.3688936	8.761005	Sitting_Scroll
14:11:22.824	-0.5865973	4.415043	9.031204	-0.019161621	-0.005095838	0.027821247	-0.5524925	4.4188323	8.73722	Sitting_Scroll
14:11:22.846	-0.5865973	4.415043	9.031204	-0.019161621	-0.005095838	0.027821247	-0.5524925	4.4188323	8.73722	Sitting_Scroll
14:11:22.870	-0.5865973	4.415043	9.031204	-0.019161621	-0.005095838	0.027821247	-0.5524925	4.4188323	8.73722	Sitting_Scroll
14:11:22.893	-0.44294083	4.2809634	8.628966	-0.019161621	-0.005095838	0.027821247	-0.5524925	4.4188323	8.73722	Sitting_Scroll
14:11:22.916	-0.44294083	4.2809634	8.628966	-0.019161621	-0.005095838	0.027821247	-0.5524925	4.4188323	8.73722	Sitting_Scroll
14:11:22.939	-0.44294083	4.2809634	8.628966	-0.019161621	-0.005095838	0.027821247	-0.5524925	4.4188323	8.73722	Sitting_Scroll
14:11:22.961	-0.44294083	4.2809634	8.628966	-0.019161621	-0.005095838	0.027821247	-0.5524925	4.4188323	8.73722	Sitting_Scroll
14:11:22.984	-0.44294083	4.2809634	8.628966	0.026653273	0.02972348	0.018047404	-0.542138	4.4501867	8.721942	Sitting_Scroll
14:11:23.007	-0.44294083	4.2809634	8.628966	0.026653273	0.02972348	0.018047404	-0.542138	4.4501867	8.721942	Sitting_Scroll
14:11:23.030	-0.44294083	4.2809634	8.628966	0.026653273	0.02972348	0.018047404	-0.542138	4.4501867	8.721942	Sitting_Scroll
14:11:23.051	-0.44294083	4.2809634	8.628966	0.026653273	0.02972348	0.018047404	-0.542138	4.4501867	8.721942	Sitting_Scroll
14:11:23.072	-0.44294083	4.2809634	8.628966	0.026653273	0.02972348	0.018047404	-0.542138	4.4501867	8.721942	Sitting_Scroll
14:11:23.092	-0.4764607	4.3767343	8.648121	0.026653273	0.02972348	0.018047404	-0.542138	4.4501867	8.721942	Sitting_Scroll
14:11:23.113	-0.4764607	4.3767343	8.648121	0.026653273	0.02972348	0.018047404	-0.542138	4.4501867	8.721942	Sitting_Scroll
14:11:23.137	-0.4764607	4.3767343	8.648121	0.026653273	0.02972348	0.018047404	-0.542138	4.4501867	8.721942	Sitting_Scroll
14:11:23.158	-0.4764607	4.3767343	8.648121	0.026653273	0.02972348	0.018047404	-0.542138	4.4501867	8.721942	Sitting_Scroll
14:11:23.180	-0.4764607	4.3767343	8.648121	-0.0075551816	-0.018534875	-0.006387207	-0.5374213	4.5731745	8.658383	Sitting_Scroll
14:11:23.207	-0.4764607	4.3767343	8.648121	-0.0075551816	-0.018534875	-0.006387207	-0.5374213	4.5731745	8.658383	Sitting_Scroll
14:11:23.229	-0.4764607	4.3767343	8.648121	-0.0075551816	-0.018534875	-0.006387207	-0.5374213	4.5731745	8.658383	Sitting_Scroll
14:11:23.257	-0.4764607	4.3767343	8.648121	-0.0075551816	-0.018534875	-0.006387207	-0.5374213	4.5731745	8.658383	Sitting_Scroll
14:11:23.278	-0.4764607	4.3767343	8.648121	-0.0075551816	-0.018534875	-0.006387207	-0.5374213	4.5731745	8.658383	Sitting_Scroll
14:11:23.299	-0.55307746	4.4461684	8.664881	-0.0075551816	-0.018534875	-0.006387207	-0.5374213	4.5731745	8.658383	Sitting_Scroll
14:11:23.322	-0.55307746	4.4461684	8.664881	-0.0075551816	-0.018534875	-0.006387207	-0.5374213	4.5731745	8.658383	Sitting_Scroll
14:11:23.345	-0.55307746	4.4461684	8.664881	0.016268563	-0.07229102	0.016825672	-0.4973884	4.5260286	8.685507	Sitting_Scroll
14:11:23.367	-0.55307746	4.4461684	8.664881	0.016268563	-0.07229102	0.016825672	-0.4973884	4.5260286	8.685507	Sitting_Scroll
14:11:23.390	-0.55307746	4.4461684	8.664881	0.016268563	-0.07229102	0.016825672	-0.4973884	4.5260286	8.685507	Sitting_Scroll
14:11:23.412	-0.55307746	4.4461684	8.664881	0.016268563	-0.07229102	0.016825672	-0.4973884	4.5260286	8.685507	Sitting_Scroll
14:11:23.433	-0.55307746	4.4461684	8.664881	0.016268563	-0.07229102	0.016825672	-0.4973884	4.5260286	8.685507	Sitting_Scroll
14:11:23.455	-0.55307746	4.4461684	8.664881	0.016268563	-0.07229102	0.016825672	-0.4973884	4.5260286	8.685507	Sitting_Scroll
14:11:23.477	-0.55307746	4.4461684	8.664881	0.016268563	-0.07229102	0.016825672	-0.4973884	4.5260286	8.685507	Sitting_Scroll
14:11:23.498	-0.44533512	4.577853	8.5882635	0.016268563	-0.07229102	0.016825672	-0.4973884	4.5260286	8.685507	Sitting_Scroll
14:11:23.523	-0.44533512	4.577853	8.5882635	-0.67645264	0.13601404	-0.49080333	-0.27718353	4.011697	8.944262	Sitting_Scroll
14:11:23.546	-0.44533512	4.577853	8.5882635	-0.67645264	0.13601404	-0.49080333	-0.27718353	4.011697	8.944262	Sitting_Scroll
14:11:23.566	-0.44533512	4.577853	8.5882635	-0.67645264	0.13601404	-0.49080333	-0.27718353	4.011697	8.944262	Sitting_Scroll
14:11:23.590	-0.44533512	4.577853	8.5882635	-0.67645264	0.13601404	-0.49080333	-0.27718353	4.011697	8.944262	Sitting_Scroll
14:11:23.611	-0.44533512	4.577853	8.5882635	-0.67645264	0.13601404	-0.49080333	-0.27718353	4.011697	8.944262	Sitting_Scroll
14:11:23.632	-0.44533512	4.577853	8.5882635	-0.67645264	0.13601404	-0.49080333	-0.27718353	4.011697	8.944262	Sitting_Scroll
14:11:23.657	-0.44533512	4.577853	8.5882635	-0.67645264	0.13601404	-0.49080333	-0.27718353	4.011697	8.944262	Sitting_Scroll
14:11:23.678	-0.44533512	4.577853	8.5882635	-0.67645264	0.13601404	-0.49080333	-0.27718353	4.011697	8.944262	Sitting_Scroll
14:11:23.700	1.2330515	4.352792	10.506078	0.11034181	0.038275592	-0.3014351	-0.6558279	3.7972364	9.01783	Sitting_Scroll
14:11:23.724	1.2330515	4.352792	10.506078	0.11034181	0.038275592	-0.3014351	-0.6558279	3.7972364	9.01783	Sitting_Scroll
14:11:23.746	1.2330515	4.352792	10.506078	0.11034181	0.038275592	-0.3014351	-0.6558279	3.7972364	9.01783	Sitting_Scroll
14:11:23.767	1.2330515	4.352792	10.506078	0.11034181	0.038275592	-0.3014351	-0.6558279	3.7972364	9.01783	Sitting_Scroll
14:11:23.791	1.2330515	4.352792	10.506078	0.11034181	0.038275592	-0.3014351	-0.6558279	3.7972364	9.01783	Sitting_Scroll
14:11:23.812	1.2330515	4.352792	10.506078	0.11034181	0.038275592	-0.3014351	-0.6558279	3.7972364	9.01783	Sitting_Scroll
14:11:23.834	1.2330515	4.352792	10.506078	0.11034181	0.038275592	-0.3014351	-0.6558279	3.7972364	9.01783	Sitting_Scroll
14:11:23.857	1.2330515	4.352792	10.506078	0.11034181	0.038275592	-0.3014351	-0.6558279	3.7972364	9.01783	Sitting_Scroll
14:11:23.880	1.2330515	4.352792	10.506078	0.11034181	0.038275592	-0.3014351	-0.5052036	4.8049765	8.533895	Sitting_Scroll
14:11:23.901	-0.21787901	4.4725056	10.4294615	1.859249	-0.88046575	0.25384137	-0.5052036	4.8049765	8.533895	Sitting_Scroll
14:11:23.927	-0.21787901	4.4725056	10.4294615	1.859249	-0.88046575	0.25384137	-0.5052036	4.8049765	8.533895	Sitting_Scroll
14:11:23.948	-0.21787901	4.4725056	10.4294615	1.859249	-0.88046575	0.25384137	-0.5052036	4.8049765	8.533895	Sitting_Scroll
14:11:23.969	-0.21787901	4.4725056	10.4294615	1.859249	-0.88046575	0.25384137	-0.5052036	4.8049765	8.533895	Sitting_Scroll
14:11:23.992	-0.21787901	4.4725056	10.4294615	1.859249	-0.88046575	0.25384137	-0.5052036	4.8049765	8.533895	Sitting_Scroll
14:11:24.013	-0.21787901	4.4725056	10.4294615	1.859249	-0.88046575	0.25384137	-0.5052036	4.8049765	8.533895	Sitting_Scroll
14:11:24.035	-0.21787901	4.4725056	10.4294615	1.859249	-0.88046575	0.25384137	-0.5052036	4.8049765	8.533895	Sitting_Scroll
14:11:24.060	-0.21787901	4.4725056	10.4294615	-2.170018	0.2697935	-1.1853572	-4.703966	1.3676949	8.495439	Sitting_Scroll
14:11:24.081	-0.21787901	4.4725056	10.4294615	-2.170018	0.2697935	-1.1853572	-4.703966	1.3676949	8.495439	Sitting_Scroll
14:11:24.102	-1.0846065	4.644893	4.2402606	-2.170018	0.2697935	-1.1853572	-4.703966	1.3676949	8.495439	Sitting_Scroll
14:11:24.123	-1.0846065	4.644893	4.2402606	-2.170018	0.2697935	-1.1853572	-4.703966	1.3676949	8.495439	Sitting_Scroll
14:11:24.145	-1.0846065	4.644893	4.2402606	-2.170018	0.2697935	-1.1853572	-4.703966	1.3676949	8.495439	Sitting_Scroll
14:11:24.166	-1.0846065	4.644893	4.2402606	-2.170018	0.2697935	-1.1853572	-4.703966	1.3676949	8.495439	Sitting_Scroll
14:11:24.193	-1.0846065	4.644893	4.2402606	-2.170018	0.2697935	-1.1853572	-4.703966	1.3676949	8.495439	Sitting_Scroll
14:11:24.214	-1.0846065	4.644893	4.2402606	-2.170018	0.2697935	-1.1853572	-4.703966	1.3676949	8.495439	Sitting_Scroll
14:11:24.235	-1.0846065	4.644893	4.2402606	-2.170018	0.2697935	-1.1853572	-4.703966	1.3676949	8.495439	Sitting_Scroll
14:11:24.260	-1.0846065	4.644893	4.2402606	2.2984612	-1.1767354	-0.1438319	-3.0655673	2.2350483	9.0430765	Sitting_Scroll
14:11:24.281	-1.0846065	4.644893	4.2402606	2.2984612	-1.1767354	-0.1438319	-3.0655673	2.2350483	9.0430765	Sitting_Scroll
14:11:24.302	-7.6185822	0.53392327	12.095877	2.2984612	-1.1767354	-0.1438319	-3.0655673	2.2350483	9.0430765	Sitting_Scroll
14:11:24.327	-7.6185822	0.53392327	12.095877	2.2984612	-1.1767354	-0.1438319	-3.0655673	2.2350483	9.0430765	Sitting_Scroll
14:11:24.348	-7.6185822	0.53392327	12.095877	2.2984612	-1.1767354	-0.1438319	-3.0655673	2.2350483	9.0430765	Sitting_Scroll
14:11:24.370	-7.6185822	0.53392327	12.095877	2.2984612	-1.1767354	-0.1438319	-3.0655673	2.2350483	9.0430765	Sitting_Scroll
14:11:24.394	-7.6185822	0.53392327	12.095877	2.2984612	-1.1767354	-0.1438319	-3.0655673	2.2350483	9.0430765	Sitting_Scroll
14:11:24.415	-7.6185822	0.53392327	12.095877	2.2984612	-1.1767354	-0.1438319	-3.0655673	2.2350483	9.0430765	Sitting_Scroll
14:11:24.436	-7.6185822	0.53392327	12.095877	1.4670734	-0.6202371	0.096849024	-1.5951241	4.741147	8.434895	Sitting_Scroll
14:11:24.461	-7.6185822	0.53392327	12.095877	1.4670734	-0.6202371	0.096849024	-1.5951241	4.741147	8.434895	Sitting_Scroll
14:11:24.482	-7.6185822	0.53392327	12.095877	1.4670734	-0.6202371	0.096849024	-1.5951241	4.741147	8.434895	Sitting_Scroll
14:11:24.503	-2.832427	3.5004299	9.567522	1.4670734	-0.6202371	0.096849024	-1.5951241	4.741147	8.434895	Sitting_Scroll
14:11:24.527	-2.832427	3.5004299	9.567522	1.4670734	-0.6202371	0.096849024	-1.5951241	4.741147	8.434895	Sitting_Scroll
14:11:24.549	-2.832427	3.5004299	9.567522	1.4670734	-0.6202371	0.096849024	-1.5951241	4.741147	8.434895	Sitting_Scroll
14:11:24.571	-2.832427	3.5004299	9.567522	1.4670734	-0.6202371	0.096849024	-1.5951241	4.741147	8.434895	Sitting_Scroll
14:11:24.593	-2.832427	3.5004299	9.567522	1.4670734	-0.6202371	0.096849024	-1.5951241	4.741147	8.434895	Sitting_Scroll
14:11:24.615	-2.832427	3.5004299	9.567522	1.0596263	-0.014258817	-0.09862786	-1.3843938	6.044075	7.5975614	Sitting_Scroll
14:11:24.636	-2.832427	3.5004299	9.567522	1.0596263	-0.014258817	-0.09862786	-1.3843938	6.044075	7.5975614	Sitting_Scroll
14:11:24.661	-2.832427	3.5004299	9.567522	1.0596263	-0.014258817	-0.09862786	-1.3843938	6.044075	7.5975614	Sitting_Scroll
14:11:24.682	-2.832427	3.5004299	9.567522	1.0596263	-0.014258817	-0.09862786	-1.3843938	6.044075	7.5975614	Sitting_Scroll
14:11:24.703	0.09337672	5.9832926	7.2594414	1.0596263	-0.014258817	-0.09862786	-1.3843938	6.044075	7.5975614	Sitting_Scroll
14:11:24.727	0.09337672	5.9832926	7.2594414	1.0596263	-0.014258817	-0.09862786	-1.3843938	6.044075	7.5975614	Sitting_Scroll
14:11:24.749	0.09337672	5.9832926	7.2594414	1.0596263	-0.014258817	-0.09862786	-1.3843938	6.044075	7.5975614	Sitting_Scroll
14:11:24.770	0.09337672	5.9832926	7.2594414	1.0596263	-0.014258817	-0.09862786	-1.3843938	6.044075	7.5975614	Sitting_Scroll
14:11:24.794	0.09337672	5.9832926	7.2594414	-0.3129878	-0.050299864	-0.25012243	-1.6613576	6.5728884	7.0857167	Sitting_Scroll
14:11:24.815	0.09337672	5.9832926	7.2594414	-0.3129878	-0.050299864	-0.25012243	-1.6613576	6.5728884	7.0857167	Sitting_Scroll
14:11:24.837	0.09337672	5.9832926	7.2594414	-0.3129878	-0.050299864	-0.25012243	-1.6613576	6.5728884	7.0857167	Sitting_Scroll
14:11:24.861	0.09337672	5.9832926	7.2594414	-0.3129878	-0.050299864	-0.25012243	-1.6613576	6.5728884	7.0857167	Sitting_Scroll
14:11:24.882	0.09337672	5.9832926	7.2594414	-0.3129878	-0.050299864	-0.25012243	-1.6613576	6.5728884	7.0857167	Sitting_Scroll
14:11:24.904	-3.4118416	4.7143273	1.7430321	-0.3129878	-0.050299864	-0.25012243	-1.6613576	6.5728884	7.0857167	Sitting_Scroll
14:11:24.928	-3.4118416	4.7143273	1.7430321	-0.3129878	-0.050299864	-0.25012243	-1.6613576	6.5728884	7.0857167	Sitting_Scroll
14:11:24.949	-3.4118416	4.7143273	1.7430321	-0.3129878	-0.050299864	-0.25012243	-1.6613576	6.5728884	7.0857167	Sitting_Scroll
14:11:24.971	-3.4118416	4.7143273	1.7430321	-0.4290522	0.27529132	0.25567397	-0.77676094	5.6087337	8.006817	Sitting_Scroll
14:11:24.994	-3.4118416	4.7143273	1.7430321	-0.4290522	0.27529132	0.25567397	-0.77676094	5.6087337	8.006817	Sitting_Scroll
14:11:25.015	-3.4118416	4.7143273	1.7430321	-0.4290522	0.27529132	0.25567397	-0.77676094	5.6087337	8.006817	Sitting_Scroll
14:11:25.037	-3.4118416	4.7143273	1.7430321	-0.4290522	0.27529132	0.25567397	-0.77676094	5.6087337	8.006817	Sitting_Scroll
14:11:25.062	-3.4118416	4.7143273	1.7430321	-0.4290522	0.27529132	0.25567397	-0.77676094	5.6087337	8.006817	Sitting_Scroll
14:11:25.083	-3.4118416	4.7143273	1.7430321	-0.4290522	0.27529132	0.25567397	-0.77676094	5.6087337	8.006817	Sitting_Scroll
14:11:25.104	1.6568382	6.5483418	9.373586	-0.4290522	0.27529132	0.25567397	-0.77676094	5.6087337	8.006817	Sitting_Scroll
14:11:25.129	1.6568382	6.5483418	9.373586	-0.4290522	0.27529132	0.25567397	-0.77676094	5.6087337	8.006817	Sitting_Scroll
14:11:25.151	1.6568382	6.5483418	9.373586	-0.8810925	0.049882036	-0.059532482	-0.8607334	4.867344	8.469857	Sitting_Scroll
14:11:25.173	1.6568382	6.5483418	9.373586	-0.8810925	0.049882036	-0.059532482	-0.8607334	4.867344	8.469857	Sitting_Scroll
14:11:25.195	1.6568382	6.5483418	9.373586	-0.8810925	0.049882036	-0.059532482	-0.8607334	4.867344	8.469857	Sitting_Scroll
14:11:25.217	1.6568382	6.5483418	9.373586	-0.8810925	0.049882036	-0.059532482	-0.8607334	4.867344	8.469857	Sitting_Scroll
14:11:25.239	1.6568382	6.5483418	9.373586	-0.8810925	0.049882036	-0.059532482	-0.8607334	4.867344	8.469857	Sitting_Scroll
14:11:25.263	1.6568382	6.5483418	9.373586	-0.8810925	0.049882036	-0.059532482	-0.8607334	4.867344	8.469857	Sitting_Scroll
14:11:25.284	1.6568382	6.5483418	9.373586	-0.8810925	0.049882036	-0.059532482	-0.8607334	4.867344	8.469857	Sitting_Scroll
14:11:25.305	-0.47167215	5.1644506	6.612987	-0.8810925	0.049882036	-0.059532482	-0.8607334	4.867344	8.469857	Sitting_Scroll
14:11:25.329	-0.47167215	5.1644506	6.612987	-0.05031575	0.07737097	-0.055867292	-0.33413354	4.284038	8.815086	Sitting_Scroll
14:11:25.351	-0.47167215	5.1644506	6.612987	-0.05031575	0.07737097	-0.055867292	-0.33413354	4.284038	8.815086	Sitting_Scroll
14:11:25.372	-0.47167215	5.1644506	6.612987	-0.05031575	0.07737097	-0.055867292	-0.33413354	4.284038	8.815086	Sitting_Scroll
14:11:25.396	-0.47167215	5.1644506	6.612987	-0.05031575	0.07737097	-0.055867292	-0.33413354	4.284038	8.815086	Sitting_Scroll
14:11:25.417	-0.47167215	5.1644506	6.612987	-0.05031575	0.07737097	-0.055867292	-0.33413354	4.284038	8.815086	Sitting_Scroll
14:11:25.438	-0.47167215	5.1644506	6.612987	-0.05031575	0.07737097	-0.055867292	-0.33413354	4.284038	8.815086	Sitting_Scroll
14:11:25.459	-0.47167215	5.1644506	6.612987	-0.05031575	0.07737097	-0.055867292	-0.33413354	4.284038	8.815086	Sitting_Scroll
14:11:25.481	-0.47167215	5.1644506	6.612987	-0.05031575	0.07737097	-0.055867292	-0.33413354	4.284038	8.815086	Sitting_Scroll
14:11:25.503	-0.30167863	3.7542229	10.403124	-0.009387777	0.13051625	0.25139794	-0.49124688	4.368972	8.765907	Sitting_Scroll
14:11:25.524	-0.30167863	3.7542229	10.403124	-0.009387777	0.13051625	0.25139794	-0.49124688	4.368972	8.765907	Sitting_Scroll
14:11:25.547	-0.30167863	3.7542229	10.403124	-0.009387777	0.13051625	0.25139794	-0.49124688	4.368972	8.765907	Sitting_Scroll
14:11:25.569	-0.30167863	3.7542229	10.403124	-0.009387777	0.13051625	0.25139794	-0.49124688	4.368972	8.765907	Sitting_Scroll
14:11:25.590	-0.30167863	3.7542229	10.403124	-0.009387777	0.13051625	0.25139794	-0.49124688	4.368972	8.765907	Sitting_Scroll
14:11:25.611	-0.30167863	3.7542229	10.403124	-0.009387777	0.13051625	0.25139794	-0.49124688	4.368972	8.765907	Sitting_Scroll
14:11:25.632	-0.30167863	3.7542229	10.403124	-0.009387777	0.13051625	0.25139794	-0.49124688	4.368972	8.765907	Sitting_Scroll
14:11:25.654	-0.30167863	3.7542229	10.403124	-0.009387777	0.13051625	0.25139794	-0.49124688	4.368972	8.765907	Sitting_Scroll
14:11:25.675	-0.30167863	3.7542229	10.403124	-0.009387777	0.13051625	0.25139794	-0.49124688	4.368972	8.765907	Sitting_Scroll
14:11:25.696	-0.37111259	3.9098508	8.128563	0.06147259	0.09752952	-0.056478158	-0.60162455	4.320428	8.78307	Sitting_Scroll
14:11:25.717	-0.37111259	3.9098508	8.128563	0.06147259	0.09752952	-0.056478158	-0.60162455	4.320428	8.78307	Sitting_Scroll
14:11:25.739	-0.37111259	3.9098508	8.128563	0.06147259	0.09752952	-0.056478158	-0.60162455	4.320428	8.78307	Sitting_Scroll
14:11:25.760	-0.37111259	3.9098508	8.128563	0.06147259	0.09752952	-0.056478158	-0.60162455	4.320428	8.78307	Sitting_Scroll
14:11:25.781	-0.37111259	3.9098508	8.128563	0.06147259	0.09752952	-0.056478158	-0.60162455	4.320428	8.78307	Sitting_Scroll
14:11:25.803	-0.37111259	3.9098508	8.128563	0.06147259	0.09752952	-0.056478158	-0.60162455	4.320428	8.78307	Sitting_Scroll
14:11:25.824	-0.37111259	3.9098508	8.128563	0.06147259	0.09752952	-0.056478158	-0.60162455	4.320428	8.78307	Sitting_Scroll
14:11:25.845	-0.37111259	3.9098508	8.128563	0.06147259	0.09752952	-0.056478158	-0.60162455	4.320428	8.78307	Sitting_Scroll
14:11:25.867	-0.37111259	3.9098508	8.128563	0.06697038	0.123185866	0.09807075	-0.5416177	4.3831606	8.755851	Sitting_Scroll
14:11:25.888	-0.37111259	3.9098508	8.128563	0.06697038	0.123185866	0.09807075	-0.5416177	4.3831606	8.755851	Sitting_Scroll
14:11:25.911	-0.6081458	4.0104103	8.6433325	0.06697038	0.123185866	0.09807075	-0.5416177	4.3831606	8.755851	Sitting_Scroll
14:11:25.933	-0.6081458	4.0104103	8.6433325	0.06697038	0.123185866	0.09807075	-0.5416177	4.3831606	8.755851	Sitting_Scroll
14:11:25.954	-0.6081458	4.0104103	8.6433325	0.06697038	0.123185866	0.09807075	-0.5416177	4.3831606	8.755851	Sitting_Scroll
14:11:25.980	-0.6081458	4.0104103	8.6433325	0.06697038	0.123185866	0.09807075	-0.5416177	4.3831606	8.755851	Sitting_Scroll
14:11:26.014	-0.6081458	4.0104103	8.6433325	0.06697038	0.123185866	0.09807075	-0.5416177	4.3831606	8.755851	Sitting_Scroll
14:11:26.051	-0.6081458	4.0104103	8.6433325	-0.09368718	0.016895311	0.003997502	-0.5758648	4.475973	8.706573	Sitting_Scroll
14:11:26.081	-0.6081458	4.0104103	8.6433325	-0.09368718	0.016895311	0.003997502	-0.5758648	4.475973	8.706573	Sitting_Scroll
14:11:26.115	-0.32083282	4.173221	8.432636	-0.09368718	0.016895311	0.003997502	-0.5758648	4.475973	8.706573	Sitting_Scroll
14:11:26.136	-0.32083282	4.173221	8.432636	-0.09368718	0.016895311	0.003997502	-0.5758648	4.475973	8.706573	Sitting_Scroll
14:11:26.156	-0.32083282	4.173221	8.432636	-0.09368718	0.016895311	0.003997502	-0.5758648	4.475973	8.706573	Sitting_Scroll
14:11:26.178	-0.32083282	4.173221	8.432636	-0.09368718	0.016895311	0.003997502	-0.5758648	4.475973	8.706573	Sitting_Scroll
14:11:26.200	-0.32083282	4.173221	8.432636	-0.09368718	0.016895311	0.003997502	-0.5758648	4.475973	8.706573	Sitting_Scroll
14:11:26.222	-0.32083282	4.173221	8.432636	0.06697038	0.030334346	0.03148644	-0.4287991	4.3925295	8.757407	Sitting_Scroll
14:11:26.243	-0.32083282	4.173221	8.432636	0.06697038	0.030334346	0.03148644	-0.4287991	4.3925295	8.757407	Sitting_Scroll
14:11:26.267	-0.32083282	4.173221	8.432636	0.06697038	0.030334346	0.03148644	-0.4287991	4.3925295	8.757407	Sitting_Scroll
14:11:26.289	-0.5147691	4.1325183	8.956982	0.06697038	0.030334346	0.03148644	-0.4287991	4.3925295	8.757407	Sitting_Scroll
14:11:26.310	-0.5147691	4.1325183	8.956982	0.06697038	0.030334346	0.03148644	-0.4287991	4.3925295	8.757407	Sitting_Scroll
14:11:26.333	-0.5147691	4.1325183	8.956982	0.06697038	0.030334346	0.03148644	-0.4287991	4.3925295	8.757407	Sitting_Scroll
14:11:26.354	-0.5147691	4.1325183	8.956982	0.06697038	0.030334346	0.03148644	-0.4287991	4.3925295	8.757407	Sitting_Scroll
14:11:26.376	-0.5147691	4.1325183	8.956982	0.06697038	0.030334346	0.03148644	-0.4287991	4.3925295	8.757407	Sitting_Scroll
14:11:26.400	-0.5147691	4.1325183	8.956982	-0.14011295	0.045605976	-0.001500285	-0.40548113	4.35069	8.779376	Sitting_Scroll
14:11:26.421	-0.5147691	4.1325183	8.956982	-0.14011295	0.045605976	-0.001500285	-0.40548113	4.35069	8.779376	Sitting_Scroll
14:11:26.443	-0.5147691	4.1325183	8.956982	-0.14011295	0.045605976	-0.001500285	-0.40548113	4.35069	8.779376	Sitting_Scroll
14:11:26.464	-0.5147691	4.1325183	8.956982	-0.14011295	0.045605976	-0.001500285	-0.40548113	4.35069	8.779376	Sitting_Scroll
14:11:26.486	-0.5147691	4.1325183	8.956982	-0.14011295	0.045605976	-0.001500285	-0.40548113	4.35069	8.779376	Sitting_Scroll
14:11:26.508	-0.31604427	4.206741	8.777411	-0.14011295	0.045605976	-0.001500285	-0.40548113	4.35069	8.779376	Sitting_Scroll
14:11:26.530	-0.31604427	4.206741	8.777411	-0.14011295	0.045605976	-0.001500285	-0.40548113	4.35069	8.779376	Sitting_Scroll
14:11:26.552	-0.31604427	4.206741	8.777411	-0.14011295	0.045605976	-0.001500285	-0.40548113	4.35069	8.779376	Sitting_Scroll
14:11:26.573	-0.31604427	4.206741	8.777411	-0.14011295	0.045605976	-0.001500285	-0.40548113	4.35069	8.779376	Sitting_Scroll
14:11:26.594	-0.31604427	4.206741	8.777411	0.030929329	-0.030752178	0.015603942	-0.38152355	4.182379	8.861856	Sitting_Scroll
14:11:26.618	-0.31604427	4.206741	8.777411	0.030929329	-0.030752178	0.015603942	-0.38152355	4.182379	8.861856	Sitting_Scroll
14:11:26.639	-0.31604427	4.206741	8.777411	0.030929329	-0.030752178	0.015603942	-0.38152355	4.182379	8.861856	Sitting_Scroll
14:11:26.660	-0.31604427	4.206741	8.777411	0.030929329	-0.030752178	0.015603942	-0.38152355	4.182379	8.861856	Sitting_Scroll
14:11:26.681	-0.31604427	4.206741	8.777411	0.030929329	-0.030752178	0.015603942	-0.38152355	4.182379	8.861856	Sitting_Scroll
14:11:26.703	-0.22027329	3.938582	9.126976	0.030929329	-0.030752178	0.015603942	-0.38152355	4.182379	8.861856	Sitting_Scroll
14:11:26.725	-0.22027329	3.938582	9.126976	0.030929329	-0.030752178	0.015603942	-0.38152355	4.182379	8.861856	Sitting_Scroll
14:11:26.745	-0.22027329	3.938582	9.126976	0.030929329	-0.030752178	0.015603942	-0.38152355	4.182379	8.861856	Sitting_Scroll
14:11:26.768	-0.22027329	3.938582	9.126976	0.023598945	0.008343197	0.026599515	-0.3672909	4.159952	8.873007	Sitting_Scroll
14:11:26.790	-0.22027329	3.938582	9.126976	0.023598945	0.008343197	0.026599515	-0.3672909	4.159952	8.873007	Sitting_Scroll
14:11:26.811	-0.22027329	3.938582	9.126976	0.023598945	0.008343197	0.026599515	-0.3672909	4.159952	8.873007	Sitting_Scroll
14:11:26.836	-0.22027329	3.938582	9.126976	0.023598945	0.008343197	0.026599515	-0.3672909	4.159952	8.873007	Sitting_Scroll
14:11:26.867	-0.22027329	3.938582	9.126976	0.023598945	0.008343197	0.026599515	-0.3672909	4.159952	8.873007	Sitting_Scroll
14:11:26.900	-0.43336374	3.9673133	8.396722	0.023598945	0.008343197	0.026599515	-0.3672909	4.159952	8.873007	Sitting_Scroll
14:11:26.934	-0.43336374	3.9673133	8.396722	0.023598945	0.008343197	0.026599515	-0.3672909	4.159952	8.873007	Sitting_Scroll
14:11:26.968	-0.43336374	3.9673133	8.396722	-0.02954633	0.10241644	0.0076626935	-0.41442972	4.0821757	8.906988	Sitting_Scroll
14:11:27.001	-0.43336374	3.9673133	8.396722	-0.02954633	0.10241644	0.0076626935	-0.41442972	4.0821757	8.906988	Sitting_Scroll
14:11:27.034	-0.43336374	3.9673133	8.396722	-0.02954633	0.10241644	0.0076626935	-0.41442972	4.0821757	8.906988	Sitting_Scroll
14:11:27.068	-0.43336374	3.9673133	8.396722	-0.02954633	0.10241644	0.0076626935	-0.41442972	4.0821757	8.906988	Sitting_Scroll
14:11:27.101	-0.4166038	3.991256	8.542772	-0.02954633	0.10241644	0.0076626935	-0.41442972	4.0821757	8.906988	Sitting_Scroll
14:11:27.122	-0.4166038	3.991256	8.542772	0.03459452	-0.012426221	-0.021047974	-0.41545188	4.1264853	8.886499	Sitting_Scroll
14:11:27.151	-0.4166038	3.991256	8.542772	0.03459452	-0.012426221	-0.021047974	-0.41545188	4.1264853	8.886499	Sitting_Scroll
14:11:27.172	-0.4166038	3.991256	8.542772	0.03459452	-0.012426221	-0.021047974	-0.41545188	4.1264853	8.886499	Sitting_Scroll
14:11:27.193	-0.4166038	3.991256	8.542772	0.03459452	-0.012426221	-0.021047974	-0.41545188	4.1264853	8.886499	Sitting_Scroll
14:11:27.214	-0.4166038	3.991256	8.542772	0.03459452	-0.012426221	-0.021047974	-0.41545188	4.1264853	8.886499	Sitting_Scroll
14:11:27.235	-0.4166038	3.991256	8.542772	0.03459452	-0.012426221	-0.021047974	-0.41545188	4.1264853	8.886499	Sitting_Scroll
14:11:27.257	-0.4166038	3.991256	8.542772	0.03459452	-0.012426221	-0.021047974	-0.41545188	4.1264853	8.886499	Sitting_Scroll
14:11:27.278	-0.4166038	3.991256	8.542772	0.03459452	-0.012426221	-0.021047974	-0.41545188	4.1264853	8.886499	Sitting_Scroll
14:11:27.298	-0.1699935	4.000833	8.523619	-0.1425564	-0.2592158	-0.30448943	-0.41498086	4.061147	8.91657	Sitting_Scroll
14:11:27.319	-0.1699935	4.000833	8.523619	-0.1425564	-0.2592158	-0.30448943	-0.41498086	4.061147	8.91657	Sitting_Scroll
14:11:27.339	-0.1699935	4.000833	8.523619	-0.1425564	-0.2592158	-0.30448943	-0.41498086	4.061147	8.91657	Sitting_Scroll
14:11:27.361	-0.1699935	4.000833	8.523619	-0.1425564	-0.2592158	-0.30448943	-0.41498086	4.061147	8.91657	Sitting_Scroll
14:11:27.383	-0.1699935	4.000833	8.523619	-0.1425564	-0.2592158	-0.30448943	-0.41498086	4.061147	8.91657	Sitting_Scroll
14:11:27.404	-0.1699935	4.000833	8.523619	-0.1425564	-0.2592158	-0.30448943	-0.41498086	4.061147	8.91657	Sitting_Scroll
14:11:27.426	-0.1699935	4.000833	8.523619	-0.1425564	-0.2592158	-0.30448943	-0.41498086	4.061147	8.91657	Sitting_Scroll
14:11:27.448	-0.1699935	4.000833	8.523619	-0.1425564	-0.2592158	-0.30448943	-0.41498086	4.061147	8.91657	Sitting_Scroll
14:11:27.472	-0.1699935	4.000833	8.523619	-0.1425564	-0.2592158	-0.30448943	-0.41498086	4.061147	8.91657	Sitting_Scroll
14:11:27.494	0.3232271	3.8954852	9.198804	0.3571314	0.46465954	0.02232346	-0.49640742	3.9699235	8.953416	Sitting_Scroll
14:11:27.515	0.3232271	3.8954852	9.198804	0.3571314	0.46465954	0.02232346	-0.49640742	3.9699235	8.953416	Sitting_Scroll
14:11:27.536	0.3232271	3.8954852	9.198804	0.3571314	0.46465954	0.02232346	-0.49640742	3.9699235	8.953416	Sitting_Scroll
14:11:27.557	0.3232271	3.8954852	9.198804	0.3571314	0.46465954	0.02232346	-0.49640742	3.9699235	8.953416	Sitting_Scroll
14:11:27.578	0.3232271	3.8954852	9.198804	0.3571314	0.46465954	0.02232346	-0.49640742	3.9699235	8.953416	Sitting_Scroll
14:11:27.599	0.3232271	3.8954852	9.198804	0.3571314	0.46465954	0.02232346	-0.49640742	3.9699235	8.953416	Sitting_Scroll
14:11:27.621	0.3232271	3.8954852	9.198804	0.3571314	0.46465954	0.02232346	-0.49640742	3.9699235	8.953416	Sitting_Scroll
14:11:27.642	0.3232271	3.8954852	9.198804	0.3571314	0.46465954	0.02232346	-0.49640742	3.9699235	8.953416	Sitting_Scroll
14:11:27.663	0.3232271	3.8954852	9.198804	0.09629191	0.084090486	0.11089892	-0.61234933	4.105279	8.884934	Sitting_Scroll
14:11:27.684	0.3232271	3.8954852	9.198804	0.09629191	0.084090486	0.11089892	-0.61234933	4.105279	8.884934	Sitting_Scroll
14:11:27.706	-0.5961744	3.7350688	8.391933	0.09629191	0.084090486	0.11089892	-0.61234933	4.105279	8.884934	Sitting_Scroll
14:11:27.727	-0.5961744	3.7350688	8.391933	0.09629191	0.084090486	0.11089892	-0.61234933	4.105279	8.884934	Sitting_Scroll
14:11:27.747	-0.5961744	3.7350688	8.391933	0.09629191	0.084090486	0.11089892	-0.61234933	4.105279	8.884934	Sitting_Scroll
14:11:27.769	-0.5961744	3.7350688	8.391933	0.09629191	0.084090486	0.11089892	-0.61234933	4.105279	8.884934	Sitting_Scroll
14:11:27.791	-0.5961744	3.7350688	8.391933	0.09629191	0.084090486	0.11089892	-0.61234933	4.105279	8.884934	Sitting_Scroll
14:11:27.811	-0.5961744	3.7350688	8.391933	0.09629191	0.084090486	0.11089892	-0.61234933	4.105279	8.884934	Sitting_Scroll
14:11:27.833	-0.5961744	3.7350688	8.391933	0.09629191	0.084090486	0.11089892	-0.61234933	4.105279	8.884934	Sitting_Scroll
14:11:27.857	-0.5961744	3.7350688	8.391933	0.07246816	0.059045013	0.07363614	-0.5664118	4.0390716	8.918265	Sitting_Scroll
14:11:27.879	-0.5961744	3.7350688	8.391933	0.07246816	0.059045013	0.07363614	-0.5664118	4.0390716	8.918265	Sitting_Scroll
14:11:27.901	-0.42139238	4.1013927	8.360807	0.07246816	0.059045013	0.07363614	-0.5664118	4.0390716	8.918265	Sitting_Scroll
14:11:27.923	-0.42139238	4.1013927	8.360807	0.07246816	0.059045013	0.07363614	-0.5664118	4.0390716	8.918265	Sitting_Scroll
14:11:27.944	-0.42139238	4.1013927	8.360807	0.07246816	0.059045013	0.07363614	-0.5664118	4.0390716	8.918265	Sitting_Scroll
14:11:27.965	-0.42139238	4.1013927	8.360807	0.07246816	0.059045013	0.07363614	-0.5664118	4.0390716	8.918265	Sitting_Scroll
14:11:27.986	-0.42139238	4.1013927	8.360807	0.07246816	0.059045013	0.07363614	-0.5664118	4.0390716	8.918265	Sitting_Scroll
14:11:28.007	-0.42139238	4.1013927	8.360807	0.07246816	0.059045013	0.07363614	-0.5664118	4.0390716	8.918265	Sitting_Scroll
14:11:28.029	-0.42139238	4.1013927	8.360807	-0.06192219	0.022393098	0.046147205	-0.56394964	4.0423875	8.916919	Sitting_Scroll
14:11:28.050	-0.42139238	4.1013927	8.360807	-0.06192219	0.022393098	0.046147205	-0.56394964	4.0423875	8.916919	Sitting_Scroll
14:11:28.071	-0.42139238	4.1013927	8.360807	-0.06192219	0.022393098	0.046147205	-0.56394964	4.0423875	8.916919	Sitting_Scroll
14:11:28.093	-0.7326481	3.8140798	8.664881	-0.06192219	0.022393098	0.046147205	-0.56394964	4.0423875	8.916919	Sitting_Scroll
14:11:28.115	-0.7326481	3.8140798	8.664881	-0.06192219	0.022393098	0.046147205	-0.56394964	4.0423875	8.916919	Sitting_Scroll
14:11:28.136	-0.7326481	3.8140798	8.664881	-0.06192219	0.022393098	0.046147205	-0.56394964	4.0423875	8.916919	Sitting_Scroll
14:11:28.157	-0.7326481	3.8140798	8.664881	-0.06192219	0.022393098	0.046147205	-0.56394964	4.0423875	8.916919	Sitting_Scroll
14:11:28.179	-0.7326481	3.8140798	8.664881	-0.06192219	0.022393098	0.046147205	-0.56394964	4.0423875	8.916919	Sitting_Scroll
14:11:28.201	-0.7326481	3.8140798	8.664881	-0.038098443	-0.029530447	0.030264707	-0.5646414	4.0730877	8.902893	Sitting_Scroll
14:11:28.222	-0.7326481	3.8140798	8.664881	-0.038098443	-0.029530447	0.030264707	-0.5646414	4.0730877	8.902893	Sitting_Scroll
14:11:28.243	-0.7326481	3.8140798	8.664881	-0.038098443	-0.029530447	0.030264707	-0.5646414	4.0730877	8.902893	Sitting_Scroll
14:11:28.265	-0.7326481	3.8140798	8.664881	-0.038098443	-0.029530447	0.030264707	-0.5646414	4.0730877	8.902893	Sitting_Scroll
14:11:28.286	-0.7326481	3.8140798	8.664881	-0.038098443	-0.029530447	0.030264707	-0.5646414	4.0730877	8.902893	Sitting_Scroll
14:11:28.307	-0.5770202	3.9457648	8.482916	-0.038098443	-0.029530447	0.030264707	-0.5646414	4.0730877	8.902893	Sitting_Scroll
14:11:28.328	-0.5770202	3.9457648	8.482916	-0.038098443	-0.029530447	0.030264707	-0.5646414	4.0730877	8.902893	Sitting_Scroll
14:11:28.349	-0.5770202	3.9457648	8.482916	-0.038098443	-0.029530447	0.030264707	-0.5646414	4.0730877	8.902893	Sitting_Scroll
14:11:28.371	-0.5770202	3.9457648	8.482916	-0.038098443	-0.029530447	0.030264707	-0.5646414	4.0730877	8.902893	Sitting_Scroll
14:11:28.392	-0.5770202	3.9457648	8.482916	-0.04481796	0.024225695	-0.008219803	-0.5707119	4.0511737	8.912498	Sitting_Scroll
14:11:28.412	-0.5770202	3.9457648	8.482916	-0.04481796	0.024225695	-0.008219803	-0.5707119	4.0511737	8.912498	Sitting_Scroll
14:11:28.434	-0.5770202	3.9457648	8.482916	-0.04481796	0.024225695	-0.008219803	-0.5707119	4.0511737	8.912498	Sitting_Scroll
14:11:28.455	-0.5770202	3.9457648	8.482916	-0.04481796	0.024225695	-0.008219803	-0.5707119	4.0511737	8.912498	Sitting_Scroll
14:11:28.476	-0.5770202	3.9457648	8.482916	-0.04481796	0.024225695	-0.008219803	-0.5707119	4.0511737	8.912498	Sitting_Scroll
14:11:28.497	-0.54828894	3.8906965	9.038387	-0.04481796	0.024225695	-0.008219803	-0.5707119	4.0511737	8.912498	Sitting_Scroll
14:11:28.518	-0.54828894	3.8906965	9.038387	-0.04481796	0.024225695	-0.008219803	-0.5707119	4.0511737	8.912498	Sitting_Scroll
14:11:28.541	-0.54828894	3.8906965	9.038387	-0.04481796	0.024225695	-0.008219803	-0.5707119	4.0511737	8.912498	Sitting_Scroll
14:11:28.563	-0.54828894	3.8906965	9.038387	-0.0283246	0.026669156	0.029042976	-0.58157897	4.031295	8.920807	Sitting_Scroll
14:11:28.584	-0.54828894	3.8906965	9.038387	-0.0283246	0.026669156	0.029042976	-0.58157897	4.031295	8.920807	Sitting_Scroll
14:11:28.605	-0.54828894	3.8906965	9.038387	-0.0283246	0.026669156	0.029042976	-0.58157897	4.031295	8.920807	Sitting_Scroll
14:11:28.627	-0.54828894	3.8906965	9.038387	-0.0283246	0.026669156	0.029042976	-0.58157897	4.031295	8.920807	Sitting_Scroll
14:11:28.648	-0.54828894	3.8906965	9.038387	-0.0283246	0.026669156	0.029042976	-0.58157897	4.031295	8.920807	Sitting_Scroll
14:11:28.670	-0.54828894	3.8906965	9.038387	-0.0283246	0.026669156	0.029042976	-0.58157897	4.031295	8.920807	Sitting_Scroll
14:11:28.693	-0.8643332	3.7949257	8.973742	-0.0283246	0.026669156	0.029042976	-0.58157897	4.031295	8.920807	Sitting_Scroll
14:11:28.714	-0.8643332	3.7949257	8.973742	-0.0283246	0.026669156	0.029042976	-0.58157897	4.031295	8.920807	Sitting_Scroll
14:11:28.735	-0.8643332	3.7949257	8.973742	-0.0283246	0.026669156	0.029042976	-0.58157897	4.031295	8.920807	Sitting_Scroll
14:11:28.759	-0.8643332	3.7949257	8.973742	-0.10712621	0.0052888715	0.028432112	-0.5851809	4.036704	8.918125	Sitting_Scroll
14:11:28.781	-0.8643332	3.7949257	8.973742	-0.10712621	0.0052888715	0.028432112	-0.5851809	4.036704	8.918125	Sitting_Scroll
14:11:28.803	-0.8643332	3.7949257	8.973742	-0.10712621	0.0052888715	0.028432112	-0.5851809	4.036704	8.918125	Sitting_Scroll
14:11:28.827	-0.8643332	3.7949257	8.973742	-0.10712621	0.0052888715	0.028432112	-0.5851809	4.036704	8.918125	Sitting_Scroll
14:11:28.848	-0.8643332	3.7949257	8.973742	-0.10712621	0.0052888715	0.028432112	-0.5851809	4.036704	8.918125	Sitting_Scroll
14:11:28.870	-0.8643332	3.7949257	8.973742	-0.10712621	0.0052888715	0.028432112	-0.5851809	4.036704	8.918125	Sitting_Scroll
14:11:28.893	-0.6656084	3.9337935	8.454185	-0.10712621	0.0052888715	0.028432112	-0.5851809	4.036704	8.918125	Sitting_Scroll
14:11:28.915	-0.6656084	3.9337935	8.454185	-0.10712621	0.0052888715	0.028432112	-0.5851809	4.036704	8.918125	Sitting_Scroll
14:11:28.936	-0.6656084	3.9337935	8.454185	0.06147259	-0.037471697	-0.01371759	-0.59162843	4.0249925	8.922992	Sitting_Scroll
14:11:28.960	-0.6656084	3.9337935	8.454185	0.06147259	-0.037471697	-0.01371759	-0.59162843	4.0249925	8.922992	Sitting_Scroll
14:11:28.982	-0.6656084	3.9337935	8.454185	0.06147259	-0.037471697	-0.01371759	-0.59162843	4.0249925	8.922992	Sitting_Scroll
14:11:29.003	-0.6656084	3.9337935	8.454185	0.06147259	-0.037471697	-0.01371759	-0.59162843	4.0249925	8.922992	Sitting_Scroll
14:11:29.024	-0.6656084	3.9337935	8.454185	0.06147259	-0.037471697	-0.01371759	-0.59162843	4.0249925	8.922992	Sitting_Scroll
14:11:29.045	-0.6656084	3.9337935	8.454185	0.06147259	-0.037471697	-0.01371759	-0.59162843	4.0249925	8.922992	Sitting_Scroll
14:11:29.066	-0.6656084	3.9337935	8.454185	0.06147259	-0.037471697	-0.01371759	-0.59162843	4.0249925	8.922992	Sitting_Scroll
14:11:29.087	-0.6249057	3.9481592	8.693612	0.06147259	-0.037471697	-0.01371759	-0.59162843	4.0249925	8.922992	Sitting_Scroll
14:11:29.111	-0.6249057	3.9481592	8.693612	-0.067419976	0.02850175	0.025377786	-0.59636146	4.011523	8.92874	Sitting_Scroll
14:11:29.133	-0.6249057	3.9481592	8.693612	-0.067419976	0.02850175	0.025377786	-0.59636146	4.011523	8.92874	Sitting_Scroll
14:11:29.154	-0.6249057	3.9481592	8.693612	-0.067419976	0.02850175	0.025377786	-0.59636146	4.011523	8.92874	Sitting_Scroll
14:11:29.178	-0.6249057	3.9481592	8.693612	-0.067419976	0.02850175	0.025377786	-0.59636146	4.011523	8.92874	Sitting_Scroll
14:11:29.200	-0.6249057	3.9481592	8.693612	-0.067419976	0.02850175	0.025377786	-0.59636146	4.011523	8.92874	Sitting_Scroll
14:11:29.220	-0.6249057	3.9481592	8.693612	-0.067419976	0.02850175	0.025377786	-0.59636146	4.011523	8.92874	Sitting_Scroll
14:11:29.244	-0.6249057	3.9481592	8.693612	-0.067419976	0.02850175	0.025377786	-0.59636146	4.011523	8.92874	Sitting_Scroll
14:11:29.266	-0.6249057	3.9481592	8.693612	-0.067419976	0.02850175	0.025377786	-0.59636146	4.011523	8.92874	Sitting_Scroll
14:11:29.287	-0.6249057	3.9481592	8.693612	0.09018326	-0.038693428	-0.020437106	-0.6019261	3.9999874	8.933541	Sitting_Scroll
14:11:29.311	-0.679974	3.8763309	8.593052	0.09018326	-0.038693428	-0.020437106	-0.6019261	3.9999874	8.933541	Sitting_Scroll
14:11:29.333	-0.679974	3.8763309	8.593052	0.09018326	-0.038693428	-0.020437106	-0.6019261	3.9999874	8.933541	Sitting_Scroll
14:11:29.354	-0.679974	3.8763309	8.593052	0.09018326	-0.038693428	-0.020437106	-0.6019261	3.9999874	8.933541	Sitting_Scroll
14:11:29.374	-0.679974	3.8763309	8.593052	0.09018326	-0.038693428	-0.020437106	-0.6019261	3.9999874	8.933541	Sitting_Scroll
14:11:29.396	-0.679974	3.8763309	8.593052	0.09018326	-0.038693428	-0.020437106	-0.6019261	3.9999874	8.933541	Sitting_Scroll
14:11:29.420	-0.679974	3.8763309	8.593052	0.09018326	-0.038693428	-0.020437106	-0.6019261	3.9999874	8.933541	Sitting_Scroll
14:11:29.442	-0.679974	3.8763309	8.593052	0.09018326	-0.038693428	-0.020437106	-0.6019261	3.9999874	8.933541	Sitting_Scroll
14:11:29.463	-0.679974	3.8763309	8.593052	-0.025881138	-0.006928433	0.025377786	-0.60049176	4.0082607	8.92993	Sitting_Scroll
14:11:29.485	-0.679974	3.8763309	8.593052	-0.025881138	-0.006928433	0.025377786	-0.60049176	4.0082607	8.92993	Sitting_Scroll
14:11:29.506	-0.54350036	3.9792848	8.303345	-0.025881138	-0.006928433	0.025377786	-0.60049176	4.0082607	8.92993	Sitting_Scroll
14:11:29.528	-0.54350036	3.9792848	8.303345	-0.025881138	-0.006928433	0.025377786	-0.60049176	4.0082607	8.92993	Sitting_Scroll
14:11:29.561	-0.54350036	3.9792848	8.303345	-0.025881138	-0.006928433	0.025377786	-0.60049176	4.0082607	8.92993	Sitting_Scroll
14:11:29.594	-0.54350036	3.9792848	8.303345	-0.025881138	-0.006928433	0.025377786	-0.60049176	4.0082607	8.92993	Sitting_Scroll
14:11:29.628	-0.54350036	3.9792848	8.303345	-0.025881138	-0.006928433	0.025377786	-0.60049176	4.0082607	8.92993	Sitting_Scroll
14:11:29.661	-0.54350036	3.9792848	8.303345	-0.014885563	-0.024643525	-0.027156625	-0.5823069	3.950572	8.9568	Sitting_Scroll
14:11:29.694	-0.6392714	3.9194279	8.640938	-0.014885563	-0.024643525	-0.027156625	-0.5823069	3.950572	8.9568	Sitting_Scroll
14:11:29.728	-0.6392714	3.9194279	8.640938	-0.014885563	-0.024643525	-0.027156625	-0.5823069	3.950572	8.9568	Sitting_Scroll
14:11:29.762	-0.6392714	3.9194279	8.640938	-0.014885563	-0.024643525	-0.027156625	-0.5823069	3.950572	8.9568	Sitting_Scroll
14:11:29.795	-0.6392714	3.9194279	8.640938	-0.014885563	-0.024643525	-0.027156625	-0.5823069	3.950572	8.9568	Sitting_Scroll
14:11:29.828	-0.6392714	3.9194279	8.640938	0.14271766	-0.21828781	-0.071138926	-0.5501436	3.9582791	8.95543	Sitting_Scroll
14:11:29.850	-0.6392714	3.9194279	8.640938	0.14271766	-0.21828781	-0.071138926	-0.5501436	3.9582791	8.95543	Sitting_Scroll
14:11:29.879	-0.6392714	3.9194279	8.640938	0.14271766	-0.21828781	-0.071138926	-0.5501436	3.9582791	8.95543	Sitting_Scroll
14:11:29.899	-0.59378016	3.7853484	8.537984	0.14271766	-0.21828781	-0.071138926	-0.5501436	3.9582791	8.95543	Sitting_Scroll
14:11:29.920	-0.59378016	3.7853484	8.537984	0.14271766	-0.21828781	-0.071138926	-0.5501436	3.9582791	8.95543	Sitting_Scroll
14:11:29.945	-0.59378016	3.7853484	8.537984	0.14271766	-0.21828781	-0.071138926	-0.5501436	3.9582791	8.95543	Sitting_Scroll
14:11:29.966	-0.59378016	3.7853484	8.537984	0.14271766	-0.21828781	-0.071138926	-0.5501436	3.9582791	8.95543	Sitting_Scroll
14:11:29.987	-0.59378016	3.7853484	8.537984	0.14271766	-0.21828781	-0.071138926	-0.5501436	3.9582791	8.95543	Sitting_Scroll
14:11:30.008	-0.59378016	3.7853484	8.537984	0.036427118	-0.05396506	-0.14810795	-0.45511547	3.982638	8.949962	Sitting_Scroll
14:11:30.032	-0.59378016	3.7853484	8.537984	0.036427118	-0.05396506	-0.14810795	-0.45511547	3.982638	8.949962	Sitting_Scroll
14:11:30.056	-0.59378016	3.7853484	8.537984	0.036427118	-0.05396506	-0.14810795	-0.45511547	3.982638	8.949962	Sitting_Scroll
14:11:30.079	-0.59378016	3.7853484	8.537984	0.036427118	-0.05396506	-0.14810795	-0.45511547	3.982638	8.949962	Sitting_Scroll
14:11:30.102	0.083799616	4.2211065	8.470944	0.036427118	-0.05396506	-0.14810795	-0.45511547	3.982638	8.949962	Sitting_Scroll
14:11:30.125	0.083799616	4.2211065	8.470944	0.036427118	-0.05396506	-0.14810795	-0.45511547	3.982638	8.949962	Sitting_Scroll
14:11:30.148	0.083799616	4.2211065	8.470944	0.036427118	-0.05396506	-0.14810795	-0.45511547	3.982638	8.949962	Sitting_Scroll
14:11:30.171	0.083799616	4.2211065	8.470944	0.036427118	-0.05396506	-0.14810795	-0.45511547	3.982638	8.949962	Sitting_Scroll
14:11:30.195	0.083799616	4.2211065	8.470944	-0.08024815	-0.24088982	-0.07785844	-0.47981492	3.9769197	8.951215	Sitting_Scroll
14:11:30.217	0.083799616	4.2211065	8.470944	-0.08024815	-0.24088982	-0.07785844	-0.47981492	3.9769197	8.951215	Sitting_Scroll
14:11:30.240	0.083799616	4.2211065	8.470944	-0.08024815	-0.24088982	-0.07785844	-0.47981492	3.9769197	8.951215	Sitting_Scroll
14:11:30.263	0.083799616	4.2211065	8.470944	-0.08024815	-0.24088982	-0.07785844	-0.47981492	3.9769197	8.951215	Sitting_Scroll
14:11:30.286	0.083799616	4.2211065	8.470944	-0.08024815	-0.24088982	-0.07785844	-0.47981492	3.9769197	8.951215	Sitting_Scroll
14:11:30.310	-1.4150164	3.7135203	8.6433325	-0.08024815	-0.24088982	-0.07785844	-0.47981492	3.9769197	8.951215	Sitting_Scroll
14:11:30.333	-1.4150164	3.7135203	8.6433325	-0.08024815	-0.24088982	-0.07785844	-0.47981492	3.9769197	8.951215	Sitting_Scroll
14:11:30.356	-1.4150164	3.7135203	8.6433325	-0.08024815	-0.24088982	-0.07785844	-0.47981492	3.9769197	8.951215	Sitting_Scroll
14:11:30.380	-1.4150164	3.7135203	8.6433325	0.09079412	-0.2378355	-0.049147774	-0.24311201	4.0255566	8.939024	Sitting_Scroll
14:11:30.402	-1.4150164	3.7135203	8.6433325	0.09079412	-0.2378355	-0.049147774	-0.24311201	4.0255566	8.939024	Sitting_Scroll
14:11:30.434	-1.4150164	3.7135203	8.6433325	0.09079412	-0.2378355	-0.049147774	-0.24311201	4.0255566	8.939024	Sitting_Scroll
14:11:30.467	-1.4150164	3.7135203	8.6433325	0.09079412	-0.2378355	-0.049147774	-0.24311201	4.0255566	8.939024	Sitting_Scroll
14:11:30.501	-0.36632404	4.1373067	8.581081	0.09079412	-0.2378355	-0.049147774	-0.24311201	4.0255566	8.939024	Sitting_Scroll
14:11:30.531	-0.36632404	4.1373067	8.581081	0.09079412	-0.2378355	-0.049147774	-0.24311201	4.0255566	8.939024	Sitting_Scroll
14:11:30.565	-0.36632404	4.1373067	8.581081	0.1017897	0.05415809	0.069360085	-0.45457026	3.9374006	8.969985	Sitting_Scroll
14:11:30.600	-0.36632404	4.1373067	8.581081	0.1017897	0.05415809	0.069360085	-0.45457026	3.9374006	8.969985	Sitting_Scroll
14:11:30.620	-0.36632404	4.1373067	8.581081	0.1017897	0.05415809	0.069360085	-0.45457026	3.9374006	8.969985	Sitting_Scroll
14:11:30.641	-0.36632404	4.1373067	8.581081	0.1017897	0.05415809	0.069360085	-0.45457026	3.9374006	8.969985	Sitting_Scroll
14:11:30.662	-0.36632404	4.1373067	8.581081	0.1017897	0.05415809	0.069360085	-0.45457026	3.9374006	8.969985	Sitting_Scroll
14:11:30.683	-0.36632404	4.1373067	8.581081	0.1017897	0.05415809	0.069360085	-0.45457026	3.9374006	8.969985	Sitting_Scroll
14:11:30.705	-0.6440599	3.8475995	8.959376	0.1017897	0.05415809	0.069360085	-0.45457026	3.9374006	8.969985	Sitting_Scroll
14:11:30.726	-0.6440599	3.8475995	8.959376	-0.00022479841	-0.038693428	-0.020437106	-0.40398797	4.009907	8.940234	Sitting_Scroll
14:11:30.750	-0.6440599	3.8475995	8.959376	-0.00022479841	-0.038693428	-0.020437106	-0.40398797	4.009907	8.940234	Sitting_Scroll
14:11:30.771	-0.6440599	3.8475995	8.959376	-0.00022479841	-0.038693428	-0.020437106	-0.40398797	4.009907	8.940234	Sitting_Scroll
14:11:30.793	-0.6440599	3.8475995	8.959376	-0.00022479841	-0.038693428	-0.020437106	-0.40398797	4.009907	8.940234	Sitting_Scroll
14:11:30.817	-0.6440599	3.8475995	8.959376	-0.00022479841	-0.038693428	-0.020437106	-0.40398797	4.009907	8.940234	Sitting_Scroll
14:11:30.839	-0.6440599	3.8475995	8.959376	-0.00022479841	-0.038693428	-0.020437106	-0.40398797	4.009907	8.940234	Sitting_Scroll
14:11:30.860	-0.6440599	3.8475995	8.959376	-0.00022479841	-0.038693428	-0.020437106	-0.40398797	4.009907	8.940234	Sitting_Scroll
14:11:30.884	-0.6440599	3.8475995	8.959376	-0.00022479841	-0.038693428	-0.020437106	-0.40398797	4.009907	8.940234	Sitting_Scroll
14:11:30.906	-0.07422252	3.9074564	8.796566	-0.13522601	-0.012426221	0.020490864	-0.36911267	4.0004354	8.945984	Sitting_Scroll
14:11:30.927	-0.07422252	3.9074564	8.796566	-0.13522601	-0.012426221	0.020490864	-0.36911267	4.0004354	8.945984	Sitting_Scroll
14:11:30.948	-0.07422252	3.9074564	8.796566	-0.13522601	-0.012426221	0.020490864	-0.36911267	4.0004354	8.945984	Sitting_Scroll
14:11:30.970	-0.07422252	3.9074564	8.796566	-0.13522601	-0.012426221	0.020490864	-0.36911267	4.0004354	8.945984	Sitting_Scroll
14:11:31.000	-0.07422252	3.9074564	8.796566	-0.13522601	-0.012426221	0.020490864	-0.36911267	4.0004354	8.945984	Sitting_Scroll
14:11:31.034	-0.07422252	3.9074564	8.796566	-0.13522601	-0.012426221	0.020490864	-0.36911267	4.0004354	8.945984	Sitting_Scroll
14:11:31.067	-0.07422252	3.9074564	8.796566	-0.13522601	-0.012426221	0.020490864	-0.36911267	4.0004354	8.945984	Sitting_Scroll
14:11:31.087	-0.07422252	3.9074564	8.796566	0.030318465	0.046827707	-0.011884995	-0.35578302	3.9661517	8.961777	Sitting_Scroll
14:11:31.117	-0.5602603	3.7925313	8.499676	0.030318465	0.046827707	-0.011884995	-0.35578302	3.9661517	8.961777	Sitting_Scroll
14:11:31.138	-0.5602603	3.7925313	8.499676	0.030318465	0.046827707	-0.011884995	-0.35578302	3.9661517	8.961777	Sitting_Scroll
14:11:31.167	-0.5602603	3.7925313	8.499676	0.030318465	0.046827707	-0.011884995	-0.35578302	3.9661517	8.961777	Sitting_Scroll
14:11:31.188	-0.5602603	3.7925313	8.499676	0.030318465	0.046827707	-0.011884995	-0.35578302	3.9661517	8.961777	Sitting_Scroll
14:11:31.208	-0.5602603	3.7925313	8.499676	0.030318465	0.046827707	-0.011884995	-0.35578302	3.9661517	8.961777	Sitting_Scroll
14:11:31.228	-0.5602603	3.7925313	8.499676	0.030318465	0.046827707	-0.011884995	-0.35578302	3.9661517	8.961777	Sitting_Scroll
14:11:31.250	-0.5602603	3.7925313	8.499676	0.030318465	0.046827707	-0.011884995	-0.35578302	3.9661517	8.961777	Sitting_Scroll
14:11:31.270	-0.5602603	3.7925313	8.499676	0.110952675	0.019338772	0.029653843	-0.41902754	4.023666	8.933358	Sitting_Scroll
14:11:31.292	-0.4932206	3.8811195	8.681641	0.110952675	0.019338772	0.029653843	-0.41902754	4.023666	8.933358	Sitting_Scroll
14:11:31.313	-0.4932206	3.8811195	8.681641	0.110952675	0.019338772	0.029653843	-0.41902754	4.023666	8.933358	Sitting_Scroll
14:11:31.334	-0.4932206	3.8811195	8.681641	0.110952675	0.019338772	0.029653843	-0.41902754	4.023666	8.933358	Sitting_Scroll
14:11:31.355	-0.4932206	3.8811195	8.681641	0.110952675	0.019338772	0.029653843	-0.41902754	4.023666	8.933358	Sitting_Scroll
14:11:31.376	-0.4932206	3.8811195	8.681641	0.110952675	0.019338772	0.029653843	-0.41902754	4.023666	8.933358	Sitting_Scroll
14:11:31.397	-0.4932206	3.8811195	8.681641	0.110952675	0.019338772	0.029653843	-0.41902754	4.023666	8.933358	Sitting_Scroll
14:11:31.419	-0.4932206	3.8811195	8.681641	0.110952675	0.019338772	0.029653843	-0.41902754	4.023666	8.933358	Sitting_Scroll
14:11:31.440	-0.4932206	3.8811195	8.681641	-0.066198245	0.0034562754	0.0046083676	-0.43983734	4.0946445	8.9000435	Sitting_Scroll
14:11:31.461	-0.4932206	3.8811195	8.681641	-0.066198245	0.0034562754	0.0046083676	-0.43983734	4.0946445	8.9000435	Sitting_Scroll
14:11:31.481	-0.4932206	3.8811195	8.681641	-0.066198245	0.0034562754	0.0046083676	-0.43983734	4.0946445	8.9000435	Sitting_Scroll
14:11:31.504	-0.4740664	3.9864676	8.502069	-0.066198245	0.0034562754	0.0046083676	-0.43983734	4.0946445	8.9000435	Sitting_Scroll
14:11:31.525	-0.4740664	3.9864676	8.502069	-0.066198245	0.0034562754	0.0046083676	-0.43983734	4.0946445	8.9000435	Sitting_Scroll
14:11:31.546	-0.4740664	3.9864676	8.502069	-0.066198245	0.0034562754	0.0046083676	-0.43983734	4.0946445	8.9000435	Sitting_Scroll
14:11:31.567	-0.4740664	3.9864676	8.502069	-0.066198245	0.0034562754	0.0046083676	-0.43983734	4.0946445	8.9000435	Sitting_Scroll
14:11:31.589	-0.4740664	3.9864676	8.502069	-0.066198245	0.0034562754	0.0046083676	-0.43983734	4.0946445	8.9000435	Sitting_Scroll
14:11:31.611	-0.4740664	3.9864676	8.502069	-0.066198245	0.0034562754	0.0046083676	-0.43983734	4.0946445	8.9000435	Sitting_Scroll
14:11:31.632	-0.4740664	3.9864676	8.502069	-0.0075551816	-0.0020415115	0.01193875	-0.43204474	4.048017	8.921731	Sitting_Scroll
14:11:31.655	-0.4740664	3.9864676	8.502069	-0.0075551816	-0.0020415115	0.01193875	-0.43204474	4.048017	8.921731	Sitting_Scroll
14:11:31.675	-0.4740664	3.9864676	8.502069	-0.0075551816	-0.0020415115	0.01193875	-0.43204474	4.048017	8.921731	Sitting_Scroll
14:11:31.697	-0.45491222	3.938582	8.626573	-0.0075551816	-0.0020415115	0.01193875	-0.43204474	4.048017	8.921731	Sitting_Scroll
14:11:31.718	-0.45491222	3.938582	8.626573	-0.0075551816	-0.0020415115	0.01193875	-0.43204474	4.048017	8.921731	Sitting_Scroll
14:11:31.740	-0.45491222	3.938582	8.626573	-0.0075551816	-0.0020415115	0.01193875	-0.43204474	4.048017	8.921731	Sitting_Scroll
14:11:31.762	-0.45491222	3.938582	8.626573	-0.0075551816	-0.0020415115	0.01193875	-0.43204474	4.048017	8.921731	Sitting_Scroll
14:11:31.783	-0.45491222	3.938582	8.626573	-0.0075551816	-0.0020415115	0.01193875	-0.43204474	4.048017	8.921731	Sitting_Scroll
14:11:31.805	-0.45491222	3.938582	8.626573	0.0052729887	-0.014258817	0.00949529	-0.433765	4.0338297	8.92807	Sitting_Scroll
14:11:31.825	-0.45491222	3.938582	8.626573	0.0052729887	-0.014258817	0.00949529	-0.433765	4.0338297	8.92807	Sitting_Scroll
14:11:31.847	-0.45491222	3.938582	8.626573	0.0052729887	-0.014258817	0.00949529	-0.433765	4.0338297	8.92807	Sitting_Scroll
14:11:31.868	-0.45491222	3.938582	8.626573	0.0052729887	-0.014258817	0.00949529	-0.433765	4.0338297	8.92807	Sitting_Scroll
14:11:31.888	-0.45491222	3.938582	8.626573	0.0052729887	-0.014258817	0.00949529	-0.433765	4.0338297	8.92807	Sitting_Scroll
14:11:31.910	-0.43815228	3.9457648	8.669669	0.0052729887	-0.014258817	0.00949529	-0.433765	4.0338297	8.92807	Sitting_Scroll
14:11:31.932	-0.43815228	3.9457648	8.669669	0.0052729887	-0.014258817	0.00949529	-0.433765	4.0338297	8.92807	Sitting_Scroll
14:11:31.955	-0.43815228	3.9457648	8.669669	0.0052729887	-0.014258817	0.00949529	-0.433765	4.0338297	8.92807	Sitting_Scroll
14:11:31.977	-0.43815228	3.9457648	8.669669	0.002829528	-0.012426221	0.0076626935	-0.4286383	4.0435777	8.923907	Sitting_Scroll
14:11:31.998	-0.43815228	3.9457648	8.669669	0.002829528	-0.012426221	0.0076626935	-0.4286383	4.0435777	8.923907	Sitting_Scroll
14:11:32.021	-0.43815228	3.9457648	8.669669	0.002829528	-0.012426221	0.0076626935	-0.4286383	4.0435777	8.923907	Sitting_Scroll
14:11:32.054	-0.43815228	3.9457648	8.669669	0.002829528	-0.012426221	0.0076626935	-0.4286383	4.0435777	8.923907	Sitting_Scroll
14:11:32.088	-0.3998439	3.8667538	8.6984005	0.002829528	-0.012426221	0.0076626935	-0.4286383	4.0435777	8.923907	Sitting_Scroll
14:11:32.122	-0.3998439	3.8667538	8.6984005	0.002829528	-0.012426221	0.0076626935	-0.4286383	4.0435777	8.923907	Sitting_Scroll
14:11:32.154	-0.3998439	3.8667538	8.6984005	0.002829528	-0.012426221	0.0076626935	-0.4286383	4.0435777	8.923907	Sitting_Scroll
14:11:32.188	-0.3998439	3.8667538	8.6984005	0.03215106	0.039497327	-0.035097875	-0.42815498	4.015431	8.936631	Sitting_Scroll
14:11:32.221	-0.3998439	3.8667538	8.6984005	0.03215106	0.039497327	-0.035097875	-0.42815498	4.015431	8.936631	Sitting_Scroll
14:11:32.255	-0.3998439	3.8667538	8.6984005	0.03215106	0.039497327	-0.035097875	-0.42815498	4.015431	8.936631	Sitting_Scroll
14:11:32.289	-0.2681588	3.8930907	8.74868	0.03215106	0.039497327	-0.035097875	-0.42815498	4.015431	8.936631	Sitting_Scroll
14:11:32.322	-0.2681588	3.8930907	8.74868	0.03215106	0.039497327	-0.035097875	-0.42815498	4.015431	8.936631	Sitting_Scroll
14:11:32.355	-0.2681588	3.8930907	8.74868	-0.001446529	-0.016702278	0.006440963	-0.4621037	4.0534234	8.9177685	Sitting_Scroll
14:11:32.390	-0.2681588	3.8930907	8.74868	-0.001446529	-0.016702278	0.006440963	-0.4621037	4.0534234	8.9177685	Sitting_Scroll
14:11:32.411	-0.2681588	3.8930907	8.74868	-0.001446529	-0.016702278	0.006440963	-0.4621037	4.0534234	8.9177685	Sitting_Scroll
14:11:32.440	-0.2681588	3.8930907	8.74868	-0.001446529	-0.016702278	0.006440963	-0.4621037	4.0534234	8.9177685	Sitting_Scroll
14:11:32.473	-0.2681588	3.8930907	8.74868	-0.001446529	-0.016702278	0.006440963	-0.4621037	4.0534234	8.9177685	Sitting_Scroll
14:11:32.506	-0.42618093	3.921822	8.504464	-0.001446529	-0.016702278	0.006440963	-0.4621037	4.0534234	8.9177685	Sitting_Scroll
14:11:32.527	-0.42618093	3.921822	8.504464	0.010159912	-0.02036747	0.003386637	-0.47512215	4.053703	8.916956	Sitting_Scroll
14:11:32.557	-0.42618093	3.921822	8.504464	0.010159912	-0.02036747	0.003386637	-0.47512215	4.053703	8.916956	Sitting_Scroll
14:11:32.579	-0.42618093	3.921822	8.504464	0.010159912	-0.02036747	0.003386637	-0.47512215	4.053703	8.916956	Sitting_Scroll
14:11:32.601	-0.42618093	3.921822	8.504464	0.010159912	-0.02036747	0.003386637	-0.47512215	4.053703	8.916956	Sitting_Scroll
14:11:32.622	-0.42618093	3.921822	8.504464	0.010159912	-0.02036747	0.003386637	-0.47512215	4.053703	8.916956	Sitting_Scroll
14:11:32.644	-0.42618093	3.921822	8.504464	0.010159912	-0.02036747	0.003386637	-0.47512215	4.053703	8.916956	Sitting_Scroll
14:11:32.666	-0.42618093	3.921822	8.504464	0.010159912	-0.02036747	0.003386637	-0.47512215	4.053703	8.916956	Sitting_Scroll
14:11:32.689	-0.42618093	3.921822	8.504464	0.010159912	-0.02036747	0.003386637	-0.47512215	4.053703	8.916956	Sitting_Scroll
14:11:32.713	-0.40463245	3.955342	8.6433325	-0.050926615	0.0028454103	-0.018604511	-0.48655644	4.050054	8.917998	Sitting_Scroll
14:11:32.735	-0.40463245	3.955342	8.6433325	-0.050926615	0.0028454103	-0.018604511	-0.48655644	4.050054	8.917998	Sitting_Scroll
14:11:32.759	-0.40463245	3.955342	8.6433325	-0.050926615	0.0028454103	-0.018604511	-0.48655644	4.050054	8.917998	Sitting_Scroll
14:11:32.780	-0.40463245	3.955342	8.6433325	-0.050926615	0.0028454103	-0.018604511	-0.48655644	4.050054	8.917998	Sitting_Scroll
14:11:32.801	-0.40463245	3.955342	8.6433325	-0.050926615	0.0028454103	-0.018604511	-0.48655644	4.050054	8.917998	Sitting_Scroll
14:11:32.822	-0.40463245	3.955342	8.6433325	-0.050926615	0.0028454103	-0.018604511	-0.48655644	4.050054	8.917998	Sitting_Scroll
14:11:32.843	-0.40463245	3.955342	8.6433325	-0.050926615	0.0028454103	-0.018604511	-0.48655644	4.050054	8.917998	Sitting_Scroll
14:11:32.864	-0.40463245	3.955342	8.6433325	-0.050926615	0.0028454103	-0.018604511	-0.48655644	4.050054	8.917998	Sitting_Scroll
14:11:32.885	-0.40463245	3.955342	8.6433325	0.00893818	-0.015480547	-0.021658838	-0.48290676	4.055911	8.915534	Sitting_Scroll
14:11:32.910	-0.6392714	3.8787253	8.664881	0.00893818	-0.015480547	-0.021658838	-0.48290676	4.055911	8.915534	Sitting_Scroll
14:11:32.931	-0.6392714	3.8787253	8.664881	0.00893818	-0.015480547	-0.021658838	-0.48290676	4.055911	8.915534	Sitting_Scroll
14:11:32.952	-0.6392714	3.8787253	8.664881	0.00893818	-0.015480547	-0.021658838	-0.48290676	4.055911	8.915534	Sitting_Scroll
14:11:32.977	-0.6392714	3.8787253	8.664881	0.00893818	-0.015480547	-0.021658838	-0.48290676	4.055911	8.915534	Sitting_Scroll
14:11:32.998	-0.6392714	3.8787253	8.664881	0.00893818	-0.015480547	-0.021658838	-0.48290676	4.055911	8.915534	Sitting_Scroll
14:11:33.021	-0.6392714	3.8787253	8.664881	0.00893818	-0.015480547	-0.021658838	-0.48290676	4.055911	8.915534	Sitting_Scroll
14:11:33.043	-0.6392714	3.8787253	8.664881	0.00893818	-0.015480547	-0.021658838	-0.48290676	4.055911	8.915534	Sitting_Scroll
14:11:33.065	-0.6392714	3.8787253	8.664881	-0.00022479841	0.007732332	0.035762493	-0.48382837	4.039838	8.922778	Sitting_Scroll
14:11:33.086	-0.6392714	3.8787253	8.664881	-0.00022479841	0.007732332	0.035762493	-0.48382837	4.039838	8.922778	Sitting_Scroll
14:11:33.107	-0.45970076	3.9170337	8.633755	-0.00022479841	0.007732332	0.035762493	-0.48382837	4.039838	8.922778	Sitting_Scroll
14:11:33.129	-0.45970076	3.9170337	8.633755	-0.00022479841	0.007732332	0.035762493	-0.48382837	4.039838	8.922778	Sitting_Scroll
14:11:33.150	-0.45970076	3.9170337	8.633755	-0.00022479841	0.007732332	0.035762493	-0.48382837	4.039838	8.922778	Sitting_Scroll
14:11:33.171	-0.45970076	3.9170337	8.633755	-0.00022479841	0.007732332	0.035762493	-0.48382837	4.039838	8.922778	Sitting_Scroll
14:11:33.193	-0.45970076	3.9170337	8.633755	-0.00022479841	0.007732332	0.035762493	-0.48382837	4.039838	8.922778	Sitting_Scroll
14:11:33.215	-0.45970076	3.9170337	8.633755	-0.00022479841	0.007732332	0.035762493	-0.48382837	4.039838	8.922778	Sitting_Scroll
14:11:33.236	-0.45970076	3.9170337	8.633755	-0.00022479841	0.007732332	0.035762493	-0.48382837	4.039838	8.922778	Sitting_Scroll
14:11:33.257	-0.45970076	3.9170337	8.633755	-0.032600656	0.01445185	0.03759509	-0.4714838	4.0346117	8.925804	Sitting_Scroll
14:11:33.278	-0.45970076	3.9170337	8.633755	-0.032600656	0.01445185	0.03759509	-0.4714838	4.0346117	8.925804	Sitting_Scroll
14:11:33.300	-0.4189981	3.9577363	8.509253	-0.032600656	0.01445185	0.03759509	-0.4714838	4.0346117	8.925804	Sitting_Scroll
14:11:33.321	-0.4189981	3.9577363	8.509253	-0.032600656	0.01445185	0.03759509	-0.4714838	4.0346117	8.925804	Sitting_Scroll
14:11:33.344	-0.4189981	3.9577363	8.509253	-0.032600656	0.01445185	0.03759509	-0.4714838	4.0346117	8.925804	Sitting_Scroll
14:11:33.365	-0.4189981	3.9577363	8.509253	-0.032600656	0.01445185	0.03759509	-0.4714838	4.0346117	8.925804	Sitting_Scroll
14:11:33.386	-0.4189981	3.9577363	8.509253	-0.032600656	0.01445185	0.03759509	-0.4714838	4.0346117	8.925804	Sitting_Scroll
14:11:33.407	-0.4189981	3.9577363	8.509253	-0.032600656	0.01445185	0.03759509	-0.4714838	4.0346117	8.925804	Sitting_Scroll
14:11:33.428	-0.4189981	3.9577363	8.509253	-0.018550757	-0.002652377	0.016214807	-0.4703671	4.0191216	8.932848	Sitting_Scroll
14:11:33.449	-0.4189981	3.9577363	8.509253	-0.018550757	-0.002652377	0.016214807	-0.4703671	4.0191216	8.932848	Sitting_Scroll
14:11:33.471	-0.4189981	3.9577363	8.509253	-0.018550757	-0.002652377	0.016214807	-0.4703671	4.0191216	8.932848	Sitting_Scroll
14:11:33.495	-0.46209505	3.9170337	8.420665	-0.018550757	-0.002652377	0.016214807	-0.4703671	4.0191216	8.932848	Sitting_Scroll
14:11:33.516	-0.46209505	3.9170337	8.420665	-0.018550757	-0.002652377	0.016214807	-0.4703671	4.0191216	8.932848	Sitting_Scroll
14:11:33.537	-0.46209505	3.9170337	8.420665	-0.018550757	-0.002652377	0.016214807	-0.4703671	4.0191216	8.932848	Sitting_Scroll
14:11:33.559	-0.46209505	3.9170337	8.420665	-0.018550757	-0.002652377	0.016214807	-0.4703671	4.0191216	8.932848	Sitting_Scroll
14:11:33.579	-0.46209505	3.9170337	8.420665	-0.018550757	-0.002652377	0.016214807	-0.4703671	4.0191216	8.932848	Sitting_Scroll
14:11:33.601	-0.46209505	3.9170337	8.420665	0.024820676	-0.025254391	-0.025934894	-0.47699755	4.0158453	8.93397	Sitting_Scroll
14:11:33.623	-0.46209505	3.9170337	8.420665	0.024820676	-0.025254391	-0.025934894	-0.47699755	4.0158453	8.93397	Sitting_Scroll
14:11:33.644	-0.46209505	3.9170337	8.420665	0.024820676	-0.025254391	-0.025934894	-0.47699755	4.0158453	8.93397	Sitting_Scroll
14:11:33.666	-0.46209505	3.9170337	8.420665	0.024820676	-0.025254391	-0.025934894	-0.47699755	4.0158453	8.93397	Sitting_Scroll
14:11:33.687	-0.46209505	3.9170337	8.420665	0.024820676	-0.025254391	-0.025934894	-0.47699755	4.0158453	8.93397	Sitting_Scroll
14:11:33.708	-0.5123748	3.938582	8.346442	0.024820676	-0.025254391	-0.025934894	-0.47699755	4.0158453	8.93397	Sitting_Scroll
14:11:33.729	-0.5123748	3.938582	8.346442	0.024820676	-0.025254391	-0.025934894	-0.47699755	4.0158453	8.93397	Sitting_Scroll
14:11:33.751	-0.5123748	3.938582	8.346442	0.024820676	-0.025254391	-0.025934894	-0.47699755	4.0158453	8.93397	Sitting_Scroll
14:11:33.771	-0.5123748	3.938582	8.346442	0.024820676	-0.025254391	-0.025934894	-0.47699755	4.0158453	8.93397	Sitting_Scroll
14:11:33.793	-0.5123748	3.938582	8.346442	-0.0283246	0.023003964	0.03759509	-0.46931213	3.9793787	8.95068	Sitting_Scroll
14:11:33.815	-0.5123748	3.938582	8.346442	-0.0283246	0.023003964	0.03759509	-0.46931213	3.9793787	8.95068	Sitting_Scroll
14:11:33.837	-0.5123748	3.938582	8.346442	-0.0283246	0.023003964	0.03759509	-0.46931213	3.9793787	8.95068	Sitting_Scroll
14:11:33.858	-0.5123748	3.938582	8.346442	-0.0283246	0.023003964	0.03759509	-0.46931213	3.9793787	8.95068	Sitting_Scroll
14:11:33.881	-0.5123748	3.938582	8.346442	-0.0283246	0.023003964	0.03759509	-0.46931213	3.9793787	8.95068	Sitting_Scroll
14:11:33.902	-0.31125572	3.8787253	8.729526	-0.0283246	0.023003964	0.03759509	-0.46931213	3.9793787	8.95068	Sitting_Scroll
14:11:33.923	-0.31125572	3.8787253	8.729526	-0.0283246	0.023003964	0.03759509	-0.46931213	3.9793787	8.95068	Sitting_Scroll
14:11:33.947	-0.31125572	3.8787253	8.729526	-0.0283246	0.023003964	0.03759509	-0.46931213	3.9793787	8.95068	Sitting_Scroll
14:11:33.968	-0.31125572	3.8787253	8.729526	-0.024048543	-0.019145738	-0.0008894198	-0.46303254	3.9544106	8.962064	Sitting_Scroll
14:11:33.990	-0.31125572	3.8787253	8.729526	-0.024048543	-0.019145738	-0.0008894198	-0.46303254	3.9544106	8.962064	Sitting_Scroll
14:11:34.012	-0.31125572	3.8787253	8.729526	-0.024048543	-0.019145738	-0.0008894198	-0.46303254	3.9544106	8.962064	Sitting_Scroll
14:11:34.034	-0.31125572	3.8787253	8.729526	-0.024048543	-0.019145738	-0.0008894198	-0.46303254	3.9544106	8.962064	Sitting_Scroll
14:11:34.056	-0.31125572	3.8787253	8.729526	-0.024048543	-0.019145738	-0.0008894198	-0.46303254	3.9544106	8.962064	Sitting_Scroll
14:11:34.077	-0.31125572	3.8787253	8.729526	-0.024048543	-0.019145738	-0.0008894198	-0.46303254	3.9544106	8.962064	Sitting_Scroll
14:11:34.099	-0.39505535	3.9337935	8.691217	-0.024048543	-0.019145738	-0.0008894198	-0.46303254	3.9544106	8.962064	Sitting_Scroll
14:11:34.120	-0.39505535	3.9337935	8.691217	-0.024048543	-0.019145738	-0.0008894198	-0.46303254	3.9544106	8.962064	Sitting_Scroll
14:11:34.146	-0.39505535	3.9337935	8.691217	0.004051258	-0.007539299	0.035762493	-0.4456544	3.926084	8.97539	Sitting_Scroll
14:11:34.180	-0.39505535	3.9337935	8.691217	0.004051258	-0.007539299	0.035762493	-0.4456544	3.926084	8.97539	Sitting_Scroll
14:11:34.213	-0.39505535	3.9337935	8.691217	0.004051258	-0.007539299	0.035762493	-0.4456544	3.926084	8.97539	Sitting_Scroll
14:11:34.247	-0.39505535	3.9337935	8.691217	0.004051258	-0.007539299	0.035762493	-0.4456544	3.926084	8.97539	Sitting_Scroll
14:11:34.281	-0.39505535	3.9337935	8.691217	0.004051258	-0.007539299	0.035762493	-0.4456544	3.926084	8.97539	Sitting_Scroll
14:11:34.313	-0.44294083	3.840417	8.786988	0.004051258	-0.007539299	0.035762493	-0.4456544	3.926084	8.97539	Sitting_Scroll
14:11:34.334	-0.44294083	3.840417	8.786988	0.015046833	0.009564928	0.015603942	-0.44116333	3.9045165	8.985015	Sitting_Scroll
14:11:34.355	-0.44294083	3.840417	8.786988	0.015046833	0.009564928	0.015603942	-0.44116333	3.9045165	8.985015	Sitting_Scroll
14:11:34.381	-0.44294083	3.840417	8.786988	0.015046833	0.009564928	0.015603942	-0.44116333	3.9045165	8.985015	Sitting_Scroll
14:11:34.403	-0.44294083	3.840417	8.786988	0.015046833	0.009564928	0.015603942	-0.44116333	3.9045165	8.985015	Sitting_Scroll
14:11:34.423	-0.44294083	3.840417	8.786988	0.015046833	0.009564928	0.015603942	-0.44116333	3.9045165	8.985015	Sitting_Scroll
14:11:34.445	-0.44294083	3.840417	8.786988	0.015046833	0.009564928	0.015603942	-0.44116333	3.9045165	8.985015	Sitting_Scroll
14:11:34.466	-0.44294083	3.840417	8.786988	0.015046833	0.009564928	0.015603942	-0.44116333	3.9045165	8.985015	Sitting_Scroll
14:11:34.487	-0.44294083	3.840417	8.786988	0.015046833	0.009564928	0.015603942	-0.44116333	3.9045165	8.985015	Sitting_Scroll
14:11:34.508	-0.47167215	3.7590115	8.923462	-0.0026682594	0.0010128145	-0.03570874	-0.43406016	3.9443433	8.96795	Sitting_Scroll
14:11:34.529	-0.47167215	3.7590115	8.923462	-0.0026682594	0.0010128145	-0.03570874	-0.43406016	3.9443433	8.96795	Sitting_Scroll
14:11:34.550	-0.47167215	3.7590115	8.923462	-0.0026682594	0.0010128145	-0.03570874	-0.43406016	3.9443433	8.96795	Sitting_Scroll
14:11:34.571	-0.47167215	3.7590115	8.923462	-0.0026682594	0.0010128145	-0.03570874	-0.43406016	3.9443433	8.96795	Sitting_Scroll
14:11:34.592	-0.47167215	3.7590115	8.923462	-0.0026682594	0.0010128145	-0.03570874	-0.43406016	3.9443433	8.96795	Sitting_Scroll
14:11:34.613	-0.47167215	3.7590115	8.923462	-0.0026682594	0.0010128145	-0.03570874	-0.43406016	3.9443433	8.96795	Sitting_Scroll
14:11:34.635	-0.47167215	3.7590115	8.923462	-0.0026682594	0.0010128145	-0.03570874	-0.43406016	3.9443433	8.96795	Sitting_Scroll
14:11:34.659	-0.47167215	3.7590115	8.923462	-0.0026682594	0.0010128145	-0.03570874	-0.43406016	3.9443433	8.96795	Sitting_Scroll
14:11:34.680	-0.47167215	3.7590115	8.923462	-0.0026682594	0.0010128145	-0.03570874	-0.43406016	3.9443433	8.96795	Sitting_Scroll
14:11:34.701	-0.57462597	3.7494342	8.717555	0.022377217	-0.0063175685	0.036984228	-0.43819585	3.9451761	8.9673815	Sitting_Scroll
14:11:34.722	-0.57462597	3.7494342	8.717555	0.022377217	-0.0063175685	0.036984228	-0.43819585	3.9451761	8.9673815	Sitting_Scroll
14:11:34.742	-0.57462597	3.7494342	8.717555	0.022377217	-0.0063175685	0.036984228	-0.43819585	3.9451761	8.9673815	Sitting_Scroll
14:11:34.764	-0.57462597	3.7494342	8.717555	0.022377217	-0.0063175685	0.036984228	-0.43819585	3.9451761	8.9673815	Sitting_Scroll
14:11:34.785	-0.57462597	3.7494342	8.717555	0.022377217	-0.0063175685	0.036984228	-0.43819585	3.9451761	8.9673815	Sitting_Scroll
14:11:34.806	-0.57462597	3.7494342	8.717555	0.022377217	-0.0063175685	0.036984228	-0.43819585	3.9451761	8.9673815	Sitting_Scroll
14:11:34.828	-0.57462597	3.7494342	8.717555	0.022377217	-0.0063175685	0.036984228	-0.43819585	3.9451761	8.9673815	Sitting_Scroll
14:11:34.851	-0.57462597	3.7494342	8.717555	0.022377217	-0.0063175685	0.036984228	-0.43819585	3.9451761	8.9673815	Sitting_Scroll
14:11:34.872	-0.57462597	3.7494342	8.717555	-0.019772485	-0.0020415115	-0.007608937	-0.42218286	3.9424682	8.96934	Sitting_Scroll
14:11:34.894	-0.2849187	3.8667538	8.583475	-0.019772485	-0.0020415115	-0.007608937	-0.42218286	3.9424682	8.96934	Sitting_Scroll
14:11:34.915	-0.2849187	3.8667538	8.583475	-0.019772485	-0.0020415115	-0.007608937	-0.42218286	3.9424682	8.96934	Sitting_Scroll
14:11:34.936	-0.2849187	3.8667538	8.583475	-0.019772485	-0.0020415115	-0.007608937	-0.42218286	3.9424682	8.96934	Sitting_Scroll
14:11:34.957	-0.2849187	3.8667538	8.583475	-0.019772485	-0.0020415115	-0.007608937	-0.42218286	3.9424682	8.96934	Sitting_Scroll
14:11:34.979	-0.2849187	3.8667538	8.583475	-0.019772485	-0.0020415115	-0.007608937	-0.42218286	3.9424682	8.96934	Sitting_Scroll
14:11:35.001	-0.2849187	3.8667538	8.583475	-0.019772485	-0.0020415115	-0.007608937	-0.42218286	3.9424682	8.96934	Sitting_Scroll
14:11:35.022	-0.2849187	3.8667538	8.583475	-0.019772485	-0.0020415115	-0.007608937	-0.42218286	3.9424682	8.96934	Sitting_Scroll
14:11:35.043	-0.2849187	3.8667538	8.583475	0.019933755	-0.0014306464	0.02232346	-0.41810066	3.9321518	8.974058	Sitting_Scroll
14:11:35.067	-0.2849187	3.8667538	8.583475	0.019933755	-0.0014306464	0.02232346	-0.41810066	3.9321518	8.974058	Sitting_Scroll
14:11:35.088	-0.2849187	3.8667538	8.583475	0.019933755	-0.0014306464	0.02232346	-0.41810066	3.9321518	8.974058	Sitting_Scroll
14:11:35.110	-0.4166038	3.833234	8.5882635	0.019933755	-0.0014306464	0.02232346	-0.41810066	3.9321518	8.974058	Sitting_Scroll
14:11:35.131	-0.4166038	3.833234	8.5882635	0.019933755	-0.0014306464	0.02232346	-0.41810066	3.9321518	8.974058	Sitting_Scroll
14:11:35.154	-0.4166038	3.833234	8.5882635	0.019933755	-0.0014306464	0.02232346	-0.41810066	3.9321518	8.974058	Sitting_Scroll
14:11:35.176	-0.4166038	3.833234	8.5882635	0.019933755	-0.0014306464	0.02232346	-0.41810066	3.9321518	8.974058	Sitting_Scroll
14:11:35.197	-0.4166038	3.833234	8.5882635	0.019933755	-0.0014306464	0.02232346	-0.41810066	3.9321518	8.974058	Sitting_Scroll
14:11:35.221	-0.4166038	3.833234	8.5882635	-0.014885563	0.019338772	0.047979802	-0.40746042	3.952615	8.965554	Sitting_Scroll
14:11:35.242	-0.4166038	3.833234	8.5882635	-0.014885563	0.019338772	0.047979802	-0.40746042	3.952615	8.965554	Sitting_Scroll
14:11:35.264	-0.4166038	3.833234	8.5882635	-0.014885563	0.019338772	0.047979802	-0.40746042	3.952615	8.965554	Sitting_Scroll
14:11:35.286	-0.4166038	3.833234	8.5882635	-0.014885563	0.019338772	0.047979802	-0.40746042	3.952615	8.965554	Sitting_Scroll
14:11:35.308	-0.4764607	3.7709827	8.5331955	-0.014885563	0.019338772	0.047979802	-0.40746042	3.952615	8.965554	Sitting_Scroll
14:11:35.330	-0.4764607	3.7709827	8.5331955	-0.014885563	0.019338772	0.047979802	-0.40746042	3.952615	8.965554	Sitting_Scroll
14:11:35.353	-0.4764607	3.7709827	8.5331955	-0.014885563	0.019338772	0.047979802	-0.40746042	3.952615	8.965554	Sitting_Scroll
14:11:35.374	-0.4764607	3.7709827	8.5331955	-0.014885563	0.019338772	0.047979802	-0.40746042	3.952615	8.965554	Sitting_Scroll
14:11:35.395	-0.4764607	3.7709827	8.5331955	-0.014885563	0.019338772	0.047979802	-0.40746042	3.952615	8.965554	Sitting_Scroll
14:11:35.417	-0.4764607	3.7709827	8.5331955	0.03581625	-0.009371894	0.020490864	-0.39587224	3.9454565	8.969226	Sitting_Scroll
14:11:35.438	-0.4764607	3.7709827	8.5331955	0.03581625	-0.009371894	0.020490864	-0.39587224	3.9454565	8.969226	Sitting_Scroll
14:11:35.459	-0.4764607	3.7709827	8.5331955	0.03581625	-0.009371894	0.020490864	-0.39587224	3.9454565	8.969226	Sitting_Scroll
14:11:35.480	-0.4764607	3.7709827	8.5331955	0.03581625	-0.009371894	0.020490864	-0.39587224	3.9454565	8.969226	Sitting_Scroll
14:11:35.510	-0.4860378	3.7398572	8.861211	0.03581625	-0.009371894	0.020490864	-0.39587224	3.9454565	8.969226	Sitting_Scroll
14:11:35.535	-0.4860378	3.7398572	8.861211	0.03581625	-0.009371894	0.020490864	-0.39587224	3.9454565	8.969226	Sitting_Scroll
14:11:35.569	-0.4860378	3.7398572	8.861211	0.03581625	-0.009371894	0.020490864	-0.39587224	3.9454565	8.969226	Sitting_Scroll
14:11:35.602	-0.4860378	3.7398572	8.861211	0.025431542	0.035221267	0.054699317	-0.37974578	3.939378	8.972595	Sitting_Scroll
14:11:35.636	-0.4860378	3.7398572	8.861211	0.025431542	0.035221267	0.054699317	-0.37974578	3.939378	8.972595	Sitting_Scroll
14:11:35.657	-0.4860378	3.7398572	8.861211	0.025431542	0.035221267	0.054699317	-0.37974578	3.939378	8.972595	Sitting_Scroll
14:11:35.686	-0.4860378	3.7398572	8.861211	0.025431542	0.035221267	0.054699317	-0.37974578	3.939378	8.972595	Sitting_Scroll
14:11:35.707	-0.26097596	3.921822	8.516436	0.025431542	0.035221267	0.054699317	-0.37974578	3.939378	8.972595	Sitting_Scroll
14:11:35.736	-0.26097596	3.921822	8.516436	0.025431542	0.035221267	0.054699317	-0.37974578	3.939378	8.972595	Sitting_Scroll
14:11:35.757	-0.26097596	3.921822	8.516436	0.025431542	0.035221267	0.054699317	-0.37974578	3.939378	8.972595	Sitting_Scroll
14:11:35.777	-0.26097596	3.921822	8.516436	-0.010609508	0.01445185	0.019879999	-0.37861958	3.9667692	8.9605665	Sitting_Scroll
14:11:35.798	-0.26097596	3.921822	8.516436	-0.010609508	0.01445185	0.019879999	-0.37861958	3.9667692	8.9605665	Sitting_Scroll
14:11:35.820	-0.26097596	3.921822	8.516436	-0.010609508	0.01445185	0.019879999	-0.37861958	3.9667692	8.9605665	Sitting_Scroll
14:11:35.841	-0.26097596	3.921822	8.516436	-0.010609508	0.01445185	0.019879999	-0.37861958	3.9667692	8.9605665	Sitting_Scroll
14:11:35.862	-0.26097596	3.921822	8.516436	-0.010609508	0.01445185	0.019879999	-0.37861958	3.9667692	8.9605665	Sitting_Scroll
14:11:35.883	-0.26097596	3.921822	8.516436	-0.010609508	0.01445185	0.019879999	-0.37861958	3.9667692	8.9605665	Sitting_Scroll
14:11:35.904	-0.23942748	3.8452053	8.56911	-0.010609508	0.01445185	0.019879999	-0.37861958	3.9667692	8.9605665	Sitting_Scroll
14:11:35.925	-0.23942748	3.8452053	8.56911	-0.010609508	0.01445185	0.019879999	-0.37861958	3.9667692	8.9605665	Sitting_Scroll
14:11:35.946	-0.23942748	3.8452053	8.56911	0.022377217	0.0346104	-0.028378354	-0.39057052	3.9546335	8.965417	Sitting_Scroll
14:11:35.967	-0.23942748	3.8452053	8.56911	0.022377217	0.0346104	-0.028378354	-0.39057052	3.9546335	8.965417	Sitting_Scroll
14:11:35.989	-0.23942748	3.8452053	8.56911	0.022377217	0.0346104	-0.028378354	-0.39057052	3.9546335	8.965417	Sitting_Scroll
14:11:36.010	-0.23942748	3.8452053	8.56911	0.022377217	0.0346104	-0.028378354	-0.39057052	3.9546335	8.965417	Sitting_Scroll
14:11:36.033	-0.23942748	3.8452053	8.56911	0.022377217	0.0346104	-0.028378354	-0.39057052	3.9546335	8.965417	Sitting_Scroll
14:11:36.056	-0.23942748	3.8452053	8.56911	0.022377217	0.0346104	-0.028378354	-0.39057052	3.9546335	8.965417	Sitting_Scroll
14:11:36.078	-0.23942748	3.8452053	8.56911	0.022377217	0.0346104	-0.028378354	-0.39057052	3.9546335	8.965417	Sitting_Scroll
14:11:36.101	-0.49082634	3.8571768	8.767835	0.022377217	0.0346104	-0.028378354	-0.39057052	3.9546335	8.965417	Sitting_Scroll
14:11:36.124	-0.49082634	3.8571768	8.767835	0.030929329	-0.010593625	0.008884424	-0.39735386	3.955327	8.964812	Sitting_Scroll
14:11:36.147	-0.49082634	3.8571768	8.767835	0.030929329	-0.010593625	0.008884424	-0.39735386	3.955327	8.964812	Sitting_Scroll
14:11:36.170	-0.49082634	3.8571768	8.767835	0.030929329	-0.010593625	0.008884424	-0.39735386	3.955327	8.964812	Sitting_Scroll
14:11:36.193	-0.49082634	3.8571768	8.767835	0.030929329	-0.010593625	0.008884424	-0.39735386	3.955327	8.964812	Sitting_Scroll
14:11:36.216	-0.49082634	3.8571768	8.767835	0.030929329	-0.010593625	0.008884424	-0.39735386	3.955327	8.964812	Sitting_Scroll
14:11:36.241	-0.49082634	3.8571768	8.767835	0.030929329	-0.010593625	0.008884424	-0.39735386	3.955327	8.964812	Sitting_Scroll
14:11:36.275	-0.49082634	3.8571768	8.767835	0.030929329	-0.010593625	0.008884424	-0.39735386	3.955327	8.964812	Sitting_Scroll
14:11:36.312	-0.32801566	3.9074564	8.724737	-0.009387777	0.016895311	0.015603942	-0.40097034	3.9481091	8.9678335	Sitting_Scroll
14:11:36.342	-0.32801566	3.9074564	8.724737	-0.009387777	0.016895311	0.015603942	-0.40097034	3.9481091	8.9678335	Sitting_Scroll
14:11:36.374	-0.32801566	3.9074564	8.724737	-0.009387777	0.016895311	0.015603942	-0.40097034	3.9481091	8.9678335	Sitting_Scroll
14:11:36.406	-0.32801566	3.9074564	8.724737	-0.009387777	0.016895311	0.015603942	-0.40097034	3.9481091	8.9678335	Sitting_Scroll
14:11:36.440	-0.32801566	3.9074564	8.724737	-0.009387777	0.016895311	0.015603942	-0.40097034	3.9481091	8.9678335	Sitting_Scroll
14:11:36.473	-0.32801566	3.9074564	8.724737	-0.009387777	0.016895311	0.015603942	-0.40097034	3.9481091	8.9678335	Sitting_Scroll
14:11:36.493	-0.33759275	3.7709827	8.751075	-0.05031575	0.02972348	0.02476692	-0.42542568	3.93319	8.973261	Sitting_Scroll
14:11:36.515	-0.33759275	3.7709827	8.751075	-0.05031575	0.02972348	0.02476692	-0.42542568	3.93319	8.973261	Sitting_Scroll
14:11:36.535	-0.33759275	3.7709827	8.751075	-0.05031575	0.02972348	0.02476692	-0.42542568	3.93319	8.973261	Sitting_Scroll
14:11:36.557	-0.33759275	3.7709827	8.751075	-0.05031575	0.02972348	0.02476692	-0.42542568	3.93319	8.973261	Sitting_Scroll
14:11:36.578	-0.33759275	3.7709827	8.751075	-0.05031575	0.02972348	0.02476692	-0.42542568	3.93319	8.973261	Sitting_Scroll
14:11:36.600	-0.33759275	3.7709827	8.751075	-0.05031575	0.02972348	0.02476692	-0.42542568	3.93319	8.973261	Sitting_Scroll
14:11:36.622	-0.33759275	3.7709827	8.751075	-0.05031575	0.02972348	0.02476692	-0.42542568	3.93319	8.973261	Sitting_Scroll
14:11:36.644	-0.33759275	3.7709827	8.751075	-0.05031575	0.02972348	0.02476692	-0.42542568	3.93319	8.973261	Sitting_Scroll
14:11:36.665	-0.33759275	3.7709827	8.751075	0.0064947195	0.035832133	0.021712596	-0.43404475	3.899249	8.987647	Sitting_Scroll
14:11:36.688	-0.33759275	3.7709827	8.751075	0.0064947195	0.035832133	0.021712596	-0.43404475	3.899249	8.987647	Sitting_Scroll
14:11:36.710	-0.24900457	3.842811	8.561927	0.0064947195	0.035832133	0.021712596	-0.43404475	3.899249	8.987647	Sitting_Scroll
14:11:36.732	-0.24900457	3.842811	8.561927	0.0064947195	0.035832133	0.021712596	-0.43404475	3.899249	8.987647	Sitting_Scroll
14:11:36.754	-0.24900457	3.842811	8.561927	0.0064947195	0.035832133	0.021712596	-0.43404475	3.899249	8.987647	Sitting_Scroll
14:11:36.775	-0.24900457	3.842811	8.561927	0.0064947195	0.035832133	0.021712596	-0.43404475	3.899249	8.987647	Sitting_Scroll
14:11:36.797	-0.24900457	3.842811	8.561927	0.0064947195	0.035832133	0.021712596	-0.43404475	3.899249	8.987647	Sitting_Scroll
14:11:36.818	-0.24900457	3.842811	8.561927	0.0064947195	0.035832133	0.021712596	-0.43404475	3.899249	8.987647	Sitting_Scroll
14:11:36.838	-0.24900457	3.842811	8.561927	0.0064947195	-0.005095838	-0.0124958595	-0.446974	3.8952794	8.988735	Sitting_Scroll
14:11:36.860	-0.24900457	3.842811	8.561927	0.0064947195	-0.005095838	-0.0124958595	-0.446974	3.8952794	8.988735	Sitting_Scroll
14:11:36.880	-0.24900457	3.842811	8.561927	0.0064947195	-0.005095838	-0.0124958595	-0.446974	3.8952794	8.988735	Sitting_Scroll
14:11:36.902	-0.30886146	3.8787253	8.636149	0.0064947195	-0.005095838	-0.0124958595	-0.446974	3.8952794	8.988735	Sitting_Scroll
14:11:36.926	-0.30886146	3.8787253	8.636149	0.0064947195	-0.005095838	-0.0124958595	-0.446974	3.8952794	8.988735	Sitting_Scroll
14:11:36.946	-0.30886146	3.8787253	8.636149	0.0064947195	-0.005095838	-0.0124958595	-0.446974	3.8952794	8.988735	Sitting_Scroll
14:11:36.968	-0.30886146	3.8787253	8.636149	0.0064947195	-0.005095838	-0.0124958595	-0.446974	3.8952794	8.988735	Sitting_Scroll
14:11:36.990	-0.30886146	3.8787253	8.636149	0.0064947195	-0.005095838	-0.0124958595	-0.446974	3.8952794	8.988735	Sitting_Scroll
14:11:37.011	-0.30886146	3.8787253	8.636149	0.0064947195	-0.005095838	-0.0124958595	-0.446974	3.8952794	8.988735	Sitting_Scroll
14:11:37.033	-0.30886146	3.8787253	8.636149	0.013825102	-0.00020891592	-0.0021111502	-0.47320077	3.8944492	8.987754	Sitting_Scroll
14:11:37.054	-0.30886146	3.8787253	8.636149	0.013825102	-0.00020891592	-0.0021111502	-0.47320077	3.8944492	8.987754	Sitting_Scroll
14:11:37.076	-0.30886146	3.8787253	8.636149	0.013825102	-0.00020891592	-0.0021111502	-0.47320077	3.8944492	8.987754	Sitting_Scroll
14:11:37.097	-0.47885495	3.799714	8.810931	0.013825102	-0.00020891592	-0.0021111502	-0.47320077	3.8944492	8.987754	Sitting_Scroll
14:11:37.117	-0.47885495	3.799714	8.810931	0.013825102	-0.00020891592	-0.0021111502	-0.47320077	3.8944492	8.987754	Sitting_Scroll
14:11:37.139	-0.47885495	3.799714	8.810931	0.013825102	-0.00020891592	-0.0021111502	-0.47320077	3.8944492	8.987754	Sitting_Scroll
14:11:37.160	-0.47885495	3.799714	8.810931	0.013825102	-0.00020891592	-0.0021111502	-0.47320077	3.8944492	8.987754	Sitting_Scroll
14:11:37.182	-0.47885495	3.799714	8.810931	0.013825102	-0.00020891592	-0.0021111502	-0.47320077	3.8944492	8.987754	Sitting_Scroll
14:11:37.203	-0.47885495	3.799714	8.810931	-0.014885563	0.010175793	-0.01371759	-0.47938132	3.8828363	8.99245	Sitting_Scroll
14:11:37.227	-0.47885495	3.799714	8.810931	-0.014885563	0.010175793	-0.01371759	-0.47938132	3.8828363	8.99245	Sitting_Scroll
14:11:37.248	-0.47885495	3.799714	8.810931	-0.014885563	0.010175793	-0.01371759	-0.47938132	3.8828363	8.99245	Sitting_Scroll
14:11:37.270	-0.47885495	3.799714	8.810931	-0.014885563	0.010175793	-0.01371759	-0.47938132	3.8828363	8.99245	Sitting_Scroll
14:11:37.294	-0.5458947	3.790137	8.770228	-0.014885563	0.010175793	-0.01371759	-0.47938132	3.8828363	8.99245	Sitting_Scroll
14:11:37.315	-0.5458947	3.790137	8.770228	-0.014885563	0.010175793	-0.01371759	-0.47938132	3.8828363	8.99245	Sitting_Scroll
14:11:37.336	-0.5458947	3.790137	8.770228	-0.014885563	0.010175793	-0.01371759	-0.47938132	3.8828363	8.99245	Sitting_Scroll
14:11:37.358	-0.5458947	3.790137	8.770228	-0.014885563	0.010175793	-0.01371759	-0.47938132	3.8828363	8.99245	Sitting_Scroll
14:11:37.380	-0.5458947	3.790137	8.770228	-0.040541906	0.05660155	0.0076626935	-0.50558233	3.8557818	9.002649	Sitting_Scroll
14:11:37.402	-0.5458947	3.790137	8.770228	-0.040541906	0.05660155	0.0076626935	-0.50558233	3.8557818	9.002649	Sitting_Scroll
14:11:37.423	-0.5458947	3.790137	8.770228	-0.040541906	0.05660155	0.0076626935	-0.50558233	3.8557818	9.002649	Sitting_Scroll
14:11:37.444	-0.5458947	3.790137	8.770228	-0.040541906	0.05660155	0.0076626935	-0.50558233	3.8557818	9.002649	Sitting_Scroll
14:11:37.466	-0.5458947	3.790137	8.770228	-0.040541906	0.05660155	0.0076626935	-0.50558233	3.8557818	9.002649	Sitting_Scroll
14:11:37.486	-0.5458947	3.790137	8.770228	-0.040541906	0.05660155	0.0076626935	-0.50558233	3.8557818	9.002649	Sitting_Scroll
14:11:37.508	-0.42378664	3.756617	8.791777	-0.040541906	0.05660155	0.0076626935	-0.50558233	3.8557818	9.002649	Sitting_Scroll
14:11:37.531	-0.42378664	3.756617	8.791777	-0.040541906	0.05660155	0.0076626935	-0.50558233	3.8557818	9.002649	Sitting_Scroll
14:11:37.552	-0.42378664	3.756617	8.791777	-0.040541906	0.05660155	0.0076626935	-0.50558233	3.8557818	9.002649	Sitting_Scroll
14:11:37.574	-0.42378664	3.756617	8.791777	0.021155486	-0.008150164	-0.006387207	-0.50812477	3.8667235	8.997812	Sitting_Scroll
14:11:37.596	-0.42378664	3.756617	8.791777	0.021155486	-0.008150164	-0.006387207	-0.50812477	3.8667235	8.997812	Sitting_Scroll
14:11:37.618	-0.42378664	3.756617	8.791777	0.021155486	-0.008150164	-0.006387207	-0.50812477	3.8667235	8.997812	Sitting_Scroll
14:11:37.640	-0.42378664	3.756617	8.791777	0.021155486	-0.008150164	-0.006387207	-0.50812477	3.8667235	8.997812	Sitting_Scroll
14:11:37.662	-0.42378664	3.756617	8.791777	0.021155486	-0.008150164	-0.006387207	-0.50812477	3.8667235	8.997812	Sitting_Scroll
14:11:37.684	-0.42378664	3.756617	8.791777	0.021155486	-0.008150164	-0.006387207	-0.50812477	3.8667235	8.997812	Sitting_Scroll
14:11:37.705	-0.60335726	3.7015488	8.846846	0.021155486	-0.008150164	-0.006387207	-0.50812477	3.8667235	8.997812	Sitting_Scroll
14:11:37.726	-0.60335726	3.7015488	8.846846	0.021155486	-0.008150164	-0.006387207	-0.50812477	3.8667235	8.997812	Sitting_Scroll
14:11:37.747	-0.60335726	3.7015488	8.846846	-0.03321152	-0.002652377	0.003997502	-0.5058916	3.8276362	9.014634	Sitting_Scroll
14:11:37.769	-0.60335726	3.7015488	8.846846	-0.03321152	-0.002652377	0.003997502	-0.5058916	3.8276362	9.014634	Sitting_Scroll
14:11:37.790	-0.60335726	3.7015488	8.846846	-0.03321152	-0.002652377	0.003997502	-0.5058916	3.8276362	9.014634	Sitting_Scroll
14:11:37.813	-0.60335726	3.7015488	8.846846	-0.03321152	-0.002652377	0.003997502	-0.5058916	3.8276362	9.014634	Sitting_Scroll
14:11:37.835	-0.60335726	3.7015488	8.846846	-0.03321152	-0.002652377	0.003997502	-0.5058916	3.8276362	9.014634	Sitting_Scroll
14:11:37.856	-0.60335726	3.7015488	8.846846	-0.03321152	-0.002652377	0.003997502	-0.5058916	3.8276362	9.014634	Sitting_Scroll
14:11:37.880	-0.60335726	3.7015488	8.846846	-0.03321152	-0.002652377	0.003997502	-0.5058916	3.8276362	9.014634	Sitting_Scroll
14:11:37.901	-0.49082634	3.7302802	8.626573	-0.03321152	-0.002652377	0.003997502	-0.5058916	3.8276362	9.014634	Sitting_Scroll
14:11:37.922	-0.49082634	3.7302802	8.626573	0.0022186625	-0.006928433	0.0046083676	-0.5124905	3.7937315	9.0285845	Sitting_Scroll
14:11:37.944	-0.49082634	3.7302802	8.626573	0.0022186625	-0.006928433	0.0046083676	-0.5124905	3.7937315	9.0285845	Sitting_Scroll
14:11:37.965	-0.49082634	3.7302802	8.626573	0.0022186625	-0.006928433	0.0046083676	-0.5124905	3.7937315	9.0285845	Sitting_Scroll
14:11:37.986	-0.49082634	3.7302802	8.626573	0.0022186625	-0.006928433	0.0046083676	-0.5124905	3.7937315	9.0285845	Sitting_Scroll
14:11:38.007	-0.49082634	3.7302802	8.626573	0.0022186625	-0.006928433	0.0046083676	-0.5124905	3.7937315	9.0285845	Sitting_Scroll
14:11:38.028	-0.49082634	3.7302802	8.626573	0.0022186625	-0.006928433	0.0046083676	-0.5124905	3.7937315	9.0285845	Sitting_Scroll
14:11:38.050	-0.49082634	3.7302802	8.626573	0.0022186625	-0.006928433	0.0046083676	-0.5124905	3.7937315	9.0285845	Sitting_Scroll
14:11:38.071	-0.49082634	3.7302802	8.626573	0.0022186625	-0.006928433	0.0046083676	-0.5124905	3.7937315	9.0285845	Sitting_Scroll
14:11:38.093	-0.5506832	3.6369035	9.126976	0.0022186625	-0.006928433	0.0046083676	-0.5124905	3.7937315	9.0285845	Sitting_Scroll
14:11:38.114	-0.5506832	3.6369035	9.126976	-0.041763633	-0.0008197812	0.003386637	-0.5236447	3.8202841	9.01674	Sitting_Scroll
14:11:38.135	-0.5506832	3.6369035	9.126976	-0.041763633	-0.0008197812	0.003386637	-0.5236447	3.8202841	9.01674	Sitting_Scroll
14:11:38.156	-0.5506832	3.6369035	9.126976	-0.041763633	-0.0008197812	0.003386637	-0.5236447	3.8202841	9.01674	Sitting_Scroll
14:11:38.177	-0.5506832	3.6369035	9.126976	-0.041763633	-0.0008197812	0.003386637	-0.5236447	3.8202841	9.01674	Sitting_Scroll
14:11:38.198	-0.5506832	3.6369035	9.126976	-0.041763633	-0.0008197812	0.003386637	-0.5236447	3.8202841	9.01674	Sitting_Scroll
14:11:38.220	-0.5506832	3.6369035	9.126976	-0.041763633	-0.0008197812	0.003386637	-0.5236447	3.8202841	9.01674	Sitting_Scroll
14:11:38.242	-0.5506832	3.6369035	9.126976	-0.041763633	-0.0008197812	0.003386637	-0.5236447	3.8202841	9.01674	Sitting_Scroll
14:11:38.264	-0.5506832	3.6369035	9.126976	-0.041763633	-0.0008197812	0.003386637	-0.5236447	3.8202841	9.01674	Sitting_Scroll
14:11:38.286	-0.5506832	3.6369035	9.126976	0.105454884	-0.01120449	-0.04670431	-0.52360046	3.8274417	9.013706	Sitting_Scroll
14:11:38.308	-0.60335726	3.634509	8.636149	0.105454884	-0.01120449	-0.04670431	-0.52360046	3.8274417	9.013706	Sitting_Scroll
14:11:38.329	-0.60335726	3.634509	8.636149	0.105454884	-0.01120449	-0.04670431	-0.52360046	3.8274417	9.013706	Sitting_Scroll
14:11:38.350	-0.60335726	3.634509	8.636149	0.105454884	-0.01120449	-0.04670431	-0.52360046	3.8274417	9.013706	Sitting_Scroll
14:11:38.372	-0.60335726	3.634509	8.636149	0.105454884	-0.01120449	-0.04670431	-0.52360046	3.8274417	9.013706	Sitting_Scroll
14:11:38.393	-0.60335726	3.634509	8.636149	0.105454884	-0.01120449	-0.04670431	-0.52360046	3.8274417	9.013706	Sitting_Scroll
14:11:38.415	-0.60335726	3.634509	8.636149	0.105454884	-0.01120449	-0.04670431	-0.52360046	3.8274417	9.013706	Sitting_Scroll
14:11:38.437	-0.60335726	3.634509	8.636149	0.105454884	-0.01120449	-0.04670431	-0.52360046	3.8274417	9.013706	Sitting_Scroll
14:11:38.459	-0.60335726	3.634509	8.636149	-0.016107295	-0.0057067033	0.003997502	-0.51826817	3.8601408	9.00006	Sitting_Scroll
14:11:38.481	-0.60335726	3.634509	8.636149	-0.016107295	-0.0057067033	0.003997502	-0.51826817	3.8601408	9.00006	Sitting_Scroll
14:11:38.502	-0.62251145	3.7398572	8.557138	-0.016107295	-0.0057067033	0.003997502	-0.51826817	3.8601408	9.00006	Sitting_Scroll
14:11:38.524	-0.62251145	3.7398572	8.557138	-0.016107295	-0.0057067033	0.003997502	-0.51826817	3.8601408	9.00006	Sitting_Scroll
14:11:38.545	-0.62251145	3.7398572	8.557138	-0.016107295	-0.0057067033	0.003997502	-0.51826817	3.8601408	9.00006	Sitting_Scroll
14:11:38.566	-0.62251145	3.7398572	8.557138	-0.016107295	-0.0057067033	0.003997502	-0.51826817	3.8601408	9.00006	Sitting_Scroll
14:11:38.588	-0.62251145	3.7398572	8.557138	-0.016107295	-0.0057067033	0.003997502	-0.51826817	3.8601408	9.00006	Sitting_Scroll
14:11:38.615	-0.62251145	3.7398572	8.557138	-0.016107295	-0.0057067033	0.003997502	-0.51826817	3.8601408	9.00006	Sitting_Scroll
14:11:38.648	-0.62251145	3.7398572	8.557138	0.0022186625	0.017506177	0.019269133	-0.5171267	3.8486989	9.005024	Sitting_Scroll
14:11:38.682	-0.62251145	3.7398572	8.557138	0.0022186625	0.017506177	0.019269133	-0.5171267	3.8486989	9.005024	Sitting_Scroll
14:11:38.703	-0.4668836	3.7925313	8.705584	0.0022186625	0.017506177	0.019269133	-0.5171267	3.8486989	9.005024	Sitting_Scroll
14:11:38.724	-0.4668836	3.7925313	8.705584	0.0022186625	0.017506177	0.019269133	-0.5171267	3.8486989	9.005024	Sitting_Scroll
14:11:38.749	-0.4668836	3.7925313	8.705584	0.0022186625	0.017506177	0.019269133	-0.5171267	3.8486989	9.005024	Sitting_Scroll
14:11:38.770	-0.4668836	3.7925313	8.705584	0.0022186625	0.017506177	0.019269133	-0.5171267	3.8486989	9.005024	Sitting_Scroll
14:11:38.790	-0.4668836	3.7925313	8.705584	0.0022186625	0.017506177	0.019269133	-0.5171267	3.8486989	9.005024	Sitting_Scroll
14:11:38.811	-0.4668836	3.7925313	8.705584	0.0022186625	0.017506177	0.019269133	-0.5171267	3.8486989	9.005024	Sitting_Scroll
14:11:38.832	-0.4668836	3.7925313	8.705584	0.059639994	0.009564928	0.0021649066	-0.506533	3.8387523	9.009871	Sitting_Scroll
14:11:38.853	-0.4668836	3.7925313	8.705584	0.059639994	0.009564928	0.0021649066	-0.506533	3.8387523	9.009871	Sitting_Scroll
14:11:38.874	-0.4668836	3.7925313	8.705584	0.059639994	0.009564928	0.0021649066	-0.506533	3.8387523	9.009871	Sitting_Scroll
14:11:38.894	-0.5147691	3.7614057	8.767835	0.059639994	0.009564928	0.0021649066	-0.506533	3.8387523	9.009871	Sitting_Scroll
14:11:38.915	-0.5147691	3.7614057	8.767835	0.059639994	0.009564928	0.0021649066	-0.506533	3.8387523	9.009871	Sitting_Scroll
14:11:38.937	-0.5147691	3.7614057	8.767835	0.059639994	0.009564928	0.0021649066	-0.506533	3.8387523	9.009871	Sitting_Scroll
14:11:38.958	-0.5147691	3.7614057	8.767835	0.059639994	0.009564928	0.0021649066	-0.506533	3.8387523	9.009871	Sitting_Scroll
14:11:38.979	-0.5147691	3.7614057	8.767835	0.059639994	0.009564928	0.0021649066	-0.506533	3.8387523	9.009871	Sitting_Scroll
14:11:39.000	-0.5147691	3.7614057	8.767835	-0.038098443	0.01445185	0.014993076	-0.51912516	3.8080242	9.022184	Sitting_Scroll
14:11:39.021	-0.5147691	3.7614057	8.767835	-0.038098443	0.01445185	0.014993076	-0.51912516	3.8080242	9.022184	Sitting_Scroll
14:11:39.042	-0.5147691	3.7614057	8.767835	-0.038098443	0.01445185	0.014993076	-0.51912516	3.8080242	9.022184	Sitting_Scroll
14:11:39.063	-0.5147691	3.7614057	8.767835	-0.038098443	0.01445185	0.014993076	-0.51912516	3.8080242	9.022184	Sitting_Scroll
14:11:39.085	-0.5147691	3.7614057	8.767835	-0.038098443	0.01445185	0.014993076	-0.51912516	3.8080242	9.022184	Sitting_Scroll
14:11:39.106	-0.4956149	3.6656346	8.945011	-0.038098443	0.01445185	0.014993076	-0.51912516	3.8080242	9.022184	Sitting_Scroll
14:11:39.129	-0.4956149	3.6656346	8.945011	-0.038098443	0.01445185	0.014993076	-0.51912516	3.8080242	9.022184	Sitting_Scroll
14:11:39.152	-0.4956149	3.6656346	8.945011	-0.038098443	0.01445185	0.014993076	-0.51912516	3.8080242	9.022184	Sitting_Scroll
14:11:39.174	-0.4956149	3.6656346	8.945011	-0.038098443	0.01445185	0.014993076	-0.51912516	3.8080242	9.022184	Sitting_Scroll
14:11:39.197	-0.4956149	3.6656346	8.945011	-0.018550757	-0.009982759	0.02476692	-0.5133504	3.820643	9.0171795	Sitting_Scroll
14:11:39.220	-0.4956149	3.6656346	8.945011	-0.018550757	-0.009982759	0.02476692	-0.5133504	3.820643	9.0171795	Sitting_Scroll
14:11:39.254	-0.4956149	3.6656346	8.945011	-0.018550757	-0.009982759	0.02476692	-0.5133504	3.820643	9.0171795	Sitting_Scroll
14:11:39.287	-0.4956149	3.6656346	8.945011	-0.018550757	-0.009982759	0.02476692	-0.5133504	3.820643	9.0171795	Sitting_Scroll
14:11:39.321	-0.56265455	3.6656346	8.640938	-0.018550757	-0.009982759	0.02476692	-0.5133504	3.820643	9.0171795	Sitting_Scroll
14:11:39.354	-0.56265455	3.6656346	8.640938	-0.018550757	-0.009982759	0.02476692	-0.5133504	3.820643	9.0171795	Sitting_Scroll
14:11:39.390	-0.56265455	3.6656346	8.640938	-0.046039693	-0.013037086	-0.04242826	-0.48261428	3.9044087	8.98293	Sitting_Scroll
14:11:39.419	-0.56265455	3.6656346	8.640938	-0.046039693	-0.013037086	-0.04242826	-0.48261428	3.9044087	8.98293	Sitting_Scroll
14:11:39.453	-0.56265455	3.6656346	8.640938	-0.046039693	-0.013037086	-0.04242826	-0.48261428	3.9044087	8.98293	Sitting_Scroll
14:11:39.474	-0.56265455	3.6656346	8.640938	-0.046039693	-0.013037086	-0.04242826	-0.48261428	3.9044087	8.98293	Sitting_Scroll
14:11:39.494	-0.43096948	3.849994	8.48531	-0.046039693	-0.013037086	-0.04242826	-0.48261428	3.9044087	8.98293	Sitting_Scroll
14:11:39.514	-0.43096948	3.849994	8.48531	-0.046039693	-0.013037086	-0.04242826	-0.48261428	3.9044087	8.98293	Sitting_Scroll
14:11:39.537	-0.43096948	3.849994	8.48531	-0.046039693	-0.013037086	-0.04242826	-0.48261428	3.9044087	8.98293	Sitting_Scroll
14:11:39.559	-0.43096948	3.849994	8.48531	0.002829528	-0.002652377	0.003386637	-0.45666417	3.9223852	8.976454	Sitting_Scroll
14:11:39.580	-0.43096948	3.849994	8.48531	0.002829528	-0.002652377	0.003386637	-0.45666417	3.9223852	8.976454	Sitting_Scroll
14:11:39.601	-0.43096948	3.849994	8.48531	0.002829528	-0.002652377	0.003386637	-0.45666417	3.9223852	8.976454	Sitting_Scroll
14:11:39.622	-0.43096948	3.849994	8.48531	0.002829528	-0.002652377	0.003386637	-0.45666417	3.9223852	8.976454	Sitting_Scroll
14:11:39.643	-0.43096948	3.849994	8.48531	0.002829528	-0.002652377	0.003386637	-0.45666417	3.9223852	8.976454	Sitting_Scroll
14:11:39.665	-0.43096948	3.849994	8.48531	0.002829528	-0.002652377	0.003386637	-0.45666417	3.9223852	8.976454	Sitting_Scroll
14:11:39.687	-0.43096948	3.849994	8.48531	0.002829528	-0.002652377	0.003386637	-0.45666417	3.9223852	8.976454	Sitting_Scroll
14:11:39.709	-0.23224466	3.8787253	8.688824	0.002829528	-0.002652377	0.003386637	-0.45666417	3.9223852	8.976454	Sitting_Scroll
14:11:39.730	-0.23224466	3.8787253	8.688824	0.027875004	-0.023421794	0.040038552	-0.44326973	3.933979	8.972051	Sitting_Scroll
14:11:39.751	-0.23224466	3.8787253	8.688824	0.027875004	-0.023421794	0.040038552	-0.44326973	3.933979	8.972051	Sitting_Scroll
14:11:39.772	-0.23224466	3.8787253	8.688824	0.027875004	-0.023421794	0.040038552	-0.44326973	3.933979	8.972051	Sitting_Scroll
14:11:39.793	-0.23224466	3.8787253	8.688824	0.027875004	-0.023421794	0.040038552	-0.44326973	3.933979	8.972051	Sitting_Scroll
14:11:39.814	-0.23224466	3.8787253	8.688824	0.027875004	-0.023421794	0.040038552	-0.44326973	3.933979	8.972051	Sitting_Scroll
14:11:39.834	-0.23224466	3.8787253	8.688824	0.027875004	-0.023421794	0.040038552	-0.44326973	3.933979	8.972051	Sitting_Scroll
14:11:39.856	-0.23224466	3.8787253	8.688824	0.027875004	-0.023421794	0.040038552	-0.44326973	3.933979	8.972051	Sitting_Scroll
14:11:39.878	-0.23224466	3.8787253	8.688824	0.027875004	-0.023421794	0.040038552	-0.44326973	3.933979	8.972051	Sitting_Scroll
14:11:39.900	-0.4740664	3.8260512	8.578687	0.03459452	0.005899736	0.016825672	-0.43258482	3.924741	8.976618	Sitting_Scroll
14:11:39.921	-0.4740664	3.8260512	8.578687	0.03459452	0.005899736	0.016825672	-0.43258482	3.924741	8.976618	Sitting_Scroll
14:11:39.943	-0.4740664	3.8260512	8.578687	0.03459452	0.005899736	0.016825672	-0.43258482	3.924741	8.976618	Sitting_Scroll
14:11:39.964	-0.4740664	3.8260512	8.578687	0.03459452	0.005899736	0.016825672	-0.43258482	3.924741	8.976618	Sitting_Scroll
14:11:39.986	-0.4740664	3.8260512	8.578687	0.03459452	0.005899736	0.016825672	-0.43258482	3.924741	8.976618	Sitting_Scroll
14:11:40.007	-0.4740664	3.8260512	8.578687	0.03459452	0.005899736	0.016825672	-0.43258482	3.924741	8.976618	Sitting_Scroll
14:11:40.029	-0.4740664	3.8260512	8.578687	0.03459452	0.005899736	0.016825672	-0.43258482	3.924741	8.976618	Sitting_Scroll
14:11:40.050	-0.4740664	3.8260512	8.578687	0.03459452	0.005899736	0.016825672	-0.43258482	3.924741	8.976618	Sitting_Scroll
14:11:40.072	-0.4740664	3.8260512	8.578687	0.03459452	0.005899736	0.016825672	-0.43258482	3.924741	8.976618	Sitting_Scroll
14:11:40.093	-0.3974496	3.7925313	8.779806	-0.011831238	-0.009371894	-0.008830668	-0.4274632	3.9322412	8.973578	Sitting_Scroll
14:11:40.114	-0.3974496	3.7925313	8.779806	-0.011831238	-0.009371894	-0.008830668	-0.4274632	3.9322412	8.973578	Sitting_Scroll
14:11:40.136	-0.3974496	3.7925313	8.779806	-0.011831238	-0.009371894	-0.008830668	-0.4274632	3.9322412	8.973578	Sitting_Scroll
14:11:40.158	-0.3974496	3.7925313	8.779806	-0.011831238	-0.009371894	-0.008830668	-0.4274632	3.9322412	8.973578	Sitting_Scroll
14:11:40.180	-0.3974496	3.7925313	8.779806	-0.011831238	-0.009371894	-0.008830668	-0.4274632	3.9322412	8.973578	Sitting_Scroll
14:11:40.201	-0.3974496	3.7925313	8.779806	-0.011831238	-0.009371894	-0.008830668	-0.4274632	3.9322412	8.973578	Sitting_Scroll
14:11:40.222	-0.3974496	3.7925313	8.779806	-0.011831238	-0.009371894	-0.008830668	-0.4274632	3.9322412	8.973578	Sitting_Scroll
14:11:40.243	-0.3974496	3.7925313	8.779806	-0.011831238	-0.009371894	-0.008830668	-0.4274632	3.9322412	8.973578	Sitting_Scroll
14:11:40.265	-0.3974496	3.7925313	8.779806	-0.019161621	0.008343197	-0.01616105	-0.4468456	3.9451344	8.966973	Sitting_Scroll
14:11:40.286	-0.3974496	3.7925313	8.779806	-0.019161621	0.008343197	-0.01616105	-0.4468456	3.9451344	8.966973	Sitting_Scroll
14:11:40.307	-0.5650489	3.7087317	8.851634	-0.019161621	0.008343197	-0.01616105	-0.4468456	3.9451344	8.966973	Sitting_Scroll
14:11:40.329	-0.5650489	3.7087317	8.851634	-0.019161621	0.008343197	-0.01616105	-0.4468456	3.9451344	8.966973	Sitting_Scroll
14:11:40.351	-0.5650489	3.7087317	8.851634	-0.019161621	0.008343197	-0.01616105	-0.4468456	3.9451344	8.966973	Sitting_Scroll
14:11:40.373	-0.5650489	3.7087317	8.851634	-0.019161621	0.008343197	-0.01616105	-0.4468456	3.9451344	8.966973	Sitting_Scroll
14:11:40.395	-0.5650489	3.7087317	8.851634	-0.019161621	0.008343197	-0.01616105	-0.4468456	3.9451344	8.966973	Sitting_Scroll
14:11:40.417	-0.5650489	3.7087317	8.851634	-0.019161621	0.008343197	-0.01616105	-0.4468456	3.9451344	8.966973	Sitting_Scroll
14:11:40.437	-0.5650489	3.7087317	8.851634	-0.013663834	0.0120083885	0.0076626935	-0.45866376	3.934173	8.971191	Sitting_Scroll
14:11:40.467	-0.5650489	3.7087317	8.851634	-0.013663834	0.0120083885	0.0076626935	-0.45866376	3.934173	8.971191	Sitting_Scroll
14:11:40.489	-0.24900457	3.8475995	8.590658	-0.013663834	0.0120083885	0.0076626935	-0.45866376	3.934173	8.971191	Sitting_Scroll
14:11:40.522	-0.24900457	3.8475995	8.590658	-0.013663834	0.0120083885	0.0076626935	-0.45866376	3.934173	8.971191	Sitting_Scroll
14:11:40.556	-0.24900457	3.8475995	8.590658	-0.013663834	0.0120083885	0.0076626935	-0.45866376	3.934173	8.971191	Sitting_Scroll
14:11:40.590	-0.24900457	3.8475995	8.590658	-0.013663834	0.0120083885	0.0076626935	-0.45866376	3.934173	8.971191	Sitting_Scroll
14:11:40.623	-0.24900457	3.8475995	8.590658	-0.027102869	-0.0014306464	0.029653843	-0.45347694	3.9037263	8.984745	Sitting_Scroll
14:11:40.656	-0.24900457	3.8475995	8.590658	-0.027102869	-0.0014306464	0.029653843	-0.45347694	3.9037263	8.984745	Sitting_Scroll
14:11:40.690	-0.6105401	3.7853484	8.58587	-0.027102869	-0.0014306464	0.029653843	-0.45347694	3.9037263	8.984745	Sitting_Scroll
14:11:40.723	-0.6105401	3.7853484	8.58587	-0.027102869	-0.0014306464	0.029653843	-0.45347694	3.9037263	8.984745	Sitting_Scroll
14:11:40.757	-0.6105401	3.7853484	8.58587	-0.027102869	-0.0014306464	0.029653843	-0.45347694	3.9037263	8.984745	Sitting_Scroll
14:11:40.790	-0.6105401	3.7853484	8.58587	-0.027102869	-0.0014306464	0.029653843	-0.45347694	3.9037263	8.984745	Sitting_Scroll
14:11:40.824	-0.6105401	3.7853484	8.58587	-0.03198979	0.026669156	0.00949529	-0.46129563	3.8950126	8.988128	Sitting_Scroll
14:11:40.857	-0.6105401	3.7853484	8.58587	-0.03198979	0.026669156	0.00949529	-0.46129563	3.8950126	8.988128	Sitting_Scroll
14:11:40.891	-0.35674694	3.8811195	8.526012	-0.03198979	0.026669156	0.00949529	-0.46129563	3.8950126	8.988128	Sitting_Scroll
14:11:40.924	-0.35674694	3.8811195	8.526012	-0.03198979	0.026669156	0.00949529	-0.46129563	3.8950126	8.988128	Sitting_Scroll
14:11:40.958	-0.35674694	3.8811195	8.526012	-0.03198979	0.026669156	0.00949529	-0.46129563	3.8950126	8.988128	Sitting_Scroll
14:11:40.991	-0.35674694	3.8811195	8.526012	0.02176635	-0.0014306464	-0.008830668	-0.457614	3.8874578	8.991586	Sitting_Scroll
14:11:41.026	-0.35674694	3.8811195	8.526012	0.02176635	-0.0014306464	-0.008830668	-0.457614	3.8874578	8.991586	Sitting_Scroll
14:11:41.058	-0.35674694	3.8811195	8.526012	0.02176635	-0.0014306464	-0.008830668	-0.457614	3.8874578	8.991586	Sitting_Scroll
14:11:41.092	-0.4166038	3.869148	8.518829	0.02176635	-0.0014306464	-0.008830668	-0.457614	3.8874578	8.991586	Sitting_Scroll
14:11:41.125	-0.4166038	3.869148	8.518829	0.02176635	-0.0014306464	-0.008830668	-0.457614	3.8874578	8.991586	Sitting_Scroll
14:11:41.159	-0.4166038	3.869148	8.518829	-0.022215948	0.0034562754	0.017436536	-0.4682865	3.88265	8.993114	Sitting_Scroll
14:11:41.192	-0.4166038	3.869148	8.518829	-0.022215948	0.0034562754	0.017436536	-0.4682865	3.88265	8.993114	Sitting_Scroll
14:11:41.226	-0.4166038	3.869148	8.518829	-0.022215948	0.0034562754	0.017436536	-0.4682865	3.88265	8.993114	Sitting_Scroll
14:11:41.259	-0.4166038	3.869148	8.518829	-0.022215948	0.0034562754	0.017436536	-0.4682865	3.88265	8.993114	Sitting_Scroll
14:11:41.292	-0.44294083	3.799714	8.746285	-0.022215948	0.0034562754	0.017436536	-0.4682865	3.88265	8.993114	Sitting_Scroll
14:11:41.326	-0.44294083	3.799714	8.746285	-0.022215948	0.0034562754	0.017436536	-0.4682865	3.88265	8.993114	Sitting_Scroll
14:11:41.360	-0.44294083	3.799714	8.746285	0.019322889	0.008954062	0.0498124	-0.47252223	3.8691466	8.998712	Sitting_Scroll
14:11:41.393	-0.44294083	3.799714	8.746285	0.019322889	0.008954062	0.0498124	-0.47252223	3.8691466	8.998712	Sitting_Scroll
14:11:41.414	-0.44294083	3.799714	8.746285	0.019322889	0.008954062	0.0498124	-0.47252223	3.8691466	8.998712	Sitting_Scroll
14:11:41.443	-0.44294083	3.799714	8.746285	0.019322889	0.008954062	0.0498124	-0.47252223	3.8691466	8.998712	Sitting_Scroll
14:11:41.464	-0.44294083	3.799714	8.746285	0.019322889	0.008954062	0.0498124	-0.47252223	3.8691466	8.998712	Sitting_Scroll
14:11:41.493	-0.61293435	3.7685885	8.74868	0.019322889	0.008954062	0.0498124	-0.47252223	3.8691466	8.998712	Sitting_Scroll
14:11:41.514	-0.61293435	3.7685885	8.74868	0.019322889	0.008954062	0.0498124	-0.47252223	3.8691466	8.998712	Sitting_Scroll
14:11:41.535	-0.61293435	3.7685885	8.74868	0.03337279	0.0040671406	0.008273559	-0.4837171	3.8397915	9.010682	Sitting_Scroll
14:11:41.557	-0.61293435	3.7685885	8.74868	0.03337279	0.0040671406	0.008273559	-0.4837171	3.8397915	9.010682	Sitting_Scroll
14:11:41.580	-0.61293435	3.7685885	8.74868	0.03337279	0.0040671406	0.008273559	-0.4837171	3.8397915	9.010682	Sitting_Scroll
14:11:41.603	-0.61293435	3.7685885	8.74868	0.03337279	0.0040671406	0.008273559	-0.4837171	3.8397915	9.010682	Sitting_Scroll
14:11:41.627	-0.61293435	3.7685885	8.74868	0.03337279	0.0040671406	0.008273559	-0.4837171	3.8397915	9.010682	Sitting_Scroll
14:11:41.649	-0.61293435	3.7685885	8.74868	0.03337279	0.0040671406	0.008273559	-0.4837171	3.8397915	9.010682	Sitting_Scroll
14:11:41.672	-0.61293435	3.7685885	8.74868	0.03337279	0.0040671406	0.008273559	-0.4837171	3.8397915	9.010682	Sitting_Scroll
14:11:41.694	-0.65842557	3.694366	9.047964	0.03337279	0.0040671406	0.008273559	-0.4837171	3.8397915	9.010682	Sitting_Scroll
14:11:41.717	-0.65842557	3.694366	9.047964	-0.025270274	0.0016236799	-0.014328455	-0.483837	3.850858	9.005952	Sitting_Scroll
14:11:41.738	-0.65842557	3.694366	9.047964	-0.025270274	0.0016236799	-0.014328455	-0.483837	3.850858	9.005952	Sitting_Scroll
14:11:41.759	-0.65842557	3.694366	9.047964	-0.025270274	0.0016236799	-0.014328455	-0.483837	3.850858	9.005952	Sitting_Scroll
14:11:41.779	-0.65842557	3.694366	9.047964	-0.025270274	0.0016236799	-0.014328455	-0.483837	3.850858	9.005952	Sitting_Scroll
14:11:41.799	-0.65842557	3.694366	9.047964	-0.025270274	0.0016236799	-0.014328455	-0.483837	3.850858	9.005952	Sitting_Scroll
14:11:41.821	-0.65842557	3.694366	9.047964	-0.025270274	0.0016236799	-0.014328455	-0.483837	3.850858	9.005952	Sitting_Scroll
14:11:41.842	-0.65842557	3.694366	9.047964	-0.025270274	0.0016236799	-0.014328455	-0.483837	3.850858	9.005952	Sitting_Scroll
14:11:41.862	-0.65842557	3.694366	9.047964	-0.025270274	0.0016236799	-0.014328455	-0.483837	3.850858	9.005952	Sitting_Scroll
14:11:41.883	-0.65842557	3.694366	9.047964	0.012603371	0.015062716	0.003386637	-0.49556512	3.8372602	9.011116	Sitting_Scroll
14:11:41.905	-0.4644893	3.7111259	8.806143	0.012603371	0.015062716	0.003386637	-0.49556512	3.8372602	9.011116	Sitting_Scroll
14:11:41.925	-0.4644893	3.7111259	8.806143	0.012603371	0.015062716	0.003386637	-0.49556512	3.8372602	9.011116	Sitting_Scroll
14:11:41.949	-0.4644893	3.7111259	8.806143	0.012603371	0.015062716	0.003386637	-0.49556512	3.8372602	9.011116	Sitting_Scroll
14:11:41.971	-0.4644893	3.7111259	8.806143	0.012603371	0.015062716	0.003386637	-0.49556512	3.8372602	9.011116	Sitting_Scroll
14:11:41.992	-0.4644893	3.7111259	8.806143	0.012603371	0.015062716	0.003386637	-0.49556512	3.8372602	9.011116	Sitting_Scroll
14:11:42.014	-0.4644893	3.7111259	8.806143	0.012603371	0.015062716	0.003386637	-0.49556512	3.8372602	9.011116	Sitting_Scroll
14:11:42.035	-0.4644893	3.7111259	8.806143	0.012603371	0.015062716	0.003386637	-0.49556512	3.8372602	9.011116	Sitting_Scroll
14:11:42.055	-0.4644893	3.7111259	8.806143	0.012603371	0.015062716	0.003386637	-0.49556512	3.8372602	9.011116	Sitting_Scroll
14:11:42.076	-0.4644893	3.7111259	8.806143	-0.108347945	-0.0020415115	0.016825672	-0.49906173	3.8064723	9.023973	Sitting_Scroll
14:11:42.099	-0.53392327	3.6871831	8.648121	-0.108347945	-0.0020415115	0.016825672	-0.49906173	3.8064723	9.023973	Sitting_Scroll
14:11:42.120	-0.53392327	3.6871831	8.648121	-0.108347945	-0.0020415115	0.016825672	-0.49906173	3.8064723	9.023973	Sitting_Scroll
14:11:42.140	-0.53392327	3.6871831	8.648121	-0.108347945	-0.0020415115	0.016825672	-0.49906173	3.8064723	9.023973	Sitting_Scroll
14:11:42.164	-0.53392327	3.6871831	8.648121	-0.108347945	-0.0020415115	0.016825672	-0.49906173	3.8064723	9.023973	Sitting_Scroll
14:11:42.185	-0.53392327	3.6871831	8.648121	-0.108347945	-0.0020415115	0.016825672	-0.49906173	3.8064723	9.023973	Sitting_Scroll
14:11:42.206	-0.53392327	3.6871831	8.648121	-0.108347945	-0.0020415115	0.016825672	-0.49906173	3.8064723	9.023973	Sitting_Scroll
14:11:42.228	-0.53392327	3.6871831	8.648121	-0.108347945	-0.0020415115	0.016825672	-0.49906173	3.8064723	9.023973	Sitting_Scroll
14:11:42.250	-0.53392327	3.6871831	8.648121	-0.036265846	0.07187318	0.046147205	-0.50495076	3.7538803	9.045649	Sitting_Scroll
14:11:42.272	-0.53392327	3.6871831	8.648121	-0.036265846	0.07187318	0.046147205	-0.50495076	3.7538803	9.045649	Sitting_Scroll
14:11:42.293	-0.43575802	3.677606	8.980925	-0.036265846	0.07187318	0.046147205	-0.50495076	3.7538803	9.045649	Sitting_Scroll
14:11:42.315	-0.43575802	3.677606	8.980925	-0.036265846	0.07187318	0.046147205	-0.50495076	3.7538803	9.045649	Sitting_Scroll
14:11:42.336	-0.43575802	3.677606	8.980925	-0.036265846	0.07187318	0.046147205	-0.50495076	3.7538803	9.045649	Sitting_Scroll
14:11:42.357	-0.43575802	3.677606	8.980925	-0.036265846	0.07187318	0.046147205	-0.50495076	3.7538803	9.045649	Sitting_Scroll
14:11:42.377	-0.43575802	3.677606	8.980925	-0.036265846	0.07187318	0.046147205	-0.50495076	3.7538803	9.045649	Sitting_Scroll
14:11:42.399	-0.43575802	3.677606	8.980925	-0.036265846	0.07187318	0.046147205	-0.50495076	3.7538803	9.045649	Sitting_Scroll
14:11:42.421	-0.43575802	3.677606	8.980925	0.07368989	-0.02403266	-0.0033328808	-0.4933253	3.7632935	9.042379	Sitting_Scroll
14:11:42.442	-0.43575802	3.677606	8.980925	0.07368989	-0.02403266	-0.0033328808	-0.4933253	3.7632935	9.042379	Sitting_Scroll
14:11:42.465	-0.43575802	3.677606	8.980925	0.07368989	-0.02403266	-0.0033328808	-0.4933253	3.7632935	9.042379	Sitting_Scroll
14:11:42.487	-0.43575802	3.677606	8.980925	0.07368989	-0.02403266	-0.0033328808	-0.4933253	3.7632935	9.042379	Sitting_Scroll
14:11:42.507	-0.50998056	3.694366	8.873182	0.07368989	-0.02403266	-0.0033328808	-0.4933253	3.7632935	9.042379	Sitting_Scroll
14:11:42.529	-0.50998056	3.694366	8.873182	0.07368989	-0.02403266	-0.0033328808	-0.4933253	3.7632935	9.042379	Sitting_Scroll
14:11:42.550	-0.50998056	3.694366	8.873182	0.07368989	-0.02403266	-0.0033328808	-0.4933253	3.7632935	9.042379	Sitting_Scroll
14:11:42.571	-0.50998056	3.694366	8.873182	0.07368989	-0.02403266	-0.0033328808	-0.4933253	3.7632935	9.042379	Sitting_Scroll
14:11:42.592	-0.50998056	3.694366	8.873182	0.07368989	-0.02403266	-0.0033328808	-0.4933253	3.7632935	9.042379	Sitting_Scroll
14:11:42.615	-0.50998056	3.694366	8.873182	-0.0075551816	-0.0014306464	0.014993076	-0.514406	3.7346478	9.053074	Sitting_Scroll
14:11:42.637	-0.50998056	3.694366	8.873182	-0.0075551816	-0.0014306464	0.014993076	-0.514406	3.7346478	9.053074	Sitting_Scroll
14:11:42.658	-0.50998056	3.694366	8.873182	-0.0075551816	-0.0014306464	0.014993076	-0.514406	3.7346478	9.053074	Sitting_Scroll
14:11:42.679	-0.50998056	3.694366	8.873182	-0.0075551816	-0.0014306464	0.014993076	-0.514406	3.7346478	9.053074	Sitting_Scroll
14:11:42.701	-0.71828246	3.553104	8.664881	-0.0075551816	-0.0014306464	0.014993076	-0.514406	3.7346478	9.053074	Sitting_Scroll
14:11:42.722	-0.71828246	3.553104	8.664881	-0.0075551816	-0.0014306464	0.014993076	-0.514406	3.7346478	9.053074	Sitting_Scroll
14:11:42.743	-0.71828246	3.553104	8.664881	-0.0075551816	-0.0014306464	0.014993076	-0.514406	3.7346478	9.053074	Sitting_Scroll
14:11:42.765	-0.71828246	3.553104	8.664881	-0.0075551816	-0.0014306464	0.014993076	-0.514406	3.7346478	9.053074	Sitting_Scroll
14:11:42.787	-0.71828246	3.553104	8.664881	0.0016077973	0.0034562754	0.032708168	-0.50691307	3.7741797	9.037088	Sitting_Scroll
14:11:42.807	-0.71828246	3.553104	8.664881	0.0016077973	0.0034562754	0.032708168	-0.50691307	3.7741797	9.037088	Sitting_Scroll
14:11:42.829	-0.71828246	3.553104	8.664881	0.0016077973	0.0034562754	0.032708168	-0.50691307	3.7741797	9.037088	Sitting_Scroll
14:11:42.851	-0.71828246	3.553104	8.664881	0.0016077973	0.0034562754	0.032708168	-0.50691307	3.7741797	9.037088	Sitting_Scroll
14:11:42.872	-0.71828246	3.553104	8.664881	0.0016077973	0.0034562754	0.032708168	-0.50691307	3.7741797	9.037088	Sitting_Scroll
14:11:42.893	-0.40463245	3.6823947	8.590658	0.0016077973	0.0034562754	0.032708168	-0.50691307	3.7741797	9.037088	Sitting_Scroll
14:11:42.914	-0.40463245	3.6823947	8.590658	0.0016077973	0.0034562754	0.032708168	-0.50691307	3.7741797	9.037088	Sitting_Scroll
14:11:42.936	-0.40463245	3.6823947	8.590658	0.0016077973	0.0034562754	0.032708168	-0.50691307	3.7741797	9.037088	Sitting_Scroll
14:11:42.956	-0.40463245	3.6823947	8.590658	-0.0863568	-0.009371894	0.0027757715	-0.49484718	3.76121	9.043162	Sitting_Scroll
14:11:42.978	-0.40463245	3.6823947	8.590658	-0.0863568	-0.009371894	0.0027757715	-0.49484718	3.76121	9.043162	Sitting_Scroll
14:11:42.999	-0.40463245	3.6823947	8.590658	-0.0863568	-0.009371894	0.0027757715	-0.49484718	3.76121	9.043162	Sitting_Scroll
14:11:43.021	-0.40463245	3.6823947	8.590658	-0.0863568	-0.009371894	0.0027757715	-0.49484718	3.76121	9.043162	Sitting_Scroll
14:11:43.042	-0.40463245	3.6823947	8.590658	-0.0863568	-0.009371894	0.0027757715	-0.49484718	3.76121	9.043162	Sitting_Scroll
14:11:43.063	-0.40463245	3.6823947	8.590658	-0.0863568	-0.009371894	0.0027757715	-0.49484718	3.76121	9.043162	Sitting_Scroll
14:11:43.084	-0.40463245	3.6823947	8.590658	-0.0863568	-0.009371894	0.0027757715	-0.49484718	3.76121	9.043162	Sitting_Scroll
14:11:43.106	-0.36392978	3.756617	8.614601	-0.0863568	-0.009371894	0.0027757715	-0.49484718	3.76121	9.043162	Sitting_Scroll
14:11:43.128	-0.36392978	3.756617	8.614601	-0.0863568	-0.009371894	0.0027757715	-0.49484718	3.76121	9.043162	Sitting_Scroll
14:11:43.149	-0.36392978	3.756617	8.614601	0.024209812	-0.02281093	0.028432112	-0.47295862	3.745805	9.050725	Sitting_Scroll
14:11:43.170	-0.36392978	3.756617	8.614601	0.024209812	-0.02281093	0.028432112	-0.47295862	3.745805	9.050725	Sitting_Scroll
14:11:43.191	-0.36392978	3.756617	8.614601	0.024209812	-0.02281093	0.028432112	-0.47295862	3.745805	9.050725	Sitting_Scroll
14:11:43.212	-0.36392978	3.756617	8.614601	0.024209812	-0.02281093	0.028432112	-0.47295862	3.745805	9.050725	Sitting_Scroll
14:11:43.234	-0.36392978	3.756617	8.614601	0.024209812	-0.02281093	0.028432112	-0.47295862	3.745805	9.050725	Sitting_Scroll
14:11:43.255	-0.36392978	3.756617	8.614601	0.024209812	-0.02281093	0.028432112	-0.47295862	3.745805	9.050725	Sitting_Scroll
14:11:43.277	-0.36392978	3.756617	8.614601	0.024209812	-0.02281093	0.028432112	-0.47295862	3.745805	9.050725	Sitting_Scroll
14:11:43.298	-0.55307746	3.6584518	8.777411	0.024209812	-0.02281093	0.028432112	-0.47295862	3.745805	9.050725	Sitting_Scroll
14:11:43.334	-0.55307746	3.6584518	8.777411	0.10240056	-0.00876103	0.018658267	-0.45028222	3.7517655	9.049413	Sitting_Scroll
14:11:43.367	-0.55307746	3.6584518	8.777411	0.10240056	-0.00876103	0.018658267	-0.45028222	3.7517655	9.049413	Sitting_Scroll
14:11:43.401	-0.55307746	3.6584518	8.777411	0.10240056	-0.00876103	0.018658267	-0.45028222	3.7517655	9.049413	Sitting_Scroll
14:11:43.434	-0.55307746	3.6584518	8.777411	0.10240056	-0.00876103	0.018658267	-0.45028222	3.7517655	9.049413	Sitting_Scroll
14:11:43.470	-0.55307746	3.6584518	8.777411	0.10240056	-0.00876103	0.018658267	-0.45028222	3.7517655	9.049413	Sitting_Scroll
14:11:43.504	-0.43815228	3.7614057	8.945011	0.0022186625	-0.012426221	0.020490864	-0.4500632	3.807821	9.02598	Sitting_Scroll
14:11:43.537	-0.43815228	3.7614057	8.945011	0.0022186625	-0.012426221	0.020490864	-0.4500632	3.807821	9.02598	Sitting_Scroll
14:11:43.570	-0.43815228	3.7614057	8.945011	0.0022186625	-0.012426221	0.020490864	-0.4500632	3.807821	9.02598	Sitting_Scroll
14:11:43.592	-0.43815228	3.7614057	8.945011	0.0022186625	-0.012426221	0.020490864	-0.4500632	3.807821	9.02598	Sitting_Scroll
14:11:43.615	-0.43815228	3.7614057	8.945011	0.0022186625	-0.012426221	0.020490864	-0.4500632	3.807821	9.02598	Sitting_Scroll
14:11:43.638	-0.43815228	3.7614057	8.945011	0.0022186625	-0.012426221	0.020490864	-0.4500632	3.807821	9.02598	Sitting_Scroll
14:11:43.661	-0.43815228	3.7614057	8.945011	0.0022186625	-0.012426221	0.020490864	-0.4500632	3.807821	9.02598	Sitting_Scroll
14:11:43.685	-0.43815228	3.7614057	8.945011	0.009549046	0.006510602	-0.02532403	-0.45592687	3.7932098	9.031836	Sitting_Scroll
14:11:43.707	-0.43575802	3.6512692	8.736709	0.009549046	0.006510602	-0.02532403	-0.45592687	3.7932098	9.031836	Sitting_Scroll
14:11:43.730	-0.43575802	3.6512692	8.736709	0.009549046	0.006510602	-0.02532403	-0.45592687	3.7932098	9.031836	Sitting_Scroll
14:11:43.753	-0.43575802	3.6512692	8.736709	0.009549046	0.006510602	-0.02532403	-0.45592687	3.7932098	9.031836	Sitting_Scroll
14:11:43.777	-0.43575802	3.6512692	8.736709	0.009549046	0.006510602	-0.02532403	-0.45592687	3.7932098	9.031836	Sitting_Scroll
14:11:43.800	-0.43575802	3.6512692	8.736709	0.009549046	0.006510602	-0.02532403	-0.45592687	3.7932098	9.031836	Sitting_Scroll
14:11:43.823	-0.43575802	3.6512692	8.736709	0.009549046	0.006510602	-0.02532403	-0.45592687	3.7932098	9.031836	Sitting_Scroll
14:11:43.846	-0.43575802	3.6512692	8.736709	0.009549046	0.006510602	-0.02532403	-0.45592687	3.7932098	9.031836	Sitting_Scroll
14:11:43.869	-0.43575802	3.6512692	8.736709	-0.023437677	0.023614828	0.022934325	-0.46718955	3.7906132	9.03235	Sitting_Scroll
14:11:43.891	-0.46209505	3.634509	8.746285	-0.023437677	0.023614828	0.022934325	-0.46718955	3.7906132	9.03235	Sitting_Scroll
14:11:43.914	-0.46209505	3.634509	8.746285	-0.023437677	0.023614828	0.022934325	-0.46718955	3.7906132	9.03235	Sitting_Scroll
14:11:43.937	-0.46209505	3.634509	8.746285	-0.023437677	0.023614828	0.022934325	-0.46718955	3.7906132	9.03235	Sitting_Scroll
14:11:43.960	-0.46209505	3.634509	8.746285	-0.023437677	0.023614828	0.022934325	-0.46718955	3.7906132	9.03235	Sitting_Scroll
14:11:43.983	-0.46209505	3.634509	8.746285	-0.023437677	0.023614828	0.022934325	-0.46718955	3.7906132	9.03235	Sitting_Scroll
14:11:44.003	-0.46209505	3.634509	8.746285	-0.023437677	0.023614828	0.022934325	-0.46718955	3.7906132	9.03235	Sitting_Scroll
14:11:44.024	-0.46209505	3.634509	8.746285	-0.023437677	0.023614828	0.022934325	-0.46718955	3.7906132	9.03235	Sitting_Scroll
14:11:44.045	-0.46209505	3.634509	8.746285	-0.035654984	-0.0008197812	-0.0027220156	-0.47738266	3.779732	9.036377	Sitting_Scroll
14:11:44.065	-0.46209505	3.634509	8.746285	-0.035654984	-0.0008197812	-0.0027220156	-0.47738266	3.779732	9.036377	Sitting_Scroll
14:11:44.087	-0.46209505	3.634509	8.746285	-0.035654984	-0.0008197812	-0.0027220156	-0.47738266	3.779732	9.036377	Sitting_Scroll
14:11:44.110	-0.44054657	3.677606	8.868394	-0.035654984	-0.0008197812	-0.0027220156	-0.47738266	3.779732	9.036377	Sitting_Scroll
14:11:44.132	-0.44054657	3.677606	8.868394	-0.035654984	-0.0008197812	-0.0027220156	-0.47738266	3.779732	9.036377	Sitting_Scroll
14:11:44.153	-0.44054657	3.677606	8.868394	-0.035654984	-0.0008197812	-0.0027220156	-0.47738266	3.779732	9.036377	Sitting_Scroll
14:11:44.174	-0.44054657	3.677606	8.868394	-0.035654984	-0.0008197812	-0.0027220156	-0.47738266	3.779732	9.036377	Sitting_Scroll
14:11:44.198	-0.44054657	3.677606	8.868394	-0.035654984	-0.0008197812	-0.0027220156	-0.47738266	3.779732	9.036377	Sitting_Scroll
14:11:44.222	-0.44054657	3.677606	8.868394	-0.0051117204	0.002234545	0.033929896	-0.4935714	3.7557347	9.045507	Sitting_Scroll
14:11:44.244	-0.44054657	3.677606	8.868394	-0.0051117204	0.002234545	0.033929896	-0.4935714	3.7557347	9.045507	Sitting_Scroll
14:11:44.265	-0.44054657	3.677606	8.868394	-0.0051117204	0.002234545	0.033929896	-0.4935714	3.7557347	9.045507	Sitting_Scroll
14:11:44.286	-0.44054657	3.677606	8.868394	-0.0051117204	0.002234545	0.033929896	-0.4935714	3.7557347	9.045507	Sitting_Scroll
14:11:44.306	-0.5650489	3.6656346	8.722343	-0.0051117204	0.002234545	0.033929896	-0.4935714	3.7557347	9.045507	Sitting_Scroll
14:11:44.328	-0.5650489	3.6656346	8.722343	-0.0051117204	0.002234545	0.033929896	-0.4935714	3.7557347	9.045507	Sitting_Scroll
14:11:44.350	-0.5650489	3.6656346	8.722343	-0.0051117204	0.002234545	0.033929896	-0.4935714	3.7557347	9.045507	Sitting_Scroll
14:11:44.372	-0.5650489	3.6656346	8.722343	-0.0051117204	0.002234545	0.033929896	-0.4935714	3.7557347	9.045507	Sitting_Scroll
14:11:44.394	-0.5650489	3.6656346	8.722343	-0.0051117204	0.002234545	0.033929896	-0.4935714	3.7557347	9.045507	Sitting_Scroll
14:11:44.415	-0.5650489	3.6656346	8.722343	-0.052148346	0.015062716	0.003997502	-0.48990592	3.733245	9.055013	Sitting_Scroll
14:11:44.437	-0.5650489	3.6656346	8.722343	-0.052148346	0.015062716	0.003997502	-0.48990592	3.733245	9.055013	Sitting_Scroll
14:11:44.458	-0.5650489	3.6656346	8.722343	-0.052148346	0.015062716	0.003997502	-0.48990592	3.733245	9.055013	Sitting_Scroll
14:11:44.480	-0.5650489	3.6656346	8.722343	-0.052148346	0.015062716	0.003997502	-0.48990592	3.733245	9.055013	Sitting_Scroll
14:11:44.501	-0.50040346	3.6608462	8.8085375	-0.052148346	0.015062716	0.003997502	-0.48990592	3.733245	9.055013	Sitting_Scroll
14:11:44.523	-0.50040346	3.6608462	8.8085375	-0.052148346	0.015062716	0.003997502	-0.48990592	3.733245	9.055013	Sitting_Scroll
14:11:44.544	-0.50040346	3.6608462	8.8085375	-0.052148346	0.015062716	0.003997502	-0.48990592	3.733245	9.055013	Sitting_Scroll
14:11:44.566	-0.50040346	3.6608462	8.8085375	-0.052148346	0.015062716	0.003997502	-0.48990592	3.733245	9.055013	Sitting_Scroll
14:11:44.587	-0.50040346	3.6608462	8.8085375	-0.025270274	-0.018534875	-0.022269703	-0.50245786	3.7371671	9.052707	Sitting_Scroll
14:11:44.608	-0.50040346	3.6608462	8.8085375	-0.025270274	-0.018534875	-0.022269703	-0.50245786	3.7371671	9.052707	Sitting_Scroll
14:11:44.629	-0.50040346	3.6608462	8.8085375	-0.025270274	-0.018534875	-0.022269703	-0.50245786	3.7371671	9.052707	Sitting_Scroll
14:11:44.651	-0.50040346	3.6608462	8.8085375	-0.025270274	-0.018534875	-0.022269703	-0.50245786	3.7371671	9.052707	Sitting_Scroll
14:11:44.674	-0.50040346	3.6608462	8.8085375	-0.025270274	-0.018534875	-0.022269703	-0.50245786	3.7371671	9.052707	Sitting_Scroll
14:11:44.694	-0.5961744	3.6225379	8.71516	-0.025270274	-0.018534875	-0.022269703	-0.50245786	3.7371671	9.052707	Sitting_Scroll
14:11:44.716	-0.5961744	3.6225379	8.71516	-0.025270274	-0.018534875	-0.022269703	-0.50245786	3.7371671	9.052707	Sitting_Scroll
14:11:44.738	-0.5961744	3.6225379	8.71516	-0.025270274	-0.018534875	-0.022269703	-0.50245786	3.7371671	9.052707	Sitting_Scroll
14:11:44.761	-0.5961744	3.6225379	8.71516	-0.025270274	0.010175793	-0.0069980724	-0.51171815	3.7231672	9.057955	Sitting_Scroll
14:11:44.782	-0.5961744	3.6225379	8.71516	-0.025270274	0.010175793	-0.0069980724	-0.51171815	3.7231672	9.057955	Sitting_Scroll
14:11:44.803	-0.5961744	3.6225379	8.71516	-0.025270274	0.010175793	-0.0069980724	-0.51171815	3.7231672	9.057955	Sitting_Scroll
14:11:44.823	-0.5961744	3.6225379	8.71516	-0.025270274	0.010175793	-0.0069980724	-0.51171815	3.7231672	9.057955	Sitting_Scroll
14:11:44.845	-0.5961744	3.6225379	8.71516	-0.025270274	0.010175793	-0.0069980724	-0.51171815	3.7231672	9.057955	Sitting_Scroll
14:11:44.869	-0.5961744	3.6225379	8.71516	-0.025270274	0.010175793	-0.0069980724	-0.51171815	3.7231672	9.057955	Sitting_Scroll
14:11:44.890	-0.44772938	3.668029	8.794171	-0.025270274	0.010175793	-0.0069980724	-0.51171815	3.7231672	9.057955	Sitting_Scroll
14:11:44.911	-0.44772938	3.668029	8.794171	-0.025270274	0.010175793	-0.0069980724	-0.51171815	3.7231672	9.057955	Sitting_Scroll
14:11:44.933	-0.44772938	3.668029	8.794171	-0.025270274	0.010175793	-0.0069980724	-0.51171815	3.7231672	9.057955	Sitting_Scroll
14:11:44.954	-0.44772938	3.668029	8.794171	-0.011831238	-0.00020891592	-0.0021111502	-0.5164057	3.7225122	9.057958	Sitting_Scroll
14:11:44.976	-0.44772938	3.668029	8.794171	-0.011831238	-0.00020891592	-0.0021111502	-0.5164057	3.7225122	9.057958	Sitting_Scroll
14:11:44.997	-0.44772938	3.668029	8.794171	-0.011831238	-0.00020891592	-0.0021111502	-0.5164057	3.7225122	9.057958	Sitting_Scroll
14:11:45.018	-0.44772938	3.668029	8.794171	-0.011831238	-0.00020891592	-0.0021111502	-0.5164057	3.7225122	9.057958	Sitting_Scroll
14:11:45.042	-0.44772938	3.668029	8.794171	-0.011831238	-0.00020891592	-0.0021111502	-0.5164057	3.7225122	9.057958	Sitting_Scroll
14:11:45.063	-0.44772938	3.668029	8.794171	-0.011831238	-0.00020891592	-0.0021111502	-0.5164057	3.7225122	9.057958	Sitting_Scroll
14:11:45.084	-0.44772938	3.668029	8.794171	-0.011831238	-0.00020891592	-0.0021111502	-0.5164057	3.7225122	9.057958	Sitting_Scroll
14:11:45.105	-0.46927786	3.6009893	8.700794	-0.011831238	-0.00020891592	-0.0021111502	-0.5164057	3.7225122	9.057958	Sitting_Scroll
14:11:45.125	-0.46927786	3.6009893	8.700794	0.06697038	-0.015480547	-0.001500285	-0.5215184	3.733058	9.053323	Sitting_Scroll
14:11:45.148	-0.46927786	3.6009893	8.700794	0.06697038	-0.015480547	-0.001500285	-0.5215184	3.733058	9.053323	Sitting_Scroll
14:11:45.169	-0.46927786	3.6009893	8.700794	0.06697038	-0.015480547	-0.001500285	-0.5215184	3.733058	9.053323	Sitting_Scroll
14:11:45.192	-0.46927786	3.6009893	8.700794	0.06697038	-0.015480547	-0.001500285	-0.5215184	3.733058	9.053323	Sitting_Scroll
14:11:45.214	-0.46927786	3.6009893	8.700794	0.06697038	-0.015480547	-0.001500285	-0.5215184	3.733058	9.053323	Sitting_Scroll
14:11:45.235	-0.46927786	3.6009893	8.700794	0.06697038	-0.015480547	-0.001500285	-0.5215184	3.733058	9.053323	Sitting_Scroll
14:11:45.256	-0.46927786	3.6009893	8.700794	0.06697038	-0.015480547	-0.001500285	-0.5215184	3.733058	9.053323	Sitting_Scroll
14:11:45.277	-0.46927786	3.6009893	8.700794	0.06697038	-0.015480547	-0.001500285	-0.5215184	3.733058	9.053323	Sitting_Scroll
14:11:45.299	-0.36632404	3.5674694	8.856422	0.060250863	0.02728002	0.008273559	-0.5277887	3.745497	9.04782	Sitting_Scroll
14:11:45.321	-0.36632404	3.5674694	8.856422	0.060250863	0.02728002	0.008273559	-0.5277887	3.745497	9.04782	Sitting_Scroll
14:11:45.344	-0.36632404	3.5674694	8.856422	0.060250863	0.02728002	0.008273559	-0.5277887	3.745497	9.04782	Sitting_Scroll
14:11:45.364	-0.36632404	3.5674694	8.856422	0.060250863	0.02728002	0.008273559	-0.5277887	3.745497	9.04782	Sitting_Scroll
14:11:45.386	-0.36632404	3.5674694	8.856422	0.060250863	0.02728002	0.008273559	-0.5277887	3.745497	9.04782	Sitting_Scroll
14:11:45.411	-0.36632404	3.5674694	8.856422	0.060250863	0.02728002	0.008273559	-0.5277887	3.745497	9.04782	Sitting_Scroll
14:11:45.431	-0.36632404	3.5674694	8.856422	0.060250863	0.02728002	0.008273559	-0.5277887	3.745497	9.04782	Sitting_Scroll
14:11:45.453	-0.36632404	3.5674694	8.856422	0.060250863	0.02728002	0.008273559	-0.5277887	3.745497	9.04782	Sitting_Scroll
14:11:45.474	-0.36632404	3.5674694	8.856422	0.060250863	0.02728002	0.008273559	-0.5277887	3.745497	9.04782	Sitting_Scroll
14:11:45.496	-0.6273	3.6177492	9.043176	0.023598945	0.008343197	0.00949529	-0.5388148	3.7623353	9.04018	Sitting_Scroll
14:11:45.518	-0.6273	3.6177492	9.043176	0.023598945	0.008343197	0.00949529	-0.5388148	3.7623353	9.04018	Sitting_Scroll
14:11:45.539	-0.6273	3.6177492	9.043176	0.023598945	0.008343197	0.00949529	-0.5388148	3.7623353	9.04018	Sitting_Scroll
14:11:45.560	-0.6273	3.6177492	9.043176	0.023598945	0.008343197	0.00949529	-0.5388148	3.7623353	9.04018	Sitting_Scroll
14:11:45.582	-0.6273	3.6177492	9.043176	0.023598945	0.008343197	0.00949529	-0.5388148	3.7623353	9.04018	Sitting_Scroll
14:11:45.603	-0.6273	3.6177492	9.043176	0.023598945	0.008343197	0.00949529	-0.5388148	3.7623353	9.04018	Sitting_Scroll
14:11:45.625	-0.6273	3.6177492	9.043176	0.023598945	0.008343197	0.00949529	-0.5388148	3.7623353	9.04018	Sitting_Scroll
14:11:45.645	-0.6273	3.6177492	9.043176	0.023598945	0.008343197	0.00949529	-0.5388148	3.7623353	9.04018	Sitting_Scroll
14:11:45.667	-0.6273	3.6177492	9.043176	0.008327316	0.005899736	-0.010052399	-0.54389775	3.7730608	9.035406	Sitting_Scroll
14:11:45.688	-0.49800915	3.7063375	8.518829	0.008327316	0.005899736	-0.010052399	-0.54389775	3.7730608	9.035406	Sitting_Scroll
14:11:45.709	-0.49800915	3.7063375	8.518829	0.008327316	0.005899736	-0.010052399	-0.54389775	3.7730608	9.035406	Sitting_Scroll
14:11:45.730	-0.49800915	3.7063375	8.518829	0.008327316	0.005899736	-0.010052399	-0.54389775	3.7730608	9.035406	Sitting_Scroll
14:11:45.751	-0.49800915	3.7063375	8.518829	0.008327316	0.005899736	-0.010052399	-0.54389775	3.7730608	9.035406	Sitting_Scroll
14:11:45.772	-0.49800915	3.7063375	8.518829	0.008327316	0.005899736	-0.010052399	-0.54389775	3.7730608	9.035406	Sitting_Scroll
14:11:45.795	-0.49800915	3.7063375	8.518829	0.008327316	0.005899736	-0.010052399	-0.54389775	3.7730608	9.035406	Sitting_Scroll
14:11:45.815	-0.49800915	3.7063375	8.518829	0.008327316	0.005899736	-0.010052399	-0.54389775	3.7730608	9.035406	Sitting_Scroll
14:11:45.836	-0.49800915	3.7063375	8.518829	-0.025270274	-0.0032632423	0.0046083676	-0.5353996	3.7567337	9.042714	Sitting_Scroll
14:11:45.857	-0.49800915	3.7063375	8.518829	-0.025270274	-0.0032632423	0.0046083676	-0.5353996	3.7567337	9.042714	Sitting_Scroll
14:11:45.878	-0.49800915	3.7063375	8.518829	-0.025270274	-0.0032632423	0.0046083676	-0.5353996	3.7567337	9.042714	Sitting_Scroll
14:11:45.900	-0.6177229	3.6440864	8.490098	-0.025270274	-0.0032632423	0.0046083676	-0.5353996	3.7567337	9.042714	Sitting_Scroll
14:11:45.922	-0.6177229	3.6440864	8.490098	-0.025270274	-0.0032632423	0.0046083676	-0.5353996	3.7567337	9.042714	Sitting_Scroll
14:11:45.943	-0.6177229	3.6440864	8.490098	-0.025270274	-0.0032632423	0.0046083676	-0.5353996	3.7567337	9.042714	Sitting_Scroll
14:11:45.966	-0.6177229	3.6440864	8.490098	-0.025270274	-0.0032632423	0.0046083676	-0.5353996	3.7567337	9.042714	Sitting_Scroll
14:11:45.986	-0.6177229	3.6440864	8.490098	-0.025270274	-0.0032632423	0.0046083676	-0.5353996	3.7567337	9.042714	Sitting_Scroll
14:11:46.008	-0.6177229	3.6440864	8.490098	-0.025270274	-0.0032632423	0.0046083676	-0.5353996	3.7567337	9.042714	Sitting_Scroll
14:11:46.029	-0.6177229	3.6440864	8.490098	-0.020383352	-0.013647951	0.0058300975	-0.52945966	3.7589285	9.042151	Sitting_Scroll
14:11:46.051	-0.6177229	3.6440864	8.490098	-0.020383352	-0.013647951	0.0058300975	-0.52945966	3.7589285	9.042151	Sitting_Scroll
14:11:46.072	-0.6177229	3.6440864	8.490098	-0.020383352	-0.013647951	0.0058300975	-0.52945966	3.7589285	9.042151	Sitting_Scroll
14:11:46.093	-0.6440599	3.6895776	8.437425	-0.020383352	-0.013647951	0.0058300975	-0.52945966	3.7589285	9.042151	Sitting_Scroll
14:11:46.114	-0.6440599	3.6895776	8.437425	-0.020383352	-0.013647951	0.0058300975	-0.52945966	3.7589285	9.042151	Sitting_Scroll
14:11:46.135	-0.6440599	3.6895776	8.437425	-0.020383352	-0.013647951	0.0058300975	-0.52945966	3.7589285	9.042151	Sitting_Scroll
14:11:46.157	-0.6440599	3.6895776	8.437425	-0.020383352	-0.013647951	0.0058300975	-0.52945966	3.7589285	9.042151	Sitting_Scroll
14:11:46.180	-0.6440599	3.6895776	8.437425	-0.020383352	-0.013647951	0.0058300975	-0.52945966	3.7589285	9.042151	Sitting_Scroll
14:11:46.201	-0.6440599	3.6895776	8.437425	-0.023437677	-0.002652377	-0.004554611	-0.5296235	3.73103	9.053689	Sitting_Scroll
14:11:46.222	-0.6440599	3.6895776	8.437425	-0.023437677	-0.002652377	-0.004554611	-0.5296235	3.73103	9.053689	Sitting_Scroll
14:11:46.243	-0.6440599	3.6895776	8.437425	-0.023437677	-0.002652377	-0.004554611	-0.5296235	3.73103	9.053689	Sitting_Scroll
14:11:46.265	-0.6440599	3.6895776	8.437425	-0.023437677	-0.002652377	-0.004554611	-0.5296235	3.73103	9.053689	Sitting_Scroll
14:11:46.287	-0.5147691	3.5746522	8.968953	-0.023437677	-0.002652377	-0.004554611	-0.5296235	3.73103	9.053689	Sitting_Scroll
14:11:46.308	-0.5147691	3.5746522	8.968953	-0.023437677	-0.002652377	-0.004554611	-0.5296235	3.73103	9.053689	Sitting_Scroll
14:11:46.330	-0.5147691	3.5746522	8.968953	-0.023437677	-0.002652377	-0.004554611	-0.5296235	3.73103	9.053689	Sitting_Scroll
14:11:46.351	-0.5147691	3.5746522	8.968953	-0.023437677	-0.002652377	-0.004554611	-0.5296235	3.73103	9.053689	Sitting_Scroll
14:11:46.373	-0.5147691	3.5746522	8.968953	-0.023437677	-0.002652377	-0.004554611	-0.5296235	3.73103	9.053689	Sitting_Scroll
14:11:46.394	-0.5147691	3.5746522	8.968953	-0.0423745	0.007121467	0.006440963	-0.5300251	3.7243884	9.0564	Sitting_Scroll
14:11:46.416	-0.5147691	3.5746522	8.968953	-0.0423745	0.007121467	0.006440963	-0.5300251	3.7243884	9.0564	Sitting_Scroll
14:11:46.438	-0.5147691	3.5746522	8.968953	-0.0423745	0.007121467	0.006440963	-0.5300251	3.7243884	9.0564	Sitting_Scroll
14:11:46.460	-0.5147691	3.5746522	8.968953	-0.0423745	0.007121467	0.006440963	-0.5300251	3.7243884	9.0564	Sitting_Scroll
14:11:46.481	-0.5147691	3.5746522	8.968953	-0.0423745	0.007121467	0.006440963	-0.5300251	3.7243884	9.0564	Sitting_Scroll
14:11:46.502	-0.7853221	3.5578923	8.885154	-0.0423745	0.007121467	0.006440963	-0.5300251	3.7243884	9.0564	Sitting_Scroll
14:11:46.523	-0.7853221	3.5578923	8.885154	-0.0423745	0.007121467	0.006440963	-0.5300251	3.7243884	9.0564	Sitting_Scroll
14:11:46.544	-0.7853221	3.5578923	8.885154	-0.0423745	0.007121467	0.006440963	-0.5300251	3.7243884	9.0564	Sitting_Scroll
14:11:46.566	-0.7853221	3.5578923	8.885154	0.008327316	-0.0057067033	-0.016771916	-0.53239644	3.7321353	9.053071	Sitting_Scroll
14:11:46.587	-0.7853221	3.5578923	8.885154	0.008327316	-0.0057067033	-0.016771916	-0.53239644	3.7321353	9.053071	Sitting_Scroll
14:11:46.608	-0.7853221	3.5578923	8.885154	0.008327316	-0.0057067033	-0.016771916	-0.53239644	3.7321353	9.053071	Sitting_Scroll
14:11:46.631	-0.7853221	3.5578923	8.885154	0.008327316	-0.0057067033	-0.016771916	-0.53239644	3.7321353	9.053071	Sitting_Scroll
14:11:46.653	-0.7853221	3.5578923	8.885154	0.008327316	-0.0057067033	-0.016771916	-0.53239644	3.7321353	9.053071	Sitting_Scroll
14:11:46.675	-0.7853221	3.5578923	8.885154	0.008327316	-0.0057067033	-0.016771916	-0.53239644	3.7321353	9.053071	Sitting_Scroll
14:11:46.696	-0.44294083	3.6656346	8.846846	0.008327316	-0.0057067033	-0.016771916	-0.53239644	3.7321353	9.053071	Sitting_Scroll
14:11:46.718	-0.44294083	3.6656346	8.846846	0.008327316	-0.0057067033	-0.016771916	-0.53239644	3.7321353	9.053071	Sitting_Scroll
14:11:46.740	-0.44294083	3.6656346	8.846846	-0.049094018	0.010786658	0.018047404	-0.5152813	3.7428422	9.04964	Sitting_Scroll
14:11:46.762	-0.44294083	3.6656346	8.846846	-0.049094018	0.010786658	0.018047404	-0.5152813	3.7428422	9.04964	Sitting_Scroll
14:11:46.783	-0.44294083	3.6656346	8.846846	-0.049094018	0.010786658	0.018047404	-0.5152813	3.7428422	9.04964	Sitting_Scroll
14:11:46.805	-0.44294083	3.6656346	8.846846	-0.049094018	0.010786658	0.018047404	-0.5152813	3.7428422	9.04964	Sitting_Scroll
14:11:46.826	-0.44294083	3.6656346	8.846846	-0.049094018	0.010786658	0.018047404	-0.5152813	3.7428422	9.04964	Sitting_Scroll
14:11:46.847	-0.44294083	3.6656346	8.846846	-0.049094018	0.010786658	0.018047404	-0.5152813	3.7428422	9.04964	Sitting_Scroll
14:11:46.869	-0.44294083	3.6656346	8.846846	-0.049094018	0.010786658	0.018047404	-0.5152813	3.7428422	9.04964	Sitting_Scroll
14:11:46.890	-0.70631105	3.668029	8.518829	-0.049094018	0.010786658	0.018047404	-0.5152813	3.7428422	9.04964	Sitting_Scroll
14:11:46.912	-0.70631105	3.668029	8.518829	-0.049094018	0.010786658	0.018047404	-0.5152813	3.7428422	9.04964	Sitting_Scroll
14:11:46.933	-0.70631105	3.668029	8.518829	-0.009387777	-0.02281093	-0.008830668	-0.49811706	3.7649372	9.041433	Sitting_Scroll
14:11:46.954	-0.70631105	3.668029	8.518829	-0.009387777	-0.02281093	-0.008830668	-0.49811706	3.7649372	9.041433	Sitting_Scroll
14:11:46.975	-0.70631105	3.668029	8.518829	-0.009387777	-0.02281093	-0.008830668	-0.49811706	3.7649372	9.041433	Sitting_Scroll
14:11:46.996	-0.70631105	3.668029	8.518829	-0.009387777	-0.02281093	-0.008830668	-0.49811706	3.7649372	9.041433	Sitting_Scroll
14:11:47.018	-0.70631105	3.668029	8.518829	-0.009387777	-0.02281093	-0.008830668	-0.49811706	3.7649372	9.041433	Sitting_Scroll
14:11:47.038	-0.70631105	3.668029	8.518829	-0.009387777	-0.02281093	-0.008830668	-0.49811706	3.7649372	9.041433	Sitting_Scroll
14:11:47.060	-0.70631105	3.668029	8.518829	-0.009387777	-0.02281093	-0.008830668	-0.49811706	3.7649372	9.041433	Sitting_Scroll
14:11:47.081	-0.70631105	3.668029	8.518829	-0.009387777	-0.02281093	-0.008830668	-0.49811706	3.7649372	9.041433	Sitting_Scroll
14:11:47.102	-0.57462597	3.684789	8.461368	0.022988081	-0.01120449	0.02354519	-0.48510122	3.7579966	9.045027	Sitting_Scroll
14:11:47.124	-0.57462597	3.684789	8.461368	0.022988081	-0.01120449	0.02354519	-0.48510122	3.7579966	9.045027	Sitting_Scroll
14:11:47.146	-0.57462597	3.684789	8.461368	0.022988081	-0.01120449	0.02354519	-0.48510122	3.7579966	9.045027	Sitting_Scroll
14:11:47.167	-0.57462597	3.684789	8.461368	0.022988081	-0.01120449	0.02354519	-0.48510122	3.7579966	9.045027	Sitting_Scroll
14:11:47.188	-0.57462597	3.684789	8.461368	0.022988081	-0.01120449	0.02354519	-0.48510122	3.7579966	9.045027	Sitting_Scroll
14:11:47.209	-0.57462597	3.684789	8.461368	0.022988081	-0.01120449	0.02354519	-0.48510122	3.7579966	9.045027	Sitting_Scroll
14:11:47.231	-0.57462597	3.684789	8.461368	0.022988081	-0.01120449	0.02354519	-0.48510122	3.7579966	9.045027	Sitting_Scroll
14:11:47.252	-0.57462597	3.684789	8.461368	0.022988081	-0.01120449	0.02354519	-0.48510122	3.7579966	9.045027	Sitting_Scroll
14:11:47.274	-0.57462597	3.684789	8.461368	0.022988081	-0.01120449	0.02354519	-0.48510122	3.7579966	9.045027	Sitting_Scroll
14:11:47.297	-0.39266106	3.6967604	8.621783	-0.0045008548	0.015062716	0.03637336	-0.47299016	3.7667735	9.042017	Sitting_Scroll
14:11:47.319	-0.39266106	3.6967604	8.621783	-0.0045008548	0.015062716	0.03637336	-0.47299016	3.7667735	9.042017	Sitting_Scroll
14:11:47.340	-0.39266106	3.6967604	8.621783	-0.0045008548	0.015062716	0.03637336	-0.47299016	3.7667735	9.042017	Sitting_Scroll
14:11:47.360	-0.39266106	3.6967604	8.621783	-0.0045008548	0.015062716	0.03637336	-0.47299016	3.7667735	9.042017	Sitting_Scroll
14:11:47.382	-0.39266106	3.6967604	8.621783	-0.0045008548	0.015062716	0.03637336	-0.47299016	3.7667735	9.042017	Sitting_Scroll
14:11:47.402	-0.39266106	3.6967604	8.621783	-0.0045008548	0.015062716	0.03637336	-0.47299016	3.7667735	9.042017	Sitting_Scroll
14:11:47.424	-0.39266106	3.6967604	8.621783	-0.0045008548	0.015062716	0.03637336	-0.47299016	3.7667735	9.042017	Sitting_Scroll
14:11:47.446	-0.39266106	3.6967604	8.621783	-0.0045008548	0.015062716	0.03637336	-0.47299016	3.7667735	9.042017	Sitting_Scroll
14:11:47.468	-0.39266106	3.6967604	8.621783	0.011992506	-0.014258817	0.020490864	-0.45643058	3.7646024	9.043772	Sitting_Scroll
14:11:47.490	-0.36392978	3.7446458	8.74868	0.011992506	-0.014258817	0.020490864	-0.45643058	3.7646024	9.043772	Sitting_Scroll
14:11:47.511	-0.36392978	3.7446458	8.74868	0.011992506	-0.014258817	0.020490864	-0.45643058	3.7646024	9.043772	Sitting_Scroll
14:11:47.532	-0.36392978	3.7446458	8.74868	0.011992506	-0.014258817	0.020490864	-0.45643058	3.7646024	9.043772	Sitting_Scroll
14:11:47.554	-0.36392978	3.7446458	8.74868	0.011992506	-0.014258817	0.020490864	-0.45643058	3.7646024	9.043772	Sitting_Scroll
14:11:47.576	-0.36392978	3.7446458	8.74868	0.011992506	-0.014258817	0.020490864	-0.45643058	3.7646024	9.043772	Sitting_Scroll
14:11:47.596	-0.36392978	3.7446458	8.74868	0.011992506	-0.014258817	0.020490864	-0.45643058	3.7646024	9.043772	Sitting_Scroll
14:11:47.619	-0.36392978	3.7446458	8.74868	0.011992506	-0.014258817	0.020490864	-0.45643058	3.7646024	9.043772	Sitting_Scroll
14:11:47.640	-0.36392978	3.7446458	8.74868	0.013825102	-0.008150164	0.038205955	-0.44119954	3.7620296	9.045598	Sitting_Scroll
14:11:47.661	-0.36392978	3.7446458	8.74868	0.013825102	-0.008150164	0.038205955	-0.44119954	3.7620296	9.045598	Sitting_Scroll
14:11:47.682	-0.36392978	3.7446458	8.74868	0.013825102	-0.008150164	0.038205955	-0.44119954	3.7620296	9.045598	Sitting_Scroll
14:11:47.702	-0.4956149	3.6656346	8.877971	0.013825102	-0.008150164	0.038205955	-0.44119954	3.7620296	9.045598	Sitting_Scroll
14:11:47.724	-0.4956149	3.6656346	8.877971	0.013825102	-0.008150164	0.038205955	-0.44119954	3.7620296	9.045598	Sitting_Scroll
14:11:47.745	-0.4956149	3.6656346	8.877971	0.013825102	-0.008150164	0.038205955	-0.44119954	3.7620296	9.045598	Sitting_Scroll
14:11:47.767	-0.4956149	3.6656346	8.877971	0.013825102	-0.008150164	0.038205955	-0.44119954	3.7620296	9.045598	Sitting_Scroll
14:11:47.788	-0.4956149	3.6656346	8.877971	0.013825102	-0.008150164	0.038205955	-0.44119954	3.7620296	9.045598	Sitting_Scroll
14:11:47.810	-0.4956149	3.6656346	8.877971	0.013825102	-0.008150164	0.038205955	-0.44119954	3.7620296	9.045598	Sitting_Scroll
14:11:47.832	-0.4956149	3.6656346	8.877971	-0.04726142	0.0034562754	0.021712596	-0.41587093	3.7822864	9.038347	Sitting_Scroll
14:11:47.854	-0.4956149	3.6656346	8.877971	-0.04726142	0.0034562754	0.021712596	-0.41587093	3.7822864	9.038347	Sitting_Scroll
14:11:48.092	-0.44772938	3.6464806	8.497281	-0.009998642	-0.006928433	0.027821247	-0.40300888	3.795347	9.033454	Sitting_Scroll
14:11:48.113	-0.44772938	3.6464806	8.497281	-0.009998642	-0.006928433	0.027821247	-0.40300888	3.795347	9.033454	Sitting_Scroll
14:11:48.134	-0.44772938	3.6464806	8.497281	-0.009998642	-0.006928433	0.027821247	-0.40300888	3.795347	9.033454	Sitting_Scroll
14:11:48.156	-0.44772938	3.6464806	8.497281	-0.009998642	-0.006928433	0.027821247	-0.40300888	3.795347	9.033454	Sitting_Scroll
14:11:48.176	-0.44772938	3.6464806	8.497281	0.047422692	-0.014258817	0.0021649066	-0.38546756	3.8059108	9.029774	Sitting_Scroll
14:11:48.198	-0.44772938	3.6464806	8.497281	0.047422692	-0.014258817	0.0021649066	-0.38546756	3.8059108	9.029774	Sitting_Scroll
14:11:48.219	-0.44772938	3.6464806	8.497281	0.047422692	-0.014258817	0.0021649066	-0.38546756	3.8059108	9.029774	Sitting_Scroll
14:11:48.240	-0.44772938	3.6464806	8.497281	0.047422692	-0.014258817	0.0021649066	-0.38546756	3.8059108	9.029774	Sitting_Scroll
14:11:48.262	-0.44772938	3.6464806	8.497281	0.047422692	-0.014258817	0.0021649066	-0.38546756	3.8059108	9.029774	Sitting_Scroll
14:11:48.283	-0.44772938	3.6464806	8.497281	0.047422692	-0.014258817	0.0021649066	-0.38546756	3.8059108	9.029774	Sitting_Scroll
14:11:48.305	-0.4189981	3.7350688	8.607418	0.047422692	-0.014258817	0.0021649066	-0.38546756	3.8059108	9.029774	Sitting_Scroll
14:11:48.325	-0.4189981	3.7350688	8.607418	0.047422692	-0.014258817	0.0021649066	-0.38546756	3.8059108	9.029774	Sitting_Scroll
14:11:48.347	-0.4189981	3.7350688	8.607418	0.047422692	-0.014258817	0.0021649066	-0.38546756	3.8059108	9.029774	Sitting_Scroll
14:11:48.368	-0.4189981	3.7350688	8.607418	-0.0057225856	-0.00876103	-0.0027220156	-0.36270228	3.800897	9.032828	Sitting_Scroll
14:11:48.389	-0.4189981	3.7350688	8.607418	-0.0057225856	-0.00876103	-0.0027220156	-0.36270228	3.800897	9.032828	Sitting_Scroll
14:11:48.412	-0.4189981	3.7350688	8.607418	-0.0057225856	-0.00876103	-0.0027220156	-0.36270228	3.800897	9.032828	Sitting_Scroll
14:11:48.434	-0.4189981	3.7350688	8.607418	-0.0057225856	-0.00876103	-0.0027220156	-0.36270228	3.800897	9.032828	Sitting_Scroll
14:11:48.456	-0.4189981	3.7350688	8.607418	-0.0057225856	-0.00876103	-0.0027220156	-0.36270228	3.800897	9.032828	Sitting_Scroll
14:11:48.477	-0.4189981	3.7350688	8.607418	-0.0057225856	-0.00876103	-0.0027220156	-0.36270228	3.800897	9.032828	Sitting_Scroll
14:11:48.499	-0.40223816	3.7254915	8.554744	-0.0057225856	-0.00876103	-0.0027220156	-0.36270228	3.800897	9.032828	Sitting_Scroll
14:11:48.523	-0.40223816	3.7254915	8.554744	-0.0057225856	-0.00876103	-0.0027220156	-0.36270228	3.800897	9.032828	Sitting_Scroll
14:11:48.543	-0.40223816	3.7254915	8.554744	0.010159912	0.0046780063	0.0046083676	-0.36974108	3.8162525	9.026066	Sitting_Scroll
14:11:48.565	-0.40223816	3.7254915	8.554744	0.010159912	0.0046780063	0.0046083676	-0.36974108	3.8162525	9.026066	Sitting_Scroll
14:11:48.586	-0.40223816	3.7254915	8.554744	0.010159912	0.0046780063	0.0046083676	-0.36974108	3.8162525	9.026066	Sitting_Scroll
14:11:48.607	-0.40223816	3.7254915	8.554744	0.010159912	0.0046780063	0.0046083676	-0.36974108	3.8162525	9.026066	Sitting_Scroll
14:11:48.629	-0.40223816	3.7254915	8.554744	0.010159912	0.0046780063	0.0046083676	-0.36974108	3.8162525	9.026066	Sitting_Scroll
14:11:48.651	-0.40223816	3.7254915	8.554744	0.010159912	0.0046780063	0.0046083676	-0.36974108	3.8162525	9.026066	Sitting_Scroll
14:11:48.673	-0.40223816	3.7254915	8.554744	0.010159912	0.0046780063	0.0046083676	-0.36974108	3.8162525	9.026066	Sitting_Scroll
14:11:48.694	-0.38308397	3.7015488	8.609812	0.010159912	0.0046780063	0.0046083676	-0.36974108	3.8162525	9.026066	Sitting_Scroll
14:11:48.715	-0.38308397	3.7015488	8.609812	-0.044207096	-0.017313143	-0.016771916	-0.36974108	3.8162525	9.026066	Sitting_Scroll
14:11:48.735	-0.38308397	3.7015488	8.609812	-0.044207096	-0.017313143	-0.016771916	-0.3737513	3.8104088	9.028369	Sitting_Scroll
14:11:48.757	-0.38308397	3.7015488	8.609812	-0.044207096	-0.017313143	-0.016771916	-0.3737513	3.8104088	9.028369	Sitting_Scroll
14:11:48.778	-0.38308397	3.7015488	8.609812	-0.044207096	-0.017313143	-0.016771916	-0.3737513	3.8104088	9.028369	Sitting_Scroll
14:11:48.799	-0.38308397	3.7015488	8.609812	-0.044207096	-0.017313143	-0.016771916	-0.3737513	3.8104088	9.028369	Sitting_Scroll
14:11:48.821	-0.38308397	3.7015488	8.609812	-0.044207096	-0.017313143	-0.016771916	-0.3737513	3.8104088	9.028369	Sitting_Scroll
14:11:48.843	-0.38308397	3.7015488	8.609812	-0.044207096	-0.017313143	-0.016771916	-0.3737513	3.8104088	9.028369	Sitting_Scroll
14:11:48.864	-0.38308397	3.7015488	8.609812	-0.044207096	-0.017313143	-0.016771916	-0.3737513	3.8104088	9.028369	Sitting_Scroll
14:11:48.886	-0.42139238	3.790137	8.521224	-0.044207096	-0.017313143	-0.016771916	-0.3737513	3.8104088	9.028369	Sitting_Scroll
14:11:48.907	-0.42139238	3.790137	8.521224	0.023598945	0.0052888715	-0.0033328808	-0.39098918	3.8007941	9.0316925	Sitting_Scroll
14:11:48.928	-0.42139238	3.790137	8.521224	0.023598945	0.0052888715	-0.0033328808	-0.39098918	3.8007941	9.0316925	Sitting_Scroll
14:11:48.950	-0.42139238	3.790137	8.521224	0.023598945	0.0052888715	-0.0033328808	-0.39098918	3.8007941	9.0316925	Sitting_Scroll
14:11:48.972	-0.42139238	3.790137	8.521224	0.023598945	0.0052888715	-0.0033328808	-0.39098918	3.8007941	9.0316925	Sitting_Scroll
14:11:48.994	-0.42139238	3.790137	8.521224	0.023598945	0.0052888715	-0.0033328808	-0.39098918	3.8007941	9.0316925	Sitting_Scroll
14:11:49.015	-0.42139238	3.790137	8.521224	0.023598945	0.0052888715	-0.0033328808	-0.39098918	3.8007941	9.0316925	Sitting_Scroll
14:11:49.036	-0.42139238	3.790137	8.521224	0.023598945	0.0052888715	-0.0033328808	-0.39098918	3.8007941	9.0316925	Sitting_Scroll
14:11:49.057	-0.42139238	3.790137	8.521224	0.023598945	0.0052888715	-0.0033328808	-0.39098918	3.8007941	9.0316925	Sitting_Scroll
14:11:49.079	-0.42139238	3.790137	8.521224	0.016879428	-0.0014306464	-0.011884995	-0.39590284	3.7992747	9.032118	Sitting_Scroll
14:11:49.100	-0.4070267	3.7111259	8.669669	0.016879428	-0.0014306464	-0.011884995	-0.39590284	3.7992747	9.032118	Sitting_Scroll
14:11:49.122	-0.4070267	3.7111259	8.669669	0.016879428	-0.0014306464	-0.011884995	-0.39590284	3.7992747	9.032118	Sitting_Scroll
14:11:49.143	-0.4070267	3.7111259	8.669669	0.016879428	-0.0014306464	-0.011884995	-0.39590284	3.7992747	9.032118	Sitting_Scroll
14:11:49.165	-0.4070267	3.7111259	8.669669	0.016879428	-0.0014306464	-0.011884995	-0.39590284	3.7992747	9.032118	Sitting_Scroll
14:11:49.186	-0.4070267	3.7111259	8.669669	0.016879428	-0.0014306464	-0.011884995	-0.39590284	3.7992747	9.032118	Sitting_Scroll
14:11:49.209	-0.4070267	3.7111259	8.669669	0.016879428	-0.0014306464	-0.011884995	-0.39590284	3.7992747	9.032118	Sitting_Scroll
14:11:49.231	-0.4070267	3.7111259	8.669669	0.016879428	-0.0014306464	-0.011884995	-0.39590284	3.7992747	9.032118	Sitting_Scroll
14:11:49.253	-0.4070267	3.7111259	8.669669	0.016879428	-0.0014306464	-0.011884995	-0.39590284	3.7992747	9.032118	Sitting_Scroll
14:11:49.276	-0.4070267	3.7111259	8.669669	-0.016107295	0.013840985	0.035762493	-0.41115996	3.780427	9.039342	Sitting_Scroll
14:11:49.298	-0.42139238	3.7015488	8.597841	-0.016107295	0.013840985	0.035762493	-0.41115996	3.780427	9.039342	Sitting_Scroll
14:11:49.318	-0.42139238	3.7015488	8.597841	-0.016107295	0.013840985	0.035762493	-0.41115996	3.780427	9.039342	Sitting_Scroll
14:11:49.340	-0.42139238	3.7015488	8.597841	-0.016107295	0.013840985	0.035762493	-0.41115996	3.780427	9.039342	Sitting_Scroll
14:11:49.362	-0.42139238	3.7015488	8.597841	-0.016107295	0.013840985	0.035762493	-0.41115996	3.780427	9.039342	Sitting_Scroll
14:11:49.384	-0.42139238	3.7015488	8.597841	-0.016107295	0.013840985	0.035762493	-0.41115996	3.780427	9.039342	Sitting_Scroll
14:11:49.406	-0.42139238	3.7015488	8.597841	-0.016107295	0.013840985	0.035762493	-0.41115996	3.780427	9.039342	Sitting_Scroll
14:11:49.428	-0.42139238	3.7015488	8.597841	-0.016107295	0.013840985	0.035762493	-0.41115996	3.780427	9.039342	Sitting_Scroll
14:11:49.450	-0.42139238	3.7015488	8.597841	-0.009998642	0.005899736	-0.004554611	-0.41673887	3.7732666	9.042078	Sitting_Scroll
14:11:49.471	-0.42139238	3.7015488	8.597841	-0.009998642	0.005899736	-0.004554611	-0.41673887	3.7732666	9.042078	Sitting_Scroll
14:11:49.493	-0.36392978	3.7614057	8.633755	-0.009998642	0.005899736	-0.004554611	-0.41673887	3.7732666	9.042078	Sitting_Scroll
14:11:49.514	-0.36392978	3.7614057	8.633755	-0.009998642	0.005899736	-0.004554611	-0.41673887	3.7732666	9.042078	Sitting_Scroll
14:11:49.535	-0.36392978	3.7614057	8.633755	-0.009998642	0.005899736	-0.004554611	-0.41673887	3.7732666	9.042078	Sitting_Scroll
14:11:49.556	-0.36392978	3.7614057	8.633755	-0.009998642	0.005899736	-0.004554611	-0.41673887	3.7732666	9.042078	Sitting_Scroll
14:11:49.577	-0.36392978	3.7614057	8.633755	-0.009998642	0.005899736	-0.004554611	-0.41673887	3.7732666	9.042078	Sitting_Scroll
14:11:49.598	-0.36392978	3.7614057	8.633755	-0.009998642	0.005899736	-0.004554611	-0.41673887	3.7732666	9.042078	Sitting_Scroll
14:11:49.618	-0.36392978	3.7614057	8.633755	0.005883854	-0.02036747	-0.021658838	-0.42852977	3.7710016	9.04247	Sitting_Scroll
14:11:49.640	-0.36392978	3.7614057	8.633755	0.005883854	-0.02036747	-0.021658838	-0.42852977	3.7710016	9.04247	Sitting_Scroll
14:11:49.661	-0.36392978	3.7614057	8.633755	0.005883854	-0.02036747	-0.021658838	-0.42852977	3.7710016	9.04247	Sitting_Scroll
14:11:49.682	-0.36392978	3.7614057	8.633755	0.005883854	-0.02036747	-0.021658838	-0.42852977	3.7710016	9.04247	Sitting_Scroll
14:11:49.704	-0.32083282	3.6823947	8.937828	0.005883854	-0.02036747	-0.021658838	-0.42852977	3.7710016	9.04247	Sitting_Scroll
14:11:49.724	-0.32083282	3.6823947	8.937828	0.005883854	-0.02036747	-0.021658838	-0.42852977	3.7710016	9.04247	Sitting_Scroll
14:11:49.747	-0.32083282	3.6823947	8.937828	0.005883854	-0.02036747	-0.021658838	-0.42852977	3.7710016	9.04247	Sitting_Scroll
14:11:49.768	-0.32083282	3.6823947	8.937828	0.005883854	-0.02036747	-0.021658838	-0.42852977	3.7710016	9.04247	Sitting_Scroll
14:11:49.789	-0.32083282	3.6823947	8.937828	0.005883854	-0.02036747	-0.021658838	-0.42852977	3.7710016	9.04247	Sitting_Scroll
14:11:49.811	-0.32083282	3.6823947	8.937828	-0.019161621	0.006510602	-0.016771916	-0.44398388	3.750611	9.050201	Sitting_Scroll
14:11:49.832	-0.32083282	3.6823947	8.937828	-0.019161621	0.006510602	-0.016771916	-0.44398388	3.750611	9.050201	Sitting_Scroll
14:11:49.854	-0.32083282	3.6823947	8.937828	-0.019161621	0.006510602	-0.016771916	-0.44398388	3.750611	9.050201	Sitting_Scroll
14:11:49.875	-0.32083282	3.6823947	8.937828	-0.019161621	0.006510602	-0.016771916	-0.44398388	3.750611	9.050201	Sitting_Scroll
14:11:49.897	-0.23463893	3.6991546	8.760652	-0.019161621	0.006510602	-0.016771916	-0.44398388	3.750611	9.050201	Sitting_Scroll
14:11:49.918	-0.23463893	3.6991546	8.760652	-0.019161621	0.006510602	-0.016771916	-0.44398388	3.750611	9.050201	Sitting_Scroll
14:11:49.940	-0.23463893	3.6991546	8.760652	-0.019161621	0.006510602	-0.016771916	-0.44398388	3.750611	9.050201	Sitting_Scroll
14:11:49.962	-0.23463893	3.6991546	8.760652	-0.019161621	0.006510602	-0.016771916	-0.44398388	3.750611	9.050201	Sitting_Scroll
14:11:49.983	-0.23463893	3.6991546	8.760652	-0.008166046	-0.0020415115	-0.0021111502	-0.45594352	3.7364259	9.055474	Sitting_Scroll
14:11:50.005	-0.23463893	3.6991546	8.760652	-0.008166046	-0.0020415115	-0.0021111502	-0.45594352	3.7364259	9.055474	Sitting_Scroll
14:11:50.028	-0.23463893	3.6991546	8.760652	-0.008166046	-0.0020415115	-0.0021111502	-0.45594352	3.7364259	9.055474	Sitting_Scroll
14:11:50.050	-0.23463893	3.6991546	8.760652	-0.008166046	-0.0020415115	-0.0021111502	-0.45594352	3.7364259	9.055474	Sitting_Scroll
14:11:50.070	-0.23463893	3.6991546	8.760652	-0.008166046	-0.0020415115	-0.0021111502	-0.45594352	3.7364259	9.055474	Sitting_Scroll
14:11:50.092	-0.4644893	3.5746522	9.026416	-0.008166046	-0.0020415115	-0.0021111502	-0.45594352	3.7364259	9.055474	Sitting_Scroll
14:11:50.112	-0.4644893	3.5746522	9.026416	-0.008166046	-0.0020415115	-0.0021111502	-0.45594352	3.7364259	9.055474	Sitting_Scroll
14:11:50.134	-0.4644893	3.5746522	9.026416	-0.008166046	-0.0020415115	-0.0021111502	-0.45594352	3.7364259	9.055474	Sitting_Scroll
14:11:50.156	-0.4644893	3.5746522	9.026416	-0.037487578	0.016284445	0.026599515	-0.477917	3.7222724	9.060169	Sitting_Scroll
14:11:50.177	-0.4644893	3.5746522	9.026416	-0.037487578	0.016284445	0.026599515	-0.477917	3.7222724	9.060169	Sitting_Scroll
14:11:50.197	-0.4644893	3.5746522	9.026416	-0.037487578	0.016284445	0.026599515	-0.477917	3.7222724	9.060169	Sitting_Scroll
14:11:50.219	-0.4644893	3.5746522	9.026416	-0.037487578	0.016284445	0.026599515	-0.477917	3.7222724	9.060169	Sitting_Scroll
14:11:50.241	-0.4644893	3.5746522	9.026416	-0.037487578	0.016284445	0.026599515	-0.477917	3.7222724	9.060169	Sitting_Scroll
14:11:50.263	-0.4644893	3.5746522	9.026416	-0.037487578	0.016284445	0.026599515	-0.477917	3.7222724	9.060169	Sitting_Scroll
14:11:50.285	-0.67279124	3.4860642	8.897125	-0.037487578	0.016284445	0.026599515	-0.477917	3.7222724	9.060169	Sitting_Scroll
14:11:50.307	-0.67279124	3.4860642	8.897125	-0.037487578	0.016284445	0.026599515	-0.477917	3.7222724	9.060169	Sitting_Scroll
14:11:50.330	-0.67279124	3.4860642	8.897125	-0.037487578	0.016284445	0.026599515	-0.477917	3.7222724	9.060169	Sitting_Scroll
14:11:50.352	-0.67279124	3.4860642	8.897125	-0.036265846	0.024225695	-0.009441533	-0.4918379	3.7238002	9.058795	Sitting_Scroll
14:11:50.373	-0.67279124	3.4860642	8.897125	-0.036265846	0.024225695	-0.009441533	-0.4918379	3.7238002	9.058795	Sitting_Scroll
14:11:50.394	-0.67279124	3.4860642	8.897125	-0.036265846	0.024225695	-0.009441533	-0.4918379	3.7238002	9.058795	Sitting_Scroll
14:11:50.416	-0.67279124	3.4860642	8.897125	-0.036265846	0.024225695	-0.009441533	-0.4918379	3.7238002	9.058795	Sitting_Scroll
14:11:50.437	-0.67279124	3.4860642	8.897125	-0.036265846	0.024225695	-0.009441533	-0.4918379	3.7238002	9.058795	Sitting_Scroll
14:11:50.459	-0.67279124	3.4860642	8.897125	-0.036265846	0.024225695	-0.009441533	-0.4918379	3.7238002	9.058795	Sitting_Scroll
14:11:50.481	-0.67279124	3.4860642	8.897125	-0.036265846	0.024225695	-0.009441533	-0.4918379	3.7238002	9.058795	Sitting_Scroll
14:11:50.503	-0.50758624	3.5866237	8.6984005	-0.036265846	0.024225695	-0.009441533	-0.4918379	3.7238002	9.058795	Sitting_Scroll
14:11:50.525	-0.50758624	3.5866237	8.6984005	0.019322889	-0.008150164	-0.020437106	-0.5013727	3.7073421	9.0650215	Sitting_Scroll
14:11:50.547	-0.50758624	3.5866237	8.6984005	0.019322889	-0.008150164	-0.020437106	-0.5013727	3.7073421	9.0650215	Sitting_Scroll
14:11:50.569	-0.50758624	3.5866237	8.6984005	0.019322889	-0.008150164	-0.020437106	-0.5013727	3.7073421	9.0650215	Sitting_Scroll
14:11:50.590	-0.50758624	3.5866237	8.6984005	0.019322889	-0.008150164	-0.020437106	-0.5013727	3.7073421	9.0650215	Sitting_Scroll
14:11:50.612	-0.50758624	3.5866237	8.6984005	0.019322889	-0.008150164	-0.020437106	-0.5013727	3.7073421	9.0650215	Sitting_Scroll
14:11:50.633	-0.50758624	3.5866237	8.6984005	0.019322889	-0.008150164	-0.020437106	-0.5013727	3.7073421	9.0650215	Sitting_Scroll
14:11:50.654	-0.50758624	3.5866237	8.6984005	0.019322889	-0.008150164	-0.020437106	-0.5013727	3.7073421	9.0650215	Sitting_Scroll
14:11:50.675	-0.50758624	3.5866237	8.6984005	0.019322889	-0.008150164	-0.020437106	-0.5013727	3.7073421	9.0650215	Sitting_Scroll
14:11:50.698	-0.54350036	3.634509	8.959376	0.024820676	0.013840985	0.030264707	-0.5178934	3.6991448	9.067441	Sitting_Scroll
14:11:50.719	-0.54350036	3.634509	8.959376	0.024820676	0.013840985	0.030264707	-0.5178934	3.6991448	9.067441	Sitting_Scroll
14:11:50.740	-0.54350036	3.634509	8.959376	0.024820676	0.013840985	0.030264707	-0.5178934	3.6991448	9.067441	Sitting_Scroll
14:11:50.761	-0.54350036	3.634509	8.959376	0.024820676	0.013840985	0.030264707	-0.5178934	3.6991448	9.067441	Sitting_Scroll
14:11:50.797	-0.54350036	3.634509	8.959376	0.024820676	0.013840985	0.030264707	-0.5178934	3.6991448	9.067441	Sitting_Scroll
14:11:50.832	-0.54350036	3.634509	8.959376	0.024820676	0.013840985	0.030264707	-0.5178934	3.6991448	9.067441	Sitting_Scroll
14:11:50.864	-0.54350036	3.634509	8.959376	0.024820676	0.013840985	0.030264707	-0.5178934	3.6991448	9.067441	Sitting_Scroll
14:11:50.898	-0.37350687	3.6129606	8.887548	0.010159912	0.012619254	0.0498124	-0.5320428	3.6852624	9.072274	Sitting_Scroll
14:11:50.932	-0.37350687	3.6129606	8.887548	0.010159912	0.012619254	0.0498124	-0.5320428	3.6852624	9.072274	Sitting_Scroll
14:11:50.965	-0.37350687	3.6129606	8.887548	0.010159912	0.012619254	0.0498124	-0.5320428	3.6852624	9.072274	Sitting_Scroll
14:11:50.986	-0.37350687	3.6129606	8.887548	0.010159912	0.012619254	0.0498124	-0.5320428	3.6852624	9.072274	Sitting_Scroll
14:11:51.015	-0.37350687	3.6129606	8.887548	0.010159912	0.012619254	0.0498124	-0.5320428	3.6852624	9.072274	Sitting_Scroll
14:11:51.048	-0.37350687	3.6129606	8.887548	0.010159912	0.012619254	0.0498124	-0.5320428	3.6852624	9.072274	Sitting_Scroll
14:11:51.069	-0.37350687	3.6129606	8.887548	0.003440393	0.019338772	0.014993076	-0.533547	3.6874173	9.07131	Sitting_Scroll
14:11:51.098	-0.3423813	3.5962007	8.741497	0.003440393	0.019338772	0.014993076	-0.533547	3.6874173	9.07131	Sitting_Scroll
14:11:51.119	-0.3423813	3.5962007	8.741497	0.003440393	0.019338772	0.014993076	-0.533547	3.6874173	9.07131	Sitting_Scroll
14:11:51.139	-0.3423813	3.5962007	8.741497	0.003440393	0.019338772	0.014993076	-0.533547	3.6874173	9.07131	Sitting_Scroll
14:11:51.159	-0.3423813	3.5962007	8.741497	0.003440393	0.019338772	0.014993076	-0.533547	3.6874173	9.07131	Sitting_Scroll
14:11:51.180	-0.3423813	3.5962007	8.741497	0.003440393	0.019338772	0.014993076	-0.533547	3.6874173	9.07131	Sitting_Scroll
14:11:51.201	-0.3423813	3.5962007	8.741497	0.003440393	0.019338772	0.014993076	-0.533547	3.6874173	9.07131	Sitting_Scroll
14:11:51.222	-0.3423813	3.5962007	8.741497	0.003440393	0.019338772	0.014993076	-0.533547	3.6874173	9.07131	Sitting_Scroll
14:11:51.243	-0.3423813	3.5962007	8.741497	-0.0564244	-0.016702278	0.038205955	-0.5640992	3.701383	9.06377	Sitting_Scroll
14:11:51.264	-0.3423813	3.5962007	8.741497	-0.0564244	-0.016702278	0.038205955	-0.5640992	3.701383	9.06377	Sitting_Scroll
14:11:51.284	-0.3423813	3.5962007	8.741497	-0.0564244	-0.016702278	0.038205955	-0.5640992	3.701383	9.06377	Sitting_Scroll
14:11:51.305	-0.6656084	3.5267668	8.954588	-0.0564244	-0.016702278	0.038205955	-0.5640992	3.701383	9.06377	Sitting_Scroll
14:11:51.326	-0.6656084	3.5267668	8.954588	-0.0564244	-0.016702278	0.038205955	-0.5640992	3.701383	9.06377	Sitting_Scroll
14:11:51.347	-0.6656084	3.5267668	8.954588	-0.0564244	-0.016702278	0.038205955	-0.5640992	3.701383	9.06377	Sitting_Scroll
14:11:51.367	-0.6656084	3.5267668	8.954588	-0.0564244	-0.016702278	0.038205955	-0.5640992	3.701383	9.06377	Sitting_Scroll
14:11:51.391	-0.6656084	3.5267668	8.954588	-0.0564244	-0.016702278	0.038205955	-0.5640992	3.701383	9.06377	Sitting_Scroll
14:11:51.412	-0.6656084	3.5267668	8.954588	-0.0564244	-0.016702278	0.038205955	-0.5640992	3.701383	9.06377	Sitting_Scroll
14:11:51.434	-0.6656084	3.5267668	8.954588	-0.040541906	-0.0057067033	-0.006387207	-0.54907006	3.6911056	9.068883	Sitting_Scroll
14:11:51.456	-0.6656084	3.5267668	8.954588	-0.040541906	-0.0057067033	-0.006387207	-0.54907006	3.6911056	9.068883	Sitting_Scroll
14:11:51.477	-0.6656084	3.5267668	8.954588	-0.040541906	-0.0057067033	-0.006387207	-0.54907006	3.6911056	9.068883	Sitting_Scroll
14:11:51.498	-0.5506832	3.615355	8.55235	-0.040541906	-0.0057067033	-0.006387207	-0.54907006	3.6911056	9.068883	Sitting_Scroll
14:11:51.520	-0.5506832	3.615355	8.55235	-0.040541906	-0.0057067033	-0.006387207	-0.54907006	3.6911056	9.068883	Sitting_Scroll
14:11:51.542	-0.5506832	3.615355	8.55235	-0.040541906	-0.0057067033	-0.006387207	-0.54907006	3.6911056	9.068883	Sitting_Scroll
14:11:51.564	-0.5506832	3.615355	8.55235	-0.040541906	-0.0057067033	-0.006387207	-0.54907006	3.6911056	9.068883	Sitting_Scroll
14:11:51.585	-0.5506832	3.615355	8.55235	-0.040541906	-0.0057067033	-0.006387207	-0.54907006	3.6911056	9.068883	Sitting_Scroll
14:11:51.606	-0.5506832	3.615355	8.55235	0.005883854	-0.0020415115	0.0009431759	-0.55717605	3.658206	9.08171	Sitting_Scroll
14:11:51.628	-0.5506832	3.615355	8.55235	0.005883854	-0.0020415115	0.0009431759	-0.55717605	3.658206	9.08171	Sitting_Scroll
14:11:51.654	-0.5506832	3.615355	8.55235	0.005883854	-0.0020415115	0.0009431759	-0.55717605	3.658206	9.08171	Sitting_Scroll
14:11:51.684	-0.5506832	3.615355	8.55235	0.005883854	-0.0020415115	0.0009431759	-0.55717605	3.658206	9.08171	Sitting_Scroll
14:11:51.717	-0.86193895	3.4621215	8.978531	0.005883854	-0.0020415115	0.0009431759	-0.55717605	3.658206	9.08171	Sitting_Scroll
14:11:51.751	-0.86193895	3.4621215	8.978531	0.005883854	-0.0020415115	0.0009431759	-0.55717605	3.658206	9.08171	Sitting_Scroll
14:11:51.784	-0.86193895	3.4621215	8.978531	-0.025881138	0.0016236799	0.021101728	-0.5419527	3.6550272	9.083911	Sitting_Scroll
14:11:51.817	-0.86193895	3.4621215	8.978531	-0.025881138	0.0016236799	0.021101728	-0.5419527	3.6550272	9.083911	Sitting_Scroll
14:11:51.851	-0.86193895	3.4621215	8.978531	-0.025881138	0.0016236799	0.021101728	-0.5419527	3.6550272	9.083911	Sitting_Scroll
14:11:51.885	-0.6057515	3.5435266	9.019233	-0.025881138	0.0016236799	0.021101728	-0.5419527	3.6550272	9.083911	Sitting_Scroll
14:11:51.919	-0.6057515	3.5435266	9.019233	-0.025881138	0.0016236799	0.021101728	-0.5419527	3.6550272	9.083911	Sitting_Scroll
14:11:51.952	-0.6057515	3.5435266	9.019233	-0.025881138	0.0016236799	0.021101728	-0.5419527	3.6550272	9.083911	Sitting_Scroll
14:11:51.985	-0.6057515	3.5435266	9.019233	-0.006944316	0.005899736	-0.011274129	-0.52599496	3.6611574	9.08238	Sitting_Scroll
14:11:52.018	-0.6057515	3.5435266	9.019233	-0.006944316	0.005899736	-0.011274129	-0.52599496	3.6611574	9.08238	Sitting_Scroll
14:11:52.052	-0.6057515	3.5435266	9.019233	-0.006944316	0.005899736	-0.011274129	-0.52599496	3.6611574	9.08238	Sitting_Scroll
14:11:52.086	-0.5602603	3.581835	8.9498	-0.006944316	0.005899736	-0.011274129	-0.52599496	3.6611574	9.08238	Sitting_Scroll
14:11:52.119	-0.5602603	3.581835	8.9498	-0.006944316	0.005899736	-0.011274129	-0.52599496	3.6611574	9.08238	Sitting_Scroll
14:11:52.152	-0.5602603	3.581835	8.9498	-0.006944316	-0.016702278	0.014993076	-0.51375306	3.6597018	9.083668	Sitting_Scroll
14:11:52.186	-0.5602603	3.581835	8.9498	-0.006944316	-0.016702278	0.014993076	-0.51375306	3.6597018	9.083668	Sitting_Scroll
14:11:52.220	-0.5602603	3.581835	8.9498	-0.006944316	-0.016702278	0.014993076	-0.51375306	3.6597018	9.083668	Sitting_Scroll
14:11:52.253	-0.5602603	3.581835	8.9498	-0.006944316	-0.016702278	0.014993076	-0.51375306	3.6597018	9.083668	Sitting_Scroll
14:11:52.286	-0.5770202	3.6081722	8.8085375	-0.006944316	-0.016702278	0.014993076	-0.51375306	3.6597018	9.083668	Sitting_Scroll
14:11:52.320	-0.5770202	3.6081722	8.8085375	0.028485868	-0.010593625	0.044314608	-0.4906253	3.6660876	9.082371	Sitting_Scroll
14:11:52.341	-0.5770202	3.6081722	8.8085375	0.028485868	-0.010593625	0.044314608	-0.4906253	3.6660876	9.082371	Sitting_Scroll
14:11:52.371	-0.5770202	3.6081722	8.8085375	0.028485868	-0.010593625	0.044314608	-0.4906253	3.6660876	9.082371	Sitting_Scroll
14:11:52.404	-0.5770202	3.6081722	8.8085375	0.028485868	-0.010593625	0.044314608	-0.4906253	3.6660876	9.082371	Sitting_Scroll
14:11:52.425	-0.5770202	3.6081722	8.8085375	0.028485868	-0.010593625	0.044314608	-0.4906253	3.6660876	9.082371	Sitting_Scroll
14:11:52.446	-0.5770202	3.6081722	8.8085375	0.028485868	-0.010593625	0.044314608	-0.4906253	3.6660876	9.082371	Sitting_Scroll
14:11:52.472	-0.5770202	3.6081722	8.8085375	0.028485868	-0.010593625	0.044314608	-0.4906253	3.6660876	9.082371	Sitting_Scroll
14:11:52.493	-0.5243462	3.5363438	8.892337	0.028485868	-0.010593625	0.044314608	-0.4906253	3.6660876	9.082371	Sitting_Scroll
14:11:52.514	-0.5243462	3.5363438	8.892337	0.002829528	0.0034562754	0.03148644	-0.45098945	3.6644652	9.08508	Sitting_Scroll
14:11:52.536	-0.5243462	3.5363438	8.892337	0.002829528	0.0034562754	0.03148644	-0.45098945	3.6644652	9.08508	Sitting_Scroll
14:11:52.559	-0.5243462	3.5363438	8.892337	0.002829528	0.0034562754	0.03148644	-0.45098945	3.6644652	9.08508	Sitting_Scroll
14:11:52.581	-0.5243462	3.5363438	8.892337	0.002829528	0.0034562754	0.03148644	-0.45098945	3.6644652	9.08508	Sitting_Scroll
14:11:52.604	-0.5243462	3.5363438	8.892337	0.002829528	0.0034562754	0.03148644	-0.45098945	3.6644652	9.08508	Sitting_Scroll
14:11:52.626	-0.5243462	3.5363438	8.892337	0.002829528	0.0034562754	0.03148644	-0.45098945	3.6644652	9.08508	Sitting_Scroll
14:11:52.650	-0.5243462	3.5363438	8.892337	0.002829528	0.0034562754	0.03148644	-0.45098945	3.6644652	9.08508	Sitting_Scroll
14:11:52.672	-0.5243462	3.5363438	8.892337	0.002829528	0.0034562754	0.03148644	-0.45098945	3.6644652	9.08508	Sitting_Scroll
14:11:52.695	-0.600963	3.529161	9.100638	-0.030768061	-0.02036747	0.026599515	-0.4330614	3.6894958	9.075817	Sitting_Scroll
14:11:52.718	-0.600963	3.529161	9.100638	-0.030768061	-0.02036747	0.026599515	-0.4330614	3.6894958	9.075817	Sitting_Scroll
14:11:52.741	-0.600963	3.529161	9.100638	-0.030768061	-0.02036747	0.026599515	-0.4330614	3.6894958	9.075817	Sitting_Scroll
14:11:52.764	-0.600963	3.529161	9.100638	-0.030768061	-0.02036747	0.026599515	-0.4330614	3.6894958	9.075817	Sitting_Scroll
14:11:52.787	-0.600963	3.529161	9.100638	-0.030768061	-0.02036747	0.026599515	-0.4330614	3.6894958	9.075817	Sitting_Scroll
14:11:52.810	-0.600963	3.529161	9.100638	-0.030768061	-0.02036747	0.026599515	-0.4330614	3.6894958	9.075817	Sitting_Scroll
14:11:52.833	-0.600963	3.529161	9.100638	-0.030768061	-0.02036747	0.026599515	-0.4330614	3.6894958	9.075817	Sitting_Scroll
14:11:52.857	-0.600963	3.529161	9.100638	-0.030768061	-0.02036747	0.026599515	-0.4330614	3.6894958	9.075817	Sitting_Scroll
14:11:52.881	-0.600963	3.529161	9.100638	0.016268563	-0.002652377	0.014993076	-0.4097601	3.6972733	9.073734	Sitting_Scroll
14:11:52.904	-0.38068968	3.5435266	8.947405	0.016268563	-0.002652377	0.014993076	-0.4097601	3.6972733	9.073734	Sitting_Scroll
14:11:52.943	-0.38068968	3.5435266	8.947405	0.016268563	-0.002652377	0.014993076	-0.4097601	3.6972733	9.073734	Sitting_Scroll
14:11:52.976	-0.38068968	3.5435266	8.947405	0.016268563	-0.002652377	0.014993076	-0.4097601	3.6972733	9.073734	Sitting_Scroll
14:11:53.009	-0.38068968	3.5435266	8.947405	0.016268563	-0.002652377	0.014993076	-0.4097601	3.6972733	9.073734	Sitting_Scroll
14:11:53.044	-0.38068968	3.5435266	8.947405	-0.0057225856	0.0040671406	-0.045482583	-0.40481853	3.7302651	9.060442	Sitting_Scroll
14:11:53.076	-0.38068968	3.5435266	8.947405	-0.0057225856	0.0040671406	-0.045482583	-0.40481853	3.7302651	9.060442	Sitting_Scroll
14:11:53.110	-0.43815228	3.519584	8.9186735	-0.0057225856	0.0040671406	-0.045482583	-0.40481853	3.7302651	9.060442	Sitting_Scroll
14:11:53.143	-0.43815228	3.519584	8.9186735	-0.0057225856	0.0040671406	-0.045482583	-0.40481853	3.7302651	9.060442	Sitting_Scroll
14:11:53.177	-0.43815228	3.519584	8.9186735	-0.0057225856	0.0040671406	-0.045482583	-0.40481853	3.7302651	9.060442	Sitting_Scroll
14:11:53.200	-0.43815228	3.519584	8.9186735	-0.0057225856	0.0040671406	-0.045482583	-0.40481853	3.7302651	9.060442	Sitting_Scroll
14:11:53.220	-0.43815228	3.519584	8.9186735	0.040092308	-0.041747753	-0.009441533	-0.42909965	3.7287138	9.059963	Sitting_Scroll
14:11:53.241	-0.43815228	3.519584	8.9186735	0.040092308	-0.041747753	-0.009441533	-0.42909965	3.7287138	9.059963	Sitting_Scroll
14:11:53.261	-0.43815228	3.519584	8.9186735	0.040092308	-0.041747753	-0.009441533	-0.42909965	3.7287138	9.059963	Sitting_Scroll
14:11:53.282	-0.43815228	3.519584	8.9186735	0.040092308	-0.041747753	-0.009441533	-0.42909965	3.7287138	9.059963	Sitting_Scroll
14:11:53.303	-0.48843205	3.5770466	8.889942	0.040092308	-0.041747753	-0.009441533	-0.42909965	3.7287138	9.059963	Sitting_Scroll
14:11:53.325	-0.48843205	3.5770466	8.889942	0.040092308	-0.041747753	-0.009441533	-0.42909965	3.7287138	9.059963	Sitting_Scroll
14:11:53.347	-0.48843205	3.5770466	8.889942	0.040092308	-0.041747753	-0.009441533	-0.42909965	3.7287138	9.059963	Sitting_Scroll
14:11:53.368	-0.48843205	3.5770466	8.889942	0.040092308	-0.041747753	-0.009441533	-0.42909965	3.7287138	9.059963	Sitting_Scroll
14:11:53.390	-0.48843205	3.5770466	8.889942	0.040092308	-0.041747753	-0.009441533	-0.42909965	3.7287138	9.059963	Sitting_Scroll
14:11:53.412	-0.48843205	3.5770466	8.889942	-0.01671816	0.0120083885	-0.011884995	-0.42582998	3.700483	9.071686	Sitting_Scroll
14:11:53.434	-0.48843205	3.5770466	8.889942	-0.01671816	0.0120083885	-0.011884995	-0.42582998	3.700483	9.071686	Sitting_Scroll
14:11:53.455	-0.48843205	3.5770466	8.889942	-0.01671816	0.0120083885	-0.011884995	-0.42582998	3.700483	9.071686	Sitting_Scroll
14:11:53.476	-0.48843205	3.5770466	8.889942	-0.01671816	0.0120083885	-0.011884995	-0.42582998	3.700483	9.071686	Sitting_Scroll
14:11:53.498	-0.3040729	3.6033835	8.834874	-0.01671816	0.0120083885	-0.011884995	-0.42582998	3.700483	9.071686	Sitting_Scroll
14:11:53.520	-0.3040729	3.6033835	8.834874	-0.01671816	0.0120083885	-0.011884995	-0.42582998	3.700483	9.071686	Sitting_Scroll
14:11:53.543	-0.3040729	3.6033835	8.834874	-0.01671816	0.0120083885	-0.011884995	-0.42582998	3.700483	9.071686	Sitting_Scroll
14:11:53.566	-0.3040729	3.6033835	8.834874	-0.01671816	0.0120083885	-0.011884995	-0.42582998	3.700483	9.071686	Sitting_Scroll
14:11:53.587	-0.3040729	3.6033835	8.834874	0.013825102	-0.012426221	0.0058300975	-0.4541867	3.6314518	9.098166	Sitting_Scroll
14:11:53.610	-0.3040729	3.6033835	8.834874	0.013825102	-0.012426221	0.0058300975	-0.4541867	3.6314518	9.098166	Sitting_Scroll
14:11:53.632	-0.3040729	3.6033835	8.834874	0.013825102	-0.012426221	0.0058300975	-0.4541867	3.6314518	9.098166	Sitting_Scroll
14:11:53.653	-0.3040729	3.6033835	8.834874	0.013825102	-0.012426221	0.0058300975	-0.4541867	3.6314518	9.098166	Sitting_Scroll
14:11:53.677	-0.3040729	3.6033835	8.834874	0.013825102	-0.012426221	0.0058300975	-0.4541867	3.6314518	9.098166	Sitting_Scroll
14:11:53.699	-0.54350036	3.440573	8.825297	0.013825102	-0.012426221	0.0058300975	-0.4541867	3.6314518	9.098166	Sitting_Scroll
14:11:53.720	-0.54350036	3.440573	8.825297	0.013825102	-0.012426221	0.0058300975	-0.4541867	3.6314518	9.098166	Sitting_Scroll
14:11:53.741	-0.54350036	3.440573	8.825297	0.013825102	-0.012426221	0.0058300975	-0.4541867	3.6314518	9.098166	Sitting_Scroll
14:11:53.762	-0.54350036	3.440573	8.825297	-0.031378925	0.0346104	-0.0027220156	-0.4691304	3.6108508	9.105605	Sitting_Scroll
14:11:53.783	-0.54350036	3.440573	8.825297	-0.031378925	0.0346104	-0.0027220156	-0.4691304	3.6108508	9.105605	Sitting_Scroll
14:11:53.805	-0.54350036	3.440573	8.825297	-0.031378925	0.0346104	-0.0027220156	-0.4691304	3.6108508	9.105605	Sitting_Scroll
14:11:53.827	-0.54350036	3.440573	8.825297	-0.031378925	0.0346104	-0.0027220156	-0.4691304	3.6108508	9.105605	Sitting_Scroll
14:11:53.849	-0.54350036	3.440573	8.825297	-0.031378925	0.0346104	-0.0027220156	-0.4691304	3.6108508	9.105605	Sitting_Scroll
14:11:53.870	-0.54350036	3.440573	8.825297	-0.031378925	0.0346104	-0.0027220156	-0.4691304	3.6108508	9.105605	Sitting_Scroll
14:11:53.892	-0.49082634	3.4716985	8.925857	-0.031378925	0.0346104	-0.0027220156	-0.4691304	3.6108508	9.105605	Sitting_Scroll
14:11:53.913	-0.49082634	3.4716985	8.925857	-0.031378925	0.0346104	-0.0027220156	-0.4691304	3.6108508	9.105605	Sitting_Scroll
14:11:53.935	-0.49082634	3.4716985	8.925857	-0.025270274	-0.006928433	-0.004554611	-0.4691304	3.6108508	9.105605	Sitting_Scroll
14:11:53.956	-0.49082634	3.4716985	8.925857	-0.025270274	-0.006928433	-0.004554611	-0.5021303	3.580237	9.115927	Sitting_Scroll
14:11:53.978	-0.49082634	3.4716985	8.925857	-0.025270274	-0.006928433	-0.004554611	-0.5021303	3.580237	9.115927	Sitting_Scroll
14:11:53.999	-0.49082634	3.4716985	8.925857	-0.025270274	-0.006928433	-0.004554611	-0.5021303	3.580237	9.115927	Sitting_Scroll
14:11:54.021	-0.49082634	3.4716985	8.925857	-0.025270274	-0.006928433	-0.004554611	-0.5021303	3.580237	9.115927	Sitting_Scroll
14:11:54.041	-0.49082634	3.4716985	8.925857	-0.025270274	-0.006928433	-0.004554611	-0.5021303	3.580237	9.115927	Sitting_Scroll
14:11:54.066	-0.49082634	3.4716985	8.925857	-0.025270274	-0.006928433	-0.004554611	-0.5021303	3.580237	9.115927	Sitting_Scroll
14:11:54.087	-0.5458947	3.4477558	8.875577	-0.025270274	-0.006928433	-0.004554611	-0.5021303	3.580237	9.115927	Sitting_Scroll
14:11:54.108	-0.5458947	3.4477558	8.875577	-0.025270274	-0.006928433	-0.004554611	-0.5021303	3.580237	9.115927	Sitting_Scroll
14:11:54.129	-0.5458947	3.4477558	8.875577	0.004051258	0.01323012	0.008884424	-0.52731633	3.5600429	9.122413	Sitting_Scroll
14:11:54.150	-0.5458947	3.4477558	8.875577	0.004051258	0.01323012	0.008884424	-0.52731633	3.5600429	9.122413	Sitting_Scroll
14:11:54.172	-0.5458947	3.4477558	8.875577	0.004051258	0.01323012	0.008884424	-0.52731633	3.5600429	9.122413	Sitting_Scroll
14:11:54.195	-0.5458947	3.4477558	8.875577	0.004051258	0.01323012	0.008884424	-0.52731633	3.5600429	9.122413	Sitting_Scroll
14:11:54.215	-0.5458947	3.4477558	8.875577	0.004051258	0.01323012	0.008884424	-0.52731633	3.5600429	9.122413	Sitting_Scroll
14:11:54.237	-0.5458947	3.4477558	8.875577	0.004051258	0.01323012	0.008884424	-0.52731633	3.5600429	9.122413	Sitting_Scroll
14:11:54.258	-0.5458947	3.4477558	8.875577	0.004051258	0.01323012	0.008884424	-0.52731633	3.5600429	9.122413	Sitting_Scroll
14:11:54.279	-0.5458947	3.4477558	8.875577	0.004051258	0.01323012	0.008884424	-0.52731633	3.5600429	9.122413	Sitting_Scroll
14:11:54.300	-0.68236834	3.3256476	9.055147	-0.049704883	0.030945212	0.003997502	-0.52928466	3.6264389	9.0961075	Sitting_Scroll
14:11:54.321	-0.68236834	3.3256476	9.055147	-0.049704883	0.030945212	0.003997502	-0.52928466	3.6264389	9.0961075	Sitting_Scroll
14:11:54.343	-0.68236834	3.3256476	9.055147	-0.049704883	0.030945212	0.003997502	-0.52928466	3.6264389	9.0961075	Sitting_Scroll
14:11:54.365	-0.68236834	3.3256476	9.055147	-0.049704883	0.030945212	0.003997502	-0.52928466	3.6264389	9.0961075	Sitting_Scroll
14:11:54.387	-0.68236834	3.3256476	9.055147	-0.049704883	0.030945212	0.003997502	-0.52928466	3.6264389	9.0961075	Sitting_Scroll
14:11:54.408	-0.68236834	3.3256476	9.055147	-0.049704883	0.030945212	0.003997502	-0.52928466	3.6264389	9.0961075	Sitting_Scroll
14:11:54.430	-0.68236834	3.3256476	9.055147	-0.049704883	0.030945212	0.003997502	-0.52928466	3.6264389	9.0961075	Sitting_Scroll
14:11:54.451	-0.68236834	3.3256476	9.055147	-0.049704883	0.030945212	0.003997502	-0.52928466	3.6264389	9.0961075	Sitting_Scroll
14:11:54.472	-0.68236834	3.3256476	9.055147	-0.049704883	0.030945212	0.003997502	-0.52928466	3.6264389	9.0961075	Sitting_Scroll
14:11:54.493	-0.5650489	3.5315554	8.921068	0.033983655	-0.0032632423	0.010106155	-0.5552571	3.6268198	9.094407	Sitting_Scroll
14:11:54.513	-0.5650489	3.5315554	8.921068	0.033983655	-0.0032632423	0.010106155	-0.5552571	3.6268198	9.094407	Sitting_Scroll
14:11:54.534	-0.5650489	3.5315554	8.921068	0.033983655	-0.0032632423	0.010106155	-0.5552571	3.6268198	9.094407	Sitting_Scroll
14:11:54.556	-0.5650489	3.5315554	8.921068	0.033983655	-0.0032632423	0.010106155	-0.5552571	3.6268198	9.094407	Sitting_Scroll
14:11:54.577	-0.5650489	3.5315554	8.921068	0.033983655	-0.0032632423	0.010106155	-0.5552571	3.6268198	9.094407	Sitting_Scroll
14:11:54.599	-0.5650489	3.5315554	8.921068	0.033983655	-0.0032632423	0.010106155	-0.5552571	3.6268198	9.094407	Sitting_Scroll
14:11:54.620	-0.5650489	3.5315554	8.921068	0.033983655	-0.0032632423	0.010106155	-0.5552571	3.6268198	9.094407	Sitting_Scroll
14:11:54.641	-0.5650489	3.5315554	8.921068	0.033983655	-0.0032632423	0.010106155	-0.5552571	3.6268198	9.094407	Sitting_Scroll
14:11:54.664	-0.5650489	3.5315554	8.921068	0.013825102	0.021782232	-0.003943746	-0.5678375	3.746404	9.04502	Sitting_Scroll
14:11:54.686	-0.5650489	3.5315554	8.921068	0.013825102	0.021782232	-0.003943746	-0.5678375	3.746404	9.04502	Sitting_Scroll
14:11:54.708	-0.51955765	3.5746522	8.8636055	0.013825102	0.021782232	-0.003943746	-0.5678375	3.746404	9.04502	Sitting_Scroll
14:11:54.731	-0.51955765	3.5746522	8.8636055	0.013825102	0.021782232	-0.003943746	-0.5678375	3.746404	9.04502	Sitting_Scroll
14:11:54.753	-0.51955765	3.5746522	8.8636055	0.013825102	0.021782232	-0.003943746	-0.5678375	3.746404	9.04502	Sitting_Scroll
14:11:54.774	-0.51955765	3.5746522	8.8636055	0.013825102	0.021782232	-0.003943746	-0.5678375	3.746404	9.04502	Sitting_Scroll
14:11:54.795	-0.51955765	3.5746522	8.8636055	0.013825102	0.021782232	-0.003943746	-0.5678375	3.746404	9.04502	Sitting_Scroll
14:11:54.815	-0.51955765	3.5746522	8.8636055	0.013825102	0.021782232	-0.003943746	-0.5678375	3.746404	9.04502	Sitting_Scroll
14:11:54.837	-0.51955765	3.5746522	8.8636055	-0.01793989	0.02728002	0.025988651	-0.6228434	3.8098056	9.014866	Sitting_Scroll
14:11:54.858	-0.51955765	3.5746522	8.8636055	-0.01793989	0.02728002	0.025988651	-0.6228434	3.8098056	9.014866	Sitting_Scroll
14:11:54.881	-0.51955765	3.5746522	8.8636055	-0.01793989	0.02728002	0.025988651	-0.6228434	3.8098056	9.014866	Sitting_Scroll
14:11:54.904	-0.67757976	3.5387383	8.942616	-0.01793989	0.02728002	0.025988651	-0.6228434	3.8098056	9.014866	Sitting_Scroll
14:11:54.925	-0.67757976	3.5387383	8.942616	-0.01793989	0.02728002	0.025988651	-0.6228434	3.8098056	9.014866	Sitting_Scroll
14:11:54.947	-0.67757976	3.5387383	8.942616	-0.01793989	0.02728002	0.025988651	-0.6228434	3.8098056	9.014866	Sitting_Scroll
14:11:54.968	-0.67757976	3.5387383	8.942616	-0.01793989	0.02728002	0.025988651	-0.6228434	3.8098056	9.014866	Sitting_Scroll
14:11:54.990	-0.67757976	3.5387383	8.942616	-0.01793989	0.02728002	0.025988651	-0.6228434	3.8098056	9.014866	Sitting_Scroll
14:11:55.010	-0.67757976	3.5387383	8.942616	-0.01793989	0.02728002	0.025988651	-0.6228434	3.8098056	9.014866	Sitting_Scroll
14:11:55.032	-0.67757976	3.5387383	8.942616	-0.0057225856	0.01567358	-0.005776342	-0.6164096	3.8832505	8.983917	Sitting_Scroll
14:11:55.053	-0.67757976	3.5387383	8.942616	-0.0057225856	0.01567358	-0.005776342	-0.6164096	3.8832505	8.983917	Sitting_Scroll
14:11:55.073	-0.67757976	3.5387383	8.942616	-0.0057225856	0.01567358	-0.005776342	-0.6164096	3.8832505	8.983917	Sitting_Scroll
14:11:55.095	-0.45251793	3.8140798	8.260248	-0.0057225856	0.01567358	-0.005776342	-0.6164096	3.8832505	8.983917	Sitting_Scroll
14:11:55.117	-0.45251793	3.8140798	8.260248	-0.0057225856	0.01567358	-0.005776342	-0.6164096	3.8832505	8.983917	Sitting_Scroll
14:11:55.140	-0.45251793	3.8140798	8.260248	-0.0057225856	0.01567358	-0.005776342	-0.6164096	3.8832505	8.983917	Sitting_Scroll
14:11:55.161	-0.45251793	3.8140798	8.260248	-0.0057225856	0.01567358	-0.005776342	-0.6164096	3.8832505	8.983917	Sitting_Scroll
14:11:55.183	-0.45251793	3.8140798	8.260248	-0.0057225856	0.01567358	-0.005776342	-0.6164096	3.8832505	8.983917	Sitting_Scroll
14:11:55.204	-0.45251793	3.8140798	8.260248	-0.1621041	0.027890887	0.026599515	-0.65665454	3.803791	9.015007	Sitting_Scroll
14:11:55.226	-0.45251793	3.8140798	8.260248	-0.1621041	0.027890887	0.026599515	-0.65665454	3.803791	9.015007	Sitting_Scroll
14:11:55.247	-0.45251793	3.8140798	8.260248	-0.1621041	0.027890887	0.026599515	-0.65665454	3.803791	9.015007	Sitting_Scroll
14:11:55.267	-0.45251793	3.8140798	8.260248	-0.1621041	0.027890887	0.026599515	-0.65665454	3.803791	9.015007	Sitting_Scroll
14:11:55.289	-0.57223165	3.8523881	8.777411	-0.1621041	0.027890887	0.026599515	-0.65665454	3.803791	9.015007	Sitting_Scroll
14:11:55.310	-0.57223165	3.8523881	8.777411	-0.1621041	0.027890887	0.026599515	-0.65665454	3.803791	9.015007	Sitting_Scroll
14:11:55.333	-0.57223165	3.8523881	8.777411	-0.1621041	0.027890887	0.026599515	-0.65665454	3.803791	9.015007	Sitting_Scroll
14:11:55.355	-0.57223165	3.8523881	8.777411	-0.1621041	0.027890887	0.026599515	-0.65665454	3.803791	9.015007	Sitting_Scroll
14:11:55.376	-0.57223165	3.8523881	8.777411	0.023598945	0.01445185	-0.016771916	-0.6609011	3.7789147	9.025153	Sitting_Scroll
14:11:55.398	-0.57223165	3.8523881	8.777411	0.023598945	0.01445185	-0.016771916	-0.6609011	3.7789147	9.025153	Sitting_Scroll
14:11:55.419	-0.57223165	3.8523881	8.777411	0.023598945	0.01445185	-0.016771916	-0.6609011	3.7789147	9.025153	Sitting_Scroll
14:11:55.441	-0.57223165	3.8523881	8.777411	0.023598945	0.01445185	-0.016771916	-0.6609011	3.7789147	9.025153	Sitting_Scroll
14:11:55.463	-0.57223165	3.8523881	8.777411	0.023598945	0.01445185	-0.016771916	-0.6609011	3.7789147	9.025153	Sitting_Scroll
14:11:55.484	-0.5961744	3.7087317	8.945011	0.023598945	0.01445185	-0.016771916	-0.6609011	3.7789147	9.025153	Sitting_Scroll
14:11:55.505	-0.5961744	3.7087317	8.945011	0.023598945	0.01445185	-0.016771916	-0.6609011	3.7789147	9.025153	Sitting_Scroll
14:11:55.527	-0.5961744	3.7087317	8.945011	0.023598945	0.01445185	-0.016771916	-0.6609011	3.7789147	9.025153	Sitting_Scroll
14:11:55.549	-0.5961744	3.7087317	8.945011	0.023598945	0.01445185	-0.016771916	-0.6609011	3.7789147	9.025153	Sitting_Scroll
14:11:55.571	-0.5961744	3.7087317	8.945011	-0.04665056	0.01445185	0.035762493	-0.6560009	3.7858753	9.022593	Sitting_Scroll
14:11:55.592	-0.5961744	3.7087317	8.945011	-0.04665056	0.01445185	0.035762493	-0.6560009	3.7858753	9.022593	Sitting_Scroll
14:11:55.613	-0.5961744	3.7087317	8.945011	-0.04665056	0.01445185	0.035762493	-0.6560009	3.7858753	9.022593	Sitting_Scroll
14:11:55.634	-0.5961744	3.7087317	8.945011	-0.04665056	0.01445185	0.035762493	-0.6560009	3.7858753	9.022593	Sitting_Scroll
14:11:55.656	-0.5961744	3.7087317	8.945011	-0.04665056	0.01445185	0.035762493	-0.6560009	3.7858753	9.022593	Sitting_Scroll
14:11:55.677	-0.5961744	3.7087317	8.945011	-0.04665056	0.01445185	0.035762493	-0.6560009	3.7858753	9.022593	Sitting_Scroll
14:11:55.699	-0.50998056	3.7326744	8.487704	-0.04665056	0.01445185	0.035762493	-0.6560009	3.7858753	9.022593	Sitting_Scroll
14:11:55.719	-0.50998056	3.7326744	8.487704	-0.04665056	0.01445185	0.035762493	-0.6560009	3.7858753	9.022593	Sitting_Scroll
14:11:55.741	-0.50998056	3.7326744	8.487704	-0.017329026	0.0010128145	0.0009431759	-0.657809	3.8229697	9.006805	Sitting_Scroll
14:11:55.763	-0.50998056	3.7326744	8.487704	-0.017329026	0.0010128145	0.0009431759	-0.657809	3.8229697	9.006805	Sitting_Scroll
14:11:55.785	-0.50998056	3.7326744	8.487704	-0.017329026	0.0010128145	0.0009431759	-0.657809	3.8229697	9.006805	Sitting_Scroll
14:11:55.807	-0.50998056	3.7326744	8.487704	-0.017329026	0.0010128145	0.0009431759	-0.657809	3.8229697	9.006805	Sitting_Scroll
14:11:55.828	-0.50998056	3.7326744	8.487704	-0.017329026	0.0010128145	0.0009431759	-0.657809	3.8229697	9.006805	Sitting_Scroll
14:11:55.849	-0.50998056	3.7326744	8.487704	-0.017329026	0.0010128145	0.0009431759	-0.657809	3.8229697	9.006805	Sitting_Scroll
14:11:55.870	-0.50998056	3.7326744	8.487704	-0.017329026	0.0010128145	0.0009431759	-0.657809	3.8229697	9.006805	Sitting_Scroll
14:11:55.892	-0.51955765	3.7877429	8.590658	-0.017329026	0.0010128145	0.0009431759	-0.657809	3.8229697	9.006805	Sitting_Scroll
14:11:55.912	-0.51955765	3.7877429	8.590658	-0.017329026	0.0010128145	0.0009431759	-0.657809	3.8229697	9.006805	Sitting_Scroll
14:11:55.936	-0.51955765	3.7877429	8.590658	-0.014885563	-0.0215892	0.015603942	-0.6512975	3.8525195	8.99468	Sitting_Scroll
14:11:55.958	-0.51955765	3.7877429	8.590658	-0.014885563	-0.0215892	0.015603942	-0.6512975	3.8525195	8.99468	Sitting_Scroll
14:11:55.979	-0.51955765	3.7877429	8.590658	-0.014885563	-0.0215892	0.015603942	-0.6512975	3.8525195	8.99468	Sitting_Scroll
14:11:56.003	-0.51955765	3.7877429	8.590658	-0.014885563	-0.0215892	0.015603942	-0.6512975	3.8525195	8.99468	Sitting_Scroll
14:11:56.024	-0.51955765	3.7877429	8.590658	-0.014885563	-0.0215892	0.015603942	-0.6512975	3.8525195	8.99468	Sitting_Scroll
14:11:56.046	-0.51955765	3.7877429	8.590658	-0.014885563	-0.0215892	0.015603942	-0.6512975	3.8525195	8.99468	Sitting_Scroll
14:11:56.071	-0.51955765	3.7877429	8.590658	-0.014885563	-0.0215892	0.015603942	-0.6512975	3.8525195	8.99468	Sitting_Scroll
14:11:56.093	-0.5889916	3.74704	8.528407	-0.014885563	-0.0215892	0.015603942	-0.6512975	3.8525195	8.99468	Sitting_Scroll
14:11:56.114	-0.5889916	3.74704	8.528407	0.050477017	-0.009371894	0.003997502	-0.6355663	3.8626146	8.991475	Sitting_Scroll
14:11:56.137	-0.5889916	3.74704	8.528407	0.050477017	-0.009371894	0.003997502	-0.6355663	3.8626146	8.991475	Sitting_Scroll
14:11:56.158	-0.5889916	3.74704	8.528407	0.050477017	-0.009371894	0.003997502	-0.6355663	3.8626146	8.991475	Sitting_Scroll
14:11:56.180	-0.5889916	3.74704	8.528407	0.050477017	-0.009371894	0.003997502	-0.6355663	3.8626146	8.991475	Sitting_Scroll
14:11:56.201	-0.5889916	3.74704	8.528407	0.050477017	-0.009371894	0.003997502	-0.6355663	3.8626146	8.991475	Sitting_Scroll
14:11:56.224	-0.5889916	3.74704	8.528407	0.050477017	-0.009371894	0.003997502	-0.6355663	3.8626146	8.991475	Sitting_Scroll
14:11:56.245	-0.5889916	3.74704	8.528407	0.050477017	-0.009371894	0.003997502	-0.6355663	3.8626146	8.991475	Sitting_Scroll
14:11:56.266	-0.5889916	3.74704	8.528407	0.050477017	-0.009371894	0.003997502	-0.6355663	3.8626146	8.991475	Sitting_Scroll
14:11:56.289	-0.5458947	3.7709827	8.516436	0.07430076	-0.014869682	0.0058300975	-0.60538965	3.900568	8.977161	Sitting_Scroll
14:11:56.311	-0.5458947	3.7709827	8.516436	0.07430076	-0.014869682	0.0058300975	-0.60538965	3.900568	8.977161	Sitting_Scroll
14:11:56.331	-0.5458947	3.7709827	8.516436	0.07430076	-0.014869682	0.0058300975	-0.60538965	3.900568	8.977161	Sitting_Scroll
14:11:56.354	-0.5458947	3.7709827	8.516436	0.07430076	-0.014869682	0.0058300975	-0.60538965	3.900568	8.977161	Sitting_Scroll
14:11:56.375	-0.5458947	3.7709827	8.516436	0.07430076	-0.014869682	0.0058300975	-0.60538965	3.900568	8.977161	Sitting_Scroll
14:11:56.397	-0.5458947	3.7709827	8.516436	0.07430076	-0.014869682	0.0058300975	-0.60538965	3.900568	8.977161	Sitting_Scroll
14:11:56.419	-0.5458947	3.7709827	8.516436	0.07430076	-0.014869682	0.0058300975	-0.60538965	3.900568	8.977161	Sitting_Scroll
14:11:56.440	-0.5458947	3.7709827	8.516436	0.07430076	-0.014869682	0.0058300975	-0.60538965	3.900568	8.977161	Sitting_Scroll
14:11:56.461	-0.5458947	3.7709827	8.516436	-0.006944316	-0.025254391	0.022934325	-0.5846365	3.906723	8.975861	Sitting_Scroll
14:11:56.483	-0.5458947	3.7709827	8.516436	-0.006944316	-0.025254391	0.022934325	-0.5846365	3.906723	8.975861	Sitting_Scroll
14:11:56.505	-0.64166564	3.8116856	8.470944	-0.006944316	-0.025254391	0.022934325	-0.5846365	3.906723	8.975861	Sitting_Scroll
14:11:56.526	-0.64166564	3.8116856	8.470944	-0.006944316	-0.025254391	0.022934325	-0.5846365	3.906723	8.975861	Sitting_Scroll
14:11:56.549	-0.64166564	3.8116856	8.470944	-0.006944316	-0.025254391	0.022934325	-0.5846365	3.906723	8.975861	Sitting_Scroll
14:11:56.572	-0.64166564	3.8116856	8.470944	-0.006944316	-0.025254391	0.022934325	-0.5846365	3.906723	8.975861	Sitting_Scroll
14:11:56.592	-0.64166564	3.8116856	8.470944	-0.006944316	-0.025254391	0.022934325	-0.5846365	3.906723	8.975861	Sitting_Scroll
14:11:56.613	-0.64166564	3.8116856	8.470944	-0.006944316	-0.025254391	0.022934325	-0.5846365	3.906723	8.975861	Sitting_Scroll
14:11:56.635	-0.64166564	3.8116856	8.470944	0.15432411	-0.0478564	0.02476692	-0.5846365	3.906723	8.975861	Sitting_Scroll
14:11:56.671	-0.64166564	3.8116856	8.470944	0.15432411	-0.0478564	0.02476692	-0.5578845	3.8872378	8.986017	Sitting_Scroll
14:11:56.704	-0.67279124	3.703943	8.92825	0.15432411	-0.0478564	0.02476692	-0.5578845	3.8872378	8.986017	Sitting_Scroll
14:11:56.738	-0.67279124	3.703943	8.92825	0.15432411	-0.0478564	0.02476692	-0.5578845	3.8872378	8.986017	Sitting_Scroll
14:11:56.771	-0.67279124	3.703943	8.92825	0.15432411	-0.0478564	0.02476692	-0.5578845	3.8872378	8.986017	Sitting_Scroll
14:11:56.805	-0.67279124	3.703943	8.92825	0.15432411	-0.0478564	0.02476692	-0.5578845	3.8872378	8.986017	Sitting_Scroll
14:11:56.839	-0.67279124	3.703943	8.92825	-0.033822387	-0.030141313	0.03515163	-0.5055364	3.9014013	8.982976	Sitting_Scroll
14:11:56.872	-0.67279124	3.703943	8.92825	-0.033822387	-0.030141313	0.03515163	-0.5055364	3.9014013	8.982976	Sitting_Scroll
14:11:56.905	-0.55307746	3.7757714	8.614601	-0.033822387	-0.030141313	0.03515163	-0.5055364	3.9014013	8.982976	Sitting_Scroll
14:11:56.939	-0.55307746	3.7757714	8.614601	-0.033822387	-0.030141313	0.03515163	-0.5055364	3.9014013	8.982976	Sitting_Scroll
14:11:56.972	-0.55307746	3.7757714	8.614601	-0.033822387	-0.030141313	0.03515163	-0.5055364	3.9014013	8.982976	Sitting_Scroll
14:11:57.006	-0.55307746	3.7757714	8.614601	-0.009387777	0.06881885	-0.001500285	-0.5114146	3.904882	8.981131	Sitting_Scroll
14:11:57.040	-0.55307746	3.7757714	8.614601	-0.009387777	0.06881885	-0.001500285	-0.5114146	3.904882	8.981131	Sitting_Scroll
14:11:57.072	-0.55307746	3.7757714	8.614601	-0.009387777	0.06881885	-0.001500285	-0.5114146	3.904882	8.981131	Sitting_Scroll
14:11:57.094	-0.51716334	3.7494342	8.827691	-0.009387777	0.06881885	-0.001500285	-0.5114146	3.904882	8.981131	Sitting_Scroll
14:11:57.115	-0.51716334	3.7494342	8.827691	-0.009387777	0.06881885	-0.001500285	-0.5114146	3.904882	8.981131	Sitting_Scroll
14:11:57.135	-0.51716334	3.7494342	8.827691	-0.009387777	0.06881885	-0.001500285	-0.5114146	3.904882	8.981131	Sitting_Scroll
14:11:57.157	-0.51716334	3.7494342	8.827691	-0.009387777	0.06881885	-0.001500285	-0.5114146	3.904882	8.981131	Sitting_Scroll
14:11:57.178	-0.51716334	3.7494342	8.827691	-0.083302476	0.02972348	0.05042326	-0.50550234	3.90827	8.979992	Sitting_Scroll
14:11:57.199	-0.51716334	3.7494342	8.827691	-0.083302476	0.02972348	0.05042326	-0.50550234	3.90827	8.979992	Sitting_Scroll
14:11:57.220	-0.51716334	3.7494342	8.827691	-0.083302476	0.02972348	0.05042326	-0.50550234	3.90827	8.979992	Sitting_Scroll
14:11:57.242	-0.51716334	3.7494342	8.827691	-0.083302476	0.02972348	0.05042326	-0.50550234	3.90827	8.979992	Sitting_Scroll
14:11:57.263	-0.51716334	3.7494342	8.827691	-0.083302476	0.02972348	0.05042326	-0.50550234	3.90827	8.979992	Sitting_Scroll
14:11:57.285	-0.22745611	3.8763309	8.851634	-0.083302476	0.02972348	0.05042326	-0.50550234	3.90827	8.979992	Sitting_Scroll
14:11:57.309	-0.22745611	3.8763309	8.851634	-0.083302476	0.02972348	0.05042326	-0.50550234	3.90827	8.979992	Sitting_Scroll
14:11:57.330	-0.22745611	3.8763309	8.851634	-0.083302476	0.02972348	0.05042326	-0.50550234	3.90827	8.979992	Sitting_Scroll
14:11:57.351	-0.22745611	3.8763309	8.851634	-0.083302476	0.02972348	0.05042326	-0.50550234	3.90827	8.979992	Sitting_Scroll
14:11:57.372	-0.22745611	3.8763309	8.851634	-0.06925257	0.015062716	-0.0124958595	-0.5203462	3.8737977	8.994071	Sitting_Scroll
14:11:57.394	-0.22745611	3.8763309	8.851634	-0.06925257	0.015062716	-0.0124958595	-0.5203462	3.8737977	8.994071	Sitting_Scroll
14:11:57.416	-0.22745611	3.8763309	8.851634	-0.06925257	0.015062716	-0.0124958595	-0.5203462	3.8737977	8.994071	Sitting_Scroll
14:11:57.437	-0.22745611	3.8763309	8.851634	-0.06925257	0.015062716	-0.0124958595	-0.5203462	3.8737977	8.994071	Sitting_Scroll
14:11:57.459	-0.22745611	3.8763309	8.851634	-0.06925257	0.015062716	-0.0124958595	-0.5203462	3.8737977	8.994071	Sitting_Scroll
14:11:57.480	-0.22745611	3.8763309	8.851634	-0.06925257	0.015062716	-0.0124958595	-0.5203462	3.8737977	8.994071	Sitting_Scroll
14:11:57.501	-0.5889916	3.7877429	8.502069	-0.06925257	0.015062716	-0.0124958595	-0.5203462	3.8737977	8.994071	Sitting_Scroll
14:11:57.522	-0.5889916	3.7877429	8.502069	-0.06925257	0.015062716	-0.0124958595	-0.5203462	3.8737977	8.994071	Sitting_Scroll
14:11:57.558	-0.5889916	3.7877429	8.502069	-0.011220373	0.0346104	0.0058300975	-0.52753997	3.8465698	9.00533	Sitting_Scroll
14:11:57.592	-0.5889916	3.7877429	8.502069	-0.011220373	0.0346104	0.0058300975	-0.52753997	3.8465698	9.00533	Sitting_Scroll
14:11:57.625	-0.5889916	3.7877429	8.502069	-0.011220373	0.0346104	0.0058300975	-0.52753997	3.8465698	9.00533	Sitting_Scroll
14:11:57.658	-0.5889916	3.7877429	8.502069	-0.011220373	0.0346104	0.0058300975	-0.52753997	3.8465698	9.00533	Sitting_Scroll
14:11:57.692	-0.43336374	3.833234	8.803748	-0.011220373	0.0346104	0.0058300975	-0.52753997	3.8465698	9.00533	Sitting_Scroll
14:11:57.712	-0.43336374	3.833234	8.803748	-0.011220373	0.0346104	0.0058300975	-0.52753997	3.8465698	9.00533	Sitting_Scroll
14:11:57.742	-0.43336374	3.833234	8.803748	0.03215106	-0.01120449	-0.07052806	-0.5503104	3.7795422	9.032309	Sitting_Scroll
14:11:57.763	-0.43336374	3.833234	8.803748	0.03215106	-0.01120449	-0.07052806	-0.5503104	3.7795422	9.032309	Sitting_Scroll
14:11:57.783	-0.43336374	3.833234	8.803748	0.03215106	-0.01120449	-0.07052806	-0.5503104	3.7795422	9.032309	Sitting_Scroll
14:11:57.803	-0.43336374	3.833234	8.803748	0.03215106	-0.01120449	-0.07052806	-0.5503104	3.7795422	9.032309	Sitting_Scroll
14:11:57.826	-0.43336374	3.833234	8.803748	0.03215106	-0.01120449	-0.07052806	-0.5503104	3.7795422	9.032309	Sitting_Scroll
14:11:57.847	-0.43336374	3.833234	8.803748	0.03215106	-0.01120449	-0.07052806	-0.5503104	3.7795422	9.032309	Sitting_Scroll
14:11:57.868	-0.43336374	3.833234	8.803748	0.03215106	-0.01120449	-0.07052806	-0.5503104	3.7795422	9.032309	Sitting_Scroll
14:11:57.888	-0.45251793	3.78056	9.043176	0.03215106	-0.01120449	-0.07052806	-0.5503104	3.7795422	9.032309	Sitting_Scroll
14:11:57.909	-0.45251793	3.78056	9.043176	-0.073528625	-0.02036747	0.01193875	-0.57156724	3.8770556	8.989555	Sitting_Scroll
14:11:57.929	-0.45251793	3.78056	9.043176	-0.073528625	-0.02036747	0.01193875	-0.57156724	3.8770556	8.989555	Sitting_Scroll
14:11:57.950	-0.45251793	3.78056	9.043176	-0.073528625	-0.02036747	0.01193875	-0.57156724	3.8770556	8.989555	Sitting_Scroll
14:11:57.971	-0.45251793	3.78056	9.043176	-0.073528625	-0.02036747	0.01193875	-0.57156724	3.8770556	8.989555	Sitting_Scroll
14:11:57.992	-0.45251793	3.78056	9.043176	-0.073528625	-0.02036747	0.01193875	-0.57156724	3.8770556	8.989555	Sitting_Scroll
14:11:58.013	-0.45251793	3.78056	9.043176	-0.073528625	-0.02036747	0.01193875	-0.57156724	3.8770556	8.989555	Sitting_Scroll
14:11:58.034	-0.45251793	3.78056	9.043176	-0.073528625	-0.02036747	0.01193875	-0.57156724	3.8770556	8.989555	Sitting_Scroll
14:11:58.054	-0.45251793	3.78056	9.043176	-0.073528625	-0.02036747	0.01193875	-0.57156724	3.8770556	8.989555	Sitting_Scroll
14:11:58.075	-0.45251793	3.78056	9.043176	-0.019161621	-0.015480547	-0.04975864	-0.56315714	3.852453	9.000656	Sitting_Scroll
14:11:58.095	-0.6847626	3.7207031	8.784595	-0.019161621	-0.015480547	-0.04975864	-0.56315714	3.852453	9.000656	Sitting_Scroll
14:11:58.117	-0.6847626	3.7207031	8.784595	-0.019161621	-0.015480547	-0.04975864	-0.56315714	3.852453	9.000656	Sitting_Scroll
14:11:58.138	-0.6847626	3.7207031	8.784595	-0.019161621	-0.015480547	-0.04975864	-0.56315714	3.852453	9.000656	Sitting_Scroll
14:11:58.162	-0.6847626	3.7207031	8.784595	-0.019161621	-0.015480547	-0.04975864	-0.56315714	3.852453	9.000656	Sitting_Scroll
14:11:58.183	-0.6847626	3.7207031	8.784595	-0.019161621	-0.015480547	-0.04975864	-0.56315714	3.852453	9.000656	Sitting_Scroll
14:11:58.203	-0.6847626	3.7207031	8.784595	-0.019161621	-0.015480547	-0.04975864	-0.56315714	3.852453	9.000656	Sitting_Scroll
14:11:58.225	-0.6847626	3.7207031	8.784595	-0.019161621	-0.015480547	-0.04975864	-0.56315714	3.852453	9.000656	Sitting_Scroll
14:11:58.246	-0.6847626	3.7207031	8.784595	-0.019161621	-0.015480547	-0.04975864	-0.56315714	3.852453	9.000656	Sitting_Scroll
14:11:58.268	-0.6847626	3.7207031	8.784595	-0.0032791249	-0.024643525	-0.02654576	-0.57005984	3.831674	9.0090885	Sitting_Scroll
14:11:58.290	-0.7398309	3.7733772	8.727132	-0.0032791249	-0.024643525	-0.02654576	-0.57005984	3.831674	9.0090885	Sitting_Scroll
14:11:58.312	-0.7398309	3.7733772	8.727132	-0.0032791249	-0.024643525	-0.02654576	-0.57005984	3.831674	9.0090885	Sitting_Scroll
14:11:58.335	-0.7398309	3.7733772	8.727132	-0.0032791249	-0.024643525	-0.02654576	-0.57005984	3.831674	9.0090885	Sitting_Scroll
14:11:58.361	-0.7398309	3.7733772	8.727132	-0.0032791249	-0.024643525	-0.02654576	-0.57005984	3.831674	9.0090885	Sitting_Scroll
14:11:58.395	-0.7398309	3.7733772	8.727132	-0.0032791249	-0.024643525	-0.02654576	-0.57005984	3.831674	9.0090885	Sitting_Scroll
14:11:58.428	-0.7398309	3.7733772	8.727132	-0.0032791249	-0.024643525	-0.02654576	-0.57005984	3.831674	9.0090885	Sitting_Scroll
14:11:58.462	-0.7398309	3.7733772	8.727132	0.016879428	0.009564928	0.07852306	-0.6146405	3.8174129	9.012211	Sitting_Scroll
14:11:58.495	-1.0439038	3.4812756	9.167678	0.016879428	0.009564928	0.07852306	-0.6146405	3.8174129	9.012211	Sitting_Scroll
14:11:58.528	-1.0439038	3.4812756	9.167678	0.016879428	0.009564928	0.07852306	-0.6146405	3.8174129	9.012211	Sitting_Scroll
14:11:58.562	-1.0439038	3.4812756	9.167678	0.016879428	0.009564928	0.07852306	-0.6146405	3.8174129	9.012211	Sitting_Scroll
14:11:58.583	-1.0439038	3.4812756	9.167678	0.016879428	0.009564928	0.07852306	-0.6146405	3.8174129	9.012211	Sitting_Scroll
14:11:58.613	-1.0439038	3.4812756	9.167678	0.016879428	0.009564928	0.07852306	-0.6146405	3.8174129	9.012211	Sitting_Scroll
14:11:58.634	-1.0439038	3.4812756	9.167678	0.019933755	0.00040194934	0.019879999	-0.5991001	3.7969544	9.021895	Sitting_Scroll
14:11:58.654	-1.0439038	3.4812756	9.167678	0.019933755	0.00040194934	0.019879999	-0.5991001	3.7969544	9.021895	Sitting_Scroll
14:11:58.680	-1.0439038	3.4812756	9.167678	0.019933755	0.00040194934	0.019879999	-0.5991001	3.7969544	9.021895	Sitting_Scroll
14:11:58.701	-0.8236305	3.668029	8.897125	0.019933755	0.00040194934	0.019879999	-0.5991001	3.7969544	9.021895	Sitting_Scroll
14:11:58.722	-0.8236305	3.668029	8.897125	0.019933755	0.00040194934	0.019879999	-0.5991001	3.7969544	9.021895	Sitting_Scroll
14:11:58.742	-0.8236305	3.668029	8.897125	0.019933755	0.00040194934	0.019879999	-0.5991001	3.7969544	9.021895	Sitting_Scroll
14:11:58.763	-0.8236305	3.668029	8.897125	0.019933755	0.00040194934	0.019879999	-0.5991001	3.7969544	9.021895	Sitting_Scroll
14:11:58.785	-0.8236305	3.668029	8.897125	0.019933755	0.00040194934	0.019879999	-0.5991001	3.7969544	9.021895	Sitting_Scroll
14:11:58.806	-0.8236305	3.668029	8.897125	-0.018550757	0.005899736	0.038205955	-0.6152413	3.7884507	9.024384	Sitting_Scroll
14:11:58.826	-0.8236305	3.668029	8.897125	-0.018550757	0.005899736	0.038205955	-0.6152413	3.7884507	9.024384	Sitting_Scroll
14:11:58.848	-0.8236305	3.668029	8.897125	-0.018550757	0.005899736	0.038205955	-0.6152413	3.7884507	9.024384	Sitting_Scroll
14:11:58.871	-0.8236305	3.668029	8.897125	-0.018550757	0.005899736	0.038205955	-0.6152413	3.7884507	9.024384	Sitting_Scroll
14:11:58.894	-0.70631105	3.6105664	8.612206	-0.018550757	0.005899736	0.038205955	-0.6152413	3.7884507	9.024384	Sitting_Scroll
14:11:58.917	-0.70631105	3.6105664	8.612206	-0.018550757	0.005899736	0.038205955	-0.6152413	3.7884507	9.024384	Sitting_Scroll
14:11:58.941	-0.70631105	3.6105664	8.612206	-0.018550757	0.005899736	0.038205955	-0.6152413	3.7884507	9.024384	Sitting_Scroll
14:11:58.963	-0.70631105	3.6105664	8.612206	-0.018550757	0.005899736	0.038205955	-0.6152413	3.7884507	9.024384	Sitting_Scroll
14:11:58.987	-0.70631105	3.6105664	8.612206	0.017490294	0.015062716	-0.018604511	-0.61228305	3.8016326	9.01904	Sitting_Scroll
14:11:59.011	-0.70631105	3.6105664	8.612206	0.017490294	0.015062716	-0.018604511	-0.61228305	3.8016326	9.01904	Sitting_Scroll
14:11:59.035	-0.70631105	3.6105664	8.612206	0.017490294	0.015062716	-0.018604511	-0.61228305	3.8016326	9.01904	Sitting_Scroll
14:11:59.057	-0.70631105	3.6105664	8.612206	0.017490294	0.015062716	-0.018604511	-0.61228305	3.8016326	9.01904	Sitting_Scroll
14:11:59.080	-0.70631105	3.6105664	8.612206	0.017490294	0.015062716	-0.018604511	-0.61228305	3.8016326	9.01904	Sitting_Scroll
14:11:59.103	-0.55307746	3.7709827	8.470944	0.017490294	0.015062716	-0.018604511	-0.61228305	3.8016326	9.01904	Sitting_Scroll
14:11:59.127	-0.55307746	3.7709827	8.470944	0.017490294	0.015062716	-0.018604511	-0.61228305	3.8016326	9.01904	Sitting_Scroll
14:11:59.167	-0.55307746	3.7709827	8.470944	-0.022215948	0.021782232	0.0015540412	-0.5968671	3.7979457	9.021625	Sitting_Scroll
14:11:59.201	-0.55307746	3.7709827	8.470944	-0.022215948	0.021782232	0.0015540412	-0.5968671	3.7979457	9.021625	Sitting_Scroll
14:11:59.234	-0.55307746	3.7709827	8.470944	-0.022215948	0.021782232	0.0015540412	-0.5968671	3.7979457	9.021625	Sitting_Scroll
14:11:59.267	-0.55307746	3.7709827	8.470944	-0.022215948	0.021782232	0.0015540412	-0.5968671	3.7979457	9.021625	Sitting_Scroll
14:11:59.301	-0.59378016	3.6608462	8.865999	-0.022215948	0.021782232	0.0015540412	-0.5968671	3.7979457	9.021625	Sitting_Scroll
14:11:59.336	-0.59378016	3.6608462	8.865999	-0.022215948	0.021782232	0.0015540412	-0.5968671	3.7979457	9.021625	Sitting_Scroll
14:11:59.368	-0.59378016	3.6608462	8.865999	-0.008776912	0.010175793	0.008884424	-0.584691	3.7963688	9.023086	Sitting_Scroll
14:11:59.402	-0.59378016	3.6608462	8.865999	-0.008776912	0.010175793	0.008884424	-0.584691	3.7963688	9.023086	Sitting_Scroll
14:11:59.424	-0.59378016	3.6608462	8.865999	-0.008776912	0.010175793	0.008884424	-0.584691	3.7963688	9.023086	Sitting_Scroll
14:11:59.448	-0.59378016	3.6608462	8.865999	-0.008776912	0.010175793	0.008884424	-0.584691	3.7963688	9.023086	Sitting_Scroll
14:11:59.471	-0.59378016	3.6608462	8.865999	-0.008776912	0.010175793	0.008884424	-0.584691	3.7963688	9.023086	Sitting_Scroll
14:11:59.495	-0.49800915	3.756617	8.686429	-0.008776912	0.010175793	0.008884424	-0.584691	3.7963688	9.023086	Sitting_Scroll
14:11:59.518	-0.49800915	3.756617	8.686429	0.018101158	0.015062716	0.04920153	-0.5834026	3.8004978	9.021431	Sitting_Scroll
14:11:59.540	-0.49800915	3.756617	8.686429	0.018101158	0.015062716	0.04920153	-0.5834026	3.8004978	9.021431	Sitting_Scroll
14:11:59.563	-0.49800915	3.756617	8.686429	0.018101158	0.015062716	0.04920153	-0.5834026	3.8004978	9.021431	Sitting_Scroll
14:11:59.586	-0.49800915	3.756617	8.686429	0.018101158	0.015062716	0.04920153	-0.5834026	3.8004978	9.021431	Sitting_Scroll
14:11:59.606	-0.49800915	3.756617	8.686429	0.018101158	0.015062716	0.04920153	-0.5834026	3.8004978	9.021431	Sitting_Scroll
14:11:59.627	-0.49800915	3.756617	8.686429	0.018101158	0.015062716	0.04920153	-0.5834026	3.8004978	9.021431	Sitting_Scroll
14:11:59.648	-0.49800915	3.756617	8.686429	0.018101158	0.015062716	0.04920153	-0.5834026	3.8004978	9.021431	Sitting_Scroll
14:11:59.669	-0.49800915	3.756617	8.686429	0.018101158	0.015062716	0.04920153	-0.5834026	3.8004978	9.021431	Sitting_Scroll
14:11:59.689	-0.48124924	3.7111259	8.693612	0.018101158	0.015062716	0.04920153	-0.5834026	3.8004978	9.021431	Sitting_Scroll
14:11:59.710	-0.48124924	3.7111259	8.693612	-0.05031575	-0.016702278	0.0076626935	-0.54403746	3.8181388	9.01644	Sitting_Scroll
14:11:59.732	-0.48124924	3.7111259	8.693612	-0.05031575	-0.016702278	0.0076626935	-0.54403746	3.8181388	9.01644	Sitting_Scroll
14:11:59.754	-0.48124924	3.7111259	8.693612	-0.05031575	-0.016702278	0.0076626935	-0.54403746	3.8181388	9.01644	Sitting_Scroll
14:11:59.776	-0.48124924	3.7111259	8.693612	-0.05031575	-0.016702278	0.0076626935	-0.54403746	3.8181388	9.01644	Sitting_Scroll
14:11:59.796	-0.48124924	3.7111259	8.693612	-0.05031575	-0.016702278	0.0076626935	-0.54403746	3.8181388	9.01644	Sitting_Scroll
14:11:59.818	-0.48124924	3.7111259	8.693612	-0.05031575	-0.016702278	0.0076626935	-0.54403746	3.8181388	9.01644	Sitting_Scroll
14:11:59.840	-0.48124924	3.7111259	8.693612	-0.05031575	-0.016702278	0.0076626935	-0.54403746	3.8181388	9.01644	Sitting_Scroll
14:11:59.862	-0.48124924	3.7111259	8.693612	-0.05031575	-0.016702278	0.0076626935	-0.54403746	3.8181388	9.01644	Sitting_Scroll
14:11:59.883	-0.48124924	3.7111259	8.693612	0.043146633	-0.007539299	0.024156056	-0.53098965	3.8311245	9.01171	Sitting_Scroll
14:11:59.906	-0.47167215	3.6584518	8.937828	0.043146633	-0.007539299	0.024156056	-0.53098965	3.8311245	9.01171	Sitting_Scroll
14:11:59.927	-0.47167215	3.6584518	8.937828	0.043146633	-0.007539299	0.024156056	-0.53098965	3.8311245	9.01171	Sitting_Scroll
14:11:59.948	-0.47167215	3.6584518	8.937828	0.043146633	-0.007539299	0.024156056	-0.53098965	3.8311245	9.01171	Sitting_Scroll
14:11:59.969	-0.47167215	3.6584518	8.937828	0.043146633	-0.007539299	0.024156056	-0.53098965	3.8311245	9.01171	Sitting_Scroll
14:11:59.992	-0.47167215	3.6584518	8.937828	0.043146633	-0.007539299	0.024156056	-0.53098965	3.8311245	9.01171	Sitting_Scroll
14:12:00.013	-0.47167215	3.6584518	8.937828	0.043146633	-0.007539299	0.024156056	-0.53098965	3.8311245	9.01171	Sitting_Scroll
14:12:00.033	-0.47167215	3.6584518	8.937828	0.043146633	-0.007539299	0.024156056	-0.53098965	3.8311245	9.01171	Sitting_Scroll
14:12:00.054	-0.47167215	3.6584518	8.937828	0.043146633	-0.007539299	0.024156056	-0.51330894	3.8213978	9.016862	Sitting_Scroll
14:12:00.078	-0.47167215	3.6584518	8.937828	0.054142207	-0.03197391	0.0046083676	-0.51330894	3.8213978	9.016862	Sitting_Scroll
14:12:00.101	-0.41420954	3.6608462	8.470944	0.054142207	-0.03197391	0.0046083676	-0.51330894	3.8213978	9.016862	Sitting_Scroll
14:12:00.135	-0.41420954	3.6608462	8.470944	0.054142207	-0.03197391	0.0046083676	-0.51330894	3.8213978	9.016862	Sitting_Scroll
14:12:00.168	-0.41420954	3.6608462	8.470944	0.054142207	-0.03197391	0.0046083676	-0.51330894	3.8213978	9.016862	Sitting_Scroll
14:12:00.202	-0.41420954	3.6608462	8.470944	0.054142207	-0.03197391	0.0046083676	-0.51330894	3.8213978	9.016862	Sitting_Scroll
14:12:00.235	-0.41420954	3.6608462	8.470944	-0.027102869	0.0028454103	0.025377786	-0.50390846	3.8305187	9.01352	Sitting_Scroll
14:12:00.269	-0.41420954	3.6608462	8.470944	-0.027102869	0.0028454103	0.025377786	-0.50390846	3.8305187	9.01352	Sitting_Scroll
14:12:00.302	-0.81165916	3.668029	8.621783	-0.027102869	0.0028454103	0.025377786	-0.50390846	3.8305187	9.01352	Sitting_Scroll
14:12:00.335	-0.81165916	3.668029	8.621783	-0.027102869	0.0028454103	0.025377786	-0.50390846	3.8305187	9.01352	Sitting_Scroll
14:12:00.369	-0.81165916	3.668029	8.621783	-0.027102869	0.0028454103	0.025377786	-0.50390846	3.8305187	9.01352	Sitting_Scroll
14:12:00.403	-0.81165916	3.668029	8.621783	-0.027102869	0.0028454103	0.025377786	-0.50390846	3.8305187	9.01352	Sitting_Scroll
14:12:00.436	-0.81165916	3.668029	8.621783	0.009549046	-0.0020415115	-0.021658838	-0.51296127	3.848605	9.005302	Sitting_Scroll
14:12:00.470	-0.81165916	3.668029	8.621783	0.009549046	-0.0020415115	-0.021658838	-0.51296127	3.848605	9.005302	Sitting_Scroll
14:12:00.503	-0.36871833	3.833234	8.456578	0.009549046	-0.0020415115	-0.021658838	-0.51296127	3.848605	9.005302	Sitting_Scroll
14:12:00.536	-0.36871833	3.833234	8.456578	0.009549046	-0.0020415115	-0.021658838	-0.51296127	3.848605	9.005302	Sitting_Scroll
14:12:00.557	-0.36871833	3.833234	8.456578	0.009549046	-0.0020415115	-0.021658838	-0.51296127	3.848605	9.005302	Sitting_Scroll
14:12:00.577	-0.36871833	3.833234	8.456578	0.009549046	-0.0020415115	-0.021658838	-0.51296127	3.848605	9.005302	Sitting_Scroll
14:12:00.599	-0.36871833	3.833234	8.456578	-0.023437677	-0.0215892	0.02721038	-0.53010976	3.8679013	8.9960375	Sitting_Scroll
14:12:00.621	-0.36871833	3.833234	8.456578	-0.023437677	-0.0215892	0.02721038	-0.53010976	3.8679013	8.9960375	Sitting_Scroll
14:12:00.641	-0.36871833	3.833234	8.456578	-0.023437677	-0.0215892	0.02721038	-0.53010976	3.8679013	8.9960375	Sitting_Scroll
14:12:00.663	-0.36871833	3.833234	8.456578	-0.023437677	-0.0215892	0.02721038	-0.53010976	3.8679013	8.9960375	Sitting_Scroll
14:12:00.683	-0.42378664	3.6488748	8.729526	-0.023437677	-0.0215892	0.02721038	-0.53010976	3.8679013	8.9960375	Sitting_Scroll
14:12:00.706	-0.42378664	3.6488748	8.729526	-0.023437677	-0.0215892	0.02721038	-0.53010976	3.8679013	8.9960375	Sitting_Scroll
14:12:00.727	-0.42378664	3.6488748	8.729526	-0.023437677	-0.0215892	0.02721038	-0.53010976	3.8679013	8.9960375	Sitting_Scroll
14:12:00.748	-0.42378664	3.6488748	8.729526	-0.023437677	-0.0215892	0.02721038	-0.53010976	3.8679013	8.9960375	Sitting_Scroll
14:12:00.770	-0.42378664	3.6488748	8.729526	-0.023437677	-0.0215892	0.02721038	-0.53010976	3.8679013	8.9960375	Sitting_Scroll
14:12:00.793	-0.42378664	3.6488748	8.729526	-0.055813536	-0.0044849725	-0.038763065	-0.5337239	3.8521607	9.002576	Sitting_Scroll
14:12:00.815	-0.42378664	3.6488748	8.729526	-0.055813536	-0.0044849725	-0.038763065	-0.5337239	3.8521607	9.002576	Sitting_Scroll
14:12:00.837	-0.42378664	3.6488748	8.729526	-0.055813536	-0.0044849725	-0.038763065	-0.5337239	3.8521607	9.002576	Sitting_Scroll
14:12:00.872	-0.42378664	3.6488748	8.729526	-0.055813536	-0.0044849725	-0.038763065	-0.5337239	3.8521607	9.002576	Sitting_Scroll
14:12:00.905	-0.41181526	3.849994	8.74868	-0.055813536	-0.0044849725	-0.038763065	-0.5337239	3.8521607	9.002576	Sitting_Scroll
14:12:00.938	-0.41181526	3.849994	8.74868	-0.055813536	-0.0044849725	-0.038763065	-0.5337239	3.8521607	9.002576	Sitting_Scroll
14:12:00.972	-0.41181526	3.849994	8.74868	-0.022826813	-0.0044849725	-0.0051654764	-0.5437231	3.7796373	9.032667	Sitting_Scroll
14:12:01.005	-0.41181526	3.849994	8.74868	-0.022826813	-0.0044849725	-0.0051654764	-0.5437231	3.7796373	9.032667	Sitting_Scroll
14:12:01.038	-0.41181526	3.849994	8.74868	-0.022826813	-0.0044849725	-0.0051654764	-0.5437231	3.7796373	9.032667	Sitting_Scroll
14:12:01.072	-0.41181526	3.849994	8.74868	-0.022826813	-0.0044849725	-0.0051654764	-0.5437231	3.7796373	9.032667	Sitting_Scroll
14:12:01.106	-0.38787252	3.7230973	8.770228	-0.022826813	-0.0044849725	-0.0051654764	-0.5437231	3.7796373	9.032667	Sitting_Scroll
14:12:01.139	-0.38787252	3.7230973	8.770228	-0.030768061	0.018727908	0.018658267	-0.5691928	3.7945945	9.024823	Sitting_Scroll
14:12:01.173	-0.38787252	3.7230973	8.770228	-0.030768061	0.018727908	0.018658267	-0.5691928	3.7945945	9.024823	Sitting_Scroll
14:12:01.206	-0.38787252	3.7230973	8.770228	-0.030768061	0.018727908	0.018658267	-0.5691928	3.7945945	9.024823	Sitting_Scroll
14:12:01.239	-0.38787252	3.7230973	8.770228	-0.030768061	0.018727908	0.018658267	-0.5691928	3.7945945	9.024823	Sitting_Scroll
14:12:01.273	-0.38787252	3.7230973	8.770228	-0.030768061	0.018727908	0.018658267	-0.5691928	3.7945945	9.024823	Sitting_Scroll
14:12:01.306	-0.5602603	3.5938065	8.674458	-0.030768061	0.018727908	0.018658267	-0.5691928	3.7945945	9.024823	Sitting_Scroll
14:12:01.340	-0.5602603	3.5938065	8.674458	-0.02954633	-0.018534875	-0.02532403	-0.56123406	3.777093	9.0326605	Sitting_Scroll
14:12:01.373	-0.5602603	3.5938065	8.674458	-0.02954633	-0.018534875	-0.02532403	-0.56123406	3.777093	9.0326605	Sitting_Scroll
14:12:01.407	-0.5602603	3.5938065	8.674458	-0.02954633	-0.018534875	-0.02532403	-0.56123406	3.777093	9.0326605	Sitting_Scroll
14:12:01.441	-0.5602603	3.5938065	8.674458	-0.02954633	-0.018534875	-0.02532403	-0.56123406	3.777093	9.0326605	Sitting_Scroll
14:12:01.474	-0.5602603	3.5938065	8.674458	-0.02954633	-0.018534875	-0.02532403	-0.56123406	3.777093	9.0326605	Sitting_Scroll
14:12:01.509	-0.40463245	3.703943	8.655303	-0.02954633	0.01323012	0.013771346	-0.56734127	3.7730012	9.033988	Sitting_Scroll
14:12:01.530	-0.40463245	3.703943	8.655303	-0.02954633	0.01323012	0.013771346	-0.56734127	3.7730012	9.033988	Sitting_Scroll
14:12:01.551	-0.40463245	3.703943	8.655303	-0.02954633	0.01323012	0.013771346	-0.56734127	3.7730012	9.033988	Sitting_Scroll
14:12:01.572	-0.40463245	3.703943	8.655303	-0.02954633	0.01323012	0.013771346	-0.56734127	3.7730012	9.033988	Sitting_Scroll
14:12:01.593	-0.40463245	3.703943	8.655303	-0.02954633	0.01323012	0.013771346	-0.56734127	3.7730012	9.033988	Sitting_Scroll
14:12:01.613	-0.40463245	3.703943	8.655303	-0.02954633	0.01323012	0.013771346	-0.56734127	3.7730012	9.033988	Sitting_Scroll
14:12:01.635	-0.40463245	3.703943	8.655303	-0.02954633	0.01323012	0.013771346	-0.56734127	3.7730012	9.033988	Sitting_Scroll
14:12:01.657	-0.40463245	3.703943	8.655303	-0.02954633	0.01323012	0.013771346	-0.56734127	3.7730012	9.033988	Sitting_Scroll
14:12:01.679	-0.40463245	3.703943	8.655303	0.0022186625	0.0046780063	-0.011884995	-0.5670197	3.7677443	9.036203	Sitting_Scroll
14:12:01.700	-0.52674043	3.5698638	8.767835	0.0022186625	0.0046780063	-0.011884995	-0.5670197	3.7677443	9.036203	Sitting_Scroll
14:12:01.721	-0.52674043	3.5698638	8.767835	0.0022186625	0.0046780063	-0.011884995	-0.5670197	3.7677443	9.036203	Sitting_Scroll
14:12:01.743	-0.52674043	3.5698638	8.767835	0.0022186625	0.0046780063	-0.011884995	-0.5670197	3.7677443	9.036203	Sitting_Scroll
14:12:01.764	-0.52674043	3.5698638	8.767835	0.0022186625	0.0046780063	-0.011884995	-0.5670197	3.7677443	9.036203	Sitting_Scroll
14:12:01.786	-0.52674043	3.5698638	8.767835	0.0022186625	0.0046780063	-0.011884995	-0.5670197	3.7677443	9.036203	Sitting_Scroll
14:12:01.807	-0.52674043	3.5698638	8.767835	0.0022186625	0.0046780063	-0.011884995	-0.5670197	3.7677443	9.036203	Sitting_Scroll
14:12:01.828	-0.52674043	3.5698638	8.767835	0.0022186625	0.0046780063	-0.011884995	-0.5670197	3.7677443	9.036203	Sitting_Scroll
14:12:01.849	-0.52674043	3.5698638	8.767835	0.0022186625	0.0046780063	-0.011884995	-0.5670197	3.7677443	9.036203	Sitting_Scroll
14:12:01.870	-0.52674043	3.5698638	8.767835	0.000996932	0.0028454103	-0.004554611	-0.5763783	3.752467	9.0419655	Sitting_Scroll
14:12:01.893	-0.505192	3.675212	8.743892	0.000996932	0.0028454103	-0.004554611	-0.5763783	3.752467	9.0419655	Sitting_Scroll
14:12:01.915	-0.505192	3.675212	8.743892	0.000996932	0.0028454103	-0.004554611	-0.5763783	3.752467	9.0419655	Sitting_Scroll
14:12:01.936	-0.505192	3.675212	8.743892	0.000996932	0.0028454103	-0.004554611	-0.5763783	3.752467	9.0419655	Sitting_Scroll
14:12:01.957	-0.505192	3.675212	8.743892	0.000996932	0.0028454103	-0.004554611	-0.5763783	3.752467	9.0419655	Sitting_Scroll
14:12:01.979	-0.505192	3.675212	8.743892	0.000996932	0.0028454103	-0.004554611	-0.5763783	3.752467	9.0419655	Sitting_Scroll
14:12:02.001	-0.505192	3.675212	8.743892	0.000996932	0.0028454103	-0.004554611	-0.5763783	3.752467	9.0419655	Sitting_Scroll
14:12:02.022	-0.505192	3.675212	8.743892	0.000996932	0.0028454103	-0.004554611	-0.5763783	3.752467	9.0419655	Sitting_Scroll
14:12:02.043	-0.505192	3.675212	8.743892	0.0052729887	-0.002652377	0.016825672	-0.59143835	3.7462907	9.043555	Sitting_Scroll
14:12:02.064	-0.505192	3.675212	8.743892	0.0052729887	-0.002652377	0.016825672	-0.59143835	3.7462907	9.043555	Sitting_Scroll
14:12:02.085	-0.65842557	3.6129606	8.717555	0.0052729887	-0.002652377	0.016825672	-0.59143835	3.7462907	9.043555	Sitting_Scroll
14:12:02.107	-0.65842557	3.6129606	8.717555	0.0052729887	-0.002652377	0.016825672	-0.59143835	3.7462907	9.043555	Sitting_Scroll
14:12:02.128	-0.65842557	3.6129606	8.717555	0.0052729887	-0.002652377	0.016825672	-0.59143835	3.7462907	9.043555	Sitting_Scroll
14:12:02.149	-0.65842557	3.6129606	8.717555	0.0052729887	-0.002652377	0.016825672	-0.59143835	3.7462907	9.043555	Sitting_Scroll
14:12:02.170	-0.65842557	3.6129606	8.717555	0.0052729887	-0.002652377	0.016825672	-0.59143835	3.7462907	9.043555	Sitting_Scroll
14:12:02.191	-0.65842557	3.6129606	8.717555	0.0052729887	-0.002652377	0.016825672	-0.59143835	3.7462907	9.043555	Sitting_Scroll
14:12:02.213	-0.65842557	3.6129606	8.717555	0.025431542	0.016284445	0.021712596	-0.590256	3.7465322	9.043532	Sitting_Scroll
14:12:02.234	-0.65842557	3.6129606	8.717555	0.025431542	0.016284445	0.021712596	-0.590256	3.7465322	9.043532	Sitting_Scroll
14:12:02.255	-0.65842557	3.6129606	8.717555	0.025431542	0.016284445	0.021712596	-0.590256	3.7465322	9.043532	Sitting_Scroll
14:12:02.278	-0.65842557	3.6129606	8.717555	0.025431542	0.016284445	0.021712596	-0.590256	3.7465322	9.043532	Sitting_Scroll
14:12:02.300	-0.6105401	3.6440864	8.786988	0.025431542	0.016284445	0.021712596	-0.590256	3.7465322	9.043532	Sitting_Scroll
14:12:02.321	-0.6105401	3.6440864	8.786988	0.025431542	0.016284445	0.021712596	-0.590256	3.7465322	9.043532	Sitting_Scroll
14:12:02.342	-0.6105401	3.6440864	8.786988	0.025431542	0.016284445	0.021712596	-0.590256	3.7465322	9.043532	Sitting_Scroll
14:12:02.363	-0.6105401	3.6440864	8.786988	0.025431542	0.016284445	0.021712596	-0.590256	3.7465322	9.043532	Sitting_Scroll
14:12:02.385	-0.6105401	3.6440864	8.786988	0.025431542	0.016284445	0.021712596	-0.590256	3.7465322	9.043532	Sitting_Scroll
14:12:02.406	-0.6105401	3.6440864	8.786988	-0.0283246	-0.026476122	-0.001500285	-0.5823022	3.7712502	9.033768	Sitting_Scroll
14:12:02.429	-0.6105401	3.6440864	8.786988	-0.0283246	-0.026476122	-0.001500285	-0.5823022	3.7712502	9.033768	Sitting_Scroll
14:12:02.450	-0.6105401	3.6440864	8.786988	-0.0283246	-0.026476122	-0.001500285	-0.5823022	3.7712502	9.033768	Sitting_Scroll
14:12:02.471	-0.6105401	3.6440864	8.786988	-0.0283246	-0.026476122	-0.001500285	-0.5823022	3.7712502	9.033768	Sitting_Scroll
14:12:02.492	-0.56265455	3.727886	8.664881	-0.0283246	-0.026476122	-0.001500285	-0.5823022	3.7712502	9.033768	Sitting_Scroll
14:12:02.513	-0.56265455	3.727886	8.664881	-0.0283246	-0.026476122	-0.001500285	-0.5823022	3.7712502	9.033768	Sitting_Scroll
14:12:02.534	-0.56265455	3.727886	8.664881	-0.0283246	-0.026476122	-0.001500285	-0.5823022	3.7712502	9.033768	Sitting_Scroll
14:12:02.555	-0.56265455	3.727886	8.664881	-0.0283246	-0.026476122	-0.001500285	-0.5823022	3.7712502	9.033768	Sitting_Scroll
14:12:02.577	-0.56265455	3.727886	8.664881	0.022988081	-0.009371894	-0.00027855457	-0.5693949	3.775569	9.032786	Sitting_Scroll
14:12:02.598	-0.56265455	3.727886	8.664881	0.022988081	-0.009371894	-0.00027855457	-0.5693949	3.775569	9.032786	Sitting_Scroll
14:12:02.619	-0.56265455	3.727886	8.664881	0.022988081	-0.009371894	-0.00027855457	-0.5693949	3.775569	9.032786	Sitting_Scroll
14:12:02.641	-0.56265455	3.727886	8.664881	0.022988081	-0.009371894	-0.00027855457	-0.5693949	3.775569	9.032786	Sitting_Scroll
14:12:02.663	-0.56265455	3.727886	8.664881	0.022988081	-0.009371894	-0.00027855457	-0.5693949	3.775569	9.032786	Sitting_Scroll
14:12:02.685	-0.55307746	3.6967604	8.557138	0.022988081	-0.009371894	-0.00027855457	-0.5693949	3.775569	9.032786	Sitting_Scroll
14:12:02.705	-0.55307746	3.6967604	8.557138	0.022988081	-0.009371894	-0.00027855457	-0.5693949	3.775569	9.032786	Sitting_Scroll
14:12:02.727	-0.55307746	3.6967604	8.557138	0.022988081	-0.009371894	-0.00027855457	-0.5693949	3.775569	9.032786	Sitting_Scroll
14:12:02.749	-0.55307746	3.6967604	8.557138	0.022988081	-0.009371894	-0.00027855457	-0.5693949	3.775569	9.032786	Sitting_Scroll
14:12:02.770	-0.55307746	3.6967604	8.557138	0.033983655	0.005899736	0.029042976	-0.5520874	3.7795262	9.032206	Sitting_Scroll
14:12:02.792	-0.55307746	3.6967604	8.557138	0.033983655	0.005899736	0.029042976	-0.5520874	3.7795262	9.032206	Sitting_Scroll
14:12:02.814	-0.55307746	3.6967604	8.557138	0.033983655	0.005899736	0.029042976	-0.5520874	3.7795262	9.032206	Sitting_Scroll
14:12:02.836	-0.55307746	3.6967604	8.557138	0.033983655	0.005899736	0.029042976	-0.5520874	3.7795262	9.032206	Sitting_Scroll
14:12:02.858	-0.55307746	3.6967604	8.557138	0.033983655	0.005899736	0.029042976	-0.5520874	3.7795262	9.032206	Sitting_Scroll
14:12:02.881	-0.55307746	3.6967604	8.557138	0.033983655	0.005899736	0.029042976	-0.5520874	3.7795262	9.032206	Sitting_Scroll
14:12:02.902	-0.5889916	3.6177492	8.913885	0.033983655	0.005899736	0.029042976	-0.5520874	3.7795262	9.032206	Sitting_Scroll
14:12:02.923	-0.5889916	3.6177492	8.913885	0.033983655	0.005899736	0.029042976	-0.5520874	3.7795262	9.032206	Sitting_Scroll
14:12:02.945	-0.5889916	3.6177492	8.913885	0.027264137	-0.014869682	0.011327885	-0.53488266	3.7897358	9.028964	Sitting_Scroll
14:12:02.967	-0.5889916	3.6177492	8.913885	0.027264137	-0.014869682	0.011327885	-0.53488266	3.7897358	9.028964	Sitting_Scroll
14:12:02.988	-0.5889916	3.6177492	8.913885	0.027264137	-0.014869682	0.011327885	-0.53488266	3.7897358	9.028964	Sitting_Scroll
14:12:03.009	-0.5889916	3.6177492	8.913885	0.027264137	-0.014869682	0.011327885	-0.53488266	3.7897358	9.028964	Sitting_Scroll
14:12:03.030	-0.5889916	3.6177492	8.913885	0.027264137	-0.014869682	0.011327885	-0.53488266	3.7897358	9.028964	Sitting_Scroll
14:12:03.063	-0.5889916	3.6177492	8.913885	0.027264137	-0.014869682	0.011327885	-0.53488266	3.7897358	9.028964	Sitting_Scroll
14:12:03.097	-0.6560313	3.6632404	8.952193	0.027264137	-0.014869682	0.011327885	-0.53488266	3.7897358	9.028964	Sitting_Scroll
14:12:03.131	-0.6560313	3.6632404	8.952193	-0.006944316	-0.02036747	0.0076626935	-0.5093858	3.7839637	9.032857	Sitting_Scroll
14:12:03.164	-0.6560313	3.6632404	8.952193	-0.006944316	-0.02036747	0.0076626935	-0.5093858	3.7839637	9.032857	Sitting_Scroll
14:12:03.197	-0.6560313	3.6632404	8.952193	-0.006944316	-0.02036747	0.0076626935	-0.5093858	3.7839637	9.032857	Sitting_Scroll
14:12:03.231	-0.6560313	3.6632404	8.952193	-0.006944316	-0.02036747	0.0076626935	-0.5093858	3.7839637	9.032857	Sitting_Scroll
14:12:03.264	-0.6560313	3.6632404	8.952193	-0.006944316	-0.02036747	0.0076626935	-0.5093858	3.7839637	9.032857	Sitting_Scroll
14:12:03.297	-0.55786604	3.6512692	8.870789	0.040703174	-0.019145738	0.03515163	-0.49551734	3.8009472	9.026496	Sitting_Scroll
14:12:03.332	-0.55786604	3.6512692	8.870789	0.040703174	-0.019145738	0.03515163	-0.49551734	3.8009472	9.026496	Sitting_Scroll
14:12:03.365	-0.55786604	3.6512692	8.870789	0.040703174	-0.019145738	0.03515163	-0.49551734	3.8009472	9.026496	Sitting_Scroll
14:12:03.398	-0.55786604	3.6512692	8.870789	0.040703174	-0.019145738	0.03515163	-0.49551734	3.8009472	9.026496	Sitting_Scroll
14:12:03.432	-0.55786604	3.6512692	8.870789	0.040703174	-0.019145738	0.03515163	-0.49551734	3.8009472	9.026496	Sitting_Scroll
14:12:03.465	-0.55786604	3.6512692	8.870789	0.040703174	-0.019145738	0.03515163	-0.49551734	3.8009472	9.026496	Sitting_Scroll
14:12:03.499	-0.6296943	3.6967604	8.672064	0.02054462	0.01567358	-0.009441533	-0.4906101	3.8411899	9.009713	Sitting_Scroll
14:12:03.532	-0.6296943	3.6967604	8.672064	0.02054462	0.01567358	-0.009441533	-0.4906101	3.8411899	9.009713	Sitting_Scroll
14:12:03.552	-0.6296943	3.6967604	8.672064	0.02054462	0.01567358	-0.009441533	-0.4906101	3.8411899	9.009713	Sitting_Scroll
14:12:03.574	-0.6296943	3.6967604	8.672064	0.02054462	0.01567358	-0.009441533	-0.4906101	3.8411899	9.009713	Sitting_Scroll
14:12:03.595	-0.6296943	3.6967604	8.672064	0.02054462	0.01567358	-0.009441533	-0.4906101	3.8411899	9.009713	Sitting_Scroll
14:12:03.616	-0.6296943	3.6967604	8.672064	0.02054462	0.01567358	-0.009441533	-0.4906101	3.8411899	9.009713	Sitting_Scroll
14:12:03.637	-0.6296943	3.6967604	8.672064	0.02054462	0.01567358	-0.009441533	-0.4906101	3.8411899	9.009713	Sitting_Scroll
14:12:03.658	-0.6296943	3.6967604	8.672064	0.021155486	-0.0044849725	0.0003323107	-0.49934152	3.811756	9.021728	Sitting_Scroll
14:12:03.679	-0.6296943	3.6967604	8.672064	0.021155486	-0.0044849725	0.0003323107	-0.49934152	3.811756	9.021728	Sitting_Scroll
14:12:03.701	-0.5411061	3.7590115	8.499676	0.021155486	-0.0044849725	0.0003323107	-0.49934152	3.811756	9.021728	Sitting_Scroll
14:12:03.722	-0.5411061	3.7590115	8.499676	0.021155486	-0.0044849725	0.0003323107	-0.49934152	3.811756	9.021728	Sitting_Scroll
14:12:03.750	-0.5411061	3.7590115	8.499676	0.021155486	-0.0044849725	0.0003323107	-0.49934152	3.811756	9.021728	Sitting_Scroll
14:12:03.783	-0.5411061	3.7590115	8.499676	0.021155486	-0.0044849725	0.0003323107	-0.49934152	3.811756	9.021728	Sitting_Scroll
14:12:03.816	-0.5411061	3.7590115	8.499676	0.021155486	-0.0044849725	0.0003323107	-0.49934152	3.811756	9.021728	Sitting_Scroll
14:12:03.850	-0.5411061	3.7590115	8.499676	0.002829528	-0.010593625	-0.022269703	-0.49170935	3.8027937	9.025926	Sitting_Scroll
14:12:03.883	-0.5219519	3.7614057	8.561927	0.002829528	-0.010593625	-0.022269703	-0.49170935	3.8027937	9.025926	Sitting_Scroll
14:12:03.917	-0.5219519	3.7614057	8.561927	0.002829528	-0.010593625	-0.022269703	-0.49170935	3.8027937	9.025926	Sitting_Scroll
14:12:03.951	-0.5219519	3.7614057	8.561927	0.002829528	-0.010593625	-0.022269703	-0.49170935	3.8027937	9.025926	Sitting_Scroll
14:12:03.984	-0.5219519	3.7614057	8.561927	0.002829528	-0.010593625	-0.022269703	-0.49170935	3.8027937	9.025926	Sitting_Scroll
14:12:04.017	-0.5219519	3.7614057	8.561927	0.018712025	0.0034562754	0.0046083676	-0.50886506	3.7962868	9.027715	Sitting_Scroll
14:12:04.051	-0.5219519	3.7614057	8.561927	0.018712025	0.0034562754	0.0046083676	-0.50886506	3.7962868	9.027715	Sitting_Scroll
14:12:04.084	-0.4956149	3.6895776	8.889942	0.018712025	0.0034562754	0.0046083676	-0.50886506	3.7962868	9.027715	Sitting_Scroll
14:12:04.117	-0.4956149	3.6895776	8.889942	0.018712025	0.0034562754	0.0046083676	-0.50886506	3.7962868	9.027715	Sitting_Scroll
14:12:04.152	-0.4956149	3.6895776	8.889942	0.018712025	0.0034562754	0.0046083676	-0.50886506	3.7962868	9.027715	Sitting_Scroll
14:12:04.185	-0.4956149	3.6895776	8.889942	0.018712025	0.0034562754	0.0046083676	-0.50886506	3.7962868	9.027715	Sitting_Scroll
14:12:04.218	-0.4956149	3.6895776	8.889942	-0.020383352	-0.014258817	0.008273559	-0.51880556	3.8099406	9.021394	Sitting_Scroll
14:12:04.252	-0.4956149	3.6895776	8.889942	-0.020383352	-0.014258817	0.008273559	-0.51880556	3.8099406	9.021394	Sitting_Scroll
14:12:04.285	-0.4932206	3.6823947	8.688824	-0.020383352	-0.014258817	0.008273559	-0.51880556	3.8099406	9.021394	Sitting_Scroll
14:12:04.319	-0.4932206	3.6823947	8.688824	-0.020383352	-0.014258817	0.008273559	-0.51880556	3.8099406	9.021394	Sitting_Scroll
14:12:04.352	-0.4932206	3.6823947	8.688824	-0.020383352	-0.014258817	0.008273559	-0.51880556	3.8099406	9.021394	Sitting_Scroll
14:12:04.385	-0.4932206	3.6823947	8.688824	0.031540193	-0.0008197812	-0.01493932	-0.5235881	3.793665	9.027975	Sitting_Scroll
14:12:04.419	-0.4932206	3.6823947	8.688824	0.031540193	-0.0008197812	-0.01493932	-0.5235881	3.793665	9.027975	Sitting_Scroll
14:12:04.453	-0.4932206	3.6823947	8.688824	0.031540193	-0.0008197812	-0.01493932	-0.5235881	3.793665	9.027975	Sitting_Scroll
14:12:04.486	-0.46209505	3.7326744	8.576292	0.031540193	-0.0008197812	-0.01493932	-0.5235881	3.793665	9.027975	Sitting_Scroll
14:12:04.520	-0.46209505	3.7326744	8.576292	0.031540193	-0.0008197812	-0.01493932	-0.5235881	3.793665	9.027975	Sitting_Scroll
14:12:04.553	-0.46209505	3.7326744	8.576292	0.0016077973	0.019949637	0.015603942	-0.54861814	3.7841146	9.030497	Sitting_Scroll
14:12:04.586	-0.46209505	3.7326744	8.576292	0.0016077973	0.019949637	0.015603942	-0.54861814	3.7841146	9.030497	Sitting_Scroll
14:12:04.620	-0.46209505	3.7326744	8.576292	0.0016077973	0.019949637	0.015603942	-0.54861814	3.7841146	9.030497	Sitting_Scroll
14:12:04.653	-0.46209505	3.7326744	8.576292	0.0016077973	0.019949637	0.015603942	-0.54861814	3.7841146	9.030497	Sitting_Scroll
14:12:04.686	-0.5123748	3.6919718	8.547561	0.0016077973	0.019949637	0.015603942	-0.54861814	3.7841146	9.030497	Sitting_Scroll
14:12:04.721	-0.5123748	3.6919718	8.547561	0.0016077973	0.019949637	0.015603942	-0.54861814	3.7841146	9.030497	Sitting_Scroll
14:12:04.754	-0.5123748	3.6919718	8.547561	-0.038098443	0.007121467	0.013771346	-0.56166226	3.7641983	9.038015	Sitting_Scroll
14:12:04.787	-0.5123748	3.6919718	8.547561	-0.038098443	0.007121467	0.013771346	-0.56166226	3.7641983	9.038015	Sitting_Scroll
14:12:04.808	-0.5123748	3.6919718	8.547561	-0.038098443	0.007121467	0.013771346	-0.56166226	3.7641983	9.038015	Sitting_Scroll
14:12:04.837	-0.5123748	3.6919718	8.547561	-0.038098443	0.007121467	0.013771346	-0.56166226	3.7641983	9.038015	Sitting_Scroll
14:12:04.858	-0.5123748	3.6919718	8.547561	-0.038098443	0.007121467	0.013771346	-0.56166226	3.7641983	9.038015	Sitting_Scroll
14:12:04.878	-0.5123748	3.6919718	8.547561	-0.038098443	0.007121467	0.013771346	-0.56166226	3.7641983	9.038015	Sitting_Scroll
14:12:04.899	-0.6201172	3.632115	8.528407	-0.038098443	0.007121467	0.013771346	-0.56166226	3.7641983	9.038015	Sitting_Scroll
14:12:04.922	-0.6201172	3.632115	8.528407	-0.079026416	-0.018534875	-0.021658838	-0.56956387	3.7783487	9.031614	Sitting_Scroll
14:12:04.945	-0.6201172	3.632115	8.528407	-0.079026416	-0.018534875	-0.021658838	-0.56956387	3.7783487	9.031614	Sitting_Scroll
14:12:04.969	-0.6201172	3.632115	8.528407	-0.079026416	-0.018534875	-0.021658838	-0.56956387	3.7783487	9.031614	Sitting_Scroll
14:12:04.991	-0.6201172	3.632115	8.528407	-0.079026416	-0.018534875	-0.021658838	-0.56956387	3.7783487	9.031614	Sitting_Scroll
14:12:05.014	-0.6201172	3.632115	8.528407	-0.079026416	-0.018534875	-0.021658838	-0.56956387	3.7783487	9.031614	Sitting_Scroll
14:12:05.037	-0.6201172	3.632115	8.528407	-0.079026416	-0.018534875	-0.021658838	-0.56956387	3.7783487	9.031614	Sitting_Scroll
14:12:05.060	-0.6201172	3.632115	8.528407	-0.079026416	-0.018534875	-0.021658838	-0.56956387	3.7783487	9.031614	Sitting_Scroll
14:12:05.082	-0.6201172	3.632115	8.528407	-0.079026416	-0.018534875	-0.021658838	-0.56956387	3.7783487	9.031614	Sitting_Scroll
14:12:05.107	-0.5913859	3.668029	8.437425	0.024820676	0.0034562754	-0.00027855457	-0.585639	3.7549217	9.040352	Sitting_Scroll
14:12:05.130	-0.5913859	3.668029	8.437425	0.024820676	0.0034562754	-0.00027855457	-0.585639	3.7549217	9.040352	Sitting_Scroll
14:12:05.153	-0.5913859	3.668029	8.437425	0.024820676	0.0034562754	-0.00027855457	-0.585639	3.7549217	9.040352	Sitting_Scroll
14:12:05.176	-0.5913859	3.668029	8.437425	0.024820676	0.0034562754	-0.00027855457	-0.585639	3.7549217	9.040352	Sitting_Scroll
14:12:05.198	-0.5913859	3.668029	8.437425	0.024820676	0.0034562754	-0.00027855457	-0.585639	3.7549217	9.040352	Sitting_Scroll
14:12:05.221	-0.5913859	3.668029	8.437425	0.024820676	0.0034562754	-0.00027855457	-0.585639	3.7549217	9.040352	Sitting_Scroll
14:12:05.241	-0.5913859	3.668029	8.437425	0.024820676	0.0034562754	-0.00027855457	-0.585639	3.7549217	9.040352	Sitting_Scroll
14:12:05.261	-0.5913859	3.668029	8.437425	0.024820676	0.0034562754	-0.00027855457	-0.585639	3.7549217	9.040352	Sitting_Scroll
14:12:05.282	-0.5913859	3.668029	8.437425	0.02176635	-0.011815355	0.00949529	-0.5841366	3.7480676	9.043293	Sitting_Scroll
14:12:05.307	-0.5458947	3.7063375	8.523619	0.02176635	-0.011815355	0.00949529	-0.5841366	3.7480676	9.043293	Sitting_Scroll
14:12:05.343	-0.5458947	3.7063375	8.523619	0.02176635	-0.011815355	0.00949529	-0.5841366	3.7480676	9.043293	Sitting_Scroll
14:12:05.364	-0.5458947	3.7063375	8.523619	0.02176635	-0.011815355	0.00949529	-0.5841366	3.7480676	9.043293	Sitting_Scroll
14:12:05.385	-0.5458947	3.7063375	8.523619	0.02176635	-0.011815355	0.00949529	-0.5841366	3.7480676	9.043293	Sitting_Scroll
14:12:05.407	-0.5458947	3.7063375	8.523619	0.02176635	-0.011815355	0.00949529	-0.5841366	3.7480676	9.043293	Sitting_Scroll
14:12:05.429	-0.5458947	3.7063375	8.523619	0.02176635	-0.011815355	0.00949529	-0.5841366	3.7480676	9.043293	Sitting_Scroll
14:12:05.451	-0.5458947	3.7063375	8.523619	0.02176635	-0.011815355	0.00949529	-0.5841366	3.7480676	9.043293	Sitting_Scroll
14:12:05.474	-0.5458947	3.7063375	8.523619	-0.0057225856	0.00040194934	0.022934325	-0.5952282	3.7411244	9.045444	Sitting_Scroll
14:12:05.496	-0.5818088	3.6919718	8.844451	-0.0057225856	0.00040194934	0.022934325	-0.5952282	3.7411244	9.045444	Sitting_Scroll
14:12:05.517	-0.5818088	3.6919718	8.844451	-0.0057225856	0.00040194934	0.022934325	-0.5952282	3.7411244	9.045444	Sitting_Scroll
14:12:05.537	-0.5818088	3.6919718	8.844451	-0.0057225856	0.00040194934	0.022934325	-0.5952282	3.7411244	9.045444	Sitting_Scroll
14:12:05.559	-0.5818088	3.6919718	8.844451	-0.0057225856	0.00040194934	0.022934325	-0.5952282	3.7411244	9.045444	Sitting_Scroll
14:12:05.581	-0.5818088	3.6919718	8.844451	-0.0057225856	0.00040194934	0.022934325	-0.5952282	3.7411244	9.045444	Sitting_Scroll
14:12:05.603	-0.5818088	3.6919718	8.844451	-0.0057225856	0.00040194934	0.022934325	-0.5952282	3.7411244	9.045444	Sitting_Scroll
14:12:05.625	-0.5818088	3.6919718	8.844451	-0.0057225856	0.00040194934	0.022934325	-0.5952282	3.7411244	9.045444	Sitting_Scroll
14:12:05.647	-0.5818088	3.6919718	8.844451	0.037037984	0.015062716	-0.008830668	-0.5979829	3.7297885	9.049943	Sitting_Scroll
14:12:05.668	-0.5818088	3.6919718	8.844451	0.037037984	0.015062716	-0.008830668	-0.5979829	3.7297885	9.049943	Sitting_Scroll
14:12:05.688	-0.72785956	3.581835	8.952193	0.037037984	0.015062716	-0.008830668	-0.5979829	3.7297885	9.049943	Sitting_Scroll
14:12:05.711	-0.72785956	3.581835	8.952193	0.037037984	0.015062716	-0.008830668	-0.5979829	3.7297885	9.049943	Sitting_Scroll
14:12:05.732	-0.72785956	3.581835	8.952193	0.037037984	0.015062716	-0.008830668	-0.5979829	3.7297885	9.049943	Sitting_Scroll
14:12:05.753	-0.72785956	3.581835	8.952193	0.037037984	0.015062716	-0.008830668	-0.5979829	3.7297885	9.049943	Sitting_Scroll
14:12:05.775	-0.72785956	3.581835	8.952193	0.037037984	0.015062716	-0.008830668	-0.5979829	3.7297885	9.049943	Sitting_Scroll
14:12:05.797	-0.72785956	3.581835	8.952193	0.037037984	0.015062716	-0.008830668	-0.5979829	3.7297885	9.049943	Sitting_Scroll
14:12:05.819	-0.72785956	3.581835	8.952193	0.000996932	0.0052888715	0.025377786	-0.6121462	3.714398	9.055324	Sitting_Scroll
14:12:05.840	-0.72785956	3.581835	8.952193	0.000996932	0.0052888715	0.025377786	-0.6121462	3.714398	9.055324	Sitting_Scroll
14:12:05.861	-0.72785956	3.581835	8.952193	0.000996932	0.0052888715	0.025377786	-0.6121462	3.714398	9.055324	Sitting_Scroll
14:12:05.883	-0.70870537	3.5363438	8.669669	0.000996932	0.0052888715	0.025377786	-0.6121462	3.714398	9.055324	Sitting_Scroll
14:12:05.904	-0.70870537	3.5363438	8.669669	0.000996932	0.0052888715	0.025377786	-0.6121462	3.714398	9.055324	Sitting_Scroll
14:12:05.926	-0.70870537	3.5363438	8.669669	0.000996932	0.0052888715	0.025377786	-0.6121462	3.714398	9.055324	Sitting_Scroll
14:12:05.947	-0.70870537	3.5363438	8.669669	0.000996932	0.0052888715	0.025377786	-0.6121462	3.714398	9.055324	Sitting_Scroll
14:12:05.968	-0.70870537	3.5363438	8.669669	0.000996932	0.0052888715	0.025377786	-0.6121462	3.714398	9.055324	Sitting_Scroll
14:12:05.990	-0.70870537	3.5363438	8.669669	0.000996932	0.0052888715	0.025377786	-0.6121462	3.714398	9.055324	Sitting_Scroll
14:12:06.025	-0.70870537	3.5363438	8.669669	-0.008166046	-0.02036747	0.0046083676	-0.6105227	3.6878564	9.066275	Sitting_Scroll
14:12:06.059	-0.70870537	3.5363438	8.669669	-0.008166046	-0.02036747	0.0046083676	-0.6105227	3.6878564	9.066275	Sitting_Scroll
14:12:06.092	-0.70631105	3.6392977	8.870789	-0.008166046	-0.02036747	0.0046083676	-0.6105227	3.6878564	9.066275	Sitting_Scroll
14:12:06.126	-0.70631105	3.6392977	8.870789	-0.008166046	-0.02036747	0.0046083676	-0.6105227	3.6878564	9.066275	Sitting_Scroll
14:12:06.159	-0.70631105	3.6392977	8.870789	-0.008166046	-0.02036747	0.0046083676	-0.6105227	3.6878564	9.066275	Sitting_Scroll
14:12:06.193	-0.70631105	3.6392977	8.870789	-0.01793989	0.024225695	0.047979802	-0.5975669	3.684119	9.068657	Sitting_Scroll
14:12:06.226	-0.70631105	3.6392977	8.870789	-0.01793989	0.024225695	0.047979802	-0.5975669	3.684119	9.068657	Sitting_Scroll
14:12:06.260	-0.70631105	3.6392977	8.870789	-0.01793989	0.024225695	0.047979802	-0.5975669	3.684119	9.068657	Sitting_Scroll
14:12:06.293	-0.52674043	3.529161	8.956982	-0.01793989	0.024225695	0.047979802	-0.5975669	3.684119	9.068657	Sitting_Scroll
14:12:06.326	-0.52674043	3.529161	8.956982	-0.01793989	0.024225695	0.047979802	-0.5975669	3.684119	9.068657	Sitting_Scroll
14:12:06.360	-0.52674043	3.529161	8.956982	-0.03443325	0.005899736	0.003386637	-0.5868516	3.6998866	9.062936	Sitting_Scroll
14:12:06.393	-0.52674043	3.529161	8.956982	-0.03443325	0.005899736	0.003386637	-0.5868516	3.6998866	9.062936	Sitting_Scroll
14:12:06.427	-0.52674043	3.529161	8.956982	-0.03443325	0.005899736	0.003386637	-0.5868516	3.6998866	9.062936	Sitting_Scroll
14:12:06.461	-0.52674043	3.529161	8.956982	-0.03443325	0.005899736	0.003386637	-0.5868516	3.6998866	9.062936	Sitting_Scroll
14:12:06.494	-0.4932206	3.675212	8.830086	-0.03443325	0.005899736	0.003386637	-0.5868516	3.6998866	9.062936	Sitting_Scroll
14:12:06.527	-0.4932206	3.675212	8.830086	-0.03443325	0.005899736	0.003386637	-0.5868516	3.6998866	9.062936	Sitting_Scroll
14:12:06.561	-0.4932206	3.675212	8.830086	-0.0008356637	0.011397524	0.032708168	-0.5803466	3.699267	9.063608	Sitting_Scroll
14:12:06.594	-0.4932206	3.675212	8.830086	-0.0008356637	0.011397524	0.032708168	-0.5803466	3.699267	9.063608	Sitting_Scroll
14:12:06.628	-0.4932206	3.675212	8.830086	-0.0008356637	0.011397524	0.032708168	-0.5803466	3.699267	9.063608	Sitting_Scroll
14:12:06.661	-0.4932206	3.675212	8.830086	-0.0008356637	0.011397524	0.032708168	-0.5803466	3.699267	9.063608	Sitting_Scroll
14:12:06.695	-0.5458947	3.5842295	8.818114	-0.0008356637	0.011397524	0.032708168	-0.5803466	3.699267	9.063608	Sitting_Scroll
14:12:06.728	-0.5458947	3.5842295	8.818114	-0.11567833	-0.010593625	0.033319034	-0.54260117	3.6520956	9.085051	Sitting_Scroll
14:12:06.762	-0.5458947	3.5842295	8.818114	-0.11567833	-0.010593625	0.033319034	-0.54260117	3.6520956	9.085051	Sitting_Scroll
14:12:06.796	-0.5458947	3.5842295	8.818114	-0.11567833	-0.010593625	0.033319034	-0.54260117	3.6520956	9.085051	Sitting_Scroll
14:12:06.829	-0.5458947	3.5842295	8.818114	-0.11567833	-0.010593625	0.033319034	-0.54260117	3.6520956	9.085051	Sitting_Scroll
14:12:06.862	-0.5458947	3.5842295	8.818114	-0.11567833	-0.010593625	0.033319034	-0.54260117	3.6520956	9.085051	Sitting_Scroll
14:12:06.895	-0.7685622	3.4716985	8.825297	-0.002057394	-0.022200065	-0.010052399	-0.5227971	3.7023988	9.065831	Sitting_Scroll
14:12:06.929	-0.7685622	3.4716985	8.825297	-0.002057394	-0.022200065	-0.010052399	-0.5227971	3.7023988	9.065831	Sitting_Scroll
14:12:06.963	-0.7685622	3.4716985	8.825297	-0.002057394	-0.022200065	-0.010052399	-0.5227971	3.7023988	9.065831	Sitting_Scroll
14:12:06.996	-0.7685622	3.4716985	8.825297	-0.002057394	-0.022200065	-0.010052399	-0.5227971	3.7023988	9.065831	Sitting_Scroll
14:12:07.030	-0.7685622	3.4716985	8.825297	-0.002057394	-0.022200065	-0.010052399	-0.5227971	3.7023988	9.065831	Sitting_Scroll
14:12:07.063	-0.7685622	3.4716985	8.825297	-0.002057394	-0.022200065	-0.010052399	-0.5227971	3.7023988	9.065831	Sitting_Scroll
14:12:07.096	-0.54350036	3.5219781	8.796566	0.05353134	-0.0044849725	0.010106155	-0.5131885	3.724781	9.057207	Sitting_Scroll
14:12:07.117	-0.54350036	3.5219781	8.796566	0.05353134	-0.0044849725	0.010106155	-0.5131885	3.724781	9.057207	Sitting_Scroll
14:12:07.138	-0.54350036	3.5219781	8.796566	0.05353134	-0.0044849725	0.010106155	-0.5131885	3.724781	9.057207	Sitting_Scroll
14:12:07.159	-0.54350036	3.5219781	8.796566	0.05353134	-0.0044849725	0.010106155	-0.5131885	3.724781	9.057207	Sitting_Scroll
14:12:07.180	-0.54350036	3.5219781	8.796566	0.05353134	-0.0044849725	0.010106155	-0.5131885	3.724781	9.057207	Sitting_Scroll
14:12:07.201	-0.54350036	3.5219781	8.796566	0.05353134	-0.0044849725	0.010106155	-0.5131885	3.724781	9.057207	Sitting_Scroll
14:12:07.221	-0.54350036	3.5219781	8.796566	0.05353134	-0.0044849725	0.010106155	-0.5131885	3.724781	9.057207	Sitting_Scroll
14:12:07.242	-0.54350036	3.5219781	8.796566	0.05353134	-0.0044849725	0.010106155	-0.5131885	3.724781	9.057207	Sitting_Scroll
14:12:07.265	-0.54350036	3.5219781	8.796566	0.0437575	-0.017313143	0.02354519	-0.47630802	3.741734	9.052233	Sitting_Scroll
14:12:07.287	-0.54350036	3.6584518	8.6433325	0.0437575	-0.017313143	0.02354519	-0.47630802	3.741734	9.052233	Sitting_Scroll
14:12:07.308	-0.54350036	3.6584518	8.6433325	0.0437575	-0.017313143	0.02354519	-0.47630802	3.741734	9.052233	Sitting_Scroll
14:12:07.332	-0.54350036	3.6584518	8.6433325	0.0437575	-0.017313143	0.02354519	-0.47630802	3.741734	9.052233	Sitting_Scroll
14:12:07.353	-0.54350036	3.6584518	8.6433325	0.0437575	-0.017313143	0.02354519	-0.47630802	3.741734	9.052233	Sitting_Scroll
14:12:07.375	-0.54350036	3.6584518	8.6433325	0.0437575	-0.017313143	0.02354519	-0.47630802	3.741734	9.052233	Sitting_Scroll
14:12:07.400	-0.54350036	3.6584518	8.6433325	0.0437575	-0.017313143	0.02354519	-0.47630802	3.741734	9.052233	Sitting_Scroll
14:12:07.421	-0.54350036	3.6584518	8.6433325	0.0437575	-0.017313143	0.02354519	-0.47630802	3.741734	9.052233	Sitting_Scroll
14:12:07.443	-0.54350036	3.6584518	8.6433325	0.030929329	0.0016236799	0.008884424	-0.477928	3.744307	9.0510845	Sitting_Scroll
14:12:07.466	-0.54350036	3.6584518	8.6433325	0.030929329	0.0016236799	0.008884424	-0.477928	3.744307	9.0510845	Sitting_Scroll
[truncated: 3,036 more rows]
