# Supplementary material for: Real-time Smartphone Activity Classification Using Inertial Sensors—Recognition of Scrolling, Typing, and Watching Videos While Sitting or Walking
Source: Sensors (Basel). 2020 Jan 24;20(3):655. doi: 10.3390/s20030655 (PMC7038357; doi:10.3390/s20030655)
Supplement: Supplementary file 1 [file sensors-20-00655-s001.zip › sensors-668083-supplementary/5Hz_data/7646/2019_08_27_14_08_54_Walking_Read.csv]

time	accX	accY	accZ	rotX	rotY	rotZ	graX	graY	graZ	activity
14:28:12.214	-1.9633054	6.186806	7.3049326	0.06941384	-0.308085	-0.35946733	-1.1437514	5.720821	7.882538	Walking_Read
14:28:12.235	-1.9633054	6.186806	7.3049326	0.06941384	-0.308085	-0.35946733	-1.1437514	5.720821	7.882538	Walking_Read
14:28:12.255	-1.9633054	6.186806	7.3049326	0.06941384	-0.308085	-0.35946733	-1.1437514	5.720821	7.882538	Walking_Read
14:28:12.277	-1.9633054	6.186806	7.3049326	0.06941384	-0.308085	-0.35946733	-1.1437514	5.720821	7.882538	Walking_Read
14:28:12.297	-1.9633054	6.186806	7.3049326	0.06941384	-0.308085	-0.35946733	-1.1437514	5.720821	7.882538	Walking_Read
14:28:12.320	-1.9633054	6.186806	7.3049326	0.7236505	0.040719055	0.07913393	-0.73179233	5.4439645	8.1239195	Walking_Read
14:28:12.341	-1.9633054	6.186806	7.3049326	0.7236505	0.040719055	0.07913393	-0.73179233	5.4439645	8.1239195	Walking_Read
14:28:12.362	-1.9633054	6.186806	7.3049326	0.7236505	0.040719055	0.07913393	-0.73179233	5.4439645	8.1239195	Walking_Read
14:28:12.384	-1.0079896	5.7223167	8.028004	0.7236505	0.040719055	0.07913393	-0.73179233	5.4439645	8.1239195	Walking_Read
14:28:12.405	-1.0079896	5.7223167	8.028004	0.7236505	0.040719055	0.07913393	-0.73179233	5.4439645	8.1239195	Walking_Read
14:28:12.427	-1.0079896	5.7223167	8.028004	0.7236505	0.040719055	0.07913393	-0.73179233	5.4439645	8.1239195	Walking_Read
14:28:12.448	-1.0079896	5.7223167	8.028004	0.7236505	0.040719055	0.07913393	-0.73179233	5.4439645	8.1239195	Walking_Read
14:28:12.468	-1.0079896	5.7223167	8.028004	0.7236505	0.040719055	0.07913393	-0.73179233	5.4439645	8.1239195	Walking_Read
14:28:12.490	-1.0079896	5.7223167	8.028004	0.7236505	0.040719055	0.07913393	-0.73179233	5.4439645	8.1239195	Walking_Read
14:28:12.511	-1.0079896	5.7223167	8.028004	0.49579778	-0.009371894	-0.45537317	0.11409283	5.410461	8.178281	Walking_Read
14:28:12.532	-1.0079896	5.7223167	8.028004	0.49579778	-0.009371894	-0.45537317	0.11409283	5.410461	8.178281	Walking_Read
14:28:12.553	-1.0079896	5.7223167	8.028004	0.49579778	-0.009371894	-0.45537317	0.11409283	5.410461	8.178281	Walking_Read
14:28:12.574	-1.0079896	5.7223167	8.028004	0.49579778	-0.009371894	-0.45537317	0.11409283	5.410461	8.178281	Walking_Read
14:28:12.595	1.8172545	6.1293435	3.476487	0.49579778	-0.009371894	-0.45537317	0.11409283	5.410461	8.178281	Walking_Read
14:28:12.616	1.8172545	6.1293435	3.476487	0.49579778	-0.009371894	-0.45537317	0.11409283	5.410461	8.178281	Walking_Read
14:28:12.638	1.8172545	6.1293435	3.476487	0.49579778	-0.009371894	-0.45537317	0.11409283	5.410461	8.178281	Walking_Read
14:28:12.658	1.8172545	6.1293435	3.476487	0.49579778	-0.009371894	-0.45537317	0.11409283	5.410461	8.178281	Walking_Read
14:28:12.681	1.8172545	6.1293435	3.476487	0.45242637	-0.26960048	-0.3808476	-0.061123747	5.6753454	7.9973154	Walking_Read
14:28:12.703	1.8172545	6.1293435	3.476487	0.45242637	-0.26960048	-0.3808476	-0.061123747	5.6753454	7.9973154	Walking_Read
14:28:12.726	1.8172545	6.1293435	3.476487	0.45242637	-0.26960048	-0.3808476	-0.061123747	5.6753454	7.9973154	Walking_Read
14:28:12.750	1.8172545	6.1293435	3.476487	0.45242637	-0.26960048	-0.3808476	-0.061123747	5.6753454	7.9973154	Walking_Read
14:28:12.772	1.8172545	6.1293435	3.476487	0.45242637	-0.26960048	-0.3808476	-0.061123747	5.6753454	7.9973154	Walking_Read
14:28:12.796	-0.05506832	5.9832926	7.8460383	0.45242637	-0.26960048	-0.3808476	-0.061123747	5.6753454	7.9973154	Walking_Read
14:28:12.818	-0.05506832	5.9832926	7.8460383	0.45242637	-0.26960048	-0.3808476	-0.061123747	5.6753454	7.9973154	Walking_Read
14:28:12.841	-0.05506832	5.9832926	7.8460383	0.45242637	-0.26960048	-0.3808476	-0.061123747	5.6753454	7.9973154	Walking_Read
14:28:12.864	-0.05506832	5.9832926	7.8460383	0.37118128	0.68518186	0.3521907	-0.18686347	6.243281	7.560214	Walking_Read
14:28:12.886	-0.05506832	5.9832926	7.8460383	0.37118128	0.68518186	0.3521907	-0.18686347	6.243281	7.560214	Walking_Read
14:28:12.909	-0.05506832	5.9832926	7.8460383	0.37118128	0.68518186	0.3521907	-0.18686347	6.243281	7.560214	Walking_Read
14:28:12.932	-0.05506832	5.9832926	7.8460383	0.37118128	0.68518186	0.3521907	-0.18686347	6.243281	7.560214	Walking_Read
14:28:12.954	-0.05506832	5.9832926	7.8460383	0.37118128	0.68518186	0.3521907	-0.18686347	6.243281	7.560214	Walking_Read
14:28:12.977	-0.05506832	5.9832926	7.8460383	0.37118128	0.68518186	0.3521907	-0.18686347	6.243281	7.560214	Walking_Read
14:28:12.999	-0.41181526	6.0048413	8.514041	0.37118128	0.68518186	0.3521907	-0.18686347	6.243281	7.560214	Walking_Read
14:28:13.022	-0.41181526	6.0048413	8.514041	0.37118128	0.68518186	0.3521907	-0.18686347	6.243281	7.560214	Walking_Read
14:28:13.044	-0.41181526	6.0048413	8.514041	-0.41439146	1.1201179	1.2855928	-0.42073873	5.6191635	8.026101	Walking_Read
14:28:13.067	-0.41181526	6.0048413	8.514041	-0.41439146	1.1201179	1.2855928	-0.42073873	5.6191635	8.026101	Walking_Read
14:28:13.091	-0.41181526	6.0048413	8.514041	-0.41439146	1.1201179	1.2855928	-0.42073873	5.6191635	8.026101	Walking_Read
14:28:13.113	-0.41181526	6.0048413	8.514041	-0.41439146	1.1201179	1.2855928	-0.42073873	5.6191635	8.026101	Walking_Read
14:28:13.136	-0.41181526	6.0048413	8.514041	-0.41439146	1.1201179	1.2855928	-0.42073873	5.6191635	8.026101	Walking_Read
14:28:13.159	-0.41181526	6.0048413	8.514041	-0.41439146	1.1201179	1.2855928	-0.42073873	5.6191635	8.026101	Walking_Read
14:28:13.181	-0.41181526	6.0048413	8.514041	-0.41439146	1.1201179	1.2855928	-0.42073873	5.6191635	8.026101	Walking_Read
14:28:13.206	-0.845179	4.460534	7.067899	-0.41439146	1.1201179	1.2855928	-0.42073873	5.6191635	8.026101	Walking_Read
14:28:13.229	-0.845179	4.460534	7.067899	-0.1584389	-0.06496063	0.17320716	0.0847963	5.1400723	8.351215	Walking_Read
14:28:13.251	-0.845179	4.460534	7.067899	-0.1584389	-0.06496063	0.17320716	0.0847963	5.1400723	8.351215	Walking_Read
14:28:13.274	-0.845179	4.460534	7.067899	-0.1584389	-0.06496063	0.17320716	0.0847963	5.1400723	8.351215	Walking_Read
14:28:13.297	-0.845179	4.460534	7.067899	-0.1584389	-0.06496063	0.17320716	0.0847963	5.1400723	8.351215	Walking_Read
14:28:13.320	-0.845179	4.460534	7.067899	-0.1584389	-0.06496063	0.17320716	0.0847963	5.1400723	8.351215	Walking_Read
14:28:13.343	-0.845179	4.460534	7.067899	-0.1584389	-0.06496063	0.17320716	0.0847963	5.1400723	8.351215	Walking_Read
14:28:13.365	-0.845179	4.460534	7.067899	-0.1584389	-0.06496063	0.17320716	0.0847963	5.1400723	8.351215	Walking_Read
14:28:13.387	0.69194543	3.9409764	9.862018	-0.1584389	-0.06496063	0.17320716	0.0847963	5.1400723	8.351215	Walking_Read
14:28:13.412	0.69194543	3.9409764	9.862018	-0.011831238	-0.70148224	0.15304862	-0.10698198	5.1149993	8.366343	Walking_Read
14:28:13.435	0.69194543	3.9409764	9.862018	-0.011831238	-0.70148224	0.15304862	-0.10698198	5.1149993	8.366343	Walking_Read
14:28:13.458	0.69194543	3.9409764	9.862018	-0.011831238	-0.70148224	0.15304862	-0.10698198	5.1149993	8.366343	Walking_Read
14:28:13.481	0.69194543	3.9409764	9.862018	-0.011831238	-0.70148224	0.15304862	-0.10698198	5.1149993	8.366343	Walking_Read
14:28:13.503	0.69194543	3.9409764	9.862018	-0.011831238	-0.70148224	0.15304862	-0.10698198	5.1149993	8.366343	Walking_Read
14:28:13.526	0.69194543	3.9409764	9.862018	-0.011831238	-0.70148224	0.15304862	-0.10698198	5.1149993	8.366343	Walking_Read
14:28:13.550	0.69194543	3.9409764	9.862018	-0.011831238	-0.70148224	0.15304862	-0.10698198	5.1149993	8.366343	Walking_Read
14:28:13.572	0.69194543	3.9409764	9.862018	-0.011831238	-0.70148224	0.15304862	-0.10698198	5.1149993	8.366343	Walking_Read
14:28:13.594	-0.28013015	5.8755503	9.893144	0.2758863	-0.085730046	-0.2525659	-0.14673173	5.6257014	8.031209	Walking_Read
14:28:13.616	-0.28013015	5.8755503	9.893144	0.2758863	-0.085730046	-0.2525659	-0.14673173	5.6257014	8.031209	Walking_Read
14:28:13.639	-0.28013015	5.8755503	9.893144	0.2758863	-0.085730046	-0.2525659	-0.14673173	5.6257014	8.031209	Walking_Read
14:28:13.662	-0.28013015	5.8755503	9.893144	0.2758863	-0.085730046	-0.2525659	-0.14673173	5.6257014	8.031209	Walking_Read
14:28:13.683	-0.28013015	5.8755503	9.893144	0.2758863	-0.085730046	-0.2525659	-0.14673173	5.6257014	8.031209	Walking_Read
14:28:13.704	-0.28013015	5.8755503	9.893144	0.2758863	-0.085730046	-0.2525659	-0.14673173	5.6257014	8.031209	Walking_Read
14:28:13.724	-0.28013015	5.8755503	9.893144	0.2758863	-0.085730046	-0.2525659	-0.14673173	5.6257014	8.031209	Walking_Read
14:28:13.746	-0.28013015	5.8755503	9.893144	0.2758863	-0.085730046	-0.2525659	-0.14673173	5.6257014	8.031209	Walking_Read
14:28:13.767	-0.28013015	5.8755503	9.893144	-0.083302476	-0.65200216	-0.4388798	0.18940197	6.041921	7.722025	Walking_Read
14:28:13.789	0.117319465	5.61218	8.767835	-0.083302476	-0.65200216	-0.4388798	0.18940197	6.041921	7.722025	Walking_Read
14:28:13.809	0.117319465	5.61218	8.767835	-0.083302476	-0.65200216	-0.4388798	0.18940197	6.041921	7.722025	Walking_Read
14:28:13.834	0.117319465	5.61218	8.767835	-0.083302476	-0.65200216	-0.4388798	0.18940197	6.041921	7.722025	Walking_Read
14:28:13.855	0.117319465	5.61218	8.767835	-0.083302476	-0.65200216	-0.4388798	0.18940197	6.041921	7.722025	Walking_Read
14:28:13.876	0.117319465	5.61218	8.767835	-0.083302476	-0.65200216	-0.4388798	0.18940197	6.041921	7.722025	Walking_Read
14:28:13.900	0.117319465	5.61218	8.767835	-0.083302476	-0.65200216	-0.4388798	0.18940197	6.041921	7.722025	Walking_Read
14:28:13.920	0.117319465	5.61218	8.767835	-0.083302476	-0.65200216	-0.4388798	0.18940197	6.041921	7.722025	Walking_Read
14:28:13.942	0.117319465	5.61218	8.767835	-0.856047	-0.729582	-0.50668585	0.3396968	6.1940966	7.595269	Walking_Read
14:28:13.963	0.117319465	5.61218	8.767835	-0.856047	-0.729582	-0.50668585	0.3396968	6.1940966	7.595269	Walking_Read
14:28:13.984	0.21069619	5.339233	5.6504884	-0.856047	-0.729582	-0.50668585	0.3396968	6.1940966	7.595269	Walking_Read
14:28:14.006	0.21069619	5.339233	5.6504884	-0.856047	-0.729582	-0.50668585	0.3396968	6.1940966	7.595269	Walking_Read
14:28:14.027	0.21069619	5.339233	5.6504884	-0.856047	-0.729582	-0.50668585	0.3396968	6.1940966	7.595269	Walking_Read
14:28:14.051	0.21069619	5.339233	5.6504884	-0.856047	-0.729582	-0.50668585	0.3396968	6.1940966	7.595269	Walking_Read
14:28:14.072	0.21069619	5.339233	5.6504884	-0.856047	-0.729582	-0.50668585	0.3396968	6.1940966	7.595269	Walking_Read
14:28:14.096	0.21069619	5.339233	5.6504884	-0.856047	-0.729582	-0.50668585	0.3396968	6.1940966	7.595269	Walking_Read
14:28:14.118	0.21069619	5.339233	5.6504884	-0.20364293	0.002234545	0.37906876	0.30510062	5.7340407	7.949718	Walking_Read
14:28:14.139	0.21069619	5.339233	5.6504884	-0.20364293	0.002234545	0.37906876	0.30510062	5.7340407	7.949718	Walking_Read
14:28:14.161	0.21069619	5.339233	5.6504884	-0.20364293	0.002234545	0.37906876	0.30510062	5.7340407	7.949718	Walking_Read
14:28:14.185	-1.0510867	5.0854397	7.6066113	-0.20364293	0.002234545	0.37906876	0.30510062	5.7340407	7.949718	Walking_Read
14:28:14.206	-1.0510867	5.0854397	7.6066113	-0.20364293	0.002234545	0.37906876	0.30510062	5.7340407	7.949718	Walking_Read
14:28:14.228	-1.0510867	5.0854397	7.6066113	-0.20364293	0.002234545	0.37906876	0.30510062	5.7340407	7.949718	Walking_Read
14:28:14.251	-1.0510867	5.0854397	7.6066113	-0.20364293	0.002234545	0.37906876	0.30510062	5.7340407	7.949718	Walking_Read
14:28:14.273	-1.0510867	5.0854397	7.6066113	-0.20364293	0.002234545	0.37906876	0.30510062	5.7340407	7.949718	Walking_Read
14:28:14.294	-1.0510867	5.0854397	7.6066113	0.2826058	0.7175577	0.31981483	-0.066138655	5.8295226	7.8855944	Walking_Read
14:28:14.318	-1.0510867	5.0854397	7.6066113	0.2826058	0.7175577	0.31981483	-0.066138655	5.8295226	7.8855944	Walking_Read
14:28:14.339	-1.0510867	5.0854397	7.6066113	0.2826058	0.7175577	0.31981483	-0.066138655	5.8295226	7.8855944	Walking_Read
14:28:14.361	-1.0510867	5.0854397	7.6066113	0.2826058	0.7175577	0.31981483	-0.066138655	5.8295226	7.8855944	Walking_Read
14:28:14.381	-0.49800915	6.203566	8.686429	0.2826058	0.7175577	0.31981483	-0.066138655	5.8295226	7.8855944	Walking_Read
14:28:14.403	-0.49800915	6.203566	8.686429	0.2826058	0.7175577	0.31981483	-0.066138655	5.8295226	7.8855944	Walking_Read
14:28:14.425	-0.49800915	6.203566	8.686429	0.2826058	0.7175577	0.31981483	-0.066138655	5.8295226	7.8855944	Walking_Read
14:28:14.447	-0.49800915	6.203566	8.686429	0.2826058	0.7175577	0.31981483	-0.066138655	5.8295226	7.8855944	Walking_Read
14:28:14.469	-0.49800915	6.203566	8.686429	0.2826058	0.7175577	0.31981483	-0.066138655	5.8295226	7.8855944	Walking_Read
14:28:14.491	-0.49800915	6.203566	8.686429	-0.04665056	0.07004059	0.063862294	-0.47285458	6.0183096	7.728305	Walking_Read
14:28:14.512	-0.49800915	6.203566	8.686429	-0.04665056	0.07004059	0.063862294	-0.47285458	6.0183096	7.728305	Walking_Read
14:28:14.535	-0.49800915	6.203566	8.686429	-0.04665056	0.07004059	0.063862294	-0.47285458	6.0183096	7.728305	Walking_Read
14:28:14.556	-0.49800915	6.203566	8.686429	-0.04665056	0.07004059	0.063862294	-0.47285458	6.0183096	7.728305	Walking_Read
14:28:14.577	-0.49800915	6.203566	8.686429	-0.04665056	0.07004059	0.063862294	-0.47285458	6.0183096	7.728305	Walking_Read
14:28:14.598	0.083799616	6.9003	5.8204823	-0.04665056	0.07004059	0.063862294	-0.47285458	6.0183096	7.728305	Walking_Read
14:28:14.618	0.083799616	6.9003	5.8204823	-0.04665056	0.07004059	0.063862294	-0.47285458	6.0183096	7.728305	Walking_Read
14:28:14.640	0.083799616	6.9003	5.8204823	-0.04665056	0.07004059	0.063862294	-0.47285458	6.0183096	7.728305	Walking_Read
14:28:14.662	0.083799616	6.9003	5.8204823	-0.09613064	-0.00876103	0.16098987	-0.41972783	5.966909	7.771111	Walking_Read
14:28:14.686	0.083799616	6.9003	5.8204823	-0.09613064	-0.00876103	0.16098987	-0.41972783	5.966909	7.771111	Walking_Read
14:28:14.708	0.083799616	6.9003	5.8204823	-0.09613064	-0.00876103	0.16098987	-0.41972783	5.966909	7.771111	Walking_Read
14:28:14.729	0.083799616	6.9003	5.8204823	-0.09613064	-0.00876103	0.16098987	-0.41972783	5.966909	7.771111	Walking_Read
14:28:14.753	0.083799616	6.9003	5.8204823	-0.09613064	-0.00876103	0.16098987	-0.41972783	5.966909	7.771111	Walking_Read
14:28:14.775	0.083799616	6.9003	5.8204823	-0.09613064	-0.00876103	0.16098987	-0.41972783	5.966909	7.771111	Walking_Read
14:28:14.796	-0.34956414	5.140508	7.4270406	-0.09613064	-0.00876103	0.16098987	-0.41972783	5.966909	7.771111	Walking_Read
14:28:14.820	-0.34956414	5.140508	7.4270406	-0.09613064	-0.00876103	0.16098987	-0.41972783	5.966909	7.771111	Walking_Read
14:28:14.841	-0.34956414	5.140508	7.4270406	-0.08391334	0.2844543	0.07180354	-0.622557	5.9669604	7.757459	Walking_Read
14:28:14.864	-0.34956414	5.140508	7.4270406	-0.08391334	0.2844543	0.07180354	-0.622557	5.9669604	7.757459	Walking_Read
14:28:14.886	-0.34956414	5.140508	7.4270406	-0.08391334	0.2844543	0.07180354	-0.622557	5.9669604	7.757459	Walking_Read
14:28:14.908	-0.34956414	5.140508	7.4270406	-0.08391334	0.2844543	0.07180354	-0.622557	5.9669604	7.757459	Walking_Read
14:28:14.930	-0.34956414	5.140508	7.4270406	-0.08391334	0.2844543	0.07180354	-0.622557	5.9669604	7.757459	Walking_Read
14:28:14.954	-0.34956414	5.140508	7.4270406	-0.08391334	0.2844543	0.07180354	-0.622557	5.9669604	7.757459	Walking_Read
14:28:14.976	-0.34956414	5.140508	7.4270406	-0.08391334	0.2844543	0.07180354	-0.622557	5.9669604	7.757459	Walking_Read
14:28:14.998	0.36632404	6.160469	6.4932733	-0.08391334	0.2844543	0.07180354	-0.622557	5.9669604	7.757459	Walking_Read
14:28:15.020	0.36632404	6.160469	6.4932733	0.070635565	-0.63245445	-0.29960254	-0.31875783	6.15685	7.626396	Walking_Read
14:28:15.041	0.36632404	6.160469	6.4932733	0.070635565	-0.63245445	-0.29960254	-0.31875783	6.15685	7.626396	Walking_Read
14:28:15.063	0.36632404	6.160469	6.4932733	0.070635565	-0.63245445	-0.29960254	-0.31875783	6.15685	7.626396	Walking_Read
14:28:15.087	0.36632404	6.160469	6.4932733	0.070635565	-0.63245445	-0.29960254	-0.31875783	6.15685	7.626396	Walking_Read
14:28:15.109	0.36632404	6.160469	6.4932733	0.070635565	-0.63245445	-0.29960254	-0.31875783	6.15685	7.626396	Walking_Read
14:28:15.130	0.36632404	6.160469	6.4932733	0.070635565	-0.63245445	-0.29960254	-0.31875783	6.15685	7.626396	Walking_Read
14:28:15.151	0.36632404	6.160469	6.4932733	0.070635565	-0.63245445	-0.29960254	-0.31875783	6.15685	7.626396	Walking_Read
14:28:15.172	0.36632404	6.160469	6.4932733	0.070635565	-0.63245445	-0.29960254	-0.31875783	6.15685	7.626396	Walking_Read
14:28:15.193	0.13886794	6.5411587	9.182044	-0.23785138	-0.8725245	-0.72659737	-0.20958008	6.30325	7.5096917	Walking_Read
14:28:15.215	0.13886794	6.5411587	9.182044	-0.23785138	-0.8725245	-0.72659737	-0.20958008	6.30325	7.5096917	Walking_Read
14:28:15.238	0.13886794	6.5411587	9.182044	-0.23785138	-0.8725245	-0.72659737	-0.20958008	6.30325	7.5096917	Walking_Read
14:28:15.261	0.13886794	6.5411587	9.182044	-0.23785138	-0.8725245	-0.72659737	-0.20958008	6.30325	7.5096917	Walking_Read
14:28:15.282	0.13886794	6.5411587	9.182044	-0.23785138	-0.8725245	-0.72659737	-0.20958008	6.30325	7.5096917	Walking_Read
14:28:15.305	0.13886794	6.5411587	9.182044	-0.23785138	-0.8725245	-0.72659737	-0.20958008	6.30325	7.5096917	Walking_Read
14:28:15.326	0.13886794	6.5411587	9.182044	-0.23785138	-0.8725245	-0.72659737	-0.20958008	6.30325	7.5096917	Walking_Read
14:28:15.348	0.13886794	6.5411587	9.182044	-0.23785138	-0.8725245	-0.72659737	-0.20958008	6.30325	7.5096917	Walking_Read
14:28:15.369	0.13886794	6.5411587	9.182044	-0.23785138	-0.8725245	-0.72659737	-0.20958008	6.30325	7.5096917	Walking_Read
14:28:15.391	-1.647261	4.6712303	8.207574	-0.79923654	-0.28426126	-0.48347297	-0.10647983	6.2241545	7.577525	Walking_Read
14:28:15.412	-1.647261	4.6712303	8.207574	-0.79923654	-0.28426126	-0.48347297	-0.10647983	6.2241545	7.577525	Walking_Read
14:28:15.434	-1.647261	4.6712303	8.207574	-0.79923654	-0.28426126	-0.48347297	-0.10647983	6.2241545	7.577525	Walking_Read
14:28:15.456	-1.647261	4.6712303	8.207574	-0.79923654	-0.28426126	-0.48347297	-0.10647983	6.2241545	7.577525	Walking_Read
14:28:15.477	-1.647261	4.6712303	8.207574	-0.79923654	-0.28426126	-0.48347297	-0.10647983	6.2241545	7.577525	Walking_Read
14:28:15.498	-1.647261	4.6712303	8.207574	-0.79923654	-0.28426126	-0.48347297	-0.10647983	6.2241545	7.577525	Walking_Read
14:28:15.519	-1.647261	4.6712303	8.207574	-0.79923654	-0.28426126	-0.48347297	-0.10647983	6.2241545	7.577525	Walking_Read
14:28:15.541	-1.647261	4.6712303	8.207574	-0.79923654	-0.28426126	-0.48347297	-0.10647983	6.2241545	7.577525	Walking_Read
14:28:15.562	-1.647261	4.6712303	8.207574	0.24717563	-0.015480547	0.16648765	0.16292569	5.7610035	7.934397	Walking_Read
14:28:15.583	1.201926	5.5307746	8.777411	0.24717563	-0.015480547	0.16648765	0.16292569	5.7610035	7.934397	Walking_Read
14:28:15.605	1.201926	5.5307746	8.777411	0.24717563	-0.015480547	0.16648765	0.16292569	5.7610035	7.934397	Walking_Read
14:28:15.627	1.201926	5.5307746	8.777411	0.24717563	-0.015480547	0.16648765	0.16292569	5.7610035	7.934397	Walking_Read
14:28:15.648	1.201926	5.5307746	8.777411	0.24717563	-0.015480547	0.16648765	0.16292569	5.7610035	7.934397	Walking_Read
14:28:15.670	1.201926	5.5307746	8.777411	0.24717563	-0.015480547	0.16648765	0.16292569	5.7610035	7.934397	Walking_Read
14:28:15.690	1.201926	5.5307746	8.777411	0.24717563	-0.015480547	0.16648765	0.16292569	5.7610035	7.934397	Walking_Read
14:28:15.712	1.201926	5.5307746	8.777411	0.24717563	-0.015480547	0.16648765	0.16292569	5.7610035	7.934397	Walking_Read
14:28:15.733	1.201926	5.5307746	8.777411	0.4286026	0.3858579	0.49757662	-0.022363553	5.9313717	7.8095245	Walking_Read
14:28:15.757	1.201926	5.5307746	8.777411	0.4286026	0.3858579	0.49757662	-0.022363553	5.9313717	7.8095245	Walking_Read
14:28:15.778	1.201926	5.5307746	8.777411	0.4286026	0.3858579	0.49757662	-0.022363553	5.9313717	7.8095245	Walking_Read
14:28:15.800	0.61293435	6.8619914	7.7670274	0.4286026	0.3858579	0.49757662	-0.022363553	5.9313717	7.8095245	Walking_Read
14:28:15.820	0.61293435	6.8619914	7.7670274	0.4286026	0.3858579	0.49757662	-0.022363553	5.9313717	7.8095245	Walking_Read
14:28:15.842	0.61293435	6.8619914	7.7670274	0.4286026	0.3858579	0.49757662	-0.022363553	5.9313717	7.8095245	Walking_Read
14:28:15.863	0.61293435	6.8619914	7.7670274	0.4286026	0.3858579	0.49757662	-0.022363553	5.9313717	7.8095245	Walking_Read
14:28:15.884	0.61293435	6.8619914	7.7670274	0.4286026	0.3858579	0.49757662	-0.022363553	5.9313717	7.8095245	Walking_Read
14:28:15.907	0.61293435	6.8619914	7.7670274	0.4286026	0.3858579	0.49757662	-0.022363553	5.9313717	7.8095245	Walking_Read
14:28:15.928	0.61293435	6.8619914	7.7670274	-0.07536122	-0.1779707	0.26850218	-0.3687027	6.3232803	7.4866886	Walking_Read
14:28:15.950	0.61293435	6.8619914	7.7670274	-0.07536122	-0.1779707	0.26850218	-0.3687027	6.3232803	7.4866886	Walking_Read
14:28:15.971	0.61293435	6.8619914	7.7670274	-0.07536122	-0.1779707	0.26850218	-0.3687027	6.3232803	7.4866886	Walking_Read
14:28:15.993	-1.1779832	6.938608	6.672844	-0.07536122	-0.1779707	0.26850218	-0.3687027	6.3232803	7.4866886	Walking_Read
14:28:16.015	-1.1779832	6.938608	6.672844	-0.07536122	-0.1779707	0.26850218	-0.3687027	6.3232803	7.4866886	Walking_Read
14:28:16.036	-1.1779832	6.938608	6.672844	-0.07536122	-0.1779707	0.26850218	-0.3687027	6.3232803	7.4866886	Walking_Read
14:28:16.057	-1.1779832	6.938608	6.672844	-0.07536122	-0.1779707	0.26850218	-0.3687027	6.3232803	7.4866886	Walking_Read
14:28:16.079	-1.1779832	6.938608	6.672844	-0.07536122	-0.1779707	0.26850218	-0.3687027	6.3232803	7.4866886	Walking_Read
14:28:16.101	-1.1779832	6.938608	6.672844	-0.4150023	-0.79127944	0.6038672	0.20885566	6.4773307	7.3600907	Walking_Read
14:28:16.122	-1.1779832	6.938608	6.672844	-0.4150023	-0.79127944	0.6038672	0.20885566	6.4773307	7.3600907	Walking_Read
14:28:16.143	-1.1779832	6.938608	6.672844	-0.4150023	-0.79127944	0.6038672	0.20885566	6.4773307	7.3600907	Walking_Read
14:28:16.164	-1.1779832	6.938608	6.672844	-0.4150023	-0.79127944	0.6038672	0.20885566	6.4773307	7.3600907	Walking_Read
14:28:16.186	-1.1564348	5.2650104	5.643306	-0.4150023	-0.79127944	0.6038672	0.20885566	6.4773307	7.3600907	Walking_Read
14:28:16.208	-1.1564348	5.2650104	5.643306	-0.4150023	-0.79127944	0.6038672	0.20885566	6.4773307	7.3600907	Walking_Read
14:28:16.230	-1.1564348	5.2650104	5.643306	-0.4150023	-0.79127944	0.6038672	0.20885566	6.4773307	7.3600907	Walking_Read
14:28:16.251	-1.1564348	5.2650104	5.643306	-0.4150023	-0.79127944	0.6038672	0.20885566	6.4773307	7.3600907	Walking_Read
14:28:16.275	-1.1564348	5.2650104	5.643306	-0.2708381	-0.08206486	0.110288054	0.1832679	6.080913	7.691504	Walking_Read
14:28:16.296	-1.1564348	5.2650104	5.643306	-0.2708381	-0.08206486	0.110288054	0.1832679	6.080913	7.691504	Walking_Read
14:28:16.318	-1.1564348	5.2650104	5.643306	-0.2708381	-0.08206486	0.110288054	0.1832679	6.080913	7.691504	Walking_Read
14:28:16.339	-1.1564348	5.2650104	5.643306	-0.2708381	-0.08206486	0.110288054	0.1832679	6.080913	7.691504	Walking_Read
14:28:16.361	-1.1564348	5.2650104	5.643306	-0.2708381	-0.08206486	0.110288054	0.1832679	6.080913	7.691504	Walking_Read
14:28:16.381	0.7134939	5.4565525	5.1261425	-0.2708381	-0.08206486	0.110288054	0.1832679	6.080913	7.691504	Walking_Read
14:28:16.403	0.7134939	5.4565525	5.1261425	-0.2708381	-0.08206486	0.110288054	0.1832679	6.080913	7.691504	Walking_Read
14:28:16.426	0.7134939	5.4565525	5.1261425	-0.2708381	-0.08206486	0.110288054	0.1832679	6.080913	7.691504	Walking_Read
14:28:16.449	0.7134939	5.4565525	5.1261425	-0.2708381	-0.08206486	0.110288054	0.1832679	6.080913	7.691504	Walking_Read
14:28:16.470	0.7134939	5.4565525	5.1261425	0.44326335	-0.34046084	-0.4547623	0.4091313	5.893416	7.827554	Walking_Read
14:28:16.493	0.7134939	5.4565525	5.1261425	0.44326335	-0.34046084	-0.4547623	0.4091313	5.893416	7.827554	Walking_Read
14:28:16.515	0.7134939	5.4565525	5.1261425	0.44326335	-0.34046084	-0.4547623	0.4091313	5.893416	7.827554	Walking_Read
14:28:16.537	0.7134939	5.4565525	5.1261425	0.44326335	-0.34046084	-0.4547623	0.4091313	5.893416	7.827554	Walking_Read
14:28:16.560	0.7134939	5.4565525	5.1261425	0.44326335	-0.34046084	-0.4547623	0.4091313	5.893416	7.827554	Walking_Read
14:28:16.582	0.52913475	5.8420305	10.477346	0.44326335	-0.34046084	-0.4547623	0.4091313	5.893416	7.827554	Walking_Read
14:28:16.604	0.52913475	5.8420305	10.477346	0.44326335	-0.34046084	-0.4547623	0.4091313	5.893416	7.827554	Walking_Read
14:28:16.628	0.52913475	5.8420305	10.477346	0.44326335	-0.34046084	-0.4547623	0.4091313	5.893416	7.827554	Walking_Read
14:28:16.650	0.52913475	5.8420305	10.477346	0.08957239	0.041940786	-0.28005484	0.3455763	5.9706774	7.771871	Walking_Read
14:28:16.672	0.52913475	5.8420305	10.477346	0.08957239	0.041940786	-0.28005484	0.3455763	5.9706774	7.771871	Walking_Read
14:28:16.694	0.52913475	5.8420305	10.477346	0.08957239	0.041940786	-0.28005484	0.3455763	5.9706774	7.771871	Walking_Read
14:28:16.716	0.52913475	5.8420305	10.477346	0.08957239	0.041940786	-0.28005484	0.3455763	5.9706774	7.771871	Walking_Read
14:28:16.738	0.52913475	5.8420305	10.477346	0.08957239	0.041940786	-0.28005484	0.3455763	5.9706774	7.771871	Walking_Read
14:28:16.761	0.52913475	5.8420305	10.477346	0.08957239	0.041940786	-0.28005484	0.3455763	5.9706774	7.771871	Walking_Read
14:28:16.783	0.7446195	5.2865586	7.14691	0.08957239	0.041940786	-0.28005484	0.3455763	5.9706774	7.771871	Walking_Read
14:28:16.804	0.7446195	5.2865586	7.14691	0.08957239	0.041940786	-0.28005484	0.3455763	5.9706774	7.771871	Walking_Read
14:28:16.827	0.7446195	5.2865586	7.14691	-0.2745033	0.061488472	-0.4089474	0.3435937	5.736484	7.9463854	Walking_Read
14:28:16.849	0.7446195	5.2865586	7.14691	-0.2745033	0.061488472	-0.4089474	0.3435937	5.736484	7.9463854	Walking_Read
14:28:16.871	0.7446195	5.2865586	7.14691	-0.2745033	0.061488472	-0.4089474	0.3435937	5.736484	7.9463854	Walking_Read
14:28:16.894	0.7446195	5.2865586	7.14691	-0.2745033	0.061488472	-0.4089474	0.3435937	5.736484	7.9463854	Walking_Read
14:28:16.916	0.7446195	5.2865586	7.14691	-0.2745033	0.061488472	-0.4089474	0.3435937	5.736484	7.9463854	Walking_Read
14:28:16.938	0.7446195	5.2865586	7.14691	-0.2745033	0.061488472	-0.4089474	0.3435937	5.736484	7.9463854	Walking_Read
14:28:16.961	0.7446195	5.2865586	7.14691	-0.2745033	0.061488472	-0.4089474	0.3435937	5.736484	7.9463854	Walking_Read
14:28:16.983	0.30646718	4.7789726	9.644139	-0.2745033	0.061488472	-0.4089474	0.3435937	5.736484	7.9463854	Walking_Read
14:28:17.005	0.30646718	4.7789726	9.644139	-0.22074714	-0.02403266	0.030264707	0.29676697	5.5049644	8.110341	Walking_Read
14:28:17.028	0.30646718	4.7789726	9.644139	-0.22074714	-0.02403266	0.030264707	0.29676697	5.5049644	8.110341	Walking_Read
14:28:17.050	0.30646718	4.7789726	9.644139	-0.22074714	-0.02403266	0.030264707	0.29676697	5.5049644	8.110341	Walking_Read
14:28:17.071	0.30646718	4.7789726	9.644139	-0.22074714	-0.02403266	0.030264707	0.29676697	5.5049644	8.110341	Walking_Read
14:28:17.092	0.30646718	4.7789726	9.644139	-0.22074714	-0.02403266	0.030264707	0.29676697	5.5049644	8.110341	Walking_Read
14:28:17.114	0.30646718	4.7789726	9.644139	-0.22074714	-0.02403266	0.030264707	0.29676697	5.5049644	8.110341	Walking_Read
14:28:17.135	0.30646718	4.7789726	9.644139	-0.22074714	-0.02403266	0.030264707	0.29676697	5.5049644	8.110341	Walking_Read
14:28:17.157	0.30646718	4.7789726	9.644139	-0.22074714	-0.02403266	0.030264707	0.29676697	5.5049644	8.110341	Walking_Read
14:28:17.177	0.30646718	4.7789726	9.644139	0.4255483	0.6925123	0.06080797	-0.0065161176	5.716786	7.9679785	Walking_Read
14:28:17.199	-0.22506183	5.688797	8.856422	0.4255483	0.6925123	0.06080797	-0.0065161176	5.716786	7.9679785	Walking_Read
14:28:17.219	-0.22506183	5.688797	8.856422	0.4255483	0.6925123	0.06080797	-0.0065161176	5.716786	7.9679785	Walking_Read
14:28:17.241	-0.22506183	5.688797	8.856422	0.4255483	0.6925123	0.06080797	-0.0065161176	5.716786	7.9679785	Walking_Read
14:28:17.262	-0.22506183	5.688797	8.856422	0.4255483	0.6925123	0.06080797	-0.0065161176	5.716786	7.9679785	Walking_Read
14:28:17.284	-0.22506183	5.688797	8.856422	0.4255483	0.6925123	0.06080797	-0.0065161176	5.716786	7.9679785	Walking_Read
14:28:17.306	-0.22506183	5.688797	8.856422	0.4255483	0.6925123	0.06080797	-0.0065161176	5.716786	7.9679785	Walking_Read
14:28:17.328	-0.22506183	5.688797	8.856422	0.4255483	0.6925123	0.06080797	-0.0065161176	5.716786	7.9679785	Walking_Read
14:28:17.349	-0.22506183	5.688797	8.856422	0.4389873	0.054768953	0.29110417	-0.0065161176	5.716786	7.9679785	Walking_Read
14:28:17.371	-0.22506183	5.688797	8.856422	0.4389873	0.054768953	0.29110417	-0.29246074	6.128629	7.650143	Walking_Read
14:28:17.392	-0.69673395	6.864386	7.2378926	0.4389873	0.054768953	0.29110417	-0.29246074	6.128629	7.650143	Walking_Read
14:28:17.413	-0.69673395	6.864386	7.2378926	0.4389873	0.054768953	0.29110417	-0.29246074	6.128629	7.650143	Walking_Read
14:28:17.435	-0.69673395	6.864386	7.2378926	0.4389873	0.054768953	0.29110417	-0.29246074	6.128629	7.650143	Walking_Read
14:28:17.456	-0.69673395	6.864386	7.2378926	0.4389873	0.054768953	0.29110417	-0.29246074	6.128629	7.650143	Walking_Read
14:28:17.476	-0.69673395	6.864386	7.2378926	0.4389873	0.054768953	0.29110417	-0.29246074	6.128629	7.650143	Walking_Read
14:28:17.498	-0.69673395	6.864386	7.2378926	0.4389873	0.054768953	0.29110417	-0.29246074	6.128629	7.650143	Walking_Read
14:28:17.519	-0.69673395	6.864386	7.2378926	0.4389873	0.054768953	0.29110417	-0.29246074	6.128629	7.650143	Walking_Read
14:28:17.539	-0.69673395	6.864386	7.2378926	-0.07475036	0.038886458	0.22879592	0.13095096	5.996452	7.7585926	Walking_Read
14:28:17.561	-0.69673395	6.864386	7.2378926	-0.07475036	0.038886458	0.22879592	0.13095096	5.996452	7.7585926	Walking_Read
14:28:17.583	-0.65124273	5.0375543	6.136526	-0.07475036	0.038886458	0.22879592	0.13095096	5.996452	7.7585926	Walking_Read
14:28:17.605	-0.65124273	5.0375543	6.136526	-0.07475036	0.038886458	0.22879592	0.13095096	5.996452	7.7585926	Walking_Read
14:28:17.626	-0.65124273	5.0375543	6.136526	-0.07475036	0.038886458	0.22879592	0.13095096	5.996452	7.7585926	Walking_Read
14:28:17.647	-0.65124273	5.0375543	6.136526	-0.07475036	0.038886458	0.22879592	0.13095096	5.996452	7.7585926	Walking_Read
14:28:17.669	-0.65124273	5.0375543	6.136526	-0.07475036	0.038886458	0.22879592	0.13095096	5.996452	7.7585926	Walking_Read
14:28:17.691	-0.65124273	5.0375543	6.136526	-0.07475036	0.038886458	0.22879592	0.13095096	5.996452	7.7585926	Walking_Read
14:28:17.712	-0.65124273	5.0375543	6.136526	0.009549046	-0.06740409	0.12800315	-0.036379363	5.797612	7.9092803	Walking_Read
14:28:17.733	-0.65124273	5.0375543	6.136526	0.009549046	-0.06740409	0.12800315	-0.036379363	5.797612	7.9092803	Walking_Read
14:28:17.755	-0.65124273	5.0375543	6.136526	0.009549046	-0.06740409	0.12800315	-0.036379363	5.797612	7.9092803	Walking_Read
14:28:17.776	-0.65124273	5.0375543	6.136526	0.009549046	-0.06740409	0.12800315	-0.036379363	5.797612	7.9092803	Walking_Read
14:28:17.798	0.11971374	5.6792197	7.2163444	0.009549046	-0.06740409	0.12800315	-0.036379363	5.797612	7.9092803	Walking_Read
14:28:17.819	0.11971374	5.6792197	7.2163444	0.009549046	-0.06740409	0.12800315	-0.036379363	5.797612	7.9092803	Walking_Read
14:28:17.841	0.11971374	5.6792197	7.2163444	0.009549046	-0.06740409	0.12800315	-0.036379363	5.797612	7.9092803	Walking_Read
14:28:17.861	0.11971374	5.6792197	7.2163444	0.009549046	-0.06740409	0.12800315	-0.036379363	5.797612	7.9092803	Walking_Read
14:28:17.883	0.11971374	5.6792197	7.2163444	0.009549046	-0.06740409	0.12800315	-0.036379363	5.797612	7.9092803	Walking_Read
14:28:17.905	0.11971374	5.6792197	7.2163444	-0.066198245	0.007121467	-0.18292727	-0.11910783	5.9597454	7.7870154	Walking_Read
14:28:17.927	0.11971374	5.6792197	7.2163444	-0.066198245	0.007121467	-0.18292727	-0.11910783	5.9597454	7.7870154	Walking_Read
14:28:17.949	0.11971374	5.6792197	7.2163444	-0.066198245	0.007121467	-0.18292727	-0.11910783	5.9597454	7.7870154	Walking_Read
14:28:17.970	0.11971374	5.6792197	7.2163444	-0.066198245	0.007121467	-0.18292727	-0.11910783	5.9597454	7.7870154	Walking_Read
14:28:17.990	-0.014365649	6.6632667	7.24747	-0.066198245	0.007121467	-0.18292727	-0.11910783	5.9597454	7.7870154	Walking_Read
14:28:18.012	-0.014365649	6.6632667	7.24747	-0.066198245	0.007121467	-0.18292727	-0.11910783	5.9597454	7.7870154	Walking_Read
14:28:18.034	-0.014365649	6.6632667	7.24747	-0.066198245	0.007121467	-0.18292727	-0.11910783	5.9597454	7.7870154	Walking_Read
14:28:18.055	-0.014365649	6.6632667	7.24747	-0.066198245	0.007121467	-0.18292727	-0.11910783	5.9597454	7.7870154	Walking_Read
14:28:18.076	-0.014365649	6.6632667	7.24747	0.013214237	-0.24150069	-0.1627687	-0.14286996	6.198967	7.597549	Walking_Read
14:28:18.099	-0.014365649	6.6632667	7.24747	0.013214237	-0.24150069	-0.1627687	-0.14286996	6.198967	7.597549	Walking_Read
14:28:18.121	-0.014365649	6.6632667	7.24747	0.013214237	-0.24150069	-0.1627687	-0.14286996	6.198967	7.597549	Walking_Read
14:28:18.143	-0.014365649	6.6632667	7.24747	0.013214237	-0.24150069	-0.1627687	-0.14286996	6.198967	7.597549	Walking_Read
14:28:18.166	-0.014365649	6.6632667	7.24747	0.013214237	-0.24150069	-0.1627687	-0.14286996	6.198967	7.597549	Walking_Read
14:28:18.188	0.62251145	6.447782	7.2881727	0.013214237	-0.24150069	-0.1627687	-0.14286996	6.198967	7.597549	Walking_Read
14:28:18.210	0.62251145	6.447782	7.2881727	0.013214237	-0.24150069	-0.1627687	-0.14286996	6.198967	7.597549	Walking_Read
14:28:18.234	0.62251145	6.447782	7.2881727	0.013214237	-0.24150069	-0.1627687	-0.14286996	6.198967	7.597549	Walking_Read
14:28:18.255	0.62251145	6.447782	7.2881727	-0.05764613	-0.4253711	-0.27089185	-0.05105238	6.1907496	7.6054163	Walking_Read
14:28:18.277	0.62251145	6.447782	7.2881727	-0.05764613	-0.4253711	-0.27089185	-0.05105238	6.1907496	7.6054163	Walking_Read
14:28:18.301	0.62251145	6.447782	7.2881727	-0.05764613	-0.4253711	-0.27089185	-0.05105238	6.1907496	7.6054163	Walking_Read
14:28:18.322	0.62251145	6.447782	7.2881727	-0.05764613	-0.4253711	-0.27089185	-0.05105238	6.1907496	7.6054163	Walking_Read
14:28:18.344	0.62251145	6.447782	7.2881727	-0.05764613	-0.4253711	-0.27089185	-0.05105238	6.1907496	7.6054163	Walking_Read
14:28:18.367	0.62251145	6.447782	7.2881727	-0.05764613	-0.4253711	-0.27089185	-0.05105238	6.1907496	7.6054163	Walking_Read
14:28:18.388	0.7733508	5.5140147	4.8579836	-0.05764613	-0.4253711	-0.27089185	-0.05105238	6.1907496	7.6054163	Walking_Read
14:28:18.409	0.7733508	5.5140147	4.8579836	-0.05764613	-0.4253711	-0.27089185	-0.05105238	6.1907496	7.6054163	Walking_Read
14:28:18.430	0.7733508	5.5140147	4.8579836	-0.38995683	0.045605976	0.3259235	-0.06207334	5.4912534	8.124816	Walking_Read
14:28:18.451	0.7733508	5.5140147	4.8579836	-0.38995683	0.045605976	0.3259235	-0.06207334	5.4912534	8.124816	Walking_Read
14:28:18.473	0.7733508	5.5140147	4.8579836	-0.38995683	0.045605976	0.3259235	-0.06207334	5.4912534	8.124816	Walking_Read
14:28:18.494	0.7733508	5.5140147	4.8579836	-0.38995683	0.045605976	0.3259235	-0.06207334	5.4912534	8.124816	Walking_Read
14:28:18.518	0.7733508	5.5140147	4.8579836	-0.38995683	0.045605976	0.3259235	-0.06207334	5.4912534	8.124816	Walking_Read
14:28:18.539	0.7733508	5.5140147	4.8579836	-0.38995683	0.045605976	0.3259235	-0.06207334	5.4912534	8.124816	Walking_Read
14:28:18.560	0.7733508	5.5140147	4.8579836	-0.38995683	0.045605976	0.3259235	-0.06207334	5.4912534	8.124816	Walking_Read
14:28:18.581	-1.1708003	4.486871	6.2682114	-0.38995683	0.045605976	0.3259235	-0.06207334	5.4912534	8.124816	Walking_Read
14:28:18.603	-1.1708003	4.486871	6.2682114	-0.38995683	0.045605976	0.3259235	-0.06207334	5.4912534	8.124816	Walking_Read
14:28:18.623	-1.1708003	4.486871	6.2682114	0.2826058	0.68701446	0.47986153	-0.054936137	5.369417	8.205892	Walking_Read
14:28:18.645	-1.1708003	4.486871	6.2682114	0.2826058	0.68701446	0.47986153	-0.054936137	5.369417	8.205892	Walking_Read
14:28:18.669	-1.1708003	4.486871	6.2682114	0.2826058	0.68701446	0.47986153	-0.054936137	5.369417	8.205892	Walking_Read
14:28:18.691	-1.1708003	4.486871	6.2682114	0.2826058	0.68701446	0.47986153	-0.054936137	5.369417	8.205892	Walking_Read
14:28:18.712	-1.1708003	4.486871	6.2682114	0.2826058	0.68701446	0.47986153	-0.054936137	5.369417	8.205892	Walking_Read
14:28:18.735	-1.1708003	4.486871	6.2682114	0.2826058	0.68701446	0.47986153	-0.054936137	5.369417	8.205892	Walking_Read
14:28:18.757	-1.1708003	4.486871	6.2682114	0.2826058	0.68701446	0.47986153	-0.054936137	5.369417	8.205892	Walking_Read
14:28:18.779	-0.8978531	5.66246	9.5244255	0.2826058	0.68701446	0.47986153	-0.054936137	5.369417	8.205892	Walking_Read
14:28:18.802	-0.8978531	5.66246	9.5244255	0.2441213	0.14700961	0.47741807	-0.10074977	5.643518	8.019406	Walking_Read
14:28:18.824	-0.8978531	5.66246	9.5244255	0.2441213	0.14700961	0.47741807	-0.10074977	5.643518	8.019406	Walking_Read
14:28:18.845	-0.8978531	5.66246	9.5244255	0.2441213	0.14700961	0.47741807	-0.10074977	5.643518	8.019406	Walking_Read
14:28:18.869	-0.8978531	5.66246	9.5244255	0.2441213	0.14700961	0.47741807	-0.10074977	5.643518	8.019406	Walking_Read
14:28:18.891	-0.8978531	5.66246	9.5244255	0.2441213	0.14700961	0.47741807	-0.10074977	5.643518	8.019406	Walking_Read
14:28:18.912	-0.8978531	5.66246	9.5244255	0.2441213	0.14700961	0.47741807	-0.10074977	5.643518	8.019406	Walking_Read
14:28:18.933	-0.8978531	5.66246	9.5244255	0.2441213	0.14700961	0.47741807	-0.10074977	5.643518	8.019406	Walking_Read
14:28:18.955	-0.8978531	5.66246	9.5244255	0.2441213	0.14700961	0.47741807	-0.10074977	5.643518	8.019406	Walking_Read
14:28:18.976	-0.8978531	5.66246	9.5244255	-0.2390731	0.15311825	0.24590014	0.16549462	5.4751444	8.134233	Walking_Read
14:28:18.998	-0.4836435	4.7502413	6.5746784	-0.2390731	0.15311825	0.24590014	0.16549462	5.4751444	8.134233	Walking_Read
14:28:19.020	-0.4836435	4.7502413	6.5746784	-0.2390731	0.15311825	0.24590014	0.16549462	5.4751444	8.134233	Walking_Read
14:28:19.041	-0.4836435	4.7502413	6.5746784	-0.2390731	0.15311825	0.24590014	0.16549462	5.4751444	8.134233	Walking_Read
14:28:19.062	-0.4836435	4.7502413	6.5746784	-0.2390731	0.15311825	0.24590014	0.16549462	5.4751444	8.134233	Walking_Read
14:28:19.082	-0.4836435	4.7502413	6.5746784	-0.2390731	0.15311825	0.24590014	0.16549462	5.4751444	8.134233	Walking_Read
14:28:19.104	-0.4836435	4.7502413	6.5746784	-0.2390731	0.15311825	0.24590014	0.16549462	5.4751444	8.134233	Walking_Read
14:28:19.125	-0.4836435	4.7502413	6.5746784	-0.2390731	0.15311825	0.24590014	0.16549462	5.4751444	8.134233	Walking_Read
14:28:19.146	-0.4836435	4.7502413	6.5746784	-0.2390731	0.15311825	0.24590014	0.16549462	5.4751444	8.134233	Walking_Read
14:28:19.167	-0.4836435	4.7502413	6.5746784	0.15188065	-0.033806503	0.054699317	0.15385845	5.3707795	8.203743	Walking_Read
14:28:19.189	-0.031125572	5.1812105	8.28898	0.15188065	-0.033806503	0.054699317	0.15385845	5.3707795	8.203743	Walking_Read
14:28:19.210	-0.031125572	5.1812105	8.28898	0.15188065	-0.033806503	0.054699317	0.15385845	5.3707795	8.203743	Walking_Read
14:28:19.231	-0.031125572	5.1812105	8.28898	0.15188065	-0.033806503	0.054699317	0.15385845	5.3707795	8.203743	Walking_Read
14:28:19.254	-0.031125572	5.1812105	8.28898	0.15188065	-0.033806503	0.054699317	0.15385845	5.3707795	8.203743	Walking_Read
14:28:19.275	-0.031125572	5.1812105	8.28898	0.15188065	-0.033806503	0.054699317	0.15385845	5.3707795	8.203743	Walking_Read
14:28:19.296	-0.031125572	5.1812105	8.28898	0.15188065	-0.033806503	0.054699317	0.15385845	5.3707795	8.203743	Walking_Read
14:28:19.318	-0.031125572	5.1812105	8.28898	0.15188065	-0.033806503	0.054699317	0.15385845	5.3707795	8.203743	Walking_Read
14:28:19.338	-0.031125572	5.1812105	8.28898	0.22090842	-0.22317472	-0.2788331	0.17417529	5.7438674	7.9465694	Walking_Read
14:28:19.360	-0.031125572	5.1812105	8.28898	0.22090842	-0.22317472	-0.2788331	0.17417529	5.7438674	7.9465694	Walking_Read
14:28:19.381	0.41420954	5.5978146	8.545167	0.22090842	-0.22317472	-0.2788331	0.17417529	5.7438674	7.9465694	Walking_Read
14:28:19.404	0.41420954	5.5978146	8.545167	0.22090842	-0.22317472	-0.2788331	0.17417529	5.7438674	7.9465694	Walking_Read
14:28:19.425	0.41420954	5.5978146	8.545167	0.22090842	-0.22317472	-0.2788331	0.17417529	5.7438674	7.9465694	Walking_Read
14:28:19.447	0.41420954	5.5978146	8.545167	0.22090842	-0.22317472	-0.2788331	0.17417529	5.7438674	7.9465694	Walking_Read
14:28:19.469	0.41420954	5.5978146	8.545167	0.22090842	-0.22317472	-0.2788331	0.17417529	5.7438674	7.9465694	Walking_Read
14:28:19.490	0.41420954	5.5978146	8.545167	0.22090842	-0.22317472	-0.2788331	0.17417529	5.7438674	7.9465694	Walking_Read
14:28:19.511	0.41420954	5.5978146	8.545167	0.32170117	-0.36306286	-0.24951158	0.33391038	5.7304616	7.9511414	Walking_Read
14:28:19.533	0.41420954	5.5978146	8.545167	0.32170117	-0.36306286	-0.24951158	0.33391038	5.7304616	7.9511414	Walking_Read
14:28:19.555	0.41420954	5.5978146	8.545167	0.32170117	-0.36306286	-0.24951158	0.33391038	5.7304616	7.9511414	Walking_Read
14:28:19.576	0.41420954	5.5978146	8.545167	0.32170117	-0.36306286	-0.24951158	0.33391038	5.7304616	7.9511414	Walking_Read
14:28:19.598	1.3168511	5.1716337	8.8085375	0.32170117	-0.36306286	-0.24951158	0.33391038	5.7304616	7.9511414	Walking_Read
14:28:19.619	1.3168511	5.1716337	8.8085375	0.32170117	-0.36306286	-0.24951158	0.33391038	5.7304616	7.9511414	Walking_Read
14:28:19.640	1.3168511	5.1716337	8.8085375	0.32170117	-0.36306286	-0.24951158	0.33391038	5.7304616	7.9511414	Walking_Read
14:28:19.662	1.3168511	5.1716337	8.8085375	0.32170117	-0.36306286	-0.24951158	0.33391038	5.7304616	7.9511414	Walking_Read
14:28:19.684	1.3168511	5.1716337	8.8085375	0.32170117	-0.36306286	-0.24951158	0.33391038	5.7304616	7.9511414	Walking_Read
14:28:19.706	1.3168511	5.1716337	8.8085375	-0.4198892	-0.19079888	-0.44010153	0.6300455	5.4866996	8.103672	Walking_Read
14:28:19.728	1.3168511	5.1716337	8.8085375	-0.4198892	-0.19079888	-0.44010153	0.6300455	5.4866996	8.103672	Walking_Read
14:28:19.750	1.3168511	5.1716337	8.8085375	-0.4198892	-0.19079888	-0.44010153	0.6300455	5.4866996	8.103672	Walking_Read
14:28:19.773	1.3168511	5.1716337	8.8085375	-0.4198892	-0.19079888	-0.44010153	0.6300455	5.4866996	8.103672	Walking_Read
14:28:19.795	2.126116	5.166845	7.120573	-0.4198892	-0.19079888	-0.44010153	0.6300455	5.4866996	8.103672	Walking_Read
14:28:19.816	2.126116	5.166845	7.120573	-0.4198892	-0.19079888	-0.44010153	0.6300455	5.4866996	8.103672	Walking_Read
14:28:19.837	2.126116	5.166845	7.120573	-0.4198892	-0.19079888	-0.44010153	0.6300455	5.4866996	8.103672	Walking_Read
14:28:19.859	2.126116	5.166845	7.120573	-0.4198892	-0.19079888	-0.44010153	0.6300455	5.4866996	8.103672	Walking_Read
14:28:19.880	2.126116	5.166845	7.120573	-0.27205986	0.054768953	-0.19209024	0.7912521	5.199565	8.277005	Walking_Read
14:28:19.902	2.126116	5.166845	7.120573	-0.27205986	0.054768953	-0.19209024	0.7912521	5.199565	8.277005	Walking_Read
14:28:19.923	2.126116	5.166845	7.120573	-0.27205986	0.054768953	-0.19209024	0.7912521	5.199565	8.277005	Walking_Read
14:28:19.945	2.126116	5.166845	7.120573	-0.27205986	0.054768953	-0.19209024	0.7912521	5.199565	8.277005	Walking_Read
14:28:19.967	2.126116	5.166845	7.120573	-0.27205986	0.054768953	-0.19209024	0.7912521	5.199565	8.277005	Walking_Read
14:28:19.990	0.7446195	5.6959796	8.128563	-0.27205986	0.054768953	-0.19209024	0.7912521	5.199565	8.277005	Walking_Read
14:28:20.012	0.7446195	5.6959796	8.128563	-0.27205986	0.054768953	-0.19209024	0.7912521	5.199565	8.277005	Walking_Read
14:28:20.033	0.7446195	5.6959796	8.128563	-0.27205986	0.054768953	-0.19209024	0.7912521	5.199565	8.277005	Walking_Read
14:28:20.054	0.7446195	5.6959796	8.128563	0.318036	0.057212416	-0.19147937	0.6816573	5.2397833	8.261379	Walking_Read
14:28:20.076	0.7446195	5.6959796	8.128563	0.318036	0.057212416	-0.19147937	0.6816573	5.2397833	8.261379	Walking_Read
14:28:20.096	0.7446195	5.6959796	8.128563	0.318036	0.057212416	-0.19147937	0.6816573	5.2397833	8.261379	Walking_Read
14:28:20.117	0.7446195	5.6959796	8.128563	0.318036	0.057212416	-0.19147937	0.6816573	5.2397833	8.261379	Walking_Read
14:28:20.141	0.7446195	5.6959796	8.128563	0.318036	0.057212416	-0.19147937	0.6816573	5.2397833	8.261379	Walking_Read
14:28:20.162	0.7446195	5.6959796	8.128563	0.318036	0.057212416	-0.19147937	0.6816573	5.2397833	8.261379	Walking_Read
14:28:20.184	1.4413534	5.913859	8.394327	0.318036	0.057212416	-0.19147937	0.6816573	5.2397833	8.261379	Walking_Read
14:28:20.205	1.4413534	5.913859	8.394327	0.318036	0.057212416	-0.19147937	0.6816573	5.2397833	8.261379	Walking_Read
14:28:20.226	1.4413534	5.913859	8.394327	0.318036	0.057212416	-0.19147937	0.6816573	5.2397833	8.261379	Walking_Read
14:28:20.247	1.4413534	5.913859	8.394327	-0.05764613	-0.104666874	-0.26111802	0.20946993	5.532851	8.094072	Walking_Read
14:28:20.268	1.4413534	5.913859	8.394327	-0.05764613	-0.104666874	-0.26111802	0.20946993	5.532851	8.094072	Walking_Read
14:28:20.291	1.4413534	5.913859	8.394327	-0.05764613	-0.104666874	-0.26111802	0.20946993	5.532851	8.094072	Walking_Read
14:28:20.313	1.4413534	5.913859	8.394327	-0.05764613	-0.104666874	-0.26111802	0.20946993	5.532851	8.094072	Walking_Read
14:28:20.335	1.4413534	5.913859	8.394327	-0.05764613	-0.104666874	-0.26111802	0.20946993	5.532851	8.094072	Walking_Read
14:28:20.356	1.4413534	5.913859	8.394327	-0.05764613	-0.104666874	-0.26111802	0.20946993	5.532851	8.094072	Walking_Read
14:28:20.378	1.4413534	5.913859	8.394327	-0.05764613	-0.104666874	-0.26111802	0.20946993	5.532851	8.094072	Walking_Read
14:28:20.400	0.42378664	5.8228765	8.245882	-0.05764613	-0.104666874	-0.26111802	0.20946993	5.532851	8.094072	Walking_Read
14:28:20.421	0.42378664	5.8228765	8.245882	0.029707598	-0.18224676	0.10906632	0.3089337	5.9323735	7.8026824	Walking_Read
14:28:20.442	0.42378664	5.8228765	8.245882	0.029707598	-0.18224676	0.10906632	0.3089337	5.9323735	7.8026824	Walking_Read
14:28:20.463	0.42378664	5.8228765	8.245882	0.029707598	-0.18224676	0.10906632	0.3089337	5.9323735	7.8026824	Walking_Read
14:28:20.485	0.42378664	5.8228765	8.245882	0.029707598	-0.18224676	0.10906632	0.3089337	5.9323735	7.8026824	Walking_Read
14:28:20.509	0.42378664	5.8228765	8.245882	0.029707598	-0.18224676	0.10906632	0.3089337	5.9323735	7.8026824	Walking_Read
14:28:20.530	0.42378664	5.8228765	8.245882	0.029707598	-0.18224676	0.10906632	0.3089337	5.9323735	7.8026824	Walking_Read
14:28:20.551	0.42378664	5.8228765	8.245882	0.029707598	-0.18224676	0.10906632	0.3089337	5.9323735	7.8026824	Walking_Read
14:28:20.572	0.42378664	5.8228765	8.245882	0.029707598	-0.18224676	0.10906632	0.3089337	5.9323735	7.8026824	Walking_Read
14:28:20.593	-0.1699935	5.7725964	6.5052447	-0.08513507	0.22153518	0.082188256	0.3541713	5.5479107	8.078712	Walking_Read
14:28:20.614	-0.1699935	5.7725964	6.5052447	-0.08513507	0.22153518	0.082188256	0.3541713	5.5479107	8.078712	Walking_Read
14:28:20.635	-0.1699935	5.7725964	6.5052447	-0.08513507	0.22153518	0.082188256	0.3541713	5.5479107	8.078712	Walking_Read
14:28:20.656	-0.1699935	5.7725964	6.5052447	-0.08513507	0.22153518	0.082188256	0.3541713	5.5479107	8.078712	Walking_Read
14:28:20.676	-0.1699935	5.7725964	6.5052447	-0.08513507	0.22153518	0.082188256	0.3541713	5.5479107	8.078712	Walking_Read
14:28:20.698	-0.1699935	5.7725964	6.5052447	-0.08513507	0.22153518	0.082188256	0.3541713	5.5479107	8.078712	Walking_Read
14:28:20.720	-0.1699935	5.7725964	6.5052447	-0.08513507	0.22153518	0.082188256	0.3541713	5.5479107	8.078712	Walking_Read
14:28:20.741	-0.1699935	5.7725964	6.5052447	-0.08513507	0.22153518	0.082188256	0.3541713	5.5479107	8.078712	Walking_Read
14:28:20.761	-0.1699935	5.7725964	6.5052447	-0.08513507	0.22153518	0.082188256	0.3541713	5.5479107	8.078712	Walking_Read
14:28:20.783	0.083799616	5.609786	7.8747697	0.3094839	-0.013037086	-0.018604511	0.2938836	5.744343	7.9427	Walking_Read
14:28:20.804	0.083799616	5.609786	7.8747697	0.3094839	-0.013037086	-0.018604511	0.2938836	5.744343	7.9427	Walking_Read
14:28:20.827	0.083799616	5.609786	7.8747697	0.3094839	-0.013037086	-0.018604511	0.2938836	5.744343	7.9427	Walking_Read
14:28:20.849	0.083799616	5.609786	7.8747697	0.3094839	-0.013037086	-0.018604511	0.2938836	5.744343	7.9427	Walking_Read
14:28:20.871	0.083799616	5.609786	7.8747697	0.3094839	-0.013037086	-0.018604511	0.2938836	5.744343	7.9427	Walking_Read
14:28:20.893	0.083799616	5.609786	7.8747697	0.3094839	-0.013037086	-0.018604511	0.2938836	5.744343	7.9427	Walking_Read
14:28:20.914	0.083799616	5.609786	7.8747697	0.3094839	-0.013037086	-0.018604511	0.2938836	5.744343	7.9427	Walking_Read
14:28:20.935	0.083799616	5.609786	7.8747697	0.3094839	-0.013037086	-0.018604511	0.2938836	5.744343	7.9427	Walking_Read
14:28:20.957	0.083799616	5.609786	7.8747697	-0.62147474	-0.4400319	-0.19392283	0.30547962	5.9730854	7.771693	Walking_Read
14:28:20.978	0.6560313	5.61218	8.621783	-0.62147474	-0.4400319	-0.19392283	0.30547962	5.9730854	7.771693	Walking_Read
14:28:21.000	0.6560313	5.61218	8.621783	-0.62147474	-0.4400319	-0.19392283	0.30547962	5.9730854	7.771693	Walking_Read
14:28:21.021	0.6560313	5.61218	8.621783	-0.62147474	-0.4400319	-0.19392283	0.30547962	5.9730854	7.771693	Walking_Read
14:28:21.042	0.6560313	5.61218	8.621783	-0.62147474	-0.4400319	-0.19392283	0.30547962	5.9730854	7.771693	Walking_Read
14:28:21.063	0.6560313	5.61218	8.621783	-0.62147474	-0.4400319	-0.19392283	0.30547962	5.9730854	7.771693	Walking_Read
14:28:21.084	0.6560313	5.61218	8.621783	-0.62147474	-0.4400319	-0.19392283	0.30547962	5.9730854	7.771693	Walking_Read
14:28:21.106	0.6560313	5.61218	8.621783	-0.62147474	-0.4400319	-0.19392283	0.30547962	5.9730854	7.771693	Walking_Read
14:28:21.129	0.6560313	5.61218	8.621783	-0.62147474	-0.4400319	-0.19392283	0.5294006	6.0249486	7.7194586	Walking_Read
14:28:21.151	0.6560313	5.61218	8.621783	-0.18348438	-0.30197635	-0.3667977	0.5294006	6.0249486	7.7194586	Walking_Read
14:28:21.172	0.6560313	5.61218	8.621783	-0.18348438	-0.30197635	-0.3667977	0.5294006	6.0249486	7.7194586	Walking_Read
14:28:21.195	1.2258687	5.2147307	8.662486	-0.18348438	-0.30197635	-0.3667977	0.5294006	6.0249486	7.7194586	Walking_Read
14:28:21.217	1.2258687	5.2147307	8.662486	-0.18348438	-0.30197635	-0.3667977	0.5294006	6.0249486	7.7194586	Walking_Read
14:28:21.238	1.2258687	5.2147307	8.662486	-0.18348438	-0.30197635	-0.3667977	0.5294006	6.0249486	7.7194586	Walking_Read
14:28:21.263	1.2258687	5.2147307	8.662486	-0.18348438	-0.30197635	-0.3667977	0.5294006	6.0249486	7.7194586	Walking_Read
14:28:21.283	1.2258687	5.2147307	8.662486	-0.18348438	-0.30197635	-0.3667977	0.5294006	6.0249486	7.7194586	Walking_Read
14:28:21.305	1.2258687	5.2147307	8.662486	-0.18348438	-0.30197635	-0.3667977	0.5294006	6.0249486	7.7194586	Walking_Read
14:28:21.326	1.2258687	5.2147307	8.662486	0.0437575	-0.06496063	0.3027106	0.3688665	5.6665983	7.9952445	Walking_Read
14:28:21.347	1.2258687	5.2147307	8.662486	0.0437575	-0.06496063	0.3027106	0.3688665	5.6665983	7.9952445	Walking_Read
14:28:21.368	1.2258687	5.2147307	8.662486	0.0437575	-0.06496063	0.3027106	0.3688665	5.6665983	7.9952445	Walking_Read
14:28:21.390	-0.071828246	5.011217	8.801354	0.0437575	-0.06496063	0.3027106	0.3688665	5.6665983	7.9952445	Walking_Read
14:28:21.412	-0.071828246	5.011217	8.801354	0.0437575	-0.06496063	0.3027106	0.3688665	5.6665983	7.9952445	Walking_Read
14:28:21.434	-0.071828246	5.011217	8.801354	0.0437575	-0.06496063	0.3027106	0.3688665	5.6665983	7.9952445	Walking_Read
14:28:21.456	-0.071828246	5.011217	8.801354	0.0437575	-0.06496063	0.3027106	0.3688665	5.6665983	7.9952445	Walking_Read
14:28:21.477	-0.071828246	5.011217	8.801354	0.0437575	-0.06496063	0.3027106	0.3688665	5.6665983	7.9952445	Walking_Read
14:28:21.500	-0.071828246	5.011217	8.801354	0.15371324	0.24535891	0.041871145	0.37810326	5.7370386	7.944419	Walking_Read
14:28:21.521	-0.071828246	5.011217	8.801354	0.15371324	0.24535891	0.041871145	0.37810326	5.7370386	7.944419	Walking_Read
14:28:21.543	-0.071828246	5.011217	8.801354	0.15371324	0.24535891	0.041871145	0.37810326	5.7370386	7.944419	Walking_Read
14:28:21.564	-0.071828246	5.011217	8.801354	0.15371324	0.24535891	0.041871145	0.37810326	5.7370386	7.944419	Walking_Read
14:28:21.586	0.8667275	6.1461034	9.043176	0.15371324	0.24535891	0.041871145	0.37810326	5.7370386	7.944419	Walking_Read
14:28:21.607	0.8667275	6.1461034	9.043176	0.15371324	0.24535891	0.041871145	0.37810326	5.7370386	7.944419	Walking_Read
14:28:21.630	0.8667275	6.1461034	9.043176	0.15371324	0.24535891	0.041871145	0.37810326	5.7370386	7.944419	Walking_Read
14:28:21.652	0.8667275	6.1461034	9.043176	0.15371324	0.24535891	0.041871145	0.37810326	5.7370386	7.944419	Walking_Read
14:28:21.673	0.8667275	6.1461034	9.043176	-0.14683245	-0.20240532	-0.123673335	0.23570006	6.0768843	7.693261	Walking_Read
14:28:21.697	0.8667275	6.1461034	9.043176	-0.14683245	-0.20240532	-0.123673335	0.23570006	6.0768843	7.693261	Walking_Read
14:28:21.718	0.8667275	6.1461034	9.043176	-0.14683245	-0.20240532	-0.123673335	0.23570006	6.0768843	7.693261	Walking_Read
14:28:21.739	0.8667275	6.1461034	9.043176	-0.14683245	-0.20240532	-0.123673335	0.23570006	6.0768843	7.693261	Walking_Read
14:28:21.760	0.8667275	6.1461034	9.043176	-0.14683245	-0.20240532	-0.123673335	0.23570006	6.0768843	7.693261	Walking_Read
14:28:21.781	0.076616794	6.8260775	6.612987	-0.14683245	-0.20240532	-0.123673335	0.23570006	6.0768843	7.693261	Walking_Read
14:28:21.803	0.076616794	6.8260775	6.612987	-0.14683245	-0.20240532	-0.123673335	0.23570006	6.0768843	7.693261	Walking_Read
14:28:21.825	0.076616794	6.8260775	6.612987	-0.14683245	-0.20240532	-0.123673335	0.23570006	6.0768843	7.693261	Walking_Read
14:28:21.849	0.076616794	6.8260775	6.612987	-0.3465854	-0.21645522	0.18603534	0.30389497	6.2065783	7.5865927	Walking_Read
14:28:21.870	0.076616794	6.8260775	6.612987	-0.3465854	-0.21645522	0.18603534	0.30389497	6.2065783	7.5865927	Walking_Read
14:28:21.891	0.076616794	6.8260775	6.612987	-0.3465854	-0.21645522	0.18603534	0.30389497	6.2065783	7.5865927	Walking_Read
14:28:21.912	0.076616794	6.8260775	6.612987	-0.3465854	-0.21645522	0.18603534	0.30389497	6.2065783	7.5865927	Walking_Read
14:28:21.933	0.076616794	6.8260775	6.612987	-0.3465854	-0.21645522	0.18603534	0.30389497	6.2065783	7.5865927	Walking_Read
14:28:21.955	0.076616794	6.8260775	6.612987	-0.3465854	-0.21645522	0.18603534	0.30389497	6.2065783	7.5865927	Walking_Read
14:28:21.977	0.076616794	6.8260775	6.612987	-0.3465854	-0.21645522	0.18603534	0.30389497	6.2065783	7.5865927	Walking_Read
14:28:21.998	-0.7302538	5.33205	5.296136	-0.3465854	-0.21645522	0.18603534	0.30389497	6.2065783	7.5865927	Walking_Read
14:28:22.020	-0.7302538	5.33205	5.296136	-0.3465854	-0.21645522	0.18603534	0.30389497	6.2065783	7.5865927	Walking_Read
14:28:22.042	-0.7302538	5.33205	5.296136	-0.19631255	0.13845749	0.11334238	0.20251623	5.6567883	8.008123	Walking_Read
14:28:22.066	-0.7302538	5.33205	5.296136	-0.19631255	0.13845749	0.11334238	0.20251623	5.6567883	8.008123	Walking_Read
14:28:22.087	-0.7302538	5.33205	5.296136	-0.19631255	0.13845749	0.11334238	0.20251623	5.6567883	8.008123	Walking_Read
14:28:22.108	-0.7302538	5.33205	5.296136	-0.19631255	0.13845749	0.11334238	0.20251623	5.6567883	8.008123	Walking_Read
14:28:22.132	-0.7302538	5.33205	5.296136	-0.19631255	0.13845749	0.11334238	0.20251623	5.6567883	8.008123	Walking_Read
14:28:22.154	-0.7302538	5.33205	5.296136	-0.19631255	0.13845749	0.11334238	0.20251623	5.6567883	8.008123	Walking_Read
14:28:22.176	-0.7302538	5.33205	5.296136	-0.19631255	0.13845749	0.11334238	0.20251623	5.6567883	8.008123	Walking_Read
14:28:22.199	-0.22027329	5.420638	6.7279124	-0.19631255	0.13845749	0.11334238	0.20251623	5.6567883	8.008123	Walking_Read
14:28:22.221	-0.22027329	5.420638	6.7279124	0.114007	-0.17369464	-0.055256426	0.22318807	5.6737027	7.9955997	Walking_Read
14:28:22.243	-0.22027329	5.420638	6.7279124	0.114007	-0.17369464	-0.055256426	0.22318807	5.6737027	7.9955997	Walking_Read
14:28:22.266	-0.22027329	5.420638	6.7279124	0.114007	-0.17369464	-0.055256426	0.22318807	5.6737027	7.9955997	Walking_Read
14:28:22.287	-0.22027329	5.420638	6.7279124	0.114007	-0.17369464	-0.055256426	0.22318807	5.6737027	7.9955997	Walking_Read
14:28:22.309	-0.22027329	5.420638	6.7279124	0.114007	-0.17369464	-0.055256426	0.22318807	5.6737027	7.9955997	Walking_Read
14:28:22.330	-0.22027329	5.420638	6.7279124	0.114007	-0.17369464	-0.055256426	0.22318807	5.6737027	7.9955997	Walking_Read
14:28:22.351	-0.22027329	5.420638	6.7279124	0.114007	-0.17369464	-0.055256426	0.22318807	5.6737027	7.9955997	Walking_Read
14:28:22.373	-0.22027329	5.420638	6.7279124	0.114007	-0.17369464	-0.055256426	0.22318807	5.6737027	7.9955997	Walking_Read
14:28:22.394	0.59378016	6.464542	8.231517	-0.073528625	-0.093060434	-0.21713571	0.33263424	5.808241	7.8945556	Walking_Read
14:28:22.417	0.59378016	6.464542	8.231517	-0.073528625	-0.093060434	-0.21713571	0.33263424	5.808241	7.8945556	Walking_Read
14:28:22.438	0.59378016	6.464542	8.231517	-0.073528625	-0.093060434	-0.21713571	0.33263424	5.808241	7.8945556	Walking_Read
14:28:22.460	0.59378016	6.464542	8.231517	-0.073528625	-0.093060434	-0.21713571	0.33263424	5.808241	7.8945556	Walking_Read
14:28:22.481	0.59378016	6.464542	8.231517	-0.073528625	-0.093060434	-0.21713571	0.33263424	5.808241	7.8945556	Walking_Read
14:28:22.502	0.59378016	6.464542	8.231517	-0.073528625	-0.093060434	-0.21713571	0.33263424	5.808241	7.8945556	Walking_Read
14:28:22.524	0.59378016	6.464542	8.231517	-0.073528625	-0.093060434	-0.21713571	0.33263424	5.808241	7.8945556	Walking_Read
14:28:22.545	0.59378016	6.464542	8.231517	-0.073528625	-0.093060434	-0.21713571	0.33263424	5.808241	7.8945556	Walking_Read
14:28:22.568	0.59378016	6.464542	8.231517	-0.073528625	-0.093060434	-0.21713571	0.33263424	5.808241	7.8945556	Walking_Read
14:28:22.589	0.9768641	5.1452966	7.814913	-0.7216567	-0.30014375	-0.25073332	0.29556906	5.7088623	7.968179	Walking_Read
14:28:22.610	0.9768641	5.1452966	7.814913	-0.7216567	-0.30014375	-0.25073332	0.29556906	5.7088623	7.968179	Walking_Read
14:28:22.631	0.9768641	5.1452966	7.814913	-0.7216567	-0.30014375	-0.25073332	0.29556906	5.7088623	7.968179	Walking_Read
14:28:22.652	0.9768641	5.1452966	7.814913	-0.7216567	-0.30014375	-0.25073332	0.29556906	5.7088623	7.968179	Walking_Read
14:28:22.674	0.9768641	5.1452966	7.814913	-0.7216567	-0.30014375	-0.25073332	0.29556906	5.7088623	7.968179	Walking_Read
14:28:22.695	0.9768641	5.1452966	7.814913	-0.7216567	-0.30014375	-0.25073332	0.29556906	5.7088623	7.968179	Walking_Read
14:28:22.718	0.9768641	5.1452966	7.814913	-0.7216567	-0.30014375	-0.25073332	0.29556906	5.7088623	7.968179	Walking_Read
14:28:22.739	0.9768641	5.1452966	7.814913	-0.7216567	-0.30014375	-0.25073332	0.29556906	5.7088623	7.968179	Walking_Read
14:28:22.761	0.9768641	5.1452966	7.814913	-0.07108517	-0.26288098	-0.0027220156	0.5226082	5.227054	8.28101	Walking_Read
14:28:22.782	2.013585	5.0591025	9.591465	-0.07108517	-0.26288098	-0.0027220156	0.5226082	5.227054	8.28101	Walking_Read
14:28:22.804	2.013585	5.0591025	9.591465	-0.07108517	-0.26288098	-0.0027220156	0.5226082	5.227054	8.28101	Walking_Read
14:28:22.824	2.013585	5.0591025	9.591465	-0.07108517	-0.26288098	-0.0027220156	0.5226082	5.227054	8.28101	Walking_Read
14:28:22.846	2.013585	5.0591025	9.591465	-0.07108517	-0.26288098	-0.0027220156	0.5226082	5.227054	8.28101	Walking_Read
14:28:22.868	2.013585	5.0591025	9.591465	-0.07108517	-0.26288098	-0.0027220156	0.5226082	5.227054	8.28101	Walking_Read
14:28:22.889	2.013585	5.0591025	9.591465	-0.07108517	-0.26288098	-0.0027220156	0.5226082	5.227054	8.28101	Walking_Read
14:28:22.912	2.013585	5.0591025	9.591465	-0.07108517	-0.26288098	-0.0027220156	0.5226082	5.227054	8.28101	Walking_Read
14:28:22.933	2.013585	5.0591025	9.591465	0.2563386	0.14029008	-0.055867292	0.48652548	5.348496	8.2053175	Walking_Read
14:28:22.955	2.013585	5.0591025	9.591465	0.2563386	0.14029008	-0.055867292	0.48652548	5.348496	8.2053175	Walking_Read
14:28:22.977	2.013585	5.0591025	9.591465	0.2563386	0.14029008	-0.055867292	0.48652548	5.348496	8.2053175	Walking_Read
14:28:22.998	1.4198049	5.748654	8.633755	0.2563386	0.14029008	-0.055867292	0.48652548	5.348496	8.2053175	Walking_Read
14:28:23.020	1.4198049	5.748654	8.633755	0.2563386	0.14029008	-0.055867292	0.48652548	5.348496	8.2053175	Walking_Read
14:28:23.041	1.4198049	5.748654	8.633755	0.2563386	0.14029008	-0.055867292	0.48652548	5.348496	8.2053175	Walking_Read
14:28:23.062	1.4198049	5.748654	8.633755	0.2563386	0.14029008	-0.055867292	0.48652548	5.348496	8.2053175	Walking_Read
14:28:23.083	1.4198049	5.748654	8.633755	0.2563386	0.14029008	-0.055867292	0.48652548	5.348496	8.2053175	Walking_Read
14:28:23.104	1.4198049	5.748654	8.633755	0.2563386	0.14029008	-0.055867292	0.48652548	5.348496	8.2053175	Walking_Read
14:28:23.125	1.4198049	5.748654	8.633755	0.12561344	0.122575	0.21535687	0.13049218	5.6631355	8.005137	Walking_Read
14:28:23.147	1.4198049	5.748654	8.633755	0.12561344	0.122575	0.21535687	0.13049218	5.6631355	8.005137	Walking_Read
14:28:23.170	1.4198049	5.748654	8.633755	0.12561344	0.122575	0.21535687	0.13049218	5.6631355	8.005137	Walking_Read
14:28:23.191	0.26337022	5.8156934	7.8460383	0.12561344	0.122575	0.21535687	0.13049218	5.6631355	8.005137	Walking_Read
14:28:23.211	0.26337022	5.8156934	7.8460383	0.12561344	0.122575	0.21535687	0.13049218	5.6631355	8.005137	Walking_Read
14:28:23.233	0.26337022	5.8156934	7.8460383	0.12561344	0.122575	0.21535687	0.13049218	5.6631355	8.005137	Walking_Read
14:28:23.255	0.26337022	5.8156934	7.8460383	0.12561344	0.122575	0.21535687	0.13049218	5.6631355	8.005137	Walking_Read
14:28:23.276	0.26337022	5.8156934	7.8460383	0.12561344	0.122575	0.21535687	0.13049218	5.6631355	8.005137	Walking_Read
14:28:23.297	0.26337022	5.8156934	7.8460383	-0.29099664	0.23130901	-0.12856026	0.1894795	5.566927	8.07117	Walking_Read
14:28:23.320	0.26337022	5.8156934	7.8460383	-0.29099664	0.23130901	-0.12856026	0.1894795	5.566927	8.07117	Walking_Read
14:28:23.342	0.26337022	5.8156934	7.8460383	-0.29099664	0.23130901	-0.12856026	0.1894795	5.566927	8.07117	Walking_Read
14:28:23.364	0.26337022	5.8156934	7.8460383	-0.29099664	0.23130901	-0.12856026	0.1894795	5.566927	8.07117	Walking_Read
14:28:23.387	-0.32562137	5.5283804	6.4980617	-0.29099664	0.23130901	-0.12856026	0.1894795	5.566927	8.07117	Walking_Read
14:28:23.407	-0.32562137	5.5283804	6.4980617	-0.29099664	0.23130901	-0.12856026	0.1894795	5.566927	8.07117	Walking_Read
14:28:23.429	-0.32562137	5.5283804	6.4980617	-0.29099664	0.23130901	-0.12856026	0.1894795	5.566927	8.07117	Walking_Read
14:28:23.451	-0.32562137	5.5283804	6.4980617	-0.29099664	0.23130901	-0.12856026	0.1894795	5.566927	8.07117	Walking_Read
14:28:23.471	-0.32562137	5.5283804	6.4980617	0.019933755	-0.07168015	-0.13527977	-0.19486046	5.341699	8.221838	Walking_Read
14:28:23.492	-0.32562137	5.5283804	6.4980617	0.019933755	-0.07168015	-0.13527977	-0.19486046	5.341699	8.221838	Walking_Read
14:28:23.514	-0.32562137	5.5283804	6.4980617	0.019933755	-0.07168015	-0.13527977	-0.19486046	5.341699	8.221838	Walking_Read
14:28:23.538	-0.32562137	5.5283804	6.4980617	0.019933755	-0.07168015	-0.13527977	-0.19486046	5.341699	8.221838	Walking_Read
14:28:23.559	-0.32562137	5.5283804	6.4980617	0.019933755	-0.07168015	-0.13527977	-0.19486046	5.341699	8.221838	Walking_Read
14:28:23.581	-1.1492519	4.695173	7.120573	0.019933755	-0.07168015	-0.13527977	-0.19486046	5.341699	8.221838	Walking_Read
14:28:23.602	-1.1492519	4.695173	7.120573	0.019933755	-0.07168015	-0.13527977	-0.19486046	5.341699	8.221838	Walking_Read
14:28:23.624	-1.1492519	4.695173	7.120573	0.019933755	-0.07168015	-0.13527977	-0.19486046	5.341699	8.221838	Walking_Read
14:28:23.645	-1.1492519	4.695173	7.120573	0.019933755	-0.07168015	-0.13527977	-0.19486046	5.341699	8.221838	Walking_Read
14:28:23.667	-1.1492519	4.695173	7.120573	-0.121176116	-0.12116023	-0.078469306	-0.5268911	5.3631873	8.193225	Walking_Read
14:28:23.688	-1.1492519	4.695173	7.120573	-0.121176116	-0.12116023	-0.078469306	-0.5268911	5.3631873	8.193225	Walking_Read
14:28:23.710	-1.1492519	4.695173	7.120573	-0.121176116	-0.12116023	-0.078469306	-0.5268911	5.3631873	8.193225	Walking_Read
14:28:23.732	-1.1492519	4.695173	7.120573	-0.121176116	-0.12116023	-0.078469306	-0.5268911	5.3631873	8.193225	Walking_Read
14:28:23.756	-1.1492519	4.695173	7.120573	-0.121176116	-0.12116023	-0.078469306	-0.5268911	5.3631873	8.193225	Walking_Read
14:28:23.777	-1.1492519	4.695173	7.120573	-0.121176116	-0.12116023	-0.078469306	-0.5268911	5.3631873	8.193225	Walking_Read
14:28:23.798	-1.0127783	5.523592	8.449396	-0.121176116	-0.12116023	-0.078469306	-0.5268911	5.3631873	8.193225	Walking_Read
14:28:23.820	-1.0127783	5.523592	8.449396	-0.121176116	-0.12116023	-0.078469306	-0.5268911	5.3631873	8.193225	Walking_Read
14:28:23.841	-1.0127783	5.523592	8.449396	0.06269432	-0.3465695	-0.2892178	-0.18539442	5.784932	7.916472	Walking_Read
14:28:23.863	-1.0127783	5.523592	8.449396	0.06269432	-0.3465695	-0.2892178	-0.18539442	5.784932	7.916472	Walking_Read
14:28:23.884	-1.0127783	5.523592	8.449396	0.06269432	-0.3465695	-0.2892178	-0.18539442	5.784932	7.916472	Walking_Read
14:28:23.906	-1.0127783	5.523592	8.449396	0.06269432	-0.3465695	-0.2892178	-0.18539442	5.784932	7.916472	Walking_Read
14:28:23.927	-1.0127783	5.523592	8.449396	0.06269432	-0.3465695	-0.2892178	-0.18539442	5.784932	7.916472	Walking_Read
14:28:23.948	-1.0127783	5.523592	8.449396	0.06269432	-0.3465695	-0.2892178	-0.18539442	5.784932	7.916472	Walking_Read
14:28:23.970	-1.0127783	5.523592	8.449396	0.06269432	-0.3465695	-0.2892178	-0.18539442	5.784932	7.916472	Walking_Read
14:28:23.992	0.55307746	6.5746784	8.090255	0.06269432	-0.3465695	-0.2892178	-0.18539442	5.784932	7.916472	Walking_Read
14:28:24.013	0.55307746	6.5746784	8.090255	-0.02954633	-0.6037438	-0.05098037	0.12082565	5.67759	7.9950438	Walking_Read
14:28:24.035	0.55307746	6.5746784	8.090255	-0.02954633	-0.6037438	-0.05098037	0.12082565	5.67759	7.9950438	Walking_Read
14:28:24.057	0.55307746	6.5746784	8.090255	-0.02954633	-0.6037438	-0.05098037	0.12082565	5.67759	7.9950438	Walking_Read
14:28:24.077	0.55307746	6.5746784	8.090255	-0.02954633	-0.6037438	-0.05098037	0.12082565	5.67759	7.9950438	Walking_Read
14:28:24.098	0.55307746	6.5746784	8.090255	-0.02954633	-0.6037438	-0.05098037	0.12082565	5.67759	7.9950438	Walking_Read
14:28:24.120	0.55307746	6.5746784	8.090255	-0.02954633	-0.6037438	-0.05098037	0.12082565	5.67759	7.9950438	Walking_Read
14:28:24.140	0.55307746	6.5746784	8.090255	-0.02954633	-0.6037438	-0.05098037	0.12082565	5.67759	7.9950438	Walking_Read
14:28:24.162	0.55307746	6.5746784	8.090255	-0.02954633	-0.6037438	-0.05098037	0.12082565	5.67759	7.9950438	Walking_Read
14:28:24.184	-0.6177229	5.5355635	5.2219133	-0.02954633	-0.6037438	-0.05098037	0.12082565	5.67759	7.9950438	Walking_Read
14:28:24.205	-0.6177229	5.5355635	5.2219133	-0.10285016	0.02972348	-0.061975945	-0.0015212182	5.393564	8.190226	Walking_Read
14:28:24.226	-0.6177229	5.5355635	5.2219133	-0.10285016	0.02972348	-0.061975945	-0.0015212182	5.393564	8.190226	Walking_Read
14:28:24.248	-0.6177229	5.5355635	5.2219133	-0.10285016	0.02972348	-0.061975945	-0.0015212182	5.393564	8.190226	Walking_Read
14:28:24.269	-0.6177229	5.5355635	5.2219133	-0.10285016	0.02972348	-0.061975945	-0.0015212182	5.393564	8.190226	Walking_Read
14:28:24.291	-0.6177229	5.5355635	5.2219133	-0.10285016	0.02972348	-0.061975945	-0.0015212182	5.393564	8.190226	Walking_Read
14:28:24.312	-0.6177229	5.5355635	5.2219133	-0.10285016	0.02972348	-0.061975945	-0.0015212182	5.393564	8.190226	Walking_Read
14:28:24.333	-0.6177229	5.5355635	5.2219133	-0.10285016	0.02972348	-0.061975945	-0.0015212182	5.393564	8.190226	Walking_Read
14:28:24.354	-0.6177229	5.5355635	5.2219133	-0.10285016	0.02972348	-0.061975945	-0.0015212182	5.393564	8.190226	Walking_Read
14:28:24.375	-0.6177229	5.5355635	5.2219133	0.20808025	0.28017822	0.011327885	0.014339199	5.444107	8.156706	Walking_Read
14:28:24.396	-0.9984126	5.2051535	6.5651016	0.20808025	0.28017822	0.011327885	0.014339199	5.444107	8.156706	Walking_Read
14:28:24.418	-0.9984126	5.2051535	6.5651016	0.20808025	0.28017822	0.011327885	0.014339199	5.444107	8.156706	Walking_Read
14:28:24.441	-0.9984126	5.2051535	6.5651016	0.20808025	0.28017822	0.011327885	0.014339199	5.444107	8.156706	Walking_Read
14:28:24.463	-0.9984126	5.2051535	6.5651016	0.20808025	0.28017822	0.011327885	0.014339199	5.444107	8.156706	Walking_Read
14:28:24.485	-0.9984126	5.2051535	6.5651016	0.20808025	0.28017822	0.011327885	0.014339199	5.444107	8.156706	Walking_Read
14:28:24.506	-0.9984126	5.2051535	6.5651016	0.20808025	0.28017822	0.011327885	0.014339199	5.444107	8.156706	Walking_Read
14:28:24.529	-0.9984126	5.2051535	6.5651016	0.20808025	0.28017822	0.011327885	0.014339199	5.444107	8.156706	Walking_Read
14:28:24.551	-0.9984126	5.2051535	6.5651016	-0.11506747	-0.2708222	-0.06930633	-0.12364611	5.8735266	7.85218	Walking_Read
14:28:24.573	-0.9984126	5.2051535	6.5651016	-0.11506747	-0.2708222	-0.06930633	-0.12364611	5.8735266	7.85218	Walking_Read
14:28:24.594	0.4836435	5.6983743	8.672064	-0.11506747	-0.2708222	-0.06930633	-0.12364611	5.8735266	7.85218	Walking_Read
14:28:24.615	0.4836435	5.6983743	8.672064	-0.11506747	-0.2708222	-0.06930633	-0.12364611	5.8735266	7.85218	Walking_Read
14:28:24.636	0.4836435	5.6983743	8.672064	-0.11506747	-0.2708222	-0.06930633	-0.12364611	5.8735266	7.85218	Walking_Read
14:28:24.659	0.4836435	5.6983743	8.672064	-0.11506747	-0.2708222	-0.06930633	-0.12364611	5.8735266	7.85218	Walking_Read
14:28:24.681	0.4836435	5.6983743	8.672064	-0.11506747	-0.2708222	-0.06930633	-0.12364611	5.8735266	7.85218	Walking_Read
14:28:24.702	0.4836435	5.6983743	8.672064	-0.11506747	-0.2708222	-0.06930633	-0.12364611	5.8735266	7.85218	Walking_Read
14:28:24.726	0.4836435	5.6983743	8.672064	-0.11506747	-0.2708222	-0.06930633	-0.12364611	5.8735266	7.85218	Walking_Read
14:28:24.748	0.4836435	5.6983743	8.672064	-0.11506747	-0.30503067	0.16832025	0.203979	5.9704003	7.7770877	Walking_Read
14:28:24.769	0.4836435	5.6983743	8.672064	-0.11506747	-0.30503067	0.16832025	0.203979	5.9704003	7.7770877	Walking_Read
14:28:24.791	-0.11013664	4.889109	8.365596	-0.11506747	-0.30503067	0.16832025	0.203979	5.9704003	7.7770877	Walking_Read
14:28:24.812	-0.11013664	4.889109	8.365596	-0.11506747	-0.30503067	0.16832025	0.203979	5.9704003	7.7770877	Walking_Read
14:28:24.834	-0.11013664	4.889109	8.365596	-0.11506747	-0.30503067	0.16832025	0.203979	5.9704003	7.7770877	Walking_Read
14:28:24.855	-0.11013664	4.889109	8.365596	-0.11506747	-0.30503067	0.16832025	0.203979	5.9704003	7.7770877	Walking_Read
14:28:24.877	-0.11013664	4.889109	8.365596	-0.11506747	-0.30503067	0.16832025	0.203979	5.9704003	7.7770877	Walking_Read
14:28:24.898	-0.11013664	4.889109	8.365596	-0.11506747	-0.30503067	0.16832025	0.203979	5.9704003	7.7770877	Walking_Read
14:28:24.920	-0.11013664	4.889109	8.365596	-0.29649445	-0.14559485	-0.24523552	0.28628144	5.5097895	8.10744	Walking_Read
14:28:24.942	-0.11013664	4.889109	8.365596	-0.29649445	-0.14559485	-0.24523552	0.28628144	5.5097895	8.10744	Walking_Read
14:28:24.963	-0.11013664	4.889109	8.365596	-0.29649445	-0.14559485	-0.24523552	0.28628144	5.5097895	8.10744	Walking_Read
14:28:24.984	0.23942748	5.0231886	9.177256	-0.29649445	-0.14559485	-0.24523552	0.28628144	5.5097895	8.10744	Walking_Read
14:28:25.005	0.23942748	5.0231886	9.177256	-0.29649445	-0.14559485	-0.24523552	0.28628144	5.5097895	8.10744	Walking_Read
14:28:25.027	0.23942748	5.0231886	9.177256	-0.29649445	-0.14559485	-0.24523552	0.28628144	5.5097895	8.10744	Walking_Read
14:28:25.049	0.23942748	5.0231886	9.177256	-0.29649445	-0.14559485	-0.24523552	0.28628144	5.5097895	8.10744	Walking_Read
14:28:25.070	0.23942748	5.0231886	9.177256	-0.29649445	-0.14559485	-0.24523552	0.28628144	5.5097895	8.10744	Walking_Read
14:28:25.092	0.23942748	5.0231886	9.177256	0.0999571	-0.1761381	-0.32464802	0.19522972	5.386547	8.192517	Walking_Read
14:28:25.113	0.23942748	5.0231886	9.177256	0.0999571	-0.1761381	-0.32464802	0.19522972	5.386547	8.192517	Walking_Read
14:28:25.135	0.23942748	5.0231886	9.177256	0.0999571	-0.1761381	-0.32464802	0.19522972	5.386547	8.192517	Walking_Read
14:28:25.157	0.23942748	5.0231886	9.177256	0.0999571	-0.1761381	-0.32464802	0.19522972	5.386547	8.192517	Walking_Read
14:28:25.178	0.23942748	5.0231886	9.177256	0.0999571	-0.1761381	-0.32464802	0.19522972	5.386547	8.192517	Walking_Read
14:28:25.199	-0.17717634	5.195576	8.554744	0.0999571	-0.1761381	-0.32464802	0.19522972	5.386547	8.192517	Walking_Read
14:28:25.221	-0.17717634	5.195576	8.554744	0.0999571	-0.1761381	-0.32464802	0.19522972	5.386547	8.192517	Walking_Read
14:28:25.241	-0.17717634	5.195576	8.554744	0.0999571	-0.1761381	-0.32464802	0.19522972	5.386547	8.192517	Walking_Read
14:28:25.263	-0.17717634	5.195576	8.554744	0.0999571	-0.1761381	-0.32464802	0.19522972	5.386547	8.192517	Walking_Read
14:28:25.284	-0.17717634	5.195576	8.554744	-0.7253218	-0.53899205	-0.6429088	0.13005641	5.507268	8.113163	Walking_Read
14:28:25.305	-0.17717634	5.195576	8.554744	-0.7253218	-0.53899205	-0.6429088	0.13005641	5.507268	8.113163	Walking_Read
14:28:25.328	-0.17717634	5.195576	8.554744	-0.7253218	-0.53899205	-0.6429088	0.13005641	5.507268	8.113163	Walking_Read
14:28:25.349	-0.17717634	5.195576	8.554744	-0.7253218	-0.53899205	-0.6429088	0.13005641	5.507268	8.113163	Walking_Read
14:28:25.371	-0.17717634	5.195576	8.554744	-0.7253218	-0.53899205	-0.6429088	0.13005641	5.507268	8.113163	Walking_Read
14:28:25.393	1.0032011	6.028784	7.6281595	-0.7253218	-0.53899205	-0.6429088	0.13005641	5.507268	8.113163	Walking_Read
14:28:25.414	1.0032011	6.028784	7.6281595	-0.7253218	-0.53899205	-0.6429088	0.13005641	5.507268	8.113163	Walking_Read
14:28:25.436	1.0032011	6.028784	7.6281595	-0.7253218	-0.53899205	-0.6429088	0.13005641	5.507268	8.113163	Walking_Read
14:28:25.458	1.0032011	6.028784	7.6281595	-0.18409523	-0.48095986	-0.6862802	0.67131096	5.338684	8.198666	Walking_Read
14:28:25.480	1.0032011	6.028784	7.6281595	-0.18409523	-0.48095986	-0.6862802	0.67131096	5.338684	8.198666	Walking_Read
14:28:25.501	1.0032011	6.028784	7.6281595	-0.18409523	-0.48095986	-0.6862802	0.67131096	5.338684	8.198666	Walking_Read
14:28:25.523	1.0032011	6.028784	7.6281595	-0.18409523	-0.48095986	-0.6862802	0.67131096	5.338684	8.198666	Walking_Read
14:28:25.546	1.0032011	6.028784	7.6281595	-0.18409523	-0.48095986	-0.6862802	0.67131096	5.338684	8.198666	Walking_Read
14:28:25.568	1.0032011	6.028784	7.6281595	-0.18409523	-0.48095986	-0.6862802	0.67131096	5.338684	8.198666	Walking_Read
14:28:25.590	0.9481328	4.8747435	6.5052447	-0.18409523	-0.48095986	-0.6862802	0.67131096	5.338684	8.198666	Walking_Read
14:28:25.613	0.9481328	4.8747435	6.5052447	-0.18409523	-0.48095986	-0.6862802	0.67131096	5.338684	8.198666	Walking_Read
14:28:25.634	0.9481328	4.8747435	6.5052447	-0.14927593	-0.3587868	-0.04242826	0.5775265	4.8249335	8.518029	Walking_Read
14:28:25.655	0.9481328	4.8747435	6.5052447	-0.14927593	-0.3587868	-0.04242826	0.5775265	4.8249335	8.518029	Walking_Read
14:28:25.676	0.9481328	4.8747435	6.5052447	-0.14927593	-0.3587868	-0.04242826	0.5775265	4.8249335	8.518029	Walking_Read
14:28:25.696	0.9481328	4.8747435	6.5052447	-0.14927593	-0.3587868	-0.04242826	0.5775265	4.8249335	8.518029	Walking_Read
14:28:25.718	0.9481328	4.8747435	6.5052447	-0.14927593	-0.3587868	-0.04242826	0.5775265	4.8249335	8.518029	Walking_Read
14:28:25.738	0.9481328	4.8747435	6.5052447	-0.14927593	-0.3587868	-0.04242826	0.5775265	4.8249335	8.518029	Walking_Read
14:28:25.760	0.9481328	4.8747435	6.5052447	-0.14927593	-0.3587868	-0.04242826	0.5775265	4.8249335	8.518029	Walking_Read
14:28:25.780	-0.057462595	4.6496816	7.041562	-0.14927593	-0.3587868	-0.04242826	0.5775265	4.8249335	8.518029	Walking_Read
14:28:25.802	-0.057462595	4.6496816	7.041562	-0.14927593	-0.3587868	-0.04242826	0.5775265	4.8249335	8.518029	Walking_Read
14:28:25.823	-0.057462595	4.6496816	7.041562	0.05536394	0.11402289	-0.19880976	0.5307976	4.9596357	8.443376	Walking_Read
14:28:25.845	-0.057462595	4.6496816	7.041562	0.05536394	0.11402289	-0.19880976	0.5307976	4.9596357	8.443376	Walking_Read
14:28:25.866	-0.057462595	4.6496816	7.041562	0.05536394	0.11402289	-0.19880976	0.5307976	4.9596357	8.443376	Walking_Read
14:28:25.887	-0.057462595	4.6496816	7.041562	0.05536394	0.11402289	-0.19880976	0.5307976	4.9596357	8.443376	Walking_Read
14:28:25.909	-0.057462595	4.6496816	7.041562	0.05536394	0.11402289	-0.19880976	0.5307976	4.9596357	8.443376	Walking_Read
14:28:25.931	-0.057462595	4.6496816	7.041562	0.05536394	0.11402289	-0.19880976	0.5307976	4.9596357	8.443376	Walking_Read
14:28:25.953	-0.057462595	4.6496816	7.041562	0.05536394	0.11402289	-0.19880976	0.5307976	4.9596357	8.443376	Walking_Read
14:28:25.973	-0.057462595	4.6496816	7.041562	0.05536394	0.11402289	-0.19880976	0.5307976	4.9596357	8.443376	Walking_Read
14:28:25.995	0.63208854	5.482889	7.407886	0.12316998	0.00040194934	-0.27577877	0.3010206	5.3635473	8.204392	Walking_Read
14:28:26.017	0.63208854	5.482889	7.407886	0.12316998	0.00040194934	-0.27577877	0.3010206	5.3635473	8.204392	Walking_Read
14:28:26.038	0.63208854	5.482889	7.407886	0.12316998	0.00040194934	-0.27577877	0.3010206	5.3635473	8.204392	Walking_Read
14:28:26.059	0.63208854	5.482889	7.407886	0.12316998	0.00040194934	-0.27577877	0.3010206	5.3635473	8.204392	Walking_Read
14:28:26.080	0.63208854	5.482889	7.407886	0.12316998	0.00040194934	-0.27577877	0.3010206	5.3635473	8.204392	Walking_Read
14:28:26.101	0.63208854	5.482889	7.407886	0.12316998	0.00040194934	-0.27577877	0.3010206	5.3635473	8.204392	Walking_Read
14:28:26.123	0.63208854	5.482889	7.407886	0.12316998	0.00040194934	-0.27577877	0.3010206	5.3635473	8.204392	Walking_Read
14:28:26.145	0.63208854	5.482889	7.407886	0.12316998	0.00040194934	-0.27577877	0.3010206	5.3635473	8.204392	Walking_Read
14:28:26.166	0.63208854	5.482889	7.407886	0.12316998	0.00040194934	-0.27577877	0.3010206	5.3635473	8.204392	Walking_Read
14:28:26.187	0.22745611	5.8420305	8.114198	0.49152172	-0.1779707	0.10906632	0.17993864	5.5556903	8.079124	Walking_Read
14:28:26.209	0.22745611	5.8420305	8.114198	0.49152172	-0.1779707	0.10906632	0.17993864	5.5556903	8.079124	Walking_Read
14:28:26.232	0.22745611	5.8420305	8.114198	0.49152172	-0.1779707	0.10906632	0.17993864	5.5556903	8.079124	Walking_Read
14:28:26.254	0.22745611	5.8420305	8.114198	0.49152172	-0.1779707	0.10906632	0.17993864	5.5556903	8.079124	Walking_Read
14:28:26.275	0.22745611	5.8420305	8.114198	0.49152172	-0.1779707	0.10906632	0.17993864	5.5556903	8.079124	Walking_Read
14:28:26.296	0.22745611	5.8420305	8.114198	0.49152172	-0.1779707	0.10906632	0.17993864	5.5556903	8.079124	Walking_Read
14:28:26.316	0.22745611	5.8420305	8.114198	0.49152172	-0.1779707	0.10906632	0.17993864	5.5556903	8.079124	Walking_Read
14:28:26.338	0.22745611	5.8420305	8.114198	0.49152172	-0.1779707	0.10906632	0.17993864	5.5556903	8.079124	Walking_Read
14:28:26.360	0.22745611	5.8420305	8.114198	-0.19570167	0.029112615	-0.25684196	0.22830929	5.5942917	8.051216	Walking_Read
14:28:26.382	0.12450229	5.2147307	6.859597	-0.19570167	0.029112615	-0.25684196	0.22830929	5.5942917	8.051216	Walking_Read
14:28:26.403	0.12450229	5.2147307	6.859597	-0.19570167	0.029112615	-0.25684196	0.22830929	5.5942917	8.051216	Walking_Read
14:28:26.425	0.12450229	5.2147307	6.859597	-0.19570167	0.029112615	-0.25684196	0.22830929	5.5942917	8.051216	Walking_Read
14:28:26.446	0.12450229	5.2147307	6.859597	-0.19570167	0.029112615	-0.25684196	0.22830929	5.5942917	8.051216	Walking_Read
14:28:26.467	0.12450229	5.2147307	6.859597	-0.19570167	0.029112615	-0.25684196	0.22830929	5.5942917	8.051216	Walking_Read
14:28:26.487	0.12450229	5.2147307	6.859597	-0.19570167	0.029112615	-0.25684196	0.22830929	5.5942917	8.051216	Walking_Read
14:28:26.509	0.12450229	5.2147307	6.859597	-0.19570167	0.029112615	-0.25684196	0.22830929	5.5942917	8.051216	Walking_Read
14:28:26.530	0.12450229	5.2147307	6.859597	0.05658567	-0.24150069	-0.2898287	0.1397399	5.470557	8.137803	Walking_Read
14:28:26.552	0.12450229	5.2147307	6.859597	0.05658567	-0.24150069	-0.2898287	0.1397399	5.470557	8.137803	Walking_Read
14:28:26.573	0.12450229	5.2147307	6.859597	0.05658567	-0.24150069	-0.2898287	0.1397399	5.470557	8.137803	Walking_Read
14:28:26.594	-0.31604427	5.025583	7.7574506	0.05658567	-0.24150069	-0.2898287	0.1397399	5.470557	8.137803	Walking_Read
14:28:26.616	-0.31604427	5.025583	7.7574506	0.05658567	-0.24150069	-0.2898287	0.1397399	5.470557	8.137803	Walking_Read
14:28:26.638	-0.31604427	5.025583	7.7574506	0.05658567	-0.24150069	-0.2898287	0.1397399	5.470557	8.137803	Walking_Read
14:28:26.660	-0.31604427	5.025583	7.7574506	0.05658567	-0.24150069	-0.2898287	0.1397399	5.470557	8.137803	Walking_Read
14:28:26.681	-0.31604427	5.025583	7.7574506	0.05658567	-0.24150069	-0.2898287	0.1397399	5.470557	8.137803	Walking_Read
14:28:26.701	-0.31604427	5.025583	7.7574506	0.05658567	-0.24150069	-0.2898287	0.1397399	5.470557	8.137803	Walking_Read
14:28:26.723	-0.31604427	5.025583	7.7574506	-0.044207096	-0.21584435	-0.7638601	0.19585809	5.6068683	8.043321	Walking_Read
14:28:26.745	-0.31604427	5.025583	7.7574506	-0.044207096	-0.21584435	-0.7638601	0.19585809	5.6068683	8.043321	Walking_Read
14:28:26.767	-0.31604427	5.025583	7.7574506	-0.044207096	-0.21584435	-0.7638601	0.19585809	5.6068683	8.043321	Walking_Read
14:28:26.789	0.2561874	5.1285367	9.148524	-0.044207096	-0.21584435	-0.7638601	0.19585809	5.6068683	8.043321	Walking_Read
14:28:26.810	0.2561874	5.1285367	9.148524	-0.044207096	-0.21584435	-0.7638601	0.19585809	5.6068683	8.043321	Walking_Read
14:28:26.834	0.2561874	5.1285367	9.148524	-0.044207096	-0.21584435	-0.7638601	0.19585809	5.6068683	8.043321	Walking_Read
14:28:26.856	0.2561874	5.1285367	9.148524	-0.044207096	-0.21584435	-0.7638601	0.19585809	5.6068683	8.043321	Walking_Read
14:28:26.877	0.2561874	5.1285367	9.148524	-0.044207096	-0.21584435	-0.7638601	0.19585809	5.6068683	8.043321	Walking_Read
14:28:26.899	0.2561874	5.1285367	9.148524	0.07246816	-0.46629912	-0.5317313	0.270249	5.7386465	7.947655	Walking_Read
14:28:26.922	0.2561874	5.1285367	9.148524	0.07246816	-0.46629912	-0.5317313	0.270249	5.7386465	7.947655	Walking_Read
14:28:26.944	0.2561874	5.1285367	9.148524	0.07246816	-0.46629912	-0.5317313	0.270249	5.7386465	7.947655	Walking_Read
14:28:26.965	0.2561874	5.1285367	9.148524	0.07246816	-0.46629912	-0.5317313	0.270249	5.7386465	7.947655	Walking_Read
14:28:26.987	0.81165916	5.3799353	7.26423	0.07246816	-0.46629912	-0.5317313	0.270249	5.7386465	7.947655	Walking_Read
14:28:27.008	0.81165916	5.3799353	7.26423	0.07246816	-0.46629912	-0.5317313	0.270249	5.7386465	7.947655	Walking_Read
14:28:27.028	0.81165916	5.3799353	7.26423	0.07246816	-0.46629912	-0.5317313	0.270249	5.7386465	7.947655	Walking_Read
14:28:27.049	0.81165916	5.3799353	7.26423	0.07246816	-0.46629912	-0.5317313	0.270249	5.7386465	7.947655	Walking_Read
14:28:27.071	0.81165916	5.3799353	7.26423	-0.21158417	-0.50234014	-0.049147774	0.3623865	5.3711414	8.19694	Walking_Read
14:28:27.093	0.81165916	5.3799353	7.26423	-0.21158417	-0.50234014	-0.049147774	0.3623865	5.3711414	8.19694	Walking_Read
14:28:27.114	0.81165916	5.3799353	7.26423	-0.21158417	-0.50234014	-0.049147774	0.3623865	5.3711414	8.19694	Walking_Read
14:28:27.135	0.81165916	5.3799353	7.26423	-0.21158417	-0.50234014	-0.049147774	0.3623865	5.3711414	8.19694	Walking_Read
14:28:27.157	0.81165916	5.3799353	7.26423	-0.21158417	-0.50234014	-0.049147774	0.3623865	5.3711414	8.19694	Walking_Read
14:28:27.177	0.37111259	5.2027593	7.8364615	-0.21158417	-0.50234014	-0.049147774	0.3623865	5.3711414	8.19694	Walking_Read
14:28:27.199	0.37111259	5.2027593	7.8364615	-0.21158417	-0.50234014	-0.049147774	0.3623865	5.3711414	8.19694	Walking_Read
14:28:27.221	0.37111259	5.2027593	7.8364615	-0.21158417	-0.50234014	-0.049147774	0.3623865	5.3711414	8.19694	Walking_Read
14:28:27.242	0.37111259	5.2027593	7.8364615	-0.21158417	-0.50234014	-0.049147774	0.3623865	5.3711414	8.19694	Walking_Read
14:28:27.263	0.37111259	5.2027593	7.8364615	0.047422692	-0.086951785	-0.53661823	0.4382529	5.503395	8.104995	Walking_Read
14:28:27.285	0.37111259	5.2027593	7.8364615	0.047422692	-0.086951785	-0.53661823	0.4382529	5.503395	8.104995	Walking_Read
14:28:27.306	0.37111259	5.2027593	7.8364615	0.047422692	-0.086951785	-0.53661823	0.4382529	5.503395	8.104995	Walking_Read
14:28:27.327	0.37111259	5.2027593	7.8364615	0.047422692	-0.086951785	-0.53661823	0.4382529	5.503395	8.104995	Walking_Read
14:28:27.349	0.37111259	5.2027593	7.8364615	0.047422692	-0.086951785	-0.53661823	0.4382529	5.503395	8.104995	Walking_Read
14:28:27.370	0.37111259	5.2027593	7.8364615	0.047422692	-0.086951785	-0.53661823	0.4382529	5.503395	8.104995	Walking_Read
14:28:27.392	1.1133378	5.949773	7.161276	0.047422692	-0.086951785	-0.53661823	0.4382529	5.503395	8.104995	Walking_Read
14:28:27.413	1.1133378	5.949773	7.161276	0.047422692	-0.086951785	-0.53661823	0.4382529	5.503395	8.104995	Walking_Read
14:28:27.452	1.1133378	5.949773	7.161276	0.1702066	0.08225789	-0.06930633	0.18800417	5.706904	7.972844	Walking_Read
14:28:27.486	1.1133378	5.949773	7.161276	0.1702066	0.08225789	-0.06930633	0.18800417	5.706904	7.972844	Walking_Read
14:28:27.519	1.1133378	5.949773	7.161276	0.1702066	0.08225789	-0.06930633	0.18800417	5.706904	7.972844	Walking_Read
14:28:27.555	1.1133378	5.949773	7.161276	0.1702066	0.08225789	-0.06930633	0.18800417	5.706904	7.972844	Walking_Read
14:28:27.591	-0.4668836	6.1125836	8.571504	0.1702066	0.08225789	-0.06930633	0.18800417	5.706904	7.972844	Walking_Read
14:28:27.622	-0.4668836	6.1125836	8.571504	0.33330762	-0.049689	0.36196452	0.11444135	5.9155684	7.8206954	Walking_Read
14:28:27.654	-0.4668836	6.1125836	8.571504	0.33330762	-0.049689	0.36196452	0.11444135	5.9155684	7.8206954	Walking_Read
14:28:27.688	-0.4668836	6.1125836	8.571504	0.33330762	-0.049689	0.36196452	0.11444135	5.9155684	7.8206954	Walking_Read
14:28:27.709	-0.4668836	6.1125836	8.571504	0.33330762	-0.049689	0.36196452	0.11444135	5.9155684	7.8206954	Walking_Read
14:28:27.732	-0.4668836	6.1125836	8.571504	0.33330762	-0.049689	0.36196452	0.11444135	5.9155684	7.8206954	Walking_Read
14:28:27.754	-0.4668836	6.1125836	8.571504	0.33330762	-0.049689	0.36196452	0.11444135	5.9155684	7.8206954	Walking_Read
14:28:27.777	-0.4668836	6.1125836	8.571504	0.33330762	-0.049689	0.36196452	0.11444135	5.9155684	7.8206954	Walking_Read
14:28:27.801	-0.83081335	4.98488	7.2019787	-0.18592782	0.26918265	-0.06991719	0.004222002	5.8100395	7.90024	Walking_Read
14:28:27.824	-0.83081335	4.98488	7.2019787	-0.18592782	0.26918265	-0.06991719	0.004222002	5.8100395	7.90024	Walking_Read
14:28:27.847	-0.83081335	4.98488	7.2019787	-0.18592782	0.26918265	-0.06991719	0.004222002	5.8100395	7.90024	Walking_Read
14:28:27.870	-0.83081335	4.98488	7.2019787	-0.18592782	0.26918265	-0.06991719	0.004222002	5.8100395	7.90024	Walking_Read
14:28:27.893	-0.83081335	4.98488	7.2019787	-0.18592782	0.26918265	-0.06991719	0.004222002	5.8100395	7.90024	Walking_Read
14:28:27.916	-0.83081335	4.98488	7.2019787	-0.18592782	0.26918265	-0.06991719	0.004222002	5.8100395	7.90024	Walking_Read
14:28:27.939	-0.83081335	4.98488	7.2019787	-0.18592782	0.26918265	-0.06991719	0.004222002	5.8100395	7.90024	Walking_Read
14:28:27.962	-0.83081335	4.98488	7.2019787	-0.18592782	0.26918265	-0.06991719	0.004222002	5.8100395	7.90024	Walking_Read
14:28:27.985	-0.7901107	5.2674046	7.1373334	0.0064947195	-0.26715702	-0.21408139	0.21566667	5.760079	7.93381	Walking_Read
14:28:28.008	-0.7901107	5.2674046	7.1373334	0.0064947195	-0.26715702	-0.21408139	0.21566667	5.760079	7.93381	Walking_Read
14:28:28.031	-0.7901107	5.2674046	7.1373334	0.0064947195	-0.26715702	-0.21408139	0.21566667	5.760079	7.93381	Walking_Read
14:28:28.054	-0.7901107	5.2674046	7.1373334	0.0064947195	-0.26715702	-0.21408139	0.21566667	5.760079	7.93381	Walking_Read
14:28:28.078	-0.7901107	5.2674046	7.1373334	0.0064947195	-0.26715702	-0.21408139	0.21566667	5.760079	7.93381	Walking_Read
14:28:28.101	-0.7901107	5.2674046	7.1373334	0.0064947195	-0.26715702	-0.21408139	0.21566667	5.760079	7.93381	Walking_Read
14:28:28.123	-0.7901107	5.2674046	7.1373334	0.0064947195	-0.26715702	-0.21408139	0.21566667	5.760079	7.93381	Walking_Read
14:28:28.145	-0.7901107	5.2674046	7.1373334	0.0064947195	-0.26715702	-0.21408139	0.21566667	5.760079	7.93381	Walking_Read
14:28:28.168	-0.7901107	5.2674046	7.1373334	0.44937202	-0.34168258	-0.5372291	0.13365151	6.0195055	7.7406726	Walking_Read
14:28:28.196	0.45491222	5.935407	8.74868	0.44937202	-0.34168258	-0.5372291	0.13365151	6.0195055	7.7406726	Walking_Read
14:28:28.218	0.45491222	5.935407	8.74868	0.44937202	-0.34168258	-0.5372291	0.13365151	6.0195055	7.7406726	Walking_Read
14:28:28.241	0.45491222	5.935407	8.74868	0.44937202	-0.34168258	-0.5372291	0.13365151	6.0195055	7.7406726	Walking_Read
14:28:28.264	0.45491222	5.935407	8.74868	0.44937202	-0.34168258	-0.5372291	0.13365151	6.0195055	7.7406726	Walking_Read
14:28:28.287	0.45491222	5.935407	8.74868	0.44937202	-0.34168258	-0.5372291	0.13365151	6.0195055	7.7406726	Walking_Read
14:28:28.311	0.45491222	5.935407	8.74868	0.44937202	-0.34168258	-0.5372291	0.13365151	6.0195055	7.7406726	Walking_Read
14:28:28.335	0.45491222	5.935407	8.74868	0.177537	-0.4889011	-0.37779328	0.08259689	5.996466	7.7592483	Walking_Read
14:28:28.358	0.45491222	5.935407	8.74868	0.177537	-0.4889011	-0.37779328	0.08259689	5.996466	7.7592483	Walking_Read
14:28:28.381	0.36392978	6.160469	6.0479383	0.177537	-0.4889011	-0.37779328	0.08259689	5.996466	7.7592483	Walking_Read
14:28:28.404	0.36392978	6.160469	6.0479383	0.177537	-0.4889011	-0.37779328	0.08259689	5.996466	7.7592483	Walking_Read
14:28:28.427	0.36392978	6.160469	6.0479383	0.177537	-0.4889011	-0.37779328	0.08259689	5.996466	7.7592483	Walking_Read
14:28:28.450	0.36392978	6.160469	6.0479383	0.177537	-0.4889011	-0.37779328	0.08259689	5.996466	7.7592483	Walking_Read
14:28:28.473	0.36392978	6.160469	6.0479383	0.177537	-0.4889011	-0.37779328	0.08259689	5.996466	7.7592483	Walking_Read
14:28:28.495	0.36392978	6.160469	6.0479383	0.177537	-0.4889011	-0.37779328	0.08259689	5.996466	7.7592483	Walking_Read
14:28:28.518	0.36392978	6.160469	6.0479383	-0.32642686	-0.1639208	-0.40833655	0.228311	5.7879663	7.9131317	Walking_Read
14:28:28.542	0.36392978	6.160469	6.0479383	-0.32642686	-0.1639208	-0.40833655	0.228311	5.7879663	7.9131317	Walking_Read
14:28:28.564	0.36392978	6.160469	6.0479383	-0.32642686	-0.1639208	-0.40833655	0.228311	5.7879663	7.9131317	Walking_Read
14:28:28.585	1.0343267	5.7725964	7.0439563	-0.32642686	-0.1639208	-0.40833655	0.228311	5.7879663	7.9131317	Walking_Read
14:28:28.607	1.0343267	5.7725964	7.0439563	-0.32642686	-0.1639208	-0.40833655	0.228311	5.7879663	7.9131317	Walking_Read
14:28:28.628	1.0343267	5.7725964	7.0439563	-0.32642686	-0.1639208	-0.40833655	0.228311	5.7879663	7.9131317	Walking_Read
14:28:28.652	1.0343267	5.7725964	7.0439563	-0.32642686	-0.1639208	-0.40833655	0.228311	5.7879663	7.9131317	Walking_Read
14:28:28.675	1.0343267	5.7725964	7.0439563	-0.32642686	-0.1639208	-0.40833655	0.228311	5.7879663	7.9131317	Walking_Read
14:28:28.697	1.0343267	5.7725964	7.0439563	0.030929329	-0.09855822	-0.41811037	0.47328213	5.6265306	8.018009	Walking_Read
14:28:28.721	1.0343267	5.7725964	7.0439563	0.030929329	-0.09855822	-0.41811037	0.47328213	5.6265306	8.018009	Walking_Read
14:28:28.744	1.0343267	5.7725964	7.0439563	0.030929329	-0.09855822	-0.41811037	0.47328213	5.6265306	8.018009	Walking_Read
14:28:28.767	1.0343267	5.7725964	7.0439563	0.030929329	-0.09855822	-0.41811037	0.47328213	5.6265306	8.018009	Walking_Read
14:28:28.790	1.1516461	6.016813	8.241094	0.030929329	-0.09855822	-0.41811037	0.47328213	5.6265306	8.018009	Walking_Read
14:28:28.814	1.1516461	6.016813	8.241094	0.030929329	-0.09855822	-0.41811037	0.47328213	5.6265306	8.018009	Walking_Read
14:28:28.836	1.1516461	6.016813	8.241094	0.030929329	-0.09855822	-0.41811037	0.47328213	5.6265306	8.018009	Walking_Read
14:28:28.858	1.1516461	6.016813	8.241094	0.030929329	-0.09855822	-0.41811037	0.47328213	5.6265306	8.018009	Walking_Read
14:28:28.880	1.1516461	6.016813	8.241094	0.080409415	0.09569693	-0.22690956	0.37082523	5.7572994	7.930093	Walking_Read
14:28:28.902	1.1516461	6.016813	8.241094	0.080409415	0.09569693	-0.22690956	0.37082523	5.7572994	7.930093	Walking_Read
14:28:28.925	1.1516461	6.016813	8.241094	0.080409415	0.09569693	-0.22690956	0.37082523	5.7572994	7.930093	Walking_Read
14:28:28.948	1.1516461	6.016813	8.241094	0.080409415	0.09569693	-0.22690956	0.37082523	5.7572994	7.930093	Walking_Read
14:28:28.971	1.1516461	6.016813	8.241094	0.080409415	0.09569693	-0.22690956	0.37082523	5.7572994	7.930093	Walking_Read
14:28:28.995	0.19393626	6.273	8.176449	0.080409415	0.09569693	-0.22690956	0.37082523	5.7572994	7.930093	Walking_Read
14:28:29.018	0.19393626	6.273	8.176449	0.080409415	0.09569693	-0.22690956	0.37082523	5.7572994	7.930093	Walking_Read
14:28:29.041	0.19393626	6.273	8.176449	0.080409415	0.09569693	-0.22690956	0.37082523	5.7572994	7.930093	Walking_Read
14:28:29.063	0.19393626	6.273	8.176449	0.07491163	0.10424904	-0.24890071	-0.10213607	5.9996133	7.756581	Walking_Read
14:28:29.086	0.19393626	6.273	8.176449	0.07491163	0.10424904	-0.24890071	-0.10213607	5.9996133	7.756581	Walking_Read
14:28:29.110	0.19393626	6.273	8.176449	0.07491163	0.10424904	-0.24890071	-0.10213607	5.9996133	7.756581	Walking_Read
14:28:29.132	0.19393626	6.273	8.176449	0.07491163	0.10424904	-0.24890071	-0.10213607	5.9996133	7.756581	Walking_Read
14:28:29.154	0.19393626	6.273	8.176449	0.07491163	0.10424904	-0.24890071	-0.10213607	5.9996133	7.756581	Walking_Read
14:28:29.177	0.19393626	6.273	8.176449	0.07491163	0.10424904	-0.24890071	-0.10213607	5.9996133	7.756581	Walking_Read
14:28:29.200	0.17478207	6.454965	7.5898514	0.07491163	0.10424904	-0.24890071	-0.10213607	5.9996133	7.756581	Walking_Read
14:28:29.223	0.17478207	6.454965	7.5898514	0.07491163	0.10424904	-0.24890071	-0.10213607	5.9996133	7.756581	Walking_Read
14:28:29.247	0.17478207	6.454965	7.5898514	-0.031378925	-0.31236106	-0.07358238	0.18395363	6.2772346	7.5321198	Walking_Read
14:28:29.270	0.17478207	6.454965	7.5898514	-0.031378925	-0.31236106	-0.07358238	0.18395363	6.2772346	7.5321198	Walking_Read
14:28:29.292	0.17478207	6.454965	7.5898514	-0.031378925	-0.31236106	-0.07358238	0.18395363	6.2772346	7.5321198	Walking_Read
14:28:29.315	0.17478207	6.454965	7.5898514	-0.031378925	-0.31236106	-0.07358238	0.18395363	6.2772346	7.5321198	Walking_Read
14:28:29.339	0.17478207	6.454965	7.5898514	-0.031378925	-0.31236106	-0.07358238	0.18395363	6.2772346	7.5321198	Walking_Read
14:28:29.361	0.17478207	6.454965	7.5898514	-0.031378925	-0.31236106	-0.07358238	0.18395363	6.2772346	7.5321198	Walking_Read
14:28:29.383	-0.021548472	5.31529	7.5084457	-0.031378925	-0.31236106	-0.07358238	0.18395363	6.2772346	7.5321198	Walking_Read
14:28:29.406	-0.021548472	5.31529	7.5084457	-0.031378925	-0.31236106	-0.07358238	0.18395363	6.2772346	7.5321198	Walking_Read
14:28:29.430	-0.021548472	5.31529	7.5084457	-0.20303206	-0.2097357	0.06569489	0.12753953	5.8915796	7.8385797	Walking_Read
14:28:29.453	-0.021548472	5.31529	7.5084457	-0.20303206	-0.2097357	0.06569489	0.12753953	5.8915796	7.8385797	Walking_Read
14:28:29.476	-0.021548472	5.31529	7.5084457	-0.20303206	-0.2097357	0.06569489	0.12753953	5.8915796	7.8385797	Walking_Read
14:28:29.500	-0.021548472	5.31529	7.5084457	-0.20303206	-0.2097357	0.06569489	0.12753953	5.8915796	7.8385797	Walking_Read
14:28:29.522	-0.021548472	5.31529	7.5084457	-0.20303206	-0.2097357	0.06569489	0.12753953	5.8915796	7.8385797	Walking_Read
14:28:29.545	-0.021548472	5.31529	7.5084457	-0.20303206	-0.2097357	0.06569489	0.12753953	5.8915796	7.8385797	Walking_Read
14:28:29.569	-0.021548472	5.31529	7.5084457	-0.20303206	-0.2097357	0.06569489	0.12753953	5.8915796	7.8385797	Walking_Read
14:28:29.592	-1.0008069	5.794145	7.429435	0.26244727	-0.07656707	-0.46453613	0.026146833	5.9615283	7.786516	Walking_Read
14:28:29.615	-1.0008069	5.794145	7.429435	0.26244727	-0.07656707	-0.46453613	0.026146833	5.9615283	7.786516	Walking_Read
14:28:29.638	-1.0008069	5.794145	7.429435	0.26244727	-0.07656707	-0.46453613	0.026146833	5.9615283	7.786516	Walking_Read
14:28:29.661	-1.0008069	5.794145	7.429435	0.26244727	-0.07656707	-0.46453613	0.026146833	5.9615283	7.786516	Walking_Read
14:28:29.684	-1.0008069	5.794145	7.429435	0.26244727	-0.07656707	-0.46453613	0.026146833	5.9615283	7.786516	Walking_Read
14:28:29.707	-1.0008069	5.794145	7.429435	0.26244727	-0.07656707	-0.46453613	0.026146833	5.9615283	7.786516	Walking_Read
14:28:29.729	-1.0008069	5.794145	7.429435	0.26244727	-0.07656707	-0.46453613	0.026146833	5.9615283	7.786516	Walking_Read
14:28:29.752	-1.0008069	5.794145	7.429435	0.26244727	-0.07656707	-0.46453613	0.026146833	5.9615283	7.786516	Walking_Read
14:28:29.774	-1.0008069	5.794145	7.429435	-0.45287594	-0.5341052	-0.62580454	-0.119867355	6.0993834	7.6781154	Walking_Read
14:28:29.799	0.0071828244	5.7199225	8.0926485	-0.45287594	-0.5341052	-0.62580454	-0.119867355	6.0993834	7.6781154	Walking_Read
14:28:29.822	0.0071828244	5.7199225	8.0926485	-0.45287594	-0.5341052	-0.62580454	-0.119867355	6.0993834	7.6781154	Walking_Read
14:28:29.845	0.0071828244	5.7199225	8.0926485	-0.45287594	-0.5341052	-0.62580454	-0.119867355	6.0993834	7.6781154	Walking_Read
14:28:29.867	0.0071828244	5.7199225	8.0926485	-0.45287594	-0.5341052	-0.62580454	-0.119867355	6.0993834	7.6781154	Walking_Read
14:28:29.891	0.0071828244	5.7199225	8.0926485	-0.45287594	-0.5341052	-0.62580454	-0.119867355	6.0993834	7.6781154	Walking_Read
14:28:29.914	0.0071828244	5.7199225	8.0926485	-0.45287594	-0.5341052	-0.62580454	-0.119867355	6.0993834	7.6781154	Walking_Read
14:28:29.937	0.0071828244	5.7199225	8.0926485	-0.45287594	-0.5341052	-0.62580454	-0.119867355	6.0993834	7.6781154	Walking_Read
14:28:29.961	0.0071828244	5.7199225	8.0926485	-0.09185459	-0.50722706	-0.7101039	0.2606207	6.0162706	7.7399573	Walking_Read
14:28:29.983	0.723071	5.401484	8.317711	-0.09185459	-0.50722706	-0.7101039	0.2606207	6.0162706	7.7399573	Walking_Read
14:28:30.006	0.723071	5.401484	8.317711	-0.09185459	-0.50722706	-0.7101039	0.2606207	6.0162706	7.7399573	Walking_Read
14:28:30.029	0.723071	5.401484	8.317711	-0.09185459	-0.50722706	-0.7101039	0.2606207	6.0162706	7.7399573	Walking_Read
14:28:30.052	0.723071	5.401484	8.317711	-0.09185459	-0.50722706	-0.7101039	0.2606207	6.0162706	7.7399573	Walking_Read
14:28:30.075	0.723071	5.401484	8.317711	-0.09185459	-0.50722706	-0.7101039	0.2606207	6.0162706	7.7399573	Walking_Read
14:28:30.098	0.723071	5.401484	8.317711	-0.09185459	-0.50722706	-0.7101039	0.2606207	6.0162706	7.7399573	Walking_Read
14:28:30.121	0.723071	5.401484	8.317711	-0.09185459	-0.50722706	-0.7101039	0.2606207	6.0162706	7.7399573	Walking_Read
14:28:30.145	0.723071	5.401484	8.317711	-0.03870931	-0.57930917	-0.37657154	0.4556639	5.695107	7.9704747	Walking_Read
14:28:30.168	0.723071	5.401484	8.317711	-0.03870931	-0.57930917	-0.37657154	0.4556639	5.695107	7.9704747	Walking_Read
14:28:30.190	1.5562786	5.3488097	7.886741	-0.03870931	-0.57930917	-0.37657154	0.4556639	5.695107	7.9704747	Walking_Read
14:28:30.213	1.5562786	5.3488097	7.886741	-0.03870931	-0.57930917	-0.37657154	0.4556639	5.695107	7.9704747	Walking_Read
14:28:30.235	1.5562786	5.3488097	7.886741	-0.03870931	-0.57930917	-0.37657154	0.4556639	5.695107	7.9704747	Walking_Read
14:28:30.256	1.5562786	5.3488097	7.886741	-0.03870931	-0.57930917	-0.37657154	0.4556639	5.695107	7.9704747	Walking_Read
14:28:30.278	1.5562786	5.3488097	7.886741	-0.03870931	-0.57930917	-0.37657154	0.4556639	5.695107	7.9704747	Walking_Read
14:28:30.300	1.5562786	5.3488097	7.886741	-0.03870931	-0.57930917	-0.37657154	0.4556639	5.695107	7.9704747	Walking_Read
14:28:30.323	1.5562786	5.3488097	7.886741	0.17875871	-0.13643187	-0.13344717	0.32302544	5.8301587	7.8787827	Walking_Read
14:28:30.345	1.5562786	5.3488097	7.886741	0.17875871	-0.13643187	-0.13344717	0.32302544	5.8301587	7.8787827	Walking_Read
14:28:30.368	1.5562786	5.3488097	7.886741	0.17875871	-0.13643187	-0.13344717	0.32302544	5.8301587	7.8787827	Walking_Read
14:28:30.391	0.7302538	6.0599093	8.025609	0.17875871	-0.13643187	-0.13344717	0.32302544	5.8301587	7.8787827	Walking_Read
14:28:30.414	0.7302538	6.0599093	8.025609	0.17875871	-0.13643187	-0.13344717	0.32302544	5.8301587	7.8787827	Walking_Read
14:28:30.436	0.7302538	6.0599093	8.025609	0.17875871	-0.13643187	-0.13344717	0.32302544	5.8301587	7.8787827	Walking_Read
14:28:30.458	0.7302538	6.0599093	8.025609	0.17875871	-0.13643187	-0.13344717	0.32302544	5.8301587	7.8787827	Walking_Read
14:28:30.478	0.7302538	6.0599093	8.025609	0.17875871	-0.13643187	-0.13344717	0.32302544	5.8301587	7.8787827	Walking_Read
14:28:30.499	0.7302538	6.0599093	8.025609	0.012603371	-0.11749504	-0.39795184	-0.017933497	6.1126156	7.6685023	Walking_Read
14:28:30.519	0.7302538	6.0599093	8.025609	0.012603371	-0.11749504	-0.39795184	-0.017933497	6.1126156	7.6685023	Walking_Read
14:28:30.540	0.7302538	6.0599093	8.025609	0.012603371	-0.11749504	-0.39795184	-0.017933497	6.1126156	7.6685023	Walking_Read
14:28:30.560	0.7302538	6.0599093	8.025609	0.012603371	-0.11749504	-0.39795184	-0.017933497	6.1126156	7.6685023	Walking_Read
14:28:30.583	-0.09577099	6.368771	7.5659084	0.012603371	-0.11749504	-0.39795184	-0.017933497	6.1126156	7.6685023	Walking_Read
14:28:30.604	-0.09577099	6.368771	7.5659084	0.012603371	-0.11749504	-0.39795184	-0.017933497	6.1126156	7.6685023	Walking_Read
14:28:30.625	-0.09577099	6.368771	7.5659084	0.012603371	-0.11749504	-0.39795184	-0.017933497	6.1126156	7.6685023	Walking_Read
14:28:30.645	-0.09577099	6.368771	7.5659084	0.012603371	-0.11749504	-0.39795184	-0.017933497	6.1126156	7.6685023	Walking_Read
14:28:30.667	-0.09577099	6.368771	7.5659084	0.105454884	-0.4088778	0.12189449	-0.026638417	6.165176	7.626284	Walking_Read
14:28:30.689	-0.09577099	6.368771	7.5659084	0.105454884	-0.4088778	0.12189449	-0.026638417	6.165176	7.626284	Walking_Read
14:28:30.710	-0.09577099	6.368771	7.5659084	0.105454884	-0.4088778	0.12189449	-0.026638417	6.165176	7.626284	Walking_Read
14:28:30.733	-0.09577099	6.368771	7.5659084	0.105454884	-0.4088778	0.12189449	-0.026638417	6.165176	7.626284	Walking_Read
14:28:30.753	-0.09577099	6.368771	7.5659084	0.105454884	-0.4088778	0.12189449	-0.026638417	6.165176	7.626284	Walking_Read
14:28:30.775	-0.09577099	6.368771	7.5659084	0.105454884	-0.4088778	0.12189449	-0.026638417	6.165176	7.626284	Walking_Read
14:28:30.797	-0.5554718	4.98488	7.47732	0.105454884	-0.4088778	0.12189449	-0.026638417	6.165176	7.626284	Walking_Read
14:28:30.817	-0.5554718	4.98488	7.47732	0.105454884	-0.4088778	0.12189449	-0.026638417	6.165176	7.626284	Walking_Read
14:28:30.839	-0.5554718	4.98488	7.47732	0.105454884	-0.4088778	0.12189449	-0.026638417	6.165176	7.626284	Walking_Read
14:28:30.860	-0.5554718	4.98488	7.47732	-0.12239785	-0.06923669	0.07730133	0.17204423	5.7718573	7.9263086	Walking_Read
14:28:30.881	-0.5554718	4.98488	7.47732	-0.12239785	-0.06923669	0.07730133	0.17204423	5.7718573	7.9263086	Walking_Read
14:28:30.902	-0.5554718	4.98488	7.47732	-0.12239785	-0.06923669	0.07730133	0.17204423	5.7718573	7.9263086	Walking_Read
14:28:30.924	-0.5554718	4.98488	7.47732	-0.12239785	-0.06923669	0.07730133	0.17204423	5.7718573	7.9263086	Walking_Read
14:28:30.945	-0.5554718	4.98488	7.47732	-0.12239785	-0.06923669	0.07730133	0.17204423	5.7718573	7.9263086	Walking_Read
14:28:30.966	-0.5554718	4.98488	7.47732	-0.12239785	-0.06923669	0.07730133	0.17204423	5.7718573	7.9263086	Walking_Read
14:28:30.987	-0.14365649	5.1596622	8.806143	-0.12239785	-0.06923669	0.07730133	0.17204423	5.7718573	7.9263086	Walking_Read
14:28:31.009	-0.14365649	5.1596622	8.806143	-0.12239785	-0.06923669	0.07730133	0.17204423	5.7718573	7.9263086	Walking_Read
14:28:31.030	-0.14365649	5.1596622	8.806143	0.21174544	-0.09122784	-0.25378764	0.114091225	5.785875	7.91713	Walking_Read
14:28:31.051	-0.14365649	5.1596622	8.806143	0.21174544	-0.09122784	-0.25378764	0.114091225	5.785875	7.91713	Walking_Read
14:28:31.072	-0.14365649	5.1596622	8.806143	0.21174544	-0.09122784	-0.25378764	0.114091225	5.785875	7.91713	Walking_Read
14:28:31.093	-0.14365649	5.1596622	8.806143	0.21174544	-0.09122784	-0.25378764	0.114091225	5.785875	7.91713	Walking_Read
14:28:31.115	-0.14365649	5.1596622	8.806143	0.21174544	-0.09122784	-0.25378764	0.114091225	5.785875	7.91713	Walking_Read
14:28:31.137	-0.14365649	5.1596622	8.806143	0.21174544	-0.09122784	-0.25378764	0.114091225	5.785875	7.91713	Walking_Read
14:28:31.158	-0.14365649	5.1596622	8.806143	0.21174544	-0.09122784	-0.25378764	0.114091225	5.785875	7.91713	Walking_Read
14:28:31.179	-0.18435916	5.873156	8.351231	0.21174544	-0.09122784	-0.25378764	0.114091225	5.785875	7.91713	Walking_Read
14:28:31.201	-0.18435916	5.873156	8.351231	0.21174544	-0.09122784	-0.25378764	0.114091225	5.785875	7.91713	Walking_Read
14:28:31.223	-0.18435916	5.873156	8.351231	0.19097602	-0.3239675	-0.7406472	0.05204934	6.227764	7.575128	Walking_Read
14:28:31.244	-0.18435916	5.873156	8.351231	0.19097602	-0.3239675	-0.7406472	0.05204934	6.227764	7.575128	Walking_Read
14:28:31.265	-0.18435916	5.873156	8.351231	0.19097602	-0.3239675	-0.7406472	0.05204934	6.227764	7.575128	Walking_Read
14:28:31.285	-0.18435916	5.873156	8.351231	0.19097602	-0.3239675	-0.7406472	0.05204934	6.227764	7.575128	Walking_Read
14:28:31.307	-0.18435916	5.873156	8.351231	0.19097602	-0.3239675	-0.7406472	0.05204934	6.227764	7.575128	Walking_Read
14:28:31.329	-0.18435916	5.873156	8.351231	0.19097602	-0.3239675	-0.7406472	0.05204934	6.227764	7.575128	Walking_Read
14:28:31.352	-0.18435916	5.873156	8.351231	0.19097602	-0.3239675	-0.7406472	0.05204934	6.227764	7.575128	Walking_Read
14:28:31.374	-0.18435916	5.873156	8.351231	0.19097602	-0.3239675	-0.7406472	0.05204934	6.227764	7.575128	Walking_Read
14:28:31.395	1.0941836	6.893117	6.8691745	0.08835066	-0.40582344	-0.25378764	-0.02172551	6.321579	7.4971642	Walking_Read
14:28:31.416	1.0941836	6.893117	6.8691745	0.08835066	-0.40582344	-0.25378764	-0.02172551	6.321579	7.4971642	Walking_Read
14:28:31.437	1.0941836	6.893117	6.8691745	0.08835066	-0.40582344	-0.25378764	-0.02172551	6.321579	7.4971642	Walking_Read
14:28:31.458	1.0941836	6.893117	6.8691745	0.08835066	-0.40582344	-0.25378764	-0.02172551	6.321579	7.4971642	Walking_Read
14:28:31.482	1.0941836	6.893117	6.8691745	0.08835066	-0.40582344	-0.25378764	-0.02172551	6.321579	7.4971642	Walking_Read
14:28:31.502	1.0941836	6.893117	6.8691745	0.08835066	-0.40582344	-0.25378764	-0.02172551	6.321579	7.4971642	Walking_Read
14:28:31.524	1.0941836	6.893117	6.8691745	0.08835066	-0.40582344	-0.25378764	-0.02172551	6.321579	7.4971642	Walking_Read
14:28:31.545	1.0941836	6.893117	6.8691745	0.08835066	-0.40582344	-0.25378764	-0.02172551	6.321579	7.4971642	Walking_Read
14:28:31.567	1.0941836	6.893117	6.8691745	0.08835066	-0.40582344	-0.25378764	-0.02172551	6.321579	7.4971642	Walking_Read
14:28:31.588	0.028731298	5.906676	6.0862465	-0.4150023	-0.2714331	-0.0021111502	0.19563407	5.9484963	7.794064	Walking_Read
14:28:31.611	0.028731298	5.906676	6.0862465	-0.4150023	-0.2714331	-0.0021111502	0.19563407	5.9484963	7.794064	Walking_Read
14:28:31.632	0.028731298	5.906676	6.0862465	-0.4150023	-0.2714331	-0.0021111502	0.19563407	5.9484963	7.794064	Walking_Read
14:28:31.653	0.028731298	5.906676	6.0862465	-0.4150023	-0.2714331	-0.0021111502	0.19563407	5.9484963	7.794064	Walking_Read
14:28:31.675	0.028731298	5.906676	6.0862465	-0.4150023	-0.2714331	-0.0021111502	0.19563407	5.9484963	7.794064	Walking_Read
14:28:31.697	0.028731298	5.906676	6.0862465	-0.4150023	-0.2714331	-0.0021111502	0.19563407	5.9484963	7.794064	Walking_Read
14:28:31.720	0.028731298	5.906676	6.0862465	-0.4150023	-0.2714331	-0.0021111502	0.19563407	5.9484963	7.794064	Walking_Read
14:28:31.742	0.028731298	5.906676	6.0862465	-0.4150023	-0.2714331	-0.0021111502	0.19563407	5.9484963	7.794064	Walking_Read
14:28:31.764	0.028731298	5.906676	6.0862465	0.22518449	0.051103763	-0.21163793	0.32365403	5.9384513	7.797459	Walking_Read
14:28:31.787	0.86912173	6.524399	8.039975	0.22518449	0.051103763	-0.21163793	0.32365403	5.9384513	7.797459	Walking_Read
14:28:31.808	0.86912173	6.524399	8.039975	0.22518449	0.051103763	-0.21163793	0.32365403	5.9384513	7.797459	Walking_Read
14:28:31.829	0.86912173	6.524399	8.039975	0.22518449	0.051103763	-0.21163793	0.32365403	5.9384513	7.797459	Walking_Read
14:28:31.850	0.86912173	6.524399	8.039975	0.22518449	0.051103763	-0.21163793	0.32365403	5.9384513	7.797459	Walking_Read
14:28:31.872	0.86912173	6.524399	8.039975	0.22518449	0.051103763	-0.21163793	0.32365403	5.9384513	7.797459	Walking_Read
14:28:31.893	0.86912173	6.524399	8.039975	0.22518449	0.051103763	-0.21163793	0.32365403	5.9384513	7.797459	Walking_Read
14:28:31.914	0.86912173	6.524399	8.039975	0.22518449	0.051103763	-0.21163793	0.32365403	5.9384513	7.797459	Walking_Read
14:28:31.937	0.86912173	6.524399	8.039975	-0.2604534	0.11280116	-0.26050714	0.15903087	6.1388516	7.645882	Walking_Read
14:28:31.959	0.86912173	6.524399	8.039975	-0.2604534	0.11280116	-0.26050714	0.15903087	6.1388516	7.645882	Walking_Read
14:28:31.980	0.10774237	6.1293435	8.118986	-0.2604534	0.11280116	-0.26050714	0.15903087	6.1388516	7.645882	Walking_Read
14:28:32.002	0.10774237	6.1293435	8.118986	-0.2604534	0.11280116	-0.26050714	0.15903087	6.1388516	7.645882	Walking_Read
14:28:32.022	0.10774237	6.1293435	8.118986	-0.2604534	0.11280116	-0.26050714	0.15903087	6.1388516	7.645882	Walking_Read
14:28:32.043	0.10774237	6.1293435	8.118986	-0.2604534	0.11280116	-0.26050714	0.15903087	6.1388516	7.645882	Walking_Read
14:28:32.065	0.10774237	6.1293435	8.118986	-0.2604534	0.11280116	-0.26050714	0.15903087	6.1388516	7.645882	Walking_Read
14:28:32.088	0.10774237	6.1293435	8.118986	-0.2604534	0.11280116	-0.26050714	0.15903087	6.1388516	7.645882	Walking_Read
14:28:32.109	0.10774237	6.1293435	8.118986	-0.22135802	-0.25432885	0.43221405	0.15903087	6.1388516	7.645882	Walking_Read
14:28:32.131	0.10774237	6.1293435	8.118986	-0.22135802	-0.25432885	0.43221405	0.27553353	6.225028	7.5725455	Walking_Read
14:28:32.152	0.10774237	6.1293435	8.118986	-0.22135802	-0.25432885	0.43221405	0.27553353	6.225028	7.5725455	Walking_Read
14:28:32.174	0.10774237	6.1293435	8.118986	-0.22135802	-0.25432885	0.43221405	0.27553353	6.225028	7.5725455	Walking_Read
14:28:32.195	-0.23463893	4.9776974	7.0559278	-0.22135802	-0.25432885	0.43221405	0.27553353	6.225028	7.5725455	Walking_Read
14:28:32.216	-0.23463893	4.9776974	7.0559278	-0.22135802	-0.25432885	0.43221405	0.27553353	6.225028	7.5725455	Walking_Read
14:28:32.239	-0.23463893	4.9776974	7.0559278	-0.22135802	-0.25432885	0.43221405	0.27553353	6.225028	7.5725455	Walking_Read
14:28:32.260	-0.23463893	4.9776974	7.0559278	-0.22135802	-0.25432885	0.43221405	0.27553353	6.225028	7.5725455	Walking_Read
14:28:32.280	-0.23463893	4.9776974	7.0559278	-0.22135802	-0.25432885	0.43221405	0.27553353	6.225028	7.5725455	Walking_Read
14:28:32.302	-0.23463893	4.9776974	7.0559278	-0.12606305	0.0523255	-0.08579969	0.2509097	5.739997	7.947317	Walking_Read
14:28:32.324	-0.23463893	4.9776974	7.0559278	-0.12606305	0.0523255	-0.08579969	0.2509097	5.739997	7.947317	Walking_Read
14:28:32.344	-0.23463893	4.9776974	7.0559278	-0.12606305	0.0523255	-0.08579969	0.2509097	5.739997	7.947317	Walking_Read
14:28:32.366	-0.23463893	4.9776974	7.0559278	-0.12606305	0.0523255	-0.08579969	0.2509097	5.739997	7.947317	Walking_Read
14:28:32.387	-0.18675344	5.2745876	9.024022	-0.12606305	0.0523255	-0.08579969	0.2509097	5.739997	7.947317	Walking_Read
14:28:32.408	-0.18675344	5.2745876	9.024022	-0.12606305	0.0523255	-0.08579969	0.2509097	5.739997	7.947317	Walking_Read
14:28:32.430	-0.18675344	5.2745876	9.024022	-0.12606305	0.0523255	-0.08579969	0.2509097	5.739997	7.947317	Walking_Read
14:28:32.451	-0.18675344	5.2745876	9.024022	-0.12606305	0.0523255	-0.08579969	0.2509097	5.739997	7.947317	Walking_Read
14:28:32.473	-0.18675344	5.2745876	9.024022	0.22457361	-0.21584435	-0.26233974	0.23587534	5.889873	7.837351	Walking_Read
14:28:32.494	-0.18675344	5.2745876	9.024022	0.22457361	-0.21584435	-0.26233974	0.23587534	5.889873	7.837351	Walking_Read
14:28:32.516	-0.18675344	5.2745876	9.024022	0.22457361	-0.21584435	-0.26233974	0.23587534	5.889873	7.837351	Walking_Read
14:28:32.538	-0.18675344	5.2745876	9.024022	0.22457361	-0.21584435	-0.26233974	0.23587534	5.889873	7.837351	Walking_Read
14:28:32.559	-0.18675344	5.2745876	9.024022	0.22457361	-0.21584435	-0.26233974	0.23587534	5.889873	7.837351	Walking_Read
14:28:32.580	-0.2370332	5.8156934	8.142929	0.22457361	-0.21584435	-0.26233974	0.23587534	5.889873	7.837351	Walking_Read
14:28:32.601	-0.2370332	5.8156934	8.142929	0.22457361	-0.21584435	-0.26233974	0.23587534	5.889873	7.837351	Walking_Read
14:28:32.624	-0.2370332	5.8156934	8.142929	0.22457361	-0.21584435	-0.26233974	0.23587534	5.889873	7.837351	Walking_Read
14:28:32.645	-0.2370332	5.8156934	8.142929	0.22457361	-0.21584435	-0.26233974	0.23587534	5.889873	7.837351	Walking_Read
14:28:32.666	-0.2370332	5.8156934	8.142929	-0.06803084	-0.20423791	-0.2898287	0.16523294	6.0586543	7.70946	Walking_Read
14:28:32.687	-0.2370332	5.8156934	8.142929	-0.06803084	-0.20423791	-0.2898287	0.16523294	6.0586543	7.70946	Walking_Read
14:28:32.707	-0.2370332	5.8156934	8.142929	-0.06803084	-0.20423791	-0.2898287	0.16523294	6.0586543	7.70946	Walking_Read
14:28:32.729	-0.2370332	5.8156934	8.142929	-0.06803084	-0.20423791	-0.2898287	0.16523294	6.0586543	7.70946	Walking_Read
14:28:32.750	-0.2370332	5.8156934	8.142929	-0.06803084	-0.20423791	-0.2898287	0.16523294	6.0586543	7.70946	Walking_Read
14:28:32.772	-0.2370332	5.8156934	8.142929	-0.06803084	-0.20423791	-0.2898287	0.16523294	6.0586543	7.70946	Walking_Read
14:28:32.793	-0.011971374	6.423839	7.6090055	-0.06803084	-0.20423791	-0.2898287	0.16523294	6.0586543	7.70946	Walking_Read
14:28:32.815	-0.011971374	6.423839	7.6090055	-0.06803084	-0.20423791	-0.2898287	0.16523294	6.0586543	7.70946	Walking_Read
14:28:32.836	-0.011971374	6.423839	7.6090055	-0.4821975	-0.43575582	-0.36618683	0.32440555	6.189628	7.599576	Walking_Read
14:28:32.858	-0.011971374	6.423839	7.6090055	-0.4821975	-0.43575582	-0.36618683	0.32440555	6.189628	7.599576	Walking_Read
14:28:32.880	-0.011971374	6.423839	7.6090055	-0.4821975	-0.43575582	-0.36618683	0.32440555	6.189628	7.599576	Walking_Read
14:28:32.901	-0.011971374	6.423839	7.6090055	-0.4821975	-0.43575582	-0.36618683	0.32440555	6.189628	7.599576	Walking_Read
14:28:32.922	-0.011971374	6.423839	7.6090055	-0.4821975	-0.43575582	-0.36618683	0.32440555	6.189628	7.599576	Walking_Read
14:28:32.943	-0.011971374	6.423839	7.6090055	-0.4821975	-0.43575582	-0.36618683	0.32440555	6.189628	7.599576	Walking_Read
14:28:32.964	-0.011971374	6.423839	7.6090055	-0.4821975	-0.43575582	-0.36618683	0.32440555	6.189628	7.599576	Walking_Read
14:28:32.985	0.5219519	6.143709	5.478101	-0.4821975	-0.43575582	-0.36618683	0.32440555	6.189628	7.599576	Walking_Read
14:28:33.009	0.5219519	6.143709	5.478101	-0.4821975	-0.43575582	-0.36618683	0.32440555	6.189628	7.599576	Walking_Read
14:28:33.030	0.5219519	6.143709	5.478101	-0.019772485	-0.15231436	-0.07785844	0.35050228	5.6864133	7.9819903	Walking_Read
14:28:33.051	0.5219519	6.143709	5.478101	-0.019772485	-0.15231436	-0.07785844	0.35050228	5.6864133	7.9819903	Walking_Read
14:28:33.073	0.5219519	6.143709	5.478101	-0.019772485	-0.15231436	-0.07785844	0.35050228	5.6864133	7.9819903	Walking_Read
14:28:33.094	0.5219519	6.143709	5.478101	-0.019772485	-0.15231436	-0.07785844	0.35050228	5.6864133	7.9819903	Walking_Read
14:28:33.117	0.5219519	6.143709	5.478101	-0.019772485	-0.15231436	-0.07785844	0.35050228	5.6864133	7.9819903	Walking_Read
14:28:33.138	0.5219519	6.143709	5.478101	-0.019772485	-0.15231436	-0.07785844	0.35050228	5.6864133	7.9819903	Walking_Read
14:28:33.160	0.5219519	6.143709	5.478101	-0.019772485	-0.15231436	-0.07785844	0.35050228	5.6864133	7.9819903	Walking_Read
14:28:33.181	0.6296943	5.94259	7.970541	-0.019772485	-0.15231436	-0.07785844	0.35050228	5.6864133	7.9819903	Walking_Read
14:28:33.203	0.6296943	5.94259	7.970541	0.10301143	0.020560503	0.014993076	0.30702582	5.8923635	7.8330145	Walking_Read
14:28:33.226	0.6296943	5.94259	7.970541	0.10301143	0.020560503	0.014993076	0.30702582	5.8923635	7.8330145	Walking_Read
14:28:33.247	0.6296943	5.94259	7.970541	0.10301143	0.020560503	0.014993076	0.30702582	5.8923635	7.8330145	Walking_Read
14:28:33.269	0.6296943	5.94259	7.970541	0.10301143	0.020560503	0.014993076	0.30702582	5.8923635	7.8330145	Walking_Read
14:28:33.289	0.6296943	5.94259	7.970541	0.10301143	0.020560503	0.014993076	0.30702582	5.8923635	7.8330145	Walking_Read
14:28:33.311	0.6296943	5.94259	7.970541	0.10301143	0.020560503	0.014993076	0.30702582	5.8923635	7.8330145	Walking_Read
14:28:33.332	0.6296943	5.94259	7.970541	0.10301143	0.020560503	0.014993076	0.30702582	5.8923635	7.8330145	Walking_Read
14:28:33.352	0.6296943	5.94259	7.970541	0.10301143	0.020560503	0.014993076	0.30702582	5.8923635	7.8330145	Walking_Read
14:28:33.374	0.6296943	5.94259	7.970541	-0.19570167	-0.10283428	-0.08335623	0.096813634	6.197255	7.5996685	Walking_Read
14:28:33.395	0.2753416	6.3400397	8.016032	-0.19570167	-0.10283428	-0.08335623	0.096813634	6.197255	7.5996685	Walking_Read
14:28:33.416	0.2753416	6.3400397	8.016032	-0.19570167	-0.10283428	-0.08335623	0.096813634	6.197255	7.5996685	Walking_Read
14:28:33.438	0.2753416	6.3400397	8.016032	-0.19570167	-0.10283428	-0.08335623	0.096813634	6.197255	7.5996685	Walking_Read
14:28:33.460	0.2753416	6.3400397	8.016032	-0.19570167	-0.10283428	-0.08335623	0.096813634	6.197255	7.5996685	Walking_Read
14:28:33.482	0.2753416	6.3400397	8.016032	-0.19570167	-0.10283428	-0.08335623	0.096813634	6.197255	7.5996685	Walking_Read
14:28:33.504	0.2753416	6.3400397	8.016032	-0.19570167	-0.10283428	-0.08335623	0.096813634	6.197255	7.5996685	Walking_Read
14:28:33.527	0.2753416	6.3400397	8.016032	-0.19570167	-0.10283428	-0.08335623	0.096813634	6.197255	7.5996685	Walking_Read
14:28:33.548	0.2753416	6.3400397	8.016032	-0.4186675	-0.42659286	0.3363082	0.096813634	6.197255	7.5996685	Walking_Read
14:28:33.570	0.2753416	6.3400397	8.016032	-0.4186675	-0.42659286	0.3363082	0.22004692	6.273165	7.534543	Walking_Read
14:28:33.592	-0.66800267	4.817281	9.603436	-0.4186675	-0.42659286	0.3363082	0.22004692	6.273165	7.534543	Walking_Read
14:28:33.614	-0.66800267	4.817281	9.603436	-0.4186675	-0.42659286	0.3363082	0.22004692	6.273165	7.534543	Walking_Read
14:28:33.635	-0.66800267	4.817281	9.603436	-0.4186675	-0.42659286	0.3363082	0.22004692	6.273165	7.534543	Walking_Read
14:28:33.655	-0.66800267	4.817281	9.603436	-0.4186675	-0.42659286	0.3363082	0.22004692	6.273165	7.534543	Walking_Read
14:28:33.678	-0.66800267	4.817281	9.603436	-0.4186675	-0.42659286	0.3363082	0.22004692	6.273165	7.534543	Walking_Read
14:28:33.700	-0.66800267	4.817281	9.603436	-0.4186675	-0.42659286	0.3363082	0.22004692	6.273165	7.534543	Walking_Read
14:28:33.720	-0.66800267	4.817281	9.603436	-0.4186675	-0.42659286	0.3363082	0.22004692	6.273165	7.534543	Walking_Read
14:28:33.742	-0.66800267	4.817281	9.603436	-0.2146385	0.0016236799	-0.071138926	0.36604032	5.852442	7.860361	Walking_Read
14:28:33.763	-0.66800267	4.817281	9.603436	-0.2146385	0.0016236799	-0.071138926	0.36604032	5.852442	7.860361	Walking_Read
14:28:33.784	1.5443072	5.054314	10.91071	-0.2146385	0.0016236799	-0.071138926	0.36604032	5.852442	7.860361	Walking_Read
14:28:33.805	1.5443072	5.054314	10.91071	-0.2146385	0.0016236799	-0.071138926	0.36604032	5.852442	7.860361	Walking_Read
14:28:33.827	1.5443072	5.054314	10.91071	-0.2146385	0.0016236799	-0.071138926	0.36604032	5.852442	7.860361	Walking_Read
14:28:33.848	1.5443072	5.054314	10.91071	-0.2146385	0.0016236799	-0.071138926	0.36604032	5.852442	7.860361	Walking_Read
14:28:33.869	1.5443072	5.054314	10.91071	-0.2146385	0.0016236799	-0.071138926	0.36604032	5.852442	7.860361	Walking_Read
14:28:33.891	1.5443072	5.054314	10.91071	-0.2146385	0.0016236799	-0.071138926	0.36604032	5.852442	7.860361	Walking_Read
14:28:33.912	1.5443072	5.054314	10.91071	0.23801266	-0.105888605	-0.13222545	0.18471023	5.908774	7.8244896	Walking_Read
14:28:33.933	1.5443072	5.054314	10.91071	0.23801266	-0.105888605	-0.13222545	0.18471023	5.908774	7.8244896	Walking_Read
14:28:33.954	1.5443072	5.054314	10.91071	0.23801266	-0.105888605	-0.13222545	0.18471023	5.908774	7.8244896	Walking_Read
14:28:33.976	1.5443072	5.054314	10.91071	0.23801266	-0.105888605	-0.13222545	0.18471023	5.908774	7.8244896	Walking_Read
14:28:33.997	-0.23463893	5.9234357	7.597034	0.23801266	-0.105888605	-0.13222545	0.18471023	5.908774	7.8244896	Walking_Read
14:28:34.018	-0.23463893	5.9234357	7.597034	0.23801266	-0.105888605	-0.13222545	0.18471023	5.908774	7.8244896	Walking_Read
14:28:34.039	-0.23463893	5.9234357	7.597034	0.23801266	-0.105888605	-0.13222545	0.18471023	5.908774	7.8244896	Walking_Read
14:28:34.060	-0.23463893	5.9234357	7.597034	0.23801266	-0.105888605	-0.13222545	0.18471023	5.908774	7.8244896	Walking_Read
14:28:34.081	-0.23463893	5.9234357	7.597034	0.23801266	-0.105888605	-0.13222545	0.18471023	5.908774	7.8244896	Walking_Read
14:28:34.103	-0.23463893	5.9234357	7.597034	-0.1657693	-0.17735983	-0.27944398	0.14540085	6.10201	7.675588	Walking_Read
14:28:34.123	-0.23463893	5.9234357	7.597034	-0.1657693	-0.17735983	-0.27944398	0.14540085	6.10201	7.675588	Walking_Read
14:28:34.145	-0.23463893	5.9234357	7.597034	-0.1657693	-0.17735983	-0.27944398	0.14540085	6.10201	7.675588	Walking_Read
14:28:34.166	-0.23463893	5.9234357	7.597034	-0.1657693	-0.17735983	-0.27944398	0.14540085	6.10201	7.675588	Walking_Read
14:28:34.187	0.29689008	6.5627074	7.778999	-0.1657693	-0.17735983	-0.27944398	0.14540085	6.10201	7.675588	Walking_Read
14:28:34.208	0.29689008	6.5627074	7.778999	-0.1657693	-0.17735983	-0.27944398	0.14540085	6.10201	7.675588	Walking_Read
14:28:34.230	0.29689008	6.5627074	7.778999	-0.1657693	-0.17735983	-0.27944398	0.14540085	6.10201	7.675588	Walking_Read
14:28:34.251	0.29689008	6.5627074	7.778999	-0.1657693	-0.17735983	-0.27944398	0.14540085	6.10201	7.675588	Walking_Read
14:28:34.273	0.29689008	6.5627074	7.778999	-0.12300871	-0.39727134	-0.2666158	0.27955183	6.1357045	7.644954	Walking_Read
14:28:34.294	0.29689008	6.5627074	7.778999	-0.12300871	-0.39727134	-0.2666158	0.27955183	6.1357045	7.644954	Walking_Read
14:28:34.314	0.29689008	6.5627074	7.778999	-0.12300871	-0.39727134	-0.2666158	0.27955183	6.1357045	7.644954	Walking_Read
14:28:34.336	0.29689008	6.5627074	7.778999	-0.12300871	-0.39727134	-0.2666158	0.27955183	6.1357045	7.644954	Walking_Read
14:28:34.358	0.29689008	6.5627074	7.778999	-0.12300871	-0.39727134	-0.2666158	0.27955183	6.1357045	7.644954	Walking_Read
14:28:34.385	0.5865973	5.375147	6.7135468	-0.12300871	-0.39727134	-0.2666158	0.27955183	6.1357045	7.644954	Walking_Read
14:28:34.407	0.5865973	5.375147	6.7135468	-0.12300871	-0.39727134	-0.2666158	0.27955183	6.1357045	7.644954	Walking_Read
14:28:34.431	0.5865973	5.375147	6.7135468	-0.12300871	-0.39727134	-0.2666158	0.27955183	6.1357045	7.644954	Walking_Read
14:28:34.452	0.5865973	5.375147	6.7135468	-0.13156082	-0.20240532	-0.021658838	0.39404637	5.786234	7.907878	Walking_Read
14:28:34.472	0.5865973	5.375147	6.7135468	-0.13156082	-0.20240532	-0.021658838	0.39404637	5.786234	7.907878	Walking_Read
14:28:34.494	0.5865973	5.375147	6.7135468	-0.13156082	-0.20240532	-0.021658838	0.39404637	5.786234	7.907878	Walking_Read
14:28:34.514	0.5865973	5.375147	6.7135468	-0.13156082	-0.20240532	-0.021658838	0.39404637	5.786234	7.907878	Walking_Read
14:28:34.535	0.5865973	5.375147	6.7135468	-0.13156082	-0.20240532	-0.021658838	0.39404637	5.786234	7.907878	Walking_Read
14:28:34.556	0.5865973	5.375147	6.7135468	-0.13156082	-0.20240532	-0.021658838	0.39404637	5.786234	7.907878	Walking_Read
14:28:34.578	0.11971374	5.4924664	6.943397	-0.13156082	-0.20240532	-0.021658838	0.39404637	5.786234	7.907878	Walking_Read
14:28:34.600	0.11971374	5.4924664	6.943397	-0.13156082	-0.20240532	-0.021658838	0.39404637	5.786234	7.907878	Walking_Read
14:28:34.621	0.11971374	5.4924664	6.943397	-0.13156082	-0.20240532	-0.021658838	0.39404637	5.786234	7.907878	Walking_Read
14:28:34.643	0.11971374	5.4924664	6.943397	0.09140499	0.14395528	0.03881682	0.39650297	5.7384286	7.942515	Walking_Read
14:28:34.666	0.11971374	5.4924664	6.943397	0.09140499	0.14395528	0.03881682	0.39650297	5.7384286	7.942515	Walking_Read
14:28:34.687	0.11971374	5.4924664	6.943397	0.09140499	0.14395528	0.03881682	0.39650297	5.7384286	7.942515	Walking_Read
14:28:34.709	0.11971374	5.4924664	6.943397	0.09140499	0.14395528	0.03881682	0.39650297	5.7384286	7.942515	Walking_Read
14:28:34.732	0.11971374	5.4924664	6.943397	0.09140499	0.14395528	0.03881682	0.39650297	5.7384286	7.942515	Walking_Read
14:28:34.753	0.11971374	5.4924664	6.943397	0.09140499	0.14395528	0.03881682	0.39650297	5.7384286	7.942515	Walking_Read
14:28:34.775	0.11971374	5.4924664	6.943397	0.09140499	0.14395528	0.03881682	0.39650297	5.7384286	7.942515	Walking_Read
14:28:34.796	0.098165266	6.2873654	7.781393	0.09140499	0.14395528	0.03881682	0.39650297	5.7384286	7.942515	Walking_Read
14:28:34.818	0.098165266	6.2873654	7.781393	0.35957482	0.26918265	0.117007576	0.17592268	6.1596265	7.628785	Walking_Read
14:28:34.840	0.098165266	6.2873654	7.781393	0.35957482	0.26918265	0.117007576	0.17592268	6.1596265	7.628785	Walking_Read
14:28:34.862	0.098165266	6.2873654	7.781393	0.35957482	0.26918265	0.117007576	0.17592268	6.1596265	7.628785	Walking_Read
14:28:34.883	0.098165266	6.2873654	7.781393	0.35957482	0.26918265	0.117007576	0.17592268	6.1596265	7.628785	Walking_Read
14:28:34.904	0.098165266	6.2873654	7.781393	0.35957482	0.26918265	0.117007576	0.17592268	6.1596265	7.628785	Walking_Read
14:28:34.924	0.098165266	6.2873654	7.781393	0.35957482	0.26918265	0.117007576	0.17592268	6.1596265	7.628785	Walking_Read
14:28:34.946	0.098165266	6.2873654	7.781393	0.35957482	0.26918265	0.117007576	0.17592268	6.1596265	7.628785	Walking_Read
14:28:34.969	0.098165266	6.2873654	7.781393	0.35957482	0.26918265	0.117007576	0.17592268	6.1596265	7.628785	Walking_Read
14:28:34.990	-0.2681588	6.464542	7.2091613	0.30887303	0.16411383	0.65945596	0.20641938	6.143111	7.6413317	Walking_Read
14:28:35.011	-0.2681588	6.464542	7.2091613	0.30887303	0.16411383	0.65945596	0.20641938	6.143111	7.6413317	Walking_Read
14:28:35.032	-0.2681588	6.464542	7.2091613	0.30887303	0.16411383	0.65945596	0.20641938	6.143111	7.6413317	Walking_Read
14:28:35.053	-0.2681588	6.464542	7.2091613	0.30887303	0.16411383	0.65945596	0.20641938	6.143111	7.6413317	Walking_Read
14:28:35.073	-0.2681588	6.464542	7.2091613	0.30887303	0.16411383	0.65945596	0.20641938	6.143111	7.6413317	Walking_Read
14:28:35.095	-0.2681588	6.464542	7.2091613	0.30887303	0.16411383	0.65945596	0.20641938	6.143111	7.6413317	Walking_Read
14:28:35.116	-0.2681588	6.464542	7.2091613	0.30887303	0.16411383	0.65945596	0.20641938	6.143111	7.6413317	Walking_Read
14:28:35.138	-0.2681588	6.464542	7.2091613	0.30887303	0.16411383	0.65945596	0.20641938	6.143111	7.6413317	Walking_Read
14:28:35.159	-0.2681588	6.464542	7.2091613	0.30887303	0.16411383	0.65945596	0.20641938	6.143111	7.6413317	Walking_Read
14:28:35.180	0.4932206	5.7893567	6.9314256	0.070635565	0.0645428	0.13350093	0.45744246	5.9198194	7.804921	Walking_Read
14:28:35.201	0.4932206	5.7893567	6.9314256	0.070635565	0.0645428	0.13350093	0.45744246	5.9198194	7.804921	Walking_Read
14:28:35.222	0.4932206	5.7893567	6.9314256	0.070635565	0.0645428	0.13350093	0.45744246	5.9198194	7.804921	Walking_Read
14:28:35.244	0.4932206	5.7893567	6.9314256	0.070635565	0.0645428	0.13350093	0.45744246	5.9198194	7.804921	Walking_Read
14:28:35.265	0.4932206	5.7893567	6.9314256	0.070635565	0.0645428	0.13350093	0.45744246	5.9198194	7.804921	Walking_Read
14:28:35.286	0.4932206	5.7893567	6.9314256	0.070635565	0.0645428	0.13350093	0.45744246	5.9198194	7.804921	Walking_Read
14:28:35.308	0.4932206	5.7893567	6.9314256	0.070635565	0.0645428	0.13350093	0.45744246	5.9198194	7.804921	Walking_Read
14:28:35.329	0.4932206	5.7893567	6.9314256	0.070635565	0.0645428	0.13350093	0.45744246	5.9198194	7.804921	Walking_Read
14:28:35.350	0.4932206	5.7893567	6.9314256	0.13966334	-0.1443731	-0.21347052	0.4193382	5.867128	7.8467393	Walking_Read
14:28:35.371	0.4932206	5.7893567	6.9314256	0.13966334	-0.1443731	-0.21347052	0.4193382	5.867128	7.8467393	Walking_Read
14:28:35.400	0.68715686	5.686403	6.612987	0.13966334	-0.1443731	-0.21347052	0.4193382	5.867128	7.8467393	Walking_Read
14:28:35.434	0.68715686	5.686403	6.612987	0.13966334	-0.1443731	-0.21347052	0.4193382	5.867128	7.8467393	Walking_Read
14:28:35.467	0.68715686	5.686403	6.612987	0.13966334	-0.1443731	-0.21347052	0.4193382	5.867128	7.8467393	Walking_Read
14:28:35.503	0.68715686	5.686403	6.612987	0.13966334	-0.1443731	-0.21347052	0.4193382	5.867128	7.8467393	Walking_Read
14:28:35.536	0.68715686	5.686403	6.612987	0.19158688	-0.29525682	-0.25928542	0.419208	6.067734	7.6926713	Walking_Read
14:28:35.570	0.68715686	5.686403	6.612987	0.19158688	-0.29525682	-0.25928542	0.419208	6.067734	7.6926713	Walking_Read
14:28:35.603	0.0071828244	5.846819	8.399116	0.19158688	-0.29525682	-0.25928542	0.419208	6.067734	7.6926713	Walking_Read
14:28:35.636	0.0071828244	5.846819	8.399116	0.19158688	-0.29525682	-0.25928542	0.419208	6.067734	7.6926713	Walking_Read
14:28:35.659	0.0071828244	5.846819	8.399116	0.19158688	-0.29525682	-0.25928542	0.419208	6.067734	7.6926713	Walking_Read
14:28:35.682	0.0071828244	5.846819	8.399116	0.19158688	-0.29525682	-0.25928542	0.419208	6.067734	7.6926713	Walking_Read
14:28:35.704	0.0071828244	5.846819	8.399116	0.19158688	-0.29525682	-0.25928542	0.419208	6.067734	7.6926713	Walking_Read
14:28:35.727	0.0071828244	5.846819	8.399116	0.15432411	-0.26471356	-0.02288057	0.5450722	6.043146	7.7041297	Walking_Read
14:28:35.750	0.0071828244	5.846819	8.399116	0.15432411	-0.26471356	-0.02288057	0.5450722	6.043146	7.7041297	Walking_Read
14:28:35.774	0.0071828244	5.846819	8.399116	0.15432411	-0.26471356	-0.02288057	0.5450722	6.043146	7.7041297	Walking_Read
14:28:35.797	0.57462597	4.929812	8.413482	0.15432411	-0.26471356	-0.02288057	0.5450722	6.043146	7.7041297	Walking_Read
14:28:35.820	0.57462597	4.929812	8.413482	0.15432411	-0.26471356	-0.02288057	0.5450722	6.043146	7.7041297	Walking_Read
14:28:35.844	0.57462597	4.929812	8.413482	0.15432411	-0.26471356	-0.02288057	0.5450722	6.043146	7.7041297	Walking_Read
14:28:35.866	0.57462597	4.929812	8.413482	0.15432411	-0.26471356	-0.02288057	0.5450722	6.043146	7.7041297	Walking_Read
14:28:35.889	0.57462597	4.929812	8.413482	0.15432411	-0.26471356	-0.02288057	0.5450722	6.043146	7.7041297	Walking_Read
14:28:35.912	0.57462597	4.929812	8.413482	-0.25617734	-0.054575924	-0.19697715	0.55584115	5.679932	7.974946	Walking_Read
14:28:35.935	0.57462597	4.929812	8.413482	-0.25617734	-0.054575924	-0.19697715	0.55584115	5.679932	7.974946	Walking_Read
14:28:35.959	0.57462597	4.929812	8.413482	-0.25617734	-0.054575924	-0.19697715	0.55584115	5.679932	7.974946	Walking_Read
14:28:35.982	1.8364087	5.2865586	8.9498	-0.25617734	-0.054575924	-0.19697715	0.55584115	5.679932	7.974946	Walking_Read
14:28:36.008	1.8364087	5.2865586	8.9498	-0.25617734	-0.054575924	-0.19697715	0.55584115	5.679932	7.974946	Walking_Read
14:28:36.031	1.8364087	5.2865586	8.9498	-0.25617734	-0.054575924	-0.19697715	0.55584115	5.679932	7.974946	Walking_Read
14:28:36.054	1.8364087	5.2865586	8.9498	-0.25617734	-0.054575924	-0.19697715	0.55584115	5.679932	7.974946	Walking_Read
14:28:36.077	1.8364087	5.2865586	8.9498	0.1561567	0.09081001	-0.047926046	0.46392554	5.679583	7.981067	Walking_Read
14:28:36.100	1.8364087	5.2865586	8.9498	0.1561567	0.09081001	-0.047926046	0.46392554	5.679583	7.981067	Walking_Read
14:28:36.121	1.8364087	5.2865586	8.9498	0.1561567	0.09081001	-0.047926046	0.46392554	5.679583	7.981067	Walking_Read
14:28:36.141	1.8364087	5.2865586	8.9498	0.1561567	0.09081001	-0.047926046	0.46392554	5.679583	7.981067	Walking_Read
14:28:36.162	1.8364087	5.2865586	8.9498	0.1561567	0.09081001	-0.047926046	0.46392554	5.679583	7.981067	Walking_Read
14:28:36.183	0.9960183	6.079064	8.049552	0.1561567	0.09081001	-0.047926046	0.46392554	5.679583	7.981067	Walking_Read
14:28:36.206	0.9960183	6.079064	8.049552	0.1561567	0.09081001	-0.047926046	0.46392554	5.679583	7.981067	Walking_Read
14:28:36.227	0.9960183	6.079064	8.049552	0.1561567	0.09081001	-0.047926046	0.46392554	5.679583	7.981067	Walking_Read
14:28:36.248	0.9960183	6.079064	8.049552	0.083463736	0.19587883	0.05714278	0.46392554	5.679583	7.981067	Walking_Read
14:28:36.269	0.9960183	6.079064	8.049552	0.083463736	0.19587883	0.05714278	0.33034298	5.929673	7.8038545	Walking_Read
14:28:36.291	0.9960183	6.079064	8.049552	0.083463736	0.19587883	0.05714278	0.33034298	5.929673	7.8038545	Walking_Read
14:28:36.313	0.9960183	6.079064	8.049552	0.083463736	0.19587883	0.05714278	0.33034298	5.929673	7.8038545	Walking_Read
14:28:36.335	0.9960183	6.079064	8.049552	0.083463736	0.19587883	0.05714278	0.33034298	5.929673	7.8038545	Walking_Read
14:28:36.355	0.9960183	6.079064	8.049552	0.083463736	0.19587883	0.05714278	0.33034298	5.929673	7.8038545	Walking_Read
14:28:36.377	0.9960183	6.079064	8.049552	0.083463736	0.19587883	0.05714278	0.33034298	5.929673	7.8038545	Walking_Read
14:28:36.399	-0.08140534	6.32328	7.513234	0.083463736	0.19587883	0.05714278	0.33034298	5.929673	7.8038545	Walking_Read
14:28:36.422	-0.08140534	6.32328	7.513234	0.083463736	0.19587883	0.05714278	0.33034298	5.929673	7.8038545	Walking_Read
14:28:36.444	-0.08140534	6.32328	7.513234	0.06574865	-0.2256182	0.5201787	0.3049531	5.92379	7.809357	Walking_Read
14:28:36.465	-0.08140534	6.32328	7.513234	0.06574865	-0.2256182	0.5201787	0.3049531	5.92379	7.809357	Walking_Read
14:28:36.489	-0.08140534	6.32328	7.513234	0.06574865	-0.2256182	0.5201787	0.3049531	5.92379	7.809357	Walking_Read
14:28:36.511	-0.08140534	6.32328	7.513234	0.06574865	-0.2256182	0.5201787	0.3049531	5.92379	7.809357	Walking_Read
14:28:36.531	-0.08140534	6.32328	7.513234	0.06574865	-0.2256182	0.5201787	0.3049531	5.92379	7.809357	Walking_Read
14:28:36.553	-0.08140534	6.32328	7.513234	0.06574865	-0.2256182	0.5201787	0.3049531	5.92379	7.809357	Walking_Read
14:28:36.574	-0.08140534	6.32328	7.513234	0.06574865	-0.2256182	0.5201787	0.3049531	5.92379	7.809357	Walking_Read
14:28:36.596	-1.1708003	5.233885	6.349617	0.06574865	-0.2256182	0.5201787	0.3049531	5.92379	7.809357	Walking_Read
14:28:36.616	-1.1708003	5.233885	6.349617	-0.11567833	0.14945306	0.26544783	0.3075684	5.671878	7.9940934	Walking_Read
14:28:36.639	-1.1708003	5.233885	6.349617	-0.11567833	0.14945306	0.26544783	0.3075684	5.671878	7.9940934	Walking_Read
14:28:36.661	-1.1708003	5.233885	6.349617	-0.11567833	0.14945306	0.26544783	0.3075684	5.671878	7.9940934	Walking_Read
14:28:36.682	-1.1708003	5.233885	6.349617	-0.11567833	0.14945306	0.26544783	0.3075684	5.671878	7.9940934	Walking_Read
14:28:36.704	-1.1708003	5.233885	6.349617	-0.11567833	0.14945306	0.26544783	0.3075684	5.671878	7.9940934	Walking_Read
14:28:36.725	-1.1708003	5.233885	6.349617	-0.11567833	0.14945306	0.26544783	0.3075684	5.671878	7.9940934	Walking_Read
14:28:36.747	-1.1708003	5.233885	6.349617	-0.11567833	0.14945306	0.26544783	0.3075684	5.671878	7.9940934	Walking_Read
14:28:36.768	-1.1708003	5.233885	6.349617	-0.11567833	0.14945306	0.26544783	0.3075684	5.671878	7.9940934	Walking_Read
14:28:36.790	0.009577099	5.478101	6.409474	0.19830641	-0.016091412	0.06325143	0.32315	5.7136254	7.963693	Walking_Read
14:28:36.812	0.009577099	5.478101	6.409474	0.19830641	-0.016091412	0.06325143	0.32315	5.7136254	7.963693	Walking_Read
14:28:36.834	0.009577099	5.478101	6.409474	0.19830641	-0.016091412	0.06325143	0.32315	5.7136254	7.963693	Walking_Read
14:28:36.856	0.009577099	5.478101	6.409474	0.19830641	-0.016091412	0.06325143	0.32315	5.7136254	7.963693	Walking_Read
14:28:36.876	0.009577099	5.478101	6.409474	0.19830641	-0.016091412	0.06325143	0.32315	5.7136254	7.963693	Walking_Read
14:28:36.898	0.009577099	5.478101	6.409474	0.19830641	-0.016091412	0.06325143	0.32315	5.7136254	7.963693	Walking_Read
14:28:36.919	0.009577099	5.478101	6.409474	0.19830641	-0.016091412	0.06325143	0.32315	5.7136254	7.963693	Walking_Read
14:28:36.941	0.009577099	5.478101	6.409474	0.19830641	-0.016091412	0.06325143	0.32315	5.7136254	7.963693	Walking_Read
14:28:36.963	0.009577099	5.478101	6.409474	0.19830641	-0.016091412	0.06325143	0.32315	5.7136254	7.963693	Walking_Read
14:28:36.984	0.4740664	5.784568	8.648121	-0.26472947	-0.36000854	-0.41322345	0.43767217	5.8882513	7.8298965	Walking_Read
14:28:37.006	0.4740664	5.784568	8.648121	-0.26472947	-0.36000854	-0.41322345	0.43767217	5.8882513	7.8298965	Walking_Read
14:28:37.027	0.4740664	5.784568	8.648121	-0.26472947	-0.36000854	-0.41322345	0.43767217	5.8882513	7.8298965	Walking_Read
14:28:37.050	0.4740664	5.784568	8.648121	-0.26472947	-0.36000854	-0.41322345	0.43767217	5.8882513	7.8298965	Walking_Read
14:28:37.070	0.4740664	5.784568	8.648121	-0.26472947	-0.36000854	-0.41322345	0.43767217	5.8882513	7.8298965	Walking_Read
14:28:37.092	0.4740664	5.784568	8.648121	-0.26472947	-0.36000854	-0.41322345	0.43767217	5.8882513	7.8298965	Walking_Read
14:28:37.114	0.4740664	5.784568	8.648121	-0.26472947	-0.36000854	-0.41322345	0.43767217	5.8882513	7.8298965	Walking_Read
14:28:37.136	0.4740664	5.784568	8.648121	-0.26472947	-0.36000854	-0.41322345	0.43767217	5.8882513	7.8298965	Walking_Read
14:28:37.160	0.4740664	5.784568	8.648121	-0.59337497	-0.4436971	-0.551279	0.7929998	5.567457	8.033988	Walking_Read
14:28:37.183	1.1205206	4.517997	8.298556	-0.59337497	-0.4436971	-0.551279	0.7929998	5.567457	8.033988	Walking_Read
14:28:37.205	1.1205206	4.517997	8.298556	-0.59337497	-0.4436971	-0.551279	0.7929998	5.567457	8.033988	Walking_Read
14:28:37.226	1.1205206	4.517997	8.298556	-0.59337497	-0.4436971	-0.551279	0.7929998	5.567457	8.033988	Walking_Read
14:28:37.247	1.1205206	4.517997	8.298556	-0.59337497	-0.4436971	-0.551279	0.7929998	5.567457	8.033988	Walking_Read
14:28:37.269	1.1205206	4.517997	8.298556	-0.59337497	-0.4436971	-0.551279	0.7929998	5.567457	8.033988	Walking_Read
14:28:37.291	1.1205206	4.517997	8.298556	-0.59337497	-0.4436971	-0.551279	0.7929998	5.567457	8.033988	Walking_Read
14:28:37.311	1.1205206	4.517997	8.298556	-0.59337497	-0.4436971	-0.551279	0.7929998	5.567457	8.033988	Walking_Read
14:28:37.333	1.1205206	4.517997	8.298556	0.029096734	-0.1761381	-0.0839671	0.6482212	5.2333326	8.268154	Walking_Read
14:28:37.355	1.1205206	4.517997	8.298556	0.029096734	-0.1761381	-0.0839671	0.6482212	5.2333326	8.268154	Walking_Read
14:28:37.377	1.1205206	4.517997	8.298556	0.029096734	-0.1761381	-0.0839671	0.6482212	5.2333326	8.268154	Walking_Read
14:28:37.399	1.3216397	5.0160055	8.638543	0.029096734	-0.1761381	-0.0839671	0.6482212	5.2333326	8.268154	Walking_Read
14:28:37.421	1.3216397	5.0160055	8.638543	0.029096734	-0.1761381	-0.0839671	0.6482212	5.2333326	8.268154	Walking_Read
14:28:37.443	1.3216397	5.0160055	8.638543	0.029096734	-0.1761381	-0.0839671	0.6482212	5.2333326	8.268154	Walking_Read
14:28:37.464	1.3216397	5.0160055	8.638543	0.029096734	-0.1761381	-0.0839671	0.6482212	5.2333326	8.268154	Walking_Read
14:28:37.486	1.3216397	5.0160055	8.638543	0.029096734	-0.1761381	-0.0839671	0.6482212	5.2333326	8.268154	Walking_Read
14:28:37.510	1.3216397	5.0160055	8.638543	0.029096734	-0.1761381	-0.0839671	0.6482212	5.2333326	8.268154	Walking_Read
14:28:37.532	1.3216397	5.0160055	8.638543	0.13966334	0.08347962	-0.10412565	0.49219155	5.4751215	8.121028	Walking_Read
14:28:37.553	1.3216397	5.0160055	8.638543	0.13966334	0.08347962	-0.10412565	0.49219155	5.4751215	8.121028	Walking_Read
14:28:37.574	1.3216397	5.0160055	8.638543	0.13966334	0.08347962	-0.10412565	0.49219155	5.4751215	8.121028	Walking_Read
14:28:37.596	-0.14844504	5.6361227	8.2387	0.13966334	0.08347962	-0.10412565	0.49219155	5.4751215	8.121028	Walking_Read
14:28:37.617	-0.14844504	5.6361227	8.2387	0.13966334	0.08347962	-0.10412565	0.49219155	5.4751215	8.121028	Walking_Read
14:28:37.639	-0.14844504	5.6361227	8.2387	0.13966334	0.08347962	-0.10412565	0.49219155	5.4751215	8.121028	Walking_Read
14:28:37.660	-0.14844504	5.6361227	8.2387	0.13966334	0.08347962	-0.10412565	0.49219155	5.4751215	8.121028	Walking_Read
14:28:37.682	-0.14844504	5.6361227	8.2387	0.13966334	0.08347962	-0.10412565	0.49219155	5.4751215	8.121028	Walking_Read
14:28:37.704	-0.14844504	5.6361227	8.2387	-0.023437677	0.40174043	0.518346	0.29287222	5.569394	8.066373	Walking_Read
14:28:37.727	-0.14844504	5.6361227	8.2387	-0.023437677	0.40174043	0.518346	0.29287222	5.569394	8.066373	Walking_Read
14:28:37.749	-0.14844504	5.6361227	8.2387	-0.023437677	0.40174043	0.518346	0.29287222	5.569394	8.066373	Walking_Read
14:28:37.770	-0.14844504	5.6361227	8.2387	-0.023437677	0.40174043	0.518346	0.29287222	5.569394	8.066373	Walking_Read
14:28:37.792	-0.9194015	5.691191	8.193209	-0.023437677	0.40174043	0.518346	0.29287222	5.569394	8.066373	Walking_Read
14:28:37.813	-0.9194015	5.691191	8.193209	-0.023437677	0.40174043	0.518346	0.29287222	5.569394	8.066373	Walking_Read
14:28:37.835	-0.9194015	5.691191	8.193209	-0.023437677	0.40174043	0.518346	0.29287222	5.569394	8.066373	Walking_Read
14:28:37.856	-0.9194015	5.691191	8.193209	-0.023437677	0.40174043	0.518346	0.29287222	5.569394	8.066373	Walking_Read
14:28:37.877	-0.9194015	5.691191	8.193209	-0.35269403	0.15434	0.2990454	0.47125295	5.4617124	8.131295	Walking_Read
14:28:37.899	-0.9194015	5.691191	8.193209	-0.35269403	0.15434	0.2990454	0.47125295	5.4617124	8.131295	Walking_Read
14:28:37.921	-0.9194015	5.691191	8.193209	-0.35269403	0.15434	0.2990454	0.47125295	5.4617124	8.131295	Walking_Read
14:28:37.942	-0.9194015	5.691191	8.193209	-0.35269403	0.15434	0.2990454	0.47125295	5.4617124	8.131295	Walking_Read
14:28:37.964	-0.9194015	5.691191	8.193209	-0.35269403	0.15434	0.2990454	0.47125295	5.4617124	8.131295	Walking_Read
14:28:37.985	-0.3304099	5.2290964	6.6177754	-0.35269403	0.15434	0.2990454	0.47125295	5.4617124	8.131295	Walking_Read
14:28:38.006	-0.3304099	5.2290964	6.6177754	-0.35269403	0.15434	0.2990454	0.47125295	5.4617124	8.131295	Walking_Read
14:28:38.028	-0.3304099	5.2290964	6.6177754	-0.35269403	0.15434	0.2990454	0.47125295	5.4617124	8.131295	Walking_Read
14:28:38.050	-0.3304099	5.2290964	6.6177754	0.14393939	0.02850175	0.20375045	0.26287207	5.3275247	8.229137	Walking_Read
14:28:38.072	-0.3304099	5.2290964	6.6177754	0.14393939	0.02850175	0.20375045	0.26287207	5.3275247	8.229137	Walking_Read
14:28:38.093	-0.3304099	5.2290964	6.6177754	0.14393939	0.02850175	0.20375045	0.26287207	5.3275247	8.229137	Walking_Read
14:28:38.114	-0.3304099	5.2290964	6.6177754	0.14393939	0.02850175	0.20375045	0.26287207	5.3275247	8.229137	Walking_Read
14:28:38.135	-0.3304099	5.2290964	6.6177754	0.14393939	0.02850175	0.20375045	0.26287207	5.3275247	8.229137	Walking_Read
14:28:38.157	-0.3304099	5.2290964	6.6177754	0.14393939	0.02850175	0.20375045	0.26287207	5.3275247	8.229137	Walking_Read
14:28:38.180	-0.3304099	5.2290964	6.6177754	0.14393939	0.02850175	0.20375045	0.26287207	5.3275247	8.229137	Walking_Read
14:28:38.202	-0.19154198	5.478101	7.5419655	0.14393939	0.02850175	0.20375045	0.26287207	5.3275247	8.229137	Walking_Read
14:28:38.223	-0.19154198	5.478101	7.5419655	0.14393939	0.02850175	0.20375045	0.26287207	5.3275247	8.229137	Walking_Read
14:28:38.246	-0.19154198	5.478101	7.5419655	0.3375837	-0.17491639	-0.02288057	0.34366658	5.7093635	7.96589	Walking_Read
14:28:38.267	-0.19154198	5.478101	7.5419655	0.3375837	-0.17491639	-0.02288057	0.34366658	5.7093635	7.96589	Walking_Read
14:28:38.287	-0.19154198	5.478101	7.5419655	0.3375837	-0.17491639	-0.02288057	0.34366658	5.7093635	7.96589	Walking_Read
14:28:38.309	-0.19154198	5.478101	7.5419655	0.3375837	-0.17491639	-0.02288057	0.34366658	5.7093635	7.96589	Walking_Read
14:28:38.330	-0.19154198	5.478101	7.5419655	0.3375837	-0.17491639	-0.02288057	0.34366658	5.7093635	7.96589	Walking_Read
14:28:38.351	-0.19154198	5.478101	7.5419655	0.3375837	-0.17491639	-0.02288057	0.34366658	5.7093635	7.96589	Walking_Read
14:28:38.372	-0.19154198	5.478101	7.5419655	0.3375837	-0.17491639	-0.02288057	0.34366658	5.7093635	7.96589	Walking_Read
14:28:38.393	0.37590113	5.3631754	8.152506	0.3375837	-0.17491639	-0.02288057	0.34366658	5.7093635	7.96589	Walking_Read
14:28:38.414	0.37590113	5.3631754	8.152506	0.16898488	0.0010128145	0.044925474	0.5279206	5.6609054	7.9903564	Walking_Read
14:28:38.435	0.37590113	5.3631754	8.152506	0.16898488	0.0010128145	0.044925474	0.5279206	5.6609054	7.9903564	Walking_Read
14:28:38.456	0.37590113	5.3631754	8.152506	0.16898488	0.0010128145	0.044925474	0.5279206	5.6609054	7.9903564	Walking_Read
14:28:38.478	0.37590113	5.3631754	8.152506	0.16898488	0.0010128145	0.044925474	0.5279206	5.6609054	7.9903564	Walking_Read
14:28:38.500	0.37590113	5.3631754	8.152506	0.16898488	0.0010128145	0.044925474	0.5279206	5.6609054	7.9903564	Walking_Read
14:28:38.521	0.37590113	5.3631754	8.152506	0.16898488	0.0010128145	0.044925474	0.5279206	5.6609054	7.9903564	Walking_Read
14:28:38.543	0.37590113	5.3631754	8.152506	0.16898488	0.0010128145	0.044925474	0.5279206	5.6609054	7.9903564	Walking_Read
14:28:38.565	0.37590113	5.3631754	8.152506	0.16898488	0.0010128145	0.044925474	0.5279206	5.6609054	7.9903564	Walking_Read
14:28:38.586	0.95531565	4.73827	7.6257653	0.16898488	0.0010128145	0.044925474	0.5279206	5.6609054	7.9903564	Walking_Read
14:28:38.607	0.95531565	4.73827	7.6257653	-0.339255	0.1311271	-0.3423631	0.8120676	5.394065	8.149536	Walking_Read
14:28:38.627	0.95531565	4.73827	7.6257653	-0.339255	0.1311271	-0.3423631	0.8120676	5.394065	8.149536	Walking_Read
14:28:38.649	0.95531565	4.73827	7.6257653	-0.339255	0.1311271	-0.3423631	0.8120676	5.394065	8.149536	Walking_Read
14:28:38.670	0.95531565	4.73827	7.6257653	-0.339255	0.1311271	-0.3423631	0.8120676	5.394065	8.149536	Walking_Read
14:28:38.691	0.95531565	4.73827	7.6257653	-0.339255	0.1311271	-0.3423631	0.8120676	5.394065	8.149536	Walking_Read
14:28:38.712	0.95531565	4.73827	7.6257653	-0.339255	0.1311271	-0.3423631	0.8120676	5.394065	8.149536	Walking_Read
14:28:38.733	0.95531565	4.73827	7.6257653	-0.339255	0.1311271	-0.3423631	0.8120676	5.394065	8.149536	Walking_Read
14:28:38.755	0.95531565	4.73827	7.6257653	-0.339255	0.1311271	-0.3423631	0.8120676	5.394065	8.149536	Walking_Read
14:28:38.777	0.95531565	4.73827	7.6257653	-0.06497651	0.1207424	-0.007608937	0.6512074	5.1478305	8.321424	Walking_Read
14:28:38.798	0.71828246	5.0184	6.9146657	-0.06497651	0.1207424	-0.007608937	0.6512074	5.1478305	8.321424	Walking_Read
14:28:38.820	0.71828246	5.0184	6.9146657	-0.06497651	0.1207424	-0.007608937	0.6512074	5.1478305	8.321424	Walking_Read
14:28:38.842	0.71828246	5.0184	6.9146657	-0.06497651	0.1207424	-0.007608937	0.6512074	5.1478305	8.321424	Walking_Read
14:28:38.862	0.71828246	5.0184	6.9146657	-0.06497651	0.1207424	-0.007608937	0.6512074	5.1478305	8.321424	Walking_Read
14:28:38.884	0.71828246	5.0184	6.9146657	-0.06497651	0.1207424	-0.007608937	0.6512074	5.1478305	8.321424	Walking_Read
14:28:38.906	0.71828246	5.0184	6.9146657	-0.06497651	0.1207424	-0.007608937	0.6512074	5.1478305	8.321424	Walking_Read
14:28:38.927	0.71828246	5.0184	6.9146657	-0.06497651	0.1207424	-0.007608937	0.6512074	5.1478305	8.321424	Walking_Read
14:28:38.949	0.71828246	5.0184	6.9146657	0.32170117	0.26796094	0.025988651	0.5319167	5.3789964	8.18253	Walking_Read
14:28:38.971	0.71828246	5.0184	6.9146657	0.32170117	0.26796094	0.025988651	0.5319167	5.3789964	8.18253	Walking_Read
14:28:38.992	0.5219519	5.66246	8.882759	0.32170117	0.26796094	0.025988651	0.5319167	5.3789964	8.18253	Walking_Read
14:28:39.013	0.5219519	5.66246	8.882759	0.32170117	0.26796094	0.025988651	0.5319167	5.3789964	8.18253	Walking_Read
14:28:39.035	0.5219519	5.66246	8.882759	0.32170117	0.26796094	0.025988651	0.5319167	5.3789964	8.18253	Walking_Read
14:28:39.056	0.5219519	5.66246	8.882759	0.32170117	0.26796094	0.025988651	0.5319167	5.3789964	8.18253	Walking_Read
14:28:39.077	0.5219519	5.66246	8.882759	0.32170117	0.26796094	0.025988651	0.5319167	5.3789964	8.18253	Walking_Read
14:28:39.100	0.5219519	5.66246	8.882759	0.32170117	0.26796094	0.025988651	0.5319167	5.3789964	8.18253	Walking_Read
14:28:39.121	0.5219519	5.66246	8.882759	0.32170117	0.26796094	0.025988651	0.5319167	5.3789964	8.18253	Walking_Read
14:28:39.142	0.5219519	5.66246	8.882759	0.2722211	0.39013398	0.500631	0.3585592	5.4802065	8.124601	Walking_Read
14:28:39.162	0.5219519	5.66246	8.882759	0.2722211	0.39013398	0.500631	0.3585592	5.4802065	8.124601	Walking_Read
14:28:39.183	-0.23224466	5.652883	7.6305537	0.2722211	0.39013398	0.500631	0.3585592	5.4802065	8.124601	Walking_Read
14:28:39.205	-0.23224466	5.652883	7.6305537	0.2722211	0.39013398	0.500631	0.3585592	5.4802065	8.124601	Walking_Read
14:28:39.225	-0.23224466	5.652883	7.6305537	0.2722211	0.39013398	0.500631	0.3585592	5.4802065	8.124601	Walking_Read
14:28:39.247	-0.23224466	5.652883	7.6305537	0.2722211	0.39013398	0.500631	0.3585592	5.4802065	8.124601	Walking_Read
14:28:39.269	-0.23224466	5.652883	7.6305537	0.2722211	0.39013398	0.500631	0.3585592	5.4802065	8.124601	Walking_Read
14:28:39.289	-0.23224466	5.652883	7.6305537	0.2722211	0.39013398	0.500631	0.3585592	5.4802065	8.124601	Walking_Read
14:28:39.311	-0.23224466	5.652883	7.6305537	-0.20303206	0.23497419	0.0779122	0.4875614	5.3044386	8.233807	Walking_Read
14:28:39.334	-0.23224466	5.652883	7.6305537	-0.20303206	0.23497419	0.0779122	0.4875614	5.3044386	8.233807	Walking_Read
14:28:39.356	-0.23224466	5.652883	7.6305537	-0.20303206	0.23497419	0.0779122	0.4875614	5.3044386	8.233807	Walking_Read
14:28:39.378	-0.23224466	5.652883	7.6305537	-0.20303206	0.23497419	0.0779122	0.4875614	5.3044386	8.233807	Walking_Read
14:28:39.401	0.82123625	5.114171	6.3759537	-0.20303206	0.23497419	0.0779122	0.4875614	5.3044386	8.233807	Walking_Read
14:28:39.423	0.82123625	5.114171	6.3759537	-0.20303206	0.23497419	0.0779122	0.4875614	5.3044386	8.233807	Walking_Read
14:28:39.445	0.82123625	5.114171	6.3759537	-0.20303206	0.23497419	0.0779122	0.4875614	5.3044386	8.233807	Walking_Read
14:28:39.467	0.82123625	5.114171	6.3759537	-0.20303206	0.23497419	0.0779122	0.4875614	5.3044386	8.233807	Walking_Read
14:28:39.489	0.82123625	5.114171	6.3759537	0.022377217	-0.06496063	-0.22141178	0.4875614	5.3044386	8.233807	Walking_Read
14:28:39.510	0.82123625	5.114171	6.3759537	0.022377217	-0.06496063	-0.22141178	0.39040568	5.230172	8.286328	Walking_Read
14:28:39.531	0.82123625	5.114171	6.3759537	0.022377217	-0.06496063	-0.22141178	0.39040568	5.230172	8.286328	Walking_Read
14:28:39.553	0.82123625	5.114171	6.3759537	0.022377217	-0.06496063	-0.22141178	0.39040568	5.230172	8.286328	Walking_Read
14:28:39.574	0.82123625	5.114171	6.3759537	0.022377217	-0.06496063	-0.22141178	0.39040568	5.230172	8.286328	Walking_Read
14:28:39.596	0.6249057	5.420638	7.362395	0.022377217	-0.06496063	-0.22141178	0.39040568	5.230172	8.286328	Walking_Read
14:28:39.620	0.6249057	5.420638	7.362395	0.022377217	-0.06496063	-0.22141178	0.39040568	5.230172	8.286328	Walking_Read
14:28:39.642	0.6249057	5.420638	7.362395	0.022377217	-0.06496063	-0.22141178	0.39040568	5.230172	8.286328	Walking_Read
14:28:39.664	0.6249057	5.420638	7.362395	0.022377217	-0.06496063	-0.22141178	0.39040568	5.230172	8.286328	Walking_Read
14:28:39.685	0.6249057	5.420638	7.362395	0.19952814	-0.2256182	-0.1242842	0.26178747	5.530386	8.094235	Walking_Read
14:28:39.707	0.6249057	5.420638	7.362395	0.19952814	-0.2256182	-0.1242842	0.26178747	5.530386	8.094235	Walking_Read
14:28:39.727	0.6249057	5.420638	7.362395	0.19952814	-0.2256182	-0.1242842	0.26178747	5.530386	8.094235	Walking_Read
14:28:39.749	0.6249057	5.420638	7.362395	0.19952814	-0.2256182	-0.1242842	0.26178747	5.530386	8.094235	Walking_Read
14:28:39.770	0.6249057	5.420638	7.362395	0.19952814	-0.2256182	-0.1242842	0.26178747	5.530386	8.094235	Walking_Read
14:28:39.791	-0.0047885496	5.7462597	8.078283	0.19952814	-0.2256182	-0.1242842	0.26178747	5.530386	8.094235	Walking_Read
14:28:39.812	-0.0047885496	5.7462597	8.078283	0.19952814	-0.2256182	-0.1242842	0.26178747	5.530386	8.094235	Walking_Read
14:28:39.836	-0.0047885496	5.7462597	8.078283	0.19952814	-0.2256182	-0.1242842	0.26178747	5.530386	8.094235	Walking_Read
14:28:39.858	-0.0047885496	5.7462597	8.078283	-0.113845736	0.02850175	-0.14932968	0.5147104	5.6497483	7.9991093	Walking_Read
14:28:39.879	-0.0047885496	5.7462597	8.078283	-0.113845736	0.02850175	-0.14932968	0.5147104	5.6497483	7.9991093	Walking_Read
14:28:39.900	-0.0047885496	5.7462597	8.078283	-0.113845736	0.02850175	-0.14932968	0.5147104	5.6497483	7.9991093	Walking_Read
14:28:39.921	-0.0047885496	5.7462597	8.078283	-0.113845736	0.02850175	-0.14932968	0.5147104	5.6497483	7.9991093	Walking_Read
14:28:39.942	-0.0047885496	5.7462597	8.078283	-0.113845736	0.02850175	-0.14932968	0.5147104	5.6497483	7.9991093	Walking_Read
14:28:39.964	-0.0047885496	5.7462597	8.078283	-0.113845736	0.02850175	-0.14932968	0.5147104	5.6497483	7.9991093	Walking_Read
14:28:39.986	1.4221992	5.442187	8.0375805	-0.113845736	0.02850175	-0.14932968	0.5147104	5.6497483	7.9991093	Walking_Read
14:28:40.008	1.4221992	5.442187	8.0375805	-0.113845736	0.02850175	-0.14932968	0.5147104	5.6497483	7.9991093	Walking_Read
14:28:40.030	1.4221992	5.442187	8.0375805	-0.5066321	-0.006928433	-0.61480904	0.58904755	5.5077624	8.092462	Walking_Read
14:28:40.051	1.4221992	5.442187	8.0375805	-0.5066321	-0.006928433	-0.61480904	0.58904755	5.5077624	8.092462	Walking_Read
14:28:40.072	1.4221992	5.442187	8.0375805	-0.5066321	-0.006928433	-0.61480904	0.58904755	5.5077624	8.092462	Walking_Read
14:28:40.094	1.4221992	5.442187	8.0375805	-0.5066321	-0.006928433	-0.61480904	0.58904755	5.5077624	8.092462	Walking_Read
14:28:40.116	1.4221992	5.442187	8.0375805	-0.5066321	-0.006928433	-0.61480904	0.58904755	5.5077624	8.092462	Walking_Read
14:28:40.138	1.4221992	5.442187	8.0375805	-0.5066321	-0.006928433	-0.61480904	0.58904755	5.5077624	8.092462	Walking_Read
14:28:40.164	1.4221992	5.442187	8.0375805	-0.5066321	-0.006928433	-0.61480904	0.58904755	5.5077624	8.092462	Walking_Read
14:28:40.186	1.7573977	5.0160055	7.800547	-0.5066321	-0.006928433	-0.61480904	0.58904755	5.5077624	8.092462	Walking_Read
14:28:40.207	1.7573977	5.0160055	7.800547	-0.5066321	-0.006928433	-0.61480904	0.58904755	5.5077624	8.092462	Walking_Read
14:28:40.229	1.7573977	5.0160055	7.800547	-0.15233025	-0.1077212	0.03759509	0.33796868	5.168133	8.327455	Walking_Read
14:28:40.249	1.7573977	5.0160055	7.800547	-0.15233025	-0.1077212	0.03759509	0.33796868	5.168133	8.327455	Walking_Read
14:28:40.271	1.7573977	5.0160055	7.800547	-0.15233025	-0.1077212	0.03759509	0.33796868	5.168133	8.327455	Walking_Read
14:28:40.292	1.7573977	5.0160055	7.800547	-0.15233025	-0.1077212	0.03759509	0.33796868	5.168133	8.327455	Walking_Read
14:28:40.313	1.7573977	5.0160055	7.800547	-0.15233025	-0.1077212	0.03759509	0.33796868	5.168133	8.327455	Walking_Read
14:28:40.335	1.7573977	5.0160055	7.800547	-0.15233025	-0.1077212	0.03759509	0.33796868	5.168133	8.327455	Walking_Read
14:28:40.356	1.7573977	5.0160055	7.800547	-0.15233025	-0.1077212	0.03759509	0.33796868	5.168133	8.327455	Walking_Read
14:28:40.377	1.7573977	5.0160055	7.800547	-0.15233025	-0.1077212	0.03759509	0.33796868	5.168133	8.327455	Walking_Read
14:28:40.400	0.3974496	5.8396363	7.8101244	0.47686097	0.37669495	0.21718946	0.2864679	5.455322	8.144183	Walking_Read
14:28:40.422	0.3974496	5.8396363	7.8101244	0.47686097	0.37669495	0.21718946	0.2864679	5.455322	8.144183	Walking_Read
14:28:40.443	0.3974496	5.8396363	7.8101244	0.47686097	0.37669495	0.21718946	0.2864679	5.455322	8.144183	Walking_Read
14:28:40.464	0.3974496	5.8396363	7.8101244	0.47686097	0.37669495	0.21718946	0.2864679	5.455322	8.144183	Walking_Read
14:28:40.484	0.3974496	5.8396363	7.8101244	0.47686097	0.37669495	0.21718946	0.2864679	5.455322	8.144183	Walking_Read
14:28:40.506	0.3974496	5.8396363	7.8101244	0.47686097	0.37669495	0.21718946	0.2864679	5.455322	8.144183	Walking_Read
14:28:40.527	0.3974496	5.8396363	7.8101244	0.47686097	0.37669495	0.21718946	0.2864679	5.455322	8.144183	Walking_Read
14:28:40.549	0.3974496	5.8396363	7.8101244	0.47686097	0.37669495	0.21718946	0.2864679	5.455322	8.144183	Walking_Read
14:28:40.571	0.3974496	5.8396363	7.8101244	0.31681427	0.33759958	0.5549979	0.22276568	5.567135	8.070173	Walking_Read
14:28:40.604	0.12689656	5.774991	7.9609637	0.31681427	0.33759958	0.5549979	0.22276568	5.567135	8.070173	Walking_Read
14:28:40.638	0.12689656	5.774991	7.9609637	0.31681427	0.33759958	0.5549979	0.22276568	5.567135	8.070173	Walking_Read
14:28:40.674	0.12689656	5.774991	7.9609637	0.31681427	0.33759958	0.5549979	0.22276568	5.567135	8.070173	Walking_Read
14:28:40.707	0.12689656	5.774991	7.9609637	0.31681427	0.33759958	0.5549979	0.22276568	5.567135	8.070173	Walking_Read
14:28:40.741	0.12689656	5.774991	7.9609637	0.31681427	0.33759958	0.5549979	0.22276568	5.567135	8.070173	Walking_Read
14:28:40.775	0.12689656	5.774991	7.9609637	-0.4290522	0.27651304	0.069360085	0.6019998	5.430313	8.143687	Walking_Read
14:28:40.808	-0.9912298	4.4820824	6.002447	-0.4290522	0.27651304	0.069360085	0.6019998	5.430313	8.143687	Walking_Read
14:28:40.842	-0.9912298	4.4820824	6.002447	-0.4290522	0.27651304	0.069360085	0.6019998	5.430313	8.143687	Walking_Read
14:28:40.864	-0.9912298	4.4820824	6.002447	-0.4290522	0.27651304	0.069360085	0.6019998	5.430313	8.143687	Walking_Read
14:28:40.887	-0.9912298	4.4820824	6.002447	-0.4290522	0.27651304	0.069360085	0.6019998	5.430313	8.143687	Walking_Read
14:28:40.910	-0.9912298	4.4820824	6.002447	-0.4290522	0.27651304	0.069360085	0.6019998	5.430313	8.143687	Walking_Read
14:28:40.933	-0.9912298	4.4820824	6.002447	-0.070474304	-0.071069285	-0.08946488	0.34447527	5.140132	8.344504	Walking_Read
14:28:40.956	-0.9912298	4.4820824	6.002447	-0.070474304	-0.071069285	-0.08946488	0.34447527	5.140132	8.344504	Walking_Read
14:28:40.978	-0.9912298	4.4820824	6.002447	-0.070474304	-0.071069285	-0.08946488	0.34447527	5.140132	8.344504	Walking_Read
14:28:41.001	0.17478207	5.0160055	6.936214	-0.070474304	-0.071069285	-0.08946488	0.34447527	5.140132	8.344504	Walking_Read
14:28:41.024	0.17478207	5.0160055	6.936214	-0.070474304	-0.071069285	-0.08946488	0.34447527	5.140132	8.344504	Walking_Read
14:28:41.047	0.17478207	5.0160055	6.936214	-0.070474304	-0.071069285	-0.08946488	0.34447527	5.140132	8.344504	Walking_Read
14:28:41.070	0.17478207	5.0160055	6.936214	-0.070474304	-0.071069285	-0.08946488	0.34447527	5.140132	8.344504	Walking_Read
14:28:41.093	0.17478207	5.0160055	6.936214	-0.070474304	-0.071069285	-0.08946488	0.34447527	5.140132	8.344504	Walking_Read
14:28:41.116	0.17478207	5.0160055	6.936214	0.19525208	-0.10955379	-0.028989222	0.35754797	5.3228755	8.228578	Walking_Read
14:28:41.136	0.17478207	5.0160055	6.936214	0.19525208	-0.10955379	-0.028989222	0.35754797	5.3228755	8.228578	Walking_Read
14:28:41.158	0.17478207	5.0160055	6.936214	0.19525208	-0.10955379	-0.028989222	0.35754797	5.3228755	8.228578	Walking_Read
14:28:41.179	0.17478207	5.0160055	6.936214	0.19525208	-0.10955379	-0.028989222	0.35754797	5.3228755	8.228578	Walking_Read
14:28:41.199	-0.0071828244	5.6385174	8.542772	0.19525208	-0.10955379	-0.028989222	0.35754797	5.3228755	8.228578	Walking_Read
14:28:41.220	-0.0071828244	5.6385174	8.542772	0.19525208	-0.10955379	-0.028989222	0.35754797	5.3228755	8.228578	Walking_Read
14:28:41.243	-0.0071828244	5.6385174	8.542772	0.19525208	-0.10955379	-0.028989222	0.35754797	5.3228755	8.228578	Walking_Read
14:28:41.264	-0.0071828244	5.6385174	8.542772	0.19525208	-0.10955379	-0.028989222	0.35754797	5.3228755	8.228578	Walking_Read
14:28:41.285	-0.0071828244	5.6385174	8.542772	0.19525208	-0.10955379	-0.028989222	0.35754797	5.3228755	8.228578	Walking_Read
14:28:41.305	-0.0071828244	5.6385174	8.542772	0.24656476	0.15189654	-0.13955583	0.6178455	5.3365827	8.204235	Walking_Read
14:28:41.327	-0.0071828244	5.6385174	8.542772	0.24656476	0.15189654	-0.13955583	0.6178455	5.3365827	8.204235	Walking_Read
14:28:41.348	-0.0071828244	5.6385174	8.542772	0.24656476	0.15189654	-0.13955583	0.6178455	5.3365827	8.204235	Walking_Read
14:28:41.369	-0.0071828244	5.6385174	8.542772	0.24656476	0.15189654	-0.13955583	0.6178455	5.3365827	8.204235	Walking_Read
14:28:41.392	1.1708003	5.566689	7.228316	0.24656476	0.15189654	-0.13955583	0.6178455	5.3365827	8.204235	Walking_Read
14:28:41.413	1.1708003	5.566689	7.228316	0.24656476	0.15189654	-0.13955583	0.6178455	5.3365827	8.204235	Walking_Read
14:28:41.435	1.1708003	5.566689	7.228316	0.24656476	0.15189654	-0.13955583	0.6178455	5.3365827	8.204235	Walking_Read
14:28:41.456	1.1708003	5.566689	7.228316	0.24656476	0.15189654	-0.13955583	0.6178455	5.3365827	8.204235	Walking_Read
14:28:41.478	1.1708003	5.566689	7.228316	-0.2867206	0.035832133	-0.55922025	0.65041476	5.243429	8.261581	Walking_Read
14:28:41.499	1.1708003	5.566689	7.228316	-0.2867206	0.035832133	-0.55922025	0.65041476	5.243429	8.261581	Walking_Read
14:28:41.521	1.1708003	5.566689	7.228316	-0.2867206	0.035832133	-0.55922025	0.65041476	5.243429	8.261581	Walking_Read
14:28:41.543	1.1708003	5.566689	7.228316	-0.2867206	0.035832133	-0.55922025	0.65041476	5.243429	8.261581	Walking_Read
14:28:41.564	1.1708003	5.566689	7.228316	-0.2867206	0.035832133	-0.55922025	0.65041476	5.243429	8.261581	Walking_Read
14:28:41.586	2.0183737	4.8771377	8.178843	-0.2867206	0.035832133	-0.55922025	0.65041476	5.243429	8.261581	Walking_Read
14:28:41.610	2.0183737	4.8771377	8.178843	-0.2867206	0.035832133	-0.55922025	0.65041476	5.243429	8.261581	Walking_Read
14:28:41.630	2.0183737	4.8771377	8.178843	-0.2867206	0.035832133	-0.55922025	0.65041476	5.243429	8.261581	Walking_Read
14:28:41.652	2.0183737	4.8771377	8.178843	0.008327316	-0.063738905	-0.13955583	0.44940937	5.2307725	8.282958	Walking_Read
14:28:41.673	2.0183737	4.8771377	8.178843	0.008327316	-0.063738905	-0.13955583	0.44940937	5.2307725	8.282958	Walking_Read
14:28:41.693	2.0183737	4.8771377	8.178843	0.008327316	-0.063738905	-0.13955583	0.44940937	5.2307725	8.282958	Walking_Read
14:28:41.715	2.0183737	4.8771377	8.178843	0.008327316	-0.063738905	-0.13955583	0.44940937	5.2307725	8.282958	Walking_Read
14:28:41.736	2.0183737	4.8771377	8.178843	0.008327316	-0.063738905	-0.13955583	0.44940937	5.2307725	8.282958	Walking_Read
14:28:41.757	2.0183737	4.8771377	8.178843	0.008327316	-0.063738905	-0.13955583	0.44940937	5.2307725	8.282958	Walking_Read
14:28:41.779	2.0183737	4.8771377	8.178843	0.008327316	-0.063738905	-0.13955583	0.44940937	5.2307725	8.282958	Walking_Read
14:28:41.806	0.1699935	5.8587904	7.5515428	0.008327316	-0.063738905	-0.13955583	0.44940937	5.2307725	8.282958	Walking_Read
14:28:41.827	0.1699935	5.8587904	7.5515428	0.008327316	-0.063738905	-0.13955583	0.44940937	5.2307725	8.282958	Walking_Read
14:28:41.849	0.1699935	5.8587904	7.5515428	0.41027665	0.33576697	0.32409087	0.22481632	5.6047277	8.044055	Walking_Read
14:28:41.871	0.1699935	5.8587904	7.5515428	0.41027665	0.33576697	0.32409087	0.22481632	5.6047277	8.044055	Walking_Read
14:28:41.892	0.1699935	5.8587904	7.5515428	0.41027665	0.33576697	0.32409087	0.22481632	5.6047277	8.044055	Walking_Read
14:28:41.914	0.1699935	5.8587904	7.5515428	0.41027665	0.33576697	0.32409087	0.22481632	5.6047277	8.044055	Walking_Read
14:28:41.934	0.1699935	5.8587904	7.5515428	0.41027665	0.33576697	0.32409087	0.22481632	5.6047277	8.044055	Walking_Read
14:28:41.956	0.1699935	5.8587904	7.5515428	0.41027665	0.33576697	0.32409087	0.22481632	5.6047277	8.044055	Walking_Read
14:28:41.977	0.1699935	5.8587904	7.5515428	0.41027665	0.33576697	0.32409087	0.22481632	5.6047277	8.044055	Walking_Read
14:28:41.998	0.16759923	5.7462597	8.954588	0.41027665	0.33576697	0.32409087	0.22481632	5.6047277	8.044055	Walking_Read
14:28:42.020	0.16759923	5.7462597	8.954588	0.1860891	-0.10955379	0.48352674	0.35214564	5.7356024	7.9466476	Walking_Read
14:28:42.041	0.16759923	5.7462597	8.954588	0.1860891	-0.10955379	0.48352674	0.35214564	5.7356024	7.9466476	Walking_Read
14:28:42.063	0.16759923	5.7462597	8.954588	0.1860891	-0.10955379	0.48352674	0.35214564	5.7356024	7.9466476	Walking_Read
14:28:42.084	0.16759923	5.7462597	8.954588	0.1860891	-0.10955379	0.48352674	0.35214564	5.7356024	7.9466476	Walking_Read
14:28:42.105	0.16759923	5.7462597	8.954588	0.1860891	-0.10955379	0.48352674	0.35214564	5.7356024	7.9466476	Walking_Read
14:28:42.127	0.16759923	5.7462597	8.954588	0.1860891	-0.10955379	0.48352674	0.35214564	5.7356024	7.9466476	Walking_Read
14:28:42.148	0.16759923	5.7462597	8.954588	0.1860891	-0.10955379	0.48352674	0.35214564	5.7356024	7.9466476	Walking_Read
14:28:42.169	0.16759923	5.7462597	8.954588	0.1860891	-0.10955379	0.48352674	0.35214564	5.7356024	7.9466476	Walking_Read
14:28:42.190	-0.11013664	4.8364353	6.081458	-0.1566063	0.26735008	0.1585464	0.5437996	5.3549666	8.197495	Walking_Read
14:28:42.211	-0.11013664	4.8364353	6.081458	-0.1566063	0.26735008	0.1585464	0.5437996	5.3549666	8.197495	Walking_Read
14:28:42.233	-0.11013664	4.8364353	6.081458	-0.1566063	0.26735008	0.1585464	0.5437996	5.3549666	8.197495	Walking_Read
14:28:42.254	-0.11013664	4.8364353	6.081458	-0.1566063	0.26735008	0.1585464	0.5437996	5.3549666	8.197495	Walking_Read
14:28:42.278	-0.11013664	4.8364353	6.081458	-0.1566063	0.26735008	0.1585464	0.5437996	5.3549666	8.197495	Walking_Read
14:28:42.311	-0.11013664	4.8364353	6.081458	-0.1566063	0.26735008	0.1585464	0.5437996	5.3549666	8.197495	Walking_Read
14:28:42.345	-0.11013664	4.8364353	6.081458	-0.1566063	0.26735008	0.1585464	0.5437996	5.3549666	8.197495	Walking_Read
14:28:42.380	-0.11013664	4.8364353	6.081458	0.011992506	-0.05885198	-0.10107132	0.3484946	5.1811466	8.318932	Walking_Read
14:28:42.412	0.14365649	4.908263	6.7829804	0.011992506	-0.05885198	-0.10107132	0.3484946	5.1811466	8.318932	Walking_Read
14:28:42.447	0.14365649	4.908263	6.7829804	0.011992506	-0.05885198	-0.10107132	0.3484946	5.1811466	8.318932	Walking_Read
14:28:42.481	0.14365649	4.908263	6.7829804	0.011992506	-0.05885198	-0.10107132	0.3484946	5.1811466	8.318932	Walking_Read
14:28:42.515	0.14365649	4.908263	6.7829804	0.011992506	-0.05885198	-0.10107132	0.3484946	5.1811466	8.318932	Walking_Read
14:28:42.548	0.14365649	4.908263	6.7829804	0.011992506	-0.05885198	-0.10107132	0.3484946	5.1811466	8.318932	Walking_Read
14:28:42.571	0.14365649	4.908263	6.7829804	0.36507264	-0.17308378	-0.065641135	0.317403	5.4192033	8.167118	Walking_Read
14:28:42.594	-0.39266106	5.320079	8.777411	0.36507264	-0.17308378	-0.065641135	0.317403	5.4192033	8.167118	Walking_Read
14:28:42.617	-0.39266106	5.320079	8.777411	0.36507264	-0.17308378	-0.065641135	0.317403	5.4192033	8.167118	Walking_Read
14:28:42.640	-0.39266106	5.320079	8.777411	0.36507264	-0.17308378	-0.065641135	0.317403	5.4192033	8.167118	Walking_Read
14:28:42.663	-0.39266106	5.320079	8.777411	0.36507264	-0.17308378	-0.065641135	0.317403	5.4192033	8.167118	Walking_Read
14:28:42.685	-0.39266106	5.320079	8.777411	0.36507264	-0.17308378	-0.065641135	0.317403	5.4192033	8.167118	Walking_Read
14:28:42.708	-0.39266106	5.320079	8.777411	0.36507264	-0.17308378	-0.065641135	0.317403	5.4192033	8.167118	Walking_Read
14:28:42.730	-0.39266106	5.320079	8.777411	0.36507264	-0.17308378	-0.065641135	0.317403	5.4192033	8.167118	Walking_Read
14:28:42.752	-0.39266106	5.320079	8.777411	0.27161023	-0.28059608	-0.24095945	0.3162211	5.4146805	8.170165	Walking_Read
14:28:42.776	-0.39266106	5.320079	8.777411	0.27161023	-0.28059608	-0.24095945	0.3162211	5.4146805	8.170165	Walking_Read
14:28:42.798	0.7589851	5.2219133	7.5659084	0.27161023	-0.28059608	-0.24095945	0.3162211	5.4146805	8.170165	Walking_Read
14:28:42.821	0.7589851	5.2219133	7.5659084	0.27161023	-0.28059608	-0.24095945	0.3162211	5.4146805	8.170165	Walking_Read
14:28:42.843	0.7589851	5.2219133	7.5659084	0.27161023	-0.28059608	-0.24095945	0.3162211	5.4146805	8.170165	Walking_Read
14:28:42.866	0.7589851	5.2219133	7.5659084	0.27161023	-0.28059608	-0.24095945	0.3162211	5.4146805	8.170165	Walking_Read
14:28:42.889	0.7589851	5.2219133	7.5659084	0.27161023	-0.28059608	-0.24095945	0.3162211	5.4146805	8.170165	Walking_Read
14:28:42.912	0.7589851	5.2219133	7.5659084	-0.18165179	0.15311825	-0.11451035	0.3608635	5.1613135	8.330724	Walking_Read
14:28:42.935	0.7589851	5.2219133	7.5659084	-0.18165179	0.15311825	-0.11451035	0.3608635	5.1613135	8.330724	Walking_Read
14:28:42.958	0.7589851	5.2219133	7.5659084	-0.18165179	0.15311825	-0.11451035	0.3608635	5.1613135	8.330724	Walking_Read
14:28:42.980	0.7589851	5.2219133	7.5659084	-0.18165179	0.15311825	-0.11451035	0.3608635	5.1613135	8.330724	Walking_Read
14:28:43.005	1.2162915	4.9537544	9.205987	-0.18165179	0.15311825	-0.11451035	0.3608635	5.1613135	8.330724	Walking_Read
14:28:43.028	1.2162915	4.9537544	9.205987	-0.18165179	0.15311825	-0.11451035	0.3608635	5.1613135	8.330724	Walking_Read
14:28:43.051	1.2162915	4.9537544	9.205987	-0.18165179	0.15311825	-0.11451035	0.3608635	5.1613135	8.330724	Walking_Read
14:28:43.074	1.2162915	4.9537544	9.205987	-0.18165179	0.15311825	-0.11451035	0.3608635	5.1613135	8.330724	Walking_Read
14:28:43.096	1.2162915	4.9537544	9.205987	0.16104363	0.24108286	0.3521907	0.44565865	5.158936	8.32809	Walking_Read
14:28:43.120	1.2162915	4.9537544	9.205987	0.16104363	0.24108286	0.3521907	0.44565865	5.158936	8.32809	Walking_Read
14:28:43.142	1.2162915	4.9537544	9.205987	0.16104363	0.24108286	0.3521907	0.44565865	5.158936	8.32809	Walking_Read
14:28:43.164	1.2162915	4.9537544	9.205987	0.16104363	0.24108286	0.3521907	0.44565865	5.158936	8.32809	Walking_Read
14:28:43.186	0.42618093	5.6935854	7.1995845	0.16104363	0.24108286	0.3521907	0.44565865	5.158936	8.32809	Walking_Read
14:28:43.208	0.42618093	5.6935854	7.1995845	0.16104363	0.24108286	0.3521907	0.44565865	5.158936	8.32809	Walking_Read
14:28:43.230	0.42618093	5.6935854	7.1995845	0.16104363	0.24108286	0.3521907	0.44565865	5.158936	8.32809	Walking_Read
14:28:43.252	0.42618093	5.6935854	7.1995845	0.16104363	0.24108286	0.3521907	0.44565865	5.158936	8.32809	Walking_Read
14:28:43.276	0.42618093	5.6935854	7.1995845	0.4341004	0.4023513	0.17503977	0.34659913	5.515159	8.101435	Walking_Read
14:28:43.298	0.42618093	5.6935854	7.1995845	0.4341004	0.4023513	0.17503977	0.34659913	5.515159	8.101435	Walking_Read
14:28:43.321	0.42618093	5.6935854	7.1995845	0.4341004	0.4023513	0.17503977	0.34659913	5.515159	8.101435	Walking_Read
14:28:43.345	0.42618093	5.6935854	7.1995845	0.4341004	0.4023513	0.17503977	0.34659913	5.515159	8.101435	Walking_Read
14:28:43.368	0.42618093	5.6935854	7.1995845	0.4341004	0.4023513	0.17503977	0.34659913	5.515159	8.101435	Walking_Read
14:28:43.391	0.6273	5.952167	7.759845	0.4341004	0.4023513	0.17503977	0.34659913	5.515159	8.101435	Walking_Read
14:28:43.414	0.6273	5.952167	7.759845	0.4341004	0.4023513	0.17503977	0.34659913	5.515159	8.101435	Walking_Read
14:28:43.437	0.6273	5.952167	7.759845	0.4341004	0.4023513	0.17503977	0.34659913	5.515159	8.101435	Walking_Read
14:28:43.460	0.6273	5.952167	7.759845	0.10912008	0.0346104	0.246511	0.25026715	5.686168	7.9859357	Walking_Read
14:28:43.483	0.6273	5.952167	7.759845	0.10912008	0.0346104	0.246511	0.25026715	5.686168	7.9859357	Walking_Read
14:28:43.505	0.6273	5.952167	7.759845	0.10912008	0.0346104	0.246511	0.25026715	5.686168	7.9859357	Walking_Read
14:28:43.526	0.6273	5.952167	7.759845	0.10912008	0.0346104	0.246511	0.25026715	5.686168	7.9859357	Walking_Read
14:28:43.547	0.6273	5.952167	7.759845	0.10912008	0.0346104	0.246511	0.25026715	5.686168	7.9859357	Walking_Read
14:28:43.568	0.6273	5.952167	7.759845	0.10912008	0.0346104	0.246511	0.25026715	5.686168	7.9859357	Walking_Read
14:28:43.590	-0.24182175	4.5970078	8.281796	0.10912008	0.0346104	0.246511	0.25026715	5.686168	7.9859357	Walking_Read
14:28:43.611	-0.24182175	4.5970078	8.281796	0.10912008	0.0346104	0.246511	0.25026715	5.686168	7.9859357	Walking_Read
14:28:43.632	-0.24182175	4.5970078	8.281796	-0.0564244	-0.027697852	0.22024381	0.4274169	5.3038206	8.237544	Walking_Read
14:28:43.653	-0.24182175	4.5970078	8.281796	-0.0564244	-0.027697852	0.22024381	0.4274169	5.3038206	8.237544	Walking_Read
14:28:43.676	-0.24182175	4.5970078	8.281796	-0.0564244	-0.027697852	0.22024381	0.4274169	5.3038206	8.237544	Walking_Read
14:28:43.697	-0.24182175	4.5970078	8.281796	-0.0564244	-0.027697852	0.22024381	0.4274169	5.3038206	8.237544	Walking_Read
14:28:43.719	-0.24182175	4.5970078	8.281796	-0.0564244	-0.027697852	0.22024381	0.4274169	5.3038206	8.237544	Walking_Read
14:28:43.741	-0.24182175	4.5970078	8.281796	-0.0564244	-0.027697852	0.22024381	0.4274169	5.3038206	8.237544	Walking_Read
14:28:43.762	-0.24182175	4.5970078	8.281796	-0.0564244	-0.027697852	0.22024381	0.4274169	5.3038206	8.237544	Walking_Read
14:28:43.785	0.14844504	4.4629283	8.504464	-0.0564244	-0.027697852	0.22024381	0.4274169	5.3038206	8.237544	Walking_Read
14:28:43.805	0.14844504	4.4629283	8.504464	-0.0564244	-0.027697852	0.22024381	0.4274169	5.3038206	8.237544	Walking_Read
14:28:43.827	0.14844504	4.4629283	8.504464	-0.002057394	-0.10955379	-0.22019005	0.38105208	5.1349015	8.346134	Walking_Read
14:28:43.848	0.14844504	4.4629283	8.504464	-0.002057394	-0.10955379	-0.22019005	0.38105208	5.1349015	8.346134	Walking_Read
14:28:43.868	0.14844504	4.4629283	8.504464	-0.002057394	-0.10955379	-0.22019005	0.38105208	5.1349015	8.346134	Walking_Read
14:28:43.890	0.14844504	4.4629283	8.504464	-0.002057394	-0.10955379	-0.22019005	0.38105208	5.1349015	8.346134	Walking_Read
14:28:43.911	0.14844504	4.4629283	8.504464	-0.002057394	-0.10955379	-0.22019005	0.38105208	5.1349015	8.346134	Walking_Read
14:28:43.932	0.14844504	4.4629283	8.504464	-0.002057394	-0.10955379	-0.22019005	0.38105208	5.1349015	8.346134	Walking_Read
14:28:43.953	0.14844504	4.4629283	8.504464	-0.002057394	-0.10955379	-0.22019005	0.38105208	5.1349015	8.346134	Walking_Read
14:28:43.975	0.14844504	4.4629283	8.504464	-0.002057394	-0.10955379	-0.22019005	0.38105208	5.1349015	8.346134	Walking_Read
14:28:43.997	0.1340794	5.549929	8.315316	0.22213016	-0.36733893	-0.19575544	0.5424771	5.4027634	8.166162	Walking_Read
14:28:44.019	0.1340794	5.549929	8.315316	0.22213016	-0.36733893	-0.19575544	0.5424771	5.4027634	8.166162	Walking_Read
14:28:44.041	0.1340794	5.549929	8.315316	0.22213016	-0.36733893	-0.19575544	0.5424771	5.4027634	8.166162	Walking_Read
14:28:44.062	0.1340794	5.549929	8.315316	0.22213016	-0.36733893	-0.19575544	0.5424771	5.4027634	8.166162	Walking_Read
14:28:44.084	0.1340794	5.549929	8.315316	0.22213016	-0.36733893	-0.19575544	0.5424771	5.4027634	8.166162	Walking_Read
14:28:44.105	0.1340794	5.549929	8.315316	0.22213016	-0.36733893	-0.19575544	0.5424771	5.4027634	8.166162	Walking_Read
14:28:44.126	0.1340794	5.549929	8.315316	0.22213016	-0.36733893	-0.19575544	0.5424771	5.4027634	8.166162	Walking_Read
14:28:44.147	0.1340794	5.549929	8.315316	0.22213016	-0.36733893	-0.19575544	0.5424771	5.4027634	8.166162	Walking_Read
14:28:44.169	0.1340794	5.549929	8.315316	0.07246816	-0.27876347	-0.07969104	0.6961897	5.2831073	8.232523	Walking_Read
14:28:44.190	0.9313729	5.9042816	8.4230585	0.07246816	-0.27876347	-0.07969104	0.6961897	5.2831073	8.232523	Walking_Read
14:28:44.211	0.9313729	5.9042816	8.4230585	0.07246816	-0.27876347	-0.07969104	0.6961897	5.2831073	8.232523	Walking_Read
14:28:44.233	0.9313729	5.9042816	8.4230585	0.07246816	-0.27876347	-0.07969104	0.6961897	5.2831073	8.232523	Walking_Read
14:28:44.254	0.9313729	5.9042816	8.4230585	0.07246816	-0.27876347	-0.07969104	0.6961897	5.2831073	8.232523	Walking_Read
14:28:44.275	0.9313729	5.9042816	8.4230585	0.07246816	-0.27876347	-0.07969104	0.6961897	5.2831073	8.232523	Walking_Read
14:28:44.296	0.9313729	5.9042816	8.4230585	0.07246816	-0.27876347	-0.07969104	0.6961897	5.2831073	8.232523	Walking_Read
14:28:44.318	0.9313729	5.9042816	8.4230585	0.07246816	-0.27876347	-0.07969104	0.6961897	5.2831073	8.232523	Walking_Read
14:28:44.339	0.9313729	5.9042816	8.4230585	0.07246816	-0.27876347	-0.07969104	0.6961897	5.2831073	8.232523	Walking_Read
14:28:44.361	0.9313729	5.9042816	8.4230585	-0.4131697	0.09630779	-0.5140162	0.84626406	5.0082865	8.388759	Walking_Read
14:28:44.381	0.98404694	5.011217	6.28976	-0.4131697	0.09630779	-0.5140162	0.84626406	5.0082865	8.388759	Walking_Read
14:28:44.403	0.98404694	5.011217	6.28976	-0.4131697	0.09630779	-0.5140162	0.84626406	5.0082865	8.388759	Walking_Read
14:28:44.424	0.98404694	5.011217	6.28976	-0.4131697	0.09630779	-0.5140162	0.84626406	5.0082865	8.388759	Walking_Read
14:28:44.446	0.98404694	5.011217	6.28976	-0.4131697	0.09630779	-0.5140162	0.84626406	5.0082865	8.388759	Walking_Read
14:28:44.467	0.98404694	5.011217	6.28976	-0.4131697	0.09630779	-0.5140162	0.84626406	5.0082865	8.388759	Walking_Read
14:28:44.488	0.98404694	5.011217	6.28976	-0.4131697	0.09630779	-0.5140162	0.84626406	5.0082865	8.388759	Walking_Read
14:28:44.510	0.98404694	5.011217	6.28976	-0.4131697	0.09630779	-0.5140162	0.84626406	5.0082865	8.388759	Walking_Read
14:28:44.537	0.98404694	5.011217	6.28976	0.19952814	0.24108286	0.070581816	0.670394	4.870616	8.485163	Walking_Read
14:28:44.570	0.98404694	5.011217	6.28976	0.19952814	0.24108286	0.070581816	0.670394	4.870616	8.485163	Walking_Read
14:28:44.604	0.37829542	4.989669	7.26423	0.19952814	0.24108286	0.070581816	0.670394	4.870616	8.485163	Walking_Read
14:28:44.639	0.37829542	4.989669	7.26423	0.19952814	0.24108286	0.070581816	0.670394	4.870616	8.485163	Walking_Read
14:28:44.672	0.37829542	4.989669	7.26423	0.19952814	0.24108286	0.070581816	0.670394	4.870616	8.485163	Walking_Read
14:28:44.707	0.37829542	4.989669	7.26423	0.19952814	0.24108286	0.070581816	0.670394	4.870616	8.485163	Walking_Read
14:28:44.741	0.37829542	4.989669	7.26423	0.5067934	0.349206	0.2257416	0.28605127	5.433223	8.158959	Walking_Read
14:28:44.774	0.37829542	4.989669	7.26423	0.5067934	0.349206	0.2257416	0.28605127	5.433223	8.158959	Walking_Read
14:28:44.798	0.5147691	5.7630196	7.8388557	0.5067934	0.349206	0.2257416	0.28605127	5.433223	8.158959	Walking_Read
14:28:44.820	0.5147691	5.7630196	7.8388557	0.5067934	0.349206	0.2257416	0.28605127	5.433223	8.158959	Walking_Read
14:28:44.843	0.5147691	5.7630196	7.8388557	0.5067934	0.349206	0.2257416	0.28605127	5.433223	8.158959	Walking_Read
14:28:44.866	0.5147691	5.7630196	7.8388557	0.5067934	0.349206	0.2257416	0.28605127	5.433223	8.158959	Walking_Read
14:28:44.888	0.5147691	5.7630196	7.8388557	0.5067934	0.349206	0.2257416	0.28605127	5.433223	8.158959	Walking_Read
14:28:44.911	0.5147691	5.7630196	7.8388557	0.14638285	0.13357057	0.68266875	0.32282487	5.4033227	8.177421	Walking_Read
14:28:44.934	0.5147691	5.7630196	7.8388557	0.14638285	0.13357057	0.68266875	0.32282487	5.4033227	8.177421	Walking_Read
14:28:44.958	0.5147691	5.7630196	7.8388557	0.14638285	0.13357057	0.68266875	0.32282487	5.4033227	8.177421	Walking_Read
14:28:44.980	0.5147691	5.7630196	7.8388557	0.14638285	0.13357057	0.68266875	0.32282487	5.4033227	8.177421	Walking_Read
14:28:45.004	0.48843205	4.4653225	10.33369	0.14638285	0.13357057	0.68266875	0.32282487	5.4033227	8.177421	Walking_Read
14:28:45.027	0.48843205	4.4653225	10.33369	0.14638285	0.13357057	0.68266875	0.32282487	5.4033227	8.177421	Walking_Read
14:28:45.050	0.48843205	4.4653225	10.33369	0.14638285	0.13357057	0.68266875	0.32282487	5.4033227	8.177421	Walking_Read
14:28:45.072	0.48843205	4.4653225	10.33369	0.14638285	0.13357057	0.68266875	0.32282487	5.4033227	8.177421	Walking_Read
14:28:45.093	0.48843205	4.4653225	10.33369	0.21479978	0.23191987	0.27583256	0.55220634	5.1237645	8.343407	Walking_Read
14:28:45.114	0.48843205	4.4653225	10.33369	0.21479978	0.23191987	0.27583256	0.55220634	5.1237645	8.343407	Walking_Read
14:28:45.135	0.48843205	4.4653225	10.33369	0.21479978	0.23191987	0.27583256	0.55220634	5.1237645	8.343407	Walking_Read
14:28:45.156	0.48843205	4.4653225	10.33369	0.21479978	0.23191987	0.27583256	0.55220634	5.1237645	8.343407	Walking_Read
14:28:45.177	0.48843205	4.4653225	10.33369	0.21479978	0.23191987	0.27583256	0.55220634	5.1237645	8.343407	Walking_Read
14:28:45.197	0.76616794	4.537151	9.720756	0.21479978	0.23191987	0.27583256	0.55220634	5.1237645	8.343407	Walking_Read
14:28:45.218	0.76616794	4.537151	9.720756	0.21479978	0.23191987	0.27583256	0.55220634	5.1237645	8.343407	Walking_Read
14:28:45.241	0.76616794	4.537151	9.720756	0.21479978	0.23191987	0.27583256	0.55220634	5.1237645	8.343407	Walking_Read
14:28:45.263	0.76616794	4.537151	9.720756	0.036427118	0.008954062	-0.120619014	0.4287446	5.237301	8.279927	Walking_Read
14:28:45.285	0.76616794	4.537151	9.720756	0.036427118	0.008954062	-0.120619014	0.4287446	5.237301	8.279927	Walking_Read
14:28:45.308	0.76616794	4.537151	9.720756	0.036427118	0.008954062	-0.120619014	0.4287446	5.237301	8.279927	Walking_Read
14:28:45.329	0.76616794	4.537151	9.720756	0.036427118	0.008954062	-0.120619014	0.4287446	5.237301	8.279927	Walking_Read
14:28:45.350	0.76616794	4.537151	9.720756	0.036427118	0.008954062	-0.120619014	0.4287446	5.237301	8.279927	Walking_Read
14:28:45.372	0.76616794	4.537151	9.720756	0.036427118	0.008954062	-0.120619014	0.4287446	5.237301	8.279927	Walking_Read
14:28:45.394	0.3615355	5.7725964	7.685622	0.036427118	0.008954062	-0.120619014	0.4287446	5.237301	8.279927	Walking_Read
14:28:45.415	0.3615355	5.7725964	7.685622	0.036427118	0.008954062	-0.120619014	0.4287446	5.237301	8.279927	Walking_Read
14:28:45.437	0.3615355	5.7725964	7.685622	0.09384845	-0.33129787	-0.04242826	0.57330275	5.6024094	8.028367	Walking_Read
14:28:45.458	0.3615355	5.7725964	7.685622	0.09384845	-0.33129787	-0.04242826	0.57330275	5.6024094	8.028367	Walking_Read
14:28:45.480	0.3615355	5.7725964	7.685622	0.09384845	-0.33129787	-0.04242826	0.57330275	5.6024094	8.028367	Walking_Read
14:28:45.502	0.3615355	5.7725964	7.685622	0.09384845	-0.33129787	-0.04242826	0.57330275	5.6024094	8.028367	Walking_Read
14:28:45.523	0.3615355	5.7725964	7.685622	0.09384845	-0.33129787	-0.04242826	0.57330275	5.6024094	8.028367	Walking_Read
14:28:45.544	0.3615355	5.7725964	7.685622	0.09384845	-0.33129787	-0.04242826	0.57330275	5.6024094	8.028367	Walking_Read
14:28:45.566	0.3615355	5.7725964	7.685622	0.09384845	-0.33129787	-0.04242826	0.57330275	5.6024094	8.028367	Walking_Read
14:28:45.588	0.86912173	5.5092263	8.051947	0.09384845	-0.33129787	-0.04242826	0.57330275	5.6024094	8.028367	Walking_Read
14:28:45.611	0.86912173	5.5092263	8.051947	0.017490294	-0.34595865	-0.18353814	0.70316213	5.414985	8.145785	Walking_Read
14:28:45.633	0.86912173	5.5092263	8.051947	0.017490294	-0.34595865	-0.18353814	0.70316213	5.414985	8.145785	Walking_Read
14:28:45.654	0.86912173	5.5092263	8.051947	0.017490294	-0.34595865	-0.18353814	0.70316213	5.414985	8.145785	Walking_Read
14:28:45.676	0.86912173	5.5092263	8.051947	0.017490294	-0.34595865	-0.18353814	0.70316213	5.414985	8.145785	Walking_Read
14:28:45.697	0.86912173	5.5092263	8.051947	0.017490294	-0.34595865	-0.18353814	0.70316213	5.414985	8.145785	Walking_Read
14:28:45.719	0.86912173	5.5092263	8.051947	0.017490294	-0.34595865	-0.18353814	0.70316213	5.414985	8.145785	Walking_Read
14:28:45.740	0.86912173	5.5092263	8.051947	0.017490294	-0.34595865	-0.18353814	0.70316213	5.414985	8.145785	Walking_Read
14:28:45.762	0.86912173	5.5092263	8.051947	0.017490294	-0.34595865	-0.18353814	0.70316213	5.414985	8.145785	Walking_Read
14:28:45.783	0.46927786	4.764607	5.648094	0.017490294	-0.34595865	-0.18353814	0.70316213	5.414985	8.145785	Walking_Read
14:28:45.804	0.46927786	4.764607	5.648094	-0.20425378	0.15372913	-0.1646013	0.533874	5.0420275	8.394239	Walking_Read
14:28:45.827	0.46927786	4.764607	5.648094	-0.20425378	0.15372913	-0.1646013	0.533874	5.0420275	8.394239	Walking_Read
14:28:45.847	0.46927786	4.764607	5.648094	-0.20425378	0.15372913	-0.1646013	0.533874	5.0420275	8.394239	Walking_Read
14:28:45.868	0.46927786	4.764607	5.648094	-0.20425378	0.15372913	-0.1646013	0.533874	5.0420275	8.394239	Walking_Read
14:28:45.890	0.46927786	4.764607	5.648094	-0.20425378	0.15372913	-0.1646013	0.533874	5.0420275	8.394239	Walking_Read
14:28:45.910	0.46927786	4.764607	5.648094	-0.20425378	0.15372913	-0.1646013	0.533874	5.0420275	8.394239	Walking_Read
14:28:45.932	0.46927786	4.764607	5.648094	-0.20425378	0.15372913	-0.1646013	0.533874	5.0420275	8.394239	Walking_Read
14:28:45.954	0.46927786	4.764607	5.648094	-0.20425378	0.15372913	-0.1646013	0.533874	5.0420275	8.394239	Walking_Read
14:28:45.975	0.46927786	4.764607	5.648094	0.32597724	0.20382006	0.07730133	0.5782314	5.208629	8.288919	Walking_Read
14:28:45.996	0.0670397	5.157268	6.759038	0.32597724	0.20382006	0.07730133	0.5782314	5.208629	8.288919	Walking_Read
14:28:46.018	0.0670397	5.157268	6.759038	0.32597724	0.20382006	0.07730133	0.5782314	5.208629	8.288919	Walking_Read
14:28:46.040	0.0670397	5.157268	6.759038	0.32597724	0.20382006	0.07730133	0.5782314	5.208629	8.288919	Walking_Read
14:28:46.061	0.0670397	5.157268	6.759038	0.32597724	0.20382006	0.07730133	0.5782314	5.208629	8.288919	Walking_Read
14:28:46.083	0.0670397	5.157268	6.759038	0.32597724	0.20382006	0.07730133	0.5782314	5.208629	8.288919	Walking_Read
14:28:46.104	0.0670397	5.157268	6.759038	0.32597724	0.20382006	0.07730133	0.5782314	5.208629	8.288919	Walking_Read
14:28:46.125	0.0670397	5.157268	6.759038	0.32597724	0.20382006	0.07730133	0.5782314	5.208629	8.288919	Walking_Read
14:28:46.147	0.0670397	5.157268	6.759038	0.32597724	0.20382006	0.07730133	0.44378072	5.6225605	8.022481	Walking_Read
14:28:46.169	0.0670397	5.157268	6.759038	-0.2586208	-0.029530447	0.34730378	0.44378072	5.6225605	8.022481	Walking_Read
14:28:46.189	0.51955765	5.602603	9.141341	-0.2586208	-0.029530447	0.34730378	0.44378072	5.6225605	8.022481	Walking_Read
14:28:46.211	0.51955765	5.602603	9.141341	-0.2586208	-0.029530447	0.34730378	0.44378072	5.6225605	8.022481	Walking_Read
14:28:46.232	0.51955765	5.602603	9.141341	-0.2586208	-0.029530447	0.34730378	0.44378072	5.6225605	8.022481	Walking_Read
14:28:46.253	0.51955765	5.602603	9.141341	-0.2586208	-0.029530447	0.34730378	0.44378072	5.6225605	8.022481	Walking_Read
14:28:46.275	0.51955765	5.602603	9.141341	-0.2586208	-0.029530447	0.34730378	0.44378072	5.6225605	8.022481	Walking_Read
14:28:46.296	0.51955765	5.602603	9.141341	-0.2586208	-0.029530447	0.34730378	0.44378072	5.6225605	8.022481	Walking_Read
14:28:46.318	0.51955765	5.602603	9.141341	-0.2586208	-0.029530447	0.34730378	0.44378072	5.6225605	8.022481	Walking_Read
14:28:46.339	0.51955765	5.602603	9.141341	-0.40156326	-0.028308718	0.5678261	0.57671267	5.6718597	7.979206	Walking_Read
14:28:46.363	0.51955765	5.602603	9.141341	-0.40156326	-0.028308718	0.5678261	0.57671267	5.6718597	7.979206	Walking_Read
14:28:46.385	-0.53871185	4.199558	8.830086	-0.40156326	-0.028308718	0.5678261	0.57671267	5.6718597	7.979206	Walking_Read
14:28:46.406	-0.53871185	4.199558	8.830086	-0.40156326	-0.028308718	0.5678261	0.57671267	5.6718597	7.979206	Walking_Read
14:28:46.426	-0.53871185	4.199558	8.830086	-0.40156326	-0.028308718	0.5678261	0.57671267	5.6718597	7.979206	Walking_Read
14:28:46.447	-0.53871185	4.199558	8.830086	-0.40156326	-0.028308718	0.5678261	0.57671267	5.6718597	7.979206	Walking_Read
14:28:46.469	-0.53871185	4.199558	8.830086	-0.40156326	-0.028308718	0.5678261	0.57671267	5.6718597	7.979206	Walking_Read
14:28:46.489	-0.53871185	4.199558	8.830086	-0.40156326	-0.028308718	0.5678261	0.57671267	5.6718597	7.979206	Walking_Read
14:28:46.513	-0.53871185	4.199558	8.830086	-0.1388912	0.087144814	0.034540765	0.438268	5.33256	8.218396	Walking_Read
14:28:46.534	-0.53871185	4.199558	8.830086	-0.1388912	0.087144814	0.034540765	0.438268	5.33256	8.218396	Walking_Read
14:28:46.555	-0.53871185	4.199558	8.830086	-0.1388912	0.087144814	0.034540765	0.438268	5.33256	8.218396	Walking_Read
14:28:46.576	-0.53871185	4.199558	8.830086	-0.1388912	0.087144814	0.034540765	0.438268	5.33256	8.218396	Walking_Read
14:28:46.597	0.5147691	4.7933383	9.445415	-0.1388912	0.087144814	0.034540765	0.438268	5.33256	8.218396	Walking_Read
14:28:46.619	0.5147691	4.7933383	9.445415	-0.1388912	0.087144814	0.034540765	0.438268	5.33256	8.218396	Walking_Read
14:28:46.640	0.5147691	4.7933383	9.445415	-0.1388912	0.087144814	0.034540765	0.438268	5.33256	8.218396	Walking_Read
14:28:46.663	0.5147691	4.7933383	9.445415	-0.1388912	0.087144814	0.034540765	0.438268	5.33256	8.218396	Walking_Read
14:28:46.686	0.5147691	4.7933383	9.445415	-0.1388912	0.087144814	0.034540765	0.438268	5.33256	8.218396	Walking_Read
14:28:46.708	0.5147691	4.7933383	9.445415	0.24778648	0.11096856	-0.060143348	0.37611735	5.4933987	8.114891	Walking_Read
14:28:46.731	0.5147691	4.7933383	9.445415	0.24778648	0.11096856	-0.060143348	0.37611735	5.4933987	8.114891	Walking_Read
14:28:46.752	0.5147691	4.7933383	9.445415	0.24778648	0.11096856	-0.060143348	0.37611735	5.4933987	8.114891	Walking_Read
14:28:46.774	0.5147691	4.7933383	9.445415	0.24778648	0.11096856	-0.060143348	0.37611735	5.4933987	8.114891	Walking_Read
14:28:46.795	0.12929083	5.9713216	8.509253	0.24778648	0.11096856	-0.060143348	0.37611735	5.4933987	8.114891	Walking_Read
14:28:46.816	0.12929083	5.9713216	8.509253	0.24778648	0.11096856	-0.060143348	0.37611735	5.4933987	8.114891	Walking_Read
14:28:46.838	0.12929083	5.9713216	8.509253	0.24778648	0.11096856	-0.060143348	0.37611735	5.4933987	8.114891	Walking_Read
14:28:46.859	0.12929083	5.9713216	8.509253	0.24778648	0.11096856	-0.060143348	0.37611735	5.4933987	8.114891	Walking_Read
14:28:46.881	0.12929083	5.9713216	8.509253	-0.30382484	-0.119327635	-0.36740857	0.5473204	5.612357	8.0232315	Walking_Read
14:28:46.902	0.12929083	5.9713216	8.509253	-0.30382484	-0.119327635	-0.36740857	0.5473204	5.612357	8.0232315	Walking_Read
14:28:46.922	0.12929083	5.9713216	8.509253	-0.30382484	-0.119327635	-0.36740857	0.5473204	5.612357	8.0232315	Walking_Read
14:28:46.944	0.12929083	5.9713216	8.509253	-0.30382484	-0.119327635	-0.36740857	0.5473204	5.612357	8.0232315	Walking_Read
14:28:46.966	0.12929083	5.9713216	8.509253	-0.30382484	-0.119327635	-0.36740857	0.5473204	5.612357	8.0232315	Walking_Read
14:28:46.987	0.76137936	5.9665327	7.3767605	-0.30382484	-0.119327635	-0.36740857	0.5473204	5.612357	8.0232315	Walking_Read
14:28:47.009	0.76137936	5.9665327	7.3767605	-0.30382484	-0.119327635	-0.36740857	0.5473204	5.612357	8.0232315	Walking_Read
14:28:47.030	0.76137936	5.9665327	7.3767605	-0.30382484	-0.119327635	-0.36740857	0.5473204	5.612357	8.0232315	Walking_Read
14:28:47.052	0.76137936	5.9665327	7.3767605	-0.43271738	-0.13398841	-0.55799854	0.7411219	5.4099917	8.145739	Walking_Read
14:28:47.074	0.76137936	5.9665327	7.3767605	-0.43271738	-0.13398841	-0.55799854	0.7411219	5.4099917	8.145739	Walking_Read
14:28:47.095	0.76137936	5.9665327	7.3767605	-0.43271738	-0.13398841	-0.55799854	0.7411219	5.4099917	8.145739	Walking_Read
14:28:47.116	0.76137936	5.9665327	7.3767605	-0.43271738	-0.13398841	-0.55799854	0.7411219	5.4099917	8.145739	Walking_Read
14:28:47.138	0.76137936	5.9665327	7.3767605	-0.43271738	-0.13398841	-0.55799854	0.7411219	5.4099917	8.145739	Walking_Read
14:28:47.159	0.76137936	5.9665327	7.3767605	-0.43271738	-0.13398841	-0.55799854	0.7411219	5.4099917	8.145739	Walking_Read
14:28:47.181	1.2953026	5.3464155	6.8260775	-0.43271738	-0.13398841	-0.55799854	0.7411219	5.4099917	8.145739	Walking_Read
14:28:47.202	1.2953026	5.3464155	6.8260775	-0.43271738	-0.13398841	-0.55799854	0.7411219	5.4099917	8.145739	Walking_Read
14:28:47.224	1.2953026	5.3464155	6.8260775	-0.43271738	-0.13398841	-0.55799854	0.7411219	5.4099917	8.145739	Walking_Read
14:28:47.245	1.2953026	5.3464155	6.8260775	-0.14194554	-0.2079031	-0.0680846	0.55271983	5.122721	8.344014	Walking_Read
14:28:47.267	1.2953026	5.3464155	6.8260775	-0.14194554	-0.2079031	-0.0680846	0.55271983	5.122721	8.344014	Walking_Read
14:28:47.288	1.2953026	5.3464155	6.8260775	-0.14194554	-0.2079031	-0.0680846	0.55271983	5.122721	8.344014	Walking_Read
14:28:47.308	1.2953026	5.3464155	6.8260775	-0.14194554	-0.2079031	-0.0680846	0.55271983	5.122721	8.344014	Walking_Read
14:28:47.330	1.2953026	5.3464155	6.8260775	-0.14194554	-0.2079031	-0.0680846	0.55271983	5.122721	8.344014	Walking_Read
14:28:47.351	1.2953026	5.3464155	6.8260775	-0.14194554	-0.2079031	-0.0680846	0.55271983	5.122721	8.344014	Walking_Read
14:28:47.372	1.2953026	5.3464155	6.8260775	-0.14194554	-0.2079031	-0.0680846	0.55271983	5.122721	8.344014	Walking_Read
14:28:47.392	0.083799616	5.3703585	6.9074826	-0.14194554	-0.2079031	-0.0680846	0.55271983	5.122721	8.344014	Walking_Read
14:28:47.414	0.083799616	5.3703585	6.9074826	0.3736247	0.28139997	0.13044661	0.41782808	5.292458	8.24534	Walking_Read
14:28:47.435	0.083799616	5.3703585	6.9074826	0.3736247	0.28139997	0.13044661	0.41782808	5.292458	8.24534	Walking_Read
14:28:47.458	0.083799616	5.3703585	6.9074826	0.3736247	0.28139997	0.13044661	0.41782808	5.292458	8.24534	Walking_Read
14:28:47.479	0.083799616	5.3703585	6.9074826	0.3736247	0.28139997	0.13044661	0.41782808	5.292458	8.24534	Walking_Read
14:28:47.500	0.083799616	5.3703585	6.9074826	0.3736247	0.28139997	0.13044661	0.41782808	5.292458	8.24534	Walking_Read
14:28:47.522	0.083799616	5.3703585	6.9074826	0.3736247	0.28139997	0.13044661	0.41782808	5.292458	8.24534	Walking_Read
14:28:47.543	0.083799616	5.3703585	6.9074826	0.3736247	0.28139997	0.13044661	0.41782808	5.292458	8.24534	Walking_Read
14:28:47.564	0.083799616	5.3703585	6.9074826	0.3736247	0.28139997	0.13044661	0.41782808	5.292458	8.24534	Walking_Read
14:28:47.586	0.57462597	6.0527267	8.449396	0.3736247	0.28139997	0.13044661	0.41782808	5.292458	8.24534	Walking_Read
14:28:47.609	0.57462597	6.0527267	8.449396	0.22884966	0.5477372	0.50796133	0.33502632	5.521381	8.097682	Walking_Read
14:28:47.630	0.57462597	6.0527267	8.449396	0.22884966	0.5477372	0.50796133	0.33502632	5.521381	8.097682	Walking_Read
14:28:47.652	0.57462597	6.0527267	8.449396	0.22884966	0.5477372	0.50796133	0.33502632	5.521381	8.097682	Walking_Read
14:28:47.673	0.57462597	6.0527267	8.449396	0.22884966	0.5477372	0.50796133	0.33502632	5.521381	8.097682	Walking_Read
14:28:47.694	0.57462597	6.0527267	8.449396	0.22884966	0.5477372	0.50796133	0.33502632	5.521381	8.097682	Walking_Read
14:28:47.717	0.57462597	6.0527267	8.449396	0.22884966	0.5477372	0.50796133	0.33502632	5.521381	8.097682	Walking_Read
14:28:47.738	0.57462597	6.0527267	8.449396	0.22884966	0.5477372	0.50796133	0.33502632	5.521381	8.097682	Walking_Read
14:28:47.759	0.57462597	6.0527267	8.449396	0.22884966	0.5477372	0.50796133	0.33502632	5.521381	8.097682	Walking_Read
14:28:47.781	0.045491222	4.3623686	8.214757	-0.4076719	0.114633754	0.25384137	0.6807303	5.4173465	8.146122	Walking_Read
14:28:47.803	0.045491222	4.3623686	8.214757	-0.4076719	0.114633754	0.25384137	0.6807303	5.4173465	8.146122	Walking_Read
14:28:47.824	0.045491222	4.3623686	8.214757	-0.4076719	0.114633754	0.25384137	0.6807303	5.4173465	8.146122	Walking_Read
14:28:47.845	0.045491222	4.3623686	8.214757	-0.4076719	0.114633754	0.25384137	0.6807303	5.4173465	8.146122	Walking_Read
14:28:47.868	0.045491222	4.3623686	8.214757	-0.4076719	0.114633754	0.25384137	0.6807303	5.4173465	8.146122	Walking_Read
14:28:47.889	0.045491222	4.3623686	8.214757	-0.4076719	0.114633754	0.25384137	0.6807303	5.4173465	8.146122	Walking_Read
14:28:47.911	0.045491222	4.3623686	8.214757	-0.4076719	0.114633754	0.25384137	0.6807303	5.4173465	8.146122	Walking_Read
14:28:47.932	0.045491222	4.3623686	8.214757	-0.4076719	0.114633754	0.25384137	0.6807303	5.4173465	8.146122	Walking_Read
14:28:47.953	0.045491222	4.3623686	8.214757	-0.0723069	-0.09489303	-0.16765562	0.55593807	5.25845	8.258933	Walking_Read
14:28:47.975	0.045491222	4.3623686	8.214757	-0.0723069	-0.09489303	-0.16765562	0.55593807	5.25845	8.258933	Walking_Read
14:28:47.996	0.4285752	4.625739	9.325701	-0.0723069	-0.09489303	-0.16765562	0.55593807	5.25845	8.258933	Walking_Read
14:28:48.020	0.4285752	4.625739	9.325701	-0.0723069	-0.09489303	-0.16765562	0.55593807	5.25845	8.258933	Walking_Read
14:28:48.042	0.4285752	4.625739	9.325701	-0.0723069	-0.09489303	-0.16765562	0.55593807	5.25845	8.258933	Walking_Read
14:28:48.063	0.4285752	4.625739	9.325701	-0.0723069	-0.09489303	-0.16765562	0.55593807	5.25845	8.258933	Walking_Read
14:28:48.083	0.4285752	4.625739	9.325701	-0.0723069	-0.09489303	-0.16765562	0.55593807	5.25845	8.258933	Walking_Read
14:28:48.105	0.4285752	4.625739	9.325701	-0.0723069	-0.09489303	-0.16765562	0.55593807	5.25845	8.258933	Walking_Read
14:28:48.126	0.4285752	4.625739	9.325701	-0.0723069	-0.09489303	-0.16765562	0.55593807	5.25845	8.258933	Walking_Read
14:28:48.146	0.4285752	4.625739	9.325701	0.15004805	-0.32457837	-0.09374093	0.5133986	5.4702735	8.122984	Walking_Read
14:28:48.168	0.4285752	4.625739	9.325701	0.15004805	-0.32457837	-0.09374093	0.5133986	5.4702735	8.122984	Walking_Read
14:28:48.189	0.08858817	5.602603	8.231517	0.15004805	-0.32457837	-0.09374093	0.5133986	5.4702735	8.122984	Walking_Read
14:28:48.210	0.08858817	5.602603	8.231517	0.15004805	-0.32457837	-0.09374093	0.5133986	5.4702735	8.122984	Walking_Read
14:28:48.231	0.08858817	5.602603	8.231517	0.15004805	-0.32457837	-0.09374093	0.5133986	5.4702735	8.122984	Walking_Read
14:28:48.253	0.08858817	5.602603	8.231517	0.15004805	-0.32457837	-0.09374093	0.5133986	5.4702735	8.122984	Walking_Read
14:28:48.274	0.08858817	5.602603	8.231517	0.15004805	-0.32457837	-0.09374093	0.5133986	5.4702735	8.122984	Walking_Read
14:28:48.296	0.08858817	5.602603	8.231517	0.15004805	-0.32457837	-0.09374093	0.5133986	5.4702735	8.122984	Walking_Read
14:28:48.317	0.08858817	5.602603	8.231517	0.10850921	0.23558506	-0.27638966	0.7137898	5.500949	8.087051	Walking_Read
14:28:48.339	0.08858817	5.602603	8.231517	0.10850921	0.23558506	-0.27638966	0.7137898	5.500949	8.087051	Walking_Read
14:28:48.360	0.08858817	5.602603	8.231517	0.10850921	0.23558506	-0.27638966	0.7137898	5.500949	8.087051	Walking_Read
14:28:48.381	1.3048798	6.124555	8.444607	0.10850921	0.23558506	-0.27638966	0.7137898	5.500949	8.087051	Walking_Read
14:28:48.403	1.3048798	6.124555	8.444607	0.10850921	0.23558506	-0.27638966	0.7137898	5.500949	8.087051	Walking_Read
14:28:48.436	1.3048798	6.124555	8.444607	0.10850921	0.23558506	-0.27638966	0.7137898	5.500949	8.087051	Walking_Read
14:28:48.470	1.3048798	6.124555	8.444607	0.10850921	0.23558506	-0.27638966	0.7137898	5.500949	8.087051	Walking_Read
14:28:48.503	1.3048798	6.124555	8.444607	-0.31665298	0.14395528	-0.6532935	0.73089814	5.407259	8.148477	Walking_Read
14:28:48.539	1.3048798	6.124555	8.444607	-0.31665298	0.14395528	-0.6532935	0.73089814	5.407259	8.148477	Walking_Read
14:28:48.573	1.3048798	6.124555	8.444607	-0.31665298	0.14395528	-0.6532935	0.73089814	5.407259	8.148477	Walking_Read
14:28:48.605	1.1205206	5.00164	6.0096297	-0.31665298	0.14395528	-0.6532935	0.73089814	5.407259	8.148477	Walking_Read
14:28:48.640	1.1205206	5.00164	6.0096297	-0.31665298	0.14395528	-0.6532935	0.73089814	5.407259	8.148477	Walking_Read
14:28:48.674	1.1205206	5.00164	6.0096297	-0.10895881	-0.072901875	0.0021649066	0.44267	5.2277822	8.285211	Walking_Read
14:28:48.697	1.1205206	5.00164	6.0096297	-0.10895881	-0.072901875	0.0021649066	0.44267	5.2277822	8.285211	Walking_Read
14:28:48.720	1.1205206	5.00164	6.0096297	-0.10895881	-0.072901875	0.0021649066	0.44267	5.2277822	8.285211	Walking_Read
14:28:48.742	1.1205206	5.00164	6.0096297	-0.10895881	-0.072901875	0.0021649066	0.44267	5.2277822	8.285211	Walking_Read
14:28:48.763	1.1205206	5.00164	6.0096297	-0.10895881	-0.072901875	0.0021649066	0.44267	5.2277822	8.285211	Walking_Read
14:28:48.784	-0.14605077	5.36557	6.526793	-0.10895881	-0.072901875	0.0021649066	0.44267	5.2277822	8.285211	Walking_Read
14:28:48.804	-0.14605077	5.36557	6.526793	-0.10895881	-0.072901875	0.0021649066	0.44267	5.2277822	8.285211	Walking_Read
14:28:48.825	-0.14605077	5.36557	6.526793	-0.10895881	-0.072901875	0.0021649066	0.44267	5.2277822	8.285211	Walking_Read
14:28:48.846	-0.14605077	5.36557	6.526793	-0.10895881	-0.072901875	0.0021649066	0.44267	5.2277822	8.285211	Walking_Read
14:28:48.867	-0.14605077	5.36557	6.526793	0.4921326	0.43533802	0.3943404	0.22209655	5.6178246	8.034989	Walking_Read
14:28:48.889	-0.14605077	5.36557	6.526793	0.4921326	0.43533802	0.3943404	0.22209655	5.6178246	8.034989	Walking_Read
14:28:48.911	-0.14605077	5.36557	6.526793	0.4921326	0.43533802	0.3943404	0.22209655	5.6178246	8.034989	Walking_Read
14:28:48.933	-0.14605077	5.36557	6.526793	0.4921326	0.43533802	0.3943404	0.22209655	5.6178246	8.034989	Walking_Read
14:28:48.956	-0.14605077	5.36557	6.526793	0.4921326	0.43533802	0.3943404	0.22209655	5.6178246	8.034989	Walking_Read
14:28:48.978	-0.14605077	5.36557	6.526793	0.4921326	0.43533802	0.3943404	0.22209655	5.6178246	8.034989	Walking_Read
14:28:49.000	0.4860378	5.97611	8.581081	0.4921326	0.43533802	0.3943404	0.22209655	5.6178246	8.034989	Walking_Read
14:28:49.023	0.4860378	5.97611	8.581081	0.4921326	0.43533802	0.3943404	0.22209655	5.6178246	8.034989	Walking_Read
14:28:49.044	0.4860378	5.97611	8.581081	0.3125382	0.39685348	0.76513565	0.2785371	5.7097473	7.968157	Walking_Read
14:28:49.065	0.4860378	5.97611	8.581081	0.3125382	0.39685348	0.76513565	0.2785371	5.7097473	7.968157	Walking_Read
14:28:49.087	0.4860378	5.97611	8.581081	0.3125382	0.39685348	0.76513565	0.2785371	5.7097473	7.968157	Walking_Read
14:28:49.108	0.4860378	5.97611	8.581081	0.3125382	0.39685348	0.76513565	0.2785371	5.7097473	7.968157	Walking_Read
14:28:49.129	0.4860378	5.97611	8.581081	0.3125382	0.39685348	0.76513565	0.2785371	5.7097473	7.968157	Walking_Read
14:28:49.150	0.4860378	5.97611	8.581081	0.3125382	0.39685348	0.76513565	0.2785371	5.7097473	7.968157	Walking_Read
14:28:49.173	0.4860378	5.97611	8.581081	0.3125382	0.39685348	0.76513565	0.2785371	5.7097473	7.968157	Walking_Read
14:28:49.195	-0.49800915	4.288146	7.4797144	0.3125382	0.39685348	0.76513565	0.2785371	5.7097473	7.968157	Walking_Read
14:28:49.217	-0.49800915	4.288146	7.4797144	-0.049704883	0.23375247	0.11334238	0.5027628	5.47414	8.121045	Walking_Read
14:28:49.238	-0.49800915	4.288146	7.4797144	-0.049704883	0.23375247	0.11334238	0.5027628	5.47414	8.121045	Walking_Read
14:28:49.259	-0.49800915	4.288146	7.4797144	-0.049704883	0.23375247	0.11334238	0.5027628	5.47414	8.121045	Walking_Read
14:28:49.280	-0.49800915	4.288146	7.4797144	-0.049704883	0.23375247	0.11334238	0.5027628	5.47414	8.121045	Walking_Read
14:28:49.301	-0.49800915	4.288146	7.4797144	-0.049704883	0.23375247	0.11334238	0.5027628	5.47414	8.121045	Walking_Read
14:28:49.322	-0.49800915	4.288146	7.4797144	-0.049704883	0.23375247	0.11334238	0.5027628	5.47414	8.121045	Walking_Read
14:28:49.343	-0.49800915	4.288146	7.4797144	-0.049704883	0.23375247	0.11334238	0.5027628	5.47414	8.121045	Walking_Read
14:28:49.364	-0.49800915	4.288146	7.4797144	-0.049704883	0.23375247	0.11334238	0.5027628	5.47414	8.121045	Walking_Read
14:28:49.384	0.37590113	4.9010806	8.91149	-0.049704883	0.23375247	0.11334238	0.5027628	5.47414	8.121045	Walking_Read
14:28:49.405	0.37590113	4.9010806	8.91149	0.03825971	-0.11993851	-0.1700991	0.49132448	5.4470134	8.139962	Walking_Read
14:28:49.426	0.37590113	4.9010806	8.91149	0.03825971	-0.11993851	-0.1700991	0.49132448	5.4470134	8.139962	Walking_Read
14:28:49.447	0.37590113	4.9010806	8.91149	0.03825971	-0.11993851	-0.1700991	0.49132448	5.4470134	8.139962	Walking_Read
14:28:49.469	0.37590113	4.9010806	8.91149	0.03825971	-0.11993851	-0.1700991	0.49132448	5.4470134	8.139962	Walking_Read
14:28:49.490	0.37590113	4.9010806	8.91149	0.03825971	-0.11993851	-0.1700991	0.49132448	5.4470134	8.139962	Walking_Read
14:28:49.511	0.37590113	4.9010806	8.91149	0.03825971	-0.11993851	-0.1700991	0.49132448	5.4470134	8.139962	Walking_Read
14:28:49.532	0.37590113	4.9010806	8.91149	0.03825971	-0.11993851	-0.1700991	0.49132448	5.4470134	8.139962	Walking_Read
14:28:49.553	0.37590113	4.9010806	8.91149	0.03825971	-0.11993851	-0.1700991	0.49132448	5.4470134	8.139962	Walking_Read
14:28:49.574	0.37590113	4.9010806	8.91149	0.12316998	-0.26532444	-0.1542166	0.41002005	5.7580023	7.9276495	Walking_Read
14:28:49.595	0.028731298	6.0479383	8.291373	0.12316998	-0.26532444	-0.1542166	0.41002005	5.7580023	7.9276495	Walking_Read
14:28:49.616	0.028731298	6.0479383	8.291373	0.12316998	-0.26532444	-0.1542166	0.41002005	5.7580023	7.9276495	Walking_Read
14:28:49.637	0.028731298	6.0479383	8.291373	0.12316998	-0.26532444	-0.1542166	0.41002005	5.7580023	7.9276495	Walking_Read
14:28:49.675	0.028731298	6.0479383	8.291373	0.12316998	-0.26532444	-0.1542166	0.41002005	5.7580023	7.9276495	Walking_Read
14:28:49.708	0.028731298	6.0479383	8.291373	0.12316998	-0.26532444	-0.1542166	0.41002005	5.7580023	7.9276495	Walking_Read
14:28:49.741	0.028731298	6.0479383	8.291373	0.12316998	-0.26532444	-0.1542166	0.41002005	5.7580023	7.9276495	Walking_Read
14:28:49.777	0.028731298	6.0479383	8.291373	-0.03321152	0.20992872	-0.30998725	0.46335182	5.7102904	7.95916	Walking_Read
14:28:49.811	0.8571504	6.1101894	8.001666	-0.03321152	0.20992872	-0.30998725	0.46335182	5.7102904	7.95916	Walking_Read
14:28:49.843	0.8571504	6.1101894	8.001666	-0.03321152	0.20992872	-0.30998725	0.46335182	5.7102904	7.95916	Walking_Read
14:28:49.876	0.8571504	6.1101894	8.001666	-0.03321152	0.20992872	-0.30998725	0.46335182	5.7102904	7.95916	Walking_Read
14:28:49.911	0.8571504	6.1101894	8.001666	-0.03321152	0.20992872	-0.30998725	0.46335182	5.7102904	7.95916	Walking_Read
14:28:49.934	0.8571504	6.1101894	8.001666	-0.43638256	0.21970257	-0.40161702	0.5527283	5.377437	8.182176	Walking_Read
14:28:49.957	0.8571504	6.1101894	8.001666	-0.43638256	0.21970257	-0.40161702	0.5527283	5.377437	8.182176	Walking_Read
14:28:49.980	0.8571504	6.1101894	8.001666	-0.43638256	0.21970257	-0.40161702	0.5527283	5.377437	8.182176	Walking_Read
14:28:50.003	0.43096948	4.9178405	5.897099	-0.43638256	0.21970257	-0.40161702	0.5527283	5.377437	8.182176	Walking_Read
14:28:50.025	0.43096948	4.9178405	5.897099	-0.43638256	0.21970257	-0.40161702	0.5527283	5.377437	8.182176	Walking_Read
14:28:50.045	0.43096948	4.9178405	5.897099	-0.43638256	0.21970257	-0.40161702	0.5527283	5.377437	8.182176	Walking_Read
14:28:50.065	0.43096948	4.9178405	5.897099	-0.43638256	0.21970257	-0.40161702	0.5527283	5.377437	8.182176	Walking_Read
14:28:50.086	0.43096948	4.9178405	5.897099	-0.43638256	0.21970257	-0.40161702	0.5527283	5.377437	8.182176	Walking_Read
14:28:50.107	0.43096948	4.9178405	5.897099	-0.43638256	0.21970257	-0.40161702	0.5527283	5.377437	8.182176	Walking_Read
14:28:50.129	0.43096948	4.9178405	5.897099	-0.006944316	-0.03441737	-0.13955583	0.4647405	5.231714	8.281519	Walking_Read
14:28:50.150	0.43096948	4.9178405	5.897099	-0.006944316	-0.03441737	-0.13955583	0.4647405	5.231714	8.281519	Walking_Read
14:28:50.172	0.43096948	4.9178405	5.897099	-0.006944316	-0.03441737	-0.13955583	0.4647405	5.231714	8.281519	Walking_Read
14:28:50.196	0.12450229	5.260222	6.63693	-0.006944316	-0.03441737	-0.13955583	0.4647405	5.231714	8.281519	Walking_Read
14:28:50.218	0.12450229	5.260222	6.63693	-0.006944316	-0.03441737	-0.13955583	0.4647405	5.231714	8.281519	Walking_Read
14:28:50.240	0.12450229	5.260222	6.63693	-0.006944316	-0.03441737	-0.13955583	0.4647405	5.231714	8.281519	Walking_Read
14:28:50.261	0.12450229	5.260222	6.63693	-0.006944316	-0.03441737	-0.13955583	0.4647405	5.231714	8.281519	Walking_Read
14:28:50.283	0.12450229	5.260222	6.63693	-0.006944316	-0.03441737	-0.13955583	0.4647405	5.231714	8.281519	Walking_Read
14:28:50.303	0.12450229	5.260222	6.63693	0.15554583	0.41640118	0.30698666	0.14816155	5.4765944	8.133592	Walking_Read
14:28:50.325	0.12450229	5.260222	6.63693	0.15554583	0.41640118	0.30698666	0.14816155	5.4765944	8.133592	Walking_Read
14:28:50.346	0.12450229	5.260222	6.63693	0.15554583	0.41640118	0.30698666	0.14816155	5.4765944	8.133592	Walking_Read
14:28:50.367	0.12450229	5.260222	6.63693	0.15554583	0.41640118	0.30698666	0.14816155	5.4765944	8.133592	Walking_Read
14:28:50.387	0.031125572	5.9282246	8.406299	0.15554583	0.41640118	0.30698666	0.14816155	5.4765944	8.133592	Walking_Read
14:28:50.409	0.031125572	5.9282246	8.406299	0.15554583	0.41640118	0.30698666	0.14816155	5.4765944	8.133592	Walking_Read
14:28:50.431	0.031125572	5.9282246	8.406299	0.15554583	0.41640118	0.30698666	0.14816155	5.4765944	8.133592	Walking_Read
14:28:50.452	0.031125572	5.9282246	8.406299	0.15554583	0.41640118	0.30698666	0.14816155	5.4765944	8.133592	Walking_Read
14:28:50.473	0.031125572	5.9282246	8.406299	0.5403909	0.27956736	0.68511224	0.09895386	5.5974555	8.051646	Walking_Read
14:28:50.495	0.031125572	5.9282246	8.406299	0.5403909	0.27956736	0.68511224	0.09895386	5.5974555	8.051646	Walking_Read
14:28:50.517	0.031125572	5.9282246	8.406299	0.5403909	0.27956736	0.68511224	0.09895386	5.5974555	8.051646	Walking_Read
14:28:50.538	0.031125572	5.9282246	8.406299	0.5403909	0.27956736	0.68511224	0.09895386	5.5974555	8.051646	Walking_Read
14:28:50.559	0.031125572	5.9282246	8.406299	0.5403909	0.27956736	0.68511224	0.09895386	5.5974555	8.051646	Walking_Read
14:28:50.580	0.031125572	5.9282246	8.406299	0.5403909	0.27956736	0.68511224	0.09895386	5.5974555	8.051646	Walking_Read
14:28:50.601	-0.6057515	4.5012364	9.289786	0.5403909	0.27956736	0.68511224	0.09895386	5.5974555	8.051646	Walking_Read
14:28:50.622	-0.6057515	4.5012364	9.289786	0.5403909	0.27956736	0.68511224	0.09895386	5.5974555	8.051646	Walking_Read
14:28:50.643	-0.6057515	4.5012364	9.289786	0.5403909	0.27956736	0.68511224	0.09895386	5.5974555	8.051646	Walking_Read
14:28:50.665	-0.6057515	4.5012364	9.289786	-0.08880026	0.2294764	0.3259235	0.38590625	5.35956	8.203448	Walking_Read
14:28:50.686	-0.6057515	4.5012364	9.289786	-0.08880026	0.2294764	0.3259235	0.38590625	5.35956	8.203448	Walking_Read
14:28:50.707	-0.6057515	4.5012364	9.289786	-0.08880026	0.2294764	0.3259235	0.38590625	5.35956	8.203448	Walking_Read
14:28:50.729	-0.6057515	4.5012364	9.289786	-0.08880026	0.2294764	0.3259235	0.38590625	5.35956	8.203448	Walking_Read
14:28:50.750	-0.6057515	4.5012364	9.289786	-0.08880026	0.2294764	0.3259235	0.38590625	5.35956	8.203448	Walking_Read
14:28:50.770	-0.6057515	4.5012364	9.289786	-0.08880026	0.2294764	0.3259235	0.38590625	5.35956	8.203448	Walking_Read
14:28:50.792	0.89545876	4.6305275	9.4142885	-0.08880026	0.2294764	0.3259235	0.38590625	5.35956	8.203448	Walking_Read
14:28:50.813	0.89545876	4.6305275	9.4142885	-0.08880026	0.2294764	0.3259235	0.38590625	5.35956	8.203448	Walking_Read
14:28:50.833	0.89545876	4.6305275	9.4142885	0.060250863	-0.13459927	-0.14749709	0.4086018	5.2782483	8.254907	Walking_Read
14:28:50.855	0.89545876	4.6305275	9.4142885	0.060250863	-0.13459927	-0.14749709	0.4086018	5.2782483	8.254907	Walking_Read
14:28:50.876	0.89545876	4.6305275	9.4142885	0.060250863	-0.13459927	-0.14749709	0.4086018	5.2782483	8.254907	Walking_Read
14:28:50.898	0.89545876	4.6305275	9.4142885	0.060250863	-0.13459927	-0.14749709	0.4086018	5.2782483	8.254907	Walking_Read
14:28:50.919	0.89545876	4.6305275	9.4142885	0.060250863	-0.13459927	-0.14749709	0.4086018	5.2782483	8.254907	Walking_Read
14:28:50.940	0.89545876	4.6305275	9.4142885	0.060250863	-0.13459927	-0.14749709	0.4086018	5.2782483	8.254907	Walking_Read
14:28:50.963	0.89545876	4.6305275	9.4142885	0.060250863	-0.13459927	-0.14749709	0.4086018	5.2782483	8.254907	Walking_Read
14:28:50.997	0.22027329	5.688797	8.035186	0.060250863	-0.13459927	-0.14749709	0.4086018	5.2782483	8.254907	Walking_Read
14:28:51.030	0.22027329	5.688797	8.035186	-0.04665056	-0.50050753	-0.45537317	0.36890608	5.531462	8.089324	Walking_Read
14:28:51.066	0.22027329	5.688797	8.035186	-0.04665056	-0.50050753	-0.45537317	0.36890608	5.531462	8.089324	Walking_Read
14:28:51.099	0.22027329	5.688797	8.035186	-0.04665056	-0.50050753	-0.45537317	0.36890608	5.531462	8.089324	Walking_Read
14:28:51.134	0.22027329	5.688797	8.035186	-0.04665056	-0.50050753	-0.45537317	0.36890608	5.531462	8.089324	Walking_Read
14:28:51.166	0.22027329	5.688797	8.035186	-0.04665056	-0.50050753	-0.45537317	0.36890608	5.531462	8.089324	Walking_Read
14:28:51.200	0.95531565	5.7989335	8.243488	0.23251486	0.20137662	-0.22568783	0.25082654	5.2972565	8.24903	Walking_Read
14:28:51.223	0.95531565	5.7989335	8.243488	0.23251486	0.20137662	-0.22568783	0.25082654	5.2972565	8.24903	Walking_Read
14:28:51.245	0.95531565	5.7989335	8.243488	0.23251486	0.20137662	-0.22568783	0.25082654	5.2972565	8.24903	Walking_Read
14:28:51.266	0.95531565	5.7989335	8.243488	0.23251486	0.20137662	-0.22568783	0.25082654	5.2972565	8.24903	Walking_Read
14:28:51.288	0.95531565	5.7989335	8.243488	0.23251486	0.20137662	-0.22568783	0.25082654	5.2972565	8.24903	Walking_Read
14:28:51.311	0.95531565	5.7989335	8.243488	0.23251486	0.20137662	-0.22568783	0.25082654	5.2972565	8.24903	Walking_Read
14:28:51.334	0.95531565	5.7989335	8.243488	0.23251486	0.20137662	-0.22568783	0.25082654	5.2972565	8.24903	Walking_Read
14:28:51.357	0.95531565	5.7989335	8.243488	0.23251486	0.20137662	-0.22568783	0.25082654	5.2972565	8.24903	Walking_Read
14:28:51.380	0.95531565	5.7989335	8.243488	-0.17859744	0.15128566	-0.2525659	0.13346316	5.163898	8.335867	Walking_Read
14:28:51.404	0.23942748	4.5898247	7.185219	-0.17859744	0.15128566	-0.2525659	0.13346316	5.163898	8.335867	Walking_Read
14:28:51.426	0.23942748	4.5898247	7.185219	-0.17859744	0.15128566	-0.2525659	0.13346316	5.163898	8.335867	Walking_Read
14:28:51.449	0.23942748	4.5898247	7.185219	-0.17859744	0.15128566	-0.2525659	0.13346316	5.163898	8.335867	Walking_Read
14:28:51.472	0.23942748	4.5898247	7.185219	-0.17859744	0.15128566	-0.2525659	0.13346316	5.163898	8.335867	Walking_Read
14:28:51.495	0.23942748	4.5898247	7.185219	-0.17859744	0.15128566	-0.2525659	0.13346316	5.163898	8.335867	Walking_Read
14:28:51.518	0.23942748	4.5898247	7.185219	-0.17859744	0.15128566	-0.2525659	0.13346316	5.163898	8.335867	Walking_Read
14:28:51.541	0.23942748	4.5898247	7.185219	-0.17859744	0.15128566	-0.2525659	0.13346316	5.163898	8.335867	Walking_Read
14:28:51.563	0.23942748	4.5898247	7.185219	0.06574865	0.106081635	0.26483697	0.1655949	5.0863857	8.382818	Walking_Read
14:28:51.584	-0.40463245	5.183605	6.4405994	0.06574865	0.106081635	0.26483697	0.1655949	5.0863857	8.382818	Walking_Read
14:28:51.609	-0.40463245	5.183605	6.4405994	0.06574865	0.106081635	0.26483697	0.1655949	5.0863857	8.382818	Walking_Read
14:28:51.631	-0.40463245	5.183605	6.4405994	0.06574865	0.106081635	0.26483697	0.1655949	5.0863857	8.382818	Walking_Read
14:28:51.654	-0.40463245	5.183605	6.4405994	0.06574865	0.106081635	0.26483697	0.1655949	5.0863857	8.382818	Walking_Read
14:28:51.677	-0.40463245	5.183605	6.4405994	0.06574865	0.106081635	0.26483697	0.1655949	5.0863857	8.382818	Walking_Read
14:28:51.699	-0.40463245	5.183605	6.4405994	0.06574865	0.106081635	0.26483697	0.1655949	5.0863857	8.382818	Walking_Read
14:28:51.721	-0.40463245	5.183605	6.4405994	0.06574865	0.106081635	0.26483697	0.1655949	5.0863857	8.382818	Walking_Read
14:28:51.742	-0.40463245	5.183605	6.4405994	0.46525452	0.35714725	0.34058425	-0.08375044	5.5463166	8.087131	Walking_Read
14:28:51.763	-0.40463245	5.183605	6.4405994	0.46525452	0.35714725	0.34058425	-0.08375044	5.5463166	8.087131	Walking_Read
14:28:51.783	0.51716334	5.727105	9.289786	0.46525452	0.35714725	0.34058425	-0.08375044	5.5463166	8.087131	Walking_Read
14:28:51.803	0.51716334	5.727105	9.289786	0.46525452	0.35714725	0.34058425	-0.08375044	5.5463166	8.087131	Walking_Read
14:28:51.825	0.51716334	5.727105	9.289786	0.46525452	0.35714725	0.34058425	-0.08375044	5.5463166	8.087131	Walking_Read
14:28:51.846	0.51716334	5.727105	9.289786	0.46525452	0.35714725	0.34058425	-0.08375044	5.5463166	8.087131	Walking_Read
14:28:51.869	0.51716334	5.727105	9.289786	0.46525452	0.35714725	0.34058425	-0.08375044	5.5463166	8.087131	Walking_Read
14:28:51.890	0.51716334	5.727105	9.289786	0.46525452	0.35714725	0.34058425	-0.08375044	5.5463166	8.087131	Walking_Read
14:28:51.911	0.51716334	5.727105	9.289786	0.31498167	0.10241644	0.58126515	0.038663346	5.6617055	8.007119	Walking_Read
14:28:51.932	0.51716334	5.727105	9.289786	0.31498167	0.10241644	0.58126515	0.038663346	5.6617055	8.007119	Walking_Read
14:28:51.953	0.51716334	5.727105	9.289786	0.31498167	0.10241644	0.58126515	0.038663346	5.6617055	8.007119	Walking_Read
14:28:51.974	0.51716334	5.727105	9.289786	0.31498167	0.10241644	0.58126515	0.038663346	5.6617055	8.007119	Walking_Read
14:28:51.995	0.65842557	5.5331693	8.686429	0.31498167	0.10241644	0.58126515	0.038663346	5.6617055	8.007119	Walking_Read
14:28:52.016	0.65842557	5.5331693	8.686429	0.31498167	0.10241644	0.58126515	0.038663346	5.6617055	8.007119	Walking_Read
14:28:52.037	0.65842557	5.5331693	8.686429	0.31498167	0.10241644	0.58126515	0.038663346	5.6617055	8.007119	Walking_Read
14:28:52.059	0.65842557	5.5331693	8.686429	0.31498167	0.10241644	0.58126515	0.038663346	5.6617055	8.007119	Walking_Read
14:28:52.080	0.65842557	5.5331693	8.686429	0.31498167	0.10241644	0.58126515	0.038663346	5.6617055	8.007119	Walking_Read
14:28:52.101	0.65842557	5.5331693	8.686429	-0.032600656	0.10424904	0.15488121	0.30335817	5.548566	8.080328	Walking_Read
14:28:52.123	0.65842557	5.5331693	8.686429	-0.032600656	0.10424904	0.15488121	0.30335817	5.548566	8.080328	Walking_Read
14:28:52.145	0.65842557	5.5331693	8.686429	-0.032600656	0.10424904	0.15488121	0.30335817	5.548566	8.080328	Walking_Read
14:28:52.167	0.65842557	5.5331693	8.686429	-0.032600656	0.10424904	0.15488121	0.30335817	5.548566	8.080328	Walking_Read
14:28:52.188	0.38547826	4.747847	8.197997	-0.032600656	0.10424904	0.15488121	0.30335817	5.548566	8.080328	Walking_Read
14:28:52.210	0.38547826	4.747847	8.197997	-0.032600656	0.10424904	0.15488121	0.30335817	5.548566	8.080328	Walking_Read
14:28:52.232	0.38547826	4.747847	8.197997	-0.032600656	0.10424904	0.15488121	0.30335817	5.548566	8.080328	Walking_Read
14:28:52.253	0.38547826	4.747847	8.197997	-0.032600656	0.10424904	0.15488121	0.30335817	5.548566	8.080328	Walking_Read
14:28:52.275	0.38547826	4.747847	8.197997	0.14271766	-0.058241114	-0.04059566	0.3070093	5.3936677	8.184403	Walking_Read
14:28:52.296	0.38547826	4.747847	8.197997	0.14271766	-0.058241114	-0.04059566	0.3070093	5.3936677	8.184403	Walking_Read
14:28:52.319	0.38547826	4.747847	8.197997	0.14271766	-0.058241114	-0.04059566	0.3070093	5.3936677	8.184403	Walking_Read
14:28:52.340	0.38547826	4.747847	8.197997	0.14271766	-0.058241114	-0.04059566	0.3070093	5.3936677	8.184403	Walking_Read
14:28:52.361	0.38547826	4.747847	8.197997	0.14271766	-0.058241114	-0.04059566	0.3070093	5.3936677	8.184403	Walking_Read
14:28:52.382	0.1340794	5.296136	8.516436	0.14271766	-0.058241114	-0.04059566	0.3070093	5.3936677	8.184403	Walking_Read
14:28:52.404	0.1340794	5.296136	8.516436	0.14271766	-0.058241114	-0.04059566	0.3070093	5.3936677	8.184403	Walking_Read
14:28:52.425	0.1340794	5.296136	8.516436	0.14271766	-0.058241114	-0.04059566	0.3070093	5.3936677	8.184403	Walking_Read
14:28:52.447	0.1340794	5.296136	8.516436	0.14271766	-0.058241114	-0.04059566	0.3070093	5.3936677	8.184403	Walking_Read
14:28:52.469	0.1340794	5.296136	8.516436	0.31375995	-0.22073126	-0.18414898	0.36210868	5.67145	7.9921136	Walking_Read
14:28:52.490	0.1340794	5.296136	8.516436	0.31375995	-0.22073126	-0.18414898	0.36210868	5.67145	7.9921136	Walking_Read
14:28:52.510	0.1340794	5.296136	8.516436	0.31375995	-0.22073126	-0.18414898	0.36210868	5.67145	7.9921136	Walking_Read
14:28:52.532	0.1340794	5.296136	8.516436	0.31375995	-0.22073126	-0.18414898	0.36210868	5.67145	7.9921136	Walking_Read
14:28:52.553	0.1340794	5.296136	8.516436	0.31375995	-0.22073126	-0.18414898	0.36210868	5.67145	7.9921136	Walking_Read
14:28:52.575	0.1340794	5.296136	8.516436	0.31375995	-0.22073126	-0.18414898	0.36210868	5.67145	7.9921136	Walking_Read
14:28:52.596	-0.009577099	5.7893567	8.250671	0.31375995	-0.22073126	-0.18414898	0.36210868	5.67145	7.9921136	Walking_Read
14:28:52.618	-0.009577099	5.7893567	8.250671	0.31375995	-0.22073126	-0.18414898	0.36210868	5.67145	7.9921136	Walking_Read
14:28:52.640	-0.009577099	5.7893567	8.250671	-0.021605082	-0.15842302	-0.18598159	0.43899882	5.443053	8.145598	Walking_Read
14:28:52.662	-0.009577099	5.7893567	8.250671	-0.021605082	-0.15842302	-0.18598159	0.43899882	5.443053	8.145598	Walking_Read
14:28:52.683	-0.009577099	5.7893567	8.250671	-0.021605082	-0.15842302	-0.18598159	0.43899882	5.443053	8.145598	Walking_Read
14:28:52.704	-0.009577099	5.7893567	8.250671	-0.021605082	-0.15842302	-0.18598159	0.43899882	5.443053	8.145598	Walking_Read
14:28:52.726	-0.009577099	5.7893567	8.250671	-0.021605082	-0.15842302	-0.18598159	0.43899882	5.443053	8.145598	Walking_Read
14:28:52.748	-0.009577099	5.7893567	8.250671	-0.021605082	-0.15842302	-0.18598159	0.43899882	5.443053	8.145598	Walking_Read
14:28:52.769	-0.009577099	5.7893567	8.250671	-0.021605082	-0.15842302	-0.18598159	0.43899882	5.443053	8.145598	Walking_Read
14:28:52.791	1.2569942	4.925023	7.2091613	-0.021605082	-0.15842302	-0.18598159	0.43899882	5.443053	8.145598	Walking_Read
14:28:52.812	1.2569942	4.925023	7.2091613	-0.16088235	0.21542652	-0.17315342	0.29983693	5.147151	8.341897	Walking_Read
14:28:52.833	1.2569942	4.925023	7.2091613	-0.16088235	0.21542652	-0.17315342	0.29983693	5.147151	8.341897	Walking_Read
14:28:52.855	1.2569942	4.925023	7.2091613	-0.16088235	0.21542652	-0.17315342	0.29983693	5.147151	8.341897	Walking_Read
14:28:52.876	1.2569942	4.925023	7.2091613	-0.16088235	0.21542652	-0.17315342	0.29983693	5.147151	8.341897	Walking_Read
14:28:52.898	1.2569942	4.925023	7.2091613	-0.16088235	0.21542652	-0.17315342	0.29983693	5.147151	8.341897	Walking_Read
14:28:52.919	1.2569942	4.925023	7.2091613	-0.16088235	0.21542652	-0.17315342	0.29983693	5.147151	8.341897	Walking_Read
14:28:52.941	1.2569942	4.925023	7.2091613	-0.16088235	0.21542652	-0.17315342	0.29983693	5.147151	8.341897	Walking_Read
14:28:52.964	1.2569942	4.925023	7.2091613	-0.16088235	0.21542652	-0.17315342	0.29983693	5.147151	8.341897	Walking_Read
14:28:52.986	-0.33519846	4.7550297	7.3216925	-0.16088235	0.21542652	-0.17315342	0.29983693	5.147151	8.341897	Walking_Read
14:28:53.008	-0.33519846	4.7550297	7.3216925	0.2141889	0.059045013	0.37112752	0.3294323	5.2366457	8.284886	Walking_Read
14:28:53.029	-0.33519846	4.7550297	7.3216925	0.2141889	0.059045013	0.37112752	0.3294323	5.2366457	8.284886	Walking_Read
14:28:53.051	-0.33519846	4.7550297	7.3216925	0.2141889	0.059045013	0.37112752	0.3294323	5.2366457	8.284886	Walking_Read
14:28:53.072	-0.33519846	4.7550297	7.3216925	0.2141889	0.059045013	0.37112752	0.3294323	5.2366457	8.284886	Walking_Read
14:28:53.093	-0.33519846	4.7550297	7.3216925	0.2141889	0.059045013	0.37112752	0.3294323	5.2366457	8.284886	Walking_Read
14:28:53.114	-0.33519846	4.7550297	7.3216925	0.2141889	0.059045013	0.37112752	0.3294323	5.2366457	8.284886	Walking_Read
14:28:53.135	-0.33519846	4.7550297	7.3216925	0.2141889	0.059045013	0.37112752	0.3294323	5.2366457	8.284886	Walking_Read
14:28:53.156	-0.33519846	4.7550297	7.3216925	0.2141889	0.059045013	0.37112752	0.3294323	5.2366457	8.284886	Walking_Read
14:28:53.178	-0.33519846	4.7550297	7.3216925	-0.08513507	-0.22134213	-0.0106632635	0.2924369	5.6229267	8.029167	Walking_Read
14:28:53.200	0.9864412	5.9186473	9.665688	-0.08513507	-0.22134213	-0.0106632635	0.2924369	5.6229267	8.029167	Walking_Read
14:28:53.223	0.9864412	5.9186473	9.665688	-0.08513507	-0.22134213	-0.0106632635	0.2924369	5.6229267	8.029167	Walking_Read
14:28:53.245	0.9864412	5.9186473	9.665688	-0.08513507	-0.22134213	-0.0106632635	0.2924369	5.6229267	8.029167	Walking_Read
14:28:53.266	0.9864412	5.9186473	9.665688	-0.08513507	-0.22134213	-0.0106632635	0.2924369	5.6229267	8.029167	Walking_Read
14:28:53.287	0.9864412	5.9186473	9.665688	-0.08513507	-0.22134213	-0.0106632635	0.2924369	5.6229267	8.029167	Walking_Read
14:28:53.308	0.9864412	5.9186473	9.665688	-0.08513507	-0.22134213	-0.0106632635	0.2924369	5.6229267	8.029167	Walking_Read
14:28:53.330	0.9864412	5.9186473	9.665688	-0.08513507	-0.22134213	-0.0106632635	0.2924369	5.6229267	8.029167	Walking_Read
14:28:53.351	0.9864412	5.9186473	9.665688	-0.11567833	-0.2237856	0.35157984	0.49820805	5.733008	7.9407043	Walking_Read
14:28:53.373	0.9864412	5.9186473	9.665688	-0.11567833	-0.2237856	0.35157984	0.49820805	5.733008	7.9407043	Walking_Read
14:28:53.395	-0.28970724	4.271386	10.360027	-0.11567833	-0.2237856	0.35157984	0.49820805	5.733008	7.9407043	Walking_Read
14:28:53.416	-0.28970724	4.271386	10.360027	-0.11567833	-0.2237856	0.35157984	0.49820805	5.733008	7.9407043	Walking_Read
14:28:53.438	-0.28970724	4.271386	10.360027	-0.11567833	-0.2237856	0.35157984	0.49820805	5.733008	7.9407043	Walking_Read
14:28:53.459	-0.28970724	4.271386	10.360027	-0.11567833	-0.2237856	0.35157984	0.49820805	5.733008	7.9407043	Walking_Read
14:28:53.480	-0.28970724	4.271386	10.360027	-0.11567833	-0.2237856	0.35157984	0.49820805	5.733008	7.9407043	Walking_Read
14:28:53.501	-0.28970724	4.271386	10.360027	-0.11567833	-0.2237856	0.35157984	0.49820805	5.733008	7.9407043	Walking_Read
14:28:53.524	-0.28970724	4.271386	10.360027	-0.11567833	-0.2237856	0.35157984	0.49820805	5.733008	7.9407043	Walking_Read
14:28:53.547	-0.28970724	4.271386	10.360027	-0.03504412	0.11646634	-0.13711236	0.40599078	5.4398975	8.149421	Walking_Read
14:28:53.568	-0.28970724	4.271386	10.360027	-0.03504412	0.11646634	-0.13711236	0.40599078	5.4398975	8.149421	Walking_Read
14:28:53.589	1.1540405	4.6688356	9.1628895	-0.03504412	0.11646634	-0.13711236	0.40599078	5.4398975	8.149421	Walking_Read
14:28:53.610	1.1540405	4.6688356	9.1628895	-0.03504412	0.11646634	-0.13711236	0.40599078	5.4398975	8.149421	Walking_Read
14:28:53.632	1.1540405	4.6688356	9.1628895	-0.03504412	0.11646634	-0.13711236	0.40599078	5.4398975	8.149421	Walking_Read
14:28:53.653	1.1540405	4.6688356	9.1628895	-0.03504412	0.11646634	-0.13711236	0.40599078	5.4398975	8.149421	Walking_Read
14:28:53.675	1.1540405	4.6688356	9.1628895	-0.03504412	0.11646634	-0.13711236	0.40599078	5.4398975	8.149421	Walking_Read
14:28:53.696	1.1540405	4.6688356	9.1628895	-0.03504412	0.11646634	-0.13711236	0.40599078	5.4398975	8.149421	Walking_Read
14:28:53.717	1.1540405	4.6688356	9.1628895	0.17265007	-0.038082562	0.0046083676	0.10440124	5.633855	8.02615	Walking_Read
14:28:53.739	1.1540405	4.6688356	9.1628895	0.17265007	-0.038082562	0.0046083676	0.10440124	5.633855	8.02615	Walking_Read
14:28:53.761	1.1540405	4.6688356	9.1628895	0.17265007	-0.038082562	0.0046083676	0.10440124	5.633855	8.02615	Walking_Read
14:28:53.782	-0.44772938	5.8013277	7.4414062	0.17265007	-0.038082562	0.0046083676	0.10440124	5.633855	8.02615	Walking_Read
14:28:53.805	-0.44772938	5.8013277	7.4414062	0.17265007	-0.038082562	0.0046083676	0.10440124	5.633855	8.02615	Walking_Read
14:28:53.829	-0.44772938	5.8013277	7.4414062	0.17265007	-0.038082562	0.0046083676	0.10440124	5.633855	8.02615	Walking_Read
14:28:53.850	-0.44772938	5.8013277	7.4414062	0.17265007	-0.038082562	0.0046083676	0.10440124	5.633855	8.02615	Walking_Read
14:28:53.872	-0.44772938	5.8013277	7.4414062	0.17265007	-0.038082562	0.0046083676	0.10440124	5.633855	8.02615	Walking_Read
14:28:53.893	-0.44772938	5.8013277	7.4414062	0.22579534	-0.23355943	-0.07297152	0.28020293	5.995992	7.7549896	Walking_Read
14:28:53.914	-0.44772938	5.8013277	7.4414062	0.22579534	-0.23355943	-0.07297152	0.28020293	5.995992	7.7549896	Walking_Read
14:28:53.935	-0.44772938	5.8013277	7.4414062	0.22579534	-0.23355943	-0.07297152	0.28020293	5.995992	7.7549896	Walking_Read
14:28:53.959	-0.44772938	5.8013277	7.4414062	0.22579534	-0.23355943	-0.07297152	0.28020293	5.995992	7.7549896	Walking_Read
14:28:53.982	0.7350424	5.949773	7.5874567	0.22579534	-0.23355943	-0.07297152	0.28020293	5.995992	7.7549896	Walking_Read
14:28:54.003	0.7350424	5.949773	7.5874567	0.22579534	-0.23355943	-0.07297152	0.28020293	5.995992	7.7549896	Walking_Read
14:28:54.025	0.7350424	5.949773	7.5874567	0.22579534	-0.23355943	-0.07297152	0.28020293	5.995992	7.7549896	Walking_Read
14:28:54.046	0.7350424	5.949773	7.5874567	0.22579534	-0.23355943	-0.07297152	0.28020293	5.995992	7.7549896	Walking_Read
14:28:54.067	0.7350424	5.949773	7.5874567	0.22579534	-0.23355943	-0.07297152	0.28020293	5.995992	7.7549896	Walking_Read
14:28:54.089	0.7350424	5.949773	7.5874567	-0.13583688	-0.3031981	-0.17926207	0.50068086	5.810067	7.8843365	Walking_Read
14:28:54.110	0.7350424	5.949773	7.5874567	-0.13583688	-0.3031981	-0.17926207	0.50068086	5.810067	7.8843365	Walking_Read
14:28:54.131	0.7350424	5.949773	7.5874567	-0.13583688	-0.3031981	-0.17926207	0.50068086	5.810067	7.8843365	Walking_Read
14:28:54.153	0.7350424	5.949773	7.5874567	-0.13583688	-0.3031981	-0.17926207	0.50068086	5.810067	7.8843365	Walking_Read
14:28:54.177	0.7350424	5.949773	7.5874567	-0.13583688	-0.3031981	-0.17926207	0.50068086	5.810067	7.8843365	Walking_Read
14:28:54.198	0.5602603	4.925023	8.523619	-0.13583688	-0.3031981	-0.17926207	0.50068086	5.810067	7.8843365	Walking_Read
14:28:54.220	0.5602603	4.925023	8.523619	-0.13583688	-0.3031981	-0.17926207	0.50068086	5.810067	7.8843365	Walking_Read
14:28:54.244	0.5602603	4.925023	8.523619	-0.13583688	-0.3031981	-0.17926207	0.50068086	5.810067	7.8843365	Walking_Read
14:28:54.265	0.5602603	4.925023	8.523619	-0.05520267	0.016284445	0.0498124	0.37694284	5.492467	8.115482	Walking_Read
14:28:54.286	0.5602603	4.925023	8.523619	-0.05520267	0.016284445	0.0498124	0.37694284	5.492467	8.115482	Walking_Read
14:28:54.307	0.5602603	4.925023	8.523619	-0.05520267	0.016284445	0.0498124	0.37694284	5.492467	8.115482	Walking_Read
14:28:54.329	0.5602603	4.925023	8.523619	-0.05520267	0.016284445	0.0498124	0.37694284	5.492467	8.115482	Walking_Read
14:28:54.350	0.5602603	4.925023	8.523619	-0.05520267	0.016284445	0.0498124	0.37694284	5.492467	8.115482	Walking_Read
14:28:54.371	0.5602603	4.925023	8.523619	-0.05520267	0.016284445	0.0498124	0.37694284	5.492467	8.115482	Walking_Read
14:28:54.394	0.27294734	5.147691	6.8667803	-0.05520267	0.016284445	0.0498124	0.37694284	5.492467	8.115482	Walking_Read
14:28:54.416	0.27294734	5.147691	6.8667803	-0.05520267	0.016284445	0.0498124	0.37694284	5.492467	8.115482	Walking_Read
14:28:54.437	0.27294734	5.147691	6.8667803	0.16409795	0.23741767	0.07119268	0.37903762	5.711353	7.9628596	Walking_Read
14:28:54.458	0.27294734	5.147691	6.8667803	0.16409795	0.23741767	0.07119268	0.37903762	5.711353	7.9628596	Walking_Read
14:28:54.480	0.27294734	5.147691	6.8667803	0.16409795	0.23741767	0.07119268	0.37903762	5.711353	7.9628596	Walking_Read
14:28:54.502	0.27294734	5.147691	6.8667803	0.16409795	0.23741767	0.07119268	0.37903762	5.711353	7.9628596	Walking_Read
14:28:54.522	0.27294734	5.147691	6.8667803	0.16409795	0.23741767	0.07119268	0.37903762	5.711353	7.9628596	Walking_Read
14:28:54.544	0.27294734	5.147691	6.8667803	0.16409795	0.23741767	0.07119268	0.37903762	5.711353	7.9628596	Walking_Read
14:28:54.565	0.27294734	5.147691	6.8667803	0.16409795	0.23741767	0.07119268	0.37903762	5.711353	7.9628596	Walking_Read
14:28:54.587	0.5889916	6.2275085	7.7837873	0.16409795	0.23741767	0.07119268	0.37903762	5.711353	7.9628596	Walking_Read
14:28:54.609	0.5889916	6.2275085	7.7837873	0.16409795	0.23741767	0.07119268	0.37903762	5.711353	7.9628596	Walking_Read
14:28:54.630	0.5889916	6.2275085	7.7837873	0.12072652	0.023614828	0.27949774	0.09810425	6.030341	7.7327695	Walking_Read
14:28:54.651	0.5889916	6.2275085	7.7837873	0.12072652	0.023614828	0.27949774	0.09810425	6.030341	7.7327695	Walking_Read
14:28:54.673	0.5889916	6.2275085	7.7837873	0.12072652	0.023614828	0.27949774	0.09810425	6.030341	7.7327695	Walking_Read
14:28:54.695	0.5889916	6.2275085	7.7837873	0.12072652	0.023614828	0.27949774	0.09810425	6.030341	7.7327695	Walking_Read
14:28:54.717	0.5889916	6.2275085	7.7837873	0.12072652	0.023614828	0.27949774	0.09810425	6.030341	7.7327695	Walking_Read
14:28:54.737	0.5889916	6.2275085	7.7837873	0.12072652	0.023614828	0.27949774	0.09810425	6.030341	7.7327695	Walking_Read
14:28:54.760	0.5889916	6.2275085	7.7837873	0.12072652	0.023614828	0.27949774	0.09810425	6.030341	7.7327695	Walking_Read
14:28:54.783	-0.68236834	6.1915946	8.0926485	0.12072652	0.023614828	0.27949774	0.09810425	6.030341	7.7327695	Walking_Read
14:28:54.805	-0.68236834	6.1915946	8.0926485	-0.18348438	-0.2256182	0.3625754	0.25346696	6.0198903	7.737376	Walking_Read
14:28:54.826	-0.68236834	6.1915946	8.0926485	-0.18348438	-0.2256182	0.3625754	0.25346696	6.0198903	7.737376	Walking_Read
14:28:54.847	-0.68236834	6.1915946	8.0926485	-0.18348438	-0.2256182	0.3625754	0.25346696	6.0198903	7.737376	Walking_Read
14:28:54.869	-0.68236834	6.1915946	8.0926485	-0.18348438	-0.2256182	0.3625754	0.25346696	6.0198903	7.737376	Walking_Read
14:28:54.890	-0.68236834	6.1915946	8.0926485	-0.18348438	-0.2256182	0.3625754	0.25346696	6.0198903	7.737376	Walking_Read
14:28:54.911	-0.68236834	6.1915946	8.0926485	-0.18348438	-0.2256182	0.3625754	0.25346696	6.0198903	7.737376	Walking_Read
14:28:54.932	-0.68236834	6.1915946	8.0926485	-0.18348438	-0.2256182	0.3625754	0.25346696	6.0198903	7.737376	Walking_Read
14:28:54.954	-0.68236834	6.1915946	8.0926485	-0.18348438	-0.2256182	0.3625754	0.25346696	6.0198903	7.737376	Walking_Read
14:28:54.975	-0.68236834	6.1915946	8.0926485	-0.2745033	0.01811704	-0.034487005	0.41039503	5.5524163	8.072954	Walking_Read
14:28:54.996	-0.083799616	4.537151	7.623371	-0.2745033	0.01811704	-0.034487005	0.41039503	5.5524163	8.072954	Walking_Read
14:28:55.018	-0.083799616	4.537151	7.623371	-0.2745033	0.01811704	-0.034487005	0.41039503	5.5524163	8.072954	Walking_Read
14:28:55.040	-0.083799616	4.537151	7.623371	-0.2745033	0.01811704	-0.034487005	0.41039503	5.5524163	8.072954	Walking_Read
14:28:55.063	-0.083799616	4.537151	7.623371	-0.2745033	0.01811704	-0.034487005	0.41039503	5.5524163	8.072954	Walking_Read
14:28:55.085	-0.083799616	4.537151	7.623371	-0.2745033	0.01811704	-0.034487005	0.41039503	5.5524163	8.072954	Walking_Read
14:28:55.107	-0.083799616	4.537151	7.623371	-0.2745033	0.01811704	-0.034487005	0.41039503	5.5524163	8.072954	Walking_Read
14:28:55.127	-0.083799616	4.537151	7.623371	-0.2745033	0.01811704	-0.034487005	0.41039503	5.5524163	8.072954	Walking_Read
14:28:55.149	-0.083799616	4.537151	7.623371	-0.2745033	0.01811704	-0.034487005	0.41039503	5.5524163	8.072954	Walking_Read
14:28:55.171	-0.083799616	4.537151	7.623371	0.16593054	-0.08267572	-0.2189683	0.3129652	5.558632	8.073042	Walking_Read
14:28:55.192	0.2083019	5.7630196	8.363202	0.16593054	-0.08267572	-0.2189683	0.3129652	5.558632	8.073042	Walking_Read
14:28:55.214	0.2083019	5.7630196	8.363202	0.16593054	-0.08267572	-0.2189683	0.3129652	5.558632	8.073042	Walking_Read
14:28:55.236	0.2083019	5.7630196	8.363202	0.16593054	-0.08267572	-0.2189683	0.3129652	5.558632	8.073042	Walking_Read
14:28:55.258	0.2083019	5.7630196	8.363202	0.16593054	-0.08267572	-0.2189683	0.3129652	5.558632	8.073042	Walking_Read
14:28:55.281	0.2083019	5.7630196	8.363202	0.16593054	-0.08267572	-0.2189683	0.3129652	5.558632	8.073042	Walking_Read
14:28:55.303	0.2083019	5.7630196	8.363202	0.16593054	-0.08267572	-0.2189683	0.3129652	5.558632	8.073042	Walking_Read
14:28:55.324	0.2083019	5.7630196	8.363202	0.16593054	-0.08267572	-0.2189683	0.3129652	5.558632	8.073042	Walking_Read
14:28:55.345	0.2083019	5.7630196	8.363202	-0.1425564	-0.4363667	-0.31365243	0.5314495	5.8173456	7.876952	Walking_Read
14:28:55.367	0.2083019	5.7630196	8.363202	-0.1425564	-0.4363667	-0.31365243	0.5314495	5.8173456	7.876952	Walking_Read
14:28:55.388	0.5985687	5.9976583	7.695199	-0.1425564	-0.4363667	-0.31365243	0.5314495	5.8173456	7.876952	Walking_Read
14:28:55.409	0.5985687	5.9976583	7.695199	-0.1425564	-0.4363667	-0.31365243	0.5314495	5.8173456	7.876952	Walking_Read
14:28:55.431	0.5985687	5.9976583	7.695199	-0.1425564	-0.4363667	-0.31365243	0.5314495	5.8173456	7.876952	Walking_Read
14:28:55.452	0.5985687	5.9976583	7.695199	-0.1425564	-0.4363667	-0.31365243	0.5314495	5.8173456	7.876952	Walking_Read
14:28:55.473	0.5985687	5.9976583	7.695199	-0.1425564	-0.4363667	-0.31365243	0.5314495	5.8173456	7.876952	Walking_Read
14:28:55.495	0.5985687	5.9976583	7.695199	-0.1425564	-0.4363667	-0.31365243	0.5314495	5.8173456	7.876952	Walking_Read
14:28:55.516	0.5985687	5.9976583	7.695199	-0.33497894	-0.40215823	-0.35824558	0.6889697	5.636367	7.9954376	Walking_Read
14:28:55.537	0.5985687	5.9976583	7.695199	-0.33497894	-0.40215823	-0.35824558	0.6889697	5.636367	7.9954376	Walking_Read
14:28:55.557	0.5985687	5.9976583	7.695199	-0.33497894	-0.40215823	-0.35824558	0.6889697	5.636367	7.9954376	Walking_Read
14:28:55.578	0.5985687	5.9976583	7.695199	-0.33497894	-0.40215823	-0.35824558	0.6889697	5.636367	7.9954376	Walking_Read
14:28:55.599	1.2593886	5.00164	7.982512	-0.33497894	-0.40215823	-0.35824558	0.6889697	5.636367	7.9954376	Walking_Read
14:28:55.621	1.2593886	5.00164	7.982512	-0.33497894	-0.40215823	-0.35824558	0.6889697	5.636367	7.9954376	Walking_Read
14:28:55.642	1.2593886	5.00164	7.982512	-0.33497894	-0.40215823	-0.35824558	0.6889697	5.636367	7.9954376	Walking_Read
14:28:55.667	1.2593886	5.00164	7.982512	-0.33497894	-0.40215823	-0.35824558	0.6889697	5.636367	7.9954376	Walking_Read
14:28:55.688	1.2593886	5.00164	7.982512	-0.33497894	-0.40215823	-0.35824558	0.6889697	5.636367	7.9954376	Walking_Read
14:28:55.710	1.2593886	5.00164	7.982512	-0.18165179	-0.07412361	-0.061975945	0.47520387	5.2846084	8.247269	Walking_Read
14:28:55.733	1.2593886	5.00164	7.982512	-0.18165179	-0.07412361	-0.061975945	0.47520387	5.2846084	8.247269	Walking_Read
14:28:55.754	1.2593886	5.00164	7.982512	-0.18165179	-0.07412361	-0.061975945	0.47520387	5.2846084	8.247269	Walking_Read
14:28:55.776	1.2593886	5.00164	7.982512	-0.18165179	-0.07412361	-0.061975945	0.47520387	5.2846084	8.247269	Walking_Read
14:28:55.797	0.5411061	4.9154463	7.5826683	-0.18165179	-0.07412361	-0.061975945	0.47520387	5.2846084	8.247269	Walking_Read
14:28:55.820	0.5411061	4.9154463	7.5826683	-0.18165179	-0.07412361	-0.061975945	0.47520387	5.2846084	8.247269	Walking_Read
14:28:55.842	0.5411061	4.9154463	7.5826683	-0.18165179	-0.07412361	-0.061975945	0.47520387	5.2846084	8.247269	Walking_Read
14:28:55.863	0.5411061	4.9154463	7.5826683	-0.18165179	-0.07412361	-0.061975945	0.47520387	5.2846084	8.247269	Walking_Read
14:28:55.884	0.5411061	4.9154463	7.5826683	0.35407707	0.2581871	0.1817593	0.4222969	5.3865194	8.183971	Walking_Read
14:28:55.906	0.5411061	4.9154463	7.5826683	0.35407707	0.2581871	0.1817593	0.4222969	5.3865194	8.183971	Walking_Read
14:28:55.927	0.5411061	4.9154463	7.5826683	0.35407707	0.2581871	0.1817593	0.4222969	5.3865194	8.183971	Walking_Read
14:28:55.947	0.5411061	4.9154463	7.5826683	0.35407707	0.2581871	0.1817593	0.4222969	5.3865194	8.183971	Walking_Read
14:28:55.969	0.5411061	4.9154463	7.5826683	0.35407707	0.2581871	0.1817593	0.4222969	5.3865194	8.183971	Walking_Read
14:28:55.991	0.13886794	5.6672482	9.205987	0.35407707	0.2581871	0.1817593	0.4222969	5.3865194	8.183971	Walking_Read
14:28:56.012	0.13886794	5.6672482	9.205987	0.35407707	0.2581871	0.1817593	0.4222969	5.3865194	8.183971	Walking_Read
14:28:56.034	0.13886794	5.6672482	9.205987	0.35407707	0.2581871	0.1817593	0.4222969	5.3865194	8.183971	Walking_Read
14:28:56.056	0.13886794	5.6672482	9.205987	-0.11873266	0.065153666	0.018658267	0.18063612	5.8343315	7.8802447	Walking_Read
14:28:56.077	0.13886794	5.6672482	9.205987	-0.11873266	0.065153666	0.018658267	0.18063612	5.8343315	7.8802447	Walking_Read
14:28:56.099	0.13886794	5.6672482	9.205987	-0.11873266	0.065153666	0.018658267	0.18063612	5.8343315	7.8802447	Walking_Read
14:28:56.122	0.13886794	5.6672482	9.205987	-0.11873266	0.065153666	0.018658267	0.18063612	5.8343315	7.8802447	Walking_Read
14:28:56.144	0.13886794	5.6672482	9.205987	-0.11873266	0.065153666	0.018658267	0.18063612	5.8343315	7.8802447	Walking_Read
14:28:56.165	0.13886794	5.6672482	9.205987	-0.11873266	0.065153666	0.018658267	0.18063612	5.8343315	7.8802447	Walking_Read
14:28:56.186	-0.083799616	6.483696	7.106208	-0.11873266	0.065153666	0.018658267	0.18063612	5.8343315	7.8802447	Walking_Read
14:28:56.207	-0.083799616	6.483696	7.106208	-0.11873266	0.065153666	0.018658267	0.18063612	5.8343315	7.8802447	Walking_Read
14:28:56.229	-0.083799616	6.483696	7.106208	-0.11873266	0.065153666	0.018658267	0.18063612	5.8343315	7.8802447	Walking_Read
14:28:56.252	-0.083799616	6.483696	7.106208	-0.2781685	-0.078399666	0.2483436	0.3684227	5.9480853	7.7881265	Walking_Read
14:28:56.273	-0.083799616	6.483696	7.106208	-0.2781685	-0.078399666	0.2483436	0.3684227	5.9480853	7.7881265	Walking_Read
14:28:56.295	-0.083799616	6.483696	7.106208	-0.2781685	-0.078399666	0.2483436	0.3684227	5.9480853	7.7881265	Walking_Read
14:28:56.315	-0.083799616	6.483696	7.106208	-0.2781685	-0.078399666	0.2483436	0.3684227	5.9480853	7.7881265	Walking_Read
14:28:56.337	-0.083799616	6.483696	7.106208	-0.2781685	-0.078399666	0.2483436	0.3684227	5.9480853	7.7881265	Walking_Read
14:28:56.358	-0.083799616	6.483696	7.106208	-0.2781685	-0.078399666	0.2483436	0.3684227	5.9480853	7.7881265	Walking_Read
14:28:56.379	-0.083799616	6.483696	7.106208	-0.2781685	-0.078399666	0.2483436	0.3684227	5.9480853	7.7881265	Walking_Read
14:28:56.403	0.11971374	4.800521	7.4653487	-0.2781685	-0.078399666	0.2483436	0.3684227	5.9480853	7.7881265	Walking_Read
14:28:56.424	0.11971374	4.800521	7.4653487	-0.09124372	-0.016091412	-0.07236066	0.35238093	5.6919427	7.9779663	Walking_Read
[truncated: 3,331 more rows]
