# Supplementary material for: Real-time Smartphone Activity Classification Using Inertial Sensors—Recognition of Scrolling, Typing, and Watching Videos While Sitting or Walking
Source: Sensors (Basel). 2020 Jan 24;20(3):655. doi: 10.3390/s20030655 (PMC7038357; doi:10.3390/s20030655)
Supplement: Supplementary file 1 [file sensors-20-00655-s001.zip › sensors-668083-supplementary/5Hz_data/7646/2019_08_27_14_08_54_Sitting_Idle.csv]

time	accX	accY	accZ	rotX	rotY	rotZ	graX	graY	graZ	activity
14:09:07.040	-0.59378016	3.1029801	8.956982	-0.049704883	-0.017313143	0.0027757715	-0.5445509	3.1926866	9.256381	Sitting_Idle
14:09:07.061	-0.59378016	3.1029801	8.956982	-0.049704883	-0.017313143	0.0027757715	-0.5445509	3.1926866	9.256381	Sitting_Idle
14:09:07.081	-0.59378016	3.1029801	8.956982	-0.049704883	-0.017313143	0.0027757715	-0.5445509	3.1926866	9.256381	Sitting_Idle
14:09:07.102	-0.59378016	3.1029801	8.956982	-0.06131132	0.011397524	0.032097306	-0.5321938	3.1044147	9.287074	Sitting_Idle
14:09:07.126	-0.57223165	3.100586	9.024022	-0.06131132	0.011397524	0.032097306	-0.5321938	3.1044147	9.287074	Sitting_Idle
14:09:07.147	-0.57223165	3.100586	9.024022	-0.06131132	0.011397524	0.032097306	-0.5321938	3.1044147	9.287074	Sitting_Idle
14:09:07.168	-0.57223165	3.100586	9.024022	-0.06131132	0.011397524	0.032097306	-0.5321938	3.1044147	9.287074	Sitting_Idle
14:09:07.190	-0.57223165	3.100586	9.024022	-0.06131132	0.011397524	0.032097306	-0.5321938	3.1044147	9.287074	Sitting_Idle
14:09:07.211	-0.57223165	3.100586	9.024022	-0.06131132	0.011397524	0.032097306	-0.5321938	3.1044147	9.287074	Sitting_Idle
14:09:07.232	-0.57223165	3.100586	9.024022	-0.06131132	0.011397524	0.032097306	-0.5321938	3.1044147	9.287074	Sitting_Idle
14:09:07.254	-0.57223165	3.100586	9.024022	-0.06131132	0.011397524	0.032097306	-0.5321938	3.1044147	9.287074	Sitting_Idle
14:09:07.275	-0.57223165	3.100586	9.024022	-0.053980943	-0.014869682	0.022934325	-0.4970414	3.0837362	9.295907	Sitting_Idle
14:09:07.296	-0.57223165	3.100586	9.024022	-0.053980943	-0.014869682	0.022934325	-0.4970414	3.0837362	9.295907	Sitting_Idle
14:09:07.317	-0.5794145	3.0718546	9.261055	-0.053980943	-0.014869682	0.022934325	-0.4970414	3.0837362	9.295907	Sitting_Idle
14:09:07.337	-0.5794145	3.0718546	9.261055	-0.053980943	-0.014869682	0.022934325	-0.4970414	3.0837362	9.295907	Sitting_Idle
14:09:07.359	-0.5794145	3.0718546	9.261055	-0.053980943	-0.014869682	0.022934325	-0.4970414	3.0837362	9.295907	Sitting_Idle
14:09:07.379	-0.5794145	3.0718546	9.261055	-0.053980943	-0.014869682	0.022934325	-0.4970414	3.0837362	9.295907	Sitting_Idle
14:09:07.401	-0.5794145	3.0718546	9.261055	-0.053980943	-0.014869682	0.022934325	-0.4970414	3.0837362	9.295907	Sitting_Idle
14:09:07.422	-0.5794145	3.0718546	9.261055	-0.053980943	-0.014869682	0.022934325	-0.4970414	3.0837362	9.295907	Sitting_Idle
14:09:07.443	-0.5794145	3.0718546	9.261055	-0.053980943	-0.014869682	0.022934325	-0.4970414	3.0837362	9.295907	Sitting_Idle
14:09:07.465	-0.5794145	3.0718546	9.261055	0.09079412	-0.005095838	-0.0069980724	-0.49421874	2.9789436	9.330167	Sitting_Idle
14:09:07.486	-0.5794145	3.0718546	9.261055	0.09079412	-0.005095838	-0.0069980724	-0.49421874	2.9789436	9.330167	Sitting_Idle
14:09:07.506	-0.4285752	2.9425638	8.696006	0.09079412	-0.005095838	-0.0069980724	-0.49421874	2.9789436	9.330167	Sitting_Idle
14:09:07.528	-0.4285752	2.9425638	8.696006	0.09079412	-0.005095838	-0.0069980724	-0.49421874	2.9789436	9.330167	Sitting_Idle
14:09:07.549	-0.4285752	2.9425638	8.696006	0.09079412	-0.005095838	-0.0069980724	-0.49421874	2.9789436	9.330167	Sitting_Idle
14:09:07.571	-0.4285752	2.9425638	8.696006	0.09079412	-0.005095838	-0.0069980724	-0.49421874	2.9789436	9.330167	Sitting_Idle
14:09:07.592	-0.4285752	2.9425638	8.696006	0.09079412	-0.005095838	-0.0069980724	-0.49421874	2.9789436	9.330167	Sitting_Idle
14:09:07.614	-0.4285752	2.9425638	8.696006	0.09079412	-0.005095838	-0.0069980724	-0.49421874	2.9789436	9.330167	Sitting_Idle
14:09:07.635	-0.4285752	2.9425638	8.696006	-0.10712621	-0.030141313	-0.022269703	-0.50484335	3.028322	9.313687	Sitting_Idle
14:09:07.658	-0.4285752	2.9425638	8.696006	-0.10712621	-0.030141313	-0.022269703	-0.50484335	3.028322	9.313687	Sitting_Idle
14:09:07.682	-0.4285752	2.9425638	8.696006	-0.10712621	-0.030141313	-0.022269703	-0.50484335	3.028322	9.313687	Sitting_Idle
14:09:07.704	-0.4285752	2.9425638	8.696006	-0.10712621	-0.030141313	-0.022269703	-0.50484335	3.028322	9.313687	Sitting_Idle
14:09:07.727	-0.57223165	2.892284	8.93304	-0.10712621	-0.030141313	-0.022269703	-0.50484335	3.028322	9.313687	Sitting_Idle
14:09:07.750	-0.57223165	2.892284	8.93304	-0.10712621	-0.030141313	-0.022269703	-0.50484335	3.028322	9.313687	Sitting_Idle
14:09:07.773	-0.57223165	2.892284	8.93304	-0.10712621	-0.030141313	-0.022269703	-0.50484335	3.028322	9.313687	Sitting_Idle
14:09:07.797	-0.57223165	2.892284	8.93304	-0.10712621	-0.030141313	-0.022269703	-0.50484335	3.028322	9.313687	Sitting_Idle
14:09:07.819	-0.57223165	2.892284	8.93304	-0.13217169	-0.028308718	-0.013106725	-0.46991625	2.7957938	9.387922	Sitting_Idle
14:09:07.842	-0.57223165	2.892284	8.93304	-0.13217169	-0.028308718	-0.013106725	-0.46991625	2.7957938	9.387922	Sitting_Idle
14:09:07.865	-0.57223165	2.892284	8.93304	-0.13217169	-0.028308718	-0.013106725	-0.46991625	2.7957938	9.387922	Sitting_Idle
14:09:07.888	-0.57223165	2.892284	8.93304	-0.13217169	-0.028308718	-0.013106725	-0.46991625	2.7957938	9.387922	Sitting_Idle
14:09:07.911	-0.46927786	2.8276386	8.868394	-0.13217169	-0.028308718	-0.013106725	-0.46991625	2.7957938	9.387922	Sitting_Idle
14:09:07.934	-0.46927786	2.8276386	8.868394	-0.13217169	-0.028308718	-0.013106725	-0.46991625	2.7957938	9.387922	Sitting_Idle
14:09:07.957	-0.46927786	2.8276386	8.868394	-0.13217169	-0.028308718	-0.013106725	-0.46991625	2.7957938	9.387922	Sitting_Idle
14:09:07.980	-0.46927786	2.8276386	8.868394	-0.13217169	-0.028308718	-0.013106725	-0.46991625	2.7957938	9.387922	Sitting_Idle
14:09:08.002	-0.46927786	2.8276386	8.868394	0.03887058	0.007732332	0.029653843	-0.46138227	2.763315	9.397957	Sitting_Idle
14:09:08.027	-0.46927786	2.8276386	8.868394	0.03887058	0.007732332	0.029653843	-0.46138227	2.763315	9.397957	Sitting_Idle
14:09:08.050	-0.46927786	2.8276386	8.868394	0.03887058	0.007732332	0.029653843	-0.46138227	2.763315	9.397957	Sitting_Idle
14:09:08.072	-0.46927786	2.8276386	8.868394	0.03887058	0.007732332	0.029653843	-0.46138227	2.763315	9.397957	Sitting_Idle
14:09:08.095	-0.46927786	2.8276386	8.868394	0.03887058	0.007732332	0.029653843	-0.46138227	2.763315	9.397957	Sitting_Idle
14:09:08.118	-0.3615355	2.6744049	9.050359	0.03887058	0.007732332	0.029653843	-0.46138227	2.763315	9.397957	Sitting_Idle
14:09:08.142	-0.3615355	2.6744049	9.050359	0.03887058	0.007732332	0.029653843	-0.46138227	2.763315	9.397957	Sitting_Idle
14:09:08.164	-0.3615355	2.6744049	9.050359	0.03887058	0.007732332	0.029653843	-0.46138227	2.763315	9.397957	Sitting_Idle
14:09:08.186	-0.3615355	2.6744049	9.050359	-0.033822387	0.006510602	-0.007608937	-0.45502678	2.7741387	9.395077	Sitting_Idle
14:09:08.208	-0.3615355	2.6744049	9.050359	-0.033822387	0.006510602	-0.007608937	-0.45502678	2.7741387	9.395077	Sitting_Idle
14:09:08.231	-0.3615355	2.6744049	9.050359	-0.033822387	0.006510602	-0.007608937	-0.45502678	2.7741387	9.395077	Sitting_Idle
14:09:08.255	-0.3615355	2.6744049	9.050359	-0.033822387	0.006510602	-0.007608937	-0.45502678	2.7741387	9.395077	Sitting_Idle
14:09:08.278	-0.3615355	2.6744049	9.050359	-0.033822387	0.006510602	-0.007608937	-0.45502678	2.7741387	9.395077	Sitting_Idle
14:09:08.300	-0.3615355	2.6744049	9.050359	-0.033822387	0.006510602	-0.007608937	-0.45502678	2.7741387	9.395077	Sitting_Idle
14:09:08.323	-0.53392327	2.7294734	9.124581	-0.033822387	0.006510602	-0.007608937	-0.45502678	2.7741387	9.395077	Sitting_Idle
14:09:08.345	-0.53392327	2.7294734	9.124581	-0.033822387	0.006510602	-0.007608937	-0.45502678	2.7741387	9.395077	Sitting_Idle
14:09:08.369	-0.53392327	2.7294734	9.124581	-0.089411125	-0.02281093	0.0021649066	-0.4456304	2.7605064	9.399543	Sitting_Idle
14:09:08.392	-0.53392327	2.7294734	9.124581	-0.089411125	-0.02281093	0.0021649066	-0.4456304	2.7605064	9.399543	Sitting_Idle
14:09:08.416	-0.53392327	2.7294734	9.124581	-0.089411125	-0.02281093	0.0021649066	-0.4456304	2.7605064	9.399543	Sitting_Idle
14:09:08.438	-0.53392327	2.7294734	9.124581	-0.089411125	-0.02281093	0.0021649066	-0.4456304	2.7605064	9.399543	Sitting_Idle
14:09:08.461	-0.53392327	2.7294734	9.124581	-0.089411125	-0.02281093	0.0021649066	-0.4456304	2.7605064	9.399543	Sitting_Idle
14:09:08.485	-0.53392327	2.7294734	9.124581	-0.089411125	-0.02281093	0.0021649066	-0.4456304	2.7605064	9.399543	Sitting_Idle
14:09:08.507	-0.39266106	2.7151077	8.92825	-0.089411125	-0.02281093	0.0021649066	-0.4456304	2.7605064	9.399543	Sitting_Idle
14:09:08.530	-0.39266106	2.7151077	8.92825	-0.089411125	-0.02281093	0.0021649066	-0.4456304	2.7605064	9.399543	Sitting_Idle
14:09:08.554	-0.39266106	2.7151077	8.92825	0.003440393	-0.018534875	-0.0027220156	-0.43947464	2.756439	9.401026	Sitting_Idle
14:09:08.577	-0.39266106	2.7151077	8.92825	0.003440393	-0.018534875	-0.0027220156	-0.43947464	2.756439	9.401026	Sitting_Idle
14:09:08.601	-0.39266106	2.7151077	8.92825	0.003440393	-0.018534875	-0.0027220156	-0.43947464	2.756439	9.401026	Sitting_Idle
14:09:08.624	-0.39266106	2.7151077	8.92825	0.003440393	-0.018534875	-0.0027220156	-0.43947464	2.756439	9.401026	Sitting_Idle
14:09:08.646	-0.39266106	2.7151077	8.92825	0.003440393	-0.018534875	-0.0027220156	-0.43947464	2.756439	9.401026	Sitting_Idle
14:09:08.670	-0.39266106	2.7151077	8.92825	0.003440393	-0.018534875	-0.0027220156	-0.43947464	2.756439	9.401026	Sitting_Idle
14:09:08.692	-0.39266106	2.7151077	8.92825	0.003440393	-0.018534875	-0.0027220156	-0.43947464	2.756439	9.401026	Sitting_Idle
14:09:08.716	-0.35435268	2.7318676	8.877971	-0.022215948	0.016895311	0.008884424	-0.44320267	2.7353828	9.406999	Sitting_Idle
14:09:08.739	-0.35435268	2.7318676	8.877971	-0.022215948	0.016895311	0.008884424	-0.44320267	2.7353828	9.406999	Sitting_Idle
14:09:08.761	-0.35435268	2.7318676	8.877971	-0.022215948	0.016895311	0.008884424	-0.44320267	2.7353828	9.406999	Sitting_Idle
14:09:08.784	-0.35435268	2.7318676	8.877971	-0.022215948	0.016895311	0.008884424	-0.44320267	2.7353828	9.406999	Sitting_Idle
14:09:08.807	-0.35435268	2.7318676	8.877971	-0.022215948	0.016895311	0.008884424	-0.44320267	2.7353828	9.406999	Sitting_Idle
14:09:08.831	-0.35435268	2.7318676	8.877971	-0.022215948	0.016895311	0.008884424	-0.44320267	2.7353828	9.406999	Sitting_Idle
14:09:08.853	-0.35435268	2.7318676	8.877971	-0.022215948	0.016895311	0.008884424	-0.44320267	2.7353828	9.406999	Sitting_Idle
14:09:08.875	-0.35435268	2.7318676	8.877971	-0.022215948	0.016895311	0.008884424	-0.44320267	2.7353828	9.406999	Sitting_Idle
14:09:08.897	-0.35435268	2.7318676	8.877971	-0.2989379	0.106081635	0.030264707	-0.44687456	2.6072443	9.443144	Sitting_Idle
14:09:08.919	-0.52913475	2.6193366	9.033599	-0.2989379	0.106081635	0.030264707	-0.44687456	2.6072443	9.443144	Sitting_Idle
14:09:08.943	-0.52913475	2.6193366	9.033599	-0.2989379	0.106081635	0.030264707	-0.44687456	2.6072443	9.443144	Sitting_Idle
14:09:08.965	-0.52913475	2.6193366	9.033599	-0.2989379	0.106081635	0.030264707	-0.44687456	2.6072443	9.443144	Sitting_Idle
14:09:08.987	-0.52913475	2.6193366	9.033599	-0.2989379	0.106081635	0.030264707	-0.44687456	2.6072443	9.443144	Sitting_Idle
14:09:09.010	-0.52913475	2.6193366	9.033599	-0.2989379	0.106081635	0.030264707	-0.44687456	2.6072443	9.443144	Sitting_Idle
14:09:09.032	-0.52913475	2.6193366	9.033599	-0.2989379	0.106081635	0.030264707	-0.44687456	2.6072443	9.443144	Sitting_Idle
14:09:09.056	-0.52913475	2.6193366	9.033599	-0.2989379	0.106081635	0.030264707	-0.44687456	2.6072443	9.443144	Sitting_Idle
14:09:09.079	-0.52913475	2.6193366	9.033599	-0.7534216	0.2190917	0.7901811	-1.2389767	0.5371585	9.713228	Sitting_Idle
14:09:09.102	-0.52913475	2.6193366	9.033599	-0.7534216	0.2190917	0.7901811	-1.2389767	0.5371585	9.713228	Sitting_Idle
14:09:09.127	-0.3519584	2.6289136	9.505271	-0.7534216	0.2190917	0.7901811	-1.2389767	0.5371585	9.713228	Sitting_Idle
14:09:09.150	-0.3519584	2.6289136	9.505271	-0.7534216	0.2190917	0.7901811	-1.2389767	0.5371585	9.713228	Sitting_Idle
14:09:09.174	-0.3519584	2.6289136	9.505271	-0.7534216	0.2190917	0.7901811	-1.2389767	0.5371585	9.713228	Sitting_Idle
14:09:09.196	-0.3519584	2.6289136	9.505271	-0.7534216	0.2190917	0.7901811	-1.2389767	0.5371585	9.713228	Sitting_Idle
14:09:09.219	-0.3519584	2.6289136	9.505271	-0.7534216	0.2190917	0.7901811	-1.2389767	0.5371585	9.713228	Sitting_Idle
14:09:09.242	-0.3519584	2.6289136	9.505271	-0.7534216	0.2190917	0.7901811	-1.2389767	0.5371585	9.713228	Sitting_Idle
14:09:09.265	-0.3519584	2.6289136	9.505271	-0.046039693	-0.0008197812	-0.36252165	-1.9739802	0.6899555	9.581114	Sitting_Idle
14:09:09.289	-0.3519584	2.6289136	9.505271	-0.046039693	-0.0008197812	-0.36252165	-1.9739802	0.6899555	9.581114	Sitting_Idle
14:09:09.312	-1.0798179	0.62251145	8.176449	-0.046039693	-0.0008197812	-0.36252165	-1.9739802	0.6899555	9.581114	Sitting_Idle
14:09:09.335	-1.0798179	0.62251145	8.176449	-0.046039693	-0.0008197812	-0.36252165	-1.9739802	0.6899555	9.581114	Sitting_Idle
14:09:09.357	-1.0798179	0.62251145	8.176449	-0.046039693	-0.0008197812	-0.36252165	-1.9739802	0.6899555	9.581114	Sitting_Idle
14:09:09.379	-1.0798179	0.62251145	8.176449	-0.046039693	-0.0008197812	-0.36252165	-1.9739802	0.6899555	9.581114	Sitting_Idle
14:09:09.403	-1.0798179	0.62251145	8.176449	-0.046039693	-0.0008197812	-0.36252165	-1.9739802	0.6899555	9.581114	Sitting_Idle
14:09:09.425	-1.0798179	0.62251145	8.176449	-0.046039693	-0.0008197812	-0.36252165	-1.9739802	0.6899555	9.581114	Sitting_Idle
14:09:09.447	-1.0798179	0.62251145	8.176449	-0.11079141	-0.12604716	0.16770938	-1.8752056	0.5298832	9.611098	Sitting_Idle
14:09:09.470	-1.0798179	0.62251145	8.176449	-0.11079141	-0.12604716	0.16770938	-1.8752056	0.5298832	9.611098	Sitting_Idle
14:09:09.493	-1.0798179	0.62251145	8.176449	-0.11079141	-0.12604716	0.16770938	-1.8752056	0.5298832	9.611098	Sitting_Idle
14:09:09.517	-2.0710478	0.15802214	10.230737	-0.11079141	-0.12604716	0.16770938	-1.8752056	0.5298832	9.611098	Sitting_Idle
14:09:09.540	-2.0710478	0.15802214	10.230737	-0.11079141	-0.12604716	0.16770938	-1.8752056	0.5298832	9.611098	Sitting_Idle
14:09:09.563	-2.0710478	0.15802214	10.230737	-0.11079141	-0.12604716	0.16770938	-1.8752056	0.5298832	9.611098	Sitting_Idle
14:09:09.585	-2.0710478	0.15802214	10.230737	-0.11079141	-0.12604716	0.16770938	-1.8752056	0.5298832	9.611098	Sitting_Idle
14:09:09.608	-2.0710478	0.15802214	10.230737	-0.11079141	-0.12604716	0.16770938	-1.8752056	0.5298832	9.611098	Sitting_Idle
14:09:09.632	-2.0710478	0.15802214	10.230737	-0.057035267	-0.02281093	-0.07602585	-1.6907783	0.49081996	9.647318	Sitting_Idle
14:09:09.655	-2.0710478	0.15802214	10.230737	-0.057035267	-0.02281093	-0.07602585	-1.6907783	0.49081996	9.647318	Sitting_Idle
14:09:09.677	-2.0710478	0.15802214	10.230737	-0.057035267	-0.02281093	-0.07602585	-1.6907783	0.49081996	9.647318	Sitting_Idle
14:09:09.699	-2.0710478	0.15802214	10.230737	-0.057035267	-0.02281093	-0.07602585	-1.6907783	0.49081996	9.647318	Sitting_Idle
14:09:09.721	-1.5490957	0.26097596	9.732727	-0.057035267	-0.02281093	-0.07602585	-1.6907783	0.49081996	9.647318	Sitting_Idle
14:09:09.744	-1.5490957	0.26097596	9.732727	-0.057035267	-0.02281093	-0.07602585	-1.6907783	0.49081996	9.647318	Sitting_Idle
14:09:09.767	-1.5490957	0.26097596	9.732727	-0.057035267	-0.02281093	-0.07602585	-1.6907783	0.49081996	9.647318	Sitting_Idle
14:09:09.789	-1.5490957	0.26097596	9.732727	-0.057035267	-0.02281093	-0.07602585	-1.6907783	0.49081996	9.647318	Sitting_Idle
14:09:09.811	-1.5490957	0.26097596	9.732727	0.13783075	-0.05396506	0.05347759	-1.6566762	0.44862866	9.655286	Sitting_Idle
14:09:09.834	-1.5490957	0.26097596	9.732727	0.13783075	-0.05396506	0.05347759	-1.6566762	0.44862866	9.655286	Sitting_Idle
14:09:09.857	-1.5490957	0.26097596	9.732727	0.13783075	-0.05396506	0.05347759	-1.6566762	0.44862866	9.655286	Sitting_Idle
14:09:09.880	-1.5490957	0.26097596	9.732727	0.13783075	-0.05396506	0.05347759	-1.6566762	0.44862866	9.655286	Sitting_Idle
14:09:09.903	-1.5490957	0.26097596	9.732727	0.13783075	-0.05396506	0.05347759	-1.6566762	0.44862866	9.655286	Sitting_Idle
14:09:09.926	-1.6233183	0.31604427	9.397529	0.13783075	-0.05396506	0.05347759	-1.6566762	0.44862866	9.655286	Sitting_Idle
14:09:09.948	-1.6233183	0.31604427	9.397529	0.13783075	-0.05396506	0.05347759	-1.6566762	0.44862866	9.655286	Sitting_Idle
14:09:09.971	-1.6233183	0.31604427	9.397529	0.13783075	-0.05396506	0.05347759	-1.6566762	0.44862866	9.655286	Sitting_Idle
14:09:09.993	-1.6233183	0.31604427	9.397529	0.10423316	-0.030752178	-0.057699885	-1.5579798	0.5419634	9.666921	Sitting_Idle
14:09:10.016	-1.6233183	0.31604427	9.397529	0.10423316	-0.030752178	-0.057699885	-1.5579798	0.5419634	9.666921	Sitting_Idle
14:09:10.039	-1.6233183	0.31604427	9.397529	0.10423316	-0.030752178	-0.057699885	-1.5579798	0.5419634	9.666921	Sitting_Idle
14:09:10.062	-1.6233183	0.31604427	9.397529	0.10423316	-0.030752178	-0.057699885	-1.5579798	0.5419634	9.666921	Sitting_Idle
14:09:10.086	-1.6233183	0.31604427	9.397529	0.10423316	-0.030752178	-0.057699885	-1.5579798	0.5419634	9.666921	Sitting_Idle
14:09:10.109	-1.3527653	0.50040346	9.555551	0.10423316	-0.030752178	-0.057699885	-1.5579798	0.5419634	9.666921	Sitting_Idle
14:09:10.132	-1.3527653	0.50040346	9.555551	0.10423316	-0.030752178	-0.057699885	-1.5579798	0.5419634	9.666921	Sitting_Idle
14:09:10.155	-1.3527653	0.50040346	9.555551	0.029096734	-0.051521596	0.016214807	-1.5579798	0.5419634	9.666921	Sitting_Idle
14:09:10.178	-1.3527653	0.50040346	9.555551	0.029096734	-0.051521596	0.016214807	-1.5313956	0.5910129	9.668294	Sitting_Idle
14:09:10.201	-1.3527653	0.50040346	9.555551	0.029096734	-0.051521596	0.016214807	-1.5313956	0.5910129	9.668294	Sitting_Idle
14:09:10.224	-1.3527653	0.50040346	9.555551	0.029096734	-0.051521596	0.016214807	-1.5313956	0.5910129	9.668294	Sitting_Idle
14:09:10.246	-1.3527653	0.50040346	9.555551	0.029096734	-0.051521596	0.016214807	-1.5313956	0.5910129	9.668294	Sitting_Idle
14:09:10.269	-1.3527653	0.50040346	9.555551	0.029096734	-0.051521596	0.016214807	-1.5313956	0.5910129	9.668294	Sitting_Idle
14:09:10.292	-1.3527653	0.50040346	9.555551	0.029096734	-0.051521596	0.016214807	-1.5313956	0.5910129	9.668294	Sitting_Idle
14:09:10.316	-1.5706443	0.505192	9.28021	0.029096734	-0.051521596	0.016214807	-1.5313956	0.5910129	9.668294	Sitting_Idle
14:09:10.338	-1.5706443	0.505192	9.28021	0.024820676	-0.11016466	0.024156056	-1.496827	0.57927895	9.674417	Sitting_Idle
14:09:10.361	-1.5706443	0.505192	9.28021	0.024820676	-0.11016466	0.024156056	-1.496827	0.57927895	9.674417	Sitting_Idle
14:09:10.385	-1.5706443	0.505192	9.28021	0.024820676	-0.11016466	0.024156056	-1.496827	0.57927895	9.674417	Sitting_Idle
14:09:10.407	-1.5706443	0.505192	9.28021	0.024820676	-0.11016466	0.024156056	-1.496827	0.57927895	9.674417	Sitting_Idle
14:09:10.429	-1.5706443	0.505192	9.28021	0.024820676	-0.11016466	0.024156056	-1.496827	0.57927895	9.674417	Sitting_Idle
14:09:10.451	-1.5706443	0.505192	9.28021	0.024820676	-0.11016466	0.024156056	-1.496827	0.57927895	9.674417	Sitting_Idle
14:09:10.473	-1.5706443	0.505192	9.28021	0.024820676	-0.11016466	0.024156056	-1.496827	0.57927895	9.674417	Sitting_Idle
14:09:10.494	-1.5706443	0.505192	9.28021	0.024820676	-0.11016466	0.024156056	-1.496827	0.57927895	9.674417	Sitting_Idle
14:09:10.516	-1.4772675	0.50040346	9.347249	-0.04298537	-0.014869682	-0.011884995	-1.4565781	0.6024948	9.679141	Sitting_Idle
14:09:10.539	-1.4772675	0.50040346	9.347249	-0.04298537	-0.014869682	-0.011884995	-1.4565781	0.6024948	9.679141	Sitting_Idle
14:09:10.562	-1.4772675	0.50040346	9.347249	-0.04298537	-0.014869682	-0.011884995	-1.4565781	0.6024948	9.679141	Sitting_Idle
14:09:10.584	-1.4772675	0.50040346	9.347249	-0.04298537	-0.014869682	-0.011884995	-1.4565781	0.6024948	9.679141	Sitting_Idle
14:09:10.606	-1.4772675	0.50040346	9.347249	-0.04298537	-0.014869682	-0.011884995	-1.4565781	0.6024948	9.679141	Sitting_Idle
14:09:10.628	-1.4772675	0.50040346	9.347249	-0.04298537	-0.014869682	-0.011884995	-1.4565781	0.6024948	9.679141	Sitting_Idle
14:09:10.653	-1.4772675	0.50040346	9.347249	-0.04298537	-0.014869682	-0.011884995	-1.4565781	0.6024948	9.679141	Sitting_Idle
14:09:10.675	-1.4772675	0.50040346	9.347249	-0.04298537	-0.014869682	-0.011884995	-1.4565781	0.6024948	9.679141	Sitting_Idle
14:09:10.698	-1.4772675	0.50040346	9.347249	0.079187684	-0.029530447	-0.027156625	-1.4489392	0.59009284	9.681051	Sitting_Idle
14:09:10.724	-1.4868447	0.51716334	9.29218	0.079187684	-0.029530447	-0.027156625	-1.4489392	0.59009284	9.681051	Sitting_Idle
14:09:10.747	-1.4868447	0.51716334	9.29218	0.079187684	-0.029530447	-0.027156625	-1.4489392	0.59009284	9.681051	Sitting_Idle
14:09:10.770	-1.4868447	0.51716334	9.29218	0.079187684	-0.029530447	-0.027156625	-1.4489392	0.59009284	9.681051	Sitting_Idle
14:09:10.792	-1.4868447	0.51716334	9.29218	0.079187684	-0.029530447	-0.027156625	-1.4489392	0.59009284	9.681051	Sitting_Idle
14:09:10.814	-1.4868447	0.51716334	9.29218	0.079187684	-0.029530447	-0.027156625	-1.4489392	0.59009284	9.681051	Sitting_Idle
14:09:10.837	-1.4868447	0.51716334	9.29218	0.079187684	-0.029530447	-0.027156625	-1.4489392	0.59009284	9.681051	Sitting_Idle
14:09:10.860	-1.4868447	0.51716334	9.29218	0.079187684	-0.029530447	-0.027156625	-1.4489392	0.59009284	9.681051	Sitting_Idle
14:09:10.884	-1.4868447	0.51716334	9.29218	-0.001446529	0.00040194934	-0.01493932	-1.4653169	0.60509515	9.67766	Sitting_Idle
14:09:10.906	-1.4868447	0.51716334	9.29218	-0.001446529	0.00040194934	-0.01493932	-1.4653169	0.60509515	9.67766	Sitting_Idle
14:09:10.930	-1.5131817	0.5602603	9.177256	-0.001446529	0.00040194934	-0.01493932	-1.4653169	0.60509515	9.67766	Sitting_Idle
14:09:10.953	-1.5131817	0.5602603	9.177256	-0.001446529	0.00040194934	-0.01493932	-1.4653169	0.60509515	9.67766	Sitting_Idle
14:09:10.977	-1.5131817	0.5602603	9.177256	-0.001446529	0.00040194934	-0.01493932	-1.4653169	0.60509515	9.67766	Sitting_Idle
14:09:11.000	-1.5131817	0.5602603	9.177256	-0.001446529	0.00040194934	-0.01493932	-1.4653169	0.60509515	9.67766	Sitting_Idle
14:09:11.023	-1.5131817	0.5602603	9.177256	-0.001446529	0.00040194934	-0.01493932	-1.4653169	0.60509515	9.67766	Sitting_Idle
14:09:11.046	-1.5131817	0.5602603	9.177256	-0.001446529	0.00040194934	-0.01493932	-1.4653169	0.60509515	9.67766	Sitting_Idle
14:09:11.069	-1.5131817	0.5602603	9.177256	0.039481442	0.023003964	-0.007608937	-1.4686213	0.6370618	9.675106	Sitting_Idle
14:09:11.092	-1.5131817	0.5602603	9.177256	0.039481442	0.023003964	-0.007608937	-1.4686213	0.6370618	9.675106	Sitting_Idle
14:09:11.116	-1.4605076	0.65363705	9.277815	0.039481442	0.023003964	-0.007608937	-1.4686213	0.6370618	9.675106	Sitting_Idle
14:09:11.138	-1.4605076	0.65363705	9.277815	0.039481442	0.023003964	-0.007608937	-1.4686213	0.6370618	9.675106	Sitting_Idle
14:09:11.161	-1.4605076	0.65363705	9.277815	0.039481442	0.023003964	-0.007608937	-1.4686213	0.6370618	9.675106	Sitting_Idle
14:09:11.185	-1.4605076	0.65363705	9.277815	0.039481442	0.023003964	-0.007608937	-1.4686213	0.6370618	9.675106	Sitting_Idle
14:09:11.208	-1.4605076	0.65363705	9.277815	0.039481442	0.023003964	-0.007608937	-1.4686213	0.6370618	9.675106	Sitting_Idle
14:09:11.231	-1.4605076	0.65363705	9.277815	0.039481442	0.023003964	-0.007608937	-1.4686213	0.6370618	9.675106	Sitting_Idle
14:09:11.255	-1.4605076	0.65363705	9.277815	0.030929329	0.010175793	0.03515163	-1.4783627	0.6342789	9.673806	Sitting_Idle
14:09:11.278	-1.4605076	0.65363705	9.277815	0.030929329	0.010175793	0.03515163	-1.4783627	0.6342789	9.673806	Sitting_Idle
14:09:11.300	-1.4605076	0.65363705	9.277815	0.030929329	0.010175793	0.03515163	-1.4783627	0.6342789	9.673806	Sitting_Idle
14:09:11.323	-1.4126221	0.58420306	9.361614	0.030929329	0.010175793	0.03515163	-1.4783627	0.6342789	9.673806	Sitting_Idle
14:09:11.347	-1.4126221	0.58420306	9.361614	0.030929329	0.010175793	0.03515163	-1.4783627	0.6342789	9.673806	Sitting_Idle
14:09:11.371	-1.4126221	0.58420306	9.361614	0.030929329	0.010175793	0.03515163	-1.4783627	0.6342789	9.673806	Sitting_Idle
14:09:11.394	-1.4126221	0.58420306	9.361614	0.030929329	0.010175793	0.03515163	-1.4783627	0.6342789	9.673806	Sitting_Idle
14:09:11.416	-1.4126221	0.58420306	9.361614	0.04497923	-0.049078137	0.020490864	-1.4725337	0.65037656	9.673626	Sitting_Idle
14:09:11.440	-1.4126221	0.58420306	9.361614	0.04497923	-0.049078137	0.020490864	-1.4725337	0.65037656	9.673626	Sitting_Idle
14:09:11.464	-1.4126221	0.58420306	9.361614	0.04497923	-0.049078137	0.020490864	-1.4725337	0.65037656	9.673626	Sitting_Idle
14:09:11.486	-1.4126221	0.58420306	9.361614	0.04497923	-0.049078137	0.020490864	-1.4725337	0.65037656	9.673626	Sitting_Idle
14:09:11.509	-1.4413534	0.6153286	9.42626	0.04497923	-0.049078137	0.020490864	-1.4725337	0.65037656	9.673626	Sitting_Idle
14:09:11.532	-1.4413534	0.6153286	9.42626	0.04497923	-0.049078137	0.020490864	-1.4725337	0.65037656	9.673626	Sitting_Idle
14:09:11.555	-1.4413534	0.6153286	9.42626	0.04497923	-0.049078137	0.020490864	-1.4725337	0.65037656	9.673626	Sitting_Idle
14:09:11.579	-1.4413534	0.6153286	9.42626	0.04497923	-0.049078137	0.020490864	-1.4725337	0.65037656	9.673626	Sitting_Idle
14:09:11.601	-1.4413534	0.6153286	9.42626	3.2569087	-0.5536528	0.25139794	-1.2692602	1.7816823	9.559548	Sitting_Idle
14:09:11.623	-1.4413534	0.6153286	9.42626	3.2569087	-0.5536528	0.25139794	-1.2692602	1.7816823	9.559548	Sitting_Idle
14:09:11.646	-1.4413534	0.6153286	9.42626	3.2569087	-0.5536528	0.25139794	-1.2692602	1.7816823	9.559548	Sitting_Idle
14:09:11.670	-1.4413534	0.6153286	9.42626	3.2569087	-0.5536528	0.25139794	-1.2692602	1.7816823	9.559548	Sitting_Idle
14:09:11.694	-1.4413534	0.6153286	9.42626	3.2569087	-0.5536528	0.25139794	-1.2692602	1.7816823	9.559548	Sitting_Idle
14:09:11.716	-1.7430321	0.8236305	11.868421	3.2569087	-0.5536528	0.25139794	-1.2692602	1.7816823	9.559548	Sitting_Idle
14:09:11.738	-1.7430321	0.8236305	11.868421	3.2569087	-0.5536528	0.25139794	-1.2692602	1.7816823	9.559548	Sitting_Idle
14:09:11.762	-1.7430321	0.8236305	11.868421	3.2569087	-0.5536528	0.25139794	-1.2692602	1.7816823	9.559548	Sitting_Idle
14:09:11.784	-1.7430321	0.8236305	11.868421	-0.2653403	-0.78944683	-0.1578818	-0.5016646	3.4959726	9.1486	Sitting_Idle
14:09:11.808	-1.7430321	0.8236305	11.868421	-0.2653403	-0.78944683	-0.1578818	-0.5016646	3.4959726	9.1486	Sitting_Idle
14:09:11.831	-1.7430321	0.8236305	11.868421	-0.2653403	-0.78944683	-0.1578818	-0.5016646	3.4959726	9.1486	Sitting_Idle
14:09:11.854	-1.7430321	0.8236305	11.868421	-0.2653403	-0.78944683	-0.1578818	-0.5016646	3.4959726	9.1486	Sitting_Idle
14:09:11.878	-1.7430321	0.8236305	11.868421	-0.2653403	-0.78944683	-0.1578818	-0.5016646	3.4959726	9.1486	Sitting_Idle
14:09:11.900	-1.7430321	0.8236305	11.868421	-0.2653403	-0.78944683	-0.1578818	-0.5016646	3.4959726	9.1486	Sitting_Idle
14:09:11.924	-0.18435916	3.4477558	6.1820173	-0.2653403	-0.78944683	-0.1578818	-0.5016646	3.4959726	9.1486	Sitting_Idle
14:09:11.948	-0.18435916	3.4477558	6.1820173	-0.2653403	-0.78944683	-0.1578818	-0.5016646	3.4959726	9.1486	Sitting_Idle
14:09:11.970	-0.18435916	3.4477558	6.1820173	-4.6379137	-0.68193454	-0.6319132	2.0922563	0.3480773	9.574533	Sitting_Idle
14:09:11.993	-0.18435916	3.4477558	6.1820173	-4.6379137	-0.68193454	-0.6319132	2.0922563	0.3480773	9.574533	Sitting_Idle
14:09:12.017	-0.18435916	3.4477558	6.1820173	-4.6379137	-0.68193454	-0.6319132	2.0922563	0.3480773	9.574533	Sitting_Idle
14:09:12.040	-0.18435916	3.4477558	6.1820173	-4.6379137	-0.68193454	-0.6319132	2.0922563	0.3480773	9.574533	Sitting_Idle
14:09:12.062	-0.18435916	3.4477558	6.1820173	-4.6379137	-0.68193454	-0.6319132	2.0922563	0.3480773	9.574533	Sitting_Idle
14:09:12.084	-0.18435916	3.4477558	6.1820173	-4.6379137	-0.68193454	-0.6319132	2.0922563	0.3480773	9.574533	Sitting_Idle
14:09:12.108	15.895591	1.7526091	8.803748	-4.6379137	-0.68193454	-0.6319132	2.0922563	0.3480773	9.574533	Sitting_Idle
14:09:12.131	15.895591	1.7526091	8.803748	-4.6379137	-0.68193454	-0.6319132	2.0922563	0.3480773	9.574533	Sitting_Idle
14:09:12.156	15.895591	1.7526091	8.803748	0.5196215	-1.2286589	-0.4321603	3.655001	-0.09015154	9.0996275	Sitting_Idle
14:09:12.178	15.895591	1.7526091	8.803748	0.5196215	-1.2286589	-0.4321603	3.655001	-0.09015154	9.0996275	Sitting_Idle
14:09:12.201	15.895591	1.7526091	8.803748	0.5196215	-1.2286589	-0.4321603	3.655001	-0.09015154	9.0996275	Sitting_Idle
14:09:12.225	15.895591	1.7526091	8.803748	0.5196215	-1.2286589	-0.4321603	3.655001	-0.09015154	9.0996275	Sitting_Idle
14:09:12.248	15.895591	1.7526091	8.803748	0.5196215	-1.2286589	-0.4321603	3.655001	-0.09015154	9.0996275	Sitting_Idle
14:09:12.271	15.895591	1.7526091	8.803748	0.5196215	-1.2286589	-0.4321603	3.655001	-0.09015154	9.0996275	Sitting_Idle
14:09:12.293	15.895591	1.7526091	8.803748	0.5196215	-1.2286589	-0.4321603	3.655001	-0.09015154	9.0996275	Sitting_Idle
14:09:12.316	3.0000262	-0.9888355	4.9561486	-0.42599785	-0.53532684	-0.06869546	4.488207	-1.138514	8.644659	Sitting_Idle
14:09:12.339	3.0000262	-0.9888355	4.9561486	-0.42599785	-0.53532684	-0.06869546	4.488207	-1.138514	8.644659	Sitting_Idle
14:09:12.362	3.0000262	-0.9888355	4.9561486	-0.42599785	-0.53532684	-0.06869546	4.488207	-1.138514	8.644659	Sitting_Idle
14:09:12.387	3.0000262	-0.9888355	4.9561486	-0.42599785	-0.53532684	-0.06869546	4.488207	-1.138514	8.644659	Sitting_Idle
14:09:12.410	3.0000262	-0.9888355	4.9561486	-0.42599785	-0.53532684	-0.06869546	4.488207	-1.138514	8.644659	Sitting_Idle
14:09:12.432	3.0000262	-0.9888355	4.9561486	-0.42599785	-0.53532684	-0.06869546	4.488207	-1.138514	8.644659	Sitting_Idle
14:09:12.454	3.0000262	-0.9888355	4.9561486	-0.42599785	-0.53532684	-0.06869546	4.488207	-1.138514	8.644659	Sitting_Idle
14:09:12.476	3.0000262	-0.9888355	4.9561486	-0.42599785	-0.53532684	-0.06869546	4.488207	-1.138514	8.644659	Sitting_Idle
14:09:12.501	3.0000262	-0.9888355	4.9561486	0.24167784	-0.21217915	-0.057089023	4.8106837	-1.1495682	8.467951	Sitting_Idle
14:09:12.524	5.0207944	-1.4078336	8.861211	0.24167784	-0.21217915	-0.057089023	4.8106837	-1.1495682	8.467951	Sitting_Idle
14:09:12.545	5.0207944	-1.4078336	8.861211	0.24167784	-0.21217915	-0.057089023	4.8106837	-1.1495682	8.467951	Sitting_Idle
14:09:12.567	5.0207944	-1.4078336	8.861211	0.24167784	-0.21217915	-0.057089023	4.8106837	-1.1495682	8.467951	Sitting_Idle
14:09:12.589	5.0207944	-1.4078336	8.861211	0.24167784	-0.21217915	-0.057089023	4.8106837	-1.1495682	8.467951	Sitting_Idle
14:09:12.613	5.0207944	-1.4078336	8.861211	0.24167784	-0.21217915	-0.057089023	4.8106837	-1.1495682	8.467951	Sitting_Idle
14:09:12.636	5.0207944	-1.4078336	8.861211	0.24167784	-0.21217915	-0.057089023	4.8106837	-1.1495682	8.467951	Sitting_Idle
14:09:12.660	5.0207944	-1.4078336	8.861211	0.24167784	-0.21217915	-0.057089023	4.8106837	-1.1495682	8.467951	Sitting_Idle
14:09:12.682	5.0207944	-1.4078336	8.861211	0.032761924	-0.0038741073	0.0027757715	4.895933	-1.2293775	8.407662	Sitting_Idle
14:09:12.705	5.0207944	-1.4078336	8.861211	0.032761924	-0.0038741073	0.0027757715	4.895933	-1.2293775	8.407662	Sitting_Idle
14:09:12.730	4.8388295	-1.0558752	7.2163444	0.032761924	-0.0038741073	0.0027757715	4.895933	-1.2293775	8.407662	Sitting_Idle
14:09:12.753	4.8388295	-1.0558752	7.2163444	0.032761924	-0.0038741073	0.0027757715	4.895933	-1.2293775	8.407662	Sitting_Idle
14:09:12.776	4.8388295	-1.0558752	7.2163444	0.032761924	-0.0038741073	0.0027757715	4.895933	-1.2293775	8.407662	Sitting_Idle
14:09:12.798	4.8388295	-1.0558752	7.2163444	0.032761924	-0.0038741073	0.0027757715	4.895933	-1.2293775	8.407662	Sitting_Idle
14:09:12.821	4.8388295	-1.0558752	7.2163444	0.032761924	-0.0038741073	0.0027757715	4.895933	-1.2293775	8.407662	Sitting_Idle
14:09:12.845	4.8388295	-1.0558752	7.2163444	0.032761924	-0.0038741073	0.0027757715	4.895933	-1.2293775	8.407662	Sitting_Idle
14:09:12.869	4.8388295	-1.0558752	7.2163444	0.044368368	0.027890887	-0.004554611	4.996186	-1.265508	8.343078	Sitting_Idle
14:09:12.891	4.8388295	-1.0558752	7.2163444	0.044368368	0.027890887	-0.004554611	4.996186	-1.265508	8.343078	Sitting_Idle
14:09:12.913	4.9346004	-1.2067145	7.848433	0.044368368	0.027890887	-0.004554611	4.996186	-1.265508	8.343078	Sitting_Idle
14:09:12.935	4.9346004	-1.2067145	7.848433	0.044368368	0.027890887	-0.004554611	4.996186	-1.265508	8.343078	Sitting_Idle
14:09:12.958	4.9346004	-1.2067145	7.848433	0.044368368	0.027890887	-0.004554611	4.996186	-1.265508	8.343078	Sitting_Idle
14:09:12.981	4.9346004	-1.2067145	7.848433	0.044368368	0.027890887	-0.004554611	4.996186	-1.265508	8.343078	Sitting_Idle
14:09:13.005	4.9346004	-1.2067145	7.848433	0.044368368	0.027890887	-0.004554611	4.996186	-1.265508	8.343078	Sitting_Idle
14:09:13.027	4.9346004	-1.2067145	7.848433	0.044368368	0.027890887	-0.004554611	4.996186	-1.265508	8.343078	Sitting_Idle
14:09:13.050	4.9346004	-1.2067145	7.848433	-0.027102869	0.0028454103	-0.0027220156	5.064786	-1.3096821	8.294758	Sitting_Idle
14:09:13.075	4.9346004	-1.2067145	7.848433	-0.027102869	0.0028454103	-0.0027220156	5.064786	-1.3096821	8.294758	Sitting_Idle
14:09:13.098	4.9346004	-1.2067145	7.848433	-0.027102869	0.0028454103	-0.0027220156	5.064786	-1.3096821	8.294758	Sitting_Idle
14:09:13.120	4.992063	-1.1947432	7.613794	-0.027102869	0.0028454103	-0.0027220156	5.064786	-1.3096821	8.294758	Sitting_Idle
14:09:13.143	4.992063	-1.1947432	7.613794	-0.027102869	0.0028454103	-0.0027220156	5.064786	-1.3096821	8.294758	Sitting_Idle
14:09:13.166	4.992063	-1.1947432	7.613794	-0.027102869	0.0028454103	-0.0027220156	5.064786	-1.3096821	8.294758	Sitting_Idle
14:09:13.191	4.992063	-1.1947432	7.613794	-0.027102869	0.0028454103	-0.0027220156	5.064786	-1.3096821	8.294758	Sitting_Idle
14:09:13.214	4.992063	-1.1947432	7.613794	-0.027102869	0.0028454103	-0.0027220156	5.064786	-1.3096821	8.294758	Sitting_Idle
14:09:13.236	4.992063	-1.1947432	7.613794	0.018712025	-0.009982759	0.0021649066	5.0923424	-1.3333169	8.2740965	Sitting_Idle
14:09:13.260	4.992063	-1.1947432	7.613794	0.018712025	-0.009982759	0.0021649066	5.0923424	-1.3333169	8.2740965	Sitting_Idle
14:09:13.283	4.992063	-1.1947432	7.613794	0.018712025	-0.009982759	0.0021649066	5.0923424	-1.3333169	8.2740965	Sitting_Idle
14:09:13.306	4.992063	-1.3096683	8.032792	0.018712025	-0.009982759	0.0021649066	5.0923424	-1.3333169	8.2740965	Sitting_Idle
14:09:13.329	4.992063	-1.3096683	8.032792	0.018712025	-0.009982759	0.0021649066	5.0923424	-1.3333169	8.2740965	Sitting_Idle
14:09:13.352	4.992063	-1.3096683	8.032792	0.018712025	-0.009982759	0.0021649066	5.0923424	-1.3333169	8.2740965	Sitting_Idle
14:09:13.375	4.992063	-1.3096683	8.032792	0.018712025	-0.009982759	0.0021649066	5.0923424	-1.3333169	8.2740965	Sitting_Idle
14:09:13.398	4.992063	-1.3096683	8.032792	-0.011220373	0.006510602	0.016825672	5.113494	-1.3107926	8.264644	Sitting_Idle
14:09:13.422	4.992063	-1.3096683	8.032792	-0.011220373	0.006510602	0.016825672	5.113494	-1.3107926	8.264644	Sitting_Idle
14:09:13.446	4.992063	-1.3096683	8.032792	-0.011220373	0.006510602	0.016825672	5.113494	-1.3107926	8.264644	Sitting_Idle
14:09:13.469	4.992063	-1.3096683	8.032792	-0.011220373	0.006510602	0.016825672	5.113494	-1.3107926	8.264644	Sitting_Idle
14:09:13.492	4.992063	-1.3096683	8.032792	-0.011220373	0.006510602	0.016825672	5.113494	-1.3107926	8.264644	Sitting_Idle
14:09:13.515	5.0064287	-1.3072741	7.82449	-0.011220373	0.006510602	0.016825672	5.113494	-1.3107926	8.264644	Sitting_Idle
14:09:13.538	5.0064287	-1.3072741	7.82449	-0.011220373	0.006510602	0.016825672	5.113494	-1.3107926	8.264644	Sitting_Idle
14:09:13.562	5.0064287	-1.3072741	7.82449	-0.011220373	0.006510602	0.016825672	5.113494	-1.3107926	8.264644	Sitting_Idle
14:09:13.584	5.0064287	-1.3072741	7.82449	0.002829528	-0.005095838	0.006440963	5.1385736	-1.3226964	8.247174	Sitting_Idle
14:09:13.607	5.0064287	-1.3072741	7.82449	0.002829528	-0.005095838	0.006440963	5.1385736	-1.3226964	8.247174	Sitting_Idle
14:09:13.631	5.0064287	-1.3072741	7.82449	0.002829528	-0.005095838	0.006440963	5.1385736	-1.3226964	8.247174	Sitting_Idle
14:09:13.654	5.0064287	-1.3072741	7.82449	0.002829528	-0.005095838	0.006440963	5.1385736	-1.3226964	8.247174	Sitting_Idle
14:09:13.678	5.0064287	-1.3072741	7.82449	0.002829528	-0.005095838	0.006440963	5.1385736	-1.3226964	8.247174	Sitting_Idle
14:09:13.700	5.0064287	-1.3072741	7.82449	0.002829528	-0.005095838	0.006440963	5.1385736	-1.3226964	8.247174	Sitting_Idle
14:09:13.722	4.9944572	-1.2162915	7.7957587	0.002829528	-0.005095838	0.006440963	5.1385736	-1.3226964	8.247174	Sitting_Idle
14:09:13.745	4.9944572	-1.2162915	7.7957587	0.002829528	-0.005095838	0.006440963	5.1385736	-1.3226964	8.247174	Sitting_Idle
14:09:13.769	4.9944572	-1.2162915	7.7957587	-0.04298537	0.0016236799	0.0070518283	5.1351986	-1.3046806	8.252146	Sitting_Idle
14:09:13.794	4.9944572	-1.2162915	7.7957587	-0.04298537	0.0016236799	0.0070518283	5.1351986	-1.3046806	8.252146	Sitting_Idle
14:09:13.817	4.9944572	-1.2162915	7.7957587	-0.04298537	0.0016236799	0.0070518283	5.1351986	-1.3046806	8.252146	Sitting_Idle
14:09:13.839	4.9944572	-1.2162915	7.7957587	-0.04298537	0.0016236799	0.0070518283	5.1351986	-1.3046806	8.252146	Sitting_Idle
14:09:13.862	4.9944572	-1.2162915	7.7957587	-0.04298537	0.0016236799	0.0070518283	5.1351986	-1.3046806	8.252146	Sitting_Idle
14:09:13.886	4.9944572	-1.2162915	7.7957587	-0.04298537	0.0016236799	0.0070518283	5.1351986	-1.3046806	8.252146	Sitting_Idle
14:09:13.910	4.9944572	-1.2162915	7.7957587	-0.04298537	0.0016236799	0.0070518283	5.1351986	-1.3046806	8.252146	Sitting_Idle
14:09:13.933	4.9369946	-1.1348863	7.8173075	-0.04298537	0.0016236799	0.0070518283	5.1351986	-1.3046806	8.252146	Sitting_Idle
14:09:13.956	4.9369946	-1.1348863	7.8173075	0.03215106	0.0034562754	0.0046083676	5.142096	-1.3094734	8.247089	Sitting_Idle
14:09:13.979	4.9369946	-1.1348863	7.8173075	0.03215106	0.0034562754	0.0046083676	5.142096	-1.3094734	8.247089	Sitting_Idle
14:09:14.003	4.9369946	-1.1348863	7.8173075	0.03215106	0.0034562754	0.0046083676	5.142096	-1.3094734	8.247089	Sitting_Idle
14:09:14.027	4.9369946	-1.1348863	7.8173075	0.03215106	0.0034562754	0.0046083676	5.142096	-1.3094734	8.247089	Sitting_Idle
14:09:14.049	4.9369946	-1.1348863	7.8173075	0.03215106	0.0034562754	0.0046083676	5.142096	-1.3094734	8.247089	Sitting_Idle
14:09:14.072	4.9369946	-1.1348863	7.8173075	0.03215106	0.0034562754	0.0046083676	5.142096	-1.3094734	8.247089	Sitting_Idle
14:09:14.095	4.9369946	-1.1348863	7.8173075	0.03215106	0.0034562754	0.0046083676	5.142096	-1.3094734	8.247089	Sitting_Idle
14:09:14.119	5.0040345	-1.2857256	7.8556156	-0.052148346	0.007121467	0.01316048	5.1372447	-1.3055463	8.250734	Sitting_Idle
14:09:14.141	5.0040345	-1.2857256	7.8556156	-0.052148346	0.007121467	0.01316048	5.1372447	-1.3055463	8.250734	Sitting_Idle
14:09:14.164	5.0040345	-1.2857256	7.8556156	-0.052148346	0.007121467	0.01316048	5.1372447	-1.3055463	8.250734	Sitting_Idle
14:09:14.187	5.0040345	-1.2857256	7.8556156	-0.052148346	0.007121467	0.01316048	5.1372447	-1.3055463	8.250734	Sitting_Idle
14:09:14.211	5.0040345	-1.2857256	7.8556156	-0.052148346	0.007121467	0.01316048	5.1372447	-1.3055463	8.250734	Sitting_Idle
14:09:14.235	5.0040345	-1.2857256	7.8556156	-0.052148346	0.007121467	0.01316048	5.1372447	-1.3055463	8.250734	Sitting_Idle
14:09:14.257	5.0040345	-1.2857256	7.8556156	-0.052148346	0.007121467	0.01316048	5.1372447	-1.3055463	8.250734	Sitting_Idle
14:09:14.280	5.0040345	-1.2857256	7.8556156	-0.052148346	0.007121467	0.01316048	5.1372447	-1.3055463	8.250734	Sitting_Idle
14:09:14.305	5.0040345	-1.2857256	7.8556156	-0.0032791249	0.0016236799	0.01193875	5.141887	-1.3227062	8.245108	Sitting_Idle
14:09:14.329	4.9872746	-1.2138973	7.860404	-0.0032791249	0.0016236799	0.01193875	5.141887	-1.3227062	8.245108	Sitting_Idle
14:09:14.353	4.9872746	-1.2138973	7.860404	-0.0032791249	0.0016236799	0.01193875	5.141887	-1.3227062	8.245108	Sitting_Idle
14:09:14.375	4.9872746	-1.2138973	7.860404	-0.0032791249	0.0016236799	0.01193875	5.141887	-1.3227062	8.245108	Sitting_Idle
14:09:14.397	4.9872746	-1.2138973	7.860404	-0.0032791249	0.0016236799	0.01193875	5.141887	-1.3227062	8.245108	Sitting_Idle
14:09:14.421	4.9872746	-1.2138973	7.860404	-0.0032791249	0.0016236799	0.01193875	5.141887	-1.3227062	8.245108	Sitting_Idle
14:09:14.444	4.9872746	-1.2138973	7.860404	-0.0032791249	0.0016236799	0.01193875	5.141887	-1.3227062	8.245108	Sitting_Idle
14:09:14.468	4.9872746	-1.2138973	7.860404	-0.0032791249	0.0016236799	0.01193875	5.141887	-1.3227062	8.245108	Sitting_Idle
14:09:14.491	4.9872746	-1.2138973	7.860404	-0.07291776	0.04255165	0.057753645	5.1336203	-1.3594656	8.244279	Sitting_Idle
14:09:14.513	4.9992456	-1.2450229	7.92505	-0.07291776	0.04255165	0.057753645	5.1336203	-1.3594656	8.244279	Sitting_Idle
14:09:14.536	4.9992456	-1.2450229	7.92505	-0.07291776	0.04255165	0.057753645	5.1336203	-1.3594656	8.244279	Sitting_Idle
14:09:14.560	4.9992456	-1.2450229	7.92505	-0.07291776	0.04255165	0.057753645	5.1336203	-1.3594656	8.244279	Sitting_Idle
14:09:14.584	4.9992456	-1.2450229	7.92505	-0.07291776	0.04255165	0.057753645	5.1336203	-1.3594656	8.244279	Sitting_Idle
14:09:14.607	4.9992456	-1.2450229	7.92505	-0.07291776	0.04255165	0.057753645	5.1336203	-1.3594656	8.244279	Sitting_Idle
14:09:14.630	4.9992456	-1.2450229	7.92505	-0.07291776	0.04255165	0.057753645	5.1336203	-1.3594656	8.244279	Sitting_Idle
14:09:14.653	4.9992456	-1.2450229	7.92505	-0.07291776	0.04255165	0.057753645	5.1336203	-1.3594656	8.244279	Sitting_Idle
14:09:14.676	4.9992456	-1.2450229	7.92505	0.015046833	-0.019756604	-0.007608937	5.1069446	-1.3997508	8.2541	Sitting_Idle
14:09:14.701	4.9992456	-1.2450229	7.92505	0.015046833	-0.019756604	-0.007608937	5.1069446	-1.3997508	8.2541	Sitting_Idle
14:09:14.723	5.05192	-1.3288225	8.008849	0.015046833	-0.019756604	-0.007608937	5.1069446	-1.3997508	8.2541	Sitting_Idle
14:09:14.746	5.05192	-1.3288225	8.008849	0.015046833	-0.019756604	-0.007608937	5.1069446	-1.3997508	8.2541	Sitting_Idle
14:09:14.770	5.05192	-1.3288225	8.008849	0.015046833	-0.019756604	-0.007608937	5.1069446	-1.3997508	8.2541	Sitting_Idle
14:09:14.793	5.05192	-1.3288225	8.008849	0.015046833	-0.019756604	-0.007608937	5.1069446	-1.3997508	8.2541	Sitting_Idle
14:09:14.817	5.05192	-1.3288225	8.008849	0.015046833	-0.019756604	-0.007608937	5.1069446	-1.3997508	8.2541	Sitting_Idle
14:09:14.840	5.05192	-1.3288225	8.008849	-0.015496429	-0.012426221	0.017436536	5.1020255	-1.4225599	8.2532425	Sitting_Idle
14:09:14.862	5.05192	-1.3288225	8.008849	-0.015496429	-0.012426221	0.017436536	5.1020255	-1.4225599	8.2532425	Sitting_Idle
14:09:14.885	5.05192	-1.3288225	8.008849	-0.015496429	-0.012426221	0.017436536	5.1020255	-1.4225599	8.2532425	Sitting_Idle
14:09:14.908	4.948966	-1.350371	7.9777236	-0.015496429	-0.012426221	0.017436536	5.1020255	-1.4225599	8.2532425	Sitting_Idle
14:09:14.933	4.948966	-1.350371	7.9777236	-0.015496429	-0.012426221	0.017436536	5.1020255	-1.4225599	8.2532425	Sitting_Idle
14:09:14.956	4.948966	-1.350371	7.9777236	-0.015496429	-0.012426221	0.017436536	5.1020255	-1.4225599	8.2532425	Sitting_Idle
14:09:14.980	4.948966	-1.350371	7.9777236	-0.015496429	-0.012426221	0.017436536	5.1020255	-1.4225599	8.2532425	Sitting_Idle
14:09:15.002	4.948966	-1.350371	7.9777236	-0.015496429	-0.012426221	0.017436536	5.1020255	-1.4225599	8.2532425	Sitting_Idle
14:09:15.026	4.948966	-1.350371	7.9777236	-0.06375478	-0.020978335	0.0046083676	5.116389	-1.484944	8.233337	Sitting_Idle
14:09:15.049	4.948966	-1.350371	7.9777236	-0.06375478	-0.020978335	0.0046083676	5.116389	-1.484944	8.233337	Sitting_Idle
14:09:15.071	4.948966	-1.350371	7.9777236	-0.06375478	-0.020978335	0.0046083676	5.116389	-1.484944	8.233337	Sitting_Idle
14:09:15.094	4.948966	-1.350371	7.9777236	-0.06375478	-0.020978335	0.0046083676	5.116389	-1.484944	8.233337	Sitting_Idle
14:09:15.118	4.9346004	-1.4269878	7.8747697	-0.06375478	-0.020978335	0.0046083676	5.116389	-1.484944	8.233337	Sitting_Idle
14:09:15.140	4.9346004	-1.4269878	7.8747697	-0.06375478	-0.020978335	0.0046083676	5.116389	-1.484944	8.233337	Sitting_Idle
14:09:15.164	4.9346004	-1.4269878	7.8747697	-0.06375478	-0.020978335	0.0046083676	5.116389	-1.484944	8.233337	Sitting_Idle
14:09:15.186	4.9346004	-1.4269878	7.8747697	-0.06375478	-0.020978335	0.0046083676	5.116389	-1.484944	8.233337	Sitting_Idle
14:09:15.210	4.9346004	-1.4269878	7.8747697	0.03825971	0.07126232	-0.0051654764	5.115635	-1.4119564	8.2466345	Sitting_Idle
14:09:15.233	4.9346004	-1.4269878	7.8747697	0.03825971	0.07126232	-0.0051654764	5.115635	-1.4119564	8.2466345	Sitting_Idle
14:09:15.255	4.9346004	-1.4269878	7.8747697	0.03825971	0.07126232	-0.0051654764	5.115635	-1.4119564	8.2466345	Sitting_Idle
14:09:15.279	4.9346004	-1.4269878	7.8747697	0.03825971	0.07126232	-0.0051654764	5.115635	-1.4119564	8.2466345	Sitting_Idle
14:09:15.301	4.9346004	-1.4269878	7.8747697	0.03825971	0.07126232	-0.0051654764	5.115635	-1.4119564	8.2466345	Sitting_Idle
14:09:15.324	5.2147307	-1.5514901	8.0687065	0.03825971	0.07126232	-0.0051654764	5.115635	-1.4119564	8.2466345	Sitting_Idle
14:09:15.347	5.2147307	-1.5514901	8.0687065	0.03825971	0.07126232	-0.0051654764	5.115635	-1.4119564	8.2466345	Sitting_Idle
14:09:15.371	5.2147307	-1.5514901	8.0687065	0.03825971	0.07126232	-0.0051654764	5.115635	-1.4119564	8.2466345	Sitting_Idle
14:09:15.395	5.2147307	-1.5514901	8.0687065	0.5739885	0.48909414	-0.24584639	4.90227	-1.1695768	8.412502	Sitting_Idle
14:09:15.418	5.2147307	-1.5514901	8.0687065	0.5739885	0.48909414	-0.24584639	4.90227	-1.1695768	8.412502	Sitting_Idle
14:09:15.440	5.2147307	-1.5514901	8.0687065	0.5739885	0.48909414	-0.24584639	4.90227	-1.1695768	8.412502	Sitting_Idle
14:09:15.463	5.2147307	-1.5514901	8.0687065	0.5739885	0.48909414	-0.24584639	4.90227	-1.1695768	8.412502	Sitting_Idle
14:09:15.486	5.2147307	-1.5514901	8.0687065	0.5739885	0.48909414	-0.24584639	4.90227	-1.1695768	8.412502	Sitting_Idle
14:09:15.510	5.3799353	-1.1181264	9.007262	0.5739885	0.48909414	-0.24584639	4.90227	-1.1695768	8.412502	Sitting_Idle
14:09:15.534	5.3799353	-1.1181264	9.007262	0.5739885	0.48909414	-0.24584639	4.90227	-1.1695768	8.412502	Sitting_Idle
14:09:15.556	5.3799353	-1.1181264	9.007262	0.5904819	0.47504425	-0.12550592	4.0352926	0.20708384	8.935542	Sitting_Idle
14:09:15.580	5.3799353	-1.1181264	9.007262	0.5904819	0.47504425	-0.12550592	4.0352926	0.20708384	8.935542	Sitting_Idle
14:09:15.603	5.3799353	-1.1181264	9.007262	0.5904819	0.47504425	-0.12550592	4.0352926	0.20708384	8.935542	Sitting_Idle
14:09:15.626	5.3799353	-1.1181264	9.007262	0.5904819	0.47504425	-0.12550592	4.0352926	0.20708384	8.935542	Sitting_Idle
14:09:15.648	5.3799353	-1.1181264	9.007262	0.5904819	0.47504425	-0.12550592	4.0352926	0.20708384	8.935542	Sitting_Idle
14:09:15.672	5.3799353	-1.1181264	9.007262	0.5904819	0.47504425	-0.12550592	4.0352926	0.20708384	8.935542	Sitting_Idle
14:09:15.695	5.3799353	-1.1181264	9.007262	0.5904819	0.47504425	-0.12550592	4.0352926	0.20708384	8.935542	Sitting_Idle
14:09:15.719	3.641692	-0.0047885496	7.848433	0.5904819	0.47504425	-0.12550592	4.0352926	0.20708384	8.935542	Sitting_Idle
14:09:15.743	3.641692	-0.0047885496	7.848433	-0.2671729	0.26551744	0.074857876	3.5182989	0.45436674	9.14251	Sitting_Idle
14:09:15.766	3.641692	-0.0047885496	7.848433	-0.2671729	0.26551744	0.074857876	3.5182989	0.45436674	9.14251	Sitting_Idle
14:09:15.789	3.641692	-0.0047885496	7.848433	-0.2671729	0.26551744	0.074857876	3.5182989	0.45436674	9.14251	Sitting_Idle
14:09:15.811	3.641692	-0.0047885496	7.848433	-0.2671729	0.26551744	0.074857876	3.5182989	0.45436674	9.14251	Sitting_Idle
14:09:15.835	3.641692	-0.0047885496	7.848433	-0.2671729	0.26551744	0.074857876	3.5182989	0.45436674	9.14251	Sitting_Idle
14:09:15.858	3.641692	-0.0047885496	7.848433	-0.2671729	0.26551744	0.074857876	3.5182989	0.45436674	9.14251	Sitting_Idle
14:09:15.880	3.641692	-0.0047885496	7.848433	-0.2671729	0.26551744	0.074857876	3.5182989	0.45436674	9.14251	Sitting_Idle
14:09:15.903	3.641692	-0.0047885496	7.848433	-0.2671729	0.26551744	0.074857876	3.5182989	0.45436674	9.14251	Sitting_Idle
14:09:15.926	3.6464806	0.53871185	8.358414	-0.70516324	-0.35634336	0.2611718	3.8247504	0.17281663	9.028388	Sitting_Idle
14:09:15.950	3.6464806	0.53871185	8.358414	-0.70516324	-0.35634336	0.2611718	3.8247504	0.17281663	9.028388	Sitting_Idle
14:09:15.974	3.6464806	0.53871185	8.358414	-0.70516324	-0.35634336	0.2611718	3.8247504	0.17281663	9.028388	Sitting_Idle
14:09:15.997	3.6464806	0.53871185	8.358414	-0.70516324	-0.35634336	0.2611718	3.8247504	0.17281663	9.028388	Sitting_Idle
14:09:16.020	3.6464806	0.53871185	8.358414	-0.70516324	-0.35634336	0.2611718	3.8247504	0.17281663	9.028388	Sitting_Idle
14:09:16.043	3.6464806	0.53871185	8.358414	-0.70516324	-0.35634336	0.2611718	3.8247504	0.17281663	9.028388	Sitting_Idle
14:09:16.067	3.6464806	0.53871185	8.358414	-0.70516324	-0.35634336	0.2611718	3.8247504	0.17281663	9.028388	Sitting_Idle
14:09:16.090	3.6464806	0.53871185	8.358414	-0.70516324	-0.35634336	0.2611718	3.8247504	0.17281663	9.028388	Sitting_Idle
14:09:16.112	3.6823947	0.11013664	7.8292785	0.07246816	0.040719055	-0.034487005	3.8824308	-0.20354061	9.003094	Sitting_Idle
14:09:16.135	3.6823947	0.11013664	7.8292785	0.07246816	0.040719055	-0.034487005	3.8824308	-0.20354061	9.003094	Sitting_Idle
14:09:16.159	3.6823947	0.11013664	7.8292785	0.07246816	0.040719055	-0.034487005	3.8824308	-0.20354061	9.003094	Sitting_Idle
14:09:16.182	3.6823947	0.11013664	7.8292785	0.07246816	0.040719055	-0.034487005	3.8824308	-0.20354061	9.003094	Sitting_Idle
14:09:16.206	3.6823947	0.11013664	7.8292785	0.07246816	0.040719055	-0.034487005	3.8824308	-0.20354061	9.003094	Sitting_Idle
14:09:16.228	3.6823947	0.11013664	7.8292785	0.07246816	0.040719055	-0.034487005	3.8824308	-0.20354061	9.003094	Sitting_Idle
14:09:16.251	3.6823947	0.11013664	7.8292785	0.07246816	0.040719055	-0.034487005	3.8824308	-0.20354061	9.003094	Sitting_Idle
14:09:16.275	3.6823947	0.11013664	7.8292785	0.07246816	0.040719055	-0.034487005	3.8824308	-0.20354061	9.003094	Sitting_Idle
14:09:16.299	3.6823947	0.11013664	7.8292785	0.07246816	-0.026476122	0.02354519	3.846353	-0.14156163	9.01975	Sitting_Idle
14:09:16.322	3.512401	-0.011971374	7.9154725	0.07246816	-0.026476122	0.02354519	3.846353	-0.14156163	9.01975	Sitting_Idle
14:09:16.344	3.512401	-0.011971374	7.9154725	0.07246816	-0.026476122	0.02354519	3.846353	-0.14156163	9.01975	Sitting_Idle
14:09:16.367	3.512401	-0.011971374	7.9154725	0.07246816	-0.026476122	0.02354519	3.846353	-0.14156163	9.01975	Sitting_Idle
14:09:16.391	3.512401	-0.011971374	7.9154725	0.07246816	-0.026476122	0.02354519	3.846353	-0.14156163	9.01975	Sitting_Idle
14:09:16.414	3.512401	-0.011971374	7.9154725	0.07246816	-0.026476122	0.02354519	3.846353	-0.14156163	9.01975	Sitting_Idle
14:09:16.437	3.512401	-0.011971374	7.9154725	0.07246816	-0.026476122	0.02354519	3.846353	-0.14156163	9.01975	Sitting_Idle
14:09:16.461	3.512401	-0.011971374	7.9154725	0.145772	0.0040671406	0.02476692	3.7431784	-0.04612137	9.064041	Sitting_Idle
14:09:16.484	3.512401	-0.011971374	7.9154725	0.145772	0.0040671406	0.02476692	3.7431784	-0.04612137	9.064041	Sitting_Idle
14:09:16.507	3.512401	-0.011971374	7.9154725	0.145772	0.0040671406	0.02476692	3.7431784	-0.04612137	9.064041	Sitting_Idle
14:09:16.531	3.8930907	0.021548472	8.638543	0.145772	0.0040671406	0.02476692	3.7431784	-0.04612137	9.064041	Sitting_Idle
14:09:16.554	3.8930907	0.021548472	8.638543	0.145772	0.0040671406	0.02476692	3.7431784	-0.04612137	9.064041	Sitting_Idle
14:09:16.576	3.8930907	0.021548472	8.638543	0.145772	0.0040671406	0.02476692	3.7431784	-0.04612137	9.064041	Sitting_Idle
14:09:16.598	3.8930907	0.021548472	8.638543	0.145772	0.0040671406	0.02476692	3.7431784	-0.04612137	9.064041	Sitting_Idle
14:09:16.621	3.8930907	0.021548472	8.638543	0.145772	0.0040671406	0.02476692	3.7431784	-0.04612137	9.064041	Sitting_Idle
14:09:16.645	3.8930907	0.021548472	8.638543	0.07552249	0.030945212	0.041871145	3.70365	0.07362488	9.080084	Sitting_Idle
14:09:16.669	3.8930907	0.021548472	8.638543	0.07552249	0.030945212	0.041871145	3.70365	0.07362488	9.080084	Sitting_Idle
14:09:16.691	3.8930907	0.021548472	8.638543	0.07552249	0.030945212	0.041871145	3.70365	0.07362488	9.080084	Sitting_Idle
14:09:16.714	3.6488748	0.090982445	8.739103	0.07552249	0.030945212	0.041871145	3.70365	0.07362488	9.080084	Sitting_Idle
14:09:16.737	3.6488748	0.090982445	8.739103	0.07552249	0.030945212	0.041871145	3.70365	0.07362488	9.080084	Sitting_Idle
14:09:16.759	3.6488748	0.090982445	8.739103	0.07552249	0.030945212	0.041871145	3.70365	0.07362488	9.080084	Sitting_Idle
14:09:16.782	3.6488748	0.090982445	8.739103	0.07552249	0.030945212	0.041871145	3.70365	0.07362488	9.080084	Sitting_Idle
14:09:16.805	3.6488748	0.090982445	8.739103	0.07552249	0.030945212	0.041871145	3.70365	0.07362488	9.080084	Sitting_Idle
14:09:16.827	3.6488748	0.090982445	8.739103	0.67417043	0.14762047	-0.10290392	3.5266607	0.38509837	9.142468	Sitting_Idle
14:09:16.851	3.6488748	0.090982445	8.739103	0.67417043	0.14762047	-0.10290392	3.5266607	0.38509837	9.142468	Sitting_Idle
14:09:16.873	3.6488748	0.090982445	8.739103	0.67417043	0.14762047	-0.10290392	3.5266607	0.38509837	9.142468	Sitting_Idle
14:09:16.896	3.6488748	0.090982445	8.739103	0.67417043	0.14762047	-0.10290392	3.5266607	0.38509837	9.142468	Sitting_Idle
14:09:16.918	3.46691	0.22027329	9.019233	0.67417043	0.14762047	-0.10290392	3.5266607	0.38509837	9.142468	Sitting_Idle
14:09:16.942	3.46691	0.22027329	9.019233	0.67417043	0.14762047	-0.10290392	3.5266607	0.38509837	9.142468	Sitting_Idle
14:09:16.965	3.46691	0.22027329	9.019233	0.67417043	0.14762047	-0.10290392	3.5266607	0.38509837	9.142468	Sitting_Idle
14:09:16.987	3.46691	0.22027329	9.019233	0.67417043	0.14762047	-0.10290392	3.5266607	0.38509837	9.142468	Sitting_Idle
14:09:17.010	3.46691	0.22027329	9.019233	0.8836972	0.46404868	-0.07052806	3.2245028	1.6320404	9.116436	Sitting_Idle
14:09:17.032	3.46691	0.22027329	9.019233	0.8836972	0.46404868	-0.07052806	3.2245028	1.6320404	9.116436	Sitting_Idle
14:09:17.054	3.46691	0.22027329	9.019233	0.8836972	0.46404868	-0.07052806	3.2245028	1.6320404	9.116436	Sitting_Idle
14:09:17.077	3.46691	0.22027329	9.019233	0.8836972	0.46404868	-0.07052806	3.2245028	1.6320404	9.116436	Sitting_Idle
14:09:17.101	3.46691	0.22027329	9.019233	0.8836972	0.46404868	-0.07052806	3.2245028	1.6320404	9.116436	Sitting_Idle
14:09:17.124	4.249838	0.83081335	9.718362	0.8836972	0.46404868	-0.07052806	3.2245028	1.6320404	9.116436	Sitting_Idle
14:09:17.148	4.249838	0.83081335	9.718362	0.8836972	0.46404868	-0.07052806	3.2245028	1.6320404	9.116436	Sitting_Idle
14:09:17.170	4.249838	0.83081335	9.718362	0.8836972	0.46404868	-0.07052806	3.2245028	1.6320404	9.116436	Sitting_Idle
14:09:17.192	4.249838	0.83081335	9.718362	0.21479978	0.2826217	-0.45354056	2.0252786	2.8206432	9.17129	Sitting_Idle
14:09:17.214	4.249838	0.83081335	9.718362	0.21479978	0.2826217	-0.45354056	2.0252786	2.8206432	9.17129	Sitting_Idle
14:09:17.236	4.249838	0.83081335	9.718362	0.21479978	0.2826217	-0.45354056	2.0252786	2.8206432	9.17129	Sitting_Idle
14:09:17.258	4.249838	0.83081335	9.718362	0.21479978	0.2826217	-0.45354056	2.0252786	2.8206432	9.17129	Sitting_Idle
14:09:17.280	4.249838	0.83081335	9.718362	0.21479978	0.2826217	-0.45354056	2.0252786	2.8206432	9.17129	Sitting_Idle
14:09:17.302	4.249838	0.83081335	9.718362	0.21479978	0.2826217	-0.45354056	2.0252786	2.8206432	9.17129	Sitting_Idle
14:09:17.326	1.9226027	2.300898	8.470944	0.21479978	0.2826217	-0.45354056	2.0252786	2.8206432	9.17129	Sitting_Idle
14:09:17.349	1.9226027	2.300898	8.470944	0.21479978	0.2826217	-0.45354056	2.0252786	2.8206432	9.17129	Sitting_Idle
14:09:17.371	1.9226027	2.300898	8.470944	-0.43332824	0.9105912	-0.4895816	1.1090745	2.6969714	9.363049	Sitting_Idle
14:09:17.394	1.9226027	2.300898	8.470944	-0.43332824	0.9105912	-0.4895816	1.1090745	2.6969714	9.363049	Sitting_Idle
14:09:17.417	1.9226027	2.300898	8.470944	-0.43332824	0.9105912	-0.4895816	1.1090745	2.6969714	9.363049	Sitting_Idle
14:09:17.441	1.9226027	2.300898	8.470944	-0.43332824	0.9105912	-0.4895816	1.1090745	2.6969714	9.363049	Sitting_Idle
14:09:17.465	1.9226027	2.300898	8.470944	-0.43332824	0.9105912	-0.4895816	1.1090745	2.6969714	9.363049	Sitting_Idle
14:09:17.488	1.9226027	2.300898	8.470944	-0.43332824	0.9105912	-0.4895816	1.1090745	2.6969714	9.363049	Sitting_Idle
14:09:17.510	1.733455	3.912245	8.980925	-0.43332824	0.9105912	-0.4895816	1.1090745	2.6969714	9.363049	Sitting_Idle
14:09:17.534	1.733455	3.912245	8.980925	-0.43332824	0.9105912	-0.4895816	1.1090745	2.6969714	9.363049	Sitting_Idle
14:09:17.558	1.733455	3.912245	8.980925	-0.22991012	0.22336777	0.17015284	-0.017278029	2.4001167	9.508392	Sitting_Idle
14:09:17.582	1.733455	3.912245	8.980925	-0.22991012	0.22336777	0.17015284	-0.017278029	2.4001167	9.508392	Sitting_Idle
14:09:17.604	1.733455	3.912245	8.980925	-0.22991012	0.22336777	0.17015284	-0.017278029	2.4001167	9.508392	Sitting_Idle
14:09:17.626	1.733455	3.912245	8.980925	-0.22991012	0.22336777	0.17015284	-0.017278029	2.4001167	9.508392	Sitting_Idle
14:09:17.648	1.733455	3.912245	8.980925	-0.22991012	0.22336777	0.17015284	-0.017278029	2.4001167	9.508392	Sitting_Idle
14:09:17.671	1.733455	3.912245	8.980925	-0.22991012	0.22336777	0.17015284	-0.017278029	2.4001167	9.508392	Sitting_Idle
14:09:17.695	1.733455	3.912245	8.980925	-0.22991012	0.22336777	0.17015284	-0.017278029	2.4001167	9.508392	Sitting_Idle
14:09:17.718	-0.77574503	2.176396	10.029617	0.9851008	-0.4015474	-0.25317678	-0.39153245	2.3014276	9.524732	Sitting_Idle
14:09:17.741	-0.77574503	2.176396	10.029617	0.9851008	-0.4015474	-0.25317678	-0.39153245	2.3014276	9.524732	Sitting_Idle
14:09:17.764	-0.77574503	2.176396	10.029617	0.9851008	-0.4015474	-0.25317678	-0.39153245	2.3014276	9.524732	Sitting_Idle
14:09:17.787	-0.77574503	2.176396	10.029617	0.9851008	-0.4015474	-0.25317678	-0.39153245	2.3014276	9.524732	Sitting_Idle
14:09:17.812	-0.77574503	2.176396	10.029617	0.9851008	-0.4015474	-0.25317678	-0.39153245	2.3014276	9.524732	Sitting_Idle
14:09:17.834	-0.77574503	2.176396	10.029617	0.9851008	-0.4015474	-0.25317678	-0.39153245	2.3014276	9.524732	Sitting_Idle
14:09:17.856	-0.77574503	2.176396	10.029617	0.9851008	-0.4015474	-0.25317678	-0.39153245	2.3014276	9.524732	Sitting_Idle
14:09:17.879	-0.77574503	2.176396	10.029617	0.9851008	-0.4015474	-0.25317678	-0.39153245	2.3014276	9.524732	Sitting_Idle
14:09:17.903	-0.77574503	2.176396	10.029617	0.83421713	0.1207424	-0.50057715	-0.5010415	3.0151887	9.318153	Sitting_Idle
14:09:17.927	-0.80208206	1.8100717	8.679246	0.83421713	0.1207424	-0.50057715	-0.5010415	3.0151887	9.318153	Sitting_Idle
14:09:17.951	-0.80208206	1.8100717	8.679246	0.83421713	0.1207424	-0.50057715	-0.5010415	3.0151887	9.318153	Sitting_Idle
14:09:17.974	-0.80208206	1.8100717	8.679246	0.83421713	0.1207424	-0.50057715	-0.5010415	3.0151887	9.318153	Sitting_Idle
14:09:17.996	-0.80208206	1.8100717	8.679246	0.83421713	0.1207424	-0.50057715	-0.5010415	3.0151887	9.318153	Sitting_Idle
14:09:18.018	-0.80208206	1.8100717	8.679246	0.83421713	0.1207424	-0.50057715	-0.5010415	3.0151887	9.318153	Sitting_Idle
14:09:18.042	-0.80208206	1.8100717	8.679246	0.83421713	0.1207424	-0.50057715	-0.5010415	3.0151887	9.318153	Sitting_Idle
14:09:18.065	-0.80208206	1.8100717	8.679246	0.83421713	0.1207424	-0.50057715	-0.5010415	3.0151887	9.318153	Sitting_Idle
14:09:18.088	-0.80208206	1.8100717	8.679246	0.15126978	-0.08634091	0.12128363	-0.63452196	3.6067982	9.097182	Sitting_Idle
14:09:18.112	-1.0175668	3.3639562	8.734315	0.15126978	-0.08634091	0.12128363	-0.63452196	3.6067982	9.097182	Sitting_Idle
14:09:18.135	-1.0175668	3.3639562	8.734315	0.15126978	-0.08634091	0.12128363	-0.63452196	3.6067982	9.097182	Sitting_Idle
14:09:18.159	-1.0175668	3.3639562	8.734315	0.15126978	-0.08634091	0.12128363	-0.63452196	3.6067982	9.097182	Sitting_Idle
14:09:18.181	-1.0175668	3.3639562	8.734315	0.15126978	-0.08634091	0.12128363	-0.63452196	3.6067982	9.097182	Sitting_Idle
14:09:18.203	-1.0175668	3.3639562	8.734315	0.15126978	-0.08634091	0.12128363	-0.63452196	3.6067982	9.097182	Sitting_Idle
14:09:18.225	-1.0175668	3.3639562	8.734315	0.15126978	-0.08634091	0.12128363	-0.63452196	3.6067982	9.097182	Sitting_Idle
14:09:18.248	-1.0175668	3.3639562	8.734315	0.15126978	-0.08634091	0.12128363	-0.63452196	3.6067982	9.097182	Sitting_Idle
14:09:18.272	-1.0175668	3.3639562	8.734315	-0.25617734	-0.014869682	0.052866723	-0.5103363	3.6708357	9.079367	Sitting_Idle
14:09:18.296	-1.0175668	3.3639562	8.734315	-0.25617734	-0.014869682	0.052866723	-0.5103363	3.6708357	9.079367	Sitting_Idle
14:09:18.319	-0.8571504	3.6081722	8.942616	-0.25617734	-0.014869682	0.052866723	-0.5103363	3.6708357	9.079367	Sitting_Idle
14:09:18.341	-0.8571504	3.6081722	8.942616	-0.25617734	-0.014869682	0.052866723	-0.5103363	3.6708357	9.079367	Sitting_Idle
14:09:18.364	-0.8571504	3.6081722	8.942616	-0.25617734	-0.014869682	0.052866723	-0.5103363	3.6708357	9.079367	Sitting_Idle
14:09:18.388	-0.8571504	3.6081722	8.942616	-0.25617734	-0.014869682	0.052866723	-0.5103363	3.6708357	9.079367	Sitting_Idle
14:09:18.411	-0.8571504	3.6081722	8.942616	-0.25617734	-0.014869682	0.052866723	-0.5103363	3.6708357	9.079367	Sitting_Idle
14:09:18.435	-0.8571504	3.6081722	8.942616	0.06513778	-0.0215892	0.011327885	-0.5103363	3.6708357	9.079367	Sitting_Idle
14:09:18.457	-0.8571504	3.6081722	8.942616	0.06513778	-0.0215892	0.011327885	-0.5048415	3.5694222	9.120018	Sitting_Idle
14:09:18.479	-0.8571504	3.6081722	8.942616	0.06513778	-0.0215892	0.011327885	-0.5048415	3.5694222	9.120018	Sitting_Idle
14:09:18.503	-0.8571504	3.6081722	8.942616	0.06513778	-0.0215892	0.011327885	-0.5048415	3.5694222	9.120018	Sitting_Idle
14:09:18.528	-0.51716334	3.668029	8.758257	0.06513778	-0.0215892	0.011327885	-0.5048415	3.5694222	9.120018	Sitting_Idle
14:09:18.550	-0.51716334	3.668029	8.758257	0.06513778	-0.0215892	0.011327885	-0.5048415	3.5694222	9.120018	Sitting_Idle
14:09:18.572	-0.51716334	3.668029	8.758257	0.06513778	-0.0215892	0.011327885	-0.5048415	3.5694222	9.120018	Sitting_Idle
14:09:18.595	-0.51716334	3.668029	8.758257	0.06513778	-0.0215892	0.011327885	-0.5048415	3.5694222	9.120018	Sitting_Idle
14:09:18.619	-0.51716334	3.668029	8.758257	0.05353134	0.029112615	0.021101728	-0.5365698	3.5027835	9.144012	Sitting_Idle
14:09:18.641	-0.51716334	3.668029	8.758257	0.05353134	0.029112615	0.021101728	-0.5365698	3.5027835	9.144012	Sitting_Idle
14:09:18.664	-0.51716334	3.668029	8.758257	0.05353134	0.029112615	0.021101728	-0.5365698	3.5027835	9.144012	Sitting_Idle
14:09:18.688	-0.51716334	3.668029	8.758257	0.05353134	0.029112615	0.021101728	-0.5365698	3.5027835	9.144012	Sitting_Idle
14:09:18.710	-0.44054657	3.6632404	8.74868	0.05353134	0.029112615	0.021101728	-0.5365698	3.5027835	9.144012	Sitting_Idle
14:09:18.734	-0.44054657	3.6632404	8.74868	0.05353134	0.029112615	0.021101728	-0.5365698	3.5027835	9.144012	Sitting_Idle
14:09:18.757	-0.44054657	3.6632404	8.74868	0.05353134	0.029112615	0.021101728	-0.5365698	3.5027835	9.144012	Sitting_Idle
14:09:18.781	-0.44054657	3.6632404	8.74868	0.05353134	0.029112615	0.021101728	-0.5365698	3.5027835	9.144012	Sitting_Idle
14:09:18.803	-0.44054657	3.6632404	8.74868	-0.045428824	-0.01120449	-0.0124958595	-0.5317865	3.5761752	9.11584	Sitting_Idle
14:09:18.826	-0.44054657	3.6632404	8.74868	-0.045428824	-0.01120449	-0.0124958595	-0.5317865	3.5761752	9.11584	Sitting_Idle
14:09:18.850	-0.44054657	3.6632404	8.74868	-0.045428824	-0.01120449	-0.0124958595	-0.5317865	3.5761752	9.11584	Sitting_Idle
14:09:18.874	-0.44054657	3.6632404	8.74868	-0.045428824	-0.01120449	-0.0124958595	-0.5317865	3.5761752	9.11584	Sitting_Idle
14:09:18.897	-0.44054657	3.6632404	8.74868	-0.045428824	-0.01120449	-0.0124958595	-0.5317865	3.5761752	9.11584	Sitting_Idle
14:09:18.920	-0.4189981	3.6081722	8.877971	-0.045428824	-0.01120449	-0.0124958595	-0.5317865	3.5761752	9.11584	Sitting_Idle
14:09:18.942	-0.4189981	3.6081722	8.877971	-0.045428824	-0.01120449	-0.0124958595	-0.5317865	3.5761752	9.11584	Sitting_Idle
14:09:18.965	-0.4189981	3.6081722	8.877971	-0.045428824	-0.01120449	-0.0124958595	-0.5317865	3.5761752	9.11584	Sitting_Idle
14:09:18.987	-0.4189981	3.6081722	8.877971	-0.011220373	-0.02281093	0.040649418	-0.5566643	3.6079848	9.1018095	Sitting_Idle
14:09:19.011	-0.4189981	3.6081722	8.877971	-0.011220373	-0.02281093	0.040649418	-0.5566643	3.6079848	9.1018095	Sitting_Idle
14:09:19.033	-0.4189981	3.6081722	8.877971	-0.011220373	-0.02281093	0.040649418	-0.5566643	3.6079848	9.1018095	Sitting_Idle
14:09:19.055	-0.4189981	3.6081722	8.877971	-0.011220373	-0.02281093	0.040649418	-0.5566643	3.6079848	9.1018095	Sitting_Idle
14:09:19.078	-0.4189981	3.6081722	8.877971	-0.011220373	-0.02281093	0.040649418	-0.5566643	3.6079848	9.1018095	Sitting_Idle
14:09:19.101	-0.4189981	3.6081722	8.877971	-0.011220373	-0.02281093	0.040649418	-0.5566643	3.6079848	9.1018095	Sitting_Idle
14:09:19.124	-0.57223165	3.45015	8.686429	-0.011220373	-0.02281093	0.040649418	-0.5566643	3.6079848	9.1018095	Sitting_Idle
14:09:19.147	-0.57223165	3.45015	8.686429	-0.011220373	-0.02281093	0.040649418	-0.5566643	3.6079848	9.1018095	Sitting_Idle
14:09:19.171	-0.57223165	3.45015	8.686429	-0.03321152	-0.013647951	0.03515163	-0.5297561	3.6436825	9.089186	Sitting_Idle
14:09:19.195	-0.57223165	3.45015	8.686429	-0.03321152	-0.013647951	0.03515163	-0.5297561	3.6436825	9.089186	Sitting_Idle
14:09:19.218	-0.57223165	3.45015	8.686429	-0.03321152	-0.013647951	0.03515163	-0.5297561	3.6436825	9.089186	Sitting_Idle
14:09:19.240	-0.57223165	3.45015	8.686429	-0.03321152	-0.013647951	0.03515163	-0.5297561	3.6436825	9.089186	Sitting_Idle
14:09:19.263	-0.57223165	3.45015	8.686429	-0.03321152	-0.013647951	0.03515163	-0.5297561	3.6436825	9.089186	Sitting_Idle
14:09:19.287	-0.57223165	3.45015	8.686429	-0.03321152	-0.013647951	0.03515163	-0.5297561	3.6436825	9.089186	Sitting_Idle
14:09:19.310	-0.531529	3.5483153	8.566715	-0.03321152	-0.013647951	0.03515163	-0.5297561	3.6436825	9.089186	Sitting_Idle
14:09:19.333	-0.531529	3.5483153	8.566715	-0.03321152	-0.013647951	0.03515163	-0.5297561	3.6436825	9.089186	Sitting_Idle
14:09:19.356	-0.531529	3.5483153	8.566715	-0.19325821	-0.033806503	0.14755084	-0.48737484	3.5153067	9.141962	Sitting_Idle
14:09:19.380	-0.531529	3.5483153	8.566715	-0.19325821	-0.033806503	0.14755084	-0.48737484	3.5153067	9.141962	Sitting_Idle
14:09:19.403	-0.531529	3.5483153	8.566715	-0.19325821	-0.033806503	0.14755084	-0.48737484	3.5153067	9.141962	Sitting_Idle
14:09:19.427	-0.531529	3.5483153	8.566715	-0.19325821	-0.033806503	0.14755084	-0.48737484	3.5153067	9.141962	Sitting_Idle
14:09:19.449	-0.531529	3.5483153	8.566715	-0.19325821	-0.033806503	0.14755084	-0.48737484	3.5153067	9.141962	Sitting_Idle
14:09:19.472	-0.531529	3.5483153	8.566715	-0.19325821	-0.033806503	0.14755084	-0.48737484	3.5153067	9.141962	Sitting_Idle
14:09:19.495	-0.531529	3.5483153	8.566715	-0.19325821	-0.033806503	0.14755084	-0.48737484	3.5153067	9.141962	Sitting_Idle
14:09:19.519	-0.55786604	3.4381785	8.504464	-0.87437296	-0.3728367	0.07119268	-0.08859043	2.9309933	9.357981	Sitting_Idle
14:09:19.543	-0.55786604	3.4381785	8.504464	-0.87437296	-0.3728367	0.07119268	-0.08859043	2.9309933	9.357981	Sitting_Idle
14:09:19.566	-0.55786604	3.4381785	8.504464	-0.87437296	-0.3728367	0.07119268	-0.08859043	2.9309933	9.357981	Sitting_Idle
14:09:19.588	-0.55786604	3.4381785	8.504464	-0.87437296	-0.3728367	0.07119268	-0.08859043	2.9309933	9.357981	Sitting_Idle
14:09:19.611	-0.55786604	3.4381785	8.504464	-0.87437296	-0.3728367	0.07119268	-0.08859043	2.9309933	9.357981	Sitting_Idle
14:09:19.635	-0.55786604	3.4381785	8.504464	-0.87437296	-0.3728367	0.07119268	-0.08859043	2.9309933	9.357981	Sitting_Idle
14:09:19.659	-0.55786604	3.4381785	8.504464	-0.87437296	-0.3728367	0.07119268	-0.08859043	2.9309933	9.357981	Sitting_Idle
14:09:19.681	-0.55786604	3.4381785	8.504464	-0.87437296	-0.3728367	0.07119268	-0.08859043	2.9309933	9.357981	Sitting_Idle
14:09:19.704	-0.55786604	3.4381785	8.504464	-0.6575158	-0.11260813	0.18481362	0.15202338	2.4792602	9.486861	Sitting_Idle
14:09:19.727	-0.65363705	2.6815877	10.805362	-0.6575158	-0.11260813	0.18481362	0.15202338	2.4792602	9.486861	Sitting_Idle
14:09:19.750	-0.65363705	2.6815877	10.805362	-0.6575158	-0.11260813	0.18481362	0.15202338	2.4792602	9.486861	Sitting_Idle
14:09:19.775	-0.65363705	2.6815877	10.805362	-0.6575158	-0.11260813	0.18481362	0.15202338	2.4792602	9.486861	Sitting_Idle
14:09:19.798	-0.65363705	2.6815877	10.805362	-0.6575158	-0.11260813	0.18481362	0.15202338	2.4792602	9.486861	Sitting_Idle
14:09:19.820	-0.65363705	2.6815877	10.805362	-0.6575158	-0.11260813	0.18481362	0.15202338	2.4792602	9.486861	Sitting_Idle
14:09:19.843	-0.65363705	2.6815877	10.805362	-0.6575158	-0.11260813	0.18481362	0.15202338	2.4792602	9.486861	Sitting_Idle
14:09:19.866	-0.65363705	2.6815877	10.805362	-0.6575158	-0.11260813	0.18481362	0.15202338	2.4792602	9.486861	Sitting_Idle
14:09:19.891	-0.65363705	2.6815877	10.805362	0.23373659	0.14884222	0.02232346	-0.04966131	2.0071394	9.598922	Sitting_Idle
14:09:19.913	0.28970724	2.056682	10.43425	0.23373659	0.14884222	0.02232346	-0.04966131	2.0071394	9.598922	Sitting_Idle
14:09:19.937	0.28970724	2.056682	10.43425	0.23373659	0.14884222	0.02232346	-0.04966131	2.0071394	9.598922	Sitting_Idle
14:09:19.960	0.28970724	2.056682	10.43425	0.23373659	0.14884222	0.02232346	-0.04966131	2.0071394	9.598922	Sitting_Idle
14:09:19.984	0.28970724	2.056682	10.43425	0.23373659	0.14884222	0.02232346	-0.04966131	2.0071394	9.598922	Sitting_Idle
14:09:20.008	0.28970724	2.056682	10.43425	0.23373659	0.14884222	0.02232346	-0.04966131	2.0071394	9.598922	Sitting_Idle
14:09:20.032	0.28970724	2.056682	10.43425	0.23373659	0.14884222	0.02232346	-0.04966131	2.0071394	9.598922	Sitting_Idle
14:09:20.054	0.28970724	2.056682	10.43425	0.23373659	0.14884222	0.02232346	-0.04966131	2.0071394	9.598922	Sitting_Idle
14:09:20.077	0.28970724	2.056682	10.43425	0.7535829	1.2630605	-0.36068904	-0.5987167	3.2377107	9.237376	Sitting_Idle
14:09:20.100	0.28970724	2.056682	10.43425	0.7535829	1.2630605	-0.36068904	-0.5987167	3.2377107	9.237376	Sitting_Idle
14:09:20.124	0.20351335	2.3296294	10.99451	0.7535829	1.2630605	-0.36068904	-0.5987167	3.2377107	9.237376	Sitting_Idle
14:09:20.147	0.20351335	2.3296294	10.99451	0.7535829	1.2630605	-0.36068904	-0.5987167	3.2377107	9.237376	Sitting_Idle
14:09:20.170	0.20351335	2.3296294	10.99451	0.7535829	1.2630605	-0.36068904	-0.5987167	3.2377107	9.237376	Sitting_Idle
14:09:20.194	0.20351335	2.3296294	10.99451	0.7535829	1.2630605	-0.36068904	-0.5987167	3.2377107	9.237376	Sitting_Idle
14:09:20.217	0.20351335	2.3296294	10.99451	0.7535829	1.2630605	-0.36068904	-0.5987167	3.2377107	9.237376	Sitting_Idle
14:09:20.240	0.20351335	2.3296294	10.99451	-0.17309965	-0.24088982	0.24895447	-0.7455537	2.8056803	9.367107	Sitting_Idle
14:09:20.263	0.20351335	2.3296294	10.99451	-0.17309965	-0.24088982	0.24895447	-0.7455537	2.8056803	9.367107	Sitting_Idle
14:09:20.286	0.20351335	2.3296294	10.99451	-0.17309965	-0.24088982	0.24895447	-0.7455537	2.8056803	9.367107	Sitting_Idle
14:09:20.309	-2.1668186	3.1317115	8.379962	-0.17309965	-0.24088982	0.24895447	-0.7455537	2.8056803	9.367107	Sitting_Idle
14:09:20.332	-2.1668186	3.1317115	8.379962	-0.17309965	-0.24088982	0.24895447	-0.7455537	2.8056803	9.367107	Sitting_Idle
14:09:20.356	-2.1668186	3.1317115	8.379962	-0.17309965	-0.24088982	0.24895447	-0.7455537	2.8056803	9.367107	Sitting_Idle
14:09:20.380	-2.1668186	3.1317115	8.379962	-0.17309965	-0.24088982	0.24895447	-0.7455537	2.8056803	9.367107	Sitting_Idle
14:09:20.403	-2.1668186	3.1317115	8.379962	-0.17309965	-0.24088982	0.24895447	-0.7455537	2.8056803	9.367107	Sitting_Idle
14:09:20.426	-2.1668186	3.1317115	8.379962	1.0101463	-1.3984795	-0.17559688	-0.42264032	3.4431312	9.172601	Sitting_Idle
14:09:20.448	-2.1668186	3.1317115	8.379962	1.0101463	-1.3984795	-0.17559688	-0.42264032	3.4431312	9.172601	Sitting_Idle
14:09:20.472	-2.1668186	3.1317115	8.379962	1.0101463	-1.3984795	-0.17559688	-0.42264032	3.4431312	9.172601	Sitting_Idle
14:09:20.496	-2.1668186	3.1317115	8.379962	1.0101463	-1.3984795	-0.17559688	-0.42264032	3.4431312	9.172601	Sitting_Idle
14:09:20.519	-0.32562137	2.300898	9.876384	1.0101463	-1.3984795	-0.17559688	-0.42264032	3.4431312	9.172601	Sitting_Idle
14:09:20.541	-0.32562137	2.300898	9.876384	1.0101463	-1.3984795	-0.17559688	-0.42264032	3.4431312	9.172601	Sitting_Idle
14:09:20.563	-0.32562137	2.300898	9.876384	1.0101463	-1.3984795	-0.17559688	-0.42264032	3.4431312	9.172601	Sitting_Idle
14:09:20.587	-0.32562137	2.300898	9.876384	1.0101463	-1.3984795	-0.17559688	-0.42264032	3.4431312	9.172601	Sitting_Idle
14:09:20.611	-0.32562137	2.300898	9.876384	-0.34780714	-0.84870076	1.9612098	2.144871	4.091927	8.650202	Sitting_Idle
14:09:20.634	-0.32562137	2.300898	9.876384	-0.34780714	-0.84870076	1.9612098	2.144871	4.091927	8.650202	Sitting_Idle
14:09:20.657	-0.32562137	2.300898	9.876384	-0.34780714	-0.84870076	1.9612098	2.144871	4.091927	8.650202	Sitting_Idle
14:09:20.679	-0.32562137	2.300898	9.876384	-0.34780714	-0.84870076	1.9612098	2.144871	4.091927	8.650202	Sitting_Idle
14:09:20.703	-0.32562137	2.300898	9.876384	-0.34780714	-0.84870076	1.9612098	2.144871	4.091927	8.650202	Sitting_Idle
14:09:20.728	0.15323359	3.4836698	7.448589	-0.34780714	-0.84870076	1.9612098	2.144871	4.091927	8.650202	Sitting_Idle
14:09:20.751	0.15323359	3.4836698	7.448589	-0.34780714	-0.84870076	1.9612098	2.144871	4.091927	8.650202	Sitting_Idle
14:09:20.775	0.15323359	3.4836698	7.448589	-0.34780714	-0.84870076	1.9612098	2.144871	4.091927	8.650202	Sitting_Idle
14:09:20.799	0.15323359	3.4836698	7.448589	-2.3441148	-1.777216	1.6172926	5.1485033	2.3710983	8.002572	Sitting_Idle
14:09:20.823	0.15323359	3.4836698	7.448589	-2.3441148	-1.777216	1.6172926	5.1485033	2.3710983	8.002572	Sitting_Idle
14:09:20.848	0.15323359	3.4836698	7.448589	-2.3441148	-1.777216	1.6172926	5.1485033	2.3710983	8.002572	Sitting_Idle
14:09:20.871	0.15323359	3.4836698	7.448589	-2.3441148	-1.777216	1.6172926	5.1485033	2.3710983	8.002572	Sitting_Idle
14:09:20.892	0.15323359	3.4836698	7.448589	-2.3441148	-1.777216	1.6172926	5.1485033	2.3710983	8.002572	Sitting_Idle
14:09:20.913	4.573065	2.5068057	4.470111	-2.3441148	-1.777216	1.6172926	5.1485033	2.3710983	8.002572	Sitting_Idle
14:09:20.935	4.573065	2.5068057	4.470111	-2.3441148	-1.777216	1.6172926	5.1485033	2.3710983	8.002572	Sitting_Idle
14:09:20.958	4.573065	2.5068057	4.470111	1.3455113	-1.2231611	-0.08274536	5.9496527	-0.5753344	7.7743797	Sitting_Idle
14:09:20.980	4.573065	2.5068057	4.470111	1.3455113	-1.2231611	-0.08274536	5.9496527	-0.5753344	7.7743797	Sitting_Idle
14:09:21.002	4.573065	2.5068057	4.470111	1.3455113	-1.2231611	-0.08274536	5.9496527	-0.5753344	7.7743797	Sitting_Idle
14:09:21.025	4.573065	2.5068057	4.470111	1.3455113	-1.2231611	-0.08274536	5.9496527	-0.5753344	7.7743797	Sitting_Idle
14:09:21.049	4.573065	2.5068057	4.470111	1.3455113	-1.2231611	-0.08274536	5.9496527	-0.5753344	7.7743797	Sitting_Idle
14:09:21.071	4.573065	2.5068057	4.470111	1.3455113	-1.2231611	-0.08274536	5.9496527	-0.5753344	7.7743797	Sitting_Idle
14:09:21.094	4.573065	2.5068057	4.470111	1.3455113	-1.2231611	-0.08274536	5.9496527	-0.5753344	7.7743797	Sitting_Idle
14:09:21.117	5.358387	-2.8491871	8.075889	1.3455113	-1.2231611	-0.08274536	5.9496527	-0.5753344	7.7743797	Sitting_Idle
14:09:21.141	5.358387	-2.8491871	8.075889	-0.21280591	0.087144814	0.021101728	6.3065844	-0.59668314	7.486072	Sitting_Idle
14:09:21.165	5.358387	-2.8491871	8.075889	-0.21280591	0.087144814	0.021101728	6.3065844	-0.59668314	7.486072	Sitting_Idle
14:09:21.187	5.358387	-2.8491871	8.075889	-0.21280591	0.087144814	0.021101728	6.3065844	-0.59668314	7.486072	Sitting_Idle
14:09:21.210	5.358387	-2.8491871	8.075889	-0.21280591	0.087144814	0.021101728	6.3065844	-0.59668314	7.486072	Sitting_Idle
14:09:21.234	5.358387	-2.8491871	8.075889	-0.21280591	0.087144814	0.021101728	6.3065844	-0.59668314	7.486072	Sitting_Idle
14:09:21.256	5.358387	-2.8491871	8.075889	-0.21280591	0.087144814	0.021101728	6.3065844	-0.59668314	7.486072	Sitting_Idle
14:09:21.280	5.358387	-2.8491871	8.075889	-0.21280591	0.087144814	0.021101728	6.3065844	-0.59668314	7.486072	Sitting_Idle
14:09:21.301	5.358387	-2.8491871	8.075889	-0.21280591	0.087144814	0.021101728	6.3065844	-0.59668314	7.486072	Sitting_Idle
14:09:21.324	6.2251143	-1.1827718	6.8859344	-0.20608638	0.04377338	0.017436536	6.314586	-0.800839	7.4602284	Sitting_Idle
14:09:21.346	6.2251143	-1.1827718	6.8859344	-0.20608638	0.04377338	0.017436536	6.314586	-0.800839	7.4602284	Sitting_Idle
14:09:21.369	6.2251143	-1.1827718	6.8859344	-0.20608638	0.04377338	0.017436536	6.314586	-0.800839	7.4602284	Sitting_Idle
14:09:21.393	6.2251143	-1.1827718	6.8859344	-0.20608638	0.04377338	0.017436536	6.314586	-0.800839	7.4602284	Sitting_Idle
14:09:21.416	6.2251143	-1.1827718	6.8859344	-0.20608638	0.04377338	0.017436536	6.314586	-0.800839	7.4602284	Sitting_Idle
14:09:21.440	6.2251143	-1.1827718	6.8859344	-0.20608638	0.04377338	0.017436536	6.314586	-0.800839	7.4602284	Sitting_Idle
14:09:21.463	6.2251143	-1.1827718	6.8859344	-0.20608638	0.04377338	0.017436536	6.314586	-0.800839	7.4602284	Sitting_Idle
14:09:21.486	6.2251143	-1.1827718	6.8859344	-0.20608638	0.04377338	0.017436536	6.314586	-0.800839	7.4602284	Sitting_Idle
14:09:21.509	6.3472223	-1.089395	7.0535336	0.04253577	-0.07412361	-0.02532403	6.414102	-0.78829676	7.376194	Sitting_Idle
14:09:21.532	6.3472223	-1.089395	7.0535336	0.04253577	-0.07412361	-0.02532403	6.414102	-0.78829676	7.376194	Sitting_Idle
14:09:21.555	6.3472223	-1.089395	7.0535336	0.04253577	-0.07412361	-0.02532403	6.414102	-0.78829676	7.376194	Sitting_Idle
14:09:21.579	6.3472223	-1.089395	7.0535336	0.04253577	-0.07412361	-0.02532403	6.414102	-0.78829676	7.376194	Sitting_Idle
14:09:21.602	6.3472223	-1.089395	7.0535336	0.04253577	-0.07412361	-0.02532403	6.414102	-0.78829676	7.376194	Sitting_Idle
14:09:21.626	6.3472223	-1.089395	7.0535336	0.04253577	-0.07412361	-0.02532403	6.414102	-0.78829676	7.376194	Sitting_Idle
14:09:21.651	6.3472223	-1.089395	7.0535336	0.04253577	-0.07412361	-0.02532403	6.414102	-0.78829676	7.376194	Sitting_Idle
14:09:21.673	6.3472223	-1.089395	7.0535336	0.04253577	-0.07412361	-0.02532403	6.414102	-0.78829676	7.376194	Sitting_Idle
14:09:21.699	6.3472223	-1.089395	7.0535336	-0.00022479841	-0.08267572	-0.019215377	6.4439116	-0.9519276	7.3307695	Sitting_Idle
14:09:21.722	6.0670924	-0.7206767	6.464542	-0.00022479841	-0.08267572	-0.019215377	6.4439116	-0.9519276	7.3307695	Sitting_Idle
14:09:21.746	6.0670924	-0.7206767	6.464542	-0.00022479841	-0.08267572	-0.019215377	6.4439116	-0.9519276	7.3307695	Sitting_Idle
14:09:21.769	6.0670924	-0.7206767	6.464542	-0.00022479841	-0.08267572	-0.019215377	6.4439116	-0.9519276	7.3307695	Sitting_Idle
14:09:21.793	6.0670924	-0.7206767	6.464542	-0.00022479841	-0.08267572	-0.019215377	6.4439116	-0.9519276	7.3307695	Sitting_Idle
14:09:21.816	6.0670924	-0.7206767	6.464542	-0.00022479841	-0.08267572	-0.019215377	6.4439116	-0.9519276	7.3307695	Sitting_Idle
14:09:21.839	6.0670924	-0.7206767	6.464542	-0.00022479841	-0.08267572	-0.019215377	6.4439116	-0.9519276	7.3307695	Sitting_Idle
14:09:21.863	6.0670924	-0.7206767	6.464542	-0.016107295	0.030945212	0.047979802	6.485997	-0.932306	7.296093	Sitting_Idle
14:09:21.886	6.0670924	-0.7206767	6.464542	-0.016107295	0.030945212	0.047979802	6.485997	-0.932306	7.296093	Sitting_Idle
14:09:21.909	6.316097	-1.0127783	6.778192	-0.016107295	0.030945212	0.047979802	6.485997	-0.932306	7.296093	Sitting_Idle
14:09:21.932	6.316097	-1.0127783	6.778192	-0.016107295	0.030945212	0.047979802	6.485997	-0.932306	7.296093	Sitting_Idle
14:09:21.955	6.316097	-1.0127783	6.778192	-0.016107295	0.030945212	0.047979802	6.485997	-0.932306	7.296093	Sitting_Idle
14:09:21.979	6.316097	-1.0127783	6.778192	-0.016107295	0.030945212	0.047979802	6.485997	-0.932306	7.296093	Sitting_Idle
14:09:22.002	6.316097	-1.0127783	6.778192	-0.016107295	0.030945212	0.047979802	6.485997	-0.932306	7.296093	Sitting_Idle
14:09:22.024	6.316097	-1.0127783	6.778192	-0.016107295	0.030945212	0.047979802	6.485997	-0.932306	7.296093	Sitting_Idle
14:09:22.046	6.316097	-1.0127783	6.778192	0.1598219	-0.0014306464	-0.053423833	6.5422707	-1.0058894	7.23583	Sitting_Idle
14:09:22.070	6.316097	-1.0127783	6.778192	0.1598219	-0.0014306464	-0.053423833	6.5422707	-1.0058894	7.23583	Sitting_Idle
14:09:22.093	6.316097	-1.0127783	6.778192	0.1598219	-0.0014306464	-0.053423833	6.5422707	-1.0058894	7.23583	Sitting_Idle
14:09:22.116	6.2777886	-1.0750294	6.8021345	0.1598219	-0.0014306464	-0.053423833	6.5422707	-1.0058894	7.23583	Sitting_Idle
14:09:22.138	6.2777886	-1.0750294	6.8021345	0.1598219	-0.0014306464	-0.053423833	6.5422707	-1.0058894	7.23583	Sitting_Idle
14:09:22.162	6.2777886	-1.0750294	6.8021345	0.1598219	-0.0014306464	-0.053423833	6.5422707	-1.0058894	7.23583	Sitting_Idle
14:09:22.184	6.2777886	-1.0750294	6.8021345	0.1598219	-0.0014306464	-0.053423833	6.5422707	-1.0058894	7.23583	Sitting_Idle
14:09:22.207	6.2777886	-1.0750294	6.8021345	0.1598219	-0.0014306464	-0.053423833	6.5422707	-1.0058894	7.23583	Sitting_Idle
14:09:22.229	6.2777886	-1.0750294	6.8021345	0.055974804	0.14456615	-0.106569104	6.468033	-0.97001255	7.307119	Sitting_Idle
14:09:22.250	6.2777886	-1.0750294	6.8021345	0.055974804	0.14456615	-0.106569104	6.468033	-0.97001255	7.307119	Sitting_Idle
14:09:22.271	6.2777886	-1.0750294	6.8021345	0.055974804	0.14456615	-0.106569104	6.468033	-0.97001255	7.307119	Sitting_Idle
14:09:22.293	6.2777886	-1.0750294	6.8021345	0.055974804	0.14456615	-0.106569104	6.468033	-0.97001255	7.307119	Sitting_Idle
14:09:22.314	6.4860907	-0.89067024	7.005648	0.055974804	0.14456615	-0.106569104	6.468033	-0.97001255	7.307119	Sitting_Idle
14:09:22.336	6.4860907	-0.89067024	7.005648	0.055974804	0.14456615	-0.106569104	6.468033	-0.97001255	7.307119	Sitting_Idle
14:09:22.359	6.4860907	-0.89067024	7.005648	0.055974804	0.14456615	-0.106569104	6.468033	-0.97001255	7.307119	Sitting_Idle
14:09:22.381	6.4860907	-0.89067024	7.005648	0.055974804	0.14456615	-0.106569104	6.468033	-0.97001255	7.307119	Sitting_Idle
14:09:22.403	6.4860907	-0.89067024	7.005648	0.42982435	1.8604866	-0.14932968	5.5503564	-0.6760857	8.056474	Sitting_Idle
14:09:22.426	6.4860907	-0.89067024	7.005648	0.42982435	1.8604866	-0.14932968	5.5503564	-0.6760857	8.056474	Sitting_Idle
14:09:22.448	6.4860907	-0.89067024	7.005648	0.42982435	1.8604866	-0.14932968	5.5503564	-0.6760857	8.056474	Sitting_Idle
14:09:22.470	6.4860907	-0.89067024	7.005648	0.42982435	1.8604866	-0.14932968	5.5503564	-0.6760857	8.056474	Sitting_Idle
14:09:22.492	6.4860907	-0.89067024	7.005648	0.42982435	1.8604866	-0.14932968	5.5503564	-0.6760857	8.056474	Sitting_Idle
14:09:22.514	5.9976583	-0.8571504	7.2594414	0.42982435	1.8604866	-0.14932968	5.5503564	-0.6760857	8.056474	Sitting_Idle
14:09:22.537	5.9976583	-0.8571504	7.2594414	0.42982435	1.8604866	-0.14932968	5.5503564	-0.6760857	8.056474	Sitting_Idle
14:09:22.558	5.9976583	-0.8571504	7.2594414	0.42982435	1.8604866	-0.14932968	5.5503564	-0.6760857	8.056474	Sitting_Idle
14:09:22.580	5.9976583	-0.8571504	7.2594414	0.43287867	1.0266556	-0.19270112	3.9857085	0.625279	8.938317	Sitting_Idle
14:09:22.603	5.9976583	-0.8571504	7.2594414	0.43287867	1.0266556	-0.19270112	3.9857085	0.625279	8.938317	Sitting_Idle
14:09:22.626	5.9976583	-0.8571504	7.2594414	0.43287867	1.0266556	-0.19270112	3.9857085	0.625279	8.938317	Sitting_Idle
14:09:22.650	5.9976583	-0.8571504	7.2594414	0.43287867	1.0266556	-0.19270112	3.9857085	0.625279	8.938317	Sitting_Idle
14:09:22.674	5.9976583	-0.8571504	7.2594414	0.43287867	1.0266556	-0.19270112	3.9857085	0.625279	8.938317	Sitting_Idle
14:09:22.697	5.9976583	-0.8571504	7.2594414	0.43287867	1.0266556	-0.19270112	3.9857085	0.625279	8.938317	Sitting_Idle
14:09:22.719	3.4477558	0.5219519	7.802942	0.43287867	1.0266556	-0.19270112	3.9857085	0.625279	8.938317	Sitting_Idle
14:09:22.742	3.4477558	0.5219519	7.802942	0.43287867	1.0266556	-0.19270112	3.9857085	0.625279	8.938317	Sitting_Idle
14:09:22.766	3.4477558	0.5219519	7.802942	0.12866777	1.0193251	0.25261965	2.4198976	1.6447761	9.359978	Sitting_Idle
14:09:22.789	3.4477558	0.5219519	7.802942	0.12866777	1.0193251	0.25261965	2.4198976	1.6447761	9.359978	Sitting_Idle
14:09:22.812	3.4477558	0.5219519	7.802942	0.12866777	1.0193251	0.25261965	2.4198976	1.6447761	9.359978	Sitting_Idle
14:09:22.835	3.4477558	0.5219519	7.802942	0.12866777	1.0193251	0.25261965	2.4198976	1.6447761	9.359978	Sitting_Idle
14:09:22.859	3.4477558	0.5219519	7.802942	0.12866777	1.0193251	0.25261965	2.4198976	1.6447761	9.359978	Sitting_Idle
14:09:22.883	3.4477558	0.5219519	7.802942	0.12866777	1.0193251	0.25261965	2.4198976	1.6447761	9.359978	Sitting_Idle
14:09:22.907	0.57462597	1.211503	7.893924	0.12866777	1.0193251	0.25261965	2.4198976	1.6447761	9.359978	Sitting_Idle
14:09:22.929	0.57462597	1.211503	7.893924	0.12866777	1.0193251	0.25261965	2.4198976	1.6447761	9.359978	Sitting_Idle
14:09:22.952	0.57462597	1.211503	7.893924	-0.43577173	0.4744334	0.035762493	1.8964803	0.7537312	9.591956	Sitting_Idle
14:09:22.976	0.57462597	1.211503	7.893924	-0.43577173	0.4744334	0.035762493	1.8964803	0.7537312	9.591956	Sitting_Idle
14:09:23.000	0.57462597	1.211503	7.893924	-0.43577173	0.4744334	0.035762493	1.8964803	0.7537312	9.591956	Sitting_Idle
14:09:23.023	0.57462597	1.211503	7.893924	-0.43577173	0.4744334	0.035762493	1.8964803	0.7537312	9.591956	Sitting_Idle
14:09:23.046	0.57462597	1.211503	7.893924	-0.43577173	0.4744334	0.035762493	1.8964803	0.7537312	9.591956	Sitting_Idle
14:09:23.068	0.57462597	1.211503	7.893924	-0.43577173	0.4744334	0.035762493	1.8964803	0.7537312	9.591956	Sitting_Idle
14:09:23.092	0.57462597	1.211503	7.893924	-0.43577173	0.4744334	0.035762493	1.8964803	0.7537312	9.591956	Sitting_Idle
14:09:23.115	1.4269878	1.0702409	9.205987	0.6839443	0.57033926	0.364408	1.5433351	1.1725055	9.613206	Sitting_Idle
14:09:23.138	1.4269878	1.0702409	9.205987	0.6839443	0.57033926	0.364408	1.5433351	1.1725055	9.613206	Sitting_Idle
14:09:23.161	1.4269878	1.0702409	9.205987	0.6839443	0.57033926	0.364408	1.5433351	1.1725055	9.613206	Sitting_Idle
14:09:23.185	1.4269878	1.0702409	9.205987	0.6839443	0.57033926	0.364408	1.5433351	1.1725055	9.613206	Sitting_Idle
14:09:23.208	1.4269878	1.0702409	9.205987	0.6839443	0.57033926	0.364408	1.5433351	1.1725055	9.613206	Sitting_Idle
14:09:23.232	1.4269878	1.0702409	9.205987	0.6839443	0.57033926	0.364408	1.5433351	1.1725055	9.613206	Sitting_Idle
14:09:23.254	1.4269878	1.0702409	9.205987	0.6839443	0.57033926	0.364408	1.5433351	1.1725055	9.613206	Sitting_Idle
14:09:23.276	1.4269878	1.0702409	9.205987	0.6839443	0.57033926	0.364408	1.5433351	1.1725055	9.613206	Sitting_Idle
14:09:23.299	1.4269878	1.0702409	9.205987	-0.5487818	-0.04235862	-0.23057476	1.2224962	2.1908412	9.480301	Sitting_Idle
14:09:23.322	1.3695252	0.3902668	9.354432	-0.5487818	-0.04235862	-0.23057476	1.2224962	2.1908412	9.480301	Sitting_Idle
14:09:23.346	1.3695252	0.3902668	9.354432	-0.5487818	-0.04235862	-0.23057476	1.2224962	2.1908412	9.480301	Sitting_Idle
14:09:23.369	1.3695252	0.3902668	9.354432	-0.5487818	-0.04235862	-0.23057476	1.2224962	2.1908412	9.480301	Sitting_Idle
14:09:23.392	1.3695252	0.3902668	9.354432	-0.5487818	-0.04235862	-0.23057476	1.2224962	2.1908412	9.480301	Sitting_Idle
14:09:23.414	1.3695252	0.3902668	9.354432	-0.5487818	-0.04235862	-0.23057476	1.2224962	2.1908412	9.480301	Sitting_Idle
14:09:23.436	1.3695252	0.3902668	9.354432	-0.5487818	-0.04235862	-0.23057476	1.2224962	2.1908412	9.480301	Sitting_Idle
14:09:23.460	1.3695252	0.3902668	9.354432	-0.5487818	-0.04235862	-0.23057476	1.2224962	2.1908412	9.480301	Sitting_Idle
14:09:23.484	1.3695252	0.3902668	9.354432	0.73464614	-0.014869682	-0.39917356	0.92264	2.2971818	9.48905	Sitting_Idle
14:09:23.506	1.5083932	2.3679378	10.084685	0.73464614	-0.014869682	-0.39917356	0.92264	2.2971818	9.48905	Sitting_Idle
14:09:23.529	1.5083932	2.3679378	10.084685	0.73464614	-0.014869682	-0.39917356	0.92264	2.2971818	9.48905	Sitting_Idle
14:09:23.553	1.5083932	2.3679378	10.084685	0.73464614	-0.014869682	-0.39917356	0.92264	2.2971818	9.48905	Sitting_Idle
14:09:23.576	1.5083932	2.3679378	10.084685	0.73464614	-0.014869682	-0.39917356	0.92264	2.2971818	9.48905	Sitting_Idle
14:09:23.599	1.5083932	2.3679378	10.084685	0.73464614	-0.014869682	-0.39917356	0.92264	2.2971818	9.48905	Sitting_Idle
14:09:23.623	1.5083932	2.3679378	10.084685	0.73464614	-0.014869682	-0.39917356	0.92264	2.2971818	9.48905	Sitting_Idle
14:09:23.646	1.5083932	2.3679378	10.084685	0.73464614	-0.014869682	-0.39917356	0.92264	2.2971818	9.48905	Sitting_Idle
14:09:23.669	1.5083932	2.3679378	10.084685	1.256936	-1.7039121	-0.29043955	0.6367627	2.5290902	9.453498	Sitting_Idle
14:09:23.692	1.5083932	2.3679378	10.084685	1.256936	-1.7039121	-0.29043955	0.6367627	2.5290902	9.453498	Sitting_Idle
14:09:23.714	-0.21787901	1.8938714	8.518829	1.256936	-1.7039121	-0.29043955	0.6367627	2.5290902	9.453498	Sitting_Idle
14:09:23.737	-0.21787901	1.8938714	8.518829	1.256936	-1.7039121	-0.29043955	0.6367627	2.5290902	9.453498	Sitting_Idle
14:09:23.761	-0.21787901	1.8938714	8.518829	1.256936	-1.7039121	-0.29043955	0.6367627	2.5290902	9.453498	Sitting_Idle
14:09:23.784	-0.21787901	1.8938714	8.518829	1.256936	-1.7039121	-0.29043955	0.6367627	2.5290902	9.453498	Sitting_Idle
14:09:23.808	-0.21787901	1.8938714	8.518829	1.256936	-1.7039121	-0.29043955	0.6367627	2.5290902	9.453498	Sitting_Idle
14:09:23.830	-0.21787901	1.8938714	8.518829	1.256936	-1.7039121	-0.29043955	0.6367627	2.5290902	9.453498	Sitting_Idle
14:09:23.852	-0.21787901	1.8938714	8.518829	-0.84199715	-0.43575582	-0.3900106	0.3000087	1.4016863	9.701323	Sitting_Idle
14:09:23.875	-0.21787901	1.8938714	8.518829	-0.84199715	-0.43575582	-0.3900106	0.3000087	1.4016863	9.701323	Sitting_Idle
14:09:23.899	-0.21787901	1.8938714	8.518829	-0.84199715	-0.43575582	-0.3900106	0.3000087	1.4016863	9.701323	Sitting_Idle
14:09:23.923	-0.9385557	3.6536634	5.9832926	-0.84199715	-0.43575582	-0.3900106	0.3000087	1.4016863	9.701323	Sitting_Idle
14:09:23.946	-0.9385557	3.6536634	5.9832926	-0.84199715	-0.43575582	-0.3900106	0.3000087	1.4016863	9.701323	Sitting_Idle
14:09:23.968	-0.9385557	3.6536634	5.9832926	-0.84199715	-0.43575582	-0.3900106	0.3000087	1.4016863	9.701323	Sitting_Idle
14:09:23.991	-0.9385557	3.6536634	5.9832926	-0.84199715	-0.43575582	-0.3900106	0.3000087	1.4016863	9.701323	Sitting_Idle
14:09:24.014	-0.9385557	3.6536634	5.9832926	-0.84199715	-0.43575582	-0.3900106	0.3000087	1.4016863	9.701323	Sitting_Idle
14:09:24.038	-0.9385557	3.6536634	5.9832926	-0.27328154	0.08164702	-0.044260852	0.3414288	1.0967807	9.739142	Sitting_Idle
14:09:24.061	-0.9385557	3.6536634	5.9832926	-0.27328154	0.08164702	-0.044260852	0.3414288	1.0967807	9.739142	Sitting_Idle
14:09:24.085	-0.9385557	3.6536634	5.9832926	-0.27328154	0.08164702	-0.044260852	0.3414288	1.0967807	9.739142	Sitting_Idle
14:09:24.107	0.105348095	0.85954463	8.415876	-0.27328154	0.08164702	-0.044260852	0.3414288	1.0967807	9.739142	Sitting_Idle
14:09:24.129	0.105348095	0.85954463	8.415876	-0.27328154	0.08164702	-0.044260852	0.3414288	1.0967807	9.739142	Sitting_Idle
14:09:24.153	0.105348095	0.85954463	8.415876	-0.27328154	0.08164702	-0.044260852	0.3414288	1.0967807	9.739142	Sitting_Idle
14:09:24.177	0.105348095	0.85954463	8.415876	-0.27328154	0.08164702	-0.044260852	0.3414288	1.0967807	9.739142	Sitting_Idle
14:09:24.199	0.105348095	0.85954463	8.415876	0.43287867	0.06881885	-0.07908017	0.1588842	1.20289	9.7313	Sitting_Idle
14:09:24.223	0.105348095	0.85954463	8.415876	0.43287867	0.06881885	-0.07908017	0.1588842	1.20289	9.7313	Sitting_Idle
14:09:24.246	0.105348095	0.85954463	8.415876	0.43287867	0.06881885	-0.07908017	0.1588842	1.20289	9.7313	Sitting_Idle
14:09:24.269	0.105348095	0.85954463	8.415876	0.43287867	0.06881885	-0.07908017	0.1588842	1.20289	9.7313	Sitting_Idle
14:09:24.291	0.105348095	0.85954463	8.415876	0.43287867	0.06881885	-0.07908017	0.1588842	1.20289	9.7313	Sitting_Idle
14:09:24.315	0.045491222	0.84278476	9.364009	0.43287867	0.06881885	-0.07908017	0.1588842	1.20289	9.7313	Sitting_Idle
14:09:24.338	0.045491222	0.84278476	9.364009	0.43287867	0.06881885	-0.07908017	0.1588842	1.20289	9.7313	Sitting_Idle
14:09:24.360	0.045491222	0.84278476	9.364009	0.43287867	0.06881885	-0.07908017	0.1588842	1.20289	9.7313	Sitting_Idle
14:09:24.383	0.045491222	0.84278476	9.364009	0.06941384	-0.017924007	-0.055256426	0.015506909	1.550698	9.683258	Sitting_Idle
14:09:24.407	0.045491222	0.84278476	9.364009	0.06941384	-0.017924007	-0.055256426	0.015506909	1.550698	9.683258	Sitting_Idle
14:09:24.429	0.045491222	0.84278476	9.364009	0.06941384	-0.017924007	-0.055256426	0.015506909	1.550698	9.683258	Sitting_Idle
14:09:24.451	0.045491222	0.84278476	9.364009	0.06941384	-0.017924007	-0.055256426	0.015506909	1.550698	9.683258	Sitting_Idle
14:09:24.474	0.045491222	0.84278476	9.364009	0.06941384	-0.017924007	-0.055256426	0.015506909	1.550698	9.683258	Sitting_Idle
14:09:24.497	0.045491222	0.84278476	9.364009	0.06941384	-0.017924007	-0.055256426	0.015506909	1.550698	9.683258	Sitting_Idle
14:09:24.521	-0.31365	1.6544439	9.105427	0.06941384	-0.017924007	-0.055256426	0.015506909	1.550698	9.683258	Sitting_Idle
14:09:24.544	-0.31365	1.6544439	9.105427	0.06941384	-0.017924007	-0.055256426	0.015506909	1.550698	9.683258	Sitting_Idle
14:09:24.567	-0.31365	1.6544439	9.105427	-0.34353107	-0.12787975	0.10356853	0.3448121	1.2419877	9.721572	Sitting_Idle
14:09:24.589	-0.31365	1.6544439	9.105427	-0.34353107	-0.12787975	0.10356853	0.3448121	1.2419877	9.721572	Sitting_Idle
14:09:24.613	-0.31365	1.6544439	9.105427	-0.34353107	-0.12787975	0.10356853	0.3448121	1.2419877	9.721572	Sitting_Idle
14:09:24.636	-0.31365	1.6544439	9.105427	-0.34353107	-0.12787975	0.10356853	0.3448121	1.2419877	9.721572	Sitting_Idle
14:09:24.659	-0.31365	1.6544439	9.105427	-0.34353107	-0.12787975	0.10356853	0.3448121	1.2419877	9.721572	Sitting_Idle
14:09:24.682	-0.31365	1.6544439	9.105427	-0.34353107	-0.12787975	0.10356853	0.3448121	1.2419877	9.721572	Sitting_Idle
14:09:24.706	-0.045491222	0.967287	9.081485	-0.34353107	-0.12787975	0.10356853	0.3448121	1.2419877	9.721572	Sitting_Idle
14:09:24.731	-0.045491222	0.967287	9.081485	-0.34353107	-0.12787975	0.10356853	0.3448121	1.2419877	9.721572	Sitting_Idle
14:09:24.754	-0.045491222	0.967287	9.081485	0.15371324	-0.065571494	0.0003323107	0.43584934	1.0265801	9.743026	Sitting_Idle
14:09:24.777	-0.045491222	0.967287	9.081485	0.15371324	-0.065571494	0.0003323107	0.43584934	1.0265801	9.743026	Sitting_Idle
14:09:24.801	-0.045491222	0.967287	9.081485	0.15371324	-0.065571494	0.0003323107	0.43584934	1.0265801	9.743026	Sitting_Idle
14:09:24.823	-0.045491222	0.967287	9.081485	0.15371324	-0.065571494	0.0003323107	0.43584934	1.0265801	9.743026	Sitting_Idle
14:09:24.846	-0.045491222	0.967287	9.081485	0.15371324	-0.065571494	0.0003323107	0.43584934	1.0265801	9.743026	Sitting_Idle
14:09:24.868	-0.045491222	0.967287	9.081485	0.15371324	-0.065571494	0.0003323107	0.43584934	1.0265801	9.743026	Sitting_Idle
14:09:24.891	-0.045491222	0.967287	9.081485	0.15371324	-0.065571494	0.0003323107	0.43584934	1.0265801	9.743026	Sitting_Idle
14:09:24.915	0.31843856	0.79250497	9.332883	0.09873538	0.036443	0.043092877	0.46037894	1.017428	9.742858	Sitting_Idle
14:09:24.937	0.31843856	0.79250497	9.332883	0.09873538	0.036443	0.043092877	0.46037894	1.017428	9.742858	Sitting_Idle
14:09:24.960	0.31843856	0.79250497	9.332883	0.09873538	0.036443	0.043092877	0.46037894	1.017428	9.742858	Sitting_Idle
14:09:24.983	0.31843856	0.79250497	9.332883	0.09873538	0.036443	0.043092877	0.46037894	1.017428	9.742858	Sitting_Idle
14:09:25.006	0.31843856	0.79250497	9.332883	0.09873538	0.036443	0.043092877	0.46037894	1.017428	9.742858	Sitting_Idle
14:09:25.030	0.31843856	0.79250497	9.332883	0.09873538	0.036443	0.043092877	0.46037894	1.017428	9.742858	Sitting_Idle
14:09:25.052	0.31843856	0.79250497	9.332883	0.09873538	0.036443	0.043092877	0.46037894	1.017428	9.742858	Sitting_Idle
14:09:25.075	0.31843856	0.79250497	9.332883	0.09873538	0.036443	0.043092877	0.46037894	1.017428	9.742858	Sitting_Idle
14:09:25.098	0.31843856	0.79250497	9.332883	-0.0057225856	0.051103763	-0.013106725	0.46561918	0.98058647	9.746386	Sitting_Idle
14:09:25.120	0.37590113	0.8739103	8.921068	-0.0057225856	0.051103763	-0.013106725	0.46561918	0.98058647	9.746386	Sitting_Idle
14:09:25.142	0.37590113	0.8739103	8.921068	-0.0057225856	0.051103763	-0.013106725	0.46561918	0.98058647	9.746386	Sitting_Idle
14:09:25.165	0.37590113	0.8739103	8.921068	-0.0057225856	0.051103763	-0.013106725	0.46561918	0.98058647	9.746386	Sitting_Idle
14:09:25.188	0.37590113	0.8739103	8.921068	-0.0057225856	0.051103763	-0.013106725	0.46561918	0.98058647	9.746386	Sitting_Idle
14:09:25.212	0.37590113	0.8739103	8.921068	-0.0057225856	0.051103763	-0.013106725	0.46561918	0.98058647	9.746386	Sitting_Idle
14:09:25.235	0.37590113	0.8739103	8.921068	-0.0057225856	0.051103763	-0.013106725	0.46561918	0.98058647	9.746386	Sitting_Idle
14:09:25.258	0.37590113	0.8739103	8.921068	-0.0057225856	0.051103763	-0.013106725	0.46561918	0.98058647	9.746386	Sitting_Idle
14:09:25.281	0.37590113	0.8739103	8.921068	0.08957239	-0.010593625	0.011327885	0.5173842	0.9428107	9.747503	Sitting_Idle
14:09:25.305	0.37590113	0.8739103	8.921068	0.08957239	-0.010593625	0.011327885	0.5173842	0.9428107	9.747503	Sitting_Idle
14:09:25.328	0.42139238	0.7733508	9.098245	0.08957239	-0.010593625	0.011327885	0.5173842	0.9428107	9.747503	Sitting_Idle
14:09:25.350	0.42139238	0.7733508	9.098245	0.08957239	-0.010593625	0.011327885	0.5173842	0.9428107	9.747503	Sitting_Idle
14:09:25.373	0.42139238	0.7733508	9.098245	0.08957239	-0.010593625	0.011327885	0.5173842	0.9428107	9.747503	Sitting_Idle
14:09:25.395	0.42139238	0.7733508	9.098245	0.08957239	-0.010593625	0.011327885	0.5173842	0.9428107	9.747503	Sitting_Idle
14:09:25.419	0.42139238	0.7733508	9.098245	0.08957239	-0.010593625	0.011327885	0.5173842	0.9428107	9.747503	Sitting_Idle
14:09:25.442	0.42139238	0.7733508	9.098245	0.08957239	-0.010593625	0.011327885	0.5173842	0.9428107	9.747503	Sitting_Idle
14:09:25.466	0.42139238	0.7733508	9.098245	0.0437575	-0.031363044	0.00949529	0.4965431	0.9527287	9.7476225	Sitting_Idle
14:09:25.489	0.42139238	0.7733508	9.098245	0.0437575	-0.031363044	0.00949529	0.4965431	0.9527287	9.7476225	Sitting_Idle
14:09:25.512	0.5123748	0.9241901	8.887548	0.0437575	-0.031363044	0.00949529	0.4965431	0.9527287	9.7476225	Sitting_Idle
14:09:25.536	0.5123748	0.9241901	8.887548	0.0437575	-0.031363044	0.00949529	0.4965431	0.9527287	9.7476225	Sitting_Idle
14:09:25.558	0.5123748	0.9241901	8.887548	0.0437575	-0.031363044	0.00949529	0.4965431	0.9527287	9.7476225	Sitting_Idle
14:09:25.582	0.5123748	0.9241901	8.887548	0.0437575	-0.031363044	0.00949529	0.4965431	0.9527287	9.7476225	Sitting_Idle
14:09:25.605	0.5123748	0.9241901	8.887548	0.0437575	-0.031363044	0.00949529	0.4965431	0.9527287	9.7476225	Sitting_Idle
14:09:25.629	0.5123748	0.9241901	8.887548	0.0437575	-0.031363044	0.00949529	0.4965431	0.9527287	9.7476225	Sitting_Idle
14:09:25.652	0.5123748	0.9241901	8.887548	-0.001446529	-0.006928433	-0.003943746	0.52157855	0.914799	9.7499485	Sitting_Idle
14:09:25.676	0.5123748	0.9241901	8.887548	-0.001446529	-0.006928433	-0.003943746	0.52157855	0.914799	9.7499485	Sitting_Idle
14:09:25.698	0.5123748	0.9241901	8.887548	-0.001446529	-0.006928433	-0.003943746	0.52157855	0.914799	9.7499485	Sitting_Idle
14:09:25.721	0.4740664	0.92658436	9.153313	-0.001446529	-0.006928433	-0.003943746	0.52157855	0.914799	9.7499485	Sitting_Idle
14:09:25.743	0.4740664	0.92658436	9.153313	-0.001446529	-0.006928433	-0.003943746	0.52157855	0.914799	9.7499485	Sitting_Idle
14:09:25.766	0.4740664	0.92658436	9.153313	-0.001446529	-0.006928433	-0.003943746	0.52157855	0.914799	9.7499485	Sitting_Idle
14:09:25.789	0.4740664	0.92658436	9.153313	-0.001446529	-0.006928433	-0.003943746	0.52157855	0.914799	9.7499485	Sitting_Idle
14:09:25.813	0.4740664	0.92658436	9.153313	-0.001446529	-0.006928433	-0.003943746	0.52157855	0.914799	9.7499485	Sitting_Idle
14:09:25.836	0.4740664	0.92658436	9.153313	-0.06375478	0.010175793	-0.019215377	0.52836233	0.9439777	9.7468	Sitting_Idle
14:09:25.859	0.4740664	0.92658436	9.153313	-0.06375478	0.010175793	-0.019215377	0.52836233	0.9439777	9.7468	Sitting_Idle
14:09:25.886	0.4740664	0.92658436	9.153313	-0.06375478	0.010175793	-0.019215377	0.52836233	0.9439777	9.7468	Sitting_Idle
14:09:25.909	0.4644893	0.8786988	9.457385	-0.06375478	0.010175793	-0.019215377	0.52836233	0.9439777	9.7468	Sitting_Idle
14:09:25.931	0.4644893	0.8786988	9.457385	-0.06375478	0.010175793	-0.019215377	0.52836233	0.9439777	9.7468	Sitting_Idle
14:09:25.953	0.4644893	0.8786988	9.457385	-0.06375478	0.010175793	-0.019215377	0.52836233	0.9439777	9.7468	Sitting_Idle
14:09:25.975	0.4644893	0.8786988	9.457385	-0.06375478	0.010175793	-0.019215377	0.52836233	0.9439777	9.7468	Sitting_Idle
14:09:25.998	0.4644893	0.8786988	9.457385	-0.06803084	-0.036249965	-0.024102299	0.5462746	0.9313514	9.747027	Sitting_Idle
14:09:26.020	0.4644893	0.8786988	9.457385	-0.06803084	-0.036249965	-0.024102299	0.5462746	0.9313514	9.747027	Sitting_Idle
14:09:26.043	0.4644893	0.8786988	9.457385	-0.06803084	-0.036249965	-0.024102299	0.5462746	0.9313514	9.747027	Sitting_Idle
14:09:26.066	0.4644893	0.8786988	9.457385	-0.06803084	-0.036249965	-0.024102299	0.5462746	0.9313514	9.747027	Sitting_Idle
14:09:26.090	0.4644893	0.8786988	9.457385	-0.06803084	-0.036249965	-0.024102299	0.5462746	0.9313514	9.747027	Sitting_Idle
14:09:26.114	0.53392327	0.85954463	9.397529	-0.06803084	-0.036249965	-0.024102299	0.5462746	0.9313514	9.747027	Sitting_Idle
14:09:26.137	0.53392327	0.85954463	9.397529	-0.06803084	-0.036249965	-0.024102299	0.5462746	0.9313514	9.747027	Sitting_Idle
14:09:26.160	0.53392327	0.85954463	9.397529	-0.06803084	-0.036249965	-0.024102299	0.5462746	0.9313514	9.747027	Sitting_Idle
14:09:26.184	0.53392327	0.85954463	9.397529	-0.039320175	0.010175793	-0.0051654764	0.51265407	0.9414962	9.747879	Sitting_Idle
14:09:26.207	0.53392327	0.85954463	9.397529	-0.039320175	0.010175793	-0.0051654764	0.51265407	0.9414962	9.747879	Sitting_Idle
14:09:26.230	0.53392327	0.85954463	9.397529	-0.039320175	0.010175793	-0.0051654764	0.51265407	0.9414962	9.747879	Sitting_Idle
14:09:26.253	0.53392327	0.85954463	9.397529	-0.039320175	0.010175793	-0.0051654764	0.51265407	0.9414962	9.747879	Sitting_Idle
14:09:26.276	0.53392327	0.85954463	9.397529	-0.039320175	0.010175793	-0.0051654764	0.51265407	0.9414962	9.747879	Sitting_Idle
14:09:26.300	0.53392327	0.85954463	9.397529	-0.039320175	0.010175793	-0.0051654764	0.51265407	0.9414962	9.747879	Sitting_Idle
14:09:26.323	0.59378016	0.84039044	9.213169	-0.039320175	0.010175793	-0.0051654764	0.51265407	0.9414962	9.747879	Sitting_Idle
14:09:26.346	0.59378016	0.84039044	9.213169	-0.039320175	0.010175793	-0.0051654764	0.51265407	0.9414962	9.747879	Sitting_Idle
14:09:26.370	0.59378016	0.84039044	9.213169	0.10423316	-0.016702278	0.0070518283	0.5874736	0.9377507	9.744018	Sitting_Idle
14:09:26.393	0.59378016	0.84039044	9.213169	0.10423316	-0.016702278	0.0070518283	0.5874736	0.9377507	9.744018	Sitting_Idle
14:09:26.415	0.59378016	0.84039044	9.213169	0.10423316	-0.016702278	0.0070518283	0.5874736	0.9377507	9.744018	Sitting_Idle
14:09:26.437	0.59378016	0.84039044	9.213169	0.10423316	-0.016702278	0.0070518283	0.5874736	0.9377507	9.744018	Sitting_Idle
14:09:26.461	0.59378016	0.84039044	9.213169	0.10423316	-0.016702278	0.0070518283	0.5874736	0.9377507	9.744018	Sitting_Idle
14:09:26.485	0.59378016	0.84039044	9.213169	0.10423316	-0.016702278	0.0070518283	0.5874736	0.9377507	9.744018	Sitting_Idle
14:09:26.508	0.5363176	0.85236186	9.799767	0.10423316	-0.016702278	0.0070518283	0.5874736	0.9377507	9.744018	Sitting_Idle
14:09:26.531	0.5363176	0.85236186	9.799767	0.10423316	-0.016702278	0.0070518283	0.5874736	0.9377507	9.744018	Sitting_Idle
14:09:26.555	0.5363176	0.85236186	9.799767	-0.01793989	-0.041747753	0.019879999	0.4904713	0.8573071	9.756784	Sitting_Idle
14:09:26.580	0.5363176	0.85236186	9.799767	-0.01793989	-0.041747753	0.019879999	0.4904713	0.8573071	9.756784	Sitting_Idle
14:09:26.603	0.5363176	0.85236186	9.799767	-0.01793989	-0.041747753	0.019879999	0.4904713	0.8573071	9.756784	Sitting_Idle
14:09:26.626	0.5363176	0.85236186	9.799767	-0.01793989	-0.041747753	0.019879999	0.4904713	0.8573071	9.756784	Sitting_Idle
14:09:26.648	0.5363176	0.85236186	9.799767	-0.01793989	-0.041747753	0.019879999	0.4904713	0.8573071	9.756784	Sitting_Idle
14:09:26.671	0.5363176	0.85236186	9.799767	-0.01793989	-0.041747753	0.019879999	0.4904713	0.8573071	9.756784	Sitting_Idle
14:09:26.696	0.5363176	0.85236186	9.799767	-0.01793989	-0.041747753	0.019879999	0.4904713	0.8573071	9.756784	Sitting_Idle
14:09:26.719	0.51955765	0.72546524	9.481328	-0.04115277	0.021171367	-0.004554611	0.5023229	0.8582399	9.7561	Sitting_Idle
14:09:26.741	0.51955765	0.72546524	9.481328	-0.04115277	0.021171367	-0.004554611	0.5023229	0.8582399	9.7561	Sitting_Idle
14:09:26.763	0.51955765	0.72546524	9.481328	-0.04115277	0.021171367	-0.004554611	0.5023229	0.8582399	9.7561	Sitting_Idle
14:09:26.786	0.51955765	0.72546524	9.481328	-0.04115277	0.021171367	-0.004554611	0.5023229	0.8582399	9.7561	Sitting_Idle
14:09:26.810	0.51955765	0.72546524	9.481328	-0.04115277	0.021171367	-0.004554611	0.5023229	0.8582399	9.7561	Sitting_Idle
14:09:26.833	0.51955765	0.72546524	9.481328	-0.04115277	0.021171367	-0.004554611	0.5023229	0.8582399	9.7561	Sitting_Idle
14:09:26.857	0.51955765	0.72546524	9.481328	-0.04115277	0.021171367	-0.004554611	0.5023229	0.8582399	9.7561	Sitting_Idle
14:09:26.879	0.51955765	0.72546524	9.481328	-0.04115277	0.021171367	-0.004554611	0.5023229	0.8582399	9.7561	Sitting_Idle
14:09:26.902	0.51955765	0.72546524	9.481328	0.060250863	-0.05213246	-0.007608937	0.4584893	0.81144214	9.762261	Sitting_Idle
14:09:26.927	0.50758624	0.7637737	9.407105	0.060250863	-0.05213246	-0.007608937	0.4584893	0.81144214	9.762261	Sitting_Idle
14:09:26.950	0.50758624	0.7637737	9.407105	0.060250863	-0.05213246	-0.007608937	0.4584893	0.81144214	9.762261	Sitting_Idle
14:09:26.973	0.50758624	0.7637737	9.407105	0.060250863	-0.05213246	-0.007608937	0.4584893	0.81144214	9.762261	Sitting_Idle
14:09:26.996	0.50758624	0.7637737	9.407105	0.060250863	-0.05213246	-0.007608937	0.4584893	0.81144214	9.762261	Sitting_Idle
14:09:27.020	0.50758624	0.7637737	9.407105	0.060250863	-0.05213246	-0.007608937	0.4584893	0.81144214	9.762261	Sitting_Idle
14:09:27.044	0.50758624	0.7637737	9.407105	0.060250863	-0.05213246	-0.007608937	0.4584893	0.81144214	9.762261	Sitting_Idle
14:09:27.066	0.50758624	0.7637737	9.407105	0.060250863	-0.05213246	-0.007608937	0.4584893	0.81144214	9.762261	Sitting_Idle
14:09:27.088	0.50758624	0.7637737	9.407105	0.00893818	0.030334346	0.028432112	0.4832708	0.83423805	9.759143	Sitting_Idle
14:09:27.111	0.42139238	0.845179	9.395134	0.00893818	0.030334346	0.028432112	0.4832708	0.83423805	9.759143	Sitting_Idle
14:09:27.133	0.42139238	0.845179	9.395134	0.00893818	0.030334346	0.028432112	0.4832708	0.83423805	9.759143	Sitting_Idle
14:09:27.158	0.42139238	0.845179	9.395134	0.00893818	0.030334346	0.028432112	0.4832708	0.83423805	9.759143	Sitting_Idle
14:09:27.182	0.42139238	0.845179	9.395134	0.00893818	0.030334346	0.028432112	0.4832708	0.83423805	9.759143	Sitting_Idle
14:09:27.205	0.42139238	0.845179	9.395134	0.00893818	0.030334346	0.028432112	0.4832708	0.83423805	9.759143	Sitting_Idle
14:09:27.229	0.42139238	0.845179	9.395134	0.00893818	0.030334346	0.028432112	0.4832708	0.83423805	9.759143	Sitting_Idle
14:09:27.252	0.42139238	0.845179	9.395134	0.00893818	0.030334346	0.028432112	0.4832708	0.83423805	9.759143	Sitting_Idle
14:09:27.275	0.42139238	0.845179	9.395134	-0.006944316	0.007121467	0.003997502	0.48442295	0.84735423	9.7579565	Sitting_Idle
14:09:27.298	0.42139238	0.845179	9.395134	-0.006944316	0.007121467	0.003997502	0.48442295	0.84735423	9.7579565	Sitting_Idle
14:09:27.321	0.50998056	0.79250497	9.265843	-0.006944316	0.007121467	0.003997502	0.48442295	0.84735423	9.7579565	Sitting_Idle
14:09:27.345	0.50998056	0.79250497	9.265843	-0.006944316	0.007121467	0.003997502	0.48442295	0.84735423	9.7579565	Sitting_Idle
14:09:27.368	0.50998056	0.79250497	9.265843	-0.006944316	0.007121467	0.003997502	0.48442295	0.84735423	9.7579565	Sitting_Idle
14:09:27.391	0.50998056	0.79250497	9.265843	-0.006944316	0.007121467	0.003997502	0.48442295	0.84735423	9.7579565	Sitting_Idle
14:09:27.413	0.50998056	0.79250497	9.265843	-0.006944316	0.007121467	0.003997502	0.48442295	0.84735423	9.7579565	Sitting_Idle
14:09:27.436	0.50998056	0.79250497	9.265843	-0.07719382	0.029112615	-0.014328455	0.4828403	0.85638195	9.757247	Sitting_Idle
14:09:27.458	0.50998056	0.79250497	9.265843	-0.07719382	0.029112615	-0.014328455	0.4828403	0.85638195	9.757247	Sitting_Idle
14:09:27.481	0.50998056	0.79250497	9.265843	-0.07719382	0.029112615	-0.014328455	0.4828403	0.85638195	9.757247	Sitting_Idle
14:09:27.505	0.54350036	0.85954463	9.565128	-0.07719382	0.029112615	-0.014328455	0.4828403	0.85638195	9.757247	Sitting_Idle
14:09:27.529	0.54350036	0.85954463	9.565128	-0.07719382	0.029112615	-0.014328455	0.4828403	0.85638195	9.757247	Sitting_Idle
14:09:27.551	0.54350036	0.85954463	9.565128	-0.07719382	0.029112615	-0.014328455	0.4828403	0.85638195	9.757247	Sitting_Idle
14:09:27.573	0.54350036	0.85954463	9.565128	-0.07719382	0.029112615	-0.014328455	0.4828403	0.85638195	9.757247	Sitting_Idle
14:09:27.596	0.54350036	0.85954463	9.565128	-0.07719382	0.029112615	-0.014328455	0.4828403	0.85638195	9.757247	Sitting_Idle
14:09:27.621	0.54350036	0.85954463	9.565128	0.011381641	-0.0032632423	0.01071702	0.4398303	0.7916381	9.764745	Sitting_Idle
14:09:27.644	0.54350036	0.85954463	9.565128	0.011381641	-0.0032632423	0.01071702	0.4398303	0.7916381	9.764745	Sitting_Idle
14:09:27.666	0.54350036	0.85954463	9.565128	0.011381641	-0.0032632423	0.01071702	0.4398303	0.7916381	9.764745	Sitting_Idle
14:09:27.688	0.54350036	0.85954463	9.565128	0.011381641	-0.0032632423	0.01071702	0.4398303	0.7916381	9.764745	Sitting_Idle
14:09:27.711	0.3974496	0.74222517	9.534002	0.011381641	-0.0032632423	0.01071702	0.4398303	0.7916381	9.764745	Sitting_Idle
14:09:27.735	0.3974496	0.74222517	9.534002	0.011381641	-0.0032632423	0.01071702	0.4398303	0.7916381	9.764745	Sitting_Idle
14:09:27.758	0.3974496	0.74222517	9.534002	0.011381641	-0.0032632423	0.01071702	0.4398303	0.7916381	9.764745	Sitting_Idle
14:09:27.781	0.3974496	0.74222517	9.534002	0.011381641	-0.0032632423	0.01071702	0.4398303	0.7916381	9.764745	Sitting_Idle
14:09:27.804	0.3974496	0.74222517	9.534002	-0.012442104	-0.036249965	-0.010052399	0.45627436	0.78262514	9.764716	Sitting_Idle
14:09:27.827	0.3974496	0.74222517	9.534002	-0.012442104	-0.036249965	-0.010052399	0.45627436	0.78262514	9.764716	Sitting_Idle
14:09:27.851	0.3974496	0.74222517	9.534002	-0.012442104	-0.036249965	-0.010052399	0.45627436	0.78262514	9.764716	Sitting_Idle
14:09:27.875	0.3974496	0.74222517	9.534002	-0.012442104	-0.036249965	-0.010052399	0.45627436	0.78262514	9.764716	Sitting_Idle
14:09:27.898	0.3974496	0.74222517	9.534002	-0.012442104	-0.036249965	-0.010052399	0.45627436	0.78262514	9.764716	Sitting_Idle
14:09:27.921	0.37590113	0.69912827	9.500483	-0.012442104	-0.036249965	-0.010052399	0.45627436	0.78262514	9.764716	Sitting_Idle
14:09:27.943	0.37590113	0.69912827	9.500483	-0.012442104	-0.036249965	-0.010052399	0.45627436	0.78262514	9.764716	Sitting_Idle
14:09:27.966	0.37590113	0.69912827	9.500483	-0.012442104	-0.036249965	-0.010052399	0.45627436	0.78262514	9.764716	Sitting_Idle
14:09:27.989	0.37590113	0.69912827	9.500483	0.019933755	0.0034562754	0.03637336	0.474334	0.78461105	9.763698	Sitting_Idle
14:09:28.012	0.37590113	0.69912827	9.500483	0.019933755	0.0034562754	0.03637336	0.474334	0.78461105	9.763698	Sitting_Idle
14:09:28.035	0.37590113	0.69912827	9.500483	0.019933755	0.0034562754	0.03637336	0.474334	0.78461105	9.763698	Sitting_Idle
14:09:28.057	0.37590113	0.69912827	9.500483	0.019933755	0.0034562754	0.03637336	0.474334	0.78461105	9.763698	Sitting_Idle
14:09:28.081	0.37590113	0.69912827	9.500483	0.019933755	0.0034562754	0.03637336	0.474334	0.78461105	9.763698	Sitting_Idle
14:09:28.106	0.28013015	0.749408	9.3592205	0.019933755	0.0034562754	0.03637336	0.474334	0.78461105	9.763698	Sitting_Idle
14:09:28.129	0.28013015	0.749408	9.3592205	0.019933755	0.0034562754	0.03637336	0.474334	0.78461105	9.763698	Sitting_Idle
14:09:28.152	0.28013015	0.749408	9.3592205	0.019933755	0.0034562754	0.03637336	0.474334	0.78461105	9.763698	Sitting_Idle
14:09:28.175	0.28013015	0.749408	9.3592205	0.03887058	-0.0063175685	0.0015540412	0.4749544	0.7738572	9.764524	Sitting_Idle
14:09:28.200	0.28013015	0.749408	9.3592205	0.03887058	-0.0063175685	0.0015540412	0.4749544	0.7738572	9.764524	Sitting_Idle
14:09:28.223	0.28013015	0.749408	9.3592205	0.03887058	-0.0063175685	0.0015540412	0.4749544	0.7738572	9.764524	Sitting_Idle
14:09:28.245	0.28013015	0.749408	9.3592205	0.03887058	-0.0063175685	0.0015540412	0.4749544	0.7738572	9.764524	Sitting_Idle
14:09:28.267	0.28013015	0.749408	9.3592205	0.03887058	-0.0063175685	0.0015540412	0.4749544	0.7738572	9.764524	Sitting_Idle
14:09:28.290	0.28013015	0.749408	9.3592205	0.03887058	-0.0063175685	0.0015540412	0.4749544	0.7738572	9.764524	Sitting_Idle
14:09:28.314	0.4956149	0.7206767	9.411894	0.03887058	-0.0063175685	0.0015540412	0.4749544	0.7738572	9.764524	Sitting_Idle
14:09:28.338	0.4956149	0.7206767	9.411894	0.019322889	-0.011815355	0.01316048	0.44592074	0.7605878	9.766936	Sitting_Idle
14:09:28.360	0.4956149	0.7206767	9.411894	0.019322889	-0.011815355	0.01316048	0.44592074	0.7605878	9.766936	Sitting_Idle
14:09:28.382	0.4956149	0.7206767	9.411894	0.019322889	-0.011815355	0.01316048	0.44592074	0.7605878	9.766936	Sitting_Idle
14:09:28.405	0.4956149	0.7206767	9.411894	0.019322889	-0.011815355	0.01316048	0.44592074	0.7605878	9.766936	Sitting_Idle
14:09:28.428	0.4956149	0.7206767	9.411894	0.019322889	-0.011815355	0.01316048	0.44592074	0.7605878	9.766936	Sitting_Idle
14:09:28.452	0.4956149	0.7206767	9.411894	0.019322889	-0.011815355	0.01316048	0.44592074	0.7605878	9.766936	Sitting_Idle
14:09:28.474	0.4956149	0.7206767	9.411894	0.019322889	-0.011815355	0.01316048	0.44592074	0.7605878	9.766936	Sitting_Idle
14:09:28.497	0.4956149	0.7206767	9.411894	0.019322889	-0.011815355	0.01316048	0.44592074	0.7605878	9.766936	Sitting_Idle
14:09:28.520	0.46927786	0.7685622	9.502876	-0.017329026	0.011397524	0.0058300975	0.46616837	0.7784449	9.764584	Sitting_Idle
14:09:28.544	0.46927786	0.7685622	9.502876	-0.017329026	0.011397524	0.0058300975	0.46616837	0.7784449	9.764584	Sitting_Idle
14:09:28.566	0.46927786	0.7685622	9.502876	-0.017329026	0.011397524	0.0058300975	0.46616837	0.7784449	9.764584	Sitting_Idle
14:09:28.589	0.46927786	0.7685622	9.502876	-0.017329026	0.011397524	0.0058300975	0.46616837	0.7784449	9.764584	Sitting_Idle
14:09:28.613	0.46927786	0.7685622	9.502876	-0.017329026	0.011397524	0.0058300975	0.46616837	0.7784449	9.764584	Sitting_Idle
14:09:28.636	0.46927786	0.7685622	9.502876	-0.017329026	0.011397524	0.0058300975	0.46616837	0.7784449	9.764584	Sitting_Idle
14:09:28.660	0.46927786	0.7685622	9.502876	-0.017329026	0.011397524	0.0058300975	0.46616837	0.7784449	9.764584	Sitting_Idle
14:09:28.682	0.46927786	0.7685622	9.502876	-0.017329026	0.011397524	0.0058300975	0.46616837	0.7784449	9.764584	Sitting_Idle
14:09:28.705	0.44054657	0.7781393	9.356826	0.0022186625	0.0028454103	0.0076626935	0.4576746	0.78204095	9.764698	Sitting_Idle
14:09:28.729	0.44054657	0.7781393	9.356826	0.0022186625	0.0028454103	0.0076626935	0.4576746	0.78204095	9.764698	Sitting_Idle
14:09:28.752	0.44054657	0.7781393	9.356826	0.0022186625	0.0028454103	0.0076626935	0.4576746	0.78204095	9.764698	Sitting_Idle
14:09:28.775	0.44054657	0.7781393	9.356826	0.0022186625	0.0028454103	0.0076626935	0.4576746	0.78204095	9.764698	Sitting_Idle
14:09:28.799	0.44054657	0.7781393	9.356826	0.0022186625	0.0028454103	0.0076626935	0.4576746	0.78204095	9.764698	Sitting_Idle
14:09:28.822	0.44054657	0.7781393	9.356826	0.0022186625	0.0028454103	0.0076626935	0.4576746	0.78204095	9.764698	Sitting_Idle
14:09:28.845	0.44054657	0.7781393	9.356826	0.0022186625	0.0028454103	0.0076626935	0.4576746	0.78204095	9.764698	Sitting_Idle
14:09:28.867	0.44054657	0.7781393	9.356826	0.0022186625	0.0028454103	0.0076626935	0.4576746	0.78204095	9.764698	Sitting_Idle
14:09:28.891	0.44054657	0.7781393	9.356826	0.00038606682	0.008954062	0.0009431759	0.45489264	0.78316516	9.764738	Sitting_Idle
14:09:28.914	0.505192	0.7781393	9.435837	0.00038606682	0.008954062	0.0009431759	0.45489264	0.78316516	9.764738	Sitting_Idle
14:09:28.938	0.505192	0.7781393	9.435837	0.00038606682	0.008954062	0.0009431759	0.45489264	0.78316516	9.764738	Sitting_Idle
14:09:28.960	0.505192	0.7781393	9.435837	0.00038606682	0.008954062	0.0009431759	0.45489264	0.78316516	9.764738	Sitting_Idle
14:09:28.982	0.505192	0.7781393	9.435837	0.00038606682	0.008954062	0.0009431759	0.45489264	0.78316516	9.764738	Sitting_Idle
14:09:29.006	0.505192	0.7781393	9.435837	0.00038606682	0.008954062	0.0009431759	0.45489264	0.78316516	9.764738	Sitting_Idle
14:09:29.030	0.505192	0.7781393	9.435837	0.00038606682	0.008954062	0.0009431759	0.45489264	0.78316516	9.764738	Sitting_Idle
14:09:29.053	0.505192	0.7781393	9.435837	0.00038606682	0.008954062	0.0009431759	0.45489264	0.78316516	9.764738	Sitting_Idle
14:09:29.077	0.505192	0.7781393	9.435837	-0.0051117204	-0.0008197812	0.012549615	0.44448295	0.7892783	9.764726	Sitting_Idle
14:09:29.100	0.505192	0.7781393	9.435837	-0.0051117204	-0.0008197812	0.012549615	0.44448295	0.7892783	9.764726	Sitting_Idle
14:09:29.124	0.4189981	0.76137936	9.519637	-0.0051117204	-0.0008197812	0.012549615	0.44448295	0.7892783	9.764726	Sitting_Idle
14:09:29.146	0.4189981	0.76137936	9.519637	-0.0051117204	-0.0008197812	0.012549615	0.44448295	0.7892783	9.764726	Sitting_Idle
14:09:29.167	0.4189981	0.76137936	9.519637	-0.0051117204	-0.0008197812	0.012549615	0.44448295	0.7892783	9.764726	Sitting_Idle
14:09:29.191	0.4189981	0.76137936	9.519637	-0.0051117204	-0.0008197812	0.012549615	0.44448295	0.7892783	9.764726	Sitting_Idle
14:09:29.214	0.4189981	0.76137936	9.519637	-0.0051117204	-0.0008197812	0.012549615	0.44448295	0.7892783	9.764726	Sitting_Idle
14:09:29.238	0.4189981	0.76137936	9.519637	0.019933755	0.005899736	-0.008830668	0.41512635	0.7754238	9.767127	Sitting_Idle
14:09:29.260	0.4189981	0.76137936	9.519637	0.019933755	0.005899736	-0.008830668	0.41512635	0.7754238	9.767127	Sitting_Idle
14:09:29.283	0.4189981	0.76137936	9.519637	0.019933755	0.005899736	-0.008830668	0.41512635	0.7754238	9.767127	Sitting_Idle
14:09:29.306	0.43336374	0.7110996	9.44302	0.019933755	0.005899736	-0.008830668	0.41512635	0.7754238	9.767127	Sitting_Idle
14:09:29.328	0.43336374	0.7110996	9.44302	0.019933755	0.005899736	-0.008830668	0.41512635	0.7754238	9.767127	Sitting_Idle
14:09:29.352	0.43336374	0.7110996	9.44302	0.019933755	0.005899736	-0.008830668	0.41512635	0.7754238	9.767127	Sitting_Idle
14:09:29.375	0.43336374	0.7110996	9.44302	0.019933755	0.005899736	-0.008830668	0.41512635	0.7754238	9.767127	Sitting_Idle
14:09:29.399	0.43336374	0.7110996	9.44302	0.019933755	0.005899736	-0.008830668	0.41512635	0.7754238	9.767127	Sitting_Idle
14:09:29.422	0.43336374	0.7110996	9.44302	0.06697038	0.030945212	0.044314608	0.4219503	0.7722789	9.767084	Sitting_Idle
14:09:29.445	0.43336374	0.7110996	9.44302	0.06697038	0.030945212	0.044314608	0.4219503	0.7722789	9.767084	Sitting_Idle
14:09:29.469	0.43336374	0.7110996	9.44302	0.06697038	0.030945212	0.044314608	0.4219503	0.7722789	9.767084	Sitting_Idle
14:09:29.492	0.43336374	0.7110996	9.44302	0.06697038	0.030945212	0.044314608	0.4219503	0.7722789	9.767084	Sitting_Idle
14:09:29.514	0.26097596	0.74701375	9.435837	0.06697038	0.030945212	0.044314608	0.4219503	0.7722789	9.767084	Sitting_Idle
14:09:29.537	0.26097596	0.74701375	9.435837	0.06697038	0.030945212	0.044314608	0.4219503	0.7722789	9.767084	Sitting_Idle
14:09:29.561	0.26097596	0.74701375	9.435837	0.06697038	0.030945212	0.044314608	0.4219503	0.7722789	9.767084	Sitting_Idle
14:09:29.584	0.26097596	0.74701375	9.435837	0.06697038	0.030945212	0.044314608	0.4219503	0.7722789	9.767084	Sitting_Idle
14:09:29.608	0.26097596	0.74701375	9.435837	-0.0045008548	-0.017313143	-0.001500285	0.4112072	0.80965143	9.764515	Sitting_Idle
14:09:29.630	0.26097596	0.74701375	9.435837	-0.0045008548	-0.017313143	-0.001500285	0.4112072	0.80965143	9.764515	Sitting_Idle
14:09:29.652	0.26097596	0.74701375	9.435837	-0.0045008548	-0.017313143	-0.001500285	0.4112072	0.80965143	9.764515	Sitting_Idle
14:09:29.675	0.26097596	0.74701375	9.435837	-0.0045008548	-0.017313143	-0.001500285	0.4112072	0.80965143	9.764515	Sitting_Idle
14:09:29.700	0.26097596	0.74701375	9.435837	-0.0045008548	-0.017313143	-0.001500285	0.4112072	0.80965143	9.764515	Sitting_Idle
14:09:29.722	0.48843205	0.80687064	9.222747	-0.0045008548	-0.017313143	-0.001500285	0.4112072	0.80965143	9.764515	Sitting_Idle
14:09:29.745	0.48843205	0.80687064	9.222747	-0.0045008548	-0.017313143	-0.001500285	0.4112072	0.80965143	9.764515	Sitting_Idle
14:09:29.768	0.48843205	0.80687064	9.222747	-0.0045008548	-0.017313143	-0.001500285	0.4112072	0.80965143	9.764515	Sitting_Idle
14:09:29.792	0.48843205	0.80687064	9.222747	0.023598945	0.01567358	0.017436536	0.4284933	0.83408815	9.761715	Sitting_Idle
14:09:29.815	0.48843205	0.80687064	9.222747	0.023598945	0.01567358	0.017436536	0.4284933	0.83408815	9.761715	Sitting_Idle
14:09:29.839	0.48843205	0.80687064	9.222747	0.023598945	0.01567358	0.017436536	0.4284933	0.83408815	9.761715	Sitting_Idle
14:09:29.862	0.48843205	0.80687064	9.222747	0.023598945	0.01567358	0.017436536	0.4284933	0.83408815	9.761715	Sitting_Idle
14:09:29.885	0.48843205	0.80687064	9.222747	0.023598945	0.01567358	0.017436536	0.4284933	0.83408815	9.761715	Sitting_Idle
14:09:29.907	0.2753416	0.8140534	9.581888	0.023598945	0.01567358	0.017436536	0.4284933	0.83408815	9.761715	Sitting_Idle
14:09:29.931	0.2753416	0.8140534	9.581888	0.023598945	0.01567358	0.017436536	0.4284933	0.83408815	9.761715	Sitting_Idle
14:09:29.954	0.2753416	0.8140534	9.581888	-0.0038899898	-0.006928433	0.0003323107	0.42965874	0.8301245	9.762001	Sitting_Idle
14:09:29.977	0.2753416	0.8140534	9.581888	-0.0038899898	-0.006928433	0.0003323107	0.42965874	0.8301245	9.762001	Sitting_Idle
14:09:30.001	0.2753416	0.8140534	9.581888	-0.0038899898	-0.006928433	0.0003323107	0.42965874	0.8301245	9.762001	Sitting_Idle
14:09:30.024	0.2753416	0.8140534	9.581888	-0.0038899898	-0.006928433	0.0003323107	0.42965874	0.8301245	9.762001	Sitting_Idle
14:09:30.048	0.2753416	0.8140534	9.581888	-0.0038899898	-0.006928433	0.0003323107	0.42965874	0.8301245	9.762001	Sitting_Idle
14:09:30.070	0.2753416	0.8140534	9.581888	-0.0038899898	-0.006928433	0.0003323107	0.42965874	0.8301245	9.762001	Sitting_Idle
14:09:30.092	0.2753416	0.8140534	9.581888	-0.0038899898	-0.006928433	0.0003323107	0.42965874	0.8301245	9.762001	Sitting_Idle
14:09:30.115	0.42139238	0.7829279	9.39274	-0.0038899898	-0.006928433	0.0003323107	0.42965874	0.8301245	9.762001	Sitting_Idle
14:09:30.137	0.42139238	0.7829279	9.39274	-0.0045008548	-0.00020891592	0.0070518283	0.42489615	0.8239902	9.76273	Sitting_Idle
14:09:30.161	0.42139238	0.7829279	9.39274	-0.0045008548	-0.00020891592	0.0070518283	0.42489615	0.8239902	9.76273	Sitting_Idle
14:09:30.184	0.42139238	0.7829279	9.39274	-0.0045008548	-0.00020891592	0.0070518283	0.42489615	0.8239902	9.76273	Sitting_Idle
14:09:30.207	0.42139238	0.7829279	9.39274	-0.0045008548	-0.00020891592	0.0070518283	0.42489615	0.8239902	9.76273	Sitting_Idle
14:09:30.231	0.42139238	0.7829279	9.39274	-0.0045008548	-0.00020891592	0.0070518283	0.42489615	0.8239902	9.76273	Sitting_Idle
14:09:30.254	0.42139238	0.7829279	9.39274	-0.0045008548	-0.00020891592	0.0070518283	0.42489615	0.8239902	9.76273	Sitting_Idle
14:09:30.278	0.42139238	0.7829279	9.39274	-0.0045008548	-0.00020891592	0.0070518283	0.42489615	0.8239902	9.76273	Sitting_Idle
14:09:30.301	0.42139238	0.7829279	9.39274	-0.0045008548	-0.00020891592	0.0070518283	0.42489615	0.8239902	9.76273	Sitting_Idle
14:09:30.326	0.4166038	0.7948992	9.366403	-0.011831238	-0.0063175685	-0.009441533	0.41478786	0.8148968	9.763927	Sitting_Idle
14:09:30.348	0.4166038	0.7948992	9.366403	-0.011831238	-0.0063175685	-0.009441533	0.41478786	0.8148968	9.763927	Sitting_Idle
14:09:30.372	0.4166038	0.7948992	9.366403	-0.011831238	-0.0063175685	-0.009441533	0.41478786	0.8148968	9.763927	Sitting_Idle
14:09:30.395	0.4166038	0.7948992	9.366403	-0.011831238	-0.0063175685	-0.009441533	0.41478786	0.8148968	9.763927	Sitting_Idle
14:09:30.419	0.4166038	0.7948992	9.366403	-0.011831238	-0.0063175685	-0.009441533	0.41478786	0.8148968	9.763927	Sitting_Idle
14:09:30.441	0.4166038	0.7948992	9.366403	-0.011831238	-0.0063175685	-0.009441533	0.41478786	0.8148968	9.763927	Sitting_Idle
14:09:30.463	0.4166038	0.7948992	9.366403	-0.011831238	-0.0063175685	-0.009441533	0.41478786	0.8148968	9.763927	Sitting_Idle
14:09:30.486	0.4166038	0.7948992	9.366403	-0.011831238	-0.0063175685	-0.009441533	0.41478786	0.8148968	9.763927	Sitting_Idle
14:09:30.509	0.37829542	0.7972935	9.419077	-0.0008356637	0.002234545	0.003997502	0.41058686	0.80745065	9.764724	Sitting_Idle
14:09:30.532	0.37829542	0.7972935	9.419077	-0.0008356637	0.002234545	0.003997502	0.41058686	0.80745065	9.764724	Sitting_Idle
14:09:30.555	0.37829542	0.7972935	9.419077	-0.0008356637	0.002234545	0.003997502	0.41058686	0.80745065	9.764724	Sitting_Idle
14:09:30.579	0.37829542	0.7972935	9.419077	-0.0008356637	0.002234545	0.003997502	0.41058686	0.80745065	9.764724	Sitting_Idle
14:09:30.602	0.37829542	0.7972935	9.419077	-0.0008356637	0.002234545	0.003997502	0.41058686	0.80745065	9.764724	Sitting_Idle
14:09:30.626	0.37829542	0.7972935	9.419077	-0.0008356637	0.002234545	0.003997502	0.41058686	0.80745065	9.764724	Sitting_Idle
14:09:30.649	0.37829542	0.7972935	9.419077	-0.0008356637	0.002234545	0.003997502	0.41058686	0.80745065	9.764724	Sitting_Idle
14:09:30.672	0.37829542	0.7972935	9.419077	-0.0008356637	0.002234545	0.003997502	0.41058686	0.80745065	9.764724	Sitting_Idle
14:09:30.695	0.37829542	0.7972935	9.419077	0.00771645	0.0046780063	0.006440963	0.41437745	0.8070131	9.7646	Sitting_Idle
14:09:30.719	0.38787252	0.7685622	9.407105	0.00771645	0.0046780063	0.006440963	0.41437745	0.8070131	9.7646	Sitting_Idle
14:09:30.741	0.38787252	0.7685622	9.407105	0.00771645	0.0046780063	0.006440963	0.41437745	0.8070131	9.7646	Sitting_Idle
14:09:30.763	0.38787252	0.7685622	9.407105	0.00771645	0.0046780063	0.006440963	0.41437745	0.8070131	9.7646	Sitting_Idle
14:09:30.784	0.38787252	0.7685622	9.407105	0.00771645	0.0046780063	0.006440963	0.41437745	0.8070131	9.7646	Sitting_Idle
14:09:30.806	0.38787252	0.7685622	9.407105	0.00771645	0.0046780063	0.006440963	0.41437745	0.8070131	9.7646	Sitting_Idle
14:09:30.830	0.38787252	0.7685622	9.407105	0.00771645	0.0046780063	0.006440963	0.41437745	0.8070131	9.7646	Sitting_Idle
14:09:30.854	0.38787252	0.7685622	9.407105	0.015657697	0.01323012	0.012549615	0.4247811	0.8147325	9.763512	Sitting_Idle
14:09:30.877	0.38787252	0.7685622	9.407105	0.015657697	0.01323012	0.012549615	0.4247811	0.8147325	9.763512	Sitting_Idle
14:09:30.900	0.38787252	0.7685622	9.407105	0.015657697	0.01323012	0.012549615	0.4247811	0.8147325	9.763512	Sitting_Idle
14:09:30.923	0.39505535	0.76616794	9.404712	0.015657697	0.01323012	0.012549615	0.4247811	0.8147325	9.763512	Sitting_Idle
14:09:30.945	0.39505535	0.76616794	9.404712	0.015657697	0.01323012	0.012549615	0.4247811	0.8147325	9.763512	Sitting_Idle
14:09:30.968	0.39505535	0.76616794	9.404712	0.015657697	0.01323012	0.012549615	0.4247811	0.8147325	9.763512	Sitting_Idle
14:09:30.990	0.39505535	0.76616794	9.404712	0.015657697	0.01323012	0.012549615	0.4247811	0.8147325	9.763512	Sitting_Idle
14:09:31.013	0.39505535	0.76616794	9.404712	0.015657697	0.01323012	0.012549615	0.4247811	0.8147325	9.763512	Sitting_Idle
14:09:31.036	0.39505535	0.76616794	9.404712	-0.006333451	-0.0044849725	0.0021649066	0.42185062	0.81109357	9.763942	Sitting_Idle
14:09:31.060	0.39505535	0.76616794	9.404712	-0.006333451	-0.0044849725	0.0021649066	0.42185062	0.81109357	9.763942	Sitting_Idle
14:09:31.083	0.39505535	0.76616794	9.404712	-0.006333451	-0.0044849725	0.0021649066	0.42185062	0.81109357	9.763942	Sitting_Idle
14:09:31.105	0.409421	0.7853221	9.428655	-0.006333451	-0.0044849725	0.0021649066	0.42185062	0.81109357	9.763942	Sitting_Idle
14:09:31.127	0.409421	0.7853221	9.428655	-0.006333451	-0.0044849725	0.0021649066	0.42185062	0.81109357	9.763942	Sitting_Idle
14:09:31.148	0.409421	0.7853221	9.428655	-0.006333451	-0.0044849725	0.0021649066	0.42185062	0.81109357	9.763942	Sitting_Idle
14:09:31.171	0.409421	0.7853221	9.428655	-0.006333451	-0.0044849725	0.0021649066	0.42185062	0.81109357	9.763942	Sitting_Idle
14:09:31.195	0.409421	0.7853221	9.428655	-0.006333451	-0.0044849725	0.0021649066	0.42185062	0.81109357	9.763942	Sitting_Idle
14:09:31.219	0.409421	0.7853221	9.428655	-0.013663834	-0.005095838	-0.00027855457	0.4257103	0.8137092	9.7635565	Sitting_Idle
14:09:31.242	0.409421	0.7853221	9.428655	-0.013663834	-0.005095838	-0.00027855457	0.4257103	0.8137092	9.7635565	Sitting_Idle
14:09:31.265	0.409421	0.7853221	9.428655	-0.013663834	-0.005095838	-0.00027855457	0.4257103	0.8137092	9.7635565	Sitting_Idle
14:09:31.288	0.409421	0.7853221	9.428655	-0.013663834	-0.005095838	-0.00027855457	0.4257103	0.8137092	9.7635565	Sitting_Idle
14:09:31.312	0.44772938	0.82123625	9.366403	-0.013663834	-0.005095838	-0.00027855457	0.4257103	0.8137092	9.7635565	Sitting_Idle
14:09:31.335	0.44772938	0.82123625	9.366403	-0.013663834	-0.005095838	-0.00027855457	0.4257103	0.8137092	9.7635565	Sitting_Idle
14:09:31.358	0.44772938	0.82123625	9.366403	-0.013663834	-0.005095838	-0.00027855457	0.4257103	0.8137092	9.7635565	Sitting_Idle
14:09:31.381	0.44772938	0.82123625	9.366403	-0.013663834	-0.005095838	-0.00027855457	0.4257103	0.8137092	9.7635565	Sitting_Idle
14:09:31.404	0.44772938	0.82123625	9.366403	-0.002057394	-0.0014306464	0.0021649066	0.4224692	0.8117774	9.763858	Sitting_Idle
14:09:31.428	0.44772938	0.82123625	9.366403	-0.002057394	-0.0014306464	0.0021649066	0.4224692	0.8117774	9.763858	Sitting_Idle
14:09:31.451	0.44772938	0.82123625	9.366403	-0.002057394	-0.0014306464	0.0021649066	0.4224692	0.8117774	9.763858	Sitting_Idle
14:09:31.475	0.44772938	0.82123625	9.366403	-0.002057394	-0.0014306464	0.0021649066	0.4224692	0.8117774	9.763858	Sitting_Idle
14:09:31.498	0.44772938	0.82123625	9.366403	-0.002057394	-0.0014306464	0.0021649066	0.4224692	0.8117774	9.763858	Sitting_Idle
14:09:31.520	0.40223816	0.7637737	9.397529	-0.002057394	-0.0014306464	0.0021649066	0.4224692	0.8117774	9.763858	Sitting_Idle
14:09:31.544	0.40223816	0.7637737	9.397529	-0.002057394	-0.0014306464	0.0021649066	0.4224692	0.8117774	9.763858	Sitting_Idle
14:09:31.567	0.40223816	0.7637737	9.397529	-0.002057394	-0.0014306464	0.0021649066	0.4224692	0.8117774	9.763858	Sitting_Idle
14:09:31.591	0.40223816	0.7637737	9.397529	-0.017329026	0.005899736	-0.0051654764	0.42190465	0.8090391	9.76411	Sitting_Idle
14:09:31.614	0.40223816	0.7637737	9.397529	-0.017329026	0.005899736	-0.0051654764	0.42190465	0.8090391	9.76411	Sitting_Idle
14:09:31.637	0.40223816	0.7637737	9.397529	-0.017329026	0.005899736	-0.0051654764	0.42190465	0.8090391	9.76411	Sitting_Idle
14:09:31.661	0.40223816	0.7637737	9.397529	-0.017329026	0.005899736	-0.0051654764	0.42190465	0.8090391	9.76411	Sitting_Idle
14:09:31.684	0.40223816	0.7637737	9.397529	-0.017329026	0.005899736	-0.0051654764	0.42190465	0.8090391	9.76411	Sitting_Idle
14:09:31.707	0.44294083	0.7733508	9.311335	-0.017329026	0.005899736	-0.0051654764	0.42190465	0.8090391	9.76411	Sitting_Idle
14:09:31.730	0.44294083	0.7733508	9.311335	-0.017329026	0.005899736	-0.0051654764	0.42190465	0.8090391	9.76411	Sitting_Idle
14:09:31.753	0.44294083	0.7733508	9.311335	-0.017329026	0.005899736	-0.0051654764	0.42190465	0.8090391	9.76411	Sitting_Idle
14:09:31.777	0.44294083	0.7733508	9.311335	0.00893818	0.01567358	0.022934325	0.4323351	0.8063498	9.763876	Sitting_Idle
14:09:31.800	0.44294083	0.7733508	9.311335	0.00893818	0.01567358	0.022934325	0.4323351	0.8063498	9.763876	Sitting_Idle
14:09:31.822	0.44294083	0.7733508	9.311335	0.00893818	0.01567358	0.022934325	0.4323351	0.8063498	9.763876	Sitting_Idle
14:09:31.844	0.44294083	0.7733508	9.311335	0.00893818	0.01567358	0.022934325	0.4323351	0.8063498	9.763876	Sitting_Idle
14:09:31.866	0.44294083	0.7733508	9.311335	0.00893818	0.01567358	0.022934325	0.4323351	0.8063498	9.763876	Sitting_Idle
14:09:31.890	0.44294083	0.7733508	9.311335	0.00893818	0.01567358	0.022934325	0.4323351	0.8063498	9.763876	Sitting_Idle
14:09:31.915	0.33519846	0.77574503	9.502876	0.00893818	0.01567358	0.022934325	0.4323351	0.8063498	9.763876	Sitting_Idle
14:09:31.938	0.33519846	0.77574503	9.502876	-0.00022479841	-0.014869682	0.012549615	0.43525666	0.78364617	9.7655945	Sitting_Idle
14:09:31.960	0.33519846	0.77574503	9.502876	-0.00022479841	-0.014869682	0.012549615	0.43525666	0.78364617	9.7655945	Sitting_Idle
14:09:31.983	0.33519846	0.77574503	9.502876	-0.00022479841	-0.014869682	0.012549615	0.43525666	0.78364617	9.7655945	Sitting_Idle
14:09:32.006	0.33519846	0.77574503	9.502876	-0.00022479841	-0.014869682	0.012549615	0.43525666	0.78364617	9.7655945	Sitting_Idle
14:09:32.028	0.33519846	0.77574503	9.502876	-0.00022479841	-0.014869682	0.012549615	0.43525666	0.78364617	9.7655945	Sitting_Idle
14:09:32.051	0.33519846	0.77574503	9.502876	-0.00022479841	-0.014869682	0.012549615	0.43525666	0.78364617	9.7655945	Sitting_Idle
14:09:32.074	0.33519846	0.77574503	9.502876	-0.00022479841	-0.014869682	0.012549615	0.43525666	0.78364617	9.7655945	Sitting_Idle
14:09:32.097	0.33519846	0.77574503	9.502876	-0.00022479841	-0.014869682	0.012549615	0.43525666	0.78364617	9.7655945	Sitting_Idle
14:09:32.121	0.43815228	0.7110996	9.428655	-0.00022479841	-0.0044849725	0.0143822115	0.4463479	0.7698451	9.7661915	Sitting_Idle
14:09:32.144	0.43815228	0.7110996	9.428655	-0.00022479841	-0.0044849725	0.0143822115	0.4463479	0.7698451	9.7661915	Sitting_Idle
14:09:32.166	0.43815228	0.7110996	9.428655	-0.00022479841	-0.0044849725	0.0143822115	0.4463479	0.7698451	9.7661915	Sitting_Idle
14:09:32.189	0.43815228	0.7110996	9.428655	-0.00022479841	-0.0044849725	0.0143822115	0.4463479	0.7698451	9.7661915	Sitting_Idle
14:09:32.212	0.43815228	0.7110996	9.428655	-0.00022479841	-0.0044849725	0.0143822115	0.4463479	0.7698451	9.7661915	Sitting_Idle
14:09:32.236	0.43815228	0.7110996	9.428655	-0.00022479841	-0.0044849725	0.0143822115	0.4463479	0.7698451	9.7661915	Sitting_Idle
14:09:32.260	0.43815228	0.7110996	9.428655	-0.00022479841	-0.0044849725	0.0143822115	0.4463479	0.7698451	9.7661915	Sitting_Idle
14:09:32.283	0.43815228	0.7110996	9.428655	-0.00022479841	-0.0044849725	0.0143822115	0.4463479	0.7698451	9.7661915	Sitting_Idle
14:09:32.306	0.4764607	0.749408	9.342461	-0.008166046	-0.0008197812	0.016214807	0.45009923	0.75461453	9.767208	Sitting_Idle
14:09:32.329	0.4764607	0.749408	9.342461	-0.008166046	-0.0008197812	0.016214807	0.45009923	0.75461453	9.767208	Sitting_Idle
14:09:32.352	0.4764607	0.749408	9.342461	-0.008166046	-0.0008197812	0.016214807	0.45009923	0.75461453	9.767208	Sitting_Idle
14:09:32.375	0.4764607	0.749408	9.342461	-0.008166046	-0.0008197812	0.016214807	0.45009923	0.75461453	9.767208	Sitting_Idle
14:09:32.399	0.4764607	0.749408	9.342461	-0.008166046	-0.0008197812	0.016214807	0.45009923	0.75461453	9.767208	Sitting_Idle
14:09:32.422	0.4764607	0.749408	9.342461	-0.008166046	-0.0008197812	0.016214807	0.45009923	0.75461453	9.767208	Sitting_Idle
14:09:32.444	0.4764607	0.749408	9.342461	-0.008166046	-0.0008197812	0.016214807	0.45009923	0.75461453	9.767208	Sitting_Idle
14:09:32.467	0.4764607	0.749408	9.342461	-0.008166046	-0.0008197812	0.016214807	0.45009923	0.75461453	9.767208	Sitting_Idle
14:09:32.488	0.4764607	0.749408	9.342461	-0.018550757	0.0046780063	-0.01371759	0.46181226	0.73976	9.767797	Sitting_Idle
14:09:32.511	0.43336374	0.80208206	9.373586	-0.018550757	0.0046780063	-0.01371759	0.46181226	0.73976	9.767797	Sitting_Idle
14:09:32.534	0.43336374	0.80208206	9.373586	-0.018550757	0.0046780063	-0.01371759	0.46181226	0.73976	9.767797	Sitting_Idle
14:09:32.557	0.43336374	0.80208206	9.373586	-0.018550757	0.0046780063	-0.01371759	0.46181226	0.73976	9.767797	Sitting_Idle
14:09:32.580	0.43336374	0.80208206	9.373586	-0.018550757	0.0046780063	-0.01371759	0.46181226	0.73976	9.767797	Sitting_Idle
14:09:32.603	0.43336374	0.80208206	9.373586	-0.018550757	0.0046780063	-0.01371759	0.46181226	0.73976	9.767797	Sitting_Idle
14:09:32.626	0.43336374	0.80208206	9.373586	-0.018550757	0.0046780063	-0.01371759	0.46181226	0.73976	9.767797	Sitting_Idle
14:09:32.650	0.43336374	0.80208206	9.373586	-0.018550757	0.0046780063	-0.01371759	0.46181226	0.73976	9.767797	Sitting_Idle
14:09:32.673	0.43336374	0.80208206	9.373586	-0.022215948	0.0016236799	0.0143822115	0.461621	0.7254673	9.768879	Sitting_Idle
14:09:32.697	0.43336374	0.80208206	9.373586	-0.022215948	0.0016236799	0.0143822115	0.461621	0.7254673	9.768879	Sitting_Idle
14:09:32.721	0.43815228	0.76137936	9.435837	-0.022215948	0.0016236799	0.0143822115	0.461621	0.7254673	9.768879	Sitting_Idle
14:09:32.744	0.43815228	0.76137936	9.435837	-0.022215948	0.0016236799	0.0143822115	0.461621	0.7254673	9.768879	Sitting_Idle
14:09:32.767	0.43815228	0.76137936	9.435837	-0.022215948	0.0016236799	0.0143822115	0.461621	0.7254673	9.768879	Sitting_Idle
14:09:32.790	0.43815228	0.76137936	9.435837	-0.022215948	0.0016236799	0.0143822115	0.461621	0.7254673	9.768879	Sitting_Idle
14:09:32.813	0.43815228	0.76137936	9.435837	-0.022215948	0.0016236799	0.0143822115	0.461621	0.7254673	9.768879	Sitting_Idle
14:09:32.836	0.43815228	0.76137936	9.435837	0.018712025	-0.016702278	-0.0027220156	0.46105057	0.7209792	9.7692375	Sitting_Idle
14:09:32.859	0.43815228	0.76137936	9.435837	0.018712025	-0.016702278	-0.0027220156	0.46105057	0.7209792	9.7692375	Sitting_Idle
14:09:32.882	0.43815228	0.76137936	9.435837	0.018712025	-0.016702278	-0.0027220156	0.46105057	0.7209792	9.7692375	Sitting_Idle
14:09:32.906	0.45491222	0.7134939	9.387952	0.018712025	-0.016702278	-0.0027220156	0.46105057	0.7209792	9.7692375	Sitting_Idle
14:09:32.929	0.45491222	0.7134939	9.387952	0.018712025	-0.016702278	-0.0027220156	0.46105057	0.7209792	9.7692375	Sitting_Idle
14:09:32.951	0.45491222	0.7134939	9.387952	0.018712025	-0.016702278	-0.0027220156	0.46105057	0.7209792	9.7692375	Sitting_Idle
14:09:32.973	0.45491222	0.7134939	9.387952	0.018712025	-0.016702278	-0.0027220156	0.46105057	0.7209792	9.7692375	Sitting_Idle
14:09:32.995	0.45491222	0.7134939	9.387952	0.018712025	-0.016702278	-0.0027220156	0.46105057	0.7209792	9.7692375	Sitting_Idle
14:09:33.017	0.45491222	0.7134939	9.387952	-0.002057394	-0.0057067033	-0.008219803	0.45749247	0.7231363	9.769246	Sitting_Idle
14:09:33.041	0.45491222	0.7134939	9.387952	-0.002057394	-0.0057067033	-0.008219803	0.45749247	0.7231363	9.769246	Sitting_Idle
14:09:33.064	0.45491222	0.7134939	9.387952	-0.002057394	-0.0057067033	-0.008219803	0.45749247	0.7231363	9.769246	Sitting_Idle
14:09:33.088	0.45491222	0.7134939	9.387952	-0.002057394	-0.0057067033	-0.008219803	0.45749247	0.7231363	9.769246	Sitting_Idle
14:09:33.111	0.409421	0.67757976	9.644139	-0.002057394	-0.0057067033	-0.008219803	0.45749247	0.7231363	9.769246	Sitting_Idle
14:09:33.134	0.409421	0.67757976	9.644139	-0.002057394	-0.0057067033	-0.008219803	0.45749247	0.7231363	9.769246	Sitting_Idle
14:09:33.158	0.409421	0.67757976	9.644139	-0.002057394	-0.0057067033	-0.008219803	0.45749247	0.7231363	9.769246	Sitting_Idle
14:09:33.181	0.409421	0.67757976	9.644139	-0.002057394	-0.0057067033	-0.008219803	0.45749247	0.7231363	9.769246	Sitting_Idle
14:09:33.204	0.409421	0.67757976	9.644139	0.015657697	-0.005095838	0.011327885	0.45927256	0.72479665	9.769039	Sitting_Idle
14:09:33.226	0.409421	0.67757976	9.644139	0.015657697	-0.005095838	0.011327885	0.45927256	0.72479665	9.769039	Sitting_Idle
14:09:33.249	0.409421	0.67757976	9.644139	0.015657697	-0.005095838	0.011327885	0.45927256	0.72479665	9.769039	Sitting_Idle
14:09:33.273	0.409421	0.67757976	9.644139	0.015657697	-0.005095838	0.011327885	0.45927256	0.72479665	9.769039	Sitting_Idle
14:09:33.296	0.409421	0.67757976	9.644139	0.015657697	-0.005095838	0.011327885	0.45927256	0.72479665	9.769039	Sitting_Idle
14:09:33.318	0.4956149	0.74222517	9.366403	0.015657697	-0.005095838	0.011327885	0.45927256	0.72479665	9.769039	Sitting_Idle
14:09:33.342	0.4956149	0.74222517	9.366403	0.015657697	-0.005095838	0.011327885	0.45927256	0.72479665	9.769039	Sitting_Idle
14:09:33.364	0.4956149	0.74222517	9.366403	0.015657697	-0.005095838	0.011327885	0.45927256	0.72479665	9.769039	Sitting_Idle
14:09:33.387	0.4956149	0.74222517	9.366403	-0.0051117204	0.005899736	0.003997502	0.45887595	0.7299666	9.768673	Sitting_Idle
14:09:33.408	0.4956149	0.74222517	9.366403	-0.0051117204	0.005899736	0.003997502	0.45887595	0.7299666	9.768673	Sitting_Idle
14:09:33.430	0.4956149	0.74222517	9.366403	-0.0051117204	0.005899736	0.003997502	0.45887595	0.7299666	9.768673	Sitting_Idle
14:09:33.451	0.4956149	0.74222517	9.366403	-0.0051117204	0.005899736	0.003997502	0.45887595	0.7299666	9.768673	Sitting_Idle
14:09:33.473	0.4956149	0.74222517	9.366403	-0.0051117204	0.005899736	0.003997502	0.45887595	0.7299666	9.768673	Sitting_Idle
14:09:33.495	0.4956149	0.74222517	9.366403	-0.0051117204	0.005899736	0.003997502	0.45887595	0.7299666	9.768673	Sitting_Idle
14:09:33.516	0.45491222	0.7350424	9.3592205	-0.0051117204	0.005899736	0.003997502	0.45887595	0.7299666	9.768673	Sitting_Idle
14:09:33.537	0.45491222	0.7350424	9.3592205	-0.0051117204	0.005899736	0.003997502	0.45887595	0.7299666	9.768673	Sitting_Idle
14:09:33.558	0.45491222	0.7350424	9.3592205	-0.012442104	0.006510602	0.0046083676	0.45716006	0.730853	9.768686	Sitting_Idle
14:09:33.579	0.45491222	0.7350424	9.3592205	-0.012442104	0.006510602	0.0046083676	0.45716006	0.730853	9.768686	Sitting_Idle
14:09:33.601	0.45491222	0.7350424	9.3592205	-0.012442104	0.006510602	0.0046083676	0.45716006	0.730853	9.768686	Sitting_Idle
14:09:33.622	0.45491222	0.7350424	9.3592205	-0.012442104	0.006510602	0.0046083676	0.45716006	0.730853	9.768686	Sitting_Idle
14:09:33.643	0.45491222	0.7350424	9.3592205	-0.012442104	0.006510602	0.0046083676	0.45716006	0.730853	9.768686	Sitting_Idle
14:09:33.665	0.45491222	0.7350424	9.3592205	-0.012442104	0.006510602	0.0046083676	0.45716006	0.730853	9.768686	Sitting_Idle
14:09:33.687	0.45491222	0.7350424	9.3592205	-0.012442104	0.006510602	0.0046083676	0.45716006	0.730853	9.768686	Sitting_Idle
14:09:33.710	0.45012367	0.7206767	9.337671	-0.012442104	0.006510602	0.0046083676	0.45716006	0.730853	9.768686	Sitting_Idle
14:09:33.732	0.45012367	0.7206767	9.337671	-0.0008356637	0.0052888715	0.003997502	0.45804295	0.7331178	9.768476	Sitting_Idle
14:09:33.754	0.45012367	0.7206767	9.337671	-0.0008356637	0.0052888715	0.003997502	0.45804295	0.7331178	9.768476	Sitting_Idle
14:09:33.776	0.45012367	0.7206767	9.337671	-0.0008356637	0.0052888715	0.003997502	0.45804295	0.7331178	9.768476	Sitting_Idle
14:09:33.798	0.45012367	0.7206767	9.337671	-0.0008356637	0.0052888715	0.003997502	0.45804295	0.7331178	9.768476	Sitting_Idle
14:09:33.822	0.45012367	0.7206767	9.337671	-0.0008356637	0.0052888715	0.003997502	0.45804295	0.7331178	9.768476	Sitting_Idle
14:09:33.845	0.45012367	0.7206767	9.337671	-0.0008356637	0.0052888715	0.003997502	0.45804295	0.7331178	9.768476	Sitting_Idle
14:09:33.867	0.45012367	0.7206767	9.337671	-0.0008356637	0.0052888715	0.003997502	0.45804295	0.7331178	9.768476	Sitting_Idle
14:09:33.889	0.45012367	0.7206767	9.337671	-0.0008356637	0.0052888715	0.003997502	0.45804295	0.7331178	9.768476	Sitting_Idle
14:09:33.910	0.40223816	0.7134939	9.435837	-0.0008356637	0.0052888715	0.003997502	0.45804295	0.7331178	9.768476	Sitting_Idle
14:09:33.932	0.40223816	0.7134939	9.435837	-0.0142747	-0.009371894	-0.001500285	0.45924747	0.7352897	9.768256	Sitting_Idle
14:09:33.954	0.40223816	0.7134939	9.435837	-0.0142747	-0.009371894	-0.001500285	0.45924747	0.7352897	9.768256	Sitting_Idle
14:09:33.976	0.40223816	0.7134939	9.435837	-0.0142747	-0.009371894	-0.001500285	0.45924747	0.7352897	9.768256	Sitting_Idle
14:09:33.998	0.40223816	0.7134939	9.435837	-0.0142747	-0.009371894	-0.001500285	0.45924747	0.7352897	9.768256	Sitting_Idle
14:09:34.020	0.40223816	0.7134939	9.435837	-0.0142747	-0.009371894	-0.001500285	0.45924747	0.7352897	9.768256	Sitting_Idle
14:09:34.043	0.40223816	0.7134939	9.435837	-0.0142747	-0.009371894	-0.001500285	0.45924747	0.7352897	9.768256	Sitting_Idle
14:09:34.066	0.40223816	0.7134939	9.435837	-0.0142747	-0.009371894	-0.001500285	0.45924747	0.7352897	9.768256	Sitting_Idle
14:09:34.089	0.40223816	0.7134939	9.435837	-0.0142747	-0.009371894	-0.001500285	0.45924747	0.7352897	9.768256	Sitting_Idle
14:09:34.112	0.43096948	0.70631105	9.385557	0.0052729887	-0.012426221	0.0015540412	0.45621726	0.7334175	9.768538	Sitting_Idle
14:09:34.134	0.43096948	0.70631105	9.385557	0.0052729887	-0.012426221	0.0015540412	0.45621726	0.7334175	9.768538	Sitting_Idle
14:09:34.156	0.43096948	0.70631105	9.385557	0.0052729887	-0.012426221	0.0015540412	0.45621726	0.7334175	9.768538	Sitting_Idle
14:09:34.178	0.43096948	0.70631105	9.385557	0.0052729887	-0.012426221	0.0015540412	0.45621726	0.7334175	9.768538	Sitting_Idle
14:09:34.200	0.43096948	0.70631105	9.385557	0.0052729887	-0.012426221	0.0015540412	0.45621726	0.7334175	9.768538	Sitting_Idle
14:09:34.222	0.43096948	0.70631105	9.385557	0.0052729887	-0.012426221	0.0015540412	0.45621726	0.7334175	9.768538	Sitting_Idle
14:09:34.244	0.43096948	0.70631105	9.385557	0.0052729887	-0.012426221	0.0015540412	0.45621726	0.7334175	9.768538	Sitting_Idle
14:09:34.265	0.43096948	0.70631105	9.385557	0.0052729887	-0.012426221	0.0015540412	0.45621726	0.7334175	9.768538	Sitting_Idle
14:09:34.286	0.43096948	0.70631105	9.385557	0.003440393	-0.002652377	0.0009431759	0.45593265	0.7358236	9.768371	Sitting_Idle
14:09:34.307	0.41181526	0.7015225	9.402317	0.003440393	-0.002652377	0.0009431759	0.45593265	0.7358236	9.768371	Sitting_Idle
14:09:34.329	0.41181526	0.7015225	9.402317	0.003440393	-0.002652377	0.0009431759	0.45593265	0.7358236	9.768371	Sitting_Idle
14:09:34.350	0.41181526	0.7015225	9.402317	0.003440393	-0.002652377	0.0009431759	0.45593265	0.7358236	9.768371	Sitting_Idle
14:09:34.372	0.41181526	0.7015225	9.402317	0.003440393	-0.002652377	0.0009431759	0.45593265	0.7358236	9.768371	Sitting_Idle
14:09:34.395	0.41181526	0.7015225	9.402317	0.003440393	-0.002652377	0.0009431759	0.45593265	0.7358236	9.768371	Sitting_Idle
14:09:34.418	0.41181526	0.7015225	9.402317	0.003440393	-0.002652377	0.0009431759	0.45593265	0.7358236	9.768371	Sitting_Idle
14:09:34.441	0.41181526	0.7015225	9.402317	0.003440393	-0.002652377	0.0009431759	0.45593265	0.7358236	9.768371	Sitting_Idle
14:09:34.464	0.41181526	0.7015225	9.402317	-0.020383352	-0.0014306464	-0.00027855457	0.46236065	0.73255944	9.768314	Sitting_Idle
14:09:34.488	0.41181526	0.7015225	9.402317	-0.020383352	-0.0014306464	-0.00027855457	0.46236065	0.73255944	9.768314	Sitting_Idle
14:09:34.511	0.46209505	0.68715686	9.402317	-0.020383352	-0.0014306464	-0.00027855457	0.46236065	0.73255944	9.768314	Sitting_Idle
14:09:34.534	0.46209505	0.68715686	9.402317	-0.020383352	-0.0014306464	-0.00027855457	0.46236065	0.73255944	9.768314	Sitting_Idle
14:09:34.558	0.46209505	0.68715686	9.402317	-0.020383352	-0.0014306464	-0.00027855457	0.46236065	0.73255944	9.768314	Sitting_Idle
14:09:34.581	0.46209505	0.68715686	9.402317	-0.020383352	-0.0014306464	-0.00027855457	0.46236065	0.73255944	9.768314	Sitting_Idle
14:09:34.605	0.46209505	0.68715686	9.402317	-0.020383352	-0.0014306464	-0.00027855457	0.46236065	0.73255944	9.768314	Sitting_Idle
14:09:34.628	0.46209505	0.68715686	9.402317	-0.020383352	-0.0014306464	-0.00027855457	0.46236065	0.73255944	9.768314	Sitting_Idle
14:09:34.652	0.46209505	0.68715686	9.402317	-0.035654984	-0.0014306464	-0.01616105	0.4744713	0.69194406	9.770695	Sitting_Idle
14:09:34.674	0.46209505	0.68715686	9.402317	-0.035654984	-0.0014306464	-0.01616105	0.4744713	0.69194406	9.770695	Sitting_Idle
14:09:34.696	0.46209505	0.68715686	9.402317	-0.035654984	-0.0014306464	-0.01616105	0.4744713	0.69194406	9.770695	Sitting_Idle
14:09:34.721	0.43336374	0.7398309	9.462174	-0.035654984	-0.0014306464	-0.01616105	0.4744713	0.69194406	9.770695	Sitting_Idle
14:09:34.744	0.43336374	0.7398309	9.462174	-0.035654984	-0.0014306464	-0.01616105	0.4744713	0.69194406	9.770695	Sitting_Idle
14:09:34.767	0.43336374	0.7398309	9.462174	-0.035654984	-0.0014306464	-0.01616105	0.4744713	0.69194406	9.770695	Sitting_Idle
14:09:34.789	0.43336374	0.7398309	9.462174	-0.035654984	-0.0014306464	-0.01616105	0.4744713	0.69194406	9.770695	Sitting_Idle
14:09:34.811	0.43336374	0.7398309	9.462174	-0.035654984	-0.0014306464	-0.01616105	0.4744713	0.69194406	9.770695	Sitting_Idle
14:09:34.835	0.43336374	0.7398309	9.462174	-0.013663834	0.0010128145	0.0070518283	0.4711672	0.66122526	9.772982	Sitting_Idle
14:09:34.859	0.43336374	0.7398309	9.462174	-0.013663834	0.0010128145	0.0070518283	0.4711672	0.66122526	9.772982	Sitting_Idle
14:09:34.882	0.43336374	0.7398309	9.462174	-0.013663834	0.0010128145	0.0070518283	0.4711672	0.66122526	9.772982	Sitting_Idle
14:09:34.905	0.5027977	0.723071	9.371192	-0.013663834	0.0010128145	0.0070518283	0.4711672	0.66122526	9.772982	Sitting_Idle
14:09:34.928	0.5027977	0.723071	9.371192	-0.013663834	0.0010128145	0.0070518283	0.4711672	0.66122526	9.772982	Sitting_Idle
14:09:34.951	0.5027977	0.723071	9.371192	-0.013663834	0.0010128145	0.0070518283	0.4711672	0.66122526	9.772982	Sitting_Idle
14:09:34.973	0.5027977	0.723071	9.371192	-0.013663834	0.0010128145	0.0070518283	0.4711672	0.66122526	9.772982	Sitting_Idle
14:09:34.996	0.5027977	0.723071	9.371192	0.025431542	0.015062716	0.02354519	0.4580849	0.6208993	9.776248	Sitting_Idle
14:09:35.020	0.5027977	0.723071	9.371192	0.025431542	0.015062716	0.02354519	0.4580849	0.6208993	9.776248	Sitting_Idle
14:09:35.043	0.5027977	0.723071	9.371192	0.025431542	0.015062716	0.02354519	0.4580849	0.6208993	9.776248	Sitting_Idle
14:09:35.067	0.5027977	0.723071	9.371192	0.025431542	0.015062716	0.02354519	0.4580849	0.6208993	9.776248	Sitting_Idle
14:09:35.089	0.5027977	0.723071	9.371192	0.025431542	0.015062716	0.02354519	0.4580849	0.6208993	9.776248	Sitting_Idle
14:09:35.112	0.45251793	0.6368771	9.344854	0.025431542	0.015062716	0.02354519	0.4580849	0.6208993	9.776248	Sitting_Idle
14:09:35.134	0.45251793	0.6368771	9.344854	0.025431542	0.015062716	0.02354519	0.4580849	0.6208993	9.776248	Sitting_Idle
14:09:35.157	0.45251793	0.6368771	9.344854	0.025431542	0.015062716	0.02354519	0.4580849	0.6208993	9.776248	Sitting_Idle
14:09:35.181	0.45251793	0.6368771	9.344854	-0.024659408	-0.028919583	-0.024713166	0.4363936	0.59880906	9.778618	Sitting_Idle
14:09:35.204	0.45251793	0.6368771	9.344854	-0.024659408	-0.028919583	-0.024713166	0.4363936	0.59880906	9.778618	Sitting_Idle
14:09:35.227	0.45251793	0.6368771	9.344854	-0.024659408	-0.028919583	-0.024713166	0.4363936	0.59880906	9.778618	Sitting_Idle
14:09:35.250	0.45251793	0.6368771	9.344854	-0.024659408	-0.028919583	-0.024713166	0.4363936	0.59880906	9.778618	Sitting_Idle
14:09:35.273	0.45251793	0.6368771	9.344854	-0.024659408	-0.028919583	-0.024713166	0.4363936	0.59880906	9.778618	Sitting_Idle
14:09:35.298	0.45251793	0.6368771	9.344854	-0.024659408	-0.028919583	-0.024713166	0.4363936	0.59880906	9.778618	Sitting_Idle
14:09:35.320	0.5243462	0.6296943	9.371192	-0.024659408	-0.028919583	-0.024713166	0.4363936	0.59880906	9.778618	Sitting_Idle
14:09:35.343	0.5243462	0.6296943	9.371192	-0.024659408	-0.028919583	-0.024713166	0.4363936	0.59880906	9.778618	Sitting_Idle
14:09:35.367	0.5243462	0.6296943	9.371192	0.018101158	-0.014258817	-0.001500285	0.43708816	0.6343459	9.776346	Sitting_Idle
14:09:35.390	0.5243462	0.6296943	9.371192	0.018101158	-0.014258817	-0.001500285	0.43708816	0.6343459	9.776346	Sitting_Idle
14:09:35.414	0.5243462	0.6296943	9.371192	0.018101158	-0.014258817	-0.001500285	0.43708816	0.6343459	9.776346	Sitting_Idle
14:09:35.437	0.5243462	0.6296943	9.371192	0.018101158	-0.014258817	-0.001500285	0.43708816	0.6343459	9.776346	Sitting_Idle
14:09:35.460	0.5243462	0.6296943	9.371192	0.018101158	-0.014258817	-0.001500285	0.43708816	0.6343459	9.776346	Sitting_Idle
14:09:35.483	0.5243462	0.6296943	9.371192	0.018101158	-0.014258817	-0.001500285	0.43708816	0.6343459	9.776346	Sitting_Idle
14:09:35.506	0.37590113	0.6440599	9.356826	0.018101158	-0.014258817	-0.001500285	0.43708816	0.6343459	9.776346	Sitting_Idle
14:09:35.530	0.37590113	0.6440599	9.356826	0.018101158	-0.014258817	-0.001500285	0.43708816	0.6343459	9.776346	Sitting_Idle
14:09:35.552	0.37590113	0.6440599	9.356826	0.010159912	0.007121467	-0.0027220156	0.44523603	0.6611955	9.7741995	Sitting_Idle
14:09:35.575	0.37590113	0.6440599	9.356826	0.010159912	0.007121467	-0.0027220156	0.44523603	0.6611955	9.7741995	Sitting_Idle
14:09:35.599	0.37590113	0.6440599	9.356826	0.010159912	0.007121467	-0.0027220156	0.44523603	0.6611955	9.7741995	Sitting_Idle
14:09:35.622	0.37590113	0.6440599	9.356826	0.010159912	0.007121467	-0.0027220156	0.44523603	0.6611955	9.7741995	Sitting_Idle
14:09:35.646	0.37590113	0.6440599	9.356826	0.010159912	0.007121467	-0.0027220156	0.44523603	0.6611955	9.7741995	Sitting_Idle
14:09:35.669	0.37590113	0.6440599	9.356826	0.010159912	0.007121467	-0.0027220156	0.44523603	0.6611955	9.7741995	Sitting_Idle
14:09:35.692	0.37590113	0.6440599	9.356826	0.010159912	0.007121467	-0.0027220156	0.44523603	0.6611955	9.7741995	Sitting_Idle
14:09:35.714	0.4836435	0.6249057	9.416683	0.016879428	0.024225695	0.01071702	0.45749938	0.6929272	9.771435	Sitting_Idle
14:09:35.737	0.4836435	0.6249057	9.416683	0.016879428	0.024225695	0.01071702	0.45749938	0.6929272	9.771435	Sitting_Idle
14:09:35.761	0.4836435	0.6249057	9.416683	0.016879428	0.024225695	0.01071702	0.45749938	0.6929272	9.771435	Sitting_Idle
14:09:35.783	0.4836435	0.6249057	9.416683	0.016879428	0.024225695	0.01071702	0.45749938	0.6929272	9.771435	Sitting_Idle
14:09:35.805	0.4836435	0.6249057	9.416683	0.016879428	0.024225695	0.01071702	0.45749938	0.6929272	9.771435	Sitting_Idle
14:09:35.827	0.4836435	0.6249057	9.416683	0.016879428	0.024225695	0.01071702	0.45749938	0.6929272	9.771435	Sitting_Idle
14:09:35.850	0.4836435	0.6249057	9.416683	0.016879428	0.024225695	0.01071702	0.45749938	0.6929272	9.771435	Sitting_Idle
14:09:35.875	0.4836435	0.6249057	9.416683	0.016879428	0.024225695	0.01071702	0.45749938	0.6929272	9.771435	Sitting_Idle
14:09:35.897	0.4836435	0.6249057	9.416683	-0.0142747	0.020560503	0.0143822115	0.4476435	0.71337086	9.77042	Sitting_Idle
14:09:35.919	0.45012367	0.66321415	9.407105	-0.0142747	0.020560503	0.0143822115	0.4476435	0.71337086	9.77042	Sitting_Idle
14:09:35.941	0.45012367	0.66321415	9.407105	-0.0142747	0.020560503	0.0143822115	0.4476435	0.71337086	9.77042	Sitting_Idle
14:09:35.963	0.45012367	0.66321415	9.407105	-0.0142747	0.020560503	0.0143822115	0.4476435	0.71337086	9.77042	Sitting_Idle
14:09:35.987	0.45012367	0.66321415	9.407105	-0.0142747	0.020560503	0.0143822115	0.4476435	0.71337086	9.77042	Sitting_Idle
14:09:36.010	0.45012367	0.66321415	9.407105	-0.0142747	0.020560503	0.0143822115	0.4476435	0.71337086	9.77042	Sitting_Idle
14:09:36.032	0.45012367	0.66321415	9.407105	-0.0142747	0.020560503	0.0143822115	0.4476435	0.71337086	9.77042	Sitting_Idle
14:09:36.054	0.45012367	0.66321415	9.407105	-0.0142747	0.020560503	0.0143822115	0.4476435	0.71337086	9.77042	Sitting_Idle
14:09:36.076	0.45012367	0.66321415	9.407105	0.010159912	0.008343197	-0.013106725	0.43945566	0.68573713	9.77277	Sitting_Idle
14:09:36.101	0.45012367	0.66321415	9.407105	0.010159912	0.008343197	-0.013106725	0.43945566	0.68573713	9.77277	Sitting_Idle
14:09:36.124	0.38308397	0.65363705	9.356826	0.010159912	0.008343197	-0.013106725	0.43945566	0.68573713	9.77277	Sitting_Idle
14:09:36.147	0.38308397	0.65363705	9.356826	0.010159912	0.008343197	-0.013106725	0.43945566	0.68573713	9.77277	Sitting_Idle
14:09:36.169	0.38308397	0.65363705	9.356826	0.010159912	0.008343197	-0.013106725	0.43945566	0.68573713	9.77277	Sitting_Idle
14:09:36.191	0.38308397	0.65363705	9.356826	0.010159912	0.008343197	-0.013106725	0.43945566	0.68573713	9.77277	Sitting_Idle
14:09:36.215	0.38308397	0.65363705	9.356826	0.010159912	0.008343197	-0.013106725	0.43945566	0.68573713	9.77277	Sitting_Idle
14:09:36.237	0.38308397	0.65363705	9.356826	0.010159912	0.008343197	-0.013106725	0.43945566	0.68573713	9.77277	Sitting_Idle
14:09:36.261	0.38308397	0.65363705	9.356826	-0.009998642	0.002234545	-0.004554611	0.4272529	0.6990682	9.772367	Sitting_Idle
14:09:36.284	0.38308397	0.65363705	9.356826	-0.009998642	0.002234545	-0.004554611	0.4272529	0.6990682	9.772367	Sitting_Idle
14:09:36.306	0.33759275	0.6392714	9.342461	-0.009998642	0.002234545	-0.004554611	0.4272529	0.6990682	9.772367	Sitting_Idle
14:09:36.331	0.33759275	0.6392714	9.342461	-0.009998642	0.002234545	-0.004554611	0.4272529	0.6990682	9.772367	Sitting_Idle
14:09:36.354	0.33759275	0.6392714	9.342461	-0.009998642	0.002234545	-0.004554611	0.4272529	0.6990682	9.772367	Sitting_Idle
14:09:36.377	0.33759275	0.6392714	9.342461	-0.009998642	0.002234545	-0.004554611	0.4272529	0.6990682	9.772367	Sitting_Idle
14:09:36.400	0.33759275	0.6392714	9.342461	-0.009998642	0.002234545	-0.004554611	0.4272529	0.6990682	9.772367	Sitting_Idle
14:09:36.423	0.33759275	0.6392714	9.342461	-0.009998642	0.002234545	-0.004554611	0.4272529	0.6990682	9.772367	Sitting_Idle
14:09:36.448	0.33759275	0.6392714	9.342461	-0.0057225856	0.0046780063	-0.0008894198	0.4158535	0.70877045	9.77216	Sitting_Idle
14:09:36.471	0.33759275	0.6392714	9.342461	-0.0057225856	0.0046780063	-0.0008894198	0.4158535	0.70877045	9.77216	Sitting_Idle
14:09:36.494	0.33759275	0.6392714	9.342461	-0.0057225856	0.0046780063	-0.0008894198	0.4158535	0.70877045	9.77216	Sitting_Idle
14:09:36.517	0.3902668	0.65363705	9.488511	-0.0057225856	0.0046780063	-0.0008894198	0.4158535	0.70877045	9.77216	Sitting_Idle
14:09:36.540	0.3902668	0.65363705	9.488511	-0.0057225856	0.0046780063	-0.0008894198	0.4158535	0.70877045	9.77216	Sitting_Idle
14:09:36.564	0.3902668	0.65363705	9.488511	-0.0057225856	0.0046780063	-0.0008894198	0.4158535	0.70877045	9.77216	Sitting_Idle
14:09:36.587	0.3902668	0.65363705	9.488511	-0.0057225856	0.0046780063	-0.0008894198	0.4158535	0.70877045	9.77216	Sitting_Idle
14:09:36.611	0.3902668	0.65363705	9.488511	-0.0057225856	0.0046780063	-0.0008894198	0.4158535	0.70877045	9.77216	Sitting_Idle
14:09:36.634	0.3902668	0.65363705	9.488511	0.0046621235	-0.006928433	0.011327885	0.4131552	0.73874974	9.770053	Sitting_Idle
14:09:36.657	0.3902668	0.65363705	9.488511	0.0046621235	-0.006928433	0.011327885	0.4131552	0.73874974	9.770053	Sitting_Idle
14:09:36.681	0.3902668	0.65363705	9.488511	0.0046621235	-0.006928433	0.011327885	0.4131552	0.73874974	9.770053	Sitting_Idle
14:09:36.704	0.3902668	0.65363705	9.488511	0.0046621235	-0.006928433	0.011327885	0.4131552	0.73874974	9.770053	Sitting_Idle
14:09:36.729	0.3902668	0.72785956	9.428655	0.0046621235	-0.006928433	0.011327885	0.4131552	0.73874974	9.770053	Sitting_Idle
14:09:36.751	0.3902668	0.72785956	9.428655	0.0046621235	-0.006928433	0.011327885	0.4131552	0.73874974	9.770053	Sitting_Idle
14:09:36.773	0.3902668	0.72785956	9.428655	0.0046621235	-0.006928433	0.011327885	0.4131552	0.73874974	9.770053	Sitting_Idle
14:09:36.796	0.3902668	0.72785956	9.428655	0.017490294	0.0040671406	0.006440963	0.407661	0.7590373	9.768728	Sitting_Idle
14:09:36.819	0.3902668	0.72785956	9.428655	0.017490294	0.0040671406	0.006440963	0.407661	0.7590373	9.768728	Sitting_Idle
14:09:36.845	0.3902668	0.72785956	9.428655	0.017490294	0.0040671406	0.006440963	0.407661	0.7590373	9.768728	Sitting_Idle
14:09:36.868	0.3902668	0.72785956	9.428655	0.017490294	0.0040671406	0.006440963	0.407661	0.7590373	9.768728	Sitting_Idle
14:09:36.890	0.3902668	0.72785956	9.428655	0.017490294	0.0040671406	0.006440963	0.407661	0.7590373	9.768728	Sitting_Idle
14:09:36.913	0.38787252	0.71828246	9.385557	0.017490294	0.0040671406	0.006440963	0.407661	0.7590373	9.768728	Sitting_Idle
14:09:36.936	0.38787252	0.71828246	9.385557	0.017490294	0.0040671406	0.006440963	0.407661	0.7590373	9.768728	Sitting_Idle
14:09:36.960	0.38787252	0.71828246	9.385557	0.017490294	0.0040671406	0.006440963	0.407661	0.7590373	9.768728	Sitting_Idle
14:09:36.982	0.38787252	0.71828246	9.385557	0.018101158	-0.005095838	0.006440963	0.40969416	0.7786939	9.7670965	Sitting_Idle
14:09:37.005	0.38787252	0.71828246	9.385557	0.018101158	-0.005095838	0.006440963	0.40969416	0.7786939	9.7670965	Sitting_Idle
14:09:37.029	0.38787252	0.71828246	9.385557	0.018101158	-0.005095838	0.006440963	0.40969416	0.7786939	9.7670965	Sitting_Idle
14:09:37.052	0.38787252	0.71828246	9.385557	0.018101158	-0.005095838	0.006440963	0.40969416	0.7786939	9.7670965	Sitting_Idle
14:09:37.076	0.38787252	0.71828246	9.385557	0.018101158	-0.005095838	0.006440963	0.40969416	0.7786939	9.7670965	Sitting_Idle
14:09:37.099	0.38787252	0.71828246	9.385557	0.018101158	-0.005095838	0.006440963	0.40969416	0.7786939	9.7670965	Sitting_Idle
14:09:37.122	0.3974496	0.7039168	9.466963	0.018101158	-0.005095838	0.006440963	0.40969416	0.7786939	9.7670965	Sitting_Idle
14:09:37.145	0.3974496	0.7039168	9.466963	0.018101158	-0.005095838	0.006440963	0.40969416	0.7786939	9.7670965	Sitting_Idle
14:09:37.169	0.3974496	0.7039168	9.466963	0.0016077973	0.0028454103	0.011327885	0.40505654	0.7878643	9.766554	Sitting_Idle
14:09:37.191	0.3974496	0.7039168	9.466963	0.0016077973	0.0028454103	0.011327885	0.40505654	0.7878643	9.766554	Sitting_Idle
14:09:37.213	0.3974496	0.7039168	9.466963	0.0016077973	0.0028454103	0.011327885	0.40505654	0.7878643	9.766554	Sitting_Idle
14:09:37.235	0.3974496	0.7039168	9.466963	0.0016077973	0.0028454103	0.011327885	0.40505654	0.7878643	9.766554	Sitting_Idle
14:09:37.259	0.3974496	0.7039168	9.466963	0.0016077973	0.0028454103	0.011327885	0.40505654	0.7878643	9.766554	Sitting_Idle
14:09:37.282	0.3974496	0.7039168	9.466963	0.0016077973	0.0028454103	0.011327885	0.40505654	0.7878643	9.766554	Sitting_Idle
14:09:37.306	0.3615355	0.7781393	9.378374	0.0016077973	0.0028454103	0.011327885	0.40505654	0.7878643	9.766554	Sitting_Idle
14:09:37.329	0.3615355	0.7781393	9.378374	0.0016077973	0.0028454103	0.011327885	0.40505654	0.7878643	9.766554	Sitting_Idle
14:09:37.351	0.3615355	0.7781393	9.378374	0.028485868	-0.007539299	0.008884424	0.40666884	0.7982779	9.765641	Sitting_Idle
14:09:37.375	0.3615355	0.7781393	9.378374	0.028485868	-0.007539299	0.008884424	0.40666884	0.7982779	9.765641	Sitting_Idle
14:09:37.397	0.3615355	0.7781393	9.378374	0.028485868	-0.007539299	0.008884424	0.40666884	0.7982779	9.765641	Sitting_Idle
14:09:37.420	0.3615355	0.7781393	9.378374	0.028485868	-0.007539299	0.008884424	0.40666884	0.7982779	9.765641	Sitting_Idle
14:09:37.443	0.3615355	0.7781393	9.378374	0.028485868	-0.007539299	0.008884424	0.40666884	0.7982779	9.765641	Sitting_Idle
14:09:37.466	0.3615355	0.7781393	9.378374	0.028485868	-0.007539299	0.008884424	0.40666884	0.7982779	9.765641	Sitting_Idle
14:09:37.490	0.3615355	0.7781393	9.378374	0.028485868	-0.007539299	0.008884424	0.40666884	0.7982779	9.765641	Sitting_Idle
14:09:37.513	0.3974496	0.72785956	9.488511	0.05658567	-0.046634674	-0.019215377	0.46059355	0.85050297	9.758837	Sitting_Idle
14:09:37.536	0.3974496	0.72785956	9.488511	0.05658567	-0.046634674	-0.019215377	0.46059355	0.85050297	9.758837	Sitting_Idle
14:09:37.559	0.3974496	0.72785956	9.488511	0.05658567	-0.046634674	-0.019215377	0.46059355	0.85050297	9.758837	Sitting_Idle
14:09:37.581	0.3974496	0.72785956	9.488511	0.05658567	-0.046634674	-0.019215377	0.46059355	0.85050297	9.758837	Sitting_Idle
14:09:37.605	0.3974496	0.72785956	9.488511	0.05658567	-0.046634674	-0.019215377	0.46059355	0.85050297	9.758837	Sitting_Idle
14:09:37.628	0.3974496	0.72785956	9.488511	0.05658567	-0.046634674	-0.019215377	0.46059355	0.85050297	9.758837	Sitting_Idle
14:09:37.650	0.3974496	0.72785956	9.488511	0.05658567	-0.046634674	-0.019215377	0.46059355	0.85050297	9.758837	Sitting_Idle
14:09:37.672	0.3974496	0.72785956	9.488511	0.05658567	-0.046634674	-0.019215377	0.46059355	0.85050297	9.758837	Sitting_Idle
14:09:37.694	0.3974496	0.72785956	9.488511	0.05719653	0.0034562754	0.019879999	0.42993984	0.9494845	9.751103	Sitting_Idle
14:09:37.718	0.6368771	0.8379962	9.349643	0.05719653	0.0034562754	0.019879999	0.42993984	0.9494845	9.751103	Sitting_Idle
14:09:37.741	0.6368771	0.8379962	9.349643	0.05719653	0.0034562754	0.019879999	0.42993984	0.9494845	9.751103	Sitting_Idle
14:09:37.764	0.6368771	0.8379962	9.349643	0.05719653	0.0034562754	0.019879999	0.42993984	0.9494845	9.751103	Sitting_Idle
14:09:37.787	0.6368771	0.8379962	9.349643	0.05719653	0.0034562754	0.019879999	0.42993984	0.9494845	9.751103	Sitting_Idle
14:09:37.811	0.6368771	0.8379962	9.349643	0.05719653	0.0034562754	0.019879999	0.42993984	0.9494845	9.751103	Sitting_Idle
14:09:37.835	0.6368771	0.8379962	9.349643	0.05719653	0.0034562754	0.019879999	0.42993984	0.9494845	9.751103	Sitting_Idle
14:09:37.858	0.6368771	0.8379962	9.349643	0.05719653	0.0034562754	0.019879999	0.42993984	0.9494845	9.751103	Sitting_Idle
14:09:37.880	0.6368771	0.8379962	9.349643	-0.0564244	0.0034562754	0.029653843	0.46067363	0.9649481	9.748181	Sitting_Idle
14:09:37.904	0.5219519	1.1300977	9.105427	-0.0564244	0.0034562754	0.029653843	0.46067363	0.9649481	9.748181	Sitting_Idle
14:09:37.928	0.5219519	1.1300977	9.105427	-0.0564244	0.0034562754	0.029653843	0.46067363	0.9649481	9.748181	Sitting_Idle
14:09:37.952	0.5219519	1.1300977	9.105427	-0.0564244	0.0034562754	0.029653843	0.46067363	0.9649481	9.748181	Sitting_Idle
14:09:37.975	0.5219519	1.1300977	9.105427	-0.0564244	0.0034562754	0.029653843	0.46067363	0.9649481	9.748181	Sitting_Idle
14:09:37.997	0.5219519	1.1300977	9.105427	-0.0564244	0.0034562754	0.029653843	0.46067363	0.9649481	9.748181	Sitting_Idle
14:09:38.020	0.5219519	1.1300977	9.105427	-0.0564244	0.0034562754	0.029653843	0.46067363	0.9649481	9.748181	Sitting_Idle
14:09:38.043	0.5219519	1.1300977	9.105427	-0.0564244	0.0034562754	0.029653843	0.46067363	0.9649481	9.748181	Sitting_Idle
14:09:38.068	0.5219519	1.1300977	9.105427	-0.04665056	-0.04602381	0.026599515	0.4661444	0.91549754	9.752689	Sitting_Idle
14:09:38.091	0.5219519	1.1300977	9.105427	-0.04665056	-0.04602381	0.026599515	0.4661444	0.91549754	9.752689	Sitting_Idle
14:09:38.113	0.47885495	0.8284191	9.7135725	-0.04665056	-0.04602381	0.026599515	0.4661444	0.91549754	9.752689	Sitting_Idle
14:09:38.136	0.47885495	0.8284191	9.7135725	-0.04665056	-0.04602381	0.026599515	0.4661444	0.91549754	9.752689	Sitting_Idle
14:09:38.160	0.47885495	0.8284191	9.7135725	-0.04665056	-0.04602381	0.026599515	0.4661444	0.91549754	9.752689	Sitting_Idle
14:09:38.184	0.47885495	0.8284191	9.7135725	-0.04665056	-0.04602381	0.026599515	0.4661444	0.91549754	9.752689	Sitting_Idle
14:09:38.207	0.47885495	0.8284191	9.7135725	-0.04665056	-0.04602381	0.026599515	0.4661444	0.91549754	9.752689	Sitting_Idle
14:09:38.229	0.47885495	0.8284191	9.7135725	-0.04665056	-0.04602381	0.026599515	0.4661444	0.91549754	9.752689	Sitting_Idle
14:09:38.253	0.47885495	0.8284191	9.7135725	-0.006944316	0.0010128145	-0.004554611	0.5018333	0.8658247	9.755455	Sitting_Idle
14:09:38.275	0.47885495	0.8284191	9.7135725	-0.006944316	0.0010128145	-0.004554611	0.5018333	0.8658247	9.755455	Sitting_Idle
14:09:38.299	0.47885495	0.8284191	9.7135725	-0.006944316	0.0010128145	-0.004554611	0.5018333	0.8658247	9.755455	Sitting_Idle
14:09:38.323	0.57462597	0.83081335	9.39274	-0.006944316	0.0010128145	-0.004554611	0.5018333	0.8658247	9.755455	Sitting_Idle
14:09:38.346	0.57462597	0.83081335	9.39274	-0.006944316	0.0010128145	-0.004554611	0.5018333	0.8658247	9.755455	Sitting_Idle
14:09:38.369	0.57462597	0.83081335	9.39274	-0.006944316	0.0010128145	-0.004554611	0.5018333	0.8658247	9.755455	Sitting_Idle
14:09:38.392	0.57462597	0.83081335	9.39274	-0.006944316	0.0010128145	-0.004554611	0.5018333	0.8658247	9.755455	Sitting_Idle
14:09:38.415	0.57462597	0.83081335	9.39274	-0.0032791249	-0.005095838	0.0021649066	0.5021608	0.8681097	9.755235	Sitting_Idle
14:09:38.438	0.57462597	0.83081335	9.39274	-0.0032791249	-0.005095838	0.0021649066	0.5021608	0.8681097	9.755235	Sitting_Idle
14:09:38.461	0.57462597	0.83081335	9.39274	-0.0032791249	-0.005095838	0.0021649066	0.5021608	0.8681097	9.755235	Sitting_Idle
14:09:38.484	0.57462597	0.83081335	9.39274	-0.0032791249	-0.005095838	0.0021649066	0.5021608	0.8681097	9.755235	Sitting_Idle
14:09:38.506	0.5243462	0.85954463	9.289786	-0.0032791249	-0.005095838	0.0021649066	0.5021608	0.8681097	9.755235	Sitting_Idle
14:09:38.528	0.5243462	0.85954463	9.289786	-0.0032791249	-0.005095838	0.0021649066	0.5021608	0.8681097	9.755235	Sitting_Idle
14:09:38.550	0.5243462	0.85954463	9.289786	-0.0032791249	-0.005095838	0.0021649066	0.5021608	0.8681097	9.755235	Sitting_Idle
14:09:38.573	0.5243462	0.85954463	9.289786	-0.0032791249	-0.005095838	0.0021649066	0.5021608	0.8681097	9.755235	Sitting_Idle
14:09:38.596	0.5243462	0.85954463	9.289786	0.016879428	0.01567358	0.006440963	0.502047	0.87570745	9.754561	Sitting_Idle
14:09:38.620	0.5243462	0.85954463	9.289786	0.016879428	0.01567358	0.006440963	0.502047	0.87570745	9.754561	Sitting_Idle
14:09:38.643	0.5243462	0.85954463	9.289786	0.016879428	0.01567358	0.006440963	0.502047	0.87570745	9.754561	Sitting_Idle
14:09:38.666	0.5243462	0.85954463	9.289786	0.016879428	0.01567358	0.006440963	0.502047	0.87570745	9.754561	Sitting_Idle
14:09:38.690	0.5243462	0.85954463	9.289786	0.016879428	0.01567358	0.006440963	0.502047	0.87570745	9.754561	Sitting_Idle
14:09:38.713	0.49082634	0.84996754	9.435837	0.016879428	0.01567358	0.006440963	0.502047	0.87570745	9.754561	Sitting_Idle
14:09:38.735	0.49082634	0.84996754	9.435837	0.016879428	0.01567358	0.006440963	0.502047	0.87570745	9.754561	Sitting_Idle
14:09:38.759	0.49082634	0.84996754	9.435837	0.016879428	0.01567358	0.006440963	0.502047	0.87570745	9.754561	Sitting_Idle
14:09:38.781	0.49082634	0.84996754	9.435837	-0.018550757	0.009564928	0.0027757715	0.48440126	0.8821009	9.754878	Sitting_Idle
14:09:38.804	0.49082634	0.84996754	9.435837	-0.018550757	0.009564928	0.0027757715	0.48440126	0.8821009	9.754878	Sitting_Idle
14:09:38.827	0.49082634	0.84996754	9.435837	-0.018550757	0.009564928	0.0027757715	0.48440126	0.8821009	9.754878	Sitting_Idle
14:09:38.851	0.49082634	0.84996754	9.435837	-0.018550757	0.009564928	0.0027757715	0.48440126	0.8821009	9.754878	Sitting_Idle
14:09:38.874	0.49082634	0.84996754	9.435837	-0.018550757	0.009564928	0.0027757715	0.48440126	0.8821009	9.754878	Sitting_Idle
14:09:38.897	0.49082634	0.84996754	9.435837	-0.018550757	0.009564928	0.0027757715	0.48440126	0.8821009	9.754878	Sitting_Idle
14:09:38.920	0.5027977	0.9385557	9.261055	-0.018550757	0.009564928	0.0027757715	0.48440126	0.8821009	9.754878	Sitting_Idle
14:09:38.943	0.5027977	0.9385557	9.261055	-0.018550757	0.009564928	0.0027757715	0.48440126	0.8821009	9.754878	Sitting_Idle
14:09:38.966	0.5027977	0.9385557	9.261055	-0.012442104	0.010175793	-0.005776342	0.47338098	0.88095474	9.755523	Sitting_Idle
14:09:38.990	0.5027977	0.9385557	9.261055	-0.012442104	0.010175793	-0.005776342	0.47338098	0.88095474	9.755523	Sitting_Idle
14:09:39.013	0.5027977	0.9385557	9.261055	-0.012442104	0.010175793	-0.005776342	0.47338098	0.88095474	9.755523	Sitting_Idle
14:09:39.037	0.5027977	0.9385557	9.261055	-0.012442104	0.010175793	-0.005776342	0.47338098	0.88095474	9.755523	Sitting_Idle
14:09:39.060	0.5027977	0.9385557	9.261055	-0.012442104	0.010175793	-0.005776342	0.47338098	0.88095474	9.755523	Sitting_Idle
14:09:39.083	0.5027977	0.9385557	9.261055	-0.012442104	0.010175793	-0.005776342	0.47338098	0.88095474	9.755523	Sitting_Idle
14:09:39.107	0.45491222	0.87630457	9.380769	-0.012442104	0.010175793	-0.005776342	0.47338098	0.88095474	9.755523	Sitting_Idle
14:09:39.129	0.45491222	0.87630457	9.380769	-0.012442104	0.010175793	-0.005776342	0.47338098	0.88095474	9.755523	Sitting_Idle
14:09:39.154	0.45491222	0.87630457	9.380769	-0.0038899898	0.0046780063	0.006440963	0.47007942	0.87586415	9.75614	Sitting_Idle
14:09:39.176	0.45491222	0.87630457	9.380769	-0.0038899898	0.0046780063	0.006440963	0.47007942	0.87586415	9.75614	Sitting_Idle
14:09:39.198	0.45491222	0.87630457	9.380769	-0.0038899898	0.0046780063	0.006440963	0.47007942	0.87586415	9.75614	Sitting_Idle
14:09:39.222	0.45491222	0.87630457	9.380769	-0.0038899898	0.0046780063	0.006440963	0.47007942	0.87586415	9.75614	Sitting_Idle
14:09:39.245	0.45491222	0.87630457	9.380769	-0.0038899898	0.0046780063	0.006440963	0.47007942	0.87586415	9.75614	Sitting_Idle
14:09:39.268	0.45491222	0.87630457	9.380769	-0.0038899898	0.0046780063	0.006440963	0.47007942	0.87586415	9.75614	Sitting_Idle
14:09:39.291	0.45491222	0.87630457	9.380769	-0.0038899898	0.0046780063	0.006440963	0.47007942	0.87586415	9.75614	Sitting_Idle
14:09:39.314	0.41420954	0.84278476	9.435837	0.0071055847	0.0120083885	0.0027757715	0.4686734	0.8717957	9.756573	Sitting_Idle
14:09:39.338	0.41420954	0.84278476	9.435837	0.0071055847	0.0120083885	0.0027757715	0.4686734	0.8717957	9.756573	Sitting_Idle
14:09:39.360	0.41420954	0.84278476	9.435837	0.0071055847	0.0120083885	0.0027757715	0.4686734	0.8717957	9.756573	Sitting_Idle
14:09:39.383	0.41420954	0.84278476	9.435837	0.0071055847	0.0120083885	0.0027757715	0.4686734	0.8717957	9.756573	Sitting_Idle
14:09:39.406	0.41420954	0.84278476	9.435837	0.0071055847	0.0120083885	0.0027757715	0.4686734	0.8717957	9.756573	Sitting_Idle
14:09:39.430	0.41420954	0.84278476	9.435837	0.0071055847	0.0120083885	0.0027757715	0.4686734	0.8717957	9.756573	Sitting_Idle
14:09:39.453	0.41420954	0.84278476	9.435837	0.0071055847	0.0120083885	0.0027757715	0.4686734	0.8717957	9.756573	Sitting_Idle
14:09:39.476	0.41420954	0.84278476	9.435837	0.0071055847	0.0120083885	0.0027757715	0.4686734	0.8717957	9.756573	Sitting_Idle
14:09:39.499	0.41420954	0.84278476	9.435837	0.022377217	0.018727908	0.014993076	0.46808898	0.87189645	9.756591	Sitting_Idle
14:09:39.522	0.44772938	0.845179	9.320911	0.022377217	0.018727908	0.014993076	0.46808898	0.87189645	9.756591	Sitting_Idle
14:09:39.545	0.44772938	0.845179	9.320911	0.022377217	0.018727908	0.014993076	0.46808898	0.87189645	9.756591	Sitting_Idle
14:09:39.570	0.44772938	0.845179	9.320911	0.022377217	0.018727908	0.014993076	0.46808898	0.87189645	9.756591	Sitting_Idle
14:09:39.594	0.44772938	0.845179	9.320911	0.022377217	0.018727908	0.014993076	0.46808898	0.87189645	9.756591	Sitting_Idle
14:09:39.617	0.44772938	0.845179	9.320911	0.022377217	0.018727908	0.014993076	0.46808898	0.87189645	9.756591	Sitting_Idle
14:09:39.640	0.44772938	0.845179	9.320911	0.022377217	0.018727908	0.014993076	0.46808898	0.87189645	9.756591	Sitting_Idle
14:09:39.663	0.44772938	0.845179	9.320911	0.022377217	0.018727908	0.014993076	0.46808898	0.87189645	9.756591	Sitting_Idle
14:09:39.687	0.44772938	0.845179	9.320911	-0.03198979	-0.005095838	0.0015540412	0.4630545	0.8740537	9.756639	Sitting_Idle
14:09:39.710	0.5123748	0.9241901	9.222747	-0.03198979	-0.005095838	0.0015540412	0.4630545	0.8740537	9.756639	Sitting_Idle
14:09:39.733	0.5123748	0.9241901	9.222747	-0.03198979	-0.005095838	0.0015540412	0.4630545	0.8740537	9.756639	Sitting_Idle
14:09:39.756	0.5123748	0.9241901	9.222747	-0.03198979	-0.005095838	0.0015540412	0.4630545	0.8740537	9.756639	Sitting_Idle
14:09:39.779	0.5123748	0.9241901	9.222747	-0.03198979	-0.005095838	0.0015540412	0.4630545	0.8740537	9.756639	Sitting_Idle
14:09:39.803	0.5123748	0.9241901	9.222747	-0.03198979	-0.005095838	0.0015540412	0.4630545	0.8740537	9.756639	Sitting_Idle
14:09:39.826	0.5123748	0.9241901	9.222747	-0.03198979	-0.005095838	0.0015540412	0.4630545	0.8740537	9.756639	Sitting_Idle
14:09:39.849	0.5123748	0.9241901	9.222747	-0.03198979	-0.005095838	0.0015540412	0.4630545	0.8740537	9.756639	Sitting_Idle
14:09:39.873	0.5123748	0.9241901	9.222747	0.041924905	0.0010128145	0.0052192328	0.45699507	0.86882734	9.757391	Sitting_Idle
14:09:39.896	0.5123748	0.9241901	9.222747	0.041924905	0.0010128145	0.0052192328	0.45699507	0.86882734	9.757391	Sitting_Idle
14:09:39.920	0.39505535	0.7948992	9.44302	0.041924905	0.0010128145	0.0052192328	0.45699507	0.86882734	9.757391	Sitting_Idle
14:09:39.942	0.39505535	0.7948992	9.44302	0.041924905	0.0010128145	0.0052192328	0.45699507	0.86882734	9.757391	Sitting_Idle
14:09:39.964	0.39505535	0.7948992	9.44302	0.041924905	0.0010128145	0.0052192328	0.45699507	0.86882734	9.757391	Sitting_Idle
14:09:39.986	0.39505535	0.7948992	9.44302	0.041924905	0.0010128145	0.0052192328	0.45699507	0.86882734	9.757391	Sitting_Idle
14:09:40.008	0.39505535	0.7948992	9.44302	0.041924905	0.0010128145	0.0052192328	0.45699507	0.86882734	9.757391	Sitting_Idle
14:09:40.032	0.39505535	0.7948992	9.44302	-0.06192219	-0.03441737	-0.025934894	0.45699507	0.86882734	9.757391	Sitting_Idle
14:09:40.056	0.39505535	0.7948992	9.44302	-0.06192219	-0.03441737	-0.025934894	0.46825063	0.88297653	9.755587	Sitting_Idle
14:09:40.079	0.39505535	0.7948992	9.44302	-0.06192219	-0.03441737	-0.025934894	0.46825063	0.88297653	9.755587	Sitting_Idle
14:09:40.101	0.39505535	0.7948992	9.44302	-0.06192219	-0.03441737	-0.025934894	0.46825063	0.88297653	9.755587	Sitting_Idle
14:09:40.124	0.42618093	0.888276	9.495694	-0.06192219	-0.03441737	-0.025934894	0.46825063	0.88297653	9.755587	Sitting_Idle
14:09:40.148	0.42618093	0.888276	9.495694	-0.06192219	-0.03441737	-0.025934894	0.46825063	0.88297653	9.755587	Sitting_Idle
14:09:40.172	0.42618093	0.888276	9.495694	-0.06192219	-0.03441737	-0.025934894	0.46825063	0.88297653	9.755587	Sitting_Idle
14:09:40.195	0.42618093	0.888276	9.495694	-0.06192219	-0.03441737	-0.025934894	0.46825063	0.88297653	9.755587	Sitting_Idle
14:09:40.218	0.42618093	0.888276	9.495694	0.05353134	0.02728002	-0.010052399	0.46674088	0.90647435	9.753504	Sitting_Idle
14:09:40.240	0.42618093	0.888276	9.495694	0.05353134	0.02728002	-0.010052399	0.46674088	0.90647435	9.753504	Sitting_Idle
14:09:40.264	0.42618093	0.888276	9.495694	0.05353134	0.02728002	-0.010052399	0.46674088	0.90647435	9.753504	Sitting_Idle
14:09:40.287	0.42618093	0.888276	9.495694	0.05353134	0.02728002	-0.010052399	0.46674088	0.90647435	9.753504	Sitting_Idle
14:09:40.310	0.61293435	0.81165916	9.27542	0.05353134	0.02728002	-0.010052399	0.46674088	0.90647435	9.753504	Sitting_Idle
14:09:40.333	0.61293435	0.81165916	9.27542	0.05353134	0.02728002	-0.010052399	0.46674088	0.90647435	9.753504	Sitting_Idle
14:09:40.356	0.61293435	0.81165916	9.27542	0.05353134	0.02728002	-0.010052399	0.46674088	0.90647435	9.753504	Sitting_Idle
14:09:40.381	0.61293435	0.81165916	9.27542	0.05353134	0.02728002	-0.010052399	0.46674088	0.90647435	9.753504	Sitting_Idle
14:09:40.404	0.61293435	0.81165916	9.27542	0.011381641	0.0010128145	-0.0033328808	0.4721113	0.92933697	9.751094	Sitting_Idle
14:09:40.427	0.61293435	0.81165916	9.27542	0.011381641	0.0010128145	-0.0033328808	0.4721113	0.92933697	9.751094	Sitting_Idle
14:09:40.450	0.61293435	0.81165916	9.27542	0.011381641	0.0010128145	-0.0033328808	0.4721113	0.92933697	9.751094	Sitting_Idle
14:09:40.473	0.61293435	0.81165916	9.27542	0.011381641	0.0010128145	-0.0033328808	0.4721113	0.92933697	9.751094	Sitting_Idle
14:09:40.496	0.61293435	0.81165916	9.27542	0.011381641	0.0010128145	-0.0033328808	0.4721113	0.92933697	9.751094	Sitting_Idle
14:09:40.519	0.5650489	0.9768641	9.371192	0.011381641	0.0010128145	-0.0033328808	0.4721113	0.92933697	9.751094	Sitting_Idle
14:09:40.541	0.5650489	0.9768641	9.371192	0.011381641	0.0010128145	-0.0033328808	0.4721113	0.92933697	9.751094	Sitting_Idle
14:09:40.563	0.5650489	0.9768641	9.371192	0.011381641	0.0010128145	-0.0033328808	0.4721113	0.92933697	9.751094	Sitting_Idle
14:09:40.587	0.5650489	0.9768641	9.371192	-0.001446529	0.01445185	0.024156056	0.46828666	0.9421325	9.750051	Sitting_Idle
14:09:40.611	0.5650489	0.9768641	9.371192	-0.001446529	0.01445185	0.024156056	0.46828666	0.9421325	9.750051	Sitting_Idle
14:09:40.634	0.5650489	0.9768641	9.371192	-0.001446529	0.01445185	0.024156056	0.46828666	0.9421325	9.750051	Sitting_Idle
14:09:40.657	0.5650489	0.9768641	9.371192	-0.001446529	0.01445185	0.024156056	0.46828666	0.9421325	9.750051	Sitting_Idle
14:09:40.679	0.5650489	0.9768641	9.371192	-0.001446529	0.01445185	0.024156056	0.46828666	0.9421325	9.750051	Sitting_Idle
14:09:40.703	0.3615355	0.92658436	9.555551	-0.001446529	0.01445185	0.024156056	0.46828666	0.9421325	9.750051	Sitting_Idle
14:09:40.728	0.3615355	0.92658436	9.555551	-0.001446529	0.01445185	0.024156056	0.46828666	0.9421325	9.750051	Sitting_Idle
14:09:40.751	0.3615355	0.92658436	9.555551	-0.001446529	0.01445185	0.024156056	0.46828666	0.9421325	9.750051	Sitting_Idle
14:09:40.775	0.3615355	0.92658436	9.555551	-0.011831238	0.026669156	-0.021047974	0.46068975	0.9406061	9.75056	Sitting_Idle
14:09:40.798	0.3615355	0.92658436	9.555551	-0.011831238	0.026669156	-0.021047974	0.46068975	0.9406061	9.75056	Sitting_Idle
14:09:40.820	0.3615355	0.92658436	9.555551	-0.011831238	0.026669156	-0.021047974	0.46068975	0.9406061	9.75056	Sitting_Idle
14:09:40.844	0.3615355	0.92658436	9.555551	-0.011831238	0.026669156	-0.021047974	0.46068975	0.9406061	9.75056	Sitting_Idle
14:09:40.867	0.3615355	0.92658436	9.555551	-0.011831238	0.026669156	-0.021047974	0.46068975	0.9406061	9.75056	Sitting_Idle
14:09:40.891	0.3615355	0.92658436	9.555551	-0.011831238	0.026669156	-0.021047974	0.46068975	0.9406061	9.75056	Sitting_Idle
14:09:40.914	0.5818088	0.88588166	9.349643	-0.011831238	0.026669156	-0.021047974	0.46068975	0.9406061	9.75056	Sitting_Idle
14:09:40.935	0.5818088	0.88588166	9.349643	0.012603371	-0.0063175685	0.014993076	0.45289773	0.9430575	9.750688	Sitting_Idle
14:09:40.957	0.5818088	0.88588166	9.349643	0.012603371	-0.0063175685	0.014993076	0.45289773	0.9430575	9.750688	Sitting_Idle
14:09:40.979	0.5818088	0.88588166	9.349643	0.012603371	-0.0063175685	0.014993076	0.45289773	0.9430575	9.750688	Sitting_Idle
14:09:41.001	0.5818088	0.88588166	9.349643	0.012603371	-0.0063175685	0.014993076	0.45289773	0.9430575	9.750688	Sitting_Idle
14:09:41.024	0.5818088	0.88588166	9.349643	0.012603371	-0.0063175685	0.014993076	0.45289773	0.9430575	9.750688	Sitting_Idle
14:09:41.047	0.5818088	0.88588166	9.349643	0.012603371	-0.0063175685	0.014993076	0.45289773	0.9430575	9.750688	Sitting_Idle
14:09:41.072	0.5818088	0.88588166	9.349643	0.012603371	-0.0063175685	0.014993076	0.45289773	0.9430575	9.750688	Sitting_Idle
14:09:41.094	0.5818088	0.88588166	9.349643	0.012603371	-0.0063175685	0.014993076	0.45289773	0.9430575	9.750688	Sitting_Idle
14:09:41.117	0.3974496	0.8978531	9.462174	0.029707598	0.024225695	0.00949529	0.4458909	0.9536038	9.749985	Sitting_Idle
14:09:41.139	0.3974496	0.8978531	9.462174	0.029707598	0.024225695	0.00949529	0.4458909	0.9536038	9.749985	Sitting_Idle
14:09:41.162	0.3974496	0.8978531	9.462174	0.029707598	0.024225695	0.00949529	0.4458909	0.9536038	9.749985	Sitting_Idle
14:09:41.186	0.3974496	0.8978531	9.462174	0.029707598	0.024225695	0.00949529	0.4458909	0.9536038	9.749985	Sitting_Idle
14:09:41.209	0.3974496	0.8978531	9.462174	0.029707598	0.024225695	0.00949529	0.4458909	0.9536038	9.749985	Sitting_Idle
14:09:41.232	0.3974496	0.8978531	9.462174	0.029707598	0.024225695	0.00949529	0.4458909	0.9536038	9.749985	Sitting_Idle
14:09:41.255	0.3974496	0.8978531	9.462174	0.029707598	0.024225695	0.00949529	0.4458909	0.9536038	9.749985	Sitting_Idle
14:09:41.278	0.3974496	0.8978531	9.462174	0.029707598	0.024225695	0.00949529	0.4458909	0.9536038	9.749985	Sitting_Idle
14:09:41.301	0.3974496	0.8978531	9.462174	0.011381641	-0.008150164	0.003386637	0.44132805	0.9667178	9.748901	Sitting_Idle
14:09:41.324	0.42139238	0.9289786	9.474146	0.011381641	-0.008150164	0.003386637	0.44132805	0.9667178	9.748901	Sitting_Idle
14:09:41.348	0.42139238	0.9289786	9.474146	0.011381641	-0.008150164	0.003386637	0.44132805	0.9667178	9.748901	Sitting_Idle
14:09:41.371	0.42139238	0.9289786	9.474146	0.011381641	-0.008150164	0.003386637	0.44132805	0.9667178	9.748901	Sitting_Idle
14:09:41.393	0.42139238	0.9289786	9.474146	0.011381641	-0.008150164	0.003386637	0.44132805	0.9667178	9.748901	Sitting_Idle
14:09:41.417	0.42139238	0.9289786	9.474146	0.011381641	-0.008150164	0.003386637	0.44132805	0.9667178	9.748901	Sitting_Idle
14:09:41.439	0.42139238	0.9289786	9.474146	0.011381641	-0.008150164	0.003386637	0.44132805	0.9667178	9.748901	Sitting_Idle
14:09:41.461	0.42139238	0.9289786	9.474146	0.011381641	-0.008150164	0.003386637	0.44132805	0.9667178	9.748901	Sitting_Idle
14:09:41.484	0.42139238	0.9289786	9.474146	-0.024659408	-0.002652377	-0.0008894198	0.43400922	0.97646457	9.748259	Sitting_Idle
14:09:41.506	0.43575802	0.9074302	9.340066	-0.024659408	-0.002652377	-0.0008894198	0.43400922	0.97646457	9.748259	Sitting_Idle
14:09:41.530	0.43575802	0.9074302	9.340066	-0.024659408	-0.002652377	-0.0008894198	0.43400922	0.97646457	9.748259	Sitting_Idle
14:09:41.554	0.43575802	0.9074302	9.340066	-0.024659408	-0.002652377	-0.0008894198	0.43400922	0.97646457	9.748259	Sitting_Idle
14:09:41.577	0.43575802	0.9074302	9.340066	-0.024659408	-0.002652377	-0.0008894198	0.43400922	0.97646457	9.748259	Sitting_Idle
14:09:41.600	0.43575802	0.9074302	9.340066	-0.024659408	-0.002652377	-0.0008894198	0.43400922	0.97646457	9.748259	Sitting_Idle
14:09:41.623	0.43575802	0.9074302	9.340066	-0.024659408	-0.002652377	-0.0008894198	0.43400922	0.97646457	9.748259	Sitting_Idle
14:09:41.646	0.43575802	0.9074302	9.340066	-0.024659408	-0.002652377	-0.0008894198	0.43400922	0.97646457	9.748259	Sitting_Idle
14:09:41.670	0.43575802	0.9074302	9.340066	0.024209812	-0.002652377	0.01316048	0.43256408	0.97473234	9.748495	Sitting_Idle
14:09:41.693	0.43575802	0.9074302	9.340066	0.024209812	-0.002652377	0.01316048	0.43256408	0.97473234	9.748495	Sitting_Idle
14:09:41.715	0.4644893	0.9217958	9.371192	0.024209812	-0.002652377	0.01316048	0.43256408	0.97473234	9.748495	Sitting_Idle
14:09:41.738	0.4644893	0.9217958	9.371192	0.024209812	-0.002652377	0.01316048	0.43256408	0.97473234	9.748495	Sitting_Idle
14:09:41.762	0.4644893	0.9217958	9.371192	0.024209812	-0.002652377	0.01316048	0.43256408	0.97473234	9.748495	Sitting_Idle
14:09:41.785	0.4644893	0.9217958	9.371192	0.024209812	-0.002652377	0.01316048	0.43256408	0.97473234	9.748495	Sitting_Idle
14:09:41.808	0.4644893	0.9217958	9.371192	0.024209812	-0.002652377	0.01316048	0.43256408	0.97473234	9.748495	Sitting_Idle
14:09:41.832	0.4644893	0.9217958	9.371192	0.024209812	-0.002652377	0.01316048	0.43256408	0.97473234	9.748495	Sitting_Idle
14:09:41.855	0.4644893	0.9217958	9.371192	-0.00022479841	0.008343197	-0.0008894198	0.42829746	0.9759916	9.748558	Sitting_Idle
14:09:41.878	0.4644893	0.9217958	9.371192	-0.00022479841	0.008343197	-0.0008894198	0.42829746	0.9759916	9.748558	Sitting_Idle
14:09:41.901	0.4644893	0.9217958	9.371192	-0.00022479841	0.008343197	-0.0008894198	0.42829746	0.9759916	9.748558	Sitting_Idle
14:09:41.927	0.31843856	0.94573855	9.538791	-0.00022479841	0.008343197	-0.0008894198	0.42829746	0.9759916	9.748558	Sitting_Idle
14:09:41.950	0.31843856	0.94573855	9.538791	-0.00022479841	0.008343197	-0.0008894198	0.42829746	0.9759916	9.748558	Sitting_Idle
14:09:41.973	0.31843856	0.94573855	9.538791	-0.00022479841	0.008343197	-0.0008894198	0.42829746	0.9759916	9.748558	Sitting_Idle
14:09:41.997	0.31843856	0.94573855	9.538791	-0.00022479841	0.008343197	-0.0008894198	0.42829746	0.9759916	9.748558	Sitting_Idle
14:09:42.020	0.31843856	0.94573855	9.538791	-0.0038899898	-0.011815355	-0.001500285	0.43218476	0.98523337	9.7474575	Sitting_Idle
14:09:42.042	0.31843856	0.94573855	9.538791	-0.0038899898	-0.011815355	-0.001500285	0.43218476	0.98523337	9.7474575	Sitting_Idle
14:09:42.065	0.31843856	0.94573855	9.538791	-0.0038899898	-0.011815355	-0.001500285	0.43218476	0.98523337	9.7474575	Sitting_Idle
14:09:42.088	0.31843856	0.94573855	9.538791	-0.0038899898	-0.011815355	-0.001500285	0.43218476	0.98523337	9.7474575	Sitting_Idle
14:09:42.112	0.45730647	0.9481328	9.323306	-0.0038899898	-0.011815355	-0.001500285	0.43218476	0.98523337	9.7474575	Sitting_Idle
14:09:42.134	0.45730647	0.9481328	9.323306	-0.0038899898	-0.011815355	-0.001500285	0.43218476	0.98523337	9.7474575	Sitting_Idle
14:09:42.156	0.45730647	0.9481328	9.323306	-0.0038899898	-0.011815355	-0.001500285	0.43218476	0.98523337	9.7474575	Sitting_Idle
14:09:42.179	0.45730647	0.9481328	9.323306	-0.0038899898	-0.011815355	-0.001500285	0.43218476	0.98523337	9.7474575	Sitting_Idle
14:09:42.202	0.45730647	0.9481328	9.323306	-0.013052969	-0.013647951	0.003386637	0.43807605	0.9760516	9.748117	Sitting_Idle
14:09:42.225	0.45730647	0.9481328	9.323306	-0.013052969	-0.013647951	0.003386637	0.43807605	0.9760516	9.748117	Sitting_Idle
14:09:42.247	0.45730647	0.9481328	9.323306	-0.013052969	-0.013647951	0.003386637	0.43807605	0.9760516	9.748117	Sitting_Idle
14:09:42.270	0.45730647	0.9481328	9.323306	-0.013052969	-0.013647951	0.003386637	0.43807605	0.9760516	9.748117	Sitting_Idle
14:09:42.293	0.45730647	0.9481328	9.323306	-0.013052969	-0.013647951	0.003386637	0.43807605	0.9760516	9.748117	Sitting_Idle
14:09:42.317	0.36392978	0.87151605	9.397529	-0.013052969	-0.013647951	0.003386637	0.43807605	0.9760516	9.748117	Sitting_Idle
14:09:42.341	0.36392978	0.87151605	9.397529	-0.013052969	-0.013647951	0.003386637	0.43807605	0.9760516	9.748117	Sitting_Idle
14:09:42.364	0.36392978	0.87151605	9.397529	-0.013052969	-0.013647951	0.003386637	0.43807605	0.9760516	9.748117	Sitting_Idle
14:09:42.386	0.36392978	0.87151605	9.397529	-0.025881138	-0.009982759	-0.004554611	0.4467257	0.97026527	9.748302	Sitting_Idle
14:09:42.410	0.36392978	0.87151605	9.397529	-0.025881138	-0.009982759	-0.004554611	0.4467257	0.97026527	9.748302	Sitting_Idle
14:09:42.433	0.36392978	0.87151605	9.397529	-0.025881138	-0.009982759	-0.004554611	0.4467257	0.97026527	9.748302	Sitting_Idle
14:09:42.456	0.36392978	0.87151605	9.397529	-0.025881138	-0.009982759	-0.004554611	0.4467257	0.97026527	9.748302	Sitting_Idle
14:09:42.480	0.36392978	0.87151605	9.397529	-0.025881138	-0.009982759	-0.004554611	0.4467257	0.97026527	9.748302	Sitting_Idle
14:09:42.503	0.36392978	0.87151605	9.397529	-0.025881138	-0.009982759	-0.004554611	0.4467257	0.97026527	9.748302	Sitting_Idle
14:09:42.525	0.4070267	0.90982443	9.474146	-0.025881138	-0.009982759	-0.004554611	0.4467257	0.97026527	9.748302	Sitting_Idle
14:09:42.549	0.4070267	0.90982443	9.474146	-0.025881138	-0.009982759	-0.004554611	0.4467257	0.97026527	9.748302	Sitting_Idle
14:09:42.572	0.4070267	0.90982443	9.474146	-0.014885563	-0.0008197812	0.016214807	0.43710852	0.9294708	9.752713	Sitting_Idle
14:09:42.595	0.4070267	0.90982443	9.474146	-0.014885563	-0.0008197812	0.016214807	0.43710852	0.9294708	9.752713	Sitting_Idle
14:09:42.619	0.4070267	0.90982443	9.474146	-0.014885563	-0.0008197812	0.016214807	0.43710852	0.9294708	9.752713	Sitting_Idle
14:09:42.642	0.4070267	0.90982443	9.474146	-0.014885563	-0.0008197812	0.016214807	0.43710852	0.9294708	9.752713	Sitting_Idle
14:09:42.665	0.4070267	0.90982443	9.474146	-0.014885563	-0.0008197812	0.016214807	0.43710852	0.9294708	9.752713	Sitting_Idle
14:09:42.689	0.4070267	0.90982443	9.474146	-0.014885563	-0.0008197812	0.016214807	0.43710852	0.9294708	9.752713	Sitting_Idle
14:09:42.712	0.34477556	0.8834874	9.488511	-0.014885563	-0.0008197812	0.016214807	0.43710852	0.9294708	9.752713	Sitting_Idle
14:09:42.736	0.34477556	0.8834874	9.488511	-0.021605082	-0.011815355	0.0046083676	0.44031358	0.92201746	9.753276	Sitting_Idle
14:09:42.758	0.34477556	0.8834874	9.488511	-0.021605082	-0.011815355	0.0046083676	0.44031358	0.92201746	9.753276	Sitting_Idle
14:09:42.781	0.34477556	0.8834874	9.488511	-0.021605082	-0.011815355	0.0046083676	0.44031358	0.92201746	9.753276	Sitting_Idle
14:09:42.804	0.34477556	0.8834874	9.488511	-0.021605082	-0.011815355	0.0046083676	0.44031358	0.92201746	9.753276	Sitting_Idle
14:09:42.826	0.34477556	0.8834874	9.488511	-0.021605082	-0.011815355	0.0046083676	0.44031358	0.92201746	9.753276	Sitting_Idle
14:09:42.849	0.34477556	0.8834874	9.488511	-0.021605082	-0.011815355	0.0046083676	0.44031358	0.92201746	9.753276	Sitting_Idle
14:09:42.872	0.34477556	0.8834874	9.488511	-0.021605082	-0.011815355	0.0046083676	0.44031358	0.92201746	9.753276	Sitting_Idle
14:09:42.895	0.34477556	0.8834874	9.488511	-0.021605082	-0.011815355	0.0046083676	0.44031358	0.92201746	9.753276	Sitting_Idle
14:09:42.919	0.45730647	0.9074302	9.361614	-0.0026682594	-0.016091412	-0.0021111502	0.44744682	0.92198175	9.7529545	Sitting_Idle
14:09:42.942	0.45730647	0.9074302	9.361614	-0.0026682594	-0.016091412	-0.0021111502	0.44744682	0.92198175	9.7529545	Sitting_Idle
14:09:42.965	0.45730647	0.9074302	9.361614	-0.0026682594	-0.016091412	-0.0021111502	0.44744682	0.92198175	9.7529545	Sitting_Idle
14:09:42.989	0.45730647	0.9074302	9.361614	-0.0026682594	-0.016091412	-0.0021111502	0.44744682	0.92198175	9.7529545	Sitting_Idle
14:09:43.012	0.45730647	0.9074302	9.361614	-0.0026682594	-0.016091412	-0.0021111502	0.44744682	0.92198175	9.7529545	Sitting_Idle
14:09:43.035	0.45730647	0.9074302	9.361614	-0.0026682594	-0.016091412	-0.0021111502	0.44744682	0.92198175	9.7529545	Sitting_Idle
14:09:43.058	0.45730647	0.9074302	9.361614	-0.0026682594	-0.016091412	-0.0021111502	0.44744682	0.92198175	9.7529545	Sitting_Idle
14:09:43.081	0.45730647	0.9074302	9.361614	-0.0026682594	-0.016091412	-0.0021111502	0.44744682	0.92198175	9.7529545	Sitting_Idle
14:09:43.104	0.35914123	0.9241901	9.368797	0.079187684	-0.0020415115	0.03515163	0.44620973	0.9475781	9.750558	Sitting_Idle
14:09:43.126	0.35914123	0.9241901	9.368797	0.079187684	-0.0020415115	0.03515163	0.44620973	0.9475781	9.750558	Sitting_Idle
14:09:43.150	0.35914123	0.9241901	9.368797	0.079187684	-0.0020415115	0.03515163	0.44620973	0.9475781	9.750558	Sitting_Idle
14:09:43.175	0.35914123	0.9241901	9.368797	0.079187684	-0.0020415115	0.03515163	0.44620973	0.9475781	9.750558	Sitting_Idle
14:09:43.198	0.35914123	0.9241901	9.368797	0.079187684	-0.0020415115	0.03515163	0.44620973	0.9475781	9.750558	Sitting_Idle
14:09:43.221	0.35914123	0.9241901	9.368797	0.079187684	-0.0020415115	0.03515163	0.44620973	0.9475781	9.750558	Sitting_Idle
14:09:43.244	0.35914123	0.9241901	9.368797	0.079187684	-0.0020415115	0.03515163	0.44620973	0.9475781	9.750558	Sitting_Idle
14:09:43.267	0.35914123	0.9241901	9.368797	0.079187684	-0.0020415115	0.03515163	0.44620973	0.9475781	9.750558	Sitting_Idle
14:09:43.290	0.35914123	0.9241901	9.368797	0.028485868	0.013840985	-0.0051654764	0.42834473	1.0137814	9.744699	Sitting_Idle
14:09:43.314	0.57462597	0.91700727	9.277815	0.028485868	0.013840985	-0.0051654764	0.42834473	1.0137814	9.744699	Sitting_Idle
14:09:43.336	0.57462597	0.91700727	9.277815	0.028485868	0.013840985	-0.0051654764	0.42834473	1.0137814	9.744699	Sitting_Idle
14:09:43.358	0.57462597	0.91700727	9.277815	0.028485868	0.013840985	-0.0051654764	0.42834473	1.0137814	9.744699	Sitting_Idle
14:09:43.381	0.57462597	0.91700727	9.277815	0.028485868	0.013840985	-0.0051654764	0.42834473	1.0137814	9.744699	Sitting_Idle
14:09:43.404	0.57462597	0.91700727	9.277815	0.028485868	0.013840985	-0.0051654764	0.42834473	1.0137814	9.744699	Sitting_Idle
14:09:43.427	0.57462597	0.91700727	9.277815	0.028485868	0.013840985	-0.0051654764	0.42834473	1.0137814	9.744699	Sitting_Idle
14:09:43.450	0.57462597	0.91700727	9.277815	0.028485868	0.013840985	-0.0051654764	0.42834473	1.0137814	9.744699	Sitting_Idle
14:09:43.473	0.57462597	0.91700727	9.277815	-0.035654984	-0.009371894	0.04126028	0.4119288	1.1032914	9.73568	Sitting_Idle
14:09:43.497	0.57462597	0.91700727	9.277815	-0.035654984	-0.009371894	0.04126028	0.4119288	1.1032914	9.73568	Sitting_Idle
14:09:43.521	0.43096948	1.1253091	9.347249	-0.035654984	-0.009371894	0.04126028	0.4119288	1.1032914	9.73568	Sitting_Idle
14:09:43.544	0.43096948	1.1253091	9.347249	-0.035654984	-0.009371894	0.04126028	0.4119288	1.1032914	9.73568	Sitting_Idle
14:09:43.567	0.43096948	1.1253091	9.347249	-0.035654984	-0.009371894	0.04126028	0.4119288	1.1032914	9.73568	Sitting_Idle
14:09:43.589	0.43096948	1.1253091	9.347249	-0.035654984	-0.009371894	0.04126028	0.4119288	1.1032914	9.73568	Sitting_Idle
14:09:43.613	0.43096948	1.1253091	9.347249	-0.035654984	-0.009371894	0.04126028	0.4119288	1.1032914	9.73568	Sitting_Idle
14:09:43.635	0.43096948	1.1253091	9.347249	0.02176635	0.0040671406	0.0027757715	0.41027117	1.1163751	9.734258	Sitting_Idle
14:09:43.658	0.43096948	1.1253091	9.347249	0.02176635	0.0040671406	0.0027757715	0.41027117	1.1163751	9.734258	Sitting_Idle
14:09:43.681	0.43096948	1.1253091	9.347249	0.02176635	0.0040671406	0.0027757715	0.41027117	1.1163751	9.734258	Sitting_Idle
14:09:43.704	0.5243462	0.98404694	9.498088	0.02176635	0.0040671406	0.0027757715	0.41027117	1.1163751	9.734258	Sitting_Idle
14:09:43.727	0.5243462	0.98404694	9.498088	0.02176635	0.0040671406	0.0027757715	0.41027117	1.1163751	9.734258	Sitting_Idle
14:09:43.750	0.5243462	0.98404694	9.498088	0.02176635	0.0040671406	0.0027757715	0.41027117	1.1163751	9.734258	Sitting_Idle
14:09:43.773	0.5243462	0.98404694	9.498088	0.02176635	0.0040671406	0.0027757715	0.41027117	1.1163751	9.734258	Sitting_Idle
14:09:43.796	0.5243462	0.98404694	9.498088	0.02176635	0.0040671406	0.0027757715	0.41027117	1.1163751	9.734258	Sitting_Idle
14:09:43.820	0.5243462	0.98404694	9.498088	-0.006333451	0.010175793	-0.011884995	0.4130727	1.1169642	9.734072	Sitting_Idle
14:09:43.844	0.5243462	0.98404694	9.498088	-0.006333451	0.010175793	-0.011884995	0.4130727	1.1169642	9.734072	Sitting_Idle
14:09:43.867	0.5243462	0.98404694	9.498088	-0.006333451	0.010175793	-0.011884995	0.4130727	1.1169642	9.734072	Sitting_Idle
14:09:43.889	0.5243462	0.98404694	9.498088	-0.006333451	0.010175793	-0.011884995	0.4130727	1.1169642	9.734072	Sitting_Idle
14:09:43.911	0.37350687	1.1061549	9.47654	-0.006333451	0.010175793	-0.011884995	0.4130727	1.1169642	9.734072	Sitting_Idle
14:09:43.934	0.37350687	1.1061549	9.47654	-0.006333451	0.010175793	-0.011884995	0.4130727	1.1169642	9.734072	Sitting_Idle
14:09:43.958	0.37350687	1.1061549	9.47654	-0.006333451	0.010175793	-0.011884995	0.4130727	1.1169642	9.734072	Sitting_Idle
14:09:43.981	0.37350687	1.1061549	9.47654	-0.006333451	0.010175793	-0.011884995	0.4130727	1.1169642	9.734072	Sitting_Idle
14:09:44.004	0.37350687	1.1061549	9.47654	-0.03321152	0.0016236799	-0.00027855457	0.39323223	1.1133573	9.735307	Sitting_Idle
14:09:44.026	0.37350687	1.1061549	9.47654	-0.03321152	0.0016236799	-0.00027855457	0.39323223	1.1133573	9.735307	Sitting_Idle
14:09:44.049	0.37350687	1.1061549	9.47654	-0.03321152	0.0016236799	-0.00027855457	0.39323223	1.1133573	9.735307	Sitting_Idle
14:09:44.072	0.37350687	1.1061549	9.47654	-0.03321152	0.0016236799	-0.00027855457	0.39323223	1.1133573	9.735307	Sitting_Idle
14:09:44.094	0.37350687	1.1061549	9.47654	-0.03321152	0.0016236799	-0.00027855457	0.39323223	1.1133573	9.735307	Sitting_Idle
14:09:44.117	0.38787252	1.0941836	9.325701	-0.03321152	0.0016236799	-0.00027855457	0.39323223	1.1133573	9.735307	Sitting_Idle
14:09:44.140	0.38787252	1.0941836	9.325701	-0.03321152	0.0016236799	-0.00027855457	0.39323223	1.1133573	9.735307	Sitting_Idle
14:09:44.163	0.38787252	1.0941836	9.325701	-0.03321152	0.0016236799	-0.00027855457	0.39323223	1.1133573	9.735307	Sitting_Idle
14:09:44.187	0.38787252	1.0941836	9.325701	0.010770775	-0.0014306464	0.011327885	0.3859433	1.0985397	9.737282	Sitting_Idle
14:09:44.210	0.38787252	1.0941836	9.325701	0.010770775	-0.0014306464	0.011327885	0.3859433	1.0985397	9.737282	Sitting_Idle
14:09:44.233	0.38787252	1.0941836	9.325701	0.010770775	-0.0014306464	0.011327885	0.3859433	1.0985397	9.737282	Sitting_Idle
14:09:44.256	0.38787252	1.0941836	9.325701	0.010770775	-0.0014306464	0.011327885	0.3859433	1.0985397	9.737282	Sitting_Idle
14:09:44.280	0.38787252	1.0941836	9.325701	0.010770775	-0.0014306464	0.011327885	0.3859433	1.0985397	9.737282	Sitting_Idle
14:09:44.303	0.4166038	1.0558752	9.507666	0.010770775	-0.0014306464	0.011327885	0.3859433	1.0985397	9.737282	Sitting_Idle
14:09:44.325	0.4166038	1.0558752	9.507666	0.010770775	-0.0014306464	0.011327885	0.3859433	1.0985397	9.737282	Sitting_Idle
14:09:44.349	0.4166038	1.0558752	9.507666	0.010770775	-0.0014306464	0.011327885	0.3859433	1.0985397	9.737282	Sitting_Idle
14:09:44.372	0.4166038	1.0558752	9.507666	0.003440393	0.0028454103	0.0070518283	0.38618654	1.0934741	9.737842	Sitting_Idle
14:09:44.395	0.4166038	1.0558752	9.507666	0.003440393	0.0028454103	0.0070518283	0.38618654	1.0934741	9.737842	Sitting_Idle
14:09:44.419	0.4166038	1.0558752	9.507666	0.003440393	0.0028454103	0.0070518283	0.38618654	1.0934741	9.737842	Sitting_Idle
14:09:44.441	0.4166038	1.0558752	9.507666	0.003440393	0.0028454103	0.0070518283	0.38618654	1.0934741	9.737842	Sitting_Idle
14:09:44.464	0.4166038	1.0558752	9.507666	0.003440393	0.0028454103	0.0070518283	0.38618654	1.0934741	9.737842	Sitting_Idle
14:09:44.487	0.4166038	1.0558752	9.507666	0.003440393	0.0028454103	0.0070518283	0.38618654	1.0934741	9.737842	Sitting_Idle
14:09:44.509	0.41420954	1.063058	9.320911	0.003440393	0.0028454103	0.0070518283	0.38618654	1.0934741	9.737842	Sitting_Idle
14:09:44.533	0.41420954	1.063058	9.320911	-0.022826813	-0.007539299	0.003386637	0.37979427	1.1075757	9.7365	Sitting_Idle
14:09:44.556	0.41420954	1.063058	9.320911	-0.022826813	-0.007539299	0.003386637	0.37979427	1.1075757	9.7365	Sitting_Idle
14:09:44.579	0.41420954	1.063058	9.320911	-0.022826813	-0.007539299	0.003386637	0.37979427	1.1075757	9.7365	Sitting_Idle
14:09:44.601	0.41420954	1.063058	9.320911	-0.022826813	-0.007539299	0.003386637	0.37979427	1.1075757	9.7365	Sitting_Idle
14:09:44.623	0.41420954	1.063058	9.320911	-0.022826813	-0.007539299	0.003386637	0.37979427	1.1075757	9.7365	Sitting_Idle
14:09:44.647	0.41420954	1.063058	9.320911	-0.022826813	-0.007539299	0.003386637	0.37979427	1.1075757	9.7365	Sitting_Idle
14:09:44.670	0.41420954	1.063058	9.320911	-0.022826813	-0.007539299	0.003386637	0.37979427	1.1075757	9.7365	Sitting_Idle
14:09:44.693	0.41420954	1.063058	9.320911	-0.022826813	-0.007539299	0.003386637	0.37979427	1.1075757	9.7365	Sitting_Idle
14:09:44.717	0.36871833	1.1827718	9.184438	-0.006944316	-0.0044849725	0.0021649066	0.37231335	1.1088604	9.736643	Sitting_Idle
14:09:44.740	0.36871833	1.1827718	9.184438	-0.006944316	-0.0044849725	0.0021649066	0.37231335	1.1088604	9.736643	Sitting_Idle
14:09:44.764	0.36871833	1.1827718	9.184438	-0.006944316	-0.0044849725	0.0021649066	0.37231335	1.1088604	9.736643	Sitting_Idle
14:09:44.787	0.36871833	1.1827718	9.184438	-0.006944316	-0.0044849725	0.0021649066	0.37231335	1.1088604	9.736643	Sitting_Idle
14:09:44.810	0.36871833	1.1827718	9.184438	-0.006944316	-0.0044849725	0.0021649066	0.37231335	1.1088604	9.736643	Sitting_Idle
14:09:44.833	0.36871833	1.1827718	9.184438	-0.006944316	-0.0044849725	0.0021649066	0.37231335	1.1088604	9.736643	Sitting_Idle
14:09:44.856	0.36871833	1.1827718	9.184438	-0.006944316	-0.0044849725	0.0021649066	0.37231335	1.1088604	9.736643	Sitting_Idle
14:09:44.880	0.36871833	1.1827718	9.184438	-0.006944316	-0.0044849725	0.0021649066	0.37231335	1.1088604	9.736643	Sitting_Idle
14:09:44.903	0.3902668	1.0582695	9.440625	0.076133355	-0.017924007	0.016214807	0.38042328	1.1039385	9.736888	Sitting_Idle
14:09:44.925	0.3902668	1.0582695	9.440625	0.076133355	-0.017924007	0.016214807	0.38042328	1.1039385	9.736888	Sitting_Idle
14:09:44.947	0.3902668	1.0582695	9.440625	0.076133355	-0.017924007	0.016214807	0.38042328	1.1039385	9.736888	Sitting_Idle
14:09:44.970	0.3902668	1.0582695	9.440625	0.076133355	-0.017924007	0.016214807	0.38042328	1.1039385	9.736888	Sitting_Idle
14:09:44.994	0.3902668	1.0582695	9.440625	0.076133355	-0.017924007	0.016214807	0.38042328	1.1039385	9.736888	Sitting_Idle
14:09:45.017	0.3902668	1.0582695	9.440625	0.076133355	-0.017924007	0.016214807	0.38042328	1.1039385	9.736888	Sitting_Idle
14:09:45.040	0.3902668	1.0582695	9.440625	0.076133355	-0.017924007	0.016214807	0.38042328	1.1039385	9.736888	Sitting_Idle
14:09:45.063	0.3902668	1.0582695	9.440625	0.076133355	-0.017924007	0.016214807	0.38042328	1.1039385	9.736888	Sitting_Idle
14:09:45.087	0.3902668	1.0582695	9.440625	0.017490294	0.00040194934	0.040038552	0.380572	1.1182172	9.735252	Sitting_Idle
14:09:45.110	0.4070267	1.1468576	9.122187	0.017490294	0.00040194934	0.040038552	0.380572	1.1182172	9.735252	Sitting_Idle
14:09:45.132	0.4070267	1.1468576	9.122187	0.017490294	0.00040194934	0.040038552	0.380572	1.1182172	9.735252	Sitting_Idle
14:09:45.155	0.4070267	1.1468576	9.122187	0.017490294	0.00040194934	0.040038552	0.380572	1.1182172	9.735252	Sitting_Idle
14:09:45.178	0.4070267	1.1468576	9.122187	0.017490294	0.00040194934	0.040038552	0.380572	1.1182172	9.735252	Sitting_Idle
14:09:45.201	0.4070267	1.1468576	9.122187	0.017490294	0.00040194934	0.040038552	0.380572	1.1182172	9.735252	Sitting_Idle
14:09:45.225	0.4070267	1.1468576	9.122187	0.017490294	0.00040194934	0.040038552	0.380572	1.1182172	9.735252	Sitting_Idle
14:09:45.248	0.4070267	1.1468576	9.122187	0.017490294	0.00040194934	0.040038552	0.380572	1.1182172	9.735252	Sitting_Idle
14:09:45.272	0.4070267	1.1468576	9.122187	-0.0075551816	-0.012426221	-0.02288057	0.4024008	1.1204557	9.7341175	Sitting_Idle
14:09:45.295	0.4070267	1.1468576	9.122187	-0.0075551816	-0.012426221	-0.02288057	0.4024008	1.1204557	9.7341175	Sitting_Idle
14:09:45.319	0.6153286	1.1827718	9.342461	-0.0075551816	-0.012426221	-0.02288057	0.4024008	1.1204557	9.7341175	Sitting_Idle
14:09:45.342	0.6153286	1.1827718	9.342461	-0.0075551816	-0.012426221	-0.02288057	0.4024008	1.1204557	9.7341175	Sitting_Idle
14:09:45.365	0.6153286	1.1827718	9.342461	-0.0075551816	-0.012426221	-0.02288057	0.4024008	1.1204557	9.7341175	Sitting_Idle
14:09:45.389	0.6153286	1.1827718	9.342461	-0.0075551816	-0.012426221	-0.02288057	0.4024008	1.1204557	9.7341175	Sitting_Idle
14:09:45.412	0.6153286	1.1827718	9.342461	-0.0075551816	-0.012426221	-0.02288057	0.4024008	1.1204557	9.7341175	Sitting_Idle
14:09:45.435	0.6153286	1.1827718	9.342461	0.0071055847	0.009564928	0.016214807	0.38526452	1.1220603	9.734626	Sitting_Idle
14:09:45.458	0.6153286	1.1827718	9.342461	0.0071055847	0.009564928	0.016214807	0.38526452	1.1220603	9.734626	Sitting_Idle
14:09:45.481	0.6153286	1.1827718	9.342461	0.0071055847	0.009564928	0.016214807	0.38526452	1.1220603	9.734626	Sitting_Idle
14:09:45.505	0.33759275	1.1157321	9.419077	0.0071055847	0.009564928	0.016214807	0.38526452	1.1220603	9.734626	Sitting_Idle
14:09:45.527	0.33759275	1.1157321	9.419077	0.0071055847	0.009564928	0.016214807	0.38526452	1.1220603	9.734626	Sitting_Idle
14:09:45.550	0.33759275	1.1157321	9.419077	0.0071055847	0.009564928	0.016214807	0.38526452	1.1220603	9.734626	Sitting_Idle
14:09:45.573	0.33759275	1.1157321	9.419077	0.0071055847	0.009564928	0.016214807	0.38526452	1.1220603	9.734626	Sitting_Idle
14:09:45.596	0.33759275	1.1157321	9.419077	0.0071055847	0.009564928	0.016214807	0.38526452	1.1220603	9.734626	Sitting_Idle
14:09:45.619	0.33759275	1.1157321	9.419077	-0.0032791249	0.006510602	0.003386637	0.37299475	1.1076946	9.736749	Sitting_Idle
14:09:45.642	0.33759275	1.1157321	9.419077	-0.0032791249	0.006510602	0.003386637	0.37299475	1.1076946	9.736749	Sitting_Idle
14:09:45.665	0.33759275	1.1157321	9.419077	-0.0032791249	0.006510602	0.003386637	0.37299475	1.1076946	9.736749	Sitting_Idle
14:09:45.689	0.33759275	1.1157321	9.419077	-0.0032791249	0.006510602	0.003386637	0.37299475	1.1076946	9.736749	Sitting_Idle
14:09:45.711	0.44533512	1.0941836	9.296969	-0.0032791249	0.006510602	0.003386637	0.37299475	1.1076946	9.736749	Sitting_Idle
14:09:45.735	0.44533512	1.0941836	9.296969	-0.0032791249	0.006510602	0.003386637	0.37299475	1.1076946	9.736749	Sitting_Idle
14:09:45.758	0.44533512	1.0941836	9.296969	-0.0032791249	0.006510602	0.003386637	0.37299475	1.1076946	9.736749	Sitting_Idle
14:09:45.781	0.44533512	1.0941836	9.296969	-0.0032791249	0.006510602	0.003386637	0.37299475	1.1076946	9.736749	Sitting_Idle
14:09:45.804	0.44533512	1.0941836	9.296969	0.004051258	-0.0014306464	0.008273559	0.35482404	1.1039643	9.737851	Sitting_Idle
14:09:45.827	0.44533512	1.0941836	9.296969	0.004051258	-0.0014306464	0.008273559	0.35482404	1.1039643	9.737851	Sitting_Idle
14:09:45.851	0.44533512	1.0941836	9.296969	0.004051258	-0.0014306464	0.008273559	0.35482404	1.1039643	9.737851	Sitting_Idle
14:09:45.874	0.44533512	1.0941836	9.296969	0.004051258	-0.0014306464	0.008273559	0.35482404	1.1039643	9.737851	Sitting_Idle
14:09:45.897	0.44533512	1.0941836	9.296969	0.004051258	-0.0014306464	0.008273559	0.35482404	1.1039643	9.737851	Sitting_Idle
14:09:45.919	0.31365	1.0439038	9.4095	0.004051258	-0.0014306464	0.008273559	0.35482404	1.1039643	9.737851	Sitting_Idle
14:09:45.940	0.31365	1.0439038	9.4095	0.004051258	-0.0014306464	0.008273559	0.35482404	1.1039643	9.737851	Sitting_Idle
14:09:45.962	0.31365	1.0439038	9.4095	0.004051258	-0.0014306464	0.008273559	0.35482404	1.1039643	9.737851	Sitting_Idle
14:09:45.986	0.31365	1.0439038	9.4095	-0.03321152	-0.016091412	-0.017382782	0.36026636	1.0924299	9.738952	Sitting_Idle
14:09:46.009	0.31365	1.0439038	9.4095	-0.03321152	-0.016091412	-0.017382782	0.36026636	1.0924299	9.738952	Sitting_Idle
14:09:46.033	0.31365	1.0439038	9.4095	-0.03321152	-0.016091412	-0.017382782	0.36026636	1.0924299	9.738952	Sitting_Idle
14:09:46.056	0.31365	1.0439038	9.4095	-0.03321152	-0.016091412	-0.017382782	0.36026636	1.0924299	9.738952	Sitting_Idle
14:09:46.079	0.31365	1.0439038	9.4095	-0.03321152	-0.016091412	-0.017382782	0.36026636	1.0924299	9.738952	Sitting_Idle
14:09:46.103	0.29928434	0.9720756	9.431048	-0.03321152	-0.016091412	-0.017382782	0.36026636	1.0924299	9.738952	Sitting_Idle
14:09:46.126	0.29928434	0.9720756	9.431048	-0.03321152	-0.016091412	-0.017382782	0.36026636	1.0924299	9.738952	Sitting_Idle
14:09:46.151	0.29928434	0.9720756	9.431048	0.04253577	0.041940786	-0.00027855457	0.36026636	1.0924299	9.738952	Sitting_Idle
14:09:46.173	0.29928434	0.9720756	9.431048	0.04253577	0.041940786	-0.00027855457	0.36227039	1.1136608	9.736473	Sitting_Idle
14:09:46.196	0.29928434	0.9720756	9.431048	0.04253577	0.041940786	-0.00027855457	0.36227039	1.1136608	9.736473	Sitting_Idle
14:09:46.218	0.29928434	0.9720756	9.431048	0.04253577	0.041940786	-0.00027855457	0.36227039	1.1136608	9.736473	Sitting_Idle
14:09:46.241	0.29928434	0.9720756	9.431048	0.04253577	0.041940786	-0.00027855457	0.36227039	1.1136608	9.736473	Sitting_Idle
14:09:46.264	0.29928434	0.9720756	9.431048	0.04253577	0.041940786	-0.00027855457	0.36227039	1.1136608	9.736473	Sitting_Idle
14:09:46.287	0.29928434	0.9720756	9.431048	0.04253577	0.041940786	-0.00027855457	0.36227039	1.1136608	9.736473	Sitting_Idle
14:09:46.311	0.43575802	1.0726352	9.507666	0.04253577	0.041940786	-0.00027855457	0.36227039	1.1136608	9.736473	Sitting_Idle
14:09:46.333	0.43575802	1.0726352	9.507666	-0.027713733	-0.0057067033	-0.006387207	0.36764774	1.1402451	9.733194	Sitting_Idle
14:09:46.356	0.43575802	1.0726352	9.507666	-0.027713733	-0.0057067033	-0.006387207	0.36764774	1.1402451	9.733194	Sitting_Idle
14:09:46.380	0.43575802	1.0726352	9.507666	-0.027713733	-0.0057067033	-0.006387207	0.36764774	1.1402451	9.733194	Sitting_Idle
14:09:46.403	0.43575802	1.0726352	9.507666	-0.027713733	-0.0057067033	-0.006387207	0.36764774	1.1402451	9.733194	Sitting_Idle
14:09:46.426	0.43575802	1.0726352	9.507666	-0.027713733	-0.0057067033	-0.006387207	0.36764774	1.1402451	9.733194	Sitting_Idle
14:09:46.450	0.43575802	1.0726352	9.507666	-0.027713733	-0.0057067033	-0.006387207	0.36764774	1.1402451	9.733194	Sitting_Idle
14:09:46.473	0.43575802	1.0726352	9.507666	-0.027713733	-0.0057067033	-0.006387207	0.36764774	1.1402451	9.733194	Sitting_Idle
14:09:46.496	0.43575802	1.0726352	9.507666	-0.027713733	-0.0057067033	-0.006387207	0.36764774	1.1402451	9.733194	Sitting_Idle
14:09:46.520	0.42139238	1.0822122	9.354432	-0.031378925	0.030945212	0.0015540412	0.3659422	1.1383237	9.733483	Sitting_Idle
14:09:46.543	0.42139238	1.0822122	9.354432	-0.031378925	0.030945212	0.0015540412	0.3659422	1.1383237	9.733483	Sitting_Idle
14:09:46.566	0.42139238	1.0822122	9.354432	-0.031378925	0.030945212	0.0015540412	0.3659422	1.1383237	9.733483	Sitting_Idle
14:09:46.589	0.42139238	1.0822122	9.354432	-0.031378925	0.030945212	0.0015540412	0.3659422	1.1383237	9.733483	Sitting_Idle
14:09:46.612	0.42139238	1.0822122	9.354432	-0.031378925	0.030945212	0.0015540412	0.3659422	1.1383237	9.733483	Sitting_Idle
14:09:46.636	0.42139238	1.0822122	9.354432	-0.031378925	0.030945212	0.0015540412	0.3659422	1.1383237	9.733483	Sitting_Idle
14:09:46.659	0.42139238	1.0822122	9.354432	-0.031378925	0.030945212	0.0015540412	0.3659422	1.1383237	9.733483	Sitting_Idle
14:09:46.682	0.42139238	1.0822122	9.354432	-0.031378925	0.030945212	0.0015540412	0.3659422	1.1383237	9.733483	Sitting_Idle
14:09:46.704	0.24421602	1.1468576	9.380769	-0.03870931	-0.016702278	-0.01493932	0.34806213	1.1233107	9.735883	Sitting_Idle
14:09:46.728	0.24421602	1.1468576	9.380769	-0.03870931	-0.016702278	-0.01493932	0.34806213	1.1233107	9.735883	Sitting_Idle
14:09:46.750	0.24421602	1.1468576	9.380769	-0.03870931	-0.016702278	-0.01493932	0.34806213	1.1233107	9.735883	Sitting_Idle
14:09:46.772	0.24421602	1.1468576	9.380769	-0.03870931	-0.016702278	-0.01493932	0.34806213	1.1233107	9.735883	Sitting_Idle
14:09:46.794	0.24421602	1.1468576	9.380769	-0.03870931	-0.016702278	-0.01493932	0.34806213	1.1233107	9.735883	Sitting_Idle
14:09:46.816	0.24421602	1.1468576	9.380769	-0.03870931	-0.016702278	-0.01493932	0.34806213	1.1233107	9.735883	Sitting_Idle
14:09:46.839	0.24421602	1.1468576	9.380769	-0.03870931	-0.016702278	-0.01493932	0.34806213	1.1233107	9.735883	Sitting_Idle
14:09:46.861	0.24421602	1.1468576	9.380769	-0.03870931	-0.016702278	-0.01493932	0.34806213	1.1233107	9.735883	Sitting_Idle
14:09:46.884	0.24421602	1.1468576	9.380769	-0.040541906	-0.006928433	-0.00027855457	0.35635316	1.0757868	9.740949	Sitting_Idle
14:09:46.906	0.339987	1.0486923	9.469357	-0.040541906	-0.006928433	-0.00027855457	0.35635316	1.0757868	9.740949	Sitting_Idle
14:09:46.929	0.339987	1.0486923	9.469357	-0.040541906	-0.006928433	-0.00027855457	0.35635316	1.0757868	9.740949	Sitting_Idle
14:09:46.953	0.339987	1.0486923	9.469357	-0.040541906	-0.006928433	-0.00027855457	0.35635316	1.0757868	9.740949	Sitting_Idle
14:09:46.976	0.339987	1.0486923	9.469357	-0.040541906	-0.006928433	-0.00027855457	0.35635316	1.0757868	9.740949	Sitting_Idle
14:09:47.000	0.339987	1.0486923	9.469357	-0.040541906	-0.006928433	-0.00027855457	0.35635316	1.0757868	9.740949	Sitting_Idle
14:09:47.023	0.339987	1.0486923	9.469357	-0.040541906	-0.006928433	-0.00027855457	0.35635316	1.0757868	9.740949	Sitting_Idle
14:09:47.046	0.339987	1.0486923	9.469357	-0.040541906	-0.006928433	-0.00027855457	0.35635316	1.0757868	9.740949	Sitting_Idle
14:09:47.069	0.339987	1.0486923	9.469357	-0.0008356637	-0.0057067033	0.011327885	0.32349876	0.9906313	9.751122	Sitting_Idle
14:09:47.092	0.339987	1.0486923	9.469357	-0.0008356637	-0.0057067033	0.011327885	0.32349876	0.9906313	9.751122	Sitting_Idle
14:09:47.116	0.2681588	1.0606637	9.447808	-0.0008356637	-0.0057067033	0.011327885	0.32349876	0.9906313	9.751122	Sitting_Idle
14:09:47.138	0.2681588	1.0606637	9.447808	-0.0008356637	-0.0057067033	0.011327885	0.32349876	0.9906313	9.751122	Sitting_Idle
14:09:47.161	0.2681588	1.0606637	9.447808	-0.0008356637	-0.0057067033	0.011327885	0.32349876	0.9906313	9.751122	Sitting_Idle
14:09:47.184	0.2681588	1.0606637	9.447808	-0.0008356637	-0.0057067033	0.011327885	0.32349876	0.9906313	9.751122	Sitting_Idle
14:09:47.207	0.2681588	1.0606637	9.447808	-0.0008356637	-0.0057067033	0.011327885	0.32349876	0.9906313	9.751122	Sitting_Idle
14:09:47.230	0.2681588	1.0606637	9.447808	-0.0008356637	-0.0057067033	0.011327885	0.32349876	0.9906313	9.751122	Sitting_Idle
14:09:47.254	0.2681588	1.0606637	9.447808	-0.016107295	0.04377338	0.0046083676	0.31180516	0.9579976	9.754764	Sitting_Idle
14:09:47.277	0.2681588	1.0606637	9.447808	-0.016107295	0.04377338	0.0046083676	0.31180516	0.9579976	9.754764	Sitting_Idle
14:09:47.303	0.38308397	0.9601042	9.354432	-0.016107295	0.04377338	0.0046083676	0.31180516	0.9579976	9.754764	Sitting_Idle
14:09:47.326	0.38308397	0.9601042	9.354432	-0.016107295	0.04377338	0.0046083676	0.31180516	0.9579976	9.754764	Sitting_Idle
14:09:47.349	0.38308397	0.9601042	9.354432	-0.016107295	0.04377338	0.0046083676	0.31180516	0.9579976	9.754764	Sitting_Idle
14:09:47.372	0.38308397	0.9601042	9.354432	-0.016107295	0.04377338	0.0046083676	0.31180516	0.9579976	9.754764	Sitting_Idle
14:09:47.395	0.38308397	0.9601042	9.354432	-0.016107295	0.04377338	0.0046083676	0.31180516	0.9579976	9.754764	Sitting_Idle
14:09:47.419	0.38308397	0.9601042	9.354432	0.035205387	-0.041747753	0.008273559	0.30600417	1.0217427	9.748476	Sitting_Idle
14:09:47.442	0.38308397	0.9601042	9.354432	0.035205387	-0.041747753	0.008273559	0.30600417	1.0217427	9.748476	Sitting_Idle
14:09:47.465	0.38308397	0.9601042	9.354432	0.035205387	-0.041747753	0.008273559	0.30600417	1.0217427	9.748476	Sitting_Idle
14:09:47.488	0.38308397	0.9601042	9.354432	0.035205387	-0.041747753	0.008273559	0.30600417	1.0217427	9.748476	Sitting_Idle
14:09:47.511	0.117319465	0.83081335	9.526819	0.035205387	-0.041747753	0.008273559	0.30600417	1.0217427	9.748476	Sitting_Idle
14:09:47.535	0.117319465	0.83081335	9.526819	0.035205387	-0.041747753	0.008273559	0.30600417	1.0217427	9.748476	Sitting_Idle
14:09:47.558	0.117319465	0.83081335	9.526819	0.035205387	-0.041747753	0.008273559	0.30600417	1.0217427	9.748476	Sitting_Idle
14:09:47.581	0.117319465	0.83081335	9.526819	0.035205387	-0.041747753	0.008273559	0.30600417	1.0217427	9.748476	Sitting_Idle
14:09:47.605	0.117319465	0.83081335	9.526819	0.031540193	0.012619254	-0.016771916	0.30650216	0.99672157	9.75105	Sitting_Idle
14:09:47.628	0.117319465	0.83081335	9.526819	0.031540193	0.012619254	-0.016771916	0.30650216	0.99672157	9.75105	Sitting_Idle
14:09:47.652	0.117319465	0.83081335	9.526819	0.031540193	0.012619254	-0.016771916	0.30650216	0.99672157	9.75105	Sitting_Idle
14:09:47.675	0.117319465	0.83081335	9.526819	0.031540193	0.012619254	-0.016771916	0.30650216	0.99672157	9.75105	Sitting_Idle
14:09:47.698	0.117319465	0.83081335	9.526819	0.031540193	0.012619254	-0.016771916	0.30650216	0.99672157	9.75105	Sitting_Idle
14:09:47.721	0.30886146	0.81165916	9.641745	0.031540193	0.012619254	-0.016771916	0.30650216	0.99672157	9.75105	Sitting_Idle
14:09:47.744	0.30886146	0.81165916	9.641745	0.031540193	0.012619254	-0.016771916	0.30650216	0.99672157	9.75105	Sitting_Idle
14:09:47.768	0.30886146	0.81165916	9.641745	0.031540193	0.012619254	-0.016771916	0.30650216	0.99672157	9.75105	Sitting_Idle
14:09:47.791	0.30886146	0.81165916	9.641745	0.018712025	-0.01120449	0.0076626935	0.32580712	1.0162884	9.7484045	Sitting_Idle
14:09:47.814	0.30886146	0.81165916	9.641745	0.018712025	-0.01120449	0.0076626935	0.32580712	1.0162884	9.7484045	Sitting_Idle
14:09:47.837	0.30886146	0.81165916	9.641745	0.018712025	-0.01120449	0.0076626935	0.32580712	1.0162884	9.7484045	Sitting_Idle
14:09:47.861	0.30886146	0.81165916	9.641745	0.018712025	-0.01120449	0.0076626935	0.32580712	1.0162884	9.7484045	Sitting_Idle
14:09:47.884	0.30886146	0.81165916	9.641745	0.018712025	-0.01120449	0.0076626935	0.32580712	1.0162884	9.7484045	Sitting_Idle
14:09:47.908	0.31125572	0.9624985	9.4142885	0.018712025	-0.01120449	0.0076626935	0.32580712	1.0162884	9.7484045	Sitting_Idle
14:09:47.931	0.31125572	0.9624985	9.4142885	0.018712025	-0.01120449	0.0076626935	0.32580712	1.0162884	9.7484045	Sitting_Idle
14:09:47.954	0.31125572	0.9624985	9.4142885	-0.011831238	-0.019756604	0.0021649066	0.30208153	1.0074326	9.750088	Sitting_Idle
14:09:47.977	0.31125572	0.9624985	9.4142885	-0.011831238	-0.019756604	0.0021649066	0.30208153	1.0074326	9.750088	Sitting_Idle
14:09:48.000	0.31125572	0.9624985	9.4142885	-0.011831238	-0.019756604	0.0021649066	0.30208153	1.0074326	9.750088	Sitting_Idle
14:09:48.022	0.31125572	0.9624985	9.4142885	-0.011831238	-0.019756604	0.0021649066	0.30208153	1.0074326	9.750088	Sitting_Idle
14:09:48.044	0.31125572	0.9624985	9.4142885	-0.011831238	-0.019756604	0.0021649066	0.30208153	1.0074326	9.750088	Sitting_Idle
14:09:48.067	0.31125572	0.9624985	9.4142885	-0.011831238	-0.019756604	0.0021649066	0.30208153	1.0074326	9.750088	Sitting_Idle
14:09:48.090	0.31125572	0.9624985	9.4142885	-0.011831238	-0.019756604	0.0021649066	0.30208153	1.0074326	9.750088	Sitting_Idle
14:09:48.115	0.3519584	0.9816527	9.397529	-0.011831238	-0.019756604	0.0021649066	0.30208153	1.0074326	9.750088	Sitting_Idle
14:09:48.137	0.3519584	0.9816527	9.397529	0.011381641	-0.009982759	0.008884424	0.29768232	1.0086261	9.7501	Sitting_Idle
14:09:48.161	0.3519584	0.9816527	9.397529	0.011381641	-0.009982759	0.008884424	0.29768232	1.0086261	9.7501	Sitting_Idle
14:09:48.184	0.3519584	0.9816527	9.397529	0.011381641	-0.009982759	0.008884424	0.29768232	1.0086261	9.7501	Sitting_Idle
14:09:48.207	0.3519584	0.9816527	9.397529	0.011381641	-0.009982759	0.008884424	0.29768232	1.0086261	9.7501	Sitting_Idle
14:09:48.230	0.3519584	0.9816527	9.397529	0.011381641	-0.009982759	0.008884424	0.29768232	1.0086261	9.7501	Sitting_Idle
14:09:48.252	0.3519584	0.9816527	9.397529	0.011381641	-0.009982759	0.008884424	0.29768232	1.0086261	9.7501	Sitting_Idle
14:09:48.274	0.3519584	0.9816527	9.397529	0.011381641	-0.009982759	0.008884424	0.29768232	1.0086261	9.7501	Sitting_Idle
14:09:48.297	0.3519584	0.9816527	9.397529	0.011381641	-0.009982759	0.008884424	0.29768232	1.0086261	9.7501	Sitting_Idle
14:09:48.320	0.18914771	1.0247496	9.411894	-0.019161621	0.019338772	-0.0033328808	0.30484062	1.0152478	9.749191	Sitting_Idle
14:09:48.344	0.18914771	1.0247496	9.411894	-0.019161621	0.019338772	-0.0033328808	0.30484062	1.0152478	9.749191	Sitting_Idle
14:09:48.367	0.18914771	1.0247496	9.411894	-0.019161621	0.019338772	-0.0033328808	0.30484062	1.0152478	9.749191	Sitting_Idle
14:09:48.390	0.18914771	1.0247496	9.411894	-0.019161621	0.019338772	-0.0033328808	0.30484062	1.0152478	9.749191	Sitting_Idle
14:09:48.413	0.18914771	1.0247496	9.411894	-0.019161621	0.019338772	-0.0033328808	0.30484062	1.0152478	9.749191	Sitting_Idle
14:09:48.436	0.18914771	1.0247496	9.411894	-0.019161621	0.019338772	-0.0033328808	0.30484062	1.0152478	9.749191	Sitting_Idle
14:09:48.461	0.18914771	1.0247496	9.411894	-0.019161621	0.019338772	-0.0033328808	0.30484062	1.0152478	9.749191	Sitting_Idle
14:09:48.484	0.18914771	1.0247496	9.411894	-0.019161621	0.019338772	-0.0033328808	0.30484062	1.0152478	9.749191	Sitting_Idle
14:09:48.507	0.31365	0.96489275	9.421472	-0.006944316	-0.0038741073	0.011327885	0.29926008	1.0093504	9.749977	Sitting_Idle
14:09:48.531	0.31365	0.96489275	9.421472	-0.006944316	-0.0038741073	0.011327885	0.29926008	1.0093504	9.749977	Sitting_Idle
14:09:48.554	0.31365	0.96489275	9.421472	-0.006944316	-0.0038741073	0.011327885	0.29926008	1.0093504	9.749977	Sitting_Idle
14:09:48.578	0.31365	0.96489275	9.421472	-0.006944316	-0.0038741073	0.011327885	0.29926008	1.0093504	9.749977	Sitting_Idle
14:09:48.600	0.31365	0.96489275	9.421472	-0.006944316	-0.0038741073	0.011327885	0.29926008	1.0093504	9.749977	Sitting_Idle
14:09:48.622	0.31365	0.96489275	9.421472	-0.006944316	-0.0038741073	0.011327885	0.29926008	1.0093504	9.749977	Sitting_Idle
14:09:48.644	0.31365	0.96489275	9.421472	-0.006944316	-0.0038741073	0.011327885	0.29926008	1.0093504	9.749977	Sitting_Idle
14:09:48.667	0.31365	0.96489275	9.421472	-0.006944316	-0.0038741073	0.011327885	0.29926008	1.0093504	9.749977	Sitting_Idle
14:09:48.692	0.31365	0.96489275	9.421472	-0.017329026	-0.033806503	0.0046083676	0.3332182	1.0387628	9.745785	Sitting_Idle
14:09:48.715	0.30886146	0.9768641	9.553157	-0.017329026	-0.033806503	0.0046083676	0.3332182	1.0387628	9.745785	Sitting_Idle
14:09:48.738	0.30886146	0.9768641	9.553157	-0.017329026	-0.033806503	0.0046083676	0.3332182	1.0387628	9.745785	Sitting_Idle
14:09:48.761	0.30886146	0.9768641	9.553157	-0.017329026	-0.033806503	0.0046083676	0.3332182	1.0387628	9.745785	Sitting_Idle
14:09:48.784	0.30886146	0.9768641	9.553157	-0.017329026	-0.033806503	0.0046083676	0.3332182	1.0387628	9.745785	Sitting_Idle
14:09:48.808	0.30886146	0.9768641	9.553157	-0.017329026	-0.033806503	0.0046083676	0.3332182	1.0387628	9.745785	Sitting_Idle
14:09:48.831	0.30886146	0.9768641	9.553157	-0.017329026	-0.033806503	0.0046083676	0.3332182	1.0387628	9.745785	Sitting_Idle
14:09:48.855	0.30886146	0.9768641	9.553157	-0.01793989	0.010175793	0.013771346	0.32013044	1.0310816	9.747039	Sitting_Idle
14:09:48.878	0.30886146	0.9768641	9.553157	-0.01793989	0.010175793	0.013771346	0.32013044	1.0310816	9.747039	Sitting_Idle
14:09:48.900	0.30886146	0.9768641	9.553157	-0.01793989	0.010175793	0.013771346	0.32013044	1.0310816	9.747039	Sitting_Idle
14:09:48.923	0.29210153	1.0391153	9.500483	-0.01793989	0.010175793	0.013771346	0.32013044	1.0310816	9.747039	Sitting_Idle
14:09:48.946	0.29210153	1.0391153	9.500483	-0.01793989	0.010175793	0.013771346	0.32013044	1.0310816	9.747039	Sitting_Idle
14:09:48.970	0.29210153	1.0391153	9.500483	-0.01793989	0.010175793	0.013771346	0.32013044	1.0310816	9.747039	Sitting_Idle
14:09:48.993	0.29210153	1.0391153	9.500483	-0.01793989	0.010175793	0.013771346	0.32013044	1.0310816	9.747039	Sitting_Idle
14:09:49.015	0.29210153	1.0391153	9.500483	-0.01793989	0.010175793	0.013771346	0.32013044	1.0310816	9.747039	Sitting_Idle
14:09:49.039	0.29210153	1.0391153	9.500483	-0.016107295	0.013840985	-0.0008894198	0.34094957	1.0233337	9.747149	Sitting_Idle
14:09:49.062	0.29210153	1.0391153	9.500483	-0.016107295	0.013840985	-0.0008894198	0.34094957	1.0233337	9.747149	Sitting_Idle
14:09:49.085	0.29210153	1.0391153	9.500483	-0.016107295	0.013840985	-0.0008894198	0.34094957	1.0233337	9.747149	Sitting_Idle
14:09:49.109	0.25858167	1.010384	9.488511	-0.016107295	0.013840985	-0.0008894198	0.34094957	1.0233337	9.747149	Sitting_Idle
14:09:49.132	0.25858167	1.010384	9.488511	-0.016107295	0.013840985	-0.0008894198	0.34094957	1.0233337	9.747149	Sitting_Idle
14:09:49.156	0.25858167	1.010384	9.488511	-0.016107295	0.013840985	-0.0008894198	0.34094957	1.0233337	9.747149	Sitting_Idle
14:09:49.179	0.25858167	1.010384	9.488511	-0.016107295	0.013840985	-0.0008894198	0.34094957	1.0233337	9.747149	Sitting_Idle
14:09:49.202	0.25858167	1.010384	9.488511	-0.016107295	0.013840985	-0.0008894198	0.34094957	1.0233337	9.747149	Sitting_Idle
14:09:49.226	0.25858167	1.010384	9.488511	0.0046621235	0.039497327	0.025988651	0.30296996	0.9994863	9.750878	Sitting_Idle
14:09:49.249	0.25858167	1.010384	9.488511	0.0046621235	0.039497327	0.025988651	0.30296996	0.9994863	9.750878	Sitting_Idle
14:09:49.272	0.25858167	1.010384	9.488511	0.0046621235	0.039497327	0.025988651	0.30296996	0.9994863	9.750878	Sitting_Idle
14:09:49.296	0.25858167	1.010384	9.488511	0.0046621235	0.039497327	0.025988651	0.30296996	0.9994863	9.750878	Sitting_Idle
14:09:49.319	0.24900457	0.94095	9.474146	0.0046621235	0.039497327	0.025988651	0.30296996	0.9994863	9.750878	Sitting_Idle
14:09:49.342	0.24900457	0.94095	9.474146	0.0046621235	0.039497327	0.025988651	0.30296996	0.9994863	9.750878	Sitting_Idle
14:09:49.365	0.24900457	0.94095	9.474146	0.0046621235	0.039497327	0.025988651	0.30296996	0.9994863	9.750878	Sitting_Idle
14:09:49.389	0.24900457	0.94095	9.474146	0.0046621235	0.039497327	0.025988651	0.30296996	0.9994863	9.750878	Sitting_Idle
14:09:49.412	0.24900457	0.94095	9.474146	0.025431542	-0.016091412	-0.016771916	0.29195875	0.9994927	9.751213	Sitting_Idle
14:09:49.434	0.24900457	0.94095	9.474146	0.025431542	-0.016091412	-0.016771916	0.29195875	0.9994927	9.751213	Sitting_Idle
14:09:49.457	0.24900457	0.94095	9.474146	0.025431542	-0.016091412	-0.016771916	0.29195875	0.9994927	9.751213	Sitting_Idle
14:09:49.480	0.24900457	0.94095	9.474146	0.025431542	-0.016091412	-0.016771916	0.29195875	0.9994927	9.751213	Sitting_Idle
14:09:49.505	0.3615355	0.9505271	9.517242	0.025431542	-0.016091412	-0.016771916	0.29195875	0.9994927	9.751213	Sitting_Idle
14:09:49.528	0.3615355	0.9505271	9.517242	0.025431542	-0.016091412	-0.016771916	0.29195875	0.9994927	9.751213	Sitting_Idle
14:09:49.550	0.3615355	0.9505271	9.517242	0.025431542	-0.016091412	-0.016771916	0.29195875	0.9994927	9.751213	Sitting_Idle
14:09:49.572	0.3615355	0.9505271	9.517242	-0.027102869	0.0052888715	-0.0008894198	0.29780382	0.99290746	9.751709	Sitting_Idle
14:09:49.595	0.3615355	0.9505271	9.517242	-0.027102869	0.0052888715	-0.0008894198	0.29780382	0.99290746	9.751709	Sitting_Idle
14:09:49.619	0.3615355	0.9505271	9.517242	-0.027102869	0.0052888715	-0.0008894198	0.29780382	0.99290746	9.751709	Sitting_Idle
14:09:49.642	0.3615355	0.9505271	9.517242	-0.027102869	0.0052888715	-0.0008894198	0.29780382	0.99290746	9.751709	Sitting_Idle
14:09:49.665	0.3615355	0.9505271	9.517242	-0.027102869	0.0052888715	-0.0008894198	0.29780382	0.99290746	9.751709	Sitting_Idle
14:09:49.688	0.3615355	0.9505271	9.517242	-0.027102869	0.0052888715	-0.0008894198	0.29780382	0.99290746	9.751709	Sitting_Idle
14:09:49.711	0.30167863	0.9624985	9.277815	-0.027102869	0.0052888715	-0.0008894198	0.29780382	0.99290746	9.751709	Sitting_Idle
14:09:49.735	0.30167863	0.9624985	9.277815	-0.027102869	0.0052888715	-0.0008894198	0.29780382	0.99290746	9.751709	Sitting_Idle
14:09:49.756	0.30167863	0.9624985	9.277815	0.043146633	-0.0777888	-0.010052399	0.29836455	1.0070333	9.750244	Sitting_Idle
14:09:49.778	0.30167863	0.9624985	9.277815	0.043146633	-0.0777888	-0.010052399	0.29836455	1.0070333	9.750244	Sitting_Idle
14:09:49.801	0.30167863	0.9624985	9.277815	0.043146633	-0.0777888	-0.010052399	0.29836455	1.0070333	9.750244	Sitting_Idle
14:09:49.824	0.30167863	0.9624985	9.277815	0.043146633	-0.0777888	-0.010052399	0.29836455	1.0070333	9.750244	Sitting_Idle
14:09:49.847	0.30167863	0.9624985	9.277815	0.043146633	-0.0777888	-0.010052399	0.29836455	1.0070333	9.750244	Sitting_Idle
14:09:49.870	0.30167863	0.9624985	9.277815	0.043146633	-0.0777888	-0.010052399	0.29836455	1.0070333	9.750244	Sitting_Idle
14:09:49.893	0.30167863	0.9624985	9.277815	0.043146633	-0.0777888	-0.010052399	0.29836455	1.0070333	9.750244	Sitting_Idle
14:09:49.917	0.17478207	0.9385557	9.371192	0.043146633	-0.0777888	-0.010052399	0.29836455	1.0070333	9.750244	Sitting_Idle
14:09:49.939	0.17478207	0.9385557	9.371192	0.024209812	0.031556077	0.06569489	0.33122376	1.0245552	9.747356	Sitting_Idle
14:09:49.963	0.17478207	0.9385557	9.371192	0.024209812	0.031556077	0.06569489	0.33122376	1.0245552	9.747356	Sitting_Idle
14:09:49.986	0.17478207	0.9385557	9.371192	0.024209812	0.031556077	0.06569489	0.33122376	1.0245552	9.747356	Sitting_Idle
14:09:50.009	0.17478207	0.9385557	9.371192	0.024209812	0.031556077	0.06569489	0.33122376	1.0245552	9.747356	Sitting_Idle
14:09:50.031	0.17478207	0.9385557	9.371192	0.024209812	0.031556077	0.06569489	0.33122376	1.0245552	9.747356	Sitting_Idle
14:09:50.053	0.17478207	0.9385557	9.371192	0.024209812	0.031556077	0.06569489	0.33122376	1.0245552	9.747356	Sitting_Idle
14:09:50.077	0.17478207	0.9385557	9.371192	0.024209812	0.031556077	0.06569489	0.33122376	1.0245552	9.747356	Sitting_Idle
14:09:50.099	0.17478207	0.9385557	9.371192	0.024209812	0.031556077	0.06569489	0.33122376	1.0245552	9.747356	Sitting_Idle
14:09:50.123	0.47167215	1.0223553	9.308941	0.029707598	0.019338772	-0.001500285	0.3638605	1.0452837	9.743991	Sitting_Idle
14:09:50.146	0.47167215	1.0223553	9.308941	0.029707598	0.019338772	-0.001500285	0.3638605	1.0452837	9.743991	Sitting_Idle
14:09:50.169	0.47167215	1.0223553	9.308941	0.029707598	0.019338772	-0.001500285	0.3638605	1.0452837	9.743991	Sitting_Idle
14:09:50.192	0.47167215	1.0223553	9.308941	0.029707598	0.019338772	-0.001500285	0.3638605	1.0452837	9.743991	Sitting_Idle
14:09:50.216	0.47167215	1.0223553	9.308941	0.029707598	0.019338772	-0.001500285	0.3638605	1.0452837	9.743991	Sitting_Idle
14:09:50.239	0.47167215	1.0223553	9.308941	0.029707598	0.019338772	-0.001500285	0.3638605	1.0452837	9.743991	Sitting_Idle
14:09:50.262	0.47167215	1.0223553	9.308941	0.029707598	0.019338772	-0.001500285	0.3638605	1.0452837	9.743991	Sitting_Idle
14:09:50.285	0.47167215	1.0223553	9.308941	0.029707598	0.019338772	-0.001500285	0.3638605	1.0452837	9.743991	Sitting_Idle
14:09:50.309	0.3423813	1.0032011	9.411894	-0.09185459	-0.09855822	0.052255854	0.26740214	1.0317876	9.748553	Sitting_Idle
14:09:50.332	0.3423813	1.0032011	9.411894	-0.09185459	-0.09855822	0.052255854	0.26740214	1.0317876	9.748553	Sitting_Idle
14:09:50.355	0.3423813	1.0032011	9.411894	-0.09185459	-0.09855822	0.052255854	0.26740214	1.0317876	9.748553	Sitting_Idle
14:09:50.378	0.3423813	1.0032011	9.411894	-0.09185459	-0.09855822	0.052255854	0.26740214	1.0317876	9.748553	Sitting_Idle
14:09:50.400	0.3423813	1.0032011	9.411894	-0.09185459	-0.09855822	0.052255854	0.26740214	1.0317876	9.748553	Sitting_Idle
14:09:50.424	0.3423813	1.0032011	9.411894	-0.09185459	-0.09855822	0.052255854	0.26740214	1.0317876	9.748553	Sitting_Idle
14:09:50.446	0.3423813	1.0032011	9.411894	-0.09185459	-0.09855822	0.052255854	0.26740214	1.0317876	9.748553	Sitting_Idle
14:09:50.469	0.3423813	1.0032011	9.411894	-0.09185459	-0.09855822	0.052255854	0.26740214	1.0317876	9.748553	Sitting_Idle
14:09:50.492	0.3423813	1.0032011	9.411894	-0.0564244	0.05415809	-0.056478158	0.25693884	1.0018743	9.751954	Sitting_Idle
14:09:50.516	0.22745611	1.1372806	9.797373	-0.0564244	0.05415809	-0.056478158	0.25693884	1.0018743	9.751954	Sitting_Idle
14:09:50.540	0.22745611	1.1372806	9.797373	-0.0564244	0.05415809	-0.056478158	0.25693884	1.0018743	9.751954	Sitting_Idle
14:09:50.563	0.22745611	1.1372806	9.797373	-0.0564244	0.05415809	-0.056478158	0.25693884	1.0018743	9.751954	Sitting_Idle
14:09:50.586	0.22745611	1.1372806	9.797373	-0.0564244	0.05415809	-0.056478158	0.25693884	1.0018743	9.751954	Sitting_Idle
14:09:50.609	0.22745611	1.1372806	9.797373	-0.0564244	0.05415809	-0.056478158	0.25693884	1.0018743	9.751954	Sitting_Idle
14:09:50.632	0.22745611	1.1372806	9.797373	-0.0564244	0.05415809	-0.056478158	0.25693884	1.0018743	9.751954	Sitting_Idle
14:09:50.656	0.22745611	1.1372806	9.797373	0.05353134	-0.08389746	-0.0051654764	0.30254483	1.0085268	9.74996	Sitting_Idle
14:09:50.678	0.22745611	1.1372806	9.797373	0.05353134	-0.08389746	-0.0051654764	0.30254483	1.0085268	9.74996	Sitting_Idle
14:09:50.701	0.32801566	0.9241901	9.423865	0.05353134	-0.08389746	-0.0051654764	0.30254483	1.0085268	9.74996	Sitting_Idle
14:09:50.725	0.32801566	0.9241901	9.423865	0.05353134	-0.08389746	-0.0051654764	0.30254483	1.0085268	9.74996	Sitting_Idle
14:09:50.748	0.32801566	0.9241901	9.423865	0.05353134	-0.08389746	-0.0051654764	0.30254483	1.0085268	9.74996	Sitting_Idle
14:09:50.772	0.32801566	0.9241901	9.423865	0.05353134	-0.08389746	-0.0051654764	0.30254483	1.0085268	9.74996	Sitting_Idle
14:09:50.794	0.32801566	0.9241901	9.423865	0.05353134	-0.08389746	-0.0051654764	0.30254483	1.0085268	9.74996	Sitting_Idle
14:09:50.816	0.32801566	0.9241901	9.423865	0.05353134	-0.08389746	-0.0051654764	0.30254483	1.0085268	9.74996	Sitting_Idle
14:09:50.839	0.32801566	0.9241901	9.423865	0.0022186625	0.010175793	-0.020437106	0.2895686	1.0846983	9.742174	Sitting_Idle
14:09:50.862	0.32801566	0.9241901	9.423865	0.0022186625	0.010175793	-0.020437106	0.2895686	1.0846983	9.742174	Sitting_Idle
14:09:50.886	0.32801566	0.9241901	9.423865	0.0022186625	0.010175793	-0.020437106	0.2895686	1.0846983	9.742174	Sitting_Idle
14:09:50.908	0.22745611	0.8930645	9.550762	0.0022186625	0.010175793	-0.020437106	0.2895686	1.0846983	9.742174	Sitting_Idle
14:09:50.932	0.22745611	0.8930645	9.550762	0.0022186625	0.010175793	-0.020437106	0.2895686	1.0846983	9.742174	Sitting_Idle
14:09:50.955	0.22745611	0.8930645	9.550762	0.0022186625	0.010175793	-0.020437106	0.2895686	1.0846983	9.742174	Sitting_Idle
14:09:50.981	0.22745611	0.8930645	9.550762	0.0022186625	0.010175793	-0.020437106	0.2895686	1.0846983	9.742174	Sitting_Idle
14:09:51.003	0.22745611	0.8930645	9.550762	0.0022186625	0.010175793	-0.020437106	0.2895686	1.0846983	9.742174	Sitting_Idle
14:09:51.025	0.22745611	0.8930645	9.550762	0.00893818	0.057212416	0.01316048	0.29108745	1.0538335	9.745517	Sitting_Idle
14:09:51.047	0.22745611	0.8930645	9.550762	0.00893818	0.057212416	0.01316048	0.29108745	1.0538335	9.745517	Sitting_Idle
14:09:51.069	0.22745611	0.8930645	9.550762	0.00893818	0.057212416	0.01316048	0.29108745	1.0538335	9.745517	Sitting_Idle
14:09:51.091	0.22745611	0.8930645	9.550762	0.00893818	0.057212416	0.01316048	0.29108745	1.0538335	9.745517	Sitting_Idle
14:09:51.114	0.20351335	0.9529214	9.404712	0.00893818	0.057212416	0.01316048	0.29108745	1.0538335	9.745517	Sitting_Idle
14:09:51.137	0.20351335	0.9529214	9.404712	0.00893818	0.057212416	0.01316048	0.29108745	1.0538335	9.745517	Sitting_Idle
14:09:51.161	0.20351335	0.9529214	9.404712	0.00893818	0.057212416	0.01316048	0.29108745	1.0538335	9.745517	Sitting_Idle
14:09:51.184	0.20351335	0.9529214	9.404712	0.00893818	0.057212416	0.01316048	0.29108745	1.0538335	9.745517	Sitting_Idle
14:09:51.206	0.20351335	0.9529214	9.404712	-0.0026682594	-0.023421794	0.017436536	0.22014733	1.0252677	9.7504225	Sitting_Idle
14:09:51.230	0.20351335	0.9529214	9.404712	-0.0026682594	-0.023421794	0.017436536	0.22014733	1.0252677	9.7504225	Sitting_Idle
14:09:51.253	0.20351335	0.9529214	9.404712	-0.0026682594	-0.023421794	0.017436536	0.22014733	1.0252677	9.7504225	Sitting_Idle
14:09:51.277	0.20351335	0.9529214	9.404712	-0.0026682594	-0.023421794	0.017436536	0.22014733	1.0252677	9.7504225	Sitting_Idle
14:09:51.301	0.26097596	1.0247496	9.541185	-0.0026682594	-0.023421794	0.017436536	0.22014733	1.0252677	9.7504225	Sitting_Idle
14:09:51.323	0.26097596	1.0247496	9.541185	-0.0026682594	-0.023421794	0.017436536	0.22014733	1.0252677	9.7504225	Sitting_Idle
14:09:51.347	0.26097596	1.0247496	9.541185	-0.0026682594	-0.023421794	0.017436536	0.22014733	1.0252677	9.7504225	Sitting_Idle
14:09:51.370	0.26097596	1.0247496	9.541185	0.029096734	-0.013647951	-0.032654412	0.30177623	1.0404544	9.746629	Sitting_Idle
14:09:51.393	0.26097596	1.0247496	9.541185	0.029096734	-0.013647951	-0.032654412	0.30177623	1.0404544	9.746629	Sitting_Idle
14:09:51.416	0.26097596	1.0247496	9.541185	0.029096734	-0.013647951	-0.032654412	0.30177623	1.0404544	9.746629	Sitting_Idle
14:09:51.440	0.26097596	1.0247496	9.541185	0.029096734	-0.013647951	-0.032654412	0.30177623	1.0404544	9.746629	Sitting_Idle
14:09:51.463	0.26097596	1.0247496	9.541185	0.029096734	-0.013647951	-0.032654412	0.30177623	1.0404544	9.746629	Sitting_Idle
14:09:51.486	0.26097596	1.0247496	9.541185	0.029096734	-0.013647951	-0.032654412	0.30177623	1.0404544	9.746629	Sitting_Idle
14:09:51.510	0.22027329	0.9481328	9.613013	0.029096734	-0.013647951	-0.032654412	0.30177623	1.0404544	9.746629	Sitting_Idle
14:09:51.533	0.22027329	0.9481328	9.613013	0.029096734	-0.013647951	-0.032654412	0.30177623	1.0404544	9.746629	Sitting_Idle
14:09:51.556	0.22027329	0.9481328	9.613013	-0.075972095	0.010786658	0.030875573	0.289463	1.0154907	9.749635	Sitting_Idle
14:09:51.580	0.22027329	0.9481328	9.613013	-0.075972095	0.010786658	0.030875573	0.289463	1.0154907	9.749635	Sitting_Idle
14:09:51.602	0.22027329	0.9481328	9.613013	-0.075972095	0.010786658	0.030875573	0.289463	1.0154907	9.749635	Sitting_Idle
14:09:51.625	0.22027329	0.9481328	9.613013	-0.075972095	0.010786658	0.030875573	0.289463	1.0154907	9.749635	Sitting_Idle
14:09:51.649	0.22027329	0.9481328	9.613013	-0.075972095	0.010786658	0.030875573	0.289463	1.0154907	9.749635	Sitting_Idle
14:09:51.671	0.22027329	0.9481328	9.613013	-0.075972095	0.010786658	0.030875573	0.289463	1.0154907	9.749635	Sitting_Idle
14:09:51.695	0.22027329	0.9481328	9.613013	-0.075972095	0.010786658	0.030875573	0.289463	1.0154907	9.749635	Sitting_Idle
14:09:51.718	0.3902668	0.96489275	9.251478	-0.075972095	0.010786658	0.030875573	0.289463	1.0154907	9.749635	Sitting_Idle
14:09:51.741	0.3902668	0.96489275	9.251478	-0.01793989	-0.0014306464	0.010106155	0.25188845	0.9219013	9.759971	Sitting_Idle
14:09:51.764	0.3902668	0.96489275	9.251478	-0.01793989	-0.0014306464	0.010106155	0.25188845	0.9219013	9.759971	Sitting_Idle
14:09:51.787	0.3902668	0.96489275	9.251478	-0.01793989	-0.0014306464	0.010106155	0.25188845	0.9219013	9.759971	Sitting_Idle
14:09:51.811	0.3902668	0.96489275	9.251478	-0.01793989	-0.0014306464	0.010106155	0.25188845	0.9219013	9.759971	Sitting_Idle
14:09:51.834	0.3902668	0.96489275	9.251478	-0.01793989	-0.0014306464	0.010106155	0.25188845	0.9219013	9.759971	Sitting_Idle
14:09:51.857	0.3902668	0.96489275	9.251478	-0.01793989	-0.0014306464	0.010106155	0.25188845	0.9219013	9.759971	Sitting_Idle
14:09:51.881	0.3902668	0.96489275	9.251478	-0.01793989	-0.0014306464	0.010106155	0.25188845	0.9219013	9.759971	Sitting_Idle
14:09:51.904	0.35914123	0.89067024	9.368797	-0.01793989	-0.0014306464	0.010106155	0.25188845	0.9219013	9.759971	Sitting_Idle
14:09:51.928	0.35914123	0.89067024	9.368797	-0.008776912	-0.028919583	-0.021047974	0.2928167	0.87928075	9.762761	Sitting_Idle
14:09:51.951	0.35914123	0.89067024	9.368797	-0.008776912	-0.028919583	-0.021047974	0.2928167	0.87928075	9.762761	Sitting_Idle
14:09:51.974	0.35914123	0.89067024	9.368797	-0.008776912	-0.028919583	-0.021047974	0.2928167	0.87928075	9.762761	Sitting_Idle
14:09:51.996	0.35914123	0.89067024	9.368797	-0.008776912	-0.028919583	-0.021047974	0.2928167	0.87928075	9.762761	Sitting_Idle
14:09:52.020	0.35914123	0.89067024	9.368797	-0.008776912	-0.028919583	-0.021047974	0.2928167	0.87928075	9.762761	Sitting_Idle
14:09:52.044	0.35914123	0.89067024	9.368797	-0.008776912	-0.028919583	-0.021047974	0.2928167	0.87928075	9.762761	Sitting_Idle
14:09:52.067	0.35914123	0.89067024	9.368797	-0.008776912	-0.028919583	-0.021047974	0.2928167	0.87928075	9.762761	Sitting_Idle
14:09:52.090	0.35914123	0.89067024	9.368797	0.03887058	0.02972348	0.0058300975	0.2298686	0.90523714	9.7620735	Sitting_Idle
14:09:52.113	0.20351335	0.81644773	9.385557	0.03887058	0.02972348	0.0058300975	0.2298686	0.90523714	9.7620735	Sitting_Idle
14:09:52.137	0.20351335	0.81644773	9.385557	0.03887058	0.02972348	0.0058300975	0.2298686	0.90523714	9.7620735	Sitting_Idle
14:09:52.161	0.20351335	0.81644773	9.385557	0.03887058	0.02972348	0.0058300975	0.2298686	0.90523714	9.7620735	Sitting_Idle
14:09:52.184	0.20351335	0.81644773	9.385557	0.03887058	0.02972348	0.0058300975	0.2298686	0.90523714	9.7620735	Sitting_Idle
14:09:52.207	0.20351335	0.81644773	9.385557	0.03887058	0.02972348	0.0058300975	0.2298686	0.90523714	9.7620735	Sitting_Idle
14:09:52.229	0.20351335	0.81644773	9.385557	0.03887058	0.02972348	0.0058300975	0.2298686	0.90523714	9.7620735	Sitting_Idle
14:09:52.251	0.20351335	0.81644773	9.385557	0.03887058	0.02972348	0.0058300975	0.2298686	0.90523714	9.7620735	Sitting_Idle
14:09:52.275	0.20351335	0.81644773	9.385557	-0.057035267	0.027890887	0.01071702	0.20448245	0.83751917	9.768682	Sitting_Idle
14:09:52.297	0.20351335	0.81644773	9.385557	-0.057035267	0.027890887	0.01071702	0.20448245	0.83751917	9.768682	Sitting_Idle
14:09:52.321	0.24900457	0.9433443	9.201198	-0.057035267	0.027890887	0.01071702	0.20448245	0.83751917	9.768682	Sitting_Idle
14:09:52.344	0.24900457	0.9433443	9.201198	-0.057035267	0.027890887	0.01071702	0.20448245	0.83751917	9.768682	Sitting_Idle
14:09:52.367	0.24900457	0.9433443	9.201198	-0.057035267	0.027890887	0.01071702	0.20448245	0.83751917	9.768682	Sitting_Idle
14:09:52.391	0.24900457	0.9433443	9.201198	-0.057035267	0.027890887	0.01071702	0.20448245	0.83751917	9.768682	Sitting_Idle
14:09:52.413	0.24900457	0.9433443	9.201198	-0.057035267	0.027890887	0.01071702	0.20448245	0.83751917	9.768682	Sitting_Idle
14:09:52.435	0.24900457	0.9433443	9.201198	-0.057035267	0.027890887	0.01071702	0.20448245	0.83751917	9.768682	Sitting_Idle
14:09:52.458	0.24900457	0.9433443	9.201198	0.0064947195	-0.020978335	-0.023491435	0.16161224	0.8597197	9.767555	Sitting_Idle
14:09:52.480	0.24900457	0.9433443	9.201198	0.0064947195	-0.020978335	-0.023491435	0.16161224	0.8597197	9.767555	Sitting_Idle
14:09:52.504	0.32562137	0.68715686	9.567522	0.0064947195	-0.020978335	-0.023491435	0.16161224	0.8597197	9.767555	Sitting_Idle
14:09:52.527	0.32562137	0.68715686	9.567522	0.0064947195	-0.020978335	-0.023491435	0.16161224	0.8597197	9.767555	Sitting_Idle
14:09:52.550	0.32562137	0.68715686	9.567522	0.0064947195	-0.020978335	-0.023491435	0.16161224	0.8597197	9.767555	Sitting_Idle
14:09:52.573	0.32562137	0.68715686	9.567522	0.0064947195	-0.020978335	-0.023491435	0.16161224	0.8597197	9.767555	Sitting_Idle
14:09:52.596	0.32562137	0.68715686	9.567522	0.0064947195	-0.020978335	-0.023491435	0.16161224	0.8597197	9.767555	Sitting_Idle
14:09:52.620	0.32562137	0.68715686	9.567522	0.0064947195	-0.020978335	-0.023491435	0.16161224	0.8597197	9.767555	Sitting_Idle
14:09:52.643	0.32562137	0.68715686	9.567522	0.039481442	0.040719055	0.00949529	0.1506418	0.8372807	9.76968	Sitting_Idle
14:09:52.666	0.32562137	0.68715686	9.567522	0.039481442	0.040719055	0.00949529	0.1506418	0.8372807	9.76968	Sitting_Idle
14:09:52.688	0.32562137	0.68715686	9.567522	0.039481442	0.040719055	0.00949529	0.1506418	0.8372807	9.76968	Sitting_Idle
14:09:52.711	0.08619389	0.79250497	9.452597	0.039481442	0.040719055	0.00949529	0.1506418	0.8372807	9.76968	Sitting_Idle
14:09:52.735	0.08619389	0.79250497	9.452597	0.039481442	0.040719055	0.00949529	0.1506418	0.8372807	9.76968	Sitting_Idle
14:09:52.758	0.08619389	0.79250497	9.452597	0.039481442	0.040719055	0.00949529	0.1506418	0.8372807	9.76968	Sitting_Idle
14:09:52.781	0.08619389	0.79250497	9.452597	0.039481442	0.040719055	0.00949529	0.1506418	0.8372807	9.76968	Sitting_Idle
14:09:52.804	0.08619389	0.79250497	9.452597	0.039481442	0.040719055	0.00949529	0.1506418	0.8372807	9.76968	Sitting_Idle
14:09:52.828	0.08619389	0.79250497	9.452597	0.011381641	-0.014258817	0.033929896	0.1515832	0.8567218	9.767981	Sitting_Idle
14:09:52.852	0.08619389	0.79250497	9.452597	0.011381641	-0.014258817	0.033929896	0.1515832	0.8567218	9.767981	Sitting_Idle
14:09:52.876	0.08619389	0.79250497	9.452597	0.011381641	-0.014258817	0.033929896	0.1515832	0.8567218	9.767981	Sitting_Idle
14:09:52.899	0.08619389	0.79250497	9.452597	0.011381641	-0.014258817	0.033929896	0.1515832	0.8567218	9.767981	Sitting_Idle
14:09:52.923	0.090982445	0.87151605	9.371192	0.011381641	-0.014258817	0.033929896	0.1515832	0.8567218	9.767981	Sitting_Idle
14:09:52.945	0.090982445	0.87151605	9.371192	0.011381641	-0.014258817	0.033929896	0.1515832	0.8567218	9.767981	Sitting_Idle
14:09:52.969	0.090982445	0.87151605	9.371192	0.011381641	-0.014258817	0.033929896	0.1515832	0.8567218	9.767981	Sitting_Idle
14:09:52.991	0.090982445	0.87151605	9.371192	0.040703174	-0.0020415115	0.012549615	0.14763317	0.8947189	9.764633	Sitting_Idle
14:09:53.014	0.090982445	0.87151605	9.371192	0.040703174	-0.0020415115	0.012549615	0.14763317	0.8947189	9.764633	Sitting_Idle
14:09:53.038	0.090982445	0.87151605	9.371192	0.040703174	-0.0020415115	0.012549615	0.14763317	0.8947189	9.764633	Sitting_Idle
[truncated: 3,241 more rows]
