# Supplementary material for: Real-time Smartphone Activity Classification Using Inertial Sensors—Recognition of Scrolling, Typing, and Watching Videos While Sitting or Walking
Source: Sensors (Basel). 2020 Jan 24;20(3):655. doi: 10.3390/s20030655 (PMC7038357; doi:10.3390/s20030655)
Supplement: Supplementary file 1 [file sensors-20-00655-s001.zip › sensors-668083-supplementary/5Hz_data/7646/2019_08_27_14_08_54_Walking_Watch.csv]

time	accX	accY	accZ	rotX	rotY	rotZ	graX	graY	graZ	activity
14:30:25.657	5.4685235	0.92658436	5.9617443	-0.06986343	0.19710055	0.34180596	6.3836036	0.5670856	7.4228263	Walking_Watch
14:30:25.703	5.4685235	0.92658436	5.9617443	-0.5451166	0.32965833	0.13350093	6.181763	0.2970891	7.607093	Walking_Watch
14:30:25.723	5.4685235	0.92658436	5.9617443	-0.5451166	0.32965833	0.13350093	6.181763	0.2970891	7.607093	Walking_Watch
14:30:25.743	5.4685235	0.92658436	5.9617443	-0.5451166	0.32965833	0.13350093	6.181763	0.2970891	7.607093	Walking_Watch
14:30:25.763	5.4685235	0.92658436	5.9617443	-0.5451166	0.32965833	0.13350093	6.181763	0.2970891	7.607093	Walking_Watch
14:30:25.783	6.407079	1.4581133	5.5954204	-0.5451166	0.32965833	0.13350093	6.181763	0.2970891	7.607093	Walking_Watch
14:30:25.803	6.407079	1.4581133	5.5954204	-0.5451166	0.32965833	0.13350093	6.181763	0.2970891	7.607093	Walking_Watch
14:30:25.823	6.407079	1.4581133	5.5954204	-0.5451166	0.32965833	0.13350093	6.181763	0.2970891	7.607093	Walking_Watch
14:30:25.844	6.407079	1.4581133	5.5954204	-0.5451166	0.32965833	0.13350093	6.181763	0.2970891	7.607093	Walking_Watch
14:30:25.864	6.407079	1.4581133	5.5954204	0.003440393	-0.22073126	-0.19575544	6.1833773	0.049588647	7.6114197	Walking_Watch
14:30:25.885	6.407079	1.4581133	5.5954204	0.003440393	-0.22073126	-0.19575544	6.1833773	0.049588647	7.6114197	Walking_Watch
14:30:25.905	6.407079	1.4581133	5.5954204	0.003440393	-0.22073126	-0.19575544	6.1833773	0.049588647	7.6114197	Walking_Watch
14:30:25.926	6.407079	1.4581133	5.5954204	0.003440393	-0.22073126	-0.19575544	6.1833773	0.049588647	7.6114197	Walking_Watch
14:30:25.947	6.407079	1.4581133	5.5954204	0.003440393	-0.22073126	-0.19575544	6.1833773	0.049588647	7.6114197	Walking_Watch
14:30:25.967	6.445388	0.2849187	6.8787518	0.003440393	-0.22073126	-0.19575544	6.1833773	0.049588647	7.6114197	Walking_Watch
14:30:25.986	6.445388	0.2849187	6.8787518	0.003440393	-0.22073126	-0.19575544	6.1833773	0.049588647	7.6114197	Walking_Watch
14:30:26.007	6.445388	0.2849187	6.8787518	0.003440393	-0.22073126	-0.19575544	6.1833773	0.049588647	7.6114197	Walking_Watch
14:30:26.027	6.445388	0.2849187	6.8787518	0.003440393	-0.22073126	-0.19575544	6.1833773	0.049588647	7.6114197	Walking_Watch
14:30:26.048	6.445388	0.2849187	6.8787518	-0.094908915	0.20382006	-0.35396954	6.2974544	0.17449513	7.515448	Walking_Watch
14:30:26.068	6.445388	0.2849187	6.8787518	-0.094908915	0.20382006	-0.35396954	6.2974544	0.17449513	7.515448	Walking_Watch
14:30:26.089	6.445388	0.2849187	6.8787518	-0.094908915	0.20382006	-0.35396954	6.2974544	0.17449513	7.515448	Walking_Watch
14:30:26.109	6.445388	0.2849187	6.8787518	-0.094908915	0.20382006	-0.35396954	6.2974544	0.17449513	7.515448	Walking_Watch
14:30:26.130	6.445388	0.2849187	6.8787518	-0.094908915	0.20382006	-0.35396954	6.2974544	0.17449513	7.515448	Walking_Watch
14:30:26.150	6.445388	0.2849187	6.8787518	-0.094908915	0.20382006	-0.35396954	6.2974544	0.17449513	7.515448	Walking_Watch
14:30:26.171	6.8236833	-0.026337024	7.6066113	-0.094908915	0.20382006	-0.35396954	6.2974544	0.17449513	7.515448	Walking_Watch
14:30:26.191	6.8236833	-0.026337024	7.6066113	-0.094908915	0.20382006	-0.35396954	6.2974544	0.17449513	7.515448	Walking_Watch
14:30:26.211	6.8236833	-0.026337024	7.6066113	-0.094908915	0.20382006	-0.35396954	6.2974544	0.17449513	7.515448	Walking_Watch
14:30:26.231	6.8236833	-0.026337024	7.6066113	0.05902913	0.1665573	-0.4859164	6.700623	0.51730454	7.141739	Walking_Watch
14:30:26.252	6.8236833	-0.026337024	7.6066113	0.05902913	0.1665573	-0.4859164	6.700623	0.51730454	7.141739	Walking_Watch
14:30:26.272	6.8236833	-0.026337024	7.6066113	0.05902913	0.1665573	-0.4859164	6.700623	0.51730454	7.141739	Walking_Watch
14:30:26.293	6.8236833	-0.026337024	7.6066113	0.05902913	0.1665573	-0.4859164	6.700623	0.51730454	7.141739	Walking_Watch
14:30:26.314	6.8236833	-0.026337024	7.6066113	0.05902913	0.1665573	-0.4859164	6.700623	0.51730454	7.141739	Walking_Watch
14:30:26.334	6.8236833	-0.026337024	7.6066113	0.05902913	0.1665573	-0.4859164	6.700623	0.51730454	7.141739	Walking_Watch
14:30:26.354	6.8236833	-0.026337024	7.6066113	0.05902913	0.1665573	-0.4859164	6.700623	0.51730454	7.141739	Walking_Watch
14:30:26.374	6.474119	-0.5123748	6.3903193	0.05902913	0.1665573	-0.4859164	6.700623	0.51730454	7.141739	Walking_Watch
14:30:26.395	6.474119	-0.5123748	6.3903193	0.05902913	0.1665573	-0.4859164	6.700623	0.51730454	7.141739	Walking_Watch
14:30:26.415	6.474119	-0.5123748	6.3903193	-0.40889364	0.5288004	-0.4932468	5.1415586	1.0482304	8.28468	Walking_Watch
14:30:26.436	6.474119	-0.5123748	6.3903193	-0.40889364	0.5288004	-0.4932468	5.1415586	1.0482304	8.28468	Walking_Watch
14:30:26.456	6.474119	-0.5123748	6.3903193	-0.40889364	0.5288004	-0.4932468	5.1415586	1.0482304	8.28468	Walking_Watch
14:30:26.477	6.474119	-0.5123748	6.3903193	-0.40889364	0.5288004	-0.4932468	5.1415586	1.0482304	8.28468	Walking_Watch
14:30:26.497	6.474119	-0.5123748	6.3903193	-0.40889364	0.5288004	-0.4932468	5.1415586	1.0482304	8.28468	Walking_Watch
14:30:26.517	6.474119	-0.5123748	6.3903193	-0.40889364	0.5288004	-0.4932468	5.1415586	1.0482304	8.28468	Walking_Watch
14:30:26.538	6.474119	-0.5123748	6.3903193	-0.40889364	0.5288004	-0.4932468	5.1415586	1.0482304	8.28468	Walking_Watch
14:30:26.558	6.474119	-0.5123748	6.3903193	-0.40889364	0.5288004	-0.4932468	5.1415586	1.0482304	8.28468	Walking_Watch
14:30:26.579	4.4892654	1.0606637	6.1054006	-0.198756	-0.69659525	-0.27028102	5.666104	0.82041055	7.961944	Walking_Watch
14:30:26.599	4.4892654	1.0606637	6.1054006	-0.198756	-0.69659525	-0.27028102	5.666104	0.82041055	7.961944	Walking_Watch
14:30:26.620	4.4892654	1.0606637	6.1054006	-0.198756	-0.69659525	-0.27028102	5.666104	0.82041055	7.961944	Walking_Watch
14:30:26.640	4.4892654	1.0606637	6.1054006	-0.198756	-0.69659525	-0.27028102	5.666104	0.82041055	7.961944	Walking_Watch
14:30:26.661	4.4892654	1.0606637	6.1054006	-0.198756	-0.69659525	-0.27028102	5.666104	0.82041055	7.961944	Walking_Watch
14:30:26.681	4.4892654	1.0606637	6.1054006	-0.198756	-0.69659525	-0.27028102	5.666104	0.82041055	7.961944	Walking_Watch
14:30:26.702	4.4892654	1.0606637	6.1054006	-0.198756	-0.69659525	-0.27028102	5.666104	0.82041055	7.961944	Walking_Watch
14:30:26.723	4.4892654	1.0606637	6.1054006	-0.198756	-0.69659525	-0.27028102	5.666104	0.82041055	7.961944	Walking_Watch
14:30:26.745	4.4892654	1.0606637	6.1054006	-0.198756	-0.69659525	-0.27028102	5.666104	0.82041055	7.961944	Walking_Watch
14:30:26.768	4.4892654	1.0606637	6.1054006	-0.12545218	0.10424904	-0.037541337	6.206121	0.7624296	7.5546703	Walking_Watch
14:30:26.790	5.0854397	1.2162915	8.13814	-0.12545218	0.10424904	-0.037541337	6.206121	0.7624296	7.5546703	Walking_Watch
14:30:26.813	5.0854397	1.2162915	8.13814	-0.12545218	0.10424904	-0.037541337	6.206121	0.7624296	7.5546703	Walking_Watch
14:30:26.836	5.0854397	1.2162915	8.13814	-0.12545218	0.10424904	-0.037541337	6.206121	0.7624296	7.5546703	Walking_Watch
14:30:26.858	5.0854397	1.2162915	8.13814	-0.12545218	0.10424904	-0.037541337	6.206121	0.7624296	7.5546703	Walking_Watch
14:30:26.880	5.0854397	1.2162915	8.13814	-0.12545218	0.10424904	-0.037541337	6.206121	0.7624296	7.5546703	Walking_Watch
14:30:26.901	5.0854397	1.2162915	8.13814	-0.12545218	0.10424904	-0.037541337	6.206121	0.7624296	7.5546703	Walking_Watch
14:30:26.923	5.0854397	1.2162915	8.13814	-0.12545218	0.10424904	-0.037541337	6.206121	0.7624296	7.5546703	Walking_Watch
14:30:26.944	5.0854397	1.2162915	8.13814	-0.40583932	-0.21462262	0.16404419	6.363429	0.7731321	7.4215484	Walking_Watch
14:30:26.965	5.0854397	1.2162915	8.13814	-0.40583932	-0.21462262	0.16404419	6.363429	0.7731321	7.4215484	Walking_Watch
14:30:26.987	5.6983743	1.036721	7.848433	-0.40583932	-0.21462262	0.16404419	6.363429	0.7731321	7.4215484	Walking_Watch
14:30:27.009	5.6983743	1.036721	7.848433	-0.40583932	-0.21462262	0.16404419	6.363429	0.7731321	7.4215484	Walking_Watch
14:30:27.032	5.6983743	1.036721	7.848433	-0.40583932	-0.21462262	0.16404419	6.363429	0.7731321	7.4215484	Walking_Watch
14:30:27.054	5.6983743	1.036721	7.848433	-0.40583932	-0.21462262	0.16404419	6.363429	0.7731321	7.4215484	Walking_Watch
14:30:27.076	5.6983743	1.036721	7.848433	-0.40583932	-0.21462262	0.16404419	6.363429	0.7731321	7.4215484	Walking_Watch
14:30:27.097	5.6983743	1.036721	7.848433	-0.40583932	-0.21462262	0.16404419	6.363429	0.7731321	7.4215484	Walking_Watch
14:30:27.119	5.6983743	1.036721	7.848433	0.24839735	0.3143867	0.3155388	6.0048404	0.69384706	7.722096	Walking_Watch
14:30:27.142	5.6983743	1.036721	7.848433	0.24839735	0.3143867	0.3155388	6.0048404	0.69384706	7.722096	Walking_Watch
14:30:27.163	5.6983743	1.036721	7.848433	0.24839735	0.3143867	0.3155388	6.0048404	0.69384706	7.722096	Walking_Watch
14:30:27.185	4.503631	0.23224466	9.347249	0.24839735	0.3143867	0.3155388	6.0048404	0.69384706	7.722096	Walking_Watch
14:30:27.208	4.503631	0.23224466	9.347249	0.24839735	0.3143867	0.3155388	6.0048404	0.69384706	7.722096	Walking_Watch
14:30:27.229	4.503631	0.23224466	9.347249	0.24839735	0.3143867	0.3155388	6.0048404	0.69384706	7.722096	Walking_Watch
14:30:27.250	4.503631	0.23224466	9.347249	0.24839735	0.3143867	0.3155388	6.0048404	0.69384706	7.722096	Walking_Watch
14:30:27.275	4.503631	0.23224466	9.347249	0.24839735	0.3143867	0.3155388	6.0048404	0.69384706	7.722096	Walking_Watch
14:30:27.298	4.503631	0.23224466	9.347249	0.24839735	0.3143867	0.3155388	6.0048404	0.69384706	7.722096	Walking_Watch
14:30:27.321	4.503631	0.23224466	9.347249	0.098124504	0.6595256	-0.40467137	5.278898	0.92992395	8.212113	Walking_Watch
14:30:27.342	4.503631	0.23224466	9.347249	0.098124504	0.6595256	-0.40467137	5.278898	0.92992395	8.212113	Walking_Watch
14:30:27.364	4.503631	0.23224466	9.347249	0.098124504	0.6595256	-0.40467137	5.278898	0.92992395	8.212113	Walking_Watch
14:30:27.386	6.325674	-0.047885496	7.2881727	0.098124504	0.6595256	-0.40467137	5.278898	0.92992395	8.212113	Walking_Watch
14:30:27.407	6.325674	-0.047885496	7.2881727	0.098124504	0.6595256	-0.40467137	5.278898	0.92992395	8.212113	Walking_Watch
14:30:27.429	6.325674	-0.047885496	7.2881727	0.098124504	0.6595256	-0.40467137	5.278898	0.92992395	8.212113	Walking_Watch
14:30:27.451	6.325674	-0.047885496	7.2881727	0.098124504	0.6595256	-0.40467137	5.278898	0.92992395	8.212113	Walking_Watch
14:30:27.474	6.325674	-0.047885496	7.2881727	0.098124504	0.6595256	-0.40467137	5.278898	0.92992395	8.212113	Walking_Watch
14:30:27.495	6.325674	-0.047885496	7.2881727	-0.19814514	0.009564928	-0.4987446	5.1123595	1.0817761	8.298425	Walking_Watch
14:30:27.517	6.325674	-0.047885496	7.2881727	-0.19814514	0.009564928	-0.4987446	5.1123595	1.0817761	8.298425	Walking_Watch
14:30:27.540	6.325674	-0.047885496	7.2881727	-0.19814514	0.009564928	-0.4987446	5.1123595	1.0817761	8.298425	Walking_Watch
14:30:27.562	6.325674	-0.047885496	7.2881727	-0.19814514	0.009564928	-0.4987446	5.1123595	1.0817761	8.298425	Walking_Watch
14:30:27.585	5.157268	1.010384	9.435837	-0.19814514	0.009564928	-0.4987446	5.1123595	1.0817761	8.298425	Walking_Watch
14:30:27.607	5.157268	1.010384	9.435837	-0.19814514	0.009564928	-0.4987446	5.1123595	1.0817761	8.298425	Walking_Watch
14:30:27.630	5.157268	1.010384	9.435837	-0.19814514	0.009564928	-0.4987446	5.1123595	1.0817761	8.298425	Walking_Watch
14:30:27.652	5.157268	1.010384	9.435837	-0.19814514	0.009564928	-0.4987446	5.1123595	1.0817761	8.298425	Walking_Watch
14:30:27.673	5.157268	1.010384	9.435837	-0.7002764	-0.28853732	-0.58426577	5.1842628	1.0566249	8.256954	Walking_Watch
14:30:27.695	5.157268	1.010384	9.435837	-0.7002764	-0.28853732	-0.58426577	5.1842628	1.0566249	8.256954	Walking_Watch
14:30:27.717	5.157268	1.010384	9.435837	-0.7002764	-0.28853732	-0.58426577	5.1842628	1.0566249	8.256954	Walking_Watch
14:30:27.739	5.157268	1.010384	9.435837	-0.7002764	-0.28853732	-0.58426577	5.1842628	1.0566249	8.256954	Walking_Watch
14:30:27.761	5.157268	1.010384	9.435837	-0.7002764	-0.28853732	-0.58426577	5.1842628	1.0566249	8.256954	Walking_Watch
14:30:27.783	4.972909	0.23224466	6.2059603	-0.7002764	-0.28853732	-0.58426577	5.1842628	1.0566249	8.256954	Walking_Watch
14:30:27.806	4.972909	0.23224466	6.2059603	-0.7002764	-0.28853732	-0.58426577	5.1842628	1.0566249	8.256954	Walking_Watch
14:30:27.828	4.972909	0.23224466	6.2059603	-0.7002764	-0.28853732	-0.58426577	5.1842628	1.0566249	8.256954	Walking_Watch
14:30:27.850	4.972909	0.23224466	6.2059603	-0.25373387	-0.24760935	0.6838905	5.2600455	0.92601174	8.224644	Walking_Watch
14:30:27.872	4.972909	0.23224466	6.2059603	-0.25373387	-0.24760935	0.6838905	5.2600455	0.92601174	8.224644	Walking_Watch
14:30:27.895	4.972909	0.23224466	6.2059603	-0.25373387	-0.24760935	0.6838905	5.2600455	0.92601174	8.224644	Walking_Watch
14:30:27.918	4.972909	0.23224466	6.2059603	-0.25373387	-0.24760935	0.6838905	5.2600455	0.92601174	8.224644	Walking_Watch
14:30:27.940	4.972909	0.23224466	6.2059603	-0.25373387	-0.24760935	0.6838905	5.2600455	0.92601174	8.224644	Walking_Watch
14:30:27.961	4.972909	0.23224466	6.2059603	-0.25373387	-0.24760935	0.6838905	5.2600455	0.92601174	8.224644	Walking_Watch
14:30:27.983	3.1963568	1.2953026	5.9641385	-0.25373387	-0.24760935	0.6838905	5.2600455	0.92601174	8.224644	Walking_Watch
14:30:28.005	3.1963568	1.2953026	5.9641385	-0.25373387	-0.24760935	0.6838905	5.2600455	0.92601174	8.224644	Walking_Watch
14:30:28.027	3.1963568	1.2953026	5.9641385	-0.73387396	-0.009982759	0.79628974	5.861896	-0.6691373	7.83331	Walking_Watch
14:30:28.049	3.1963568	1.2953026	5.9641385	-0.73387396	-0.009982759	0.79628974	5.861896	-0.6691373	7.83331	Walking_Watch
14:30:28.071	3.1963568	1.2953026	5.9641385	-0.73387396	-0.009982759	0.79628974	5.861896	-0.6691373	7.83331	Walking_Watch
14:30:28.093	3.1963568	1.2953026	5.9641385	-0.73387396	-0.009982759	0.79628974	5.861896	-0.6691373	7.83331	Walking_Watch
14:30:28.115	3.1963568	1.2953026	5.9641385	-0.73387396	-0.009982759	0.79628974	5.861896	-0.6691373	7.83331	Walking_Watch
14:30:28.139	3.1963568	1.2953026	5.9641385	-0.73387396	-0.009982759	0.79628974	5.861896	-0.6691373	7.83331	Walking_Watch
14:30:28.161	3.1963568	1.2953026	5.9641385	-0.73387396	-0.009982759	0.79628974	5.861896	-0.6691373	7.83331	Walking_Watch
14:30:28.182	6.612987	-0.045491222	8.308133	-0.73387396	-0.009982759	0.79628974	5.861896	-0.6691373	7.83331	Walking_Watch
14:30:28.203	6.612987	-0.045491222	8.308133	0.46281105	0.19038104	-0.519514	6.0064874	-0.7250151	7.7179523	Walking_Watch
14:30:28.224	6.612987	-0.045491222	8.308133	0.46281105	0.19038104	-0.519514	6.0064874	-0.7250151	7.7179523	Walking_Watch
14:30:28.245	6.612987	-0.045491222	8.308133	0.46281105	0.19038104	-0.519514	6.0064874	-0.7250151	7.7179523	Walking_Watch
14:30:28.267	6.612987	-0.045491222	8.308133	0.46281105	0.19038104	-0.519514	6.0064874	-0.7250151	7.7179523	Walking_Watch
14:30:28.289	6.612987	-0.045491222	8.308133	0.46281105	0.19038104	-0.519514	6.0064874	-0.7250151	7.7179523	Walking_Watch
14:30:28.312	6.612987	-0.045491222	8.308133	0.46281105	0.19038104	-0.519514	6.0064874	-0.7250151	7.7179523	Walking_Watch
14:30:28.334	6.612987	-0.045491222	8.308133	0.46281105	0.19038104	-0.519514	6.0064874	-0.7250151	7.7179523	Walking_Watch
14:30:28.357	6.612987	-0.045491222	8.308133	0.46281105	0.19038104	-0.519514	6.0064874	-0.7250151	7.7179523	Walking_Watch
14:30:28.380	8.277008	-0.5458947	7.211556	0.46281105	0.19038104	-0.519514	6.0064874	-0.7250151	7.7179523	Walking_Watch
14:30:28.402	8.277008	-0.5458947	7.211556	0.46403277	-0.08634091	-0.07602585	6.168507	0.24106078	7.6198254	Walking_Watch
14:30:28.425	8.277008	-0.5458947	7.211556	0.46403277	-0.08634091	-0.07602585	6.168507	0.24106078	7.6198254	Walking_Watch
14:30:28.448	8.277008	-0.5458947	7.211556	0.46403277	-0.08634091	-0.07602585	6.168507	0.24106078	7.6198254	Walking_Watch
14:30:28.471	8.277008	-0.5458947	7.211556	0.46403277	-0.08634091	-0.07602585	6.168507	0.24106078	7.6198254	Walking_Watch
14:30:28.493	8.277008	-0.5458947	7.211556	0.46403277	-0.08634091	-0.07602585	6.168507	0.24106078	7.6198254	Walking_Watch
14:30:28.515	8.277008	-0.5458947	7.211556	0.46403277	-0.08634091	-0.07602585	6.168507	0.24106078	7.6198254	Walking_Watch
14:30:28.537	8.277008	-0.5458947	7.211556	0.46403277	-0.08634091	-0.07602585	6.168507	0.24106078	7.6198254	Walking_Watch
14:30:28.560	8.277008	-0.5458947	7.211556	0.24778648	0.08164702	0.16770938	6.6206856	0.44443247	7.220756	Walking_Watch
14:30:28.583	5.609786	1.1253091	4.929812	0.24778648	0.08164702	0.16770938	6.6206856	0.44443247	7.220756	Walking_Watch
14:30:28.608	5.609786	1.1253091	4.929812	0.24778648	0.08164702	0.16770938	6.6206856	0.44443247	7.220756	Walking_Watch
14:30:28.631	5.609786	1.1253091	4.929812	0.24778648	0.08164702	0.16770938	6.6206856	0.44443247	7.220756	Walking_Watch
14:30:28.653	5.609786	1.1253091	4.929812	0.24778648	0.08164702	0.16770938	6.6206856	0.44443247	7.220756	Walking_Watch
14:30:28.675	5.609786	1.1253091	4.929812	0.24778648	0.08164702	0.16770938	6.6206856	0.44443247	7.220756	Walking_Watch
14:30:28.698	5.609786	1.1253091	4.929812	0.24778648	0.08164702	0.16770938	6.6206856	0.44443247	7.220756	Walking_Watch
14:30:28.721	5.609786	1.1253091	4.929812	0.24778648	0.08164702	0.16770938	6.6206856	0.44443247	7.220756	Walking_Watch
14:30:28.743	5.609786	1.1253091	4.929812	-0.7931279	-0.14070791	-0.44559932	6.316961	0.18308395	7.4988546	Walking_Watch
14:30:28.765	5.609786	1.1253091	4.929812	-0.7931279	-0.14070791	-0.44559932	6.316961	0.18308395	7.4988546	Walking_Watch
14:30:28.787	6.359194	-0.2370332	6.6417184	-0.7931279	-0.14070791	-0.44559932	6.316961	0.18308395	7.4988546	Walking_Watch
14:30:28.810	6.359194	-0.2370332	6.6417184	-0.7931279	-0.14070791	-0.44559932	6.316961	0.18308395	7.4988546	Walking_Watch
14:30:28.832	6.359194	-0.2370332	6.6417184	-0.7931279	-0.14070791	-0.44559932	6.316961	0.18308395	7.4988546	Walking_Watch
14:30:28.854	6.359194	-0.2370332	6.6417184	-0.7931279	-0.14070791	-0.44559932	6.316961	0.18308395	7.4988546	Walking_Watch
14:30:28.875	6.359194	-0.2370332	6.6417184	-0.7931279	-0.14070791	-0.44559932	6.316961	0.18308395	7.4988546	Walking_Watch
14:30:28.897	6.359194	-0.2370332	6.6417184	-0.7931279	-0.14070791	-0.44559932	6.316961	0.18308395	7.4988546	Walking_Watch
14:30:28.920	6.359194	-0.2370332	6.6417184	-0.73326313	0.3418756	-0.7919599	5.338673	0.31566507	8.220053	Walking_Watch
14:30:28.943	6.359194	-0.2370332	6.6417184	-0.73326313	0.3418756	-0.7919599	5.338673	0.31566507	8.220053	Walking_Watch
14:30:28.965	6.359194	-0.2370332	6.6417184	-0.73326313	0.3418756	-0.7919599	5.338673	0.31566507	8.220053	Walking_Watch
14:30:28.988	5.8947043	-0.69194543	7.8101244	-0.73326313	0.3418756	-0.7919599	5.338673	0.31566507	8.220053	Walking_Watch
14:30:29.010	5.8947043	-0.69194543	7.8101244	-0.73326313	0.3418756	-0.7919599	5.338673	0.31566507	8.220053	Walking_Watch
14:30:29.032	5.8947043	-0.69194543	7.8101244	-0.73326313	0.3418756	-0.7919599	5.338673	0.31566507	8.220053	Walking_Watch
14:30:29.055	5.8947043	-0.69194543	7.8101244	-0.73326313	0.3418756	-0.7919599	5.338673	0.31566507	8.220053	Walking_Watch
14:30:29.077	5.8947043	-0.69194543	7.8101244	-0.73326313	0.3418756	-0.7919599	5.338673	0.31566507	8.220053	Walking_Watch
14:30:29.099	5.8947043	-0.69194543	7.8101244	-0.28000107	-0.2977003	0.27705425	4.9119782	0.56383044	8.469055	Walking_Watch
14:30:29.122	5.8947043	-0.69194543	7.8101244	-0.28000107	-0.2977003	0.27705425	4.9119782	0.56383044	8.469055	Walking_Watch
14:30:29.148	5.8947043	-0.69194543	7.8101244	-0.28000107	-0.2977003	0.27705425	4.9119782	0.56383044	8.469055	Walking_Watch
14:30:29.170	3.371139	1.5371244	8.696006	-0.28000107	-0.2977003	0.27705425	4.9119782	0.56383044	8.469055	Walking_Watch
14:30:29.195	3.371139	1.5371244	8.696006	-0.28000107	-0.2977003	0.27705425	4.9119782	0.56383044	8.469055	Walking_Watch
14:30:29.216	3.371139	1.5371244	8.696006	-0.28000107	-0.2977003	0.27705425	4.9119782	0.56383044	8.469055	Walking_Watch
14:30:29.237	3.371139	1.5371244	8.696006	-0.28000107	-0.2977003	0.27705425	4.9119782	0.56383044	8.469055	Walking_Watch
14:30:29.260	3.371139	1.5371244	8.696006	-0.28000107	-0.2977003	0.27705425	4.9119782	0.56383044	8.469055	Walking_Watch
14:30:29.281	3.371139	1.5371244	8.696006	0.88003206	-0.58786124	0.81522655	5.8456655	0.44813818	7.8611526	Walking_Watch
14:30:29.302	3.371139	1.5371244	8.696006	0.88003206	-0.58786124	0.81522655	5.8456655	0.44813818	7.8611526	Walking_Watch
14:30:29.325	3.371139	1.5371244	8.696006	0.88003206	-0.58786124	0.81522655	5.8456655	0.44813818	7.8611526	Walking_Watch
14:30:29.348	3.371139	1.5371244	8.696006	0.88003206	-0.58786124	0.81522655	5.8456655	0.44813818	7.8611526	Walking_Watch
14:30:29.371	6.1628633	0.7829279	9.495694	0.88003206	-0.58786124	0.81522655	5.8456655	0.44813818	7.8611526	Walking_Watch
14:30:29.393	6.1628633	0.7829279	9.495694	0.88003206	-0.58786124	0.81522655	5.8456655	0.44813818	7.8611526	Walking_Watch
14:30:29.416	6.1628633	0.7829279	9.495694	0.88003206	-0.58786124	0.81522655	5.8456655	0.44813818	7.8611526	Walking_Watch
14:30:29.439	6.1628633	0.7829279	9.495694	0.88003206	-0.58786124	0.81522655	5.8456655	0.44813818	7.8611526	Walking_Watch
14:30:29.461	6.1628633	0.7829279	9.495694	0.49763036	0.38707966	0.39800557	5.9651256	0.353801	7.77576	Walking_Watch
14:30:29.484	6.1628633	0.7829279	9.495694	0.49763036	0.38707966	0.39800557	5.9651256	0.353801	7.77576	Walking_Watch
14:30:29.506	6.1628633	0.7829279	9.495694	0.49763036	0.38707966	0.39800557	5.9651256	0.353801	7.77576	Walking_Watch
14:30:29.528	6.1628633	0.7829279	9.495694	0.49763036	0.38707966	0.39800557	5.9651256	0.353801	7.77576	Walking_Watch
14:30:29.550	6.1628633	0.7829279	9.495694	0.49763036	0.38707966	0.39800557	5.9651256	0.353801	7.77576	Walking_Watch
14:30:29.572	3.7614057	0.12450229	8.327288	0.49763036	0.38707966	0.39800557	5.9651256	0.353801	7.77576	Walking_Watch
14:30:29.594	3.7614057	0.12450229	8.327288	0.49763036	0.38707966	0.39800557	5.9651256	0.353801	7.77576	Walking_Watch
14:30:29.616	3.7614057	0.12450229	8.327288	0.49763036	0.38707966	0.39800557	5.9651256	0.353801	7.77576	Walking_Watch
14:30:29.639	3.7614057	0.12450229	8.327288	0.58987105	0.44877705	0.04553634	5.9651256	0.353801	7.77576	Walking_Watch
14:30:29.661	3.7614057	0.12450229	8.327288	0.58987105	0.44877705	0.04553634	5.5300355	0.16764249	8.096972	Walking_Watch
14:30:29.683	3.7614057	0.12450229	8.327288	0.58987105	0.44877705	0.04553634	5.5300355	0.16764249	8.096972	Walking_Watch
14:30:29.706	3.7614057	0.12450229	8.327288	0.58987105	0.44877705	0.04553634	5.5300355	0.16764249	8.096972	Walking_Watch
14:30:29.729	3.7614057	0.12450229	8.327288	0.58987105	0.44877705	0.04553634	5.5300355	0.16764249	8.096972	Walking_Watch
14:30:29.751	3.7614057	0.12450229	8.327288	0.58987105	0.44877705	0.04553634	5.5300355	0.16764249	8.096972	Walking_Watch
14:30:29.774	4.331243	-0.55786604	10.245102	0.58987105	0.44877705	0.04553634	5.5300355	0.16764249	8.096972	Walking_Watch
14:30:29.796	4.331243	-0.55786604	10.245102	0.58987105	0.44877705	0.04553634	5.5300355	0.16764249	8.096972	Walking_Watch
14:30:29.818	4.331243	-0.55786604	10.245102	-0.3759069	-0.04846727	-0.20797274	5.3915772	0.17224078	8.189722	Walking_Watch
14:30:29.839	4.331243	-0.55786604	10.245102	-0.3759069	-0.04846727	-0.20797274	5.3915772	0.17224078	8.189722	Walking_Watch
14:30:29.860	4.331243	-0.55786604	10.245102	-0.3759069	-0.04846727	-0.20797274	5.3915772	0.17224078	8.189722	Walking_Watch
14:30:29.882	4.331243	-0.55786604	10.245102	-0.3759069	-0.04846727	-0.20797274	5.3915772	0.17224078	8.189722	Walking_Watch
14:30:29.905	4.331243	-0.55786604	10.245102	-0.3759069	-0.04846727	-0.20797274	5.3915772	0.17224078	8.189722	Walking_Watch
14:30:29.929	4.331243	-0.55786604	10.245102	-0.3759069	-0.04846727	-0.20797274	5.3915772	0.17224078	8.189722	Walking_Watch
14:30:29.951	4.331243	-0.55786604	10.245102	-0.3759069	-0.04846727	-0.20797274	5.3915772	0.17224078	8.189722	Walking_Watch
14:30:29.974	5.5810547	0.23463893	7.9513865	-0.3759069	-0.04846727	-0.20797274	5.3915772	0.17224078	8.189722	Walking_Watch
14:30:29.997	5.5810547	0.23463893	7.9513865	-0.3759069	-0.04846727	-0.20797274	5.3915772	0.17224078	8.189722	Walking_Watch
14:30:30.023	5.5810547	0.23463893	7.9513865	-0.20975158	-0.33313045	-0.15116228	5.710788	-0.20885815	7.969542	Walking_Watch
14:30:30.051	5.5810547	0.23463893	7.9513865	-0.20975158	-0.33313045	-0.15116228	5.710788	-0.20885815	7.969542	Walking_Watch
14:30:30.073	5.5810547	0.23463893	7.9513865	-0.20975158	-0.33313045	-0.15116228	5.710788	-0.20885815	7.969542	Walking_Watch
14:30:30.095	5.5810547	0.23463893	7.9513865	-0.20975158	-0.33313045	-0.15116228	5.710788	-0.20885815	7.969542	Walking_Watch
14:30:30.118	5.5810547	0.23463893	7.9513865	-0.20975158	-0.33313045	-0.15116228	5.710788	-0.20885815	7.969542	Walking_Watch
14:30:30.140	5.5810547	0.23463893	7.9513865	-0.20975158	-0.33313045	-0.15116228	5.710788	-0.20885815	7.969542	Walking_Watch
14:30:30.164	5.5810547	0.23463893	7.9513865	-0.20975158	-0.33313045	-0.15116228	5.710788	-0.20885815	7.969542	Walking_Watch
14:30:30.187	7.3839436	-0.61293435	7.556331	0.40477887	0.08775567	0.029653843	5.965992	-0.37093878	7.7742934	Walking_Watch
14:30:30.210	7.3839436	-0.61293435	7.556331	0.40477887	0.08775567	0.029653843	5.965992	-0.37093878	7.7742934	Walking_Watch
14:30:30.232	7.3839436	-0.61293435	7.556331	0.40477887	0.08775567	0.029653843	5.965992	-0.37093878	7.7742934	Walking_Watch
14:30:30.254	7.3839436	-0.61293435	7.556331	0.40477887	0.08775567	0.029653843	5.965992	-0.37093878	7.7742934	Walking_Watch
14:30:30.276	7.3839436	-0.61293435	7.556331	0.40477887	0.08775567	0.029653843	5.965992	-0.37093878	7.7742934	Walking_Watch
14:30:30.298	7.3839436	-0.61293435	7.556331	0.40477887	0.08775567	0.029653843	5.965992	-0.37093878	7.7742934	Walking_Watch
14:30:30.320	7.3839436	-0.61293435	7.556331	0.40477887	0.08775567	0.029653843	5.965992	-0.37093878	7.7742934	Walking_Watch
14:30:30.342	7.3839436	-0.61293435	7.556331	0.40477887	0.08775567	0.029653843	5.965992	-0.37093878	7.7742934	Walking_Watch
14:30:30.363	7.3839436	-0.61293435	7.556331	0.5238976	0.48603982	-0.071138926	5.822451	-0.39442194	7.8812337	Walking_Watch
14:30:30.385	5.260222	0.23224466	6.7063637	0.5238976	0.48603982	-0.071138926	5.822451	-0.39442194	7.8812337	Walking_Watch
14:30:30.407	5.260222	0.23224466	6.7063637	0.5238976	0.48603982	-0.071138926	5.822451	-0.39442194	7.8812337	Walking_Watch
14:30:30.430	5.260222	0.23224466	6.7063637	0.5238976	0.48603982	-0.071138926	5.822451	-0.39442194	7.8812337	Walking_Watch
14:30:30.452	5.260222	0.23224466	6.7063637	0.5238976	0.48603982	-0.071138926	5.822451	-0.39442194	7.8812337	Walking_Watch
14:30:30.475	5.260222	0.23224466	6.7063637	0.5238976	0.48603982	-0.071138926	5.822451	-0.39442194	7.8812337	Walking_Watch
14:30:30.498	5.260222	0.23224466	6.7063637	0.5238976	0.48603982	-0.071138926	5.822451	-0.39442194	7.8812337	Walking_Watch
14:30:30.521	5.260222	0.23224466	6.7063637	0.5238976	0.48603982	-0.071138926	5.822451	-0.39442194	7.8812337	Walking_Watch
14:30:30.544	5.260222	0.23224466	6.7063637	-0.21402763	-0.2586049	-0.45964924	5.8884726	-0.29111338	7.836549	Walking_Watch
14:30:30.566	5.260222	0.23224466	6.7063637	-0.21402763	-0.2586049	-0.45964924	5.8884726	-0.29111338	7.836549	Walking_Watch
14:30:30.588	5.011217	-0.44054657	6.447782	-0.21402763	-0.2586049	-0.45964924	5.8884726	-0.29111338	7.836549	Walking_Watch
14:30:30.610	5.011217	-0.44054657	6.447782	-0.21402763	-0.2586049	-0.45964924	5.8884726	-0.29111338	7.836549	Walking_Watch
14:30:30.632	5.011217	-0.44054657	6.447782	-0.21402763	-0.2586049	-0.45964924	5.8884726	-0.29111338	7.836549	Walking_Watch
14:30:30.653	5.011217	-0.44054657	6.447782	-0.21402763	-0.2586049	-0.45964924	5.8884726	-0.29111338	7.836549	Walking_Watch
14:30:30.675	5.011217	-0.44054657	6.447782	-0.21402763	-0.2586049	-0.45964924	5.8884726	-0.29111338	7.836549	Walking_Watch
14:30:30.698	5.011217	-0.44054657	6.447782	-0.21402763	-0.2586049	-0.45964924	5.8884726	-0.29111338	7.836549	Walking_Watch
14:30:30.721	5.011217	-0.44054657	6.447782	0.024209812	-0.24516588	0.17565064	6.278944	0.2636261	7.528325	Walking_Watch
14:30:30.744	5.011217	-0.44054657	6.447782	0.024209812	-0.24516588	0.17565064	6.278944	0.2636261	7.528325	Walking_Watch
14:30:30.765	5.011217	-0.44054657	6.447782	0.024209812	-0.24516588	0.17565064	6.278944	0.2636261	7.528325	Walking_Watch
14:30:30.787	5.6145744	0.038308397	9.39274	0.024209812	-0.24516588	0.17565064	6.278944	0.2636261	7.528325	Walking_Watch
14:30:30.809	5.6145744	0.038308397	9.39274	0.024209812	-0.24516588	0.17565064	6.278944	0.2636261	7.528325	Walking_Watch
14:30:30.832	5.6145744	0.038308397	9.39274	0.024209812	-0.24516588	0.17565064	6.278944	0.2636261	7.528325	Walking_Watch
14:30:30.854	5.6145744	0.038308397	9.39274	0.024209812	-0.24516588	0.17565064	6.278944	0.2636261	7.528325	Walking_Watch
14:30:30.876	5.6145744	0.038308397	9.39274	0.024209812	-0.24516588	0.17565064	6.278944	0.2636261	7.528325	Walking_Watch
14:30:30.898	5.6145744	0.038308397	9.39274	0.024209812	-0.24516588	0.17565064	6.278944	0.2636261	7.528325	Walking_Watch
14:30:30.920	5.6145744	0.038308397	9.39274	-0.22441234	0.14334442	0.03881682	6.394374	0.30828285	7.4288135	Walking_Watch
14:30:30.943	5.6145744	0.038308397	9.39274	-0.22441234	0.14334442	0.03881682	6.394374	0.30828285	7.4288135	Walking_Watch
14:30:30.966	5.6145744	0.038308397	9.39274	-0.22441234	0.14334442	0.03881682	6.394374	0.30828285	7.4288135	Walking_Watch
14:30:30.989	6.141315	-0.011971374	7.8125186	-0.22441234	0.14334442	0.03881682	6.394374	0.30828285	7.4288135	Walking_Watch
14:30:31.011	6.141315	-0.011971374	7.8125186	-0.22441234	0.14334442	0.03881682	6.394374	0.30828285	7.4288135	Walking_Watch
14:30:31.033	6.141315	-0.011971374	7.8125186	-0.22441234	0.14334442	0.03881682	6.394374	0.30828285	7.4288135	Walking_Watch
14:30:31.057	6.141315	-0.011971374	7.8125186	-0.22441234	0.14334442	0.03881682	6.394374	0.30828285	7.4288135	Walking_Watch
14:30:31.081	6.141315	-0.011971374	7.8125186	-0.12545218	-0.18407936	0.11334238	6.2681913	0.10589506	7.541146	Walking_Watch
14:30:31.103	6.141315	-0.011971374	7.8125186	-0.12545218	-0.18407936	0.11334238	6.2681913	0.10589506	7.541146	Walking_Watch
14:30:31.125	6.141315	-0.011971374	7.8125186	-0.12545218	-0.18407936	0.11334238	6.2681913	0.10589506	7.541146	Walking_Watch
14:30:31.147	6.141315	-0.011971374	7.8125186	-0.12545218	-0.18407936	0.11334238	6.2681913	0.10589506	7.541146	Walking_Watch
14:30:31.170	6.141315	-0.011971374	7.8125186	-0.12545218	-0.18407936	0.11334238	6.2681913	0.10589506	7.541146	Walking_Watch
14:30:31.193	5.504438	0.4956149	7.7526617	-0.12545218	-0.18407936	0.11334238	6.2681913	0.10589506	7.541146	Walking_Watch
14:30:31.215	5.504438	0.4956149	7.7526617	-0.12545218	-0.18407936	0.11334238	6.2681913	0.10589506	7.541146	Walking_Watch
14:30:31.237	5.504438	0.4956149	7.7526617	-0.12545218	-0.18407936	0.11334238	6.2681913	0.10589506	7.541146	Walking_Watch
14:30:31.259	5.504438	0.4956149	7.7526617	-0.4003415	-0.18530108	-0.119397275	6.2681913	0.10589506	7.541146	Walking_Watch
14:30:31.282	5.504438	0.4956149	7.7526617	-0.4003415	-0.18530108	-0.119397275	6.2888303	0.1962617	7.5221257	Walking_Watch
14:30:31.304	5.504438	0.4956149	7.7526617	-0.4003415	-0.18530108	-0.119397275	6.2888303	0.1962617	7.5221257	Walking_Watch
14:30:31.326	5.504438	0.4956149	7.7526617	-0.4003415	-0.18530108	-0.119397275	6.2888303	0.1962617	7.5221257	Walking_Watch
14:30:31.351	5.504438	0.4956149	7.7526617	-0.4003415	-0.18530108	-0.119397275	6.2888303	0.1962617	7.5221257	Walking_Watch
14:30:31.375	6.2346916	0.7829279	7.4605603	-0.4003415	-0.18530108	-0.119397275	6.2888303	0.1962617	7.5221257	Walking_Watch
14:30:31.397	6.2346916	0.7829279	7.4605603	-0.4003415	-0.18530108	-0.119397275	6.2888303	0.1962617	7.5221257	Walking_Watch
14:30:31.419	6.2346916	0.7829279	7.4605603	-0.4003415	-0.18530108	-0.119397275	6.2888303	0.1962617	7.5221257	Walking_Watch
14:30:31.441	6.2346916	0.7829279	7.4605603	0.11461787	-0.4082669	0.055310186	6.3581076	0.059856795	7.4660006	Walking_Watch
14:30:31.464	6.2346916	0.7829279	7.4605603	0.11461787	-0.4082669	0.055310186	6.3581076	0.059856795	7.4660006	Walking_Watch
14:30:31.487	6.2346916	0.7829279	7.4605603	0.11461787	-0.4082669	0.055310186	6.3581076	0.059856795	7.4660006	Walking_Watch
14:30:31.510	6.2346916	0.7829279	7.4605603	0.11461787	-0.4082669	0.055310186	6.3581076	0.059856795	7.4660006	Walking_Watch
14:30:31.533	6.2346916	0.7829279	7.4605603	0.11461787	-0.4082669	0.055310186	6.3581076	0.059856795	7.4660006	Walking_Watch
14:30:31.556	6.2346916	0.7829279	7.4605603	0.11461787	-0.4082669	0.055310186	6.3581076	0.059856795	7.4660006	Walking_Watch
14:30:31.579	5.602603	-0.5554718	6.550736	0.11461787	-0.4082669	0.055310186	6.3581076	0.059856795	7.4660006	Walking_Watch
14:30:31.601	5.602603	-0.5554718	6.550736	0.11461787	-0.4082669	0.055310186	6.3581076	0.059856795	7.4660006	Walking_Watch
14:30:31.625	5.602603	-0.5554718	6.550736	-0.22502321	-0.0777888	0.05836451	6.4262395	0.00069207395	7.4076786	Walking_Watch
14:30:31.646	5.602603	-0.5554718	6.550736	-0.22502321	-0.0777888	0.05836451	6.4262395	0.00069207395	7.4076786	Walking_Watch
14:30:31.668	5.602603	-0.5554718	6.550736	-0.22502321	-0.0777888	0.05836451	6.4262395	0.00069207395	7.4076786	Walking_Watch
14:30:31.690	5.602603	-0.5554718	6.550736	-0.22502321	-0.0777888	0.05836451	6.4262395	0.00069207395	7.4076786	Walking_Watch
14:30:31.713	5.602603	-0.5554718	6.550736	-0.22502321	-0.0777888	0.05836451	6.4262395	0.00069207395	7.4076786	Walking_Watch
14:30:31.736	5.602603	-0.5554718	6.550736	-0.22502321	-0.0777888	0.05836451	6.4262395	0.00069207395	7.4076786	Walking_Watch
14:30:31.759	5.602603	-0.5554718	6.550736	-0.22502321	-0.0777888	0.05836451	6.4262395	0.00069207395	7.4076786	Walking_Watch
14:30:31.783	5.5523233	-0.24182175	7.362395	-0.22502321	-0.0777888	0.05836451	6.4262395	0.00069207395	7.4076786	Walking_Watch
14:30:31.805	5.5523233	-0.24182175	7.362395	-0.058867864	-0.3380174	-0.23240735	6.5957894	-0.021978755	7.2570944	Walking_Watch
14:30:31.828	5.5523233	-0.24182175	7.362395	-0.058867864	-0.3380174	-0.23240735	6.5957894	-0.021978755	7.2570944	Walking_Watch
14:30:31.851	5.5523233	-0.24182175	7.362395	-0.058867864	-0.3380174	-0.23240735	6.5957894	-0.021978755	7.2570944	Walking_Watch
14:30:31.873	5.5523233	-0.24182175	7.362395	-0.058867864	-0.3380174	-0.23240735	6.5957894	-0.021978755	7.2570944	Walking_Watch
14:30:31.895	5.5523233	-0.24182175	7.362395	-0.058867864	-0.3380174	-0.23240735	6.5957894	-0.021978755	7.2570944	Walking_Watch
14:30:31.918	5.5523233	-0.24182175	7.362395	-0.058867864	-0.3380174	-0.23240735	6.5957894	-0.021978755	7.2570944	Walking_Watch
14:30:31.940	5.5523233	-0.24182175	7.362395	-0.058867864	-0.3380174	-0.23240735	6.5957894	-0.021978755	7.2570944	Walking_Watch
14:30:31.962	5.5523233	-0.24182175	7.362395	-0.058867864	-0.3380174	-0.23240735	6.5957894	-0.021978755	7.2570944	Walking_Watch
14:30:31.984	7.039168	0.05985687	7.3432407	0.046811827	0.46771386	-0.04181739	6.6663876	0.44547173	7.178521	Walking_Watch
14:30:32.007	7.039168	0.05985687	7.3432407	0.046811827	0.46771386	-0.04181739	6.6663876	0.44547173	7.178521	Walking_Watch
14:30:32.030	7.039168	0.05985687	7.3432407	0.046811827	0.46771386	-0.04181739	6.6663876	0.44547173	7.178521	Walking_Watch
14:30:32.052	7.039168	0.05985687	7.3432407	0.046811827	0.46771386	-0.04181739	6.6663876	0.44547173	7.178521	Walking_Watch
14:30:32.076	7.039168	0.05985687	7.3432407	0.046811827	0.46771386	-0.04181739	6.6663876	0.44547173	7.178521	Walking_Watch
14:30:32.098	7.039168	0.05985687	7.3432407	0.046811827	0.46771386	-0.04181739	6.6663876	0.44547173	7.178521	Walking_Watch
14:30:32.121	7.039168	0.05985687	7.3432407	0.046811827	0.46771386	-0.04181739	6.6663876	0.44547173	7.178521	Walking_Watch
14:30:32.144	7.039168	0.05985687	7.3432407	0.046811827	0.46771386	-0.04181739	6.6663876	0.44547173	7.178521	Walking_Watch
14:30:32.166	7.039168	0.05985687	7.3432407	-0.29466182	0.07614924	0.1780941	6.6422615	0.40996146	7.2029614	Walking_Watch
14:30:32.189	6.517216	0.81644773	5.94259	-0.29466182	0.07614924	0.1780941	6.6422615	0.40996146	7.2029614	Walking_Watch
14:30:32.211	6.517216	0.81644773	5.94259	-0.29466182	0.07614924	0.1780941	6.6422615	0.40996146	7.2029614	Walking_Watch
14:30:32.233	6.517216	0.81644773	5.94259	-0.29466182	0.07614924	0.1780941	6.6422615	0.40996146	7.2029614	Walking_Watch
14:30:32.255	6.517216	0.81644773	5.94259	-0.29466182	0.07614924	0.1780941	6.6422615	0.40996146	7.2029614	Walking_Watch
14:30:32.277	6.517216	0.81644773	5.94259	-0.29466182	0.07614924	0.1780941	6.6422615	0.40996146	7.2029614	Walking_Watch
14:30:32.300	6.517216	0.81644773	5.94259	-0.29466182	0.07614924	0.1780941	6.6422615	0.40996146	7.2029614	Walking_Watch
14:30:32.323	6.517216	0.81644773	5.94259	-0.29466182	0.07614924	0.1780941	6.6422615	0.40996146	7.2029614	Walking_Watch
14:30:32.345	6.517216	0.81644773	5.94259	0.0046621235	-0.07656707	0.021101728	6.371789	0.31660452	7.4478436	Walking_Watch
14:30:32.370	6.517216	0.81644773	5.94259	0.0046621235	-0.07656707	0.021101728	6.371789	0.31660452	7.4478436	Walking_Watch
14:30:32.392	4.764607	0.6249057	8.561927	0.0046621235	-0.07656707	0.021101728	6.371789	0.31660452	7.4478436	Walking_Watch
14:30:32.415	4.764607	0.6249057	8.561927	0.0046621235	-0.07656707	0.021101728	6.371789	0.31660452	7.4478436	Walking_Watch
14:30:32.437	4.764607	0.6249057	8.561927	0.0046621235	-0.07656707	0.021101728	6.371789	0.31660452	7.4478436	Walking_Watch
14:30:32.460	4.764607	0.6249057	8.561927	0.0046621235	-0.07656707	0.021101728	6.371789	0.31660452	7.4478436	Walking_Watch
14:30:32.481	4.764607	0.6249057	8.561927	0.0046621235	-0.07656707	0.021101728	6.371789	0.31660452	7.4478436	Walking_Watch
14:30:32.503	4.764607	0.6249057	8.561927	0.0046621235	-0.07656707	0.021101728	6.371789	0.31660452	7.4478436	Walking_Watch
14:30:32.525	4.764607	0.6249057	8.561927	-0.13644776	-0.17735983	-0.10717997	6.5817137	0.22528526	7.2663984	Walking_Watch
14:30:32.549	4.764607	0.6249057	8.561927	-0.13644776	-0.17735983	-0.10717997	6.5817137	0.22528526	7.2663984	Walking_Watch
14:30:32.572	5.94259	-0.0071828244	7.058322	-0.13644776	-0.17735983	-0.10717997	6.5817137	0.22528526	7.2663984	Walking_Watch
14:30:32.594	5.94259	-0.0071828244	7.058322	-0.13644776	-0.17735983	-0.10717997	6.5817137	0.22528526	7.2663984	Walking_Watch
14:30:32.617	5.94259	-0.0071828244	7.058322	-0.13644776	-0.17735983	-0.10717997	6.5817137	0.22528526	7.2663984	Walking_Watch
14:30:32.640	5.94259	-0.0071828244	7.058322	-0.13644776	-0.17735983	-0.10717997	6.5817137	0.22528526	7.2663984	Walking_Watch
14:30:32.663	5.94259	-0.0071828244	7.058322	-0.13644776	-0.17735983	-0.10717997	6.5817137	0.22528526	7.2663984	Walking_Watch
14:30:32.686	5.94259	-0.0071828244	7.058322	-0.13644776	-0.17735983	-0.10717997	6.5817137	0.22528526	7.2663984	Walking_Watch
14:30:32.709	5.94259	-0.0071828244	7.058322	-0.15049765	-0.5652593	-0.17315342	6.8104367	-0.12641717	7.0549498	Walking_Watch
14:30:32.732	5.94259	-0.0071828244	7.058322	-0.15049765	-0.5652593	-0.17315342	6.8104367	-0.12641717	7.0549498	Walking_Watch
14:30:32.754	5.94259	-0.0071828244	7.058322	-0.15049765	-0.5652593	-0.17315342	6.8104367	-0.12641717	7.0549498	Walking_Watch
14:30:32.777	7.7047763	-1.0247496	6.6800265	-0.15049765	-0.5652593	-0.17315342	6.8104367	-0.12641717	7.0549498	Walking_Watch
14:30:32.799	7.7047763	-1.0247496	6.6800265	-0.15049765	-0.5652593	-0.17315342	6.8104367	-0.12641717	7.0549498	Walking_Watch
14:30:32.821	7.7047763	-1.0247496	6.6800265	-0.15049765	-0.5652593	-0.17315342	6.8104367	-0.12641717	7.0549498	Walking_Watch
14:30:32.844	7.7047763	-1.0247496	6.6800265	-0.15049765	-0.5652593	-0.17315342	6.8104367	-0.12641717	7.0549498	Walking_Watch
14:30:32.867	7.7047763	-1.0247496	6.6800265	-0.15049765	-0.5652593	-0.17315342	6.8104367	-0.12641717	7.0549498	Walking_Watch
14:30:32.890	7.7047763	-1.0247496	6.6800265	-0.93301606	-0.1761381	-0.3105981	6.783258	0.04432941	7.082076	Walking_Watch
14:30:32.913	7.7047763	-1.0247496	6.6800265	-0.93301606	-0.1761381	-0.3105981	6.783258	0.04432941	7.082076	Walking_Watch
14:30:32.936	7.7047763	-1.0247496	6.6800265	-0.93301606	-0.1761381	-0.3105981	6.783258	0.04432941	7.082076	Walking_Watch
14:30:32.958	7.7047763	-1.0247496	6.6800265	-0.93301606	-0.1761381	-0.3105981	6.783258	0.04432941	7.082076	Walking_Watch
14:30:32.981	5.9904757	0.85236186	3.9433706	-0.93301606	-0.1761381	-0.3105981	6.783258	0.04432941	7.082076	Walking_Watch
14:30:33.003	5.9904757	0.85236186	3.9433706	-0.93301606	-0.1761381	-0.3105981	6.783258	0.04432941	7.082076	Walking_Watch
14:30:33.025	5.9904757	0.85236186	3.9433706	-0.93301606	-0.1761381	-0.3105981	6.783258	0.04432941	7.082076	Walking_Watch
14:30:33.047	5.9904757	0.85236186	3.9433706	-0.93301606	-0.1761381	-0.3105981	6.783258	0.04432941	7.082076	Walking_Watch
14:30:33.068	5.9904757	0.85236186	3.9433706	0.06147259	-0.4204842	-0.30693293	7.1254773	0.020872692	6.737764	Walking_Watch
14:30:33.090	5.9904757	0.85236186	3.9433706	0.06147259	-0.4204842	-0.30693293	7.1254773	0.020872692	6.737764	Walking_Watch
14:30:33.112	5.9904757	0.85236186	3.9433706	0.06147259	-0.4204842	-0.30693293	7.1254773	0.020872692	6.737764	Walking_Watch
14:30:33.134	5.9904757	0.85236186	3.9433706	0.06147259	-0.4204842	-0.30693293	7.1254773	0.020872692	6.737764	Walking_Watch
14:30:33.156	5.9904757	0.85236186	3.9433706	0.06147259	-0.4204842	-0.30693293	7.1254773	0.020872692	6.737764	Walking_Watch
14:30:33.179	7.9322324	0.600963	5.030371	0.06147259	-0.4204842	-0.30693293	7.1254773	0.020872692	6.737764	Walking_Watch
14:30:33.202	7.9322324	0.600963	5.030371	0.06147259	-0.4204842	-0.30693293	7.1254773	0.020872692	6.737764	Walking_Watch
14:30:33.224	7.9322324	0.600963	5.030371	0.06147259	-0.4204842	-0.30693293	7.1254773	0.020872692	6.737764	Walking_Watch
14:30:33.246	7.9322324	0.600963	5.030371	0.6112513	-0.39482784	0.8414938	7.131588	0.62453693	6.7022905	Walking_Watch
14:30:33.269	7.9322324	0.600963	5.030371	0.6112513	-0.39482784	0.8414938	7.131588	0.62453693	6.7022905	Walking_Watch
14:30:33.291	7.9322324	0.600963	5.030371	0.6112513	-0.39482784	0.8414938	7.131588	0.62453693	6.7022905	Walking_Watch
14:30:33.538	5.114171	1.4844503	8.365596	-0.06803084	-0.2427224	0.26728043	7.1427593	0.57693946	6.69466	Walking_Watch
14:30:33.560	5.114171	1.4844503	8.365596	-0.06803084	-0.2427224	0.26728043	7.1427593	0.57693946	6.69466	Walking_Watch
14:30:33.581	5.0758624	0.5889916	8.269825	-0.06803084	-0.2427224	0.26728043	7.1427593	0.57693946	6.69466	Walking_Watch
14:30:33.602	5.0758624	0.5889916	8.269825	-0.25067955	-0.3905518	-0.12000814	6.993685	0.5630714	6.8513985	Walking_Watch
14:30:33.624	5.0758624	0.5889916	8.269825	-0.25067955	-0.3905518	-0.12000814	6.993685	0.5630714	6.8513985	Walking_Watch
14:30:33.647	5.0758624	0.5889916	8.269825	-0.25067955	-0.3905518	-0.12000814	6.993685	0.5630714	6.8513985	Walking_Watch
14:30:33.669	5.0758624	0.5889916	8.269825	-0.25067955	-0.3905518	-0.12000814	6.993685	0.5630714	6.8513985	Walking_Watch
14:30:33.691	5.0758624	0.5889916	8.269825	-0.25067955	-0.3905518	-0.12000814	6.993685	0.5630714	6.8513985	Walking_Watch
14:30:33.714	5.0758624	0.5889916	8.269825	-0.25067955	-0.3905518	-0.12000814	6.993685	0.5630714	6.8513985	Walking_Watch
14:30:33.736	5.0758624	0.5889916	8.269825	-0.25067955	-0.3905518	-0.12000814	6.993685	0.5630714	6.8513985	Walking_Watch
14:30:33.759	5.0758624	0.5889916	8.269825	-0.25067955	-0.3905518	-0.12000814	6.993685	0.5630714	6.8513985	Walking_Watch
14:30:33.780	7.8316727	-0.25379312	6.689604	-0.3960655	0.5978282	-0.39367577	6.993685	0.5630714	6.8513985	Walking_Watch
14:30:33.803	7.8316727	-0.25379312	6.689604	-0.3960655	0.5978282	-0.39367577	6.9533973	0.7786958	6.871262	Walking_Watch
14:30:33.825	7.8316727	-0.25379312	6.689604	-0.3960655	0.5978282	-0.39367577	6.9533973	0.7786958	6.871262	Walking_Watch
14:30:33.847	7.8316727	-0.25379312	6.689604	-0.3960655	0.5978282	-0.39367577	6.9533973	0.7786958	6.871262	Walking_Watch
14:30:33.870	7.8316727	-0.25379312	6.689604	-0.3960655	0.5978282	-0.39367577	6.9533973	0.7786958	6.871262	Walking_Watch
14:30:33.893	7.8316727	-0.25379312	6.689604	-0.3960655	0.5978282	-0.39367577	6.9533973	0.7786958	6.871262	Walking_Watch
14:30:33.916	7.8316727	-0.25379312	6.689604	-0.3960655	0.5978282	-0.39367577	6.9533973	0.7786958	6.871262	Walking_Watch
14:30:33.939	7.8316727	-0.25379312	6.689604	-0.3960655	0.5978282	-0.39367577	6.9533973	0.7786958	6.871262	Walking_Watch
14:30:33.961	7.8316727	-0.25379312	6.689604	-0.32092905	0.46649212	-0.6948323	7.0061173	0.5953804	6.8359423	Walking_Watch
14:30:33.985	6.737489	0.409421	5.604997	-0.32092905	0.46649212	-0.6948323	7.0061173	0.5953804	6.8359423	Walking_Watch
14:30:34.007	6.737489	0.409421	5.604997	-0.32092905	0.46649212	-0.6948323	7.0061173	0.5953804	6.8359423	Walking_Watch
14:30:34.030	6.737489	0.409421	5.604997	-0.32092905	0.46649212	-0.6948323	7.0061173	0.5953804	6.8359423	Walking_Watch
14:30:34.053	6.737489	0.409421	5.604997	-0.32092905	0.46649212	-0.6948323	7.0061173	0.5953804	6.8359423	Walking_Watch
14:30:34.075	6.737489	0.409421	5.604997	-0.32092905	0.46649212	-0.6948323	7.0061173	0.5953804	6.8359423	Walking_Watch
14:30:34.097	6.737489	0.409421	5.604997	-0.32092905	0.46649212	-0.6948323	7.0061173	0.5953804	6.8359423	Walking_Watch
14:30:34.119	6.737489	0.409421	5.604997	-0.32092905	0.46649212	-0.6948323	7.0061173	0.5953804	6.8359423	Walking_Watch
14:30:34.141	6.737489	0.409421	5.604997	0.06269432	0.062099338	0.028432112	6.7757354	0.15574235	7.0876985	Walking_Watch
14:30:34.164	6.737489	0.409421	5.604997	0.06269432	0.062099338	0.028432112	6.7757354	0.15574235	7.0876985	Walking_Watch
14:30:34.189	5.31529	0.9505271	5.956956	0.06269432	0.062099338	0.028432112	6.7757354	0.15574235	7.0876985	Walking_Watch
14:30:34.211	5.31529	0.9505271	5.956956	0.06269432	0.062099338	0.028432112	6.7757354	0.15574235	7.0876985	Walking_Watch
14:30:34.233	5.31529	0.9505271	5.956956	0.06269432	0.062099338	0.028432112	6.7757354	0.15574235	7.0876985	Walking_Watch
14:30:34.256	5.31529	0.9505271	5.956956	0.06269432	0.062099338	0.028432112	6.7757354	0.15574235	7.0876985	Walking_Watch
14:30:34.279	5.31529	0.9505271	5.956956	0.06269432	0.062099338	0.028432112	6.7757354	0.15574235	7.0876985	Walking_Watch
14:30:34.301	5.31529	0.9505271	5.956956	0.06269432	0.062099338	0.028432112	6.7757354	0.15574235	7.0876985	Walking_Watch
14:30:34.324	5.31529	0.9505271	5.956956	0.14821546	-0.22256386	-0.06503028	7.014964	0.27729785	6.847165	Walking_Watch
14:30:34.346	5.31529	0.9505271	5.956956	0.14821546	-0.22256386	-0.06503028	7.014964	0.27729785	6.847165	Walking_Watch
14:30:34.367	7.4174633	0.70870537	5.1045938	0.14821546	-0.22256386	-0.06503028	7.014964	0.27729785	6.847165	Walking_Watch
14:30:34.389	7.4174633	0.70870537	5.1045938	0.14821546	-0.22256386	-0.06503028	7.014964	0.27729785	6.847165	Walking_Watch
14:30:34.410	7.4174633	0.70870537	5.1045938	0.14821546	-0.22256386	-0.06503028	7.014964	0.27729785	6.847165	Walking_Watch
14:30:34.433	7.4174633	0.70870537	5.1045938	0.14821546	-0.22256386	-0.06503028	7.014964	0.27729785	6.847165	Walking_Watch
14:30:34.455	7.4174633	0.70870537	5.1045938	0.14821546	-0.22256386	-0.06503028	7.014964	0.27729785	6.847165	Walking_Watch
14:30:34.477	7.4174633	0.70870537	5.1045938	0.14821546	-0.22256386	-0.06503028	7.014964	0.27729785	6.847165	Walking_Watch
14:30:34.500	7.4174633	0.70870537	5.1045938	0.51717806	-0.02281093	0.47375286	6.955955	0.43724853	6.898828	Walking_Watch
14:30:34.523	7.4174633	0.70870537	5.1045938	0.51717806	-0.02281093	0.47375286	6.955955	0.43724853	6.898828	Walking_Watch
14:30:34.546	7.4174633	0.70870537	5.1045938	0.51717806	-0.02281093	0.47375286	6.955955	0.43724853	6.898828	Walking_Watch
14:30:34.568	7.4174633	0.70870537	5.1045938	0.51717806	-0.02281093	0.47375286	6.955955	0.43724853	6.898828	Walking_Watch
14:30:34.591	8.454185	0.9385557	5.95935	0.51717806	-0.02281093	0.47375286	6.955955	0.43724853	6.898828	Walking_Watch
14:30:34.614	8.454185	0.9385557	5.95935	0.51717806	-0.02281093	0.47375286	6.955955	0.43724853	6.898828	Walking_Watch
14:30:34.635	8.454185	0.9385557	5.95935	0.51717806	-0.02281093	0.47375286	6.955955	0.43724853	6.898828	Walking_Watch
14:30:34.657	8.454185	0.9385557	5.95935	0.51717806	-0.02281093	0.47375286	6.955955	0.43724853	6.898828	Walking_Watch
14:30:34.678	8.454185	0.9385557	5.95935	-0.21280591	0.060266744	0.07913393	6.66887	0.22195108	7.1866007	Walking_Watch
14:30:34.700	8.454185	0.9385557	5.95935	-0.21280591	0.060266744	0.07913393	6.66887	0.22195108	7.1866007	Walking_Watch
14:30:34.722	8.454185	0.9385557	5.95935	-0.21280591	0.060266744	0.07913393	6.66887	0.22195108	7.1866007	Walking_Watch
14:30:34.745	8.454185	0.9385557	5.95935	-0.21280591	0.060266744	0.07913393	6.66887	0.22195108	7.1866007	Walking_Watch
14:30:34.767	8.454185	0.9385557	5.95935	-0.21280591	0.060266744	0.07913393	6.66887	0.22195108	7.1866007	Walking_Watch
14:30:34.790	4.929812	1.3982565	4.2115293	-0.21280591	0.060266744	0.07913393	6.66887	0.22195108	7.1866007	Walking_Watch
14:30:34.812	4.929812	1.3982565	4.2115293	-0.21280591	0.060266744	0.07913393	6.66887	0.22195108	7.1866007	Walking_Watch
14:30:34.834	4.929812	1.3982565	4.2115293	-0.21280591	0.060266744	0.07913393	6.66887	0.22195108	7.1866007	Walking_Watch
14:30:34.856	4.929812	1.3982565	4.2115293	-0.21280591	0.060266744	0.07913393	6.66887	0.22195108	7.1866007	Walking_Watch
14:30:34.878	4.929812	1.3982565	4.2115293	-0.30749002	-0.35634336	-0.6349675	6.4509177	-0.06545454	7.3859124	Walking_Watch
14:30:34.900	4.929812	1.3982565	4.2115293	-0.30749002	-0.35634336	-0.6349675	6.4509177	-0.06545454	7.3859124	Walking_Watch
14:30:34.922	4.929812	1.3982565	4.2115293	-0.30749002	-0.35634336	-0.6349675	6.4509177	-0.06545454	7.3859124	Walking_Watch
14:30:34.944	4.929812	1.3982565	4.2115293	-0.30749002	-0.35634336	-0.6349675	6.4509177	-0.06545454	7.3859124	Walking_Watch
14:30:34.965	4.929812	1.3982565	4.2115293	-0.30749002	-0.35634336	-0.6349675	6.4509177	-0.06545454	7.3859124	Walking_Watch
14:30:34.990	7.680834	-0.82602483	7.005648	-0.30749002	-0.35634336	-0.6349675	6.4509177	-0.06545454	7.3859124	Walking_Watch
14:30:35.012	7.680834	-0.82602483	7.005648	-0.30749002	-0.35634336	-0.6349675	6.4509177	-0.06545454	7.3859124	Walking_Watch
14:30:35.034	7.680834	-0.82602483	7.005648	-0.30749002	-0.35634336	-0.6349675	6.4509177	-0.06545454	7.3859124	Walking_Watch
14:30:35.057	7.680834	-0.82602483	7.005648	-0.32642686	-0.15781215	-0.13589063	6.0273438	0.13082156	7.734623	Walking_Watch
14:30:35.080	7.680834	-0.82602483	7.005648	-0.32642686	-0.15781215	-0.13589063	6.0273438	0.13082156	7.734623	Walking_Watch
14:30:35.104	7.680834	-0.82602483	7.005648	-0.32642686	-0.15781215	-0.13589063	6.0273438	0.13082156	7.734623	Walking_Watch
14:30:35.128	7.680834	-0.82602483	7.005648	-0.32642686	-0.15781215	-0.13589063	6.0273438	0.13082156	7.734623	Walking_Watch
14:30:35.151	7.680834	-0.82602483	7.005648	-0.32642686	-0.15781215	-0.13589063	6.0273438	0.13082156	7.734623	Walking_Watch
14:30:35.173	4.7167215	-0.117319465	6.8883286	-0.32642686	-0.15781215	-0.13589063	6.0273438	0.13082156	7.734623	Walking_Watch
14:30:35.195	4.7167215	-0.117319465	6.8883286	-0.32642686	-0.15781215	-0.13589063	6.0273438	0.13082156	7.734623	Walking_Watch
14:30:35.218	4.7167215	-0.117319465	6.8883286	-0.22196889	-0.11566245	-0.0803019	6.254465	0.071635865	7.552937	Walking_Watch
14:30:35.240	4.7167215	-0.117319465	6.8883286	-0.22196889	-0.11566245	-0.0803019	6.254465	0.071635865	7.552937	Walking_Watch
14:30:35.263	4.7167215	-0.117319465	6.8883286	-0.22196889	-0.11566245	-0.0803019	6.254465	0.071635865	7.552937	Walking_Watch
14:30:35.285	4.7167215	-0.117319465	6.8883286	-0.22196889	-0.11566245	-0.0803019	6.254465	0.071635865	7.552937	Walking_Watch
14:30:35.308	4.7167215	-0.117319465	6.8883286	-0.22196889	-0.11566245	-0.0803019	6.254465	0.071635865	7.552937	Walking_Watch
14:30:35.331	4.7167215	-0.117319465	6.8883286	-0.22196889	-0.11566245	-0.0803019	6.254465	0.071635865	7.552937	Walking_Watch
14:30:35.354	4.7167215	-0.117319465	6.8883286	-0.22196889	-0.11566245	-0.0803019	6.254465	0.071635865	7.552937	Walking_Watch
14:30:35.377	6.114978	0.057462595	6.141315	-0.22196889	-0.11566245	-0.0803019	6.254465	0.071635865	7.552937	Walking_Watch
14:30:35.401	6.114978	0.057462595	6.141315	-0.22196889	-0.11566245	-0.0803019	6.254465	0.071635865	7.552937	Walking_Watch
14:30:35.425	6.114978	0.057462595	6.141315	0.022988081	-0.3728367	-0.2525659	6.796925	0.009983853	7.0690875	Walking_Watch
14:30:35.447	6.114978	0.057462595	6.141315	0.022988081	-0.3728367	-0.2525659	6.796925	0.009983853	7.0690875	Walking_Watch
14:30:35.468	6.114978	0.057462595	6.141315	0.022988081	-0.3728367	-0.2525659	6.796925	0.009983853	7.0690875	Walking_Watch
14:30:35.490	6.114978	0.057462595	6.141315	0.022988081	-0.3728367	-0.2525659	6.796925	0.009983853	7.0690875	Walking_Watch
14:30:35.513	6.114978	0.057462595	6.141315	0.022988081	-0.3728367	-0.2525659	6.796925	0.009983853	7.0690875	Walking_Watch
14:30:35.535	6.114978	0.057462595	6.141315	0.022988081	-0.3728367	-0.2525659	6.796925	0.009983853	7.0690875	Walking_Watch
14:30:35.559	6.114978	0.057462595	6.141315	0.022988081	-0.3728367	-0.2525659	6.796925	0.009983853	7.0690875	Walking_Watch
14:30:35.581	6.708758	1.010384	5.9808984	0.3357511	-0.44614053	0.3674623	6.9624963	0.2995845	6.8995786	Walking_Watch
14:30:35.604	6.708758	1.010384	5.9808984	0.3357511	-0.44614053	0.3674623	6.9624963	0.2995845	6.8995786	Walking_Watch
14:30:35.627	6.708758	1.010384	5.9808984	0.3357511	-0.44614053	0.3674623	6.9624963	0.2995845	6.8995786	Walking_Watch
14:30:35.649	6.708758	1.010384	5.9808984	0.3357511	-0.44614053	0.3674623	6.9624963	0.2995845	6.8995786	Walking_Watch
14:30:35.680	6.708758	1.010384	5.9808984	0.3357511	-0.44614053	0.3674623	6.9624963	0.2995845	6.8995786	Walking_Watch
14:30:35.700	6.708758	1.010384	5.9808984	0.3357511	-0.44614053	0.3674623	6.9624963	0.2995845	6.8995786	Walking_Watch
14:30:35.722	6.708758	1.010384	5.9808984	0.3357511	-0.44614053	0.3674623	6.9624963	0.2995845	6.8995786	Walking_Watch
14:30:35.744	6.708758	1.010384	5.9808984	0.3357511	-0.44614053	0.3674623	6.9624963	0.2995845	6.8995786	Walking_Watch
14:30:35.768	6.708758	1.010384	5.9808984	-0.8230603	-0.29281336	0.074857876	7.052615	0.5800075	6.7892885	Walking_Watch
14:30:35.794	5.6504884	0.6751855	8.145323	-0.8230603	-0.29281336	0.074857876	7.052615	0.5800075	6.7892885	Walking_Watch
14:30:35.817	5.6504884	0.6751855	8.145323	-0.8230603	-0.29281336	0.074857876	7.052615	0.5800075	6.7892885	Walking_Watch
14:30:35.840	5.6504884	0.6751855	8.145323	-0.8230603	-0.29281336	0.074857876	7.052615	0.5800075	6.7892885	Walking_Watch
14:30:35.863	5.6504884	0.6751855	8.145323	-0.8230603	-0.29281336	0.074857876	7.052615	0.5800075	6.7892885	Walking_Watch
14:30:35.886	5.6504884	0.6751855	8.145323	-0.8230603	-0.29281336	0.074857876	7.052615	0.5800075	6.7892885	Walking_Watch
14:30:35.910	5.6504884	0.6751855	8.145323	-0.8230603	-0.29281336	0.074857876	7.052615	0.5800075	6.7892885	Walking_Watch
14:30:35.933	5.6504884	0.6751855	8.145323	-0.8230603	-0.29281336	0.074857876	7.052615	0.5800075	6.7892885	Walking_Watch
14:30:35.955	5.6504884	0.6751855	8.145323	-0.19753428	-0.30197635	-0.14261015	6.8130536	0.35953736	7.044385	Walking_Watch
14:30:35.977	5.94259	0.7829279	9.325701	-0.19753428	-0.30197635	-0.14261015	6.8130536	0.35953736	7.044385	Walking_Watch
14:30:35.998	5.94259	0.7829279	9.325701	-0.19753428	-0.30197635	-0.14261015	6.8130536	0.35953736	7.044385	Walking_Watch
14:30:36.020	5.94259	0.7829279	9.325701	-0.19753428	-0.30197635	-0.14261015	6.8130536	0.35953736	7.044385	Walking_Watch
14:30:36.041	5.94259	0.7829279	9.325701	-0.19753428	-0.30197635	-0.14261015	6.8130536	0.35953736	7.044385	Walking_Watch
14:30:36.062	5.94259	0.7829279	9.325701	-0.19753428	-0.30197635	-0.14261015	6.8130536	0.35953736	7.044385	Walking_Watch
14:30:36.084	5.94259	0.7829279	9.325701	-0.19753428	-0.30197635	-0.14261015	6.8130536	0.35953736	7.044385	Walking_Watch
14:30:36.106	5.94259	0.7829279	9.325701	-0.19753428	-0.30197635	-0.14261015	6.8130536	0.35953736	7.044385	Walking_Watch
14:30:36.128	5.94259	0.7829279	9.325701	-0.20852984	0.4811529	-0.442545	6.73306	0.7777659	7.087402	Walking_Watch
14:30:36.150	5.94259	0.7829279	9.325701	-0.20852984	0.4811529	-0.442545	6.73306	0.7777659	7.087402	Walking_Watch
14:30:36.172	5.8228765	-0.20351335	8.298556	-0.20852984	0.4811529	-0.442545	6.73306	0.7777659	7.087402	Walking_Watch
14:30:36.193	5.8228765	-0.20351335	8.298556	-0.20852984	0.4811529	-0.442545	6.73306	0.7777659	7.087402	Walking_Watch
14:30:36.216	5.8228765	-0.20351335	8.298556	-0.20852984	0.4811529	-0.442545	6.73306	0.7777659	7.087402	Walking_Watch
14:30:36.240	5.8228765	-0.20351335	8.298556	-0.20852984	0.4811529	-0.442545	6.73306	0.7777659	7.087402	Walking_Watch
14:30:36.261	5.8228765	-0.20351335	8.298556	-0.20852984	0.4811529	-0.442545	6.73306	0.7777659	7.087402	Walking_Watch
14:30:36.283	5.8228765	-0.20351335	8.298556	-0.20852984	0.4811529	-0.442545	6.73306	0.7777659	7.087402	Walking_Watch
14:30:36.305	5.8228765	-0.20351335	8.298556	-0.5561122	0.3015585	-0.3283132	6.6992416	0.6441979	7.132706	Walking_Watch
14:30:36.328	5.8228765	-0.20351335	8.298556	-0.5561122	0.3015585	-0.3283132	6.6992416	0.6441979	7.132706	Walking_Watch
14:30:36.351	5.8228765	-0.20351335	8.298556	-0.5561122	0.3015585	-0.3283132	6.6992416	0.6441979	7.132706	Walking_Watch
14:30:36.374	6.8021345	-0.26337022	6.8260775	-0.5561122	0.3015585	-0.3283132	6.6992416	0.6441979	7.132706	Walking_Watch
14:30:36.396	6.8021345	-0.26337022	6.8260775	-0.5561122	0.3015585	-0.3283132	6.6992416	0.6441979	7.132706	Walking_Watch
14:30:36.419	6.8021345	-0.26337022	6.8260775	-0.5561122	0.3015585	-0.3283132	6.6992416	0.6441979	7.132706	Walking_Watch
14:30:36.441	6.8021345	-0.26337022	6.8260775	-0.5561122	0.3015585	-0.3283132	6.6992416	0.6441979	7.132706	Walking_Watch
14:30:36.463	6.8021345	-0.26337022	6.8260775	-0.5561122	0.3015585	-0.3283132	6.6992416	0.6441979	7.132706	Walking_Watch
14:30:36.485	6.8021345	-0.26337022	6.8260775	-0.16271494	0.039497327	-0.08946488	6.4990683	0.48459175	7.3278637	Walking_Watch
14:30:36.507	6.8021345	-0.26337022	6.8260775	-0.16271494	0.039497327	-0.08946488	6.4990683	0.48459175	7.3278637	Walking_Watch
14:30:36.529	6.8021345	-0.26337022	6.8260775	-0.16271494	0.039497327	-0.08946488	6.4990683	0.48459175	7.3278637	Walking_Watch
14:30:36.551	6.8021345	-0.26337022	6.8260775	-0.16271494	0.039497327	-0.08946488	6.4990683	0.48459175	7.3278637	Walking_Watch
14:30:36.574	5.834848	-0.25139886	7.702382	-0.16271494	0.039497327	-0.08946488	6.4990683	0.48459175	7.3278637	Walking_Watch
14:30:36.596	5.834848	-0.25139886	7.702382	-0.16271494	0.039497327	-0.08946488	6.4990683	0.48459175	7.3278637	Walking_Watch
14:30:36.618	5.834848	-0.25139886	7.702382	-0.16271494	0.039497327	-0.08946488	6.4990683	0.48459175	7.3278637	Walking_Watch
14:30:36.640	5.834848	-0.25139886	7.702382	-0.16271494	0.039497327	-0.08946488	6.4990683	0.48459175	7.3278637	Walking_Watch
14:30:36.663	5.834848	-0.25139886	7.702382	-0.2903858	-0.17064032	0.0760796	6.704228	0.39494947	7.1461625	Walking_Watch
14:30:36.686	5.834848	-0.25139886	7.702382	-0.2903858	-0.17064032	0.0760796	6.704228	0.39494947	7.1461625	Walking_Watch
14:30:36.709	5.834848	-0.25139886	7.702382	-0.2903858	-0.17064032	0.0760796	6.704228	0.39494947	7.1461625	Walking_Watch
14:30:36.732	5.834848	-0.25139886	7.702382	-0.2903858	-0.17064032	0.0760796	6.704228	0.39494947	7.1461625	Walking_Watch
14:30:36.754	5.834848	-0.25139886	7.702382	-0.2903858	-0.17064032	0.0760796	6.704228	0.39494947	7.1461625	Walking_Watch
14:30:36.776	6.7877693	1.1085492	6.2538457	-0.2903858	-0.17064032	0.0760796	6.704228	0.39494947	7.1461625	Walking_Watch
14:30:36.797	6.7877693	1.1085492	6.2538457	-0.2903858	-0.17064032	0.0760796	6.704228	0.39494947	7.1461625	Walking_Watch
14:30:36.818	6.7877693	1.1085492	6.2538457	-0.2903858	-0.17064032	0.0760796	6.704228	0.39494947	7.1461625	Walking_Watch
14:30:36.842	6.7877693	1.1085492	6.2538457	0.51717806	0.39441004	0.2623935	6.7864976	0.730732	7.041291	Walking_Watch
14:30:36.864	6.7877693	1.1085492	6.2538457	0.51717806	0.39441004	0.2623935	6.7864976	0.730732	7.041291	Walking_Watch
14:30:36.887	6.7877693	1.1085492	6.2538457	0.51717806	0.39441004	0.2623935	6.7864976	0.730732	7.041291	Walking_Watch
14:30:36.910	6.7877693	1.1085492	6.2538457	0.51717806	0.39441004	0.2623935	6.7864976	0.730732	7.041291	Walking_Watch
14:30:36.933	6.7877693	1.1085492	6.2538457	0.51717806	0.39441004	0.2623935	6.7864976	0.730732	7.041291	Walking_Watch
14:30:36.956	6.7877693	1.1085492	6.2538457	0.51717806	0.39441004	0.2623935	6.7864976	0.730732	7.041291	Walking_Watch
14:30:36.978	8.207574	2.3128695	6.7901635	0.51717806	0.39441004	0.2623935	6.7864976	0.730732	7.041291	Walking_Watch
14:30:37.001	8.207574	2.3128695	6.7901635	0.51717806	0.39441004	0.2623935	6.7864976	0.730732	7.041291	Walking_Watch
14:30:37.024	8.207574	2.3128695	6.7901635	0.3070404	-0.08267572	0.30881923	7.0354466	0.64033246	6.801676	Walking_Watch
14:30:37.047	8.207574	2.3128695	6.7901635	0.3070404	-0.08267572	0.30881923	7.0354466	0.64033246	6.801676	Walking_Watch
14:30:37.069	8.207574	2.3128695	6.7901635	0.3070404	-0.08267572	0.30881923	7.0354466	0.64033246	6.801676	Walking_Watch
14:30:37.091	8.207574	2.3128695	6.7901635	0.3070404	-0.08267572	0.30881923	7.0354466	0.64033246	6.801676	Walking_Watch
14:30:37.112	8.207574	2.3128695	6.7901635	0.3070404	-0.08267572	0.30881923	7.0354466	0.64033246	6.801676	Walking_Watch
14:30:37.133	8.207574	2.3128695	6.7901635	0.3070404	-0.08267572	0.30881923	7.0354466	0.64033246	6.801676	Walking_Watch
14:30:37.155	8.207574	2.3128695	6.7901635	0.3070404	-0.08267572	0.30881923	7.0354466	0.64033246	6.801676	Walking_Watch
14:30:37.175	6.098218	0.8356019	6.2921543	0.3070404	-0.08267572	0.30881923	7.0354466	0.64033246	6.801676	Walking_Watch
14:30:37.197	6.098218	0.8356019	6.2921543	0.16043276	0.32538226	0.20008525	6.685775	0.4805996	7.158199	Walking_Watch
14:30:37.218	6.098218	0.8356019	6.2921543	0.16043276	0.32538226	0.20008525	6.685775	0.4805996	7.158199	Walking_Watch
14:30:37.239	6.098218	0.8356019	6.2921543	0.16043276	0.32538226	0.20008525	6.685775	0.4805996	7.158199	Walking_Watch
14:30:37.261	6.098218	0.8356019	6.2921543	0.16043276	0.32538226	0.20008525	6.685775	0.4805996	7.158199	Walking_Watch
14:30:37.282	6.098218	0.8356019	6.2921543	0.16043276	0.32538226	0.20008525	6.685775	0.4805996	7.158199	Walking_Watch
14:30:37.304	6.098218	0.8356019	6.2921543	0.16043276	0.32538226	0.20008525	6.685775	0.4805996	7.158199	Walking_Watch
14:30:37.326	6.098218	0.8356019	6.2921543	0.16043276	0.32538226	0.20008525	6.685775	0.4805996	7.158199	Walking_Watch
14:30:37.349	6.098218	0.8356019	6.2921543	0.16043276	0.32538226	0.20008525	6.685775	0.4805996	7.158199	Walking_Watch
14:30:37.371	6.387925	0.5794145	5.114171	0.16043276	0.32538226	0.20008525	6.685775	0.4805996	7.158199	Walking_Watch
14:30:37.394	6.387925	0.5794145	5.114171	-0.22441234	-0.1779707	-0.36191076	6.3249297	0.46098438	7.4801807	Walking_Watch
14:30:37.417	6.387925	0.5794145	5.114171	-0.22441234	-0.1779707	-0.36191076	6.3249297	0.46098438	7.4801807	Walking_Watch
14:30:37.440	6.387925	0.5794145	5.114171	-0.22441234	-0.1779707	-0.36191076	6.3249297	0.46098438	7.4801807	Walking_Watch
14:30:37.463	6.387925	0.5794145	5.114171	-0.22441234	-0.1779707	-0.36191076	6.3249297	0.46098438	7.4801807	Walking_Watch
14:30:37.486	6.387925	0.5794145	5.114171	-0.22441234	-0.1779707	-0.36191076	6.3249297	0.46098438	7.4801807	Walking_Watch
14:30:37.509	6.387925	0.5794145	5.114171	-0.22441234	-0.1779707	-0.36191076	6.3249297	0.46098438	7.4801807	Walking_Watch
14:30:37.532	6.387925	0.5794145	5.114171	-0.22441234	-0.1779707	-0.36191076	6.3249297	0.46098438	7.4801807	Walking_Watch
14:30:37.554	6.387925	0.5794145	5.114171	-0.22441234	-0.1779707	-0.36191076	6.3249297	0.46098438	7.4801807	Walking_Watch
14:30:37.577	5.906676	0.08858817	8.164477	0.008327316	0.31316495	0.09257296	5.671136	0.90072876	7.9496675	Walking_Watch
14:30:37.599	5.906676	0.08858817	8.164477	0.008327316	0.31316495	0.09257296	5.671136	0.90072876	7.9496675	Walking_Watch
14:30:37.622	5.906676	0.08858817	8.164477	0.008327316	0.31316495	0.09257296	5.671136	0.90072876	7.9496675	Walking_Watch
14:30:37.645	5.906676	0.08858817	8.164477	0.008327316	0.31316495	0.09257296	5.671136	0.90072876	7.9496675	Walking_Watch
14:30:37.667	5.906676	0.08858817	8.164477	0.008327316	0.31316495	0.09257296	5.671136	0.90072876	7.9496675	Walking_Watch
14:30:37.690	5.906676	0.08858817	8.164477	0.008327316	0.31316495	0.09257296	5.671136	0.90072876	7.9496675	Walking_Watch
14:30:37.713	5.906676	0.08858817	8.164477	0.008327316	0.31316495	0.09257296	5.671136	0.90072876	7.9496675	Walking_Watch
14:30:37.735	5.906676	0.08858817	8.164477	0.008327316	0.31316495	0.09257296	5.671136	0.90072876	7.9496675	Walking_Watch
14:30:37.759	5.906676	0.08858817	8.164477	-0.42844135	-0.017924007	-0.48225123	5.887365	0.78386295	7.803512	Walking_Watch
14:30:37.786	6.091035	0.57223165	7.0726876	-0.42844135	-0.017924007	-0.48225123	5.887365	0.78386295	7.803512	Walking_Watch
14:30:37.810	6.091035	0.57223165	7.0726876	-0.42844135	-0.017924007	-0.48225123	5.887365	0.78386295	7.803512	Walking_Watch
14:30:37.830	6.091035	0.57223165	7.0726876	-0.42844135	-0.017924007	-0.48225123	5.887365	0.78386295	7.803512	Walking_Watch
14:30:37.852	6.091035	0.57223165	7.0726876	-0.42844135	-0.017924007	-0.48225123	5.887365	0.78386295	7.803512	Walking_Watch
14:30:37.874	6.091035	0.57223165	7.0726876	-0.42844135	-0.017924007	-0.48225123	5.887365	0.78386295	7.803512	Walking_Watch
14:30:37.896	6.091035	0.57223165	7.0726876	-0.42844135	-0.017924007	-0.48225123	5.887365	0.78386295	7.803512	Walking_Watch
14:30:37.917	6.091035	0.57223165	7.0726876	-0.53534275	-0.50539446	-0.18414898	5.9339876	0.6452868	7.780859	Walking_Watch
14:30:37.940	6.091035	0.57223165	7.0726876	-0.53534275	-0.50539446	-0.18414898	5.9339876	0.6452868	7.780859	Walking_Watch
14:30:37.963	6.091035	0.57223165	7.0726876	-0.53534275	-0.50539446	-0.18414898	5.9339876	0.6452868	7.780859	Walking_Watch
14:30:37.986	5.5882373	0.057462595	8.097438	-0.53534275	-0.50539446	-0.18414898	5.9339876	0.6452868	7.780859	Walking_Watch
14:30:38.009	5.5882373	0.057462595	8.097438	-0.53534275	-0.50539446	-0.18414898	5.9339876	0.6452868	7.780859	Walking_Watch
14:30:38.031	5.5882373	0.057462595	8.097438	-0.53534275	-0.50539446	-0.18414898	5.9339876	0.6452868	7.780859	Walking_Watch
14:30:38.053	5.5882373	0.057462595	8.097438	-0.53534275	-0.50539446	-0.18414898	5.9339876	0.6452868	7.780859	Walking_Watch
14:30:38.076	5.5882373	0.057462595	8.097438	-0.53534275	-0.50539446	-0.18414898	5.9339876	0.6452868	7.780859	Walking_Watch
14:30:38.099	5.5882373	0.057462595	8.097438	0.124391705	0.19404623	0.23918062	6.402039	1.0815386	7.3494563	Walking_Watch
14:30:38.120	5.5882373	0.057462595	8.097438	0.124391705	0.19404623	0.23918062	6.402039	1.0815386	7.3494563	Walking_Watch
14:30:38.143	5.5882373	0.057462595	8.097438	0.124391705	0.19404623	0.23918062	6.402039	1.0815386	7.3494563	Walking_Watch
14:30:38.164	5.5882373	0.057462595	8.097438	0.124391705	0.19404623	0.23918062	6.402039	1.0815386	7.3494563	Walking_Watch
14:30:38.186	5.33205	1.4150164	9.364009	0.124391705	0.19404623	0.23918062	6.402039	1.0815386	7.3494563	Walking_Watch
14:30:38.209	5.33205	1.4150164	9.364009	0.124391705	0.19404623	0.23918062	6.402039	1.0815386	7.3494563	Walking_Watch
14:30:38.231	5.33205	1.4150164	9.364009	0.124391705	0.19404623	0.23918062	6.402039	1.0815386	7.3494563	Walking_Watch
14:30:38.254	5.33205	1.4150164	9.364009	0.124391705	0.19404623	0.23918062	6.402039	1.0815386	7.3494563	Walking_Watch
14:30:38.278	5.33205	1.4150164	9.364009	0.47747183	-0.015480547	0.79384625	6.402039	1.0815386	7.3494563	Walking_Watch
14:30:38.300	5.33205	1.4150164	9.364009	0.47747183	-0.015480547	0.79384625	6.5952454	0.87094903	7.205173	Walking_Watch
14:30:38.322	5.33205	1.4150164	9.364009	0.47747183	-0.015480547	0.79384625	6.5952454	0.87094903	7.205173	Walking_Watch
14:30:38.344	5.33205	1.4150164	9.364009	0.47747183	-0.015480547	0.79384625	6.5952454	0.87094903	7.205173	Walking_Watch
14:30:38.367	5.33205	1.4150164	9.364009	0.47747183	-0.015480547	0.79384625	6.5952454	0.87094903	7.205173	Walking_Watch
14:30:38.389	5.320079	1.0008069	8.284191	0.47747183	-0.015480547	0.79384625	6.5952454	0.87094903	7.205173	Walking_Watch
14:30:38.411	5.320079	1.0008069	8.284191	0.47747183	-0.015480547	0.79384625	6.5952454	0.87094903	7.205173	Walking_Watch
14:30:38.433	5.320079	1.0008069	8.284191	0.47747183	-0.015480547	0.79384625	6.5952454	0.87094903	7.205173	Walking_Watch
14:30:38.454	5.320079	1.0008069	8.284191	0.47747183	-0.015480547	0.79384625	6.5952454	0.87094903	7.205173	Walking_Watch
14:30:38.477	5.320079	1.0008069	8.284191	0.55199736	0.512307	0.2257416	6.565506	0.54917705	7.263807	Walking_Watch
14:30:38.500	5.320079	1.0008069	8.284191	0.55199736	0.512307	0.2257416	6.565506	0.54917705	7.263807	Walking_Watch
14:30:38.522	5.320079	1.0008069	8.284191	0.55199736	0.512307	0.2257416	6.565506	0.54917705	7.263807	Walking_Watch
14:30:38.545	5.320079	1.0008069	8.284191	0.55199736	0.512307	0.2257416	6.565506	0.54917705	7.263807	Walking_Watch
14:30:38.567	5.320079	1.0008069	8.284191	0.55199736	0.512307	0.2257416	6.565506	0.54917705	7.263807	Walking_Watch
14:30:38.590	5.9832926	-0.2944958	9.1940155	0.55199736	0.512307	0.2257416	6.565506	0.54917705	7.263807	Walking_Watch
14:30:38.613	5.9832926	-0.2944958	9.1940155	0.55199736	0.512307	0.2257416	6.565506	0.54917705	7.263807	Walking_Watch
14:30:38.637	5.9832926	-0.2944958	9.1940155	0.55199736	0.512307	0.2257416	6.565506	0.54917705	7.263807	Walking_Watch
14:30:38.660	5.9832926	-0.2944958	9.1940155	0.012603371	-0.20057273	-0.004554611	6.633476	0.469889	7.207392	Walking_Watch
14:30:38.682	5.9832926	-0.2944958	9.1940155	0.012603371	-0.20057273	-0.004554611	6.633476	0.469889	7.207392	Walking_Watch
14:30:38.705	5.9832926	-0.2944958	9.1940155	0.012603371	-0.20057273	-0.004554611	6.633476	0.469889	7.207392	Walking_Watch
14:30:38.727	5.9832926	-0.2944958	9.1940155	0.012603371	-0.20057273	-0.004554611	6.633476	0.469889	7.207392	Walking_Watch
14:30:38.749	5.9832926	-0.2944958	9.1940155	0.012603371	-0.20057273	-0.004554611	6.633476	0.469889	7.207392	Walking_Watch
14:30:38.772	6.4980617	0.7948992	7.901107	0.012603371	-0.20057273	-0.004554611	6.633476	0.469889	7.207392	Walking_Watch
14:30:38.795	6.4980617	0.7948992	7.901107	0.012603371	-0.20057273	-0.004554611	6.633476	0.469889	7.207392	Walking_Watch
14:30:38.817	6.4980617	0.7948992	7.901107	-0.11323487	0.32538226	-0.34175223	6.633476	0.469889	7.207392	Walking_Watch
14:30:38.838	6.4980617	0.7948992	7.901107	-0.11323487	0.32538226	-0.34175223	6.481909	0.6116526	7.3335567	Walking_Watch
14:30:38.860	6.4980617	0.7948992	7.901107	-0.11323487	0.32538226	-0.34175223	6.481909	0.6116526	7.3335567	Walking_Watch
14:30:38.882	6.4980617	0.7948992	7.901107	-0.11323487	0.32538226	-0.34175223	6.481909	0.6116526	7.3335567	Walking_Watch
14:30:38.904	6.4980617	0.7948992	7.901107	-0.11323487	0.32538226	-0.34175223	6.481909	0.6116526	7.3335567	Walking_Watch
14:30:38.926	6.4980617	0.7948992	7.901107	-0.11323487	0.32538226	-0.34175223	6.481909	0.6116526	7.3335567	Walking_Watch
14:30:38.949	6.4980617	0.7948992	7.901107	-0.11323487	0.32538226	-0.34175223	6.481909	0.6116526	7.3335567	Walking_Watch
14:30:38.971	7.6616793	0.08858817	6.6153812	-0.11323487	0.32538226	-0.34175223	6.481909	0.6116526	7.3335567	Walking_Watch
14:30:38.994	7.6616793	0.08858817	6.6153812	-0.11323487	0.32538226	-0.34175223	6.481909	0.6116526	7.3335567	Walking_Watch
14:30:39.016	7.6616793	0.08858817	6.6153812	-0.4516542	0.5721718	-0.5347856	6.4629636	0.58707273	7.352263	Walking_Watch
14:30:39.044	7.6616793	0.08858817	6.6153812	-0.4516542	0.5721718	-0.5347856	6.4629636	0.58707273	7.352263	Walking_Watch
14:30:39.066	7.6616793	0.08858817	6.6153812	-0.4516542	0.5721718	-0.5347856	6.4629636	0.58707273	7.352263	Walking_Watch
14:30:39.091	7.6616793	0.08858817	6.6153812	-0.4516542	0.5721718	-0.5347856	6.4629636	0.58707273	7.352263	Walking_Watch
14:30:39.113	7.6616793	0.08858817	6.6153812	-0.4516542	0.5721718	-0.5347856	6.4629636	0.58707273	7.352263	Walking_Watch
14:30:39.136	7.6616793	0.08858817	6.6153812	-0.4516542	0.5721718	-0.5347856	6.4629636	0.58707273	7.352263	Walking_Watch
14:30:39.159	7.6616793	0.08858817	6.6153812	-0.4516542	0.5721718	-0.5347856	6.4629636	0.58707273	7.352263	Walking_Watch
14:30:39.181	6.366377	0.17957062	4.68799	-0.030157195	-0.018534875	-0.01616105	6.10696	0.14062515	7.6717377	Walking_Watch
14:30:39.203	6.366377	0.17957062	4.68799	-0.030157195	-0.018534875	-0.01616105	6.10696	0.14062515	7.6717377	Walking_Watch
14:30:39.223	6.366377	0.17957062	4.68799	-0.030157195	-0.018534875	-0.01616105	6.10696	0.14062515	7.6717377	Walking_Watch
14:30:39.245	6.366377	0.17957062	4.68799	-0.030157195	-0.018534875	-0.01616105	6.10696	0.14062515	7.6717377	Walking_Watch
14:30:39.267	6.366377	0.17957062	4.68799	-0.030157195	-0.018534875	-0.01616105	6.10696	0.14062515	7.6717377	Walking_Watch
14:30:39.289	6.366377	0.17957062	4.68799	-0.030157195	-0.018534875	-0.01616105	6.10696	0.14062515	7.6717377	Walking_Watch
14:30:39.312	6.366377	0.17957062	4.68799	-0.030157195	-0.018534875	-0.01616105	6.10696	0.14062515	7.6717377	Walking_Watch
14:30:39.334	6.366377	0.17957062	4.68799	-0.030157195	-0.018534875	-0.01616105	6.10696	0.14062515	7.6717377	Walking_Watch
14:30:39.357	6.366377	0.17957062	4.68799	-0.030157195	-0.018534875	-0.01616105	6.10696	0.14062515	7.6717377	Walking_Watch
14:30:39.381	6.854809	0.6488485	6.0311785	0.35163358	-0.37589106	0.40961203	6.5350003	0.25649786	7.307412	Walking_Watch
14:30:39.404	6.854809	0.6488485	6.0311785	0.35163358	-0.37589106	0.40961203	6.5350003	0.25649786	7.307412	Walking_Watch
14:30:39.426	6.854809	0.6488485	6.0311785	0.35163358	-0.37589106	0.40961203	6.5350003	0.25649786	7.307412	Walking_Watch
14:30:39.450	6.854809	0.6488485	6.0311785	0.35163358	-0.37589106	0.40961203	6.5350003	0.25649786	7.307412	Walking_Watch
14:30:39.472	6.854809	0.6488485	6.0311785	0.35163358	-0.37589106	0.40961203	6.5350003	0.25649786	7.307412	Walking_Watch
14:30:39.495	6.854809	0.6488485	6.0311785	0.35163358	-0.37589106	0.40961203	6.5350003	0.25649786	7.307412	Walking_Watch
14:30:39.517	6.854809	0.6488485	6.0311785	0.35163358	-0.37589106	0.40961203	6.5350003	0.25649786	7.307412	Walking_Watch
14:30:39.540	6.854809	0.6488485	6.0311785	0.73037004	-0.16636425	0.74742055	6.6088476	0.36419725	7.2360797	Walking_Watch
14:30:39.563	6.854809	0.6488485	6.0311785	0.73037004	-0.16636425	0.74742055	6.6088476	0.36419725	7.2360797	Walking_Watch
14:30:39.585	7.024802	1.0678465	8.456578	0.73037004	-0.16636425	0.74742055	6.6088476	0.36419725	7.2360797	Walking_Watch
14:30:39.609	7.024802	1.0678465	8.456578	0.73037004	-0.16636425	0.74742055	6.6088476	0.36419725	7.2360797	Walking_Watch
14:30:39.631	7.024802	1.0678465	8.456578	0.73037004	-0.16636425	0.74742055	6.6088476	0.36419725	7.2360797	Walking_Watch
14:30:39.653	7.024802	1.0678465	8.456578	0.73037004	-0.16636425	0.74742055	6.6088476	0.36419725	7.2360797	Walking_Watch
14:30:39.675	7.024802	1.0678465	8.456578	0.73037004	-0.16636425	0.74742055	6.6088476	0.36419725	7.2360797	Walking_Watch
14:30:39.698	7.024802	1.0678465	8.456578	0.73037004	-0.16636425	0.74742055	6.6088476	0.36419725	7.2360797	Walking_Watch
14:30:39.720	7.024802	1.0678465	8.456578	0.28993618	-0.085730046	0.36135367	6.614591	0.29087314	7.234146	Walking_Watch
14:30:39.742	7.024802	1.0678465	8.456578	0.28993618	-0.085730046	0.36135367	6.614591	0.29087314	7.234146	Walking_Watch
14:30:39.764	7.024802	1.0678465	8.456578	0.28993618	-0.085730046	0.36135367	6.614591	0.29087314	7.234146	Walking_Watch
14:30:39.787	7.0535336	0.92658436	5.7390766	0.28993618	-0.085730046	0.36135367	6.614591	0.29087314	7.234146	Walking_Watch
14:30:39.810	7.0535336	0.92658436	5.7390766	0.28993618	-0.085730046	0.36135367	6.614591	0.29087314	7.234146	Walking_Watch
14:30:39.833	7.0535336	0.92658436	5.7390766	0.28993618	-0.085730046	0.36135367	6.614591	0.29087314	7.234146	Walking_Watch
14:30:39.855	7.0535336	0.92658436	5.7390766	0.28993618	-0.085730046	0.36135367	6.614591	0.29087314	7.234146	Walking_Watch
14:30:39.878	7.0535336	0.92658436	5.7390766	0.28993618	-0.085730046	0.36135367	6.614591	0.29087314	7.234146	Walking_Watch
14:30:39.901	7.0535336	0.92658436	5.7390766	-0.19631255	-0.04419121	0.08402085	6.330625	0.6344116	7.4626403	Walking_Watch
14:30:39.923	7.0535336	0.92658436	5.7390766	-0.19631255	-0.04419121	0.08402085	6.330625	0.6344116	7.4626403	Walking_Watch
14:30:39.947	7.0535336	0.92658436	5.7390766	-0.19631255	-0.04419121	0.08402085	6.330625	0.6344116	7.4626403	Walking_Watch
14:30:39.969	5.5020437	0.18435916	5.499649	-0.19631255	-0.04419121	0.08402085	6.330625	0.6344116	7.4626403	Walking_Watch
14:30:39.991	5.5020437	0.18435916	5.499649	-0.19631255	-0.04419121	0.08402085	6.330625	0.6344116	7.4626403	Walking_Watch
14:30:40.013	5.5020437	0.18435916	5.499649	-0.19631255	-0.04419121	0.08402085	6.330625	0.6344116	7.4626403	Walking_Watch
14:30:40.036	5.5020437	0.18435916	5.499649	-0.19631255	-0.04419121	0.08402085	6.330625	0.6344116	7.4626403	Walking_Watch
14:30:40.059	5.5020437	0.18435916	5.499649	-0.19631255	-0.04419121	0.08402085	6.330625	0.6344116	7.4626403	Walking_Watch
14:30:40.082	5.5020437	0.18435916	5.499649	-0.036876712	-0.15842302	0.008273559	6.419853	0.5669013	7.391512	Walking_Watch
14:30:40.105	5.5020437	0.18435916	5.499649	-0.036876712	-0.15842302	0.008273559	6.419853	0.5669013	7.391512	Walking_Watch
14:30:40.127	5.5020437	0.18435916	5.499649	-0.036876712	-0.15842302	0.008273559	6.419853	0.5669013	7.391512	Walking_Watch
14:30:40.150	5.5020437	0.18435916	5.499649	-0.036876712	-0.15842302	0.008273559	6.419853	0.5669013	7.391512	Walking_Watch
14:30:40.173	6.93382	0.9074302	8.195602	-0.036876712	-0.15842302	0.008273559	6.419853	0.5669013	7.391512	Walking_Watch
14:30:40.196	6.93382	0.9074302	8.195602	-0.036876712	-0.15842302	0.008273559	6.419853	0.5669013	7.391512	Walking_Watch
14:30:40.219	6.93382	0.9074302	8.195602	-0.036876712	-0.15842302	0.008273559	6.419853	0.5669013	7.391512	Walking_Watch
14:30:40.241	6.93382	0.9074302	8.195602	-0.036876712	-0.15842302	0.008273559	6.419853	0.5669013	7.391512	Walking_Watch
14:30:40.263	6.93382	0.9074302	8.195602	-0.42172185	-0.26960048	-0.23423995	6.844554	0.42983842	7.009819	Walking_Watch
14:30:40.285	6.93382	0.9074302	8.195602	-0.42172185	-0.26960048	-0.23423995	6.844554	0.42983842	7.009819	Walking_Watch
14:30:40.307	6.93382	0.9074302	8.195602	-0.42172185	-0.26960048	-0.23423995	6.844554	0.42983842	7.009819	Walking_Watch
14:30:40.330	6.93382	0.9074302	8.195602	-0.42172185	-0.26960048	-0.23423995	6.844554	0.42983842	7.009819	Walking_Watch
14:30:40.353	6.93382	0.9074302	8.195602	-0.42172185	-0.26960048	-0.23423995	6.844554	0.42983842	7.009819	Walking_Watch
14:30:40.375	8.554744	0.36871833	5.851608	-0.42172185	-0.26960048	-0.23423995	6.844554	0.42983842	7.009819	Walking_Watch
14:30:40.398	8.554744	0.36871833	5.851608	-0.42172185	-0.26960048	-0.23423995	6.844554	0.42983842	7.009819	Walking_Watch
14:30:40.421	8.554744	0.36871833	5.851608	-0.42172185	-0.26960048	-0.23423995	6.844554	0.42983842	7.009819	Walking_Watch
14:30:40.445	8.554744	0.36871833	5.851608	-1.1346016	0.2600197	-0.38023672	6.7294106	0.39591187	7.1224017	Walking_Watch
14:30:40.468	8.554744	0.36871833	5.851608	-1.1346016	0.2600197	-0.38023672	6.7294106	0.39591187	7.1224017	Walking_Watch
14:30:40.490	8.554744	0.36871833	5.851608	-1.1346016	0.2600197	-0.38023672	6.7294106	0.39591187	7.1224017	Walking_Watch
14:30:40.513	8.554744	0.36871833	5.851608	-1.1346016	0.2600197	-0.38023672	6.7294106	0.39591187	7.1224017	Walking_Watch
14:30:40.535	8.554744	0.36871833	5.851608	-1.1346016	0.2600197	-0.38023672	6.7294106	0.39591187	7.1224017	Walking_Watch
14:30:40.558	8.554744	0.36871833	5.851608	-1.1346016	0.2600197	-0.38023672	6.7294106	0.39591187	7.1224017	Walking_Watch
14:30:40.580	7.0798707	0.9289786	3.6512692	-1.1346016	0.2600197	-0.38023672	6.7294106	0.39591187	7.1224017	Walking_Watch
14:30:40.603	7.0798707	0.9289786	3.6512692	-1.1346016	0.2600197	-0.38023672	6.7294106	0.39591187	7.1224017	Walking_Watch
14:30:40.626	7.0798707	0.9289786	3.6512692	-0.3972872	-0.07595621	-0.11389949	6.412861	0.14835283	7.417785	Walking_Watch
14:30:40.648	7.0798707	0.9289786	3.6512692	-0.3972872	-0.07595621	-0.11389949	6.412861	0.14835283	7.417785	Walking_Watch
14:30:40.670	7.0798707	0.9289786	3.6512692	-0.3972872	-0.07595621	-0.11389949	6.412861	0.14835283	7.417785	Walking_Watch
14:30:40.694	7.0798707	0.9289786	3.6512692	-0.3972872	-0.07595621	-0.11389949	6.412861	0.14835283	7.417785	Walking_Watch
14:30:40.716	7.0798707	0.9289786	3.6512692	-0.3972872	-0.07595621	-0.11389949	6.412861	0.14835283	7.417785	Walking_Watch
14:30:40.738	7.0798707	0.9289786	3.6512692	-0.3972872	-0.07595621	-0.11389949	6.412861	0.14835283	7.417785	Walking_Watch
14:30:40.761	7.0798707	0.9289786	3.6512692	-0.3972872	-0.07595621	-0.11389949	6.412861	0.14835283	7.417785	Walking_Watch
14:30:40.783	7.802942	0.56744313	5.190788	-0.3972872	-0.07595621	-0.11389949	6.412861	0.14835283	7.417785	Walking_Watch
14:30:40.805	7.802942	0.56744313	5.190788	0.5086259	-0.2256182	0.22818504	6.686483	0.30051395	7.167351	Walking_Watch
14:30:40.827	7.802942	0.56744313	5.190788	0.5086259	-0.2256182	0.22818504	6.686483	0.30051395	7.167351	Walking_Watch
14:30:40.849	7.802942	0.56744313	5.190788	0.5086259	-0.2256182	0.22818504	6.686483	0.30051395	7.167351	Walking_Watch
14:30:40.871	7.802942	0.56744313	5.190788	0.5086259	-0.2256182	0.22818504	6.686483	0.30051395	7.167351	Walking_Watch
14:30:40.893	7.802942	0.56744313	5.190788	0.5086259	-0.2256182	0.22818504	6.686483	0.30051395	7.167351	Walking_Watch
14:30:40.913	7.802942	0.56744313	5.190788	0.5086259	-0.2256182	0.22818504	6.686483	0.30051395	7.167351	Walking_Watch
14:30:40.935	7.802942	0.56744313	5.190788	0.5086259	-0.2256182	0.22818504	6.686483	0.30051395	7.167351	Walking_Watch
14:30:40.957	7.802942	0.56744313	5.190788	0.5086259	-0.2256182	0.22818504	6.686483	0.30051395	7.167351	Walking_Watch
14:30:40.980	6.5746784	0.409421	8.516436	0.79878694	0.23863938	0.5898173	6.5526752	0.48029208	7.280249	Walking_Watch
14:30:41.003	6.5746784	0.409421	8.516436	0.79878694	0.23863938	0.5898173	6.5526752	0.48029208	7.280249	Walking_Watch
14:30:41.025	6.5746784	0.409421	8.516436	0.79878694	0.23863938	0.5898173	6.5526752	0.48029208	7.280249	Walking_Watch
14:30:41.047	6.5746784	0.409421	8.516436	0.79878694	0.23863938	0.5898173	6.5526752	0.48029208	7.280249	Walking_Watch
14:30:41.069	6.5746784	0.409421	8.516436	0.79878694	0.23863938	0.5898173	6.5526752	0.48029208	7.280249	Walking_Watch
14:30:41.091	6.5746784	0.409421	8.516436	0.79878694	0.23863938	0.5898173	6.5526752	0.48029208	7.280249	Walking_Watch
14:30:41.113	6.5746784	0.409421	8.516436	0.79878694	0.23863938	0.5898173	6.5526752	0.48029208	7.280249	Walking_Watch
14:30:41.134	6.5746784	0.409421	8.516436	0.79878694	0.23863938	0.5898173	6.5526752	0.48029208	7.280249	Walking_Watch
14:30:41.157	6.5746784	0.409421	8.516436	0.79878694	0.23863938	0.5898173	6.5526752	0.48029208	7.280249	Walking_Watch
14:30:41.180	5.803722	0.76137936	6.7015753	0.43348953	0.45122048	0.11395325	6.088862	0.30416328	7.6813774	Walking_Watch
14:30:41.203	5.803722	0.76137936	6.7015753	0.43348953	0.45122048	0.11395325	6.088862	0.30416328	7.6813774	Walking_Watch
14:30:41.225	5.803722	0.76137936	6.7015753	0.43348953	0.45122048	0.11395325	6.088862	0.30416328	7.6813774	Walking_Watch
14:30:41.248	5.803722	0.76137936	6.7015753	0.43348953	0.45122048	0.11395325	6.088862	0.30416328	7.6813774	Walking_Watch
14:30:41.270	5.803722	0.76137936	6.7015753	0.43348953	0.45122048	0.11395325	6.088862	0.30416328	7.6813774	Walking_Watch
14:30:41.293	5.803722	0.76137936	6.7015753	0.43348953	0.45122048	0.11395325	6.088862	0.30416328	7.6813774	Walking_Watch
14:30:41.314	5.803722	0.76137936	6.7015753	0.43348953	0.45122048	0.11395325	6.088862	0.30416328	7.6813774	Walking_Watch
14:30:41.336	5.803722	0.76137936	6.7015753	0.43348953	0.45122048	0.11395325	6.088862	0.30416328	7.6813774	Walking_Watch
14:30:41.358	5.803722	0.76137936	6.7015753	-0.039320175	-0.002652377	-0.12978198	5.856579	0.52008116	7.8485875	Walking_Watch
14:30:41.380	5.5355635	0.4932206	7.273807	-0.039320175	-0.002652377	-0.12978198	5.856579	0.52008116	7.8485875	Walking_Watch
14:30:41.403	5.5355635	0.4932206	7.273807	-0.039320175	-0.002652377	-0.12978198	5.856579	0.52008116	7.8485875	Walking_Watch
14:30:41.426	5.5355635	0.4932206	7.273807	-0.039320175	-0.002652377	-0.12978198	5.856579	0.52008116	7.8485875	Walking_Watch
14:30:41.448	5.5355635	0.4932206	7.273807	-0.039320175	-0.002652377	-0.12978198	5.856579	0.52008116	7.8485875	Walking_Watch
14:30:41.471	5.5355635	0.4932206	7.273807	-0.039320175	-0.002652377	-0.12978198	5.856579	0.52008116	7.8485875	Walking_Watch
14:30:41.493	5.5355635	0.4932206	7.273807	-0.039320175	-0.002652377	-0.12978198	5.856579	0.52008116	7.8485875	Walking_Watch
14:30:41.518	5.5355635	0.4932206	7.273807	-0.039320175	-0.002652377	-0.12978198	5.856579	0.52008116	7.8485875	Walking_Watch
14:30:41.541	5.5355635	0.4932206	7.273807	-0.050926615	-0.0020415115	-0.32220453	6.0018125	0.5976533	7.73249	Walking_Watch
14:30:41.564	5.5355635	0.4932206	7.273807	-0.050926615	-0.0020415115	-0.32220453	6.0018125	0.5976533	7.73249	Walking_Watch
14:30:41.586	5.681614	0.9289786	8.650515	-0.050926615	-0.0020415115	-0.32220453	6.0018125	0.5976533	7.73249	Walking_Watch
14:30:41.608	5.681614	0.9289786	8.650515	-0.050926615	-0.0020415115	-0.32220453	6.0018125	0.5976533	7.73249	Walking_Watch
14:30:41.630	5.681614	0.9289786	8.650515	-0.050926615	-0.0020415115	-0.32220453	6.0018125	0.5976533	7.73249	Walking_Watch
14:30:41.653	5.681614	0.9289786	8.650515	-0.050926615	-0.0020415115	-0.32220453	6.0018125	0.5976533	7.73249	Walking_Watch
14:30:41.674	5.681614	0.9289786	8.650515	-0.050926615	-0.0020415115	-0.32220453	6.0018125	0.5976533	7.73249	Walking_Watch
14:30:41.696	5.681614	0.9289786	8.650515	-0.050926615	-0.0020415115	-0.32220453	6.0018125	0.5976533	7.73249	Walking_Watch
14:30:41.718	5.681614	0.9289786	8.650515	-0.3673548	0.018727908	-0.54455954	6.020682	0.40693378	7.73021	Walking_Watch
14:30:41.741	5.681614	0.9289786	8.650515	-0.3673548	0.018727908	-0.54455954	6.020682	0.40693378	7.73021	Walking_Watch
14:30:41.763	5.681614	0.9289786	8.650515	-0.3673548	0.018727908	-0.54455954	6.020682	0.40693378	7.73021	Walking_Watch
14:30:41.785	5.6409116	-0.9696813	7.0319853	-0.3673548	0.018727908	-0.54455954	6.020682	0.40693378	7.73021	Walking_Watch
14:30:41.808	5.6409116	-0.9696813	7.0319853	-0.3673548	0.018727908	-0.54455954	6.020682	0.40693378	7.73021	Walking_Watch
14:30:41.830	5.6409116	-0.9696813	7.0319853	-0.3673548	0.018727908	-0.54455954	6.020682	0.40693378	7.73021	Walking_Watch
14:30:41.853	5.6409116	-0.9696813	7.0319853	-0.3673548	0.018727908	-0.54455954	6.020682	0.40693378	7.73021	Walking_Watch
14:30:41.875	5.6409116	-0.9696813	7.0319853	-0.3673548	0.018727908	-0.54455954	6.020682	0.40693378	7.73021	Walking_Watch
14:30:41.897	5.6409116	-0.9696813	7.0319853	0.34674668	0.18671586	-0.17987294	5.8520017	0.4282805	7.857545	Walking_Watch
14:30:41.919	5.6409116	-0.9696813	7.0319853	0.34674668	0.18671586	-0.17987294	5.8520017	0.4282805	7.857545	Walking_Watch
14:30:41.941	5.6409116	-0.9696813	7.0319853	0.34674668	0.18671586	-0.17987294	5.8520017	0.4282805	7.857545	Walking_Watch
14:30:41.965	5.6409116	-0.9696813	7.0319853	0.34674668	0.18671586	-0.17987294	5.8520017	0.4282805	7.857545	Walking_Watch
14:30:41.988	4.005622	0.13647367	9.703996	0.34674668	0.18671586	-0.17987294	5.8520017	0.4282805	7.857545	Walking_Watch
14:30:42.010	4.005622	0.13647367	9.703996	0.34674668	0.18671586	-0.17987294	5.8520017	0.4282805	7.857545	Walking_Watch
14:30:42.033	4.005622	0.13647367	9.703996	0.34674668	0.18671586	-0.17987294	5.8520017	0.4282805	7.857545	Walking_Watch
14:30:42.056	4.005622	0.13647367	9.703996	0.34674668	0.18671586	-0.17987294	5.8520017	0.4282805	7.857545	Walking_Watch
14:30:42.089	4.005622	0.13647367	9.703996	0.21846497	0.040719055	-0.011884995	5.860851	0.8369148	7.817949	Walking_Watch
14:30:42.111	4.005622	0.13647367	9.703996	0.21846497	0.040719055	-0.011884995	5.860851	0.8369148	7.817949	Walking_Watch
14:30:42.133	4.005622	0.13647367	9.703996	0.21846497	0.040719055	-0.011884995	5.860851	0.8369148	7.817949	Walking_Watch
14:30:42.154	4.005622	0.13647367	9.703996	0.21846497	0.040719055	-0.011884995	5.860851	0.8369148	7.817949	Walking_Watch
14:30:42.177	6.0407553	1.2737542	6.876357	0.21846497	0.040719055	-0.011884995	5.860851	0.8369148	7.817949	Walking_Watch
14:30:42.199	6.0407553	1.2737542	6.876357	0.21846497	0.040719055	-0.011884995	5.860851	0.8369148	7.817949	Walking_Watch
14:30:42.221	6.0407553	1.2737542	6.876357	0.21846497	0.040719055	-0.011884995	5.860851	0.8369148	7.817949	Walking_Watch
14:30:42.242	6.0407553	1.2737542	6.876357	0.124391705	-0.2463876	0.5036853	5.751471	1.0544004	7.872683	Walking_Watch
14:30:42.264	6.0407553	1.2737542	6.876357	0.124391705	-0.2463876	0.5036853	5.751471	1.0544004	7.872683	Walking_Watch
14:30:42.286	6.0407553	1.2737542	6.876357	0.124391705	-0.2463876	0.5036853	5.751471	1.0544004	7.872683	Walking_Watch
14:30:42.309	6.0407553	1.2737542	6.876357	0.124391705	-0.2463876	0.5036853	5.751471	1.0544004	7.872683	Walking_Watch
14:30:42.332	6.0407553	1.2737542	6.876357	0.124391705	-0.2463876	0.5036853	5.751471	1.0544004	7.872683	Walking_Watch
14:30:42.355	6.0407553	1.2737542	6.876357	0.124391705	-0.2463876	0.5036853	5.751471	1.0544004	7.872683	Walking_Watch
14:30:42.377	6.318491	1.4509305	8.047157	0.124391705	-0.2463876	0.5036853	5.751471	1.0544004	7.872683	Walking_Watch
14:30:42.398	6.318491	1.4509305	8.047157	0.124391705	-0.2463876	0.5036853	5.751471	1.0544004	7.872683	Walking_Watch
14:30:42.421	6.318491	1.4509305	8.047157	-0.6471311	-0.28426126	0.30698666	5.8918047	0.659437	7.8116665	Walking_Watch
14:30:42.443	6.318491	1.4509305	8.047157	-0.6471311	-0.28426126	0.30698666	5.8918047	0.659437	7.8116665	Walking_Watch
14:30:42.465	6.318491	1.4509305	8.047157	-0.6471311	-0.28426126	0.30698666	5.8918047	0.659437	7.8116665	Walking_Watch
14:30:42.486	6.318491	1.4509305	8.047157	-0.6471311	-0.28426126	0.30698666	5.8918047	0.659437	7.8116665	Walking_Watch
14:30:42.508	6.318491	1.4509305	8.047157	-0.6471311	-0.28426126	0.30698666	5.8918047	0.659437	7.8116665	Walking_Watch
14:30:42.531	6.318491	1.4509305	8.047157	-0.6471311	-0.28426126	0.30698666	5.8918047	0.659437	7.8116665	Walking_Watch
14:30:42.553	6.318491	1.4509305	8.047157	-0.6471311	-0.28426126	0.30698666	5.8918047	0.659437	7.8116665	Walking_Watch
14:30:42.575	4.5443335	1.1253091	7.9920893	-0.6471311	-0.28426126	0.30698666	5.8918047	0.659437	7.8116665	Walking_Watch
14:30:42.598	4.5443335	1.1253091	7.9920893	-0.6471311	-0.28426126	0.30698666	5.8918047	0.659437	7.8116665	Walking_Watch
14:30:42.621	4.5443335	1.1253091	7.9920893	-0.109569676	-0.11871678	-0.066252	5.659037	0.9473611	7.95287	Walking_Watch
14:30:42.644	4.5443335	1.1253091	7.9920893	-0.109569676	-0.11871678	-0.066252	5.659037	0.9473611	7.95287	Walking_Watch
14:30:42.666	4.5443335	1.1253091	7.9920893	-0.109569676	-0.11871678	-0.066252	5.659037	0.9473611	7.95287	Walking_Watch
14:30:42.687	4.5443335	1.1253091	7.9920893	-0.109569676	-0.11871678	-0.066252	5.659037	0.9473611	7.95287	Walking_Watch
14:30:42.709	4.5443335	1.1253091	7.9920893	-0.109569676	-0.11871678	-0.066252	5.659037	0.9473611	7.95287	Walking_Watch
14:30:42.731	4.5443335	1.1253091	7.9920893	-0.109569676	-0.11871678	-0.066252	5.659037	0.9473611	7.95287	Walking_Watch
14:30:42.754	4.5443335	1.1253091	7.9920893	-0.109569676	-0.11871678	-0.066252	5.659037	0.9473611	7.95287	Walking_Watch
14:30:42.776	5.334444	1.0055954	7.2187386	-0.109569676	-0.11871678	-0.066252	5.659037	0.9473611	7.95287	Walking_Watch
14:30:42.798	5.334444	1.0055954	7.2187386	-0.25617734	-0.08756264	-0.37657154	5.8921003	0.88835895	7.7887316	Walking_Watch
14:30:42.822	5.334444	1.0055954	7.2187386	-0.25617734	-0.08756264	-0.37657154	5.8921003	0.88835895	7.7887316	Walking_Watch
14:30:42.846	5.334444	1.0055954	7.2187386	-0.25617734	-0.08756264	-0.37657154	5.8921003	0.88835895	7.7887316	Walking_Watch
14:30:42.868	5.334444	1.0055954	7.2187386	-0.25617734	-0.08756264	-0.37657154	5.8921003	0.88835895	7.7887316	Walking_Watch
14:30:42.891	5.334444	1.0055954	7.2187386	-0.25617734	-0.08756264	-0.37657154	5.8921003	0.88835895	7.7887316	Walking_Watch
14:30:42.913	5.334444	1.0055954	7.2187386	-0.25617734	-0.08756264	-0.37657154	5.8921003	0.88835895	7.7887316	Walking_Watch
14:30:42.934	5.334444	1.0055954	7.2187386	-0.25617734	-0.08756264	-0.37657154	5.8921003	0.88835895	7.7887316	Walking_Watch
14:30:42.956	5.334444	1.0055954	7.2187386	-0.25617734	-0.08756264	-0.37657154	5.8921003	0.88835895	7.7887316	Walking_Watch
14:30:42.978	6.6225643	0.43336374	8.736709	-0.16332582	-0.16147734	-0.46209267	5.81386	0.82990426	7.8537	Walking_Watch
14:30:43.000	6.6225643	0.43336374	8.736709	-0.16332582	-0.16147734	-0.46209267	5.81386	0.82990426	7.8537	Walking_Watch
14:30:43.022	6.6225643	0.43336374	8.736709	-0.16332582	-0.16147734	-0.46209267	5.81386	0.82990426	7.8537	Walking_Watch
14:30:43.045	6.6225643	0.43336374	8.736709	-0.16332582	-0.16147734	-0.46209267	5.81386	0.82990426	7.8537	Walking_Watch
14:30:43.067	6.6225643	0.43336374	8.736709	-0.16332582	-0.16147734	-0.46209267	5.81386	0.82990426	7.8537	Walking_Watch
14:30:43.090	6.6225643	0.43336374	8.736709	-0.16332582	-0.16147734	-0.46209267	5.81386	0.82990426	7.8537	Walking_Watch
14:30:43.112	6.6225643	0.43336374	8.736709	-0.16332582	-0.16147734	-0.46209267	5.81386	0.82990426	7.8537	Walking_Watch
14:30:43.135	6.6225643	0.43336374	8.736709	-0.16332582	-0.16147734	-0.46209267	5.81386	0.82990426	7.8537	Walking_Watch
14:30:43.166	6.6225643	0.43336374	8.736709	0.5959797	0.530633	-0.13772324	5.8750315	0.7324457	7.817791	Walking_Watch
14:30:43.188	6.196383	0.38547826	5.7127395	0.5959797	0.530633	-0.13772324	5.8750315	0.7324457	7.817791	Walking_Watch
14:30:43.210	6.196383	0.38547826	5.7127395	0.5959797	0.530633	-0.13772324	5.8750315	0.7324457	7.817791	Walking_Watch
14:30:43.232	6.196383	0.38547826	5.7127395	0.5959797	0.530633	-0.13772324	5.8750315	0.7324457	7.817791	Walking_Watch
14:30:43.255	6.196383	0.38547826	5.7127395	0.5959797	0.530633	-0.13772324	5.8750315	0.7324457	7.817791	Walking_Watch
14:30:43.277	6.196383	0.38547826	5.7127395	0.5959797	0.530633	-0.13772324	5.8750315	0.7324457	7.817791	Walking_Watch
14:30:43.303	6.196383	0.38547826	5.7127395	0.5959797	0.530633	-0.13772324	5.8750315	0.7324457	7.817791	Walking_Watch
14:30:43.326	6.196383	0.38547826	5.7127395	-0.013052969	0.19954403	0.0021649066	5.747888	1.0694572	7.8732705	Walking_Watch
14:30:43.348	6.196383	0.38547826	5.7127395	-0.013052969	0.19954403	0.0021649066	5.747888	1.0694572	7.8732705	Walking_Watch
14:30:43.371	5.6552773	1.4174107	5.2913475	-0.013052969	0.19954403	0.0021649066	5.747888	1.0694572	7.8732705	Walking_Watch
14:30:43.395	5.6552773	1.4174107	5.2913475	-0.013052969	0.19954403	0.0021649066	5.747888	1.0694572	7.8732705	Walking_Watch
14:30:43.417	5.6552773	1.4174107	5.2913475	-0.013052969	0.19954403	0.0021649066	5.747888	1.0694572	7.8732705	Walking_Watch
14:30:43.441	5.6552773	1.4174107	5.2913475	-0.013052969	0.19954403	0.0021649066	5.747888	1.0694572	7.8732705	Walking_Watch
14:30:43.463	5.6552773	1.4174107	5.2913475	-0.013052969	0.19954403	0.0021649066	5.747888	1.0694572	7.8732705	Walking_Watch
14:30:43.485	5.6552773	1.4174107	5.2913475	-0.013052969	0.19954403	0.0021649066	5.747888	1.0694572	7.8732705	Walking_Watch
14:30:43.506	5.6552773	1.4174107	5.2913475	0.72487223	0.33759958	0.54583496	5.687157	1.3322551	7.8772907	Walking_Watch
14:30:43.528	5.6552773	1.4174107	5.2913475	0.72487223	0.33759958	0.54583496	5.687157	1.3322551	7.8772907	Walking_Watch
14:30:43.551	5.6552773	1.4174107	5.2913475	0.72487223	0.33759958	0.54583496	5.687157	1.3322551	7.8772907	Walking_Watch
14:30:43.573	6.095824	1.3814965	8.126168	0.72487223	0.33759958	0.54583496	5.687157	1.3322551	7.8772907	Walking_Watch
14:30:43.595	6.095824	1.3814965	8.126168	0.72487223	0.33759958	0.54583496	5.687157	1.3322551	7.8772907	Walking_Watch
14:30:43.618	6.095824	1.3814965	8.126168	0.72487223	0.33759958	0.54583496	5.687157	1.3322551	7.8772907	Walking_Watch
14:30:43.640	6.095824	1.3814965	8.126168	0.72487223	0.33759958	0.54583496	5.687157	1.3322551	7.8772907	Walking_Watch
14:30:43.663	6.095824	1.3814965	8.126168	0.72487223	0.33759958	0.54583496	5.687157	1.3322551	7.8772907	Walking_Watch
14:30:43.686	6.095824	1.3814965	8.126168	-0.2653403	0.15861604	0.6936644	5.63748	1.0509764	7.955162	Walking_Watch
14:30:43.709	6.095824	1.3814965	8.126168	-0.2653403	0.15861604	0.6936644	5.63748	1.0509764	7.955162	Walking_Watch
14:30:43.731	6.095824	1.3814965	8.126168	-0.2653403	0.15861604	0.6936644	5.63748	1.0509764	7.955162	Walking_Watch
14:30:43.753	6.095824	1.3814965	8.126168	-0.2653403	0.15861604	0.6936644	5.63748	1.0509764	7.955162	Walking_Watch
14:30:43.775	5.0830455	1.0127783	7.8891354	-0.2653403	0.15861604	0.6936644	5.63748	1.0509764	7.955162	Walking_Watch
14:30:43.796	5.0830455	1.0127783	7.8891354	-0.2653403	0.15861604	0.6936644	5.63748	1.0509764	7.955162	Walking_Watch
14:30:43.818	5.0830455	1.0127783	7.8891354	-0.2653403	0.15861604	0.6936644	5.63748	1.0509764	7.955162	Walking_Watch
14:30:43.840	5.0830455	1.0127783	7.8891354	-0.2653403	0.15861604	0.6936644	5.63748	1.0509764	7.955162	Walking_Watch
14:30:43.862	5.0830455	1.0127783	7.8891354	0.04864442	0.049882036	0.2043613	5.1802907	0.56491476	8.307573	Walking_Watch
14:30:43.904	5.0830455	1.0127783	7.8891354	0.04864442	0.049882036	0.2043613	5.1802907	0.56491476	8.307573	Walking_Watch
14:30:43.926	5.0830455	1.0127783	7.8891354	0.04864442	0.049882036	0.2043613	5.1802907	0.56491476	8.307573	Walking_Watch
14:30:43.947	5.0830455	1.0127783	7.8891354	0.04864442	0.049882036	0.2043613	5.1802907	0.56491476	8.307573	Walking_Watch
14:30:43.969	4.4389853	-0.2466103	9.349643	0.04864442	0.049882036	0.2043613	5.1802907	0.56491476	8.307573	Walking_Watch
14:30:43.991	4.4389853	-0.2466103	9.349643	0.04864442	0.049882036	0.2043613	5.1802907	0.56491476	8.307573	Walking_Watch
14:30:44.012	4.4389853	-0.2466103	9.349643	0.04864442	0.049882036	0.2043613	5.1802907	0.56491476	8.307573	Walking_Watch
14:30:44.034	4.4389853	-0.2466103	9.349643	0.04864442	0.049882036	0.2043613	5.1802907	0.56491476	8.307573	Walking_Watch
14:30:44.055	4.4389853	-0.2466103	9.349643	-0.05520267	-0.2708222	-0.090686604	5.4637933	0.51573336	8.127196	Walking_Watch
14:30:44.077	4.4389853	-0.2466103	9.349643	-0.05520267	-0.2708222	-0.090686604	5.4637933	0.51573336	8.127196	Walking_Watch
14:30:44.099	4.4389853	-0.2466103	9.349643	-0.05520267	-0.2708222	-0.090686604	5.4637933	0.51573336	8.127196	Walking_Watch
14:30:44.122	4.4389853	-0.2466103	9.349643	-0.05520267	-0.2708222	-0.090686604	5.4637933	0.51573336	8.127196	Walking_Watch
14:30:44.144	4.4389853	-0.2466103	9.349643	-0.05520267	-0.2708222	-0.090686604	5.4637933	0.51573336	8.127196	Walking_Watch
14:30:44.169	4.4389853	-0.2466103	9.349643	-0.05520267	-0.2708222	-0.090686604	5.4637933	0.51573336	8.127196	Walking_Watch
14:30:44.197	5.3248672	0.40223816	8.660092	-0.05520267	-0.2708222	-0.090686604	5.4637933	0.51573336	8.127196	Walking_Watch
14:30:44.219	5.3248672	0.40223816	8.660092	-0.42660874	-0.11260813	-0.47003394	5.713628	0.3710852	7.961601	Walking_Watch
14:30:44.243	5.3248672	0.40223816	8.660092	-0.42660874	-0.11260813	-0.47003394	5.713628	0.3710852	7.961601	Walking_Watch
14:30:44.266	5.3248672	0.40223816	8.660092	-0.42660874	-0.11260813	-0.47003394	5.713628	0.3710852	7.961601	Walking_Watch
14:30:44.287	5.3248672	0.40223816	8.660092	-0.42660874	-0.11260813	-0.47003394	5.713628	0.3710852	7.961601	Walking_Watch
14:30:44.309	5.3248672	0.40223816	8.660092	-0.42660874	-0.11260813	-0.47003394	5.713628	0.3710852	7.961601	Walking_Watch
14:30:44.331	5.3248672	0.40223816	8.660092	-0.42660874	-0.11260813	-0.47003394	5.713628	0.3710852	7.961601	Walking_Watch
14:30:44.353	5.3248672	0.40223816	8.660092	-0.42660874	-0.11260813	-0.47003394	5.713628	0.3710852	7.961601	Walking_Watch
14:30:44.375	5.233885	0.083799616	7.9418097	-0.42660874	-0.11260813	-0.47003394	5.713628	0.3710852	7.961601	Walking_Watch
14:30:44.397	5.233885	0.083799616	7.9418097	-0.9598941	0.022393098	-0.5622746	5.713628	0.3710852	7.961601	Walking_Watch
14:30:44.419	5.233885	0.083799616	7.9418097	-0.9598941	0.022393098	-0.5622746	5.669266	0.47081658	7.9879956	Walking_Watch
14:30:44.442	5.233885	0.083799616	7.9418097	-0.9598941	0.022393098	-0.5622746	5.669266	0.47081658	7.9879956	Walking_Watch
14:30:44.466	5.233885	0.083799616	7.9418097	-0.9598941	0.022393098	-0.5622746	5.669266	0.47081658	7.9879956	Walking_Watch
14:30:44.488	5.233885	0.083799616	7.9418097	-0.9598941	0.022393098	-0.5622746	5.669266	0.47081658	7.9879956	Walking_Watch
14:30:44.511	5.233885	0.083799616	7.9418097	-0.9598941	0.022393098	-0.5622746	5.669266	0.47081658	7.9879956	Walking_Watch
14:30:44.533	5.233885	0.083799616	7.9418097	-0.9598941	0.022393098	-0.5622746	5.669266	0.47081658	7.9879956	Walking_Watch
14:30:44.555	5.233885	0.083799616	7.9418097	-0.9598941	0.022393098	-0.5622746	5.669266	0.47081658	7.9879956	Walking_Watch
14:30:44.578	5.8779445	0.102953814	6.715941	-0.012442104	-0.2256182	-0.017382782	5.5596833	0.5277478	8.061125	Walking_Watch
14:30:44.600	5.8779445	0.102953814	6.715941	-0.012442104	-0.2256182	-0.017382782	5.5596833	0.5277478	8.061125	Walking_Watch
14:30:44.622	5.8779445	0.102953814	6.715941	-0.012442104	-0.2256182	-0.017382782	5.5596833	0.5277478	8.061125	Walking_Watch
14:30:44.644	5.8779445	0.102953814	6.715941	-0.012442104	-0.2256182	-0.017382782	5.5596833	0.5277478	8.061125	Walking_Watch
14:30:44.666	5.8779445	0.102953814	6.715941	-0.012442104	-0.2256182	-0.017382782	5.5596833	0.5277478	8.061125	Walking_Watch
14:30:44.689	5.8779445	0.102953814	6.715941	-0.012442104	-0.2256182	-0.017382782	5.5596833	0.5277478	8.061125	Walking_Watch
14:30:44.711	5.8779445	0.102953814	6.715941	-0.012442104	-0.2256182	-0.017382782	5.5596833	0.5277478	8.061125	Walking_Watch
14:30:44.733	5.8779445	0.102953814	6.715941	-0.012442104	-0.2256182	-0.017382782	5.5596833	0.5277478	8.061125	Walking_Watch
14:30:44.756	5.8779445	0.102953814	6.715941	-0.012442104	-0.2256182	-0.017382782	5.5596833	0.5277478	8.061125	Walking_Watch
14:30:44.780	6.9003	0.70870537	6.361588	0.29726657	-0.1443731	0.14388566	5.965378	0.7365037	7.7486863	Walking_Watch
14:30:44.803	6.9003	0.70870537	6.361588	0.29726657	-0.1443731	0.14388566	5.965378	0.7365037	7.7486863	Walking_Watch
14:30:44.825	6.9003	0.70870537	6.361588	0.29726657	-0.1443731	0.14388566	5.965378	0.7365037	7.7486863	Walking_Watch
14:30:44.847	6.9003	0.70870537	6.361588	0.29726657	-0.1443731	0.14388566	5.965378	0.7365037	7.7486863	Walking_Watch
14:30:44.868	6.9003	0.70870537	6.361588	0.29726657	-0.1443731	0.14388566	5.965378	0.7365037	7.7486863	Walking_Watch
14:30:44.890	6.9003	0.70870537	6.361588	0.29726657	-0.1443731	0.14388566	5.965378	0.7365037	7.7486863	Walking_Watch
14:30:44.914	6.9003	0.70870537	6.361588	0.29726657	-0.1443731	0.14388566	5.965378	0.7365037	7.7486863	Walking_Watch
14:30:44.936	6.9003	0.70870537	6.361588	0.29726657	-0.1443731	0.14388566	5.965378	0.7365037	7.7486863	Walking_Watch
14:30:44.958	6.9003	0.70870537	6.361588	0.67722476	0.15922691	0.65701246	5.8604045	0.7770393	7.824463	Walking_Watch
14:30:44.981	5.8252707	1.4198049	8.60263	0.67722476	0.15922691	0.65701246	5.8604045	0.7770393	7.824463	Walking_Watch
14:30:45.003	5.8252707	1.4198049	8.60263	0.67722476	0.15922691	0.65701246	5.8604045	0.7770393	7.824463	Walking_Watch
14:30:45.026	5.8252707	1.4198049	8.60263	0.67722476	0.15922691	0.65701246	5.8604045	0.7770393	7.824463	Walking_Watch
14:30:45.049	5.8252707	1.4198049	8.60263	0.67722476	0.15922691	0.65701246	5.8604045	0.7770393	7.824463	Walking_Watch
14:30:45.072	5.8252707	1.4198049	8.60263	0.67722476	0.15922691	0.65701246	5.8604045	0.7770393	7.824463	Walking_Watch
14:30:45.094	5.8252707	1.4198049	8.60263	0.67722476	0.15922691	0.65701246	5.8604045	0.7770393	7.824463	Walking_Watch
14:30:45.115	5.8252707	1.4198049	8.60263	0.67722476	0.15922691	0.65701246	5.8604045	0.7770393	7.824463	Walking_Watch
14:30:45.138	5.8252707	1.4198049	8.60263	0.31559253	0.3382104	0.19825265	5.6977096	0.59645915	7.959314	Walking_Watch
14:30:45.160	5.8252707	1.4198049	8.60263	0.31559253	0.3382104	0.19825265	5.6977096	0.59645915	7.959314	Walking_Watch
14:30:45.181	5.253039	1.6544439	5.482889	0.31559253	0.3382104	0.19825265	5.6977096	0.59645915	7.959314	Walking_Watch
14:30:45.203	5.253039	1.6544439	5.482889	0.31559253	0.3382104	0.19825265	5.6977096	0.59645915	7.959314	Walking_Watch
14:30:45.224	5.253039	1.6544439	5.482889	0.31559253	0.3382104	0.19825265	5.6977096	0.59645915	7.959314	Walking_Watch
14:30:45.247	5.253039	1.6544439	5.482889	0.31559253	0.3382104	0.19825265	5.6977096	0.59645915	7.959314	Walking_Watch
14:30:45.269	5.253039	1.6544439	5.482889	0.31559253	0.3382104	0.19825265	5.6977096	0.59645915	7.959314	Walking_Watch
14:30:45.290	5.253039	1.6544439	5.482889	0.31559253	0.3382104	0.19825265	5.6977096	0.59645915	7.959314	Walking_Watch
14:30:45.313	5.253039	1.6544439	5.482889	-0.09551977	0.20076574	0.06874922	5.1954927	0.84133744	8.274621	Walking_Watch
14:30:45.335	5.253039	1.6544439	5.482889	-0.09551977	0.20076574	0.06874922	5.1954927	0.84133744	8.274621	Walking_Watch
14:30:45.359	5.253039	1.6544439	5.482889	-0.09551977	0.20076574	0.06874922	5.1954927	0.84133744	8.274621	Walking_Watch
14:30:45.383	4.5419393	1.5443072	6.6872096	-0.09551977	0.20076574	0.06874922	5.1954927	0.84133744	8.274621	Walking_Watch
14:30:45.405	4.5419393	1.5443072	6.6872096	-0.09551977	0.20076574	0.06874922	5.1954927	0.84133744	8.274621	Walking_Watch
14:30:45.427	4.5419393	1.5443072	6.6872096	-0.09551977	0.20076574	0.06874922	5.1954927	0.84133744	8.274621	Walking_Watch
14:30:45.449	4.5419393	1.5443072	6.6872096	-0.09551977	0.20076574	0.06874922	5.1954927	0.84133744	8.274621	Walking_Watch
14:30:45.472	4.5419393	1.5443072	6.6872096	-0.09551977	0.20076574	0.06874922	5.1954927	0.84133744	8.274621	Walking_Watch
14:30:45.495	4.5419393	1.5443072	6.6872096	-0.18043004	-0.07595621	-0.1365015	5.2963247	0.71820694	8.222134	Walking_Watch
14:30:45.518	4.5419393	1.5443072	6.6872096	-0.18043004	-0.07595621	-0.1365015	5.2963247	0.71820694	8.222134	Walking_Watch
14:30:45.541	4.5419393	1.5443072	6.6872096	-0.18043004	-0.07595621	-0.1365015	5.2963247	0.71820694	8.222134	Walking_Watch
14:30:45.565	4.5419393	1.5443072	6.6872096	-0.18043004	-0.07595621	-0.1365015	5.2963247	0.71820694	8.222134	Walking_Watch
14:30:45.591	5.6169686	0.5865973	9.337671	-0.18043004	-0.07595621	-0.1365015	5.2963247	0.71820694	8.222134	Walking_Watch
14:30:45.614	5.6169686	0.5865973	9.337671	-0.18043004	-0.07595621	-0.1365015	5.2963247	0.71820694	8.222134	Walking_Watch
14:30:45.636	5.6169686	0.5865973	9.337671	-0.18043004	-0.07595621	-0.1365015	5.2963247	0.71820694	8.222134	Walking_Watch
14:30:45.657	5.6169686	0.5865973	9.337671	-0.060700458	0.07981443	-0.17681861	5.2963247	0.71820694	8.222134	Walking_Watch
14:30:45.680	5.6169686	0.5865973	9.337671	-0.060700458	0.07981443	-0.17681861	5.2314525	0.4778031	8.280938	Walking_Watch
14:30:45.703	5.6169686	0.5865973	9.337671	-0.060700458	0.07981443	-0.17681861	5.2314525	0.4778031	8.280938	Walking_Watch
14:30:45.725	5.6169686	0.5865973	9.337671	-0.060700458	0.07981443	-0.17681861	5.2314525	0.4778031	8.280938	Walking_Watch
14:30:45.749	5.6169686	0.5865973	9.337671	-0.060700458	0.07981443	-0.17681861	5.2314525	0.4778031	8.280938	Walking_Watch
14:30:45.771	4.72151	-0.5554718	8.887548	-0.060700458	0.07981443	-0.17681861	5.2314525	0.4778031	8.280938	Walking_Watch
14:30:45.793	4.72151	-0.5554718	8.887548	-0.060700458	0.07981443	-0.17681861	5.2314525	0.4778031	8.280938	Walking_Watch
14:30:45.816	4.72151	-0.5554718	8.887548	-0.060700458	0.07981443	-0.17681861	5.2314525	0.4778031	8.280938	Walking_Watch
14:30:45.837	4.72151	-0.5554718	8.887548	0.38400942	0.17449854	-0.12856026	5.059393	0.46858796	8.38769	Walking_Watch
14:30:45.860	4.72151	-0.5554718	8.887548	0.38400942	0.17449854	-0.12856026	5.059393	0.46858796	8.38769	Walking_Watch
14:30:45.882	4.72151	-0.5554718	8.887548	0.38400942	0.17449854	-0.12856026	5.059393	0.46858796	8.38769	Walking_Watch
14:30:45.904	4.72151	-0.5554718	8.887548	0.38400942	0.17449854	-0.12856026	5.059393	0.46858796	8.38769	Walking_Watch
14:30:45.926	4.72151	-0.5554718	8.887548	0.38400942	0.17449854	-0.12856026	5.059393	0.46858796	8.38769	Walking_Watch
14:30:45.948	4.72151	-0.5554718	8.887548	0.38400942	0.17449854	-0.12856026	5.059393	0.46858796	8.38769	Walking_Watch
14:30:45.970	4.314483	-0.5554718	9.313729	0.38400942	0.17449854	-0.12856026	5.059393	0.46858796	8.38769	Walking_Watch
14:30:45.992	4.314483	-0.5554718	9.313729	0.38400942	0.17449854	-0.12856026	5.059393	0.46858796	8.38769	Walking_Watch
14:30:46.014	4.314483	-0.5554718	9.313729	0.38400942	0.17449854	-0.12856026	5.059393	0.46858796	8.38769	Walking_Watch
14:30:46.037	4.314483	-0.5554718	9.313729	0.14516114	-0.23905721	-0.14688621	5.465013	0.4442394	8.130596	Walking_Watch
14:30:46.060	4.314483	-0.5554718	9.313729	0.14516114	-0.23905721	-0.14688621	5.465013	0.4442394	8.130596	Walking_Watch
14:30:46.082	4.314483	-0.5554718	9.313729	0.14516114	-0.23905721	-0.14688621	5.465013	0.4442394	8.130596	Walking_Watch
14:30:46.105	4.314483	-0.5554718	9.313729	0.14516114	-0.23905721	-0.14688621	5.465013	0.4442394	8.130596	Walking_Watch
14:30:46.128	4.314483	-0.5554718	9.313729	0.14516114	-0.23905721	-0.14688621	5.465013	0.4442394	8.130596	Walking_Watch
14:30:46.151	4.314483	-0.5554718	9.313729	0.14516114	-0.23905721	-0.14688621	5.465013	0.4442394	8.130596	Walking_Watch
14:30:46.173	5.3464155	0.48843205	8.897125	0.14516114	-0.23905721	-0.14688621	5.465013	0.4442394	8.130596	Walking_Watch
14:30:46.193	5.3464155	0.48843205	8.897125	0.14516114	-0.23905721	-0.14688621	5.465013	0.4442394	8.130596	Walking_Watch
14:30:46.215	5.3464155	0.48843205	8.897125	0.25389513	0.20809613	0.11212065	5.6769753	0.8854962	7.9472146	Walking_Watch
14:30:46.236	5.3464155	0.48843205	8.897125	0.25389513	0.20809613	0.11212065	5.6769753	0.8854962	7.9472146	Walking_Watch
14:30:46.258	5.3464155	0.48843205	8.897125	0.25389513	0.20809613	0.11212065	5.6769753	0.8854962	7.9472146	Walking_Watch
14:30:46.280	5.3464155	0.48843205	8.897125	0.25389513	0.20809613	0.11212065	5.6769753	0.8854962	7.9472146	Walking_Watch
14:30:46.303	5.3464155	0.48843205	8.897125	0.25389513	0.20809613	0.11212065	5.6769753	0.8854962	7.9472146	Walking_Watch
14:30:46.326	5.3464155	0.48843205	8.897125	0.25389513	0.20809613	0.11212065	5.6769753	0.8854962	7.9472146	Walking_Watch
14:30:46.349	5.3464155	0.48843205	8.897125	0.25389513	0.20809613	0.11212065	5.6769753	0.8854962	7.9472146	Walking_Watch
14:30:46.370	6.8428373	1.6400782	7.0176196	0.25389513	0.20809613	0.11212065	5.6769753	0.8854962	7.9472146	Walking_Watch
14:30:46.393	6.8428373	1.6400782	7.0176196	-0.11812179	0.04132992	0.43343577	5.695983	0.80325115	7.942351	Walking_Watch
14:30:46.415	6.8428373	1.6400782	7.0176196	-0.11812179	0.04132992	0.43343577	5.695983	0.80325115	7.942351	Walking_Watch
14:30:46.437	6.8428373	1.6400782	7.0176196	-0.11812179	0.04132992	0.43343577	5.695983	0.80325115	7.942351	Walking_Watch
14:30:46.458	6.8428373	1.6400782	7.0176196	-0.11812179	0.04132992	0.43343577	5.695983	0.80325115	7.942351	Walking_Watch
14:30:46.480	6.8428373	1.6400782	7.0176196	-0.11812179	0.04132992	0.43343577	5.695983	0.80325115	7.942351	Walking_Watch
14:30:46.503	6.8428373	1.6400782	7.0176196	-0.11812179	0.04132992	0.43343577	5.695983	0.80325115	7.942351	Walking_Watch
14:30:46.526	6.8428373	1.6400782	7.0176196	-0.11812179	0.04132992	0.43343577	5.695983	0.80325115	7.942351	Walking_Watch
14:30:46.548	6.8428373	1.6400782	7.0176196	-0.11812179	0.04132992	0.43343577	5.695983	0.80325115	7.942351	Walking_Watch
14:30:46.571	5.334444	1.3527653	6.1700463	0.15554583	0.015062716	0.0779122	5.4006486	0.6681221	8.158246	Walking_Watch
14:30:46.595	5.334444	1.3527653	6.1700463	0.15554583	0.015062716	0.0779122	5.4006486	0.6681221	8.158246	Walking_Watch
14:30:46.617	5.334444	1.3527653	6.1700463	0.15554583	0.015062716	0.0779122	5.4006486	0.6681221	8.158246	Walking_Watch
14:30:46.639	5.334444	1.3527653	6.1700463	0.15554583	0.015062716	0.0779122	5.4006486	0.6681221	8.158246	Walking_Watch
14:30:46.662	5.334444	1.3527653	6.1700463	0.15554583	0.015062716	0.0779122	5.4006486	0.6681221	8.158246	Walking_Watch
14:30:46.684	5.334444	1.3527653	6.1700463	0.15554583	0.015062716	0.0779122	5.4006486	0.6681221	8.158246	Walking_Watch
14:30:46.707	5.334444	1.3527653	6.1700463	0.15554583	0.015062716	0.0779122	5.4006486	0.6681221	8.158246	Walking_Watch
14:30:46.729	5.334444	1.3527653	6.1700463	0.15554583	0.015062716	0.0779122	5.4006486	0.6681221	8.158246	Walking_Watch
14:30:46.750	5.334444	1.3527653	6.1700463	-0.24823609	-0.29159164	-0.30815464	5.652155	0.71586293	7.981918	Walking_Watch
14:30:46.771	5.5092263	0.7733508	7.2354984	-0.24823609	-0.29159164	-0.30815464	5.652155	0.71586293	7.981918	Walking_Watch
14:30:46.793	5.5092263	0.7733508	7.2354984	-0.24823609	-0.29159164	-0.30815464	5.652155	0.71586293	7.981918	Walking_Watch
14:30:46.815	5.5092263	0.7733508	7.2354984	-0.24823609	-0.29159164	-0.30815464	5.652155	0.71586293	7.981918	Walking_Watch
14:30:46.837	5.5092263	0.7733508	7.2354984	-0.24823609	-0.29159164	-0.30815464	5.652155	0.71586293	7.981918	Walking_Watch
14:30:46.860	5.5092263	0.7733508	7.2354984	-0.24823609	-0.29159164	-0.30815464	5.652155	0.71586293	7.981918	Walking_Watch
14:30:46.882	5.5092263	0.7733508	7.2354984	-0.24823609	-0.29159164	-0.30815464	5.652155	0.71586293	7.981918	Walking_Watch
14:30:46.905	5.5092263	0.7733508	7.2354984	-0.24823609	-0.29159164	-0.30815464	5.652155	0.71586293	7.981918	Walking_Watch
14:30:46.927	5.5092263	0.7733508	7.2354984	-0.04726142	-0.26165923	0.0003323107	5.528982	0.70290834	8.068867	Walking_Watch
14:30:46.949	5.5092263	0.7733508	7.2354984	-0.04726142	-0.26165923	0.0003323107	5.528982	0.70290834	8.068867	Walking_Watch
14:30:46.970	6.079064	0.46209505	9.416683	-0.04726142	-0.26165923	0.0003323107	5.528982	0.70290834	8.068867	Walking_Watch
14:30:46.991	6.079064	0.46209505	9.416683	-0.04726142	-0.26165923	0.0003323107	5.528982	0.70290834	8.068867	Walking_Watch
14:30:47.013	6.079064	0.46209505	9.416683	-0.04726142	-0.26165923	0.0003323107	5.528982	0.70290834	8.068867	Walking_Watch
14:30:47.036	6.079064	0.46209505	9.416683	-0.04726142	-0.26165923	0.0003323107	5.528982	0.70290834	8.068867	Walking_Watch
14:30:47.058	6.079064	0.46209505	9.416683	-0.04726142	-0.26165923	0.0003323107	5.528982	0.70290834	8.068867	Walking_Watch
14:30:47.081	6.079064	0.46209505	9.416683	-0.04726142	-0.26165923	0.0003323107	5.528982	0.70290834	8.068867	Walking_Watch
14:30:47.103	6.079064	0.46209505	9.416683	0.13355468	0.23375247	-0.25012243	5.702603	0.44442636	7.965749	Walking_Watch
14:30:47.125	6.079064	0.46209505	9.416683	0.13355468	0.23375247	-0.25012243	5.702603	0.44442636	7.965749	Walking_Watch
14:30:47.148	6.079064	0.46209505	9.416683	0.13355468	0.23375247	-0.25012243	5.702603	0.44442636	7.965749	Walking_Watch
14:30:47.172	6.6345353	0.2561874	5.784568	0.13355468	0.23375247	-0.25012243	5.702603	0.44442636	7.965749	Walking_Watch
14:30:47.193	6.6345353	0.2561874	5.784568	0.13355468	0.23375247	-0.25012243	5.702603	0.44442636	7.965749	Walking_Watch
14:30:47.215	6.6345353	0.2561874	5.784568	0.13355468	0.23375247	-0.25012243	5.702603	0.44442636	7.965749	Walking_Watch
14:30:47.237	6.6345353	0.2561874	5.784568	0.13355468	0.23375247	-0.25012243	5.702603	0.44442636	7.965749	Walking_Watch
14:30:47.259	6.6345353	0.2561874	5.784568	0.13355468	0.23375247	-0.25012243	5.702603	0.44442636	7.965749	Walking_Watch
14:30:47.281	6.6345353	0.2561874	5.784568	-0.09002199	-0.22806165	-0.43765807	5.8172917	0.5413772	7.876317	Walking_Watch
14:30:47.303	6.6345353	0.2561874	5.784568	-0.09002199	-0.22806165	-0.43765807	5.8172917	0.5413772	7.876317	Walking_Watch
14:30:47.325	6.6345353	0.2561874	5.784568	-0.09002199	-0.22806165	-0.43765807	5.8172917	0.5413772	7.876317	Walking_Watch
14:30:47.347	6.6345353	0.2561874	5.784568	-0.09002199	-0.22806165	-0.43765807	5.8172917	0.5413772	7.876317	Walking_Watch
14:30:47.374	6.814106	0.25858167	5.3464155	-0.09002199	-0.22806165	-0.43765807	5.8172917	0.5413772	7.876317	Walking_Watch
14:30:47.396	6.814106	0.25858167	5.3464155	-0.09002199	-0.22806165	-0.43765807	5.8172917	0.5413772	7.876317	Walking_Watch
14:30:47.419	6.814106	0.25858167	5.3464155	-0.09002199	-0.22806165	-0.43765807	5.8172917	0.5413772	7.876317	Walking_Watch
14:30:47.441	6.814106	0.25858167	5.3464155	-0.09002199	-0.22806165	-0.43765807	5.8172917	0.5413772	7.876317	Walking_Watch
14:30:47.463	6.814106	0.25858167	5.3464155	-0.4009524	-0.011815355	0.07730133	5.940292	0.8075419	7.760873	Walking_Watch
14:30:47.485	6.814106	0.25858167	5.3464155	-0.4009524	-0.011815355	0.07730133	5.940292	0.8075419	7.760873	Walking_Watch
14:30:47.507	6.814106	0.25858167	5.3464155	-0.4009524	-0.011815355	0.07730133	5.940292	0.8075419	7.760873	Walking_Watch
14:30:47.529	6.814106	0.25858167	5.3464155	-0.4009524	-0.011815355	0.07730133	5.940292	0.8075419	7.760873	Walking_Watch
14:30:47.552	6.814106	0.25858167	5.3464155	-0.4009524	-0.011815355	0.07730133	5.940292	0.8075419	7.760873	Walking_Watch
14:30:47.574	5.770202	1.7430321	8.296163	-0.4009524	-0.011815355	0.07730133	5.940292	0.8075419	7.760873	Walking_Watch
14:30:47.597	5.770202	1.7430321	8.296163	-0.4009524	-0.011815355	0.07730133	5.940292	0.8075419	7.760873	Walking_Watch
14:30:47.620	5.770202	1.7430321	8.296163	-0.4009524	-0.011815355	0.07730133	5.940292	0.8075419	7.760873	Walking_Watch
14:30:47.642	5.770202	1.7430321	8.296163	-0.5225146	-0.1975184	-0.0680846	5.972692	0.72674054	7.743973	Walking_Watch
14:30:47.665	5.770202	1.7430321	8.296163	-0.5225146	-0.1975184	-0.0680846	5.972692	0.72674054	7.743973	Walking_Watch
14:30:47.687	5.770202	1.7430321	8.296163	-0.5225146	-0.1975184	-0.0680846	5.972692	0.72674054	7.743973	Walking_Watch
14:30:47.709	5.770202	1.7430321	8.296163	-0.5225146	-0.1975184	-0.0680846	5.972692	0.72674054	7.743973	Walking_Watch
14:30:47.730	5.770202	1.7430321	8.296163	-0.5225146	-0.1975184	-0.0680846	5.972692	0.72674054	7.743973	Walking_Watch
14:30:47.751	5.770202	1.7430321	8.296163	-0.5225146	-0.1975184	-0.0680846	5.972692	0.72674054	7.743973	Walking_Watch
14:30:47.773	6.1317377	1.3814965	5.2937417	-0.5225146	-0.1975184	-0.0680846	5.972692	0.72674054	7.743973	Walking_Watch
14:30:47.795	6.1317377	1.3814965	5.2937417	-0.5225146	-0.1975184	-0.0680846	5.972692	0.72674054	7.743973	Walking_Watch
14:30:47.818	6.1317377	1.3814965	5.2937417	0.062083457	-0.16025561	0.12678142	5.972692	0.72674054	7.743973	Walking_Watch
14:30:47.841	6.1317377	1.3814965	5.2937417	0.062083457	-0.16025561	0.12678142	5.7756443	0.8919736	7.875067	Walking_Watch
14:30:47.864	6.1317377	1.3814965	5.2937417	0.062083457	-0.16025561	0.12678142	5.7756443	0.8919736	7.875067	Walking_Watch
14:30:47.886	6.1317377	1.3814965	5.2937417	0.062083457	-0.16025561	0.12678142	5.7756443	0.8919736	7.875067	Walking_Watch
14:30:47.908	6.1317377	1.3814965	5.2937417	0.062083457	-0.16025561	0.12678142	5.7756443	0.8919736	7.875067	Walking_Watch
14:30:47.931	6.1317377	1.3814965	5.2937417	0.062083457	-0.16025561	0.12678142	5.7756443	0.8919736	7.875067	Walking_Watch
14:30:47.954	6.1317377	1.3814965	5.2937417	0.062083457	-0.16025561	0.12678142	5.7756443	0.8919736	7.875067	Walking_Watch
14:30:47.977	5.133325	1.6951466	6.3711653	0.062083457	-0.16025561	0.12678142	5.7756443	0.8919736	7.875067	Walking_Watch
14:30:47.999	5.133325	1.6951466	6.3711653	0.04253577	-0.02036747	-0.15727092	5.9228396	1.1493665	7.7310586	Walking_Watch
14:30:48.021	5.133325	1.6951466	6.3711653	0.04253577	-0.02036747	-0.15727092	5.9228396	1.1493665	7.7310586	Walking_Watch
14:30:48.044	5.133325	1.6951466	6.3711653	0.04253577	-0.02036747	-0.15727092	5.9228396	1.1493665	7.7310586	Walking_Watch
14:30:48.066	5.133325	1.6951466	6.3711653	0.04253577	-0.02036747	-0.15727092	5.9228396	1.1493665	7.7310586	Walking_Watch
14:30:48.091	5.133325	1.6951466	6.3711653	0.04253577	-0.02036747	-0.15727092	5.9228396	1.1493665	7.7310586	Walking_Watch
14:30:48.113	5.133325	1.6951466	6.3711653	0.04253577	-0.02036747	-0.15727092	5.9228396	1.1493665	7.7310586	Walking_Watch
14:30:48.135	5.133325	1.6951466	6.3711653	0.04253577	-0.02036747	-0.15727092	5.9228396	1.1493665	7.7310586	Walking_Watch
14:30:48.157	5.133325	1.6951466	6.3711653	0.04253577	-0.02036747	-0.15727092	5.9228396	1.1493665	7.7310586	Walking_Watch
14:30:48.178	5.607392	1.5586729	8.008849	-0.30321395	0.047438573	-0.30387858	5.893023	1.2026734	7.7457213	Walking_Watch
14:30:48.200	5.607392	1.5586729	8.008849	-0.30321395	0.047438573	-0.30387858	5.893023	1.2026734	7.7457213	Walking_Watch
14:30:48.222	5.607392	1.5586729	8.008849	-0.30321395	0.047438573	-0.30387858	5.893023	1.2026734	7.7457213	Walking_Watch
14:30:48.245	5.607392	1.5586729	8.008849	-0.30321395	0.047438573	-0.30387858	5.893023	1.2026734	7.7457213	Walking_Watch
14:30:48.269	5.607392	1.5586729	8.008849	-0.30321395	0.047438573	-0.30387858	5.893023	1.2026734	7.7457213	Walking_Watch
14:30:48.291	5.607392	1.5586729	8.008849	-0.30321395	0.047438573	-0.30387858	5.893023	1.2026734	7.7457213	Walking_Watch
14:30:48.312	5.607392	1.5586729	8.008849	-0.30321395	0.047438573	-0.30387858	5.893023	1.2026734	7.7457213	Walking_Watch
14:30:48.333	5.607392	1.5586729	8.008849	-0.30321395	0.047438573	-0.30387858	5.893023	1.2026734	7.7457213	Walking_Watch
14:30:48.356	5.607392	1.5586729	8.008849	-0.30321395	0.047438573	-0.30387858	5.893023	1.2026734	7.7457213	Walking_Watch
14:30:48.379	4.98488	0.1340794	7.7694216	-0.80534524	0.17816374	-0.50485325	5.904337	0.9797244	7.768481	Walking_Watch
14:30:48.401	4.98488	0.1340794	7.7694216	-0.80534524	0.17816374	-0.50485325	5.904337	0.9797244	7.768481	Walking_Watch
14:30:48.425	4.98488	0.1340794	7.7694216	-0.80534524	0.17816374	-0.50485325	5.904337	0.9797244	7.768481	Walking_Watch
14:30:48.447	4.98488	0.1340794	7.7694216	-0.80534524	0.17816374	-0.50485325	5.904337	0.9797244	7.768481	Walking_Watch
14:30:48.469	4.98488	0.1340794	7.7694216	-0.80534524	0.17816374	-0.50485325	5.904337	0.9797244	7.768481	Walking_Watch
14:30:48.493	4.98488	0.1340794	7.7694216	-0.80534524	0.17816374	-0.50485325	5.904337	0.9797244	7.768481	Walking_Watch
14:30:48.515	4.98488	0.1340794	7.7694216	-0.80534524	0.17816374	-0.50485325	5.904337	0.9797244	7.768481	Walking_Watch
14:30:48.537	4.98488	0.1340794	7.7694216	-0.80534524	0.17816374	-0.50485325	5.904337	0.9797244	7.768481	Walking_Watch
14:30:48.559	4.98488	0.1340794	7.7694216	-0.23418619	-0.101612546	-0.22813128	5.6593423	0.7896984	7.969851	Walking_Watch
14:30:48.581	3.8978794	0.50998056	10.1541195	-0.23418619	-0.101612546	-0.22813128	5.6593423	0.7896984	7.969851	Walking_Watch
14:30:48.604	3.8978794	0.50998056	10.1541195	-0.23418619	-0.101612546	-0.22813128	5.6593423	0.7896984	7.969851	Walking_Watch
14:30:48.626	3.8978794	0.50998056	10.1541195	-0.23418619	-0.101612546	-0.22813128	5.6593423	0.7896984	7.969851	Walking_Watch
14:30:48.649	3.8978794	0.50998056	10.1541195	-0.23418619	-0.101612546	-0.22813128	5.6593423	0.7896984	7.969851	Walking_Watch
14:30:48.672	3.8978794	0.50998056	10.1541195	-0.23418619	-0.101612546	-0.22813128	5.6593423	0.7896984	7.969851	Walking_Watch
14:30:48.694	3.8978794	0.50998056	10.1541195	-0.23418619	-0.101612546	-0.22813128	5.6593423	0.7896984	7.969851	Walking_Watch
14:30:48.718	3.8978794	0.50998056	10.1541195	0.011992506	-0.1321558	0.020490864	5.8417835	0.78954756	7.8371224	Walking_Watch
14:30:48.741	3.8978794	0.50998056	10.1541195	0.011992506	-0.1321558	0.020490864	5.8417835	0.78954756	7.8371224	Walking_Watch
14:30:48.763	3.8978794	0.50998056	10.1541195	0.011992506	-0.1321558	0.020490864	5.8417835	0.78954756	7.8371224	Walking_Watch
14:30:48.785	6.014418	0.52913475	7.5395713	0.011992506	-0.1321558	0.020490864	5.8417835	0.78954756	7.8371224	Walking_Watch
14:30:48.807	6.014418	0.52913475	7.5395713	0.011992506	-0.1321558	0.020490864	5.8417835	0.78954756	7.8371224	Walking_Watch
14:30:48.829	6.014418	0.52913475	7.5395713	0.011992506	-0.1321558	0.020490864	5.8417835	0.78954756	7.8371224	Walking_Watch
14:30:48.851	6.014418	0.52913475	7.5395713	0.011992506	-0.1321558	0.020490864	5.8417835	0.78954756	7.8371224	Walking_Watch
14:30:48.872	6.014418	0.52913475	7.5395713	0.011992506	-0.1321558	0.020490864	5.8417835	0.78954756	7.8371224	Walking_Watch
14:30:48.894	6.014418	0.52913475	7.5395713	0.011992506	-0.1321558	0.020490864	5.8417835	0.78954756	7.8371224	Walking_Watch
14:30:48.915	6.014418	0.52913475	7.5395713	-0.22991012	-0.16269907	-0.18842505	6.181933	1.2347107	7.5119557	Walking_Watch
14:30:48.938	6.014418	0.52913475	7.5395713	-0.22991012	-0.16269907	-0.18842505	6.181933	1.2347107	7.5119557	Walking_Watch
14:30:48.961	6.014418	0.52913475	7.5395713	-0.22991012	-0.16269907	-0.18842505	6.181933	1.2347107	7.5119557	Walking_Watch
14:30:48.983	6.533976	1.3383996	7.676045	-0.22991012	-0.16269907	-0.18842505	6.181933	1.2347107	7.5119557	Walking_Watch
14:30:49.006	6.533976	1.3383996	7.676045	-0.22991012	-0.16269907	-0.18842505	6.181933	1.2347107	7.5119557	Walking_Watch
14:30:49.028	6.533976	1.3383996	7.676045	-0.22991012	-0.16269907	-0.18842505	6.181933	1.2347107	7.5119557	Walking_Watch
14:30:49.051	6.533976	1.3383996	7.676045	-0.22991012	-0.16269907	-0.18842505	6.181933	1.2347107	7.5119557	Walking_Watch
14:30:49.074	6.533976	1.3383996	7.676045	-0.22991012	-0.16269907	-0.18842505	6.181933	1.2347107	7.5119557	Walking_Watch
14:30:49.096	6.533976	1.3383996	7.676045	-1.0362521	0.10241644	0.0009431759	5.96296	1.0872473	7.7091727	Walking_Watch
14:30:49.117	6.533976	1.3383996	7.676045	-1.0362521	0.10241644	0.0009431759	5.96296	1.0872473	7.7091727	Walking_Watch
14:30:49.139	6.533976	1.3383996	7.676045	-1.0362521	0.10241644	0.0009431759	5.96296	1.0872473	7.7091727	Walking_Watch
14:30:49.161	6.533976	1.3383996	7.676045	-1.0362521	0.10241644	0.0009431759	5.96296	1.0872473	7.7091727	Walking_Watch
14:30:49.183	5.516409	1.8100717	5.437398	-1.0362521	0.10241644	0.0009431759	5.96296	1.0872473	7.7091727	Walking_Watch
14:30:49.205	5.516409	1.8100717	5.437398	-1.0362521	0.10241644	0.0009431759	5.96296	1.0872473	7.7091727	Walking_Watch
14:30:49.227	5.516409	1.8100717	5.437398	-1.0362521	0.10241644	0.0009431759	5.96296	1.0872473	7.7091727	Walking_Watch
14:30:49.250	5.516409	1.8100717	5.437398	-1.0362521	0.10241644	0.0009431759	5.96296	1.0872473	7.7091727	Walking_Watch
14:30:49.273	5.516409	1.8100717	5.437398	-0.082080744	0.0627102	-0.4089474	5.624429	0.8960689	7.983305	Walking_Watch
14:30:49.295	5.516409	1.8100717	5.437398	-0.082080744	0.0627102	-0.4089474	5.624429	0.8960689	7.983305	Walking_Watch
14:30:49.318	5.516409	1.8100717	5.437398	-0.082080744	0.0627102	-0.4089474	5.624429	0.8960689	7.983305	Walking_Watch
14:30:49.340	5.516409	1.8100717	5.437398	-0.082080744	0.0627102	-0.4089474	5.624429	0.8960689	7.983305	Walking_Watch
14:30:49.362	5.516409	1.8100717	5.437398	-0.082080744	0.0627102	-0.4089474	5.624429	0.8960689	7.983305	Walking_Watch
14:30:49.384	5.607392	0.57462597	7.570697	-0.082080744	0.0627102	-0.4089474	5.624429	0.8960689	7.983305	Walking_Watch
14:30:49.407	5.607392	0.57462597	7.570697	-0.082080744	0.0627102	-0.4089474	5.624429	0.8960689	7.983305	Walking_Watch
14:30:49.429	5.607392	0.57462597	7.570697	-0.082080744	0.0627102	-0.4089474	5.624429	0.8960689	7.983305	Walking_Watch
14:30:49.451	5.607392	0.57462597	7.570697	-0.4834192	-0.34107172	-0.49385765	5.68687	0.9998431	7.9265494	Walking_Watch
14:30:49.473	5.607392	0.57462597	7.570697	-0.4834192	-0.34107172	-0.49385765	5.68687	0.9998431	7.9265494	Walking_Watch
14:30:49.496	5.607392	0.57462597	7.570697	-0.4834192	-0.34107172	-0.49385765	5.68687	0.9998431	7.9265494	Walking_Watch
14:30:49.519	5.607392	0.57462597	7.570697	-0.4834192	-0.34107172	-0.49385765	5.68687	0.9998431	7.9265494	Walking_Watch
14:30:49.541	5.607392	0.57462597	7.570697	-0.4834192	-0.34107172	-0.49385765	5.68687	0.9998431	7.9265494	Walking_Watch
14:30:49.568	5.607392	0.57462597	7.570697	-0.4834192	-0.34107172	-0.49385765	5.68687	0.9998431	7.9265494	Walking_Watch
14:30:49.591	4.9992456	1.185166	8.600235	-0.4834192	-0.34107172	-0.49385765	5.68687	0.9998431	7.9265494	Walking_Watch
14:30:49.615	4.9992456	1.185166	8.600235	-0.4834192	-0.34107172	-0.49385765	5.68687	0.9998431	7.9265494	Walking_Watch
14:30:49.637	4.9992456	1.185166	8.600235	-0.22807753	-0.0020415115	-0.3209828	5.539033	0.97583514	8.033506	Walking_Watch
14:30:49.659	4.9992456	1.185166	8.600235	-0.22807753	-0.0020415115	-0.3209828	5.539033	0.97583514	8.033506	Walking_Watch
14:30:49.681	4.9992456	1.185166	8.600235	-0.22807753	-0.0020415115	-0.3209828	5.539033	0.97583514	8.033506	Walking_Watch
14:30:49.702	4.9992456	1.185166	8.600235	-0.22807753	-0.0020415115	-0.3209828	5.539033	0.97583514	8.033506	Walking_Watch
14:30:49.724	4.9992456	1.185166	8.600235	-0.22807753	-0.0020415115	-0.3209828	5.539033	0.97583514	8.033506	Walking_Watch
14:30:49.746	4.9992456	1.185166	8.600235	-0.22807753	-0.0020415115	-0.3209828	5.539033	0.97583514	8.033506	Walking_Watch
14:30:49.770	5.499649	0.67279124	7.781393	-0.22807753	-0.0020415115	-0.3209828	5.539033	0.97583514	8.033506	Walking_Watch
14:30:49.793	5.499649	0.67279124	7.781393	-0.22807753	-0.0020415115	-0.3209828	5.539033	0.97583514	8.033506	Walking_Watch
14:30:49.816	5.499649	0.67279124	7.781393	0.51290196	0.48909414	-0.36557597	5.653142	0.6562734	7.986338	Walking_Watch
14:30:49.839	5.499649	0.67279124	7.781393	0.51290196	0.48909414	-0.36557597	5.653142	0.6562734	7.986338	Walking_Watch
14:30:49.861	5.499649	0.67279124	7.781393	0.51290196	0.48909414	-0.36557597	5.653142	0.6562734	7.986338	Walking_Watch
14:30:49.883	5.499649	0.67279124	7.781393	0.51290196	0.48909414	-0.36557597	5.653142	0.6562734	7.986338	Walking_Watch
14:30:49.904	5.499649	0.67279124	7.781393	0.51290196	0.48909414	-0.36557597	5.653142	0.6562734	7.986338	Walking_Watch
14:30:49.926	5.499649	0.67279124	7.781393	0.51290196	0.48909414	-0.36557597	5.653142	0.6562734	7.986338	Walking_Watch
14:30:49.949	5.499649	0.67279124	7.781393	0.51290196	0.48909414	-0.36557597	5.653142	0.6562734	7.986338	Walking_Watch
14:30:49.971	5.147691	-0.6177229	8.296163	0.51290196	0.48909414	-0.36557597	5.653142	0.6562734	7.986338	Walking_Watch
14:30:49.994	5.147691	-0.6177229	8.296163	-0.38018298	-0.49256632	-0.57632446	6.0784626	0.45560384	7.682126	Walking_Watch
14:30:50.016	5.147691	-0.6177229	8.296163	-0.38018298	-0.49256632	-0.57632446	6.0784626	0.45560384	7.682126	Walking_Watch
14:30:50.039	5.147691	-0.6177229	8.296163	-0.38018298	-0.49256632	-0.57632446	6.0784626	0.45560384	7.682126	Walking_Watch
14:30:50.062	5.147691	-0.6177229	8.296163	-0.38018298	-0.49256632	-0.57632446	6.0784626	0.45560384	7.682126	Walking_Watch
14:30:50.084	5.147691	-0.6177229	8.296163	-0.38018298	-0.49256632	-0.57632446	6.0784626	0.45560384	7.682126	Walking_Watch
14:30:50.107	5.147691	-0.6177229	8.296163	-0.38018298	-0.49256632	-0.57632446	6.0784626	0.45560384	7.682126	Walking_Watch
14:30:50.130	5.147691	-0.6177229	8.296163	-0.38018298	-0.49256632	-0.57632446	6.0784626	0.45560384	7.682126	Walking_Watch
14:30:50.153	5.147691	-0.6177229	8.296163	-0.38018298	-0.49256632	-0.57632446	6.0784626	0.45560384	7.682126	Walking_Watch
14:30:50.175	4.992063	-0.17957062	8.988108	-0.45837373	0.32538226	-0.6025917	6.011597	0.92270744	7.69283	Walking_Watch
14:30:50.197	4.992063	-0.17957062	8.988108	-0.45837373	0.32538226	-0.6025917	6.011597	0.92270744	7.69283	Walking_Watch
14:30:50.218	4.992063	-0.17957062	8.988108	-0.45837373	0.32538226	-0.6025917	6.011597	0.92270744	7.69283	Walking_Watch
14:30:50.242	4.992063	-0.17957062	8.988108	-0.45837373	0.32538226	-0.6025917	6.011597	0.92270744	7.69283	Walking_Watch
14:30:50.264	4.992063	-0.17957062	8.988108	-0.45837373	0.32538226	-0.6025917	6.011597	0.92270744	7.69283	Walking_Watch
14:30:50.287	4.992063	-0.17957062	8.988108	-0.45837373	0.32538226	-0.6025917	6.011597	0.92270744	7.69283	Walking_Watch
14:30:50.309	4.992063	-0.17957062	8.988108	-0.45837373	0.32538226	-0.6025917	6.011597	0.92270744	7.69283	Walking_Watch
14:30:50.331	4.992063	-0.17957062	8.988108	-0.45837373	0.32538226	-0.6025917	6.011597	0.92270744	7.69283	Walking_Watch
14:30:50.353	4.992063	-0.17957062	8.988108	-0.38018298	-0.024643525	0.111509785	5.6650195	1.0800215	7.931676	Walking_Watch
14:30:50.376	3.6297207	0.967287	9.680053	-0.38018298	-0.024643525	0.111509785	5.6650195	1.0800215	7.931676	Walking_Watch
14:30:50.400	3.6297207	0.967287	9.680053	-0.38018298	-0.024643525	0.111509785	5.6650195	1.0800215	7.931676	Walking_Watch
14:30:50.422	3.6297207	0.967287	9.680053	-0.38018298	-0.024643525	0.111509785	5.6650195	1.0800215	7.931676	Walking_Watch
14:30:50.443	3.6297207	0.967287	9.680053	-0.38018298	-0.024643525	0.111509785	5.6650195	1.0800215	7.931676	Walking_Watch
14:30:50.465	3.6297207	0.967287	9.680053	-0.38018298	-0.024643525	0.111509785	5.6650195	1.0800215	7.931676	Walking_Watch
14:30:50.488	3.6297207	0.967287	9.680053	-0.38018298	-0.024643525	0.111509785	5.6650195	1.0800215	7.931676	Walking_Watch
14:30:50.511	3.6297207	0.967287	9.680053	-0.38018298	-0.024643525	0.111509785	5.6650195	1.0800215	7.931676	Walking_Watch
14:30:50.535	3.6297207	0.967287	9.680053	0.08835066	0.10974683	-0.008830668	5.419536	0.938404	8.119013	Walking_Watch
14:30:50.557	3.6297207	0.967287	9.680053	0.08835066	0.10974683	-0.008830668	5.419536	0.938404	8.119013	Walking_Watch
14:30:50.581	4.853195	0.818842	9.117398	0.08835066	0.10974683	-0.008830668	5.419536	0.938404	8.119013	Walking_Watch
14:30:50.603	4.853195	0.818842	9.117398	0.08835066	0.10974683	-0.008830668	5.419536	0.938404	8.119013	Walking_Watch
14:30:50.627	4.853195	0.818842	9.117398	0.08835066	0.10974683	-0.008830668	5.419536	0.938404	8.119013	Walking_Watch
14:30:50.649	4.853195	0.818842	9.117398	0.08835066	0.10974683	-0.008830668	5.419536	0.938404	8.119013	Walking_Watch
14:30:50.672	4.853195	0.818842	9.117398	0.08835066	0.10974683	-0.008830668	5.419536	0.938404	8.119013	Walking_Watch
14:30:50.692	4.853195	0.818842	9.117398	0.08835066	0.10974683	-0.008830668	5.419536	0.938404	8.119013	Walking_Watch
14:30:50.715	4.853195	0.818842	9.117398	-0.36002442	-0.24944194	-0.33808702	5.5746055	0.7535303	8.032827	Walking_Watch
14:30:50.738	4.853195	0.818842	9.117398	-0.36002442	-0.24944194	-0.33808702	5.5746055	0.7535303	8.032827	Walking_Watch
14:30:50.760	4.853195	0.818842	9.117398	-0.36002442	-0.24944194	-0.33808702	5.5746055	0.7535303	8.032827	Walking_Watch
14:30:50.783	5.7223167	0.54828894	8.028004	-0.36002442	-0.24944194	-0.33808702	5.5746055	0.7535303	8.032827	Walking_Watch
14:30:50.805	5.7223167	0.54828894	8.028004	-0.36002442	-0.24944194	-0.33808702	5.5746055	0.7535303	8.032827	Walking_Watch
14:30:50.828	5.7223167	0.54828894	8.028004	-0.36002442	-0.24944194	-0.33808702	5.5746055	0.7535303	8.032827	Walking_Watch
14:30:50.851	5.7223167	0.54828894	8.028004	-0.36002442	-0.24944194	-0.33808702	5.5746055	0.7535303	8.032827	Walking_Watch
14:30:50.874	5.7223167	0.54828894	8.028004	-0.36002442	-0.24944194	-0.33808702	5.5746055	0.7535303	8.032827	Walking_Watch
14:30:50.897	5.7223167	0.54828894	8.028004	-0.4198892	-0.14620571	-0.54455954	5.679732	0.75269645	7.9589233	Walking_Watch
14:30:50.920	5.7223167	0.54828894	8.028004	-0.4198892	-0.14620571	-0.54455954	5.679732	0.75269645	7.9589233	Walking_Watch
14:30:50.941	5.7223167	0.54828894	8.028004	-0.4198892	-0.14620571	-0.54455954	5.679732	0.75269645	7.9589233	Walking_Watch
14:30:50.963	5.7223167	0.54828894	8.028004	-0.4198892	-0.14620571	-0.54455954	5.679732	0.75269645	7.9589233	Walking_Watch
14:30:50.985	7.0798707	0.22027329	8.056735	-0.4198892	-0.14620571	-0.54455954	5.679732	0.75269645	7.9589233	Walking_Watch
14:30:51.007	7.0798707	0.22027329	8.056735	-0.4198892	-0.14620571	-0.54455954	5.679732	0.75269645	7.9589233	Walking_Watch
14:30:51.030	7.0798707	0.22027329	8.056735	-0.4198892	-0.14620571	-0.54455954	5.679732	0.75269645	7.9589233	Walking_Watch
14:30:51.052	7.0798707	0.22027329	8.056735	-0.4198892	-0.14620571	-0.54455954	5.679732	0.75269645	7.9589233	Walking_Watch
14:30:51.075	7.0798707	0.22027329	8.056735	-0.20303206	0.2826217	-0.8047881	5.9104605	0.47498074	7.810965	Walking_Watch
14:30:51.098	7.0798707	0.22027329	8.056735	-0.20303206	0.2826217	-0.8047881	5.9104605	0.47498074	7.810965	Walking_Watch
14:30:51.125	7.0798707	0.22027329	8.056735	-0.20303206	0.2826217	-0.8047881	5.9104605	0.47498074	7.810965	Walking_Watch
14:30:51.147	7.0798707	0.22027329	8.056735	-0.20303206	0.2826217	-0.8047881	5.9104605	0.47498074	7.810965	Walking_Watch
14:30:51.171	6.6584783	-0.18675344	6.3208857	-0.20303206	0.2826217	-0.8047881	5.9104605	0.47498074	7.810965	Walking_Watch
14:30:51.194	6.6584783	-0.18675344	6.3208857	-0.20303206	0.2826217	-0.8047881	5.9104605	0.47498074	7.810965	Walking_Watch
14:30:51.216	6.6584783	-0.18675344	6.3208857	-0.20303206	0.2826217	-0.8047881	5.9104605	0.47498074	7.810965	Walking_Watch
14:30:51.238	6.6584783	-0.18675344	6.3208857	-0.62208563	0.00040194934	-0.30387858	5.6738324	0.48906332	7.983658	Walking_Watch
14:30:51.260	6.6584783	-0.18675344	6.3208857	-0.62208563	0.00040194934	-0.30387858	5.6738324	0.48906332	7.983658	Walking_Watch
14:30:51.282	6.6584783	-0.18675344	6.3208857	-0.62208563	0.00040194934	-0.30387858	5.6738324	0.48906332	7.983658	Walking_Watch
14:30:51.304	6.6584783	-0.18675344	6.3208857	-0.62208563	0.00040194934	-0.30387858	5.6738324	0.48906332	7.983658	Walking_Watch
14:30:51.326	6.6584783	-0.18675344	6.3208857	-0.62208563	0.00040194934	-0.30387858	5.6738324	0.48906332	7.983658	Walking_Watch
14:30:51.349	6.6584783	-0.18675344	6.3208857	-0.62208563	0.00040194934	-0.30387858	5.6738324	0.48906332	7.983658	Walking_Watch
14:30:51.372	6.4956675	0.5961744	6.639324	-0.62208563	0.00040194934	-0.30387858	5.6738324	0.48906332	7.983658	Walking_Watch
14:30:51.395	6.4956675	0.5961744	6.639324	-0.62208563	0.00040194934	-0.30387858	5.6738324	0.48906332	7.983658	Walking_Watch
14:30:51.419	6.4956675	0.5961744	6.639324	0.2160215	-0.097336486	0.013771346	5.764217	0.25529608	7.9296236	Walking_Watch
14:30:51.441	6.4956675	0.5961744	6.639324	0.2160215	-0.097336486	0.013771346	5.764217	0.25529608	7.9296236	Walking_Watch
14:30:51.463	6.4956675	0.5961744	6.639324	0.2160215	-0.097336486	0.013771346	5.764217	0.25529608	7.9296236	Walking_Watch
14:30:51.486	6.4956675	0.5961744	6.639324	0.2160215	-0.097336486	0.013771346	5.764217	0.25529608	7.9296236	Walking_Watch
14:30:51.508	6.4956675	0.5961744	6.639324	0.2160215	-0.097336486	0.013771346	5.764217	0.25529608	7.9296236	Walking_Watch
14:30:51.530	6.4956675	0.5961744	6.639324	0.2160215	-0.097336486	0.013771346	5.764217	0.25529608	7.9296236	Walking_Watch
14:30:51.552	6.4956675	0.5961744	6.639324	0.2160215	-0.097336486	0.013771346	5.764217	0.25529608	7.9296236	Walking_Watch
14:30:51.574	5.935407	0.8140534	9.055147	0.2160215	-0.097336486	0.013771346	5.764217	0.25529608	7.9296236	Walking_Watch
14:30:51.597	5.935407	0.8140534	9.055147	0.2160215	-0.097336486	0.013771346	5.764217	0.25529608	7.9296236	Walking_Watch
14:30:51.619	5.935407	0.8140534	9.055147	-0.00022479841	-0.046634674	0.055921048	5.7713614	0.52387905	7.911213	Walking_Watch
14:30:51.642	5.935407	0.8140534	9.055147	-0.00022479841	-0.046634674	0.055921048	5.7713614	0.52387905	7.911213	Walking_Watch
14:30:51.665	5.935407	0.8140534	9.055147	-0.00022479841	-0.046634674	0.055921048	5.7713614	0.52387905	7.911213	Walking_Watch
14:30:51.688	5.935407	0.8140534	9.055147	-0.00022479841	-0.046634674	0.055921048	5.7713614	0.52387905	7.911213	Walking_Watch
14:30:51.710	5.935407	0.8140534	9.055147	-0.00022479841	-0.046634674	0.055921048	5.7713614	0.52387905	7.911213	Walking_Watch
14:30:51.733	5.935407	0.8140534	9.055147	-0.00022479841	-0.046634674	0.055921048	5.7713614	0.52387905	7.911213	Walking_Watch
14:30:51.755	5.935407	0.8140534	9.055147	-0.00022479841	-0.046634674	0.055921048	5.7713614	0.52387905	7.911213	Walking_Watch
14:30:51.777	3.4262073	0.42378664	8.892337	0.39928105	0.27406958	-0.062586814	5.445191	0.36882907	8.147651	Walking_Watch
14:30:51.800	3.4262073	0.42378664	8.892337	0.39928105	0.27406958	-0.062586814	5.445191	0.36882907	8.147651	Walking_Watch
14:30:51.822	3.4262073	0.42378664	8.892337	0.39928105	0.27406958	-0.062586814	5.445191	0.36882907	8.147651	Walking_Watch
14:30:51.844	3.4262073	0.42378664	8.892337	0.39928105	0.27406958	-0.062586814	5.445191	0.36882907	8.147651	Walking_Watch
14:30:51.867	3.4262073	0.42378664	8.892337	0.39928105	0.27406958	-0.062586814	5.445191	0.36882907	8.147651	Walking_Watch
14:30:51.890	3.4262073	0.42378664	8.892337	0.39928105	0.27406958	-0.062586814	5.445191	0.36882907	8.147651	Walking_Watch
14:30:51.913	3.4262073	0.42378664	8.892337	0.39928105	0.27406958	-0.062586814	5.445191	0.36882907	8.147651	Walking_Watch
14:30:51.935	3.4262073	0.42378664	8.892337	0.39928105	0.27406958	-0.062586814	5.445191	0.36882907	8.147651	Walking_Watch
14:30:51.957	3.4262073	0.42378664	8.892337	0.39928105	0.27406958	-0.062586814	5.445191	0.36882907	8.147651	Walking_Watch
14:30:51.980	4.9800916	-0.3615355	8.880365	-0.090632856	-0.13459927	-0.4419341	5.243077	0.644518	8.262267	Walking_Watch
14:30:52.002	4.9800916	-0.3615355	8.880365	-0.090632856	-0.13459927	-0.4419341	5.243077	0.644518	8.262267	Walking_Watch
14:30:52.023	4.9800916	-0.3615355	8.880365	-0.090632856	-0.13459927	-0.4419341	5.243077	0.644518	8.262267	Walking_Watch
14:30:52.045	4.9800916	-0.3615355	8.880365	-0.090632856	-0.13459927	-0.4419341	5.243077	0.644518	8.262267	Walking_Watch
14:30:52.067	4.9800916	-0.3615355	8.880365	-0.090632856	-0.13459927	-0.4419341	5.243077	0.644518	8.262267	Walking_Watch
14:30:52.090	4.9800916	-0.3615355	8.880365	-0.090632856	-0.13459927	-0.4419341	5.243077	0.644518	8.262267	Walking_Watch
14:30:52.113	4.9800916	-0.3615355	8.880365	-0.090632856	-0.13459927	-0.4419341	5.243077	0.644518	8.262267	Walking_Watch
14:30:52.136	4.9800916	-0.3615355	8.880365	-0.090632856	-0.13459927	-0.4419341	5.243077	0.644518	8.262267	Walking_Watch
14:30:52.158	4.9800916	-0.3615355	8.880365	-0.20975158	-0.38322145	-0.2647832	5.4162397	0.90880233	8.1245775	Walking_Watch
14:30:52.181	4.9944572	1.4652961	8.408693	-0.20975158	-0.38322145	-0.2647832	5.4162397	0.90880233	8.1245775	Walking_Watch
14:30:52.203	4.9944572	1.4652961	8.408693	-0.20975158	-0.38322145	-0.2647832	5.4162397	0.90880233	8.1245775	Walking_Watch
14:30:52.225	4.9944572	1.4652961	8.408693	-0.20975158	-0.38322145	-0.2647832	5.4162397	0.90880233	8.1245775	Walking_Watch
14:30:52.247	4.9944572	1.4652961	8.408693	-0.20975158	-0.38322145	-0.2647832	5.4162397	0.90880233	8.1245775	Walking_Watch
14:30:52.269	4.9944572	1.4652961	8.408693	-0.20975158	-0.38322145	-0.2647832	5.4162397	0.90880233	8.1245775	Walking_Watch
14:30:52.290	4.9944572	1.4652961	8.408693	-0.20975158	-0.38322145	-0.2647832	5.4162397	0.90880233	8.1245775	Walking_Watch
14:30:52.312	4.9944572	1.4652961	8.408693	-0.20975158	-0.38322145	-0.2647832	5.4162397	0.90880233	8.1245775	Walking_Watch
14:30:52.335	4.9944572	1.4652961	8.408693	0.26977766	-0.1321558	0.01316048	5.4694023	0.93559206	8.08583	Walking_Watch
14:30:52.357	4.9944572	1.4652961	8.408693	0.26977766	-0.1321558	0.01316048	5.4694023	0.93559206	8.08583	Walking_Watch
14:30:52.380	6.761432	1.0008069	7.8915296	0.26977766	-0.1321558	0.01316048	5.4694023	0.93559206	8.08583	Walking_Watch
14:30:52.402	6.761432	1.0008069	7.8915296	0.26977766	-0.1321558	0.01316048	5.4694023	0.93559206	8.08583	Walking_Watch
14:30:52.425	6.761432	1.0008069	7.8915296	0.26977766	-0.1321558	0.01316048	5.4694023	0.93559206	8.08583	Walking_Watch
14:30:52.448	6.761432	1.0008069	7.8915296	0.26977766	-0.1321558	0.01316048	5.4694023	0.93559206	8.08583	Walking_Watch
14:30:52.470	6.761432	1.0008069	7.8915296	0.26977766	-0.1321558	0.01316048	5.4694023	0.93559206	8.08583	Walking_Watch
14:30:52.493	6.761432	1.0008069	7.8915296	0.26977766	-0.1321558	0.01316048	5.4694023	0.93559206	8.08583	Walking_Watch
14:30:52.515	6.761432	1.0008069	7.8915296	-0.12361958	0.10485991	-0.28494176	5.705994	0.4136435	7.9649754	Walking_Watch
14:30:52.538	6.761432	1.0008069	7.8915296	-0.12361958	0.10485991	-0.28494176	5.705994	0.4136435	7.9649754	Walking_Watch
14:30:52.560	6.761432	1.0008069	7.8915296	-0.12361958	0.10485991	-0.28494176	5.705994	0.4136435	7.9649754	Walking_Watch
14:30:52.582	6.466936	0.9696813	5.607392	-0.12361958	0.10485991	-0.28494176	5.705994	0.4136435	7.9649754	Walking_Watch
14:30:52.604	6.466936	0.9696813	5.607392	-0.12361958	0.10485991	-0.28494176	5.705994	0.4136435	7.9649754	Walking_Watch
14:30:52.626	6.466936	0.9696813	5.607392	-0.12361958	0.10485991	-0.28494176	5.705994	0.4136435	7.9649754	Walking_Watch
14:30:52.648	6.466936	0.9696813	5.607392	-0.12361958	0.10485991	-0.28494176	5.705994	0.4136435	7.9649754	Walking_Watch
14:30:52.671	6.466936	0.9696813	5.607392	-0.12361958	0.10485991	-0.28494176	5.705994	0.4136435	7.9649754	Walking_Watch
14:30:52.694	6.466936	0.9696813	5.607392	-0.230521	-0.07656707	-0.37534982	5.6039653	0.38090912	8.038705	Walking_Watch
14:30:52.717	6.466936	0.9696813	5.607392	-0.230521	-0.07656707	-0.37534982	5.6039653	0.38090912	8.038705	Walking_Watch
14:30:52.739	6.466936	0.9696813	5.607392	-0.230521	-0.07656707	-0.37534982	5.6039653	0.38090912	8.038705	Walking_Watch
14:30:52.762	6.466936	0.9696813	5.607392	-0.230521	-0.07656707	-0.37534982	5.6039653	0.38090912	8.038705	Walking_Watch
14:30:52.785	6.098218	0.5961744	4.723904	-0.230521	-0.07656707	-0.37534982	5.6039653	0.38090912	8.038705	Walking_Watch
14:30:52.808	6.098218	0.5961744	4.723904	-0.230521	-0.07656707	-0.37534982	5.6039653	0.38090912	8.038705	Walking_Watch
14:30:52.830	6.098218	0.5961744	4.723904	-0.230521	-0.07656707	-0.37534982	5.6039653	0.38090912	8.038705	Walking_Watch
14:30:52.852	6.098218	0.5961744	4.723904	-0.230521	-0.07656707	-0.37534982	5.6039653	0.38090912	8.038705	Walking_Watch
14:30:52.875	6.098218	0.5961744	4.723904	0.42188308	-0.09550389	-0.120619014	5.8701677	0.6806831	7.826118	Walking_Watch
14:30:52.897	6.098218	0.5961744	4.723904	0.42188308	-0.09550389	-0.120619014	5.8701677	0.6806831	7.826118	Walking_Watch
14:30:52.919	6.098218	0.5961744	4.723904	0.42188308	-0.09550389	-0.120619014	5.8701677	0.6806831	7.826118	Walking_Watch
14:30:52.941	6.098218	0.5961744	4.723904	0.42188308	-0.09550389	-0.120619014	5.8701677	0.6806831	7.826118	Walking_Watch
14:30:52.964	6.098218	0.5961744	4.723904	0.42188308	-0.09550389	-0.120619014	5.8701677	0.6806831	7.826118	Walking_Watch
14:30:52.986	6.0934296	0.59378016	7.47732	0.42188308	-0.09550389	-0.120619014	5.8701677	0.6806831	7.826118	Walking_Watch
14:30:53.007	6.0934296	0.59378016	7.47732	0.42188308	-0.09550389	-0.120619014	5.8701677	0.6806831	7.826118	Walking_Watch
14:30:53.029	6.0934296	0.59378016	7.47732	0.42188308	-0.09550389	-0.120619014	5.8701677	0.6806831	7.826118	Walking_Watch
14:30:53.052	6.0934296	0.59378016	7.47732	0.12500258	-0.15903388	0.13716613	5.7632794	1.1646444	7.8484774	Walking_Watch
14:30:53.075	6.0934296	0.59378016	7.47732	0.12500258	-0.15903388	0.13716613	5.7632794	1.1646444	7.8484774	Walking_Watch
14:30:53.097	6.0934296	0.59378016	7.47732	0.12500258	-0.15903388	0.13716613	5.7632794	1.1646444	7.8484774	Walking_Watch
14:30:53.120	6.0934296	0.59378016	7.47732	0.12500258	-0.15903388	0.13716613	5.7632794	1.1646444	7.8484774	Walking_Watch
14:30:53.142	6.0934296	0.59378016	7.47732	0.12500258	-0.15903388	0.13716613	5.7632794	1.1646444	7.8484774	Walking_Watch
14:30:53.167	4.889109	1.4221992	8.621783	0.12500258	-0.15903388	0.13716613	5.7632794	1.1646444	7.8484774	Walking_Watch
14:30:53.189	4.889109	1.4221992	8.621783	0.12500258	-0.15903388	0.13716613	5.7632794	1.1646444	7.8484774	Walking_Watch
14:30:53.210	4.889109	1.4221992	8.621783	0.12500258	-0.15903388	0.13716613	5.7632794	1.1646444	7.8484774	Walking_Watch
14:30:53.233	4.889109	1.4221992	8.621783	-0.048483156	0.2942281	-0.019215377	5.708264	0.8863728	7.9246683	Walking_Watch
14:30:53.255	4.889109	1.4221992	8.621783	-0.048483156	0.2942281	-0.019215377	5.708264	0.8863728	7.9246683	Walking_Watch
14:30:53.278	4.889109	1.4221992	8.621783	-0.048483156	0.2942281	-0.019215377	5.708264	0.8863728	7.9246683	Walking_Watch
14:30:53.300	4.889109	1.4221992	8.621783	-0.048483156	0.2942281	-0.019215377	5.708264	0.8863728	7.9246683	Walking_Watch
14:30:53.324	4.889109	1.4221992	8.621783	-0.048483156	0.2942281	-0.019215377	5.708264	0.8863728	7.9246683	Walking_Watch
14:30:53.347	4.889109	1.4221992	8.621783	-0.048483156	0.2942281	-0.019215377	5.708264	0.8863728	7.9246683	Walking_Watch
14:30:53.369	5.1716337	1.5371244	9.009656	-0.048483156	0.2942281	-0.019215377	5.708264	0.8863728	7.9246683	Walking_Watch
14:30:53.391	5.1716337	1.5371244	9.009656	-0.048483156	0.2942281	-0.019215377	5.708264	0.8863728	7.9246683	Walking_Watch
14:30:53.414	5.1716337	1.5371244	9.009656	-0.10651535	-0.14131878	0.15427035	5.413838	0.9501059	8.121451	Walking_Watch
14:30:53.437	5.1716337	1.5371244	9.009656	-0.10651535	-0.14131878	0.15427035	5.413838	0.9501059	8.121451	Walking_Watch
14:30:53.459	5.1716337	1.5371244	9.009656	-0.10651535	-0.14131878	0.15427035	5.413838	0.9501059	8.121451	Walking_Watch
14:30:53.480	5.1716337	1.5371244	9.009656	-0.10651535	-0.14131878	0.15427035	5.413838	0.9501059	8.121451	Walking_Watch
14:30:53.502	5.1716337	1.5371244	9.009656	-0.10651535	-0.14131878	0.15427035	5.413838	0.9501059	8.121451	Walking_Watch
14:30:53.524	5.1716337	1.5371244	9.009656	-0.10651535	-0.14131878	0.15427035	5.413838	0.9501059	8.121451	Walking_Watch
14:30:53.547	5.1716337	1.5371244	9.009656	-0.10651535	-0.14131878	0.15427035	5.413838	0.9501059	8.121451	Walking_Watch
14:30:53.570	5.521198	1.2067145	8.296163	-0.10651535	-0.14131878	0.15427035	5.413838	0.9501059	8.121451	Walking_Watch
14:30:53.593	5.521198	1.2067145	8.296163	-0.0985741	-0.24027896	-0.07358238	5.525655	1.0449246	8.034029	Walking_Watch
14:30:53.615	5.521198	1.2067145	8.296163	-0.0985741	-0.24027896	-0.07358238	5.525655	1.0449246	8.034029	Walking_Watch
14:30:53.637	5.521198	1.2067145	8.296163	-0.0985741	-0.24027896	-0.07358238	5.525655	1.0449246	8.034029	Walking_Watch
14:30:53.659	5.521198	1.2067145	8.296163	-0.0985741	-0.24027896	-0.07358238	5.525655	1.0449246	8.034029	Walking_Watch
14:30:53.681	5.521198	1.2067145	8.296163	-0.0985741	-0.24027896	-0.07358238	5.525655	1.0449246	8.034029	Walking_Watch
14:30:53.702	5.521198	1.2067145	8.296163	-0.0985741	-0.24027896	-0.07358238	5.525655	1.0449246	8.034029	Walking_Watch
14:30:53.723	5.521198	1.2067145	8.296163	-0.0985741	-0.24027896	-0.07358238	5.525655	1.0449246	8.034029	Walking_Watch
14:30:53.745	5.521198	1.2067145	8.296163	-0.0985741	-0.24027896	-0.07358238	5.525655	1.0449246	8.034029	Walking_Watch
14:30:53.767	5.2865586	0.409421	8.8636055	-0.033822387	0.16411383	-0.47675344	5.6903296	1.0884365	7.9123816	Walking_Watch
14:30:53.788	5.2865586	0.409421	8.8636055	-0.033822387	0.16411383	-0.47675344	5.6903296	1.0884365	7.9123816	Walking_Watch
14:30:53.811	5.2865586	0.409421	8.8636055	-0.033822387	0.16411383	-0.47675344	5.6903296	1.0884365	7.9123816	Walking_Watch
14:30:53.833	5.2865586	0.409421	8.8636055	-0.033822387	0.16411383	-0.47675344	5.6903296	1.0884365	7.9123816	Walking_Watch
14:30:53.855	5.2865586	0.409421	8.8636055	-0.033822387	0.16411383	-0.47675344	5.6903296	1.0884365	7.9123816	Walking_Watch
14:30:53.878	5.2865586	0.409421	8.8636055	-0.033822387	0.16411383	-0.47675344	5.6903296	1.0884365	7.9123816	Walking_Watch
14:30:53.901	5.2865586	0.409421	8.8636055	-0.033822387	0.16411383	-0.47675344	5.6903296	1.0884365	7.9123816	Walking_Watch
14:30:53.923	5.2865586	0.409421	8.8636055	-0.033822387	0.16411383	-0.47675344	5.6903296	1.0884365	7.9123816	Walking_Watch
14:30:53.943	5.2865586	0.409421	8.8636055	-0.5188494	0.2667392	-0.59587216	5.5795116	1.1579965	7.9811296	Walking_Watch
14:30:53.965	5.2865586	0.409421	8.8636055	-0.5188494	0.2667392	-0.59587216	5.5795116	1.1579965	7.9811296	Walking_Watch
14:30:53.988	4.790944	0.72546524	5.8444247	-0.5188494	0.2667392	-0.59587216	5.5795116	1.1579965	7.9811296	Walking_Watch
14:30:54.011	4.790944	0.72546524	5.8444247	-0.5188494	0.2667392	-0.59587216	5.5795116	1.1579965	7.9811296	Walking_Watch
14:30:54.034	4.790944	0.72546524	5.8444247	-0.5188494	0.2667392	-0.59587216	5.5795116	1.1579965	7.9811296	Walking_Watch
14:30:54.057	4.790944	0.72546524	5.8444247	-0.5188494	0.2667392	-0.59587216	5.5795116	1.1579965	7.9811296	Walking_Watch
14:30:54.079	4.790944	0.72546524	5.8444247	-0.5188494	0.2667392	-0.59587216	5.5795116	1.1579965	7.9811296	Walking_Watch
14:30:54.103	4.790944	0.72546524	5.8444247	-0.5188494	0.2667392	-0.59587216	5.5795116	1.1579965	7.9811296	Walking_Watch
14:30:54.125	4.790944	0.72546524	5.8444247	-0.08574593	0.049271166	-0.4755317	5.5023494	0.8341665	8.074568	Walking_Watch
14:30:54.148	4.790944	0.72546524	5.8444247	-0.08574593	0.049271166	-0.4755317	5.5023494	0.8341665	8.074568	Walking_Watch
14:30:54.170	3.962525	0.45251793	8.688824	-0.08574593	0.049271166	-0.4755317	5.5023494	0.8341665	8.074568	Walking_Watch
14:30:54.192	3.962525	0.45251793	8.688824	-0.08574593	0.049271166	-0.4755317	5.5023494	0.8341665	8.074568	Walking_Watch
14:30:54.214	3.962525	0.45251793	8.688824	-0.08574593	0.049271166	-0.4755317	5.5023494	0.8341665	8.074568	Walking_Watch
14:30:54.236	3.962525	0.45251793	8.688824	-0.08574593	0.049271166	-0.4755317	5.5023494	0.8341665	8.074568	Walking_Watch
14:30:54.258	3.962525	0.45251793	8.688824	-0.08574593	0.049271166	-0.4755317	5.5023494	0.8341665	8.074568	Walking_Watch
14:30:54.281	3.962525	0.45251793	8.688824	-0.08574593	0.049271166	-0.4755317	5.5023494	0.8341665	8.074568	Walking_Watch
14:30:54.303	3.962525	0.45251793	8.688824	0.06391606	-0.28487214	-0.08579969	5.6159463	1.0536581	7.970027	Walking_Watch
14:30:54.327	3.962525	0.45251793	8.688824	0.06391606	-0.28487214	-0.08579969	5.6159463	1.0536581	7.970027	Walking_Watch
14:30:54.350	3.962525	0.45251793	8.688824	0.06391606	-0.28487214	-0.08579969	5.6159463	1.0536581	7.970027	Walking_Watch
14:30:54.372	3.962525	0.45251793	8.688824	0.06391606	-0.28487214	-0.08579969	5.6159463	1.0536581	7.970027	Walking_Watch
14:30:54.394	5.027977	1.1109436	8.399116	0.06391606	-0.28487214	-0.08579969	5.6159463	1.0536581	7.970027	Walking_Watch
14:30:54.415	5.027977	1.1109436	8.399116	0.06391606	-0.28487214	-0.08579969	5.6159463	1.0536581	7.970027	Walking_Watch
14:30:54.437	5.027977	1.1109436	8.399116	0.06391606	-0.28487214	-0.08579969	5.6159463	1.0536581	7.970027	Walking_Watch
14:30:54.459	5.027977	1.1109436	8.399116	0.06391606	-0.28487214	-0.08579969	5.6159463	1.0536581	7.970027	Walking_Watch
14:30:54.481	5.027977	1.1109436	8.399116	0.06574865	0.12868366	-0.49019247	5.879931	1.6080502	7.6818576	Walking_Watch
14:30:54.502	5.027977	1.1109436	8.399116	0.06574865	0.12868366	-0.49019247	5.879931	1.6080502	7.6818576	Walking_Watch
14:30:54.524	5.027977	1.1109436	8.399116	0.06574865	0.12868366	-0.49019247	5.879931	1.6080502	7.6818576	Walking_Watch
14:30:54.546	5.027977	1.1109436	8.399116	0.06574865	0.12868366	-0.49019247	5.879931	1.6080502	7.6818576	Walking_Watch
14:30:54.568	6.3280683	1.9680939	7.9561753	0.06574865	0.12868366	-0.49019247	5.879931	1.6080502	7.6818576	Walking_Watch
14:30:54.590	6.3280683	1.9680939	7.9561753	0.06574865	0.12868366	-0.49019247	5.879931	1.6080502	7.6818576	Walking_Watch
14:30:54.612	6.3280683	1.9680939	7.9561753	0.06574865	0.12868366	-0.49019247	5.879931	1.6080502	7.6818576	Walking_Watch
14:30:54.634	6.3280683	1.9680939	7.9561753	0.06574865	0.12868366	-0.49019247	5.879931	1.6080502	7.6818576	Walking_Watch
14:30:54.656	6.3280683	1.9680939	7.9561753	-0.6184204	-0.25982666	0.15671381	5.879931	1.6080502	7.6818576	Walking_Watch
14:30:54.678	6.3280683	1.9680939	7.9561753	-0.6184204	-0.25982666	0.15671381	6.0179906	1.5297561	7.590386	Walking_Watch
14:30:54.700	6.3280683	1.9680939	7.9561753	-0.6184204	-0.25982666	0.15671381	6.0179906	1.5297561	7.590386	Walking_Watch
14:30:54.722	6.3280683	1.9680939	7.9561753	-0.6184204	-0.25982666	0.15671381	6.0179906	1.5297561	7.590386	Walking_Watch
14:30:54.743	6.3280683	1.9680939	7.9561753	-0.6184204	-0.25982666	0.15671381	6.0179906	1.5297561	7.590386	Walking_Watch
14:30:54.765	6.3280683	1.9680939	7.9561753	-0.6184204	-0.25982666	0.15671381	6.0179906	1.5297561	7.590386	Walking_Watch
14:30:54.786	5.401484	1.8316202	7.0080423	-0.6184204	-0.25982666	0.15671381	6.0179906	1.5297561	7.590386	Walking_Watch
14:30:54.807	5.401484	1.8316202	7.0080423	-0.6184204	-0.25982666	0.15671381	6.0179906	1.5297561	7.590386	Walking_Watch
14:30:54.828	5.401484	1.8316202	7.0080423	-0.6184204	-0.25982666	0.15671381	6.0179906	1.5297561	7.590386	Walking_Watch
14:30:54.850	5.401484	1.8316202	7.0080423	-0.24334916	0.17022249	0.14693998	5.6728926	1.362177	7.882454	Walking_Watch
14:30:54.872	5.401484	1.8316202	7.0080423	-0.24334916	0.17022249	0.14693998	5.6728926	1.362177	7.882454	Walking_Watch
14:30:54.894	5.401484	1.8316202	7.0080423	-0.24334916	0.17022249	0.14693998	5.6728926	1.362177	7.882454	Walking_Watch
14:30:54.916	5.401484	1.8316202	7.0080423	-0.24334916	0.17022249	0.14693998	5.6728926	1.362177	7.882454	Walking_Watch
14:30:54.938	5.401484	1.8316202	7.0080423	-0.24334916	0.17022249	0.14693998	5.6728926	1.362177	7.882454	Walking_Watch
14:30:54.958	5.401484	1.8316202	7.0080423	-0.24334916	0.17022249	0.14693998	5.6728926	1.362177	7.882454	Walking_Watch
14:30:54.981	5.6385174	1.3743137	5.3488097	-0.24334916	0.17022249	0.14693998	5.6728926	1.362177	7.882454	Walking_Watch
14:30:55.003	5.6385174	1.3743137	5.3488097	-0.24334916	0.17022249	0.14693998	5.6728926	1.362177	7.882454	Walking_Watch
14:30:55.023	5.6385174	1.3743137	5.3488097	0.31375995	0.17266595	-0.22874215	5.8296127	1.2202029	7.7908306	Walking_Watch
14:30:55.045	5.6385174	1.3743137	5.3488097	0.31375995	0.17266595	-0.22874215	5.8296127	1.2202029	7.7908306	Walking_Watch
14:30:55.066	5.6385174	1.3743137	5.3488097	0.31375995	0.17266595	-0.22874215	5.8296127	1.2202029	7.7908306	Walking_Watch
14:30:55.088	5.6385174	1.3743137	5.3488097	0.31375995	0.17266595	-0.22874215	5.8296127	1.2202029	7.7908306	Walking_Watch
14:30:55.110	5.6385174	1.3743137	5.3488097	0.31375995	0.17266595	-0.22874215	5.8296127	1.2202029	7.7908306	Walking_Watch
14:30:55.132	5.6385174	1.3743137	5.3488097	0.31375995	0.17266595	-0.22874215	5.8296127	1.2202029	7.7908306	Walking_Watch
14:30:55.154	5.6385174	1.3743137	5.3488097	0.31375995	0.17266595	-0.22874215	5.8296127	1.2202029	7.7908306	Walking_Watch
14:30:55.176	5.7366824	1.3455825	8.253065	0.31375995	0.17266595	-0.22874215	5.8296127	1.2202029	7.7908306	Walking_Watch
14:30:55.197	5.7366824	1.3455825	8.253065	0.030318465	-0.19079888	-0.19392283	5.968719	1.2940146	7.672694	Walking_Watch
14:30:55.219	5.7366824	1.3455825	8.253065	0.030318465	-0.19079888	-0.19392283	5.968719	1.2940146	7.672694	Walking_Watch
14:30:55.241	5.7366824	1.3455825	8.253065	0.030318465	-0.19079888	-0.19392283	5.968719	1.2940146	7.672694	Walking_Watch
14:30:55.262	5.7366824	1.3455825	8.253065	0.030318465	-0.19079888	-0.19392283	5.968719	1.2940146	7.672694	Walking_Watch
14:30:55.284	5.7366824	1.3455825	8.253065	0.030318465	-0.19079888	-0.19392283	5.968719	1.2940146	7.672694	Walking_Watch
14:30:55.305	5.7366824	1.3455825	8.253065	0.030318465	-0.19079888	-0.19392283	5.968719	1.2940146	7.672694	Walking_Watch
14:30:55.327	5.7366824	1.3455825	8.253065	0.030318465	-0.19079888	-0.19392283	5.968719	1.2940146	7.672694	Walking_Watch
14:30:55.349	5.7366824	1.3455825	8.253065	0.030318465	-0.19079888	-0.19392283	5.968719	1.2940146	7.672694	Walking_Watch
14:30:55.371	8.183631	0.3902668	7.3216925	0.030318465	-0.19079888	-0.19392283	5.968719	1.2940146	7.672694	Walking_Watch
14:30:55.394	8.183631	0.3902668	7.3216925	-0.0863568	0.10363818	-0.09679527	6.144739	1.2748494	7.5357304	Walking_Watch
14:30:55.416	8.183631	0.3902668	7.3216925	-0.0863568	0.10363818	-0.09679527	6.144739	1.2748494	7.5357304	Walking_Watch
14:30:55.437	8.183631	0.3902668	7.3216925	-0.0863568	0.10363818	-0.09679527	6.144739	1.2748494	7.5357304	Walking_Watch
14:30:55.458	8.183631	0.3902668	7.3216925	-0.0863568	0.10363818	-0.09679527	6.144739	1.2748494	7.5357304	Walking_Watch
14:30:55.480	8.183631	0.3902668	7.3216925	-0.0863568	0.10363818	-0.09679527	6.144739	1.2748494	7.5357304	Walking_Watch
14:30:55.502	8.183631	0.3902668	7.3216925	-0.0863568	0.10363818	-0.09679527	6.144739	1.2748494	7.5357304	Walking_Watch
14:30:55.523	8.183631	0.3902668	7.3216925	-0.0863568	0.10363818	-0.09679527	6.144739	1.2748494	7.5357304	Walking_Watch
14:30:55.545	8.183631	0.3902668	7.3216925	-0.0863568	0.10363818	-0.09679527	6.144739	1.2748494	7.5357304	Walking_Watch
14:30:55.567	6.114978	1.3886794	4.400677	0.4353221	0.69190145	0.017436536	5.7810454	0.9949894	7.8587403	Walking_Watch
14:30:55.593	6.114978	1.3886794	4.400677	0.4353221	0.69190145	0.017436536	5.7810454	0.9949894	7.8587403	Walking_Watch
14:30:55.615	6.114978	1.3886794	4.400677	0.4353221	0.69190145	0.017436536	5.7810454	0.9949894	7.8587403	Walking_Watch
14:30:55.638	6.114978	1.3886794	4.400677	0.4353221	0.69190145	0.017436536	5.7810454	0.9949894	7.8587403	Walking_Watch
14:30:55.660	6.114978	1.3886794	4.400677	0.4353221	0.69190145	0.017436536	5.7810454	0.9949894	7.8587403	Walking_Watch
14:30:55.682	6.114978	1.3886794	4.400677	0.4353221	0.69190145	0.017436536	5.7810454	0.9949894	7.8587403	Walking_Watch
14:30:55.702	6.114978	1.3886794	4.400677	0.4353221	0.69190145	0.017436536	5.7810454	0.9949894	7.8587403	Walking_Watch
14:30:55.724	6.114978	1.3886794	4.400677	0.4353221	0.69190145	0.017436536	5.7810454	0.9949894	7.8587403	Walking_Watch
14:30:55.746	6.114978	1.3886794	4.400677	0.14699373	-0.17858158	-0.030210951	5.9301972	0.89459133	7.7590423	Walking_Watch
14:30:55.768	6.7063637	1.376708	4.63771	0.14699373	-0.17858158	-0.030210951	5.9301972	0.89459133	7.7590423	Walking_Watch
14:30:55.790	6.7063637	1.376708	4.63771	0.14699373	-0.17858158	-0.030210951	5.9301972	0.89459133	7.7590423	Walking_Watch
14:30:55.811	6.7063637	1.376708	4.63771	0.14699373	-0.17858158	-0.030210951	5.9301972	0.89459133	7.7590423	Walking_Watch
14:30:55.832	6.7063637	1.376708	4.63771	0.14699373	-0.17858158	-0.030210951	5.9301972	0.89459133	7.7590423	Walking_Watch
14:30:55.854	6.7063637	1.376708	4.63771	0.14699373	-0.17858158	-0.030210951	5.9301972	0.89459133	7.7590423	Walking_Watch
14:30:55.875	6.7063637	1.376708	4.63771	0.14699373	-0.17858158	-0.030210951	5.9301972	0.89459133	7.7590423	Walking_Watch
14:30:55.897	6.7063637	1.376708	4.63771	0.14699373	-0.17858158	-0.030210951	5.9301972	0.89459133	7.7590423	Walking_Watch
14:30:55.918	6.7063637	1.376708	4.63771	0.3265881	-0.394217	0.1481617	6.3763547	1.0481833	7.3765683	Walking_Watch
14:30:55.944	6.7063637	1.376708	4.63771	0.3265881	-0.394217	0.1481617	6.3763547	1.0481833	7.3765683	Walking_Watch
14:30:55.966	6.5818615	1.1037607	7.90829	0.3265881	-0.394217	0.1481617	6.3763547	1.0481833	7.3765683	Walking_Watch
14:30:55.987	6.5818615	1.1037607	7.90829	0.3265881	-0.394217	0.1481617	6.3763547	1.0481833	7.3765683	Walking_Watch
14:30:56.009	6.5818615	1.1037607	7.90829	0.3265881	-0.394217	0.1481617	6.3763547	1.0481833	7.3765683	Walking_Watch
14:30:56.031	6.5818615	1.1037607	7.90829	0.3265881	-0.394217	0.1481617	6.3763547	1.0481833	7.3765683	Walking_Watch
14:30:56.053	6.5818615	1.1037607	7.90829	0.3265881	-0.394217	0.1481617	6.3763547	1.0481833	7.3765683	Walking_Watch
14:30:56.074	6.5818615	1.1037607	7.90829	0.3265881	-0.394217	0.1481617	6.3763547	1.0481833	7.3765683	Walking_Watch
14:30:56.096	6.5818615	1.1037607	7.90829	0.14332853	-0.16636425	0.18114842	6.4636903	1.2612479	7.2663794	Walking_Watch
14:30:56.118	6.5818615	1.1037607	7.90829	0.14332853	-0.16636425	0.18114842	6.4636903	1.2612479	7.2663794	Walking_Watch
14:30:56.140	6.5818615	1.1037607	7.90829	0.14332853	-0.16636425	0.18114842	6.4636903	1.2612479	7.2663794	Walking_Watch
14:30:56.162	6.5818615	1.1037607	7.90829	0.14332853	-0.16636425	0.18114842	6.4636903	1.2612479	7.2663794	Walking_Watch
14:30:56.188	5.6552773	1.4365649	5.619363	0.14332853	-0.16636425	0.18114842	6.4636903	1.2612479	7.2663794	Walking_Watch
14:30:56.210	5.6552773	1.4365649	5.619363	0.14332853	-0.16636425	0.18114842	6.4636903	1.2612479	7.2663794	Walking_Watch
14:30:56.232	5.6552773	1.4365649	5.619363	0.14332853	-0.16636425	0.18114842	6.4636903	1.2612479	7.2663794	Walking_Watch
14:30:56.252	5.6552773	1.4365649	5.619363	0.14332853	-0.16636425	0.18114842	6.4636903	1.2612479	7.2663794	Walking_Watch
14:30:56.275	5.6552773	1.4365649	5.619363	0.14332853	-0.16636425	0.18114842	6.4636903	1.2612479	7.2663794	Walking_Watch
14:30:56.299	5.6552773	1.4365649	5.619363	0.2422887	0.29789332	0.3674623	6.2047977	1.1465505	7.5070796	Walking_Watch
14:30:56.321	5.6552773	1.4365649	5.619363	0.2422887	0.29789332	0.3674623	6.2047977	1.1465505	7.5070796	Walking_Watch
14:30:56.342	5.6552773	1.4365649	5.619363	0.2422887	0.29789332	0.3674623	6.2047977	1.1465505	7.5070796	Walking_Watch
14:30:56.362	5.6552773	1.4365649	5.619363	0.2422887	0.29789332	0.3674623	6.2047977	1.1465505	7.5070796	Walking_Watch
14:30:56.384	5.078257	1.5778271	7.9394155	0.2422887	0.29789332	0.3674623	6.2047977	1.1465505	7.5070796	Walking_Watch
14:30:56.407	5.078257	1.5778271	7.9394155	0.2422887	0.29789332	0.3674623	6.2047977	1.1465505	7.5070796	Walking_Watch
14:30:56.429	5.078257	1.5778271	7.9394155	0.2422887	0.29789332	0.3674623	6.2047977	1.1465505	7.5070796	Walking_Watch
14:30:56.451	5.078257	1.5778271	7.9394155	0.2422887	0.29789332	0.3674623	6.2047977	1.1465505	7.5070796	Walking_Watch
14:30:56.472	5.078257	1.5778271	7.9394155	-0.08513507	0.15006393	-0.17987294	6.186284	0.58385056	7.586789	Walking_Watch
14:30:56.493	5.078257	1.5778271	7.9394155	-0.08513507	0.15006393	-0.17987294	6.186284	0.58385056	7.586789	Walking_Watch
14:30:56.516	5.078257	1.5778271	7.9394155	-0.08513507	0.15006393	-0.17987294	6.186284	0.58385056	7.586789	Walking_Watch
14:30:56.537	5.078257	1.5778271	7.9394155	-0.08513507	0.15006393	-0.17987294	6.186284	0.58385056	7.586789	Walking_Watch
14:30:56.559	5.078257	1.5778271	7.9394155	-0.08513507	0.15006393	-0.17987294	6.186284	0.58385056	7.586789	Walking_Watch
14:30:56.580	6.996071	0.73743665	6.629747	-0.08513507	0.15006393	-0.17987294	6.186284	0.58385056	7.586789	Walking_Watch
14:30:56.600	6.996071	0.73743665	6.629747	-0.08513507	0.15006393	-0.17987294	6.186284	0.58385056	7.586789	Walking_Watch
14:30:56.622	6.996071	0.73743665	6.629747	-0.08513507	0.15006393	-0.17987294	6.186284	0.58385056	7.586789	Walking_Watch
14:30:56.644	6.996071	0.73743665	6.629747	-0.33742243	-0.12910149	-0.6447414	6.198533	0.8824964	7.547828	Walking_Watch
14:30:56.665	6.996071	0.73743665	6.629747	-0.33742243	-0.12910149	-0.6447414	6.198533	0.8824964	7.547828	Walking_Watch
14:30:56.686	6.996071	0.73743665	6.629747	-0.33742243	-0.12910149	-0.6447414	6.198533	0.8824964	7.547828	Walking_Watch
14:30:56.707	6.996071	0.73743665	6.629747	-0.33742243	-0.12910149	-0.6447414	6.198533	0.8824964	7.547828	Walking_Watch
14:30:56.728	6.996071	0.73743665	6.629747	-0.33742243	-0.12910149	-0.6447414	6.198533	0.8824964	7.547828	Walking_Watch
14:30:56.750	6.996071	0.73743665	6.629747	-0.33742243	-0.12910149	-0.6447414	6.198533	0.8824964	7.547828	Walking_Watch
14:30:56.772	7.2163444	0.18675344	7.0774765	-0.33742243	-0.12910149	-0.6447414	6.198533	0.8824964	7.547828	Walking_Watch
14:30:56.793	7.2163444	0.18675344	7.0774765	-0.33742243	-0.12910149	-0.6447414	6.198533	0.8824964	7.547828	Walking_Watch
14:30:56.814	7.2163444	0.18675344	7.0774765	0.062083457	-0.15720128	-0.3435848	6.198533	0.8824964	7.547828	Walking_Watch
14:30:56.834	7.2163444	0.18675344	7.0774765	0.062083457	-0.15720128	-0.3435848	6.3563495	0.6360437	7.4406066	Walking_Watch
14:30:56.857	7.2163444	0.18675344	7.0774765	0.062083457	-0.15720128	-0.3435848	6.3563495	0.6360437	7.4406066	Walking_Watch
14:30:56.878	7.2163444	0.18675344	7.0774765	0.062083457	-0.15720128	-0.3435848	6.3563495	0.6360437	7.4406066	Walking_Watch
14:30:56.900	7.2163444	0.18675344	7.0774765	0.062083457	-0.15720128	-0.3435848	6.3563495	0.6360437	7.4406066	Walking_Watch
14:30:56.922	7.2163444	0.18675344	7.0774765	0.062083457	-0.15720128	-0.3435848	6.3563495	0.6360437	7.4406066	Walking_Watch
14:30:56.942	7.2163444	0.18675344	7.0774765	0.062083457	-0.15720128	-0.3435848	6.3563495	0.6360437	7.4406066	Walking_Watch
14:30:56.963	7.2163444	0.18675344	7.0774765	0.062083457	-0.15720128	-0.3435848	6.3563495	0.6360437	7.4406066	Walking_Watch
14:30:56.985	6.4956675	-0.51955765	7.345635	0.062083457	-0.15720128	-0.3435848	6.3563495	0.6360437	7.4406066	Walking_Watch
14:30:57.008	6.4956675	-0.51955765	7.345635	0.07979855	0.34798428	-0.023491435	6.117354	0.41191405	7.653668	Walking_Watch
14:30:57.029	6.4956675	-0.51955765	7.345635	0.07979855	0.34798428	-0.023491435	6.117354	0.41191405	7.653668	Walking_Watch
14:30:57.051	6.4956675	-0.51955765	7.345635	0.07979855	0.34798428	-0.023491435	6.117354	0.41191405	7.653668	Walking_Watch
14:30:57.071	6.4956675	-0.51955765	7.345635	0.07979855	0.34798428	-0.023491435	6.117354	0.41191405	7.653668	Walking_Watch
14:30:57.093	6.4956675	-0.51955765	7.345635	0.07979855	0.34798428	-0.023491435	6.117354	0.41191405	7.653668	Walking_Watch
14:30:57.113	6.4956675	-0.51955765	7.345635	0.07979855	0.34798428	-0.023491435	6.117354	0.41191405	7.653668	Walking_Watch
14:30:57.135	6.4956675	-0.51955765	7.345635	0.07979855	0.34798428	-0.023491435	6.117354	0.41191405	7.653668	Walking_Watch
14:30:57.159	6.4956675	-0.51955765	7.345635	0.07979855	0.34798428	-0.023491435	6.117354	0.41191405	7.653668	Walking_Watch
14:30:57.180	6.2586346	0.057462595	7.326481	0.24900822	-0.07473447	-0.19086851	6.1796837	0.48717827	7.598981	Walking_Watch
14:30:57.202	6.2586346	0.057462595	7.326481	0.24900822	-0.07473447	-0.19086851	6.1796837	0.48717827	7.598981	Walking_Watch
14:30:57.224	6.2586346	0.057462595	7.326481	0.24900822	-0.07473447	-0.19086851	6.1796837	0.48717827	7.598981	Walking_Watch
14:30:57.245	6.2586346	0.057462595	7.326481	0.24900822	-0.07473447	-0.19086851	6.1796837	0.48717827	7.598981	Walking_Watch
14:30:57.265	6.2586346	0.057462595	7.326481	0.24900822	-0.07473447	-0.19086851	6.1796837	0.48717827	7.598981	Walking_Watch
14:30:57.287	6.2586346	0.057462595	7.326481	0.24900822	-0.07473447	-0.19086851	6.1796837	0.48717827	7.598981	Walking_Watch
14:30:57.309	6.2586346	0.057462595	7.326481	0.24900822	-0.07473447	-0.19086851	6.1796837	0.48717827	7.598981	Walking_Watch
14:30:57.331	6.2586346	0.057462595	7.326481	0.24900822	-0.07473447	-0.19086851	6.1796837	0.48717827	7.598981	Walking_Watch
14:30:57.352	6.2586346	0.057462595	7.326481	0.24900822	-0.07473447	-0.19086851	6.1796837	0.48717827	7.598981	Walking_Watch
14:30:57.374	6.3975024	0.80687064	6.996071	0.53122795	-0.26960048	0.29232588	6.561299	0.7851155	7.2459087	Walking_Watch
14:30:57.395	6.3975024	0.80687064	6.996071	0.53122795	-0.26960048	0.29232588	6.561299	0.7851155	7.2459087	Walking_Watch
14:30:57.416	6.3975024	0.80687064	6.996071	0.53122795	-0.26960048	0.29232588	6.561299	0.7851155	7.2459087	Walking_Watch
14:30:57.439	6.3975024	0.80687064	6.996071	0.53122795	-0.26960048	0.29232588	6.561299	0.7851155	7.2459087	Walking_Watch
14:30:57.460	6.3975024	0.80687064	6.996071	0.53122795	-0.26960048	0.29232588	6.561299	0.7851155	7.2459087	Walking_Watch
14:30:57.481	6.3975024	0.80687064	6.996071	0.53122795	-0.26960048	0.29232588	6.561299	0.7851155	7.2459087	Walking_Watch
14:30:57.503	6.3975024	0.80687064	6.996071	0.53122795	-0.26960048	0.29232588	6.561299	0.7851155	7.2459087	Walking_Watch
14:30:57.525	6.3975024	0.80687064	6.996071	0.53122795	-0.26960048	0.29232588	6.561299	0.7851155	7.2459087	Walking_Watch
14:30:57.546	6.3975024	0.80687064	6.996071	0.104844026	-0.09550389	0.29171503	6.6693363	0.67385876	7.1579475	Walking_Watch
14:30:57.567	8.262642	0.8547561	6.1484976	0.104844026	-0.09550389	0.29171503	6.6693363	0.67385876	7.1579475	Walking_Watch
14:30:57.589	8.262642	0.8547561	6.1484976	0.104844026	-0.09550389	0.29171503	6.6693363	0.67385876	7.1579475	Walking_Watch
14:30:57.610	8.262642	0.8547561	6.1484976	0.104844026	-0.09550389	0.29171503	6.6693363	0.67385876	7.1579475	Walking_Watch
14:30:57.631	8.262642	0.8547561	6.1484976	0.104844026	-0.09550389	0.29171503	6.6693363	0.67385876	7.1579475	Walking_Watch
14:30:57.652	8.262642	0.8547561	6.1484976	0.104844026	-0.09550389	0.29171503	6.6693363	0.67385876	7.1579475	Walking_Watch
14:30:57.674	8.262642	0.8547561	6.1484976	0.104844026	-0.09550389	0.29171503	6.6693363	0.67385876	7.1579475	Walking_Watch
14:30:57.695	8.262642	0.8547561	6.1484976	0.104844026	-0.09550389	0.29171503	6.6693363	0.67385876	7.1579475	Walking_Watch
14:30:57.715	8.262642	0.8547561	6.1484976	-0.00022479841	0.80613315	-0.22507696	6.332395	0.5005971	7.4713106	Walking_Watch
14:30:57.737	8.262642	0.8547561	6.1484976	-0.00022479841	0.80613315	-0.22507696	6.332395	0.5005971	7.4713106	Walking_Watch
14:30:57.758	8.262642	0.8547561	6.1484976	-0.00022479841	0.80613315	-0.22507696	6.332395	0.5005971	7.4713106	Walking_Watch
14:30:57.779	6.1125836	0.0	6.804529	-0.00022479841	0.80613315	-0.22507696	6.332395	0.5005971	7.4713106	Walking_Watch
14:30:57.800	6.1125836	0.0	6.804529	-0.00022479841	0.80613315	-0.22507696	6.332395	0.5005971	7.4713106	Walking_Watch
14:30:57.822	6.1125836	0.0	6.804529	-0.00022479841	0.80613315	-0.22507696	6.332395	0.5005971	7.4713106	Walking_Watch
14:30:57.843	6.1125836	0.0	6.804529	-0.00022479841	0.80613315	-0.22507696	6.332395	0.5005971	7.4713106	Walking_Watch
14:30:57.864	6.1125836	0.0	6.804529	-0.00022479841	0.80613315	-0.22507696	6.332395	0.5005971	7.4713106	Walking_Watch
14:30:57.885	6.1125836	0.0	6.804529	-0.00022479841	0.80613315	-0.22507696	6.332395	0.5005971	7.4713106	Walking_Watch
14:30:57.907	6.1125836	0.0	6.804529	-0.5225146	0.019949637	-0.2892178	5.386208	0.4559946	8.182369	Walking_Watch
14:30:57.928	6.1125836	0.0	6.804529	-0.5225146	0.019949637	-0.2892178	5.386208	0.4559946	8.182369	Walking_Watch
14:30:57.950	6.1125836	0.0	6.804529	-0.5225146	0.019949637	-0.2892178	5.386208	0.4559946	8.182369	Walking_Watch
14:30:57.972	5.849213	0.32801566	6.648901	-0.5225146	0.019949637	-0.2892178	5.386208	0.4559946	8.182369	Walking_Watch
14:30:57.995	5.849213	0.32801566	6.648901	-0.5225146	0.019949637	-0.2892178	5.386208	0.4559946	8.182369	Walking_Watch
14:30:58.018	5.849213	0.32801566	6.648901	-0.5225146	0.019949637	-0.2892178	5.386208	0.4559946	8.182369	Walking_Watch
14:30:58.041	5.849213	0.32801566	6.648901	-0.5225146	0.019949637	-0.2892178	5.386208	0.4559946	8.182369	Walking_Watch
14:30:58.063	5.849213	0.32801566	6.648901	-0.5225146	0.019949637	-0.2892178	5.386208	0.4559946	8.182369	Walking_Watch
14:30:58.085	5.849213	0.32801566	6.648901	-0.34230933	0.07737097	-0.54211605	5.325585	0.16548634	8.232925	Walking_Watch
14:30:58.108	5.849213	0.32801566	6.648901	-0.34230933	0.07737097	-0.54211605	5.325585	0.16548634	8.232925	Walking_Watch
14:30:58.130	5.849213	0.32801566	6.648901	-0.34230933	0.07737097	-0.54211605	5.325585	0.16548634	8.232925	Walking_Watch
14:30:58.152	5.849213	0.32801566	6.648901	-0.34230933	0.07737097	-0.54211605	5.325585	0.16548634	8.232925	Walking_Watch
14:30:58.174	4.7981267	0.6249057	9.191621	-0.34230933	0.07737097	-0.54211605	5.325585	0.16548634	8.232925	Walking_Watch
14:30:58.197	4.7981267	0.6249057	9.191621	-0.34230933	0.07737097	-0.54211605	5.325585	0.16548634	8.232925	Walking_Watch
14:30:58.220	4.7981267	0.6249057	9.191621	-0.34230933	0.07737097	-0.54211605	5.325585	0.16548634	8.232925	Walking_Watch
14:30:58.243	4.7981267	0.6249057	9.191621	-0.34230933	0.07737097	-0.54211605	5.325585	0.16548634	8.232925	Walking_Watch
14:30:58.265	4.7981267	0.6249057	9.191621	0.019322889	1.7957349	-0.14627534	2.7599552	0.72638625	9.382184	Walking_Watch
14:30:58.288	4.7981267	0.6249057	9.191621	0.019322889	1.7957349	-0.14627534	2.7599552	0.72638625	9.382184	Walking_Watch
14:30:58.310	4.7981267	0.6249057	9.191621	0.019322889	1.7957349	-0.14627534	2.7599552	0.72638625	9.382184	Walking_Watch
14:30:58.333	4.7981267	0.6249057	9.191621	0.019322889	1.7957349	-0.14627534	2.7599552	0.72638625	9.382184	Walking_Watch
14:30:58.356	4.7981267	0.6249057	9.191621	0.019322889	1.7957349	-0.14627534	2.7599552	0.72638625	9.382184	Walking_Watch
14:30:58.378	1.4940275	0.68236834	7.103813	0.019322889	1.7957349	-0.14627534	2.7599552	0.72638625	9.382184	Walking_Watch
14:30:58.400	1.4940275	0.68236834	7.103813	0.019322889	1.7957349	-0.14627534	2.7599552	0.72638625	9.382184	Walking_Watch
14:30:58.422	1.4940275	0.68236834	7.103813	0.019322889	1.7957349	-0.14627534	2.7599552	0.72638625	9.382184	Walking_Watch
14:30:58.445	1.4940275	0.68236834	7.103813	0.36873782	0.3773058	-0.36252165	1.11625	0.435776	9.733164	Walking_Watch
14:30:58.467	1.4940275	0.68236834	7.103813	0.36873782	0.3773058	-0.36252165	1.11625	0.435776	9.733164	Walking_Watch
14:30:58.489	1.4940275	0.68236834	7.103813	0.36873782	0.3773058	-0.36252165	1.11625	0.435776	9.733164	Walking_Watch
14:30:58.511	1.4940275	0.68236834	7.103813	0.36873782	0.3773058	-0.36252165	1.11625	0.435776	9.733164	Walking_Watch
14:30:58.533	1.4940275	0.68236834	7.103813	0.36873782	0.3773058	-0.36252165	1.11625	0.435776	9.733164	Walking_Watch
14:30:58.555	1.4940275	0.68236834	7.103813	0.36873782	0.3773058	-0.36252165	1.11625	0.435776	9.733164	Walking_Watch
14:30:58.578	0.90982443	-0.9601042	12.850073	0.36873782	0.3773058	-0.36252165	1.11625	0.435776	9.733164	Walking_Watch
14:30:58.601	0.90982443	-0.9601042	12.850073	0.36873782	0.3773058	-0.36252165	1.11625	0.435776	9.733164	Walking_Watch
14:30:58.623	0.90982443	-0.9601042	12.850073	-1.050913	-2.5536258	-0.24645725	2.5972044	-0.2579615	9.452955	Walking_Watch
14:30:58.645	0.90982443	-0.9601042	12.850073	-1.050913	-2.5536258	-0.24645725	2.5972044	-0.2579615	9.452955	Walking_Watch
14:30:58.667	0.90982443	-0.9601042	12.850073	-1.050913	-2.5536258	-0.24645725	2.5972044	-0.2579615	9.452955	Walking_Watch
14:30:58.689	0.90982443	-0.9601042	12.850073	-1.050913	-2.5536258	-0.24645725	2.5972044	-0.2579615	9.452955	Walking_Watch
14:30:58.711	0.90982443	-0.9601042	12.850073	-1.050913	-2.5536258	-0.24645725	2.5972044	-0.2579615	9.452955	Walking_Watch
14:30:58.733	0.90982443	-0.9601042	12.850073	-1.050913	-2.5536258	-0.24645725	2.5972044	-0.2579615	9.452955	Walking_Watch
14:30:58.755	0.90982443	-0.9601042	12.850073	-1.050913	-2.5536258	-0.24645725	2.5972044	-0.2579615	9.452955	Walking_Watch
14:30:58.777	2.3296294	0.2561874	9.251478	-1.050913	-2.5536258	-0.24645725	2.5972044	-0.2579615	9.452955	Walking_Watch
14:30:58.800	2.3296294	0.2561874	9.251478	-0.11873266	-0.64772606	-0.20797274	4.9830356	-0.7119979	8.416221	Walking_Watch
14:30:58.822	2.3296294	0.2561874	9.251478	-0.11873266	-0.64772606	-0.20797274	4.9830356	-0.7119979	8.416221	Walking_Watch
14:30:58.844	2.3296294	0.2561874	9.251478	-0.11873266	-0.64772606	-0.20797274	4.9830356	-0.7119979	8.416221	Walking_Watch
14:30:58.866	2.3296294	0.2561874	9.251478	-0.11873266	-0.64772606	-0.20797274	4.9830356	-0.7119979	8.416221	Walking_Watch
14:30:58.888	2.3296294	0.2561874	9.251478	-0.11873266	-0.64772606	-0.20797274	4.9830356	-0.7119979	8.416221	Walking_Watch
14:30:58.912	2.3296294	0.2561874	9.251478	-0.11873266	-0.64772606	-0.20797274	4.9830356	-0.7119979	8.416221	Walking_Watch
14:30:58.934	2.3296294	0.2561874	9.251478	-0.11873266	-0.64772606	-0.20797274	4.9830356	-0.7119979	8.416221	Walking_Watch
14:30:58.956	2.3296294	0.2561874	9.251478	-0.11873266	-0.64772606	-0.20797274	4.9830356	-0.7119979	8.416221	Walking_Watch
14:30:58.978	6.016813	-0.58420306	8.4230585	0.4108875	-0.2818178	-0.20614013	5.640909	0.04138883	8.02177	Walking_Watch
14:30:58.998	6.016813	-0.58420306	8.4230585	0.4108875	-0.2818178	-0.20614013	5.640909	0.04138883	8.02177	Walking_Watch
14:30:59.021	6.016813	-0.58420306	8.4230585	0.4108875	-0.2818178	-0.20614013	5.640909	0.04138883	8.02177	Walking_Watch
14:30:59.042	6.016813	-0.58420306	8.4230585	0.4108875	-0.2818178	-0.20614013	5.640909	0.04138883	8.02177	Walking_Watch
14:30:59.064	6.016813	-0.58420306	8.4230585	0.4108875	-0.2818178	-0.20614013	5.640909	0.04138883	8.02177	Walking_Watch
14:30:59.087	6.016813	-0.58420306	8.4230585	0.4108875	-0.2818178	-0.20614013	5.640909	0.04138883	8.02177	Walking_Watch
14:30:59.109	6.016813	-0.58420306	8.4230585	0.4108875	-0.2818178	-0.20614013	5.640909	0.04138883	8.02177	Walking_Watch
14:30:59.131	6.016813	-0.58420306	8.4230585	0.4108875	-0.2818178	-0.20614013	5.640909	0.04138883	8.02177	Walking_Watch
14:30:59.153	6.016813	-0.58420306	8.4230585	0.4108875	-0.2818178	-0.20614013	5.640909	0.04138883	8.02177	Walking_Watch
14:30:59.175	4.2139235	0.5506832	8.219545	0.07491163	0.16594642	0.2959911	5.48988	0.46378803	8.112735	Walking_Watch
14:30:59.197	4.2139235	0.5506832	8.219545	0.07491163	0.16594642	0.2959911	5.48988	0.46378803	8.112735	Walking_Watch
14:30:59.219	4.2139235	0.5506832	8.219545	0.07491163	0.16594642	0.2959911	5.48988	0.46378803	8.112735	Walking_Watch
14:30:59.244	4.2139235	0.5506832	8.219545	0.07491163	0.16594642	0.2959911	5.48988	0.46378803	8.112735	Walking_Watch
14:30:59.264	4.2139235	0.5506832	8.219545	0.07491163	0.16594642	0.2959911	5.48988	0.46378803	8.112735	Walking_Watch
14:30:59.287	4.2139235	0.5506832	8.219545	0.07491163	0.16594642	0.2959911	5.48988	0.46378803	8.112735	Walking_Watch
14:30:59.309	4.2139235	0.5506832	8.219545	0.07491163	0.16594642	0.2959911	5.48988	0.46378803	8.112735	Walking_Watch
14:30:59.330	4.2139235	0.5506832	8.219545	0.07491163	0.16594642	0.2959911	5.48988	0.46378803	8.112735	Walking_Watch
14:30:59.353	4.2139235	0.5506832	8.219545	0.16593054	-0.12971234	0.28255206	5.2230353	0.5532985	8.28155	Walking_Watch
14:30:59.375	5.4757066	0.2657645	8.176449	0.16593054	-0.12971234	0.28255206	5.2230353	0.5532985	8.28155	Walking_Watch
14:30:59.397	5.4757066	0.2657645	8.176449	0.16593054	-0.12971234	0.28255206	5.2230353	0.5532985	8.28155	Walking_Watch
14:30:59.418	5.4757066	0.2657645	8.176449	0.16593054	-0.12971234	0.28255206	5.2230353	0.5532985	8.28155	Walking_Watch
14:30:59.440	5.4757066	0.2657645	8.176449	0.16593054	-0.12971234	0.28255206	5.2230353	0.5532985	8.28155	Walking_Watch
14:30:59.462	5.4757066	0.2657645	8.176449	0.16593054	-0.12971234	0.28255206	5.2230353	0.5532985	8.28155	Walking_Watch
14:30:59.484	5.4757066	0.2657645	8.176449	0.16593054	-0.12971234	0.28255206	5.2230353	0.5532985	8.28155	Walking_Watch
14:30:59.506	5.4757066	0.2657645	8.176449	0.16593054	-0.12971234	0.28255206	5.2230353	0.5532985	8.28155	Walking_Watch
14:30:59.527	5.4757066	0.2657645	8.176449	0.022988081	-0.11871678	-0.24523552	5.5850496	0.5651275	8.041032	Walking_Watch
14:30:59.549	5.4757066	0.2657645	8.176449	0.022988081	-0.11871678	-0.24523552	5.5850496	0.5651275	8.041032	Walking_Watch
14:30:59.571	6.3903193	0.54828894	7.7311134	0.022988081	-0.11871678	-0.24523552	5.5850496	0.5651275	8.041032	Walking_Watch
14:30:59.592	6.3903193	0.54828894	7.7311134	0.022988081	-0.11871678	-0.24523552	5.5850496	0.5651275	8.041032	Walking_Watch
14:30:59.614	6.3903193	0.54828894	7.7311134	0.022988081	-0.11871678	-0.24523552	5.5850496	0.5651275	8.041032	Walking_Watch
14:30:59.636	6.3903193	0.54828894	7.7311134	0.022988081	-0.11871678	-0.24523552	5.5850496	0.5651275	8.041032	Walking_Watch
14:30:59.657	6.3903193	0.54828894	7.7311134	0.022988081	-0.11871678	-0.24523552	5.5850496	0.5651275	8.041032	Walking_Watch
14:30:59.680	6.3903193	0.54828894	7.7311134	0.022988081	-0.11871678	-0.24523552	5.5850496	0.5651275	8.041032	Walking_Watch
14:30:59.702	6.3903193	0.54828894	7.7311134	-0.4308848	-0.3587868	-0.32953492	5.945059	0.5053221	7.782756	Walking_Watch
14:30:59.723	6.3903193	0.54828894	7.7311134	-0.4308848	-0.3587868	-0.32953492	5.945059	0.5053221	7.782756	Walking_Watch
14:30:59.745	6.3903193	0.54828894	7.7311134	-0.4308848	-0.3587868	-0.32953492	5.945059	0.5053221	7.782756	Walking_Watch
14:30:59.766	5.454158	0.5961744	7.8388557	-0.4308848	-0.3587868	-0.32953492	5.945059	0.5053221	7.782756	Walking_Watch
14:30:59.788	5.454158	0.5961744	7.8388557	-0.4308848	-0.3587868	-0.32953492	5.945059	0.5053221	7.782756	Walking_Watch
14:30:59.810	5.454158	0.5961744	7.8388557	-0.4308848	-0.3587868	-0.32953492	5.945059	0.5053221	7.782756	Walking_Watch
14:30:59.831	5.454158	0.5961744	7.8388557	-0.4308848	-0.3587868	-0.32953492	5.945059	0.5053221	7.782756	Walking_Watch
14:30:59.853	5.454158	0.5961744	7.8388557	-0.4308848	-0.3587868	-0.32953492	5.945059	0.5053221	7.782756	Walking_Watch
14:30:59.875	5.454158	0.5961744	7.8388557	-0.4308848	-0.3587868	-0.32953492	5.945059	0.5053221	7.782756	Walking_Watch
14:30:59.897	5.454158	0.5961744	7.8388557	-0.20486465	-0.167586	-0.14077756	5.946581	0.4430799	7.7853847	Walking_Watch
14:30:59.921	5.454158	0.5961744	7.8388557	-0.20486465	-0.167586	-0.14077756	5.946581	0.4430799	7.7853847	Walking_Watch
14:30:59.943	5.454158	0.5961744	7.8388557	-0.20486465	-0.167586	-0.14077756	5.946581	0.4430799	7.7853847	Walking_Watch
14:30:59.965	5.454158	0.5961744	7.8388557	-0.20486465	-0.167586	-0.14077756	5.946581	0.4430799	7.7853847	Walking_Watch
14:30:59.987	4.4653225	-0.3519584	8.236305	-0.20486465	-0.167586	-0.14077756	5.946581	0.4430799	7.7853847	Walking_Watch
14:31:00.009	4.4653225	-0.3519584	8.236305	-0.20486465	-0.167586	-0.14077756	5.946581	0.4430799	7.7853847	Walking_Watch
14:31:00.032	4.4653225	-0.3519584	8.236305	-0.20486465	-0.167586	-0.14077756	5.946581	0.4430799	7.7853847	Walking_Watch
14:31:00.055	4.4653225	-0.3519584	8.236305	0.07735509	0.4970354	-0.25500938	5.813254	0.10464696	7.8971796	Walking_Watch
14:31:00.076	4.4653225	-0.3519584	8.236305	0.07735509	0.4970354	-0.25500938	5.813254	0.10464696	7.8971796	Walking_Watch
14:31:00.098	4.4653225	-0.3519584	8.236305	0.07735509	0.4970354	-0.25500938	5.813254	0.10464696	7.8971796	Walking_Watch
14:31:00.119	4.4653225	-0.3519584	8.236305	0.07735509	0.4970354	-0.25500938	5.813254	0.10464696	7.8971796	Walking_Watch
14:31:00.141	4.4653225	-0.3519584	8.236305	0.07735509	0.4970354	-0.25500938	5.813254	0.10464696	7.8971796	Walking_Watch
14:31:00.163	4.4653225	-0.3519584	8.236305	0.07735509	0.4970354	-0.25500938	5.813254	0.10464696	7.8971796	Walking_Watch
14:31:00.185	6.1317377	-0.8475733	7.5826683	0.07735509	0.4970354	-0.25500938	5.813254	0.10464696	7.8971796	Walking_Watch
14:31:00.207	6.1317377	-0.8475733	7.5826683	0.07735509	0.4970354	-0.25500938	5.813254	0.10464696	7.8971796	Walking_Watch
14:31:00.230	6.1317377	-0.8475733	7.5826683	0.07735509	0.4970354	-0.25500938	5.813254	0.10464696	7.8971796	Walking_Watch
14:31:00.253	6.1317377	-0.8475733	7.5826683	-0.028935464	-0.10894293	-0.3356436	5.7847085	0.13156682	7.917713	Walking_Watch
14:31:00.275	6.1317377	-0.8475733	7.5826683	-0.028935464	-0.10894293	-0.3356436	5.7847085	0.13156682	7.917713	Walking_Watch
14:31:00.297	6.1317377	-0.8475733	7.5826683	-0.028935464	-0.10894293	-0.3356436	5.7847085	0.13156682	7.917713	Walking_Watch
14:31:00.319	6.1317377	-0.8475733	7.5826683	-0.028935464	-0.10894293	-0.3356436	5.7847085	0.13156682	7.917713	Walking_Watch
14:31:00.341	6.1317377	-0.8475733	7.5826683	-0.028935464	-0.10894293	-0.3356436	5.7847085	0.13156682	7.917713	Walking_Watch
14:31:00.363	6.1317377	-0.8475733	7.5826683	-0.028935464	-0.10894293	-0.3356436	5.7847085	0.13156682	7.917713	Walking_Watch
14:31:00.385	6.881146	0.016759925	7.8556156	-0.028935464	-0.10894293	-0.3356436	5.7847085	0.13156682	7.917713	Walking_Watch
14:31:00.407	6.881146	0.016759925	7.8556156	-0.028935464	-0.10894293	-0.3356436	5.7847085	0.13156682	7.917713	Walking_Watch
14:31:00.429	6.881146	0.016759925	7.8556156	0.46158934	-0.08511919	0.025377786	6.0408607	0.44300127	7.712461	Walking_Watch
14:31:00.452	6.881146	0.016759925	7.8556156	0.46158934	-0.08511919	0.025377786	6.0408607	0.44300127	7.712461	Walking_Watch
14:31:00.475	6.881146	0.016759925	7.8556156	0.46158934	-0.08511919	0.025377786	6.0408607	0.44300127	7.712461	Walking_Watch
14:31:00.497	6.881146	0.016759925	7.8556156	0.46158934	-0.08511919	0.025377786	6.0408607	0.44300127	7.712461	Walking_Watch
14:31:00.520	6.881146	0.016759925	7.8556156	0.46158934	-0.08511919	0.025377786	6.0408607	0.44300127	7.712461	Walking_Watch
14:31:00.542	6.881146	0.016759925	7.8556156	0.46158934	-0.08511919	0.025377786	6.0408607	0.44300127	7.712461	Walking_Watch
14:31:00.565	6.881146	0.016759925	7.8556156	0.46158934	-0.08511919	0.025377786	6.0408607	0.44300127	7.712461	Walking_Watch
14:31:00.588	6.0407553	0.409421	8.777411	0.46158934	-0.08511919	0.025377786	6.0408607	0.44300127	7.712461	Walking_Watch
14:31:00.610	6.0407553	0.409421	8.777411	0.3198686	0.02850175	0.4316032	6.0317717	0.59103525	7.7096534	Walking_Watch
14:31:00.632	6.0407553	0.409421	8.777411	0.3198686	0.02850175	0.4316032	6.0317717	0.59103525	7.7096534	Walking_Watch
14:31:00.655	6.0407553	0.409421	8.777411	0.3198686	0.02850175	0.4316032	6.0317717	0.59103525	7.7096534	Walking_Watch
14:31:00.678	6.0407553	0.409421	8.777411	0.3198686	0.02850175	0.4316032	6.0317717	0.59103525	7.7096534	Walking_Watch
14:31:00.707	6.0407553	0.409421	8.777411	0.3198686	0.02850175	0.4316032	6.0317717	0.59103525	7.7096534	Walking_Watch
14:31:00.730	6.0407553	0.409421	8.777411	0.3198686	0.02850175	0.4316032	6.0317717	0.59103525	7.7096534	Walking_Watch
14:31:00.752	6.0407553	0.409421	8.777411	0.3198686	0.02850175	0.4316032	6.0317717	0.59103525	7.7096534	Walking_Watch
14:31:00.774	5.7199225	1.1708003	6.6776323	0.3198686	0.02850175	0.4316032	6.0317717	0.59103525	7.7096534	Walking_Watch
14:31:00.797	5.7199225	1.1708003	6.6776323	0.66561836	0.4267859	0.17442891	5.8295155	0.34650692	7.8782606	Walking_Watch
14:31:00.819	5.7199225	1.1708003	6.6776323	0.66561836	0.4267859	0.17442891	5.8295155	0.34650692	7.8782606	Walking_Watch
14:31:00.841	5.7199225	1.1708003	6.6776323	0.66561836	0.4267859	0.17442891	5.8295155	0.34650692	7.8782606	Walking_Watch
14:31:00.862	5.7199225	1.1708003	6.6776323	0.66561836	0.4267859	0.17442891	5.8295155	0.34650692	7.8782606	Walking_Watch
14:31:00.884	5.7199225	1.1708003	6.6776323	0.66561836	0.4267859	0.17442891	5.8295155	0.34650692	7.8782606	Walking_Watch
14:31:00.907	5.7199225	1.1708003	6.6776323	0.66561836	0.4267859	0.17442891	5.8295155	0.34650692	7.8782606	Walking_Watch
14:31:00.930	5.7199225	1.1708003	6.6776323	0.66561836	0.4267859	0.17442891	5.8295155	0.34650692	7.8782606	Walking_Watch
14:31:00.953	5.7199225	1.1708003	6.6776323	0.66561836	0.4267859	0.17442891	5.8295155	0.34650692	7.8782606	Walking_Watch
14:31:00.975	5.2075477	0.52913475	6.7494607	-0.09429805	-0.13459927	-0.15360573	5.779793	0.44925565	7.9096456	Walking_Watch
14:31:00.998	5.2075477	0.52913475	6.7494607	-0.09429805	-0.13459927	-0.15360573	5.779793	0.44925565	7.9096456	Walking_Watch
14:31:01.021	5.2075477	0.52913475	6.7494607	-0.09429805	-0.13459927	-0.15360573	5.779793	0.44925565	7.9096456	Walking_Watch
14:31:01.044	5.2075477	0.52913475	6.7494607	-0.09429805	-0.13459927	-0.15360573	5.779793	0.44925565	7.9096456	Walking_Watch
14:31:01.066	5.2075477	0.52913475	6.7494607	-0.09429805	-0.13459927	-0.15360573	5.779793	0.44925565	7.9096456	Walking_Watch
14:31:01.086	5.2075477	0.52913475	6.7494607	-0.09429805	-0.13459927	-0.15360573	5.779793	0.44925565	7.9096456	Walking_Watch
14:31:01.108	5.2075477	0.52913475	6.7494607	-0.09429805	-0.13459927	-0.15360573	5.779793	0.44925565	7.9096456	Walking_Watch
14:31:01.131	5.2075477	0.52913475	6.7494607	-0.09429805	-0.13459927	-0.15360573	5.779793	0.44925565	7.9096456	Walking_Watch
14:31:01.153	5.2075477	0.52913475	6.7494607	-0.23113187	-0.00876103	-0.37534982	5.945773	0.5952122	7.7758493	Walking_Watch
14:31:01.176	5.8396363	0.7685622	8.315316	-0.23113187	-0.00876103	-0.37534982	5.945773	0.5952122	7.7758493	Walking_Watch
14:31:01.199	5.8396363	0.7685622	8.315316	-0.23113187	-0.00876103	-0.37534982	5.945773	0.5952122	7.7758493	Walking_Watch
14:31:01.222	5.8396363	0.7685622	8.315316	-0.23113187	-0.00876103	-0.37534982	5.945773	0.5952122	7.7758493	Walking_Watch
14:31:01.245	5.8396363	0.7685622	8.315316	-0.23113187	-0.00876103	-0.37534982	5.945773	0.5952122	7.7758493	Walking_Watch
14:31:01.268	5.8396363	0.7685622	8.315316	-0.23113187	-0.00876103	-0.37534982	5.945773	0.5952122	7.7758493	Walking_Watch
14:31:01.290	5.8396363	0.7685622	8.315316	-0.23113187	-0.00876103	-0.37534982	5.945773	0.5952122	7.7758493	Walking_Watch
14:31:01.313	5.8396363	0.7685622	8.315316	-0.23113187	-0.00876103	-0.37534982	5.945773	0.5952122	7.7758493	Walking_Watch
14:31:01.335	5.8396363	0.7685622	8.315316	-0.04115277	0.26368487	-0.12122987	5.6379004	0.60824883	8.000902	Walking_Watch
14:31:01.357	5.8396363	0.7685622	8.315316	-0.04115277	0.26368487	-0.12122987	5.6379004	0.60824883	8.000902	Walking_Watch
14:31:01.379	5.442187	0.021548472	7.743085	-0.04115277	0.26368487	-0.12122987	5.6379004	0.60824883	8.000902	Walking_Watch
14:31:01.400	5.442187	0.021548472	7.743085	-0.04115277	0.26368487	-0.12122987	5.6379004	0.60824883	8.000902	Walking_Watch
14:31:01.423	5.442187	0.021548472	7.743085	-0.04115277	0.26368487	-0.12122987	5.6379004	0.60824883	8.000902	Walking_Watch
14:31:01.445	5.442187	0.021548472	7.743085	-0.04115277	0.26368487	-0.12122987	5.6379004	0.60824883	8.000902	Walking_Watch
14:31:01.468	5.442187	0.021548472	7.743085	-0.04115277	0.26368487	-0.12122987	5.6379004	0.60824883	8.000902	Walking_Watch
14:31:01.490	5.442187	0.021548472	7.743085	-0.04115277	0.26368487	-0.12122987	5.6379004	0.60824883	8.000902	Walking_Watch
14:31:01.513	5.442187	0.021548472	7.743085	0.5605495	0.59843904	-0.18537073	5.3193164	0.34261867	8.231513	Walking_Watch
14:31:01.535	5.442187	0.021548472	7.743085	0.5605495	0.59843904	-0.18537073	5.3193164	0.34261867	8.231513	Walking_Watch
14:31:01.558	5.442187	0.021548472	7.743085	0.5605495	0.59843904	-0.18537073	5.3193164	0.34261867	8.231513	Walking_Watch
14:31:01.584	6.3735595	-0.3902668	7.8316727	0.5605495	0.59843904	-0.18537073	5.3193164	0.34261867	8.231513	Walking_Watch
14:31:01.606	6.3735595	-0.3902668	7.8316727	0.5605495	0.59843904	-0.18537073	5.3193164	0.34261867	8.231513	Walking_Watch
14:31:01.630	6.3735595	-0.3902668	7.8316727	0.5605495	0.59843904	-0.18537073	5.3193164	0.34261867	8.231513	Walking_Watch
14:31:01.651	6.3735595	-0.3902668	7.8316727	0.5605495	0.59843904	-0.18537073	5.3193164	0.34261867	8.231513	Walking_Watch
14:31:01.673	6.3735595	-0.3902668	7.8316727	0.5605495	0.59843904	-0.18537073	5.3193164	0.34261867	8.231513	Walking_Watch
14:31:01.697	6.3735595	-0.3902668	7.8316727	-0.08391334	-0.07901054	-0.02288057	5.3177776	0.31663653	8.233549	Walking_Watch
14:31:01.720	6.3735595	-0.3902668	7.8316727	-0.08391334	-0.07901054	-0.02288057	5.3177776	0.31663653	8.233549	Walking_Watch
14:31:01.743	6.3735595	-0.3902668	7.8316727	-0.08391334	-0.07901054	-0.02288057	5.3177776	0.31663653	8.233549	Walking_Watch
14:31:01.766	6.3735595	-0.3902668	7.8316727	-0.08391334	-0.07901054	-0.02288057	5.3177776	0.31663653	8.233549	Walking_Watch
14:31:01.788	6.5052447	0.48124924	6.65369	-0.08391334	-0.07901054	-0.02288057	5.3177776	0.31663653	8.233549	Walking_Watch
14:31:01.812	6.5052447	0.48124924	6.65369	-0.08391334	-0.07901054	-0.02288057	5.3177776	0.31663653	8.233549	Walking_Watch
14:31:01.833	6.5052447	0.48124924	6.65369	-0.08391334	-0.07901054	-0.02288057	5.3177776	0.31663653	8.233549	Walking_Watch
14:31:01.855	6.5052447	0.48124924	6.65369	-0.09246545	0.035221267	-0.09740613	5.4994726	0.6522223	8.093253	Walking_Watch
14:31:01.877	6.5052447	0.48124924	6.65369	-0.09246545	0.035221267	-0.09740613	5.4994726	0.6522223	8.093253	Walking_Watch
14:31:01.900	6.5052447	0.48124924	6.65369	-0.09246545	0.035221267	-0.09740613	5.4994726	0.6522223	8.093253	Walking_Watch
14:31:01.922	6.5052447	0.48124924	6.65369	-0.09246545	0.035221267	-0.09740613	5.4994726	0.6522223	8.093253	Walking_Watch
14:31:01.944	6.5052447	0.48124924	6.65369	-0.09246545	0.035221267	-0.09740613	5.4994726	0.6522223	8.093253	Walking_Watch
14:31:01.966	6.6417184	0.8332076	8.904308	-0.09246545	0.035221267	-0.09740613	5.4994726	0.6522223	8.093253	Walking_Watch
14:31:01.988	6.6417184	0.8332076	8.904308	-0.09246545	0.035221267	-0.09740613	5.4994726	0.6522223	8.093253	Walking_Watch
14:31:02.010	6.6417184	0.8332076	8.904308	-0.09246545	0.035221267	-0.09740613	5.4994726	0.6522223	8.093253	Walking_Watch
14:31:02.033	6.6417184	0.8332076	8.904308	-0.09246545	0.035221267	-0.09740613	5.4994726	0.6522223	8.093253	Walking_Watch
14:31:02.055	6.6417184	0.8332076	8.904308	-0.44188038	-0.10100168	0.3332539	5.54692	0.60812896	8.064251	Walking_Watch
14:31:02.077	6.6417184	0.8332076	8.904308	-0.44188038	-0.10100168	0.3332539	5.54692	0.60812896	8.064251	Walking_Watch
14:31:02.099	6.6417184	0.8332076	8.904308	-0.44188038	-0.10100168	0.3332539	5.54692	0.60812896	8.064251	Walking_Watch
14:31:02.122	6.6417184	0.8332076	8.904308	-0.44188038	-0.10100168	0.3332539	5.54692	0.60812896	8.064251	Walking_Watch
14:31:02.145	6.6417184	0.8332076	8.904308	-0.44188038	-0.10100168	0.3332539	5.54692	0.60812896	8.064251	Walking_Watch
14:31:02.168	4.616162	1.2067145	5.8683677	-0.44188038	-0.10100168	0.3332539	5.54692	0.60812896	8.064251	Walking_Watch
14:31:02.190	4.616162	1.2067145	5.8683677	-0.44188038	-0.10100168	0.3332539	5.54692	0.60812896	8.064251	Walking_Watch
14:31:02.212	4.616162	1.2067145	5.8683677	-0.44188038	-0.10100168	0.3332539	5.54692	0.60812896	8.064251	Walking_Watch
14:31:02.234	4.616162	1.2067145	5.8683677	0.3265881	0.29178467	0.19764179	5.1974187	0.48818275	8.301739	Walking_Watch
14:31:02.256	4.616162	1.2067145	5.8683677	0.3265881	0.29178467	0.19764179	5.1974187	0.48818275	8.301739	Walking_Watch
14:31:02.279	4.616162	1.2067145	5.8683677	0.3265881	0.29178467	0.19764179	5.1974187	0.48818275	8.301739	Walking_Watch
14:31:02.301	4.616162	1.2067145	5.8683677	0.3265881	0.29178467	0.19764179	5.1974187	0.48818275	8.301739	Walking_Watch
14:31:02.323	4.616162	1.2067145	5.8683677	0.3265881	0.29178467	0.19764179	5.1974187	0.48818275	8.301739	Walking_Watch
14:31:02.346	4.616162	1.2067145	5.8683677	0.3265881	0.29178467	0.19764179	5.1974187	0.48818275	8.301739	Walking_Watch
14:31:02.369	4.9776974	1.0941836	7.5874567	0.3265881	0.29178467	0.19764179	5.1974187	0.48818275	8.301739	Walking_Watch
14:31:02.391	4.9776974	1.0941836	7.5874567	0.3265881	0.29178467	0.19764179	5.1974187	0.48818275	8.301739	Walking_Watch
14:31:02.415	4.9776974	1.0941836	7.5874567	0.1702066	-0.18041417	-0.13466892	5.2993765	0.60145986	8.22953	Walking_Watch
14:31:02.437	4.9776974	1.0941836	7.5874567	0.1702066	-0.18041417	-0.13466892	5.2993765	0.60145986	8.22953	Walking_Watch
14:31:02.459	4.9776974	1.0941836	7.5874567	0.1702066	-0.18041417	-0.13466892	5.2993765	0.60145986	8.22953	Walking_Watch
14:31:02.481	4.9776974	1.0941836	7.5874567	0.1702066	-0.18041417	-0.13466892	5.2993765	0.60145986	8.22953	Walking_Watch
14:31:02.503	4.9776974	1.0941836	7.5874567	0.1702066	-0.18041417	-0.13466892	5.2993765	0.60145986	8.22953	Walking_Watch
14:31:02.525	4.9776974	1.0941836	7.5874567	0.1702066	-0.18041417	-0.13466892	5.2993765	0.60145986	8.22953	Walking_Watch
14:31:02.546	4.9776974	1.0941836	7.5874567	0.1702066	-0.18041417	-0.13466892	5.2993765	0.60145986	8.22953	Walking_Watch
14:31:02.568	5.9641385	0.023942748	8.48531	0.1702066	-0.18041417	-0.13466892	5.2993765	0.60145986	8.22953	Walking_Watch
14:31:02.591	5.9641385	0.023942748	8.48531	-0.23785138	0.37302977	-0.19025764	5.3248687	0.8731734	8.188629	Walking_Watch
14:31:02.616	5.9641385	0.023942748	8.48531	-0.23785138	0.37302977	-0.19025764	5.3248687	0.8731734	8.188629	Walking_Watch
14:31:02.639	5.9641385	0.023942748	8.48531	-0.23785138	0.37302977	-0.19025764	5.3248687	0.8731734	8.188629	Walking_Watch
14:31:02.662	5.9641385	0.023942748	8.48531	-0.23785138	0.37302977	-0.19025764	5.3248687	0.8731734	8.188629	Walking_Watch
14:31:02.684	5.9641385	0.023942748	8.48531	-0.23785138	0.37302977	-0.19025764	5.3248687	0.8731734	8.188629	Walking_Watch
14:31:02.707	5.9641385	0.023942748	8.48531	-0.23785138	0.37302977	-0.19025764	5.3248687	0.8731734	8.188629	Walking_Watch
14:31:02.729	5.9641385	0.023942748	8.48531	-0.23785138	0.37302977	-0.19025764	5.3248687	0.8731734	8.188629	Walking_Watch
14:31:02.751	5.9641385	0.023942748	8.48531	-0.23785138	0.37302977	-0.19025764	5.3248687	0.8731734	8.188629	Walking_Watch
14:31:02.774	4.2737803	0.021548472	7.8364615	-0.72715443	-0.1077212	-0.6942215	5.3948717	0.48467505	8.17501	Walking_Watch
14:31:02.796	4.2737803	0.021548472	7.8364615	-0.72715443	-0.1077212	-0.6942215	5.3948717	0.48467505	8.17501	Walking_Watch
14:31:02.819	4.2737803	0.021548472	7.8364615	-0.72715443	-0.1077212	-0.6942215	5.3948717	0.48467505	8.17501	Walking_Watch
14:31:02.841	4.2737803	0.021548472	7.8364615	-0.72715443	-0.1077212	-0.6942215	5.3948717	0.48467505	8.17501	Walking_Watch
14:31:02.863	4.2737803	0.021548472	7.8364615	-0.72715443	-0.1077212	-0.6942215	5.3948717	0.48467505	8.17501	Walking_Watch
14:31:02.885	4.2737803	0.021548472	7.8364615	-0.72715443	-0.1077212	-0.6942215	5.3948717	0.48467505	8.17501	Walking_Watch
14:31:02.908	4.2737803	0.021548472	7.8364615	-0.72715443	-0.1077212	-0.6942215	5.3948717	0.48467505	8.17501	Walking_Watch
14:31:02.931	4.2737803	0.021548472	7.8364615	-0.72715443	-0.1077212	-0.6942215	5.3948717	0.48467505	8.17501	Walking_Watch
14:31:02.955	4.2737803	0.021548472	7.8364615	-0.63857895	-0.057019383	-0.047315177	4.92998	0.33093	8.470901	Walking_Watch
14:31:02.977	3.9840732	-0.8978531	9.502876	-0.63857895	-0.057019383	-0.047315177	4.92998	0.33093	8.470901	Walking_Watch
14:31:02.999	3.9840732	-0.8978531	9.502876	-0.63857895	-0.057019383	-0.047315177	4.92998	0.33093	8.470901	Walking_Watch
14:31:03.021	3.9840732	-0.8978531	9.502876	-0.63857895	-0.057019383	-0.047315177	4.92998	0.33093	8.470901	Walking_Watch
14:31:03.044	3.9840732	-0.8978531	9.502876	-0.63857895	-0.057019383	-0.047315177	4.92998	0.33093	8.470901	Walking_Watch
14:31:03.066	3.9840732	-0.8978531	9.502876	-0.63857895	-0.057019383	-0.047315177	4.92998	0.33093	8.470901	Walking_Watch
14:31:03.088	3.9840732	-0.8978531	9.502876	-0.63857895	-0.057019383	-0.047315177	4.92998	0.33093	8.470901	Walking_Watch
14:31:03.111	3.9840732	-0.8978531	9.502876	-0.63857895	-0.057019383	-0.047315177	4.92998	0.33093	8.470901	Walking_Watch
14:31:03.133	3.9840732	-0.8978531	9.502876	0.35346618	-0.19996186	0.34241685	5.2255645	0.3837465	8.289543	Walking_Watch
14:31:03.156	3.9840732	-0.8978531	9.502876	0.35346618	-0.19996186	0.34241685	5.2255645	0.3837465	8.289543	Walking_Watch
14:31:03.181	6.694392	-0.18675344	9.404712	0.35346618	-0.19996186	0.34241685	5.2255645	0.3837465	8.289543	Walking_Watch
14:31:03.204	6.694392	-0.18675344	9.404712	0.35346618	-0.19996186	0.34241685	5.2255645	0.3837465	8.289543	Walking_Watch
14:31:03.226	6.694392	-0.18675344	9.404712	0.35346618	-0.19996186	0.34241685	5.2255645	0.3837465	8.289543	Walking_Watch
14:31:03.247	6.694392	-0.18675344	9.404712	0.35346618	-0.19996186	0.34241685	5.2255645	0.3837465	8.289543	Walking_Watch
14:31:03.271	6.694392	-0.18675344	9.404712	0.35346618	-0.19996186	0.34241685	5.2255645	0.3837465	8.289543	Walking_Watch
14:31:03.294	6.694392	-0.18675344	9.404712	0.35346618	-0.19996186	0.34241685	5.2255645	0.3837465	8.289543	Walking_Watch
14:31:03.316	6.694392	-0.18675344	9.404712	0.562993	-0.045412946	0.59775853	5.15222	0.49174204	8.329657	Walking_Watch
14:31:03.338	6.694392	-0.18675344	9.404712	0.562993	-0.045412946	0.59775853	5.15222	0.49174204	8.329657	Walking_Watch
14:31:03.361	6.694392	-0.18675344	9.404712	0.562993	-0.045412946	0.59775853	5.15222	0.49174204	8.329657	Walking_Watch
14:31:03.386	4.4629283	1.23784	8.751075	0.562993	-0.045412946	0.59775853	5.15222	0.49174204	8.329657	Walking_Watch
14:31:03.409	4.4629283	1.23784	8.751075	0.562993	-0.045412946	0.59775853	5.15222	0.49174204	8.329657	Walking_Watch
14:31:03.431	4.4629283	1.23784	8.751075	0.562993	-0.045412946	0.59775853	5.15222	0.49174204	8.329657	Walking_Watch
14:31:03.453	4.4629283	1.23784	8.751075	0.562993	-0.045412946	0.59775853	5.15222	0.49174204	8.329657	Walking_Watch
14:31:03.475	4.4629283	1.23784	8.751075	0.4548698	0.28689775	0.26850218	5.096818	0.41047058	8.3680525	Walking_Watch
14:31:03.498	4.4629283	1.23784	8.751075	0.4548698	0.28689775	0.26850218	5.096818	0.41047058	8.3680525	Walking_Watch
14:31:03.520	4.4629283	1.23784	8.751075	0.4548698	0.28689775	0.26850218	5.096818	0.41047058	8.3680525	Walking_Watch
14:31:03.542	4.4629283	1.23784	8.751075	0.4548698	0.28689775	0.26850218	5.096818	0.41047058	8.3680525	Walking_Watch
14:31:03.563	4.4629283	1.23784	8.751075	0.4548698	0.28689775	0.26850218	5.096818	0.41047058	8.3680525	Walking_Watch
14:31:03.585	4.9369946	0.85236186	7.9777236	0.4548698	0.28689775	0.26850218	5.096818	0.41047058	8.3680525	Walking_Watch
14:31:03.607	4.9369946	0.85236186	7.9777236	0.4548698	0.28689775	0.26850218	5.096818	0.41047058	8.3680525	Walking_Watch
14:31:03.630	4.9369946	0.85236186	7.9777236	0.4548698	0.28689775	0.26850218	5.096818	0.41047058	8.3680525	Walking_Watch
14:31:03.652	4.9369946	0.85236186	7.9777236	0.4548698	0.28689775	0.26850218	5.096818	0.41047058	8.3680525	Walking_Watch
14:31:03.675	4.9369946	0.85236186	7.9777236	-0.058256995	-0.07656707	0.08585345	5.0348	0.4901083	8.401246	Walking_Watch
14:31:03.698	4.9369946	0.85236186	7.9777236	-0.058256995	-0.07656707	0.08585345	5.0348	0.4901083	8.401246	Walking_Watch
14:31:03.721	4.9369946	0.85236186	7.9777236	-0.058256995	-0.07656707	0.08585345	5.0348	0.4901083	8.401246	Walking_Watch
14:31:03.744	4.9369946	0.85236186	7.9777236	-0.058256995	-0.07656707	0.08585345	5.0348	0.4901083	8.401246	Walking_Watch
14:31:03.765	5.279376	1.0415095	7.7694216	-0.058256995	-0.07656707	0.08585345	5.0348	0.4901083	8.401246	Walking_Watch
14:31:03.787	5.279376	1.0415095	7.7694216	-0.058256995	-0.07656707	0.08585345	5.0348	0.4901083	8.401246	Walking_Watch
14:31:03.808	5.279376	1.0415095	7.7694216	-0.058256995	-0.07656707	0.08585345	5.0348	0.4901083	8.401246	Walking_Watch
14:31:03.830	5.279376	1.0415095	7.7694216	-0.058256995	-0.07656707	0.08585345	5.0348	0.4901083	8.401246	Walking_Watch
14:31:03.853	5.279376	1.0415095	7.7694216	-0.03321152	0.021782232	-0.106569104	5.0958843	0.46190748	8.365942	Walking_Watch
14:31:03.876	5.279376	1.0415095	7.7694216	-0.03321152	0.021782232	-0.106569104	5.0958843	0.46190748	8.365942	Walking_Watch
14:31:03.899	5.279376	1.0415095	7.7694216	-0.03321152	0.021782232	-0.106569104	5.0958843	0.46190748	8.365942	Walking_Watch
14:31:03.921	5.279376	1.0415095	7.7694216	-0.03321152	0.021782232	-0.106569104	5.0958843	0.46190748	8.365942	Walking_Watch
14:31:03.944	5.279376	1.0415095	7.7694216	-0.03321152	0.021782232	-0.106569104	5.0958843	0.46190748	8.365942	Walking_Watch
14:31:03.967	5.279376	1.0415095	7.7694216	-0.03321152	0.021782232	-0.106569104	5.0958843	0.46190748	8.365942	Walking_Watch
14:31:03.989	4.9178405	0.30646718	9.505271	-0.03321152	0.021782232	-0.106569104	5.0958843	0.46190748	8.365942	Walking_Watch
14:31:04.012	4.9178405	0.30646718	9.505271	-0.03321152	0.021782232	-0.106569104	5.0958843	0.46190748	8.365942	Walking_Watch
14:31:04.034	4.9178405	0.30646718	9.505271	0.103622295	-0.1321558	-0.12122987	5.169641	0.34308702	8.32631	Walking_Watch
14:31:04.057	4.9178405	0.30646718	9.505271	0.103622295	-0.1321558	-0.12122987	5.169641	0.34308702	8.32631	Walking_Watch
14:31:04.079	4.9178405	0.30646718	9.505271	0.103622295	-0.1321558	-0.12122987	5.169641	0.34308702	8.32631	Walking_Watch
14:31:04.102	4.9178405	0.30646718	9.505271	0.103622295	-0.1321558	-0.12122987	5.169641	0.34308702	8.32631	Walking_Watch
14:31:04.124	4.9178405	0.30646718	9.505271	0.103622295	-0.1321558	-0.12122987	5.169641	0.34308702	8.32631	Walking_Watch
14:31:04.147	4.9178405	0.30646718	9.505271	0.103622295	-0.1321558	-0.12122987	5.169641	0.34308702	8.32631	Walking_Watch
14:31:04.170	4.767001	-0.39266106	7.735902	0.103622295	-0.1321558	-0.12122987	5.169641	0.34308702	8.32631	Walking_Watch
14:31:04.193	4.767001	-0.39266106	7.735902	0.103622295	-0.1321558	-0.12122987	5.169641	0.34308702	8.32631	Walking_Watch
14:31:04.216	4.767001	-0.39266106	7.735902	0.22090842	0.27834564	0.0046083676	5.030787	0.20702845	8.415383	Walking_Watch
14:31:04.238	4.767001	-0.39266106	7.735902	0.22090842	0.27834564	0.0046083676	5.030787	0.20702845	8.415383	Walking_Watch
14:31:04.260	4.767001	-0.39266106	7.735902	0.22090842	0.27834564	0.0046083676	5.030787	0.20702845	8.415383	Walking_Watch
14:31:04.283	4.767001	-0.39266106	7.735902	0.22090842	0.27834564	0.0046083676	5.030787	0.20702845	8.415383	Walking_Watch
14:31:04.305	4.767001	-0.39266106	7.735902	0.22090842	0.27834564	0.0046083676	5.030787	0.20702845	8.415383	Walking_Watch
14:31:04.327	4.767001	-0.39266106	7.735902	0.22090842	0.27834564	0.0046083676	5.030787	0.20702845	8.415383	Walking_Watch
14:31:04.349	4.767001	-0.39266106	7.735902	0.22090842	0.27834564	0.0046083676	5.030787	0.20702845	8.415383	Walking_Watch
14:31:04.371	4.192375	-0.5650489	8.846846	0.22090842	0.27834564	0.0046083676	5.030787	0.20702845	8.415383	Walking_Watch
14:31:04.393	4.192375	-0.5650489	8.846846	0.11034181	-0.04358035	-0.14261015	5.1081977	0.26406097	8.367016	Walking_Watch
14:31:04.415	4.192375	-0.5650489	8.846846	0.11034181	-0.04358035	-0.14261015	5.1081977	0.26406097	8.367016	Walking_Watch
14:31:04.437	4.192375	-0.5650489	8.846846	0.11034181	-0.04358035	-0.14261015	5.1081977	0.26406097	8.367016	Walking_Watch
14:31:04.460	4.192375	-0.5650489	8.846846	0.11034181	-0.04358035	-0.14261015	5.1081977	0.26406097	8.367016	Walking_Watch
14:31:04.482	4.192375	-0.5650489	8.846846	0.11034181	-0.04358035	-0.14261015	5.1081977	0.26406097	8.367016	Walking_Watch
14:31:04.506	4.192375	-0.5650489	8.846846	0.11034181	-0.04358035	-0.14261015	5.1081977	0.26406097	8.367016	Walking_Watch
14:31:04.528	4.192375	-0.5650489	8.846846	0.11034181	-0.04358035	-0.14261015	5.1081977	0.26406097	8.367016	Walking_Watch
14:31:04.551	4.192375	-0.5650489	8.846846	0.11034181	-0.04358035	-0.14261015	5.1081977	0.26406097	8.367016	Walking_Watch
14:31:04.574	4.276175	0.5913859	8.162083	0.0999571	0.34370822	-0.18109466	5.3267	0.5281965	8.21691	Walking_Watch
14:31:04.595	4.276175	0.5913859	8.162083	0.0999571	0.34370822	-0.18109466	5.3267	0.5281965	8.21691	Walking_Watch
14:31:04.617	4.276175	0.5913859	8.162083	0.0999571	0.34370822	-0.18109466	5.3267	0.5281965	8.21691	Walking_Watch
14:31:04.639	4.276175	0.5913859	8.162083	0.0999571	0.34370822	-0.18109466	5.3267	0.5281965	8.21691	Walking_Watch
14:31:04.661	4.276175	0.5913859	8.162083	0.0999571	0.34370822	-0.18109466	5.3267	0.5281965	8.21691	Walking_Watch
14:31:04.682	4.276175	0.5913859	8.162083	0.0999571	0.34370822	-0.18109466	5.3267	0.5281965	8.21691	Walking_Watch
14:31:04.704	4.276175	0.5913859	8.162083	0.0999571	0.34370822	-0.18109466	5.3267	0.5281965	8.21691	Walking_Watch
14:31:04.726	4.276175	0.5913859	8.162083	0.0999571	0.34370822	-0.18109466	5.3267	0.5281965	8.21691	Walking_Watch
14:31:04.749	4.276175	0.5913859	8.162083	0.11889392	-0.05579765	0.6765601	5.1418285	0.65164125	8.325102	Walking_Watch
14:31:04.772	5.025583	0.74701375	8.851634	0.11889392	-0.05579765	0.6765601	5.1418285	0.65164125	8.325102	Walking_Watch
14:31:04.794	5.025583	0.74701375	8.851634	0.11889392	-0.05579765	0.6765601	5.1418285	0.65164125	8.325102	Walking_Watch
14:31:04.817	5.025583	0.74701375	8.851634	0.11889392	-0.05579765	0.6765601	5.1418285	0.65164125	8.325102	Walking_Watch
14:31:04.841	5.025583	0.74701375	8.851634	0.11889392	-0.05579765	0.6765601	5.1418285	0.65164125	8.325102	Walking_Watch
14:31:04.863	5.025583	0.74701375	8.851634	0.11889392	-0.05579765	0.6765601	5.1418285	0.65164125	8.325102	Walking_Watch
14:31:04.885	5.025583	0.74701375	8.851634	0.11889392	-0.05579765	0.6765601	5.1418285	0.65164125	8.325102	Walking_Watch
14:31:04.907	5.025583	0.74701375	8.851634	0.11889392	-0.05579765	0.6765601	5.1418285	0.65164125	8.325102	Walking_Watch
14:31:04.930	5.025583	0.74701375	8.851634	0.762135	0.49520278	0.27461082	4.8079286	0.54134065	8.530015	Walking_Watch
14:31:04.953	5.025583	0.74701375	8.851634	0.762135	0.49520278	0.27461082	4.8079286	0.54134065	8.530015	Walking_Watch
14:31:04.977	4.757424	1.2929084	7.893924	0.762135	0.49520278	0.27461082	4.8079286	0.54134065	8.530015	Walking_Watch
14:31:04.999	4.757424	1.2929084	7.893924	0.762135	0.49520278	0.27461082	4.8079286	0.54134065	8.530015	Walking_Watch
14:31:05.023	4.757424	1.2929084	7.893924	0.762135	0.49520278	0.27461082	4.8079286	0.54134065	8.530015	Walking_Watch
14:31:05.045	4.757424	1.2929084	7.893924	0.762135	0.49520278	0.27461082	4.8079286	0.54134065	8.530015	Walking_Watch
14:31:05.068	4.757424	1.2929084	7.893924	0.762135	0.49520278	0.27461082	4.8079286	0.54134065	8.530015	Walking_Watch
14:31:05.091	4.757424	1.2929084	7.893924	0.762135	0.49520278	0.27461082	4.8079286	0.54134065	8.530015	Walking_Watch
14:31:05.113	4.757424	1.2929084	7.893924	0.0016077973	-0.019756604	0.06447316	4.6591067	0.5726609	8.610176	Walking_Watch
14:31:05.135	4.757424	1.2929084	7.893924	0.0016077973	-0.019756604	0.06447316	4.6591067	0.5726609	8.610176	Walking_Watch
14:31:05.155	4.757424	1.2929084	7.893924	0.0016077973	-0.019756604	0.06447316	4.6591067	0.5726609	8.610176	Walking_Watch
14:31:05.178	4.903475	0.97446984	7.0439563	0.0016077973	-0.019756604	0.06447316	4.6591067	0.5726609	8.610176	Walking_Watch
14:31:05.200	4.903475	0.97446984	7.0439563	0.0016077973	-0.019756604	0.06447316	4.6591067	0.5726609	8.610176	Walking_Watch
14:31:05.222	4.903475	0.97446984	7.0439563	0.0016077973	-0.019756604	0.06447316	4.6591067	0.5726609	8.610176	Walking_Watch
14:31:05.244	4.903475	0.97446984	7.0439563	0.0016077973	-0.019756604	0.06447316	4.6591067	0.5726609	8.610176	Walking_Watch
14:31:05.266	4.903475	0.97446984	7.0439563	0.0016077973	-0.019756604	0.06447316	4.6591067	0.5726609	8.610176	Walking_Watch
14:31:05.289	4.903475	0.97446984	7.0439563	-0.507243	-0.0032632423	-0.46942306	4.8396797	0.64983565	8.504444	Walking_Watch
14:31:05.312	4.903475	0.97446984	7.0439563	-0.507243	-0.0032632423	-0.46942306	4.8396797	0.64983565	8.504444	Walking_Watch
14:31:05.335	4.903475	0.97446984	7.0439563	-0.507243	-0.0032632423	-0.46942306	4.8396797	0.64983565	8.504444	Walking_Watch
14:31:05.357	4.903475	0.97446984	7.0439563	-0.507243	-0.0032632423	-0.46942306	4.8396797	0.64983565	8.504444	Walking_Watch
14:31:05.380	5.2745876	-0.023942748	9.840469	-0.507243	-0.0032632423	-0.46942306	4.8396797	0.64983565	8.504444	Walking_Watch
14:31:05.402	5.2745876	-0.023942748	9.840469	-0.507243	-0.0032632423	-0.46942306	4.8396797	0.64983565	8.504444	Walking_Watch
14:31:05.424	5.2745876	-0.023942748	9.840469	-0.507243	-0.0032632423	-0.46942306	4.8396797	0.64983565	8.504444	Walking_Watch
14:31:05.446	5.2745876	-0.023942748	9.840469	-0.507243	-0.0032632423	-0.46942306	4.8396797	0.64983565	8.504444	Walking_Watch
14:31:05.470	5.2745876	-0.023942748	9.840469	-0.4168349	-0.13826446	-0.32037196	4.8544765	0.39709055	8.511563	Walking_Watch
14:31:05.492	5.2745876	-0.023942748	9.840469	-0.4168349	-0.13826446	-0.32037196	4.8544765	0.39709055	8.511563	Walking_Watch
14:31:05.515	5.2745876	-0.023942748	9.840469	-0.4168349	-0.13826446	-0.32037196	4.8544765	0.39709055	8.511563	Walking_Watch
14:31:05.538	5.2745876	-0.023942748	9.840469	-0.4168349	-0.13826446	-0.32037196	4.8544765	0.39709055	8.511563	Walking_Watch
14:31:05.560	5.2745876	-0.023942748	9.840469	-0.4168349	-0.13826446	-0.32037196	4.8544765	0.39709055	8.511563	Walking_Watch
14:31:05.584	4.8555894	-0.17238778	6.3639827	-0.4168349	-0.13826446	-0.32037196	4.8544765	0.39709055	8.511563	Walking_Watch
14:31:05.607	4.8555894	-0.17238778	6.3639827	-0.4168349	-0.13826446	-0.32037196	4.8544765	0.39709055	8.511563	Walking_Watch
14:31:05.635	4.8555894	-0.17238778	6.3639827	0.36140743	0.49642453	0.30332148	4.3444114	0.24518049	8.78842	Walking_Watch
14:31:05.657	4.8555894	-0.17238778	6.3639827	0.36140743	0.49642453	0.30332148	4.3444114	0.24518049	8.78842	Walking_Watch
14:31:05.678	4.8555894	-0.17238778	6.3639827	0.36140743	0.49642453	0.30332148	4.3444114	0.24518049	8.78842	Walking_Watch
14:31:05.701	4.8555894	-0.17238778	6.3639827	0.36140743	0.49642453	0.30332148	4.3444114	0.24518049	8.78842	Walking_Watch
14:31:05.724	4.8555894	-0.17238778	6.3639827	0.36140743	0.49642453	0.30332148	4.3444114	0.24518049	8.78842	Walking_Watch
14:31:05.747	4.8555894	-0.17238778	6.3639827	0.36140743	0.49642453	0.30332148	4.3444114	0.24518049	8.78842	Walking_Watch
14:31:05.771	2.317658	-0.105348095	10.067925	0.36140743	0.49642453	0.30332148	4.3444114	0.24518049	8.78842	Walking_Watch
14:31:05.794	2.317658	-0.105348095	10.067925	0.36140743	0.49642453	0.30332148	4.3444114	0.24518049	8.78842	Walking_Watch
14:31:05.815	2.317658	-0.105348095	10.067925	0.37667903	-0.1394862	-0.19270112	4.3444114	0.24518049	8.78842	Walking_Watch
14:31:05.838	2.317658	-0.105348095	10.067925	0.37667903	-0.1394862	-0.19270112	4.5193014	0.20062399	8.70092	Walking_Watch
14:31:05.862	2.317658	-0.105348095	10.067925	0.37667903	-0.1394862	-0.19270112	4.5193014	0.20062399	8.70092	Walking_Watch
14:31:05.885	2.317658	-0.105348095	10.067925	0.37667903	-0.1394862	-0.19270112	4.5193014	0.20062399	8.70092	Walking_Watch
14:31:05.907	2.317658	-0.105348095	10.067925	0.37667903	-0.1394862	-0.19270112	4.5193014	0.20062399	8.70092	Walking_Watch
14:31:05.929	2.317658	-0.105348095	10.067925	0.37667903	-0.1394862	-0.19270112	4.5193014	0.20062399	8.70092	Walking_Watch
14:31:05.951	2.317658	-0.105348095	10.067925	0.37667903	-0.1394862	-0.19270112	4.5193014	0.20062399	8.70092	Walking_Watch
14:31:05.974	4.843618	-0.14844504	9.900327	0.37667903	-0.1394862	-0.19270112	4.5193014	0.20062399	8.70092	Walking_Watch
14:31:05.996	4.843618	-0.14844504	9.900327	0.2282388	-0.028919583	0.051034126	4.5193014	0.20062399	8.70092	Walking_Watch
14:31:06.018	4.843618	-0.14844504	9.900327	0.2282388	-0.028919583	0.051034126	5.0432935	0.40660265	8.400607	Walking_Watch
14:31:06.040	4.843618	-0.14844504	9.900327	0.2282388	-0.028919583	0.051034126	5.0432935	0.40660265	8.400607	Walking_Watch
14:31:06.062	4.843618	-0.14844504	9.900327	0.2282388	-0.028919583	0.051034126	5.0432935	0.40660265	8.400607	Walking_Watch
14:31:06.086	4.843618	-0.14844504	9.900327	0.2282388	-0.028919583	0.051034126	5.0432935	0.40660265	8.400607	Walking_Watch
14:31:06.108	4.843618	-0.14844504	9.900327	0.2282388	-0.028919583	0.051034126	5.0432935	0.40660265	8.400607	Walking_Watch
14:31:06.130	4.843618	-0.14844504	9.900327	0.2282388	-0.028919583	0.051034126	5.0432935	0.40660265	8.400607	Walking_Watch
14:31:06.154	4.843618	-0.14844504	9.900327	0.2282388	-0.028919583	0.051034126	5.0432935	0.40660265	8.400607	Walking_Watch
14:31:06.176	5.2506447	1.0798179	8.992896	0.27894062	-0.116273314	0.6618993	5.0995536	0.67676574	8.349064	Walking_Watch
14:31:06.198	5.2506447	1.0798179	8.992896	0.27894062	-0.116273314	0.6618993	5.0995536	0.67676574	8.349064	Walking_Watch
14:31:06.219	5.2506447	1.0798179	8.992896	0.27894062	-0.116273314	0.6618993	5.0995536	0.67676574	8.349064	Walking_Watch
14:31:06.241	5.2506447	1.0798179	8.992896	0.27894062	-0.116273314	0.6618993	5.0995536	0.67676574	8.349064	Walking_Watch
14:31:06.262	5.2506447	1.0798179	8.992896	0.27894062	-0.116273314	0.6618993	5.0995536	0.67676574	8.349064	Walking_Watch
14:31:06.283	5.2506447	1.0798179	8.992896	0.27894062	-0.116273314	0.6618993	5.0995536	0.67676574	8.349064	Walking_Watch
14:31:06.305	5.2506447	1.0798179	8.992896	0.27894062	-0.116273314	0.6618993	5.0995536	0.67676574	8.349064	Walking_Watch
14:31:06.327	5.2506447	1.0798179	8.992896	0.27894062	-0.116273314	0.6618993	5.0995536	0.67676574	8.349064	Walking_Watch
14:31:06.348	5.2506447	1.0798179	8.992896	0.27894062	-0.116273314	0.6618993	5.0995536	0.67676574	8.349064	Walking_Watch
14:31:06.370	5.0662856	1.23784	5.933013	0.6381294	0.32599312	0.2501762	4.9786277	0.28605086	8.444039	Walking_Watch
14:31:06.393	5.0662856	1.23784	5.933013	0.6381294	0.32599312	0.2501762	4.9786277	0.28605086	8.444039	Walking_Watch
14:31:06.416	5.0662856	1.23784	5.933013	0.6381294	0.32599312	0.2501762	4.9786277	0.28605086	8.444039	Walking_Watch
14:31:06.438	5.0662856	1.23784	5.933013	0.6381294	0.32599312	0.2501762	4.9786277	0.28605086	8.444039	Walking_Watch
14:31:06.460	5.0662856	1.23784	5.933013	0.6381294	0.32599312	0.2501762	4.9786277	0.28605086	8.444039	Walking_Watch
14:31:06.482	5.0662856	1.23784	5.933013	0.6381294	0.32599312	0.2501762	4.9786277	0.28605086	8.444039	Walking_Watch
14:31:06.504	5.0662856	1.23784	5.933013	0.6381294	0.32599312	0.2501762	4.9786277	0.28605086	8.444039	Walking_Watch
14:31:06.526	5.0662856	1.23784	5.933013	0.6381294	0.32599312	0.2501762	4.9786277	0.28605086	8.444039	Walking_Watch
14:31:06.548	5.0662856	1.23784	5.933013	-0.10346102	-0.08206486	0.0070518283	5.0026846	0.38729998	8.425764	Walking_Watch
14:31:06.570	4.8220696	0.6895511	6.517216	-0.10346102	-0.08206486	0.0070518283	5.0026846	0.38729998	8.425764	Walking_Watch
14:31:06.593	4.8220696	0.6895511	6.517216	-0.10346102	-0.08206486	0.0070518283	5.0026846	0.38729998	8.425764	Walking_Watch
14:31:06.620	4.8220696	0.6895511	6.517216	-0.10346102	-0.08206486	0.0070518283	5.0026846	0.38729998	8.425764	Walking_Watch
14:31:06.644	4.8220696	0.6895511	6.517216	-0.10346102	-0.08206486	0.0070518283	5.0026846	0.38729998	8.425764	Walking_Watch
14:31:06.670	4.8220696	0.6895511	6.517216	-0.10346102	-0.08206486	0.0070518283	5.0026846	0.38729998	8.425764	Walking_Watch
14:31:06.692	4.8220696	0.6895511	6.517216	-0.10346102	-0.08206486	0.0070518283	5.0026846	0.38729998	8.425764	Walking_Watch
14:31:06.714	4.8220696	0.6895511	6.517216	-0.10346102	-0.08206486	0.0070518283	5.0026846	0.38729998	8.425764	Walking_Watch
14:31:06.736	4.8220696	0.6895511	6.517216	-0.1584389	-0.1816359	-0.10779084	5.281895	0.4448704	8.250697	Walking_Watch
14:31:06.758	4.8220696	0.6895511	6.517216	-0.1584389	-0.1816359	-0.10779084	5.281895	0.4448704	8.250697	Walking_Watch
14:31:06.780	5.3081074	0.7901107	8.652909	-0.1584389	-0.1816359	-0.10779084	5.281895	0.4448704	8.250697	Walking_Watch
14:31:06.800	5.3081074	0.7901107	8.652909	-0.1584389	-0.1816359	-0.10779084	5.281895	0.4448704	8.250697	Walking_Watch
14:31:06.822	5.3081074	0.7901107	8.652909	-0.1584389	-0.1816359	-0.10779084	5.281895	0.4448704	8.250697	Walking_Watch
14:31:06.845	5.3081074	0.7901107	8.652909	-0.1584389	-0.1816359	-0.10779084	5.281895	0.4448704	8.250697	Walking_Watch
14:31:06.870	5.3081074	0.7901107	8.652909	-0.1584389	-0.1816359	-0.10779084	5.281895	0.4448704	8.250697	Walking_Watch
14:31:06.892	5.3081074	0.7901107	8.652909	-0.1584389	-0.1816359	-0.10779084	5.281895	0.4448704	8.250697	Walking_Watch
14:31:06.914	5.3081074	0.7901107	8.652909	0.14455026	0.28139997	-0.034487005	5.077335	0.18006212	8.388003	Walking_Watch
14:31:06.937	5.3081074	0.7901107	8.652909	0.14455026	0.28139997	-0.034487005	5.077335	0.18006212	8.388003	Walking_Watch
14:31:06.959	5.3081074	0.7901107	8.652909	0.14455026	0.28139997	-0.034487005	5.077335	0.18006212	8.388003	Walking_Watch
14:31:06.981	4.333637	0.22745611	8.454185	0.14455026	0.28139997	-0.034487005	5.077335	0.18006212	8.388003	Walking_Watch
14:31:07.001	4.333637	0.22745611	8.454185	0.14455026	0.28139997	-0.034487005	5.077335	0.18006212	8.388003	Walking_Watch
14:31:07.023	4.333637	0.22745611	8.454185	0.14455026	0.28139997	-0.034487005	5.077335	0.18006212	8.388003	Walking_Watch
14:31:07.045	4.333637	0.22745611	8.454185	0.14455026	0.28139997	-0.034487005	5.077335	0.18006212	8.388003	Walking_Watch
14:31:07.066	4.333637	0.22745611	8.454185	0.14455026	0.28139997	-0.034487005	5.077335	0.18006212	8.388003	Walking_Watch
14:31:07.088	4.333637	0.22745611	8.454185	0.47563922	0.42373157	-0.12122987	4.772433	0.084085666	8.56663	Walking_Watch
14:31:07.110	4.333637	0.22745611	8.454185	0.47563922	0.42373157	-0.12122987	4.772433	0.084085666	8.56663	Walking_Watch
14:31:07.131	4.333637	0.22745611	8.454185	0.47563922	0.42373157	-0.12122987	4.772433	0.084085666	8.56663	Walking_Watch
14:31:07.154	4.333637	0.22745611	8.454185	0.47563922	0.42373157	-0.12122987	4.772433	0.084085666	8.56663	Walking_Watch
14:31:07.177	5.272193	-0.9624985	8.846846	0.47563922	0.42373157	-0.12122987	4.772433	0.084085666	8.56663	Walking_Watch
14:31:07.207	5.272193	-0.9624985	8.846846	0.47563922	0.42373157	-0.12122987	4.772433	0.084085666	8.56663	Walking_Watch
14:31:07.233	5.272193	-0.9624985	8.846846	0.47563922	0.42373157	-0.12122987	4.772433	0.084085666	8.56663	Walking_Watch
14:31:07.255	5.272193	-0.9624985	8.846846	0.47563922	0.42373157	-0.12122987	4.772433	0.084085666	8.56663	Walking_Watch
14:31:07.277	5.272193	-0.9624985	8.846846	0.16287622	-0.031363044	-0.18659246	4.861133	0.16699016	8.515389	Walking_Watch
14:31:07.299	5.272193	-0.9624985	8.846846	0.16287622	-0.031363044	-0.18659246	4.861133	0.16699016	8.515389	Walking_Watch
14:31:07.321	5.272193	-0.9624985	8.846846	0.16287622	-0.031363044	-0.18659246	4.861133	0.16699016	8.515389	Walking_Watch
14:31:07.343	5.272193	-0.9624985	8.846846	0.16287622	-0.031363044	-0.18659246	4.861133	0.16699016	8.515389	Walking_Watch
14:31:07.366	6.0934296	-0.23224466	8.051947	0.16287622	-0.031363044	-0.18659246	4.861133	0.16699016	8.515389	Walking_Watch
14:31:07.391	6.0934296	-0.23224466	8.051947	0.16287622	-0.031363044	-0.18659246	4.861133	0.16699016	8.515389	Walking_Watch
14:31:07.414	6.0934296	-0.23224466	8.051947	0.16287622	-0.031363044	-0.18659246	4.861133	0.16699016	8.515389	Walking_Watch
14:31:07.437	6.0934296	-0.23224466	8.051947	0.16287622	-0.031363044	-0.18659246	4.861133	0.16699016	8.515389	Walking_Watch
14:31:07.460	6.0934296	-0.23224466	8.051947	0.168374	-0.18285762	-0.057089023	5.1092253	0.4377179	8.359099	Walking_Watch
14:31:07.487	6.0934296	-0.23224466	8.051947	0.168374	-0.18285762	-0.057089023	5.1092253	0.4377179	8.359099	Walking_Watch
14:31:07.509	6.0934296	-0.23224466	8.051947	0.168374	-0.18285762	-0.057089023	5.1092253	0.4377179	8.359099	Walking_Watch
14:31:07.531	6.0934296	-0.23224466	8.051947	0.168374	-0.18285762	-0.057089023	5.1092253	0.4377179	8.359099	Walking_Watch
14:31:07.554	6.0934296	-0.23224466	8.051947	0.168374	-0.18285762	-0.057089023	5.1092253	0.4377179	8.359099	Walking_Watch
14:31:07.576	5.5307746	0.21787901	8.576292	0.168374	-0.18285762	-0.057089023	5.1092253	0.4377179	8.359099	Walking_Watch
14:31:07.598	5.5307746	0.21787901	8.576292	0.168374	-0.18285762	-0.057089023	5.1092253	0.4377179	8.359099	Walking_Watch
14:31:07.621	5.5307746	0.21787901	8.576292	0.26061466	-0.12971234	0.42244017	5.0177956	0.45781815	8.413231	Walking_Watch
14:31:07.644	5.5307746	0.21787901	8.576292	0.26061466	-0.12971234	0.42244017	5.0177956	0.45781815	8.413231	Walking_Watch
14:31:07.667	5.5307746	0.21787901	8.576292	0.26061466	-0.12971234	0.42244017	5.0177956	0.45781815	8.413231	Walking_Watch
14:31:07.690	5.5307746	0.21787901	8.576292	0.26061466	-0.12971234	0.42244017	5.0177956	0.45781815	8.413231	Walking_Watch
14:31:07.713	5.5307746	0.21787901	8.576292	0.26061466	-0.12971234	0.42244017	5.0177956	0.45781815	8.413231	Walking_Watch
14:31:07.735	5.5307746	0.21787901	8.576292	0.26061466	-0.12971234	0.42244017	5.0177956	0.45781815	8.413231	Walking_Watch
14:31:07.758	5.5307746	0.21787901	8.576292	0.26061466	-0.12971234	0.42244017	5.0177956	0.45781815	8.413231	Walking_Watch
14:31:07.780	3.5938065	0.45970076	9.44302	0.26061466	-0.12971234	0.42244017	5.0177956	0.45781815	8.413231	Walking_Watch
14:31:07.801	3.5938065	0.45970076	9.44302	0.21296717	0.23863938	0.11089892	4.8750405	0.19122167	8.506923	Walking_Watch
14:31:07.823	3.5938065	0.45970076	9.44302	0.21296717	0.23863938	0.11089892	4.8750405	0.19122167	8.506923	Walking_Watch
14:31:07.845	3.5938065	0.45970076	9.44302	0.21296717	0.23863938	0.11089892	4.8750405	0.19122167	8.506923	Walking_Watch
14:31:07.867	3.5938065	0.45970076	9.44302	0.21296717	0.23863938	0.11089892	4.8750405	0.19122167	8.506923	Walking_Watch
14:31:07.891	3.5938065	0.45970076	9.44302	0.21296717	0.23863938	0.11089892	4.8750405	0.19122167	8.506923	Walking_Watch
14:31:07.914	3.5938065	0.45970076	9.44302	0.21296717	0.23863938	0.11089892	4.8750405	0.19122167	8.506923	Walking_Watch
14:31:07.936	3.5938065	0.45970076	9.44302	0.21296717	0.23863938	0.11089892	4.8750405	0.19122167	8.506923	Walking_Watch
14:31:07.959	3.5938065	0.45970076	9.44302	0.21296717	0.23863938	0.11089892	4.8750405	0.19122167	8.506923	Walking_Watch
14:31:07.981	4.0989985	0.05027977	9.545974	0.030318465	0.007732332	-0.06136508	4.580224	0.43015566	8.660651	Walking_Watch
14:31:08.004	4.0989985	0.05027977	9.545974	0.030318465	0.007732332	-0.06136508	4.580224	0.43015566	8.660651	Walking_Watch
14:31:08.026	4.0989985	0.05027977	9.545974	0.030318465	0.007732332	-0.06136508	4.580224	0.43015566	8.660651	Walking_Watch
14:31:08.048	4.0989985	0.05027977	9.545974	0.030318465	0.007732332	-0.06136508	4.580224	0.43015566	8.660651	Walking_Watch
14:31:08.070	4.0989985	0.05027977	9.545974	0.030318465	0.007732332	-0.06136508	4.580224	0.43015566	8.660651	Walking_Watch
14:31:08.091	4.0989985	0.05027977	9.545974	0.030318465	0.007732332	-0.06136508	4.580224	0.43015566	8.660651	Walking_Watch
14:31:08.113	4.0989985	0.05027977	9.545974	0.030318465	0.007732332	-0.06136508	4.580224	0.43015566	8.660651	Walking_Watch
14:31:08.134	4.0989985	0.05027977	9.545974	0.030318465	0.007732332	-0.06136508	4.580224	0.43015566	8.660651	Walking_Watch
14:31:08.157	4.0989985	0.05027977	9.545974	0.030318465	0.007732332	-0.06136508	4.580224	0.43015566	8.660651	Walking_Watch
14:31:08.183	4.7765784	1.1037607	8.964165	-0.07169603	-0.04724554	0.03148644	4.877577	0.70281714	8.478539	Walking_Watch
14:31:08.204	4.7765784	1.1037607	8.964165	-0.07169603	-0.04724554	0.03148644	4.877577	0.70281714	8.478539	Walking_Watch
14:31:08.226	4.7765784	1.1037607	8.964165	-0.07169603	-0.04724554	0.03148644	4.877577	0.70281714	8.478539	Walking_Watch
14:31:08.248	4.7765784	1.1037607	8.964165	-0.07169603	-0.04724554	0.03148644	4.877577	0.70281714	8.478539	Walking_Watch
14:31:08.270	4.7765784	1.1037607	8.964165	-0.07169603	-0.04724554	0.03148644	4.877577	0.70281714	8.478539	Walking_Watch
14:31:08.292	4.7765784	1.1037607	8.964165	-0.07169603	-0.04724554	0.03148644	4.877577	0.70281714	8.478539	Walking_Watch
14:31:08.314	4.7765784	1.1037607	8.964165	-0.07169603	-0.04724554	0.03148644	4.877577	0.70281714	8.478539	Walking_Watch
14:31:08.336	4.7765784	1.1037607	8.964165	-0.26167512	-0.10344514	-0.4510971	5.1485686	0.5413285	8.328838	Walking_Watch
14:31:08.357	4.7765784	1.1037607	8.964165	-0.26167512	-0.10344514	-0.4510971	5.1485686	0.5413285	8.328838	Walking_Watch
14:31:08.379	5.1285367	0.6440599	8.286585	-0.26167512	-0.10344514	-0.4510971	5.1485686	0.5413285	8.328838	Walking_Watch
14:31:08.401	5.1285367	0.6440599	8.286585	-0.26167512	-0.10344514	-0.4510971	5.1485686	0.5413285	8.328838	Walking_Watch
14:31:08.423	5.1285367	0.6440599	8.286585	-0.26167512	-0.10344514	-0.4510971	5.1485686	0.5413285	8.328838	Walking_Watch
14:31:08.446	5.1285367	0.6440599	8.286585	-0.26167512	-0.10344514	-0.4510971	5.1485686	0.5413285	8.328838	Walking_Watch
14:31:08.469	5.1285367	0.6440599	8.286585	-0.26167512	-0.10344514	-0.4510971	5.1485686	0.5413285	8.328838	Walking_Watch
14:31:08.492	5.1285367	0.6440599	8.286585	-0.26167512	-0.10344514	-0.4510971	5.1485686	0.5413285	8.328838	Walking_Watch
14:31:08.514	5.1285367	0.6440599	8.286585	-0.26167512	-0.10344514	-0.4510971	5.1485686	0.5413285	8.328838	Walking_Watch
14:31:08.537	5.1285367	0.6440599	8.286585	-0.5982619	0.08470135	-0.3704629	5.1660523	0.46267393	8.322749	Walking_Watch
14:31:08.561	5.1285367	0.6440599	8.286585	-0.5982619	0.08470135	-0.3704629	5.1660523	0.46267393	8.322749	Walking_Watch
14:31:08.586	3.047912	-0.7206767	8.786988	-0.5982619	0.08470135	-0.3704629	5.1660523	0.46267393	8.322749	Walking_Watch
14:31:08.606	3.047912	-0.7206767	8.786988	-0.5982619	0.08470135	-0.3704629	5.1660523	0.46267393	8.322749	Walking_Watch
14:31:08.628	3.047912	-0.7206767	8.786988	-0.5982619	0.08470135	-0.3704629	5.1660523	0.46267393	8.322749	Walking_Watch
14:31:08.651	3.047912	-0.7206767	8.786988	-0.5982619	0.08470135	-0.3704629	5.1660523	0.46267393	8.322749	Walking_Watch
14:31:08.674	3.047912	-0.7206767	8.786988	-0.5982619	0.08470135	-0.3704629	5.1660523	0.46267393	8.322749	Walking_Watch
14:31:08.698	3.047912	-0.7206767	8.786988	0.030318465	0.01811704	0.09929248	4.76478	0.40246496	8.56185	Walking_Watch
14:31:08.720	3.047912	-0.7206767	8.786988	0.030318465	0.01811704	0.09929248	4.76478	0.40246496	8.56185	Walking_Watch
14:31:08.743	3.047912	-0.7206767	8.786988	0.030318465	0.01811704	0.09929248	4.76478	0.40246496	8.56185	Walking_Watch
14:31:08.765	3.047912	-0.7206767	8.786988	0.030318465	0.01811704	0.09929248	4.76478	0.40246496	8.56185	Walking_Watch
14:31:08.790	4.4222255	-0.3519584	10.010463	0.030318465	0.01811704	0.09929248	4.76478	0.40246496	8.56185	Walking_Watch
14:31:08.812	4.4222255	-0.3519584	10.010463	0.030318465	0.01811704	0.09929248	4.76478	0.40246496	8.56185	Walking_Watch
14:31:08.834	4.4222255	-0.3519584	10.010463	0.030318465	0.01811704	0.09929248	4.76478	0.40246496	8.56185	Walking_Watch
14:31:08.856	4.4222255	-0.3519584	10.010463	0.030318465	0.01811704	0.09929248	4.76478	0.40246496	8.56185	Walking_Watch
14:31:08.876	4.4222255	-0.3519584	10.010463	0.25939295	-0.037471697	0.12128363	5.0318294	0.36767697	8.409273	Walking_Watch
14:31:08.899	4.4222255	-0.3519584	10.010463	0.25939295	-0.037471697	0.12128363	5.0318294	0.36767697	8.409273	Walking_Watch
14:31:08.923	4.4222255	-0.3519584	10.010463	0.25939295	-0.037471697	0.12128363	5.0318294	0.36767697	8.409273	Walking_Watch
14:31:08.946	4.4222255	-0.3519584	10.010463	0.25939295	-0.037471697	0.12128363	5.0318294	0.36767697	8.409273	Walking_Watch
14:31:08.968	6.5148215	0.30646718	8.10462	0.25939295	-0.037471697	0.12128363	5.0318294	0.36767697	8.409273	Walking_Watch
14:31:08.991	6.5148215	0.30646718	8.10462	0.25939295	-0.037471697	0.12128363	5.0318294	0.36767697	8.409273	Walking_Watch
14:31:09.014	6.5148215	0.30646718	8.10462	0.25939295	-0.037471697	0.12128363	5.0318294	0.36767697	8.409273	Walking_Watch
14:31:09.036	6.5148215	0.30646718	8.10462	0.25939295	-0.037471697	0.12128363	5.0318294	0.36767697	8.409273	Walking_Watch
14:31:09.059	6.5148215	0.30646718	8.10462	0.08957239	-0.03441737	0.20375045	5.290544	0.69492275	8.227853	Walking_Watch
14:31:09.083	6.5148215	0.30646718	8.10462	0.08957239	-0.03441737	0.20375045	5.290544	0.69492275	8.227853	Walking_Watch
14:31:09.105	6.5148215	0.30646718	8.10462	0.08957239	-0.03441737	0.20375045	5.290544	0.69492275	8.227853	Walking_Watch
14:31:09.127	6.5148215	0.30646718	8.10462	0.08957239	-0.03441737	0.20375045	5.290544	0.69492275	8.227853	Walking_Watch
14:31:09.149	6.5148215	0.30646718	8.10462	0.08957239	-0.03441737	0.20375045	5.290544	0.69492275	8.227853	Walking_Watch
14:31:09.171	4.8843207	0.8332076	8.566715	0.08957239	-0.03441737	0.20375045	5.290544	0.69492275	8.227853	Walking_Watch
14:31:09.193	4.8843207	0.8332076	8.566715	0.08957239	-0.03441737	0.20375045	5.290544	0.69492275	8.227853	Walking_Watch
14:31:09.215	4.8843207	0.8332076	8.566715	0.08957239	-0.03441737	0.20375045	5.290544	0.69492275	8.227853	Walking_Watch
14:31:09.238	4.8843207	0.8332076	8.566715	-0.1602715	-0.008150164	0.4859702	5.181843	0.64777786	8.300557	Walking_Watch
14:31:09.260	4.8843207	0.8332076	8.566715	-0.1602715	-0.008150164	0.4859702	5.181843	0.64777786	8.300557	Walking_Watch
14:31:09.282	4.8843207	0.8332076	8.566715	-0.1602715	-0.008150164	0.4859702	5.181843	0.64777786	8.300557	Walking_Watch
14:31:09.305	4.8843207	0.8332076	8.566715	-0.1602715	-0.008150164	0.4859702	5.181843	0.64777786	8.300557	Walking_Watch
14:31:09.328	4.8843207	0.8332076	8.566715	-0.1602715	-0.008150164	0.4859702	5.181843	0.64777786	8.300557	Walking_Watch
14:31:09.351	4.8843207	0.8332076	8.566715	-0.1602715	-0.008150164	0.4859702	5.181843	0.64777786	8.300557	Walking_Watch
14:31:09.373	4.5275736	0.9529214	6.632141	-0.1602715	-0.008150164	0.4859702	5.181843	0.64777786	8.300557	Walking_Watch
14:31:09.395	4.5275736	0.9529214	6.632141	-0.1602715	-0.008150164	0.4859702	5.181843	0.64777786	8.300557	Walking_Watch
14:31:09.416	4.5275736	0.9529214	6.632141	0.40355712	0.11402289	0.2727782	4.991638	0.51034623	8.425761	Walking_Watch
14:31:09.438	4.5275736	0.9529214	6.632141	0.40355712	0.11402289	0.2727782	4.991638	0.51034623	8.425761	Walking_Watch
14:31:09.460	4.5275736	0.9529214	6.632141	0.40355712	0.11402289	0.2727782	4.991638	0.51034623	8.425761	Walking_Watch
14:31:09.482	4.5275736	0.9529214	6.632141	0.40355712	0.11402289	0.2727782	4.991638	0.51034623	8.425761	Walking_Watch
14:31:09.505	4.5275736	0.9529214	6.632141	0.40355712	0.11402289	0.2727782	4.991638	0.51034623	8.425761	Walking_Watch
14:31:09.527	4.5275736	0.9529214	6.632141	0.40355712	0.11402289	0.2727782	4.991638	0.51034623	8.425761	Walking_Watch
14:31:09.550	4.5275736	0.9529214	6.632141	0.40355712	0.11402289	0.2727782	4.991638	0.51034623	8.425761	Walking_Watch
14:31:09.573	4.8388295	0.71588814	7.415069	0.40355712	0.11402289	0.2727782	4.991638	0.51034623	8.425761	Walking_Watch
14:31:09.596	4.8388295	0.71588814	7.415069	-0.077804685	-0.15170349	-0.08702142	5.1864986	0.430835	8.311735	Walking_Watch
14:31:09.619	4.8388295	0.71588814	7.415069	-0.077804685	-0.15170349	-0.08702142	5.1864986	0.430835	8.311735	Walking_Watch
14:31:09.641	4.8388295	0.71588814	7.415069	-0.077804685	-0.15170349	-0.08702142	5.1864986	0.430835	8.311735	Walking_Watch
14:31:09.663	4.8388295	0.71588814	7.415069	-0.077804685	-0.15170349	-0.08702142	5.1864986	0.430835	8.311735	Walking_Watch
14:31:09.685	4.8388295	0.71588814	7.415069	-0.077804685	-0.15170349	-0.08702142	5.1864986	0.430835	8.311735	Walking_Watch
14:31:09.707	4.8388295	0.71588814	7.415069	-0.077804685	-0.15170349	-0.08702142	5.1864986	0.430835	8.311735	Walking_Watch
14:31:09.729	4.8388295	0.71588814	7.415069	-0.077804685	-0.15170349	-0.08702142	5.1864986	0.430835	8.311735	Walking_Watch
14:31:09.752	4.8388295	0.71588814	7.415069	-0.077804685	-0.15170349	-0.08702142	5.1864986	0.430835	8.311735	Walking_Watch
14:31:09.775	5.95935	0.50040346	8.631361	-0.077804685	-0.15170349	-0.08702142	5.1864986	0.430835	8.311735	Walking_Watch
14:31:09.798	5.95935	0.50040346	8.631361	-0.17981918	-0.15231436	-0.35885644	5.5665083	0.552835	8.054732	Walking_Watch
14:31:09.821	5.95935	0.50040346	8.631361	-0.17981918	-0.15231436	-0.35885644	5.5665083	0.552835	8.054732	Walking_Watch
14:31:09.842	5.95935	0.50040346	8.631361	-0.17981918	-0.15231436	-0.35885644	5.5665083	0.552835	8.054732	Walking_Watch
14:31:09.864	5.95935	0.50040346	8.631361	-0.17981918	-0.15231436	-0.35885644	5.5665083	0.552835	8.054732	Walking_Watch
14:31:09.888	5.95935	0.50040346	8.631361	-0.17981918	-0.15231436	-0.35885644	5.5665083	0.552835	8.054732	Walking_Watch
14:31:09.911	5.95935	0.50040346	8.631361	-0.17981918	-0.15231436	-0.35885644	5.5665083	0.552835	8.054732	Walking_Watch
14:31:09.931	5.95935	0.50040346	8.631361	-0.17981918	-0.15231436	-0.35885644	5.5665083	0.552835	8.054732	Walking_Watch
14:31:09.954	5.95935	0.50040346	8.631361	-0.17981918	-0.15231436	-0.35885644	5.5665083	0.552835	8.054732	Walking_Watch
14:31:09.976	5.078257	0.071828246	7.563514	-0.64529854	-0.10405601	-0.2244661	5.5963306	0.43571708	8.041244	Walking_Watch
14:31:09.998	5.078257	0.071828246	7.563514	-0.64529854	-0.10405601	-0.2244661	5.5963306	0.43571708	8.041244	Walking_Watch
14:31:10.022	5.078257	0.071828246	7.563514	-0.64529854	-0.10405601	-0.2244661	5.5963306	0.43571708	8.041244	Walking_Watch
14:31:10.044	5.078257	0.071828246	7.563514	-0.64529854	-0.10405601	-0.2244661	5.5963306	0.43571708	8.041244	Walking_Watch
14:31:10.067	5.078257	0.071828246	7.563514	-0.64529854	-0.10405601	-0.2244661	5.5963306	0.43571708	8.041244	Walking_Watch
14:31:10.090	5.078257	0.071828246	7.563514	-0.64529854	-0.10405601	-0.2244661	5.5963306	0.43571708	8.041244	Walking_Watch
14:31:10.112	5.078257	0.071828246	7.563514	-0.64529854	-0.10405601	-0.2244661	5.5963306	0.43571708	8.041244	Walking_Watch
14:31:10.135	5.078257	0.071828246	7.563514	-0.64529854	-0.10405601	-0.2244661	5.5963306	0.43571708	8.041244	Walking_Watch
14:31:10.159	5.078257	0.071828246	7.563514	-0.11506747	-0.097336486	0.10845546	5.201159	0.27854106	8.3090725	Walking_Watch
14:31:10.181	5.444581	-0.5985687	7.922655	-0.11506747	-0.097336486	0.10845546	5.201159	0.27854106	8.3090725	Walking_Watch
14:31:10.204	5.444581	-0.5985687	7.922655	-0.11506747	-0.097336486	0.10845546	5.201159	0.27854106	8.3090725	Walking_Watch
14:31:10.226	5.444581	-0.5985687	7.922655	-0.11506747	-0.097336486	0.10845546	5.201159	0.27854106	8.3090725	Walking_Watch
14:31:10.249	5.444581	-0.5985687	7.922655	-0.11506747	-0.097336486	0.10845546	5.201159	0.27854106	8.3090725	Walking_Watch
14:31:10.272	5.444581	-0.5985687	7.922655	-0.11506747	-0.097336486	0.10845546	5.201159	0.27854106	8.3090725	Walking_Watch
14:31:10.294	5.444581	-0.5985687	7.922655	-0.11506747	-0.097336486	0.10845546	5.201159	0.27854106	8.3090725	Walking_Watch
14:31:10.316	5.444581	-0.5985687	7.922655	0.32536638	0.0010128145	0.14571825	5.201159	0.27854106	8.3090725	Walking_Watch
14:31:10.339	5.444581	-0.5985687	7.922655	0.32536638	0.0010128145	0.14571825	5.423623	0.110126115	8.16961	Walking_Watch
14:31:10.361	5.444581	-0.5985687	7.922655	0.32536638	0.0010128145	0.14571825	5.423623	0.110126115	8.16961	Walking_Watch
14:31:10.384	6.591439	0.409421	7.412675	0.32536638	0.0010128145	0.14571825	5.423623	0.110126115	8.16961	Walking_Watch
14:31:10.406	6.591439	0.409421	7.412675	0.32536638	0.0010128145	0.14571825	5.423623	0.110126115	8.16961	Walking_Watch
14:31:10.431	6.591439	0.409421	7.412675	0.32536638	0.0010128145	0.14571825	5.423623	0.110126115	8.16961	Walking_Watch
14:31:10.453	6.591439	0.409421	7.412675	0.32536638	0.0010128145	0.14571825	5.423623	0.110126115	8.16961	Walking_Watch
14:31:10.475	6.591439	0.409421	7.412675	0.32536638	0.0010128145	0.14571825	5.423623	0.110126115	8.16961	Walking_Watch
14:31:10.497	6.591439	0.409421	7.412675	0.3302533	-0.2555506	0.12922488	5.782763	0.29906654	7.9145756	Walking_Watch
14:31:10.518	6.591439	0.409421	7.412675	0.3302533	-0.2555506	0.12922488	5.782763	0.29906654	7.9145756	Walking_Watch
14:31:10.541	6.591439	0.409421	7.412675	0.3302533	-0.2555506	0.12922488	5.782763	0.29906654	7.9145756	Walking_Watch
[truncated: 3,341 more rows]
