# Supplementary material for: Real-time Smartphone Activity Classification Using Inertial Sensors—Recognition of Scrolling, Typing, and Watching Videos While Sitting or Walking
Source: Sensors (Basel). 2020 Jan 24;20(3):655. doi: 10.3390/s20030655 (PMC7038357; doi:10.3390/s20030655)
Supplement: Supplementary file 1 [file sensors-20-00655-s001.zip › sensors-668083-supplementary/5Hz_data/7646/2019_08_27_14_08_54_Walking_Idle.csv]

time	accX	accY	accZ	rotX	rotY	rotZ	graX	graY	graZ	activity
14:23:59.785	-3.1388943	3.5267668	7.307327	-0.19753428	0.0645428	0.949006	-1.529097	3.2218964	9.135186	Walking_Idle
14:23:59.808	-3.1388943	3.5267668	7.307327	-0.19753428	0.0645428	0.949006	-1.529097	3.2218964	9.135186	Walking_Idle
14:23:59.830	-3.1388943	3.5267668	7.307327	-0.19753428	0.0645428	0.949006	-1.529097	3.2218964	9.135186	Walking_Idle
14:23:59.852	-3.1388943	3.5267668	7.307327	-0.19753428	0.0645428	0.949006	-1.529097	3.2218964	9.135186	Walking_Idle
14:23:59.873	-3.1388943	3.5267668	7.307327	-0.19753428	0.0645428	0.949006	-1.529097	3.2218964	9.135186	Walking_Idle
14:23:59.895	-3.1388943	3.5267668	7.307327	-0.19753428	0.0645428	0.949006	-1.529097	3.2218964	9.135186	Walking_Idle
14:23:59.917	-3.1388943	3.5267668	7.307327	-0.19753428	0.0645428	0.949006	-1.529097	3.2218964	9.135186	Walking_Idle
14:23:59.939	-3.1388943	3.5267668	7.307327	-0.19753428	0.0645428	0.949006	-1.529097	3.2218964	9.135186	Walking_Idle
14:23:59.961	-3.1388943	3.5267668	7.307327	0.00771645	0.09691866	0.38273394	-1.1531166	3.4617972	9.102563	Walking_Idle
14:23:59.983	-0.7015225	4.4318027	8.973742	0.00771645	0.09691866	0.38273394	-1.1531166	3.4617972	9.102563	Walking_Idle
14:24:00.005	-0.7015225	4.4318027	8.973742	0.00771645	0.09691866	0.38273394	-1.1531166	3.4617972	9.102563	Walking_Idle
14:24:00.027	-0.7015225	4.4318027	8.973742	0.00771645	0.09691866	0.38273394	-1.1531166	3.4617972	9.102563	Walking_Idle
14:24:00.049	-0.7015225	4.4318027	8.973742	0.00771645	0.09691866	0.38273394	-1.1531166	3.4617972	9.102563	Walking_Idle
14:24:00.071	-0.7015225	4.4318027	8.973742	0.00771645	0.09691866	0.38273394	-1.1531166	3.4617972	9.102563	Walking_Idle
14:24:00.093	-0.7015225	4.4318027	8.973742	0.00771645	0.09691866	0.38273394	-1.1531166	3.4617972	9.102563	Walking_Idle
14:24:00.115	-0.7015225	4.4318027	8.973742	0.00771645	0.09691866	0.38273394	-1.1531166	3.4617972	9.102563	Walking_Idle
14:24:00.137	-0.7015225	4.4318027	8.973742	-1.7705123	1.9954878	0.07302528	-2.33073	2.629099	9.155648	Walking_Idle
14:24:00.158	-0.7015225	4.4318027	8.973742	-1.7705123	1.9954878	0.07302528	-2.33073	2.629099	9.155648	Walking_Idle
14:24:00.179	-0.062251143	3.4549387	8.0711	-1.7705123	1.9954878	0.07302528	-2.33073	2.629099	9.155648	Walking_Idle
14:24:00.201	-0.062251143	3.4549387	8.0711	-1.7705123	1.9954878	0.07302528	-2.33073	2.629099	9.155648	Walking_Idle
14:24:00.224	-0.062251143	3.4549387	8.0711	-1.7705123	1.9954878	0.07302528	-2.33073	2.629099	9.155648	Walking_Idle
14:24:00.248	-0.062251143	3.4549387	8.0711	-1.7705123	1.9954878	0.07302528	-2.33073	2.629099	9.155648	Walking_Idle
14:24:00.271	-0.062251143	3.4549387	8.0711	-1.7705123	1.9954878	0.07302528	-2.33073	2.629099	9.155648	Walking_Idle
14:24:00.295	-0.062251143	3.4549387	8.0711	-1.7705123	1.9954878	0.07302528	-2.33073	2.629099	9.155648	Walking_Idle
14:24:00.320	-0.062251143	3.4549387	8.0711	3.8042438	-2.4852087	1.1835783	-2.8938599	2.131992	9.124173	Walking_Idle
14:24:00.346	-0.062251143	3.4549387	8.0711	3.8042438	-2.4852087	1.1835783	-2.8938599	2.131992	9.124173	Walking_Idle
14:24:00.370	-0.062251143	3.4549387	8.0711	3.8042438	-2.4852087	1.1835783	-2.8938599	2.131992	9.124173	Walking_Idle
14:24:00.395	-3.8787253	0.50998056	10.187639	3.8042438	-2.4852087	1.1835783	-2.8938599	2.131992	9.124173	Walking_Idle
14:24:00.419	-3.8787253	0.50998056	10.187639	3.8042438	-2.4852087	1.1835783	-2.8938599	2.131992	9.124173	Walking_Idle
14:24:00.443	-3.8787253	0.50998056	10.187639	3.8042438	-2.4852087	1.1835783	-2.8938599	2.131992	9.124173	Walking_Idle
14:24:00.468	-3.8787253	0.50998056	10.187639	3.8042438	-2.4852087	1.1835783	-2.8938599	2.131992	9.124173	Walking_Idle
14:24:00.492	-3.8787253	0.50998056	10.187639	-0.12728477	-0.5628158	-0.17070997	-0.8300224	5.086476	8.34321	Walking_Idle
14:24:00.515	-3.8787253	0.50998056	10.187639	-0.12728477	-0.5628158	-0.17070997	-0.8300224	5.086476	8.34321	Walking_Idle
14:24:00.540	-3.8787253	0.50998056	10.187639	-0.12728477	-0.5628158	-0.17070997	-0.8300224	5.086476	8.34321	Walking_Idle
14:24:00.564	-3.8787253	0.50998056	10.187639	-0.12728477	-0.5628158	-0.17070997	-0.8300224	5.086476	8.34321	Walking_Idle
14:24:00.589	-2.5546913	8.55235	2.935381	-0.12728477	-0.5628158	-0.17070997	-0.8300224	5.086476	8.34321	Walking_Idle
14:24:00.613	-2.5546913	8.55235	2.935381	-0.12728477	-0.5628158	-0.17070997	-0.8300224	5.086476	8.34321	Walking_Idle
14:24:00.636	-2.5546913	8.55235	2.935381	-0.12728477	-0.5628158	-0.17070997	-0.8300224	5.086476	8.34321	Walking_Idle
14:24:00.659	-2.5546913	8.55235	2.935381	-0.12728477	-0.5628158	-0.17070997	-0.8300224	5.086476	8.34321	Walking_Idle
14:24:00.683	-2.5546913	8.55235	2.935381	3.69551	-2.4167917	2.1010978	5.7210536	5.873594	5.3796425	Walking_Idle
14:24:00.707	-2.5546913	8.55235	2.935381	3.69551	-2.4167917	2.1010978	5.7210536	5.873594	5.3796425	Walking_Idle
14:24:00.730	-2.5546913	8.55235	2.935381	3.69551	-2.4167917	2.1010978	5.7210536	5.873594	5.3796425	Walking_Idle
14:24:00.754	-2.5546913	8.55235	2.935381	3.69551	-2.4167917	2.1010978	5.7210536	5.873594	5.3796425	Walking_Idle
14:24:00.778	-2.5546913	8.55235	2.935381	3.69551	-2.4167917	2.1010978	5.7210536	5.873594	5.3796425	Walking_Idle
14:24:00.801	-0.45251793	0.083799616	10.40073	3.69551	-2.4167917	2.1010978	5.7210536	5.873594	5.3796425	Walking_Idle
14:24:00.826	-0.45251793	0.083799616	10.40073	3.69551	-2.4167917	2.1010978	5.7210536	5.873594	5.3796425	Walking_Idle
14:24:00.850	-0.45251793	0.083799616	10.40073	2.1707902	-0.41071036	2.3326156	7.275531	4.0834427	5.1538734	Walking_Idle
14:24:00.873	-0.45251793	0.083799616	10.40073	2.1707902	-0.41071036	2.3326156	7.275531	4.0834427	5.1538734	Walking_Idle
14:24:00.897	-0.45251793	0.083799616	10.40073	2.1707902	-0.41071036	2.3326156	7.275531	4.0834427	5.1538734	Walking_Idle
14:24:00.921	-0.45251793	0.083799616	10.40073	2.1707902	-0.41071036	2.3326156	7.275531	4.0834427	5.1538734	Walking_Idle
14:24:00.945	-0.45251793	0.083799616	10.40073	2.1707902	-0.41071036	2.3326156	7.275531	4.0834427	5.1538734	Walking_Idle
14:24:00.969	-0.45251793	0.083799616	10.40073	2.1707902	-0.41071036	2.3326156	7.275531	4.0834427	5.1538734	Walking_Idle
14:24:00.993	8.652909	2.360755	7.74069	2.1707902	-0.41071036	2.3326156	7.275531	4.0834427	5.1538734	Walking_Idle
14:24:01.017	8.652909	2.360755	7.74069	2.1707902	-0.41071036	2.3326156	7.275531	4.0834427	5.1538734	Walking_Idle
14:24:01.041	8.652909	2.360755	7.74069	-0.30993348	2.8574188	-0.5567768	7.224272	3.01761	5.9054346	Walking_Idle
14:24:01.066	8.652909	2.360755	7.74069	-0.30993348	2.8574188	-0.5567768	7.224272	3.01761	5.9054346	Walking_Idle
14:24:01.090	8.652909	2.360755	7.74069	-0.30993348	2.8574188	-0.5567768	7.224272	3.01761	5.9054346	Walking_Idle
14:24:01.113	8.652909	2.360755	7.74069	-0.30993348	2.8574188	-0.5567768	7.224272	3.01761	5.9054346	Walking_Idle
14:24:01.137	8.652909	2.360755	7.74069	-0.30993348	2.8574188	-0.5567768	7.224272	3.01761	5.9054346	Walking_Idle
14:24:01.160	8.652909	2.360755	7.74069	-0.30993348	2.8574188	-0.5567768	7.224272	3.01761	5.9054346	Walking_Idle
14:24:01.185	10.371999	4.539545	5.0064287	-0.30993348	2.8574188	-0.5567768	7.224272	3.01761	5.9054346	Walking_Idle
14:24:01.208	10.371999	4.539545	5.0064287	-0.30993348	2.8574188	-0.5567768	2.514601	3.8776968	8.649312	Walking_Idle
14:24:01.231	10.371999	4.539545	5.0064287	-1.2353942	4.12924	-2.741231	2.514601	3.8776968	8.649312	Walking_Idle
14:24:01.255	10.371999	4.539545	5.0064287	-1.2353942	4.12924	-2.741231	2.514601	3.8776968	8.649312	Walking_Idle
14:24:01.278	10.371999	4.539545	5.0064287	-1.2353942	4.12924	-2.741231	2.514601	3.8776968	8.649312	Walking_Idle
14:24:01.302	10.371999	4.539545	5.0064287	-1.2353942	4.12924	-2.741231	2.514601	3.8776968	8.649312	Walking_Idle
14:24:01.326	10.371999	4.539545	5.0064287	-1.2353942	4.12924	-2.741231	2.514601	3.8776968	8.649312	Walking_Idle
14:24:01.349	10.371999	4.539545	5.0064287	-1.2353942	4.12924	-2.741231	2.514601	3.8776968	8.649312	Walking_Idle
14:24:01.373	10.371999	4.539545	5.0064287	-1.2353942	4.12924	-2.741231	2.514601	3.8776968	8.649312	Walking_Idle
14:24:01.399	2.6815877	-0.21548474	6.4765134	3.0492146	-6.9414706	0.8414938	1.5691113	3.7920787	8.906648	Walking_Idle
14:24:01.423	2.6815877	-0.21548474	6.4765134	3.0492146	-6.9414706	0.8414938	1.5691113	3.7920787	8.906648	Walking_Idle
14:24:01.445	2.6815877	-0.21548474	6.4765134	3.0492146	-6.9414706	0.8414938	1.5691113	3.7920787	8.906648	Walking_Idle
14:24:01.467	2.6815877	-0.21548474	6.4765134	3.0492146	-6.9414706	0.8414938	1.5691113	3.7920787	8.906648	Walking_Idle
14:24:01.490	2.6815877	-0.21548474	6.4765134	3.0492146	-6.9414706	0.8414938	1.5691113	3.7920787	8.906648	Walking_Idle
14:24:01.514	2.6815877	-0.21548474	6.4765134	3.0492146	-6.9414706	0.8414938	1.5691113	3.7920787	8.906648	Walking_Idle
14:24:01.539	2.6815877	-0.21548474	6.4765134	3.0492146	-6.9414706	0.8414938	1.5691113	3.7920787	8.906648	Walking_Idle
14:24:01.564	2.6815877	-0.21548474	6.4765134	3.0492146	-6.9414706	0.8414938	1.5691113	3.7920787	8.906648	Walking_Idle
14:24:01.588	-1.9704882	1.8483802	3.8380225	-2.3416715	0.6234845	0.52689815	4.849386	3.1541853	7.918642	Walking_Idle
14:24:01.612	-1.9704882	1.8483802	3.8380225	-2.3416715	0.6234845	0.52689815	4.849386	3.1541853	7.918642	Walking_Idle
14:24:01.636	-1.9704882	1.8483802	3.8380225	-2.3416715	0.6234845	0.52689815	4.849386	3.1541853	7.918642	Walking_Idle
14:24:01.661	-1.9704882	1.8483802	3.8380225	-2.3416715	0.6234845	0.52689815	4.849386	3.1541853	7.918642	Walking_Idle
14:24:01.684	-1.9704882	1.8483802	3.8380225	-2.3416715	0.6234845	0.52689815	4.849386	3.1541853	7.918642	Walking_Idle
14:24:01.708	-1.9704882	1.8483802	3.8380225	-2.3416715	0.6234845	0.52689815	4.849386	3.1541853	7.918642	Walking_Idle
14:24:01.732	-1.9704882	1.8483802	3.8380225	-2.3416715	0.6234845	0.52689815	4.849386	3.1541853	7.918642	Walking_Idle
14:24:01.754	-1.9704882	1.8483802	3.8380225	-1.7637928	0.97045594	0.9294584	3.5138478	2.2896821	8.86457	Walking_Idle
14:24:01.776	5.506832	3.502824	14.820561	-1.7637928	0.97045594	0.9294584	3.5138478	2.2896821	8.86457	Walking_Idle
14:24:01.798	5.506832	3.502824	14.820561	-1.7637928	0.97045594	0.9294584	3.5138478	2.2896821	8.86457	Walking_Idle
14:24:01.820	5.506832	3.502824	14.820561	-1.7637928	0.97045594	0.9294584	3.5138478	2.2896821	8.86457	Walking_Idle
14:24:01.841	5.506832	3.502824	14.820561	-1.7637928	0.97045594	0.9294584	3.5138478	2.2896821	8.86457	Walking_Idle
14:24:01.863	5.506832	3.502824	14.820561	-1.7637928	0.97045594	0.9294584	3.5138478	2.2896821	8.86457	Walking_Idle
14:24:01.885	5.506832	3.502824	14.820561	-1.7637928	0.97045594	0.9294584	3.5138478	2.2896821	8.86457	Walking_Idle
14:24:01.907	5.506832	3.502824	14.820561	-1.7637928	0.97045594	0.9294584	3.5138478	2.2896821	8.86457	Walking_Idle
14:24:01.929	5.506832	3.502824	14.820561	-1.7637928	0.97045594	0.9294584	3.5138478	2.2896821	8.86457	Walking_Idle
14:24:01.953	5.506832	3.502824	14.820561	3.6692426	-5.000141	2.0222962	9.139976	2.734772	2.2698247	Walking_Idle
14:24:01.975	5.506832	3.502824	14.820561	3.6692426	-5.000141	2.0222962	9.139976	2.734772	2.2698247	Walking_Idle
14:24:02.002	0.75180227	1.3623424	15.488564	3.6692426	-5.000141	2.0222962	9.139976	2.734772	2.2698247	Walking_Idle
14:24:02.025	0.75180227	1.3623424	15.488564	3.6692426	-5.000141	2.0222962	9.139976	2.734772	2.2698247	Walking_Idle
14:24:02.048	0.75180227	1.3623424	15.488564	3.6692426	-5.000141	2.0222962	9.139976	2.734772	2.2698247	Walking_Idle
14:24:02.071	0.75180227	1.3623424	15.488564	3.6692426	-5.000141	2.0222962	9.139976	2.734772	2.2698247	Walking_Idle
14:24:02.094	0.75180227	1.3623424	15.488564	3.6692426	-5.000141	2.0222962	9.139976	2.734772	2.2698247	Walking_Idle
14:24:02.117	0.75180227	1.3623424	15.488564	-2.1950638	3.3387804	-0.13344717	7.9610133	2.5271661	5.1386704	Walking_Idle
14:24:02.140	0.75180227	1.3623424	15.488564	-2.1950638	3.3387804	-0.13344717	7.9610133	2.5271661	5.1386704	Walking_Idle
14:24:02.164	0.75180227	1.3623424	15.488564	-2.1950638	3.3387804	-0.13344717	7.9610133	2.5271661	5.1386704	Walking_Idle
14:24:02.187	12.486143	3.6512692	-2.403852	-2.1950638	3.3387804	-0.13344717	7.9610133	2.5271661	5.1386704	Walking_Idle
14:24:02.210	12.486143	3.6512692	-2.403852	-2.1950638	3.3387804	-0.13344717	7.9610133	2.5271661	5.1386704	Walking_Idle
14:24:02.234	12.486143	3.6512692	-2.403852	-2.1950638	3.3387804	-0.13344717	7.9610133	2.5271661	5.1386704	Walking_Idle
14:24:02.258	12.486143	3.6512692	-2.403852	-2.1950638	3.3387804	-0.13344717	7.9610133	2.5271661	5.1386704	Walking_Idle
14:24:02.280	12.486143	3.6512692	-2.403852	-2.1950638	3.3387804	-0.13344717	7.9610133	2.5271661	5.1386704	Walking_Idle
14:24:02.303	12.486143	3.6512692	-2.403852	-0.74853474	2.2245622	1.4993956	6.5196986	1.6980987	7.126029	Walking_Idle
14:24:02.326	12.486143	3.6512692	-2.403852	-0.74853474	2.2245622	1.4993956	6.5196986	1.6980987	7.126029	Walking_Idle
14:24:02.351	12.486143	3.6512692	-2.403852	-0.74853474	2.2245622	1.4993956	6.5196986	1.6980987	7.126029	Walking_Idle
14:24:02.373	12.486143	3.6512692	-2.403852	-0.74853474	2.2245622	1.4993956	6.5196986	1.6980987	7.126029	Walking_Idle
14:24:02.395	4.14449	-0.54828894	6.543553	-0.74853474	2.2245622	1.4993956	6.5196986	1.6980987	7.126029	Walking_Idle
14:24:02.417	4.14449	-0.54828894	6.543553	-0.74853474	2.2245622	1.4993956	6.5196986	1.6980987	7.126029	Walking_Idle
14:24:02.440	4.14449	-0.54828894	6.543553	-0.74853474	2.2245622	1.4993956	6.5196986	1.6980987	7.126029	Walking_Idle
14:24:02.464	4.14449	-0.54828894	6.543553	-0.74853474	2.2245622	1.4993956	6.5196986	1.6980987	7.126029	Walking_Idle
14:24:02.488	4.14449	-0.54828894	6.543553	-0.5451166	4.1646705	-0.515238	1.4436744	-1.0771114	9.639814	Walking_Idle
14:24:02.510	4.14449	-0.54828894	6.543553	-0.5451166	4.1646705	-0.515238	1.4436744	-1.0771114	9.639814	Walking_Idle
14:24:02.532	4.14449	-0.54828894	6.543553	-0.5451166	4.1646705	-0.515238	1.4436744	-1.0771114	9.639814	Walking_Idle
14:24:02.554	4.14449	-0.54828894	6.543553	-0.5451166	4.1646705	-0.515238	1.4436744	-1.0771114	9.639814	Walking_Idle
14:24:02.579	4.14449	-0.54828894	6.543553	-0.5451166	4.1646705	-0.515238	1.4436744	-1.0771114	9.639814	Walking_Idle
14:24:02.602	6.952974	0.13886794	10.28341	-0.5451166	4.1646705	-0.515238	1.4436744	-1.0771114	9.639814	Walking_Idle
14:24:02.624	6.952974	0.13886794	10.28341	-0.5451166	4.1646705	-0.515238	1.4436744	-1.0771114	9.639814	Walking_Idle
14:24:02.646	6.952974	0.13886794	10.28341	-0.5451166	4.1646705	-0.515238	1.4436744	-1.0771114	9.639814	Walking_Idle
14:24:02.669	6.952974	0.13886794	10.28341	1.7285239	-3.1968668	0.49635488	2.7995055	1.3897783	9.295249	Walking_Idle
14:24:02.694	6.952974	0.13886794	10.28341	1.7285239	-3.1968668	0.49635488	2.7995055	1.3897783	9.295249	Walking_Idle
14:24:02.717	6.952974	0.13886794	10.28341	1.7285239	-3.1968668	0.49635488	2.7995055	1.3897783	9.295249	Walking_Idle
14:24:02.741	6.952974	0.13886794	10.28341	1.7285239	-3.1968668	0.49635488	2.7995055	1.3897783	9.295249	Walking_Idle
14:24:02.763	6.952974	0.13886794	10.28341	1.7285239	-3.1968668	0.49635488	2.7995055	1.3897783	9.295249	Walking_Idle
14:24:02.786	2.3128695	-0.057462595	11.202812	1.7285239	-3.1968668	0.49635488	2.7995055	1.3897783	9.295249	Walking_Idle
14:24:02.810	2.3128695	-0.057462595	11.202812	1.7285239	-3.1968668	0.49635488	2.7995055	1.3897783	9.295249	Walking_Idle
14:24:02.833	2.3128695	-0.057462595	11.202812	1.3418462	-1.4785028	0.75841606	5.537378	2.2105415	7.785965	Walking_Idle
14:24:02.856	2.3128695	-0.057462595	11.202812	1.3418462	-1.4785028	0.75841606	5.537378	2.2105415	7.785965	Walking_Idle
14:24:02.879	2.3128695	-0.057462595	11.202812	1.3418462	-1.4785028	0.75841606	5.537378	2.2105415	7.785965	Walking_Idle
14:24:02.902	2.3128695	-0.057462595	11.202812	1.3418462	-1.4785028	0.75841606	5.537378	2.2105415	7.785965	Walking_Idle
14:24:02.926	2.3128695	-0.057462595	11.202812	1.3418462	-1.4785028	0.75841606	5.537378	2.2105415	7.785965	Walking_Idle
14:24:02.949	2.3128695	-0.057462595	11.202812	1.3418462	-1.4785028	0.75841606	5.537378	2.2105415	7.785965	Walking_Idle
14:24:02.971	2.3128695	-0.057462595	11.202812	1.3418462	-1.4785028	0.75841606	5.537378	2.2105415	7.785965	Walking_Idle
14:24:02.994	3.031152	1.0343267	3.6800003	1.3418462	-1.4785028	0.75841606	5.537378	2.2105415	7.785965	Walking_Idle
14:24:03.017	3.031152	1.0343267	3.6800003	-0.58054674	-0.075345345	-0.18048379	7.3064084	1.808407	6.286209	Walking_Idle
14:24:03.042	3.031152	1.0343267	3.6800003	-0.58054674	-0.075345345	-0.18048379	7.3064084	1.808407	6.286209	Walking_Idle
14:24:03.064	3.031152	1.0343267	3.6800003	-0.58054674	-0.075345345	-0.18048379	7.3064084	1.808407	6.286209	Walking_Idle
14:24:03.086	3.031152	1.0343267	3.6800003	-0.58054674	-0.075345345	-0.18048379	7.3064084	1.808407	6.286209	Walking_Idle
14:24:03.108	3.031152	1.0343267	3.6800003	-0.58054674	-0.075345345	-0.18048379	7.3064084	1.808407	6.286209	Walking_Idle
14:24:03.129	3.031152	1.0343267	3.6800003	-0.58054674	-0.075345345	-0.18048379	7.3064084	1.808407	6.286209	Walking_Idle
14:24:03.152	3.031152	1.0343267	3.6800003	-0.58054674	-0.075345345	-0.18048379	7.3064084	1.808407	6.286209	Walking_Idle
14:24:03.174	3.031152	1.0343267	3.6800003	-0.58054674	-0.075345345	-0.18048379	7.3064084	1.808407	6.286209	Walking_Idle
14:24:03.197	7.4653487	2.5379312	5.8875217	-0.021605082	-0.8871852	-0.054034695	7.359034	1.8287483	6.218571	Walking_Idle
14:24:03.220	7.4653487	2.5379312	5.8875217	-0.021605082	-0.8871852	-0.054034695	7.359034	1.8287483	6.218571	Walking_Idle
14:24:03.244	7.4653487	2.5379312	5.8875217	-0.021605082	-0.8871852	-0.054034695	7.359034	1.8287483	6.218571	Walking_Idle
14:24:03.269	7.4653487	2.5379312	5.8875217	-0.021605082	-0.8871852	-0.054034695	7.359034	1.8287483	6.218571	Walking_Idle
14:24:03.292	7.4653487	2.5379312	5.8875217	-0.021605082	-0.8871852	-0.054034695	7.359034	1.8287483	6.218571	Walking_Idle
14:24:03.315	7.4653487	2.5379312	5.8875217	-0.021605082	-0.8871852	-0.054034695	7.359034	1.8287483	6.218571	Walking_Idle
14:24:03.339	7.4653487	2.5379312	5.8875217	-0.021605082	-0.8871852	-0.054034695	7.359034	1.8287483	6.218571	Walking_Idle
14:24:03.361	7.4653487	2.5379312	5.8875217	-0.021605082	-0.8871852	-0.054034695	7.359034	1.8287483	6.218571	Walking_Idle
14:24:03.386	5.4086666	2.4972286	6.3567996	-0.7259327	-1.2469848	3.4162908	8.7891035	-0.091550596	4.3489656	Walking_Idle
14:24:03.408	5.4086666	2.4972286	6.3567996	-0.7259327	-1.2469848	3.4162908	8.7891035	-0.091550596	4.3489656	Walking_Idle
14:24:03.432	5.4086666	2.4972286	6.3567996	-0.7259327	-1.2469848	3.4162908	8.7891035	-0.091550596	4.3489656	Walking_Idle
14:24:03.454	5.4086666	2.4972286	6.3567996	-0.7259327	-1.2469848	3.4162908	8.7891035	-0.091550596	4.3489656	Walking_Idle
14:24:03.477	5.4086666	2.4972286	6.3567996	-0.7259327	-1.2469848	3.4162908	8.7891035	-0.091550596	4.3489656	Walking_Idle
14:24:03.501	5.4086666	2.4972286	6.3567996	-0.7259327	-1.2469848	3.4162908	8.7891035	-0.091550596	4.3489656	Walking_Idle
14:24:03.524	5.4086666	2.4972286	6.3567996	-0.7259327	-1.2469848	3.4162908	8.7891035	-0.091550596	4.3489656	Walking_Idle
14:24:03.548	5.4086666	2.4972286	6.3567996	-0.7259327	-1.2469848	3.4162908	8.7891035	-0.091550596	4.3489656	Walking_Idle
14:24:03.572	5.4086666	2.4972286	6.3567996	-0.22929928	-4.007485	6.0766087	6.2491155	-7.557674	0.012573651	Walking_Idle
14:24:03.596	6.4932733	-4.869955	2.7342618	-0.22929928	-4.007485	6.0766087	6.2491155	-7.557674	0.012573651	Walking_Idle
14:24:03.620	6.4932733	-4.869955	2.7342618	-0.22929928	-4.007485	6.0766087	6.2491155	-7.557674	0.012573651	Walking_Idle
14:24:03.644	6.4932733	-4.869955	2.7342618	-0.22929928	-4.007485	6.0766087	6.2491155	-7.557674	0.012573651	Walking_Idle
14:24:03.667	6.4932733	-4.869955	2.7342618	-0.22929928	-4.007485	6.0766087	6.2491155	-7.557674	0.012573651	Walking_Idle
14:24:03.691	6.4932733	-4.869955	2.7342618	-0.22929928	-4.007485	6.0766087	6.2491155	-7.557674	0.012573651	Walking_Idle
14:24:03.714	6.4932733	-4.869955	2.7342618	-0.22929928	-4.007485	6.0766087	6.2491155	-7.557674	0.012573651	Walking_Idle
14:24:03.739	6.4932733	-4.869955	2.7342618	-0.41194797	2.2294493	-2.2366562	4.3361115	-8.774531	-0.61291564	Walking_Idle
14:24:03.762	6.4932733	-4.869955	2.7342618	-0.41194797	2.2294493	-2.2366562	4.3361115	-8.774531	-0.61291564	Walking_Idle
14:24:03.785	18.945896	-8.937828	0.7398309	-0.41194797	2.2294493	-2.2366562	4.3361115	-8.774531	-0.61291564	Walking_Idle
14:24:03.809	18.945896	-8.937828	0.7398309	-0.41194797	2.2294493	-2.2366562	4.3361115	-8.774531	-0.61291564	Walking_Idle
14:24:03.831	18.945896	-8.937828	0.7398309	-0.41194797	2.2294493	-2.2366562	4.3361115	-8.774531	-0.61291564	Walking_Idle
14:24:03.856	18.945896	-8.937828	0.7398309	-0.41194797	2.2294493	-2.2366562	4.3361115	-8.774531	-0.61291564	Walking_Idle
14:24:03.879	18.945896	-8.937828	0.7398309	-0.41194797	2.2294493	-2.2366562	4.3361115	-8.774531	-0.61291564	Walking_Idle
14:24:03.901	18.945896	-8.937828	0.7398309	-0.41194797	2.2294493	-2.2366562	4.3361115	-8.774531	-0.61291564	Walking_Idle
14:24:03.925	18.945896	-8.937828	0.7398309	-2.6745927	1.3326991	-0.9440654	6.318556	-7.4291353	-1.026531	Walking_Idle
14:24:03.947	18.945896	-8.937828	0.7398309	-2.6745927	1.3326991	-0.9440654	6.318556	-7.4291353	-1.026531	Walking_Idle
14:24:03.970	18.945896	-8.937828	0.7398309	-2.6745927	1.3326991	-0.9440654	6.318556	-7.4291353	-1.026531	Walking_Idle
14:24:03.993	4.328849	-8.035186	-2.7917244	-2.6745927	1.3326991	-0.9440654	6.318556	-7.4291353	-1.026531	Walking_Idle
14:24:04.016	4.328849	-8.035186	-2.7917244	-2.6745927	1.3326991	-0.9440654	6.318556	-7.4291353	-1.026531	Walking_Idle
14:24:04.040	4.328849	-8.035186	-2.7917244	-2.6745927	1.3326991	-0.9440654	6.318556	-7.4291353	-1.026531	Walking_Idle
14:24:04.063	4.328849	-8.035186	-2.7917244	-2.6745927	1.3326991	-0.9440654	6.318556	-7.4291353	-1.026531	Walking_Idle
14:24:04.317	7.699988	-4.6568646	1.0510867	-1.3972735	2.3497899	-1.0198126	8.200169	-5.1902566	1.4102143	Walking_Idle
14:24:04.339	7.699988	-4.6568646	1.0510867	-1.3972735	2.3497899	-1.0198126	8.200169	-5.1902566	1.4102143	Walking_Idle
14:24:04.361	7.699988	-4.6568646	1.0510867	-1.3972735	2.3497899	-1.0198126	8.200169	-5.1902566	1.4102143	Walking_Idle
14:24:04.384	7.7167478	-5.7893567	1.0822122	-1.3972735	2.3497899	-1.0198126	8.200169	-5.1902566	1.4102143	Walking_Idle
14:24:04.407	7.7167478	-5.7893567	1.0822122	-1.3972735	2.3497899	-1.0198126	8.200169	-5.1902566	1.4102143	Walking_Idle
14:24:04.432	7.7167478	-5.7893567	1.0822122	-1.3972735	2.3497899	-1.0198126	8.200169	-5.1902566	1.4102143	Walking_Idle
14:24:04.455	7.7167478	-5.7893567	1.0822122	0.6479032	1.0804118	-1.476129	8.554782	-2.9084573	3.8113768	Walking_Idle
14:24:04.477	7.7167478	-5.7893567	1.0822122	0.6479032	1.0804118	-1.476129	8.554782	-2.9084573	3.8113768	Walking_Idle
14:24:04.500	7.7167478	-5.7893567	1.0822122	0.6479032	1.0804118	-1.476129	8.554782	-2.9084573	3.8113768	Walking_Idle
14:24:04.524	7.7167478	-5.7893567	1.0822122	0.6479032	1.0804118	-1.476129	8.554782	-2.9084573	3.8113768	Walking_Idle
14:24:04.548	7.7167478	-5.7893567	1.0822122	0.6479032	1.0804118	-1.476129	8.554782	-2.9084573	3.8113768	Walking_Idle
14:24:04.571	7.7167478	-5.7893567	1.0822122	0.6479032	1.0804118	-1.476129	8.554782	-2.9084573	3.8113768	Walking_Idle
14:24:04.594	10.288198	-1.9465454	7.3025384	0.6479032	1.0804118	-1.476129	8.554782	-2.9084573	3.8113768	Walking_Idle
14:24:04.616	10.288198	-1.9465454	7.3025384	0.6479032	1.0804118	-1.476129	8.554782	-2.9084573	3.8113768	Walking_Idle
14:24:04.639	10.288198	-1.9465454	7.3025384	3.1084685	-0.3031981	-0.34908262	7.921135	-0.2894976	5.7742586	Walking_Idle
14:24:04.663	10.288198	-1.9465454	7.3025384	3.1084685	-0.3031981	-0.34908262	7.921135	-0.2894976	5.7742586	Walking_Idle
14:24:04.687	10.288198	-1.9465454	7.3025384	3.1084685	-0.3031981	-0.34908262	7.921135	-0.2894976	5.7742586	Walking_Idle
14:24:04.709	10.288198	-1.9465454	7.3025384	3.1084685	-0.3031981	-0.34908262	7.921135	-0.2894976	5.7742586	Walking_Idle
14:24:04.732	10.288198	-1.9465454	7.3025384	3.1084685	-0.3031981	-0.34908262	7.921135	-0.2894976	5.7742586	Walking_Idle
14:24:04.755	10.288198	-1.9465454	7.3025384	3.1084685	-0.3031981	-0.34908262	7.921135	-0.2894976	5.7742586	Walking_Idle
14:24:04.780	7.379155	-0.4668836	7.118179	3.1084685	-0.3031981	-0.34908262	7.921135	-0.2894976	5.7742586	Walking_Idle
14:24:04.804	7.379155	-0.4668836	7.118179	3.1084685	-0.3031981	-0.34908262	7.921135	-0.2894976	5.7742586	Walking_Idle
14:24:04.826	7.379155	-0.4668836	7.118179	0.5959797	-0.055186786	0.6191388	7.9521155	0.86428356	5.6733685	Walking_Idle
14:24:04.850	7.379155	-0.4668836	7.118179	0.5959797	-0.055186786	0.6191388	7.9521155	0.86428356	5.6733685	Walking_Idle
14:24:04.873	7.379155	-0.4668836	7.118179	0.5959797	-0.055186786	0.6191388	7.9521155	0.86428356	5.6733685	Walking_Idle
14:24:04.897	7.379155	-0.4668836	7.118179	0.5959797	-0.055186786	0.6191388	7.9521155	0.86428356	5.6733685	Walking_Idle
14:24:04.920	7.379155	-0.4668836	7.118179	0.5959797	-0.055186786	0.6191388	7.9521155	0.86428356	5.6733685	Walking_Idle
14:24:04.943	7.379155	-0.4668836	7.118179	0.5959797	-0.055186786	0.6191388	7.9521155	0.86428356	5.6733685	Walking_Idle
14:24:04.966	7.379155	-0.4668836	7.118179	0.5959797	-0.055186786	0.6191388	7.9521155	0.86428356	5.6733685	Walking_Idle
14:24:04.989	5.1883936	-1.333611	2.8803127	-0.89025545	-0.24760935	1.7993305	8.728663	-1.3549165	4.2596745	Walking_Idle
14:24:05.014	5.1883936	-1.333611	2.8803127	-0.89025545	-0.24760935	1.7993305	8.728663	-1.3549165	4.2596745	Walking_Idle
14:24:05.037	5.1883936	-1.333611	2.8803127	-0.89025545	-0.24760935	1.7993305	8.728663	-1.3549165	4.2596745	Walking_Idle
14:24:05.059	5.1883936	-1.333611	2.8803127	-0.89025545	-0.24760935	1.7993305	8.728663	-1.3549165	4.2596745	Walking_Idle
14:24:05.082	5.1883936	-1.333611	2.8803127	-0.89025545	-0.24760935	1.7993305	8.728663	-1.3549165	4.2596745	Walking_Idle
14:24:05.104	5.1883936	-1.333611	2.8803127	-0.89025545	-0.24760935	1.7993305	8.728663	-1.3549165	4.2596745	Walking_Idle
14:24:05.126	5.1883936	-1.333611	2.8803127	-0.89025545	-0.24760935	1.7993305	8.728663	-1.3549165	4.2596745	Walking_Idle
14:24:05.149	5.1883936	-1.333611	2.8803127	-0.89025545	-0.24760935	1.7993305	8.728663	-1.3549165	4.2596745	Walking_Idle
14:24:05.171	5.1883936	-1.333611	2.8803127	-4.1040177	0.9600712	2.2703075	7.2694287	-6.525003	0.8659294	Walking_Idle
14:24:05.194	6.32328	-4.869955	0.26097596	-4.1040177	0.9600712	2.2703075	7.2694287	-6.525003	0.8659294	Walking_Idle
14:24:05.217	6.32328	-4.869955	0.26097596	-4.1040177	0.9600712	2.2703075	7.2694287	-6.525003	0.8659294	Walking_Idle
14:24:05.241	6.32328	-4.869955	0.26097596	-4.1040177	0.9600712	2.2703075	7.2694287	-6.525003	0.8659294	Walking_Idle
14:24:05.264	6.32328	-4.869955	0.26097596	-4.1040177	0.9600712	2.2703075	7.2694287	-6.525003	0.8659294	Walking_Idle
14:24:05.287	6.32328	-4.869955	0.26097596	-4.1040177	0.9600712	2.2703075	7.2694287	-6.525003	0.8659294	Walking_Idle
14:24:05.311	6.32328	-4.869955	0.26097596	-4.1040177	0.9600712	2.2703075	7.2694287	-6.525003	0.8659294	Walking_Idle
14:24:05.336	6.32328	-4.869955	0.26097596	-4.1040177	0.9600712	2.2703075	7.2694287	-6.525003	0.8659294	Walking_Idle
14:24:05.360	6.32328	-4.869955	0.26097596	-1.767458	0.9368584	0.8879195	5.015081	-8.395878	-0.7268162	Walking_Idle
14:24:05.382	7.7478733	-9.522031	8.186026	-1.767458	0.9368584	0.8879195	5.015081	-8.395878	-0.7268162	Walking_Idle
14:24:05.404	7.7478733	-9.522031	8.186026	-1.767458	0.9368584	0.8879195	5.015081	-8.395878	-0.7268162	Walking_Idle
14:24:05.425	7.7478733	-9.522031	8.186026	-1.767458	0.9368584	0.8879195	5.015081	-8.395878	-0.7268162	Walking_Idle
14:24:05.447	7.7478733	-9.522031	8.186026	-1.767458	0.9368584	0.8879195	5.015081	-8.395878	-0.7268162	Walking_Idle
14:24:05.470	7.7478733	-9.522031	8.186026	-1.767458	0.9368584	0.8879195	5.015081	-8.395878	-0.7268162	Walking_Idle
14:24:05.493	7.7478733	-9.522031	8.186026	-1.767458	0.9368584	0.8879195	5.015081	-8.395878	-0.7268162	Walking_Idle
14:24:05.516	7.7478733	-9.522031	8.186026	-1.767458	0.9368584	0.8879195	5.015081	-8.395878	-0.7268162	Walking_Idle
14:24:05.539	7.7478733	-9.522031	8.186026	-1.23234	1.4249398	-0.047315177	5.5665336	-7.9493623	-1.4110982	Walking_Idle
14:24:05.561	7.7478733	-9.522031	8.186026	-1.23234	1.4249398	-0.047315177	5.5665336	-7.9493623	-1.4110982	Walking_Idle
14:24:05.585	7.5683026	-7.1924014	2.473286	-1.23234	1.4249398	-0.047315177	5.5665336	-7.9493623	-1.4110982	Walking_Idle
14:24:05.608	7.5683026	-7.1924014	2.473286	-1.23234	1.4249398	-0.047315177	5.5665336	-7.9493623	-1.4110982	Walking_Idle
14:24:05.632	7.5683026	-7.1924014	2.473286	-1.23234	1.4249398	-0.047315177	5.5665336	-7.9493623	-1.4110982	Walking_Idle
14:24:05.655	7.5683026	-7.1924014	2.473286	-1.23234	1.4249398	-0.047315177	5.5665336	-7.9493623	-1.4110982	Walking_Idle
14:24:05.678	7.5683026	-7.1924014	2.473286	-1.23234	1.4249398	-0.047315177	5.5665336	-7.9493623	-1.4110982	Walking_Idle
14:24:05.702	7.5683026	-7.1924014	2.473286	-1.23234	1.4249398	-0.047315177	5.5665336	-7.9493623	-1.4110982	Walking_Idle
14:24:05.726	7.5683026	-7.1924014	2.473286	0.5440562	-0.8951265	-0.23912686	6.221123	-7.5390186	-0.7943391	Walking_Idle
14:24:05.749	7.5683026	-7.1924014	2.473286	0.5440562	-0.8951265	-0.23912686	6.221123	-7.5390186	-0.7943391	Walking_Idle
14:24:05.771	7.5683026	-7.1924014	2.473286	0.5440562	-0.8951265	-0.23912686	6.221123	-7.5390186	-0.7943391	Walking_Idle
14:24:05.794	5.7654138	-5.715134	0.4740664	0.5440562	-0.8951265	-0.23912686	6.221123	-7.5390186	-0.7943391	Walking_Idle
14:24:05.819	5.7654138	-5.715134	0.4740664	0.5440562	-0.8951265	-0.23912686	6.221123	-7.5390186	-0.7943391	Walking_Idle
14:24:05.842	5.7654138	-5.715134	0.4740664	0.5440562	-0.8951265	-0.23912686	6.221123	-7.5390186	-0.7943391	Walking_Idle
14:24:05.865	5.7654138	-5.715134	0.4740664	0.5440562	-0.8951265	-0.23912686	6.221123	-7.5390186	-0.7943391	Walking_Idle
14:24:05.888	5.7654138	-5.715134	0.4740664	0.5440562	-0.8951265	-0.23912686	6.221123	-7.5390186	-0.7943391	Walking_Idle
14:24:05.911	5.7654138	-5.715134	0.4740664	1.7633431	-0.48523593	-2.9837444	7.9845386	-5.693325	0.056861706	Walking_Idle
14:24:05.935	5.7654138	-5.715134	0.4740664	1.7633431	-0.48523593	-2.9837444	7.9845386	-5.693325	0.056861706	Walking_Idle
14:24:05.958	5.7654138	-5.715134	0.4740664	1.7633431	-0.48523593	-2.9837444	7.9845386	-5.693325	0.056861706	Walking_Idle
14:24:05.980	11.269852	-7.26423	3.222694	1.7633431	-0.48523593	-2.9837444	7.9845386	-5.693325	0.056861706	Walking_Idle
14:24:06.003	11.269852	-7.26423	3.222694	1.7633431	-0.48523593	-2.9837444	7.9845386	-5.693325	0.056861706	Walking_Idle
14:24:06.026	11.269852	-7.26423	3.222694	1.7633431	-0.48523593	-2.9837444	7.9845386	-5.693325	0.056861706	Walking_Idle
14:24:06.051	11.269852	-7.26423	3.222694	1.7633431	-0.48523593	-2.9837444	7.9845386	-5.693325	0.056861706	Walking_Idle
14:24:06.073	11.269852	-7.26423	3.222694	1.2673205	-0.15842302	-1.9147302	9.284882	-2.9335802	1.1640754	Walking_Idle
14:24:06.096	11.269852	-7.26423	3.222694	1.2673205	-0.15842302	-1.9147302	9.284882	-2.9335802	1.1640754	Walking_Idle
14:24:06.120	11.269852	-7.26423	3.222694	1.2673205	-0.15842302	-1.9147302	9.284882	-2.9335802	1.1640754	Walking_Idle
14:24:06.142	11.269852	-7.26423	3.222694	1.2673205	-0.15842302	-1.9147302	9.284882	-2.9335802	1.1640754	Walking_Idle
14:24:06.166	11.269852	-7.26423	3.222694	1.2673205	-0.15842302	-1.9147302	9.284882	-2.9335802	1.1640754	Walking_Idle
14:24:06.189	7.537177	-10.489318	0.23224466	1.2673205	-0.15842302	-1.9147302	9.284882	-2.9335802	1.1640754	Walking_Idle
14:24:06.211	7.537177	-10.489318	0.23224466	1.2673205	-0.15842302	-1.9147302	9.284882	-2.9335802	1.1640754	Walking_Idle
14:24:06.235	7.537177	-10.489318	0.23224466	1.2673205	-0.15842302	-1.9147302	9.284882	-2.9335802	1.1640754	Walking_Idle
14:24:06.257	7.537177	-10.489318	0.23224466	0.5752103	-0.07473447	-0.008219803	9.297466	-3.088752	0.43206865	Walking_Idle
14:24:06.282	7.537177	-10.489318	0.23224466	0.5752103	-0.07473447	-0.008219803	9.297466	-3.088752	0.43206865	Walking_Idle
14:24:06.305	7.537177	-10.489318	0.23224466	0.5752103	-0.07473447	-0.008219803	9.297466	-3.088752	0.43206865	Walking_Idle
14:24:06.327	7.537177	-10.489318	0.23224466	0.5752103	-0.07473447	-0.008219803	9.297466	-3.088752	0.43206865	Walking_Idle
14:24:06.350	7.537177	-10.489318	0.23224466	0.5752103	-0.07473447	-0.008219803	9.297466	-3.088752	0.43206865	Walking_Idle
14:24:06.372	7.537177	-10.489318	0.23224466	0.5752103	-0.07473447	-0.008219803	9.297466	-3.088752	0.43206865	Walking_Idle
14:24:06.396	2.5738454	-6.689604	0.55307746	0.5752103	-0.07473447	-0.008219803	9.297466	-3.088752	0.43206865	Walking_Idle
14:24:06.418	2.5738454	-6.689604	0.55307746	0.5752103	-0.07473447	-0.008219803	9.297466	-3.088752	0.43206865	Walking_Idle
14:24:06.442	2.5738454	-6.689604	0.55307746	-2.202394	1.2881058	2.2403753	6.9956374	-6.8039584	-0.96810037	Walking_Idle
14:24:06.464	2.5738454	-6.689604	0.55307746	-2.202394	1.2881058	2.2403753	6.9956374	-6.8039584	-0.96810037	Walking_Idle
14:24:06.487	2.5738454	-6.689604	0.55307746	-2.202394	1.2881058	2.2403753	6.9956374	-6.8039584	-0.96810037	Walking_Idle
14:24:06.512	2.5738454	-6.689604	0.55307746	-2.202394	1.2881058	2.2403753	6.9956374	-6.8039584	-0.96810037	Walking_Idle
14:24:06.535	2.5738454	-6.689604	0.55307746	-2.202394	1.2881058	2.2403753	6.9956374	-6.8039584	-0.96810037	Walking_Idle
14:24:06.558	2.5738454	-6.689604	0.55307746	-2.202394	1.2881058	2.2403753	6.9956374	-6.8039584	-0.96810037	Walking_Idle
14:24:06.580	9.014444	-10.4845295	-1.4485363	-2.202394	1.2881058	2.2403753	6.9956374	-6.8039584	-0.96810037	Walking_Idle
14:24:06.603	9.014444	-10.4845295	-1.4485363	-2.202394	1.2881058	2.2403753	6.9956374	-6.8039584	-0.96810037	Walking_Idle
14:24:06.627	9.014444	-10.4845295	-1.4485363	-0.7241001	-0.82365525	1.5452106	4.8751283	-8.404137	-1.3317922	Walking_Idle
14:24:06.650	9.014444	-10.4845295	-1.4485363	-0.7241001	-0.82365525	1.5452106	4.8751283	-8.404137	-1.3317922	Walking_Idle
14:24:06.673	9.014444	-10.4845295	-1.4485363	-0.7241001	-0.82365525	1.5452106	4.8751283	-8.404137	-1.3317922	Walking_Idle
14:24:06.695	9.014444	-10.4845295	-1.4485363	-0.7241001	-0.82365525	1.5452106	4.8751283	-8.404137	-1.3317922	Walking_Idle
14:24:06.717	9.014444	-10.4845295	-1.4485363	-0.7241001	-0.82365525	1.5452106	4.8751283	-8.404137	-1.3317922	Walking_Idle
14:24:06.741	9.014444	-10.4845295	-1.4485363	-0.7241001	-0.82365525	1.5452106	4.8751283	-8.404137	-1.3317922	Walking_Idle
14:24:06.763	9.014444	-10.4845295	-1.4485363	-0.7241001	-0.82365525	1.5452106	4.8751283	-8.404137	-1.3317922	Walking_Idle
14:24:06.786	11.643358	-7.9346266	-0.057462595	-0.7241001	-0.82365525	1.5452106	4.8751283	-8.404137	-1.3317922	Walking_Idle
14:24:06.808	11.643358	-7.9346266	-0.057462595	-0.7980148	0.15434	0.79262453	5.0142474	-8.308668	-1.4119624	Walking_Idle
14:24:06.831	11.643358	-7.9346266	-0.057462595	-0.7980148	0.15434	0.79262453	5.0142474	-8.308668	-1.4119624	Walking_Idle
14:24:06.855	11.643358	-7.9346266	-0.057462595	-0.7980148	0.15434	0.79262453	5.0142474	-8.308668	-1.4119624	Walking_Idle
14:24:06.879	11.643358	-7.9346266	-0.057462595	-0.7980148	0.15434	0.79262453	5.0142474	-8.308668	-1.4119624	Walking_Idle
14:24:06.902	11.643358	-7.9346266	-0.057462595	-0.7980148	0.15434	0.79262453	5.0142474	-8.308668	-1.4119624	Walking_Idle
14:24:06.925	11.643358	-7.9346266	-0.057462595	-0.7980148	0.15434	0.79262453	5.0142474	-8.308668	-1.4119624	Walking_Idle
14:24:06.948	11.643358	-7.9346266	-0.057462595	-0.7980148	0.15434	0.79262453	5.0142474	-8.308668	-1.4119624	Walking_Idle
14:24:06.973	11.643358	-7.9346266	-0.057462595	0.48052615	-0.42964718	-0.63008064	5.308754	-8.098129	-1.5515652	Walking_Idle
14:24:06.996	6.529187	-5.262616	-1.4581133	0.48052615	-0.42964718	-0.63008064	5.308754	-8.098129	-1.5515652	Walking_Idle
14:24:07.019	6.529187	-5.262616	-1.4581133	0.48052615	-0.42964718	-0.63008064	5.308754	-8.098129	-1.5515652	Walking_Idle
14:24:07.041	6.529187	-5.262616	-1.4581133	0.48052615	-0.42964718	-0.63008064	5.308754	-8.098129	-1.5515652	Walking_Idle
14:24:07.063	6.529187	-5.262616	-1.4581133	0.48052615	-0.42964718	-0.63008064	5.308754	-8.098129	-1.5515652	Walking_Idle
14:24:07.087	6.529187	-5.262616	-1.4581133	0.48052615	-0.42964718	-0.63008064	5.308754	-8.098129	-1.5515652	Walking_Idle
14:24:07.111	6.529187	-5.262616	-1.4581133	0.48052615	-0.42964718	-0.63008064	5.308754	-8.098129	-1.5515652	Walking_Idle
14:24:07.133	6.529187	-5.262616	-1.4581133	0.48052615	-0.42964718	-0.63008064	5.308754	-8.098129	-1.5515652	Walking_Idle
14:24:07.156	6.529187	-5.262616	-1.4581133	1.0577939	-0.75218403	-1.8353177	7.337507	-6.5016007	-0.24528848	Walking_Idle
14:24:07.180	9.268238	-7.046351	0.83081335	1.0577939	-0.75218403	-1.8353177	7.337507	-6.5016007	-0.24528848	Walking_Idle
14:24:07.204	9.268238	-7.046351	0.83081335	1.0577939	-0.75218403	-1.8353177	7.337507	-6.5016007	-0.24528848	Walking_Idle
14:24:07.226	9.268238	-7.046351	0.83081335	1.0577939	-0.75218403	-1.8353177	7.337507	-6.5016007	-0.24528848	Walking_Idle
14:24:07.249	9.268238	-7.046351	0.83081335	1.0577939	-0.75218403	-1.8353177	7.337507	-6.5016007	-0.24528848	Walking_Idle
14:24:07.272	9.268238	-7.046351	0.83081335	1.0577939	-0.75218403	-1.8353177	7.337507	-6.5016007	-0.24528848	Walking_Idle
14:24:07.295	9.268238	-7.046351	0.83081335	1.0577939	-0.75218403	-1.8353177	7.337507	-6.5016007	-0.24528848	Walking_Idle
14:24:07.320	9.268238	-7.046351	0.83081335	1.0577939	-0.75218403	-1.8353177	7.337507	-6.5016007	-0.24528848	Walking_Idle
14:24:07.342	9.268238	-7.046351	0.83081335	0.4457068	-0.2659353	-2.378377	8.757196	-4.3708606	-0.61417353	Walking_Idle
14:24:07.363	9.268238	-7.046351	0.83081335	0.4457068	-0.2659353	-2.378377	8.757196	-4.3708606	-0.61417353	Walking_Idle
14:24:07.385	8.296163	-10.180456	-0.11253092	0.4457068	-0.2659353	-2.378377	8.757196	-4.3708606	-0.61417353	Walking_Idle
14:24:07.407	8.296163	-10.180456	-0.11253092	0.4457068	-0.2659353	-2.378377	8.757196	-4.3708606	-0.61417353	Walking_Idle
14:24:07.431	8.296163	-10.180456	-0.11253092	0.4457068	-0.2659353	-2.378377	8.757196	-4.3708606	-0.61417353	Walking_Idle
14:24:07.453	8.296163	-10.180456	-0.11253092	0.4457068	-0.2659353	-2.378377	8.757196	-4.3708606	-0.61417353	Walking_Idle
14:24:07.475	8.296163	-10.180456	-0.11253092	0.4457068	-0.2659353	-2.378377	8.757196	-4.3708606	-0.61417353	Walking_Idle
14:24:07.497	8.296163	-10.180456	-0.11253092	0.4457068	-0.2659353	-2.378377	8.757196	-4.3708606	-0.61417353	Walking_Idle
14:24:07.519	8.296163	-10.180456	-0.11253092	0.23679093	-0.4766838	-0.8683181	9.258077	-3.233783	-0.025986675	Walking_Idle
14:24:07.542	8.296163	-10.180456	-0.11253092	0.23679093	-0.4766838	-0.8683181	9.258077	-3.233783	-0.025986675	Walking_Idle
14:24:07.565	8.296163	-10.180456	-0.11253092	0.23679093	-0.4766838	-0.8683181	9.258077	-3.233783	-0.025986675	Walking_Idle
14:24:07.587	4.1540666	-7.0774765	0.65842557	0.23679093	-0.4766838	-0.8683181	9.258077	-3.233783	-0.025986675	Walking_Idle
14:24:07.609	4.1540666	-7.0774765	0.65842557	0.23679093	-0.4766838	-0.8683181	9.258077	-3.233783	-0.025986675	Walking_Idle
14:24:07.631	4.1540666	-7.0774765	0.65842557	0.23679093	-0.4766838	-0.8683181	9.258077	-3.233783	-0.025986675	Walking_Idle
14:24:07.656	4.1540666	-7.0774765	0.65842557	0.23679093	-0.4766838	-0.8683181	9.258077	-3.233783	-0.025986675	Walking_Idle
14:24:07.681	4.1540666	-7.0774765	0.65842557	0.23679093	-0.4766838	-0.8683181	9.258077	-3.233783	-0.025986675	Walking_Idle
14:24:07.704	4.1540666	-7.0774765	0.65842557	-2.1107643	0.23008728	1.8610278	7.8531194	-5.7885437	-0.9957132	Walking_Idle
14:24:07.728	4.1540666	-7.0774765	0.65842557	-2.1107643	0.23008728	1.8610278	7.8531194	-5.7885437	-0.9957132	Walking_Idle
14:24:07.751	4.1540666	-7.0774765	0.65842557	-2.1107643	0.23008728	1.8610278	7.8531194	-5.7885437	-0.9957132	Walking_Idle
14:24:07.774	4.1540666	-7.0774765	0.65842557	-2.1107643	0.23008728	1.8610278	7.8531194	-5.7885437	-0.9957132	Walking_Idle
14:24:07.799	3.301705	-6.924243	-0.9816527	-2.1107643	0.23008728	1.8610278	7.8531194	-5.7885437	-0.9957132	Walking_Idle
14:24:07.821	3.301705	-6.924243	-0.9816527	-2.1107643	0.23008728	1.8610278	7.8531194	-5.7885437	-0.9957132	Walking_Idle
14:24:07.843	3.301705	-6.924243	-0.9816527	-2.1107643	0.23008728	1.8610278	7.8531194	-5.7885437	-0.9957132	Walking_Idle
14:24:07.865	3.301705	-6.924243	-0.9816527	-2.1107643	0.23008728	1.8610278	7.8531194	-5.7885437	-0.9957132	Walking_Idle
14:24:07.889	3.301705	-6.924243	-0.9816527	-0.12545218	-1.2518718	2.4382954	4.4209595	-8.538212	-1.929702	Walking_Idle
14:24:07.913	3.301705	-6.924243	-0.9816527	-0.12545218	-1.2518718	2.4382954	4.4209595	-8.538212	-1.929702	Walking_Idle
14:24:07.935	3.301705	-6.924243	-0.9816527	-0.12545218	-1.2518718	2.4382954	4.4209595	-8.538212	-1.929702	Walking_Idle
14:24:07.959	3.301705	-6.924243	-0.9816527	-0.12545218	-1.2518718	2.4382954	4.4209595	-8.538212	-1.929702	Walking_Idle
14:24:07.981	6.138921	-7.082265	1.5802214	-0.12545218	-1.2518718	2.4382954	4.4209595	-8.538212	-1.929702	Walking_Idle
14:24:08.005	6.138921	-7.082265	1.5802214	-0.12545218	-1.2518718	2.4382954	4.4209595	-8.538212	-1.929702	Walking_Idle
14:24:08.027	6.138921	-7.082265	1.5802214	-0.12545218	-1.2518718	2.4382954	4.4209595	-8.538212	-1.929702	Walking_Idle
14:24:08.048	6.138921	-7.082265	1.5802214	-0.16699101	1.3779031	0.821946	3.7837296	-8.48151	-3.149171	Walking_Idle
14:24:08.071	6.138921	-7.082265	1.5802214	-0.16699101	1.3779031	0.821946	3.7837296	-8.48151	-3.149171	Walking_Idle
14:24:08.094	6.138921	-7.082265	1.5802214	-0.16699101	1.3779031	0.821946	3.7837296	-8.48151	-3.149171	Walking_Idle
14:24:08.119	6.138921	-7.082265	1.5802214	-0.16699101	1.3779031	0.821946	3.7837296	-8.48151	-3.149171	Walking_Idle
14:24:08.141	6.138921	-7.082265	1.5802214	-0.16699101	1.3779031	0.821946	3.7837296	-8.48151	-3.149171	Walking_Idle
14:24:08.163	6.138921	-7.082265	1.5802214	-0.16699101	1.3779031	0.821946	3.7837296	-8.48151	-3.149171	Walking_Idle
14:24:08.185	8.751075	-8.217151	3.284945	-0.16699101	1.3779031	0.821946	3.7837296	-8.48151	-3.149171	Walking_Idle
14:24:08.206	8.751075	-8.217151	3.284945	-0.16699101	1.3779031	0.821946	3.7837296	-8.48151	-3.149171	Walking_Idle
14:24:08.230	8.751075	-8.217151	3.284945	0.26061466	-1.3343387	0.7382575	3.9818366	-8.458241	-2.9619553	Walking_Idle
14:24:08.252	8.751075	-8.217151	3.284945	0.26061466	-1.3343387	0.7382575	3.9818366	-8.458241	-2.9619553	Walking_Idle
14:24:08.275	8.751075	-8.217151	3.284945	0.26061466	-1.3343387	0.7382575	3.9818366	-8.458241	-2.9619553	Walking_Idle
14:24:08.298	8.751075	-8.217151	3.284945	0.26061466	-1.3343387	0.7382575	3.9818366	-8.458241	-2.9619553	Walking_Idle
14:24:08.320	8.751075	-8.217151	3.284945	0.26061466	-1.3343387	0.7382575	3.9818366	-8.458241	-2.9619553	Walking_Idle
14:24:08.344	8.751075	-8.217151	3.284945	0.26061466	-1.3343387	0.7382575	3.9818366	-8.458241	-2.9619553	Walking_Idle
14:24:08.366	8.751075	-8.217151	3.284945	0.26061466	-1.3343387	0.7382575	3.9818366	-8.458241	-2.9619553	Walking_Idle
14:24:08.389	8.978531	-6.7039695	1.5634614	0.26061466	-1.3343387	0.7382575	3.9818366	-8.458241	-2.9619553	Walking_Idle
14:24:08.413	8.978531	-6.7039695	1.5634614	1.1530887	-1.0588384	-3.7577107	6.015236	-7.4540753	-2.1032774	Walking_Idle
14:24:08.437	8.978531	-6.7039695	1.5634614	1.1530887	-1.0588384	-3.7577107	6.015236	-7.4540753	-2.1032774	Walking_Idle
14:24:08.462	8.978531	-6.7039695	1.5634614	1.1530887	-1.0588384	-3.7577107	6.015236	-7.4540753	-2.1032774	Walking_Idle
14:24:08.484	8.978531	-6.7039695	1.5634614	1.1530887	-1.0588384	-3.7577107	6.015236	-7.4540753	-2.1032774	Walking_Idle
14:24:08.507	8.978531	-6.7039695	1.5634614	1.1530887	-1.0588384	-3.7577107	6.015236	-7.4540753	-2.1032774	Walking_Idle
14:24:08.531	8.978531	-6.7039695	1.5634614	1.1530887	-1.0588384	-3.7577107	6.015236	-7.4540753	-2.1032774	Walking_Idle
14:24:08.554	8.978531	-6.7039695	1.5634614	1.1530887	-1.0588384	-3.7577107	6.015236	-7.4540753	-2.1032774	Walking_Idle
14:24:08.577	8.978531	-6.7039695	1.5634614	1.1530887	-1.0588384	-3.7577107	6.015236	-7.4540753	-2.1032774	Walking_Idle
14:24:08.602	8.968953	-8.92825	0.4860378	0.13599816	0.07431664	-2.110818	8.701507	-4.437167	-0.87495387	Walking_Idle
14:24:08.625	8.968953	-8.92825	0.4860378	0.13599816	0.07431664	-2.110818	8.701507	-4.437167	-0.87495387	Walking_Idle
14:24:08.648	8.968953	-8.92825	0.4860378	0.13599816	0.07431664	-2.110818	8.701507	-4.437167	-0.87495387	Walking_Idle
14:24:08.670	8.968953	-8.92825	0.4860378	0.13599816	0.07431664	-2.110818	8.701507	-4.437167	-0.87495387	Walking_Idle
14:24:08.693	8.968953	-8.92825	0.4860378	0.13599816	0.07431664	-2.110818	8.701507	-4.437167	-0.87495387	Walking_Idle
14:24:08.715	8.968953	-8.92825	0.4860378	0.13599816	0.07431664	-2.110818	8.701507	-4.437167	-0.87495387	Walking_Idle
14:24:08.737	8.968953	-8.92825	0.4860378	0.13599816	0.07431664	-2.110818	8.701507	-4.437167	-0.87495387	Walking_Idle
14:24:08.758	8.968953	-8.92825	0.4860378	0.13599816	0.07431664	-2.110818	8.701507	-4.437167	-0.87495387	Walking_Idle
14:24:08.780	6.7135468	-9.73991	1.2043202	0.79756516	0.467103	-1.1157185	9.166688	-3.4683132	0.3357564	Walking_Idle
14:24:08.803	6.7135468	-9.73991	1.2043202	0.79756516	0.467103	-1.1157185	9.166688	-3.4683132	0.3357564	Walking_Idle
14:24:08.825	6.7135468	-9.73991	1.2043202	0.79756516	0.467103	-1.1157185	9.166688	-3.4683132	0.3357564	Walking_Idle
14:24:08.847	6.7135468	-9.73991	1.2043202	0.79756516	0.467103	-1.1157185	9.166688	-3.4683132	0.3357564	Walking_Idle
14:24:08.869	6.7135468	-9.73991	1.2043202	0.79756516	0.467103	-1.1157185	9.166688	-3.4683132	0.3357564	Walking_Idle
14:24:08.891	6.7135468	-9.73991	1.2043202	0.79756516	0.467103	-1.1157185	9.166688	-3.4683132	0.3357564	Walking_Idle
14:24:08.914	6.7135468	-9.73991	1.2043202	0.79756516	0.467103	-1.1157185	9.166688	-3.4683132	0.3357564	Walking_Idle
14:24:08.936	6.7135468	-9.73991	1.2043202	0.79756516	0.467103	-1.1157185	9.166688	-3.4683132	0.3357564	Walking_Idle
14:24:08.958	6.7135468	-9.73991	1.2043202	-2.5701349	1.6204166	3.0558803	7.235641	-6.599026	-0.5181769	Walking_Idle
14:24:08.980	1.4102279	-6.5004563	-2.1883671	-2.5701349	1.6204166	3.0558803	7.235641	-6.599026	-0.5181769	Walking_Idle
14:24:09.001	1.4102279	-6.5004563	-2.1883671	-2.5701349	1.6204166	3.0558803	7.235641	-6.599026	-0.5181769	Walking_Idle
14:24:09.023	1.4102279	-6.5004563	-2.1883671	-2.5701349	1.6204166	3.0558803	7.235641	-6.599026	-0.5181769	Walking_Idle
14:24:09.044	1.4102279	-6.5004563	-2.1883671	-2.5701349	1.6204166	3.0558803	7.235641	-6.599026	-0.5181769	Walking_Idle
14:24:09.066	1.4102279	-6.5004563	-2.1883671	-2.5701349	1.6204166	3.0558803	7.235641	-6.599026	-0.5181769	Walking_Idle
14:24:09.089	1.4102279	-6.5004563	-2.1883671	-2.5701349	1.6204166	3.0558803	7.235641	-6.599026	-0.5181769	Walking_Idle
14:24:09.112	1.4102279	-6.5004563	-2.1883671	-2.5701349	1.6204166	3.0558803	7.235641	-6.599026	-0.5181769	Walking_Idle
14:24:09.136	1.4102279	-6.5004563	-2.1883671	-0.74670213	-0.28548297	2.0681112	1.4903376	-9.553483	-1.6371185	Walking_Idle
14:24:09.158	1.4102279	-6.5004563	-2.1883671	-0.74670213	-0.28548297	2.0681112	1.4903376	-9.553483	-1.6371185	Walking_Idle
14:24:09.180	5.0207944	-9.368797	1.1492519	-0.74670213	-0.28548297	2.0681112	1.4903376	-9.553483	-1.6371185	Walking_Idle
14:24:09.201	5.0207944	-9.368797	1.1492519	-0.74670213	-0.28548297	2.0681112	1.4903376	-9.553483	-1.6371185	Walking_Idle
14:24:09.223	5.0207944	-9.368797	1.1492519	-0.74670213	-0.28548297	2.0681112	1.4903376	-9.553483	-1.6371185	Walking_Idle
14:24:09.246	5.0207944	-9.368797	1.1492519	-0.74670213	-0.28548297	2.0681112	1.4903376	-9.553483	-1.6371185	Walking_Idle
14:24:09.266	5.0207944	-9.368797	1.1492519	-0.74670213	-0.28548297	2.0681112	1.4903376	-9.553483	-1.6371185	Walking_Idle
14:24:09.288	5.0207944	-9.368797	1.1492519	-0.74670213	-0.28548297	2.0681112	1.4903376	-9.553483	-1.6371185	Walking_Idle
14:24:09.310	5.0207944	-9.368797	1.1492519	-1.242114	0.4316728	0.6154736	1.6977013	-9.15779	-3.0696676	Walking_Idle
14:24:09.332	5.0207944	-9.368797	1.1492519	-1.242114	0.4316728	0.6154736	1.6977013	-9.15779	-3.0696676	Walking_Idle
14:24:09.356	5.0207944	-9.368797	1.1492519	-1.242114	0.4316728	0.6154736	1.6977013	-9.15779	-3.0696676	Walking_Idle
14:24:09.377	9.950606	-8.612206	1.2569942	-1.242114	0.4316728	0.6154736	1.6977013	-9.15779	-3.0696676	Walking_Idle
14:24:09.398	9.950606	-8.612206	1.2569942	-1.242114	0.4316728	0.6154736	1.6977013	-9.15779	-3.0696676	Walking_Idle
14:24:09.420	9.950606	-8.612206	1.2569942	-1.242114	0.4316728	0.6154736	1.6977013	-9.15779	-3.0696676	Walking_Idle
14:24:09.443	9.950606	-8.612206	1.2569942	-1.242114	0.4316728	0.6154736	1.6977013	-9.15779	-3.0696676	Walking_Idle
14:24:09.466	9.950606	-8.612206	1.2569942	-1.242114	0.4316728	0.6154736	1.6977013	-9.15779	-3.0696676	Walking_Idle
14:24:09.488	9.950606	-8.612206	1.2569942	0.25145167	-0.77234256	0.6845014	2.503394	-8.889359	-3.2988224	Walking_Idle
14:24:09.510	9.950606	-8.612206	1.2569942	0.25145167	-0.77234256	0.6845014	2.503394	-8.889359	-3.2988224	Walking_Idle
14:24:09.532	9.950606	-8.612206	1.2569942	0.25145167	-0.77234256	0.6845014	2.503394	-8.889359	-3.2988224	Walking_Idle
14:24:09.554	9.950606	-8.612206	1.2569942	0.25145167	-0.77234256	0.6845014	2.503394	-8.889359	-3.2988224	Walking_Idle
14:24:09.579	6.7853746	-7.395915	2.5427198	0.25145167	-0.77234256	0.6845014	2.503394	-8.889359	-3.2988224	Walking_Idle
14:24:09.602	6.7853746	-7.395915	2.5427198	0.25145167	-0.77234256	0.6845014	2.503394	-8.889359	-3.2988224	Walking_Idle
14:24:09.624	6.7853746	-7.395915	2.5427198	0.25145167	-0.77234256	0.6845014	2.503394	-8.889359	-3.2988224	Walking_Idle
14:24:09.647	6.7853746	-7.395915	2.5427198	0.25145167	-0.77234256	0.6845014	2.503394	-8.889359	-3.2988224	Walking_Idle
14:24:09.670	6.7853746	-7.395915	2.5427198	2.0192957	-1.7197945	-2.5848494	5.2579937	-8.268114	-0.4021911	Walking_Idle
14:24:09.694	6.7853746	-7.395915	2.5427198	2.0192957	-1.7197945	-2.5848494	5.2579937	-8.268114	-0.4021911	Walking_Idle
14:24:09.717	6.7853746	-7.395915	2.5427198	2.0192957	-1.7197945	-2.5848494	5.2579937	-8.268114	-0.4021911	Walking_Idle
14:24:09.741	6.7853746	-7.395915	2.5427198	2.0192957	-1.7197945	-2.5848494	5.2579937	-8.268114	-0.4021911	Walking_Idle
14:24:09.763	6.7853746	-7.395915	2.5427198	2.0192957	-1.7197945	-2.5848494	5.2579937	-8.268114	-0.4021911	Walking_Idle
14:24:09.787	10.491713	-8.277008	3.6369035	2.0192957	-1.7197945	-2.5848494	5.2579937	-8.268114	-0.4021911	Walking_Idle
14:24:09.811	10.491713	-8.277008	3.6369035	2.0192957	-1.7197945	-2.5848494	5.2579937	-8.268114	-0.4021911	Walking_Idle
14:24:09.834	10.491713	-8.277008	3.6369035	2.0192957	-1.7197945	-2.5848494	5.2579937	-8.268114	-0.4021911	Walking_Idle
14:24:09.857	10.491713	-8.277008	3.6369035	1.1952385	-1.6849753	-3.3630917	8.668509	-4.466837	-1.0364724	Walking_Idle
14:24:09.880	10.491713	-8.277008	3.6369035	1.1952385	-1.6849753	-3.3630917	8.668509	-4.466837	-1.0364724	Walking_Idle
14:24:09.903	10.491713	-8.277008	3.6369035	1.1952385	-1.6849753	-3.3630917	8.668509	-4.466837	-1.0364724	Walking_Idle
14:24:09.927	10.491713	-8.277008	3.6369035	1.1952385	-1.6849753	-3.3630917	8.668509	-4.466837	-1.0364724	Walking_Idle
14:24:09.951	10.491713	-8.277008	3.6369035	1.1952385	-1.6849753	-3.3630917	8.668509	-4.466837	-1.0364724	Walking_Idle
14:24:09.974	10.491713	-8.277008	3.6369035	1.1952385	-1.6849753	-3.3630917	8.668509	-4.466837	-1.0364724	Walking_Idle
14:24:09.996	9.347249	-13.111049	0.93616146	1.1952385	-1.6849753	-3.3630917	8.668509	-4.466837	-1.0364724	Walking_Idle
14:24:10.020	9.347249	-13.111049	0.93616146	1.1952385	-1.6849753	-3.3630917	8.668509	-4.466837	-1.0364724	Walking_Idle
14:24:10.043	9.347249	-13.111049	0.93616146	0.6686727	0.19954403	-1.5463785	9.519321	-2.2697313	-0.6332874	Walking_Idle
14:24:10.066	9.347249	-13.111049	0.93616146	0.6686727	0.19954403	-1.5463785	9.519321	-2.2697313	-0.6332874	Walking_Idle
14:24:10.089	9.347249	-13.111049	0.93616146	0.6686727	0.19954403	-1.5463785	9.519321	-2.2697313	-0.6332874	Walking_Idle
14:24:10.113	9.347249	-13.111049	0.93616146	0.6686727	0.19954403	-1.5463785	9.519321	-2.2697313	-0.6332874	Walking_Idle
14:24:10.136	9.347249	-13.111049	0.93616146	0.6686727	0.19954403	-1.5463785	9.519321	-2.2697313	-0.6332874	Walking_Idle
14:24:10.159	9.347249	-13.111049	0.93616146	0.6686727	0.19954403	-1.5463785	9.519321	-2.2697313	-0.6332874	Walking_Idle
14:24:10.181	2.3679378	-7.982512	1.1133378	0.6686727	0.19954403	-1.5463785	9.519321	-2.2697313	-0.6332874	Walking_Idle
14:24:10.204	2.3679378	-7.982512	1.1133378	0.6686727	0.19954403	-1.5463785	9.519321	-2.2697313	-0.6332874	Walking_Idle
14:24:10.227	2.3679378	-7.982512	1.1133378	-2.48889	1.0767465	1.9398295	8.2523775	-5.2519517	-0.6967279	Walking_Idle
14:24:10.250	2.3679378	-7.982512	1.1133378	-2.48889	1.0767465	1.9398295	8.2523775	-5.2519517	-0.6967279	Walking_Idle
14:24:10.274	2.3679378	-7.982512	1.1133378	-2.48889	1.0767465	1.9398295	8.2523775	-5.2519517	-0.6967279	Walking_Idle
14:24:10.297	2.3679378	-7.982512	1.1133378	-2.48889	1.0767465	1.9398295	8.2523775	-5.2519517	-0.6967279	Walking_Idle
14:24:10.321	2.3679378	-7.982512	1.1133378	-2.48889	1.0767465	1.9398295	8.2523775	-5.2519517	-0.6967279	Walking_Idle
14:24:10.344	2.3679378	-7.982512	1.1133378	-2.48889	1.0767465	1.9398295	8.2523775	-5.2519517	-0.6967279	Walking_Idle
14:24:10.367	2.3679378	-7.982512	1.1133378	-2.48889	1.0767465	1.9398295	8.2523775	-5.2519517	-0.6967279	Walking_Idle
14:24:10.391	3.1269228	-8.961771	-2.6696165	-0.5634426	-2.174889	5.4364223	2.0552278	-9.150024	-2.8675957	Walking_Idle
14:24:10.414	3.1269228	-8.961771	-2.6696165	-0.5634426	-2.174889	5.4364223	2.0552278	-9.150024	-2.8675957	Walking_Idle
14:24:10.437	3.1269228	-8.961771	-2.6696165	-0.5634426	-2.174889	5.4364223	2.0552278	-9.150024	-2.8675957	Walking_Idle
14:24:10.461	3.1269228	-8.961771	-2.6696165	-0.5634426	-2.174889	5.4364223	2.0552278	-9.150024	-2.8675957	Walking_Idle
14:24:10.483	3.1269228	-8.961771	-2.6696165	-0.5634426	-2.174889	5.4364223	2.0552278	-9.150024	-2.8675957	Walking_Idle
14:24:10.506	3.1269228	-8.961771	-2.6696165	-0.5634426	-2.174889	5.4364223	2.0552278	-9.150024	-2.8675957	Walking_Idle
14:24:10.528	3.1269228	-8.961771	-2.6696165	-0.5634426	-2.174889	5.4364223	2.0552278	-9.150024	-2.8675957	Walking_Idle
14:24:10.551	3.1269228	-8.961771	-2.6696165	-0.5634426	-2.174889	5.4364223	2.0552278	-9.150024	-2.8675957	Walking_Idle
14:24:10.575	3.1269228	-8.961771	-2.6696165	-0.74670213	2.4493606	0.32653436	-0.5556705	-8.743828	-4.40532	Walking_Idle
14:24:10.597	14.897178	-14.662539	0.44294083	-0.74670213	2.4493606	0.32653436	-0.5556705	-8.743828	-4.40532	Walking_Idle
14:24:10.622	14.897178	-14.662539	0.44294083	-0.74670213	2.4493606	0.32653436	-0.5556705	-8.743828	-4.40532	Walking_Idle
14:24:10.645	14.897178	-14.662539	0.44294083	-0.74670213	2.4493606	0.32653436	-0.5556705	-8.743828	-4.40532	Walking_Idle
14:24:10.667	14.897178	-14.662539	0.44294083	-0.74670213	2.4493606	0.32653436	-0.5556705	-8.743828	-4.40532	Walking_Idle
14:24:10.690	14.897178	-14.662539	0.44294083	-0.74670213	2.4493606	0.32653436	-0.5556705	-8.743828	-4.40532	Walking_Idle
14:24:10.713	14.897178	-14.662539	0.44294083	-0.74670213	2.4493606	0.32653436	-0.5556705	-8.743828	-4.40532	Walking_Idle
14:24:10.738	14.897178	-14.662539	0.44294083	-0.74670213	2.4493606	0.32653436	-0.5556705	-8.743828	-4.40532	Walking_Idle
14:24:10.760	14.897178	-14.662539	0.44294083	0.4426525	-1.8657914	1.1457046	0.90436804	-8.57254	-4.6758404	Walking_Idle
14:24:10.784	4.618556	-7.328875	-2.1021733	0.4426525	-1.8657914	1.1457046	0.90436804	-8.57254	-4.6758404	Walking_Idle
14:24:10.807	4.618556	-7.328875	-2.1021733	0.4426525	-1.8657914	1.1457046	0.90436804	-8.57254	-4.6758404	Walking_Idle
14:24:10.830	4.618556	-7.328875	-2.1021733	0.4426525	-1.8657914	1.1457046	0.90436804	-8.57254	-4.6758404	Walking_Idle
14:24:10.853	4.618556	-7.328875	-2.1021733	0.4426525	-1.8657914	1.1457046	0.90436804	-8.57254	-4.6758404	Walking_Idle
14:24:10.875	4.618556	-7.328875	-2.1021733	0.4426525	-1.8657914	1.1457046	0.90436804	-8.57254	-4.6758404	Walking_Idle
14:24:10.898	4.618556	-7.328875	-2.1021733	0.4426525	-1.8657914	1.1457046	0.90436804	-8.57254	-4.6758404	Walking_Idle
14:24:10.921	4.618556	-7.328875	-2.1021733	0.4426525	-1.8657914	1.1457046	0.90436804	-8.57254	-4.6758404	Walking_Idle
14:24:10.944	4.618556	-7.328875	-2.1021733	1.8806293	-1.1718485	-3.7803128	3.578552	-8.743684	-2.629001	Walking_Idle
14:24:10.969	4.618556	-7.328875	-2.1021733	1.8806293	-1.1718485	-3.7803128	3.578552	-8.743684	-2.629001	Walking_Idle
14:24:10.991	14.698453	-8.095043	1.8507744	1.8806293	-1.1718485	-3.7803128	3.578552	-8.743684	-2.629001	Walking_Idle
14:24:11.014	14.698453	-8.095043	1.8507744	1.8806293	-1.1718485	-3.7803128	3.578552	-8.743684	-2.629001	Walking_Idle
14:24:11.038	14.698453	-8.095043	1.8507744	1.8806293	-1.1718485	-3.7803128	3.578552	-8.743684	-2.629001	Walking_Idle
14:24:11.060	14.698453	-8.095043	1.8507744	1.8806293	-1.1718485	-3.7803128	3.578552	-8.743684	-2.629001	Walking_Idle
14:24:11.083	14.698453	-8.095043	1.8507744	1.8806293	-1.1718485	-3.7803128	3.578552	-8.743684	-2.629001	Walking_Idle
14:24:11.105	14.698453	-8.095043	1.8507744	1.8806293	-1.1718485	-3.7803128	3.578552	-8.743684	-2.629001	Walking_Idle
14:24:11.129	14.698453	-8.095043	1.8507744	0.49335432	-1.8694565	-2.918382	7.305494	-5.984877	-2.6421518	Walking_Idle
14:24:11.152	14.698453	-8.095043	1.8507744	0.49335432	-1.8694565	-2.918382	7.305494	-5.984877	-2.6421518	Walking_Idle
14:24:11.175	14.698453	-8.095043	1.8507744	0.49335432	-1.8694565	-2.918382	7.305494	-5.984877	-2.6421518	Walking_Idle
14:24:11.200	7.4845033	-16.75753	-0.57462597	0.49335432	-1.8694565	-2.918382	7.305494	-5.984877	-2.6421518	Walking_Idle
14:24:11.222	7.4845033	-16.75753	-0.57462597	0.49335432	-1.8694565	-2.918382	7.305494	-5.984877	-2.6421518	Walking_Idle
14:24:11.244	7.4845033	-16.75753	-0.57462597	0.49335432	-1.8694565	-2.918382	7.305494	-5.984877	-2.6421518	Walking_Idle
14:24:11.266	7.4845033	-16.75753	-0.57462597	0.49335432	-1.8694565	-2.918382	7.305494	-5.984877	-2.6421518	Walking_Idle
14:24:11.288	7.4845033	-16.75753	-0.57462597	0.49335432	-1.8694565	-2.918382	7.305494	-5.984877	-2.6421518	Walking_Idle
14:24:11.312	7.4845033	-16.75753	-0.57462597	0.07368989	0.3418756	-2.608673	9.042446	-2.9427452	-2.3967671	Walking_Idle
14:24:11.335	7.4845033	-16.75753	-0.57462597	0.07368989	0.3418756	-2.608673	9.042446	-2.9427452	-2.3967671	Walking_Idle
14:24:11.358	7.4845033	-16.75753	-0.57462597	0.07368989	0.3418756	-2.608673	9.042446	-2.9427452	-2.3967671	Walking_Idle
14:24:11.381	4.5539107	-9.371192	0.5602603	0.07368989	0.3418756	-2.608673	9.042446	-2.9427452	-2.3967671	Walking_Idle
14:24:11.404	4.5539107	-9.371192	0.5602603	0.07368989	0.3418756	-2.608673	9.042446	-2.9427452	-2.3967671	Walking_Idle
14:24:11.429	4.5539107	-9.371192	0.5602603	0.07368989	0.3418756	-2.608673	9.042446	-2.9427452	-2.3967671	Walking_Idle
14:24:11.451	4.5539107	-9.371192	0.5602603	0.07368989	0.3418756	-2.608673	9.042446	-2.9427452	-2.3967671	Walking_Idle
14:24:11.473	4.5539107	-9.371192	0.5602603	-1.6898781	0.8073549	2.4205804	8.24484	-4.9719586	-1.8634483	Walking_Idle
14:24:11.496	4.5539107	-9.371192	0.5602603	-1.6898781	0.8073549	2.4205804	8.24484	-4.9719586	-1.8634483	Walking_Idle
14:24:11.517	4.5539107	-9.371192	0.5602603	-1.6898781	0.8073549	2.4205804	8.24484	-4.9719586	-1.8634483	Walking_Idle
14:24:11.539	4.5539107	-9.371192	0.5602603	-1.6898781	0.8073549	2.4205804	8.24484	-4.9719586	-1.8634483	Walking_Idle
14:24:11.562	4.5539107	-9.371192	0.5602603	-1.6898781	0.8073549	2.4205804	8.24484	-4.9719586	-1.8634483	Walking_Idle
14:24:11.584	-0.18914771	-6.962551	-1.9154198	-1.6898781	0.8073549	2.4205804	8.24484	-4.9719586	-1.8634483	Walking_Idle
14:24:11.606	-0.18914771	-6.962551	-1.9154198	-1.6898781	0.8073549	2.4205804	8.24484	-4.9719586	-1.8634483	Walking_Idle
14:24:11.629	-0.18914771	-6.962551	-1.9154198	-1.6898781	0.8073549	2.4205804	8.24484	-4.9719586	-1.8634483	Walking_Idle
14:24:11.653	-0.18914771	-6.962551	-1.9154198	-0.5102973	-1.4406291	5.6294556	0.77204907	-9.196672	-3.315896	Walking_Idle
14:24:11.676	-0.18914771	-6.962551	-1.9154198	-0.5102973	-1.4406291	5.6294556	0.77204907	-9.196672	-3.315896	Walking_Idle
14:24:11.698	-0.18914771	-6.962551	-1.9154198	-0.5102973	-1.4406291	5.6294556	0.77204907	-9.196672	-3.315896	Walking_Idle
14:24:11.721	-0.18914771	-6.962551	-1.9154198	-0.5102973	-1.4406291	5.6294556	0.77204907	-9.196672	-3.315896	Walking_Idle
14:24:11.745	-0.18914771	-6.962551	-1.9154198	-0.5102973	-1.4406291	5.6294556	0.77204907	-9.196672	-3.315896	Walking_Idle
14:24:11.769	-0.18914771	-6.962551	-1.9154198	-0.5102973	-1.4406291	5.6294556	0.77204907	-9.196672	-3.315896	Walking_Idle
14:24:11.791	11.34168	-16.321772	-1.7645805	-0.5102973	-1.4406291	5.6294556	0.77204907	-9.196672	-3.315896	Walking_Idle
14:24:11.814	11.34168	-16.321772	-1.7645805	-0.5102973	-1.4406291	5.6294556	0.77204907	-9.196672	-3.315896	Walking_Idle
14:24:11.838	11.34168	-16.321772	-1.7645805	-0.62758344	3.3345044	0.6399082	-1.5748317	-7.973384	-5.487719	Walking_Idle
14:24:11.861	11.34168	-16.321772	-1.7645805	-0.62758344	3.3345044	0.6399082	-1.5748317	-7.973384	-5.487719	Walking_Idle
14:24:11.885	11.34168	-16.321772	-1.7645805	-0.62758344	3.3345044	0.6399082	-1.5748317	-7.973384	-5.487719	Walking_Idle
14:24:11.908	11.34168	-16.321772	-1.7645805	-0.62758344	3.3345044	0.6399082	-1.5748317	-7.973384	-5.487719	Walking_Idle
14:24:11.931	11.34168	-16.321772	-1.7645805	-0.62758344	3.3345044	0.6399082	-1.5748317	-7.973384	-5.487719	Walking_Idle
14:24:11.954	11.34168	-16.321772	-1.7645805	-0.62758344	3.3345044	0.6399082	-1.5748317	-7.973384	-5.487719	Walking_Idle
14:24:11.976	11.34168	-16.321772	-1.7645805	-0.62758344	3.3345044	0.6399082	-1.5748317	-7.973384	-5.487719	Walking_Idle
14:24:11.999	7.022408	-7.9944835	1.5993756	-0.62758344	3.3345044	0.6399082	-1.5748317	-7.973384	-5.487719	Walking_Idle
14:24:12.021	7.022408	-7.9944835	1.5993756	0.1176722	-2.5157518	1.3686705	-0.09649477	-7.874421	-5.844166	Walking_Idle
14:24:12.041	7.022408	-7.9944835	1.5993756	0.1176722	-2.5157518	1.3686705	-0.09649477	-7.874421	-5.844166	Walking_Idle
14:24:12.063	7.022408	-7.9944835	1.5993756	0.1176722	-2.5157518	1.3686705	-0.09649477	-7.874421	-5.844166	Walking_Idle
14:24:12.084	7.022408	-7.9944835	1.5993756	0.1176722	-2.5157518	1.3686705	-0.09649477	-7.874421	-5.844166	Walking_Idle
14:24:12.106	7.022408	-7.9944835	1.5993756	0.1176722	-2.5157518	1.3686705	-0.09649477	-7.874421	-5.844166	Walking_Idle
14:24:12.127	7.022408	-7.9944835	1.5993756	0.1176722	-2.5157518	1.3686705	-0.09649477	-7.874421	-5.844166	Walking_Idle
14:24:12.148	7.022408	-7.9944835	1.5993756	0.1176722	-2.5157518	1.3686705	-0.09649477	-7.874421	-5.844166	Walking_Idle
14:24:12.170	7.022408	-7.9944835	1.5993756	0.1176722	-2.5157518	1.3686705	-0.09649477	-7.874421	-5.844166	Walking_Idle
14:24:12.191	12.366429	-7.6305537	3.1484714	2.108482	-0.9103981	-3.8841596	2.5323675	-8.815956	-3.4693055	Walking_Idle
14:24:12.213	12.366429	-7.6305537	3.1484714	2.108482	-0.9103981	-3.8841596	2.5323675	-8.815956	-3.4693055	Walking_Idle
14:24:12.236	12.366429	-7.6305537	3.1484714	2.108482	-0.9103981	-3.8841596	2.5323675	-8.815956	-3.4693055	Walking_Idle
14:24:12.259	12.366429	-7.6305537	3.1484714	2.108482	-0.9103981	-3.8841596	2.5323675	-8.815956	-3.4693055	Walking_Idle
14:24:12.282	12.366429	-7.6305537	3.1484714	2.108482	-0.9103981	-3.8841596	2.5323675	-8.815956	-3.4693055	Walking_Idle
14:24:12.305	12.366429	-7.6305537	3.1484714	2.108482	-0.9103981	-3.8841596	2.5323675	-8.815956	-3.4693055	Walking_Idle
14:24:12.329	12.366429	-7.6305537	3.1484714	2.108482	-0.9103981	-3.8841596	2.5323675	-8.815956	-3.4693055	Walking_Idle
14:24:12.351	12.366429	-7.6305537	3.1484714	2.108482	-0.9103981	-3.8841596	2.5323675	-8.815956	-3.4693055	Walking_Idle
14:24:12.374	12.366429	-7.6305537	3.1484714	0.35407707	-1.0270734	-3.0662112	6.875314	-6.3762913	-2.8710394	Walking_Idle
14:24:12.397	8.937828	-12.787822	-0.53871185	0.35407707	-1.0270734	-3.0662112	6.875314	-6.3762913	-2.8710394	Walking_Idle
14:24:12.420	8.937828	-12.787822	-0.53871185	0.35407707	-1.0270734	-3.0662112	6.875314	-6.3762913	-2.8710394	Walking_Idle
14:24:12.444	8.937828	-12.787822	-0.53871185	0.35407707	-1.0270734	-3.0662112	6.875314	-6.3762913	-2.8710394	Walking_Idle
14:24:12.467	8.937828	-12.787822	-0.53871185	0.35407707	-1.0270734	-3.0662112	6.875314	-6.3762913	-2.8710394	Walking_Idle
14:24:12.491	8.937828	-12.787822	-0.53871185	0.35407707	-1.0270734	-3.0662112	6.875314	-6.3762913	-2.8710394	Walking_Idle
14:24:12.515	8.937828	-12.787822	-0.53871185	0.35407707	-1.0270734	-3.0662112	6.875314	-6.3762913	-2.8710394	Walking_Idle
14:24:12.538	8.937828	-12.787822	-0.53871185	0.35407707	-1.0270734	-3.0662112	6.875314	-6.3762913	-2.8710394	Walking_Idle
14:24:12.562	8.937828	-12.787822	-0.53871185	0.42921346	0.08531222	-2.0924919	8.580739	-4.1619005	-2.2846634	Walking_Idle
14:24:12.584	6.8859344	-10.5946665	0.6249057	0.42921346	0.08531222	-2.0924919	8.580739	-4.1619005	-2.2846634	Walking_Idle
14:24:12.606	6.8859344	-10.5946665	0.6249057	0.42921346	0.08531222	-2.0924919	8.580739	-4.1619005	-2.2846634	Walking_Idle
14:24:12.628	6.8859344	-10.5946665	0.6249057	0.42921346	0.08531222	-2.0924919	8.580739	-4.1619005	-2.2846634	Walking_Idle
14:24:12.652	6.8859344	-10.5946665	0.6249057	0.42921346	0.08531222	-2.0924919	8.580739	-4.1619005	-2.2846634	Walking_Idle
14:24:12.676	6.8859344	-10.5946665	0.6249057	0.42921346	0.08531222	-2.0924919	8.580739	-4.1619005	-2.2846634	Walking_Idle
14:24:12.698	6.8859344	-10.5946665	0.6249057	0.42921346	0.08531222	-2.0924919	8.580739	-4.1619005	-2.2846634	Walking_Idle
14:24:12.721	6.8859344	-10.5946665	0.6249057	0.42921346	0.08531222	-2.0924919	8.580739	-4.1619005	-2.2846634	Walking_Idle
14:24:12.745	6.8859344	-10.5946665	0.6249057	-1.8517573	1.4243288	2.6820307	7.611898	-6.076656	-1.1415479	Walking_Idle
14:24:12.769	6.8859344	-10.5946665	0.6249057	-1.8517573	1.4243288	2.6820307	7.611898	-6.076656	-1.1415479	Walking_Idle
14:24:12.791	1.7454263	-7.2522583	-1.23784	-1.8517573	1.4243288	2.6820307	7.611898	-6.076656	-1.1415479	Walking_Idle
14:24:12.813	1.7454263	-7.2522583	-1.23784	-1.8517573	1.4243288	2.6820307	7.611898	-6.076656	-1.1415479	Walking_Idle
14:24:12.836	1.7454263	-7.2522583	-1.23784	-1.8517573	1.4243288	2.6820307	7.611898	-6.076656	-1.1415479	Walking_Idle
14:24:12.859	1.7454263	-7.2522583	-1.23784	-1.8517573	1.4243288	2.6820307	7.611898	-6.076656	-1.1415479	Walking_Idle
14:24:12.881	1.7454263	-7.2522583	-1.23784	-1.8517573	1.4243288	2.6820307	7.611898	-6.076656	-1.1415479	Walking_Idle
14:24:12.904	1.7454263	-7.2522583	-1.23784	-1.8517573	1.4243288	2.6820307	7.611898	-6.076656	-1.1415479	Walking_Idle
14:24:12.926	1.7454263	-7.2522583	-1.23784	0.022377217	-1.994684	5.3899965	-0.6008315	-8.965016	-3.9290335	Walking_Idle
14:24:12.949	1.7454263	-7.2522583	-1.23784	0.022377217	-1.994684	5.3899965	-0.6008315	-8.965016	-3.9290335	Walking_Idle
14:24:12.973	1.7454263	-7.2522583	-1.23784	0.022377217	-1.994684	5.3899965	-0.6008315	-8.965016	-3.9290335	Walking_Idle
14:24:12.995	6.3759537	-13.886794	-0.2753416	0.022377217	-1.994684	5.3899965	-0.6008315	-8.965016	-3.9290335	Walking_Idle
14:24:13.019	6.3759537	-13.886794	-0.2753416	0.022377217	-1.994684	5.3899965	-0.6008315	-8.965016	-3.9290335	Walking_Idle
14:24:13.043	6.3759537	-13.886794	-0.2753416	0.022377217	-1.994684	5.3899965	-0.6008315	-8.965016	-3.9290335	Walking_Idle
14:24:13.066	6.3759537	-13.886794	-0.2753416	0.022377217	-1.994684	5.3899965	-0.6008315	-8.965016	-3.9290335	Walking_Idle
14:24:13.089	6.3759537	-13.886794	-0.2753416	-0.43882605	2.1634758	1.0009296	-1.2281802	-7.3784966	-6.3418374	Walking_Idle
14:24:13.111	6.3759537	-13.886794	-0.2753416	-0.43882605	2.1634758	1.0009296	-1.2281802	-7.3784966	-6.3418374	Walking_Idle
14:24:13.134	6.3759537	-13.886794	-0.2753416	-0.43882605	2.1634758	1.0009296	-1.2281802	-7.3784966	-6.3418374	Walking_Idle
14:24:13.157	6.3759537	-13.886794	-0.2753416	-0.43882605	2.1634758	1.0009296	-1.2281802	-7.3784966	-6.3418374	Walking_Idle
14:24:13.180	12.87641	-8.217151	-1.3886794	-0.43882605	2.1634758	1.0009296	-1.2281802	-7.3784966	-6.3418374	Walking_Idle
14:24:13.203	12.87641	-8.217151	-1.3886794	-0.43882605	2.1634758	1.0009296	-1.2281802	-7.3784966	-6.3418374	Walking_Idle
14:24:13.226	12.87641	-8.217151	-1.3886794	-0.43882605	2.1634758	1.0009296	-1.2281802	-7.3784966	-6.3418374	Walking_Idle
14:24:13.250	12.87641	-8.217151	-1.3886794	-0.43882605	2.1634758	1.0009296	-1.2281802	-7.3784966	-6.3418374	Walking_Idle
14:24:13.274	12.87641	-8.217151	-1.3886794	0.31192735	-1.6049519	0.68266875	1.211514	-7.57629	-6.1075306	Walking_Idle
14:24:13.297	12.87641	-8.217151	-1.3886794	0.31192735	-1.6049519	0.68266875	1.211514	-7.57629	-6.1075306	Walking_Idle
14:24:13.320	12.87641	-8.217151	-1.3886794	0.31192735	-1.6049519	0.68266875	1.211514	-7.57629	-6.1075306	Walking_Idle
14:24:13.343	12.87641	-8.217151	-1.3886794	0.31192735	-1.6049519	0.68266875	1.211514	-7.57629	-6.1075306	Walking_Idle
14:24:13.367	12.87641	-8.217151	-1.3886794	0.31192735	-1.6049519	0.68266875	1.211514	-7.57629	-6.1075306	Walking_Idle
14:24:13.390	6.507639	-5.935407	1.2450229	0.31192735	-1.6049519	0.68266875	1.211514	-7.57629	-6.1075306	Walking_Idle
14:24:13.413	6.507639	-5.935407	1.2450229	0.31192735	-1.6049519	0.68266875	1.211514	-7.57629	-6.1075306	Walking_Idle
14:24:13.436	6.507639	-5.935407	1.2450229	0.31192735	-1.6049519	0.68266875	1.211514	-7.57629	-6.1075306	Walking_Idle
14:24:13.459	6.507639	-5.935407	1.2450229	2.4786663	-1.2457632	-3.18533	3.3642058	-8.459096	-3.6463037	Walking_Idle
14:24:13.482	6.507639	-5.935407	1.2450229	2.4786663	-1.2457632	-3.18533	3.3642058	-8.459096	-3.6463037	Walking_Idle
14:24:13.505	6.507639	-5.935407	1.2450229	2.4786663	-1.2457632	-3.18533	3.3642058	-8.459096	-3.6463037	Walking_Idle
14:24:13.528	6.507639	-5.935407	1.2450229	2.4786663	-1.2457632	-3.18533	3.3642058	-8.459096	-3.6463037	Walking_Idle
14:24:13.552	6.507639	-5.935407	1.2450229	2.4786663	-1.2457632	-3.18533	3.3642058	-8.459096	-3.6463037	Walking_Idle
14:24:13.574	6.507639	-5.935407	1.2450229	2.4786663	-1.2457632	-3.18533	3.3642058	-8.459096	-3.6463037	Walking_Idle
14:24:13.599	11.2004175	-10.094262	0.9217958	2.4786663	-1.2457632	-3.18533	3.3642058	-8.459096	-3.6463037	Walking_Idle
14:24:13.621	11.2004175	-10.094262	0.9217958	2.4786663	-1.2457632	-3.18533	3.3642058	-8.459096	-3.6463037	Walking_Idle
14:24:13.644	11.2004175	-10.094262	0.9217958	0.7877914	-1.6648166	-2.5518627	6.9249506	-6.4603157	-2.5454385	Walking_Idle
14:24:13.667	11.2004175	-10.094262	0.9217958	0.7877914	-1.6648166	-2.5518627	6.9249506	-6.4603157	-2.5454385	Walking_Idle
14:24:13.691	11.2004175	-10.094262	0.9217958	0.7877914	-1.6648166	-2.5518627	6.9249506	-6.4603157	-2.5454385	Walking_Idle
14:24:13.715	11.2004175	-10.094262	0.9217958	0.7877914	-1.6648166	-2.5518627	6.9249506	-6.4603157	-2.5454385	Walking_Idle
14:24:13.737	11.2004175	-10.094262	0.9217958	0.7877914	-1.6648166	-2.5518627	6.9249506	-6.4603157	-2.5454385	Walking_Idle
14:24:13.761	11.2004175	-10.094262	0.9217958	0.7877914	-1.6648166	-2.5518627	6.9249506	-6.4603157	-2.5454385	Walking_Idle
14:24:13.785	6.854809	-12.055174	-1.8890828	0.7877914	-1.6648166	-2.5518627	6.9249506	-6.4603157	-2.5454385	Walking_Idle
14:24:13.807	6.854809	-12.055174	-1.8890828	0.7877914	-1.6648166	-2.5518627	6.9249506	-6.4603157	-2.5454385	Walking_Idle
14:24:13.832	6.854809	-12.055174	-1.8890828	0.40294626	-0.53654855	-1.4663551	7.999521	-4.845934	-2.9486651	Walking_Idle
14:24:13.855	6.854809	-12.055174	-1.8890828	0.40294626	-0.53654855	-1.4663551	7.999521	-4.845934	-2.9486651	Walking_Idle
14:24:13.878	6.854809	-12.055174	-1.8890828	0.40294626	-0.53654855	-1.4663551	7.999521	-4.845934	-2.9486651	Walking_Idle
14:24:13.901	6.854809	-12.055174	-1.8890828	0.40294626	-0.53654855	-1.4663551	7.999521	-4.845934	-2.9486651	Walking_Idle
14:24:13.924	6.854809	-12.055174	-1.8890828	0.40294626	-0.53654855	-1.4663551	7.999521	-4.845934	-2.9486651	Walking_Idle
14:24:13.950	6.854809	-12.055174	-1.8890828	0.40294626	-0.53654855	-1.4663551	7.999521	-4.845934	-2.9486651	Walking_Idle
14:24:13.973	6.854809	-12.055174	-1.8890828	0.40294626	-0.53654855	-1.4663551	7.999521	-4.845934	-2.9486651	Walking_Idle
14:24:13.995	2.535537	-6.7901635	0.45730647	-1.6196285	1.4029486	2.666759	6.7055507	-6.8432984	-2.0916193	Walking_Idle
14:24:14.017	2.535537	-6.7901635	0.45730647	-1.6196285	1.4029486	2.666759	6.7055507	-6.8432984	-2.0916193	Walking_Idle
14:24:14.039	2.535537	-6.7901635	0.45730647	-1.6196285	1.4029486	2.666759	6.7055507	-6.8432984	-2.0916193	Walking_Idle
14:24:14.063	2.535537	-6.7901635	0.45730647	-1.6196285	1.4029486	2.666759	6.7055507	-6.8432984	-2.0916193	Walking_Idle
14:24:14.085	2.535537	-6.7901635	0.45730647	-1.6196285	1.4029486	2.666759	6.7055507	-6.8432984	-2.0916193	Walking_Idle
14:24:14.108	2.535537	-6.7901635	0.45730647	-1.6196285	1.4029486	2.666759	6.7055507	-6.8432984	-2.0916193	Walking_Idle
14:24:14.131	2.535537	-6.7901635	0.45730647	-1.6196285	1.4029486	2.666759	6.7055507	-6.8432984	-2.0916193	Walking_Idle
14:24:14.154	2.535537	-6.7901635	0.45730647	-1.6196285	1.4029486	2.666759	6.7055507	-6.8432984	-2.0916193	Walking_Idle
14:24:14.179	3.5914123	-10.690437	-1.8555629	-0.5927641	-1.0130235	3.1273515	1.7279637	-9.184902	-2.97013	Walking_Idle
14:24:14.203	3.5914123	-10.690437	-1.8555629	-0.5927641	-1.0130235	3.1273515	1.7279637	-9.184902	-2.97013	Walking_Idle
14:24:14.226	3.5914123	-10.690437	-1.8555629	-0.5927641	-1.0130235	3.1273515	1.7279637	-9.184902	-2.97013	Walking_Idle
14:24:14.249	3.5914123	-10.690437	-1.8555629	-0.5927641	-1.0130235	3.1273515	1.7279637	-9.184902	-2.97013	Walking_Idle
14:24:14.272	3.5914123	-10.690437	-1.8555629	-0.5927641	-1.0130235	3.1273515	1.7279637	-9.184902	-2.97013	Walking_Idle
14:24:14.295	3.5914123	-10.690437	-1.8555629	-0.5927641	-1.0130235	3.1273515	1.7279637	-9.184902	-2.97013	Walking_Idle
14:24:14.317	3.5914123	-10.690437	-1.8555629	-0.5927641	-1.0130235	3.1273515	1.7279637	-9.184902	-2.97013	Walking_Idle
14:24:14.340	3.5914123	-10.690437	-1.8555629	-0.5927641	-1.0130235	3.1273515	1.7279637	-9.184902	-2.97013	Walking_Idle
14:24:14.364	3.5914123	-10.690437	-1.8555629	-0.6556832	1.5953711	0.24590014	1.4493077	-8.990223	-3.6394327	Walking_Idle
14:24:14.387	16.14699	-8.806143	-1.9226027	-0.6556832	1.5953711	0.24590014	1.4493077	-8.990223	-3.6394327	Walking_Idle
14:24:14.411	16.14699	-8.806143	-1.9226027	-0.6556832	1.5953711	0.24590014	1.4493077	-8.990223	-3.6394327	Walking_Idle
14:24:14.433	16.14699	-8.806143	-1.9226027	-0.6556832	1.5953711	0.24590014	1.4493077	-8.990223	-3.6394327	Walking_Idle
14:24:14.455	16.14699	-8.806143	-1.9226027	-0.6556832	1.5953711	0.24590014	1.4493077	-8.990223	-3.6394327	Walking_Idle
14:24:14.478	16.14699	-8.806143	-1.9226027	-0.6556832	1.5953711	0.24590014	1.4493077	-8.990223	-3.6394327	Walking_Idle
14:24:14.502	16.14699	-8.806143	-1.9226027	-0.6556832	1.5953711	0.24590014	1.4493077	-8.990223	-3.6394327	Walking_Idle
14:24:14.526	16.14699	-8.806143	-1.9226027	-0.6556832	1.5953711	0.24590014	1.4493077	-8.990223	-3.6394327	Walking_Idle
14:24:14.549	16.14699	-8.806143	-1.9226027	0.060861725	-0.2818178	1.366227	3.1712394	-8.521572	-3.6737022	Walking_Idle
14:24:14.571	16.14699	-8.806143	-1.9226027	0.060861725	-0.2818178	1.366227	3.1712394	-8.521572	-3.6737022	Walking_Idle
14:24:14.594	6.0527267	-5.751048	-1.7358493	0.060861725	-0.2818178	1.366227	3.1712394	-8.521572	-3.6737022	Walking_Idle
14:24:14.617	6.0527267	-5.751048	-1.7358493	0.060861725	-0.2818178	1.366227	3.1712394	-8.521572	-3.6737022	Walking_Idle
14:24:14.641	6.0527267	-5.751048	-1.7358493	0.060861725	-0.2818178	1.366227	3.1712394	-8.521572	-3.6737022	Walking_Idle
14:24:14.665	6.0527267	-5.751048	-1.7358493	0.060861725	-0.2818178	1.366227	3.1712394	-8.521572	-3.6737022	Walking_Idle
14:24:14.688	6.0527267	-5.751048	-1.7358493	0.060861725	-0.2818178	1.366227	3.1712394	-8.521572	-3.6737022	Walking_Idle
14:24:14.711	6.0527267	-5.751048	-1.7358493	1.7114197	-1.1070967	-3.0289485	5.5292273	-7.899463	-1.7877619	Walking_Idle
14:24:14.734	6.0527267	-5.751048	-1.7358493	1.7114197	-1.1070967	-3.0289485	5.5292273	-7.899463	-1.7877619	Walking_Idle
14:24:14.757	6.0527267	-5.751048	-1.7358493	1.7114197	-1.1070967	-3.0289485	5.5292273	-7.899463	-1.7877619	Walking_Idle
14:24:14.780	12.694445	-7.92505	2.360755	1.7114197	-1.1070967	-3.0289485	5.5292273	-7.899463	-1.7877619	Walking_Idle
14:24:14.803	12.694445	-7.92505	2.360755	1.7114197	-1.1070967	-3.0289485	5.5292273	-7.899463	-1.7877619	Walking_Idle
14:24:14.826	12.694445	-7.92505	2.360755	1.7114197	-1.1070967	-3.0289485	5.5292273	-7.899463	-1.7877619	Walking_Idle
14:24:14.850	12.694445	-7.92505	2.360755	1.7114197	-1.1070967	-3.0289485	5.5292273	-7.899463	-1.7877619	Walking_Idle
14:24:14.874	12.694445	-7.92505	2.360755	1.7114197	-1.1070967	-3.0289485	5.5292273	-7.899463	-1.7877619	Walking_Idle
14:24:14.897	12.694445	-7.92505	2.360755	1.9716482	1.3272012	-3.0472744	8.745151	-4.2848654	1.1542864	Walking_Idle
14:24:14.920	12.694445	-7.92505	2.360755	1.9716482	1.3272012	-3.0472744	8.745151	-4.2848654	1.1542864	Walking_Idle
14:24:14.943	12.694445	-7.92505	2.360755	1.9716482	1.3272012	-3.0472744	8.745151	-4.2848654	1.1542864	Walking_Idle
14:24:14.966	12.694445	-7.92505	2.360755	1.9716482	1.3272012	-3.0472744	8.745151	-4.2848654	1.1542864	Walking_Idle
14:24:14.990	11.648147	-11.633781	2.667222	1.9716482	1.3272012	-3.0472744	8.745151	-4.2848654	1.1542864	Walking_Idle
14:24:15.012	11.648147	-11.633781	2.667222	1.9716482	1.3272012	-3.0472744	8.745151	-4.2848654	1.1542864	Walking_Idle
14:24:15.035	11.648147	-11.633781	2.667222	1.9716482	1.3272012	-3.0472744	8.745151	-4.2848654	1.1542864	Walking_Idle
14:24:15.058	11.648147	-11.633781	2.667222	1.9716482	1.3272012	-3.0472744	8.745151	-4.2848654	1.1542864	Walking_Idle
14:24:15.080	11.648147	-11.633781	2.667222	1.5788618	5.402283	-2.504826	7.0876517	0.32884634	6.769592	Walking_Idle
14:24:15.104	11.648147	-11.633781	2.667222	1.5788618	5.402283	-2.504826	7.0876517	0.32884634	6.769592	Walking_Idle
14:24:15.127	11.648147	-11.633781	2.667222	1.5788618	5.402283	-2.504826	7.0876517	0.32884634	6.769592	Walking_Idle
14:24:15.151	11.648147	-11.633781	2.667222	1.5788618	5.402283	-2.504826	7.0876517	0.32884634	6.769592	Walking_Idle
14:24:15.173	11.648147	-11.633781	2.667222	1.5788618	5.402283	-2.504826	7.0876517	0.32884634	6.769592	Walking_Idle
14:24:15.195	8.655303	-8.05434	4.9968514	1.5788618	5.402283	-2.504826	7.0876517	0.32884634	6.769592	Walking_Idle
14:24:15.220	8.655303	-8.05434	4.9968514	1.5788618	5.402283	-2.504826	7.0876517	0.32884634	6.769592	Walking_Idle
14:24:15.243	8.655303	-8.05434	4.9968514	1.5788618	5.402283	-2.504826	7.0876517	0.32884634	6.769592	Walking_Idle
14:24:15.266	8.655303	-8.05434	4.9968514	0.010159912	0.30827805	-0.42360815	3.317821	1.8352123	9.044026	Walking_Idle
14:24:15.289	8.655303	-8.05434	4.9968514	0.010159912	0.30827805	-0.42360815	3.317821	1.8352123	9.044026	Walking_Idle
14:24:15.312	8.655303	-8.05434	4.9968514	0.010159912	0.30827805	-0.42360815	3.317821	1.8352123	9.044026	Walking_Idle
14:24:15.336	8.655303	-8.05434	4.9968514	0.010159912	0.30827805	-0.42360815	3.317821	1.8352123	9.044026	Walking_Idle
14:24:15.359	8.655303	-8.05434	4.9968514	0.010159912	0.30827805	-0.42360815	3.317821	1.8352123	9.044026	Walking_Idle
14:24:15.381	1.5610672	1.4413534	2.6648278	0.010159912	0.30827805	-0.42360815	3.317821	1.8352123	9.044026	Walking_Idle
14:24:15.403	1.5610672	1.4413534	2.6648278	0.010159912	0.30827805	-0.42360815	3.317821	1.8352123	9.044026	Walking_Idle
14:24:15.427	1.5610672	1.4413534	2.6648278	0.010159912	0.30827805	-0.42360815	3.317821	1.8352123	9.044026	Walking_Idle
14:24:15.451	1.5610672	1.4413534	2.6648278	-0.009387777	-0.20912483	-0.15177312	3.5804112	2.1373196	8.875973	Walking_Idle
14:24:15.474	1.5610672	1.4413534	2.6648278	-0.009387777	-0.20912483	-0.15177312	3.5804112	2.1373196	8.875973	Walking_Idle
14:24:15.497	1.5610672	1.4413534	2.6648278	-0.009387777	-0.20912483	-0.15177312	3.5804112	2.1373196	8.875973	Walking_Idle
14:24:15.520	1.5610672	1.4413534	2.6648278	-0.009387777	-0.20912483	-0.15177312	3.5804112	2.1373196	8.875973	Walking_Idle
14:24:15.543	1.5610672	1.4413534	2.6648278	-0.009387777	-0.20912483	-0.15177312	3.5804112	2.1373196	8.875973	Walking_Idle
14:24:15.567	1.5610672	1.4413534	2.6648278	-0.009387777	-0.20912483	-0.15177312	3.5804112	2.1373196	8.875973	Walking_Idle
14:24:15.590	3.2921278	5.1979704	7.5419655	-0.009387777	-0.20912483	-0.15177312	3.5804112	2.1373196	8.875973	Walking_Idle
14:24:15.614	3.2921278	5.1979704	7.5419655	-1.4522514	0.8385091	-0.30693293	4.055642	3.4749568	8.224766	Walking_Idle
14:24:15.637	3.2921278	5.1979704	7.5419655	-1.4522514	0.8385091	-0.30693293	4.055642	3.4749568	8.224766	Walking_Idle
14:24:15.660	3.2921278	5.1979704	7.5419655	-1.4522514	0.8385091	-0.30693293	4.055642	3.4749568	8.224766	Walking_Idle
14:24:15.683	3.2921278	5.1979704	7.5419655	-1.4522514	0.8385091	-0.30693293	4.055642	3.4749568	8.224766	Walking_Idle
14:24:15.706	3.2921278	5.1979704	7.5419655	-1.4522514	0.8385091	-0.30693293	4.055642	3.4749568	8.224766	Walking_Idle
14:24:15.729	3.2921278	5.1979704	7.5419655	-1.4522514	0.8385091	-0.30693293	4.055642	3.4749568	8.224766	Walking_Idle
14:24:15.753	3.2921278	5.1979704	7.5419655	-1.4522514	0.8385091	-0.30693293	4.055642	3.4749568	8.224766	Walking_Idle
14:24:15.776	3.2921278	5.1979704	7.5419655	-1.4522514	0.8385091	-0.30693293	4.055642	3.4749568	8.224766	Walking_Idle
14:24:15.803	1.8723229	4.8124924	2.3392065	0.079187684	0.5892761	0.00949529	2.0316138	3.4604836	8.94807	Walking_Idle
14:24:15.825	1.8723229	4.8124924	2.3392065	0.079187684	0.5892761	0.00949529	2.0316138	3.4604836	8.94807	Walking_Idle
14:24:15.847	1.8723229	4.8124924	2.3392065	0.079187684	0.5892761	0.00949529	2.0316138	3.4604836	8.94807	Walking_Idle
14:24:15.870	1.8723229	4.8124924	2.3392065	0.079187684	0.5892761	0.00949529	2.0316138	3.4604836	8.94807	Walking_Idle
14:24:15.891	1.8723229	4.8124924	2.3392065	0.079187684	0.5892761	0.00949529	2.0316138	3.4604836	8.94807	Walking_Idle
14:24:15.912	1.8723229	4.8124924	2.3392065	0.079187684	0.5892761	0.00949529	2.0316138	3.4604836	8.94807	Walking_Idle
14:24:15.933	1.8723229	4.8124924	2.3392065	0.079187684	0.5892761	0.00949529	2.0316138	3.4604836	8.94807	Walking_Idle
14:24:15.954	1.8723229	4.8124924	2.3392065	0.079187684	0.5892761	0.00949529	2.0316138	3.4604836	8.94807	Walking_Idle
14:24:15.974	1.8723229	4.8124924	2.3392065	0.94478375	-0.221953	0.68694484	1.079726	3.8502393	8.95434	Walking_Idle
14:24:15.996	-1.4150164	5.320079	10.735929	0.94478375	-0.221953	0.68694484	1.079726	3.8502393	8.95434	Walking_Idle
14:24:16.017	-1.4150164	5.320079	10.735929	0.94478375	-0.221953	0.68694484	1.079726	3.8502393	8.95434	Walking_Idle
14:24:16.038	-1.4150164	5.320079	10.735929	0.94478375	-0.221953	0.68694484	1.079726	3.8502393	8.95434	Walking_Idle
14:24:16.060	-1.4150164	5.320079	10.735929	0.94478375	-0.221953	0.68694484	1.079726	3.8502393	8.95434	Walking_Idle
14:24:16.081	-1.4150164	5.320079	10.735929	0.94478375	-0.221953	0.68694484	1.079726	3.8502393	8.95434	Walking_Idle
14:24:16.101	-1.4150164	5.320079	10.735929	0.94478375	-0.221953	0.68694484	1.079726	3.8502393	8.95434	Walking_Idle
14:24:16.126	-1.4150164	5.320079	10.735929	0.94478375	-0.221953	0.68694484	1.079726	3.8502393	8.95434	Walking_Idle
14:24:16.147	-1.4150164	5.320079	10.735929	0.25328428	-0.07901054	0.5940933	1.5413576	4.26861	8.693303	Walking_Idle
14:24:16.168	-1.4150164	5.320079	10.735929	0.25328428	-0.07901054	0.5940933	1.5413576	4.26861	8.693303	Walking_Idle
14:24:16.189	-0.6153286	3.3663504	7.5491486	0.25328428	-0.07901054	0.5940933	1.5413576	4.26861	8.693303	Walking_Idle
14:24:16.211	-0.6153286	3.3663504	7.5491486	0.25328428	-0.07901054	0.5940933	1.5413576	4.26861	8.693303	Walking_Idle
14:24:16.233	-0.6153286	3.3663504	7.5491486	0.25328428	-0.07901054	0.5940933	1.5413576	4.26861	8.693303	Walking_Idle
14:24:16.254	-0.6153286	3.3663504	7.5491486	0.25328428	-0.07901054	0.5940933	1.5413576	4.26861	8.693303	Walking_Idle
14:24:16.275	-0.6153286	3.3663504	7.5491486	0.25328428	-0.07901054	0.5940933	1.5413576	4.26861	8.693303	Walking_Idle
14:24:16.297	-0.6153286	3.3663504	7.5491486	0.25328428	-0.07901054	0.5940933	1.5413576	4.26861	8.693303	Walking_Idle
14:24:16.319	-0.6153286	3.3663504	7.5491486	0.25328428	-0.07901054	0.5940933	1.5413576	4.26861	8.693303	Walking_Idle
14:24:16.340	-0.6153286	3.3663504	7.5491486	0.18364565	-0.2463876	-0.4339929	2.0026534	4.2952847	8.585467	Walking_Idle
14:24:16.362	-0.6153286	3.3663504	7.5491486	0.18364565	-0.2463876	-0.4339929	2.0026534	4.2952847	8.585467	Walking_Idle
14:24:16.383	1.3910737	3.0981915	8.296163	0.18364565	-0.2463876	-0.4339929	2.0026534	4.2952847	8.585467	Walking_Idle
14:24:16.407	1.3910737	3.0981915	8.296163	0.18364565	-0.2463876	-0.4339929	2.0026534	4.2952847	8.585467	Walking_Idle
14:24:16.429	1.3910737	3.0981915	8.296163	0.18364565	-0.2463876	-0.4339929	2.0026534	4.2952847	8.585467	Walking_Idle
14:24:16.451	1.3910737	3.0981915	8.296163	0.18364565	-0.2463876	-0.4339929	2.0026534	4.2952847	8.585467	Walking_Idle
14:24:16.477	1.3910737	3.0981915	8.296163	0.18364565	-0.2463876	-0.4339929	2.0026534	4.2952847	8.585467	Walking_Idle
14:24:16.499	1.3910737	3.0981915	8.296163	0.18364565	-0.2463876	-0.4339929	2.0026534	4.2952847	8.585467	Walking_Idle
14:24:16.520	1.3910737	3.0981915	8.296163	0.16593054	0.016284445	-0.52989876	2.3889902	4.3846273	8.4402685	Walking_Idle
14:24:16.543	1.3910737	3.0981915	8.296163	0.16593054	0.016284445	-0.52989876	2.3889902	4.3846273	8.4402685	Walking_Idle
14:24:16.565	1.3910737	3.0981915	8.296163	0.16593054	0.016284445	-0.52989876	2.3889902	4.3846273	8.4402685	Walking_Idle
14:24:16.586	2.0351336	4.9633317	6.876357	0.16593054	0.016284445	-0.52989876	2.3889902	4.3846273	8.4402685	Walking_Idle
14:24:16.607	2.0351336	4.9633317	6.876357	0.16593054	0.016284445	-0.52989876	2.3889902	4.3846273	8.4402685	Walking_Idle
14:24:16.628	2.0351336	4.9633317	6.876357	0.16593054	0.016284445	-0.52989876	2.3889902	4.3846273	8.4402685	Walking_Idle
14:24:16.650	2.0351336	4.9633317	6.876357	0.16593054	0.016284445	-0.52989876	2.3889902	4.3846273	8.4402685	Walking_Idle
14:24:16.672	2.0351336	4.9633317	6.876357	0.16593054	0.016284445	-0.52989876	2.3889902	4.3846273	8.4402685	Walking_Idle
14:24:16.695	2.0351336	4.9633317	6.876357	-0.12056525	0.2771239	0.072414406	2.4482226	4.4181075	8.405762	Walking_Idle
14:24:16.716	2.0351336	4.9633317	6.876357	-0.12056525	0.2771239	0.072414406	2.4482226	4.4181075	8.405762	Walking_Idle
14:24:16.738	2.0351336	4.9633317	6.876357	-0.12056525	0.2771239	0.072414406	2.4482226	4.4181075	8.405762	Walking_Idle
14:24:16.764	2.0351336	4.9633317	6.876357	-0.12056525	0.2771239	0.072414406	2.4482226	4.4181075	8.405762	Walking_Idle
14:24:16.786	3.4477558	3.7853484	9.912297	-0.12056525	0.2771239	0.072414406	2.4482226	4.4181075	8.405762	Walking_Idle
14:24:16.807	3.4477558	3.7853484	9.912297	-0.12056525	0.2771239	0.072414406	2.4482226	4.4181075	8.405762	Walking_Idle
14:24:16.829	3.4477558	3.7853484	9.912297	-0.12056525	0.2771239	0.072414406	2.4482226	4.4181075	8.405762	Walking_Idle
14:24:16.850	3.4477558	3.7853484	9.912297	-0.12056525	0.2771239	0.072414406	2.4482226	4.4181075	8.405762	Walking_Idle
14:24:16.871	3.4477558	3.7853484	9.912297	-1.1956881	0.585	-0.53234214	2.677304	3.7941608	8.637519	Walking_Idle
14:24:16.892	3.4477558	3.7853484	9.912297	-1.1956881	0.585	-0.53234214	2.677304	3.7941608	8.637519	Walking_Idle
14:24:16.913	3.4477558	3.7853484	9.912297	-1.1956881	0.585	-0.53234214	2.677304	3.7941608	8.637519	Walking_Idle
14:24:16.934	3.4477558	3.7853484	9.912297	-1.1956881	0.585	-0.53234214	2.677304	3.7941608	8.637519	Walking_Idle
14:24:16.955	3.4477558	3.7853484	9.912297	-1.1956881	0.585	-0.53234214	2.677304	3.7941608	8.637519	Walking_Idle
14:24:16.983	3.1700199	4.2019525	7.120573	-1.1956881	0.585	-0.53234214	2.677304	3.7941608	8.637519	Walking_Idle
14:24:17.004	3.1700199	4.2019525	7.120573	-1.1956881	0.585	-0.53234214	2.677304	3.7941608	8.637519	Walking_Idle
14:24:17.025	3.1700199	4.2019525	7.120573	-1.1956881	0.585	-0.53234214	2.677304	3.7941608	8.637519	Walking_Idle
14:24:17.048	3.1700199	4.2019525	7.120573	-0.109569676	-1.0857165	-0.10168218	2.2277048	3.4891808	8.890067	Walking_Idle
14:24:17.071	3.1700199	4.2019525	7.120573	-0.109569676	-1.0857165	-0.10168218	2.2277048	3.4891808	8.890067	Walking_Idle
14:24:17.093	3.1700199	4.2019525	7.120573	-0.109569676	-1.0857165	-0.10168218	2.2277048	3.4891808	8.890067	Walking_Idle
14:24:17.115	3.1700199	4.2019525	7.120573	-0.109569676	-1.0857165	-0.10168218	2.2277048	3.4891808	8.890067	Walking_Idle
14:24:17.136	3.1700199	4.2019525	7.120573	-0.109569676	-1.0857165	-0.10168218	2.2277048	3.4891808	8.890067	Walking_Idle
14:24:17.157	3.1700199	4.2019525	7.120573	-0.109569676	-1.0857165	-0.10168218	2.2277048	3.4891808	8.890067	Walking_Idle
14:24:17.180	0.14844504	4.9537544	9.14613	-0.109569676	-1.0857165	-0.10168218	2.2277048	3.4891808	8.890067	Walking_Idle
14:24:17.202	0.14844504	4.9537544	9.14613	-0.109569676	-1.0857165	-0.10168218	2.2277048	3.4891808	8.890067	Walking_Idle
14:24:17.223	0.14844504	4.9537544	9.14613	-0.109569676	-1.0857165	-0.10168218	2.2277048	3.4891808	8.890067	Walking_Idle
14:24:17.247	0.14844504	4.9537544	9.14613	0.9905986	-1.2744739	1.8897386	3.5198061	3.824346	8.31599	Walking_Idle
14:24:17.269	0.14844504	4.9537544	9.14613	0.9905986	-1.2744739	1.8897386	3.5198061	3.824346	8.31599	Walking_Idle
14:24:17.290	0.14844504	4.9537544	9.14613	0.9905986	-1.2744739	1.8897386	3.5198061	3.824346	8.31599	Walking_Idle
14:24:17.311	0.14844504	4.9537544	9.14613	0.9905986	-1.2744739	1.8897386	3.5198061	3.824346	8.31599	Walking_Idle
14:24:17.332	0.14844504	4.9537544	9.14613	0.9905986	-1.2744739	1.8897386	3.5198061	3.824346	8.31599	Walking_Idle
14:24:17.354	0.14844504	4.9537544	9.14613	0.9905986	-1.2744739	1.8897386	3.5198061	3.824346	8.31599	Walking_Idle
14:24:17.374	0.14844504	4.9537544	9.14613	0.9905986	-1.2744739	1.8897386	3.5198061	3.824346	8.31599	Walking_Idle
14:24:17.398	2.317658	3.5315554	11.281823	0.9905986	-1.2744739	1.8897386	3.5198061	3.824346	8.31599	Walking_Idle
14:24:17.419	2.317658	3.5315554	11.281823	0.7028811	-0.5994677	1.0479662	5.9164686	3.9863274	6.7286606	Walking_Idle
14:24:17.441	2.317658	3.5315554	11.281823	0.7028811	-0.5994677	1.0479662	5.9164686	3.9863274	6.7286606	Walking_Idle
14:24:17.462	2.317658	3.5315554	11.281823	0.7028811	-0.5994677	1.0479662	5.9164686	3.9863274	6.7286606	Walking_Idle
14:24:17.483	2.317658	3.5315554	11.281823	0.7028811	-0.5994677	1.0479662	5.9164686	3.9863274	6.7286606	Walking_Idle
14:24:17.504	2.317658	3.5315554	11.281823	0.7028811	-0.5994677	1.0479662	5.9164686	3.9863274	6.7286606	Walking_Idle
14:24:17.525	2.317658	3.5315554	11.281823	0.7028811	-0.5994677	1.0479662	5.9164686	3.9863274	6.7286606	Walking_Idle
14:24:17.546	2.317658	3.5315554	11.281823	0.7028811	-0.5994677	1.0479662	5.9164686	3.9863274	6.7286606	Walking_Idle
14:24:17.566	2.317658	3.5315554	11.281823	0.7028811	-0.5994677	1.0479662	5.9164686	3.9863274	6.7286606	Walking_Idle
14:24:17.586	5.195576	1.8699286	5.446975	-1.5231118	-0.253718	-0.5250118	7.099703	3.3293047	5.8889875	Walking_Idle
14:24:17.607	5.195576	1.8699286	5.446975	-1.5231118	-0.253718	-0.5250118	7.099703	3.3293047	5.8889875	Walking_Idle
14:24:17.627	5.195576	1.8699286	5.446975	-1.5231118	-0.253718	-0.5250118	7.099703	3.3293047	5.8889875	Walking_Idle
14:24:17.649	5.195576	1.8699286	5.446975	-1.5231118	-0.253718	-0.5250118	7.099703	3.3293047	5.8889875	Walking_Idle
14:24:17.670	5.195576	1.8699286	5.446975	-1.5231118	-0.253718	-0.5250118	7.099703	3.3293047	5.8889875	Walking_Idle
14:24:17.691	5.195576	1.8699286	5.446975	-1.5231118	-0.253718	-0.5250118	7.099703	3.3293047	5.8889875	Walking_Idle
14:24:17.712	5.195576	1.8699286	5.446975	-1.5231118	-0.253718	-0.5250118	7.099703	3.3293047	5.8889875	Walking_Idle
14:24:17.734	5.195576	1.8699286	5.446975	-1.5231118	-0.253718	-0.5250118	7.099703	3.3293047	5.8889875	Walking_Idle
14:24:17.755	5.195576	1.8699286	5.446975	-1.5231118	-0.253718	-0.5250118	7.099703	3.3293047	5.8889875	Walking_Idle
14:24:17.776	5.195576	1.8699286	5.446975	-1.155371	-0.86091805	-0.090686604	7.9623375	1.234488	5.5899415	Walking_Idle
14:24:17.797	6.316097	1.0343267	2.578634	-1.155371	-0.86091805	-0.090686604	7.9623375	1.234488	5.5899415	Walking_Idle
14:24:17.818	6.316097	1.0343267	2.578634	-1.155371	-0.86091805	-0.090686604	7.9623375	1.234488	5.5899415	Walking_Idle
14:24:17.839	6.316097	1.0343267	2.578634	-1.155371	-0.86091805	-0.090686604	7.9623375	1.234488	5.5899415	Walking_Idle
14:24:17.860	6.316097	1.0343267	2.578634	-1.155371	-0.86091805	-0.090686604	7.9623375	1.234488	5.5899415	Walking_Idle
14:24:17.881	6.316097	1.0343267	2.578634	-1.155371	-0.86091805	-0.090686604	7.9623375	1.234488	5.5899415	Walking_Idle
14:24:17.902	6.316097	1.0343267	2.578634	-1.155371	-0.86091805	-0.090686604	7.9623375	1.234488	5.5899415	Walking_Idle
14:24:17.923	6.316097	1.0343267	2.578634	-1.155371	-0.86091805	-0.090686604	7.9623375	1.234488	5.5899415	Walking_Idle
14:24:17.944	6.316097	1.0343267	2.578634	-1.155371	-0.86091805	-0.090686604	7.9623375	1.234488	5.5899415	Walking_Idle
14:24:17.967	6.316097	1.0343267	2.578634	0.012603371	-1.3654928	1.3014753	8.570065	-0.32260057	4.756056	Walking_Idle
14:24:17.990	12.189253	-0.89545876	3.572258	0.012603371	-1.3654928	1.3014753	8.570065	-0.32260057	4.756056	Walking_Idle
14:24:18.012	12.189253	-0.89545876	3.572258	0.012603371	-1.3654928	1.3014753	8.570065	-0.32260057	4.756056	Walking_Idle
14:24:18.034	12.189253	-0.89545876	3.572258	0.012603371	-1.3654928	1.3014753	8.570065	-0.32260057	4.756056	Walking_Idle
14:24:18.057	12.189253	-0.89545876	3.572258	0.012603371	-1.3654928	1.3014753	8.570065	-0.32260057	4.756056	Walking_Idle
14:24:18.081	12.189253	-0.89545876	3.572258	0.012603371	-1.3654928	1.3014753	8.570065	-0.32260057	4.756056	Walking_Idle
14:24:18.104	12.189253	-0.89545876	3.572258	0.012603371	-1.3654928	1.3014753	8.570065	-0.32260057	4.756056	Walking_Idle
14:24:18.127	12.189253	-0.89545876	3.572258	-1.7246974	-0.46935344	0.92029536	8.570065	-0.32260057	4.756056	Walking_Idle
14:24:18.149	12.189253	-0.89545876	3.572258	-1.7246974	-0.46935344	0.92029536	9.051294	-2.9965348	2.2945414	Walking_Idle
14:24:18.171	12.189253	-0.89545876	3.572258	-1.7246974	-0.46935344	0.92029536	9.051294	-2.9965348	2.2945414	Walking_Idle
14:24:18.193	8.348836	-1.8699286	1.7693691	-1.7246974	-0.46935344	0.92029536	9.051294	-2.9965348	2.2945414	Walking_Idle
14:24:18.215	8.348836	-1.8699286	1.7693691	-1.7246974	-0.46935344	0.92029536	9.051294	-2.9965348	2.2945414	Walking_Idle
14:24:18.238	8.348836	-1.8699286	1.7693691	-1.7246974	-0.46935344	0.92029536	9.051294	-2.9965348	2.2945414	Walking_Idle
14:24:18.261	8.348836	-1.8699286	1.7693691	-1.7246974	-0.46935344	0.92029536	9.051294	-2.9965348	2.2945414	Walking_Idle
14:24:18.284	8.348836	-1.8699286	1.7693691	-1.7246974	-0.46935344	0.92029536	9.051294	-2.9965348	2.2945414	Walking_Idle
14:24:18.309	8.348836	-1.8699286	1.7693691	-1.7246974	-0.46935344	0.92029536	9.051294	-2.9965348	2.2945414	Walking_Idle
14:24:18.331	8.348836	-1.8699286	1.7693691	-0.73204136	-0.57686573	1.0907269	8.442079	-4.761523	1.4931155	Walking_Idle
14:24:18.354	8.348836	-1.8699286	1.7693691	-0.73204136	-0.57686573	1.0907269	8.442079	-4.761523	1.4931155	Walking_Idle
14:24:18.377	8.348836	-1.8699286	1.7693691	-0.73204136	-0.57686573	1.0907269	8.442079	-4.761523	1.4931155	Walking_Idle
14:24:18.402	9.514848	-3.5866237	3.8380225	-0.73204136	-0.57686573	1.0907269	8.442079	-4.761523	1.4931155	Walking_Idle
14:24:18.426	9.514848	-3.5866237	3.8380225	-0.73204136	-0.57686573	1.0907269	8.442079	-4.761523	1.4931155	Walking_Idle
14:24:18.450	9.514848	-3.5866237	3.8380225	-0.73204136	-0.57686573	1.0907269	8.442079	-4.761523	1.4931155	Walking_Idle
14:24:18.473	9.514848	-3.5866237	3.8380225	-0.73204136	-0.57686573	1.0907269	8.442079	-4.761523	1.4931155	Walking_Idle
14:24:18.496	9.514848	-3.5866237	3.8380225	0.4389873	-0.20484877	0.27033475	8.663339	-4.2432594	1.7639345	Walking_Idle
14:24:18.519	9.514848	-3.5866237	3.8380225	0.4389873	-0.20484877	0.27033475	8.663339	-4.2432594	1.7639345	Walking_Idle
14:24:18.543	9.514848	-3.5866237	3.8380225	0.4389873	-0.20484877	0.27033475	8.663339	-4.2432594	1.7639345	Walking_Idle
14:24:18.566	9.514848	-3.5866237	3.8380225	0.4389873	-0.20484877	0.27033475	8.663339	-4.2432594	1.7639345	Walking_Idle
14:24:18.588	9.869201	-1.7310607	3.4357843	0.4389873	-0.20484877	0.27033475	8.663339	-4.2432594	1.7639345	Walking_Idle
14:24:18.611	9.869201	-1.7310607	3.4357843	0.4389873	-0.20484877	0.27033475	8.663339	-4.2432594	1.7639345	Walking_Idle
14:24:18.634	9.869201	-1.7310607	3.4357843	0.4389873	-0.20484877	0.27033475	8.663339	-4.2432594	1.7639345	Walking_Idle
14:24:18.658	9.869201	-1.7310607	3.4357843	0.4389873	-0.20484877	0.27033475	8.663339	-4.2432594	1.7639345	Walking_Idle
14:24:18.681	9.869201	-1.7310607	3.4357843	1.7902212	-0.044802077	-1.6465604	9.245892	-2.2621734	2.359297	Walking_Idle
14:24:18.703	9.869201	-1.7310607	3.4357843	1.7902212	-0.044802077	-1.6465604	9.245892	-2.2621734	2.359297	Walking_Idle
14:24:18.726	9.869201	-1.7310607	3.4357843	1.7902212	-0.044802077	-1.6465604	9.245892	-2.2621734	2.359297	Walking_Idle
14:24:18.749	9.869201	-1.7310607	3.4357843	1.7902212	-0.044802077	-1.6465604	9.245892	-2.2621734	2.359297	Walking_Idle
14:24:18.773	9.869201	-1.7310607	3.4357843	1.7902212	-0.044802077	-1.6465604	9.245892	-2.2621734	2.359297	Walking_Idle
14:24:18.794	11.619415	-1.6496553	3.5243726	1.7902212	-0.044802077	-1.6465604	9.245892	-2.2621734	2.359297	Walking_Idle
14:24:18.816	11.619415	-1.6496553	3.5243726	1.7902212	-0.044802077	-1.6465604	9.245892	-2.2621734	2.359297	Walking_Idle
14:24:18.840	11.619415	-1.6496553	3.5243726	1.7902212	-0.044802077	-1.6465604	9.245892	-2.2621734	2.359297	Walking_Idle
14:24:18.861	11.619415	-1.6496553	3.5243726	0.22762795	0.56545234	-1.5121701	9.388421	-0.18570845	2.8272343	Walking_Idle
14:24:18.884	11.619415	-1.6496553	3.5243726	0.22762795	0.56545234	-1.5121701	9.388421	-0.18570845	2.8272343	Walking_Idle
14:24:18.907	11.619415	-1.6496553	3.5243726	0.22762795	0.56545234	-1.5121701	9.388421	-0.18570845	2.8272343	Walking_Idle
14:24:18.930	11.619415	-1.6496553	3.5243726	0.22762795	0.56545234	-1.5121701	9.388421	-0.18570845	2.8272343	Walking_Idle
14:24:18.953	11.619415	-1.6496553	3.5243726	0.22762795	0.56545234	-1.5121701	9.388421	-0.18570845	2.8272343	Walking_Idle
14:24:18.976	11.619415	-1.6496553	3.5243726	0.22762795	0.56545234	-1.5121701	9.388421	-0.18570845	2.8272343	Walking_Idle
14:24:19.000	8.004061	-4.800521	1.8244374	0.22762795	0.56545234	-1.5121701	9.388421	-0.18570845	2.8272343	Walking_Idle
14:24:19.023	8.004061	-4.800521	1.8244374	0.22762795	0.56545234	-1.5121701	9.388421	-0.18570845	2.8272343	Walking_Idle
14:24:19.046	8.004061	-4.800521	1.8244374	-0.7375391	0.035221267	0.1200619	9.177818	-0.67296576	3.388948	Walking_Idle
14:24:19.070	8.004061	-4.800521	1.8244374	-0.7375391	0.035221267	0.1200619	9.177818	-0.67296576	3.388948	Walking_Idle
14:24:19.093	8.004061	-4.800521	1.8244374	-0.7375391	0.035221267	0.1200619	9.177818	-0.67296576	3.388948	Walking_Idle
14:24:19.117	8.004061	-4.800521	1.8244374	-0.7375391	0.035221267	0.1200619	9.177818	-0.67296576	3.388948	Walking_Idle
14:24:19.139	8.004061	-4.800521	1.8244374	-0.7375391	0.035221267	0.1200619	9.177818	-0.67296576	3.388948	Walking_Idle
14:24:19.161	8.004061	-4.800521	1.8244374	-0.7375391	0.035221267	0.1200619	9.177818	-0.67296576	3.388948	Walking_Idle
14:24:19.185	5.1285367	-4.2665977	0.32562137	-0.7375391	0.035221267	0.1200619	9.177818	-0.67296576	3.388948	Walking_Idle
14:24:19.208	5.1285367	-4.2665977	0.32562137	-0.7375391	0.035221267	0.1200619	9.177818	-0.67296576	3.388948	Walking_Idle
14:24:19.233	5.1285367	-4.2665977	0.32562137	-2.8071506	-0.697817	1.7443526	8.785008	-4.185021	1.2163042	Walking_Idle
14:24:19.255	5.1285367	-4.2665977	0.32562137	-2.8071506	-0.697817	1.7443526	8.785008	-4.185021	1.2163042	Walking_Idle
14:24:19.276	5.1285367	-4.2665977	0.32562137	-2.8071506	-0.697817	1.7443526	8.785008	-4.185021	1.2163042	Walking_Idle
14:24:19.299	5.1285367	-4.2665977	0.32562137	-2.8071506	-0.697817	1.7443526	8.785008	-4.185021	1.2163042	Walking_Idle
14:24:19.322	5.1285367	-4.2665977	0.32562137	-2.8071506	-0.697817	1.7443526	8.785008	-4.185021	1.2163042	Walking_Idle
14:24:19.346	5.1285367	-4.2665977	0.32562137	-2.8071506	-0.697817	1.7443526	8.785008	-4.185021	1.2163042	Walking_Idle
14:24:19.369	5.1285367	-4.2665977	0.32562137	-2.8071506	-0.697817	1.7443526	8.785008	-4.185021	1.2163042	Walking_Idle
14:24:19.392	12.749514	-7.2211328	1.2306572	-0.89208806	-1.2408762	1.0070382	7.940914	-5.750824	-0.2001783	Walking_Idle
14:24:19.414	12.749514	-7.2211328	1.2306572	-0.89208806	-1.2408762	1.0070382	7.940914	-5.750824	-0.2001783	Walking_Idle
14:24:19.437	12.749514	-7.2211328	1.2306572	-0.89208806	-1.2408762	1.0070382	7.940914	-5.750824	-0.2001783	Walking_Idle
14:24:19.462	12.749514	-7.2211328	1.2306572	-0.89208806	-1.2408762	1.0070382	7.940914	-5.750824	-0.2001783	Walking_Idle
14:24:19.485	12.749514	-7.2211328	1.2306572	-0.89208806	-1.2408762	1.0070382	7.940914	-5.750824	-0.2001783	Walking_Idle
14:24:19.508	12.749514	-7.2211328	1.2306572	-0.89208806	-1.2408762	1.0070382	7.940914	-5.750824	-0.2001783	Walking_Idle
14:24:19.531	12.749514	-7.2211328	1.2306572	-0.89208806	-1.2408762	1.0070382	7.940914	-5.750824	-0.2001783	Walking_Idle
14:24:19.553	12.749514	-7.2211328	1.2306572	-0.89208806	-1.2408762	1.0070382	7.940914	-5.750824	-0.2001783	Walking_Idle
14:24:19.578	12.749514	-7.2211328	1.2306572	0.08835066	0.35897985	0.07180354	8.285215	-5.2389274	0.2811673	Walking_Idle
14:24:19.600	12.107848	-4.4246197	1.3623424	0.08835066	0.35897985	0.07180354	8.285215	-5.2389274	0.2811673	Walking_Idle
14:24:19.623	12.107848	-4.4246197	1.3623424	0.08835066	0.35897985	0.07180354	8.285215	-5.2389274	0.2811673	Walking_Idle
14:24:19.646	12.107848	-4.4246197	1.3623424	0.08835066	0.35897985	0.07180354	8.285215	-5.2389274	0.2811673	Walking_Idle
14:24:19.670	12.107848	-4.4246197	1.3623424	0.08835066	0.35897985	0.07180354	8.285215	-5.2389274	0.2811673	Walking_Idle
14:24:19.693	12.107848	-4.4246197	1.3623424	0.08835066	0.35897985	0.07180354	8.285215	-5.2389274	0.2811673	Walking_Idle
14:24:19.717	12.107848	-4.4246197	1.3623424	0.08835066	0.35897985	0.07180354	8.285215	-5.2389274	0.2811673	Walking_Idle
14:24:19.740	12.107848	-4.4246197	1.3623424	0.08835066	0.35897985	0.07180354	8.285215	-5.2389274	0.2811673	Walking_Idle
14:24:19.763	12.107848	-4.4246197	1.3623424	0.90568835	0.17816374	-0.2892178	8.359244	-4.964169	1.2845964	Walking_Idle
14:24:19.785	7.240287	-3.2801564	1.8890828	0.90568835	0.17816374	-0.2892178	8.359244	-4.964169	1.2845964	Walking_Idle
14:24:19.809	7.240287	-3.2801564	1.8890828	0.90568835	0.17816374	-0.2892178	8.359244	-4.964169	1.2845964	Walking_Idle
14:24:19.832	7.240287	-3.2801564	1.8890828	0.90568835	0.17816374	-0.2892178	8.359244	-4.964169	1.2845964	Walking_Idle
14:24:19.855	7.240287	-3.2801564	1.8890828	0.90568835	0.17816374	-0.2892178	8.359244	-4.964169	1.2845964	Walking_Idle
14:24:19.878	7.240287	-3.2801564	1.8890828	0.90568835	0.17816374	-0.2892178	8.359244	-4.964169	1.2845964	Walking_Idle
14:24:19.901	7.240287	-3.2801564	1.8890828	0.90568835	0.17816374	-0.2892178	8.359244	-4.964169	1.2845964	Walking_Idle
14:24:19.925	7.240287	-3.2801564	1.8890828	0.90568835	0.17816374	-0.2892178	8.359244	-4.964169	1.2845964	Walking_Idle
14:24:19.948	7.240287	-3.2801564	1.8890828	1.1213238	-0.6483369	0.22329813	8.832004	-3.3344195	2.6547012	Walking_Idle
14:24:19.971	7.240287	-3.2801564	1.8890828	1.1213238	-0.6483369	0.22329813	8.832004	-3.3344195	2.6547012	Walking_Idle
14:24:19.994	10.671283	-3.5315554	2.6815877	1.1213238	-0.6483369	0.22329813	8.832004	-3.3344195	2.6547012	Walking_Idle
14:24:20.015	10.671283	-3.5315554	2.6815877	1.1213238	-0.6483369	0.22329813	8.832004	-3.3344195	2.6547012	Walking_Idle
14:24:20.038	10.671283	-3.5315554	2.6815877	1.1213238	-0.6483369	0.22329813	8.832004	-3.3344195	2.6547012	Walking_Idle
14:24:20.061	10.671283	-3.5315554	2.6815877	1.1213238	-0.6483369	0.22329813	8.832004	-3.3344195	2.6547012	Walking_Idle
14:24:20.084	10.671283	-3.5315554	2.6815877	1.1213238	-0.6483369	0.22329813	8.832004	-3.3344195	2.6547012	Walking_Idle
14:24:20.108	10.671283	-3.5315554	2.6815877	1.1213238	-0.6483369	0.22329813	8.832004	-3.3344195	2.6547012	Walking_Idle
14:24:20.131	10.671283	-3.5315554	2.6815877	1.11155	-0.35939768	-1.0564646	9.290794	-2.412173	2.0081356	Walking_Idle
14:24:20.155	10.671283	-3.5315554	2.6815877	1.11155	-0.35939768	-1.0564646	9.290794	-2.412173	2.0081356	Walking_Idle
14:24:20.179	10.671283	-3.5315554	2.6815877	1.11155	-0.35939768	-1.0564646	9.290794	-2.412173	2.0081356	Walking_Idle
14:24:20.202	9.531608	-3.1987512	3.9840732	1.11155	-0.35939768	-1.0564646	9.290794	-2.412173	2.0081356	Walking_Idle
14:24:20.224	9.531608	-3.1987512	3.9840732	1.11155	-0.35939768	-1.0564646	9.290794	-2.412173	2.0081356	Walking_Idle
14:24:20.246	9.531608	-3.1987512	3.9840732	1.11155	-0.35939768	-1.0564646	9.290794	-2.412173	2.0081356	Walking_Idle
14:24:20.270	9.531608	-3.1987512	3.9840732	1.11155	-0.35939768	-1.0564646	9.290794	-2.412173	2.0081356	Walking_Idle
14:24:20.293	9.531608	-3.1987512	3.9840732	0.62407947	0.4493879	-1.1352662	9.331875	-1.1178695	2.799384	Walking_Idle
14:24:20.316	9.531608	-3.1987512	3.9840732	0.62407947	0.4493879	-1.1352662	9.331875	-1.1178695	2.799384	Walking_Idle
14:24:20.339	9.531608	-3.1987512	3.9840732	0.62407947	0.4493879	-1.1352662	9.331875	-1.1178695	2.799384	Walking_Idle
14:24:20.362	9.531608	-3.1987512	3.9840732	0.62407947	0.4493879	-1.1352662	9.331875	-1.1178695	2.799384	Walking_Idle
14:24:20.386	7.47732	-5.183605	3.0096035	0.62407947	0.4493879	-1.1352662	9.331875	-1.1178695	2.799384	Walking_Idle
14:24:20.410	7.47732	-5.183605	3.0096035	0.62407947	0.4493879	-1.1352662	9.331875	-1.1178695	2.799384	Walking_Idle
14:24:20.433	7.47732	-5.183605	3.0096035	0.62407947	0.4493879	-1.1352662	9.331875	-1.1178695	2.799384	Walking_Idle
14:24:20.456	7.47732	-5.183605	3.0096035	0.62407947	0.4493879	-1.1352662	9.331875	-1.1178695	2.799384	Walking_Idle
14:24:20.478	7.47732	-5.183605	3.0096035	-1.4491972	0.07981443	0.65029293	9.09295	-2.4304333	2.753453	Walking_Idle
14:24:20.503	7.47732	-5.183605	3.0096035	-1.4491972	0.07981443	0.65029293	9.09295	-2.4304333	2.753453	Walking_Idle
14:24:20.525	7.47732	-5.183605	3.0096035	-1.4491972	0.07981443	0.65029293	9.09295	-2.4304333	2.753453	Walking_Idle
14:24:20.547	7.47732	-5.183605	3.0096035	-1.4491972	0.07981443	0.65029293	9.09295	-2.4304333	2.753453	Walking_Idle
14:24:20.569	7.47732	-5.183605	3.0096035	-1.4491972	0.07981443	0.65029293	9.09295	-2.4304333	2.753453	Walking_Idle
14:24:20.592	6.22272	-4.853195	0.105348095	-1.4491972	0.07981443	0.65029293	9.09295	-2.4304333	2.753453	Walking_Idle
14:24:20.616	6.22272	-4.853195	0.105348095	-1.4491972	0.07981443	0.65029293	9.09295	-2.4304333	2.753453	Walking_Idle
14:24:20.640	6.22272	-4.853195	0.105348095	-1.4491972	0.07981443	0.65029293	9.09295	-2.4304333	2.753453	Walking_Idle
14:24:20.663	6.22272	-4.853195	0.105348095	-1.3532913	0.021171367	1.4792371	8.164943	-5.3027396	1.1767492	Walking_Idle
14:24:20.686	6.22272	-4.853195	0.105348095	-1.3532913	0.021171367	1.4792371	8.164943	-5.3027396	1.1767492	Walking_Idle
14:24:20.709	6.22272	-4.853195	0.105348095	-1.3532913	0.021171367	1.4792371	8.164943	-5.3027396	1.1767492	Walking_Idle
14:24:20.733	6.22272	-4.853195	0.105348095	-1.3532913	0.021171367	1.4792371	8.164943	-5.3027396	1.1767492	Walking_Idle
14:24:20.756	6.22272	-4.853195	0.105348095	-1.3532913	0.021171367	1.4792371	8.164943	-5.3027396	1.1767492	Walking_Idle
14:24:20.779	6.22272	-4.853195	0.105348095	-1.3532913	0.021171367	1.4792371	8.164943	-5.3027396	1.1767492	Walking_Idle
14:24:20.801	8.724737	-3.8452053	3.545921	-1.3532913	0.021171367	1.4792371	8.164943	-5.3027396	1.1767492	Walking_Idle
14:24:20.824	8.724737	-3.8452053	3.545921	-1.3532913	0.021171367	1.4792371	8.164943	-5.3027396	1.1767492	Walking_Idle
14:24:20.848	8.724737	-3.8452053	3.545921	-1.4632471	1.0138274	-0.14138843	7.8677526	-5.8533854	0.08076573	Walking_Idle
14:24:20.871	8.724737	-3.8452053	3.545921	-1.4632471	1.0138274	-0.14138843	7.8677526	-5.8533854	0.08076573	Walking_Idle
14:24:20.894	8.724737	-3.8452053	3.545921	-1.4632471	1.0138274	-0.14138843	7.8677526	-5.8533854	0.08076573	Walking_Idle
14:24:20.917	8.724737	-3.8452053	3.545921	-1.4632471	1.0138274	-0.14138843	7.8677526	-5.8533854	0.08076573	Walking_Idle
14:24:20.941	8.724737	-3.8452053	3.545921	-1.4632471	1.0138274	-0.14138843	7.8677526	-5.8533854	0.08076573	Walking_Idle
14:24:20.965	8.724737	-3.8452053	3.545921	-1.4632471	1.0138274	-0.14138843	7.8677526	-5.8533854	0.08076573	Walking_Idle
14:24:20.987	12.749514	-3.510007	2.6744049	-1.4632471	1.0138274	-0.14138843	7.8677526	-5.8533854	0.08076573	Walking_Idle
14:24:21.010	12.749514	-3.510007	2.6744049	-1.1871359	0.14090095	-0.04609345	8.448715	-4.9312663	0.68680066	Walking_Idle
14:24:21.033	12.749514	-3.510007	2.6744049	-1.1871359	0.14090095	-0.04609345	8.448715	-4.9312663	0.68680066	Walking_Idle
14:24:21.056	12.749514	-3.510007	2.6744049	-1.1871359	0.14090095	-0.04609345	8.448715	-4.9312663	0.68680066	Walking_Idle
14:24:21.080	12.749514	-3.510007	2.6744049	-1.1871359	0.14090095	-0.04609345	8.448715	-4.9312663	0.68680066	Walking_Idle
14:24:21.103	12.749514	-3.510007	2.6744049	-1.1871359	0.14090095	-0.04609345	8.448715	-4.9312663	0.68680066	Walking_Idle
14:24:21.126	12.749514	-3.510007	2.6744049	-1.1871359	0.14090095	-0.04609345	8.448715	-4.9312663	0.68680066	Walking_Idle
14:24:21.149	12.749514	-3.510007	2.6744049	-1.1871359	0.14090095	-0.04609345	8.448715	-4.9312663	0.68680066	Walking_Idle
14:24:21.172	12.749514	-3.510007	2.6744049	-1.1871359	0.14090095	-0.04609345	8.448715	-4.9312663	0.68680066	Walking_Idle
14:24:21.197	7.56112	-3.2370596	0.81165916	0.8323845	-0.135821	0.010106155	8.516767	-4.7042212	1.2268726	Walking_Idle
14:24:21.221	7.56112	-3.2370596	0.81165916	0.8323845	-0.135821	0.010106155	8.516767	-4.7042212	1.2268726	Walking_Idle
14:24:21.244	7.56112	-3.2370596	0.81165916	0.8323845	-0.135821	0.010106155	8.516767	-4.7042212	1.2268726	Walking_Idle
14:24:21.267	7.56112	-3.2370596	0.81165916	0.8323845	-0.135821	0.010106155	8.516767	-4.7042212	1.2268726	Walking_Idle
14:24:21.289	7.56112	-3.2370596	0.81165916	0.8323845	-0.135821	0.010106155	8.516767	-4.7042212	1.2268726	Walking_Idle
14:24:21.312	7.56112	-3.2370596	0.81165916	0.8323845	-0.135821	0.010106155	8.516767	-4.7042212	1.2268726	Walking_Idle
14:24:21.335	7.56112	-3.2370596	0.81165916	0.8323845	-0.135821	0.010106155	8.516767	-4.7042212	1.2268726	Walking_Idle
14:24:21.358	7.56112	-3.2370596	0.81165916	0.8323845	-0.135821	0.010106155	8.516767	-4.7042212	1.2268726	Walking_Idle
14:24:21.381	10.860431	-4.0032277	1.7166951	1.7004241	-0.11688418	-0.6893345	8.869615	-3.4832463	2.316696	Walking_Idle
14:24:21.403	10.860431	-4.0032277	1.7166951	1.7004241	-0.11688418	-0.6893345	8.869615	-3.4832463	2.316696	Walking_Idle
14:24:21.427	10.860431	-4.0032277	1.7166951	1.7004241	-0.11688418	-0.6893345	8.869615	-3.4832463	2.316696	Walking_Idle
14:24:21.451	10.860431	-4.0032277	1.7166951	1.7004241	-0.11688418	-0.6893345	8.869615	-3.4832463	2.316696	Walking_Idle
14:24:21.474	10.860431	-4.0032277	1.7166951	1.7004241	-0.11688418	-0.6893345	8.869615	-3.4832463	2.316696	Walking_Idle
14:24:21.497	10.860431	-4.0032277	1.7166951	1.7004241	-0.11688418	-0.6893345	8.869615	-3.4832463	2.316696	Walking_Idle
14:24:21.520	10.860431	-4.0032277	1.7166951	1.7004241	-0.11688418	-0.6893345	8.869615	-3.4832463	2.316696	Walking_Idle
14:24:21.544	10.860431	-4.0032277	1.7166951	1.7004241	-0.11688418	-0.6893345	8.869615	-3.4832463	2.316696	Walking_Idle
14:24:21.567	10.860431	-4.0032277	1.7166951	0.8452127	2.017479	-1.6630538	8.919135	-1.0338684	3.9433844	Walking_Idle
14:24:21.589	12.081511	-4.5084195	4.087027	0.8452127	2.017479	-1.6630538	8.919135	-1.0338684	3.9433844	Walking_Idle
14:24:21.611	12.081511	-4.5084195	4.087027	0.8452127	2.017479	-1.6630538	8.919135	-1.0338684	3.9433844	Walking_Idle
14:24:21.633	12.081511	-4.5084195	4.087027	0.8452127	2.017479	-1.6630538	8.919135	-1.0338684	3.9433844	Walking_Idle
14:24:21.656	12.081511	-4.5084195	4.087027	0.8452127	2.017479	-1.6630538	8.919135	-1.0338684	3.9433844	Walking_Idle
14:24:21.678	12.081511	-4.5084195	4.087027	0.8452127	2.017479	-1.6630538	8.919135	-1.0338684	3.9433844	Walking_Idle
14:24:21.701	12.081511	-4.5084195	4.087027	0.8452127	2.017479	-1.6630538	8.919135	-1.0338684	3.9433844	Walking_Idle
14:24:21.724	12.081511	-4.5084195	4.087027	0.8452127	2.017479	-1.6630538	8.919135	-1.0338684	3.9433844	Walking_Idle
14:24:21.747	12.081511	-4.5084195	4.087027	0.9197383	3.318622	-0.7296517	5.6422086	-0.33419982	8.013996	Walking_Idle
14:24:21.771	12.081511	-4.5084195	4.087027	0.9197383	3.318622	-0.7296517	5.6422086	-0.33419982	8.013996	Walking_Idle
14:24:21.794	7.637737	-4.577853	4.515602	0.9197383	3.318622	-0.7296517	5.6422086	-0.33419982	8.013996	Walking_Idle
14:24:21.817	7.637737	-4.577853	4.515602	0.9197383	3.318622	-0.7296517	5.6422086	-0.33419982	8.013996	Walking_Idle
14:24:21.841	7.637737	-4.577853	4.515602	0.9197383	3.318622	-0.7296517	5.6422086	-0.33419982	8.013996	Walking_Idle
14:24:21.864	7.637737	-4.577853	4.515602	0.9197383	3.318622	-0.7296517	5.6422086	-0.33419982	8.013996	Walking_Idle
14:24:21.888	7.637737	-4.577853	4.515602	0.9197383	3.318622	-0.7296517	5.6422086	-0.33419982	8.013996	Walking_Idle
14:24:21.910	7.637737	-4.577853	4.515602	-0.7784671	0.38036013	-0.5494464	3.9895062	0.6313484	8.936196	Walking_Idle
14:24:21.933	7.637737	-4.577853	4.515602	-0.7784671	0.38036013	-0.5494464	3.9895062	0.6313484	8.936196	Walking_Idle
14:24:21.956	7.637737	-4.577853	4.515602	-0.7784671	0.38036013	-0.5494464	3.9895062	0.6313484	8.936196	Walking_Idle
14:24:21.979	7.637737	-4.577853	4.515602	-0.7784671	0.38036013	-0.5494464	3.9895062	0.6313484	8.936196	Walking_Idle
14:24:22.004	3.7207031	-1.1013664	5.4757066	-0.7784671	0.38036013	-0.5494464	3.9895062	0.6313484	8.936196	Walking_Idle
14:24:22.026	3.7207031	-1.1013664	5.4757066	-0.7784671	0.38036013	-0.5494464	3.9895062	0.6313484	8.936196	Walking_Idle
14:24:22.048	3.7207031	-1.1013664	5.4757066	-0.7784671	0.38036013	-0.5494464	3.9895062	0.6313484	8.936196	Walking_Idle
14:24:22.071	3.7207031	-1.1013664	5.4757066	-0.7784671	0.38036013	-0.5494464	3.9895062	0.6313484	8.936196	Walking_Idle
14:24:22.094	3.7207031	-1.1013664	5.4757066	-0.11323487	-0.54632246	0.22513072	3.9563031	0.7952604	8.937874	Walking_Idle
14:24:22.119	3.7207031	-1.1013664	5.4757066	-0.11323487	-0.54632246	0.22513072	3.9563031	0.7952604	8.937874	Walking_Idle
14:24:22.141	3.7207031	-1.1013664	5.4757066	-0.11323487	-0.54632246	0.22513072	3.9563031	0.7952604	8.937874	Walking_Idle
14:24:22.164	3.7207031	-1.1013664	5.4757066	-0.11323487	-0.54632246	0.22513072	3.9563031	0.7952604	8.937874	Walking_Idle
14:24:22.187	3.1604428	1.9321798	6.675238	-0.11323487	-0.54632246	0.22513072	3.9563031	0.7952604	8.937874	Walking_Idle
14:24:22.210	3.1604428	1.9321798	6.675238	-0.11323487	-0.54632246	0.22513072	3.9563031	0.7952604	8.937874	Walking_Idle
14:24:22.234	3.1604428	1.9321798	6.675238	-0.11323487	-0.54632246	0.22513072	3.9563031	0.7952604	8.937874	Walking_Idle
14:24:22.259	3.1604428	1.9321798	6.675238	-0.11323487	-0.54632246	0.22513072	3.9563031	0.7952604	8.937874	Walking_Idle
14:24:22.281	3.1604428	1.9321798	6.675238	1.4823451	-3.0496483	3.5128074	7.133112	-0.029433308	6.729649	Walking_Idle
14:24:22.304	3.1604428	1.9321798	6.675238	1.4823451	-3.0496483	3.5128074	7.133112	-0.029433308	6.729649	Walking_Idle
14:24:22.327	3.1604428	1.9321798	6.675238	1.4823451	-3.0496483	3.5128074	7.133112	-0.029433308	6.729649	Walking_Idle
14:24:22.352	3.1604428	1.9321798	6.675238	1.4823451	-3.0496483	3.5128074	7.133112	-0.029433308	6.729649	Walking_Idle
14:24:22.374	3.1604428	1.9321798	6.675238	1.4823451	-3.0496483	3.5128074	7.133112	-0.029433308	6.729649	Walking_Idle
14:24:22.397	0.86912173	0.30167863	7.5299945	1.4823451	-3.0496483	3.5128074	7.133112	-0.029433308	6.729649	Walking_Idle
14:24:22.420	0.86912173	0.30167863	7.5299945	1.4823451	-3.0496483	3.5128074	7.133112	-0.029433308	6.729649	Walking_Idle
14:24:22.443	0.86912173	0.30167863	7.5299945	1.4823451	-3.0496483	3.5128074	7.133112	-0.029433308	6.729649	Walking_Idle
14:24:22.466	0.86912173	0.30167863	7.5299945	-1.4259843	0.7102274	-0.23607254	9.097953	-0.7372256	3.58524	Walking_Idle
14:24:22.490	0.86912173	0.30167863	7.5299945	-1.4259843	0.7102274	-0.23607254	9.097953	-0.7372256	3.58524	Walking_Idle
14:24:22.513	0.86912173	0.30167863	7.5299945	-1.4259843	0.7102274	-0.23607254	9.097953	-0.7372256	3.58524	Walking_Idle
14:24:22.536	0.86912173	0.30167863	7.5299945	-1.4259843	0.7102274	-0.23607254	9.097953	-0.7372256	3.58524	Walking_Idle
14:24:22.559	0.86912173	0.30167863	7.5299945	-1.4259843	0.7102274	-0.23607254	9.097953	-0.7372256	3.58524	Walking_Idle
14:24:22.582	13.214003	3.0742488	1.6712039	-1.4259843	0.7102274	-0.23607254	9.097953	-0.7372256	3.58524	Walking_Idle
14:24:22.605	13.214003	3.0742488	1.6712039	-1.4259843	0.7102274	-0.23607254	9.097953	-0.7372256	3.58524	Walking_Idle
14:24:22.628	13.214003	3.0742488	1.6712039	-1.4259843	0.7102274	-0.23607254	9.097953	-0.7372256	3.58524	Walking_Idle
14:24:22.651	13.214003	3.0742488	1.6712039	1.6045182	0.8696632	-0.44865367	9.377282	-0.49697673	2.8266175	Walking_Idle
14:24:22.674	13.214003	3.0742488	1.6712039	1.6045182	0.8696632	-0.44865367	9.377282	-0.49697673	2.8266175	Walking_Idle
14:24:22.698	13.214003	3.0742488	1.6712039	1.6045182	0.8696632	-0.44865367	9.377282	-0.49697673	2.8266175	Walking_Idle
14:24:22.721	13.214003	3.0742488	1.6712039	1.6045182	0.8696632	-0.44865367	9.377282	-0.49697673	2.8266175	Walking_Idle
14:24:22.744	13.214003	3.0742488	1.6712039	1.6045182	0.8696632	-0.44865367	9.377282	-0.49697673	2.8266175	Walking_Idle
14:24:22.767	13.214003	3.0742488	1.6712039	1.6045182	0.8696632	-0.44865367	9.377282	-0.49697673	2.8266175	Walking_Idle
14:24:22.790	9.943423	0.5985687	2.4517374	1.6045182	0.8696632	-0.44865367	9.377282	-0.49697673	2.8266175	Walking_Idle
14:24:22.813	9.943423	0.5985687	2.4517374	0.17998046	-0.09550389	-0.31731763	9.682233	-0.029339803	1.5568426	Walking_Idle
14:24:22.834	9.943423	0.5985687	2.4517374	0.17998046	-0.09550389	-0.31731763	9.682233	-0.029339803	1.5568426	Walking_Idle
14:24:22.855	9.943423	0.5985687	2.4517374	0.17998046	-0.09550389	-0.31731763	9.682233	-0.029339803	1.5568426	Walking_Idle
14:24:22.877	9.943423	0.5985687	2.4517374	0.17998046	-0.09550389	-0.31731763	9.682233	-0.029339803	1.5568426	Walking_Idle
14:24:22.898	9.943423	0.5985687	2.4517374	0.17998046	-0.09550389	-0.31731763	9.682233	-0.029339803	1.5568426	Walking_Idle
14:24:22.920	9.943423	0.5985687	2.4517374	0.17998046	-0.09550389	-0.31731763	9.682233	-0.029339803	1.5568426	Walking_Idle
14:24:22.941	9.943423	0.5985687	2.4517374	0.17998046	-0.09550389	-0.31731763	9.682233	-0.029339803	1.5568426	Walking_Idle
14:24:22.963	9.943423	0.5985687	2.4517374	0.17998046	-0.09550389	-0.31731763	9.682233	-0.029339803	1.5568426	Walking_Idle
14:24:22.986	8.739103	0.32083282	0.4956149	0.17998046	-0.09550389	-0.31731763	9.682233	-0.029339803	1.5568426	Walking_Idle
14:24:23.009	8.739103	0.32083282	0.4956149	-1.5170032	-0.29281336	1.2373345	9.715488	-0.9639553	0.9221692	Walking_Idle
14:24:23.032	8.739103	0.32083282	0.4956149	-1.5170032	-0.29281336	1.2373345	9.715488	-0.9639553	0.9221692	Walking_Idle
14:24:23.055	8.739103	0.32083282	0.4956149	-1.5170032	-0.29281336	1.2373345	9.715488	-0.9639553	0.9221692	Walking_Idle
14:24:23.079	8.739103	0.32083282	0.4956149	-1.5170032	-0.29281336	1.2373345	9.715488	-0.9639553	0.9221692	Walking_Idle
14:24:23.102	8.739103	0.32083282	0.4956149	-1.5170032	-0.29281336	1.2373345	9.715488	-0.9639553	0.9221692	Walking_Idle
14:24:23.125	8.739103	0.32083282	0.4956149	-1.5170032	-0.29281336	1.2373345	9.715488	-0.9639553	0.9221692	Walking_Idle
14:24:23.149	8.739103	0.32083282	0.4956149	-1.5170032	-0.29281336	1.2373345	9.715488	-0.9639553	0.9221692	Walking_Idle
14:24:23.171	8.739103	0.32083282	0.4956149	-0.38873512	-0.64650434	2.172569	7.1402097	-6.66335	-0.8871476	Walking_Idle
14:24:23.194	5.00164	-7.125362	-1.0079896	-0.38873512	-0.64650434	2.172569	7.1402097	-6.66335	-0.8871476	Walking_Idle
14:24:23.216	5.00164	-7.125362	-1.0079896	-0.38873512	-0.64650434	2.172569	7.1402097	-6.66335	-0.8871476	Walking_Idle
14:24:23.238	5.00164	-7.125362	-1.0079896	-0.38873512	-0.64650434	2.172569	7.1402097	-6.66335	-0.8871476	Walking_Idle
14:24:23.262	5.00164	-7.125362	-1.0079896	-0.38873512	-0.64650434	2.172569	7.1402097	-6.66335	-0.8871476	Walking_Idle
14:24:23.283	5.00164	-7.125362	-1.0079896	-0.38873512	-0.64650434	2.172569	7.1402097	-6.66335	-0.8871476	Walking_Idle
14:24:23.304	5.00164	-7.125362	-1.0079896	-0.38873512	-0.64650434	2.172569	7.1402097	-6.66335	-0.8871476	Walking_Idle
14:24:23.326	5.00164	-7.125362	-1.0079896	-0.38873512	-0.64650434	2.172569	7.1402097	-6.66335	-0.8871476	Walking_Idle
14:24:23.348	5.00164	-7.125362	-1.0079896	-0.38873512	-0.64650434	2.172569	7.1402097	-6.66335	-0.8871476	Walking_Idle
14:24:23.372	5.00164	-7.125362	-1.0079896	-1.994089	1.2282411	1.3155252	6.4709477	-7.339517	-0.65440327	Walking_Idle
14:24:23.393	14.016085	-7.9753294	0.57462597	-1.994089	1.2282411	1.3155252	6.4709477	-7.339517	-0.65440327	Walking_Idle
14:24:23.415	14.016085	-7.9753294	0.57462597	-1.994089	1.2282411	1.3155252	6.4709477	-7.339517	-0.65440327	Walking_Idle
14:24:23.437	14.016085	-7.9753294	0.57462597	-1.994089	1.2282411	1.3155252	6.4709477	-7.339517	-0.65440327	Walking_Idle
14:24:23.459	14.016085	-7.9753294	0.57462597	-1.994089	1.2282411	1.3155252	6.4709477	-7.339517	-0.65440327	Walking_Idle
14:24:23.483	14.016085	-7.9753294	0.57462597	-1.994089	1.2282411	1.3155252	6.4709477	-7.339517	-0.65440327	Walking_Idle
14:24:23.506	14.016085	-7.9753294	0.57462597	-1.994089	1.2282411	1.3155252	6.4709477	-7.339517	-0.65440327	Walking_Idle
14:24:23.529	14.016085	-7.9753294	0.57462597	-1.994089	1.2282411	1.3155252	6.4709477	-7.339517	-0.65440327	Walking_Idle
14:24:23.551	14.016085	-7.9753294	0.57462597	-0.2690055	1.2887168	0.32836694	5.0911856	-8.012212	-2.460528	Walking_Idle
14:24:23.574	14.016085	-7.9753294	0.57462597	-0.2690055	1.2887168	0.32836694	5.0911856	-8.012212	-2.460528	Walking_Idle
14:24:23.598	8.506859	-8.25546	0.09577099	-0.2690055	1.2887168	0.32836694	5.0911856	-8.012212	-2.460528	Walking_Idle
14:24:23.621	8.506859	-8.25546	0.09577099	-0.2690055	1.2887168	0.32836694	5.0911856	-8.012212	-2.460528	Walking_Idle
14:24:23.644	8.506859	-8.25546	0.09577099	-0.2690055	1.2887168	0.32836694	5.0911856	-8.012212	-2.460528	Walking_Idle
14:24:23.667	8.506859	-8.25546	0.09577099	-0.2690055	1.2887168	0.32836694	5.0911856	-8.012212	-2.460528	Walking_Idle
14:24:23.690	8.506859	-8.25546	0.09577099	-0.2690055	1.2887168	0.32836694	5.0911856	-8.012212	-2.460528	Walking_Idle
14:24:23.714	8.506859	-8.25546	0.09577099	0.94783807	-0.7821165	0.25567397	6.1501427	-7.6293797	-0.37168345	Walking_Idle
14:24:23.736	8.506859	-8.25546	0.09577099	0.94783807	-0.7821165	0.25567397	6.1501427	-7.6293797	-0.37168345	Walking_Idle
14:24:23.758	8.506859	-8.25546	0.09577099	0.94783807	-0.7821165	0.25567397	6.1501427	-7.6293797	-0.37168345	Walking_Idle
14:24:23.781	7.920261	-5.05192	-0.076616794	0.94783807	-0.7821165	0.25567397	6.1501427	-7.6293797	-0.37168345	Walking_Idle
14:24:23.804	7.920261	-5.05192	-0.076616794	0.94783807	-0.7821165	0.25567397	6.1501427	-7.6293797	-0.37168345	Walking_Idle
14:24:23.829	7.920261	-5.05192	-0.076616794	0.94783807	-0.7821165	0.25567397	6.1501427	-7.6293797	-0.37168345	Walking_Idle
14:24:23.852	7.920261	-5.05192	-0.076616794	0.94783807	-0.7821165	0.25567397	6.1501427	-7.6293797	-0.37168345	Walking_Idle
14:24:23.875	7.920261	-5.05192	-0.076616794	0.94783807	-0.7821165	0.25567397	6.1501427	-7.6293797	-0.37168345	Walking_Idle
14:24:23.897	7.920261	-5.05192	-0.076616794	0.36568347	0.15372913	-1.4742963	8.099509	-5.526484	0.16127603	Walking_Idle
14:24:23.918	7.920261	-5.05192	-0.076616794	0.36568347	0.15372913	-1.4742963	8.099509	-5.526484	0.16127603	Walking_Idle
14:24:23.942	7.920261	-5.05192	-0.076616794	0.36568347	0.15372913	-1.4742963	8.099509	-5.526484	0.16127603	Walking_Idle
14:24:23.965	7.920261	-5.05192	-0.076616794	0.36568347	0.15372913	-1.4742963	8.099509	-5.526484	0.16127603	Walking_Idle
14:24:23.988	10.513261	-5.31529	-0.93616146	0.36568347	0.15372913	-1.4742963	8.099509	-5.526484	0.16127603	Walking_Idle
14:24:24.011	10.513261	-5.31529	-0.93616146	0.36568347	0.15372913	-1.4742963	8.099509	-5.526484	0.16127603	Walking_Idle
14:24:24.034	10.513261	-5.31529	-0.93616146	0.36568347	0.15372913	-1.4742963	8.099509	-5.526484	0.16127603	Walking_Idle
14:24:24.058	10.513261	-5.31529	-0.93616146	0.36568347	0.15372913	-1.4742963	8.099509	-5.526484	0.16127603	Walking_Idle
14:24:24.082	10.513261	-5.31529	-0.93616146	0.80428475	-1.7307901	-1.961156	8.930521	-4.0434074	-0.2584066	Walking_Idle
14:24:24.105	10.513261	-5.31529	-0.93616146	0.80428475	-1.7307901	-1.961156	8.930521	-4.0434074	-0.2584066	Walking_Idle
14:24:24.128	10.513261	-5.31529	-0.93616146	0.80428475	-1.7307901	-1.961156	8.930521	-4.0434074	-0.2584066	Walking_Idle
14:24:24.150	10.513261	-5.31529	-0.93616146	0.80428475	-1.7307901	-1.961156	8.930521	-4.0434074	-0.2584066	Walking_Idle
14:24:24.173	10.513261	-5.31529	-0.93616146	0.80428475	-1.7307901	-1.961156	8.930521	-4.0434074	-0.2584066	Walking_Idle
14:24:24.195	9.158101	-6.4190507	1.1396748	0.80428475	-1.7307901	-1.961156	8.930521	-4.0434074	-0.2584066	Walking_Idle
14:24:24.218	9.158101	-6.4190507	1.1396748	0.80428475	-1.7307901	-1.961156	8.930521	-4.0434074	-0.2584066	Walking_Idle
14:24:24.242	9.158101	-6.4190507	1.1396748	0.80428475	-1.7307901	-1.961156	8.930521	-4.0434074	-0.2584066	Walking_Idle
14:24:24.265	9.158101	-6.4190507	1.1396748	0.4249374	0.81163096	-1.6099085	9.612649	-1.9365048	-0.1311597	Walking_Idle
14:24:24.289	9.158101	-6.4190507	1.1396748	0.4249374	0.81163096	-1.6099085	9.612649	-1.9365048	-0.1311597	Walking_Idle
14:24:24.312	9.158101	-6.4190507	1.1396748	0.4249374	0.81163096	-1.6099085	9.612649	-1.9365048	-0.1311597	Walking_Idle
14:24:24.335	9.158101	-6.4190507	1.1396748	0.4249374	0.81163096	-1.6099085	9.612649	-1.9365048	-0.1311597	Walking_Idle
14:24:24.358	9.158101	-6.4190507	1.1396748	0.4249374	0.81163096	-1.6099085	9.612649	-1.9365048	-0.1311597	Walking_Idle
14:24:24.381	7.1564875	-7.1301503	1.620924	0.4249374	0.81163096	-1.6099085	9.612649	-1.9365048	-0.1311597	Walking_Idle
14:24:24.405	7.1564875	-7.1301503	1.620924	0.4249374	0.81163096	-1.6099085	9.612649	-1.9365048	-0.1311597	Walking_Idle
14:24:24.427	7.1564875	-7.1301503	1.620924	0.4249374	0.81163096	-1.6099085	9.612649	-1.9365048	-0.1311597	Walking_Idle
14:24:24.452	7.1564875	-7.1301503	1.620924	-1.5615963	0.74199235	1.4877892	9.031301	-3.7962134	0.4410475	Walking_Idle
14:24:24.475	7.1564875	-7.1301503	1.620924	-1.5615963	0.74199235	1.4877892	9.031301	-3.7962134	0.4410475	Walking_Idle
14:24:24.498	7.1564875	-7.1301503	1.620924	-1.5615963	0.74199235	1.4877892	9.031301	-3.7962134	0.4410475	Walking_Idle
14:24:24.521	7.1564875	-7.1301503	1.620924	-1.5615963	0.74199235	1.4877892	9.031301	-3.7962134	0.4410475	Walking_Idle
14:24:24.543	7.1564875	-7.1301503	1.620924	-1.5615963	0.74199235	1.4877892	9.031301	-3.7962134	0.4410475	Walking_Idle
14:24:24.565	7.1564875	-7.1301503	1.620924	-1.5615963	0.74199235	1.4877892	9.031301	-3.7962134	0.4410475	Walking_Idle
14:24:24.588	3.213117	-6.299337	-2.047105	-1.5615963	0.74199235	1.4877892	9.031301	-3.7962134	0.4410475	Walking_Idle
14:24:24.610	3.213117	-6.299337	-2.047105	-1.6403979	0.08164702	2.8060365	9.031301	-3.7962134	0.4410475	Walking_Idle
14:24:24.633	3.213117	-6.299337	-2.047105	-1.6403979	0.08164702	2.8060365	5.9007587	-7.7548294	-1.1016859	Walking_Idle
14:24:24.656	3.213117	-6.299337	-2.047105	-1.6403979	0.08164702	2.8060365	5.9007587	-7.7548294	-1.1016859	Walking_Idle
14:24:24.679	3.213117	-6.299337	-2.047105	-1.6403979	0.08164702	2.8060365	5.9007587	-7.7548294	-1.1016859	Walking_Idle
14:24:24.702	3.213117	-6.299337	-2.047105	-1.6403979	0.08164702	2.8060365	5.9007587	-7.7548294	-1.1016859	Walking_Idle
14:24:24.725	3.213117	-6.299337	-2.047105	-1.6403979	0.08164702	2.8060365	5.9007587	-7.7548294	-1.1016859	Walking_Idle
14:24:24.749	3.213117	-6.299337	-2.047105	-1.6403979	0.08164702	2.8060365	5.9007587	-7.7548294	-1.1016859	Walking_Idle
14:24:24.772	3.213117	-6.299337	-2.047105	-1.6403979	0.08164702	2.8060365	5.9007587	-7.7548294	-1.1016859	Walking_Idle
14:24:24.795	9.0288105	-5.609786	-1.1420691	-0.18714957	0.96068215	0.20375045	4.7359495	-8.389611	-1.8317192	Walking_Idle
14:24:24.819	9.0288105	-5.609786	-1.1420691	-0.18714957	0.96068215	0.20375045	4.7359495	-8.389611	-1.8317192	Walking_Idle
14:24:24.842	9.0288105	-5.609786	-1.1420691	-0.18714957	0.96068215	0.20375045	4.7359495	-8.389611	-1.8317192	Walking_Idle
14:24:24.865	9.0288105	-5.609786	-1.1420691	-0.18714957	0.96068215	0.20375045	4.7359495	-8.389611	-1.8317192	Walking_Idle
14:24:24.889	9.0288105	-5.609786	-1.1420691	-0.18714957	0.96068215	0.20375045	4.7359495	-8.389611	-1.8317192	Walking_Idle
14:24:24.911	9.0288105	-5.609786	-1.1420691	-0.18714957	0.96068215	0.20375045	4.7359495	-8.389611	-1.8317192	Walking_Idle
14:24:24.933	9.0288105	-5.609786	-1.1420691	-0.18714957	0.96068215	0.20375045	4.7359495	-8.389611	-1.8317192	Walking_Idle
14:24:24.955	9.0288105	-5.609786	-1.1420691	-0.18714957	0.96068215	0.20375045	4.7359495	-8.389611	-1.8317192	Walking_Idle
14:24:24.978	9.0288105	-5.609786	-1.1420691	-0.9446225	0.02728002	0.42121848	5.947578	-7.622343	-1.6420486	Walking_Idle
14:24:25.001	8.41827	-5.095017	-0.0071828244	-0.9446225	0.02728002	0.42121848	5.947578	-7.622343	-1.6420486	Walking_Idle
14:24:25.023	8.41827	-5.095017	-0.0071828244	-0.9446225	0.02728002	0.42121848	5.947578	-7.622343	-1.6420486	Walking_Idle
14:24:25.045	8.41827	-5.095017	-0.0071828244	-0.9446225	0.02728002	0.42121848	5.947578	-7.622343	-1.6420486	Walking_Idle
14:24:25.068	8.41827	-5.095017	-0.0071828244	-0.9446225	0.02728002	0.42121848	5.947578	-7.622343	-1.6420486	Walking_Idle
14:24:25.092	8.41827	-5.095017	-0.0071828244	-0.9446225	0.02728002	0.42121848	5.947578	-7.622343	-1.6420486	Walking_Idle
14:24:25.114	8.41827	-5.095017	-0.0071828244	-0.9446225	0.02728002	0.42121848	5.947578	-7.622343	-1.6420486	Walking_Idle
14:24:25.136	8.41827	-5.095017	-0.0071828244	-0.9446225	0.02728002	0.42121848	5.947578	-7.622343	-1.6420486	Walking_Idle
14:24:25.159	8.41827	-5.095017	-0.0071828244	0.5196215	0.4811529	-1.2531632	6.917529	-6.9186134	-0.671336	Walking_Idle
14:24:25.181	8.437425	-6.2346916	2.4780743	0.5196215	0.4811529	-1.2531632	6.917529	-6.9186134	-0.671336	Walking_Idle
14:24:25.205	8.437425	-6.2346916	2.4780743	0.5196215	0.4811529	-1.2531632	6.917529	-6.9186134	-0.671336	Walking_Idle
14:24:25.229	8.437425	-6.2346916	2.4780743	0.5196215	0.4811529	-1.2531632	6.917529	-6.9186134	-0.671336	Walking_Idle
14:24:25.252	8.437425	-6.2346916	2.4780743	0.5196215	0.4811529	-1.2531632	6.917529	-6.9186134	-0.671336	Walking_Idle
14:24:25.275	8.437425	-6.2346916	2.4780743	0.5196215	0.4811529	-1.2531632	6.917529	-6.9186134	-0.671336	Walking_Idle
14:24:25.298	8.437425	-6.2346916	2.4780743	0.5196215	0.4811529	-1.2531632	6.917529	-6.9186134	-0.671336	Walking_Idle
14:24:25.322	8.437425	-6.2346916	2.4780743	0.5196215	0.4811529	-1.2531632	6.917529	-6.9186134	-0.671336	Walking_Idle
14:24:25.344	8.437425	-6.2346916	2.4780743	1.0577939	-0.75768185	-1.1688638	8.541857	-4.754386	0.7762842	Walking_Idle
14:24:25.367	8.437425	-6.2346916	2.4780743	1.0577939	-0.75768185	-1.1688638	8.541857	-4.754386	0.7762842	Walking_Idle
14:24:25.390	8.55235	-6.2514515	2.0902019	1.0577939	-0.75768185	-1.1688638	8.541857	-4.754386	0.7762842	Walking_Idle
14:24:25.413	8.55235	-6.2514515	2.0902019	1.0577939	-0.75768185	-1.1688638	8.541857	-4.754386	0.7762842	Walking_Idle
14:24:25.436	8.55235	-6.2514515	2.0902019	1.0577939	-0.75768185	-1.1688638	8.541857	-4.754386	0.7762842	Walking_Idle
14:24:25.458	8.55235	-6.2514515	2.0902019	1.0577939	-0.75768185	-1.1688638	8.541857	-4.754386	0.7762842	Walking_Idle
14:24:25.481	8.55235	-6.2514515	2.0902019	1.0577939	-0.75768185	-1.1688638	8.541857	-4.754386	0.7762842	Walking_Idle
14:24:25.504	8.55235	-6.2514515	2.0902019	1.0577939	-0.75768185	-1.1688638	8.541857	-4.754386	0.7762842	Walking_Idle
14:24:25.527	8.55235	-6.2514515	2.0902019	1.0284723	0.43411627	-1.7962224	9.122612	-3.1590376	1.7229134	Walking_Idle
14:24:25.551	8.55235	-6.2514515	2.0902019	1.0284723	0.43411627	-1.7962224	9.122612	-3.1590376	1.7229134	Walking_Idle
14:24:25.575	8.55235	-6.2514515	2.0902019	1.0284723	0.43411627	-1.7962224	9.122612	-3.1590376	1.7229134	Walking_Idle
14:24:25.597	9.352037	-6.9577627	2.5906053	1.0284723	0.43411627	-1.7962224	9.122612	-3.1590376	1.7229134	Walking_Idle
14:24:25.620	9.352037	-6.9577627	2.5906053	1.0284723	0.43411627	-1.7962224	9.122612	-3.1590376	1.7229134	Walking_Idle
14:24:25.643	9.352037	-6.9577627	2.5906053	1.0284723	0.43411627	-1.7962224	9.122612	-3.1590376	1.7229134	Walking_Idle
14:24:25.666	9.352037	-6.9577627	2.5906053	1.0284723	0.43411627	-1.7962224	9.122612	-3.1590376	1.7229134	Walking_Idle
14:24:25.690	9.352037	-6.9577627	2.5906053	-0.49991256	-0.3893301	0.82927644	9.012861	-3.5809443	1.4544109	Walking_Idle
14:24:25.713	9.352037	-6.9577627	2.5906053	-0.49991256	-0.3893301	0.82927644	9.012861	-3.5809443	1.4544109	Walking_Idle
14:24:25.735	9.352037	-6.9577627	2.5906053	-0.49991256	-0.3893301	0.82927644	9.012861	-3.5809443	1.4544109	Walking_Idle
14:24:25.759	9.352037	-6.9577627	2.5906053	-0.49991256	-0.3893301	0.82927644	9.012861	-3.5809443	1.4544109	Walking_Idle
14:24:25.782	3.74704	-5.935407	-1.036721	-0.49991256	-0.3893301	0.82927644	9.012861	-3.5809443	1.4544109	Walking_Idle
14:24:25.805	3.74704	-5.935407	-1.036721	-0.49991256	-0.3893301	0.82927644	9.012861	-3.5809443	1.4544109	Walking_Idle
14:24:25.828	3.74704	-5.935407	-1.036721	-0.49991256	-0.3893301	0.82927644	9.012861	-3.5809443	1.4544109	Walking_Idle
14:24:25.851	3.74704	-5.935407	-1.036721	-0.49991256	-0.3893301	0.82927644	9.012861	-3.5809443	1.4544109	Walking_Idle
14:24:25.874	3.74704	-5.935407	-1.036721	-1.6318458	0.32232794	2.2764163	7.025549	-6.788145	-0.85596013	Walking_Idle
14:24:25.899	3.74704	-5.935407	-1.036721	-1.6318458	0.32232794	2.2764163	7.025549	-6.788145	-0.85596013	Walking_Idle
14:24:25.921	3.74704	-5.935407	-1.036721	-1.6318458	0.32232794	2.2764163	7.025549	-6.788145	-0.85596013	Walking_Idle
14:24:25.944	3.74704	-5.935407	-1.036721	-1.6318458	0.32232794	2.2764163	7.025549	-6.788145	-0.85596013	Walking_Idle
14:24:25.967	3.74704	-5.935407	-1.036721	-1.6318458	0.32232794	2.2764163	7.025549	-6.788145	-0.85596013	Walking_Idle
14:24:25.990	8.696006	-9.043176	-0.16041641	-1.6318458	0.32232794	2.2764163	7.025549	-6.788145	-0.85596013	Walking_Idle
14:24:26.014	8.696006	-9.043176	-0.16041641	-1.6318458	0.32232794	2.2764163	7.025549	-6.788145	-0.85596013	Walking_Idle
14:24:26.037	8.696006	-9.043176	-0.16041641	-1.6318458	0.32232794	2.2764163	7.025549	-6.788145	-0.85596013	Walking_Idle
14:24:26.060	8.696006	-9.043176	-0.16041641	-2.3978708	0.95640606	0.43893355	6.4279337	-7.011498	-2.3854709	Walking_Idle
14:24:26.083	8.696006	-9.043176	-0.16041641	-2.3978708	0.95640606	0.43893355	6.4279337	-7.011498	-2.3854709	Walking_Idle
14:24:26.105	8.696006	-9.043176	-0.16041641	-2.3978708	0.95640606	0.43893355	6.4279337	-7.011498	-2.3854709	Walking_Idle
14:24:26.128	8.696006	-9.043176	-0.16041641	-2.3978708	0.95640606	0.43893355	6.4279337	-7.011498	-2.3854709	Walking_Idle
14:24:26.151	8.696006	-9.043176	-0.16041641	-2.3978708	0.95640606	0.43893355	6.4279337	-7.011498	-2.3854709	Walking_Idle
14:24:26.173	8.696006	-9.043176	-0.16041641	-2.3978708	0.95640606	0.43893355	6.4279337	-7.011498	-2.3854709	Walking_Idle
14:24:26.196	10.989721	-7.762239	-0.31604427	-2.3978708	0.95640606	0.43893355	6.4279337	-7.011498	-2.3854709	Walking_Idle
14:24:26.219	10.989721	-7.762239	-0.31604427	-2.3978708	0.95640606	0.43893355	6.4279337	-7.011498	-2.3854709	Walking_Idle
14:24:26.243	10.989721	-7.762239	-0.31604427	-1.4278169	0.19404623	0.6820579	6.857741	-6.818061	-1.6295313	Walking_Idle
14:24:26.265	10.989721	-7.762239	-0.31604427	-1.4278169	0.19404623	0.6820579	6.857741	-6.818061	-1.6295313	Walking_Idle
14:24:26.287	10.989721	-7.762239	-0.31604427	-1.4278169	0.19404623	0.6820579	6.857741	-6.818061	-1.6295313	Walking_Idle
14:24:26.310	10.989721	-7.762239	-0.31604427	-1.4278169	0.19404623	0.6820579	6.857741	-6.818061	-1.6295313	Walking_Idle
14:24:26.333	10.989721	-7.762239	-0.31604427	-1.4278169	0.19404623	0.6820579	6.857741	-6.818061	-1.6295313	Walking_Idle
14:24:26.357	10.989721	-7.762239	-0.31604427	-1.4278169	0.19404623	0.6820579	6.857741	-6.818061	-1.6295313	Walking_Idle
14:24:26.380	6.299337	-4.5251794	-1.1875603	-1.4278169	0.19404623	0.6820579	6.857741	-6.818061	-1.6295313	Walking_Idle
14:24:26.404	6.299337	-4.5251794	-1.1875603	-1.4278169	0.19404623	0.6820579	6.857741	-6.818061	-1.6295313	Walking_Idle
14:24:26.426	6.299337	-4.5251794	-1.1875603	1.3051943	-0.57197875	-0.75225365	6.2872567	-7.347455	-1.6295325	Walking_Idle
14:24:26.448	6.299337	-4.5251794	-1.1875603	1.3051943	-0.57197875	-0.75225365	6.2872567	-7.347455	-1.6295325	Walking_Idle
14:24:26.473	6.299337	-4.5251794	-1.1875603	1.3051943	-0.57197875	-0.75225365	6.2872567	-7.347455	-1.6295325	Walking_Idle
14:24:26.496	6.299337	-4.5251794	-1.1875603	1.3051943	-0.57197875	-0.75225365	6.2872567	-7.347455	-1.6295325	Walking_Idle
14:24:26.519	6.299337	-4.5251794	-1.1875603	1.3051943	-0.57197875	-0.75225365	6.2872567	-7.347455	-1.6295325	Walking_Idle
14:24:26.542	6.299337	-4.5251794	-1.1875603	1.3051943	-0.57197875	-0.75225365	6.2872567	-7.347455	-1.6295325	Walking_Idle
14:24:26.565	6.299337	-4.5251794	-1.1875603	1.3051943	-0.57197875	-0.75225365	6.2872567	-7.347455	-1.6295325	Walking_Idle
14:24:26.588	14.044816	-6.7494607	4.5515165	1.3051943	-0.57197875	-0.75225365	6.2872567	-7.347455	-1.6295325	Walking_Idle
14:24:26.611	14.044816	-6.7494607	4.5515165	2.4750013	-0.9409414	-2.5665236	8.575784	-4.661549	0.94660133	Walking_Idle
14:24:26.634	14.044816	-6.7494607	4.5515165	2.4750013	-0.9409414	-2.5665236	8.575784	-4.661549	0.94660133	Walking_Idle
14:24:26.657	14.044816	-6.7494607	4.5515165	2.4750013	-0.9409414	-2.5665236	8.575784	-4.661549	0.94660133	Walking_Idle
14:24:26.680	14.044816	-6.7494607	4.5515165	2.4750013	-0.9409414	-2.5665236	8.575784	-4.661549	0.94660133	Walking_Idle
14:24:26.704	14.044816	-6.7494607	4.5515165	2.4750013	-0.9409414	-2.5665236	8.575784	-4.661549	0.94660133	Walking_Idle
14:24:26.726	14.044816	-6.7494607	4.5515165	2.4750013	-0.9409414	-2.5665236	8.575784	-4.661549	0.94660133	Walking_Idle
14:24:26.748	14.044816	-6.7494607	4.5515165	2.4750013	-0.9409414	-2.5665236	8.575784	-4.661549	0.94660133	Walking_Idle
14:24:26.770	14.044816	-6.7494607	4.5515165	0.8140586	0.32904744	-1.8872414	8.575784	-4.661549	0.94660133	Walking_Idle
14:24:26.793	9.703996	-9.974549	-0.2681588	0.8140586	0.32904744	-1.8872414	9.539377	-2.043976	0.9963661	Walking_Idle
14:24:26.817	9.703996	-9.974549	-0.2681588	0.8140586	0.32904744	-1.8872414	9.539377	-2.043976	0.9963661	Walking_Idle
14:24:26.839	9.703996	-9.974549	-0.2681588	0.8140586	0.32904744	-1.8872414	9.539377	-2.043976	0.9963661	Walking_Idle
14:24:26.861	9.703996	-9.974549	-0.2681588	0.8140586	0.32904744	-1.8872414	9.539377	-2.043976	0.9963661	Walking_Idle
14:24:26.883	9.703996	-9.974549	-0.2681588	0.8140586	0.32904744	-1.8872414	9.539377	-2.043976	0.9963661	Walking_Idle
14:24:26.906	9.703996	-9.974549	-0.2681588	0.8140586	0.32904744	-1.8872414	9.539377	-2.043976	0.9963661	Walking_Idle
14:24:26.930	9.703996	-9.974549	-0.2681588	0.8140586	0.32904744	-1.8872414	9.539377	-2.043976	0.9963661	Walking_Idle
14:24:26.953	9.703996	-9.974549	-0.2681588	-0.51579505	0.675408	0.22329813	9.396465	-2.4045007	1.4473475	Walking_Idle
14:24:26.977	9.703996	-9.974549	-0.2681588	-0.51579505	0.675408	0.22329813	9.396465	-2.4045007	1.4473475	Walking_Idle
14:24:27.001	5.437398	-6.203566	0.5219519	-0.51579505	0.675408	0.22329813	9.396465	-2.4045007	1.4473475	Walking_Idle
14:24:27.023	5.437398	-6.203566	0.5219519	-0.51579505	0.675408	0.22329813	9.396465	-2.4045007	1.4473475	Walking_Idle
14:24:27.047	5.437398	-6.203566	0.5219519	-0.51579505	0.675408	0.22329813	9.396465	-2.4045007	1.4473475	Walking_Idle
14:24:27.071	5.437398	-6.203566	0.5219519	-0.51579505	0.675408	0.22329813	9.396465	-2.4045007	1.4473475	Walking_Idle
14:24:27.094	5.437398	-6.203566	0.5219519	-0.51579505	0.675408	0.22329813	9.396465	-2.4045007	1.4473475	Walking_Idle
14:24:27.117	5.437398	-6.203566	0.5219519	-0.51579505	0.675408	0.22329813	9.396465	-2.4045007	1.4473475	Walking_Idle
14:24:27.139	5.437398	-6.203566	0.5219519	-1.1791947	-0.06434977	2.2831357	7.7226963	-5.972438	0.92733085	Walking_Idle
14:24:27.163	5.437398	-6.203566	0.5219519	-1.1791947	-0.06434977	2.2831357	7.7226963	-5.972438	0.92733085	Walking_Idle
14:24:27.187	7.3671837	-7.439012	-1.515576	-1.1791947	-0.06434977	2.2831357	7.7226963	-5.972438	0.92733085	Walking_Idle
14:24:27.209	7.3671837	-7.439012	-1.515576	-1.1791947	-0.06434977	2.2831357	7.7226963	-5.972438	0.92733085	Walking_Idle
14:24:27.231	7.3671837	-7.439012	-1.515576	-1.1791947	-0.06434977	2.2831357	7.7226963	-5.972438	0.92733085	Walking_Idle
14:24:27.253	7.3671837	-7.439012	-1.515576	-1.1791947	-0.06434977	2.2831357	7.7226963	-5.972438	0.92733085	Walking_Idle
14:24:27.277	7.3671837	-7.439012	-1.515576	-1.1791947	-0.06434977	2.2831357	7.7226963	-5.972438	0.92733085	Walking_Idle
14:24:27.300	7.3671837	-7.439012	-1.515576	-1.1791947	-0.06434977	2.2831357	7.7226963	-5.972438	0.92733085	Walking_Idle
14:24:27.322	7.3671837	-7.439012	-1.515576	-1.6605566	1.223965	2.195171	4.55094	-8.464978	-1.9501635	Walking_Idle
14:24:27.345	7.3671837	-7.439012	-1.515576	-1.6605566	1.223965	2.195171	4.55094	-8.464978	-1.9501635	Walking_Idle
14:24:27.368	7.3671837	-7.439012	-1.515576	-1.6605566	1.223965	2.195171	4.55094	-8.464978	-1.9501635	Walking_Idle
14:24:27.392	10.946625	-6.893117	-2.6432793	-1.6605566	1.223965	2.195171	4.55094	-8.464978	-1.9501635	Walking_Idle
14:24:27.415	10.946625	-6.893117	-2.6432793	-1.6605566	1.223965	2.195171	4.55094	-8.464978	-1.9501635	Walking_Idle
14:24:27.438	10.946625	-6.893117	-2.6432793	-1.6605566	1.223965	2.195171	4.55094	-8.464978	-1.9501635	Walking_Idle
14:24:27.461	10.946625	-6.893117	-2.6432793	-1.6605566	1.223965	2.195171	4.55094	-8.464978	-1.9501635	Walking_Idle
14:24:27.484	10.946625	-6.893117	-2.6432793	-1.6605566	1.223965	2.195171	4.55094	-8.464978	-1.9501635	Walking_Idle
14:24:27.508	10.946625	-6.893117	-2.6432793	-1.1388775	-0.6574999	0.6423517	5.304072	-8.021132	-1.9230973	Walking_Idle
14:24:27.531	10.946625	-6.893117	-2.6432793	-1.1388775	-0.6574999	0.6423517	5.304072	-8.021132	-1.9230973	Walking_Idle
14:24:27.554	10.946625	-6.893117	-2.6432793	-1.1388775	-0.6574999	0.6423517	5.304072	-8.021132	-1.9230973	Walking_Idle
14:24:27.577	10.946625	-6.893117	-2.6432793	-1.1388775	-0.6574999	0.6423517	5.304072	-8.021132	-1.9230973	Walking_Idle
14:24:27.602	9.974549	-4.182798	-0.5147691	-1.1388775	-0.6574999	0.6423517	5.304072	-8.021132	-1.9230973	Walking_Idle
14:24:27.626	9.974549	-4.182798	-0.5147691	-1.1388775	-0.6574999	0.6423517	5.304072	-8.021132	-1.9230973	Walking_Idle
14:24:27.649	9.974549	-4.182798	-0.5147691	-1.1388775	-0.6574999	0.6423517	5.304072	-8.021132	-1.9230973	Walking_Idle
14:24:27.671	9.974549	-4.182798	-0.5147691	0.8470453	-0.24883106	-1.2342263	6.411002	-7.2777624	-1.4502702	Walking_Idle
14:24:27.694	9.974549	-4.182798	-0.5147691	0.8470453	-0.24883106	-1.2342263	6.411002	-7.2777624	-1.4502702	Walking_Idle
14:24:27.717	9.974549	-4.182798	-0.5147691	0.8470453	-0.24883106	-1.2342263	6.411002	-7.2777624	-1.4502702	Walking_Idle
14:24:27.741	9.974549	-4.182798	-0.5147691	0.8470453	-0.24883106	-1.2342263	6.411002	-7.2777624	-1.4502702	Walking_Idle
14:24:27.764	9.974549	-4.182798	-0.5147691	0.8470453	-0.24883106	-1.2342263	6.411002	-7.2777624	-1.4502702	Walking_Idle
14:24:27.788	12.888381	-4.592219	3.4860642	0.8470453	-0.24883106	-1.2342263	6.411002	-7.2777624	-1.4502702	Walking_Idle
14:24:27.811	12.888381	-4.592219	3.4860642	0.8470453	-0.24883106	-1.2342263	6.411002	-7.2777624	-1.4502702	Walking_Idle
14:24:27.834	12.888381	-4.592219	3.4860642	0.8470453	-0.24883106	-1.2342263	6.411002	-7.2777624	-1.4502702	Walking_Idle
14:24:27.858	12.888381	-4.592219	3.4860642	1.7883887	-1.1406944	-2.5353694	8.7893095	-4.34348	0.22830169	Walking_Idle
14:24:27.880	12.888381	-4.592219	3.4860642	1.7883887	-1.1406944	-2.5353694	8.7893095	-4.34348	0.22830169	Walking_Idle
14:24:27.902	12.888381	-4.592219	3.4860642	1.7883887	-1.1406944	-2.5353694	8.7893095	-4.34348	0.22830169	Walking_Idle
14:24:27.924	12.888381	-4.592219	3.4860642	1.7883887	-1.1406944	-2.5353694	8.7893095	-4.34348	0.22830169	Walking_Idle
14:24:27.946	12.888381	-4.592219	3.4860642	1.7883887	-1.1406944	-2.5353694	8.7893095	-4.34348	0.22830169	Walking_Idle
14:24:27.969	12.888381	-4.592219	3.4860642	1.7883887	-1.1406944	-2.5353694	8.7893095	-4.34348	0.22830169	Walking_Idle
14:24:27.991	8.954588	-7.7574506	0.45970076	1.7883887	-1.1406944	-2.5353694	8.7893095	-4.34348	0.22830169	Walking_Idle
14:24:28.013	8.954588	-7.7574506	0.45970076	1.7883887	-1.1406944	-2.5353694	8.7893095	-4.34348	0.22830169	Walking_Idle
14:24:28.035	8.954588	-7.7574506	0.45970076	0.47869354	0.19587883	-1.9281694	9.541047	-2.2556162	-0.22520109	Walking_Idle
14:24:28.057	8.954588	-7.7574506	0.45970076	0.47869354	0.19587883	-1.9281694	9.541047	-2.2556162	-0.22520109	Walking_Idle
14:24:28.081	8.954588	-7.7574506	0.45970076	0.47869354	0.19587883	-1.9281694	9.541047	-2.2556162	-0.22520109	Walking_Idle
14:24:28.104	8.954588	-7.7574506	0.45970076	0.47869354	0.19587883	-1.9281694	9.541047	-2.2556162	-0.22520109	Walking_Idle
14:24:28.127	8.954588	-7.7574506	0.45970076	0.47869354	0.19587883	-1.9281694	9.541047	-2.2556162	-0.22520109	Walking_Idle
14:24:28.151	8.954588	-7.7574506	0.45970076	0.47869354	0.19587883	-1.9281694	9.541047	-2.2556162	-0.22520109	Walking_Idle
14:24:28.174	8.954588	-7.7574506	0.45970076	0.47869354	0.19587883	-1.9281694	9.541047	-2.2556162	-0.22520109	Walking_Idle
14:24:28.197	6.9840994	-7.0726876	-0.23463893	0.47869354	0.19587883	-1.9281694	9.541047	-2.2556162	-0.22520109	Walking_Idle
14:24:28.220	6.9840994	-7.0726876	-0.23463893	-0.5970402	0.4231207	0.826833	9.335801	-2.9880059	0.29106152	Walking_Idle
14:24:28.243	6.9840994	-7.0726876	-0.23463893	-0.5970402	0.4231207	0.826833	9.335801	-2.9880059	0.29106152	Walking_Idle
14:24:28.266	6.9840994	-7.0726876	-0.23463893	-0.5970402	0.4231207	0.826833	9.335801	-2.9880059	0.29106152	Walking_Idle
14:24:28.289	6.9840994	-7.0726876	-0.23463893	-0.5970402	0.4231207	0.826833	9.335801	-2.9880059	0.29106152	Walking_Idle
14:24:28.313	6.9840994	-7.0726876	-0.23463893	-0.5970402	0.4231207	0.826833	9.335801	-2.9880059	0.29106152	Walking_Idle
14:24:28.336	6.9840994	-7.0726876	-0.23463893	-0.5970402	0.4231207	0.826833	9.335801	-2.9880059	0.29106152	Walking_Idle
14:24:28.360	6.9840994	-7.0726876	-0.23463893	-0.5970402	0.4231207	0.826833	9.335801	-2.9880059	0.29106152	Walking_Idle
14:24:28.383	3.4381785	-6.2490573	-2.063865	-0.5970402	0.4231207	0.826833	9.335801	-2.9880059	0.29106152	Walking_Idle
14:24:28.405	3.4381785	-6.2490573	-2.063865	-1.4235408	-0.36367375	4.1438313	6.049383	-7.525462	-1.7153944	Walking_Idle
14:24:28.429	3.4381785	-6.2490573	-2.063865	-1.4235408	-0.36367375	4.1438313	6.049383	-7.525462	-1.7153944	Walking_Idle
14:24:28.453	3.4381785	-6.2490573	-2.063865	-1.4235408	-0.36367375	4.1438313	6.049383	-7.525462	-1.7153944	Walking_Idle
14:24:28.476	3.4381785	-6.2490573	-2.063865	-1.4235408	-0.36367375	4.1438313	6.049383	-7.525462	-1.7153944	Walking_Idle
14:24:28.499	3.4381785	-6.2490573	-2.063865	-1.4235408	-0.36367375	4.1438313	6.049383	-7.525462	-1.7153944	Walking_Idle
14:24:28.522	3.4381785	-6.2490573	-2.063865	-1.4235408	-0.36367375	4.1438313	6.049383	-7.525462	-1.7153944	Walking_Idle
14:24:28.546	3.4381785	-6.2490573	-2.063865	-1.4235408	-0.36367375	4.1438313	6.049383	-7.525462	-1.7153944	Walking_Idle
14:24:28.569	3.4381785	-6.2490573	-2.063865	-1.6104655	1.645462	-0.24767898	2.4522254	-9.242535	-2.175355	Walking_Idle
14:24:28.592	10.355239	-8.935433	1.5754328	-1.6104655	1.645462	-0.24767898	2.4522254	-9.242535	-2.175355	Walking_Idle
14:24:28.615	10.355239	-8.935433	1.5754328	-1.6104655	1.645462	-0.24767898	2.4522254	-9.242535	-2.175355	Walking_Idle
14:24:28.637	10.355239	-8.935433	1.5754328	-1.6104655	1.645462	-0.24767898	2.4522254	-9.242535	-2.175355	Walking_Idle
14:24:28.660	10.355239	-8.935433	1.5754328	-1.6104655	1.645462	-0.24767898	2.4522254	-9.242535	-2.175355	Walking_Idle
14:24:28.682	10.355239	-8.935433	1.5754328	-1.6104655	1.645462	-0.24767898	2.4522254	-9.242535	-2.175355	Walking_Idle
14:24:28.704	10.355239	-8.935433	1.5754328	-1.6104655	1.645462	-0.24767898	2.4522254	-9.242535	-2.175355	Walking_Idle
14:24:28.726	10.355239	-8.935433	1.5754328	-1.6104655	1.645462	-0.24767898	2.4522254	-9.242535	-2.175355	Walking_Idle
14:24:28.748	10.355239	-8.935433	1.5754328	-1.6104655	1.645462	-0.24767898	2.4522254	-9.242535	-2.175355	Walking_Idle
14:24:28.773	10.355239	-8.935433	1.5754328	-0.7014981	-0.1321558	0.09807075	5.232193	-7.8700414	-2.618457	Walking_Idle
14:24:28.796	9.009656	-6.5842557	-0.5650489	-0.7014981	-0.1321558	0.09807075	5.232193	-7.8700414	-2.618457	Walking_Idle
14:24:28.819	9.009656	-6.5842557	-0.5650489	-0.7014981	-0.1321558	0.09807075	5.232193	-7.8700414	-2.618457	Walking_Idle
14:24:28.840	9.009656	-6.5842557	-0.5650489	-0.7014981	-0.1321558	0.09807075	5.232193	-7.8700414	-2.618457	Walking_Idle
14:24:28.862	9.009656	-6.5842557	-0.5650489	-0.7014981	-0.1321558	0.09807075	5.232193	-7.8700414	-2.618457	Walking_Idle
14:24:28.887	9.009656	-6.5842557	-0.5650489	-0.7014981	-0.1321558	0.09807075	5.232193	-7.8700414	-2.618457	Walking_Idle
14:24:28.909	9.009656	-6.5842557	-0.5650489	-0.7014981	-0.1321558	0.09807075	5.232193	-7.8700414	-2.618457	Walking_Idle
14:24:28.929	9.009656	-6.5842557	-0.5650489	0.5269519	-0.050299864	-0.8646529	5.73014	-7.6695814	-2.124388	Walking_Idle
14:24:28.951	9.009656	-6.5842557	-0.5650489	0.5269519	-0.050299864	-0.8646529	5.73014	-7.6695814	-2.124388	Walking_Idle
14:24:28.974	9.009656	-6.5842557	-0.5650489	0.5269519	-0.050299864	-0.8646529	5.73014	-7.6695814	-2.124388	Walking_Idle
14:24:28.998	7.041562	-5.2243075	1.0510867	0.5269519	-0.050299864	-0.8646529	5.73014	-7.6695814	-2.124388	Walking_Idle
14:24:29.021	7.041562	-5.2243075	1.0510867	0.5269519	-0.050299864	-0.8646529	5.73014	-7.6695814	-2.124388	Walking_Idle
14:24:29.044	7.041562	-5.2243075	1.0510867	0.5269519	-0.050299864	-0.8646529	5.73014	-7.6695814	-2.124388	Walking_Idle
14:24:29.067	7.041562	-5.2243075	1.0510867	0.5269519	-0.050299864	-0.8646529	5.73014	-7.6695814	-2.124388	Walking_Idle
14:24:29.091	7.041562	-5.2243075	1.0510867	0.5269519	-0.050299864	-0.8646529	5.73014	-7.6695814	-2.124388	Walking_Idle
14:24:29.115	7.041562	-5.2243075	1.0510867	2.0504498	-0.2482202	-2.4492373	8.266401	-5.2754035	0.08155104	Walking_Idle
14:24:29.138	7.041562	-5.2243075	1.0510867	2.0504498	-0.2482202	-2.4492373	8.266401	-5.2754035	0.08155104	Walking_Idle
14:24:29.161	7.041562	-5.2243075	1.0510867	2.0504498	-0.2482202	-2.4492373	8.266401	-5.2754035	0.08155104	Walking_Idle
14:24:29.183	10.743111	-7.5036573	1.2354459	2.0504498	-0.2482202	-2.4492373	8.266401	-5.2754035	0.08155104	Walking_Idle
14:24:29.205	10.743111	-7.5036573	1.2354459	2.0504498	-0.2482202	-2.4492373	8.266401	-5.2754035	0.08155104	Walking_Idle
14:24:29.229	10.743111	-7.5036573	1.2354459	2.0504498	-0.2482202	-2.4492373	8.266401	-5.2754035	0.08155104	Walking_Idle
14:24:29.252	10.743111	-7.5036573	1.2354459	2.0504498	-0.2482202	-2.4492373	8.266401	-5.2754035	0.08155104	Walking_Idle
14:24:29.275	10.743111	-7.5036573	1.2354459	2.0504498	-0.2482202	-2.4492373	8.266401	-5.2754035	0.08155104	Walking_Idle
14:24:29.298	10.743111	-7.5036573	1.2354459	0.4921326	0.27284783	-1.6496147	9.242125	-3.230436	0.56363255	Walking_Idle
14:24:29.320	10.743111	-7.5036573	1.2354459	0.4921326	0.27284783	-1.6496147	9.242125	-3.230436	0.56363255	Walking_Idle
14:24:29.344	10.743111	-7.5036573	1.2354459	0.4921326	0.27284783	-1.6496147	9.242125	-3.230436	0.56363255	Walking_Idle
14:24:29.366	10.743111	-7.5036573	1.2354459	0.4921326	0.27284783	-1.6496147	9.242125	-3.230436	0.56363255	Walking_Idle
14:24:29.387	8.648121	-7.7861814	-1.1037607	0.4921326	0.27284783	-1.6496147	9.242125	-3.230436	0.56363255	Walking_Idle
14:24:29.409	8.648121	-7.7861814	-1.1037607	0.4921326	0.27284783	-1.6496147	9.242125	-3.230436	0.56363255	Walking_Idle
14:24:29.432	8.648121	-7.7861814	-1.1037607	0.4921326	0.27284783	-1.6496147	9.242125	-3.230436	0.56363255	Walking_Idle
14:24:29.455	8.648121	-7.7861814	-1.1037607	0.4921326	0.27284783	-1.6496147	9.242125	-3.230436	0.56363255	Walking_Idle
14:24:29.478	8.648121	-7.7861814	-1.1037607	-0.07658295	0.06332107	-0.43093854	9.407697	-2.7617526	0.19525194	Walking_Idle
14:24:29.500	8.648121	-7.7861814	-1.1037607	-0.07658295	0.06332107	-0.43093854	9.407697	-2.7617526	0.19525194	Walking_Idle
14:24:29.522	8.648121	-7.7861814	-1.1037607	-0.07658295	0.06332107	-0.43093854	9.407697	-2.7617526	0.19525194	Walking_Idle
14:24:29.544	8.648121	-7.7861814	-1.1037607	-0.07658295	0.06332107	-0.43093854	9.407697	-2.7617526	0.19525194	Walking_Idle
14:24:29.568	8.648121	-7.7861814	-1.1037607	-0.07658295	0.06332107	-0.43093854	9.407697	-2.7617526	0.19525194	Walking_Idle
14:24:29.592	4.8148866	-5.854002	0.023942748	-0.07658295	0.06332107	-0.43093854	9.407697	-2.7617526	0.19525194	Walking_Idle
14:24:29.615	4.8148866	-5.854002	0.023942748	-0.07658295	0.06332107	-0.43093854	9.407697	-2.7617526	0.19525194	Walking_Idle
14:24:29.638	4.8148866	-5.854002	0.023942748	-0.07658295	0.06332107	-0.43093854	9.407697	-2.7617526	0.19525194	Walking_Idle
14:24:29.661	4.8148866	-5.854002	0.023942748	-1.9336133	0.07798184	3.1902704	7.587788	-6.18311	-0.60380554	Walking_Idle
14:24:29.684	4.8148866	-5.854002	0.023942748	-1.9336133	0.07798184	3.1902704	7.587788	-6.18311	-0.60380554	Walking_Idle
14:24:29.708	4.8148866	-5.854002	0.023942748	-1.9336133	0.07798184	3.1902704	7.587788	-6.18311	-0.60380554	Walking_Idle
14:24:29.731	4.8148866	-5.854002	0.023942748	-1.9336133	0.07798184	3.1902704	7.587788	-6.18311	-0.60380554	Walking_Idle
14:24:29.754	4.8148866	-5.854002	0.023942748	-1.9336133	0.07798184	3.1902704	7.587788	-6.18311	-0.60380554	Walking_Idle
14:24:29.777	4.8148866	-5.854002	0.023942748	-1.9336133	0.07798184	3.1902704	7.587788	-6.18311	-0.60380554	Walking_Idle
14:24:29.804	6.3328567	-9.208381	-2.578634	-1.9336133	0.07798184	3.1902704	7.587788	-6.18311	-0.60380554	Walking_Idle
14:24:29.827	6.3328567	-9.208381	-2.578634	-1.9336133	0.07798184	3.1902704	7.587788	-6.18311	-0.60380554	Walking_Idle
14:24:29.850	6.3328567	-9.208381	-2.578634	-1.4840165	-0.4766838	1.9838117	3.9636745	-8.625955	-2.4600832	Walking_Idle
14:24:29.873	6.3328567	-9.208381	-2.578634	-1.4840165	-0.4766838	1.9838117	3.9636745	-8.625955	-2.4600832	Walking_Idle
14:24:29.896	6.3328567	-9.208381	-2.578634	-1.4840165	-0.4766838	1.9838117	3.9636745	-8.625955	-2.4600832	Walking_Idle
14:24:29.920	6.3328567	-9.208381	-2.578634	-1.4840165	-0.4766838	1.9838117	3.9636745	-8.625955	-2.4600832	Walking_Idle
14:24:29.943	6.3328567	-9.208381	-2.578634	-1.4840165	-0.4766838	1.9838117	3.9636745	-8.625955	-2.4600832	Walking_Idle
14:24:29.966	6.3328567	-9.208381	-2.578634	-1.4840165	-0.4766838	1.9838117	3.9636745	-8.625955	-2.4600832	Walking_Idle
14:24:29.989	11.904334	-7.6880164	1.1229149	-1.4840165	-0.4766838	1.9838117	3.9636745	-8.625955	-2.4600832	Walking_Idle
14:24:30.013	11.904334	-7.6880164	1.1229149	-0.7100502	1.5739908	0.26666954	5.361221	-7.813489	-2.5252054	Walking_Idle
14:24:30.036	11.904334	-7.6880164	1.1229149	-0.7100502	1.5739908	0.26666954	5.361221	-7.813489	-2.5252054	Walking_Idle
14:24:30.059	11.904334	-7.6880164	1.1229149	-0.7100502	1.5739908	0.26666954	5.361221	-7.813489	-2.5252054	Walking_Idle
14:24:30.082	11.904334	-7.6880164	1.1229149	-0.7100502	1.5739908	0.26666954	5.361221	-7.813489	-2.5252054	Walking_Idle
14:24:30.105	11.904334	-7.6880164	1.1229149	-0.7100502	1.5739908	0.26666954	5.361221	-7.813489	-2.5252054	Walking_Idle
14:24:30.128	11.904334	-7.6880164	1.1229149	-0.7100502	1.5739908	0.26666954	5.361221	-7.813489	-2.5252054	Walking_Idle
14:24:30.152	11.904334	-7.6880164	1.1229149	-0.7100502	1.5739908	0.26666954	5.361221	-7.813489	-2.5252054	Walking_Idle
14:24:30.176	11.904334	-7.6880164	1.1229149	-0.7100502	1.5739908	0.26666954	5.361221	-7.813489	-2.5252054	Walking_Idle
14:24:30.201	6.924243	-5.1452966	1.3623424	1.093224	-1.0069149	-0.5439486	5.64307	-7.853336	-1.6281044	Walking_Idle
14:24:30.224	6.924243	-5.1452966	1.3623424	1.093224	-1.0069149	-0.5439486	5.64307	-7.853336	-1.6281044	Walking_Idle
14:24:30.247	6.924243	-5.1452966	1.3623424	1.093224	-1.0069149	-0.5439486	5.64307	-7.853336	-1.6281044	Walking_Idle
14:24:30.271	6.924243	-5.1452966	1.3623424	1.093224	-1.0069149	-0.5439486	5.64307	-7.853336	-1.6281044	Walking_Idle
14:24:30.294	6.924243	-5.1452966	1.3623424	1.093224	-1.0069149	-0.5439486	5.64307	-7.853336	-1.6281044	Walking_Idle
14:24:30.317	6.924243	-5.1452966	1.3623424	1.093224	-1.0069149	-0.5439486	5.64307	-7.853336	-1.6281044	Walking_Idle
14:24:30.340	6.924243	-5.1452966	1.3623424	1.093224	-1.0069149	-0.5439486	5.64307	-7.853336	-1.6281044	Walking_Idle
14:24:30.363	6.924243	-5.1452966	1.3623424	1.093224	-1.0069149	-0.5439486	5.64307	-7.853336	-1.6281044	Walking_Idle
14:24:30.387	13.0895	-4.4270144	1.620924	2.7511122	-1.8150896	-1.1731398	7.8273396	-5.903286	0.2323726	Walking_Idle
14:24:30.410	13.0895	-4.4270144	1.620924	2.7511122	-1.8150896	-1.1731398	7.8273396	-5.903286	0.2323726	Walking_Idle
14:24:30.433	13.0895	-4.4270144	1.620924	2.7511122	-1.8150896	-1.1731398	7.8273396	-5.903286	0.2323726	Walking_Idle
14:24:30.456	13.0895	-4.4270144	1.620924	2.7511122	-1.8150896	-1.1731398	7.8273396	-5.903286	0.2323726	Walking_Idle
14:24:30.480	13.0895	-4.4270144	1.620924	2.7511122	-1.8150896	-1.1731398	7.8273396	-5.903286	0.2323726	Walking_Idle
14:24:30.503	13.0895	-4.4270144	1.620924	2.7511122	-1.8150896	-1.1731398	7.8273396	-5.903286	0.2323726	Walking_Idle
14:24:30.527	13.0895	-4.4270144	1.620924	2.7511122	-1.8150896	-1.1731398	7.8273396	-5.903286	0.2323726	Walking_Idle
14:24:30.549	13.0895	-4.4270144	1.620924	0.9374534	-1.1993374	-2.8340826	9.140832	-3.3829336	-1.0820926	Walking_Idle
14:24:30.571	13.0895	-4.4270144	1.620924	0.9374534	-1.1993374	-2.8340826	9.140832	-3.3829336	-1.0820926	Walking_Idle
14:24:30.594	9.172467	-7.2714124	0.45491222	0.9374534	-1.1993374	-2.8340826	9.140832	-3.3829336	-1.0820926	Walking_Idle
14:24:30.618	9.172467	-7.2714124	0.45491222	0.9374534	-1.1993374	-2.8340826	9.140832	-3.3829336	-1.0820926	Walking_Idle
14:24:30.641	9.172467	-7.2714124	0.45491222	0.9374534	-1.1993374	-2.8340826	9.140832	-3.3829336	-1.0820926	Walking_Idle
14:24:30.664	9.172467	-7.2714124	0.45491222	0.9374534	-1.1993374	-2.8340826	9.140832	-3.3829336	-1.0820926	Walking_Idle
14:24:30.687	9.172467	-7.2714124	0.45491222	0.9374534	-1.1993374	-2.8340826	9.140832	-3.3829336	-1.0820926	Walking_Idle
14:24:30.710	9.172467	-7.2714124	0.45491222	0.9374534	-1.1993374	-2.8340826	9.140832	-3.3829336	-1.0820926	Walking_Idle
14:24:30.734	9.172467	-7.2714124	0.45491222	0.5550517	0.069429725	-1.4938442	9.725536	-1.2155209	-0.32633623	Walking_Idle
14:24:30.757	9.172467	-7.2714124	0.45491222	0.5550517	0.069429725	-1.4938442	9.725536	-1.2155209	-0.32633623	Walking_Idle
14:24:30.779	7.764633	-8.566715	0.51716334	0.5550517	0.069429725	-1.4938442	9.725536	-1.2155209	-0.32633623	Walking_Idle
14:24:30.802	7.764633	-8.566715	0.51716334	0.5550517	0.069429725	-1.4938442	9.725536	-1.2155209	-0.32633623	Walking_Idle
14:24:30.825	7.764633	-8.566715	0.51716334	0.5550517	0.069429725	-1.4938442	9.725536	-1.2155209	-0.32633623	Walking_Idle
14:24:30.849	7.764633	-8.566715	0.51716334	0.5550517	0.069429725	-1.4938442	9.725536	-1.2155209	-0.32633623	Walking_Idle
14:24:30.872	7.764633	-8.566715	0.51716334	0.5550517	0.069429725	-1.4938442	9.725536	-1.2155209	-0.32633623	Walking_Idle
14:24:30.896	7.764633	-8.566715	0.51716334	0.5550517	0.069429725	-1.4938442	9.725536	-1.2155209	-0.32633623	Walking_Idle
14:24:30.918	7.764633	-8.566715	0.51716334	-2.7130773	1.2819972	1.7131985	9.032412	-3.8079708	-0.29150867	Walking_Idle
14:24:30.941	7.764633	-8.566715	0.51716334	-2.7130773	1.2819972	1.7131985	9.032412	-3.8079708	-0.29150867	Walking_Idle
14:24:30.965	7.764633	-8.566715	0.51716334	-2.7130773	1.2819972	1.7131985	9.032412	-3.8079708	-0.29150867	Walking_Idle
14:24:30.988	3.3495905	-5.669643	-1.5874043	-2.7130773	1.2819972	1.7131985	9.032412	-3.8079708	-0.29150867	Walking_Idle
14:24:31.011	3.3495905	-5.669643	-1.5874043	-2.7130773	1.2819972	1.7131985	9.032412	-3.8079708	-0.29150867	Walking_Idle
14:24:31.034	3.3495905	-5.669643	-1.5874043	-2.7130773	1.2819972	1.7131985	9.032412	-3.8079708	-0.29150867	Walking_Idle
14:24:31.057	3.3495905	-5.669643	-1.5874043	-2.7130773	1.2819972	1.7131985	9.032412	-3.8079708	-0.29150867	Walking_Idle
14:24:31.081	3.3495905	-5.669643	-1.5874043	-2.7130773	1.2819972	1.7131985	9.032412	-3.8079708	-0.29150867	Walking_Idle
14:24:31.104	3.3495905	-5.669643	-1.5874043	0.99670726	-1.4198598	4.2177463	4.7742257	-8.566025	0.011283465	Walking_Idle
14:24:31.127	3.3495905	-5.669643	-1.5874043	0.99670726	-1.4198598	4.2177463	4.7742257	-8.566025	0.011283465	Walking_Idle
14:24:31.151	3.3495905	-5.669643	-1.5874043	0.99670726	-1.4198598	4.2177463	4.7742257	-8.566025	0.011283465	Walking_Idle
14:24:31.174	3.3495905	-5.669643	-1.5874043	0.99670726	-1.4198598	4.2177463	4.7742257	-8.566025	0.011283465	Walking_Idle
14:24:31.198	6.881146	-8.109408	3.5554981	0.99670726	-1.4198598	4.2177463	4.7742257	-8.566025	0.011283465	Walking_Idle
14:24:31.220	6.881146	-8.109408	3.5554981	0.99670726	-1.4198598	4.2177463	4.7742257	-8.566025	0.011283465	Walking_Idle
14:24:31.242	6.881146	-8.109408	3.5554981	0.99670726	-1.4198598	4.2177463	4.7742257	-8.566025	0.011283465	Walking_Idle
14:24:31.264	6.881146	-8.109408	3.5554981	0.99670726	-1.4198598	4.2177463	4.7742257	-8.566025	0.011283465	Walking_Idle
14:24:31.287	6.881146	-8.109408	3.5554981	-2.221331	2.4004915	-0.12733853	3.277949	-9.169525	-1.1597649	Walking_Idle
14:24:31.311	6.881146	-8.109408	3.5554981	-2.221331	2.4004915	-0.12733853	3.277949	-9.169525	-1.1597649	Walking_Idle
14:24:31.335	6.881146	-8.109408	3.5554981	-2.221331	2.4004915	-0.12733853	3.277949	-9.169525	-1.1597649	Walking_Idle
14:24:31.358	6.881146	-8.109408	3.5554981	-2.221331	2.4004915	-0.12733853	3.277949	-9.169525	-1.1597649	Walking_Idle
14:24:31.379	12.222773	-5.3679643	-2.2099156	-2.221331	2.4004915	-0.12733853	3.277949	-9.169525	-1.1597649	Walking_Idle
14:24:31.402	12.222773	-5.3679643	-2.2099156	-2.221331	2.4004915	-0.12733853	3.277949	-9.169525	-1.1597649	Walking_Idle
14:24:31.425	12.222773	-5.3679643	-2.2099156	-2.221331	2.4004915	-0.12733853	3.277949	-9.169525	-1.1597649	Walking_Idle
14:24:31.449	12.222773	-5.3679643	-2.2099156	-0.7454804	-1.4375749	1.0846182	3.924794	-8.481311	-2.9721115	Walking_Idle
14:24:31.472	12.222773	-5.3679643	-2.2099156	-0.7454804	-1.4375749	1.0846182	3.924794	-8.481311	-2.9721115	Walking_Idle
14:24:31.495	12.222773	-5.3679643	-2.2099156	-0.7454804	-1.4375749	1.0846182	3.924794	-8.481311	-2.9721115	Walking_Idle
14:24:31.517	12.222773	-5.3679643	-2.2099156	-0.7454804	-1.4375749	1.0846182	3.924794	-8.481311	-2.9721115	Walking_Idle
14:24:31.540	12.222773	-5.3679643	-2.2099156	-0.7454804	-1.4375749	1.0846182	3.924794	-8.481311	-2.9721115	Walking_Idle
14:24:31.563	12.222773	-5.3679643	-2.2099156	-0.7454804	-1.4375749	1.0846182	3.924794	-8.481311	-2.9721115	Walking_Idle
14:24:31.585	7.190007	-6.7853746	1.9656997	-0.7454804	-1.4375749	1.0846182	3.924794	-8.481311	-2.9721115	Walking_Idle
14:24:31.608	7.190007	-6.7853746	1.9656997	-0.7454804	-1.4375749	1.0846182	3.924794	-8.481311	-2.9721115	Walking_Idle
14:24:31.631	7.190007	-6.7853746	1.9656997	1.3326831	0.011397524	-1.2904259	5.863985	-7.73445	-1.4007816	Walking_Idle
14:24:31.655	7.190007	-6.7853746	1.9656997	1.3326831	0.011397524	-1.2904259	5.863985	-7.73445	-1.4007816	Walking_Idle
14:24:31.678	7.190007	-6.7853746	1.9656997	1.3326831	0.011397524	-1.2904259	5.863985	-7.73445	-1.4007816	Walking_Idle
14:24:31.701	7.190007	-6.7853746	1.9656997	1.3326831	0.011397524	-1.2904259	5.863985	-7.73445	-1.4007816	Walking_Idle
14:24:31.724	7.190007	-6.7853746	1.9656997	1.3326831	0.011397524	-1.2904259	5.863985	-7.73445	-1.4007816	Walking_Idle
14:24:31.747	7.190007	-6.7853746	1.9656997	1.3326831	0.011397524	-1.2904259	5.863985	-7.73445	-1.4007816	Walking_Idle
14:24:31.771	7.190007	-6.7853746	1.9656997	1.3326831	0.011397524	-1.2904259	5.863985	-7.73445	-1.4007816	Walking_Idle
14:24:31.795	10.307353	-8.5882635	2.6193366	1.3326831	0.011397524	-1.2904259	5.863985	-7.73445	-1.4007816	Walking_Idle
14:24:31.817	10.307353	-8.5882635	2.6193366	2.176899	-1.6965817	-2.532315	8.531687	-4.8256555	0.30580053	Walking_Idle
14:24:31.840	10.307353	-8.5882635	2.6193366	2.176899	-1.6965817	-2.532315	8.531687	-4.8256555	0.30580053	Walking_Idle
14:24:31.863	10.307353	-8.5882635	2.6193366	2.176899	-1.6965817	-2.532315	8.531687	-4.8256555	0.30580053	Walking_Idle
14:24:31.887	10.307353	-8.5882635	2.6193366	2.176899	-1.6965817	-2.532315	8.531687	-4.8256555	0.30580053	Walking_Idle
14:24:31.910	10.307353	-8.5882635	2.6193366	2.176899	-1.6965817	-2.532315	8.531687	-4.8256555	0.30580053	Walking_Idle
14:24:31.933	10.307353	-8.5882635	2.6193366	2.176899	-1.6965817	-2.532315	8.531687	-4.8256555	0.30580053	Walking_Idle
14:24:31.957	10.307353	-8.5882635	2.6193366	2.176899	-1.6965817	-2.532315	8.531687	-4.8256555	0.30580053	Walking_Idle
14:24:31.979	10.173274	-10.750294	-0.33759275	2.176899	-1.6965817	-2.532315	8.531687	-4.8256555	0.30580053	Walking_Idle
14:24:32.003	10.173274	-10.750294	-0.33759275	0.6100296	0.47993115	-2.5182652	9.664081	-1.6302807	0.34332302	Walking_Idle
14:24:32.026	10.173274	-10.750294	-0.33759275	0.6100296	0.47993115	-2.5182652	9.664081	-1.6302807	0.34332302	Walking_Idle
14:24:32.049	10.173274	-10.750294	-0.33759275	0.6100296	0.47993115	-2.5182652	9.664081	-1.6302807	0.34332302	Walking_Idle
14:24:32.071	10.173274	-10.750294	-0.33759275	0.6100296	0.47993115	-2.5182652	9.664081	-1.6302807	0.34332302	Walking_Idle
14:24:32.095	10.173274	-10.750294	-0.33759275	0.6100296	0.47993115	-2.5182652	9.664081	-1.6302807	0.34332302	Walking_Idle
14:24:32.118	10.173274	-10.750294	-0.33759275	0.6100296	0.47993115	-2.5182652	9.664081	-1.6302807	0.34332302	Walking_Idle
14:24:32.142	10.173274	-10.750294	-0.33759275	0.6100296	0.47993115	-2.5182652	9.664081	-1.6302807	0.34332302	Walking_Idle
14:24:32.165	10.173274	-10.750294	-0.33759275	0.6100296	0.47993115	-2.5182652	9.664081	-1.6302807	0.34332302	Walking_Idle
14:24:32.189	4.7286925	-7.4198575	-0.19393626	-1.1700318	0.6399779	1.1090528	9.36567	-2.8812912	0.3901514	Walking_Idle
14:24:32.212	4.7286925	-7.4198575	-0.19393626	-1.1700318	0.6399779	1.1090528	9.36567	-2.8812912	0.3901514	Walking_Idle
14:24:32.234	4.7286925	-7.4198575	-0.19393626	-1.1700318	0.6399779	1.1090528	9.36567	-2.8812912	0.3901514	Walking_Idle
14:24:32.256	4.7286925	-7.4198575	-0.19393626	-1.1700318	0.6399779	1.1090528	9.36567	-2.8812912	0.3901514	Walking_Idle
14:24:32.278	4.7286925	-7.4198575	-0.19393626	-1.1700318	0.6399779	1.1090528	9.36567	-2.8812912	0.3901514	Walking_Idle
14:24:32.301	4.7286925	-7.4198575	-0.19393626	-1.1700318	0.6399779	1.1090528	9.36567	-2.8812912	0.3901514	Walking_Idle
14:24:32.324	4.7286925	-7.4198575	-0.19393626	-1.1700318	0.6399779	1.1090528	9.36567	-2.8812912	0.3901514	Walking_Idle
14:24:32.349	4.7286925	-7.4198575	-0.19393626	-2.0203562	-0.45163834	4.588541	9.36567	-2.8812912	0.3901514	Walking_Idle
14:24:32.371	4.7286925	-7.4198575	-0.19393626	-2.0203562	-0.45163834	4.588541	5.3239837	-7.937386	-2.1961298	Walking_Idle
14:24:32.395	4.582642	-8.200391	-2.7869358	-2.0203562	-0.45163834	4.588541	5.3239837	-7.937386	-2.1961298	Walking_Idle
14:24:32.417	4.582642	-8.200391	-2.7869358	-2.0203562	-0.45163834	4.588541	5.3239837	-7.937386	-2.1961298	Walking_Idle
14:24:32.439	4.582642	-8.200391	-2.7869358	-2.0203562	-0.45163834	4.588541	5.3239837	-7.937386	-2.1961298	Walking_Idle
14:24:32.462	4.582642	-8.200391	-2.7869358	-2.0203562	-0.45163834	4.588541	5.3239837	-7.937386	-2.1961298	Walking_Idle
14:24:32.483	4.582642	-8.200391	-2.7869358	-2.0203562	-0.45163834	4.588541	5.3239837	-7.937386	-2.1961298	Walking_Idle
14:24:32.505	4.582642	-8.200391	-2.7869358	-2.0203562	-0.45163834	4.588541	5.3239837	-7.937386	-2.1961298	Walking_Idle
14:24:32.528	4.582642	-8.200391	-2.7869358	-2.0203562	-0.45163834	4.588541	5.3239837	-7.937386	-2.1961298	Walking_Idle
14:24:32.551	4.582642	-8.200391	-2.7869358	-1.7686797	2.8372602	0.1481617	3.0705066	-8.659605	-3.428273	Walking_Idle
14:24:32.575	4.582642	-8.200391	-2.7869358	-1.7686797	2.8372602	0.1481617	3.0705066	-8.659605	-3.428273	Walking_Idle
14:24:32.600	16.647392	-7.1732473	2.3846977	-1.7686797	2.8372602	0.1481617	3.0705066	-8.659605	-3.428273	Walking_Idle
14:24:32.622	16.647392	-7.1732473	2.3846977	-1.7686797	2.8372602	0.1481617	3.0705066	-8.659605	-3.428273	Walking_Idle
14:24:32.644	16.647392	-7.1732473	2.3846977	-1.7686797	2.8372602	0.1481617	3.0705066	-8.659605	-3.428273	Walking_Idle
14:24:32.667	16.647392	-7.1732473	2.3846977	-1.7686797	2.8372602	0.1481617	3.0705066	-8.659605	-3.428273	Walking_Idle
14:24:32.691	16.647392	-7.1732473	2.3846977	-1.7686797	2.8372602	0.1481617	3.0705066	-8.659605	-3.428273	Walking_Idle
14:24:32.715	16.647392	-7.1732473	2.3846977	-1.1816382	-0.7155321	1.1334873	4.6142225	-7.81864	-3.707811	Walking_Idle
14:24:32.738	16.647392	-7.1732473	2.3846977	-1.1816382	-0.7155321	1.1334873	4.6142225	-7.81864	-3.707811	Walking_Idle
14:24:32.761	16.647392	-7.1732473	2.3846977	-1.1816382	-0.7155321	1.1334873	4.6142225	-7.81864	-3.707811	Walking_Idle
14:24:32.784	6.771009	-5.2219133	-0.44533512	-1.1816382	-0.7155321	1.1334873	4.6142225	-7.81864	-3.707811	Walking_Idle
14:24:32.807	6.771009	-5.2219133	-0.44533512	-1.1816382	-0.7155321	1.1334873	4.6142225	-7.81864	-3.707811	Walking_Idle
14:24:32.830	6.771009	-5.2219133	-0.44533512	-1.1816382	-0.7155321	1.1334873	4.6142225	-7.81864	-3.707811	Walking_Idle
14:24:32.853	6.771009	-5.2219133	-0.44533512	-1.1816382	-0.7155321	1.1334873	4.6142225	-7.81864	-3.707811	Walking_Idle
14:24:32.876	6.771009	-5.2219133	-0.44533512	-1.1816382	-0.7155321	1.1334873	4.6142225	-7.81864	-3.707811	Walking_Idle
14:24:32.900	6.771009	-5.2219133	-0.44533512	0.9771596	0.44572273	-1.6306778	5.7166195	-7.676598	-2.1353793	Walking_Idle
14:24:32.924	6.771009	-5.2219133	-0.44533512	0.9771596	0.44572273	-1.6306778	5.7166195	-7.676598	-2.1353793	Walking_Idle
14:24:32.947	6.771009	-5.2219133	-0.44533512	0.9771596	0.44572273	-1.6306778	5.7166195	-7.676598	-2.1353793	Walking_Idle
14:24:32.969	6.771009	-5.2219133	-0.44533512	0.9771596	0.44572273	-1.6306778	5.7166195	-7.676598	-2.1353793	Walking_Idle
14:24:32.991	14.420717	-4.6640472	2.8252442	0.9771596	0.44572273	-1.6306778	5.7166195	-7.676598	-2.1353793	Walking_Idle
14:24:33.014	14.420717	-4.6640472	2.8252442	0.9771596	0.44572273	-1.6306778	5.7166195	-7.676598	-2.1353793	Walking_Idle
14:24:33.038	14.420717	-4.6640472	2.8252442	0.9771596	0.44572273	-1.6306778	5.7166195	-7.676598	-2.1353793	Walking_Idle
14:24:33.061	14.420717	-4.6640472	2.8252442	0.9771596	0.44572273	-1.6306778	5.7166195	-7.676598	-2.1353793	Walking_Idle
14:24:33.085	14.420717	-4.6640472	2.8252442	1.8989552	-1.3135692	-2.604397	8.529684	-4.816922	-0.46010992	Walking_Idle
14:24:33.108	14.420717	-4.6640472	2.8252442	1.8989552	-1.3135692	-2.604397	8.529684	-4.816922	-0.46010992	Walking_Idle
14:24:33.130	14.420717	-4.6640472	2.8252442	1.8989552	-1.3135692	-2.604397	8.529684	-4.816922	-0.46010992	Walking_Idle
14:24:33.154	14.420717	-4.6640472	2.8252442	1.8989552	-1.3135692	-2.604397	8.529684	-4.816922	-0.46010992	Walking_Idle
14:24:33.177	14.420717	-4.6640472	2.8252442	1.8989552	-1.3135692	-2.604397	8.529684	-4.816922	-0.46010992	Walking_Idle
14:24:33.201	9.876384	-7.3384523	0.45012367	1.8989552	-1.3135692	-2.604397	8.529684	-4.816922	-0.46010992	Walking_Idle
14:24:33.224	9.876384	-7.3384523	0.45012367	1.8989552	-1.3135692	-2.604397	8.529684	-4.816922	-0.46010992	Walking_Idle
14:24:33.247	9.876384	-7.3384523	0.45012367	1.8989552	-1.3135692	-2.604397	8.529684	-4.816922	-0.46010992	Walking_Idle
14:24:33.271	9.876384	-7.3384523	0.45012367	0.8959145	0.43594888	-2.953201	9.728738	-1.1149001	-0.5279519	Walking_Idle
14:24:33.294	9.876384	-7.3384523	0.45012367	0.8959145	0.43594888	-2.953201	9.728738	-1.1149001	-0.5279519	Walking_Idle
14:24:33.317	9.876384	-7.3384523	0.45012367	0.8959145	0.43594888	-2.953201	9.728738	-1.1149001	-0.5279519	Walking_Idle
14:24:33.339	9.876384	-7.3384523	0.45012367	0.8959145	0.43594888	-2.953201	9.728738	-1.1149001	-0.5279519	Walking_Idle
14:24:33.362	9.876384	-7.3384523	0.45012367	0.8959145	0.43594888	-2.953201	9.728738	-1.1149001	-0.5279519	Walking_Idle
14:24:33.385	8.600235	-8.705584	-0.19633053	0.8959145	0.43594888	-2.953201	9.728738	-1.1149001	-0.5279519	Walking_Idle
14:24:33.408	8.600235	-8.705584	-0.19633053	0.8959145	0.43594888	-2.953201	9.728738	-1.1149001	-0.5279519	Walking_Idle
14:24:33.432	8.600235	-8.705584	-0.19633053	-0.31970733	0.81163096	0.10845546	9.769361	-0.8536954	0.029099254	Walking_Idle
14:24:33.455	8.600235	-8.705584	-0.19633053	-0.31970733	0.81163096	0.10845546	9.769361	-0.8536954	0.029099254	Walking_Idle
14:24:33.478	8.600235	-8.705584	-0.19633053	-0.31970733	0.81163096	0.10845546	9.769361	-0.8536954	0.029099254	Walking_Idle
14:24:33.502	8.600235	-8.705584	-0.19633053	-0.31970733	0.81163096	0.10845546	9.769361	-0.8536954	0.029099254	Walking_Idle
14:24:33.525	8.600235	-8.705584	-0.19633053	-0.31970733	0.81163096	0.10845546	9.769361	-0.8536954	0.029099254	Walking_Idle
14:24:33.547	8.600235	-8.705584	-0.19633053	-0.31970733	0.81163096	0.10845546	9.769361	-0.8536954	0.029099254	Walking_Idle
14:24:33.570	8.600235	-8.705584	-0.19633053	-0.31970733	0.81163096	0.10845546	9.769361	-0.8536954	0.029099254	Walking_Idle
14:24:33.593	1.6352897	-5.5619006	-1.4868447	-0.31970733	0.81163096	0.10845546	9.769361	-0.8536954	0.029099254	Walking_Idle
14:24:33.618	1.6352897	-5.5619006	-1.4868447	-4.202367	-1.1639072	5.341127	6.801819	-6.771225	-2.0138288	Walking_Idle
14:24:33.640	1.6352897	-5.5619006	-1.4868447	-4.202367	-1.1639072	5.341127	6.801819	-6.771225	-2.0138288	Walking_Idle
14:24:33.662	1.6352897	-5.5619006	-1.4868447	-4.202367	-1.1639072	5.341127	6.801819	-6.771225	-2.0138288	Walking_Idle
14:24:33.685	1.6352897	-5.5619006	-1.4868447	-4.202367	-1.1639072	5.341127	6.801819	-6.771225	-2.0138288	Walking_Idle
14:24:33.708	1.6352897	-5.5619006	-1.4868447	-4.202367	-1.1639072	5.341127	6.801819	-6.771225	-2.0138288	Walking_Idle
14:24:33.732	1.6352897	-5.5619006	-1.4868447	-4.202367	-1.1639072	5.341127	6.801819	-6.771225	-2.0138288	Walking_Idle
14:24:33.755	1.6352897	-5.5619006	-1.4868447	-4.202367	-1.1639072	5.341127	6.801819	-6.771225	-2.0138288	Walking_Idle
14:24:33.779	1.6352897	-5.5619006	-1.4868447	-4.202367	-1.1639072	5.341127	6.801819	-6.771225	-2.0138288	Walking_Idle
14:24:33.802	11.686456	-14.279455	0.68715686	-1.1987424	0.32416052	0.7052708	1.3994018	-8.741283	-4.2191877	Walking_Idle
14:24:33.825	11.686456	-14.279455	0.68715686	-1.1987424	0.32416052	0.7052708	1.3994018	-8.741283	-4.2191877	Walking_Idle
14:24:33.849	11.686456	-14.279455	0.68715686	-1.1987424	0.32416052	0.7052708	1.3994018	-8.741283	-4.2191877	Walking_Idle
14:24:33.872	11.686456	-14.279455	0.68715686	-1.1987424	0.32416052	0.7052708	1.3994018	-8.741283	-4.2191877	Walking_Idle
14:24:33.896	11.686456	-14.279455	0.68715686	-1.1987424	0.32416052	0.7052708	1.3994018	-8.741283	-4.2191877	Walking_Idle
14:24:33.919	11.686456	-14.279455	0.68715686	-1.1987424	0.32416052	0.7052708	1.3994018	-8.741283	-4.2191877	Walking_Idle
14:24:33.942	11.686456	-14.279455	0.68715686	-1.1987424	0.32416052	0.7052708	1.3994018	-8.741283	-4.2191877	Walking_Idle
14:24:33.965	11.686456	-14.279455	0.68715686	-1.1987424	0.32416052	0.7052708	1.3994018	-8.741283	-4.2191877	Walking_Idle
14:24:33.989	12.318543	-6.0335727	-2.796513	-0.7295979	-0.16086647	0.64113	3.9554052	-7.615617	-4.7462864	Walking_Idle
14:24:34.011	12.318543	-6.0335727	-2.796513	-0.7295979	-0.16086647	0.64113	3.9554052	-7.615617	-4.7462864	Walking_Idle
14:24:34.031	12.318543	-6.0335727	-2.796513	-0.7295979	-0.16086647	0.64113	3.9554052	-7.615617	-4.7462864	Walking_Idle
14:24:34.053	12.318543	-6.0335727	-2.796513	-0.7295979	-0.16086647	0.64113	3.9554052	-7.615617	-4.7462864	Walking_Idle
14:24:34.077	12.318543	-6.0335727	-2.796513	-0.7295979	-0.16086647	0.64113	3.9554052	-7.615617	-4.7462864	Walking_Idle
14:24:34.099	12.318543	-6.0335727	-2.796513	-0.7295979	-0.16086647	0.64113	3.9554052	-7.615617	-4.7462864	Walking_Idle
14:24:34.121	12.318543	-6.0335727	-2.796513	-0.7295979	-0.16086647	0.64113	3.9554052	-7.615617	-4.7462864	Walking_Idle
14:24:34.143	12.318543	-6.0335727	-2.796513	-0.7295979	-0.16086647	0.64113	3.9554052	-7.615617	-4.7462864	Walking_Idle
14:24:34.165	12.318543	-6.0335727	-2.796513	1.46463	-0.6684955	-2.1657958	5.0698075	-7.791397	-3.124277	Walking_Idle
14:24:34.188	7.1564875	-4.5060253	2.3248408	1.46463	-0.6684955	-2.1657958	5.0698075	-7.791397	-3.124277	Walking_Idle
14:24:34.211	7.1564875	-4.5060253	2.3248408	1.46463	-0.6684955	-2.1657958	5.0698075	-7.791397	-3.124277	Walking_Idle
14:24:34.234	7.1564875	-4.5060253	2.3248408	1.46463	-0.6684955	-2.1657958	5.0698075	-7.791397	-3.124277	Walking_Idle
14:24:34.257	7.1564875	-4.5060253	2.3248408	1.46463	-0.6684955	-2.1657958	5.0698075	-7.791397	-3.124277	Walking_Idle
14:24:34.280	7.1564875	-4.5060253	2.3248408	1.46463	-0.6684955	-2.1657958	5.0698075	-7.791397	-3.124277	Walking_Idle
14:24:34.304	7.1564875	-4.5060253	2.3248408	1.46463	-0.6684955	-2.1657958	5.0698075	-7.791397	-3.124277	Walking_Idle
14:24:34.327	7.1564875	-4.5060253	2.3248408	1.46463	-0.6684955	-2.1657958	5.0698075	-7.791397	-3.124277	Walking_Idle
14:24:34.350	7.1564875	-4.5060253	2.3248408	2.371765	-1.2848585	-3.7839777	8.398884	-4.872259	-1.3746625	Walking_Idle
14:24:34.373	7.1564875	-4.5060253	2.3248408	2.371765	-1.2848585	-3.7839777	8.398884	-4.872259	-1.3746625	Walking_Idle
14:24:34.397	11.576319	-8.894731	2.013585	2.371765	-1.2848585	-3.7839777	8.398884	-4.872259	-1.3746625	Walking_Idle
14:24:34.421	11.576319	-8.894731	2.013585	2.371765	-1.2848585	-3.7839777	8.398884	-4.872259	-1.3746625	Walking_Idle
14:24:34.444	11.576319	-8.894731	2.013585	2.371765	-1.2848585	-3.7839777	8.398884	-4.872259	-1.3746625	Walking_Idle
14:24:34.466	11.576319	-8.894731	2.013585	2.371765	-1.2848585	-3.7839777	8.398884	-4.872259	-1.3746625	Walking_Idle
14:24:34.488	11.576319	-8.894731	2.013585	2.371765	-1.2848585	-3.7839777	8.398884	-4.872259	-1.3746625	Walking_Idle
14:24:34.511	11.576319	-8.894731	2.013585	-0.05031575	0.3247714	-1.4547486	9.24538	-2.8480597	-1.6067209	Walking_Idle
14:24:34.535	11.576319	-8.894731	2.013585	-0.05031575	0.3247714	-1.4547486	9.24538	-2.8480597	-1.6067209	Walking_Idle
14:24:34.558	11.576319	-8.894731	2.013585	-0.05031575	0.3247714	-1.4547486	9.24538	-2.8480597	-1.6067209	Walking_Idle
14:24:34.581	7.084659	-9.332883	-1.403045	-0.05031575	0.3247714	-1.4547486	9.24538	-2.8480597	-1.6067209	Walking_Idle
14:24:34.604	7.084659	-9.332883	-1.403045	-0.05031575	0.3247714	-1.4547486	9.24538	-2.8480597	-1.6067209	Walking_Idle
14:24:34.627	7.084659	-9.332883	-1.403045	-0.05031575	0.3247714	-1.4547486	9.24538	-2.8480597	-1.6067209	Walking_Idle
14:24:34.651	7.084659	-9.332883	-1.403045	-0.05031575	0.3247714	-1.4547486	9.24538	-2.8480597	-1.6067209	Walking_Idle
14:24:34.674	7.084659	-9.332883	-1.403045	-0.05031575	0.3247714	-1.4547486	9.24538	-2.8480597	-1.6067209	Walking_Idle
14:24:34.698	7.084659	-9.332883	-1.403045	-0.5591665	0.5636197	1.1457046	8.937369	-3.9360638	-0.89495504	Walking_Idle
14:24:34.721	7.084659	-9.332883	-1.403045	-0.5591665	0.5636197	1.1457046	8.937369	-3.9360638	-0.89495504	Walking_Idle
14:24:34.744	7.084659	-9.332883	-1.403045	-0.5591665	0.5636197	1.1457046	8.937369	-3.9360638	-0.89495504	Walking_Idle
14:24:34.767	7.084659	-9.332883	-1.403045	-0.5591665	0.5636197	1.1457046	8.937369	-3.9360638	-0.89495504	Walking_Idle
14:24:34.790	3.6273263	-5.03516	0.13647367	-0.5591665	0.5636197	1.1457046	8.937369	-3.9360638	-0.89495504	Walking_Idle
14:24:34.813	3.6273263	-5.03516	0.13647367	-0.5591665	0.5636197	1.1457046	8.937369	-3.9360638	-0.89495504	Walking_Idle
14:24:34.836	3.6273263	-5.03516	0.13647367	-0.5591665	0.5636197	1.1457046	8.937369	-3.9360638	-0.89495504	Walking_Idle
14:24:34.858	3.6273263	-5.03516	0.13647367	-0.5591665	0.5636197	1.1457046	8.937369	-3.9360638	-0.89495504	Walking_Idle
14:24:34.879	3.6273263	-5.03516	0.13647367	-2.0545647	0.13295971	4.916576	5.194775	-7.8527565	-2.7420182	Walking_Idle
14:24:34.902	3.6273263	-5.03516	0.13647367	-2.0545647	0.13295971	4.916576	5.194775	-7.8527565	-2.7420182	Walking_Idle
14:24:34.925	3.6273263	-5.03516	0.13647367	-2.0545647	0.13295971	4.916576	5.194775	-7.8527565	-2.7420182	Walking_Idle
14:24:34.948	3.6273263	-5.03516	0.13647367	-2.0545647	0.13295971	4.916576	5.194775	-7.8527565	-2.7420182	Walking_Idle
14:24:34.970	3.6273263	-5.03516	0.13647367	-2.0545647	0.13295971	4.916576	5.194775	-7.8527565	-2.7420182	Walking_Idle
14:24:34.993	9.859624	-12.11503	-1.4221992	-2.0545647	0.13295971	4.916576	5.194775	-7.8527565	-2.7420182	Walking_Idle
14:24:35.016	9.859624	-12.11503	-1.4221992	-2.0545647	0.13295971	4.916576	5.194775	-7.8527565	-2.7420182	Walking_Idle
14:24:35.040	9.859624	-12.11503	-1.4221992	-2.0545647	0.13295971	4.916576	5.194775	-7.8527565	-2.7420182	Walking_Idle
14:24:35.063	9.859624	-12.11503	-1.4221992	-0.9183553	1.1433308	0.4254945	0.1251777	-9.764561	-0.89868957	Walking_Idle
14:24:35.086	9.859624	-12.11503	-1.4221992	-0.9183553	1.1433308	0.4254945	0.1251777	-9.764561	-0.89868957	Walking_Idle
14:24:35.109	9.859624	-12.11503	-1.4221992	-0.9183553	1.1433308	0.4254945	0.1251777	-9.764561	-0.89868957	Walking_Idle
14:24:35.133	9.859624	-12.11503	-1.4221992	-0.9183553	1.1433308	0.4254945	0.1251777	-9.764561	-0.89868957	Walking_Idle
14:24:35.156	9.859624	-12.11503	-1.4221992	-0.9183553	1.1433308	0.4254945	0.1251777	-9.764561	-0.89868957	Walking_Idle
14:24:35.179	13.357659	-6.897906	-3.6919718	-0.9183553	1.1433308	0.4254945	0.1251777	-9.764561	-0.89868957	Walking_Idle
14:24:35.202	13.357659	-6.897906	-3.6919718	-0.9183553	1.1433308	0.4254945	0.1251777	-9.764561	-0.89868957	Walking_Idle
14:24:35.225	13.357659	-6.897906	-3.6919718	-0.9183553	1.1433308	0.4254945	0.1251777	-9.764561	-0.89868957	Walking_Idle
14:24:35.249	13.357659	-6.897906	-3.6919718	-1.9446089	3.07733	-0.9788847	4.5270047	-8.203577	-2.8943677	Walking_Idle
14:24:35.272	13.357659	-6.897906	-3.6919718	-1.9446089	3.07733	-0.9788847	4.5270047	-8.203577	-2.8943677	Walking_Idle
14:24:35.295	13.357659	-6.897906	-3.6919718	-1.9446089	3.07733	-0.9788847	4.5270047	-8.203577	-2.8943677	Walking_Idle
14:24:35.318	13.357659	-6.897906	-3.6919718	-1.9446089	3.07733	-0.9788847	4.5270047	-8.203577	-2.8943677	Walking_Idle
14:24:35.342	13.357659	-6.897906	-3.6919718	-1.9446089	3.07733	-0.9788847	4.5270047	-8.203577	-2.8943677	Walking_Idle
14:24:35.365	13.357659	-6.897906	-3.6919718	-1.9446089	3.07733	-0.9788847	4.5270047	-8.203577	-2.8943677	Walking_Idle
14:24:35.388	6.3831367	-5.106988	-1.23784	-1.9446089	3.07733	-0.9788847	4.5270047	-8.203577	-2.8943677	Walking_Idle
14:24:35.412	6.3831367	-5.106988	-1.23784	0.35774225	-0.3813888	0.47680718	6.016652	-7.358144	-2.414002	Walking_Idle
14:24:35.434	6.3831367	-5.106988	-1.23784	0.35774225	-0.3813888	0.47680718	6.016652	-7.358144	-2.414002	Walking_Idle
14:24:35.458	6.3831367	-5.106988	-1.23784	0.35774225	-0.3813888	0.47680718	6.016652	-7.358144	-2.414002	Walking_Idle
14:24:35.481	6.3831367	-5.106988	-1.23784	0.35774225	-0.3813888	0.47680718	6.016652	-7.358144	-2.414002	Walking_Idle
14:24:35.503	6.3831367	-5.106988	-1.23784	0.35774225	-0.3813888	0.47680718	6.016652	-7.358144	-2.414002	Walking_Idle
14:24:35.525	6.3831367	-5.106988	-1.23784	0.35774225	-0.3813888	0.47680718	6.016652	-7.358144	-2.414002	Walking_Idle
14:24:35.548	6.3831367	-5.106988	-1.23784	0.35774225	-0.3813888	0.47680718	6.016652	-7.358144	-2.414002	Walking_Idle
14:24:35.572	6.3831367	-5.106988	-1.23784	0.35774225	-0.3813888	0.47680718	6.016652	-7.358144	-2.414002	Walking_Idle
14:24:35.594	9.505271	-6.7470665	0.6273	1.0358026	-0.080843136	-2.7528374	7.8036604	-5.8020887	-1.2683706	Walking_Idle
14:24:35.617	9.505271	-6.7470665	0.6273	1.0358026	-0.080843136	-2.7528374	7.8036604	-5.8020887	-1.2683706	Walking_Idle
14:24:35.640	9.505271	-6.7470665	0.6273	1.0358026	-0.080843136	-2.7528374	7.8036604	-5.8020887	-1.2683706	Walking_Idle
14:24:35.663	9.505271	-6.7470665	0.6273	1.0358026	-0.080843136	-2.7528374	7.8036604	-5.8020887	-1.2683706	Walking_Idle
14:24:35.687	9.505271	-6.7470665	0.6273	1.0358026	-0.080843136	-2.7528374	7.8036604	-5.8020887	-1.2683706	Walking_Idle
14:24:35.710	9.505271	-6.7470665	0.6273	1.0358026	-0.080843136	-2.7528374	7.8036604	-5.8020887	-1.2683706	Walking_Idle
14:24:35.733	9.505271	-6.7470665	0.6273	1.0358026	-0.080843136	-2.7528374	7.8036604	-5.8020887	-1.2683706	Walking_Idle
14:24:35.756	9.505271	-6.7470665	0.6273	1.0358026	-0.080843136	-2.7528374	7.8036604	-5.8020887	-1.2683706	Walking_Idle
14:24:35.779	9.517242	-7.620977	-0.22745611	0.15371324	-0.28792647	-1.7516292	9.188709	-3.2001107	-1.2234292	Walking_Idle
14:24:35.804	9.517242	-7.620977	-0.22745611	0.15371324	-0.28792647	-1.7516292	9.188709	-3.2001107	-1.2234292	Walking_Idle
14:24:35.826	9.517242	-7.620977	-0.22745611	0.15371324	-0.28792647	-1.7516292	9.188709	-3.2001107	-1.2234292	Walking_Idle
14:24:35.849	9.517242	-7.620977	-0.22745611	0.15371324	-0.28792647	-1.7516292	9.188709	-3.2001107	-1.2234292	Walking_Idle
14:24:35.872	9.517242	-7.620977	-0.22745611	0.15371324	-0.28792647	-1.7516292	9.188709	-3.2001107	-1.2234292	Walking_Idle
14:24:35.895	9.517242	-7.620977	-0.22745611	0.15371324	-0.28792647	-1.7516292	9.188709	-3.2001107	-1.2234292	Walking_Idle
14:24:35.919	9.517242	-7.620977	-0.22745611	0.15371324	-0.28792647	-1.7516292	9.188709	-3.2001107	-1.2234292	Walking_Idle
14:24:35.942	9.517242	-7.620977	-0.22745611	0.15371324	-0.28792647	-1.7516292	9.188709	-3.2001107	-1.2234292	Walking_Idle
14:24:35.966	9.517242	-7.620977	-0.22745611	-0.29282925	-0.2237856	-0.06869546	9.274292	-2.9855797	-1.115302	Walking_Idle
14:24:35.988	6.8619914	-6.543553	-0.70870537	-0.29282925	-0.2237856	-0.06869546	9.274292	-2.9855797	-1.115302	Walking_Idle
14:24:36.011	6.8619914	-6.543553	-0.70870537	-0.29282925	-0.2237856	-0.06869546	9.274292	-2.9855797	-1.115302	Walking_Idle
14:24:36.035	6.8619914	-6.543553	-0.70870537	-0.29282925	-0.2237856	-0.06869546	9.274292	-2.9855797	-1.115302	Walking_Idle
14:24:36.058	6.8619914	-6.543553	-0.70870537	-0.29282925	-0.2237856	-0.06869546	9.274292	-2.9855797	-1.115302	Walking_Idle
14:24:36.081	6.8619914	-6.543553	-0.70870537	-0.29282925	-0.2237856	-0.06869546	9.274292	-2.9855797	-1.115302	Walking_Idle
14:24:36.104	6.8619914	-6.543553	-0.70870537	-0.29282925	-0.2237856	-0.06869546	9.274292	-2.9855797	-1.115302	Walking_Idle
14:24:36.127	6.8619914	-6.543553	-0.70870537	-0.29282925	-0.2237856	-0.06869546	9.274292	-2.9855797	-1.115302	Walking_Idle
14:24:36.151	6.8619914	-6.543553	-0.70870537	-1.1211625	-0.75340575	3.4627166	6.8287888	-6.7924414	-1.8439456	Walking_Idle
14:24:36.174	6.8619914	-6.543553	-0.70870537	-1.1211625	-0.75340575	3.4627166	6.8287888	-6.7924414	-1.8439456	Walking_Idle
14:24:36.197	3.7685885	-7.190007	-0.87630457	-1.1211625	-0.75340575	3.4627166	6.8287888	-6.7924414	-1.8439456	Walking_Idle
14:24:36.220	3.7685885	-7.190007	-0.87630457	-1.1211625	-0.75340575	3.4627166	6.8287888	-6.7924414	-1.8439456	Walking_Idle
14:24:36.243	3.7685885	-7.190007	-0.87630457	-1.1211625	-0.75340575	3.4627166	6.8287888	-6.7924414	-1.8439456	Walking_Idle
14:24:36.267	3.7685885	-7.190007	-0.87630457	-1.1211625	-0.75340575	3.4627166	6.8287888	-6.7924414	-1.8439456	Walking_Idle
14:24:36.291	3.7685885	-7.190007	-0.87630457	-1.1211625	-0.75340575	3.4627166	6.8287888	-6.7924414	-1.8439456	Walking_Idle
14:24:36.313	3.7685885	-7.190007	-0.87630457	-1.5292205	4.494538	1.3393489	4.4164696	-8.1555	-3.1863048	Walking_Idle
14:24:36.336	3.7685885	-7.190007	-0.87630457	-1.5292205	4.494538	1.3393489	4.4164696	-8.1555	-3.1863048	Walking_Idle
14:24:36.360	3.7685885	-7.190007	-0.87630457	-1.5292205	4.494538	1.3393489	4.4164696	-8.1555	-3.1863048	Walking_Idle
14:24:36.383	14.047211	-11.123801	-0.098165266	-1.5292205	4.494538	1.3393489	4.4164696	-8.1555	-3.1863048	Walking_Idle
14:24:36.406	14.047211	-11.123801	-0.098165266	-1.5292205	4.494538	1.3393489	4.4164696	-8.1555	-3.1863048	Walking_Idle
14:24:36.430	14.047211	-11.123801	-0.098165266	-1.5292205	4.494538	1.3393489	4.4164696	-8.1555	-3.1863048	Walking_Idle
14:24:36.453	14.047211	-11.123801	-0.098165266	-1.5292205	4.494538	1.3393489	4.4164696	-8.1555	-3.1863048	Walking_Idle
14:24:36.476	14.047211	-11.123801	-0.098165266	-1.5292205	4.494538	1.3393489	4.4164696	-8.1555	-3.1863048	Walking_Idle
14:24:36.499	14.047211	-11.123801	-0.098165266	-1.4345363	-0.0044849725	1.3918833	3.7840872	-8.505331	-3.0838091	Walking_Idle
14:24:36.522	14.047211	-11.123801	-0.098165266	-1.4345363	-0.0044849725	1.3918833	3.7840872	-8.505331	-3.0838091	Walking_Idle
14:24:36.546	14.047211	-11.123801	-0.098165266	-1.4345363	-0.0044849725	1.3918833	3.7840872	-8.505331	-3.0838091	Walking_Idle
14:24:36.569	14.047211	-11.123801	-0.098165266	-1.4345363	-0.0044849725	1.3918833	3.7840872	-8.505331	-3.0838091	Walking_Idle
14:24:36.591	10.817333	-7.8891354	-2.0518935	-1.4345363	-0.0044849725	1.3918833	3.7840872	-8.505331	-3.0838091	Walking_Idle
14:24:36.615	10.817333	-7.8891354	-2.0518935	-1.4345363	-0.0044849725	1.3918833	3.7840872	-8.505331	-3.0838091	Walking_Idle
14:24:36.638	10.817333	-7.8891354	-2.0518935	-1.4345363	-0.0044849725	1.3918833	3.7840872	-8.505331	-3.0838091	Walking_Idle
14:24:36.661	10.817333	-7.8891354	-2.0518935	-1.4345363	-0.0044849725	1.3918833	3.7840872	-8.505331	-3.0838091	Walking_Idle
14:24:36.685	10.817333	-7.8891354	-2.0518935	-0.49746913	0.46282694	-0.9794955	5.8743424	-7.8102727	-0.81338197	Walking_Idle
14:24:36.707	10.817333	-7.8891354	-2.0518935	-0.49746913	0.46282694	-0.9794955	5.8743424	-7.8102727	-0.81338197	Walking_Idle
14:24:36.731	10.817333	-7.8891354	-2.0518935	-0.49746913	0.46282694	-0.9794955	5.8743424	-7.8102727	-0.81338197	Walking_Idle
14:24:36.753	10.817333	-7.8891354	-2.0518935	-0.49746913	0.46282694	-0.9794955	5.8743424	-7.8102727	-0.81338197	Walking_Idle
14:24:36.775	10.817333	-7.8891354	-2.0518935	-0.49746913	0.46282694	-0.9794955	5.8743424	-7.8102727	-0.81338197	Walking_Idle
14:24:36.798	9.708784	-4.6640472	-1.9178141	-0.49746913	0.46282694	-0.9794955	5.8743424	-7.8102727	-0.81338197	Walking_Idle
14:24:36.820	9.708784	-4.6640472	-1.9178141	-0.49746913	0.46282694	-0.9794955	5.8743424	-7.8102727	-0.81338197	Walking_Idle
14:24:36.844	9.708784	-4.6640472	-1.9178141	-0.49746913	0.46282694	-0.9794955	5.8743424	-7.8102727	-0.81338197	Walking_Idle
14:24:36.866	9.708784	-4.6640472	-1.9178141	0.64118373	-0.25799406	-1.5408807	7.8734016	-5.8428025	-0.20315383	Walking_Idle
14:24:36.889	9.708784	-4.6640472	-1.9178141	0.64118373	-0.25799406	-1.5408807	7.8734016	-5.8428025	-0.20315383	Walking_Idle
14:24:36.913	9.708784	-4.6640472	-1.9178141	0.64118373	-0.25799406	-1.5408807	7.8734016	-5.8428025	-0.20315383	Walking_Idle
14:24:36.936	9.708784	-4.6640472	-1.9178141	0.64118373	-0.25799406	-1.5408807	7.8734016	-5.8428025	-0.20315383	Walking_Idle
14:24:36.960	9.708784	-4.6640472	-1.9178141	0.64118373	-0.25799406	-1.5408807	7.8734016	-5.8428025	-0.20315383	Walking_Idle
14:24:36.982	8.540379	-6.960157	-2.5235655	0.64118373	-0.25799406	-1.5408807	7.8734016	-5.8428025	-0.20315383	Walking_Idle
14:24:37.005	8.540379	-6.960157	-2.5235655	0.64118373	-0.25799406	-1.5408807	7.8734016	-5.8428025	-0.20315383	Walking_Idle
14:24:37.029	8.540379	-6.960157	-2.5235655	2.2251573	-2.9580185	-0.25867456	7.831493	-5.8438973	-0.8285981	Walking_Idle
14:24:37.052	8.540379	-6.960157	-2.5235655	2.2251573	-2.9580185	-0.25867456	7.831493	-5.8438973	-0.8285981	Walking_Idle
14:24:37.076	8.540379	-6.960157	-2.5235655	2.2251573	-2.9580185	-0.25867456	7.831493	-5.8438973	-0.8285981	Walking_Idle
14:24:37.099	8.540379	-6.960157	-2.5235655	2.2251573	-2.9580185	-0.25867456	7.831493	-5.8438973	-0.8285981	Walking_Idle
14:24:37.122	8.540379	-6.960157	-2.5235655	2.2251573	-2.9580185	-0.25867456	7.831493	-5.8438973	-0.8285981	Walking_Idle
14:24:37.145	8.540379	-6.960157	-2.5235655	2.2251573	-2.9580185	-0.25867456	7.831493	-5.8438973	-0.8285981	Walking_Idle
14:24:37.167	8.540379	-6.960157	-2.5235655	2.2251573	-2.9580185	-0.25867456	7.831493	-5.8438973	-0.8285981	Walking_Idle
14:24:37.190	8.061523	-5.6959796	0.888276	2.2251573	-2.9580185	-0.25867456	7.831493	-5.8438973	-0.8285981	Walking_Idle
14:24:37.214	8.061523	-5.6959796	0.888276	0.15004805	-0.12543629	-2.4309113	8.863295	-3.6086824	-2.1422443	Walking_Idle
14:24:37.237	8.061523	-5.6959796	0.888276	0.15004805	-0.12543629	-2.4309113	8.863295	-3.6086824	-2.1422443	Walking_Idle
14:24:37.259	8.061523	-5.6959796	0.888276	0.15004805	-0.12543629	-2.4309113	8.863295	-3.6086824	-2.1422443	Walking_Idle
14:24:37.281	8.061523	-5.6959796	0.888276	0.15004805	-0.12543629	-2.4309113	8.863295	-3.6086824	-2.1422443	Walking_Idle
14:24:37.305	8.061523	-5.6959796	0.888276	0.15004805	-0.12543629	-2.4309113	8.863295	-3.6086824	-2.1422443	Walking_Idle
14:24:37.328	8.061523	-5.6959796	0.888276	0.15004805	-0.12543629	-2.4309113	8.863295	-3.6086824	-2.1422443	Walking_Idle
14:24:37.351	8.061523	-5.6959796	0.888276	0.15004805	-0.12543629	-2.4309113	8.863295	-3.6086824	-2.1422443	Walking_Idle
14:24:37.374	8.061523	-5.6959796	0.888276	0.15004805	-0.12543629	-2.4309113	8.863295	-3.6086824	-2.1422443	Walking_Idle
14:24:37.398	7.8987126	-8.767835	1.6688095	0.62469035	0.25024584	-0.29532647	9.345981	-2.937971	0.43713588	Walking_Idle
14:24:37.421	7.8987126	-8.767835	1.6688095	0.62469035	0.25024584	-0.29532647	9.345981	-2.937971	0.43713588	Walking_Idle
14:24:37.444	7.8987126	-8.767835	1.6688095	0.62469035	0.25024584	-0.29532647	9.345981	-2.937971	0.43713588	Walking_Idle
14:24:37.466	7.8987126	-8.767835	1.6688095	0.62469035	0.25024584	-0.29532647	9.345981	-2.937971	0.43713588	Walking_Idle
14:24:37.489	7.8987126	-8.767835	1.6688095	0.62469035	0.25024584	-0.29532647	9.345981	-2.937971	0.43713588	Walking_Idle
14:24:37.512	7.8987126	-8.767835	1.6688095	0.62469035	0.25024584	-0.29532647	9.345981	-2.937971	0.43713588	Walking_Idle
14:24:37.536	7.8987126	-8.767835	1.6688095	0.62469035	0.25024584	-0.29532647	9.345981	-2.937971	0.43713588	Walking_Idle
14:24:37.559	7.8987126	-8.767835	1.6688095	0.62469035	0.25024584	-0.29532647	9.345981	-2.937971	0.43713588	Walking_Idle
14:24:37.583	2.370332	-5.28177	-2.3990633	-1.9592696	0.93380404	3.3631456	7.071593	-6.7353563	-0.89315486	Walking_Idle
14:24:37.606	2.370332	-5.28177	-2.3990633	-1.9592696	0.93380404	3.3631456	7.071593	-6.7353563	-0.89315486	Walking_Idle
14:24:37.629	2.370332	-5.28177	-2.3990633	-1.9592696	0.93380404	3.3631456	7.071593	-6.7353563	-0.89315486	Walking_Idle
14:24:37.653	2.370332	-5.28177	-2.3990633	-1.9592696	0.93380404	3.3631456	7.071593	-6.7353563	-0.89315486	Walking_Idle
14:24:37.676	2.370332	-5.28177	-2.3990633	-1.9592696	0.93380404	3.3631456	7.071593	-6.7353563	-0.89315486	Walking_Idle
14:24:37.699	2.370332	-5.28177	-2.3990633	-1.9592696	0.93380404	3.3631456	7.071593	-6.7353563	-0.89315486	Walking_Idle
14:24:37.722	2.370332	-5.28177	-2.3990633	-1.9592696	0.93380404	3.3631456	7.071593	-6.7353563	-0.89315486	Walking_Idle
14:24:37.744	2.370332	-5.28177	-2.3990633	-1.9592696	0.93380404	3.3631456	7.071593	-6.7353563	-0.89315486	Walking_Idle
14:24:37.769	2.370332	-5.28177	-2.3990633	-0.9568398	0.39441004	1.3869965	2.557721	-8.86064	-3.3342378	Walking_Idle
14:24:37.792	9.814133	-10.38397	-0.16520496	-0.9568398	0.39441004	1.3869965	2.557721	-8.86064	-3.3342378	Walking_Idle
14:24:37.815	9.814133	-10.38397	-0.16520496	-0.9568398	0.39441004	1.3869965	2.557721	-8.86064	-3.3342378	Walking_Idle
14:24:37.837	9.814133	-10.38397	-0.16520496	-0.9568398	0.39441004	1.3869965	2.557721	-8.86064	-3.3342378	Walking_Idle
14:24:37.860	9.814133	-10.38397	-0.16520496	-0.9568398	0.39441004	1.3869965	2.557721	-8.86064	-3.3342378	Walking_Idle
14:24:37.883	9.814133	-10.38397	-0.16520496	-0.9568398	0.39441004	1.3869965	2.557721	-8.86064	-3.3342378	Walking_Idle
14:24:37.906	9.814133	-10.38397	-0.16520496	-0.9568398	0.39441004	1.3869965	2.557721	-8.86064	-3.3342378	Walking_Idle
14:24:37.928	9.814133	-10.38397	-0.16520496	-0.91957694	-0.28792647	0.83294165	3.4942064	-8.836457	-2.4243202	Walking_Idle
14:24:37.952	9.814133	-10.38397	-0.16520496	-0.91957694	-0.28792647	0.83294165	3.4942064	-8.836457	-2.4243202	Walking_Idle
14:24:37.975	9.814133	-10.38397	-0.16520496	-0.91957694	-0.28792647	0.83294165	3.4942064	-8.836457	-2.4243202	Walking_Idle
14:24:37.999	7.848433	-5.583449	1.7502149	-0.91957694	-0.28792647	0.83294165	3.4942064	-8.836457	-2.4243202	Walking_Idle
14:24:38.022	7.848433	-5.583449	1.7502149	-0.91957694	-0.28792647	0.83294165	3.4942064	-8.836457	-2.4243202	Walking_Idle
14:24:38.046	7.848433	-5.583449	1.7502149	-0.91957694	-0.28792647	0.83294165	3.4942064	-8.836457	-2.4243202	Walking_Idle
14:24:38.069	7.848433	-5.583449	1.7502149	-0.91957694	-0.28792647	0.83294165	3.4942064	-8.836457	-2.4243202	Walking_Idle
14:24:38.092	7.848433	-5.583449	1.7502149	-0.91957694	-0.28792647	0.83294165	3.4942064	-8.836457	-2.4243202	Walking_Idle
14:24:38.115	7.848433	-5.583449	1.7502149	0.45975673	1.2752777	-1.5280524	6.973084	-6.8635473	-0.6617898	Walking_Idle
14:24:38.137	7.848433	-5.583449	1.7502149	0.45975673	1.2752777	-1.5280524	6.973084	-6.8635473	-0.6617898	Walking_Idle
14:24:38.160	7.848433	-5.583449	1.7502149	0.45975673	1.2752777	-1.5280524	6.973084	-6.8635473	-0.6617898	Walking_Idle
14:24:38.182	11.312948	-4.2809634	3.0048149	0.45975673	1.2752777	-1.5280524	6.973084	-6.8635473	-0.6617898	Walking_Idle
14:24:38.204	11.312948	-4.2809634	3.0048149	0.45975673	1.2752777	-1.5280524	6.973084	-6.8635473	-0.6617898	Walking_Idle
14:24:38.228	11.312948	-4.2809634	3.0048149	0.45975673	1.2752777	-1.5280524	6.973084	-6.8635473	-0.6617898	Walking_Idle
14:24:38.251	11.312948	-4.2809634	3.0048149	0.45975673	1.2752777	-1.5280524	6.973084	-6.8635473	-0.6617898	Walking_Idle
14:24:38.273	11.312948	-4.2809634	3.0048149	0.45975673	1.2752777	-1.5280524	6.973084	-6.8635473	-0.6617898	Walking_Idle
14:24:38.296	11.312948	-4.2809634	3.0048149	1.6875958	-1.4516248	-0.55860937	7.953678	-5.734091	-0.17089832	Walking_Idle
14:24:38.319	11.312948	-4.2809634	3.0048149	1.6875958	-1.4516248	-0.55860937	7.953678	-5.734091	-0.17089832	Walking_Idle
14:24:38.342	11.312948	-4.2809634	3.0048149	1.6875958	-1.4516248	-0.55860937	7.953678	-5.734091	-0.17089832	Walking_Idle
14:24:38.364	11.312948	-4.2809634	3.0048149	1.6875958	-1.4516248	-0.55860937	7.953678	-5.734091	-0.17089832	Walking_Idle
14:24:38.387	7.075082	-7.666468	-2.0231621	1.6875958	-1.4516248	-0.55860937	7.953678	-5.734091	-0.17089832	Walking_Idle
14:24:38.410	7.075082	-7.666468	-2.0231621	1.6875958	-1.4516248	-0.55860937	7.953678	-5.734091	-0.17089832	Walking_Idle
14:24:38.432	7.075082	-7.666468	-2.0231621	1.6875958	-1.4516248	-0.55860937	7.953678	-5.734091	-0.17089832	Walking_Idle
14:24:38.456	7.075082	-7.666468	-2.0231621	1.6875958	-1.4516248	-0.55860937	7.953678	-5.734091	-0.17089832	Walking_Idle
14:24:38.480	7.075082	-7.666468	-2.0231621	-0.5781033	-0.8419812	0.64113	7.721563	-5.804581	-1.6895275	Walking_Idle
14:24:38.503	7.075082	-7.666468	-2.0231621	-0.5781033	-0.8419812	0.64113	7.721563	-5.804581	-1.6895275	Walking_Idle
14:24:38.525	7.075082	-7.666468	-2.0231621	-0.5781033	-0.8419812	0.64113	7.721563	-5.804581	-1.6895275	Walking_Idle
14:24:38.548	7.075082	-7.666468	-2.0231621	-0.5781033	-0.8419812	0.64113	7.721563	-5.804581	-1.6895275	Walking_Idle
14:24:38.570	7.075082	-7.666468	-2.0231621	-0.5781033	-0.8419812	0.64113	7.721563	-5.804581	-1.6895275	Walking_Idle
14:24:38.592	9.184438	-8.150111	-1.0055954	-0.5781033	-0.8419812	0.64113	7.721563	-5.804581	-1.6895275	Walking_Idle
14:24:38.613	9.184438	-8.150111	-1.0055954	-0.5781033	-0.8419812	0.64113	7.721563	-5.804581	-1.6895275	Walking_Idle
14:24:38.636	9.184438	-8.150111	-1.0055954	-0.5781033	-0.8419812	0.64113	7.721563	-5.804581	-1.6895275	Walking_Idle
14:24:38.658	9.184438	-8.150111	-1.0055954	-0.22563408	0.04621684	-1.2250633	8.253734	-5.093129	-1.4512151	Walking_Idle
14:24:38.679	9.184438	-8.150111	-1.0055954	-0.22563408	0.04621684	-1.2250633	8.253734	-5.093129	-1.4512151	Walking_Idle
14:24:38.701	9.184438	-8.150111	-1.0055954	-0.22563408	0.04621684	-1.2250633	8.253734	-5.093129	-1.4512151	Walking_Idle
14:24:38.724	9.184438	-8.150111	-1.0055954	-0.22563408	0.04621684	-1.2250633	8.253734	-5.093129	-1.4512151	Walking_Idle
14:24:38.746	9.184438	-8.150111	-1.0055954	-0.22563408	0.04621684	-1.2250633	8.253734	-5.093129	-1.4512151	Walking_Idle
14:24:38.769	9.184438	-8.150111	-1.0055954	-0.22563408	0.04621684	-1.2250633	8.253734	-5.093129	-1.4512151	Walking_Idle
14:24:38.790	9.059936	-7.431829	-1.462902	-0.22563408	0.04621684	-1.2250633	8.253734	-5.093129	-1.4512151	Walking_Idle
14:24:38.813	9.059936	-7.431829	-1.462902	-0.22563408	0.04621684	-1.2250633	8.253734	-5.093129	-1.4512151	Walking_Idle
14:24:38.835	9.059936	-7.431829	-1.462902	-0.52617973	1.1799828	-1.204294	9.274507	-3.1805508	-0.19415589	Walking_Idle
14:24:38.857	9.059936	-7.431829	-1.462902	-0.52617973	1.1799828	-1.204294	9.274507	-3.1805508	-0.19415589	Walking_Idle
14:24:38.880	9.059936	-7.431829	-1.462902	-0.52617973	1.1799828	-1.204294	9.274507	-3.1805508	-0.19415589	Walking_Idle
14:24:38.905	9.059936	-7.431829	-1.462902	-0.52617973	1.1799828	-1.204294	9.274507	-3.1805508	-0.19415589	Walking_Idle
14:24:38.928	9.059936	-7.431829	-1.462902	-0.52617973	1.1799828	-1.204294	9.274507	-3.1805508	-0.19415589	Walking_Idle
14:24:38.954	9.059936	-7.431829	-1.462902	-0.52617973	1.1799828	-1.204294	9.274507	-3.1805508	-0.19415589	Walking_Idle
14:24:38.976	9.059936	-7.431829	-1.462902	-0.52617973	1.1799828	-1.204294	9.274507	-3.1805508	-0.19415589	Walking_Idle
14:24:38.999	5.2290964	-6.359194	-0.6392714	-0.52617973	1.1799828	-1.204294	9.274507	-3.1805508	-0.19415589	Walking_Idle
14:24:39.020	5.2290964	-6.359194	-0.6392714	-1.1455972	0.04010819	0.58676296	8.772867	-4.3686337	0.34900293	Walking_Idle
14:24:39.041	5.2290964	-6.359194	-0.6392714	-1.1455972	0.04010819	0.58676296	8.772867	-4.3686337	0.34900293	Walking_Idle
14:24:39.063	5.2290964	-6.359194	-0.6392714	-1.1455972	0.04010819	0.58676296	8.772867	-4.3686337	0.34900293	Walking_Idle
14:24:39.085	5.2290964	-6.359194	-0.6392714	-1.1455972	0.04010819	0.58676296	8.772867	-4.3686337	0.34900293	Walking_Idle
14:24:39.107	5.2290964	-6.359194	-0.6392714	-1.1455972	0.04010819	0.58676296	8.772867	-4.3686337	0.34900293	Walking_Idle
14:24:39.131	5.2290964	-6.359194	-0.6392714	-1.1455972	0.04010819	0.58676296	8.772867	-4.3686337	0.34900293	Walking_Idle
14:24:39.153	5.2290964	-6.359194	-0.6392714	-1.1455972	0.04010819	0.58676296	8.772867	-4.3686337	0.34900293	Walking_Idle
14:24:39.176	5.2290964	-6.359194	-0.6392714	-1.1455972	0.04010819	0.58676296	8.772867	-4.3686337	0.34900293	Walking_Idle
14:24:39.200	7.467743	-4.573065	-0.44054657	0.44081992	-1.2659217	1.6453924	7.269824	-6.4534316	-1.2933787	Walking_Idle
14:24:39.222	7.467743	-4.573065	-0.44054657	0.44081992	-1.2659217	1.6453924	7.269824	-6.4534316	-1.2933787	Walking_Idle
14:24:39.244	7.467743	-4.573065	-0.44054657	0.44081992	-1.2659217	1.6453924	7.269824	-6.4534316	-1.2933787	Walking_Idle
14:24:39.266	7.467743	-4.573065	-0.44054657	0.44081992	-1.2659217	1.6453924	7.269824	-6.4534316	-1.2933787	Walking_Idle
14:24:39.288	7.467743	-4.573065	-0.44054657	0.44081992	-1.2659217	1.6453924	7.269824	-6.4534316	-1.2933787	Walking_Idle
14:24:39.310	7.467743	-4.573065	-0.44054657	0.44081992	-1.2659217	1.6453924	7.269824	-6.4534316	-1.2933787	Walking_Idle
14:24:39.332	7.467743	-4.573065	-0.44054657	0.44081992	-1.2659217	1.6453924	7.269824	-6.4534316	-1.2933787	Walking_Idle
14:24:39.354	7.467743	-4.573065	-0.44054657	0.44081992	-1.2659217	1.6453924	7.269824	-6.4534316	-1.2933787	Walking_Idle
14:24:39.376	7.467743	-4.573065	-0.44054657	-1.2317291	1.6308013	0.7229859	6.991599	-6.7134027	-1.4892478	Walking_Idle
14:24:39.399	12.000105	-4.9561486	-1.4269878	-1.2317291	1.6308013	0.7229859	6.991599	-6.7134027	-1.4892478	Walking_Idle
14:24:39.422	12.000105	-4.9561486	-1.4269878	-1.2317291	1.6308013	0.7229859	6.991599	-6.7134027	-1.4892478	Walking_Idle
14:24:39.445	12.000105	-4.9561486	-1.4269878	-1.2317291	1.6308013	0.7229859	6.991599	-6.7134027	-1.4892478	Walking_Idle
14:24:39.469	12.000105	-4.9561486	-1.4269878	-1.2317291	1.6308013	0.7229859	6.991599	-6.7134027	-1.4892478	Walking_Idle
14:24:39.492	12.000105	-4.9561486	-1.4269878	-1.2317291	1.6308013	0.7229859	6.991599	-6.7134027	-1.4892478	Walking_Idle
14:24:39.515	12.000105	-4.9561486	-1.4269878	-1.2317291	1.6308013	0.7229859	6.991599	-6.7134027	-1.4892478	Walking_Idle
14:24:39.538	12.000105	-4.9561486	-1.4269878	-1.2317291	1.6308013	0.7229859	6.991599	-6.7134027	-1.4892478	Walking_Idle
14:24:39.561	12.000105	-4.9561486	-1.4269878	-0.8279472	1.360188	-0.2806657	7.479165	-6.2485404	-1.08991	Walking_Idle
14:24:39.585	8.241094	-4.309695	0.967287	-0.8279472	1.360188	-0.2806657	7.479165	-6.2485404	-1.08991	Walking_Idle
14:24:39.607	8.241094	-4.309695	0.967287	-0.8279472	1.360188	-0.2806657	7.479165	-6.2485404	-1.08991	Walking_Idle
14:24:39.630	8.241094	-4.309695	0.967287	-0.8279472	1.360188	-0.2806657	7.479165	-6.2485404	-1.08991	Walking_Idle
14:24:39.653	8.241094	-4.309695	0.967287	-0.8279472	1.360188	-0.2806657	7.479165	-6.2485404	-1.08991	Walking_Idle
14:24:39.676	8.241094	-4.309695	0.967287	-0.8279472	1.360188	-0.2806657	7.479165	-6.2485404	-1.08991	Walking_Idle
14:24:39.700	8.241094	-4.309695	0.967287	-0.8279472	1.360188	-0.2806657	7.479165	-6.2485404	-1.08991	Walking_Idle
14:24:39.723	8.241094	-4.309695	0.967287	-0.8279472	1.360188	-0.2806657	7.479165	-6.2485404	-1.08991	Walking_Idle
14:24:39.748	8.241094	-4.309695	0.967287	-0.09185459	-0.07351275	0.4047251	8.129907	-5.4829855	0.10733696	Walking_Idle
14:24:39.771	8.241094	-4.309695	0.967287	-0.09185459	-0.07351275	0.4047251	8.129907	-5.4829855	0.10733696	Walking_Idle
14:24:39.794	7.8556156	-4.5706706	-0.098165266	-0.09185459	-0.07351275	0.4047251	8.129907	-5.4829855	0.10733696	Walking_Idle
14:24:39.817	7.8556156	-4.5706706	-0.098165266	-0.09185459	-0.07351275	0.4047251	8.129907	-5.4829855	0.10733696	Walking_Idle
14:24:39.840	7.8556156	-4.5706706	-0.098165266	-0.09185459	-0.07351275	0.4047251	8.129907	-5.4829855	0.10733696	Walking_Idle
14:24:39.862	7.8556156	-4.5706706	-0.098165266	-0.09185459	-0.07351275	0.4047251	8.129907	-5.4829855	0.10733696	Walking_Idle
14:24:39.884	7.8556156	-4.5706706	-0.098165266	-0.09185459	-0.07351275	0.4047251	8.129907	-5.4829855	0.10733696	Walking_Idle
14:24:39.904	7.8556156	-4.5706706	-0.098165266	1.2318904	-1.458955	0.20924823	7.438319	-6.361172	-0.6140423	Walking_Idle
14:24:39.926	7.8556156	-4.5706706	-0.098165266	1.2318904	-1.458955	0.20924823	7.438319	-6.361172	-0.6140423	Walking_Idle
14:24:39.946	7.8556156	-4.5706706	-0.098165266	1.2318904	-1.458955	0.20924823	7.438319	-6.361172	-0.6140423	Walking_Idle
14:24:39.968	7.8556156	-4.5706706	-0.098165266	1.2318904	-1.458955	0.20924823	7.438319	-6.361172	-0.6140423	Walking_Idle
14:24:39.992	8.700794	-5.6145744	-0.409421	1.2318904	-1.458955	0.20924823	7.438319	-6.361172	-0.6140423	Walking_Idle
14:24:40.015	8.700794	-5.6145744	-0.409421	1.2318904	-1.458955	0.20924823	7.438319	-6.361172	-0.6140423	Walking_Idle
14:24:40.038	8.700794	-5.6145744	-0.409421	1.2318904	-1.458955	0.20924823	7.438319	-6.361172	-0.6140423	Walking_Idle
14:24:40.062	8.700794	-5.6145744	-0.409421	1.2318904	-1.458955	0.20924823	7.438319	-6.361172	-0.6140423	Walking_Idle
14:24:40.085	8.700794	-5.6145744	-0.409421	1.2318904	-1.458955	0.20924823	7.438319	-6.361172	-0.6140423	Walking_Idle
14:24:40.109	8.700794	-5.6145744	-0.409421	-0.12239785	0.16044864	-1.2488871	8.350011	-5.083418	-0.77865434	Walking_Idle
14:24:40.132	8.700794	-5.6145744	-0.409421	-0.12239785	0.16044864	-1.2488871	8.350011	-5.083418	-0.77865434	Walking_Idle
14:24:40.155	8.700794	-5.6145744	-0.409421	-0.12239785	0.16044864	-1.2488871	8.350011	-5.083418	-0.77865434	Walking_Idle
14:24:40.179	9.337671	-4.7622128	-1.3072741	-0.12239785	0.16044864	-1.2488871	8.350011	-5.083418	-0.77865434	Walking_Idle
14:24:40.202	9.337671	-4.7622128	-1.3072741	-0.12239785	0.16044864	-1.2488871	8.350011	-5.083418	-0.77865434	Walking_Idle
14:24:40.225	9.337671	-4.7622128	-1.3072741	-0.12239785	0.16044864	-1.2488871	8.350011	-5.083418	-0.77865434	Walking_Idle
14:24:40.248	9.337671	-4.7622128	-1.3072741	-0.12239785	0.16044864	-1.2488871	8.350011	-5.083418	-0.77865434	Walking_Idle
14:24:40.271	9.337671	-4.7622128	-1.3072741	0.2300714	-0.13643187	-1.1957418	8.965136	-3.8609831	-0.94304156	Walking_Idle
14:24:40.294	9.337671	-4.7622128	-1.3072741	0.2300714	-0.13643187	-1.1957418	8.965136	-3.8609831	-0.94304156	Walking_Idle
14:24:40.317	9.337671	-4.7622128	-1.3072741	0.2300714	-0.13643187	-1.1957418	8.965136	-3.8609831	-0.94304156	Walking_Idle
14:24:40.340	9.337671	-4.7622128	-1.3072741	0.2300714	-0.13643187	-1.1957418	8.965136	-3.8609831	-0.94304156	Walking_Idle
14:24:40.363	9.337671	-4.7622128	-1.3072741	0.2300714	-0.13643187	-1.1957418	8.965136	-3.8609831	-0.94304156	Walking_Idle
14:24:40.388	8.415876	-6.735095	1.1348863	0.2300714	-0.13643187	-1.1957418	8.965136	-3.8609831	-0.94304156	Walking_Idle
14:24:40.410	8.415876	-6.735095	1.1348863	0.2300714	-0.13643187	-1.1957418	8.965136	-3.8609831	-0.94304156	Walking_Idle
14:24:40.432	8.415876	-6.735095	1.1348863	0.2300714	-0.13643187	-1.1957418	8.965136	-3.8609831	-0.94304156	Walking_Idle
14:24:40.455	8.415876	-6.735095	1.1348863	-1.3673412	1.0474249	0.01193875	9.056071	-3.7168696	-0.585324	Walking_Idle
14:24:40.478	8.415876	-6.735095	1.1348863	-1.3673412	1.0474249	0.01193875	9.056071	-3.7168696	-0.585324	Walking_Idle
14:24:40.502	8.415876	-6.735095	1.1348863	-1.3673412	1.0474249	0.01193875	9.056071	-3.7168696	-0.585324	Walking_Idle
14:24:40.524	8.415876	-6.735095	1.1348863	-1.3673412	1.0474249	0.01193875	9.056071	-3.7168696	-0.585324	Walking_Idle
14:24:40.547	8.415876	-6.735095	1.1348863	-1.3673412	1.0474249	0.01193875	9.056071	-3.7168696	-0.585324	Walking_Idle
14:24:40.570	8.415876	-6.735095	1.1348863	-1.3673412	1.0474249	0.01193875	9.056071	-3.7168696	-0.585324	Walking_Idle
14:24:40.593	5.2290964	-5.3081074	-1.2833313	-1.3673412	1.0474249	0.01193875	9.056071	-3.7168696	-0.585324	Walking_Idle
14:24:40.616	5.2290964	-5.3081074	-1.2833313	-1.3673412	1.0474249	0.01193875	9.056071	-3.7168696	-0.585324	Walking_Idle
14:24:40.638	5.2290964	-5.3081074	-1.2833313	0.35346618	-0.65139127	1.3222448	8.227876	-5.333978	-0.14403653	Walking_Idle
14:24:40.660	5.2290964	-5.3081074	-1.2833313	0.35346618	-0.65139127	1.3222448	8.227876	-5.333978	-0.14403653	Walking_Idle
14:24:40.683	5.2290964	-5.3081074	-1.2833313	0.35346618	-0.65139127	1.3222448	8.227876	-5.333978	-0.14403653	Walking_Idle
14:24:40.706	5.2290964	-5.3081074	-1.2833313	0.35346618	-0.65139127	1.3222448	8.227876	-5.333978	-0.14403653	Walking_Idle
14:24:40.730	5.2290964	-5.3081074	-1.2833313	0.35346618	-0.65139127	1.3222448	8.227876	-5.333978	-0.14403653	Walking_Idle
14:24:40.753	5.2290964	-5.3081074	-1.2833313	0.35346618	-0.65139127	1.3222448	8.227876	-5.333978	-0.14403653	Walking_Idle
14:24:40.778	5.2290964	-5.3081074	-1.2833313	0.35346618	-0.65139127	1.3222448	8.227876	-5.333978	-0.14403653	Walking_Idle
14:24:40.801	7.0080423	-5.542746	1.1564348	0.35346618	-0.65139127	1.3222448	8.227876	-5.333978	-0.14403653	Walking_Idle
14:24:40.824	7.0080423	-5.542746	1.1564348	-1.6403979	1.2093043	1.0559075	6.930271	-6.8724904	-0.9539776	Walking_Idle
14:24:40.846	7.0080423	-5.542746	1.1564348	-1.6403979	1.2093043	1.0559075	6.930271	-6.8724904	-0.9539776	Walking_Idle
14:24:40.868	7.0080423	-5.542746	1.1564348	-1.6403979	1.2093043	1.0559075	6.930271	-6.8724904	-0.9539776	Walking_Idle
14:24:40.889	7.0080423	-5.542746	1.1564348	-1.6403979	1.2093043	1.0559075	6.930271	-6.8724904	-0.9539776	Walking_Idle
14:24:40.911	7.0080423	-5.542746	1.1564348	-1.6403979	1.2093043	1.0559075	6.930271	-6.8724904	-0.9539776	Walking_Idle
14:24:40.934	7.0080423	-5.542746	1.1564348	-1.6403979	1.2093043	1.0559075	6.930271	-6.8724904	-0.9539776	Walking_Idle
14:24:40.958	7.0080423	-5.542746	1.1564348	-1.6403979	1.2093043	1.0559075	6.930271	-6.8724904	-0.9539776	Walking_Idle
14:24:40.982	8.992896	-3.6560576	-1.0822122	-1.6403979	1.2093043	1.0559075	6.930271	-6.8724904	-0.9539776	Walking_Idle
14:24:41.004	8.992896	-3.6560576	-1.0822122	-1.5805331	0.43472713	0.6490712	6.8396907	-6.8870845	-1.3988475	Walking_Idle
14:24:41.026	8.992896	-3.6560576	-1.0822122	-1.5805331	0.43472713	0.6490712	6.8396907	-6.8870845	-1.3988475	Walking_Idle
14:24:41.048	8.992896	-3.6560576	-1.0822122	-1.5805331	0.43472713	0.6490712	6.8396907	-6.8870845	-1.3988475	Walking_Idle
14:24:41.072	8.992896	-3.6560576	-1.0822122	-1.5805331	0.43472713	0.6490712	6.8396907	-6.8870845	-1.3988475	Walking_Idle
14:24:41.095	8.992896	-3.6560576	-1.0822122	-1.5805331	0.43472713	0.6490712	6.8396907	-6.8870845	-1.3988475	Walking_Idle
14:24:41.118	8.992896	-3.6560576	-1.0822122	-1.5805331	0.43472713	0.6490712	6.8396907	-6.8870845	-1.3988475	Walking_Idle
14:24:41.141	8.992896	-3.6560576	-1.0822122	-1.5805331	0.43472713	0.6490712	6.8396907	-6.8870845	-1.3988475	Walking_Idle
14:24:41.165	8.992896	-3.6560576	-1.0822122	-1.5805331	0.43472713	0.6490712	6.8396907	-6.8870845	-1.3988475	Walking_Idle
14:24:41.189	7.929838	-5.200365	0.9720756	-0.2409057	0.5324656	0.19580919	7.30046	-6.5298533	-0.48408884	Walking_Idle
14:24:41.211	7.929838	-5.200365	0.9720756	-0.2409057	0.5324656	0.19580919	7.30046	-6.5298533	-0.48408884	Walking_Idle
14:24:41.234	7.929838	-5.200365	0.9720756	-0.2409057	0.5324656	0.19580919	7.30046	-6.5298533	-0.48408884	Walking_Idle
14:24:41.257	7.929838	-5.200365	0.9720756	-0.2409057	0.5324656	0.19580919	7.30046	-6.5298533	-0.48408884	Walking_Idle
14:24:41.281	7.929838	-5.200365	0.9720756	-0.2409057	0.5324656	0.19580919	7.30046	-6.5298533	-0.48408884	Walking_Idle
14:24:41.304	7.929838	-5.200365	0.9720756	-0.2409057	0.5324656	0.19580919	7.30046	-6.5298533	-0.48408884	Walking_Idle
14:24:41.327	7.929838	-5.200365	0.9720756	-0.2409057	0.5324656	0.19580919	7.30046	-6.5298533	-0.48408884	Walking_Idle
14:24:41.351	7.929838	-5.200365	0.9720756	0.36934868	0.1806072	-0.21652485	7.549456	-6.2585826	-0.07755137	Walking_Idle
14:24:41.374	7.929838	-5.200365	0.9720756	0.36934868	0.1806072	-0.21652485	7.549456	-6.2585826	-0.07755137	Walking_Idle
14:24:41.398	8.097438	-5.0040345	-0.9696813	0.36934868	0.1806072	-0.21652485	7.549456	-6.2585826	-0.07755137	Walking_Idle
14:24:41.422	8.097438	-5.0040345	-0.9696813	0.36934868	0.1806072	-0.21652485	7.549456	-6.2585826	-0.07755137	Walking_Idle
14:24:41.445	8.097438	-5.0040345	-0.9696813	0.36934868	0.1806072	-0.21652485	7.549456	-6.2585826	-0.07755137	Walking_Idle
14:24:41.468	8.097438	-5.0040345	-0.9696813	0.36934868	0.1806072	-0.21652485	7.549456	-6.2585826	-0.07755137	Walking_Idle
14:24:41.491	8.097438	-5.0040345	-0.9696813	0.36934868	0.1806072	-0.21652485	7.549456	-6.2585826	-0.07755137	Walking_Idle
14:24:41.514	8.097438	-5.0040345	-0.9696813	0.36934868	0.1806072	-0.21652485	7.549456	-6.2585826	-0.07755137	Walking_Idle
14:24:41.538	8.097438	-5.0040345	-0.9696813	1.3846067	-1.2708086	-1.2592719	8.368187	-5.091579	-0.46857154	Walking_Idle
14:24:41.561	8.097438	-5.0040345	-0.9696813	1.3846067	-1.2708086	-1.2592719	8.368187	-5.091579	-0.46857154	Walking_Idle
14:24:41.585	11.490125	-7.5252056	-1.9752767	1.3846067	-1.2708086	-1.2592719	8.368187	-5.091579	-0.46857154	Walking_Idle
14:24:41.608	11.490125	-7.5252056	-1.9752767	1.3846067	-1.2708086	-1.2592719	8.368187	-5.091579	-0.46857154	Walking_Idle
14:24:41.630	11.490125	-7.5252056	-1.9752767	1.3846067	-1.2708086	-1.2592719	8.368187	-5.091579	-0.46857154	Walking_Idle
14:24:41.653	11.490125	-7.5252056	-1.9752767	1.3846067	-1.2708086	-1.2592719	8.368187	-5.091579	-0.46857154	Walking_Idle
14:24:41.676	11.490125	-7.5252056	-1.9752767	1.3846067	-1.2708086	-1.2592719	8.368187	-5.091579	-0.46857154	Walking_Idle
14:24:41.699	11.490125	-7.5252056	-1.9752767	1.3846067	-1.2708086	-1.2592719	8.368187	-5.091579	-0.46857154	Walking_Idle
14:24:41.722	11.490125	-7.5252056	-1.9752767	-0.08513507	-0.58969384	-0.5970939	8.547784	-4.5282574	-1.612579	Walking_Idle
14:24:41.745	11.490125	-7.5252056	-1.9752767	-0.08513507	-0.58969384	-0.5970939	8.547784	-4.5282574	-1.612579	Walking_Idle
14:24:41.769	11.490125	-7.5252056	-1.9752767	-0.08513507	-0.58969384	-0.5970939	8.547784	-4.5282574	-1.612579	Walking_Idle
14:24:41.792	7.429435	-7.371972	-0.9074302	-0.08513507	-0.58969384	-0.5970939	8.547784	-4.5282574	-1.612579	Walking_Idle
14:24:41.815	7.429435	-7.371972	-0.9074302	-0.08513507	-0.58969384	-0.5970939	8.547784	-4.5282574	-1.612579	Walking_Idle
14:24:41.838	7.429435	-7.371972	-0.9074302	-0.08513507	-0.58969384	-0.5970939	8.547784	-4.5282574	-1.612579	Walking_Idle
14:24:41.860	7.429435	-7.371972	-0.9074302	-0.08513507	-0.58969384	-0.5970939	8.547784	-4.5282574	-1.612579	Walking_Idle
14:24:41.884	7.429435	-7.371972	-0.9074302	-0.08513507	-0.58969384	-0.5970939	8.547784	-4.5282574	-1.612579	Walking_Idle
14:24:41.908	7.429435	-7.371972	-0.9074302	-0.4150023	0.54956985	-0.80845326	8.988393	-3.716066	-1.2528043	Walking_Idle
14:24:41.931	7.429435	-7.371972	-0.9074302	-0.4150023	0.54956985	-0.80845326	8.988393	-3.716066	-1.2528043	Walking_Idle
14:24:41.954	7.429435	-7.371972	-0.9074302	-0.4150023	0.54956985	-0.80845326	8.988393	-3.716066	-1.2528043	Walking_Idle
14:24:41.978	7.0367737	-5.437398	0.95531565	-0.4150023	0.54956985	-0.80845326	8.988393	-3.716066	-1.2528043	Walking_Idle
14:24:42.001	7.0367737	-5.437398	0.95531565	-0.4150023	0.54956985	-0.80845326	8.988393	-3.716066	-1.2528043	Walking_Idle
14:24:42.023	7.0367737	-5.437398	0.95531565	-0.4150023	0.54956985	-0.80845326	8.988393	-3.716066	-1.2528043	Walking_Idle
14:24:42.046	7.0367737	-5.437398	0.95531565	-0.4150023	0.54956985	-0.80845326	8.988393	-3.716066	-1.2528043	Walking_Idle
14:24:42.069	7.0367737	-5.437398	0.95531565	0.1616545	0.56117624	1.3002535	8.333255	-5.1681743	-0.12987085	Walking_Idle
14:24:42.092	7.0367737	-5.437398	0.95531565	0.1616545	0.56117624	1.3002535	8.333255	-5.1681743	-0.12987085	Walking_Idle
14:24:42.115	7.0367737	-5.437398	0.95531565	0.1616545	0.56117624	1.3002535	8.333255	-5.1681743	-0.12987085	Walking_Idle
14:24:42.138	7.0367737	-5.437398	0.95531565	0.1616545	0.56117624	1.3002535	8.333255	-5.1681743	-0.12987085	Walking_Idle
14:24:42.161	7.0367737	-5.437398	0.95531565	0.1616545	0.56117624	1.3002535	8.333255	-5.1681743	-0.12987085	Walking_Idle
14:24:42.185	5.463735	-7.1780357	0.102953814	0.1616545	0.56117624	1.3002535	8.333255	-5.1681743	-0.12987085	Walking_Idle
14:24:42.208	5.463735	-7.1780357	0.102953814	0.1616545	0.56117624	1.3002535	8.333255	-5.1681743	-0.12987085	Walking_Idle
14:24:42.232	5.463735	-7.1780357	0.102953814	0.1616545	0.56117624	1.3002535	8.333255	-5.1681743	-0.12987085	Walking_Idle
14:24:42.254	5.463735	-7.1780357	0.102953814	-0.13583688	0.45732915	2.0607808	6.456474	-7.3534536	-0.6408551	Walking_Idle
14:24:42.277	5.463735	-7.1780357	0.102953814	-0.13583688	0.45732915	2.0607808	6.456474	-7.3534536	-0.6408551	Walking_Idle
14:24:42.301	5.463735	-7.1780357	0.102953814	-0.13583688	0.45732915	2.0607808	6.456474	-7.3534536	-0.6408551	Walking_Idle
14:24:42.324	5.463735	-7.1780357	0.102953814	-0.13583688	0.45732915	2.0607808	6.456474	-7.3534536	-0.6408551	Walking_Idle
14:24:42.347	5.463735	-7.1780357	0.102953814	-0.13583688	0.45732915	2.0607808	6.456474	-7.3534536	-0.6408551	Walking_Idle
14:24:42.371	5.463735	-7.1780357	0.102953814	-0.13583688	0.45732915	2.0607808	6.456474	-7.3534536	-0.6408551	Walking_Idle
14:24:42.393	8.284191	-7.6113997	1.2210802	-0.13583688	0.45732915	2.0607808	6.456474	-7.3534536	-0.6408551	Walking_Idle
14:24:42.416	8.284191	-7.6113997	1.2210802	-0.13583688	0.45732915	2.0607808	6.456474	-7.3534536	-0.6408551	Walking_Idle
14:24:42.439	8.284191	-7.6113997	1.2210802	-1.3691739	0.7102274	0.785905	5.262785	-8.249543	-0.6465005	Walking_Idle
14:24:42.462	8.284191	-7.6113997	1.2210802	-1.3691739	0.7102274	0.785905	5.262785	-8.249543	-0.6465005	Walking_Idle
14:24:42.485	8.284191	-7.6113997	1.2210802	-1.3691739	0.7102274	0.785905	5.262785	-8.249543	-0.6465005	Walking_Idle
14:24:42.508	8.284191	-7.6113997	1.2210802	-1.3691739	0.7102274	0.785905	5.262785	-8.249543	-0.6465005	Walking_Idle
14:24:42.531	8.284191	-7.6113997	1.2210802	-1.3691739	0.7102274	0.785905	5.262785	-8.249543	-0.6465005	Walking_Idle
14:24:42.554	8.284191	-7.6113997	1.2210802	-1.3691739	0.7102274	0.785905	5.262785	-8.249543	-0.6465005	Walking_Idle
14:24:42.578	10.26665	-4.680807	-2.2027328	-1.3691739	0.7102274	0.785905	5.262785	-8.249543	-0.6465005	Walking_Idle
14:24:42.601	10.26665	-4.680807	-2.2027328	-1.3691739	0.7102274	0.785905	5.262785	-8.249543	-0.6465005	Walking_Idle
14:24:42.625	10.26665	-4.680807	-2.2027328	-0.017329026	-0.01120449	-0.6209177	6.8492494	-7.0001864	-0.5051289	Walking_Idle
14:24:42.648	10.26665	-4.680807	-2.2027328	-0.017329026	-0.01120449	-0.6209177	6.8492494	-7.0001864	-0.5051289	Walking_Idle
14:24:42.670	10.26665	-4.680807	-2.2027328	-0.017329026	-0.01120449	-0.6209177	6.8492494	-7.0001864	-0.5051289	Walking_Idle
14:24:42.694	10.26665	-4.680807	-2.2027328	-0.017329026	-0.01120449	-0.6209177	6.8492494	-7.0001864	-0.5051289	Walking_Idle
14:24:42.717	10.26665	-4.680807	-2.2027328	-0.017329026	-0.01120449	-0.6209177	6.8492494	-7.0001864	-0.5051289	Walking_Idle
14:24:42.740	10.26665	-4.680807	-2.2027328	-0.017329026	-0.01120449	-0.6209177	6.8492494	-7.0001864	-0.5051289	Walking_Idle
14:24:42.763	10.26665	-4.680807	-2.2027328	-0.017329026	-0.01120449	-0.6209177	6.8492494	-7.0001864	-0.5051289	Walking_Idle
14:24:42.786	7.6185822	-6.117372	-0.9888355	0.124391705	0.07004059	-1.1535921	7.834173	-5.890225	-0.31767216	Walking_Idle
14:24:42.810	7.6185822	-6.117372	-0.9888355	0.124391705	0.07004059	-1.1535921	7.834173	-5.890225	-0.31767216	Walking_Idle
14:24:42.833	7.6185822	-6.117372	-0.9888355	0.124391705	0.07004059	-1.1535921	7.834173	-5.890225	-0.31767216	Walking_Idle
14:24:42.856	7.6185822	-6.117372	-0.9888355	0.124391705	0.07004059	-1.1535921	7.834173	-5.890225	-0.31767216	Walking_Idle
14:24:42.880	7.6185822	-6.117372	-0.9888355	0.124391705	0.07004059	-1.1535921	7.834173	-5.890225	-0.31767216	Walking_Idle
14:24:42.903	7.6185822	-6.117372	-0.9888355	0.124391705	0.07004059	-1.1535921	7.834173	-5.890225	-0.31767216	Walking_Idle
14:24:42.926	7.6185822	-6.117372	-0.9888355	0.124391705	0.07004059	-1.1535921	7.834173	-5.890225	-0.31767216	Walking_Idle
14:24:42.949	7.6185822	-6.117372	-0.9888355	0.124391705	0.07004059	-1.1535921	7.834173	-5.890225	-0.31767216	Walking_Idle
14:24:42.972	7.6185822	-6.117372	-0.9888355	1.3852175	-1.5169873	0.2715565	7.798679	-5.9174333	-0.5784494	Walking_Idle
14:24:42.996	7.850827	-6.4956675	-1.6496553	1.3852175	-1.5169873	0.2715565	7.798679	-5.9174333	-0.5784494	Walking_Idle
14:24:43.019	7.850827	-6.4956675	-1.6496553	1.3852175	-1.5169873	0.2715565	7.798679	-5.9174333	-0.5784494	Walking_Idle
14:24:43.043	7.850827	-6.4956675	-1.6496553	1.3852175	-1.5169873	0.2715565	7.798679	-5.9174333	-0.5784494	Walking_Idle
14:24:43.065	7.850827	-6.4956675	-1.6496553	1.3852175	-1.5169873	0.2715565	7.798679	-5.9174333	-0.5784494	Walking_Idle
14:24:43.087	7.850827	-6.4956675	-1.6496553	1.3852175	-1.5169873	0.2715565	7.798679	-5.9174333	-0.5784494	Walking_Idle
14:24:43.110	7.850827	-6.4956675	-1.6496553	1.3852175	-1.5169873	0.2715565	7.798679	-5.9174333	-0.5784494	Walking_Idle
14:24:43.132	7.850827	-6.4956675	-1.6496553	1.3852175	-1.5169873	0.2715565	7.798679	-5.9174333	-0.5784494	Walking_Idle
14:24:43.156	7.850827	-6.4956675	-1.6496553	-0.2922184	0.12807278	-1.2000179	8.270569	-5.05163	-1.4995325	Walking_Idle
14:24:43.177	9.067119	-5.1859994	-0.38068968	-0.2922184	0.12807278	-1.2000179	8.270569	-5.05163	-1.4995325	Walking_Idle
14:24:43.201	9.067119	-5.1859994	-0.38068968	-0.2922184	0.12807278	-1.2000179	8.270569	-5.05163	-1.4995325	Walking_Idle
14:24:43.224	9.067119	-5.1859994	-0.38068968	-0.2922184	0.12807278	-1.2000179	8.270569	-5.05163	-1.4995325	Walking_Idle
14:24:43.247	9.067119	-5.1859994	-0.38068968	-0.2922184	0.12807278	-1.2000179	8.270569	-5.05163	-1.4995325	Walking_Idle
14:24:43.271	9.067119	-5.1859994	-0.38068968	-0.2922184	0.12807278	-1.2000179	8.270569	-5.05163	-1.4995325	Walking_Idle
14:24:43.294	9.067119	-5.1859994	-0.38068968	-0.2922184	0.12807278	-1.2000179	8.270569	-5.05163	-1.4995325	Walking_Idle
14:24:43.317	9.067119	-5.1859994	-0.38068968	-0.2922184	0.12807278	-1.2000179	8.270569	-5.05163	-1.4995325	Walking_Idle
14:24:43.339	9.067119	-5.1859994	-0.38068968	-0.2653403	0.22886555	-0.3105981	8.72573	-4.40272	-0.80486804	Walking_Idle
14:24:43.362	9.067119	-5.1859994	-0.38068968	-0.2653403	0.22886555	-0.3105981	8.72573	-4.40272	-0.80486804	Walking_Idle
14:24:43.385	6.5603127	-6.6177754	-0.22027329	-0.2653403	0.22886555	-0.3105981	8.72573	-4.40272	-0.80486804	Walking_Idle
14:24:43.409	6.5603127	-6.6177754	-0.22027329	-0.2653403	0.22886555	-0.3105981	8.72573	-4.40272	-0.80486804	Walking_Idle
14:24:43.431	6.5603127	-6.6177754	-0.22027329	-0.2653403	0.22886555	-0.3105981	8.72573	-4.40272	-0.80486804	Walking_Idle
14:24:43.454	6.5603127	-6.6177754	-0.22027329	-0.2653403	0.22886555	-0.3105981	8.72573	-4.40272	-0.80486804	Walking_Idle
14:24:43.478	6.5603127	-6.6177754	-0.22027329	-0.2653403	0.22886555	-0.3105981	8.72573	-4.40272	-0.80486804	Walking_Idle
14:24:43.501	6.5603127	-6.6177754	-0.22027329	-0.2653403	0.22886555	-0.3105981	8.72573	-4.40272	-0.80486804	Walking_Idle
14:24:43.524	6.5603127	-6.6177754	-0.22027329	-1.3801694	0.77375734	0.6350213	8.16397	-5.420573	-0.37004665	Walking_Idle
14:24:43.547	6.5603127	-6.6177754	-0.22027329	-1.3801694	0.77375734	0.6350213	8.16397	-5.420573	-0.37004665	Walking_Idle
14:24:43.571	6.5603127	-6.6177754	-0.22027329	-1.3801694	0.77375734	0.6350213	8.16397	-5.420573	-0.37004665	Walking_Idle
14:24:43.593	6.797346	-6.241874	-0.1699935	-1.3801694	0.77375734	0.6350213	8.16397	-5.420573	-0.37004665	Walking_Idle
14:24:43.617	6.797346	-6.241874	-0.1699935	-1.3801694	0.77375734	0.6350213	8.16397	-5.420573	-0.37004665	Walking_Idle
14:24:43.641	6.797346	-6.241874	-0.1699935	-1.3801694	0.77375734	0.6350213	8.16397	-5.420573	-0.37004665	Walking_Idle
14:24:43.664	6.797346	-6.241874	-0.1699935	-1.3801694	0.77375734	0.6350213	8.16397	-5.420573	-0.37004665	Walking_Idle
14:24:43.686	6.797346	-6.241874	-0.1699935	-1.3801694	0.77375734	0.6350213	6.6535816	-7.2017617	0.18591684	Walking_Idle
14:24:43.710	6.797346	-6.241874	-0.1699935	0.67600304	-1.232935	1.1139396	6.6535816	-7.2017617	0.18591684	Walking_Idle
14:24:43.733	6.797346	-6.241874	-0.1699935	0.67600304	-1.232935	1.1139396	6.6535816	-7.2017617	0.18591684	Walking_Idle
14:24:43.756	6.797346	-6.241874	-0.1699935	0.67600304	-1.232935	1.1139396	6.6535816	-7.2017617	0.18591684	Walking_Idle
14:24:43.779	6.428628	-4.1756153	-0.17717634	0.67600304	-1.232935	1.1139396	6.6535816	-7.2017617	0.18591684	Walking_Idle
14:24:43.802	6.428628	-4.1756153	-0.17717634	0.67600304	-1.232935	1.1139396	6.6535816	-7.2017617	0.18591684	Walking_Idle
14:24:43.826	6.428628	-4.1756153	-0.17717634	0.67600304	-1.232935	1.1139396	6.6535816	-7.2017617	0.18591684	Walking_Idle
14:24:43.850	6.428628	-4.1756153	-0.17717634	0.67600304	-1.232935	1.1139396	6.6535816	-7.2017617	0.18591684	Walking_Idle
14:24:43.873	6.428628	-4.1756153	-0.17717634	-0.5927641	1.3583554	0.44992915	6.5089254	-7.2813096	-0.8869033	Walking_Idle
14:24:43.895	6.428628	-4.1756153	-0.17717634	-0.5927641	1.3583554	0.44992915	6.5089254	-7.2813096	-0.8869033	Walking_Idle
14:24:43.918	6.428628	-4.1756153	-0.17717634	-0.5927641	1.3583554	0.44992915	6.5089254	-7.2813096	-0.8869033	Walking_Idle
14:24:43.941	6.428628	-4.1756153	-0.17717634	-0.5927641	1.3583554	0.44992915	6.5089254	-7.2813096	-0.8869033	Walking_Idle
14:24:43.968	6.428628	-4.1756153	-0.17717634	-0.5927641	1.3583554	0.44992915	6.5089254	-7.2813096	-0.8869033	Walking_Idle
14:24:43.992	8.016032	-6.064698	-0.28731298	-0.5927641	1.3583554	0.44992915	6.5089254	-7.2813096	-0.8869033	Walking_Idle
14:24:44.014	8.016032	-6.064698	-0.28731298	-0.5927641	1.3583554	0.44992915	6.5089254	-7.2813096	-0.8869033	Walking_Idle
14:24:44.035	8.016032	-6.064698	-0.28731298	-0.5927641	1.3583554	0.44992915	6.5089254	-7.2813096	-0.8869033	Walking_Idle
14:24:44.056	8.016032	-6.064698	-0.28731298	-0.4540977	0.31133237	0.63563216	6.454299	-7.2998376	-1.1065286	Walking_Idle
14:24:44.079	8.016032	-6.064698	-0.28731298	-0.4540977	0.31133237	0.63563216	6.454299	-7.2998376	-1.1065286	Walking_Idle
14:24:44.102	8.016032	-6.064698	-0.28731298	-0.4540977	0.31133237	0.63563216	6.454299	-7.2998376	-1.1065286	Walking_Idle
14:24:44.125	8.016032	-6.064698	-0.28731298	-0.4540977	0.31133237	0.63563216	6.454299	-7.2998376	-1.1065286	Walking_Idle
14:24:44.147	8.016032	-6.064698	-0.28731298	-0.4540977	0.31133237	0.63563216	6.454299	-7.2998376	-1.1065286	Walking_Idle
14:24:44.170	8.016032	-6.064698	-0.28731298	-0.4540977	0.31133237	0.63563216	6.454299	-7.2998376	-1.1065286	Walking_Idle
14:24:44.195	7.3145094	-5.9282246	0.33519846	-0.4540977	0.31133237	0.63563216	6.454299	-7.2998376	-1.1065286	Walking_Idle
14:24:44.218	7.3145094	-5.9282246	0.33519846	-0.4540977	0.31133237	0.63563216	6.454299	-7.2998376	-1.1065286	Walking_Idle
14:24:44.240	7.3145094	-5.9282246	0.33519846	-0.2916075	0.16900076	-0.29715905	6.892197	-6.9554086	-0.53846157	Walking_Idle
14:24:44.263	7.3145094	-5.9282246	0.33519846	-0.2916075	0.16900076	-0.29715905	6.892197	-6.9554086	-0.53846157	Walking_Idle
14:24:44.286	7.3145094	-5.9282246	0.33519846	-0.2916075	0.16900076	-0.29715905	6.892197	-6.9554086	-0.53846157	Walking_Idle
14:24:44.310	7.3145094	-5.9282246	0.33519846	-0.2916075	0.16900076	-0.29715905	6.892197	-6.9554086	-0.53846157	Walking_Idle
14:24:44.333	7.3145094	-5.9282246	0.33519846	-0.2916075	0.16900076	-0.29715905	6.892197	-6.9554086	-0.53846157	Walking_Idle
14:24:44.356	7.3145094	-5.9282246	0.33519846	-0.2916075	0.16900076	-0.29715905	6.892197	-6.9554086	-0.53846157	Walking_Idle
14:24:44.379	8.775017	-6.071881	-0.90024734	-0.2916075	0.16900076	-0.29715905	6.892197	-6.9554086	-0.53846157	Walking_Idle
14:24:44.402	8.775017	-6.071881	-0.90024734	-0.2916075	0.16900076	-0.29715905	6.892197	-6.9554086	-0.53846157	Walking_Idle
14:24:44.426	8.775017	-6.071881	-0.90024734	0.8751451	-0.63673055	-2.0026948	8.0268755	-5.6321015	-0.13725188	Walking_Idle
14:24:44.449	8.775017	-6.071881	-0.90024734	0.8751451	-0.63673055	-2.0026948	8.0268755	-5.6321015	-0.13725188	Walking_Idle
14:24:44.472	8.775017	-6.071881	-0.90024734	0.8751451	-0.63673055	-2.0026948	8.0268755	-5.6321015	-0.13725188	Walking_Idle
14:24:44.495	8.775017	-6.071881	-0.90024734	0.8751451	-0.63673055	-2.0026948	8.0268755	-5.6321015	-0.13725188	Walking_Idle
14:24:44.518	8.775017	-6.071881	-0.90024734	0.8751451	-0.63673055	-2.0026948	8.0268755	-5.6321015	-0.13725188	Walking_Idle
14:24:44.542	8.775017	-6.071881	-0.90024734	0.8751451	-0.63673055	-2.0026948	8.0268755	-5.6321015	-0.13725188	Walking_Idle
14:24:44.565	8.775017	-6.071881	-0.90024734	0.8751451	-0.63673055	-2.0026948	8.0268755	-5.6321015	-0.13725188	Walking_Idle
14:24:44.586	8.696006	-6.8236833	-0.37111259	0.5043499	0.069429725	-1.6832123	8.9605465	-3.9711676	-0.32934886	Walking_Idle
14:24:44.610	8.696006	-6.8236833	-0.37111259	0.5043499	0.069429725	-1.6832123	8.9605465	-3.9711676	-0.32934886	Walking_Idle
14:24:44.633	8.696006	-6.8236833	-0.37111259	0.5043499	0.069429725	-1.6832123	8.9605465	-3.9711676	-0.32934886	Walking_Idle
14:24:44.657	8.696006	-6.8236833	-0.37111259	0.5043499	0.069429725	-1.6832123	8.9605465	-3.9711676	-0.32934886	Walking_Idle
14:24:44.680	8.696006	-6.8236833	-0.37111259	0.5043499	0.069429725	-1.6832123	8.9605465	-3.9711676	-0.32934886	Walking_Idle
14:24:44.702	8.696006	-6.8236833	-0.37111259	0.5043499	0.069429725	-1.6832123	8.9605465	-3.9711676	-0.32934886	Walking_Idle
14:24:44.724	8.696006	-6.8236833	-0.37111259	0.5043499	0.069429725	-1.6832123	8.9605465	-3.9711676	-0.32934886	Walking_Idle
14:24:44.745	8.696006	-6.8236833	-0.37111259	0.5043499	0.069429725	-1.6832123	8.9605465	-3.9711676	-0.32934886	Walking_Idle
14:24:44.767	8.696006	-6.8236833	-0.37111259	-0.7216567	0.061488472	-0.27944398	9.351539	-2.933192	-0.33926252	Walking_Idle
14:24:44.789	7.5299945	-6.0000525	-0.5243462	-0.7216567	0.061488472	-0.27944398	9.351539	-2.933192	-0.33926252	Walking_Idle
14:24:44.812	7.5299945	-6.0000525	-0.5243462	-0.7216567	0.061488472	-0.27944398	9.351539	-2.933192	-0.33926252	Walking_Idle
14:24:44.835	7.5299945	-6.0000525	-0.5243462	-0.7216567	0.061488472	-0.27944398	9.351539	-2.933192	-0.33926252	Walking_Idle
14:24:44.858	7.5299945	-6.0000525	-0.5243462	-0.7216567	0.061488472	-0.27944398	9.351539	-2.933192	-0.33926252	Walking_Idle
14:24:44.882	7.5299945	-6.0000525	-0.5243462	-0.7216567	0.061488472	-0.27944398	9.351539	-2.933192	-0.33926252	Walking_Idle
14:24:44.905	7.5299945	-6.0000525	-0.5243462	-0.7216567	0.061488472	-0.27944398	9.351539	-2.933192	-0.33926252	Walking_Idle
14:24:44.928	7.5299945	-6.0000525	-0.5243462	-0.7216567	0.061488472	-0.27944398	9.351539	-2.933192	-0.33926252	Walking_Idle
14:24:44.951	7.5299945	-6.0000525	-0.5243462	-1.6984302	-0.2256182	3.0320566	7.1919556	-6.5348687	-1.3195539	Walking_Idle
14:24:44.974	7.5299945	-6.0000525	-0.5243462	-1.6984302	-0.2256182	3.0320566	7.1919556	-6.5348687	-1.3195539	Walking_Idle
14:24:44.998	3.2179053	-6.8356547	-0.94095	-1.6984302	-0.2256182	3.0320566	7.1919556	-6.5348687	-1.3195539	Walking_Idle
14:24:45.021	3.2179053	-6.8356547	-0.94095	-1.6984302	-0.2256182	3.0320566	7.1919556	-6.5348687	-1.3195539	Walking_Idle
14:24:45.044	3.2179053	-6.8356547	-0.94095	-1.6984302	-0.2256182	3.0320566	7.1919556	-6.5348687	-1.3195539	Walking_Idle
14:24:45.067	3.2179053	-6.8356547	-0.94095	-1.6984302	-0.2256182	3.0320566	7.1919556	-6.5348687	-1.3195539	Walking_Idle
14:24:45.091	3.2179053	-6.8356547	-0.94095	-1.6984302	-0.2256182	3.0320566	7.1919556	-6.5348687	-1.3195539	Walking_Idle
14:24:45.114	3.2179053	-6.8356547	-0.94095	-1.6984302	-0.2256182	3.0320566	7.1919556	-6.5348687	-1.3195539	Walking_Idle
14:24:45.137	3.2179053	-6.8356547	-0.94095	-0.07291776	1.2569518	1.3026971	4.552625	-8.570717	-1.4093635	Walking_Idle
14:24:45.160	3.2179053	-6.8356547	-0.94095	-0.07291776	1.2569518	1.3026971	4.552625	-8.570717	-1.4093635	Walking_Idle
14:24:45.183	10.369604	-10.122993	2.291321	-0.07291776	1.2569518	1.3026971	4.552625	-8.570717	-1.4093635	Walking_Idle
14:24:45.206	10.369604	-10.122993	2.291321	-0.07291776	1.2569518	1.3026971	4.552625	-8.570717	-1.4093635	Walking_Idle
14:24:45.230	10.369604	-10.122993	2.291321	-0.07291776	1.2569518	1.3026971	4.552625	-8.570717	-1.4093635	Walking_Idle
14:24:45.254	10.369604	-10.122993	2.291321	-0.07291776	1.2569518	1.3026971	4.552625	-8.570717	-1.4093635	Walking_Idle
14:24:45.277	10.369604	-10.122993	2.291321	-0.07291776	1.2569518	1.3026971	4.552625	-8.570717	-1.4093635	Walking_Idle
14:24:45.300	10.369604	-10.122993	2.291321	-0.07291776	1.2569518	1.3026971	4.552625	-8.570717	-1.4093635	Walking_Idle
14:24:45.322	10.369604	-10.122993	2.291321	0.35224444	1.0468141	0.017436536	5.521284	-8.080499	-0.6254612	Walking_Idle
14:24:45.345	10.369604	-10.122993	2.291321	0.35224444	1.0468141	0.017436536	5.521284	-8.080499	-0.6254612	Walking_Idle
14:24:45.367	10.369604	-10.122993	2.291321	0.35224444	1.0468141	0.017436536	5.521284	-8.080499	-0.6254612	Walking_Idle
14:24:45.391	10.067925	-5.978504	-1.6233183	0.35224444	1.0468141	0.017436536	5.521284	-8.080499	-0.6254612	Walking_Idle
14:24:45.414	10.067925	-5.978504	-1.6233183	0.35224444	1.0468141	0.017436536	5.521284	-8.080499	-0.6254612	Walking_Idle
14:24:45.437	10.067925	-5.978504	-1.6233183	0.35224444	1.0468141	0.017436536	5.521284	-8.080499	-0.6254612	Walking_Idle
14:24:45.461	10.067925	-5.978504	-1.6233183	0.35224444	1.0468141	0.017436536	5.521284	-8.080499	-0.6254612	Walking_Idle
14:24:45.484	10.067925	-5.978504	-1.6233183	0.35224444	1.0468141	0.017436536	5.521284	-8.080499	-0.6254612	Walking_Idle
14:24:45.507	10.067925	-5.978504	-1.6233183	0.23862351	-0.18407936	-0.6074786	6.911501	-6.9297924	-0.6158441	Walking_Idle
14:24:45.531	10.067925	-5.978504	-1.6233183	0.23862351	-0.18407936	-0.6074786	6.911501	-6.9297924	-0.6158441	Walking_Idle
14:24:45.554	10.067925	-5.978504	-1.6233183	0.23862351	-0.18407936	-0.6074786	6.911501	-6.9297924	-0.6158441	Walking_Idle
14:24:45.577	8.772623	-5.2937417	-3.6656346	0.23862351	-0.18407936	-0.6074786	6.911501	-6.9297924	-0.6158441	Walking_Idle
14:24:45.599	8.772623	-5.2937417	-3.6656346	0.23862351	-0.18407936	-0.6074786	6.911501	-6.9297924	-0.6158441	Walking_Idle
14:24:45.622	8.772623	-5.2937417	-3.6656346	0.23862351	-0.18407936	-0.6074786	6.911501	-6.9297924	-0.6158441	Walking_Idle
14:24:45.645	8.772623	-5.2937417	-3.6656346	0.23862351	-0.18407936	-0.6074786	6.911501	-6.9297924	-0.6158441	Walking_Idle
14:24:45.669	8.772623	-5.2937417	-3.6656346	0.49152172	-1.0832729	-0.84205085	7.521248	-6.2749496	-0.47524962	Walking_Idle
14:24:45.692	8.772623	-5.2937417	-3.6656346	0.49152172	-1.0832729	-0.84205085	7.521248	-6.2749496	-0.47524962	Walking_Idle
14:24:45.715	8.772623	-5.2937417	-3.6656346	0.49152172	-1.0832729	-0.84205085	7.521248	-6.2749496	-0.47524962	Walking_Idle
14:24:45.738	8.772623	-5.2937417	-3.6656346	0.49152172	-1.0832729	-0.84205085	7.521248	-6.2749496	-0.47524962	Walking_Idle
14:24:45.761	8.772623	-5.2937417	-3.6656346	0.49152172	-1.0832729	-0.84205085	7.521248	-6.2749496	-0.47524962	Walking_Idle
14:24:45.784	7.92505	-6.1820173	-0.9337672	0.49152172	-1.0832729	-0.84205085	7.521248	-6.2749496	-0.47524962	Walking_Idle
14:24:45.807	7.92505	-6.1820173	-0.9337672	0.49152172	-1.0832729	-0.84205085	7.521248	-6.2749496	-0.47524962	Walking_Idle
14:24:45.830	7.92505	-6.1820173	-0.9337672	0.49152172	-1.0832729	-0.84205085	7.521248	-6.2749496	-0.47524962	Walking_Idle
14:24:45.854	7.92505	-6.1820173	-0.9337672	1.6289527	-1.4479595	-1.0069845	7.995488	-5.674595	-0.20281565	Walking_Idle
14:24:45.875	7.92505	-6.1820173	-0.9337672	1.6289527	-1.4479595	-1.0069845	7.995488	-5.674595	-0.20281565	Walking_Idle
[truncated: 3,251 more rows]
