# Supplementary material for: Real-time Smartphone Activity Classification Using Inertial Sensors—Recognition of Scrolling, Typing, and Watching Videos While Sitting or Walking
Source: Sensors (Basel). 2020 Jan 24;20(3):655. doi: 10.3390/s20030655 (PMC7038357; doi:10.3390/s20030655)
Supplement: Supplementary file 1 [file sensors-20-00655-s001.zip › sensors-668083-supplementary/5Hz_data/7646/2019_08_27_14_08_54_Multitasking_Scroll.csv]

time	accX	accY	accZ	rotX	rotY	rotZ	graX	graY	graZ	activity
14:37:12.834	1.2306572	7.125362	5.1429024	-0.101017565	0.28017822	-0.18720332	1.0301389	7.9269576	5.6808805	Multitasking_Scroll
14:37:12.856	0.9529214	7.8747697	5.849213	-0.101017565	0.28017822	-0.18720332	1.0301389	7.9269576	5.6808805	Multitasking_Scroll
14:37:12.964	0.9529214	7.8747697	5.849213	-0.101017565	0.28017822	-0.18720332	1.0301389	7.9269576	5.6808805	Multitasking_Scroll
14:37:13.136	-0.05027977	8.152506	5.609786	-0.03198979	0.6204302	-0.0839671	0.6188681	7.9282784	5.7384415	Multitasking_Scroll
14:37:13.157	-0.05027977	8.152506	5.609786	-0.03198979	0.6204302	-0.0839671	0.6188681	7.9282784	5.7384415	Multitasking_Scroll
14:37:13.179	-0.05027977	8.152506	5.609786	-0.03198979	0.6204302	-0.0839671	0.6188681	7.9282784	5.7384415	Multitasking_Scroll
14:37:13.200	-0.05027977	8.152506	5.609786	-0.06314392	0.21481565	0.052255854	0.001907295	7.5068107	6.310159	Multitasking_Scroll
14:37:13.222	-0.05027977	8.152506	5.609786	-0.06314392	0.21481565	0.052255854	0.001907295	7.5068107	6.310159	Multitasking_Scroll
14:37:13.243	0.21787901	7.759845	4.9441776	-0.06314392	0.21481565	0.052255854	0.001907295	7.5068107	6.310159	Multitasking_Scroll
14:37:13.265	0.21787901	7.759845	4.9441776	-0.06314392	0.21481565	0.052255854	0.001907295	7.5068107	6.310159	Multitasking_Scroll
14:37:13.286	0.21787901	7.759845	4.9441776	-0.06314392	0.21481565	0.052255854	0.001907295	7.5068107	6.310159	Multitasking_Scroll
14:37:13.307	0.21787901	7.759845	4.9441776	-0.06314392	0.21481565	0.052255854	0.001907295	7.5068107	6.310159	Multitasking_Scroll
14:37:13.328	0.21787901	7.759845	4.9441776	-0.06314392	0.21481565	0.052255854	0.001907295	7.5068107	6.310159	Multitasking_Scroll
14:37:13.350	0.21787901	7.759845	4.9441776	-0.06314392	0.21481565	0.052255854	0.001907295	7.5068107	6.310159	Multitasking_Scroll
14:37:13.371	0.21787901	7.759845	4.9441776	-0.06314392	0.21481565	0.052255854	0.001907295	7.5068107	6.310159	Multitasking_Scroll
14:37:13.392	0.21787901	7.759845	4.9441776	-0.049704883	-0.006928433	-0.04975864	-0.027282998	7.4973235	6.32137	Multitasking_Scroll
14:37:13.413	0.21787901	7.759845	4.9441776	-0.049704883	-0.006928433	-0.04975864	-0.027282998	7.4973235	6.32137	Multitasking_Scroll
14:37:13.434	0.21787901	7.759845	4.9441776	-0.049704883	-0.006928433	-0.04975864	-0.027282998	7.4973235	6.32137	Multitasking_Scroll
14:37:13.456	-0.026337024	7.4892917	6.3831367	-0.049704883	-0.006928433	-0.04975864	-0.027282998	7.4973235	6.32137	Multitasking_Scroll
14:37:13.478	-0.026337024	7.4892917	6.3831367	-0.049704883	-0.006928433	-0.04975864	-0.027282998	7.4973235	6.32137	Multitasking_Scroll
14:37:13.500	-0.026337024	7.4892917	6.3831367	-0.049704883	-0.006928433	-0.04975864	-0.027282998	7.4973235	6.32137	Multitasking_Scroll
14:37:13.521	-0.026337024	7.4892917	6.3831367	-0.049704883	-0.006928433	-0.04975864	-0.027282998	7.4973235	6.32137	Multitasking_Scroll
14:37:13.542	-0.026337024	7.4892917	6.3831367	-0.049704883	-0.006928433	-0.04975864	-0.027282998	7.4973235	6.32137	Multitasking_Scroll
14:37:13.564	-0.026337024	7.4892917	6.3831367	-0.21708195	-0.0057067033	0.008273559	-0.021335926	7.4317656	6.3983326	Multitasking_Scroll
14:37:13.585	-0.026337024	7.4892917	6.3831367	-0.21708195	-0.0057067033	0.008273559	-0.021335926	7.4317656	6.3983326	Multitasking_Scroll
14:37:13.607	-0.026337024	7.4892917	6.3831367	-0.21708195	-0.0057067033	0.008273559	-0.021335926	7.4317656	6.3983326	Multitasking_Scroll
14:37:13.628	-0.026337024	7.4892917	6.3831367	-0.21708195	-0.0057067033	0.008273559	-0.021335926	7.4317656	6.3983326	Multitasking_Scroll
14:37:13.649	-0.29210153	7.4366174	6.1724405	-0.21708195	-0.0057067033	0.008273559	-0.021335926	7.4317656	6.3983326	Multitasking_Scroll
14:37:13.670	-0.29210153	7.4366174	6.1724405	-0.21708195	-0.0057067033	0.008273559	-0.021335926	7.4317656	6.3983326	Multitasking_Scroll
14:37:13.694	-0.29210153	7.4366174	6.1724405	-0.21708195	-0.0057067033	0.008273559	-0.021335926	7.4317656	6.3983326	Multitasking_Scroll
14:37:13.715	-0.29210153	7.4366174	6.1724405	-0.21708195	-0.0057067033	0.008273559	-0.021335926	7.4317656	6.3983326	Multitasking_Scroll
14:37:13.736	-0.29210153	7.4366174	6.1724405	0.00893818	-0.06007371	-0.06686287	-0.10307693	7.3911414	6.444435	Multitasking_Scroll
14:37:13.833	-0.29210153	7.4366174	6.1724405	0.00893818	-0.06007371	-0.06686287	-0.10307693	7.3911414	6.444435	Multitasking_Scroll
14:37:13.854	-0.44294083	7.2953553	5.9258304	0.00893818	-0.06007371	-0.06686287	-0.10307693	7.3911414	6.444435	Multitasking_Scroll
14:37:13.876	-0.44294083	7.2953553	5.9258304	0.00893818	-0.06007371	-0.06686287	-0.10307693	7.3911414	6.444435	Multitasking_Scroll
14:37:13.896	-0.44294083	7.2953553	5.9258304	0.00893818	-0.06007371	-0.06686287	-0.10307693	7.3911414	6.444435	Multitasking_Scroll
14:37:13.917	-0.44294083	7.2953553	5.9258304	0.039481442	-0.015480547	0.042482015	-0.12495895	7.47456	6.347098	Multitasking_Scroll
14:37:13.938	-0.44294083	7.2953553	5.9258304	0.039481442	-0.015480547	0.042482015	-0.12495895	7.47456	6.347098	Multitasking_Scroll
14:37:13.966	-0.44294083	7.2953553	5.9258304	0.039481442	-0.015480547	0.042482015	-0.12495895	7.47456	6.347098	Multitasking_Scroll
14:37:13.997	-0.44294083	7.2953553	5.9258304	0.039481442	-0.015480547	0.042482015	-0.12495895	7.47456	6.347098	Multitasking_Scroll
14:37:14.026	-0.44294083	7.2953553	5.9258304	0.039481442	-0.015480547	0.042482015	-0.12495895	7.47456	6.347098	Multitasking_Scroll
14:37:14.059	-0.32083282	7.4174633	6.201172	0.039481442	-0.015480547	0.042482015	-0.12495895	7.47456	6.347098	Multitasking_Scroll
14:37:14.093	-0.32083282	7.4174633	6.201172	-0.21158417	-0.06618237	0.110288054	0.056315176	7.444456	6.383353	Multitasking_Scroll
14:37:14.126	-0.32083282	7.4174633	6.201172	-0.21158417	-0.06618237	0.110288054	0.056315176	7.444456	6.383353	Multitasking_Scroll
14:37:14.159	-0.32083282	7.4174633	6.201172	-0.21158417	-0.06618237	0.110288054	0.056315176	7.444456	6.383353	Multitasking_Scroll
14:37:14.193	-0.32083282	7.4174633	6.201172	-0.21158417	-0.06618237	0.110288054	0.056315176	7.444456	6.383353	Multitasking_Scroll
14:37:14.227	-0.32083282	7.4174633	6.201172	-0.21158417	-0.06618237	0.110288054	0.056315176	7.444456	6.383353	Multitasking_Scroll
14:37:14.260	0.090982445	7.26423	6.0862465	-0.21158417	-0.06618237	0.110288054	0.056315176	7.444456	6.383353	Multitasking_Scroll
14:37:14.293	0.090982445	7.26423	6.0862465	0.015046833	0.021171367	-0.054034695	0.18703648	7.3635736	6.4740286	Multitasking_Scroll
14:37:14.327	0.090982445	7.26423	6.0862465	0.015046833	0.021171367	-0.054034695	0.18703648	7.3635736	6.4740286	Multitasking_Scroll
14:37:14.360	0.090982445	7.26423	6.0862465	0.015046833	0.021171367	-0.054034695	0.18703648	7.3635736	6.4740286	Multitasking_Scroll
14:37:14.394	0.090982445	7.26423	6.0862465	0.015046833	0.021171367	-0.054034695	0.18703648	7.3635736	6.4740286	Multitasking_Scroll
14:37:14.428	0.090982445	7.26423	6.0862465	0.015046833	0.021171367	-0.054034695	0.18703648	7.3635736	6.4740286	Multitasking_Scroll
14:37:14.461	0.49800915	6.9912825	6.186806	-0.00022479841	-0.0038741073	-0.0021111502	0.13074498	7.3640957	6.4748173	Multitasking_Scroll
14:37:14.495	0.49800915	6.9912825	6.186806	-0.00022479841	-0.0038741073	-0.0021111502	0.13074498	7.3640957	6.4748173	Multitasking_Scroll
14:37:14.529	0.49800915	6.9912825	6.186806	-0.00022479841	-0.0038741073	-0.0021111502	0.13074498	7.3640957	6.4748173	Multitasking_Scroll
14:37:14.562	0.49800915	6.9912825	6.186806	-0.00022479841	-0.0038741073	-0.0021111502	0.13074498	7.3640957	6.4748173	Multitasking_Scroll
14:37:14.594	0.49800915	6.9912825	6.186806	-0.00022479841	-0.0038741073	-0.0021111502	0.13074498	7.3640957	6.4748173	Multitasking_Scroll
14:37:14.614	0.49800915	6.9912825	6.186806	-0.00022479841	-0.0038741073	-0.0021111502	0.13074498	7.3640957	6.4748173	Multitasking_Scroll
14:37:14.634	0.49800915	6.9912825	6.186806	0.009549046	0.024225695	0.04553634	0.17504838	7.38664	6.448037	Multitasking_Scroll
14:37:14.656	-0.34956414	7.3384523	6.3137026	0.009549046	0.024225695	0.04553634	0.17504838	7.38664	6.448037	Multitasking_Scroll
14:37:14.680	-0.34956414	7.3384523	6.3137026	0.009549046	0.024225695	0.04553634	0.17504838	7.38664	6.448037	Multitasking_Scroll
14:37:14.701	-0.34956414	7.3384523	6.3137026	0.009549046	0.024225695	0.04553634	0.17504838	7.38664	6.448037	Multitasking_Scroll
14:37:14.722	-0.34956414	7.3384523	6.3137026	0.009549046	0.024225695	0.04553634	0.17504838	7.38664	6.448037	Multitasking_Scroll
14:37:14.742	-0.34956414	7.3384523	6.3137026	0.009549046	0.024225695	0.04553634	0.17504838	7.38664	6.448037	Multitasking_Scroll
14:37:14.766	-0.34956414	7.3384523	6.3137026	0.009549046	0.024225695	0.04553634	0.17504838	7.38664	6.448037	Multitasking_Scroll
14:37:14.787	-0.34956414	7.3384523	6.3137026	0.009549046	0.024225695	0.04553634	0.17504838	7.38664	6.448037	Multitasking_Scroll
14:37:14.809	-0.34956414	7.3384523	6.3137026	0.009549046	0.024225695	0.04553634	0.17504838	7.38664	6.448037	Multitasking_Scroll
14:37:14.833	-0.34956414	7.3384523	6.3137026	-0.022215948	0.051103763	0.05408845	0.23205622	7.364763	6.471221	Multitasking_Scroll
14:37:14.854	0.09577099	7.1564875	6.378348	-0.022215948	0.051103763	0.05408845	0.23205622	7.364763	6.471221	Multitasking_Scroll
14:37:14.876	0.09577099	7.1564875	6.378348	-0.022215948	0.051103763	0.05408845	0.23205622	7.364763	6.471221	Multitasking_Scroll
14:37:14.898	0.09577099	7.1564875	6.378348	-0.022215948	0.051103763	0.05408845	0.23205622	7.364763	6.471221	Multitasking_Scroll
14:37:14.919	0.09577099	7.1564875	6.378348	-0.022215948	0.051103763	0.05408845	0.23205622	7.364763	6.471221	Multitasking_Scroll
14:37:14.940	0.09577099	7.1564875	6.378348	-0.022215948	0.051103763	0.05408845	0.23205622	7.364763	6.471221	Multitasking_Scroll
14:37:14.961	0.09577099	7.1564875	6.378348	-0.022215948	0.051103763	0.05408845	0.23205622	7.364763	6.471221	Multitasking_Scroll
14:37:14.985	0.09577099	7.1564875	6.378348	-0.022215948	0.051103763	0.05408845	0.23205622	7.364763	6.471221	Multitasking_Scroll
14:37:15.006	0.09577099	7.1564875	6.378348	0.011992506	-0.02036747	0.0027757715	0.23184827	7.3764625	6.457889	Multitasking_Scroll
14:37:15.028	0.09577099	7.1564875	6.378348	0.011992506	-0.02036747	0.0027757715	0.23184827	7.3764625	6.457889	Multitasking_Scroll
14:37:15.050	0.40223816	7.063111	6.6441126	0.011992506	-0.02036747	0.0027757715	0.23184827	7.3764625	6.457889	Multitasking_Scroll
14:37:15.072	0.40223816	7.063111	6.6441126	0.011992506	-0.02036747	0.0027757715	0.23184827	7.3764625	6.457889	Multitasking_Scroll
14:37:15.094	0.40223816	7.063111	6.6441126	0.011992506	-0.02036747	0.0027757715	0.23184827	7.3764625	6.457889	Multitasking_Scroll
14:37:15.118	0.40223816	7.063111	6.6441126	0.011992506	-0.02036747	0.0027757715	0.23184827	7.3764625	6.457889	Multitasking_Scroll
14:37:15.139	0.40223816	7.063111	6.6441126	0.011992506	-0.02036747	0.0027757715	0.23184827	7.3764625	6.457889	Multitasking_Scroll
14:37:15.160	0.40223816	7.063111	6.6441126	0.011992506	-0.02036747	0.0027757715	0.23184827	7.3764625	6.457889	Multitasking_Scroll
14:37:15.184	0.40223816	7.063111	6.6441126	-0.0026682594	0.016895311	0.006440963	0.24510056	7.382441	6.450567	Multitasking_Scroll
14:37:15.205	0.40223816	7.063111	6.6441126	-0.0026682594	0.016895311	0.006440963	0.24510056	7.382441	6.450567	Multitasking_Scroll
14:37:15.227	0.40223816	7.063111	6.6441126	-0.0026682594	0.016895311	0.006440963	0.24510056	7.382441	6.450567	Multitasking_Scroll
14:37:15.254	0.20111908	7.2091613	6.3400397	-0.0026682594	0.016895311	0.006440963	0.24510056	7.382441	6.450567	Multitasking_Scroll
14:37:15.278	0.20111908	7.2091613	6.3400397	-0.0026682594	0.016895311	0.006440963	0.24510056	7.382441	6.450567	Multitasking_Scroll
14:37:15.301	0.20111908	7.2091613	6.3400397	-0.0026682594	0.016895311	0.006440963	0.24510056	7.382441	6.450567	Multitasking_Scroll
14:37:15.325	0.20111908	7.2091613	6.3400397	-0.0026682594	0.016895311	0.006440963	0.24510056	7.382441	6.450567	Multitasking_Scroll
14:37:15.354	0.20111908	7.2091613	6.3400397	0.00038606682	-0.0032632423	0.0058300975	0.25678983	7.4067554	6.4221787	Multitasking_Scroll
14:37:15.376	0.20111908	7.2091613	6.3400397	0.00038606682	-0.0032632423	0.0058300975	0.25678983	7.4067554	6.4221787	Multitasking_Scroll
14:37:15.400	0.20111908	7.2091613	6.3400397	0.00038606682	-0.0032632423	0.0058300975	0.25678983	7.4067554	6.4221787	Multitasking_Scroll
14:37:15.422	0.20111908	7.2091613	6.3400397	0.00038606682	-0.0032632423	0.0058300975	0.25678983	7.4067554	6.4221787	Multitasking_Scroll
14:37:15.444	0.22985038	7.269018	6.4525704	0.00038606682	-0.0032632423	0.0058300975	0.25678983	7.4067554	6.4221787	Multitasking_Scroll
14:37:15.468	0.22985038	7.269018	6.4525704	0.00038606682	-0.0032632423	0.0058300975	0.25678983	7.4067554	6.4221787	Multitasking_Scroll
14:37:15.491	0.22985038	7.269018	6.4525704	0.00038606682	-0.0032632423	0.0058300975	0.25678983	7.4067554	6.4221787	Multitasking_Scroll
14:37:15.517	0.22985038	7.269018	6.4525704	0.00038606682	-0.0032632423	0.0058300975	0.25678983	7.4067554	6.4221787	Multitasking_Scroll
14:37:15.539	0.22985038	7.269018	6.4525704	-0.0032791249	-0.026476122	0.0070518283	0.2607019	7.406435	6.422391	Multitasking_Scroll
14:37:15.559	0.22985038	7.269018	6.4525704	-0.0032791249	-0.026476122	0.0070518283	0.2607019	7.406435	6.422391	Multitasking_Scroll
14:37:15.585	0.22985038	7.269018	6.4525704	-0.0032791249	-0.026476122	0.0070518283	0.2607019	7.406435	6.422391	Multitasking_Scroll
14:37:15.605	0.22985038	7.269018	6.4525704	-0.0032791249	-0.026476122	0.0070518283	0.2607019	7.406435	6.422391	Multitasking_Scroll
14:37:15.628	0.22985038	7.269018	6.4525704	-0.0032791249	-0.026476122	0.0070518283	0.2607019	7.406435	6.422391	Multitasking_Scroll
14:37:15.653	0.17478207	7.223527	6.3639827	-0.0032791249	-0.026476122	0.0070518283	0.2607019	7.406435	6.422391	Multitasking_Scroll
14:37:15.677	0.17478207	7.223527	6.3639827	-0.0032791249	-0.026476122	0.0070518283	0.2607019	7.406435	6.422391	Multitasking_Scroll
14:37:15.702	0.17478207	7.223527	6.3639827	-0.0032791249	-0.026476122	0.0070518283	0.2607019	7.406435	6.422391	Multitasking_Scroll
14:37:15.730	0.17478207	7.223527	6.3639827	-0.001446529	0.039497327	0.00949529	0.30541298	7.400288	6.427502	Multitasking_Scroll
14:37:15.766	0.17478207	7.223527	6.3639827	-0.001446529	0.039497327	0.00949529	0.30541298	7.400288	6.427502	Multitasking_Scroll
14:37:15.800	0.17478207	7.223527	6.3639827	-0.001446529	0.039497327	0.00949529	0.30541298	7.400288	6.427502	Multitasking_Scroll
14:37:15.833	0.17478207	7.223527	6.3639827	-0.001446529	0.039497327	0.00949529	0.30541298	7.400288	6.427502	Multitasking_Scroll
14:37:15.866	0.25379312	7.223527	6.261029	-0.001446529	0.039497327	0.00949529	0.30541298	7.400288	6.427502	Multitasking_Scroll
14:37:15.900	0.25379312	7.223527	6.261029	-0.045428824	0.057212416	-0.017382782	0.33780485	7.3403745	6.4942336	Multitasking_Scroll
14:37:15.933	0.25379312	7.223527	6.261029	-0.045428824	0.057212416	-0.017382782	0.33780485	7.3403745	6.4942336	Multitasking_Scroll
14:37:15.967	0.25379312	7.223527	6.261029	-0.045428824	0.057212416	-0.017382782	0.33780485	7.3403745	6.4942336	Multitasking_Scroll
14:37:16.001	0.25379312	7.223527	6.261029	-0.045428824	0.057212416	-0.017382782	0.33780485	7.3403745	6.4942336	Multitasking_Scroll
14:37:16.034	0.25379312	7.223527	6.261029	-0.045428824	0.057212416	-0.017382782	0.33780485	7.3403745	6.4942336	Multitasking_Scroll
14:37:16.067	0.5602603	7.1349387	6.167652	-0.045428824	0.057212416	-0.017382782	0.33780485	7.3403745	6.4942336	Multitasking_Scroll
14:37:16.100	0.5602603	7.1349387	6.167652	0.00038606682	-0.009982759	0.025988651	0.33548224	7.2945633	6.545769	Multitasking_Scroll
14:37:16.134	0.5602603	7.1349387	6.167652	0.00038606682	-0.009982759	0.025988651	0.33548224	7.2945633	6.545769	Multitasking_Scroll
14:37:16.154	0.5602603	7.1349387	6.167652	0.00038606682	-0.009982759	0.025988651	0.33548224	7.2945633	6.545769	Multitasking_Scroll
14:37:16.186	0.5602603	7.1349387	6.167652	0.00038606682	-0.009982759	0.025988651	0.33548224	7.2945633	6.545769	Multitasking_Scroll
14:37:16.206	0.5602603	7.1349387	6.167652	0.00038606682	-0.009982759	0.025988651	0.33548224	7.2945633	6.545769	Multitasking_Scroll
14:37:16.227	0.5602603	7.1349387	6.167652	0.00038606682	-0.009982759	0.025988651	0.33548224	7.2945633	6.545769	Multitasking_Scroll
14:37:16.252	0.17478207	7.1780357	6.529187	-0.016107295	0.010175793	0.02721038	0.37337607	7.2850327	6.5543246	Multitasking_Scroll
14:37:16.275	0.17478207	7.1780357	6.529187	-0.016107295	0.010175793	0.02721038	0.37337607	7.2850327	6.5543246	Multitasking_Scroll
14:37:16.296	0.17478207	7.1780357	6.529187	-0.016107295	0.010175793	0.02721038	0.37337607	7.2850327	6.5543246	Multitasking_Scroll
14:37:16.322	0.17478207	7.1780357	6.529187	-0.016107295	0.010175793	0.02721038	0.37337607	7.2850327	6.5543246	Multitasking_Scroll
14:37:16.345	0.17478207	7.1780357	6.529187	-0.016107295	0.010175793	0.02721038	0.37337607	7.2850327	6.5543246	Multitasking_Scroll
14:37:16.367	0.17478207	7.1780357	6.529187	-0.016107295	0.010175793	0.02721038	0.37337607	7.2850327	6.5543246	Multitasking_Scroll
14:37:16.390	0.17478207	7.1780357	6.529187	-0.016107295	0.010175793	0.02721038	0.37337607	7.2850327	6.5543246	Multitasking_Scroll
14:37:16.413	0.17478207	7.1780357	6.529187	-0.016107295	0.010175793	0.02721038	0.37337607	7.2850327	6.5543246	Multitasking_Scroll
14:37:16.435	0.17478207	7.1780357	6.529187	-0.03198979	0.006510602	0.021712596	0.3871413	7.273539	6.566284	Multitasking_Scroll
14:37:16.458	0.45730647	7.0008597	6.349617	-0.03198979	0.006510602	0.021712596	0.3871413	7.273539	6.566284	Multitasking_Scroll
14:37:16.480	0.45730647	7.0008597	6.349617	-0.03198979	0.006510602	0.021712596	0.3871413	7.273539	6.566284	Multitasking_Scroll
14:37:16.503	0.45730647	7.0008597	6.349617	-0.03198979	0.006510602	0.021712596	0.3871413	7.273539	6.566284	Multitasking_Scroll
14:37:16.525	0.45730647	7.0008597	6.349617	-0.03198979	0.006510602	0.021712596	0.3871413	7.273539	6.566284	Multitasking_Scroll
14:37:16.547	0.45730647	7.0008597	6.349617	-0.03198979	0.006510602	0.021712596	0.3871413	7.273539	6.566284	Multitasking_Scroll
14:37:16.569	0.45730647	7.0008597	6.349617	-0.03198979	0.006510602	0.021712596	0.3871413	7.273539	6.566284	Multitasking_Scroll
14:37:16.592	0.45730647	7.0008597	6.349617	-0.03198979	0.006510602	0.021712596	0.3871413	7.273539	6.566284	Multitasking_Scroll
14:37:16.615	0.45730647	7.0008597	6.349617	0.010159912	0.09508606	0.021712596	0.38198784	7.2634277	6.577763	Multitasking_Scroll
14:37:16.638	0.45730647	7.0008597	6.349617	0.010159912	0.09508606	0.021712596	0.38198784	7.2634277	6.577763	Multitasking_Scroll
14:37:16.661	0.33759275	7.1109962	6.5124273	0.010159912	0.09508606	0.021712596	0.38198784	7.2634277	6.577763	Multitasking_Scroll
14:37:16.684	0.33759275	7.1109962	6.5124273	0.010159912	0.09508606	0.021712596	0.38198784	7.2634277	6.577763	Multitasking_Scroll
14:37:16.706	0.33759275	7.1109962	6.5124273	0.010159912	0.09508606	0.021712596	0.38198784	7.2634277	6.577763	Multitasking_Scroll
14:37:16.741	0.33759275	7.1109962	6.5124273	0.010159912	0.09508606	0.021712596	0.38198784	7.2634277	6.577763	Multitasking_Scroll
14:37:16.774	0.33759275	7.1109962	6.5124273	0.010159912	0.09508606	0.021712596	0.38198784	7.2634277	6.577763	Multitasking_Scroll
14:37:16.807	0.33759275	7.1109962	6.5124273	0.060250863	0.114633754	0.08402085	0.25146335	7.303828	6.539206	Multitasking_Scroll
14:37:16.846	0.25379312	7.1229677	6.4166565	0.060250863	0.114633754	0.08402085	0.25146335	7.303828	6.539206	Multitasking_Scroll
14:37:16.872	0.25379312	7.1229677	6.4166565	0.060250863	0.114633754	0.08402085	0.25146335	7.303828	6.539206	Multitasking_Scroll
14:37:16.905	0.25379312	7.1229677	6.4166565	0.060250863	0.114633754	0.08402085	0.25146335	7.303828	6.539206	Multitasking_Scroll
14:37:16.926	0.25379312	7.1229677	6.4166565	0.060250863	0.114633754	0.08402085	0.25146335	7.303828	6.539206	Multitasking_Scroll
14:37:16.947	0.25379312	7.1229677	6.4166565	0.060250863	0.114633754	0.08402085	0.25146335	7.303828	6.539206	Multitasking_Scroll
14:37:16.967	0.25379312	7.1229677	6.4166565	0.060250863	0.114633754	0.08402085	0.25146335	7.303828	6.539206	Multitasking_Scroll
14:37:16.991	0.25379312	7.1229677	6.4166565	-0.010609508	-0.00020891592	0.055921048	0.3435231	7.3966756	6.4297333	Multitasking_Scroll
14:37:17.014	0.25379312	7.1229677	6.4166565	-0.010609508	-0.00020891592	0.055921048	0.3435231	7.3966756	6.4297333	Multitasking_Scroll
14:37:17.034	0.25379312	7.1229677	6.4166565	-0.010609508	-0.00020891592	0.055921048	0.3435231	7.3966756	6.4297333	Multitasking_Scroll
14:37:17.058	0.31604427	7.1588817	6.577073	-0.010609508	-0.00020891592	0.055921048	0.3435231	7.3966756	6.4297333	Multitasking_Scroll
14:37:17.080	0.31604427	7.1588817	6.577073	-0.010609508	-0.00020891592	0.055921048	0.3435231	7.3966756	6.4297333	Multitasking_Scroll
14:37:17.101	0.31604427	7.1588817	6.577073	-0.010609508	-0.00020891592	0.055921048	0.3435231	7.3966756	6.4297333	Multitasking_Scroll
14:37:17.124	0.31604427	7.1588817	6.577073	-0.010609508	-0.00020891592	0.055921048	0.3435231	7.3966756	6.4297333	Multitasking_Scroll
14:37:17.146	0.31604427	7.1588817	6.577073	-0.010609508	-0.00020891592	0.055921048	0.3435231	7.3966756	6.4297333	Multitasking_Scroll
14:37:17.167	0.31604427	7.1588817	6.577073	0.005883854	-0.0044849725	-0.08641055	0.45402038	7.3655033	6.458605	Multitasking_Scroll
14:37:17.191	0.31604427	7.1588817	6.577073	0.005883854	-0.0044849725	-0.08641055	0.45402038	7.3655033	6.458605	Multitasking_Scroll
14:37:17.213	0.31604427	7.1588817	6.577073	0.005883854	-0.0044849725	-0.08641055	0.45402038	7.3655033	6.458605	Multitasking_Scroll
14:37:17.234	0.31604427	7.1588817	6.577073	0.005883854	-0.0044849725	-0.08641055	0.45402038	7.3655033	6.458605	Multitasking_Scroll
14:37:17.259	0.87151605	7.067899	6.2490573	0.005883854	-0.0044849725	-0.08641055	0.45402038	7.3655033	6.458605	Multitasking_Scroll
14:37:17.281	0.87151605	7.067899	6.2490573	0.005883854	-0.0044849725	-0.08641055	0.45402038	7.3655033	6.458605	Multitasking_Scroll
14:37:17.302	0.87151605	7.067899	6.2490573	0.005883854	-0.0044849725	-0.08641055	0.45402038	7.3655033	6.458605	Multitasking_Scroll
14:37:17.326	0.87151605	7.067899	6.2490573	0.005883854	-0.0044849725	-0.08641055	0.45402038	7.3655033	6.458605	Multitasking_Scroll
14:37:17.346	0.87151605	7.067899	6.2490573	0.0016077973	0.008343197	0.061418835	0.38097164	7.39058	6.434626	Multitasking_Scroll
14:37:17.368	0.87151605	7.067899	6.2490573	0.0016077973	0.008343197	0.061418835	0.38097164	7.39058	6.434626	Multitasking_Scroll
14:37:17.392	0.87151605	7.067899	6.2490573	0.0016077973	0.008343197	0.061418835	0.38097164	7.39058	6.434626	Multitasking_Scroll
14:37:17.414	0.87151605	7.067899	6.2490573	0.0016077973	0.008343197	0.061418835	0.38097164	7.39058	6.434626	Multitasking_Scroll
14:37:17.435	0.87151605	7.067899	6.2490573	0.0016077973	0.008343197	0.061418835	0.38097164	7.39058	6.434626	Multitasking_Scroll
14:37:17.459	0.08619389	7.269018	6.244269	0.0016077973	0.008343197	0.061418835	0.38097164	7.39058	6.434626	Multitasking_Scroll
14:37:17.481	0.08619389	7.269018	6.244269	0.0016077973	0.008343197	0.061418835	0.38097164	7.39058	6.434626	Multitasking_Scroll
14:37:17.502	0.08619389	7.269018	6.244269	0.0016077973	0.008343197	0.061418835	0.38097164	7.39058	6.434626	Multitasking_Scroll
14:37:17.524	0.08619389	7.269018	6.244269	0.016268563	-0.02281093	-0.024102299	0.42297977	7.3973055	6.4242744	Multitasking_Scroll
14:37:17.545	0.08619389	7.269018	6.244269	0.016268563	-0.02281093	-0.024102299	0.42297977	7.3973055	6.4242744	Multitasking_Scroll
14:37:17.567	0.08619389	7.269018	6.244269	0.016268563	-0.02281093	-0.024102299	0.42297977	7.3973055	6.4242744	Multitasking_Scroll
14:37:17.589	0.08619389	7.269018	6.244269	0.016268563	-0.02281093	-0.024102299	0.42297977	7.3973055	6.4242744	Multitasking_Scroll
14:37:17.610	0.08619389	7.269018	6.244269	0.016268563	-0.02281093	-0.024102299	0.42297977	7.3973055	6.4242744	Multitasking_Scroll
14:37:17.631	0.08619389	7.269018	6.244269	0.016268563	-0.02281093	-0.024102299	0.42297977	7.3973055	6.4242744	Multitasking_Scroll
14:37:17.653	0.39266106	7.233104	6.273	0.016268563	-0.02281093	-0.024102299	0.42297977	7.3973055	6.4242744	Multitasking_Scroll
14:37:17.676	0.39266106	7.233104	6.273	0.016268563	-0.02281093	-0.024102299	0.42297977	7.3973055	6.4242744	Multitasking_Scroll
14:37:17.698	0.39266106	7.233104	6.273	-0.0038899898	0.01445185	0.06813835	0.44647187	7.427589	6.387631	Multitasking_Scroll
14:37:17.719	0.39266106	7.233104	6.273	-0.0038899898	0.01445185	0.06813835	0.44647187	7.427589	6.387631	Multitasking_Scroll
14:37:17.743	0.39266106	7.233104	6.273	-0.0038899898	0.01445185	0.06813835	0.44647187	7.427589	6.387631	Multitasking_Scroll
14:37:17.765	0.39266106	7.233104	6.273	-0.0038899898	0.01445185	0.06813835	0.44647187	7.427589	6.387631	Multitasking_Scroll
14:37:17.787	0.39266106	7.233104	6.273	-0.0038899898	0.01445185	0.06813835	0.44647187	7.427589	6.387631	Multitasking_Scroll
14:37:17.809	0.39266106	7.233104	6.273	-0.0038899898	0.01445185	0.06813835	0.44647187	7.427589	6.387631	Multitasking_Scroll
14:37:17.830	0.39266106	7.233104	6.273	-0.0038899898	0.01445185	0.06813835	0.44647187	7.427589	6.387631	Multitasking_Scroll
14:37:17.851	0.3232271	7.3240867	6.136526	-0.0038899898	0.01445185	0.06813835	0.44647187	7.427589	6.387631	Multitasking_Scroll
14:37:17.876	0.3232271	7.3240867	6.136526	0.0016077973	-0.013647951	-0.011274129	0.50447774	7.41412	6.3989525	Multitasking_Scroll
14:37:17.898	0.3232271	7.3240867	6.136526	0.0016077973	-0.013647951	-0.011274129	0.50447774	7.41412	6.3989525	Multitasking_Scroll
14:37:17.918	0.3232271	7.3240867	6.136526	0.0016077973	-0.013647951	-0.011274129	0.50447774	7.41412	6.3989525	Multitasking_Scroll
14:37:17.940	0.3232271	7.3240867	6.136526	0.0016077973	-0.013647951	-0.011274129	0.50447774	7.41412	6.3989525	Multitasking_Scroll
14:37:17.961	0.3232271	7.3240867	6.136526	0.0016077973	-0.013647951	-0.011274129	0.50447774	7.41412	6.3989525	Multitasking_Scroll
14:37:17.982	0.3232271	7.3240867	6.136526	0.0016077973	-0.013647951	-0.011274129	0.50447774	7.41412	6.3989525	Multitasking_Scroll
14:37:18.004	0.3232271	7.3240867	6.136526	0.0016077973	-0.013647951	-0.011274129	0.50447774	7.41412	6.3989525	Multitasking_Scroll
14:37:18.024	0.3232271	7.3240867	6.136526	0.0016077973	-0.013647951	-0.011274129	0.50447774	7.41412	6.3989525	Multitasking_Scroll
14:37:18.046	0.39266106	7.2594414	6.2275085	0.0016077973	-0.013647951	-0.011274129	0.50447774	7.41412	6.3989525	Multitasking_Scroll
14:37:18.068	0.39266106	7.2594414	6.2275085	0.06635951	-0.026476122	0.069360085	0.5419858	7.4361615	6.370244	Multitasking_Scroll
14:37:18.089	0.39266106	7.2594414	6.2275085	0.06635951	-0.026476122	0.069360085	0.5419858	7.4361615	6.370244	Multitasking_Scroll
14:37:18.111	0.39266106	7.2594414	6.2275085	0.06635951	-0.026476122	0.069360085	0.5419858	7.4361615	6.370244	Multitasking_Scroll
14:37:18.132	0.39266106	7.2594414	6.2275085	0.06635951	-0.026476122	0.069360085	0.5419858	7.4361615	6.370244	Multitasking_Scroll
14:37:18.154	0.39266106	7.2594414	6.2275085	0.06635951	-0.026476122	0.069360085	0.5419858	7.4361615	6.370244	Multitasking_Scroll
14:37:18.177	0.39266106	7.2594414	6.2275085	0.06635951	-0.026476122	0.069360085	0.5419858	7.4361615	6.370244	Multitasking_Scroll
14:37:18.197	0.39266106	7.2594414	6.2275085	0.06635951	-0.026476122	0.069360085	0.5419858	7.4361615	6.370244	Multitasking_Scroll
14:37:18.220	0.39266106	7.2594414	6.2275085	0.06635951	-0.026476122	0.069360085	0.5419858	7.4361615	6.370244	Multitasking_Scroll
14:37:18.244	0.6488485	7.2354984	5.7199225	0.033983655	-0.11138639	0.06264056	0.57532287	7.4158235	6.390997	Multitasking_Scroll
14:37:18.265	0.6488485	7.2354984	5.7199225	0.033983655	-0.11138639	0.06264056	0.57532287	7.4158235	6.390997	Multitasking_Scroll
14:37:18.286	0.6488485	7.2354984	5.7199225	0.033983655	-0.11138639	0.06264056	0.57532287	7.4158235	6.390997	Multitasking_Scroll
14:37:18.311	0.6488485	7.2354984	5.7199225	0.033983655	-0.11138639	0.06264056	0.57532287	7.4158235	6.390997	Multitasking_Scroll
14:37:18.333	0.6488485	7.2354984	5.7199225	0.033983655	-0.11138639	0.06264056	0.57532287	7.4158235	6.390997	Multitasking_Scroll
14:37:18.353	0.6488485	7.2354984	5.7199225	0.033983655	-0.11138639	0.06264056	0.57532287	7.4158235	6.390997	Multitasking_Scroll
14:37:18.378	0.6488485	7.2354984	5.7199225	0.033983655	-0.11138639	0.06264056	0.57532287	7.4158235	6.390997	Multitasking_Scroll
14:37:18.400	0.6488485	7.2354984	5.7199225	0.033983655	-0.11138639	0.06264056	0.57532287	7.4158235	6.390997	Multitasking_Scroll
14:37:18.421	0.6488485	7.2354984	5.7199225	-0.0985741	-0.026476122	0.06325143	0.650917	7.424	6.3742275	Multitasking_Scroll
14:37:18.445	0.4764607	7.6257653	5.6313343	-0.0985741	-0.026476122	0.06325143	0.650917	7.424	6.3742275	Multitasking_Scroll
14:37:18.466	0.4764607	7.6257653	5.6313343	-0.0985741	-0.026476122	0.06325143	0.650917	7.424	6.3742275	Multitasking_Scroll
14:37:18.488	0.4764607	7.6257653	5.6313343	-0.0985741	-0.026476122	0.06325143	0.650917	7.424	6.3742275	Multitasking_Scroll
14:37:18.512	0.4764607	7.6257653	5.6313343	-0.0985741	-0.026476122	0.06325143	0.650917	7.424	6.3742275	Multitasking_Scroll
14:37:18.532	0.4764607	7.6257653	5.6313343	-0.0985741	-0.026476122	0.06325143	0.650917	7.424	6.3742275	Multitasking_Scroll
14:37:18.554	0.4764607	7.6257653	5.6313343	-0.0985741	-0.026476122	0.06325143	0.650917	7.424	6.3742275	Multitasking_Scroll
14:37:18.579	0.4764607	7.6257653	5.6313343	-0.0985741	-0.026476122	0.06325143	0.650917	7.424	6.3742275	Multitasking_Scroll
14:37:18.602	0.4764607	7.6257653	5.6313343	0.25694945	0.010786658	-0.005776342	0.742837	7.471346	6.3085246	Multitasking_Scroll
14:37:18.627	0.4764607	7.6257653	5.6313343	0.25694945	0.010786658	-0.005776342	0.742837	7.471346	6.3085246	Multitasking_Scroll
14:37:18.661	0.57223165	6.507639	7.336058	0.25694945	0.010786658	-0.005776342	0.742837	7.471346	6.3085246	Multitasking_Scroll
14:37:18.693	0.57223165	6.507639	7.336058	0.25694945	0.010786658	-0.005776342	0.742837	7.471346	6.3085246	Multitasking_Scroll
14:37:18.727	0.57223165	6.507639	7.336058	0.25694945	0.010786658	-0.005776342	0.742837	7.471346	6.3085246	Multitasking_Scroll
14:37:18.762	0.57223165	6.507639	7.336058	0.25694945	0.010786658	-0.005776342	0.742837	7.471346	6.3085246	Multitasking_Scroll
14:37:18.783	0.57223165	6.507639	7.336058	-0.113845736	-0.019145738	0.0021649066	0.82623196	7.3336463	6.457958	Multitasking_Scroll
14:37:18.810	0.57223165	6.507639	7.336058	-0.113845736	-0.019145738	0.0021649066	0.82623196	7.3336463	6.457958	Multitasking_Scroll
14:37:18.832	0.57223165	6.507639	7.336058	-0.113845736	-0.019145738	0.0021649066	0.82623196	7.3336463	6.457958	Multitasking_Scroll
14:37:18.853	-0.29210153	6.941003	5.794145	-0.113845736	-0.019145738	0.0021649066	0.82623196	7.3336463	6.457958	Multitasking_Scroll
14:37:18.874	-0.29210153	6.941003	5.794145	-0.113845736	-0.019145738	0.0021649066	0.82623196	7.3336463	6.457958	Multitasking_Scroll
14:37:18.894	-0.29210153	6.941003	5.794145	-0.113845736	-0.019145738	0.0021649066	0.82623196	7.3336463	6.457958	Multitasking_Scroll
14:37:18.915	-0.29210153	6.941003	5.794145	-0.113845736	-0.019145738	0.0021649066	0.82623196	7.3336463	6.457958	Multitasking_Scroll
14:37:18.937	-0.29210153	6.941003	5.794145	-0.113845736	-0.019145738	0.0021649066	0.82623196	7.3336463	6.457958	Multitasking_Scroll
14:37:18.958	-0.29210153	6.941003	5.794145	0.06941384	0.035221267	0.070581816	0.930419	7.3491383	6.426104	Multitasking_Scroll
14:37:18.979	-0.29210153	6.941003	5.794145	0.06941384	0.035221267	0.070581816	0.930419	7.3491383	6.426104	Multitasking_Scroll
14:37:18.999	-0.29210153	6.941003	5.794145	0.06941384	0.035221267	0.070581816	0.930419	7.3491383	6.426104	Multitasking_Scroll
14:37:19.020	-0.29210153	6.941003	5.794145	0.06941384	0.035221267	0.070581816	0.930419	7.3491383	6.426104	Multitasking_Scroll
14:37:19.041	0.25139886	7.1971903	5.889916	0.06941384	0.035221267	0.070581816	0.930419	7.3491383	6.426104	Multitasking_Scroll
14:37:19.062	0.25139886	7.1971903	5.889916	0.06941384	0.035221267	0.070581816	0.930419	7.3491383	6.426104	Multitasking_Scroll
14:37:19.083	0.25139886	7.1971903	5.889916	0.06941384	0.035221267	0.070581816	0.930419	7.3491383	6.426104	Multitasking_Scroll
14:37:19.104	0.25139886	7.1971903	5.889916	0.06941384	0.035221267	0.070581816	0.930419	7.3491383	6.426104	Multitasking_Scroll
14:37:19.127	0.25139886	7.1971903	5.889916	0.06941384	0.035221267	0.070581816	0.930419	7.3491383	6.426104	Multitasking_Scroll
14:37:19.150	0.25139886	7.1971903	5.889916	-0.19447996	0.2594088	0.033319034	1.0238625	7.545938	6.1790576	Multitasking_Scroll
14:37:19.174	0.25139886	7.1971903	5.889916	-0.19447996	0.2594088	0.033319034	1.0238625	7.545938	6.1790576	Multitasking_Scroll
14:37:19.196	0.25139886	7.1971903	5.889916	-0.19447996	0.2594088	0.033319034	1.0238625	7.545938	6.1790576	Multitasking_Scroll
14:37:19.218	0.25139886	7.1971903	5.889916	-0.19447996	0.2594088	0.033319034	1.0238625	7.545938	6.1790576	Multitasking_Scroll
14:37:19.241	0.25139886	7.1971903	5.889916	-0.19447996	0.2594088	0.033319034	1.0238625	7.545938	6.1790576	Multitasking_Scroll
14:37:19.262	1.1899546	7.048745	5.1429024	-0.19447996	0.2594088	0.033319034	1.0238625	7.545938	6.1790576	Multitasking_Scroll
14:37:19.284	1.1899546	7.048745	5.1429024	-0.19447996	0.2594088	0.033319034	1.0238625	7.545938	6.1790576	Multitasking_Scroll
14:37:19.314	1.1899546	7.048745	5.1429024	0.10117883	-0.0063175685	0.10845546	0.9818641	7.4499483	6.301146	Multitasking_Scroll
14:37:19.347	1.1899546	7.048745	5.1429024	0.10117883	-0.0063175685	0.10845546	0.9818641	7.4499483	6.301146	Multitasking_Scroll
14:37:19.381	1.1899546	7.048745	5.1429024	0.10117883	-0.0063175685	0.10845546	0.9818641	7.4499483	6.301146	Multitasking_Scroll
14:37:19.414	1.1899546	7.048745	5.1429024	0.10117883	-0.0063175685	0.10845546	0.9818641	7.4499483	6.301146	Multitasking_Scroll
14:37:19.448	0.600963	6.9577627	6.926637	0.10117883	-0.0063175685	0.10845546	0.9818641	7.4499483	6.301146	Multitasking_Scroll
14:37:19.483	0.600963	6.9577627	6.926637	0.10117883	-0.0063175685	0.10845546	0.9818641	7.4499483	6.301146	Multitasking_Scroll
14:37:19.517	0.600963	6.9577627	6.926637	0.13355468	-0.058241114	0.1481617	0.9744753	7.478162	6.2687917	Multitasking_Scroll
14:37:19.551	0.600963	6.9577627	6.926637	0.13355468	-0.058241114	0.1481617	0.9744753	7.478162	6.2687917	Multitasking_Scroll
14:37:19.575	0.600963	6.9577627	6.926637	0.13355468	-0.058241114	0.1481617	0.9744753	7.478162	6.2687917	Multitasking_Scroll
14:37:19.597	0.600963	6.9577627	6.926637	0.13355468	-0.058241114	0.1481617	0.9744753	7.478162	6.2687917	Multitasking_Scroll
14:37:19.619	0.600963	6.9577627	6.926637	0.13355468	-0.058241114	0.1481617	0.9744753	7.478162	6.2687917	Multitasking_Scroll
14:37:19.640	0.600963	6.9577627	6.926637	0.13355468	-0.058241114	0.1481617	0.9744753	7.478162	6.2687917	Multitasking_Scroll
14:37:19.662	0.038308397	8.2339115	7.041562	0.13355468	-0.058241114	0.1481617	0.9744753	7.478162	6.2687917	Multitasking_Scroll
14:37:19.684	0.038308397	8.2339115	7.041562	-0.3117661	0.039497327	-0.06136508	1.044912	7.524874	6.201185	Multitasking_Scroll
14:37:19.705	0.038308397	8.2339115	7.041562	-0.3117661	0.039497327	-0.06136508	1.044912	7.524874	6.201185	Multitasking_Scroll
14:37:19.727	0.038308397	8.2339115	7.041562	-0.3117661	0.039497327	-0.06136508	1.044912	7.524874	6.201185	Multitasking_Scroll
14:37:19.749	0.038308397	8.2339115	7.041562	-0.3117661	0.039497327	-0.06136508	1.044912	7.524874	6.201185	Multitasking_Scroll
14:37:19.771	0.038308397	8.2339115	7.041562	-0.3117661	0.039497327	-0.06136508	1.044912	7.524874	6.201185	Multitasking_Scroll
14:37:19.796	0.038308397	8.2339115	7.041562	-0.3117661	0.039497327	-0.06136508	1.044912	7.524874	6.201185	Multitasking_Scroll
14:37:19.818	0.038308397	8.2339115	7.041562	-0.3117661	0.039497327	-0.06136508	1.044912	7.524874	6.201185	Multitasking_Scroll
14:37:19.840	0.038308397	8.2339115	7.041562	-0.3117661	0.039497327	-0.06136508	1.044912	7.524874	6.201185	Multitasking_Scroll
14:37:19.860	1.1372806	7.3384523	7.1828246	-0.047872286	0.04010819	0.03759509	1.0773307	7.698386	5.9786654	Multitasking_Scroll
14:37:19.880	1.1372806	7.3384523	7.1828246	-0.047872286	0.04010819	0.03759509	1.0773307	7.698386	5.9786654	Multitasking_Scroll
14:37:19.903	1.1372806	7.3384523	7.1828246	-0.047872286	0.04010819	0.03759509	1.0773307	7.698386	5.9786654	Multitasking_Scroll
14:37:19.924	1.1372806	7.3384523	7.1828246	-0.047872286	0.04010819	0.03759509	1.0773307	7.698386	5.9786654	Multitasking_Scroll
14:37:19.945	1.1372806	7.3384523	7.1828246	-0.047872286	0.04010819	0.03759509	1.0773307	7.698386	5.9786654	Multitasking_Scroll
14:37:19.968	1.1372806	7.3384523	7.1828246	-0.047872286	0.04010819	0.03759509	1.0773307	7.698386	5.9786654	Multitasking_Scroll
14:37:19.989	1.1372806	7.3384523	7.1828246	-0.047872286	0.04010819	0.03759509	1.0773307	7.698386	5.9786654	Multitasking_Scroll
14:37:20.017	1.1372806	7.3384523	7.1828246	-0.047872286	0.04010819	0.03759509	1.0773307	7.698386	5.9786654	Multitasking_Scroll
14:37:20.049	1.2258687	6.8524146	5.174028	0.08712893	-0.19263147	-0.044260852	1.1516135	7.616774	6.0686736	Multitasking_Scroll
14:37:20.083	1.2258687	6.8524146	5.174028	0.08712893	-0.19263147	-0.044260852	1.1516135	7.616774	6.0686736	Multitasking_Scroll
14:37:20.116	1.2258687	6.8524146	5.174028	0.08712893	-0.19263147	-0.044260852	1.1516135	7.616774	6.0686736	Multitasking_Scroll
14:37:20.149	1.2258687	6.8524146	5.174028	0.08712893	-0.19263147	-0.044260852	1.1516135	7.616774	6.0686736	Multitasking_Scroll
14:37:20.183	1.2258687	6.8524146	5.174028	0.08712893	-0.19263147	-0.044260852	1.1516135	7.616774	6.0686736	Multitasking_Scroll
14:37:20.217	1.2258687	6.8524146	5.174028	0.07002471	-0.049078137	-0.033265278	0.9472835	7.528995	6.211857	Multitasking_Scroll
14:37:20.251	1.7238779	7.2522583	5.0375543	0.07002471	-0.049078137	-0.033265278	0.9472835	7.528995	6.211857	Multitasking_Scroll
14:37:20.284	1.7238779	7.2522583	5.0375543	0.07002471	-0.049078137	-0.033265278	0.9472835	7.528995	6.211857	Multitasking_Scroll
14:37:20.317	1.7238779	7.2522583	5.0375543	0.07002471	-0.049078137	-0.033265278	0.9472835	7.528995	6.211857	Multitasking_Scroll
14:37:20.350	1.7238779	7.2522583	5.0375543	0.07002471	-0.049078137	-0.033265278	0.9472835	7.528995	6.211857	Multitasking_Scroll
14:37:20.384	1.7238779	7.2522583	5.0375543	0.07002471	-0.049078137	-0.033265278	0.9472835	7.528995	6.211857	Multitasking_Scroll
14:37:20.418	1.7238779	7.2522583	5.0375543	-0.14438899	-0.07412361	0.09257296	0.8379785	7.460847	6.3090296	Multitasking_Scroll
14:37:20.451	0.64166564	8.008849	5.355993	-0.14438899	-0.07412361	0.09257296	0.8379785	7.460847	6.3090296	Multitasking_Scroll
14:37:20.484	0.64166564	8.008849	5.355993	-0.14438899	-0.07412361	0.09257296	0.8379785	7.460847	6.3090296	Multitasking_Scroll
14:37:20.519	0.64166564	8.008849	5.355993	-0.14438899	-0.07412361	0.09257296	0.8379785	7.460847	6.3090296	Multitasking_Scroll
14:37:20.540	0.64166564	8.008849	5.355993	-0.14438899	-0.07412361	0.09257296	0.8379785	7.460847	6.3090296	Multitasking_Scroll
14:37:20.561	0.64166564	8.008849	5.355993	-0.14438899	-0.07412361	0.09257296	0.8379785	7.460847	6.3090296	Multitasking_Scroll
14:37:20.586	0.64166564	8.008849	5.355993	0.044368368	-0.13704273	0.15365948	0.8888591	7.526947	6.2229686	Multitasking_Scroll
14:37:20.607	0.64166564	8.008849	5.355993	0.044368368	-0.13704273	0.15365948	0.8888591	7.526947	6.2229686	Multitasking_Scroll
14:37:20.635	0.64166564	8.008849	5.355993	0.044368368	-0.13704273	0.15365948	0.8888591	7.526947	6.2229686	Multitasking_Scroll
14:37:20.656	1.175589	7.4845033	6.1532865	0.044368368	-0.13704273	0.15365948	0.8888591	7.526947	6.2229686	Multitasking_Scroll
14:37:20.677	1.175589	7.4845033	6.1532865	0.044368368	-0.13704273	0.15365948	0.8888591	7.526947	6.2229686	Multitasking_Scroll
14:37:20.697	1.175589	7.4845033	6.1532865	0.044368368	-0.13704273	0.15365948	0.8888591	7.526947	6.2229686	Multitasking_Scroll
14:37:20.718	1.175589	7.4845033	6.1532865	0.044368368	-0.13704273	0.15365948	0.8888591	7.526947	6.2229686	Multitasking_Scroll
14:37:20.742	1.175589	7.4845033	6.1532865	0.044368368	-0.13704273	0.15365948	0.8888591	7.526947	6.2229686	Multitasking_Scroll
14:37:20.765	1.175589	7.4845033	6.1532865	-0.023437677	-0.0008197812	0.09135123	1.0992292	7.617191	6.0778627	Multitasking_Scroll
14:37:20.788	1.175589	7.4845033	6.1532865	-0.023437677	-0.0008197812	0.09135123	1.0992292	7.617191	6.0778627	Multitasking_Scroll
14:37:20.811	1.175589	7.4845033	6.1532865	-0.023437677	-0.0008197812	0.09135123	1.0992292	7.617191	6.0778627	Multitasking_Scroll
14:37:20.834	1.175589	7.4845033	6.1532865	-0.023437677	-0.0008197812	0.09135123	1.0992292	7.617191	6.0778627	Multitasking_Scroll
14:37:20.858	1.3695252	7.3432407	5.320079	-0.023437677	-0.0008197812	0.09135123	1.0992292	7.617191	6.0778627	Multitasking_Scroll
14:37:20.881	1.3695252	7.3432407	5.320079	-0.023437677	-0.0008197812	0.09135123	1.0992292	7.617191	6.0778627	Multitasking_Scroll
14:37:20.904	1.3695252	7.3432407	5.320079	-0.023437677	-0.0008197812	0.09135123	1.0992292	7.617191	6.0778627	Multitasking_Scroll
14:37:20.926	1.3695252	7.3432407	5.320079	-0.023437677	-0.0008197812	0.09135123	1.0992292	7.617191	6.0778627	Multitasking_Scroll
14:37:20.949	1.3695252	7.3432407	5.320079	0.07796595	-0.028308718	-0.1224516	1.2347466	7.571788	6.1084924	Multitasking_Scroll
14:37:20.971	1.3695252	7.3432407	5.320079	0.07796595	-0.028308718	-0.1224516	1.2347466	7.571788	6.1084924	Multitasking_Scroll
14:37:20.992	1.3695252	7.3432407	5.320079	0.07796595	-0.028308718	-0.1224516	1.2347466	7.571788	6.1084924	Multitasking_Scroll
14:37:21.012	1.3695252	7.3432407	5.320079	0.07796595	-0.028308718	-0.1224516	1.2347466	7.571788	6.1084924	Multitasking_Scroll
14:37:21.034	1.3695252	7.3432407	5.320079	0.07796595	-0.028308718	-0.1224516	1.2347466	7.571788	6.1084924	Multitasking_Scroll
14:37:21.055	1.4365649	7.16367	5.8396363	0.07796595	-0.028308718	-0.1224516	1.2347466	7.571788	6.1084924	Multitasking_Scroll
14:37:21.077	1.4365649	7.16367	5.8396363	0.07796595	-0.028308718	-0.1224516	1.2347466	7.571788	6.1084924	Multitasking_Scroll
14:37:21.098	1.4365649	7.16367	5.8396363	0.07796595	-0.028308718	-0.1224516	1.2347466	7.571788	6.1084924	Multitasking_Scroll
14:37:21.118	1.4365649	7.16367	5.8396363	-0.07841555	-0.028919583	0.013771346	1.1135252	7.6564603	6.0256877	Multitasking_Scroll
14:37:21.140	1.4365649	7.16367	5.8396363	-0.07841555	-0.028919583	0.013771346	1.1135252	7.6564603	6.0256877	Multitasking_Scroll
14:37:21.161	1.4365649	7.16367	5.8396363	-0.07841555	-0.028919583	0.013771346	1.1135252	7.6564603	6.0256877	Multitasking_Scroll
14:37:21.182	1.4365649	7.16367	5.8396363	-0.07841555	-0.028919583	0.013771346	1.1135252	7.6564603	6.0256877	Multitasking_Scroll
14:37:21.206	1.4365649	7.16367	5.8396363	-0.07841555	-0.028919583	0.013771346	1.1135252	7.6564603	6.0256877	Multitasking_Scroll
14:37:21.227	1.4365649	7.16367	5.8396363	-0.07841555	-0.028919583	0.013771346	1.1135252	7.6564603	6.0256877	Multitasking_Scroll
14:37:21.248	0.90503585	7.6090055	5.6576715	-0.07841555	-0.028919583	0.013771346	1.1135252	7.6564603	6.0256877	Multitasking_Scroll
14:37:21.269	0.90503585	7.6090055	5.6576715	-0.07841555	-0.028919583	0.013771346	1.1135252	7.6564603	6.0256877	Multitasking_Scroll
14:37:21.291	0.90503585	7.6090055	5.6576715	0.067581244	0.07065145	-0.024102299	1.0723594	7.5758977	6.1340156	Multitasking_Scroll
14:37:21.322	0.90503585	7.6090055	5.6576715	0.067581244	0.07065145	-0.024102299	1.0723594	7.5758977	6.1340156	Multitasking_Scroll
14:37:21.355	0.90503585	7.6090055	5.6576715	0.067581244	0.07065145	-0.024102299	1.0723594	7.5758977	6.1340156	Multitasking_Scroll
14:37:21.389	0.90503585	7.6090055	5.6576715	0.067581244	0.07065145	-0.024102299	1.0723594	7.5758977	6.1340156	Multitasking_Scroll
14:37:21.422	0.90503585	7.6090055	5.6576715	0.067581244	0.07065145	-0.024102299	1.0723594	7.5758977	6.1340156	Multitasking_Scroll
14:37:21.456	1.1372806	7.439012	6.2777886	0.067581244	0.07065145	-0.024102299	1.0723594	7.5758977	6.1340156	Multitasking_Scroll
14:37:21.489	1.1372806	7.439012	6.2777886	0.018712025	0.04377338	-0.01616105	1.0023879	7.5913363	6.126753	Multitasking_Scroll
14:37:21.523	1.1372806	7.439012	6.2777886	0.018712025	0.04377338	-0.01616105	1.0023879	7.5913363	6.126753	Multitasking_Scroll
14:37:21.556	1.1372806	7.439012	6.2777886	0.018712025	0.04377338	-0.01616105	1.0023879	7.5913363	6.126753	Multitasking_Scroll
14:37:21.590	1.1372806	7.439012	6.2777886	0.018712025	0.04377338	-0.01616105	1.0023879	7.5913363	6.126753	Multitasking_Scroll
14:37:21.611	1.1372806	7.439012	6.2777886	0.018712025	0.04377338	-0.01616105	1.0023879	7.5913363	6.126753	Multitasking_Scroll
14:37:21.640	1.1372806	7.439012	6.2777886	0.018712025	0.04377338	-0.01616105	1.0023879	7.5913363	6.126753	Multitasking_Scroll
14:37:21.673	0.9122187	7.4174633	6.014418	-0.025881138	-0.019145738	-0.021658838	0.9244262	7.5966735	6.1323986	Multitasking_Scroll
14:37:21.694	0.9122187	7.4174633	6.014418	-0.025881138	-0.019145738	-0.021658838	0.9244262	7.5966735	6.1323986	Multitasking_Scroll
14:37:21.715	0.9122187	7.4174633	6.014418	-0.025881138	-0.019145738	-0.021658838	0.9244262	7.5966735	6.1323986	Multitasking_Scroll
14:37:21.740	0.9122187	7.4174633	6.014418	-0.025881138	-0.019145738	-0.021658838	0.9244262	7.5966735	6.1323986	Multitasking_Scroll
14:37:21.760	0.9122187	7.4174633	6.014418	-0.025881138	-0.019145738	-0.021658838	0.9244262	7.5966735	6.1323986	Multitasking_Scroll
14:37:21.782	0.9122187	7.4174633	6.014418	-0.025881138	-0.019145738	-0.021658838	0.9244262	7.5966735	6.1323986	Multitasking_Scroll
14:37:21.804	0.9122187	7.4174633	6.014418	-0.025881138	-0.019145738	-0.021658838	0.9244262	7.5966735	6.1323986	Multitasking_Scroll
14:37:21.827	0.9122187	7.4174633	6.014418	-0.025881138	-0.019145738	-0.021658838	0.9244262	7.5966735	6.1323986	Multitasking_Scroll
14:37:21.851	0.9529214	7.393521	6.038361	0.02054462	0.0523255	-0.022269703	0.87895477	7.6244817	6.104511	Multitasking_Scroll
14:37:21.872	0.9529214	7.393521	6.038361	0.02054462	0.0523255	-0.022269703	0.87895477	7.6244817	6.104511	Multitasking_Scroll
14:37:21.893	0.9529214	7.393521	6.038361	0.02054462	0.0523255	-0.022269703	0.87895477	7.6244817	6.104511	Multitasking_Scroll
14:37:21.914	0.9529214	7.393521	6.038361	0.02054462	0.0523255	-0.022269703	0.87895477	7.6244817	6.104511	Multitasking_Scroll
14:37:21.934	0.9529214	7.393521	6.038361	0.02054462	0.0523255	-0.022269703	0.87895477	7.6244817	6.104511	Multitasking_Scroll
14:37:21.955	0.9529214	7.393521	6.038361	0.02054462	0.0523255	-0.022269703	0.87895477	7.6244817	6.104511	Multitasking_Scroll
14:37:21.976	0.9529214	7.393521	6.038361	0.02054462	0.0523255	-0.022269703	0.87895477	7.6244817	6.104511	Multitasking_Scroll
14:37:21.998	0.9529214	7.393521	6.038361	0.02054462	0.0523255	-0.022269703	0.87895477	7.6244817	6.104511	Multitasking_Scroll
14:37:22.019	0.9529214	7.393521	6.038361	0.027875004	-0.023421794	-0.03204355	0.8485304	7.6228795	6.110812	Multitasking_Scroll
14:37:22.040	0.9529214	7.393521	6.038361	0.027875004	-0.023421794	-0.03204355	0.8485304	7.6228795	6.110812	Multitasking_Scroll
14:37:22.062	0.92658436	7.352818	5.9186473	0.027875004	-0.023421794	-0.03204355	0.8485304	7.6228795	6.110812	Multitasking_Scroll
14:37:22.084	0.92658436	7.352818	5.9186473	0.027875004	-0.023421794	-0.03204355	0.8485304	7.6228795	6.110812	Multitasking_Scroll
14:37:22.105	0.92658436	7.352818	5.9186473	0.027875004	-0.023421794	-0.03204355	0.8485304	7.6228795	6.110812	Multitasking_Scroll
14:37:22.126	0.92658436	7.352818	5.9186473	0.027875004	-0.023421794	-0.03204355	0.8485304	7.6228795	6.110812	Multitasking_Scroll
14:37:22.148	0.92658436	7.352818	5.9186473	0.027875004	-0.023421794	-0.03204355	0.8485304	7.6228795	6.110812	Multitasking_Scroll
14:37:22.169	0.92658436	7.352818	5.9186473	0.027875004	-0.023421794	-0.03204355	0.8485304	7.6228795	6.110812	Multitasking_Scroll
14:37:22.190	0.92658436	7.352818	5.9186473	0.027875004	-0.023421794	-0.03204355	0.8485304	7.6228795	6.110812	Multitasking_Scroll
14:37:22.211	0.92658436	7.352818	5.9186473	-0.014885563	0.04255165	-0.019215377	0.8346315	7.6277394	6.1066585	Multitasking_Scroll
14:37:22.233	0.92658436	7.352818	5.9186473	-0.014885563	0.04255165	-0.019215377	0.8346315	7.6277394	6.1066585	Multitasking_Scroll
14:37:22.254	0.679974	7.5060515	5.9665327	-0.014885563	0.04255165	-0.019215377	0.8346315	7.6277394	6.1066585	Multitasking_Scroll
14:37:22.278	0.679974	7.5060515	5.9665327	-0.014885563	0.04255165	-0.019215377	0.8346315	7.6277394	6.1066585	Multitasking_Scroll
14:37:22.309	0.679974	7.5060515	5.9665327	-0.014885563	0.04255165	-0.019215377	0.8346315	7.6277394	6.1066585	Multitasking_Scroll
14:37:22.342	0.679974	7.5060515	5.9665327	-0.014885563	0.04255165	-0.019215377	0.8346315	7.6277394	6.1066585	Multitasking_Scroll
14:37:22.375	0.679974	7.5060515	5.9665327	-0.013052969	-0.013037086	-0.010052399	0.8018489	7.6332994	6.1040955	Multitasking_Scroll
14:37:22.409	0.679974	7.5060515	5.9665327	-0.013052969	-0.013037086	-0.010052399	0.8018489	7.6332994	6.1040955	Multitasking_Scroll
14:37:22.442	0.9984126	7.3600006	6.2107487	-0.013052969	-0.013037086	-0.010052399	0.8018489	7.6332994	6.1040955	Multitasking_Scroll
14:37:22.476	0.9984126	7.3600006	6.2107487	-0.013052969	-0.013037086	-0.010052399	0.8018489	7.6332994	6.1040955	Multitasking_Scroll
14:37:22.510	0.9984126	7.3600006	6.2107487	-0.013052969	-0.013037086	-0.010052399	0.8018489	7.6332994	6.1040955	Multitasking_Scroll
14:37:22.543	0.9984126	7.3600006	6.2107487	-0.013052969	-0.013037086	-0.010052399	0.8018489	7.6332994	6.1040955	Multitasking_Scroll
14:37:22.577	0.9984126	7.3600006	6.2107487	-0.009998642	0.006510602	-0.02288057	0.77282155	7.626266	6.1166244	Multitasking_Scroll
14:37:22.611	0.9984126	7.3600006	6.2107487	-0.009998642	0.006510602	-0.02288057	0.77282155	7.626266	6.1166244	Multitasking_Scroll
14:37:22.643	0.7206767	7.4246464	6.074275	-0.009998642	0.006510602	-0.02288057	0.77282155	7.626266	6.1166244	Multitasking_Scroll
14:37:22.677	0.7206767	7.4246464	6.074275	-0.009998642	0.006510602	-0.02288057	0.77282155	7.626266	6.1166244	Multitasking_Scroll
14:37:22.712	0.7206767	7.4246464	6.074275	-0.009998642	0.006510602	-0.02288057	0.77282155	7.626266	6.1166244	Multitasking_Scroll
14:37:22.744	0.7206767	7.4246464	6.074275	-0.0008356637	0.04255165	-0.020437106	0.76065546	7.617502	6.129053	Multitasking_Scroll
14:37:22.765	0.7206767	7.4246464	6.074275	-0.0008356637	0.04255165	-0.020437106	0.76065546	7.617502	6.129053	Multitasking_Scroll
14:37:22.786	0.7206767	7.4246464	6.074275	-0.0008356637	0.04255165	-0.020437106	0.76065546	7.617502	6.129053	Multitasking_Scroll
14:37:22.811	0.7206767	7.4246464	6.074275	-0.0008356637	0.04255165	-0.020437106	0.76065546	7.617502	6.129053	Multitasking_Scroll
14:37:22.832	0.7206767	7.4246464	6.074275	-0.0008356637	0.04255165	-0.020437106	0.76065546	7.617502	6.129053	Multitasking_Scroll
14:37:22.864	0.61293435	7.515629	5.9258304	-0.0008356637	0.04255165	-0.020437106	0.76065546	7.617502	6.129053	Multitasking_Scroll
14:37:22.887	0.61293435	7.515629	5.9258304	-0.0008356637	0.04255165	-0.020437106	0.76065546	7.617502	6.129053	Multitasking_Scroll
14:37:22.911	0.61293435	7.515629	5.9258304	-0.0008356637	0.04255165	-0.020437106	0.76065546	7.617502	6.129053	Multitasking_Scroll
14:37:22.933	0.61293435	7.515629	5.9258304	0.005883854	-0.03319564	0.01071702	0.73391867	7.612511	6.138517	Multitasking_Scroll
14:37:22.953	0.61293435	7.515629	5.9258304	0.005883854	-0.03319564	0.01071702	0.73391867	7.612511	6.138517	Multitasking_Scroll
14:37:22.974	0.61293435	7.515629	5.9258304	0.005883854	-0.03319564	0.01071702	0.73391867	7.612511	6.138517	Multitasking_Scroll
14:37:22.995	0.61293435	7.515629	5.9258304	0.005883854	-0.03319564	0.01071702	0.73391867	7.612511	6.138517	Multitasking_Scroll
14:37:23.015	0.61293435	7.515629	5.9258304	0.005883854	-0.03319564	0.01071702	0.73391867	7.612511	6.138517	Multitasking_Scroll
14:37:23.036	0.61293435	7.515629	5.9258304	0.005883854	-0.03319564	0.01071702	0.73391867	7.612511	6.138517	Multitasking_Scroll
14:37:23.057	0.7110996	7.4629545	6.1125836	0.005883854	-0.03319564	0.01071702	0.73391867	7.612511	6.138517	Multitasking_Scroll
14:37:23.081	0.7110996	7.4629545	6.1125836	0.005883854	-0.03319564	0.01071702	0.73391867	7.612511	6.138517	Multitasking_Scroll
14:37:23.102	0.7110996	7.4629545	6.1125836	-0.0075551816	-0.020978335	0.017436536	0.7359429	7.592606	6.16287	Multitasking_Scroll
14:37:23.123	0.7110996	7.4629545	6.1125836	-0.0075551816	-0.020978335	0.017436536	0.7359429	7.592606	6.16287	Multitasking_Scroll
14:37:23.143	0.7110996	7.4629545	6.1125836	-0.0075551816	-0.020978335	0.017436536	0.7359429	7.592606	6.16287	Multitasking_Scroll
14:37:23.165	0.7110996	7.4629545	6.1125836	-0.0075551816	-0.020978335	0.017436536	0.7359429	7.592606	6.16287	Multitasking_Scroll
14:37:23.187	0.7110996	7.4629545	6.1125836	-0.0075551816	-0.020978335	0.017436536	0.7359429	7.592606	6.16287	Multitasking_Scroll
14:37:23.209	0.7110996	7.4629545	6.1125836	-0.0075551816	-0.020978335	0.017436536	0.7359429	7.592606	6.16287	Multitasking_Scroll
14:37:23.232	0.7110996	7.4629545	6.1125836	-0.0075551816	-0.020978335	0.017436536	0.7359429	7.592606	6.16287	Multitasking_Scroll
14:37:23.253	0.65124273	7.429435	6.1293435	-0.0075551816	-0.020978335	0.017436536	0.7359429	7.592606	6.16287	Multitasking_Scroll
14:37:23.274	0.65124273	7.429435	6.1293435	0.00771645	-0.0063175685	-0.033876143	0.74752706	7.593034	6.1609497	Multitasking_Scroll
14:37:23.295	0.65124273	7.429435	6.1293435	0.00771645	-0.0063175685	-0.033876143	0.74752706	7.593034	6.1609497	Multitasking_Scroll
14:37:23.316	0.65124273	7.429435	6.1293435	0.00771645	-0.0063175685	-0.033876143	0.74752706	7.593034	6.1609497	Multitasking_Scroll
14:37:23.336	0.65124273	7.429435	6.1293435	0.00771645	-0.0063175685	-0.033876143	0.74752706	7.593034	6.1609497	Multitasking_Scroll
14:37:23.357	0.65124273	7.429435	6.1293435	0.00771645	-0.0063175685	-0.033876143	0.74752706	7.593034	6.1609497	Multitasking_Scroll
14:37:23.379	0.65124273	7.429435	6.1293435	0.00771645	-0.0063175685	-0.033876143	0.74752706	7.593034	6.1609497	Multitasking_Scroll
14:37:23.400	0.65124273	7.429435	6.1293435	0.00771645	-0.0063175685	-0.033876143	0.74752706	7.593034	6.1609497	Multitasking_Scroll
14:37:23.421	0.65124273	7.429435	6.1293435	0.00771645	-0.0063175685	-0.033876143	0.74752706	7.593034	6.1609497	Multitasking_Scroll
14:37:23.442	0.90982443	7.369578	6.0479383	0.00771645	-0.0063175685	-0.033876143	0.74752706	7.593034	6.1609497	Multitasking_Scroll
14:37:23.463	0.90982443	7.369578	6.0479383	-0.018550757	-0.014869682	-0.006387207	0.7379858	7.594604	6.160168	Multitasking_Scroll
14:37:23.484	0.90982443	7.369578	6.0479383	-0.018550757	-0.014869682	-0.006387207	0.7379858	7.594604	6.160168	Multitasking_Scroll
14:37:23.505	0.90982443	7.369578	6.0479383	-0.018550757	-0.014869682	-0.006387207	0.7379858	7.594604	6.160168	Multitasking_Scroll
14:37:23.527	0.90982443	7.369578	6.0479383	-0.018550757	-0.014869682	-0.006387207	0.7379858	7.594604	6.160168	Multitasking_Scroll
14:37:23.548	0.90982443	7.369578	6.0479383	-0.018550757	-0.014869682	-0.006387207	0.7379858	7.594604	6.160168	Multitasking_Scroll
14:37:23.569	0.90982443	7.369578	6.0479383	-0.018550757	-0.014869682	-0.006387207	0.7379858	7.594604	6.160168	Multitasking_Scroll
14:37:23.591	0.90982443	7.369578	6.0479383	-0.018550757	-0.014869682	-0.006387207	0.7379858	7.594604	6.160168	Multitasking_Scroll
14:37:23.612	0.90982443	7.369578	6.0479383	-0.018550757	-0.014869682	-0.006387207	0.7379858	7.594604	6.160168	Multitasking_Scroll
14:37:23.634	0.90982443	7.369578	6.0479383	-0.021605082	-0.0032632423	0.025377786	0.7365299	7.585986	6.1709485	Multitasking_Scroll
14:37:23.655	0.79250497	7.398309	6.1030064	-0.021605082	-0.0032632423	0.025377786	0.7365299	7.585986	6.1709485	Multitasking_Scroll
14:37:23.676	0.79250497	7.398309	6.1030064	-0.021605082	-0.0032632423	0.025377786	0.7365299	7.585986	6.1709485	Multitasking_Scroll
14:37:23.697	0.79250497	7.398309	6.1030064	-0.021605082	-0.0032632423	0.025377786	0.7365299	7.585986	6.1709485	Multitasking_Scroll
14:37:23.719	0.79250497	7.398309	6.1030064	-0.021605082	-0.0032632423	0.025377786	0.7365299	7.585986	6.1709485	Multitasking_Scroll
14:37:23.741	0.79250497	7.398309	6.1030064	-0.021605082	-0.0032632423	0.025377786	0.7365299	7.585986	6.1709485	Multitasking_Scroll
14:37:23.762	0.79250497	7.398309	6.1030064	-0.021605082	-0.0032632423	0.025377786	0.7365299	7.585986	6.1709485	Multitasking_Scroll
14:37:23.783	0.79250497	7.398309	6.1030064	-0.021605082	-0.0032632423	0.025377786	0.7365299	7.585986	6.1709485	Multitasking_Scroll
14:37:23.805	0.79250497	7.398309	6.1030064	-0.021605082	-0.0032632423	0.025377786	0.7365299	7.585986	6.1709485	Multitasking_Scroll
14:37:23.825	0.79250497	7.398309	6.1030064	-0.011220373	0.010175793	0.012549615	0.75615054	7.599708	6.1516614	Multitasking_Scroll
14:37:23.847	0.86193895	7.391126	6.229903	-0.011220373	0.010175793	0.012549615	0.75615054	7.599708	6.1516614	Multitasking_Scroll
14:37:23.869	0.86193895	7.391126	6.229903	-0.011220373	0.010175793	0.012549615	0.75615054	7.599708	6.1516614	Multitasking_Scroll
14:37:23.892	0.86193895	7.391126	6.229903	-0.011220373	0.010175793	0.012549615	0.75615054	7.599708	6.1516614	Multitasking_Scroll
14:37:23.912	0.86193895	7.391126	6.229903	-0.011220373	0.010175793	0.012549615	0.75615054	7.599708	6.1516614	Multitasking_Scroll
14:37:23.934	0.86193895	7.391126	6.229903	-0.011220373	0.010175793	0.012549615	0.75615054	7.599708	6.1516614	Multitasking_Scroll
14:37:23.956	0.86193895	7.391126	6.229903	-0.011220373	0.010175793	0.012549615	0.75615054	7.599708	6.1516614	Multitasking_Scroll
14:37:23.976	0.86193895	7.391126	6.229903	-0.011220373	0.010175793	0.012549615	0.75615054	7.599708	6.1516614	Multitasking_Scroll
14:37:23.998	0.86193895	7.391126	6.229903	0.000996932	0.008343197	-0.0021111502	0.8107874	7.5930967	6.1528687	Multitasking_Scroll
14:37:24.019	0.86193895	7.391126	6.229903	0.000996932	0.008343197	-0.0021111502	0.8107874	7.5930967	6.1528687	Multitasking_Scroll
14:37:24.040	0.65124273	7.5228114	6.038361	0.000996932	0.008343197	-0.0021111502	0.8107874	7.5930967	6.1528687	Multitasking_Scroll
14:37:24.062	0.65124273	7.5228114	6.038361	0.000996932	0.008343197	-0.0021111502	0.8107874	7.5930967	6.1528687	Multitasking_Scroll
14:37:24.083	0.65124273	7.5228114	6.038361	0.000996932	0.008343197	-0.0021111502	0.8107874	7.5930967	6.1528687	Multitasking_Scroll
14:37:24.116	0.65124273	7.5228114	6.038361	0.000996932	0.008343197	-0.0021111502	0.8107874	7.5930967	6.1528687	Multitasking_Scroll
14:37:24.151	0.65124273	7.5228114	6.038361	0.000996932	0.008343197	-0.0021111502	0.8107874	7.5930967	6.1528687	Multitasking_Scroll
14:37:24.183	0.65124273	7.5228114	6.038361	-0.040541906	-0.02403266	-0.017382782	0.86911786	7.5994124	6.1370854	Multitasking_Scroll
14:37:24.217	0.65124273	7.5228114	6.038361	-0.040541906	-0.02403266	-0.017382782	0.86911786	7.5994124	6.1370854	Multitasking_Scroll
14:37:24.250	0.9122187	7.685622	5.954561	-0.040541906	-0.02403266	-0.017382782	0.86911786	7.5994124	6.1370854	Multitasking_Scroll
14:37:24.284	0.9122187	7.685622	5.954561	-0.040541906	-0.02403266	-0.017382782	0.86911786	7.5994124	6.1370854	Multitasking_Scroll
14:37:24.317	0.9122187	7.685622	5.954561	-0.040541906	-0.02403266	-0.017382782	0.86911786	7.5994124	6.1370854	Multitasking_Scroll
14:37:24.351	0.9122187	7.685622	5.954561	0.05902913	0.036443	-0.06136508	0.82169807	7.58071	6.166675	Multitasking_Scroll
14:37:24.384	0.9122187	7.685622	5.954561	0.05902913	0.036443	-0.06136508	0.82169807	7.58071	6.166675	Multitasking_Scroll
14:37:24.417	0.9122187	7.685622	5.954561	0.05902913	0.036443	-0.06136508	0.82169807	7.58071	6.166675	Multitasking_Scroll
14:37:24.451	0.8739103	7.283384	6.0335727	0.05902913	0.036443	-0.06136508	0.82169807	7.58071	6.166675	Multitasking_Scroll
14:37:24.484	0.8739103	7.283384	6.0335727	0.05902913	0.036443	-0.06136508	0.82169807	7.58071	6.166675	Multitasking_Scroll
14:37:24.518	0.8739103	7.283384	6.0335727	0.05902913	0.036443	-0.06136508	0.82169807	7.58071	6.166675	Multitasking_Scroll
14:37:24.552	0.8739103	7.283384	6.0335727	-0.06986343	0.021782232	0.06630576	0.7617825	7.5838795	6.170473	Multitasking_Scroll
14:37:24.585	0.8739103	7.283384	6.0335727	-0.06986343	0.021782232	0.06630576	0.7617825	7.5838795	6.170473	Multitasking_Scroll
14:37:24.619	0.8739103	7.283384	6.0335727	-0.06986343	0.021782232	0.06630576	0.7617825	7.5838795	6.170473	Multitasking_Scroll
14:37:24.652	0.25858167	7.743085	6.0694866	-0.06986343	0.021782232	0.06630576	0.7617825	7.5838795	6.170473	Multitasking_Scroll
14:37:24.686	0.25858167	7.743085	6.0694866	-0.06986343	0.021782232	0.06630576	0.7617825	7.5838795	6.170473	Multitasking_Scroll
14:37:24.719	0.25858167	7.743085	6.0694866	0.04864442	-0.0020415115	-0.05892162	0.8043832	7.560371	6.1938686	Multitasking_Scroll
14:37:24.753	0.25858167	7.743085	6.0694866	0.04864442	-0.0020415115	-0.05892162	0.8043832	7.560371	6.1938686	Multitasking_Scroll
14:37:24.786	0.25858167	7.743085	6.0694866	0.04864442	-0.0020415115	-0.05892162	0.8043832	7.560371	6.1938686	Multitasking_Scroll
14:37:24.820	0.25858167	7.743085	6.0694866	0.04864442	-0.0020415115	-0.05892162	0.8043832	7.560371	6.1938686	Multitasking_Scroll
14:37:24.853	0.81165916	7.328875	6.316097	0.04864442	-0.0020415115	-0.05892162	0.8043832	7.560371	6.1938686	Multitasking_Scroll
14:37:24.874	0.81165916	7.328875	6.316097	0.04864442	-0.0020415115	-0.05892162	0.8043832	7.560371	6.1938686	Multitasking_Scroll
14:37:24.894	0.81165916	7.328875	6.316097	-0.06192219	-0.03197391	0.015603942	0.7750562	7.586263	6.165891	Multitasking_Scroll
14:37:24.915	0.81165916	7.328875	6.316097	-0.06192219	-0.03197391	0.015603942	0.7750562	7.586263	6.165891	Multitasking_Scroll
14:37:24.935	0.81165916	7.328875	6.316097	-0.06192219	-0.03197391	0.015603942	0.7750562	7.586263	6.165891	Multitasking_Scroll
14:37:24.956	0.81165916	7.328875	6.316097	-0.06192219	-0.03197391	0.015603942	0.7750562	7.586263	6.165891	Multitasking_Scroll
14:37:24.977	0.81165916	7.328875	6.316097	-0.06192219	-0.03197391	0.015603942	0.7750562	7.586263	6.165891	Multitasking_Scroll
14:37:24.998	0.81165916	7.328875	6.316097	-0.06192219	-0.03197391	0.015603942	0.7750562	7.586263	6.165891	Multitasking_Scroll
14:37:25.020	0.81165916	7.328875	6.316097	-0.06192219	-0.03197391	0.015603942	0.7750562	7.586263	6.165891	Multitasking_Scroll
14:37:25.054	0.6153286	7.5036573	5.774991	-0.06192219	-0.03197391	0.015603942	0.7750562	7.586263	6.165891	Multitasking_Scroll
14:37:25.087	0.6153286	7.5036573	5.774991	-0.018550757	-0.04846727	0.022934325	0.8062438	7.5670357	6.1854835	Multitasking_Scroll
14:37:25.121	0.6153286	7.5036573	5.774991	-0.018550757	-0.04846727	0.022934325	0.8062438	7.5670357	6.1854835	Multitasking_Scroll
14:37:25.154	0.6153286	7.5036573	5.774991	-0.018550757	-0.04846727	0.022934325	0.8062438	7.5670357	6.1854835	Multitasking_Scroll
14:37:25.187	0.6153286	7.5036573	5.774991	-0.018550757	-0.04846727	0.022934325	0.8062438	7.5670357	6.1854835	Multitasking_Scroll
14:37:25.221	0.6153286	7.5036573	5.774991	-0.018550757	-0.04846727	0.022934325	0.8062438	7.5670357	6.1854835	Multitasking_Scroll
14:37:25.254	0.8236305	7.3576064	6.0886407	-0.008776912	0.048660304	0.0076626935	0.7942032	7.581176	6.169708	Multitasking_Scroll
14:37:25.288	0.8236305	7.3576064	6.0886407	-0.008776912	0.048660304	0.0076626935	0.7942032	7.581176	6.169708	Multitasking_Scroll
14:37:25.322	0.8236305	7.3576064	6.0886407	-0.008776912	0.048660304	0.0076626935	0.7942032	7.581176	6.169708	Multitasking_Scroll
14:37:25.355	0.8236305	7.3576064	6.0886407	-0.008776912	0.048660304	0.0076626935	0.7942032	7.581176	6.169708	Multitasking_Scroll
14:37:25.388	0.8236305	7.3576064	6.0886407	-0.008776912	0.048660304	0.0076626935	0.7942032	7.581176	6.169708	Multitasking_Scroll
14:37:25.422	0.8236305	7.3576064	6.0886407	-0.008776912	0.048660304	0.0076626935	0.7942032	7.581176	6.169708	Multitasking_Scroll
14:37:25.455	0.81165916	7.4246464	5.9186473	0.014435967	-0.00020891592	-0.007608937	0.7811193	7.5696216	6.1855416	Multitasking_Scroll
14:37:25.489	0.81165916	7.4246464	5.9186473	0.014435967	-0.00020891592	-0.007608937	0.7811193	7.5696216	6.1855416	Multitasking_Scroll
14:37:25.522	0.81165916	7.4246464	5.9186473	0.014435967	-0.00020891592	-0.007608937	0.7811193	7.5696216	6.1855416	Multitasking_Scroll
14:37:25.556	0.81165916	7.4246464	5.9186473	0.014435967	-0.00020891592	-0.007608937	0.7811193	7.5696216	6.1855416	Multitasking_Scroll
14:37:25.590	0.81165916	7.4246464	5.9186473	0.014435967	-0.00020891592	-0.007608937	0.7811193	7.5696216	6.1855416	Multitasking_Scroll
14:37:25.623	0.81165916	7.4246464	5.9186473	0.07002471	-0.02403266	0.0027757715	0.7566135	7.581296	6.174289	Multitasking_Scroll
14:37:25.656	0.7446195	7.4414062	6.016813	0.07002471	-0.02403266	0.0027757715	0.7566135	7.581296	6.174289	Multitasking_Scroll
14:37:25.691	0.7446195	7.4414062	6.016813	0.07002471	-0.02403266	0.0027757715	0.7566135	7.581296	6.174289	Multitasking_Scroll
14:37:25.723	0.7446195	7.4414062	6.016813	0.07002471	-0.02403266	0.0027757715	0.7566135	7.581296	6.174289	Multitasking_Scroll
14:37:25.757	0.7446195	7.4414062	6.016813	0.07002471	-0.02403266	0.0027757715	0.7566135	7.581296	6.174289	Multitasking_Scroll
14:37:25.791	0.7446195	7.4414062	6.016813	0.039481442	-0.017313143	-0.055867292	0.7605156	7.614569	6.1327233	Multitasking_Scroll
14:37:25.811	0.7446195	7.4414062	6.016813	0.039481442	-0.017313143	-0.055867292	0.7605156	7.614569	6.1327233	Multitasking_Scroll
14:37:25.832	0.7446195	7.4414062	6.016813	0.039481442	-0.017313143	-0.055867292	0.7605156	7.614569	6.1327233	Multitasking_Scroll
14:37:25.853	0.7829279	7.398309	5.707951	0.039481442	-0.017313143	-0.055867292	0.7605156	7.614569	6.1327233	Multitasking_Scroll
14:37:25.874	0.7829279	7.398309	5.707951	0.039481442	-0.017313143	-0.055867292	0.7605156	7.614569	6.1327233	Multitasking_Scroll
14:37:25.895	0.7829279	7.398309	5.707951	0.039481442	-0.017313143	-0.055867292	0.7605156	7.614569	6.1327233	Multitasking_Scroll
14:37:25.916	0.7829279	7.398309	5.707951	0.039481442	-0.017313143	-0.055867292	0.7605156	7.614569	6.1327233	Multitasking_Scroll
14:37:25.937	0.7829279	7.398309	5.707951	0.039481442	-0.017313143	-0.055867292	0.7605156	7.614569	6.1327233	Multitasking_Scroll
14:37:25.959	0.7829279	7.398309	5.707951	0.039481442	-0.017313143	-0.055867292	0.7605156	7.614569	6.1327233	Multitasking_Scroll
14:37:25.981	0.7829279	7.398309	5.707951	-0.23418619	0.2575762	-0.11573209	0.8009132	7.676231	6.0501437	Multitasking_Scroll
14:37:26.003	0.7829279	7.398309	5.707951	-0.23418619	0.2575762	-0.11573209	0.8009132	7.676231	6.0501437	Multitasking_Scroll
14:37:26.026	0.7829279	7.398309	5.707951	-0.23418619	0.2575762	-0.11573209	0.8009132	7.676231	6.0501437	Multitasking_Scroll
14:37:26.047	1.1708003	7.2977495	4.5491223	-0.23418619	0.2575762	-0.11573209	0.8009132	7.676231	6.0501437	Multitasking_Scroll
14:37:26.069	1.1708003	7.2977495	4.5491223	-0.23418619	0.2575762	-0.11573209	0.8009132	7.676231	6.0501437	Multitasking_Scroll
14:37:26.089	1.1708003	7.2977495	4.5491223	-0.23418619	0.2575762	-0.11573209	0.8009132	7.676231	6.0501437	Multitasking_Scroll
14:37:26.111	1.1708003	7.2977495	4.5491223	-0.23418619	0.2575762	-0.11573209	0.8009132	7.676231	6.0501437	Multitasking_Scroll
14:37:26.133	1.1708003	7.2977495	4.5491223	-0.23418619	0.2575762	-0.11573209	0.8009132	7.676231	6.0501437	Multitasking_Scroll
14:37:26.153	1.1708003	7.2977495	4.5491223	0.16287622	-0.09611476	-0.020437106	0.63471115	7.6569786	6.094104	Multitasking_Scroll
14:37:26.177	1.1708003	7.2977495	4.5491223	0.16287622	-0.09611476	-0.020437106	0.63471115	7.6569786	6.094104	Multitasking_Scroll
14:37:26.198	1.1708003	7.2977495	4.5491223	0.16287622	-0.09611476	-0.020437106	0.63471115	7.6569786	6.094104	Multitasking_Scroll
14:37:26.220	1.1708003	7.2977495	4.5491223	0.16287622	-0.09611476	-0.020437106	0.63471115	7.6569786	6.094104	Multitasking_Scroll
14:37:26.241	-0.05506832	7.5874567	7.905895	0.16287622	-0.09611476	-0.020437106	0.63471115	7.6569786	6.094104	Multitasking_Scroll
14:37:26.263	-0.05506832	7.5874567	7.905895	0.16287622	-0.09611476	-0.020437106	0.63471115	7.6569786	6.094104	Multitasking_Scroll
14:37:26.284	-0.05506832	7.5874567	7.905895	0.16287622	-0.09611476	-0.020437106	0.63471115	7.6569786	6.094104	Multitasking_Scroll
14:37:26.305	-0.05506832	7.5874567	7.905895	0.16287622	-0.09611476	-0.020437106	0.63471115	7.6569786	6.094104	Multitasking_Scroll
14:37:26.328	-0.05506832	7.5874567	7.905895	0.16287622	-0.09611476	-0.020437106	0.63471115	7.6569786	6.094104	Multitasking_Scroll
14:37:26.349	-0.05506832	7.5874567	7.905895	0.13355468	-0.030141313	0.039427686	0.82292384	7.7569265	5.94333	Multitasking_Scroll
14:37:26.370	-0.05506832	7.5874567	7.905895	0.13355468	-0.030141313	0.039427686	0.82292384	7.7569265	5.94333	Multitasking_Scroll
14:37:26.392	-0.05506832	7.5874567	7.905895	0.13355468	-0.030141313	0.039427686	0.82292384	7.7569265	5.94333	Multitasking_Scroll
14:37:26.413	-0.05506832	7.5874567	7.905895	0.13355468	-0.030141313	0.039427686	0.82292384	7.7569265	5.94333	Multitasking_Scroll
14:37:26.435	-0.05506832	7.5874567	7.905895	0.13355468	-0.030141313	0.039427686	0.82292384	7.7569265	5.94333	Multitasking_Scroll
14:37:26.457	0.4740664	7.5395713	6.3137026	0.13355468	-0.030141313	0.039427686	0.82292384	7.7569265	5.94333	Multitasking_Scroll
14:37:26.478	0.4740664	7.5395713	6.3137026	0.13355468	-0.030141313	0.039427686	0.82292384	7.7569265	5.94333	Multitasking_Scroll
14:37:26.500	0.4740664	7.5395713	6.3137026	0.13355468	-0.030141313	0.039427686	0.82292384	7.7569265	5.94333	Multitasking_Scroll
14:37:26.522	0.4740664	7.5395713	6.3137026	-0.011220373	0.015062716	0.07730133	0.90252376	7.809871	5.8618784	Multitasking_Scroll
14:37:26.545	0.4740664	7.5395713	6.3137026	-0.011220373	0.015062716	0.07730133	0.90252376	7.809871	5.8618784	Multitasking_Scroll
14:37:26.578	0.4740664	7.5395713	6.3137026	-0.011220373	0.015062716	0.07730133	0.90252376	7.809871	5.8618784	Multitasking_Scroll
14:37:26.611	0.4740664	7.5395713	6.3137026	-0.011220373	0.015062716	0.07730133	0.90252376	7.809871	5.8618784	Multitasking_Scroll
14:37:26.644	0.8236305	7.743085	5.786962	-0.011220373	0.015062716	0.07730133	0.90252376	7.809871	5.8618784	Multitasking_Scroll
14:37:26.678	0.8236305	7.743085	5.786962	-0.011220373	0.015062716	0.07730133	0.90252376	7.809871	5.8618784	Multitasking_Scroll
14:37:26.711	0.8236305	7.743085	5.786962	0.033983655	0.0663754	-0.023491435	0.86670816	7.7886753	5.895396	Multitasking_Scroll
14:37:26.745	0.8236305	7.743085	5.786962	0.033983655	0.0663754	-0.023491435	0.86670816	7.7886753	5.895396	Multitasking_Scroll
14:37:26.778	0.8236305	7.743085	5.786962	0.033983655	0.0663754	-0.023491435	0.86670816	7.7886753	5.895396	Multitasking_Scroll
14:37:26.812	0.8236305	7.743085	5.786962	0.033983655	0.0663754	-0.023491435	0.86670816	7.7886753	5.895396	Multitasking_Scroll
14:37:26.845	0.8332076	7.6521025	5.9713216	0.033983655	0.0663754	-0.023491435	0.86670816	7.7886753	5.895396	Multitasking_Scroll
14:37:26.878	0.8332076	7.6521025	5.9713216	-0.031378925	-0.009371894	-0.011274129	0.7941648	7.775065	5.9235106	Multitasking_Scroll
14:37:26.912	0.8332076	7.6521025	5.9713216	-0.031378925	-0.009371894	-0.011274129	0.7941648	7.775065	5.9235106	Multitasking_Scroll
14:37:26.946	0.8332076	7.6521025	5.9713216	-0.031378925	-0.009371894	-0.011274129	0.7941648	7.775065	5.9235106	Multitasking_Scroll
14:37:26.979	0.8332076	7.6521025	5.9713216	-0.031378925	-0.009371894	-0.011274129	0.7941648	7.775065	5.9235106	Multitasking_Scroll
14:37:27.013	0.8332076	7.6521025	5.9713216	-0.031378925	-0.009371894	-0.011274129	0.7941648	7.775065	5.9235106	Multitasking_Scroll
14:37:27.034	0.8332076	7.6521025	5.9713216	-0.031378925	-0.009371894	-0.011274129	0.7941648	7.775065	5.9235106	Multitasking_Scroll
14:37:27.062	0.6751855	7.6090055	5.794145	0.018101158	0.016895311	-0.021658838	0.73116225	7.773712	5.9333854	Multitasking_Scroll
14:37:27.096	0.6751855	7.6090055	5.794145	0.018101158	0.016895311	-0.021658838	0.73116225	7.773712	5.9333854	Multitasking_Scroll
14:37:27.117	0.6751855	7.6090055	5.794145	0.018101158	0.016895311	-0.021658838	0.73116225	7.773712	5.9333854	Multitasking_Scroll
14:37:27.140	0.6751855	7.6090055	5.794145	0.018101158	0.016895311	-0.021658838	0.73116225	7.773712	5.9333854	Multitasking_Scroll
14:37:27.166	0.6751855	7.6090055	5.794145	0.018101158	0.016895311	-0.021658838	0.73116225	7.773712	5.9333854	Multitasking_Scroll
14:37:27.188	0.6751855	7.6090055	5.794145	0.018101158	0.016895311	-0.021658838	0.73116225	7.773712	5.9333854	Multitasking_Scroll
14:37:27.212	0.6751855	7.6090055	5.794145	0.018101158	0.016895311	-0.021658838	0.73116225	7.773712	5.9333854	Multitasking_Scroll
14:37:27.235	0.6751855	7.6090055	5.794145	0.018101158	0.016895311	-0.021658838	0.73116225	7.773712	5.9333854	Multitasking_Scroll
14:37:27.260	0.4668836	7.6281595	5.940196	0.026653273	0.054768953	-0.045482583	0.7122499	7.796158	5.9061737	Multitasking_Scroll
14:37:27.283	0.4668836	7.6281595	5.940196	0.026653273	0.054768953	-0.045482583	0.7122499	7.796158	5.9061737	Multitasking_Scroll
14:37:27.306	0.4668836	7.6281595	5.940196	0.026653273	0.054768953	-0.045482583	0.7122499	7.796158	5.9061737	Multitasking_Scroll
14:37:27.329	0.4668836	7.6281595	5.940196	0.026653273	0.054768953	-0.045482583	0.7122499	7.796158	5.9061737	Multitasking_Scroll
14:37:27.352	0.4668836	7.6281595	5.940196	0.026653273	0.054768953	-0.045482583	0.7122499	7.796158	5.9061737	Multitasking_Scroll
14:37:27.375	0.4668836	7.6281595	5.940196	0.026653273	0.054768953	-0.045482583	0.7122499	7.796158	5.9061737	Multitasking_Scroll
14:37:27.398	0.4668836	7.6281595	5.940196	0.026653273	0.054768953	-0.045482583	0.7122499	7.796158	5.9061737	Multitasking_Scroll
14:37:27.422	0.4668836	7.6281595	5.940196	-0.09429805	0.1665573	0.040649418	0.605298	7.7834964	5.934737	Multitasking_Scroll
14:37:27.444	0.50758624	7.649708	5.707951	-0.09429805	0.1665573	0.040649418	0.605298	7.7834964	5.934737	Multitasking_Scroll
14:37:27.467	0.50758624	7.649708	5.707951	-0.09429805	0.1665573	0.040649418	0.605298	7.7834964	5.934737	Multitasking_Scroll
14:37:27.490	0.50758624	7.649708	5.707951	-0.09429805	0.1665573	0.040649418	0.605298	7.7834964	5.934737	Multitasking_Scroll
14:37:27.514	0.50758624	7.649708	5.707951	-0.09429805	0.1665573	0.040649418	0.605298	7.7834964	5.934737	Multitasking_Scroll
14:37:27.537	0.50758624	7.649708	5.707951	-0.09429805	0.1665573	0.040649418	0.605298	7.7834964	5.934737	Multitasking_Scroll
14:37:27.559	0.50758624	7.649708	5.707951	-0.09429805	0.1665573	0.040649418	0.605298	7.7834964	5.934737	Multitasking_Scroll
14:37:27.581	0.50758624	7.649708	5.707951	-0.09429805	0.1665573	0.040649418	0.605298	7.7834964	5.934737	Multitasking_Scroll
14:37:27.602	0.50758624	7.649708	5.707951	0.00893818	-0.0057067033	-0.01371759	0.5255568	7.7281413	6.0141363	Multitasking_Scroll
14:37:27.623	0.50758624	7.649708	5.707951	0.00893818	-0.0057067033	-0.01371759	0.5255568	7.7281413	6.0141363	Multitasking_Scroll
14:37:27.650	0.6488485	7.472532	5.7965393	0.00893818	-0.0057067033	-0.01371759	0.5255568	7.7281413	6.0141363	Multitasking_Scroll
14:37:27.686	0.6488485	7.472532	5.7965393	0.00893818	-0.0057067033	-0.01371759	0.5255568	7.7281413	6.0141363	Multitasking_Scroll
14:37:27.718	0.6488485	7.472532	5.7965393	0.00893818	-0.0057067033	-0.01371759	0.5255568	7.7281413	6.0141363	Multitasking_Scroll
14:37:27.752	0.6488485	7.472532	5.7965393	0.00893818	-0.0057067033	-0.01371759	0.5255568	7.7281413	6.0141363	Multitasking_Scroll
14:37:27.785	0.6488485	7.472532	5.7965393	-0.018550757	-0.0044849725	0.02354519	0.47560108	7.725503	6.0216827	Multitasking_Scroll
14:37:27.819	0.6488485	7.472532	5.7965393	-0.018550757	-0.0044849725	0.02354519	0.47560108	7.725503	6.0216827	Multitasking_Scroll
14:37:27.852	0.25379312	7.659285	5.827665	-0.018550757	-0.0044849725	0.02354519	0.47560108	7.725503	6.0216827	Multitasking_Scroll
14:37:27.885	0.25379312	7.659285	5.827665	-0.018550757	-0.0044849725	0.02354519	0.47560108	7.725503	6.0216827	Multitasking_Scroll
14:37:27.949	0.25379312	7.659285	5.827665	-0.018550757	-0.0044849725	0.02354519	0.47560108	7.725503	6.0216827	Multitasking_Scroll
14:37:28.033	0.25379312	7.659285	5.827665	0.015046833	0.01323012	0.020490864	0.5021378	7.689994	6.0648217	Multitasking_Scroll
14:37:28.055	0.6943397	7.472532	5.8827333	0.015046833	0.01323012	0.020490864	0.5021378	7.689994	6.0648217	Multitasking_Scroll
14:37:28.077	0.6943397	7.472532	5.8827333	0.015046833	0.01323012	0.020490864	0.5021378	7.689994	6.0648217	Multitasking_Scroll
14:37:28.099	0.6943397	7.472532	5.8827333	0.015046833	0.01323012	0.020490864	0.5021378	7.689994	6.0648217	Multitasking_Scroll
14:37:28.121	0.6943397	7.472532	5.8827333	0.015046833	0.01323012	0.020490864	0.5021378	7.689994	6.0648217	Multitasking_Scroll
14:37:28.143	0.6943397	7.472532	5.8827333	-0.14377813	-0.072901875	0.016214807	0.5094316	7.6084046	6.166272	Multitasking_Scroll
14:37:28.165	0.6943397	7.472532	5.8827333	-0.14377813	-0.072901875	0.016214807	0.5094316	7.6084046	6.166272	Multitasking_Scroll
14:37:28.193	0.6943397	7.472532	5.8827333	-0.14377813	-0.072901875	0.016214807	0.5094316	7.6084046	6.166272	Multitasking_Scroll
14:37:28.215	0.6943397	7.472532	5.8827333	-0.14377813	-0.072901875	0.016214807	0.5094316	7.6084046	6.166272	Multitasking_Scroll
14:37:28.236	0.6943397	7.472532	5.8827333	-0.14377813	-0.072901875	0.016214807	0.5094316	7.6084046	6.166272	Multitasking_Scroll
14:37:28.258	0.81165916	7.3671837	5.7606254	-0.14377813	-0.072901875	0.016214807	0.5094316	7.6084046	6.166272	Multitasking_Scroll
14:37:28.279	0.81165916	7.3671837	5.7606254	-0.14377813	-0.072901875	0.016214807	0.5094316	7.6084046	6.166272	Multitasking_Scroll
14:37:28.301	0.81165916	7.3671837	5.7606254	-0.14377813	-0.072901875	0.016214807	0.5094316	7.6084046	6.166272	Multitasking_Scroll
14:37:28.323	0.81165916	7.3671837	5.7606254	0.028485868	0.031556077	-0.019215377	0.48560897	7.5987153	6.180126	Multitasking_Scroll
14:37:28.346	0.81165916	7.3671837	5.7606254	0.028485868	0.031556077	-0.019215377	0.48560897	7.5987153	6.180126	Multitasking_Scroll
14:37:28.368	0.81165916	7.3671837	5.7606254	0.028485868	0.031556077	-0.019215377	0.48560897	7.5987153	6.180126	Multitasking_Scroll
14:37:28.390	0.81165916	7.3671837	5.7606254	0.028485868	0.031556077	-0.019215377	0.48560897	7.5987153	6.180126	Multitasking_Scroll
14:37:28.412	0.81165916	7.3671837	5.7606254	0.028485868	0.031556077	-0.019215377	0.48560897	7.5987153	6.180126	Multitasking_Scroll
14:37:28.435	0.81165916	7.3671837	5.7606254	0.028485868	0.031556077	-0.019215377	0.48560897	7.5987153	6.180126	Multitasking_Scroll
14:37:28.457	0.4070267	7.388732	6.035967	0.028485868	0.031556077	-0.019215377	0.48560897	7.5987153	6.180126	Multitasking_Scroll
14:37:28.483	0.4070267	7.388732	6.035967	0.028485868	0.031556077	-0.019215377	0.48560897	7.5987153	6.180126	Multitasking_Scroll
14:37:28.506	0.4070267	7.388732	6.035967	0.05353134	-0.0215892	0.021712596	0.45680138	7.6080704	6.170813	Multitasking_Scroll
14:37:28.528	0.4070267	7.388732	6.035967	0.05353134	-0.0215892	0.021712596	0.45680138	7.6080704	6.170813	Multitasking_Scroll
14:37:28.551	0.4070267	7.388732	6.035967	0.05353134	-0.0215892	0.021712596	0.45680138	7.6080704	6.170813	Multitasking_Scroll
14:37:28.574	0.4070267	7.388732	6.035967	0.05353134	-0.0215892	0.021712596	0.45680138	7.6080704	6.170813	Multitasking_Scroll
14:37:28.597	0.4070267	7.388732	6.035967	0.05353134	-0.0215892	0.021712596	0.45680138	7.6080704	6.170813	Multitasking_Scroll
14:37:28.619	0.4070267	7.388732	6.035967	0.05353134	-0.0215892	0.021712596	0.45680138	7.6080704	6.170813	Multitasking_Scroll
14:37:28.640	0.50758624	7.467743	6.2873654	0.05353134	-0.0215892	0.021712596	0.45680138	7.6080704	6.170813	Multitasking_Scroll
14:37:28.664	0.50758624	7.467743	6.2873654	0.05353134	-0.0215892	0.021712596	0.45680138	7.6080704	6.170813	Multitasking_Scroll
14:37:28.686	0.50758624	7.467743	6.2873654	0.05353134	-0.014869682	-0.029600086	0.521754	7.6357203	6.1313815	Multitasking_Scroll
14:37:28.710	0.50758624	7.467743	6.2873654	0.05353134	-0.014869682	-0.029600086	0.521754	7.6357203	6.1313815	Multitasking_Scroll
14:37:28.732	0.50758624	7.467743	6.2873654	0.05353134	-0.014869682	-0.029600086	0.521754	7.6357203	6.1313815	Multitasking_Scroll
14:37:28.754	0.50758624	7.467743	6.2873654	0.05353134	-0.014869682	-0.029600086	0.521754	7.6357203	6.1313815	Multitasking_Scroll
14:37:28.777	0.50758624	7.467743	6.2873654	0.05353134	-0.014869682	-0.029600086	0.521754	7.6357203	6.1313815	Multitasking_Scroll
14:37:28.799	0.50758624	7.467743	6.2873654	0.05353134	-0.014869682	-0.029600086	0.521754	7.6357203	6.1313815	Multitasking_Scroll
14:37:28.822	0.50758624	7.467743	6.2873654	0.05353134	-0.014869682	-0.029600086	0.521754	7.6357203	6.1313815	Multitasking_Scroll
14:37:28.845	0.7589851	7.362395	6.0503325	0.05353134	-0.014869682	-0.029600086	0.521754	7.6357203	6.1313815	Multitasking_Scroll
14:37:28.867	0.7589851	7.362395	6.0503325	-0.050926615	0.013840985	-0.007608937	0.51006347	7.6521125	6.1118913	Multitasking_Scroll
14:37:28.890	0.7589851	7.362395	6.0503325	-0.050926615	0.013840985	-0.007608937	0.51006347	7.6521125	6.1118913	Multitasking_Scroll
14:37:28.913	0.7589851	7.362395	6.0503325	-0.050926615	0.013840985	-0.007608937	0.51006347	7.6521125	6.1118913	Multitasking_Scroll
14:37:28.935	0.7589851	7.362395	6.0503325	-0.050926615	0.013840985	-0.007608937	0.51006347	7.6521125	6.1118913	Multitasking_Scroll
14:37:28.957	0.7589851	7.362395	6.0503325	-0.050926615	0.013840985	-0.007608937	0.51006347	7.6521125	6.1118913	Multitasking_Scroll
14:37:28.980	0.7589851	7.362395	6.0503325	-0.050926615	0.013840985	-0.007608937	0.51006347	7.6521125	6.1118913	Multitasking_Scroll
14:37:29.003	0.7589851	7.362395	6.0503325	-0.050926615	0.013840985	-0.007608937	0.51006347	7.6521125	6.1118913	Multitasking_Scroll
14:37:29.026	0.7589851	7.362395	6.0503325	-0.050926615	0.013840985	-0.007608937	0.51006347	7.6521125	6.1118913	Multitasking_Scroll
14:37:29.049	0.45251793	7.4533772	5.854002	-0.0008356637	-0.016091412	-0.024713166	0.48281157	7.6183796	6.1560893	Multitasking_Scroll
14:37:29.072	0.45251793	7.4533772	5.854002	-0.0008356637	-0.016091412	-0.024713166	0.48281157	7.6183796	6.1560893	Multitasking_Scroll
14:37:29.094	0.45251793	7.4533772	5.854002	-0.0008356637	-0.016091412	-0.024713166	0.48281157	7.6183796	6.1560893	Multitasking_Scroll
14:37:29.117	0.45251793	7.4533772	5.854002	-0.0008356637	-0.016091412	-0.024713166	0.48281157	7.6183796	6.1560893	Multitasking_Scroll
14:37:29.139	0.45251793	7.4533772	5.854002	-0.0008356637	-0.016091412	-0.024713166	0.48281157	7.6183796	6.1560893	Multitasking_Scroll
14:37:29.162	0.45251793	7.4533772	5.854002	-0.0008356637	-0.016091412	-0.024713166	0.48281157	7.6183796	6.1560893	Multitasking_Scroll
14:37:29.185	0.45251793	7.4533772	5.854002	-0.0008356637	-0.016091412	-0.024713166	0.48281157	7.6183796	6.1560893	Multitasking_Scroll
14:37:29.207	0.45251793	7.4533772	5.854002	-0.0008356637	-0.016091412	-0.024713166	0.48281157	7.6183796	6.1560893	Multitasking_Scroll
14:37:29.229	0.45251793	7.4533772	5.854002	-0.0008356637	0.002234545	0.00949529	0.4793572	7.598322	6.1811075	Multitasking_Scroll
14:37:29.252	0.30646718	7.501263	5.940196	-0.0008356637	0.002234545	0.00949529	0.4793572	7.598322	6.1811075	Multitasking_Scroll
14:37:29.275	0.30646718	7.501263	5.940196	-0.0008356637	0.002234545	0.00949529	0.4793572	7.598322	6.1811075	Multitasking_Scroll
14:37:29.298	0.30646718	7.501263	5.940196	-0.0008356637	0.002234545	0.00949529	0.4793572	7.598322	6.1811075	Multitasking_Scroll
14:37:29.321	0.30646718	7.501263	5.940196	-0.0008356637	0.002234545	0.00949529	0.4793572	7.598322	6.1811075	Multitasking_Scroll
14:37:29.343	0.30646718	7.501263	5.940196	-0.0008356637	0.002234545	0.00949529	0.4793572	7.598322	6.1811075	Multitasking_Scroll
14:37:29.366	0.30646718	7.501263	5.940196	-0.0008356637	0.002234545	0.00949529	0.4793572	7.598322	6.1811075	Multitasking_Scroll
14:37:29.389	0.30646718	7.501263	5.940196	-0.0008356637	0.002234545	0.00949529	0.4793572	7.598322	6.1811075	Multitasking_Scroll
14:37:29.412	0.30646718	7.501263	5.940196	-0.006944316	0.412736	0.591039	0.15485227	7.7108097	6.0571995	Multitasking_Scroll
14:37:29.435	0.30646718	7.501263	5.940196	-0.006944316	0.412736	0.591039	0.15485227	7.7108097	6.0571995	Multitasking_Scroll
14:37:29.458	0.20351335	7.429435	5.777385	-0.006944316	0.412736	0.591039	0.15485227	7.7108097	6.0571995	Multitasking_Scroll
14:37:29.481	0.20351335	7.429435	5.777385	-0.006944316	0.412736	0.591039	0.15485227	7.7108097	6.0571995	Multitasking_Scroll
14:37:29.504	0.20351335	7.429435	5.777385	-0.006944316	0.412736	0.591039	0.15485227	7.7108097	6.0571995	Multitasking_Scroll
14:37:29.526	0.20351335	7.429435	5.777385	-0.006944316	0.412736	0.591039	0.15485227	7.7108097	6.0571995	Multitasking_Scroll
14:37:29.549	0.20351335	7.429435	5.777385	-0.006944316	0.412736	0.591039	0.15485227	7.7108097	6.0571995	Multitasking_Scroll
14:37:29.572	0.20351335	7.429435	5.777385	-0.8474949	0.25513276	0.2959911	0.7368679	7.148656	6.672635	Multitasking_Scroll
14:37:29.594	0.20351335	7.429435	5.777385	-0.8474949	0.25513276	0.2959911	0.7368679	7.148656	6.672635	Multitasking_Scroll
14:37:29.617	0.20351335	7.429435	5.777385	-0.8474949	0.25513276	0.2959911	0.7368679	7.148656	6.672635	Multitasking_Scroll
14:37:29.640	1.3360053	7.120573	5.6002088	-0.8474949	0.25513276	0.2959911	0.7368679	7.148656	6.672635	Multitasking_Scroll
14:37:29.662	1.3360053	7.120573	5.6002088	-0.8474949	0.25513276	0.2959911	0.7368679	7.148656	6.672635	Multitasking_Scroll
14:37:29.685	1.3360053	7.120573	5.6002088	-0.8474949	0.25513276	0.2959911	0.7368679	7.148656	6.672635	Multitasking_Scroll
14:37:29.707	1.3360053	7.120573	5.6002088	-0.8474949	0.25513276	0.2959911	0.7368679	7.148656	6.672635	Multitasking_Scroll
14:37:29.731	1.3360053	7.120573	5.6002088	-0.8474949	0.25513276	0.2959911	0.7368679	7.148656	6.672635	Multitasking_Scroll
14:37:29.753	1.3360053	7.120573	5.6002088	-0.089411125	0.24352632	-0.017993646	0.72265697	6.6325707	7.187289	Multitasking_Scroll
14:37:29.776	1.3360053	7.120573	5.6002088	-0.089411125	0.24352632	-0.017993646	0.72265697	6.6325707	7.187289	Multitasking_Scroll
14:37:29.799	1.3360053	7.120573	5.6002088	-0.089411125	0.24352632	-0.017993646	0.72265697	6.6325707	7.187289	Multitasking_Scroll
14:37:29.821	1.3360053	7.120573	5.6002088	-0.089411125	0.24352632	-0.017993646	0.72265697	6.6325707	7.187289	Multitasking_Scroll
14:37:29.844	1.3072741	6.387925	7.125362	-0.089411125	0.24352632	-0.017993646	0.72265697	6.6325707	7.187289	Multitasking_Scroll
14:37:29.867	1.3072741	6.387925	7.125362	-0.089411125	0.24352632	-0.017993646	0.72265697	6.6325707	7.187289	Multitasking_Scroll
14:37:29.889	1.3072741	6.387925	7.125362	-0.089411125	0.24352632	-0.017993646	0.72265697	6.6325707	7.187289	Multitasking_Scroll
14:37:29.911	1.3072741	6.387925	7.125362	-0.089411125	0.24352632	-0.017993646	0.72265697	6.6325707	7.187289	Multitasking_Scroll
14:37:29.933	1.3072741	6.387925	7.125362	-0.06986343	0.15311825	0.052255854	0.40571898	6.750602	7.1017694	Multitasking_Scroll
14:37:29.956	1.3072741	6.387925	7.125362	-0.06986343	0.15311825	0.052255854	0.40571898	6.750602	7.1017694	Multitasking_Scroll
14:37:29.979	1.3072741	6.387925	7.125362	-0.06986343	0.15311825	0.052255854	0.40571898	6.750602	7.1017694	Multitasking_Scroll
14:37:30.002	1.3072741	6.387925	7.125362	-0.06986343	0.15311825	0.052255854	0.40571898	6.750602	7.1017694	Multitasking_Scroll
14:37:30.024	1.3072741	6.387925	7.125362	-0.06986343	0.15311825	0.052255854	0.40571898	6.750602	7.1017694	Multitasking_Scroll
14:37:30.047	0.44772938	6.5052447	6.9721284	-0.06986343	0.15311825	0.052255854	0.40571898	6.750602	7.1017694	Multitasking_Scroll
14:37:30.070	0.44772938	6.5052447	6.9721284	-0.06986343	0.15311825	0.052255854	0.40571898	6.750602	7.1017694	Multitasking_Scroll
14:37:30.092	0.44772938	6.5052447	6.9721284	-0.06986343	0.15311825	0.052255854	0.40571898	6.750602	7.1017694	Multitasking_Scroll
14:37:30.115	0.44772938	6.5052447	6.9721284	-0.070474304	-0.34107172	0.07852306	0.5012955	6.8630505	6.9869537	Multitasking_Scroll
14:37:30.137	0.44772938	6.5052447	6.9721284	-0.070474304	-0.34107172	0.07852306	0.5012955	6.8630505	6.9869537	Multitasking_Scroll
14:37:30.160	0.44772938	6.5052447	6.9721284	-0.070474304	-0.34107172	0.07852306	0.5012955	6.8630505	6.9869537	Multitasking_Scroll
14:37:30.183	0.44772938	6.5052447	6.9721284	-0.070474304	-0.34107172	0.07852306	0.5012955	6.8630505	6.9869537	Multitasking_Scroll
14:37:30.206	0.44772938	6.5052447	6.9721284	-0.070474304	-0.34107172	0.07852306	0.5012955	6.8630505	6.9869537	Multitasking_Scroll
14:37:30.228	0.44772938	6.5052447	6.9721284	-0.070474304	-0.34107172	0.07852306	0.5012955	6.8630505	6.9869537	Multitasking_Scroll
14:37:30.251	0.679974	6.3352513	6.804529	-0.070474304	-0.34107172	0.07852306	0.5012955	6.8630505	6.9869537	Multitasking_Scroll
14:37:30.274	0.679974	6.3352513	6.804529	-0.070474304	-0.34107172	0.07852306	0.5012955	6.8630505	6.9869537	Multitasking_Scroll
14:37:30.296	0.679974	6.3352513	6.804529	0.19036517	0.25696537	-0.005776342	0.510584	6.9979553	6.851147	Multitasking_Scroll
14:37:30.318	0.679974	6.3352513	6.804529	0.19036517	0.25696537	-0.005776342	0.510584	6.9979553	6.851147	Multitasking_Scroll
14:37:30.341	0.679974	6.3352513	6.804529	0.19036517	0.25696537	-0.005776342	0.510584	6.9979553	6.851147	Multitasking_Scroll
14:37:30.364	0.679974	6.3352513	6.804529	0.19036517	0.25696537	-0.005776342	0.510584	6.9979553	6.851147	Multitasking_Scroll
14:37:30.387	0.679974	6.3352513	6.804529	0.19036517	0.25696537	-0.005776342	0.510584	6.9979553	6.851147	Multitasking_Scroll
14:37:30.410	0.679974	6.3352513	6.804529	0.19036517	0.25696537	-0.005776342	0.510584	6.9979553	6.851147	Multitasking_Scroll
14:37:30.432	0.679974	6.3352513	6.804529	0.19036517	0.25696537	-0.005776342	0.510584	6.9979553	6.851147	Multitasking_Scroll
14:37:30.455	0.46209505	6.8069234	6.3280683	0.19036517	0.25696537	-0.005776342	0.510584	6.9979553	6.851147	Multitasking_Scroll
14:37:30.477	0.46209505	6.8069234	6.3280683	0.15676756	0.14578786	-0.15666007	0.42342985	7.0983152	6.753141	Multitasking_Scroll
14:37:30.500	0.46209505	6.8069234	6.3280683	0.15676756	0.14578786	-0.15666007	0.42342985	7.0983152	6.753141	Multitasking_Scroll
14:37:30.523	0.46209505	6.8069234	6.3280683	0.15676756	0.14578786	-0.15666007	0.42342985	7.0983152	6.753141	Multitasking_Scroll
14:37:30.546	0.46209505	6.8069234	6.3280683	0.15676756	0.14578786	-0.15666007	0.42342985	7.0983152	6.753141	Multitasking_Scroll
14:37:30.568	0.46209505	6.8069234	6.3280683	0.15676756	0.14578786	-0.15666007	0.42342985	7.0983152	6.753141	Multitasking_Scroll
14:37:30.591	0.46209505	6.8069234	6.3280683	0.15676756	0.14578786	-0.15666007	0.42342985	7.0983152	6.753141	Multitasking_Scroll
14:37:30.614	0.46209505	6.8069234	6.3280683	0.15676756	0.14578786	-0.15666007	0.42342985	7.0983152	6.753141	Multitasking_Scroll
14:37:30.637	0.46209505	6.8069234	6.3280683	0.15676756	0.14578786	-0.15666007	0.42342985	7.0983152	6.753141	Multitasking_Scroll
14:37:30.660	0.5818088	6.6273527	6.60341	0.08407461	0.06759713	-0.077247575	0.23600394	7.2070246	6.646301	Multitasking_Scroll
14:37:30.682	0.5818088	6.6273527	6.60341	0.08407461	0.06759713	-0.077247575	0.23600394	7.2070246	6.646301	Multitasking_Scroll
14:37:30.704	0.5818088	6.6273527	6.60341	0.08407461	0.06759713	-0.077247575	0.23600394	7.2070246	6.646301	Multitasking_Scroll
14:37:30.727	0.5818088	6.6273527	6.60341	0.08407461	0.06759713	-0.077247575	0.23600394	7.2070246	6.646301	Multitasking_Scroll
14:37:30.750	0.5818088	6.6273527	6.60341	0.08407461	0.06759713	-0.077247575	0.23600394	7.2070246	6.646301	Multitasking_Scroll
14:37:30.773	0.5818088	6.6273527	6.60341	0.08407461	0.06759713	-0.077247575	0.23600394	7.2070246	6.646301	Multitasking_Scroll
14:37:30.796	0.5818088	6.6273527	6.60341	0.08407461	0.06759713	-0.077247575	0.23600394	7.2070246	6.646301	Multitasking_Scroll
14:37:30.818	0.5818088	6.6273527	6.60341	0.08407461	0.06759713	-0.077247575	0.23600394	7.2070246	6.646301	Multitasking_Scroll
14:37:30.841	0.22745611	7.003254	6.423839	0.0052729887	0.02850175	-0.060143348	0.14535452	7.2290654	6.6249413	Multitasking_Scroll
14:37:30.864	0.22745611	7.003254	6.423839	0.0052729887	0.02850175	-0.060143348	0.14535452	7.2290654	6.6249413	Multitasking_Scroll
14:37:30.886	0.22745611	7.003254	6.423839	0.0052729887	0.02850175	-0.060143348	0.14535452	7.2290654	6.6249413	Multitasking_Scroll
14:37:30.908	0.22745611	7.003254	6.423839	0.0052729887	0.02850175	-0.060143348	0.14535452	7.2290654	6.6249413	Multitasking_Scroll
14:37:30.931	0.22745611	7.003254	6.423839	0.0052729887	0.02850175	-0.060143348	0.14535452	7.2290654	6.6249413	Multitasking_Scroll
14:37:30.954	0.22745611	7.003254	6.423839	0.0052729887	0.02850175	-0.060143348	0.14535452	7.2290654	6.6249413	Multitasking_Scroll
14:37:30.977	0.22745611	7.003254	6.423839	0.0052729887	0.02850175	-0.060143348	0.14535452	7.2290654	6.6249413	Multitasking_Scroll
14:37:31.000	0.22745611	7.003254	6.423839	0.0052729887	0.02850175	-0.060143348	0.14535452	7.2290654	6.6249413	Multitasking_Scroll
14:37:31.023	0.22745611	7.003254	6.423839	-0.0723069	-0.06007371	-0.001500285	0.12251579	7.2146	6.641144	Multitasking_Scroll
14:37:31.045	-0.045491222	7.269018	6.5459476	-0.0723069	-0.06007371	-0.001500285	0.12251579	7.2146	6.641144	Multitasking_Scroll
14:37:31.068	-0.045491222	7.269018	6.5459476	-0.0723069	-0.06007371	-0.001500285	0.12251579	7.2146	6.641144	Multitasking_Scroll
14:37:31.092	-0.045491222	7.269018	6.5459476	-0.0723069	-0.06007371	-0.001500285	0.12251579	7.2146	6.641144	Multitasking_Scroll
14:37:31.115	-0.045491222	7.269018	6.5459476	-0.0723069	-0.06007371	-0.001500285	0.12251579	7.2146	6.641144	Multitasking_Scroll
14:37:31.137	-0.045491222	7.269018	6.5459476	-0.0723069	-0.06007371	-0.001500285	0.12251579	7.2146	6.641144	Multitasking_Scroll
14:37:31.160	-0.045491222	7.269018	6.5459476	-0.0723069	-0.06007371	-0.001500285	0.12251579	7.2146	6.641144	Multitasking_Scroll
14:37:31.183	-0.045491222	7.269018	6.5459476	-0.0723069	-0.06007371	-0.001500285	0.12251579	7.2146	6.641144	Multitasking_Scroll
14:37:31.206	-0.045491222	7.269018	6.5459476	-0.038098443	-0.069847554	0.008273559	0.14304844	7.1785965	6.6796417	Multitasking_Scroll
14:37:31.229	-0.045491222	7.269018	6.5459476	-0.038098443	-0.069847554	0.008273559	0.14304844	7.1785965	6.6796417	Multitasking_Scroll
14:37:31.251	0.12929083	7.005648	6.778192	-0.038098443	-0.069847554	0.008273559	0.14304844	7.1785965	6.6796417	Multitasking_Scroll
14:37:31.273	0.12929083	7.005648	6.778192	-0.038098443	-0.069847554	0.008273559	0.14304844	7.1785965	6.6796417	Multitasking_Scroll
14:37:31.295	0.12929083	7.005648	6.778192	-0.038098443	-0.069847554	0.008273559	0.14304844	7.1785965	6.6796417	Multitasking_Scroll
14:37:31.318	0.12929083	7.005648	6.778192	-0.038098443	-0.069847554	0.008273559	0.14304844	7.1785965	6.6796417	Multitasking_Scroll
14:37:31.341	0.12929083	7.005648	6.778192	-0.038098443	-0.069847554	0.008273559	0.14304844	7.1785965	6.6796417	Multitasking_Scroll
14:37:31.364	0.12929083	7.005648	6.778192	-0.038098443	-0.069847554	0.008273559	0.14304844	7.1785965	6.6796417	Multitasking_Scroll
14:37:31.386	0.12929083	7.005648	6.778192	-0.0008356637	0.019338772	0.02232346	0.19334961	7.2001557	6.6551204	Multitasking_Scroll
14:37:31.409	0.12929083	7.005648	6.778192	-0.0008356637	0.019338772	0.02232346	0.19334961	7.2001557	6.6551204	Multitasking_Scroll
14:37:31.432	0.12929083	7.005648	6.778192	-0.0008356637	0.019338772	0.02232346	0.19334961	7.2001557	6.6551204	Multitasking_Scroll
14:37:31.455	0.0	7.0774765	6.526793	-0.0008356637	0.019338772	0.02232346	0.19334961	7.2001557	6.6551204	Multitasking_Scroll
14:37:31.478	0.0	7.0774765	6.526793	-0.0008356637	0.019338772	0.02232346	0.19334961	7.2001557	6.6551204	Multitasking_Scroll
14:37:31.501	0.0	7.0774765	6.526793	-0.0008356637	0.019338772	0.02232346	0.19334961	7.2001557	6.6551204	Multitasking_Scroll
14:37:31.523	0.0	7.0774765	6.526793	-0.0008356637	0.019338772	0.02232346	0.19334961	7.2001557	6.6551204	Multitasking_Scroll
14:37:31.546	0.0	7.0774765	6.526793	-0.0008356637	0.019338772	0.02232346	0.19334961	7.2001557	6.6551204	Multitasking_Scroll
14:37:31.569	0.0	7.0774765	6.526793	-0.008776912	-0.014258817	0.0070518283	0.21198855	7.2015877	6.6530085	Multitasking_Scroll
14:37:31.591	0.0	7.0774765	6.526793	-0.008776912	-0.014258817	0.0070518283	0.21198855	7.2015877	6.6530085	Multitasking_Scroll
14:37:31.614	0.0	7.0774765	6.526793	-0.008776912	-0.014258817	0.0070518283	0.21198855	7.2015877	6.6530085	Multitasking_Scroll
14:37:31.636	0.0	7.0774765	6.526793	-0.008776912	-0.014258817	0.0070518283	0.21198855	7.2015877	6.6530085	Multitasking_Scroll
14:37:31.666	0.21069619	6.986494	6.5483418	-0.008776912	-0.014258817	0.0070518283	0.21198855	7.2015877	6.6530085	Multitasking_Scroll
14:37:31.688	0.21069619	6.986494	6.5483418	-0.008776912	-0.014258817	0.0070518283	0.21198855	7.2015877	6.6530085	Multitasking_Scroll
14:37:31.711	0.21069619	6.986494	6.5483418	-0.008776912	-0.014258817	0.0070518283	0.21198855	7.2015877	6.6530085	Multitasking_Scroll
14:37:31.734	0.21069619	6.986494	6.5483418	0.021155486	0.015062716	0.00949529	0.18672362	7.171236	6.6864653	Multitasking_Scroll
14:37:31.757	0.21069619	6.986494	6.5483418	0.021155486	0.015062716	0.00949529	0.18672362	7.171236	6.6864653	Multitasking_Scroll
14:37:31.780	0.21069619	6.986494	6.5483418	0.021155486	0.015062716	0.00949529	0.18672362	7.171236	6.6864653	Multitasking_Scroll
14:37:31.803	0.21069619	6.986494	6.5483418	0.021155486	0.015062716	0.00949529	0.18672362	7.171236	6.6864653	Multitasking_Scroll
14:37:31.825	0.21069619	6.986494	6.5483418	0.021155486	0.015062716	0.00949529	0.18672362	7.171236	6.6864653	Multitasking_Scroll
14:37:31.849	0.15562786	7.0966306	6.6249585	0.021155486	0.015062716	0.00949529	0.18672362	7.171236	6.6864653	Multitasking_Scroll
14:37:31.871	0.15562786	7.0966306	6.6249585	0.021155486	0.015062716	0.00949529	0.18672362	7.171236	6.6864653	Multitasking_Scroll
14:37:31.894	0.15562786	7.0966306	6.6249585	0.021155486	0.015062716	0.00949529	0.18672362	7.171236	6.6864653	Multitasking_Scroll
14:37:31.916	0.15562786	7.0966306	6.6249585	-0.022215948	-0.027086986	0.0143822115	0.17861542	7.149278	6.710157	Multitasking_Scroll
14:37:31.938	0.15562786	7.0966306	6.6249585	-0.022215948	-0.027086986	0.0143822115	0.17861542	7.149278	6.710157	Multitasking_Scroll
14:37:31.961	0.15562786	7.0966306	6.6249585	-0.022215948	-0.027086986	0.0143822115	0.17861542	7.149278	6.710157	Multitasking_Scroll
14:37:31.983	0.15562786	7.0966306	6.6249585	-0.022215948	-0.027086986	0.0143822115	0.17861542	7.149278	6.710157	Multitasking_Scroll
14:37:32.006	0.15562786	7.0966306	6.6249585	-0.022215948	-0.027086986	0.0143822115	0.17861542	7.149278	6.710157	Multitasking_Scroll
14:37:32.029	0.15562786	7.0966306	6.6249585	-0.022215948	-0.027086986	0.0143822115	0.17861542	7.149278	6.710157	Multitasking_Scroll
14:37:32.051	0.17957062	7.0511394	6.5363703	-0.022215948	-0.027086986	0.0143822115	0.17861542	7.149278	6.710157	Multitasking_Scroll
14:37:32.074	0.17957062	7.0511394	6.5363703	-0.022215948	-0.027086986	0.0143822115	0.17861542	7.149278	6.710157	Multitasking_Scroll
14:37:32.096	0.17957062	7.0511394	6.5363703	-0.025881138	-0.009371894	0.019269133	0.19739304	7.133391	6.7265167	Multitasking_Scroll
14:37:32.119	0.17957062	7.0511394	6.5363703	-0.025881138	-0.009371894	0.019269133	0.19739304	7.133391	6.7265167	Multitasking_Scroll
14:37:32.142	0.17957062	7.0511394	6.5363703	-0.025881138	-0.009371894	0.019269133	0.19739304	7.133391	6.7265167	Multitasking_Scroll
14:37:32.165	0.17957062	7.0511394	6.5363703	-0.025881138	-0.009371894	0.019269133	0.19739304	7.133391	6.7265167	Multitasking_Scroll
14:37:32.188	0.17957062	7.0511394	6.5363703	-0.025881138	-0.009371894	0.019269133	0.19739304	7.133391	6.7265167	Multitasking_Scroll
14:37:32.210	0.17957062	7.0511394	6.5363703	-0.025881138	-0.009371894	0.019269133	0.19739304	7.133391	6.7265167	Multitasking_Scroll
14:37:32.232	0.17957062	7.0511394	6.5363703	-0.025881138	-0.009371894	0.019269133	0.19739304	7.133391	6.7265167	Multitasking_Scroll
14:37:32.253	0.08619389	6.998465	6.4525704	-0.025881138	-0.009371894	0.019269133	0.19739304	7.133391	6.7265167	Multitasking_Scroll
14:37:32.275	0.08619389	6.998465	6.4525704	-1.1449863	-2.1174679	0.6118084	0.78134793	6.970101	6.854017	Multitasking_Scroll
14:37:32.298	0.08619389	6.998465	6.4525704	-1.1449863	-2.1174679	0.6118084	0.78134793	6.970101	6.854017	Multitasking_Scroll
14:37:32.320	0.08619389	6.998465	6.4525704	-1.1449863	-2.1174679	0.6118084	0.78134793	6.970101	6.854017	Multitasking_Scroll
14:37:32.342	0.08619389	6.998465	6.4525704	-1.1449863	-2.1174679	0.6118084	0.78134793	6.970101	6.854017	Multitasking_Scroll
14:37:32.362	0.08619389	6.998465	6.4525704	-1.1449863	-2.1174679	0.6118084	0.78134793	6.970101	6.854017	Multitasking_Scroll
14:37:32.384	0.08619389	6.998465	6.4525704	-1.1449863	-2.1174679	0.6118084	0.78134793	6.970101	6.854017	Multitasking_Scroll
14:37:32.405	0.08619389	6.998465	6.4525704	-1.1449863	-2.1174679	0.6118084	0.78134793	6.970101	6.854017	Multitasking_Scroll
14:37:32.427	0.08619389	6.998465	6.4525704	-1.1449863	-2.1174679	0.6118084	0.78134793	6.970101	6.854017	Multitasking_Scroll
14:37:32.451	0.16041641	5.8396363	5.8061166	-1.1449863	-2.1174679	0.6118084	2.1717532	5.442002	7.8637433	Multitasking_Scroll
14:37:32.473	0.16041641	5.8396363	5.8061166	-0.033822387	-2.8315694	0.07730133	2.1717532	5.442002	7.8637433	Multitasking_Scroll
14:37:32.496	0.16041641	5.8396363	5.8061166	-0.033822387	-2.8315694	0.07730133	2.1717532	5.442002	7.8637433	Multitasking_Scroll
14:37:32.518	0.16041641	5.8396363	5.8061166	-0.033822387	-2.8315694	0.07730133	2.1717532	5.442002	7.8637433	Multitasking_Scroll
14:37:32.541	0.16041641	5.8396363	5.8061166	-0.033822387	-2.8315694	0.07730133	2.1717532	5.442002	7.8637433	Multitasking_Scroll
14:37:32.564	0.16041641	5.8396363	5.8061166	-0.033822387	-2.8315694	0.07730133	2.1717532	5.442002	7.8637433	Multitasking_Scroll
14:37:32.587	0.16041641	5.8396363	5.8061166	-0.033822387	-2.8315694	0.07730133	2.1717532	5.442002	7.8637433	Multitasking_Scroll
14:37:32.609	0.16041641	5.8396363	5.8061166	-0.033822387	-2.8315694	0.07730133	2.1717532	5.442002	7.8637433	Multitasking_Scroll
14:37:32.632	0.16041641	5.8396363	5.8061166	0.9325664	0.40418386	0.8421046	1.4994081	5.1097655	8.234828	Multitasking_Scroll
14:37:32.655	0.8044763	5.956956	0.9194015	0.9325664	0.40418386	0.8421046	1.4994081	5.1097655	8.234828	Multitasking_Scroll
14:37:32.678	0.8044763	5.956956	0.9194015	0.9325664	0.40418386	0.8421046	1.4994081	5.1097655	8.234828	Multitasking_Scroll
14:37:32.701	0.8044763	5.956956	0.9194015	0.9325664	0.40418386	0.8421046	1.4994081	5.1097655	8.234828	Multitasking_Scroll
14:37:32.723	0.8044763	5.956956	0.9194015	0.9325664	0.40418386	0.8421046	1.4994081	5.1097655	8.234828	Multitasking_Scroll
14:37:32.746	0.8044763	5.956956	0.9194015	0.9325664	0.40418386	0.8421046	1.4994081	5.1097655	8.234828	Multitasking_Scroll
14:37:32.769	0.8044763	5.956956	0.9194015	0.9325664	0.40418386	0.8421046	1.4994081	5.1097655	8.234828	Multitasking_Scroll
14:37:32.792	0.8044763	5.956956	0.9194015	0.9325664	0.40418386	0.8421046	1.4994081	5.1097655	8.234828	Multitasking_Scroll
14:37:32.815	0.8044763	5.956956	0.9194015	0.76885456	-0.5646484	-0.36740857	1.832458	5.8464355	7.657131	Multitasking_Scroll
14:37:32.838	0.8044763	5.956956	0.9194015	0.76885456	-0.5646484	-0.36740857	1.832458	5.8464355	7.657131	Multitasking_Scroll
14:37:32.861	-0.3232271	3.4573328	7.4030976	0.76885456	-0.5646484	-0.36740857	1.832458	5.8464355	7.657131	Multitasking_Scroll
14:37:32.883	-0.3232271	3.4573328	7.4030976	0.76885456	-0.5646484	-0.36740857	1.832458	5.8464355	7.657131	Multitasking_Scroll
14:37:32.906	-0.3232271	3.4573328	7.4030976	0.76885456	-0.5646484	-0.36740857	1.832458	5.8464355	7.657131	Multitasking_Scroll
14:37:32.929	-0.3232271	3.4573328	7.4030976	0.76885456	-0.5646484	-0.36740857	1.832458	5.8464355	7.657131	Multitasking_Scroll
14:37:32.951	-0.3232271	3.4573328	7.4030976	0.76885456	-0.5646484	-0.36740857	1.832458	5.8464355	7.657131	Multitasking_Scroll
14:37:32.972	-0.3232271	3.4573328	7.4030976	0.76885456	-0.5646484	-0.36740857	1.832458	5.8464355	7.657131	Multitasking_Scroll
14:37:32.994	-0.3232271	3.4573328	7.4030976	0.045590095	-0.5884722	-0.30571118	1.7018251	6.4228587	7.2125545	Multitasking_Scroll
14:37:33.016	-0.3232271	3.4573328	7.4030976	0.045590095	-0.5884722	-0.30571118	1.7018251	6.4228587	7.2125545	Multitasking_Scroll
14:37:33.037	1.2833313	5.6935854	6.454965	0.045590095	-0.5884722	-0.30571118	1.7018251	6.4228587	7.2125545	Multitasking_Scroll
14:37:33.059	1.2833313	5.6935854	6.454965	0.045590095	-0.5884722	-0.30571118	1.7018251	6.4228587	7.2125545	Multitasking_Scroll
14:37:33.082	1.2833313	5.6935854	6.454965	0.045590095	-0.5884722	-0.30571118	1.7018251	6.4228587	7.2125545	Multitasking_Scroll
14:37:33.105	1.2833313	5.6935854	6.454965	0.045590095	-0.5884722	-0.30571118	1.7018251	6.4228587	7.2125545	Multitasking_Scroll
14:37:33.128	1.2833313	5.6935854	6.454965	0.045590095	-0.5884722	-0.30571118	1.7018251	6.4228587	7.2125545	Multitasking_Scroll
14:37:33.150	1.2833313	5.6935854	6.454965	0.045590095	-0.5884722	-0.30571118	1.7018251	6.4228587	7.2125545	Multitasking_Scroll
14:37:33.172	1.2833313	5.6935854	6.454965	0.3937833	-0.2097357	-0.08518882	1.3044462	6.880454	6.8649855	Multitasking_Scroll
14:37:33.196	1.2833313	5.6935854	6.454965	0.3937833	-0.2097357	-0.08518882	1.3044462	6.880454	6.8649855	Multitasking_Scroll
14:37:33.218	1.2833313	5.6935854	6.454965	0.3937833	-0.2097357	-0.08518882	1.3044462	6.880454	6.8649855	Multitasking_Scroll
14:37:33.240	1.6879637	6.761432	7.407886	0.3937833	-0.2097357	-0.08518882	1.3044462	6.880454	6.8649855	Multitasking_Scroll
14:37:33.262	1.6879637	6.761432	7.407886	0.3937833	-0.2097357	-0.08518882	1.3044462	6.880454	6.8649855	Multitasking_Scroll
14:37:33.284	1.6879637	6.761432	7.407886	0.3937833	-0.2097357	-0.08518882	1.3044462	6.880454	6.8649855	Multitasking_Scroll
14:37:33.306	1.6879637	6.761432	7.407886	0.3937833	-0.2097357	-0.08518882	1.3044462	6.880454	6.8649855	Multitasking_Scroll
14:37:33.328	1.6879637	6.761432	7.407886	0.3937833	-0.2097357	-0.08518882	1.3044462	6.880454	6.8649855	Multitasking_Scroll
14:37:33.349	1.6879637	6.761432	7.407886	-0.14011295	-0.15659042	-0.07663671	1.172834	7.1646733	6.5925903	Multitasking_Scroll
14:37:33.370	1.6879637	6.761432	7.407886	-0.14011295	-0.15659042	-0.07663671	1.172834	7.1646733	6.5925903	Multitasking_Scroll
14:37:33.391	1.6879637	6.761432	7.407886	-0.14011295	-0.15659042	-0.07663671	1.172834	7.1646733	6.5925903	Multitasking_Scroll
14:37:33.412	1.6879637	6.761432	7.407886	-0.14011295	-0.15659042	-0.07663671	1.172834	7.1646733	6.5925903	Multitasking_Scroll
14:37:33.433	1.6879637	6.761432	7.407886	-0.14011295	-0.15659042	-0.07663671	1.172834	7.1646733	6.5925903	Multitasking_Scroll
14:37:33.453	1.0510867	6.8691745	6.481302	-0.14011295	-0.15659042	-0.07663671	1.172834	7.1646733	6.5925903	Multitasking_Scroll
14:37:33.475	1.0510867	6.8691745	6.481302	-0.14011295	-0.15659042	-0.07663671	1.172834	7.1646733	6.5925903	Multitasking_Scroll
14:37:33.496	1.0510867	6.8691745	6.481302	-0.14011295	-0.15659042	-0.07663671	1.172834	7.1646733	6.5925903	Multitasking_Scroll
14:37:33.517	1.0510867	6.8691745	6.481302	-0.14011295	-0.15659042	-0.07663671	1.172834	7.1646733	6.5925903	Multitasking_Scroll
14:37:33.538	1.0510867	6.8691745	6.481302	0.09262671	0.010175793	-0.06136508	1.1665376	7.1664076	6.5918217	Multitasking_Scroll
14:37:33.559	1.0510867	6.8691745	6.481302	0.09262671	0.010175793	-0.06136508	1.1665376	7.1664076	6.5918217	Multitasking_Scroll
14:37:33.580	1.0510867	6.8691745	6.481302	0.09262671	0.010175793	-0.06136508	1.1665376	7.1664076	6.5918217	Multitasking_Scroll
14:37:33.601	1.0510867	6.8691745	6.481302	0.09262671	0.010175793	-0.06136508	1.1665376	7.1664076	6.5918217	Multitasking_Scroll
14:37:33.622	1.0510867	6.8691745	6.481302	0.09262671	0.010175793	-0.06136508	1.1665376	7.1664076	6.5918217	Multitasking_Scroll
14:37:33.643	1.2809371	6.864386	6.7997403	0.09262671	0.010175793	-0.06136508	1.1665376	7.1664076	6.5918217	Multitasking_Scroll
14:37:33.663	1.2809371	6.864386	6.7997403	0.09262671	0.010175793	-0.06136508	1.1665376	7.1664076	6.5918217	Multitasking_Scroll
14:37:33.696	1.2809371	6.864386	6.7997403	0.09262671	0.010175793	-0.06136508	1.1665376	7.1664076	6.5918217	Multitasking_Scroll
14:37:33.717	1.2809371	6.864386	6.7997403	0.10850921	0.18427238	0.074857876	1.1139616	7.253606	6.504965	Multitasking_Scroll
14:37:33.739	1.2809371	6.864386	6.7997403	0.10850921	0.18427238	0.074857876	1.1139616	7.253606	6.504965	Multitasking_Scroll
14:37:33.760	1.2809371	6.864386	6.7997403	0.10850921	0.18427238	0.074857876	1.1139616	7.253606	6.504965	Multitasking_Scroll
14:37:33.782	1.2809371	6.864386	6.7997403	0.10850921	0.18427238	0.074857876	1.1139616	7.253606	6.504965	Multitasking_Scroll
14:37:33.804	1.2809371	6.864386	6.7997403	0.10850921	0.18427238	0.074857876	1.1139616	7.253606	6.504965	Multitasking_Scroll
14:37:33.825	1.2809371	6.864386	6.7997403	0.10850921	0.18427238	0.074857876	1.1139616	7.253606	6.504965	Multitasking_Scroll
14:37:33.846	1.3383996	6.9074826	6.7853746	0.10850921	0.18427238	0.074857876	1.1139616	7.253606	6.504965	Multitasking_Scroll
14:37:33.867	1.3383996	6.9074826	6.7853746	0.10850921	0.18427238	0.074857876	1.1139616	7.253606	6.504965	Multitasking_Scroll
14:37:33.887	1.3383996	6.9074826	6.7853746	0.10850921	0.18427238	0.074857876	1.1139616	7.253606	6.504965	Multitasking_Scroll
14:37:33.908	1.3383996	6.9074826	6.7853746	-0.053370073	0.23253074	0.104179405	0.8216326	7.1810617	6.6277857	Multitasking_Scroll
14:37:33.929	1.3383996	6.9074826	6.7853746	-0.053370073	0.23253074	0.104179405	0.8216326	7.1810617	6.6277857	Multitasking_Scroll
14:37:33.949	1.3383996	6.9074826	6.7853746	-0.053370073	0.23253074	0.104179405	0.8216326	7.1810617	6.6277857	Multitasking_Scroll
14:37:33.970	1.3383996	6.9074826	6.7853746	-0.053370073	0.23253074	0.104179405	0.8216326	7.1810617	6.6277857	Multitasking_Scroll
14:37:33.991	1.3383996	6.9074826	6.7853746	-0.053370073	0.23253074	0.104179405	0.8216326	7.1810617	6.6277857	Multitasking_Scroll
14:37:34.012	1.3383996	6.9074826	6.7853746	-0.053370073	0.23253074	0.104179405	0.8216326	7.1810617	6.6277857	Multitasking_Scroll
14:37:34.032	1.3383996	6.9074826	6.7853746	-0.053370073	0.23253074	0.104179405	0.8216326	7.1810617	6.6277857	Multitasking_Scroll
14:37:34.053	0.69912827	6.998465	6.4980617	-0.053370073	0.23253074	0.104179405	0.8216326	7.1810617	6.6277857	Multitasking_Scroll
14:37:34.074	0.69912827	6.998465	6.4980617	-0.019161621	-0.02036747	-0.02776749	0.806306	7.1107173	6.7050605	Multitasking_Scroll
14:37:34.095	0.69912827	6.998465	6.4980617	-0.019161621	-0.02036747	-0.02776749	0.806306	7.1107173	6.7050605	Multitasking_Scroll
14:37:34.115	0.69912827	6.998465	6.4980617	-0.019161621	-0.02036747	-0.02776749	0.806306	7.1107173	6.7050605	Multitasking_Scroll
14:37:34.136	0.69912827	6.998465	6.4980617	-0.019161621	-0.02036747	-0.02776749	0.806306	7.1107173	6.7050605	Multitasking_Scroll
14:37:34.157	0.69912827	6.998465	6.4980617	-0.019161621	-0.02036747	-0.02776749	0.806306	7.1107173	6.7050605	Multitasking_Scroll
14:37:34.179	0.69912827	6.998465	6.4980617	-0.019161621	-0.02036747	-0.02776749	0.806306	7.1107173	6.7050605	Multitasking_Scroll
14:37:34.202	0.69912827	6.998465	6.4980617	-0.019161621	-0.02036747	-0.02776749	0.806306	7.1107173	6.7050605	Multitasking_Scroll
14:37:34.224	0.69912827	6.998465	6.4980617	-0.019161621	-0.02036747	-0.02776749	0.806306	7.1107173	6.7050605	Multitasking_Scroll
14:37:34.246	0.4932206	6.665661	6.7039695	-0.019161621	-0.02036747	-0.02776749	0.806306	7.1107173	6.7050605	Multitasking_Scroll
14:37:34.270	0.4932206	6.665661	6.7039695	-0.08146988	-0.019756604	0.0058300975	0.8014384	7.0552454	6.763985	Multitasking_Scroll
14:37:34.292	0.4932206	6.665661	6.7039695	-0.08146988	-0.019756604	0.0058300975	0.8014384	7.0552454	6.763985	Multitasking_Scroll
14:37:34.315	0.4932206	6.665661	6.7039695	-0.08146988	-0.019756604	0.0058300975	0.8014384	7.0552454	6.763985	Multitasking_Scroll
14:37:34.337	0.4932206	6.665661	6.7039695	-0.08146988	-0.019756604	0.0058300975	0.8014384	7.0552454	6.763985	Multitasking_Scroll
14:37:34.359	0.4932206	6.665661	6.7039695	-0.08146988	-0.019756604	0.0058300975	0.8014384	7.0552454	6.763985	Multitasking_Scroll
14:37:34.380	0.4932206	6.665661	6.7039695	-0.08146988	-0.019756604	0.0058300975	0.8014384	7.0552454	6.763985	Multitasking_Scroll
14:37:34.401	0.4932206	6.665661	6.7039695	-0.08146988	-0.019756604	0.0058300975	0.8014384	7.0552454	6.763985	Multitasking_Scroll
14:37:34.425	0.4932206	6.665661	6.7039695	-0.08146988	-0.019756604	0.0058300975	0.8014384	7.0552454	6.763985	Multitasking_Scroll
14:37:34.448	0.888276	6.8260775	7.0008597	-0.43332824	0.113412015	-0.1627687	0.7953946	6.897098	6.925872	Multitasking_Scroll
14:37:34.470	0.888276	6.8260775	7.0008597	-0.43332824	0.113412015	-0.1627687	0.7953946	6.897098	6.925872	Multitasking_Scroll
14:37:34.493	0.888276	6.8260775	7.0008597	-0.43332824	0.113412015	-0.1627687	0.7953946	6.897098	6.925872	Multitasking_Scroll
14:37:34.516	0.888276	6.8260775	7.0008597	-0.43332824	0.113412015	-0.1627687	0.7953946	6.897098	6.925872	Multitasking_Scroll
14:37:34.539	0.888276	6.8260775	7.0008597	-0.43332824	0.113412015	-0.1627687	0.7953946	6.897098	6.925872	Multitasking_Scroll
14:37:34.561	0.888276	6.8260775	7.0008597	-0.43332824	0.113412015	-0.1627687	0.7953946	6.897098	6.925872	Multitasking_Scroll
14:37:34.583	0.888276	6.8260775	7.0008597	-0.43332824	0.113412015	-0.1627687	0.7953946	6.897098	6.925872	Multitasking_Scroll
14:37:34.606	0.888276	6.8260775	7.0008597	-0.43332824	0.113412015	-0.1627687	0.7953946	6.897098	6.925872	Multitasking_Scroll
14:37:34.630	0.888276	6.8260775	7.0008597	-1.0454153	0.22825469	-0.5836548	0.26410702	6.2526155	7.550191	Multitasking_Scroll
14:37:34.653	0.36632404	6.4501762	6.510033	-1.0454153	0.22825469	-0.5836548	0.26410702	6.2526155	7.550191	Multitasking_Scroll
14:37:34.676	0.36632404	6.4501762	6.510033	-1.0454153	0.22825469	-0.5836548	0.26410702	6.2526155	7.550191	Multitasking_Scroll
14:37:34.698	0.36632404	6.4501762	6.510033	-1.0454153	0.22825469	-0.5836548	0.26410702	6.2526155	7.550191	Multitasking_Scroll
14:37:34.721	0.36632404	6.4501762	6.510033	-1.0454153	0.22825469	-0.5836548	0.26410702	6.2526155	7.550191	Multitasking_Scroll
14:37:34.743	0.36632404	6.4501762	6.510033	-1.0454153	0.22825469	-0.5836548	0.26410702	6.2526155	7.550191	Multitasking_Scroll
14:37:34.766	0.36632404	6.4501762	6.510033	-1.0454153	0.22825469	-0.5836548	0.26410702	6.2526155	7.550191	Multitasking_Scroll
14:37:34.788	0.36632404	6.4501762	6.510033	-1.0454153	0.22825469	-0.5836548	0.26410702	6.2526155	7.550191	Multitasking_Scroll
14:37:34.812	0.36632404	6.4501762	6.510033	-0.64285505	0.010175793	-0.39550835	-0.60177773	4.3066835	8.789807	Multitasking_Scroll
14:37:34.834	0.36632404	6.4501762	6.510033	-0.64285505	0.010175793	-0.39550835	-0.60177773	4.3066835	8.789807	Multitasking_Scroll
14:37:34.858	-0.25858167	4.582642	6.550736	-0.64285505	0.010175793	-0.39550835	-0.60177773	4.3066835	8.789807	Multitasking_Scroll
14:37:34.882	-0.25858167	4.582642	6.550736	-0.64285505	0.010175793	-0.39550835	-0.60177773	4.3066835	8.789807	Multitasking_Scroll
14:37:34.904	-0.25858167	4.582642	6.550736	-0.64285505	0.010175793	-0.39550835	-0.60177773	4.3066835	8.789807	Multitasking_Scroll
14:37:34.927	-0.25858167	4.582642	6.550736	-0.64285505	0.010175793	-0.39550835	-0.60177773	4.3066835	8.789807	Multitasking_Scroll
14:37:34.949	-0.25858167	4.582642	6.550736	-0.64285505	0.010175793	-0.39550835	-0.60177773	4.3066835	8.789807	Multitasking_Scroll
14:37:34.972	-0.25858167	4.582642	6.550736	0.7181527	-0.4204842	-0.07297152	-0.12508929	4.4525166	8.736692	Multitasking_Scroll
14:37:34.995	-0.25858167	4.582642	6.550736	0.7181527	-0.4204842	-0.07297152	-0.12508929	4.4525166	8.736692	Multitasking_Scroll
14:37:35.018	-0.25858167	4.582642	6.550736	0.7181527	-0.4204842	-0.07297152	-0.12508929	4.4525166	8.736692	Multitasking_Scroll
14:37:35.041	0.679974	2.997632	9.759064	0.7181527	-0.4204842	-0.07297152	-0.12508929	4.4525166	8.736692	Multitasking_Scroll
14:37:35.064	0.679974	2.997632	9.759064	0.7181527	-0.4204842	-0.07297152	-0.12508929	4.4525166	8.736692	Multitasking_Scroll
14:37:35.086	0.679974	2.997632	9.759064	0.7181527	-0.4204842	-0.07297152	-0.12508929	4.4525166	8.736692	Multitasking_Scroll
14:37:35.110	0.679974	2.997632	9.759064	0.7181527	-0.4204842	-0.07297152	-0.12508929	4.4525166	8.736692	Multitasking_Scroll
14:37:35.132	0.679974	2.997632	9.759064	0.7181527	-0.4204842	-0.07297152	-0.12508929	4.4525166	8.736692	Multitasking_Scroll
14:37:35.155	0.679974	2.997632	9.759064	1.0101463	0.36569938	0.0076626935	0.24958865	5.375977	8.197982	Multitasking_Scroll
14:37:35.178	0.679974	2.997632	9.759064	1.0101463	0.36569938	0.0076626935	0.24958865	5.375977	8.197982	Multitasking_Scroll
14:37:35.201	0.679974	2.997632	9.759064	1.0101463	0.36569938	0.0076626935	0.24958865	5.375977	8.197982	Multitasking_Scroll
14:37:35.224	0.679974	2.997632	9.759064	1.0101463	0.36569938	0.0076626935	0.24958865	5.375977	8.197982	Multitasking_Scroll
14:37:35.246	0.32562137	4.757424	8.296163	1.0101463	0.36569938	0.0076626935	0.24958865	5.375977	8.197982	Multitasking_Scroll
14:37:35.268	0.32562137	4.757424	8.296163	1.0101463	0.36569938	0.0076626935	0.24958865	5.375977	8.197982	Multitasking_Scroll
14:37:35.291	0.32562137	4.757424	8.296163	1.0101463	0.36569938	0.0076626935	0.24958865	5.375977	8.197982	Multitasking_Scroll
14:37:35.313	0.32562137	4.757424	8.296163	1.0101463	0.36569938	0.0076626935	0.24958865	5.375977	8.197982	Multitasking_Scroll
14:37:35.336	0.32562137	4.757424	8.296163	0.49579778	-0.14926004	0.0901295	0.19700712	6.3997607	7.4279575	Multitasking_Scroll
14:37:35.359	0.32562137	4.757424	8.296163	0.49579778	-0.14926004	0.0901295	0.19700712	6.3997607	7.4279575	Multitasking_Scroll
14:37:35.381	0.32562137	4.757424	8.296163	0.49579778	-0.14926004	0.0901295	0.19700712	6.3997607	7.4279575	Multitasking_Scroll
14:37:35.404	0.32562137	4.757424	8.296163	0.49579778	-0.14926004	0.0901295	0.19700712	6.3997607	7.4279575	Multitasking_Scroll
14:37:35.427	0.32562137	4.757424	8.296163	0.49579778	-0.14926004	0.0901295	0.19700712	6.3997607	7.4279575	Multitasking_Scroll
14:37:35.450	0.28013015	5.6409116	7.6090055	0.49579778	-0.14926004	0.0901295	0.19700712	6.3997607	7.4279575	Multitasking_Scroll
14:37:35.472	0.28013015	5.6409116	7.6090055	0.49579778	-0.14926004	0.0901295	0.19700712	6.3997607	7.4279575	Multitasking_Scroll
14:37:35.494	0.28013015	5.6409116	7.6090055	0.49579778	-0.14926004	0.0901295	0.19700712	6.3997607	7.4279575	Multitasking_Scroll
14:37:35.517	0.28013015	5.6409116	7.6090055	0.10240056	-0.09550389	0.14755084	0.26429522	6.6956315	7.160237	Multitasking_Scroll
14:37:35.539	0.28013015	5.6409116	7.6090055	0.10240056	-0.09550389	0.14755084	0.26429522	6.6956315	7.160237	Multitasking_Scroll
14:37:35.562	0.28013015	5.6409116	7.6090055	0.10240056	-0.09550389	0.14755084	0.26429522	6.6956315	7.160237	Multitasking_Scroll
14:37:35.584	0.28013015	5.6409116	7.6090055	0.10240056	-0.09550389	0.14755084	0.26429522	6.6956315	7.160237	Multitasking_Scroll
14:37:35.606	0.28013015	5.6409116	7.6090055	0.10240056	-0.09550389	0.14755084	0.26429522	6.6956315	7.160237	Multitasking_Scroll
14:37:35.628	0.28013015	5.6409116	7.6090055	0.10240056	-0.09550389	0.14755084	0.26429522	6.6956315	7.160237	Multitasking_Scroll
14:37:35.651	-0.05027977	6.6872096	6.4932733	0.10240056	-0.09550389	0.14755084	0.26429522	6.6956315	7.160237	Multitasking_Scroll
14:37:35.675	-0.05027977	6.6872096	6.4932733	0.10240056	-0.09550389	0.14755084	0.26429522	6.6956315	7.160237	Multitasking_Scroll
14:37:35.697	-0.05027977	6.6872096	6.4932733	-0.23968397	0.3577581	0.060197104	0.40931496	6.760418	7.0922146	Multitasking_Scroll
14:37:35.718	-0.05027977	6.6872096	6.4932733	-0.23968397	0.3577581	0.060197104	0.40931496	6.760418	7.0922146	Multitasking_Scroll
14:37:35.739	-0.05027977	6.6872096	6.4932733	-0.23968397	0.3577581	0.060197104	0.40931496	6.760418	7.0922146	Multitasking_Scroll
14:37:35.759	-0.05027977	6.6872096	6.4932733	-0.23968397	0.3577581	0.060197104	0.40931496	6.760418	7.0922146	Multitasking_Scroll
14:37:35.780	-0.05027977	6.6872096	6.4932733	-0.23968397	0.3577581	0.060197104	0.40931496	6.760418	7.0922146	Multitasking_Scroll
14:37:35.801	-0.05027977	6.6872096	6.4932733	-0.23968397	0.3577581	0.060197104	0.40931496	6.760418	7.0922146	Multitasking_Scroll
14:37:35.822	-0.05027977	6.6872096	6.4932733	-0.23968397	0.3577581	0.060197104	0.40931496	6.760418	7.0922146	Multitasking_Scroll
14:37:35.843	0.70870537	6.438205	7.3240867	-0.23968397	0.3577581	0.060197104	0.40931496	6.760418	7.0922146	Multitasking_Scroll
14:37:35.865	0.70870537	6.438205	7.3240867	-0.23968397	0.3577581	0.060197104	0.40931496	6.760418	7.0922146	Multitasking_Scroll
14:37:35.885	0.70870537	6.438205	7.3240867	0.20746939	-0.119327635	-0.007608937	0.46312356	6.758552	7.0906844	Multitasking_Scroll
14:37:35.907	0.70870537	6.438205	7.3240867	0.20746939	-0.119327635	-0.007608937	0.46312356	6.758552	7.0906844	Multitasking_Scroll
14:37:35.928	0.70870537	6.438205	7.3240867	0.20746939	-0.119327635	-0.007608937	0.46312356	6.758552	7.0906844	Multitasking_Scroll
14:37:35.949	0.70870537	6.438205	7.3240867	0.20746939	-0.119327635	-0.007608937	0.46312356	6.758552	7.0906844	Multitasking_Scroll
14:37:35.971	0.70870537	6.438205	7.3240867	0.20746939	-0.119327635	-0.007608937	0.46312356	6.758552	7.0906844	Multitasking_Scroll
14:37:35.992	0.70870537	6.438205	7.3240867	0.20746939	-0.119327635	-0.007608937	0.46312356	6.758552	7.0906844	Multitasking_Scroll
14:37:36.014	0.70870537	6.438205	7.3240867	0.20746939	-0.119327635	-0.007608937	0.46312356	6.758552	7.0906844	Multitasking_Scroll
14:37:36.035	0.70870537	6.438205	7.3240867	0.20746939	-0.119327635	-0.007608937	0.46312356	6.758552	7.0906844	Multitasking_Scroll
14:37:36.055	0.45730647	6.550736	7.388732	-0.05153748	-0.04846727	-0.04181739	0.5562731	6.8185124	7.026291	Multitasking_Scroll
14:37:36.077	0.45730647	6.550736	7.388732	-0.05153748	-0.04846727	-0.04181739	0.5562731	6.8185124	7.026291	Multitasking_Scroll
14:37:36.098	0.45730647	6.550736	7.388732	-0.05153748	-0.04846727	-0.04181739	0.5562731	6.8185124	7.026291	Multitasking_Scroll
14:37:36.120	0.45730647	6.550736	7.388732	-0.05153748	-0.04846727	-0.04181739	0.5562731	6.8185124	7.026291	Multitasking_Scroll
14:37:36.141	0.45730647	6.550736	7.388732	-0.05153748	-0.04846727	-0.04181739	0.5562731	6.8185124	7.026291	Multitasking_Scroll
14:37:36.162	0.45730647	6.550736	7.388732	-0.05153748	-0.04846727	-0.04181739	0.5562731	6.8185124	7.026291	Multitasking_Scroll
14:37:36.183	0.45730647	6.550736	7.388732	-0.05153748	-0.04846727	-0.04181739	0.5562731	6.8185124	7.026291	Multitasking_Scroll
14:37:36.205	0.45730647	6.550736	7.388732	-0.05153748	-0.04846727	-0.04181739	0.5562731	6.8185124	7.026291	Multitasking_Scroll
14:37:36.227	0.45730647	6.550736	7.388732	-0.05153748	-0.04846727	-0.04181739	0.5562731	6.8185124	7.026291	Multitasking_Scroll
14:37:36.248	0.749408	6.612987	6.8452315	-0.12789564	-0.10222341	0.021712596	0.43104368	6.596245	7.243895	Multitasking_Scroll
14:37:36.270	0.749408	6.612987	6.8452315	-0.12789564	-0.10222341	0.021712596	0.43104368	6.596245	7.243895	Multitasking_Scroll
14:37:36.293	0.749408	6.612987	6.8452315	-0.12789564	-0.10222341	0.021712596	0.43104368	6.596245	7.243895	Multitasking_Scroll
14:37:36.317	0.749408	6.612987	6.8452315	-0.12789564	-0.10222341	0.021712596	0.43104368	6.596245	7.243895	Multitasking_Scroll
14:37:36.340	0.749408	6.612987	6.8452315	-0.12789564	-0.10222341	0.021712596	0.43104368	6.596245	7.243895	Multitasking_Scroll
14:37:36.362	0.749408	6.612987	6.8452315	-0.12789564	-0.10222341	0.021712596	0.43104368	6.596245	7.243895	Multitasking_Scroll
14:37:36.385	0.749408	6.612987	6.8452315	-0.12789564	-0.10222341	0.021712596	0.43104368	6.596245	7.243895	Multitasking_Scroll
14:37:36.408	0.749408	6.612987	6.8452315	-0.12789564	-0.10222341	0.021712596	0.43104368	6.596245	7.243895	Multitasking_Scroll
14:37:36.431	0.749408	6.612987	6.8452315	0.0999571	-0.3258001	-0.093130074	0.48605174	6.679313	7.163856	Multitasking_Scroll
14:37:36.453	0.51716334	6.378348	7.515629	0.0999571	-0.3258001	-0.093130074	0.48605174	6.679313	7.163856	Multitasking_Scroll
14:37:36.476	0.51716334	6.378348	7.515629	0.0999571	-0.3258001	-0.093130074	0.48605174	6.679313	7.163856	Multitasking_Scroll
14:37:36.498	0.51716334	6.378348	7.515629	0.0999571	-0.3258001	-0.093130074	0.48605174	6.679313	7.163856	Multitasking_Scroll
14:37:36.521	0.51716334	6.378348	7.515629	0.0999571	-0.3258001	-0.093130074	0.48605174	6.679313	7.163856	Multitasking_Scroll
14:37:36.544	0.51716334	6.378348	7.515629	0.0999571	-0.3258001	-0.093130074	0.48605174	6.679313	7.163856	Multitasking_Scroll
14:37:36.567	0.51716334	6.378348	7.515629	0.0999571	-0.3258001	-0.093130074	0.48605174	6.679313	7.163856	Multitasking_Scroll
14:37:36.589	0.51716334	6.378348	7.515629	0.0999571	-0.3258001	-0.093130074	0.48605174	6.679313	7.163856	Multitasking_Scroll
14:37:36.612	0.51716334	6.378348	7.515629	-0.24518177	-0.02036747	0.04920153	0.6758625	6.5152698	7.298272	Multitasking_Scroll
14:37:36.633	0.51716334	6.378348	7.515629	-0.24518177	-0.02036747	0.04920153	0.6758625	6.5152698	7.298272	Multitasking_Scroll
14:37:36.653	0.72546524	6.694392	7.0966306	-0.24518177	-0.02036747	0.04920153	0.6758625	6.5152698	7.298272	Multitasking_Scroll
14:37:36.674	0.72546524	6.694392	7.0966306	-0.24518177	-0.02036747	0.04920153	0.6758625	6.5152698	7.298272	Multitasking_Scroll
14:37:36.695	0.72546524	6.694392	7.0966306	-0.24518177	-0.02036747	0.04920153	0.6758625	6.5152698	7.298272	Multitasking_Scroll
14:37:36.716	0.72546524	6.694392	7.0966306	-0.24518177	-0.02036747	0.04920153	0.6758625	6.5152698	7.298272	Multitasking_Scroll
14:37:36.737	0.72546524	6.694392	7.0966306	-0.24518177	-0.02036747	0.04920153	0.6758625	6.5152698	7.298272	Multitasking_Scroll
14:37:36.759	0.72546524	6.694392	7.0966306	-0.24518177	-0.02036747	0.04920153	0.6758625	6.5152698	7.298272	Multitasking_Scroll
14:37:36.780	0.72546524	6.694392	7.0966306	0.025431542	-0.09855822	0.09257296	0.69413847	6.369345	7.4242816	Multitasking_Scroll
14:37:36.801	0.72546524	6.694392	7.0966306	0.025431542	-0.09855822	0.09257296	0.69413847	6.369345	7.4242816	Multitasking_Scroll
14:37:36.822	0.72546524	6.694392	7.0966306	0.025431542	-0.09855822	0.09257296	0.69413847	6.369345	7.4242816	Multitasking_Scroll
14:37:36.843	0.5770202	6.095824	7.14691	0.025431542	-0.09855822	0.09257296	0.69413847	6.369345	7.4242816	Multitasking_Scroll
14:37:36.865	0.5770202	6.095824	7.14691	0.025431542	-0.09855822	0.09257296	0.69413847	6.369345	7.4242816	Multitasking_Scroll
14:37:36.886	0.5770202	6.095824	7.14691	0.025431542	-0.09855822	0.09257296	0.69413847	6.369345	7.4242816	Multitasking_Scroll
14:37:36.906	0.5770202	6.095824	7.14691	0.025431542	-0.09855822	0.09257296	0.69413847	6.369345	7.4242816	Multitasking_Scroll
14:37:36.928	0.5770202	6.095824	7.14691	0.025431542	-0.09855822	0.09257296	0.69413847	6.369345	7.4242816	Multitasking_Scroll
14:37:36.949	0.5770202	6.095824	7.14691	-0.023437677	0.029112615	-0.043649986	0.8272328	6.3035507	7.4666767	Multitasking_Scroll
14:37:36.969	0.5770202	6.095824	7.14691	-0.023437677	0.029112615	-0.043649986	0.8272328	6.3035507	7.4666767	Multitasking_Scroll
14:37:36.991	0.5770202	6.095824	7.14691	-0.023437677	0.029112615	-0.043649986	0.8272328	6.3035507	7.4666767	Multitasking_Scroll
14:37:37.012	0.5770202	6.095824	7.14691	-0.023437677	0.029112615	-0.043649986	0.8272328	6.3035507	7.4666767	Multitasking_Scroll
14:37:37.033	0.5770202	6.095824	7.14691	-0.023437677	0.029112615	-0.043649986	0.8272328	6.3035507	7.4666767	Multitasking_Scroll
14:37:37.055	0.8786988	6.1077952	7.005648	-0.023437677	0.029112615	-0.043649986	0.8272328	6.3035507	7.4666767	Multitasking_Scroll
14:37:37.076	0.8786988	6.1077952	7.005648	-0.023437677	0.029112615	-0.043649986	0.8272328	6.3035507	7.4666767	Multitasking_Scroll
14:37:37.097	0.8786988	6.1077952	7.005648	-0.023437677	0.029112615	-0.043649986	0.8272328	6.3035507	7.4666767	Multitasking_Scroll
14:37:37.119	0.8786988	6.1077952	7.005648	-0.023437677	0.029112615	-0.043649986	0.8272328	6.3035507	7.4666767	Multitasking_Scroll
14:37:37.140	0.8786988	6.1077952	7.005648	0.037037984	0.005899736	0.05714278	0.72726524	6.1959066	7.5665154	Multitasking_Scroll
14:37:37.161	0.8786988	6.1077952	7.005648	0.037037984	0.005899736	0.05714278	0.72726524	6.1959066	7.5665154	Multitasking_Scroll
14:37:37.181	0.8786988	6.1077952	7.005648	0.037037984	0.005899736	0.05714278	0.72726524	6.1959066	7.5665154	Multitasking_Scroll
14:37:37.203	0.8786988	6.1077952	7.005648	0.037037984	0.005899736	0.05714278	0.72726524	6.1959066	7.5665154	Multitasking_Scroll
14:37:37.224	0.8786988	6.1077952	7.005648	0.037037984	0.005899736	0.05714278	0.72726524	6.1959066	7.5665154	Multitasking_Scroll
14:37:37.248	0.6488485	6.124555	7.6185822	0.037037984	0.005899736	0.05714278	0.72726524	6.1959066	7.5665154	Multitasking_Scroll
14:37:37.271	0.6488485	6.124555	7.6185822	0.037037984	0.005899736	0.05714278	0.72726524	6.1959066	7.5665154	Multitasking_Scroll
14:37:37.294	0.6488485	6.124555	7.6185822	0.037037984	0.005899736	0.05714278	0.72726524	6.1959066	7.5665154	Multitasking_Scroll
14:37:37.317	0.6488485	6.124555	7.6185822	0.024209812	-0.028919583	0.021712596	0.8023177	6.127238	7.6146955	Multitasking_Scroll
14:37:37.340	0.6488485	6.124555	7.6185822	0.024209812	-0.028919583	0.021712596	0.8023177	6.127238	7.6146955	Multitasking_Scroll
14:37:37.361	0.6488485	6.124555	7.6185822	0.024209812	-0.028919583	0.021712596	0.8023177	6.127238	7.6146955	Multitasking_Scroll
14:37:37.383	0.6488485	6.124555	7.6185822	0.024209812	-0.028919583	0.021712596	0.8023177	6.127238	7.6146955	Multitasking_Scroll
14:37:37.404	0.6488485	6.124555	7.6185822	0.024209812	-0.028919583	0.021712596	0.8023177	6.127238	7.6146955	Multitasking_Scroll
14:37:37.427	0.6488485	6.124555	7.6185822	0.024209812	-0.028919583	0.021712596	0.8023177	6.127238	7.6146955	Multitasking_Scroll
14:37:37.450	0.72546524	5.940196	7.0798707	0.024209812	-0.028919583	0.021712596	0.8023177	6.127238	7.6146955	Multitasking_Scroll
14:37:37.473	0.72546524	5.940196	7.0798707	0.024209812	-0.028919583	0.021712596	0.8023177	6.127238	7.6146955	Multitasking_Scroll
14:37:37.495	0.72546524	5.940196	7.0798707	0.058418266	-0.06007371	0.08035566	0.8542849	6.032691	7.6842136	Multitasking_Scroll
14:37:37.519	0.72546524	5.940196	7.0798707	0.058418266	-0.06007371	0.08035566	0.8542849	6.032691	7.6842136	Multitasking_Scroll
14:37:37.541	0.72546524	5.940196	7.0798707	0.058418266	-0.06007371	0.08035566	0.8542849	6.032691	7.6842136	Multitasking_Scroll
14:37:37.564	0.72546524	5.940196	7.0798707	0.058418266	-0.06007371	0.08035566	0.8542849	6.032691	7.6842136	Multitasking_Scroll
14:37:37.587	0.72546524	5.940196	7.0798707	0.058418266	-0.06007371	0.08035566	0.8542849	6.032691	7.6842136	Multitasking_Scroll
14:37:37.610	0.72546524	5.940196	7.0798707	0.058418266	-0.06007371	0.08035566	0.8542849	6.032691	7.6842136	Multitasking_Scroll
14:37:37.634	0.72546524	5.940196	7.0798707	0.058418266	-0.06007371	0.08035566	0.8542849	6.032691	7.6842136	Multitasking_Scroll
14:37:37.656	0.5818088	5.8875217	7.57788	0.058418266	-0.06007371	0.08035566	0.8542849	6.032691	7.6842136	Multitasking_Scroll
14:37:37.678	0.5818088	5.8875217	7.57788	-0.08391334	-0.008150164	0.020490864	0.9339191	6.013235	7.690197	Multitasking_Scroll
14:37:37.700	0.5818088	5.8875217	7.57788	-0.08391334	-0.008150164	0.020490864	0.9339191	6.013235	7.690197	Multitasking_Scroll
14:37:37.720	0.5818088	5.8875217	7.57788	-0.08391334	-0.008150164	0.020490864	0.9339191	6.013235	7.690197	Multitasking_Scroll
14:37:37.741	0.5818088	5.8875217	7.57788	-0.08391334	-0.008150164	0.020490864	0.9339191	6.013235	7.690197	Multitasking_Scroll
14:37:37.762	0.5818088	5.8875217	7.57788	-0.08391334	-0.008150164	0.020490864	0.9339191	6.013235	7.690197	Multitasking_Scroll
14:37:37.783	0.5818088	5.8875217	7.57788	-0.08391334	-0.008150164	0.020490864	0.9339191	6.013235	7.690197	Multitasking_Scroll
14:37:37.803	0.5818088	5.8875217	7.57788	-0.08391334	-0.008150164	0.020490864	0.9339191	6.013235	7.690197	Multitasking_Scroll
14:37:37.824	0.5818088	5.8875217	7.57788	-0.08391334	-0.008150164	0.020490864	0.9339191	6.013235	7.690197	Multitasking_Scroll
14:37:37.845	0.9577099	5.7390766	7.352818	-0.08391334	-0.008150164	0.020490864	0.9339191	6.013235	7.690197	Multitasking_Scroll
14:37:37.867	0.9577099	5.7390766	7.352818	0.27466455	-0.044802077	0.04920153	0.94994444	5.8388753	7.821471	Multitasking_Scroll
14:37:37.888	0.9577099	5.7390766	7.352818	0.27466455	-0.044802077	0.04920153	0.94994444	5.8388753	7.821471	Multitasking_Scroll
14:37:37.910	0.9577099	5.7390766	7.352818	0.27466455	-0.044802077	0.04920153	0.94994444	5.8388753	7.821471	Multitasking_Scroll
14:37:37.931	0.9577099	5.7390766	7.352818	0.27466455	-0.044802077	0.04920153	0.94994444	5.8388753	7.821471	Multitasking_Scroll
14:37:37.953	0.9577099	5.7390766	7.352818	0.27466455	-0.044802077	0.04920153	0.94994444	5.8388753	7.821471	Multitasking_Scroll
14:37:37.974	0.9577099	5.7390766	7.352818	0.27466455	-0.044802077	0.04920153	0.94994444	5.8388753	7.821471	Multitasking_Scroll
14:37:37.996	0.9577099	5.7390766	7.352818	0.27466455	-0.044802077	0.04920153	0.94994444	5.8388753	7.821471	Multitasking_Scroll
14:37:38.017	0.9577099	5.7390766	7.352818	0.27466455	-0.044802077	0.04920153	0.94994444	5.8388753	7.821471	Multitasking_Scroll
14:37:38.038	0.85954463	5.621757	7.5084457	-0.08391334	0.0627102	-0.017382782	0.99005157	5.904341	7.7671666	Multitasking_Scroll
14:37:38.060	0.85954463	5.621757	7.5084457	-0.08391334	0.0627102	-0.017382782	0.99005157	5.904341	7.7671666	Multitasking_Scroll
14:37:38.082	0.85954463	5.621757	7.5084457	-0.08391334	0.0627102	-0.017382782	0.99005157	5.904341	7.7671666	Multitasking_Scroll
14:37:38.103	0.85954463	5.621757	7.5084457	-0.08391334	0.0627102	-0.017382782	0.99005157	5.904341	7.7671666	Multitasking_Scroll
14:37:38.125	0.85954463	5.621757	7.5084457	-0.08391334	0.0627102	-0.017382782	0.99005157	5.904341	7.7671666	Multitasking_Scroll
14:37:38.146	0.85954463	5.621757	7.5084457	-0.08391334	0.0627102	-0.017382782	0.99005157	5.904341	7.7671666	Multitasking_Scroll
14:37:38.167	0.85954463	5.621757	7.5084457	-0.08391334	0.0627102	-0.017382782	0.99005157	5.904341	7.7671666	Multitasking_Scroll
14:37:38.189	0.85954463	5.621757	7.5084457	-0.08391334	0.0627102	-0.017382782	0.99005157	5.904341	7.7671666	Multitasking_Scroll
14:37:38.210	0.85954463	5.621757	7.5084457	0.13721988	0.07004059	-0.057699885	0.89513284	5.9341316	7.755976	Multitasking_Scroll
14:37:38.231	0.85954463	5.621757	7.5084457	0.13721988	0.07004059	-0.057699885	0.89513284	5.9341316	7.755976	Multitasking_Scroll
14:37:38.252	1.0582695	5.566689	7.800547	0.13721988	0.07004059	-0.057699885	0.89513284	5.9341316	7.755976	Multitasking_Scroll
14:37:38.274	1.0582695	5.566689	7.800547	0.13721988	0.07004059	-0.057699885	0.89513284	5.9341316	7.755976	Multitasking_Scroll
14:37:38.296	1.0582695	5.566689	7.800547	0.13721988	0.07004059	-0.057699885	0.89513284	5.9341316	7.755976	Multitasking_Scroll
14:37:38.318	1.0582695	5.566689	7.800547	0.13721988	0.07004059	-0.057699885	0.89513284	5.9341316	7.755976	Multitasking_Scroll
14:37:38.339	1.0582695	5.566689	7.800547	0.13721988	0.07004059	-0.057699885	0.89513284	5.9341316	7.755976	Multitasking_Scroll
14:37:38.361	1.0582695	5.566689	7.800547	0.13721988	0.07004059	-0.057699885	0.89513284	5.9341316	7.755976	Multitasking_Scroll
14:37:38.382	1.0582695	5.566689	7.800547	0.13721988	0.07004059	-0.057699885	0.89513284	5.9341316	7.755976	Multitasking_Scroll
14:37:38.404	1.0582695	5.566689	7.800547	0.28566012	-0.18285762	-0.0925192	0.8257995	6.1791606	7.5700946	Multitasking_Scroll
14:37:38.426	1.0582695	5.566689	7.800547	0.28566012	-0.18285762	-0.0925192	0.8257995	6.1791606	7.5700946	Multitasking_Scroll
14:37:38.447	0.74222517	5.8659735	7.292961	0.28566012	-0.18285762	-0.0925192	0.8257995	6.1791606	7.5700946	Multitasking_Scroll
14:37:38.468	0.74222517	5.8659735	7.292961	0.28566012	-0.18285762	-0.0925192	0.8257995	6.1791606	7.5700946	Multitasking_Scroll
14:37:38.490	0.74222517	5.8659735	7.292961	0.28566012	-0.18285762	-0.0925192	0.8257995	6.1791606	7.5700946	Multitasking_Scroll
14:37:38.511	0.74222517	5.8659735	7.292961	0.28566012	-0.18285762	-0.0925192	0.8257995	6.1791606	7.5700946	Multitasking_Scroll
14:37:38.533	0.74222517	5.8659735	7.292961	0.28566012	-0.18285762	-0.0925192	0.8257995	6.1791606	7.5700946	Multitasking_Scroll
14:37:38.556	0.74222517	5.8659735	7.292961	0.28566012	-0.18285762	-0.0925192	0.8257995	6.1791606	7.5700946	Multitasking_Scroll
14:37:38.578	0.74222517	5.8659735	7.292961	-0.052148346	0.19038104	0.046758067	0.810443	6.338589	7.4388027	Multitasking_Scroll
14:37:38.601	0.74222517	5.8659735	7.292961	-0.052148346	0.19038104	0.046758067	0.810443	6.338589	7.4388027	Multitasking_Scroll
14:37:38.624	0.74222517	5.8659735	7.292961	-0.052148346	0.19038104	0.046758067	0.810443	6.338589	7.4388027	Multitasking_Scroll
14:37:38.646	0.81165916	6.488485	6.2706056	-0.052148346	0.19038104	0.046758067	0.810443	6.338589	7.4388027	Multitasking_Scroll
14:37:38.669	0.81165916	6.488485	6.2706056	-0.052148346	0.19038104	0.046758067	0.810443	6.338589	7.4388027	Multitasking_Scroll
14:37:38.692	0.81165916	6.488485	6.2706056	-0.052148346	0.19038104	0.046758067	0.810443	6.338589	7.4388027	Multitasking_Scroll
14:37:38.715	0.81165916	6.488485	6.2706056	-0.052148346	0.19038104	0.046758067	0.810443	6.338589	7.4388027	Multitasking_Scroll
14:37:38.738	0.81165916	6.488485	6.2706056	-0.052148346	0.19038104	0.046758067	0.810443	6.338589	7.4388027	Multitasking_Scroll
14:37:38.760	0.81165916	6.488485	6.2706056	-0.19447996	-0.0063175685	0.07180354	0.6682894	6.151367	7.6081767	Multitasking_Scroll
14:37:38.783	0.81165916	6.488485	6.2706056	-0.19447996	-0.0063175685	0.07180354	0.6682894	6.151367	7.6081767	Multitasking_Scroll
14:37:38.806	0.81165916	6.488485	6.2706056	-0.19447996	-0.0063175685	0.07180354	0.6682894	6.151367	7.6081767	Multitasking_Scroll
14:37:38.830	0.81165916	6.488485	6.2706056	-0.19447996	-0.0063175685	0.07180354	0.6682894	6.151367	7.6081767	Multitasking_Scroll
14:37:38.853	0.45730647	6.0335727	8.116591	-0.19447996	-0.0063175685	0.07180354	0.6682894	6.151367	7.6081767	Multitasking_Scroll
14:37:38.875	0.45730647	6.0335727	8.116591	-0.19447996	-0.0063175685	0.07180354	0.6682894	6.151367	7.6081767	Multitasking_Scroll
14:37:38.898	0.45730647	6.0335727	8.116591	-0.19447996	-0.0063175685	0.07180354	0.6682894	6.151367	7.6081767	Multitasking_Scroll
14:37:38.919	0.45730647	6.0335727	8.116591	-0.19447996	-0.0063175685	0.07180354	0.6682894	6.151367	7.6081767	Multitasking_Scroll
14:37:38.940	0.45730647	6.0335727	8.116591	-0.119954385	-0.07168015	0.013771346	0.7341677	6.0766506	7.661961	Multitasking_Scroll
14:37:38.960	0.45730647	6.0335727	8.116591	-0.119954385	-0.07168015	0.013771346	0.7341677	6.0766506	7.661961	Multitasking_Scroll
14:37:38.981	0.45730647	6.0335727	8.116591	-0.119954385	-0.07168015	0.013771346	0.7341677	6.0766506	7.661961	Multitasking_Scroll
14:37:39.003	0.45730647	6.0335727	8.116591	-0.119954385	-0.07168015	0.013771346	0.7341677	6.0766506	7.661961	Multitasking_Scroll
14:37:39.024	0.45730647	6.0335727	8.116591	-0.119954385	-0.07168015	0.013771346	0.7341677	6.0766506	7.661961	Multitasking_Scroll
14:37:39.046	0.6344828	6.0479383	7.3863378	-0.119954385	-0.07168015	0.013771346	0.7341677	6.0766506	7.661961	Multitasking_Scroll
14:37:39.068	0.6344828	6.0479383	7.3863378	-0.119954385	-0.07168015	0.013771346	0.7341677	6.0766506	7.661961	Multitasking_Scroll
14:37:39.089	0.6344828	6.0479383	7.3863378	-0.119954385	-0.07168015	0.013771346	0.7341677	6.0766506	7.661961	Multitasking_Scroll
14:37:39.109	0.6344828	6.0479383	7.3863378	-0.08696767	-0.015480547	-0.053423833	0.7030875	5.97958	7.7408404	Multitasking_Scroll
14:37:39.131	0.6344828	6.0479383	7.3863378	-0.08696767	-0.015480547	-0.053423833	0.7030875	5.97958	7.7408404	Multitasking_Scroll
14:37:39.152	0.6344828	6.0479383	7.3863378	-0.08696767	-0.015480547	-0.053423833	0.7030875	5.97958	7.7408404	Multitasking_Scroll
14:37:39.174	0.6344828	6.0479383	7.3863378	-0.08696767	-0.015480547	-0.053423833	0.7030875	5.97958	7.7408404	Multitasking_Scroll
14:37:39.195	0.6344828	6.0479383	7.3863378	-0.08696767	-0.015480547	-0.053423833	0.7030875	5.97958	7.7408404	Multitasking_Scroll
14:37:39.216	0.6344828	6.0479383	7.3863378	-0.08696767	-0.015480547	-0.053423833	0.7030875	5.97958	7.7408404	Multitasking_Scroll
14:37:39.237	0.56265455	5.8444247	7.398309	-0.08696767	-0.015480547	-0.053423833	0.7030875	5.97958	7.7408404	Multitasking_Scroll
14:37:39.258	0.56265455	5.8444247	7.398309	-0.08696767	-0.015480547	-0.053423833	0.7030875	5.97958	7.7408404	Multitasking_Scroll
14:37:39.280	0.56265455	5.8444247	7.398309	-0.08696767	-0.015480547	-0.053423833	0.7030875	5.97958	7.7408404	Multitasking_Scroll
14:37:39.300	0.56265455	5.8444247	7.398309	-0.09918497	-0.017313143	-0.036319602	0.6411621	5.906183	7.802326	Multitasking_Scroll
14:37:39.322	0.56265455	5.8444247	7.398309	-0.09918497	-0.017313143	-0.036319602	0.6411621	5.906183	7.802326	Multitasking_Scroll
14:37:39.343	0.56265455	5.8444247	7.398309	-0.09918497	-0.017313143	-0.036319602	0.6411621	5.906183	7.802326	Multitasking_Scroll
14:37:39.365	0.56265455	5.8444247	7.398309	-0.09918497	-0.017313143	-0.036319602	0.6411621	5.906183	7.802326	Multitasking_Scroll
14:37:39.386	0.56265455	5.8444247	7.398309	-0.09918497	-0.017313143	-0.036319602	0.6411621	5.906183	7.802326	Multitasking_Scroll
14:37:39.407	0.56265455	5.8444247	7.398309	-0.09918497	-0.017313143	-0.036319602	0.6411621	5.906183	7.802326	Multitasking_Scroll
14:37:39.429	0.56265455	5.8444247	7.398309	-0.09918497	-0.017313143	-0.036319602	0.6411621	5.906183	7.802326	Multitasking_Scroll
14:37:39.450	0.53392327	5.748654	7.206767	-0.09918497	-0.017313143	-0.036319602	0.6411621	5.906183	7.802326	Multitasking_Scroll
14:37:39.472	0.53392327	5.748654	7.206767	-0.020994216	-0.027086986	0.05836451	0.65501934	5.905216	7.801904	Multitasking_Scroll
14:37:39.494	0.53392327	5.748654	7.206767	-0.020994216	-0.027086986	0.05836451	0.65501934	5.905216	7.801904	Multitasking_Scroll
14:37:39.515	0.53392327	5.748654	7.206767	-0.020994216	-0.027086986	0.05836451	0.65501934	5.905216	7.801904	Multitasking_Scroll
14:37:39.536	0.53392327	5.748654	7.206767	-0.020994216	-0.027086986	0.05836451	0.65501934	5.905216	7.801904	Multitasking_Scroll
14:37:39.558	0.53392327	5.748654	7.206767	-0.020994216	-0.027086986	0.05836451	0.65501934	5.905216	7.801904	Multitasking_Scroll
14:37:39.579	0.53392327	5.748654	7.206767	-0.020994216	-0.027086986	0.05836451	0.65501934	5.905216	7.801904	Multitasking_Scroll
14:37:39.601	0.53392327	5.748654	7.206767	-0.020994216	-0.027086986	0.05836451	0.65501934	5.905216	7.801904	Multitasking_Scroll
14:37:39.622	0.53392327	5.748654	7.206767	-0.020994216	-0.027086986	0.05836451	0.65501934	5.905216	7.801904	Multitasking_Scroll
14:37:39.643	0.72785956	5.5906315	7.1732473	-0.020994216	-0.027086986	0.05836451	0.65501934	5.905216	7.801904	Multitasking_Scroll
14:37:39.664	0.72785956	5.5906315	7.1732473	-0.001446529	-0.019145738	-0.001500285	0.68933064	5.874072	7.8224335	Multitasking_Scroll
14:37:39.685	0.72785956	5.5906315	7.1732473	-0.001446529	-0.019145738	-0.001500285	0.68933064	5.874072	7.8224335	Multitasking_Scroll
14:37:39.706	0.72785956	5.5906315	7.1732473	-0.001446529	-0.019145738	-0.001500285	0.68933064	5.874072	7.8224335	Multitasking_Scroll
14:37:39.727	0.72785956	5.5906315	7.1732473	-0.001446529	-0.019145738	-0.001500285	0.68933064	5.874072	7.8224335	Multitasking_Scroll
14:37:39.748	0.72785956	5.5906315	7.1732473	-0.001446529	-0.019145738	-0.001500285	0.68933064	5.874072	7.8224335	Multitasking_Scroll
14:37:39.769	0.72785956	5.5906315	7.1732473	-0.001446529	-0.019145738	-0.001500285	0.68933064	5.874072	7.8224335	Multitasking_Scroll
14:37:39.790	0.72785956	5.5906315	7.1732473	-0.001446529	-0.019145738	-0.001500285	0.68933064	5.874072	7.8224335	Multitasking_Scroll
14:37:39.812	0.72785956	5.5906315	7.1732473	-0.001446529	-0.019145738	-0.001500285	0.68933064	5.874072	7.8224335	Multitasking_Scroll
14:37:39.834	0.72785956	5.5906315	7.1732473	-0.058256995	0.08531222	-0.06503028	0.687656	5.785344	7.8884254	Multitasking_Scroll
14:37:39.855	0.505192	5.6313343	7.4270406	-0.058256995	0.08531222	-0.06503028	0.687656	5.785344	7.8884254	Multitasking_Scroll
14:37:39.876	0.505192	5.6313343	7.4270406	-0.058256995	0.08531222	-0.06503028	0.687656	5.785344	7.8884254	Multitasking_Scroll
14:37:39.897	0.505192	5.6313343	7.4270406	-0.058256995	0.08531222	-0.06503028	0.687656	5.785344	7.8884254	Multitasking_Scroll
14:37:39.919	0.505192	5.6313343	7.4270406	-0.058256995	0.08531222	-0.06503028	0.687656	5.785344	7.8884254	Multitasking_Scroll
14:37:39.940	0.505192	5.6313343	7.4270406	-0.058256995	0.08531222	-0.06503028	0.687656	5.785344	7.8884254	Multitasking_Scroll
14:37:39.961	0.505192	5.6313343	7.4270406	-0.058256995	0.08531222	-0.06503028	0.687656	5.785344	7.8884254	Multitasking_Scroll
14:37:39.983	0.505192	5.6313343	7.4270406	-0.058256995	0.08531222	-0.06503028	0.687656	5.785344	7.8884254	Multitasking_Scroll
14:37:40.005	0.505192	5.6313343	7.4270406	-0.058256995	0.08531222	-0.06503028	0.687656	5.785344	7.8884254	Multitasking_Scroll
14:37:40.026	0.505192	5.6313343	7.4270406	0.008327316	0.038275592	0.01071702	0.63166356	5.7483315	7.920102	Multitasking_Scroll
14:37:40.047	0.19154198	5.6600657	7.649708	0.008327316	0.038275592	0.01071702	0.63166356	5.7483315	7.920102	Multitasking_Scroll
14:37:40.069	0.19154198	5.6600657	7.649708	0.008327316	0.038275592	0.01071702	0.63166356	5.7483315	7.920102	Multitasking_Scroll
14:37:40.090	0.19154198	5.6600657	7.649708	0.008327316	0.038275592	0.01071702	0.63166356	5.7483315	7.920102	Multitasking_Scroll
14:37:40.110	0.19154198	5.6600657	7.649708	0.008327316	0.038275592	0.01071702	0.63166356	5.7483315	7.920102	Multitasking_Scroll
14:37:40.132	0.19154198	5.6600657	7.649708	0.008327316	0.038275592	0.01071702	0.63166356	5.7483315	7.920102	Multitasking_Scroll
14:37:40.154	0.19154198	5.6600657	7.649708	0.008327316	0.038275592	0.01071702	0.63166356	5.7483315	7.920102	Multitasking_Scroll
14:37:40.175	0.19154198	5.6600657	7.649708	0.008327316	0.038275592	0.01071702	0.63166356	5.7483315	7.920102	Multitasking_Scroll
14:37:40.196	0.19154198	5.6600657	7.649708	0.036427118	-0.0044849725	0.11212065	0.6937461	5.779586	7.8921137	Multitasking_Scroll
14:37:40.217	0.19154198	5.6600657	7.649708	0.036427118	-0.0044849725	0.11212065	0.6937461	5.779586	7.8921137	Multitasking_Scroll
14:37:40.239	0.57462597	5.6313343	7.8292785	0.036427118	-0.0044849725	0.11212065	0.6937461	5.779586	7.8921137	Multitasking_Scroll
14:37:40.260	0.57462597	5.6313343	7.8292785	0.036427118	-0.0044849725	0.11212065	0.6937461	5.779586	7.8921137	Multitasking_Scroll
14:37:40.281	0.57462597	5.6313343	7.8292785	0.036427118	-0.0044849725	0.11212065	0.6937461	5.779586	7.8921137	Multitasking_Scroll
14:37:40.303	0.57462597	5.6313343	7.8292785	0.036427118	-0.0044849725	0.11212065	0.6937461	5.779586	7.8921137	Multitasking_Scroll
14:37:40.325	0.57462597	5.6313343	7.8292785	0.036427118	-0.0044849725	0.11212065	0.6937461	5.779586	7.8921137	Multitasking_Scroll
14:37:40.346	0.57462597	5.6313343	7.8292785	0.036427118	-0.0044849725	0.11212065	0.6937461	5.779586	7.8921137	Multitasking_Scroll
14:37:40.368	0.57462597	5.6313343	7.8292785	0.03215106	-0.012426221	0.034540765	0.7482542	5.762784	7.899414	Multitasking_Scroll
14:37:40.388	0.57462597	5.6313343	7.8292785	0.03215106	-0.012426221	0.034540765	0.7482542	5.762784	7.899414	Multitasking_Scroll
14:37:40.410	0.57462597	5.6313343	7.8292785	0.03215106	-0.012426221	0.034540765	0.7482542	5.762784	7.899414	Multitasking_Scroll
14:37:40.431	0.57462597	5.6313343	7.8292785	0.03215106	-0.012426221	0.034540765	0.7482542	5.762784	7.899414	Multitasking_Scroll
14:37:40.451	1.1085492	5.3368387	7.7694216	0.03215106	-0.012426221	0.034540765	0.7482542	5.762784	7.899414	Multitasking_Scroll
14:37:40.473	1.1085492	5.3368387	7.7694216	0.03215106	-0.012426221	0.034540765	0.7482542	5.762784	7.899414	Multitasking_Scroll
14:37:40.494	1.1085492	5.3368387	7.7694216	0.03215106	-0.012426221	0.034540765	0.7482542	5.762784	7.899414	Multitasking_Scroll
14:37:40.515	1.1085492	5.3368387	7.7694216	0.03215106	-0.012426221	0.034540765	0.7482542	5.762784	7.899414	Multitasking_Scroll
14:37:40.536	1.1085492	5.3368387	7.7694216	0.03215106	-0.012426221	0.034540765	0.7482542	5.762784	7.899414	Multitasking_Scroll
14:37:40.556	1.1085492	5.3368387	7.7694216	-0.009387777	-0.007539299	-0.02288057	0.76141715	5.8264475	7.8513103	Multitasking_Scroll
14:37:40.577	1.1085492	5.3368387	7.7694216	-0.009387777	-0.007539299	-0.02288057	0.76141715	5.8264475	7.8513103	Multitasking_Scroll
14:37:40.598	1.1085492	5.3368387	7.7694216	-0.009387777	-0.007539299	-0.02288057	0.76141715	5.8264475	7.8513103	Multitasking_Scroll
14:37:40.619	1.1085492	5.3368387	7.7694216	-0.009387777	-0.007539299	-0.02288057	0.76141715	5.8264475	7.8513103	Multitasking_Scroll
14:37:40.640	0.749408	5.731894	8.061523	-0.009387777	-0.007539299	-0.02288057	0.76141715	5.8264475	7.8513103	Multitasking_Scroll
14:37:40.661	0.749408	5.731894	8.061523	-0.009387777	-0.007539299	-0.02288057	0.76141715	5.8264475	7.8513103	Multitasking_Scroll
14:37:40.682	0.749408	5.731894	8.061523	-0.009387777	-0.007539299	-0.02288057	0.76141715	5.8264475	7.8513103	Multitasking_Scroll
14:37:40.702	0.749408	5.731894	8.061523	-0.009387777	-0.007539299	-0.02288057	0.76141715	5.8264475	7.8513103	Multitasking_Scroll
14:37:40.723	0.749408	5.731894	8.061523	-0.009387777	-0.007539299	-0.02288057	0.76141715	5.8264475	7.8513103	Multitasking_Scroll
14:37:40.745	0.749408	5.731894	8.061523	0.062083457	0.0346104	0.02232346	0.7004462	5.8376207	7.8486857	Multitasking_Scroll
14:37:40.766	0.749408	5.731894	8.061523	0.062083457	0.0346104	0.02232346	0.7004462	5.8376207	7.8486857	Multitasking_Scroll
14:37:40.787	0.749408	5.731894	8.061523	0.062083457	0.0346104	0.02232346	0.7004462	5.8376207	7.8486857	Multitasking_Scroll
14:37:40.808	0.749408	5.731894	8.061523	0.062083457	0.0346104	0.02232346	0.7004462	5.8376207	7.8486857	Multitasking_Scroll
14:37:40.829	0.749408	5.731894	8.061523	0.062083457	0.0346104	0.02232346	0.7004462	5.8376207	7.8486857	Multitasking_Scroll
14:37:40.849	0.6488485	5.731894	7.901107	0.062083457	0.0346104	0.02232346	0.7004462	5.8376207	7.8486857	Multitasking_Scroll
14:37:40.870	0.6488485	5.731894	7.901107	0.062083457	0.0346104	0.02232346	0.7004462	5.8376207	7.8486857	Multitasking_Scroll
14:37:40.891	0.6488485	5.731894	7.901107	0.062083457	0.0346104	0.02232346	0.7004462	5.8376207	7.8486857	Multitasking_Scroll
14:37:40.915	0.6488485	5.731894	7.901107	-0.14438899	-0.075345345	-0.16093612	0.6214089	6.0089645	7.7250586	Multitasking_Scroll
14:37:40.937	0.6488485	5.731894	7.901107	-0.14438899	-0.075345345	-0.16093612	0.6214089	6.0089645	7.7250586	Multitasking_Scroll
14:37:40.960	0.6488485	5.731894	7.901107	-0.14438899	-0.075345345	-0.16093612	0.6214089	6.0089645	7.7250586	Multitasking_Scroll
14:37:40.982	0.6488485	5.731894	7.901107	-0.14438899	-0.075345345	-0.16093612	0.6214089	6.0089645	7.7250586	Multitasking_Scroll
14:37:41.005	0.6488485	5.731894	7.901107	-0.14438899	-0.075345345	-0.16093612	0.6214089	6.0089645	7.7250586	Multitasking_Scroll
14:37:41.029	0.6488485	5.731894	7.901107	-0.14438899	-0.075345345	-0.16093612	0.6214089	6.0089645	7.7250586	Multitasking_Scroll
14:37:41.051	0.9122187	5.626546	7.407886	-0.14438899	-0.075345345	-0.16093612	0.6214089	6.0089645	7.7250586	Multitasking_Scroll
14:37:41.072	0.9122187	5.626546	7.407886	-0.14438899	-0.075345345	-0.16093612	0.6214089	6.0089645	7.7250586	Multitasking_Scroll
14:37:41.095	0.9122187	5.626546	7.407886	0.03337279	0.008954062	-0.106569104	0.49138227	5.986234	7.7520227	Multitasking_Scroll
14:37:41.117	0.9122187	5.626546	7.407886	0.03337279	0.008954062	-0.106569104	0.49138227	5.986234	7.7520227	Multitasking_Scroll
14:37:41.139	0.9122187	5.626546	7.407886	0.03337279	0.008954062	-0.106569104	0.49138227	5.986234	7.7520227	Multitasking_Scroll
14:37:41.161	0.9122187	5.626546	7.407886	0.03337279	0.008954062	-0.106569104	0.49138227	5.986234	7.7520227	Multitasking_Scroll
14:37:41.183	0.9122187	5.626546	7.407886	0.03337279	0.008954062	-0.106569104	0.49138227	5.986234	7.7520227	Multitasking_Scroll
14:37:41.205	0.9122187	5.626546	7.407886	0.03337279	0.008954062	-0.106569104	0.49138227	5.986234	7.7520227	Multitasking_Scroll
14:37:41.226	0.9122187	5.626546	7.407886	0.03337279	0.008954062	-0.106569104	0.49138227	5.986234	7.7520227	Multitasking_Scroll
14:37:41.248	0.50040346	5.8324533	7.3815494	0.03337279	0.008954062	-0.106569104	0.49138227	5.986234	7.7520227	Multitasking_Scroll
14:37:41.268	0.50040346	5.8324533	7.3815494	-0.060089592	-0.030752178	-0.030821817	0.42201138	5.967512	7.770521	Multitasking_Scroll
14:37:41.290	0.50040346	5.8324533	7.3815494	-0.060089592	-0.030752178	-0.030821817	0.42201138	5.967512	7.770521	Multitasking_Scroll
14:37:41.312	0.50040346	5.8324533	7.3815494	-0.060089592	-0.030752178	-0.030821817	0.42201138	5.967512	7.770521	Multitasking_Scroll
14:37:41.334	0.50040346	5.8324533	7.3815494	-0.060089592	-0.030752178	-0.030821817	0.42201138	5.967512	7.770521	Multitasking_Scroll
14:37:41.356	0.50040346	5.8324533	7.3815494	-0.060089592	-0.030752178	-0.030821817	0.42201138	5.967512	7.770521	Multitasking_Scroll
14:37:41.378	0.50040346	5.8324533	7.3815494	-0.060089592	-0.030752178	-0.030821817	0.42201138	5.967512	7.770521	Multitasking_Scroll
14:37:41.400	0.50040346	5.8324533	7.3815494	-0.060089592	-0.030752178	-0.030821817	0.42201138	5.967512	7.770521	Multitasking_Scroll
14:37:41.420	0.50040346	5.8324533	7.3815494	-0.060089592	-0.030752178	-0.030821817	0.42201138	5.967512	7.770521	Multitasking_Scroll
14:37:41.441	0.39505535	5.741471	7.692805	-0.060089592	-0.030752178	-0.030821817	0.42201138	5.967512	7.770521	Multitasking_Scroll
14:37:41.462	0.39505535	5.741471	7.692805	-0.7778563	-0.04235862	0.14388566	0.30742198	5.802579	7.89974	Multitasking_Scroll
14:37:41.484	0.39505535	5.741471	7.692805	-0.7778563	-0.04235862	0.14388566	0.30742198	5.802579	7.89974	Multitasking_Scroll
14:37:41.505	0.39505535	5.741471	7.692805	-0.7778563	-0.04235862	0.14388566	0.30742198	5.802579	7.89974	Multitasking_Scroll
14:37:41.526	0.39505535	5.741471	7.692805	-0.7778563	-0.04235862	0.14388566	0.30742198	5.802579	7.89974	Multitasking_Scroll
14:37:41.547	0.39505535	5.741471	7.692805	-0.7778563	-0.04235862	0.14388566	0.30742198	5.802579	7.89974	Multitasking_Scroll
14:37:41.568	0.39505535	5.741471	7.692805	-0.7778563	-0.04235862	0.14388566	0.30742198	5.802579	7.89974	Multitasking_Scroll
14:37:41.589	0.39505535	5.741471	7.692805	-0.7778563	-0.04235862	0.14388566	0.30742198	5.802579	7.89974	Multitasking_Scroll
14:37:41.610	0.39505535	5.741471	7.692805	-0.7778563	-0.04235862	0.14388566	0.30742198	5.802579	7.89974	Multitasking_Scroll
14:37:41.632	0.39505535	5.741471	7.692805	0.12927864	0.01445185	-0.14505363	0.3140357	5.8664165	7.852186	Multitasking_Scroll
14:37:41.653	0.9074302	4.7143273	9.929058	0.12927864	0.01445185	-0.14505363	0.3140357	5.8664165	7.852186	Multitasking_Scroll
14:37:41.674	0.9074302	4.7143273	9.929058	0.12927864	0.01445185	-0.14505363	0.3140357	5.8664165	7.852186	Multitasking_Scroll
14:37:41.695	0.9074302	4.7143273	9.929058	0.12927864	0.01445185	-0.14505363	0.3140357	5.8664165	7.852186	Multitasking_Scroll
14:37:41.716	0.9074302	4.7143273	9.929058	0.12927864	0.01445185	-0.14505363	0.3140357	5.8664165	7.852186	Multitasking_Scroll
14:37:41.737	0.9074302	4.7143273	9.929058	0.12927864	0.01445185	-0.14505363	0.3140357	5.8664165	7.852186	Multitasking_Scroll
14:37:41.758	0.9074302	4.7143273	9.929058	0.12927864	0.01445185	-0.14505363	0.3140357	5.8664165	7.852186	Multitasking_Scroll
14:37:41.779	0.9074302	4.7143273	9.929058	0.12927864	0.01445185	-0.14505363	0.3140357	5.8664165	7.852186	Multitasking_Scroll
14:37:41.802	0.9074302	4.7143273	9.929058	0.12927864	0.01445185	-0.14505363	0.3140357	5.8664165	7.852186	Multitasking_Scroll
14:37:41.823	0.9074302	4.7143273	9.929058	0.09262671	-0.06251717	-0.007608937	0.15684271	5.715559	7.9673157	Multitasking_Scroll
14:37:41.843	0.06943397	5.7654138	6.775798	0.09262671	-0.06251717	-0.007608937	0.15684271	5.715559	7.9673157	Multitasking_Scroll
14:37:41.864	0.06943397	5.7654138	6.775798	0.09262671	-0.06251717	-0.007608937	0.15684271	5.715559	7.9673157	Multitasking_Scroll
14:37:41.885	0.06943397	5.7654138	6.775798	0.09262671	-0.06251717	-0.007608937	0.15684271	5.715559	7.9673157	Multitasking_Scroll
14:37:41.906	0.06943397	5.7654138	6.775798	0.09262671	-0.06251717	-0.007608937	0.15684271	5.715559	7.9673157	Multitasking_Scroll
14:37:41.928	0.06943397	5.7654138	6.775798	0.09262671	-0.06251717	-0.007608937	0.15684271	5.715559	7.9673157	Multitasking_Scroll
14:37:41.948	0.06943397	5.7654138	6.775798	0.09262671	-0.06251717	-0.007608937	0.15684271	5.715559	7.9673157	Multitasking_Scroll
14:37:41.969	0.06943397	5.7654138	6.775798	0.09262671	-0.06251717	-0.007608937	0.15684271	5.715559	7.9673157	Multitasking_Scroll
14:37:41.990	0.06943397	5.7654138	6.775798	-0.10407189	-0.063738905	0.0620297	0.19443946	5.818402	7.8916864	Multitasking_Scroll
14:37:42.011	0.06943397	5.7654138	6.775798	-0.10407189	-0.063738905	0.0620297	0.19443946	5.818402	7.8916864	Multitasking_Scroll
14:37:42.032	0.06943397	5.7654138	6.775798	-0.10407189	-0.063738905	0.0620297	0.19443946	5.818402	7.8916864	Multitasking_Scroll
14:37:42.053	-0.019154198	5.583449	7.6018224	-0.10407189	-0.063738905	0.0620297	0.19443946	5.818402	7.8916864	Multitasking_Scroll
14:37:42.074	-0.019154198	5.583449	7.6018224	-0.10407189	-0.063738905	0.0620297	0.19443946	5.818402	7.8916864	Multitasking_Scroll
14:37:42.095	-0.019154198	5.583449	7.6018224	-0.10407189	-0.063738905	0.0620297	0.19443946	5.818402	7.8916864	Multitasking_Scroll
14:37:42.116	-0.019154198	5.583449	7.6018224	-0.10407189	-0.063738905	0.0620297	0.19443946	5.818402	7.8916864	Multitasking_Scroll
14:37:42.137	-0.019154198	5.583449	7.6018224	-0.10407189	-0.063738905	0.0620297	0.19443946	5.818402	7.8916864	Multitasking_Scroll
14:37:42.158	-0.019154198	5.583449	7.6018224	-0.10407189	-0.063738905	0.0620297	0.19443946	5.818402	7.8916864	Multitasking_Scroll
14:37:42.179	-0.019154198	5.583449	7.6018224	0.099346235	-0.02036747	0.020490864	0.28171763	5.4256053	8.164178	Multitasking_Scroll
14:37:42.201	-0.019154198	5.583449	7.6018224	0.099346235	-0.02036747	0.020490864	0.28171763	5.4256053	8.164178	Multitasking_Scroll
14:37:42.222	-0.019154198	5.583449	7.6018224	0.099346235	-0.02036747	0.020490864	0.28171763	5.4256053	8.164178	Multitasking_Scroll
14:37:42.242	0.37111259	5.4589467	5.442187	0.099346235	-0.02036747	0.020490864	0.28171763	5.4256053	8.164178	Multitasking_Scroll
14:37:42.263	0.37111259	5.4589467	5.442187	0.099346235	-0.02036747	0.020490864	0.28171763	5.4256053	8.164178	Multitasking_Scroll
14:37:42.284	0.37111259	5.4589467	5.442187	0.099346235	-0.02036747	0.020490864	0.28171763	5.4256053	8.164178	Multitasking_Scroll
14:37:42.305	0.37111259	5.4589467	5.442187	0.099346235	-0.02036747	0.020490864	0.28171763	5.4256053	8.164178	Multitasking_Scroll
14:37:42.326	0.37111259	5.4589467	5.442187	0.099346235	-0.02036747	0.020490864	0.28171763	5.4256053	8.164178	Multitasking_Scroll
14:37:42.347	0.37111259	5.4589467	5.442187	0.107898355	0.031556077	-0.105958246	0.23388518	5.758242	7.9346247	Multitasking_Scroll
14:37:42.367	0.37111259	5.4589467	5.442187	0.107898355	0.031556077	-0.105958246	0.23388518	5.758242	7.9346247	Multitasking_Scroll
14:37:42.388	0.37111259	5.4589467	5.442187	0.107898355	0.031556077	-0.105958246	0.23388518	5.758242	7.9346247	Multitasking_Scroll
14:37:42.409	0.37111259	5.4589467	5.442187	0.107898355	0.031556077	-0.105958246	0.23388518	5.758242	7.9346247	Multitasking_Scroll
14:37:42.431	0.37111259	5.4589467	5.442187	0.107898355	0.031556077	-0.105958246	0.23388518	5.758242	7.9346247	Multitasking_Scroll
14:37:42.451	0.60335726	5.1883936	7.5299945	0.107898355	0.031556077	-0.105958246	0.23388518	5.758242	7.9346247	Multitasking_Scroll
14:37:42.471	0.60335726	5.1883936	7.5299945	0.107898355	0.031556077	-0.105958246	0.23388518	5.758242	7.9346247	Multitasking_Scroll
14:37:42.492	0.60335726	5.1883936	7.5299945	0.107898355	0.031556077	-0.105958246	0.23388518	5.758242	7.9346247	Multitasking_Scroll
14:37:42.513	0.60335726	5.1883936	7.5299945	0.107898355	0.031556077	-0.105958246	0.23388518	5.758242	7.9346247	Multitasking_Scroll
14:37:42.533	0.60335726	5.1883936	7.5299945	0.05536394	-0.028308718	-0.045482583	0.14325288	5.7711024	7.9274325	Multitasking_Scroll
14:37:42.554	0.60335726	5.1883936	7.5299945	0.05536394	-0.028308718	-0.045482583	0.14325288	5.7711024	7.9274325	Multitasking_Scroll
14:37:42.576	0.60335726	5.1883936	7.5299945	0.05536394	-0.028308718	-0.045482583	0.14325288	5.7711024	7.9274325	Multitasking_Scroll
14:37:42.597	0.60335726	5.1883936	7.5299945	0.05536394	-0.028308718	-0.045482583	0.14325288	5.7711024	7.9274325	Multitasking_Scroll
14:37:42.617	0.60335726	5.1883936	7.5299945	0.05536394	-0.028308718	-0.045482583	0.14325288	5.7711024	7.9274325	Multitasking_Scroll
14:37:42.639	0.30886146	5.4302154	8.4230585	0.05536394	-0.028308718	-0.045482583	0.14325288	5.7711024	7.9274325	Multitasking_Scroll
14:37:42.660	0.30886146	5.4302154	8.4230585	0.05536394	-0.028308718	-0.045482583	0.14325288	5.7711024	7.9274325	Multitasking_Scroll
14:37:42.681	0.30886146	5.4302154	8.4230585	0.05536394	-0.028308718	-0.045482583	0.14325288	5.7711024	7.9274325	Multitasking_Scroll
14:37:42.702	0.30886146	5.4302154	8.4230585	0.05536394	-0.028308718	-0.045482583	0.14325288	5.7711024	7.9274325	Multitasking_Scroll
14:37:42.723	0.30886146	5.4302154	8.4230585	0.117061324	0.12379673	-0.0803019	0.16461217	6.0114927	7.7462983	Multitasking_Scroll
14:37:42.746	0.30886146	5.4302154	8.4230585	0.117061324	0.12379673	-0.0803019	0.16461217	6.0114927	7.7462983	Multitasking_Scroll
14:37:42.766	0.30886146	5.4302154	8.4230585	0.117061324	0.12379673	-0.0803019	0.16461217	6.0114927	7.7462983	Multitasking_Scroll
14:37:42.787	0.30886146	5.4302154	8.4230585	0.117061324	0.12379673	-0.0803019	0.16461217	6.0114927	7.7462983	Multitasking_Scroll
14:37:42.808	0.30886146	5.4302154	8.4230585	0.117061324	0.12379673	-0.0803019	0.16461217	6.0114927	7.7462983	Multitasking_Scroll
14:37:42.829	0.30886146	5.4302154	8.4230585	0.117061324	0.12379673	-0.0803019	0.16461217	6.0114927	7.7462983	Multitasking_Scroll
14:37:42.850	0.16759923	5.8611846	7.4198575	0.117061324	0.12379673	-0.0803019	0.16461217	6.0114927	7.7462983	Multitasking_Scroll
14:37:42.871	0.16759923	5.8611846	7.4198575	0.117061324	0.12379673	-0.0803019	0.16461217	6.0114927	7.7462983	Multitasking_Scroll
14:37:42.905	0.16759923	5.8611846	7.4198575	0.20074986	0.046827707	0.0027757715	0.22756563	6.25282	7.551208	Multitasking_Scroll
14:37:42.954	0.16759923	5.8611846	7.4198575	0.20074986	0.046827707	0.0027757715	0.22756563	6.25282	7.551208	Multitasking_Scroll
14:37:42.975	0.16759923	5.8611846	7.4198575	0.20074986	0.046827707	0.0027757715	0.22756563	6.25282	7.551208	Multitasking_Scroll
14:37:42.997	0.16759923	5.8611846	7.4198575	0.20074986	0.046827707	0.0027757715	0.22756563	6.25282	7.551208	Multitasking_Scroll
14:37:43.018	0.16759923	5.8611846	7.4198575	0.20074986	0.046827707	0.0027757715	0.22756563	6.25282	7.551208	Multitasking_Scroll
14:37:43.039	0.23463893	6.0335727	7.520417	0.20074986	0.046827707	0.0027757715	0.22756563	6.25282	7.551208	Multitasking_Scroll
14:37:43.067	0.23463893	6.0335727	7.520417	-0.013663834	-0.016091412	-0.004554611	0.25891718	6.325596	7.4893317	Multitasking_Scroll
14:37:43.090	0.23463893	6.0335727	7.520417	-0.013663834	-0.016091412	-0.004554611	0.25891718	6.325596	7.4893317	Multitasking_Scroll
14:37:43.111	0.23463893	6.0335727	7.520417	-0.013663834	-0.016091412	-0.004554611	0.25891718	6.325596	7.4893317	Multitasking_Scroll
14:37:43.133	0.23463893	6.0335727	7.520417	-0.013663834	-0.016091412	-0.004554611	0.25891718	6.325596	7.4893317	Multitasking_Scroll
14:37:43.155	0.23463893	6.0335727	7.520417	-0.013663834	-0.016091412	-0.004554611	0.25891718	6.325596	7.4893317	Multitasking_Scroll
14:37:43.176	0.23463893	6.0335727	7.520417	-0.013663834	-0.016091412	-0.004554611	0.25891718	6.325596	7.4893317	Multitasking_Scroll
14:37:43.197	0.23463893	6.0335727	7.520417	-0.013663834	-0.016091412	-0.004554611	0.25891718	6.325596	7.4893317	Multitasking_Scroll
14:37:43.218	0.23463893	6.0335727	7.520417	-0.013663834	-0.016091412	-0.004554611	0.25891718	6.325596	7.4893317	Multitasking_Scroll
14:37:43.240	0.3998439	6.193989	7.2881727	-0.013663834	-0.016091412	-0.004554611	0.25891718	6.325596	7.4893317	Multitasking_Scroll
14:37:43.261	0.3998439	6.193989	7.2881727	0.019933755	-0.010593625	-0.0027220156	0.2892087	6.335724	7.4796557	Multitasking_Scroll
14:37:43.283	0.3998439	6.193989	7.2881727	0.019933755	-0.010593625	-0.0027220156	0.2892087	6.335724	7.4796557	Multitasking_Scroll
14:37:43.305	0.3998439	6.193989	7.2881727	0.019933755	-0.010593625	-0.0027220156	0.2892087	6.335724	7.4796557	Multitasking_Scroll
14:37:43.326	0.3998439	6.193989	7.2881727	0.019933755	-0.010593625	-0.0027220156	0.2892087	6.335724	7.4796557	Multitasking_Scroll
14:37:43.350	0.3998439	6.193989	7.2881727	0.019933755	-0.010593625	-0.0027220156	0.2892087	6.335724	7.4796557	Multitasking_Scroll
14:37:43.371	0.3998439	6.193989	7.2881727	0.019933755	-0.010593625	-0.0027220156	0.2892087	6.335724	7.4796557	Multitasking_Scroll
14:37:43.391	0.3998439	6.193989	7.2881727	0.019933755	-0.010593625	-0.0027220156	0.2892087	6.335724	7.4796557	Multitasking_Scroll
14:37:43.412	0.3998439	6.193989	7.2881727	0.019933755	-0.010593625	-0.0027220156	0.2892087	6.335724	7.4796557	Multitasking_Scroll
14:37:43.434	0.3998439	6.193989	7.2881727	0.024209812	-0.007539299	0.0003323107	0.3030166	6.3168497	7.4950585	Multitasking_Scroll
14:37:43.456	0.23942748	6.196383	7.467743	0.024209812	-0.007539299	0.0003323107	0.3030166	6.3168497	7.4950585	Multitasking_Scroll
14:37:43.477	0.23942748	6.196383	7.467743	0.024209812	-0.007539299	0.0003323107	0.3030166	6.3168497	7.4950585	Multitasking_Scroll
14:37:43.500	0.23942748	6.196383	7.467743	0.024209812	-0.007539299	0.0003323107	0.3030166	6.3168497	7.4950585	Multitasking_Scroll
14:37:43.521	0.23942748	6.196383	7.467743	0.024209812	-0.007539299	0.0003323107	0.3030166	6.3168497	7.4950585	Multitasking_Scroll
14:37:43.543	0.23942748	6.196383	7.467743	0.024209812	-0.007539299	0.0003323107	0.3030166	6.3168497	7.4950585	Multitasking_Scroll
14:37:43.565	0.23942748	6.196383	7.467743	0.024209812	-0.007539299	0.0003323107	0.3030166	6.3168497	7.4950585	Multitasking_Scroll
14:37:43.598	0.23942748	6.196383	7.467743	0.024209812	-0.007539299	0.0003323107	0.3030166	6.3168497	7.4950585	Multitasking_Scroll
14:37:43.632	0.23942748	6.196383	7.467743	0.016268563	0.039497327	0.0143822115	0.3615455	6.4749546	7.3562584	Multitasking_Scroll
14:37:43.665	0.22985038	6.0838523	7.8173075	0.016268563	0.039497327	0.0143822115	0.3615455	6.4749546	7.3562584	Multitasking_Scroll
14:37:43.699	0.22985038	6.0838523	7.8173075	0.016268563	0.039497327	0.0143822115	0.3615455	6.4749546	7.3562584	Multitasking_Scroll
14:37:43.732	0.22985038	6.0838523	7.8173075	0.016268563	0.039497327	0.0143822115	0.3615455	6.4749546	7.3562584	Multitasking_Scroll
14:37:43.765	0.22985038	6.0838523	7.8173075	0.016268563	0.039497327	0.0143822115	0.3615455	6.4749546	7.3562584	Multitasking_Scroll
14:37:43.799	0.22985038	6.0838523	7.8173075	-0.08391334	0.03277781	0.05042326	0.32393384	6.5105486	7.3265386	Multitasking_Scroll
14:37:43.832	0.22985038	6.0838523	7.8173075	-0.08391334	0.03277781	0.05042326	0.32393384	6.5105486	7.3265386	Multitasking_Scroll
14:37:43.866	0.05506832	6.471725	6.675238	-0.08391334	0.03277781	0.05042326	0.32393384	6.5105486	7.3265386	Multitasking_Scroll
14:37:43.900	0.05506832	6.471725	6.675238	-0.08391334	0.03277781	0.05042326	0.32393384	6.5105486	7.3265386	Multitasking_Scroll
14:37:43.933	0.05506832	6.471725	6.675238	-0.08391334	0.03277781	0.05042326	0.32393384	6.5105486	7.3265386	Multitasking_Scroll
14:37:43.966	0.05506832	6.471725	6.675238	0.06513778	-0.0038741073	0.0901295	0.3032843	6.3464346	7.470013	Multitasking_Scroll
14:37:44.000	0.05506832	6.471725	6.675238	0.06513778	-0.0038741073	0.0901295	0.3032843	6.3464346	7.470013	Multitasking_Scroll
14:37:44.034	0.05506832	6.471725	6.675238	0.06513778	-0.0038741073	0.0901295	0.3032843	6.3464346	7.470013	Multitasking_Scroll
14:37:44.067	-0.07901107	6.3975024	7.5036573	0.06513778	-0.0038741073	0.0901295	0.3032843	6.3464346	7.470013	Multitasking_Scroll
14:37:44.101	-0.07901107	6.3975024	7.5036573	0.06513778	-0.0038741073	0.0901295	0.3032843	6.3464346	7.470013	Multitasking_Scroll
14:37:44.134	-0.07901107	6.3975024	7.5036573	0.06513778	-0.0038741073	0.0901295	0.3032843	6.3464346	7.470013	Multitasking_Scroll
14:37:44.167	-0.07901107	6.3975024	7.5036573	-0.025881138	0.036443	0.0052192328	0.3326064	6.3399935	7.474234	Multitasking_Scroll
14:37:44.201	-0.07901107	6.3975024	7.5036573	-0.025881138	0.036443	0.0052192328	0.3326064	6.3399935	7.474234	Multitasking_Scroll
14:37:44.234	-0.07901107	6.3975024	7.5036573	-0.025881138	0.036443	0.0052192328	0.3326064	6.3399935	7.474234	Multitasking_Scroll
14:37:44.268	0.42378664	6.124555	7.151699	-0.025881138	0.036443	0.0052192328	0.3326064	6.3399935	7.474234	Multitasking_Scroll
14:37:44.301	0.42378664	6.124555	7.151699	-0.025881138	0.036443	0.0052192328	0.3326064	6.3399935	7.474234	Multitasking_Scroll
14:37:44.335	0.42378664	6.124555	7.151699	-0.04359623	0.008954062	-0.020437106	0.32789296	6.30558	7.5034947	Multitasking_Scroll
14:37:44.369	0.42378664	6.124555	7.151699	-0.04359623	0.008954062	-0.020437106	0.32789296	6.30558	7.5034947	Multitasking_Scroll
14:37:44.402	0.42378664	6.124555	7.151699	-0.04359623	0.008954062	-0.020437106	0.32789296	6.30558	7.5034947	Multitasking_Scroll
14:37:44.436	0.28970724	6.141315	7.0152254	-0.04359623	0.008954062	-0.020437106	0.32789296	6.30558	7.5034947	Multitasking_Scroll
14:37:44.469	0.28970724	6.141315	7.0152254	-0.04359623	0.008954062	-0.020437106	0.32789296	6.30558	7.5034947	Multitasking_Scroll
14:37:44.502	0.28970724	6.141315	7.0152254	-0.04359623	0.008954062	-0.020437106	0.32789296	6.30558	7.5034947	Multitasking_Scroll
14:37:44.536	0.28970724	6.141315	7.0152254	0.00038606682	-0.0038741073	-0.020437106	0.3180857	6.300211	7.5084286	Multitasking_Scroll
14:37:44.569	0.28970724	6.141315	7.0152254	0.00038606682	-0.0038741073	-0.020437106	0.3180857	6.300211	7.5084286	Multitasking_Scroll
14:37:44.603	0.28970724	6.141315	7.0152254	0.00038606682	-0.0038741073	-0.020437106	0.3180857	6.300211	7.5084286	Multitasking_Scroll
14:37:44.637	0.29928434	6.1125836	7.326481	0.00038606682	-0.0038741073	-0.020437106	0.3180857	6.300211	7.5084286	Multitasking_Scroll
14:37:44.670	0.29928434	6.1125836	7.326481	0.00038606682	-0.0038741073	-0.020437106	0.3180857	6.300211	7.5084286	Multitasking_Scroll
14:37:44.703	0.29928434	6.1125836	7.326481	0.0046621235	-0.0044849725	0.0076626935	0.32280996	6.2829547	7.52267	Multitasking_Scroll
14:37:44.736	0.29928434	6.1125836	7.326481	0.0046621235	-0.0044849725	0.0076626935	0.32280996	6.2829547	7.52267	Multitasking_Scroll
14:37:44.770	0.29928434	6.1125836	7.326481	0.0046621235	-0.0044849725	0.0076626935	0.32280996	6.2829547	7.52267	Multitasking_Scroll
14:37:44.791	0.29928434	6.1125836	7.326481	0.0046621235	-0.0044849725	0.0076626935	0.32280996	6.2829547	7.52267	Multitasking_Scroll
14:37:44.820	0.29928434	6.1125836	7.326481	0.0046621235	-0.0044849725	0.0076626935	0.32280996	6.2829547	7.52267	Multitasking_Scroll
14:37:44.853	0.30646718	6.150892	7.336058	0.0046621235	-0.0044849725	0.0076626935	0.32280996	6.2829547	7.52267	Multitasking_Scroll
14:37:44.887	0.30646718	6.150892	7.336058	0.000996932	0.008954062	-0.0069980724	0.32630965	6.284402	7.521315	Multitasking_Scroll
14:37:44.908	0.30646718	6.150892	7.336058	0.000996932	0.008954062	-0.0069980724	0.32630965	6.284402	7.521315	Multitasking_Scroll
14:37:44.929	0.30646718	6.150892	7.336058	0.000996932	0.008954062	-0.0069980724	0.32630965	6.284402	7.521315	Multitasking_Scroll
14:37:44.950	0.30646718	6.150892	7.336058	0.000996932	0.008954062	-0.0069980724	0.32630965	6.284402	7.521315	Multitasking_Scroll
14:37:44.973	0.30646718	6.150892	7.336058	0.000996932	0.008954062	-0.0069980724	0.32630965	6.284402	7.521315	Multitasking_Scroll
14:37:44.996	0.30646718	6.150892	7.336058	0.000996932	0.008954062	-0.0069980724	0.32630965	6.284402	7.521315	Multitasking_Scroll
14:37:45.018	0.30646718	6.150892	7.336058	0.000996932	0.008954062	-0.0069980724	0.32630965	6.284402	7.521315	Multitasking_Scroll
14:37:45.043	0.3232271	6.1484976	7.240287	0.000996932	0.008954062	-0.0069980724	0.32630965	6.284402	7.521315	Multitasking_Scroll
14:37:45.066	0.3232271	6.1484976	7.240287	-0.046039693	-0.023421794	0.0003323107	0.33124593	6.288848	7.5173793	Multitasking_Scroll
14:37:45.089	0.3232271	6.1484976	7.240287	-0.046039693	-0.023421794	0.0003323107	0.33124593	6.288848	7.5173793	Multitasking_Scroll
14:37:45.112	0.3232271	6.1484976	7.240287	-0.046039693	-0.023421794	0.0003323107	0.33124593	6.288848	7.5173793	Multitasking_Scroll
14:37:45.135	0.3232271	6.1484976	7.240287	-0.046039693	-0.023421794	0.0003323107	0.33124593	6.288848	7.5173793	Multitasking_Scroll
14:37:45.157	0.3232271	6.1484976	7.240287	-0.046039693	-0.023421794	0.0003323107	0.33124593	6.288848	7.5173793	Multitasking_Scroll
14:37:45.179	0.3232271	6.1484976	7.240287	-0.046039693	-0.023421794	0.0003323107	0.33124593	6.288848	7.5173793	Multitasking_Scroll
14:37:45.202	0.3232271	6.1484976	7.240287	-0.046039693	-0.023421794	0.0003323107	0.33124593	6.288848	7.5173793	Multitasking_Scroll
14:37:45.225	0.3232271	6.1484976	7.240287	-0.046039693	-0.023421794	0.0003323107	0.33124593	6.288848	7.5173793	Multitasking_Scroll
14:37:45.250	0.32801566	6.1532865	7.2762012	0.0071055847	0.03338867	0.025377786	0.31724706	6.256244	7.5451345	Multitasking_Scroll
14:37:45.272	0.32801566	6.1532865	7.2762012	0.0071055847	0.03338867	0.025377786	0.31724706	6.256244	7.5451345	Multitasking_Scroll
14:37:45.294	0.32801566	6.1532865	7.2762012	0.0071055847	0.03338867	0.025377786	0.31724706	6.256244	7.5451345	Multitasking_Scroll
14:37:45.316	0.32801566	6.1532865	7.2762012	0.0071055847	0.03338867	0.025377786	0.31724706	6.256244	7.5451345	Multitasking_Scroll
14:37:45.359	0.32801566	6.1532865	7.2762012	0.0071055847	0.03338867	0.025377786	0.31724706	6.256244	7.5451345	Multitasking_Scroll
14:37:45.391	0.32801566	6.1532865	7.2762012	0.0071055847	0.03338867	0.025377786	0.31724706	6.256244	7.5451345	Multitasking_Scroll
14:37:45.425	0.32801566	6.1532865	7.2762012	-0.08880026	-0.014258817	0.018658267	0.28640243	6.1876235	7.6027355	Multitasking_Scroll
14:37:45.459	0.38308397	6.021601	7.412675	-0.08880026	-0.014258817	0.018658267	0.28640243	6.1876235	7.6027355	Multitasking_Scroll
14:37:45.492	0.38308397	6.021601	7.412675	-0.08880026	-0.014258817	0.018658267	0.28640243	6.1876235	7.6027355	Multitasking_Scroll
14:37:45.524	0.38308397	6.021601	7.412675	-0.08880026	-0.014258817	0.018658267	0.28640243	6.1876235	7.6027355	Multitasking_Scroll
14:37:45.558	0.38308397	6.021601	7.412675	-0.08880026	-0.014258817	0.018658267	0.28640243	6.1876235	7.6027355	Multitasking_Scroll
14:37:45.592	0.38308397	6.021601	7.412675	-0.0283246	-0.013037086	-0.0069980724	0.28447205	6.1352167	7.645161	Multitasking_Scroll
14:37:45.614	0.38308397	6.021601	7.412675	-0.0283246	-0.013037086	-0.0069980724	0.28447205	6.1352167	7.645161	Multitasking_Scroll
14:37:45.636	0.38308397	6.021601	7.412675	-0.0283246	-0.013037086	-0.0069980724	0.28447205	6.1352167	7.645161	Multitasking_Scroll
14:37:45.662	0.41420954	5.870762	7.57788	-0.0283246	-0.013037086	-0.0069980724	0.28447205	6.1352167	7.645161	Multitasking_Scroll
14:37:45.685	0.41420954	5.870762	7.57788	-0.0283246	-0.013037086	-0.0069980724	0.28447205	6.1352167	7.645161	Multitasking_Scroll
14:37:45.707	0.41420954	5.870762	7.57788	-0.0283246	-0.013037086	-0.0069980724	0.28447205	6.1352167	7.645161	Multitasking_Scroll
14:37:45.729	0.41420954	5.870762	7.57788	-0.0283246	-0.013037086	-0.0069980724	0.28447205	6.1352167	7.645161	Multitasking_Scroll
14:37:45.751	0.41420954	5.870762	7.57788	-0.0283246	-0.013037086	-0.0069980724	0.28447205	6.1352167	7.645161	Multitasking_Scroll
14:37:45.776	0.41420954	5.870762	7.57788	-0.0008356637	0.0040671406	0.006440963	0.3348856	6.113223	7.6607246	Multitasking_Scroll
14:37:45.798	0.41420954	5.870762	7.57788	-0.0008356637	0.0040671406	0.006440963	0.3348856	6.113223	7.6607246	Multitasking_Scroll
14:37:45.821	0.41420954	5.870762	7.57788	-0.0008356637	0.0040671406	0.006440963	0.3348856	6.113223	7.6607246	Multitasking_Scroll
14:37:45.843	0.43096948	5.880339	7.5515428	-0.0008356637	0.0040671406	0.006440963	0.3348856	6.113223	7.6607246	Multitasking_Scroll
14:37:45.865	0.43096948	5.880339	7.5515428	-0.0008356637	0.0040671406	0.006440963	0.3348856	6.113223	7.6607246	Multitasking_Scroll
14:37:45.888	0.43096948	5.880339	7.5515428	-0.0008356637	0.0040671406	0.006440963	0.3348856	6.113223	7.6607246	Multitasking_Scroll
14:37:45.912	0.43096948	5.880339	7.5515428	-0.0008356637	0.0040671406	0.006440963	0.3348856	6.113223	7.6607246	Multitasking_Scroll
14:37:45.935	0.43096948	5.880339	7.5515428	-0.0008356637	0.0040671406	0.006440963	0.3348856	6.113223	7.6607246	Multitasking_Scroll
14:37:45.957	0.43096948	5.880339	7.5515428	-0.02954633	0.0010128145	-0.011884995	0.3552318	6.0848074	7.6824007	Multitasking_Scroll
14:37:45.980	0.43096948	5.880339	7.5515428	-0.02954633	0.0010128145	-0.011884995	0.3552318	6.0848074	7.6824007	Multitasking_Scroll
14:37:46.003	0.43096948	5.880339	7.5515428	-0.02954633	0.0010128145	-0.011884995	0.3552318	6.0848074	7.6824007	Multitasking_Scroll
14:37:46.026	0.43096948	5.880339	7.5515428	-0.02954633	0.0010128145	-0.011884995	0.3552318	6.0848074	7.6824007	Multitasking_Scroll
14:37:46.048	0.35914123	5.8683677	7.415069	-0.02954633	0.0010128145	-0.011884995	0.3552318	6.0848074	7.6824007	Multitasking_Scroll
14:37:46.070	0.35914123	5.8683677	7.415069	-0.02954633	0.0010128145	-0.011884995	0.3552318	6.0848074	7.6824007	Multitasking_Scroll
14:37:46.093	0.35914123	5.8683677	7.415069	-0.02954633	0.0010128145	-0.011884995	0.3552318	6.0848074	7.6824007	Multitasking_Scroll
14:37:46.116	0.35914123	5.8683677	7.415069	-0.02954633	0.0010128145	-0.011884995	0.3552318	6.0848074	7.6824007	Multitasking_Scroll
14:37:46.139	0.35914123	5.8683677	7.415069	-0.23540792	0.03399954	0.19764179	0.39628378	5.950681	7.784771	Multitasking_Scroll
14:37:46.161	0.35914123	5.8683677	7.415069	-0.23540792	0.03399954	0.19764179	0.39628378	5.950681	7.784771	Multitasking_Scroll
14:37:46.184	0.35914123	5.8683677	7.415069	-0.23540792	0.03399954	0.19764179	0.39628378	5.950681	7.784771	Multitasking_Scroll
14:37:46.206	0.35914123	5.8683677	7.415069	-0.23540792	0.03399954	0.19764179	0.39628378	5.950681	7.784771	Multitasking_Scroll
14:37:46.229	0.35914123	5.8683677	7.415069	-0.23540792	0.03399954	0.19764179	0.39628378	5.950681	7.784771	Multitasking_Scroll
14:37:46.251	0.34716985	5.8324533	7.458166	-0.23540792	0.03399954	0.19764179	0.39628378	5.950681	7.784771	Multitasking_Scroll
14:37:46.274	0.34716985	5.8324533	7.458166	-0.23540792	0.03399954	0.19764179	0.39628378	5.950681	7.784771	Multitasking_Scroll
14:37:46.296	0.34716985	5.8324533	7.458166	-0.23540792	0.03399954	0.19764179	0.39628378	5.950681	7.784771	Multitasking_Scroll
14:37:46.319	0.34716985	5.8324533	7.458166	0.19952814	-0.11688418	0.04126028	0.45557153	5.807053	7.8892922	Multitasking_Scroll
14:37:46.342	0.34716985	5.8324533	7.458166	0.19952814	-0.11688418	0.04126028	0.45557153	5.807053	7.8892922	Multitasking_Scroll
14:37:46.365	0.34716985	5.8324533	7.458166	0.19952814	-0.11688418	0.04126028	0.45557153	5.807053	7.8892922	Multitasking_Scroll
14:37:46.387	0.34716985	5.8324533	7.458166	0.19952814	-0.11688418	0.04126028	0.45557153	5.807053	7.8892922	Multitasking_Scroll
14:37:46.410	0.34716985	5.8324533	7.458166	0.19952814	-0.11688418	0.04126028	0.45557153	5.807053	7.8892922	Multitasking_Scroll
14:37:46.432	0.34716985	5.8324533	7.458166	0.19952814	-0.11688418	0.04126028	0.45557153	5.807053	7.8892922	Multitasking_Scroll
14:37:46.455	0.6177229	5.6600657	8.250671	0.19952814	-0.11688418	0.04126028	0.45557153	5.807053	7.8892922	Multitasking_Scroll
14:37:46.478	0.6177229	5.6600657	8.250671	0.19952814	-0.11688418	0.04126028	0.45557153	5.807053	7.8892922	Multitasking_Scroll
14:37:46.501	0.6177229	5.6600657	8.250671	-0.058867864	0.03338867	0.18847881	0.45921034	5.965838	7.769698	Multitasking_Scroll
14:37:46.523	0.6177229	5.6600657	8.250671	-0.058867864	0.03338867	0.18847881	0.45921034	5.965838	7.769698	Multitasking_Scroll
14:37:46.546	0.6177229	5.6600657	8.250671	-0.058867864	0.03338867	0.18847881	0.45921034	5.965838	7.769698	Multitasking_Scroll
14:37:46.569	0.6177229	5.6600657	8.250671	-0.058867864	0.03338867	0.18847881	0.45921034	5.965838	7.769698	Multitasking_Scroll
14:37:46.592	0.6177229	5.6600657	8.250671	-0.058867864	0.03338867	0.18847881	0.45921034	5.965838	7.769698	Multitasking_Scroll
14:37:46.615	0.6177229	5.6600657	8.250671	-0.058867864	0.03338867	0.18847881	0.45921034	5.965838	7.769698	Multitasking_Scroll
14:37:46.639	-0.4189981	6.203566	7.1301503	-0.058867864	0.03338867	0.18847881	0.45921034	5.965838	7.769698	Multitasking_Scroll
14:37:46.661	-0.4189981	6.203566	7.1301503	-0.058867864	0.03338867	0.18847881	0.45921034	5.965838	7.769698	Multitasking_Scroll
14:37:46.684	-0.4189981	6.203566	7.1301503	0.07735509	-0.19263147	0.043092877	0.5413469	5.924266	7.7961736	Multitasking_Scroll
14:37:46.707	-0.4189981	6.203566	7.1301503	0.07735509	-0.19263147	0.043092877	0.5413469	5.924266	7.7961736	Multitasking_Scroll
14:37:46.729	-0.4189981	6.203566	7.1301503	0.07735509	-0.19263147	0.043092877	0.5413469	5.924266	7.7961736	Multitasking_Scroll
14:37:46.751	-0.4189981	6.203566	7.1301503	0.07735509	-0.19263147	0.043092877	0.5413469	5.924266	7.7961736	Multitasking_Scroll
14:37:46.778	-0.4189981	6.203566	7.1301503	0.07735509	-0.19263147	0.043092877	0.5413469	5.924266	7.7961736	Multitasking_Scroll
14:37:46.799	-0.4189981	6.203566	7.1301503	0.07735509	-0.19263147	0.043092877	0.5413469	5.924266	7.7961736	Multitasking_Scroll
14:37:46.820	-0.4189981	6.203566	7.1301503	0.07735509	-0.19263147	0.043092877	0.5413469	5.924266	7.7961736	Multitasking_Scroll
14:37:46.840	0.34956414	5.5188036	8.073495	0.07735509	-0.19263147	0.043092877	0.5413469	5.924266	7.7961736	Multitasking_Scroll
14:37:46.861	0.34956414	5.5188036	8.073495	0.26122552	0.26735008	0.19214399	0.47096902	5.839904	7.864099	Multitasking_Scroll
14:37:46.889	0.34956414	5.5188036	8.073495	0.26122552	0.26735008	0.19214399	0.47096902	5.839904	7.864099	Multitasking_Scroll
14:37:46.911	0.34956414	5.5188036	8.073495	0.26122552	0.26735008	0.19214399	0.47096902	5.839904	7.864099	Multitasking_Scroll
14:37:46.932	0.34956414	5.5188036	8.073495	0.26122552	0.26735008	0.19214399	0.47096902	5.839904	7.864099	Multitasking_Scroll
14:37:46.953	0.34956414	5.5188036	8.073495	0.26122552	0.26735008	0.19214399	0.47096902	5.839904	7.864099	Multitasking_Scroll
14:37:46.974	0.34956414	5.5188036	8.073495	0.26122552	0.26735008	0.19214399	0.47096902	5.839904	7.864099	Multitasking_Scroll
14:37:46.995	0.34956414	5.5188036	8.073495	0.26122552	0.26735008	0.19214399	0.47096902	5.839904	7.864099	Multitasking_Scroll
14:37:47.016	0.34956414	5.5188036	8.073495	0.26122552	0.26735008	0.19214399	0.47096902	5.839904	7.864099	Multitasking_Scroll
14:37:47.037	0.15802214	5.7103453	8.597841	-0.03504412	-0.02403266	0.09135123	0.507913	5.932044	7.7925076	Multitasking_Scroll
14:37:47.057	0.15802214	5.7103453	8.597841	-0.03504412	-0.02403266	0.09135123	0.507913	5.932044	7.7925076	Multitasking_Scroll
14:37:47.078	0.15802214	5.7103453	8.597841	-0.03504412	-0.02403266	0.09135123	0.507913	5.932044	7.7925076	Multitasking_Scroll
14:37:47.099	0.15802214	5.7103453	8.597841	-0.03504412	-0.02403266	0.09135123	0.507913	5.932044	7.7925076	Multitasking_Scroll
14:37:47.119	0.15802214	5.7103453	8.597841	-0.03504412	-0.02403266	0.09135123	0.507913	5.932044	7.7925076	Multitasking_Scroll
14:37:47.140	0.15802214	5.7103453	8.597841	-0.03504412	-0.02403266	0.09135123	0.507913	5.932044	7.7925076	Multitasking_Scroll
14:37:47.161	0.15802214	5.7103453	8.597841	-0.03504412	-0.02403266	0.09135123	0.507913	5.932044	7.7925076	Multitasking_Scroll
14:37:47.182	0.15802214	5.7103453	8.597841	-0.03504412	-0.02403266	0.09135123	0.507913	5.932044	7.7925076	Multitasking_Scroll
14:37:47.203	0.15802214	5.7103453	8.597841	-0.03504412	-0.02403266	0.09135123	0.507913	5.932044	7.7925076	Multitasking_Scroll
14:37:47.225	0.15802214	5.7103453	8.597841	0.035205387	-0.020978335	-0.0051654764	0.6356714	6.0951266	7.656089	Multitasking_Scroll
14:37:47.246	0.5889916	5.9880815	8.10462	0.035205387	-0.020978335	-0.0051654764	0.6356714	6.0951266	7.656089	Multitasking_Scroll
14:37:47.267	0.5889916	5.9880815	8.10462	0.035205387	-0.020978335	-0.0051654764	0.6356714	6.0951266	7.656089	Multitasking_Scroll
14:37:47.288	0.5889916	5.9880815	8.10462	0.035205387	-0.020978335	-0.0051654764	0.6356714	6.0951266	7.656089	Multitasking_Scroll
14:37:47.309	0.5889916	5.9880815	8.10462	0.035205387	-0.020978335	-0.0051654764	0.6356714	6.0951266	7.656089	Multitasking_Scroll
14:37:47.330	0.5889916	5.9880815	8.10462	0.035205387	-0.020978335	-0.0051654764	0.6356714	6.0951266	7.656089	Multitasking_Scroll
14:37:47.351	0.5889916	5.9880815	8.10462	0.035205387	-0.020978335	-0.0051654764	0.6356714	6.0951266	7.656089	Multitasking_Scroll
14:37:47.373	0.5889916	5.9880815	8.10462	0.035205387	-0.020978335	-0.0051654764	0.6356714	6.0951266	7.656089	Multitasking_Scroll
14:37:47.395	0.5889916	5.9880815	8.10462	0.13660902	0.046827707	-0.01371759	0.5572306	6.1634626	7.607336	Multitasking_Scroll
14:37:47.417	0.5889916	5.9880815	8.10462	0.13660902	0.046827707	-0.01371759	0.5572306	6.1634626	7.607336	Multitasking_Scroll
14:37:47.440	0.91700727	5.777385	7.187613	0.13660902	0.046827707	-0.01371759	0.5572306	6.1634626	7.607336	Multitasking_Scroll
14:37:47.463	0.91700727	5.777385	7.187613	0.13660902	0.046827707	-0.01371759	0.5572306	6.1634626	7.607336	Multitasking_Scroll
14:37:47.485	0.91700727	5.777385	7.187613	0.13660902	0.046827707	-0.01371759	0.5572306	6.1634626	7.607336	Multitasking_Scroll
14:37:47.508	0.91700727	5.777385	7.187613	0.13660902	0.046827707	-0.01371759	0.5572306	6.1634626	7.607336	Multitasking_Scroll
14:37:47.531	0.91700727	5.777385	7.187613	0.13660902	0.046827707	-0.01371759	0.5572306	6.1634626	7.607336	Multitasking_Scroll
14:37:47.554	0.91700727	5.777385	7.187613	0.13660902	0.046827707	-0.01371759	0.5572306	6.1634626	7.607336	Multitasking_Scroll
14:37:47.576	0.91700727	5.777385	7.187613	-0.053370073	0.09508606	-0.02532403	0.49175388	6.1456823	7.6262116	Multitasking_Scroll
14:37:47.598	0.91700727	5.777385	7.187613	-0.053370073	0.09508606	-0.02532403	0.49175388	6.1456823	7.6262116	Multitasking_Scroll
14:37:47.619	0.91700727	5.777385	7.187613	-0.053370073	0.09508606	-0.02532403	0.49175388	6.1456823	7.6262116	Multitasking_Scroll
14:37:47.639	0.7446195	5.8396363	7.1588817	-0.053370073	0.09508606	-0.02532403	0.49175388	6.1456823	7.6262116	Multitasking_Scroll
14:37:47.662	0.7446195	5.8396363	7.1588817	-0.053370073	0.09508606	-0.02532403	0.49175388	6.1456823	7.6262116	Multitasking_Scroll
14:37:47.685	0.7446195	5.8396363	7.1588817	-0.053370073	0.09508606	-0.02532403	0.49175388	6.1456823	7.6262116	Multitasking_Scroll
14:37:47.707	0.7446195	5.8396363	7.1588817	-0.053370073	0.09508606	-0.02532403	0.49175388	6.1456823	7.6262116	Multitasking_Scroll
14:37:47.730	0.7446195	5.8396363	7.1588817	-0.053370073	0.09508606	-0.02532403	0.49175388	6.1456823	7.6262116	Multitasking_Scroll
14:37:47.752	0.7446195	5.8396363	7.1588817	0.026042407	0.006510602	0.010106155	0.42859602	6.143562	7.6317296	Multitasking_Scroll
14:37:47.776	0.7446195	5.8396363	7.1588817	0.026042407	0.006510602	0.010106155	0.42859602	6.143562	7.6317296	Multitasking_Scroll
14:37:47.798	0.7446195	5.8396363	7.1588817	0.026042407	0.006510602	0.010106155	0.42859602	6.143562	7.6317296	Multitasking_Scroll
14:37:47.821	0.7446195	5.8396363	7.1588817	0.026042407	0.006510602	0.010106155	0.42859602	6.143562	7.6317296	Multitasking_Scroll
14:37:47.844	0.35914123	6.0000525	7.637737	0.026042407	0.006510602	0.010106155	0.42859602	6.143562	7.6317296	Multitasking_Scroll
14:37:47.866	0.35914123	6.0000525	7.637737	0.026042407	0.006510602	0.010106155	0.42859602	6.143562	7.6317296	Multitasking_Scroll
14:37:47.889	0.35914123	6.0000525	7.637737	0.026042407	0.006510602	0.010106155	0.42859602	6.143562	7.6317296	Multitasking_Scroll
14:37:47.910	0.35914123	6.0000525	7.637737	0.026042407	0.006510602	0.010106155	0.42859602	6.143562	7.6317296	Multitasking_Scroll
14:37:47.930	0.35914123	6.0000525	7.637737	-0.07841555	-0.25493973	0.022934325	0.33651364	6.1064467	7.6660542	Multitasking_Scroll
14:37:47.951	0.35914123	6.0000525	7.637737	-0.07841555	-0.25493973	0.022934325	0.33651364	6.1064467	7.6660542	Multitasking_Scroll
14:37:47.972	0.35914123	6.0000525	7.637737	-0.07841555	-0.25493973	0.022934325	0.33651364	6.1064467	7.6660542	Multitasking_Scroll
14:37:47.993	0.35914123	6.0000525	7.637737	-0.07841555	-0.25493973	0.022934325	0.33651364	6.1064467	7.6660542	Multitasking_Scroll
14:37:48.014	0.35914123	6.0000525	7.637737	-0.07841555	-0.25493973	0.022934325	0.33651364	6.1064467	7.6660542	Multitasking_Scroll
14:37:48.035	0.38308397	6.0431495	7.632948	-0.07841555	-0.25493973	0.022934325	0.33651364	6.1064467	7.6660542	Multitasking_Scroll
14:37:48.056	0.38308397	6.0431495	7.632948	-0.07841555	-0.25493973	0.022934325	0.33651364	6.1064467	7.6660542	Multitasking_Scroll
14:37:48.076	0.38308397	6.0431495	7.632948	-0.07841555	-0.25493973	0.022934325	0.33651364	6.1064467	7.6660542	Multitasking_Scroll
14:37:48.098	0.38308397	6.0431495	7.632948	-0.07841555	-0.25493973	0.022934325	0.33651364	6.1064467	7.6660542	Multitasking_Scroll
14:37:48.118	0.38308397	6.0431495	7.632948	0.06513778	0.02972348	0.016825672	0.39339903	6.2091293	7.5803847	Multitasking_Scroll
14:37:48.140	0.38308397	6.0431495	7.632948	0.06513778	0.02972348	0.016825672	0.39339903	6.2091293	7.5803847	Multitasking_Scroll
14:37:48.161	0.38308397	6.0431495	7.632948	0.06513778	0.02972348	0.016825672	0.39339903	6.2091293	7.5803847	Multitasking_Scroll
14:37:48.182	0.38308397	6.0431495	7.632948	0.06513778	0.02972348	0.016825672	0.39339903	6.2091293	7.5803847	Multitasking_Scroll
14:37:48.204	0.38308397	6.0431495	7.632948	0.06513778	0.02972348	0.016825672	0.39339903	6.2091293	7.5803847	Multitasking_Scroll
14:37:48.225	0.38308397	6.0431495	7.632948	0.06513778	0.02972348	0.016825672	0.39339903	6.2091293	7.5803847	Multitasking_Scroll
14:37:48.246	0.31604427	5.995264	7.309721	0.06513778	0.02972348	0.016825672	0.39339903	6.2091293	7.5803847	Multitasking_Scroll
14:37:48.267	0.31604427	5.995264	7.309721	0.06513778	0.02972348	0.016825672	0.39339903	6.2091293	7.5803847	Multitasking_Scroll
14:37:48.289	0.31604427	5.995264	7.309721	-0.30382484	0.37486234	-0.028989222	0.4058261	6.232328	7.560668	Multitasking_Scroll
14:37:48.310	0.31604427	5.995264	7.309721	-0.30382484	0.37486234	-0.028989222	0.4058261	6.232328	7.560668	Multitasking_Scroll
14:37:48.332	0.31604427	5.995264	7.309721	-0.30382484	0.37486234	-0.028989222	0.4058261	6.232328	7.560668	Multitasking_Scroll
14:37:48.353	0.31604427	5.995264	7.309721	-0.30382484	0.37486234	-0.028989222	0.4058261	6.232328	7.560668	Multitasking_Scroll
14:37:48.373	0.31604427	5.995264	7.309721	-0.30382484	0.37486234	-0.028989222	0.4058261	6.232328	7.560668	Multitasking_Scroll
14:37:48.394	0.31604427	5.995264	7.309721	-0.30382484	0.37486234	-0.028989222	0.4058261	6.232328	7.560668	Multitasking_Scroll
14:37:48.416	0.31604427	5.995264	7.309721	-0.30382484	0.37486234	-0.028989222	0.4058261	6.232328	7.560668	Multitasking_Scroll
14:37:48.437	0.5913859	5.973716	7.3216925	-0.30382484	0.37486234	-0.028989222	0.4058261	6.232328	7.560668	Multitasking_Scroll
14:37:48.458	0.5913859	5.973716	7.3216925	-0.30382484	0.37486234	-0.028989222	0.4058261	6.232328	7.560668	Multitasking_Scroll
14:37:48.480	0.5913859	5.973716	7.3216925	0.10973095	-0.10344514	-0.09496267	0.40687636	6.246566	7.5488515	Multitasking_Scroll
14:37:48.501	0.5913859	5.973716	7.3216925	0.10973095	-0.10344514	-0.09496267	0.40687636	6.246566	7.5488515	Multitasking_Scroll
14:37:48.523	0.5913859	5.973716	7.3216925	0.10973095	-0.10344514	-0.09496267	0.40687636	6.246566	7.5488515	Multitasking_Scroll
14:37:48.545	0.5913859	5.973716	7.3216925	0.10973095	-0.10344514	-0.09496267	0.40687636	6.246566	7.5488515	Multitasking_Scroll
14:37:48.566	0.5913859	5.973716	7.3216925	0.10973095	-0.10344514	-0.09496267	0.40687636	6.246566	7.5488515	Multitasking_Scroll
14:37:48.587	0.5913859	5.973716	7.3216925	0.10973095	-0.10344514	-0.09496267	0.40687636	6.246566	7.5488515	Multitasking_Scroll
14:37:48.608	0.5913859	5.973716	7.3216925	0.10973095	-0.10344514	-0.09496267	0.40687636	6.246566	7.5488515	Multitasking_Scroll
14:37:48.630	0.5913859	5.973716	7.3216925	0.10973095	-0.10344514	-0.09496267	0.40687636	6.246566	7.5488515	Multitasking_Scroll
14:37:48.651	0.5602603	5.7725964	7.0367737	-0.0026682594	0.019338772	-0.008219803	0.3530119	6.2392526	7.5576034	Multitasking_Scroll
14:37:48.673	0.5602603	5.7725964	7.0367737	-0.0026682594	0.019338772	-0.008219803	0.3530119	6.2392526	7.5576034	Multitasking_Scroll
14:37:48.695	0.5602603	5.7725964	7.0367737	-0.0026682594	0.019338772	-0.008219803	0.3530119	6.2392526	7.5576034	Multitasking_Scroll
14:37:48.716	0.5602603	5.7725964	7.0367737	-0.0026682594	0.019338772	-0.008219803	0.3530119	6.2392526	7.5576034	Multitasking_Scroll
14:37:48.737	0.5602603	5.7725964	7.0367737	-0.0026682594	0.019338772	-0.008219803	0.3530119	6.2392526	7.5576034	Multitasking_Scroll
14:37:48.759	0.5602603	5.7725964	7.0367737	-0.0026682594	0.019338772	-0.008219803	0.3530119	6.2392526	7.5576034	Multitasking_Scroll
14:37:48.780	0.5602603	5.7725964	7.0367737	-0.0026682594	0.019338772	-0.008219803	0.3530119	6.2392526	7.5576034	Multitasking_Scroll
14:37:48.802	0.5602603	5.7725964	7.0367737	-0.0026682594	0.019338772	-0.008219803	0.3530119	6.2392526	7.5576034	Multitasking_Scroll
14:37:48.823	0.5602603	5.7725964	7.0367737	-0.0026682594	0.019338772	-0.008219803	0.3530119	6.2392526	7.5576034	Multitasking_Scroll
14:37:48.845	0.52674043	5.9018874	7.9346266	-0.022215948	0.020560503	0.04920153	0.32733372	6.255509	7.545316	Multitasking_Scroll
14:37:48.866	0.52674043	5.9018874	7.9346266	-0.022215948	0.020560503	0.04920153	0.32733372	6.255509	7.545316	Multitasking_Scroll
14:37:48.888	0.52674043	5.9018874	7.9346266	-0.022215948	0.020560503	0.04920153	0.32733372	6.255509	7.545316	Multitasking_Scroll
14:37:48.910	0.52674043	5.9018874	7.9346266	-0.022215948	0.020560503	0.04920153	0.32733372	6.255509	7.545316	Multitasking_Scroll
14:37:48.931	0.52674043	5.9018874	7.9346266	-0.022215948	0.020560503	0.04920153	0.32733372	6.255509	7.545316	Multitasking_Scroll
14:37:48.953	0.52674043	5.9018874	7.9346266	-0.022215948	0.020560503	0.04920153	0.32733372	6.255509	7.545316	Multitasking_Scroll
14:37:48.975	0.52674043	5.9018874	7.9346266	-0.022215948	0.020560503	0.04920153	0.32733372	6.255509	7.545316	Multitasking_Scroll
14:37:48.996	0.52674043	5.9018874	7.9346266	-0.022215948	0.020560503	0.04920153	0.32733372	6.255509	7.545316	Multitasking_Scroll
14:37:49.018	0.52674043	5.9018874	7.9346266	-0.012442104	0.0046780063	-0.08824315	0.30995676	6.2453856	7.5544267	Multitasking_Scroll
14:37:49.041	0.50758624	5.9904757	7.448589	-0.012442104	0.0046780063	-0.08824315	0.30995676	6.2453856	7.5544267	Multitasking_Scroll
14:37:49.062	0.50758624	5.9904757	7.448589	-0.012442104	0.0046780063	-0.08824315	0.30995676	6.2453856	7.5544267	Multitasking_Scroll
14:37:49.084	0.50758624	5.9904757	7.448589	-0.012442104	0.0046780063	-0.08824315	0.30995676	6.2453856	7.5544267	Multitasking_Scroll
14:37:49.107	0.50758624	5.9904757	7.448589	-0.012442104	0.0046780063	-0.08824315	0.30995676	6.2453856	7.5544267	Multitasking_Scroll
14:37:49.130	0.50758624	5.9904757	7.448589	-0.012442104	0.0046780063	-0.08824315	0.30995676	6.2453856	7.5544267	Multitasking_Scroll
14:37:49.153	0.50758624	5.9904757	7.448589	-0.012442104	0.0046780063	-0.08824315	0.30995676	6.2453856	7.5544267	Multitasking_Scroll
14:37:49.176	0.50758624	5.9904757	7.448589	-0.012442104	0.0046780063	-0.08824315	0.30995676	6.2453856	7.5544267	Multitasking_Scroll
14:37:49.199	0.50758624	5.9904757	7.448589	0.024209812	0.025447425	-0.033876143	0.21398266	6.2539787	7.5506463	Multitasking_Scroll
14:37:49.222	0.50758624	5.9904757	7.448589	0.024209812	0.025447425	-0.033876143	0.21398266	6.2539787	7.5506463	Multitasking_Scroll
14:37:49.244	0.028731298	6.220326	7.4102807	0.024209812	0.025447425	-0.033876143	0.21398266	6.2539787	7.5506463	Multitasking_Scroll
14:37:49.267	0.028731298	6.220326	7.4102807	0.024209812	0.025447425	-0.033876143	0.21398266	6.2539787	7.5506463	Multitasking_Scroll
14:37:49.289	0.028731298	6.220326	7.4102807	0.024209812	0.025447425	-0.033876143	0.21398266	6.2539787	7.5506463	Multitasking_Scroll
14:37:49.310	0.028731298	6.220326	7.4102807	0.024209812	0.025447425	-0.033876143	0.21398266	6.2539787	7.5506463	Multitasking_Scroll
14:37:49.330	0.028731298	6.220326	7.4102807	0.024209812	0.025447425	-0.033876143	0.21398266	6.2539787	7.5506463	Multitasking_Scroll
14:37:49.351	0.028731298	6.220326	7.4102807	0.024209812	0.025447425	-0.033876143	0.21398266	6.2539787	7.5506463	Multitasking_Scroll
14:37:49.372	0.028731298	6.220326	7.4102807	-0.030768061	0.044995114	-0.0033328808	0.11368118	6.1489754	7.6385508	Multitasking_Scroll
14:37:49.394	0.028731298	6.220326	7.4102807	-0.030768061	0.044995114	-0.0033328808	0.11368118	6.1489754	7.6385508	Multitasking_Scroll
14:37:49.415	0.028731298	6.220326	7.4102807	-0.030768061	0.044995114	-0.0033328808	0.11368118	6.1489754	7.6385508	Multitasking_Scroll
14:37:49.436	0.27294734	6.074275	6.378348	-0.030768061	0.044995114	-0.0033328808	0.11368118	6.1489754	7.6385508	Multitasking_Scroll
14:37:49.458	0.27294734	6.074275	6.378348	-0.030768061	0.044995114	-0.0033328808	0.11368118	6.1489754	7.6385508	Multitasking_Scroll
14:37:49.479	0.27294734	6.074275	6.378348	-0.030768061	0.044995114	-0.0033328808	0.11368118	6.1489754	7.6385508	Multitasking_Scroll
14:37:49.501	0.27294734	6.074275	6.378348	-0.030768061	0.044995114	-0.0033328808	0.11368118	6.1489754	7.6385508	Multitasking_Scroll
14:37:49.522	0.27294734	6.074275	6.378348	-0.030768061	0.044995114	-0.0033328808	0.11368118	6.1489754	7.6385508	Multitasking_Scroll
14:37:49.544	0.27294734	6.074275	6.378348	-0.030768061	0.044995114	-0.0033328808	0.11368118	6.1489754	7.6385508	Multitasking_Scroll
14:37:49.565	0.27294734	6.074275	6.378348	0.06269432	0.01323012	0.03515163	0.080599725	6.177264	7.6161146	Multitasking_Scroll
14:37:49.586	0.27294734	6.074275	6.378348	0.06269432	0.01323012	0.03515163	0.080599725	6.177264	7.6161146	Multitasking_Scroll
14:37:49.607	0.27294734	6.074275	6.378348	0.06269432	0.01323012	0.03515163	0.080599725	6.177264	7.6161146	Multitasking_Scroll
14:37:49.629	0.27294734	6.074275	6.378348	0.06269432	0.01323012	0.03515163	0.080599725	6.177264	7.6161146	Multitasking_Scroll
14:37:49.650	-0.28013015	6.0862465	7.0343795	0.06269432	0.01323012	0.03515163	0.080599725	6.177264	7.6161146	Multitasking_Scroll
14:37:49.671	-0.28013015	6.0862465	7.0343795	0.06269432	0.01323012	0.03515163	0.080599725	6.177264	7.6161146	Multitasking_Scroll
14:37:49.691	-0.28013015	6.0862465	7.0343795	0.06269432	0.01323012	0.03515163	0.080599725	6.177264	7.6161146	Multitasking_Scroll
14:37:49.713	-0.28013015	6.0862465	7.0343795	0.06269432	0.01323012	0.03515163	0.080599725	6.177264	7.6161146	Multitasking_Scroll
14:37:49.734	-0.28013015	6.0862465	7.0343795	0.08224201	-0.04235862	-0.004554611	0.08100129	6.175796	7.6173034	Multitasking_Scroll
14:37:49.756	-0.28013015	6.0862465	7.0343795	0.08224201	-0.04235862	-0.004554611	0.08100129	6.175796	7.6173034	Multitasking_Scroll
14:37:49.777	-0.28013015	6.0862465	7.0343795	0.08224201	-0.04235862	-0.004554611	0.08100129	6.175796	7.6173034	Multitasking_Scroll
14:37:49.799	-0.28013015	6.0862465	7.0343795	0.08224201	-0.04235862	-0.004554611	0.08100129	6.175796	7.6173034	Multitasking_Scroll
14:37:49.820	-0.28013015	6.0862465	7.0343795	0.08224201	-0.04235862	-0.004554611	0.08100129	6.175796	7.6173034	Multitasking_Scroll
14:37:49.842	0.25379312	5.949773	7.0343795	0.08224201	-0.04235862	-0.004554611	0.08100129	6.175796	7.6173034	Multitasking_Scroll
14:37:49.864	0.25379312	5.949773	7.0343795	0.08224201	-0.04235862	-0.004554611	0.08100129	6.175796	7.6173034	Multitasking_Scroll
14:37:49.885	0.25379312	5.949773	7.0343795	0.08224201	-0.04235862	-0.004554611	0.08100129	6.175796	7.6173034	Multitasking_Scroll
14:37:49.906	0.25379312	5.949773	7.0343795	0.035205387	-0.00876103	0.036984228	0.14884675	6.3633513	7.4602876	Multitasking_Scroll
14:37:49.928	0.25379312	5.949773	7.0343795	0.035205387	-0.00876103	0.036984228	0.14884675	6.3633513	7.4602876	Multitasking_Scroll
14:37:49.949	0.25379312	5.949773	7.0343795	0.035205387	-0.00876103	0.036984228	0.14884675	6.3633513	7.4602876	Multitasking_Scroll
14:37:49.969	0.25379312	5.949773	7.0343795	0.035205387	-0.00876103	0.036984228	0.14884675	6.3633513	7.4602876	Multitasking_Scroll
14:37:49.991	0.25379312	5.949773	7.0343795	0.035205387	-0.00876103	0.036984228	0.14884675	6.3633513	7.4602876	Multitasking_Scroll
14:37:50.012	0.25379312	5.949773	7.0343795	0.035205387	-0.00876103	0.036984228	0.14884675	6.3633513	7.4602876	Multitasking_Scroll
14:37:50.033	0.0	6.1915946	6.881146	0.035205387	-0.00876103	0.036984228	0.14884675	6.3633513	7.4602876	Multitasking_Scroll
14:37:50.055	0.0	6.1915946	6.881146	0.035205387	-0.00876103	0.036984228	0.14884675	6.3633513	7.4602876	Multitasking_Scroll
14:37:50.076	0.0	6.1915946	6.881146	0.035205387	-0.00876103	0.036984228	0.14884675	6.3633513	7.4602876	Multitasking_Scroll
14:37:50.097	0.0	6.1915946	6.881146	-0.017329026	0.0016236799	-0.033876143	0.16246304	6.3640265	7.459429	Multitasking_Scroll
14:37:50.117	0.0	6.1915946	6.881146	-0.017329026	0.0016236799	-0.033876143	0.16246304	6.3640265	7.459429	Multitasking_Scroll
14:37:50.139	0.0	6.1915946	6.881146	-0.017329026	0.0016236799	-0.033876143	0.16246304	6.3640265	7.459429	Multitasking_Scroll
14:37:50.160	0.0	6.1915946	6.881146	-0.017329026	0.0016236799	-0.033876143	0.16246304	6.3640265	7.459429	Multitasking_Scroll
14:37:50.181	0.0	6.1915946	6.881146	-0.017329026	0.0016236799	-0.033876143	0.16246304	6.3640265	7.459429	Multitasking_Scroll
14:37:50.202	0.0	6.1915946	6.881146	-0.017329026	0.0016236799	-0.033876143	0.16246304	6.3640265	7.459429	Multitasking_Scroll
14:37:50.224	0.0	6.1915946	6.881146	-0.017329026	0.0016236799	-0.033876143	0.16246304	6.3640265	7.459429	Multitasking_Scroll
14:37:50.245	0.098165266	6.2083545	7.0607166	-0.017329026	0.0016236799	-0.033876143	0.16246304	6.3640265	7.459429	Multitasking_Scroll
14:37:50.267	0.098165266	6.2083545	7.0607166	-0.026492005	0.02605829	-0.006387207	0.14327261	6.3656745	7.458415	Multitasking_Scroll
14:37:50.289	0.098165266	6.2083545	7.0607166	-0.026492005	0.02605829	-0.006387207	0.14327261	6.3656745	7.458415	Multitasking_Scroll
14:37:50.312	0.098165266	6.2083545	7.0607166	-0.026492005	0.02605829	-0.006387207	0.14327261	6.3656745	7.458415	Multitasking_Scroll
14:37:50.334	0.098165266	6.2083545	7.0607166	-0.026492005	0.02605829	-0.006387207	0.14327261	6.3656745	7.458415	Multitasking_Scroll
14:37:50.357	0.098165266	6.2083545	7.0607166	-0.026492005	0.02605829	-0.006387207	0.14327261	6.3656745	7.458415	Multitasking_Scroll
14:37:50.380	0.098165266	6.2083545	7.0607166	-0.026492005	0.02605829	-0.006387207	0.14327261	6.3656745	7.458415	Multitasking_Scroll
14:37:50.403	0.098165266	6.2083545	7.0607166	-0.026492005	0.02605829	-0.006387207	0.14327261	6.3656745	7.458415	Multitasking_Scroll
14:37:50.425	0.098165266	6.2083545	7.0607166	-0.026492005	0.02605829	-0.006387207	0.14327261	6.3656745	7.458415	Multitasking_Scroll
14:37:50.446	0.19154198	6.1820173	7.3145094	-0.026492005	0.02605829	-0.006387207	0.074194536	6.395532	7.4338384	Multitasking_Scroll
14:37:50.469	0.19154198	6.1820173	7.3145094	-0.04726142	-0.08328659	-0.051591236	0.074194536	6.395532	7.4338384	Multitasking_Scroll
14:37:50.492	0.19154198	6.1820173	7.3145094	-0.04726142	-0.08328659	-0.051591236	0.074194536	6.395532	7.4338384	Multitasking_Scroll
14:37:50.515	0.19154198	6.1820173	7.3145094	-0.04726142	-0.08328659	-0.051591236	0.074194536	6.395532	7.4338384	Multitasking_Scroll
14:37:50.537	0.19154198	6.1820173	7.3145094	-0.04726142	-0.08328659	-0.051591236	0.074194536	6.395532	7.4338384	Multitasking_Scroll
14:37:50.560	0.19154198	6.1820173	7.3145094	-0.04726142	-0.08328659	-0.051591236	0.074194536	6.395532	7.4338384	Multitasking_Scroll
14:37:50.583	0.19154198	6.1820173	7.3145094	-0.04726142	-0.08328659	-0.051591236	0.074194536	6.395532	7.4338384	Multitasking_Scroll
14:37:50.606	0.19154198	6.1820173	7.3145094	-0.04726142	-0.08328659	-0.051591236	0.074194536	6.395532	7.4338384	Multitasking_Scroll
14:37:50.628	0.19154198	6.1820173	7.3145094	0.177537	-0.119327635	-0.39428666	0.078867786	6.348273	7.47419	Multitasking_Scroll
14:37:50.652	0.36871833	5.95935	7.472532	0.177537	-0.119327635	-0.39428666	0.078867786	6.348273	7.47419	Multitasking_Scroll
14:37:50.674	0.36871833	5.95935	7.472532	0.177537	-0.119327635	-0.39428666	0.078867786	6.348273	7.47419	Multitasking_Scroll
14:37:50.698	0.36871833	5.95935	7.472532	0.177537	-0.119327635	-0.39428666	0.078867786	6.348273	7.47419	Multitasking_Scroll
14:37:50.720	0.36871833	5.95935	7.472532	0.177537	-0.119327635	-0.39428666	0.078867786	6.348273	7.47419	Multitasking_Scroll
14:37:50.743	0.36871833	5.95935	7.472532	0.177537	-0.119327635	-0.39428666	0.078867786	6.348273	7.47419	Multitasking_Scroll
14:37:50.765	0.36871833	5.95935	7.472532	0.177537	-0.119327635	-0.39428666	0.078867786	6.348273	7.47419	Multitasking_Scroll
14:37:50.787	0.36871833	5.95935	7.472532	0.177537	-0.119327635	-0.39428666	0.078867786	6.348273	7.47419	Multitasking_Scroll
14:37:50.811	0.36871833	5.95935	7.472532	-0.03504412	-0.020978335	-0.21835746	-0.354113	6.3701844	7.447526	Multitasking_Scroll
14:37:50.836	-0.34477556	6.2179317	6.811712	-0.03504412	-0.020978335	-0.21835746	-0.354113	6.3701844	7.447526	Multitasking_Scroll
14:37:50.858	-0.34477556	6.2179317	6.811712	-0.03504412	-0.020978335	-0.21835746	-0.354113	6.3701844	7.447526	Multitasking_Scroll
14:37:50.881	-0.34477556	6.2179317	6.811712	-0.03504412	-0.020978335	-0.21835746	-0.354113	6.3701844	7.447526	Multitasking_Scroll
14:37:50.903	-0.34477556	6.2179317	6.811712	-0.03504412	-0.020978335	-0.21835746	-0.354113	6.3701844	7.447526	Multitasking_Scroll
14:37:50.927	-0.34477556	6.2179317	6.811712	-0.03504412	-0.020978335	-0.21835746	-0.354113	6.3701844	7.447526	Multitasking_Scroll
14:37:50.949	-0.34477556	6.2179317	6.811712	-0.03504412	-0.020978335	-0.21835746	-0.354113	6.3701844	7.447526	Multitasking_Scroll
14:37:50.972	-0.34477556	6.2179317	6.811712	-0.03504412	-0.020978335	-0.21835746	-0.354113	6.3701844	7.447526	Multitasking_Scroll
14:37:50.994	-0.34477556	6.2179317	6.811712	-0.03870931	0.27651304	0.12067277	-0.69249845	6.488559	7.320475	Multitasking_Scroll
14:37:51.017	-0.34477556	6.2179317	6.811712	-0.03870931	0.27651304	0.12067277	-0.69249845	6.488559	7.320475	Multitasking_Scroll
14:37:51.040	-1.2210802	6.7925577	7.3384523	-0.03870931	0.27651304	0.12067277	-0.69249845	6.488559	7.320475	Multitasking_Scroll
14:37:51.063	-1.2210802	6.7925577	7.3384523	-0.03870931	0.27651304	0.12067277	-0.69249845	6.488559	7.320475	Multitasking_Scroll
14:37:51.085	-1.2210802	6.7925577	7.3384523	-0.03870931	0.27651304	0.12067277	-0.69249845	6.488559	7.320475	Multitasking_Scroll
14:37:51.107	-1.2210802	6.7925577	7.3384523	-0.03870931	0.27651304	0.12067277	-0.69249845	6.488559	7.320475	Multitasking_Scroll
14:37:51.129	-1.2210802	6.7925577	7.3384523	-0.03870931	0.27651304	0.12067277	-0.69249845	6.488559	7.320475	Multitasking_Scroll
14:37:51.153	-1.2210802	6.7925577	7.3384523	-0.03870931	0.27651304	0.12067277	-0.69249845	6.488559	7.320475	Multitasking_Scroll
14:37:51.175	-1.2210802	6.7925577	7.3384523	-0.0283246	-0.07229102	-0.05892162	-0.7435975	6.570584	7.2418814	Multitasking_Scroll
14:37:51.196	-1.2210802	6.7925577	7.3384523	-0.0283246	-0.07229102	-0.05892162	-0.7435975	6.570584	7.2418814	Multitasking_Scroll
14:37:51.216	-1.2210802	6.7925577	7.3384523	-0.0283246	-0.07229102	-0.05892162	-0.7435975	6.570584	7.2418814	Multitasking_Scroll
14:37:51.237	-0.4166038	5.786962	7.7670274	-0.0283246	-0.07229102	-0.05892162	-0.7435975	6.570584	7.2418814	Multitasking_Scroll
14:37:51.259	-0.4166038	5.786962	7.7670274	-0.0283246	-0.07229102	-0.05892162	-0.7435975	6.570584	7.2418814	Multitasking_Scroll
14:37:51.280	-0.4166038	5.786962	7.7670274	-0.0283246	-0.07229102	-0.05892162	-0.7435975	6.570584	7.2418814	Multitasking_Scroll
14:37:51.301	-0.4166038	5.786962	7.7670274	-0.0283246	-0.07229102	-0.05892162	-0.7435975	6.570584	7.2418814	Multitasking_Scroll
14:37:51.322	-0.4166038	5.786962	7.7670274	-0.0283246	-0.07229102	-0.05892162	-0.7435975	6.570584	7.2418814	Multitasking_Scroll
14:37:51.344	-0.4166038	5.786962	7.7670274	-0.0283246	-0.07229102	-0.05892162	-0.67047745	6.430026	7.3739753	Multitasking_Scroll
14:37:51.365	-0.4166038	5.786962	7.7670274	0.051087882	-0.16025561	-0.04181739	-0.67047745	6.430026	7.3739753	Multitasking_Scroll
14:37:51.386	-0.4166038	5.786962	7.7670274	0.051087882	-0.16025561	-0.04181739	-0.67047745	6.430026	7.3739753	Multitasking_Scroll
14:37:51.408	-0.4166038	5.786962	7.7670274	0.051087882	-0.16025561	-0.04181739	-0.67047745	6.430026	7.3739753	Multitasking_Scroll
14:37:51.428	-0.4166038	5.786962	7.7670274	0.051087882	-0.16025561	-0.04181739	-0.67047745	6.430026	7.3739753	Multitasking_Scroll
14:37:51.450	-0.9337672	6.5579185	7.0128307	0.051087882	-0.16025561	-0.04181739	-0.67047745	6.430026	7.3739753	Multitasking_Scroll
14:37:51.472	-0.9337672	6.5579185	7.0128307	0.051087882	-0.16025561	-0.04181739	-0.67047745	6.430026	7.3739753	Multitasking_Scroll
14:37:51.493	-0.9337672	6.5579185	7.0128307	0.051087882	-0.16025561	-0.04181739	-0.67047745	6.430026	7.3739753	Multitasking_Scroll
14:37:51.514	-0.9337672	6.5579185	7.0128307	0.051087882	-0.16025561	-0.04181739	-0.67047745	6.430026	7.3739753	Multitasking_Scroll
14:37:51.535	-0.9337672	6.5579185	7.0128307	0.029096734	-0.11138639	-0.011884995	-0.5307095	6.551043	7.278224	Multitasking_Scroll
14:37:51.556	-0.9337672	6.5579185	7.0128307	0.029096734	-0.11138639	-0.011884995	-0.5307095	6.551043	7.278224	Multitasking_Scroll
14:37:51.578	-0.9337672	6.5579185	7.0128307	0.029096734	-0.11138639	-0.011884995	-0.5307095	6.551043	7.278224	Multitasking_Scroll
14:37:51.599	-0.9337672	6.5579185	7.0128307	0.029096734	-0.11138639	-0.011884995	-0.5307095	6.551043	7.278224	Multitasking_Scroll
14:37:51.621	-0.9337672	6.5579185	7.0128307	0.029096734	-0.11138639	-0.011884995	-0.5307095	6.551043	7.278224	Multitasking_Scroll
14:37:51.642	-0.5554718	6.4190507	7.168459	0.029096734	-0.11138639	-0.011884995	-0.5307095	6.551043	7.278224	Multitasking_Scroll
14:37:51.662	-0.5554718	6.4190507	7.168459	0.029096734	-0.11138639	-0.011884995	-0.5307095	6.551043	7.278224	Multitasking_Scroll
14:37:51.683	-0.5554718	6.4190507	7.168459	0.029096734	-0.11138639	-0.011884995	-0.5307095	6.551043	7.278224	Multitasking_Scroll
14:37:51.704	-0.5554718	6.4190507	7.168459	0.05658567	0.11402289	-0.050369505	-0.44872606	6.5397854	7.2938423	Multitasking_Scroll
14:37:51.725	-0.5554718	6.4190507	7.168459	0.05658567	0.11402289	-0.050369505	-0.44872606	6.5397854	7.2938423	Multitasking_Scroll
14:37:51.746	-0.5554718	6.4190507	7.168459	0.05658567	0.11402289	-0.050369505	-0.44872606	6.5397854	7.2938423	Multitasking_Scroll
14:37:51.767	-0.5554718	6.4190507	7.168459	0.05658567	0.11402289	-0.050369505	-0.44872606	6.5397854	7.2938423	Multitasking_Scroll
14:37:51.788	-0.5554718	6.4190507	7.168459	0.05658567	0.11402289	-0.050369505	-0.44872606	6.5397854	7.2938423	Multitasking_Scroll
14:37:51.809	-0.5554718	6.4190507	7.168459	0.05658567	0.11402289	-0.050369505	-0.44872606	6.5397854	7.2938423	Multitasking_Scroll
14:37:51.830	-0.5554718	6.4190507	7.168459	0.05658567	0.11402289	-0.050369505	-0.44872606	6.5397854	7.2938423	Multitasking_Scroll
14:37:51.850	-0.36392978	6.3711653	7.2091613	0.05658567	0.11402289	-0.050369505	-0.44872606	6.5397854	7.2938423	Multitasking_Scroll
14:37:51.871	-0.36392978	6.3711653	7.2091613	0.05658567	0.11402289	-0.050369505	-0.44872606	6.5397854	7.2938423	Multitasking_Scroll
14:37:51.893	-0.36392978	6.3711653	7.2091613	0.086518064	-0.051521596	-0.045482583	-0.5513332	6.536274	7.289959	Multitasking_Scroll
14:37:51.914	-0.36392978	6.3711653	7.2091613	0.086518064	-0.051521596	-0.045482583	-0.5513332	6.536274	7.289959	Multitasking_Scroll
14:37:51.935	-0.36392978	6.3711653	7.2091613	0.086518064	-0.051521596	-0.045482583	-0.5513332	6.536274	7.289959	Multitasking_Scroll
14:37:51.956	-0.36392978	6.3711653	7.2091613	0.086518064	-0.051521596	-0.045482583	-0.5513332	6.536274	7.289959	Multitasking_Scroll
14:37:51.977	-0.36392978	6.3711653	7.2091613	0.086518064	-0.051521596	-0.045482583	-0.5513332	6.536274	7.289959	Multitasking_Scroll
14:37:51.998	-0.36392978	6.3711653	7.2091613	0.086518064	-0.051521596	-0.045482583	-0.5513332	6.536274	7.289959	Multitasking_Scroll
14:37:52.020	-0.36392978	6.3711653	7.2091613	0.086518064	-0.051521596	-0.045482583	-0.5513332	6.536274	7.289959	Multitasking_Scroll
14:37:52.041	-0.5889916	6.411868	7.075082	0.086518064	-0.051521596	-0.045482583	-0.5513332	6.536274	7.289959	Multitasking_Scroll
14:37:52.062	-0.5889916	6.411868	7.075082	0.086518064	-0.051521596	-0.045482583	-0.5513332	6.536274	7.289959	Multitasking_Scroll
14:37:52.083	-0.5889916	6.411868	7.075082	0.18914343	0.20015489	-0.04242826	-0.7224973	6.8025208	7.0266633	Multitasking_Scroll
14:37:52.104	-0.5889916	6.411868	7.075082	0.18914343	0.20015489	-0.04242826	-0.7224973	6.8025208	7.0266633	Multitasking_Scroll
14:37:52.127	-0.5889916	6.411868	7.075082	0.18914343	0.20015489	-0.04242826	-0.7224973	6.8025208	7.0266633	Multitasking_Scroll
14:37:52.150	-0.5889916	6.411868	7.075082	0.18914343	0.20015489	-0.04242826	-0.7224973	6.8025208	7.0266633	Multitasking_Scroll
14:37:52.173	-0.5889916	6.411868	7.075082	0.18914343	0.20015489	-0.04242826	-0.7224973	6.8025208	7.0266633	Multitasking_Scroll
14:37:52.196	-0.5889916	6.411868	7.075082	0.18914343	0.20015489	-0.04242826	-0.7224973	6.8025208	7.0266633	Multitasking_Scroll
14:37:52.219	-0.5889916	6.411868	7.075082	0.18914343	0.20015489	-0.04242826	-0.7224973	6.8025208	7.0266633	Multitasking_Scroll
14:37:52.241	-0.88588166	6.711152	6.483696	0.18914343	0.20015489	-0.04242826	-0.7224973	6.8025208	7.0266633	Multitasking_Scroll
14:37:52.264	-0.88588166	6.711152	6.483696	0.083463736	0.05660155	-0.0821345	-0.941866	6.9755144	6.8282814	Multitasking_Scroll
14:37:52.287	-0.88588166	6.711152	6.483696	0.083463736	0.05660155	-0.0821345	-0.941866	6.9755144	6.8282814	Multitasking_Scroll
14:37:52.310	-0.88588166	6.711152	6.483696	0.083463736	0.05660155	-0.0821345	-0.941866	6.9755144	6.8282814	Multitasking_Scroll
14:37:52.331	-0.88588166	6.711152	6.483696	0.083463736	0.05660155	-0.0821345	-0.941866	6.9755144	6.8282814	Multitasking_Scroll
14:37:52.352	-0.88588166	6.711152	6.483696	0.083463736	0.05660155	-0.0821345	-0.941866	6.9755144	6.8282814	Multitasking_Scroll
14:37:52.374	-0.88588166	6.711152	6.483696	0.083463736	0.05660155	-0.0821345	-0.941866	6.9755144	6.8282814	Multitasking_Scroll
14:37:52.395	-0.88588166	6.711152	6.483696	0.083463736	0.05660155	-0.0821345	-0.941866	6.9755144	6.8282814	Multitasking_Scroll
14:37:52.416	-0.88588166	6.711152	6.483696	0.083463736	0.05660155	-0.0821345	-0.941866	6.9755144	6.8282814	Multitasking_Scroll
14:37:52.437	-0.9385557	6.9050884	6.629747	-0.09307632	-0.20179445	0.052866723	-1.0047435	6.9741426	6.820711	Multitasking_Scroll
14:37:52.458	-0.9385557	6.9050884	6.629747	-0.09307632	-0.20179445	0.052866723	-1.0047435	6.9741426	6.820711	Multitasking_Scroll
14:37:52.480	-0.9385557	6.9050884	6.629747	-0.09307632	-0.20179445	0.052866723	-1.0047435	6.9741426	6.820711	Multitasking_Scroll
14:37:52.501	-0.9385557	6.9050884	6.629747	-0.09307632	-0.20179445	0.052866723	-1.0047435	6.9741426	6.820711	Multitasking_Scroll
14:37:52.522	-0.9385557	6.9050884	6.629747	-0.09307632	-0.20179445	0.052866723	-1.0047435	6.9741426	6.820711	Multitasking_Scroll
14:37:52.544	-0.9385557	6.9050884	6.629747	-0.09307632	-0.20179445	0.052866723	-1.0047435	6.9741426	6.820711	Multitasking_Scroll
14:37:52.565	-0.9385557	6.9050884	6.629747	-0.09307632	-0.20179445	0.052866723	-1.0047435	6.9741426	6.820711	Multitasking_Scroll
14:37:52.585	-0.9385557	6.9050884	6.629747	-0.09307632	-0.20179445	0.052866723	-1.0047435	6.9741426	6.820711	Multitasking_Scroll
14:37:52.606	-0.9385557	6.9050884	6.629747	-0.006333451	-0.0032632423	-0.018604511	-0.8725639	6.9667454	6.8464108	Multitasking_Scroll
14:37:52.628	-0.9385557	6.9050884	6.629747	-0.006333451	-0.0032632423	-0.018604511	-0.8725639	6.9667454	6.8464108	Multitasking_Scroll
14:37:52.649	-0.7901107	6.8021345	6.8428373	-0.006333451	-0.0032632423	-0.018604511	-0.8725639	6.9667454	6.8464108	Multitasking_Scroll
14:37:52.671	-0.7901107	6.8021345	6.8428373	-0.006333451	-0.0032632423	-0.018604511	-0.8725639	6.9667454	6.8464108	Multitasking_Scroll
14:37:52.692	-0.7901107	6.8021345	6.8428373	-0.006333451	-0.0032632423	-0.018604511	-0.8725639	6.9667454	6.8464108	Multitasking_Scroll
14:37:52.714	-0.7901107	6.8021345	6.8428373	-0.006333451	-0.0032632423	-0.018604511	-0.8725639	6.9667454	6.8464108	Multitasking_Scroll
14:37:52.735	-0.7901107	6.8021345	6.8428373	-0.006333451	-0.0032632423	-0.018604511	-0.8725639	6.9667454	6.8464108	Multitasking_Scroll
14:37:52.757	-0.7901107	6.8021345	6.8428373	-0.006333451	-0.0032632423	-0.018604511	-0.8725639	6.9667454	6.8464108	Multitasking_Scroll
14:37:52.778	-0.7901107	6.8021345	6.8428373	-0.006333451	-0.0032632423	-0.018604511	-0.8725639	6.9667454	6.8464108	Multitasking_Scroll
14:37:52.799	-0.7901107	6.8021345	6.8428373	-0.054591805	0.06576453	0.029653843	-0.91243184	6.8905663	6.91794	Multitasking_Scroll
14:37:52.820	-0.7901107	6.8021345	6.8428373	-0.054591805	0.06576453	0.029653843	-0.91243184	6.8905663	6.91794	Multitasking_Scroll
14:37:52.842	-0.99362403	6.897906	6.423839	-0.054591805	0.06576453	0.029653843	-0.91243184	6.8905663	6.91794	Multitasking_Scroll
14:37:52.863	-0.99362403	6.897906	6.423839	-0.054591805	0.06576453	0.029653843	-0.91243184	6.8905663	6.91794	Multitasking_Scroll
14:37:52.885	-0.99362403	6.897906	6.423839	-0.054591805	0.06576453	0.029653843	-0.91243184	6.8905663	6.91794	Multitasking_Scroll
14:37:52.907	-0.99362403	6.897906	6.423839	-0.054591805	0.06576453	0.029653843	-0.91243184	6.8905663	6.91794	Multitasking_Scroll
14:37:52.930	-0.99362403	6.897906	6.423839	-0.054591805	0.06576453	0.029653843	-0.91243184	6.8905663	6.91794	Multitasking_Scroll
14:37:52.952	-0.99362403	6.897906	6.423839	-0.054591805	0.06576453	0.029653843	-0.91243184	6.8905663	6.91794	Multitasking_Scroll
14:37:52.976	-0.99362403	6.897906	6.423839	-0.04298537	-0.027086986	0.0046083676	-0.91658497	6.8651757	6.942584	Multitasking_Scroll
14:37:52.998	-0.99362403	6.897906	6.423839	-0.04298537	-0.027086986	0.0046083676	-0.91658497	6.8651757	6.942584	Multitasking_Scroll
14:37:53.020	-0.99362403	6.897906	6.423839	-0.04298537	-0.027086986	0.0046083676	-0.91658497	6.8651757	6.942584	Multitasking_Scroll
14:37:53.042	-0.85954463	6.6608725	6.6967864	-0.04298537	-0.027086986	0.0046083676	-0.91658497	6.8651757	6.942584	Multitasking_Scroll
14:37:53.064	-0.85954463	6.6608725	6.6967864	-0.04298537	-0.027086986	0.0046083676	-0.91658497	6.8651757	6.942584	Multitasking_Scroll
14:37:53.086	-0.85954463	6.6608725	6.6967864	-0.04298537	-0.027086986	0.0046083676	-0.91658497	6.8651757	6.942584	Multitasking_Scroll
14:37:53.108	-0.85954463	6.6608725	6.6967864	-0.04298537	-0.027086986	0.0046083676	-0.91658497	6.8651757	6.942584	Multitasking_Scroll
14:37:53.131	-0.85954463	6.6608725	6.6967864	-0.04298537	-0.027086986	0.0046083676	-0.91658497	6.8651757	6.942584	Multitasking_Scroll
14:37:53.154	-0.85954463	6.6608725	6.6967864	-0.07963728	-0.05579765	0.022934325	-1.042769	6.925661	6.8642673	Multitasking_Scroll
14:37:53.177	-0.85954463	6.6608725	6.6967864	-0.07963728	-0.05579765	0.022934325	-1.042769	6.925661	6.8642673	Multitasking_Scroll
14:37:53.200	-0.85954463	6.6608725	6.6967864	-0.07963728	-0.05579765	0.022934325	-1.042769	6.925661	6.8642673	Multitasking_Scroll
14:37:53.222	-0.85954463	6.6608725	6.6967864	-0.07963728	-0.05579765	0.022934325	-1.042769	6.925661	6.8642673	Multitasking_Scroll
14:37:53.245	-0.9960183	6.6967864	6.976917	-0.07963728	-0.05579765	0.022934325	-1.042769	6.925661	6.8642673	Multitasking_Scroll
14:37:53.268	-0.9960183	6.6967864	6.976917	-0.07963728	-0.05579765	0.022934325	-1.042769	6.925661	6.8642673	Multitasking_Scroll
14:37:53.291	-0.9960183	6.6967864	6.976917	-0.07963728	-0.05579765	0.022934325	-1.042769	6.925661	6.8642673	Multitasking_Scroll
14:37:53.314	-0.9960183	6.6967864	6.976917	-0.07963728	-0.05579765	0.022934325	-1.042769	6.925661	6.8642673	Multitasking_Scroll
14:37:53.337	-0.9960183	6.6967864	6.976917	-0.044207096	-0.066793226	0.019269133	-1.0097061	6.9258614	6.869003	Multitasking_Scroll
14:37:53.360	-0.9960183	6.6967864	6.976917	-0.044207096	-0.066793226	0.019269133	-1.0097061	6.9258614	6.869003	Multitasking_Scroll
14:37:53.382	-0.9960183	6.6967864	6.976917	-0.044207096	-0.066793226	0.019269133	-1.0097061	6.9258614	6.869003	Multitasking_Scroll
14:37:53.404	-0.9960183	6.6967864	6.976917	-0.044207096	-0.066793226	0.019269133	-1.0097061	6.9258614	6.869003	Multitasking_Scroll
14:37:53.427	-0.9960183	6.6967864	6.976917	-0.044207096	-0.066793226	0.019269133	-1.0097061	6.9258614	6.869003	Multitasking_Scroll
14:37:53.449	-1.0055954	6.7470665	6.8236833	-0.044207096	-0.066793226	0.019269133	-1.0097061	6.9258614	6.869003	Multitasking_Scroll
14:37:53.472	-1.0055954	6.7470665	6.8236833	-0.044207096	-0.066793226	0.019269133	-1.0097061	6.9258614	6.869003	Multitasking_Scroll
14:37:53.495	-1.0055954	6.7470665	6.8236833	-0.044207096	-0.066793226	0.019269133	-1.0097061	6.9258614	6.869003	Multitasking_Scroll
14:37:53.518	-1.0055954	6.7470665	6.8236833	-0.024659408	-0.050910734	-0.020437106	-0.921502	6.8785224	6.9287157	Multitasking_Scroll
14:37:53.541	-1.0055954	6.7470665	6.8236833	-0.024659408	-0.050910734	-0.020437106	-0.921502	6.8785224	6.9287157	Multitasking_Scroll
14:37:53.563	-1.0055954	6.7470665	6.8236833	-0.024659408	-0.050910734	-0.020437106	-0.921502	6.8785224	6.9287157	Multitasking_Scroll
14:37:53.586	-1.0055954	6.7470665	6.8236833	-0.024659408	-0.050910734	-0.020437106	-0.921502	6.8785224	6.9287157	Multitasking_Scroll
14:37:53.608	-1.0055954	6.7470665	6.8236833	-0.024659408	-0.050910734	-0.020437106	-0.921502	6.8785224	6.9287157	Multitasking_Scroll
14:37:53.631	-1.0055954	6.7470665	6.8236833	-0.024659408	-0.050910734	-0.020437106	-0.921502	6.8785224	6.9287157	Multitasking_Scroll
14:37:53.655	-0.9481328	6.7494607	6.5028505	-0.024659408	-0.050910734	-0.020437106	-0.921502	6.8785224	6.9287157	Multitasking_Scroll
14:37:53.677	-0.9481328	6.7494607	6.5028505	-0.024659408	-0.050910734	-0.020437106	-0.921502	6.8785224	6.9287157	Multitasking_Scroll
14:37:53.699	-0.9481328	6.7494607	6.5028505	-0.055813536	-0.17674898	0.28377378	-0.7791351	6.792992	7.0298333	Multitasking_Scroll
14:37:53.721	-0.9481328	6.7494607	6.5028505	-0.055813536	-0.17674898	0.28377378	-0.7791351	6.792992	7.0298333	Multitasking_Scroll
14:37:53.743	-0.9481328	6.7494607	6.5028505	-0.055813536	-0.17674898	0.28377378	-0.7791351	6.792992	7.0298333	Multitasking_Scroll
14:37:53.767	-0.9481328	6.7494607	6.5028505	-0.055813536	-0.17674898	0.28377378	-0.7791351	6.792992	7.0298333	Multitasking_Scroll
14:37:53.789	-0.9481328	6.7494607	6.5028505	-0.055813536	-0.17674898	0.28377378	-0.7791351	6.792992	7.0298333	Multitasking_Scroll
14:37:53.812	-0.9481328	6.7494607	6.5028505	-0.055813536	-0.17674898	0.28377378	-0.7791351	6.792992	7.0298333	Multitasking_Scroll
14:37:53.837	-0.9481328	6.7494607	6.5028505	-0.055813536	-0.17674898	0.28377378	-0.7791351	6.792992	7.0298333	Multitasking_Scroll
14:37:53.859	-1.0726352	6.881146	7.1325445	-0.055813536	-0.17674898	0.28377378	-0.7791351	6.792992	7.0298333	Multitasking_Scroll
14:37:53.882	-1.0726352	6.881146	7.1325445	-0.06803084	-0.017313143	0.10479027	-0.38175723	6.797361	7.0583596	Multitasking_Scroll
14:37:53.904	-1.0726352	6.881146	7.1325445	-0.06803084	-0.017313143	0.10479027	-0.38175723	6.797361	7.0583596	Multitasking_Scroll
14:37:53.926	-1.0726352	6.881146	7.1325445	-0.06803084	-0.017313143	0.10479027	-0.38175723	6.797361	7.0583596	Multitasking_Scroll
14:37:53.948	-1.0726352	6.881146	7.1325445	-0.06803084	-0.017313143	0.10479027	-0.38175723	6.797361	7.0583596	Multitasking_Scroll
14:37:53.970	-1.0726352	6.881146	7.1325445	-0.06803084	-0.017313143	0.10479027	-0.38175723	6.797361	7.0583596	Multitasking_Scroll
14:37:53.993	-1.0726352	6.881146	7.1325445	-0.06803084	-0.017313143	0.10479027	-0.38175723	6.797361	7.0583596	Multitasking_Scroll
14:37:54.015	-1.0726352	6.881146	7.1325445	-0.06803084	-0.017313143	0.10479027	-0.38175723	6.797361	7.0583596	Multitasking_Scroll
14:37:54.037	-0.019154198	6.352011	6.768615	-0.06803084	-0.017313143	0.10479027	-0.38175723	6.797361	7.0583596	Multitasking_Scroll
14:37:54.060	-0.019154198	6.352011	6.768615	0.028485868	0.015062716	0.076690465	-0.3208895	6.6155057	7.2320423	Multitasking_Scroll
14:37:54.080	-0.019154198	6.352011	6.768615	0.028485868	0.015062716	0.076690465	-0.3208895	6.6155057	7.2320423	Multitasking_Scroll
14:37:54.102	-0.019154198	6.352011	6.768615	0.028485868	0.015062716	0.076690465	-0.3208895	6.6155057	7.2320423	Multitasking_Scroll
14:37:54.124	-0.019154198	6.352011	6.768615	0.028485868	0.015062716	0.076690465	-0.3208895	6.6155057	7.2320423	Multitasking_Scroll
14:37:54.146	-0.019154198	6.352011	6.768615	0.028485868	0.015062716	0.076690465	-0.3208895	6.6155057	7.2320423	Multitasking_Scroll
14:37:54.169	-0.019154198	6.352011	6.768615	0.028485868	0.015062716	0.076690465	-0.3208895	6.6155057	7.2320423	Multitasking_Scroll
14:37:54.191	-0.019154198	6.352011	6.768615	0.028485868	0.015062716	0.076690465	-0.3208895	6.6155057	7.2320423	Multitasking_Scroll
14:37:54.214	-0.019154198	6.352011	6.768615	0.028485868	0.015062716	0.076690465	-0.3208895	6.6155057	7.2320423	Multitasking_Scroll
14:37:54.235	-0.34956414	6.4980617	7.24747	0.083463736	0.09936212	-0.0033328808	-0.31292248	6.642947	7.2071934	Multitasking_Scroll
14:37:54.257	-0.34956414	6.4980617	7.24747	0.083463736	0.09936212	-0.0033328808	-0.31292248	6.642947	7.2071934	Multitasking_Scroll
14:37:54.279	-0.34956414	6.4980617	7.24747	0.083463736	0.09936212	-0.0033328808	-0.31292248	6.642947	7.2071934	Multitasking_Scroll
14:37:54.300	-0.34956414	6.4980617	7.24747	0.083463736	0.09936212	-0.0033328808	-0.31292248	6.642947	7.2071934	Multitasking_Scroll
14:37:54.321	-0.34956414	6.4980617	7.24747	0.083463736	0.09936212	-0.0033328808	-0.31292248	6.642947	7.2071934	Multitasking_Scroll
14:37:54.343	-0.34956414	6.4980617	7.24747	0.083463736	0.09936212	-0.0033328808	-0.31292248	6.642947	7.2071934	Multitasking_Scroll
14:37:54.364	-0.34956414	6.4980617	7.24747	0.083463736	0.09936212	-0.0033328808	-0.31292248	6.642947	7.2071934	Multitasking_Scroll
14:37:54.385	-0.34956414	6.4980617	7.24747	0.083463736	0.09936212	-0.0033328808	-0.31292248	6.642947	7.2071934	Multitasking_Scroll
14:37:54.406	-0.34956414	6.4980617	7.24747	-0.047872286	-0.018534875	0.02232346	-0.22357188	6.6769667	7.179031	Multitasking_Scroll
14:37:54.428	-0.34956414	6.4980617	7.24747	-0.047872286	-0.018534875	0.02232346	-0.22357188	6.6769667	7.179031	Multitasking_Scroll
14:37:54.449	-0.16520496	6.4358106	7.2881727	-0.047872286	-0.018534875	0.02232346	-0.22357188	6.6769667	7.179031	Multitasking_Scroll
14:37:54.470	-0.16520496	6.4358106	7.2881727	-0.047872286	-0.018534875	0.02232346	-0.22357188	6.6769667	7.179031	Multitasking_Scroll
14:37:54.491	-0.16520496	6.4358106	7.2881727	-0.047872286	-0.018534875	0.02232346	-0.22357188	6.6769667	7.179031	Multitasking_Scroll
14:37:54.513	-0.16520496	6.4358106	7.2881727	-0.047872286	-0.018534875	0.02232346	-0.22357188	6.6769667	7.179031	Multitasking_Scroll
14:37:54.535	-0.16520496	6.4358106	7.2881727	-0.047872286	-0.018534875	0.02232346	-0.22357188	6.6769667	7.179031	Multitasking_Scroll
14:37:54.561	-0.16520496	6.4358106	7.2881727	-0.047872286	-0.018534875	0.02232346	-0.22357188	6.6769667	7.179031	Multitasking_Scroll
14:37:54.594	-0.16520496	6.4358106	7.2881727	-0.06131132	0.010786658	0.03759509	-0.10037454	6.75443	7.109004	Multitasking_Scroll
14:37:54.627	-0.16520496	6.4358106	7.2881727	-0.06131132	0.010786658	0.03759509	-0.10037454	6.75443	7.109004	Multitasking_Scroll
14:37:54.661	-0.22506183	6.5196104	7.6640735	-0.06131132	0.010786658	0.03759509	-0.10037454	6.75443	7.109004	Multitasking_Scroll
14:37:54.695	-0.22506183	6.5196104	7.6640735	-0.06131132	0.010786658	0.03759509	-0.10037454	6.75443	7.109004	Multitasking_Scroll
14:37:54.728	-0.22506183	6.5196104	7.6640735	-0.06131132	0.010786658	0.03759509	-0.10037454	6.75443	7.109004	Multitasking_Scroll
14:37:54.762	-0.22506183	6.5196104	7.6640735	-0.06131132	0.010786658	0.03759509	-0.10037454	6.75443	7.109004	Multitasking_Scroll
14:37:54.795	-0.22506183	6.5196104	7.6640735	-0.036876712	-0.035028238	0.03515163	-0.035869624	6.7313266	7.1315	Multitasking_Scroll
14:37:54.828	-0.22506183	6.5196104	7.6640735	-0.036876712	-0.035028238	0.03515163	-0.035869624	6.7313266	7.1315	Multitasking_Scroll
14:37:54.862	-0.0071828244	6.742278	6.9481854	-0.036876712	-0.035028238	0.03515163	-0.035869624	6.7313266	7.1315	Multitasking_Scroll
14:37:54.895	-0.0071828244	6.742278	6.9481854	-0.036876712	-0.035028238	0.03515163	-0.035869624	6.7313266	7.1315	Multitasking_Scroll
14:37:54.929	-0.0071828244	6.742278	6.9481854	-0.036876712	-0.035028238	0.03515163	-0.035869624	6.7313266	7.1315	Multitasking_Scroll
14:37:54.962	-0.0071828244	6.742278	6.9481854	-0.0026682594	0.022393098	0.06691663	0.01208499	6.6702757	7.1887097	Multitasking_Scroll
14:37:54.983	-0.0071828244	6.742278	6.9481854	-0.0026682594	0.022393098	0.06691663	0.01208499	6.6702757	7.1887097	Multitasking_Scroll
14:37:55.004	-0.0071828244	6.742278	6.9481854	-0.0026682594	0.022393098	0.06691663	0.01208499	6.6702757	7.1887097	Multitasking_Scroll
14:37:55.029	-0.0071828244	6.742278	6.9481854	-0.0026682594	0.022393098	0.06691663	0.01208499	6.6702757	7.1887097	Multitasking_Scroll
14:37:55.050	0.14126222	6.507639	6.840443	-0.0026682594	0.022393098	0.06691663	0.01208499	6.6702757	7.1887097	Multitasking_Scroll
14:37:55.070	0.14126222	6.507639	6.840443	-0.0026682594	0.022393098	0.06691663	0.01208499	6.6702757	7.1887097	Multitasking_Scroll
14:37:55.091	0.14126222	6.507639	6.840443	-0.0026682594	0.022393098	0.06691663	0.01208499	6.6702757	7.1887097	Multitasking_Scroll
14:37:55.112	0.14126222	6.507639	6.840443	-0.0026682594	0.022393098	0.06691663	0.01208499	6.6702757	7.1887097	Multitasking_Scroll
14:37:55.132	0.14126222	6.507639	6.840443	0.022988081	0.00040194934	-0.005776342	0.047843557	6.6693892	7.1893826	Multitasking_Scroll
14:37:55.153	0.14126222	6.507639	6.840443	0.022988081	0.00040194934	-0.005776342	0.047843557	6.6693892	7.1893826	Multitasking_Scroll
14:37:55.174	0.14126222	6.507639	6.840443	0.022988081	0.00040194934	-0.005776342	0.047843557	6.6693892	7.1893826	Multitasking_Scroll
14:37:55.195	0.14126222	6.507639	6.840443	0.022988081	0.00040194934	-0.005776342	0.047843557	6.6693892	7.1893826	Multitasking_Scroll
14:37:55.216	0.14126222	6.507639	6.840443	0.022988081	0.00040194934	-0.005776342	0.047843557	6.6693892	7.1893826	Multitasking_Scroll
14:37:55.238	-0.011971374	6.5842557	6.7494607	0.022988081	0.00040194934	-0.005776342	0.047843557	6.6693892	7.1893826	Multitasking_Scroll
14:37:55.259	-0.011971374	6.5842557	6.7494607	0.022988081	0.00040194934	-0.005776342	0.047843557	6.6693892	7.1893826	Multitasking_Scroll
14:37:55.282	-0.011971374	6.5842557	6.7494607	0.022988081	0.00040194934	-0.005776342	0.047843557	6.6693892	7.1893826	Multitasking_Scroll
14:37:55.303	-0.011971374	6.5842557	6.7494607	0.022988081	0.00040194934	-0.005776342	0.058033235	6.7133913	7.148241	Multitasking_Scroll
14:37:55.329	-0.011971374	6.5842557	6.7494607	0.13477643	0.045605976	0.01193875	0.058033235	6.7133913	7.148241	Multitasking_Scroll
14:37:55.364	-0.011971374	6.5842557	6.7494607	0.13477643	0.045605976	0.01193875	0.058033235	6.7133913	7.148241	Multitasking_Scroll
14:37:55.397	-0.011971374	6.5842557	6.7494607	0.13477643	0.045605976	0.01193875	0.058033235	6.7133913	7.148241	Multitasking_Scroll
14:37:55.430	-0.011971374	6.5842557	6.7494607	0.13477643	0.045605976	0.01193875	0.058033235	6.7133913	7.148241	Multitasking_Scroll
14:37:55.464	0.03351985	6.488485	7.084659	0.13477643	0.045605976	0.01193875	0.058033235	6.7133913	7.148241	Multitasking_Scroll
14:37:55.497	0.03351985	6.488485	7.084659	-0.06986343	0.002234545	0.012549615	0.07040303	6.6888747	7.1710773	Multitasking_Scroll
14:37:55.531	0.03351985	6.488485	7.084659	-0.06986343	0.002234545	0.012549615	0.07040303	6.6888747	7.1710773	Multitasking_Scroll
14:37:55.564	0.03351985	6.488485	7.084659	-0.06986343	0.002234545	0.012549615	0.07040303	6.6888747	7.1710773	Multitasking_Scroll
14:37:55.598	0.03351985	6.488485	7.084659	-0.06986343	0.002234545	0.012549615	0.07040303	6.6888747	7.1710773	Multitasking_Scroll
14:37:55.631	0.03351985	6.488485	7.084659	-0.06986343	0.002234545	0.012549615	0.07040303	6.6888747	7.1710773	Multitasking_Scroll
14:37:55.665	0.031125572	6.6584783	6.699181	-0.027713733	0.0052888715	0.011327885	0.086945586	6.6851554	7.174361	Multitasking_Scroll
14:37:55.698	0.031125572	6.6584783	6.699181	-0.027713733	0.0052888715	0.011327885	0.086945586	6.6851554	7.174361	Multitasking_Scroll
14:37:55.732	0.031125572	6.6584783	6.699181	-0.027713733	0.0052888715	0.011327885	0.086945586	6.6851554	7.174361	Multitasking_Scroll
14:37:55.765	0.031125572	6.6584783	6.699181	-0.027713733	0.0052888715	0.011327885	0.086945586	6.6851554	7.174361	Multitasking_Scroll
14:37:55.799	0.031125572	6.6584783	6.699181	-0.027713733	0.0052888715	0.011327885	0.086945586	6.6851554	7.174361	Multitasking_Scroll
14:37:55.833	0.031125572	6.6584783	6.699181	-0.027713733	0.0052888715	0.011327885	0.086945586	6.6851554	7.174361	Multitasking_Scroll
14:37:55.866	0.08619389	6.5028505	6.632141	-0.032600656	-0.016091412	0.0076626935	0.09011486	6.665586	7.1925054	Multitasking_Scroll
14:37:55.901	0.08619389	6.5028505	6.632141	-0.032600656	-0.016091412	0.0076626935	0.09011486	6.665586	7.1925054	Multitasking_Scroll
14:37:55.933	0.08619389	6.5028505	6.632141	-0.032600656	-0.016091412	0.0076626935	0.09011486	6.665586	7.1925054	Multitasking_Scroll
14:37:55.966	0.08619389	6.5028505	6.632141	-0.032600656	-0.016091412	0.0076626935	0.09011486	6.665586	7.1925054	Multitasking_Scroll
14:37:55.987	0.08619389	6.5028505	6.632141	-0.032600656	-0.016091412	0.0076626935	0.09011486	6.665586	7.1925054	Multitasking_Scroll
14:37:56.008	0.08619389	6.5028505	6.632141	-0.032600656	-0.016091412	0.0076626935	0.09011486	6.665586	7.1925054	Multitasking_Scroll
14:37:56.033	0.0047885496	6.471725	6.919454	-0.013663834	-0.054575924	-0.0021111502	0.08448197	6.6367154	7.2192206	Multitasking_Scroll
14:37:56.054	0.0047885496	6.471725	6.919454	-0.013663834	-0.054575924	-0.0021111502	0.08448197	6.6367154	7.2192206	Multitasking_Scroll
14:37:56.075	0.0047885496	6.471725	6.919454	-0.013663834	-0.054575924	-0.0021111502	0.08448197	6.6367154	7.2192206	Multitasking_Scroll
14:37:56.096	0.0047885496	6.471725	6.919454	-0.013663834	-0.054575924	-0.0021111502	0.08448197	6.6367154	7.2192206	Multitasking_Scroll
14:37:56.118	0.0047885496	6.471725	6.919454	-0.013663834	-0.054575924	-0.0021111502	0.08448197	6.6367154	7.2192206	Multitasking_Scroll
14:37:56.139	0.0047885496	6.471725	6.919454	-0.013663834	-0.054575924	-0.0021111502	0.08448197	6.6367154	7.2192206	Multitasking_Scroll
14:37:56.160	0.0047885496	6.471725	6.919454	-0.013663834	-0.054575924	-0.0021111502	0.08448197	6.6367154	7.2192206	Multitasking_Scroll
14:37:56.181	0.0047885496	6.471725	6.919454	-0.013663834	-0.054575924	-0.0021111502	0.08448197	6.6367154	7.2192206	Multitasking_Scroll
14:37:56.202	0.0047885496	6.471725	6.919454	-0.013663834	-0.054575924	-0.0021111502	0.08448197	6.6367154	7.2192206	Multitasking_Scroll
14:37:56.223	0.0047885496	6.471725	6.919454	0.015046833	-0.017313143	-0.008219803	0.1148321	6.6121464	7.2413144	Multitasking_Scroll
14:37:56.244	-0.014365649	6.60341	6.9888883	0.015046833	-0.017313143	-0.008219803	0.1148321	6.6121464	7.2413144	Multitasking_Scroll
14:37:56.265	-0.014365649	6.60341	6.9888883	0.015046833	-0.017313143	-0.008219803	0.1148321	6.6121464	7.2413144	Multitasking_Scroll
14:37:56.288	-0.014365649	6.60341	6.9888883	0.015046833	-0.017313143	-0.008219803	0.1148321	6.6121464	7.2413144	Multitasking_Scroll
14:37:56.310	-0.014365649	6.60341	6.9888883	0.015046833	-0.017313143	-0.008219803	0.1148321	6.6121464	7.2413144	Multitasking_Scroll
14:37:56.331	-0.014365649	6.60341	6.9888883	0.015046833	-0.017313143	-0.008219803	0.1148321	6.6121464	7.2413144	Multitasking_Scroll
14:37:56.353	-0.014365649	6.60341	6.9888883	0.015046833	-0.017313143	-0.008219803	0.1148321	6.6121464	7.2413144	Multitasking_Scroll
14:37:56.375	-0.014365649	6.60341	6.9888883	0.015046833	-0.017313143	-0.008219803	0.1148321	6.6121464	7.2413144	Multitasking_Scroll
14:37:56.396	-0.014365649	6.60341	6.9888883	-0.5060212	-0.09122784	0.27766514	0.22780003	6.4870124	7.3509903	Multitasking_Scroll
14:37:56.417	-0.014365649	6.60341	6.9888883	-0.5060212	-0.09122784	0.27766514	0.22780003	6.4870124	7.3509903	Multitasking_Scroll
14:37:56.437	-0.019154198	6.490879	7.099025	-0.5060212	-0.09122784	0.27766514	0.22780003	6.4870124	7.3509903	Multitasking_Scroll
14:37:56.458	-0.019154198	6.490879	7.099025	-0.5060212	-0.09122784	0.27766514	0.22780003	6.4870124	7.3509903	Multitasking_Scroll
14:37:56.480	-0.019154198	6.490879	7.099025	-0.5060212	-0.09122784	0.27766514	0.22780003	6.4870124	7.3509903	Multitasking_Scroll
14:37:56.503	-0.019154198	6.490879	7.099025	-0.5060212	-0.09122784	0.27766514	0.22780003	6.4870124	7.3509903	Multitasking_Scroll
14:37:56.525	-0.019154198	6.490879	7.099025	-0.5060212	-0.09122784	0.27766514	0.22780003	6.4870124	7.3509903	Multitasking_Scroll
14:37:56.547	-0.019154198	6.490879	7.099025	-0.5060212	-0.09122784	0.27766514	0.22780003	6.4870124	7.3509903	Multitasking_Scroll
14:37:56.568	-0.019154198	6.490879	7.099025	-0.43332824	0.31744102	0.23001763	0.87579656	5.546801	8.039672	Multitasking_Scroll
14:37:56.589	-0.019154198	6.490879	7.099025	-0.43332824	0.31744102	0.23001763	0.87579656	5.546801	8.039672	Multitasking_Scroll
14:37:56.610	-0.019154198	6.490879	7.099025	-0.43332824	0.31744102	0.23001763	0.87579656	5.546801	8.039672	Multitasking_Scroll
14:37:56.632	-0.019154198	6.490879	7.099025	-0.43332824	0.31744102	0.23001763	0.87579656	5.546801	8.039672	Multitasking_Scroll
14:37:56.654	0.79250497	5.734288	7.362395	-0.43332824	0.31744102	0.23001763	0.87579656	5.546801	8.039672	Multitasking_Scroll
14:37:56.676	0.79250497	5.734288	7.362395	-0.43332824	0.31744102	0.23001763	0.87579656	5.546801	8.039672	Multitasking_Scroll
14:37:56.697	0.79250497	5.734288	7.362395	-0.43332824	0.31744102	0.23001763	0.87579656	5.546801	8.039672	Multitasking_Scroll
14:37:56.718	0.79250497	5.734288	7.362395	-0.43332824	0.31744102	0.23001763	0.87579656	5.546801	8.039672	Multitasking_Scroll
14:37:56.740	0.79250497	5.734288	7.362395	-0.43332824	0.31744102	0.23001763	0.87579656	5.546801	8.039672	Multitasking_Scroll
14:37:56.762	0.79250497	5.734288	7.362395	-0.5457275	-0.44614053	-0.41566694	1.04165	5.0375957	8.349127	Multitasking_Scroll
14:37:56.783	0.79250497	5.734288	7.362395	-0.5457275	-0.44614053	-0.41566694	1.04165	5.0375957	8.349127	Multitasking_Scroll
14:37:56.805	0.79250497	5.734288	7.362395	-0.5457275	-0.44614053	-0.41566694	1.04165	5.0375957	8.349127	Multitasking_Scroll
14:37:56.826	0.79250497	5.734288	7.362395	-0.5457275	-0.44614053	-0.41566694	1.04165	5.0375957	8.349127	Multitasking_Scroll
14:37:56.853	0.5506832	5.209942	8.008849	-0.5457275	-0.44614053	-0.41566694	1.04165	5.0375957	8.349127	Multitasking_Scroll
14:37:56.874	0.5506832	5.209942	8.008849	-0.5457275	-0.44614053	-0.41566694	1.04165	5.0375957	8.349127	Multitasking_Scroll
14:37:56.895	0.5506832	5.209942	8.008849	-0.5457275	-0.44614053	-0.41566694	1.04165	5.0375957	8.349127	Multitasking_Scroll
14:37:56.916	0.5506832	5.209942	8.008849	-0.5457275	-0.44614053	-0.41566694	1.04165	5.0375957	8.349127	Multitasking_Scroll
14:37:56.937	0.5506832	5.209942	8.008849	0.11034181	0.1751094	0.0015540412	1.2950225	4.530598	8.600405	Multitasking_Scroll
14:37:56.959	0.5506832	5.209942	8.008849	0.11034181	0.1751094	0.0015540412	1.2950225	4.530598	8.600405	Multitasking_Scroll
14:37:56.980	0.5506832	5.209942	8.008849	0.11034181	0.1751094	0.0015540412	1.2950225	4.530598	8.600405	Multitasking_Scroll
14:37:57.001	0.5506832	5.209942	8.008849	0.11034181	0.1751094	0.0015540412	1.2950225	4.530598	8.600405	Multitasking_Scroll
14:37:57.023	0.5506832	5.209942	8.008849	0.11034181	0.1751094	0.0015540412	1.2950225	4.530598	8.600405	Multitasking_Scroll
14:37:57.044	2.5211713	3.4788814	9.63935	0.11034181	0.1751094	0.0015540412	1.2950225	4.530598	8.600405	Multitasking_Scroll
14:37:57.066	2.5211713	3.4788814	9.63935	0.11034181	0.1751094	0.0015540412	1.2950225	4.530598	8.600405	Multitasking_Scroll
14:37:57.087	2.5211713	3.4788814	9.63935	0.11034181	0.1751094	0.0015540412	1.2950225	4.530598	8.600405	Multitasking_Scroll
14:37:57.108	2.5211713	3.4788814	9.63935	0.608197	0.4231207	-0.055256426	1.2719069	4.6443706	8.542974	Multitasking_Scroll
14:37:57.130	2.5211713	3.4788814	9.63935	0.608197	0.4231207	-0.055256426	1.2719069	4.6443706	8.542974	Multitasking_Scroll
14:37:57.150	2.5211713	3.4788814	9.63935	0.608197	0.4231207	-0.055256426	1.2719069	4.6443706	8.542974	Multitasking_Scroll
14:37:57.172	2.5211713	3.4788814	9.63935	0.608197	0.4231207	-0.055256426	1.2719069	4.6443706	8.542974	Multitasking_Scroll
14:37:57.193	2.5211713	3.4788814	9.63935	0.608197	0.4231207	-0.055256426	1.2719069	4.6443706	8.542974	Multitasking_Scroll
14:37:57.214	2.5211713	3.4788814	9.63935	0.608197	0.4231207	-0.055256426	1.2719069	4.6443706	8.542974	Multitasking_Scroll
14:37:57.235	0.7446195	4.348003	8.777411	0.608197	0.4231207	-0.055256426	1.2719069	4.6443706	8.542974	Multitasking_Scroll
14:37:57.255	0.7446195	4.348003	8.777411	0.608197	0.4231207	-0.055256426	1.2719069	4.6443706	8.542974	Multitasking_Scroll
14:37:57.277	0.7446195	4.348003	8.777411	0.608197	0.4231207	-0.055256426	1.2719069	4.6443706	8.542974	Multitasking_Scroll
14:37:57.298	0.7446195	4.348003	8.777411	0.5031282	0.19404623	-0.34053048	0.6794722	5.707886	7.945354	Multitasking_Scroll
14:37:57.319	0.7446195	4.348003	8.777411	0.5031282	0.19404623	-0.34053048	0.6794722	5.707886	7.945354	Multitasking_Scroll
14:37:57.341	0.7446195	4.348003	8.777411	0.5031282	0.19404623	-0.34053048	0.6794722	5.707886	7.945354	Multitasking_Scroll
14:37:57.362	0.7446195	4.348003	8.777411	0.5031282	0.19404623	-0.34053048	0.6794722	5.707886	7.945354	Multitasking_Scroll
14:37:57.384	0.7446195	4.348003	8.777411	0.5031282	0.19404623	-0.34053048	0.6794722	5.707886	7.945354	Multitasking_Scroll
14:37:57.405	0.7446195	4.348003	8.777411	0.5031282	0.19404623	-0.34053048	0.6794722	5.707886	7.945354	Multitasking_Scroll
14:37:57.427	0.7446195	4.348003	8.777411	0.5031282	0.19404623	-0.34053048	0.6794722	5.707886	7.945354	Multitasking_Scroll
14:37:57.449	1.3048798	5.0399485	7.024802	0.5031282	0.19404623	-0.34053048	0.6794722	5.707886	7.945354	Multitasking_Scroll
14:37:57.470	1.3048798	5.0399485	7.024802	-0.15599544	-0.13459927	-0.15910351	0.60525006	5.769645	7.9066534	Multitasking_Scroll
14:37:57.497	1.3048798	5.0399485	7.024802	-0.15599544	-0.13459927	-0.15910351	0.60525006	5.769645	7.9066534	Multitasking_Scroll
14:37:57.523	1.3048798	5.0399485	7.024802	-0.15599544	-0.13459927	-0.15910351	0.60525006	5.769645	7.9066534	Multitasking_Scroll
14:37:57.556	1.3048798	5.0399485	7.024802	-0.15599544	-0.13459927	-0.15910351	0.60525006	5.769645	7.9066534	Multitasking_Scroll
14:37:57.590	1.3048798	5.0399485	7.024802	-0.15599544	-0.13459927	-0.15910351	0.60525006	5.769645	7.9066534	Multitasking_Scroll
14:37:57.623	1.3048798	5.0399485	7.024802	-0.15599544	-0.13459927	-0.15910351	0.60525006	5.769645	7.9066534	Multitasking_Scroll
14:37:57.657	0.8978531	5.3727527	7.6090055	-0.57260555	0.3333235	0.03881682	0.8845037	4.9521785	8.41807	Multitasking_Scroll
14:37:57.677	0.8978531	5.3727527	7.6090055	-0.57260555	0.3333235	0.03881682	0.8845037	4.9521785	8.41807	Multitasking_Scroll
14:37:57.707	0.8978531	5.3727527	7.6090055	-0.57260555	0.3333235	0.03881682	0.8845037	4.9521785	8.41807	Multitasking_Scroll
14:37:57.741	0.8978531	5.3727527	7.6090055	-0.57260555	0.3333235	0.03881682	0.8845037	4.9521785	8.41807	Multitasking_Scroll
14:37:57.761	0.8978531	5.3727527	7.6090055	-0.57260555	0.3333235	0.03881682	0.8845037	4.9521785	8.41807	Multitasking_Scroll
14:37:57.790	0.8978531	5.3727527	7.6090055	-0.57260555	0.3333235	0.03881682	0.8845037	4.9521785	8.41807	Multitasking_Scroll
14:37:57.812	0.8978531	5.3727527	7.6090055	-0.57260555	0.3333235	0.03881682	0.8845037	4.9521785	8.41807	Multitasking_Scroll
14:37:57.832	-0.07901107	4.563488	8.801354	0.0064947195	-0.3923844	-0.36129993	0.7222269	4.652156	8.602684	Multitasking_Scroll
14:37:57.853	-0.07901107	4.563488	8.801354	0.0064947195	-0.3923844	-0.36129993	0.7222269	4.652156	8.602684	Multitasking_Scroll
14:37:57.874	-0.07901107	4.563488	8.801354	0.0064947195	-0.3923844	-0.36129993	0.7222269	4.652156	8.602684	Multitasking_Scroll
14:37:57.904	-0.07901107	4.563488	8.801354	0.0064947195	-0.3923844	-0.36129993	0.7222269	4.652156	8.602684	Multitasking_Scroll
14:37:57.935	-0.07901107	4.563488	8.801354	0.0064947195	-0.3923844	-0.36129993	0.7222269	4.652156	8.602684	Multitasking_Scroll
14:37:57.956	-0.07901107	4.563488	8.801354	0.0064947195	-0.3923844	-0.36129993	0.7222269	4.652156	8.602684	Multitasking_Scroll
14:37:57.977	-0.07901107	4.563488	8.801354	0.0064947195	-0.3923844	-0.36129993	0.7222269	4.652156	8.602684	Multitasking_Scroll
14:37:57.998	-0.07901107	4.563488	8.801354	0.0064947195	-0.3923844	-0.36129993	0.7222269	4.652156	8.602684	Multitasking_Scroll
14:37:58.020	-0.07901107	4.563488	8.801354	-1.2702136	0.29239553	-0.025934894	0.86624295	4.195688	8.821348	Multitasking_Scroll
14:37:58.042	-0.82602483	5.1213536	8.48531	-1.2702136	0.29239553	-0.025934894	0.86624295	4.195688	8.821348	Multitasking_Scroll
14:37:58.064	-0.82602483	5.1213536	8.48531	-1.2702136	0.29239553	-0.025934894	0.86624295	4.195688	8.821348	Multitasking_Scroll
14:37:58.086	-0.82602483	5.1213536	8.48531	-1.2702136	0.29239553	-0.025934894	0.86624295	4.195688	8.821348	Multitasking_Scroll
14:37:58.108	-0.82602483	5.1213536	8.48531	-1.2702136	0.29239553	-0.025934894	0.86624295	4.195688	8.821348	Multitasking_Scroll
14:37:58.130	-0.82602483	5.1213536	8.48531	-1.2702136	0.29239553	-0.025934894	0.86624295	4.195688	8.821348	Multitasking_Scroll
14:37:58.150	-0.82602483	5.1213536	8.48531	-1.2702136	0.29239553	-0.025934894	0.86624295	4.195688	8.821348	Multitasking_Scroll
14:37:58.171	-0.82602483	5.1213536	8.48531	-1.2702136	0.29239553	-0.025934894	0.86624295	4.195688	8.821348	Multitasking_Scroll
14:37:58.193	-0.82602483	5.1213536	8.48531	-0.20852984	-0.42842543	-0.41322345	0.47386685	3.6877809	9.074474	Multitasking_Scroll
14:37:58.215	-0.82602483	5.1213536	8.48531	-0.20852984	-0.42842543	-0.41322345	0.47386685	3.6877809	9.074474	Multitasking_Scroll
14:37:58.237	-0.6656084	4.3001175	9.79019	-0.20852984	-0.42842543	-0.41322345	0.47386685	3.6877809	9.074474	Multitasking_Scroll
14:37:58.259	-0.6656084	4.3001175	9.79019	-0.20852984	-0.42842543	-0.41322345	0.47386685	3.6877809	9.074474	Multitasking_Scroll
14:37:58.293	-0.6656084	4.3001175	9.79019	-0.20852984	-0.42842543	-0.41322345	0.47386685	3.6877809	9.074474	Multitasking_Scroll
14:37:58.329	-0.6656084	4.3001175	9.79019	-0.20852984	-0.42842543	-0.41322345	0.47386685	3.6877809	9.074474	Multitasking_Scroll
14:37:58.363	-0.6656084	4.3001175	9.79019	-0.20852984	-0.42842543	-0.41322345	0.47386685	3.6877809	9.074474	Multitasking_Scroll
14:37:58.384	-0.6656084	4.3001175	9.79019	0.71265495	0.18915932	-0.15116228	0.25118572	4.6382155	8.636794	Multitasking_Scroll
14:37:58.405	-0.6656084	4.3001175	9.79019	0.71265495	0.18915932	-0.15116228	0.25118572	4.6382155	8.636794	Multitasking_Scroll
14:37:58.428	-0.6656084	4.3001175	9.79019	0.71265495	0.18915932	-0.15116228	0.25118572	4.6382155	8.636794	Multitasking_Scroll
14:37:58.450	0.1340794	3.510007	9.402317	0.71265495	0.18915932	-0.15116228	0.25118572	4.6382155	8.636794	Multitasking_Scroll
14:37:58.472	0.1340794	3.510007	9.402317	0.71265495	0.18915932	-0.15116228	0.25118572	4.6382155	8.636794	Multitasking_Scroll
14:37:58.492	0.1340794	3.510007	9.402317	0.71265495	0.18915932	-0.15116228	0.25118572	4.6382155	8.636794	Multitasking_Scroll
14:37:58.514	0.1340794	3.510007	9.402317	0.71265495	0.18915932	-0.15116228	0.25118572	4.6382155	8.636794	Multitasking_Scroll
14:37:58.536	0.1340794	3.510007	9.402317	0.71265495	0.18915932	-0.15116228	0.25118572	4.6382155	8.636794	Multitasking_Scroll
14:37:58.557	0.1340794	3.510007	9.402317	-0.021605082	-0.058241114	0.04920153	0.11017361	5.254029	8.279696	Multitasking_Scroll
14:37:58.579	0.1340794	3.510007	9.402317	-0.021605082	-0.058241114	0.04920153	0.11017361	5.254029	8.279696	Multitasking_Scroll
14:37:58.601	0.1340794	3.510007	9.402317	-0.021605082	-0.058241114	0.04920153	0.11017361	5.254029	8.279696	Multitasking_Scroll
14:37:58.622	0.1340794	3.510007	9.402317	-0.021605082	-0.058241114	0.04920153	0.11017361	5.254029	8.279696	Multitasking_Scroll
14:37:58.646	-0.32801566	5.1859994	7.328875	-0.021605082	-0.058241114	0.04920153	0.11017361	5.254029	8.279696	Multitasking_Scroll
14:37:58.668	-0.32801566	5.1859994	7.328875	-0.021605082	-0.058241114	0.04920153	0.11017361	5.254029	8.279696	Multitasking_Scroll
14:37:58.689	-0.32801566	5.1859994	7.328875	-0.021605082	-0.058241114	0.04920153	0.11017361	5.254029	8.279696	Multitasking_Scroll
14:37:58.709	-0.32801566	5.1859994	7.328875	-0.021605082	-0.058241114	0.04920153	0.11017361	5.254029	8.279696	Multitasking_Scroll
14:37:58.731	-0.32801566	5.1859994	7.328875	0.3620183	-0.12421456	0.0003323107	0.17635785	5.496757	8.119416	Multitasking_Scroll
14:37:58.752	-0.32801566	5.1859994	7.328875	0.3620183	-0.12421456	0.0003323107	0.17635785	5.496757	8.119416	Multitasking_Scroll
14:37:58.774	-0.32801566	5.1859994	7.328875	0.3620183	-0.12421456	0.0003323107	0.17635785	5.496757	8.119416	Multitasking_Scroll
14:37:58.796	-0.32801566	5.1859994	7.328875	0.3620183	-0.12421456	0.0003323107	0.17635785	5.496757	8.119416	Multitasking_Scroll
14:37:58.818	-0.32801566	5.1859994	7.328875	0.3620183	-0.12421456	0.0003323107	0.17635785	5.496757	8.119416	Multitasking_Scroll
14:37:58.840	-0.16281068	5.377541	8.456578	0.3620183	-0.12421456	0.0003323107	0.17635785	5.496757	8.119416	Multitasking_Scroll
14:37:58.861	-0.16281068	5.377541	8.456578	0.3620183	-0.12421456	0.0003323107	0.17635785	5.496757	8.119416	Multitasking_Scroll
14:37:58.882	-0.16281068	5.377541	8.456578	0.3620183	-0.12421456	0.0003323107	0.17635785	5.496757	8.119416	Multitasking_Scroll
14:37:58.903	-0.16281068	5.377541	8.456578	0.3620183	-0.12421456	0.0003323107	0.17635785	5.496757	8.119416	Multitasking_Scroll
14:37:58.924	-0.16281068	5.377541	8.456578	0.32597724	-0.16025561	-0.07602585	0.4367007	6.096641	7.668807	Multitasking_Scroll
14:37:58.947	-0.16281068	5.377541	8.456578	0.32597724	-0.16025561	-0.07602585	0.4367007	6.096641	7.668807	Multitasking_Scroll
14:37:58.968	-0.16281068	5.377541	8.456578	0.32597724	-0.16025561	-0.07602585	0.4367007	6.096641	7.668807	Multitasking_Scroll
14:37:58.989	-0.16281068	5.377541	8.456578	0.32597724	-0.16025561	-0.07602585	0.4367007	6.096641	7.668807	Multitasking_Scroll
14:37:59.010	-0.16281068	5.377541	8.456578	0.32597724	-0.16025561	-0.07602585	0.4367007	6.096641	7.668807	Multitasking_Scroll
14:37:59.031	-0.16281068	5.377541	8.456578	0.32597724	-0.16025561	-0.07602585	0.4367007	6.096641	7.668807	Multitasking_Scroll
14:37:59.053	0.47167215	6.1125836	6.577073	0.32597724	-0.16025561	-0.07602585	0.4367007	6.096641	7.668807	Multitasking_Scroll
14:37:59.074	0.47167215	6.1125836	6.577073	0.32597724	-0.16025561	-0.07602585	0.4367007	6.096641	7.668807	Multitasking_Scroll
14:37:59.097	0.47167215	6.1125836	6.577073	0.026042407	0.088366546	-0.0008894198	0.4330245	6.3325815	7.4753723	Multitasking_Scroll
14:37:59.119	0.47167215	6.1125836	6.577073	0.026042407	0.088366546	-0.0008894198	0.4330245	6.3325815	7.4753723	Multitasking_Scroll
14:37:59.140	0.47167215	6.1125836	6.577073	0.026042407	0.088366546	-0.0008894198	0.4330245	6.3325815	7.4753723	Multitasking_Scroll
14:37:59.162	0.47167215	6.1125836	6.577073	0.026042407	0.088366546	-0.0008894198	0.4330245	6.3325815	7.4753723	Multitasking_Scroll
14:37:59.183	0.47167215	6.1125836	6.577073	0.026042407	0.088366546	-0.0008894198	0.4330245	6.3325815	7.4753723	Multitasking_Scroll
14:37:59.208	0.47167215	6.1125836	6.577073	0.026042407	0.088366546	-0.0008894198	0.4330245	6.3325815	7.4753723	Multitasking_Scroll
14:37:59.229	0.47167215	6.1125836	6.577073	0.026042407	0.088366546	-0.0008894198	0.4330245	6.3325815	7.4753723	Multitasking_Scroll
14:37:59.252	0.3615355	6.301731	7.065505	0.026042407	0.088366546	-0.0008894198	0.4330245	6.3325815	7.4753723	Multitasking_Scroll
14:37:59.273	0.3615355	6.301731	7.065505	-0.054591805	-0.09855822	-0.10290392	0.3856804	6.3729334	7.4436054	Multitasking_Scroll
14:37:59.294	0.3615355	6.301731	7.065505	-0.054591805	-0.09855822	-0.10290392	0.3856804	6.3729334	7.4436054	Multitasking_Scroll
14:37:59.316	0.3615355	6.301731	7.065505	-0.054591805	-0.09855822	-0.10290392	0.3856804	6.3729334	7.4436054	Multitasking_Scroll
14:37:59.337	0.3615355	6.301731	7.065505	-0.054591805	-0.09855822	-0.10290392	0.3856804	6.3729334	7.4436054	Multitasking_Scroll
14:37:59.359	0.3615355	6.301731	7.065505	-0.054591805	-0.09855822	-0.10290392	0.3856804	6.3729334	7.4436054	Multitasking_Scroll
14:37:59.380	0.3615355	6.301731	7.065505	-0.054591805	-0.09855822	-0.10290392	0.3856804	6.3729334	7.4436054	Multitasking_Scroll
14:37:59.401	0.3615355	6.301731	7.065505	-0.054591805	-0.09855822	-0.10290392	0.3856804	6.3729334	7.4436054	Multitasking_Scroll
14:37:59.422	0.3615355	6.301731	7.065505	-0.054591805	-0.09855822	-0.10290392	0.3856804	6.3729334	7.4436054	Multitasking_Scroll
14:37:59.443	0.73743665	6.038361	7.3025384	0.041314036	0.0627102	-0.023491435	0.3856804	6.3729334	7.4436054	Multitasking_Scroll
14:37:59.464	0.73743665	6.038361	7.3025384	0.041314036	0.0627102	-0.023491435	0.29759982	6.3960843	7.4277744	Multitasking_Scroll
14:37:59.486	0.73743665	6.038361	7.3025384	0.041314036	0.0627102	-0.023491435	0.29759982	6.3960843	7.4277744	Multitasking_Scroll
14:37:59.507	0.73743665	6.038361	7.3025384	0.041314036	0.0627102	-0.023491435	0.29759982	6.3960843	7.4277744	Multitasking_Scroll
14:37:59.528	0.73743665	6.038361	7.3025384	0.041314036	0.0627102	-0.023491435	0.29759982	6.3960843	7.4277744	Multitasking_Scroll
14:37:59.549	0.73743665	6.038361	7.3025384	0.041314036	0.0627102	-0.023491435	0.29759982	6.3960843	7.4277744	Multitasking_Scroll
14:37:59.571	0.73743665	6.038361	7.3025384	0.041314036	0.0627102	-0.023491435	0.29759982	6.3960843	7.4277744	Multitasking_Scroll
14:37:59.592	0.73743665	6.038361	7.3025384	0.041314036	0.0627102	-0.023491435	0.29759982	6.3960843	7.4277744	Multitasking_Scroll
14:37:59.616	0.73743665	6.038361	7.3025384	0.041314036	0.0627102	-0.023491435	0.29759982	6.3960843	7.4277744	Multitasking_Scroll
14:37:59.649	-0.047885496	6.3831367	7.103813	-0.008776912	0.036443	-0.081523634	0.25002107	6.3959417	7.42965	Multitasking_Scroll
14:37:59.683	-0.047885496	6.3831367	7.103813	-0.008776912	0.036443	-0.081523634	0.25002107	6.3959417	7.42965	Multitasking_Scroll
14:37:59.717	-0.047885496	6.3831367	7.103813	-0.008776912	0.036443	-0.081523634	0.25002107	6.3959417	7.42965	Multitasking_Scroll
14:37:59.752	-0.047885496	6.3831367	7.103813	-0.008776912	0.036443	-0.081523634	0.25002107	6.3959417	7.42965	Multitasking_Scroll
14:37:59.785	-0.047885496	6.3831367	7.103813	-0.008776912	0.036443	-0.081523634	0.25002107	6.3959417	7.42965	Multitasking_Scroll
14:37:59.818	-0.047885496	6.3831367	7.103813	-0.006333451	0.07614924	-0.20980532	0.020396892	6.480462	7.360262	Multitasking_Scroll
14:37:59.853	0.083799616	6.1748347	7.491686	-0.006333451	0.07614924	-0.20980532	0.020396892	6.480462	7.360262	Multitasking_Scroll
14:37:59.883	0.083799616	6.1748347	7.491686	-0.006333451	0.07614924	-0.20980532	0.020396892	6.480462	7.360262	Multitasking_Scroll
14:37:59.905	0.083799616	6.1748347	7.491686	-0.006333451	0.07614924	-0.20980532	0.020396892	6.480462	7.360262	Multitasking_Scroll
14:37:59.927	0.083799616	6.1748347	7.491686	-0.006333451	0.07614924	-0.20980532	0.020396892	6.480462	7.360262	Multitasking_Scroll
14:37:59.949	0.083799616	6.1748347	7.491686	-0.006333451	0.07614924	-0.20980532	0.020396892	6.480462	7.360262	Multitasking_Scroll
14:37:59.972	0.083799616	6.1748347	7.491686	-0.006333451	0.07614924	-0.20980532	0.020396892	6.480462	7.360262	Multitasking_Scroll
14:37:59.995	0.083799616	6.1748347	7.491686	-0.03443325	0.026669156	-0.13344717	-0.28767785	6.5363765	7.30502	Multitasking_Scroll
14:38:00.018	0.083799616	6.1748347	7.491686	-0.03443325	0.026669156	-0.13344717	-0.28767785	6.5363765	7.30502	Multitasking_Scroll
14:38:00.041	-0.39505535	6.299337	7.388732	-0.03443325	0.026669156	-0.13344717	-0.28767785	6.5363765	7.30502	Multitasking_Scroll
14:38:00.063	-0.39505535	6.299337	7.388732	-0.03443325	0.026669156	-0.13344717	-0.28767785	6.5363765	7.30502	Multitasking_Scroll
[truncated: 2,831 more rows]
