# Supplementary material for: Real-time Smartphone Activity Classification Using Inertial Sensors—Recognition of Scrolling, Typing, and Watching Videos While Sitting or Walking
Source: Sensors (Basel). 2020 Jan 24;20(3):655. doi: 10.3390/s20030655 (PMC7038357; doi:10.3390/s20030655)
Supplement: Supplementary file 1 [file sensors-20-00655-s001.zip › sensors-668083-supplementary/5Hz_data/7646/2019_08_27_14_08_54_Sitting_Watch.csv]

time	accX	accY	accZ	rotX	rotY	rotZ	graX	graY	graZ	activity
14:18:15.750	6.282577	0.5818088	7.046351	-0.06314392	-0.11138639	0.02354519	6.463283	0.7264289	7.33952	Sitting_Watch
14:18:15.797	6.282577	0.5818088	7.046351	-0.06314392	-0.11138639	0.02354519	6.463283	0.7264289	7.33952	Sitting_Watch
14:18:15.818	6.282577	0.5818088	7.046351	-0.06314392	-0.11138639	0.02354519	6.463283	0.7264289	7.33952	Sitting_Watch
14:18:15.838	6.282577	0.5818088	7.046351	-0.06314392	-0.11138639	0.02354519	6.463283	0.7264289	7.33952	Sitting_Watch
14:18:15.859	6.282577	0.5818088	7.046351	-0.06314392	-0.11138639	0.02354519	6.463283	0.7264289	7.33952	Sitting_Watch
14:18:15.896	6.531582	0.9122187	7.620977	-0.31054434	0.0663754	-0.052812964	6.1287737	0.4008397	7.645111	Sitting_Watch
14:18:15.917	6.531582	0.9122187	7.620977	-0.31054434	0.0663754	-0.052812964	6.1287737	0.4008397	7.645111	Sitting_Watch
14:18:15.938	6.531582	0.9122187	7.620977	-0.31054434	0.0663754	-0.052812964	6.1287737	0.4008397	7.645111	Sitting_Watch
14:18:15.957	6.531582	0.9122187	7.620977	-0.31054434	0.0663754	-0.052812964	6.1287737	0.4008397	7.645111	Sitting_Watch
14:18:15.981	6.531582	0.9122187	7.620977	-0.31054434	0.0663754	-0.052812964	6.1287737	0.4008397	7.645111	Sitting_Watch
14:18:16.002	6.531582	0.9122187	7.620977	-0.31054434	0.0663754	-0.052812964	6.1287737	0.4008397	7.645111	Sitting_Watch
14:18:16.023	6.531582	0.9122187	7.620977	-0.31054434	0.0663754	-0.052812964	6.1287737	0.4008397	7.645111	Sitting_Watch
14:18:16.043	6.531582	0.9122187	7.620977	-0.31054434	0.0663754	-0.052812964	6.1287737	0.4008397	7.645111	Sitting_Watch
14:18:16.064	6.531582	0.9122187	7.620977	-0.31054434	0.0663754	-0.052812964	6.1287737	0.4008397	7.645111	Sitting_Watch
14:18:16.083	6.273	0.30886146	7.4270406	-0.13705862	-0.03197391	-0.10229305	6.507698	0.28542644	7.3306684	Sitting_Watch
14:18:16.104	6.273	0.30886146	7.4270406	-0.13705862	-0.03197391	-0.10229305	6.507698	0.28542644	7.3306684	Sitting_Watch
14:18:16.124	6.273	0.30886146	7.4270406	-0.13705862	-0.03197391	-0.10229305	6.507698	0.28542644	7.3306684	Sitting_Watch
14:18:16.145	6.273	0.30886146	7.4270406	-0.13705862	-0.03197391	-0.10229305	6.507698	0.28542644	7.3306684	Sitting_Watch
14:18:16.165	6.273	0.30886146	7.4270406	-0.13705862	-0.03197391	-0.10229305	6.507698	0.28542644	7.3306684	Sitting_Watch
14:18:16.185	6.273	0.30886146	7.4270406	-0.13705862	-0.03197391	-0.10229305	6.507698	0.28542644	7.3306684	Sitting_Watch
14:18:16.206	6.273	0.30886146	7.4270406	-0.13705862	-0.03197391	-0.10229305	6.507698	0.28542644	7.3306684	Sitting_Watch
14:18:16.227	6.273	0.30886146	7.4270406	-0.13705862	-0.03197391	-0.10229305	6.507698	0.28542644	7.3306684	Sitting_Watch
14:18:16.247	6.273	0.30886146	7.4270406	-0.13705862	-0.03197391	-0.10229305	6.507698	0.28542644	7.3306684	Sitting_Watch
14:18:16.268	6.273	0.30886146	7.4270406	0.0052729887	0.15006393	0.029042976	6.706222	0.29219753	7.14923	Sitting_Watch
14:18:16.289	6.3352513	0.43815228	7.0319853	0.0052729887	0.15006393	0.029042976	6.706222	0.29219753	7.14923	Sitting_Watch
14:18:16.309	6.3352513	0.43815228	7.0319853	0.0052729887	0.15006393	0.029042976	6.706222	0.29219753	7.14923	Sitting_Watch
14:18:16.330	6.3352513	0.43815228	7.0319853	0.0052729887	0.15006393	0.029042976	6.706222	0.29219753	7.14923	Sitting_Watch
14:18:16.350	6.3352513	0.43815228	7.0319853	0.0052729887	0.15006393	0.029042976	6.706222	0.29219753	7.14923	Sitting_Watch
14:18:16.371	6.3352513	0.43815228	7.0319853	0.0052729887	0.15006393	0.029042976	6.706222	0.29219753	7.14923	Sitting_Watch
14:18:16.391	6.3352513	0.43815228	7.0319853	0.0052729887	0.15006393	0.029042976	6.706222	0.29219753	7.14923	Sitting_Watch
14:18:16.412	6.3352513	0.43815228	7.0319853	0.0052729887	0.15006393	0.029042976	6.706222	0.29219753	7.14923	Sitting_Watch
14:18:16.432	6.3352513	0.43815228	7.0319853	0.0052729887	0.15006393	0.029042976	6.706222	0.29219753	7.14923	Sitting_Watch
14:18:16.454	6.3352513	0.43815228	7.0319853	0.047422692	0.3125541	0.016214807	6.3899918	0.30266398	7.432813	Sitting_Watch
14:18:16.476	6.3352513	0.43815228	7.0319853	0.047422692	0.3125541	0.016214807	6.3899918	0.30266398	7.432813	Sitting_Watch
14:18:16.498	6.5220046	0.56265455	7.108602	0.047422692	0.3125541	0.016214807	6.3899918	0.30266398	7.432813	Sitting_Watch
14:18:16.520	6.5220046	0.56265455	7.108602	0.047422692	0.3125541	0.016214807	6.3899918	0.30266398	7.432813	Sitting_Watch
14:18:16.543	6.5220046	0.56265455	7.108602	0.047422692	0.3125541	0.016214807	6.3899918	0.30266398	7.432813	Sitting_Watch
14:18:16.565	6.5220046	0.56265455	7.108602	0.047422692	0.3125541	0.016214807	6.3899918	0.30266398	7.432813	Sitting_Watch
14:18:16.588	6.5220046	0.56265455	7.108602	0.047422692	0.3125541	0.016214807	6.3899918	0.30266398	7.432813	Sitting_Watch
14:18:16.610	6.5220046	0.56265455	7.108602	0.047422692	0.3125541	0.016214807	6.3899918	0.30266398	7.432813	Sitting_Watch
14:18:16.633	6.5220046	0.56265455	7.108602	-0.0038899898	-0.023421794	-0.010052399	6.218527	0.4326824	7.570533	Sitting_Watch
14:18:16.656	6.5220046	0.56265455	7.108602	-0.0038899898	-0.023421794	-0.010052399	6.218527	0.4326824	7.570533	Sitting_Watch
14:18:16.678	6.5220046	0.56265455	7.108602	-0.0038899898	-0.023421794	-0.010052399	6.218527	0.4326824	7.570533	Sitting_Watch
14:18:16.700	6.1628633	0.59378016	7.1493044	-0.0038899898	-0.023421794	-0.010052399	6.218527	0.4326824	7.570533	Sitting_Watch
14:18:16.722	6.1628633	0.59378016	7.1493044	-0.0038899898	-0.023421794	-0.010052399	6.218527	0.4326824	7.570533	Sitting_Watch
14:18:16.743	6.1628633	0.59378016	7.1493044	-0.0038899898	-0.023421794	-0.010052399	6.218527	0.4326824	7.570533	Sitting_Watch
14:18:16.765	6.1628633	0.59378016	7.1493044	-0.0038899898	-0.023421794	-0.010052399	6.218527	0.4326824	7.570533	Sitting_Watch
14:18:16.786	6.1628633	0.59378016	7.1493044	-0.0038899898	-0.023421794	-0.010052399	6.218527	0.4326824	7.570533	Sitting_Watch
14:18:16.807	6.1628633	0.59378016	7.1493044	0.0877398	0.041940786	-0.021047974	5.9818463	0.5365347	7.7524133	Sitting_Watch
14:18:16.829	6.1628633	0.59378016	7.1493044	0.0877398	0.041940786	-0.021047974	5.9818463	0.5365347	7.7524133	Sitting_Watch
14:18:16.854	6.1628633	0.59378016	7.1493044	0.0877398	0.041940786	-0.021047974	5.9818463	0.5365347	7.7524133	Sitting_Watch
14:18:16.874	6.1628633	0.59378016	7.1493044	0.0877398	0.041940786	-0.021047974	5.9818463	0.5365347	7.7524133	Sitting_Watch
14:18:16.898	5.9617443	0.39505535	7.1397276	0.0877398	0.041940786	-0.021047974	5.9818463	0.5365347	7.7524133	Sitting_Watch
14:18:16.921	5.9617443	0.39505535	7.1397276	0.0877398	0.041940786	-0.021047974	5.9818463	0.5365347	7.7524133	Sitting_Watch
14:18:16.942	5.9617443	0.39505535	7.1397276	0.0877398	0.041940786	-0.021047974	5.9818463	0.5365347	7.7524133	Sitting_Watch
14:18:16.964	5.9617443	0.39505535	7.1397276	0.0877398	0.041940786	-0.021047974	5.9818463	0.5365347	7.7524133	Sitting_Watch
14:18:16.985	5.9617443	0.39505535	7.1397276	0.036427118	-0.43392324	-0.25378764	6.151966	0.48538288	7.621551	Sitting_Watch
14:18:17.007	5.9617443	0.39505535	7.1397276	0.036427118	-0.43392324	-0.25378764	6.151966	0.48538288	7.621551	Sitting_Watch
14:18:17.028	5.9617443	0.39505535	7.1397276	0.036427118	-0.43392324	-0.25378764	6.151966	0.48538288	7.621551	Sitting_Watch
14:18:17.050	5.9617443	0.39505535	7.1397276	0.036427118	-0.43392324	-0.25378764	6.151966	0.48538288	7.621551	Sitting_Watch
14:18:17.073	5.9617443	0.39505535	7.1397276	0.036427118	-0.43392324	-0.25378764	6.151966	0.48538288	7.621551	Sitting_Watch
14:18:17.096	6.490879	0.9505271	7.0295906	0.036427118	-0.43392324	-0.25378764	6.151966	0.48538288	7.621551	Sitting_Watch
14:18:17.119	6.490879	0.9505271	7.0295906	0.036427118	-0.43392324	-0.25378764	6.151966	0.48538288	7.621551	Sitting_Watch
14:18:17.141	6.490879	0.9505271	7.0295906	0.036427118	-0.43392324	-0.25378764	6.151966	0.48538288	7.621551	Sitting_Watch
14:18:17.163	6.490879	0.9505271	7.0295906	0.00893818	-0.068014964	-0.07602585	6.3043323	0.5752391	7.4896474	Sitting_Watch
14:18:17.185	6.490879	0.9505271	7.0295906	0.00893818	-0.068014964	-0.07602585	6.3043323	0.5752391	7.4896474	Sitting_Watch
14:18:17.207	6.490879	0.9505271	7.0295906	0.00893818	-0.068014964	-0.07602585	6.3043323	0.5752391	7.4896474	Sitting_Watch
14:18:17.230	6.490879	0.9505271	7.0295906	0.00893818	-0.068014964	-0.07602585	6.3043323	0.5752391	7.4896474	Sitting_Watch
14:18:17.252	6.490879	0.9505271	7.0295906	0.00893818	-0.068014964	-0.07602585	6.3043323	0.5752391	7.4896474	Sitting_Watch
14:18:17.274	6.490879	0.9505271	7.0295906	0.00893818	-0.068014964	-0.07602585	6.3043323	0.5752391	7.4896474	Sitting_Watch
14:18:17.296	6.0239954	0.71828246	6.881146	0.00893818	-0.068014964	-0.07602585	6.3043323	0.5752391	7.4896474	Sitting_Watch
14:18:17.318	6.0239954	0.71828246	6.881146	0.00893818	-0.068014964	-0.07602585	6.3043323	0.5752391	7.4896474	Sitting_Watch
14:18:17.340	6.0239954	0.71828246	6.881146	-0.07658295	0.23191987	0.082188256	6.292255	0.5440724	7.502124	Sitting_Watch
14:18:17.362	6.0239954	0.71828246	6.881146	-0.07658295	0.23191987	0.082188256	6.292255	0.5440724	7.502124	Sitting_Watch
14:18:17.384	6.0239954	0.71828246	6.881146	-0.07658295	0.23191987	0.082188256	6.292255	0.5440724	7.502124	Sitting_Watch
14:18:17.407	6.0239954	0.71828246	6.881146	-0.07658295	0.23191987	0.082188256	6.292255	0.5440724	7.502124	Sitting_Watch
14:18:17.430	6.0239954	0.71828246	6.881146	-0.07658295	0.23191987	0.082188256	6.292255	0.5440724	7.502124	Sitting_Watch
14:18:17.452	6.0239954	0.71828246	6.881146	-0.07658295	0.23191987	0.082188256	6.292255	0.5440724	7.502124	Sitting_Watch
14:18:17.475	6.0239954	0.71828246	6.881146	-0.07658295	0.23191987	0.082188256	6.292255	0.5440724	7.502124	Sitting_Watch
14:18:17.497	6.019207	0.6249057	7.26423	-0.07658295	0.23191987	0.082188256	6.292255	0.5440724	7.502124	Sitting_Watch
14:18:17.520	6.019207	0.6249057	7.26423	0.10301143	-0.24211156	-0.0033328808	6.0534887	0.3933479	7.7052493	Sitting_Watch
14:18:17.543	6.019207	0.6249057	7.26423	0.10301143	-0.24211156	-0.0033328808	6.0534887	0.3933479	7.7052493	Sitting_Watch
14:18:17.564	6.019207	0.6249057	7.26423	0.10301143	-0.24211156	-0.0033328808	6.0534887	0.3933479	7.7052493	Sitting_Watch
14:18:17.589	6.019207	0.6249057	7.26423	0.10301143	-0.24211156	-0.0033328808	6.0534887	0.3933479	7.7052493	Sitting_Watch
14:18:17.612	6.019207	0.6249057	7.26423	0.10301143	-0.24211156	-0.0033328808	6.0534887	0.3933479	7.7052493	Sitting_Watch
14:18:17.637	6.019207	0.6249057	7.26423	0.10301143	-0.24211156	-0.0033328808	6.0534887	0.3933479	7.7052493	Sitting_Watch
14:18:17.659	6.019207	0.6249057	7.26423	0.10301143	-0.24211156	-0.0033328808	6.0534887	0.3933479	7.7052493	Sitting_Watch
14:18:17.683	6.019207	0.6249057	7.26423	0.10301143	-0.24211156	-0.0033328808	6.0534887	0.3933479	7.7052493	Sitting_Watch
14:18:17.706	6.064698	0.5219519	7.6975937	0.0016077973	-0.17247291	0.0498124	6.1909337	0.48252457	7.590114	Sitting_Watch
14:18:17.729	6.064698	0.5219519	7.6975937	0.0016077973	-0.17247291	0.0498124	6.1909337	0.48252457	7.590114	Sitting_Watch
14:18:17.753	6.064698	0.5219519	7.6975937	0.0016077973	-0.17247291	0.0498124	6.1909337	0.48252457	7.590114	Sitting_Watch
14:18:17.775	6.064698	0.5219519	7.6975937	0.0016077973	-0.17247291	0.0498124	6.1909337	0.48252457	7.590114	Sitting_Watch
14:18:17.797	6.064698	0.5219519	7.6975937	0.0016077973	-0.17247291	0.0498124	6.1909337	0.48252457	7.590114	Sitting_Watch
14:18:17.819	6.064698	0.5219519	7.6975937	0.0016077973	-0.17247291	0.0498124	6.1909337	0.48252457	7.590114	Sitting_Watch
14:18:17.841	6.064698	0.5219519	7.6975937	0.0016077973	-0.17247291	0.0498124	6.1909337	0.48252457	7.590114	Sitting_Watch
14:18:17.863	6.064698	0.5219519	7.6975937	0.0016077973	-0.17247291	0.0498124	6.1909337	0.48252457	7.590114	Sitting_Watch
14:18:17.886	6.114978	0.5818088	7.4533772	-0.001446529	-0.01120449	0.01193875	6.191204	0.48059946	7.5900164	Sitting_Watch
14:18:17.909	6.114978	0.5818088	7.4533772	-0.001446529	-0.01120449	0.01193875	6.191204	0.48059946	7.5900164	Sitting_Watch
14:18:17.932	6.114978	0.5818088	7.4533772	-0.001446529	-0.01120449	0.01193875	6.191204	0.48059946	7.5900164	Sitting_Watch
14:18:17.954	6.114978	0.5818088	7.4533772	-0.001446529	-0.01120449	0.01193875	6.191204	0.48059946	7.5900164	Sitting_Watch
14:18:17.978	6.114978	0.5818088	7.4533772	-0.001446529	-0.01120449	0.01193875	6.191204	0.48059946	7.5900164	Sitting_Watch
14:18:18.002	6.114978	0.5818088	7.4533772	-0.001446529	-0.01120449	0.01193875	6.191204	0.48059946	7.5900164	Sitting_Watch
14:18:18.028	6.114978	0.5818088	7.4533772	-0.001446529	-0.01120449	0.01193875	6.191204	0.48059946	7.5900164	Sitting_Watch
14:18:18.050	6.114978	0.5818088	7.4533772	-0.001446529	-0.01120449	0.01193875	6.191204	0.48059946	7.5900164	Sitting_Watch
14:18:18.072	6.114978	0.5818088	7.4533772	-0.024048543	0.094475195	-0.005776342	6.184581	0.46081895	7.5966406	Sitting_Watch
14:18:18.094	5.968927	0.48843205	7.4629545	-0.024048543	0.094475195	-0.005776342	6.184581	0.46081895	7.5966406	Sitting_Watch
14:18:18.116	5.968927	0.48843205	7.4629545	-0.024048543	0.094475195	-0.005776342	6.184581	0.46081895	7.5966406	Sitting_Watch
14:18:18.139	5.968927	0.48843205	7.4629545	-0.024048543	0.094475195	-0.005776342	6.184581	0.46081895	7.5966406	Sitting_Watch
14:18:18.161	5.968927	0.48843205	7.4629545	-0.024048543	0.094475195	-0.005776342	6.184581	0.46081895	7.5966406	Sitting_Watch
14:18:18.183	5.968927	0.48843205	7.4629545	-0.024048543	0.094475195	-0.005776342	6.184581	0.46081895	7.5966406	Sitting_Watch
14:18:18.205	5.968927	0.48843205	7.4629545	-0.024048543	0.094475195	-0.005776342	6.184581	0.46081895	7.5966406	Sitting_Watch
14:18:18.227	5.968927	0.48843205	7.4629545	-0.024048543	0.094475195	-0.005776342	6.184581	0.46081895	7.5966406	Sitting_Watch
14:18:18.250	5.968927	0.48843205	7.4629545	-0.017329026	0.072484046	-0.005776342	6.181193	0.46735653	7.598995	Sitting_Watch
14:18:18.274	5.968927	0.48843205	7.4629545	-0.017329026	0.072484046	-0.005776342	6.181193	0.46735653	7.598995	Sitting_Watch
14:18:18.296	5.803722	0.46209505	7.472532	-0.017329026	0.072484046	-0.005776342	6.181193	0.46735653	7.598995	Sitting_Watch
14:18:18.319	5.803722	0.46209505	7.472532	-0.017329026	0.072484046	-0.005776342	6.181193	0.46735653	7.598995	Sitting_Watch
14:18:18.340	5.803722	0.46209505	7.472532	-0.017329026	0.072484046	-0.005776342	6.181193	0.46735653	7.598995	Sitting_Watch
14:18:18.362	5.803722	0.46209505	7.472532	-0.017329026	0.072484046	-0.005776342	6.181193	0.46735653	7.598995	Sitting_Watch
14:18:18.385	5.803722	0.46209505	7.472532	-0.017329026	0.072484046	-0.005776342	6.181193	0.46735653	7.598995	Sitting_Watch
14:18:18.408	5.803722	0.46209505	7.472532	-0.017329026	0.072484046	-0.005776342	6.181193	0.46735653	7.598995	Sitting_Watch
14:18:18.431	5.803722	0.46209505	7.472532	-0.032600656	0.06881885	0.021712596	6.166911	0.4668746	7.6106195	Sitting_Watch
14:18:18.454	5.803722	0.46209505	7.472532	-0.032600656	0.06881885	0.021712596	6.166911	0.4668746	7.6106195	Sitting_Watch
14:18:18.476	5.803722	0.46209505	7.472532	-0.032600656	0.06881885	0.021712596	6.166911	0.4668746	7.6106195	Sitting_Watch
14:18:18.499	6.0263896	0.47885495	7.51084	-0.032600656	0.06881885	0.021712596	6.166911	0.4668746	7.6106195	Sitting_Watch
14:18:18.521	6.0263896	0.47885495	7.51084	-0.032600656	0.06881885	0.021712596	6.166911	0.4668746	7.6106195	Sitting_Watch
14:18:18.544	6.0263896	0.47885495	7.51084	-0.032600656	0.06881885	0.021712596	6.166911	0.4668746	7.6106195	Sitting_Watch
14:18:18.566	6.0263896	0.47885495	7.51084	-0.032600656	0.06881885	0.021712596	6.166911	0.4668746	7.6106195	Sitting_Watch
14:18:18.593	6.0263896	0.47885495	7.51084	-0.032600656	0.06881885	0.021712596	6.166911	0.4668746	7.6106195	Sitting_Watch
14:18:18.614	6.0263896	0.47885495	7.51084	-0.06680911	0.08531222	0.040649418	6.125376	0.42502838	7.6465325	Sitting_Watch
14:18:18.636	6.0263896	0.47885495	7.51084	-0.06680911	0.08531222	0.040649418	6.125376	0.42502838	7.6465325	Sitting_Watch
14:18:18.658	6.0263896	0.47885495	7.51084	-0.06680911	0.08531222	0.040649418	6.125376	0.42502838	7.6465325	Sitting_Watch
14:18:18.680	6.0263896	0.47885495	7.51084	-0.06680911	0.08531222	0.040649418	6.125376	0.42502838	7.6465325	Sitting_Watch
14:18:18.701	5.9904757	0.49800915	7.2594414	-0.06680911	0.08531222	0.040649418	6.125376	0.42502838	7.6465325	Sitting_Watch
14:18:18.724	5.9904757	0.49800915	7.2594414	-0.06680911	0.08531222	0.040649418	6.125376	0.42502838	7.6465325	Sitting_Watch
14:18:18.747	5.9904757	0.49800915	7.2594414	-0.06680911	0.08531222	0.040649418	6.125376	0.42502838	7.6465325	Sitting_Watch
14:18:18.770	5.9904757	0.49800915	7.2594414	-0.06680911	0.08531222	0.040649418	6.125376	0.42502838	7.6465325	Sitting_Watch
14:18:18.798	5.9904757	0.49800915	7.2594414	-0.022826813	0.088366546	0.021101728	6.103178	0.379732	7.666641	Sitting_Watch
14:18:18.822	5.9904757	0.49800915	7.2594414	-0.022826813	0.088366546	0.021101728	6.103178	0.379732	7.666641	Sitting_Watch
14:18:18.845	5.9904757	0.49800915	7.2594414	-0.022826813	0.088366546	0.021101728	6.103178	0.379732	7.666641	Sitting_Watch
14:18:18.867	5.9904757	0.49800915	7.2594414	-0.022826813	0.088366546	0.021101728	6.103178	0.379732	7.666641	Sitting_Watch
14:18:18.888	5.9042816	0.43575802	7.5084457	-0.022826813	0.088366546	0.021101728	6.103178	0.379732	7.666641	Sitting_Watch
14:18:18.911	5.9042816	0.43575802	7.5084457	-0.022826813	0.088366546	0.021101728	6.103178	0.379732	7.666641	Sitting_Watch
14:18:18.933	5.9042816	0.43575802	7.5084457	-0.022826813	0.088366546	0.021101728	6.103178	0.379732	7.666641	Sitting_Watch
14:18:18.955	5.9042816	0.43575802	7.5084457	0.000996932	-0.017924007	0.016825672	6.0895143	0.36296588	7.678307	Sitting_Watch
14:18:18.978	5.9042816	0.43575802	7.5084457	0.000996932	-0.017924007	0.016825672	6.0895143	0.36296588	7.678307	Sitting_Watch
14:18:19.001	5.9042816	0.43575802	7.5084457	0.000996932	-0.017924007	0.016825672	6.0895143	0.36296588	7.678307	Sitting_Watch
14:18:19.024	5.9042816	0.43575802	7.5084457	0.000996932	-0.017924007	0.016825672	6.0895143	0.36296588	7.678307	Sitting_Watch
14:18:19.046	5.9042816	0.43575802	7.5084457	0.000996932	-0.017924007	0.016825672	6.0895143	0.36296588	7.678307	Sitting_Watch
14:18:19.068	5.9042816	0.43575802	7.5084457	0.000996932	-0.017924007	0.016825672	6.0895143	0.36296588	7.678307	Sitting_Watch
14:18:19.090	5.837242	0.42378664	7.5060515	0.000996932	-0.017924007	0.016825672	6.0895143	0.36296588	7.678307	Sitting_Watch
14:18:19.114	5.837242	0.42378664	7.5060515	0.000996932	-0.017924007	0.016825672	6.0895143	0.36296588	7.678307	Sitting_Watch
14:18:19.136	5.837242	0.42378664	7.5060515	-0.0026682594	-0.061906308	0.006440963	6.054548	0.34794632	7.7065988	Sitting_Watch
14:18:19.158	5.837242	0.42378664	7.5060515	-0.0026682594	-0.061906308	0.006440963	6.054548	0.34794632	7.7065988	Sitting_Watch
14:18:19.180	5.837242	0.42378664	7.5060515	-0.0026682594	-0.061906308	0.006440963	6.054548	0.34794632	7.7065988	Sitting_Watch
14:18:19.202	5.837242	0.42378664	7.5060515	-0.0026682594	-0.061906308	0.006440963	6.054548	0.34794632	7.7065988	Sitting_Watch
14:18:19.225	5.837242	0.42378664	7.5060515	-0.0026682594	-0.061906308	0.006440963	6.054548	0.34794632	7.7065988	Sitting_Watch
14:18:19.249	5.837242	0.42378664	7.5060515	-0.0026682594	-0.061906308	0.006440963	6.054548	0.34794632	7.7065988	Sitting_Watch
14:18:19.271	5.837242	0.42378664	7.5060515	-0.0026682594	-0.061906308	0.006440963	6.054548	0.34794632	7.7065988	Sitting_Watch
14:18:19.295	5.8947043	0.38308397	7.556331	-0.0026682594	-0.061906308	0.006440963	6.054548	0.34794632	7.7065988	Sitting_Watch
14:18:19.317	5.8947043	0.38308397	7.556331	-0.07475036	0.34492996	0.0015540412	5.9654965	0.334616	7.776324	Sitting_Watch
14:18:19.340	5.8947043	0.38308397	7.556331	-0.07475036	0.34492996	0.0015540412	5.9654965	0.334616	7.776324	Sitting_Watch
14:18:19.362	5.8947043	0.38308397	7.556331	-0.07475036	0.34492996	0.0015540412	5.9654965	0.334616	7.776324	Sitting_Watch
14:18:19.385	5.8947043	0.38308397	7.556331	-0.07475036	0.34492996	0.0015540412	5.9654965	0.334616	7.776324	Sitting_Watch
14:18:19.407	5.8947043	0.38308397	7.556331	-0.07475036	0.34492996	0.0015540412	5.9654965	0.334616	7.776324	Sitting_Watch
14:18:19.429	5.8947043	0.38308397	7.556331	-0.07475036	0.34492996	0.0015540412	5.9654965	0.334616	7.776324	Sitting_Watch
14:18:19.451	5.8947043	0.38308397	7.556331	-0.07475036	0.34492996	0.0015540412	5.9654965	0.334616	7.776324	Sitting_Watch
14:18:19.474	5.8947043	0.38308397	7.556331	-0.07475036	0.34492996	0.0015540412	5.9654965	0.334616	7.776324	Sitting_Watch
14:18:19.497	5.791751	0.44054657	7.211556	0.0052729887	-0.00020891592	0.01316048	5.9370565	0.32775575	7.7983484	Sitting_Watch
14:18:19.519	5.791751	0.44054657	7.211556	0.0052729887	-0.00020891592	0.01316048	5.9370565	0.32775575	7.7983484	Sitting_Watch
14:18:19.541	5.791751	0.44054657	7.211556	0.0052729887	-0.00020891592	0.01316048	5.9370565	0.32775575	7.7983484	Sitting_Watch
14:18:19.564	5.791751	0.44054657	7.211556	0.0052729887	-0.00020891592	0.01316048	5.9370565	0.32775575	7.7983484	Sitting_Watch
14:18:19.588	5.791751	0.44054657	7.211556	0.0052729887	-0.00020891592	0.01316048	5.9370565	0.32775575	7.7983484	Sitting_Watch
14:18:19.610	5.791751	0.44054657	7.211556	0.0052729887	-0.00020891592	0.01316048	5.9370565	0.32775575	7.7983484	Sitting_Watch
14:18:19.632	5.791751	0.44054657	7.211556	0.0052729887	-0.00020891592	0.01316048	5.9370565	0.32775575	7.7983484	Sitting_Watch
14:18:19.654	5.791751	0.44054657	7.211556	0.0052729887	-0.00020891592	0.01316048	5.9370565	0.32775575	7.7983484	Sitting_Watch
14:18:19.676	5.791751	0.44054657	7.211556	0.0071055847	-0.010593625	-0.0021111502	5.891705	0.3021759	7.833701	Sitting_Watch
14:18:19.696	5.7438655	0.35674694	7.405492	0.0071055847	-0.010593625	-0.0021111502	5.891705	0.3021759	7.833701	Sitting_Watch
14:18:19.718	5.7438655	0.35674694	7.405492	0.0071055847	-0.010593625	-0.0021111502	5.891705	0.3021759	7.833701	Sitting_Watch
14:18:19.740	5.7438655	0.35674694	7.405492	0.0071055847	-0.010593625	-0.0021111502	5.891705	0.3021759	7.833701	Sitting_Watch
14:18:19.762	5.7438655	0.35674694	7.405492	0.0071055847	-0.010593625	-0.0021111502	5.891705	0.3021759	7.833701	Sitting_Watch
14:18:19.785	5.7438655	0.35674694	7.405492	0.0071055847	-0.010593625	-0.0021111502	5.891705	0.3021759	7.833701	Sitting_Watch
14:18:19.808	5.7438655	0.35674694	7.405492	0.0071055847	-0.010593625	-0.0021111502	5.891705	0.3021759	7.833701	Sitting_Watch
14:18:19.831	5.7438655	0.35674694	7.405492	0.0071055847	-0.010593625	-0.0021111502	5.891705	0.3021759	7.833701	Sitting_Watch
14:18:19.854	5.7438655	0.35674694	7.405492	0.0071055847	-0.010593625	-0.0021111502	5.891705	0.3021759	7.833701	Sitting_Watch
14:18:19.876	5.7438655	0.35674694	7.405492	-0.011220373	-0.032584775	0.017436536	5.905815	0.29104513	7.8234873	Sitting_Watch
14:18:19.899	5.6744313	0.34477556	7.5922456	-0.011220373	-0.032584775	0.017436536	5.905815	0.29104513	7.8234873	Sitting_Watch
14:18:19.922	5.6744313	0.34477556	7.5922456	-0.011220373	-0.032584775	0.017436536	5.905815	0.29104513	7.8234873	Sitting_Watch
14:18:19.944	5.6744313	0.34477556	7.5922456	-0.011220373	-0.032584775	0.017436536	5.905815	0.29104513	7.8234873	Sitting_Watch
14:18:19.966	5.6744313	0.34477556	7.5922456	-0.011220373	-0.032584775	0.017436536	5.905815	0.29104513	7.8234873	Sitting_Watch
14:18:19.988	5.6744313	0.34477556	7.5922456	-0.011220373	-0.032584775	0.017436536	5.905815	0.29104513	7.8234873	Sitting_Watch
14:18:20.012	5.6744313	0.34477556	7.5922456	-0.011220373	-0.032584775	0.017436536	5.905815	0.29104513	7.8234873	Sitting_Watch
14:18:20.035	5.6744313	0.34477556	7.5922456	-0.010609508	-0.036249965	0.0076626935	5.9020653	0.2703034	7.827059	Sitting_Watch
14:18:20.057	5.6744313	0.34477556	7.5922456	-0.010609508	-0.036249965	0.0076626935	5.9020653	0.2703034	7.827059	Sitting_Watch
14:18:20.079	5.6744313	0.34477556	7.5922456	-0.010609508	-0.036249965	0.0076626935	5.9020653	0.2703034	7.827059	Sitting_Watch
14:18:20.101	5.727105	0.27294734	7.5587254	-0.010609508	-0.036249965	0.0076626935	5.9020653	0.2703034	7.827059	Sitting_Watch
14:18:20.124	5.727105	0.27294734	7.5587254	-0.010609508	-0.036249965	0.0076626935	5.9020653	0.2703034	7.827059	Sitting_Watch
14:18:20.147	5.727105	0.27294734	7.5587254	-0.010609508	-0.036249965	0.0076626935	5.9020653	0.2703034	7.827059	Sitting_Watch
14:18:20.170	5.727105	0.27294734	7.5587254	-0.010609508	-0.036249965	0.0076626935	5.9020653	0.2703034	7.827059	Sitting_Watch
14:18:20.192	5.727105	0.27294734	7.5587254	-0.010609508	-0.036249965	0.0076626935	5.9020653	0.2703034	7.827059	Sitting_Watch
14:18:20.213	5.727105	0.27294734	7.5587254	-0.0008356637	-0.040526025	0.006440963	5.9649034	0.2708236	7.7792583	Sitting_Watch
14:18:20.235	5.727105	0.27294734	7.5587254	-0.0008356637	-0.040526025	0.006440963	5.9649034	0.2708236	7.7792583	Sitting_Watch
14:18:20.257	5.727105	0.27294734	7.5587254	-0.0008356637	-0.040526025	0.006440963	5.9649034	0.2708236	7.7792583	Sitting_Watch
14:18:20.279	5.727105	0.27294734	7.5587254	-0.0008356637	-0.040526025	0.006440963	5.9649034	0.2708236	7.7792583	Sitting_Watch
14:18:20.301	5.6935854	0.31125572	7.5754857	-0.0008356637	-0.040526025	0.006440963	5.9649034	0.2708236	7.7792583	Sitting_Watch
14:18:20.323	5.6935854	0.31125572	7.5754857	-0.0008356637	-0.040526025	0.006440963	5.9649034	0.2708236	7.7792583	Sitting_Watch
14:18:20.347	5.6935854	0.31125572	7.5754857	-0.0008356637	-0.040526025	0.006440963	5.9649034	0.2708236	7.7792583	Sitting_Watch
14:18:20.369	5.6935854	0.31125572	7.5754857	-0.0008356637	-0.040526025	0.006440963	5.9649034	0.2708236	7.7792583	Sitting_Watch
14:18:20.392	5.6935854	0.31125572	7.5754857	-0.0008356637	-0.040526025	0.006440963	5.9649034	0.2708236	7.7792583	Sitting_Watch
14:18:20.414	5.6935854	0.31125572	7.5754857	-0.009998642	0.030945212	0.0070518283	5.9972577	0.25285512	7.7549515	Sitting_Watch
14:18:20.436	5.6935854	0.31125572	7.5754857	-0.009998642	0.030945212	0.0070518283	5.9972577	0.25285512	7.7549515	Sitting_Watch
14:18:20.460	5.6935854	0.31125572	7.5754857	-0.009998642	0.030945212	0.0070518283	5.9972577	0.25285512	7.7549515	Sitting_Watch
14:18:20.482	5.6935854	0.31125572	7.5754857	-0.009998642	0.030945212	0.0070518283	5.9972577	0.25285512	7.7549515	Sitting_Watch
14:18:20.504	5.7989335	0.25379312	7.4988685	-0.009998642	0.030945212	0.0070518283	5.9972577	0.25285512	7.7549515	Sitting_Watch
14:18:20.526	5.7989335	0.25379312	7.4988685	-0.009998642	0.030945212	0.0070518283	5.9972577	0.25285512	7.7549515	Sitting_Watch
14:18:20.548	5.7989335	0.25379312	7.4988685	-0.009998642	0.030945212	0.0070518283	5.9972577	0.25285512	7.7549515	Sitting_Watch
14:18:20.571	5.7989335	0.25379312	7.4988685	-0.009998642	0.030945212	0.0070518283	5.9972577	0.25285512	7.7549515	Sitting_Watch
14:18:20.593	5.7989335	0.25379312	7.4988685	-0.03321152	0.059045013	0.018047404	5.9868636	0.25610068	7.7628717	Sitting_Watch
14:18:20.615	5.7989335	0.25379312	7.4988685	-0.03321152	0.059045013	0.018047404	5.9868636	0.25610068	7.7628717	Sitting_Watch
14:18:20.637	5.7989335	0.25379312	7.4988685	-0.03321152	0.059045013	0.018047404	5.9868636	0.25610068	7.7628717	Sitting_Watch
14:18:20.659	5.7989335	0.25379312	7.4988685	-0.03321152	0.059045013	0.018047404	5.9868636	0.25610068	7.7628717	Sitting_Watch
14:18:20.684	5.7989335	0.25379312	7.4988685	-0.03321152	0.059045013	0.018047404	5.9868636	0.25610068	7.7628717	Sitting_Watch
14:18:20.707	5.89231	0.22266756	7.515629	-0.03321152	0.059045013	0.018047404	5.9868636	0.25610068	7.7628717	Sitting_Watch
14:18:20.729	5.89231	0.22266756	7.515629	-0.03321152	0.059045013	0.018047404	5.9868636	0.25610068	7.7628717	Sitting_Watch
14:18:20.751	5.89231	0.22266756	7.515629	-0.03321152	0.059045013	0.018047404	5.9868636	0.25610068	7.7628717	Sitting_Watch
14:18:20.772	5.89231	0.22266756	7.515629	-0.017329026	0.072484046	-0.005776342	5.9812045	0.22757512	7.7681217	Sitting_Watch
14:18:20.795	5.89231	0.22266756	7.515629	-0.017329026	0.072484046	-0.005776342	5.9812045	0.22757512	7.7681217	Sitting_Watch
14:18:20.817	5.89231	0.22266756	7.515629	-0.017329026	0.072484046	-0.005776342	5.9812045	0.22757512	7.7681217	Sitting_Watch
14:18:20.840	5.89231	0.22266756	7.515629	-0.017329026	0.072484046	-0.005776342	5.9812045	0.22757512	7.7681217	Sitting_Watch
14:18:20.862	5.89231	0.22266756	7.515629	-0.017329026	0.072484046	-0.005776342	5.9812045	0.22757512	7.7681217	Sitting_Watch
14:18:20.885	5.870762	0.28252444	7.4102807	-0.017329026	0.072484046	-0.005776342	5.9812045	0.22757512	7.7681217	Sitting_Watch
14:18:20.909	5.870762	0.28252444	7.4102807	-0.017329026	0.072484046	-0.005776342	5.9812045	0.22757512	7.7681217	Sitting_Watch
14:18:20.931	5.870762	0.28252444	7.4102807	-0.017329026	0.072484046	-0.005776342	5.9812045	0.22757512	7.7681217	Sitting_Watch
14:18:20.954	5.870762	0.28252444	7.4102807	-0.0142747	-0.00020891592	0.017436536	5.968036	0.2173381	7.778536	Sitting_Watch
14:18:20.976	5.870762	0.28252444	7.4102807	-0.0142747	-0.00020891592	0.017436536	5.968036	0.2173381	7.778536	Sitting_Watch
14:18:20.998	5.870762	0.28252444	7.4102807	-0.0142747	-0.00020891592	0.017436536	5.968036	0.2173381	7.778536	Sitting_Watch
14:18:21.020	5.870762	0.28252444	7.4102807	-0.0142747	-0.00020891592	0.017436536	5.968036	0.2173381	7.778536	Sitting_Watch
14:18:21.043	5.870762	0.28252444	7.4102807	-0.0142747	-0.00020891592	0.017436536	5.968036	0.2173381	7.778536	Sitting_Watch
14:18:21.065	5.870762	0.28252444	7.4102807	-0.0142747	-0.00020891592	0.017436536	5.968036	0.2173381	7.778536	Sitting_Watch
14:18:21.087	5.794145	0.19154198	7.5276	-0.0142747	-0.00020891592	0.017436536	5.968036	0.2173381	7.778536	Sitting_Watch
14:18:21.110	5.794145	0.19154198	7.5276	-0.0142747	-0.00020891592	0.017436536	5.968036	0.2173381	7.778536	Sitting_Watch
14:18:21.134	5.794145	0.19154198	7.5276	0.011381641	0.01811704	0.0058300975	5.9532285	0.20477848	7.790215	Sitting_Watch
14:18:21.157	5.794145	0.19154198	7.5276	0.011381641	0.01811704	0.0058300975	5.9532285	0.20477848	7.790215	Sitting_Watch
14:18:21.180	5.794145	0.19154198	7.5276	0.011381641	0.01811704	0.0058300975	5.9532285	0.20477848	7.790215	Sitting_Watch
14:18:21.202	5.794145	0.19154198	7.5276	0.011381641	0.01811704	0.0058300975	5.9532285	0.20477848	7.790215	Sitting_Watch
14:18:21.224	5.794145	0.19154198	7.5276	0.011381641	0.01811704	0.0058300975	5.9532285	0.20477848	7.790215	Sitting_Watch
14:18:21.247	5.794145	0.19154198	7.5276	0.011381641	0.01811704	0.0058300975	5.9532285	0.20477848	7.790215	Sitting_Watch
14:18:21.270	5.794145	0.19154198	7.5276	0.011381641	0.01811704	0.0058300975	5.9532285	0.20477848	7.790215	Sitting_Watch
14:18:21.293	5.7654138	0.1987248	7.6018224	0.011381641	0.01811704	0.0058300975	5.9532285	0.20477848	7.790215	Sitting_Watch
14:18:21.314	5.7654138	0.1987248	7.6018224	-0.002057394	0.012619254	0.003386637	5.935061	0.19946021	7.804203	Sitting_Watch
14:18:21.337	5.7654138	0.1987248	7.6018224	-0.002057394	0.012619254	0.003386637	5.935061	0.19946021	7.804203	Sitting_Watch
14:18:21.361	5.7654138	0.1987248	7.6018224	-0.002057394	0.012619254	0.003386637	5.935061	0.19946021	7.804203	Sitting_Watch
14:18:21.384	5.7654138	0.1987248	7.6018224	-0.002057394	0.012619254	0.003386637	5.935061	0.19946021	7.804203	Sitting_Watch
14:18:21.406	5.7654138	0.1987248	7.6018224	-0.002057394	0.012619254	0.003386637	5.935061	0.19946021	7.804203	Sitting_Watch
14:18:21.429	5.7654138	0.1987248	7.6018224	-0.002057394	0.012619254	0.003386637	5.935061	0.19946021	7.804203	Sitting_Watch
14:18:21.452	5.7654138	0.1987248	7.6018224	-0.002057394	0.012619254	0.003386637	5.935061	0.19946021	7.804203	Sitting_Watch
14:18:21.474	5.7654138	0.1987248	7.6018224	0.004051258	0.021782232	-0.0008894198	5.935061	0.19946021	7.804203	Sitting_Watch
14:18:21.497	5.7630196	0.2561874	7.570697	0.004051258	0.021782232	-0.0008894198	5.8943095	0.18964346	7.8352695	Sitting_Watch
14:18:21.520	5.7630196	0.2561874	7.570697	0.004051258	0.021782232	-0.0008894198	5.8943095	0.18964346	7.8352695	Sitting_Watch
14:18:21.542	5.7630196	0.2561874	7.570697	0.004051258	0.021782232	-0.0008894198	5.8943095	0.18964346	7.8352695	Sitting_Watch
14:18:21.564	5.7630196	0.2561874	7.570697	0.004051258	0.021782232	-0.0008894198	5.8943095	0.18964346	7.8352695	Sitting_Watch
14:18:21.587	5.7630196	0.2561874	7.570697	0.004051258	0.021782232	-0.0008894198	5.8943095	0.18964346	7.8352695	Sitting_Watch
14:18:21.609	5.7630196	0.2561874	7.570697	0.004051258	0.021782232	-0.0008894198	5.8943095	0.18964346	7.8352695	Sitting_Watch
14:18:21.631	5.7630196	0.2561874	7.570697	0.004051258	0.021782232	-0.0008894198	5.8943095	0.18964346	7.8352695	Sitting_Watch
14:18:21.653	5.7630196	0.2561874	7.570697	-0.009387777	-0.02403266	-0.0008894198	5.888427	0.18108957	7.839895	Sitting_Watch
14:18:21.674	5.7630196	0.2561874	7.570697	-0.009387777	-0.02403266	-0.0008894198	5.888427	0.18108957	7.839895	Sitting_Watch
14:18:21.696	5.6241517	0.17238778	7.620977	-0.009387777	-0.02403266	-0.0008894198	5.888427	0.18108957	7.839895	Sitting_Watch
14:18:21.716	5.6241517	0.17238778	7.620977	-0.009387777	-0.02403266	-0.0008894198	5.888427	0.18108957	7.839895	Sitting_Watch
14:18:21.739	5.6241517	0.17238778	7.620977	-0.009387777	-0.02403266	-0.0008894198	5.888427	0.18108957	7.839895	Sitting_Watch
14:18:21.761	5.6241517	0.17238778	7.620977	-0.009387777	-0.02403266	-0.0008894198	5.888427	0.18108957	7.839895	Sitting_Watch
14:18:21.783	5.6241517	0.17238778	7.620977	-0.009387777	-0.02403266	-0.0008894198	5.888427	0.18108957	7.839895	Sitting_Watch
14:18:21.805	5.6241517	0.17238778	7.620977	-0.009387777	-0.02403266	-0.0008894198	5.888427	0.18108957	7.839895	Sitting_Watch
14:18:21.827	5.6241517	0.17238778	7.620977	-0.009387777	-0.02403266	-0.0008894198	5.888427	0.18108957	7.839895	Sitting_Watch
14:18:21.848	5.6241517	0.17238778	7.620977	-0.011220373	-0.028308718	-0.005776342	5.9065475	0.16156828	7.826681	Sitting_Watch
14:18:21.871	5.6241517	0.17238778	7.620977	-0.011220373	-0.028308718	-0.005776342	5.9065475	0.16156828	7.826681	Sitting_Watch
14:18:21.893	5.6959796	0.22985038	7.56112	-0.011220373	-0.028308718	-0.005776342	5.9065475	0.16156828	7.826681	Sitting_Watch
14:18:21.917	5.6959796	0.22985038	7.56112	-0.011220373	-0.028308718	-0.005776342	5.9065475	0.16156828	7.826681	Sitting_Watch
14:18:21.939	5.6959796	0.22985038	7.56112	-0.011220373	-0.028308718	-0.005776342	5.9065475	0.16156828	7.826681	Sitting_Watch
14:18:21.961	5.6959796	0.22985038	7.56112	-0.011220373	-0.028308718	-0.005776342	5.9065475	0.16156828	7.826681	Sitting_Watch
14:18:21.984	5.6959796	0.22985038	7.56112	-0.011220373	-0.028308718	-0.005776342	5.9065475	0.16156828	7.826681	Sitting_Watch
14:18:22.007	5.6959796	0.22985038	7.56112	-0.011220373	-0.028308718	-0.005776342	5.9065475	0.16156828	7.826681	Sitting_Watch
14:18:22.030	5.6959796	0.22985038	7.56112	-0.013052969	0.0046780063	-0.005776342	5.9381332	0.16902357	7.8025827	Sitting_Watch
14:18:22.052	5.6959796	0.22985038	7.56112	-0.013052969	0.0046780063	-0.005776342	5.9381332	0.16902357	7.8025827	Sitting_Watch
14:18:22.074	5.6959796	0.22985038	7.56112	-0.013052969	0.0046780063	-0.005776342	5.9381332	0.16902357	7.8025827	Sitting_Watch
14:18:22.096	5.8947043	0.13647367	7.57788	-0.013052969	0.0046780063	-0.005776342	5.9381332	0.16902357	7.8025827	Sitting_Watch
14:18:22.118	5.8947043	0.13647367	7.57788	-0.013052969	0.0046780063	-0.005776342	5.9381332	0.16902357	7.8025827	Sitting_Watch
14:18:22.142	5.8947043	0.13647367	7.57788	-0.013052969	0.0046780063	-0.005776342	5.9381332	0.16902357	7.8025827	Sitting_Watch
14:18:22.164	5.8947043	0.13647367	7.57788	-0.013052969	0.0046780063	-0.005776342	5.9381332	0.16902357	7.8025827	Sitting_Watch
14:18:22.187	5.8947043	0.13647367	7.57788	-0.013052969	0.0046780063	-0.005776342	5.9381332	0.16902357	7.8025827	Sitting_Watch
14:18:22.209	5.8947043	0.13647367	7.57788	0.003440393	-0.055186786	-0.04609345	6.042452	0.19264585	7.721527	Sitting_Watch
14:18:22.232	5.8947043	0.13647367	7.57788	0.003440393	-0.055186786	-0.04609345	6.042452	0.19264585	7.721527	Sitting_Watch
14:18:22.255	5.8947043	0.13647367	7.57788	0.003440393	-0.055186786	-0.04609345	6.042452	0.19264585	7.721527	Sitting_Watch
14:18:22.278	5.8947043	0.13647367	7.57788	0.003440393	-0.055186786	-0.04609345	6.042452	0.19264585	7.721527	Sitting_Watch
14:18:22.300	5.731894	0.23463893	7.5515428	0.003440393	-0.055186786	-0.04609345	6.042452	0.19264585	7.721527	Sitting_Watch
14:18:22.322	5.731894	0.23463893	7.5515428	0.003440393	-0.055186786	-0.04609345	6.042452	0.19264585	7.721527	Sitting_Watch
14:18:22.344	5.731894	0.23463893	7.5515428	0.003440393	-0.055186786	-0.04609345	6.042452	0.19264585	7.721527	Sitting_Watch
14:18:22.366	5.731894	0.23463893	7.5515428	0.003440393	-0.055186786	-0.04609345	6.042452	0.19264585	7.721527	Sitting_Watch
14:18:22.388	5.731894	0.23463893	7.5515428	-0.02954633	0.0028454103	-0.004554611	6.0904365	0.21430735	7.683159	Sitting_Watch
14:18:22.410	5.731894	0.23463893	7.5515428	-0.02954633	0.0028454103	-0.004554611	6.0904365	0.21430735	7.683159	Sitting_Watch
14:18:22.433	5.731894	0.23463893	7.5515428	-0.02954633	0.0028454103	-0.004554611	6.0904365	0.21430735	7.683159	Sitting_Watch
14:18:22.455	5.731894	0.23463893	7.5515428	-0.02954633	0.0028454103	-0.004554611	6.0904365	0.21430735	7.683159	Sitting_Watch
14:18:22.478	5.731894	0.23463893	7.5515428	-0.02954633	0.0028454103	-0.004554611	6.0904365	0.21430735	7.683159	Sitting_Watch
14:18:22.502	5.90907	0.26097596	7.3576064	-0.02954633	0.0028454103	-0.004554611	6.0904365	0.21430735	7.683159	Sitting_Watch
14:18:22.524	5.90907	0.26097596	7.3576064	-0.02954633	0.0028454103	-0.004554611	6.0904365	0.21430735	7.683159	Sitting_Watch
14:18:22.547	5.90907	0.26097596	7.3576064	-0.02954633	0.0028454103	-0.004554611	6.0904365	0.21430735	7.683159	Sitting_Watch
14:18:22.570	5.90907	0.26097596	7.3576064	0.013214237	0.02605829	0.022934325	6.0465336	0.21596155	7.717712	Sitting_Watch
14:18:22.593	5.90907	0.26097596	7.3576064	0.013214237	0.02605829	0.022934325	6.0465336	0.21596155	7.717712	Sitting_Watch
14:18:22.615	5.90907	0.26097596	7.3576064	0.013214237	0.02605829	0.022934325	6.0465336	0.21596155	7.717712	Sitting_Watch
14:18:22.637	5.90907	0.26097596	7.3576064	0.013214237	0.02605829	0.022934325	6.0465336	0.21596155	7.717712	Sitting_Watch
14:18:22.659	5.90907	0.26097596	7.3576064	0.013214237	0.02605829	0.022934325	6.0465336	0.21596155	7.717712	Sitting_Watch
14:18:22.682	5.90907	0.26097596	7.3576064	0.013214237	0.02605829	0.022934325	6.0465336	0.21596155	7.717712	Sitting_Watch
14:18:22.705	5.880339	0.21309046	7.3600006	0.013214237	0.02605829	0.022934325	6.0465336	0.21596155	7.717712	Sitting_Watch
14:18:22.728	5.880339	0.21309046	7.3600006	0.013214237	0.02605829	0.022934325	6.0465336	0.21596155	7.717712	Sitting_Watch
14:18:22.750	5.880339	0.21309046	7.3600006	0.026653273	0.021782232	0.01071702	6.0303416	0.23583764	7.7297935	Sitting_Watch
14:18:22.772	5.880339	0.21309046	7.3600006	0.026653273	0.021782232	0.01071702	6.0303416	0.23583764	7.7297935	Sitting_Watch
14:18:22.794	5.880339	0.21309046	7.3600006	0.026653273	0.021782232	0.01071702	6.0303416	0.23583764	7.7297935	Sitting_Watch
14:18:22.817	5.880339	0.21309046	7.3600006	0.026653273	0.021782232	0.01071702	6.0303416	0.23583764	7.7297935	Sitting_Watch
14:18:22.840	5.880339	0.21309046	7.3600006	0.026653273	0.021782232	0.01071702	6.0303416	0.23583764	7.7297935	Sitting_Watch
14:18:22.863	5.880339	0.21309046	7.3600006	0.026653273	0.021782232	0.01071702	6.0303416	0.23583764	7.7297935	Sitting_Watch
14:18:22.885	5.913859	0.22027329	7.491686	0.026653273	0.021782232	0.01071702	6.0303416	0.23583764	7.7297935	Sitting_Watch
14:18:22.907	5.913859	0.22027329	7.491686	0.026653273	0.021782232	0.01071702	6.0303416	0.23583764	7.7297935	Sitting_Watch
14:18:22.930	5.913859	0.22027329	7.491686	0.010159912	-0.024643525	0.0046083676	6.020263	0.24274114	7.7374296	Sitting_Watch
14:18:22.953	5.913859	0.22027329	7.491686	0.010159912	-0.024643525	0.0046083676	6.020263	0.24274114	7.7374296	Sitting_Watch
14:18:22.976	5.913859	0.22027329	7.491686	0.010159912	-0.024643525	0.0046083676	6.020263	0.24274114	7.7374296	Sitting_Watch
14:18:22.999	5.913859	0.22027329	7.491686	0.010159912	-0.024643525	0.0046083676	6.020263	0.24274114	7.7374296	Sitting_Watch
14:18:23.022	5.913859	0.22027329	7.491686	0.010159912	-0.024643525	0.0046083676	6.020263	0.24274114	7.7374296	Sitting_Watch
14:18:23.045	5.913859	0.22027329	7.491686	0.010159912	-0.024643525	0.0046083676	6.020263	0.24274114	7.7374296	Sitting_Watch
14:18:23.068	5.913859	0.22027329	7.491686	0.010159912	-0.024643525	0.0046083676	6.020263	0.24274114	7.7374296	Sitting_Watch
14:18:23.091	5.856396	0.2370332	7.553937	0.010159912	-0.024643525	0.0046083676	6.020263	0.24274114	7.7374296	Sitting_Watch
14:18:23.113	5.856396	0.2370332	7.553937	0.005883854	0.053547226	0.016825672	6.0156527	0.25976768	7.7404623	Sitting_Watch
14:18:23.135	5.856396	0.2370332	7.553937	0.005883854	0.053547226	0.016825672	6.0156527	0.25976768	7.7404623	Sitting_Watch
14:18:23.157	5.856396	0.2370332	7.553937	0.005883854	0.053547226	0.016825672	6.0156527	0.25976768	7.7404623	Sitting_Watch
14:18:23.178	5.856396	0.2370332	7.553937	0.005883854	0.053547226	0.016825672	6.0156527	0.25976768	7.7404623	Sitting_Watch
14:18:23.200	5.856396	0.2370332	7.553937	0.005883854	0.053547226	0.016825672	6.0156527	0.25976768	7.7404623	Sitting_Watch
14:18:23.223	5.856396	0.2370332	7.553937	0.005883854	0.053547226	0.016825672	6.0156527	0.25976768	7.7404623	Sitting_Watch
14:18:23.245	5.856396	0.2370332	7.553937	0.005883854	0.053547226	0.016825672	6.0156527	0.25976768	7.7404623	Sitting_Watch
14:18:23.268	5.856396	0.2370332	7.553937	0.005883854	0.053547226	0.016825672	6.0156527	0.25976768	7.7404623	Sitting_Watch
14:18:23.290	5.8252707	0.32801566	7.4988685	0.024209812	-0.013647951	0.003386637	5.997321	0.26696694	7.7544312	Sitting_Watch
14:18:23.313	5.8252707	0.32801566	7.4988685	0.024209812	-0.013647951	0.003386637	5.997321	0.26696694	7.7544312	Sitting_Watch
14:18:23.336	5.8252707	0.32801566	7.4988685	0.024209812	-0.013647951	0.003386637	5.997321	0.26696694	7.7544312	Sitting_Watch
14:18:23.358	5.8252707	0.32801566	7.4988685	0.024209812	-0.013647951	0.003386637	5.997321	0.26696694	7.7544312	Sitting_Watch
14:18:23.381	5.8252707	0.32801566	7.4988685	0.024209812	-0.013647951	0.003386637	5.997321	0.26696694	7.7544312	Sitting_Watch
14:18:23.403	5.8252707	0.32801566	7.4988685	0.024209812	-0.013647951	0.003386637	5.997321	0.26696694	7.7544312	Sitting_Watch
14:18:23.425	5.8252707	0.32801566	7.4988685	0.024209812	-0.013647951	0.003386637	5.997321	0.26696694	7.7544312	Sitting_Watch
14:18:23.448	5.8252707	0.32801566	7.4988685	0.024209812	-0.013647951	0.003386637	5.997321	0.26696694	7.7544312	Sitting_Watch
14:18:23.471	5.8252707	0.32801566	7.4988685	0.011992506	-0.06862582	0.014993076	5.9831944	0.27146658	7.7651806	Sitting_Watch
14:18:23.494	5.8611846	0.29689008	7.5659084	0.011992506	-0.06862582	0.014993076	5.9831944	0.27146658	7.7651806	Sitting_Watch
14:18:23.516	5.8611846	0.29689008	7.5659084	0.011992506	-0.06862582	0.014993076	5.9831944	0.27146658	7.7651806	Sitting_Watch
14:18:23.538	5.8611846	0.29689008	7.5659084	0.011992506	-0.06862582	0.014993076	5.9831944	0.27146658	7.7651806	Sitting_Watch
14:18:23.564	5.8611846	0.29689008	7.5659084	0.011992506	-0.06862582	0.014993076	5.9831944	0.27146658	7.7651806	Sitting_Watch
14:18:23.586	5.8611846	0.29689008	7.5659084	0.011992506	-0.06862582	0.014993076	5.9831944	0.27146658	7.7651806	Sitting_Watch
14:18:23.609	5.8611846	0.29689008	7.5659084	0.011992506	-0.06862582	0.014993076	5.9831944	0.27146658	7.7651806	Sitting_Watch
14:18:23.633	5.8611846	0.29689008	7.5659084	0.011992506	-0.06862582	0.014993076	5.9831944	0.27146658	7.7651806	Sitting_Watch
14:18:23.657	5.8611846	0.29689008	7.5659084	-0.013052969	0.019338772	0.008273559	5.9938903	0.2750152	7.7568	Sitting_Watch
14:18:23.679	5.8611846	0.29689008	7.5659084	-0.013052969	0.019338772	0.008273559	5.9938903	0.2750152	7.7568	Sitting_Watch
14:18:23.701	5.7893567	0.3040729	7.6066113	-0.013052969	0.019338772	0.008273559	5.9938903	0.2750152	7.7568	Sitting_Watch
14:18:23.724	5.7893567	0.3040729	7.6066113	-0.013052969	0.019338772	0.008273559	5.9938903	0.2750152	7.7568	Sitting_Watch
14:18:23.746	5.7893567	0.3040729	7.6066113	-0.013052969	0.019338772	0.008273559	5.9938903	0.2750152	7.7568	Sitting_Watch
14:18:23.769	5.7893567	0.3040729	7.6066113	-0.013052969	0.019338772	0.008273559	5.9938903	0.2750152	7.7568	Sitting_Watch
14:18:23.791	5.7893567	0.3040729	7.6066113	-0.013052969	0.019338772	0.008273559	5.9938903	0.2750152	7.7568	Sitting_Watch
14:18:23.815	5.7893567	0.3040729	7.6066113	0.00038606682	0.022393098	0.0021649066	5.9938903	0.2750152	7.7568	Sitting_Watch
14:18:23.838	5.7893567	0.3040729	7.6066113	0.00038606682	0.022393098	0.0021649066	5.9999547	0.27276742	7.752189	Sitting_Watch
14:18:23.861	5.7893567	0.3040729	7.6066113	0.00038606682	0.022393098	0.0021649066	5.9999547	0.27276742	7.752189	Sitting_Watch
14:18:23.884	5.7893567	0.3040729	7.6066113	0.00038606682	0.022393098	0.0021649066	5.9999547	0.27276742	7.752189	Sitting_Watch
14:18:23.906	5.7989335	0.32801566	7.537177	0.00038606682	0.022393098	0.0021649066	5.9999547	0.27276742	7.752189	Sitting_Watch
14:18:23.929	5.7989335	0.32801566	7.537177	0.00038606682	0.022393098	0.0021649066	5.9999547	0.27276742	7.752189	Sitting_Watch
14:18:23.952	5.7989335	0.32801566	7.537177	0.00038606682	0.022393098	0.0021649066	5.9999547	0.27276742	7.752189	Sitting_Watch
14:18:23.973	5.7989335	0.32801566	7.537177	0.00038606682	0.022393098	0.0021649066	5.9999547	0.27276742	7.752189	Sitting_Watch
14:18:23.995	5.7989335	0.32801566	7.537177	0.022988081	-0.060684573	-0.008830668	6.0170527	0.27422962	7.7388783	Sitting_Watch
14:18:24.017	5.7989335	0.32801566	7.537177	0.022988081	-0.060684573	-0.008830668	6.0170527	0.27422962	7.7388783	Sitting_Watch
14:18:24.039	5.7989335	0.32801566	7.537177	0.022988081	-0.060684573	-0.008830668	6.0170527	0.27422962	7.7388783	Sitting_Watch
14:18:24.063	5.7989335	0.32801566	7.537177	0.022988081	-0.060684573	-0.008830668	6.0170527	0.27422962	7.7388783	Sitting_Watch
14:18:24.086	5.786962	0.33519846	7.455772	0.022988081	-0.060684573	-0.008830668	6.0170527	0.27422962	7.7388783	Sitting_Watch
14:18:24.108	5.786962	0.33519846	7.455772	0.022988081	-0.060684573	-0.008830668	6.0170527	0.27422962	7.7388783	Sitting_Watch
14:18:24.131	5.786962	0.33519846	7.455772	0.022988081	-0.060684573	-0.008830668	6.0170527	0.27422962	7.7388783	Sitting_Watch
14:18:24.154	5.786962	0.33519846	7.455772	0.022988081	-0.060684573	-0.008830668	6.0170527	0.27422962	7.7388783	Sitting_Watch
14:18:24.178	5.786962	0.33519846	7.455772	-0.00022479841	0.00040194934	0.003386637	6.019413	0.2774182	7.7369266	Sitting_Watch
14:18:24.200	5.786962	0.33519846	7.455772	-0.00022479841	0.00040194934	0.003386637	6.019413	0.2774182	7.7369266	Sitting_Watch
14:18:24.222	5.786962	0.33519846	7.455772	-0.00022479841	0.00040194934	0.003386637	6.019413	0.2774182	7.7369266	Sitting_Watch
14:18:24.243	5.786962	0.33519846	7.455772	-0.00022479841	0.00040194934	0.003386637	6.019413	0.2774182	7.7369266	Sitting_Watch
14:18:24.265	5.786962	0.33519846	7.455772	-0.00022479841	0.00040194934	0.003386637	6.019413	0.2774182	7.7369266	Sitting_Watch
14:18:24.287	5.8851275	0.2681588	7.599428	-0.00022479841	0.00040194934	0.003386637	6.019413	0.2774182	7.7369266	Sitting_Watch
14:18:24.310	5.8851275	0.2681588	7.599428	-0.00022479841	0.00040194934	0.003386637	6.019413	0.2774182	7.7369266	Sitting_Watch
14:18:24.332	5.8851275	0.2681588	7.599428	-0.00022479841	0.00040194934	0.003386637	6.019413	0.2774182	7.7369266	Sitting_Watch
14:18:24.354	5.8851275	0.2681588	7.599428	-0.014885563	0.023003964	0.0027757715	6.0383487	0.2779472	7.7221403	Sitting_Watch
14:18:24.377	5.8851275	0.2681588	7.599428	-0.014885563	0.023003964	0.0027757715	6.0383487	0.2779472	7.7221403	Sitting_Watch
14:18:24.400	5.8851275	0.2681588	7.599428	-0.014885563	0.023003964	0.0027757715	6.0383487	0.2779472	7.7221403	Sitting_Watch
14:18:24.423	5.8851275	0.2681588	7.599428	-0.014885563	0.023003964	0.0027757715	6.0383487	0.2779472	7.7221403	Sitting_Watch
14:18:24.446	5.8851275	0.2681588	7.599428	-0.014885563	0.023003964	0.0027757715	6.0383487	0.2779472	7.7221403	Sitting_Watch
14:18:24.469	5.8851275	0.2681588	7.599428	-0.014885563	0.023003964	0.0027757715	6.0383487	0.2779472	7.7221403	Sitting_Watch
14:18:24.491	5.8683677	0.35435268	7.5060515	-0.014885563	0.023003964	0.0027757715	6.0383487	0.2779472	7.7221403	Sitting_Watch
14:18:24.513	5.8683677	0.35435268	7.5060515	-0.014885563	0.023003964	0.0027757715	6.0383487	0.2779472	7.7221403	Sitting_Watch
14:18:24.534	5.8683677	0.35435268	7.5060515	-0.011220373	-0.030141313	0.008273559	6.018266	0.27674598	7.737841	Sitting_Watch
14:18:24.556	5.8683677	0.35435268	7.5060515	-0.011220373	-0.030141313	0.008273559	6.018266	0.27674598	7.737841	Sitting_Watch
14:18:24.578	5.8683677	0.35435268	7.5060515	-0.011220373	-0.030141313	0.008273559	6.018266	0.27674598	7.737841	Sitting_Watch
14:18:24.601	5.8683677	0.35435268	7.5060515	-0.011220373	-0.030141313	0.008273559	6.018266	0.27674598	7.737841	Sitting_Watch
14:18:24.624	5.8683677	0.35435268	7.5060515	-0.011220373	-0.030141313	0.008273559	6.018266	0.27674598	7.737841	Sitting_Watch
14:18:24.647	5.8683677	0.35435268	7.5060515	-0.011220373	-0.030141313	0.008273559	6.018266	0.27674598	7.737841	Sitting_Watch
14:18:24.669	5.8683677	0.35435268	7.5060515	-0.011220373	-0.030141313	0.008273559	6.018266	0.27674598	7.737841	Sitting_Watch
14:18:24.692	5.9018874	0.28970724	7.4701376	-0.011220373	-0.030141313	0.008273559	6.018266	0.27674598	7.737841	Sitting_Watch
14:18:24.716	5.9018874	0.28970724	7.4701376	-0.011220373	-0.030141313	0.008273559	6.018266	0.27674598	7.737841	Sitting_Watch
14:18:24.739	5.9018874	0.28970724	7.4701376	0.0022186625	0.031556077	0.0003323107	6.017288	0.27729192	7.738583	Sitting_Watch
14:18:24.761	5.9018874	0.28970724	7.4701376	0.0022186625	0.031556077	0.0003323107	6.017288	0.27729192	7.738583	Sitting_Watch
14:18:24.783	5.9018874	0.28970724	7.4701376	0.0022186625	0.031556077	0.0003323107	6.017288	0.27729192	7.738583	Sitting_Watch
14:18:24.805	5.9018874	0.28970724	7.4701376	0.0022186625	0.031556077	0.0003323107	6.017288	0.27729192	7.738583	Sitting_Watch
14:18:24.826	5.9018874	0.28970724	7.4701376	0.0022186625	0.031556077	0.0003323107	6.017288	0.27729192	7.738583	Sitting_Watch
14:18:24.849	5.9018874	0.28970724	7.4701376	0.0022186625	0.031556077	0.0003323107	6.017288	0.27729192	7.738583	Sitting_Watch
14:18:24.871	5.9018874	0.28970724	7.4701376	0.0022186625	0.031556077	0.0003323107	6.017288	0.27729192	7.738583	Sitting_Watch
14:18:24.893	5.8683677	0.28970724	7.513234	-0.0032791249	0.00040194934	0.0021649066	6.0331426	0.28671414	7.725887	Sitting_Watch
14:18:24.916	5.8683677	0.28970724	7.513234	-0.0032791249	0.00040194934	0.0021649066	6.0331426	0.28671414	7.725887	Sitting_Watch
14:18:24.939	5.8683677	0.28970724	7.513234	-0.0032791249	0.00040194934	0.0021649066	6.0331426	0.28671414	7.725887	Sitting_Watch
14:18:24.963	5.8683677	0.28970724	7.513234	-0.0032791249	0.00040194934	0.0021649066	6.0331426	0.28671414	7.725887	Sitting_Watch
14:18:24.986	5.8683677	0.28970724	7.513234	-0.0032791249	0.00040194934	0.0021649066	6.0331426	0.28671414	7.725887	Sitting_Watch
14:18:25.009	5.8683677	0.28970724	7.513234	-0.0032791249	0.00040194934	0.0021649066	6.0331426	0.28671414	7.725887	Sitting_Watch
14:18:25.031	5.8683677	0.28970724	7.513234	-0.0032791249	0.00040194934	0.0021649066	6.0331426	0.28671414	7.725887	Sitting_Watch
14:18:25.053	5.8683677	0.28970724	7.513234	-0.0032791249	0.00040194934	0.0021649066	6.0331426	0.28671414	7.725887	Sitting_Watch
14:18:25.075	5.8683677	0.28970724	7.513234	0.0064947195	-0.016702278	0.008884424	6.0139313	0.2865943	7.740855	Sitting_Watch
14:18:25.097	5.916253	0.3328042	7.520417	0.0064947195	-0.016702278	0.008884424	6.0139313	0.2865943	7.740855	Sitting_Watch
14:18:25.119	5.916253	0.3328042	7.520417	0.0064947195	-0.016702278	0.008884424	6.0139313	0.2865943	7.740855	Sitting_Watch
14:18:25.141	5.916253	0.3328042	7.520417	0.0064947195	-0.016702278	0.008884424	6.0139313	0.2865943	7.740855	Sitting_Watch
14:18:25.164	5.916253	0.3328042	7.520417	0.0064947195	-0.016702278	0.008884424	6.0139313	0.2865943	7.740855	Sitting_Watch
14:18:25.187	5.916253	0.3328042	7.520417	0.0064947195	-0.016702278	0.008884424	6.0139313	0.2865943	7.740855	Sitting_Watch
14:18:25.210	5.916253	0.3328042	7.520417	0.0064947195	-0.016702278	0.008884424	6.0139313	0.2865943	7.740855	Sitting_Watch
14:18:25.233	5.916253	0.3328042	7.520417	0.0064947195	-0.016702278	0.008884424	6.0139313	0.2865943	7.740855	Sitting_Watch
14:18:25.255	5.916253	0.3328042	7.520417	-0.00022479841	0.11524461	-0.004554611	5.9910536	0.28467852	7.7586436	Sitting_Watch
14:18:25.278	5.916253	0.3328042	7.520417	-0.00022479841	0.11524461	-0.004554611	5.9910536	0.28467852	7.7586436	Sitting_Watch
14:18:25.300	5.873156	0.35914123	7.4461946	-0.00022479841	0.11524461	-0.004554611	5.9910536	0.28467852	7.7586436	Sitting_Watch
14:18:25.322	5.873156	0.35914123	7.4461946	-0.00022479841	0.11524461	-0.004554611	5.9910536	0.28467852	7.7586436	Sitting_Watch
14:18:25.344	5.873156	0.35914123	7.4461946	-0.00022479841	0.11524461	-0.004554611	5.9910536	0.28467852	7.7586436	Sitting_Watch
14:18:25.364	5.873156	0.35914123	7.4461946	-0.00022479841	0.11524461	-0.004554611	5.9910536	0.28467852	7.7586436	Sitting_Watch
14:18:25.386	5.873156	0.35914123	7.4461946	-0.00022479841	0.11524461	-0.004554611	5.9910536	0.28467852	7.7586436	Sitting_Watch
14:18:25.408	5.873156	0.35914123	7.4461946	-0.00022479841	0.11524461	-0.004554611	5.9910536	0.28467852	7.7586436	Sitting_Watch
14:18:25.431	5.873156	0.35914123	7.4461946	-0.00022479841	0.11524461	-0.004554611	5.9910536	0.28467852	7.7586436	Sitting_Watch
14:18:25.454	5.873156	0.35914123	7.4461946	0.014435967	0.005899736	0.0052192328	5.948028	0.28334028	7.7917285	Sitting_Watch
14:18:25.477	5.873156	0.35914123	7.4461946	0.014435967	0.005899736	0.0052192328	5.948028	0.28334028	7.7917285	Sitting_Watch
14:18:25.499	5.7893567	0.2466103	7.4701376	0.014435967	0.005899736	0.0052192328	5.948028	0.28334028	7.7917285	Sitting_Watch
14:18:25.522	5.7893567	0.2466103	7.4701376	0.014435967	0.005899736	0.0052192328	5.948028	0.28334028	7.7917285	Sitting_Watch
14:18:25.544	5.7893567	0.2466103	7.4701376	0.014435967	0.005899736	0.0052192328	5.948028	0.28334028	7.7917285	Sitting_Watch
14:18:25.567	5.7893567	0.2466103	7.4701376	0.014435967	0.005899736	0.0052192328	5.948028	0.28334028	7.7917285	Sitting_Watch
14:18:25.589	5.7893567	0.2466103	7.4701376	0.014435967	0.005899736	0.0052192328	5.948028	0.28334028	7.7917285	Sitting_Watch
14:18:25.611	5.7893567	0.2466103	7.4701376	0.014435967	0.005899736	0.0052192328	5.948028	0.28334028	7.7917285	Sitting_Watch
14:18:25.634	5.7893567	0.2466103	7.4701376	0.032761924	-0.036249965	0.014993076	5.9180255	0.29783788	7.814001	Sitting_Watch
14:18:25.657	5.7893567	0.2466103	7.4701376	0.032761924	-0.036249965	0.014993076	5.9180255	0.29783788	7.814001	Sitting_Watch
14:18:25.679	5.7893567	0.2466103	7.4701376	0.032761924	-0.036249965	0.014993076	5.9180255	0.29783788	7.814001	Sitting_Watch
14:18:25.703	5.777385	0.26337022	7.47732	0.032761924	-0.036249965	0.014993076	5.9180255	0.29783788	7.814001	Sitting_Watch
14:18:25.725	5.777385	0.26337022	7.47732	0.032761924	-0.036249965	0.014993076	5.9180255	0.29783788	7.814001	Sitting_Watch
14:18:25.748	5.777385	0.26337022	7.47732	0.032761924	-0.036249965	0.014993076	5.9180255	0.29783788	7.814001	Sitting_Watch
14:18:25.773	5.777385	0.26337022	7.47732	0.032761924	-0.036249965	0.014993076	5.9180255	0.29783788	7.814001	Sitting_Watch
14:18:25.795	5.777385	0.26337022	7.47732	-0.0038899898	0.038886458	0.008273559	5.9198155	0.32741702	7.8114567	Sitting_Watch
14:18:25.817	5.777385	0.26337022	7.47732	-0.0038899898	0.038886458	0.008273559	5.9198155	0.32741702	7.8114567	Sitting_Watch
14:18:25.840	5.777385	0.26337022	7.47732	-0.0038899898	0.038886458	0.008273559	5.9198155	0.32741702	7.8114567	Sitting_Watch
14:18:25.863	5.777385	0.26337022	7.47732	-0.0038899898	0.038886458	0.008273559	5.9198155	0.32741702	7.8114567	Sitting_Watch
14:18:25.885	5.777385	0.26337022	7.47732	-0.0038899898	0.038886458	0.008273559	5.9198155	0.32741702	7.8114567	Sitting_Watch
14:18:25.909	5.827665	0.2944958	7.5587254	-0.0038899898	0.038886458	0.008273559	5.9198155	0.32741702	7.8114567	Sitting_Watch
14:18:25.932	5.827665	0.2944958	7.5587254	-0.0038899898	0.038886458	0.008273559	5.9198155	0.32741702	7.8114567	Sitting_Watch
14:18:25.954	5.827665	0.2944958	7.5587254	-0.0038899898	0.038886458	0.008273559	5.9198155	0.32741702	7.8114567	Sitting_Watch
14:18:25.977	5.827665	0.2944958	7.5587254	0.027875004	-0.03319564	0.0076626935	5.904532	0.34740707	7.822158	Sitting_Watch
14:18:26.000	5.827665	0.2944958	7.5587254	0.027875004	-0.03319564	0.0076626935	5.904532	0.34740707	7.822158	Sitting_Watch
14:18:26.022	5.827665	0.2944958	7.5587254	0.027875004	-0.03319564	0.0076626935	5.904532	0.34740707	7.822158	Sitting_Watch
14:18:26.045	5.827665	0.2944958	7.5587254	0.027875004	-0.03319564	0.0076626935	5.904532	0.34740707	7.822158	Sitting_Watch
14:18:26.068	5.827665	0.2944958	7.5587254	0.027875004	-0.03319564	0.0076626935	5.904532	0.34740707	7.822158	Sitting_Watch
14:18:26.091	5.7199225	0.32562137	7.7119594	0.027875004	-0.03319564	0.0076626935	5.904532	0.34740707	7.822158	Sitting_Watch
14:18:26.114	5.7199225	0.32562137	7.7119594	0.027875004	-0.03319564	0.0076626935	5.904532	0.34740707	7.822158	Sitting_Watch
14:18:26.135	5.7199225	0.32562137	7.7119594	0.027875004	-0.03319564	0.0076626935	5.904532	0.34740707	7.822158	Sitting_Watch
14:18:26.156	5.7199225	0.32562137	7.7119594	-0.016107295	0.007732332	-0.030821817	5.8912992	0.3645146	7.8313494	Sitting_Watch
14:18:26.177	5.7199225	0.32562137	7.7119594	-0.016107295	0.007732332	-0.030821817	5.8912992	0.3645146	7.8313494	Sitting_Watch
14:18:26.200	5.7199225	0.32562137	7.7119594	-0.016107295	0.007732332	-0.030821817	5.8912992	0.3645146	7.8313494	Sitting_Watch
14:18:26.223	5.7199225	0.32562137	7.7119594	-0.016107295	0.007732332	-0.030821817	5.8912992	0.3645146	7.8313494	Sitting_Watch
14:18:26.245	5.7199225	0.32562137	7.7119594	-0.016107295	0.007732332	-0.030821817	5.8912992	0.3645146	7.8313494	Sitting_Watch
14:18:26.268	5.7199225	0.32562137	7.7119594	-0.016107295	0.007732332	-0.030821817	5.8912992	0.3645146	7.8313494	Sitting_Watch
14:18:26.290	5.834848	0.18914771	7.4030976	-0.016107295	0.007732332	-0.030821817	5.8912992	0.3645146	7.8313494	Sitting_Watch
14:18:26.313	5.834848	0.18914771	7.4030976	-0.016107295	0.007732332	-0.030821817	5.8912992	0.3645146	7.8313494	Sitting_Watch
14:18:26.336	5.834848	0.18914771	7.4030976	-0.009387777	0.035221267	0.013771346	5.8713717	0.35976943	7.8465204	Sitting_Watch
14:18:26.358	5.834848	0.18914771	7.4030976	-0.009387777	0.035221267	0.013771346	5.8713717	0.35976943	7.8465204	Sitting_Watch
14:18:26.381	5.834848	0.18914771	7.4030976	-0.009387777	0.035221267	0.013771346	5.8713717	0.35976943	7.8465204	Sitting_Watch
14:18:26.403	5.834848	0.18914771	7.4030976	-0.009387777	0.035221267	0.013771346	5.8713717	0.35976943	7.8465204	Sitting_Watch
14:18:26.425	5.834848	0.18914771	7.4030976	-0.009387777	0.035221267	0.013771346	5.8713717	0.35976943	7.8465204	Sitting_Watch
14:18:26.447	5.834848	0.18914771	7.4030976	-0.009387777	0.035221267	0.013771346	5.8713717	0.35976943	7.8465204	Sitting_Watch
14:18:26.469	5.834848	0.18914771	7.4030976	-0.009387777	0.035221267	0.013771346	5.8713717	0.35976943	7.8465204	Sitting_Watch
14:18:26.492	5.521198	0.5123748	7.393521	-0.009387777	0.035221267	0.013771346	5.8713717	0.35976943	7.8465204	Sitting_Watch
14:18:26.515	5.521198	0.5123748	7.393521	0.015657697	-0.054575924	0.0070518283	5.8527465	0.38501024	7.859229	Sitting_Watch
14:18:26.539	5.521198	0.5123748	7.393521	0.015657697	-0.054575924	0.0070518283	5.8527465	0.38501024	7.859229	Sitting_Watch
14:18:26.561	5.521198	0.5123748	7.393521	0.015657697	-0.054575924	0.0070518283	5.8527465	0.38501024	7.859229	Sitting_Watch
14:18:26.584	5.521198	0.5123748	7.393521	0.015657697	-0.054575924	0.0070518283	5.8527465	0.38501024	7.859229	Sitting_Watch
14:18:26.610	5.521198	0.5123748	7.393521	0.015657697	-0.054575924	0.0070518283	5.8527465	0.38501024	7.859229	Sitting_Watch
14:18:26.633	5.521198	0.5123748	7.393521	0.015657697	-0.054575924	0.0070518283	5.8527465	0.38501024	7.859229	Sitting_Watch
14:18:26.656	5.521198	0.5123748	7.393521	0.015657697	-0.054575924	0.0070518283	5.8527465	0.38501024	7.859229	Sitting_Watch
14:18:26.678	5.521198	0.5123748	7.393521	0.015657697	-0.054575924	0.0070518283	5.8527465	0.38501024	7.859229	Sitting_Watch
14:18:26.700	5.7199225	0.33519846	7.623371	-0.025270274	-0.00020891592	0.003386637	5.8193707	0.3542986	7.8854113	Sitting_Watch
14:18:26.722	5.7199225	0.33519846	7.623371	-0.025270274	-0.00020891592	0.003386637	5.8193707	0.3542986	7.8854113	Sitting_Watch
14:18:26.745	5.7199225	0.33519846	7.623371	-0.025270274	-0.00020891592	0.003386637	5.8193707	0.3542986	7.8854113	Sitting_Watch
14:18:26.768	5.7199225	0.33519846	7.623371	-0.025270274	-0.00020891592	0.003386637	5.8193707	0.3542986	7.8854113	Sitting_Watch
14:18:26.791	5.7199225	0.33519846	7.623371	-0.025270274	-0.00020891592	0.003386637	5.8193707	0.3542986	7.8854113	Sitting_Watch
14:18:26.813	5.7199225	0.33519846	7.623371	-0.025270274	-0.00020891592	0.003386637	5.8193707	0.3542986	7.8854113	Sitting_Watch
14:18:26.835	5.7199225	0.33519846	7.623371	-0.025270274	-0.00020891592	0.003386637	5.8193707	0.3542986	7.8854113	Sitting_Watch
14:18:26.862	5.7199225	0.33519846	7.623371	-0.025270274	-0.00020891592	0.003386637	5.8193707	0.3542986	7.8854113	Sitting_Watch
14:18:26.885	5.583449	0.45012367	7.743085	0.005883854	0.035221267	0.0058300975	5.79376	0.35390666	7.904266	Sitting_Watch
14:18:26.908	5.583449	0.45012367	7.743085	0.005883854	0.035221267	0.0058300975	5.79376	0.35390666	7.904266	Sitting_Watch
14:18:26.930	5.583449	0.45012367	7.743085	0.005883854	0.035221267	0.0058300975	5.79376	0.35390666	7.904266	Sitting_Watch
14:18:26.952	5.583449	0.45012367	7.743085	0.005883854	0.035221267	0.0058300975	5.79376	0.35390666	7.904266	Sitting_Watch
14:18:26.975	5.583449	0.45012367	7.743085	0.005883854	0.035221267	0.0058300975	5.79376	0.35390666	7.904266	Sitting_Watch
14:18:26.998	5.583449	0.45012367	7.743085	0.005883854	0.035221267	0.0058300975	5.79376	0.35390666	7.904266	Sitting_Watch
14:18:27.020	5.583449	0.45012367	7.743085	0.005883854	0.035221267	0.0058300975	5.79376	0.35390666	7.904266	Sitting_Watch
14:18:27.042	5.583449	0.45012367	7.743085	0.005883854	0.035221267	0.0058300975	5.79376	0.35390666	7.904266	Sitting_Watch
14:18:27.064	5.583449	0.45012367	7.743085	0.012603371	0.0016236799	0.03148644	5.775966	0.34201574	7.917799	Sitting_Watch
14:18:27.089	5.7438655	0.409421	7.7143536	0.012603371	0.0016236799	0.03148644	5.775966	0.34201574	7.917799	Sitting_Watch
14:18:27.112	5.7438655	0.409421	7.7143536	0.012603371	0.0016236799	0.03148644	5.775966	0.34201574	7.917799	Sitting_Watch
14:18:27.135	5.7438655	0.409421	7.7143536	0.012603371	0.0016236799	0.03148644	5.775966	0.34201574	7.917799	Sitting_Watch
14:18:27.158	5.7438655	0.409421	7.7143536	0.012603371	0.0016236799	0.03148644	5.775966	0.34201574	7.917799	Sitting_Watch
14:18:27.179	5.7438655	0.409421	7.7143536	0.012603371	0.0016236799	0.03148644	5.775966	0.34201574	7.917799	Sitting_Watch
14:18:27.201	5.7438655	0.409421	7.7143536	0.012603371	0.0016236799	0.03148644	5.775966	0.34201574	7.917799	Sitting_Watch
14:18:27.223	5.7438655	0.409421	7.7143536	0.012603371	0.0016236799	0.03148644	5.775966	0.34201574	7.917799	Sitting_Watch
14:18:27.244	5.7438655	0.409421	7.7143536	0.008327316	-0.0008197812	0.016214807	5.7939496	0.34318188	7.9045987	Sitting_Watch
14:18:27.266	5.7438655	0.409421	7.7143536	0.008327316	-0.0008197812	0.016214807	5.7939496	0.34318188	7.9045987	Sitting_Watch
14:18:27.288	5.686403	0.39505535	7.755056	0.008327316	-0.0008197812	0.016214807	5.7939496	0.34318188	7.9045987	Sitting_Watch
14:18:27.311	5.686403	0.39505535	7.755056	0.008327316	-0.0008197812	0.016214807	5.7939496	0.34318188	7.9045987	Sitting_Watch
14:18:27.335	5.686403	0.39505535	7.755056	0.008327316	-0.0008197812	0.016214807	5.7939496	0.34318188	7.9045987	Sitting_Watch
14:18:27.357	5.686403	0.39505535	7.755056	0.008327316	-0.0008197812	0.016214807	5.7939496	0.34318188	7.9045987	Sitting_Watch
14:18:27.379	5.686403	0.39505535	7.755056	0.008327316	-0.0008197812	0.016214807	5.7939496	0.34318188	7.9045987	Sitting_Watch
14:18:27.401	5.686403	0.39505535	7.755056	0.008327316	-0.0008197812	0.016214807	5.7939496	0.34318188	7.9045987	Sitting_Watch
14:18:27.423	5.686403	0.39505535	7.755056	-0.01793989	-0.0796214	0.008273559	5.7830734	0.3293103	7.9131503	Sitting_Watch
14:18:27.446	5.686403	0.39505535	7.755056	-0.01793989	-0.0796214	0.008273559	5.7830734	0.3293103	7.9131503	Sitting_Watch
14:18:27.468	5.686403	0.39505535	7.755056	-0.01793989	-0.0796214	0.008273559	5.7830734	0.3293103	7.9131503	Sitting_Watch
14:18:27.490	5.609786	0.31125572	7.656891	-0.01793989	-0.0796214	0.008273559	5.7830734	0.3293103	7.9131503	Sitting_Watch
14:18:27.512	5.609786	0.31125572	7.656891	-0.01793989	-0.0796214	0.008273559	5.7830734	0.3293103	7.9131503	Sitting_Watch
14:18:27.534	5.609786	0.31125572	7.656891	-0.01793989	-0.0796214	0.008273559	5.7830734	0.3293103	7.9131503	Sitting_Watch
14:18:27.557	5.609786	0.31125572	7.656891	-0.01793989	-0.0796214	0.008273559	5.7830734	0.3293103	7.9131503	Sitting_Watch
14:18:27.579	5.609786	0.31125572	7.656891	-0.01793989	-0.0796214	0.008273559	5.7830734	0.3293103	7.9131503	Sitting_Watch
14:18:27.603	5.609786	0.31125572	7.656891	0.04986615	-0.016091412	-0.008219803	5.8070474	0.35251114	7.89457	Sitting_Watch
14:18:27.625	5.609786	0.31125572	7.656891	0.04986615	-0.016091412	-0.008219803	5.8070474	0.35251114	7.89457	Sitting_Watch
14:18:27.647	5.609786	0.31125572	7.656891	0.04986615	-0.016091412	-0.008219803	5.8070474	0.35251114	7.89457	Sitting_Watch
14:18:27.669	5.609786	0.31125572	7.656891	0.04986615	-0.016091412	-0.008219803	5.8070474	0.35251114	7.89457	Sitting_Watch
14:18:27.691	5.8180876	0.38308397	7.9322324	0.04986615	-0.016091412	-0.008219803	5.8070474	0.35251114	7.89457	Sitting_Watch
14:18:27.713	5.8180876	0.38308397	7.9322324	0.04986615	-0.016091412	-0.008219803	5.8070474	0.35251114	7.89457	Sitting_Watch
14:18:27.735	5.8180876	0.38308397	7.9322324	0.04986615	-0.016091412	-0.008219803	5.8070474	0.35251114	7.89457	Sitting_Watch
14:18:27.756	5.8180876	0.38308397	7.9322324	0.04986615	-0.016091412	-0.008219803	5.8070474	0.35251114	7.89457	Sitting_Watch
14:18:27.778	5.8180876	0.38308397	7.9322324	-0.0423745	0.05415809	-0.003943746	5.7760377	0.47697073	7.9107666	Sitting_Watch
14:18:27.800	5.8180876	0.38308397	7.9322324	-0.0423745	0.05415809	-0.003943746	5.7760377	0.47697073	7.9107666	Sitting_Watch
14:18:27.822	5.8180876	0.38308397	7.9322324	-0.0423745	0.05415809	-0.003943746	5.7760377	0.47697073	7.9107666	Sitting_Watch
14:18:27.844	5.8180876	0.38308397	7.9322324	-0.0423745	0.05415809	-0.003943746	5.7760377	0.47697073	7.9107666	Sitting_Watch
14:18:27.867	5.8180876	0.38308397	7.9322324	-0.0423745	0.05415809	-0.003943746	5.7760377	0.47697073	7.9107666	Sitting_Watch
14:18:27.890	5.8228765	0.7637737	7.9992723	-0.0423745	0.05415809	-0.003943746	5.7760377	0.47697073	7.9107666	Sitting_Watch
14:18:27.914	5.8228765	0.7637737	7.9992723	-0.0423745	0.05415809	-0.003943746	5.7760377	0.47697073	7.9107666	Sitting_Watch
14:18:27.936	5.8228765	0.7637737	7.9992723	-0.0423745	0.05415809	-0.003943746	5.7760377	0.47697073	7.9107666	Sitting_Watch
14:18:27.959	5.8228765	0.7637737	7.9992723	-0.09124372	-0.045412946	0.00949529	5.7288775	0.40929714	7.9487576	Sitting_Watch
14:18:27.981	5.8228765	0.7637737	7.9992723	-0.09124372	-0.045412946	0.00949529	5.7288775	0.40929714	7.9487576	Sitting_Watch
14:18:28.003	5.8228765	0.7637737	7.9992723	-0.09124372	-0.045412946	0.00949529	5.7288775	0.40929714	7.9487576	Sitting_Watch
14:18:28.024	5.8228765	0.7637737	7.9992723	-0.09124372	-0.045412946	0.00949529	5.7288775	0.40929714	7.9487576	Sitting_Watch
14:18:28.046	5.8228765	0.7637737	7.9992723	-0.09124372	-0.045412946	0.00949529	5.7288775	0.40929714	7.9487576	Sitting_Watch
14:18:28.068	5.8228765	0.7637737	7.9992723	-0.09124372	-0.045412946	0.00949529	5.7288775	0.40929714	7.9487576	Sitting_Watch
14:18:28.090	5.585843	0.25139886	7.8388557	-0.09124372	-0.045412946	0.00949529	5.7288775	0.40929714	7.9487576	Sitting_Watch
14:18:28.114	5.585843	0.25139886	7.8388557	-0.09124372	-0.045412946	0.00949529	5.7288775	0.40929714	7.9487576	Sitting_Watch
14:18:28.136	5.585843	0.25139886	7.8388557	-0.0283246	0.038886458	0.019269133	5.784047	0.34259033	7.9118743	Sitting_Watch
14:18:28.159	5.585843	0.25139886	7.8388557	-0.0283246	0.038886458	0.019269133	5.784047	0.34259033	7.9118743	Sitting_Watch
14:18:28.181	5.585843	0.25139886	7.8388557	-0.0283246	0.038886458	0.019269133	5.784047	0.34259033	7.9118743	Sitting_Watch
14:18:28.204	5.585843	0.25139886	7.8388557	-0.0283246	0.038886458	0.019269133	5.784047	0.34259033	7.9118743	Sitting_Watch
14:18:28.227	5.585843	0.25139886	7.8388557	-0.0283246	0.038886458	0.019269133	5.784047	0.34259033	7.9118743	Sitting_Watch
14:18:28.250	5.585843	0.25139886	7.8388557	-0.0283246	0.038886458	0.019269133	5.784047	0.34259033	7.9118743	Sitting_Watch
14:18:28.272	5.585843	0.25139886	7.8388557	-0.0283246	0.038886458	0.019269133	5.784047	0.34259033	7.9118743	Sitting_Watch
14:18:28.294	5.569083	0.31365	7.642525	-0.0283246	0.038886458	0.019269133	5.784047	0.34259033	7.9118743	Sitting_Watch
14:18:28.316	5.569083	0.31365	7.642525	-0.006944316	-0.038082562	0.0143822115	5.7955847	0.34629765	7.903264	Sitting_Watch
14:18:28.340	5.569083	0.31365	7.642525	-0.006944316	-0.038082562	0.0143822115	5.7955847	0.34629765	7.903264	Sitting_Watch
14:18:28.362	5.569083	0.31365	7.642525	-0.006944316	-0.038082562	0.0143822115	5.7955847	0.34629765	7.903264	Sitting_Watch
14:18:28.385	5.569083	0.31365	7.642525	-0.006944316	-0.038082562	0.0143822115	5.7955847	0.34629765	7.903264	Sitting_Watch
14:18:28.408	5.569083	0.31365	7.642525	-0.006944316	-0.038082562	0.0143822115	5.7955847	0.34629765	7.903264	Sitting_Watch
14:18:28.431	5.569083	0.31365	7.642525	-0.006944316	-0.038082562	0.0143822115	5.7955847	0.34629765	7.903264	Sitting_Watch
14:18:28.454	5.569083	0.31365	7.642525	-0.006944316	-0.038082562	0.0143822115	5.7955847	0.34629765	7.903264	Sitting_Watch
14:18:28.476	5.569083	0.31365	7.642525	-0.006944316	-0.038082562	0.0143822115	5.7955847	0.34629765	7.903264	Sitting_Watch
14:18:28.499	5.62894	0.37590113	7.6975937	-0.006333451	-0.009982759	0.0009431759	5.818319	0.3379764	7.8869023	Sitting_Watch
14:18:28.522	5.62894	0.37590113	7.6975937	-0.006333451	-0.009982759	0.0009431759	5.818319	0.3379764	7.8869023	Sitting_Watch
14:18:28.544	5.62894	0.37590113	7.6975937	-0.006333451	-0.009982759	0.0009431759	5.818319	0.3379764	7.8869023	Sitting_Watch
14:18:28.566	5.62894	0.37590113	7.6975937	-0.006333451	-0.009982759	0.0009431759	5.818319	0.3379764	7.8869023	Sitting_Watch
14:18:28.588	5.62894	0.37590113	7.6975937	-0.006333451	-0.009982759	0.0009431759	5.818319	0.3379764	7.8869023	Sitting_Watch
14:18:28.610	5.62894	0.37590113	7.6975937	-0.006333451	-0.009982759	0.0009431759	5.818319	0.3379764	7.8869023	Sitting_Watch
14:18:28.632	5.62894	0.37590113	7.6975937	-0.006333451	-0.009982759	0.0009431759	5.818319	0.3379764	7.8869023	Sitting_Watch
14:18:28.654	5.62894	0.37590113	7.6975937	-0.006333451	-0.009982759	0.0009431759	5.818319	0.3379764	7.8869023	Sitting_Watch
14:18:28.677	5.62894	0.37590113	7.6975937	0.024209812	-0.039915156	0.016214807	5.812314	0.34435618	7.891053	Sitting_Watch
14:18:28.699	5.6313343	0.38547826	7.6904106	0.024209812	-0.039915156	0.016214807	5.812314	0.34435618	7.891053	Sitting_Watch
14:18:28.722	5.6313343	0.38547826	7.6904106	0.024209812	-0.039915156	0.016214807	5.812314	0.34435618	7.891053	Sitting_Watch
14:18:28.744	5.6313343	0.38547826	7.6904106	0.024209812	-0.039915156	0.016214807	5.812314	0.34435618	7.891053	Sitting_Watch
14:18:28.767	5.6313343	0.38547826	7.6904106	0.024209812	-0.039915156	0.016214807	5.812314	0.34435618	7.891053	Sitting_Watch
14:18:28.791	5.6313343	0.38547826	7.6904106	0.024209812	-0.039915156	0.016214807	5.812314	0.34435618	7.891053	Sitting_Watch
14:18:28.813	5.6313343	0.38547826	7.6904106	0.024209812	-0.039915156	0.016214807	5.812314	0.34435618	7.891053	Sitting_Watch
14:18:28.835	5.6313343	0.38547826	7.6904106	0.024209812	-0.039915156	0.016214807	5.812314	0.34435618	7.891053	Sitting_Watch
14:18:28.857	5.6313343	0.38547826	7.6904106	-0.028935464	0.0028454103	0.0070518283	5.7898073	0.34285805	7.907647	Sitting_Watch
14:18:28.880	5.6313343	0.38547826	7.6904106	-0.028935464	0.0028454103	0.0070518283	5.7898073	0.34285805	7.907647	Sitting_Watch
14:18:28.903	5.6457	0.3974496	7.57788	-0.028935464	0.0028454103	0.0070518283	5.7898073	0.34285805	7.907647	Sitting_Watch
14:18:28.925	5.6457	0.3974496	7.57788	-0.028935464	0.0028454103	0.0070518283	5.7898073	0.34285805	7.907647	Sitting_Watch
14:18:28.948	5.6457	0.3974496	7.57788	-0.028935464	0.0028454103	0.0070518283	5.7898073	0.34285805	7.907647	Sitting_Watch
14:18:28.971	5.6457	0.3974496	7.57788	-0.028935464	0.0028454103	0.0070518283	5.7898073	0.34285805	7.907647	Sitting_Watch
14:18:28.994	5.6457	0.3974496	7.57788	-0.028935464	0.0028454103	0.0070518283	5.7898073	0.34285805	7.907647	Sitting_Watch
14:18:29.017	5.6457	0.3974496	7.57788	-0.028935464	0.0028454103	0.0070518283	5.7898073	0.34285805	7.907647	Sitting_Watch
14:18:29.039	5.6457	0.3974496	7.57788	0.0046621235	-0.03319564	-0.0051654764	5.795636	0.3405635	7.903477	Sitting_Watch
14:18:29.061	5.6457	0.3974496	7.57788	0.0046621235	-0.03319564	-0.0051654764	5.795636	0.3405635	7.903477	Sitting_Watch
14:18:29.083	5.602603	0.32801566	7.6712565	0.0046621235	-0.03319564	-0.0051654764	5.795636	0.3405635	7.903477	Sitting_Watch
14:18:29.105	5.602603	0.32801566	7.6712565	0.0046621235	-0.03319564	-0.0051654764	5.795636	0.3405635	7.903477	Sitting_Watch
14:18:29.129	5.602603	0.32801566	7.6712565	0.0046621235	-0.03319564	-0.0051654764	5.795636	0.3405635	7.903477	Sitting_Watch
14:18:29.151	5.602603	0.32801566	7.6712565	0.0046621235	-0.03319564	-0.0051654764	5.795636	0.3405635	7.903477	Sitting_Watch
14:18:29.174	5.602603	0.32801566	7.6712565	0.0046621235	-0.03319564	-0.0051654764	5.795636	0.3405635	7.903477	Sitting_Watch
14:18:29.196	5.602603	0.32801566	7.6712565	0.0046621235	-0.03319564	-0.0051654764	5.795636	0.3405635	7.903477	Sitting_Watch
14:18:29.219	5.602603	0.32801566	7.6712565	-0.017329026	0.05599069	-0.008830668	5.8101273	0.32868046	7.893334	Sitting_Watch
14:18:29.242	5.602603	0.32801566	7.6712565	-0.017329026	0.05599069	-0.008830668	5.8101273	0.32868046	7.893334	Sitting_Watch
14:18:29.265	5.602603	0.32801566	7.6712565	-0.017329026	0.05599069	-0.008830668	5.8101273	0.32868046	7.893334	Sitting_Watch
14:18:29.288	5.652883	0.31365	7.580274	-0.017329026	0.05599069	-0.008830668	5.8101273	0.32868046	7.893334	Sitting_Watch
14:18:29.310	5.652883	0.31365	7.580274	-0.017329026	0.05599069	-0.008830668	5.8101273	0.32868046	7.893334	Sitting_Watch
14:18:29.332	5.652883	0.31365	7.580274	-0.017329026	0.05599069	-0.008830668	5.8101273	0.32868046	7.893334	Sitting_Watch
14:18:29.355	5.652883	0.31365	7.580274	-0.017329026	0.05599069	-0.008830668	5.8101273	0.32868046	7.893334	Sitting_Watch
14:18:29.377	5.652883	0.31365	7.580274	-0.017329026	0.05599069	-0.008830668	5.8101273	0.32868046	7.893334	Sitting_Watch
14:18:29.400	5.652883	0.31365	7.580274	-0.0008356637	0.01323012	0.0052192328	5.8126426	0.32430503	7.8916636	Sitting_Watch
14:18:29.422	5.652883	0.31365	7.580274	-0.0008356637	0.01323012	0.0052192328	5.8126426	0.32430503	7.8916636	Sitting_Watch
14:18:29.445	5.652883	0.31365	7.580274	-0.0008356637	0.01323012	0.0052192328	5.8126426	0.32430503	7.8916636	Sitting_Watch
14:18:29.468	5.652883	0.31365	7.580274	-0.0008356637	0.01323012	0.0052192328	5.8126426	0.32430503	7.8916636	Sitting_Watch
14:18:29.490	5.61218	0.32562137	7.5419655	-0.0008356637	0.01323012	0.0052192328	5.8126426	0.32430503	7.8916636	Sitting_Watch
14:18:29.513	5.61218	0.32562137	7.5419655	-0.0008356637	0.01323012	0.0052192328	5.8126426	0.32430503	7.8916636	Sitting_Watch
14:18:29.535	5.61218	0.32562137	7.5419655	-0.0008356637	0.01323012	0.0052192328	5.8126426	0.32430503	7.8916636	Sitting_Watch
14:18:29.557	5.61218	0.32562137	7.5419655	-0.0008356637	0.01323012	0.0052192328	5.8126426	0.32430503	7.8916636	Sitting_Watch
14:18:29.580	5.61218	0.32562137	7.5419655	0.015046833	-0.02281093	-0.0033328808	5.8161616	0.32206103	7.8891616	Sitting_Watch
14:18:29.602	5.61218	0.32562137	7.5419655	0.015046833	-0.02281093	-0.0033328808	5.8161616	0.32206103	7.8891616	Sitting_Watch
14:18:29.623	5.61218	0.32562137	7.5419655	0.015046833	-0.02281093	-0.0033328808	5.8161616	0.32206103	7.8891616	Sitting_Watch
14:18:29.645	5.61218	0.32562137	7.5419655	0.015046833	-0.02281093	-0.0033328808	5.8161616	0.32206103	7.8891616	Sitting_Watch
14:18:29.666	5.61218	0.32562137	7.5419655	0.015046833	-0.02281093	-0.0033328808	5.8161616	0.32206103	7.8891616	Sitting_Watch
14:18:29.688	5.6409116	0.36871833	7.683228	0.015046833	-0.02281093	-0.0033328808	5.8161616	0.32206103	7.8891616	Sitting_Watch
14:18:29.710	5.6409116	0.36871833	7.683228	0.015046833	-0.02281093	-0.0033328808	5.8161616	0.32206103	7.8891616	Sitting_Watch
14:18:29.732	5.6409116	0.36871833	7.683228	0.015046833	-0.02281093	-0.0033328808	5.8161616	0.32206103	7.8891616	Sitting_Watch
14:18:29.754	5.6409116	0.36871833	7.683228	-0.001446529	-0.039915156	0.0143822115	5.8091593	0.31163755	7.894738	Sitting_Watch
14:18:29.777	5.6409116	0.36871833	7.683228	-0.001446529	-0.039915156	0.0143822115	5.8091593	0.31163755	7.894738	Sitting_Watch
14:18:29.802	5.6409116	0.36871833	7.683228	-0.001446529	-0.039915156	0.0143822115	5.8091593	0.31163755	7.894738	Sitting_Watch
14:18:29.828	5.6409116	0.36871833	7.683228	-0.001446529	-0.039915156	0.0143822115	5.8091593	0.31163755	7.894738	Sitting_Watch
14:18:29.849	5.6409116	0.36871833	7.683228	-0.001446529	-0.039915156	0.0143822115	5.8091593	0.31163755	7.894738	Sitting_Watch
14:18:29.871	5.6409116	0.36871833	7.683228	-0.001446529	-0.039915156	0.0143822115	5.8091593	0.31163755	7.894738	Sitting_Watch
14:18:29.893	5.5978146	0.32562137	7.5683026	-0.001446529	-0.039915156	0.0143822115	5.8091593	0.31163755	7.894738	Sitting_Watch
14:18:29.915	5.5978146	0.32562137	7.5683026	-0.001446529	-0.039915156	0.0143822115	5.8091593	0.31163755	7.894738	Sitting_Watch
14:18:29.939	5.5978146	0.32562137	7.5683026	-0.011220373	0.06698626	-0.001500285	5.8480024	0.30736178	7.8661766	Sitting_Watch
14:18:29.961	5.5978146	0.32562137	7.5683026	-0.011220373	0.06698626	-0.001500285	5.8480024	0.30736178	7.8661766	Sitting_Watch
14:18:29.984	5.5978146	0.32562137	7.5683026	-0.011220373	0.06698626	-0.001500285	5.8480024	0.30736178	7.8661766	Sitting_Watch
14:18:30.006	5.5978146	0.32562137	7.5683026	-0.011220373	0.06698626	-0.001500285	5.8480024	0.30736178	7.8661766	Sitting_Watch
14:18:30.027	5.5978146	0.32562137	7.5683026	-0.011220373	0.06698626	-0.001500285	5.8480024	0.30736178	7.8661766	Sitting_Watch
14:18:30.049	5.5978146	0.32562137	7.5683026	-0.011220373	0.06698626	-0.001500285	5.8480024	0.30736178	7.8661766	Sitting_Watch
14:18:30.071	5.5978146	0.32562137	7.5683026	-0.011220373	0.06698626	-0.001500285	5.8480024	0.30736178	7.8661766	Sitting_Watch
14:18:30.093	5.691191	0.36392978	7.6257653	-0.011220373	0.06698626	-0.001500285	5.8480024	0.30736178	7.8661766	Sitting_Watch
14:18:30.116	5.691191	0.36392978	7.6257653	-0.0051117204	-0.028919583	0.012549615	5.825665	0.2956389	7.8831825	Sitting_Watch
14:18:30.138	5.691191	0.36392978	7.6257653	-0.0051117204	-0.028919583	0.012549615	5.825665	0.2956389	7.8831825	Sitting_Watch
14:18:30.160	5.691191	0.36392978	7.6257653	-0.0051117204	-0.028919583	0.012549615	5.825665	0.2956389	7.8831825	Sitting_Watch
14:18:30.182	5.691191	0.36392978	7.6257653	-0.0051117204	-0.028919583	0.012549615	5.825665	0.2956389	7.8831825	Sitting_Watch
14:18:30.205	5.691191	0.36392978	7.6257653	-0.0051117204	-0.028919583	0.012549615	5.825665	0.2956389	7.8831825	Sitting_Watch
14:18:30.227	5.691191	0.36392978	7.6257653	-0.0051117204	-0.028919583	0.012549615	5.825665	0.2956389	7.8831825	Sitting_Watch
14:18:30.250	5.691191	0.36392978	7.6257653	-0.0051117204	-0.028919583	0.012549615	5.825665	0.2956389	7.8831825	Sitting_Watch
14:18:30.273	5.691191	0.36392978	7.6257653	-0.0051117204	-0.028919583	0.012549615	5.825665	0.2956389	7.8831825	Sitting_Watch
14:18:30.296	5.652883	0.31604427	7.7119594	0.011381641	-0.017924007	0.003997502	5.8333306	0.29235476	7.8776326	Sitting_Watch
14:18:30.318	5.652883	0.31604427	7.7119594	0.011381641	-0.017924007	0.003997502	5.8333306	0.29235476	7.8776326	Sitting_Watch
14:18:30.341	5.652883	0.31604427	7.7119594	0.011381641	-0.017924007	0.003997502	5.8333306	0.29235476	7.8776326	Sitting_Watch
14:18:30.364	5.652883	0.31604427	7.7119594	0.011381641	-0.017924007	0.003997502	5.8333306	0.29235476	7.8776326	Sitting_Watch
14:18:30.387	5.652883	0.31604427	7.7119594	0.011381641	-0.017924007	0.003997502	5.8333306	0.29235476	7.8776326	Sitting_Watch
14:18:30.409	5.652883	0.31604427	7.7119594	0.011381641	-0.017924007	0.003997502	5.8333306	0.29235476	7.8776326	Sitting_Watch
14:18:30.431	5.652883	0.31604427	7.7119594	0.011381641	-0.017924007	0.003997502	5.8333306	0.29235476	7.8776326	Sitting_Watch
14:18:30.456	5.652883	0.31604427	7.7119594	0.011381641	-0.017924007	0.003997502	5.8333306	0.29235476	7.8776326	Sitting_Watch
14:18:30.479	5.652883	0.31604427	7.7119594	-0.020383352	0.010175793	0.003386637	5.851714	0.29414633	7.8639207	Sitting_Watch
14:18:30.503	5.62894	0.32801566	7.616188	-0.020383352	0.010175793	0.003386637	5.851714	0.29414633	7.8639207	Sitting_Watch
14:18:30.526	5.62894	0.32801566	7.616188	-0.020383352	0.010175793	0.003386637	5.851714	0.29414633	7.8639207	Sitting_Watch
14:18:30.548	5.62894	0.32801566	7.616188	-0.020383352	0.010175793	0.003386637	5.851714	0.29414633	7.8639207	Sitting_Watch
14:18:30.571	5.62894	0.32801566	7.616188	-0.020383352	0.010175793	0.003386637	5.851714	0.29414633	7.8639207	Sitting_Watch
14:18:30.594	5.62894	0.32801566	7.616188	-0.020383352	0.010175793	0.003386637	5.851714	0.29414633	7.8639207	Sitting_Watch
14:18:30.617	5.62894	0.32801566	7.616188	-0.020383352	0.010175793	0.003386637	5.851714	0.29414633	7.8639207	Sitting_Watch
14:18:30.640	5.62894	0.32801566	7.616188	-0.020383352	0.010175793	0.003386637	5.851714	0.29414633	7.8639207	Sitting_Watch
14:18:30.662	5.62894	0.32801566	7.616188	0.00038606682	-0.0014306464	-0.004554611	5.861725	0.2924211	7.8565254	Sitting_Watch
14:18:30.683	5.7223167	0.25858167	7.6449194	0.00038606682	-0.0014306464	-0.004554611	5.861725	0.2924211	7.8565254	Sitting_Watch
14:18:30.706	5.7223167	0.25858167	7.6449194	0.00038606682	-0.0014306464	-0.004554611	5.861725	0.2924211	7.8565254	Sitting_Watch
14:18:30.728	5.7223167	0.25858167	7.6449194	0.00038606682	-0.0014306464	-0.004554611	5.861725	0.2924211	7.8565254	Sitting_Watch
14:18:30.750	5.7223167	0.25858167	7.6449194	0.00038606682	-0.0014306464	-0.004554611	5.861725	0.2924211	7.8565254	Sitting_Watch
14:18:30.771	5.7223167	0.25858167	7.6449194	0.00038606682	-0.0014306464	-0.004554611	5.861725	0.2924211	7.8565254	Sitting_Watch
14:18:30.793	5.7223167	0.25858167	7.6449194	0.00038606682	-0.0014306464	-0.004554611	5.861725	0.2924211	7.8565254	Sitting_Watch
14:18:30.816	5.7223167	0.25858167	7.6449194	0.00038606682	-0.0014306464	-0.004554611	5.861725	0.2924211	7.8565254	Sitting_Watch
14:18:30.839	5.7223167	0.25858167	7.6449194	-0.0075551816	0.008954062	0.0058300975	5.8504868	0.29119274	7.864944	Sitting_Watch
14:18:30.862	5.7223167	0.25858167	7.6449194	-0.0075551816	0.008954062	0.0058300975	5.8504868	0.29119274	7.864944	Sitting_Watch
14:18:30.884	5.66246	0.25379312	7.745479	-0.0075551816	0.008954062	0.0058300975	5.8504868	0.29119274	7.864944	Sitting_Watch
14:18:30.908	5.66246	0.25379312	7.745479	-0.0075551816	0.008954062	0.0058300975	5.8504868	0.29119274	7.864944	Sitting_Watch
14:18:30.931	5.66246	0.25379312	7.745479	-0.0075551816	0.008954062	0.0058300975	5.8504868	0.29119274	7.864944	Sitting_Watch
14:18:30.953	5.66246	0.25379312	7.745479	-0.0075551816	0.008954062	0.0058300975	5.8504868	0.29119274	7.864944	Sitting_Watch
14:18:30.977	5.66246	0.25379312	7.745479	-0.0075551816	0.008954062	0.0058300975	5.8504868	0.29119274	7.864944	Sitting_Watch
14:18:30.999	5.66246	0.25379312	7.745479	-0.0075551816	0.008954062	0.0058300975	5.8504868	0.29119274	7.864944	Sitting_Watch
14:18:31.022	5.66246	0.25379312	7.745479	-0.006333451	0.011397524	0.0052192328	5.8328085	0.28821227	7.878171	Sitting_Watch
14:18:31.044	5.66246	0.25379312	7.745479	-0.006333451	0.011397524	0.0052192328	5.8328085	0.28821227	7.878171	Sitting_Watch
14:18:31.067	5.66246	0.25379312	7.745479	-0.006333451	0.011397524	0.0052192328	5.8328085	0.28821227	7.878171	Sitting_Watch
14:18:31.089	5.691191	0.36632404	7.570697	-0.006333451	0.011397524	0.0052192328	5.8328085	0.28821227	7.878171	Sitting_Watch
14:18:31.112	5.691191	0.36632404	7.570697	-0.006333451	0.011397524	0.0052192328	5.8328085	0.28821227	7.878171	Sitting_Watch
14:18:31.135	5.691191	0.36632404	7.570697	-0.006333451	0.011397524	0.0052192328	5.8328085	0.28821227	7.878171	Sitting_Watch
14:18:31.158	5.691191	0.36632404	7.570697	-0.006333451	0.011397524	0.0052192328	5.8328085	0.28821227	7.878171	Sitting_Watch
14:18:31.181	5.691191	0.36632404	7.570697	-0.006333451	0.011397524	0.0052192328	5.8328085	0.28821227	7.878171	Sitting_Watch
14:18:31.203	5.691191	0.36632404	7.570697	0.0052729887	-0.044802077	-0.0008894198	5.8292184	0.2802429	7.8811183	Sitting_Watch
14:18:31.225	5.691191	0.36632404	7.570697	0.0052729887	-0.044802077	-0.0008894198	5.8292184	0.2802429	7.8811183	Sitting_Watch
14:18:31.247	5.691191	0.36632404	7.570697	0.0052729887	-0.044802077	-0.0008894198	5.8292184	0.2802429	7.8811183	Sitting_Watch
14:18:31.271	5.691191	0.36632404	7.570697	0.0052729887	-0.044802077	-0.0008894198	5.8292184	0.2802429	7.8811183	Sitting_Watch
14:18:31.293	5.7103453	0.2370332	7.6353426	0.0052729887	-0.044802077	-0.0008894198	5.8292184	0.2802429	7.8811183	Sitting_Watch
14:18:31.316	5.7103453	0.2370332	7.6353426	0.0052729887	-0.044802077	-0.0008894198	5.8292184	0.2802429	7.8811183	Sitting_Watch
14:18:31.338	5.7103453	0.2370332	7.6353426	0.0052729887	-0.044802077	-0.0008894198	5.8292184	0.2802429	7.8811183	Sitting_Watch
14:18:31.361	5.7103453	0.2370332	7.6353426	0.0052729887	-0.044802077	-0.0008894198	5.8292184	0.2802429	7.8811183	Sitting_Watch
14:18:31.384	5.7103453	0.2370332	7.6353426	0.00038606682	0.038275592	0.0052192328	5.822582	0.2798495	7.8860364	Sitting_Watch
14:18:31.407	5.7103453	0.2370332	7.6353426	0.00038606682	0.038275592	0.0052192328	5.822582	0.2798495	7.8860364	Sitting_Watch
14:18:31.428	5.7103453	0.2370332	7.6353426	0.00038606682	0.038275592	0.0052192328	5.822582	0.2798495	7.8860364	Sitting_Watch
14:18:31.450	5.7103453	0.2370332	7.6353426	0.00038606682	0.038275592	0.0052192328	5.822582	0.2798495	7.8860364	Sitting_Watch
14:18:31.471	5.7103453	0.2370332	7.6353426	0.00038606682	0.038275592	0.0052192328	5.822582	0.2798495	7.8860364	Sitting_Watch
14:18:31.493	5.62894	0.29689008	7.6185822	0.00038606682	0.038275592	0.0052192328	5.822582	0.2798495	7.8860364	Sitting_Watch
14:18:31.515	5.62894	0.29689008	7.6185822	0.00038606682	0.038275592	0.0052192328	5.822582	0.2798495	7.8860364	Sitting_Watch
14:18:31.537	5.62894	0.29689008	7.6185822	0.00038606682	0.038275592	0.0052192328	5.822582	0.2798495	7.8860364	Sitting_Watch
14:18:31.559	5.62894	0.29689008	7.6185822	0.002829528	-0.0215892	0.0027757715	5.8330264	0.29543635	7.8777432	Sitting_Watch
14:18:31.581	5.62894	0.29689008	7.6185822	0.002829528	-0.0215892	0.0027757715	5.8330264	0.29543635	7.8777432	Sitting_Watch
14:18:31.604	5.62894	0.29689008	7.6185822	0.002829528	-0.0215892	0.0027757715	5.8330264	0.29543635	7.8777432	Sitting_Watch
14:18:31.625	5.62894	0.29689008	7.6185822	0.002829528	-0.0215892	0.0027757715	5.8330264	0.29543635	7.8777432	Sitting_Watch
14:18:31.647	5.62894	0.29689008	7.6185822	0.002829528	-0.0215892	0.0027757715	5.8330264	0.29543635	7.8777432	Sitting_Watch
14:18:31.669	5.62894	0.29689008	7.6185822	0.002829528	-0.0215892	0.0027757715	5.8330264	0.29543635	7.8777432	Sitting_Watch
14:18:31.691	5.626546	0.29210153	7.678439	0.002829528	-0.0215892	0.0027757715	5.8330264	0.29543635	7.8777432	Sitting_Watch
14:18:31.714	5.626546	0.29210153	7.678439	0.002829528	-0.0215892	0.0027757715	5.8330264	0.29543635	7.8777432	Sitting_Watch
14:18:31.737	5.626546	0.29210153	7.678439	0.00038606682	-0.042969484	0.0076626935	5.8229966	0.30172026	7.884925	Sitting_Watch
14:18:31.758	5.626546	0.29210153	7.678439	0.00038606682	-0.042969484	0.0076626935	5.8229966	0.30172026	7.884925	Sitting_Watch
14:18:31.780	5.626546	0.29210153	7.678439	0.00038606682	-0.042969484	0.0076626935	5.8229966	0.30172026	7.884925	Sitting_Watch
14:18:31.802	5.626546	0.29210153	7.678439	0.00038606682	-0.042969484	0.0076626935	5.8229966	0.30172026	7.884925	Sitting_Watch
14:18:31.826	5.626546	0.29210153	7.678439	0.00038606682	-0.042969484	0.0076626935	5.8229966	0.30172026	7.884925	Sitting_Watch
14:18:31.849	5.626546	0.29210153	7.678439	0.00038606682	-0.042969484	0.0076626935	5.8229966	0.30172026	7.884925	Sitting_Watch
14:18:31.873	5.626546	0.29210153	7.678439	0.00038606682	-0.042969484	0.0076626935	5.8229966	0.30172026	7.884925	Sitting_Watch
14:18:31.899	5.648094	0.34477556	7.6353426	0.00038606682	-0.042969484	0.0076626935	5.8229966	0.30172026	7.884925	Sitting_Watch
14:18:31.922	5.648094	0.34477556	7.6353426	0.010770775	0.021171367	0.0046083676	5.846568	0.31263623	7.8670335	Sitting_Watch
14:18:31.945	5.648094	0.34477556	7.6353426	0.010770775	0.021171367	0.0046083676	5.846568	0.31263623	7.8670335	Sitting_Watch
14:18:31.968	5.648094	0.34477556	7.6353426	0.010770775	0.021171367	0.0046083676	5.846568	0.31263623	7.8670335	Sitting_Watch
14:18:31.991	5.648094	0.34477556	7.6353426	0.010770775	0.021171367	0.0046083676	5.846568	0.31263623	7.8670335	Sitting_Watch
14:18:32.014	5.648094	0.34477556	7.6353426	0.010770775	0.021171367	0.0046083676	5.846568	0.31263623	7.8670335	Sitting_Watch
14:18:32.035	5.648094	0.34477556	7.6353426	0.010770775	0.021171367	0.0046083676	5.846568	0.31263623	7.8670335	Sitting_Watch
14:18:32.057	5.648094	0.34477556	7.6353426	0.010770775	0.021171367	0.0046083676	5.846568	0.31263623	7.8670335	Sitting_Watch
14:18:32.081	5.648094	0.34477556	7.6353426	0.010770775	0.021171367	0.0046083676	5.846568	0.31263623	7.8670335	Sitting_Watch
14:18:32.103	5.7031627	0.30646718	7.656891	0.000996932	-0.00876103	0.0143822115	5.8549566	0.32023618	7.8604846	Sitting_Watch
14:18:32.126	5.7031627	0.30646718	7.656891	0.000996932	-0.00876103	0.0143822115	5.8549566	0.32023618	7.8604846	Sitting_Watch
14:18:32.148	5.7031627	0.30646718	7.656891	0.000996932	-0.00876103	0.0143822115	5.8549566	0.32023618	7.8604846	Sitting_Watch
14:18:32.172	5.7031627	0.30646718	7.656891	0.000996932	-0.00876103	0.0143822115	5.8549566	0.32023618	7.8604846	Sitting_Watch
14:18:32.195	5.7031627	0.30646718	7.656891	0.000996932	-0.00876103	0.0143822115	5.8549566	0.32023618	7.8604846	Sitting_Watch
14:18:32.217	5.7031627	0.30646718	7.656891	0.000996932	-0.00876103	0.0143822115	5.8549566	0.32023618	7.8604846	Sitting_Watch
14:18:32.240	5.7031627	0.30646718	7.656891	0.000996932	-0.00876103	0.0143822115	5.8549566	0.32023618	7.8604846	Sitting_Watch
14:18:32.263	5.7031627	0.30646718	7.656891	0.000996932	-0.00876103	0.0143822115	5.8549566	0.32023618	7.8604846	Sitting_Watch
14:18:32.285	5.6768255	0.39505535	7.56112	-0.0142747	0.039497327	-0.0124958595	5.8683643	0.3264067	7.8502254	Sitting_Watch
14:18:32.308	5.6768255	0.39505535	7.56112	-0.0142747	0.039497327	-0.0124958595	5.8683643	0.3264067	7.8502254	Sitting_Watch
14:18:32.330	5.6768255	0.39505535	7.56112	-0.0142747	0.039497327	-0.0124958595	5.8683643	0.3264067	7.8502254	Sitting_Watch
14:18:32.352	5.6768255	0.39505535	7.56112	-0.0142747	0.039497327	-0.0124958595	5.8683643	0.3264067	7.8502254	Sitting_Watch
14:18:32.374	5.6768255	0.39505535	7.56112	-0.0142747	0.039497327	-0.0124958595	5.8683643	0.3264067	7.8502254	Sitting_Watch
14:18:32.398	5.6768255	0.39505535	7.56112	-0.0142747	0.039497327	-0.0124958595	5.8683643	0.3264067	7.8502254	Sitting_Watch
14:18:32.420	5.6768255	0.39505535	7.56112	-0.0142747	0.039497327	-0.0124958595	5.8683643	0.3264067	7.8502254	Sitting_Watch
14:18:32.444	5.6768255	0.39505535	7.56112	-0.0142747	0.039497327	-0.0124958595	5.8683643	0.3264067	7.8502254	Sitting_Watch
14:18:32.469	5.6768255	0.39505535	7.56112	0.00771645	-0.015480547	0.00949529	5.8487663	0.32429275	7.8649287	Sitting_Watch
14:18:32.491	5.583449	0.31843856	7.6281595	0.00771645	-0.015480547	0.00949529	5.8487663	0.32429275	7.8649287	Sitting_Watch
14:18:32.515	5.583449	0.31843856	7.6281595	0.00771645	-0.015480547	0.00949529	5.8487663	0.32429275	7.8649287	Sitting_Watch
14:18:32.537	5.583449	0.31843856	7.6281595	0.00771645	-0.015480547	0.00949529	5.8487663	0.32429275	7.8649287	Sitting_Watch
14:18:32.558	5.583449	0.31843856	7.6281595	0.00771645	-0.015480547	0.00949529	5.8487663	0.32429275	7.8649287	Sitting_Watch
14:18:32.580	5.583449	0.31843856	7.6281595	0.00771645	-0.015480547	0.00949529	5.8487663	0.32429275	7.8649287	Sitting_Watch
14:18:32.601	5.583449	0.31843856	7.6281595	0.00771645	-0.015480547	0.00949529	5.8487663	0.32429275	7.8649287	Sitting_Watch
14:18:32.624	5.583449	0.31843856	7.6281595	0.00771645	-0.015480547	0.00949529	5.8487663	0.32429275	7.8649287	Sitting_Watch
14:18:32.646	5.583449	0.31843856	7.6281595	0.00038606682	-0.00020891592	0.0009431759	5.8553534	0.32898763	7.85983	Sitting_Watch
14:18:32.668	5.583449	0.31843856	7.6281595	0.00038606682	-0.00020891592	0.0009431759	5.8553534	0.32898763	7.85983	Sitting_Watch
14:18:32.689	5.6504884	0.3998439	7.4533772	0.00038606682	-0.00020891592	0.0009431759	5.8553534	0.32898763	7.85983	Sitting_Watch
14:18:32.711	5.6504884	0.3998439	7.4533772	0.00038606682	-0.00020891592	0.0009431759	5.8553534	0.32898763	7.85983	Sitting_Watch
14:18:32.735	5.6504884	0.3998439	7.4533772	0.00038606682	-0.00020891592	0.0009431759	5.8553534	0.32898763	7.85983	Sitting_Watch
14:18:32.757	5.6504884	0.3998439	7.4533772	0.00038606682	-0.00020891592	0.0009431759	5.8553534	0.32898763	7.85983	Sitting_Watch
14:18:32.780	5.6504884	0.3998439	7.4533772	0.00038606682	-0.00020891592	0.0009431759	5.8553534	0.32898763	7.85983	Sitting_Watch
14:18:32.802	5.6504884	0.3998439	7.4533772	0.00038606682	-0.00020891592	0.0009431759	5.8553534	0.32898763	7.85983	Sitting_Watch
14:18:32.824	5.6504884	0.3998439	7.4533772	-0.0057225856	-0.0063175685	0.01193875	5.8552856	0.32499796	7.860046	Sitting_Watch
14:18:32.846	5.6504884	0.3998439	7.4533772	-0.0057225856	-0.0063175685	0.01193875	5.8552856	0.32499796	7.860046	Sitting_Watch
14:18:32.868	5.6504884	0.3998439	7.4533772	-0.0057225856	-0.0063175685	0.01193875	5.8552856	0.32499796	7.860046	Sitting_Watch
14:18:32.889	5.7127395	0.35674694	7.5587254	-0.0057225856	-0.0063175685	0.01193875	5.8552856	0.32499796	7.860046	Sitting_Watch
14:18:32.911	5.7127395	0.35674694	7.5587254	-0.0057225856	-0.0063175685	0.01193875	5.8552856	0.32499796	7.860046	Sitting_Watch
14:18:32.933	5.7127395	0.35674694	7.5587254	-0.0057225856	-0.0063175685	0.01193875	5.8552856	0.32499796	7.860046	Sitting_Watch
14:18:32.955	5.7127395	0.35674694	7.5587254	-0.0057225856	-0.0063175685	0.01193875	5.8552856	0.32499796	7.860046	Sitting_Watch
14:18:32.978	5.7127395	0.35674694	7.5587254	-0.0057225856	-0.0063175685	0.01193875	5.8552856	0.32499796	7.860046	Sitting_Watch
14:18:33.000	5.7127395	0.35674694	7.5587254	-0.015496429	-0.061906308	0.003997502	5.8437867	0.31711045	7.8689203	Sitting_Watch
14:18:33.023	5.7127395	0.35674694	7.5587254	-0.015496429	-0.061906308	0.003997502	5.8437867	0.31711045	7.8689203	Sitting_Watch
14:18:33.045	5.7127395	0.35674694	7.5587254	-0.015496429	-0.061906308	0.003997502	5.8437867	0.31711045	7.8689203	Sitting_Watch
14:18:33.069	5.7127395	0.35674694	7.5587254	-0.015496429	-0.061906308	0.003997502	5.8437867	0.31711045	7.8689203	Sitting_Watch
14:18:33.091	5.7103453	0.29689008	7.5922456	-0.015496429	-0.061906308	0.003997502	5.8437867	0.31711045	7.8689203	Sitting_Watch
14:18:33.113	5.7103453	0.29689008	7.5922456	-0.015496429	-0.061906308	0.003997502	5.8437867	0.31711045	7.8689203	Sitting_Watch
14:18:33.136	5.7103453	0.29689008	7.5922456	-0.015496429	-0.061906308	0.003997502	5.8437867	0.31711045	7.8689203	Sitting_Watch
14:18:33.158	5.7103453	0.29689008	7.5922456	-0.015496429	-0.061906308	0.003997502	5.8437867	0.31711045	7.8689203	Sitting_Watch
14:18:33.182	5.7103453	0.29689008	7.5922456	-0.009998642	0.02972348	-0.0021111502	5.8535585	0.3125693	7.861837	Sitting_Watch
14:18:33.204	5.7103453	0.29689008	7.5922456	-0.009998642	0.02972348	-0.0021111502	5.8535585	0.3125693	7.861837	Sitting_Watch
14:18:33.227	5.7103453	0.29689008	7.5922456	-0.009998642	0.02972348	-0.0021111502	5.8535585	0.3125693	7.861837	Sitting_Watch
14:18:33.250	5.7103453	0.29689008	7.5922456	-0.009998642	0.02972348	-0.0021111502	5.8535585	0.3125693	7.861837	Sitting_Watch
14:18:33.273	5.7103453	0.29689008	7.5922456	-0.009998642	0.02972348	-0.0021111502	5.8535585	0.3125693	7.861837	Sitting_Watch
14:18:33.296	5.6552773	0.3328042	7.6712565	-0.009998642	0.02972348	-0.0021111502	5.8535585	0.3125693	7.861837	Sitting_Watch
14:18:33.319	5.6552773	0.3328042	7.6712565	-0.009998642	0.02972348	-0.0021111502	5.8535585	0.3125693	7.861837	Sitting_Watch
14:18:33.341	5.6552773	0.3328042	7.6712565	-0.009998642	0.02972348	-0.0021111502	5.8535585	0.3125693	7.861837	Sitting_Watch
14:18:33.363	5.6552773	0.3328042	7.6712565	0.009549046	-0.022200065	0.0143822115	5.850839	0.31393299	7.863804	Sitting_Watch
14:18:33.388	5.6552773	0.3328042	7.6712565	0.009549046	-0.022200065	0.0143822115	5.850839	0.31393299	7.863804	Sitting_Watch
14:18:33.411	5.6552773	0.3328042	7.6712565	0.009549046	-0.022200065	0.0143822115	5.850839	0.31393299	7.863804	Sitting_Watch
14:18:33.434	5.6552773	0.3328042	7.6712565	0.009549046	-0.022200065	0.0143822115	5.850839	0.31393299	7.863804	Sitting_Watch
14:18:33.456	5.6552773	0.3328042	7.6712565	0.009549046	-0.022200065	0.0143822115	5.850839	0.31393299	7.863804	Sitting_Watch
14:18:33.479	5.6552773	0.3328042	7.6712565	0.009549046	-0.022200065	0.0143822115	5.850839	0.31393299	7.863804	Sitting_Watch
14:18:33.504	5.7295	0.339987	7.6975937	0.009549046	-0.022200065	0.0143822115	5.850839	0.31393299	7.863804	Sitting_Watch
14:18:33.527	5.7295	0.339987	7.6975937	0.009549046	-0.022200065	0.0143822115	5.850839	0.31393299	7.863804	Sitting_Watch
14:18:33.550	5.7295	0.339987	7.6975937	0.004051258	-0.035028238	0.006440963	5.8419952	0.3125418	7.870433	Sitting_Watch
14:18:33.573	5.7295	0.339987	7.6975937	0.004051258	-0.035028238	0.006440963	5.8419952	0.3125418	7.870433	Sitting_Watch
14:18:33.595	5.7295	0.339987	7.6975937	0.004051258	-0.035028238	0.006440963	5.8419952	0.3125418	7.870433	Sitting_Watch
14:18:33.618	5.7295	0.339987	7.6975937	0.004051258	-0.035028238	0.006440963	5.8419952	0.3125418	7.870433	Sitting_Watch
14:18:33.645	5.7295	0.339987	7.6975937	0.004051258	-0.035028238	0.006440963	5.8419952	0.3125418	7.870433	Sitting_Watch
14:18:33.667	5.7295	0.339987	7.6975937	0.004051258	-0.035028238	0.006440963	5.8419952	0.3125418	7.870433	Sitting_Watch
14:18:33.690	5.681614	0.35435268	7.6712565	0.004051258	-0.035028238	0.006440963	5.8419952	0.3125418	7.870433	Sitting_Watch
14:18:33.712	5.681614	0.35435268	7.6712565	-0.024048543	0.09630779	0.0027757715	5.830593	0.3080676	7.8790617	Sitting_Watch
14:18:33.735	5.681614	0.35435268	7.6712565	-0.024048543	0.09630779	0.0027757715	5.830593	0.3080676	7.8790617	Sitting_Watch
14:18:33.758	5.681614	0.35435268	7.6712565	-0.024048543	0.09630779	0.0027757715	5.830593	0.3080676	7.8790617	Sitting_Watch
14:18:33.781	5.681614	0.35435268	7.6712565	-0.024048543	0.09630779	0.0027757715	5.830593	0.3080676	7.8790617	Sitting_Watch
14:18:33.804	5.681614	0.35435268	7.6712565	-0.024048543	0.09630779	0.0027757715	5.830593	0.3080676	7.8790617	Sitting_Watch
14:18:33.826	5.681614	0.35435268	7.6712565	-0.024048543	0.09630779	0.0027757715	5.830593	0.3080676	7.8790617	Sitting_Watch
14:18:33.851	5.681614	0.35435268	7.6712565	-0.024048543	0.09630779	0.0027757715	5.830593	0.3080676	7.8790617	Sitting_Watch
14:18:33.874	5.681614	0.35435268	7.6712565	-0.024048543	0.09630779	0.0027757715	5.830593	0.3080676	7.8790617	Sitting_Watch
14:18:33.896	5.648094	0.32801566	7.515629	0.029096734	-0.025865255	0.0027757715	5.8365507	0.30762422	7.874666	Sitting_Watch
14:18:33.918	5.648094	0.32801566	7.515629	0.029096734	-0.025865255	0.0027757715	5.8365507	0.30762422	7.874666	Sitting_Watch
14:18:33.941	5.648094	0.32801566	7.515629	0.029096734	-0.025865255	0.0027757715	5.8365507	0.30762422	7.874666	Sitting_Watch
14:18:33.964	5.648094	0.32801566	7.515629	0.029096734	-0.025865255	0.0027757715	5.8365507	0.30762422	7.874666	Sitting_Watch
14:18:33.987	5.648094	0.32801566	7.515629	0.029096734	-0.025865255	0.0027757715	5.8365507	0.30762422	7.874666	Sitting_Watch
14:18:34.010	5.648094	0.32801566	7.515629	0.029096734	-0.025865255	0.0027757715	5.8365507	0.30762422	7.874666	Sitting_Watch
14:18:34.033	5.648094	0.32801566	7.515629	0.029096734	-0.025865255	0.0027757715	5.8365507	0.30762422	7.874666	Sitting_Watch
14:18:34.055	5.648094	0.32801566	7.515629	0.029096734	-0.025865255	0.0027757715	5.8365507	0.30762422	7.874666	Sitting_Watch
14:18:34.077	5.648094	0.32801566	7.515629	-0.015496429	-0.0020415115	0.0076626935	5.827203	0.31263915	7.881386	Sitting_Watch
14:18:34.100	5.6935854	0.29689008	7.6305537	-0.015496429	-0.0020415115	0.0076626935	5.827203	0.31263915	7.881386	Sitting_Watch
14:18:34.123	5.6935854	0.29689008	7.6305537	-0.015496429	-0.0020415115	0.0076626935	5.827203	0.31263915	7.881386	Sitting_Watch
14:18:34.144	5.6935854	0.29689008	7.6305537	-0.015496429	-0.0020415115	0.0076626935	5.827203	0.31263915	7.881386	Sitting_Watch
14:18:34.166	5.6935854	0.29689008	7.6305537	-0.015496429	-0.0020415115	0.0076626935	5.827203	0.31263915	7.881386	Sitting_Watch
14:18:34.188	5.6935854	0.29689008	7.6305537	-0.015496429	-0.0020415115	0.0076626935	5.827203	0.31263915	7.881386	Sitting_Watch
14:18:34.210	5.6935854	0.29689008	7.6305537	-0.015496429	-0.0020415115	0.0076626935	5.827203	0.31263915	7.881386	Sitting_Watch
14:18:34.233	5.6935854	0.29689008	7.6305537	-0.015496429	-0.0020415115	0.0076626935	5.827203	0.31263915	7.881386	Sitting_Watch
14:18:34.255	5.6935854	0.29689008	7.6305537	-0.0038899898	0.026669156	0.0076626935	5.8290634	0.30808133	7.8801904	Sitting_Watch
14:18:34.277	5.6935854	0.29689008	7.6305537	-0.0038899898	0.026669156	0.0076626935	5.8290634	0.30808133	7.8801904	Sitting_Watch
14:18:34.299	5.707951	0.22985038	7.7071705	-0.0038899898	0.026669156	0.0076626935	5.8290634	0.30808133	7.8801904	Sitting_Watch
14:18:34.322	5.707951	0.22985038	7.7071705	-0.0038899898	0.026669156	0.0076626935	5.8290634	0.30808133	7.8801904	Sitting_Watch
14:18:34.345	5.707951	0.22985038	7.7071705	-0.0038899898	0.026669156	0.0076626935	5.8290634	0.30808133	7.8801904	Sitting_Watch
14:18:34.367	5.707951	0.22985038	7.7071705	-0.0038899898	0.026669156	0.0076626935	5.8290634	0.30808133	7.8801904	Sitting_Watch
14:18:34.390	5.707951	0.22985038	7.7071705	-0.0038899898	0.026669156	0.0076626935	5.8290634	0.30808133	7.8801904	Sitting_Watch
14:18:34.413	5.707951	0.22985038	7.7071705	-0.0038899898	0.026669156	0.0076626935	5.8290634	0.30808133	7.8801904	Sitting_Watch
14:18:34.435	5.707951	0.22985038	7.7071705	-0.002057394	-0.0020415115	0.003997502	5.82882	0.31695494	7.8800173	Sitting_Watch
14:18:34.457	5.707951	0.22985038	7.7071705	-0.002057394	-0.0020415115	0.003997502	5.82882	0.31695494	7.8800173	Sitting_Watch
14:18:34.479	5.707951	0.22985038	7.7071705	-0.002057394	-0.0020415115	0.003997502	5.82882	0.31695494	7.8800173	Sitting_Watch
14:18:34.501	5.6457	0.28731298	7.623371	-0.002057394	-0.0020415115	0.003997502	5.82882	0.31695494	7.8800173	Sitting_Watch
14:18:34.522	5.6457	0.28731298	7.623371	-0.002057394	-0.0020415115	0.003997502	5.82882	0.31695494	7.8800173	Sitting_Watch
14:18:34.544	5.6457	0.28731298	7.623371	-0.002057394	-0.0020415115	0.003997502	5.82882	0.31695494	7.8800173	Sitting_Watch
14:18:34.567	5.6457	0.28731298	7.623371	-0.002057394	-0.0020415115	0.003997502	5.82882	0.31695494	7.8800173	Sitting_Watch
14:18:34.591	5.6457	0.28731298	7.623371	-0.002057394	-0.0020415115	0.003997502	5.82882	0.31695494	7.8800173	Sitting_Watch
14:18:34.614	5.6457	0.28731298	7.623371	0.00771645	-0.00876103	0.003997502	5.8203077	0.31129825	7.886537	Sitting_Watch
14:18:34.636	5.6457	0.28731298	7.623371	0.00771645	-0.00876103	0.003997502	5.8203077	0.31129825	7.886537	Sitting_Watch
14:18:34.660	5.6457	0.28731298	7.623371	0.00771645	-0.00876103	0.003997502	5.8203077	0.31129825	7.886537	Sitting_Watch
14:18:34.682	5.602603	0.34716985	7.563514	0.00771645	-0.00876103	0.003997502	5.8203077	0.31129825	7.886537	Sitting_Watch
14:18:34.703	5.602603	0.34716985	7.563514	0.00771645	-0.00876103	0.003997502	5.8203077	0.31129825	7.886537	Sitting_Watch
14:18:34.725	5.602603	0.34716985	7.563514	0.00771645	-0.00876103	0.003997502	5.8203077	0.31129825	7.886537	Sitting_Watch
14:18:34.747	5.602603	0.34716985	7.563514	0.00771645	-0.00876103	0.003997502	5.8203077	0.31129825	7.886537	Sitting_Watch
14:18:34.769	5.602603	0.34716985	7.563514	0.00771645	-0.00876103	0.003997502	5.8203077	0.31129825	7.886537	Sitting_Watch
14:18:34.793	5.602603	0.34716985	7.563514	-0.009998642	-0.0038741073	0.0070518283	5.8248363	0.3072177	7.8833523	Sitting_Watch
14:18:34.816	5.602603	0.34716985	7.563514	-0.009998642	-0.0038741073	0.0070518283	5.8248363	0.3072177	7.8833523	Sitting_Watch
14:18:34.838	5.602603	0.34716985	7.563514	-0.009998642	-0.0038741073	0.0070518283	5.8248363	0.3072177	7.8833523	Sitting_Watch
14:18:34.860	5.602603	0.34716985	7.563514	-0.009998642	-0.0038741073	0.0070518283	5.8248363	0.3072177	7.8833523	Sitting_Watch
14:18:34.881	5.6792197	0.30167863	7.597034	-0.009998642	-0.0038741073	0.0070518283	5.8248363	0.3072177	7.8833523	Sitting_Watch
14:18:34.902	5.6792197	0.30167863	7.597034	-0.009998642	-0.0038741073	0.0070518283	5.8248363	0.3072177	7.8833523	Sitting_Watch
14:18:34.924	5.6792197	0.30167863	7.597034	-0.009998642	-0.0038741073	0.0070518283	5.8248363	0.3072177	7.8833523	Sitting_Watch
14:18:34.946	5.6792197	0.30167863	7.597034	-0.009998642	-0.0038741073	0.0070518283	5.8248363	0.3072177	7.8833523	Sitting_Watch
14:18:34.968	5.6792197	0.30167863	7.597034	-0.009998642	-0.0038741073	0.0070518283	5.8248363	0.3072177	7.8833523	Sitting_Watch
14:18:34.993	5.6792197	0.30167863	7.597034	-0.012442104	0.060266744	-0.007608937	5.82019	0.309265	7.886699	Sitting_Watch
14:18:35.015	5.6792197	0.30167863	7.597034	-0.012442104	0.060266744	-0.007608937	5.82019	0.309265	7.886699	Sitting_Watch
14:18:35.037	5.6792197	0.30167863	7.597034	-0.012442104	0.060266744	-0.007608937	5.82019	0.309265	7.886699	Sitting_Watch
14:18:35.060	5.6792197	0.30167863	7.597034	-0.012442104	0.060266744	-0.007608937	5.82019	0.309265	7.886699	Sitting_Watch
14:18:35.082	5.6504884	0.37111259	7.620977	-0.012442104	0.060266744	-0.007608937	5.82019	0.309265	7.886699	Sitting_Watch
14:18:35.105	5.6504884	0.37111259	7.620977	-0.012442104	0.060266744	-0.007608937	5.82019	0.309265	7.886699	Sitting_Watch
14:18:35.127	5.6504884	0.37111259	7.620977	-0.012442104	0.060266744	-0.007608937	5.82019	0.309265	7.886699	Sitting_Watch
14:18:35.149	5.6504884	0.37111259	7.620977	-0.012442104	0.060266744	-0.007608937	5.82019	0.309265	7.886699	Sitting_Watch
14:18:35.171	5.6504884	0.37111259	7.620977	-0.008166046	0.015062716	0.0076626935	5.819285	0.3045175	7.8875527	Sitting_Watch
14:18:35.193	5.6504884	0.37111259	7.620977	-0.008166046	0.015062716	0.0076626935	5.819285	0.3045175	7.8875527	Sitting_Watch
14:18:35.216	5.6504884	0.37111259	7.620977	-0.008166046	0.015062716	0.0076626935	5.819285	0.3045175	7.8875527	Sitting_Watch
14:18:35.238	5.6504884	0.37111259	7.620977	-0.008166046	0.015062716	0.0076626935	5.819285	0.3045175	7.8875527	Sitting_Watch
14:18:35.260	5.6504884	0.37111259	7.620977	-0.008166046	0.015062716	0.0076626935	5.819285	0.3045175	7.8875527	Sitting_Watch
14:18:35.282	5.5523233	0.33519846	7.5898514	-0.008166046	0.015062716	0.0076626935	5.819285	0.3045175	7.8875527	Sitting_Watch
14:18:35.304	5.5523233	0.33519846	7.5898514	-0.008166046	0.015062716	0.0076626935	5.819285	0.3045175	7.8875527	Sitting_Watch
14:18:35.328	5.5523233	0.33519846	7.5898514	-0.008166046	0.015062716	0.0076626935	5.819285	0.3045175	7.8875527	Sitting_Watch
14:18:35.351	5.5523233	0.33519846	7.5898514	-0.0026682594	-0.0063175685	0.008884424	5.805509	0.3022864	7.897786	Sitting_Watch
14:18:35.374	5.5523233	0.33519846	7.5898514	-0.0026682594	-0.0063175685	0.008884424	5.805509	0.3022864	7.897786	Sitting_Watch
14:18:35.397	5.5523233	0.33519846	7.5898514	-0.0026682594	-0.0063175685	0.008884424	5.805509	0.3022864	7.897786	Sitting_Watch
14:18:35.419	5.5523233	0.33519846	7.5898514	-0.0026682594	-0.0063175685	0.008884424	5.805509	0.3022864	7.897786	Sitting_Watch
14:18:35.443	5.5523233	0.33519846	7.5898514	-0.0026682594	-0.0063175685	0.008884424	5.805509	0.3022864	7.897786	Sitting_Watch
14:18:35.465	5.5523233	0.33519846	7.5898514	-0.0026682594	-0.0063175685	0.008884424	5.805509	0.3022864	7.897786	Sitting_Watch
14:18:35.487	5.5906315	0.38068968	7.759845	-0.0026682594	-0.0063175685	0.008884424	5.805509	0.3022864	7.897786	Sitting_Watch
14:18:35.509	5.5906315	0.38068968	7.759845	-0.0026682594	-0.0063175685	0.008884424	5.805509	0.3022864	7.897786	Sitting_Watch
14:18:35.531	5.5906315	0.38068968	7.759845	0.015046833	-0.019756604	0.0052192328	5.7995353	0.3042869	7.9020977	Sitting_Watch
14:18:35.554	5.5906315	0.38068968	7.759845	0.015046833	-0.019756604	0.0052192328	5.7995353	0.3042869	7.9020977	Sitting_Watch
14:18:35.576	5.5906315	0.38068968	7.759845	0.015046833	-0.019756604	0.0052192328	5.7995353	0.3042869	7.9020977	Sitting_Watch
14:18:35.599	5.5906315	0.38068968	7.759845	0.015046833	-0.019756604	0.0052192328	5.7995353	0.3042869	7.9020977	Sitting_Watch
14:18:35.621	5.5906315	0.38068968	7.759845	0.015046833	-0.019756604	0.0052192328	5.7995353	0.3042869	7.9020977	Sitting_Watch
14:18:35.643	5.5906315	0.38068968	7.759845	0.015046833	-0.019756604	0.0052192328	5.7995353	0.3042869	7.9020977	Sitting_Watch
14:18:35.666	5.5906315	0.38068968	7.759845	0.015046833	-0.019756604	0.0052192328	5.7995353	0.3042869	7.9020977	Sitting_Watch
14:18:35.690	5.61218	0.31843856	7.680834	0.015046833	-0.019756604	0.0052192328	5.7995353	0.3042869	7.9020977	Sitting_Watch
14:18:35.713	5.61218	0.31843856	7.680834	-0.001446529	0.06698626	-0.0021111502	5.812618	0.3037772	7.8924966	Sitting_Watch
14:18:35.735	5.61218	0.31843856	7.680834	-0.001446529	0.06698626	-0.0021111502	5.812618	0.3037772	7.8924966	Sitting_Watch
14:18:35.756	5.61218	0.31843856	7.680834	-0.001446529	0.06698626	-0.0021111502	5.812618	0.3037772	7.8924966	Sitting_Watch
14:18:35.779	5.61218	0.31843856	7.680834	-0.001446529	0.06698626	-0.0021111502	5.812618	0.3037772	7.8924966	Sitting_Watch
14:18:35.801	5.61218	0.31843856	7.680834	-0.001446529	0.06698626	-0.0021111502	5.812618	0.3037772	7.8924966	Sitting_Watch
14:18:35.823	5.61218	0.31843856	7.680834	-0.001446529	0.06698626	-0.0021111502	5.812618	0.3037772	7.8924966	Sitting_Watch
14:18:35.846	5.61218	0.31843856	7.680834	-0.001446529	0.06698626	-0.0021111502	5.812618	0.3037772	7.8924966	Sitting_Watch
14:18:35.868	5.61218	0.31843856	7.680834	-0.001446529	0.06698626	-0.0021111502	5.812618	0.3037772	7.8924966	Sitting_Watch
14:18:35.892	5.6002088	0.3304099	7.6473136	0.009549046	0.044995114	0.0027757715	5.7937326	0.3071572	7.9062433	Sitting_Watch
14:18:35.914	5.6002088	0.3304099	7.6473136	0.009549046	0.044995114	0.0027757715	5.7937326	0.3071572	7.9062433	Sitting_Watch
14:18:35.936	5.6002088	0.3304099	7.6473136	0.009549046	0.044995114	0.0027757715	5.7937326	0.3071572	7.9062433	Sitting_Watch
14:18:35.958	5.6002088	0.3304099	7.6473136	0.009549046	0.044995114	0.0027757715	5.7937326	0.3071572	7.9062433	Sitting_Watch
14:18:35.980	5.6002088	0.3304099	7.6473136	0.009549046	0.044995114	0.0027757715	5.7937326	0.3071572	7.9062433	Sitting_Watch
14:18:36.003	5.6002088	0.3304099	7.6473136	0.009549046	0.044995114	0.0027757715	5.7937326	0.3071572	7.9062433	Sitting_Watch
14:18:36.025	5.6002088	0.3304099	7.6473136	0.009549046	0.044995114	0.0027757715	5.7937326	0.3071572	7.9062433	Sitting_Watch
14:18:36.047	5.6002088	0.3304099	7.6473136	0.009549046	0.044995114	0.0027757715	5.7937326	0.3071572	7.9062433	Sitting_Watch
14:18:36.069	5.6002088	0.3304099	7.6473136	-0.022215948	0.008954062	0.003997502	5.783463	0.30281538	7.913923	Sitting_Watch
14:18:36.092	5.6744313	0.35674694	7.6281595	-0.022215948	0.008954062	0.003997502	5.783463	0.30281538	7.913923	Sitting_Watch
14:18:36.116	5.6744313	0.35674694	7.6281595	-0.022215948	0.008954062	0.003997502	5.783463	0.30281538	7.913923	Sitting_Watch
14:18:36.138	5.6744313	0.35674694	7.6281595	-0.022215948	0.008954062	0.003997502	5.783463	0.30281538	7.913923	Sitting_Watch
14:18:36.160	5.6744313	0.35674694	7.6281595	-0.022215948	0.008954062	0.003997502	5.783463	0.30281538	7.913923	Sitting_Watch
14:18:36.183	5.6744313	0.35674694	7.6281595	-0.022215948	0.008954062	0.003997502	5.783463	0.30281538	7.913923	Sitting_Watch
14:18:36.205	5.6744313	0.35674694	7.6281595	-0.022215948	0.008954062	0.003997502	5.783463	0.30281538	7.913923	Sitting_Watch
14:18:36.228	5.6744313	0.35674694	7.6281595	-0.022215948	0.008954062	0.003997502	5.783463	0.30281538	7.913923	Sitting_Watch
14:18:36.251	5.6744313	0.35674694	7.6281595	0.0071055847	-0.0008197812	-0.001500285	5.772682	0.29941842	7.921922	Sitting_Watch
14:18:36.273	5.6744313	0.35674694	7.6281595	0.0071055847	-0.0008197812	-0.001500285	5.772682	0.29941842	7.921922	Sitting_Watch
14:18:36.295	5.5786605	0.32083282	7.719142	0.0071055847	-0.0008197812	-0.001500285	5.772682	0.29941842	7.921922	Sitting_Watch
14:18:36.317	5.5786605	0.32083282	7.719142	0.0071055847	-0.0008197812	-0.001500285	5.772682	0.29941842	7.921922	Sitting_Watch
14:18:36.340	5.5786605	0.32083282	7.719142	0.0071055847	-0.0008197812	-0.001500285	5.772682	0.29941842	7.921922	Sitting_Watch
14:18:36.363	5.5786605	0.32083282	7.719142	0.0071055847	-0.0008197812	-0.001500285	5.772682	0.29941842	7.921922	Sitting_Watch
14:18:36.386	5.5786605	0.32083282	7.719142	0.0071055847	-0.0008197812	-0.001500285	5.772682	0.29941842	7.921922	Sitting_Watch
14:18:36.409	5.5786605	0.32083282	7.719142	0.0071055847	-0.0008197812	-0.001500285	5.772682	0.29941842	7.921922	Sitting_Watch
14:18:36.432	5.5786605	0.32083282	7.719142	0.00038606682	-0.002652377	0.022934325	5.761844	0.29863137	7.929837	Sitting_Watch
14:18:36.455	5.5786605	0.32083282	7.719142	0.00038606682	-0.002652377	0.022934325	5.761844	0.29863137	7.929837	Sitting_Watch
14:18:36.479	5.5786605	0.32083282	7.719142	0.00038606682	-0.002652377	0.022934325	5.761844	0.29863137	7.929837	Sitting_Watch
14:18:36.501	5.5954204	0.33519846	7.5874567	0.00038606682	-0.002652377	0.022934325	5.761844	0.29863137	7.929837	Sitting_Watch
14:18:36.523	5.5954204	0.33519846	7.5874567	0.00038606682	-0.002652377	0.022934325	5.761844	0.29863137	7.929837	Sitting_Watch
14:18:36.545	5.5954204	0.33519846	7.5874567	0.00038606682	-0.002652377	0.022934325	5.761844	0.29863137	7.929837	Sitting_Watch
14:18:36.568	5.5954204	0.33519846	7.5874567	0.00038606682	-0.002652377	0.022934325	5.761844	0.29863137	7.929837	Sitting_Watch
14:18:36.591	5.5954204	0.33519846	7.5874567	0.00038606682	-0.002652377	0.022934325	5.761844	0.29863137	7.929837	Sitting_Watch
14:18:36.614	5.5954204	0.33519846	7.5874567	-0.00022479841	-0.030752178	0.01193875	5.7535925	0.29334378	7.9360247	Sitting_Watch
14:18:36.636	5.5954204	0.33519846	7.5874567	-0.00022479841	-0.030752178	0.01193875	5.7535925	0.29334378	7.9360247	Sitting_Watch
14:18:36.658	5.5954204	0.33519846	7.5874567	-0.00022479841	-0.030752178	0.01193875	5.7535925	0.29334378	7.9360247	Sitting_Watch
14:18:36.688	5.6337285	0.3040729	7.7167478	-0.00022479841	-0.030752178	0.01193875	5.7535925	0.29334378	7.9360247	Sitting_Watch
14:18:36.711	5.6337285	0.3040729	7.7167478	-0.00022479841	-0.030752178	0.01193875	5.7535925	0.29334378	7.9360247	Sitting_Watch
14:18:36.733	5.6337285	0.3040729	7.7167478	-0.00022479841	-0.030752178	0.01193875	5.7535925	0.29334378	7.9360247	Sitting_Watch
14:18:36.755	5.6337285	0.3040729	7.7167478	-0.00022479841	-0.030752178	0.01193875	5.7535925	0.29334378	7.9360247	Sitting_Watch
14:18:36.777	5.6337285	0.3040729	7.7167478	0.005883854	-0.01120449	0.011327885	5.751943	0.2951412	7.937149	Sitting_Watch
14:18:36.800	5.6337285	0.3040729	7.7167478	0.005883854	-0.01120449	0.011327885	5.751943	0.2951412	7.937149	Sitting_Watch
14:18:36.822	5.6337285	0.3040729	7.7167478	0.005883854	-0.01120449	0.011327885	5.751943	0.2951412	7.937149	Sitting_Watch
14:18:36.844	5.6337285	0.3040729	7.7167478	0.005883854	-0.01120449	0.011327885	5.751943	0.2951412	7.937149	Sitting_Watch
14:18:36.865	5.6337285	0.3040729	7.7167478	0.005883854	-0.01120449	0.011327885	5.751943	0.2951412	7.937149	Sitting_Watch
14:18:36.886	5.5523233	0.30886146	7.685622	0.005883854	-0.01120449	0.011327885	5.751943	0.2951412	7.937149	Sitting_Watch
14:18:36.908	5.5523233	0.30886146	7.685622	0.005883854	-0.01120449	0.011327885	5.751943	0.2951412	7.937149	Sitting_Watch
14:18:36.930	5.5523233	0.30886146	7.685622	0.005883854	-0.01120449	0.011327885	5.751943	0.2951412	7.937149	Sitting_Watch
14:18:36.952	5.5523233	0.30886146	7.685622	0.005883854	-0.01120449	0.011327885	5.751943	0.2951412	7.937149	Sitting_Watch
14:18:36.974	5.5523233	0.30886146	7.685622	0.013214237	-0.018534875	0.0052192328	5.760823	0.29692075	7.930643	Sitting_Watch
14:18:36.997	5.5523233	0.30886146	7.685622	0.013214237	-0.018534875	0.0052192328	5.760823	0.29692075	7.930643	Sitting_Watch
14:18:37.021	5.5523233	0.30886146	7.685622	0.013214237	-0.018534875	0.0052192328	5.760823	0.29692075	7.930643	Sitting_Watch
14:18:37.044	5.5523233	0.30886146	7.685622	0.013214237	-0.018534875	0.0052192328	5.760823	0.29692075	7.930643	Sitting_Watch
14:18:37.067	5.5523233	0.30886146	7.685622	0.013214237	-0.018534875	0.0052192328	5.760823	0.29692075	7.930643	Sitting_Watch
14:18:37.089	5.559506	0.33759275	7.649708	0.013214237	-0.018534875	0.0052192328	5.760823	0.29692075	7.930643	Sitting_Watch
14:18:37.111	5.559506	0.33759275	7.649708	0.013214237	-0.018534875	0.0052192328	5.760823	0.29692075	7.930643	Sitting_Watch
14:18:37.136	5.559506	0.33759275	7.649708	-0.013052969	0.055379823	0.011327885	5.7462115	0.2920055	7.9414163	Sitting_Watch
14:18:37.158	5.559506	0.33759275	7.649708	-0.013052969	0.055379823	0.011327885	5.7462115	0.2920055	7.9414163	Sitting_Watch
14:18:37.181	5.559506	0.33759275	7.649708	-0.013052969	0.055379823	0.011327885	5.7462115	0.2920055	7.9414163	Sitting_Watch
14:18:37.204	5.559506	0.33759275	7.649708	-0.013052969	0.055379823	0.011327885	5.7462115	0.2920055	7.9414163	Sitting_Watch
14:18:37.226	5.559506	0.33759275	7.649708	-0.013052969	0.055379823	0.011327885	5.7462115	0.2920055	7.9414163	Sitting_Watch
14:18:37.252	5.559506	0.33759275	7.649708	-0.013052969	0.055379823	0.011327885	5.7462115	0.2920055	7.9414163	Sitting_Watch
14:18:37.275	5.559506	0.33759275	7.649708	-0.013052969	0.055379823	0.011327885	5.7462115	0.2920055	7.9414163	Sitting_Watch
14:18:37.297	5.542746	0.34716985	7.597034	-0.013052969	0.055379823	0.011327885	5.7462115	0.2920055	7.9414163	Sitting_Watch
14:18:37.320	5.542746	0.34716985	7.597034	-0.00022479841	0.013840985	0.0021649066	5.730434	0.29241058	7.952795	Sitting_Watch
14:18:37.342	5.542746	0.34716985	7.597034	-0.00022479841	0.013840985	0.0021649066	5.730434	0.29241058	7.952795	Sitting_Watch
14:18:37.364	5.542746	0.34716985	7.597034	-0.00022479841	0.013840985	0.0021649066	5.730434	0.29241058	7.952795	Sitting_Watch
14:18:37.386	5.542746	0.34716985	7.597034	-0.00022479841	0.013840985	0.0021649066	5.730434	0.29241058	7.952795	Sitting_Watch
14:18:37.408	5.542746	0.34716985	7.597034	-0.00022479841	0.013840985	0.0021649066	5.730434	0.29241058	7.952795	Sitting_Watch
14:18:37.430	5.542746	0.34716985	7.597034	-0.00022479841	0.013840985	0.0021649066	5.730434	0.29241058	7.952795	Sitting_Watch
14:18:37.453	5.542746	0.34716985	7.597034	-0.00022479841	0.013840985	0.0021649066	5.730434	0.29241058	7.952795	Sitting_Watch
14:18:37.476	5.542746	0.34716985	7.597034	-0.00022479841	0.013840985	0.0021649066	5.730434	0.29241058	7.952795	Sitting_Watch
14:18:37.498	5.5451403	0.31843856	7.764633	-0.002057394	-0.03930429	-0.0008894198	5.740136	0.2899141	7.9458857	Sitting_Watch
14:18:37.520	5.5451403	0.31843856	7.764633	-0.002057394	-0.03930429	-0.0008894198	5.740136	0.2899141	7.9458857	Sitting_Watch
14:18:37.543	5.5451403	0.31843856	7.764633	-0.002057394	-0.03930429	-0.0008894198	5.740136	0.2899141	7.9458857	Sitting_Watch
14:18:37.565	5.5451403	0.31843856	7.764633	-0.002057394	-0.03930429	-0.0008894198	5.740136	0.2899141	7.9458857	Sitting_Watch
14:18:37.588	5.5451403	0.31843856	7.764633	-0.002057394	-0.03930429	-0.0008894198	5.740136	0.2899141	7.9458857	Sitting_Watch
14:18:37.612	5.5451403	0.31843856	7.764633	-0.002057394	-0.03930429	-0.0008894198	5.740136	0.2899141	7.9458857	Sitting_Watch
14:18:37.634	5.5451403	0.31843856	7.764633	-0.002057394	-0.03930429	-0.0008894198	5.740136	0.2899141	7.9458857	Sitting_Watch
14:18:37.656	5.5451403	0.31843856	7.764633	-0.002057394	-0.03930429	-0.0008894198	5.740136	0.2899141	7.9458857	Sitting_Watch
14:18:37.678	5.5451403	0.31843856	7.764633	0.005883854	-0.027697852	0.0009431759	5.730021	0.29119185	7.953137	Sitting_Watch
14:18:37.702	5.549929	0.29210153	7.6018224	0.005883854	-0.027697852	0.0009431759	5.730021	0.29119185	7.953137	Sitting_Watch
14:18:37.725	5.549929	0.29210153	7.6018224	0.005883854	-0.027697852	0.0009431759	5.730021	0.29119185	7.953137	Sitting_Watch
14:18:37.748	5.549929	0.29210153	7.6018224	0.005883854	-0.027697852	0.0009431759	5.730021	0.29119185	7.953137	Sitting_Watch
14:18:37.770	5.549929	0.29210153	7.6018224	0.005883854	-0.027697852	0.0009431759	5.730021	0.29119185	7.953137	Sitting_Watch
14:18:37.793	5.549929	0.29210153	7.6018224	0.005883854	-0.027697852	0.0009431759	5.730021	0.29119185	7.953137	Sitting_Watch
14:18:37.816	5.549929	0.29210153	7.6018224	0.005883854	-0.027697852	0.0009431759	5.730021	0.29119185	7.953137	Sitting_Watch
14:18:37.838	5.549929	0.29210153	7.6018224	0.005883854	-0.027697852	0.0009431759	5.730021	0.29119185	7.953137	Sitting_Watch
14:18:37.861	5.549929	0.29210153	7.6018224	0.002829528	-0.005095838	0.0058300975	5.721718	0.28723025	7.9592557	Sitting_Watch
14:18:37.883	5.4852834	0.28731298	7.6305537	0.002829528	-0.005095838	0.0058300975	5.721718	0.28723025	7.9592557	Sitting_Watch
14:18:37.905	5.4852834	0.28731298	7.6305537	0.002829528	-0.005095838	0.0058300975	5.721718	0.28723025	7.9592557	Sitting_Watch
14:18:37.928	5.4852834	0.28731298	7.6305537	0.002829528	-0.005095838	0.0058300975	5.721718	0.28723025	7.9592557	Sitting_Watch
14:18:37.950	5.4852834	0.28731298	7.6305537	0.002829528	-0.005095838	0.0058300975	5.721718	0.28723025	7.9592557	Sitting_Watch
14:18:37.973	5.4852834	0.28731298	7.6305537	0.002829528	-0.005095838	0.0058300975	5.721718	0.28723025	7.9592557	Sitting_Watch
14:18:37.995	5.4852834	0.28731298	7.6305537	0.002829528	-0.005095838	0.0058300975	5.721718	0.28723025	7.9592557	Sitting_Watch
14:18:38.017	5.4852834	0.28731298	7.6305537	0.002829528	-0.005095838	0.0058300975	5.721718	0.28723025	7.9592557	Sitting_Watch
14:18:38.040	5.4852834	0.28731298	7.6305537	-0.001446529	-0.00876103	0.008884424	5.722743	0.29017478	7.9584146	Sitting_Watch
14:18:38.064	5.4852834	0.28731298	7.6305537	-0.001446529	-0.00876103	0.008884424	5.722743	0.29017478	7.9584146	Sitting_Watch
14:18:38.086	5.461341	0.32801566	7.7119594	-0.001446529	-0.00876103	0.008884424	5.722743	0.29017478	7.9584146	Sitting_Watch
14:18:38.108	5.461341	0.32801566	7.7119594	-0.001446529	-0.00876103	0.008884424	5.722743	0.29017478	7.9584146	Sitting_Watch
14:18:38.131	5.461341	0.32801566	7.7119594	-0.001446529	-0.00876103	0.008884424	5.722743	0.29017478	7.9584146	Sitting_Watch
14:18:38.153	5.461341	0.32801566	7.7119594	-0.001446529	-0.00876103	0.008884424	5.722743	0.29017478	7.9584146	Sitting_Watch
14:18:38.175	5.461341	0.32801566	7.7119594	-0.001446529	-0.00876103	0.008884424	5.722743	0.29017478	7.9584146	Sitting_Watch
14:18:38.197	5.461341	0.32801566	7.7119594	-0.001446529	-0.00876103	0.008884424	5.722743	0.29017478	7.9584146	Sitting_Watch
14:18:38.220	5.461341	0.32801566	7.7119594	0.00038606682	-0.013037086	0.01193875	5.727712	0.2864657	7.954973	Sitting_Watch
14:18:38.243	5.461341	0.32801566	7.7119594	0.00038606682	-0.013037086	0.01193875	5.727712	0.2864657	7.954973	Sitting_Watch
14:18:38.266	5.461341	0.32801566	7.7119594	0.00038606682	-0.013037086	0.01193875	5.727712	0.2864657	7.954973	Sitting_Watch
14:18:38.289	5.521198	0.30886146	7.7670274	0.00038606682	-0.013037086	0.01193875	5.727712	0.2864657	7.954973	Sitting_Watch
14:18:38.310	5.521198	0.30886146	7.7670274	0.00038606682	-0.013037086	0.01193875	5.727712	0.2864657	7.954973	Sitting_Watch
14:18:38.332	5.521198	0.30886146	7.7670274	0.00038606682	-0.013037086	0.01193875	5.727712	0.2864657	7.954973	Sitting_Watch
14:18:38.354	5.521198	0.30886146	7.7670274	0.00038606682	-0.013037086	0.01193875	5.727712	0.2864657	7.954973	Sitting_Watch
14:18:38.375	5.521198	0.30886146	7.7670274	0.00038606682	-0.013037086	0.01193875	5.727712	0.2864657	7.954973	Sitting_Watch
14:18:38.397	5.521198	0.30886146	7.7670274	-0.010609508	0.007732332	0.01071702	5.727807	0.2861682	7.9549127	Sitting_Watch
14:18:38.418	5.521198	0.30886146	7.7670274	-0.010609508	0.007732332	0.01071702	5.727807	0.2861682	7.9549127	Sitting_Watch
14:18:38.439	5.521198	0.30886146	7.7670274	-0.010609508	0.007732332	0.01071702	5.727807	0.2861682	7.9549127	Sitting_Watch
14:18:38.461	5.521198	0.30886146	7.7670274	-0.010609508	0.007732332	0.01071702	5.727807	0.2861682	7.9549127	Sitting_Watch
14:18:38.484	5.547535	0.21787901	7.7670274	-0.010609508	0.007732332	0.01071702	5.727807	0.2861682	7.9549127	Sitting_Watch
14:18:38.506	5.547535	0.21787901	7.7670274	-0.010609508	0.007732332	0.01071702	5.727807	0.2861682	7.9549127	Sitting_Watch
14:18:38.528	5.547535	0.21787901	7.7670274	-0.010609508	0.007732332	0.01071702	5.727807	0.2861682	7.9549127	Sitting_Watch
14:18:38.551	5.547535	0.21787901	7.7670274	-0.010609508	0.007732332	0.01071702	5.727807	0.2861682	7.9549127	Sitting_Watch
14:18:38.573	5.547535	0.21787901	7.7670274	0.0022186625	-0.007539299	0.003997502	5.733875	0.28604135	7.950543	Sitting_Watch
14:18:38.596	5.547535	0.21787901	7.7670274	0.0022186625	-0.007539299	0.003997502	5.733875	0.28604135	7.950543	Sitting_Watch
14:18:38.618	5.547535	0.21787901	7.7670274	0.0022186625	-0.007539299	0.003997502	5.733875	0.28604135	7.950543	Sitting_Watch
14:18:38.642	5.547535	0.21787901	7.7670274	0.0022186625	-0.007539299	0.003997502	5.733875	0.28604135	7.950543	Sitting_Watch
14:18:38.664	5.547535	0.21787901	7.7670274	0.0022186625	-0.007539299	0.003997502	5.733875	0.28604135	7.950543	Sitting_Watch
14:18:38.685	5.5379577	0.30167863	7.640131	0.0022186625	-0.007539299	0.003997502	5.733875	0.28604135	7.950543	Sitting_Watch
14:18:38.705	5.5379577	0.30167863	7.640131	0.0022186625	-0.007539299	0.003997502	5.733875	0.28604135	7.950543	Sitting_Watch
14:18:38.727	5.5379577	0.30167863	7.640131	0.0022186625	-0.007539299	0.003997502	5.733875	0.28604135	7.950543	Sitting_Watch
14:18:38.748	5.5379577	0.30167863	7.640131	0.0022186625	-0.007539299	0.003997502	5.733875	0.28604135	7.950543	Sitting_Watch
14:18:38.770	5.5379577	0.30167863	7.640131	-0.012442104	-0.014869682	0.0021649066	5.746774	0.28428602	7.9412913	Sitting_Watch
14:18:38.792	5.5379577	0.30167863	7.640131	-0.012442104	-0.014869682	0.0021649066	5.746774	0.28428602	7.9412913	Sitting_Watch
14:18:38.815	5.5379577	0.30167863	7.640131	-0.012442104	-0.014869682	0.0021649066	5.746774	0.28428602	7.9412913	Sitting_Watch
14:18:38.837	5.5379577	0.30167863	7.640131	-0.012442104	-0.014869682	0.0021649066	5.746774	0.28428602	7.9412913	Sitting_Watch
14:18:38.860	5.5379577	0.30167863	7.640131	-0.012442104	-0.014869682	0.0021649066	5.746774	0.28428602	7.9412913	Sitting_Watch
14:18:38.883	5.5523233	0.31843856	7.6473136	-0.012442104	-0.014869682	0.0021649066	5.746774	0.28428602	7.9412913	Sitting_Watch
14:18:38.905	5.5523233	0.31843856	7.6473136	-0.012442104	-0.014869682	0.0021649066	5.746774	0.28428602	7.9412913	Sitting_Watch
14:18:38.928	5.5523233	0.31843856	7.6473136	-0.012442104	-0.014869682	0.0021649066	5.746774	0.28428602	7.9412913	Sitting_Watch
14:18:38.950	5.5523233	0.31843856	7.6473136	-0.009387777	0.057823285	0.008884424	5.7407627	0.2887617	7.9454765	Sitting_Watch
14:18:38.972	5.5523233	0.31843856	7.6473136	-0.009387777	0.057823285	0.008884424	5.7407627	0.2887617	7.9454765	Sitting_Watch
14:18:38.994	5.5523233	0.31843856	7.6473136	-0.009387777	0.057823285	0.008884424	5.7407627	0.2887617	7.9454765	Sitting_Watch
14:18:39.016	5.5523233	0.31843856	7.6473136	-0.009387777	0.057823285	0.008884424	5.7407627	0.2887617	7.9454765	Sitting_Watch
14:18:39.038	5.5523233	0.31843856	7.6473136	-0.009387777	0.057823285	0.008884424	5.7407627	0.2887617	7.9454765	Sitting_Watch
14:18:39.060	5.5523233	0.31843856	7.6473136	-0.009387777	0.057823285	0.008884424	5.7407627	0.2887617	7.9454765	Sitting_Watch
14:18:39.082	5.5523233	0.31843856	7.6473136	-0.009387777	0.057823285	0.008884424	5.7407627	0.2887617	7.9454765	Sitting_Watch
14:18:39.105	5.5331693	0.30646718	7.6090055	-0.009387777	0.057823285	0.008884424	5.7407627	0.2887617	7.9454765	Sitting_Watch
14:18:39.127	5.5331693	0.30646718	7.6090055	-0.013663834	-0.0038741073	0.008273559	5.744028	0.286708	7.943189	Sitting_Watch
14:18:39.151	5.5331693	0.30646718	7.6090055	-0.013663834	-0.0038741073	0.008273559	5.744028	0.286708	7.943189	Sitting_Watch
14:18:39.174	5.5331693	0.30646718	7.6090055	-0.013663834	-0.0038741073	0.008273559	5.744028	0.286708	7.943189	Sitting_Watch
14:18:39.196	5.5331693	0.30646718	7.6090055	-0.013663834	-0.0038741073	0.008273559	5.744028	0.286708	7.943189	Sitting_Watch
14:18:39.218	5.5331693	0.30646718	7.6090055	-0.013663834	-0.0038741073	0.008273559	5.744028	0.286708	7.943189	Sitting_Watch
14:18:39.240	5.5331693	0.30646718	7.6090055	-0.013663834	-0.0038741073	0.008273559	5.744028	0.286708	7.943189	Sitting_Watch
14:18:39.262	5.5331693	0.30646718	7.6090055	-0.013663834	-0.0038741073	0.008273559	5.744028	0.286708	7.943189	Sitting_Watch
14:18:39.284	5.5451403	0.3423813	7.640131	-0.013663834	-0.0038741073	0.008273559	5.744028	0.286708	7.943189	Sitting_Watch
14:18:39.307	5.5451403	0.3423813	7.640131	-0.011220373	0.059045013	0.01316048	5.743798	0.28326076	7.9434786	Sitting_Watch
14:18:39.330	5.5451403	0.3423813	7.640131	-0.011220373	0.059045013	0.01316048	5.743798	0.28326076	7.9434786	Sitting_Watch
14:18:39.353	5.5451403	0.3423813	7.640131	-0.011220373	0.059045013	0.01316048	5.743798	0.28326076	7.9434786	Sitting_Watch
14:18:39.380	5.5451403	0.3423813	7.640131	-0.011220373	0.059045013	0.01316048	5.743798	0.28326076	7.9434786	Sitting_Watch
14:18:39.404	5.5451403	0.3423813	7.640131	-0.011220373	0.059045013	0.01316048	5.743798	0.28326076	7.9434786	Sitting_Watch
14:18:39.427	5.5451403	0.3423813	7.640131	-0.011220373	0.059045013	0.01316048	5.743798	0.28326076	7.9434786	Sitting_Watch
14:18:39.451	5.5451403	0.3423813	7.640131	-0.011220373	0.059045013	0.01316048	5.743798	0.28326076	7.9434786	Sitting_Watch
14:18:39.473	5.5451403	0.3423813	7.640131	0.010770775	-0.011815355	0.016825672	5.744547	0.28881022	7.9427385	Sitting_Watch
14:18:39.495	5.626546	0.3519584	7.735902	0.010770775	-0.011815355	0.016825672	5.744547	0.28881022	7.9427385	Sitting_Watch
14:18:39.517	5.626546	0.3519584	7.735902	0.010770775	-0.011815355	0.016825672	5.744547	0.28881022	7.9427385	Sitting_Watch
14:18:39.538	5.626546	0.3519584	7.735902	0.010770775	-0.011815355	0.016825672	5.744547	0.28881022	7.9427385	Sitting_Watch
14:18:39.561	5.626546	0.3519584	7.735902	0.010770775	-0.011815355	0.016825672	5.744547	0.28881022	7.9427385	Sitting_Watch
14:18:39.584	5.626546	0.3519584	7.735902	0.010770775	-0.011815355	0.016825672	5.744547	0.28881022	7.9427385	Sitting_Watch
14:18:39.607	5.626546	0.3519584	7.735902	0.010770775	-0.011815355	0.016825672	5.744547	0.28881022	7.9427385	Sitting_Watch
14:18:39.629	5.626546	0.3519584	7.735902	0.010770775	-0.011815355	0.016825672	5.744547	0.28881022	7.9427385	Sitting_Watch
14:18:39.651	5.626546	0.3519584	7.735902	0.010770775	-0.011815355	0.016825672	5.744547	0.28881022	7.9427385	Sitting_Watch
14:18:39.675	5.626546	0.3519584	7.735902	-0.008776912	0.019949637	0.0046083676	5.7498484	0.2875719	7.9389462	Sitting_Watch
14:18:39.697	5.621757	0.31125572	7.8197017	-0.008776912	0.019949637	0.0046083676	5.7498484	0.2875719	7.9389462	Sitting_Watch
14:18:39.720	5.621757	0.31125572	7.8197017	-0.008776912	0.019949637	0.0046083676	5.7498484	0.2875719	7.9389462	Sitting_Watch
14:18:39.741	5.621757	0.31125572	7.8197017	-0.008776912	0.019949637	0.0046083676	5.7498484	0.2875719	7.9389462	Sitting_Watch
14:18:39.762	5.621757	0.31125572	7.8197017	-0.008776912	0.019949637	0.0046083676	5.7498484	0.2875719	7.9389462	Sitting_Watch
14:18:39.785	5.621757	0.31125572	7.8197017	-0.008776912	0.019949637	0.0046083676	5.7498484	0.2875719	7.9389462	Sitting_Watch
14:18:39.807	5.621757	0.31125572	7.8197017	-0.008776912	0.019949637	0.0046083676	5.7498484	0.2875719	7.9389462	Sitting_Watch
14:18:39.831	5.621757	0.31125572	7.8197017	-0.008776912	0.019949637	0.0046083676	5.7498484	0.2875719	7.9389462	Sitting_Watch
14:18:39.853	5.621757	0.31125572	7.8197017	-0.006333451	-0.007539299	0.0003323107	5.747306	0.28795594	7.940775	Sitting_Watch
14:18:39.875	5.621757	0.31125572	7.8197017	-0.006333451	-0.007539299	0.0003323107	5.747306	0.28795594	7.940775	Sitting_Watch
14:18:39.898	5.621757	0.28731298	7.7047763	-0.006333451	-0.007539299	0.0003323107	5.747306	0.28795594	7.940775	Sitting_Watch
14:18:39.920	5.621757	0.28731298	7.7047763	-0.006333451	-0.007539299	0.0003323107	5.747306	0.28795594	7.940775	Sitting_Watch
14:18:39.942	5.621757	0.28731298	7.7047763	-0.006333451	-0.007539299	0.0003323107	5.747306	0.28795594	7.940775	Sitting_Watch
14:18:39.964	5.621757	0.28731298	7.7047763	-0.006333451	-0.007539299	0.0003323107	5.747306	0.28795594	7.940775	Sitting_Watch
14:18:39.987	5.621757	0.28731298	7.7047763	-0.006333451	-0.007539299	0.0003323107	5.747306	0.28795594	7.940775	Sitting_Watch
14:18:40.009	5.621757	0.28731298	7.7047763	-0.006333451	-0.007539299	0.0003323107	5.747306	0.28795594	7.940775	Sitting_Watch
14:18:40.030	5.621757	0.28731298	7.7047763	-0.013052969	-0.015480547	0.008273559	5.739009	0.286435	7.946826	Sitting_Watch
14:18:40.053	5.621757	0.28731298	7.7047763	-0.013052969	-0.015480547	0.008273559	5.739009	0.286435	7.946826	Sitting_Watch
14:18:40.076	5.621757	0.28731298	7.7047763	-0.013052969	-0.015480547	0.008273559	5.739009	0.286435	7.946826	Sitting_Watch
14:18:40.098	5.5619006	0.3232271	7.685622	-0.013052969	-0.015480547	0.008273559	5.739009	0.286435	7.946826	Sitting_Watch
14:18:40.121	5.5619006	0.3232271	7.685622	-0.013052969	-0.015480547	0.008273559	5.739009	0.286435	7.946826	Sitting_Watch
14:18:40.144	5.5619006	0.3232271	7.685622	-0.013052969	-0.015480547	0.008273559	5.739009	0.286435	7.946826	Sitting_Watch
14:18:40.166	5.5619006	0.3232271	7.685622	-0.013052969	-0.015480547	0.008273559	5.739009	0.286435	7.946826	Sitting_Watch
14:18:40.188	5.5619006	0.3232271	7.685622	-0.013052969	-0.015480547	0.008273559	5.739009	0.286435	7.946826	Sitting_Watch
14:18:40.211	5.5619006	0.3232271	7.685622	-0.012442104	0.060266744	0.016214807	5.733176	0.28328708	7.9511495	Sitting_Watch
14:18:40.234	5.5619006	0.3232271	7.685622	-0.012442104	0.060266744	0.016214807	5.733176	0.28328708	7.9511495	Sitting_Watch
14:18:40.256	5.5619006	0.3232271	7.685622	-0.012442104	0.060266744	0.016214807	5.733176	0.28328708	7.9511495	Sitting_Watch
14:18:40.278	5.5619006	0.3232271	7.685622	-0.012442104	0.060266744	0.016214807	5.733176	0.28328708	7.9511495	Sitting_Watch
14:18:40.300	5.4852834	0.339987	7.656891	-0.012442104	0.060266744	0.016214807	5.733176	0.28328708	7.9511495	Sitting_Watch
14:18:40.323	5.4852834	0.339987	7.656891	-0.012442104	0.060266744	0.016214807	5.733176	0.28328708	7.9511495	Sitting_Watch
14:18:40.345	5.4852834	0.339987	7.656891	-0.012442104	0.060266744	0.016214807	5.733176	0.28328708	7.9511495	Sitting_Watch
14:18:40.368	5.4852834	0.339987	7.656891	-0.012442104	0.060266744	0.016214807	5.733176	0.28328708	7.9511495	Sitting_Watch
14:18:40.394	5.4852834	0.339987	7.656891	0.003440393	-0.026476122	0.0009431759	5.722914	0.28239247	7.958572	Sitting_Watch
14:18:40.417	5.4852834	0.339987	7.656891	0.003440393	-0.026476122	0.0009431759	5.722914	0.28239247	7.958572	Sitting_Watch
14:18:40.440	5.4852834	0.339987	7.656891	0.003440393	-0.026476122	0.0009431759	5.722914	0.28239247	7.958572	Sitting_Watch
14:18:40.462	5.4852834	0.339987	7.656891	0.003440393	-0.026476122	0.0009431759	5.722914	0.28239247	7.958572	Sitting_Watch
14:18:40.484	5.5188036	0.35674694	7.7119594	0.003440393	-0.026476122	0.0009431759	5.722914	0.28239247	7.958572	Sitting_Watch
14:18:40.506	5.5188036	0.35674694	7.7119594	0.003440393	-0.026476122	0.0009431759	5.722914	0.28239247	7.958572	Sitting_Watch
14:18:40.527	5.5188036	0.35674694	7.7119594	0.003440393	-0.026476122	0.0009431759	5.722914	0.28239247	7.958572	Sitting_Watch
14:18:40.550	5.5188036	0.35674694	7.7119594	0.003440393	-0.026476122	0.0009431759	5.722914	0.28239247	7.958572	Sitting_Watch
14:18:40.572	5.5188036	0.35674694	7.7119594	-0.021605082	0.018727908	0.0070518283	5.72031	0.28686318	7.9602823	Sitting_Watch
14:18:40.595	5.5188036	0.35674694	7.7119594	-0.021605082	0.018727908	0.0070518283	5.72031	0.28686318	7.9602823	Sitting_Watch
14:18:40.617	5.5188036	0.35674694	7.7119594	-0.021605082	0.018727908	0.0070518283	5.72031	0.28686318	7.9602823	Sitting_Watch
14:18:40.641	5.5188036	0.35674694	7.7119594	-0.021605082	0.018727908	0.0070518283	5.72031	0.28686318	7.9602823	Sitting_Watch
14:18:40.664	5.5188036	0.35674694	7.7119594	-0.021605082	0.018727908	0.0070518283	5.72031	0.28686318	7.9602823	Sitting_Watch
14:18:40.686	5.5451403	0.27055305	7.798153	-0.021605082	0.018727908	0.0070518283	5.72031	0.28686318	7.9602823	Sitting_Watch
14:18:40.709	5.5451403	0.27055305	7.798153	-0.021605082	0.018727908	0.0070518283	5.72031	0.28686318	7.9602823	Sitting_Watch
14:18:40.733	5.5451403	0.27055305	7.798153	-0.0051117204	0.04621684	-0.0051654764	5.702173	0.28152066	7.9734735	Sitting_Watch
14:18:40.755	5.5451403	0.27055305	7.798153	-0.0051117204	0.04621684	-0.0051654764	5.702173	0.28152066	7.9734735	Sitting_Watch
14:18:40.776	5.5451403	0.27055305	7.798153	-0.0051117204	0.04621684	-0.0051654764	5.702173	0.28152066	7.9734735	Sitting_Watch
14:18:40.798	5.5451403	0.27055305	7.798153	-0.0051117204	0.04621684	-0.0051654764	5.702173	0.28152066	7.9734735	Sitting_Watch
14:18:40.820	5.5451403	0.27055305	7.798153	-0.0051117204	0.04621684	-0.0051654764	5.702173	0.28152066	7.9734735	Sitting_Watch
14:18:40.844	5.5451403	0.27055305	7.798153	-0.0051117204	0.04621684	-0.0051654764	5.702173	0.28152066	7.9734735	Sitting_Watch
14:18:40.866	5.5451403	0.27055305	7.798153	-0.0051117204	0.04621684	-0.0051654764	5.702173	0.28152066	7.9734735	Sitting_Watch
14:18:40.888	5.5307746	0.28252444	7.6640735	-0.0051117204	0.04621684	-0.0051654764	5.702173	0.28152066	7.9734735	Sitting_Watch
14:18:40.911	5.5307746	0.28252444	7.6640735	0.003440393	0.01323012	0.015603942	5.702173	0.28152066	7.9734735	Sitting_Watch
14:18:40.934	5.5307746	0.28252444	7.6640735	0.003440393	0.01323012	0.015603942	5.709321	0.28633535	7.9681873	Sitting_Watch
14:18:40.958	5.5307746	0.28252444	7.6640735	0.003440393	0.01323012	0.015603942	5.709321	0.28633535	7.9681873	Sitting_Watch
14:18:40.981	5.5307746	0.28252444	7.6640735	0.003440393	0.01323012	0.015603942	5.709321	0.28633535	7.9681873	Sitting_Watch
14:18:41.003	5.5307746	0.28252444	7.6640735	0.003440393	0.01323012	0.015603942	5.709321	0.28633535	7.9681873	Sitting_Watch
14:18:41.026	5.5307746	0.28252444	7.6640735	0.003440393	0.01323012	0.015603942	5.709321	0.28633535	7.9681873	Sitting_Watch
14:18:41.049	5.5307746	0.28252444	7.6640735	0.003440393	0.01323012	0.015603942	5.709321	0.28633535	7.9681873	Sitting_Watch
14:18:41.071	5.5307746	0.28252444	7.6640735	0.003440393	0.01323012	0.015603942	5.709321	0.28633535	7.9681873	Sitting_Watch
14:18:41.093	5.5283804	0.32801566	7.781393	-0.001446529	-0.0032632423	0.0052192328	5.6847854	0.2838035	7.985801	Sitting_Watch
14:18:41.115	5.5283804	0.32801566	7.781393	-0.001446529	-0.0032632423	0.0052192328	5.6847854	0.2838035	7.985801	Sitting_Watch
14:18:41.138	5.5283804	0.32801566	7.781393	-0.001446529	-0.0032632423	0.0052192328	5.6847854	0.2838035	7.985801	Sitting_Watch
14:18:41.160	5.5283804	0.32801566	7.781393	-0.001446529	-0.0032632423	0.0052192328	5.6847854	0.2838035	7.985801	Sitting_Watch
14:18:41.184	5.5283804	0.32801566	7.781393	-0.001446529	-0.0032632423	0.0052192328	5.6847854	0.2838035	7.985801	Sitting_Watch
14:18:41.206	5.5283804	0.32801566	7.781393	-0.001446529	-0.0032632423	0.0052192328	5.6847854	0.2838035	7.985801	Sitting_Watch
14:18:41.229	5.5283804	0.32801566	7.781393	-0.001446529	-0.0032632423	0.0052192328	5.6847854	0.2838035	7.985801	Sitting_Watch
14:18:41.251	5.5283804	0.32801566	7.781393	-0.001446529	-0.0032632423	0.0052192328	5.6847854	0.2838035	7.985801	Sitting_Watch
14:18:41.273	5.5283804	0.32801566	7.781393	-0.012442104	-0.014869682	0.00949529	5.7272654	0.2898916	7.9551716	Sitting_Watch
14:18:41.296	5.5523233	0.27294734	7.788576	-0.012442104	-0.014869682	0.00949529	5.7272654	0.2898916	7.9551716	Sitting_Watch
14:18:41.318	5.5523233	0.27294734	7.788576	-0.012442104	-0.014869682	0.00949529	5.7272654	0.2898916	7.9551716	Sitting_Watch
14:18:41.340	5.5523233	0.27294734	7.788576	-0.012442104	-0.014869682	0.00949529	5.7272654	0.2898916	7.9551716	Sitting_Watch
14:18:41.362	5.5523233	0.27294734	7.788576	-0.012442104	-0.014869682	0.00949529	5.7272654	0.2898916	7.9551716	Sitting_Watch
14:18:41.384	5.5523233	0.27294734	7.788576	-0.012442104	-0.014869682	0.00949529	5.7272654	0.2898916	7.9551716	Sitting_Watch
14:18:41.407	5.5523233	0.27294734	7.788576	-0.012442104	-0.014869682	0.00949529	5.7272654	0.2898916	7.9551716	Sitting_Watch
14:18:41.430	5.5523233	0.27294734	7.788576	-0.012442104	-0.014869682	0.00949529	5.7272654	0.2898916	7.9551716	Sitting_Watch
14:18:41.452	5.5523233	0.27294734	7.788576	-0.012442104	-0.014869682	0.00949529	5.7298512	0.2906345	7.953281	Sitting_Watch
14:18:41.474	5.5523233	0.27294734	7.788576	-0.013663834	-0.030141313	0.0070518283	5.7298512	0.2906345	7.953281	Sitting_Watch
14:18:41.497	5.619363	0.3304099	7.8173075	-0.013663834	-0.030141313	0.0070518283	5.7298512	0.2906345	7.953281	Sitting_Watch
14:18:41.521	5.619363	0.3304099	7.8173075	-0.013663834	-0.030141313	0.0070518283	5.7298512	0.2906345	7.953281	Sitting_Watch
14:18:41.545	5.619363	0.3304099	7.8173075	-0.013663834	-0.030141313	0.0070518283	5.7298512	0.2906345	7.953281	Sitting_Watch
14:18:41.567	5.619363	0.3304099	7.8173075	-0.013663834	-0.030141313	0.0070518283	5.7298512	0.2906345	7.953281	Sitting_Watch
14:18:41.590	5.619363	0.3304099	7.8173075	-0.013663834	-0.030141313	0.0070518283	5.7298512	0.2906345	7.953281	Sitting_Watch
14:18:41.612	5.619363	0.3304099	7.8173075	-0.013663834	-0.030141313	0.0070518283	5.7298512	0.2906345	7.953281	Sitting_Watch
14:18:41.635	5.619363	0.3304099	7.8173075	0.010770775	-0.0020415115	0.015603942	5.725187	0.28840137	7.9567204	Sitting_Watch
14:18:41.657	5.619363	0.3304099	7.8173075	0.010770775	-0.0020415115	0.015603942	5.725187	0.28840137	7.9567204	Sitting_Watch
14:18:41.679	5.619363	0.3304099	7.8173075	0.010770775	-0.0020415115	0.015603942	5.725187	0.28840137	7.9567204	Sitting_Watch
14:18:41.701	5.604997	0.2777359	7.7526617	0.010770775	-0.0020415115	0.015603942	5.725187	0.28840137	7.9567204	Sitting_Watch
14:18:41.724	5.604997	0.2777359	7.7526617	0.010770775	-0.0020415115	0.015603942	5.725187	0.28840137	7.9567204	Sitting_Watch
14:18:41.747	5.604997	0.2777359	7.7526617	0.010770775	-0.0020415115	0.015603942	5.725187	0.28840137	7.9567204	Sitting_Watch
14:18:41.770	5.604997	0.2777359	7.7526617	0.010770775	-0.0020415115	0.015603942	5.725187	0.28840137	7.9567204	Sitting_Watch
14:18:41.792	5.604997	0.2777359	7.7526617	0.010770775	-0.0020415115	0.015603942	5.725187	0.28840137	7.9567204	Sitting_Watch
14:18:41.815	5.604997	0.2777359	7.7526617	0.010770775	-0.0020415115	0.015603942	5.720753	0.28800592	7.9599233	Sitting_Watch
14:18:41.837	5.604997	0.2777359	7.7526617	-0.009998642	-0.0032632423	0.0046083676	5.720753	0.28800592	7.9599233	Sitting_Watch
14:18:41.861	5.604997	0.2777359	7.7526617	-0.009998642	-0.0032632423	0.0046083676	5.720753	0.28800592	7.9599233	Sitting_Watch
14:18:41.882	5.576266	0.31365	7.6521025	-0.009998642	-0.0032632423	0.0046083676	5.720753	0.28800592	7.9599233	Sitting_Watch
14:18:41.907	5.576266	0.31365	7.6521025	-0.009998642	-0.0032632423	0.0046083676	5.720753	0.28800592	7.9599233	Sitting_Watch
14:18:41.928	5.576266	0.31365	7.6521025	-0.009998642	-0.0032632423	0.0046083676	5.720753	0.28800592	7.9599233	Sitting_Watch
14:18:41.950	5.576266	0.31365	7.6521025	-0.009998642	-0.0032632423	0.0046083676	5.720753	0.28800592	7.9599233	Sitting_Watch
14:18:41.972	5.576266	0.31365	7.6521025	-0.009998642	-0.0032632423	0.0046083676	5.720753	0.28800592	7.9599233	Sitting_Watch
14:18:41.993	5.576266	0.31365	7.6521025	-0.0032791249	-0.01120449	-0.003943746	5.718449	0.2831313	7.9617534	Sitting_Watch
14:18:42.014	5.576266	0.31365	7.6521025	-0.0032791249	-0.01120449	-0.003943746	5.718449	0.2831313	7.9617534	Sitting_Watch
14:18:42.036	5.576266	0.31365	7.6521025	-0.0032791249	-0.01120449	-0.003943746	5.718449	0.2831313	7.9617534	Sitting_Watch
14:18:42.059	5.576266	0.31365	7.6521025	-0.0032791249	-0.01120449	-0.003943746	5.718449	0.2831313	7.9617534	Sitting_Watch
14:18:42.082	5.576266	0.31365	7.6521025	-0.0032791249	-0.01120449	-0.003943746	5.718449	0.2831313	7.9617534	Sitting_Watch
14:18:42.106	5.6169686	0.31125572	7.7502675	-0.0032791249	-0.01120449	-0.003943746	5.718449	0.2831313	7.9617534	Sitting_Watch
14:18:42.129	5.6169686	0.31125572	7.7502675	-0.0032791249	-0.01120449	-0.003943746	5.718449	0.2831313	7.9617534	Sitting_Watch
14:18:42.151	5.6169686	0.31125572	7.7502675	-0.0032791249	-0.01120449	-0.003943746	5.718449	0.2831313	7.9617534	Sitting_Watch
14:18:42.171	5.6169686	0.31125572	7.7502675	-0.008776912	0.008343197	0.00949529	5.718449	0.2831313	7.9617534	Sitting_Watch
14:18:42.193	5.6169686	0.31125572	7.7502675	-0.008776912	0.008343197	0.00949529	5.7062197	0.27518386	7.9708	Sitting_Watch
14:18:42.215	5.6169686	0.31125572	7.7502675	-0.008776912	0.008343197	0.00949529	5.7062197	0.27518386	7.9708	Sitting_Watch
14:18:42.238	5.6169686	0.31125572	7.7502675	-0.008776912	0.008343197	0.00949529	5.7062197	0.27518386	7.9708	Sitting_Watch
14:18:42.260	5.6169686	0.31125572	7.7502675	-0.008776912	0.008343197	0.00949529	5.7062197	0.27518386	7.9708	Sitting_Watch
14:18:42.282	5.6169686	0.31125572	7.7502675	-0.008776912	0.008343197	0.00949529	5.7062197	0.27518386	7.9708	Sitting_Watch
14:18:42.306	5.521198	0.3040729	7.7742105	-0.008776912	0.008343197	0.00949529	5.7062197	0.27518386	7.9708	Sitting_Watch
14:18:42.328	5.521198	0.3040729	7.7742105	-0.008776912	0.008343197	0.00949529	5.7062197	0.27518386	7.9708	Sitting_Watch
14:18:42.351	5.521198	0.3040729	7.7742105	-0.008776912	0.008343197	0.00949529	5.7062197	0.27518386	7.9708	Sitting_Watch
14:18:42.375	5.521198	0.3040729	7.7742105	0.016268563	-0.03197391	0.0052192328	5.7006297	0.2687097	7.9750214	Sitting_Watch
14:18:42.397	5.521198	0.3040729	7.7742105	0.016268563	-0.03197391	0.0052192328	5.7006297	0.2687097	7.9750214	Sitting_Watch
14:18:42.420	5.521198	0.3040729	7.7742105	0.016268563	-0.03197391	0.0052192328	5.7006297	0.2687097	7.9750214	Sitting_Watch
14:18:42.442	5.521198	0.3040729	7.7742105	0.016268563	-0.03197391	0.0052192328	5.7006297	0.2687097	7.9750214	Sitting_Watch
14:18:42.464	5.521198	0.3040729	7.7742105	0.016268563	-0.03197391	0.0052192328	5.7006297	0.2687097	7.9750214	Sitting_Watch
14:18:42.486	5.5379577	0.29928434	7.5850625	0.016268563	-0.03197391	0.0052192328	5.7006297	0.2687097	7.9750214	Sitting_Watch
14:18:42.509	5.5379577	0.29928434	7.5850625	0.016268563	-0.03197391	0.0052192328	5.7006297	0.2687097	7.9750214	Sitting_Watch
14:18:42.532	5.5379577	0.29928434	7.5850625	0.016268563	-0.03197391	0.0052192328	5.7006297	0.2687097	7.9750214	Sitting_Watch
14:18:42.555	5.5379577	0.29928434	7.5850625	0.00038606682	0.018727908	-0.0033328808	5.6997256	0.27277648	7.975528	Sitting_Watch
14:18:42.577	5.5379577	0.29928434	7.5850625	0.00038606682	0.018727908	-0.0033328808	5.6997256	0.27277648	7.975528	Sitting_Watch
14:18:42.600	5.5379577	0.29928434	7.5850625	0.00038606682	0.018727908	-0.0033328808	5.6997256	0.27277648	7.975528	Sitting_Watch
14:18:42.623	5.5379577	0.29928434	7.5850625	0.00038606682	0.018727908	-0.0033328808	5.6997256	0.27277648	7.975528	Sitting_Watch
14:18:42.646	5.5379577	0.29928434	7.5850625	0.00038606682	0.018727908	-0.0033328808	5.6997256	0.27277648	7.975528	Sitting_Watch
14:18:42.668	5.5379577	0.29928434	7.5850625	0.00038606682	0.018727908	-0.0033328808	5.6997256	0.27277648	7.975528	Sitting_Watch
14:18:42.689	5.5331693	0.3519584	7.7670274	0.00038606682	0.018727908	-0.0033328808	5.6997256	0.27277648	7.975528	Sitting_Watch
14:18:42.709	5.5331693	0.3519584	7.7670274	0.00038606682	0.018727908	-0.0033328808	5.6997256	0.27277648	7.975528	Sitting_Watch
14:18:42.731	5.5331693	0.3519584	7.7670274	0.00771645	-0.0044849725	0.003386637	5.6987605	0.27432957	7.976167	Sitting_Watch
14:18:42.753	5.5331693	0.3519584	7.7670274	0.00771645	-0.0044849725	0.003386637	5.6987605	0.27432957	7.976167	Sitting_Watch
14:18:42.776	5.5331693	0.3519584	7.7670274	0.00771645	-0.0044849725	0.003386637	5.6987605	0.27432957	7.976167	Sitting_Watch
14:18:42.798	5.5331693	0.3519584	7.7670274	0.00771645	-0.0044849725	0.003386637	5.6987605	0.27432957	7.976167	Sitting_Watch
14:18:42.826	5.5331693	0.3519584	7.7670274	0.00771645	-0.0044849725	0.003386637	5.6987605	0.27432957	7.976167	Sitting_Watch
14:18:42.848	5.5331693	0.3519584	7.7670274	0.00771645	-0.0044849725	0.003386637	5.6987605	0.27432957	7.976167	Sitting_Watch
14:18:42.871	5.5331693	0.3519584	7.7670274	0.00771645	-0.0044849725	0.003386637	5.6987605	0.27432957	7.976167	Sitting_Watch
14:18:42.893	5.5020437	0.2777359	7.6544967	-0.019772485	-0.019756604	-0.0027220156	5.6987605	0.27432957	7.976167	Sitting_Watch
14:18:42.915	5.5020437	0.2777359	7.6544967	-0.019772485	-0.019756604	-0.0027220156	5.6970983	0.271129	7.977462	Sitting_Watch
14:18:42.938	5.5020437	0.2777359	7.6544967	-0.019772485	-0.019756604	-0.0027220156	5.6970983	0.271129	7.977462	Sitting_Watch
14:18:42.960	5.5020437	0.2777359	7.6544967	-0.019772485	-0.019756604	-0.0027220156	5.6970983	0.271129	7.977462	Sitting_Watch
14:18:42.982	5.5020437	0.2777359	7.6544967	-0.019772485	-0.019756604	-0.0027220156	5.6970983	0.271129	7.977462	Sitting_Watch
14:18:43.004	5.5020437	0.2777359	7.6544967	-0.019772485	-0.019756604	-0.0027220156	5.6970983	0.271129	7.977462	Sitting_Watch
14:18:43.026	5.5020437	0.2777359	7.6544967	-0.019772485	-0.019756604	-0.0027220156	5.6970983	0.271129	7.977462	Sitting_Watch
14:18:43.049	5.5020437	0.2777359	7.6544967	-0.019772485	-0.019756604	-0.0027220156	5.6970983	0.271129	7.977462	Sitting_Watch
14:18:43.073	5.5020437	0.2777359	7.6544967	-0.019772485	-0.019756604	-0.0027220156	5.6970983	0.271129	7.977462	Sitting_Watch
14:18:43.095	5.4661293	0.24421602	7.7071705	-0.0026682594	0.04377338	0.008884424	5.6855593	0.2726067	7.98564	Sitting_Watch
14:18:43.117	5.4661293	0.24421602	7.7071705	-0.0026682594	0.04377338	0.008884424	5.6855593	0.2726067	7.98564	Sitting_Watch
14:18:43.141	5.4661293	0.24421602	7.7071705	-0.0026682594	0.04377338	0.008884424	5.6855593	0.2726067	7.98564	Sitting_Watch
14:18:43.163	5.4661293	0.24421602	7.7071705	-0.0026682594	0.04377338	0.008884424	5.6855593	0.2726067	7.98564	Sitting_Watch
14:18:43.186	5.4661293	0.24421602	7.7071705	-0.0026682594	0.04377338	0.008884424	5.6855593	0.2726067	7.98564	Sitting_Watch
14:18:43.210	5.4661293	0.24421602	7.7071705	-0.0026682594	0.04377338	0.008884424	5.6855593	0.2726067	7.98564	Sitting_Watch
14:18:43.232	5.4661293	0.24421602	7.7071705	-0.0026682594	0.04377338	0.008884424	5.6855593	0.2726067	7.98564	Sitting_Watch
14:18:43.253	5.4661293	0.24421602	7.7071705	-0.0026682594	0.04377338	0.008884424	5.6855593	0.2726067	7.98564	Sitting_Watch
14:18:43.276	5.4661293	0.24421602	7.7071705	0.010159912	-0.012426221	0.003386637	5.6776967	0.2750082	7.991151	Sitting_Watch
14:18:43.298	5.4733124	0.31604427	7.843644	0.010159912	-0.012426221	0.003386637	5.6776967	0.2750082	7.991151	Sitting_Watch
14:18:43.323	5.4733124	0.31604427	7.843644	0.010159912	-0.012426221	0.003386637	5.6776967	0.2750082	7.991151	Sitting_Watch
14:18:43.345	5.4733124	0.31604427	7.843644	0.010159912	-0.012426221	0.003386637	5.6776967	0.2750082	7.991151	Sitting_Watch
14:18:43.367	5.4733124	0.31604427	7.843644	0.010159912	-0.012426221	0.003386637	5.6776967	0.2750082	7.991151	Sitting_Watch
14:18:43.390	5.4733124	0.31604427	7.843644	0.010159912	-0.012426221	0.003386637	5.6776967	0.2750082	7.991151	Sitting_Watch
14:18:43.413	5.4733124	0.31604427	7.843644	0.010159912	-0.012426221	0.003386637	5.6776967	0.2750082	7.991151	Sitting_Watch
14:18:43.436	5.4733124	0.31604427	7.843644	-0.006944316	0.021782232	-0.004554611	5.6625733	0.2833888	8.00158	Sitting_Watch
14:18:43.458	5.4733124	0.31604427	7.843644	-0.006944316	0.021782232	-0.004554611	5.6625733	0.2833888	8.00158	Sitting_Watch
14:18:43.483	5.4733124	0.31604427	7.843644	-0.006944316	0.021782232	-0.004554611	5.6625733	0.2833888	8.00158	Sitting_Watch
14:18:43.505	5.569083	0.30167863	7.7071705	-0.006944316	0.021782232	-0.004554611	5.6625733	0.2833888	8.00158	Sitting_Watch
14:18:43.527	5.569083	0.30167863	7.7071705	-0.006944316	0.021782232	-0.004554611	5.6625733	0.2833888	8.00158	Sitting_Watch
14:18:43.549	5.569083	0.30167863	7.7071705	-0.006944316	0.021782232	-0.004554611	5.6625733	0.2833888	8.00158	Sitting_Watch
14:18:43.572	5.569083	0.30167863	7.7071705	-0.006944316	0.021782232	-0.004554611	5.6625733	0.2833888	8.00158	Sitting_Watch
14:18:43.594	5.569083	0.30167863	7.7071705	-0.006944316	0.021782232	-0.004554611	5.6625733	0.2833888	8.00158	Sitting_Watch
14:18:43.616	5.569083	0.30167863	7.7071705	0.0016077973	-0.0044849725	0.0046083676	5.655173	0.28351885	8.006807	Sitting_Watch
14:18:43.638	5.569083	0.30167863	7.7071705	0.0016077973	-0.0044849725	0.0046083676	5.655173	0.28351885	8.006807	Sitting_Watch
14:18:43.662	5.569083	0.30167863	7.7071705	0.0016077973	-0.0044849725	0.0046083676	5.655173	0.28351885	8.006807	Sitting_Watch
14:18:43.684	5.569083	0.30167863	7.7071705	0.0016077973	-0.0044849725	0.0046083676	5.655173	0.28351885	8.006807	Sitting_Watch
14:18:43.707	5.499649	0.3232271	7.7766047	0.0016077973	-0.0044849725	0.0046083676	5.655173	0.28351885	8.006807	Sitting_Watch
14:18:43.729	5.499649	0.3232271	7.7766047	0.0016077973	-0.0044849725	0.0046083676	5.655173	0.28351885	8.006807	Sitting_Watch
14:18:43.751	5.499649	0.3232271	7.7766047	0.0016077973	-0.0044849725	0.0046083676	5.655173	0.28351885	8.006807	Sitting_Watch
14:18:43.774	5.499649	0.3232271	7.7766047	0.0016077973	-0.0044849725	0.0046083676	5.655173	0.28351885	8.006807	Sitting_Watch
14:18:43.796	5.499649	0.3232271	7.7766047	-0.010609508	0.043162517	0.0076626935	5.642623	0.29008886	8.015423	Sitting_Watch
14:18:43.818	5.499649	0.3232271	7.7766047	-0.010609508	0.043162517	0.0076626935	5.642623	0.29008886	8.015423	Sitting_Watch
14:18:43.841	5.499649	0.3232271	7.7766047	-0.010609508	0.043162517	0.0076626935	5.642623	0.29008886	8.015423	Sitting_Watch
14:18:43.864	5.499649	0.3232271	7.7766047	-0.010609508	0.043162517	0.0076626935	5.642623	0.29008886	8.015423	Sitting_Watch
14:18:43.887	5.4709177	0.3304099	7.7909703	-0.010609508	0.043162517	0.0076626935	5.642623	0.29008886	8.015423	Sitting_Watch
14:18:43.910	5.4709177	0.3304099	7.7909703	-0.010609508	0.043162517	0.0076626935	5.642623	0.29008886	8.015423	Sitting_Watch
14:18:43.933	5.4709177	0.3304099	7.7909703	-0.010609508	0.043162517	0.0076626935	5.642623	0.29008886	8.015423	Sitting_Watch
14:18:43.956	5.4709177	0.3304099	7.7909703	-0.010609508	0.043162517	0.0076626935	5.642623	0.29008886	8.015423	Sitting_Watch
14:18:43.979	5.4709177	0.3304099	7.7909703	0.000996932	-0.0063175685	-0.001500285	5.6276846	0.29857963	8.025606	Sitting_Watch
14:18:44.006	5.4709177	0.3304099	7.7909703	0.000996932	-0.0063175685	-0.001500285	5.6276846	0.29857963	8.025606	Sitting_Watch
14:18:44.029	5.4709177	0.3304099	7.7909703	0.000996932	-0.0063175685	-0.001500285	5.6276846	0.29857963	8.025606	Sitting_Watch
14:18:44.051	5.4709177	0.3304099	7.7909703	0.000996932	-0.0063175685	-0.001500285	5.6276846	0.29857963	8.025606	Sitting_Watch
14:18:44.073	5.4709177	0.3304099	7.7909703	0.000996932	-0.0063175685	-0.001500285	5.6276846	0.29857963	8.025606	Sitting_Watch
14:18:44.096	5.5020437	0.27294734	7.7742105	0.000996932	-0.0063175685	-0.001500285	5.6276846	0.29857963	8.025606	Sitting_Watch
14:18:44.119	5.5020437	0.27294734	7.7742105	0.000996932	-0.0063175685	-0.001500285	5.6276846	0.29857963	8.025606	Sitting_Watch
14:18:44.141	5.5020437	0.27294734	7.7742105	0.000996932	-0.0063175685	-0.001500285	5.6276846	0.29857963	8.025606	Sitting_Watch
14:18:44.164	5.5020437	0.27294734	7.7742105	0.0052729887	-0.026476122	0.0015540412	5.6292043	0.29619858	8.024629	Sitting_Watch
14:18:44.187	5.5020437	0.27294734	7.7742105	0.0052729887	-0.026476122	0.0015540412	5.6292043	0.29619858	8.024629	Sitting_Watch
14:18:44.210	5.5020437	0.27294734	7.7742105	0.0052729887	-0.026476122	0.0015540412	5.6292043	0.29619858	8.024629	Sitting_Watch
14:18:44.233	5.5020437	0.27294734	7.7742105	0.0052729887	-0.026476122	0.0015540412	5.6292043	0.29619858	8.024629	Sitting_Watch
14:18:44.255	5.5020437	0.27294734	7.7742105	0.0052729887	-0.026476122	0.0015540412	5.6292043	0.29619858	8.024629	Sitting_Watch
14:18:44.278	5.5020437	0.27294734	7.7742105	0.0052729887	-0.026476122	0.0015540412	5.6292043	0.29619858	8.024629	Sitting_Watch
14:18:44.300	5.444581	0.3423813	7.7526617	0.0052729887	-0.026476122	0.0015540412	5.6292043	0.29619858	8.024629	Sitting_Watch
14:18:44.322	5.444581	0.3423813	7.7526617	0.0052729887	-0.026476122	0.0015540412	5.6292043	0.29619858	8.024629	Sitting_Watch
14:18:44.344	5.444581	0.3423813	7.7526617	-0.002057394	0.002234545	0.0058300975	5.631997	0.29799423	8.022603	Sitting_Watch
14:18:44.366	5.444581	0.3423813	7.7526617	-0.002057394	0.002234545	0.0058300975	5.631997	0.29799423	8.022603	Sitting_Watch
14:18:44.389	5.444581	0.3423813	7.7526617	-0.002057394	0.002234545	0.0058300975	5.631997	0.29799423	8.022603	Sitting_Watch
14:18:44.411	5.444581	0.3423813	7.7526617	-0.002057394	0.002234545	0.0058300975	5.631997	0.29799423	8.022603	Sitting_Watch
14:18:44.434	5.444581	0.3423813	7.7526617	-0.002057394	0.002234545	0.0058300975	5.631997	0.29799423	8.022603	Sitting_Watch
14:18:44.457	5.444581	0.3423813	7.7526617	-0.002057394	0.002234545	0.0058300975	5.631997	0.29799423	8.022603	Sitting_Watch
14:18:44.480	5.444581	0.3423813	7.7526617	-0.002057394	0.002234545	0.0058300975	5.631997	0.29799423	8.022603	Sitting_Watch
14:18:44.503	5.4661293	0.2849187	7.759845	-0.002057394	0.002234545	0.0058300975	5.631997	0.29799423	8.022603	Sitting_Watch
14:18:44.525	5.4661293	0.2849187	7.759845	0.0052729887	0.00040194934	0.0046083676	5.626442	0.2972589	8.026527	Sitting_Watch
14:18:44.548	5.4661293	0.2849187	7.759845	0.0052729887	0.00040194934	0.0046083676	5.626442	0.2972589	8.026527	Sitting_Watch
14:18:44.571	5.4661293	0.2849187	7.759845	0.0052729887	0.00040194934	0.0046083676	5.626442	0.2972589	8.026527	Sitting_Watch
14:18:44.593	5.4661293	0.2849187	7.759845	0.0052729887	0.00040194934	0.0046083676	5.626442	0.2972589	8.026527	Sitting_Watch
14:18:44.615	5.4661293	0.2849187	7.759845	0.0052729887	0.00040194934	0.0046083676	5.626442	0.2972589	8.026527	Sitting_Watch
14:18:44.637	5.4661293	0.2849187	7.759845	0.0052729887	0.00040194934	0.0046083676	5.626442	0.2972589	8.026527	Sitting_Watch
14:18:44.658	5.4661293	0.2849187	7.759845	0.0052729887	0.00040194934	0.0046083676	5.626442	0.2972589	8.026527	Sitting_Watch
14:18:44.685	5.463735	0.31125572	7.8101244	0.0052729887	0.00040194934	0.0046083676	5.626442	0.2972589	8.026527	Sitting_Watch
14:18:44.707	5.463735	0.31125572	7.8101244	-0.00022479841	-0.014258817	0.0143822115	5.629828	0.29997927	8.024051	Sitting_Watch
14:18:44.730	5.463735	0.31125572	7.8101244	-0.00022479841	-0.014258817	0.0143822115	5.629828	0.29997927	8.024051	Sitting_Watch
14:18:44.753	5.463735	0.31125572	7.8101244	-0.00022479841	-0.014258817	0.0143822115	5.629828	0.29997927	8.024051	Sitting_Watch
14:18:44.775	5.463735	0.31125572	7.8101244	-0.00022479841	-0.014258817	0.0143822115	5.629828	0.29997927	8.024051	Sitting_Watch
14:18:44.798	5.463735	0.31125572	7.8101244	-0.00022479841	-0.014258817	0.0143822115	5.629828	0.29997927	8.024051	Sitting_Watch
14:18:44.823	5.463735	0.31125572	7.8101244	-0.00022479841	-0.014258817	0.0143822115	5.629828	0.29997927	8.024051	Sitting_Watch
14:18:44.845	5.463735	0.31125572	7.8101244	-0.00022479841	-0.014258817	0.0143822115	5.629828	0.29997927	8.024051	Sitting_Watch
14:18:44.867	5.463735	0.31125572	7.8101244	-0.00022479841	-0.014258817	0.0143822115	5.629828	0.29997927	8.024051	Sitting_Watch
14:18:44.889	5.4852834	0.3423813	7.743085	-0.002057394	0.0120083885	0.0021649066	5.6409707	0.30146453	8.016165	Sitting_Watch
14:18:44.911	5.4852834	0.3423813	7.743085	-0.002057394	0.0120083885	0.0021649066	5.6409707	0.30146453	8.016165	Sitting_Watch
14:18:44.933	5.4852834	0.3423813	7.743085	-0.002057394	0.0120083885	0.0021649066	5.6409707	0.30146453	8.016165	Sitting_Watch
14:18:44.956	5.4852834	0.3423813	7.743085	-0.002057394	0.0120083885	0.0021649066	5.6409707	0.30146453	8.016165	Sitting_Watch
14:18:44.978	5.4852834	0.3423813	7.743085	-0.002057394	0.0120083885	0.0021649066	5.6409707	0.30146453	8.016165	Sitting_Watch
14:18:45.000	5.4852834	0.3423813	7.743085	-0.002057394	0.0120083885	0.0021649066	5.6409707	0.30146453	8.016165	Sitting_Watch
14:18:45.024	5.4852834	0.3423813	7.743085	-0.002057394	0.0120083885	0.0021649066	5.6409707	0.30146453	8.016165	Sitting_Watch
14:18:45.046	5.4852834	0.3423813	7.743085	-0.002057394	0.0120083885	0.0021649066	5.6409707	0.30146453	8.016165	Sitting_Watch
14:18:45.069	5.4852834	0.3423813	7.743085	-0.001446529	0.02605829	0.010106155	5.643111	0.30864918	8.014385	Sitting_Watch
14:18:45.091	5.461341	0.339987	7.7478733	-0.001446529	0.02605829	0.010106155	5.643111	0.30864918	8.014385	Sitting_Watch
14:18:45.114	5.461341	0.339987	7.7478733	-0.001446529	0.02605829	0.010106155	5.643111	0.30864918	8.014385	Sitting_Watch
14:18:45.136	5.461341	0.339987	7.7478733	-0.001446529	0.02605829	0.010106155	5.643111	0.30864918	8.014385	Sitting_Watch
14:18:45.158	5.461341	0.339987	7.7478733	-0.001446529	0.02605829	0.010106155	5.643111	0.30864918	8.014385	Sitting_Watch
14:18:45.180	5.461341	0.339987	7.7478733	-0.001446529	0.02605829	0.010106155	5.643111	0.30864918	8.014385	Sitting_Watch
14:18:45.202	5.461341	0.339987	7.7478733	-0.001446529	0.02605829	0.010106155	5.643111	0.30864918	8.014385	Sitting_Watch
14:18:45.225	5.461341	0.339987	7.7478733	-0.001446529	0.02605829	0.010106155	5.643111	0.30864918	8.014385	Sitting_Watch
14:18:45.248	5.461341	0.339987	7.7478733	-0.0057225856	0.010175793	0.008884424	5.6421947	0.30887482	8.015019	Sitting_Watch
14:18:45.270	5.461341	0.339987	7.7478733	-0.0057225856	0.010175793	0.008884424	5.6421947	0.30887482	8.015019	Sitting_Watch
14:18:45.292	5.4350038	0.3304099	7.74069	-0.0057225856	0.010175793	0.008884424	5.6421947	0.30887482	8.015019	Sitting_Watch
14:18:45.313	5.4350038	0.3304099	7.74069	-0.0057225856	0.010175793	0.008884424	5.6421947	0.30887482	8.015019	Sitting_Watch
14:18:45.335	5.4350038	0.3304099	7.74069	-0.0057225856	0.010175793	0.008884424	5.6421947	0.30887482	8.015019	Sitting_Watch
14:18:45.358	5.4350038	0.3304099	7.74069	-0.0057225856	0.010175793	0.008884424	5.6421947	0.30887482	8.015019	Sitting_Watch
14:18:45.380	5.4350038	0.3304099	7.74069	-0.0057225856	0.010175793	0.008884424	5.6421947	0.30887482	8.015019	Sitting_Watch
14:18:45.402	5.4350038	0.3304099	7.74069	-0.0057225856	0.010175793	0.008884424	5.6421947	0.30887482	8.015019	Sitting_Watch
14:18:45.424	5.4350038	0.3304099	7.74069	-0.0045008548	0.020560503	0.01316048	5.645911	0.3105179	8.012339	Sitting_Watch
14:18:45.446	5.4350038	0.3304099	7.74069	-0.0045008548	0.020560503	0.01316048	5.645911	0.3105179	8.012339	Sitting_Watch
14:18:45.468	5.4350038	0.3304099	7.74069	-0.0045008548	0.020560503	0.01316048	5.645911	0.3105179	8.012339	Sitting_Watch
14:18:45.490	5.4661293	0.32083282	7.781393	-0.0045008548	0.020560503	0.01316048	5.645911	0.3105179	8.012339	Sitting_Watch
14:18:45.512	5.4661293	0.32083282	7.781393	-0.0045008548	0.020560503	0.01316048	5.645911	0.3105179	8.012339	Sitting_Watch
14:18:45.535	5.4661293	0.32083282	7.781393	-0.0045008548	0.020560503	0.01316048	5.645911	0.3105179	8.012339	Sitting_Watch
14:18:45.557	5.4661293	0.32083282	7.781393	-0.0045008548	0.020560503	0.01316048	5.645911	0.3105179	8.012339	Sitting_Watch
14:18:45.580	5.4661293	0.32083282	7.781393	-0.0045008548	0.020560503	0.01316048	5.645911	0.3105179	8.012339	Sitting_Watch
14:18:45.602	5.4661293	0.32083282	7.781393	0.0022186625	-0.0020415115	0.0058300975	5.6513376	0.31451926	8.00836	Sitting_Watch
14:18:45.625	5.4661293	0.32083282	7.781393	0.0022186625	-0.0020415115	0.0058300975	5.6513376	0.31451926	8.00836	Sitting_Watch
14:18:45.647	5.4661293	0.32083282	7.781393	0.0022186625	-0.0020415115	0.0058300975	5.6513376	0.31451926	8.00836	Sitting_Watch
14:18:45.669	5.4661293	0.32083282	7.781393	0.0022186625	-0.0020415115	0.0058300975	5.6513376	0.31451926	8.00836	Sitting_Watch
14:18:45.691	5.549929	0.28013015	7.7574506	0.0022186625	-0.0020415115	0.0058300975	5.6513376	0.31451926	8.00836	Sitting_Watch
14:18:45.713	5.549929	0.28013015	7.7574506	0.0022186625	-0.0020415115	0.0058300975	5.6513376	0.31451926	8.00836	Sitting_Watch
14:18:45.734	5.549929	0.28013015	7.7574506	0.0022186625	-0.0020415115	0.0058300975	5.6513376	0.31451926	8.00836	Sitting_Watch
14:18:45.757	5.549929	0.28013015	7.7574506	0.0022186625	-0.0020415115	0.0058300975	5.6513376	0.31451926	8.00836	Sitting_Watch
14:18:45.779	5.549929	0.28013015	7.7574506	-0.010609508	0.04621684	0.0015540412	5.650948	0.31912062	8.008452	Sitting_Watch
14:18:45.803	5.549929	0.28013015	7.7574506	-0.010609508	0.04621684	0.0015540412	5.650948	0.31912062	8.008452	Sitting_Watch
14:18:45.825	5.549929	0.28013015	7.7574506	-0.010609508	0.04621684	0.0015540412	5.650948	0.31912062	8.008452	Sitting_Watch
14:18:45.847	5.549929	0.28013015	7.7574506	-0.010609508	0.04621684	0.0015540412	5.650948	0.31912062	8.008452	Sitting_Watch
14:18:45.870	5.549929	0.28013015	7.7574506	-0.010609508	0.04621684	0.0015540412	5.650948	0.31912062	8.008452	Sitting_Watch
14:18:45.893	5.4733124	0.37829542	7.699988	-0.010609508	0.04621684	0.0015540412	5.650948	0.31912062	8.008452	Sitting_Watch
14:18:45.916	5.4733124	0.37829542	7.699988	-0.010609508	0.04621684	0.0015540412	5.650948	0.31912062	8.008452	Sitting_Watch
14:18:45.938	5.4733124	0.37829542	7.699988	-0.010609508	0.04621684	0.0015540412	5.650948	0.31912062	8.008452	Sitting_Watch
14:18:45.960	5.4733124	0.37829542	7.699988	-0.0057225856	0.013840985	0.006440963	5.640991	0.32221097	8.015345	Sitting_Watch
14:18:45.982	5.4733124	0.37829542	7.699988	-0.0057225856	0.013840985	0.006440963	5.640991	0.32221097	8.015345	Sitting_Watch
14:18:46.004	5.4733124	0.37829542	7.699988	-0.0057225856	0.013840985	0.006440963	5.640991	0.32221097	8.015345	Sitting_Watch
14:18:46.027	5.4733124	0.37829542	7.699988	-0.0057225856	0.013840985	0.006440963	5.640991	0.32221097	8.015345	Sitting_Watch
14:18:46.049	5.4733124	0.37829542	7.699988	-0.0057225856	0.013840985	0.006440963	5.640991	0.32221097	8.015345	Sitting_Watch
14:18:46.071	5.4733124	0.37829542	7.699988	-0.0057225856	0.013840985	0.006440963	5.640991	0.32221097	8.015345	Sitting_Watch
14:18:46.094	5.4158497	0.34956414	7.735902	-0.0057225856	0.013840985	0.006440963	5.640991	0.32221097	8.015345	Sitting_Watch
14:18:46.116	5.4158497	0.34956414	7.735902	-0.0057225856	0.013840985	0.006440963	5.640991	0.32221097	8.015345	Sitting_Watch
14:18:46.138	5.4158497	0.34956414	7.735902	-0.0032791249	-0.039915156	0.0052192328	5.63201	0.32267624	8.021638	Sitting_Watch
14:18:46.161	5.4158497	0.34956414	7.735902	-0.0032791249	-0.039915156	0.0052192328	5.63201	0.32267624	8.021638	Sitting_Watch
14:18:46.183	5.4158497	0.34956414	7.735902	-0.0032791249	-0.039915156	0.0052192328	5.63201	0.32267624	8.021638	Sitting_Watch
14:18:46.205	5.4158497	0.34956414	7.735902	-0.0032791249	-0.039915156	0.0052192328	5.63201	0.32267624	8.021638	Sitting_Watch
14:18:46.227	5.4158497	0.34956414	7.735902	-0.0032791249	-0.039915156	0.0052192328	5.63201	0.32267624	8.021638	Sitting_Watch
14:18:46.250	5.4158497	0.34956414	7.735902	-0.0032791249	-0.039915156	0.0052192328	5.63201	0.32267624	8.021638	Sitting_Watch
14:18:46.273	5.4158497	0.34956414	7.735902	-0.0032791249	-0.039915156	0.0052192328	5.63201	0.32267624	8.021638	Sitting_Watch
14:18:46.294	5.4661293	0.36871833	7.764633	-0.0032791249	-0.039915156	0.0052192328	5.63201	0.32267624	8.021638	Sitting_Watch
14:18:46.315	5.4661293	0.36871833	7.764633	-0.008166046	0.022393098	0.006440963	5.6324344	0.3232859	8.021316	Sitting_Watch
14:18:46.336	5.4661293	0.36871833	7.764633	-0.008166046	0.022393098	0.006440963	5.6324344	0.3232859	8.021316	Sitting_Watch
14:18:46.358	5.4661293	0.36871833	7.764633	-0.008166046	0.022393098	0.006440963	5.6324344	0.3232859	8.021316	Sitting_Watch
14:18:46.379	5.4661293	0.36871833	7.764633	-0.008166046	0.022393098	0.006440963	5.6324344	0.3232859	8.021316	Sitting_Watch
14:18:46.400	5.4661293	0.36871833	7.764633	-0.008166046	0.022393098	0.006440963	5.6324344	0.3232859	8.021316	Sitting_Watch
14:18:46.422	5.4661293	0.36871833	7.764633	-0.008166046	0.022393098	0.006440963	5.6324344	0.3232859	8.021316	Sitting_Watch
14:18:46.443	5.4661293	0.36871833	7.764633	-0.008166046	0.022393098	0.006440963	5.6324344	0.3232859	8.021316	Sitting_Watch
14:18:46.465	5.4661293	0.36871833	7.764633	-0.008166046	0.022393098	0.006440963	5.6324344	0.3232859	8.021316	Sitting_Watch
14:18:46.489	5.5092263	0.38308397	7.680834	-0.008166046	0.022393098	0.006440963	5.6324344	0.3232859	8.021316	Sitting_Watch
14:18:46.512	5.5092263	0.38308397	7.680834	-0.013052969	0.036443	0.01193875	5.638545	0.32260612	8.017048	Sitting_Watch
14:18:46.534	5.5092263	0.38308397	7.680834	-0.013052969	0.036443	0.01193875	5.638545	0.32260612	8.017048	Sitting_Watch
14:18:46.556	5.5092263	0.38308397	7.680834	-0.013052969	0.036443	0.01193875	5.638545	0.32260612	8.017048	Sitting_Watch
14:18:46.578	5.5092263	0.38308397	7.680834	-0.013052969	0.036443	0.01193875	5.638545	0.32260612	8.017048	Sitting_Watch
14:18:46.599	5.5092263	0.38308397	7.680834	-0.013052969	0.036443	0.01193875	5.638545	0.32260612	8.017048	Sitting_Watch
14:18:46.621	5.5092263	0.38308397	7.680834	-0.013052969	0.036443	0.01193875	5.638545	0.32260612	8.017048	Sitting_Watch
14:18:46.643	5.5092263	0.38308397	7.680834	-0.013052969	0.036443	0.01193875	5.638545	0.32260612	8.017048	Sitting_Watch
14:18:46.664	5.5092263	0.38308397	7.680834	-0.013052969	0.036443	0.01193875	5.638545	0.32260612	8.017048	Sitting_Watch
14:18:46.688	5.4685235	0.3974496	7.719142	0.0071055847	-0.005095838	0.008273559	5.6271715	0.32395956	8.0249815	Sitting_Watch
14:18:46.710	5.4685235	0.3974496	7.719142	0.0071055847	-0.005095838	0.008273559	5.6271715	0.32395956	8.0249815	Sitting_Watch
14:18:46.732	5.4685235	0.3974496	7.719142	0.0071055847	-0.005095838	0.008273559	5.6271715	0.32395956	8.0249815	Sitting_Watch
14:18:46.754	5.4685235	0.3974496	7.719142	0.0071055847	-0.005095838	0.008273559	5.6271715	0.32395956	8.0249815	Sitting_Watch
14:18:46.775	5.4685235	0.3974496	7.719142	0.0071055847	-0.005095838	0.008273559	5.6271715	0.32395956	8.0249815	Sitting_Watch
14:18:46.798	5.4685235	0.3974496	7.719142	0.0071055847	-0.005095838	0.008273559	5.6271715	0.32395956	8.0249815	Sitting_Watch
14:18:46.819	5.4685235	0.3974496	7.719142	0.0071055847	-0.005095838	0.008273559	5.6271715	0.32395956	8.0249815	Sitting_Watch
14:18:46.841	5.4685235	0.3974496	7.719142	0.0071055847	-0.005095838	0.008273559	5.6271715	0.32395956	8.0249815	Sitting_Watch
14:18:46.865	5.4685235	0.3974496	7.719142	-0.008166046	0.030945212	0.0009431759	5.624134	0.32380992	8.027115	Sitting_Watch
14:18:46.888	5.4709177	0.35674694	7.860404	-0.008166046	0.030945212	0.0009431759	5.624134	0.32380992	8.027115	Sitting_Watch
14:18:46.911	5.4709177	0.35674694	7.860404	-0.008166046	0.030945212	0.0009431759	5.624134	0.32380992	8.027115	Sitting_Watch
14:18:46.934	5.4709177	0.35674694	7.860404	-0.008166046	0.030945212	0.0009431759	5.624134	0.32380992	8.027115	Sitting_Watch
14:18:46.956	5.4709177	0.35674694	7.860404	-0.008166046	0.030945212	0.0009431759	5.624134	0.32380992	8.027115	Sitting_Watch
14:18:46.978	5.4709177	0.35674694	7.860404	-0.008166046	0.030945212	0.0009431759	5.624134	0.32380992	8.027115	Sitting_Watch
14:18:47.000	5.4709177	0.35674694	7.860404	-0.008166046	0.030945212	0.0009431759	5.624134	0.32380992	8.027115	Sitting_Watch
14:18:47.022	5.4709177	0.35674694	7.860404	-0.008166046	0.030945212	0.0009431759	5.624134	0.32380992	8.027115	Sitting_Watch
14:18:47.044	5.4709177	0.35674694	7.860404	0.0064947195	-0.010593625	0.006440963	5.6315446	0.33057404	8.021643	Sitting_Watch
14:18:47.066	5.4709177	0.35674694	7.860404	0.0064947195	-0.010593625	0.006440963	5.6315446	0.33057404	8.021643	Sitting_Watch
14:18:47.088	5.439792	0.3328042	7.778999	0.0064947195	-0.010593625	0.006440963	5.6315446	0.33057404	8.021643	Sitting_Watch
14:18:47.110	5.439792	0.3328042	7.778999	0.0064947195	-0.010593625	0.006440963	5.6315446	0.33057404	8.021643	Sitting_Watch
14:18:47.133	5.439792	0.3328042	7.778999	0.0064947195	-0.010593625	0.006440963	5.6315446	0.33057404	8.021643	Sitting_Watch
14:18:47.156	5.439792	0.3328042	7.778999	0.0064947195	-0.010593625	0.006440963	5.6315446	0.33057404	8.021643	Sitting_Watch
14:18:47.179	5.439792	0.3328042	7.778999	0.0064947195	-0.010593625	0.006440963	5.6315446	0.33057404	8.021643	Sitting_Watch
14:18:47.202	5.439792	0.3328042	7.778999	0.0064947195	-0.010593625	0.006440963	5.6315446	0.33057404	8.021643	Sitting_Watch
14:18:47.224	5.439792	0.3328042	7.778999	-0.008776912	-0.024643525	0.0076626935	5.6267257	0.33227935	8.024951	Sitting_Watch
14:18:47.247	5.439792	0.3328042	7.778999	-0.008776912	-0.024643525	0.0076626935	5.6267257	0.33227935	8.024951	Sitting_Watch
14:18:47.269	5.439792	0.3328042	7.778999	-0.008776912	-0.024643525	0.0076626935	5.6267257	0.33227935	8.024951	Sitting_Watch
14:18:47.294	5.3512044	0.34716985	7.7861814	-0.008776912	-0.024643525	0.0076626935	5.6267257	0.33227935	8.024951	Sitting_Watch
14:18:47.316	5.3512044	0.34716985	7.7861814	-0.008776912	-0.024643525	0.0076626935	5.6267257	0.33227935	8.024951	Sitting_Watch
14:18:47.336	5.3512044	0.34716985	7.7861814	-0.008776912	-0.024643525	0.0076626935	5.6267257	0.33227935	8.024951	Sitting_Watch
14:18:47.359	5.3512044	0.34716985	7.7861814	-0.008776912	-0.024643525	0.0076626935	5.6267257	0.33227935	8.024951	Sitting_Watch
14:18:47.381	5.3512044	0.34716985	7.7861814	-0.008776912	-0.024643525	0.0076626935	5.6267257	0.33227935	8.024951	Sitting_Watch
14:18:47.403	5.3512044	0.34716985	7.7861814	0.005883854	-0.002652377	0.010106155	5.6156926	0.32330725	8.033046	Sitting_Watch
14:18:47.426	5.3512044	0.34716985	7.7861814	0.005883854	-0.002652377	0.010106155	5.6156926	0.32330725	8.033046	Sitting_Watch
14:18:47.449	5.3512044	0.34716985	7.7861814	0.005883854	-0.002652377	0.010106155	5.6156926	0.32330725	8.033046	Sitting_Watch
14:18:47.472	5.3512044	0.34716985	7.7861814	0.005883854	-0.002652377	0.010106155	5.6156926	0.32330725	8.033046	Sitting_Watch
14:18:47.494	5.4350038	0.33759275	7.82449	0.005883854	-0.002652377	0.010106155	5.6156926	0.32330725	8.033046	Sitting_Watch
14:18:47.516	5.4350038	0.33759275	7.82449	0.005883854	-0.002652377	0.010106155	5.6156926	0.32330725	8.033046	Sitting_Watch
14:18:47.537	5.4350038	0.33759275	7.82449	0.005883854	-0.002652377	0.010106155	5.6156926	0.32330725	8.033046	Sitting_Watch
14:18:47.559	5.4350038	0.33759275	7.82449	0.005883854	-0.002652377	0.010106155	5.6156926	0.32330725	8.033046	Sitting_Watch
14:18:47.582	5.4350038	0.33759275	7.82449	-0.0075551816	0.02728002	0.0046083676	5.6182084	0.32288757	8.031303	Sitting_Watch
14:18:47.604	5.4350038	0.33759275	7.82449	-0.0075551816	0.02728002	0.0046083676	5.6182084	0.32288757	8.031303	Sitting_Watch
14:18:47.627	5.4350038	0.33759275	7.82449	-0.0075551816	0.02728002	0.0046083676	5.6182084	0.32288757	8.031303	Sitting_Watch
14:18:47.649	5.4350038	0.33759275	7.82449	-0.0075551816	0.02728002	0.0046083676	5.6182084	0.32288757	8.031303	Sitting_Watch
14:18:47.671	5.4350038	0.33759275	7.82449	-0.0075551816	0.02728002	0.0046083676	5.6182084	0.32288757	8.031303	Sitting_Watch
14:18:47.695	5.4517636	0.34716985	7.764633	-0.0075551816	0.02728002	0.0046083676	5.6182084	0.32288757	8.031303	Sitting_Watch
14:18:47.717	5.4517636	0.34716985	7.764633	-0.0075551816	0.02728002	0.0046083676	5.6182084	0.32288757	8.031303	Sitting_Watch
14:18:47.740	5.4517636	0.34716985	7.764633	-0.0075551816	0.02728002	0.0046083676	5.6182084	0.32288757	8.031303	Sitting_Watch
14:18:47.762	5.4517636	0.34716985	7.764633	-0.001446529	-0.009982759	0.0009431759	5.618448	0.32084495	8.031219	Sitting_Watch
14:18:47.784	5.4517636	0.34716985	7.764633	-0.001446529	-0.009982759	0.0009431759	5.618448	0.32084495	8.031219	Sitting_Watch
14:18:47.806	5.4517636	0.34716985	7.764633	-0.001446529	-0.009982759	0.0009431759	5.618448	0.32084495	8.031219	Sitting_Watch
14:18:47.828	5.4517636	0.34716985	7.764633	-0.001446529	-0.009982759	0.0009431759	5.618448	0.32084495	8.031219	Sitting_Watch
14:18:47.850	5.4517636	0.34716985	7.764633	-0.001446529	-0.009982759	0.0009431759	5.618448	0.32084495	8.031219	Sitting_Watch
14:18:47.872	5.4517636	0.34716985	7.764633	-0.001446529	-0.009982759	0.0009431759	5.618448	0.32084495	8.031219	Sitting_Watch
14:18:47.893	5.5355635	0.37590113	7.7766047	-0.001446529	-0.009982759	0.0009431759	5.618448	0.32084495	8.031219	Sitting_Watch
14:18:47.915	5.5355635	0.37590113	7.7766047	-0.001446529	-0.009982759	0.0009431759	5.618448	0.32084495	8.031219	Sitting_Watch
14:18:47.935	5.5355635	0.37590113	7.7766047	0.00771645	0.0046780063	0.0009431759	5.62095	0.32049483	8.02948	Sitting_Watch
14:18:47.958	5.5355635	0.37590113	7.7766047	0.00771645	0.0046780063	0.0009431759	5.62095	0.32049483	8.02948	Sitting_Watch
14:18:47.981	5.5355635	0.37590113	7.7766047	0.00771645	0.0046780063	0.0009431759	5.62095	0.32049483	8.02948	Sitting_Watch
14:18:48.003	5.5355635	0.37590113	7.7766047	0.00771645	0.0046780063	0.0009431759	5.62095	0.32049483	8.02948	Sitting_Watch
14:18:48.026	5.5355635	0.37590113	7.7766047	0.00771645	0.0046780063	0.0009431759	5.62095	0.32049483	8.02948	Sitting_Watch
14:18:48.049	5.5355635	0.37590113	7.7766047	0.00771645	0.0046780063	0.0009431759	5.62095	0.32049483	8.02948	Sitting_Watch
14:18:48.071	5.5355635	0.37590113	7.7766047	0.00771645	0.0046780063	0.0009431759	5.62095	0.32049483	8.02948	Sitting_Watch
14:18:48.093	5.540352	0.3519584	7.8532214	0.00771645	0.0046780063	0.0009431759	5.62095	0.32049483	8.02948	Sitting_Watch
14:18:48.115	5.540352	0.3519584	7.8532214	-0.006333451	0.0346104	0.003386637	5.6266685	0.32276246	8.025383	Sitting_Watch
14:18:48.137	5.540352	0.3519584	7.8532214	-0.006333451	0.0346104	0.003386637	5.6266685	0.32276246	8.025383	Sitting_Watch
14:18:48.158	5.540352	0.3519584	7.8532214	-0.006333451	0.0346104	0.003386637	5.6266685	0.32276246	8.025383	Sitting_Watch
14:18:48.180	5.540352	0.3519584	7.8532214	-0.006333451	0.0346104	0.003386637	5.6266685	0.32276246	8.025383	Sitting_Watch
14:18:48.202	5.540352	0.3519584	7.8532214	-0.006333451	0.0346104	0.003386637	5.6266685	0.32276246	8.025383	Sitting_Watch
14:18:48.225	5.540352	0.3519584	7.8532214	-0.006333451	0.0346104	0.003386637	5.6266685	0.32276246	8.025383	Sitting_Watch
14:18:48.249	5.540352	0.3519584	7.8532214	-0.006333451	0.0346104	0.003386637	5.6266685	0.32276246	8.025383	Sitting_Watch
14:18:48.271	5.540352	0.3519584	7.8532214	-0.006333451	0.0346104	0.003386637	5.6266685	0.32276246	8.025383	Sitting_Watch
14:18:48.295	5.463735	0.33519846	7.7047763	-0.0057225856	-0.019145738	0.0009431759	5.6266685	0.32276246	8.025383	Sitting_Watch
14:18:48.318	5.463735	0.33519846	7.7047763	-0.0057225856	-0.019145738	0.0009431759	5.6273775	0.31994185	8.024997	Sitting_Watch
14:18:48.340	5.463735	0.33519846	7.7047763	-0.0057225856	-0.019145738	0.0009431759	5.6273775	0.31994185	8.024997	Sitting_Watch
14:18:48.363	5.463735	0.33519846	7.7047763	-0.0057225856	-0.019145738	0.0009431759	5.6273775	0.31994185	8.024997	Sitting_Watch
14:18:48.385	5.463735	0.33519846	7.7047763	-0.0057225856	-0.019145738	0.0009431759	5.6273775	0.31994185	8.024997	Sitting_Watch
14:18:48.407	5.463735	0.33519846	7.7047763	-0.0057225856	-0.019145738	0.0009431759	5.6273775	0.31994185	8.024997	Sitting_Watch
14:18:48.430	5.463735	0.33519846	7.7047763	-0.0057225856	-0.019145738	0.0009431759	5.6273775	0.31994185	8.024997	Sitting_Watch
14:18:48.452	5.463735	0.33519846	7.7047763	-0.0057225856	-0.019145738	0.0009431759	5.6273775	0.31994185	8.024997	Sitting_Watch
14:18:48.475	5.463735	0.33519846	7.7047763	-0.0057225856	-0.019145738	0.0009431759	5.6273775	0.31994185	8.024997	Sitting_Watch
14:18:48.498	5.4254265	0.34477556	7.683228	-0.006333451	0.021171367	0.003386637	5.6303616	0.31941345	8.022926	Sitting_Watch
14:18:48.520	5.4254265	0.34477556	7.683228	-0.006333451	0.021171367	0.003386637	5.6303616	0.31941345	8.022926	Sitting_Watch
14:18:48.542	5.4254265	0.34477556	7.683228	-0.006333451	0.021171367	0.003386637	5.6303616	0.31941345	8.022926	Sitting_Watch
14:18:48.564	5.4254265	0.34477556	7.683228	-0.006333451	0.021171367	0.003386637	5.6303616	0.31941345	8.022926	Sitting_Watch
14:18:48.589	5.4254265	0.34477556	7.683228	-0.006333451	0.021171367	0.003386637	5.6303616	0.31941345	8.022926	Sitting_Watch
14:18:48.611	5.4254265	0.34477556	7.683228	-0.006333451	0.021171367	0.003386637	5.6303616	0.31941345	8.022926	Sitting_Watch
14:18:48.632	5.4254265	0.34477556	7.683228	-0.006333451	0.021171367	0.003386637	5.6303616	0.31941345	8.022926	Sitting_Watch
14:18:48.653	5.4254265	0.34477556	7.683228	0.0071055847	0.024225695	0.010106155	5.6334486	0.32095513	8.020697	Sitting_Watch
14:18:48.675	5.4254265	0.34477556	7.683228	0.0071055847	0.024225695	0.010106155	5.6334486	0.32095513	8.020697	Sitting_Watch
14:18:48.697	5.4158497	0.32801566	7.6640735	0.0071055847	0.024225695	0.010106155	5.6334486	0.32095513	8.020697	Sitting_Watch
14:18:48.720	5.4158497	0.32801566	7.6640735	0.0071055847	0.024225695	0.010106155	5.6334486	0.32095513	8.020697	Sitting_Watch
14:18:48.742	5.4158497	0.32801566	7.6640735	0.0071055847	0.024225695	0.010106155	5.6334486	0.32095513	8.020697	Sitting_Watch
14:18:48.764	5.4158497	0.32801566	7.6640735	0.0071055847	0.024225695	0.010106155	5.6334486	0.32095513	8.020697	Sitting_Watch
14:18:48.787	5.4158497	0.32801566	7.6640735	0.0071055847	0.024225695	0.010106155	5.6334486	0.32095513	8.020697	Sitting_Watch
14:18:48.810	5.4158497	0.32801566	7.6640735	0.0071055847	0.024225695	0.010106155	5.6334486	0.32095513	8.020697	Sitting_Watch
14:18:48.834	5.4158497	0.32801566	7.6640735	0.0071055847	0.024225695	0.010106155	5.6334486	0.32095513	8.020697	Sitting_Watch
14:18:48.856	5.4158497	0.32801566	7.6640735	-0.011220373	-0.0008197812	0.0046083676	5.6384687	0.3262012	8.016957	Sitting_Watch
14:18:48.878	5.4158497	0.32801566	7.6640735	-0.011220373	-0.0008197812	0.0046083676	5.6384687	0.3262012	8.016957	Sitting_Watch
14:18:48.900	5.4661293	0.37350687	7.6688623	-0.011220373	-0.0008197812	0.0046083676	5.6384687	0.3262012	8.016957	Sitting_Watch
14:18:48.923	5.4661293	0.37350687	7.6688623	-0.011220373	-0.0008197812	0.0046083676	5.6384687	0.3262012	8.016957	Sitting_Watch
14:18:48.945	5.4661293	0.37350687	7.6688623	-0.011220373	-0.0008197812	0.0046083676	5.6384687	0.3262012	8.016957	Sitting_Watch
14:18:48.967	5.4661293	0.37350687	7.6688623	-0.011220373	-0.0008197812	0.0046083676	5.6384687	0.3262012	8.016957	Sitting_Watch
14:18:48.989	5.4661293	0.37350687	7.6688623	-0.011220373	-0.0008197812	0.0046083676	5.6384687	0.3262012	8.016957	Sitting_Watch
14:18:49.011	5.4661293	0.37350687	7.6688623	-0.011220373	-0.0008197812	0.0046083676	5.6384687	0.3262012	8.016957	Sitting_Watch
14:18:49.035	5.4661293	0.37350687	7.6688623	-0.0008356637	0.036443	0.011327885	5.6414514	0.32686874	8.014831	Sitting_Watch
14:18:49.057	5.4661293	0.37350687	7.6688623	-0.0008356637	0.036443	0.011327885	5.6414514	0.32686874	8.014831	Sitting_Watch
14:18:49.080	5.4661293	0.37350687	7.6688623	-0.0008356637	0.036443	0.011327885	5.6414514	0.32686874	8.014831	Sitting_Watch
14:18:49.104	5.4302154	0.35914123	7.7574506	-0.0008356637	0.036443	0.011327885	5.6414514	0.32686874	8.014831	Sitting_Watch
14:18:49.126	5.4302154	0.35914123	7.7574506	-0.0008356637	0.036443	0.011327885	5.6414514	0.32686874	8.014831	Sitting_Watch
14:18:49.149	5.4302154	0.35914123	7.7574506	-0.0008356637	0.036443	0.011327885	5.6414514	0.32686874	8.014831	Sitting_Watch
14:18:49.171	5.4302154	0.35914123	7.7574506	-0.0008356637	0.036443	0.011327885	5.6414514	0.32686874	8.014831	Sitting_Watch
14:18:49.192	5.4302154	0.35914123	7.7574506	-0.0008356637	0.036443	0.011327885	5.6414514	0.32686874	8.014831	Sitting_Watch
14:18:49.214	5.4302154	0.35914123	7.7574506	0.0052729887	-0.030752178	0.006440963	5.6371346	0.32369974	8.017996	Sitting_Watch
14:18:49.235	5.4302154	0.35914123	7.7574506	0.0052729887	-0.030752178	0.006440963	5.6371346	0.32369974	8.017996	Sitting_Watch
14:18:49.257	5.4302154	0.35914123	7.7574506	0.0052729887	-0.030752178	0.006440963	5.6371346	0.32369974	8.017996	Sitting_Watch
14:18:49.281	5.4302154	0.35914123	7.7574506	0.0052729887	-0.030752178	0.006440963	5.6371346	0.32369974	8.017996	Sitting_Watch
14:18:49.305	5.444581	0.31604427	7.8292785	0.0052729887	-0.030752178	0.006440963	5.6371346	0.32369974	8.017996	Sitting_Watch
14:18:49.327	5.444581	0.31604427	7.8292785	0.0052729887	-0.030752178	0.006440963	5.6371346	0.32369974	8.017996	Sitting_Watch
14:18:49.349	5.444581	0.31604427	7.8292785	0.0052729887	-0.030752178	0.006440963	5.6371346	0.32369974	8.017996	Sitting_Watch
14:18:49.373	5.444581	0.31604427	7.8292785	0.0052729887	-0.030752178	0.006440963	5.6371346	0.32369974	8.017996	Sitting_Watch
14:18:49.395	5.444581	0.31604427	7.8292785	-0.0038899898	0.059045013	0.010106155	5.632279	0.32627195	8.021303	Sitting_Watch
14:18:49.417	5.444581	0.31604427	7.8292785	-0.0038899898	0.059045013	0.010106155	5.632279	0.32627195	8.021303	Sitting_Watch
14:18:49.438	5.444581	0.31604427	7.8292785	-0.0038899898	0.059045013	0.010106155	5.632279	0.32627195	8.021303	Sitting_Watch
14:18:49.459	5.444581	0.31604427	7.8292785	-0.0038899898	0.059045013	0.010106155	5.632279	0.32627195	8.021303	Sitting_Watch
14:18:49.481	5.444581	0.31604427	7.8292785	-0.0038899898	0.059045013	0.010106155	5.632279	0.32627195	8.021303	Sitting_Watch
14:18:49.503	5.4158497	0.32801566	7.8316727	-0.0038899898	0.059045013	0.010106155	5.632279	0.32627195	8.021303	Sitting_Watch
14:18:49.526	5.4158497	0.32801566	7.8316727	-0.0038899898	0.059045013	0.010106155	5.632279	0.32627195	8.021303	Sitting_Watch
14:18:49.548	5.4158497	0.32801566	7.8316727	-0.0038899898	0.059045013	0.010106155	5.632279	0.32627195	8.021303	Sitting_Watch
14:18:49.571	5.4158497	0.32801566	7.8316727	0.0064947195	-0.014258817	0.003386637	5.638428	0.32898384	8.016871	Sitting_Watch
14:18:49.594	5.4158497	0.32801566	7.8316727	0.0064947195	-0.014258817	0.003386637	5.638428	0.32898384	8.016871	Sitting_Watch
14:18:49.616	5.4158497	0.32801566	7.8316727	0.0064947195	-0.014258817	0.003386637	5.638428	0.32898384	8.016871	Sitting_Watch
14:18:49.638	5.4158497	0.32801566	7.8316727	0.0064947195	-0.014258817	0.003386637	5.638428	0.32898384	8.016871	Sitting_Watch
14:18:49.664	5.4158497	0.32801566	7.8316727	0.0064947195	-0.014258817	0.003386637	5.638428	0.32898384	8.016871	Sitting_Watch
14:18:49.686	5.444581	0.3232271	7.8963184	0.0064947195	-0.014258817	0.003386637	5.638428	0.32898384	8.016871	Sitting_Watch
14:18:49.708	5.444581	0.3232271	7.8963184	0.0064947195	-0.014258817	0.003386637	5.638428	0.32898384	8.016871	Sitting_Watch
14:18:49.730	5.444581	0.3232271	7.8963184	0.0064947195	-0.014258817	0.003386637	5.638428	0.32898384	8.016871	Sitting_Watch
14:18:49.752	5.444581	0.3232271	7.8963184	0.003440393	-0.005095838	0.0009431759	5.6340895	0.3278402	8.019968	Sitting_Watch
14:18:49.774	5.444581	0.3232271	7.8963184	0.003440393	-0.005095838	0.0009431759	5.6340895	0.3278402	8.019968	Sitting_Watch
14:18:49.796	5.444581	0.3232271	7.8963184	0.003440393	-0.005095838	0.0009431759	5.6340895	0.3278402	8.019968	Sitting_Watch
14:18:49.820	5.444581	0.3232271	7.8963184	0.003440393	-0.005095838	0.0009431759	5.6340895	0.3278402	8.019968	Sitting_Watch
14:18:49.843	5.444581	0.3232271	7.8963184	0.003440393	-0.005095838	0.0009431759	5.6340895	0.3278402	8.019968	Sitting_Watch
14:18:49.865	5.444581	0.3232271	7.8963184	0.003440393	-0.005095838	0.0009431759	5.6340895	0.3278402	8.019968	Sitting_Watch
14:18:49.888	5.4565525	0.37590113	7.692805	0.003440393	-0.005095838	0.0009431759	5.6340895	0.3278402	8.019968	Sitting_Watch
14:18:49.915	5.4565525	0.37590113	7.692805	0.003440393	-0.005095838	0.0009431759	5.6340895	0.3278402	8.019968	Sitting_Watch
14:18:49.940	5.4565525	0.37590113	7.692805	-0.013663834	0.018727908	0.010106155	5.6498275	0.33002487	8.0088	Sitting_Watch
14:18:49.962	5.4565525	0.37590113	7.692805	-0.013663834	0.018727908	0.010106155	5.6498275	0.33002487	8.0088	Sitting_Watch
14:18:49.983	5.4565525	0.37590113	7.692805	-0.013663834	0.018727908	0.010106155	5.6498275	0.33002487	8.0088	Sitting_Watch
14:18:50.004	5.4565525	0.37590113	7.692805	-0.013663834	0.018727908	0.010106155	5.6498275	0.33002487	8.0088	Sitting_Watch
14:18:50.026	5.4565525	0.37590113	7.692805	-0.013663834	0.018727908	0.010106155	5.6498275	0.33002487	8.0088	Sitting_Watch
14:18:50.049	5.4565525	0.37590113	7.692805	-0.013663834	0.018727908	0.010106155	5.6498275	0.33002487	8.0088	Sitting_Watch
14:18:50.071	5.4565525	0.37590113	7.692805	-0.013663834	0.018727908	0.010106155	5.6498275	0.33002487	8.0088	Sitting_Watch
14:18:50.094	5.4589467	0.409421	7.74069	0.005883854	-0.019756604	0.0070518283	5.6498275	0.33002487	8.0088	Sitting_Watch
14:18:50.116	5.4589467	0.409421	7.74069	0.005883854	-0.019756604	0.0070518283	5.6388087	0.33080316	8.01653	Sitting_Watch
14:18:50.139	5.4589467	0.409421	7.74069	0.005883854	-0.019756604	0.0070518283	5.6388087	0.33080316	8.01653	Sitting_Watch
14:18:50.162	5.4589467	0.409421	7.74069	0.005883854	-0.019756604	0.0070518283	5.6388087	0.33080316	8.01653	Sitting_Watch
14:18:50.189	5.4589467	0.409421	7.74069	0.005883854	-0.019756604	0.0070518283	5.6388087	0.33080316	8.01653	Sitting_Watch
14:18:50.211	5.4589467	0.409421	7.74069	0.005883854	-0.019756604	0.0070518283	5.6388087	0.33080316	8.01653	Sitting_Watch
14:18:50.233	5.4589467	0.409421	7.74069	0.005883854	-0.019756604	0.0070518283	5.6388087	0.33080316	8.01653	Sitting_Watch
14:18:50.255	5.4589467	0.409421	7.74069	0.005883854	-0.019756604	0.0070518283	5.6388087	0.33080316	8.01653	Sitting_Watch
14:18:50.277	5.4589467	0.409421	7.74069	0.004051258	-0.022200065	0.0015540412	5.6455364	0.3310539	8.011781	Sitting_Watch
14:18:50.300	5.482889	0.35435268	7.7526617	0.004051258	-0.022200065	0.0015540412	5.6455364	0.3310539	8.011781	Sitting_Watch
14:18:50.322	5.482889	0.35435268	7.7526617	0.004051258	-0.022200065	0.0015540412	5.6455364	0.3310539	8.011781	Sitting_Watch
14:18:50.345	5.482889	0.35435268	7.7526617	0.004051258	-0.022200065	0.0015540412	5.6455364	0.3310539	8.011781	Sitting_Watch
14:18:50.368	5.482889	0.35435268	7.7526617	0.004051258	-0.022200065	0.0015540412	5.6455364	0.3310539	8.011781	Sitting_Watch
14:18:50.391	5.482889	0.35435268	7.7526617	0.004051258	-0.022200065	0.0015540412	5.6455364	0.3310539	8.011781	Sitting_Watch
14:18:50.414	5.482889	0.35435268	7.7526617	0.004051258	-0.022200065	0.0015540412	5.6455364	0.3310539	8.011781	Sitting_Watch
14:18:50.437	5.482889	0.35435268	7.7526617	0.004051258	-0.022200065	0.0015540412	5.6455364	0.3310539	8.011781	Sitting_Watch
14:18:50.459	5.482889	0.35435268	7.7526617	-0.0075551816	-0.005095838	0.003997502	5.651867	0.33337185	8.00722	Sitting_Watch
14:18:50.481	5.482889	0.35435268	7.7526617	-0.0075551816	-0.005095838	0.003997502	5.651867	0.33337185	8.00722	Sitting_Watch
14:18:50.504	5.4158497	0.37350687	7.7167478	-0.0075551816	-0.005095838	0.003997502	5.651867	0.33337185	8.00722	Sitting_Watch
14:18:50.526	5.4158497	0.37350687	7.7167478	-0.0075551816	-0.005095838	0.003997502	5.651867	0.33337185	8.00722	Sitting_Watch
14:18:50.547	5.4158497	0.37350687	7.7167478	-0.0075551816	-0.005095838	0.003997502	5.651867	0.33337185	8.00722	Sitting_Watch
14:18:50.569	5.4158497	0.37350687	7.7167478	-0.0075551816	-0.005095838	0.003997502	5.651867	0.33337185	8.00722	Sitting_Watch
14:18:50.591	5.4158497	0.37350687	7.7167478	-0.0075551816	-0.005095838	0.003997502	5.651867	0.33337185	8.00722	Sitting_Watch
14:18:50.614	5.4158497	0.37350687	7.7167478	-0.0075551816	-0.005095838	0.003997502	5.651867	0.33337185	8.00722	Sitting_Watch
14:18:50.637	5.4158497	0.37350687	7.7167478	0.0022186625	0.005899736	0.011327885	5.651888	0.3323235	8.007251	Sitting_Watch
14:18:50.660	5.4158497	0.37350687	7.7167478	0.0022186625	0.005899736	0.011327885	5.651888	0.3323235	8.007251	Sitting_Watch
14:18:50.682	5.4158497	0.37350687	7.7167478	0.0022186625	0.005899736	0.011327885	5.651888	0.3323235	8.007251	Sitting_Watch
14:18:50.705	5.454158	0.3232271	7.7143536	0.0022186625	0.005899736	0.011327885	5.651888	0.3323235	8.007251	Sitting_Watch
14:18:50.728	5.454158	0.3232271	7.7143536	0.0022186625	0.005899736	0.011327885	5.651888	0.3323235	8.007251	Sitting_Watch
14:18:50.751	5.454158	0.3232271	7.7143536	0.0022186625	0.005899736	0.011327885	5.651888	0.3323235	8.007251	Sitting_Watch
14:18:50.773	5.454158	0.3232271	7.7143536	0.0022186625	0.005899736	0.011327885	5.651888	0.3323235	8.007251	Sitting_Watch
14:18:50.795	5.454158	0.3232271	7.7143536	0.0022186625	0.005899736	0.011327885	5.651888	0.3323235	8.007251	Sitting_Watch
14:18:50.816	5.454158	0.3232271	7.7143536	-0.020994216	0.0504929	0.008273559	5.66053	0.3415829	8.000754	Sitting_Watch
14:18:50.839	5.454158	0.3232271	7.7143536	-0.020994216	0.0504929	0.008273559	5.66053	0.3415829	8.000754	Sitting_Watch
14:18:50.862	5.454158	0.3232271	7.7143536	-0.020994216	0.0504929	0.008273559	5.66053	0.3415829	8.000754	Sitting_Watch
14:18:50.885	5.454158	0.3232271	7.7143536	-0.020994216	0.0504929	0.008273559	5.66053	0.3415829	8.000754	Sitting_Watch
14:18:50.908	5.4302154	0.40223816	7.597034	-0.020994216	0.0504929	0.008273559	5.66053	0.3415829	8.000754	Sitting_Watch
14:18:50.931	5.4302154	0.40223816	7.597034	-0.020994216	0.0504929	0.008273559	5.66053	0.3415829	8.000754	Sitting_Watch
14:18:50.954	5.4302154	0.40223816	7.597034	-0.020994216	0.0504929	0.008273559	5.66053	0.3415829	8.000754	Sitting_Watch
14:18:50.976	5.4302154	0.40223816	7.597034	-0.020994216	0.0504929	0.008273559	5.66053	0.3415829	8.000754	Sitting_Watch
14:18:51.000	5.4302154	0.40223816	7.597034	-0.0075551816	-0.02281093	-0.004554611	5.6673303	0.3375082	7.9961095	Sitting_Watch
14:18:51.023	5.4302154	0.40223816	7.597034	-0.0075551816	-0.02281093	-0.004554611	5.6673303	0.3375082	7.9961095	Sitting_Watch
14:18:51.045	5.4302154	0.40223816	7.597034	-0.0075551816	-0.02281093	-0.004554611	5.6673303	0.3375082	7.9961095	Sitting_Watch
14:18:51.067	5.4302154	0.40223816	7.597034	-0.0075551816	-0.02281093	-0.004554611	5.6673303	0.3375082	7.9961095	Sitting_Watch
14:18:51.088	5.5116205	0.33759275	7.6975937	-0.0075551816	-0.02281093	-0.004554611	5.6673303	0.3375082	7.9961095	Sitting_Watch
14:18:51.110	5.5116205	0.33759275	7.6975937	-0.0075551816	-0.02281093	-0.004554611	5.6673303	0.3375082	7.9961095	Sitting_Watch
14:18:51.133	5.5116205	0.33759275	7.6975937	-0.0075551816	-0.02281093	-0.004554611	5.6673303	0.3375082	7.9961095	Sitting_Watch
14:18:51.156	5.5116205	0.33759275	7.6975937	-0.0075551816	-0.02281093	-0.004554611	5.6673303	0.3375082	7.9961095	Sitting_Watch
14:18:51.178	5.5116205	0.33759275	7.6975937	0.0016077973	0.025447425	0.008273559	5.654847	0.3388573	8.004888	Sitting_Watch
14:18:51.200	5.5116205	0.33759275	7.6975937	0.0016077973	0.025447425	0.008273559	5.654847	0.3388573	8.004888	Sitting_Watch
14:18:51.223	5.5116205	0.33759275	7.6975937	0.0016077973	0.025447425	0.008273559	5.654847	0.3388573	8.004888	Sitting_Watch
14:18:51.245	5.5116205	0.33759275	7.6975937	0.0016077973	0.025447425	0.008273559	5.654847	0.3388573	8.004888	Sitting_Watch
14:18:51.268	5.5116205	0.33759275	7.6975937	0.0016077973	0.025447425	0.008273559	5.654847	0.3388573	8.004888	Sitting_Watch
14:18:51.290	5.461341	0.34956414	7.7311134	0.0016077973	0.025447425	0.008273559	5.654847	0.3388573	8.004888	Sitting_Watch
14:18:51.312	5.461341	0.34956414	7.7311134	0.0016077973	0.025447425	0.008273559	5.654847	0.3388573	8.004888	Sitting_Watch
14:18:51.334	5.461341	0.34956414	7.7311134	0.0016077973	0.025447425	0.008273559	5.654847	0.3388573	8.004888	Sitting_Watch
14:18:51.356	5.461341	0.34956414	7.7311134	-0.011220373	0.030334346	0.016214807	5.6587286	0.34578037	8.001847	Sitting_Watch
14:18:51.378	5.461341	0.34956414	7.7311134	-0.011220373	0.030334346	0.016214807	5.6587286	0.34578037	8.001847	Sitting_Watch
14:18:51.402	5.461341	0.34956414	7.7311134	-0.011220373	0.030334346	0.016214807	5.6587286	0.34578037	8.001847	Sitting_Watch
14:18:51.424	5.461341	0.34956414	7.7311134	-0.011220373	0.030334346	0.016214807	5.6587286	0.34578037	8.001847	Sitting_Watch
14:18:51.447	5.461341	0.34956414	7.7311134	-0.011220373	0.030334346	0.016214807	5.6587286	0.34578037	8.001847	Sitting_Watch
14:18:51.470	5.461341	0.34956414	7.7311134	-0.011220373	0.030334346	0.016214807	5.6587286	0.34578037	8.001847	Sitting_Watch
14:18:51.493	5.4589467	0.35435268	7.7502675	-0.011220373	0.030334346	0.016214807	5.6587286	0.34578037	8.001847	Sitting_Watch
14:18:51.516	5.4589467	0.35435268	7.7502675	-0.011220373	0.030334346	0.016214807	5.6587286	0.34578037	8.001847	Sitting_Watch
14:18:51.539	5.4589467	0.35435268	7.7502675	0.011381641	-0.042969484	-0.0008894198	5.6452165	0.35118222	8.011149	Sitting_Watch
14:18:51.562	5.4589467	0.35435268	7.7502675	0.011381641	-0.042969484	-0.0008894198	5.6452165	0.35118222	8.011149	Sitting_Watch
14:18:51.584	5.4589467	0.35435268	7.7502675	0.011381641	-0.042969484	-0.0008894198	5.6452165	0.35118222	8.011149	Sitting_Watch
14:18:51.606	5.4589467	0.35435268	7.7502675	0.011381641	-0.042969484	-0.0008894198	5.6452165	0.35118222	8.011149	Sitting_Watch
14:18:51.629	5.4589467	0.35435268	7.7502675	0.011381641	-0.042969484	-0.0008894198	5.6452165	0.35118222	8.011149	Sitting_Watch
14:18:51.651	5.4589467	0.35435268	7.7502675	0.011381641	-0.042969484	-0.0008894198	5.6452165	0.35118222	8.011149	Sitting_Watch
14:18:51.672	5.4589467	0.35435268	7.7502675	0.011381641	-0.042969484	-0.0008894198	5.6452165	0.35118222	8.011149	Sitting_Watch
14:18:51.694	5.4493694	0.36392978	7.6904106	0.011381641	-0.042969484	-0.0008894198	5.6452165	0.35118222	8.011149	Sitting_Watch
14:18:51.716	5.4493694	0.36392978	7.6904106	-0.008776912	0.03399954	-0.0027220156	5.644417	0.35211745	8.011672	Sitting_Watch
14:18:51.739	5.4493694	0.36392978	7.6904106	-0.008776912	0.03399954	-0.0027220156	5.644417	0.35211745	8.011672	Sitting_Watch
14:18:51.762	5.4493694	0.36392978	7.6904106	-0.008776912	0.03399954	-0.0027220156	5.644417	0.35211745	8.011672	Sitting_Watch
14:18:51.785	5.4493694	0.36392978	7.6904106	-0.008776912	0.03399954	-0.0027220156	5.644417	0.35211745	8.011672	Sitting_Watch
14:18:51.808	5.4493694	0.36392978	7.6904106	-0.008776912	0.03399954	-0.0027220156	5.644417	0.35211745	8.011672	Sitting_Watch
14:18:51.830	5.4493694	0.36392978	7.6904106	-0.008776912	0.03399954	-0.0027220156	5.644417	0.35211745	8.011672	Sitting_Watch
14:18:51.852	5.4493694	0.36392978	7.6904106	-0.008776912	0.03399954	-0.0027220156	5.644417	0.35211745	8.011672	Sitting_Watch
14:18:51.874	5.4493694	0.36392978	7.6904106	-0.008776912	0.03399954	-0.0027220156	5.644417	0.35211745	8.011672	Sitting_Watch
14:18:51.896	5.525986	0.46209505	7.8292785	0.0046621235	-0.01120449	0.0143822115	5.6401563	0.3578639	8.01442	Sitting_Watch
14:18:51.919	5.525986	0.46209505	7.8292785	0.0046621235	-0.01120449	0.0143822115	5.6401563	0.3578639	8.01442	Sitting_Watch
14:18:51.943	5.525986	0.46209505	7.8292785	0.0046621235	-0.01120449	0.0143822115	5.6401563	0.3578639	8.01442	Sitting_Watch
14:18:51.966	5.525986	0.46209505	7.8292785	0.0046621235	-0.01120449	0.0143822115	5.6401563	0.3578639	8.01442	Sitting_Watch
14:18:51.989	5.525986	0.46209505	7.8292785	0.0046621235	-0.01120449	0.0143822115	5.6401563	0.3578639	8.01442	Sitting_Watch
14:18:52.011	5.525986	0.46209505	7.8292785	0.0046621235	-0.01120449	0.0143822115	5.6401563	0.3578639	8.01442	Sitting_Watch
14:18:52.033	5.525986	0.46209505	7.8292785	0.0046621235	-0.01120449	0.0143822115	5.6401563	0.3578639	8.01442	Sitting_Watch
14:18:52.055	5.525986	0.46209505	7.8292785	0.0046621235	-0.01120449	0.0143822115	5.6401563	0.3578639	8.01442	Sitting_Watch
14:18:52.079	5.525986	0.46209505	7.8292785	-0.0045008548	0.00040194934	0.010106155	5.6286793	0.35282326	8.022707	Sitting_Watch
14:18:52.102	5.439792	0.41181526	7.8364615	-0.0045008548	0.00040194934	0.010106155	5.6286793	0.35282326	8.022707	Sitting_Watch
14:18:52.124	5.439792	0.41181526	7.8364615	-0.0045008548	0.00040194934	0.010106155	5.6286793	0.35282326	8.022707	Sitting_Watch
14:18:52.146	5.439792	0.41181526	7.8364615	-0.0045008548	0.00040194934	0.010106155	5.6286793	0.35282326	8.022707	Sitting_Watch
14:18:52.167	5.439792	0.41181526	7.8364615	-0.0045008548	0.00040194934	0.010106155	5.6286793	0.35282326	8.022707	Sitting_Watch
14:18:52.190	5.439792	0.41181526	7.8364615	-0.0045008548	0.00040194934	0.010106155	5.6286793	0.35282326	8.022707	Sitting_Watch
14:18:52.212	5.439792	0.41181526	7.8364615	-0.0045008548	0.00040194934	0.010106155	5.6286793	0.35282326	8.022707	Sitting_Watch
14:18:52.234	5.439792	0.41181526	7.8364615	-0.0045008548	0.00040194934	0.010106155	5.6286793	0.35282326	8.022707	Sitting_Watch
14:18:52.256	5.439792	0.41181526	7.8364615	-0.0057225856	0.008954062	0.00949529	5.625434	0.35395724	8.02493	Sitting_Watch
14:18:52.278	5.439792	0.41181526	7.8364615	-0.0057225856	0.008954062	0.00949529	5.625434	0.35395724	8.02493	Sitting_Watch
14:18:52.302	5.4589467	0.38787252	7.8101244	-0.0057225856	0.008954062	0.00949529	5.625434	0.35395724	8.02493	Sitting_Watch
14:18:52.324	5.4589467	0.38787252	7.8101244	-0.0057225856	0.008954062	0.00949529	5.625434	0.35395724	8.02493	Sitting_Watch
14:18:52.346	5.4589467	0.38787252	7.8101244	-0.0057225856	0.008954062	0.00949529	5.625434	0.35395724	8.02493	Sitting_Watch
14:18:52.368	5.4589467	0.38787252	7.8101244	-0.0057225856	0.008954062	0.00949529	5.625434	0.35395724	8.02493	Sitting_Watch
14:18:52.390	5.4589467	0.38787252	7.8101244	-0.0057225856	0.008954062	0.00949529	5.625434	0.35395724	8.02493	Sitting_Watch
14:18:52.412	5.4589467	0.38787252	7.8101244	-0.0057225856	0.008954062	0.00949529	5.625434	0.35395724	8.02493	Sitting_Watch
14:18:52.435	5.4589467	0.38787252	7.8101244	0.0064947195	-0.02403266	-0.006387207	5.6202664	0.35822248	8.028362	Sitting_Watch
14:18:52.455	5.4589467	0.38787252	7.8101244	0.0064947195	-0.02403266	-0.006387207	5.6202664	0.35822248	8.028362	Sitting_Watch
14:18:52.478	5.4589467	0.38787252	7.8101244	0.0064947195	-0.02403266	-0.006387207	5.6202664	0.35822248	8.028362	Sitting_Watch
14:18:52.500	5.3919067	0.3615355	7.788576	0.0064947195	-0.02403266	-0.006387207	5.6202664	0.35822248	8.028362	Sitting_Watch
14:18:52.524	5.3919067	0.3615355	7.788576	0.0064947195	-0.02403266	-0.006387207	5.6202664	0.35822248	8.028362	Sitting_Watch
14:18:52.547	5.3919067	0.3615355	7.788576	0.0064947195	-0.02403266	-0.006387207	5.6202664	0.35822248	8.028362	Sitting_Watch
14:18:52.569	5.3919067	0.3615355	7.788576	0.0064947195	-0.02403266	-0.006387207	5.6202664	0.35822248	8.028362	Sitting_Watch
14:18:52.592	5.3919067	0.3615355	7.788576	0.0064947195	-0.02403266	-0.006387207	5.6202664	0.35822248	8.028362	Sitting_Watch
14:18:52.613	5.3919067	0.3615355	7.788576	-0.017329026	0.037053864	0.0052192328	5.634421	0.3668018	8.018047	Sitting_Watch
14:18:52.636	5.3919067	0.3615355	7.788576	-0.017329026	0.037053864	0.0052192328	5.634421	0.3668018	8.018047	Sitting_Watch
14:18:52.657	5.3919067	0.3615355	7.788576	-0.017329026	0.037053864	0.0052192328	5.634421	0.3668018	8.018047	Sitting_Watch
14:18:52.679	5.3919067	0.3615355	7.788576	-0.017329026	0.037053864	0.0052192328	5.634421	0.3668018	8.018047	Sitting_Watch
14:18:52.701	5.521198	0.45251793	7.620977	-0.017329026	0.037053864	0.0052192328	5.634421	0.3668018	8.018047	Sitting_Watch
14:18:52.724	5.521198	0.45251793	7.620977	-0.017329026	0.037053864	0.0052192328	5.634421	0.3668018	8.018047	Sitting_Watch
14:18:52.746	5.521198	0.45251793	7.620977	-0.017329026	0.037053864	0.0052192328	5.634421	0.3668018	8.018047	Sitting_Watch
14:18:52.769	5.521198	0.45251793	7.620977	-0.017329026	0.037053864	0.0052192328	5.634421	0.3668018	8.018047	Sitting_Watch
14:18:52.792	5.521198	0.45251793	7.620977	-0.017329026	0.037053864	0.0052192328	5.634421	0.3668018	8.018047	Sitting_Watch
14:18:52.814	5.521198	0.45251793	7.620977	0.004051258	-0.027086986	0.014993076	5.622087	0.366632	8.02671	Sitting_Watch
14:18:52.836	5.521198	0.45251793	7.620977	0.004051258	-0.027086986	0.014993076	5.622087	0.366632	8.02671	Sitting_Watch
14:18:52.859	5.521198	0.45251793	7.620977	0.004051258	-0.027086986	0.014993076	5.622087	0.366632	8.02671	Sitting_Watch
14:18:52.883	5.521198	0.45251793	7.620977	0.004051258	-0.027086986	0.014993076	5.622087	0.366632	8.02671	Sitting_Watch
14:18:52.907	5.4326096	0.42139238	7.719142	0.004051258	-0.027086986	0.014993076	5.622087	0.366632	8.02671	Sitting_Watch
14:18:52.929	5.4326096	0.42139238	7.719142	0.004051258	-0.027086986	0.014993076	5.622087	0.366632	8.02671	Sitting_Watch
14:18:52.950	5.4326096	0.42139238	7.719142	0.004051258	-0.027086986	0.014993076	5.622087	0.366632	8.02671	Sitting_Watch
14:18:52.973	5.4326096	0.42139238	7.719142	0.004051258	-0.027086986	0.014993076	5.6125927	0.3646673	8.033441	Sitting_Watch
14:18:52.996	5.4326096	0.42139238	7.719142	-0.008776912	-0.009982759	0.0021649066	5.6125927	0.3646673	8.033441	Sitting_Watch
14:18:53.019	5.4326096	0.42139238	7.719142	-0.008776912	-0.009982759	0.0021649066	5.6125927	0.3646673	8.033441	Sitting_Watch
14:18:53.042	5.4326096	0.42139238	7.719142	-0.008776912	-0.009982759	0.0021649066	5.6125927	0.3646673	8.033441	Sitting_Watch
14:18:53.064	5.4326096	0.42139238	7.719142	-0.008776912	-0.009982759	0.0021649066	5.6125927	0.3646673	8.033441	Sitting_Watch
14:18:53.087	5.444581	0.3615355	7.7167478	-0.008776912	-0.009982759	0.0021649066	5.6125927	0.3646673	8.033441	Sitting_Watch
14:18:53.110	5.444581	0.3615355	7.7167478	-0.008776912	-0.009982759	0.0021649066	5.6125927	0.3646673	8.033441	Sitting_Watch
14:18:53.133	5.444581	0.3615355	7.7167478	-0.008776912	-0.009982759	0.0021649066	5.6125927	0.3646673	8.033441	Sitting_Watch
14:18:53.155	5.444581	0.3615355	7.7167478	-0.01671816	0.040719055	0.00949529	5.6094437	0.36510757	8.035619	Sitting_Watch
14:18:53.178	5.444581	0.3615355	7.7167478	-0.01671816	0.040719055	0.00949529	5.6094437	0.36510757	8.035619	Sitting_Watch
14:18:53.201	5.444581	0.3615355	7.7167478	-0.01671816	0.040719055	0.00949529	5.6094437	0.36510757	8.035619	Sitting_Watch
14:18:53.224	5.444581	0.3615355	7.7167478	-0.01671816	0.040719055	0.00949529	5.6094437	0.36510757	8.035619	Sitting_Watch
14:18:53.245	5.444581	0.3615355	7.7167478	-0.01671816	0.040719055	0.00949529	5.6094437	0.36510757	8.035619	Sitting_Watch
14:18:53.267	5.444581	0.3615355	7.7167478	-0.01671816	0.040719055	0.00949529	5.6094437	0.36510757	8.035619	Sitting_Watch
14:18:53.289	5.497255	0.36871833	7.781393	-0.01671816	0.040719055	0.00949529	5.6094437	0.36510757	8.035619	Sitting_Watch
14:18:53.312	5.497255	0.36871833	7.781393	-0.01671816	0.040719055	0.00949529	5.6094437	0.36510757	8.035619	Sitting_Watch
14:18:53.335	5.497255	0.36871833	7.781393	0.014435967	-0.022200065	0.013771346	5.615755	0.36467254	8.031228	Sitting_Watch
14:18:53.357	5.497255	0.36871833	7.781393	0.014435967	-0.022200065	0.013771346	5.615755	0.36467254	8.031228	Sitting_Watch
14:18:53.380	5.497255	0.36871833	7.781393	0.014435967	-0.022200065	0.013771346	5.615755	0.36467254	8.031228	Sitting_Watch
14:18:53.403	5.497255	0.36871833	7.781393	0.014435967	-0.022200065	0.013771346	5.615755	0.36467254	8.031228	Sitting_Watch
14:18:53.426	5.497255	0.36871833	7.781393	0.014435967	-0.022200065	0.013771346	5.615755	0.36467254	8.031228	Sitting_Watch
14:18:53.449	5.497255	0.36871833	7.781393	0.014435967	-0.022200065	0.013771346	5.615755	0.36467254	8.031228	Sitting_Watch
14:18:53.471	5.497255	0.36871833	7.781393	0.014435967	-0.022200065	0.013771346	5.615755	0.36467254	8.031228	Sitting_Watch
14:18:53.494	5.437398	0.3040729	7.7502675	0.014435967	-0.022200065	0.013771346	5.615755	0.36467254	8.031228	Sitting_Watch
14:18:53.517	5.437398	0.3040729	7.7502675	0.004051258	-0.0057067033	0.003386637	5.607376	0.36384764	8.037117	Sitting_Watch
14:18:53.540	5.437398	0.3040729	7.7502675	0.004051258	-0.0057067033	0.003386637	5.607376	0.36384764	8.037117	Sitting_Watch
14:18:53.563	5.437398	0.3040729	7.7502675	0.004051258	-0.0057067033	0.003386637	5.607376	0.36384764	8.037117	Sitting_Watch
14:18:53.585	5.437398	0.3040729	7.7502675	0.004051258	-0.0057067033	0.003386637	5.607376	0.36384764	8.037117	Sitting_Watch
14:18:53.607	5.437398	0.3040729	7.7502675	0.004051258	-0.0057067033	0.003386637	5.607376	0.36384764	8.037117	Sitting_Watch
14:18:53.630	5.437398	0.3040729	7.7502675	0.004051258	-0.0057067033	0.003386637	5.607376	0.36384764	8.037117	Sitting_Watch
14:18:53.653	5.437398	0.3040729	7.7502675	0.004051258	-0.0057067033	0.003386637	5.607376	0.36384764	8.037117	Sitting_Watch
14:18:53.676	5.437398	0.3040729	7.7502675	0.004051258	-0.0057067033	0.003386637	5.607376	0.36384764	8.037117	Sitting_Watch
14:18:53.698	5.36557	0.33759275	7.7167478	-0.015496429	0.05965588	-0.00027855457	5.608822	0.36368644	8.036117	Sitting_Watch
14:18:53.720	5.36557	0.33759275	7.7167478	-0.015496429	0.05965588	-0.00027855457	5.608822	0.36368644	8.036117	Sitting_Watch
14:18:53.741	5.36557	0.33759275	7.7167478	-0.015496429	0.05965588	-0.00027855457	5.608822	0.36368644	8.036117	Sitting_Watch
14:18:53.763	5.36557	0.33759275	7.7167478	-0.015496429	0.05965588	-0.00027855457	5.608822	0.36368644	8.036117	Sitting_Watch
14:18:53.786	5.36557	0.33759275	7.7167478	-0.015496429	0.05965588	-0.00027855457	5.608822	0.36368644	8.036117	Sitting_Watch
14:18:53.808	5.36557	0.33759275	7.7167478	-0.015496429	0.05965588	-0.00027855457	5.608822	0.36368644	8.036117	Sitting_Watch
14:18:53.831	5.36557	0.33759275	7.7167478	-0.015496429	0.05965588	-0.00027855457	5.608822	0.36368644	8.036117	Sitting_Watch
14:18:53.853	5.36557	0.33759275	7.7167478	-0.015496429	0.05965588	-0.00027855457	5.608822	0.36368644	8.036117	Sitting_Watch
14:18:53.876	5.36557	0.33759275	7.7167478	-0.013663834	-0.036249965	-0.010052399	5.6093616	0.369789	8.0354595	Sitting_Watch
14:18:53.899	5.341627	0.3328042	7.759845	-0.013663834	-0.036249965	-0.010052399	5.6093616	0.369789	8.0354595	Sitting_Watch
14:18:53.922	5.341627	0.3328042	7.759845	-0.013663834	-0.036249965	-0.010052399	5.6093616	0.369789	8.0354595	Sitting_Watch
14:18:53.945	5.341627	0.3328042	7.759845	-0.013663834	-0.036249965	-0.010052399	5.6093616	0.369789	8.0354595	Sitting_Watch
14:18:53.967	5.341627	0.3328042	7.759845	-0.013663834	-0.036249965	-0.010052399	5.6093616	0.369789	8.0354595	Sitting_Watch
14:18:53.991	5.341627	0.3328042	7.759845	-0.013663834	-0.036249965	-0.010052399	5.6093616	0.369789	8.0354595	Sitting_Watch
14:18:54.014	5.341627	0.3328042	7.759845	-0.013663834	-0.036249965	-0.010052399	5.6093616	0.369789	8.0354595	Sitting_Watch
14:18:54.035	5.341627	0.3328042	7.759845	-0.013663834	-0.036249965	-0.010052399	5.6093616	0.369789	8.0354595	Sitting_Watch
14:18:54.058	5.341627	0.3328042	7.759845	-0.0075551816	-0.0215892	0.0015540412	5.602729	0.35313964	8.040837	Sitting_Watch
14:18:54.080	5.341627	0.3328042	7.759845	-0.0075551816	-0.0215892	0.0015540412	5.602729	0.35313964	8.040837	Sitting_Watch
14:18:54.104	5.4709177	0.2849187	7.7574506	-0.0075551816	-0.0215892	0.0015540412	5.602729	0.35313964	8.040837	Sitting_Watch
14:18:54.127	5.4709177	0.2849187	7.7574506	-0.0075551816	-0.0215892	0.0015540412	5.602729	0.35313964	8.040837	Sitting_Watch
14:18:54.150	5.4709177	0.2849187	7.7574506	-0.0075551816	-0.0215892	0.0015540412	5.602729	0.35313964	8.040837	Sitting_Watch
14:18:54.172	5.4709177	0.2849187	7.7574506	-0.0075551816	-0.0215892	0.0015540412	5.602729	0.35313964	8.040837	Sitting_Watch
14:18:54.195	5.4709177	0.2849187	7.7574506	-0.0075551816	-0.0215892	0.0015540412	5.602729	0.35313964	8.040837	Sitting_Watch
14:18:54.222	5.4709177	0.2849187	7.7574506	-0.0075551816	-0.0215892	0.0015540412	5.602729	0.35313964	8.040837	Sitting_Watch
14:18:54.244	5.4709177	0.2849187	7.7574506	0.019933755	-0.020978335	0.0015540412	5.607785	0.34695962	8.037581	Sitting_Watch
14:18:54.267	5.4709177	0.2849187	7.7574506	0.019933755	-0.020978335	0.0015540412	5.607785	0.34695962	8.037581	Sitting_Watch
14:18:54.289	5.5188036	0.35914123	7.802942	0.019933755	-0.020978335	0.0015540412	5.607785	0.34695962	8.037581	Sitting_Watch
14:18:54.310	5.5188036	0.35914123	7.802942	0.019933755	-0.020978335	0.0015540412	5.607785	0.34695962	8.037581	Sitting_Watch
14:18:54.333	5.5188036	0.35914123	7.802942	0.019933755	-0.020978335	0.0015540412	5.607785	0.34695962	8.037581	Sitting_Watch
14:18:54.354	5.5188036	0.35914123	7.802942	0.019933755	-0.020978335	0.0015540412	5.607785	0.34695962	8.037581	Sitting_Watch
14:18:54.376	5.5188036	0.35914123	7.802942	0.019933755	-0.020978335	0.0015540412	5.607785	0.34695962	8.037581	Sitting_Watch
14:18:54.399	5.5188036	0.35914123	7.802942	0.019933755	-0.020978335	0.0015540412	5.607785	0.34695962	8.037581	Sitting_Watch
14:18:54.421	5.5188036	0.35914123	7.802942	0.0022186625	-0.02281093	0.006440963	5.611296	0.34400955	8.035257	Sitting_Watch
14:18:54.444	5.5188036	0.35914123	7.802942	0.0022186625	-0.02281093	0.006440963	5.611296	0.34400955	8.035257	Sitting_Watch
14:18:54.467	5.5188036	0.35914123	7.802942	0.0022186625	-0.02281093	0.006440963	5.611296	0.34400955	8.035257	Sitting_Watch
14:18:54.489	5.523592	0.34716985	7.8340673	0.0022186625	-0.02281093	0.006440963	5.611296	0.34400955	8.035257	Sitting_Watch
14:18:54.512	5.523592	0.34716985	7.8340673	0.0022186625	-0.02281093	0.006440963	5.611296	0.34400955	8.035257	Sitting_Watch
14:18:54.534	5.523592	0.34716985	7.8340673	0.0022186625	-0.02281093	0.006440963	5.611296	0.34400955	8.035257	Sitting_Watch
14:18:54.556	5.523592	0.34716985	7.8340673	0.0022186625	-0.02281093	0.006440963	5.611296	0.34400955	8.035257	Sitting_Watch
14:18:54.577	5.523592	0.34716985	7.8340673	0.0022186625	-0.02281093	0.006440963	5.611296	0.34400955	8.035257	Sitting_Watch
14:18:54.599	5.523592	0.34716985	7.8340673	-0.0032791249	0.03338867	0.0046083676	5.612378	0.34263477	8.034557	Sitting_Watch
14:18:54.621	5.523592	0.34716985	7.8340673	-0.0032791249	0.03338867	0.0046083676	5.612378	0.34263477	8.034557	Sitting_Watch
14:18:54.644	5.523592	0.34716985	7.8340673	-0.0032791249	0.03338867	0.0046083676	5.612378	0.34263477	8.034557	Sitting_Watch
14:18:54.667	5.523592	0.34716985	7.8340673	-0.0032791249	0.03338867	0.0046083676	5.612378	0.34263477	8.034557	Sitting_Watch
14:18:54.690	5.4924664	0.37590113	7.778999	-0.0032791249	0.03338867	0.0046083676	5.612378	0.34263477	8.034557	Sitting_Watch
14:18:54.713	5.4924664	0.37590113	7.778999	-0.0032791249	0.03338867	0.0046083676	5.612378	0.34263477	8.034557	Sitting_Watch
14:18:54.736	5.4924664	0.37590113	7.778999	-0.0032791249	0.03338867	0.0046083676	5.612378	0.34263477	8.034557	Sitting_Watch
14:18:54.759	5.4924664	0.37590113	7.778999	-0.0032791249	0.03338867	0.0046083676	5.612378	0.34263477	8.034557	Sitting_Watch
14:18:54.783	5.4924664	0.37590113	7.778999	-0.0045008548	0.012619254	0.012549615	5.6193705	0.34702188	8.029481	Sitting_Watch
14:18:54.805	5.4924664	0.37590113	7.778999	-0.0045008548	0.012619254	0.012549615	5.6193705	0.34702188	8.029481	Sitting_Watch
14:18:54.826	5.4924664	0.37590113	7.778999	-0.0045008548	0.012619254	0.012549615	5.6193705	0.34702188	8.029481	Sitting_Watch
14:18:54.848	5.4924664	0.37590113	7.778999	-0.0045008548	0.012619254	0.012549615	5.6193705	0.34702188	8.029481	Sitting_Watch
14:18:54.870	5.4924664	0.37590113	7.778999	-0.0045008548	0.012619254	0.012549615	5.6193705	0.34702188	8.029481	Sitting_Watch
14:18:54.893	5.442187	0.3998439	7.8891354	-0.0045008548	0.012619254	0.012549615	5.6193705	0.34702188	8.029481	Sitting_Watch
14:18:54.915	5.442187	0.3998439	7.8891354	-0.0045008548	0.012619254	0.012549615	5.6193705	0.34702188	8.029481	Sitting_Watch
14:18:54.937	5.442187	0.3998439	7.8891354	-0.0045008548	0.012619254	0.012549615	5.6193705	0.34702188	8.029481	Sitting_Watch
14:18:54.958	5.442187	0.3998439	7.8891354	-0.008166046	-0.038693428	0.012549615	5.617727	0.33149612	8.031288	Sitting_Watch
14:18:54.980	5.442187	0.3998439	7.8891354	-0.008166046	-0.038693428	0.012549615	5.617727	0.33149612	8.031288	Sitting_Watch
14:18:55.003	5.442187	0.3998439	7.8891354	-0.008166046	-0.038693428	0.012549615	5.617727	0.33149612	8.031288	Sitting_Watch
14:18:55.025	5.442187	0.3998439	7.8891354	-0.008166046	-0.038693428	0.012549615	5.617727	0.33149612	8.031288	Sitting_Watch
14:18:55.048	5.442187	0.3998439	7.8891354	-0.008166046	-0.038693428	0.012549615	5.617727	0.33149612	8.031288	Sitting_Watch
14:18:55.071	5.442187	0.3998439	7.8891354	-0.008166046	-0.038693428	0.012549615	5.617727	0.33149612	8.031288	Sitting_Watch
14:18:55.093	5.461341	0.35914123	7.84125	-0.008166046	-0.038693428	0.012549615	5.617727	0.33149612	8.031288	Sitting_Watch
14:18:55.115	5.461341	0.35914123	7.84125	-0.008166046	-0.038693428	0.012549615	5.617727	0.33149612	8.031288	Sitting_Watch
14:18:55.137	5.461341	0.35914123	7.84125	0.013214237	0.0028454103	0.010106155	5.620464	0.33784196	8.02911	Sitting_Watch
14:18:55.159	5.461341	0.35914123	7.84125	0.013214237	0.0028454103	0.010106155	5.620464	0.33784196	8.02911	Sitting_Watch
14:18:55.182	5.461341	0.35914123	7.84125	0.013214237	0.0028454103	0.010106155	5.620464	0.33784196	8.02911	Sitting_Watch
14:18:55.205	5.461341	0.35914123	7.84125	0.013214237	0.0028454103	0.010106155	5.620464	0.33784196	8.02911	Sitting_Watch
14:18:55.228	5.461341	0.35914123	7.84125	0.013214237	0.0028454103	0.010106155	5.620464	0.33784196	8.02911	Sitting_Watch
14:18:55.250	5.461341	0.35914123	7.84125	0.013214237	0.0028454103	0.010106155	5.620464	0.33784196	8.02911	Sitting_Watch
14:18:55.273	5.461341	0.35914123	7.84125	0.013214237	0.0028454103	0.010106155	5.620464	0.33784196	8.02911	Sitting_Watch
14:18:55.295	5.418244	0.37829542	7.7574506	0.013214237	0.0028454103	0.010106155	5.620464	0.33784196	8.02911	Sitting_Watch
14:18:55.318	5.418244	0.37829542	7.7574506	0.003440393	-0.006928433	0.008273559	5.6124287	0.3403028	8.034623	Sitting_Watch
14:18:55.341	5.418244	0.37829542	7.7574506	0.003440393	-0.006928433	0.008273559	5.6124287	0.3403028	8.034623	Sitting_Watch
14:18:55.363	5.418244	0.37829542	7.7574506	0.003440393	-0.006928433	0.008273559	5.6124287	0.3403028	8.034623	Sitting_Watch
14:18:55.385	5.418244	0.37829542	7.7574506	0.003440393	-0.006928433	0.008273559	5.6124287	0.3403028	8.034623	Sitting_Watch
14:18:55.407	5.418244	0.37829542	7.7574506	0.003440393	-0.006928433	0.008273559	5.6124287	0.3403028	8.034623	Sitting_Watch
14:18:55.430	5.418244	0.37829542	7.7574506	0.003440393	-0.006928433	0.008273559	5.6124287	0.3403028	8.034623	Sitting_Watch
14:18:55.453	5.418244	0.37829542	7.7574506	0.003440393	-0.006928433	0.008273559	5.6124287	0.3403028	8.034623	Sitting_Watch
14:18:55.476	5.418244	0.37829542	7.7574506	0.003440393	-0.006928433	0.008273559	5.6124287	0.3403028	8.034623	Sitting_Watch
14:18:55.498	5.439792	0.3423813	7.8292785	0.013214237	0.04010819	-0.0069980724	5.631531	0.3454507	8.021026	Sitting_Watch
14:18:55.521	5.439792	0.3423813	7.8292785	0.013214237	0.04010819	-0.0069980724	5.631531	0.3454507	8.021026	Sitting_Watch
14:18:55.543	5.439792	0.3423813	7.8292785	0.013214237	0.04010819	-0.0069980724	5.631531	0.3454507	8.021026	Sitting_Watch
14:18:55.566	5.439792	0.3423813	7.8292785	0.013214237	0.04010819	-0.0069980724	5.631531	0.3454507	8.021026	Sitting_Watch
14:18:55.588	5.439792	0.3423813	7.8292785	0.013214237	0.04010819	-0.0069980724	5.631531	0.3454507	8.021026	Sitting_Watch
14:18:55.610	5.439792	0.3423813	7.8292785	0.013214237	0.04010819	-0.0069980724	5.631531	0.3454507	8.021026	Sitting_Watch
14:18:55.632	5.439792	0.3423813	7.8292785	0.013214237	0.04010819	-0.0069980724	5.631531	0.3454507	8.021026	Sitting_Watch
14:18:55.653	5.439792	0.3423813	7.8292785	0.013214237	0.04010819	-0.0069980724	5.631531	0.3454507	8.021026	Sitting_Watch
14:18:55.675	5.439792	0.3423813	7.8292785	0.013214237	0.04010819	-0.0069980724	5.631531	0.3454507	8.021026	Sitting_Watch
14:18:55.697	5.4589467	0.36871833	7.6066113	0.000996932	0.0052888715	0.010106155	5.6180153	0.35643736	8.030018	Sitting_Watch
14:18:55.720	5.4589467	0.36871833	7.6066113	0.000996932	0.0052888715	0.010106155	5.6180153	0.35643736	8.030018	Sitting_Watch
14:18:55.743	5.4589467	0.36871833	7.6066113	0.000996932	0.0052888715	0.010106155	5.6180153	0.35643736	8.030018	Sitting_Watch
14:18:55.766	5.4589467	0.36871833	7.6066113	0.000996932	0.0052888715	0.010106155	5.6180153	0.35643736	8.030018	Sitting_Watch
14:18:55.789	5.4589467	0.36871833	7.6066113	0.000996932	0.0052888715	0.010106155	5.6180153	0.35643736	8.030018	Sitting_Watch
14:18:55.811	5.4589467	0.36871833	7.6066113	0.000996932	0.0052888715	0.010106155	5.6180153	0.35643736	8.030018	Sitting_Watch
14:18:55.833	5.4589467	0.36871833	7.6066113	0.000996932	0.0052888715	0.010106155	5.6180153	0.35643736	8.030018	Sitting_Watch
14:18:55.855	5.4589467	0.36871833	7.6066113	-0.0045008548	0.0016236799	0.014993076	5.623133	0.37238428	8.025711	Sitting_Watch
14:18:55.876	5.4589467	0.36871833	7.6066113	-0.0045008548	0.0016236799	0.014993076	5.623133	0.37238428	8.025711	Sitting_Watch
14:18:55.898	5.540352	0.38308397	7.80773	-0.0045008548	0.0016236799	0.014993076	5.623133	0.37238428	8.025711	Sitting_Watch
14:18:55.920	5.540352	0.38308397	7.80773	-0.0045008548	0.0016236799	0.014993076	5.623133	0.37238428	8.025711	Sitting_Watch
14:18:55.943	5.540352	0.38308397	7.80773	-0.0045008548	0.0016236799	0.014993076	5.623133	0.37238428	8.025711	Sitting_Watch
14:18:55.965	5.540352	0.38308397	7.80773	-0.0045008548	0.0016236799	0.014993076	5.623133	0.37238428	8.025711	Sitting_Watch
14:18:55.988	5.540352	0.38308397	7.80773	-0.0045008548	0.0016236799	0.014993076	5.623133	0.37238428	8.025711	Sitting_Watch
14:18:56.011	5.540352	0.38308397	7.80773	-0.0045008548	0.0016236799	0.014993076	5.623133	0.37238428	8.025711	Sitting_Watch
14:18:56.034	5.540352	0.38308397	7.80773	0.0064947195	-0.009982759	0.010106155	5.6363916	0.38188833	8.015959	Sitting_Watch
14:18:56.056	5.540352	0.38308397	7.80773	0.0064947195	-0.009982759	0.010106155	5.6363916	0.38188833	8.015959	Sitting_Watch
14:18:56.078	5.540352	0.38308397	7.80773	0.0064947195	-0.009982759	0.010106155	5.6363916	0.38188833	8.015959	Sitting_Watch
14:18:56.101	5.420638	0.39505535	7.6975937	0.0064947195	-0.009982759	0.010106155	5.6363916	0.38188833	8.015959	Sitting_Watch
14:18:56.123	5.420638	0.39505535	7.6975937	0.0064947195	-0.009982759	0.010106155	5.6363916	0.38188833	8.015959	Sitting_Watch
14:18:56.145	5.420638	0.39505535	7.6975937	0.0064947195	-0.009982759	0.010106155	5.6363916	0.38188833	8.015959	Sitting_Watch
14:18:56.167	5.420638	0.39505535	7.6975937	0.0064947195	-0.009982759	0.010106155	5.6363916	0.38188833	8.015959	Sitting_Watch
14:18:56.189	5.420638	0.39505535	7.6975937	0.0064947195	-0.009982759	0.010106155	5.6363916	0.38188833	8.015959	Sitting_Watch
14:18:56.211	5.420638	0.39505535	7.6975937	0.0064947195	-0.009982759	0.010106155	5.6363916	0.38188833	8.015959	Sitting_Watch
14:18:56.235	5.420638	0.39505535	7.6975937	0.005883854	0.010175793	0.01071702	5.6481757	0.3831547	8.007599	Sitting_Watch
14:18:56.258	5.420638	0.39505535	7.6975937	0.005883854	0.010175793	0.01071702	5.6481757	0.3831547	8.007599	Sitting_Watch
14:18:56.280	5.420638	0.39505535	7.6975937	0.005883854	0.010175793	0.01071702	5.6481757	0.3831547	8.007599	Sitting_Watch
14:18:56.307	5.5020437	0.3519584	7.7143536	0.005883854	0.010175793	0.01071702	5.6481757	0.3831547	8.007599	Sitting_Watch
14:18:56.330	5.5020437	0.3519584	7.7143536	0.005883854	0.010175793	0.01071702	5.6481757	0.3831547	8.007599	Sitting_Watch
14:18:56.354	5.5020437	0.3519584	7.7143536	0.005883854	0.010175793	0.01071702	5.6481757	0.3831547	8.007599	Sitting_Watch
14:18:56.376	5.5020437	0.3519584	7.7143536	0.005883854	0.010175793	0.01071702	5.6481757	0.3831547	8.007599	Sitting_Watch
14:18:56.399	5.5020437	0.3519584	7.7143536	-0.006333451	0.007732332	0.013771346	5.6588683	0.38269058	8.00007	Sitting_Watch
14:18:56.421	5.5020437	0.3519584	7.7143536	-0.006333451	0.007732332	0.013771346	5.6588683	0.38269058	8.00007	Sitting_Watch
14:18:56.442	5.5020437	0.3519584	7.7143536	-0.006333451	0.007732332	0.013771346	5.6588683	0.38269058	8.00007	Sitting_Watch
14:18:56.464	5.5020437	0.3519584	7.7143536	-0.006333451	0.007732332	0.013771346	5.6588683	0.38269058	8.00007	Sitting_Watch
14:18:56.485	5.523592	0.38787252	7.781393	-0.006333451	0.007732332	0.013771346	5.6588683	0.38269058	8.00007	Sitting_Watch
14:18:56.507	5.523592	0.38787252	7.781393	-0.006333451	0.007732332	0.013771346	5.6588683	0.38269058	8.00007	Sitting_Watch
14:18:56.530	5.523592	0.38787252	7.781393	-0.006333451	0.007732332	0.013771346	5.6588683	0.38269058	8.00007	Sitting_Watch
14:18:56.553	5.523592	0.38787252	7.781393	-0.006333451	0.007732332	0.013771346	5.6588683	0.38269058	8.00007	Sitting_Watch
14:18:56.576	5.523592	0.38787252	7.781393	-0.0032791249	-0.00020891592	0.013771346	5.6610336	0.37720543	7.998799	Sitting_Watch
14:18:56.599	5.523592	0.38787252	7.781393	-0.0032791249	-0.00020891592	0.013771346	5.6610336	0.37720543	7.998799	Sitting_Watch
14:18:56.621	5.523592	0.38787252	7.781393	-0.0032791249	-0.00020891592	0.013771346	5.6610336	0.37720543	7.998799	Sitting_Watch
14:18:56.644	5.523592	0.38787252	7.781393	-0.0032791249	-0.00020891592	0.013771346	5.6610336	0.37720543	7.998799	Sitting_Watch
14:18:56.667	5.523592	0.38787252	7.781393	-0.0032791249	-0.00020891592	0.013771346	5.6610336	0.37720543	7.998799	Sitting_Watch
14:18:56.689	5.4733124	0.43575802	7.7502675	-0.0032791249	-0.00020891592	0.013771346	5.6610336	0.37720543	7.998799	Sitting_Watch
14:18:56.711	5.4733124	0.43575802	7.7502675	-0.0032791249	-0.00020891592	0.013771346	5.6610336	0.37720543	7.998799	Sitting_Watch
14:18:56.733	5.4733124	0.43575802	7.7502675	-0.0032791249	-0.00020891592	0.013771346	5.6610336	0.37720543	7.998799	Sitting_Watch
14:18:56.754	5.4733124	0.43575802	7.7502675	0.013214237	-0.013037086	0.0027757715	5.6671395	0.37879387	7.994394	Sitting_Watch
14:18:56.776	5.4733124	0.43575802	7.7502675	0.013214237	-0.013037086	0.0027757715	5.6671395	0.37879387	7.994394	Sitting_Watch
14:18:56.799	5.4733124	0.43575802	7.7502675	0.013214237	-0.013037086	0.0027757715	5.6671395	0.37879387	7.994394	Sitting_Watch
14:18:56.826	5.4733124	0.43575802	7.7502675	0.013214237	-0.013037086	0.0027757715	5.6671395	0.37879387	7.994394	Sitting_Watch
14:18:56.849	5.4733124	0.43575802	7.7502675	0.013214237	-0.013037086	0.0027757715	5.6671395	0.37879387	7.994394	Sitting_Watch
14:18:56.871	5.4733124	0.43575802	7.7502675	0.013214237	-0.013037086	0.0027757715	5.6671395	0.37879387	7.994394	Sitting_Watch
14:18:56.893	5.504438	0.4189981	7.726325	0.013214237	-0.013037086	0.0027757715	5.6671395	0.37879387	7.994394	Sitting_Watch
14:18:56.916	5.504438	0.4189981	7.726325	0.013214237	-0.013037086	0.0027757715	5.6671395	0.37879387	7.994394	Sitting_Watch
14:18:56.937	5.504438	0.4189981	7.726325	-0.008776912	0.043162517	-0.00027855457	5.6609454	0.37700084	7.998867	Sitting_Watch
14:18:56.958	5.504438	0.4189981	7.726325	-0.008776912	0.043162517	-0.00027855457	5.6609454	0.37700084	7.998867	Sitting_Watch
14:18:56.983	5.504438	0.4189981	7.726325	-0.008776912	0.043162517	-0.00027855457	5.6609454	0.37700084	7.998867	Sitting_Watch
14:18:57.005	5.504438	0.4189981	7.726325	-0.008776912	0.043162517	-0.00027855457	5.6609454	0.37700084	7.998867	Sitting_Watch
14:18:57.029	5.504438	0.4189981	7.726325	-0.008776912	0.043162517	-0.00027855457	5.6609454	0.37700084	7.998867	Sitting_Watch
14:18:57.051	5.504438	0.4189981	7.726325	-0.008776912	0.043162517	-0.00027855457	5.6609454	0.37700084	7.998867	Sitting_Watch
14:18:57.074	5.504438	0.4189981	7.726325	-0.008776912	0.043162517	-0.00027855457	5.6609454	0.37700084	7.998867	Sitting_Watch
14:18:57.098	5.542746	0.40463245	7.843644	-0.008776912	0.043162517	-0.00027855457	5.6609454	0.37700084	7.998867	Sitting_Watch
14:18:57.121	5.542746	0.40463245	7.843644	0.010770775	-0.038693428	0.006440963	5.654111	0.37478492	8.003806	Sitting_Watch
14:18:57.144	5.542746	0.40463245	7.843644	0.010770775	-0.038693428	0.006440963	5.654111	0.37478492	8.003806	Sitting_Watch
14:18:57.167	5.542746	0.40463245	7.843644	0.010770775	-0.038693428	0.006440963	5.654111	0.37478492	8.003806	Sitting_Watch
14:18:57.190	5.542746	0.40463245	7.843644	0.010770775	-0.038693428	0.006440963	5.654111	0.37478492	8.003806	Sitting_Watch
14:18:57.212	5.542746	0.40463245	7.843644	0.010770775	-0.038693428	0.006440963	5.654111	0.37478492	8.003806	Sitting_Watch
14:18:57.233	5.542746	0.40463245	7.843644	0.010770775	-0.038693428	0.006440963	5.654111	0.37478492	8.003806	Sitting_Watch
14:18:57.256	5.542746	0.40463245	7.843644	0.010770775	-0.038693428	0.006440963	5.654111	0.37478492	8.003806	Sitting_Watch
14:18:57.278	5.542746	0.40463245	7.843644	0.010770775	-0.038693428	0.006440963	5.654111	0.37478492	8.003806	Sitting_Watch
14:18:57.301	5.442187	0.38068968	7.743085	-0.0026682594	0.00040194934	0.008273559	5.6572847	0.37229574	8.001677	Sitting_Watch
14:18:57.325	5.442187	0.38068968	7.743085	-0.0026682594	0.00040194934	0.008273559	5.6572847	0.37229574	8.001677	Sitting_Watch
14:18:57.348	5.442187	0.38068968	7.743085	-0.0026682594	0.00040194934	0.008273559	5.6572847	0.37229574	8.001677	Sitting_Watch
14:18:57.371	5.442187	0.38068968	7.743085	-0.0026682594	0.00040194934	0.008273559	5.6572847	0.37229574	8.001677	Sitting_Watch
14:18:57.393	5.442187	0.38068968	7.743085	-0.0026682594	0.00040194934	0.008273559	5.6572847	0.37229574	8.001677	Sitting_Watch
14:18:57.416	5.442187	0.38068968	7.743085	-0.0026682594	0.00040194934	0.008273559	5.6572847	0.37229574	8.001677	Sitting_Watch
14:18:57.438	5.442187	0.38068968	7.743085	-0.0026682594	0.00040194934	0.008273559	5.6572847	0.37229574	8.001677	Sitting_Watch
14:18:57.461	5.442187	0.38068968	7.743085	-0.0026682594	0.00040194934	0.008273559	5.6572847	0.37229574	8.001677	Sitting_Watch
14:18:57.483	5.4661293	0.3615355	7.692805	-0.0057225856	0.048660304	0.0070518283	5.6523747	0.36768502	8.005361	Sitting_Watch
14:18:57.504	5.4661293	0.3615355	7.692805	-0.0057225856	0.048660304	0.0070518283	5.6523747	0.36768502	8.005361	Sitting_Watch
14:18:57.526	5.4661293	0.3615355	7.692805	-0.0057225856	0.048660304	0.0070518283	5.6523747	0.36768502	8.005361	Sitting_Watch
14:18:57.549	5.4661293	0.3615355	7.692805	-0.0057225856	0.048660304	0.0070518283	5.6523747	0.36768502	8.005361	Sitting_Watch
14:18:57.572	5.4661293	0.3615355	7.692805	-0.0057225856	0.048660304	0.0070518283	5.6523747	0.36768502	8.005361	Sitting_Watch
14:18:57.594	5.4661293	0.3615355	7.692805	-0.0057225856	0.048660304	0.0070518283	5.6523747	0.36768502	8.005361	Sitting_Watch
14:18:57.617	5.4661293	0.3615355	7.692805	-0.0057225856	0.048660304	0.0070518283	5.6523747	0.36768502	8.005361	Sitting_Watch
14:18:57.640	5.4661293	0.3615355	7.692805	-0.0057225856	0.048660304	0.0070518283	5.6523747	0.36768502	8.005361	Sitting_Watch
14:18:57.663	5.4661293	0.3615355	7.692805	0.010159912	-0.009371894	0.0003323107	5.6501594	0.37117666	8.006764	Sitting_Watch
14:18:57.685	5.4948606	0.4070267	7.8316727	0.010159912	-0.009371894	0.0003323107	5.6501594	0.37117666	8.006764	Sitting_Watch
14:18:57.708	5.4948606	0.4070267	7.8316727	0.010159912	-0.009371894	0.0003323107	5.6501594	0.37117666	8.006764	Sitting_Watch
14:18:57.731	5.4948606	0.4070267	7.8316727	0.010159912	-0.009371894	0.0003323107	5.6501594	0.37117666	8.006764	Sitting_Watch
14:18:57.753	5.4948606	0.4070267	7.8316727	0.010159912	-0.009371894	0.0003323107	5.6501594	0.37117666	8.006764	Sitting_Watch
14:18:57.774	5.4948606	0.4070267	7.8316727	0.010159912	-0.009371894	0.0003323107	5.6501594	0.37117666	8.006764	Sitting_Watch
14:18:57.796	5.4948606	0.4070267	7.8316727	0.010159912	-0.009371894	0.0003323107	5.6501594	0.37117666	8.006764	Sitting_Watch
14:18:57.819	5.4948606	0.4070267	7.8316727	0.010159912	-0.009371894	0.0003323107	5.6501594	0.37117666	8.006764	Sitting_Watch
14:18:57.842	5.4948606	0.4070267	7.8316727	0.016879428	-0.009982759	-0.003943746	5.6445003	0.3695482	8.010829	Sitting_Watch
14:18:57.865	5.4948606	0.4070267	7.8316727	0.016879428	-0.009982759	-0.003943746	5.6445003	0.3695482	8.010829	Sitting_Watch
14:18:57.887	5.504438	0.40463245	7.8268843	0.016879428	-0.009982759	-0.003943746	5.6445003	0.3695482	8.010829	Sitting_Watch
14:18:57.909	5.504438	0.40463245	7.8268843	0.016879428	-0.009982759	-0.003943746	5.6445003	0.3695482	8.010829	Sitting_Watch
14:18:57.936	5.504438	0.40463245	7.8268843	0.016879428	-0.009982759	-0.003943746	5.6445003	0.3695482	8.010829	Sitting_Watch
14:18:57.959	5.504438	0.40463245	7.8268843	0.016879428	-0.009982759	-0.003943746	5.6445003	0.3695482	8.010829	Sitting_Watch
14:18:57.981	5.504438	0.40463245	7.8268843	0.016879428	-0.009982759	-0.003943746	5.6445003	0.3695482	8.010829	Sitting_Watch
14:18:58.004	5.504438	0.40463245	7.8268843	0.016879428	-0.009982759	-0.003943746	5.6445003	0.3695482	8.010829	Sitting_Watch
14:18:58.026	5.504438	0.40463245	7.8268843	-0.010609508	0.0504929	0.0052192328	5.6335726	0.37323126	8.018345	Sitting_Watch
14:18:58.049	5.504438	0.40463245	7.8268843	-0.010609508	0.0504929	0.0052192328	5.6335726	0.37323126	8.018345	Sitting_Watch
14:18:58.070	5.504438	0.40463245	7.8268843	-0.010609508	0.0504929	0.0052192328	5.6335726	0.37323126	8.018345	Sitting_Watch
14:18:58.092	5.463735	0.3998439	7.7957587	-0.010609508	0.0504929	0.0052192328	5.6335726	0.37323126	8.018345	Sitting_Watch
14:18:58.115	5.463735	0.3998439	7.7957587	-0.010609508	0.0504929	0.0052192328	5.6335726	0.37323126	8.018345	Sitting_Watch
14:18:58.137	5.463735	0.3998439	7.7957587	-0.010609508	0.0504929	0.0052192328	5.6335726	0.37323126	8.018345	Sitting_Watch
14:18:58.161	5.463735	0.3998439	7.7957587	-0.010609508	0.0504929	0.0052192328	5.6335726	0.37323126	8.018345	Sitting_Watch
14:18:58.184	5.463735	0.3998439	7.7957587	-0.010609508	0.0504929	0.0052192328	5.6335726	0.37323126	8.018345	Sitting_Watch
14:18:58.206	5.463735	0.3998439	7.7957587	0.015046833	-0.010593625	0.01193875	5.6253085	0.37073156	8.024262	Sitting_Watch
14:18:58.229	5.463735	0.3998439	7.7957587	0.015046833	-0.010593625	0.01193875	5.6253085	0.37073156	8.024262	Sitting_Watch
14:18:58.251	5.463735	0.3998439	7.7957587	0.015046833	-0.010593625	0.01193875	5.6253085	0.37073156	8.024262	Sitting_Watch
14:18:58.274	5.463735	0.3998439	7.7957587	0.015046833	-0.010593625	0.01193875	5.6253085	0.37073156	8.024262	Sitting_Watch
14:18:58.296	5.444581	0.37829542	7.7933645	0.015046833	-0.010593625	0.01193875	5.6253085	0.37073156	8.024262	Sitting_Watch
14:18:58.318	5.444581	0.37829542	7.7933645	0.015046833	-0.010593625	0.01193875	5.6253085	0.37073156	8.024262	Sitting_Watch
14:18:58.340	5.444581	0.37829542	7.7933645	0.015046833	-0.010593625	0.01193875	5.6253085	0.37073156	8.024262	Sitting_Watch
14:18:58.362	5.444581	0.37829542	7.7933645	0.015046833	-0.010593625	0.01193875	5.6253085	0.37073156	8.024262	Sitting_Watch
14:18:58.384	5.444581	0.37829542	7.7933645	-0.0026682594	0.010786658	0.003997502	5.6219044	0.36556527	8.026885	Sitting_Watch
14:18:58.406	5.444581	0.37829542	7.7933645	-0.0026682594	0.010786658	0.003997502	5.6219044	0.36556527	8.026885	Sitting_Watch
14:18:58.428	5.444581	0.37829542	7.7933645	-0.0026682594	0.010786658	0.003997502	5.6219044	0.36556527	8.026885	Sitting_Watch
14:18:58.450	5.444581	0.37829542	7.7933645	-0.0026682594	0.010786658	0.003997502	5.6219044	0.36556527	8.026885	Sitting_Watch
14:18:58.473	5.444581	0.37829542	7.7933645	-0.0026682594	0.010786658	0.003997502	5.6219044	0.36556527	8.026885	Sitting_Watch
14:18:58.496	5.444581	0.38547826	7.683228	-0.0026682594	0.010786658	0.003997502	5.6219044	0.36556527	8.026885	Sitting_Watch
14:18:58.518	5.444581	0.38547826	7.683228	-0.0026682594	0.010786658	0.003997502	5.6219044	0.36556527	8.026885	Sitting_Watch
14:18:58.546	5.444581	0.38547826	7.683228	-0.0026682594	0.010786658	0.003997502	5.6219044	0.36556527	8.026885	Sitting_Watch
14:18:58.568	5.444581	0.38547826	7.683228	-0.008776912	-0.014869682	-0.0027220156	5.620059	0.36746028	8.02809	Sitting_Watch
14:18:58.590	5.444581	0.38547826	7.683228	-0.008776912	-0.014869682	-0.0027220156	5.620059	0.36746028	8.02809	Sitting_Watch
14:18:58.612	5.444581	0.38547826	7.683228	-0.008776912	-0.014869682	-0.0027220156	5.620059	0.36746028	8.02809	Sitting_Watch
14:18:58.633	5.444581	0.38547826	7.683228	-0.008776912	-0.014869682	-0.0027220156	5.620059	0.36746028	8.02809	Sitting_Watch
14:18:58.655	5.444581	0.38547826	7.683228	-0.008776912	-0.014869682	-0.0027220156	5.620059	0.36746028	8.02809	Sitting_Watch
14:18:58.676	5.444581	0.38547826	7.683228	-0.008776912	-0.014869682	-0.0027220156	5.620059	0.36746028	8.02809	Sitting_Watch
14:18:58.697	5.454158	0.3974496	7.7526617	-0.008776912	-0.014869682	-0.0027220156	5.620059	0.36746028	8.02809	Sitting_Watch
14:18:58.720	5.454158	0.3974496	7.7526617	-0.008776912	-0.014869682	-0.0027220156	5.620059	0.36746028	8.02809	Sitting_Watch
14:18:58.742	5.454158	0.3974496	7.7526617	-0.0075551816	0.0028454103	0.0021649066	5.606838	0.36227995	8.037565	Sitting_Watch
14:18:58.764	5.454158	0.3974496	7.7526617	-0.0075551816	0.0028454103	0.0021649066	5.606838	0.36227995	8.037565	Sitting_Watch
14:18:58.787	5.454158	0.3974496	7.7526617	-0.0075551816	0.0028454103	0.0021649066	5.606838	0.36227995	8.037565	Sitting_Watch
14:18:58.810	5.454158	0.3974496	7.7526617	-0.0075551816	0.0028454103	0.0021649066	5.606838	0.36227995	8.037565	Sitting_Watch
14:18:58.832	5.454158	0.3974496	7.7526617	-0.0075551816	0.0028454103	0.0021649066	5.606838	0.36227995	8.037565	Sitting_Watch
14:18:58.854	5.454158	0.3974496	7.7526617	-0.0075551816	0.0028454103	0.0021649066	5.606838	0.36227995	8.037565	Sitting_Watch
14:18:58.876	5.454158	0.3974496	7.7526617	-0.0075551816	0.0028454103	0.0021649066	5.606838	0.36227995	8.037565	Sitting_Watch
14:18:58.898	5.463735	0.45491222	7.755056	-0.0075551816	0.0028454103	0.0021649066	5.606838	0.36227995	8.037565	Sitting_Watch
14:18:58.921	5.463735	0.45491222	7.755056	-0.0026682594	-0.009371894	0.0015540412	5.615121	0.36106998	8.031836	Sitting_Watch
14:18:58.944	5.463735	0.45491222	7.755056	-0.0026682594	-0.009371894	0.0015540412	5.615121	0.36106998	8.031836	Sitting_Watch
14:18:58.966	5.463735	0.45491222	7.755056	-0.0026682594	-0.009371894	0.0015540412	5.615121	0.36106998	8.031836	Sitting_Watch
14:18:58.989	5.463735	0.45491222	7.755056	-0.0026682594	-0.009371894	0.0015540412	5.615121	0.36106998	8.031836	Sitting_Watch
14:18:59.011	5.463735	0.45491222	7.755056	-0.0026682594	-0.009371894	0.0015540412	5.615121	0.36106998	8.031836	Sitting_Watch
14:18:59.034	5.463735	0.45491222	7.755056	-0.0026682594	-0.009371894	0.0015540412	5.615121	0.36106998	8.031836	Sitting_Watch
14:18:59.057	5.463735	0.45491222	7.755056	-0.0026682594	-0.009371894	0.0015540412	5.615121	0.36106998	8.031836	Sitting_Watch
14:18:59.079	5.463735	0.45491222	7.755056	-0.0026682594	-0.009371894	0.0015540412	5.615121	0.36106998	8.031836	Sitting_Watch
14:18:59.101	5.437398	0.38787252	7.7478733	-0.0026682594	-0.040526025	0.0076626935	5.6127872	0.35705987	8.033644	Sitting_Watch
14:18:59.123	5.437398	0.38787252	7.7478733	-0.0026682594	-0.040526025	0.0076626935	5.6127872	0.35705987	8.033644	Sitting_Watch
14:18:59.145	5.437398	0.38787252	7.7478733	-0.0026682594	-0.040526025	0.0076626935	5.6127872	0.35705987	8.033644	Sitting_Watch
14:18:59.167	5.437398	0.38787252	7.7478733	-0.0026682594	-0.040526025	0.0076626935	5.6127872	0.35705987	8.033644	Sitting_Watch
14:18:59.189	5.437398	0.38787252	7.7478733	-0.0026682594	-0.040526025	0.0076626935	5.6127872	0.35705987	8.033644	Sitting_Watch
14:18:59.212	5.437398	0.38787252	7.7478733	-0.0026682594	-0.040526025	0.0076626935	5.6127872	0.35705987	8.033644	Sitting_Watch
14:18:59.234	5.437398	0.38787252	7.7478733	-0.0026682594	-0.040526025	0.0076626935	5.6127872	0.35705987	8.033644	Sitting_Watch
14:18:59.256	5.437398	0.38787252	7.7478733	-0.0026682594	-0.040526025	0.0076626935	5.6127872	0.35705987	8.033644	Sitting_Watch
14:18:59.280	5.437398	0.38787252	7.7478733	0.004051258	-0.010593625	0.010106155	5.624771	0.35498044	8.025351	Sitting_Watch
14:18:59.302	5.4733124	0.37829542	7.7718163	0.004051258	-0.010593625	0.010106155	5.624771	0.35498044	8.025351	Sitting_Watch
14:18:59.324	5.4733124	0.37829542	7.7718163	0.004051258	-0.010593625	0.010106155	5.624771	0.35498044	8.025351	Sitting_Watch
14:18:59.346	5.4733124	0.37829542	7.7718163	0.004051258	-0.010593625	0.010106155	5.624771	0.35498044	8.025351	Sitting_Watch
14:18:59.368	5.4733124	0.37829542	7.7718163	0.004051258	-0.010593625	0.010106155	5.624771	0.35498044	8.025351	Sitting_Watch
14:18:59.391	5.4733124	0.37829542	7.7718163	0.004051258	-0.010593625	0.010106155	5.624771	0.35498044	8.025351	Sitting_Watch
14:18:59.413	5.4733124	0.37829542	7.7718163	0.004051258	-0.010593625	0.010106155	5.624771	0.35498044	8.025351	Sitting_Watch
14:18:59.435	5.4733124	0.37829542	7.7718163	0.004051258	-0.010593625	0.010106155	5.624771	0.35498044	8.025351	Sitting_Watch
14:18:59.458	5.4733124	0.37829542	7.7718163	0.010159912	-0.009982759	0.008884424	5.6334887	0.34959173	8.01947	Sitting_Watch
14:18:59.480	5.4733124	0.37829542	7.7718163	0.010159912	-0.009982759	0.008884424	5.6334887	0.34959173	8.01947	Sitting_Watch
14:18:59.504	5.384724	0.4166038	7.702382	0.010159912	-0.009982759	0.008884424	5.6334887	0.34959173	8.01947	Sitting_Watch
14:18:59.527	5.384724	0.4166038	7.702382	0.010159912	-0.009982759	0.008884424	5.6334887	0.34959173	8.01947	Sitting_Watch
14:18:59.550	5.384724	0.4166038	7.702382	0.010159912	-0.009982759	0.008884424	5.6334887	0.34959173	8.01947	Sitting_Watch
14:18:59.573	5.384724	0.4166038	7.702382	0.010159912	-0.009982759	0.008884424	5.6334887	0.34959173	8.01947	Sitting_Watch
14:18:59.595	5.384724	0.4166038	7.702382	0.010159912	-0.009982759	0.008884424	5.6334887	0.34959173	8.01947	Sitting_Watch
14:18:59.619	5.384724	0.4166038	7.702382	0.010159912	-0.009982759	0.008884424	5.6334887	0.34959173	8.01947	Sitting_Watch
14:18:59.641	5.384724	0.4166038	7.702382	-0.020994216	0.0504929	0.008884424	5.6473207	0.35123014	8.009665	Sitting_Watch
14:18:59.664	5.384724	0.4166038	7.702382	-0.020994216	0.0504929	0.008884424	5.6473207	0.35123014	8.009665	Sitting_Watch
14:18:59.687	5.4302154	0.3902668	7.7095647	-0.020994216	0.0504929	0.008884424	5.6473207	0.35123014	8.009665	Sitting_Watch
14:18:59.710	5.4302154	0.3902668	7.7095647	-0.020994216	0.0504929	0.008884424	5.6473207	0.35123014	8.009665	Sitting_Watch
14:18:59.733	5.4302154	0.3902668	7.7095647	-0.020994216	0.0504929	0.008884424	5.6473207	0.35123014	8.009665	Sitting_Watch
14:18:59.755	5.4302154	0.3902668	7.7095647	-0.020994216	0.0504929	0.008884424	5.6473207	0.35123014	8.009665	Sitting_Watch
14:18:59.778	5.4302154	0.3902668	7.7095647	-0.020994216	0.0504929	0.008884424	5.6473207	0.35123014	8.009665	Sitting_Watch
14:18:59.801	5.4302154	0.3902668	7.7095647	-0.020994216	0.0504929	0.008884424	5.6473207	0.35123014	8.009665	Sitting_Watch
14:18:59.824	5.4302154	0.3902668	7.7095647	0.00038606682	-0.01120449	0.003997502	5.642376	0.35633567	8.012925	Sitting_Watch
14:18:59.847	5.4302154	0.3902668	7.7095647	0.00038606682	-0.01120449	0.003997502	5.642376	0.35633567	8.012925	Sitting_Watch
14:18:59.869	5.4302154	0.3902668	7.7095647	0.00038606682	-0.01120449	0.003997502	5.642376	0.35633567	8.012925	Sitting_Watch
14:18:59.892	5.4709177	0.3902668	7.788576	0.00038606682	-0.01120449	0.003997502	5.642376	0.35633567	8.012925	Sitting_Watch
14:18:59.914	5.4709177	0.3902668	7.788576	0.00038606682	-0.01120449	0.003997502	5.642376	0.35633567	8.012925	Sitting_Watch
14:18:59.937	5.4709177	0.3902668	7.788576	0.00038606682	-0.01120449	0.003997502	5.642376	0.35633567	8.012925	Sitting_Watch
14:18:59.959	5.4709177	0.3902668	7.788576	0.00038606682	-0.01120449	0.003997502	5.642376	0.35633567	8.012925	Sitting_Watch
14:18:59.981	5.4709177	0.3902668	7.788576	0.00038606682	-0.01120449	0.003997502	5.642376	0.35633567	8.012925	Sitting_Watch
14:19:00.003	5.4709177	0.3902668	7.788576	-0.0008356637	0.0016236799	0.0003323107	5.645099	0.36090925	8.0108	Sitting_Watch
14:19:00.026	5.4709177	0.3902668	7.788576	-0.0008356637	0.0016236799	0.0003323107	5.645099	0.36090925	8.0108	Sitting_Watch
14:19:00.048	5.4709177	0.3902668	7.788576	-0.0008356637	0.0016236799	0.0003323107	5.645099	0.36090925	8.0108	Sitting_Watch
14:19:00.071	5.4709177	0.3902668	7.788576	-0.0008356637	0.0016236799	0.0003323107	5.645099	0.36090925	8.0108	Sitting_Watch
14:19:00.092	5.523592	0.3232271	7.860404	-0.0008356637	0.0016236799	0.0003323107	5.645099	0.36090925	8.0108	Sitting_Watch
14:19:00.113	5.523592	0.3232271	7.860404	-0.0008356637	0.0016236799	0.0003323107	5.645099	0.36090925	8.0108	Sitting_Watch
14:19:00.134	5.523592	0.3232271	7.860404	-0.0008356637	0.0016236799	0.0003323107	5.645099	0.36090925	8.0108	Sitting_Watch
14:19:00.156	5.523592	0.3232271	7.860404	-0.0008356637	0.0016236799	0.0003323107	5.645099	0.36090925	8.0108	Sitting_Watch
14:19:00.177	5.523592	0.3232271	7.860404	0.00771645	0.0046780063	0.006440963	5.64358	0.36475307	8.011696	Sitting_Watch
14:19:00.198	5.523592	0.3232271	7.860404	0.00771645	0.0046780063	0.006440963	5.64358	0.36475307	8.011696	Sitting_Watch
14:19:00.219	5.523592	0.3232271	7.860404	0.00771645	0.0046780063	0.006440963	5.64358	0.36475307	8.011696	Sitting_Watch
14:19:00.241	5.523592	0.3232271	7.860404	0.00771645	0.0046780063	0.006440963	5.64358	0.36475307	8.011696	Sitting_Watch
14:19:00.264	5.523592	0.3232271	7.860404	0.00771645	0.0046780063	0.006440963	5.64358	0.36475307	8.011696	Sitting_Watch
14:19:00.287	5.4589467	0.38787252	7.7837873	0.00771645	0.0046780063	0.006440963	5.64358	0.36475307	8.011696	Sitting_Watch
14:19:00.310	5.4589467	0.38787252	7.7837873	0.00771645	0.0046780063	0.006440963	5.64358	0.36475307	8.011696	Sitting_Watch
14:19:00.333	5.4589467	0.38787252	7.7837873	0.00771645	0.0046780063	0.006440963	5.64358	0.36475307	8.011696	Sitting_Watch
14:19:00.355	5.4589467	0.38787252	7.7837873	0.0052729887	-0.028919583	0.010106155	5.6527405	0.3670619	8.005132	Sitting_Watch
14:19:00.378	5.4589467	0.38787252	7.7837873	0.0052729887	-0.028919583	0.010106155	5.6527405	0.3670619	8.005132	Sitting_Watch
14:19:00.402	5.4589467	0.38787252	7.7837873	0.0052729887	-0.028919583	0.010106155	5.6527405	0.3670619	8.005132	Sitting_Watch
14:19:00.425	5.4589467	0.38787252	7.7837873	0.0052729887	-0.028919583	0.010106155	5.6527405	0.3670619	8.005132	Sitting_Watch
14:19:00.447	5.4589467	0.38787252	7.7837873	0.0052729887	-0.028919583	0.010106155	5.6527405	0.3670619	8.005132	Sitting_Watch
14:19:00.469	5.4589467	0.38787252	7.7837873	0.0052729887	-0.028919583	0.010106155	5.6527405	0.3670619	8.005132	Sitting_Watch
14:19:00.491	5.461341	0.37829542	7.7335076	0.0052729887	-0.028919583	0.010106155	5.6527405	0.3670619	8.005132	Sitting_Watch
14:19:00.514	5.461341	0.37829542	7.7335076	0.0052729887	-0.028919583	0.010106155	5.6527405	0.3670619	8.005132	Sitting_Watch
14:19:00.536	5.461341	0.37829542	7.7335076	0.011992506	-0.027697852	0.01193875	5.6556225	0.37041593	8.00294	Sitting_Watch
14:19:00.559	5.461341	0.37829542	7.7335076	0.011992506	-0.027697852	0.01193875	5.6556225	0.37041593	8.00294	Sitting_Watch
14:19:00.581	5.461341	0.37829542	7.7335076	0.011992506	-0.027697852	0.01193875	5.6556225	0.37041593	8.00294	Sitting_Watch
14:19:00.605	5.461341	0.37829542	7.7335076	0.011992506	-0.027697852	0.01193875	5.6556225	0.37041593	8.00294	Sitting_Watch
14:19:00.628	5.461341	0.37829542	7.7335076	0.011992506	-0.027697852	0.01193875	5.6556225	0.37041593	8.00294	Sitting_Watch
14:19:00.651	5.461341	0.37829542	7.7335076	0.011992506	-0.027697852	0.01193875	5.6556225	0.37041593	8.00294	Sitting_Watch
14:19:00.673	5.461341	0.37829542	7.7335076	0.011992506	-0.027697852	0.01193875	5.6556225	0.37041593	8.00294	Sitting_Watch
14:19:00.696	5.4517636	0.38308397	7.850827	0.011992506	-0.027697852	0.01193875	5.6556225	0.37041593	8.00294	Sitting_Watch
[truncated: 3,336 more rows]
