# Supplementary material for: Real-time Smartphone Activity Classification Using Inertial Sensors—Recognition of Scrolling, Typing, and Watching Videos While Sitting or Walking
Source: Sensors (Basel). 2020 Jan 24;20(3):655. doi: 10.3390/s20030655 (PMC7038357; doi:10.3390/s20030655)
Supplement: Supplementary file 1 [file sensors-20-00655-s001.zip › sensors-668083-supplementary/5Hz_data/7646/E4_reading/TEMP.csv]

1566871510.000000
4.000000
33.23
33.23
33.23
33.23
33.23
33.23
33.23
33.23
33.25
33.25
33.25
33.25
33.25
33.25
33.25
33.25
33.27
33.27
33.27
33.27
33.29
33.29
33.29
33.29
33.29
33.29
33.29
33.29
33.31
33.31
33.31
33.31
33.31
33.31
33.31
33.31
33.34
33.34
33.34
33.34
33.34
33.34
33.34
33.34
33.34
33.34
33.34
33.34
33.37
33.37
33.37
33.37
33.39
33.39
33.39
33.39
33.37
33.37
33.37
33.37
33.39
33.39
33.39
33.39
33.41
33.41
33.41
33.41
33.43
33.43
33.43
33.43
33.43
33.43
33.43
33.43
33.43
33.43
33.43
33.43
33.41
33.41
33.41
33.41
33.45
33.45
33.45
33.45
33.45
33.45
33.45
33.45
33.45
33.45
33.45
33.45
33.43
33.43
33.43
33.43
33.45
33.45
33.45
33.45
33.47
33.47
33.47
33.47
33.47
33.47
33.47
33.47
33.47
33.47
33.47
33.47
33.49
33.49
33.49
33.49
33.49
33.49
33.49
33.49
33.49
33.49
33.49
33.49
33.50
33.50
33.50
33.50
33.50
33.50
33.50
33.50
33.53
33.53
33.53
33.53
33.55
33.55
33.55
33.55
33.50
33.50
33.50
33.50
33.53
33.53
33.53
33.53
33.55
33.55
33.55
33.55
33.53
33.53
33.53
33.53
33.55
33.55
33.55
33.55
33.55
33.55
33.55
33.55
33.55
33.55
33.55
33.55
33.55
33.55
33.55
33.55
33.55
33.55
33.55
33.55
33.53
33.53
33.53
33.53
33.55
33.55
33.55
33.55
33.57
33.57
33.57
33.57
33.59
33.59
33.59
33.59
33.57
33.57
33.57
33.57
33.57
33.57
33.57
33.57
33.59
33.59
33.59
33.59
33.59
33.59
33.59
33.59
33.59
33.59
33.59
33.59
33.61
33.61
33.61
33.61
33.59
33.59
33.59
33.59
33.63
33.63
33.63
33.63
33.61
33.61
33.61
33.61
33.61
33.61
33.61
33.61
33.61
33.61
33.61
33.61
33.65
33.65
33.65
33.65
33.63
33.63
33.63
33.63
33.65
33.65
33.65
33.65
33.65
33.65
33.65
33.65
33.65
33.65
33.65
33.65
33.65
33.65
33.65
33.65
33.65
33.65
33.65
33.65
33.65
33.65
33.65
33.65
33.65
33.65
33.65
33.65
33.66
33.66
33.66
33.66
33.66
33.66
33.66
33.66
33.66
33.66
33.66
33.66
33.68
33.68
33.68
33.68
33.66
33.66
33.66
33.66
33.68
33.68
33.68
33.68
33.68
33.68
33.68
33.68
33.68
33.68
33.68
33.68
33.65
33.65
33.65
33.65
33.68
33.68
33.68
33.68
33.71
33.71
33.71
33.71
33.71
33.71
33.71
33.71
33.71
33.71
33.71
33.71
33.71
33.71
33.71
33.71
33.73
33.73
33.73
33.73
33.71
33.71
33.71
33.71
33.71
33.71
33.71
33.71
33.73
33.73
33.73
33.73
33.73
33.73
33.73
33.73
33.75
33.75
33.75
33.75
33.75
33.75
33.75
33.75
33.75
33.75
33.75
33.75
33.75
33.75
33.75
33.75
33.77
33.77
33.77
33.77
33.75
33.75
33.75
33.75
33.73
33.73
33.73
33.73
33.77
33.77
33.77
33.77
33.75
33.75
33.75
33.75
33.77
33.77
33.77
33.77
33.79
33.79
33.79
33.79
33.79
33.79
33.79
33.79
33.79
33.79
33.79
33.79
33.77
33.77
33.77
33.77
33.79
33.79
33.79
33.79
33.79
33.79
33.79
33.79
33.79
33.79
33.79
33.79
33.81
33.81
33.81
33.81
33.79
33.79
33.79
33.79
33.79
33.79
33.79
33.79
33.79
33.79
33.79
33.79
33.79
33.79
33.79
33.79
33.81
33.81
33.81
33.81
33.79
33.79
33.79
33.79
33.79
33.79
33.79
33.79
33.81
33.81
33.81
33.81
33.81
33.81
33.81
33.81
33.81
33.81
33.81
33.81
33.83
33.83
33.83
33.83
33.81
33.81
33.81
33.81
33.83
33.83
33.83
33.83
33.83
33.83
33.83
33.83
33.83
33.83
33.83
33.83
33.83
33.83
33.83
33.83
33.84
33.84
33.84
33.84
33.81
33.81
33.81
33.81
33.83
33.83
33.83
33.83
33.83
33.83
33.83
33.83
33.83
33.83
33.83
33.83
33.84
33.84
33.84
33.84
33.83
33.83
33.83
33.83
33.84
33.84
33.84
33.84
33.84
33.84
33.84
33.84
33.84
33.84
33.84
33.84
33.83
33.83
33.83
33.83
33.84
33.84
33.84
33.84
33.83
33.83
33.83
33.83
33.84
33.84
33.84
33.84
33.84
33.84
33.84
33.84
33.87
33.87
33.87
33.87
33.87
33.87
33.87
33.87
33.87
33.87
33.87
33.87
33.84
33.84
33.84
33.84
33.87
33.87
33.87
33.87
33.84
33.84
33.84
33.84
33.84
33.84
33.84
33.84
33.84
33.84
33.84
33.84
33.84
33.84
33.84
33.84
33.84
33.84
33.84
33.84
33.87
33.87
33.87
33.87
33.89
33.89
33.89
33.89
33.87
33.87
33.87
33.87
33.87
33.87
33.87
33.87
33.87
33.87
33.87
33.87
33.87
33.87
33.87
33.87
33.89
33.89
33.89
33.89
33.89
33.89
33.89
33.89
33.87
33.87
33.87
33.87
33.87
33.87
33.87
33.87
33.87
33.87
33.87
33.87
33.87
33.87
33.87
33.87
33.87
33.87
33.87
33.87
33.89
33.89
33.89
33.89
33.89
33.89
33.89
33.89
33.87
33.87
33.87
33.87
33.87
33.87
33.87
33.87
33.87
33.87
33.87
33.87
33.89
33.89
33.89
33.89
33.87
33.87
33.87
33.87
33.87
33.87
33.87
33.87
33.87
33.87
33.87
33.87
33.89
33.89
33.89
33.89
33.89
33.89
33.89
33.89
33.89
33.89
33.89
33.89
33.89
33.89
33.89
33.89
33.91
33.91
33.91
33.91
33.89
33.89
33.89
33.89
33.87
33.87
33.87
33.87
33.89
33.89
33.89
33.89
33.91
33.91
33.91
33.91
33.87
33.87
33.87
33.87
33.89
33.89
33.89
33.89
33.89
33.89
33.89
33.89
33.87
33.87
33.87
33.87
33.89
33.89
33.89
33.89
33.87
33.87
33.87
33.87
33.89
33.89
33.89
33.89
33.89
33.89
33.89
33.89
33.89
33.89
33.89
33.89
33.89
33.89
33.89
33.89
33.89
33.89
33.89
33.89
33.89
33.89
33.89
33.89
33.91
33.91
33.91
33.91
33.89
33.89
33.89
33.89
33.87
33.87
33.87
33.87
33.91
33.91
33.91
33.91
33.91
33.91
33.91
33.91
33.91
33.91
33.91
33.91
33.89
33.89
33.89
33.89
33.89
33.89
33.89
33.89
33.87
33.87
33.87
33.87
33.89
33.89
33.89
33.89
33.89
33.89
33.89
33.89
33.91
33.91
33.91
33.91
33.87
33.87
33.87
33.87
33.89
33.89
33.89
33.89
33.87
33.87
33.87
33.87
33.89
33.89
33.89
33.89
33.87
33.87
33.87
33.87
33.87
33.87
33.87
33.87
33.89
33.89
33.89
33.89
33.91
33.91
33.91
33.91
33.93
33.93
33.93
33.93
33.89
33.89
33.89
33.89
33.91
33.91
33.91
33.91
33.89
33.89
33.89
33.89
33.91
33.91
33.91
33.91
33.91
33.91
33.91
33.91
33.91
33.91
33.91
33.91
33.91
33.91
33.91
33.91
33.91
33.91
33.91
33.91
33.91
33.91
33.91
33.91
33.89
33.89
33.89
33.89
33.89
33.89
33.89
33.89
33.91
33.91
33.91
33.91
33.91
33.91
33.91
33.91
33.93
33.93
33.93
33.93
33.91
33.91
33.91
33.91
33.93
33.93
33.93
33.93
33.91
33.91
33.91
33.91
33.93
33.93
33.93
33.93
33.93
33.93
33.93
33.93
33.91
33.91
33.91
33.91
33.93
33.93
33.93
33.93
33.93
33.93
33.93
33.93
33.93
33.93
33.93
33.93
33.93
33.93
33.93
33.93
33.91
33.91
33.91
33.91
33.93
33.93
33.93
33.93
33.93
33.93
33.93
33.93
33.93
33.93
33.93
33.93
33.93
33.93
33.93
33.93
33.93
33.93
33.93
33.93
33.95
33.95
33.95
33.95
33.95
33.95
33.95
33.95
33.93
33.93
33.93
33.93
33.95
33.95
33.95
33.95
33.93
33.93
33.93
33.93
33.95
33.95
33.95
33.95
33.93
33.93
33.93
33.93
33.95
33.95
33.95
33.95
33.93
33.93
33.93
33.93
33.93
33.93
33.93
33.93
33.91
33.91
33.91
33.91
33.93
33.93
33.93
33.93
33.93
33.93
33.93
33.93
33.91
33.91
33.91
33.91
33.93
33.93
33.93
33.93
33.95
33.95
33.95
33.95
33.95
33.95
33.95
33.95
33.95
33.95
33.95
33.95
33.93
33.93
33.93
33.93
33.93
33.93
33.93
33.93
33.95
33.95
33.95
33.95
33.93
33.93
33.93
33.93
33.97
33.97
33.97
33.97
33.95
33.95
33.95
33.95
33.95
33.95
33.95
33.95
33.93
33.93
33.93
33.93
33.93
33.93
33.93
33.93
33.93
33.93
33.93
33.93
33.93
33.93
33.93
33.93
33.95
33.95
33.95
33.95
33.95
33.95
33.95
33.95
33.93
33.93
33.93
33.93
33.93
33.93
33.93
33.93
33.95
33.95
33.95
33.95
33.95
33.95
33.95
33.95
33.95
33.95
33.95
33.95
33.93
33.93
33.93
33.93
33.95
33.95
33.95
33.95
33.95
33.95
33.95
33.95
33.95
33.95
33.95
33.95
33.95
33.95
33.95
33.95
33.95
33.95
33.95
33.95
33.93
33.93
33.93
33.93
33.95
33.95
33.95
33.95
33.95
33.95
33.95
33.95
33.95
33.95
33.95
33.95
33.95
33.95
33.95
33.95
33.95
33.95
33.95
33.95
33.95
33.95
33.95
33.95
33.95
33.95
33.95
33.95
33.95
33.95
33.95
33.95
33.93
33.93
33.93
33.93
33.93
33.93
33.93
33.93
33.95
33.95
33.95
33.95
33.95
33.95
33.95
33.95
33.95
33.95
33.95
33.95
33.93
33.93
33.93
33.93
33.93
33.93
33.93
33.93
33.95
33.95
33.95
33.95
33.93
33.93
33.93
33.93
33.95
33.95
33.95
33.95
33.95
33.95
33.95
33.95
33.95
33.95
33.95
33.95
33.95
33.95
33.95
33.95
33.95
33.95
33.95
33.95
33.95
33.95
33.95
33.95
33.97
33.97
33.97
33.97
33.95
33.95
33.95
33.95
33.95
33.95
33.95
33.95
33.95
33.95
33.95
33.95
33.95
33.95
33.95
33.95
33.95
33.95
33.95
33.95
33.93
33.93
33.93
33.93
33.97
33.97
33.97
33.97
33.93
33.93
33.93
33.93
33.95
33.95
33.95
33.95
33.95
33.95
33.95
33.95
33.95
33.95
33.95
33.95
33.95
33.95
33.95
33.95
33.93
33.93
33.93
33.93
33.93
33.93
33.93
33.93
33.93
33.93
33.93
33.93
33.93
33.93
33.93
33.93
33.95
33.95
33.95
33.95
33.93
33.93
33.93
33.93
33.93
33.93
33.93
33.93
33.91
33.91
33.91
33.91
33.91
33.91
33.91
33.91
33.91
33.91
33.91
33.91
33.93
33.93
33.93
33.93
33.91
33.91
33.91
33.91
33.91
33.91
33.91
33.91
33.91
33.91
33.91
33.91
33.93
33.93
33.93
33.93
33.93
33.93
33.93
33.93
33.93
33.93
33.93
33.93
33.93
33.93
33.93
33.93
33.93
33.93
33.93
33.93
33.91
33.91
33.91
33.91
33.93
33.93
33.93
33.93
33.93
33.93
33.93
33.93
33.93
33.93
33.93
33.93
33.91
33.91
33.91
33.91
33.93
33.93
33.93
33.93
33.93
33.93
33.93
33.93
33.91
33.91
33.91
33.91
33.93
33.93
33.93
33.93
33.91
33.91
33.91
33.91
33.91
33.91
33.91
33.91
33.91
33.91
33.91
33.91
33.91
33.91
33.91
33.91
33.91
33.91
33.91
33.91
33.91
33.91
33.91
33.91
33.91
33.91
33.91
33.91
33.89
33.89
33.89
33.89
33.91
33.91
33.91
33.91
33.91
33.91
33.91
33.91
33.89
33.89
33.89
33.89
33.89
33.89
33.89
33.89
33.89
33.89
33.89
33.89
33.89
33.89
33.89
33.89
33.87
33.87
33.87
33.87
33.89
33.89
33.89
33.89
33.91
33.91
33.91
33.91
33.91
33.91
33.91
33.91
33.89
33.89
33.89
33.89
33.91
33.91
33.91
33.91
33.89
33.89
33.89
33.89
33.91
33.91
33.91
33.91
33.89
33.89
33.89
33.89
33.87
33.87
33.87
33.87
33.89
33.89
33.89
33.89
33.89
33.89
33.89
33.89
33.87
33.87
33.87
33.87
33.87
33.87
33.87
33.87
33.87
33.87
33.87
33.87
33.87
33.87
33.87
33.87
33.87
33.87
33.87
33.87
33.89
33.89
33.89
33.89
33.87
33.87
33.87
33.87
33.87
33.87
33.87
33.87
33.84
33.84
33.84
33.84
33.87
33.87
33.87
33.87
33.87
33.87
33.87
33.87
33.87
33.87
33.87
33.87
33.84
33.84
33.84
33.84
33.87
33.87
33.87
33.87
33.87
33.87
33.87
33.87
33.87
33.87
33.87
33.87
33.84
33.84
33.84
33.84
33.87
33.87
33.87
33.87
33.87
33.87
33.87
33.87
33.84
33.84
33.84
33.84
33.84
33.84
33.84
33.84
33.87
33.87
33.87
33.87
33.87
33.87
33.87
33.87
33.84
33.84
33.84
33.84
33.87
33.87
33.87
33.87
33.87
33.87
33.87
33.87
33.87
33.87
33.87
33.87
33.84
33.84
33.84
33.84
33.84
33.84
33.84
33.84
33.84
33.84
33.84
33.84
33.84
33.84
33.84
33.84
33.87
33.87
33.87
33.87
33.84
33.84
33.84
33.84
33.84
33.84
33.84
33.84
33.84
33.84
33.84
33.84
33.84
33.84
33.84
33.84
33.84
33.84
33.84
33.84
33.83
33.83
33.83
33.83
33.87
33.87
33.87
33.87
33.83
33.83
33.83
33.83
33.83
33.83
33.83
33.83
33.83
33.83
33.83
33.83
33.83
33.83
33.83
33.83
33.83
33.83
33.83
33.83
33.84
33.84
33.84
33.84
33.83
33.83
33.83
33.83
33.83
33.83
33.83
33.83
33.83
33.83
33.83
33.83
33.83
33.83
33.83
33.83
33.83
33.83
33.83
33.83
33.83
33.83
33.83
33.83
33.83
33.83
33.83
33.83
33.84
33.84
33.84
33.84
33.84
33.84
33.84
33.84
33.81
33.81
33.81
33.81
33.83
33.83
33.83
33.83
33.83
33.83
33.83
33.83
33.81
33.81
33.81
33.81
33.83
33.83
33.83
33.83
33.81
33.81
33.81
33.81
33.83
33.83
33.83
33.83
33.83
33.83
33.83
33.83
33.84
33.84
33.84
33.84
33.83
33.83
33.83
33.83
33.83
33.83
33.83
33.83
33.84
33.84
33.84
33.84
33.84
33.84
33.84
33.84
33.84
33.84
33.84
33.84
33.83
33.83
33.83
33.83
33.81
33.81
33.81
33.81
33.83
33.83
33.83
33.83
33.83
33.83
33.83
33.83
33.83
33.83
33.83
33.83
33.81
33.81
33.81
33.81
33.83
33.83
33.83
33.83
33.84
33.84
33.84
33.84
33.81
33.81
33.81
33.81
33.81
33.81
33.81
33.81
33.81
33.81
33.81
33.81
33.83
33.83
33.83
33.83
33.83
33.83
33.83
33.83
33.83
33.83
33.83
33.83
33.81
33.81
33.81
33.81
33.81
33.81
33.81
33.81
33.83
33.83
33.83
33.83
33.83
33.83
33.83
33.83
33.83
33.83
33.83
33.83
33.81
33.81
33.81
33.81
33.83
33.83
33.83
33.83
33.81
33.81
33.81
33.81
33.81
33.81
33.81
33.81
33.83
33.83
33.83
33.83
33.81
33.81
33.81
33.81
33.81
33.81
33.81
33.81
33.83
33.83
33.83
33.83
33.81
33.81
33.81
33.81
33.83
33.83
33.83
33.83
33.81
33.81
33.81
33.81
33.83
33.83
33.83
33.83
33.83
33.83
33.83
33.83
33.81
33.81
33.81
33.81
33.83
33.83
33.83
33.83
33.83
33.83
33.83
33.83
33.79
33.79
33.79
33.79
33.83
33.83
33.83
33.83
33.83
33.83
33.83
33.83
33.83
33.83
33.83
33.83
33.81
33.81
33.81
33.81
33.83
33.83
33.83
33.83
33.83
33.83
33.83
33.83
33.81
33.81
33.81
33.81
33.81
33.81
33.81
33.81
33.81
33.81
33.81
33.81
33.81
33.81
33.81
33.81
33.81
33.81
33.81
33.81
33.81
33.81
33.81
33.81
33.83
33.83
33.83
33.83
33.81
33.81
33.81
33.81
33.81
33.81
33.81
33.81
33.83
33.83
33.83
33.83
33.81
33.81
33.81
33.81
33.81
33.81
33.81
33.81
33.81
33.81
33.81
33.81
33.81
33.81
33.81
33.81
33.81
33.81
33.81
33.81
33.81
33.81
[truncated: 7,786 more rows]
