# Supplementary material for: Real-time Smartphone Activity Classification Using Inertial Sensors—Recognition of Scrolling, Typing, and Watching Videos While Sitting or Walking
Source: Sensors (Basel). 2020 Jan 24;20(3):655. doi: 10.3390/s20030655 (PMC7038357; doi:10.3390/s20030655)
Supplement: Supplementary file 1 [file sensors-20-00655-s001.zip › sensors-668083-supplementary/5Hz_data/7646/E4_reading/HR.csv]

1566871520.000000
1.000000
98.00
87.00
84.67
83.75
80.40
76.67
74.71
73.00
71.89
70.70
70.09
69.67
69.31
68.93
68.60
68.44
68.29
68.28
68.58
68.75
69.14
69.23
69.30
69.42
69.32
69.12
69.11
68.93
68.72
68.53
68.35
68.19
67.97
67.82
67.89
67.97
68.05
68.26
68.46
68.68
68.98
69.07
69.21
69.32
69.40
69.48
69.53
69.60
69.67
69.74
69.75
69.81
69.89
69.98
70.04
70.05
70.02
69.91
69.83
69.72
69.10
68.85
68.55
68.23
68.18
68.37
68.38
68.47
68.52
68.60
68.62
68.75
68.87
68.97
69.27
69.53
69.80
70.03
70.20
70.42
70.57
70.80
71.07
71.25
71.38
71.57
71.67
71.85
71.97
72.10
72.23
72.37
72.53
72.67
72.62
72.55
72.50
72.38
72.23
72.02
71.78
71.73
71.63
71.52
71.67
71.80
71.93
72.18
72.43
72.70
73.03
73.32
73.57
73.80
74.08
74.38
74.72
75.10
75.47
75.87
76.32
76.77
77.17
77.55
77.93
78.25
78.67
79.05
79.43
79.78
80.13
80.32
80.47
80.65
80.62
80.57
80.48
80.37
80.22
80.05
79.87
79.85
79.73
79.60
79.55
79.52
79.50
79.38
79.37
79.30
79.23
79.17
79.12
79.07
79.05
78.97
78.85
78.70
78.58
78.50
78.37
78.18
78.03
78.13
78.02
77.92
77.90
77.78
77.77
77.72
77.68
77.62
77.53
77.45
77.50
77.57
77.62
77.68
77.80
77.90
77.95
78.00
78.08
78.20
78.32
78.47
78.57
78.83
79.10
79.38
79.68
80.00
80.35
80.62
80.92
81.23
81.60
82.02
82.45
82.92
83.37
83.65
83.98
84.37
84.77
85.15
85.52
86.00
86.50
87.03
87.58
88.13
88.73
89.35
90.00
90.72
91.43
92.18
92.78
93.38
93.97
94.55
95.10
95.42
95.70
95.98
96.18
96.35
96.42
96.50
96.53
96.60
96.70
96.80
96.75
96.70
96.68
96.70
96.68
96.72
96.80
96.88
96.97
97.03
97.08
97.08
97.10
96.93
96.77
96.63
96.47
96.28
96.10
95.98
95.85
95.72
95.57
95.40
95.22
95.02
94.85
94.72
94.62
94.58
94.62
94.68
94.75
94.80
94.80
94.77
94.67
94.53
94.33
94.12
93.92
93.73
93.58
93.43
93.45
93.48
93.53
93.58
93.65
93.73
93.83
93.93
94.07
94.20
94.33
94.45
94.63
94.82
94.98
95.13
95.27
95.37
95.57
95.75
95.87
95.95
96.02
96.10
96.23
96.38
96.45
96.52
96.62
96.73
96.83
96.87
96.90
96.95
97.00
97.05
97.02
97.02
97.02
97.00
97.00
96.98
96.97
96.93
96.88
96.80
96.67
96.50
96.33
96.17
96.02
95.90
95.83
95.82
95.80
95.78
95.75
95.70
95.63
95.55
95.47
95.38
95.30
95.22
95.13
95.03
94.90
94.77
94.62
94.47
94.33
94.22
94.07
93.92
93.78
93.67
93.55
93.45
93.25
93.05
92.92
92.80
92.72
92.63
92.52
92.37
92.28
92.25
92.20
92.15
92.12
92.15
92.22
92.32
92.45
92.53
92.70
92.83
92.95
93.05
93.10
93.13
93.12
93.08
93.02
92.95
92.88
92.82
92.77
92.75
92.75
92.75
92.77
92.78
92.80
92.82
92.83
92.83
92.82
92.80
92.77
92.73
92.70
92.67
92.62
92.58
92.55
92.50
92.45
92.38
92.30
92.22
92.12
92.02
91.92
91.82
91.73
91.68
91.65
91.62
91.57
91.52
91.42
91.35
91.25
91.18
91.13
91.05
90.97
90.88
90.80
90.70
90.57
90.40
90.20
90.07
89.93
89.80
89.70
89.62
89.57
89.53
89.53
89.57
89.62
89.70
89.82
89.92
89.98
90.00
90.00
90.00
89.97
89.92
89.85
89.83
89.80
89.78
89.78
89.88
89.97
90.03
90.08
90.12
90.07
90.05
90.08
90.13
90.18
90.27
90.35
90.42
90.52
90.62
90.72
90.82
90.92
91.00
91.07
91.05
91.03
91.03
91.05
91.03
91.03
91.03
91.02
91.00
91.00
91.02
91.05
91.10
91.17
91.27
91.38
91.50
91.62
91.73
91.82
91.95
92.03
92.17
92.28
92.38
92.50
92.57
92.57
92.55
92.58
92.58
92.65
92.73
92.85
92.97
93.10
93.17
93.23
93.23
93.18
93.07
92.95
92.83
92.73
92.65
92.65
92.63
92.58
92.52
92.45
92.35
92.23
92.12
91.97
91.82
91.70
91.57
91.47
91.37
91.28
91.27
91.25
91.20
91.13
91.03
90.95
90.88
90.80
90.72
90.62
90.52
90.42
90.32
90.22
90.10
89.98
89.87
89.75
89.63
89.55
89.43
89.37
89.25
89.15
89.03
88.92
88.82
88.77
88.75
88.70
88.70
88.63
88.55
88.45
88.33
88.23
88.12
88.05
88.03
88.07
88.05
88.05
88.07
88.08
88.10
88.15
88.18
88.22
88.27
88.33
88.42
88.52
88.63
88.75
88.87
88.95
89.05
89.10
89.13
89.13
89.13
89.13
89.13
89.15
89.15
89.15
89.12
89.10
89.08
89.07
89.07
89.08
89.07
89.07
89.07
89.07
89.07
89.07
89.07
89.10
89.02
88.93
88.87
88.83
88.82
88.82
88.82
88.82
88.82
88.80
88.80
88.80
88.82
88.85
88.92
89.00
89.15
89.28
89.42
89.53
89.70
89.85
90.00
90.18
90.38
90.58
90.78
90.98
91.17
91.32
91.48
91.65
91.80
91.97
92.17
92.42
92.67
92.93
93.22
93.50
93.78
94.03
94.28
94.53
94.80
95.03
95.27
95.50
95.68
95.85
95.93
95.95
95.98
96.00
96.00
96.00
96.00
96.00
96.00
95.97
96.07
96.15
96.25
96.32
96.38
96.42
96.43
96.45
96.47
96.48
96.50
96.50
96.50
96.50
96.48
96.45
96.37
96.27
96.17
96.08
96.00
95.92
95.83
95.72
95.60
95.48
95.37
95.27
95.18
95.17
95.15
95.15
95.20
95.17
95.10
94.95
94.78
94.58
94.37
94.13
93.90
93.70
93.50
93.30
93.12
92.95
92.80
92.67
92.57
92.47
92.45
92.47
92.50
92.52
92.55
92.57
92.62
92.68
92.75
92.82
92.88
92.97
93.02
93.05
93.00
93.02
93.05
93.10
93.13
93.18
93.20
93.22
93.17
93.13
93.08
93.00
92.93
92.88
92.85
92.82
92.73
92.67
92.60
92.55
92.45
92.35
92.27
92.18
92.05
91.85
91.60
91.35
91.07
90.72
90.42
90.17
89.93
89.73
89.58
89.47
89.35
89.27
89.18
89.10
89.07
89.03
89.00
88.95
88.90
88.85
88.75
88.65
88.53
88.42
88.27
88.10
87.88
87.65
87.45
87.23
86.97
86.68
86.37
86.02
85.77
85.47
85.17
84.83
84.50
84.18
83.90
83.65
83.50
83.32
83.17
83.05
82.93
82.82
82.72
82.62
82.53
82.48
82.45
82.43
82.45
82.47
82.47
82.47
82.52
82.58
82.68
82.77
82.83
83.13
83.43
83.72
84.12
84.27
84.40
84.55
84.70
84.82
84.93
85.03
85.07
85.10
85.10
85.08
85.07
85.08
85.13
85.23
85.38
85.57
85.78
86.03
86.28
86.50
86.65
86.80
86.98
87.20
87.47
87.80
88.12
88.43
88.82
89.18
89.50
89.77
90.00
90.10
90.13
90.18
90.20
90.18
90.17
90.15
90.13
90.13
90.12
90.08
90.03
89.98
89.93
89.88
89.83
89.77
89.72
89.68
89.67
89.65
89.65
89.55
89.40
89.25
88.98
88.97
88.92
88.83
88.73
88.62
88.48
88.42
88.38
88.35
88.35
88.37
88.40
88.42
88.43
88.43
88.40
88.40
88.38
88.37
88.37
88.43
88.53
88.63
88.77
88.93
89.10
89.27
89.45
89.63
89.75
89.92
90.15
90.42
90.70
91.08
91.48
91.87
92.27
92.68
93.03
93.37
93.68
93.98
94.32
94.67
94.95
95.12
95.37
95.58
95.82
96.08
96.40
96.70
96.98
97.27
97.57
97.87
98.17
98.47
98.77
99.07
99.38
99.72
100.05
100.40
100.77
101.10
101.42
101.73
102.05
102.37
102.68
103.00
103.32
103.60
103.88
104.12
104.37
104.60
104.83
105.02
105.20
105.37
105.50
105.57
105.62
105.67
105.67
105.67
105.67
105.65
105.62
105.57
105.53
105.52
105.50
105.48
105.45
105.43
105.47
105.50
105.45
105.42
105.35
105.23
105.15
105.15
105.10
105.08
105.07
105.00
104.95
104.98
104.98
105.05
105.13
105.17
105.07
104.97
104.83
104.70
104.53
104.37
104.22
104.03
103.85
103.57
103.32
103.08
102.80
102.50
102.17
101.83
101.48
101.13
100.75
100.30
99.85
99.47
99.03
98.62
98.17
97.72
97.28
96.88
96.48
96.15
95.85
95.43
95.07
94.75
94.48
94.23
93.97
93.68
93.27
92.90
92.53
92.37
92.20
92.03
91.93
91.83
91.75
91.73
91.73
91.73
91.72
91.68
91.68
91.68
91.58
91.38
91.22
91.00
90.72
90.43
90.27
90.12
90.03
89.97
90.08
90.18
90.27
90.40
90.53
90.77
90.97
91.15
91.33
91.50
91.68
91.78
91.92
92.07
92.15
92.30
92.43
92.52
92.63
92.75
92.90
92.97
93.02
93.08
93.13
93.08
93.02
93.08
93.18
93.23
93.27
93.30
93.33
93.40
93.63
93.85
94.07
94.08
94.12
94.15
94.25
94.33
94.42
94.52
94.75
94.92
95.00
95.08
95.10
95.12
95.08
95.08
95.08
95.05
95.05
95.10
95.13
95.15
95.13
95.12
94.93
94.82
94.73
94.67
94.62
94.55
94.50
94.45
94.43
94.43
94.38
94.40
94.38
94.35
94.40
94.43
94.48
94.52
94.57
94.60
94.62
94.73
94.85
94.95
95.07
95.20
95.37
95.53
95.63
95.75
95.93
96.13
96.32
96.48
96.62
96.72
96.83
96.97
97.08
97.15
97.15
97.10
97.02
96.85
96.57
96.43
96.37
96.33
96.37
96.37
96.45
96.50
96.62
96.72
96.82
96.95
97.10
97.22
97.38
97.55
97.72
97.82
97.95
98.00
98.00
98.03
98.07
98.10
98.13
98.23
98.37
98.53
98.68
98.87
99.03
99.18
99.37
99.57
99.70
99.87
100.02
100.20
100.33
100.45
100.58
100.68
100.78
100.88
100.92
100.97
100.93
100.88
100.90
100.88
100.85
100.83
100.78
100.68
100.60
100.60
100.62
100.62
100.63
100.67
100.70
100.52
100.35
100.17
99.93
99.80
99.65
99.50
99.28
99.10
98.92
98.68
98.47
98.27
97.97
97.68
97.42
97.15
96.83
96.55
96.30
95.98
95.70
95.40
95.07
94.68
94.37
94.05
93.72
93.35
92.95
92.62
92.27
91.85
91.50
91.12
90.78
90.45
90.17
89.88
89.58
89.30
89.02
88.75
88.50
88.25
87.98
87.73
87.42
87.17
86.95
86.72
86.53
86.37
86.17
85.95
85.72
85.50
85.32
85.13
84.92
84.82
84.68
84.55
84.45
84.33
84.35
84.37
84.42
84.43
84.52
84.63
84.75
84.90
85.12
85.32
85.55
85.82
86.12
86.43
86.77
87.15
87.48
87.85
88.23
88.60
88.92
89.22
89.55
89.88
90.28
90.70
91.10
91.58
92.07
92.53
93.00
93.42
93.80
94.18
94.57
94.98
95.37
95.72
96.10
96.45
96.82
97.17
97.52
97.83
98.13
98.43
98.72
99.02
99.35
99.67
100.02
100.42
100.78
101.15
101.55
101.97
102.40
102.83
103.22
103.57
103.80
104.05
104.25
104.50
104.68
104.85
105.02
105.15
105.30
105.42
105.53
105.67
105.73
105.80
105.85
106.08
106.33
106.57
106.87
107.20
107.50
107.78
107.78
107.82
107.85
107.88
107.90
107.83
107.77
107.62
107.47
107.30
107.17
107.08
106.98
106.85
106.45
106.10
105.75
105.38
105.05
104.73
104.42
104.10
103.80
103.45
103.10
102.75
102.42
102.05
101.68
101.35
101.03
100.72
100.42
100.10
99.78
99.45
99.15
98.85
98.52
98.20
97.90
97.58
97.28
96.98
96.67
96.35
95.97
95.62
95.22
94.75
94.33
93.95
93.60
93.10
92.58
92.05
91.45
90.85
90.30
89.72
89.42
89.03
88.63
88.20
87.77
87.38
87.00
86.75
86.50
86.32
86.15
85.92
85.68
85.47
85.52
85.48
85.52
85.48
85.42
85.70
86.00
86.73
87.47
88.25
89.02
89.78
90.57
91.40
92.37
93.30
94.25
95.18
96.08
97.02
97.97
98.88
99.53
100.15
100.83
101.48
101.82
102.10
102.38
102.68
102.98
103.30
103.65
103.98
104.33
104.72
105.07
105.35
105.93
106.43
106.90
107.40
107.92
108.43
108.92
109.47
110.02
110.67
111.32
111.92
112.53
113.18
114.00
114.82
115.62
116.23
116.67
117.13
117.60
118.05
118.53
119.03
119.47
120.02
120.55
120.75
120.92
120.65
120.38
120.13
120.08
120.03
120.08
120.03
119.78
119.55
119.28
118.98
118.68
118.33
117.78
117.23
116.97
116.77
116.53
116.32
116.50
116.37
116.22
116.07
115.93
115.82
115.67
115.55
115.43
115.17
114.90
114.68
113.98
113.30
112.68
112.07
111.38
110.93
110.53
110.12
109.72
109.30
108.90
108.55
108.20
107.78
107.00
106.22
107.10
108.15
109.37
110.57
111.97
112.35
112.62
112.93
113.22
113.45
113.70
113.90
114.15
114.37
114.60
114.85
114.93
115.00
114.93
114.95
115.03
115.10
115.20
115.35
115.55
115.77
116.17
116.60
117.02
117.40
117.78
118.17
118.45
119.10
119.77
120.40
121.03
121.60
122.20
122.75
123.30
123.98
124.68
125.35
126.17
127.00
127.80
128.57
129.35
129.83
130.30
130.77
131.18
131.57
131.95
132.30
132.70
133.15
133.78
134.38
133.32
132.30
131.22
130.10
128.80
128.55
128.40
128.27
128.37
128.50
128.62
128.53
128.37
128.25
128.07
127.82
127.58
127.33
127.05
126.77
126.50
126.23
125.95
125.73
125.48
125.25
125.02
124.78
124.45
124.05
123.68
123.38
123.10
122.80
122.50
122.22
121.92
121.67
121.45
121.23
121.05
120.88
120.72
120.55
120.40
119.97
119.53
119.12
118.75
118.45
118.13
117.80
117.52
117.22
116.93
116.65
116.30
115.92
115.55
115.20
114.85
114.43
114.08
113.73
113.43
113.12
112.78
112.40
111.83
111.23
110.65
110.27
109.95
109.63
109.35
109.07
108.68
108.32
107.97
107.68
107.27
106.85
106.43
106.02
105.60
105.07
104.57
104.07
103.63
103.33
102.92
102.43
101.95
101.50
101.03
100.43
99.87
99.30
98.70
98.12
97.50
96.88
96.28
95.70
95.10
94.78
94.47
94.15
93.83
93.50
93.15
92.80
92.43
92.08
91.73
91.42
91.13
90.88
90.63
90.38
90.13
89.92
89.67
89.45
89.20
88.95
88.72
88.48
88.30
88.10
87.90
87.72
87.52
87.30
86.90
86.57
86.30
86.05
85.82
85.50
85.32
85.18
85.00
84.73
84.45
84.28
84.28
84.28
84.43
84.53
84.70
84.88
85.08
85.25
85.42
85.72
85.98
86.25
86.50
86.77
87.03
87.32
87.57
87.77
87.98
88.27
88.55
88.80
89.03
89.38
89.78
90.17
90.55
90.90
91.25
91.58
91.92
92.22
92.53
92.87
93.22
93.50
93.88
94.25
94.63
95.02
95.38
95.62
95.78
96.02
96.05
96.08
96.20
96.30
96.58
96.83
97.10
97.30
97.48
97.65
97.82
97.93
98.12
98.33
98.63
98.92
98.98
99.05
99.03
98.93
98.85
98.70
98.48
98.30
98.13
98.00
97.87
97.72
97.62
97.53
97.42
97.25
97.08
96.98
96.92
96.82
96.75
96.68
96.67
96.65
96.58
96.57
96.55
96.57
96.57
96.57
96.57
96.60
96.62
96.62
96.57
96.58
96.53
96.45
96.32
96.17
96.02
96.03
96.07
96.12
96.43
96.70
96.90
97.17
97.45
97.73
98.00
98.30
98.58
98.90
99.15
99.42
99.67
99.95
100.17
100.40
100.67
100.93
101.12
101.35
101.58
101.93
102.32
102.72
103.18
103.65
104.13
104.63
105.12
105.57
106.03
106.50
106.98
107.53
107.97
108.38
108.77
109.17
109.55
109.65
109.77
109.87
109.97
110.10
110.23
110.33
110.42
110.55
110.73
110.95
111.23
111.48
111.75
112.05
112.38
112.73
113.15
113.50
113.87
114.20
114.13
114.12
114.03
114.10
113.72
113.33
112.92
112.50
112.10
111.67
111.25
110.82
110.38
109.95
109.57
109.20
108.85
108.52
108.22
107.97
107.73
107.43
107.13
106.78
106.35
105.87
105.35
104.85
104.30
103.77
103.23
102.73
102.22
101.63
101.10
100.55
99.98
99.47
98.93
98.60
98.27
97.92
97.57
97.18
96.82
96.48
96.15
95.77
95.35
94.92
94.45
94.00
93.52
[truncated: 443 more rows]
