# Supplementary material for: Real-time Smartphone Activity Classification Using Inertial Sensors—Recognition of Scrolling, Typing, and Watching Videos While Sitting or Walking
Source: Sensors (Basel). 2020 Jan 24;20(3):655. doi: 10.3390/s20030655 (PMC7038357; doi:10.3390/s20030655)
Supplement: Supplementary file 1 [file sensors-20-00655-s001.zip › sensors-668083-supplementary/5Hz_data/7646/E4_reading/ACC.csv]

1566871510.000000	1566871510.000000	1566871510.000000
32.000000	32.000000	32.000000
-59	25	7
-60	23	6
-60	23	5
-61	22	5
-61	22	5
-61	22	5
-60	24	5
-59	26	6
-59	26	6
-59	25	6
-60	23	6
-60	22	6
-61	22	5
-61	21	5
-59	23	6
-60	24	6
-60	24	6
-60	24	5
-60	24	5
-61	24	4
-61	24	4
-60	24	5
-60	24	5
-59	25	6
-59	25	6
-60	23	5
-60	22	5
-61	22	5
-60	22	5
-60	22	6
-59	25	7
-59	25	7
-59	25	6
-61	24	4
-60	24	4
-61	24	4
-61	23	5
-59	24	6
-60	25	6
-59	25	6
-59	23	6
-60	23	5
-61	22	4
-61	22	4
-60	23	5
-60	24	5
-59	25	6
-59	26	7
-59	25	6
-60	24	6
-60	24	5
-61	23	5
-61	23	5
-59	25	5
-59	25	6
-59	25	6
-59	24	6
-59	24	5
-61	23	5
-61	23	5
-60	24	5
-59	24	6
-59	25	7
-59	25	6
-59	24	5
-60	23	4
-61	23	4
-61	23	5
-60	23	6
-59	25	7
-59	25	6
-59	25	6
-60	24	5
-60	24	4
-61	23	5
-60	23	5
-59	24	6
-59	25	6
-59	25	7
-60	24	5
-60	24	5
-61	24	4
-61	23	5
-60	23	5
-60	24	6
-60	24	6
-59	24	6
-59	24	5
-60	23	5
-61	23	4
-62	23	3
-63	24	3
-64	25	2
-65	25	3
-65	31	13
-61	34	28
-64	39	32
-50	53	35
-42	49	36
-38	24	28
-35	22	25
-31	18	30
-35	18	30
-37	14	28
-39	17	25
-40	18	20
-41	20	15
-63	28	20
-93	27	41
-86	33	40
-33	22	45
-19	19	45
-20	20	47
-36	25	52
-44	28	49
-47	26	39
-46	20	37
-45	15	41
-59	17	47
-55	24	61
-53	15	39
-62	18	28
-55	15	25
-47	10	28
-37	16	37
-34	18	39
-28	13	36
-36	15	34
-36	17	32
-45	17	39
-53	20	38
-61	15	30
-58	13	30
-57	15	30
-56	17	25
-56	18	24
-58	21	24
-59	21	24
-62	21	25
-61	22	25
-58	21	26
-57	20	27
-51	20	31
-49	20	33
-49	21	34
-47	23	36
-47	24	36
-46	25	36
-45	24	36
-47	23	36
-48	22	36
-49	21	35
-50	21	33
-49	21	33
-51	21	31
-51	21	32
-52	22	32
-50	23	32
-48	24	34
-47	24	35
-47	24	36
-47	24	35
-49	23	34
-50	23	32
-51	22	31
-53	21	30
-53	20	29
-54	20	28
-53	20	29
-53	20	29
-52	21	31
-51	21	31
-50	22	32
-51	23	32
-50	23	32
-50	23	32
-50	23	31
-51	23	32
-51	23	32
-51	22	31
-51	21	31
-52	21	30
-52	21	31
-51	21	31
-51	21	31
-51	21	31
-51	22	31
-51	22	31
-51	23	31
-52	23	31
-52	22	30
-52	21	30
-52	20	30
-53	20	29
-54	20	28
-54	20	28
-55	20	28
-55	20	26
-55	20	27
-55	21	26
-54	21	26
-54	21	26
-55	20	26
-55	20	27
-56	19	26
-56	19	25
-56	19	24
-56	20	24
-56	20	24
-56	20	24
-56	20	25
-55	20	26
-55	19	26
-55	19	26
-55	19	25
-56	20	24
-56	20	24
-56	20	25
-56	21	25
-55	21	26
-54	20	26
-55	21	25
-56	20	25
-56	19	24
-56	19	24
-56	20	23
-56	19	24
-56	20	24
-56	20	24
-56	20	24
-56	20	24
-56	20	24
-56	20	24
-56	20	24
-56	20	24
-56	20	24
-56	20	24
-56	20	24
-56	20	24
-56	20	24
-56	20	24
-56	20	23
-56	20	24
-57	20	23
-56	20	23
-56	20	24
-56	21	24
-56	21	23
-56	20	23
-56	20	23
-57	20	23
-56	20	23
-56	20	23
-57	20	23
-57	20	23
-56	20	23
-56	19	23
-57	20	23
-57	20	23
-57	20	23
-57	20	23
-57	19	23
-57	20	23
-57	20	23
-57	20	23
-57	19	23
-57	20	23
-57	19	23
-56	19	23
-57	19	23
-57	19	22
-57	19	22
-57	19	22
-57	19	22
-57	19	22
-57	19	22
-57	19	22
-58	19	22
-58	19	22
-58	19	21
-58	19	21
-58	18	21
-58	19	21
-58	18	21
-58	19	21
-58	19	21
-58	18	21
-57	18	21
-57	18	21
-58	18	21
-58	18	21
-58	18	21
-58	18	21
-58	18	22
-58	18	22
-57	18	21
-58	19	21
-58	19	21
-58	18	21
-57	19	22
-58	19	22
-57	18	22
-57	19	22
-58	19	21
-58	19	22
-57	18	22
-58	19	22
-57	19	22
-57	19	22
-58	19	22
-58	19	22
-58	19	22
-57	19	22
-57	19	22
-57	18	22
-57	19	22
-58	19	22
-58	19	21
-57	19	21
-57	19	22
-57	18	22
-58	19	22
-58	18	21
-58	19	21
-58	19	22
-58	19	22
-57	19	22
-57	19	22
-58	19	22
-58	19	22
-58	19	21
-57	19	22
-57	19	22
-57	19	22
-57	19	23
-57	19	22
-57	19	22
-57	19	22
-57	19	22
-57	19	22
-57	19	22
-57	19	23
-57	19	22
-57	19	22
-57	19	22
-57	19	22
-57	19	22
-57	19	23
-57	19	23
-57	19	23
-57	19	22
-57	19	22
-57	19	22
-57	19	23
-57	19	23
-57	19	23
-57	19	23
-57	19	22
-57	19	22
-57	19	23
-57	19	23
-57	20	23
-56	19	23
-57	19	23
-57	19	23
-57	20	22
-57	19	23
-57	20	23
-57	19	23
-57	19	23
-57	20	23
-56	20	23
-57	19	23
-57	19	23
-56	20	23
-56	19	23
-57	20	23
-57	20	23
-56	20	23
-56	20	23
-56	20	23
-56	20	23
-56	20	23
-57	20	23
-56	19	23
-56	20	23
-57	20	23
-57	20	23
-56	20	23
-56	20	23
-56	19	23
-57	19	23
-57	20	23
-57	20	23
-56	19	23
-57	19	23
-57	20	23
-56	20	23
-56	20	23
-57	19	23
-57	20	23
-57	20	23
-57	20	23
-56	19	23
-56	19	23
-57	19	23
-57	19	23
-57	19	23
-57	20	23
-56	20	23
-56	20	23
-57	19	23
-56	20	23
-57	19	23
-57	19	22
-57	19	22
-57	19	22
-57	19	22
-57	18	22
-57	17	20
-60	19	19
-65	19	20
-48	20	33
-47	22	38
-54	22	23
-59	17	-2
-63	15	-9
-72	19	-23
-65	13	-26
-55	-2	-27
-55	-6	-26
-64	1	-25
-66	3	-23
-64	7	-17
-61	9	-12
-61	10	-10
-63	9	-12
-63	9	-13
-63	9	-15
-63	10	-16
-63	11	-16
-63	12	-15
-63	12	-14
-63	11	-12
-63	11	-11
-63	13	-11
-63	13	-11
-63	11	-11
-63	10	-12
-63	9	-13
-63	9	-14
-64	9	-14
-63	9	-13
-63	10	-12
-63	11	-11
-63	11	-10
-63	11	-10
-63	11	-10
-63	11	-10
-63	11	-11
-63	11	-11
-63	11	-11
-63	11	-11
-63	11	-12
-64	11	-11
-64	11	-11
-63	10	-11
-63	10	-11
-63	10	-10
-63	11	-10
-63	11	-10
-63	11	-10
-64	12	-10
-64	12	-9
-64	12	-8
-63	13	-7
-63	13	-7
-63	12	-7
-64	12	-7
-64	13	-7
-63	13	-6
-63	15	-5
-64	16	-3
-63	16	-2
-63	17	1
-63	16	2
-61	15	4
-62	14	4
-63	13	4
-63	12	5
-61	11	6
-63	13	6
-62	13	6
-63	15	4
-62	15	3
-64	16	3
-62	15	4
-64	14	2
-65	13	2
-64	13	3
-63	13	2
-63	13	1
-63	14	2
-65	14	2
-64	14	3
-62	13	3
-62	13	2
-61	15	5
-62	14	4
-65	15	0
-66	15	-2
-63	13	-1
-63	13	0
-64	14	1
-64	14	4
-62	14	4
-63	14	1
-63	14	1
-63	15	-1
-64	14	1
-64	15	2
-62	14	1
-63	15	1
-64	14	1
-64	14	1
-63	13	1
-63	12	1
-63	12	1
-64	13	0
-63	13	1
-63	14	2
-63	14	3
-64	14	1
-64	14	1
-64	13	0
-63	13	1
-63	13	2
-65	12	1
-65	12	1
-63	13	1
-63	14	2
-63	15	2
-63	15	3
-63	15	3
-63	14	2
-63	14	2
-64	13	2
-63	13	2
-64	13	2
-64	13	2
-63	13	2
-63	14	2
-63	14	2
-63	14	2
-63	14	2
-64	14	1
-64	14	1
-64	14	2
-63	14	2
-63	14	2
-63	14	2
-63	14	2
-63	14	1
-64	14	1
-63	14	2
-63	14	2
-63	14	2
-63	13	2
-63	14	2
-63	14	1
-63	13	1
-64	14	0
-64	14	0
-63	14	1
-63	14	2
-63	14	2
-63	13	2
-63	13	2
-63	13	1
-64	13	1
-63	13	1
-63	13	1
-63	13	1
-63	14	1
-63	13	1
-64	13	1
-64	13	1
-63	14	2
-63	14	1
-64	14	1
-63	14	1
-63	13	1
-63	14	1
-63	14	1
-63	13	1
-63	13	1
-63	14	1
-63	13	1
-63	13	1
-63	13	2
-63	13	1
-64	13	1
-64	13	1
-63	14	1
-63	14	1
-64	14	1
-63	13	1
-63	13	2
-64	13	1
-63	13	1
-63	13	1
-63	14	1
-64	14	1
-63	14	1
-63	13	1
-63	13	1
-63	13	2
-64	13	0
-64	13	0
-64	12	-2
-64	12	-3
-64	12	-1
-63	11	-1
-64	11	-2
-63	12	-1
-64	12	-2
-64	13	-2
-63	13	-1
-64	12	-2
-64	11	-2
-64	11	-3
-64	11	-3
-64	11	-2
-64	12	-2
-63	12	-2
-64	12	-2
-64	12	-2
-64	12	-2
-64	12	-2
-64	12	-3
-64	11	-3
-64	11	-2
-64	11	-2
-64	12	-2
-64	12	-2
-64	12	-2
-64	12	-1
-64	12	-2
-64	12	-2
-64	12	-2
-64	12	-2
-64	12	-2
-63	13	-2
-64	13	-1
-64	13	-1
-63	13	-1
-64	12	-2
-64	13	-2
-64	12	-2
-64	12	-2
-64	13	-2
-63	13	-1
-63	13	-1
-63	12	-2
-63	13	-1
-65	13	-3
-64	13	-2
-63	13	-1
-64	13	-1
-64	13	-1
-63	13	0
-63	13	-1
-64	12	-2
-64	12	-2
-63	13	-1
-63	13	0
-64	13	-1
-63	13	-1
-63	13	-1
-63	13	-1
-64	13	-1
-63	12	-2
-64	12	-2
-64	13	-1
-63	13	-1
-63	13	-1
-64	13	-1
-64	13	-1
-63	13	0
-63	13	0
-64	13	-1
-63	13	-1
-63	13	-1
-64	14	0
-64	14	0
-64	14	-1
-63	13	-1
-64	13	-1
-63	13	-1
-64	13	-1
-63	13	0
-63	13	0
-63	14	0
-63	14	0
-63	13	0
-64	13	-1
-64	13	-1
-63	14	0
-63	13	0
-64	13	0
-63	14	0
-63	14	0
-63	13	0
-63	14	0
-63	13	-1
-64	13	0
-63	13	0
-63	13	0
-64	13	0
-64	14	0
-63	13	0
-63	13	0
-64	13	0
-64	13	0
-63	13	0
-64	13	-1
-64	13	0
-63	13	0
-63	13	0
-64	13	0
-63	13	0
-63	13	0
-63	13	0
-63	14	1
-63	14	0
-63	14	0
-64	14	0
-63	13	0
-63	13	0
-64	13	0
-64	13	0
-63	13	0
-63	13	0
-64	13	-1
-63	14	0
-63	14	0
-64	14	0
-64	14	0
-63	13	0
-63	14	0
-63	14	0
-63	14	0
-63	14	0
-63	14	0
-63	14	0
-63	14	-1
-63	14	0
-63	14	0
-63	14	0
-63	14	0
-63	14	0
-63	14	0
-64	14	0
-63	14	0
-63	14	0
-63	14	0
-63	14	0
-63	14	0
-63	14	0
-63	14	0
-63	14	0
-63	14	0
-63	15	0
-63	14	0
-63	14	0
-63	14	0
-63	14	0
-63	15	-1
-63	15	0
-63	15	0
-63	14	0
-63	15	0
-63	15	0
-63	15	0
-63	15	0
-63	15	0
-63	14	0
-63	14	0
-63	14	0
-63	15	0
-63	15	0
-63	14	0
-63	14	0
-63	15	0
-63	14	0
-63	14	0
-64	14	0
-63	14	0
-63	14	0
-63	14	0
-63	14	0
-63	14	0
-64	14	0
-63	14	0
-63	14	0
-63	14	0
-63	14	0
-63	14	0
-63	14	0
-63	14	0
-63	14	0
-63	14	0
-63	14	0
-63	14	0
-63	14	0
-63	14	0
-63	14	0
-64	14	0
-63	14	0
-63	14	0
-63	14	0
-63	14	0
-63	14	0
-63	14	0
-63	14	1
-63	15	1
-63	15	1
-62	15	1
-64	14	0
-64	14	0
-63	14	0
-63	14	0
-63	14	0
-63	15	1
-63	15	1
-63	15	1
-63	14	1
-63	14	0
-64	14	0
-64	14	0
-63	14	1
-63	14	1
-63	15	1
-63	15	1
-63	14	0
-63	14	1
-63	14	1
-63	14	0
-63	14	0
-63	14	0
-63	14	0
-64	13	0
-65	13	0
-63	14	1
-63	16	2
-61	18	3
-63	17	1
-63	16	1
-64	14	1
-63	14	1
-63	15	2
-63	15	2
-63	16	2
-63	16	2
-62	16	2
-63	16	2
-63	16	3
-63	16	3
-62	16	3
-63	16	3
-63	15	3
-62	15	3
-63	16	3
-63	16	3
-63	17	3
-62	16	3
-63	16	3
-63	16	3
-63	16	3
-63	16	3
-63	17	2
-63	16	2
-63	16	2
-63	16	2
-63	16	3
-63	16	3
-63	16	3
-63	16	3
-63	16	3
-63	16	3
-63	16	3
-63	16	3
-63	16	3
-63	16	2
-63	16	2
-63	16	3
-63	16	3
-63	16	3
-63	16	2
-63	16	3
-63	16	2
-63	16	2
-63	16	2
-63	16	2
-63	16	3
-63	16	3
-63	16	2
-63	16	2
-63	16	3
-63	16	3
-63	16	2
-63	15	3
-63	15	3
-63	15	2
-63	15	2
-63	16	3
-63	16	3
-63	17	2
-62	17	3
-62	17	3
-62	16	3
-63	15	2
-64	12	3
-64	12	5
-62	13	4
-62	14	3
-62	16	2
-63	18	1
-64	18	1
-65	16	1
-64	15	1
-61	14	2
-62	15	2
-63	16	2
-63	16	1
-63	16	1
-64	15	0
-64	14	1
-63	12	1
-63	11	2
-61	12	3
-61	12	3
-63	13	-1
-65	13	-5
-66	13	-7
-62	12	-5
-60	11	-5
-66	11	-10
-66	10	-12
-62	9	-10
-64	9	-13
-63	9	-17
-62	11	-12
-62	12	-10
-64	11	-15
-65	10	-18
-63	9	-16
-62	9	-14
-63	7	-12
-63	7	-12
-63	8	-12
-63	9	-12
-64	9	-13
-64	10	-13
-63	10	-14
-62	10	-14
-63	10	-12
-64	10	-12
-63	9	-13
-63	9	-13
-63	9	-13
-63	9	-14
-63	9	-14
-63	9	-14
-62	10	-13
-63	10	-14
-63	10	-15
-63	10	-14
-62	9	-14
-63	10	-13
-63	10	-13
-62	10	-14
-64	11	-12
-64	12	-10
-60	11	-11
-62	11	-12
-64	12	-14
-64	11	-12
-62	11	-11
-63	11	-13
-63	11	-13
-63	12	-12
-63	12	-12
-63	11	-13
-63	11	-13
-63	11	-12
-63	11	-12
-63	11	-12
-63	11	-12
-64	11	-13
-64	11	-13
-63	10	-11
-62	10	-10
-62	11	-9
-63	14	-9
-63	15	-11
-63	15	-11
-63	14	-10
-63	14	-10
-62	13	-7
-63	14	-7
-63	13	-7
-62	13	-6
-63	13	-7
-63	13	-8
-63	13	-8
-63	13	-8
-63	13	-8
-63	14	-7
-63	14	-7
-64	13	-7
-63	13	-7
-63	13	-7
-63	13	-7
-63	13	-8
-63	13	-8
-63	13	-8
-63	13	-7
-63	13	-7
-63	13	-7
-63	14	-8
-63	14	-7
-63	14	-7
-62	14	-6
-63	14	-8
-63	13	-10
-63	11	-12
-64	10	-9
-64	9	-5
-64	9	-7
-63	10	-8
-63	12	-12
-64	13	-12
-64	14	-10
-63	15	-7
-62	15	-7
-63	14	-6
-63	14	-5
-63	13	-6
-63	12	-7
-63	11	-8
-64	11	-9
-64	12	-8
-63	13	-8
-63	13	-7
-63	14	-7
-63	14	-6
-63	14	-6
-63	14	-6
-63	14	-7
-63	14	-7
-64	13	-7
-64	13	-6
-63	13	-6
-63	13	-6
-63	13	-6
-63	13	-6
-63	13	-6
-64	13	-6
-63	14	-5
-63	14	-4
-63	14	-5
-63	13	-5
-63	13	-5
-63	13	-5
-64	13	-5
-63	13	-4
-63	13	-4
-63	13	-4
-64	13	-4
-63	13	-3
-63	14	-4
-64	14	-4
-63	14	-4
-63	15	-4
-63	15	-3
-63	15	-3
-63	15	-3
-63	15	-3
-63	14	-3
-63	13	-3
-63	12	-2
-63	13	-3
-63	13	-3
-63	13	-3
-64	13	-3
-64	14	-2
-63	15	-2
-63	17	-2
-64	17	-2
-64	16	-3
-63	14	-2
-63	13	-1
-63	13	-1
-62	13	-1
-64	13	-2
-64	14	-2
-63	14	-2
-63	15	-2
-63	15	-3
-63	15	-2
-63	15	-2
-62	14	-2
-62	13	-2
-64	13	-4
-64	11	-6
-64	11	-6
-63	12	-4
-63	12	-5
-64	12	-7
-63	13	-6
-63	13	-5
-62	13	-7
-62	13	-7
-63	12	-14
-62	12	-16
-64	10	-19
-66	9	-21
-61	9	-16
-61	10	-15
-64	10	-17
-61	11	-13
-62	11	-13
-60	11	-14
-59	10	-14
-62	13	-17
-63	13	-18
-65	13	-20
-63	11	-20
-62	10	-18
-62	9	-14
-61	9	-12
-61	9	-13
-62	10	-14
-64	10	-16
-63	10	-16
-63	10	-17
-62	10	-15
-62	10	-15
-62	10	-16
-62	10	-16
-64	10	-16
-62	10	-14
-62	10	-15
-62	10	-16
-63	10	-17
-62	9	-16
-62	9	-16
-62	9	-15
-62	9	-16
-62	9	-17
-62	9	-17
-62	9	-16
-62	9	-16
-62	9	-16
-62	9	-16
-62	9	-16
-62	9	-17
-62	10	-16
-62	10	-16
-62	9	-17
-62	9	-17
-62	9	-17
-63	9	-17
-61	9	-17
-62	9	-17
-63	10	-17
-62	9	-17
-62	9	-17
-62	10	-17
-62	9	-17
-62	9	-17
-62	9	-18
-62	10	-18
-62	11	-17
-62	12	-16
-62	11	-17
-62	11	-18
-62	9	-18
-62	9	-17
-62	9	-16
-61	9	-17
-62	10	-17
-62	10	-17
-61	10	-16
-62	10	-18
-61	10	-18
-62	10	-21
-62	10	-20
-62	10	-17
-62	10	-16
-61	9	-17
-63	10	-20
-63	10	-19
-62	10	-17
-61	10	-15
-62	10	-15
-63	10	-16
-62	10	-17
-62	10	-16
-63	11	-16
-62	10	-16
-62	11	-15
-63	10	-16
-62	10	-16
-62	10	-15
-62	10	-15
-62	10	-16
-63	10	-16
-63	10	-17
-62	10	-17
-62	10	-16
-63	10	-17
-62	10	-16
-62	10	-15
-62	10	-16
-63	10	-16
-62	10	-17
-62	10	-16
-62	10	-16
-63	10	-16
-62	10	-16
-62	10	-16
-62	10	-16
-62	10	-16
-62	10	-16
-62	10	-15
-63	10	-16
-62	10	-16
-62	10	-16
-62	10	-16
-62	11	-16
-62	10	-16
-62	10	-16
-62	10	-16
-62	10	-16
-62	10	-16
-62	10	-16
-63	11	-17
-62	11	-17
-62	11	-16
-62	11	-16
-62	11	-17
-62	10	-16
-62	10	-16
-62	11	-16
-62	11	-16
-62	11	-16
-62	11	-16
-62	11	-16
-62	11	-16
-62	11	-17
-62	11	-17
-62	11	-16
-62	11	-16
-62	10	-16
-62	11	-17
-62	10	-17
-62	10	-16
-62	11	-16
-62	10	-16
-62	10	-16
-62	10	-17
-63	10	-16
-63	10	-16
-62	9	-17
-62	10	-18
-60	11	-17
-61	12	-16
-63	13	-18
-62	14	-18
-63	13	-18
-61	12	-17
-62	11	-16
-61	10	-15
-61	10	-14
-62	10	-15
-62	11	-15
-61	12	-15
-62	12	-16
-61	13	-16
-62	13	-19
-63	12	-19
-62	11	-18
-61	11	-17
-61	11	-16
-62	11	-15
-63	11	-17
-61	10	-16
-63	10	-17
-63	10	-16
-62	10	-16
-60	11	-15
-63	10	-19
-63	10	-18
-61	9	-16
-61	9	-15
-62	10	-15
-62	10	-16
-63	10	-18
-62	10	-19
-62	11	-19
-62	11	-18
-61	11	-18
-61	11	-18
-63	11	-19
-62	11	-19
-61	11	-19
-62	12	-21
-61	12	-21
-60	12	-21
-61	13	-21
-61	13	-21
-59	13	-21
-60	13	-22
-60	13	-21
-60	14	-21
-60	13	-21
-61	13	-20
-62	13	-20
-60	14	-18
-60	13	-19
-62	13	-22
-64	14	-23
-60	10	-21
-61	12	-18
-62	9	-17
-65	9	-16
-64	8	-15
-65	8	-19
-65	9	-18
-59	11	-11
-58	14	-6
-56	16	-2
-59	13	-5
-58	16	-5
-71	23	-16
-74	11	-19
-61	8	-17
-59	6	-16
-64	9	-14
-64	10	-10
-63	11	-13
-64	11	-13
-64	12	-11
-63	11	-8
-62	11	-8
-64	12	-7
-63	13	-6
-63	14	-6
-62	13	-8
-61	14	-8
-63	16	-8
-63	16	-7
-62	15	-4
-61	16	-2
-61	17	-2
-63	15	-1
-64	15	-2
-65	17	-1
-64	17	-2
-66	17	-6
-62	20	-6
-61	17	-8
-66	18	-9
-67	19	-8
-78	15	-16
-75	21	-16
-61	19	-16
-64	17	-17
-57	17	-13
-48	17	-8
-44	17	-8
-41	18	-9
-36	17	-9
-29	16	-10
1	18	1
-105	28	-12
-114	42	-13
-67	27	-6
-38	20	-2
-46	24	-1
-74	24	0
-77	30	4
-57	27	10
-51	25	12
-54	26	21
-59	28	25
-63	26	27
-60	24	28
-56	23	28
-49	18	34
-46	15	37
-40	12	39
-39	13	38
-39	13	37
-32	14	35
-27	16	33
-23	15	32
-36	15	40
-71	44	65
-75	43	57
-30	32	35
-10	20	33
-8	20	46
-41	31	59
-51	30	53
-45	23	35
-42	19	31
-42	19	38
-44	24	45
-44	27	45
-40	29	43
-40	30	42
-40	26	40
-42	23	40
-45	20	41
-47	17	40
-44	16	40
-43	18	41
-44	19	41
-48	22	40
-47	22	39
-45	20	36
-45	21	37
-48	21	38
-47	21	38
-46	21	38
-46	21	37
-48	20	37
-49	20	36
-48	20	36
-49	20	38
-48	20	39
-47	20	40
-44	21	39
-45	21	37
-47	22	33
-47	23	33
-50	24	31
-51	23	29
-53	22	29
-51	23	35
-47	24	38
-41	25	40
-39	24	40
-42	25	40
-44	26	40
-47	25	37
-49	23	37
-47	22	38
-45	20	39
-45	19	39
-46	19	38
-47	20	37
-49	21	36
-49	22	36
-48	21	36
-47	21	37
-46	20	38
-46	19	39
-46	20	39
-47	19	38
-48	19	37
-49	20	36
-49	21	36
-49	20	36
-48	20	36
-48	20	37
-48	20	38
-48	20	38
-48	19	37
-48	19	36
-48	19	36
-49	19	36
-48	20	36
-47	19	37
-47	19	38
-48	19	38
-48	20	38
-47	19	37
-47	19	37
-47	20	37
-48	20	38
-48	20	37
-47	20	37
-47	20	37
-48	20	37
-48	20	37
-47	20	37
-47	20	37
-48	20	37
-48	20	37
-48	20	37
-47	20	37
-47	20	38
-47	20	38
-47	20	37
-47	20	37
-47	21	37
-48	21	37
-47	21	37
-47	20	38
-47	20	37
-47	20	37
-46	20	38
-47	20	37
-50	20	37
-44	21	41
-44	21	40
-49	21	38
-44	20	41
-44	21	40
-49	21	35
-53	21	30
-54	20	23
-56	20	21
-62	18	14
-60	17	11
-65	14	-1
-68	13	-5
-65	12	-5
-64	11	-2
-64	10	-1
-65	10	0
-65	11	2
-61	11	4
-61	11	5
-68	10	3
-57	11	8
-66	11	1
-66	9	1
-62	8	3
-63	9	1
-65	9	0
-61	7	-1
-65	9	1
-66	8	0
-65	7	-1
-62	7	-3
-65	8	-4
-66	7	-4
-63	7	-1
-65	7	-5
-66	5	-12
-63	5	-13
-63	5	-14
-67	7	-13
-63	5	-14
-67	2	-20
-68	6	-19
-70	4	-18
-65	10	-20
-67	8	-18
-62	5	-13
-56	1	-15
-50	0	-16
-48	-1	-16
-52	0	-26
-53	-1	-31
-55	-2	-33
-56	-2	-32
-56	-2	-33
-60	-4	-37
-60	-4	-35
-60	-5	-30
-60	-5	-30
-60	-4	-26
-59	-1	-25
-59	-1	-28
-62	-2	-32
-63	-2	-33
-63	-6	-29
-63	-6	-27
-56	-3	-25
-56	-1	-26
-58	1	-26
-57	6	-20
-59	6	-19
-58	5	-16
-57	4	-18
-65	4	-25
-70	3	-27
-69	4	-21
-63	-1	-21
-60	-3	-23
-53	0	-17
-55	-3	-20
-65	-4	-20
-68	-6	-20
-71	-7	-20
-68	-5	-23
-61	-4	-24
-55	-1	-17
-55	-1	-18
-50	-3	-20
-41	-4	-18
-28	-1	-16
-27	0	-20
-30	6	-22
-110	-21	-22
-111	39	-52
-92	13	19
-105	50	16
-35	36	28
-26	38	31
-24	30	44
-43	30	42
-61	34	37
-62	32	24
-55	24	14
-58	24	9
-57	24	15
-54	24	26
-49	25	31
-49	26	30
-50	28	27
-48	27	26
-57	26	26
-56	25	26
-55	24	22
-54	23	21
-52	24	23
-54	26	25
-54	27	24
-51	27	26
-51	27	28
-52	29	28
-53	28	24
-51	28	25
-55	29	21
-53	29	24
-52	28	26
-52	26	26
-52	24	26
-53	24	26
-52	24	25
-55	24	21
-57	25	19
-54	24	24
-55	23	23
-54	25	24
-53	26	24
-54	28	24
-54	28	22
-51	26	22
-57	29	21
-52	27	25
-51	23	27
-55	24	24
-56	24	22
-55	24	22
-49	25	26
-58	26	19
-56	28	22
-51	24	26
-53	24	24
-56	25	21
-55	25	22
-54	25	24
-53	26	25
-53	25	23
-54	24	22
-39	16	22
-68	27	17
-55	28	24
-50	26	33
-43	23	30
-53	24	23
-58	30	28
-55	32	30
-46	26	28
-48	25	25
-56	26	21
-57	28	23
-50	28	29
-47	27	31
-47	27	31
-51	28	28
-52	29	27
-50	29	27
-50	28	27
-51	28	28
-51	28	28
-50	28	29
-50	28	29
-50	28	28
-51	28	28
-51	28	27
-51	27	28
-50	28	28
-50	28	29
-50	28	28
-50	28	28
-50	28	28
-50	28	29
-50	29	29
-50	29	28
-50	29	27
-51	28	27
-51	28	28
-50	27	28
-50	27	29
-50	28	28
-51	28	28
-50	28	27
-51	28	27
-51	28	27
-51	28	28
-50	28	28
-50	28	28
-50	29	28
-50	29	28
-50	29	28
-50	30	29
-49	29	29
-49	29	28
-50	29	28
-50	29	28
-50	29	28
-50	29	28
-50	29	28
-50	28	28
-50	28	28
-50	29	28
-50	28	28
-50	28	28
-50	28	28
-50	29	28
-50	29	28
-50	29	28
-50	28	28
-50	29	28
-50	28	28
-50	28	28
-50	28	28
-50	28	28
-50	28	28
-50	28	28
-50	28	28
-51	28	28
-50	28	27
-50	28	28
-50	28	28
-50	28	28
-50	28	28
-50	28	28
-50	28	28
-50	28	28
-50	28	28
-50	28	28
-50	28	27
-51	28	28
-51	27	28
-50	27	28
-51	29	27
-50	30	27
-49	30	27
-50	30	28
-50	29	28
-50	28	29
-49	27	28
-50	28	28
-51	28	27
-50	27	27
-50	28	28
-50	29	28
-50	29	28
-50	28	28
-50	29	28
-50	29	28
-50	29	28
-50	28	28
-51	28	28
-51	28	27
-50	28	27
-51	28	27
-51	28	27
-50	28	27
-51	28	27
-51	28	27
-51	28	27
-51	28	27
-51	28	27
-51	28	27
-50	28	27
-51	28	27
-51	29	27
-51	29	27
-50	28	27
-51	29	27
-51	29	26
-51	29	27
-51	29	27
-51	29	26
-51	29	27
-51	29	27
-50	28	27
-51	29	27
-51	28	25
-51	29	26
-50	29	27
-50	28	27
-51	29	26
-51	29	27
-50	29	27
-51	29	27
-51	29	27
-51	29	27
-50	29	27
-50	29	27
-51	28	27
-51	28	26
-51	27	26
-51	27	27
-52	28	26
-51	28	25
-51	29	25
-52	29	26
-51	29	26
-51	28	27
-51	28	26
-52	28	26
-52	28	26
-51	28	26
-51	28	26
-52	28	27
-51	28	27
-51	28	27
-51	28	26
-51	28	26
-51	28	26
-52	28	26
-51	28	26
-51	28	27
-51	28	26
-52	28	26
-52	28	26
-51	28	26
-51	28	26
-51	28	26
-52	28	26
-51	28	26
-51	28	26
-52	28	26
-52	28	26
-51	28	27
-51	28	26
-52	28	26
-52	28	26
-51	28	26
-51	28	26
-52	28	26
-51	28	26
-51	28	26
-52	28	26
-51	28	26
-51	28	26
-52	28	26
-51	28	26
-51	28	26
-52	28	26
-51	28	27
-51	28	26
-51	28	26
-51	28	26
-51	28	26
-52	28	26
-51	28	26
-51	28	27
-52	27	26
-52	28	26
-51	28	27
-52	27	25
-53	27	25
-52	27	27
-51	28	26
-50	29	26
-52	31	26
-51	30	27
-50	28	28
-51	27	27
-51	26	27
-51	26	27
-52	27	25
-52	27	25
-52	28	26
-51	28	27
-51	28	27
-52	28	26
-51	29	27
-51	28	27
-51	28	26
-52	28	25
-52	27	25
-51	28	26
-51	28	27
-52	28	27
-52	28	26
-52	28	26
-52	27	26
-52	26	25
-52	27	25
-51	28	27
-51	28	27
-51	29	27
-52	29	26
-52	27	26
-52	27	26
-52	26	24
-52	27	25
-52	27	26
-51	28	27
-51	29	27
-52	28	26
-52	28	26
-52	27	25
-52	26	25
-52	26	25
-51	27	26
-52	28	27
-51	29	27
-51	28	26
-52	28	25
-52	27	26
-52	26	26
-52	26	25
-52	27	26
-52	28	27
-51	28	27
-52	28	26
-52	28	25
-52	27	26
-52	27	25
-52	27	26
-52	27	27
-52	28	27
-52	28	25
-52	28	26
-52	27	26
-52	27	26
-52	27	26
-52	27	26
-51	27	26
-52	28	26
-52	28	26
-52	27	26
-52	27	26
-52	27	26
-52	27	26
-52	28	26
-52	28	26
-52	28	26
-52	27	26
-52	27	26
-52	28	26
-52	27	26
-52	27	25
-52	27	26
-51	28	28
-51	29	27
-52	29	26
-53	28	23
-53	27	23
-54	23	23
-55	22	23
-55	24	24
-53	25	25
-52	26	24
-54	28	23
-54	28	23
-53	26	25
-53	26	26
-53	26	25
-53	25	25
-53	25	25
-54	26	25
-54	25	24
-54	25	24
-54	25	24
-54	25	24
-54	25	24
-54	25	24
-54	25	25
-54	25	25
-54	25	24
-54	26	24
-54	26	24
[truncated: 76,416 more rows]
