# Supplementary material for: Real-time Smartphone Activity Classification Using Inertial Sensors—Recognition of Scrolling, Typing, and Watching Videos While Sitting or Walking
Source: Sensors (Basel). 2020 Jan 24;20(3):655. doi: 10.3390/s20030655 (PMC7038357; doi:10.3390/s20030655)
Supplement: Supplementary file 1 [file sensors-20-00655-s001.zip › sensors-668083-supplementary/5Hz_data/7646/E4_reading/IBI.csv]

1566871510.000000	IBI
26.344956	0.640654
27.032487	0.687531
27.766896	0.734409
28.454427	0.687531
59.924618	0.750034
60.643401	0.718783
61.393435	0.750034
62.096592	0.703157
75.065936	0.703157
75.769093	0.703157
76.487876	0.718783
77.159782	0.671906
77.784810	0.625029
87.300871	0.687531
97.207574	0.640654
107.208032	0.671906
107.817435	0.609403
108.442464	0.625029
109.067492	0.625029
109.692521	0.625029
118.474173	0.656280
128.818396	0.734409
129.490302	0.671906
130.146582	0.656280
130.912242	0.765660
148.178658	0.750034
155.319609	0.750034
155.897761	0.578151
203.040544	0.578151
203.618695	0.578151
204.228098	0.609403
204.774998	0.546900
205.400027	0.625029
206.071933	0.671906
217.509956	0.625029
218.009979	0.500023
225.666579	0.750034
233.370057	0.671906
233.995086	0.625029
234.635740	0.640654
235.292020	0.656280
235.979552	0.687531
236.651457	0.671906
237.338989	0.687531
238.010895	0.671906
238.667175	0.656280
239.307829	0.640654
239.995360	0.687531
240.651640	0.656280
241.354798	0.703157
241.979826	0.625029
242.604855	0.625029
243.214258	0.609403
243.854912	0.640654
244.511192	0.656280
245.151846	0.640654
245.808126	0.656280
246.417529	0.609403
252.558435	0.562526
256.324233	0.609403
256.964887	0.640654
257.605541	0.640654
258.277447	0.671906
258.918102	0.640654
259.574382	0.656280
260.246287	0.671906
260.933819	0.687531
261.590099	0.656280
262.246379	0.656280
262.918285	0.671906
263.574565	0.656280
264.215219	0.640654
264.855873	0.640654
265.512153	0.656280
266.168433	0.656280
266.824713	0.656280
267.527871	0.703157
270.481131	0.640654
271.074908	0.593777
271.653059	0.578151
272.231211	0.578151
272.793737	0.562526
273.356262	0.562526
273.965665	0.609403
274.575068	0.609403
275.278225	0.703157
275.903254	0.625029
276.606411	0.703157
277.215814	0.609403
277.887720	0.671906
282.341049	0.640654
282.903574	0.562526
283.528603	0.625029
284.153632	0.625029
284.794286	0.640654
285.544320	0.750034
288.466329	0.625029
289.106983	0.640654
289.716386	0.609403
290.341415	0.625029
290.919566	0.578151
291.513344	0.593777
292.138372	0.625029
292.747775	0.609403
293.325927	0.578151
293.919704	0.593777
294.497855	0.578151
295.060381	0.562526
295.638532	0.578151
296.279187	0.640654
296.966718	0.687531
297.654250	0.687531
298.388658	0.734409
299.123067	0.734409
299.841850	0.718783
300.498130	0.656280
301.107533	0.609403
301.779438	0.671906
302.404467	0.625029
303.045121	0.640654
303.701401	0.656280
304.326430	0.625029
321.858483	0.718783
322.530388	0.671906
331.780812	0.750034
332.468343	0.687531
333.124623	0.656280
333.780903	0.656280
334.405932	0.625029
335.062212	0.656280
335.702866	0.640654
336.343521	0.640654
336.999801	0.656280
337.671706	0.671906
338.281109	0.609403
338.953015	0.671906
339.624921	0.671906
340.249949	0.625029
340.937481	0.687531
341.609387	0.671906
342.281292	0.671906
342.937572	0.656280
343.578227	0.640654
344.234507	0.656280
348.000304	0.640654
348.672210	0.671906
349.390993	0.718783
350.062899	0.671906
350.734804	0.671906
351.375459	0.640654
352.047364	0.671906
352.719270	0.671906
359.250819	0.703157
365.126088	0.656280
365.719865	0.593777
366.360520	0.640654
366.876168	0.515649
367.501197	0.625029
368.094974	0.593777
377.267269	0.609403
377.861046	0.593777
378.470449	0.609403
379.064226	0.593777
379.658003	0.593777
380.236155	0.578151
380.767429	0.531274
381.376832	0.609403
382.033112	0.656280
382.720644	0.687531
383.361298	0.640654
384.017578	0.656280
384.673858	0.656280
385.267635	0.593777
385.908289	0.640654
386.564569	0.656280
387.236475	0.671906
387.986510	0.750034
388.736544	0.750034
389.439701	0.703157
390.127233	0.687531
390.846015	0.718783
391.580424	0.734409
392.330458	0.750034
393.049241	0.718783
393.736773	0.687531
394.393053	0.656280
395.064959	0.671906
395.736864	0.671906
396.315016	0.578151
396.908793	0.593777
397.502570	0.593777
398.096347	0.593777
398.737002	0.640654
399.440159	0.703157
400.190193	0.750034
400.862099	0.671906
401.549630	0.687531
402.205910	0.656280
402.830939	0.625029
403.455968	0.625029
404.080996	0.625029
404.737276	0.656280
405.409182	0.671906
406.065462	0.656280
406.721742	0.656280
407.409274	0.687531
408.096805	0.687531
408.799962	0.703157
409.487494	0.687531
410.190651	0.703157
410.846931	0.656280
411.550088	0.703157
412.221994	0.671906
412.909525	0.687531
413.581431	0.671906
414.315840	0.734409
415.081500	0.765660
415.815908	0.734409
416.534691	0.718783
417.222223	0.687531
417.909754	0.687531
418.612911	0.703157
419.300443	0.687531
419.987974	0.687531
420.659880	0.671906
421.316160	0.656280
422.003692	0.687531
422.722475	0.718783
423.425632	0.703157
424.113163	0.687531
424.769443	0.656280
425.441349	0.671906
426.113255	0.671906
426.800786	0.687531
427.441441	0.640654
428.113346	0.671906
428.754001	0.640654
429.394655	0.640654
430.004058	0.609403
430.629086	0.625029
431.222864	0.593777
431.847892	0.625029
432.504172	0.656280
433.129201	0.625029
433.738604	0.609403
434.379258	0.640654
435.019912	0.640654
435.691818	0.671906
436.363724	0.671906
437.004378	0.640654
437.676284	0.671906
438.301313	0.625029
438.973218	0.671906
439.660750	0.687531
440.332656	0.671906
440.988936	0.656280
441.660841	0.671906
442.348373	0.687531
443.035904	0.687531
443.707810	0.671906
462.724306	0.687531
463.489966	0.765660
464.271251	0.781286
464.990034	0.718783
465.740069	0.750034
466.365097	0.625029
467.068254	0.703157
467.755786	0.687531
468.474569	0.718783
469.162100	0.687531
469.834006	0.671906
470.490286	0.656280
471.130940	0.640654
471.787220	0.656280
472.427875	0.640654
473.068529	0.640654
473.724809	0.656280
474.349838	0.625029
474.990492	0.640654
475.646772	0.656280
476.318678	0.671906
477.053087	0.734409
477.787495	0.734409
478.568781	0.781286
479.381318	0.812537
480.146978	0.765660
480.818884	0.671906
481.490790	0.671906
482.147070	0.656280
482.818975	0.671906
483.506507	0.687531
484.147161	0.640654
484.787816	0.640654
485.412844	0.625029
486.084750	0.671906
486.772281	0.687531
487.475439	0.703157
488.178596	0.703157
488.819250	0.640654
495.647688	0.625029
496.272716	0.625029
496.913371	0.640654
497.522774	0.609403
498.132176	0.609403
498.725954	0.593777
511.085894	0.640654
511.757800	0.671906
512.398454	0.640654
513.070360	0.671906
513.695389	0.625029
514.336043	0.640654
514.961072	0.625029
515.586100	0.625029
516.195503	0.609403
516.789280	0.593777
517.398683	0.609403
517.976835	0.578151
518.554986	0.578151
519.195641	0.640654
519.836295	0.640654
520.523826	0.687531
521.211358	0.687531
521.883264	0.671906
522.555169	0.671906
523.258327	0.703157
524.008361	0.750034
524.742769	0.734409
525.445927	0.703157
526.117832	0.671906
526.805364	0.687531
527.508521	0.703157
528.180427	0.671906
528.899210	0.718783
529.586741	0.687531
530.243021	0.656280
530.914927	0.671906
531.586833	0.671906
532.274364	0.687531
533.008773	0.734409
533.743181	0.734409
534.415087	0.671906
535.196373	0.781286
535.946407	0.750034
536.727693	0.781286
537.430850	0.703157
538.118382	0.687531
538.774662	0.656280
539.571573	0.796911
540.243479	0.671906
540.977888	0.734409
541.540413	0.562526
542.227945	0.687531
542.899851	0.671906
543.587382	0.687531
544.290539	0.703157
544.978071	0.687531
545.649976	0.671906
546.368759	0.718783
547.118794	0.750034
547.853202	0.734409
548.556360	0.703157
549.228265	0.671906
549.947048	0.718783
550.572077	0.625029
551.243983	0.671906
551.915888	0.671906
552.525291	0.609403
553.228448	0.703157
553.869103	0.640654
554.556634	0.687531
555.259791	0.703157
555.931697	0.671906
556.587977	0.656280
557.213006	0.625029
557.900537	0.687531
558.556817	0.656280
559.228723	0.671906
559.900629	0.671906
560.525657	0.625029
561.181937	0.656280
561.869469	0.687531
562.510123	0.640654
563.150778	0.640654
563.807058	0.656280
564.463338	0.656280
565.088366	0.625029
565.729021	0.640654
566.400926	0.671906
567.057206	0.656280
567.713486	0.656280
568.385392	0.671906
569.057298	0.671906
569.744829	0.687531
570.447987	0.703157
571.119892	0.671906
571.760547	0.640654
572.416827	0.656280
573.073107	0.656280
573.713761	0.640654
574.370041	0.656280
575.057573	0.687531
575.698227	0.640654
576.385758	0.687531
577.042038	0.656280
577.682693	0.640654
578.401476	0.718783
579.120259	0.718783
579.807790	0.687531
580.495322	0.687531
581.182853	0.687531
581.854759	0.671906
582.495413	0.640654
583.136067	0.640654
583.792347	0.656280
584.464253	0.671906
585.151785	0.687531
585.854942	0.703157
586.542473	0.687531
587.245631	0.703157
587.948788	0.703157
588.651945	0.703157
589.370728	0.718783
590.073885	0.703157
590.730165	0.656280
591.370819	0.640654
592.011474	0.640654
592.652128	0.640654
593.308408	0.656280
593.980314	0.671906
594.636594	0.656280
595.308500	0.671906
595.964780	0.656280
596.667937	0.703157
597.386720	0.718783
598.089877	0.703157
598.746157	0.656280
599.371186	0.625029
600.011840	0.640654
600.652494	0.640654
601.308774	0.656280
601.980680	0.671906
602.730714	0.750034
603.418246	0.687531
604.152654	0.734409
604.840186	0.687531
605.590220	0.750034
606.340255	0.750034
607.059037	0.718783
607.730943	0.671906
608.402849	0.671906
609.059129	0.656280
609.731035	0.671906
610.387315	0.656280
611.121723	0.734409
611.809255	0.687531
612.512412	0.703157
613.184318	0.671906
613.887475	0.703157
614.606258	0.718783
615.293789	0.687531
615.965695	0.671906
616.606349	0.640654
617.200127	0.593777
617.809530	0.609403
618.434558	0.625029
619.075212	0.640654
619.762744	0.687531
620.465901	0.703157
621.231561	0.765660
621.919093	0.687531
622.575373	0.656280
623.247278	0.671906
633.341491	0.687531
634.029022	0.687531
634.716553	0.687531
635.357208	0.640654
635.982236	0.625029
636.591639	0.609403
637.201042	0.609403
637.826071	0.625029
642.045014	0.593777
642.654417	0.609403
660.436481	0.562526
661.014632	0.578151
661.624035	0.609403
662.108432	0.484397
688.672148	0.593777
748.112369	0.625029
748.909281	0.796911
759.941036	0.671906
760.737947	0.796911
779.129414	0.593777
779.707565	0.578151
789.395509	0.703157
790.067415	0.671906
790.770572	0.703157
791.458103	0.687531
792.083132	0.625029
792.708160	0.625029
793.364440	0.656280
794.067598	0.703157
794.848883	0.781286
795.692672	0.843789
796.380203	0.687531
796.973981	0.593777
797.583384	0.609403
798.395921	0.812537
799.208458	0.812537
800.036621	0.828163
800.849158	0.812537
801.614818	0.765660
802.333601	0.718783
803.021132	0.687531
803.677413	0.656280
804.349318	0.671906
805.068101	0.718783
805.849387	0.781286
806.646298	0.796911
811.162130	0.781286
811.849662	0.687531
812.552819	0.703157
813.334105	0.781286
814.162267	0.828163
814.912302	0.750034
815.709213	0.796911
816.443622	0.734409
817.146779	0.703157
817.881188	0.734409
818.631222	0.750034
819.396882	0.765660
820.162542	0.765660
820.881325	0.718783
821.600108	0.718783
822.287639	0.687531
823.006422	0.718783
823.693954	0.687531
824.381485	0.687531
825.131520	0.750034
825.850302	0.718783
826.569085	0.718783
827.240991	0.671906
827.897271	0.656280
828.522300	0.625029
829.147328	0.625029
829.772357	0.625029
830.444263	0.671906
831.131794	0.687531
831.819326	0.687531
832.475606	0.656280
833.116260	0.640654
833.741289	0.625029
834.397569	0.656280
835.100726	0.703157
835.835135	0.734409
836.553917	0.718783
837.194572	0.640654
837.850852	0.656280
838.491506	0.640654
839.116535	0.625029
839.819692	0.703157
840.429095	0.609403
841.085375	0.656280
841.726029	0.640654
842.382309	0.656280
843.069841	0.687531
843.726121	0.656280
844.366775	0.640654
844.991804	0.625029
845.616832	0.625029
846.210609	0.593777
846.866889	0.656280
847.554421	0.687531
848.226327	0.671906
848.913858	0.687531
849.663893	0.750034
857.945522	0.640654
858.617427	0.671906
859.258082	0.640654
859.898736	0.640654
860.508139	0.609403
861.117542	0.609403
861.805073	0.687531
862.508230	0.703157
863.227013	0.718783
863.898919	0.671906
864.555199	0.656280
865.164602	0.609403
865.820882	0.656280
866.399034	0.578151
866.977185	0.578151
867.524085	0.546900
868.149114	0.625029
868.727265	0.578151
869.383545	0.656280
870.133579	0.750034
870.883614	0.750034
871.602397	0.718783
872.352431	0.750034
873.149343	0.796911
873.993131	0.843789
874.774417	0.781286
875.524451	0.750034
876.243234	0.718783
876.930766	0.687531
877.633923	0.703157
878.321454	0.687531
879.008986	0.687531
879.696517	0.687531
880.477803	0.781286
881.352843	0.875040
882.181006	0.828163
882.946666	0.765660
883.665449	0.718783
884.337355	0.671906
885.009260	0.671906
885.696792	0.687531
886.415575	0.718783
887.149983	0.734409
887.821889	0.671906
888.509421	0.687531
889.196952	0.687531
889.853232	0.656280
890.509512	0.656280
891.181418	0.671906
891.915827	0.734409
892.681487	0.765660
893.400270	0.718783
894.087801	0.687531
894.759707	0.671906
895.384735	0.625029
896.025390	0.640654
896.697295	0.671906
897.353575	0.656280
898.025481	0.671906
898.681761	0.656280
899.338041	0.656280
900.009947	0.671906
900.713104	0.703157
901.447513	0.734409
902.181921	0.734409
902.822576	0.640654
903.572610	0.750034
904.197639	0.625029
904.916422	0.718783
948.012144	0.546900
948.605922	0.593777
949.137196	0.531274
949.762224	0.625029
950.277873	0.515649
950.934153	0.656280
951.402925	0.468771
954.199928	0.531274
954.778079	0.578151
955.278102	0.500023
955.809376	0.531274
956.387528	0.578151
963.653485	0.562526
964.184760	0.531274
964.809788	0.625029
965.403565	0.593777
965.934840	0.531274
966.497365	0.562526
967.028640	0.531274
967.606791	0.578151
968.169317	0.562526
968.716217	0.546900
1050.548088	0.593777
1051.094988	0.546900
1051.688765	0.593777
1052.282542	0.593777
1052.860694	0.578151
1053.438845	0.578151
1054.032622	0.593777
1054.642025	0.609403
1055.267054	0.625029
1055.892082	0.625029
1056.532737	0.640654
1057.157765	0.625029
1057.798420	0.640654
1058.439074	0.640654
1059.095354	0.656280
1059.736008	0.640654
1060.376663	0.640654
1061.032943	0.656280
1061.689223	0.656280
1062.329877	0.640654
1113.379089	0.625029
1118.441821	0.390643
1118.785586	0.343766
1173.381835	0.625029
1187.866874	0.812537
1188.491902	0.625029
1189.335691	0.843789
1247.400849	0.718783
1247.947749	0.546900
1326.013822	0.609403
1326.654476	0.640654
1339.905083	0.500023
1351.280604	0.515649
1351.921258	0.640654
1359.937250	0.531274
1360.531027	0.593777
1361.062301	0.531274
1699.015271	0.500023
1699.452791	0.437520
1728.235358	0.640654
1750.158237	0.843789
1750.783266	0.625029
1751.392668	0.609403
1756.721037	0.750034
1762.846318	0.671906
1926.900702	0.531274
1927.478854	0.578151
1927.932000	0.453146
1928.572654	0.640654
1929.119554	0.546900
1929.650828	0.531274
1930.088348	0.437520
1930.682126	0.593777
1931.229026	0.546900
1931.729048	0.500023
1932.260323	0.531274
1932.775971	0.515649
1933.416626	0.640654
1933.979151	0.562526
1934.479174	0.500023
1938.666866	0.562526
1939.416900	0.750034
1948.792330	0.671906
1949.495487	0.703157
1950.370527	0.875040
1953.776933	0.765660
1954.401961	0.625029
1955.120744	0.718783
1955.745773	0.625029
1956.464556	0.718783
1957.136461	0.671906
1957.839619	0.703157
1958.558402	0.718783
1959.308436	0.750034
1960.058470	0.750034
1960.871007	0.812537
1961.667919	0.796911
1962.433579	0.765660
1963.121110	0.687531
1963.824268	0.703157
1964.433671	0.609403
1971.777757	0.687531
1972.527791	0.750034
1989.153552	0.671906
2002.372907	0.609403
2003.013561	0.640654
2003.622964	0.609403
2004.357373	0.734409
2005.060530	0.703157
2010.873296	0.625029
2011.513951	0.640654
2012.232733	0.718783
2017.764237	0.671906
2018.358014	0.593777
2019.108048	0.750034
2022.123811	0.546900
2022.780091	0.656280
2023.577003	0.796911
2024.233283	0.656280
2024.998943	0.765660
2025.686474	0.687531
2029.874166	0.843789
2030.608575	0.734409
2031.342983	0.734409
2032.046140	0.703157
2032.655543	0.609403
2033.296198	0.640654
2037.312006	0.671906
2038.015164	0.703157
2038.780824	0.765660
2039.468355	0.687531
2040.171512	0.703157
2040.874670	0.703157
2041.562201	0.687531
2042.234107	0.671906
2048.468767	0.687531
2049.187550	0.718783
2049.828204	0.640654
2050.515736	0.687531
2051.218893	0.703157
2051.843922	0.625029
2052.531453	0.687531
2053.140856	0.609403
2053.797136	0.656280
2054.484668	0.687531
2055.203450	0.718783
2055.906608	0.703157
2056.609765	0.703157
2057.219168	0.609403
2057.984828	0.765660
2058.656734	0.671906
2059.375516	0.718783
2059.953668	0.578151
2060.594322	0.640654
2065.328914	0.734409
2066.141451	0.812537
2066.813357	0.671906
2067.594643	0.781286
2068.235297	0.640654
2068.891577	0.656280
2069.625986	0.734409
2070.235389	0.609403
2070.938546	0.703157
2071.547949	0.609403
2072.204229	0.656280
2072.860509	0.656280
2073.516789	0.656280
2074.141817	0.625029
2074.829349	0.687531
2075.438752	0.609403
2076.110657	0.671906
2084.454789	0.687531
2085.111069	0.656280
2085.861104	0.750034
2086.548635	0.687531
2087.236167	0.687531
2088.001827	0.765660
2088.689358	0.687531
2089.580024	0.890666
2090.251930	0.671906
2091.017590	0.765660
2091.767624	0.750034
2092.517658	0.750034
2093.252067	0.734409
2093.970850	0.718783
2094.658381	0.687531
2095.330287	0.671906
2096.049070	0.718783
2096.705350	0.656280
2097.392882	0.687531
2098.096039	0.703157
2098.799196	0.703157
2099.502353	0.703157
2100.346142	0.843789
2101.033673	0.687531
2101.752456	0.718783
2102.533742	0.781286
2103.174396	0.640654
2103.846302	0.671906
2104.424453	0.578151
2105.080734	0.656280
2105.705762	0.625029
2106.487048	0.781286
2107.205831	0.718783
2107.862111	0.656280
2108.487139	0.625029
2109.190297	0.703157
2109.846577	0.656280
2110.471605	0.625029
2111.159137	0.687531
2111.862294	0.703157
2112.565451	0.703157
2116.721891	0.640654
2117.268791	0.546900
2117.940697	0.671906
2118.628229	0.687531
2119.347012	0.718783
2120.097046	0.750034
2120.800203	0.703157
2121.503360	0.703157
2122.222143	0.718783
2122.894049	0.671906
2123.534703	0.640654
2128.159915	0.703157
2128.800569	0.640654
2129.472475	0.671906
2130.144381	0.671906
2130.847538	0.703157
2131.550695	0.703157
2132.222601	0.671906
2137.363461	0.578151
2144.363782	0.625029
2145.066939	0.703157
2145.676342	0.609403
2146.285745	0.609403
2146.926399	0.640654
2147.567053	0.640654
2148.301462	0.734409
2149.035871	0.734409
2149.723402	0.687531
2154.629877	0.640654
2155.270531	0.640654
2159.723860	0.671906
2160.333263	0.609403
2160.942666	0.609403
2161.598946	0.656280
2162.333354	0.734409
2162.942757	0.609403
2163.692791	0.750034
2164.302194	0.609403
2164.958474	0.656280
2165.630380	0.671906
2166.271034	0.640654
2166.958566	0.687531
2167.661723	0.703157
2168.411757	0.750034
2169.099289	0.687531
2169.739943	0.640654
2170.474352	0.734409
2171.161883	0.687531
2171.849415	0.687531
2172.521321	0.671906
2173.177601	0.656280
2173.833881	0.656280
2174.537038	0.703157
2175.255821	0.718783
2175.943352	0.687531
2203.038342	0.640654
2203.616494	0.578151
2204.210271	0.593777
2204.819674	0.609403
2205.522831	0.703157
2219.492220	0.609403
2220.164126	0.671906
2220.820406	0.656280
2221.632943	0.812537
2231.414641	0.687531
2232.039670	0.625029
2232.852207	0.812537
2233.492861	0.640654
2234.211644	0.718783
2234.883550	0.671906
2235.555456	0.671906
2244.477739	0.750034
2245.165271	0.687531
2245.821551	0.656280
2246.446579	0.625029
2247.180988	0.734409
2247.806016	0.625029
2248.462296	0.656280
2249.102951	0.640654
2249.759231	0.656280
2250.415511	0.656280
2251.056165	0.640654
2251.696820	0.640654
2252.337474	0.640654
2253.103134	0.765660
2253.728163	0.625029
2254.415694	0.687531
2255.103225	0.687531
2255.759506	0.656280
2256.431411	0.671906
2257.040814	0.609403
2257.697094	0.656280
2258.322123	0.625029
2258.978403	0.656280
2259.744063	0.765660
2260.369092	0.625029
2276.979227	0.656280
2277.619881	0.640654
2278.244910	0.625029
2278.885564	0.640654
2279.557470	0.671906
2280.198124	0.640654
2280.916907	0.718783
2285.307733	0.578151
2286.026516	0.718783
2286.729673	0.703157
2287.307825	0.578151
2288.089110	0.781286
2288.651636	0.562526
2289.448548	0.796911
2293.433105	0.671906
2294.105011	0.671906
2294.745665	0.640654
2295.417571	0.671906
2296.042599	0.625029
2296.761382	0.718783
2297.433288	0.671906
2298.136445	0.703157
2298.777100	0.640654
2299.292748	0.515649
2300.011531	0.718783
2314.699703	0.593777
2315.355983	0.656280
2316.012264	0.656280
2316.731046	0.718783
2317.387326	0.656280
2318.137361	0.750034
2318.840518	0.703157
2319.637429	0.796911
2323.106338	0.671906
2323.746993	0.640654
2324.387647	0.640654
2325.090804	0.703157
2325.809587	0.718783
2326.497118	0.687531
2327.200276	0.703157
2327.887807	0.687531
2328.590964	0.703157
2329.294122	0.703157
2329.950402	0.656280
2330.606682	0.656280
2331.262962	0.656280
2331.934867	0.671906
2332.575522	0.640654
2333.231802	0.656280
2333.888082	0.656280
2334.575613	0.687531
2335.263145	0.687531
2335.935050	0.671906
2336.575705	0.640654
2337.216359	0.640654
2337.825762	0.609403
2338.403913	0.578151
2339.028942	0.625029
2339.669596	0.640654
2340.357128	0.687531
2341.029034	0.671906
2341.732191	0.703157
2342.450974	0.718783
2343.201008	0.750034
2343.966668	0.765660
2344.638574	0.671906
2345.341731	0.703157
2348.591880	0.671906
2349.326288	0.734409
2350.060697	0.734409
2350.779480	0.718783
2351.529514	0.750034
2352.185794	0.656280
2352.842074	0.656280
2353.576483	0.734409
2354.248389	0.671906
2354.904669	0.656280
2355.545323	0.640654
2356.217229	0.671906
2356.904760	0.687531
2357.592292	0.687531
2358.279823	0.687531
2358.967355	0.687531
2359.654886	0.687531
2360.373669	0.718783
2361.061201	0.687531
2361.733106	0.671906
2362.405012	0.671906
2363.076918	0.671906
2363.733198	0.656280
2364.373852	0.640654
2365.045758	0.671906
2365.748915	0.703157
2366.420821	0.671906
2367.077101	0.656280
2367.764632	0.687531
2368.499041	0.734409
2369.202198	0.703157
2369.920981	0.718783
2370.561635	0.640654
2371.280418	0.718783
2371.936698	0.656280
2372.546101	0.609403
2373.218007	0.671906
2373.889913	0.671906
2374.577444	0.687531
2375.264976	0.687531
2375.968133	0.703157
2376.655664	0.687531
2377.343196	0.687531
2378.030727	0.687531
2378.733885	0.703157
2379.390165	0.656280
2380.015193	0.625029
2380.655848	0.640654
2381.343379	0.687531
2382.077788	0.734409
2382.749693	0.671906
2383.468476	0.718783
2384.093505	0.625029
2384.827914	0.734409
2385.562322	0.734409
2386.296731	0.734409
2387.015514	0.718783
2387.656168	0.640654
2388.343699	0.687531
2389.062482	0.718783
2389.750014	0.687531
2390.437545	0.687531
2391.125077	0.687531
2391.828234	0.703157
2392.562643	0.734409
2393.281425	0.718783
2393.984583	0.703157
2394.656488	0.671906
2395.328394	0.671906
2396.000300	0.671906
2396.703457	0.703157
2397.390989	0.687531
2398.109771	0.718783
2398.812929	0.703157
2399.562963	0.750034
2400.375500	0.812537
2401.188037	0.812537
2401.922446	0.734409
2402.625603	0.703157
2403.391263	0.765660
2404.235052	0.843789
2404.953835	0.718783
2405.719495	0.765660
2406.422652	0.703157
2407.141435	0.718783
2407.813341	0.671906
2408.500872	0.687531
2409.204029	0.703157
2409.907187	0.703157
