# Supplementary material for: Real-time Smartphone Activity Classification Using Inertial Sensors—Recognition of Scrolling, Typing, and Watching Videos While Sitting or Walking
Source: Sensors (Basel). 2020 Jan 24;20(3):655. doi: 10.3390/s20030655 (PMC7038357; doi:10.3390/s20030655)
Supplement: Supplementary file 1 [file sensors-20-00655-s001.zip › sensors-668083-supplementary/5Hz_data/7646/E4_reading/EDA.csv]

1566871510.000000
4.000000
0.000000
0.629096
0.688033
0.752363
0.561456
0.555050
0.548644
0.555050
0.553769
0.553769
0.549925
0.555050
0.557612
0.555050
0.542237
0.534550
0.542237
0.549925
0.556331
0.552487
0.551206
0.553769
0.556331
0.556331
0.553769
0.562737
0.553769
0.555050
0.552487
0.551206
0.547362
0.552487
0.556331
0.552487
0.549925
0.549925
0.549925
0.548644
0.547362
0.546081
0.547362
0.548644
0.549925
0.547362
0.543519
0.546081
0.548644
0.546081
0.543519
0.543519
0.540956
0.543519
0.539675
0.543519
0.539675
0.540956
0.543519
0.544800
0.549925
0.555050
0.557612
0.556331
0.562737
0.566581
0.571706
0.579394
0.581956
0.583237
0.589644
0.593487
0.593487
0.594769
0.597331
0.599894
0.599894
0.598612
0.594769
0.592206
0.594769
0.592206
0.590925
0.585800
0.592206
0.587081
0.587081
0.584519
0.583237
0.584519
0.580675
0.578112
0.578112
0.585800
0.581956
0.576831
0.574269
0.581956
0.583237
0.579394
0.576831
0.576831
0.578112
0.576831
0.574269
0.574269
0.583237
0.593487
0.603737
0.608863
0.617831
0.626800
0.629363
0.628081
0.631925
0.630644
0.629363
0.625519
0.624238
0.629363
0.633206
0.634488
0.640894
0.646019
0.652425
0.656269
0.639613
0.646019
0.649863
0.652425
0.656269
0.651144
0.652425
0.653706
0.665238
0.670363
0.672925
0.678050
0.680613
0.683175
0.676769
0.683175
0.683175
0.680613
0.676769
0.672925
0.670363
0.672925
0.669081
0.667800
0.663956
0.663956
0.665238
0.670363
0.667800
0.671644
0.680613
0.681894
0.676769
0.674206
0.672925
0.672925
0.666519
0.666519
0.665238
0.666519
0.662675
0.657550
0.652425
0.654988
0.663956
0.670363
0.670363
0.665238
0.666519
0.674206
0.681894
0.694706
0.706238
0.711363
0.720332
0.729300
0.735707
0.742113
0.745957
0.745957
0.740832
0.736988
0.733144
0.729300
0.722894
0.716488
0.713925
0.717769
0.710082
0.669081
0.661394
0.671644
0.680613
0.678050
0.671644
0.670363
0.669081
0.667800
0.665238
0.690863
0.698550
0.704957
0.712644
0.719050
0.724175
0.729300
0.729300
0.724175
0.722894
0.721613
0.722894
0.716488
0.715207
0.707519
0.711363
0.711363
0.706238
0.701113
0.704957
0.704957
0.706238
0.699832
0.698550
0.701113
0.699832
0.699832
0.697269
0.693425
0.695988
0.693425
0.690863
0.693425
0.689582
0.688300
0.690863
0.685738
0.689582
0.688300
0.687019
0.685738
0.685738
0.681894
0.685738
0.685738
0.683175
0.680613
0.681894
0.681894
0.680613
0.633206
0.576831
0.567862
0.584519
0.594769
0.567862
0.570425
0.588362
0.594769
0.590925
0.599894
0.605019
0.610144
0.611425
0.611425
0.608863
0.611425
0.617831
0.620394
0.621675
0.630644
0.640894
0.646019
0.646019
0.651144
0.653706
0.656269
0.656269
0.651144
0.653706
0.656269
0.653706
0.651144
0.653706
0.654988
0.433331
0.232174
0.642175
0.651144
0.651144
0.656269
0.654988
0.658831
0.658831
0.660113
0.657550
0.656269
0.665238
0.667800
0.667800
0.661394
0.663956
0.663956
0.663956
0.660113
0.657550
0.656269
0.658831
0.656269
0.652425
0.651144
0.649863
0.653706
0.657550
0.656269
0.660113
0.661394
0.661394
0.644738
0.644738
0.647300
0.649863
0.649863
0.654988
0.656269
0.657550
0.663956
0.663956
0.669081
0.670363
0.672925
0.667800
0.667800
0.662675
0.663956
0.662675
0.658831
0.657550
0.651144
0.654988
0.647300
0.649863
0.647300
0.651144
0.657550
0.663956
0.667800
0.674206
0.674206
0.667800
0.665238
0.665238
0.663956
0.665238
0.660113
0.658831
0.658831
0.658831
0.656269
0.652425
0.648581
0.640894
0.000000
0.648314
0.667533
0.003844
0.777721
0.689582
0.651144
0.651144
0.653706
0.658831
0.656269
0.656269
0.652425
0.654988
0.653706
0.651144
0.649863
0.648581
0.648581
0.648581
0.644738
0.644738
0.649863
0.651144
0.646019
0.644738
0.656269
0.674206
0.713925
0.747238
0.777988
0.798488
0.810019
0.822832
0.822832
0.821551
0.817707
0.806176
0.794644
0.781832
0.772863
0.780551
0.801051
0.821551
0.842051
0.857426
0.867676
0.865113
0.856144
0.851020
0.843332
0.831801
0.820269
0.807457
0.802332
0.799769
0.793363
0.790801
0.788238
0.780551
0.781832
0.777988
0.770301
0.770301
0.765175
0.763894
0.758769
0.753644
0.752363
0.753644
0.748519
0.747238
0.745957
0.747238
0.747238
0.745957
0.738269
0.729300
0.726738
0.707519
0.699832
0.708800
0.708800
0.716488
0.719050
0.730582
0.763894
0.816426
0.872801
0.924051
0.948395
0.959926
0.962489
0.962489
0.952239
0.931738
0.913801
0.898426
0.881770
0.866395
0.865113
0.865113
0.871520
0.884332
0.893301
0.903551
0.904832
0.904832
0.902270
0.897145
0.888176
0.886895
0.876645
0.885613
0.876645
0.868957
0.861270
0.854863
0.848457
0.848457
0.842051
0.840769
0.843332
0.852301
0.848457
0.848457
0.847176
0.852301
0.852301
0.849738
0.847176
0.843332
0.844613
0.839488
0.834363
0.829238
0.831801
0.827957
0.827957
0.825394
0.824113
0.821551
0.818988
0.818988
0.815144
0.813863
0.811301
0.806176
0.801051
0.801051
0.801051
0.793363
0.790801
0.794644
0.793363
0.792082
0.790801
0.784394
0.781832
0.784394
0.784394
0.775425
0.775425
0.779269
0.780551
0.779269
0.774144
0.772863
0.775425
0.774144
0.767738
0.769019
0.771582
0.770301
0.771582
0.767738
0.767738
0.765175
0.769019
0.767738
0.761332
0.760050
0.758769
0.758769
0.756207
0.754925
0.758769
0.760050
0.758769
0.752363
0.753644
0.751082
0.754925
0.749800
0.753644
0.752363
0.751082
0.748519
0.745957
0.744675
0.749800
0.747238
0.745957
0.744675
0.745957
0.747238
0.744675
0.740832
0.739550
0.742113
0.743394
0.742113
0.738269
0.734425
0.738269
0.738269
0.736988
0.736988
0.740832
0.743394
0.736988
0.735707
0.733144
0.730582
0.728019
0.733144
0.731863
0.731863
0.733144
0.734425
0.729300
0.728019
0.730582
0.730582
0.728019
0.728019
0.722894
0.725457
0.726738
0.722894
0.722894
0.726738
0.729300
0.721613
0.720332
0.721613
0.721613
0.725457
0.724175
0.725457
0.728019
0.726738
0.726738
0.722894
0.722894
0.725457
0.728019
0.725457
0.728019
0.729300
0.731863
0.731863
0.733144
0.730582
0.736988
0.739550
0.729300
0.726738
0.722894
0.728019
0.726738
0.721613
0.720332
0.721613
0.725457
0.726738
0.719050
0.719050
0.722894
0.722894
0.720332
0.719050
0.722894
0.725457
0.720332
0.720332
0.726738
0.726738
0.725457
0.720332
0.719050
0.724175
0.721613
0.719050
0.719050
0.717769
0.724175
0.726738
0.719050
0.716488
0.716488
0.720332
0.712644
0.712644
0.710082
0.707519
0.704957
0.703675
0.699832
0.706238
0.706238
0.708800
0.702394
0.707519
0.701113
0.706238
0.703675
0.707519
0.708800
0.713925
0.716488
0.710082
0.710082
0.712644
0.715207
0.715207
0.706238
0.721613
0.000000
0.278032
0.791815
0.756207
0.731863
0.733144
0.730582
0.726738
0.726738
0.728019
0.729300
0.726738
0.724175
0.728019
0.725457
0.722894
0.721613
0.720332
0.722894
0.725457
0.722894
0.717769
0.716488
0.720332
0.721613
0.716488
0.710082
0.712644
0.710082
0.712644
0.712644
0.707519
0.713925
0.726738
0.747238
0.767738
0.801051
0.821551
0.827957
0.851020
0.890738
0.940707
0.986832
1.023989
0.971526
1.004839
1.013808
1.012527
1.017652
1.009964
0.990745
0.972808
0.967683
0.952308
0.943339
0.930526
0.920276
0.921558
0.916432
0.906182
0.899776
0.889526
0.890807
0.794713
0.761401
0.776776
0.808807
0.816495
0.815213
0.840839
0.862620
0.938214
0.780620
0.988183
1.030464
1.066339
1.039433
0.930526
0.930526
0.944620
0.961276
0.961276
0.968964
0.940776
0.880557
0.920276
0.911308
0.951026
0.947183
0.966401
0.967683
0.992027
0.999714
0.993308
0.972808
0.967683
0.967683
0.954870
0.939495
0.924120
0.911308
0.906182
0.902339
0.895932
0.889526
0.884401
0.884401
0.883120
0.877995
0.871589
0.872870
0.870307
0.872870
0.870307
0.866464
0.865182
0.862620
0.862620
0.861339
0.854932
0.851089
0.854932
0.851089
0.847245
0.839557
0.836995
0.839557
0.834432
0.838276
0.834432
0.831870
0.830589
0.838276
0.830589
0.829307
0.828026
0.830589
0.828026
0.822901
0.822901
0.822901
0.825463
0.820338
0.817776
0.816495
0.820338
0.817776
0.819057
0.811370
0.808807
0.817776
0.816495
0.815213
0.810088
0.812651
0.812651
0.817776
0.817776
0.820338
0.828026
0.836995
0.848526
0.849807
0.852370
0.856214
0.856214
0.854932
0.847245
0.842120
0.843401
0.840839
0.835714
0.830589
0.828026
0.828026
0.824182
0.822901
0.817776
0.816495
0.820338
0.822901
0.820338
0.813932
0.813932
0.819057
0.822901
0.820338
0.816495
0.820338
0.822901
0.819057
0.815213
0.808807
0.808807
0.811370
0.810088
0.807526
0.810088
0.810088
0.807526
0.806245
0.802401
0.797276
0.803682
0.804963
0.803682
0.797276
0.795995
0.801120
0.804963
0.807526
0.803682
0.798557
0.803682
0.810088
0.798557
0.803682
0.798557
0.803682
0.804963
0.801120
0.803682
0.807526
0.810088
0.808807
0.801120
0.798557
0.806245
0.811370
0.807526
0.801120
0.801120
0.803682
0.802401
0.802401
0.797276
0.795995
0.797276
0.798557
0.798557
0.794713
0.792151
0.790870
0.794713
0.794713
0.790870
0.789588
0.790870
0.789588
0.792151
0.788307
0.787026
0.789588
0.789588
0.788307
0.792151
0.804963
0.826745
0.843401
0.852370
0.858776
0.862620
0.867745
0.861339
0.852370
0.844682
0.835714
0.840839
0.834432
0.828026
0.821620
0.825463
0.831870
0.845964
0.858776
0.865182
0.884401
0.904901
0.916432
0.926683
0.926683
0.929245
0.933089
0.935651
0.930526
0.917714
0.916432
0.908745
0.906182
0.925401
0.981776
1.072745
1.140652
1.205996
1.257246
1.271340
1.266215
1.252121
1.232902
1.207277
1.179090
1.150902
1.126558
1.103496
1.086839
1.070183
1.063777
1.062495
1.056089
1.044558
1.043277
1.035589
1.031745
1.022777
1.015089
1.013808
1.007402
1.009964
1.008683
1.004839
1.000995
1.006120
1.006120
1.008683
1.002277
1.002277
1.006120
1.002277
0.999714
0.993308
0.988183
0.986901
0.985620
0.980495
0.974089
0.968964
0.962558
0.965120
0.966401
0.958714
0.956151
0.954870
0.959995
0.961276
0.954870
0.957433
0.958714
0.957433
0.959995
0.962558
0.963839
0.975370
0.977933
0.975370
0.970245
0.966401
0.965120
0.965120
0.959995
0.954870
0.949745
0.949745
0.951026
0.953589
0.947183
0.949745
0.948464
0.947183
0.948464
0.936933
0.935651
0.934370
0.936933
0.931808
0.930526
0.925401
0.926683
0.926683
0.927964
0.930526
0.924120
0.933089
0.927964
0.927964
0.922839
0.922839
0.918995
0.918995
0.924120
0.913870
0.910026
0.908745
0.915151
0.911308
0.906182
0.903620
0.910026
0.910026
0.916432
0.920276
0.940776
0.956151
0.965120
0.968964
0.967683
0.959995
0.958714
0.956151
0.947183
0.935651
0.933089
0.935651
0.930526
0.922839
0.916432
0.915151
0.912589
0.915151
0.910026
0.910026
0.911308
0.913870
0.910026
0.907464
0.901057
0.904901
0.902339
0.901057
0.894651
0.890807
0.894651
0.898495
0.895932
0.892089
0.893370
0.888245
0.894651
0.893370
0.888245
0.892089
0.890807
0.894651
0.890807
0.885682
0.883120
0.884401
0.879276
0.885682
0.883120
0.877995
0.885682
0.886964
0.881839
0.876714
0.872870
0.877995
0.875432
0.872870
0.875432
0.876714
0.880557
0.881839
0.876714
0.872870
0.871589
0.870307
0.872870
0.874151
0.863901
0.870307
0.872870
0.874151
0.871589
0.866464
0.863901
0.869026
0.867745
0.865182
0.861339
0.854932
0.862620
0.863901
0.861339
0.857495
0.856214
0.856214
0.860057
0.857495
0.848526
0.852370
0.845964
0.851089
0.849807
0.844682
0.842120
0.844682
0.842120
0.838276
0.839557
0.838276
0.836995
0.835714
0.834432
0.829307
0.825463
0.829307
0.830589
0.828026
0.825463
0.821620
0.822901
0.822901
0.819057
0.816495
0.817776
0.816495
0.816495
0.817776
0.811370
0.811370
0.810088
0.810088
0.812651
0.804963
0.803682
0.807526
0.806245
0.799838
0.795995
0.792151
0.794713
0.792151
0.794713
0.790870
0.785745
0.789588
0.793432
0.792151
0.788307
0.789588
0.789588
0.794713
0.794713
0.789588
0.789588
0.789588
0.790870
0.789588
0.788307
0.783182
0.780620
0.783182
0.783182
0.781901
0.778057
0.775495
0.780620
0.779338
0.779338
0.779338
0.776776
0.784463
0.789588
0.788307
0.785745
0.790870
0.794713
0.795995
0.798557
0.797276
0.798557
0.793432
0.797276
0.792151
0.789588
0.784463
0.778057
0.787026
0.783182
0.774213
0.774213
0.778057
0.781901
0.783182
0.779338
0.778057
0.778057
0.780620
0.783182
0.778057
0.779338
0.781901
0.788307
0.792151
0.793432
0.784463
0.783182
0.787026
0.784463
0.770370
0.761401
0.779338
0.797276
0.816495
0.815213
0.817776
0.824182
0.829307
0.840839
0.849807
0.860057
0.880557
0.874151
0.877995
0.867745
0.865182
0.860057
0.858776
0.857495
0.845964
0.842120
0.839557
0.842120
0.836995
0.831870
0.824182
0.822901
0.825463
0.824182
0.825463
0.819057
0.824182
0.822901
0.822901
0.824182
0.819057
0.812651
0.816495
0.815213
0.813932
0.806245
0.804963
0.804963
0.807526
0.801120
0.801120
0.799838
0.801120
0.801120
0.799838
0.793432
0.792151
0.790870
0.795995
0.792151
0.785745
0.788307
0.784463
0.787026
0.788307
0.785745
0.780620
0.780620
0.780620
0.783182
0.780620
0.774213
0.775495
0.778057
0.779338
0.781901
0.780620
0.788307
0.788307
0.790870
0.797276
0.798557
0.790870
0.790870
0.790870
0.789588
0.789588
0.785745
0.783182
0.788307
0.798557
0.792151
0.784463
0.784463
0.787026
0.788307
0.784463
0.779338
0.780620
0.783182
0.783182
0.783182
0.775495
0.775495
0.774213
0.776776
0.776776
0.775495
0.769088
0.769088
0.775495
0.774213
0.771651
0.766526
0.762682
0.766526
0.770370
0.769088
0.763963
0.767807
0.766526
0.769088
0.767807
0.763963
0.762682
0.761401
0.760120
0.763963
0.760120
0.760120
0.769088
0.767807
0.763963
0.763963
0.760120
0.762682
0.770370
0.767807
0.772932
0.770370
0.775495
0.778057
0.781901
0.781901
0.778057
0.772932
0.778057
0.775495
0.771651
0.772932
0.763963
0.762682
0.769088
0.771651
0.772932
0.772932
0.771651
0.775495
0.778057
0.774213
0.776776
0.772932
0.774213
0.775495
0.775495
0.774213
0.769088
0.772932
0.770370
0.771651
0.766526
0.767807
0.766526
0.763963
0.766526
0.767807
0.763963
0.758838
0.758838
0.757557
0.762682
0.757557
0.752432
0.751151
0.753713
0.754995
0.754995
0.756276
0.746026
0.748588
0.754995
0.756276
0.752432
0.748588
0.747307
0.747307
0.752432
0.760120
0.771651
0.763963
0.767807
0.763963
0.765245
0.769088
0.765245
0.763963
0.766526
0.769088
0.772932
0.790870
0.808807
0.826745
0.836995
0.854932
0.856214
0.857495
0.851089
0.845964
0.845964
0.843401
0.838276
0.828026
0.821620
0.820338
0.817776
0.812651
0.808807
0.801120
0.795995
0.794713
0.797276
0.790870
0.790870
0.785745
0.783182
0.787026
0.781901
0.785745
0.778057
0.775495
0.780620
0.776776
0.775495
0.771651
0.767807
0.772932
0.772932
0.766526
0.766526
0.763963
0.765245
0.767807
0.766526
0.761401
0.761401
0.761401
0.761401
0.763963
0.753713
0.752432
0.754995
0.752432
0.752432
0.753713
0.752432
0.752432
0.752432
0.751151
0.753713
0.746026
0.747307
0.756276
0.751151
0.748588
0.743463
0.744744
0.743463
0.746026
0.743463
0.740901
0.734494
0.735776
0.740901
0.737057
0.738338
0.733213
0.730651
0.735776
0.733213
0.733213
0.726807
0.724244
0.724244
0.729369
0.729369
0.728088
0.728088
0.733213
0.735776
0.739619
0.739619
0.739619
0.738338
0.742182
0.744744
0.746026
0.748588
0.756276
0.761401
0.765245
0.767807
0.761401
0.758838
0.760120
0.756276
0.756276
0.752432
0.746026
0.744744
0.751151
0.748588
0.744744
0.738338
0.737057
0.739619
0.737057
0.737057
0.730651
0.728088
0.730651
0.730651
0.729369
0.725526
0.722963
0.725526
0.724244
0.725526
0.720401
0.719119
0.721682
0.722963
0.719119
0.720401
0.720401
0.720401
0.721682
0.713994
0.716557
0.722963
0.720401
0.719119
0.715276
0.711432
0.713994
0.713994
0.716557
0.710151
0.701182
0.707588
0.711432
0.712713
0.707588
0.703744
0.701182
0.708869
0.708869
0.706307
0.702463
0.701182
0.705026
0.702463
0.703744
0.697338
0.694776
0.693494
0.696057
0.697338
0.697338
0.690932
0.688369
0.692213
0.692213
0.688369
0.684526
0.684526
0.684526
0.688369
0.687088
0.683244
0.683244
0.683244
0.689651
0.692213
0.684526
0.685807
0.685807
0.685807
0.685807
0.680682
0.680682
0.674276
0.678119
0.679401
0.671713
0.676838
0.674276
0.676838
0.672994
0.665307
0.666588
0.669151
0.670432
0.667869
0.664025
0.661463
0.666588
0.670432
0.667869
0.661463
0.658900
0.657619
0.664025
0.662744
0.656338
0.660182
0.666588
0.680682
0.692213
0.697338
0.703744
0.706307
0.708869
0.707588
0.707588
0.702463
0.697338
0.696057
0.696057
0.690932
0.688369
0.680682
0.681963
0.684526
0.681963
0.679401
0.671713
0.672994
0.670432
0.675557
0.675557
0.669151
0.669151
0.672994
0.672994
0.669151
0.662744
0.657619
0.664025
0.667869
0.671713
0.669151
0.674276
0.675557
0.690932
0.699901
0.696057
0.692213
0.688369
0.692213
0.690932
0.690932
0.684526
0.679401
0.680682
0.674276
0.678119
0.676838
0.670432
0.666588
0.671713
0.672994
0.667869
0.661463
0.660182
0.662744
0.665307
0.667869
0.667869
0.669151
0.667869
0.680682
0.684526
0.683244
0.684526
0.697338
0.728088
0.769088
0.817776
0.848526
0.883120
0.897214
0.903620
0.902339
0.889526
0.876714
0.861339
0.845964
0.836995
0.824182
0.812651
0.804963
0.794713
0.794713
0.793432
0.789588
0.781901
0.783182
0.776776
0.781901
0.780620
0.774213
0.766526
0.772932
0.795995
0.838276
0.888245
0.931808
0.961276
0.976651
0.970245
0.965120
0.949745
0.945901
0.936933
0.926683
0.915151
0.901057
0.890807
0.886964
0.883120
0.881839
0.872870
0.874151
0.870307
0.865182
0.863901
0.857495
0.849807
0.844682
0.843401
0.843401
0.843401
0.836995
0.830589
0.833151
0.828026
0.828026
0.828026
0.820338
0.821620
0.820338
0.825463
0.821620
0.813932
0.811370
0.810088
0.811370
0.815213
0.813932
0.808807
0.806245
0.810088
0.810088
0.807526
0.803682
0.798557
0.803682
0.797276
0.803682
0.801120
0.795995
0.795995
0.799838
0.798557
0.792151
0.790870
0.792151
0.790870
0.785745
0.793432
0.788307
0.785745
0.790870
0.794713
0.789588
0.787026
0.788307
0.784463
0.789588
0.792151
0.795995
0.802401
0.810088
0.813932
0.816495
0.816495
0.815213
0.813932
0.813932
0.807526
0.797276
0.798557
0.799838
0.802401
0.803682
0.797276
0.792151
0.792151
0.794713
0.794713
0.792151
0.787026
0.792151
0.790870
0.793432
0.793432
0.792151
0.792151
0.794713
0.792151
0.793432
0.787026
0.781901
0.787026
0.790870
0.787026
0.781901
0.780620
0.783182
0.785745
0.785745
0.781901
0.775495
0.774213
0.775495
0.779338
0.778057
0.770370
0.771651
0.771651
0.775495
0.774213
0.772932
0.767807
0.763963
0.767807
0.770370
0.769088
0.766526
0.770370
0.771651
0.770370
0.769088
0.762682
0.762682
0.758838
0.761401
0.763963
0.762682
0.754995
0.751151
0.760120
0.754995
0.752432
0.744744
0.746026
0.751151
0.763963
0.769088
0.771651
0.770370
0.771651
0.779338
0.783182
0.781901
0.778057
0.781901
0.779338
0.783182
0.780620
0.772932
0.771651
0.769088
0.772932
0.772932
0.770370
0.765245
0.762682
0.761401
0.765245
0.766526
0.760120
0.762682
0.761401
0.761401
0.762682
0.761401
0.753713
0.752432
0.753713
[truncated: 7,800 more rows]
