# Supplementary material for: Real-time Smartphone Activity Classification Using Inertial Sensors—Recognition of Scrolling, Typing, and Watching Videos While Sitting or Walking
Source: Sensors (Basel). 2020 Jan 24;20(3):655. doi: 10.3390/s20030655 (PMC7038357; doi:10.3390/s20030655)
Supplement: Supplementary file 1 [file sensors-20-00655-s001.zip › sensors-668083-supplementary/5Hz_data/7646/E4_reading/BVP.csv]

1566871510.00
64.000000
-0.00
-0.00
-0.00
-0.00
-0.00
-0.00
-0.00
-0.00
-0.00
-0.00
0.00
0.01
0.01
-0.00
-0.03
-0.05
-0.05
0.00
0.13
0.36
0.66
1.01
1.37
1.72
2.06
2.40
2.79
3.24
3.80
4.42
5.06
5.66
6.20
6.68
7.15
7.68
8.31
9.14
10.09
11.04
11.88
12.56
13.14
13.76
14.65
15.96
17.91
20.32
22.90
25.38
27.58
29.57
31.68
34.32
37.81
42.54
48.15
54.10
59.83
64.97
69.58
74.14
79.34
85.71
93.76
103.00
112.62
121.73
129.77
136.75
143.30
150.75
157.77
166.64
177.95
191.79
206.97
220.57
228.25
225.36
208.53
176.87
132.76
80.05
23.07
-34.94
-92.44
-149.16
-205.23
-260.37
-313.74
-363.87
-409.83
-450.91
-486.50
-515.74
-537.23
-549.22
-549.96
-538.37
-514.21
-478.67
-433.88
-382.45
-327.02
-269.84
-212.63
-156.66
-102.95
-52.37
-5.90
35.58
71.43
101.35
125.50
144.38
158.69
169.15
176.37
180.75
182.57
182.07
179.51
175.23
169.65
163.18
156.15
148.81
141.30
133.69
126.02
118.33
110.69
103.16
95.80
88.68
81.83
75.25
68.95
62.95
57.25
51.86
46.78
42.03
37.59
33.45
29.61
26.07
22.81
19.83
17.11
14.67
12.48
10.54
8.83
7.35
6.07
4.97
4.05
3.27
2.62
2.09
1.65
1.30
1.01
0.79
0.61
0.47
0.37
0.29
0.23
0.19
0.16
0.15
0.14
0.15
0.17
0.19
0.22
0.25
0.29
0.32
0.36
0.40
0.45
0.51
0.57
0.64
0.69
0.71
0.71
0.68
0.64
0.63
0.66
0.74
0.87
1.00
1.13
1.23
1.31
1.39
1.51
1.69
1.93
2.21
2.49
2.72
2.89
3.02
3.18
3.46
3.90
4.51
5.20
5.84
6.31
6.56
6.63
6.68
6.93
7.51
8.43
9.55
10.60
11.30
11.55
11.42
11.20
11.22
11.70
12.54
13.35
13.52
12.49
9.97
6.07
1.27
-3.85
-8.85
-13.57
-18.19
-23.06
-28.43
-34.40
-40.90
-47.79
-54.67
-60.70
-64.48
-64.35
-58.99
-48.28
-33.67
-17.86
-3.93
5.89
10.87
11.70
9.77
6.36
2.25
-2.03
-5.78
-7.95
-7.33
-3.10
4.68
14.84
25.42
34.15
39.12
39.34
35.11
27.92
19.98
13.47
9.67
8.66
9.48
10.80
11.76
12.38
13.37
15.38
18.32
21.04
21.80
19.12
12.51
2.76
-8.34
-18.82
-27.24
-33.09
-36.82
-39.27
-41.30
-43.42
-45.76
-48.23
-50.58
-52.50
-53.10
-51.78
-48.24
-42.70
-36.19
-30.41
-27.16
-27.34
-30.15
-32.78
-31.35
-22.24
-3.58
23.86
56.95
91.40
123.08
149.07
167.90
179.17
183.05
179.97
170.43
155.12
135.01
111.36
85.68
59.64
34.93
13.04
-5.01
-18.91
-29.02
-35.93
-40.08
-41.49
-39.98
-35.67
-29.29
-22.24
-16.11
-11.93
-9.69
-8.33
-6.18
-1.79
5.44
15.01
25.53
35.16
42.08
44.88
42.52
34.41
20.47
1.26
-21.88
-46.82
-70.88
-91.36
-106.08
-113.94
-115.08
-110.63
-102.19
-91.32
-79.17
-66.50
-53.89
-42.02
-31.70
-23.65
-18.24
-15.28
-14.06
-13.64
-13.19
-12.21
-10.62
-8.52
-6.09
-3.45
-0.65
2.20
4.93
7.21
8.65
8.96
7.96
5.77
2.69
-0.80
-4.27
-7.42
-10.23
-12.86
-15.48
-18.11
-20.41
-21.72
-21.25
-18.36
-12.85
-5.09
4.03
13.44
22.12
29.32
34.62
37.89
39.12
38.44
36.14
32.66
28.59
24.50
20.90
18.05
16.02
14.76
14.15
14.08
14.47
15.23
16.20
17.22
18.08
18.60
18.61
18.03
16.80
14.96
12.57
9.71
6.39
2.53
-1.98
-7.23
-13.13
-19.29
-25.05
-29.48
-31.68
-30.97
-27.12
-20.37
-11.41
-1.18
9.34
19.31
28.10
35.32
40.74
44.29
45.96
45.87
44.27
41.63
38.45
35.28
32.46
30.10
28.10
26.30
24.62
23.05
21.67
20.49
19.38
18.14
16.59
14.72
12.63
10.45
8.15
5.48
2.01
-2.64
-8.64
-15.87
-23.91
-32.16
-39.91
-46.44
-51.07
-53.17
-52.35
-48.58
-42.31
-34.41
-26.07
-18.45
-12.44
-8.44
-6.35
-5.72
-5.91
-6.45
-7.11
-7.86
-8.73
-9.67
-10.46
-10.76
-10.31
-9.05
-7.24
-5.29
-3.63
-2.53
-2.02
-1.98
-2.30
-2.92
-3.81
-4.97
-6.25
-7.52
-8.72
-10.01
-11.75
-14.35
-18.07
-22.81
-28.11
-33.09
-36.73
-38.07
-36.46
-31.79
-24.56
-15.82
-6.80
1.39
8.00
12.80
15.90
17.58
18.10
17.61
16.25
14.19
11.65
8.95
6.34
3.98
1.96
0.27
-1.11
-2.18
-2.94
-3.40
-3.62
-3.69
-3.75
-3.96
-4.51
-5.51
-7.07
-9.16
-11.74
-14.78
-18.28
-22.24
-26.42
-30.28
-32.93
-33.40
-30.95
-25.46
-17.51
-8.22
1.11
9.45
16.24
21.42
25.21
27.91
29.71
30.62
30.60
29.57
27.55
24.79
21.65
18.61
16.06
14.18
12.93
12.10
11.45
10.86
10.31
9.81
9.31
8.61
7.47
5.66
3.06
-0.29
-4.33
-8.98
-14.15
-19.62
-24.89
-29.14
-31.43
-30.96
-27.40
-21.06
-12.82
-3.83
4.86
12.55
18.92
23.95
27.70
30.20
31.40
31.24
29.83
27.43
24.49
21.46
18.68
16.35
14.52
13.12
12.07
11.19
10.37
9.47
8.38
7.04
5.43
3.50
1.21
-1.52
-4.79
-8.66
-13.16
-18.19
-23.47
-28.50
-32.63
-35.17
-35.57
-33.56
-29.25
-23.07
-15.66
-7.72
0.06
7.07
12.81
16.98
19.45
20.27
19.55
17.49
14.34
10.46
6.32
2.50
-0.56
-2.62
-3.71
-4.10
-4.15
-4.23
-4.62
-5.48
-6.87
-8.79
-11.16
-13.86
-16.78
-19.90
-23.23
-26.89
-30.96
-35.49
-40.38
-45.25
-49.47
-52.16
-52.45
-49.74
-43.94
-35.56
-25.55
-14.99
-4.87
4.17
11.71
17.53
21.51
23.55
23.69
22.20
19.56
16.43
13.50
11.33
10.20
10.05
10.59
11.40
12.11
12.49
12.44
11.93
10.98
9.53
7.54
5.03
2.11
-1.00
-4.11
-7.11
-10.12
-13.48
-17.61
-22.78
-28.84
-35.13
-40.44
-43.42
-42.90
-38.46
-30.56
-20.46
-9.77
0.08
8.24
14.40
18.71
21.38
22.53
22.22
20.58
17.99
15.00
12.24
10.13
8.81
8.13
7.84
7.82
8.04
8.55
9.24
9.86
9.98
9.22
7.41
4.63
1.20
-2.50
-6.15
-9.66
-13.11
-16.67
-20.54
-24.77
-29.26
-33.63
-37.35
-39.65
-39.84
-37.40
-32.21
-24.65
-15.53
-5.90
3.25
11.16
17.42
21.89
24.59
25.61
25.03
23.04
19.94
16.20
12.36
8.93
6.27
4.50
3.53
3.12
2.98
2.79
2.32
1.34
-0.29
-2.71
-5.93
-9.87
-14.36
-19.15
-24.03
-28.91
-33.88
-39.16
-45.06
-51.77
-59.15
-66.68
-73.47
-78.45
-80.66
-79.52
-74.99
-67.58
-58.29
-48.19
-38.22
-28.92
-20.35
-12.19
-4.08
4.23
12.69
21.04
28.91
36.02
42.30
47.81
52.68
56.94
60.53
63.29
65.09
65.81
65.42
63.98
61.59
58.44
54.75
50.72
46.58
42.43
38.25
33.89
29.09
23.54
17.14
10.00
2.58
-4.37
-9.89
-13.07
-13.21
-10.04
-3.84
4.59
14.05
23.19
30.79
36.09
38.93
39.68
39.07
37.81
36.32
34.66
32.64
30.11
27.06
23.84
20.88
18.56
17.08
16.29
15.92
15.61
15.07
14.09
12.58
10.57
8.16
5.48
2.59
-0.59
-4.28
-8.71
-13.94
-19.76
-25.64
-30.97
-35.21
-38.12
-39.76
-40.34
-39.92
-38.20
-34.62
-28.60
-20.08
-9.78
0.72
9.37
14.46
15.21
12.14
6.83
1.24
-3.00
-4.99
-4.67
-2.82
-1.18
-2.59
-10.59
-28.16
-55.78
-89.85
-122.69
-144.74
-148.13
-130.19
-94.69
-50.30
-6.78
28.75
53.91
70.39
81.44
89.45
94.73
96.28
93.36
86.69
78.33
70.40
63.61
56.68
47.10
32.88
14.08
-6.65
-25.09
-37.28
-41.28
-37.87
-29.97
-21.21
-14.44
-10.92
-10.34
-11.57
-13.42
-15.20
-16.78
-18.41
-20.28
-22.37
-24.34
-25.72
-26.16
-25.57
-24.15
-22.27
-20.26
-18.20
-15.99
-13.37
-10.19
-6.56
-2.86
0.40
2.73
3.88
3.91
3.08
1.72
-0.00
-2.16
-5.01
-8.84
-13.81
-19.82
-26.39
-32.85
-38.35
-42.06
-43.42
-42.22
-38.75
-33.75
-28.27
-23.33
-19.68
-17.63
-17.04
-17.45
-18.25
-18.87
-18.80
-17.64
-15.09
-10.96
-5.18
2.10
10.56
19.74
29.11
38.19
46.53
53.82
59.80
64.27
67.11
68.22
67.62
65.50
62.16
58.01
53.43
48.69
43.88
38.95
33.78
28.28
22.39
16.19
9.95
4.19
-0.39
-3.01
-3.05
-0.32
4.86
11.66
18.97
25.69
30.94
34.19
35.30
34.40
31.81
27.97
23.39
18.60
14.19
10.65
8.31
7.30
7.40
8.20
9.16
9.75
9.62
8.66
7.01
5.05
3.24
2.00
1.58
2.06
3.36
5.31
7.71
10.30
12.73
14.61
15.53
15.33
14.26
13.05
12.73
14.29
18.31
24.70
32.67
41.08
48.75
54.93
59.27
61.81
62.67
61.94
59.63
55.86
51.02
45.84
41.20
37.81
35.86
34.96
34.31
33.03
30.57
26.73
21.65
15.55
8.64
1.15
-6.57
-13.89
-20.03
-24.26
-26.24
-26.26
-25.18
-24.26
-24.73
-27.35
-32.19
-38.51
-44.89
-49.71
-51.47
-49.28
-43.09
-33.62
-22.20
-10.29
0.79
10.11
17.19
21.88
24.25
24.46
22.80
19.62
15.38
10.54
5.49
0.47
-4.50
-9.53
-14.76
-20.20
-25.63
-30.64
-34.75
-37.61
-39.18
-39.70
-39.69
-39.69
-40.09
-41.02
-42.37
-43.94
-45.57
-47.15
-48.55
-49.43
-49.22
-47.22
-42.84
-36.00
-27.20
-17.41
-7.71
1.02
8.31
14.10
18.50
21.80
24.22
25.94
27.12
27.82
28.03
27.68
26.75
25.24
23.30
21.03
18.52
15.80
12.87
9.81
6.84
4.19
1.99
0.18
-1.46
-3.19
-5.14
-7.29
-9.57
-12.01
-14.85
-18.41
-22.82
-27.73
-32.33
-35.48
-36.20
-33.97
-29.00
-22.08
-14.30
-6.61
0.35
6.26
11.00
14.42
16.26
16.31
14.50
11.11
6.77
2.25
-1.74
-4.67
-6.39
-7.02
-6.82
-6.09
-5.04
-3.86
-2.64
-1.54
-0.76
-0.54
-1.01
-2.18
-3.87
-5.83
-7.90
-10.14
-12.85
-16.37
-20.80
-25.76
-30.36
-33.41
-33.81
-31.00
-25.14
-17.06
-8.00
0.78
8.32
14.16
18.27
20.94
22.49
23.19
23.11
22.30
20.84
18.94
16.93
15.16
13.85
13.00
12.43
11.98
11.55
11.14
10.76
10.34
9.63
8.38
6.40
3.85
1.08
-1.49
-3.60
-5.34
-7.14
-9.51
-12.84
-17.18
-22.16
-27.04
-30.82
-32.50
-31.38
-27.23
-20.42
-11.84
-2.56
6.38
14.21
20.54
25.27
28.44
30.18
30.69
30.24
29.12
27.64
26.00
24.29
22.54
20.85
19.42
18.60
18.70
19.78
21.57
23.48
24.88
25.39
25.06
24.30
23.68
23.61
24.16
25.07
25.87
26.03
25.25
23.47
20.91
18.10
15.76
14.61
15.12
17.31
20.63
24.07
26.49
27.02
25.43
22.09
17.93
14.03
11.28
10.17
10.66
12.29
14.38
16.22
17.37
17.63
17.16
16.27
15.29
14.43
13.72
13.00
12.03
10.56
8.41
5.56
2.04
-2.02
-6.50
-11.29
-16.26
-21.34
-26.47
-31.69
-37.07
-42.60
-47.99
-52.68
-55.85
-56.65
-54.57
-49.67
-42.62
-34.59
-26.88
-20.52
-16.03
-13.36
-12.10
-11.74
-11.84
-12.24
-12.86
-13.72
-14.75
-15.78
-16.64
-17.16
-17.32
-17.25
-17.18
-17.38
-18.08
-19.36
-21.15
-23.20
-25.26
-27.10
-28.57
-29.67
-30.44
-31.03
-31.64
-32.51
-33.96
-36.17
-39.11
-42.38
-45.20
-46.62
-45.76
-42.14
-35.82
-27.41
-17.82
-8.11
0.79
8.23
13.81
17.44
19.16
19.13
17.56
14.76
11.12
7.19
3.61
1.05
0.02
0.75
3.12
6.63
10.58
14.25
17.04
18.66
19.01
18.18
16.22
13.11
8.67
2.76
-4.61
-13.17
-22.29
-31.02
-38.21
-42.79
-43.97
-41.46
-35.61
-27.24
-17.61
-8.06
0.17
6.15
9.37
9.80
7.80
4.01
-0.84
-6.08
-11.11
-15.52
-18.96
-21.15
-21.97
-21.47
-19.99
-18.10
-16.44
-15.51
-15.48
-16.15
-17.09
-17.72
-17.65
-16.76
-15.20
-13.40
-11.89
-11.21
-11.74
-13.62
-16.66
-20.36
-23.94
-26.52
-27.32
-25.83
-21.99
-16.12
-8.88
-1.02
6.80
14.06
20.48
25.86
30.10
33.18
35.08
35.78
35.32
33.81
31.45
28.56
25.54
22.68
20.14
17.84
15.60
13.21
10.60
7.85
5.21
2.85
0.88
-0.83
-2.56
-4.68
-7.53
-11.31
-16.00
-21.31
-26.64
-31.09
-33.65
-33.41
-29.87
-23.12
-13.84
-3.18
7.61
17.46
25.67
31.88
36.02
38.09
38.20
36.56
33.57
29.81
26.00
22.67
20.16
18.47
17.40
16.67
16.06
15.44
14.69
13.64
12.09
9.81
6.75
3.07
-0.86
-4.61
-7.84
-10.51
-12.84
-15.20
-17.91
-20.97
-24.02
-26.36
-27.24
-26.05
-22.63
-17.27
-10.63
-3.48
3.51
9.91
15.52
20.14
23.57
25.60
26.08
25.13
23.12
20.57
17.96
15.54
13.37
11.43
9.70
8.29
7.30
6.77
6.56
6.40
5.97
5.08
3.74
2.11
0.40
-1.32
-3.17
-5.49
-8.62
-12.77
-17.78
-23.07
-27.73
-30.75
-31.25
-28.74
-23.22
-15.20
-5.57
4.62
14.31
22.64
29.01
33.10
34.90
34.59
32.54
29.26
25.35
21.39
17.87
15.07
13.07
11.79
11.10
10.86
10.97
11.27
11.47
11.23
10.26
8.42
5.82
2.78
-0.34
-3.27
-5.97
-8.62
-11.56
-15.09
-19.34
-24.09
-28.75
-32.43
-34.16
-33.23
-29.36
-22.88
-14.61
-5.58
3.23
11.07
17.57
22.57
26.05
28.03
28.52
27.62
25.59
22.76
19.63
16.67
14.26
12.58
11.61
11.20
11.10
11.10
11.06
10.83
10.24
9.11
7.33
4.88
1.96
-1.15
-4.24
-7.27
-10.50
-14.33
-19.10
-24.78
-30.81
-36.11
-39.38
-39.56
-36.24
-29.74
-21.07
-11.53
-2.23
6.05
12.97
18.39
22.29
24.67
25.57
25.27
24.14
22.68
21.30
20.19
19.36
18.69
17.99
17.19
16.29
15.36
14.46
13.62
12.78
11.74
10.28
8.18
5.32
1.76
-2.21
-6.24
-10.03
-13.36
-16.27
-18.92
-21.58
-24.56
-28.06
-32.09
-36.31
-40.01
-42.20
-41.86
-38.39
-31.83
-22.94
-12.96
-3.20
5.39
12.37
17.82
22.02
25.27
27.69
29.26
29.98
29.95
29.45
28.82
28.33
28.02
27.65
26.76
24.83
21.60
17.16
12.04
7.02
2.78
-0.28
-2.17
-3.23
-3.89
-4.48
-5.12
-5.81
-6.53
-7.38
-8.59
-10.49
-13.38
-17.44
-22.61
-28.58
-34.68
-39.97
-43.43
-44.24
-41.99
-36.90
-29.74
-21.56
-13.40
-6.00
0.29
5.48
9.71
13.13
15.79
17.63
18.53
18.40
17.20
15.10
12.45
9.73
7.44
5.93
5.25
5.24
5.59
6.07
6.55
7.05
7.59
8.03
8.02
7.11
4.95
1.51
-2.84
-7.42
-11.53
-14.68
-16.76
-18.01
-18.90
-19.81
-20.98
-22.41
-23.98
-25.50
-26.77
-27.47
-27.14
-25.23
-21.33
-15.34
-7.67
0.85
9.15
16.29
21.67
25.15
26.91
27.27
26.59
25.07
22.89
20.26
17.47
14.90
12.95
11.86
11.68
12.18
13.00
13.73
14.12
14.08
13.71
13.06
12.15
10.85
8.96
6.37
3.17
-0.39
-3.93
-7.17
-10.09
-13.00
-16.35
-20.51
-25.45
-30.59
-34.87
-37.09
-36.36
-32.45
-25.89
-17.77
-9.29
-1.27
5.92
12.34
18.05
22.91
26.44
28.11
27.65
25.28
21.74
17.94
14.65
12.25
10.69
9.71
9.12
8.90
9.21
10.17
11.59
13.06
13.99
13.92
12.75
10.75
8.45
6.28
4.35
2.44
0.12
-3.01
-7.07
-11.96
-17.34
-22.86
-28.13
-32.69
-35.93
-37.19
-35.88
-31.79
-25.22
-16.96
-8.10
0.28
7.46
13.12
17.35
20.49
22.92
24.98
26.84
28.56
30.13
31.47
32.37
32.54
31.62
29.27
25.35
20.03
13.84
7.44
1.46
-3.68
-7.90
-11.28
-13.94
-15.89
-16.95
-16.91
-15.68
-13.49
-10.94
-8.92
-8.31
-9.65
-12.80
-16.86
-20.27
-21.29
-18.58
-11.67
-1.12
11.78
25.47
38.66
50.54
60.80
69.45
76.66
82.75
88.18
93.57
99.48
106.22
113.73
121.53
128.94
135.44
140.93
145.86
151.05
157.35
165.17
174.25
183.41
190.88
194.59
192.76
184.33
169.09
147.67
121.04
90.34
56.76
21.76
-12.68
-44.15
-70.38
-89.97
-102.97
-110.93
-116.16
-120.76
-125.75
-130.81
-134.88
-136.97
-136.89
-135.33
-133.44
-132.07
-131.31
-130.46
[truncated: 154,829 more rows]
