# Supplementary material for: Real-time Smartphone Activity Classification Using Inertial Sensors—Recognition of Scrolling, Typing, and Watching Videos While Sitting or Walking
Source: Sensors (Basel). 2020 Jan 24;20(3):655. doi: 10.3390/s20030655 (PMC7038357; doi:10.3390/s20030655)
Supplement: Supplementary file 1 [file sensors-20-00655-s001.zip › sensors-668083-supplementary/5Hz_data/7646/2019_08_27_14_08_54_Multitasking_Read.csv]

time	accX	accY	accZ	rotX	rotY	rotZ	graX	graY	graZ	activity
14:39:19.429	0.749408	7.656891	5.935407	0.12378085	-0.025254391	-0.047315177	0.70242244	7.787661	5.9185524	Multitasking_Read
14:39:19.450	0.749408	7.656891	5.935407	0.12378085	-0.025254391	-0.047315177	0.70242244	7.787661	5.9185524	Multitasking_Read
14:39:19.582	0.749408	7.656891	5.935407	-0.10712621	0.078592695	0.039427686	0.6581768	7.8284855	5.8695765	Multitasking_Read
14:39:19.604	0.749408	7.656891	5.935407	-0.10712621	0.078592695	0.039427686	0.6581768	7.8284855	5.8695765	Multitasking_Read
14:39:19.626	0.6656084	7.56112	6.016813	-0.10712621	0.078592695	0.039427686	0.6581768	7.8284855	5.8695765	Multitasking_Read
14:39:19.647	0.6656084	7.56112	6.016813	-0.10712621	0.078592695	0.039427686	0.6581768	7.8284855	5.8695765	Multitasking_Read
14:39:19.668	0.6656084	7.56112	6.016813	-0.10712621	0.078592695	0.039427686	0.6581768	7.8284855	5.8695765	Multitasking_Read
14:39:19.688	0.6656084	7.56112	6.016813	-0.10712621	0.078592695	0.039427686	0.6581768	7.8284855	5.8695765	Multitasking_Read
14:39:19.709	0.6656084	7.56112	6.016813	-0.10712621	0.078592695	0.039427686	0.6581768	7.8284855	5.8695765	Multitasking_Read
14:39:19.730	0.6656084	7.56112	6.016813	0.31131646	0.15189654	-0.02288057	0.46867448	7.9601216	5.7085047	Multitasking_Read
14:39:19.751	0.6656084	7.56112	6.016813	0.31131646	0.15189654	-0.02288057	0.46867448	7.9601216	5.7085047	Multitasking_Read
14:39:19.770	0.6656084	7.56112	6.016813	0.31131646	0.15189654	-0.02288057	0.46867448	7.9601216	5.7085047	Multitasking_Read
14:39:19.791	0.6656084	7.56112	6.016813	0.31131646	0.15189654	-0.02288057	0.46867448	7.9601216	5.7085047	Multitasking_Read
14:39:19.810	0.6656084	7.56112	6.016813	0.31131646	0.15189654	-0.02288057	0.46867448	7.9601216	5.7085047	Multitasking_Read
14:39:19.831	0.4668836	7.903501	6.2083545	0.31131646	0.15189654	-0.02288057	0.46867448	7.9601216	5.7085047	Multitasking_Read
14:39:19.852	0.4668836	7.903501	6.2083545	0.31131646	0.15189654	-0.02288057	0.46867448	7.9601216	5.7085047	Multitasking_Read
14:39:19.872	0.4668836	7.903501	6.2083545	0.31131646	0.15189654	-0.02288057	0.46867448	7.9601216	5.7085047	Multitasking_Read
14:39:19.892	0.4668836	7.903501	6.2083545	-0.055813536	0.01323012	0.0143822115	0.43120545	8.0229435	5.622878	Multitasking_Read
14:39:19.913	0.4668836	7.903501	6.2083545	-0.055813536	0.01323012	0.0143822115	0.43120545	8.0229435	5.622878	Multitasking_Read
14:39:19.934	0.4668836	7.903501	6.2083545	-0.055813536	0.01323012	0.0143822115	0.43120545	8.0229435	5.622878	Multitasking_Read
14:39:19.955	0.4668836	7.903501	6.2083545	-0.055813536	0.01323012	0.0143822115	0.43120545	8.0229435	5.622878	Multitasking_Read
14:39:19.976	0.4668836	7.903501	6.2083545	-0.055813536	0.01323012	0.0143822115	0.43120545	8.0229435	5.622878	Multitasking_Read
14:39:19.997	0.4668836	7.903501	6.2083545	-0.055813536	0.01323012	0.0143822115	0.43120545	8.0229435	5.622878	Multitasking_Read
14:39:20.018	0.4668836	7.903501	6.2083545	-0.055813536	0.01323012	0.0143822115	0.43120545	8.0229435	5.622878	Multitasking_Read
14:39:20.039	0.41181526	7.9154725	5.341627	-0.055813536	0.01323012	0.0143822115	0.43120545	8.0229435	5.622878	Multitasking_Read
14:39:20.060	0.41181526	7.9154725	5.341627	-0.055813536	0.01323012	0.0143822115	0.43120545	8.0229435	5.622878	Multitasking_Read
14:39:20.080	0.41181526	7.9154725	5.341627	-0.010609508	-0.011815355	-0.021658838	0.48387805	8.015561	5.629112	Multitasking_Read
14:39:20.101	0.41181526	7.9154725	5.341627	-0.010609508	-0.011815355	-0.021658838	0.48387805	8.015561	5.629112	Multitasking_Read
14:39:20.122	0.41181526	7.9154725	5.341627	-0.010609508	-0.011815355	-0.021658838	0.48387805	8.015561	5.629112	Multitasking_Read
14:39:20.143	0.41181526	7.9154725	5.341627	-0.010609508	-0.011815355	-0.021658838	0.48387805	8.015561	5.629112	Multitasking_Read
14:39:20.164	0.41181526	7.9154725	5.341627	-0.010609508	-0.011815355	-0.021658838	0.48387805	8.015561	5.629112	Multitasking_Read
14:39:20.185	0.41181526	7.9154725	5.341627	-0.010609508	-0.011815355	-0.021658838	0.48387805	8.015561	5.629112	Multitasking_Read
14:39:20.206	0.41181526	7.9154725	5.341627	-0.010609508	-0.011815355	-0.021658838	0.48387805	8.015561	5.629112	Multitasking_Read
14:39:20.227	0.6153286	7.8388557	5.4158497	-0.010609508	-0.011815355	-0.021658838	0.48387805	8.015561	5.629112	Multitasking_Read
14:39:20.248	0.6153286	7.8388557	5.4158497	-0.010609508	-0.011815355	-0.021658838	0.48387805	8.015561	5.629112	Multitasking_Read
14:39:20.269	0.6153286	7.8388557	5.4158497	-0.01793989	0.059045013	-0.0381522	0.47580096	7.994501	5.659664	Multitasking_Read
14:39:20.290	0.6153286	7.8388557	5.4158497	-0.01793989	0.059045013	-0.0381522	0.47580096	7.994501	5.659664	Multitasking_Read
14:39:20.311	0.6153286	7.8388557	5.4158497	-0.01793989	0.059045013	-0.0381522	0.47580096	7.994501	5.659664	Multitasking_Read
14:39:20.331	0.6153286	7.8388557	5.4158497	-0.01793989	0.059045013	-0.0381522	0.47580096	7.994501	5.659664	Multitasking_Read
14:39:20.352	0.6153286	7.8388557	5.4158497	-0.01793989	0.059045013	-0.0381522	0.47580096	7.994501	5.659664	Multitasking_Read
14:39:20.373	0.6153286	7.8388557	5.4158497	-0.01793989	0.059045013	-0.0381522	0.47580096	7.994501	5.659664	Multitasking_Read
14:39:20.394	0.6153286	7.8388557	5.4158497	-0.01793989	0.059045013	-0.0381522	0.47580096	7.994501	5.659664	Multitasking_Read
14:39:20.415	0.6153286	7.8388557	5.4158497	-0.01793989	0.059045013	-0.0381522	0.47580096	7.994501	5.659664	Multitasking_Read
14:39:20.435	0.5219519	7.893924	5.4254265	-0.14561073	-0.0008197812	0.110288054	0.43124446	7.957544	5.7150526	Multitasking_Read
14:39:20.456	0.5219519	7.893924	5.4254265	-0.14561073	-0.0008197812	0.110288054	0.43124446	7.957544	5.7150526	Multitasking_Read
14:39:20.477	0.5219519	7.893924	5.4254265	-0.14561073	-0.0008197812	0.110288054	0.43124446	7.957544	5.7150526	Multitasking_Read
14:39:20.498	0.5219519	7.893924	5.4254265	-0.14561073	-0.0008197812	0.110288054	0.43124446	7.957544	5.7150526	Multitasking_Read
14:39:20.519	0.5219519	7.893924	5.4254265	-0.14561073	-0.0008197812	0.110288054	0.43124446	7.957544	5.7150526	Multitasking_Read
14:39:20.540	0.5219519	7.893924	5.4254265	-0.14561073	-0.0008197812	0.110288054	0.43124446	7.957544	5.7150526	Multitasking_Read
14:39:20.561	0.5219519	7.893924	5.4254265	-0.14561073	-0.0008197812	0.110288054	0.43124446	7.957544	5.7150526	Multitasking_Read
14:39:20.582	0.5219519	7.893924	5.4254265	-0.14561073	-0.0008197812	0.110288054	0.43124446	7.957544	5.7150526	Multitasking_Read
14:39:20.603	0.5219519	7.893924	5.4254265	-0.14561073	-0.0008197812	0.110288054	0.43124446	7.957544	5.7150526	Multitasking_Read
14:39:20.624	0.5794145	7.800547	5.664854	-0.016107295	0.02605829	-0.024102299	0.46991527	7.898723	5.793058	Multitasking_Read
14:39:20.645	0.5794145	7.800547	5.664854	-0.016107295	0.02605829	-0.024102299	0.46991527	7.898723	5.793058	Multitasking_Read
14:39:20.666	0.5794145	7.800547	5.664854	-0.016107295	0.02605829	-0.024102299	0.46991527	7.898723	5.793058	Multitasking_Read
14:39:20.687	0.5794145	7.800547	5.664854	-0.016107295	0.02605829	-0.024102299	0.46991527	7.898723	5.793058	Multitasking_Read
14:39:20.708	0.5794145	7.800547	5.664854	-0.016107295	0.02605829	-0.024102299	0.46991527	7.898723	5.793058	Multitasking_Read
14:39:20.729	0.5794145	7.800547	5.664854	-0.016107295	0.02605829	-0.024102299	0.46991527	7.898723	5.793058	Multitasking_Read
14:39:20.750	0.5794145	7.800547	5.664854	-0.016107295	0.02605829	-0.024102299	0.46991527	7.898723	5.793058	Multitasking_Read
14:39:20.771	0.5794145	7.800547	5.664854	-0.016107295	0.02605829	-0.024102299	0.46991527	7.898723	5.793058	Multitasking_Read
14:39:20.792	0.5794145	7.800547	5.664854	0.029707598	-0.0215892	-0.007608937	0.4650763	7.896072	5.7970667	Multitasking_Read
14:39:20.813	0.5794145	7.800547	5.664854	0.029707598	-0.0215892	-0.007608937	0.4650763	7.896072	5.7970667	Multitasking_Read
14:39:20.834	0.36632404	7.7694216	5.834848	0.029707598	-0.0215892	-0.007608937	0.4650763	7.896072	5.7970667	Multitasking_Read
14:39:20.855	0.36632404	7.7694216	5.834848	0.029707598	-0.0215892	-0.007608937	0.4650763	7.896072	5.7970667	Multitasking_Read
14:39:20.875	0.36632404	7.7694216	5.834848	0.029707598	-0.0215892	-0.007608937	0.4650763	7.896072	5.7970667	Multitasking_Read
14:39:20.896	0.36632404	7.7694216	5.834848	0.029707598	-0.0215892	-0.007608937	0.4650763	7.896072	5.7970667	Multitasking_Read
14:39:20.917	0.36632404	7.7694216	5.834848	0.029707598	-0.0215892	-0.007608937	0.4650763	7.896072	5.7970667	Multitasking_Read
14:39:20.938	0.36632404	7.7694216	5.834848	0.029707598	-0.0215892	-0.007608937	0.4650763	7.896072	5.7970667	Multitasking_Read
14:39:20.959	0.36632404	7.7694216	5.834848	0.029707598	-0.0215892	-0.007608937	0.4650763	7.896072	5.7970667	Multitasking_Read
14:39:20.980	0.36632404	7.7694216	5.834848	-0.020994216	0.01445185	-0.03937393	0.47290072	7.923026	5.7595396	Multitasking_Read
14:39:21.001	0.36632404	7.7694216	5.834848	-0.020994216	0.01445185	-0.03937393	0.47290072	7.923026	5.7595396	Multitasking_Read
14:39:21.022	0.26097596	7.7861814	5.7295	-0.020994216	0.01445185	-0.03937393	0.47290072	7.923026	5.7595396	Multitasking_Read
14:39:21.043	0.26097596	7.7861814	5.7295	-0.020994216	0.01445185	-0.03937393	0.47290072	7.923026	5.7595396	Multitasking_Read
14:39:21.064	0.26097596	7.7861814	5.7295	-0.020994216	0.01445185	-0.03937393	0.47290072	7.923026	5.7595396	Multitasking_Read
14:39:21.085	0.26097596	7.7861814	5.7295	-0.020994216	0.01445185	-0.03937393	0.47290072	7.923026	5.7595396	Multitasking_Read
14:39:21.105	0.26097596	7.7861814	5.7295	-0.020994216	0.01445185	-0.03937393	0.47290072	7.923026	5.7595396	Multitasking_Read
14:39:21.126	0.26097596	7.7861814	5.7295	-0.020994216	0.01445185	-0.03937393	0.47290072	7.923026	5.7595396	Multitasking_Read
14:39:21.147	0.26097596	7.7861814	5.7295	-0.020994216	0.01445185	-0.03937393	0.47290072	7.923026	5.7595396	Multitasking_Read
14:39:21.168	0.26097596	7.7861814	5.7295	-0.0075551816	0.015062716	-0.006387207	0.45241046	7.9378786	5.7407017	Multitasking_Read
14:39:21.188	0.26097596	7.7861814	5.7295	-0.0075551816	0.015062716	-0.006387207	0.45241046	7.9378786	5.7407017	Multitasking_Read
14:39:21.210	0.26097596	7.7861814	5.7295	-0.0075551816	0.015062716	-0.006387207	0.45241046	7.9378786	5.7407017	Multitasking_Read
14:39:21.231	0.6656084	7.735902	5.5619006	-0.0075551816	0.015062716	-0.006387207	0.45241046	7.9378786	5.7407017	Multitasking_Read
14:39:21.252	0.6656084	7.735902	5.5619006	-0.0075551816	0.015062716	-0.006387207	0.45241046	7.9378786	5.7407017	Multitasking_Read
14:39:21.272	0.6656084	7.735902	5.5619006	-0.0075551816	0.015062716	-0.006387207	0.45241046	7.9378786	5.7407017	Multitasking_Read
14:39:21.293	0.6656084	7.735902	5.5619006	-0.0075551816	0.015062716	-0.006387207	0.45241046	7.9378786	5.7407017	Multitasking_Read
14:39:21.314	0.6656084	7.735902	5.5619006	-0.0075551816	0.015062716	-0.006387207	0.45241046	7.9378786	5.7407017	Multitasking_Read
14:39:21.335	0.6656084	7.735902	5.5619006	0.00893818	0.0346104	-0.013106725	0.42960796	7.944788	5.7328916	Multitasking_Read
14:39:21.356	0.6656084	7.735902	5.5619006	0.00893818	0.0346104	-0.013106725	0.42960796	7.944788	5.7328916	Multitasking_Read
14:39:21.377	0.6656084	7.735902	5.5619006	0.00893818	0.0346104	-0.013106725	0.42960796	7.944788	5.7328916	Multitasking_Read
14:39:21.398	0.6656084	7.735902	5.5619006	0.00893818	0.0346104	-0.013106725	0.42960796	7.944788	5.7328916	Multitasking_Read
14:39:21.418	0.42139238	7.6904106	5.5619006	0.00893818	0.0346104	-0.013106725	0.42960796	7.944788	5.7328916	Multitasking_Read
14:39:21.438	0.42139238	7.6904106	5.5619006	0.00893818	0.0346104	-0.013106725	0.42960796	7.944788	5.7328916	Multitasking_Read
14:39:21.459	0.42139238	7.6904106	5.5619006	0.00893818	0.0346104	-0.013106725	0.42960796	7.944788	5.7328916	Multitasking_Read
14:39:21.480	0.42139238	7.6904106	5.5619006	0.00893818	0.0346104	-0.013106725	0.42960796	7.944788	5.7328916	Multitasking_Read
14:39:21.501	0.42139238	7.6904106	5.5619006	0.00893818	0.0346104	-0.013106725	0.42960796	7.944788	5.7328916	Multitasking_Read
14:39:21.523	0.42139238	7.6904106	5.5619006	-0.0032791249	-0.017313143	0.02354519	0.409827	7.956877	5.7175574	Multitasking_Read
14:39:21.543	0.42139238	7.6904106	5.5619006	-0.0032791249	-0.017313143	0.02354519	0.409827	7.956877	5.7175574	Multitasking_Read
14:39:21.563	0.42139238	7.6904106	5.5619006	-0.0032791249	-0.017313143	0.02354519	0.409827	7.956877	5.7175574	Multitasking_Read
14:39:21.583	0.42139238	7.6904106	5.5619006	-0.0032791249	-0.017313143	0.02354519	0.409827	7.956877	5.7175574	Multitasking_Read
14:39:21.603	0.42139238	7.6904106	5.5619006	-0.0032791249	-0.017313143	0.02354519	0.409827	7.956877	5.7175574	Multitasking_Read
14:39:21.625	0.36392978	7.865193	5.525986	-0.0032791249	-0.017313143	0.02354519	0.409827	7.956877	5.7175574	Multitasking_Read
14:39:21.647	0.36392978	7.865193	5.525986	-0.0032791249	-0.017313143	0.02354519	0.409827	7.956877	5.7175574	Multitasking_Read
14:39:21.667	0.36392978	7.865193	5.525986	-0.0032791249	-0.017313143	0.02354519	0.409827	7.956877	5.7175574	Multitasking_Read
14:39:21.688	0.36392978	7.865193	5.525986	-0.0032791249	-0.017313143	0.02354519	0.409827	7.956877	5.7175574	Multitasking_Read
14:39:21.708	0.36392978	7.865193	5.525986	0.029096734	-0.03441737	0.025377786	0.39577496	7.963919	5.708731	Multitasking_Read
14:39:21.730	0.36392978	7.865193	5.525986	0.029096734	-0.03441737	0.025377786	0.39577496	7.963919	5.708731	Multitasking_Read
14:39:21.751	0.36392978	7.865193	5.525986	0.029096734	-0.03441737	0.025377786	0.39577496	7.963919	5.708731	Multitasking_Read
14:39:21.771	0.36392978	7.865193	5.525986	0.029096734	-0.03441737	0.025377786	0.39577496	7.963919	5.708731	Multitasking_Read
14:39:21.792	0.36392978	7.865193	5.525986	0.029096734	-0.03441737	0.025377786	0.39577496	7.963919	5.708731	Multitasking_Read
14:39:21.812	0.36392978	7.865193	5.525986	0.029096734	-0.03441737	0.025377786	0.39577496	7.963919	5.708731	Multitasking_Read
14:39:21.833	0.5913859	7.798153	5.6409116	0.029096734	-0.03441737	0.025377786	0.39577496	7.963919	5.708731	Multitasking_Read
14:39:21.854	0.5913859	7.798153	5.6409116	0.029096734	-0.03441737	0.025377786	0.39577496	7.963919	5.708731	Multitasking_Read
14:39:21.875	0.5913859	7.798153	5.6409116	0.005883854	-0.013037086	-0.008830668	0.3897034	7.978238	5.689114	Multitasking_Read
14:39:21.895	0.5913859	7.798153	5.6409116	0.005883854	-0.013037086	-0.008830668	0.3897034	7.978238	5.689114	Multitasking_Read
14:39:21.916	0.5913859	7.798153	5.6409116	0.005883854	-0.013037086	-0.008830668	0.3897034	7.978238	5.689114	Multitasking_Read
14:39:21.937	0.5913859	7.798153	5.6409116	0.005883854	-0.013037086	-0.008830668	0.3897034	7.978238	5.689114	Multitasking_Read
14:39:21.957	0.5913859	7.798153	5.6409116	0.005883854	-0.013037086	-0.008830668	0.3897034	7.978238	5.689114	Multitasking_Read
14:39:21.978	0.5913859	7.798153	5.6409116	0.005883854	-0.013037086	-0.008830668	0.3897034	7.978238	5.689114	Multitasking_Read
14:39:21.998	0.5913859	7.798153	5.6409116	0.005883854	-0.013037086	-0.008830668	0.3897034	7.978238	5.689114	Multitasking_Read
14:39:22.019	0.45970076	7.7574506	5.66246	0.005883854	-0.013037086	-0.008830668	0.3897034	7.978238	5.689114	Multitasking_Read
14:39:22.040	0.45970076	7.7574506	5.66246	0.005883854	-0.013037086	-0.008830668	0.3897034	7.978238	5.689114	Multitasking_Read
14:39:22.061	0.45970076	7.7574506	5.66246	-0.002057394	-0.0020415115	-0.0069980724	0.40332422	7.9908504	5.6704345	Multitasking_Read
14:39:22.082	0.45970076	7.7574506	5.66246	-0.002057394	-0.0020415115	-0.0069980724	0.40332422	7.9908504	5.6704345	Multitasking_Read
14:39:22.102	0.45970076	7.7574506	5.66246	-0.002057394	-0.0020415115	-0.0069980724	0.40332422	7.9908504	5.6704345	Multitasking_Read
14:39:22.123	0.45970076	7.7574506	5.66246	-0.002057394	-0.0020415115	-0.0069980724	0.40332422	7.9908504	5.6704345	Multitasking_Read
14:39:22.143	0.45970076	7.7574506	5.66246	-0.002057394	-0.0020415115	-0.0069980724	0.40332422	7.9908504	5.6704345	Multitasking_Read
14:39:22.163	0.45970076	7.7574506	5.66246	-0.002057394	-0.0020415115	-0.0069980724	0.40332422	7.9908504	5.6704345	Multitasking_Read
14:39:22.184	0.45970076	7.7574506	5.66246	-0.002057394	-0.0020415115	-0.0069980724	0.40332422	7.9908504	5.6704345	Multitasking_Read
14:39:22.205	0.45970076	7.7574506	5.66246	-0.002057394	-0.0020415115	-0.0069980724	0.40332422	7.9908504	5.6704345	Multitasking_Read
14:39:22.225	0.44772938	7.8388557	5.5355635	-0.002057394	-0.0020415115	-0.0069980724	0.40332422	7.9908504	5.6704345	Multitasking_Read
14:39:22.245	0.44772938	7.8388557	5.5355635	-0.002057394	-0.016091412	-0.023491435	0.41911668	7.993899	5.6650004	Multitasking_Read
14:39:22.265	0.44772938	7.8388557	5.5355635	-0.002057394	-0.016091412	-0.023491435	0.41911668	7.993899	5.6650004	Multitasking_Read
14:39:22.286	0.44772938	7.8388557	5.5355635	-0.002057394	-0.016091412	-0.023491435	0.41911668	7.993899	5.6650004	Multitasking_Read
14:39:22.307	0.44772938	7.8388557	5.5355635	-0.002057394	-0.016091412	-0.023491435	0.41911668	7.993899	5.6650004	Multitasking_Read
14:39:22.327	0.44772938	7.8388557	5.5355635	-0.002057394	-0.016091412	-0.023491435	0.41911668	7.993899	5.6650004	Multitasking_Read
14:39:22.348	0.44772938	7.8388557	5.5355635	-0.002057394	-0.016091412	-0.023491435	0.41911668	7.993899	5.6650004	Multitasking_Read
14:39:22.369	0.44772938	7.8388557	5.5355635	-0.002057394	-0.016091412	-0.023491435	0.41911668	7.993899	5.6650004	Multitasking_Read
14:39:22.389	0.44772938	7.8388557	5.5355635	-0.002057394	-0.016091412	-0.023491435	0.41911668	7.993899	5.6650004	Multitasking_Read
14:39:22.409	0.44772938	7.8388557	5.5355635	-0.019772485	0.0028454103	0.0052192328	0.42235625	7.99838	5.6584325	Multitasking_Read
14:39:22.430	0.34716985	7.8699813	5.5906315	-0.019772485	0.0028454103	0.0052192328	0.42235625	7.99838	5.6584325	Multitasking_Read
14:39:22.451	0.34716985	7.8699813	5.5906315	-0.019772485	0.0028454103	0.0052192328	0.42235625	7.99838	5.6584325	Multitasking_Read
14:39:22.472	0.34716985	7.8699813	5.5906315	-0.019772485	0.0028454103	0.0052192328	0.42235625	7.99838	5.6584325	Multitasking_Read
14:39:22.493	0.34716985	7.8699813	5.5906315	-0.019772485	0.0028454103	0.0052192328	0.42235625	7.99838	5.6584325	Multitasking_Read
14:39:22.514	0.34716985	7.8699813	5.5906315	-0.019772485	0.0028454103	0.0052192328	0.42235625	7.99838	5.6584325	Multitasking_Read
14:39:22.535	0.34716985	7.8699813	5.5906315	-0.019772485	0.0028454103	0.0052192328	0.42235625	7.99838	5.6584325	Multitasking_Read
14:39:22.556	0.34716985	7.8699813	5.5906315	-0.019772485	0.0028454103	0.0052192328	0.42235625	7.99838	5.6584325	Multitasking_Read
14:39:22.576	0.34716985	7.8699813	5.5906315	-0.019772485	0.0028454103	0.0052192328	0.42235625	7.99838	5.6584325	Multitasking_Read
14:39:22.596	0.34716985	7.8699813	5.5906315	-0.0032791249	0.0120083885	0.010106155	0.40965924	7.995613	5.66327	Multitasking_Read
14:39:22.619	0.39505535	7.8268843	5.5954204	-0.0032791249	0.0120083885	0.010106155	0.40965924	7.995613	5.66327	Multitasking_Read
14:39:22.641	0.39505535	7.8268843	5.5954204	-0.0032791249	0.0120083885	0.010106155	0.40965924	7.995613	5.66327	Multitasking_Read
14:39:22.663	0.39505535	7.8268843	5.5954204	-0.0032791249	0.0120083885	0.010106155	0.40965924	7.995613	5.66327	Multitasking_Read
14:39:22.684	0.39505535	7.8268843	5.5954204	-0.0032791249	0.0120083885	0.010106155	0.40965924	7.995613	5.66327	Multitasking_Read
14:39:22.706	0.39505535	7.8268843	5.5954204	-0.0032791249	0.0120083885	0.010106155	0.40965924	7.995613	5.66327	Multitasking_Read
14:39:22.728	0.39505535	7.8268843	5.5954204	-0.0032791249	0.0120083885	0.010106155	0.40965924	7.995613	5.66327	Multitasking_Read
14:39:22.751	0.39505535	7.8268843	5.5954204	-0.0032791249	0.0120083885	0.010106155	0.40965924	7.995613	5.66327	Multitasking_Read
14:39:22.772	0.39505535	7.8268843	5.5954204	0.002829528	0.053547226	-0.008219803	0.39859703	7.9977503	5.6610427	Multitasking_Read
14:39:22.793	0.39505535	7.8268843	5.5954204	0.002829528	0.053547226	-0.008219803	0.39859703	7.9977503	5.6610427	Multitasking_Read
14:39:22.814	0.39505535	7.8268843	5.5954204	0.002829528	0.053547226	-0.008219803	0.39859703	7.9977503	5.6610427	Multitasking_Read
14:39:22.835	0.45970076	7.8364615	5.5714774	0.002829528	0.053547226	-0.008219803	0.39859703	7.9977503	5.6610427	Multitasking_Read
14:39:22.857	0.45970076	7.8364615	5.5714774	0.002829528	0.053547226	-0.008219803	0.39859703	7.9977503	5.6610427	Multitasking_Read
14:39:22.879	0.45970076	7.8364615	5.5714774	0.002829528	0.053547226	-0.008219803	0.39859703	7.9977503	5.6610427	Multitasking_Read
14:39:22.901	0.45970076	7.8364615	5.5714774	0.002829528	0.053547226	-0.008219803	0.39859703	7.9977503	5.6610427	Multitasking_Read
14:39:22.923	0.45970076	7.8364615	5.5714774	0.002829528	0.053547226	-0.008219803	0.39859703	7.9977503	5.6610427	Multitasking_Read
14:39:22.947	0.45970076	7.8364615	5.5714774	0.002829528	0.053547226	-0.008219803	0.39859703	7.9977503	5.6610427	Multitasking_Read
14:39:22.969	0.45970076	7.8364615	5.5714774	-0.008166046	-0.007539299	-0.036319602	0.403928	7.9999666	5.6575236	Multitasking_Read
14:39:22.990	0.45970076	7.8364615	5.5714774	-0.008166046	-0.007539299	-0.036319602	0.403928	7.9999666	5.6575236	Multitasking_Read
14:39:23.013	0.45970076	7.8364615	5.5714774	-0.008166046	-0.007539299	-0.036319602	0.403928	7.9999666	5.6575236	Multitasking_Read
14:39:23.034	0.68715686	7.7670274	5.525986	-0.008166046	-0.007539299	-0.036319602	0.403928	7.9999666	5.6575236	Multitasking_Read
14:39:23.055	0.68715686	7.7670274	5.525986	-0.008166046	-0.007539299	-0.036319602	0.403928	7.9999666	5.6575236	Multitasking_Read
14:39:23.076	0.68715686	7.7670274	5.525986	-0.008166046	-0.007539299	-0.036319602	0.403928	7.9999666	5.6575236	Multitasking_Read
14:39:23.098	0.68715686	7.7670274	5.525986	-0.008166046	-0.007539299	-0.036319602	0.403928	7.9999666	5.6575236	Multitasking_Read
14:39:23.121	0.68715686	7.7670274	5.525986	-0.008166046	-0.007539299	-0.036319602	0.403928	7.9999666	5.6575236	Multitasking_Read
14:39:23.142	0.68715686	7.7670274	5.525986	0.0046621235	-0.002652377	0.0052192328	0.4102457	8.012436	5.639395	Multitasking_Read
14:39:23.163	0.68715686	7.7670274	5.525986	0.0046621235	-0.002652377	0.0052192328	0.4102457	8.012436	5.639395	Multitasking_Read
14:39:23.184	0.68715686	7.7670274	5.525986	0.0046621235	-0.002652377	0.0052192328	0.4102457	8.012436	5.639395	Multitasking_Read
14:39:23.205	0.68715686	7.7670274	5.525986	0.0046621235	-0.002652377	0.0052192328	0.4102457	8.012436	5.639395	Multitasking_Read
14:39:23.226	0.6895511	7.7119594	5.3871183	0.0046621235	-0.002652377	0.0052192328	0.4102457	8.012436	5.639395	Multitasking_Read
14:39:23.247	0.6895511	7.7119594	5.3871183	0.0046621235	-0.002652377	0.0052192328	0.4102457	8.012436	5.639395	Multitasking_Read
14:39:23.269	0.6895511	7.7119594	5.3871183	0.0046621235	-0.002652377	0.0052192328	0.4102457	8.012436	5.639395	Multitasking_Read
14:39:23.290	0.6895511	7.7119594	5.3871183	0.0046621235	-0.002652377	0.0052192328	0.4102457	8.012436	5.639395	Multitasking_Read
14:39:23.312	0.6895511	7.7119594	5.3871183	-0.002057394	-0.008150164	0.018047404	0.4033049	8.013688	5.6381297	Multitasking_Read
14:39:23.333	0.6895511	7.7119594	5.3871183	-0.002057394	-0.008150164	0.018047404	0.4033049	8.013688	5.6381297	Multitasking_Read
14:39:23.355	0.6895511	7.7119594	5.3871183	-0.002057394	-0.008150164	0.018047404	0.4033049	8.013688	5.6381297	Multitasking_Read
14:39:23.376	0.6895511	7.7119594	5.3871183	-0.002057394	-0.008150164	0.018047404	0.4033049	8.013688	5.6381297	Multitasking_Read
14:39:23.397	0.6895511	7.7119594	5.3871183	-0.002057394	-0.008150164	0.018047404	0.4033049	8.013688	5.6381297	Multitasking_Read
14:39:23.418	0.5698374	7.788576	5.540352	-0.002057394	-0.008150164	0.018047404	0.4033049	8.013688	5.6381297	Multitasking_Read
14:39:23.439	0.5698374	7.788576	5.540352	-0.002057394	-0.008150164	0.018047404	0.4033049	8.013688	5.6381297	Multitasking_Read
14:39:23.460	0.5698374	7.788576	5.540352	-0.002057394	-0.008150164	0.018047404	0.4033049	8.013688	5.6381297	Multitasking_Read
14:39:23.481	0.5698374	7.788576	5.540352	-0.002057394	-0.008150164	0.018047404	0.4033049	8.013688	5.6381297	Multitasking_Read
14:39:23.502	0.5698374	7.788576	5.540352	-0.012442104	0.0052888715	0.015603942	0.3921252	8.015303	5.6366224	Multitasking_Read
14:39:23.523	0.5698374	7.788576	5.540352	-0.012442104	0.0052888715	0.015603942	0.3921252	8.015303	5.6366224	Multitasking_Read
14:39:23.543	0.5698374	7.788576	5.540352	-0.012442104	0.0052888715	0.015603942	0.3921252	8.015303	5.6366224	Multitasking_Read
14:39:23.565	0.5698374	7.788576	5.540352	-0.012442104	0.0052888715	0.015603942	0.3921252	8.015303	5.6366224	Multitasking_Read
14:39:23.587	0.5698374	7.788576	5.540352	-0.012442104	0.0052888715	0.015603942	0.3921252	8.015303	5.6366224	Multitasking_Read
14:39:23.608	0.5698374	7.788576	5.540352	-0.012442104	0.0052888715	0.015603942	0.3921252	8.015303	5.6366224	Multitasking_Read
14:39:23.630	0.3232271	7.8532214	5.564295	-0.012442104	0.0052888715	0.015603942	0.3921252	8.015303	5.6366224	Multitasking_Read
14:39:23.652	0.3232271	7.8532214	5.564295	-0.012442104	0.0052888715	0.015603942	0.3921252	8.015303	5.6366224	Multitasking_Read
14:39:23.674	0.3232271	7.8532214	5.564295	-0.00022479841	-0.0044849725	0.003997502	0.37434727	8.016493	5.6361337	Multitasking_Read
14:39:23.695	0.3232271	7.8532214	5.564295	-0.00022479841	-0.0044849725	0.003997502	0.37434727	8.016493	5.6361337	Multitasking_Read
14:39:23.715	0.3232271	7.8532214	5.564295	-0.00022479841	-0.0044849725	0.003997502	0.37434727	8.016493	5.6361337	Multitasking_Read
14:39:23.737	0.3232271	7.8532214	5.564295	-0.00022479841	-0.0044849725	0.003997502	0.37434727	8.016493	5.6361337	Multitasking_Read
14:39:23.759	0.3232271	7.8532214	5.564295	-0.00022479841	-0.0044849725	0.003997502	0.37434727	8.016493	5.6361337	Multitasking_Read
14:39:23.780	0.3232271	7.8532214	5.564295	-0.00022479841	-0.0044849725	0.003997502	0.37434727	8.016493	5.6361337	Multitasking_Read
14:39:23.801	0.3232271	7.8532214	5.564295	-0.00022479841	-0.0044849725	0.003997502	0.37434727	8.016493	5.6361337	Multitasking_Read
14:39:23.823	0.2753416	8.066312	5.504438	-0.00022479841	-0.0044849725	0.003997502	0.37434727	8.016493	5.6361337	Multitasking_Read
14:39:23.844	0.2753416	8.066312	5.504438	-0.00022479841	-0.0044849725	0.003997502	0.37434727	8.016493	5.6361337	Multitasking_Read
14:39:23.866	0.2753416	8.066312	5.504438	0.0071055847	0.0028454103	0.016825672	0.3766089	8.007797	5.648328	Multitasking_Read
14:39:23.887	0.2753416	8.066312	5.504438	0.0071055847	0.0028454103	0.016825672	0.3766089	8.007797	5.648328	Multitasking_Read
14:39:23.908	0.2753416	8.066312	5.504438	0.0071055847	0.0028454103	0.016825672	0.3766089	8.007797	5.648328	Multitasking_Read
14:39:23.928	0.2753416	8.066312	5.504438	0.0071055847	0.0028454103	0.016825672	0.3766089	8.007797	5.648328	Multitasking_Read
14:39:23.949	0.2753416	8.066312	5.504438	0.0071055847	0.0028454103	0.016825672	0.3766089	8.007797	5.648328	Multitasking_Read
14:39:23.971	0.2753416	8.066312	5.504438	0.0071055847	0.0028454103	0.016825672	0.3766089	8.007797	5.648328	Multitasking_Read
14:39:23.992	0.2753416	8.066312	5.504438	0.0071055847	0.0028454103	0.016825672	0.3766089	8.007797	5.648328	Multitasking_Read
14:39:24.013	0.2753416	8.066312	5.504438	0.0071055847	0.0028454103	0.016825672	0.3766089	8.007797	5.648328	Multitasking_Read
14:39:24.035	0.24900457	7.903501	5.604997	-0.0142747	0.013840985	0.026599515	0.37882966	8.003035	5.6549244	Multitasking_Read
14:39:24.057	0.24900457	7.903501	5.604997	-0.0142747	0.013840985	0.026599515	0.37882966	8.003035	5.6549244	Multitasking_Read
14:39:24.078	0.24900457	7.903501	5.604997	-0.0142747	0.013840985	0.026599515	0.37882966	8.003035	5.6549244	Multitasking_Read
14:39:24.098	0.24900457	7.903501	5.604997	-0.0142747	0.013840985	0.026599515	0.37882966	8.003035	5.6549244	Multitasking_Read
14:39:24.120	0.24900457	7.903501	5.604997	-0.0142747	0.013840985	0.026599515	0.37882966	8.003035	5.6549244	Multitasking_Read
14:39:24.141	0.24900457	7.903501	5.604997	-0.0142747	0.013840985	0.026599515	0.37882966	8.003035	5.6549244	Multitasking_Read
14:39:24.163	0.24900457	7.903501	5.604997	-0.0142747	0.013840985	0.026599515	0.37882966	8.003035	5.6549244	Multitasking_Read
14:39:24.184	0.24900457	7.903501	5.604997	-0.0142747	0.013840985	0.026599515	0.37882966	8.003035	5.6549244	Multitasking_Read
14:39:24.205	0.24900457	7.903501	5.604997	-0.0142747	0.013840985	0.026599515	0.37882966	8.003035	5.6549244	Multitasking_Read
14:39:24.227	0.27055305	7.8101244	5.4326096	-0.022826813	-0.022200065	0.011327885	0.3932323	7.9969063	5.662605	Multitasking_Read
14:39:24.248	0.27055305	7.8101244	5.4326096	-0.022826813	-0.022200065	0.011327885	0.3932323	7.9969063	5.662605	Multitasking_Read
14:39:24.270	0.27055305	7.8101244	5.4326096	-0.022826813	-0.022200065	0.011327885	0.3932323	7.9969063	5.662605	Multitasking_Read
14:39:24.291	0.27055305	7.8101244	5.4326096	-0.022826813	-0.022200065	0.011327885	0.3932323	7.9969063	5.662605	Multitasking_Read
14:39:24.312	0.27055305	7.8101244	5.4326096	-0.022826813	-0.022200065	0.011327885	0.3932323	7.9969063	5.662605	Multitasking_Read
14:39:24.334	0.27055305	7.8101244	5.4326096	-0.022826813	-0.022200065	0.011327885	0.3932323	7.9969063	5.662605	Multitasking_Read
14:39:24.355	0.27055305	7.8101244	5.4326096	-0.022826813	-0.022200065	0.011327885	0.3932323	7.9969063	5.662605	Multitasking_Read
14:39:24.377	0.27055305	7.8101244	5.4326096	-0.022826813	-0.022200065	0.011327885	0.3932323	7.9969063	5.662605	Multitasking_Read
14:39:24.398	0.27055305	7.8101244	5.4326096	-0.06314392	-0.005095838	-0.043649986	0.42230216	7.9746485	5.6918316	Multitasking_Read
14:39:24.419	0.23942748	7.90829	5.643306	-0.06314392	-0.005095838	-0.043649986	0.42230216	7.9746485	5.6918316	Multitasking_Read
14:39:24.439	0.23942748	7.90829	5.643306	-0.06314392	-0.005095838	-0.043649986	0.42230216	7.9746485	5.6918316	Multitasking_Read
14:39:24.461	0.23942748	7.90829	5.643306	-0.06314392	-0.005095838	-0.043649986	0.42230216	7.9746485	5.6918316	Multitasking_Read
14:39:24.482	0.23942748	7.90829	5.643306	-0.06314392	-0.005095838	-0.043649986	0.42230216	7.9746485	5.6918316	Multitasking_Read
14:39:24.504	0.23942748	7.90829	5.643306	-0.06314392	-0.005095838	-0.043649986	0.42230216	7.9746485	5.6918316	Multitasking_Read
14:39:24.525	0.23942748	7.90829	5.643306	-0.06314392	-0.005095838	-0.043649986	0.42230216	7.9746485	5.6918316	Multitasking_Read
14:39:24.546	0.23942748	7.90829	5.643306	-0.06314392	-0.005095838	-0.043649986	0.42230216	7.9746485	5.6918316	Multitasking_Read
14:39:24.567	0.23942748	7.90829	5.643306	-0.06314392	-0.005095838	-0.043649986	0.42230216	7.9746485	5.6918316	Multitasking_Read
14:39:24.588	0.23942748	7.90829	5.643306	0.014435967	0.023614828	0.018047404	0.4514812	7.9548373	5.717249	Multitasking_Read
14:39:24.609	0.23942748	7.90829	5.643306	0.014435967	0.023614828	0.018047404	0.4514812	7.9548373	5.717249	Multitasking_Read
14:39:24.631	0.39266106	7.9154725	5.837242	0.014435967	0.023614828	0.018047404	0.4514812	7.9548373	5.717249	Multitasking_Read
14:39:24.652	0.39266106	7.9154725	5.837242	0.014435967	0.023614828	0.018047404	0.4514812	7.9548373	5.717249	Multitasking_Read
14:39:24.673	0.39266106	7.9154725	5.837242	0.014435967	0.023614828	0.018047404	0.4514812	7.9548373	5.717249	Multitasking_Read
14:39:24.695	0.39266106	7.9154725	5.837242	0.014435967	0.023614828	0.018047404	0.4514812	7.9548373	5.717249	Multitasking_Read
14:39:24.716	0.39266106	7.9154725	5.837242	0.014435967	0.023614828	0.018047404	0.4514812	7.9548373	5.717249	Multitasking_Read
14:39:24.737	0.39266106	7.9154725	5.837242	0.014435967	0.023614828	0.018047404	0.4514812	7.9548373	5.717249	Multitasking_Read
14:39:24.759	0.39266106	7.9154725	5.837242	0.019322889	-0.016702278	0.05836451	0.4682453	7.9427023	5.7327504	Multitasking_Read
14:39:24.780	0.39266106	7.9154725	5.837242	0.019322889	-0.016702278	0.05836451	0.4682453	7.9427023	5.7327504	Multitasking_Read
14:39:24.800	0.39266106	7.9154725	5.837242	0.019322889	-0.016702278	0.05836451	0.4682453	7.9427023	5.7327504	Multitasking_Read
14:39:24.822	0.41181526	7.8747697	5.724711	0.019322889	-0.016702278	0.05836451	0.4682453	7.9427023	5.7327504	Multitasking_Read
14:39:24.843	0.41181526	7.8747697	5.724711	0.019322889	-0.016702278	0.05836451	0.4682453	7.9427023	5.7327504	Multitasking_Read
14:39:24.864	0.41181526	7.8747697	5.724711	0.019322889	-0.016702278	0.05836451	0.4682453	7.9427023	5.7327504	Multitasking_Read
14:39:24.886	0.41181526	7.8747697	5.724711	0.019322889	-0.016702278	0.05836451	0.4682453	7.9427023	5.7327504	Multitasking_Read
14:39:24.907	0.41181526	7.8747697	5.724711	0.019322889	-0.016702278	0.05836451	0.4682453	7.9427023	5.7327504	Multitasking_Read
14:39:24.928	0.41181526	7.8747697	5.724711	0.002829528	-0.007539299	0.041871145	0.4682453	7.9427023	5.7327504	Multitasking_Read
14:39:24.949	0.41181526	7.8747697	5.724711	0.002829528	-0.007539299	0.041871145	0.4993588	7.9280734	5.7503533	Multitasking_Read
14:39:24.970	0.41181526	7.8747697	5.724711	0.002829528	-0.007539299	0.041871145	0.4993588	7.9280734	5.7503533	Multitasking_Read
14:39:24.991	0.41181526	7.8747697	5.724711	0.002829528	-0.007539299	0.041871145	0.4993588	7.9280734	5.7503533	Multitasking_Read
14:39:25.011	0.41181526	7.8747697	5.724711	0.002829528	-0.007539299	0.041871145	0.4993588	7.9280734	5.7503533	Multitasking_Read
14:39:25.033	0.54350036	7.642525	5.506832	0.002829528	-0.007539299	0.041871145	0.4993588	7.9280734	5.7503533	Multitasking_Read
14:39:25.055	0.54350036	7.642525	5.506832	0.002829528	-0.007539299	0.041871145	0.4993588	7.9280734	5.7503533	Multitasking_Read
14:39:25.075	0.54350036	7.642525	5.506832	0.002829528	-0.007539299	0.041871145	0.4993588	7.9280734	5.7503533	Multitasking_Read
14:39:25.097	0.54350036	7.642525	5.506832	0.002829528	-0.007539299	0.041871145	0.4993588	7.9280734	5.7503533	Multitasking_Read
14:39:25.117	0.54350036	7.642525	5.506832	0.011992506	0.018727908	0.070581816	0.5254681	7.9376006	5.7348533	Multitasking_Read
14:39:25.139	0.54350036	7.642525	5.506832	0.011992506	0.018727908	0.070581816	0.5254681	7.9376006	5.7348533	Multitasking_Read
14:39:25.160	0.54350036	7.642525	5.506832	0.011992506	0.018727908	0.070581816	0.5254681	7.9376006	5.7348533	Multitasking_Read
14:39:25.180	0.54350036	7.642525	5.506832	0.011992506	0.018727908	0.070581816	0.5254681	7.9376006	5.7348533	Multitasking_Read
14:39:25.202	0.54350036	7.642525	5.506832	0.011992506	0.018727908	0.070581816	0.5254681	7.9376006	5.7348533	Multitasking_Read
14:39:25.223	0.7637737	7.642525	5.4924664	0.011992506	0.018727908	0.070581816	0.5254681	7.9376006	5.7348533	Multitasking_Read
14:39:25.245	0.7637737	7.642525	5.4924664	0.011992506	0.018727908	0.070581816	0.5254681	7.9376006	5.7348533	Multitasking_Read
14:39:25.266	0.7637737	7.642525	5.4924664	0.011992506	0.018727908	0.070581816	0.5254681	7.9376006	5.7348533	Multitasking_Read
14:39:25.288	0.7637737	7.642525	5.4924664	-0.020383352	0.01445185	0.012549615	0.5065389	7.9129057	5.7705874	Multitasking_Read
14:39:25.309	0.7637737	7.642525	5.4924664	-0.020383352	0.01445185	0.012549615	0.5065389	7.9129057	5.7705874	Multitasking_Read
14:39:25.331	0.7637737	7.642525	5.4924664	-0.020383352	0.01445185	0.012549615	0.5065389	7.9129057	5.7705874	Multitasking_Read
14:39:25.352	0.7637737	7.642525	5.4924664	-0.020383352	0.01445185	0.012549615	0.5065389	7.9129057	5.7705874	Multitasking_Read
14:39:25.373	0.7637737	7.642525	5.4924664	-0.020383352	0.01445185	0.012549615	0.5065389	7.9129057	5.7705874	Multitasking_Read
14:39:25.395	0.7637737	7.642525	5.4924664	-0.020383352	0.01445185	0.012549615	0.5065389	7.9129057	5.7705874	Multitasking_Read
14:39:25.417	0.88109314	7.8197017	5.810905	-0.020383352	0.01445185	0.012549615	0.5065389	7.9129057	5.7705874	Multitasking_Read
14:39:25.438	0.88109314	7.8197017	5.810905	-0.020383352	0.01445185	0.012549615	0.5065389	7.9129057	5.7705874	Multitasking_Read
14:39:25.460	0.88109314	7.8197017	5.810905	-0.020383352	0.01445185	0.012549615	0.5065389	7.9129057	5.7705874	Multitasking_Read
14:39:25.481	0.88109314	7.8197017	5.810905	-0.008166046	0.08592308	0.011327885	0.4983603	7.9133925	5.7706304	Multitasking_Read
14:39:25.502	0.88109314	7.8197017	5.810905	-0.008166046	0.08592308	0.011327885	0.4983603	7.9133925	5.7706304	Multitasking_Read
14:39:25.523	0.88109314	7.8197017	5.810905	-0.008166046	0.08592308	0.011327885	0.4983603	7.9133925	5.7706304	Multitasking_Read
14:39:25.545	0.88109314	7.8197017	5.810905	-0.008166046	0.08592308	0.011327885	0.4983603	7.9133925	5.7706304	Multitasking_Read
14:39:25.566	0.88109314	7.8197017	5.810905	-0.008166046	0.08592308	0.011327885	0.4983603	7.9133925	5.7706304	Multitasking_Read
14:39:25.588	0.88109314	7.8197017	5.810905	-0.008166046	0.08592308	0.011327885	0.4983603	7.9133925	5.7706304	Multitasking_Read
14:39:25.609	0.88109314	7.8197017	5.810905	-0.008166046	0.08592308	0.011327885	0.4983603	7.9133925	5.7706304	Multitasking_Read
14:39:25.630	0.4860378	7.5922456	5.4900723	-0.008166046	0.08592308	0.011327885	0.4983603	7.9133925	5.7706304	Multitasking_Read
14:39:25.651	0.4860378	7.5922456	5.4900723	-0.057035267	-0.08817351	-0.017382782	0.45886752	7.8415675	5.871079	Multitasking_Read
14:39:25.673	0.4860378	7.5922456	5.4900723	-0.057035267	-0.08817351	-0.017382782	0.45886752	7.8415675	5.871079	Multitasking_Read
14:39:25.694	0.4860378	7.5922456	5.4900723	-0.057035267	-0.08817351	-0.017382782	0.45886752	7.8415675	5.871079	Multitasking_Read
14:39:25.714	0.4860378	7.5922456	5.4900723	-0.057035267	-0.08817351	-0.017382782	0.45886752	7.8415675	5.871079	Multitasking_Read
14:39:25.736	0.4860378	7.5922456	5.4900723	-0.057035267	-0.08817351	-0.017382782	0.45886752	7.8415675	5.871079	Multitasking_Read
14:39:25.757	0.4860378	7.5922456	5.4900723	-0.057035267	-0.08817351	-0.017382782	0.45886752	7.8415675	5.871079	Multitasking_Read
14:39:25.779	0.4860378	7.5922456	5.4900723	-0.057035267	-0.08817351	-0.017382782	0.45886752	7.8415675	5.871079	Multitasking_Read
14:39:25.800	0.4860378	7.5922456	5.4900723	-0.057035267	-0.08817351	-0.017382782	0.45886752	7.8415675	5.871079	Multitasking_Read
14:39:25.824	0.18196489	7.74069	6.2131433	-0.057035267	-0.08817351	-0.017382782	0.45886752	7.8415675	5.871079	Multitasking_Read
14:39:25.858	0.18196489	7.74069	6.2131433	-0.12056525	0.060266744	-0.005776342	0.47407457	7.8582306	5.8475394	Multitasking_Read
14:39:25.891	0.18196489	7.74069	6.2131433	-0.12056525	0.060266744	-0.005776342	0.47407457	7.8582306	5.8475394	Multitasking_Read
14:39:25.925	0.18196489	7.74069	6.2131433	-0.12056525	0.060266744	-0.005776342	0.47407457	7.8582306	5.8475394	Multitasking_Read
14:39:25.958	0.18196489	7.74069	6.2131433	-0.12056525	0.060266744	-0.005776342	0.47407457	7.8582306	5.8475394	Multitasking_Read
14:39:25.992	0.18196489	7.74069	6.2131433	-0.12056525	0.060266744	-0.005776342	0.47407457	7.8582306	5.8475394	Multitasking_Read
14:39:26.025	0.37350687	7.9178667	5.7797794	0.030318465	-0.024643525	0.013771346	0.4850807	7.8314443	5.8824663	Multitasking_Read
14:39:26.060	0.37350687	7.9178667	5.7797794	0.030318465	-0.024643525	0.013771346	0.4850807	7.8314443	5.8824663	Multitasking_Read
14:39:26.080	0.37350687	7.9178667	5.7797794	0.030318465	-0.024643525	0.013771346	0.4850807	7.8314443	5.8824663	Multitasking_Read
14:39:26.102	0.37350687	7.9178667	5.7797794	0.030318465	-0.024643525	0.013771346	0.4850807	7.8314443	5.8824663	Multitasking_Read
14:39:26.123	0.37350687	7.9178667	5.7797794	0.030318465	-0.024643525	0.013771346	0.4850807	7.8314443	5.8824663	Multitasking_Read
14:39:26.143	0.37350687	7.9178667	5.7797794	0.030318465	-0.024643525	0.013771346	0.4850807	7.8314443	5.8824663	Multitasking_Read
14:39:26.165	0.37350687	7.9178667	5.7797794	0.030318465	-0.024643525	0.013771346	0.4850807	7.8314443	5.8824663	Multitasking_Read
14:39:26.186	0.37350687	7.9178667	5.7797794	0.030318465	-0.024643525	0.013771346	0.4850807	7.8314443	5.8824663	Multitasking_Read
14:39:26.209	0.37350687	7.9178667	5.7797794	0.015657697	-0.025865255	-0.011884995	0.47900957	7.810085	5.911294	Multitasking_Read
14:39:26.230	0.45491222	7.5826683	5.461341	0.015657697	-0.025865255	-0.011884995	0.47900957	7.810085	5.911294	Multitasking_Read
14:39:26.251	0.45491222	7.5826683	5.461341	0.015657697	-0.025865255	-0.011884995	0.47900957	7.810085	5.911294	Multitasking_Read
14:39:26.272	0.45491222	7.5826683	5.461341	0.015657697	-0.025865255	-0.011884995	0.47900957	7.810085	5.911294	Multitasking_Read
14:39:26.294	0.45491222	7.5826683	5.461341	0.015657697	-0.025865255	-0.011884995	0.47900957	7.810085	5.911294	Multitasking_Read
14:39:26.315	0.45491222	7.5826683	5.461341	0.015657697	-0.025865255	-0.011884995	0.47900957	7.810085	5.911294	Multitasking_Read
14:39:26.335	0.45491222	7.5826683	5.461341	0.015657697	-0.025865255	-0.011884995	0.47900957	7.810085	5.911294	Multitasking_Read
14:39:26.357	0.45491222	7.5826683	5.461341	0.015657697	-0.025865255	-0.011884995	0.47900957	7.810085	5.911294	Multitasking_Read
14:39:26.378	0.45491222	7.5826683	5.461341	-0.057035267	0.018727908	-0.008219803	0.4971851	7.8028817	5.919295	Multitasking_Read
14:39:26.399	0.45491222	7.5826683	5.461341	-0.057035267	0.018727908	-0.008219803	0.4971851	7.8028817	5.919295	Multitasking_Read
14:39:26.420	0.38068968	7.597034	5.664854	-0.057035267	0.018727908	-0.008219803	0.4971851	7.8028817	5.919295	Multitasking_Read
14:39:26.442	0.38068968	7.597034	5.664854	-0.057035267	0.018727908	-0.008219803	0.4971851	7.8028817	5.919295	Multitasking_Read
14:39:26.463	0.38068968	7.597034	5.664854	-0.057035267	0.018727908	-0.008219803	0.4971851	7.8028817	5.919295	Multitasking_Read
14:39:26.485	0.38068968	7.597034	5.664854	-0.057035267	0.018727908	-0.008219803	0.4971851	7.8028817	5.919295	Multitasking_Read
14:39:26.506	0.38068968	7.597034	5.664854	-0.057035267	0.018727908	-0.008219803	0.4971851	7.8028817	5.919295	Multitasking_Read
14:39:26.527	0.38068968	7.597034	5.664854	-0.057035267	0.018727908	-0.008219803	0.4971851	7.8028817	5.919295	Multitasking_Read
14:39:26.548	0.38068968	7.597034	5.664854	0.013825102	-0.013647951	0.028432112	0.4971851	7.8028817	5.919295	Multitasking_Read
14:39:26.569	0.38068968	7.597034	5.664854	0.013825102	-0.013647951	0.028432112	0.51981974	7.794831	5.927951	Multitasking_Read
14:39:26.590	0.38068968	7.597034	5.664854	0.013825102	-0.013647951	0.028432112	0.51981974	7.794831	5.927951	Multitasking_Read
14:39:26.611	0.38068968	7.597034	5.664854	0.013825102	-0.013647951	0.028432112	0.51981974	7.794831	5.927951	Multitasking_Read
14:39:26.632	0.6560313	7.6042166	5.899493	0.013825102	-0.013647951	0.028432112	0.51981974	7.794831	5.927951	Multitasking_Read
14:39:26.653	0.6560313	7.6042166	5.899493	0.013825102	-0.013647951	0.028432112	0.51981974	7.794831	5.927951	Multitasking_Read
14:39:26.674	0.6560313	7.6042166	5.899493	0.013825102	-0.013647951	0.028432112	0.51981974	7.794831	5.927951	Multitasking_Read
14:39:26.696	0.6560313	7.6042166	5.899493	0.013825102	-0.013647951	0.028432112	0.51981974	7.794831	5.927951	Multitasking_Read
14:39:26.716	0.6560313	7.6042166	5.899493	0.013825102	-0.013647951	0.028432112	0.51981974	7.794831	5.927951	Multitasking_Read
14:39:26.738	0.6560313	7.6042166	5.899493	-0.0051117204	-0.008150164	0.0021649066	0.5019151	7.769594	5.962527	Multitasking_Read
14:39:26.759	0.6560313	7.6042166	5.899493	-0.0051117204	-0.008150164	0.0021649066	0.5019151	7.769594	5.962527	Multitasking_Read
14:39:26.781	0.6560313	7.6042166	5.899493	-0.0051117204	-0.008150164	0.0021649066	0.5019151	7.769594	5.962527	Multitasking_Read
14:39:26.803	0.6560313	7.6042166	5.899493	-0.0051117204	-0.008150164	0.0021649066	0.5019151	7.769594	5.962527	Multitasking_Read
14:39:26.825	0.3902668	7.759845	5.803722	-0.0051117204	-0.008150164	0.0021649066	0.5019151	7.769594	5.962527	Multitasking_Read
14:39:26.846	0.3902668	7.759845	5.803722	-0.0051117204	-0.008150164	0.0021649066	0.5019151	7.769594	5.962527	Multitasking_Read
14:39:26.867	0.3902668	7.759845	5.803722	-0.0051117204	-0.008150164	0.0021649066	0.5019151	7.769594	5.962527	Multitasking_Read
14:39:26.888	0.3902668	7.759845	5.803722	-0.0051117204	-0.008150164	0.0021649066	0.5019151	7.769594	5.962527	Multitasking_Read
14:39:26.911	0.3902668	7.759845	5.803722	-0.03321152	0.01445185	-0.001500285	0.5499901	7.7609096	5.969598	Multitasking_Read
14:39:26.933	0.3902668	7.759845	5.803722	-0.03321152	0.01445185	-0.001500285	0.5499901	7.7609096	5.969598	Multitasking_Read
14:39:26.954	0.3902668	7.759845	5.803722	-0.03321152	0.01445185	-0.001500285	0.5499901	7.7609096	5.969598	Multitasking_Read
14:39:26.975	0.3902668	7.759845	5.803722	-0.03321152	0.01445185	-0.001500285	0.5499901	7.7609096	5.969598	Multitasking_Read
14:39:26.996	0.3902668	7.759845	5.803722	-0.03321152	0.01445185	-0.001500285	0.5499901	7.7609096	5.969598	Multitasking_Read
14:39:27.017	0.29210153	7.656891	5.7654138	-0.03321152	0.01445185	-0.001500285	0.5499901	7.7609096	5.969598	Multitasking_Read
14:39:27.037	0.29210153	7.656891	5.7654138	-0.03321152	0.01445185	-0.001500285	0.5499901	7.7609096	5.969598	Multitasking_Read
14:39:27.059	0.29210153	7.656891	5.7654138	-0.03321152	0.01445185	-0.001500285	0.5499901	7.7609096	5.969598	Multitasking_Read
14:39:27.080	0.29210153	7.656891	5.7654138	-0.03321152	0.01445185	-0.001500285	0.5499901	7.7609096	5.969598	Multitasking_Read
14:39:27.102	0.29210153	7.656891	5.7654138	0.052309614	-0.0356391	0.020490864	0.5875813	7.7392097	5.99414	Multitasking_Read
14:39:27.124	0.29210153	7.656891	5.7654138	0.052309614	-0.0356391	0.020490864	0.5875813	7.7392097	5.99414	Multitasking_Read
14:39:27.146	0.29210153	7.656891	5.7654138	0.052309614	-0.0356391	0.020490864	0.5875813	7.7392097	5.99414	Multitasking_Read
14:39:27.168	0.29210153	7.656891	5.7654138	0.052309614	-0.0356391	0.020490864	0.5875813	7.7392097	5.99414	Multitasking_Read
14:39:27.190	0.29210153	7.656891	5.7654138	0.052309614	-0.0356391	0.020490864	0.5875813	7.7392097	5.99414	Multitasking_Read
14:39:27.211	0.29210153	7.656891	5.7654138	0.052309614	-0.0356391	0.020490864	0.5875813	7.7392097	5.99414	Multitasking_Read
14:39:27.235	0.36871833	7.597034	6.0886407	0.052309614	-0.0356391	0.020490864	0.5875813	7.7392097	5.99414	Multitasking_Read
14:39:27.257	0.36871833	7.597034	6.0886407	0.052309614	-0.0356391	0.020490864	0.5875813	7.7392097	5.99414	Multitasking_Read
14:39:27.277	0.36871833	7.597034	6.0886407	-0.0032791249	0.006510602	0.040649418	0.57880837	7.740617	5.9931726	Multitasking_Read
14:39:27.299	0.36871833	7.597034	6.0886407	-0.0032791249	0.006510602	0.040649418	0.57880837	7.740617	5.9931726	Multitasking_Read
14:39:27.320	0.36871833	7.597034	6.0886407	-0.0032791249	0.006510602	0.040649418	0.57880837	7.740617	5.9931726	Multitasking_Read
14:39:27.342	0.36871833	7.597034	6.0886407	-0.0032791249	0.006510602	0.040649418	0.57880837	7.740617	5.9931726	Multitasking_Read
14:39:27.365	0.36871833	7.597034	6.0886407	-0.0032791249	0.006510602	0.040649418	0.57880837	7.740617	5.9931726	Multitasking_Read
14:39:27.386	0.36871833	7.597034	6.0886407	-0.0032791249	0.006510602	0.040649418	0.57880837	7.740617	5.9931726	Multitasking_Read
14:39:27.407	0.36871833	7.597034	6.0886407	-0.0032791249	0.006510602	0.040649418	0.57880837	7.740617	5.9931726	Multitasking_Read
14:39:27.428	0.45491222	7.6113997	5.856396	-0.0032791249	0.006510602	0.040649418	0.57880837	7.740617	5.9931726	Multitasking_Read
14:39:27.450	0.45491222	7.6113997	5.856396	-0.02954633	0.038275592	-0.056478158	0.54755354	7.7163386	6.027321	Multitasking_Read
14:39:27.470	0.45491222	7.6113997	5.856396	-0.02954633	0.038275592	-0.056478158	0.54755354	7.7163386	6.027321	Multitasking_Read
14:39:27.491	0.45491222	7.6113997	5.856396	-0.02954633	0.038275592	-0.056478158	0.54755354	7.7163386	6.027321	Multitasking_Read
14:39:27.513	0.45491222	7.6113997	5.856396	-0.02954633	0.038275592	-0.056478158	0.54755354	7.7163386	6.027321	Multitasking_Read
14:39:27.535	0.45491222	7.6113997	5.856396	-0.02954633	0.038275592	-0.056478158	0.54755354	7.7163386	6.027321	Multitasking_Read
14:39:27.557	0.45491222	7.6113997	5.856396	-0.02954633	0.038275592	-0.056478158	0.54755354	7.7163386	6.027321	Multitasking_Read
14:39:27.579	0.45491222	7.6113997	5.856396	-0.02954633	0.038275592	-0.056478158	0.54755354	7.7163386	6.027321	Multitasking_Read
14:39:27.601	0.45491222	7.6113997	5.856396	-0.02954633	0.038275592	-0.056478158	0.54755354	7.7163386	6.027321	Multitasking_Read
14:39:27.623	0.40463245	7.4533772	5.9186473	-0.02954633	0.038275592	-0.056478158	0.54755354	7.7163386	6.027321	Multitasking_Read
14:39:27.645	0.40463245	7.4533772	5.9186473	0.0052729887	-0.008150164	-0.005776342	0.53550124	7.716961	6.027603	Multitasking_Read
14:39:27.666	0.40463245	7.4533772	5.9186473	0.0052729887	-0.008150164	-0.005776342	0.53550124	7.716961	6.027603	Multitasking_Read
14:39:27.688	0.40463245	7.4533772	5.9186473	0.0052729887	-0.008150164	-0.005776342	0.53550124	7.716961	6.027603	Multitasking_Read
14:39:27.709	0.40463245	7.4533772	5.9186473	0.0052729887	-0.008150164	-0.005776342	0.53550124	7.716961	6.027603	Multitasking_Read
14:39:27.733	0.40463245	7.4533772	5.9186473	0.0052729887	-0.008150164	-0.005776342	0.53550124	7.716961	6.027603	Multitasking_Read
14:39:27.755	0.40463245	7.4533772	5.9186473	0.0052729887	-0.008150164	-0.005776342	0.53550124	7.716961	6.027603	Multitasking_Read
14:39:27.777	0.40463245	7.4533772	5.9186473	0.0052729887	-0.008150164	-0.005776342	0.53550124	7.716961	6.027603	Multitasking_Read
14:39:27.799	0.40463245	7.4533772	5.9186473	0.0052729887	-0.008150164	-0.005776342	0.53550124	7.716961	6.027603	Multitasking_Read
14:39:27.821	0.5889916	7.4821086	6.079064	-0.026492005	0.0040671406	0.014993076	0.5320919	7.730299	6.0107985	Multitasking_Read
14:39:27.843	0.5889916	7.4821086	6.079064	-0.026492005	0.0040671406	0.014993076	0.5320919	7.730299	6.0107985	Multitasking_Read
14:39:27.866	0.5889916	7.4821086	6.079064	-0.026492005	0.0040671406	0.014993076	0.5320919	7.730299	6.0107985	Multitasking_Read
14:39:27.888	0.5889916	7.4821086	6.079064	-0.026492005	0.0040671406	0.014993076	0.5320919	7.730299	6.0107985	Multitasking_Read
14:39:27.910	0.5889916	7.4821086	6.079064	-0.026492005	0.0040671406	0.014993076	0.5320919	7.730299	6.0107985	Multitasking_Read
14:39:27.931	0.5889916	7.4821086	6.079064	-0.026492005	0.0040671406	0.014993076	0.5320919	7.730299	6.0107985	Multitasking_Read
14:39:27.952	0.5889916	7.4821086	6.079064	-0.026492005	0.0040671406	0.014993076	0.5320919	7.730299	6.0107985	Multitasking_Read
14:39:27.974	0.5889916	7.4821086	6.079064	-0.026492005	0.0040671406	0.014993076	0.5320919	7.730299	6.0107985	Multitasking_Read
14:39:27.995	0.5889916	7.4821086	6.079064	0.092015855	0.0046780063	-0.013106725	0.5484109	7.73983	5.997051	Multitasking_Read
14:39:28.017	0.4668836	7.47732	5.7582307	0.092015855	0.0046780063	-0.013106725	0.5484109	7.73983	5.997051	Multitasking_Read
14:39:28.039	0.4668836	7.47732	5.7582307	0.092015855	0.0046780063	-0.013106725	0.5484109	7.73983	5.997051	Multitasking_Read
14:39:28.059	0.4668836	7.47732	5.7582307	0.092015855	0.0046780063	-0.013106725	0.5484109	7.73983	5.997051	Multitasking_Read
14:39:28.081	0.4668836	7.47732	5.7582307	0.092015855	0.0046780063	-0.013106725	0.5484109	7.73983	5.997051	Multitasking_Read
14:39:28.103	0.4668836	7.47732	5.7582307	0.092015855	0.0046780063	-0.013106725	0.5484109	7.73983	5.997051	Multitasking_Read
14:39:28.124	0.4668836	7.47732	5.7582307	0.092015855	0.0046780063	-0.013106725	0.5484109	7.73983	5.997051	Multitasking_Read
14:39:28.145	0.4668836	7.47732	5.7582307	0.092015855	0.0046780063	-0.013106725	0.5484109	7.73983	5.997051	Multitasking_Read
14:39:28.168	0.4668836	7.47732	5.7582307	0.027875004	-0.013647951	-0.058310755	0.5288994	7.738698	6.000259	Multitasking_Read
14:39:28.189	0.4668836	7.47732	5.7582307	0.027875004	-0.013647951	-0.058310755	0.5288994	7.738698	6.000259	Multitasking_Read
14:39:28.211	0.4668836	7.47732	5.7582307	0.027875004	-0.013647951	-0.058310755	0.5288994	7.738698	6.000259	Multitasking_Read
14:39:28.233	0.67757976	7.5395713	5.6361227	0.027875004	-0.013647951	-0.058310755	0.5288994	7.738698	6.000259	Multitasking_Read
14:39:28.254	0.67757976	7.5395713	5.6361227	0.027875004	-0.013647951	-0.058310755	0.5288994	7.738698	6.000259	Multitasking_Read
14:39:28.276	0.67757976	7.5395713	5.6361227	0.027875004	-0.013647951	-0.058310755	0.5288994	7.738698	6.000259	Multitasking_Read
14:39:28.298	0.67757976	7.5395713	5.6361227	0.027875004	-0.013647951	-0.058310755	0.5288994	7.738698	6.000259	Multitasking_Read
14:39:28.335	0.67757976	7.5395713	5.6361227	0.027875004	-0.013647951	-0.058310755	0.5288994	7.738698	6.000259	Multitasking_Read
14:39:28.357	0.67757976	7.5395713	5.6361227	-0.012442104	0.016284445	0.074247	0.5167931	7.7517653	5.9844275	Multitasking_Read
14:39:28.378	0.67757976	7.5395713	5.6361227	-0.012442104	0.016284445	0.074247	0.5167931	7.7517653	5.9844275	Multitasking_Read
14:39:28.399	0.67757976	7.5395713	5.6361227	-0.012442104	0.016284445	0.074247	0.5167931	7.7517653	5.9844275	Multitasking_Read
14:39:28.421	0.3040729	7.7047763	5.933013	-0.012442104	0.016284445	0.074247	0.5167931	7.7517653	5.9844275	Multitasking_Read
14:39:28.441	0.3040729	7.7047763	5.933013	-0.012442104	0.016284445	0.074247	0.5167931	7.7517653	5.9844275	Multitasking_Read
14:39:28.463	0.3040729	7.7047763	5.933013	-0.012442104	0.016284445	0.074247	0.5167931	7.7517653	5.9844275	Multitasking_Read
14:39:28.485	0.3040729	7.7047763	5.933013	-0.012442104	0.016284445	0.074247	0.5167931	7.7517653	5.9844275	Multitasking_Read
14:39:28.507	0.3040729	7.7047763	5.933013	-0.012442104	0.016284445	0.074247	0.5167931	7.7517653	5.9844275	Multitasking_Read
14:39:28.529	0.3040729	7.7047763	5.933013	-0.006944316	-0.014258817	-0.023491435	0.52738285	7.7520404	5.983138	Multitasking_Read
14:39:28.551	0.3040729	7.7047763	5.933013	-0.006944316	-0.014258817	-0.023491435	0.52738285	7.7520404	5.983138	Multitasking_Read
14:39:28.572	0.3040729	7.7047763	5.933013	-0.006944316	-0.014258817	-0.023491435	0.52738285	7.7520404	5.983138	Multitasking_Read
14:39:28.594	0.3040729	7.7047763	5.933013	-0.006944316	-0.014258817	-0.023491435	0.52738285	7.7520404	5.983138	Multitasking_Read
14:39:28.615	0.3040729	7.7047763	5.933013	-0.006944316	-0.014258817	-0.023491435	0.52738285	7.7520404	5.983138	Multitasking_Read
14:39:28.637	0.2657645	7.656891	6.0455437	-0.006944316	-0.014258817	-0.023491435	0.52738285	7.7520404	5.983138	Multitasking_Read
14:39:28.659	0.2657645	7.656891	6.0455437	-0.006944316	-0.014258817	-0.023491435	0.52738285	7.7520404	5.983138	Multitasking_Read
14:39:28.680	0.2657645	7.656891	6.0455437	-0.006944316	-0.014258817	-0.023491435	0.52738285	7.7520404	5.983138	Multitasking_Read
14:39:28.700	0.2657645	7.656891	6.0455437	-0.006944316	-0.014258817	-0.023491435	0.52738285	7.7520404	5.983138	Multitasking_Read
14:39:28.721	0.2657645	7.656891	6.0455437	0.025431542	0.0120083885	-0.04609345	0.5100953	7.7553477	5.9803553	Multitasking_Read
14:39:28.743	0.2657645	7.656891	6.0455437	0.025431542	0.0120083885	-0.04609345	0.5100953	7.7553477	5.9803553	Multitasking_Read
14:39:28.764	0.2657645	7.656891	6.0455437	0.025431542	0.0120083885	-0.04609345	0.5100953	7.7553477	5.9803553	Multitasking_Read
14:39:28.786	0.2657645	7.656891	6.0455437	0.025431542	0.0120083885	-0.04609345	0.5100953	7.7553477	5.9803553	Multitasking_Read
14:39:28.807	0.2657645	7.656891	6.0455437	0.025431542	0.0120083885	-0.04609345	0.5100953	7.7553477	5.9803553	Multitasking_Read
14:39:28.828	0.083799616	7.7526617	5.880339	0.025431542	0.0120083885	-0.04609345	0.5100953	7.7553477	5.9803553	Multitasking_Read
14:39:28.849	0.083799616	7.7526617	5.880339	0.025431542	0.0120083885	-0.04609345	0.5100953	7.7553477	5.9803553	Multitasking_Read
14:39:28.870	0.083799616	7.7526617	5.880339	0.025431542	0.0120083885	-0.04609345	0.5100953	7.7553477	5.9803553	Multitasking_Read
14:39:28.892	0.083799616	7.7526617	5.880339	-0.020383352	-0.005095838	-0.048536908	0.51565456	7.735866	6.0050645	Multitasking_Read
14:39:28.914	0.083799616	7.7526617	5.880339	-0.020383352	-0.005095838	-0.048536908	0.51565456	7.735866	6.0050645	Multitasking_Read
14:39:28.935	0.083799616	7.7526617	5.880339	-0.020383352	-0.005095838	-0.048536908	0.51565456	7.735866	6.0050645	Multitasking_Read
14:39:28.956	0.083799616	7.7526617	5.880339	-0.020383352	-0.005095838	-0.048536908	0.51565456	7.735866	6.0050645	Multitasking_Read
14:39:28.978	0.083799616	7.7526617	5.880339	-0.020383352	-0.005095838	-0.048536908	0.51565456	7.735866	6.0050645	Multitasking_Read
14:39:28.999	0.083799616	7.7526617	5.880339	-0.020383352	-0.005095838	-0.048536908	0.51565456	7.735866	6.0050645	Multitasking_Read
14:39:29.021	0.37829542	7.573091	5.856396	-0.020383352	-0.005095838	-0.048536908	0.51565456	7.735866	6.0050645	Multitasking_Read
14:39:29.042	0.37829542	7.573091	5.856396	-0.020383352	-0.005095838	-0.048536908	0.51565456	7.735866	6.0050645	Multitasking_Read
14:39:29.063	0.37829542	7.573091	5.856396	-0.020383352	-0.005095838	-0.048536908	0.51565456	7.735866	6.0050645	Multitasking_Read
14:39:29.084	0.37829542	7.573091	5.856396	-0.024659408	0.009564928	0.061418835	0.502403	7.7272205	6.017302	Multitasking_Read
14:39:29.106	0.37829542	7.573091	5.856396	-0.024659408	0.009564928	0.061418835	0.502403	7.7272205	6.017302	Multitasking_Read
14:39:29.126	0.37829542	7.573091	5.856396	-0.024659408	0.009564928	0.061418835	0.502403	7.7272205	6.017302	Multitasking_Read
14:39:29.147	0.37829542	7.573091	5.856396	-0.024659408	0.009564928	0.061418835	0.502403	7.7272205	6.017302	Multitasking_Read
14:39:29.169	0.37829542	7.573091	5.856396	-0.024659408	0.009564928	0.061418835	0.502403	7.7272205	6.017302	Multitasking_Read
14:39:29.192	0.37829542	7.573091	5.856396	-0.024659408	0.009564928	0.061418835	0.502403	7.7272205	6.017302	Multitasking_Read
14:39:29.213	0.37829542	7.573091	5.856396	-0.024659408	0.009564928	0.061418835	0.502403	7.7272205	6.017302	Multitasking_Read
14:39:29.234	0.14126222	7.6880164	5.8252707	-0.024659408	0.009564928	0.061418835	0.502403	7.7272205	6.017302	Multitasking_Read
14:39:29.255	0.14126222	7.6880164	5.8252707	0.017490294	0.012619254	-0.030210951	0.51802725	7.726372	6.017075	Multitasking_Read
14:39:29.276	0.14126222	7.6880164	5.8252707	0.017490294	0.012619254	-0.030210951	0.51802725	7.726372	6.017075	Multitasking_Read
14:39:29.298	0.14126222	7.6880164	5.8252707	0.017490294	0.012619254	-0.030210951	0.51802725	7.726372	6.017075	Multitasking_Read
14:39:29.320	0.14126222	7.6880164	5.8252707	0.017490294	0.012619254	-0.030210951	0.51802725	7.726372	6.017075	Multitasking_Read
14:39:29.340	0.14126222	7.6880164	5.8252707	0.017490294	0.012619254	-0.030210951	0.51802725	7.726372	6.017075	Multitasking_Read
14:39:29.362	0.14126222	7.6880164	5.8252707	0.017490294	0.012619254	-0.030210951	0.51802725	7.726372	6.017075	Multitasking_Read
14:39:29.383	0.14126222	7.6880164	5.8252707	0.017490294	0.012619254	-0.030210951	0.51802725	7.726372	6.017075	Multitasking_Read
14:39:29.404	0.14126222	7.6880164	5.8252707	0.017490294	0.012619254	-0.030210951	0.51802725	7.726372	6.017075	Multitasking_Read
14:39:29.425	0.45491222	7.5754857	5.8755503	0.017490294	0.012619254	-0.030210951	0.51802725	7.726372	6.017075	Multitasking_Read
14:39:29.447	0.45491222	7.5754857	5.8755503	-0.058256995	-0.014258817	-0.036319602	0.5035789	7.7254443	6.019485	Multitasking_Read
14:39:29.468	0.45491222	7.5754857	5.8755503	-0.058256995	-0.014258817	-0.036319602	0.5035789	7.7254443	6.019485	Multitasking_Read
14:39:29.490	0.45491222	7.5754857	5.8755503	-0.058256995	-0.014258817	-0.036319602	0.5035789	7.7254443	6.019485	Multitasking_Read
14:39:29.511	0.45491222	7.5754857	5.8755503	-0.058256995	-0.014258817	-0.036319602	0.5035789	7.7254443	6.019485	Multitasking_Read
14:39:29.532	0.45491222	7.5754857	5.8755503	-0.058256995	-0.014258817	-0.036319602	0.5035789	7.7254443	6.019485	Multitasking_Read
14:39:29.553	0.45491222	7.5754857	5.8755503	-0.058256995	-0.014258817	-0.036319602	0.5035789	7.7254443	6.019485	Multitasking_Read
14:39:29.590	0.45491222	7.5754857	5.8755503	-0.058256995	-0.014258817	-0.036319602	0.5035789	7.7254443	6.019485	Multitasking_Read
14:39:29.624	0.32083282	7.620977	5.9832926	0.050477017	0.0046780063	-0.021047974	0.51260394	7.7323833	6.0098085	Multitasking_Read
14:39:29.657	0.32083282	7.620977	5.9832926	0.050477017	0.0046780063	-0.021047974	0.51260394	7.7323833	6.0098085	Multitasking_Read
14:39:29.691	0.32083282	7.620977	5.9832926	0.050477017	0.0046780063	-0.021047974	0.51260394	7.7323833	6.0098085	Multitasking_Read
14:39:29.724	0.32083282	7.620977	5.9832926	0.050477017	0.0046780063	-0.021047974	0.51260394	7.7323833	6.0098085	Multitasking_Read
14:39:29.758	0.32083282	7.620977	5.9832926	0.050477017	0.0046780063	-0.021047974	0.51260394	7.7323833	6.0098085	Multitasking_Read
14:39:29.792	0.32083282	7.620977	5.9832926	0.04253577	-0.014258817	0.010106155	0.49951312	7.7383113	6.0032735	Multitasking_Read
14:39:29.814	0.32083282	7.620977	5.9832926	0.04253577	-0.014258817	0.010106155	0.49951312	7.7383113	6.0032735	Multitasking_Read
14:39:29.835	0.30167863	7.573091	5.7223167	0.04253577	-0.014258817	0.010106155	0.49951312	7.7383113	6.0032735	Multitasking_Read
14:39:29.856	0.30167863	7.573091	5.7223167	0.04253577	-0.014258817	0.010106155	0.49951312	7.7383113	6.0032735	Multitasking_Read
14:39:29.877	0.30167863	7.573091	5.7223167	0.04253577	-0.014258817	0.010106155	0.49951312	7.7383113	6.0032735	Multitasking_Read
14:39:29.898	0.30167863	7.573091	5.7223167	0.04253577	-0.014258817	0.010106155	0.49951312	7.7383113	6.0032735	Multitasking_Read
14:39:29.919	0.30167863	7.573091	5.7223167	0.04253577	-0.014258817	0.010106155	0.49951312	7.7383113	6.0032735	Multitasking_Read
14:39:29.942	0.30167863	7.573091	5.7223167	0.04253577	-0.014258817	0.010106155	0.49951312	7.7383113	6.0032735	Multitasking_Read
14:39:29.963	0.30167863	7.573091	5.7223167	0.04253577	-0.014258817	0.010106155	0.49951312	7.7383113	6.0032735	Multitasking_Read
14:39:29.984	0.30167863	7.573091	5.7223167	-0.013663834	-0.0014306464	0.013771346	0.5045953	7.7539287	5.9826617	Multitasking_Read
14:39:30.006	0.30167863	7.573091	5.7223167	-0.013663834	-0.0014306464	0.013771346	0.5045953	7.7539287	5.9826617	Multitasking_Read
14:39:30.028	0.6560313	7.5323887	5.6768255	-0.013663834	-0.0014306464	0.013771346	0.5045953	7.7539287	5.9826617	Multitasking_Read
14:39:30.049	0.6560313	7.5323887	5.6768255	-0.013663834	-0.0014306464	0.013771346	0.5045953	7.7539287	5.9826617	Multitasking_Read
14:39:30.070	0.6560313	7.5323887	5.6768255	-0.013663834	-0.0014306464	0.013771346	0.5045953	7.7539287	5.9826617	Multitasking_Read
14:39:30.091	0.6560313	7.5323887	5.6768255	-0.013663834	-0.0014306464	0.013771346	0.5045953	7.7539287	5.9826617	Multitasking_Read
14:39:30.112	0.6560313	7.5323887	5.6768255	-0.013663834	-0.0014306464	0.013771346	0.5045953	7.7539287	5.9826617	Multitasking_Read
14:39:30.134	0.6560313	7.5323887	5.6768255	-0.013663834	-0.0014306464	0.013771346	0.5045953	7.7539287	5.9826617	Multitasking_Read
14:39:30.155	0.6560313	7.5323887	5.6768255	0.12683517	0.020560503	0.030264707	0.5359259	7.7447433	5.991834	Multitasking_Read
14:39:30.176	0.6560313	7.5323887	5.6768255	0.12683517	0.020560503	0.030264707	0.5359259	7.7447433	5.991834	Multitasking_Read
14:39:30.197	0.6560313	7.5323887	5.6768255	0.12683517	0.020560503	0.030264707	0.5359259	7.7447433	5.991834	Multitasking_Read
14:39:30.218	0.409421	7.597034	5.9282246	0.12683517	0.020560503	0.030264707	0.5359259	7.7447433	5.991834	Multitasking_Read
14:39:30.239	0.409421	7.597034	5.9282246	0.12683517	0.020560503	0.030264707	0.5359259	7.7447433	5.991834	Multitasking_Read
14:39:30.261	0.409421	7.597034	5.9282246	0.12683517	0.020560503	0.030264707	0.5359259	7.7447433	5.991834	Multitasking_Read
14:39:30.281	0.409421	7.597034	5.9282246	0.12683517	0.020560503	0.030264707	0.5359259	7.7447433	5.991834	Multitasking_Read
14:39:30.303	0.409421	7.597034	5.9282246	0.12683517	0.020560503	0.030264707	0.5359259	7.7447433	5.991834	Multitasking_Read
14:39:30.324	0.409421	7.597034	5.9282246	0.12683517	0.020560503	0.030264707	0.5359259	7.7447433	5.991834	Multitasking_Read
14:39:30.345	0.409421	7.597034	5.9282246	-0.11079141	-0.00020891592	-0.0008894198	0.48427084	7.788802	5.9388857	Multitasking_Read
14:39:30.365	0.409421	7.597034	5.9282246	-0.11079141	-0.00020891592	-0.0008894198	0.48427084	7.788802	5.9388857	Multitasking_Read
14:39:30.387	0.409421	7.597034	5.9282246	-0.11079141	-0.00020891592	-0.0008894198	0.48427084	7.788802	5.9388857	Multitasking_Read
14:39:30.409	0.409421	7.597034	5.9282246	-0.11079141	-0.00020891592	-0.0008894198	0.48427084	7.788802	5.9388857	Multitasking_Read
14:39:30.430	0.15802214	7.778999	5.784568	-0.11079141	-0.00020891592	-0.0008894198	0.48427084	7.788802	5.9388857	Multitasking_Read
14:39:30.452	0.15802214	7.778999	5.784568	-0.11079141	-0.00020891592	-0.0008894198	0.48427084	7.788802	5.9388857	Multitasking_Read
14:39:30.474	0.15802214	7.778999	5.784568	-0.11079141	-0.00020891592	-0.0008894198	0.48427084	7.788802	5.9388857	Multitasking_Read
14:39:30.495	0.15802214	7.778999	5.784568	-0.11079141	-0.00020891592	-0.0008894198	0.48427084	7.788802	5.9388857	Multitasking_Read
14:39:30.517	0.15802214	7.778999	5.784568	-0.06375478	0.013840985	0.003997502	0.48091364	7.795782	5.92999	Multitasking_Read
14:39:30.538	0.15802214	7.778999	5.784568	-0.06375478	0.013840985	0.003997502	0.48091364	7.795782	5.92999	Multitasking_Read
14:39:30.560	0.15802214	7.778999	5.784568	-0.06375478	0.013840985	0.003997502	0.48091364	7.795782	5.92999	Multitasking_Read
14:39:30.582	0.15802214	7.778999	5.784568	-0.06375478	0.013840985	0.003997502	0.48091364	7.795782	5.92999	Multitasking_Read
14:39:30.603	0.15802214	7.778999	5.784568	-0.06375478	0.013840985	0.003997502	0.48091364	7.795782	5.92999	Multitasking_Read
14:39:30.624	0.46927786	7.4964743	5.5307746	-0.06375478	0.013840985	0.003997502	0.48091364	7.795782	5.92999	Multitasking_Read
14:39:30.645	0.46927786	7.4964743	5.5307746	-0.06375478	0.013840985	0.003997502	0.48091364	7.795782	5.92999	Multitasking_Read
14:39:30.666	0.46927786	7.4964743	5.5307746	-0.06375478	0.013840985	0.003997502	0.48091364	7.795782	5.92999	Multitasking_Read
14:39:30.687	0.46927786	7.4964743	5.5307746	-0.025270274	0.0016236799	0.0009431759	0.48091364	7.795782	5.92999	Multitasking_Read
14:39:30.708	0.46927786	7.4964743	5.5307746	-0.025270274	0.0016236799	0.0009431759	0.52660745	7.799504	5.9212093	Multitasking_Read
14:39:30.729	0.46927786	7.4964743	5.5307746	-0.025270274	0.0016236799	0.0009431759	0.52660745	7.799504	5.9212093	Multitasking_Read
14:39:30.750	0.46927786	7.4964743	5.5307746	-0.025270274	0.0016236799	0.0009431759	0.52660745	7.799504	5.9212093	Multitasking_Read
14:39:30.772	0.46927786	7.4964743	5.5307746	-0.025270274	0.0016236799	0.0009431759	0.52660745	7.799504	5.9212093	Multitasking_Read
14:39:30.793	0.46927786	7.4964743	5.5307746	-0.025270274	0.0016236799	0.0009431759	0.52660745	7.799504	5.9212093	Multitasking_Read
14:39:30.814	0.46927786	7.4964743	5.5307746	-0.025270274	0.0016236799	0.0009431759	0.52660745	7.799504	5.9212093	Multitasking_Read
14:39:30.835	0.46209505	7.4653487	5.9617443	-0.025270274	0.0016236799	0.0009431759	0.52660745	7.799504	5.9212093	Multitasking_Read
14:39:30.856	0.46209505	7.4653487	5.9617443	-0.025270274	0.0016236799	0.0009431759	0.52660745	7.799504	5.9212093	Multitasking_Read
14:39:30.879	0.46209505	7.4653487	5.9617443	-0.021605082	0.0034562754	0.042482015	0.53041244	7.78691	5.93742	Multitasking_Read
14:39:30.900	0.46209505	7.4653487	5.9617443	-0.021605082	0.0034562754	0.042482015	0.53041244	7.78691	5.93742	Multitasking_Read
14:39:30.921	0.46209505	7.4653487	5.9617443	-0.021605082	0.0034562754	0.042482015	0.53041244	7.78691	5.93742	Multitasking_Read
14:39:30.942	0.46209505	7.4653487	5.9617443	-0.021605082	0.0034562754	0.042482015	0.53041244	7.78691	5.93742	Multitasking_Read
14:39:30.964	0.46209505	7.4653487	5.9617443	-0.021605082	0.0034562754	0.042482015	0.53041244	7.78691	5.93742	Multitasking_Read
14:39:30.986	0.46209505	7.4653487	5.9617443	-0.021605082	0.0034562754	0.042482015	0.53041244	7.78691	5.93742	Multitasking_Read
14:39:31.006	0.46209505	7.4653487	5.9617443	-0.021605082	0.0034562754	0.042482015	0.53041244	7.78691	5.93742	Multitasking_Read
14:39:31.028	0.44772938	7.5323887	5.5547175	-0.021605082	0.0034562754	0.042482015	0.53041244	7.78691	5.93742	Multitasking_Read
14:39:31.050	0.44772938	7.5323887	5.5547175	0.029096734	0.013840985	0.0143822115	0.53248775	7.7988253	5.921574	Multitasking_Read
14:39:31.071	0.44772938	7.5323887	5.5547175	0.029096734	0.013840985	0.0143822115	0.53248775	7.7988253	5.921574	Multitasking_Read
14:39:31.093	0.44772938	7.5323887	5.5547175	0.029096734	0.013840985	0.0143822115	0.53248775	7.7988253	5.921574	Multitasking_Read
14:39:31.114	0.44772938	7.5323887	5.5547175	0.029096734	0.013840985	0.0143822115	0.53248775	7.7988253	5.921574	Multitasking_Read
14:39:31.136	0.44772938	7.5323887	5.5547175	0.029096734	0.013840985	0.0143822115	0.53248775	7.7988253	5.921574	Multitasking_Read
14:39:31.157	0.44772938	7.5323887	5.5547175	0.029096734	0.013840985	0.0143822115	0.53248775	7.7988253	5.921574	Multitasking_Read
14:39:31.181	0.44772938	7.5323887	5.5547175	0.029096734	0.013840985	0.0143822115	0.53248775	7.7988253	5.921574	Multitasking_Read
14:39:31.202	0.44772938	7.5323887	5.5547175	0.029096734	0.013840985	0.0143822115	0.53248775	7.7988253	5.921574	Multitasking_Read
14:39:31.223	0.34716985	7.719142	5.5283804	0.029096734	0.013840985	0.0143822115	0.53248775	7.7988253	5.921574	Multitasking_Read
14:39:31.245	0.34716985	7.719142	5.5283804	0.044368368	-0.029530447	-0.05892162	0.5440591	7.8120265	5.903087	Multitasking_Read
14:39:31.266	0.34716985	7.719142	5.5283804	0.044368368	-0.029530447	-0.05892162	0.5440591	7.8120265	5.903087	Multitasking_Read
14:39:31.287	0.34716985	7.719142	5.5283804	0.044368368	-0.029530447	-0.05892162	0.5440591	7.8120265	5.903087	Multitasking_Read
14:39:31.308	0.34716985	7.719142	5.5283804	0.044368368	-0.029530447	-0.05892162	0.5440591	7.8120265	5.903087	Multitasking_Read
14:39:31.329	0.34716985	7.719142	5.5283804	0.044368368	-0.029530447	-0.05892162	0.5440591	7.8120265	5.903087	Multitasking_Read
14:39:31.350	0.34716985	7.719142	5.5283804	0.044368368	-0.029530447	-0.05892162	0.5440591	7.8120265	5.903087	Multitasking_Read
14:39:31.370	0.34716985	7.719142	5.5283804	0.044368368	-0.029530447	-0.05892162	0.5440591	7.8120265	5.903087	Multitasking_Read
14:39:31.392	0.34716985	7.719142	5.5283804	0.044368368	-0.029530447	-0.05892162	0.5440591	7.8120265	5.903087	Multitasking_Read
14:39:31.415	0.34716985	7.719142	5.5283804	0.024820676	0.01567358	-0.03143268	0.53189313	7.83157	5.878254	Multitasking_Read
14:39:31.439	0.31843856	7.683228	5.5738716	0.024820676	0.01567358	-0.03143268	0.53189313	7.83157	5.878254	Multitasking_Read
14:39:31.460	0.31843856	7.683228	5.5738716	0.024820676	0.01567358	-0.03143268	0.53189313	7.83157	5.878254	Multitasking_Read
14:39:31.482	0.31843856	7.683228	5.5738716	0.024820676	0.01567358	-0.03143268	0.53189313	7.83157	5.878254	Multitasking_Read
14:39:31.504	0.31843856	7.683228	5.5738716	0.024820676	0.01567358	-0.03143268	0.53189313	7.83157	5.878254	Multitasking_Read
14:39:31.525	0.31843856	7.683228	5.5738716	0.024820676	0.01567358	-0.03143268	0.53189313	7.83157	5.878254	Multitasking_Read
14:39:31.545	0.31843856	7.683228	5.5738716	0.024820676	0.01567358	-0.03143268	0.53189313	7.83157	5.878254	Multitasking_Read
14:39:31.567	0.31843856	7.683228	5.5738716	0.024820676	0.01567358	-0.03143268	0.53189313	7.83157	5.878254	Multitasking_Read
14:39:31.587	0.31843856	7.683228	5.5738716	-0.002057394	-0.02036747	-0.032654412	0.47296238	7.861357	5.8434315	Multitasking_Read
14:39:31.609	0.31843856	7.683228	5.5738716	-0.002057394	-0.02036747	-0.032654412	0.47296238	7.861357	5.8434315	Multitasking_Read
14:39:31.632	0.339987	7.678439	5.7390766	-0.002057394	-0.02036747	-0.032654412	0.47296238	7.861357	5.8434315	Multitasking_Read
14:39:31.654	0.339987	7.678439	5.7390766	-0.002057394	-0.02036747	-0.032654412	0.47296238	7.861357	5.8434315	Multitasking_Read
14:39:31.676	0.339987	7.678439	5.7390766	-0.002057394	-0.02036747	-0.032654412	0.47296238	7.861357	5.8434315	Multitasking_Read
14:39:31.697	0.339987	7.678439	5.7390766	-0.002057394	-0.02036747	-0.032654412	0.47296238	7.861357	5.8434315	Multitasking_Read
14:39:31.718	0.339987	7.678439	5.7390766	-0.002057394	-0.02036747	-0.032654412	0.47296238	7.861357	5.8434315	Multitasking_Read
14:39:31.739	0.339987	7.678439	5.7390766	-0.002057394	-0.02036747	-0.032654412	0.47296238	7.861357	5.8434315	Multitasking_Read
14:39:31.761	0.339987	7.678439	5.7390766	-0.002057394	-0.02036747	-0.032654412	0.47296238	7.861357	5.8434315	Multitasking_Read
14:39:31.783	0.339987	7.678439	5.7390766	0.041314036	0.013840985	0.008884424	0.44911885	7.8732953	5.829217	Multitasking_Read
14:39:31.805	0.339987	7.678439	5.7390766	0.041314036	0.013840985	0.008884424	0.44911885	7.8732953	5.829217	Multitasking_Read
14:39:31.827	0.505192	7.800547	5.906676	0.041314036	0.013840985	0.008884424	0.44911885	7.8732953	5.829217	Multitasking_Read
14:39:31.849	0.505192	7.800547	5.906676	0.041314036	0.013840985	0.008884424	0.44911885	7.8732953	5.829217	Multitasking_Read
14:39:31.871	0.505192	7.800547	5.906676	0.041314036	0.013840985	0.008884424	0.44911885	7.8732953	5.829217	Multitasking_Read
14:39:31.893	0.505192	7.800547	5.906676	0.041314036	0.013840985	0.008884424	0.44911885	7.8732953	5.829217	Multitasking_Read
14:39:31.917	0.505192	7.800547	5.906676	0.041314036	0.013840985	0.008884424	0.44911885	7.8732953	5.829217	Multitasking_Read
14:39:31.938	0.505192	7.800547	5.906676	0.041314036	0.013840985	0.008884424	0.44911885	7.8732953	5.829217	Multitasking_Read
14:39:31.960	0.505192	7.800547	5.906676	-0.0142747	0.068207994	0.032708168	0.41158423	7.878585	5.8248377	Multitasking_Read
14:39:31.981	0.505192	7.800547	5.906676	-0.0142747	0.068207994	0.032708168	0.41158423	7.878585	5.8248377	Multitasking_Read
14:39:32.003	0.505192	7.800547	5.906676	-0.0142747	0.068207994	0.032708168	0.41158423	7.878585	5.8248377	Multitasking_Read
14:39:32.031	0.30646718	7.80773	5.6792197	-0.0142747	0.068207994	0.032708168	0.41158423	7.878585	5.8248377	Multitasking_Read
14:39:32.066	0.30646718	7.80773	5.6792197	-0.0142747	0.068207994	0.032708168	0.41158423	7.878585	5.8248377	Multitasking_Read
14:39:32.100	0.30646718	7.80773	5.6792197	-0.0142747	0.068207994	0.032708168	0.41158423	7.878585	5.8248377	Multitasking_Read
14:39:32.134	0.30646718	7.80773	5.6792197	-0.0075551816	-0.018534875	-0.036319602	0.43836847	7.8369813	5.8787622	Multitasking_Read
14:39:32.167	0.30646718	7.80773	5.6792197	-0.0075551816	-0.018534875	-0.036319602	0.43836847	7.8369813	5.8787622	Multitasking_Read
14:39:32.201	0.30646718	7.80773	5.6792197	-0.0075551816	-0.018534875	-0.036319602	0.43836847	7.8369813	5.8787622	Multitasking_Read
14:39:32.234	0.36871833	7.6449194	5.5547175	-0.0075551816	-0.018534875	-0.036319602	0.43836847	7.8369813	5.8787622	Multitasking_Read
14:39:32.267	0.36871833	7.6449194	5.5547175	-0.0075551816	-0.018534875	-0.036319602	0.43836847	7.8369813	5.8787622	Multitasking_Read
14:39:32.288	0.36871833	7.6449194	5.5547175	-0.0075551816	-0.018534875	-0.036319602	0.43836847	7.8369813	5.8787622	Multitasking_Read
14:39:32.309	0.36871833	7.6449194	5.5547175	-0.009998642	0.035832133	0.00949529	0.45043433	7.8328867	5.883305	Multitasking_Read
14:39:32.329	0.36871833	7.6449194	5.5547175	-0.009998642	0.035832133	0.00949529	0.45043433	7.8328867	5.883305	Multitasking_Read
14:39:32.349	0.36871833	7.6449194	5.5547175	-0.009998642	0.035832133	0.00949529	0.45043433	7.8328867	5.883305	Multitasking_Read
14:39:32.371	0.36871833	7.6449194	5.5547175	-0.009998642	0.035832133	0.00949529	0.45043433	7.8328867	5.883305	Multitasking_Read
14:39:32.392	0.36871833	7.6449194	5.5547175	-0.009998642	0.035832133	0.00949529	0.45043433	7.8328867	5.883305	Multitasking_Read
14:39:32.413	0.36871833	7.6449194	5.5547175	-0.009998642	0.035832133	0.00949529	0.45043433	7.8328867	5.883305	Multitasking_Read
14:39:32.434	0.6296943	7.620977	5.784568	-0.009998642	0.035832133	0.00949529	0.45043433	7.8328867	5.883305	Multitasking_Read
14:39:32.455	0.6296943	7.620977	5.784568	-0.009998642	0.035832133	0.00949529	0.45043433	7.8328867	5.883305	Multitasking_Read
14:39:32.476	0.6296943	7.620977	5.784568	-0.009998642	0.035832133	0.00949529	0.45043433	7.8328867	5.883305	Multitasking_Read
14:39:32.497	0.6296943	7.620977	5.784568	-0.049094018	0.02972348	0.020490864	0.4231949	7.835505	5.881845	Multitasking_Read
14:39:32.518	0.6296943	7.620977	5.784568	-0.049094018	0.02972348	0.020490864	0.4231949	7.835505	5.881845	Multitasking_Read
14:39:32.538	0.6296943	7.620977	5.784568	-0.049094018	0.02972348	0.020490864	0.4231949	7.835505	5.881845	Multitasking_Read
14:39:32.559	0.6296943	7.620977	5.784568	-0.049094018	0.02972348	0.020490864	0.4231949	7.835505	5.881845	Multitasking_Read
14:39:32.581	0.6296943	7.620977	5.784568	-0.049094018	0.02972348	0.020490864	0.4231949	7.835505	5.881845	Multitasking_Read
14:39:32.605	0.6296943	7.620977	5.784568	-0.049094018	0.02972348	0.020490864	0.4231949	7.835505	5.881845	Multitasking_Read
14:39:32.627	0.57462597	7.5874567	5.609786	-0.049094018	0.02972348	0.020490864	0.4231949	7.835505	5.881845	Multitasking_Read
14:39:32.650	0.57462597	7.5874567	5.609786	-0.049094018	0.02972348	0.020490864	0.4231949	7.835505	5.881845	Multitasking_Read
14:39:32.675	0.57462597	7.5874567	5.609786	-0.055813536	0.010786658	-0.038763065	0.39476752	7.8236284	5.8995914	Multitasking_Read
14:39:32.705	0.57462597	7.5874567	5.609786	-0.055813536	0.010786658	-0.038763065	0.39476752	7.8236284	5.8995914	Multitasking_Read
14:39:32.739	0.57462597	7.5874567	5.609786	-0.055813536	0.010786658	-0.038763065	0.39476752	7.8236284	5.8995914	Multitasking_Read
14:39:32.773	0.57462597	7.5874567	5.609786	-0.055813536	0.010786658	-0.038763065	0.39476752	7.8236284	5.8995914	Multitasking_Read
14:39:32.807	0.57462597	7.5874567	5.609786	-0.055813536	0.010786658	-0.038763065	0.39476752	7.8236284	5.8995914	Multitasking_Read
14:39:32.837	0.5243462	7.6305537	5.6457	-0.055813536	0.010786658	-0.038763065	0.39476752	7.8236284	5.8995914	Multitasking_Read
14:39:32.872	0.5243462	7.6305537	5.6457	0.019933755	0.019338772	0.034540765	0.38100466	7.8159404	5.9106817	Multitasking_Read
14:39:32.906	0.5243462	7.6305537	5.6457	0.019933755	0.019338772	0.034540765	0.38100466	7.8159404	5.9106817	Multitasking_Read
14:39:32.940	0.5243462	7.6305537	5.6457	0.019933755	0.019338772	0.034540765	0.38100466	7.8159404	5.9106817	Multitasking_Read
14:39:32.963	0.5243462	7.6305537	5.6457	0.019933755	0.019338772	0.034540765	0.38100466	7.8159404	5.9106817	Multitasking_Read
14:39:32.986	0.5243462	7.6305537	5.6457	0.019933755	0.019338772	0.034540765	0.38100466	7.8159404	5.9106817	Multitasking_Read
14:39:33.009	0.5243462	7.6305537	5.6457	0.019933755	0.019338772	0.034540765	0.38100466	7.8159404	5.9106817	Multitasking_Read
14:39:33.032	0.50040346	7.6449194	5.748654	0.030318465	-0.028919583	0.0009431759	0.36148018	7.8007407	5.931951	Multitasking_Read
14:39:33.055	0.50040346	7.6449194	5.748654	0.030318465	-0.028919583	0.0009431759	0.36148018	7.8007407	5.931951	Multitasking_Read
14:39:33.078	0.50040346	7.6449194	5.748654	0.030318465	-0.028919583	0.0009431759	0.36148018	7.8007407	5.931951	Multitasking_Read
14:39:33.101	0.50040346	7.6449194	5.748654	0.030318465	-0.028919583	0.0009431759	0.36148018	7.8007407	5.931951	Multitasking_Read
14:39:33.125	0.50040346	7.6449194	5.748654	0.030318465	-0.028919583	0.0009431759	0.36148018	7.8007407	5.931951	Multitasking_Read
14:39:33.148	0.50040346	7.6449194	5.748654	0.030318465	-0.028919583	0.0009431759	0.36148018	7.8007407	5.931951	Multitasking_Read
14:39:33.170	0.50040346	7.6449194	5.748654	0.030318465	-0.028919583	0.0009431759	0.36148018	7.8007407	5.931951	Multitasking_Read
14:39:33.193	0.50040346	7.6449194	5.748654	0.030318465	-0.028919583	0.0009431759	0.36148018	7.8007407	5.931951	Multitasking_Read
14:39:33.215	0.50040346	7.6449194	5.748654	-0.0564244	0.01811704	-0.013106725	0.3697947	7.8107357	5.918267	Multitasking_Read
14:39:33.239	0.11971374	7.7766047	5.94259	-0.0564244	0.01811704	-0.013106725	0.3697947	7.8107357	5.918267	Multitasking_Read
14:39:33.262	0.11971374	7.7766047	5.94259	-0.0564244	0.01811704	-0.013106725	0.3697947	7.8107357	5.918267	Multitasking_Read
14:39:33.285	0.11971374	7.7766047	5.94259	-0.0564244	0.01811704	-0.013106725	0.3697947	7.8107357	5.918267	Multitasking_Read
14:39:33.308	0.11971374	7.7766047	5.94259	-0.0564244	0.01811704	-0.013106725	0.3697947	7.8107357	5.918267	Multitasking_Read
14:39:33.331	0.11971374	7.7766047	5.94259	-0.0564244	0.01811704	-0.013106725	0.3697947	7.8107357	5.918267	Multitasking_Read
14:39:33.354	0.11971374	7.7766047	5.94259	-0.0564244	0.01811704	-0.013106725	0.3697947	7.8107357	5.918267	Multitasking_Read
14:39:33.377	0.11971374	7.7766047	5.94259	-0.0564244	0.01811704	-0.013106725	0.3697947	7.8107357	5.918267	Multitasking_Read
14:39:33.401	0.11971374	7.7766047	5.94259	-0.013663834	-0.0057067033	0.042482015	0.35524288	7.79827	5.9355726	Multitasking_Read
14:39:33.423	0.19393626	7.6688623	6.0886407	-0.013663834	-0.0057067033	0.042482015	0.35524288	7.79827	5.9355726	Multitasking_Read
14:39:33.446	0.19393626	7.6688623	6.0886407	-0.013663834	-0.0057067033	0.042482015	0.35524288	7.79827	5.9355726	Multitasking_Read
14:39:33.469	0.19393626	7.6688623	6.0886407	-0.013663834	-0.0057067033	0.042482015	0.35524288	7.79827	5.9355726	Multitasking_Read
14:39:33.491	0.19393626	7.6688623	6.0886407	-0.013663834	-0.0057067033	0.042482015	0.35524288	7.79827	5.9355726	Multitasking_Read
14:39:33.513	0.19393626	7.6688623	6.0886407	-0.013663834	-0.0057067033	0.042482015	0.35524288	7.79827	5.9355726	Multitasking_Read
14:39:33.536	0.19393626	7.6688623	6.0886407	-0.013663834	-0.0057067033	0.042482015	0.35524288	7.79827	5.9355726	Multitasking_Read
14:39:33.559	0.19393626	7.6688623	6.0886407	-0.013663834	-0.0057067033	0.042482015	0.35524288	7.79827	5.9355726	Multitasking_Read
14:39:33.582	0.19393626	7.6688623	6.0886407	-0.027102869	-0.013037086	-0.021047974	0.3615474	7.7859774	5.951315	Multitasking_Read
14:39:33.607	0.19393626	7.6688623	6.0886407	-0.027102869	-0.013037086	-0.021047974	0.3615474	7.7859774	5.951315	Multitasking_Read
14:39:33.630	0.33759275	7.5683026	5.784568	-0.027102869	-0.013037086	-0.021047974	0.3615474	7.7859774	5.951315	Multitasking_Read
14:39:33.652	0.33759275	7.5683026	5.784568	-0.027102869	-0.013037086	-0.021047974	0.3615474	7.7859774	5.951315	Multitasking_Read
14:39:33.674	0.33759275	7.5683026	5.784568	-0.027102869	-0.013037086	-0.021047974	0.3615474	7.7859774	5.951315	Multitasking_Read
14:39:33.697	0.33759275	7.5683026	5.784568	-0.027102869	-0.013037086	-0.021047974	0.3615474	7.7859774	5.951315	Multitasking_Read
14:39:33.720	0.33759275	7.5683026	5.784568	-0.027102869	-0.013037086	-0.021047974	0.3615474	7.7859774	5.951315	Multitasking_Read
14:39:33.743	0.33759275	7.5683026	5.784568	-0.027102869	-0.013037086	-0.021047974	0.3615474	7.7859774	5.951315	Multitasking_Read
14:39:33.765	0.33759275	7.5683026	5.784568	-0.0026682594	0.007732332	-0.01371759	0.36041373	7.7803993	5.95867	Multitasking_Read
14:39:33.788	0.33759275	7.5683026	5.784568	-0.0026682594	0.007732332	-0.01371759	0.36041373	7.7803993	5.95867	Multitasking_Read
14:39:33.812	0.33759275	7.5683026	5.784568	-0.0026682594	0.007732332	-0.01371759	0.36041373	7.7803993	5.95867	Multitasking_Read
14:39:33.834	0.38547826	7.6018224	5.8324533	-0.0026682594	0.007732332	-0.01371759	0.36041373	7.7803993	5.95867	Multitasking_Read
14:39:33.857	0.38547826	7.6018224	5.8324533	-0.0026682594	0.007732332	-0.01371759	0.36041373	7.7803993	5.95867	Multitasking_Read
14:39:33.880	0.38547826	7.6018224	5.8324533	-0.0026682594	0.007732332	-0.01371759	0.36041373	7.7803993	5.95867	Multitasking_Read
14:39:33.903	0.38547826	7.6018224	5.8324533	-0.0026682594	0.007732332	-0.01371759	0.36041373	7.7803993	5.95867	Multitasking_Read
14:39:33.928	0.38547826	7.6018224	5.8324533	-0.0026682594	0.007732332	-0.01371759	0.36041373	7.7803993	5.95867	Multitasking_Read
14:39:33.952	0.38547826	7.6018224	5.8324533	0.032761924	0.019338772	-0.036930468	0.38100132	7.7744393	5.965171	Multitasking_Read
14:39:33.975	0.38547826	7.6018224	5.8324533	0.032761924	0.019338772	-0.036930468	0.38100132	7.7744393	5.965171	Multitasking_Read
14:39:33.997	0.38547826	7.6018224	5.8324533	0.032761924	0.019338772	-0.036930468	0.38100132	7.7744393	5.965171	Multitasking_Read
14:39:34.020	0.52674043	7.49408	5.8611846	0.032761924	0.019338772	-0.036930468	0.38100132	7.7744393	5.965171	Multitasking_Read
14:39:34.043	0.52674043	7.49408	5.8611846	0.032761924	0.019338772	-0.036930468	0.38100132	7.7744393	5.965171	Multitasking_Read
14:39:34.064	0.52674043	7.49408	5.8611846	0.032761924	0.019338772	-0.036930468	0.38100132	7.7744393	5.965171	Multitasking_Read
14:39:34.085	0.52674043	7.49408	5.8611846	0.032761924	0.019338772	-0.036930468	0.38100132	7.7744393	5.965171	Multitasking_Read
14:39:34.106	0.52674043	7.49408	5.8611846	0.032761924	0.019338772	-0.036930468	0.38100132	7.7744393	5.965171	Multitasking_Read
14:39:34.126	0.52674043	7.49408	5.8611846	0.040703174	0.017506177	0.03515163	0.37341115	7.799952	5.932246	Multitasking_Read
14:39:34.148	0.52674043	7.49408	5.8611846	0.040703174	0.017506177	0.03515163	0.37341115	7.799952	5.932246	Multitasking_Read
14:39:34.169	0.52674043	7.49408	5.8611846	0.040703174	0.017506177	0.03515163	0.37341115	7.799952	5.932246	Multitasking_Read
14:39:34.191	0.52674043	7.49408	5.8611846	0.040703174	0.017506177	0.03515163	0.37341115	7.799952	5.932246	Multitasking_Read
14:39:34.212	0.52674043	7.49408	5.8611846	0.040703174	0.017506177	0.03515163	0.37341115	7.799952	5.932246	Multitasking_Read
14:39:34.234	0.27294734	7.6616793	5.8611846	0.040703174	0.017506177	0.03515163	0.37341115	7.799952	5.932246	Multitasking_Read
14:39:34.256	0.27294734	7.6616793	5.8611846	0.040703174	0.017506177	0.03515163	0.37341115	7.799952	5.932246	Multitasking_Read
14:39:34.278	0.27294734	7.6616793	5.8611846	0.040703174	0.017506177	0.03515163	0.37341115	7.799952	5.932246	Multitasking_Read
14:39:34.299	0.27294734	7.6616793	5.8611846	-0.017329026	-0.03319564	-0.02776749	0.38415685	7.8037605	5.926547	Multitasking_Read
14:39:34.320	0.27294734	7.6616793	5.8611846	-0.017329026	-0.03319564	-0.02776749	0.38415685	7.8037605	5.926547	Multitasking_Read
14:39:34.341	0.27294734	7.6616793	5.8611846	-0.017329026	-0.03319564	-0.02776749	0.38415685	7.8037605	5.926547	Multitasking_Read
14:39:34.363	0.27294734	7.6616793	5.8611846	-0.017329026	-0.03319564	-0.02776749	0.38415685	7.8037605	5.926547	Multitasking_Read
14:39:34.384	0.27294734	7.6616793	5.8611846	-0.017329026	-0.03319564	-0.02776749	0.38415685	7.8037605	5.926547	Multitasking_Read
14:39:34.405	0.27294734	7.6616793	5.8611846	-0.017329026	-0.03319564	-0.02776749	0.38415685	7.8037605	5.926547	Multitasking_Read
14:39:34.427	0.4285752	7.642525	5.784568	-0.017329026	-0.03319564	-0.02776749	0.38415685	7.8037605	5.926547	Multitasking_Read
14:39:34.449	0.4285752	7.642525	5.784568	-0.017329026	-0.03319564	-0.02776749	0.38415685	7.8037605	5.926547	Multitasking_Read
14:39:34.469	0.4285752	7.642525	5.784568	-0.020383352	-0.00876103	0.01193875	0.37341362	7.809872	5.919182	Multitasking_Read
14:39:34.491	0.4285752	7.642525	5.784568	-0.020383352	-0.00876103	0.01193875	0.37341362	7.809872	5.919182	Multitasking_Read
14:39:34.514	0.4285752	7.642525	5.784568	-0.020383352	-0.00876103	0.01193875	0.37341362	7.809872	5.919182	Multitasking_Read
14:39:34.561	0.4285752	7.642525	5.784568	-0.020383352	-0.00876103	0.01193875	0.37341362	7.809872	5.919182	Multitasking_Read
14:39:34.603	0.4285752	7.642525	5.784568	-0.020383352	-0.00876103	0.01193875	0.37341362	7.809872	5.919182	Multitasking_Read
14:39:34.625	0.38308397	7.620977	5.686403	-0.020383352	-0.00876103	0.01193875	0.37341362	7.809872	5.919182	Multitasking_Read
14:39:34.647	0.38308397	7.620977	5.686403	0.0052729887	-0.025865255	0.01316048	0.383635	7.8027534	5.9279084	Multitasking_Read
14:39:34.667	0.38308397	7.620977	5.686403	0.0052729887	-0.025865255	0.01316048	0.383635	7.8027534	5.9279084	Multitasking_Read
14:39:34.689	0.38308397	7.620977	5.686403	0.0052729887	-0.025865255	0.01316048	0.383635	7.8027534	5.9279084	Multitasking_Read
14:39:34.710	0.38308397	7.620977	5.686403	0.0052729887	-0.025865255	0.01316048	0.383635	7.8027534	5.9279084	Multitasking_Read
14:39:34.730	0.38308397	7.620977	5.686403	0.0052729887	-0.025865255	0.01316048	0.383635	7.8027534	5.9279084	Multitasking_Read
14:39:34.752	0.38308397	7.620977	5.686403	0.0052729887	-0.025865255	0.01316048	0.383635	7.8027534	5.9279084	Multitasking_Read
14:39:34.773	0.38308397	7.620977	5.686403	0.0052729887	-0.025865255	0.01316048	0.383635	7.8027534	5.9279084	Multitasking_Read
14:39:34.796	0.38308397	7.620977	5.686403	0.0052729887	-0.025865255	0.01316048	0.383635	7.8027534	5.9279084	Multitasking_Read
14:39:34.817	0.19633053	7.738296	5.8420305	0.0052729887	-0.025865255	0.01316048	0.383635	7.8027534	5.9279084	Multitasking_Read
14:39:34.839	0.19633053	7.738296	5.8420305	-0.0038899898	-0.035028238	0.0027757715	0.41314197	7.796539	5.9341073	Multitasking_Read
14:39:34.860	0.19633053	7.738296	5.8420305	-0.0038899898	-0.035028238	0.0027757715	0.41314197	7.796539	5.9341073	Multitasking_Read
14:39:34.881	0.19633053	7.738296	5.8420305	-0.0038899898	-0.035028238	0.0027757715	0.41314197	7.796539	5.9341073	Multitasking_Read
14:39:34.903	0.19633053	7.738296	5.8420305	-0.0038899898	-0.035028238	0.0027757715	0.41314197	7.796539	5.9341073	Multitasking_Read
14:39:34.923	0.19633053	7.738296	5.8420305	-0.0038899898	-0.035028238	0.0027757715	0.41314197	7.796539	5.9341073	Multitasking_Read
14:39:34.944	0.19633053	7.738296	5.8420305	-0.0038899898	-0.035028238	0.0027757715	0.41314197	7.796539	5.9341073	Multitasking_Read
14:39:34.966	0.19633053	7.738296	5.8420305	-0.0038899898	-0.035028238	0.0027757715	0.41314197	7.796539	5.9341073	Multitasking_Read
14:39:34.987	0.19633053	7.738296	5.8420305	-0.0038899898	-0.035028238	0.0027757715	0.41314197	7.796539	5.9341073	Multitasking_Read
14:39:35.008	0.19633053	7.738296	5.8420305	-0.02954633	-0.019756604	0.012549615	0.4441877	7.792229	5.9375243	Multitasking_Read
14:39:35.030	0.35435268	7.676045	5.8587904	-0.02954633	-0.019756604	0.012549615	0.4441877	7.792229	5.9375243	Multitasking_Read
14:39:35.052	0.35435268	7.676045	5.8587904	-0.02954633	-0.019756604	0.012549615	0.4441877	7.792229	5.9375243	Multitasking_Read
14:39:35.073	0.35435268	7.676045	5.8587904	-0.02954633	-0.019756604	0.012549615	0.4441877	7.792229	5.9375243	Multitasking_Read
14:39:35.097	0.35435268	7.676045	5.8587904	-0.02954633	-0.019756604	0.012549615	0.4441877	7.792229	5.9375243	Multitasking_Read
14:39:35.118	0.35435268	7.676045	5.8587904	-0.02954633	-0.019756604	0.012549615	0.4441877	7.792229	5.9375243	Multitasking_Read
14:39:35.140	0.35435268	7.676045	5.8587904	-0.02954633	-0.019756604	0.012549615	0.4441877	7.792229	5.9375243	Multitasking_Read
14:39:35.164	0.35435268	7.676045	5.8587904	-0.02954633	-0.019756604	0.012549615	0.4441877	7.792229	5.9375243	Multitasking_Read
14:39:35.185	0.35435268	7.676045	5.8587904	-0.02954633	-0.019756604	0.012549615	0.4441877	7.792229	5.9375243	Multitasking_Read
14:39:35.207	0.35435268	7.676045	5.8587904	-0.0051117204	-0.020978335	0.0052192328	0.48782298	7.7833486	5.9457417	Multitasking_Read
14:39:35.231	0.22027329	7.685622	5.94259	-0.0051117204	-0.020978335	0.0052192328	0.48782298	7.7833486	5.9457417	Multitasking_Read
14:39:35.252	0.22027329	7.685622	5.94259	-0.0051117204	-0.020978335	0.0052192328	0.48782298	7.7833486	5.9457417	Multitasking_Read
14:39:35.273	0.22027329	7.685622	5.94259	-0.0051117204	-0.020978335	0.0052192328	0.48782298	7.7833486	5.9457417	Multitasking_Read
14:39:35.294	0.22027329	7.685622	5.94259	-0.0051117204	-0.020978335	0.0052192328	0.48782298	7.7833486	5.9457417	Multitasking_Read
14:39:35.316	0.22027329	7.685622	5.94259	-0.0051117204	-0.020978335	0.0052192328	0.48782298	7.7833486	5.9457417	Multitasking_Read
14:39:35.337	0.22027329	7.685622	5.94259	-0.0051117204	-0.020978335	0.0052192328	0.48782298	7.7833486	5.9457417	Multitasking_Read
14:39:35.359	0.22027329	7.685622	5.94259	-0.0051117204	-0.020978335	0.0052192328	0.48782298	7.7833486	5.9457417	Multitasking_Read
14:39:35.381	0.22027329	7.685622	5.94259	0.0022186625	0.038275592	0.024156056	0.47789633	7.787797	5.9407187	Multitasking_Read
14:39:35.403	0.22027329	7.685622	5.94259	0.0022186625	0.038275592	0.024156056	0.47789633	7.787797	5.9407187	Multitasking_Read
14:39:35.424	0.45730647	7.597034	5.8827333	0.0022186625	0.038275592	0.024156056	0.47789633	7.787797	5.9407187	Multitasking_Read
14:39:35.446	0.45730647	7.597034	5.8827333	0.0022186625	0.038275592	0.024156056	0.47789633	7.787797	5.9407187	Multitasking_Read
14:39:35.467	0.45730647	7.597034	5.8827333	0.0022186625	0.038275592	0.024156056	0.47789633	7.787797	5.9407187	Multitasking_Read
14:39:35.490	0.45730647	7.597034	5.8827333	0.0022186625	0.038275592	0.024156056	0.47789633	7.787797	5.9407187	Multitasking_Read
14:39:35.511	0.45730647	7.597034	5.8827333	0.0022186625	0.038275592	0.024156056	0.47789633	7.787797	5.9407187	Multitasking_Read
14:39:35.533	0.45730647	7.597034	5.8827333	0.0022186625	0.038275592	0.024156056	0.47789633	7.787797	5.9407187	Multitasking_Read
14:39:35.555	0.45730647	7.597034	5.8827333	0.005883854	-0.015480547	0.0015540412	0.483251	7.7869167	5.9414396	Multitasking_Read
14:39:35.575	0.45730647	7.597034	5.8827333	0.005883854	-0.015480547	0.0015540412	0.483251	7.7869167	5.9414396	Multitasking_Read
14:39:35.597	0.45730647	7.597034	5.8827333	0.005883854	-0.015480547	0.0015540412	0.483251	7.7869167	5.9414396	Multitasking_Read
14:39:35.618	0.4860378	7.5419655	5.9617443	0.005883854	-0.015480547	0.0015540412	0.483251	7.7869167	5.9414396	Multitasking_Read
14:39:35.640	0.4860378	7.5419655	5.9617443	0.005883854	-0.015480547	0.0015540412	0.483251	7.7869167	5.9414396	Multitasking_Read
14:39:35.662	0.4860378	7.5419655	5.9617443	0.005883854	-0.015480547	0.0015540412	0.483251	7.7869167	5.9414396	Multitasking_Read
14:39:35.683	0.4860378	7.5419655	5.9617443	0.005883854	-0.015480547	0.0015540412	0.483251	7.7869167	5.9414396	Multitasking_Read
14:39:35.706	0.4860378	7.5419655	5.9617443	0.005883854	-0.015480547	0.0015540412	0.483251	7.7869167	5.9414396	Multitasking_Read
14:39:35.727	0.4860378	7.5419655	5.9617443	0.013825102	0.049882036	0.02232346	0.46074456	7.796418	5.9307604	Multitasking_Read
14:39:35.750	0.4860378	7.5419655	5.9617443	0.013825102	0.049882036	0.02232346	0.46074456	7.796418	5.9307604	Multitasking_Read
14:39:35.771	0.4860378	7.5419655	5.9617443	0.013825102	0.049882036	0.02232346	0.46074456	7.796418	5.9307604	Multitasking_Read
14:39:35.792	0.4860378	7.5419655	5.9617443	0.013825102	0.049882036	0.02232346	0.46074456	7.796418	5.9307604	Multitasking_Read
14:39:35.814	0.4860378	7.5419655	5.9617443	0.013825102	0.049882036	0.02232346	0.46074456	7.796418	5.9307604	Multitasking_Read
14:39:35.836	0.45251793	7.6066113	5.540352	0.013825102	0.049882036	0.02232346	0.46074456	7.796418	5.9307604	Multitasking_Read
14:39:35.857	0.45251793	7.6066113	5.540352	0.013825102	0.049882036	0.02232346	0.46074456	7.796418	5.9307604	Multitasking_Read
14:39:35.878	0.45251793	7.6066113	5.540352	0.013825102	0.049882036	0.02232346	0.46074456	7.796418	5.9307604	Multitasking_Read
14:39:35.901	0.45251793	7.6066113	5.540352	0.013825102	0.049882036	0.02232346	0.46074456	7.796418	5.9307604	Multitasking_Read
14:39:35.922	0.45251793	7.6066113	5.540352	-0.002057394	0.01323012	-0.013106725	0.4464571	7.8013115	5.925408	Multitasking_Read
14:39:35.943	0.45251793	7.6066113	5.540352	-0.002057394	0.01323012	-0.013106725	0.4464571	7.8013115	5.925408	Multitasking_Read
14:39:35.964	0.45251793	7.6066113	5.540352	-0.002057394	0.01323012	-0.013106725	0.4464571	7.8013115	5.925408	Multitasking_Read
14:39:35.985	0.45251793	7.6066113	5.540352	-0.002057394	0.01323012	-0.013106725	0.4464571	7.8013115	5.925408	Multitasking_Read
14:39:36.007	0.45251793	7.6066113	5.540352	-0.002057394	0.01323012	-0.013106725	0.4464571	7.8013115	5.925408	Multitasking_Read
14:39:36.029	0.43096948	7.637737	5.6840086	-0.002057394	0.01323012	-0.013106725	0.4464571	7.8013115	5.925408	Multitasking_Read
14:39:36.051	0.43096948	7.637737	5.6840086	-0.002057394	0.01323012	-0.013106725	0.4464571	7.8013115	5.925408	Multitasking_Read
14:39:36.073	0.43096948	7.637737	5.6840086	-0.002057394	0.01323012	-0.013106725	0.4464571	7.8013115	5.925408	Multitasking_Read
14:39:36.094	0.43096948	7.637737	5.6840086	-0.022215948	-0.025254391	-0.022269703	0.44344315	7.7958474	5.9328294	Multitasking_Read
14:39:36.115	0.43096948	7.637737	5.6840086	-0.022215948	-0.025254391	-0.022269703	0.44344315	7.7958474	5.9328294	Multitasking_Read
14:39:36.136	0.43096948	7.637737	5.6840086	-0.022215948	-0.025254391	-0.022269703	0.44344315	7.7958474	5.9328294	Multitasking_Read
14:39:36.157	0.43096948	7.637737	5.6840086	-0.022215948	-0.025254391	-0.022269703	0.44344315	7.7958474	5.9328294	Multitasking_Read
14:39:36.178	0.43096948	7.637737	5.6840086	-0.022215948	-0.025254391	-0.022269703	0.44344315	7.7958474	5.9328294	Multitasking_Read
14:39:36.200	0.43096948	7.637737	5.6840086	-0.022215948	-0.025254391	-0.022269703	0.44344315	7.7958474	5.9328294	Multitasking_Read
14:39:36.221	0.43815228	7.616188	5.672037	-0.022215948	-0.025254391	-0.022269703	0.44344315	7.7958474	5.9328294	Multitasking_Read
14:39:36.243	0.43815228	7.616188	5.672037	-0.022215948	-0.025254391	-0.022269703	0.44344315	7.7958474	5.9328294	Multitasking_Read
14:39:36.264	0.43815228	7.616188	5.672037	-0.022215948	-0.025254391	-0.022269703	0.44344315	7.7958474	5.9328294	Multitasking_Read
14:39:36.286	0.43815228	7.616188	5.672037	-0.009387777	-0.015480547	0.008273559	0.43604356	7.775352	5.960208	Multitasking_Read
14:39:36.307	0.43815228	7.616188	5.672037	-0.009387777	-0.015480547	0.008273559	0.43604356	7.775352	5.960208	Multitasking_Read
14:39:36.328	0.43815228	7.616188	5.672037	-0.009387777	-0.015480547	0.008273559	0.43604356	7.775352	5.960208	Multitasking_Read
14:39:36.350	0.43815228	7.616188	5.672037	-0.009387777	-0.015480547	0.008273559	0.43604356	7.775352	5.960208	Multitasking_Read
14:39:36.371	0.43815228	7.616188	5.672037	-0.009387777	-0.015480547	0.008273559	0.43604356	7.775352	5.960208	Multitasking_Read
14:39:36.393	0.43815228	7.616188	5.672037	-0.009387777	-0.015480547	0.008273559	0.43604356	7.775352	5.960208	Multitasking_Read
14:39:36.414	0.43815228	7.616188	5.672037	-0.009387777	-0.015480547	0.008273559	0.43604356	7.775352	5.960208	Multitasking_Read
14:39:36.436	0.51955765	7.5491486	5.803722	-0.009387777	-0.015480547	0.008273559	0.43604356	7.775352	5.960208	Multitasking_Read
14:39:36.458	0.51955765	7.5491486	5.803722	0.014435967	-0.01120449	-0.04670431	0.44211996	7.7734737	5.962207	Multitasking_Read
14:39:36.486	0.51955765	7.5491486	5.803722	0.014435967	-0.01120449	-0.04670431	0.44211996	7.7734737	5.962207	Multitasking_Read
14:39:36.519	0.51955765	7.5491486	5.803722	0.014435967	-0.01120449	-0.04670431	0.44211996	7.7734737	5.962207	Multitasking_Read
14:39:36.553	0.51955765	7.5491486	5.803722	0.014435967	-0.01120449	-0.04670431	0.44211996	7.7734737	5.962207	Multitasking_Read
14:39:36.586	0.51955765	7.5491486	5.803722	0.014435967	-0.01120449	-0.04670431	0.44211996	7.7734737	5.962207	Multitasking_Read
14:39:36.619	0.56744313	7.5228114	5.8396363	0.014435967	-0.01120449	-0.04670431	0.44211996	7.7734737	5.962207	Multitasking_Read
14:39:36.653	0.56744313	7.5228114	5.8396363	0.018712025	0.015062716	-0.02776749	0.43148896	7.7815332	5.9524713	Multitasking_Read
14:39:36.686	0.56744313	7.5228114	5.8396363	0.018712025	0.015062716	-0.02776749	0.43148896	7.7815332	5.9524713	Multitasking_Read
14:39:36.720	0.56744313	7.5228114	5.8396363	0.018712025	0.015062716	-0.02776749	0.43148896	7.7815332	5.9524713	Multitasking_Read
14:39:36.741	0.56744313	7.5228114	5.8396363	0.018712025	0.015062716	-0.02776749	0.43148896	7.7815332	5.9524713	Multitasking_Read
14:39:36.762	0.56744313	7.5228114	5.8396363	0.018712025	0.015062716	-0.02776749	0.43148896	7.7815332	5.9524713	Multitasking_Read
14:39:36.783	0.56744313	7.5228114	5.8396363	0.018712025	0.015062716	-0.02776749	0.43148896	7.7815332	5.9524713	Multitasking_Read
14:39:36.805	0.56744313	7.5228114	5.8396363	0.018712025	0.015062716	-0.02776749	0.43148896	7.7815332	5.9524713	Multitasking_Read
14:39:36.826	0.44294083	7.5754857	5.7606254	-0.011831238	-0.03930429	-0.011274129	0.41418272	7.7891517	5.943725	Multitasking_Read
14:39:36.847	0.44294083	7.5754857	5.7606254	-0.011831238	-0.03930429	-0.011274129	0.41418272	7.7891517	5.943725	Multitasking_Read
14:39:36.870	0.44294083	7.5754857	5.7606254	-0.011831238	-0.03930429	-0.011274129	0.41418272	7.7891517	5.943725	Multitasking_Read
14:39:36.891	0.44294083	7.5754857	5.7606254	-0.011831238	-0.03930429	-0.011274129	0.41418272	7.7891517	5.943725	Multitasking_Read
14:39:36.912	0.44294083	7.5754857	5.7606254	-0.011831238	-0.03930429	-0.011274129	0.41418272	7.7891517	5.943725	Multitasking_Read
14:39:36.933	0.44294083	7.5754857	5.7606254	-0.011831238	-0.03930429	-0.011274129	0.41418272	7.7891517	5.943725	Multitasking_Read
14:39:36.955	0.44294083	7.5754857	5.7606254	-0.011831238	-0.03930429	-0.011274129	0.41418272	7.7891517	5.943725	Multitasking_Read
14:39:36.977	0.44294083	7.5754857	5.7606254	-0.011831238	-0.03930429	-0.011274129	0.41418272	7.7891517	5.943725	Multitasking_Read
14:39:36.998	0.44294083	7.5754857	5.7606254	-0.025881138	-0.0057067033	0.01071702	0.40675724	7.7918963	5.9406357	Multitasking_Read
14:39:37.019	0.3615355	7.676045	5.8683677	-0.025881138	-0.0057067033	0.01071702	0.40675724	7.7918963	5.9406357	Multitasking_Read
14:39:37.040	0.3615355	7.676045	5.8683677	-0.025881138	-0.0057067033	0.01071702	0.40675724	7.7918963	5.9406357	Multitasking_Read
14:39:37.061	0.3615355	7.676045	5.8683677	-0.025881138	-0.0057067033	0.01071702	0.40675724	7.7918963	5.9406357	Multitasking_Read
14:39:37.083	0.3615355	7.676045	5.8683677	-0.025881138	-0.0057067033	0.01071702	0.40675724	7.7918963	5.9406357	Multitasking_Read
14:39:37.104	0.3615355	7.676045	5.8683677	-0.025881138	-0.0057067033	0.01071702	0.40675724	7.7918963	5.9406357	Multitasking_Read
14:39:37.125	0.3615355	7.676045	5.8683677	-0.025881138	-0.0057067033	0.01071702	0.40675724	7.7918963	5.9406357	Multitasking_Read
14:39:37.145	0.3615355	7.676045	5.8683677	-0.025881138	-0.0057067033	0.01071702	0.40675724	7.7918963	5.9406357	Multitasking_Read
14:39:37.167	0.3615355	7.676045	5.8683677	-0.012442104	0.01323012	-0.016771916	0.4153009	7.7938104	5.9375315	Multitasking_Read
14:39:37.190	0.3615355	7.676045	5.8683677	-0.012442104	0.01323012	-0.016771916	0.4153009	7.7938104	5.9375315	Multitasking_Read
14:39:37.210	0.3615355	7.676045	5.8683677	-0.012442104	0.01323012	-0.016771916	0.4153009	7.7938104	5.9375315	Multitasking_Read
14:39:37.231	0.65842557	7.6113997	5.8252707	-0.012442104	0.01323012	-0.016771916	0.4153009	7.7938104	5.9375315	Multitasking_Read
14:39:37.253	0.65842557	7.6113997	5.8252707	-0.012442104	0.01323012	-0.016771916	0.4153009	7.7938104	5.9375315	Multitasking_Read
14:39:37.275	0.65842557	7.6113997	5.8252707	-0.012442104	0.01323012	-0.016771916	0.4153009	7.7938104	5.9375315	Multitasking_Read
14:39:37.296	0.65842557	7.6113997	5.8252707	-0.012442104	0.01323012	-0.016771916	0.4153009	7.7938104	5.9375315	Multitasking_Read
14:39:37.317	0.65842557	7.6113997	5.8252707	-0.012442104	0.01323012	-0.016771916	0.4153009	7.7938104	5.9375315	Multitasking_Read
14:39:37.338	0.65842557	7.6113997	5.8252707	-0.012442104	0.01323012	-0.016771916	0.4153009	7.7938104	5.9375315	Multitasking_Read
14:39:37.359	0.65842557	7.6113997	5.8252707	0.0022186625	-0.02403266	-0.019826243	0.42681658	7.7965426	5.933125	Multitasking_Read
14:39:37.380	0.65842557	7.6113997	5.8252707	0.0022186625	-0.02403266	-0.019826243	0.42681658	7.7965426	5.933125	Multitasking_Read
14:39:37.402	0.65842557	7.6113997	5.8252707	0.0022186625	-0.02403266	-0.019826243	0.42681658	7.7965426	5.933125	Multitasking_Read
14:39:37.424	0.6177229	7.5922456	5.7797794	0.0022186625	-0.02403266	-0.019826243	0.42681658	7.7965426	5.933125	Multitasking_Read
14:39:37.445	0.6177229	7.5922456	5.7797794	0.0022186625	-0.02403266	-0.019826243	0.42681658	7.7965426	5.933125	Multitasking_Read
14:39:37.465	0.6177229	7.5922456	5.7797794	0.0022186625	-0.02403266	-0.019826243	0.42681658	7.7965426	5.933125	Multitasking_Read
14:39:37.487	0.6177229	7.5922456	5.7797794	0.0022186625	-0.02403266	-0.019826243	0.42681658	7.7965426	5.933125	Multitasking_Read
14:39:37.508	0.6177229	7.5922456	5.7797794	0.0022186625	-0.02403266	-0.019826243	0.42681658	7.7965426	5.933125	Multitasking_Read
14:39:37.530	0.6177229	7.5922456	5.7797794	-0.01793989	-0.038082562	-0.013106725	0.4319025	7.7785873	5.956288	Multitasking_Read
14:39:37.552	0.6177229	7.5922456	5.7797794	-0.01793989	-0.038082562	-0.013106725	0.4319025	7.7785873	5.956288	Multitasking_Read
14:39:37.573	0.6177229	7.5922456	5.7797794	-0.01793989	-0.038082562	-0.013106725	0.4319025	7.7785873	5.956288	Multitasking_Read
14:39:37.594	0.6177229	7.5922456	5.7797794	-0.01793989	-0.038082562	-0.013106725	0.4319025	7.7785873	5.956288	Multitasking_Read
14:39:37.615	0.5650489	7.5850625	5.681614	-0.01793989	-0.038082562	-0.013106725	0.4319025	7.7785873	5.956288	Multitasking_Read
14:39:37.635	0.5650489	7.5850625	5.681614	-0.01793989	-0.038082562	-0.013106725	0.4319025	7.7785873	5.956288	Multitasking_Read
14:39:37.657	0.5650489	7.5850625	5.681614	-0.01793989	-0.038082562	-0.013106725	0.4319025	7.7785873	5.956288	Multitasking_Read
14:39:37.678	0.5650489	7.5850625	5.681614	-0.01793989	-0.038082562	-0.013106725	0.4319025	7.7785873	5.956288	Multitasking_Read
14:39:37.698	0.5650489	7.5850625	5.681614	-0.01793989	-0.038082562	-0.013106725	0.4319025	7.7785873	5.956288	Multitasking_Read
14:39:37.720	0.5650489	7.5850625	5.681614	0.016268563	0.019949637	0.05408845	0.44632265	7.775003	5.9599032	Multitasking_Read
14:39:37.741	0.5650489	7.5850625	5.681614	0.016268563	0.019949637	0.05408845	0.44632265	7.775003	5.9599032	Multitasking_Read
14:39:37.763	0.5650489	7.5850625	5.681614	0.016268563	0.019949637	0.05408845	0.44632265	7.775003	5.9599032	Multitasking_Read
14:39:37.784	0.5650489	7.5850625	5.681614	0.016268563	0.019949637	0.05408845	0.44632265	7.775003	5.9599032	Multitasking_Read
14:39:37.804	0.5650489	7.5850625	5.681614	0.016268563	0.019949637	0.05408845	0.44632265	7.775003	5.9599032	Multitasking_Read
14:39:37.826	0.47167215	7.613794	5.8013277	0.016268563	0.019949637	0.05408845	0.44632265	7.775003	5.9599032	Multitasking_Read
14:39:37.847	0.47167215	7.613794	5.8013277	0.016268563	0.019949637	0.05408845	0.44632265	7.775003	5.9599032	Multitasking_Read
14:39:37.875	0.47167215	7.613794	5.8013277	0.016268563	0.019949637	0.05408845	0.44632265	7.775003	5.9599032	Multitasking_Read
14:39:37.908	0.47167215	7.613794	5.8013277	0.012603371	0.016284445	0.00949529	0.46605057	7.775849	5.9572806	Multitasking_Read
14:39:37.942	0.47167215	7.613794	5.8013277	0.012603371	0.016284445	0.00949529	0.46605057	7.775849	5.9572806	Multitasking_Read
14:39:37.977	0.47167215	7.613794	5.8013277	0.012603371	0.016284445	0.00949529	0.46605057	7.775849	5.9572806	Multitasking_Read
14:39:38.011	0.47167215	7.613794	5.8013277	0.012603371	0.016284445	0.00949529	0.46605057	7.775849	5.9572806	Multitasking_Read
14:39:38.042	0.4285752	7.515629	5.8228765	0.012603371	0.016284445	0.00949529	0.46605057	7.775849	5.9572806	Multitasking_Read
14:39:38.076	0.4285752	7.515629	5.8228765	0.036427118	0.09019914	0.021712596	0.44391355	7.7840023	5.9483256	Multitasking_Read
14:39:38.109	0.4285752	7.515629	5.8228765	0.036427118	0.09019914	0.021712596	0.44391355	7.7840023	5.9483256	Multitasking_Read
14:39:38.131	0.4285752	7.515629	5.8228765	0.036427118	0.09019914	0.021712596	0.44391355	7.7840023	5.9483256	Multitasking_Read
14:39:38.152	0.4285752	7.515629	5.8228765	0.036427118	0.09019914	0.021712596	0.44391355	7.7840023	5.9483256	Multitasking_Read
14:39:38.173	0.4285752	7.515629	5.8228765	0.036427118	0.09019914	0.021712596	0.44391355	7.7840023	5.9483256	Multitasking_Read
14:39:38.195	0.4285752	7.515629	5.8228765	0.036427118	0.09019914	0.021712596	0.44391355	7.7840023	5.9483256	Multitasking_Read
14:39:38.217	0.19393626	7.719142	5.9473786	0.036427118	0.09019914	0.021712596	0.44391355	7.7840023	5.9483256	Multitasking_Read
14:39:38.239	0.19393626	7.719142	5.9473786	0.036427118	0.09019914	0.021712596	0.44391355	7.7840023	5.9483256	Multitasking_Read
14:39:38.261	0.19393626	7.719142	5.9473786	-0.024659408	-0.028308718	-0.009441533	0.43367448	7.7907743	5.9402065	Multitasking_Read
14:39:38.283	0.19393626	7.719142	5.9473786	-0.024659408	-0.028308718	-0.009441533	0.43367448	7.7907743	5.9402065	Multitasking_Read
14:39:38.304	0.19393626	7.719142	5.9473786	-0.024659408	-0.028308718	-0.009441533	0.43367448	7.7907743	5.9402065	Multitasking_Read
14:39:38.326	0.19393626	7.719142	5.9473786	-0.024659408	-0.028308718	-0.009441533	0.43367448	7.7907743	5.9402065	Multitasking_Read
14:39:38.346	0.19393626	7.719142	5.9473786	-0.024659408	-0.028308718	-0.009441533	0.43367448	7.7907743	5.9402065	Multitasking_Read
14:39:38.367	0.19393626	7.719142	5.9473786	-0.024659408	-0.028308718	-0.009441533	0.43367448	7.7907743	5.9402065	Multitasking_Read
14:39:38.389	0.19393626	7.719142	5.9473786	-0.024659408	-0.028308718	-0.009441533	0.43367448	7.7907743	5.9402065	Multitasking_Read
14:39:38.412	0.19393626	7.719142	5.9473786	-0.024659408	-0.028308718	-0.009441533	0.43367448	7.7907743	5.9402065	Multitasking_Read
14:39:38.433	0.5770202	7.5252056	5.791751	-0.0038899898	-0.016702278	0.030875573	0.4186102	7.7839675	5.9502068	Multitasking_Read
14:39:38.455	0.5770202	7.5252056	5.791751	-0.0038899898	-0.016702278	0.030875573	0.4186102	7.7839675	5.9502068	Multitasking_Read
14:39:38.479	0.5770202	7.5252056	5.791751	-0.0038899898	-0.016702278	0.030875573	0.4186102	7.7839675	5.9502068	Multitasking_Read
14:39:38.501	0.5770202	7.5252056	5.791751	-0.0038899898	-0.016702278	0.030875573	0.4186102	7.7839675	5.9502068	Multitasking_Read
14:39:38.523	0.5770202	7.5252056	5.791751	-0.0038899898	-0.016702278	0.030875573	0.4186102	7.7839675	5.9502068	Multitasking_Read
14:39:38.545	0.5770202	7.5252056	5.791751	-0.0038899898	-0.016702278	0.030875573	0.4186102	7.7839675	5.9502068	Multitasking_Read
14:39:38.566	0.5770202	7.5252056	5.791751	-0.0038899898	-0.016702278	0.030875573	0.4186102	7.7839675	5.9502068	Multitasking_Read
14:39:38.587	0.5770202	7.5252056	5.791751	-0.0038899898	-0.016702278	0.030875573	0.4186102	7.7839675	5.9502068	Multitasking_Read
14:39:38.609	0.5770202	7.5252056	5.791751	0.0071055847	-0.014869682	-0.008830668	0.428226	7.7887883	5.943203	Multitasking_Read
14:39:38.631	0.23224466	7.7047763	5.89231	0.0071055847	-0.014869682	-0.008830668	0.428226	7.7887883	5.943203	Multitasking_Read
14:39:38.652	0.23224466	7.7047763	5.89231	0.0071055847	-0.014869682	-0.008830668	0.428226	7.7887883	5.943203	Multitasking_Read
14:39:38.674	0.23224466	7.7047763	5.89231	0.0071055847	-0.014869682	-0.008830668	0.428226	7.7887883	5.943203	Multitasking_Read
14:39:38.695	0.23224466	7.7047763	5.89231	0.0071055847	-0.014869682	-0.008830668	0.428226	7.7887883	5.943203	Multitasking_Read
14:39:38.717	0.23224466	7.7047763	5.89231	0.0071055847	-0.014869682	-0.008830668	0.428226	7.7887883	5.943203	Multitasking_Read
14:39:38.737	0.23224466	7.7047763	5.89231	0.0071055847	-0.014869682	-0.008830668	0.428226	7.7887883	5.943203	Multitasking_Read
14:39:38.759	0.23224466	7.7047763	5.89231	0.0071055847	-0.014869682	-0.008830668	0.428226	7.7887883	5.943203	Multitasking_Read
14:39:38.781	0.23224466	7.7047763	5.89231	0.0071055847	-0.014869682	-0.008830668	0.428226	7.7887883	5.943203	Multitasking_Read
14:39:38.802	0.23224466	7.7047763	5.89231	-0.014885563	-0.009371894	0.014993076	0.4192109	7.79512	5.935546	Multitasking_Read
14:39:38.823	0.55307746	7.597034	5.7007685	-0.014885563	-0.009371894	0.014993076	0.4192109	7.79512	5.935546	Multitasking_Read
14:39:38.847	0.55307746	7.597034	5.7007685	-0.014885563	-0.009371894	0.014993076	0.4192109	7.79512	5.935546	Multitasking_Read
14:39:38.867	0.55307746	7.597034	5.7007685	-0.014885563	-0.009371894	0.014993076	0.4192109	7.79512	5.935546	Multitasking_Read
14:39:38.890	0.55307746	7.597034	5.7007685	-0.014885563	-0.009371894	0.014993076	0.4192109	7.79512	5.935546	Multitasking_Read
14:39:38.912	0.55307746	7.597034	5.7007685	-0.014885563	-0.009371894	0.014993076	0.4192109	7.79512	5.935546	Multitasking_Read
14:39:38.933	0.55307746	7.597034	5.7007685	-0.014885563	-0.009371894	0.014993076	0.4192109	7.79512	5.935546	Multitasking_Read
14:39:38.955	0.55307746	7.597034	5.7007685	-0.014885563	-0.009371894	0.014993076	0.4192109	7.79512	5.935546	Multitasking_Read
14:39:38.976	0.55307746	7.597034	5.7007685	-0.009387777	-0.008150164	-0.032654412	0.42664677	7.7940965	5.936355	Multitasking_Read
14:39:38.998	0.55307746	7.597034	5.7007685	-0.009387777	-0.008150164	-0.032654412	0.42664677	7.7940965	5.936355	Multitasking_Read
14:39:39.020	0.66800267	7.599428	5.7390766	-0.009387777	-0.008150164	-0.032654412	0.42664677	7.7940965	5.936355	Multitasking_Read
14:39:39.041	0.66800267	7.599428	5.7390766	-0.009387777	-0.008150164	-0.032654412	0.42664677	7.7940965	5.936355	Multitasking_Read
14:39:39.064	0.66800267	7.599428	5.7390766	-0.009387777	-0.008150164	-0.032654412	0.42664677	7.7940965	5.936355	Multitasking_Read
14:39:39.085	0.66800267	7.599428	5.7390766	-0.009387777	-0.008150164	-0.032654412	0.42664677	7.7940965	5.936355	Multitasking_Read
14:39:39.107	0.66800267	7.599428	5.7390766	-0.009387777	-0.008150164	-0.032654412	0.42664677	7.7940965	5.936355	Multitasking_Read
14:39:39.131	0.66800267	7.599428	5.7390766	-0.009387777	-0.008150164	-0.032654412	0.42664677	7.7940965	5.936355	Multitasking_Read
14:39:39.153	0.66800267	7.599428	5.7390766	0.008327316	-0.035028238	0.020490864	0.42446402	7.7924857	5.9386215	Multitasking_Read
14:39:39.174	0.66800267	7.599428	5.7390766	0.008327316	-0.035028238	0.020490864	0.42446402	7.7924857	5.9386215	Multitasking_Read
14:39:39.195	0.66800267	7.599428	5.7390766	0.008327316	-0.035028238	0.020490864	0.42446402	7.7924857	5.9386215	Multitasking_Read
14:39:39.217	0.3998439	7.676045	5.9378014	0.008327316	-0.035028238	0.020490864	0.42446402	7.7924857	5.9386215	Multitasking_Read
14:39:39.238	0.3998439	7.676045	5.9378014	0.008327316	-0.035028238	0.020490864	0.42446402	7.7924857	5.9386215	Multitasking_Read
14:39:39.259	0.3998439	7.676045	5.9378014	0.008327316	-0.035028238	0.020490864	0.42446402	7.7924857	5.9386215	Multitasking_Read
14:39:39.281	0.3998439	7.676045	5.9378014	0.008327316	-0.035028238	0.020490864	0.42446402	7.7924857	5.9386215	Multitasking_Read
14:39:39.303	0.3998439	7.676045	5.9378014	0.008327316	-0.035028238	0.020490864	0.42446402	7.7924857	5.9386215	Multitasking_Read
14:39:39.325	0.3998439	7.676045	5.9378014	-0.046039693	-0.014869682	0.017436536	0.42446402	7.7924857	5.9386215	Multitasking_Read
14:39:39.346	0.3998439	7.676045	5.9378014	-0.046039693	-0.014869682	0.017436536	0.44589156	7.8056483	5.9197426	Multitasking_Read
14:39:39.366	0.3998439	7.676045	5.9378014	-0.046039693	-0.014869682	0.017436536	0.44589156	7.8056483	5.9197426	Multitasking_Read
14:39:39.388	0.3998439	7.676045	5.9378014	-0.046039693	-0.014869682	0.017436536	0.44589156	7.8056483	5.9197426	Multitasking_Read
14:39:39.410	0.3998439	7.676045	5.9378014	-0.046039693	-0.014869682	0.017436536	0.44589156	7.8056483	5.9197426	Multitasking_Read
14:39:39.432	0.45251793	7.6257653	6.028784	-0.046039693	-0.014869682	0.017436536	0.44589156	7.8056483	5.9197426	Multitasking_Read
14:39:39.454	0.45251793	7.6257653	6.028784	-0.046039693	-0.014869682	0.017436536	0.44589156	7.8056483	5.9197426	Multitasking_Read
14:39:39.476	0.45251793	7.6257653	6.028784	-0.046039693	-0.014869682	0.017436536	0.44589156	7.8056483	5.9197426	Multitasking_Read
14:39:39.500	0.45251793	7.6257653	6.028784	-0.046039693	-0.014869682	0.017436536	0.44589156	7.8056483	5.9197426	Multitasking_Read
14:39:39.521	0.45251793	7.6257653	6.028784	-0.015496429	-0.009371894	0.01193875	0.4380327	7.8028092	5.9240594	Multitasking_Read
14:39:39.543	0.45251793	7.6257653	6.028784	-0.015496429	-0.009371894	0.01193875	0.4380327	7.8028092	5.9240594	Multitasking_Read
14:39:39.564	0.45251793	7.6257653	6.028784	-0.015496429	-0.009371894	0.01193875	0.4380327	7.8028092	5.9240594	Multitasking_Read
14:39:39.585	0.45251793	7.6257653	6.028784	-0.015496429	-0.009371894	0.01193875	0.4380327	7.8028092	5.9240594	Multitasking_Read
14:39:39.606	0.45251793	7.6257653	6.028784	-0.015496429	-0.009371894	0.01193875	0.4380327	7.8028092	5.9240594	Multitasking_Read
14:39:39.627	0.32801566	7.738296	5.8420305	-0.015496429	-0.009371894	0.01193875	0.4380327	7.8028092	5.9240594	Multitasking_Read
14:39:39.650	0.32801566	7.738296	5.8420305	-0.015496429	-0.009371894	0.01193875	0.4380327	7.8028092	5.9240594	Multitasking_Read
14:39:39.671	0.32801566	7.738296	5.8420305	-0.015496429	-0.009371894	0.01193875	0.4380327	7.8028092	5.9240594	Multitasking_Read
14:39:39.691	0.32801566	7.738296	5.8420305	0.00038606682	-0.007539299	-0.032654412	0.4494215	7.7982535	5.9292097	Multitasking_Read
14:39:39.713	0.32801566	7.738296	5.8420305	0.00038606682	-0.007539299	-0.032654412	0.4494215	7.7982535	5.9292097	Multitasking_Read
14:39:39.734	0.32801566	7.738296	5.8420305	0.00038606682	-0.007539299	-0.032654412	0.4494215	7.7982535	5.9292097	Multitasking_Read
14:39:39.756	0.32801566	7.738296	5.8420305	0.00038606682	-0.007539299	-0.032654412	0.4494215	7.7982535	5.9292097	Multitasking_Read
14:39:39.777	0.32801566	7.738296	5.8420305	0.00038606682	-0.007539299	-0.032654412	0.4494215	7.7982535	5.9292097	Multitasking_Read
14:39:39.798	0.32801566	7.738296	5.8420305	0.00038606682	-0.007539299	-0.032654412	0.4494215	7.7982535	5.9292097	Multitasking_Read
14:39:39.822	0.45251793	7.6521025	5.854002	0.00038606682	-0.007539299	-0.032654412	0.4494215	7.7982535	5.9292097	Multitasking_Read
14:39:39.843	0.45251793	7.6521025	5.854002	0.00038606682	-0.007539299	-0.032654412	0.4494215	7.7982535	5.9292097	Multitasking_Read
14:39:39.865	0.45251793	7.6521025	5.854002	0.00038606682	-0.007539299	-0.032654412	0.4494215	7.7982535	5.9292097	Multitasking_Read
14:39:39.886	0.45251793	7.6521025	5.854002	0.000996932	0.041940786	0.0070518283	0.46175492	7.7860684	5.9442544	Multitasking_Read
14:39:39.907	0.45251793	7.6521025	5.854002	0.000996932	0.041940786	0.0070518283	0.46175492	7.7860684	5.9442544	Multitasking_Read
14:39:39.929	0.45251793	7.6521025	5.854002	0.000996932	0.041940786	0.0070518283	0.46175492	7.7860684	5.9442544	Multitasking_Read
14:39:39.950	0.45251793	7.6521025	5.854002	0.000996932	0.041940786	0.0070518283	0.46175492	7.7860684	5.9442544	Multitasking_Read
14:39:39.972	0.45251793	7.6521025	5.854002	0.000996932	0.041940786	0.0070518283	0.46175492	7.7860684	5.9442544	Multitasking_Read
14:39:39.993	0.45251793	7.6521025	5.854002	0.000996932	0.041940786	0.0070518283	0.46175492	7.7860684	5.9442544	Multitasking_Read
14:39:40.014	0.45251793	7.6521025	5.854002	0.000996932	0.041940786	0.0070518283	0.46175492	7.7860684	5.9442544	Multitasking_Read
14:39:40.036	0.339987	7.721536	5.897099	0.000996932	0.041940786	0.0070518283	0.46175492	7.7860684	5.9442544	Multitasking_Read
14:39:40.057	0.339987	7.721536	5.897099	-0.008166046	0.0028454103	0.0070518283	0.47257206	7.761097	5.9759808	Multitasking_Read
14:39:40.078	0.339987	7.721536	5.897099	-0.008166046	0.0028454103	0.0070518283	0.47257206	7.761097	5.9759808	Multitasking_Read
14:39:40.100	0.339987	7.721536	5.897099	-0.008166046	0.0028454103	0.0070518283	0.47257206	7.761097	5.9759808	Multitasking_Read
14:39:40.121	0.339987	7.721536	5.897099	-0.008166046	0.0028454103	0.0070518283	0.47257206	7.761097	5.9759808	Multitasking_Read
14:39:40.142	0.339987	7.721536	5.897099	-0.008166046	0.0028454103	0.0070518283	0.47257206	7.761097	5.9759808	Multitasking_Read
14:39:40.162	0.339987	7.721536	5.897099	-0.008166046	0.0028454103	0.0070518283	0.47257206	7.761097	5.9759808	Multitasking_Read
14:39:40.184	0.339987	7.721536	5.897099	-0.008166046	0.0028454103	0.0070518283	0.47257206	7.761097	5.9759808	Multitasking_Read
14:39:40.205	0.339987	7.721536	5.897099	-0.008166046	0.0028454103	0.0070518283	0.47257206	7.761097	5.9759808	Multitasking_Read
14:39:40.235	0.31843856	7.666468	6.0072355	0.009549046	-0.035028238	0.047368936	0.4743524	7.7577157	5.9802313	Multitasking_Read
14:39:40.268	0.31843856	7.666468	6.0072355	0.009549046	-0.035028238	0.047368936	0.4743524	7.7577157	5.9802313	Multitasking_Read
14:39:40.302	0.31843856	7.666468	6.0072355	0.009549046	-0.035028238	0.047368936	0.4743524	7.7577157	5.9802313	Multitasking_Read
14:39:40.336	0.31843856	7.666468	6.0072355	0.009549046	-0.035028238	0.047368936	0.4743524	7.7577157	5.9802313	Multitasking_Read
14:39:40.369	0.31843856	7.666468	6.0072355	0.009549046	-0.035028238	0.047368936	0.4743524	7.7577157	5.9802313	Multitasking_Read
14:39:40.402	0.31843856	7.666468	6.0072355	0.009549046	-0.035028238	0.047368936	0.4743524	7.7577157	5.9802313	Multitasking_Read
14:39:40.436	0.5913859	7.623371	6.038361	-0.0032791249	0.039497327	0.08279912	0.48179567	7.7854214	5.943511	Multitasking_Read
14:39:40.457	0.5913859	7.623371	6.038361	-0.0032791249	0.039497327	0.08279912	0.48179567	7.7854214	5.943511	Multitasking_Read
14:39:40.478	0.5913859	7.623371	6.038361	-0.0032791249	0.039497327	0.08279912	0.48179567	7.7854214	5.943511	Multitasking_Read
14:39:40.499	0.5913859	7.623371	6.038361	-0.0032791249	0.039497327	0.08279912	0.48179567	7.7854214	5.943511	Multitasking_Read
14:39:40.522	0.5913859	7.623371	6.038361	-0.0032791249	0.039497327	0.08279912	0.48179567	7.7854214	5.943511	Multitasking_Read
14:39:40.543	0.5913859	7.623371	6.038361	-0.0032791249	0.039497327	0.08279912	0.48179567	7.7854214	5.943511	Multitasking_Read
14:39:40.563	0.5913859	7.623371	6.038361	-0.0032791249	0.039497327	0.08279912	0.48179567	7.7854214	5.943511	Multitasking_Read
14:39:40.586	0.5913859	7.623371	6.038361	-0.015496429	-0.03930429	0.027821247	0.48179567	7.7854214	5.943511	Multitasking_Read
14:39:40.607	0.5913859	7.623371	6.038361	-0.015496429	-0.03930429	0.027821247	0.5055698	7.7857165	5.9411526	Multitasking_Read
14:39:40.628	0.75180227	7.5515428	5.7965393	-0.015496429	-0.03930429	0.027821247	0.5055698	7.7857165	5.9411526	Multitasking_Read
14:39:40.650	0.75180227	7.5515428	5.7965393	-0.015496429	-0.03930429	0.027821247	0.5055698	7.7857165	5.9411526	Multitasking_Read
14:39:40.671	0.75180227	7.5515428	5.7965393	-0.015496429	-0.03930429	0.027821247	0.5055698	7.7857165	5.9411526	Multitasking_Read
14:39:40.693	0.75180227	7.5515428	5.7965393	-0.015496429	-0.03930429	0.027821247	0.5055698	7.7857165	5.9411526	Multitasking_Read
14:39:40.715	0.75180227	7.5515428	5.7965393	-0.015496429	-0.03930429	0.027821247	0.5055698	7.7857165	5.9411526	Multitasking_Read
14:39:40.738	0.75180227	7.5515428	5.7965393	-0.015496429	-0.03930429	0.027821247	0.5055698	7.7857165	5.9411526	Multitasking_Read
14:39:40.759	0.75180227	7.5515428	5.7965393	-0.015496429	-0.03930429	0.027821247	0.5055698	7.7857165	5.9411526	Multitasking_Read
14:39:40.781	0.75180227	7.5515428	5.7965393	0.003440393	0.0010128145	0.039427686	0.490879	7.792685	5.9332447	Multitasking_Read
14:39:40.805	0.75180227	7.5515428	5.7965393	0.003440393	0.0010128145	0.039427686	0.490879	7.792685	5.9332447	Multitasking_Read
14:39:40.826	0.6368771	7.6113997	5.777385	0.003440393	0.0010128145	0.039427686	0.490879	7.792685	5.9332447	Multitasking_Read
14:39:40.846	0.6368771	7.6113997	5.777385	0.003440393	0.0010128145	0.039427686	0.490879	7.792685	5.9332447	Multitasking_Read
14:39:40.867	0.6368771	7.6113997	5.777385	0.003440393	0.0010128145	0.039427686	0.490879	7.792685	5.9332447	Multitasking_Read
14:39:40.889	0.6368771	7.6113997	5.777385	0.003440393	0.0010128145	0.039427686	0.490879	7.792685	5.9332447	Multitasking_Read
14:39:40.910	0.6368771	7.6113997	5.777385	0.003440393	0.0010128145	0.039427686	0.490879	7.792685	5.9332447	Multitasking_Read
14:39:40.932	0.6368771	7.6113997	5.777385	0.003440393	0.0010128145	0.039427686	0.490879	7.792685	5.9332447	Multitasking_Read
14:39:40.953	0.6368771	7.6113997	5.777385	-0.054591805	0.01811704	-0.050369505	0.48773545	7.7788167	5.9516683	Multitasking_Read
14:39:40.974	0.6368771	7.6113997	5.777385	-0.054591805	0.01811704	-0.050369505	0.48773545	7.7788167	5.9516683	Multitasking_Read
14:39:40.994	0.6368771	7.6113997	5.777385	-0.054591805	0.01811704	-0.050369505	0.48773545	7.7788167	5.9516683	Multitasking_Read
14:39:41.016	0.5602603	7.5874567	5.7438655	-0.054591805	0.01811704	-0.050369505	0.48773545	7.7788167	5.9516683	Multitasking_Read
14:39:41.036	0.5602603	7.5874567	5.7438655	-0.054591805	0.01811704	-0.050369505	0.48773545	7.7788167	5.9516683	Multitasking_Read
14:39:41.058	0.5602603	7.5874567	5.7438655	-0.054591805	0.01811704	-0.050369505	0.48773545	7.7788167	5.9516683	Multitasking_Read
14:39:41.079	0.5602603	7.5874567	5.7438655	-0.054591805	0.01811704	-0.050369505	0.48773545	7.7788167	5.9516683	Multitasking_Read
14:39:41.100	0.5602603	7.5874567	5.7438655	-0.054591805	0.01811704	-0.050369505	0.48773545	7.7788167	5.9516683	Multitasking_Read
14:39:41.122	0.5602603	7.5874567	5.7438655	-0.054591805	0.01811704	-0.050369505	0.48773545	7.7788167	5.9516683	Multitasking_Read
14:39:41.143	0.5602603	7.5874567	5.7438655	0.0022186625	-0.028919583	-0.03204355	0.4662366	7.7514687	5.988961	Multitasking_Read
14:39:41.165	0.5602603	7.5874567	5.7438655	0.0022186625	-0.028919583	-0.03204355	0.4662366	7.7514687	5.988961	Multitasking_Read
14:39:41.186	0.5602603	7.5874567	5.7438655	0.0022186625	-0.028919583	-0.03204355	0.4662366	7.7514687	5.988961	Multitasking_Read
14:39:41.207	0.5602603	7.5874567	5.7438655	0.0022186625	-0.028919583	-0.03204355	0.4662366	7.7514687	5.988961	Multitasking_Read
14:39:41.229	0.4644893	7.534783	5.889916	0.0022186625	-0.028919583	-0.03204355	0.4662366	7.7514687	5.988961	Multitasking_Read
14:39:41.249	0.4644893	7.534783	5.889916	0.0022186625	-0.028919583	-0.03204355	0.4662366	7.7514687	5.988961	Multitasking_Read
14:39:41.271	0.4644893	7.534783	5.889916	0.0022186625	-0.028919583	-0.03204355	0.4662366	7.7514687	5.988961	Multitasking_Read
14:39:41.310	0.4644893	7.534783	5.889916	-0.006333451	0.01567358	0.0015540412	0.47526526	7.746842	5.9942307	Multitasking_Read
14:39:41.340	0.4644893	7.534783	5.889916	-0.006333451	0.01567358	0.0015540412	0.47526526	7.746842	5.9942307	Multitasking_Read
14:39:41.373	0.4644893	7.534783	5.889916	-0.006333451	0.01567358	0.0015540412	0.47526526	7.746842	5.9942307	Multitasking_Read
14:39:41.409	0.4644893	7.534783	5.889916	-0.006333451	0.01567358	0.0015540412	0.47526526	7.746842	5.9942307	Multitasking_Read
14:39:41.442	0.6464542	7.57788	5.6744313	-0.006333451	0.01567358	0.0015540412	0.47526526	7.746842	5.9942307	Multitasking_Read
14:39:41.476	0.6464542	7.57788	5.6744313	-0.006333451	0.01567358	0.0015540412	0.47526526	7.746842	5.9942307	Multitasking_Read
14:39:41.509	0.6464542	7.57788	5.6744313	-0.022826813	0.022393098	0.05347759	0.46914312	7.7577705	5.980563	Multitasking_Read
14:39:41.543	0.6464542	7.57788	5.6744313	-0.022826813	0.022393098	0.05347759	0.46914312	7.7577705	5.980563	Multitasking_Read
14:39:41.566	0.6464542	7.57788	5.6744313	-0.022826813	0.022393098	0.05347759	0.46914312	7.7577705	5.980563	Multitasking_Read
14:39:41.589	0.6464542	7.57788	5.6744313	-0.022826813	0.022393098	0.05347759	0.46914312	7.7577705	5.980563	Multitasking_Read
14:39:41.611	0.6464542	7.57788	5.6744313	-0.022826813	0.022393098	0.05347759	0.46914312	7.7577705	5.980563	Multitasking_Read
14:39:41.634	0.46209505	7.5587254	5.691191	-0.022826813	0.022393098	0.05347759	0.46914312	7.7577705	5.980563	Multitasking_Read
14:39:41.657	0.46209505	7.5587254	5.691191	-0.022826813	0.022393098	0.05347759	0.46914312	7.7577705	5.980563	Multitasking_Read
14:39:41.680	0.46209505	7.5587254	5.691191	-0.0075551816	-0.008150164	-0.019826243	0.4819196	7.7518044	5.987276	Multitasking_Read
14:39:41.703	0.46209505	7.5587254	5.691191	-0.0075551816	-0.008150164	-0.019826243	0.4819196	7.7518044	5.987276	Multitasking_Read
14:39:41.726	0.46209505	7.5587254	5.691191	-0.0075551816	-0.008150164	-0.019826243	0.4819196	7.7518044	5.987276	Multitasking_Read
14:39:41.749	0.46209505	7.5587254	5.691191	-0.0075551816	-0.008150164	-0.019826243	0.4819196	7.7518044	5.987276	Multitasking_Read
14:39:41.773	0.46209505	7.5587254	5.691191	-0.0075551816	-0.008150164	-0.019826243	0.4819196	7.7518044	5.987276	Multitasking_Read
14:39:41.795	0.46209505	7.5587254	5.691191	-0.0075551816	-0.008150164	-0.019826243	0.4819196	7.7518044	5.987276	Multitasking_Read
14:39:41.817	0.46209505	7.5587254	5.691191	-0.0075551816	-0.008150164	-0.019826243	0.4819196	7.7518044	5.987276	Multitasking_Read
14:39:41.840	0.69673395	7.4964743	5.880339	-0.0075551816	-0.008150164	-0.019826243	0.4819196	7.7518044	5.987276	Multitasking_Read
14:39:41.866	0.69673395	7.4964743	5.880339	-0.02954633	-0.057019383	-0.0124958595	0.4838412	7.7558656	5.9818664	Multitasking_Read
14:39:41.889	0.69673395	7.4964743	5.880339	-0.02954633	-0.057019383	-0.0124958595	0.4838412	7.7558656	5.9818664	Multitasking_Read
14:39:41.912	0.69673395	7.4964743	5.880339	-0.02954633	-0.057019383	-0.0124958595	0.4838412	7.7558656	5.9818664	Multitasking_Read
14:39:41.933	0.69673395	7.4964743	5.880339	-0.02954633	-0.057019383	-0.0124958595	0.4838412	7.7558656	5.9818664	Multitasking_Read
14:39:41.954	0.69673395	7.4964743	5.880339	-0.02954633	-0.057019383	-0.0124958595	0.4838412	7.7558656	5.9818664	Multitasking_Read
14:39:41.976	0.69673395	7.4964743	5.880339	-0.02954633	-0.057019383	-0.0124958595	0.4838412	7.7558656	5.9818664	Multitasking_Read
14:39:41.996	0.69673395	7.4964743	5.880339	-0.02954633	-0.057019383	-0.0124958595	0.4838412	7.7558656	5.9818664	Multitasking_Read
14:39:42.016	0.43575802	7.518023	5.8013277	-0.02954633	-0.057019383	-0.0124958595	0.4838412	7.7558656	5.9818664	Multitasking_Read
14:39:42.036	0.43575802	7.518023	5.8013277	0.07796595	0.011397524	0.003997502	0.4887002	7.7625875	5.972744	Multitasking_Read
14:39:42.058	0.43575802	7.518023	5.8013277	0.07796595	0.011397524	0.003997502	0.4887002	7.7625875	5.972744	Multitasking_Read
14:39:42.079	0.43575802	7.518023	5.8013277	0.07796595	0.011397524	0.003997502	0.4887002	7.7625875	5.972744	Multitasking_Read
14:39:42.101	0.43575802	7.518023	5.8013277	0.07796595	0.011397524	0.003997502	0.4887002	7.7625875	5.972744	Multitasking_Read
14:39:42.123	0.43575802	7.518023	5.8013277	0.07796595	0.011397524	0.003997502	0.4887002	7.7625875	5.972744	Multitasking_Read
14:39:42.145	0.43575802	7.518023	5.8013277	0.07796595	0.011397524	0.003997502	0.4887002	7.7625875	5.972744	Multitasking_Read
14:39:42.166	0.43575802	7.518023	5.8013277	0.07796595	0.011397524	0.003997502	0.4887002	7.7625875	5.972744	Multitasking_Read
14:39:42.187	0.43575802	7.518023	5.8013277	0.07796595	0.011397524	0.003997502	0.4887002	7.7625875	5.972744	Multitasking_Read
14:39:42.210	0.43575802	7.518023	5.8013277	-0.006944316	0.007732332	0.00949529	0.48063043	7.764373	5.9710736	Multitasking_Read
14:39:42.232	0.4740664	7.7574506	5.837242	-0.006944316	0.007732332	0.00949529	0.48063043	7.764373	5.9710736	Multitasking_Read
14:39:42.254	0.4740664	7.7574506	5.837242	-0.006944316	0.007732332	0.00949529	0.48063043	7.764373	5.9710736	Multitasking_Read
14:39:42.278	0.4740664	7.7574506	5.837242	-0.006944316	0.007732332	0.00949529	0.48063043	7.764373	5.9710736	Multitasking_Read
14:39:42.310	0.4740664	7.7574506	5.837242	-0.006944316	0.007732332	0.00949529	0.48063043	7.764373	5.9710736	Multitasking_Read
14:39:42.343	0.4740664	7.7574506	5.837242	-0.006944316	0.007732332	0.00949529	0.48063043	7.764373	5.9710736	Multitasking_Read
14:39:42.376	0.4740664	7.7574506	5.837242	-0.006944316	0.007732332	0.00949529	0.48063043	7.764373	5.9710736	Multitasking_Read
14:39:42.410	0.4740664	7.7574506	5.837242	0.012603371	-0.0063175685	0.05042326	0.48858184	7.744915	5.9956555	Multitasking_Read
14:39:42.443	0.58420306	7.434223	5.849213	0.012603371	-0.0063175685	0.05042326	0.48858184	7.744915	5.9956555	Multitasking_Read
14:39:42.477	0.58420306	7.434223	5.849213	0.012603371	-0.0063175685	0.05042326	0.48858184	7.744915	5.9956555	Multitasking_Read
14:39:42.511	0.58420306	7.434223	5.849213	0.012603371	-0.0063175685	0.05042326	0.48858184	7.744915	5.9956555	Multitasking_Read
14:39:42.544	0.58420306	7.434223	5.849213	0.012603371	-0.0063175685	0.05042326	0.48858184	7.744915	5.9956555	Multitasking_Read
14:39:42.577	0.58420306	7.434223	5.849213	0.031540193	0.0052888715	0.028432112	0.49221098	7.7446856	5.9956474	Multitasking_Read
14:39:42.611	0.58420306	7.434223	5.849213	0.031540193	0.0052888715	0.028432112	0.49221098	7.7446856	5.9956474	Multitasking_Read
14:39:42.644	0.28252444	7.537177	5.930619	0.031540193	0.0052888715	0.028432112	0.49221098	7.7446856	5.9956474	Multitasking_Read
14:39:42.677	0.28252444	7.537177	5.930619	0.031540193	0.0052888715	0.028432112	0.49221098	7.7446856	5.9956474	Multitasking_Read
14:39:42.711	0.28252444	7.537177	5.930619	0.031540193	0.0052888715	0.028432112	0.49221098	7.7446856	5.9956474	Multitasking_Read
14:39:42.733	0.28252444	7.537177	5.930619	0.031540193	0.0052888715	0.028432112	0.49221098	7.7446856	5.9956474	Multitasking_Read
14:39:42.762	0.28252444	7.537177	5.930619	0.024209812	-0.018534875	0.00949529	0.48563218	7.745033	5.995735	Multitasking_Read
14:39:42.795	0.28252444	7.537177	5.930619	0.024209812	-0.018534875	0.00949529	0.48563218	7.745033	5.995735	Multitasking_Read
14:39:42.816	0.28252444	7.537177	5.930619	0.024209812	-0.018534875	0.00949529	0.48563218	7.745033	5.995735	Multitasking_Read
14:39:42.848	0.20351335	7.6616793	6.016813	0.024209812	-0.018534875	0.00949529	0.48563218	7.745033	5.995735	Multitasking_Read
14:39:42.871	0.20351335	7.6616793	6.016813	0.024209812	-0.018534875	0.00949529	0.48563218	7.745033	5.995735	Multitasking_Read
14:39:42.894	0.20351335	7.6616793	6.016813	0.024209812	-0.018534875	0.00949529	0.48563218	7.745033	5.995735	Multitasking_Read
14:39:42.919	0.20351335	7.6616793	6.016813	0.024209812	-0.018534875	0.00949529	0.48563218	7.745033	5.995735	Multitasking_Read
14:39:42.942	0.20351335	7.6616793	6.016813	-0.00022479841	-0.024643525	-0.025934894	0.4849537	7.7441325	5.9969563	Multitasking_Read
14:39:42.965	0.20351335	7.6616793	6.016813	-0.00022479841	-0.024643525	-0.025934894	0.4849537	7.7441325	5.9969563	Multitasking_Read
14:39:42.987	0.20351335	7.6616793	6.016813	-0.00022479841	-0.024643525	-0.025934894	0.4849537	7.7441325	5.9969563	Multitasking_Read
14:39:43.010	0.20351335	7.6616793	6.016813	-0.00022479841	-0.024643525	-0.025934894	0.4849537	7.7441325	5.9969563	Multitasking_Read
14:39:43.032	0.23942748	7.666468	5.8611846	-0.00022479841	-0.024643525	-0.025934894	0.4849537	7.7441325	5.9969563	Multitasking_Read
14:39:43.056	0.23942748	7.666468	5.8611846	-0.00022479841	-0.024643525	-0.025934894	0.4849537	7.7441325	5.9969563	Multitasking_Read
14:39:43.079	0.23942748	7.666468	5.8611846	-0.00022479841	-0.024643525	-0.025934894	0.4849537	7.7441325	5.9969563	Multitasking_Read
14:39:43.102	0.23942748	7.666468	5.8611846	-0.00022479841	-0.024643525	-0.025934894	0.4849537	7.7441325	5.9969563	Multitasking_Read
14:39:43.125	0.23942748	7.666468	5.8611846	-0.021605082	0.008954062	-0.027156625	0.49264705	7.7389855	6.002967	Multitasking_Read
14:39:43.148	0.23942748	7.666468	5.8611846	-0.021605082	0.008954062	-0.027156625	0.49264705	7.7389855	6.002967	Multitasking_Read
14:39:43.172	0.23942748	7.666468	5.8611846	-0.021605082	0.008954062	-0.027156625	0.49264705	7.7389855	6.002967	Multitasking_Read
14:39:43.195	0.23942748	7.666468	5.8611846	-0.021605082	0.008954062	-0.027156625	0.49264705	7.7389855	6.002967	Multitasking_Read
14:39:43.220	0.23942748	7.683228	5.954561	-0.021605082	0.008954062	-0.027156625	0.49264705	7.7389855	6.002967	Multitasking_Read
14:39:43.243	0.23942748	7.683228	5.954561	-0.021605082	0.008954062	-0.027156625	0.49264705	7.7389855	6.002967	Multitasking_Read
14:39:43.266	0.23942748	7.683228	5.954561	-0.021605082	0.008954062	-0.027156625	0.49264705	7.7389855	6.002967	Multitasking_Read
14:39:43.289	0.23942748	7.683228	5.954561	0.00893818	0.0346104	0.008273559	0.4940854	7.7356687	6.0071306	Multitasking_Read
14:39:43.313	0.23942748	7.683228	5.954561	0.00893818	0.0346104	0.008273559	0.4940854	7.7356687	6.0071306	Multitasking_Read
14:39:43.350	0.23942748	7.683228	5.954561	0.00893818	0.0346104	0.008273559	0.4940854	7.7356687	6.0071306	Multitasking_Read
14:39:43.383	0.23942748	7.683228	5.954561	0.00893818	0.0346104	0.008273559	0.4940854	7.7356687	6.0071306	Multitasking_Read
14:39:43.423	0.16041641	7.632948	5.897099	0.00893818	0.0346104	0.008273559	0.4940854	7.7356687	6.0071306	Multitasking_Read
14:39:43.449	0.16041641	7.632948	5.897099	0.00893818	0.0346104	0.008273559	0.4940854	7.7356687	6.0071306	Multitasking_Read
14:39:43.483	0.16041641	7.632948	5.897099	-0.008776912	-0.02281093	0.03881682	0.48525107	7.738584	6.004088	Multitasking_Read
14:39:43.517	0.16041641	7.632948	5.897099	-0.008776912	-0.02281093	0.03881682	0.48525107	7.738584	6.004088	Multitasking_Read
14:39:43.552	0.16041641	7.632948	5.897099	-0.008776912	-0.02281093	0.03881682	0.48525107	7.738584	6.004088	Multitasking_Read
14:39:43.583	0.16041641	7.632948	5.897099	-0.008776912	-0.02281093	0.03881682	0.48525107	7.738584	6.004088	Multitasking_Read
14:39:43.607	0.16041641	7.632948	5.897099	-0.008776912	-0.02281093	0.03881682	0.48525107	7.738584	6.004088	Multitasking_Read
14:39:43.630	0.40463245	7.5587254	5.873156	-0.008776912	-0.02281093	0.03881682	0.48525107	7.738584	6.004088	Multitasking_Read
14:39:43.652	0.40463245	7.5587254	5.873156	-0.036876712	-0.041747753	-0.019215377	0.47398078	7.733601	6.011406	Multitasking_Read
14:39:43.674	0.40463245	7.5587254	5.873156	-0.036876712	-0.041747753	-0.019215377	0.47398078	7.733601	6.011406	Multitasking_Read
14:39:43.697	0.40463245	7.5587254	5.873156	-0.036876712	-0.041747753	-0.019215377	0.47398078	7.733601	6.011406	Multitasking_Read
14:39:43.720	0.40463245	7.5587254	5.873156	-0.036876712	-0.041747753	-0.019215377	0.47398078	7.733601	6.011406	Multitasking_Read
14:39:43.743	0.40463245	7.5587254	5.873156	-0.036876712	-0.041747753	-0.019215377	0.47398078	7.733601	6.011406	Multitasking_Read
14:39:43.766	0.40463245	7.5587254	5.873156	-0.036876712	-0.041747753	-0.019215377	0.47398078	7.733601	6.011406	Multitasking_Read
14:39:43.789	0.40463245	7.5587254	5.873156	-0.036876712	-0.041747753	-0.019215377	0.47398078	7.733601	6.011406	Multitasking_Read
14:39:43.812	0.40463245	7.5587254	5.873156	-0.036876712	-0.041747753	-0.019215377	0.47398078	7.733601	6.011406	Multitasking_Read
14:39:43.835	0.2561874	7.5419655	5.978504	-0.008776912	-0.0918387	0.0015540412	0.48530486	7.7395506	6.002844	Multitasking_Read
14:39:43.859	0.2561874	7.5419655	5.978504	-0.008776912	-0.0918387	0.0015540412	0.48530486	7.7395506	6.002844	Multitasking_Read
14:39:43.882	0.2561874	7.5419655	5.978504	-0.008776912	-0.0918387	0.0015540412	0.48530486	7.7395506	6.002844	Multitasking_Read
14:39:43.903	0.2561874	7.5419655	5.978504	-0.008776912	-0.0918387	0.0015540412	0.48530486	7.7395506	6.002844	Multitasking_Read
14:39:43.924	0.2561874	7.5419655	5.978504	-0.008776912	-0.0918387	0.0015540412	0.48530486	7.7395506	6.002844	Multitasking_Read
14:39:43.945	0.2561874	7.5419655	5.978504	-0.008776912	-0.0918387	0.0015540412	0.48530486	7.7395506	6.002844	Multitasking_Read
14:39:43.967	0.2561874	7.5419655	5.978504	-0.008776912	-0.0918387	0.0015540412	0.48530486	7.7395506	6.002844	Multitasking_Read
14:39:43.988	0.2561874	7.5419655	5.978504	-0.008776912	-0.0918387	0.0015540412	0.48530486	7.7395506	6.002844	Multitasking_Read
14:39:44.009	0.2561874	7.5419655	5.978504	0.00038606682	-0.05213246	0.016214807	0.47429684	7.7602973	5.9768744	Multitasking_Read
14:39:44.031	0.4070267	7.7095647	5.8755503	0.00038606682	-0.05213246	0.016214807	0.47429684	7.7602973	5.9768744	Multitasking_Read
14:39:44.056	0.4070267	7.7095647	5.8755503	0.00038606682	-0.05213246	0.016214807	0.47429684	7.7602973	5.9768744	Multitasking_Read
14:39:44.078	0.4070267	7.7095647	5.8755503	0.00038606682	-0.05213246	0.016214807	0.47429684	7.7602973	5.9768744	Multitasking_Read
14:39:44.099	0.4070267	7.7095647	5.8755503	0.00038606682	-0.05213246	0.016214807	0.47429684	7.7602973	5.9768744	Multitasking_Read
14:39:44.120	0.4070267	7.7095647	5.8755503	0.00038606682	-0.05213246	0.016214807	0.47429684	7.7602973	5.9768744	Multitasking_Read
14:39:44.141	0.4070267	7.7095647	5.8755503	0.00038606682	-0.05213246	0.016214807	0.47429684	7.7602973	5.9768744	Multitasking_Read
14:39:44.161	0.4070267	7.7095647	5.8755503	0.00038606682	-0.05213246	0.016214807	0.47429684	7.7602973	5.9768744	Multitasking_Read
14:39:44.184	0.4070267	7.7095647	5.8755503	0.00038606682	-0.05213246	0.016214807	0.47429684	7.7602973	5.9768744	Multitasking_Read
14:39:44.217	0.59378016	7.735902	5.6840086	-0.04115277	0.049271166	0.033929896	0.46922672	7.7493587	5.991451	Multitasking_Read
14:39:44.251	0.59378016	7.735902	5.6840086	-0.04115277	0.049271166	0.033929896	0.46922672	7.7493587	5.991451	Multitasking_Read
14:39:44.285	0.59378016	7.735902	5.6840086	-0.04115277	0.049271166	0.033929896	0.46922672	7.7493587	5.991451	Multitasking_Read
14:39:44.318	0.59378016	7.735902	5.6840086	-0.04115277	0.049271166	0.033929896	0.46922672	7.7493587	5.991451	Multitasking_Read
14:39:44.352	0.59378016	7.735902	5.6840086	-0.04115277	0.049271166	0.033929896	0.46922672	7.7493587	5.991451	Multitasking_Read
14:39:44.385	0.59378016	7.735902	5.6840086	0.0064947195	0.002234545	0.0003323107	0.4591899	7.7425737	6.000999	Multitasking_Read
14:39:44.418	0.6656084	7.5299945	5.849213	0.0064947195	0.002234545	0.0003323107	0.4591899	7.7425737	6.000999	Multitasking_Read
14:39:44.452	0.6656084	7.5299945	5.849213	0.0064947195	0.002234545	0.0003323107	0.4591899	7.7425737	6.000999	Multitasking_Read
14:39:44.486	0.6656084	7.5299945	5.849213	0.0064947195	0.002234545	0.0003323107	0.4591899	7.7425737	6.000999	Multitasking_Read
14:39:44.519	0.6656084	7.5299945	5.849213	0.0064947195	0.002234545	0.0003323107	0.4591899	7.7425737	6.000999	Multitasking_Read
14:39:44.552	0.6656084	7.5299945	5.849213	0.048033554	0.019949637	-0.084577955	0.47235346	7.747713	5.9933305	Multitasking_Read
14:39:44.573	0.6656084	7.5299945	5.849213	0.048033554	0.019949637	-0.084577955	0.47235346	7.747713	5.9933305	Multitasking_Read
14:39:44.594	0.6656084	7.5299945	5.849213	0.048033554	0.019949637	-0.084577955	0.47235346	7.747713	5.9933305	Multitasking_Read
14:39:44.615	0.6656084	7.5299945	5.849213	0.048033554	0.019949637	-0.084577955	0.47235346	7.747713	5.9933305	Multitasking_Read
14:39:44.636	0.7350424	7.458166	5.8061166	0.048033554	0.019949637	-0.084577955	0.47235346	7.747713	5.9933305	Multitasking_Read
14:39:44.656	0.7350424	7.458166	5.8061166	0.048033554	0.019949637	-0.084577955	0.47235346	7.747713	5.9933305	Multitasking_Read
14:39:44.677	0.7350424	7.458166	5.8061166	0.048033554	0.019949637	-0.084577955	0.47235346	7.747713	5.9933305	Multitasking_Read
14:39:44.698	0.7350424	7.458166	5.8061166	0.048033554	0.019949637	-0.084577955	0.47235346	7.747713	5.9933305	Multitasking_Read
14:39:44.720	0.7350424	7.458166	5.8061166	0.048033554	0.019949637	-0.084577955	0.47235346	7.747713	5.9933305	Multitasking_Read
14:39:44.741	0.7350424	7.458166	5.8061166	0.022377217	0.04804944	-0.0051654764	0.43380424	7.784268	5.948719	Multitasking_Read
14:39:44.761	0.7350424	7.458166	5.8061166	0.022377217	0.04804944	-0.0051654764	0.43380424	7.784268	5.948719	Multitasking_Read
14:39:44.783	0.7350424	7.458166	5.8061166	0.022377217	0.04804944	-0.0051654764	0.43380424	7.784268	5.948719	Multitasking_Read
14:39:44.805	0.7350424	7.458166	5.8061166	0.022377217	0.04804944	-0.0051654764	0.43380424	7.784268	5.948719	Multitasking_Read
14:39:44.826	0.19154198	7.759845	6.016813	0.022377217	0.04804944	-0.0051654764	0.43380424	7.784268	5.948719	Multitasking_Read
14:39:44.848	0.19154198	7.759845	6.016813	0.022377217	0.04804944	-0.0051654764	0.43380424	7.784268	5.948719	Multitasking_Read
14:39:44.869	0.19154198	7.759845	6.016813	0.022377217	0.04804944	-0.0051654764	0.43380424	7.784268	5.948719	Multitasking_Read
14:39:44.890	0.19154198	7.759845	6.016813	0.022377217	0.04804944	-0.0051654764	0.43380424	7.784268	5.948719	Multitasking_Read
14:39:44.912	0.19154198	7.759845	6.016813	0.00771645	0.019949637	-0.020437106	0.43564183	7.7842093	5.948664	Multitasking_Read
14:39:44.934	0.19154198	7.759845	6.016813	0.00771645	0.019949637	-0.020437106	0.43564183	7.7842093	5.948664	Multitasking_Read
14:39:44.955	0.19154198	7.759845	6.016813	0.00771645	0.019949637	-0.020437106	0.43564183	7.7842093	5.948664	Multitasking_Read
14:39:44.976	0.19154198	7.759845	6.016813	0.00771645	0.019949637	-0.020437106	0.43564183	7.7842093	5.948664	Multitasking_Read
14:39:44.998	0.19154198	7.759845	6.016813	0.00771645	0.019949637	-0.020437106	0.43564183	7.7842093	5.948664	Multitasking_Read
14:39:45.019	0.4764607	7.5395713	5.9617443	0.00771645	0.019949637	-0.020437106	0.43564183	7.7842093	5.948664	Multitasking_Read
14:39:45.039	0.4764607	7.5395713	5.9617443	0.00771645	0.019949637	-0.020437106	0.43564183	7.7842093	5.948664	Multitasking_Read
14:39:45.061	0.4764607	7.5395713	5.9617443	0.00771645	0.019949637	-0.020437106	0.43564183	7.7842093	5.948664	Multitasking_Read
14:39:45.082	0.4764607	7.5395713	5.9617443	0.00771645	0.019949637	-0.020437106	0.43564183	7.7842093	5.948664	Multitasking_Read
14:39:45.104	0.4764607	7.5395713	5.9617443	0.033983655	0.006510602	0.0076626935	0.4376023	7.786244	5.945851	Multitasking_Read
14:39:45.125	0.4764607	7.5395713	5.9617443	0.033983655	0.006510602	0.0076626935	0.4376023	7.786244	5.945851	Multitasking_Read
14:39:45.146	0.4764607	7.5395713	5.9617443	0.033983655	0.006510602	0.0076626935	0.4376023	7.786244	5.945851	Multitasking_Read
14:39:45.167	0.4764607	7.5395713	5.9617443	0.033983655	0.006510602	0.0076626935	0.4376023	7.786244	5.945851	Multitasking_Read
14:39:45.190	0.4764607	7.5395713	5.9617443	0.033983655	0.006510602	0.0076626935	0.4376023	7.786244	5.945851	Multitasking_Read
14:39:45.211	0.4764607	7.5395713	5.9617443	0.033983655	0.006510602	0.0076626935	0.4376023	7.786244	5.945851	Multitasking_Read
14:39:45.232	0.2561874	7.6904106	5.9018874	0.033983655	0.006510602	0.0076626935	0.4376023	7.786244	5.945851	Multitasking_Read
14:39:45.253	0.2561874	7.6904106	5.9018874	0.033983655	0.006510602	0.0076626935	0.4376023	7.786244	5.945851	Multitasking_Read
14:39:45.275	0.2561874	7.6904106	5.9018874	-0.022826813	-0.0044849725	-0.013106725	0.4552014	7.79622	5.9314475	Multitasking_Read
14:39:45.295	0.2561874	7.6904106	5.9018874	-0.022826813	-0.0044849725	-0.013106725	0.4552014	7.79622	5.9314475	Multitasking_Read
14:39:45.317	0.2561874	7.6904106	5.9018874	-0.022826813	-0.0044849725	-0.013106725	0.4552014	7.79622	5.9314475	Multitasking_Read
14:39:45.340	0.2561874	7.6904106	5.9018874	-0.022826813	-0.0044849725	-0.013106725	0.4552014	7.79622	5.9314475	Multitasking_Read
14:39:45.362	0.2561874	7.6904106	5.9018874	-0.022826813	-0.0044849725	-0.013106725	0.4552014	7.79622	5.9314475	Multitasking_Read
14:39:45.382	0.2561874	7.6904106	5.9018874	-0.022826813	-0.0044849725	-0.013106725	0.4552014	7.79622	5.9314475	Multitasking_Read
14:39:45.404	0.2561874	7.6904106	5.9018874	-0.022826813	-0.0044849725	-0.013106725	0.4552014	7.79622	5.9314475	Multitasking_Read
14:39:45.425	0.41181526	7.6042166	5.791751	-0.022826813	-0.0044849725	-0.013106725	0.4552014	7.79622	5.9314475	Multitasking_Read
14:39:45.447	0.41181526	7.6042166	5.791751	-0.011831238	0.006510602	-0.01616105	0.4616215	7.7957115	5.9316177	Multitasking_Read
14:39:45.468	0.41181526	7.6042166	5.791751	-0.011831238	0.006510602	-0.01616105	0.4616215	7.7957115	5.9316177	Multitasking_Read
14:39:45.489	0.41181526	7.6042166	5.791751	-0.011831238	0.006510602	-0.01616105	0.4616215	7.7957115	5.9316177	Multitasking_Read
14:39:45.510	0.41181526	7.6042166	5.791751	-0.011831238	0.006510602	-0.01616105	0.4616215	7.7957115	5.9316177	Multitasking_Read
14:39:45.531	0.41181526	7.6042166	5.791751	-0.011831238	0.006510602	-0.01616105	0.4616215	7.7957115	5.9316177	Multitasking_Read
14:39:45.552	0.41181526	7.6042166	5.791751	-0.011831238	0.006510602	-0.01616105	0.4616215	7.7957115	5.9316177	Multitasking_Read
14:39:45.575	0.41181526	7.6042166	5.791751	-0.011831238	0.006510602	-0.01616105	0.4616215	7.7957115	5.9316177	Multitasking_Read
14:39:45.596	0.41181526	7.6042166	5.791751	-0.011831238	0.006510602	-0.01616105	0.4616215	7.7957115	5.9316177	Multitasking_Read
14:39:45.617	0.65363705	7.6066113	5.8228765	-0.011831238	0.006510602	-0.01616105	0.4616215	7.7957115	5.9316177	Multitasking_Read
14:39:45.638	0.65363705	7.6066113	5.8228765	0.014435967	-0.013037086	0.02476692	0.4578623	7.7782497	5.954791	Multitasking_Read
14:39:45.660	0.65363705	7.6066113	5.8228765	0.014435967	-0.013037086	0.02476692	0.4578623	7.7782497	5.954791	Multitasking_Read
14:39:45.682	0.65363705	7.6066113	5.8228765	0.014435967	-0.013037086	0.02476692	0.4578623	7.7782497	5.954791	Multitasking_Read
14:39:45.703	0.65363705	7.6066113	5.8228765	0.014435967	-0.013037086	0.02476692	0.4578623	7.7782497	5.954791	Multitasking_Read
14:39:45.726	0.65363705	7.6066113	5.8228765	0.014435967	-0.013037086	0.02476692	0.4578623	7.7782497	5.954791	Multitasking_Read
14:39:45.747	0.65363705	7.6066113	5.8228765	0.014435967	-0.013037086	0.02476692	0.4578623	7.7782497	5.954791	Multitasking_Read
14:39:45.767	0.65363705	7.6066113	5.8228765	0.014435967	-0.013037086	0.02476692	0.4578623	7.7782497	5.954791	Multitasking_Read
14:39:45.788	0.65363705	7.6066113	5.8228765	0.014435967	-0.013037086	0.02476692	0.4578623	7.7782497	5.954791	Multitasking_Read
14:39:45.810	0.65363705	7.6066113	5.8228765	0.048033554	-0.05396506	0.0046083676	0.4475595	7.7560716	5.9844246	Multitasking_Read
14:39:45.831	0.56265455	7.5826683	5.9282246	0.048033554	-0.05396506	0.0046083676	0.4475595	7.7560716	5.9844246	Multitasking_Read
14:39:45.852	0.56265455	7.5826683	5.9282246	0.048033554	-0.05396506	0.0046083676	0.4475595	7.7560716	5.9844246	Multitasking_Read
14:39:45.872	0.56265455	7.5826683	5.9282246	0.048033554	-0.05396506	0.0046083676	0.4475595	7.7560716	5.9844246	Multitasking_Read
14:39:45.894	0.56265455	7.5826683	5.9282246	0.048033554	-0.05396506	0.0046083676	0.4475595	7.7560716	5.9844246	Multitasking_Read
14:39:45.916	0.56265455	7.5826683	5.9282246	0.048033554	-0.05396506	0.0046083676	0.4475595	7.7560716	5.9844246	Multitasking_Read
14:39:45.937	0.56265455	7.5826683	5.9282246	0.048033554	-0.05396506	0.0046083676	0.4475595	7.7560716	5.9844246	Multitasking_Read
14:39:45.958	0.56265455	7.5826683	5.9282246	0.048033554	-0.05396506	0.0046083676	0.4475595	7.7560716	5.9844246	Multitasking_Read
14:39:45.980	0.56265455	7.5826683	5.9282246	0.048033554	-0.05396506	0.0046083676	0.4475595	7.7560716	5.9844246	Multitasking_Read
14:39:46.001	0.56265455	7.5826683	5.9282246	-0.0142747	0.01323012	0.046147205	0.44595644	7.7746143	5.9604387	Multitasking_Read
14:39:46.022	0.53392327	7.563514	5.734288	-0.0142747	0.01323012	0.046147205	0.44595644	7.7746143	5.9604387	Multitasking_Read
14:39:46.043	0.53392327	7.563514	5.734288	-0.0142747	0.01323012	0.046147205	0.44595644	7.7746143	5.9604387	Multitasking_Read
14:39:46.063	0.53392327	7.563514	5.734288	-0.0142747	0.01323012	0.046147205	0.44595644	7.7746143	5.9604387	Multitasking_Read
14:39:46.085	0.53392327	7.563514	5.734288	-0.0142747	0.01323012	0.046147205	0.44595644	7.7746143	5.9604387	Multitasking_Read
14:39:46.107	0.53392327	7.563514	5.734288	-0.0142747	0.01323012	0.046147205	0.44595644	7.7746143	5.9604387	Multitasking_Read
14:39:46.128	0.53392327	7.563514	5.734288	-0.0142747	0.01323012	0.046147205	0.44595644	7.7746143	5.9604387	Multitasking_Read
14:39:46.150	0.53392327	7.563514	5.734288	-0.0142747	0.01323012	0.046147205	0.44595644	7.7746143	5.9604387	Multitasking_Read
14:39:46.171	0.53392327	7.563514	5.734288	0.010159912	0.027890887	0.015603942	0.43862697	7.7774386	5.957288	Multitasking_Read
14:39:46.194	0.53392327	7.563514	5.734288	0.010159912	0.027890887	0.015603942	0.43862697	7.7774386	5.957288	Multitasking_Read
14:39:46.215	0.53392327	7.563514	5.734288	0.010159912	0.027890887	0.015603942	0.43862697	7.7774386	5.957288	Multitasking_Read
14:39:46.238	0.35914123	7.613794	5.774991	0.010159912	0.027890887	0.015603942	0.43862697	7.7774386	5.957288	Multitasking_Read
14:39:46.260	0.35914123	7.613794	5.774991	0.010159912	0.027890887	0.015603942	0.43862697	7.7774386	5.957288	Multitasking_Read
14:39:46.281	0.35914123	7.613794	5.774991	0.010159912	0.027890887	0.015603942	0.43862697	7.7774386	5.957288	Multitasking_Read
14:39:46.303	0.35914123	7.613794	5.774991	0.010159912	0.027890887	0.015603942	0.43862697	7.7774386	5.957288	Multitasking_Read
14:39:46.324	0.35914123	7.613794	5.774991	0.010159912	0.027890887	0.015603942	0.43862697	7.7774386	5.957288	Multitasking_Read
14:39:46.344	0.35914123	7.613794	5.774991	0.010159912	0.027890887	0.015603942	0.43862697	7.7774386	5.957288	Multitasking_Read
14:39:46.366	0.35914123	7.613794	5.774991	-0.026492005	-0.0044849725	0.02232346	0.42612275	7.777898	5.957594	Multitasking_Read
14:39:46.387	0.35914123	7.613794	5.774991	-0.026492005	-0.0044849725	0.02232346	0.42612275	7.777898	5.957594	Multitasking_Read
14:39:46.408	0.35914123	7.613794	5.774991	-0.026492005	-0.0044849725	0.02232346	0.42612275	7.777898	5.957594	Multitasking_Read
14:39:46.430	0.48843205	7.5252056	5.8396363	-0.026492005	-0.0044849725	0.02232346	0.42612275	7.777898	5.957594	Multitasking_Read
14:39:46.451	0.48843205	7.5252056	5.8396363	-0.026492005	-0.0044849725	0.02232346	0.42612275	7.777898	5.957594	Multitasking_Read
14:39:46.472	0.48843205	7.5252056	5.8396363	-0.026492005	-0.0044849725	0.02232346	0.42612275	7.777898	5.957594	Multitasking_Read
14:39:46.495	0.48843205	7.5252056	5.8396363	-0.026492005	-0.0044849725	0.02232346	0.42612275	7.777898	5.957594	Multitasking_Read
14:39:46.516	0.48843205	7.5252056	5.8396363	-0.026492005	-0.0044849725	0.02232346	0.42612275	7.777898	5.957594	Multitasking_Read
14:39:46.537	0.48843205	7.5252056	5.8396363	-0.013663834	0.00040194934	0.0046083676	0.43002355	7.7754064	5.960573	Multitasking_Read
14:39:46.558	0.48843205	7.5252056	5.8396363	-0.013663834	0.00040194934	0.0046083676	0.43002355	7.7754064	5.960573	Multitasking_Read
14:39:46.580	0.48843205	7.5252056	5.8396363	-0.013663834	0.00040194934	0.0046083676	0.43002355	7.7754064	5.960573	Multitasking_Read
14:39:46.602	0.48843205	7.5252056	5.8396363	-0.013663834	0.00040194934	0.0046083676	0.43002355	7.7754064	5.960573	Multitasking_Read
14:39:46.624	0.13168511	7.6113997	5.6744313	-0.013663834	0.00040194934	0.0046083676	0.43002355	7.7754064	5.960573	Multitasking_Read
14:39:46.646	0.13168511	7.6113997	5.6744313	-0.013663834	0.00040194934	0.0046083676	0.43002355	7.7754064	5.960573	Multitasking_Read
14:39:46.667	0.13168511	7.6113997	5.6744313	-0.013663834	0.00040194934	0.0046083676	0.43002355	7.7754064	5.960573	Multitasking_Read
14:39:46.689	0.13168511	7.6113997	5.6744313	-0.013663834	0.00040194934	0.0046083676	0.43002355	7.7754064	5.960573	Multitasking_Read
14:39:46.710	0.13168511	7.6113997	5.6744313	-0.040541906	-0.032584775	-0.043039124	0.42159373	7.774533	5.9623156	Multitasking_Read
14:39:46.731	0.13168511	7.6113997	5.6744313	-0.040541906	-0.032584775	-0.043039124	0.42159373	7.774533	5.9623156	Multitasking_Read
14:39:46.753	0.13168511	7.6113997	5.6744313	-0.040541906	-0.032584775	-0.043039124	0.42159373	7.774533	5.9623156	Multitasking_Read
14:39:46.774	0.13168511	7.6113997	5.6744313	-0.040541906	-0.032584775	-0.043039124	0.42159373	7.774533	5.9623156	Multitasking_Read
14:39:46.796	0.13168511	7.6113997	5.6744313	-0.040541906	-0.032584775	-0.043039124	0.42159373	7.774533	5.9623156	Multitasking_Read
14:39:46.818	0.20590763	7.7670274	5.8228765	-0.040541906	-0.032584775	-0.043039124	0.42159373	7.774533	5.9623156	Multitasking_Read
14:39:46.840	0.20590763	7.7670274	5.8228765	-0.040541906	-0.032584775	-0.043039124	0.42159373	7.774533	5.9623156	Multitasking_Read
14:39:46.863	0.20590763	7.7670274	5.8228765	-0.040541906	-0.032584775	-0.043039124	0.42159373	7.774533	5.9623156	Multitasking_Read
14:39:46.884	0.20590763	7.7670274	5.8228765	-0.040541906	-0.032584775	-0.043039124	0.42159373	7.774533	5.9623156	Multitasking_Read
14:39:46.906	0.20590763	7.7670274	5.8228765	-0.020994216	0.049271166	0.016214807	0.40477762	7.787367	5.9467144	Multitasking_Read
14:39:46.927	0.20590763	7.7670274	5.8228765	-0.020994216	0.049271166	0.016214807	0.40477762	7.787367	5.9467144	Multitasking_Read
14:39:46.948	0.20590763	7.7670274	5.8228765	-0.020994216	0.049271166	0.016214807	0.40477762	7.787367	5.9467144	Multitasking_Read
14:39:46.970	0.20590763	7.7670274	5.8228765	-0.020994216	0.049271166	0.016214807	0.40477762	7.787367	5.9467144	Multitasking_Read
14:39:46.991	0.20590763	7.7670274	5.8228765	-0.020994216	0.049271166	0.016214807	0.40477762	7.787367	5.9467144	Multitasking_Read
14:39:47.016	0.09577099	7.805336	5.6672482	-0.020994216	0.049271166	0.016214807	0.40477762	7.787367	5.9467144	Multitasking_Read
14:39:47.037	0.09577099	7.805336	5.6672482	-0.020994216	0.049271166	0.016214807	0.40477762	7.787367	5.9467144	Multitasking_Read
14:39:47.058	0.09577099	7.805336	5.6672482	-0.020994216	0.049271166	0.016214807	0.40477762	7.787367	5.9467144	Multitasking_Read
14:39:47.081	0.09577099	7.805336	5.6672482	-0.059478726	0.013840985	-0.033265278	0.40724328	7.7721095	5.96647	Multitasking_Read
14:39:47.103	0.09577099	7.805336	5.6672482	-0.059478726	0.013840985	-0.033265278	0.40724328	7.7721095	5.96647	Multitasking_Read
14:39:47.125	0.09577099	7.805336	5.6672482	-0.059478726	0.013840985	-0.033265278	0.40724328	7.7721095	5.96647	Multitasking_Read
14:39:47.147	0.09577099	7.805336	5.6672482	-0.059478726	0.013840985	-0.033265278	0.40724328	7.7721095	5.96647	Multitasking_Read
14:39:47.169	0.09577099	7.805336	5.6672482	-0.059478726	0.013840985	-0.033265278	0.40724328	7.7721095	5.96647	Multitasking_Read
14:39:47.190	0.09577099	7.805336	5.6672482	-0.059478726	0.013840985	-0.033265278	0.40724328	7.7721095	5.96647	Multitasking_Read
14:39:47.212	0.09577099	7.805336	5.6672482	-0.059478726	0.013840985	-0.033265278	0.40724328	7.7721095	5.96647	Multitasking_Read
14:39:47.232	0.50758624	7.49408	5.6792197	-0.059478726	0.013840985	-0.033265278	0.40724328	7.7721095	5.96647	Multitasking_Read
14:39:47.254	0.50758624	7.49408	5.6792197	-0.012442104	0.021782232	0.013771346	0.43766135	7.727564	6.021917	Multitasking_Read
14:39:47.275	0.50758624	7.49408	5.6792197	-0.012442104	0.021782232	0.013771346	0.43766135	7.727564	6.021917	Multitasking_Read
14:39:47.297	0.50758624	7.49408	5.6792197	-0.012442104	0.021782232	0.013771346	0.43766135	7.727564	6.021917	Multitasking_Read
14:39:47.319	0.50758624	7.49408	5.6792197	-0.012442104	0.021782232	0.013771346	0.43766135	7.727564	6.021917	Multitasking_Read
14:39:47.340	0.50758624	7.49408	5.6792197	-0.012442104	0.021782232	0.013771346	0.43766135	7.727564	6.021917	Multitasking_Read
14:39:47.361	0.50758624	7.49408	5.6792197	-0.012442104	0.021782232	0.013771346	0.43766135	7.727564	6.021917	Multitasking_Read
14:39:47.382	0.50758624	7.49408	5.6792197	-0.012442104	0.021782232	0.013771346	0.43766135	7.727564	6.021917	Multitasking_Read
14:39:47.404	0.50758624	7.49408	5.6792197	-0.012442104	0.021782232	0.013771346	0.43766135	7.727564	6.021917	Multitasking_Read
14:39:47.426	0.6488485	7.59464	5.952167	0.05658567	0.002234545	-0.007608937	0.43766135	7.727564	6.021917	Multitasking_Read
14:39:47.449	0.6488485	7.59464	5.952167	0.05658567	0.002234545	-0.007608937	0.4512788	7.7223	6.027659	Multitasking_Read
14:39:47.470	0.6488485	7.59464	5.952167	0.05658567	0.002234545	-0.007608937	0.4512788	7.7223	6.027659	Multitasking_Read
14:39:47.492	0.6488485	7.59464	5.952167	0.05658567	0.002234545	-0.007608937	0.4512788	7.7223	6.027659	Multitasking_Read
14:39:47.516	0.6488485	7.59464	5.952167	0.05658567	0.002234545	-0.007608937	0.4512788	7.7223	6.027659	Multitasking_Read
14:39:47.538	0.6488485	7.59464	5.952167	0.05658567	0.002234545	-0.007608937	0.4512788	7.7223	6.027659	Multitasking_Read
14:39:47.559	0.6488485	7.59464	5.952167	0.05658567	0.002234545	-0.007608937	0.4512788	7.7223	6.027659	Multitasking_Read
14:39:47.582	0.6488485	7.59464	5.952167	0.05658567	0.002234545	-0.007608937	0.4512788	7.7223	6.027659	Multitasking_Read
14:39:47.604	0.6488485	7.59464	5.952167	0.05658567	0.002234545	-0.007608937	0.4512788	7.7223	6.027659	Multitasking_Read
14:39:47.626	0.49800915	7.537177	5.968927	-0.022826813	0.04377338	-0.04670431	0.4569937	7.731526	6.0153904	Multitasking_Read
14:39:47.649	0.49800915	7.537177	5.968927	-0.022826813	0.04377338	-0.04670431	0.4569937	7.731526	6.0153904	Multitasking_Read
14:39:47.670	0.49800915	7.537177	5.968927	-0.022826813	0.04377338	-0.04670431	0.4569937	7.731526	6.0153904	Multitasking_Read
14:39:47.692	0.49800915	7.537177	5.968927	-0.022826813	0.04377338	-0.04670431	0.4569937	7.731526	6.0153904	Multitasking_Read
14:39:47.713	0.49800915	7.537177	5.968927	-0.022826813	0.04377338	-0.04670431	0.4569937	7.731526	6.0153904	Multitasking_Read
14:39:47.736	0.49800915	7.537177	5.968927	-0.022826813	0.04377338	-0.04670431	0.4569937	7.731526	6.0153904	Multitasking_Read
14:39:47.758	0.49800915	7.537177	5.968927	-0.022826813	0.04377338	-0.04670431	0.4569937	7.731526	6.0153904	Multitasking_Read
14:39:47.780	0.49800915	7.537177	5.968927	-0.022826813	0.04377338	-0.04670431	0.4569937	7.731526	6.0153904	Multitasking_Read
14:39:47.801	0.49800915	7.537177	5.968927	-0.12606305	0.09019914	0.020490864	0.3485884	7.765611	5.9786286	Multitasking_Read
14:39:47.823	0.6608198	7.4892917	6.1293435	-0.12606305	0.09019914	0.020490864	0.3485884	7.765611	5.9786286	Multitasking_Read
14:39:47.845	0.6608198	7.4892917	6.1293435	-0.12606305	0.09019914	0.020490864	0.3485884	7.765611	5.9786286	Multitasking_Read
14:39:47.867	0.6608198	7.4892917	6.1293435	-0.12606305	0.09019914	0.020490864	0.3485884	7.765611	5.9786286	Multitasking_Read
14:39:47.889	0.6608198	7.4892917	6.1293435	-0.12606305	0.09019914	0.020490864	0.3485884	7.765611	5.9786286	Multitasking_Read
14:39:47.910	0.6608198	7.4892917	6.1293435	-0.12606305	0.09019914	0.020490864	0.3485884	7.765611	5.9786286	Multitasking_Read
14:39:47.930	0.6608198	7.4892917	6.1293435	-0.12606305	0.09019914	0.020490864	0.3485884	7.765611	5.9786286	Multitasking_Read
14:39:47.952	0.6608198	7.4892917	6.1293435	-0.12606305	0.09019914	0.020490864	0.3485884	7.765611	5.9786286	Multitasking_Read
14:39:47.973	0.6608198	7.4892917	6.1293435	-0.045428824	-0.065571494	-0.061975945	0.30792877	7.7269754	6.0306954	Multitasking_Read
14:39:47.994	0.6608198	7.4892917	6.1293435	-0.045428824	-0.065571494	-0.061975945	0.30792877	7.7269754	6.0306954	Multitasking_Read
14:39:48.015	0.6608198	7.4892917	6.1293435	-0.045428824	-0.065571494	-0.061975945	0.30792877	7.7269754	6.0306954	Multitasking_Read
14:39:48.036	0.4668836	7.51084	6.5220046	-0.045428824	-0.065571494	-0.061975945	0.30792877	7.7269754	6.0306954	Multitasking_Read
14:39:48.057	0.4668836	7.51084	6.5220046	-0.045428824	-0.065571494	-0.061975945	0.30792877	7.7269754	6.0306954	Multitasking_Read
14:39:48.080	0.4668836	7.51084	6.5220046	-0.045428824	-0.065571494	-0.061975945	0.30792877	7.7269754	6.0306954	Multitasking_Read
14:39:48.101	0.4668836	7.51084	6.5220046	-0.045428824	-0.065571494	-0.061975945	0.30792877	7.7269754	6.0306954	Multitasking_Read
14:39:48.122	0.4668836	7.51084	6.5220046	-0.045428824	-0.065571494	-0.061975945	0.30792877	7.7269754	6.0306954	Multitasking_Read
14:39:48.143	0.4668836	7.51084	6.5220046	-0.045428824	-0.065571494	-0.061975945	0.30792877	7.7269754	6.0306954	Multitasking_Read
14:39:48.165	0.4668836	7.51084	6.5220046	-0.04298537	-0.0008197812	0.04920153	0.293851	7.734185	6.0221534	Multitasking_Read
14:39:48.186	0.4668836	7.51084	6.5220046	-0.04298537	-0.0008197812	0.04920153	0.293851	7.734185	6.0221534	Multitasking_Read
14:39:48.207	0.4668836	7.51084	6.5220046	-0.04298537	-0.0008197812	0.04920153	0.293851	7.734185	6.0221534	Multitasking_Read
14:39:48.229	-0.09337672	7.7167478	5.686403	-0.04298537	-0.0008197812	0.04920153	0.293851	7.734185	6.0221534	Multitasking_Read
14:39:48.251	-0.09337672	7.7167478	5.686403	-0.04298537	-0.0008197812	0.04920153	0.293851	7.734185	6.0221534	Multitasking_Read
14:39:48.272	-0.09337672	7.7167478	5.686403	-0.04298537	-0.0008197812	0.04920153	0.293851	7.734185	6.0221534	Multitasking_Read
14:39:48.292	-0.09337672	7.7167478	5.686403	-0.04298537	-0.0008197812	0.04920153	0.293851	7.734185	6.0221534	Multitasking_Read
14:39:48.314	-0.09337672	7.7167478	5.686403	-0.04298537	-0.0008197812	0.04920153	0.293851	7.734185	6.0221534	Multitasking_Read
14:39:48.335	-0.09337672	7.7167478	5.686403	-0.28916407	0.2105396	-0.05464556	0.41365036	7.70297	6.0550303	Multitasking_Read
14:39:48.357	-0.09337672	7.7167478	5.686403	-0.28916407	0.2105396	-0.05464556	0.41365036	7.70297	6.0550303	Multitasking_Read
14:39:48.378	-0.09337672	7.7167478	5.686403	-0.28916407	0.2105396	-0.05464556	0.41365036	7.70297	6.0550303	Multitasking_Read
14:39:48.402	-0.09337672	7.7167478	5.686403	-0.28916407	0.2105396	-0.05464556	0.41365036	7.70297	6.0550303	Multitasking_Read
14:39:48.435	-0.105348095	7.537177	5.0806513	-0.28916407	0.2105396	-0.05464556	0.41365036	7.70297	6.0550303	Multitasking_Read
14:39:48.469	-0.105348095	7.537177	5.0806513	-0.28916407	0.2105396	-0.05464556	0.41365036	7.70297	6.0550303	Multitasking_Read
14:39:48.504	-0.105348095	7.537177	5.0806513	-0.28916407	0.2105396	-0.05464556	0.41365036	7.70297	6.0550303	Multitasking_Read
14:39:48.537	-0.105348095	7.537177	5.0806513	-0.08757853	0.005899736	0.15793554	0.36846477	7.557147	6.2389107	Multitasking_Read
14:39:48.572	-0.105348095	7.537177	5.0806513	-0.08757853	0.005899736	0.15793554	0.36846477	7.557147	6.2389107	Multitasking_Read
14:39:48.605	-0.105348095	7.537177	5.0806513	-0.08757853	0.005899736	0.15793554	0.36846477	7.557147	6.2389107	Multitasking_Read
14:39:48.638	0.083799616	7.4868975	6.5603127	-0.08757853	0.005899736	0.15793554	0.36846477	7.557147	6.2389107	Multitasking_Read
14:39:48.671	0.083799616	7.4868975	6.5603127	-0.08757853	0.005899736	0.15793554	0.36846477	7.557147	6.2389107	Multitasking_Read
14:39:48.695	0.083799616	7.4868975	6.5603127	-0.090632856	-0.005095838	0.07119268	0.43937516	7.4929295	6.311362	Multitasking_Read
14:39:48.717	0.083799616	7.4868975	6.5603127	-0.090632856	-0.005095838	0.07119268	0.43937516	7.4929295	6.311362	Multitasking_Read
14:39:48.740	0.083799616	7.4868975	6.5603127	-0.090632856	-0.005095838	0.07119268	0.43937516	7.4929295	6.311362	Multitasking_Read
14:39:48.763	0.083799616	7.4868975	6.5603127	-0.090632856	-0.005095838	0.07119268	0.43937516	7.4929295	6.311362	Multitasking_Read
14:39:48.786	0.083799616	7.4868975	6.5603127	-0.090632856	-0.005095838	0.07119268	0.43937516	7.4929295	6.311362	Multitasking_Read
14:39:48.810	0.083799616	7.4868975	6.5603127	-0.090632856	-0.005095838	0.07119268	0.43937516	7.4929295	6.311362	Multitasking_Read
14:39:48.832	0.7326481	6.897906	6.28976	-0.090632856	-0.005095838	0.07119268	0.43937516	7.4929295	6.311362	Multitasking_Read
14:39:48.854	0.7326481	6.897906	6.28976	-0.090632856	-0.005095838	0.07119268	0.43937516	7.4929295	6.311362	Multitasking_Read
14:39:48.875	0.7326481	6.897906	6.28976	0.06819211	0.14517702	0.013771346	0.49238664	7.4176707	6.3957796	Multitasking_Read
14:39:48.897	0.7326481	6.897906	6.28976	0.06819211	0.14517702	0.013771346	0.49238664	7.4176707	6.3957796	Multitasking_Read
14:39:48.918	0.7326481	6.897906	6.28976	0.06819211	0.14517702	0.013771346	0.49238664	7.4176707	6.3957796	Multitasking_Read
14:39:48.938	0.7326481	6.897906	6.28976	0.06819211	0.14517702	0.013771346	0.49238664	7.4176707	6.3957796	Multitasking_Read
14:39:48.959	0.7326481	6.897906	6.28976	0.06819211	0.14517702	0.013771346	0.49238664	7.4176707	6.3957796	Multitasking_Read
14:39:48.981	0.7326481	6.897906	6.28976	0.06819211	0.14517702	0.013771346	0.49238664	7.4176707	6.3957796	Multitasking_Read
14:39:49.002	0.7326481	6.897906	6.28976	0.06819211	0.14517702	0.013771346	0.49238664	7.4176707	6.3957796	Multitasking_Read
14:39:49.024	0.75659084	7.14691	6.2131433	0.06819211	0.14517702	0.013771346	0.49238664	7.4176707	6.3957796	Multitasking_Read
14:39:49.045	0.75659084	7.14691	6.2131433	0.06819211	0.14517702	0.013771346	0.49238664	7.4176707	6.3957796	Multitasking_Read
14:39:49.067	0.75659084	7.14691	6.2131433	0.16287622	-0.15720128	-0.081523634	0.5023264	7.40626	6.4082165	Multitasking_Read
14:39:49.089	0.75659084	7.14691	6.2131433	0.16287622	-0.15720128	-0.081523634	0.5023264	7.40626	6.4082165	Multitasking_Read
14:39:49.110	0.75659084	7.14691	6.2131433	0.16287622	-0.15720128	-0.081523634	0.5023264	7.40626	6.4082165	Multitasking_Read
14:39:49.132	0.75659084	7.14691	6.2131433	0.16287622	-0.15720128	-0.081523634	0.5023264	7.40626	6.4082165	Multitasking_Read
14:39:49.153	0.75659084	7.14691	6.2131433	0.16287622	-0.15720128	-0.081523634	0.5023264	7.40626	6.4082165	Multitasking_Read
14:39:49.175	0.75659084	7.14691	6.2131433	0.16287622	-0.15720128	-0.081523634	0.5023264	7.40626	6.4082165	Multitasking_Read
14:39:49.195	0.75659084	7.14691	6.2131433	0.16287622	-0.15720128	-0.081523634	0.5023264	7.40626	6.4082165	Multitasking_Read
14:39:49.216	0.41181526	7.223527	6.280183	0.16287622	-0.15720128	-0.081523634	0.5023264	7.40626	6.4082165	Multitasking_Read
14:39:49.240	0.41181526	7.223527	6.280183	0.09323759	-0.065571494	-0.014328455	0.521206	7.6207576	6.1500177	Multitasking_Read
14:39:49.261	0.41181526	7.223527	6.280183	0.09323759	-0.065571494	-0.014328455	0.521206	7.6207576	6.1500177	Multitasking_Read
14:39:49.283	0.41181526	7.223527	6.280183	0.09323759	-0.065571494	-0.014328455	0.521206	7.6207576	6.1500177	Multitasking_Read
14:39:49.306	0.41181526	7.223527	6.280183	0.09323759	-0.065571494	-0.014328455	0.521206	7.6207576	6.1500177	Multitasking_Read
14:39:49.327	0.41181526	7.223527	6.280183	0.09323759	-0.065571494	-0.014328455	0.521206	7.6207576	6.1500177	Multitasking_Read
14:39:49.348	0.41181526	7.223527	6.280183	0.09323759	-0.065571494	-0.014328455	0.521206	7.6207576	6.1500177	Multitasking_Read
14:39:49.369	0.41181526	7.223527	6.280183	0.09323759	-0.065571494	-0.014328455	0.521206	7.6207576	6.1500177	Multitasking_Read
14:39:49.390	0.41181526	7.223527	6.280183	0.09323759	-0.065571494	-0.014328455	0.521206	7.6207576	6.1500177	Multitasking_Read
14:39:49.411	0.41181526	7.223527	6.280183	0.062083457	-0.016091412	0.035762493	0.58565307	7.697657	6.047592	Multitasking_Read
14:39:49.432	0.19154198	7.1373334	6.0527267	0.062083457	-0.016091412	0.035762493	0.58565307	7.697657	6.047592	Multitasking_Read
14:39:49.453	0.19154198	7.1373334	6.0527267	0.062083457	-0.016091412	0.035762493	0.58565307	7.697657	6.047592	Multitasking_Read
14:39:49.475	0.19154198	7.1373334	6.0527267	0.062083457	-0.016091412	0.035762493	0.58565307	7.697657	6.047592	Multitasking_Read
14:39:49.496	0.19154198	7.1373334	6.0527267	0.062083457	-0.016091412	0.035762493	0.58565307	7.697657	6.047592	Multitasking_Read
14:39:49.518	0.19154198	7.1373334	6.0527267	0.062083457	-0.016091412	0.035762493	0.58565307	7.697657	6.047592	Multitasking_Read
14:39:49.564	0.19154198	7.1373334	6.0527267	0.062083457	-0.016091412	0.035762493	0.58565307	7.697657	6.047592	Multitasking_Read
14:39:49.607	0.19154198	7.1373334	6.0527267	0.041924905	-0.002652377	-0.07052806	0.53359425	7.746824	5.9893403	Multitasking_Read
14:39:49.628	1.185166	7.2977495	5.8061166	0.041924905	-0.002652377	-0.07052806	0.53359425	7.746824	5.9893403	Multitasking_Read
14:39:49.649	1.185166	7.2977495	5.8061166	0.041924905	-0.002652377	-0.07052806	0.53359425	7.746824	5.9893403	Multitasking_Read
14:39:49.671	1.185166	7.2977495	5.8061166	0.041924905	-0.002652377	-0.07052806	0.53359425	7.746824	5.9893403	Multitasking_Read
14:39:49.693	1.185166	7.2977495	5.8061166	0.041924905	-0.002652377	-0.07052806	0.53359425	7.746824	5.9893403	Multitasking_Read
14:39:49.714	1.185166	7.2977495	5.8061166	0.041924905	-0.002652377	-0.07052806	0.53359425	7.746824	5.9893403	Multitasking_Read
14:39:49.736	1.185166	7.2977495	5.8061166	0.041924905	-0.002652377	-0.07052806	0.53359425	7.746824	5.9893403	Multitasking_Read
14:39:49.759	1.185166	7.2977495	5.8061166	0.041924905	-0.002652377	-0.07052806	0.53359425	7.746824	5.9893403	Multitasking_Read
14:39:49.781	1.185166	7.2977495	5.8061166	0.039481442	-0.04602381	-0.006387207	0.44748732	7.7622776	5.9763803	Multitasking_Read
14:39:49.802	1.185166	7.2977495	5.8061166	0.039481442	-0.04602381	-0.006387207	0.44748732	7.7622776	5.9763803	Multitasking_Read
14:39:49.826	0.38068968	7.745479	5.4948606	0.039481442	-0.04602381	-0.006387207	0.44748732	7.7622776	5.9763803	Multitasking_Read
14:39:49.848	0.38068968	7.745479	5.4948606	0.039481442	-0.04602381	-0.006387207	0.44748732	7.7622776	5.9763803	Multitasking_Read
14:39:49.870	0.38068968	7.745479	5.4948606	0.039481442	-0.04602381	-0.006387207	0.44748732	7.7622776	5.9763803	Multitasking_Read
14:39:49.892	0.38068968	7.745479	5.4948606	0.039481442	-0.04602381	-0.006387207	0.44748732	7.7622776	5.9763803	Multitasking_Read
14:39:49.913	0.38068968	7.745479	5.4948606	0.039481442	-0.04602381	-0.006387207	0.44748732	7.7622776	5.9763803	Multitasking_Read
14:39:49.935	0.38068968	7.745479	5.4948606	0.039481442	-0.04602381	-0.006387207	0.44748732	7.7622776	5.9763803	Multitasking_Read
14:39:49.956	0.38068968	7.745479	5.4948606	0.26061466	0.1506748	-0.07052806	0.36965793	7.844993	5.872801	Multitasking_Read
14:39:49.977	0.38068968	7.745479	5.4948606	0.26061466	0.1506748	-0.07052806	0.36965793	7.844993	5.872801	Multitasking_Read
14:39:49.998	0.38068968	7.745479	5.4948606	0.26061466	0.1506748	-0.07052806	0.36965793	7.844993	5.872801	Multitasking_Read
14:39:50.019	0.4166038	7.5659084	6.2155375	0.26061466	0.1506748	-0.07052806	0.36965793	7.844993	5.872801	Multitasking_Read
14:39:50.040	0.4166038	7.5659084	6.2155375	0.26061466	0.1506748	-0.07052806	0.36965793	7.844993	5.872801	Multitasking_Read
14:39:50.063	0.4166038	7.5659084	6.2155375	0.26061466	0.1506748	-0.07052806	0.36965793	7.844993	5.872801	Multitasking_Read
14:39:50.084	0.4166038	7.5659084	6.2155375	0.26061466	0.1506748	-0.07052806	0.36965793	7.844993	5.872801	Multitasking_Read
14:39:50.105	0.4166038	7.5659084	6.2155375	0.26061466	0.1506748	-0.07052806	0.36965793	7.844993	5.872801	Multitasking_Read
14:39:50.127	0.4166038	7.5659084	6.2155375	0.003440393	0.035832133	-0.028378354	0.24981605	7.953095	5.7320275	Multitasking_Read
14:39:50.148	0.4166038	7.5659084	6.2155375	0.003440393	0.035832133	-0.028378354	0.24981605	7.953095	5.7320275	Multitasking_Read
14:39:50.170	0.4166038	7.5659084	6.2155375	0.003440393	0.035832133	-0.028378354	0.24981605	7.953095	5.7320275	Multitasking_Read
14:39:50.191	0.4166038	7.5659084	6.2155375	0.003440393	0.035832133	-0.028378354	0.24981605	7.953095	5.7320275	Multitasking_Read
14:39:50.212	0.4166038	7.5659084	6.2155375	0.003440393	0.035832133	-0.028378354	0.24981605	7.953095	5.7320275	Multitasking_Read
14:39:50.233	0.5602603	7.6616793	4.8579836	0.003440393	0.035832133	-0.028378354	0.24981605	7.953095	5.7320275	Multitasking_Read
14:39:50.255	0.5602603	7.6616793	4.8579836	0.003440393	0.035832133	-0.028378354	0.24981605	7.953095	5.7320275	Multitasking_Read
14:39:50.277	0.5602603	7.6616793	4.8579836	0.003440393	0.035832133	-0.028378354	0.24981605	7.953095	5.7320275	Multitasking_Read
14:39:50.298	0.5602603	7.6616793	4.8579836	0.003440393	0.035832133	-0.028378354	0.24981605	7.953095	5.7320275	Multitasking_Read
14:39:50.319	0.5602603	7.6616793	4.8579836	0.044368368	0.008343197	0.035762493	0.20066871	7.982103	5.693512	Multitasking_Read
14:39:50.340	0.5602603	7.6616793	4.8579836	0.044368368	0.008343197	0.035762493	0.20066871	7.982103	5.693512	Multitasking_Read
14:39:50.361	0.5602603	7.6616793	4.8579836	0.044368368	0.008343197	0.035762493	0.20066871	7.982103	5.693512	Multitasking_Read
14:39:50.384	0.5602603	7.6616793	4.8579836	0.044368368	0.008343197	0.035762493	0.20066871	7.982103	5.693512	Multitasking_Read
14:39:50.405	0.5602603	7.6616793	4.8579836	0.044368368	0.008343197	0.035762493	0.20066871	7.982103	5.693512	Multitasking_Read
14:39:50.427	0.17717634	7.8915296	5.4589467	0.044368368	0.008343197	0.035762493	0.20066871	7.982103	5.693512	Multitasking_Read
14:39:50.449	0.17717634	7.8915296	5.4589467	0.044368368	0.008343197	0.035762493	0.20066871	7.982103	5.693512	Multitasking_Read
14:39:50.471	0.17717634	7.8915296	5.4589467	0.044368368	0.008343197	0.035762493	0.20066871	7.982103	5.693512	Multitasking_Read
14:39:50.493	0.17717634	7.8915296	5.4589467	-0.09918497	-0.03319564	0.0070518283	0.18549013	7.9832606	5.692404	Multitasking_Read
14:39:50.515	0.17717634	7.8915296	5.4589467	-0.09918497	-0.03319564	0.0070518283	0.18549013	7.9832606	5.692404	Multitasking_Read
14:39:50.536	0.17717634	7.8915296	5.4589467	-0.09918497	-0.03319564	0.0070518283	0.18549013	7.9832606	5.692404	Multitasking_Read
14:39:50.557	0.17717634	7.8915296	5.4589467	-0.09918497	-0.03319564	0.0070518283	0.18549013	7.9832606	5.692404	Multitasking_Read
14:39:50.578	0.17717634	7.8915296	5.4589467	-0.09918497	-0.03319564	0.0070518283	0.18549013	7.9832606	5.692404	Multitasking_Read
14:39:50.599	0.17717634	7.8915296	5.4589467	-0.09918497	-0.03319564	0.0070518283	0.18549013	7.9832606	5.692404	Multitasking_Read
14:39:50.621	0.5363176	7.692805	5.320079	-0.09918497	-0.03319564	0.0070518283	0.18549013	7.9832606	5.692404	Multitasking_Read
14:39:50.642	0.5363176	7.692805	5.320079	-0.09918497	-0.03319564	0.0070518283	0.18549013	7.9832606	5.692404	Multitasking_Read
14:39:50.663	0.5363176	7.692805	5.320079	-0.09918497	-0.03319564	0.0070518283	0.18549013	7.9832606	5.692404	Multitasking_Read
14:39:50.685	0.5363176	7.692805	5.320079	-0.06986343	-0.0063175685	0.013771346	0.157544	7.954474	5.733391	Multitasking_Read
14:39:50.706	0.5363176	7.692805	5.320079	-0.06986343	-0.0063175685	0.013771346	0.157544	7.954474	5.733391	Multitasking_Read
14:39:50.727	0.5363176	7.692805	5.320079	-0.06986343	-0.0063175685	0.013771346	0.157544	7.954474	5.733391	Multitasking_Read
14:39:50.748	0.5363176	7.692805	5.320079	-0.06986343	-0.0063175685	0.013771346	0.157544	7.954474	5.733391	Multitasking_Read
14:39:50.769	0.5363176	7.692805	5.320079	-0.06986343	-0.0063175685	0.013771346	0.157544	7.954474	5.733391	Multitasking_Read
14:39:50.790	0.5363176	7.692805	5.320079	-0.06986343	-0.0063175685	0.013771346	0.157544	7.954474	5.733391	Multitasking_Read
14:39:50.811	0.5363176	7.692805	5.320079	-0.06986343	-0.0063175685	0.013771346	0.157544	7.954474	5.733391	Multitasking_Read
14:39:50.832	0.15562786	7.7311134	5.4134555	-0.06986343	-0.0063175685	0.013771346	0.157544	7.954474	5.733391	Multitasking_Read
14:39:50.852	0.15562786	7.7311134	5.4134555	-0.03198979	-0.017924007	-0.013106725	0.1381104	7.9312706	5.765938	Multitasking_Read
14:39:50.873	0.15562786	7.7311134	5.4134555	-0.03198979	-0.017924007	-0.013106725	0.1381104	7.9312706	5.765938	Multitasking_Read
14:39:50.895	0.15562786	7.7311134	5.4134555	-0.03198979	-0.017924007	-0.013106725	0.1381104	7.9312706	5.765938	Multitasking_Read
14:39:50.929	0.15562786	7.7311134	5.4134555	-0.03198979	-0.017924007	-0.013106725	0.1381104	7.9312706	5.765938	Multitasking_Read
14:39:50.963	0.15562786	7.7311134	5.4134555	-0.03198979	-0.017924007	-0.013106725	0.1381104	7.9312706	5.765938	Multitasking_Read
14:39:50.996	0.15562786	7.7311134	5.4134555	-0.03198979	-0.017924007	-0.013106725	0.1381104	7.9312706	5.765938	Multitasking_Read
14:39:51.031	-0.0071828244	7.881953	5.6504884	-0.037487578	0.01445185	0.03515163	0.16998263	7.9214873	5.778532	Multitasking_Read
14:39:51.067	-0.0071828244	7.881953	5.6504884	-0.037487578	0.01445185	0.03515163	0.16998263	7.9214873	5.778532	Multitasking_Read
14:39:51.100	-0.0071828244	7.881953	5.6504884	-0.037487578	0.01445185	0.03515163	0.16998263	7.9214873	5.778532	Multitasking_Read
14:39:51.132	-0.0071828244	7.881953	5.6504884	-0.037487578	0.01445185	0.03515163	0.16998263	7.9214873	5.778532	Multitasking_Read
14:39:51.164	-0.0071828244	7.881953	5.6504884	-0.037487578	0.01445185	0.03515163	0.16998263	7.9214873	5.778532	Multitasking_Read
14:39:51.185	-0.0071828244	7.881953	5.6504884	-0.037487578	0.01445185	0.03515163	0.16998263	7.9214873	5.778532	Multitasking_Read
14:39:51.207	-0.0071828244	7.881953	5.6504884	0.025431542	-0.008150164	0.030875573	0.18623862	7.9099674	5.7937875	Multitasking_Read
14:39:51.229	0.44294083	7.59464	5.686403	0.025431542	-0.008150164	0.030875573	0.18623862	7.9099674	5.7937875	Multitasking_Read
14:39:51.251	0.44294083	7.59464	5.686403	0.025431542	-0.008150164	0.030875573	0.18623862	7.9099674	5.7937875	Multitasking_Read
14:39:51.273	0.44294083	7.59464	5.686403	0.025431542	-0.008150164	0.030875573	0.18623862	7.9099674	5.7937875	Multitasking_Read
14:39:51.296	0.44294083	7.59464	5.686403	0.025431542	-0.008150164	0.030875573	0.18623862	7.9099674	5.7937875	Multitasking_Read
14:39:51.319	0.44294083	7.59464	5.686403	0.025431542	-0.008150164	0.030875573	0.18623862	7.9099674	5.7937875	Multitasking_Read
14:39:51.340	0.44294083	7.59464	5.686403	0.025431542	-0.008150164	0.030875573	0.18623862	7.9099674	5.7937875	Multitasking_Read
14:39:51.361	0.44294083	7.59464	5.686403	0.025431542	-0.008150164	0.030875573	0.18623862	7.9099674	5.7937875	Multitasking_Read
14:39:51.381	0.44294083	7.59464	5.686403	0.025431542	-0.008150164	0.030875573	0.18623862	7.9099674	5.7937875	Multitasking_Read
14:39:51.401	0.44294083	7.59464	5.686403	-0.009998642	-0.03197391	0.016214807	0.17913769	7.932265	5.7634416	Multitasking_Read
14:39:51.422	0.32801566	7.659285	5.576266	-0.009998642	-0.03197391	0.016214807	0.17913769	7.932265	5.7634416	Multitasking_Read
14:39:51.443	0.32801566	7.659285	5.576266	-0.009998642	-0.03197391	0.016214807	0.17913769	7.932265	5.7634416	Multitasking_Read
14:39:51.465	0.32801566	7.659285	5.576266	-0.009998642	-0.03197391	0.016214807	0.17913769	7.932265	5.7634416	Multitasking_Read
14:39:51.486	0.32801566	7.659285	5.576266	-0.009998642	-0.03197391	0.016214807	0.17913769	7.932265	5.7634416	Multitasking_Read
14:39:51.508	0.32801566	7.659285	5.576266	-0.009998642	-0.03197391	0.016214807	0.17913769	7.932265	5.7634416	Multitasking_Read
14:39:51.530	0.32801566	7.659285	5.576266	-0.009998642	-0.03197391	0.016214807	0.17913769	7.932265	5.7634416	Multitasking_Read
14:39:51.551	0.32801566	7.659285	5.576266	-0.009998642	-0.03197391	0.016214807	0.17913769	7.932265	5.7634416	Multitasking_Read
14:39:51.573	0.32801566	7.659285	5.576266	0.027875004	0.015062716	-0.001500285	0.1860998	7.9418736	5.7499757	Multitasking_Read
14:39:51.594	0.32801566	7.659285	5.576266	0.027875004	0.015062716	-0.001500285	0.1860998	7.9418736	5.7499757	Multitasking_Read
14:39:51.617	0.083799616	7.764633	5.7821736	0.027875004	0.015062716	-0.001500285	0.1860998	7.9418736	5.7499757	Multitasking_Read
14:39:51.638	0.083799616	7.764633	5.7821736	0.027875004	0.015062716	-0.001500285	0.1860998	7.9418736	5.7499757	Multitasking_Read
14:39:51.659	0.083799616	7.764633	5.7821736	0.027875004	0.015062716	-0.001500285	0.1860998	7.9418736	5.7499757	Multitasking_Read
14:39:51.679	0.083799616	7.764633	5.7821736	0.027875004	0.015062716	-0.001500285	0.1860998	7.9418736	5.7499757	Multitasking_Read
14:39:51.701	0.083799616	7.764633	5.7821736	0.027875004	0.015062716	-0.001500285	0.1860998	7.9418736	5.7499757	Multitasking_Read
14:39:51.722	0.083799616	7.764633	5.7821736	0.027875004	0.015062716	-0.001500285	0.1860998	7.9418736	5.7499757	Multitasking_Read
14:39:51.744	0.083799616	7.764633	5.7821736	0.027875004	0.015062716	-0.001500285	0.1860998	7.9418736	5.7499757	Multitasking_Read
14:39:51.767	0.083799616	7.764633	5.7821736	0.03825971	0.010175793	0.033929896	0.20041503	7.9482775	5.7406344	Multitasking_Read
14:39:51.788	0.083799616	7.764633	5.7821736	0.03825971	0.010175793	0.033929896	0.20041503	7.9482775	5.7406344	Multitasking_Read
14:39:51.810	0.083799616	7.764633	5.7821736	0.03825971	0.010175793	0.033929896	0.20041503	7.9482775	5.7406344	Multitasking_Read
14:39:51.831	0.27294734	7.7909703	5.6840086	0.03825971	0.010175793	0.033929896	0.20041503	7.9482775	5.7406344	Multitasking_Read
14:39:51.853	0.27294734	7.7909703	5.6840086	0.03825971	0.010175793	0.033929896	0.20041503	7.9482775	5.7406344	Multitasking_Read
14:39:51.875	0.27294734	7.7909703	5.6840086	0.03825971	0.010175793	0.033929896	0.20041503	7.9482775	5.7406344	Multitasking_Read
14:39:51.896	0.27294734	7.7909703	5.6840086	0.03825971	0.010175793	0.033929896	0.20041503	7.9482775	5.7406344	Multitasking_Read
14:39:51.918	0.27294734	7.7909703	5.6840086	0.03825971	0.010175793	0.033929896	0.20041503	7.9482775	5.7406344	Multitasking_Read
14:39:51.939	0.27294734	7.7909703	5.6840086	0.0052729887	-0.019145738	0.040038552	0.21857013	7.9551597	5.730434	Multitasking_Read
14:39:51.961	0.27294734	7.7909703	5.6840086	0.0052729887	-0.019145738	0.040038552	0.21857013	7.9551597	5.730434	Multitasking_Read
14:39:51.985	0.27294734	7.7909703	5.6840086	0.0052729887	-0.019145738	0.040038552	0.21857013	7.9551597	5.730434	Multitasking_Read
14:39:52.006	0.27294734	7.7909703	5.6840086	0.0052729887	-0.019145738	0.040038552	0.21857013	7.9551597	5.730434	Multitasking_Read
14:39:52.026	0.26337022	7.8795586	5.583449	0.0052729887	-0.019145738	0.040038552	0.21857013	7.9551597	5.730434	Multitasking_Read
14:39:52.048	0.26337022	7.8795586	5.583449	0.0052729887	-0.019145738	0.040038552	0.21857013	7.9551597	5.730434	Multitasking_Read
14:39:52.069	0.26337022	7.8795586	5.583449	0.0052729887	-0.019145738	0.040038552	0.21857013	7.9551597	5.730434	Multitasking_Read
14:39:52.091	0.26337022	7.8795586	5.583449	0.0052729887	-0.019145738	0.040038552	0.21857013	7.9551597	5.730434	Multitasking_Read
14:39:52.112	0.26337022	7.8795586	5.583449	0.012603371	-0.0044849725	0.044925474	0.22020152	7.962157	5.720648	Multitasking_Read
14:39:52.134	0.26337022	7.8795586	5.583449	0.012603371	-0.0044849725	0.044925474	0.22020152	7.962157	5.720648	Multitasking_Read
14:39:52.156	0.26337022	7.8795586	5.583449	0.012603371	-0.0044849725	0.044925474	0.22020152	7.962157	5.720648	Multitasking_Read
14:39:52.178	0.26337022	7.8795586	5.583449	0.012603371	-0.0044849725	0.044925474	0.22020152	7.962157	5.720648	Multitasking_Read
14:39:52.201	0.26337022	7.8795586	5.583449	0.012603371	-0.0044849725	0.044925474	0.22020152	7.962157	5.720648	Multitasking_Read
14:39:52.223	0.37111259	7.7574506	5.5092263	0.012603371	-0.0044849725	0.044925474	0.22020152	7.962157	5.720648	Multitasking_Read
14:39:52.245	0.37111259	7.7574506	5.5092263	0.012603371	-0.0044849725	0.044925474	0.22020152	7.962157	5.720648	Multitasking_Read
14:39:52.266	0.37111259	7.7574506	5.5092263	0.012603371	-0.0044849725	0.044925474	0.22020152	7.962157	5.720648	Multitasking_Read
14:39:52.288	0.37111259	7.7574506	5.5092263	-0.011220373	0.0040671406	0.052255854	0.23539296	7.965695	5.7151074	Multitasking_Read
14:39:52.309	0.37111259	7.7574506	5.5092263	-0.011220373	0.0040671406	0.052255854	0.23539296	7.965695	5.7151074	Multitasking_Read
14:39:52.330	0.37111259	7.7574506	5.5092263	-0.011220373	0.0040671406	0.052255854	0.23539296	7.965695	5.7151074	Multitasking_Read
14:39:52.352	0.37111259	7.7574506	5.5092263	-0.011220373	0.0040671406	0.052255854	0.23539296	7.965695	5.7151074	Multitasking_Read
14:39:52.373	0.37111259	7.7574506	5.5092263	-0.011220373	0.0040671406	0.052255854	0.23539296	7.965695	5.7151074	Multitasking_Read
14:39:52.395	0.37111259	7.7574506	5.5092263	-0.011220373	0.0040671406	0.052255854	0.23539296	7.965695	5.7151074	Multitasking_Read
14:39:52.416	0.4668836	7.7502675	5.664854	-0.011220373	0.0040671406	0.052255854	0.23539296	7.965695	5.7151074	Multitasking_Read
14:39:52.438	0.4668836	7.7502675	5.664854	-0.011220373	0.0040671406	0.052255854	0.23539296	7.965695	5.7151074	Multitasking_Read
14:39:52.460	0.4668836	7.7502675	5.664854	-0.011220373	0.0040671406	0.052255854	0.23539296	7.965695	5.7151074	Multitasking_Read
14:39:52.481	0.4668836	7.7502675	5.664854	-0.038098443	0.03338867	-0.024102299	0.24953401	7.9531617	5.73195	Multitasking_Read
14:39:52.503	0.4668836	7.7502675	5.664854	-0.038098443	0.03338867	-0.024102299	0.24953401	7.9531617	5.73195	Multitasking_Read
14:39:52.524	0.4668836	7.7502675	5.664854	-0.038098443	0.03338867	-0.024102299	0.24953401	7.9531617	5.73195	Multitasking_Read
14:39:52.545	0.4668836	7.7502675	5.664854	-0.038098443	0.03338867	-0.024102299	0.24953401	7.9531617	5.73195	Multitasking_Read
14:39:52.567	0.4668836	7.7502675	5.664854	-0.038098443	0.03338867	-0.024102299	0.24953401	7.9531617	5.73195	Multitasking_Read
14:39:52.588	0.4668836	7.7502675	5.664854	-0.038098443	0.03338867	-0.024102299	0.24953401	7.9531617	5.73195	Multitasking_Read
14:39:52.610	0.4668836	7.7502675	5.664854	-0.038098443	0.03338867	-0.024102299	0.24953401	7.9531617	5.73195	Multitasking_Read
14:39:52.631	0.57462597	7.6904106	5.4589467	-0.038098443	0.03338867	-0.024102299	0.24953401	7.9531617	5.73195	Multitasking_Read
14:39:52.652	0.57462597	7.6904106	5.4589467	-0.011220373	0.0028454103	-0.022269703	0.25050402	7.93821	5.7525935	Multitasking_Read
14:39:52.674	0.57462597	7.6904106	5.4589467	-0.011220373	0.0028454103	-0.022269703	0.25050402	7.93821	5.7525935	Multitasking_Read
14:39:52.695	0.57462597	7.6904106	5.4589467	-0.011220373	0.0028454103	-0.022269703	0.25050402	7.93821	5.7525935	Multitasking_Read
14:39:52.716	0.57462597	7.6904106	5.4589467	-0.011220373	0.0028454103	-0.022269703	0.25050402	7.93821	5.7525935	Multitasking_Read
14:39:52.738	0.57462597	7.6904106	5.4589467	-0.011220373	0.0028454103	-0.022269703	0.25050402	7.93821	5.7525935	Multitasking_Read
14:39:52.759	0.57462597	7.6904106	5.4589467	-0.011220373	0.0028454103	-0.022269703	0.25050402	7.93821	5.7525935	Multitasking_Read
14:39:52.780	0.57462597	7.6904106	5.4589467	-0.011220373	0.0028454103	-0.022269703	0.25050402	7.93821	5.7525935	Multitasking_Read
14:39:52.802	0.57462597	7.6904106	5.4589467	-0.011220373	0.0028454103	-0.022269703	0.25050402	7.93821	5.7525935	Multitasking_Read
14:39:52.823	0.44054657	7.728719	5.564295	-0.011220373	0.0028454103	-0.022269703	0.25050402	7.93821	5.7525935	Multitasking_Read
14:39:52.853	0.44054657	7.728719	5.564295	0.005883854	-0.024643525	0.06325143	0.25016764	7.928773	5.7656083	Multitasking_Read
14:39:52.886	0.44054657	7.728719	5.564295	0.005883854	-0.024643525	0.06325143	0.25016764	7.928773	5.7656083	Multitasking_Read
14:39:52.920	0.44054657	7.728719	5.564295	0.005883854	-0.024643525	0.06325143	0.25016764	7.928773	5.7656083	Multitasking_Read
14:39:52.956	0.44054657	7.728719	5.564295	0.005883854	-0.024643525	0.06325143	0.25016764	7.928773	5.7656083	Multitasking_Read
14:39:52.989	0.44054657	7.728719	5.564295	0.005883854	-0.024643525	0.06325143	0.25016764	7.928773	5.7656083	Multitasking_Read
14:39:53.023	0.51716334	7.721536	5.6552773	0.044368368	0.04438425	0.021101728	0.25298825	7.943332	5.7454047	Multitasking_Read
14:39:53.055	0.51716334	7.721536	5.6552773	0.044368368	0.04438425	0.021101728	0.25298825	7.943332	5.7454047	Multitasking_Read
14:39:53.090	0.51716334	7.721536	5.6552773	0.044368368	0.04438425	0.021101728	0.25298825	7.943332	5.7454047	Multitasking_Read
14:39:53.111	0.51716334	7.721536	5.6552773	0.044368368	0.04438425	0.021101728	0.25298825	7.943332	5.7454047	Multitasking_Read
14:39:53.131	0.51716334	7.721536	5.6552773	0.044368368	0.04438425	0.021101728	0.25298825	7.943332	5.7454047	Multitasking_Read
14:39:53.151	0.51716334	7.721536	5.6552773	0.044368368	0.04438425	0.021101728	0.25298825	7.943332	5.7454047	Multitasking_Read
14:39:53.173	0.51716334	7.721536	5.6552773	0.044368368	0.04438425	0.021101728	0.25298825	7.943332	5.7454047	Multitasking_Read
14:39:53.194	0.51716334	7.721536	5.6552773	0.010770775	0.01323012	-0.037541337	0.25200653	7.9587502	5.7240796	Multitasking_Read
14:39:53.215	0.18196489	7.778999	5.564295	0.010770775	0.01323012	-0.037541337	0.25200653	7.9587502	5.7240796	Multitasking_Read
14:39:53.237	0.18196489	7.778999	5.564295	0.010770775	0.01323012	-0.037541337	0.25200653	7.9587502	5.7240796	Multitasking_Read
14:39:53.258	0.18196489	7.778999	5.564295	0.010770775	0.01323012	-0.037541337	0.25200653	7.9587502	5.7240796	Multitasking_Read
14:39:53.280	0.18196489	7.778999	5.564295	0.010770775	0.01323012	-0.037541337	0.25200653	7.9587502	5.7240796	Multitasking_Read
14:39:53.302	0.18196489	7.778999	5.564295	0.010770775	0.01323012	-0.037541337	0.25200653	7.9587502	5.7240796	Multitasking_Read
14:39:53.323	0.18196489	7.778999	5.564295	0.010770775	0.01323012	-0.037541337	0.25200653	7.9587502	5.7240796	Multitasking_Read
14:39:53.345	0.18196489	7.778999	5.564295	0.010770775	0.01323012	-0.037541337	0.25200653	7.9587502	5.7240796	Multitasking_Read
14:39:53.367	0.18196489	7.778999	5.564295	-0.001446529	0.016895311	-0.024102299	0.23205782	7.9623723	5.719883	Multitasking_Read
14:39:53.390	0.18196489	7.778999	5.564295	-0.001446529	0.016895311	-0.024102299	0.23205782	7.9623723	5.719883	Multitasking_Read
14:39:53.412	0.18196489	7.778999	5.564295	-0.001446529	0.016895311	-0.024102299	0.23205782	7.9623723	5.719883	Multitasking_Read
14:39:53.432	0.26097596	7.8292785	5.6385174	-0.001446529	0.016895311	-0.024102299	0.23205782	7.9623723	5.719883	Multitasking_Read
14:39:53.454	0.26097596	7.8292785	5.6385174	-0.001446529	0.016895311	-0.024102299	0.23205782	7.9623723	5.719883	Multitasking_Read
14:39:53.475	0.26097596	7.8292785	5.6385174	-0.001446529	0.016895311	-0.024102299	0.23205782	7.9623723	5.719883	Multitasking_Read
14:39:53.497	0.26097596	7.8292785	5.6385174	-0.001446529	0.016895311	-0.024102299	0.23205782	7.9623723	5.719883	Multitasking_Read
14:39:53.519	0.26097596	7.8292785	5.6385174	-0.001446529	0.016895311	-0.024102299	0.23205782	7.9623723	5.719883	Multitasking_Read
14:39:53.540	0.26097596	7.8292785	5.6385174	-0.001446529	0.016895311	-0.024102299	0.23205782	7.9623723	5.719883	Multitasking_Read
14:39:53.562	0.26097596	7.8292785	5.6385174	-0.020383352	0.018727908	-0.017382782	0.218858	7.9570284	5.7278357	Multitasking_Read
14:39:53.584	0.26097596	7.8292785	5.6385174	-0.020383352	0.018727908	-0.017382782	0.218858	7.9570284	5.7278357	Multitasking_Read
14:39:53.605	0.26097596	7.8292785	5.6385174	-0.020383352	0.018727908	-0.017382782	0.218858	7.9570284	5.7278357	Multitasking_Read
14:39:53.625	0.3519584	7.7143536	5.7175283	-0.020383352	0.018727908	-0.017382782	0.218858	7.9570284	5.7278357	Multitasking_Read
14:39:53.647	0.3519584	7.7143536	5.7175283	-0.020383352	0.018727908	-0.017382782	0.218858	7.9570284	5.7278357	Multitasking_Read
14:39:53.669	0.3519584	7.7143536	5.7175283	-0.020383352	0.018727908	-0.017382782	0.218858	7.9570284	5.7278357	Multitasking_Read
14:39:53.690	0.3519584	7.7143536	5.7175283	-0.020383352	0.018727908	-0.017382782	0.218858	7.9570284	5.7278357	Multitasking_Read
14:39:53.711	0.3519584	7.7143536	5.7175283	-0.020383352	0.018727908	-0.017382782	0.218858	7.9570284	5.7278357	Multitasking_Read
14:39:53.732	0.3519584	7.7143536	5.7175283	-0.008166046	0.018727908	0.06569489	0.19338892	7.9597473	5.724974	Multitasking_Read
14:39:53.752	0.3519584	7.7143536	5.7175283	-0.008166046	0.018727908	0.06569489	0.19338892	7.9597473	5.724974	Multitasking_Read
14:39:53.775	0.3519584	7.7143536	5.7175283	-0.008166046	0.018727908	0.06569489	0.19338892	7.9597473	5.724974	Multitasking_Read
14:39:53.797	0.3519584	7.7143536	5.7175283	-0.008166046	0.018727908	0.06569489	0.19338892	7.9597473	5.724974	Multitasking_Read
14:39:53.818	0.20111908	7.881953	5.648094	-0.008166046	0.018727908	0.06569489	0.19338892	7.9597473	5.724974	Multitasking_Read
14:39:53.839	0.20111908	7.881953	5.648094	-0.008166046	0.018727908	0.06569489	0.19338892	7.9597473	5.724974	Multitasking_Read
14:39:53.860	0.20111908	7.881953	5.648094	-0.008166046	0.018727908	0.06569489	0.19338892	7.9597473	5.724974	Multitasking_Read
14:39:53.881	0.20111908	7.881953	5.648094	-0.008166046	0.018727908	0.06569489	0.19338892	7.9597473	5.724974	Multitasking_Read
14:39:53.903	0.20111908	7.881953	5.648094	-0.008166046	0.018727908	0.06569489	0.19338892	7.9597473	5.724974	Multitasking_Read
14:39:53.924	0.20111908	7.881953	5.648094	0.0016077973	-0.0057067033	0.0027757715	0.18922713	7.9618254	5.7222185	Multitasking_Read
14:39:53.945	0.20111908	7.881953	5.648094	0.0016077973	-0.0057067033	0.0027757715	0.18922713	7.9618254	5.7222185	Multitasking_Read
14:39:53.966	0.20111908	7.881953	5.648094	0.0016077973	-0.0057067033	0.0027757715	0.18922713	7.9618254	5.7222185	Multitasking_Read
14:39:53.987	0.20111908	7.881953	5.648094	0.0016077973	-0.0057067033	0.0027757715	0.18922713	7.9618254	5.7222185	Multitasking_Read
14:39:54.010	0.20111908	7.881953	5.648094	0.0016077973	-0.0057067033	0.0027757715	0.18922713	7.9618254	5.7222185	Multitasking_Read
14:39:54.031	0.3304099	7.728719	5.652883	0.0016077973	-0.0057067033	0.0027757715	0.18922713	7.9618254	5.7222185	Multitasking_Read
14:39:54.052	0.3304099	7.728719	5.652883	0.0016077973	-0.0057067033	0.0027757715	0.18922713	7.9618254	5.7222185	Multitasking_Read
14:39:54.073	0.3304099	7.728719	5.652883	0.0016077973	-0.0057067033	0.0027757715	0.18922713	7.9618254	5.7222185	Multitasking_Read
14:39:54.095	0.3304099	7.728719	5.652883	0.016268563	-0.008150164	0.0046083676	0.19970132	7.9580746	5.727073	Multitasking_Read
14:39:54.115	0.3304099	7.728719	5.652883	0.016268563	-0.008150164	0.0046083676	0.19970132	7.9580746	5.727073	Multitasking_Read
14:39:54.137	0.3304099	7.728719	5.652883	0.016268563	-0.008150164	0.0046083676	0.19970132	7.9580746	5.727073	Multitasking_Read
14:39:54.158	0.3304099	7.728719	5.652883	0.016268563	-0.008150164	0.0046083676	0.19970132	7.9580746	5.727073	Multitasking_Read
14:39:54.179	0.3304099	7.728719	5.652883	0.016268563	-0.008150164	0.0046083676	0.19970132	7.9580746	5.727073	Multitasking_Read
14:39:54.201	0.3304099	7.728719	5.652883	0.016268563	-0.008150164	0.0046083676	0.19970132	7.9580746	5.727073	Multitasking_Read
14:39:54.222	0.22027329	7.7574506	5.686403	0.016268563	-0.008150164	0.0046083676	0.19970132	7.9580746	5.727073	Multitasking_Read
14:39:54.243	0.22027329	7.7574506	5.686403	0.016268563	-0.008150164	0.0046083676	0.19970132	7.9580746	5.727073	Multitasking_Read
14:39:54.265	0.22027329	7.7574506	5.686403	0.016268563	-0.008150164	0.0046083676	0.19970132	7.9580746	5.727073	Multitasking_Read
14:39:54.287	0.22027329	7.7574506	5.686403	0.027875004	0.0046780063	-0.024102299	0.20763606	7.956869	5.7284718	Multitasking_Read
14:39:54.308	0.22027329	7.7574506	5.686403	0.027875004	0.0046780063	-0.024102299	0.20763606	7.956869	5.7284718	Multitasking_Read
14:39:54.330	0.22027329	7.7574506	5.686403	0.027875004	0.0046780063	-0.024102299	0.20763606	7.956869	5.7284718	Multitasking_Read
14:39:54.352	0.22027329	7.7574506	5.686403	0.027875004	0.0046780063	-0.024102299	0.20763606	7.956869	5.7284718	Multitasking_Read
14:39:54.373	0.22027329	7.7574506	5.686403	0.027875004	0.0046780063	-0.024102299	0.20763606	7.956869	5.7284718	Multitasking_Read
14:39:54.395	0.22027329	7.7574506	5.686403	0.027875004	0.0046780063	-0.024102299	0.20763606	7.956869	5.7284718	Multitasking_Read
14:39:54.416	0.13647367	7.901107	5.846819	0.027875004	0.0046780063	-0.024102299	0.20763606	7.956869	5.7284718	Multitasking_Read
14:39:54.438	0.13647367	7.901107	5.846819	0.027875004	0.0046780063	-0.024102299	0.20763606	7.956869	5.7284718	Multitasking_Read
14:39:54.459	0.13647367	7.901107	5.846819	0.022377217	-0.0032632423	0.05042326	0.20885158	7.9661326	5.715542	Multitasking_Read
14:39:54.480	0.13647367	7.901107	5.846819	0.022377217	-0.0032632423	0.05042326	0.20885158	7.9661326	5.715542	Multitasking_Read
14:39:54.501	0.13647367	7.901107	5.846819	0.022377217	-0.0032632423	0.05042326	0.20885158	7.9661326	5.715542	Multitasking_Read
14:39:54.522	0.13647367	7.901107	5.846819	0.022377217	-0.0032632423	0.05042326	0.20885158	7.9661326	5.715542	Multitasking_Read
14:39:54.544	0.13647367	7.901107	5.846819	0.022377217	-0.0032632423	0.05042326	0.20885158	7.9661326	5.715542	Multitasking_Read
14:39:54.565	0.13647367	7.901107	5.846819	0.022377217	-0.0032632423	0.05042326	0.20885158	7.9661326	5.715542	Multitasking_Read
14:39:54.587	0.13647367	7.901107	5.846819	0.022377217	-0.0032632423	0.05042326	0.20885158	7.9661326	5.715542	Multitasking_Read
14:39:54.609	0.13647367	7.901107	5.846819	0.022377217	-0.0032632423	0.05042326	0.20885158	7.9661326	5.715542	Multitasking_Read
14:39:54.635	0.27294734	7.800547	5.734288	-0.006944316	-0.0008197812	0.016825672	0.20342867	7.9668665	5.7147064	Multitasking_Read
14:39:54.656	0.27294734	7.800547	5.734288	-0.006944316	-0.0008197812	0.016825672	0.20342867	7.9668665	5.7147064	Multitasking_Read
14:39:54.677	0.27294734	7.800547	5.734288	-0.006944316	-0.0008197812	0.016825672	0.20342867	7.9668665	5.7147064	Multitasking_Read
14:39:54.698	0.27294734	7.800547	5.734288	-0.006944316	-0.0008197812	0.016825672	0.20342867	7.9668665	5.7147064	Multitasking_Read
14:39:54.720	0.27294734	7.800547	5.734288	-0.006944316	-0.0008197812	0.016825672	0.20342867	7.9668665	5.7147064	Multitasking_Read
14:39:54.741	0.27294734	7.800547	5.734288	-0.006944316	-0.0008197812	0.016825672	0.20342867	7.9668665	5.7147064	Multitasking_Read
14:39:54.763	0.27294734	7.800547	5.734288	-0.006944316	-0.0008197812	0.016825672	0.20342867	7.9668665	5.7147064	Multitasking_Read
14:39:54.784	0.27294734	7.800547	5.734288	-0.006944316	-0.0008197812	0.016825672	0.20342867	7.9668665	5.7147064	Multitasking_Read
14:39:54.805	0.27294734	7.800547	5.734288	-0.006944316	-0.0008197812	0.016825672	0.20342867	7.9668665	5.7147064	Multitasking_Read
14:39:54.827	0.0670397	7.848433	5.6385174	0.00038606682	-0.016702278	0.006440963	0.21064869	7.9635463	5.7190766	Multitasking_Read
14:39:54.849	0.0670397	7.848433	5.6385174	0.00038606682	-0.016702278	0.006440963	0.21064869	7.9635463	5.7190766	Multitasking_Read
14:39:54.870	0.0670397	7.848433	5.6385174	0.00038606682	-0.016702278	0.006440963	0.21064869	7.9635463	5.7190766	Multitasking_Read
14:39:54.890	0.0670397	7.848433	5.6385174	0.00038606682	-0.016702278	0.006440963	0.21064869	7.9635463	5.7190766	Multitasking_Read
14:39:54.912	0.0670397	7.848433	5.6385174	0.00038606682	-0.016702278	0.006440963	0.21064869	7.9635463	5.7190766	Multitasking_Read
14:39:54.933	0.0670397	7.848433	5.6385174	0.00038606682	-0.016702278	0.006440963	0.21064869	7.9635463	5.7190766	Multitasking_Read
14:39:54.955	0.0670397	7.848433	5.6385174	0.00038606682	-0.016702278	0.006440963	0.21064869	7.9635463	5.7190766	Multitasking_Read
14:39:54.976	0.0670397	7.848433	5.6385174	0.00038606682	-0.016702278	0.006440963	0.21064869	7.9635463	5.7190766	Multitasking_Read
14:39:54.996	0.0670397	7.848433	5.6385174	-0.008776912	0.009564928	0.02232346	0.20401101	7.9653788	5.716759	Multitasking_Read
14:39:55.017	0.34477556	7.781393	5.549929	-0.008776912	0.009564928	0.02232346	0.20401101	7.9653788	5.716759	Multitasking_Read
14:39:55.039	0.34477556	7.781393	5.549929	-0.008776912	0.009564928	0.02232346	0.20401101	7.9653788	5.716759	Multitasking_Read
14:39:55.060	0.34477556	7.781393	5.549929	-0.008776912	0.009564928	0.02232346	0.20401101	7.9653788	5.716759	Multitasking_Read
14:39:55.080	0.34477556	7.781393	5.549929	-0.008776912	0.009564928	0.02232346	0.20401101	7.9653788	5.716759	Multitasking_Read
14:39:55.102	0.34477556	7.781393	5.549929	-0.008776912	0.009564928	0.02232346	0.20401101	7.9653788	5.716759	Multitasking_Read
14:39:55.124	0.34477556	7.781393	5.549929	-0.008776912	0.009564928	0.02232346	0.20401101	7.9653788	5.716759	Multitasking_Read
14:39:55.145	0.34477556	7.781393	5.549929	-0.008776912	0.009564928	0.02232346	0.20401101	7.9653788	5.716759	Multitasking_Read
14:39:55.169	0.34477556	7.781393	5.549929	-0.0045008548	-0.015480547	0.033929896	0.20632747	7.969466	5.710983	Multitasking_Read
14:39:55.190	0.34477556	7.781393	5.549929	-0.0045008548	-0.015480547	0.033929896	0.20632747	7.969466	5.710983	Multitasking_Read
14:39:55.211	0.34477556	7.781393	5.549929	-0.0045008548	-0.015480547	0.033929896	0.20632747	7.969466	5.710983	Multitasking_Read
14:39:55.234	0.083799616	7.9489923	5.547535	-0.0045008548	-0.015480547	0.033929896	0.20632747	7.969466	5.710983	Multitasking_Read
14:39:55.256	0.083799616	7.9489923	5.547535	-0.0045008548	-0.015480547	0.033929896	0.20632747	7.969466	5.710983	Multitasking_Read
14:39:55.278	0.083799616	7.9489923	5.547535	-0.0045008548	-0.015480547	0.033929896	0.20632747	7.969466	5.710983	Multitasking_Read
14:39:55.300	0.083799616	7.9489923	5.547535	-0.0045008548	-0.015480547	0.033929896	0.20632747	7.969466	5.710983	Multitasking_Read
14:39:55.323	0.083799616	7.9489923	5.547535	-0.0045008548	-0.015480547	0.033929896	0.20632747	7.969466	5.710983	Multitasking_Read
14:39:55.344	0.083799616	7.9489923	5.547535	-0.0045008548	-0.015480547	0.033929896	0.20632747	7.969466	5.710983	Multitasking_Read
14:39:55.366	0.083799616	7.9489923	5.547535	0.02054462	0.010786658	0.02232346	0.1957108	7.965578	5.7167797	Multitasking_Read
14:39:55.388	0.083799616	7.9489923	5.547535	0.02054462	0.010786658	0.02232346	0.1957108	7.965578	5.7167797	Multitasking_Read
14:39:55.409	0.083799616	7.9489923	5.547535	0.02054462	0.010786658	0.02232346	0.1957108	7.965578	5.7167797	Multitasking_Read
14:39:55.429	-0.038308397	7.9178667	5.5786605	0.02054462	0.010786658	0.02232346	0.1957108	7.965578	5.7167797	Multitasking_Read
14:39:55.451	-0.038308397	7.9178667	5.5786605	0.02054462	0.010786658	0.02232346	0.1957108	7.965578	5.7167797	Multitasking_Read
14:39:55.472	-0.038308397	7.9178667	5.5786605	0.02054462	0.010786658	0.02232346	0.1957108	7.965578	5.7167797	Multitasking_Read
14:39:55.493	-0.038308397	7.9178667	5.5786605	0.02054462	0.010786658	0.02232346	0.1957108	7.965578	5.7167797	Multitasking_Read
14:39:55.515	-0.038308397	7.9178667	5.5786605	0.02054462	0.010786658	0.02232346	0.1957108	7.965578	5.7167797	Multitasking_Read
14:39:55.536	-0.038308397	7.9178667	5.5786605	0.010770775	0.0120083885	-0.053423833	0.22421631	7.967142	5.713547	Multitasking_Read
14:39:55.557	-0.038308397	7.9178667	5.5786605	0.010770775	0.0120083885	-0.053423833	0.22421631	7.967142	5.713547	Multitasking_Read
14:39:55.579	-0.038308397	7.9178667	5.5786605	0.010770775	0.0120083885	-0.053423833	0.22421631	7.967142	5.713547	Multitasking_Read
14:39:55.600	-0.038308397	7.9178667	5.5786605	0.010770775	0.0120083885	-0.053423833	0.22421631	7.967142	5.713547	Multitasking_Read
14:39:55.621	0.24421602	7.781393	5.523592	0.010770775	0.0120083885	-0.053423833	0.22421631	7.967142	5.713547	Multitasking_Read
14:39:55.642	0.24421602	7.781393	5.523592	0.010770775	0.0120083885	-0.053423833	0.22421631	7.967142	5.713547	Multitasking_Read
14:39:55.663	0.24421602	7.781393	5.523592	0.010770775	0.0120083885	-0.053423833	0.22421631	7.967142	5.713547	Multitasking_Read
14:39:55.685	0.24421602	7.781393	5.523592	0.010770775	0.0120083885	-0.053423833	0.22421631	7.967142	5.713547	Multitasking_Read
14:39:55.706	0.24421602	7.781393	5.523592	-0.019772485	0.005899736	-0.011884995	0.22421631	7.967142	5.713547	Multitasking_Read
14:39:55.728	0.24421602	7.781393	5.523592	-0.019772485	0.005899736	-0.011884995	0.23112756	7.9651594	5.7160387	Multitasking_Read
14:39:55.749	0.24421602	7.781393	5.523592	-0.019772485	0.005899736	-0.011884995	0.23112756	7.9651594	5.7160387	Multitasking_Read
14:39:55.771	0.24421602	7.781393	5.523592	-0.019772485	0.005899736	-0.011884995	0.23112756	7.9651594	5.7160387	Multitasking_Read
14:39:55.793	0.24421602	7.781393	5.523592	-0.019772485	0.005899736	-0.011884995	0.23112756	7.9651594	5.7160387	Multitasking_Read
14:39:55.818	0.24421602	7.781393	5.523592	-0.019772485	0.005899736	-0.011884995	0.23112756	7.9651594	5.7160387	Multitasking_Read
14:39:55.840	0.15323359	7.814913	5.5786605	-0.019772485	0.005899736	-0.011884995	0.23112756	7.9651594	5.7160387	Multitasking_Read
14:39:55.860	0.15323359	7.814913	5.5786605	-0.019772485	0.005899736	-0.011884995	0.23112756	7.9651594	5.7160387	Multitasking_Read
14:39:55.882	0.15323359	7.814913	5.5786605	-0.019772485	0.005899736	-0.011884995	0.23112756	7.9651594	5.7160387	Multitasking_Read
14:39:55.903	0.15323359	7.814913	5.5786605	-0.035654984	-0.008150164	0.029653843	0.24324821	7.9456773	5.7425823	Multitasking_Read
14:39:55.924	0.15323359	7.814913	5.5786605	-0.035654984	-0.008150164	0.029653843	0.24324821	7.9456773	5.7425823	Multitasking_Read
14:39:55.946	0.15323359	7.814913	5.5786605	-0.035654984	-0.008150164	0.029653843	0.24324821	7.9456773	5.7425823	Multitasking_Read
14:39:55.967	0.15323359	7.814913	5.5786605	-0.035654984	-0.008150164	0.029653843	0.24324821	7.9456773	5.7425823	Multitasking_Read
14:39:55.988	0.15323359	7.814913	5.5786605	-0.035654984	-0.008150164	0.029653843	0.24324821	7.9456773	5.7425823	Multitasking_Read
14:39:56.008	0.15323359	7.814913	5.5786605	-0.035654984	-0.008150164	0.029653843	0.24324821	7.9456773	5.7425823	Multitasking_Read
14:39:56.030	-0.10774237	7.901107	5.4709177	-0.035654984	-0.008150164	0.029653843	0.24324821	7.9456773	5.7425823	Multitasking_Read
14:39:56.051	-0.10774237	7.901107	5.4709177	-0.035654984	-0.008150164	0.029653843	0.24324821	7.9456773	5.7425823	Multitasking_Read
14:39:56.072	-0.10774237	7.901107	5.4709177	-0.008776912	-0.023421794	0.07730133	0.2248818	7.939525	5.751838	Multitasking_Read
14:39:56.094	-0.10774237	7.901107	5.4709177	-0.008776912	-0.023421794	0.07730133	0.2248818	7.939525	5.751838	Multitasking_Read
14:39:56.115	-0.10774237	7.901107	5.4709177	-0.008776912	-0.023421794	0.07730133	0.2248818	7.939525	5.751838	Multitasking_Read
14:39:56.137	-0.10774237	7.901107	5.4709177	-0.008776912	-0.023421794	0.07730133	0.2248818	7.939525	5.751838	Multitasking_Read
14:39:56.158	-0.10774237	7.901107	5.4709177	-0.008776912	-0.023421794	0.07730133	0.2248818	7.939525	5.751838	Multitasking_Read
14:39:56.179	-0.10774237	7.901107	5.4709177	-0.008776912	-0.023421794	0.07730133	0.2248818	7.939525	5.751838	Multitasking_Read
14:39:56.200	-0.10774237	7.901107	5.4709177	-0.008776912	-0.023421794	0.07730133	0.2248818	7.939525	5.751838	Multitasking_Read
14:39:56.234	-0.15323359	7.8891354	5.604997	-0.008776912	-0.023421794	0.07730133	0.2248818	7.939525	5.751838	Multitasking_Read
14:39:56.267	-0.15323359	7.8891354	5.604997	0.002829528	-0.051521596	0.0143822115	0.23437282	7.934352	5.758593	Multitasking_Read
14:39:56.301	-0.15323359	7.8891354	5.604997	0.002829528	-0.051521596	0.0143822115	0.23437282	7.934352	5.758593	Multitasking_Read
14:39:56.336	-0.15323359	7.8891354	5.604997	0.002829528	-0.051521596	0.0143822115	0.23437282	7.934352	5.758593	Multitasking_Read
14:39:56.370	-0.15323359	7.8891354	5.604997	0.002829528	-0.051521596	0.0143822115	0.23437282	7.934352	5.758593	Multitasking_Read
14:39:56.403	-0.15323359	7.8891354	5.604997	0.002829528	-0.051521596	0.0143822115	0.23437282	7.934352	5.758593	Multitasking_Read
14:39:56.437	-0.11492519	7.905895	5.681614	-0.006333451	-0.0020415115	-0.039984796	0.23893692	7.933988	5.7589116	Multitasking_Read
14:39:56.471	-0.11492519	7.905895	5.681614	-0.006333451	-0.0020415115	-0.039984796	0.23893692	7.933988	5.7589116	Multitasking_Read
14:39:56.493	-0.11492519	7.905895	5.681614	-0.006333451	-0.0020415115	-0.039984796	0.23893692	7.933988	5.7589116	Multitasking_Read
14:39:56.516	-0.11492519	7.905895	5.681614	-0.006333451	-0.0020415115	-0.039984796	0.23893692	7.933988	5.7589116	Multitasking_Read
14:39:56.539	-0.11492519	7.905895	5.681614	-0.006333451	-0.0020415115	-0.039984796	0.23893692	7.933988	5.7589116	Multitasking_Read
14:39:56.563	-0.11492519	7.905895	5.681614	-0.006333451	-0.0020415115	-0.039984796	0.23893692	7.933988	5.7589116	Multitasking_Read
14:39:56.585	-0.11492519	7.905895	5.681614	-0.006333451	-0.0020415115	-0.039984796	0.23893692	7.933988	5.7589116	Multitasking_Read
14:39:56.607	-0.11492519	7.905895	5.681614	-0.006333451	-0.0020415115	-0.039984796	0.23893692	7.933988	5.7589116	Multitasking_Read
14:39:56.631	-0.014365649	7.920261	5.7989335	-0.018550757	0.02605829	-0.024713166	0.23288712	7.937729	5.7540026	Multitasking_Read
14:39:56.653	-0.014365649	7.920261	5.7989335	-0.018550757	0.02605829	-0.024713166	0.23288712	7.937729	5.7540026	Multitasking_Read
14:39:56.676	-0.014365649	7.920261	5.7989335	-0.018550757	0.02605829	-0.024713166	0.23288712	7.937729	5.7540026	Multitasking_Read
14:39:56.700	-0.014365649	7.920261	5.7989335	-0.018550757	0.02605829	-0.024713166	0.23288712	7.937729	5.7540026	Multitasking_Read
14:39:56.722	-0.014365649	7.920261	5.7989335	-0.018550757	0.02605829	-0.024713166	0.23288712	7.937729	5.7540026	Multitasking_Read
14:39:56.745	-0.014365649	7.920261	5.7989335	-0.018550757	0.02605829	-0.024713166	0.23288712	7.937729	5.7540026	Multitasking_Read
14:39:56.768	-0.014365649	7.920261	5.7989335	-0.018550757	0.02605829	-0.024713166	0.23288712	7.937729	5.7540026	Multitasking_Read
14:39:56.791	-0.014365649	7.920261	5.7989335	0.02176635	0.017506177	0.00949529	0.22831616	7.9367332	5.7555475	Multitasking_Read
14:39:56.814	-0.014365649	7.920261	5.7989335	0.02176635	0.017506177	0.00949529	0.22831616	7.9367332	5.7555475	Multitasking_Read
14:39:56.837	0.035914123	7.7837873	5.794145	0.02176635	0.017506177	0.00949529	0.22831616	7.9367332	5.7555475	Multitasking_Read
14:39:56.860	0.035914123	7.7837873	5.794145	0.02176635	0.017506177	0.00949529	0.22831616	7.9367332	5.7555475	Multitasking_Read
14:39:56.883	0.035914123	7.7837873	5.794145	0.02176635	0.017506177	0.00949529	0.22831616	7.9367332	5.7555475	Multitasking_Read
14:39:56.906	0.035914123	7.7837873	5.794145	0.02176635	0.017506177	0.00949529	0.22831616	7.9367332	5.7555475	Multitasking_Read
14:39:56.929	0.035914123	7.7837873	5.794145	0.02176635	0.017506177	0.00949529	0.22831616	7.9367332	5.7555475	Multitasking_Read
14:39:56.952	0.035914123	7.7837873	5.794145	0.02176635	0.017506177	0.00949529	0.22831616	7.9367332	5.7555475	Multitasking_Read
14:39:56.975	0.035914123	7.7837873	5.794145	0.011381641	0.027890887	0.0076626935	0.2199683	7.931228	5.7634664	Multitasking_Read
14:39:56.998	0.035914123	7.7837873	5.794145	0.011381641	0.027890887	0.0076626935	0.2199683	7.931228	5.7634664	Multitasking_Read
14:39:57.021	-0.102953814	7.8460383	5.7127395	0.011381641	0.027890887	0.0076626935	0.2199683	7.931228	5.7634664	Multitasking_Read
14:39:57.044	-0.102953814	7.8460383	5.7127395	0.011381641	0.027890887	0.0076626935	0.2199683	7.931228	5.7634664	Multitasking_Read
14:39:57.067	-0.102953814	7.8460383	5.7127395	0.011381641	0.027890887	0.0076626935	0.2199683	7.931228	5.7634664	Multitasking_Read
14:39:57.090	-0.102953814	7.8460383	5.7127395	0.011381641	0.027890887	0.0076626935	0.2199683	7.931228	5.7634664	Multitasking_Read
14:39:57.113	-0.102953814	7.8460383	5.7127395	0.011381641	0.027890887	0.0076626935	0.2199683	7.931228	5.7634664	Multitasking_Read
14:39:57.136	-0.102953814	7.8460383	5.7127395	0.011381641	0.027890887	0.0076626935	0.2199683	7.931228	5.7634664	Multitasking_Read
14:39:57.158	-0.102953814	7.8460383	5.7127395	-0.009387777	0.0040671406	0.043703742	0.20836715	7.9347034	5.7591057	Multitasking_Read
14:39:57.181	-0.102953814	7.8460383	5.7127395	-0.009387777	0.0040671406	0.043703742	0.20836715	7.9347034	5.7591057	Multitasking_Read
14:39:57.203	-0.102953814	7.8460383	5.7127395	-0.009387777	0.0040671406	0.043703742	0.20836715	7.9347034	5.7591057	Multitasking_Read
14:39:57.223	0.03351985	7.937021	5.5188036	-0.009387777	0.0040671406	0.043703742	0.20836715	7.9347034	5.7591057	Multitasking_Read
14:39:57.245	0.03351985	7.937021	5.5188036	-0.009387777	0.0040671406	0.043703742	0.20836715	7.9347034	5.7591057	Multitasking_Read
14:39:57.266	0.03351985	7.937021	5.5188036	-0.009387777	0.0040671406	0.043703742	0.20836715	7.9347034	5.7591057	Multitasking_Read
14:39:57.287	0.03351985	7.937021	5.5188036	-0.009387777	0.0040671406	0.043703742	0.20836715	7.9347034	5.7591057	Multitasking_Read
14:39:57.307	0.03351985	7.937021	5.5188036	-0.009387777	0.0040671406	0.043703742	0.20836715	7.9347034	5.7591057	Multitasking_Read
14:39:57.328	0.03351985	7.937021	5.5188036	0.003440393	-0.00876103	0.074247	0.20525165	7.93802	5.75465	Multitasking_Read
14:39:57.349	0.03351985	7.937021	5.5188036	0.003440393	-0.00876103	0.074247	0.20525165	7.93802	5.75465	Multitasking_Read
14:39:57.372	0.03351985	7.937021	5.5188036	0.003440393	-0.00876103	0.074247	0.20525165	7.93802	5.75465	Multitasking_Read
14:39:57.393	0.03351985	7.937021	5.5188036	0.003440393	-0.00876103	0.074247	0.20525165	7.93802	5.75465	Multitasking_Read
14:39:57.416	0.105348095	7.84125	5.4948606	0.003440393	-0.00876103	0.074247	0.20525165	7.93802	5.75465	Multitasking_Read
14:39:57.437	0.105348095	7.84125	5.4948606	0.003440393	-0.00876103	0.074247	0.20525165	7.93802	5.75465	Multitasking_Read
14:39:57.461	0.105348095	7.84125	5.4948606	0.003440393	-0.00876103	0.074247	0.20525165	7.93802	5.75465	Multitasking_Read
14:39:57.482	0.105348095	7.84125	5.4948606	0.003440393	-0.00876103	0.074247	0.20525165	7.93802	5.75465	Multitasking_Read
14:39:57.503	0.105348095	7.84125	5.4948606	0.003440393	-0.00876103	0.074247	0.20525165	7.93802	5.75465	Multitasking_Read
14:39:57.525	0.105348095	7.84125	5.4948606	0.02176635	-0.017313143	0.013771346	0.22370647	7.9404798	5.750562	Multitasking_Read
14:39:57.546	0.105348095	7.84125	5.4948606	0.02176635	-0.017313143	0.013771346	0.22370647	7.9404798	5.750562	Multitasking_Read
14:39:57.568	0.105348095	7.84125	5.4948606	0.02176635	-0.017313143	0.013771346	0.22370647	7.9404798	5.750562	Multitasking_Read
14:39:57.588	0.105348095	7.84125	5.4948606	0.02176635	-0.017313143	0.013771346	0.22370647	7.9404798	5.750562	Multitasking_Read
14:39:57.610	0.105348095	7.84125	5.4948606	0.02176635	-0.017313143	0.013771346	0.22370647	7.9404798	5.750562	Multitasking_Read
14:39:57.631	0.30167863	7.7718163	5.5379577	0.02176635	-0.017313143	0.013771346	0.22370647	7.9404798	5.750562	Multitasking_Read
14:39:57.652	0.30167863	7.7718163	5.5379577	0.02176635	-0.017313143	0.013771346	0.22370647	7.9404798	5.750562	Multitasking_Read
14:39:57.674	0.30167863	7.7718163	5.5379577	0.02176635	-0.017313143	0.013771346	0.22370647	7.9404798	5.750562	Multitasking_Read
14:39:57.695	0.30167863	7.7718163	5.5379577	-0.0032791249	-0.0215892	-0.015550185	0.2135767	7.936405	5.756568	Multitasking_Read
14:39:57.716	0.30167863	7.7718163	5.5379577	-0.0032791249	-0.0215892	-0.015550185	0.2135767	7.936405	5.756568	Multitasking_Read
14:39:57.737	0.30167863	7.7718163	5.5379577	-0.0032791249	-0.0215892	-0.015550185	0.2135767	7.936405	5.756568	Multitasking_Read
14:39:57.758	0.30167863	7.7718163	5.5379577	-0.0032791249	-0.0215892	-0.015550185	0.2135767	7.936405	5.756568	Multitasking_Read
14:39:57.779	0.30167863	7.7718163	5.5379577	-0.0032791249	-0.0215892	-0.015550185	0.2135767	7.936405	5.756568	Multitasking_Read
14:39:57.800	0.30167863	7.7718163	5.5379577	-0.0032791249	-0.0215892	-0.015550185	0.2135767	7.936405	5.756568	Multitasking_Read
14:39:57.822	0.39505535	7.764633	5.523592	-0.0032791249	-0.0215892	-0.015550185	0.2135767	7.936405	5.756568	Multitasking_Read
14:39:57.842	0.39505535	7.764633	5.523592	-0.0032791249	-0.0215892	-0.015550185	0.2135767	7.936405	5.756568	Multitasking_Read
14:39:57.864	0.39505535	7.764633	5.523592	-0.0032791249	-0.0215892	-0.015550185	0.2135767	7.936405	5.756568	Multitasking_Read
14:39:57.885	0.39505535	7.764633	5.523592	-0.011220373	-0.002652377	-0.021658838	0.21385595	7.9370265	5.755703	Multitasking_Read
14:39:57.908	0.39505535	7.764633	5.523592	-0.011220373	-0.002652377	-0.021658838	0.21385595	7.9370265	5.755703	Multitasking_Read
14:39:57.929	0.39505535	7.764633	5.523592	-0.011220373	-0.002652377	-0.021658838	0.21385595	7.9370265	5.755703	Multitasking_Read
14:39:57.950	0.39505535	7.764633	5.523592	-0.011220373	-0.002652377	-0.021658838	0.21385595	7.9370265	5.755703	Multitasking_Read
14:39:57.972	0.39505535	7.764633	5.523592	-0.011220373	-0.002652377	-0.021658838	0.21385595	7.9370265	5.755703	Multitasking_Read
14:39:57.996	0.39505535	7.764633	5.523592	-0.011220373	-0.002652377	-0.021658838	0.21385595	7.9370265	5.755703	Multitasking_Read
14:39:58.017	0.3974496	7.7167478	5.6313343	-0.011220373	-0.002652377	-0.021658838	0.21385595	7.9370265	5.755703	Multitasking_Read
14:39:58.038	0.3974496	7.7167478	5.6313343	-0.011220373	-0.002652377	-0.021658838	0.21385595	7.9370265	5.755703	Multitasking_Read
14:39:58.059	0.3974496	7.7167478	5.6313343	0.013825102	0.00040194934	-0.016771916	0.21485798	7.9301834	5.765101	Multitasking_Read
14:39:58.081	0.3974496	7.7167478	5.6313343	0.013825102	0.00040194934	-0.016771916	0.21485798	7.9301834	5.765101	Multitasking_Read
14:39:58.102	0.3974496	7.7167478	5.6313343	0.013825102	0.00040194934	-0.016771916	0.21485798	7.9301834	5.765101	Multitasking_Read
14:39:58.122	0.3974496	7.7167478	5.6313343	0.013825102	0.00040194934	-0.016771916	0.21485798	7.9301834	5.765101	Multitasking_Read
14:39:58.144	0.3974496	7.7167478	5.6313343	0.013825102	0.00040194934	-0.016771916	0.21485798	7.9301834	5.765101	Multitasking_Read
14:39:58.165	0.3974496	7.7167478	5.6313343	0.013825102	0.00040194934	-0.016771916	0.21485798	7.9301834	5.765101	Multitasking_Read
14:39:58.186	0.3974496	7.7167478	5.6313343	0.013825102	0.00040194934	-0.016771916	0.21485798	7.9301834	5.765101	Multitasking_Read
14:39:58.207	0.3974496	7.7167478	5.6313343	0.013825102	0.00040194934	-0.016771916	0.21485798	7.9301834	5.765101	Multitasking_Read
14:39:58.229	0.29689008	7.7957587	5.7606254	-0.00022479841	-0.016702278	0.0046083676	0.22864085	7.936967	5.7552166	Multitasking_Read
14:39:58.249	0.29689008	7.7957587	5.7606254	-0.00022479841	-0.016702278	0.0046083676	0.22864085	7.936967	5.7552166	Multitasking_Read
14:39:58.270	0.29689008	7.7957587	5.7606254	-0.00022479841	-0.016702278	0.0046083676	0.22864085	7.936967	5.7552166	Multitasking_Read
14:39:58.293	0.29689008	7.7957587	5.7606254	-0.00022479841	-0.016702278	0.0046083676	0.22864085	7.936967	5.7552166	Multitasking_Read
14:39:58.315	0.29689008	7.7957587	5.7606254	-0.00022479841	-0.016702278	0.0046083676	0.22864085	7.936967	5.7552166	Multitasking_Read
14:39:58.336	0.29689008	7.7957587	5.7606254	-0.00022479841	-0.016702278	0.0046083676	0.22864085	7.936967	5.7552166	Multitasking_Read
14:39:58.356	0.29689008	7.7957587	5.7606254	-0.00022479841	-0.016702278	0.0046083676	0.22864085	7.936967	5.7552166	Multitasking_Read
14:39:58.378	0.29689008	7.7957587	5.7606254	-0.00022479841	-0.016702278	0.0046083676	0.22864085	7.936967	5.7552166	Multitasking_Read
14:39:58.400	0.29689008	7.7957587	5.7606254	-0.00022479841	-0.016702278	0.0046083676	0.22864085	7.936967	5.7552166	Multitasking_Read
14:39:58.421	0.20351335	7.805336	5.6313343	0.0052729887	-0.030141313	-0.0124958595	0.23038039	7.9348154	5.758118	Multitasking_Read
14:39:58.444	0.20351335	7.805336	5.6313343	0.0052729887	-0.030141313	-0.0124958595	0.23038039	7.9348154	5.758118	Multitasking_Read
14:39:58.466	0.20351335	7.805336	5.6313343	0.0052729887	-0.030141313	-0.0124958595	0.23038039	7.9348154	5.758118	Multitasking_Read
14:39:58.487	0.20351335	7.805336	5.6313343	0.0052729887	-0.030141313	-0.0124958595	0.23038039	7.9348154	5.758118	Multitasking_Read
14:39:58.511	0.20351335	7.805336	5.6313343	0.0052729887	-0.030141313	-0.0124958595	0.23038039	7.9348154	5.758118	Multitasking_Read
14:39:58.533	0.20351335	7.805336	5.6313343	0.0052729887	-0.030141313	-0.0124958595	0.23038039	7.9348154	5.758118	Multitasking_Read
14:39:58.554	0.20351335	7.805336	5.6313343	0.0052729887	-0.030141313	-0.0124958595	0.23038039	7.9348154	5.758118	Multitasking_Read
14:39:58.575	0.20351335	7.805336	5.6313343	0.0052729887	-0.030141313	-0.0124958595	0.23038039	7.9348154	5.758118	Multitasking_Read
14:39:58.596	0.20351335	7.805336	5.6313343	-0.054591805	0.030334346	-0.016771916	0.24075566	7.9396176	5.7510676	Multitasking_Read
14:39:58.617	0.07422252	7.9154725	5.705557	-0.054591805	0.030334346	-0.016771916	0.24075566	7.9396176	5.7510676	Multitasking_Read
14:39:58.639	0.07422252	7.9154725	5.705557	-0.054591805	0.030334346	-0.016771916	0.24075566	7.9396176	5.7510676	Multitasking_Read
14:39:58.662	0.07422252	7.9154725	5.705557	-0.054591805	0.030334346	-0.016771916	0.24075566	7.9396176	5.7510676	Multitasking_Read
14:39:58.683	0.07422252	7.9154725	5.705557	-0.054591805	0.030334346	-0.016771916	0.24075566	7.9396176	5.7510676	Multitasking_Read
14:39:58.705	0.07422252	7.9154725	5.705557	-0.054591805	0.030334346	-0.016771916	0.24075566	7.9396176	5.7510676	Multitasking_Read
14:39:58.728	0.07422252	7.9154725	5.705557	-0.054591805	0.030334346	-0.016771916	0.24075566	7.9396176	5.7510676	Multitasking_Read
14:39:58.750	0.07422252	7.9154725	5.705557	-0.054591805	0.030334346	-0.016771916	0.24075566	7.9396176	5.7510676	Multitasking_Read
14:39:58.771	0.07422252	7.9154725	5.705557	0.024209812	0.01445185	0.0046083676	0.22625075	7.9412327	5.7494283	Multitasking_Read
14:39:58.792	0.07422252	7.9154725	5.705557	0.024209812	0.01445185	0.0046083676	0.22625075	7.9412327	5.7494283	Multitasking_Read
14:39:58.814	0.07422252	7.9154725	5.705557	0.024209812	0.01445185	0.0046083676	0.22625075	7.9412327	5.7494283	Multitasking_Read
14:39:58.837	0.0670397	7.927444	5.770202	0.024209812	0.01445185	0.0046083676	0.22625075	7.9412327	5.7494283	Multitasking_Read
14:39:58.858	0.0670397	7.927444	5.770202	0.024209812	0.01445185	0.0046083676	0.22625075	7.9412327	5.7494283	Multitasking_Read
14:39:58.880	0.0670397	7.927444	5.770202	0.024209812	0.01445185	0.0046083676	0.22625075	7.9412327	5.7494283	Multitasking_Read
14:39:58.902	0.0670397	7.927444	5.770202	0.024209812	0.01445185	0.0046083676	0.22625075	7.9412327	5.7494283	Multitasking_Read
14:39:58.923	0.0670397	7.927444	5.770202	0.024209812	0.01445185	0.0046083676	0.22625075	7.9412327	5.7494283	Multitasking_Read
14:39:58.944	0.0670397	7.927444	5.770202	0.024209812	0.01445185	0.0046083676	0.22625075	7.9412327	5.7494283	Multitasking_Read
14:39:58.965	0.0670397	7.927444	5.770202	0.017490294	0.0052888715	-0.034487005	0.20962022	7.9473205	5.7416377	Multitasking_Read
14:39:58.986	0.0670397	7.927444	5.770202	0.017490294	0.0052888715	-0.034487005	0.20962022	7.9473205	5.7416377	Multitasking_Read
14:39:59.007	0.0670397	7.927444	5.770202	0.017490294	0.0052888715	-0.034487005	0.20962022	7.9473205	5.7416377	Multitasking_Read
14:39:59.030	0.19393626	7.764633	5.4230323	0.017490294	0.0052888715	-0.034487005	0.20962022	7.9473205	5.7416377	Multitasking_Read
14:39:59.051	0.19393626	7.764633	5.4230323	0.017490294	0.0052888715	-0.034487005	0.20962022	7.9473205	5.7416377	Multitasking_Read
14:39:59.073	0.19393626	7.764633	5.4230323	0.017490294	0.0052888715	-0.034487005	0.20962022	7.9473205	5.7416377	Multitasking_Read
14:39:59.093	0.19393626	7.764633	5.4230323	0.017490294	0.0052888715	-0.034487005	0.20962022	7.9473205	5.7416377	Multitasking_Read
14:39:59.129	0.19393626	7.764633	5.4230323	-0.01793989	0.06332107	0.02476692	0.20922728	7.9357305	5.7576623	Multitasking_Read
14:39:59.162	0.19393626	7.764633	5.4230323	-0.01793989	0.06332107	0.02476692	0.20922728	7.9357305	5.7576623	Multitasking_Read
14:39:59.196	0.19393626	7.764633	5.4230323	-0.01793989	0.06332107	0.02476692	0.20922728	7.9357305	5.7576623	Multitasking_Read
14:39:59.229	0.34716985	7.6975937	5.4517636	-0.01793989	0.06332107	0.02476692	0.20922728	7.9357305	5.7576623	Multitasking_Read
14:39:59.263	0.34716985	7.6975937	5.4517636	-0.01793989	0.06332107	0.02476692	0.20922728	7.9357305	5.7576623	Multitasking_Read
14:39:59.296	0.34716985	7.6975937	5.4517636	-0.01793989	0.06332107	0.02476692	0.20922728	7.9357305	5.7576623	Multitasking_Read
14:39:59.317	0.34716985	7.6975937	5.4517636	-0.022215948	-0.030141313	0.01071702	0.1861109	7.922589	5.7765255	Multitasking_Read
14:39:59.346	0.34716985	7.6975937	5.4517636	-0.022215948	-0.030141313	0.01071702	0.1861109	7.922589	5.7765255	Multitasking_Read
14:39:59.369	0.34716985	7.6975937	5.4517636	-0.022215948	-0.030141313	0.01071702	0.1861109	7.922589	5.7765255	Multitasking_Read
14:39:59.390	0.34716985	7.6975937	5.4517636	-0.022215948	-0.030141313	0.01071702	0.1861109	7.922589	5.7765255	Multitasking_Read
14:39:59.410	0.34716985	7.6975937	5.4517636	-0.022215948	-0.030141313	0.01071702	0.1861109	7.922589	5.7765255	Multitasking_Read
14:39:59.430	0.08619389	7.822096	5.770202	-0.022215948	-0.030141313	0.01071702	0.1861109	7.922589	5.7765255	Multitasking_Read
14:39:59.451	0.08619389	7.822096	5.770202	-0.022215948	-0.030141313	0.01071702	0.1861109	7.922589	5.7765255	Multitasking_Read
14:39:59.471	0.08619389	7.822096	5.770202	-0.022215948	-0.030141313	0.01071702	0.1861109	7.922589	5.7765255	Multitasking_Read
14:39:59.492	0.08619389	7.822096	5.770202	-0.001446529	0.0016236799	-0.04975864	0.17928806	7.9188724	5.7818303	Multitasking_Read
14:39:59.513	0.08619389	7.822096	5.770202	-0.001446529	0.0016236799	-0.04975864	0.17928806	7.9188724	5.7818303	Multitasking_Read
14:39:59.533	0.08619389	7.822096	5.770202	-0.001446529	0.0016236799	-0.04975864	0.17928806	7.9188724	5.7818303	Multitasking_Read
14:39:59.555	0.08619389	7.822096	5.770202	-0.001446529	0.0016236799	-0.04975864	0.17928806	7.9188724	5.7818303	Multitasking_Read
14:39:59.576	0.08619389	7.822096	5.770202	-0.001446529	0.0016236799	-0.04975864	0.17928806	7.9188724	5.7818303	Multitasking_Read
14:39:59.597	0.08619389	7.822096	5.770202	-0.001446529	0.0016236799	-0.04975864	0.17928806	7.9188724	5.7818303	Multitasking_Read
14:39:59.620	0.38068968	7.692805	5.7007685	-0.001446529	0.0016236799	-0.04975864	0.17928806	7.9188724	5.7818303	Multitasking_Read
14:39:59.643	0.38068968	7.692805	5.7007685	-0.001446529	0.0016236799	-0.04975864	0.17928806	7.9188724	5.7818303	Multitasking_Read
14:39:59.666	0.38068968	7.692805	5.7007685	-0.001446529	0.0016236799	-0.04975864	0.17928806	7.9188724	5.7818303	Multitasking_Read
14:39:59.690	0.38068968	7.692805	5.7007685	-0.01793989	0.021782232	-0.043039124	0.18050227	7.922654	5.7766147	Multitasking_Read
14:39:59.713	0.38068968	7.692805	5.7007685	-0.01793989	0.021782232	-0.043039124	0.18050227	7.922654	5.7766147	Multitasking_Read
14:39:59.736	0.38068968	7.692805	5.7007685	-0.01793989	0.021782232	-0.043039124	0.18050227	7.922654	5.7766147	Multitasking_Read
14:39:59.759	0.38068968	7.692805	5.7007685	-0.01793989	0.021782232	-0.043039124	0.18050227	7.922654	5.7766147	Multitasking_Read
14:39:59.782	0.38068968	7.692805	5.7007685	-0.01793989	0.021782232	-0.043039124	0.18050227	7.922654	5.7766147	Multitasking_Read
14:39:59.806	0.38068968	7.692805	5.7007685	-0.01793989	0.021782232	-0.043039124	0.18050227	7.922654	5.7766147	Multitasking_Read
14:39:59.828	0.53392327	7.685622	5.5451403	-0.01793989	0.021782232	-0.043039124	0.18050227	7.922654	5.7766147	Multitasking_Read
14:39:59.853	0.53392327	7.685622	5.5451403	0.028485868	0.051103763	0.021101728	0.1948964	7.9209905	5.778421	Multitasking_Read
14:39:59.885	0.53392327	7.685622	5.5451403	0.028485868	0.051103763	0.021101728	0.1948964	7.9209905	5.778421	Multitasking_Read
14:39:59.919	0.53392327	7.685622	5.5451403	0.028485868	0.051103763	0.021101728	0.1948964	7.9209905	5.778421	Multitasking_Read
14:39:59.953	0.53392327	7.685622	5.5451403	0.028485868	0.051103763	0.021101728	0.1948964	7.9209905	5.778421	Multitasking_Read
14:39:59.984	0.53392327	7.685622	5.5451403	0.028485868	0.051103763	0.021101728	0.1948964	7.9209905	5.778421	Multitasking_Read
14:40:00.021	0.38547826	7.778999	5.6361227	0.028485868	0.051103763	0.021101728	0.1948964	7.9209905	5.778421	Multitasking_Read
14:40:00.051	0.38547826	7.778999	5.6361227	-0.008166046	-0.017313143	0.04553634	0.19780368	7.922578	5.776142	Multitasking_Read
14:40:00.084	0.38547826	7.778999	5.6361227	-0.008166046	-0.017313143	0.04553634	0.19780368	7.922578	5.776142	Multitasking_Read
14:40:00.108	0.38547826	7.778999	5.6361227	-0.008166046	-0.017313143	0.04553634	0.19780368	7.922578	5.776142	Multitasking_Read
14:40:00.130	0.38547826	7.778999	5.6361227	-0.008166046	-0.017313143	0.04553634	0.19780368	7.922578	5.776142	Multitasking_Read
14:40:00.152	0.38547826	7.778999	5.6361227	-0.008166046	-0.017313143	0.04553634	0.19780368	7.922578	5.776142	Multitasking_Read
14:40:00.173	0.38547826	7.778999	5.6361227	-0.008166046	-0.017313143	0.04553634	0.19780368	7.922578	5.776142	Multitasking_Read
14:40:00.195	0.38547826	7.778999	5.6361227	-0.008166046	-0.017313143	0.04553634	0.19780368	7.922578	5.776142	Multitasking_Read
14:40:00.216	0.38547826	7.778999	5.6361227	-0.020383352	0.0028454103	0.025988651	0.2082032	7.9412413	5.750099	Multitasking_Read
14:40:00.237	0.26337022	7.7502675	5.7606254	-0.020383352	0.0028454103	0.025988651	0.2082032	7.9412413	5.750099	Multitasking_Read
14:40:00.258	0.26337022	7.7502675	5.7606254	-0.020383352	0.0028454103	0.025988651	0.2082032	7.9412413	5.750099	Multitasking_Read
14:40:00.279	0.26337022	7.7502675	5.7606254	-0.020383352	0.0028454103	0.025988651	0.2082032	7.9412413	5.750099	Multitasking_Read
14:40:00.303	0.26337022	7.7502675	5.7606254	-0.020383352	0.0028454103	0.025988651	0.2082032	7.9412413	5.750099	Multitasking_Read
14:40:00.325	0.26337022	7.7502675	5.7606254	-0.020383352	0.0028454103	0.025988651	0.2082032	7.9412413	5.750099	Multitasking_Read
14:40:00.347	0.26337022	7.7502675	5.7606254	-0.020383352	0.0028454103	0.025988651	0.2082032	7.9412413	5.750099	Multitasking_Read
14:40:00.369	0.26337022	7.7502675	5.7606254	-0.020383352	0.0028454103	0.025988651	0.2082032	7.9412413	5.750099	Multitasking_Read
14:40:00.391	0.26337022	7.7502675	5.7606254	0.022988081	-0.03686083	-0.022269703	0.21363296	7.9322276	5.762318	Multitasking_Read
14:40:00.412	0.26337022	7.7502675	5.7606254	0.022988081	-0.03686083	-0.022269703	0.21363296	7.9322276	5.762318	Multitasking_Read
14:40:00.436	0.37350687	7.755056	5.621757	0.022988081	-0.03686083	-0.022269703	0.21363296	7.9322276	5.762318	Multitasking_Read
14:40:00.457	0.37350687	7.755056	5.621757	0.022988081	-0.03686083	-0.022269703	0.21363296	7.9322276	5.762318	Multitasking_Read
14:40:00.478	0.37350687	7.755056	5.621757	0.022988081	-0.03686083	-0.022269703	0.21363296	7.9322276	5.762318	Multitasking_Read
14:40:00.498	0.37350687	7.755056	5.621757	0.022988081	-0.03686083	-0.022269703	0.21363296	7.9322276	5.762318	Multitasking_Read
14:40:00.520	0.37350687	7.755056	5.621757	0.022988081	-0.03686083	-0.022269703	0.21363296	7.9322276	5.762318	Multitasking_Read
14:40:00.542	0.37350687	7.755056	5.621757	0.022988081	-0.03686083	-0.022269703	0.21363296	7.9322276	5.762318	Multitasking_Read
14:40:00.565	0.37350687	7.755056	5.621757	0.022988081	-0.03686083	-0.022269703	0.21363296	7.9322276	5.762318	Multitasking_Read
14:40:00.587	0.37350687	7.755056	5.621757	-0.011831238	-0.051521596	0.0076626935	0.22580461	7.932212	5.761887	Multitasking_Read
14:40:00.609	0.37350687	7.755056	5.621757	-0.011831238	-0.051521596	0.0076626935	0.22580461	7.932212	5.761887	Multitasking_Read
14:40:00.630	0.32801566	7.738296	5.5523233	-0.011831238	-0.051521596	0.0076626935	0.22580461	7.932212	5.761887	Multitasking_Read
14:40:00.653	0.32801566	7.738296	5.5523233	-0.011831238	-0.051521596	0.0076626935	0.22580461	7.932212	5.761887	Multitasking_Read
14:40:00.674	0.32801566	7.738296	5.5523233	-0.011831238	-0.051521596	0.0076626935	0.22580461	7.932212	5.761887	Multitasking_Read
14:40:00.696	0.32801566	7.738296	5.5523233	-0.011831238	-0.051521596	0.0076626935	0.22580461	7.932212	5.761887	Multitasking_Read
14:40:00.717	0.32801566	7.738296	5.5523233	-0.011831238	-0.051521596	0.0076626935	0.22580461	7.932212	5.761887	Multitasking_Read
14:40:00.753	0.32801566	7.738296	5.5523233	-0.021605082	0.030334346	0.006440963	0.23368368	7.9247193	5.7718706	Multitasking_Read
14:40:00.786	0.32801566	7.738296	5.5523233	-0.021605082	0.030334346	0.006440963	0.23368368	7.9247193	5.7718706	Multitasking_Read
14:40:00.820	0.17478207	7.7095647	5.566689	-0.021605082	0.030334346	0.006440963	0.23368368	7.9247193	5.7718706	Multitasking_Read
14:40:00.853	0.17478207	7.7095647	5.566689	-0.021605082	0.030334346	0.006440963	0.23368368	7.9247193	5.7718706	Multitasking_Read
14:40:00.887	0.17478207	7.7095647	5.566689	-0.021605082	0.030334346	0.006440963	0.23368368	7.9247193	5.7718706	Multitasking_Read
14:40:00.907	0.17478207	7.7095647	5.566689	-0.021605082	0.030334346	0.006440963	0.23368368	7.9247193	5.7718706	Multitasking_Read
14:40:00.937	0.17478207	7.7095647	5.566689	0.0016077973	-0.0008197812	-0.044871714	0.23186931	7.9161587	5.783678	Multitasking_Read
14:40:00.957	0.17478207	7.7095647	5.566689	0.0016077973	-0.0008197812	-0.044871714	0.23186931	7.9161587	5.783678	Multitasking_Read
14:40:00.987	0.17478207	7.7095647	5.566689	0.0016077973	-0.0008197812	-0.044871714	0.23186931	7.9161587	5.783678	Multitasking_Read
14:40:01.008	0.17478207	7.7095647	5.566689	0.0016077973	-0.0008197812	-0.044871714	0.23186931	7.9161587	5.783678	Multitasking_Read
14:40:01.028	0.14844504	7.7071705	5.6409116	0.0016077973	-0.0008197812	-0.044871714	0.23186931	7.9161587	5.783678	Multitasking_Read
14:40:01.050	0.14844504	7.7071705	5.6409116	0.0016077973	-0.0008197812	-0.044871714	0.23186931	7.9161587	5.783678	Multitasking_Read
14:40:01.070	0.14844504	7.7071705	5.6409116	0.0016077973	-0.0008197812	-0.044871714	0.23186931	7.9161587	5.783678	Multitasking_Read
14:40:01.090	0.14844504	7.7071705	5.6409116	0.0016077973	-0.0008197812	-0.044871714	0.23186931	7.9161587	5.783678	Multitasking_Read
14:40:01.111	0.14844504	7.7071705	5.6409116	0.014435967	-0.019145738	0.02476692	0.2159202	7.9137087	5.7876396	Multitasking_Read
14:40:01.132	0.14844504	7.7071705	5.6409116	0.014435967	-0.019145738	0.02476692	0.2159202	7.9137087	5.7876396	Multitasking_Read
14:40:01.153	0.14844504	7.7071705	5.6409116	0.014435967	-0.019145738	0.02476692	0.2159202	7.9137087	5.7876396	Multitasking_Read
14:40:01.174	0.14844504	7.7071705	5.6409116	0.014435967	-0.019145738	0.02476692	0.2159202	7.9137087	5.7876396	Multitasking_Read
14:40:01.195	0.14844504	7.7071705	5.6409116	0.014435967	-0.019145738	0.02476692	0.2159202	7.9137087	5.7876396	Multitasking_Read
14:40:01.216	0.14844504	7.7071705	5.6409116	0.014435967	-0.019145738	0.02476692	0.2159202	7.9137087	5.7876396	Multitasking_Read
14:40:01.237	0.0670397	7.805336	5.585843	0.014435967	-0.019145738	0.02476692	0.2159202	7.9137087	5.7876396	Multitasking_Read
14:40:01.260	0.0670397	7.805336	5.585843	0.014435967	-0.019145738	0.02476692	0.2159202	7.9137087	5.7876396	Multitasking_Read
14:40:01.282	0.0670397	7.805336	5.585843	0.014435967	-0.019145738	0.02476692	0.2159202	7.9137087	5.7876396	Multitasking_Read
14:40:01.305	0.0670397	7.805336	5.585843	-0.03504412	0.007121467	-0.036319602	0.21822248	7.920892	5.777734	Multitasking_Read
14:40:01.328	0.0670397	7.805336	5.585843	-0.03504412	0.007121467	-0.036319602	0.21822248	7.920892	5.777734	Multitasking_Read
14:40:01.351	0.0670397	7.805336	5.585843	-0.03504412	0.007121467	-0.036319602	0.21822248	7.920892	5.777734	Multitasking_Read
14:40:01.374	0.0670397	7.805336	5.585843	-0.03504412	0.007121467	-0.036319602	0.21822248	7.920892	5.777734	Multitasking_Read
14:40:01.397	0.0670397	7.805336	5.585843	-0.03504412	0.007121467	-0.036319602	0.21822248	7.920892	5.777734	Multitasking_Read
14:40:01.421	0.23224466	7.7909703	5.5355635	-0.03504412	0.007121467	-0.036319602	0.21822248	7.920892	5.777734	Multitasking_Read
14:40:01.444	0.23224466	7.7909703	5.5355635	-0.03504412	0.007121467	-0.036319602	0.21822248	7.920892	5.777734	Multitasking_Read
14:40:01.466	0.23224466	7.7909703	5.5355635	-0.03504412	0.007121467	-0.036319602	0.21822248	7.920892	5.777734	Multitasking_Read
14:40:01.493	0.23224466	7.7909703	5.5355635	-0.0008356637	0.0016236799	-0.021047974	0.20127617	7.912713	5.78954	Multitasking_Read
14:40:01.525	0.23224466	7.7909703	5.5355635	-0.0008356637	0.0016236799	-0.021047974	0.20127617	7.912713	5.78954	Multitasking_Read
14:40:01.559	0.23224466	7.7909703	5.5355635	-0.0008356637	0.0016236799	-0.021047974	0.20127617	7.912713	5.78954	Multitasking_Read
14:40:01.592	0.23224466	7.7909703	5.5355635	-0.0008356637	0.0016236799	-0.021047974	0.20127617	7.912713	5.78954	Multitasking_Read
14:40:01.626	0.24900457	7.8101244	5.7127395	-0.0008356637	0.0016236799	-0.021047974	0.20127617	7.912713	5.78954	Multitasking_Read
14:40:01.657	0.24900457	7.8101244	5.7127395	-0.006944316	-0.005095838	-0.024102299	0.1944735	7.916245	5.7849407	Multitasking_Read
14:40:01.693	0.24900457	7.8101244	5.7127395	-0.006944316	-0.005095838	-0.024102299	0.1944735	7.916245	5.7849407	Multitasking_Read
14:40:01.726	0.24900457	7.8101244	5.7127395	-0.006944316	-0.005095838	-0.024102299	0.1944735	7.916245	5.7849407	Multitasking_Read
14:40:01.749	0.24900457	7.8101244	5.7127395	-0.006944316	-0.005095838	-0.024102299	0.1944735	7.916245	5.7849407	Multitasking_Read
14:40:01.772	0.24900457	7.8101244	5.7127395	-0.006944316	-0.005095838	-0.024102299	0.1944735	7.916245	5.7849407	Multitasking_Read
14:40:01.796	0.24900457	7.8101244	5.7127395	-0.006944316	-0.005095838	-0.024102299	0.1944735	7.916245	5.7849407	Multitasking_Read
14:40:01.819	0.24900457	7.8101244	5.7127395	-0.006944316	-0.005095838	-0.024102299	0.1944735	7.916245	5.7849407	Multitasking_Read
14:40:01.842	0.2561874	7.699988	5.6002088	0.024209812	0.024225695	-0.014328455	0.19543475	7.9100776	5.793331	Multitasking_Read
14:40:01.865	0.2561874	7.699988	5.6002088	0.024209812	0.024225695	-0.014328455	0.19543475	7.9100776	5.793331	Multitasking_Read
14:40:01.887	0.2561874	7.699988	5.6002088	0.024209812	0.024225695	-0.014328455	0.19543475	7.9100776	5.793331	Multitasking_Read
14:40:01.911	0.2561874	7.699988	5.6002088	0.024209812	0.024225695	-0.014328455	0.19543475	7.9100776	5.793331	Multitasking_Read
14:40:01.934	0.2561874	7.699988	5.6002088	0.024209812	0.024225695	-0.014328455	0.19543475	7.9100776	5.793331	Multitasking_Read
14:40:01.956	0.2561874	7.699988	5.6002088	0.024209812	0.024225695	-0.014328455	0.19543475	7.9100776	5.793331	Multitasking_Read
14:40:01.979	0.2561874	7.699988	5.6002088	0.024209812	0.024225695	-0.014328455	0.19543475	7.9100776	5.793331	Multitasking_Read
14:40:02.002	0.2561874	7.699988	5.6002088	0.024209812	0.024225695	-0.014328455	0.19543475	7.9100776	5.793331	Multitasking_Read
14:40:02.025	0.4166038	7.692805	5.6504884	0.031540193	0.026669156	0.054699317	0.19076106	7.916172	5.785166	Multitasking_Read
14:40:02.048	0.4166038	7.692805	5.6504884	0.031540193	0.026669156	0.054699317	0.19076106	7.916172	5.785166	Multitasking_Read
14:40:02.071	0.4166038	7.692805	5.6504884	0.031540193	0.026669156	0.054699317	0.19076106	7.916172	5.785166	Multitasking_Read
14:40:02.094	0.4166038	7.692805	5.6504884	0.031540193	0.026669156	0.054699317	0.19076106	7.916172	5.785166	Multitasking_Read
14:40:02.117	0.4166038	7.692805	5.6504884	0.031540193	0.026669156	0.054699317	0.19076106	7.916172	5.785166	Multitasking_Read
14:40:02.140	0.4166038	7.692805	5.6504884	0.031540193	0.026669156	0.054699317	0.19076106	7.916172	5.785166	Multitasking_Read
14:40:02.161	0.4166038	7.692805	5.6504884	0.031540193	0.026669156	0.054699317	0.19076106	7.916172	5.785166	Multitasking_Read
14:40:02.182	0.4166038	7.692805	5.6504884	0.031540193	0.026669156	0.054699317	0.19076106	7.916172	5.785166	Multitasking_Read
14:40:02.203	0.4166038	7.692805	5.6504884	-0.027713733	-0.0020415115	0.0143822115	0.18684097	7.9301915	5.766058	Multitasking_Read
14:40:02.224	0.29928434	7.640131	5.6385174	-0.027713733	-0.0020415115	0.0143822115	0.18684097	7.9301915	5.766058	Multitasking_Read
14:40:02.244	0.29928434	7.640131	5.6385174	-0.027713733	-0.0020415115	0.0143822115	0.18684097	7.9301915	5.766058	Multitasking_Read
14:40:02.266	0.29928434	7.640131	5.6385174	-0.027713733	-0.0020415115	0.0143822115	0.18684097	7.9301915	5.766058	Multitasking_Read
14:40:02.287	0.29928434	7.640131	5.6385174	-0.027713733	-0.0020415115	0.0143822115	0.18684097	7.9301915	5.766058	Multitasking_Read
14:40:02.308	0.29928434	7.640131	5.6385174	-0.027713733	-0.0020415115	0.0143822115	0.18684097	7.9301915	5.766058	Multitasking_Read
14:40:02.330	0.29928434	7.640131	5.6385174	-0.027713733	-0.0020415115	0.0143822115	0.18684097	7.9301915	5.766058	Multitasking_Read
14:40:02.350	0.29928434	7.640131	5.6385174	-0.027713733	-0.0020415115	0.0143822115	0.18684097	7.9301915	5.766058	Multitasking_Read
14:40:02.372	0.29928434	7.640131	5.6385174	-0.002057394	0.0052888715	0.04126028	0.18116759	7.933609	5.761537	Multitasking_Read
14:40:02.394	0.29928434	7.640131	5.6385174	-0.002057394	0.0052888715	0.04126028	0.18116759	7.933609	5.761537	Multitasking_Read
14:40:02.417	-0.08140534	7.9178667	5.741471	-0.002057394	0.0052888715	0.04126028	0.18116759	7.933609	5.761537	Multitasking_Read
14:40:02.438	-0.08140534	7.9178667	5.741471	-0.002057394	0.0052888715	0.04126028	0.18116759	7.933609	5.761537	Multitasking_Read
14:40:02.461	-0.08140534	7.9178667	5.741471	-0.002057394	0.0052888715	0.04126028	0.18116759	7.933609	5.761537	Multitasking_Read
14:40:02.483	-0.08140534	7.9178667	5.741471	-0.002057394	0.0052888715	0.04126028	0.18116759	7.933609	5.761537	Multitasking_Read
14:40:02.504	-0.08140534	7.9178667	5.741471	-0.002057394	0.0052888715	0.04126028	0.18116759	7.933609	5.761537	Multitasking_Read
14:40:02.525	-0.08140534	7.9178667	5.741471	-0.002057394	0.0052888715	0.04126028	0.18116759	7.933609	5.761537	Multitasking_Read
14:40:02.547	-0.08140534	7.9178667	5.741471	0.015657697	0.015062716	0.032097306	0.17959085	7.9333763	5.761907	Multitasking_Read
14:40:02.568	-0.08140534	7.9178667	5.741471	0.015657697	0.015062716	0.032097306	0.17959085	7.9333763	5.761907	Multitasking_Read
14:40:02.589	-0.08140534	7.9178667	5.741471	0.015657697	0.015062716	0.032097306	0.17959085	7.9333763	5.761907	Multitasking_Read
14:40:02.611	-0.08140534	7.9178667	5.741471	0.015657697	0.015062716	0.032097306	0.17959085	7.9333763	5.761907	Multitasking_Read
14:40:02.633	-0.23463893	7.9394155	5.688797	0.015657697	0.015062716	0.032097306	0.17959085	7.9333763	5.761907	Multitasking_Read
14:40:02.655	-0.23463893	7.9394155	5.688797	0.015657697	0.015062716	0.032097306	0.17959085	7.9333763	5.761907	Multitasking_Read
14:40:02.676	-0.23463893	7.9394155	5.688797	0.015657697	0.015062716	0.032097306	0.17959085	7.9333763	5.761907	Multitasking_Read
14:40:02.697	-0.23463893	7.9394155	5.688797	0.015657697	0.015062716	0.032097306	0.17959085	7.9333763	5.761907	Multitasking_Read
14:40:02.719	-0.23463893	7.9394155	5.688797	0.015657697	0.015062716	0.032097306	0.17959085	7.9333763	5.761907	Multitasking_Read
14:40:02.740	-0.23463893	7.9394155	5.688797	0.022377217	-0.0008197812	-0.0124958595	0.19250776	7.935634	5.7583776	Multitasking_Read
14:40:02.761	-0.23463893	7.9394155	5.688797	0.022377217	-0.0008197812	-0.0124958595	0.19250776	7.935634	5.7583776	Multitasking_Read
14:40:02.782	-0.23463893	7.9394155	5.688797	0.022377217	-0.0008197812	-0.0124958595	0.19250776	7.935634	5.7583776	Multitasking_Read
14:40:02.804	-0.23463893	7.9394155	5.688797	0.022377217	-0.0008197812	-0.0124958595	0.19250776	7.935634	5.7583776	Multitasking_Read
14:40:02.826	0.21548474	7.788576	5.569083	0.022377217	-0.0008197812	-0.0124958595	0.19250776	7.935634	5.7583776	Multitasking_Read
14:40:02.847	0.21548474	7.788576	5.569083	0.022377217	-0.0008197812	-0.0124958595	0.19250776	7.935634	5.7583776	Multitasking_Read
14:40:02.869	0.21548474	7.788576	5.569083	0.022377217	-0.0008197812	-0.0124958595	0.19250776	7.935634	5.7583776	Multitasking_Read
14:40:02.890	0.21548474	7.788576	5.569083	0.022377217	-0.0008197812	-0.0124958595	0.19250776	7.935634	5.7583776	Multitasking_Read
14:40:02.911	0.21548474	7.788576	5.569083	-0.002057394	0.002234545	-0.0033328808	0.199834	7.936566	5.7568436	Multitasking_Read
14:40:02.932	0.21548474	7.788576	5.569083	-0.002057394	0.002234545	-0.0033328808	0.199834	7.936566	5.7568436	Multitasking_Read
14:40:02.954	0.21548474	7.788576	5.569083	-0.002057394	0.002234545	-0.0033328808	0.199834	7.936566	5.7568436	Multitasking_Read
14:40:02.975	0.21548474	7.788576	5.569083	-0.002057394	0.002234545	-0.0033328808	0.199834	7.936566	5.7568436	Multitasking_Read
14:40:02.997	0.21548474	7.788576	5.569083	-0.002057394	0.002234545	-0.0033328808	0.199834	7.936566	5.7568436	Multitasking_Read
14:40:03.018	0.29210153	7.738296	5.626546	-0.002057394	0.002234545	-0.0033328808	0.199834	7.936566	5.7568436	Multitasking_Read
14:40:03.040	0.29210153	7.738296	5.626546	-0.002057394	0.002234545	-0.0033328808	0.199834	7.936566	5.7568436	Multitasking_Read
14:40:03.064	0.29210153	7.738296	5.626546	-0.002057394	0.002234545	-0.0033328808	0.199834	7.936566	5.7568436	Multitasking_Read
14:40:03.085	0.29210153	7.738296	5.626546	-0.002057394	0.002234545	-0.0033328808	0.199834	7.936566	5.7568436	Multitasking_Read
14:40:03.107	0.29210153	7.738296	5.626546	-0.02954633	-0.0032632423	0.02232346	0.19373116	7.939326	5.753239	Multitasking_Read
14:40:03.131	0.29210153	7.738296	5.626546	-0.02954633	-0.0032632423	0.02232346	0.19373116	7.939326	5.753239	Multitasking_Read
14:40:03.151	0.29210153	7.738296	5.626546	-0.02954633	-0.0032632423	0.02232346	0.19373116	7.939326	5.753239	Multitasking_Read
14:40:03.172	0.29210153	7.738296	5.626546	-0.02954633	-0.0032632423	0.02232346	0.19373116	7.939326	5.753239	Multitasking_Read
14:40:03.193	0.29210153	7.738296	5.626546	-0.02954633	-0.0032632423	0.02232346	0.19373116	7.939326	5.753239	Multitasking_Read
14:40:03.215	0.29210153	7.738296	5.626546	-0.02954633	-0.0032632423	0.02232346	0.19373116	7.939326	5.753239	Multitasking_Read
14:40:03.237	0.08619389	7.805336	5.559506	-0.02954633	-0.0032632423	0.02232346	0.19373116	7.939326	5.753239	Multitasking_Read
14:40:03.259	0.08619389	7.805336	5.559506	-0.02954633	-0.0032632423	0.02232346	0.19373116	7.939326	5.753239	Multitasking_Read
14:40:03.279	0.08619389	7.805336	5.559506	-0.010609508	-0.007539299	0.029042976	0.20026933	7.9407997	5.750989	Multitasking_Read
14:40:03.301	0.08619389	7.805336	5.559506	-0.010609508	-0.007539299	0.029042976	0.20026933	7.9407997	5.750989	Multitasking_Read
14:40:03.323	0.08619389	7.805336	5.559506	-0.010609508	-0.007539299	0.029042976	0.20026933	7.9407997	5.750989	Multitasking_Read
14:40:03.345	0.08619389	7.805336	5.559506	-0.010609508	-0.007539299	0.029042976	0.20026933	7.9407997	5.750989	Multitasking_Read
14:40:03.366	0.08619389	7.805336	5.559506	-0.010609508	-0.007539299	0.029042976	0.20026933	7.9407997	5.750989	Multitasking_Read
14:40:03.387	0.08619389	7.805336	5.559506	-0.010609508	-0.007539299	0.029042976	0.20026933	7.9407997	5.750989	Multitasking_Read
14:40:03.409	0.08619389	7.805336	5.559506	-0.010609508	-0.007539299	0.029042976	0.20026933	7.9407997	5.750989	Multitasking_Read
14:40:03.436	0.19393626	7.762239	5.619363	-0.010609508	-0.007539299	0.029042976	0.20026933	7.9407997	5.750989	Multitasking_Read
14:40:03.457	0.19393626	7.762239	5.619363	0.02054462	-0.0044849725	0.020490864	0.2113187	7.9435525	5.7467885	Multitasking_Read
14:40:03.479	0.19393626	7.762239	5.619363	0.02054462	-0.0044849725	0.020490864	0.2113187	7.9435525	5.7467885	Multitasking_Read
14:40:03.500	0.19393626	7.762239	5.619363	0.02054462	-0.0044849725	0.020490864	0.2113187	7.9435525	5.7467885	Multitasking_Read
14:40:03.521	0.19393626	7.762239	5.619363	0.02054462	-0.0044849725	0.020490864	0.2113187	7.9435525	5.7467885	Multitasking_Read
14:40:03.542	0.19393626	7.762239	5.619363	0.02054462	-0.0044849725	0.020490864	0.2113187	7.9435525	5.7467885	Multitasking_Read
14:40:03.566	0.19393626	7.762239	5.619363	0.02054462	-0.0044849725	0.020490864	0.2113187	7.9435525	5.7467885	Multitasking_Read
14:40:03.587	0.19393626	7.762239	5.619363	0.02054462	-0.0044849725	0.020490864	0.2113187	7.9435525	5.7467885	Multitasking_Read
14:40:03.609	0.19393626	7.762239	5.619363	0.02054462	-0.0044849725	0.020490864	0.2113187	7.9435525	5.7467885	Multitasking_Read
14:40:03.630	0.083799616	7.8460383	5.734288	0.000996932	-0.0008197812	-0.025934894	0.21979879	7.9471984	5.741423	Multitasking_Read
14:40:03.652	0.083799616	7.8460383	5.734288	0.000996932	-0.0008197812	-0.025934894	0.21979879	7.9471984	5.741423	Multitasking_Read
14:40:03.673	0.083799616	7.8460383	5.734288	0.000996932	-0.0008197812	-0.025934894	0.21979879	7.9471984	5.741423	Multitasking_Read
14:40:03.694	0.083799616	7.8460383	5.734288	0.000996932	-0.0008197812	-0.025934894	0.21979879	7.9471984	5.741423	Multitasking_Read
14:40:03.716	0.083799616	7.8460383	5.734288	0.000996932	-0.0008197812	-0.025934894	0.21979879	7.9471984	5.741423	Multitasking_Read
14:40:03.736	0.083799616	7.8460383	5.734288	0.000996932	-0.0008197812	-0.025934894	0.21979879	7.9471984	5.741423	Multitasking_Read
14:40:03.758	0.083799616	7.8460383	5.734288	0.000996932	-0.0008197812	-0.025934894	0.21979879	7.9471984	5.741423	Multitasking_Read
14:40:03.778	0.083799616	7.8460383	5.734288	0.000996932	-0.0008197812	-0.025934894	0.21979879	7.9471984	5.741423	Multitasking_Read
14:40:03.799	0.083799616	7.8460383	5.734288	0.000996932	-0.0008197812	-0.025934894	0.21979879	7.9471984	5.741423	Multitasking_Read
14:40:03.821	0.22985038	7.7861814	5.609786	-0.0075551816	0.0052888715	0.00949529	0.20104368	7.9517927	5.735749	Multitasking_Read
14:40:03.841	0.22985038	7.7861814	5.609786	-0.0075551816	0.0052888715	0.00949529	0.20104368	7.9517927	5.735749	Multitasking_Read
14:40:03.863	0.22985038	7.7861814	5.609786	-0.0075551816	0.0052888715	0.00949529	0.20104368	7.9517927	5.735749	Multitasking_Read
14:40:03.885	0.22985038	7.7861814	5.609786	-0.0075551816	0.0052888715	0.00949529	0.20104368	7.9517927	5.735749	Multitasking_Read
14:40:03.907	0.22985038	7.7861814	5.609786	-0.0075551816	0.0052888715	0.00949529	0.20104368	7.9517927	5.735749	Multitasking_Read
14:40:03.929	0.22985038	7.7861814	5.609786	-0.0075551816	0.0052888715	0.00949529	0.20104368	7.9517927	5.735749	Multitasking_Read
14:40:03.950	0.22985038	7.7861814	5.609786	-0.0075551816	0.0052888715	0.00949529	0.20104368	7.9517927	5.735749	Multitasking_Read
14:40:03.972	0.22985038	7.7861814	5.609786	-0.0075551816	0.0052888715	0.00949529	0.20104368	7.9517927	5.735749	Multitasking_Read
14:40:03.994	0.22985038	7.7861814	5.609786	-0.009998642	0.002234545	-0.024713166	0.19191301	7.949171	5.7396994	Multitasking_Read
14:40:04.015	0.22985038	7.7861814	5.609786	-0.009998642	0.002234545	-0.024713166	0.19191301	7.949171	5.7396994	Multitasking_Read
14:40:04.035	0.24900457	7.8173075	5.6337285	-0.009998642	0.002234545	-0.024713166	0.19191301	7.949171	5.7396994	Multitasking_Read
14:40:04.057	0.24900457	7.8173075	5.6337285	-0.009998642	0.002234545	-0.024713166	0.19191301	7.949171	5.7396994	Multitasking_Read
14:40:04.079	0.24900457	7.8173075	5.6337285	-0.009998642	0.002234545	-0.024713166	0.19191301	7.949171	5.7396994	Multitasking_Read
14:40:04.101	0.24900457	7.8173075	5.6337285	-0.009998642	0.002234545	-0.024713166	0.19191301	7.949171	5.7396994	Multitasking_Read
14:40:04.123	0.24900457	7.8173075	5.6337285	-0.009998642	0.002234545	-0.024713166	0.19191301	7.949171	5.7396994	Multitasking_Read
14:40:04.145	0.24900457	7.8173075	5.6337285	-0.009998642	0.002234545	-0.024713166	0.19191301	7.949171	5.7396994	Multitasking_Read
14:40:04.166	0.24900457	7.8173075	5.6337285	0.029096734	-0.007539299	-0.0051654764	0.19191301	7.949171	5.7396994	Multitasking_Read
14:40:04.187	0.24900457	7.8173075	5.6337285	0.029096734	-0.007539299	-0.0051654764	0.19085005	7.9508867	5.7373514	Multitasking_Read
14:40:04.208	0.24900457	7.8173075	5.6337285	0.029096734	-0.007539299	-0.0051654764	0.19085005	7.9508867	5.7373514	Multitasking_Read
14:40:04.229	0.31604427	7.7694216	5.643306	0.029096734	-0.007539299	-0.0051654764	0.19085005	7.9508867	5.7373514	Multitasking_Read
14:40:04.252	0.31604427	7.7694216	5.643306	0.029096734	-0.007539299	-0.0051654764	0.19085005	7.9508867	5.7373514	Multitasking_Read
14:40:04.273	0.31604427	7.7694216	5.643306	0.029096734	-0.007539299	-0.0051654764	0.19085005	7.9508867	5.7373514	Multitasking_Read
14:40:04.295	0.31604427	7.7694216	5.643306	0.029096734	-0.007539299	-0.0051654764	0.19085005	7.9508867	5.7373514	Multitasking_Read
14:40:04.315	0.31604427	7.7694216	5.643306	0.029096734	-0.007539299	-0.0051654764	0.19085005	7.9508867	5.7373514	Multitasking_Read
14:40:04.337	0.31604427	7.7694216	5.643306	0.029096734	-0.007539299	-0.0051654764	0.19085005	7.9508867	5.7373514	Multitasking_Read
14:40:04.358	0.31604427	7.7694216	5.643306	-0.0026682594	0.0028454103	-0.014328455	0.21098493	7.9664893	5.714964	Multitasking_Read
14:40:04.379	0.31604427	7.7694216	5.643306	-0.0026682594	0.0028454103	-0.014328455	0.21098493	7.9664893	5.714964	Multitasking_Read
14:40:04.403	0.31604427	7.7694216	5.643306	-0.0026682594	0.0028454103	-0.014328455	0.21098493	7.9664893	5.714964	Multitasking_Read
14:40:04.424	0.49082634	7.7119594	5.480495	-0.0026682594	0.0028454103	-0.014328455	0.21098493	7.9664893	5.714964	Multitasking_Read
14:40:04.444	0.49082634	7.7119594	5.480495	-0.0026682594	0.0028454103	-0.014328455	0.21098493	7.9664893	5.714964	Multitasking_Read
14:40:04.466	0.49082634	7.7119594	5.480495	-0.0026682594	0.0028454103	-0.014328455	0.21098493	7.9664893	5.714964	Multitasking_Read
14:40:04.486	0.49082634	7.7119594	5.480495	-0.0026682594	0.0028454103	-0.014328455	0.21098493	7.9664893	5.714964	Multitasking_Read
14:40:04.508	0.49082634	7.7119594	5.480495	-0.0026682594	0.0028454103	-0.014328455	0.21098493	7.9664893	5.714964	Multitasking_Read
14:40:04.530	0.49082634	7.7119594	5.480495	0.004051258	0.0046780063	0.019269133	0.19932796	7.967722	5.7136664	Multitasking_Read
14:40:04.557	0.49082634	7.7119594	5.480495	0.004051258	0.0046780063	0.019269133	0.19932796	7.967722	5.7136664	Multitasking_Read
14:40:04.595	0.49082634	7.7119594	5.480495	0.004051258	0.0046780063	0.019269133	0.19932796	7.967722	5.7136664	Multitasking_Read
[truncated: 3,176 more rows]
