# Supplementary material for: Real-time Smartphone Activity Classification Using Inertial Sensors—Recognition of Scrolling, Typing, and Watching Videos While Sitting or Walking
Source: Sensors (Basel). 2020 Jan 24;20(3):655. doi: 10.3390/s20030655 (PMC7038357; doi:10.3390/s20030655)
Supplement: Supplementary file 1 [file sensors-20-00655-s001.zip › sensors-668083-supplementary/5Hz_data/7646/2019_08_27_14_08_54_Sitting_Read.csv]

time	accX	accY	accZ	rotX	rotY	rotZ	graX	graY	graZ	activity
14:13:35.152	-0.8379962	3.5243726	9.821315	0.13355468	-0.20545964	0.076690465	-0.7274121	3.2791502	9.213492	Sitting_Read
14:13:35.173	-0.8379962	3.5243726	9.821315	0.13355468	-0.20545964	0.076690465	-0.7274121	3.2791502	9.213492	Sitting_Read
14:13:35.194	-0.8379962	3.5243726	9.821315	0.13355468	-0.20545964	0.076690465	-0.7274121	3.2791502	9.213492	Sitting_Read
14:13:35.215	-0.8379962	3.5243726	9.821315	0.13355468	-0.20545964	0.076690465	-0.7274121	3.2791502	9.213492	Sitting_Read
14:13:35.236	-0.8379962	3.5243726	9.821315	0.13355468	-0.20545964	0.076690465	-0.7274121	3.2791502	9.213492	Sitting_Read
14:13:35.258	-0.8379962	3.5243726	9.821315	0.13355468	-0.20545964	0.076690465	-0.7274121	3.2791502	9.213492	Sitting_Read
14:13:35.280	-0.15562786	2.6600394	9.711179	0.08835066	0.005899736	0.063862294	-0.5125808	3.5615618	9.122659	Sitting_Read
14:13:35.301	-0.15562786	2.6600394	9.711179	0.08835066	0.005899736	0.063862294	-0.5125808	3.5615618	9.122659	Sitting_Read
14:13:35.322	-0.15562786	2.6600394	9.711179	0.08835066	0.005899736	0.063862294	-0.5125808	3.5615618	9.122659	Sitting_Read
14:13:35.344	-0.15562786	2.6600394	9.711179	0.08835066	0.005899736	0.063862294	-0.5125808	3.5615618	9.122659	Sitting_Read
14:13:35.365	-0.15562786	2.6600394	9.711179	0.08835066	0.005899736	0.063862294	-0.5125808	3.5615618	9.122659	Sitting_Read
14:13:35.385	-0.15562786	2.6600394	9.711179	0.08835066	0.005899736	0.063862294	-0.5125808	3.5615618	9.122659	Sitting_Read
14:13:35.407	-0.15562786	2.6600394	9.711179	0.08835066	0.005899736	0.063862294	-0.5125808	3.5615618	9.122659	Sitting_Read
14:13:35.428	-0.15562786	2.6600394	9.711179	0.08835066	0.005899736	0.063862294	-0.5125808	3.5615618	9.122659	Sitting_Read
14:13:35.449	-0.15562786	2.6600394	9.711179	0.099346235	-0.06434977	0.07363614	-0.41951567	3.6609337	9.088012	Sitting_Read
14:13:35.470	-0.37111259	3.476487	8.612206	0.099346235	-0.06434977	0.07363614	-0.41951567	3.6609337	9.088012	Sitting_Read
14:13:35.490	-0.37111259	3.476487	8.612206	0.099346235	-0.06434977	0.07363614	-0.41951567	3.6609337	9.088012	Sitting_Read
14:13:35.512	-0.37111259	3.476487	8.612206	0.099346235	-0.06434977	0.07363614	-0.41951567	3.6609337	9.088012	Sitting_Read
14:13:35.533	-0.37111259	3.476487	8.612206	0.099346235	-0.06434977	0.07363614	-0.41951567	3.6609337	9.088012	Sitting_Read
14:13:35.554	-0.37111259	3.476487	8.612206	0.099346235	-0.06434977	0.07363614	-0.41951567	3.6609337	9.088012	Sitting_Read
14:13:35.577	-0.37111259	3.476487	8.612206	0.099346235	-0.06434977	0.07363614	-0.41951567	3.6609337	9.088012	Sitting_Read
14:13:35.600	-0.37111259	3.476487	8.612206	0.099346235	-0.06434977	0.07363614	-0.41951567	3.6609337	9.088012	Sitting_Read
14:13:35.623	-0.37111259	3.476487	8.612206	0.2618364	-0.03197391	-0.07541498	-0.17405923	3.8794813	9.004982	Sitting_Read
14:13:35.645	-0.37111259	3.476487	8.612206	0.2618364	-0.03197391	-0.07541498	-0.17405923	3.8794813	9.004982	Sitting_Read
14:13:35.667	-0.37111259	3.476487	8.612206	0.2618364	-0.03197391	-0.07541498	-0.17405923	3.8794813	9.004982	Sitting_Read
14:13:35.691	-0.090982445	3.727886	8.595447	0.2618364	-0.03197391	-0.07541498	-0.17405923	3.8794813	9.004982	Sitting_Read
14:13:35.714	-0.090982445	3.727886	8.595447	0.2618364	-0.03197391	-0.07541498	-0.17405923	3.8794813	9.004982	Sitting_Read
14:13:35.737	-0.090982445	3.727886	8.595447	0.2618364	-0.03197391	-0.07541498	-0.17405923	3.8794813	9.004982	Sitting_Read
14:13:35.760	-0.090982445	3.727886	8.595447	0.2618364	-0.03197391	-0.07541498	-0.17405923	3.8794813	9.004982	Sitting_Read
14:13:35.782	-0.090982445	3.727886	8.595447	0.2618364	-0.03197391	-0.07541498	-0.17405923	3.8794813	9.004982	Sitting_Read
14:13:35.805	-0.090982445	3.727886	8.595447	-0.5732164	-0.46385565	0.42854887	-0.18265311	3.4073308	9.193862	Sitting_Read
14:13:35.828	-0.090982445	3.727886	8.595447	-0.5732164	-0.46385565	0.42854887	-0.18265311	3.4073308	9.193862	Sitting_Read
14:13:35.850	-0.090982445	3.727886	8.595447	-0.5732164	-0.46385565	0.42854887	-0.18265311	3.4073308	9.193862	Sitting_Read
14:13:35.873	-0.22745611	3.74704	8.717555	-0.5732164	-0.46385565	0.42854887	-0.18265311	3.4073308	9.193862	Sitting_Read
14:13:35.895	-0.22745611	3.74704	8.717555	-0.5732164	-0.46385565	0.42854887	-0.18265311	3.4073308	9.193862	Sitting_Read
14:13:35.919	-0.22745611	3.74704	8.717555	-0.5732164	-0.46385565	0.42854887	-0.18265311	3.4073308	9.193862	Sitting_Read
14:13:35.941	-0.22745611	3.74704	8.717555	-0.5732164	-0.46385565	0.42854887	-0.18265311	3.4073308	9.193862	Sitting_Read
14:13:35.964	-0.22745611	3.74704	8.717555	-0.5732164	-0.46385565	0.42854887	-0.18265311	3.4073308	9.193862	Sitting_Read
14:13:35.986	-0.22745611	3.74704	8.717555	0.22029756	0.61493236	0.08157738	-0.36928374	3.7552931	9.051618	Sitting_Read
14:13:36.009	-0.22745611	3.74704	8.717555	0.22029756	0.61493236	0.08157738	-0.36928374	3.7552931	9.051618	Sitting_Read
14:13:36.032	-0.22745611	3.74704	8.717555	0.22029756	0.61493236	0.08157738	-0.36928374	3.7552931	9.051618	Sitting_Read
14:13:36.054	-0.22745611	3.74704	8.717555	0.22029756	0.61493236	0.08157738	-0.36928374	3.7552931	9.051618	Sitting_Read
14:13:36.075	-0.38308397	3.502824	9.411894	0.22029756	0.61493236	0.08157738	-0.36928374	3.7552931	9.051618	Sitting_Read
14:13:36.096	-0.38308397	3.502824	9.411894	0.22029756	0.61493236	0.08157738	-0.36928374	3.7552931	9.051618	Sitting_Read
14:13:36.118	-0.38308397	3.502824	9.411894	0.22029756	0.61493236	0.08157738	-0.36928374	3.7552931	9.051618	Sitting_Read
14:13:36.141	-0.38308397	3.502824	9.411894	0.22029756	0.61493236	0.08157738	-0.36928374	3.7552931	9.051618	Sitting_Read
14:13:36.163	-0.38308397	3.502824	9.411894	0.5556626	-0.31541538	0.10662287	-0.29757032	4.338273	8.789834	Sitting_Read
14:13:36.185	-0.38308397	3.502824	9.411894	0.5556626	-0.31541538	0.10662287	-0.29757032	4.338273	8.789834	Sitting_Read
14:13:36.207	-0.38308397	3.502824	9.411894	0.5556626	-0.31541538	0.10662287	-0.29757032	4.338273	8.789834	Sitting_Read
14:13:36.230	-0.38308397	3.502824	9.411894	0.5556626	-0.31541538	0.10662287	-0.29757032	4.338273	8.789834	Sitting_Read
14:13:36.253	-0.38308397	3.502824	9.411894	0.5556626	-0.31541538	0.10662287	-0.29757032	4.338273	8.789834	Sitting_Read
14:13:36.276	-2.8874955	3.2274826	12.354458	0.5556626	-0.31541538	0.10662287	-0.29757032	4.338273	8.789834	Sitting_Read
14:13:36.299	-2.8874955	3.2274826	12.354458	0.5556626	-0.31541538	0.10662287	-0.29757032	4.338273	8.789834	Sitting_Read
14:13:36.322	-2.8874955	3.2274826	12.354458	0.5556626	-0.31541538	0.10662287	-0.29757032	4.338273	8.789834	Sitting_Read
14:13:36.343	-2.8874955	3.2274826	12.354458	1.0730654	-0.28426126	0.0058300975	-0.4539166	5.182187	8.313196	Sitting_Read
14:13:36.366	-2.8874955	3.2274826	12.354458	1.0730654	-0.28426126	0.0058300975	-0.4539166	5.182187	8.313196	Sitting_Read
14:13:36.389	-2.8874955	3.2274826	12.354458	1.0730654	-0.28426126	0.0058300975	-0.4539166	5.182187	8.313196	Sitting_Read
14:13:36.411	-2.8874955	3.2274826	12.354458	1.0730654	-0.28426126	0.0058300975	-0.4539166	5.182187	8.313196	Sitting_Read
14:13:36.434	-2.8874955	3.2274826	12.354458	1.0730654	-0.28426126	0.0058300975	-0.4539166	5.182187	8.313196	Sitting_Read
14:13:36.456	-2.8874955	3.2274826	12.354458	1.0730654	-0.28426126	0.0058300975	-0.4539166	5.182187	8.313196	Sitting_Read
14:13:36.478	0.75180227	5.150085	8.968953	1.0730654	-0.28426126	0.0058300975	-0.4539166	5.182187	8.313196	Sitting_Read
14:13:36.501	0.75180227	5.150085	8.968953	1.0730654	-0.28426126	0.0058300975	-0.4539166	5.182187	8.313196	Sitting_Read
14:13:36.524	0.75180227	5.150085	8.968953	-0.03198979	-0.032584775	-0.10168218	-0.18314853	6.206926	7.590178	Sitting_Read
14:13:36.547	0.75180227	5.150085	8.968953	-0.03198979	-0.032584775	-0.10168218	-0.18314853	6.206926	7.590178	Sitting_Read
14:13:36.570	0.75180227	5.150085	8.968953	-0.03198979	-0.032584775	-0.10168218	-0.18314853	6.206926	7.590178	Sitting_Read
14:13:36.594	0.75180227	5.150085	8.968953	-0.03198979	-0.032584775	-0.10168218	-0.18314853	6.206926	7.590178	Sitting_Read
14:13:36.616	0.75180227	5.150085	8.968953	-0.03198979	-0.032584775	-0.10168218	-0.18314853	6.206926	7.590178	Sitting_Read
14:13:36.639	0.75180227	5.150085	8.968953	-0.03198979	-0.032584775	-0.10168218	-0.18314853	6.206926	7.590178	Sitting_Read
14:13:36.662	0.75180227	5.150085	8.968953	-0.03198979	-0.032584775	-0.10168218	-0.18314853	6.206926	7.590178	Sitting_Read
14:13:36.684	0.31125572	5.607392	6.0455437	-0.03198979	-0.032584775	-0.10168218	-0.18314853	6.206926	7.590178	Sitting_Read
14:13:36.713	0.31125572	5.607392	6.0455437	0.25145167	-0.2604375	-0.032654412	-0.47727075	6.69775	7.1472163	Sitting_Read
14:13:36.745	0.31125572	5.607392	6.0455437	0.25145167	-0.2604375	-0.032654412	-0.47727075	6.69775	7.1472163	Sitting_Read
14:13:36.782	0.31125572	5.607392	6.0455437	0.25145167	-0.2604375	-0.032654412	-0.47727075	6.69775	7.1472163	Sitting_Read
14:13:36.816	0.31125572	5.607392	6.0455437	0.25145167	-0.2604375	-0.032654412	-0.47727075	6.69775	7.1472163	Sitting_Read
14:13:36.849	0.31125572	5.607392	6.0455437	0.25145167	-0.2604375	-0.032654412	-0.47727075	6.69775	7.1472163	Sitting_Read
14:13:36.883	-0.8379962	6.423839	5.4661293	0.1384416	0.16716817	0.15060516	-0.4079368	6.593721	7.2475348	Sitting_Read
14:13:36.915	-0.8379962	6.423839	5.4661293	0.1384416	0.16716817	0.15060516	-0.4079368	6.593721	7.2475348	Sitting_Read
14:13:36.948	-0.8379962	6.423839	5.4661293	0.1384416	0.16716817	0.15060516	-0.4079368	6.593721	7.2475348	Sitting_Read
14:13:36.981	-0.8379962	6.423839	5.4661293	0.1384416	0.16716817	0.15060516	-0.4079368	6.593721	7.2475348	Sitting_Read
14:13:37.004	-0.8379962	6.423839	5.4661293	0.1384416	0.16716817	0.15060516	-0.4079368	6.593721	7.2475348	Sitting_Read
14:13:37.027	-0.8379962	6.423839	5.4661293	0.1384416	0.16716817	0.15060516	-0.4079368	6.593721	7.2475348	Sitting_Read
14:13:37.050	-0.8379962	6.423839	5.4661293	0.1384416	0.16716817	0.15060516	-0.4079368	6.593721	7.2475348	Sitting_Read
14:13:37.073	-0.5458947	5.583449	6.8332605	0.060861725	-0.11138639	0.80728525	0.12392025	7.193314	6.6641746	Sitting_Read
14:13:37.095	-0.5458947	5.583449	6.8332605	0.060861725	-0.11138639	0.80728525	0.12392025	7.193314	6.6641746	Sitting_Read
14:13:37.118	-0.5458947	5.583449	6.8332605	0.060861725	-0.11138639	0.80728525	0.12392025	7.193314	6.6641746	Sitting_Read
14:13:37.144	-0.5458947	5.583449	6.8332605	0.060861725	-0.11138639	0.80728525	0.12392025	7.193314	6.6641746	Sitting_Read
14:13:37.167	-0.5458947	5.583449	6.8332605	0.060861725	-0.11138639	0.80728525	0.12392025	7.193314	6.6641746	Sitting_Read
14:13:37.190	-0.5458947	5.583449	6.8332605	0.060861725	-0.11138639	0.80728525	0.12392025	7.193314	6.6641746	Sitting_Read
14:13:37.212	-0.5458947	5.583449	6.8332605	0.060861725	-0.11138639	0.80728525	0.12392025	7.193314	6.6641746	Sitting_Read
14:13:37.234	-0.5458947	5.583449	6.8332605	0.060861725	-0.11138639	0.80728525	0.12392025	7.193314	6.6641746	Sitting_Read
14:13:37.257	-0.5458947	5.583449	6.8332605	-0.23540792	0.5043658	-0.14505363	0.16734321	7.2866426	6.561035	Sitting_Read
14:13:37.279	2.648068	7.233104	6.098218	-0.23540792	0.5043658	-0.14505363	0.16734321	7.2866426	6.561035	Sitting_Read
14:13:37.302	2.648068	7.233104	6.098218	-0.23540792	0.5043658	-0.14505363	0.16734321	7.2866426	6.561035	Sitting_Read
14:13:37.325	2.648068	7.233104	6.098218	-0.23540792	0.5043658	-0.14505363	0.16734321	7.2866426	6.561035	Sitting_Read
14:13:37.348	2.648068	7.233104	6.098218	-0.23540792	0.5043658	-0.14505363	0.16734321	7.2866426	6.561035	Sitting_Read
14:13:37.373	2.648068	7.233104	6.098218	-0.23540792	0.5043658	-0.14505363	0.16734321	7.2866426	6.561035	Sitting_Read
14:13:37.396	2.648068	7.233104	6.098218	-0.23540792	0.5043658	-0.14505363	0.16734321	7.2866426	6.561035	Sitting_Read
14:13:37.419	2.648068	7.233104	6.098218	-0.23540792	0.5043658	-0.14505363	0.16734321	7.2866426	6.561035	Sitting_Read
14:13:37.442	2.648068	7.233104	6.098218	-0.04481796	-0.15048176	0.14755084	0.14378142	7.152069	6.708015	Sitting_Read
14:13:37.465	2.648068	7.233104	6.098218	-0.04481796	-0.15048176	0.14755084	0.14378142	7.152069	6.708015	Sitting_Read
14:13:37.489	-0.3328042	6.9553685	6.304126	-0.04481796	-0.15048176	0.14755084	0.14378142	7.152069	6.708015	Sitting_Read
14:13:37.511	-0.3328042	6.9553685	6.304126	-0.04481796	-0.15048176	0.14755084	0.14378142	7.152069	6.708015	Sitting_Read
14:13:37.534	-0.3328042	6.9553685	6.304126	-0.04481796	-0.15048176	0.14755084	0.14378142	7.152069	6.708015	Sitting_Read
14:13:37.557	-0.3328042	6.9553685	6.304126	-0.04481796	-0.15048176	0.14755084	0.14378142	7.152069	6.708015	Sitting_Read
14:13:37.580	-0.3328042	6.9553685	6.304126	-0.04481796	-0.15048176	0.14755084	0.14378142	7.152069	6.708015	Sitting_Read
14:13:37.601	-0.3328042	6.9553685	6.304126	0.19464122	0.12135327	0.15121602	0.084699124	7.3356953	6.5077453	Sitting_Read
14:13:37.624	-0.3328042	6.9553685	6.304126	0.19464122	0.12135327	0.15121602	0.084699124	7.3356953	6.5077453	Sitting_Read
14:13:37.646	-0.3328042	6.9553685	6.304126	0.19464122	0.12135327	0.15121602	0.084699124	7.3356953	6.5077453	Sitting_Read
14:13:37.668	-0.3328042	6.9553685	6.304126	0.19464122	0.12135327	0.15121602	0.084699124	7.3356953	6.5077453	Sitting_Read
14:13:37.690	0.7901107	7.9753294	5.279376	0.19464122	0.12135327	0.15121602	0.084699124	7.3356953	6.5077453	Sitting_Read
14:13:37.713	0.7901107	7.9753294	5.279376	0.19464122	0.12135327	0.15121602	0.084699124	7.3356953	6.5077453	Sitting_Read
14:13:37.736	0.7901107	7.9753294	5.279376	0.19464122	0.12135327	0.15121602	0.084699124	7.3356953	6.5077453	Sitting_Read
14:13:37.759	0.7901107	7.9753294	5.279376	0.19464122	0.12135327	0.15121602	0.084699124	7.3356953	6.5077453	Sitting_Read
14:13:37.782	0.7901107	7.9753294	5.279376	-0.18043004	-0.2586049	0.54094803	0.084699124	7.3356953	6.5077453	Sitting_Read
14:13:37.805	0.7901107	7.9753294	5.279376	-0.18043004	-0.2586049	0.54094803	0.32241586	7.2756486	6.5674443	Sitting_Read
14:13:37.829	0.7901107	7.9753294	5.279376	-0.18043004	-0.2586049	0.54094803	0.32241586	7.2756486	6.5674443	Sitting_Read
14:13:37.851	0.7901107	7.9753294	5.279376	-0.18043004	-0.2586049	0.54094803	0.32241586	7.2756486	6.5674443	Sitting_Read
14:13:37.873	1.0726352	7.7335076	5.956956	-0.18043004	-0.2586049	0.54094803	0.32241586	7.2756486	6.5674443	Sitting_Read
14:13:37.896	1.0726352	7.7335076	5.956956	-0.18043004	-0.2586049	0.54094803	0.32241586	7.2756486	6.5674443	Sitting_Read
14:13:37.918	1.0726352	7.7335076	5.956956	-0.18043004	-0.2586049	0.54094803	0.32241586	7.2756486	6.5674443	Sitting_Read
14:13:37.941	1.0726352	7.7335076	5.956956	-0.18043004	-0.2586049	0.54094803	0.32241586	7.2756486	6.5674443	Sitting_Read
14:13:37.964	1.0726352	7.7335076	5.956956	-0.08757853	0.3333235	-0.22874215	0.56286067	7.3608403	6.455346	Sitting_Read
14:13:37.986	1.0726352	7.7335076	5.956956	-0.08757853	0.3333235	-0.22874215	0.56286067	7.3608403	6.455346	Sitting_Read
14:13:38.009	1.0726352	7.7335076	5.956956	-0.08757853	0.3333235	-0.22874215	0.56286067	7.3608403	6.455346	Sitting_Read
14:13:38.031	1.0726352	7.7335076	5.956956	-0.08757853	0.3333235	-0.22874215	0.56286067	7.3608403	6.455346	Sitting_Read
14:13:38.054	1.0726352	7.7335076	5.956956	-0.08757853	0.3333235	-0.22874215	0.56286067	7.3608403	6.455346	Sitting_Read
14:13:38.076	1.1899546	5.89231	6.7853746	-0.08757853	0.3333235	-0.22874215	0.56286067	7.3608403	6.455346	Sitting_Read
14:13:38.099	1.1899546	5.89231	6.7853746	-0.08757853	0.3333235	-0.22874215	0.56286067	7.3608403	6.455346	Sitting_Read
14:13:38.121	1.1899546	5.89231	6.7853746	-0.08757853	0.3333235	-0.22874215	0.56286067	7.3608403	6.455346	Sitting_Read
14:13:38.143	1.1899546	5.89231	6.7853746	0.12072652	-0.10405601	-0.31792846	0.13698666	7.379367	6.4572854	Sitting_Read
14:13:38.166	1.1899546	5.89231	6.7853746	0.12072652	-0.10405601	-0.31792846	0.13698666	7.379367	6.4572854	Sitting_Read
14:13:38.189	1.1899546	5.89231	6.7853746	0.12072652	-0.10405601	-0.31792846	0.13698666	7.379367	6.4572854	Sitting_Read
14:13:38.211	1.1899546	5.89231	6.7853746	0.12072652	-0.10405601	-0.31792846	0.13698666	7.379367	6.4572854	Sitting_Read
14:13:38.233	1.1899546	5.89231	6.7853746	0.12072652	-0.10405601	-0.31792846	0.13698666	7.379367	6.4572854	Sitting_Read
14:13:38.256	1.1899546	5.89231	6.7853746	0.12072652	-0.10405601	-0.31792846	0.13698666	7.379367	6.4572854	Sitting_Read
14:13:38.279	1.2689656	9.356826	6.407079	0.12072652	-0.10405601	-0.31792846	0.13698666	7.379367	6.4572854	Sitting_Read
14:13:38.302	1.2689656	9.356826	6.407079	0.12072652	-0.10405601	-0.31792846	0.13698666	7.379367	6.4572854	Sitting_Read
14:13:38.325	1.2689656	9.356826	6.407079	0.10606576	0.11646634	0.24773274	-0.18105748	7.4905925	6.3268123	Sitting_Read
14:13:38.348	1.2689656	9.356826	6.407079	0.10606576	0.11646634	0.24773274	-0.18105748	7.4905925	6.3268123	Sitting_Read
14:13:38.369	1.2689656	9.356826	6.407079	0.10606576	0.11646634	0.24773274	-0.18105748	7.4905925	6.3268123	Sitting_Read
14:13:38.390	1.2689656	9.356826	6.407079	0.10606576	0.11646634	0.24773274	-0.18105748	7.4905925	6.3268123	Sitting_Read
14:13:38.412	1.2689656	9.356826	6.407079	0.10606576	0.11646634	0.24773274	-0.18105748	7.4905925	6.3268123	Sitting_Read
14:13:38.432	1.2689656	9.356826	6.407079	0.10606576	0.11646634	0.24773274	-0.18105748	7.4905925	6.3268123	Sitting_Read
14:13:38.454	1.2689656	9.356826	6.407079	0.10606576	0.11646634	0.24773274	-0.18105748	7.4905925	6.3268123	Sitting_Read
14:13:38.474	-0.3974496	6.7901635	5.619363	0.10606576	0.11646634	0.24773274	-0.18105748	7.4905925	6.3268123	Sitting_Read
14:13:38.495	-0.3974496	6.7901635	5.619363	0.10606576	0.11646634	0.24773274	-0.18105748	7.4905925	6.3268123	Sitting_Read
14:13:38.516	-0.3974496	6.7901635	5.619363	-0.009387777	-0.18896627	-0.20247495	-0.15510274	7.6251616	6.164673	Sitting_Read
14:13:38.539	-0.3974496	6.7901635	5.619363	-0.009387777	-0.18896627	-0.20247495	-0.15510274	7.6251616	6.164673	Sitting_Read
14:13:38.560	-0.3974496	6.7901635	5.619363	-0.009387777	-0.18896627	-0.20247495	-0.15510274	7.6251616	6.164673	Sitting_Read
14:13:38.581	-0.3974496	6.7901635	5.619363	-0.009387777	-0.18896627	-0.20247495	-0.15510274	7.6251616	6.164673	Sitting_Read
14:13:38.602	-0.3974496	6.7901635	5.619363	-0.009387777	-0.18896627	-0.20247495	-0.15510274	7.6251616	6.164673	Sitting_Read
14:13:38.623	-0.3974496	6.7901635	5.619363	-0.009387777	-0.18896627	-0.20247495	-0.15510274	7.6251616	6.164673	Sitting_Read
14:13:38.644	-0.3974496	6.7901635	5.619363	-0.009387777	-0.18896627	-0.20247495	-0.15510274	7.6251616	6.164673	Sitting_Read
14:13:38.665	-0.3974496	6.7901635	5.619363	-0.009387777	-0.18896627	-0.20247495	-0.15510274	7.6251616	6.164673	Sitting_Read
14:13:38.686	-0.6392714	7.020014	5.89231	0.064526916	-0.13643187	-0.096184395	-0.09372458	7.5612545	6.244107	Sitting_Read
14:13:38.707	-0.6392714	7.020014	5.89231	0.064526916	-0.13643187	-0.096184395	-0.09372458	7.5612545	6.244107	Sitting_Read
14:13:38.727	-0.6392714	7.020014	5.89231	0.064526916	-0.13643187	-0.096184395	-0.09372458	7.5612545	6.244107	Sitting_Read
14:13:38.749	-0.6392714	7.020014	5.89231	0.064526916	-0.13643187	-0.096184395	-0.09372458	7.5612545	6.244107	Sitting_Read
14:13:38.770	-0.6392714	7.020014	5.89231	0.064526916	-0.13643187	-0.096184395	-0.09372458	7.5612545	6.244107	Sitting_Read
14:13:38.791	-0.6392714	7.020014	5.89231	0.064526916	-0.13643187	-0.096184395	-0.09372458	7.5612545	6.244107	Sitting_Read
14:13:38.812	-0.6392714	7.020014	5.89231	0.064526916	-0.13643187	-0.096184395	-0.09372458	7.5612545	6.244107	Sitting_Read
14:13:38.833	-0.6392714	7.020014	5.89231	0.064526916	-0.13643187	-0.096184395	-0.09372458	7.5612545	6.244107	Sitting_Read
14:13:38.856	-0.6392714	7.020014	5.89231	0.064526916	-0.13643187	-0.096184395	-0.09372458	7.5612545	6.244107	Sitting_Read
14:13:38.878	0.0047885496	7.563514	6.550736	0.011381641	0.04132992	-0.03937393	-0.15969329	7.6444335	6.1406326	Sitting_Read
14:13:38.899	0.0047885496	7.563514	6.550736	0.011381641	0.04132992	-0.03937393	-0.15969329	7.6444335	6.1406326	Sitting_Read
14:13:38.920	0.0047885496	7.563514	6.550736	0.011381641	0.04132992	-0.03937393	-0.15969329	7.6444335	6.1406326	Sitting_Read
14:13:38.941	0.0047885496	7.563514	6.550736	0.011381641	0.04132992	-0.03937393	-0.15969329	7.6444335	6.1406326	Sitting_Read
14:13:38.963	0.0047885496	7.563514	6.550736	0.011381641	0.04132992	-0.03937393	-0.15969329	7.6444335	6.1406326	Sitting_Read
14:13:38.984	0.0047885496	7.563514	6.550736	0.011381641	0.04132992	-0.03937393	-0.15969329	7.6444335	6.1406326	Sitting_Read
14:13:39.007	0.0047885496	7.563514	6.550736	0.011381641	0.04132992	-0.03937393	-0.15969329	7.6444335	6.1406326	Sitting_Read
14:13:39.028	0.0047885496	7.563514	6.550736	0.011381641	0.04132992	-0.03937393	-0.15969329	7.6444335	6.1406326	Sitting_Read
14:13:39.050	0.0047885496	7.563514	6.550736	-0.035654984	-0.085730046	-0.081523634	-0.22173662	7.674394	6.1012125	Sitting_Read
14:13:39.073	-0.13168511	7.7311134	5.6145744	-0.035654984	-0.085730046	-0.081523634	-0.22173662	7.674394	6.1012125	Sitting_Read
14:13:39.095	-0.13168511	7.7311134	5.6145744	-0.035654984	-0.085730046	-0.081523634	-0.22173662	7.674394	6.1012125	Sitting_Read
14:13:39.117	-0.13168511	7.7311134	5.6145744	-0.035654984	-0.085730046	-0.081523634	-0.22173662	7.674394	6.1012125	Sitting_Read
14:13:39.140	-0.13168511	7.7311134	5.6145744	-0.035654984	-0.085730046	-0.081523634	-0.22173662	7.674394	6.1012125	Sitting_Read
14:13:39.160	-0.13168511	7.7311134	5.6145744	-0.035654984	-0.085730046	-0.081523634	-0.22173662	7.674394	6.1012125	Sitting_Read
14:13:39.182	-0.13168511	7.7311134	5.6145744	-0.035654984	-0.085730046	-0.081523634	-0.22173662	7.674394	6.1012125	Sitting_Read
14:13:39.203	-0.13168511	7.7311134	5.6145744	-0.035654984	-0.085730046	-0.081523634	-0.22173662	7.674394	6.1012125	Sitting_Read
14:13:39.224	-0.13168511	7.7311134	5.6145744	0.022988081	-0.00020891592	0.055310186	-0.25013167	7.6171246	6.171484	Sitting_Read
14:13:39.245	-0.13168511	7.7311134	5.6145744	0.022988081	-0.00020891592	0.055310186	-0.25013167	7.6171246	6.171484	Sitting_Read
14:13:39.267	-0.13168511	7.7311134	5.6145744	0.022988081	-0.00020891592	0.055310186	-0.25013167	7.6171246	6.171484	Sitting_Read
14:13:39.289	-0.53392327	7.3025384	5.6361227	0.022988081	-0.00020891592	0.055310186	-0.25013167	7.6171246	6.171484	Sitting_Read
14:13:39.310	-0.53392327	7.3025384	5.6361227	0.022988081	-0.00020891592	0.055310186	-0.25013167	7.6171246	6.171484	Sitting_Read
14:13:39.332	-0.53392327	7.3025384	5.6361227	0.022988081	-0.00020891592	0.055310186	-0.25013167	7.6171246	6.171484	Sitting_Read
14:13:39.354	-0.53392327	7.3025384	5.6361227	0.022988081	-0.00020891592	0.055310186	-0.25013167	7.6171246	6.171484	Sitting_Read
14:13:39.374	-0.53392327	7.3025384	5.6361227	0.022988081	-0.00020891592	0.055310186	-0.25013167	7.6171246	6.171484	Sitting_Read
14:13:39.396	-0.53392327	7.3025384	5.6361227	0.022988081	-0.00020891592	0.055310186	-0.25013167	7.6171246	6.171484	Sitting_Read
14:13:39.418	-0.53392327	7.3025384	5.6361227	0.04497923	-0.05885198	-0.0027220156	-0.17703809	7.653938	6.1283045	Sitting_Read
14:13:39.439	-0.53392327	7.3025384	5.6361227	0.04497923	-0.05885198	-0.0027220156	-0.17703809	7.653938	6.1283045	Sitting_Read
14:13:39.461	-0.53392327	7.3025384	5.6361227	0.04497923	-0.05885198	-0.0027220156	-0.17703809	7.653938	6.1283045	Sitting_Read
14:13:39.482	-0.0023942748	7.6473136	6.25624	0.04497923	-0.05885198	-0.0027220156	-0.17703809	7.653938	6.1283045	Sitting_Read
14:13:39.503	-0.0023942748	7.6473136	6.25624	0.04497923	-0.05885198	-0.0027220156	-0.17703809	7.653938	6.1283045	Sitting_Read
14:13:39.526	-0.0023942748	7.6473136	6.25624	0.04497923	-0.05885198	-0.0027220156	-0.17703809	7.653938	6.1283045	Sitting_Read
14:13:39.547	-0.0023942748	7.6473136	6.25624	0.04497923	-0.05885198	-0.0027220156	-0.17703809	7.653938	6.1283045	Sitting_Read
14:13:39.572	-0.0023942748	7.6473136	6.25624	0.04497923	-0.05885198	-0.0027220156	-0.17703809	7.653938	6.1283045	Sitting_Read
14:13:39.594	-0.0023942748	7.6473136	6.25624	-0.055813536	-0.027697852	-0.024102299	-0.110708006	7.6909447	6.0833683	Sitting_Read
14:13:39.615	-0.0023942748	7.6473136	6.25624	-0.055813536	-0.027697852	-0.024102299	-0.110708006	7.6909447	6.0833683	Sitting_Read
14:13:39.636	-0.0023942748	7.6473136	6.25624	-0.055813536	-0.027697852	-0.024102299	-0.110708006	7.6909447	6.0833683	Sitting_Read
14:13:39.660	-0.0023942748	7.6473136	6.25624	-0.055813536	-0.027697852	-0.024102299	-0.110708006	7.6909447	6.0833683	Sitting_Read
14:13:39.681	-0.026337024	7.5323887	5.8228765	-0.055813536	-0.027697852	-0.024102299	-0.110708006	7.6909447	6.0833683	Sitting_Read
14:13:39.702	-0.026337024	7.5323887	5.8228765	-0.055813536	-0.027697852	-0.024102299	-0.110708006	7.6909447	6.0833683	Sitting_Read
14:13:39.724	-0.026337024	7.5323887	5.8228765	-0.055813536	-0.027697852	-0.024102299	-0.110708006	7.6909447	6.0833683	Sitting_Read
14:13:39.745	-0.026337024	7.5323887	5.8228765	-0.055813536	-0.027697852	-0.024102299	-0.110708006	7.6909447	6.0833683	Sitting_Read
14:13:39.766	-0.026337024	7.5323887	5.8228765	0.04253577	0.068207994	0.05347759	-0.13044848	7.6642284	6.1166077	Sitting_Read
14:13:39.788	-0.026337024	7.5323887	5.8228765	0.04253577	0.068207994	0.05347759	-0.13044848	7.6642284	6.1166077	Sitting_Read
14:13:39.811	-0.026337024	7.5323887	5.8228765	0.04253577	0.068207994	0.05347759	-0.13044848	7.6642284	6.1166077	Sitting_Read
14:13:39.832	-0.026337024	7.5323887	5.8228765	0.04253577	0.068207994	0.05347759	-0.13044848	7.6642284	6.1166077	Sitting_Read
14:13:39.853	-0.026337024	7.5323887	5.8228765	0.04253577	0.068207994	0.05347759	-0.13044848	7.6642284	6.1166077	Sitting_Read
14:13:39.874	-0.08858817	7.467743	5.9042816	0.04253577	0.068207994	0.05347759	-0.13044848	7.6642284	6.1166077	Sitting_Read
14:13:39.895	-0.08858817	7.467743	5.9042816	0.04253577	0.068207994	0.05347759	-0.13044848	7.6642284	6.1166077	Sitting_Read
14:13:39.917	-0.08858817	7.467743	5.9042816	0.04253577	0.068207994	0.05347759	-0.13044848	7.6642284	6.1166077	Sitting_Read
14:13:39.937	-0.08858817	7.467743	5.9042816	0.04253577	0.068207994	0.05347759	-0.13044848	7.6642284	6.1166077	Sitting_Read
14:13:39.961	-0.08858817	7.467743	5.9042816	0.047422692	-0.006928433	0.01193875	-0.09247867	7.635679	6.1528993	Sitting_Read
14:13:39.982	-0.08858817	7.467743	5.9042816	0.047422692	-0.006928433	0.01193875	-0.09247867	7.635679	6.1528993	Sitting_Read
14:13:40.003	-0.08858817	7.467743	5.9042816	0.047422692	-0.006928433	0.01193875	-0.09247867	7.635679	6.1528993	Sitting_Read
14:13:40.024	-0.08858817	7.467743	5.9042816	0.047422692	-0.006928433	0.01193875	-0.09247867	7.635679	6.1528993	Sitting_Read
14:13:40.045	-0.08858817	7.467743	5.9042816	0.047422692	-0.006928433	0.01193875	-0.09247867	7.635679	6.1528993	Sitting_Read
14:13:40.066	-0.08858817	7.467743	5.9042816	0.047422692	-0.006928433	0.01193875	-0.09247867	7.635679	6.1528993	Sitting_Read
14:13:40.087	-0.038308397	7.6066113	6.316097	0.047422692	-0.006928433	0.01193875	-0.09247867	7.635679	6.1528993	Sitting_Read
14:13:40.109	-0.038308397	7.6066113	6.316097	0.047422692	-0.006928433	0.01193875	-0.09247867	7.635679	6.1528993	Sitting_Read
14:13:40.129	-0.038308397	7.6066113	6.316097	-0.027102869	0.0120083885	0.024156056	-0.088128954	7.6221714	6.1696863	Sitting_Read
14:13:40.151	-0.038308397	7.6066113	6.316097	-0.027102869	0.0120083885	0.024156056	-0.088128954	7.6221714	6.1696863	Sitting_Read
14:13:40.172	-0.038308397	7.6066113	6.316097	-0.027102869	0.0120083885	0.024156056	-0.088128954	7.6221714	6.1696863	Sitting_Read
14:13:40.194	-0.038308397	7.6066113	6.316097	-0.027102869	0.0120083885	0.024156056	-0.088128954	7.6221714	6.1696863	Sitting_Read
14:13:40.216	-0.038308397	7.6066113	6.316097	-0.027102869	0.0120083885	0.024156056	-0.088128954	7.6221714	6.1696863	Sitting_Read
14:13:40.237	-0.038308397	7.6066113	6.316097	-0.027102869	0.0120083885	0.024156056	-0.088128954	7.6221714	6.1696863	Sitting_Read
14:13:40.258	-0.038308397	7.6066113	6.316097	-0.027102869	0.0120083885	0.024156056	-0.088128954	7.6221714	6.1696863	Sitting_Read
14:13:40.280	0.05985687	7.458166	5.90907	-0.027102869	0.0120083885	0.024156056	-0.088128954	7.6221714	6.1696863	Sitting_Read
14:13:40.301	0.05985687	7.458166	5.90907	-0.027102869	0.0120083885	0.024156056	-0.08250965	7.594616	6.203651	Sitting_Read
14:13:40.322	0.05985687	7.458166	5.90907	0.028485868	0.023003964	0.0058300975	-0.08250965	7.594616	6.203651	Sitting_Read
14:13:40.345	0.05985687	7.458166	5.90907	0.028485868	0.023003964	0.0058300975	-0.08250965	7.594616	6.203651	Sitting_Read
14:13:40.366	0.05985687	7.458166	5.90907	0.028485868	0.023003964	0.0058300975	-0.08250965	7.594616	6.203651	Sitting_Read
14:13:40.388	0.05985687	7.458166	5.90907	0.028485868	0.023003964	0.0058300975	-0.08250965	7.594616	6.203651	Sitting_Read
14:13:40.410	0.05985687	7.458166	5.90907	0.028485868	0.023003964	0.0058300975	-0.08250965	7.594616	6.203651	Sitting_Read
14:13:40.431	0.05985687	7.458166	5.90907	0.028485868	0.023003964	0.0058300975	-0.08250965	7.594616	6.203651	Sitting_Read
14:13:40.452	0.05985687	7.458166	5.90907	0.028485868	0.023003964	0.0058300975	-0.08250965	7.594616	6.203651	Sitting_Read
14:13:40.473	-0.038308397	7.455772	6.1101894	0.028485868	0.023003964	0.0058300975	-0.08250965	7.594616	6.203651	Sitting_Read
14:13:40.495	-0.038308397	7.455772	6.1101894	-0.055813536	-0.005095838	0.041871145	-0.089872874	7.562913	6.2421603	Sitting_Read
14:13:40.517	-0.038308397	7.455772	6.1101894	-0.055813536	-0.005095838	0.041871145	-0.089872874	7.562913	6.2421603	Sitting_Read
14:13:40.539	-0.038308397	7.455772	6.1101894	-0.055813536	-0.005095838	0.041871145	-0.089872874	7.562913	6.2421603	Sitting_Read
14:13:40.563	-0.038308397	7.455772	6.1101894	-0.055813536	-0.005095838	0.041871145	-0.089872874	7.562913	6.2421603	Sitting_Read
14:13:40.584	-0.038308397	7.455772	6.1101894	-0.055813536	-0.005095838	0.041871145	-0.089872874	7.562913	6.2421603	Sitting_Read
14:13:40.605	-0.038308397	7.455772	6.1101894	-0.055813536	-0.005095838	0.041871145	-0.089872874	7.562913	6.2421603	Sitting_Read
14:13:40.626	-0.038308397	7.455772	6.1101894	-0.055813536	-0.005095838	0.041871145	-0.089872874	7.562913	6.2421603	Sitting_Read
14:13:40.648	-0.038308397	7.455772	6.1101894	-0.055813536	-0.005095838	0.041871145	-0.089872874	7.562913	6.2421603	Sitting_Read
14:13:40.670	-0.038308397	7.455772	6.1101894	-0.028935464	-0.013647951	0.013771346	-0.08855755	7.541335	6.268227	Sitting_Read
14:13:40.692	-0.019154198	7.472532	6.2322974	-0.028935464	-0.013647951	0.013771346	-0.08855755	7.541335	6.268227	Sitting_Read
14:13:40.713	-0.019154198	7.472532	6.2322974	-0.028935464	-0.013647951	0.013771346	-0.08855755	7.541335	6.268227	Sitting_Read
14:13:40.735	-0.019154198	7.472532	6.2322974	-0.028935464	-0.013647951	0.013771346	-0.08855755	7.541335	6.268227	Sitting_Read
14:13:40.757	-0.019154198	7.472532	6.2322974	-0.028935464	-0.013647951	0.013771346	-0.08855755	7.541335	6.268227	Sitting_Read
14:13:40.778	-0.019154198	7.472532	6.2322974	-0.028935464	-0.013647951	0.013771346	-0.08855755	7.541335	6.268227	Sitting_Read
14:13:40.799	-0.019154198	7.472532	6.2322974	-0.028935464	-0.013647951	0.013771346	-0.08855755	7.541335	6.268227	Sitting_Read
14:13:40.820	-0.019154198	7.472532	6.2322974	-0.028935464	-0.013647951	0.013771346	-0.08855755	7.541335	6.268227	Sitting_Read
14:13:40.841	-0.019154198	7.472532	6.2322974	0.03887058	0.010786658	0.024156056	-0.075961106	7.5055394	6.311217	Sitting_Read
14:13:40.864	-0.019154198	7.472532	6.2322974	0.03887058	0.010786658	0.024156056	-0.075961106	7.5055394	6.311217	Sitting_Read
14:13:40.884	-0.15562786	7.3432407	6.1556807	0.03887058	0.010786658	0.024156056	-0.075961106	7.5055394	6.311217	Sitting_Read
14:13:40.906	-0.15562786	7.3432407	6.1556807	0.03887058	0.010786658	0.024156056	-0.075961106	7.5055394	6.311217	Sitting_Read
14:13:40.928	-0.15562786	7.3432407	6.1556807	0.03887058	0.010786658	0.024156056	-0.075961106	7.5055394	6.311217	Sitting_Read
14:13:40.948	-0.15562786	7.3432407	6.1556807	0.03887058	0.010786658	0.024156056	-0.075961106	7.5055394	6.311217	Sitting_Read
14:13:40.973	-0.15562786	7.3432407	6.1556807	0.03887058	0.010786658	0.024156056	-0.075961106	7.5055394	6.311217	Sitting_Read
14:13:40.994	-0.15562786	7.3432407	6.1556807	0.03887058	0.010786658	0.024156056	-0.075961106	7.5055394	6.311217	Sitting_Read
14:13:41.015	-0.15562786	7.3432407	6.1556807	0.03887058	0.010786658	0.024156056	-0.075961106	7.5055394	6.311217	Sitting_Read
14:13:41.036	-0.15562786	7.3432407	6.1556807	-0.032600656	-0.01120449	0.017436536	-0.071359016	7.507426	6.3090205	Sitting_Read
14:13:41.057	-0.15562786	7.3432407	6.1556807	-0.032600656	-0.01120449	0.017436536	-0.071359016	7.507426	6.3090205	Sitting_Read
14:13:41.079	-0.10774237	7.3408465	6.134132	-0.032600656	-0.01120449	0.017436536	-0.071359016	7.507426	6.3090205	Sitting_Read
14:13:41.101	-0.10774237	7.3408465	6.134132	-0.032600656	-0.01120449	0.017436536	-0.071359016	7.507426	6.3090205	Sitting_Read
14:13:41.122	-0.10774237	7.3408465	6.134132	-0.032600656	-0.01120449	0.017436536	-0.071359016	7.507426	6.3090205	Sitting_Read
14:13:41.143	-0.10774237	7.3408465	6.134132	-0.032600656	-0.01120449	0.017436536	-0.071359016	7.507426	6.3090205	Sitting_Read
14:13:41.165	-0.10774237	7.3408465	6.134132	-0.032600656	-0.01120449	0.017436536	-0.071359016	7.507426	6.3090205	Sitting_Read
14:13:41.186	-0.10774237	7.3408465	6.134132	-0.032600656	-0.01120449	0.017436536	-0.071359016	7.507426	6.3090205	Sitting_Read
14:13:41.207	-0.10774237	7.3408465	6.134132	0.00893818	-0.03441737	0.0143822115	-0.03382117	7.469442	6.354254	Sitting_Read
14:13:41.227	-0.10774237	7.3408465	6.134132	0.00893818	-0.03441737	0.0143822115	-0.03382117	7.469442	6.354254	Sitting_Read
14:13:41.249	-0.10774237	7.3408465	6.134132	0.00893818	-0.03441737	0.0143822115	-0.03382117	7.469442	6.354254	Sitting_Read
14:13:41.271	-0.062251143	7.3815494	6.2251143	0.00893818	-0.03441737	0.0143822115	-0.03382117	7.469442	6.354254	Sitting_Read
14:13:41.293	-0.062251143	7.3815494	6.2251143	0.00893818	-0.03441737	0.0143822115	-0.03382117	7.469442	6.354254	Sitting_Read
14:13:41.314	-0.062251143	7.3815494	6.2251143	0.00893818	-0.03441737	0.0143822115	-0.03382117	7.469442	6.354254	Sitting_Read
14:13:41.334	-0.062251143	7.3815494	6.2251143	0.00893818	-0.03441737	0.0143822115	-0.03382117	7.469442	6.354254	Sitting_Read
14:13:41.356	-0.062251143	7.3815494	6.2251143	0.00893818	-0.03441737	0.0143822115	-0.03382117	7.469442	6.354254	Sitting_Read
14:13:41.377	-0.062251143	7.3815494	6.2251143	0.00893818	-0.03441737	0.0143822115	-0.03382117	7.469442	6.354254	Sitting_Read
14:13:41.402	-0.062251143	7.3815494	6.2251143	-0.002057394	0.013840985	0.036984228	-0.036138065	7.4546113	6.3716393	Sitting_Read
14:13:41.423	-0.062251143	7.3815494	6.2251143	-0.002057394	0.013840985	0.036984228	-0.036138065	7.4546113	6.3716393	Sitting_Read
14:13:41.444	-0.062251143	7.3815494	6.2251143	-0.002057394	0.013840985	0.036984228	-0.036138065	7.4546113	6.3716393	Sitting_Read
14:13:41.467	-0.062251143	7.3815494	6.2251143	-0.002057394	0.013840985	0.036984228	-0.036138065	7.4546113	6.3716393	Sitting_Read
14:13:41.488	-0.2561874	7.21395	6.325674	-0.002057394	0.013840985	0.036984228	-0.036138065	7.4546113	6.3716393	Sitting_Read
14:13:41.508	-0.2561874	7.21395	6.325674	-0.002057394	0.013840985	0.036984228	-0.036138065	7.4546113	6.3716393	Sitting_Read
14:13:41.529	-0.2561874	7.21395	6.325674	-0.002057394	0.013840985	0.036984228	-0.036138065	7.4546113	6.3716393	Sitting_Read
14:13:41.552	-0.2561874	7.21395	6.325674	-0.002057394	0.013840985	0.036984228	-0.036138065	7.4546113	6.3716393	Sitting_Read
14:13:41.574	-0.2561874	7.21395	6.325674	-0.06131132	0.021171367	0.008884424	-0.042725336	7.4377756	6.3912425	Sitting_Read
14:13:41.596	-0.2561874	7.21395	6.325674	-0.06131132	0.021171367	0.008884424	-0.042725336	7.4377756	6.3912425	Sitting_Read
14:13:41.617	-0.2561874	7.21395	6.325674	-0.06131132	0.021171367	0.008884424	-0.042725336	7.4377756	6.3912425	Sitting_Read
14:13:41.638	-0.2561874	7.21395	6.325674	-0.06131132	0.021171367	0.008884424	-0.042725336	7.4377756	6.3912425	Sitting_Read
14:13:41.660	-0.2561874	7.21395	6.325674	-0.06131132	0.021171367	0.008884424	-0.042725336	7.4377756	6.3912425	Sitting_Read
14:13:41.682	-0.25858167	7.240287	6.1915946	-0.06131132	0.021171367	0.008884424	-0.042725336	7.4377756	6.3912425	Sitting_Read
14:13:41.703	-0.25858167	7.240287	6.1915946	-0.06131132	0.021171367	0.008884424	-0.042725336	7.4377756	6.3912425	Sitting_Read
14:13:41.725	-0.25858167	7.240287	6.1915946	-0.06131132	0.021171367	0.008884424	-0.042725336	7.4377756	6.3912425	Sitting_Read
14:13:41.746	-0.25858167	7.240287	6.1915946	0.048033554	0.002234545	0.03148644	-0.05260434	7.3987656	6.4362903	Sitting_Read
14:13:41.768	-0.25858167	7.240287	6.1915946	0.048033554	0.002234545	0.03148644	-0.05260434	7.3987656	6.4362903	Sitting_Read
14:13:41.789	-0.25858167	7.240287	6.1915946	0.048033554	0.002234545	0.03148644	-0.05260434	7.3987656	6.4362903	Sitting_Read
14:13:41.810	-0.25858167	7.240287	6.1915946	0.048033554	0.002234545	0.03148644	-0.05260434	7.3987656	6.4362903	Sitting_Read
14:13:41.831	-0.25858167	7.240287	6.1915946	0.048033554	0.002234545	0.03148644	-0.05260434	7.3987656	6.4362903	Sitting_Read
14:13:41.853	-0.25858167	7.240287	6.1915946	0.048033554	0.002234545	0.03148644	-0.05260434	7.3987656	6.4362903	Sitting_Read
14:13:41.874	-0.098165266	7.1756415	6.3376455	0.048033554	0.002234545	0.03148644	-0.05260434	7.3987656	6.4362903	Sitting_Read
14:13:41.895	-0.098165266	7.1756415	6.3376455	0.048033554	0.002234545	0.03148644	-0.05260434	7.3987656	6.4362903	Sitting_Read
14:13:41.915	-0.098165266	7.1756415	6.3376455	0.048033554	0.002234545	0.03148644	-0.05260434	7.3987656	6.4362903	Sitting_Read
14:13:41.937	-0.098165266	7.1756415	6.3376455	-0.01793989	0.008343197	0.0027757715	-0.046985038	7.414317	6.4184065	Sitting_Read
14:13:41.958	-0.098165266	7.1756415	6.3376455	-0.01793989	0.008343197	0.0027757715	-0.046985038	7.414317	6.4184065	Sitting_Read
14:13:41.978	-0.098165266	7.1756415	6.3376455	-0.01793989	0.008343197	0.0027757715	-0.046985038	7.414317	6.4184065	Sitting_Read
14:13:42.000	-0.098165266	7.1756415	6.3376455	-0.01793989	0.008343197	0.0027757715	-0.046985038	7.414317	6.4184065	Sitting_Read
14:13:42.020	-0.098165266	7.1756415	6.3376455	-0.01793989	0.008343197	0.0027757715	-0.046985038	7.414317	6.4184065	Sitting_Read
14:13:42.042	-0.098165266	7.1756415	6.3376455	-0.01793989	0.008343197	0.0027757715	-0.046985038	7.414317	6.4184065	Sitting_Read
14:13:42.063	-0.098165266	7.1756415	6.3376455	-0.01793989	0.008343197	0.0027757715	-0.046985038	7.414317	6.4184065	Sitting_Read
14:13:42.086	-0.043096945	7.223527	6.1054006	-0.01793989	0.008343197	0.0027757715	-0.046985038	7.414317	6.4184065	Sitting_Read
14:13:42.107	-0.043096945	7.223527	6.1054006	-0.033822387	0.0016236799	-0.020437106	-0.041457217	7.3980722	6.437167	Sitting_Read
14:13:42.128	-0.043096945	7.223527	6.1054006	-0.033822387	0.0016236799	-0.020437106	-0.041457217	7.3980722	6.437167	Sitting_Read
14:13:42.150	-0.043096945	7.223527	6.1054006	-0.033822387	0.0016236799	-0.020437106	-0.041457217	7.3980722	6.437167	Sitting_Read
14:13:42.171	-0.043096945	7.223527	6.1054006	-0.033822387	0.0016236799	-0.020437106	-0.041457217	7.3980722	6.437167	Sitting_Read
14:13:42.191	-0.043096945	7.223527	6.1054006	-0.033822387	0.0016236799	-0.020437106	-0.041457217	7.3980722	6.437167	Sitting_Read
14:13:42.213	-0.043096945	7.223527	6.1054006	-0.033822387	0.0016236799	-0.020437106	-0.041457217	7.3980722	6.437167	Sitting_Read
14:13:42.234	-0.043096945	7.223527	6.1054006	-0.033822387	0.0016236799	-0.020437106	-0.041457217	7.3980722	6.437167	Sitting_Read
14:13:42.256	-0.043096945	7.223527	6.1054006	-0.033822387	0.0016236799	-0.020437106	-0.041457217	7.3980722	6.437167	Sitting_Read
14:13:42.277	0.038308397	7.3025384	6.241874	-0.033822387	0.0016236799	-0.020437106	-0.041457217	7.3980722	6.437167	Sitting_Read
14:13:42.298	0.038308397	7.3025384	6.241874	-0.006333451	0.026669156	0.00949529	-0.04852014	7.380509	6.457245	Sitting_Read
14:13:42.321	0.038308397	7.3025384	6.241874	-0.006333451	0.026669156	0.00949529	-0.04852014	7.380509	6.457245	Sitting_Read
14:13:42.342	0.038308397	7.3025384	6.241874	-0.006333451	0.026669156	0.00949529	-0.04852014	7.380509	6.457245	Sitting_Read
14:13:42.364	0.038308397	7.3025384	6.241874	-0.006333451	0.026669156	0.00949529	-0.04852014	7.380509	6.457245	Sitting_Read
14:13:42.387	0.038308397	7.3025384	6.241874	-0.006333451	0.026669156	0.00949529	-0.04852014	7.380509	6.457245	Sitting_Read
14:13:42.409	0.038308397	7.3025384	6.241874	-0.006333451	0.026669156	0.00949529	-0.04852014	7.380509	6.457245	Sitting_Read
14:13:42.431	0.038308397	7.3025384	6.241874	-0.006333451	0.026669156	0.00949529	-0.04852014	7.380509	6.457245	Sitting_Read
14:13:42.452	0.038308397	7.3025384	6.241874	-0.006333451	0.026669156	0.00949529	-0.04852014	7.380509	6.457245	Sitting_Read
14:13:42.474	-0.04070267	7.225921	6.3328567	-0.047872286	-0.011815355	-0.011274129	-0.04007263	7.3587837	6.4820485	Sitting_Read
14:13:42.495	-0.04070267	7.225921	6.3328567	-0.047872286	-0.011815355	-0.011274129	-0.04007263	7.3587837	6.4820485	Sitting_Read
14:13:42.516	-0.04070267	7.225921	6.3328567	-0.047872286	-0.011815355	-0.011274129	-0.04007263	7.3587837	6.4820485	Sitting_Read
14:13:42.539	-0.04070267	7.225921	6.3328567	-0.047872286	-0.011815355	-0.011274129	-0.04007263	7.3587837	6.4820485	Sitting_Read
14:13:42.560	-0.04070267	7.225921	6.3328567	-0.047872286	-0.011815355	-0.011274129	-0.04007263	7.3587837	6.4820485	Sitting_Read
14:13:42.582	-0.04070267	7.225921	6.3328567	-0.047872286	-0.011815355	-0.011274129	-0.04007263	7.3587837	6.4820485	Sitting_Read
14:13:42.605	-0.04070267	7.225921	6.3328567	-0.047872286	-0.011815355	-0.011274129	-0.04007263	7.3587837	6.4820485	Sitting_Read
14:13:42.626	-0.04070267	7.225921	6.3328567	-0.047872286	-0.011815355	-0.011274129	-0.04007263	7.3587837	6.4820485	Sitting_Read
14:13:42.647	-0.04070267	7.225921	6.3328567	-0.0008356637	-0.025865255	0.0058300975	-0.04805574	7.3566027	6.484473	Sitting_Read
14:13:42.668	-0.04070267	7.225921	6.3328567	-0.0008356637	-0.025865255	0.0058300975	-0.04805574	7.3566027	6.484473	Sitting_Read
14:13:42.692	-0.07422252	7.1756415	6.488485	-0.0008356637	-0.025865255	0.0058300975	-0.04805574	7.3566027	6.484473	Sitting_Read
14:13:42.713	-0.07422252	7.1756415	6.488485	-0.0008356637	-0.025865255	0.0058300975	-0.04805574	7.3566027	6.484473	Sitting_Read
14:13:42.735	-0.07422252	7.1756415	6.488485	-0.0008356637	-0.025865255	0.0058300975	-0.04805574	7.3566027	6.484473	Sitting_Read
14:13:42.757	-0.07422252	7.1756415	6.488485	-0.0008356637	-0.025865255	0.0058300975	-0.04805574	7.3566027	6.484473	Sitting_Read
14:13:42.778	-0.07422252	7.1756415	6.488485	-0.0008356637	-0.025865255	0.0058300975	-0.04805574	7.3566027	6.484473	Sitting_Read
14:13:42.800	-0.07422252	7.1756415	6.488485	-0.0008356637	-0.025865255	0.0058300975	-0.04805574	7.3566027	6.484473	Sitting_Read
14:13:42.822	-0.07422252	7.1756415	6.488485	-0.013052969	-0.007539299	0.00949529	-0.046151366	7.337274	6.506356	Sitting_Read
14:13:42.843	-0.07422252	7.1756415	6.488485	-0.013052969	-0.007539299	0.00949529	-0.046151366	7.337274	6.506356	Sitting_Read
14:13:42.863	-0.07422252	7.1756415	6.488485	-0.013052969	-0.007539299	0.00949529	-0.046151366	7.337274	6.506356	Sitting_Read
14:13:42.885	0.15323359	7.2546525	6.091035	-0.013052969	-0.007539299	0.00949529	-0.046151366	7.337274	6.506356	Sitting_Read
14:13:42.907	0.15323359	7.2546525	6.091035	-0.013052969	-0.007539299	0.00949529	-0.046151366	7.337274	6.506356	Sitting_Read
14:13:42.928	0.15323359	7.2546525	6.091035	-0.013052969	-0.007539299	0.00949529	-0.046151366	7.337274	6.506356	Sitting_Read
14:13:42.950	0.15323359	7.2546525	6.091035	-0.013052969	-0.007539299	0.00949529	-0.046151366	7.337274	6.506356	Sitting_Read
14:13:42.973	0.15323359	7.2546525	6.091035	-0.013052969	-0.007539299	0.00949529	-0.046151366	7.337274	6.506356	Sitting_Read
14:13:42.994	0.15323359	7.2546525	6.091035	-0.013052969	-0.007539299	0.00949529	-0.046151366	7.337274	6.506356	Sitting_Read
14:13:43.015	0.15323359	7.2546525	6.091035	-0.06864171	0.008343197	0.006440963	-0.04679244	7.334884	6.5090413	Sitting_Read
14:13:43.038	0.15323359	7.2546525	6.091035	-0.06864171	0.008343197	0.006440963	-0.04679244	7.334884	6.5090413	Sitting_Read
14:13:43.060	0.15323359	7.2546525	6.091035	-0.06864171	0.008343197	0.006440963	-0.04679244	7.334884	6.5090413	Sitting_Read
14:13:43.081	-0.083799616	7.1493044	6.4358106	-0.06864171	0.008343197	0.006440963	-0.04679244	7.334884	6.5090413	Sitting_Read
14:13:43.102	-0.083799616	7.1493044	6.4358106	-0.06864171	0.008343197	0.006440963	-0.04679244	7.334884	6.5090413	Sitting_Read
14:13:43.124	-0.083799616	7.1493044	6.4358106	-0.06864171	0.008343197	0.006440963	-0.04679244	7.334884	6.5090413	Sitting_Read
14:13:43.145	-0.083799616	7.1493044	6.4358106	-0.06864171	0.008343197	0.006440963	-0.04679244	7.334884	6.5090413	Sitting_Read
14:13:43.166	-0.083799616	7.1493044	6.4358106	-0.06864171	0.008343197	0.006440963	-0.04679244	7.334884	6.5090413	Sitting_Read
14:13:43.188	-0.083799616	7.1493044	6.4358106	0.022988081	0.025447425	0.01071702	-0.048463587	7.3220754	6.5234284	Sitting_Read
14:13:43.209	-0.083799616	7.1493044	6.4358106	0.022988081	0.025447425	0.01071702	-0.048463587	7.3220754	6.5234284	Sitting_Read
14:13:43.231	-0.083799616	7.1493044	6.4358106	0.022988081	0.025447425	0.01071702	-0.048463587	7.3220754	6.5234284	Sitting_Read
14:13:43.252	-0.083799616	7.1493044	6.4358106	0.022988081	0.025447425	0.01071702	-0.048463587	7.3220754	6.5234284	Sitting_Read
14:13:43.273	-0.06943397	7.204373	6.517216	0.022988081	0.025447425	0.01071702	-0.048463587	7.3220754	6.5234284	Sitting_Read
14:13:43.294	-0.06943397	7.204373	6.517216	0.022988081	0.025447425	0.01071702	-0.048463587	7.3220754	6.5234284	Sitting_Read
14:13:43.315	-0.06943397	7.204373	6.517216	0.022988081	0.025447425	0.01071702	-0.048463587	7.3220754	6.5234284	Sitting_Read
14:13:43.337	-0.06943397	7.204373	6.517216	0.022988081	0.025447425	0.01071702	-0.048463587	7.3220754	6.5234284	Sitting_Read
14:13:43.358	-0.06943397	7.204373	6.517216	0.022988081	0.025447425	0.01071702	-0.048463587	7.3220754	6.5234284	Sitting_Read
14:13:43.379	-0.06943397	7.204373	6.517216	0.012603371	0.011397524	-0.005776342	-0.0438105	7.3083014	6.5388927	Sitting_Read
14:13:43.401	-0.06943397	7.204373	6.517216	0.012603371	0.011397524	-0.005776342	-0.0438105	7.3083014	6.5388927	Sitting_Read
14:13:43.422	-0.06943397	7.204373	6.517216	0.012603371	0.011397524	-0.005776342	-0.0438105	7.3083014	6.5388927	Sitting_Read
14:13:43.444	-0.06943397	7.204373	6.517216	0.012603371	0.011397524	-0.005776342	-0.0438105	7.3083014	6.5388927	Sitting_Read
14:13:43.465	-0.06943397	7.204373	6.517216	0.012603371	0.011397524	-0.005776342	-0.0438105	7.3083014	6.5388927	Sitting_Read
14:13:43.487	-0.047885496	7.1780357	6.3735595	0.012603371	0.011397524	-0.005776342	-0.0438105	7.3083014	6.5388927	Sitting_Read
14:13:43.507	-0.047885496	7.1780357	6.3735595	0.012603371	0.011397524	-0.005776342	-0.0438105	7.3083014	6.5388927	Sitting_Read
14:13:43.529	-0.047885496	7.1780357	6.3735595	0.012603371	0.011397524	-0.005776342	-0.0438105	7.3083014	6.5388927	Sitting_Read
14:13:43.551	-0.047885496	7.1780357	6.3735595	0.027875004	0.02972348	0.03759509	-0.060836453	7.297142	6.551202	Sitting_Read
14:13:43.572	-0.047885496	7.1780357	6.3735595	0.027875004	0.02972348	0.03759509	-0.060836453	7.297142	6.551202	Sitting_Read
14:13:43.593	-0.047885496	7.1780357	6.3735595	0.027875004	0.02972348	0.03759509	-0.060836453	7.297142	6.551202	Sitting_Read
14:13:43.614	-0.047885496	7.1780357	6.3735595	0.027875004	0.02972348	0.03759509	-0.060836453	7.297142	6.551202	Sitting_Read
14:13:43.636	-0.047885496	7.1780357	6.3735595	0.027875004	0.02972348	0.03759509	-0.060836453	7.297142	6.551202	Sitting_Read
14:13:43.659	-0.047885496	7.1780357	6.3735595	0.027875004	0.02972348	0.03759509	-0.060836453	7.297142	6.551202	Sitting_Read
14:13:43.681	-0.08619389	7.082265	6.3328567	0.027875004	0.02972348	0.03759509	-0.060836453	7.297142	6.551202	Sitting_Read
14:13:43.702	-0.08619389	7.082265	6.3328567	0.027875004	0.02972348	0.03759509	-0.060836453	7.297142	6.551202	Sitting_Read
14:13:43.723	-0.08619389	7.082265	6.3328567	-0.022215948	-0.009371894	0.019269133	-0.07857158	7.283392	6.5662985	Sitting_Read
14:13:43.744	-0.08619389	7.082265	6.3328567	-0.022215948	-0.009371894	0.019269133	-0.07857158	7.283392	6.5662985	Sitting_Read
14:13:43.766	-0.08619389	7.082265	6.3328567	-0.022215948	-0.009371894	0.019269133	-0.07857158	7.283392	6.5662985	Sitting_Read
14:13:43.786	-0.08619389	7.082265	6.3328567	-0.022215948	-0.009371894	0.019269133	-0.07857158	7.283392	6.5662985	Sitting_Read
14:13:43.810	-0.08619389	7.082265	6.3328567	-0.022215948	-0.009371894	0.019269133	-0.07857158	7.283392	6.5662985	Sitting_Read
14:13:43.831	-0.08619389	7.082265	6.3328567	-0.022215948	-0.009371894	0.019269133	-0.07857158	7.283392	6.5662985	Sitting_Read
14:13:43.852	-0.08619389	7.082265	6.3328567	-0.022215948	-0.009371894	0.019269133	-0.07857158	7.283392	6.5662985	Sitting_Read
14:13:43.874	-0.17238778	7.0966306	6.32328	-0.022215948	-0.009371894	0.019269133	-0.07857158	7.283392	6.5662985	Sitting_Read
14:13:43.895	-0.17238778	7.0966306	6.32328	-0.022215948	-0.009371894	0.019269133	-0.07857158	7.283392	6.5662985	Sitting_Read
14:13:43.917	-0.17238778	7.0966306	6.32328	-0.020383352	0.0046780063	0.021712596	-0.09140593	7.271639	6.579156	Sitting_Read
14:13:43.938	-0.17238778	7.0966306	6.32328	-0.020383352	0.0046780063	0.021712596	-0.09140593	7.271639	6.579156	Sitting_Read
14:13:43.960	-0.17238778	7.0966306	6.32328	-0.020383352	0.0046780063	0.021712596	-0.09140593	7.271639	6.579156	Sitting_Read
14:13:43.981	-0.17238778	7.0966306	6.32328	-0.020383352	0.0046780063	0.021712596	-0.09140593	7.271639	6.579156	Sitting_Read
14:13:44.003	-0.17238778	7.0966306	6.32328	-0.020383352	0.0046780063	0.021712596	-0.09140593	7.271639	6.579156	Sitting_Read
14:13:44.025	-0.17238778	7.0966306	6.32328	-0.020383352	0.0046780063	0.021712596	-0.09140593	7.271639	6.579156	Sitting_Read
14:13:44.046	-0.17238778	7.0966306	6.32328	-0.020383352	0.0046780063	0.021712596	-0.09140593	7.271639	6.579156	Sitting_Read
14:13:44.067	-0.17238778	7.0966306	6.32328	-0.020383352	0.0046780063	0.021712596	-0.09140593	7.271639	6.579156	Sitting_Read
14:13:44.088	-0.23224466	7.125362	6.421445	-0.05764613	0.023614828	0.0015540412	-0.0933537	7.2622275	6.5895114	Sitting_Read
14:13:44.111	-0.23224466	7.125362	6.421445	-0.05764613	0.023614828	0.0015540412	-0.0933537	7.2622275	6.5895114	Sitting_Read
14:13:44.132	-0.23224466	7.125362	6.421445	-0.05764613	0.023614828	0.0015540412	-0.0933537	7.2622275	6.5895114	Sitting_Read
14:13:44.154	-0.23224466	7.125362	6.421445	-0.05764613	0.023614828	0.0015540412	-0.0933537	7.2622275	6.5895114	Sitting_Read
14:13:44.175	-0.23224466	7.125362	6.421445	-0.05764613	0.023614828	0.0015540412	-0.0933537	7.2622275	6.5895114	Sitting_Read
14:13:44.199	-0.23224466	7.125362	6.421445	-0.05764613	0.023614828	0.0015540412	-0.0933537	7.2622275	6.5895114	Sitting_Read
14:13:44.220	-0.23224466	7.125362	6.421445	-0.05764613	0.023614828	0.0015540412	-0.0933537	7.2622275	6.5895114	Sitting_Read
14:13:44.241	-0.23224466	7.125362	6.421445	-0.05764613	0.023614828	0.0015540412	-0.0933537	7.2622275	6.5895114	Sitting_Read
14:13:44.263	-0.23224466	7.125362	6.421445	-0.036876712	-0.005095838	-0.022269703	-0.10692922	7.2498703	6.6028986	Sitting_Read
14:13:44.285	-0.18196489	7.0774765	6.567496	-0.036876712	-0.005095838	-0.022269703	-0.10692922	7.2498703	6.6028986	Sitting_Read
14:13:44.307	-0.18196489	7.0774765	6.567496	-0.036876712	-0.005095838	-0.022269703	-0.10692922	7.2498703	6.6028986	Sitting_Read
14:13:44.329	-0.18196489	7.0774765	6.567496	-0.036876712	-0.005095838	-0.022269703	-0.10692922	7.2498703	6.6028986	Sitting_Read
14:13:44.350	-0.18196489	7.0774765	6.567496	-0.036876712	-0.005095838	-0.022269703	-0.10692922	7.2498703	6.6028986	Sitting_Read
14:13:44.372	-0.18196489	7.0774765	6.567496	-0.036876712	-0.005095838	-0.022269703	-0.10692922	7.2498703	6.6028986	Sitting_Read
14:13:44.393	-0.18196489	7.0774765	6.567496	-0.036876712	-0.005095838	-0.022269703	-0.10692922	7.2498703	6.6028986	Sitting_Read
14:13:44.414	-0.18196489	7.0774765	6.567496	-0.036876712	-0.005095838	-0.022269703	-0.10692922	7.2498703	6.6028986	Sitting_Read
14:13:44.436	-0.18196489	7.0774765	6.567496	-0.036876712	-0.005095838	-0.022269703	-0.10692922	7.2498703	6.6028986	Sitting_Read
14:13:44.457	-0.18196489	7.0774765	6.567496	0.07124644	0.0028454103	0.026599515	-0.1155534	7.216844	6.638835	Sitting_Read
14:13:44.479	-0.24182175	7.048745	6.524399	0.07124644	0.0028454103	0.026599515	-0.1155534	7.216844	6.638835	Sitting_Read
14:13:44.500	-0.24182175	7.048745	6.524399	0.07124644	0.0028454103	0.026599515	-0.1155534	7.216844	6.638835	Sitting_Read
14:13:44.522	-0.24182175	7.048745	6.524399	0.07124644	0.0028454103	0.026599515	-0.1155534	7.216844	6.638835	Sitting_Read
14:13:44.543	-0.24182175	7.048745	6.524399	0.07124644	0.0028454103	0.026599515	-0.1155534	7.216844	6.638835	Sitting_Read
14:13:44.565	-0.24182175	7.048745	6.524399	0.07124644	0.0028454103	0.026599515	-0.1155534	7.216844	6.638835	Sitting_Read
14:13:44.586	-0.24182175	7.048745	6.524399	0.07124644	0.0028454103	0.026599515	-0.1155534	7.216844	6.638835	Sitting_Read
14:13:44.607	-0.24182175	7.048745	6.524399	0.07124644	0.0028454103	0.026599515	-0.1155534	7.216844	6.638835	Sitting_Read
14:13:44.629	-0.24182175	7.048745	6.524399	-0.002057394	-0.008150164	0.021101728	-0.12664105	7.2143545	6.641331	Sitting_Read
14:13:44.650	-0.24182175	7.048745	6.524399	-0.002057394	-0.008150164	0.021101728	-0.12664105	7.2143545	6.641331	Sitting_Read
14:13:44.672	-0.24182175	7.048745	6.524399	-0.002057394	-0.008150164	0.021101728	-0.12664105	7.2143545	6.641331	Sitting_Read
14:13:44.694	-0.1987248	7.063111	6.3113084	-0.002057394	-0.008150164	0.021101728	-0.12664105	7.2143545	6.641331	Sitting_Read
14:13:44.716	-0.1987248	7.063111	6.3113084	-0.002057394	-0.008150164	0.021101728	-0.12664105	7.2143545	6.641331	Sitting_Read
14:13:44.738	-0.1987248	7.063111	6.3113084	-0.002057394	-0.008150164	0.021101728	-0.12664105	7.2143545	6.641331	Sitting_Read
14:13:44.758	-0.1987248	7.063111	6.3113084	-0.002057394	-0.008150164	0.021101728	-0.12664105	7.2143545	6.641331	Sitting_Read
14:13:44.780	-0.1987248	7.063111	6.3113084	-0.002057394	-0.008150164	0.021101728	-0.12664105	7.2143545	6.641331	Sitting_Read
14:13:44.802	-0.1987248	7.063111	6.3113084	-0.008776912	0.0034562754	-0.00027855457	-0.13317835	7.199732	6.657061	Sitting_Read
14:13:44.823	-0.1987248	7.063111	6.3113084	-0.008776912	0.0034562754	-0.00027855457	-0.13317835	7.199732	6.657061	Sitting_Read
14:13:44.844	-0.1987248	7.063111	6.3113084	-0.008776912	0.0034562754	-0.00027855457	-0.13317835	7.199732	6.657061	Sitting_Read
14:13:44.866	-0.1987248	7.063111	6.3113084	-0.008776912	0.0034562754	-0.00027855457	-0.13317835	7.199732	6.657061	Sitting_Read
14:13:44.887	-0.071828246	7.084659	6.517216	-0.008776912	0.0034562754	-0.00027855457	-0.13317835	7.199732	6.657061	Sitting_Read
14:13:44.908	-0.071828246	7.084659	6.517216	-0.008776912	0.0034562754	-0.00027855457	-0.13317835	7.199732	6.657061	Sitting_Read
14:13:44.931	-0.071828246	7.084659	6.517216	-0.008776912	0.0034562754	-0.00027855457	-0.13317835	7.199732	6.657061	Sitting_Read
14:13:44.952	-0.071828246	7.084659	6.517216	-0.008776912	0.0034562754	-0.00027855457	-0.13317835	7.199732	6.657061	Sitting_Read
14:13:44.973	-0.071828246	7.084659	6.517216	-0.008776912	0.0034562754	-0.00027855457	-0.13317835	7.199732	6.657061	Sitting_Read
14:13:44.995	-0.071828246	7.084659	6.517216	-0.011831238	0.00040194934	0.0052192328	-0.14589126	7.1898427	6.667475	Sitting_Read
14:13:45.016	-0.071828246	7.084659	6.517216	-0.011831238	0.00040194934	0.0052192328	-0.14589126	7.1898427	6.667475	Sitting_Read
14:13:45.036	-0.071828246	7.084659	6.517216	-0.011831238	0.00040194934	0.0052192328	-0.14589126	7.1898427	6.667475	Sitting_Read
14:13:45.057	-0.071828246	7.084659	6.517216	-0.011831238	0.00040194934	0.0052192328	-0.14589126	7.1898427	6.667475	Sitting_Read
14:13:45.079	-0.1340794	7.0008597	6.5028505	-0.011831238	0.00040194934	0.0052192328	-0.14589126	7.1898427	6.667475	Sitting_Read
14:13:45.100	-0.1340794	7.0008597	6.5028505	-0.011831238	0.00040194934	0.0052192328	-0.14589126	7.1898427	6.667475	Sitting_Read
14:13:45.122	-0.1340794	7.0008597	6.5028505	-0.011831238	0.00040194934	0.0052192328	-0.14589126	7.1898427	6.667475	Sitting_Read
14:13:45.144	-0.1340794	7.0008597	6.5028505	-0.011831238	0.00040194934	0.0052192328	-0.14589126	7.1898427	6.667475	Sitting_Read
14:13:45.165	-0.1340794	7.0008597	6.5028505	-0.009387777	-0.011815355	-0.028989222	-0.15091829	7.1984496	6.658071	Sitting_Read
14:13:45.186	-0.1340794	7.0008597	6.5028505	-0.009387777	-0.011815355	-0.028989222	-0.15091829	7.1984496	6.658071	Sitting_Read
14:13:45.208	-0.1340794	7.0008597	6.5028505	-0.009387777	-0.011815355	-0.028989222	-0.15091829	7.1984496	6.658071	Sitting_Read
14:13:45.230	-0.1340794	7.0008597	6.5028505	-0.009387777	-0.011815355	-0.028989222	-0.15091829	7.1984496	6.658071	Sitting_Read
14:13:45.250	-0.1340794	7.0008597	6.5028505	-0.009387777	-0.011815355	-0.028989222	-0.15091829	7.1984496	6.658071	Sitting_Read
14:13:45.271	-0.17717634	7.082265	6.6225643	-0.009387777	-0.011815355	-0.028989222	-0.15091829	7.1984496	6.658071	Sitting_Read
14:13:45.293	-0.17717634	7.082265	6.6225643	-0.009387777	-0.011815355	-0.028989222	-0.15091829	7.1984496	6.658071	Sitting_Read
14:13:45.314	-0.17717634	7.082265	6.6225643	-0.009387777	-0.011815355	-0.028989222	-0.15091829	7.1984496	6.658071	Sitting_Read
14:13:45.335	-0.17717634	7.082265	6.6225643	-0.009387777	-0.011815355	-0.028989222	-0.15091829	7.1984496	6.658071	Sitting_Read
14:13:45.357	-0.17717634	7.082265	6.6225643	-0.01671816	-0.007539299	0.0058300975	-0.15500951	7.192201	6.6647243	Sitting_Read
14:13:45.379	-0.17717634	7.082265	6.6225643	-0.01671816	-0.007539299	0.0058300975	-0.15500951	7.192201	6.6647243	Sitting_Read
14:13:45.400	-0.17717634	7.082265	6.6225643	-0.01671816	-0.007539299	0.0058300975	-0.15500951	7.192201	6.6647243	Sitting_Read
14:13:45.422	-0.17717634	7.082265	6.6225643	-0.01671816	-0.007539299	0.0058300975	-0.15500951	7.192201	6.6647243	Sitting_Read
14:13:45.444	-0.17717634	7.082265	6.6225643	-0.01671816	-0.007539299	0.0058300975	-0.15500951	7.192201	6.6647243	Sitting_Read
14:13:45.465	-0.17717634	7.082265	6.6225643	-0.01671816	-0.007539299	0.0058300975	-0.15500951	7.192201	6.6647243	Sitting_Read
14:13:45.486	-0.22506183	7.041562	6.689604	-0.01671816	-0.007539299	0.0058300975	-0.15500951	7.192201	6.6647243	Sitting_Read
14:13:45.508	-0.22506183	7.041562	6.689604	-0.01671816	-0.007539299	0.0058300975	-0.15500951	7.192201	6.6647243	Sitting_Read
14:13:45.530	-0.22506183	7.041562	6.689604	0.098124504	0.011397524	-0.04609345	-0.1834772	7.245717	6.6057696	Sitting_Read
14:13:45.552	-0.22506183	7.041562	6.689604	0.098124504	0.011397524	-0.04609345	-0.1834772	7.245717	6.6057696	Sitting_Read
14:13:45.573	-0.22506183	7.041562	6.689604	0.098124504	0.011397524	-0.04609345	-0.1834772	7.245717	6.6057696	Sitting_Read
14:13:45.595	-0.22506183	7.041562	6.689604	0.098124504	0.011397524	-0.04609345	-0.1834772	7.245717	6.6057696	Sitting_Read
14:13:45.617	-0.22506183	7.041562	6.689604	0.098124504	0.011397524	-0.04609345	-0.1834772	7.245717	6.6057696	Sitting_Read
14:13:45.638	-0.22506183	7.041562	6.689604	0.098124504	0.011397524	-0.04609345	-0.1834772	7.245717	6.6057696	Sitting_Read
14:13:45.660	-0.22506183	7.041562	6.689604	0.098124504	0.011397524	-0.04609345	-0.1834772	7.245717	6.6057696	Sitting_Read
14:13:45.681	-0.2466103	6.8452315	6.612987	0.098124504	0.011397524	-0.04609345	-0.1834772	7.245717	6.6057696	Sitting_Read
14:13:45.703	-0.2466103	6.8452315	6.612987	-0.052759208	-0.027697852	-0.017993646	-0.13918884	7.1917605	6.6655474	Sitting_Read
14:13:45.724	-0.2466103	6.8452315	6.612987	-0.052759208	-0.027697852	-0.017993646	-0.13918884	7.1917605	6.6655474	Sitting_Read
14:13:45.745	-0.2466103	6.8452315	6.612987	-0.052759208	-0.027697852	-0.017993646	-0.13918884	7.1917605	6.6655474	Sitting_Read
14:13:45.768	-0.2466103	6.8452315	6.612987	-0.052759208	-0.027697852	-0.017993646	-0.13918884	7.1917605	6.6655474	Sitting_Read
14:13:45.789	-0.2466103	6.8452315	6.612987	-0.052759208	-0.027697852	-0.017993646	-0.13918884	7.1917605	6.6655474	Sitting_Read
14:13:45.810	-0.2466103	6.8452315	6.612987	-0.052759208	-0.027697852	-0.017993646	-0.13918884	7.1917605	6.6655474	Sitting_Read
14:13:45.831	-0.2466103	6.8452315	6.612987	-0.052759208	-0.027697852	-0.017993646	-0.13918884	7.1917605	6.6655474	Sitting_Read
14:13:45.852	-0.2466103	6.8452315	6.612987	-0.052759208	-0.027697852	-0.017993646	-0.13918884	7.1917605	6.6655474	Sitting_Read
14:13:45.873	0.18196489	7.5874567	6.873963	-0.052759208	-0.027697852	-0.017993646	-0.13918884	7.1917605	6.6655474	Sitting_Read
14:13:45.895	0.18196489	7.5874567	6.873963	-0.041763633	-0.011815355	0.05714278	-0.20888372	7.229504	6.6227627	Sitting_Read
14:13:45.916	0.18196489	7.5874567	6.873963	-0.041763633	-0.011815355	0.05714278	-0.20888372	7.229504	6.6227627	Sitting_Read
14:13:45.936	0.18196489	7.5874567	6.873963	-0.041763633	-0.011815355	0.05714278	-0.20888372	7.229504	6.6227627	Sitting_Read
14:13:45.958	0.18196489	7.5874567	6.873963	-0.041763633	-0.011815355	0.05714278	-0.20888372	7.229504	6.6227627	Sitting_Read
14:13:45.980	0.18196489	7.5874567	6.873963	-0.041763633	-0.011815355	0.05714278	-0.20888372	7.229504	6.6227627	Sitting_Read
14:13:46.002	0.18196489	7.5874567	6.873963	-0.041763633	-0.011815355	0.05714278	-0.20888372	7.229504	6.6227627	Sitting_Read
14:13:46.023	0.18196489	7.5874567	6.873963	-0.041763633	-0.011815355	0.05714278	-0.20888372	7.229504	6.6227627	Sitting_Read
14:13:46.045	0.18196489	7.5874567	6.873963	-0.041763633	-0.011815355	0.05714278	-0.20888372	7.229504	6.6227627	Sitting_Read
14:13:46.065	0.18196489	7.5874567	6.873963	0.06941384	0.0028454103	-0.011884995	-0.16593248	7.2079825	6.647387	Sitting_Read
14:13:46.087	-0.19633053	6.952974	6.342434	0.06941384	0.0028454103	-0.011884995	-0.16593248	7.2079825	6.647387	Sitting_Read
14:13:46.108	-0.19633053	6.952974	6.342434	0.06941384	0.0028454103	-0.011884995	-0.16593248	7.2079825	6.647387	Sitting_Read
14:13:46.130	-0.19633053	6.952974	6.342434	0.06941384	0.0028454103	-0.011884995	-0.16593248	7.2079825	6.647387	Sitting_Read
14:13:46.152	-0.19633053	6.952974	6.342434	0.06941384	0.0028454103	-0.011884995	-0.16593248	7.2079825	6.647387	Sitting_Read
14:13:46.173	-0.19633053	6.952974	6.342434	0.06941384	0.0028454103	-0.011884995	-0.16593248	7.2079825	6.647387	Sitting_Read
14:13:46.193	-0.19633053	6.952974	6.342434	0.06941384	0.0028454103	-0.011884995	-0.16593248	7.2079825	6.647387	Sitting_Read
14:13:46.215	-0.19633053	6.952974	6.342434	0.06941384	0.0028454103	-0.011884995	-0.16593248	7.2079825	6.647387	Sitting_Read
14:13:46.236	-0.19633053	6.952974	6.342434	0.06941384	0.0028454103	-0.011884995	-0.16593248	7.2079825	6.647387	Sitting_Read
14:13:46.257	-0.19633053	6.952974	6.342434	-0.035654984	-0.0014306464	0.043092877	-0.20717327	7.219719	6.6334825	Sitting_Read
14:13:46.279	-0.0047885496	7.1756415	6.3280683	-0.035654984	-0.0014306464	0.043092877	-0.20717327	7.219719	6.6334825	Sitting_Read
14:13:46.299	-0.0047885496	7.1756415	6.3280683	-0.035654984	-0.0014306464	0.043092877	-0.20717327	7.219719	6.6334825	Sitting_Read
14:13:46.321	-0.0047885496	7.1756415	6.3280683	-0.035654984	-0.0014306464	0.043092877	-0.20717327	7.219719	6.6334825	Sitting_Read
14:13:46.342	-0.0047885496	7.1756415	6.3280683	-0.035654984	-0.0014306464	0.043092877	-0.20717327	7.219719	6.6334825	Sitting_Read
14:13:46.364	-0.0047885496	7.1756415	6.3280683	-0.035654984	-0.0014306464	0.043092877	-0.20717327	7.219719	6.6334825	Sitting_Read
14:13:46.387	-0.0047885496	7.1756415	6.3280683	-0.035654984	-0.0014306464	0.043092877	-0.20717327	7.219719	6.6334825	Sitting_Read
14:13:46.408	-0.0047885496	7.1756415	6.3280683	-0.035654984	-0.0014306464	0.043092877	-0.20717327	7.219719	6.6334825	Sitting_Read
14:13:46.430	-0.0047885496	7.1756415	6.3280683	0.022988081	0.021782232	-0.047315177	-0.1722399	7.1957006	6.6605225	Sitting_Read
14:13:46.454	-0.0047885496	7.1756415	6.3280683	0.022988081	0.021782232	-0.047315177	-0.1722399	7.1957006	6.6605225	Sitting_Read
14:13:46.475	-0.035914123	7.18043	6.4429936	0.022988081	0.021782232	-0.047315177	-0.1722399	7.1957006	6.6605225	Sitting_Read
14:13:46.496	-0.035914123	7.18043	6.4429936	0.022988081	0.021782232	-0.047315177	-0.1722399	7.1957006	6.6605225	Sitting_Read
14:13:46.518	-0.035914123	7.18043	6.4429936	0.022988081	0.021782232	-0.047315177	-0.1722399	7.1957006	6.6605225	Sitting_Read
14:13:46.538	-0.035914123	7.18043	6.4429936	0.022988081	0.021782232	-0.047315177	-0.1722399	7.1957006	6.6605225	Sitting_Read
14:13:46.560	-0.035914123	7.18043	6.4429936	0.022988081	0.021782232	-0.047315177	-0.1722399	7.1957006	6.6605225	Sitting_Read
14:13:46.581	-0.035914123	7.18043	6.4429936	0.022988081	0.021782232	-0.047315177	-0.1722399	7.1957006	6.6605225	Sitting_Read
14:13:46.605	-0.035914123	7.18043	6.4429936	-0.030157195	-0.014258817	0.02476692	-0.1933285	7.1869254	6.669408	Sitting_Read
14:13:46.626	-0.035914123	7.18043	6.4429936	-0.030157195	-0.014258817	0.02476692	-0.1933285	7.1869254	6.669408	Sitting_Read
14:13:46.647	-0.035914123	7.18043	6.4429936	-0.030157195	-0.014258817	0.02476692	-0.1933285	7.1869254	6.669408	Sitting_Read
14:13:46.669	-0.035914123	7.18043	6.4429936	-0.030157195	-0.014258817	0.02476692	-0.1933285	7.1869254	6.669408	Sitting_Read
14:13:46.691	-0.2657645	6.8955116	6.2179317	-0.030157195	-0.014258817	0.02476692	-0.1933285	7.1869254	6.669408	Sitting_Read
14:13:46.712	-0.2657645	6.8955116	6.2179317	-0.030157195	-0.014258817	0.02476692	-0.1933285	7.1869254	6.669408	Sitting_Read
14:13:46.734	-0.2657645	6.8955116	6.2179317	-0.030157195	-0.014258817	0.02476692	-0.1933285	7.1869254	6.669408	Sitting_Read
14:13:46.755	-0.2657645	6.8955116	6.2179317	-0.030157195	-0.014258817	0.02476692	-0.1933285	7.1869254	6.669408	Sitting_Read
14:13:46.777	-0.2657645	6.8955116	6.2179317	-0.030157195	-0.014258817	0.02476692	-0.1933285	7.1869254	6.669408	Sitting_Read
14:13:46.799	-0.2657645	6.8955116	6.2179317	-0.04726142	-0.0038741073	0.008273559	-0.19911921	7.194571	6.66099	Sitting_Read
14:13:46.820	-0.2657645	6.8955116	6.2179317	-0.04726142	-0.0038741073	0.008273559	-0.19911921	7.194571	6.66099	Sitting_Read
14:13:46.841	-0.2657645	6.8955116	6.2179317	-0.04726142	-0.0038741073	0.008273559	-0.19911921	7.194571	6.66099	Sitting_Read
14:13:46.863	-0.2657645	6.8955116	6.2179317	-0.04726142	-0.0038741073	0.008273559	-0.19911921	7.194571	6.66099	Sitting_Read
14:13:46.885	-0.06464542	7.1157846	6.8260775	-0.04726142	-0.0038741073	0.008273559	-0.19911921	7.194571	6.66099	Sitting_Read
14:13:46.905	-0.06464542	7.1157846	6.8260775	-0.04726142	-0.0038741073	0.008273559	-0.19911921	7.194571	6.66099	Sitting_Read
14:13:46.927	-0.06464542	7.1157846	6.8260775	-0.04726142	-0.0038741073	0.008273559	-0.19911921	7.194571	6.66099	Sitting_Read
14:13:46.948	-0.06464542	7.1157846	6.8260775	-0.04726142	-0.0038741073	0.008273559	-0.19911921	7.194571	6.66099	Sitting_Read
14:13:46.968	-0.06464542	7.1157846	6.8260775	0.021155486	0.007732332	0.022934325	-0.18847981	7.196901	6.658784	Sitting_Read
14:13:46.990	-0.06464542	7.1157846	6.8260775	0.021155486	0.007732332	0.022934325	-0.18847981	7.196901	6.658784	Sitting_Read
14:13:47.012	-0.06464542	7.1157846	6.8260775	0.021155486	0.007732332	0.022934325	-0.18847981	7.196901	6.658784	Sitting_Read
14:13:47.033	-0.06464542	7.1157846	6.8260775	0.021155486	0.007732332	0.022934325	-0.18847981	7.196901	6.658784	Sitting_Read
14:13:47.054	-0.06464542	7.1157846	6.8260775	0.021155486	0.007732332	0.022934325	-0.18847981	7.196901	6.658784	Sitting_Read
14:13:47.075	-0.06464542	7.1325445	6.5124273	0.021155486	0.007732332	0.022934325	-0.18847981	7.196901	6.658784	Sitting_Read
14:13:47.096	-0.06464542	7.1325445	6.5124273	0.021155486	0.007732332	0.022934325	-0.18847981	7.196901	6.658784	Sitting_Read
14:13:47.118	-0.06464542	7.1325445	6.5124273	0.021155486	0.007732332	0.022934325	-0.18847981	7.196901	6.658784	Sitting_Read
14:13:47.139	-0.06464542	7.1325445	6.5124273	0.021155486	0.007732332	0.022934325	-0.18847981	7.196901	6.658784	Sitting_Read
14:13:47.160	-0.06464542	7.1325445	6.5124273	0.026042407	-0.013647951	0.080966525	-0.19650838	7.2131953	6.640894	Sitting_Read
14:13:47.180	-0.06464542	7.1325445	6.5124273	0.026042407	-0.013647951	0.080966525	-0.19650838	7.2131953	6.640894	Sitting_Read
14:13:47.202	-0.06464542	7.1325445	6.5124273	0.026042407	-0.013647951	0.080966525	-0.19650838	7.2131953	6.640894	Sitting_Read
14:13:47.224	-0.06464542	7.1325445	6.5124273	0.026042407	-0.013647951	0.080966525	-0.19650838	7.2131953	6.640894	Sitting_Read
14:13:47.245	-0.06464542	7.1325445	6.5124273	0.026042407	-0.013647951	0.080966525	-0.19650838	7.2131953	6.640894	Sitting_Read
14:13:47.266	-0.06464542	7.1325445	6.5124273	0.026042407	-0.013647951	0.080966525	-0.19650838	7.2131953	6.640894	Sitting_Read
14:13:47.287	-0.56744313	6.8787518	6.632141	0.026042407	-0.013647951	0.080966525	-0.19650838	7.2131953	6.640894	Sitting_Read
14:13:47.310	-0.56744313	6.8787518	6.632141	0.026042407	-0.013647951	0.080966525	-0.19650838	7.2131953	6.640894	Sitting_Read
14:13:47.332	-0.56744313	6.8787518	6.632141	-0.024659408	-0.01120449	-0.029600086	-0.1630439	7.2377524	6.6150365	Sitting_Read
14:13:47.353	-0.56744313	6.8787518	6.632141	-0.024659408	-0.01120449	-0.029600086	-0.1630439	7.2377524	6.6150365	Sitting_Read
14:13:47.374	-0.56744313	6.8787518	6.632141	-0.024659408	-0.01120449	-0.029600086	-0.1630439	7.2377524	6.6150365	Sitting_Read
14:13:47.395	-0.56744313	6.8787518	6.632141	-0.024659408	-0.01120449	-0.029600086	-0.1630439	7.2377524	6.6150365	Sitting_Read
14:13:47.417	-0.56744313	6.8787518	6.632141	-0.024659408	-0.01120449	-0.029600086	-0.1630439	7.2377524	6.6150365	Sitting_Read
14:13:47.438	-0.56744313	6.8787518	6.632141	-0.024659408	-0.01120449	-0.029600086	-0.1630439	7.2377524	6.6150365	Sitting_Read
14:13:47.459	-0.56744313	6.8787518	6.632141	-0.024659408	-0.01120449	-0.029600086	-0.1630439	7.2377524	6.6150365	Sitting_Read
14:13:47.480	-0.090982445	7.106208	6.445388	-0.024659408	-0.01120449	-0.029600086	-0.1630439	7.2377524	6.6150365	Sitting_Read
14:13:47.501	-0.090982445	7.106208	6.445388	0.070635565	-0.01120449	-0.0021111502	-0.14860125	7.240845	6.6119866	Sitting_Read
14:13:47.523	-0.090982445	7.106208	6.445388	0.070635565	-0.01120449	-0.0021111502	-0.14860125	7.240845	6.6119866	Sitting_Read
14:13:47.544	-0.090982445	7.106208	6.445388	0.070635565	-0.01120449	-0.0021111502	-0.14860125	7.240845	6.6119866	Sitting_Read
14:13:47.565	-0.090982445	7.106208	6.445388	0.070635565	-0.01120449	-0.0021111502	-0.14860125	7.240845	6.6119866	Sitting_Read
14:13:47.587	-0.090982445	7.106208	6.445388	0.070635565	-0.01120449	-0.0021111502	-0.14860125	7.240845	6.6119866	Sitting_Read
14:13:47.608	-0.090982445	7.106208	6.445388	0.070635565	-0.01120449	-0.0021111502	-0.14860125	7.240845	6.6119866	Sitting_Read
14:13:47.629	-0.090982445	7.106208	6.445388	0.070635565	-0.01120449	-0.0021111502	-0.14860125	7.240845	6.6119866	Sitting_Read
14:13:47.650	-0.090982445	7.106208	6.445388	0.070635565	-0.01120449	-0.0021111502	-0.14860125	7.240845	6.6119866	Sitting_Read
14:13:47.672	0.038308397	7.2019787	6.715941	0.070635565	-0.01120449	-0.0021111502	-0.14860125	7.240845	6.6119866	Sitting_Read
14:13:47.693	0.038308397	7.2019787	6.715941	0.026653273	-0.013647951	0.0015540412	-0.14474764	7.2765546	6.57276	Sitting_Read
14:13:47.714	0.038308397	7.2019787	6.715941	0.026653273	-0.013647951	0.0015540412	-0.14474764	7.2765546	6.57276	Sitting_Read
14:13:47.736	0.038308397	7.2019787	6.715941	0.026653273	-0.013647951	0.0015540412	-0.14474764	7.2765546	6.57276	Sitting_Read
14:13:47.757	0.038308397	7.2019787	6.715941	0.026653273	-0.013647951	0.0015540412	-0.14474764	7.2765546	6.57276	Sitting_Read
14:13:47.778	0.038308397	7.2019787	6.715941	0.026653273	-0.013647951	0.0015540412	-0.14474764	7.2765546	6.57276	Sitting_Read
14:13:47.800	0.038308397	7.2019787	6.715941	0.026653273	-0.013647951	0.0015540412	-0.14474764	7.2765546	6.57276	Sitting_Read
14:13:47.821	0.038308397	7.2019787	6.715941	0.026653273	-0.013647951	0.0015540412	-0.14474764	7.2765546	6.57276	Sitting_Read
14:13:47.841	0.038308397	7.2019787	6.715941	0.026653273	-0.013647951	0.0015540412	-0.14474764	7.2765546	6.57276	Sitting_Read
14:13:47.863	0.038308397	7.2019787	6.715941	-0.012442104	-0.020978335	-0.021658838	-0.1413317	7.2936163	6.5538936	Sitting_Read
14:13:47.884	-0.24421602	7.067899	6.4597535	-0.012442104	-0.020978335	-0.021658838	-0.1413317	7.2936163	6.5538936	Sitting_Read
14:13:47.906	-0.24421602	7.067899	6.4597535	-0.012442104	-0.020978335	-0.021658838	-0.1413317	7.2936163	6.5538936	Sitting_Read
14:13:47.927	-0.24421602	7.067899	6.4597535	-0.012442104	-0.020978335	-0.021658838	-0.1413317	7.2936163	6.5538936	Sitting_Read
14:13:47.948	-0.24421602	7.067899	6.4597535	-0.012442104	-0.020978335	-0.021658838	-0.1413317	7.2936163	6.5538936	Sitting_Read
14:13:47.969	-0.24421602	7.067899	6.4597535	-0.012442104	-0.020978335	-0.021658838	-0.1413317	7.2936163	6.5538936	Sitting_Read
14:13:47.991	-0.24421602	7.067899	6.4597535	-0.012442104	-0.020978335	-0.021658838	-0.1413317	7.2936163	6.5538936	Sitting_Read
14:13:48.012	-0.24421602	7.067899	6.4597535	-0.012442104	-0.020978335	-0.021658838	-0.1413317	7.2936163	6.5538936	Sitting_Read
14:13:48.033	-0.24421602	7.067899	6.4597535	-0.012442104	-0.020978335	-0.021658838	-0.1413317	7.2936163	6.5538936	Sitting_Read
14:13:48.055	-0.24421602	7.067899	6.4597535	-0.011831238	-0.009982759	0.013771346	-0.16347061	7.292007	6.555168	Sitting_Read
14:13:48.077	-0.31843856	7.0966306	6.3975024	-0.011831238	-0.009982759	0.013771346	-0.16347061	7.292007	6.555168	Sitting_Read
14:13:48.098	-0.31843856	7.0966306	6.3975024	-0.011831238	-0.009982759	0.013771346	-0.16347061	7.292007	6.555168	Sitting_Read
14:13:48.118	-0.31843856	7.0966306	6.3975024	-0.011831238	-0.009982759	0.013771346	-0.16347061	7.292007	6.555168	Sitting_Read
14:13:48.140	-0.31843856	7.0966306	6.3975024	-0.011831238	-0.009982759	0.013771346	-0.16347061	7.292007	6.555168	Sitting_Read
14:13:48.161	-0.31843856	7.0966306	6.3975024	-0.011831238	-0.009982759	0.013771346	-0.16347061	7.292007	6.555168	Sitting_Read
14:13:48.182	-0.31843856	7.0966306	6.3975024	-0.011831238	-0.009982759	0.013771346	-0.16347061	7.292007	6.555168	Sitting_Read
14:13:48.203	-0.31843856	7.0966306	6.3975024	-0.011831238	-0.009982759	0.013771346	-0.16347061	7.292007	6.555168	Sitting_Read
14:13:48.223	-0.31843856	7.0966306	6.3975024	-0.07719382	-0.019756604	0.008273559	-0.15349604	7.284078	6.5642138	Sitting_Read
14:13:48.245	-0.31843856	7.0966306	6.3975024	-0.07719382	-0.019756604	0.008273559	-0.15349604	7.284078	6.5642138	Sitting_Read
14:13:48.266	-0.31843856	7.0966306	6.3975024	-0.07719382	-0.019756604	0.008273559	-0.15349604	7.284078	6.5642138	Sitting_Read
14:13:48.288	-0.13886794	7.108602	6.3328567	-0.07719382	-0.019756604	0.008273559	-0.15349604	7.284078	6.5642138	Sitting_Read
14:13:48.312	-0.13886794	7.108602	6.3328567	-0.07719382	-0.019756604	0.008273559	-0.15349604	7.284078	6.5642138	Sitting_Read
14:13:48.333	-0.13886794	7.108602	6.3328567	-0.07719382	-0.019756604	0.008273559	-0.15349604	7.284078	6.5642138	Sitting_Read
14:13:48.354	-0.13886794	7.108602	6.3328567	-0.07719382	-0.019756604	0.008273559	-0.15349604	7.284078	6.5642138	Sitting_Read
14:13:48.376	-0.13886794	7.108602	6.3328567	-0.07719382	-0.019756604	0.008273559	-0.15349604	7.284078	6.5642138	Sitting_Read
14:13:48.397	-0.13886794	7.108602	6.3328567	-0.07719382	-0.019756604	0.008273559	-0.15349604	7.284078	6.5642138	Sitting_Read
14:13:48.417	-0.13886794	7.108602	6.3328567	-0.070474304	0.01567358	0.017436536	-0.16240065	7.2822127	6.5660696	Sitting_Read
14:13:48.438	-0.13886794	7.108602	6.3328567	-0.070474304	0.01567358	0.017436536	-0.16240065	7.2822127	6.5660696	Sitting_Read
14:13:48.460	-0.13886794	7.108602	6.3328567	-0.070474304	0.01567358	0.017436536	-0.16240065	7.2822127	6.5660696	Sitting_Read
14:13:48.482	-0.25139886	7.1133904	6.404685	-0.070474304	0.01567358	0.017436536	-0.16240065	7.2822127	6.5660696	Sitting_Read
14:13:48.504	-0.25139886	7.1133904	6.404685	-0.070474304	0.01567358	0.017436536	-0.16240065	7.2822127	6.5660696	Sitting_Read
14:13:48.525	-0.25139886	7.1133904	6.404685	-0.070474304	0.01567358	0.017436536	-0.16240065	7.2822127	6.5660696	Sitting_Read
14:13:48.546	-0.25139886	7.1133904	6.404685	-0.070474304	0.01567358	0.017436536	-0.16240065	7.2822127	6.5660696	Sitting_Read
14:13:48.567	-0.25139886	7.1133904	6.404685	-0.070474304	0.01567358	0.017436536	-0.16240065	7.2822127	6.5660696	Sitting_Read
14:13:48.589	-0.25139886	7.1133904	6.404685	0.016879428	0.016895311	0.011327885	-0.16582507	7.271271	6.5781	Sitting_Read
14:13:48.610	-0.25139886	7.1133904	6.404685	0.016879428	0.016895311	0.011327885	-0.16582507	7.271271	6.5781	Sitting_Read
14:13:48.632	-0.25139886	7.1133904	6.404685	0.016879428	0.016895311	0.011327885	-0.16582507	7.271271	6.5781	Sitting_Read
14:13:48.653	-0.25139886	7.1133904	6.404685	0.016879428	0.016895311	0.011327885	-0.16582507	7.271271	6.5781	Sitting_Read
14:13:48.674	0.028731298	7.185219	6.196383	0.016879428	0.016895311	0.011327885	-0.16582507	7.271271	6.5781	Sitting_Read
14:13:48.696	0.028731298	7.185219	6.196383	0.016879428	0.016895311	0.011327885	-0.16582507	7.271271	6.5781	Sitting_Read
14:13:48.717	0.028731298	7.185219	6.196383	0.016879428	0.016895311	0.011327885	-0.16582507	7.271271	6.5781	Sitting_Read
14:13:48.739	0.028731298	7.185219	6.196383	0.016879428	0.016895311	0.011327885	-0.16582507	7.271271	6.5781	Sitting_Read
14:13:48.759	0.028731298	7.185219	6.196383	0.019933755	0.016284445	0.003386637	-0.16167393	7.2725625	6.5767746	Sitting_Read
14:13:48.781	0.028731298	7.185219	6.196383	0.019933755	0.016284445	0.003386637	-0.16167393	7.2725625	6.5767746	Sitting_Read
14:13:48.802	0.028731298	7.185219	6.196383	0.019933755	0.016284445	0.003386637	-0.16167393	7.2725625	6.5767746	Sitting_Read
14:13:48.824	0.028731298	7.185219	6.196383	0.019933755	0.016284445	0.003386637	-0.16167393	7.2725625	6.5767746	Sitting_Read
14:13:48.845	0.028731298	7.185219	6.196383	0.019933755	0.016284445	0.003386637	-0.16167393	7.2725625	6.5767746	Sitting_Read
14:13:48.866	0.028731298	7.185219	6.196383	0.019933755	0.016284445	0.003386637	-0.16167393	7.2725625	6.5767746	Sitting_Read
14:13:48.888	0.03351985	7.1947956	6.524399	0.019933755	0.016284445	0.003386637	-0.16167393	7.2725625	6.5767746	Sitting_Read
14:13:48.910	0.03351985	7.1947956	6.524399	0.019933755	0.016284445	0.003386637	-0.16167393	7.2725625	6.5767746	Sitting_Read
14:13:48.931	0.03351985	7.1947956	6.524399	0.019933755	0.016284445	0.003386637	-0.16167393	7.2725625	6.5767746	Sitting_Read
14:13:48.952	0.03351985	7.1947956	6.524399	0.010770775	0.0034562754	0.021712596	-0.17136341	7.267575	6.58204	Sitting_Read
14:13:48.973	0.03351985	7.1947956	6.524399	0.010770775	0.0034562754	0.021712596	-0.17136341	7.267575	6.58204	Sitting_Read
14:13:48.995	0.03351985	7.1947956	6.524399	0.010770775	0.0034562754	0.021712596	-0.17136341	7.267575	6.58204	Sitting_Read
14:13:49.016	0.03351985	7.1947956	6.524399	0.010770775	0.0034562754	0.021712596	-0.17136341	7.267575	6.58204	Sitting_Read
14:13:49.037	0.03351985	7.1947956	6.524399	0.010770775	0.0034562754	0.021712596	-0.17136341	7.267575	6.58204	Sitting_Read
14:13:49.058	0.03351985	7.1947956	6.524399	0.010770775	0.0034562754	0.021712596	-0.17136341	7.267575	6.58204	Sitting_Read
14:13:49.081	-0.19633053	7.120573	6.426234	0.010770775	0.0034562754	0.021712596	-0.17136341	7.267575	6.58204	Sitting_Read
14:13:49.103	-0.19633053	7.120573	6.426234	0.010770775	0.0034562754	0.021712596	-0.17136341	7.267575	6.58204	Sitting_Read
14:13:49.125	-0.19633053	7.120573	6.426234	0.03581625	-0.011815355	-0.0106632635	-0.17102994	7.257654	6.5929894	Sitting_Read
14:13:49.146	-0.19633053	7.120573	6.426234	0.03581625	-0.011815355	-0.0106632635	-0.17102994	7.257654	6.5929894	Sitting_Read
14:13:49.167	-0.19633053	7.120573	6.426234	0.03581625	-0.011815355	-0.0106632635	-0.17102994	7.257654	6.5929894	Sitting_Read
14:13:49.189	-0.19633053	7.120573	6.426234	0.03581625	-0.011815355	-0.0106632635	-0.17102994	7.257654	6.5929894	Sitting_Read
14:13:49.211	-0.19633053	7.120573	6.426234	0.03581625	-0.011815355	-0.0106632635	-0.17102994	7.257654	6.5929894	Sitting_Read
14:13:49.232	-0.19633053	7.120573	6.426234	0.03581625	-0.011815355	-0.0106632635	-0.17102994	7.257654	6.5929894	Sitting_Read
14:13:49.253	-0.19633053	7.120573	6.426234	0.03581625	-0.011815355	-0.0106632635	-0.17102994	7.257654	6.5929894	Sitting_Read
14:13:49.274	-0.102953814	7.1756415	6.395108	0.03581625	-0.011815355	-0.0106632635	-0.17102994	7.257654	6.5929894	Sitting_Read
14:13:49.296	-0.102953814	7.1756415	6.395108	0.03581625	-0.011815355	-0.0106632635	-0.17102994	7.257654	6.5929894	Sitting_Read
14:13:49.317	-0.102953814	7.1756415	6.395108	-0.0032791249	-0.00020891592	0.018658267	-0.17503902	7.2349567	6.617782	Sitting_Read
14:13:49.339	-0.102953814	7.1756415	6.395108	-0.0032791249	-0.00020891592	0.018658267	-0.17503902	7.2349567	6.617782	Sitting_Read
14:13:49.361	-0.102953814	7.1756415	6.395108	-0.0032791249	-0.00020891592	0.018658267	-0.17503902	7.2349567	6.617782	Sitting_Read
14:13:49.383	-0.102953814	7.1756415	6.395108	-0.0032791249	-0.00020891592	0.018658267	-0.17503902	7.2349567	6.617782	Sitting_Read
14:13:49.404	-0.102953814	7.1756415	6.395108	-0.0032791249	-0.00020891592	0.018658267	-0.17503902	7.2349567	6.617782	Sitting_Read
14:13:49.426	-0.102953814	7.1756415	6.395108	-0.0032791249	-0.00020891592	0.018658267	-0.17503902	7.2349567	6.617782	Sitting_Read
14:13:49.448	-0.102953814	7.1756415	6.395108	-0.0032791249	-0.00020891592	0.018658267	-0.17503902	7.2349567	6.617782	Sitting_Read
14:13:49.469	-0.102953814	7.1756415	6.395108	-0.0032791249	-0.00020891592	0.018658267	-0.17503902	7.2349567	6.617782	Sitting_Read
14:13:49.490	-0.15562786	7.170853	6.6441126	0.018712025	-0.0008197812	0.019879999	-0.17082506	7.2429256	6.6091733	Sitting_Read
14:13:49.512	-0.15562786	7.170853	6.6441126	0.018712025	-0.0008197812	0.019879999	-0.17082506	7.2429256	6.6091733	Sitting_Read
14:13:49.533	-0.15562786	7.170853	6.6441126	0.018712025	-0.0008197812	0.019879999	-0.17082506	7.2429256	6.6091733	Sitting_Read
14:13:49.555	-0.15562786	7.170853	6.6441126	0.018712025	-0.0008197812	0.019879999	-0.17082506	7.2429256	6.6091733	Sitting_Read
14:13:49.577	-0.15562786	7.170853	6.6441126	0.018712025	-0.0008197812	0.019879999	-0.17082506	7.2429256	6.6091733	Sitting_Read
14:13:49.600	-0.15562786	7.170853	6.6441126	0.018712025	-0.0008197812	0.019879999	-0.17082506	7.2429256	6.6091733	Sitting_Read
14:13:49.622	-0.15562786	7.170853	6.6441126	0.018712025	-0.0008197812	0.019879999	-0.17082506	7.2429256	6.6091733	Sitting_Read
14:13:49.643	-0.15562786	7.170853	6.6441126	0.018712025	-0.0008197812	0.019879999	-0.17082506	7.2429256	6.6091733	Sitting_Read
14:13:49.665	-0.15562786	7.170853	6.6441126	-0.002057394	0.018727908	0.01071702	-0.17586087	7.224128	6.6295776	Sitting_Read
14:13:49.687	-0.098165266	7.1133904	6.23948	-0.002057394	0.018727908	0.01071702	-0.17586087	7.224128	6.6295776	Sitting_Read
14:13:49.708	-0.098165266	7.1133904	6.23948	-0.002057394	0.018727908	0.01071702	-0.17586087	7.224128	6.6295776	Sitting_Read
14:13:49.729	-0.098165266	7.1133904	6.23948	-0.002057394	0.018727908	0.01071702	-0.17586087	7.224128	6.6295776	Sitting_Read
14:13:49.749	-0.098165266	7.1133904	6.23948	-0.002057394	0.018727908	0.01071702	-0.17586087	7.224128	6.6295776	Sitting_Read
14:13:49.771	-0.098165266	7.1133904	6.23948	-0.002057394	0.018727908	0.01071702	-0.17586087	7.224128	6.6295776	Sitting_Read
14:13:49.792	-0.098165266	7.1133904	6.23948	-0.002057394	0.018727908	0.01071702	-0.17586087	7.224128	6.6295776	Sitting_Read
14:13:49.813	-0.098165266	7.1133904	6.23948	-0.002057394	0.018727908	0.01071702	-0.17586087	7.224128	6.6295776	Sitting_Read
14:13:49.835	-0.098165266	7.1133904	6.23948	-0.002057394	0.018727908	0.01071702	-0.17586087	7.224128	6.6295776	Sitting_Read
14:13:49.855	-0.098165266	7.1133904	6.23948	0.02054462	0.00040194934	0.010106155	-0.19147958	7.201341	6.6538982	Sitting_Read
14:13:49.878	-0.102953814	7.091842	6.5004563	0.02054462	0.00040194934	0.010106155	-0.19147958	7.201341	6.6538982	Sitting_Read
14:13:49.899	-0.102953814	7.091842	6.5004563	0.02054462	0.00040194934	0.010106155	-0.19147958	7.201341	6.6538982	Sitting_Read
14:13:49.920	-0.102953814	7.091842	6.5004563	0.02054462	0.00040194934	0.010106155	-0.19147958	7.201341	6.6538982	Sitting_Read
14:13:49.942	-0.102953814	7.091842	6.5004563	0.02054462	0.00040194934	0.010106155	-0.19147958	7.201341	6.6538982	Sitting_Read
14:13:49.963	-0.102953814	7.091842	6.5004563	0.02054462	0.00040194934	0.010106155	-0.19147958	7.201341	6.6538982	Sitting_Read
14:13:49.985	-0.102953814	7.091842	6.5004563	0.02054462	0.00040194934	0.010106155	-0.19147958	7.201341	6.6538982	Sitting_Read
14:13:50.007	-0.102953814	7.091842	6.5004563	0.02054462	0.00040194934	0.010106155	-0.19147958	7.201341	6.6538982	Sitting_Read
14:13:50.028	-0.102953814	7.091842	6.5004563	0.018101158	-0.0057067033	-0.039984796	-0.19060367	7.205869	6.649012	Sitting_Read
14:13:50.049	-0.102953814	7.091842	6.5004563	0.018101158	-0.0057067033	-0.039984796	-0.19060367	7.205869	6.649012	Sitting_Read
14:13:50.071	-0.102953814	7.091842	6.5004563	0.018101158	-0.0057067033	-0.039984796	-0.19060367	7.205869	6.649012	Sitting_Read
14:13:50.094	-0.17717634	7.101419	6.6584783	0.018101158	-0.0057067033	-0.039984796	-0.19060367	7.205869	6.649012	Sitting_Read
14:13:50.115	-0.17717634	7.101419	6.6584783	0.018101158	-0.0057067033	-0.039984796	-0.19060367	7.205869	6.649012	Sitting_Read
14:13:50.135	-0.17717634	7.101419	6.6584783	0.018101158	-0.0057067033	-0.039984796	-0.19060367	7.205869	6.649012	Sitting_Read
14:13:50.157	-0.17717634	7.101419	6.6584783	0.018101158	-0.0057067033	-0.039984796	-0.19060367	7.205869	6.649012	Sitting_Read
14:13:50.179	-0.17717634	7.101419	6.6584783	0.018101158	-0.0057067033	-0.039984796	-0.19060367	7.205869	6.649012	Sitting_Read
14:13:50.201	-0.17717634	7.101419	6.6584783	-0.011831238	0.007121467	0.016214807	-0.2058521	7.183606	6.672608	Sitting_Read
14:13:50.222	-0.17717634	7.101419	6.6584783	-0.011831238	0.007121467	0.016214807	-0.2058521	7.183606	6.672608	Sitting_Read
14:13:50.242	-0.17717634	7.101419	6.6584783	-0.011831238	0.007121467	0.016214807	-0.2058521	7.183606	6.672608	Sitting_Read
14:13:50.264	-0.17717634	7.101419	6.6584783	-0.011831238	0.007121467	0.016214807	-0.2058521	7.183606	6.672608	Sitting_Read
14:13:50.287	-0.34477556	6.941003	6.759038	-0.011831238	0.007121467	0.016214807	-0.2058521	7.183606	6.672608	Sitting_Read
14:13:50.308	-0.34477556	6.941003	6.759038	-0.011831238	0.007121467	0.016214807	-0.2058521	7.183606	6.672608	Sitting_Read
14:13:50.330	-0.34477556	6.941003	6.759038	-0.011831238	0.007121467	0.016214807	-0.2058521	7.183606	6.672608	Sitting_Read
14:13:50.351	-0.34477556	6.941003	6.759038	-0.011831238	0.007121467	0.016214807	-0.2058521	7.183606	6.672608	Sitting_Read
14:13:50.372	-0.34477556	6.941003	6.759038	-0.011831238	0.007121467	0.016214807	-0.2058521	7.183606	6.672608	Sitting_Read
14:13:50.393	-0.34477556	6.941003	6.759038	-0.01793989	-0.00020891592	-0.024713166	-0.21410328	7.177598	6.6788135	Sitting_Read
14:13:50.415	-0.34477556	6.941003	6.759038	-0.01793989	-0.00020891592	-0.024713166	-0.21410328	7.177598	6.6788135	Sitting_Read
14:13:50.437	-0.34477556	6.941003	6.759038	-0.01793989	-0.00020891592	-0.024713166	-0.21410328	7.177598	6.6788135	Sitting_Read
14:13:50.458	-0.34477556	6.941003	6.759038	-0.01793989	-0.00020891592	-0.024713166	-0.21410328	7.177598	6.6788135	Sitting_Read
14:13:50.479	-0.339987	6.996071	6.665661	-0.01793989	-0.00020891592	-0.024713166	-0.21410328	7.177598	6.6788135	Sitting_Read
14:13:50.500	-0.339987	6.996071	6.665661	-0.01793989	-0.00020891592	-0.024713166	-0.21410328	7.177598	6.6788135	Sitting_Read
14:13:50.521	-0.339987	6.996071	6.665661	-0.01793989	-0.00020891592	-0.024713166	-0.21410328	7.177598	6.6788135	Sitting_Read
14:13:50.543	-0.339987	6.996071	6.665661	-0.01793989	-0.00020891592	-0.024713166	-0.21410328	7.177598	6.6788135	Sitting_Read
14:13:50.564	-0.339987	6.996071	6.665661	-0.0032791249	0.01323012	0.0052192328	-0.22326624	7.145515	6.712832	Sitting_Read
14:13:50.585	-0.339987	6.996071	6.665661	-0.0032791249	0.01323012	0.0052192328	-0.22326624	7.145515	6.712832	Sitting_Read
14:13:50.606	-0.339987	6.996071	6.665661	-0.0032791249	0.01323012	0.0052192328	-0.22326624	7.145515	6.712832	Sitting_Read
14:13:50.628	-0.339987	6.996071	6.665661	-0.0032791249	0.01323012	0.0052192328	-0.22326624	7.145515	6.712832	Sitting_Read
14:13:50.649	-0.339987	6.996071	6.665661	-0.0032791249	0.01323012	0.0052192328	-0.22326624	7.145515	6.712832	Sitting_Read
14:13:50.669	-0.339987	6.996071	6.665661	-0.0032791249	0.01323012	0.0052192328	-0.22326624	7.145515	6.712832	Sitting_Read
14:13:50.691	-0.28013015	7.0128307	6.5459476	-0.0032791249	0.01323012	0.0052192328	-0.22326624	7.145515	6.712832	Sitting_Read
14:13:50.713	-0.28013015	7.0128307	6.5459476	-0.0032791249	0.01323012	0.0052192328	-0.22326624	7.145515	6.712832	Sitting_Read
14:13:50.734	-0.28013015	7.0128307	6.5459476	-0.0032791249	0.01323012	0.0052192328	-0.22326624	7.145515	6.712832	Sitting_Read
14:13:50.756	-0.28013015	7.0128307	6.5459476	-0.037487578	-0.0063175685	0.015603942	-0.2414348	7.1578236	6.699066	Sitting_Read
14:13:50.777	-0.28013015	7.0128307	6.5459476	-0.037487578	-0.0063175685	0.015603942	-0.2414348	7.1578236	6.699066	Sitting_Read
14:13:50.798	-0.28013015	7.0128307	6.5459476	-0.037487578	-0.0063175685	0.015603942	-0.2414348	7.1578236	6.699066	Sitting_Read
14:13:50.820	-0.28013015	7.0128307	6.5459476	-0.037487578	-0.0063175685	0.015603942	-0.2414348	7.1578236	6.699066	Sitting_Read
14:13:50.841	-0.28013015	7.0128307	6.5459476	-0.037487578	-0.0063175685	0.015603942	-0.2414348	7.1578236	6.699066	Sitting_Read
14:13:50.862	-0.28013015	7.0128307	6.5459476	-0.037487578	-0.0063175685	0.015603942	-0.2414348	7.1578236	6.699066	Sitting_Read
14:13:50.884	-0.32562137	6.8476257	6.6081986	-0.037487578	-0.0063175685	0.015603942	-0.2414348	7.1578236	6.699066	Sitting_Read
14:13:50.906	-0.32562137	6.8476257	6.6081986	-0.037487578	-0.0063175685	0.015603942	-0.2414348	7.1578236	6.699066	Sitting_Read
14:13:50.927	-0.32562137	6.8476257	6.6081986	0.026653273	0.021171367	-0.0106632635	-0.24319625	7.13963	6.7183943	Sitting_Read
14:13:50.949	-0.32562137	6.8476257	6.6081986	0.026653273	0.021171367	-0.0106632635	-0.24319625	7.13963	6.7183943	Sitting_Read
14:13:50.970	-0.32562137	6.8476257	6.6081986	0.026653273	0.021171367	-0.0106632635	-0.24319625	7.13963	6.7183943	Sitting_Read
14:13:50.992	-0.32562137	6.8476257	6.6081986	0.026653273	0.021171367	-0.0106632635	-0.24319625	7.13963	6.7183943	Sitting_Read
14:13:51.013	-0.32562137	6.8476257	6.6081986	0.026653273	0.021171367	-0.0106632635	-0.24319625	7.13963	6.7183943	Sitting_Read
14:13:51.034	-0.32562137	6.8476257	6.6081986	0.026653273	0.021171367	-0.0106632635	-0.24319625	7.13963	6.7183943	Sitting_Read
14:13:51.056	-0.32562137	6.8476257	6.6081986	0.026653273	0.021171367	-0.0106632635	-0.24319625	7.13963	6.7183943	Sitting_Read
14:13:51.077	-0.27055305	7.003254	6.857203	0.026653273	0.021171367	-0.0106632635	-0.24319625	7.13963	6.7183943	Sitting_Read
14:13:51.098	-0.27055305	7.003254	6.857203	-0.009998642	-0.0014306464	-0.008219803	-0.24319625	7.13963	6.7183943	Sitting_Read
14:13:51.119	-0.27055305	7.003254	6.857203	-0.009998642	-0.0014306464	-0.008219803	-0.24537718	7.138382	6.719638	Sitting_Read
14:13:51.141	-0.27055305	7.003254	6.857203	-0.009998642	-0.0014306464	-0.008219803	-0.24537718	7.138382	6.719638	Sitting_Read
14:13:51.163	-0.27055305	7.003254	6.857203	-0.009998642	-0.0014306464	-0.008219803	-0.24537718	7.138382	6.719638	Sitting_Read
14:13:51.184	-0.27055305	7.003254	6.857203	-0.009998642	-0.0014306464	-0.008219803	-0.24537718	7.138382	6.719638	Sitting_Read
14:13:51.205	-0.27055305	7.003254	6.857203	-0.009998642	-0.0014306464	-0.008219803	-0.24537718	7.138382	6.719638	Sitting_Read
14:13:51.226	-0.27055305	7.003254	6.857203	-0.009998642	-0.0014306464	-0.008219803	-0.24537718	7.138382	6.719638	Sitting_Read
14:13:51.248	-0.27055305	7.003254	6.857203	-0.009998642	-0.0014306464	-0.008219803	-0.24537718	7.138382	6.719638	Sitting_Read
14:13:51.270	-0.22027329	7.0176196	6.605804	-0.009998642	-0.0014306464	-0.008219803	-0.24537718	7.138382	6.719638	Sitting_Read
14:13:51.291	-0.22027329	7.0176196	6.605804	0.017490294	-0.0063175685	0.026599515	-0.2451216	7.1445084	6.71314	Sitting_Read
14:13:51.312	-0.22027329	7.0176196	6.605804	0.017490294	-0.0063175685	0.026599515	-0.2451216	7.1445084	6.71314	Sitting_Read
14:13:51.333	-0.22027329	7.0176196	6.605804	0.017490294	-0.0063175685	0.026599515	-0.2451216	7.1445084	6.71314	Sitting_Read
14:13:51.354	-0.22027329	7.0176196	6.605804	0.017490294	-0.0063175685	0.026599515	-0.2451216	7.1445084	6.71314	Sitting_Read
14:13:51.376	-0.22027329	7.0176196	6.605804	0.017490294	-0.0063175685	0.026599515	-0.2451216	7.1445084	6.71314	Sitting_Read
14:13:51.397	-0.22027329	7.0176196	6.605804	0.017490294	-0.0063175685	0.026599515	-0.2451216	7.1445084	6.71314	Sitting_Read
14:13:51.418	-0.22027329	7.0176196	6.605804	0.017490294	-0.0063175685	0.026599515	-0.2451216	7.1445084	6.71314	Sitting_Read
14:13:51.439	-0.22027329	7.0176196	6.605804	0.017490294	-0.0063175685	0.026599515	-0.2451216	7.1445084	6.71314	Sitting_Read
14:13:51.460	-0.22027329	7.0176196	6.605804	0.014435967	-0.016091412	0.006440963	-0.22077414	7.17204	6.684563	Sitting_Read
14:13:51.482	-0.339987	7.0104365	6.507639	0.014435967	-0.016091412	0.006440963	-0.22077414	7.17204	6.684563	Sitting_Read
14:13:51.502	-0.339987	7.0104365	6.507639	0.014435967	-0.016091412	0.006440963	-0.22077414	7.17204	6.684563	Sitting_Read
14:13:51.525	-0.339987	7.0104365	6.507639	0.014435967	-0.016091412	0.006440963	-0.22077414	7.17204	6.684563	Sitting_Read
14:13:51.546	-0.339987	7.0104365	6.507639	0.014435967	-0.016091412	0.006440963	-0.22077414	7.17204	6.684563	Sitting_Read
14:13:51.567	-0.339987	7.0104365	6.507639	0.014435967	-0.016091412	0.006440963	-0.22077414	7.17204	6.684563	Sitting_Read
14:13:51.588	-0.339987	7.0104365	6.507639	0.014435967	-0.016091412	0.006440963	-0.22077414	7.17204	6.684563	Sitting_Read
14:13:51.610	-0.339987	7.0104365	6.507639	0.014435967	-0.016091412	0.006440963	-0.22077414	7.17204	6.684563	Sitting_Read
14:13:51.631	-0.339987	7.0104365	6.507639	0.014435967	-0.016091412	0.006440963	-0.22077414	7.17204	6.684563	Sitting_Read
14:13:51.653	-0.339987	7.0104365	6.507639	-0.011831238	-0.02036747	0.024156056	-0.21432985	7.1956725	6.659326	Sitting_Read
14:13:51.675	-0.22266756	7.0535336	6.6704497	-0.011831238	-0.02036747	0.024156056	-0.21432985	7.1956725	6.659326	Sitting_Read
14:13:51.697	-0.22266756	7.0535336	6.6704497	-0.011831238	-0.02036747	0.024156056	-0.21432985	7.1956725	6.659326	Sitting_Read
14:13:51.718	-0.22266756	7.0535336	6.6704497	-0.011831238	-0.02036747	0.024156056	-0.21432985	7.1956725	6.659326	Sitting_Read
14:13:51.739	-0.22266756	7.0535336	6.6704497	-0.011831238	-0.02036747	0.024156056	-0.21432985	7.1956725	6.659326	Sitting_Read
14:13:51.760	-0.22266756	7.0535336	6.6704497	-0.011831238	-0.02036747	0.024156056	-0.21432985	7.1956725	6.659326	Sitting_Read
14:13:51.782	-0.22266756	7.0535336	6.6704497	-0.011831238	-0.02036747	0.024156056	-0.21432985	7.1956725	6.659326	Sitting_Read
14:13:51.803	-0.22266756	7.0535336	6.6704497	-0.011831238	-0.02036747	0.024156056	-0.21432985	7.1956725	6.659326	Sitting_Read
14:13:51.824	-0.22266756	7.0535336	6.6704497	0.026042407	-0.015480547	-0.020437106	-0.18985827	7.2115116	6.6429205	Sitting_Read
14:13:51.845	-0.22266756	7.0535336	6.6704497	0.026042407	-0.015480547	-0.020437106	-0.18985827	7.2115116	6.6429205	Sitting_Read
14:13:51.869	-0.22266756	7.0535336	6.6704497	0.026042407	-0.015480547	-0.020437106	-0.18985827	7.2115116	6.6429205	Sitting_Read
14:13:51.890	-0.12210801	7.0726876	6.55313	0.026042407	-0.015480547	-0.020437106	-0.18985827	7.2115116	6.6429205	Sitting_Read
14:13:51.912	-0.12210801	7.0726876	6.55313	0.026042407	-0.015480547	-0.020437106	-0.18985827	7.2115116	6.6429205	Sitting_Read
14:13:51.934	-0.12210801	7.0726876	6.55313	0.026042407	-0.015480547	-0.020437106	-0.18985827	7.2115116	6.6429205	Sitting_Read
14:13:51.955	-0.12210801	7.0726876	6.55313	0.026042407	-0.015480547	-0.020437106	-0.18985827	7.2115116	6.6429205	Sitting_Read
14:13:51.977	-0.12210801	7.0726876	6.55313	0.026042407	-0.015480547	-0.020437106	-0.18985827	7.2115116	6.6429205	Sitting_Read
14:13:51.998	-0.12210801	7.0726876	6.55313	0.026042407	-0.015480547	-0.020437106	-0.18985827	7.2115116	6.6429205	Sitting_Read
14:13:52.020	-0.12210801	7.0726876	6.55313	0.055974804	-0.007539299	0.019269133	-0.17358649	7.244945	6.6068835	Sitting_Read
14:13:52.041	-0.12210801	7.0726876	6.55313	0.055974804	-0.007539299	0.019269133	-0.17358649	7.244945	6.6068835	Sitting_Read
14:13:52.064	-0.12210801	7.0726876	6.55313	0.055974804	-0.007539299	0.019269133	-0.17358649	7.244945	6.6068835	Sitting_Read
14:13:52.085	-0.22745611	7.0367737	6.6225643	0.055974804	-0.007539299	0.019269133	-0.17358649	7.244945	6.6068835	Sitting_Read
14:13:52.107	-0.22745611	7.0367737	6.6225643	0.055974804	-0.007539299	0.019269133	-0.17358649	7.244945	6.6068835	Sitting_Read
14:13:52.128	-0.22745611	7.0367737	6.6225643	0.055974804	-0.007539299	0.019269133	-0.17358649	7.244945	6.6068835	Sitting_Read
14:13:52.149	-0.22745611	7.0367737	6.6225643	0.055974804	-0.007539299	0.019269133	-0.17358649	7.244945	6.6068835	Sitting_Read
14:13:52.171	-0.22745611	7.0367737	6.6225643	0.055974804	-0.007539299	0.019269133	-0.17358649	7.244945	6.6068835	Sitting_Read
14:13:52.194	-0.22745611	7.0367737	6.6225643	-0.011220373	0.0010128145	-0.013106725	-0.15837753	7.275561	6.573544	Sitting_Read
14:13:52.215	-0.22745611	7.0367737	6.6225643	-0.011220373	0.0010128145	-0.013106725	-0.15837753	7.275561	6.573544	Sitting_Read
14:13:52.237	-0.22745611	7.0367737	6.6225643	-0.011220373	0.0010128145	-0.013106725	-0.15837753	7.275561	6.573544	Sitting_Read
14:13:52.258	-0.22745611	7.0367737	6.6225643	-0.011220373	0.0010128145	-0.013106725	-0.15837753	7.275561	6.573544	Sitting_Read
14:13:52.279	-0.20351335	7.0942364	6.6680555	-0.011220373	0.0010128145	-0.013106725	-0.15837753	7.275561	6.573544	Sitting_Read
14:13:52.300	-0.20351335	7.0942364	6.6680555	-0.011220373	0.0010128145	-0.013106725	-0.15837753	7.275561	6.573544	Sitting_Read
14:13:52.322	-0.20351335	7.0942364	6.6680555	-0.011220373	0.0010128145	-0.013106725	-0.15837753	7.275561	6.573544	Sitting_Read
14:13:52.346	-0.20351335	7.0942364	6.6680555	-0.011220373	0.0010128145	-0.013106725	-0.15837753	7.275561	6.573544	Sitting_Read
14:13:52.367	-0.20351335	7.0942364	6.6680555	0.080409415	0.015062716	0.003997502	-0.17541035	7.2956533	6.5507936	Sitting_Read
14:13:52.388	-0.20351335	7.0942364	6.6680555	0.080409415	0.015062716	0.003997502	-0.17541035	7.2956533	6.5507936	Sitting_Read
14:13:52.410	-0.20351335	7.0942364	6.6680555	0.080409415	0.015062716	0.003997502	-0.17541035	7.2956533	6.5507936	Sitting_Read
14:13:52.432	-0.20351335	7.0942364	6.6680555	0.080409415	0.015062716	0.003997502	-0.17541035	7.2956533	6.5507936	Sitting_Read
14:13:52.453	-0.20351335	7.0942364	6.6680555	0.080409415	0.015062716	0.003997502	-0.17541035	7.2956533	6.5507936	Sitting_Read
14:13:52.475	-0.37111259	7.039168	6.481302	0.080409415	0.015062716	0.003997502	-0.17541035	7.2956533	6.5507936	Sitting_Read
14:13:52.496	-0.37111259	7.039168	6.481302	0.080409415	0.015062716	0.003997502	-0.17541035	7.2956533	6.5507936	Sitting_Read
14:13:52.517	-0.37111259	7.039168	6.481302	0.080409415	0.015062716	0.003997502	-0.17541035	7.2956533	6.5507936	Sitting_Read
14:13:52.538	-0.37111259	7.039168	6.481302	-0.06986343	-0.012426221	-0.007608937	-0.19004282	7.3068132	6.537941	Sitting_Read
14:13:52.560	-0.37111259	7.039168	6.481302	-0.06986343	-0.012426221	-0.007608937	-0.19004282	7.3068132	6.537941	Sitting_Read
14:13:52.580	-0.37111259	7.039168	6.481302	-0.06986343	-0.012426221	-0.007608937	-0.19004282	7.3068132	6.537941	Sitting_Read
14:13:52.602	-0.37111259	7.039168	6.481302	-0.06986343	-0.012426221	-0.007608937	-0.19004282	7.3068132	6.537941	Sitting_Read
14:13:52.623	-0.37111259	7.039168	6.481302	-0.06986343	-0.012426221	-0.007608937	-0.19004282	7.3068132	6.537941	Sitting_Read
14:13:52.643	-0.37111259	7.039168	6.481302	-0.06986343	-0.012426221	-0.007608937	-0.19004282	7.3068132	6.537941	Sitting_Read
14:13:52.664	-0.37111259	7.039168	6.481302	-0.06986343	-0.012426221	-0.007608937	-0.19004282	7.3068132	6.537941	Sitting_Read
14:13:52.686	-0.13647367	7.1564875	6.184412	-0.06986343	-0.012426221	-0.007608937	-0.19004282	7.3068132	6.537941	Sitting_Read
14:13:52.706	-0.13647367	7.1564875	6.184412	-0.06986343	-0.012426221	-0.007608937	-0.19004282	7.3068132	6.537941	Sitting_Read
14:13:52.728	-0.13647367	7.1564875	6.184412	-0.019161621	0.005899736	0.0052192328	-0.21074761	7.304595	6.539785	Sitting_Read
14:13:52.749	-0.13647367	7.1564875	6.184412	-0.019161621	0.005899736	0.0052192328	-0.21074761	7.304595	6.539785	Sitting_Read
14:13:52.770	-0.13647367	7.1564875	6.184412	-0.019161621	0.005899736	0.0052192328	-0.21074761	7.304595	6.539785	Sitting_Read
14:13:52.791	-0.13647367	7.1564875	6.184412	-0.019161621	0.005899736	0.0052192328	-0.21074761	7.304595	6.539785	Sitting_Read
14:13:52.813	-0.13647367	7.1564875	6.184412	-0.019161621	0.005899736	0.0052192328	-0.21074761	7.304595	6.539785	Sitting_Read
14:13:52.835	-0.13647367	7.1564875	6.184412	-0.019161621	0.005899736	0.0052192328	-0.21074761	7.304595	6.539785	Sitting_Read
14:13:52.856	-0.13647367	7.1564875	6.184412	-0.019161621	0.005899736	0.0052192328	-0.21074761	7.304595	6.539785	Sitting_Read
14:13:52.877	-0.29689008	7.118179	6.1628633	-0.019161621	0.005899736	0.0052192328	-0.21074761	7.304595	6.539785	Sitting_Read
14:13:52.898	-0.29689008	7.118179	6.1628633	-0.019161621	0.005899736	0.0052192328	-0.21074761	7.304595	6.539785	Sitting_Read
14:13:52.919	-0.29689008	7.118179	6.1628633	-0.001446529	0.010786658	-0.0069980724	-0.21945846	7.2762766	6.570996	Sitting_Read
14:13:52.941	-0.29689008	7.118179	6.1628633	-0.001446529	0.010786658	-0.0069980724	-0.21945846	7.2762766	6.570996	Sitting_Read
14:13:52.962	-0.29689008	7.118179	6.1628633	-0.001446529	0.010786658	-0.0069980724	-0.21945846	7.2762766	6.570996	Sitting_Read
14:13:52.983	-0.29689008	7.118179	6.1628633	-0.001446529	0.010786658	-0.0069980724	-0.21945846	7.2762766	6.570996	Sitting_Read
14:13:53.005	-0.29689008	7.118179	6.1628633	-0.001446529	0.010786658	-0.0069980724	-0.21945846	7.2762766	6.570996	Sitting_Read
14:13:53.026	-0.29689008	7.118179	6.1628633	-0.001446529	0.010786658	-0.0069980724	-0.21945846	7.2762766	6.570996	Sitting_Read
14:13:53.048	-0.29689008	7.118179	6.1628633	-0.001446529	0.010786658	-0.0069980724	-0.21945846	7.2762766	6.570996	Sitting_Read
14:13:53.069	-0.10774237	7.1540933	6.596227	-0.001446529	0.010786658	-0.0069980724	-0.21945846	7.2762766	6.570996	Sitting_Read
14:13:53.091	-0.10774237	7.1540933	6.596227	-0.03870931	0.019338772	-0.01371759	-0.24576545	7.2667027	6.5806465	Sitting_Read
14:13:53.111	-0.10774237	7.1540933	6.596227	-0.03870931	0.019338772	-0.01371759	-0.24576545	7.2667027	6.5806465	Sitting_Read
14:13:53.133	-0.10774237	7.1540933	6.596227	-0.03870931	0.019338772	-0.01371759	-0.24576545	7.2667027	6.5806465	Sitting_Read
14:13:53.154	-0.10774237	7.1540933	6.596227	-0.03870931	0.019338772	-0.01371759	-0.24576545	7.2667027	6.5806465	Sitting_Read
14:13:53.176	-0.10774237	7.1540933	6.596227	-0.03870931	0.019338772	-0.01371759	-0.24576545	7.2667027	6.5806465	Sitting_Read
14:13:53.201	-0.10774237	7.1540933	6.596227	-0.03870931	0.019338772	-0.01371759	-0.24576545	7.2667027	6.5806465	Sitting_Read
14:13:53.221	-0.10774237	7.1540933	6.596227	-0.03870931	0.019338772	-0.01371759	-0.24576545	7.2667027	6.5806465	Sitting_Read
14:13:53.243	-0.10774237	7.1540933	6.596227	-0.03870931	0.019338772	-0.01371759	-0.24576545	7.2667027	6.5806465	Sitting_Read
14:13:53.263	-0.10774237	7.1540933	6.596227	-0.0026682594	0.010175793	0.02476692	-0.25556234	7.2318177	6.618595	Sitting_Read
14:13:53.285	-0.39266106	7.0702934	6.4597535	-0.0026682594	0.010175793	0.02476692	-0.25556234	7.2318177	6.618595	Sitting_Read
14:13:53.305	-0.39266106	7.0702934	6.4597535	-0.0026682594	0.010175793	0.02476692	-0.25556234	7.2318177	6.618595	Sitting_Read
14:13:53.327	-0.39266106	7.0702934	6.4597535	-0.0026682594	0.010175793	0.02476692	-0.25556234	7.2318177	6.618595	Sitting_Read
14:13:53.348	-0.39266106	7.0702934	6.4597535	-0.0026682594	0.010175793	0.02476692	-0.25556234	7.2318177	6.618595	Sitting_Read
14:13:53.369	-0.39266106	7.0702934	6.4597535	-0.0026682594	0.010175793	0.02476692	-0.25556234	7.2318177	6.618595	Sitting_Read
14:13:53.391	-0.39266106	7.0702934	6.4597535	-0.0026682594	0.010175793	0.02476692	-0.25556234	7.2318177	6.618595	Sitting_Read
14:13:53.412	-0.39266106	7.0702934	6.4597535	-0.0026682594	0.010175793	0.02476692	-0.25556234	7.2318177	6.618595	Sitting_Read
14:13:53.433	-0.39266106	7.0702934	6.4597535	-0.0026682594	0.010175793	0.02476692	-0.25556234	7.2318177	6.618595	Sitting_Read
14:13:53.455	-0.39266106	7.0702934	6.4597535	-0.04726142	0.015062716	0.011327885	-0.24675636	7.218318	6.6336474	Sitting_Read
14:13:53.475	-0.22985038	7.142122	6.4573593	-0.04726142	0.015062716	0.011327885	-0.24675636	7.218318	6.6336474	Sitting_Read
14:13:53.497	-0.22985038	7.142122	6.4573593	-0.04726142	0.015062716	0.011327885	-0.24675636	7.218318	6.6336474	Sitting_Read
14:13:53.518	-0.22985038	7.142122	6.4573593	-0.04726142	0.015062716	0.011327885	-0.24675636	7.218318	6.6336474	Sitting_Read
14:13:53.540	-0.22985038	7.142122	6.4573593	-0.04726142	0.015062716	0.011327885	-0.24675636	7.218318	6.6336474	Sitting_Read
14:13:53.561	-0.22985038	7.142122	6.4573593	-0.04726142	0.015062716	0.011327885	-0.24675636	7.218318	6.6336474	Sitting_Read
14:13:53.582	-0.22985038	7.142122	6.4573593	-0.04726142	0.015062716	0.011327885	-0.24675636	7.218318	6.6336474	Sitting_Read
14:13:53.616	-0.22985038	7.142122	6.4573593	-0.04726142	0.015062716	0.011327885	-0.24675636	7.218318	6.6336474	Sitting_Read
14:13:53.651	-0.22985038	7.142122	6.4573593	-0.011831238	0.0052888715	-0.036319602	-0.27822065	7.2223005	6.6280656	Sitting_Read
14:13:53.683	-0.28731298	7.082265	6.471725	-0.011831238	0.0052888715	-0.036319602	-0.27822065	7.2223005	6.6280656	Sitting_Read
14:13:53.717	-0.28731298	7.082265	6.471725	-0.011831238	0.0052888715	-0.036319602	-0.27822065	7.2223005	6.6280656	Sitting_Read
14:13:53.751	-0.28731298	7.082265	6.471725	-0.011831238	0.0052888715	-0.036319602	-0.27822065	7.2223005	6.6280656	Sitting_Read
14:13:53.785	-0.28731298	7.082265	6.471725	-0.011831238	0.0052888715	-0.036319602	-0.27822065	7.2223005	6.6280656	Sitting_Read
14:13:53.819	-0.28731298	7.082265	6.471725	-0.020383352	-0.0020415115	0.030264707	-0.28064314	7.191414	6.661467	Sitting_Read
14:13:53.853	-0.28731298	7.082265	6.471725	-0.020383352	-0.0020415115	0.030264707	-0.28064314	7.191414	6.661467	Sitting_Read
14:13:53.874	-0.38787252	6.976917	6.510033	-0.020383352	-0.0020415115	0.030264707	-0.28064314	7.191414	6.661467	Sitting_Read
14:13:53.897	-0.38787252	6.976917	6.510033	-0.020383352	-0.0020415115	0.030264707	-0.28064314	7.191414	6.661467	Sitting_Read
14:13:53.921	-0.38787252	6.976917	6.510033	-0.020383352	-0.0020415115	0.030264707	-0.28064314	7.191414	6.661467	Sitting_Read
14:13:53.944	-0.38787252	6.976917	6.510033	-0.020383352	-0.0020415115	0.030264707	-0.28064314	7.191414	6.661467	Sitting_Read
14:13:53.967	-0.38787252	6.976917	6.510033	-0.020383352	-0.0020415115	0.030264707	-0.28064314	7.191414	6.661467	Sitting_Read
14:13:53.990	-0.38787252	6.976917	6.510033	0.002829528	-0.009982759	0.03759509	-0.29747152	7.161183	6.6932254	Sitting_Read
14:13:54.013	-0.38787252	6.976917	6.510033	0.002829528	-0.009982759	0.03759509	-0.29747152	7.161183	6.6932254	Sitting_Read
14:13:54.036	-0.38787252	6.976917	6.510033	0.002829528	-0.009982759	0.03759509	-0.29747152	7.161183	6.6932254	Sitting_Read
14:13:54.060	-0.38787252	6.976917	6.510033	0.002829528	-0.009982759	0.03759509	-0.29747152	7.161183	6.6932254	Sitting_Read
14:13:54.080	-0.5650489	6.919454	6.471725	0.002829528	-0.009982759	0.03759509	-0.29747152	7.161183	6.6932254	Sitting_Read
14:13:54.101	-0.5650489	6.919454	6.471725	0.002829528	-0.009982759	0.03759509	-0.29747152	7.161183	6.6932254	Sitting_Read
14:13:54.122	-0.5650489	6.919454	6.471725	0.002829528	-0.009982759	0.03759509	-0.29747152	7.161183	6.6932254	Sitting_Read
14:13:54.143	-0.5650489	6.919454	6.471725	0.002829528	-0.009982759	0.03759509	-0.29747152	7.161183	6.6932254	Sitting_Read
14:13:54.164	-0.5650489	6.919454	6.471725	0.0052729887	-0.02403266	-0.020437106	-0.27968955	7.151655	6.70417	Sitting_Read
14:13:54.186	-0.5650489	6.919454	6.471725	0.0052729887	-0.02403266	-0.020437106	-0.27968955	7.151655	6.70417	Sitting_Read
14:13:54.208	-0.5650489	6.919454	6.471725	0.0052729887	-0.02403266	-0.020437106	-0.27968955	7.151655	6.70417	Sitting_Read
14:13:54.230	-0.5650489	6.919454	6.471725	0.0052729887	-0.02403266	-0.020437106	-0.27968955	7.151655	6.70417	Sitting_Read
14:13:54.253	-0.5650489	6.919454	6.471725	0.0052729887	-0.02403266	-0.020437106	-0.27968955	7.151655	6.70417	Sitting_Read
14:13:54.274	-0.22985038	6.9649453	6.122161	0.0052729887	-0.02403266	-0.020437106	-0.27968955	7.151655	6.70417	Sitting_Read
14:13:54.295	-0.22985038	6.9649453	6.122161	0.0052729887	-0.02403266	-0.020437106	-0.27968955	7.151655	6.70417	Sitting_Read
14:13:54.317	-0.22985038	6.9649453	6.122161	0.0052729887	-0.02403266	-0.020437106	-0.27968955	7.151655	6.70417	Sitting_Read
14:13:54.337	-0.22985038	6.9649453	6.122161	-0.006333451	0.02605829	0.039427686	-0.27968955	7.151655	6.70417	Sitting_Read
14:13:54.359	-0.22985038	6.9649453	6.122161	-0.006333451	0.02605829	0.039427686	-0.28581038	7.150283	6.7053733	Sitting_Read
14:13:54.380	-0.22985038	6.9649453	6.122161	-0.006333451	0.02605829	0.039427686	-0.28581038	7.150283	6.7053733	Sitting_Read
14:13:54.404	-0.22985038	6.9649453	6.122161	-0.006333451	0.02605829	0.039427686	-0.28581038	7.150283	6.7053733	Sitting_Read
14:13:54.425	-0.22985038	6.9649453	6.122161	-0.006333451	0.02605829	0.039427686	-0.28581038	7.150283	6.7053733	Sitting_Read
14:13:54.446	-0.22985038	6.9649453	6.122161	-0.006333451	0.02605829	0.039427686	-0.28581038	7.150283	6.7053733	Sitting_Read
14:13:54.468	-0.37829542	6.998465	6.4956675	-0.006333451	0.02605829	0.039427686	-0.28581038	7.150283	6.7053733	Sitting_Read
14:13:54.489	-0.37829542	6.998465	6.4956675	-0.006333451	0.02605829	0.039427686	-0.28581038	7.150283	6.7053733	Sitting_Read
14:13:54.511	-0.37829542	6.998465	6.4956675	-0.006333451	0.02605829	0.039427686	-0.28581038	7.150283	6.7053733	Sitting_Read
14:13:54.532	-0.37829542	6.998465	6.4956675	-0.0057225856	0.016284445	0.0058300975	-0.29274684	7.1291	6.7275953	Sitting_Read
14:13:54.554	-0.37829542	6.998465	6.4956675	-0.0057225856	0.016284445	0.0058300975	-0.29274684	7.1291	6.7275953	Sitting_Read
14:13:54.575	-0.37829542	6.998465	6.4956675	-0.0057225856	0.016284445	0.0058300975	-0.29274684	7.1291	6.7275953	Sitting_Read
14:13:54.596	-0.37829542	6.998465	6.4956675	-0.0057225856	0.016284445	0.0058300975	-0.29274684	7.1291	6.7275953	Sitting_Read
14:13:54.617	-0.37829542	6.998465	6.4956675	-0.0057225856	0.016284445	0.0058300975	-0.29274684	7.1291	6.7275953	Sitting_Read
14:13:54.639	-0.37829542	6.998465	6.4956675	-0.0057225856	0.016284445	0.0058300975	-0.29274684	7.1291	6.7275953	Sitting_Read
14:13:54.660	-0.37829542	6.998465	6.4956675	-0.0057225856	0.016284445	0.0058300975	-0.29274684	7.1291	6.7275953	Sitting_Read
14:13:54.681	-0.3304099	6.936214	6.675238	-0.0057225856	0.016284445	0.0058300975	-0.29274684	7.1291	6.7275953	Sitting_Read
14:13:54.703	-0.3304099	6.936214	6.675238	0.004051258	0.009564928	0.0058300975	-0.30589023	7.11214	6.7449374	Sitting_Read
14:13:54.724	-0.3304099	6.936214	6.675238	0.004051258	0.009564928	0.0058300975	-0.30589023	7.11214	6.7449374	Sitting_Read
14:13:54.745	-0.3304099	6.936214	6.675238	0.004051258	0.009564928	0.0058300975	-0.30589023	7.11214	6.7449374	Sitting_Read
14:13:54.766	-0.3304099	6.936214	6.675238	0.004051258	0.009564928	0.0058300975	-0.30589023	7.11214	6.7449374	Sitting_Read
14:13:54.787	-0.3304099	6.936214	6.675238	0.004051258	0.009564928	0.0058300975	-0.30589023	7.11214	6.7449374	Sitting_Read
14:13:54.808	-0.3304099	6.936214	6.675238	0.004051258	0.009564928	0.0058300975	-0.30589023	7.11214	6.7449374	Sitting_Read
14:13:54.830	-0.3304099	6.936214	6.675238	0.004051258	0.009564928	0.0058300975	-0.30589023	7.11214	6.7449374	Sitting_Read
14:13:54.851	-0.3304099	6.936214	6.675238	0.004051258	0.009564928	0.0058300975	-0.30589023	7.11214	6.7449374	Sitting_Read
14:13:54.873	-0.2370332	7.0080423	6.797346	0.004051258	0.009564928	0.0058300975	-0.30589023	7.11214	6.7449374	Sitting_Read
14:13:54.894	-0.2370332	7.0080423	6.797346	-0.0283246	-0.0020415115	-0.0021111502	-0.3051363	7.125088	6.731295	Sitting_Read
14:13:54.916	-0.2370332	7.0080423	6.797346	-0.0283246	-0.0020415115	-0.0021111502	-0.3051363	7.125088	6.731295	Sitting_Read
14:13:54.939	-0.2370332	7.0080423	6.797346	-0.0283246	-0.0020415115	-0.0021111502	-0.3051363	7.125088	6.731295	Sitting_Read
14:13:54.960	-0.2370332	7.0080423	6.797346	-0.0283246	-0.0020415115	-0.0021111502	-0.3051363	7.125088	6.731295	Sitting_Read
14:13:54.981	-0.2370332	7.0080423	6.797346	-0.0283246	-0.0020415115	-0.0021111502	-0.3051363	7.125088	6.731295	Sitting_Read
14:13:55.002	-0.2370332	7.0080423	6.797346	-0.0283246	-0.0020415115	-0.0021111502	-0.3051363	7.125088	6.731295	Sitting_Read
14:13:55.023	-0.2370332	7.0080423	6.797346	-0.0283246	-0.0020415115	-0.0021111502	-0.3051363	7.125088	6.731295	Sitting_Read
14:13:55.045	-0.2370332	7.0080423	6.797346	-0.0283246	-0.0020415115	-0.0021111502	-0.3051363	7.125088	6.731295	Sitting_Read
14:13:55.067	-0.2370332	7.0080423	6.797346	0.029707598	0.0016236799	-0.005776342	-0.31383157	7.123428	6.7326546	Sitting_Read
14:13:55.090	-0.13886794	6.952974	6.4358106	0.029707598	0.0016236799	-0.005776342	-0.31383157	7.123428	6.7326546	Sitting_Read
14:13:55.111	-0.13886794	6.952974	6.4358106	0.029707598	0.0016236799	-0.005776342	-0.31383157	7.123428	6.7326546	Sitting_Read
14:13:55.133	-0.13886794	6.952974	6.4358106	0.029707598	0.0016236799	-0.005776342	-0.31383157	7.123428	6.7326546	Sitting_Read
14:13:55.153	-0.13886794	6.952974	6.4358106	0.029707598	0.0016236799	-0.005776342	-0.31383157	7.123428	6.7326546	Sitting_Read
14:13:55.175	-0.13886794	6.952974	6.4358106	0.029707598	0.0016236799	-0.005776342	-0.31383157	7.123428	6.7326546	Sitting_Read
14:13:55.196	-0.13886794	6.952974	6.4358106	0.029707598	0.0016236799	-0.005776342	-0.31383157	7.123428	6.7326546	Sitting_Read
14:13:55.218	-0.13886794	6.952974	6.4358106	0.029707598	0.0016236799	-0.005776342	-0.31383157	7.123428	6.7326546	Sitting_Read
14:13:55.240	-0.13886794	6.952974	6.4358106	0.021155486	0.006510602	0.033319034	-0.3039044	7.1391726	6.716405	Sitting_Read
14:13:55.261	-0.13886794	6.952974	6.4358106	0.021155486	0.006510602	0.033319034	-0.3039044	7.1391726	6.716405	Sitting_Read
14:13:55.283	-0.39266106	6.969734	6.4501762	0.021155486	0.006510602	0.033319034	-0.3039044	7.1391726	6.716405	Sitting_Read
14:13:55.304	-0.39266106	6.969734	6.4501762	0.021155486	0.006510602	0.033319034	-0.3039044	7.1391726	6.716405	Sitting_Read
14:13:55.325	-0.39266106	6.969734	6.4501762	0.021155486	0.006510602	0.033319034	-0.3039044	7.1391726	6.716405	Sitting_Read
14:13:55.347	-0.39266106	6.969734	6.4501762	0.021155486	0.006510602	0.033319034	-0.3039044	7.1391726	6.716405	Sitting_Read
14:13:55.368	-0.39266106	6.969734	6.4501762	0.021155486	0.006510602	0.033319034	-0.3039044	7.1391726	6.716405	Sitting_Read
14:13:55.390	-0.39266106	6.969734	6.4501762	0.021155486	0.006510602	0.033319034	-0.3039044	7.1391726	6.716405	Sitting_Read
14:13:55.411	-0.39266106	6.969734	6.4501762	0.021155486	0.006510602	0.033319034	-0.3039044	7.1391726	6.716405	Sitting_Read
14:13:55.433	-0.39266106	6.969734	6.4501762	0.040703174	-0.0057067033	0.030264707	-0.28384838	7.1741853	6.6798787	Sitting_Read
14:13:55.454	-0.39266106	6.969734	6.4501762	0.040703174	-0.0057067033	0.030264707	-0.28384838	7.1741853	6.6798787	Sitting_Read
14:13:55.476	-0.3232271	6.9888883	6.30652	0.040703174	-0.0057067033	0.030264707	-0.28384838	7.1741853	6.6798787	Sitting_Read
14:13:55.497	-0.3232271	6.9888883	6.30652	0.040703174	-0.0057067033	0.030264707	-0.28384838	7.1741853	6.6798787	Sitting_Read
14:13:55.518	-0.3232271	6.9888883	6.30652	0.040703174	-0.0057067033	0.030264707	-0.28384838	7.1741853	6.6798787	Sitting_Read
14:13:55.538	-0.3232271	6.9888883	6.30652	0.040703174	-0.0057067033	0.030264707	-0.28384838	7.1741853	6.6798787	Sitting_Read
14:13:55.561	-0.3232271	6.9888883	6.30652	0.040703174	-0.0057067033	0.030264707	-0.28384838	7.1741853	6.6798787	Sitting_Read
14:13:55.581	-0.3232271	6.9888883	6.30652	0.040703174	-0.0057067033	0.030264707	-0.28384838	7.1741853	6.6798787	Sitting_Read
14:13:55.603	-0.3232271	6.9888883	6.30652	-0.0051117204	-0.00876103	0.01316048	-0.25437334	7.2111506	6.641151	Sitting_Read
14:13:55.625	-0.3232271	6.9888883	6.30652	-0.0051117204	-0.00876103	0.01316048	-0.25437334	7.2111506	6.641151	Sitting_Read
14:13:55.647	-0.3232271	6.9888883	6.30652	-0.0051117204	-0.00876103	0.01316048	-0.25437334	7.2111506	6.641151	Sitting_Read
14:13:55.669	-0.23224466	7.084659	6.6800265	-0.0051117204	-0.00876103	0.01316048	-0.25437334	7.2111506	6.641151	Sitting_Read
14:13:55.690	-0.23224466	7.084659	6.6800265	-0.0051117204	-0.00876103	0.01316048	-0.25437334	7.2111506	6.641151	Sitting_Read
14:13:55.711	-0.23224466	7.084659	6.6800265	-0.0051117204	-0.00876103	0.01316048	-0.25437334	7.2111506	6.641151	Sitting_Read
14:13:55.733	-0.23224466	7.084659	6.6800265	-0.0051117204	-0.00876103	0.01316048	-0.25437334	7.2111506	6.641151	Sitting_Read
14:13:55.753	-0.23224466	7.084659	6.6800265	-0.0051117204	-0.00876103	0.01316048	-0.25437334	7.2111506	6.641151	Sitting_Read
14:13:55.776	-0.23224466	7.084659	6.6800265	-0.0051117204	-0.00876103	0.01316048	-0.25437334	7.2111506	6.641151	Sitting_Read
14:13:55.798	-0.23224466	7.084659	6.6800265	0.051698744	-0.010593625	0.015603942	-0.22380978	7.2402873	6.6104813	Sitting_Read
14:13:55.819	-0.23224466	7.084659	6.6800265	0.051698744	-0.010593625	0.015603942	-0.22380978	7.2402873	6.6104813	Sitting_Read
14:13:55.840	-0.23224466	7.084659	6.6800265	0.051698744	-0.010593625	0.015603942	-0.22380978	7.2402873	6.6104813	Sitting_Read
14:13:55.861	-0.23224466	7.084659	6.6800265	0.051698744	-0.010593625	0.015603942	-0.22380978	7.2402873	6.6104813	Sitting_Read
14:13:55.881	-0.2681588	7.1301503	6.4621477	0.051698744	-0.010593625	0.015603942	-0.22380978	7.2402873	6.6104813	Sitting_Read
14:13:55.903	-0.2681588	7.1301503	6.4621477	0.051698744	-0.010593625	0.015603942	-0.22380978	7.2402873	6.6104813	Sitting_Read
14:13:55.924	-0.2681588	7.1301503	6.4621477	0.051698744	-0.010593625	0.015603942	-0.22380978	7.2402873	6.6104813	Sitting_Read
14:13:55.945	-0.2681588	7.1301503	6.4621477	0.051698744	-0.010593625	0.015603942	-0.22380978	7.2402873	6.6104813	Sitting_Read
14:13:55.968	-0.2681588	7.1301503	6.4621477	0.021155486	-0.00020891592	0.021101728	-0.21432328	7.27006	6.5780425	Sitting_Read
14:13:55.988	-0.2681588	7.1301503	6.4621477	0.021155486	-0.00020891592	0.021101728	-0.21432328	7.27006	6.5780425	Sitting_Read
14:13:56.010	-0.2681588	7.1301503	6.4621477	0.021155486	-0.00020891592	0.021101728	-0.21432328	7.27006	6.5780425	Sitting_Read
14:13:56.031	-0.2681588	7.1301503	6.4621477	0.021155486	-0.00020891592	0.021101728	-0.21432328	7.27006	6.5780425	Sitting_Read
14:13:56.053	-0.2681588	7.1301503	6.4621477	0.021155486	-0.00020891592	0.021101728	-0.21432328	7.27006	6.5780425	Sitting_Read
14:13:56.075	-0.25379312	7.091842	6.6632667	0.021155486	-0.00020891592	0.021101728	-0.21432328	7.27006	6.5780425	Sitting_Read
14:13:56.097	-0.25379312	7.091842	6.6632667	0.021155486	-0.00020891592	0.021101728	-0.21432328	7.27006	6.5780425	Sitting_Read
14:13:56.119	-0.25379312	7.091842	6.6632667	0.021155486	-0.00020891592	0.021101728	-0.21432328	7.27006	6.5780425	Sitting_Read
14:13:56.140	-0.25379312	7.091842	6.6632667	-0.00022479841	0.031556077	0.030264707	-0.20683505	7.301815	6.5430117	Sitting_Read
14:13:56.162	-0.25379312	7.091842	6.6632667	-0.00022479841	0.031556077	0.030264707	-0.20683505	7.301815	6.5430117	Sitting_Read
14:13:56.183	-0.25379312	7.091842	6.6632667	-0.00022479841	0.031556077	0.030264707	-0.20683505	7.301815	6.5430117	Sitting_Read
14:13:56.204	-0.25379312	7.091842	6.6632667	-0.00022479841	0.031556077	0.030264707	-0.20683505	7.301815	6.5430117	Sitting_Read
14:13:56.228	-0.25379312	7.091842	6.6632667	-0.00022479841	0.031556077	0.030264707	-0.20683505	7.301815	6.5430117	Sitting_Read
14:13:56.249	-0.25379312	7.091842	6.6632667	-0.00022479841	0.031556077	0.030264707	-0.20683505	7.301815	6.5430117	Sitting_Read
14:13:56.270	-0.19154198	7.0870533	6.3472223	-0.00022479841	0.031556077	0.030264707	-0.20683505	7.301815	6.5430117	Sitting_Read
14:13:56.292	-0.19154198	7.0870533	6.3472223	-0.00022479841	0.031556077	0.030264707	-0.20683505	7.301815	6.5430117	Sitting_Read
14:13:56.313	-0.19154198	7.0870533	6.3472223	-0.00022479841	0.031556077	0.030264707	-0.20683505	7.301815	6.5430117	Sitting_Read
14:13:56.334	-0.19154198	7.0870533	6.3472223	-0.05520267	0.023003964	-0.0008894198	-0.22251916	7.294576	6.550571	Sitting_Read
14:13:56.354	-0.19154198	7.0870533	6.3472223	-0.05520267	0.023003964	-0.0008894198	-0.22251916	7.294576	6.550571	Sitting_Read
14:13:56.375	-0.19154198	7.0870533	6.3472223	-0.05520267	0.023003964	-0.0008894198	-0.22251916	7.294576	6.550571	Sitting_Read
14:13:56.396	-0.19154198	7.0870533	6.3472223	-0.05520267	0.023003964	-0.0008894198	-0.22251916	7.294576	6.550571	Sitting_Read
14:13:56.418	-0.19154198	7.0870533	6.3472223	-0.05520267	0.023003964	-0.0008894198	-0.22251916	7.294576	6.550571	Sitting_Read
14:13:56.439	-0.19154198	7.0870533	6.3472223	-0.05520267	0.023003964	-0.0008894198	-0.22251916	7.294576	6.550571	Sitting_Read
14:13:56.462	-0.19154198	7.0870533	6.3472223	-0.05520267	0.023003964	-0.0008894198	-0.22251916	7.294576	6.550571	Sitting_Read
14:13:56.484	-0.32083282	7.144516	6.2514515	-0.05520267	0.023003964	-0.0008894198	-0.22251916	7.294576	6.550571	Sitting_Read
14:13:56.505	-0.32083282	7.144516	6.2514515	-0.030768061	0.006510602	0.0052192328	-0.23487544	7.2920814	6.5529184	Sitting_Read
14:13:56.527	-0.32083282	7.144516	6.2514515	-0.030768061	0.006510602	0.0052192328	-0.23487544	7.2920814	6.5529184	Sitting_Read
14:13:56.548	-0.32083282	7.144516	6.2514515	-0.030768061	0.006510602	0.0052192328	-0.23487544	7.2920814	6.5529184	Sitting_Read
14:13:56.570	-0.32083282	7.144516	6.2514515	-0.030768061	0.006510602	0.0052192328	-0.23487544	7.2920814	6.5529184	Sitting_Read
14:13:56.591	-0.32083282	7.144516	6.2514515	-0.030768061	0.006510602	0.0052192328	-0.23487544	7.2920814	6.5529184	Sitting_Read
14:13:56.613	-0.32083282	7.144516	6.2514515	-0.030768061	0.006510602	0.0052192328	-0.23487544	7.2920814	6.5529184	Sitting_Read
14:13:56.635	-0.32083282	7.144516	6.2514515	-0.030768061	0.006510602	0.0052192328	-0.23487544	7.2920814	6.5529184	Sitting_Read
14:13:56.655	-0.32083282	7.144516	6.2514515	-0.030768061	0.006510602	0.0052192328	-0.23487544	7.2920814	6.5529184	Sitting_Read
14:13:56.676	-0.33759275	7.0966306	6.241874	-0.024659408	0.007121467	-0.0051654764	-0.23487544	7.2920814	6.5529184	Sitting_Read
14:13:56.698	-0.33759275	7.0966306	6.241874	-0.024659408	0.007121467	-0.0051654764	-0.23711927	7.2842207	6.5615745	Sitting_Read
14:13:56.719	-0.33759275	7.0966306	6.241874	-0.024659408	0.007121467	-0.0051654764	-0.23711927	7.2842207	6.5615745	Sitting_Read
14:13:56.741	-0.33759275	7.0966306	6.241874	-0.024659408	0.007121467	-0.0051654764	-0.23711927	7.2842207	6.5615745	Sitting_Read
14:13:56.763	-0.33759275	7.0966306	6.241874	-0.024659408	0.007121467	-0.0051654764	-0.23711927	7.2842207	6.5615745	Sitting_Read
14:13:56.784	-0.33759275	7.0966306	6.241874	-0.024659408	0.007121467	-0.0051654764	-0.23711927	7.2842207	6.5615745	Sitting_Read
14:13:56.806	-0.33759275	7.0966306	6.241874	-0.024659408	0.007121467	-0.0051654764	-0.23711927	7.2842207	6.5615745	Sitting_Read
14:13:56.827	-0.33759275	7.0966306	6.241874	-0.024659408	0.007121467	-0.0051654764	-0.23711927	7.2842207	6.5615745	Sitting_Read
14:13:56.849	-0.33759275	7.0966306	6.241874	-0.024659408	0.007121467	-0.0051654764	-0.23711927	7.2842207	6.5615745	Sitting_Read
14:13:56.870	-0.19393626	7.1229677	6.282577	0.000996932	0.011397524	0.011327885	-0.24979302	7.264262	6.5831914	Sitting_Read
14:13:56.891	-0.19393626	7.1229677	6.282577	0.000996932	0.011397524	0.011327885	-0.24979302	7.264262	6.5831914	Sitting_Read
14:13:56.912	-0.19393626	7.1229677	6.282577	0.000996932	0.011397524	0.011327885	-0.24979302	7.264262	6.5831914	Sitting_Read
14:13:56.933	-0.19393626	7.1229677	6.282577	0.000996932	0.011397524	0.011327885	-0.24979302	7.264262	6.5831914	Sitting_Read
14:13:56.955	-0.19393626	7.1229677	6.282577	0.000996932	0.011397524	0.011327885	-0.24979302	7.264262	6.5831914	Sitting_Read
14:13:56.977	-0.19393626	7.1229677	6.282577	0.000996932	0.011397524	0.011327885	-0.24979302	7.264262	6.5831914	Sitting_Read
14:13:56.997	-0.19393626	7.1229677	6.282577	0.000996932	0.011397524	0.011327885	-0.24979302	7.264262	6.5831914	Sitting_Read
14:13:57.019	-0.19393626	7.1229677	6.282577	0.000996932	0.011397524	0.011327885	-0.24979302	7.264262	6.5831914	Sitting_Read
14:13:57.040	-0.19393626	7.1229677	6.282577	0.0046621235	0.008954062	0.016825672	-0.25928983	7.264821	6.582206	Sitting_Read
14:13:57.062	-0.19393626	7.1229677	6.282577	0.0046621235	0.008954062	0.016825672	-0.25928983	7.264821	6.582206	Sitting_Read
14:13:57.083	-0.19154198	7.1780357	6.4932733	0.0046621235	0.008954062	0.016825672	-0.25928983	7.264821	6.582206	Sitting_Read
14:13:57.105	-0.19154198	7.1780357	6.4932733	0.0046621235	0.008954062	0.016825672	-0.25928983	7.264821	6.582206	Sitting_Read
14:13:57.126	-0.19154198	7.1780357	6.4932733	0.0046621235	0.008954062	0.016825672	-0.25928983	7.264821	6.582206	Sitting_Read
14:13:57.148	-0.19154198	7.1780357	6.4932733	0.0046621235	0.008954062	0.016825672	-0.25928983	7.264821	6.582206	Sitting_Read
14:13:57.170	-0.19154198	7.1780357	6.4932733	0.0046621235	0.008954062	0.016825672	-0.25928983	7.264821	6.582206	Sitting_Read
14:13:57.191	-0.19154198	7.1780357	6.4932733	0.0046621235	0.008954062	0.016825672	-0.25928983	7.264821	6.582206	Sitting_Read
14:13:57.211	-0.19154198	7.1780357	6.4932733	0.0046621235	0.008954062	0.016825672	-0.25928983	7.264821	6.582206	Sitting_Read
14:13:57.233	-0.19154198	7.1780357	6.4932733	-0.03443325	-0.01120449	-0.0033328808	-0.2691358	7.258614	6.588653	Sitting_Read
14:13:57.255	-0.19154198	7.1780357	6.4932733	-0.03443325	-0.01120449	-0.0033328808	-0.2691358	7.258614	6.588653	Sitting_Read
14:13:57.276	-0.2370332	7.1493044	6.344828	-0.03443325	-0.01120449	-0.0033328808	-0.2691358	7.258614	6.588653	Sitting_Read
14:13:57.299	-0.2370332	7.1493044	6.344828	-0.03443325	-0.01120449	-0.0033328808	-0.2691358	7.258614	6.588653	Sitting_Read
14:13:57.320	-0.2370332	7.1493044	6.344828	-0.03443325	-0.01120449	-0.0033328808	-0.2691358	7.258614	6.588653	Sitting_Read
14:13:57.342	-0.2370332	7.1493044	6.344828	-0.03443325	-0.01120449	-0.0033328808	-0.2691358	7.258614	6.588653	Sitting_Read
14:13:57.362	-0.2370332	7.1493044	6.344828	-0.03443325	-0.01120449	-0.0033328808	-0.2691358	7.258614	6.588653	Sitting_Read
14:13:57.384	-0.2370332	7.1493044	6.344828	-0.03443325	-0.01120449	-0.0033328808	-0.2691358	7.258614	6.588653	Sitting_Read
14:13:57.405	-0.2370332	7.1493044	6.344828	-0.06253305	0.002234545	-0.01493932	-0.2781758	7.245081	6.603159	Sitting_Read
14:13:57.426	-0.2370332	7.1493044	6.344828	-0.06253305	0.002234545	-0.01493932	-0.2781758	7.245081	6.603159	Sitting_Read
14:13:57.447	-0.2370332	7.1493044	6.344828	-0.06253305	0.002234545	-0.01493932	-0.2781758	7.245081	6.603159	Sitting_Read
14:13:57.468	-0.32562137	7.1588817	6.6010156	-0.06253305	0.002234545	-0.01493932	-0.2781758	7.245081	6.603159	Sitting_Read
14:13:57.489	-0.32562137	7.1588817	6.6010156	-0.06253305	0.002234545	-0.01493932	-0.2781758	7.245081	6.603159	Sitting_Read
14:13:57.511	-0.32562137	7.1588817	6.6010156	-0.06253305	0.002234545	-0.01493932	-0.2781758	7.245081	6.603159	Sitting_Read
14:13:57.533	-0.32562137	7.1588817	6.6010156	-0.06253305	0.002234545	-0.01493932	-0.2781758	7.245081	6.603159	Sitting_Read
14:13:57.555	-0.32562137	7.1588817	6.6010156	-0.06253305	0.002234545	-0.01493932	-0.2781758	7.245081	6.603159	Sitting_Read
14:13:57.576	-0.32562137	7.1588817	6.6010156	-0.06253305	0.002234545	-0.01493932	-0.2781758	7.245081	6.603159	Sitting_Read
14:13:57.598	-0.32562137	7.1588817	6.6010156	0.0016077973	0.01811704	0.0076626935	-0.27870405	7.237514	6.611432	Sitting_Read
14:13:57.619	-0.32562137	7.1588817	6.6010156	0.0016077973	0.01811704	0.0076626935	-0.27870405	7.237514	6.611432	Sitting_Read
14:13:57.641	-0.32562137	7.1588817	6.6010156	0.0016077973	0.01811704	0.0076626935	-0.27870405	7.237514	6.611432	Sitting_Read
14:13:57.663	-0.32562137	7.1588817	6.6010156	0.0016077973	0.01811704	0.0076626935	-0.27870405	7.237514	6.611432	Sitting_Read
14:13:57.684	-0.3902668	7.091842	6.610593	0.0016077973	0.01811704	0.0076626935	-0.27870405	7.237514	6.611432	Sitting_Read
14:13:57.706	-0.3902668	7.091842	6.610593	0.0016077973	0.01811704	0.0076626935	-0.27870405	7.237514	6.611432	Sitting_Read
14:13:57.727	-0.3902668	7.091842	6.610593	0.0016077973	0.01811704	0.0076626935	-0.27870405	7.237514	6.611432	Sitting_Read
14:13:57.748	-0.3902668	7.091842	6.610593	0.0016077973	0.01811704	0.0076626935	-0.27870405	7.237514	6.611432	Sitting_Read
14:13:57.770	-0.3902668	7.091842	6.610593	-0.020994216	-0.002652377	-0.015550185	-0.27700785	7.2311854	6.6184254	Sitting_Read
14:13:57.792	-0.3902668	7.091842	6.610593	-0.020994216	-0.002652377	-0.015550185	-0.27700785	7.2311854	6.6184254	Sitting_Read
14:13:57.814	-0.3902668	7.091842	6.610593	-0.020994216	-0.002652377	-0.015550185	-0.27700785	7.2311854	6.6184254	Sitting_Read
14:13:57.835	-0.3902668	7.091842	6.610593	-0.020994216	-0.002652377	-0.015550185	-0.27700785	7.2311854	6.6184254	Sitting_Read
14:13:57.855	-0.3902668	7.091842	6.610593	-0.020994216	-0.002652377	-0.015550185	-0.27700785	7.2311854	6.6184254	Sitting_Read
14:13:57.877	-0.28013015	7.020014	6.404685	-0.020994216	-0.002652377	-0.015550185	-0.27700785	7.2311854	6.6184254	Sitting_Read
14:13:57.899	-0.28013015	7.020014	6.404685	-0.020994216	-0.002652377	-0.015550185	-0.27700785	7.2311854	6.6184254	Sitting_Read
14:13:57.921	-0.28013015	7.020014	6.404685	-0.020994216	-0.002652377	-0.015550185	-0.27700785	7.2311854	6.6184254	Sitting_Read
14:13:57.942	-0.28013015	7.020014	6.404685	-0.008166046	-0.006928433	0.021712596	-0.28854632	7.2123876	6.6384106	Sitting_Read
14:13:57.964	-0.28013015	7.020014	6.404685	-0.008166046	-0.006928433	0.021712596	-0.28854632	7.2123876	6.6384106	Sitting_Read
14:13:57.985	-0.28013015	7.020014	6.404685	-0.008166046	-0.006928433	0.021712596	-0.28854632	7.2123876	6.6384106	Sitting_Read
14:13:58.007	-0.28013015	7.020014	6.404685	-0.008166046	-0.006928433	0.021712596	-0.28854632	7.2123876	6.6384106	Sitting_Read
14:13:58.029	-0.28013015	7.020014	6.404685	-0.008166046	-0.006928433	0.021712596	-0.28854632	7.2123876	6.6384106	Sitting_Read
14:13:58.050	-0.28013015	7.020014	6.404685	-0.008166046	-0.006928433	0.021712596	-0.28854632	7.2123876	6.6384106	Sitting_Read
14:13:58.071	-0.4070267	7.0870533	6.3639827	-0.008166046	-0.006928433	0.021712596	-0.28854632	7.2123876	6.6384106	Sitting_Read
14:13:58.092	-0.4070267	7.0870533	6.3639827	-0.008166046	-0.006928433	0.021712596	-0.28854632	7.2123876	6.6384106	Sitting_Read
14:13:58.113	-0.4070267	7.0870533	6.3639827	-0.008166046	-0.006928433	0.021712596	-0.28854632	7.2123876	6.6384106	Sitting_Read
14:13:58.136	-0.4070267	7.0870533	6.3639827	-0.006333451	0.008954062	-0.01371759	-0.2969969	7.1997147	6.651782	Sitting_Read
14:13:58.157	-0.4070267	7.0870533	6.3639827	-0.006333451	0.008954062	-0.01371759	-0.2969969	7.1997147	6.651782	Sitting_Read
14:13:58.178	-0.4070267	7.0870533	6.3639827	-0.006333451	0.008954062	-0.01371759	-0.2969969	7.1997147	6.651782	Sitting_Read
14:13:58.199	-0.4070267	7.0870533	6.3639827	-0.006333451	0.008954062	-0.01371759	-0.2969969	7.1997147	6.651782	Sitting_Read
14:13:58.220	-0.4070267	7.0870533	6.3639827	-0.006333451	0.008954062	-0.01371759	-0.2969969	7.1997147	6.651782	Sitting_Read
14:13:58.240	-0.4070267	7.0870533	6.3639827	-0.006333451	0.008954062	-0.01371759	-0.2969969	7.1997147	6.651782	Sitting_Read
14:13:58.262	-0.4070267	7.0870533	6.3639827	-0.006333451	0.008954062	-0.01371759	-0.2969969	7.1997147	6.651782	Sitting_Read
14:13:58.284	-0.3615355	6.976917	6.4166565	-0.006333451	0.008954062	-0.01371759	-0.2969969	7.1997147	6.651782	Sitting_Read
14:13:58.305	-0.3615355	6.976917	6.4166565	0.043146633	0.002234545	0.0021649066	-0.30172867	7.1920652	6.6598387	Sitting_Read
14:13:58.327	-0.3615355	6.976917	6.4166565	0.043146633	0.002234545	0.0021649066	-0.30172867	7.1920652	6.6598387	Sitting_Read
14:13:58.348	-0.3615355	6.976917	6.4166565	0.043146633	0.002234545	0.0021649066	-0.30172867	7.1920652	6.6598387	Sitting_Read
14:13:58.370	-0.3615355	6.976917	6.4166565	0.043146633	0.002234545	0.0021649066	-0.30172867	7.1920652	6.6598387	Sitting_Read
14:13:58.392	-0.3615355	6.976917	6.4166565	0.043146633	0.002234545	0.0021649066	-0.30172867	7.1920652	6.6598387	Sitting_Read
14:13:58.413	-0.3615355	6.976917	6.4166565	0.043146633	0.002234545	0.0021649066	-0.30172867	7.1920652	6.6598387	Sitting_Read
14:13:58.435	-0.3615355	6.976917	6.4166565	0.043146633	0.002234545	0.0021649066	-0.30172867	7.1920652	6.6598387	Sitting_Read
14:13:58.456	-0.3615355	6.976917	6.4166565	0.043146633	0.002234545	0.0021649066	-0.30172867	7.1920652	6.6598387	Sitting_Read
14:13:58.477	-0.21069619	7.0702934	6.474119	-0.020994216	-0.01120449	-0.01493932	-0.30172867	7.1920652	6.6598387	Sitting_Read
14:13:58.498	-0.21069619	7.0702934	6.474119	-0.020994216	-0.01120449	-0.01493932	-0.33045128	7.16614	6.6863704	Sitting_Read
14:13:58.521	-0.21069619	7.0702934	6.474119	-0.020994216	-0.01120449	-0.01493932	-0.33045128	7.16614	6.6863704	Sitting_Read
14:13:58.541	-0.21069619	7.0702934	6.474119	-0.020994216	-0.01120449	-0.01493932	-0.33045128	7.16614	6.6863704	Sitting_Read
14:13:58.564	-0.21069619	7.0702934	6.474119	-0.020994216	-0.01120449	-0.01493932	-0.33045128	7.16614	6.6863704	Sitting_Read
14:13:58.584	-0.21069619	7.0702934	6.474119	-0.020994216	-0.01120449	-0.01493932	-0.33045128	7.16614	6.6863704	Sitting_Read
14:13:58.605	-0.21069619	7.0702934	6.474119	-0.020994216	-0.01120449	-0.01493932	-0.33045128	7.16614	6.6863704	Sitting_Read
14:13:58.627	-0.21069619	7.0702934	6.474119	-0.020994216	-0.01120449	-0.01493932	-0.33045128	7.16614	6.6863704	Sitting_Read
14:13:58.649	-0.21069619	7.0702934	6.474119	-0.020994216	-0.01120449	-0.01493932	-0.33045128	7.16614	6.6863704	Sitting_Read
14:13:58.672	-0.32562137	6.9745226	6.5627074	-0.013663834	-0.014869682	-0.0124958595	-0.34118748	7.144085	6.7093935	Sitting_Read
14:13:58.693	-0.32562137	6.9745226	6.5627074	-0.013663834	-0.014869682	-0.0124958595	-0.34118748	7.144085	6.7093935	Sitting_Read
14:13:58.714	-0.32562137	6.9745226	6.5627074	-0.013663834	-0.014869682	-0.0124958595	-0.34118748	7.144085	6.7093935	Sitting_Read
14:13:58.737	-0.32562137	6.9745226	6.5627074	-0.013663834	-0.014869682	-0.0124958595	-0.34118748	7.144085	6.7093935	Sitting_Read
14:13:58.770	-0.32562137	6.9745226	6.5627074	-0.013663834	-0.014869682	-0.0124958595	-0.34118748	7.144085	6.7093935	Sitting_Read
14:13:58.804	-0.32562137	6.9745226	6.5627074	-0.013663834	-0.014869682	-0.0124958595	-0.34118748	7.144085	6.7093935	Sitting_Read
14:13:58.838	-0.32562137	6.9745226	6.5627074	-0.03870931	-0.002652377	0.028432112	-0.35917693	7.1115723	6.7429137	Sitting_Read
14:13:58.859	-0.32562137	6.9745226	6.5627074	-0.03870931	-0.002652377	0.028432112	-0.35917693	7.1115723	6.7429137	Sitting_Read
14:13:58.887	-0.42139238	6.9840994	6.58665	-0.03870931	-0.002652377	0.028432112	-0.35917693	7.1115723	6.7429137	Sitting_Read
14:13:58.907	-0.42139238	6.9840994	6.58665	-0.03870931	-0.002652377	0.028432112	-0.35917693	7.1115723	6.7429137	Sitting_Read
14:13:58.938	-0.42139238	6.9840994	6.58665	-0.03870931	-0.002652377	0.028432112	-0.35917693	7.1115723	6.7429137	Sitting_Read
14:13:58.958	-0.42139238	6.9840994	6.58665	-0.03870931	-0.002652377	0.028432112	-0.35917693	7.1115723	6.7429137	Sitting_Read
14:13:58.979	-0.42139238	6.9840994	6.58665	-0.03870931	-0.002652377	0.028432112	-0.35917693	7.1115723	6.7429137	Sitting_Read
14:13:59.000	-0.42139238	6.9840994	6.58665	-0.03870931	-0.002652377	0.028432112	-0.35917693	7.1115723	6.7429137	Sitting_Read
14:13:59.021	-0.42139238	6.9840994	6.58665	0.039481442	-0.0032632423	-0.014328455	-0.31006446	7.078538	6.7800045	Sitting_Read
14:13:59.043	-0.42139238	6.9840994	6.58665	0.039481442	-0.0032632423	-0.014328455	-0.31006446	7.078538	6.7800045	Sitting_Read
14:13:59.063	-0.42139238	6.9840994	6.58665	0.039481442	-0.0032632423	-0.014328455	-0.31006446	7.078538	6.7800045	Sitting_Read
14:13:59.083	-0.3423813	7.005648	6.675238	0.039481442	-0.0032632423	-0.014328455	-0.31006446	7.078538	6.7800045	Sitting_Read
14:13:59.103	-0.3423813	7.005648	6.675238	0.039481442	-0.0032632423	-0.014328455	-0.31006446	7.078538	6.7800045	Sitting_Read
14:13:59.124	-0.3423813	7.005648	6.675238	0.039481442	-0.0032632423	-0.014328455	-0.31006446	7.078538	6.7800045	Sitting_Read
14:13:59.145	-0.3423813	7.005648	6.675238	0.039481442	-0.0032632423	-0.014328455	-0.31006446	7.078538	6.7800045	Sitting_Read
14:13:59.166	-0.3423813	7.005648	6.675238	0.039481442	-0.0032632423	-0.014328455	-0.31006446	7.078538	6.7800045	Sitting_Read
14:13:59.188	-0.3423813	7.005648	6.675238	0.039481442	-0.0032632423	-0.014328455	-0.31006446	7.078538	6.7800045	Sitting_Read
14:13:59.210	-0.3423813	7.005648	6.675238	0.032761924	-0.022200065	0.021712596	-0.3026837	7.090248	6.7680926	Sitting_Read
14:13:59.233	-0.3423813	7.005648	6.675238	0.032761924	-0.022200065	0.021712596	-0.3026837	7.090248	6.7680926	Sitting_Read
14:13:59.256	-0.3423813	7.005648	6.675238	0.032761924	-0.022200065	0.021712596	-0.3026837	7.090248	6.7680926	Sitting_Read
14:13:59.279	-0.52913475	6.8955116	6.7470665	0.032761924	-0.022200065	0.021712596	-0.3026837	7.090248	6.7680926	Sitting_Read
14:13:59.302	-0.52913475	6.8955116	6.7470665	0.032761924	-0.022200065	0.021712596	-0.3026837	7.090248	6.7680926	Sitting_Read
14:13:59.325	-0.52913475	6.8955116	6.7470665	0.032761924	-0.022200065	0.021712596	-0.3026837	7.090248	6.7680926	Sitting_Read
14:13:59.348	-0.52913475	6.8955116	6.7470665	0.032761924	-0.022200065	0.021712596	-0.3026837	7.090248	6.7680926	Sitting_Read
14:13:59.372	-0.52913475	6.8955116	6.7470665	0.032761924	-0.022200065	0.021712596	-0.3026837	7.090248	6.7680926	Sitting_Read
14:13:59.395	-0.52913475	6.8955116	6.7470665	0.033983655	-0.03441737	-0.020437106	-0.2834891	7.1184335	6.739278	Sitting_Read
14:13:59.418	-0.52913475	6.8955116	6.7470665	0.033983655	-0.03441737	-0.020437106	-0.2834891	7.1184335	6.739278	Sitting_Read
14:13:59.444	-0.52913475	6.8955116	6.7470665	0.033983655	-0.03441737	-0.020437106	-0.2834891	7.1184335	6.739278	Sitting_Read
14:13:59.477	-0.30167863	6.979311	6.5148215	0.033983655	-0.03441737	-0.020437106	-0.2834891	7.1184335	6.739278	Sitting_Read
14:13:59.511	-0.30167863	6.979311	6.5148215	0.033983655	-0.03441737	-0.020437106	-0.2834891	7.1184335	6.739278	Sitting_Read
14:13:59.547	-0.30167863	6.979311	6.5148215	0.033983655	-0.03441737	-0.020437106	-0.2834891	7.1184335	6.739278	Sitting_Read
14:13:59.575	-0.30167863	6.979311	6.5148215	0.04253577	0.021782232	0.072414406	-0.2710963	7.144731	6.7119017	Sitting_Read
14:13:59.608	-0.30167863	6.979311	6.5148215	0.04253577	0.021782232	0.072414406	-0.2710963	7.144731	6.7119017	Sitting_Read
14:13:59.641	-0.30167863	6.979311	6.5148215	0.04253577	0.021782232	0.072414406	-0.2710963	7.144731	6.7119017	Sitting_Read
14:13:59.663	-0.30167863	6.979311	6.5148215	0.04253577	0.021782232	0.072414406	-0.2710963	7.144731	6.7119017	Sitting_Read
14:13:59.685	-0.36632404	6.9074826	6.8021345	0.04253577	0.021782232	0.072414406	-0.2710963	7.144731	6.7119017	Sitting_Read
14:13:59.706	-0.36632404	6.9074826	6.8021345	0.04253577	0.021782232	0.072414406	-0.2710963	7.144731	6.7119017	Sitting_Read
14:13:59.726	-0.36632404	6.9074826	6.8021345	0.04253577	0.021782232	0.072414406	-0.2710963	7.144731	6.7119017	Sitting_Read
14:13:59.748	-0.36632404	6.9074826	6.8021345	0.030929329	0.0034562754	0.0009431759	-0.22966757	7.153982	6.7035875	Sitting_Read
14:13:59.771	-0.36632404	6.9074826	6.8021345	0.030929329	0.0034562754	0.0009431759	-0.22966757	7.153982	6.7035875	Sitting_Read
14:13:59.793	-0.36632404	6.9074826	6.8021345	0.030929329	0.0034562754	0.0009431759	-0.22966757	7.153982	6.7035875	Sitting_Read
14:13:59.814	-0.36632404	6.9074826	6.8021345	0.030929329	0.0034562754	0.0009431759	-0.22966757	7.153982	6.7035875	Sitting_Read
14:13:59.836	-0.36632404	6.9074826	6.8021345	0.030929329	0.0034562754	0.0009431759	-0.22966757	7.153982	6.7035875	Sitting_Read
14:13:59.857	-0.36632404	6.9074826	6.8021345	0.030929329	0.0034562754	0.0009431759	-0.22966757	7.153982	6.7035875	Sitting_Read
14:13:59.879	-0.07901107	7.0008597	6.466936	0.030929329	0.0034562754	0.0009431759	-0.22966757	7.153982	6.7035875	Sitting_Read
14:13:59.901	-0.07901107	7.0008597	6.466936	0.030929329	0.0034562754	0.0009431759	-0.22966757	7.153982	6.7035875	Sitting_Read
14:13:59.922	-0.07901107	7.0008597	6.466936	-0.019772485	0.005899736	0.02354519	-0.22403176	7.184941	6.670589	Sitting_Read
14:13:59.944	-0.07901107	7.0008597	6.466936	-0.019772485	0.005899736	0.02354519	-0.22403176	7.184941	6.670589	Sitting_Read
14:13:59.965	-0.07901107	7.0008597	6.466936	-0.019772485	0.005899736	0.02354519	-0.22403176	7.184941	6.670589	Sitting_Read
14:13:59.986	-0.07901107	7.0008597	6.466936	-0.019772485	0.005899736	0.02354519	-0.22403176	7.184941	6.670589	Sitting_Read
14:14:00.008	-0.07901107	7.0008597	6.466936	-0.019772485	0.005899736	0.02354519	-0.22403176	7.184941	6.670589	Sitting_Read
14:14:00.031	-0.07901107	7.0008597	6.466936	-0.019772485	0.005899736	0.02354519	-0.22403176	7.184941	6.670589	Sitting_Read
14:14:00.053	-0.07901107	7.0008597	6.466936	-0.019772485	0.005899736	0.02354519	-0.22403176	7.184941	6.670589	Sitting_Read
14:14:00.074	-0.24421602	7.084659	6.3639827	-0.019772485	0.005899736	0.02354519	-0.22403176	7.184941	6.670589	Sitting_Read
14:14:00.096	-0.24421602	7.084659	6.3639827	0.011381641	0.0120083885	0.003997502	-0.2086391	7.2059164	6.6484227	Sitting_Read
14:14:00.118	-0.24421602	7.084659	6.3639827	0.011381641	0.0120083885	0.003997502	-0.2086391	7.2059164	6.6484227	Sitting_Read
14:14:00.139	-0.24421602	7.084659	6.3639827	0.011381641	0.0120083885	0.003997502	-0.2086391	7.2059164	6.6484227	Sitting_Read
14:14:00.161	-0.24421602	7.084659	6.3639827	0.011381641	0.0120083885	0.003997502	-0.2086391	7.2059164	6.6484227	Sitting_Read
14:14:00.182	-0.24421602	7.084659	6.3639827	0.011381641	0.0120083885	0.003997502	-0.2086391	7.2059164	6.6484227	Sitting_Read
14:14:00.204	-0.24421602	7.084659	6.3639827	0.011381641	0.0120083885	0.003997502	-0.2086391	7.2059164	6.6484227	Sitting_Read
14:14:00.224	-0.24421602	7.084659	6.3639827	0.011381641	0.0120083885	0.003997502	-0.2086391	7.2059164	6.6484227	Sitting_Read
14:14:00.246	-0.24421602	7.084659	6.3639827	0.011381641	0.0120083885	0.003997502	-0.2086391	7.2059164	6.6484227	Sitting_Read
14:14:00.267	-0.24421602	7.084659	6.3639827	0.011381641	0.0120083885	0.003997502	-0.2086391	7.2059164	6.6484227	Sitting_Read
14:14:00.287	-0.29210153	7.046351	6.4789076	0.029096734	0.01445185	0.008884424	-0.21443288	7.2272205	6.6250696	Sitting_Read
14:14:00.309	-0.29210153	7.046351	6.4789076	0.029096734	0.01445185	0.008884424	-0.21443288	7.2272205	6.6250696	Sitting_Read
14:14:00.330	-0.29210153	7.046351	6.4789076	0.029096734	0.01445185	0.008884424	-0.21443288	7.2272205	6.6250696	Sitting_Read
14:14:00.353	-0.29210153	7.046351	6.4789076	0.029096734	0.01445185	0.008884424	-0.21443288	7.2272205	6.6250696	Sitting_Read
14:14:00.374	-0.29210153	7.046351	6.4789076	0.029096734	0.01445185	0.008884424	-0.21443288	7.2272205	6.6250696	Sitting_Read
14:14:00.396	-0.29210153	7.046351	6.4789076	0.029096734	0.01445185	0.008884424	-0.21443288	7.2272205	6.6250696	Sitting_Read
14:14:00.417	-0.29210153	7.046351	6.4789076	0.029096734	0.01445185	0.008884424	-0.21443288	7.2272205	6.6250696	Sitting_Read
14:14:00.438	-0.29210153	7.046351	6.4789076	0.029096734	0.01445185	0.008884424	-0.21443288	7.2272205	6.6250696	Sitting_Read
14:14:00.459	-0.29210153	7.046351	6.4789076	-0.010609508	0.008343197	0.010106155	-0.23397037	7.237863	6.6127796	Sitting_Read
14:14:00.481	-0.15562786	7.144516	6.466936	-0.010609508	0.008343197	0.010106155	-0.23397037	7.237863	6.6127796	Sitting_Read
14:14:00.503	-0.15562786	7.144516	6.466936	-0.010609508	0.008343197	0.010106155	-0.23397037	7.237863	6.6127796	Sitting_Read
14:14:00.525	-0.15562786	7.144516	6.466936	-0.010609508	0.008343197	0.010106155	-0.23397037	7.237863	6.6127796	Sitting_Read
14:14:00.547	-0.15562786	7.144516	6.466936	-0.010609508	0.008343197	0.010106155	-0.23397037	7.237863	6.6127796	Sitting_Read
14:14:00.568	-0.15562786	7.144516	6.466936	-0.010609508	0.008343197	0.010106155	-0.23397037	7.237863	6.6127796	Sitting_Read
14:14:00.589	-0.15562786	7.144516	6.466936	-0.010609508	0.008343197	0.010106155	-0.23397037	7.237863	6.6127796	Sitting_Read
14:14:00.613	-0.15562786	7.144516	6.466936	-0.010609508	0.008343197	0.010106155	-0.23397037	7.237863	6.6127796	Sitting_Read
14:14:00.634	-0.15562786	7.144516	6.466936	-0.010609508	0.008343197	0.010106155	-0.23397037	7.237863	6.6127796	Sitting_Read
14:14:00.655	-0.15562786	7.144516	6.466936	-0.010609508	0.01567358	0.010106155	-0.245854	7.227603	6.623567	Sitting_Read
14:14:00.676	-0.16520496	7.1109962	6.438205	-0.010609508	0.01567358	0.010106155	-0.245854	7.227603	6.623567	Sitting_Read
14:14:00.697	-0.16520496	7.1109962	6.438205	-0.010609508	0.01567358	0.010106155	-0.245854	7.227603	6.623567	Sitting_Read
14:14:00.718	-0.16520496	7.1109962	6.438205	-0.010609508	0.01567358	0.010106155	-0.245854	7.227603	6.623567	Sitting_Read
14:14:00.740	-0.16520496	7.1109962	6.438205	-0.010609508	0.01567358	0.010106155	-0.245854	7.227603	6.623567	Sitting_Read
14:14:00.763	-0.16520496	7.1109962	6.438205	-0.010609508	0.01567358	0.010106155	-0.245854	7.227603	6.623567	Sitting_Read
14:14:00.785	-0.16520496	7.1109962	6.438205	-0.010609508	0.01567358	0.010106155	-0.245854	7.227603	6.623567	Sitting_Read
14:14:00.805	-0.16520496	7.1109962	6.438205	-0.010609508	0.01567358	0.010106155	-0.245854	7.227603	6.623567	Sitting_Read
14:14:00.826	-0.16520496	7.1109962	6.438205	-0.036876712	0.005899736	0.0027757715	-0.22582842	7.243131	6.607294	Sitting_Read
14:14:00.847	-0.16520496	7.1109962	6.438205	-0.036876712	0.005899736	0.0027757715	-0.22582842	7.243131	6.607294	Sitting_Read
14:14:00.869	-0.4285752	7.0128307	6.612987	-0.036876712	0.005899736	0.0027757715	-0.22582842	7.243131	6.607294	Sitting_Read
14:14:00.891	-0.4285752	7.0128307	6.612987	-0.036876712	0.005899736	0.0027757715	-0.22582842	7.243131	6.607294	Sitting_Read
14:14:00.914	-0.4285752	7.0128307	6.612987	-0.036876712	0.005899736	0.0027757715	-0.22582842	7.243131	6.607294	Sitting_Read
14:14:00.934	-0.4285752	7.0128307	6.612987	-0.036876712	0.005899736	0.0027757715	-0.22582842	7.243131	6.607294	Sitting_Read
14:14:00.956	-0.4285752	7.0128307	6.612987	-0.036876712	0.005899736	0.0027757715	-0.22582842	7.243131	6.607294	Sitting_Read
14:14:00.978	-0.4285752	7.0128307	6.612987	-0.036876712	0.005899736	0.0027757715	-0.22582842	7.243131	6.607294	Sitting_Read
14:14:00.999	-0.4285752	7.0128307	6.612987	-0.006944316	0.0034562754	-0.0021111502	-0.22448607	7.2262416	6.625804	Sitting_Read
14:14:01.021	-0.4285752	7.0128307	6.612987	-0.006944316	0.0034562754	-0.0021111502	-0.22448607	7.2262416	6.625804	Sitting_Read
14:14:01.041	-0.4285752	7.0128307	6.612987	-0.006944316	0.0034562754	-0.0021111502	-0.22448607	7.2262416	6.625804	Sitting_Read
14:14:01.064	-0.4285752	7.0128307	6.612987	-0.006944316	0.0034562754	-0.0021111502	-0.22448607	7.2262416	6.625804	Sitting_Read
14:14:01.086	-0.11492519	7.082265	6.3352513	-0.006944316	0.0034562754	-0.0021111502	-0.22448607	7.2262416	6.625804	Sitting_Read
14:14:01.107	-0.11492519	7.082265	6.3352513	-0.006944316	0.0034562754	-0.0021111502	-0.22448607	7.2262416	6.625804	Sitting_Read
14:14:01.127	-0.11492519	7.082265	6.3352513	-0.006944316	0.0034562754	-0.0021111502	-0.22448607	7.2262416	6.625804	Sitting_Read
14:14:01.148	-0.11492519	7.082265	6.3352513	-0.006944316	0.0034562754	-0.0021111502	-0.22448607	7.2262416	6.625804	Sitting_Read
14:14:01.171	-0.11492519	7.082265	6.3352513	-0.006944316	0.0034562754	-0.0021111502	-0.22448607	7.2262416	6.625804	Sitting_Read
14:14:01.192	-0.11492519	7.082265	6.3352513	-0.01671816	0.0016236799	0.0009431759	-0.19892055	7.2344217	6.617692	Sitting_Read
14:14:01.215	-0.11492519	7.082265	6.3352513	-0.01671816	0.0016236799	0.0009431759	-0.19892055	7.2344217	6.617692	Sitting_Read
14:14:01.237	-0.11492519	7.082265	6.3352513	-0.01671816	0.0016236799	0.0009431759	-0.19892055	7.2344217	6.617692	Sitting_Read
14:14:01.258	-0.11492519	7.082265	6.3352513	-0.01671816	0.0016236799	0.0009431759	-0.19892055	7.2344217	6.617692	Sitting_Read
14:14:01.279	-0.37111259	7.0367737	6.407079	-0.01671816	0.0016236799	0.0009431759	-0.19892055	7.2344217	6.617692	Sitting_Read
14:14:01.301	-0.37111259	7.0367737	6.407079	-0.01671816	0.0016236799	0.0009431759	-0.19892055	7.2344217	6.617692	Sitting_Read
14:14:01.322	-0.37111259	7.0367737	6.407079	-0.01671816	0.0016236799	0.0009431759	-0.19892055	7.2344217	6.617692	Sitting_Read
14:14:01.343	-0.37111259	7.0367737	6.407079	-0.01671816	0.0016236799	0.0009431759	-0.19892055	7.2344217	6.617692	Sitting_Read
14:14:01.366	-0.37111259	7.0367737	6.407079	-0.019772485	-0.007539299	0.024156056	-0.22051272	7.1968493	6.657853	Sitting_Read
14:14:01.387	-0.37111259	7.0367737	6.407079	-0.019772485	-0.007539299	0.024156056	-0.22051272	7.1968493	6.657853	Sitting_Read
14:14:01.408	-0.37111259	7.0367737	6.407079	-0.019772485	-0.007539299	0.024156056	-0.22051272	7.1968493	6.657853	Sitting_Read
14:14:01.428	-0.37111259	7.0367737	6.407079	-0.019772485	-0.007539299	0.024156056	-0.22051272	7.1968493	6.657853	Sitting_Read
14:14:01.449	-0.37111259	7.0367737	6.407079	-0.019772485	-0.007539299	0.024156056	-0.22051272	7.1968493	6.657853	Sitting_Read
14:14:01.471	-0.29928434	6.9888883	6.3998966	-0.019772485	-0.007539299	0.024156056	-0.22051272	7.1968493	6.657853	Sitting_Read
14:14:01.493	-0.29928434	6.9888883	6.3998966	-0.019772485	-0.007539299	0.024156056	-0.22051272	7.1968493	6.657853	Sitting_Read
14:14:01.513	-0.29928434	6.9888883	6.3998966	-0.019772485	-0.007539299	0.024156056	-0.22051272	7.1968493	6.657853	Sitting_Read
14:14:01.535	-0.29928434	6.9888883	6.3998966	-0.019772485	-0.007539299	0.024156056	-0.22051272	7.1968493	6.657853	Sitting_Read
14:14:01.557	-0.29928434	6.9888883	6.3998966	-0.0142747	-0.026476122	0.029042976	-0.2113146	7.1946406	6.6605415	Sitting_Read
14:14:01.578	-0.29928434	6.9888883	6.3998966	-0.0142747	-0.026476122	0.029042976	-0.2113146	7.1946406	6.6605415	Sitting_Read
14:14:01.600	-0.29928434	6.9888883	6.3998966	-0.0142747	-0.026476122	0.029042976	-0.2113146	7.1946406	6.6605415	Sitting_Read
14:14:01.622	-0.29928434	6.9888883	6.3998966	-0.0142747	-0.026476122	0.029042976	-0.2113146	7.1946406	6.6605415	Sitting_Read
14:14:01.644	-0.29928434	6.9888883	6.3998966	-0.0142747	-0.026476122	0.029042976	-0.2113146	7.1946406	6.6605415	Sitting_Read
14:14:01.665	-0.29928434	6.9888883	6.3998966	-0.0142747	-0.026476122	0.029042976	-0.2113146	7.1946406	6.6605415	Sitting_Read
14:14:01.686	-0.2849187	7.0367737	6.6800265	-0.0142747	-0.026476122	0.029042976	-0.2113146	7.1946406	6.6605415	Sitting_Read
14:14:01.707	-0.2849187	7.0367737	6.6800265	-0.0142747	-0.026476122	0.029042976	-0.2113146	7.1946406	6.6605415	Sitting_Read
14:14:01.729	-0.2849187	7.0367737	6.6800265	0.010159912	0.02605829	-0.003943746	-0.20187896	7.1762214	6.6806746	Sitting_Read
14:14:01.751	-0.2849187	7.0367737	6.6800265	0.010159912	0.02605829	-0.003943746	-0.20187896	7.1762214	6.6806746	Sitting_Read
14:14:01.771	-0.2849187	7.0367737	6.6800265	0.010159912	0.02605829	-0.003943746	-0.20187896	7.1762214	6.6806746	Sitting_Read
14:14:01.793	-0.2849187	7.0367737	6.6800265	0.010159912	0.02605829	-0.003943746	-0.20187896	7.1762214	6.6806746	Sitting_Read
14:14:01.814	-0.2849187	7.0367737	6.6800265	0.010159912	0.02605829	-0.003943746	-0.20187896	7.1762214	6.6806746	Sitting_Read
14:14:01.835	-0.2849187	7.0367737	6.6800265	0.010159912	0.02605829	-0.003943746	-0.20187896	7.1762214	6.6806746	Sitting_Read
14:14:01.857	-0.2849187	7.0367737	6.6800265	0.010159912	0.02605829	-0.003943746	-0.20187896	7.1762214	6.6806746	Sitting_Read
14:14:01.878	-0.13886794	7.075082	6.715941	0.010159912	0.02605829	-0.003943746	-0.20187896	7.1762214	6.6806746	Sitting_Read
14:14:01.899	-0.13886794	7.075082	6.715941	0.029096734	-0.030752178	-0.0033328808	-0.22765404	7.1664596	6.690321	Sitting_Read
14:14:01.921	-0.13886794	7.075082	6.715941	0.029096734	-0.030752178	-0.0033328808	-0.22765404	7.1664596	6.690321	Sitting_Read
14:14:01.943	-0.13886794	7.075082	6.715941	0.029096734	-0.030752178	-0.0033328808	-0.22765404	7.1664596	6.690321	Sitting_Read
14:14:01.964	-0.13886794	7.075082	6.715941	0.029096734	-0.030752178	-0.0033328808	-0.22765404	7.1664596	6.690321	Sitting_Read
14:14:01.985	-0.13886794	7.075082	6.715941	0.029096734	-0.030752178	-0.0033328808	-0.22765404	7.1664596	6.690321	Sitting_Read
14:14:02.007	-0.13886794	7.075082	6.715941	0.029096734	-0.030752178	-0.0033328808	-0.22765404	7.1664596	6.690321	Sitting_Read
14:14:02.029	-0.13886794	7.075082	6.715941	0.029096734	-0.030752178	-0.0033328808	-0.22765404	7.1664596	6.690321	Sitting_Read
14:14:02.052	-0.13886794	7.075082	6.715941	0.029096734	-0.030752178	-0.0033328808	-0.22765404	7.1664596	6.690321	Sitting_Read
14:14:02.074	-0.30886146	6.9936767	7.0295906	0.029096734	-0.030752178	-0.0033328808	-0.22765404	7.1664596	6.690321	Sitting_Read
14:14:02.096	-0.30886146	6.9936767	7.0295906	0.0046621235	-0.02036747	-0.013106725	-0.24174467	7.1769276	6.67859	Sitting_Read
14:14:02.119	-0.30886146	6.9936767	7.0295906	0.0046621235	-0.02036747	-0.013106725	-0.24174467	7.1769276	6.67859	Sitting_Read
14:14:02.141	-0.30886146	6.9936767	7.0295906	0.0046621235	-0.02036747	-0.013106725	-0.24174467	7.1769276	6.67859	Sitting_Read
14:14:02.162	-0.30886146	6.9936767	7.0295906	0.0046621235	-0.02036747	-0.013106725	-0.24174467	7.1769276	6.67859	Sitting_Read
14:14:02.183	-0.30886146	6.9936767	7.0295906	0.0046621235	-0.02036747	-0.013106725	-0.24174467	7.1769276	6.67859	Sitting_Read
14:14:02.204	-0.30886146	6.9936767	7.0295906	0.0046621235	-0.02036747	-0.013106725	-0.24174467	7.1769276	6.67859	Sitting_Read
14:14:02.225	-0.30886146	6.9936767	7.0295906	0.0046621235	-0.02036747	-0.013106725	-0.24174467	7.1769276	6.67859	Sitting_Read
14:14:02.246	-0.30886146	6.9936767	7.0295906	0.0046621235	-0.02036747	-0.013106725	-0.24174467	7.1769276	6.67859	Sitting_Read
14:14:02.267	-0.14126222	7.0559278	6.60341	-0.020994216	0.016284445	0.042482015	-0.2626864	7.1582065	6.697864	Sitting_Read
14:14:02.289	-0.14126222	7.0559278	6.60341	-0.020994216	0.016284445	0.042482015	-0.2626864	7.1582065	6.697864	Sitting_Read
14:14:02.310	-0.14126222	7.0559278	6.60341	-0.020994216	0.016284445	0.042482015	-0.2626864	7.1582065	6.697864	Sitting_Read
14:14:02.331	-0.14126222	7.0559278	6.60341	-0.020994216	0.016284445	0.042482015	-0.2626864	7.1582065	6.697864	Sitting_Read
14:14:02.353	-0.14126222	7.0559278	6.60341	-0.020994216	0.016284445	0.042482015	-0.2626864	7.1582065	6.697864	Sitting_Read
14:14:02.374	-0.14126222	7.0559278	6.60341	-0.020994216	0.016284445	0.042482015	-0.2626864	7.1582065	6.697864	Sitting_Read
14:14:02.396	-0.14126222	7.0559278	6.60341	-0.020994216	0.016284445	0.042482015	-0.2626864	7.1582065	6.697864	Sitting_Read
14:14:02.417	-0.14126222	7.0559278	6.60341	-0.020994216	0.016284445	0.042482015	-0.2626864	7.1582065	6.697864	Sitting_Read
14:14:02.437	-0.14126222	7.0559278	6.60341	-0.019161621	-0.011815355	-0.030210951	-0.26133522	7.163549	6.6922035	Sitting_Read
14:14:02.459	-0.14126222	7.0559278	6.60341	-0.019161621	-0.011815355	-0.030210951	-0.26133522	7.163549	6.6922035	Sitting_Read
14:14:02.481	-0.22027329	7.048745	6.7207294	-0.019161621	-0.011815355	-0.030210951	-0.26133522	7.163549	6.6922035	Sitting_Read
14:14:02.504	-0.22027329	7.048745	6.7207294	-0.019161621	-0.011815355	-0.030210951	-0.26133522	7.163549	6.6922035	Sitting_Read
14:14:02.525	-0.22027329	7.048745	6.7207294	-0.019161621	-0.011815355	-0.030210951	-0.26133522	7.163549	6.6922035	Sitting_Read
14:14:02.546	-0.22027329	7.048745	6.7207294	-0.019161621	-0.011815355	-0.030210951	-0.26133522	7.163549	6.6922035	Sitting_Read
14:14:02.568	-0.22027329	7.048745	6.7207294	-0.019161621	-0.011815355	-0.030210951	-0.26133522	7.163549	6.6922035	Sitting_Read
14:14:02.589	-0.22027329	7.048745	6.7207294	-0.019161621	-0.011815355	-0.030210951	-0.26133522	7.163549	6.6922035	Sitting_Read
14:14:02.610	-0.22027329	7.048745	6.7207294	-0.019161621	-0.011815355	-0.030210951	-0.26133522	7.163549	6.6922035	Sitting_Read
14:14:02.632	-0.22027329	7.048745	6.7207294	0.005883854	0.017506177	0.010106155	-0.26670763	7.1475043	6.709127	Sitting_Read
14:14:02.654	-0.22027329	7.048745	6.7207294	0.005883854	0.017506177	0.010106155	-0.26670763	7.1475043	6.709127	Sitting_Read
14:14:02.676	-0.42139238	6.9098773	6.675238	0.005883854	0.017506177	0.010106155	-0.26670763	7.1475043	6.709127	Sitting_Read
14:14:02.697	-0.42139238	6.9098773	6.675238	0.005883854	0.017506177	0.010106155	-0.26670763	7.1475043	6.709127	Sitting_Read
14:14:02.718	-0.42139238	6.9098773	6.675238	0.005883854	0.017506177	0.010106155	-0.26670763	7.1475043	6.709127	Sitting_Read
14:14:02.740	-0.42139238	6.9098773	6.675238	0.005883854	0.017506177	0.010106155	-0.26670763	7.1475043	6.709127	Sitting_Read
14:14:02.761	-0.42139238	6.9098773	6.675238	0.005883854	0.017506177	0.010106155	-0.26670763	7.1475043	6.709127	Sitting_Read
14:14:02.783	-0.42139238	6.9098773	6.675238	0.005883854	0.017506177	0.010106155	-0.26670763	7.1475043	6.709127	Sitting_Read
14:14:02.805	-0.42139238	6.9098773	6.675238	0.0016077973	-0.0063175685	-0.01616105	-0.27525195	7.138613	6.718242	Sitting_Read
14:14:02.826	-0.42139238	6.9098773	6.675238	0.0016077973	-0.0063175685	-0.01616105	-0.27525195	7.138613	6.718242	Sitting_Read
14:14:02.847	-0.42139238	6.9098773	6.675238	0.0016077973	-0.0063175685	-0.01616105	-0.27525195	7.138613	6.718242	Sitting_Read
14:14:02.868	-0.35674694	7.003254	6.612987	0.0016077973	-0.0063175685	-0.01616105	-0.27525195	7.138613	6.718242	Sitting_Read
14:14:02.890	-0.35674694	7.003254	6.612987	0.0016077973	-0.0063175685	-0.01616105	-0.27525195	7.138613	6.718242	Sitting_Read
14:14:02.912	-0.35674694	7.003254	6.612987	0.0016077973	-0.0063175685	-0.01616105	-0.27525195	7.138613	6.718242	Sitting_Read
14:14:02.932	-0.35674694	7.003254	6.612987	0.0016077973	-0.0063175685	-0.01616105	-0.27525195	7.138613	6.718242	Sitting_Read
14:14:02.956	-0.35674694	7.003254	6.612987	0.0016077973	-0.0063175685	-0.01616105	-0.27525195	7.138613	6.718242	Sitting_Read
14:14:02.977	-0.35674694	7.003254	6.612987	-0.009998642	-0.008150164	0.014993076	-0.291179	7.1276383	6.729211	Sitting_Read
14:14:02.998	-0.35674694	7.003254	6.612987	-0.009998642	-0.008150164	0.014993076	-0.291179	7.1276383	6.729211	Sitting_Read
14:14:03.018	-0.35674694	7.003254	6.612987	-0.009998642	-0.008150164	0.014993076	-0.291179	7.1276383	6.729211	Sitting_Read
14:14:03.039	-0.35674694	7.003254	6.612987	-0.009998642	-0.008150164	0.014993076	-0.291179	7.1276383	6.729211	Sitting_Read
14:14:03.060	-0.35674694	7.003254	6.612987	-0.009998642	-0.008150164	0.014993076	-0.291179	7.1276383	6.729211	Sitting_Read
14:14:03.082	-0.35674694	6.9218483	6.732701	-0.009998642	-0.008150164	0.014993076	-0.291179	7.1276383	6.729211	Sitting_Read
14:14:03.103	-0.35674694	6.9218483	6.732701	-0.009998642	-0.008150164	0.014993076	-0.291179	7.1276383	6.729211	Sitting_Read
14:14:03.124	-0.35674694	6.9218483	6.732701	-0.009998642	-0.008150164	0.014993076	-0.291179	7.1276383	6.729211	Sitting_Read
14:14:03.146	-0.35674694	6.9218483	6.732701	-0.009998642	-0.008150164	0.014993076	-0.291179	7.1276383	6.729211	Sitting_Read
14:14:03.168	-0.35674694	6.9218483	6.732701	-0.009387777	0.002234545	0.02232346	-0.29347923	7.1454067	6.7102447	Sitting_Read
14:14:03.190	-0.35674694	6.9218483	6.732701	-0.009387777	0.002234545	0.02232346	-0.29347923	7.1454067	6.7102447	Sitting_Read
14:14:03.212	-0.35674694	6.9218483	6.732701	-0.009387777	0.002234545	0.02232346	-0.29347923	7.1454067	6.7102447	Sitting_Read
14:14:03.234	-0.35674694	6.9218483	6.732701	-0.009387777	0.002234545	0.02232346	-0.29347923	7.1454067	6.7102447	Sitting_Read
14:14:03.257	-0.35674694	6.9218483	6.732701	-0.009387777	0.002234545	0.02232346	-0.29347923	7.1454067	6.7102447	Sitting_Read
14:14:03.278	-0.25139886	7.0104365	6.4693303	-0.009387777	0.002234545	0.02232346	-0.29347923	7.1454067	6.7102447	Sitting_Read
14:14:03.299	-0.25139886	7.0104365	6.4693303	-0.009387777	0.002234545	0.02232346	-0.29347923	7.1454067	6.7102447	Sitting_Read
14:14:03.321	-0.25139886	7.0104365	6.4693303	-0.009387777	0.002234545	0.02232346	-0.29347923	7.1454067	6.7102447	Sitting_Read
14:14:03.343	-0.25139886	7.0104365	6.4693303	0.027875004	-0.00876103	-0.017382782	-0.28890198	7.118542	6.738932	Sitting_Read
14:14:03.365	-0.25139886	7.0104365	6.4693303	0.027875004	-0.00876103	-0.017382782	-0.28890198	7.118542	6.738932	Sitting_Read
14:14:03.387	-0.25139886	7.0104365	6.4693303	0.027875004	-0.00876103	-0.017382782	-0.28890198	7.118542	6.738932	Sitting_Read
14:14:03.408	-0.25139886	7.0104365	6.4693303	0.027875004	-0.00876103	-0.017382782	-0.28890198	7.118542	6.738932	Sitting_Read
14:14:03.430	-0.25139886	7.0104365	6.4693303	0.027875004	-0.00876103	-0.017382782	-0.28890198	7.118542	6.738932	Sitting_Read
14:14:03.450	-0.25139886	7.0104365	6.4693303	0.027875004	-0.00876103	-0.017382782	-0.28890198	7.118542	6.738932	Sitting_Read
14:14:03.472	-0.34477556	7.0367737	6.5627074	0.027875004	-0.00876103	-0.017382782	-0.28890198	7.118542	6.738932	Sitting_Read
14:14:03.493	-0.34477556	7.0367737	6.5627074	0.027875004	-0.00876103	-0.017382782	-0.28890198	7.118542	6.738932	Sitting_Read
14:14:03.515	-0.34477556	7.0367737	6.5627074	0.027875004	-0.00876103	-0.017382782	-0.28890198	7.118542	6.738932	Sitting_Read
14:14:03.537	-0.34477556	7.0367737	6.5627074	-0.06253305	0.024225695	0.027821247	-0.27182424	7.169168	6.6857605	Sitting_Read
14:14:03.558	-0.34477556	7.0367737	6.5627074	-0.06253305	0.024225695	0.027821247	-0.27182424	7.169168	6.6857605	Sitting_Read
14:14:03.580	-0.34477556	7.0367737	6.5627074	-0.06253305	0.024225695	0.027821247	-0.27182424	7.169168	6.6857605	Sitting_Read
14:14:03.602	-0.34477556	7.0367737	6.5627074	-0.06253305	0.024225695	0.027821247	-0.27182424	7.169168	6.6857605	Sitting_Read
14:14:03.625	-0.34477556	7.0367737	6.5627074	-0.06253305	0.024225695	0.027821247	-0.27182424	7.169168	6.6857605	Sitting_Read
14:14:03.647	-0.34477556	7.0367737	6.5627074	-0.06253305	0.024225695	0.027821247	-0.27182424	7.169168	6.6857605	Sitting_Read
14:14:03.668	-0.2370332	6.998465	6.304126	-0.06253305	0.024225695	0.027821247	-0.27182424	7.169168	6.6857605	Sitting_Read
14:14:03.689	-0.2370332	6.998465	6.304126	-0.06253305	0.024225695	0.027821247	-0.27182424	7.169168	6.6857605	Sitting_Read
14:14:03.711	-0.2370332	6.998465	6.304126	0.05536394	-0.05213246	-0.030821817	-0.23821993	7.1731215	6.6828036	Sitting_Read
14:14:03.732	-0.2370332	6.998465	6.304126	0.05536394	-0.05213246	-0.030821817	-0.23821993	7.1731215	6.6828036	Sitting_Read
14:14:03.754	-0.2370332	6.998465	6.304126	0.05536394	-0.05213246	-0.030821817	-0.23821993	7.1731215	6.6828036	Sitting_Read
14:14:03.775	-0.2370332	6.998465	6.304126	0.05536394	-0.05213246	-0.030821817	-0.23821993	7.1731215	6.6828036	Sitting_Read
14:14:03.797	-0.2370332	6.998465	6.304126	0.05536394	-0.05213246	-0.030821817	-0.23821993	7.1731215	6.6828036	Sitting_Read
14:14:03.818	-0.2370332	6.998465	6.304126	0.05536394	-0.05213246	-0.030821817	-0.23821993	7.1731215	6.6828036	Sitting_Read
14:14:03.838	-0.2370332	6.998465	6.304126	0.05536394	-0.05213246	-0.030821817	-0.23821993	7.1731215	6.6828036	Sitting_Read
14:14:03.860	-0.2370332	6.998465	6.304126	0.05536394	-0.05213246	-0.030821817	-0.23821993	7.1731215	6.6828036	Sitting_Read
14:14:03.881	-0.10774237	7.125362	6.7303066	-0.06253305	-0.013037086	0.03637336	-0.1846791	7.1891885	6.667221	Sitting_Read
14:14:03.902	-0.10774237	7.125362	6.7303066	-0.06253305	-0.013037086	0.03637336	-0.1846791	7.1891885	6.667221	Sitting_Read
14:14:03.923	-0.10774237	7.125362	6.7303066	-0.06253305	-0.013037086	0.03637336	-0.1846791	7.1891885	6.667221	Sitting_Read
14:14:03.945	-0.10774237	7.125362	6.7303066	-0.06253305	-0.013037086	0.03637336	-0.1846791	7.1891885	6.667221	Sitting_Read
14:14:03.965	-0.10774237	7.125362	6.7303066	-0.06253305	-0.013037086	0.03637336	-0.1846791	7.1891885	6.667221	Sitting_Read
14:14:03.987	-0.10774237	7.125362	6.7303066	-0.06253305	-0.013037086	0.03637336	-0.1846791	7.1891885	6.667221	Sitting_Read
14:14:04.008	-0.10774237	7.125362	6.7303066	-0.06253305	-0.013037086	0.03637336	-0.1846791	7.1891885	6.667221	Sitting_Read
14:14:04.029	-0.10774237	7.125362	6.7303066	-0.06253305	-0.013037086	0.03637336	-0.1846791	7.1891885	6.667221	Sitting_Read
14:14:04.050	-0.10774237	7.125362	6.7303066	-0.06253305	-0.013037086	0.03637336	-0.1846791	7.1891885	6.667221	Sitting_Read
14:14:04.072	-0.19154198	6.9481854	6.6872096	-0.039931037	0.002234545	0.0052192328	-0.1458971	7.1918945	6.665262	Sitting_Read
14:14:04.093	-0.19154198	6.9481854	6.6872096	-0.039931037	0.002234545	0.0052192328	-0.1458971	7.1918945	6.665262	Sitting_Read
14:14:04.115	-0.19154198	6.9481854	6.6872096	-0.039931037	0.002234545	0.0052192328	-0.1458971	7.1918945	6.665262	Sitting_Read
14:14:04.143	-0.19154198	6.9481854	6.6872096	-0.039931037	0.002234545	0.0052192328	-0.1458971	7.1918945	6.665262	Sitting_Read
14:14:04.176	-0.19154198	6.9481854	6.6872096	-0.039931037	0.002234545	0.0052192328	-0.1458971	7.1918945	6.665262	Sitting_Read
14:14:04.210	-0.19154198	6.9481854	6.6872096	-0.039931037	0.002234545	0.0052192328	-0.1458971	7.1918945	6.665262	Sitting_Read
14:14:04.253	-0.19154198	6.9481854	6.6872096	-0.015496429	0.012619254	-0.0106632635	-0.14452787	7.214005	6.6413474	Sitting_Read
14:14:04.279	-0.2083019	7.1564875	6.6273527	-0.015496429	0.012619254	-0.0106632635	-0.14452787	7.214005	6.6413474	Sitting_Read
14:14:04.313	-0.2083019	7.1564875	6.6273527	-0.015496429	0.012619254	-0.0106632635	-0.14452787	7.214005	6.6413474	Sitting_Read
14:14:04.345	-0.2083019	7.1564875	6.6273527	-0.015496429	0.012619254	-0.0106632635	-0.14452787	7.214005	6.6413474	Sitting_Read
14:14:04.378	-0.2083019	7.1564875	6.6273527	-0.015496429	0.012619254	-0.0106632635	-0.14452787	7.214005	6.6413474	Sitting_Read
14:14:04.398	-0.2083019	7.1564875	6.6273527	-0.015496429	0.012619254	-0.0106632635	-0.14452787	7.214005	6.6413474	Sitting_Read
14:14:04.419	-0.2083019	7.1564875	6.6273527	-0.027102869	-0.0038741073	0.02721038	-0.16288024	7.2081027	6.647333	Sitting_Read
14:14:04.440	-0.2083019	7.1564875	6.6273527	-0.027102869	-0.0038741073	0.02721038	-0.16288024	7.2081027	6.647333	Sitting_Read
14:14:04.461	-0.2083019	7.1564875	6.6273527	-0.027102869	-0.0038741073	0.02721038	-0.16288024	7.2081027	6.647333	Sitting_Read
14:14:04.482	-0.25858167	6.981705	6.282577	-0.027102869	-0.0038741073	0.02721038	-0.16288024	7.2081027	6.647333	Sitting_Read
14:14:04.502	-0.25858167	6.981705	6.282577	-0.027102869	-0.0038741073	0.02721038	-0.16288024	7.2081027	6.647333	Sitting_Read
14:14:04.524	-0.25858167	6.981705	6.282577	-0.027102869	-0.0038741073	0.02721038	-0.16288024	7.2081027	6.647333	Sitting_Read
14:14:04.546	-0.25858167	6.981705	6.282577	-0.027102869	-0.0038741073	0.02721038	-0.16288024	7.2081027	6.647333	Sitting_Read
14:14:04.567	-0.25858167	6.981705	6.282577	-0.027102869	-0.0038741073	0.02721038	-0.16288024	7.2081027	6.647333	Sitting_Read
14:14:04.589	-0.25858167	6.981705	6.282577	-0.027102869	-0.0038741073	0.02721038	-0.16288024	7.2081027	6.647333	Sitting_Read
14:14:04.611	-0.25858167	6.981705	6.282577	0.060250863	-0.046634674	-0.009441533	-0.15684973	7.2244825	6.629669	Sitting_Read
14:14:04.631	-0.25858167	6.981705	6.282577	0.060250863	-0.046634674	-0.009441533	-0.15684973	7.2244825	6.629669	Sitting_Read
14:14:04.653	-0.25858167	6.981705	6.282577	0.060250863	-0.046634674	-0.009441533	-0.15684973	7.2244825	6.629669	Sitting_Read
14:14:04.675	-0.05506832	7.0798707	6.6967864	0.060250863	-0.046634674	-0.009441533	-0.15684973	7.2244825	6.629669	Sitting_Read
14:14:04.696	-0.05506832	7.0798707	6.6967864	0.060250863	-0.046634674	-0.009441533	-0.15684973	7.2244825	6.629669	Sitting_Read
14:14:04.718	-0.05506832	7.0798707	6.6967864	0.060250863	-0.046634674	-0.009441533	-0.15684973	7.2244825	6.629669	Sitting_Read
14:14:04.739	-0.05506832	7.0798707	6.6967864	0.060250863	-0.046634674	-0.009441533	-0.15684973	7.2244825	6.629669	Sitting_Read
14:14:04.760	-0.05506832	7.0798707	6.6967864	0.060250863	-0.046634674	-0.009441533	-0.15684973	7.2244825	6.629669	Sitting_Read
14:14:04.782	-0.05506832	7.0798707	6.6967864	-0.06131132	0.035221267	0.021712596	-0.1546512	7.256518	6.5946393	Sitting_Read
14:14:04.803	-0.05506832	7.0798707	6.6967864	-0.06131132	0.035221267	0.021712596	-0.1546512	7.256518	6.5946393	Sitting_Read
14:14:04.824	-0.05506832	7.0798707	6.6967864	-0.06131132	0.035221267	0.021712596	-0.1546512	7.256518	6.5946393	Sitting_Read
14:14:04.847	-0.05506832	7.0798707	6.6967864	-0.06131132	0.035221267	0.021712596	-0.1546512	7.256518	6.5946393	Sitting_Read
14:14:04.868	-0.22985038	7.0559278	6.220326	-0.06131132	0.035221267	0.021712596	-0.1546512	7.256518	6.5946393	Sitting_Read
14:14:04.890	-0.22985038	7.0559278	6.220326	-0.06131132	0.035221267	0.021712596	-0.1546512	7.256518	6.5946393	Sitting_Read
14:14:04.910	-0.22985038	7.0559278	6.220326	-0.06131132	0.035221267	0.021712596	-0.1546512	7.256518	6.5946393	Sitting_Read
14:14:04.932	-0.22985038	7.0559278	6.220326	-0.06131132	0.035221267	0.021712596	-0.1546512	7.256518	6.5946393	Sitting_Read
14:14:04.952	-0.22985038	7.0559278	6.220326	-0.06131132	0.035221267	0.021712596	-0.1546512	7.256518	6.5946393	Sitting_Read
14:14:04.974	-0.22985038	7.0559278	6.220326	-0.0038899898	0.007121467	0.0143822115	-0.14345074	7.249001	6.603157	Sitting_Read
14:14:04.994	-0.22985038	7.0559278	6.220326	-0.0038899898	0.007121467	0.0143822115	-0.14345074	7.249001	6.603157	Sitting_Read
14:14:05.016	-0.22985038	7.0559278	6.220326	-0.0038899898	0.007121467	0.0143822115	-0.14345074	7.249001	6.603157	Sitting_Read
14:14:05.037	-0.22985038	7.0559278	6.220326	-0.0038899898	0.007121467	0.0143822115	-0.14345074	7.249001	6.603157	Sitting_Read
14:14:05.058	-0.22985038	7.0559278	6.220326	-0.0038899898	0.007121467	0.0143822115	-0.14345074	7.249001	6.603157	Sitting_Read
14:14:05.082	0.0071828244	7.1325445	6.342434	-0.0038899898	0.007121467	0.0143822115	-0.14345074	7.249001	6.603157	Sitting_Read
14:14:05.103	0.0071828244	7.1325445	6.342434	-0.0038899898	0.007121467	0.0143822115	-0.14345074	7.249001	6.603157	Sitting_Read
14:14:05.125	0.0071828244	7.1325445	6.342434	-0.0038899898	0.007121467	0.0143822115	-0.14345074	7.249001	6.603157	Sitting_Read
14:14:05.146	0.0071828244	7.1325445	6.342434	-0.050926615	0.024225695	0.012549615	-0.15103008	7.2383747	6.614632	Sitting_Read
14:14:05.168	0.0071828244	7.1325445	6.342434	-0.050926615	0.024225695	0.012549615	-0.15103008	7.2383747	6.614632	Sitting_Read
14:14:05.189	0.0071828244	7.1325445	6.342434	-0.050926615	0.024225695	0.012549615	-0.15103008	7.2383747	6.614632	Sitting_Read
14:14:05.210	0.0071828244	7.1325445	6.342434	-0.050926615	0.024225695	0.012549615	-0.15103008	7.2383747	6.614632	Sitting_Read
14:14:05.232	0.0071828244	7.1325445	6.342434	-0.050926615	0.024225695	0.012549615	-0.15103008	7.2383747	6.614632	Sitting_Read
14:14:05.253	0.0071828244	7.1325445	6.342434	-0.050926615	0.024225695	0.012549615	-0.15103008	7.2383747	6.614632	Sitting_Read
14:14:05.274	-0.090982445	7.142122	6.3567996	-0.050926615	0.024225695	0.012549615	-0.15103008	7.2383747	6.614632	Sitting_Read
14:14:05.296	-0.090982445	7.142122	6.3567996	-0.050926615	0.024225695	0.012549615	-0.15103008	7.2383747	6.614632	Sitting_Read
14:14:05.317	-0.090982445	7.142122	6.3567996	-0.011220373	0.016284445	0.02354519	-0.16610914	7.2320547	6.6211796	Sitting_Read
14:14:05.339	-0.090982445	7.142122	6.3567996	-0.011220373	0.016284445	0.02354519	-0.16610914	7.2320547	6.6211796	Sitting_Read
14:14:05.360	-0.090982445	7.142122	6.3567996	-0.011220373	0.016284445	0.02354519	-0.16610914	7.2320547	6.6211796	Sitting_Read
14:14:05.382	-0.090982445	7.142122	6.3567996	-0.011220373	0.016284445	0.02354519	-0.16610914	7.2320547	6.6211796	Sitting_Read
14:14:05.404	-0.090982445	7.142122	6.3567996	-0.011220373	0.016284445	0.02354519	-0.16610914	7.2320547	6.6211796	Sitting_Read
14:14:05.425	-0.090982445	7.142122	6.3567996	-0.011220373	0.016284445	0.02354519	-0.16610914	7.2320547	6.6211796	Sitting_Read
14:14:05.446	-0.090982445	7.142122	6.3567996	-0.011220373	0.016284445	0.02354519	-0.16610914	7.2320547	6.6211796	Sitting_Read
14:14:05.467	-0.090982445	7.142122	6.3567996	-0.011220373	0.016284445	0.02354519	-0.16610914	7.2320547	6.6211796	Sitting_Read
14:14:05.489	-0.3040729	7.041562	6.4621477	-0.011220373	0.016284445	0.02354519	-0.16610914	7.2320547	6.6211796	Sitting_Read
14:14:05.510	-0.3040729	7.041562	6.4621477	-0.024659408	0.0046780063	-0.0008894198	-0.16885245	7.2162104	6.6383815	Sitting_Read
14:14:05.531	-0.3040729	7.041562	6.4621477	-0.024659408	0.0046780063	-0.0008894198	-0.16885245	7.2162104	6.6383815	Sitting_Read
14:14:05.553	-0.3040729	7.041562	6.4621477	-0.024659408	0.0046780063	-0.0008894198	-0.16885245	7.2162104	6.6383815	Sitting_Read
14:14:05.574	-0.3040729	7.041562	6.4621477	-0.024659408	0.0046780063	-0.0008894198	-0.16885245	7.2162104	6.6383815	Sitting_Read
14:14:05.596	-0.3040729	7.041562	6.4621477	-0.024659408	0.0046780063	-0.0008894198	-0.16885245	7.2162104	6.6383815	Sitting_Read
14:14:05.618	-0.3040729	7.041562	6.4621477	-0.024659408	0.0046780063	-0.0008894198	-0.16885245	7.2162104	6.6383815	Sitting_Read
14:14:05.639	-0.3040729	7.041562	6.4621477	-0.024659408	0.0046780063	-0.0008894198	-0.16885245	7.2162104	6.6383815	Sitting_Read
14:14:05.661	-0.3040729	7.041562	6.4621477	-0.024659408	0.0046780063	-0.0008894198	-0.16885245	7.2162104	6.6383815	Sitting_Read
14:14:05.684	-0.11971374	7.0942364	6.4597535	-0.002057394	0.03399954	0.042482015	-0.17258258	7.1987567	6.657206	Sitting_Read
14:14:05.705	-0.11971374	7.0942364	6.4597535	-0.002057394	0.03399954	0.042482015	-0.17258258	7.1987567	6.657206	Sitting_Read
14:14:05.727	-0.11971374	7.0942364	6.4597535	-0.002057394	0.03399954	0.042482015	-0.17258258	7.1987567	6.657206	Sitting_Read
14:14:05.748	-0.11971374	7.0942364	6.4597535	-0.002057394	0.03399954	0.042482015	-0.17258258	7.1987567	6.657206	Sitting_Read
14:14:05.771	-0.11971374	7.0942364	6.4597535	-0.002057394	0.03399954	0.042482015	-0.17258258	7.1987567	6.657206	Sitting_Read
14:14:05.794	-0.11971374	7.0942364	6.4597535	-0.002057394	0.03399954	0.042482015	-0.17258258	7.1987567	6.657206	Sitting_Read
14:14:05.815	-0.11971374	7.0942364	6.4597535	-0.002057394	0.03399954	0.042482015	-0.17258258	7.1987567	6.657206	Sitting_Read
14:14:05.837	-0.11971374	7.0942364	6.4597535	-0.002057394	0.03399954	0.042482015	-0.17258258	7.1987567	6.657206	Sitting_Read
14:14:05.858	-0.11971374	7.0942364	6.4597535	-0.012442104	0.011397524	0.016214807	-0.18842618	7.189644	6.666624	Sitting_Read
14:14:05.879	-0.09337672	7.046351	6.632141	-0.012442104	0.011397524	0.016214807	-0.18842618	7.189644	6.666624	Sitting_Read
14:14:05.901	-0.09337672	7.046351	6.632141	-0.012442104	0.011397524	0.016214807	-0.18842618	7.189644	6.666624	Sitting_Read
14:14:05.923	-0.09337672	7.046351	6.632141	-0.012442104	0.011397524	0.016214807	-0.18842618	7.189644	6.666624	Sitting_Read
14:14:05.945	-0.09337672	7.046351	6.632141	-0.012442104	0.011397524	0.016214807	-0.18842618	7.189644	6.666624	Sitting_Read
14:14:05.968	-0.09337672	7.046351	6.632141	-0.012442104	0.011397524	0.016214807	-0.18842618	7.189644	6.666624	Sitting_Read
14:14:05.990	-0.09337672	7.046351	6.632141	-0.012442104	0.011397524	0.016214807	-0.18842618	7.189644	6.666624	Sitting_Read
14:14:06.012	-0.09337672	7.046351	6.632141	-0.012442104	0.011397524	0.016214807	-0.18842618	7.189644	6.666624	Sitting_Read
14:14:06.032	-0.09337672	7.046351	6.632141	-0.012442104	0.011397524	0.016214807	-0.18842618	7.189644	6.666624	Sitting_Read
14:14:06.054	-0.09337672	7.046351	6.632141	-0.008166046	-0.0063175685	-0.021047974	-0.19394481	7.1862	6.6701694	Sitting_Read
14:14:06.075	-0.19154198	7.0319853	6.589044	-0.008166046	-0.0063175685	-0.021047974	-0.19394481	7.1862	6.6701694	Sitting_Read
14:14:06.097	-0.19154198	7.0319853	6.589044	-0.008166046	-0.0063175685	-0.021047974	-0.19394481	7.1862	6.6701694	Sitting_Read
14:14:06.119	-0.19154198	7.0319853	6.589044	-0.008166046	-0.0063175685	-0.021047974	-0.19394481	7.1862	6.6701694	Sitting_Read
14:14:06.140	-0.19154198	7.0319853	6.589044	-0.008166046	-0.0063175685	-0.021047974	-0.19394481	7.1862	6.6701694	Sitting_Read
14:14:06.162	-0.19154198	7.0319853	6.589044	-0.008166046	-0.0063175685	-0.021047974	-0.19394481	7.1862	6.6701694	Sitting_Read
14:14:06.183	-0.19154198	7.0319853	6.589044	-0.008166046	-0.0063175685	-0.021047974	-0.19394481	7.1862	6.6701694	Sitting_Read
14:14:06.205	-0.19154198	7.0319853	6.589044	-0.008166046	-0.0063175685	-0.021047974	-0.19394481	7.1862	6.6701694	Sitting_Read
14:14:06.225	-0.19154198	7.0319853	6.589044	0.010159912	-0.005095838	-0.0027220156	-0.20186289	7.175521	6.6814227	Sitting_Read
14:14:06.247	-0.19154198	7.0319853	6.589044	0.010159912	-0.005095838	-0.0027220156	-0.20186289	7.175521	6.6814227	Sitting_Read
14:14:06.270	-0.22985038	6.9888883	6.6800265	0.010159912	-0.005095838	-0.0027220156	-0.20186289	7.175521	6.6814227	Sitting_Read
14:14:06.291	-0.22985038	6.9888883	6.6800265	0.010159912	-0.005095838	-0.0027220156	-0.20186289	7.175521	6.6814227	Sitting_Read
14:14:06.314	-0.22985038	6.9888883	6.6800265	0.010159912	-0.005095838	-0.0027220156	-0.20186289	7.175521	6.6814227	Sitting_Read
14:14:06.336	-0.22985038	6.9888883	6.6800265	0.010159912	-0.005095838	-0.0027220156	-0.20186289	7.175521	6.6814227	Sitting_Read
14:14:06.357	-0.22985038	6.9888883	6.6800265	0.010159912	-0.005095838	-0.0027220156	-0.20186289	7.175521	6.6814227	Sitting_Read
14:14:06.377	-0.22985038	6.9888883	6.6800265	0.010159912	-0.005095838	-0.0027220156	-0.20186289	7.175521	6.6814227	Sitting_Read
14:14:06.398	-0.22985038	6.9888883	6.6800265	-0.0045008548	0.010175793	0.030875573	-0.20831396	7.1612725	6.6964993	Sitting_Read
14:14:06.420	-0.22985038	6.9888883	6.6800265	-0.0045008548	0.010175793	0.030875573	-0.20831396	7.1612725	6.6964993	Sitting_Read
14:14:06.442	-0.22985038	6.9888883	6.6800265	-0.0045008548	0.010175793	0.030875573	-0.20831396	7.1612725	6.6964993	Sitting_Read
14:14:06.463	-0.22985038	6.9888883	6.6800265	-0.0045008548	0.010175793	0.030875573	-0.20831396	7.1612725	6.6964993	Sitting_Read
14:14:06.487	-0.21548474	7.0295906	6.5603127	-0.0045008548	0.010175793	0.030875573	-0.20831396	7.1612725	6.6964993	Sitting_Read
14:14:06.509	-0.21548474	7.0295906	6.5603127	-0.0045008548	0.010175793	0.030875573	-0.20831396	7.1612725	6.6964993	Sitting_Read
14:14:06.531	-0.21548474	7.0295906	6.5603127	-0.0045008548	0.010175793	0.030875573	-0.20831396	7.1612725	6.6964993	Sitting_Read
14:14:06.555	-0.21548474	7.0295906	6.5603127	-0.0045008548	0.010175793	0.030875573	-0.20831396	7.1612725	6.6964993	Sitting_Read
14:14:06.577	-0.21548474	7.0295906	6.5603127	0.018712025	0.00040194934	0.0052192328	-0.20831396	7.1612725	6.6964993	Sitting_Read
14:14:06.599	-0.21548474	7.0295906	6.5603127	0.018712025	0.00040194934	0.0052192328	-0.21776144	7.1547894	6.7031207	Sitting_Read
14:14:06.621	-0.21548474	7.0295906	6.5603127	0.018712025	0.00040194934	0.0052192328	-0.21776144	7.1547894	6.7031207	Sitting_Read
14:14:06.643	-0.21548474	7.0295906	6.5603127	0.018712025	0.00040194934	0.0052192328	-0.21776144	7.1547894	6.7031207	Sitting_Read
14:14:06.663	-0.21548474	7.0295906	6.5603127	0.018712025	0.00040194934	0.0052192328	-0.21776144	7.1547894	6.7031207	Sitting_Read
14:14:06.685	-0.20351335	7.0774765	6.421445	0.018712025	0.00040194934	0.0052192328	-0.21776144	7.1547894	6.7031207	Sitting_Read
14:14:06.707	-0.20351335	7.0774765	6.421445	0.018712025	0.00040194934	0.0052192328	-0.21776144	7.1547894	6.7031207	Sitting_Read
14:14:06.729	-0.20351335	7.0774765	6.421445	0.018712025	0.00040194934	0.0052192328	-0.21776144	7.1547894	6.7031207	Sitting_Read
14:14:06.750	-0.20351335	7.0774765	6.421445	0.018712025	0.00040194934	0.0052192328	-0.21776144	7.1547894	6.7031207	Sitting_Read
14:14:06.771	-0.20351335	7.0774765	6.421445	0.029707598	-0.013647951	-0.0124958595	-0.2147459	7.1544447	6.7035923	Sitting_Read
14:14:06.792	-0.20351335	7.0774765	6.421445	0.029707598	-0.013647951	-0.0124958595	-0.2147459	7.1544447	6.7035923	Sitting_Read
14:14:06.813	-0.20351335	7.0774765	6.421445	0.029707598	-0.013647951	-0.0124958595	-0.2147459	7.1544447	6.7035923	Sitting_Read
14:14:06.834	-0.20351335	7.0774765	6.421445	0.029707598	-0.013647951	-0.0124958595	-0.2147459	7.1544447	6.7035923	Sitting_Read
14:14:06.855	-0.20351335	7.0774765	6.421445	0.029707598	-0.013647951	-0.0124958595	-0.2147459	7.1544447	6.7035923	Sitting_Read
14:14:06.877	-0.22266756	7.039168	6.5483418	0.029707598	-0.013647951	-0.0124958595	-0.2147459	7.1544447	6.7035923	Sitting_Read
14:14:06.898	-0.22266756	7.039168	6.5483418	0.029707598	-0.013647951	-0.0124958595	-0.2147459	7.1544447	6.7035923	Sitting_Read
14:14:06.919	-0.22266756	7.039168	6.5483418	0.029707598	-0.013647951	-0.0124958595	-0.2147459	7.1544447	6.7035923	Sitting_Read
14:14:06.941	-0.22266756	7.039168	6.5483418	-0.006333451	0.012619254	0.01193875	-0.22483358	7.15971	6.6976314	Sitting_Read
14:14:06.963	-0.22266756	7.039168	6.5483418	-0.006333451	0.012619254	0.01193875	-0.22483358	7.15971	6.6976314	Sitting_Read
14:14:06.983	-0.22266756	7.039168	6.5483418	-0.006333451	0.012619254	0.01193875	-0.22483358	7.15971	6.6976314	Sitting_Read
14:14:07.006	-0.22266756	7.039168	6.5483418	-0.006333451	0.012619254	0.01193875	-0.22483358	7.15971	6.6976314	Sitting_Read
14:14:07.027	-0.22266756	7.039168	6.5483418	-0.006333451	0.012619254	0.01193875	-0.22483358	7.15971	6.6976314	Sitting_Read
14:14:07.048	-0.22266756	7.039168	6.5483418	-0.006333451	0.012619254	0.01193875	-0.22483358	7.15971	6.6976314	Sitting_Read
14:14:07.070	-0.2777359	6.9936767	6.656084	-0.006333451	0.012619254	0.01193875	-0.22483358	7.15971	6.6976314	Sitting_Read
14:14:07.091	-0.2777359	6.9936767	6.656084	-0.006333451	0.012619254	0.01193875	-0.22483358	7.15971	6.6976314	Sitting_Read
14:14:07.112	-0.2777359	6.9936767	6.656084	-0.006333451	0.012619254	0.01193875	-0.22483358	7.15971	6.6976314	Sitting_Read
14:14:07.133	-0.2777359	6.9936767	6.656084	-0.028935464	-0.0020415115	0.0070518283	-0.2192451	7.1831512	6.672673	Sitting_Read
14:14:07.154	-0.2777359	6.9936767	6.656084	-0.028935464	-0.0020415115	0.0070518283	-0.2192451	7.1831512	6.672673	Sitting_Read
14:14:07.175	-0.2777359	6.9936767	6.656084	-0.028935464	-0.0020415115	0.0070518283	-0.2192451	7.1831512	6.672673	Sitting_Read
14:14:07.197	-0.2777359	6.9936767	6.656084	-0.028935464	-0.0020415115	0.0070518283	-0.2192451	7.1831512	6.672673	Sitting_Read
14:14:07.219	-0.2777359	6.9936767	6.656084	-0.028935464	-0.0020415115	0.0070518283	-0.2192451	7.1831512	6.672673	Sitting_Read
14:14:07.242	-0.2777359	6.9936767	6.656084	-0.028935464	-0.0020415115	0.0070518283	-0.2192451	7.1831512	6.672673	Sitting_Read
14:14:07.264	-0.2777359	6.9936767	6.656084	-0.028935464	-0.0020415115	0.0070518283	-0.2192451	7.1831512	6.672673	Sitting_Read
14:14:07.286	-0.26097596	7.0439563	6.428628	-0.028935464	-0.0020415115	0.0070518283	-0.2192451	7.1831512	6.672673	Sitting_Read
14:14:07.308	-0.26097596	7.0439563	6.428628	-0.023437677	-0.019145738	-0.0033328808	-0.20976299	7.2086506	6.645423	Sitting_Read
14:14:07.330	-0.26097596	7.0439563	6.428628	-0.023437677	-0.019145738	-0.0033328808	-0.20976299	7.2086506	6.645423	Sitting_Read
14:14:07.351	-0.26097596	7.0439563	6.428628	-0.023437677	-0.019145738	-0.0033328808	-0.20976299	7.2086506	6.645423	Sitting_Read
14:14:07.374	-0.26097596	7.0439563	6.428628	-0.023437677	-0.019145738	-0.0033328808	-0.20976299	7.2086506	6.645423	Sitting_Read
14:14:07.396	-0.26097596	7.0439563	6.428628	-0.023437677	-0.019145738	-0.0033328808	-0.20976299	7.2086506	6.645423	Sitting_Read
14:14:07.417	-0.26097596	7.0439563	6.428628	-0.023437677	-0.019145738	-0.0033328808	-0.20976299	7.2086506	6.645423	Sitting_Read
14:14:07.438	-0.26097596	7.0439563	6.428628	-0.023437677	-0.019145738	-0.0033328808	-0.20976299	7.2086506	6.645423	Sitting_Read
14:14:07.459	-0.26097596	7.0439563	6.428628	-0.023437677	-0.019145738	-0.0033328808	-0.20976299	7.2086506	6.645423	Sitting_Read
14:14:07.480	-0.2466103	7.022408	6.2538457	0.011992506	0.011397524	0.01316048	-0.19892244	7.225592	6.627332	Sitting_Read
14:14:07.502	-0.2466103	7.022408	6.2538457	0.011992506	0.011397524	0.01316048	-0.19892244	7.225592	6.627332	Sitting_Read
14:14:07.525	-0.2466103	7.022408	6.2538457	0.011992506	0.011397524	0.01316048	-0.19892244	7.225592	6.627332	Sitting_Read
14:14:07.546	-0.2466103	7.022408	6.2538457	0.011992506	0.011397524	0.01316048	-0.19892244	7.225592	6.627332	Sitting_Read
14:14:07.566	-0.2466103	7.022408	6.2538457	0.011992506	0.011397524	0.01316048	-0.19892244	7.225592	6.627332	Sitting_Read
14:14:07.588	-0.2466103	7.022408	6.2538457	0.011992506	0.011397524	0.01316048	-0.19892244	7.225592	6.627332	Sitting_Read
14:14:07.610	-0.2466103	7.022408	6.2538457	0.011992506	0.011397524	0.01316048	-0.19892244	7.225592	6.627332	Sitting_Read
14:14:07.631	-0.2466103	7.022408	6.2538457	0.011992506	0.011397524	0.01316048	-0.19892244	7.225592	6.627332	Sitting_Read
14:14:07.653	-0.2466103	7.022408	6.2538457	0.011992506	0.011397524	0.01316048	-0.19892244	7.225592	6.627332	Sitting_Read
14:14:07.675	-0.13647367	7.1133904	6.404685	0.02176635	0.0034562754	0.003997502	-0.19300854	7.24362	6.6077995	Sitting_Read
14:14:07.697	-0.13647367	7.1133904	6.404685	0.02176635	0.0034562754	0.003997502	-0.19300854	7.24362	6.6077995	Sitting_Read
14:14:07.719	-0.13647367	7.1133904	6.404685	0.02176635	0.0034562754	0.003997502	-0.19300854	7.24362	6.6077995	Sitting_Read
14:14:07.742	-0.13647367	7.1133904	6.404685	0.02176635	0.0034562754	0.003997502	-0.19300854	7.24362	6.6077995	Sitting_Read
14:14:07.763	-0.13647367	7.1133904	6.404685	0.02176635	0.0034562754	0.003997502	-0.19300854	7.24362	6.6077995	Sitting_Read
14:14:07.784	-0.13647367	7.1133904	6.404685	0.02176635	0.0034562754	0.003997502	-0.19300854	7.24362	6.6077995	Sitting_Read
14:14:07.806	-0.13647367	7.1133904	6.404685	0.02176635	0.0034562754	0.003997502	-0.19300854	7.24362	6.6077995	Sitting_Read
14:14:07.828	-0.13647367	7.1133904	6.404685	0.02176635	0.0034562754	0.003997502	-0.19300854	7.24362	6.6077995	Sitting_Read
14:14:07.850	-0.13647367	7.1133904	6.404685	-0.008776912	-0.007539299	0.003386637	-0.19018327	7.2740364	6.574383	Sitting_Read
14:14:07.871	-0.20351335	7.1349387	6.5603127	-0.008776912	-0.007539299	0.003386637	-0.19018327	7.2740364	6.574383	Sitting_Read
14:14:07.893	-0.20351335	7.1349387	6.5603127	-0.008776912	-0.007539299	0.003386637	-0.19018327	7.2740364	6.574383	Sitting_Read
14:14:07.914	-0.20351335	7.1349387	6.5603127	-0.008776912	-0.007539299	0.003386637	-0.19018327	7.2740364	6.574383	Sitting_Read
14:14:07.936	-0.20351335	7.1349387	6.5603127	-0.008776912	-0.007539299	0.003386637	-0.19018327	7.2740364	6.574383	Sitting_Read
14:14:07.956	-0.20351335	7.1349387	6.5603127	-0.008776912	-0.007539299	0.003386637	-0.19018327	7.2740364	6.574383	Sitting_Read
14:14:07.978	-0.20351335	7.1349387	6.5603127	-0.008776912	-0.007539299	0.003386637	-0.19018327	7.2740364	6.574383	Sitting_Read
14:14:07.998	-0.20351335	7.1349387	6.5603127	-0.008776912	-0.007539299	0.003386637	-0.19018327	7.2740364	6.574383	Sitting_Read
14:14:08.020	-0.20351335	7.1349387	6.5603127	-0.022826813	0.0040671406	-0.025934894	-0.18883885	7.2998586	6.5457377	Sitting_Read
14:14:08.041	-0.20351335	7.1349387	6.5603127	-0.022826813	0.0040671406	-0.025934894	-0.18883885	7.2998586	6.5457377	Sitting_Read
14:14:08.063	-0.20351335	7.1349387	6.5603127	-0.022826813	0.0040671406	-0.025934894	-0.18883885	7.2998586	6.5457377	Sitting_Read
14:14:08.084	-0.30167863	7.1493044	6.438205	-0.022826813	0.0040671406	-0.025934894	-0.18883885	7.2998586	6.5457377	Sitting_Read
14:14:08.106	-0.30167863	7.1493044	6.438205	-0.022826813	0.0040671406	-0.025934894	-0.18883885	7.2998586	6.5457377	Sitting_Read
14:14:08.127	-0.30167863	7.1493044	6.438205	-0.022826813	0.0040671406	-0.025934894	-0.18883885	7.2998586	6.5457377	Sitting_Read
14:14:08.149	-0.30167863	7.1493044	6.438205	-0.022826813	0.0040671406	-0.025934894	-0.18883885	7.2998586	6.5457377	Sitting_Read
14:14:08.170	-0.30167863	7.1493044	6.438205	-0.022826813	0.0040671406	-0.025934894	-0.18883885	7.2998586	6.5457377	Sitting_Read
14:14:08.191	-0.30167863	7.1493044	6.438205	-0.022826813	0.0040671406	-0.025934894	-0.18883885	7.2998586	6.5457377	Sitting_Read
14:14:08.213	-0.30167863	7.1493044	6.438205	0.0064947195	-0.013647951	-0.0069980724	-0.2043889	7.3254576	6.516612	Sitting_Read
14:14:08.234	-0.30167863	7.1493044	6.438205	0.0064947195	-0.013647951	-0.0069980724	-0.2043889	7.3254576	6.516612	Sitting_Read
14:14:08.256	-0.30167863	7.1493044	6.438205	0.0064947195	-0.013647951	-0.0069980724	-0.2043889	7.3254576	6.516612	Sitting_Read
14:14:08.278	-0.17238778	7.1301503	6.3903193	0.0064947195	-0.013647951	-0.0069980724	-0.2043889	7.3254576	6.516612	Sitting_Read
14:14:08.299	-0.17238778	7.1301503	6.3903193	0.0064947195	-0.013647951	-0.0069980724	-0.2043889	7.3254576	6.516612	Sitting_Read
14:14:08.320	-0.17238778	7.1301503	6.3903193	0.0064947195	-0.013647951	-0.0069980724	-0.2043889	7.3254576	6.516612	Sitting_Read
14:14:08.341	-0.17238778	7.1301503	6.3903193	0.0064947195	-0.013647951	-0.0069980724	-0.2043889	7.3254576	6.516612	Sitting_Read
14:14:08.377	-0.17238778	7.1301503	6.3903193	-0.03870931	-0.008150164	-0.013106725	-0.22472997	7.2962003	6.548686	Sitting_Read
14:14:08.410	-0.17238778	7.1301503	6.3903193	-0.03870931	-0.008150164	-0.013106725	-0.22472997	7.2962003	6.548686	Sitting_Read
14:14:08.444	-0.17238778	7.1301503	6.3903193	-0.03870931	-0.008150164	-0.013106725	-0.22472997	7.2962003	6.548686	Sitting_Read
14:14:08.477	-0.30167863	7.0774765	6.196383	-0.03870931	-0.008150164	-0.013106725	-0.22472997	7.2962003	6.548686	Sitting_Read
14:14:08.512	-0.30167863	7.0774765	6.196383	-0.03870931	-0.008150164	-0.013106725	-0.22472997	7.2962003	6.548686	Sitting_Read
14:14:08.544	-0.30167863	7.0774765	6.196383	-0.03870931	-0.008150164	-0.013106725	-0.22472997	7.2962003	6.548686	Sitting_Read
14:14:08.565	-0.30167863	7.0774765	6.196383	-0.008776912	0.027890887	0.0027757715	-0.239036	7.2741466	6.572667	Sitting_Read
14:14:08.585	-0.30167863	7.0774765	6.196383	-0.008776912	0.027890887	0.0027757715	-0.239036	7.2741466	6.572667	Sitting_Read
14:14:08.612	-0.30167863	7.0774765	6.196383	-0.008776912	0.027890887	0.0027757715	-0.239036	7.2741466	6.572667	Sitting_Read
14:14:08.633	-0.30167863	7.0774765	6.196383	-0.008776912	0.027890887	0.0027757715	-0.239036	7.2741466	6.572667	Sitting_Read
14:14:08.653	-0.30167863	7.0774765	6.196383	-0.008776912	0.027890887	0.0027757715	-0.239036	7.2741466	6.572667	Sitting_Read
14:14:08.674	-0.26097596	7.118179	6.385531	-0.008776912	0.027890887	0.0027757715	-0.239036	7.2741466	6.572667	Sitting_Read
14:14:08.695	-0.26097596	7.118179	6.385531	-0.008776912	0.027890887	0.0027757715	-0.239036	7.2741466	6.572667	Sitting_Read
14:14:08.716	-0.26097596	7.118179	6.385531	-0.008776912	0.027890887	0.0027757715	-0.239036	7.2741466	6.572667	Sitting_Read
14:14:08.737	-0.26097596	7.118179	6.385531	-0.04298537	0.023614828	-0.018604511	-0.2285127	7.2577543	6.5911326	Sitting_Read
14:14:08.757	-0.26097596	7.118179	6.385531	-0.04298537	0.023614828	-0.018604511	-0.2285127	7.2577543	6.5911326	Sitting_Read
14:14:08.779	-0.26097596	7.118179	6.385531	-0.04298537	0.023614828	-0.018604511	-0.2285127	7.2577543	6.5911326	Sitting_Read
14:14:08.800	-0.26097596	7.118179	6.385531	-0.04298537	0.023614828	-0.018604511	-0.2285127	7.2577543	6.5911326	Sitting_Read
14:14:08.821	-0.26097596	7.118179	6.385531	-0.04298537	0.023614828	-0.018604511	-0.2285127	7.2577543	6.5911326	Sitting_Read
14:14:08.842	-0.26097596	7.118179	6.385531	-0.04298537	0.023614828	-0.018604511	-0.2285127	7.2577543	6.5911326	Sitting_Read
14:14:08.864	-0.26097596	7.118179	6.385531	-0.04298537	0.023614828	-0.018604511	-0.2285127	7.2577543	6.5911326	Sitting_Read
14:14:08.885	-0.3328042	7.190007	6.4789076	-0.04298537	0.023614828	-0.018604511	-0.2285127	7.2577543	6.5911326	Sitting_Read
14:14:08.905	-0.3328042	7.190007	6.4789076	-0.04298537	0.023614828	-0.018604511	-0.2285127	7.2577543	6.5911326	Sitting_Read
14:14:08.927	-0.3328042	7.190007	6.4789076	-0.024659408	0.03338867	0.019269133	-0.2374797	7.245813	6.6039443	Sitting_Read
14:14:08.948	-0.3328042	7.190007	6.4789076	-0.024659408	0.03338867	0.019269133	-0.2374797	7.245813	6.6039443	Sitting_Read
14:14:08.970	-0.3328042	7.190007	6.4789076	-0.024659408	0.03338867	0.019269133	-0.2374797	7.245813	6.6039443	Sitting_Read
14:14:08.991	-0.3328042	7.190007	6.4789076	-0.024659408	0.03338867	0.019269133	-0.2374797	7.245813	6.6039443	Sitting_Read
14:14:09.014	-0.3328042	7.190007	6.4789076	-0.024659408	0.03338867	0.019269133	-0.2374797	7.245813	6.6039443	Sitting_Read
14:14:09.034	-0.3328042	7.190007	6.4789076	-0.024659408	0.03338867	0.019269133	-0.2374797	7.245813	6.6039443	Sitting_Read
14:14:09.056	-0.3328042	7.190007	6.4789076	-0.024659408	0.03338867	0.019269133	-0.2374797	7.245813	6.6039443	Sitting_Read
14:14:09.078	-0.25139886	7.082265	6.3400397	-0.024659408	0.03338867	0.019269133	-0.2374797	7.245813	6.6039443	Sitting_Read
14:14:09.100	-0.25139886	7.082265	6.3400397	-0.002057394	0.015062716	-0.011274129	-0.24387014	7.231492	6.6193953	Sitting_Read
14:14:09.122	-0.25139886	7.082265	6.3400397	-0.002057394	0.015062716	-0.011274129	-0.24387014	7.231492	6.6193953	Sitting_Read
14:14:09.144	-0.25139886	7.082265	6.3400397	-0.002057394	0.015062716	-0.011274129	-0.24387014	7.231492	6.6193953	Sitting_Read
14:14:09.165	-0.25139886	7.082265	6.3400397	-0.002057394	0.015062716	-0.011274129	-0.24387014	7.231492	6.6193953	Sitting_Read
14:14:09.187	-0.25139886	7.082265	6.3400397	-0.002057394	0.015062716	-0.011274129	-0.24387014	7.231492	6.6193953	Sitting_Read
14:14:09.208	-0.25139886	7.082265	6.3400397	-0.002057394	0.015062716	-0.011274129	-0.24387014	7.231492	6.6193953	Sitting_Read
14:14:09.229	-0.25139886	7.082265	6.3400397	-0.002057394	0.015062716	-0.011274129	-0.24387014	7.231492	6.6193953	Sitting_Read
14:14:09.251	-0.25139886	7.082265	6.3400397	-0.002057394	0.015062716	-0.011274129	-0.24387014	7.231492	6.6193953	Sitting_Read
14:14:09.272	-0.20590763	7.106208	6.56989	-0.002057394	0.015062716	-0.011274129	-0.24387014	7.231492	6.6193953	Sitting_Read
14:14:09.294	-0.20590763	7.106208	6.56989	-0.022826813	0.023003964	0.029653843	-0.2497684	7.2189145	6.6328874	Sitting_Read
14:14:09.316	-0.20590763	7.106208	6.56989	-0.022826813	0.023003964	0.029653843	-0.2497684	7.2189145	6.6328874	Sitting_Read
14:14:09.338	-0.20590763	7.106208	6.56989	-0.022826813	0.023003964	0.029653843	-0.2497684	7.2189145	6.6328874	Sitting_Read
14:14:09.360	-0.20590763	7.106208	6.56989	-0.022826813	0.023003964	0.029653843	-0.2497684	7.2189145	6.6328874	Sitting_Read
14:14:09.382	-0.20590763	7.106208	6.56989	-0.022826813	0.023003964	0.029653843	-0.2497684	7.2189145	6.6328874	Sitting_Read
14:14:09.404	-0.20590763	7.106208	6.56989	-0.022826813	0.023003964	0.029653843	-0.2497684	7.2189145	6.6328874	Sitting_Read
14:14:09.425	-0.20590763	7.106208	6.56989	-0.022826813	0.023003964	0.029653843	-0.2497684	7.2189145	6.6328874	Sitting_Read
14:14:09.446	-0.20590763	7.106208	6.56989	-0.022826813	0.023003964	0.029653843	-0.2497684	7.2189145	6.6328874	Sitting_Read
14:14:09.467	-0.20111908	7.099025	6.567496	0.010159912	-0.0063175685	0.011327885	-0.26316506	7.2054515	6.6469946	Sitting_Read
14:14:09.489	-0.20111908	7.099025	6.567496	0.010159912	-0.0063175685	0.011327885	-0.26316506	7.2054515	6.6469946	Sitting_Read
14:14:09.511	-0.20111908	7.099025	6.567496	0.010159912	-0.0063175685	0.011327885	-0.26316506	7.2054515	6.6469946	Sitting_Read
14:14:09.533	-0.20111908	7.099025	6.567496	0.010159912	-0.0063175685	0.011327885	-0.26316506	7.2054515	6.6469946	Sitting_Read
14:14:09.554	-0.20111908	7.099025	6.567496	0.010159912	-0.0063175685	0.011327885	-0.26316506	7.2054515	6.6469946	Sitting_Read
14:14:09.576	-0.20111908	7.099025	6.567496	0.010159912	-0.0063175685	0.011327885	-0.26316506	7.2054515	6.6469946	Sitting_Read
14:14:09.596	-0.20111908	7.099025	6.567496	0.010159912	-0.0063175685	0.011327885	-0.26316506	7.2054515	6.6469946	Sitting_Read
14:14:09.617	-0.20111908	7.099025	6.567496	0.010159912	-0.0063175685	0.011327885	-0.26316506	7.2054515	6.6469946	Sitting_Read
14:14:09.638	-0.20111908	7.099025	6.567496	-0.038098443	0.0040671406	-0.024102299	-0.25983658	7.202916	6.6498685	Sitting_Read
14:14:09.660	-0.20111908	7.099025	6.567496	-0.038098443	0.0040671406	-0.024102299	-0.25983658	7.202916	6.6498685	Sitting_Read
14:14:09.681	-0.27055305	7.0295906	6.421445	-0.038098443	0.0040671406	-0.024102299	-0.25983658	7.202916	6.6498685	Sitting_Read
14:14:09.702	-0.27055305	7.0295906	6.421445	-0.038098443	0.0040671406	-0.024102299	-0.25983658	7.202916	6.6498685	Sitting_Read
14:14:09.723	-0.27055305	7.0295906	6.421445	-0.038098443	0.0040671406	-0.024102299	-0.25983658	7.202916	6.6498685	Sitting_Read
14:14:09.744	-0.27055305	7.0295906	6.421445	-0.038098443	0.0040671406	-0.024102299	-0.25983658	7.202916	6.6498685	Sitting_Read
14:14:09.767	-0.27055305	7.0295906	6.421445	-0.038098443	0.0040671406	-0.024102299	-0.25983658	7.202916	6.6498685	Sitting_Read
14:14:09.788	-0.27055305	7.0295906	6.421445	-0.038098443	0.0040671406	-0.024102299	-0.25983658	7.202916	6.6498685	Sitting_Read
14:14:09.809	-0.27055305	7.0295906	6.421445	-0.038098443	0.0040671406	-0.024102299	-0.25983658	7.202916	6.6498685	Sitting_Read
14:14:09.831	-0.27055305	7.0295906	6.421445	-0.028935464	0.03338867	0.00949529	-0.26533458	7.192309	6.6611257	Sitting_Read
14:14:09.852	-0.27055305	7.0295906	6.421445	-0.028935464	0.03338867	0.00949529	-0.26533458	7.192309	6.6611257	Sitting_Read
14:14:09.874	-0.43096948	7.0319853	6.5651016	-0.028935464	0.03338867	0.00949529	-0.26533458	7.192309	6.6611257	Sitting_Read
14:14:09.895	-0.43096948	7.0319853	6.5651016	-0.028935464	0.03338867	0.00949529	-0.26533458	7.192309	6.6611257	Sitting_Read
14:14:09.918	-0.43096948	7.0319853	6.5651016	-0.028935464	0.03338867	0.00949529	-0.26533458	7.192309	6.6611257	Sitting_Read
14:14:09.939	-0.43096948	7.0319853	6.5651016	-0.028935464	0.03338867	0.00949529	-0.26533458	7.192309	6.6611257	Sitting_Read
14:14:09.960	-0.43096948	7.0319853	6.5651016	-0.028935464	0.03338867	0.00949529	-0.26533458	7.192309	6.6611257	Sitting_Read
14:14:09.982	-0.43096948	7.0319853	6.5651016	-0.028935464	0.03338867	0.00949529	-0.26533458	7.192309	6.6611257	Sitting_Read
14:14:10.003	-0.43096948	7.0319853	6.5651016	0.009549046	0.0052888715	0.0076626935	-0.27008733	7.171541	6.68329	Sitting_Read
14:14:10.024	-0.43096948	7.0319853	6.5651016	0.009549046	0.0052888715	0.0076626935	-0.27008733	7.171541	6.68329	Sitting_Read
14:14:10.045	-0.43096948	7.0319853	6.5651016	0.009549046	0.0052888715	0.0076626935	-0.27008733	7.171541	6.68329	Sitting_Read
14:14:10.070	-0.17238778	7.082265	6.411868	0.009549046	0.0052888715	0.0076626935	-0.27008733	7.171541	6.68329	Sitting_Read
14:14:10.090	-0.17238778	7.082265	6.411868	0.009549046	0.0052888715	0.0076626935	-0.27008733	7.171541	6.68329	Sitting_Read
14:14:10.112	-0.17238778	7.082265	6.411868	0.009549046	0.0052888715	0.0076626935	-0.27008733	7.171541	6.68329	Sitting_Read
14:14:10.133	-0.17238778	7.082265	6.411868	0.009549046	0.0052888715	0.0076626935	-0.27008733	7.171541	6.68329	Sitting_Read
14:14:10.156	-0.17238778	7.082265	6.411868	0.009549046	0.0052888715	0.0076626935	-0.27008733	7.171541	6.68329	Sitting_Read
14:14:10.178	-0.17238778	7.082265	6.411868	-0.015496429	0.007732332	0.020490864	-0.29016536	7.1659083	6.688484	Sitting_Read
14:14:10.199	-0.17238778	7.082265	6.411868	-0.015496429	0.007732332	0.020490864	-0.29016536	7.1659083	6.688484	Sitting_Read
14:14:10.220	-0.17238778	7.082265	6.411868	-0.015496429	0.007732332	0.020490864	-0.29016536	7.1659083	6.688484	Sitting_Read
14:14:10.241	-0.17238778	7.082265	6.411868	-0.015496429	0.007732332	0.020490864	-0.29016536	7.1659083	6.688484	Sitting_Read
14:14:10.263	-0.17238778	7.082265	6.411868	-0.015496429	0.007732332	0.020490864	-0.29016536	7.1659083	6.688484	Sitting_Read
14:14:10.286	-0.25858167	7.048745	6.3544054	-0.015496429	0.007732332	0.020490864	-0.29016536	7.1659083	6.688484	Sitting_Read
14:14:10.308	-0.25858167	7.048745	6.3544054	-0.015496429	0.007732332	0.020490864	-0.29016536	7.1659083	6.688484	Sitting_Read
14:14:10.329	-0.25858167	7.048745	6.3544054	-0.015496429	0.007732332	0.020490864	-0.29016536	7.1659083	6.688484	Sitting_Read
14:14:10.353	-0.25858167	7.048745	6.3544054	-0.015496429	0.007732332	0.020490864	-0.29016536	7.1659083	6.688484	Sitting_Read
14:14:10.375	-0.25858167	7.048745	6.3544054	-0.006944316	-0.0014306464	-0.019215377	-0.29517865	7.1615314	6.6929584	Sitting_Read
14:14:10.396	-0.25858167	7.048745	6.3544054	-0.006944316	-0.0014306464	-0.019215377	-0.29517865	7.1615314	6.6929584	Sitting_Read
14:14:10.420	-0.25858167	7.048745	6.3544054	-0.006944316	-0.0014306464	-0.019215377	-0.29517865	7.1615314	6.6929584	Sitting_Read
14:14:10.441	-0.25858167	7.048745	6.3544054	-0.006944316	-0.0014306464	-0.019215377	-0.29517865	7.1615314	6.6929584	Sitting_Read
14:14:10.463	-0.25858167	7.048745	6.3544054	-0.006944316	-0.0014306464	-0.019215377	-0.29517865	7.1615314	6.6929584	Sitting_Read
14:14:10.484	-0.30646718	6.969734	6.665661	-0.006944316	-0.0014306464	-0.019215377	-0.29517865	7.1615314	6.6929584	Sitting_Read
14:14:10.506	-0.30646718	6.969734	6.665661	-0.006944316	-0.0014306464	-0.019215377	-0.29517865	7.1615314	6.6929584	Sitting_Read
14:14:10.528	-0.30646718	6.969734	6.665661	-0.006944316	-0.0014306464	-0.019215377	-0.29517865	7.1615314	6.6929584	Sitting_Read
14:14:10.548	-0.30646718	6.969734	6.665661	-0.04359623	-0.0020415115	-0.032654412	-0.30982402	7.1461267	6.708739	Sitting_Read
14:14:10.570	-0.30646718	6.969734	6.665661	-0.04359623	-0.0020415115	-0.032654412	-0.30982402	7.1461267	6.708739	Sitting_Read
14:14:10.592	-0.30646718	6.969734	6.665661	-0.04359623	-0.0020415115	-0.032654412	-0.30982402	7.1461267	6.708739	Sitting_Read
14:14:10.613	-0.30646718	6.969734	6.665661	-0.04359623	-0.0020415115	-0.032654412	-0.30982402	7.1461267	6.708739	Sitting_Read
14:14:10.634	-0.30646718	6.969734	6.665661	-0.04359623	-0.0020415115	-0.032654412	-0.30982402	7.1461267	6.708739	Sitting_Read
14:14:10.656	-0.30646718	6.969734	6.665661	-0.04359623	-0.0020415115	-0.032654412	-0.30982402	7.1461267	6.708739	Sitting_Read
14:14:10.676	-0.36871833	7.041562	6.5483418	-0.04359623	-0.0020415115	-0.032654412	-0.30982402	7.1461267	6.708739	Sitting_Read
14:14:10.698	-0.36871833	7.041562	6.5483418	-0.04359623	-0.0020415115	-0.032654412	-0.30982402	7.1461267	6.708739	Sitting_Read
14:14:10.721	-0.36871833	7.041562	6.5483418	0.005883854	0.017506177	0.024156056	-0.3281183	7.1290116	6.726057	Sitting_Read
14:14:10.742	-0.36871833	7.041562	6.5483418	0.005883854	0.017506177	0.024156056	-0.3281183	7.1290116	6.726057	Sitting_Read
14:14:10.763	-0.36871833	7.041562	6.5483418	0.005883854	0.017506177	0.024156056	-0.3281183	7.1290116	6.726057	Sitting_Read
14:14:10.784	-0.36871833	7.041562	6.5483418	0.005883854	0.017506177	0.024156056	-0.3281183	7.1290116	6.726057	Sitting_Read
14:14:10.806	-0.36871833	7.041562	6.5483418	0.005883854	0.017506177	0.024156056	-0.3281183	7.1290116	6.726057	Sitting_Read
14:14:10.827	-0.36871833	7.041562	6.5483418	0.005883854	0.017506177	0.024156056	-0.3281183	7.1290116	6.726057	Sitting_Read
14:14:10.848	-0.36871833	7.041562	6.5483418	0.005883854	0.017506177	0.024156056	-0.3281183	7.1290116	6.726057	Sitting_Read
14:14:10.871	-0.45730647	7.0080423	6.742278	0.005883854	0.017506177	0.024156056	-0.3281183	7.1290116	6.726057	Sitting_Read
14:14:10.893	-0.45730647	7.0080423	6.742278	0.005883854	0.017506177	0.024156056	-0.3281183	7.1290116	6.726057	Sitting_Read
14:14:10.919	-0.45730647	7.0080423	6.742278	0.026653273	0.002234545	0.02354519	-0.34001923	7.121186	6.7337484	Sitting_Read
14:14:10.940	-0.45730647	7.0080423	6.742278	0.026653273	0.002234545	0.02354519	-0.34001923	7.121186	6.7337484	Sitting_Read
14:14:10.961	-0.45730647	7.0080423	6.742278	0.026653273	0.002234545	0.02354519	-0.34001923	7.121186	6.7337484	Sitting_Read
14:14:10.982	-0.45730647	7.0080423	6.742278	0.026653273	0.002234545	0.02354519	-0.34001923	7.121186	6.7337484	Sitting_Read
14:14:11.003	-0.45730647	7.0080423	6.742278	0.026653273	0.002234545	0.02354519	-0.34001923	7.121186	6.7337484	Sitting_Read
14:14:11.025	-0.45730647	7.0080423	6.742278	0.026653273	0.002234545	0.02354519	-0.34001923	7.121186	6.7337484	Sitting_Read
14:14:11.046	-0.45730647	7.0080423	6.742278	0.026653273	0.002234545	0.02354519	-0.34001923	7.121186	6.7337484	Sitting_Read
14:14:11.068	-0.4285752	7.0152254	6.8165	0.026653273	0.002234545	0.02354519	-0.34001923	7.121186	6.7337484	Sitting_Read
14:14:11.094	-0.4285752	7.0152254	6.8165	-0.016107295	0.0040671406	0.047368936	-0.3327928	7.14691	6.7068048	Sitting_Read
14:14:11.115	-0.4285752	7.0152254	6.8165	-0.016107295	0.0040671406	0.047368936	-0.3327928	7.14691	6.7068048	Sitting_Read
14:14:11.136	-0.4285752	7.0152254	6.8165	-0.016107295	0.0040671406	0.047368936	-0.3327928	7.14691	6.7068048	Sitting_Read
14:14:11.156	-0.4285752	7.0152254	6.8165	-0.016107295	0.0040671406	0.047368936	-0.3327928	7.14691	6.7068048	Sitting_Read
14:14:11.177	-0.4285752	7.0152254	6.8165	-0.016107295	0.0040671406	0.047368936	-0.3327928	7.14691	6.7068048	Sitting_Read
14:14:11.198	-0.4285752	7.0152254	6.8165	-0.016107295	0.0040671406	0.047368936	-0.3327928	7.14691	6.7068048	Sitting_Read
14:14:11.219	-0.4285752	7.0152254	6.8165	-0.016107295	0.0040671406	0.047368936	-0.3327928	7.14691	6.7068048	Sitting_Read
14:14:11.241	-0.4285752	7.0152254	6.8165	-0.016107295	0.0040671406	0.047368936	-0.3327928	7.14691	6.7068048	Sitting_Read
14:14:11.262	-0.4285752	7.0152254	6.8165	0.008327316	0.012619254	0.0015540412	-0.30882117	7.138809	6.716572	Sitting_Read
14:14:11.283	-0.36871833	6.924243	6.531582	0.008327316	0.012619254	0.0015540412	-0.30882117	7.138809	6.716572	Sitting_Read
14:14:11.304	-0.36871833	6.924243	6.531582	0.008327316	0.012619254	0.0015540412	-0.30882117	7.138809	6.716572	Sitting_Read
14:14:11.325	-0.36871833	6.924243	6.531582	0.008327316	0.012619254	0.0015540412	-0.30882117	7.138809	6.716572	Sitting_Read
14:14:11.346	-0.36871833	6.924243	6.531582	0.008327316	0.012619254	0.0015540412	-0.30882117	7.138809	6.716572	Sitting_Read
14:14:11.367	-0.36871833	6.924243	6.531582	0.008327316	0.012619254	0.0015540412	-0.30882117	7.138809	6.716572	Sitting_Read
14:14:11.389	-0.36871833	6.924243	6.531582	0.008327316	0.012619254	0.0015540412	-0.30882117	7.138809	6.716572	Sitting_Read
14:14:11.410	-0.36871833	6.924243	6.531582	0.008327316	0.012619254	0.0015540412	-0.30882117	7.138809	6.716572	Sitting_Read
14:14:11.431	-0.36871833	6.924243	6.531582	0.008327316	0.012619254	0.0015540412	-0.30882117	7.138809	6.716572	Sitting_Read
14:14:11.452	-0.36871833	6.924243	6.531582	0.033983655	-0.024643525	-0.017993646	-0.26588646	7.158462	6.6974654	Sitting_Read
14:14:11.473	-0.48843205	6.9074826	6.531582	0.033983655	-0.024643525	-0.017993646	-0.26588646	7.158462	6.6974654	Sitting_Read
14:14:11.506	-0.48843205	6.9074826	6.531582	0.033983655	-0.024643525	-0.017993646	-0.26588646	7.158462	6.6974654	Sitting_Read
14:14:11.540	-0.48843205	6.9074826	6.531582	0.033983655	-0.024643525	-0.017993646	-0.26588646	7.158462	6.6974654	Sitting_Read
14:14:11.573	-0.48843205	6.9074826	6.531582	0.033983655	-0.024643525	-0.017993646	-0.26588646	7.158462	6.6974654	Sitting_Read
14:14:11.611	-0.48843205	6.9074826	6.531582	0.033983655	-0.024643525	-0.017993646	-0.26588646	7.158462	6.6974654	Sitting_Read
14:14:11.643	-0.48843205	6.9074826	6.531582	0.026042407	-0.037471697	0.008273559	-0.26290143	7.171784	6.6833134	Sitting_Read
14:14:11.676	-0.08140534	7.0774765	6.352011	0.026042407	-0.037471697	0.008273559	-0.26290143	7.171784	6.6833134	Sitting_Read
14:14:11.710	-0.08140534	7.0774765	6.352011	0.026042407	-0.037471697	0.008273559	-0.26290143	7.171784	6.6833134	Sitting_Read
14:14:11.743	-0.08140534	7.0774765	6.352011	0.026042407	-0.037471697	0.008273559	-0.26290143	7.171784	6.6833134	Sitting_Read
14:14:11.766	-0.08140534	7.0774765	6.352011	0.026042407	-0.037471697	0.008273559	-0.26290143	7.171784	6.6833134	Sitting_Read
14:14:11.787	-0.08140534	7.0774765	6.352011	0.026042407	-0.037471697	0.008273559	-0.26290143	7.171784	6.6833134	Sitting_Read
14:14:11.807	-0.08140534	7.0774765	6.352011	0.12072652	0.011397524	0.032097306	-0.25064826	7.251366	6.5973644	Sitting_Read
14:14:11.827	-0.08140534	7.0774765	6.352011	0.12072652	0.011397524	0.032097306	-0.25064826	7.251366	6.5973644	Sitting_Read
14:14:11.848	-0.08140534	7.0774765	6.352011	0.12072652	0.011397524	0.032097306	-0.25064826	7.251366	6.5973644	Sitting_Read
14:14:11.868	-0.36392978	7.1397276	6.507639	0.12072652	0.011397524	0.032097306	-0.25064826	7.251366	6.5973644	Sitting_Read
14:14:11.890	-0.36392978	7.1397276	6.507639	0.12072652	0.011397524	0.032097306	-0.25064826	7.251366	6.5973644	Sitting_Read
14:14:11.911	-0.36392978	7.1397276	6.507639	0.12072652	0.011397524	0.032097306	-0.25064826	7.251366	6.5973644	Sitting_Read
14:14:11.932	-0.36392978	7.1397276	6.507639	0.12072652	0.011397524	0.032097306	-0.25064826	7.251366	6.5973644	Sitting_Read
14:14:11.953	-0.36392978	7.1397276	6.507639	0.12072652	0.011397524	0.032097306	-0.25064826	7.251366	6.5973644	Sitting_Read
14:14:11.977	-0.36392978	7.1397276	6.507639	-0.06803084	-0.00876103	0.011327885	-0.23791356	7.269182	6.5782013	Sitting_Read
14:14:11.998	-0.36392978	7.1397276	6.507639	-0.06803084	-0.00876103	0.011327885	-0.23791356	7.269182	6.5782013	Sitting_Read
14:14:12.018	-0.36392978	7.1397276	6.507639	-0.06803084	-0.00876103	0.011327885	-0.23791356	7.269182	6.5782013	Sitting_Read
14:14:12.039	-0.36392978	7.1397276	6.507639	-0.06803084	-0.00876103	0.011327885	-0.23791356	7.269182	6.5782013	Sitting_Read
14:14:12.061	-0.36392978	7.1397276	6.507639	-0.06803084	-0.00876103	0.011327885	-0.23791356	7.269182	6.5782013	Sitting_Read
14:14:12.082	-0.07901107	7.125362	6.3831367	-0.06803084	-0.00876103	0.011327885	-0.23791356	7.269182	6.5782013	Sitting_Read
14:14:12.104	-0.07901107	7.125362	6.3831367	-0.06803084	-0.00876103	0.011327885	-0.23791356	7.269182	6.5782013	Sitting_Read
14:14:12.126	-0.07901107	7.125362	6.3831367	-0.06803084	-0.00876103	0.011327885	-0.23791356	7.269182	6.5782013	Sitting_Read
14:14:12.147	-0.07901107	7.125362	6.3831367	-0.06803084	-0.00876103	0.011327885	-0.23791356	7.269182	6.5782013	Sitting_Read
14:14:12.169	-0.07901107	7.125362	6.3831367	-0.0057225856	0.024225695	0.016214807	-0.2649398	7.265108	6.581661	Sitting_Read
14:14:12.190	-0.07901107	7.125362	6.3831367	-0.0057225856	0.024225695	0.016214807	-0.2649398	7.265108	6.581661	Sitting_Read
14:14:12.212	-0.07901107	7.125362	6.3831367	-0.0057225856	0.024225695	0.016214807	-0.2649398	7.265108	6.581661	Sitting_Read
14:14:12.233	-0.07901107	7.125362	6.3831367	-0.0057225856	0.024225695	0.016214807	-0.2649398	7.265108	6.581661	Sitting_Read
14:14:12.255	-0.07901107	7.125362	6.3831367	-0.0057225856	0.024225695	0.016214807	-0.2649398	7.265108	6.581661	Sitting_Read
14:14:12.277	-0.1699935	7.1229677	6.387925	-0.0057225856	0.024225695	0.016214807	-0.2649398	7.265108	6.581661	Sitting_Read
14:14:12.299	-0.1699935	7.1229677	6.387925	-0.0057225856	0.024225695	0.016214807	-0.2649398	7.265108	6.581661	Sitting_Read
14:14:12.319	-0.1699935	7.1229677	6.387925	-0.0057225856	0.024225695	0.016214807	-0.2649398	7.265108	6.581661	Sitting_Read
14:14:12.340	-0.1699935	7.1229677	6.387925	0.00771645	-0.0063175685	-0.01371759	-0.25729966	7.251475	6.5969853	Sitting_Read
14:14:12.362	-0.1699935	7.1229677	6.387925	0.00771645	-0.0063175685	-0.01371759	-0.25729966	7.251475	6.5969853	Sitting_Read
14:14:12.383	-0.1699935	7.1229677	6.387925	0.00771645	-0.0063175685	-0.01371759	-0.25729966	7.251475	6.5969853	Sitting_Read
14:14:12.403	-0.1699935	7.1229677	6.387925	0.00771645	-0.0063175685	-0.01371759	-0.25729966	7.251475	6.5969853	Sitting_Read
14:14:12.425	-0.1699935	7.1229677	6.387925	0.00771645	-0.0063175685	-0.01371759	-0.25729966	7.251475	6.5969853	Sitting_Read
14:14:12.445	-0.1699935	7.1229677	6.387925	0.00771645	-0.0063175685	-0.01371759	-0.25729966	7.251475	6.5969853	Sitting_Read
14:14:12.468	-0.15802214	7.3001437	6.4621477	0.00771645	-0.0063175685	-0.01371759	-0.25729966	7.251475	6.5969853	Sitting_Read
14:14:12.489	-0.15802214	7.3001437	6.4621477	0.00771645	-0.0063175685	-0.01371759	-0.25729966	7.251475	6.5969853	Sitting_Read
14:14:12.512	-0.15802214	7.3001437	6.4621477	0.00771645	-0.0063175685	-0.01371759	-0.25729966	7.251475	6.5969853	Sitting_Read
14:14:12.534	-0.15802214	7.3001437	6.4621477	-0.031378925	0.041940786	0.027821247	-0.27515125	7.253523	6.59401	Sitting_Read
14:14:12.556	-0.15802214	7.3001437	6.4621477	-0.031378925	0.041940786	0.027821247	-0.27515125	7.253523	6.59401	Sitting_Read
14:14:12.579	-0.15802214	7.3001437	6.4621477	-0.031378925	0.041940786	0.027821247	-0.27515125	7.253523	6.59401	Sitting_Read
14:14:12.600	-0.15802214	7.3001437	6.4621477	-0.031378925	0.041940786	0.027821247	-0.27515125	7.253523	6.59401	Sitting_Read
14:14:12.621	-0.15802214	7.3001437	6.4621477	-0.031378925	0.041940786	0.027821247	-0.27515125	7.253523	6.59401	Sitting_Read
14:14:12.642	-0.15802214	7.3001437	6.4621477	-0.031378925	0.041940786	0.027821247	-0.27515125	7.253523	6.59401	Sitting_Read
14:14:12.664	-0.15802214	7.3001437	6.4621477	-0.031378925	0.041940786	0.027821247	-0.27515125	7.253523	6.59401	Sitting_Read
14:14:12.686	-0.51955765	7.063111	6.481302	-0.031378925	0.041940786	0.027821247	-0.27515125	7.253523	6.59401	Sitting_Read
14:14:12.707	-0.51955765	7.063111	6.481302	-0.0032791249	0.024836559	0.03637336	-0.30030572	7.234962	6.6132812	Sitting_Read
14:14:12.729	-0.51955765	7.063111	6.481302	-0.0032791249	0.024836559	0.03637336	-0.30030572	7.234962	6.6132812	Sitting_Read
14:14:12.750	-0.51955765	7.063111	6.481302	-0.0032791249	0.024836559	0.03637336	-0.30030572	7.234962	6.6132812	Sitting_Read
14:14:12.772	-0.51955765	7.063111	6.481302	-0.0032791249	0.024836559	0.03637336	-0.30030572	7.234962	6.6132812	Sitting_Read
14:14:12.793	-0.51955765	7.063111	6.481302	-0.0032791249	0.024836559	0.03637336	-0.30030572	7.234962	6.6132812	Sitting_Read
14:14:12.815	-0.51955765	7.063111	6.481302	-0.0032791249	0.024836559	0.03637336	-0.30030572	7.234962	6.6132812	Sitting_Read
14:14:12.836	-0.51955765	7.063111	6.481302	-0.0032791249	0.024836559	0.03637336	-0.30030572	7.234962	6.6132812	Sitting_Read
14:14:12.858	-0.51955765	7.063111	6.481302	-0.0032791249	0.024836559	0.03637336	-0.30030572	7.234962	6.6132812	Sitting_Read
14:14:12.880	-0.43336374	7.075082	6.404685	-0.00022479841	0.0120083885	0.024156056	-0.30831432	7.2096124	6.640534	Sitting_Read
14:14:12.902	-0.43336374	7.075082	6.404685	-0.00022479841	0.0120083885	0.024156056	-0.30831432	7.2096124	6.640534	Sitting_Read
14:14:12.924	-0.43336374	7.075082	6.404685	-0.00022479841	0.0120083885	0.024156056	-0.30831432	7.2096124	6.640534	Sitting_Read
14:14:12.948	-0.43336374	7.075082	6.404685	-0.00022479841	0.0120083885	0.024156056	-0.30831432	7.2096124	6.640534	Sitting_Read
14:14:12.969	-0.43336374	7.075082	6.404685	-0.00022479841	0.0120083885	0.024156056	-0.30831432	7.2096124	6.640534	Sitting_Read
14:14:12.990	-0.43336374	7.075082	6.404685	-0.00022479841	0.0120083885	0.024156056	-0.30831432	7.2096124	6.640534	Sitting_Read
14:14:13.016	-0.43336374	7.075082	6.404685	-0.00022479841	0.0120083885	0.024156056	-0.30831432	7.2096124	6.640534	Sitting_Read
14:14:13.036	-0.43336374	7.075082	6.404685	-0.00022479841	0.0120083885	0.024156056	-0.30831432	7.2096124	6.640534	Sitting_Read
14:14:13.058	-0.43336374	7.075082	6.404685	-0.024048543	-0.0008197812	-0.00027855457	-0.3212379	7.212287	6.6370134	Sitting_Read
14:14:13.081	-0.32083282	7.127756	6.596227	-0.024048543	-0.0008197812	-0.00027855457	-0.3212379	7.212287	6.6370134	Sitting_Read
14:14:13.102	-0.32083282	7.127756	6.596227	-0.024048543	-0.0008197812	-0.00027855457	-0.3212379	7.212287	6.6370134	Sitting_Read
14:14:13.123	-0.32083282	7.127756	6.596227	-0.024048543	-0.0008197812	-0.00027855457	-0.3212379	7.212287	6.6370134	Sitting_Read
14:14:13.144	-0.32083282	7.127756	6.596227	-0.024048543	-0.0008197812	-0.00027855457	-0.3212379	7.212287	6.6370134	Sitting_Read
14:14:13.166	-0.32083282	7.127756	6.596227	-0.024048543	-0.0008197812	-0.00027855457	-0.3212379	7.212287	6.6370134	Sitting_Read
14:14:13.188	-0.32083282	7.127756	6.596227	-0.024048543	-0.0008197812	-0.00027855457	-0.3212379	7.212287	6.6370134	Sitting_Read
14:14:13.209	-0.32083282	7.127756	6.596227	-0.024048543	-0.0008197812	-0.00027855457	-0.3212379	7.212287	6.6370134	Sitting_Read
14:14:13.231	-0.32083282	7.127756	6.596227	-0.024048543	-0.0008197812	-0.00027855457	-0.3212379	7.212287	6.6370134	Sitting_Read
14:14:13.253	-0.32083282	7.127756	6.596227	-0.052759208	-0.023421794	-0.027156625	-0.3107281	7.2068715	6.643396	Sitting_Read
14:14:13.275	-0.4740664	6.9936767	6.524399	-0.052759208	-0.023421794	-0.027156625	-0.3107281	7.2068715	6.643396	Sitting_Read
14:14:13.296	-0.4740664	6.9936767	6.524399	-0.052759208	-0.023421794	-0.027156625	-0.3107281	7.2068715	6.643396	Sitting_Read
14:14:13.317	-0.4740664	6.9936767	6.524399	-0.052759208	-0.023421794	-0.027156625	-0.3107281	7.2068715	6.643396	Sitting_Read
14:14:13.339	-0.4740664	6.9936767	6.524399	-0.052759208	-0.023421794	-0.027156625	-0.3107281	7.2068715	6.643396	Sitting_Read
14:14:13.359	-0.4740664	6.9936767	6.524399	-0.052759208	-0.023421794	-0.027156625	-0.3107281	7.2068715	6.643396	Sitting_Read
14:14:13.382	-0.4740664	6.9936767	6.524399	-0.052759208	-0.023421794	-0.027156625	-0.3107281	7.2068715	6.643396	Sitting_Read
14:14:13.403	-0.4740664	6.9936767	6.524399	-0.052759208	-0.023421794	-0.027156625	-0.3107281	7.2068715	6.643396	Sitting_Read
14:14:13.425	-0.4740664	6.9936767	6.524399	-0.0038899898	0.027890887	0.0143822115	-0.31561786	7.1776047	6.674779	Sitting_Read
14:14:13.445	-0.4740664	6.9936767	6.524399	-0.0038899898	0.027890887	0.0143822115	-0.31561786	7.1776047	6.674779	Sitting_Read
14:14:13.467	-0.38308397	7.039168	6.5818615	-0.0038899898	0.027890887	0.0143822115	-0.31561786	7.1776047	6.674779	Sitting_Read
14:14:13.490	-0.38308397	7.039168	6.5818615	-0.0038899898	0.027890887	0.0143822115	-0.31561786	7.1776047	6.674779	Sitting_Read
14:14:13.511	-0.38308397	7.039168	6.5818615	-0.0038899898	0.027890887	0.0143822115	-0.31561786	7.1776047	6.674779	Sitting_Read
14:14:13.532	-0.38308397	7.039168	6.5818615	-0.0038899898	0.027890887	0.0143822115	-0.31561786	7.1776047	6.674779	Sitting_Read
14:14:13.553	-0.38308397	7.039168	6.5818615	-0.0038899898	0.027890887	0.0143822115	-0.31561786	7.1776047	6.674779	Sitting_Read
14:14:13.575	-0.38308397	7.039168	6.5818615	-0.0038899898	0.027890887	0.0143822115	-0.31561786	7.1776047	6.674779	Sitting_Read
14:14:13.597	-0.38308397	7.039168	6.5818615	-0.025881138	0.01323012	0.026599515	-0.3273081	7.1656013	6.6871047	Sitting_Read
14:14:13.618	-0.38308397	7.039168	6.5818615	-0.025881138	0.01323012	0.026599515	-0.3273081	7.1656013	6.6871047	Sitting_Read
14:14:13.640	-0.38308397	7.039168	6.5818615	-0.025881138	0.01323012	0.026599515	-0.3273081	7.1656013	6.6871047	Sitting_Read
14:14:13.661	-0.38308397	7.039168	6.5818615	-0.025881138	0.01323012	0.026599515	-0.3273081	7.1656013	6.6871047	Sitting_Read
14:14:13.683	-0.30886146	6.93382	6.304126	-0.025881138	0.01323012	0.026599515	-0.3273081	7.1656013	6.6871047	Sitting_Read
14:14:13.708	-0.30886146	6.93382	6.304126	-0.025881138	0.01323012	0.026599515	-0.3273081	7.1656013	6.6871047	Sitting_Read
14:14:13.730	-0.30886146	6.93382	6.304126	-0.025881138	0.01323012	0.026599515	-0.3273081	7.1656013	6.6871047	Sitting_Read
14:14:13.751	-0.30886146	6.93382	6.304126	-0.025881138	0.01323012	0.026599515	-0.3273081	7.1656013	6.6871047	Sitting_Read
14:14:13.773	-0.30886146	6.93382	6.304126	-0.025881138	0.01323012	0.026599515	-0.3273081	7.1656013	6.6871047	Sitting_Read
14:14:13.794	-0.30886146	6.93382	6.304126	-0.039931037	-0.02036747	-0.011274129	-0.31555173	7.161187	6.69239	Sitting_Read
14:14:13.817	-0.30886146	6.93382	6.304126	-0.039931037	-0.02036747	-0.011274129	-0.31555173	7.161187	6.69239	Sitting_Read
14:14:13.838	-0.30886146	6.93382	6.304126	-0.039931037	-0.02036747	-0.011274129	-0.31555173	7.161187	6.69239	Sitting_Read
14:14:13.860	-0.30886146	6.93382	6.304126	-0.039931037	-0.02036747	-0.011274129	-0.31555173	7.161187	6.69239	Sitting_Read
14:14:13.881	-0.2083019	7.0942364	6.3903193	-0.039931037	-0.02036747	-0.011274129	-0.31555173	7.161187	6.69239	Sitting_Read
14:14:13.902	-0.2083019	7.0942364	6.3903193	-0.039931037	-0.02036747	-0.011274129	-0.31555173	7.161187	6.69239	Sitting_Read
14:14:13.924	-0.2083019	7.0942364	6.3903193	-0.039931037	-0.02036747	-0.011274129	-0.31555173	7.161187	6.69239	Sitting_Read
14:14:13.945	-0.2083019	7.0942364	6.3903193	-0.039931037	-0.02036747	-0.011274129	-0.31555173	7.161187	6.69239	Sitting_Read
14:14:13.968	-0.2083019	7.0942364	6.3903193	-0.023437677	-0.0215892	-0.022269703	-0.31408057	7.154326	6.699798	Sitting_Read
14:14:13.989	-0.2083019	7.0942364	6.3903193	-0.023437677	-0.0215892	-0.022269703	-0.31408057	7.154326	6.699798	Sitting_Read
14:14:14.010	-0.2083019	7.0942364	6.3903193	-0.023437677	-0.0215892	-0.022269703	-0.31408057	7.154326	6.699798	Sitting_Read
14:14:14.031	-0.2083019	7.0942364	6.3903193	-0.023437677	-0.0215892	-0.022269703	-0.31408057	7.154326	6.699798	Sitting_Read
14:14:14.053	-0.2083019	7.0942364	6.3903193	-0.023437677	-0.0215892	-0.022269703	-0.31408057	7.154326	6.699798	Sitting_Read
14:14:14.074	-0.339987	7.0319853	6.58665	-0.023437677	-0.0215892	-0.022269703	-0.31408057	7.154326	6.699798	Sitting_Read
14:14:14.095	-0.339987	7.0319853	6.58665	-0.023437677	-0.0215892	-0.022269703	-0.31408057	7.154326	6.699798	Sitting_Read
14:14:14.116	-0.339987	7.0319853	6.58665	-0.023437677	-0.0215892	-0.022269703	-0.31408057	7.154326	6.699798	Sitting_Read
14:14:14.138	-0.339987	7.0319853	6.58665	0.0071055847	0.0046780063	0.016214807	-0.31116965	7.1398063	6.7154016	Sitting_Read
14:14:14.160	-0.339987	7.0319853	6.58665	0.0071055847	0.0046780063	0.016214807	-0.31116965	7.1398063	6.7154016	Sitting_Read
14:14:14.182	-0.339987	7.0319853	6.58665	0.0071055847	0.0046780063	0.016214807	-0.31116965	7.1398063	6.7154016	Sitting_Read
14:14:14.202	-0.339987	7.0319853	6.58665	0.0071055847	0.0046780063	0.016214807	-0.31116965	7.1398063	6.7154016	Sitting_Read
14:14:14.224	-0.339987	7.0319853	6.58665	0.0071055847	0.0046780063	0.016214807	-0.31116965	7.1398063	6.7154016	Sitting_Read
14:14:14.245	-0.339987	7.0319853	6.58665	0.0071055847	0.0046780063	0.016214807	-0.31116965	7.1398063	6.7154016	Sitting_Read
14:14:14.265	-0.2849187	6.926637	6.708758	0.0071055847	0.0046780063	0.016214807	-0.31116965	7.1398063	6.7154016	Sitting_Read
14:14:14.287	-0.2849187	6.926637	6.708758	0.0071055847	0.0046780063	0.016214807	-0.31116965	7.1398063	6.7154016	Sitting_Read
14:14:14.308	-0.2849187	6.926637	6.708758	0.0071055847	0.0046780063	0.016214807	-0.31116965	7.1398063	6.7154016	Sitting_Read
14:14:14.330	-0.2849187	6.926637	6.708758	-0.024659408	0.012619254	0.024156056	-0.31228578	7.1296086	6.7261705	Sitting_Read
14:14:14.353	-0.2849187	6.926637	6.708758	-0.024659408	0.012619254	0.024156056	-0.31228578	7.1296086	6.7261705	Sitting_Read
14:14:14.373	-0.2849187	6.926637	6.708758	-0.024659408	0.012619254	0.024156056	-0.31228578	7.1296086	6.7261705	Sitting_Read
14:14:14.395	-0.2849187	6.926637	6.708758	-0.024659408	0.012619254	0.024156056	-0.31228578	7.1296086	6.7261705	Sitting_Read
14:14:14.417	-0.2849187	6.926637	6.708758	-0.024659408	0.012619254	0.024156056	-0.31228578	7.1296086	6.7261705	Sitting_Read
14:14:14.437	-0.2849187	6.926637	6.708758	-0.024659408	0.012619254	0.024156056	-0.31228578	7.1296086	6.7261705	Sitting_Read
14:14:14.460	-0.2849187	6.926637	6.708758	-0.024659408	0.012619254	0.024156056	-0.31228578	7.1296086	6.7261705	Sitting_Read
14:14:14.480	-0.22027329	7.024802	6.589044	-0.024659408	0.012619254	0.024156056	-0.31228578	7.1296086	6.7261705	Sitting_Read
14:14:14.503	-0.22027329	7.024802	6.589044	-0.0008356637	-0.014258817	-0.006387207	-0.29992718	7.138467	6.7173333	Sitting_Read
14:14:14.525	-0.22027329	7.024802	6.589044	-0.0008356637	-0.014258817	-0.006387207	-0.29992718	7.138467	6.7173333	Sitting_Read
14:14:14.546	-0.22027329	7.024802	6.589044	-0.0008356637	-0.014258817	-0.006387207	-0.29992718	7.138467	6.7173333	Sitting_Read
14:14:14.568	-0.22027329	7.024802	6.589044	-0.0008356637	-0.014258817	-0.006387207	-0.29992718	7.138467	6.7173333	Sitting_Read
14:14:14.589	-0.22027329	7.024802	6.589044	-0.0008356637	-0.014258817	-0.006387207	-0.29992718	7.138467	6.7173333	Sitting_Read
14:14:14.612	-0.22027329	7.024802	6.589044	-0.0008356637	-0.014258817	-0.006387207	-0.29992718	7.138467	6.7173333	Sitting_Read
14:14:14.634	-0.22027329	7.024802	6.589044	-0.0008356637	-0.014258817	-0.006387207	-0.29992718	7.138467	6.7173333	Sitting_Read
14:14:14.657	-0.22027329	7.024802	6.589044	-0.0008356637	-0.014258817	-0.006387207	-0.29992718	7.138467	6.7173333	Sitting_Read
14:14:14.678	-0.28252444	7.0343795	6.5794673	-0.010609508	-0.019145738	-0.015550185	-0.31294864	7.14236	6.712605	Sitting_Read
14:14:14.699	-0.28252444	7.0343795	6.5794673	-0.010609508	-0.019145738	-0.015550185	-0.31294864	7.14236	6.712605	Sitting_Read
14:14:14.721	-0.28252444	7.0343795	6.5794673	-0.010609508	-0.019145738	-0.015550185	-0.31294864	7.14236	6.712605	Sitting_Read
14:14:14.742	-0.28252444	7.0343795	6.5794673	-0.010609508	-0.019145738	-0.015550185	-0.31294864	7.14236	6.712605	Sitting_Read
14:14:14.762	-0.28252444	7.0343795	6.5794673	-0.010609508	-0.019145738	-0.015550185	-0.31294864	7.14236	6.712605	Sitting_Read
14:14:14.784	-0.28252444	7.0343795	6.5794673	-0.010609508	-0.019145738	-0.015550185	-0.31294864	7.14236	6.712605	Sitting_Read
14:14:14.805	-0.28252444	7.0343795	6.5794673	-0.010609508	-0.019145738	-0.015550185	-0.31294864	7.14236	6.712605	Sitting_Read
14:14:14.827	-0.28252444	7.0343795	6.5794673	-0.010609508	-0.019145738	-0.015550185	-0.31294864	7.14236	6.712605	Sitting_Read
14:14:14.848	-0.28252444	7.0343795	6.5794673	-0.010609508	-0.019145738	-0.015550185	-0.31294864	7.14236	6.712605	Sitting_Read
14:14:14.869	-0.36392978	7.0176196	6.672844	0.06697038	0.0040671406	0.027821247	-0.2831234	7.1505375	6.705214	Sitting_Read
14:14:14.891	-0.36392978	7.0176196	6.672844	0.06697038	0.0040671406	0.027821247	-0.2831234	7.1505375	6.705214	Sitting_Read
14:14:14.912	-0.36392978	7.0176196	6.672844	0.06697038	0.0040671406	0.027821247	-0.2831234	7.1505375	6.705214	Sitting_Read
14:14:14.933	-0.36392978	7.0176196	6.672844	0.06697038	0.0040671406	0.027821247	-0.2831234	7.1505375	6.705214	Sitting_Read
14:14:14.953	-0.36392978	7.0176196	6.672844	0.06697038	0.0040671406	0.027821247	-0.2831234	7.1505375	6.705214	Sitting_Read
14:14:14.975	-0.36392978	7.0176196	6.672844	0.06697038	0.0040671406	0.027821247	-0.2831234	7.1505375	6.705214	Sitting_Read
14:14:14.996	-0.36392978	7.0176196	6.672844	0.06697038	0.0040671406	0.027821247	-0.2831234	7.1505375	6.705214	Sitting_Read
14:14:15.018	-0.36392978	7.0176196	6.672844	0.06697038	0.0040671406	0.027821247	-0.2831234	7.1505375	6.705214	Sitting_Read
14:14:15.054	-0.36392978	7.0176196	6.672844	0.023598945	0.00040194934	0.01193875	-0.27434403	7.1972914	6.655378	Sitting_Read
14:14:15.088	-0.14365649	7.005648	6.454965	0.023598945	0.00040194934	0.01193875	-0.27434403	7.1972914	6.655378	Sitting_Read
14:14:15.124	-0.14365649	7.005648	6.454965	0.023598945	0.00040194934	0.01193875	-0.27434403	7.1972914	6.655378	Sitting_Read
14:14:15.156	-0.14365649	7.005648	6.454965	0.023598945	0.00040194934	0.01193875	-0.27434403	7.1972914	6.655378	Sitting_Read
14:14:15.189	-0.14365649	7.005648	6.454965	0.023598945	0.00040194934	0.01193875	-0.27434403	7.1972914	6.655378	Sitting_Read
14:14:15.223	-0.14365649	7.005648	6.454965	0.043146633	0.0046780063	0.0058300975	-0.25471872	7.229205	6.621485	Sitting_Read
14:14:15.261	-0.14365649	7.005648	6.454965	0.043146633	0.0046780063	0.0058300975	-0.25471872	7.229205	6.621485	Sitting_Read
14:14:15.289	-0.13886794	7.187613	6.4405994	0.043146633	0.0046780063	0.0058300975	-0.25471872	7.229205	6.621485	Sitting_Read
14:14:15.311	-0.13886794	7.187613	6.4405994	0.043146633	0.0046780063	0.0058300975	-0.25471872	7.229205	6.621485	Sitting_Read
14:14:15.332	-0.13886794	7.187613	6.4405994	0.043146633	0.0046780063	0.0058300975	-0.25471872	7.229205	6.621485	Sitting_Read
14:14:15.352	-0.13886794	7.187613	6.4405994	0.043146633	0.0046780063	0.0058300975	-0.25471872	7.229205	6.621485	Sitting_Read
14:14:15.373	-0.13886794	7.187613	6.4405994	0.043146633	0.0046780063	0.0058300975	-0.25471872	7.229205	6.621485	Sitting_Read
14:14:15.394	-0.13886794	7.187613	6.4405994	0.043146633	0.0046780063	0.0058300975	-0.25471872	7.229205	6.621485	Sitting_Read
14:14:15.419	-0.13886794	7.187613	6.4405994	-0.039931037	-0.022200065	-0.02532403	-0.24196255	7.24302	6.606842	Sitting_Read
14:14:15.441	-0.13886794	7.187613	6.4405994	-0.039931037	-0.022200065	-0.02532403	-0.24196255	7.24302	6.606842	Sitting_Read
14:14:15.461	-0.13886794	7.187613	6.4405994	-0.039931037	-0.022200065	-0.02532403	-0.24196255	7.24302	6.606842	Sitting_Read
14:14:15.483	-0.11492519	7.1732473	6.114978	-0.039931037	-0.022200065	-0.02532403	-0.24196255	7.24302	6.606842	Sitting_Read
14:14:15.504	-0.11492519	7.1732473	6.114978	-0.039931037	-0.022200065	-0.02532403	-0.24196255	7.24302	6.606842	Sitting_Read
14:14:15.524	-0.11492519	7.1732473	6.114978	-0.039931037	-0.022200065	-0.02532403	-0.24196255	7.24302	6.606842	Sitting_Read
14:14:15.546	-0.11492519	7.1732473	6.114978	-0.039931037	-0.022200065	-0.02532403	-0.24196255	7.24302	6.606842	Sitting_Read
14:14:15.566	-0.11492519	7.1732473	6.114978	-0.039931037	-0.022200065	-0.02532403	-0.24196255	7.24302	6.606842	Sitting_Read
14:14:15.588	-0.11492519	7.1732473	6.114978	-0.006944316	-0.016702278	-0.021047974	-0.23976123	7.2682962	6.5791106	Sitting_Read
14:14:15.609	-0.11492519	7.1732473	6.114978	-0.006944316	-0.016702278	-0.021047974	-0.23976123	7.2682962	6.5791106	Sitting_Read
14:14:15.630	-0.11492519	7.1732473	6.114978	-0.006944316	-0.016702278	-0.021047974	-0.23976123	7.2682962	6.5791106	Sitting_Read
14:14:15.652	-0.11492519	7.1732473	6.114978	-0.006944316	-0.016702278	-0.021047974	-0.23976123	7.2682962	6.5791106	Sitting_Read
14:14:15.675	-0.24182175	7.16367	6.299337	-0.006944316	-0.016702278	-0.021047974	-0.23976123	7.2682962	6.5791106	Sitting_Read
14:14:15.696	-0.24182175	7.16367	6.299337	-0.006944316	-0.016702278	-0.021047974	-0.23976123	7.2682962	6.5791106	Sitting_Read
14:14:15.717	-0.24182175	7.16367	6.299337	-0.006944316	-0.016702278	-0.021047974	-0.23976123	7.2682962	6.5791106	Sitting_Read
14:14:15.739	-0.24182175	7.16367	6.299337	-0.006944316	-0.016702278	-0.021047974	-0.23976123	7.2682962	6.5791106	Sitting_Read
14:14:15.760	-0.24182175	7.16367	6.299337	0.013825102	0.006510602	0.019879999	-0.2261559	7.3044467	6.539429	Sitting_Read
14:14:15.781	-0.24182175	7.16367	6.299337	0.013825102	0.006510602	0.019879999	-0.2261559	7.3044467	6.539429	Sitting_Read
14:14:15.802	-0.24182175	7.16367	6.299337	0.013825102	0.006510602	0.019879999	-0.2261559	7.3044467	6.539429	Sitting_Read
14:14:15.823	-0.24182175	7.16367	6.299337	0.013825102	0.006510602	0.019879999	-0.2261559	7.3044467	6.539429	Sitting_Read
14:14:15.845	-0.24182175	7.16367	6.299337	0.013825102	0.006510602	0.019879999	-0.2261559	7.3044467	6.539429	Sitting_Read
14:14:15.866	-0.31365	7.16367	6.368771	0.013825102	0.006510602	0.019879999	-0.2261559	7.3044467	6.539429	Sitting_Read
14:14:15.887	-0.31365	7.16367	6.368771	0.013825102	0.006510602	0.019879999	-0.2261559	7.3044467	6.539429	Sitting_Read
14:14:15.909	-0.31365	7.16367	6.368771	0.013825102	0.006510602	0.019879999	-0.2261559	7.3044467	6.539429	Sitting_Read
14:14:15.930	-0.31365	7.16367	6.368771	0.013825102	0.006510602	0.019879999	-0.2261559	7.3044467	6.539429	Sitting_Read
14:14:15.951	-0.31365	7.16367	6.368771	0.10301143	0.002234545	0.0070518283	-0.20273353	7.3290687	6.5126023	Sitting_Read
14:14:15.974	-0.31365	7.16367	6.368771	0.10301143	0.002234545	0.0070518283	-0.20273353	7.3290687	6.5126023	Sitting_Read
14:14:15.995	-0.31365	7.16367	6.368771	0.10301143	0.002234545	0.0070518283	-0.20273353	7.3290687	6.5126023	Sitting_Read
14:14:16.017	-0.31365	7.16367	6.368771	0.10301143	0.002234545	0.0070518283	-0.20273353	7.3290687	6.5126023	Sitting_Read
14:14:16.038	-0.31365	7.16367	6.368771	0.10301143	0.002234545	0.0070518283	-0.20273353	7.3290687	6.5126023	Sitting_Read
14:14:16.060	-0.31365	7.16367	6.368771	0.10301143	0.002234545	0.0070518283	-0.20273353	7.3290687	6.5126023	Sitting_Read
14:14:16.081	-0.035914123	7.1660647	6.4525704	0.10301143	0.002234545	0.0070518283	-0.20273353	7.3290687	6.5126023	Sitting_Read
14:14:16.102	-0.035914123	7.1660647	6.4525704	0.10301143	0.002234545	0.0070518283	-0.20273353	7.3290687	6.5126023	Sitting_Read
14:14:16.124	-0.035914123	7.1660647	6.4525704	-0.0026682594	-0.012426221	0.0052192328	-0.21485783	7.3344736	6.5061226	Sitting_Read
14:14:16.146	-0.035914123	7.1660647	6.4525704	-0.0026682594	-0.012426221	0.0052192328	-0.21485783	7.3344736	6.5061226	Sitting_Read
14:14:16.168	-0.035914123	7.1660647	6.4525704	-0.0026682594	-0.012426221	0.0052192328	-0.21485783	7.3344736	6.5061226	Sitting_Read
14:14:16.189	-0.035914123	7.1660647	6.4525704	-0.0026682594	-0.012426221	0.0052192328	-0.21485783	7.3344736	6.5061226	Sitting_Read
14:14:16.211	-0.035914123	7.1660647	6.4525704	-0.0026682594	-0.012426221	0.0052192328	-0.21485783	7.3344736	6.5061226	Sitting_Read
14:14:16.232	-0.035914123	7.1660647	6.4525704	-0.0026682594	-0.012426221	0.0052192328	-0.21485783	7.3344736	6.5061226	Sitting_Read
14:14:16.254	-0.035914123	7.1660647	6.4525704	-0.0026682594	-0.012426221	0.0052192328	-0.21485783	7.3344736	6.5061226	Sitting_Read
14:14:16.277	-0.25379312	7.142122	6.3400397	-0.0026682594	-0.012426221	0.0052192328	-0.21485783	7.3344736	6.5061226	Sitting_Read
14:14:16.298	-0.25379312	7.142122	6.3400397	0.035205387	0.0010128145	0.025377786	-0.23264863	7.307702	6.535571	Sitting_Read
14:14:16.321	-0.25379312	7.142122	6.3400397	0.035205387	0.0010128145	0.025377786	-0.23264863	7.307702	6.535571	Sitting_Read
14:14:16.344	-0.25379312	7.142122	6.3400397	0.035205387	0.0010128145	0.025377786	-0.23264863	7.307702	6.535571	Sitting_Read
14:14:16.365	-0.25379312	7.142122	6.3400397	0.035205387	0.0010128145	0.025377786	-0.23264863	7.307702	6.535571	Sitting_Read
14:14:16.387	-0.25379312	7.142122	6.3400397	0.035205387	0.0010128145	0.025377786	-0.23264863	7.307702	6.535571	Sitting_Read
14:14:16.408	-0.25379312	7.142122	6.3400397	0.035205387	0.0010128145	0.025377786	-0.23264863	7.307702	6.535571	Sitting_Read
14:14:16.430	-0.25379312	7.142122	6.3400397	0.035205387	0.0010128145	0.025377786	-0.23264863	7.307702	6.535571	Sitting_Read
14:14:16.451	-0.25379312	7.142122	6.3400397	0.035205387	0.0010128145	0.025377786	-0.23264863	7.307702	6.535571	Sitting_Read
14:14:16.471	-0.3998439	7.1540933	6.5603127	0.035205387	0.0010128145	0.025377786	-0.23264863	7.307702	6.535571	Sitting_Read
14:14:16.495	-0.3998439	7.1540933	6.5603127	-0.04115277	-0.019756604	-0.019826243	-0.23811668	7.312497	6.530005	Sitting_Read
14:14:16.515	-0.3998439	7.1540933	6.5603127	-0.04115277	-0.019756604	-0.019826243	-0.23811668	7.312497	6.530005	Sitting_Read
14:14:16.537	-0.3998439	7.1540933	6.5603127	-0.04115277	-0.019756604	-0.019826243	-0.23811668	7.312497	6.530005	Sitting_Read
14:14:16.558	-0.3998439	7.1540933	6.5603127	-0.04115277	-0.019756604	-0.019826243	-0.23811668	7.312497	6.530005	Sitting_Read
14:14:16.580	-0.3998439	7.1540933	6.5603127	-0.04115277	-0.019756604	-0.019826243	-0.23811668	7.312497	6.530005	Sitting_Read
14:14:16.601	-0.3998439	7.1540933	6.5603127	-0.04115277	-0.019756604	-0.019826243	-0.23811668	7.312497	6.530005	Sitting_Read
14:14:16.623	-0.3998439	7.1540933	6.5603127	-0.04115277	-0.019756604	-0.019826243	-0.23811668	7.312497	6.530005	Sitting_Read
14:14:16.646	-0.3998439	7.1540933	6.5603127	-0.04115277	-0.019756604	-0.019826243	-0.23811668	7.312497	6.530005	Sitting_Read
14:14:16.667	-0.31604427	7.1301503	6.4597535	-0.0038899898	0.008954062	0.003386637	-0.24731341	7.301552	6.5419006	Sitting_Read
14:14:16.688	-0.31604427	7.1301503	6.4597535	-0.0038899898	0.008954062	0.003386637	-0.24731341	7.301552	6.5419006	Sitting_Read
14:14:16.711	-0.31604427	7.1301503	6.4597535	-0.0038899898	0.008954062	0.003386637	-0.24731341	7.301552	6.5419006	Sitting_Read
14:14:16.733	-0.31604427	7.1301503	6.4597535	-0.0038899898	0.008954062	0.003386637	-0.24731341	7.301552	6.5419006	Sitting_Read
14:14:16.754	-0.31604427	7.1301503	6.4597535	-0.0038899898	0.008954062	0.003386637	-0.24731341	7.301552	6.5419006	Sitting_Read
14:14:16.775	-0.31604427	7.1301503	6.4597535	-0.0038899898	0.008954062	0.003386637	-0.24731341	7.301552	6.5419006	Sitting_Read
14:14:16.796	-0.31604427	7.1301503	6.4597535	-0.0038899898	0.008954062	0.003386637	-0.24731341	7.301552	6.5419006	Sitting_Read
14:14:16.818	-0.31604427	7.1301503	6.4597535	-0.0038899898	0.008954062	0.003386637	-0.24731341	7.301552	6.5419006	Sitting_Read
14:14:16.839	-0.31604427	7.1301503	6.4597535	0.0071055847	0.010786658	0.032708168	-0.2552141	7.2851887	6.559819	Sitting_Read
14:14:16.860	-0.31604427	7.1301503	6.4597535	0.0071055847	0.010786658	0.032708168	-0.2552141	7.2851887	6.559819	Sitting_Read
14:14:16.882	-0.28731298	7.120573	6.2873654	0.0071055847	0.010786658	0.032708168	-0.2552141	7.2851887	6.559819	Sitting_Read
14:14:16.903	-0.28731298	7.120573	6.2873654	0.0071055847	0.010786658	0.032708168	-0.2552141	7.2851887	6.559819	Sitting_Read
14:14:16.925	-0.28731298	7.120573	6.2873654	0.0071055847	0.010786658	0.032708168	-0.2552141	7.2851887	6.559819	Sitting_Read
14:14:16.946	-0.28731298	7.120573	6.2873654	0.0071055847	0.010786658	0.032708168	-0.2552141	7.2851887	6.559819	Sitting_Read
14:14:16.968	-0.28731298	7.120573	6.2873654	0.0071055847	0.010786658	0.032708168	-0.2552141	7.2851887	6.559819	Sitting_Read
14:14:16.990	-0.28731298	7.120573	6.2873654	0.0071055847	0.010786658	0.032708168	-0.2552141	7.2851887	6.559819	Sitting_Read
14:14:17.011	-0.28731298	7.120573	6.2873654	0.0071055847	0.010786658	0.032708168	-0.2552141	7.2851887	6.559819	Sitting_Read
14:14:17.033	-0.28731298	7.120573	6.2873654	-0.013663834	0.020560503	0.01071702	-0.26843804	7.275025	6.57056	Sitting_Read
14:14:17.054	-0.28731298	7.120573	6.2873654	-0.013663834	0.020560503	0.01071702	-0.26843804	7.275025	6.57056	Sitting_Read
14:14:17.075	-0.28970724	7.2019787	6.352011	-0.013663834	0.020560503	0.01071702	-0.26843804	7.275025	6.57056	Sitting_Read
14:14:17.097	-0.28970724	7.2019787	6.352011	-0.013663834	0.020560503	0.01071702	-0.26843804	7.275025	6.57056	Sitting_Read
14:14:17.117	-0.28970724	7.2019787	6.352011	-0.013663834	0.020560503	0.01071702	-0.26843804	7.275025	6.57056	Sitting_Read
14:14:17.140	-0.28970724	7.2019787	6.352011	-0.013663834	0.020560503	0.01071702	-0.26843804	7.275025	6.57056	Sitting_Read
14:14:17.164	-0.28970724	7.2019787	6.352011	-0.013663834	0.020560503	0.01071702	-0.26843804	7.275025	6.57056	Sitting_Read
14:14:17.185	-0.28970724	7.2019787	6.352011	-0.013663834	0.020560503	0.01071702	-0.26843804	7.275025	6.57056	Sitting_Read
14:14:17.207	-0.28970724	7.2019787	6.352011	0.0071055847	-0.04235862	-0.039984796	-0.28314695	7.290312	6.552969	Sitting_Read
14:14:17.227	-0.28970724	7.2019787	6.352011	0.0071055847	-0.04235862	-0.039984796	-0.28314695	7.290312	6.552969	Sitting_Read
14:14:17.249	-0.28970724	7.2019787	6.352011	0.0071055847	-0.04235862	-0.039984796	-0.28314695	7.290312	6.552969	Sitting_Read
14:14:17.270	-0.17478207	7.2378926	6.65369	0.0071055847	-0.04235862	-0.039984796	-0.28314695	7.290312	6.552969	Sitting_Read
14:14:17.292	-0.17478207	7.2378926	6.65369	0.0071055847	-0.04235862	-0.039984796	-0.28314695	7.290312	6.552969	Sitting_Read
14:14:17.315	-0.17478207	7.2378926	6.65369	0.0071055847	-0.04235862	-0.039984796	-0.28314695	7.290312	6.552969	Sitting_Read
14:14:17.347	-0.17478207	7.2378926	6.65369	0.0071055847	-0.04235862	-0.039984796	-0.28314695	7.290312	6.552969	Sitting_Read
14:14:17.381	-0.17478207	7.2378926	6.65369	-0.020383352	0.00040194934	-0.028989222	-0.2683027	7.257357	6.5900774	Sitting_Read
14:14:17.414	-0.17478207	7.2378926	6.65369	-0.020383352	0.00040194934	-0.028989222	-0.2683027	7.257357	6.5900774	Sitting_Read
14:14:17.447	-0.17478207	7.2378926	6.65369	-0.020383352	0.00040194934	-0.028989222	-0.2683027	7.257357	6.5900774	Sitting_Read
14:14:17.468	-0.19633053	7.106208	6.63693	-0.020383352	0.00040194934	-0.028989222	-0.2683027	7.257357	6.5900774	Sitting_Read
14:14:17.488	-0.19633053	7.106208	6.63693	-0.020383352	0.00040194934	-0.028989222	-0.2683027	7.257357	6.5900774	Sitting_Read
14:14:17.510	-0.19633053	7.106208	6.63693	-0.020383352	0.00040194934	-0.028989222	-0.2683027	7.257357	6.5900774	Sitting_Read
14:14:17.531	-0.19633053	7.106208	6.63693	-0.020383352	0.00040194934	-0.028989222	-0.2683027	7.257357	6.5900774	Sitting_Read
14:14:17.552	-0.19633053	7.106208	6.63693	-0.020383352	0.00040194934	-0.028989222	-0.2683027	7.257357	6.5900774	Sitting_Read
14:14:17.573	-0.19633053	7.106208	6.63693	-0.02954633	-0.030141313	0.042482015	-0.27494392	7.2421417	6.6065207	Sitting_Read
14:14:17.593	-0.19633053	7.106208	6.63693	-0.02954633	-0.030141313	0.042482015	-0.27494392	7.2421417	6.6065207	Sitting_Read
14:14:17.614	-0.19633053	7.106208	6.63693	-0.02954633	-0.030141313	0.042482015	-0.27494392	7.2421417	6.6065207	Sitting_Read
14:14:17.635	-0.19633053	7.106208	6.63693	-0.02954633	-0.030141313	0.042482015	-0.27494392	7.2421417	6.6065207	Sitting_Read
14:14:17.655	-0.19633053	7.106208	6.63693	-0.02954633	-0.030141313	0.042482015	-0.27494392	7.2421417	6.6065207	Sitting_Read
14:14:17.677	-0.38787252	7.046351	6.4980617	-0.02954633	-0.030141313	0.042482015	-0.27494392	7.2421417	6.6065207	Sitting_Read
14:14:17.698	-0.38787252	7.046351	6.4980617	-0.02954633	-0.030141313	0.042482015	-0.27494392	7.2421417	6.6065207	Sitting_Read
14:14:17.719	-0.38787252	7.046351	6.4980617	-0.02954633	-0.030141313	0.042482015	-0.27494392	7.2421417	6.6065207	Sitting_Read
14:14:17.740	-0.38787252	7.046351	6.4980617	-0.070474304	0.026669156	0.016825672	-0.26293927	7.2468767	6.601815	Sitting_Read
14:14:17.761	-0.38787252	7.046351	6.4980617	-0.070474304	0.026669156	0.016825672	-0.26293927	7.2468767	6.601815	Sitting_Read
14:14:17.782	-0.38787252	7.046351	6.4980617	-0.070474304	0.026669156	0.016825672	-0.26293927	7.2468767	6.601815	Sitting_Read
14:14:17.803	-0.38787252	7.046351	6.4980617	-0.070474304	0.026669156	0.016825672	-0.26293927	7.2468767	6.601815	Sitting_Read
14:14:17.825	-0.38787252	7.046351	6.4980617	-0.070474304	0.026669156	0.016825672	-0.26293927	7.2468767	6.601815	Sitting_Read
14:14:17.849	-0.38787252	7.046351	6.4980617	-0.070474304	0.026669156	0.016825672	-0.26293927	7.2468767	6.601815	Sitting_Read
14:14:17.870	-0.30886146	7.0535336	6.4765134	-0.070474304	0.026669156	0.016825672	-0.26293927	7.2468767	6.601815	Sitting_Read
14:14:17.890	-0.30886146	7.0535336	6.4765134	-0.070474304	0.026669156	0.016825672	-0.26293927	7.2468767	6.601815	Sitting_Read
14:14:17.911	-0.30886146	7.0535336	6.4765134	-0.070474304	0.026669156	0.016825672	-0.26293927	7.2468767	6.601815	Sitting_Read
14:14:17.933	-0.30886146	7.0535336	6.4765134	-0.06375478	-0.0057067033	-0.02288057	-0.22375046	7.240321	6.610441	Sitting_Read
14:14:17.954	-0.30886146	7.0535336	6.4765134	-0.06375478	-0.0057067033	-0.02288057	-0.22375046	7.240321	6.610441	Sitting_Read
14:14:17.975	-0.30886146	7.0535336	6.4765134	-0.06375478	-0.0057067033	-0.02288057	-0.22375046	7.240321	6.610441	Sitting_Read
14:14:17.995	-0.30886146	7.0535336	6.4765134	-0.06375478	-0.0057067033	-0.02288057	-0.22375046	7.240321	6.610441	Sitting_Read
14:14:18.017	-0.30886146	7.0535336	6.4765134	-0.06375478	-0.0057067033	-0.02288057	-0.22375046	7.240321	6.610441	Sitting_Read
14:14:18.039	-0.30886146	7.0535336	6.4765134	-0.06375478	-0.0057067033	-0.02288057	-0.22375046	7.240321	6.610441	Sitting_Read
14:14:18.060	-0.30886146	7.0535336	6.4765134	-0.06375478	-0.0057067033	-0.02288057	-0.22375046	7.240321	6.610441	Sitting_Read
14:14:18.080	0.04070267	7.2091613	6.361588	-0.06375478	-0.0057067033	-0.02288057	-0.22375046	7.240321	6.610441	Sitting_Read
14:14:18.102	0.04070267	7.2091613	6.361588	-0.009387777	-0.0014306464	0.010106155	-0.23316652	7.2022686	6.65156	Sitting_Read
14:14:18.123	0.04070267	7.2091613	6.361588	-0.009387777	-0.0014306464	0.010106155	-0.23316652	7.2022686	6.65156	Sitting_Read
14:14:18.145	0.04070267	7.2091613	6.361588	-0.009387777	-0.0014306464	0.010106155	-0.23316652	7.2022686	6.65156	Sitting_Read
14:14:18.168	0.04070267	7.2091613	6.361588	-0.009387777	-0.0014306464	0.010106155	-0.23316652	7.2022686	6.65156	Sitting_Read
14:14:18.190	0.04070267	7.2091613	6.361588	-0.009387777	-0.0014306464	0.010106155	-0.23316652	7.2022686	6.65156	Sitting_Read
14:14:18.211	0.04070267	7.2091613	6.361588	-0.009387777	-0.0014306464	0.010106155	-0.23316652	7.2022686	6.65156	Sitting_Read
14:14:18.232	0.04070267	7.2091613	6.361588	-0.009387777	-0.0014306464	0.010106155	-0.23316652	7.2022686	6.65156	Sitting_Read
14:14:18.255	0.04070267	7.2091613	6.361588	-0.009387777	-0.0014306464	0.010106155	-0.23316652	7.2022686	6.65156	Sitting_Read
14:14:18.276	-0.29689008	7.0104365	6.510033	0.000996932	0.011397524	-0.0008894198	-0.2368471	7.1944995	6.6598306	Sitting_Read
14:14:18.298	-0.29689008	7.0104365	6.510033	0.000996932	0.011397524	-0.0008894198	-0.2368471	7.1944995	6.6598306	Sitting_Read
14:14:18.320	-0.29689008	7.0104365	6.510033	0.000996932	0.011397524	-0.0008894198	-0.2368471	7.1944995	6.6598306	Sitting_Read
14:14:18.341	-0.29689008	7.0104365	6.510033	0.000996932	0.011397524	-0.0008894198	-0.2368471	7.1944995	6.6598306	Sitting_Read
14:14:18.362	-0.29689008	7.0104365	6.510033	0.000996932	0.011397524	-0.0008894198	-0.2368471	7.1944995	6.6598306	Sitting_Read
14:14:18.382	-0.29689008	7.0104365	6.510033	0.000996932	0.011397524	-0.0008894198	-0.2368471	7.1944995	6.6598306	Sitting_Read
14:14:18.404	-0.29689008	7.0104365	6.510033	0.000996932	0.011397524	-0.0008894198	-0.2368471	7.1944995	6.6598306	Sitting_Read
14:14:18.425	-0.29689008	7.0104365	6.510033	0.000996932	0.011397524	-0.0008894198	-0.2368471	7.1944995	6.6598306	Sitting_Read
14:14:18.446	-0.29689008	7.0104365	6.510033	0.000996932	0.011397524	-0.0008894198	-0.2368471	7.1944995	6.6598306	Sitting_Read
14:14:18.469	-0.21548474	7.058322	6.3735595	0.005883854	-0.013647951	0.0046083676	-0.24771191	7.2021656	6.6511445	Sitting_Read
14:14:18.491	-0.21548474	7.058322	6.3735595	0.005883854	-0.013647951	0.0046083676	-0.24771191	7.2021656	6.6511445	Sitting_Read
14:14:18.513	-0.21548474	7.058322	6.3735595	0.005883854	-0.013647951	0.0046083676	-0.24771191	7.2021656	6.6511445	Sitting_Read
14:14:18.537	-0.21548474	7.058322	6.3735595	0.005883854	-0.013647951	0.0046083676	-0.24771191	7.2021656	6.6511445	Sitting_Read
14:14:18.558	-0.21548474	7.058322	6.3735595	0.005883854	-0.013647951	0.0046083676	-0.24771191	7.2021656	6.6511445	Sitting_Read
14:14:18.579	-0.21548474	7.058322	6.3735595	0.005883854	-0.013647951	0.0046083676	-0.24771191	7.2021656	6.6511445	Sitting_Read
14:14:18.601	-0.21548474	7.058322	6.3735595	0.005883854	-0.013647951	0.0046083676	-0.24771191	7.2021656	6.6511445	Sitting_Read
14:14:18.622	-0.21548474	7.058322	6.3735595	0.005883854	-0.013647951	0.0046083676	-0.24771191	7.2021656	6.6511445	Sitting_Read
14:14:18.644	-0.21548474	7.058322	6.3735595	0.03825971	0.0010128145	0.008273559	-0.23706791	7.2207093	6.631396	Sitting_Read
14:14:18.664	-0.3304099	7.0128307	6.5052447	0.03825971	0.0010128145	0.008273559	-0.23706791	7.2207093	6.631396	Sitting_Read
14:14:18.687	-0.3304099	7.0128307	6.5052447	0.03825971	0.0010128145	0.008273559	-0.23706791	7.2207093	6.631396	Sitting_Read
14:14:18.709	-0.3304099	7.0128307	6.5052447	0.03825971	0.0010128145	0.008273559	-0.23706791	7.2207093	6.631396	Sitting_Read
14:14:18.730	-0.3304099	7.0128307	6.5052447	0.03825971	0.0010128145	0.008273559	-0.23706791	7.2207093	6.631396	Sitting_Read
14:14:18.750	-0.3304099	7.0128307	6.5052447	0.03825971	0.0010128145	0.008273559	-0.23706791	7.2207093	6.631396	Sitting_Read
14:14:18.772	-0.3304099	7.0128307	6.5052447	0.03825971	0.0010128145	0.008273559	-0.23706791	7.2207093	6.631396	Sitting_Read
14:14:18.794	-0.3304099	7.0128307	6.5052447	0.03825971	0.0010128145	0.008273559	-0.23706791	7.2207093	6.631396	Sitting_Read
14:14:18.816	-0.3304099	7.0128307	6.5052447	0.00893818	0.006510602	0.01193875	-0.22942251	7.2329874	6.618272	Sitting_Read
14:14:18.838	-0.3304099	7.0128307	6.5052447	0.00893818	0.006510602	0.01193875	-0.22942251	7.2329874	6.618272	Sitting_Read
14:14:18.859	-0.3304099	7.0128307	6.5052447	0.00893818	0.006510602	0.01193875	-0.22942251	7.2329874	6.618272	Sitting_Read
14:14:18.880	-0.31125572	7.0535336	6.3639827	0.00893818	0.006510602	0.01193875	-0.22942251	7.2329874	6.618272	Sitting_Read
14:14:18.902	-0.31125572	7.0535336	6.3639827	0.00893818	0.006510602	0.01193875	-0.22942251	7.2329874	6.618272	Sitting_Read
14:14:18.924	-0.31125572	7.0535336	6.3639827	0.00893818	0.006510602	0.01193875	-0.22942251	7.2329874	6.618272	Sitting_Read
14:14:18.946	-0.31125572	7.0535336	6.3639827	0.00893818	0.006510602	0.01193875	-0.22942251	7.2329874	6.618272	Sitting_Read
14:14:18.967	-0.31125572	7.0535336	6.3639827	0.00893818	0.006510602	0.01193875	-0.22942251	7.2329874	6.618272	Sitting_Read
[truncated: 3,306 more rows]
