# Supplementary material for: Real-time Smartphone Activity Classification Using Inertial Sensors—Recognition of Scrolling, Typing, and Watching Videos While Sitting or Walking
Source: Sensors (Basel). 2020 Jan 24;20(3):655. doi: 10.3390/s20030655 (PMC7038357; doi:10.3390/s20030655)
Supplement: Supplementary file 1 [file sensors-20-00655-s001.zip › sensors-668083-supplementary/5Hz_data/7646/2019_08_27_14_08_54_Walking_Type.csv]

time	accX	accY	accZ	rotX	rotY	rotZ	graX	graY	graZ	activity
14:26:07.443	-0.7206767	4.5275736	6.5196104	0.21235631	-0.0032632423	0.20924823	0.3218908	4.4341993	8.740973	Walking_Type
14:26:07.491	-0.7206767	4.5275736	6.5196104	0.21235631	-0.0032632423	0.20924823	0.3218908	4.4341993	8.740973	Walking_Type
14:26:07.584	0.21548474	3.605778	7.7143536	-0.041763633	0.05660155	0.08279912	0.41345775	4.3619328	8.773423	Walking_Type
14:26:07.605	0.21548474	3.605778	7.7143536	-0.041763633	0.05660155	0.08279912	0.41345775	4.3619328	8.773423	Walking_Type
14:26:07.625	0.21548474	3.605778	7.7143536	-0.041763633	0.05660155	0.08279912	0.41345775	4.3619328	8.773423	Walking_Type
14:26:07.646	0.21548474	3.605778	7.7143536	-0.041763633	0.05660155	0.08279912	0.41345775	4.3619328	8.773423	Walking_Type
14:26:07.669	0.21548474	3.605778	7.7143536	-0.041763633	0.05660155	0.08279912	0.41345775	4.3619328	8.773423	Walking_Type
14:26:07.690	0.21548474	3.605778	7.7143536	-0.041763633	0.05660155	0.08279912	0.41345775	4.3619328	8.773423	Walking_Type
14:26:07.711	0.21548474	3.605778	7.7143536	-0.041763633	0.05660155	0.08279912	0.41345775	4.3619328	8.773423	Walking_Type
14:26:07.732	0.21548474	3.605778	7.7143536	-0.041763633	0.05660155	0.08279912	0.41345775	4.3619328	8.773423	Walking_Type
14:26:07.754	0.21548474	3.605778	7.7143536	-0.774191	0.4909267	0.29110417	-0.3370844	4.3127503	8.8009615	Walking_Type
14:26:07.775	-0.17238778	3.8452053	8.518829	-0.774191	0.4909267	0.29110417	-0.3370844	4.3127503	8.8009615	Walking_Type
14:26:07.796	-0.17238778	3.8452053	8.518829	-0.774191	0.4909267	0.29110417	-0.3370844	4.3127503	8.8009615	Walking_Type
14:26:07.818	-0.17238778	3.8452053	8.518829	-0.774191	0.4909267	0.29110417	-0.3370844	4.3127503	8.8009615	Walking_Type
14:26:07.839	-0.17238778	3.8452053	8.518829	-0.774191	0.4909267	0.29110417	-0.3370844	4.3127503	8.8009615	Walking_Type
14:26:07.861	-0.17238778	3.8452053	8.518829	-0.774191	0.4909267	0.29110417	-0.3370844	4.3127503	8.8009615	Walking_Type
14:26:07.882	-0.17238778	3.8452053	8.518829	-0.774191	0.4909267	0.29110417	-0.3370844	4.3127503	8.8009615	Walking_Type
14:26:07.903	-0.17238778	3.8452053	8.518829	-0.774191	0.4909267	0.29110417	-0.3370844	4.3127503	8.8009615	Walking_Type
14:26:07.924	-0.17238778	3.8452053	8.518829	0.017490294	-0.1236037	0.25750658	-0.44092	3.9846735	8.949766	Walking_Type
14:26:07.946	-0.17238778	3.8452053	8.518829	0.017490294	-0.1236037	0.25750658	-0.44092	3.9846735	8.949766	Walking_Type
14:26:07.967	-1.8531687	4.2618093	9.62259	0.017490294	-0.1236037	0.25750658	-0.44092	3.9846735	8.949766	Walking_Type
14:26:07.990	-1.8531687	4.2618093	9.62259	0.017490294	-0.1236037	0.25750658	-0.44092	3.9846735	8.949766	Walking_Type
14:26:08.011	-1.8531687	4.2618093	9.62259	0.017490294	-0.1236037	0.25750658	-0.44092	3.9846735	8.949766	Walking_Type
14:26:08.033	-1.8531687	4.2618093	9.62259	0.017490294	-0.1236037	0.25750658	-0.44092	3.9846735	8.949766	Walking_Type
14:26:08.055	-1.8531687	4.2618093	9.62259	0.017490294	-0.1236037	0.25750658	-0.44092	3.9846735	8.949766	Walking_Type
14:26:08.077	-1.8531687	4.2618093	9.62259	0.017490294	-0.1236037	0.25750658	-0.44092	3.9846735	8.949766	Walking_Type
14:26:08.100	-1.8531687	4.2618093	9.62259	0.5287845	0.4634378	0.010106155	-0.7143415	4.6021285	8.630208	Walking_Type
14:26:08.123	-1.8531687	4.2618093	9.62259	0.5287845	0.4634378	0.010106155	-0.7143415	4.6021285	8.630208	Walking_Type
14:26:08.145	-1.8531687	4.2618093	9.62259	0.5287845	0.4634378	0.010106155	-0.7143415	4.6021285	8.630208	Walking_Type
14:26:08.167	0.5913859	4.120547	9.63935	0.5287845	0.4634378	0.010106155	-0.7143415	4.6021285	8.630208	Walking_Type
14:26:08.191	0.5913859	4.120547	9.63935	0.5287845	0.4634378	0.010106155	-0.7143415	4.6021285	8.630208	Walking_Type
14:26:08.213	0.5913859	4.120547	9.63935	0.5287845	0.4634378	0.010106155	-0.7143415	4.6021285	8.630208	Walking_Type
14:26:08.236	0.5913859	4.120547	9.63935	0.5287845	0.4634378	0.010106155	-0.7143415	4.6021285	8.630208	Walking_Type
14:26:08.258	0.5913859	4.120547	9.63935	0.5287845	0.4634378	0.010106155	-0.7143415	4.6021285	8.630208	Walking_Type
14:26:08.291	0.5913859	4.120547	9.63935	0.47563922	0.6063802	-0.028378354	-1.0999756	4.913291	8.41546	Walking_Type
14:26:08.311	0.5913859	4.120547	9.63935	0.47563922	0.6063802	-0.028378354	-1.0999756	4.913291	8.41546	Walking_Type
14:26:08.332	0.5913859	4.120547	9.63935	0.47563922	0.6063802	-0.028378354	-1.0999756	4.913291	8.41546	Walking_Type
14:26:08.371	0.5913859	4.120547	9.63935	0.47563922	0.6063802	-0.028378354	-1.0999756	4.913291	8.41546	Walking_Type
14:26:08.392	-0.4764607	4.678413	8.696006	0.47563922	0.6063802	-0.028378354	-1.0999756	4.913291	8.41546	Walking_Type
14:26:08.413	-0.4764607	4.678413	8.696006	0.47563922	0.6063802	-0.028378354	-1.0999756	4.913291	8.41546	Walking_Type
14:26:08.433	-0.4764607	4.678413	8.696006	0.47563922	0.6063802	-0.028378354	-1.0999756	4.913291	8.41546	Walking_Type
14:26:08.454	-0.4764607	4.678413	8.696006	0.29115793	-0.43881014	-0.3796259	-0.43832216	5.310856	8.232435	Walking_Type
14:26:08.474	-0.4764607	4.678413	8.696006	0.29115793	-0.43881014	-0.3796259	-0.43832216	5.310856	8.232435	Walking_Type
14:26:08.494	-0.4764607	4.678413	8.696006	0.29115793	-0.43881014	-0.3796259	-0.43832216	5.310856	8.232435	Walking_Type
14:26:08.519	-0.4764607	4.678413	8.696006	0.29115793	-0.43881014	-0.3796259	-0.43832216	5.310856	8.232435	Walking_Type
14:26:08.554	-0.4764607	4.678413	8.696006	0.29115793	-0.43881014	-0.3796259	-0.43832216	5.310856	8.232435	Walking_Type
14:26:08.587	0.1340794	4.4054656	7.0798707	0.29115793	-0.43881014	-0.3796259	-0.43832216	5.310856	8.232435	Walking_Type
14:26:08.621	0.1340794	4.4054656	7.0798707	0.29115793	-0.43881014	-0.3796259	-0.43832216	5.310856	8.232435	Walking_Type
14:26:08.654	0.1340794	4.4054656	7.0798707	-0.039931037	-0.10344514	-0.33930877	0.16996947	4.85173	8.520691	Walking_Type
14:26:08.688	0.1340794	4.4054656	7.0798707	-0.039931037	-0.10344514	-0.33930877	0.16996947	4.85173	8.520691	Walking_Type
14:26:08.721	0.1340794	4.4054656	7.0798707	-0.039931037	-0.10344514	-0.33930877	0.16996947	4.85173	8.520691	Walking_Type
14:26:08.755	0.1340794	4.4054656	7.0798707	-0.039931037	-0.10344514	-0.33930877	0.16996947	4.85173	8.520691	Walking_Type
14:26:08.774	1.175589	4.922629	9.699207	-0.039931037	-0.10344514	-0.33930877	0.16996947	4.85173	8.520691	Walking_Type
14:26:08.795	1.175589	4.922629	9.699207	-0.039931037	-0.10344514	-0.33930877	0.16996947	4.85173	8.520691	Walking_Type
14:26:08.816	1.175589	4.922629	9.699207	0.2826058	-0.11016466	-0.40467137	0.41892377	4.937522	8.462607	Walking_Type
14:26:08.838	1.175589	4.922629	9.699207	0.2826058	-0.11016466	-0.40467137	0.41892377	4.937522	8.462607	Walking_Type
14:26:08.859	1.175589	4.922629	9.699207	0.2826058	-0.11016466	-0.40467137	0.41892377	4.937522	8.462607	Walking_Type
14:26:08.882	1.175589	4.922629	9.699207	0.2826058	-0.11016466	-0.40467137	0.41892377	4.937522	8.462607	Walking_Type
14:26:08.904	1.175589	4.922629	9.699207	0.2826058	-0.11016466	-0.40467137	0.41892377	4.937522	8.462607	Walking_Type
14:26:08.926	1.175589	4.922629	9.699207	0.2826058	-0.11016466	-0.40467137	0.41892377	4.937522	8.462607	Walking_Type
14:26:08.949	1.175589	4.922629	9.699207	0.2826058	-0.11016466	-0.40467137	0.41892377	4.937522	8.462607	Walking_Type
14:26:08.973	0.23224466	5.1429024	8.741497	0.2826058	-0.11016466	-0.40467137	0.41892377	4.937522	8.462607	Walking_Type
14:26:09.015	0.23224466	5.1429024	8.741497	0.12866777	0.22642209	0.0919621	0.380471	5.389619	8.183985	Walking_Type
14:26:09.038	0.23224466	5.1429024	8.741497	0.12866777	0.22642209	0.0919621	0.380471	5.389619	8.183985	Walking_Type
14:26:09.060	0.23224466	5.1429024	8.741497	0.12866777	0.22642209	0.0919621	0.380471	5.389619	8.183985	Walking_Type
14:26:09.082	0.23224466	5.1429024	8.741497	0.12866777	0.22642209	0.0919621	0.380471	5.389619	8.183985	Walking_Type
14:26:09.103	0.23224466	5.1429024	8.741497	0.12866777	0.22642209	0.0919621	0.380471	5.389619	8.183985	Walking_Type
14:26:09.124	0.23224466	5.1429024	8.741497	0.12866777	0.22642209	0.0919621	0.380471	5.389619	8.183985	Walking_Type
14:26:09.155	0.23224466	5.1429024	8.741497	0.12866777	0.22642209	0.0919621	0.380471	5.389619	8.183985	Walking_Type
14:26:09.175	-0.17478207	6.3137026	7.309721	0.19586295	-0.14131878	0.11884017	0.2556855	5.513166	8.106167	Walking_Type
14:26:09.196	-0.17478207	6.3137026	7.309721	0.19586295	-0.14131878	0.11884017	0.2556855	5.513166	8.106167	Walking_Type
14:26:09.218	-0.17478207	6.3137026	7.309721	0.19586295	-0.14131878	0.11884017	0.2556855	5.513166	8.106167	Walking_Type
14:26:09.240	-0.17478207	6.3137026	7.309721	0.19586295	-0.14131878	0.11884017	0.2556855	5.513166	8.106167	Walking_Type
14:26:09.262	-0.17478207	6.3137026	7.309721	0.19586295	-0.14131878	0.11884017	0.2556855	5.513166	8.106167	Walking_Type
14:26:09.283	-0.17478207	6.3137026	7.309721	0.19586295	-0.14131878	0.11884017	0.2556855	5.513166	8.106167	Walking_Type
14:26:09.316	-0.17478207	6.3137026	7.309721	0.19586295	-0.14131878	0.11884017	0.2556855	5.513166	8.106167	Walking_Type
14:26:09.349	-0.17478207	6.3137026	7.309721	0.19586295	-0.14131878	0.11884017	0.2556855	5.513166	8.106167	Walking_Type
14:26:09.370	-0.6488485	4.8723493	7.944204	-0.13705862	0.12440759	0.22024381	0.6104152	5.12909	8.336078	Walking_Type
14:26:09.392	-0.6488485	4.8723493	7.944204	-0.13705862	0.12440759	0.22024381	0.6104152	5.12909	8.336078	Walking_Type
14:26:09.414	-0.6488485	4.8723493	7.944204	-0.13705862	0.12440759	0.22024381	0.6104152	5.12909	8.336078	Walking_Type
14:26:09.435	-0.6488485	4.8723493	7.944204	-0.13705862	0.12440759	0.22024381	0.6104152	5.12909	8.336078	Walking_Type
14:26:09.456	-0.6488485	4.8723493	7.944204	-0.13705862	0.12440759	0.22024381	0.6104152	5.12909	8.336078	Walking_Type
14:26:09.477	-0.6488485	4.8723493	7.944204	-0.13705862	0.12440759	0.22024381	0.6104152	5.12909	8.336078	Walking_Type
14:26:09.498	-0.6488485	4.8723493	7.944204	-0.13705862	0.12440759	0.22024381	0.6104152	5.12909	8.336078	Walking_Type
14:26:09.546	-0.6488485	4.8723493	7.944204	0.20441505	-0.14926004	-0.088854015	0.37665597	5.016124	8.418252	Walking_Type
14:26:09.568	0.5027977	5.2147307	7.637737	0.20441505	-0.14926004	-0.088854015	0.37665597	5.016124	8.418252	Walking_Type
14:26:09.591	0.5027977	5.2147307	7.637737	0.20441505	-0.14926004	-0.088854015	0.37665597	5.016124	8.418252	Walking_Type
14:26:09.613	0.5027977	5.2147307	7.637737	0.20441505	-0.14926004	-0.088854015	0.37665597	5.016124	8.418252	Walking_Type
14:26:09.634	0.5027977	5.2147307	7.637737	0.20441505	-0.14926004	-0.088854015	0.37665597	5.016124	8.418252	Walking_Type
14:26:09.655	0.5027977	5.2147307	7.637737	0.20441505	-0.14926004	-0.088854015	0.37665597	5.016124	8.418252	Walking_Type
14:26:09.676	0.5027977	5.2147307	7.637737	0.20441505	-0.14926004	-0.088854015	0.37665597	5.016124	8.418252	Walking_Type
14:26:09.698	0.5027977	5.2147307	7.637737	0.20441505	-0.14926004	-0.088854015	0.37665597	5.016124	8.418252	Walking_Type
14:26:09.722	0.5027977	5.2147307	7.637737	0.15371324	0.007732332	-0.071138926	0.40370283	5.114487	8.3575945	Walking_Type
14:26:09.743	0.5027977	5.2147307	7.637737	0.15371324	0.007732332	-0.071138926	0.40370283	5.114487	8.3575945	Walking_Type
14:26:09.763	0.37350687	5.5714774	8.186026	0.15371324	0.007732332	-0.071138926	0.40370283	5.114487	8.3575945	Walking_Type
14:26:09.798	0.37350687	5.5714774	8.186026	0.15371324	0.007732332	-0.071138926	0.40370283	5.114487	8.3575945	Walking_Type
14:26:09.819	0.37350687	5.5714774	8.186026	0.15371324	0.007732332	-0.071138926	0.40370283	5.114487	8.3575945	Walking_Type
14:26:09.840	0.37350687	5.5714774	8.186026	0.15371324	0.007732332	-0.071138926	0.40370283	5.114487	8.3575945	Walking_Type
14:26:09.861	0.37350687	5.5714774	8.186026	0.15371324	0.007732332	-0.071138926	0.40370283	5.114487	8.3575945	Walking_Type
14:26:09.883	0.37350687	5.5714774	8.186026	0.15371324	0.007732332	-0.071138926	0.40370283	5.114487	8.3575945	Walking_Type
14:26:09.905	0.37350687	5.5714774	8.186026	-0.032600656	0.09691866	-0.6349675	0.76455754	5.1326737	8.321143	Walking_Type
14:26:09.925	0.37350687	5.5714774	8.186026	-0.032600656	0.09691866	-0.6349675	0.76455754	5.1326737	8.321143	Walking_Type
14:26:09.947	0.37350687	5.5714774	8.186026	-0.032600656	0.09691866	-0.6349675	0.76455754	5.1326737	8.321143	Walking_Type
14:26:09.981	0.531529	4.948966	8.506859	-0.032600656	0.09691866	-0.6349675	0.76455754	5.1326737	8.321143	Walking_Type
14:26:10.015	0.531529	4.948966	8.506859	-0.032600656	0.09691866	-0.6349675	0.76455754	5.1326737	8.321143	Walking_Type
14:26:10.036	0.531529	4.948966	8.506859	-0.032600656	0.09691866	-0.6349675	0.76455754	5.1326737	8.321143	Walking_Type
14:26:10.057	0.531529	4.948966	8.506859	-0.032600656	0.09691866	-0.6349675	0.76455754	5.1326737	8.321143	Walking_Type
14:26:10.079	0.531529	4.948966	8.506859	-0.22074714	-0.07656707	-0.3283132	0.89198774	4.5558076	8.638247	Walking_Type
14:26:10.100	0.531529	4.948966	8.506859	-0.22074714	-0.07656707	-0.3283132	0.89198774	4.5558076	8.638247	Walking_Type
14:26:10.121	0.531529	4.948966	8.506859	-0.22074714	-0.07656707	-0.3283132	0.89198774	4.5558076	8.638247	Walking_Type
14:26:10.141	0.531529	4.948966	8.506859	-0.22074714	-0.07656707	-0.3283132	0.89198774	4.5558076	8.638247	Walking_Type
14:26:10.162	0.531529	4.948966	8.506859	-0.22074714	-0.07656707	-0.3283132	0.89198774	4.5558076	8.638247	Walking_Type
14:26:10.184	1.9489397	3.9409764	9.58907	-0.22074714	-0.07656707	-0.3283132	0.89198774	4.5558076	8.638247	Walking_Type
14:26:10.225	1.9489397	3.9409764	9.58907	-0.22074714	-0.07656707	-0.3283132	0.89198774	4.5558076	8.638247	Walking_Type
14:26:10.246	1.9489397	3.9409764	9.58907	-0.22074714	-0.07656707	-0.3283132	0.89198774	4.5558076	8.638247	Walking_Type
14:26:10.267	1.9489397	3.9409764	9.58907	0.36079657	-0.15964474	-0.2189683	0.37964258	4.7017674	8.59765	Walking_Type
14:26:10.287	1.9489397	3.9409764	9.58907	0.36079657	-0.15964474	-0.2189683	0.37964258	4.7017674	8.59765	Walking_Type
14:26:10.317	1.9489397	3.9409764	9.58907	0.36079657	-0.15964474	-0.2189683	0.37964258	4.7017674	8.59765	Walking_Type
14:26:10.338	1.9489397	3.9409764	9.58907	0.36079657	-0.15964474	-0.2189683	0.37964258	4.7017674	8.59765	Walking_Type
14:26:10.359	1.9489397	3.9409764	9.58907	0.36079657	-0.15964474	-0.2189683	0.37964258	4.7017674	8.59765	Walking_Type
14:26:10.381	0.66321415	5.0136113	8.56911	0.36079657	-0.15964474	-0.2189683	0.37964258	4.7017674	8.59765	Walking_Type
14:26:10.402	0.66321415	5.0136113	8.56911	0.36079657	-0.15964474	-0.2189683	0.37964258	4.7017674	8.59765	Walking_Type
14:26:10.424	0.66321415	5.0136113	8.56911	0.36079657	-0.15964474	-0.2189683	0.37964258	4.7017674	8.59765	Walking_Type
14:26:10.446	0.66321415	5.0136113	8.56911	-0.17920831	0.14517702	-0.02532403	0.38474694	5.005514	8.4242	Walking_Type
14:26:10.469	0.66321415	5.0136113	8.56911	-0.17920831	0.14517702	-0.02532403	0.38474694	5.005514	8.4242	Walking_Type
14:26:10.492	0.66321415	5.0136113	8.56911	-0.17920831	0.14517702	-0.02532403	0.38474694	5.005514	8.4242	Walking_Type
14:26:10.514	0.66321415	5.0136113	8.56911	-0.17920831	0.14517702	-0.02532403	0.38474694	5.005514	8.4242	Walking_Type
14:26:10.535	0.66321415	5.0136113	8.56911	-0.17920831	0.14517702	-0.02532403	0.38474694	5.005514	8.4242	Walking_Type
14:26:10.569	0.66321415	5.0136113	8.56911	-0.17920831	0.14517702	-0.02532403	0.38474694	5.005514	8.4242	Walking_Type
14:26:10.599	0.16281068	5.2745876	8.487704	-0.17920831	0.14517702	-0.02532403	0.38474694	5.005514	8.4242	Walking_Type
14:26:10.620	0.16281068	5.2745876	8.487704	-0.45104334	-0.19935098	0.03637336	0.3737059	4.664571	8.618149	Walking_Type
14:26:10.641	0.16281068	5.2745876	8.487704	-0.45104334	-0.19935098	0.03637336	0.3737059	4.664571	8.618149	Walking_Type
14:26:10.662	0.16281068	5.2745876	8.487704	-0.45104334	-0.19935098	0.03637336	0.3737059	4.664571	8.618149	Walking_Type
14:26:10.684	0.16281068	5.2745876	8.487704	-0.45104334	-0.19935098	0.03637336	0.3737059	4.664571	8.618149	Walking_Type
14:26:10.705	0.16281068	5.2745876	8.487704	-0.45104334	-0.19935098	0.03637336	0.3737059	4.664571	8.618149	Walking_Type
14:26:10.727	0.16281068	5.2745876	8.487704	-0.45104334	-0.19935098	0.03637336	0.3737059	4.664571	8.618149	Walking_Type
14:26:10.749	0.16281068	5.2745876	8.487704	-0.45104334	-0.19935098	0.03637336	0.3737059	4.664571	8.618149	Walking_Type
14:26:10.771	-0.076616794	3.7111259	7.1109962	-0.45104334	-0.19935098	0.03637336	0.3737059	4.664571	8.618149	Walking_Type
14:26:10.793	-0.076616794	3.7111259	7.1109962	-0.45104334	-0.19935098	0.03637336	0.3737059	4.664571	8.618149	Walking_Type
14:26:10.814	-0.076616794	3.7111259	7.1109962	-0.18409523	-1.0686122	-0.4266625	0.56367344	4.4845214	8.702971	Walking_Type
14:26:10.835	-0.076616794	3.7111259	7.1109962	-0.18409523	-1.0686122	-0.4266625	0.56367344	4.4845214	8.702971	Walking_Type
14:26:10.856	-0.076616794	3.7111259	7.1109962	-0.18409523	-1.0686122	-0.4266625	0.56367344	4.4845214	8.702971	Walking_Type
14:26:10.878	-0.076616794	3.7111259	7.1109962	-0.18409523	-1.0686122	-0.4266625	0.56367344	4.4845214	8.702971	Walking_Type
14:26:10.901	-0.076616794	3.7111259	7.1109962	-0.18409523	-1.0686122	-0.4266625	0.56367344	4.4845214	8.702971	Walking_Type
14:26:10.923	-0.076616794	3.7111259	7.1109962	-0.18409523	-1.0686122	-0.4266625	0.56367344	4.4845214	8.702971	Walking_Type
14:26:10.954	-0.076616794	3.7111259	7.1109962	-0.18409523	-1.0686122	-0.4266625	0.56367344	4.4845214	8.702971	Walking_Type
14:26:10.975	-0.019154198	4.3432145	8.846846	-0.22257975	-0.25982666	-0.5360074	0.4833083	4.343163	8.779162	Walking_Type
14:26:10.996	-0.019154198	4.3432145	8.846846	-0.22257975	-0.25982666	-0.5360074	0.4833083	4.343163	8.779162	Walking_Type
14:26:11.017	-0.019154198	4.3432145	8.846846	-0.22257975	-0.25982666	-0.5360074	0.4833083	4.343163	8.779162	Walking_Type
14:26:11.037	-0.019154198	4.3432145	8.846846	-0.22257975	-0.25982666	-0.5360074	0.4833083	4.343163	8.779162	Walking_Type
14:26:11.071	-0.019154198	4.3432145	8.846846	-0.22257975	-0.25982666	-0.5360074	0.4833083	4.343163	8.779162	Walking_Type
14:26:11.094	-0.019154198	4.3432145	8.846846	-0.22257975	-0.25982666	-0.5360074	0.4833083	4.343163	8.779162	Walking_Type
14:26:11.117	-0.019154198	4.3432145	8.846846	-0.22257975	-0.25982666	-0.5360074	0.4833083	4.343163	8.779162	Walking_Type
14:26:11.138	-0.019154198	4.3432145	8.846846	-0.22257975	-0.25982666	-0.5360074	0.4833083	4.343163	8.779162	Walking_Type
14:26:11.159	-0.019154198	4.3432145	8.846846	-0.01793989	-0.43453413	-0.8047881	0.6536802	4.6519403	8.608282	Walking_Type
14:26:11.180	0.51716334	4.000833	10.518049	-0.01793989	-0.43453413	-0.8047881	0.6536802	4.6519403	8.608282	Walking_Type
14:26:11.202	0.51716334	4.000833	10.518049	-0.01793989	-0.43453413	-0.8047881	0.6536802	4.6519403	8.608282	Walking_Type
14:26:11.224	0.51716334	4.000833	10.518049	-0.01793989	-0.43453413	-0.8047881	0.6536802	4.6519403	8.608282	Walking_Type
14:26:11.246	0.51716334	4.000833	10.518049	-0.01793989	-0.43453413	-0.8047881	0.6536802	4.6519403	8.608282	Walking_Type
14:26:11.268	0.51716334	4.000833	10.518049	-0.01793989	-0.43453413	-0.8047881	0.6536802	4.6519403	8.608282	Walking_Type
14:26:11.289	0.51716334	4.000833	10.518049	-0.01793989	-0.43453413	-0.8047881	0.6536802	4.6519403	8.608282	Walking_Type
14:26:11.314	0.51716334	4.000833	10.518049	-0.01793989	-0.43453413	-0.8047881	0.6536802	4.6519403	8.608282	Walking_Type
14:26:11.335	0.51716334	4.000833	10.518049	-0.50052345	-0.8401486	-0.55799854	0.4847041	4.4957876	8.701914	Walking_Type
14:26:11.362	0.51716334	4.000833	10.518049	-0.50052345	-0.8401486	-0.55799854	0.4847041	4.4957876	8.701914	Walking_Type
14:26:11.383	2.4517374	3.9074564	9.2490835	-0.50052345	-0.8401486	-0.55799854	0.4847041	4.4957876	8.701914	Walking_Type
14:26:11.404	2.4517374	3.9074564	9.2490835	-0.50052345	-0.8401486	-0.55799854	0.4847041	4.4957876	8.701914	Walking_Type
14:26:11.427	2.4517374	3.9074564	9.2490835	-0.50052345	-0.8401486	-0.55799854	0.4847041	4.4957876	8.701914	Walking_Type
14:26:11.448	2.4517374	3.9074564	9.2490835	-0.50052345	-0.8401486	-0.55799854	0.4847041	4.4957876	8.701914	Walking_Type
14:26:11.470	2.4517374	3.9074564	9.2490835	-0.50052345	-0.8401486	-0.55799854	0.4847041	4.4957876	8.701914	Walking_Type
14:26:11.493	2.4517374	3.9074564	9.2490835	-0.50052345	-0.8401486	-0.55799854	0.4847041	4.4957876	8.701914	Walking_Type
14:26:11.514	2.4517374	3.9074564	9.2490835	-0.50052345	-0.8401486	-0.55799854	0.4847041	4.4957876	8.701914	Walking_Type
14:26:11.535	2.4517374	3.9074564	9.2490835	-0.30871177	0.15556172	-0.5146271	0.5693825	4.2933617	8.798477	Walking_Type
14:26:11.557	2.4517374	3.9074564	9.2490835	-0.30871177	0.15556172	-0.5146271	0.5693825	4.2933617	8.798477	Walking_Type
14:26:11.588	0.53871185	3.7949257	7.23071	-0.30871177	0.15556172	-0.5146271	0.5693825	4.2933617	8.798477	Walking_Type
14:26:11.609	0.53871185	3.7949257	7.23071	-0.30871177	0.15556172	-0.5146271	0.5693825	4.2933617	8.798477	Walking_Type
14:26:11.630	0.53871185	3.7949257	7.23071	-0.30871177	0.15556172	-0.5146271	0.5693825	4.2933617	8.798477	Walking_Type
14:26:11.652	0.53871185	3.7949257	7.23071	-0.30871177	0.15556172	-0.5146271	0.5693825	4.2933617	8.798477	Walking_Type
14:26:11.675	0.53871185	3.7949257	7.23071	-0.30871177	0.15556172	-0.5146271	0.5693825	4.2933617	8.798477	Walking_Type
14:26:11.696	0.53871185	3.7949257	7.23071	0.14393939	0.19221364	-0.10717997	0.172053	4.636093	8.639872	Walking_Type
14:26:11.717	0.53871185	3.7949257	7.23071	0.14393939	0.19221364	-0.10717997	0.172053	4.636093	8.639872	Walking_Type
14:26:11.740	0.53871185	3.7949257	7.23071	0.14393939	0.19221364	-0.10717997	0.172053	4.636093	8.639872	Walking_Type
14:26:11.763	0.53871185	3.7949257	7.23071	0.14393939	0.19221364	-0.10717997	0.172053	4.636093	8.639872	Walking_Type
14:26:11.785	-0.076616794	4.68799	8.988108	0.14393939	0.19221364	-0.10717997	0.172053	4.636093	8.639872	Walking_Type
14:26:11.805	-0.076616794	4.68799	8.988108	0.14393939	0.19221364	-0.10717997	0.172053	4.636093	8.639872	Walking_Type
14:26:11.827	-0.076616794	4.68799	8.988108	0.14393939	0.19221364	-0.10717997	0.172053	4.636093	8.639872	Walking_Type
14:26:11.849	-0.076616794	4.68799	8.988108	0.14393939	0.19221364	-0.10717997	0.172053	4.636093	8.639872	Walking_Type
14:26:11.872	-0.076616794	4.68799	8.988108	0.14393939	0.19221364	-0.10717997	0.172053	4.636093	8.639872	Walking_Type
14:26:11.894	-0.076616794	4.68799	8.988108	0.47808272	0.03766473	-0.05892162	0.1963523	4.7372947	8.584277	Walking_Type
14:26:11.916	-0.076616794	4.68799	8.988108	0.47808272	0.03766473	-0.05892162	0.1963523	4.7372947	8.584277	Walking_Type
14:26:11.938	-0.076616794	4.68799	8.988108	0.47808272	0.03766473	-0.05892162	0.1963523	4.7372947	8.584277	Walking_Type
14:26:11.960	-0.076616794	4.68799	8.988108	0.47808272	0.03766473	-0.05892162	0.1963523	4.7372947	8.584277	Walking_Type
14:26:11.981	0.117319465	3.189174	10.862824	0.47808272	0.03766473	-0.05892162	0.1963523	4.7372947	8.584277	Walking_Type
14:26:12.003	0.117319465	3.189174	10.862824	0.47808272	0.03766473	-0.05892162	0.1963523	4.7372947	8.584277	Walking_Type
14:26:12.024	0.117319465	3.189174	10.862824	0.47808272	0.03766473	-0.05892162	0.1963523	4.7372947	8.584277	Walking_Type
14:26:12.045	0.117319465	3.189174	10.862824	0.47808272	0.03766473	-0.05892162	0.1963523	4.7372947	8.584277	Walking_Type
14:26:12.067	0.117319465	3.189174	10.862824	0.3736247	-0.2256182	-0.11634295	0.3165183	4.8167095	8.536362	Walking_Type
14:26:12.088	0.117319465	3.189174	10.862824	0.3736247	-0.2256182	-0.11634295	0.3165183	4.8167095	8.536362	Walking_Type
14:26:12.109	0.117319465	3.189174	10.862824	0.3736247	-0.2256182	-0.11634295	0.3165183	4.8167095	8.536362	Walking_Type
14:26:12.133	0.117319465	3.189174	10.862824	0.3736247	-0.2256182	-0.11634295	0.3165183	4.8167095	8.536362	Walking_Type
14:26:12.154	0.117319465	3.189174	10.862824	0.3736247	-0.2256182	-0.11634295	0.3165183	4.8167095	8.536362	Walking_Type
14:26:12.176	-0.6703969	3.8356283	10.654523	0.3736247	-0.2256182	-0.11634295	0.3165183	4.8167095	8.536362	Walking_Type
14:26:12.198	-0.6703969	3.8356283	10.654523	0.3736247	-0.2256182	-0.11634295	0.3165183	4.8167095	8.536362	Walking_Type
14:26:12.221	-0.6703969	3.8356283	10.654523	0.3736247	-0.2256182	-0.11634295	0.3165183	4.8167095	8.536362	Walking_Type
14:26:12.244	-0.6703969	3.8356283	10.654523	0.3107056	0.39746436	-0.06380854	0.082287095	4.6659718	8.625095	Walking_Type
14:26:12.265	-0.6703969	3.8356283	10.654523	0.3107056	0.39746436	-0.06380854	0.082287095	4.6659718	8.625095	Walking_Type
14:26:12.286	-0.6703969	3.8356283	10.654523	0.3107056	0.39746436	-0.06380854	0.082287095	4.6659718	8.625095	Walking_Type
14:26:12.308	-0.6703969	3.8356283	10.654523	0.3107056	0.39746436	-0.06380854	0.082287095	4.6659718	8.625095	Walking_Type
14:26:12.331	-0.6703969	3.8356283	10.654523	0.3107056	0.39746436	-0.06380854	0.082287095	4.6659718	8.625095	Walking_Type
14:26:12.351	-0.6703969	3.8356283	10.654523	0.3107056	0.39746436	-0.06380854	0.082287095	4.6659718	8.625095	Walking_Type
14:26:12.372	-0.80208206	5.03516	9.299363	0.3107056	0.39746436	-0.06380854	0.082287095	4.6659718	8.625095	Walking_Type
14:26:12.394	-0.80208206	5.03516	9.299363	0.3107056	0.39746436	-0.06380854	0.082287095	4.6659718	8.625095	Walking_Type
14:26:12.414	-0.80208206	5.03516	9.299363	0.25267342	-0.37100413	-0.30998725	0.082287095	4.6659718	8.625095	Walking_Type
14:26:12.436	-0.80208206	5.03516	9.299363	0.25267342	-0.37100413	-0.30998725	0.16472091	4.6792855	8.616698	Walking_Type
14:26:12.458	-0.80208206	5.03516	9.299363	0.25267342	-0.37100413	-0.30998725	0.16472091	4.6792855	8.616698	Walking_Type
14:26:12.480	-0.80208206	5.03516	9.299363	0.25267342	-0.37100413	-0.30998725	0.16472091	4.6792855	8.616698	Walking_Type
14:26:12.503	-0.80208206	5.03516	9.299363	0.25267342	-0.37100413	-0.30998725	0.16472091	4.6792855	8.616698	Walking_Type
14:26:12.524	-0.80208206	5.03516	9.299363	0.25267342	-0.37100413	-0.30998725	0.16472091	4.6792855	8.616698	Walking_Type
14:26:12.545	-0.80208206	5.03516	9.299363	0.25267342	-0.37100413	-0.30998725	0.16472091	4.6792855	8.616698	Walking_Type
14:26:12.566	0.29928434	5.3296556	9.213169	0.25267342	-0.37100413	-0.30998725	0.16472091	4.6792855	8.616698	Walking_Type
14:26:12.604	0.29928434	5.3296556	9.213169	-0.22563408	-0.28670472	-0.79318166	0.437557	4.8972096	8.485058	Walking_Type
14:26:12.626	0.29928434	5.3296556	9.213169	-0.22563408	-0.28670472	-0.79318166	0.437557	4.8972096	8.485058	Walking_Type
14:26:12.647	0.29928434	5.3296556	9.213169	-0.22563408	-0.28670472	-0.79318166	0.437557	4.8972096	8.485058	Walking_Type
14:26:12.669	0.29928434	5.3296556	9.213169	-0.22563408	-0.28670472	-0.79318166	0.437557	4.8972096	8.485058	Walking_Type
14:26:12.692	0.29928434	5.3296556	9.213169	-0.22563408	-0.28670472	-0.79318166	0.437557	4.8972096	8.485058	Walking_Type
14:26:12.715	0.29928434	5.3296556	9.213169	-0.22563408	-0.28670472	-0.79318166	0.437557	4.8972096	8.485058	Walking_Type
14:26:12.739	0.29928434	5.3296556	9.213169	-0.22563408	-0.28670472	-0.79318166	0.437557	4.8972096	8.485058	Walking_Type
14:26:12.762	0.29928434	5.3296556	9.213169	-0.22563408	-0.28670472	-0.79318166	0.437557	4.8972096	8.485058	Walking_Type
14:26:12.785	0.9313729	3.8188684	9.462174	0.08468547	-0.15231436	-0.49385765	0.62896776	4.415474	8.733748	Walking_Type
14:26:12.807	0.9313729	3.8188684	9.462174	0.08468547	-0.15231436	-0.49385765	0.62896776	4.415474	8.733748	Walking_Type
14:26:12.829	0.9313729	3.8188684	9.462174	0.08468547	-0.15231436	-0.49385765	0.62896776	4.415474	8.733748	Walking_Type
14:26:12.851	0.9313729	3.8188684	9.462174	0.08468547	-0.15231436	-0.49385765	0.62896776	4.415474	8.733748	Walking_Type
14:26:12.873	0.9313729	3.8188684	9.462174	0.08468547	-0.15231436	-0.49385765	0.62896776	4.415474	8.733748	Walking_Type
14:26:12.895	0.9313729	3.8188684	9.462174	0.08468547	-0.15231436	-0.49385765	0.62896776	4.415474	8.733748	Walking_Type
14:26:12.917	0.9313729	3.8188684	9.462174	0.08468547	-0.15231436	-0.49385765	0.62896776	4.415474	8.733748	Walking_Type
14:26:12.940	0.9313729	3.8188684	9.462174	0.08468547	-0.15231436	-0.49385765	0.62896776	4.415474	8.733748	Walking_Type
14:26:12.961	0.9313729	3.8188684	9.462174	0.26305813	-0.059462845	-0.22385524	0.7276618	4.5107203	8.677226	Walking_Type
14:26:12.981	0.8379962	4.235472	7.7502675	0.26305813	-0.059462845	-0.22385524	0.7276618	4.5107203	8.677226	Walking_Type
14:26:13.018	0.8379962	4.235472	7.7502675	0.26305813	-0.059462845	-0.22385524	0.7276618	4.5107203	8.677226	Walking_Type
14:26:13.038	0.8379962	4.235472	7.7502675	0.26305813	-0.059462845	-0.22385524	0.7276618	4.5107203	8.677226	Walking_Type
14:26:13.059	0.8379962	4.235472	7.7502675	0.26305813	-0.059462845	-0.22385524	0.7276618	4.5107203	8.677226	Walking_Type
14:26:13.081	0.8379962	4.235472	7.7502675	0.26305813	-0.059462845	-0.22385524	0.7276618	4.5107203	8.677226	Walking_Type
14:26:13.101	0.8379962	4.235472	7.7502675	0.26305813	-0.059462845	-0.22385524	0.7276618	4.5107203	8.677226	Walking_Type
14:26:13.122	0.8379962	4.235472	7.7502675	0.26305813	-0.059462845	-0.22385524	0.7276618	4.5107203	8.677226	Walking_Type
14:26:13.146	0.8379962	4.235472	7.7502675	0.6314098	0.2575762	-0.15971439	0.44428253	4.841172	8.5168085	Walking_Type
14:26:13.166	0.5506832	5.439792	7.659285	0.6314098	0.2575762	-0.15971439	0.44428253	4.841172	8.5168085	Walking_Type
14:26:13.188	0.5506832	5.439792	7.659285	0.6314098	0.2575762	-0.15971439	0.44428253	4.841172	8.5168085	Walking_Type
14:26:13.211	0.5506832	5.439792	7.659285	0.6314098	0.2575762	-0.15971439	0.44428253	4.841172	8.5168085	Walking_Type
14:26:13.232	0.5506832	5.439792	7.659285	0.6314098	0.2575762	-0.15971439	0.44428253	4.841172	8.5168085	Walking_Type
14:26:13.253	0.5506832	5.439792	7.659285	0.6314098	0.2575762	-0.15971439	0.44428253	4.841172	8.5168085	Walking_Type
14:26:13.274	0.5506832	5.439792	7.659285	0.6314098	0.2575762	-0.15971439	0.44428253	4.841172	8.5168085	Walking_Type
14:26:13.295	0.5506832	5.439792	7.659285	0.6314098	0.2575762	-0.15971439	0.44428253	4.841172	8.5168085	Walking_Type
14:26:13.328	0.5506832	5.439792	7.659285	-0.3410876	0.065153666	0.45725954	0.20694442	4.973779	8.449205	Walking_Type
14:26:13.350	0.5506832	5.439792	7.659285	-0.3410876	0.065153666	0.45725954	0.20694442	4.973779	8.449205	Walking_Type
14:26:13.373	-0.6895511	4.558699	7.8125186	-0.3410876	0.065153666	0.45725954	0.20694442	4.973779	8.449205	Walking_Type
14:26:13.395	-0.6895511	4.558699	7.8125186	-0.3410876	0.065153666	0.45725954	0.20694442	4.973779	8.449205	Walking_Type
14:26:13.416	-0.6895511	4.558699	7.8125186	-0.3410876	0.065153666	0.45725954	0.20694442	4.973779	8.449205	Walking_Type
14:26:13.437	-0.6895511	4.558699	7.8125186	-0.3410876	0.065153666	0.45725954	0.20694442	4.973779	8.449205	Walking_Type
14:26:13.458	-0.6895511	4.558699	7.8125186	-0.3410876	0.065153666	0.45725954	0.20694442	4.973779	8.449205	Walking_Type
14:26:13.480	-0.6895511	4.558699	7.8125186	-0.3410876	0.065153666	0.45725954	0.20694442	4.973779	8.449205	Walking_Type
14:26:13.501	-0.6895511	4.558699	7.8125186	0.0064947195	-0.124825425	-0.07785844	0.5039634	4.642539	8.62341	Walking_Type
14:26:13.536	-0.6895511	4.558699	7.8125186	0.0064947195	-0.124825425	-0.07785844	0.5039634	4.642539	8.62341	Walking_Type
14:26:13.557	-0.6895511	4.558699	7.8125186	0.0064947195	-0.124825425	-0.07785844	0.5039634	4.642539	8.62341	Walking_Type
14:26:13.579	0.50998056	3.5363438	10.297776	0.0064947195	-0.124825425	-0.07785844	0.5039634	4.642539	8.62341	Walking_Type
14:26:13.600	0.50998056	3.5363438	10.297776	0.0064947195	-0.124825425	-0.07785844	0.5039634	4.642539	8.62341	Walking_Type
14:26:13.622	0.50998056	3.5363438	10.297776	0.0064947195	-0.124825425	-0.07785844	0.5039634	4.642539	8.62341	Walking_Type
14:26:13.642	0.50998056	3.5363438	10.297776	0.0064947195	-0.124825425	-0.07785844	0.5039634	4.642539	8.62341	Walking_Type
14:26:13.662	0.50998056	3.5363438	10.297776	0.0064947195	-0.124825425	-0.07785844	0.5039634	4.642539	8.62341	Walking_Type
14:26:13.683	0.50998056	3.5363438	10.297776	-0.06253305	-0.0478564	-0.43032768	0.25890958	4.536793	8.690271	Walking_Type
14:26:13.704	0.50998056	3.5363438	10.297776	-0.06253305	-0.0478564	-0.43032768	0.25890958	4.536793	8.690271	Walking_Type
14:26:13.741	0.50998056	3.5363438	10.297776	-0.06253305	-0.0478564	-0.43032768	0.25890958	4.536793	8.690271	Walking_Type
14:26:13.762	0.50998056	3.5363438	10.297776	-0.06253305	-0.0478564	-0.43032768	0.25890958	4.536793	8.690271	Walking_Type
14:26:13.784	-0.035914123	4.6903844	8.126168	-0.06253305	-0.0478564	-0.43032768	0.25890958	4.536793	8.690271	Walking_Type
14:26:13.805	-0.035914123	4.6903844	8.126168	-0.06253305	-0.0478564	-0.43032768	0.25890958	4.536793	8.690271	Walking_Type
14:26:13.827	-0.035914123	4.6903844	8.126168	-0.06253305	-0.0478564	-0.43032768	0.25890958	4.536793	8.690271	Walking_Type
14:26:13.849	-0.035914123	4.6903844	8.126168	-0.06253305	-0.0478564	-0.43032768	0.25890958	4.536793	8.690271	Walking_Type
14:26:13.874	-0.035914123	4.6903844	8.126168	0.08468547	-0.34168258	-0.5543333	0.44965196	4.626274	8.635147	Walking_Type
14:26:13.896	-0.035914123	4.6903844	8.126168	0.08468547	-0.34168258	-0.5543333	0.44965196	4.626274	8.635147	Walking_Type
14:26:13.919	-0.035914123	4.6903844	8.126168	0.08468547	-0.34168258	-0.5543333	0.44965196	4.626274	8.635147	Walking_Type
14:26:13.941	-0.035914123	4.6903844	8.126168	0.08468547	-0.34168258	-0.5543333	0.44965196	4.626274	8.635147	Walking_Type
14:26:13.963	-0.035914123	4.6903844	8.126168	0.08468547	-0.34168258	-0.5543333	0.44965196	4.626274	8.635147	Walking_Type
14:26:13.986	0.77574503	5.2697988	8.91628	0.08468547	-0.34168258	-0.5543333	0.44965196	4.626274	8.635147	Walking_Type
14:26:14.006	0.77574503	5.2697988	8.91628	0.08468547	-0.34168258	-0.5543333	0.44965196	4.626274	8.635147	Walking_Type
14:26:14.026	0.77574503	5.2697988	8.91628	0.08468547	-0.34168258	-0.5543333	0.44965196	4.626274	8.635147	Walking_Type
14:26:14.058	0.77574503	5.2697988	8.91628	-0.16149323	-0.62695664	-0.22141178	0.27879196	4.686238	8.609982	Walking_Type
14:26:14.078	0.77574503	5.2697988	8.91628	-0.16149323	-0.62695664	-0.22141178	0.27879196	4.686238	8.609982	Walking_Type
14:26:14.100	0.77574503	5.2697988	8.91628	-0.16149323	-0.62695664	-0.22141178	0.27879196	4.686238	8.609982	Walking_Type
14:26:14.122	0.77574503	5.2697988	8.91628	-0.16149323	-0.62695664	-0.22141178	0.27879196	4.686238	8.609982	Walking_Type
14:26:14.144	0.77574503	5.2697988	8.91628	-0.16149323	-0.62695664	-0.22141178	0.27879196	4.686238	8.609982	Walking_Type
14:26:14.166	0.77574503	5.2697988	8.91628	-0.16149323	-0.62695664	-0.22141178	0.27879196	4.686238	8.609982	Walking_Type
14:26:14.188	0.45491222	4.024776	7.2881727	-0.16149323	-0.62695664	-0.22141178	0.27879196	4.686238	8.609982	Walking_Type
14:26:14.209	0.45491222	4.024776	7.2881727	-0.16149323	-0.62695664	-0.22141178	0.27879196	4.686238	8.609982	Walking_Type
14:26:14.231	0.45491222	4.024776	7.2881727	-0.09918497	-0.27693087	-0.4071148	0.8713596	4.2501926	8.794711	Walking_Type
14:26:14.265	0.45491222	4.024776	7.2881727	-0.09918497	-0.27693087	-0.4071148	0.8713596	4.2501926	8.794711	Walking_Type
14:26:14.286	0.45491222	4.024776	7.2881727	-0.09918497	-0.27693087	-0.4071148	0.8713596	4.2501926	8.794711	Walking_Type
14:26:14.307	0.45491222	4.024776	7.2881727	-0.09918497	-0.27693087	-0.4071148	0.8713596	4.2501926	8.794711	Walking_Type
14:26:14.330	0.45491222	4.024776	7.2881727	-0.09918497	-0.27693087	-0.4071148	0.8713596	4.2501926	8.794711	Walking_Type
14:26:14.352	0.45491222	4.024776	7.2881727	-0.09918497	-0.27693087	-0.4071148	0.8713596	4.2501926	8.794711	Walking_Type
14:26:14.373	1.4748733	4.2737803	7.091842	-0.09918497	-0.27693087	-0.4071148	0.8713596	4.2501926	8.794711	Walking_Type
14:26:14.403	1.4748733	4.2737803	7.091842	0.041924905	0.17755288	-0.22690956	1.0227945	4.5227413	8.641127	Walking_Type
14:26:14.424	1.4748733	4.2737803	7.091842	0.041924905	0.17755288	-0.22690956	1.0227945	4.5227413	8.641127	Walking_Type
14:26:14.445	1.4748733	4.2737803	7.091842	0.041924905	0.17755288	-0.22690956	1.0227945	4.5227413	8.641127	Walking_Type
14:26:14.466	1.4748733	4.2737803	7.091842	0.041924905	0.17755288	-0.22690956	1.0227945	4.5227413	8.641127	Walking_Type
14:26:14.488	1.4748733	4.2737803	7.091842	0.041924905	0.17755288	-0.22690956	1.0227945	4.5227413	8.641127	Walking_Type
14:26:14.511	1.4748733	4.2737803	7.091842	0.041924905	0.17755288	-0.22690956	1.0227945	4.5227413	8.641127	Walking_Type
14:26:14.534	1.4748733	4.2737803	7.091842	0.041924905	0.17755288	-0.22690956	1.0227945	4.5227413	8.641127	Walking_Type
14:26:14.557	1.4748733	4.2737803	7.091842	0.041924905	0.17755288	-0.22690956	1.0227945	4.5227413	8.641127	Walking_Type
14:26:14.579	0.600963	5.3272614	7.6521025	-0.30871177	0.07981443	0.14755084	0.28343073	4.583518	8.664951	Walking_Type
14:26:14.600	0.600963	5.3272614	7.6521025	-0.30871177	0.07981443	0.14755084	0.28343073	4.583518	8.664951	Walking_Type
14:26:14.621	0.600963	5.3272614	7.6521025	-0.30871177	0.07981443	0.14755084	0.28343073	4.583518	8.664951	Walking_Type
14:26:14.649	0.600963	5.3272614	7.6521025	-0.30871177	0.07981443	0.14755084	0.28343073	4.583518	8.664951	Walking_Type
14:26:14.670	0.600963	5.3272614	7.6521025	-0.30871177	0.07981443	0.14755084	0.28343073	4.583518	8.664951	Walking_Type
14:26:14.691	0.600963	5.3272614	7.6521025	-0.30871177	0.07981443	0.14755084	0.28343073	4.583518	8.664951	Walking_Type
14:26:14.713	0.600963	5.3272614	7.6521025	-0.30871177	0.07981443	0.14755084	0.28343073	4.583518	8.664951	Walking_Type
14:26:14.734	0.600963	5.3272614	7.6521025	-0.30871177	0.07981443	0.14755084	0.28343073	4.583518	8.664951	Walking_Type
14:26:14.756	0.600963	5.3272614	7.6521025	-0.28366625	-0.43025807	0.2886607	0.28343073	4.583518	8.664951	Walking_Type
14:26:14.779	-0.339987	3.476487	8.945011	-0.28366625	-0.43025807	0.2886607	0.45178413	4.632867	8.631498	Walking_Type
14:26:14.801	-0.339987	3.476487	8.945011	-0.28366625	-0.43025807	0.2886607	0.45178413	4.632867	8.631498	Walking_Type
14:26:14.823	-0.339987	3.476487	8.945011	-0.28366625	-0.43025807	0.2886607	0.45178413	4.632867	8.631498	Walking_Type
14:26:14.844	-0.339987	3.476487	8.945011	-0.28366625	-0.43025807	0.2886607	0.45178413	4.632867	8.631498	Walking_Type
14:26:14.866	-0.339987	3.476487	8.945011	-0.28366625	-0.43025807	0.2886607	0.45178413	4.632867	8.631498	Walking_Type
14:26:14.888	-0.339987	3.476487	8.945011	-0.28366625	-0.43025807	0.2886607	0.45178413	4.632867	8.631498	Walking_Type
14:26:14.910	-0.339987	3.476487	8.945011	-0.28366625	-0.43025807	0.2886607	0.45178413	4.632867	8.631498	Walking_Type
14:26:14.932	-0.339987	3.476487	8.945011	-0.28366625	-0.43025807	0.2886607	0.45178413	4.632867	8.631498	Walking_Type
14:26:14.956	-0.339987	3.476487	8.945011	-0.12361958	-0.03930429	-0.26783752	0.66354823	4.3925037	8.742766	Walking_Type
14:26:14.981	0.37350687	3.3519847	8.988108	-0.12361958	-0.03930429	-0.26783752	0.66354823	4.3925037	8.742766	Walking_Type
14:26:15.004	0.37350687	3.3519847	8.988108	-0.12361958	-0.03930429	-0.26783752	0.66354823	4.3925037	8.742766	Walking_Type
14:26:15.027	0.37350687	3.3519847	8.988108	-0.12361958	-0.03930429	-0.26783752	0.66354823	4.3925037	8.742766	Walking_Type
14:26:15.051	0.37350687	3.3519847	8.988108	-0.12361958	-0.03930429	-0.26783752	0.66354823	4.3925037	8.742766	Walking_Type
14:26:15.073	0.37350687	3.3519847	8.988108	-0.12361958	-0.03930429	-0.26783752	0.66354823	4.3925037	8.742766	Walking_Type
14:26:15.095	0.37350687	3.3519847	8.988108	-0.12361958	-0.03930429	-0.26783752	0.66354823	4.3925037	8.742766	Walking_Type
14:26:15.116	0.37350687	3.3519847	8.988108	0.40294626	-0.23905721	-0.52195746	0.55802435	4.724559	8.575402	Walking_Type
14:26:15.136	0.37350687	3.3519847	8.988108	0.40294626	-0.23905721	-0.52195746	0.55802435	4.724559	8.575402	Walking_Type
14:26:15.157	0.37350687	3.3519847	8.988108	0.40294626	-0.23905721	-0.52195746	0.55802435	4.724559	8.575402	Walking_Type
14:26:15.186	0.2681588	4.2019525	8.952193	0.40294626	-0.23905721	-0.52195746	0.55802435	4.724559	8.575402	Walking_Type
14:26:15.206	0.2681588	4.2019525	8.952193	0.40294626	-0.23905721	-0.52195746	0.55802435	4.724559	8.575402	Walking_Type
14:26:15.227	0.2681588	4.2019525	8.952193	0.40294626	-0.23905721	-0.52195746	0.55802435	4.724559	8.575402	Walking_Type
14:26:15.249	0.2681588	4.2019525	8.952193	0.40294626	-0.23905721	-0.52195746	0.55802435	4.724559	8.575402	Walking_Type
14:26:15.269	0.2681588	4.2019525	8.952193	0.40294626	-0.23905721	-0.52195746	0.55802435	4.724559	8.575402	Walking_Type
14:26:15.292	0.2681588	4.2019525	8.952193	0.40294626	-0.23905721	-0.52195746	0.55802435	4.724559	8.575402	Walking_Type
14:26:15.313	0.2681588	4.2019525	8.952193	0.24473216	-0.36367375	-0.7919599	0.78120124	4.7303095	8.554778	Walking_Type
14:26:15.334	0.2681588	4.2019525	8.952193	0.24473216	-0.36367375	-0.7919599	0.78120124	4.7303095	8.554778	Walking_Type
14:26:15.356	0.2681588	4.2019525	8.952193	0.24473216	-0.36367375	-0.7919599	0.78120124	4.7303095	8.554778	Walking_Type
14:26:15.377	0.9888355	4.1756153	8.164477	0.24473216	-0.36367375	-0.7919599	0.78120124	4.7303095	8.554778	Walking_Type
14:26:15.398	0.9888355	4.1756153	8.164477	0.24473216	-0.36367375	-0.7919599	0.78120124	4.7303095	8.554778	Walking_Type
14:26:15.419	0.9888355	4.1756153	8.164477	0.24473216	-0.36367375	-0.7919599	0.78120124	4.7303095	8.554778	Walking_Type
14:26:15.442	0.9888355	4.1756153	8.164477	0.24473216	-0.36367375	-0.7919599	0.78120124	4.7303095	8.554778	Walking_Type
14:26:15.463	0.9888355	4.1756153	8.164477	0.24473216	-0.36367375	-0.7919599	0.78120124	4.7303095	8.554778	Walking_Type
14:26:15.484	0.9888355	4.1756153	8.164477	-0.3569701	0.14029008	-0.68444765	1.0627996	4.4871144	8.6548605	Walking_Type
14:26:15.505	0.9888355	4.1756153	8.164477	-0.3569701	0.14029008	-0.68444765	1.0627996	4.4871144	8.6548605	Walking_Type
14:26:15.526	0.9888355	4.1756153	8.164477	-0.3569701	0.14029008	-0.68444765	1.0627996	4.4871144	8.6548605	Walking_Type
14:26:15.551	0.9888355	4.1756153	8.164477	-0.3569701	0.14029008	-0.68444765	1.0627996	4.4871144	8.6548605	Walking_Type
14:26:15.572	2.439766	4.1564612	9.014444	-0.3569701	0.14029008	-0.68444765	1.0627996	4.4871144	8.6548605	Walking_Type
14:26:15.593	2.439766	4.1564612	9.014444	-0.3569701	0.14029008	-0.68444765	1.0627996	4.4871144	8.6548605	Walking_Type
14:26:15.616	2.439766	4.1564612	9.014444	-0.3569701	0.14029008	-0.68444765	1.0627996	4.4871144	8.6548605	Walking_Type
14:26:15.638	2.439766	4.1564612	9.014444	-0.3569701	0.14029008	-0.68444765	1.0627996	4.4871144	8.6548605	Walking_Type
14:26:15.661	2.439766	4.1564612	9.014444	0.3638509	0.15739432	-0.13711236	0.7403639	4.4188604	8.723296	Walking_Type
14:26:15.683	2.439766	4.1564612	9.014444	0.3638509	0.15739432	-0.13711236	0.7403639	4.4188604	8.723296	Walking_Type
14:26:15.705	2.439766	4.1564612	9.014444	0.3638509	0.15739432	-0.13711236	0.7403639	4.4188604	8.723296	Walking_Type
14:26:15.727	2.439766	4.1564612	9.014444	0.3638509	0.15739432	-0.13711236	0.7403639	4.4188604	8.723296	Walking_Type
14:26:15.748	2.439766	4.1564612	9.014444	0.3638509	0.15739432	-0.13711236	0.7403639	4.4188604	8.723296	Walking_Type
14:26:15.770	0.34716985	4.723904	8.425453	0.3638509	0.15739432	-0.13711236	0.7403639	4.4188604	8.723296	Walking_Type
14:26:15.791	0.34716985	4.723904	8.425453	0.3638509	0.15739432	-0.13711236	0.7403639	4.4188604	8.723296	Walking_Type
14:26:15.813	0.34716985	4.723904	8.425453	0.3638509	0.15739432	-0.13711236	0.7403639	4.4188604	8.723296	Walking_Type
14:26:15.835	0.34716985	4.723904	8.425453	1.0461874	0.7010644	0.02354519	0.7403639	4.4188604	8.723296	Walking_Type
14:26:15.857	0.34716985	4.723904	8.425453	1.0461874	0.7010644	0.02354519	0.17598844	4.4503646	8.736912	Walking_Type
14:26:15.881	0.34716985	4.723904	8.425453	1.0461874	0.7010644	0.02354519	0.17598844	4.4503646	8.736912	Walking_Type
14:26:15.903	0.34716985	4.723904	8.425453	1.0461874	0.7010644	0.02354519	0.17598844	4.4503646	8.736912	Walking_Type
14:26:15.925	0.34716985	4.723904	8.425453	1.0461874	0.7010644	0.02354519	0.17598844	4.4503646	8.736912	Walking_Type
14:26:15.956	0.34716985	4.723904	8.425453	1.0461874	0.7010644	0.02354519	0.17598844	4.4503646	8.736912	Walking_Type
14:26:15.977	0.28731298	3.3136764	11.4997015	1.0461874	0.7010644	0.02354519	0.17598844	4.4503646	8.736912	Walking_Type
14:26:15.998	0.28731298	3.3136764	11.4997015	1.0461874	0.7010644	0.02354519	0.17598844	4.4503646	8.736912	Walking_Type
14:26:16.070	0.28731298	3.3136764	11.4997015	-0.23846225	-0.07229102	0.0760796	-0.16310221	4.644411	8.635577	Walking_Type
14:26:16.096	0.28731298	3.3136764	11.4997015	-0.23846225	-0.07229102	0.0760796	-0.16310221	4.644411	8.635577	Walking_Type
14:26:16.117	0.28731298	3.3136764	11.4997015	-0.23846225	-0.07229102	0.0760796	-0.16310221	4.644411	8.635577	Walking_Type
14:26:16.143	0.28731298	3.3136764	11.4997015	-0.23846225	-0.07229102	0.0760796	-0.16310221	4.644411	8.635577	Walking_Type
14:26:16.165	-1.3982565	3.7757714	8.545167	-0.23846225	-0.07229102	0.0760796	-0.16310221	4.644411	8.635577	Walking_Type
14:26:16.185	-1.3982565	3.7757714	8.545167	-0.23846225	-0.07229102	0.0760796	-0.16310221	4.644411	8.635577	Walking_Type
14:26:16.207	-1.3982565	3.7757714	8.545167	0.19525208	-0.20301618	-0.22996388	0.007699615	4.3703446	8.778973	Walking_Type
14:26:16.228	-1.3982565	3.7757714	8.545167	0.19525208	-0.20301618	-0.22996388	0.007699615	4.3703446	8.778973	Walking_Type
14:26:16.250	-1.3982565	3.7757714	8.545167	0.19525208	-0.20301618	-0.22996388	0.007699615	4.3703446	8.778973	Walking_Type
14:26:16.271	-1.3982565	3.7757714	8.545167	0.19525208	-0.20301618	-0.22996388	0.007699615	4.3703446	8.778973	Walking_Type
14:26:16.293	-1.3982565	3.7757714	8.545167	0.19525208	-0.20301618	-0.22996388	0.007699615	4.3703446	8.778973	Walking_Type
14:26:16.315	-1.3982565	3.7757714	8.545167	0.19525208	-0.20301618	-0.22996388	0.007699615	4.3703446	8.778973	Walking_Type
14:26:16.337	-1.3982565	3.7757714	8.545167	0.19525208	-0.20301618	-0.22996388	0.007699615	4.3703446	8.778973	Walking_Type
14:26:16.360	-1.3982565	3.7757714	8.545167	0.19525208	-0.20301618	-0.22996388	0.007699615	4.3703446	8.778973	Walking_Type
14:26:16.382	0.10055954	5.209942	8.758257	0.7590807	-0.28731558	-0.5488356	-0.1011955	4.9983325	8.436634	Walking_Type
14:26:16.404	0.10055954	5.209942	8.758257	0.7590807	-0.28731558	-0.5488356	-0.1011955	4.9983325	8.436634	Walking_Type
14:26:16.426	0.10055954	5.209942	8.758257	0.7590807	-0.28731558	-0.5488356	-0.1011955	4.9983325	8.436634	Walking_Type
14:26:16.449	0.10055954	5.209942	8.758257	0.7590807	-0.28731558	-0.5488356	-0.1011955	4.9983325	8.436634	Walking_Type
14:26:16.471	0.10055954	5.209942	8.758257	0.7590807	-0.28731558	-0.5488356	-0.1011955	4.9983325	8.436634	Walking_Type
14:26:16.494	0.10055954	5.209942	8.758257	0.7590807	-0.28731558	-0.5488356	-0.1011955	4.9983325	8.436634	Walking_Type
14:26:16.516	0.10055954	5.209942	8.758257	0.7590807	-0.28731558	-0.5488356	-0.1011955	4.9983325	8.436634	Walking_Type
14:26:16.539	0.10055954	5.209942	8.758257	0.7590807	-0.28731558	-0.5488356	-0.1011955	4.9983325	8.436634	Walking_Type
14:26:16.565	0.083799616	5.3464155	7.822096	0.18547824	-0.47973812	-0.74003637	-0.07838811	5.2687225	8.270719	Walking_Type
14:26:16.585	0.083799616	5.3464155	7.822096	0.18547824	-0.47973812	-0.74003637	-0.07838811	5.2687225	8.270719	Walking_Type
14:26:16.609	0.083799616	5.3464155	7.822096	0.18547824	-0.47973812	-0.74003637	-0.07838811	5.2687225	8.270719	Walking_Type
14:26:16.632	0.083799616	5.3464155	7.822096	0.18547824	-0.47973812	-0.74003637	-0.07838811	5.2687225	8.270719	Walking_Type
14:26:16.656	0.083799616	5.3464155	7.822096	0.18547824	-0.47973812	-0.74003637	-0.07838811	5.2687225	8.270719	Walking_Type
14:26:16.679	0.083799616	5.3464155	7.822096	0.18547824	-0.47973812	-0.74003637	-0.07838811	5.2687225	8.270719	Walking_Type
14:26:16.702	0.083799616	5.3464155	7.822096	0.18547824	-0.47973812	-0.74003637	-0.07838811	5.2687225	8.270719	Walking_Type
14:26:16.729	0.083799616	5.3464155	7.822096	0.18547824	-0.47973812	-0.74003637	-0.07838811	5.2687225	8.270719	Walking_Type
14:26:16.751	0.083799616	5.3464155	7.822096	0.0064947195	-0.039915156	-0.48164037	-0.08212533	4.7185125	8.596467	Walking_Type
14:26:16.773	0.117319465	5.4685235	5.28177	0.0064947195	-0.039915156	-0.48164037	-0.08212533	4.7185125	8.596467	Walking_Type
14:26:16.795	0.117319465	5.4685235	5.28177	0.0064947195	-0.039915156	-0.48164037	-0.08212533	4.7185125	8.596467	Walking_Type
14:26:16.818	0.117319465	5.4685235	5.28177	0.0064947195	-0.039915156	-0.48164037	-0.08212533	4.7185125	8.596467	Walking_Type
14:26:16.842	0.117319465	5.4685235	5.28177	0.0064947195	-0.039915156	-0.48164037	-0.08212533	4.7185125	8.596467	Walking_Type
14:26:16.865	0.117319465	5.4685235	5.28177	0.0064947195	-0.039915156	-0.48164037	-0.08212533	4.7185125	8.596467	Walking_Type
14:26:16.887	0.117319465	5.4685235	5.28177	0.0064947195	-0.039915156	-0.48164037	-0.08212533	4.7185125	8.596467	Walking_Type
14:26:16.911	0.117319465	5.4685235	5.28177	0.0064947195	-0.039915156	-0.48164037	-0.08212533	4.7185125	8.596467	Walking_Type
14:26:16.934	0.117319465	5.4685235	5.28177	0.11889392	-0.1938532	0.055310186	-0.09410466	4.587533	8.666951	Walking_Type
14:26:16.958	0.117319465	5.4685235	5.28177	0.11889392	-0.1938532	0.055310186	-0.09410466	4.587533	8.666951	Walking_Type
14:26:16.984	-0.45730647	5.6145744	6.919454	0.11889392	-0.1938532	0.055310186	-0.09410466	4.587533	8.666951	Walking_Type
14:26:17.007	-0.45730647	5.6145744	6.919454	0.11889392	-0.1938532	0.055310186	-0.09410466	4.587533	8.666951	Walking_Type
14:26:17.030	-0.45730647	5.6145744	6.919454	0.11889392	-0.1938532	0.055310186	-0.09410466	4.587533	8.666951	Walking_Type
14:26:17.064	-0.45730647	5.6145744	6.919454	0.11889392	-0.1938532	0.055310186	-0.09410466	4.587533	8.666951	Walking_Type
14:26:17.087	-0.45730647	5.6145744	6.919454	0.11889392	-0.1938532	0.055310186	-0.09410466	4.587533	8.666951	Walking_Type
14:26:17.110	-0.45730647	5.6145744	6.919454	0.08285288	-0.15170349	0.07119268	0.14204219	4.5284452	8.69732	Walking_Type
14:26:17.132	-0.45730647	5.6145744	6.919454	0.08285288	-0.15170349	0.07119268	0.14204219	4.5284452	8.69732	Walking_Type
14:26:17.155	-0.45730647	5.6145744	6.919454	0.08285288	-0.15170349	0.07119268	0.14204219	4.5284452	8.69732	Walking_Type
14:26:17.177	-0.50758624	5.355993	7.9561753	0.08285288	-0.15170349	0.07119268	0.14204219	4.5284452	8.69732	Walking_Type
14:26:17.201	-0.50758624	5.355993	7.9561753	0.08285288	-0.15170349	0.07119268	0.14204219	4.5284452	8.69732	Walking_Type
14:26:17.224	-0.50758624	5.355993	7.9561753	0.08285288	-0.15170349	0.07119268	0.14204219	4.5284452	8.69732	Walking_Type
14:26:17.246	-0.50758624	5.355993	7.9561753	0.08285288	-0.15170349	0.07119268	0.14204219	4.5284452	8.69732	Walking_Type
14:26:17.269	-0.50758624	5.355993	7.9561753	0.08285288	-0.15170349	0.07119268	0.14204219	4.5284452	8.69732	Walking_Type
14:26:17.292	-0.50758624	5.355993	7.9561753	-0.23479706	-0.37955624	-0.02288057	0.6813047	4.4451747	8.714735	Walking_Type
14:26:17.315	-0.50758624	5.355993	7.9561753	-0.23479706	-0.37955624	-0.02288057	0.6813047	4.4451747	8.714735	Walking_Type
14:26:17.338	-0.50758624	5.355993	7.9561753	-0.23479706	-0.37955624	-0.02288057	0.6813047	4.4451747	8.714735	Walking_Type
14:26:17.361	-0.50758624	5.355993	7.9561753	-0.23479706	-0.37955624	-0.02288057	0.6813047	4.4451747	8.714735	Walking_Type
14:26:17.384	0.44054657	4.209135	6.464542	-0.23479706	-0.37955624	-0.02288057	0.6813047	4.4451747	8.714735	Walking_Type
14:26:17.406	0.44054657	4.209135	6.464542	-0.23479706	-0.37955624	-0.02288057	0.6813047	4.4451747	8.714735	Walking_Type
14:26:17.430	0.44054657	4.209135	6.464542	-0.23479706	-0.37955624	-0.02288057	0.6813047	4.4451747	8.714735	Walking_Type
14:26:17.453	0.44054657	4.209135	6.464542	-0.23479706	-0.37955624	-0.02288057	0.6813047	4.4451747	8.714735	Walking_Type
14:26:17.476	0.44054657	4.209135	6.464542	-0.42966306	0.2600197	0.022934325	0.67411333	4.1848903	8.843225	Walking_Type
14:26:17.499	0.44054657	4.209135	6.464542	-0.42966306	0.2600197	0.022934325	0.67411333	4.1848903	8.843225	Walking_Type
14:26:17.522	0.44054657	4.209135	6.464542	-0.42966306	0.2600197	0.022934325	0.67411333	4.1848903	8.843225	Walking_Type
14:26:17.567	0.09337672	4.166038	7.2618356	-0.42966306	0.2600197	0.022934325	0.67411333	4.1848903	8.843225	Walking_Type
14:26:17.591	0.09337672	4.166038	7.2618356	-0.42966306	0.2600197	0.022934325	0.67411333	4.1848903	8.843225	Walking_Type
14:26:17.614	0.09337672	4.166038	7.2618356	-0.42966306	0.2600197	0.022934325	0.67411333	4.1848903	8.843225	Walking_Type
14:26:17.638	0.09337672	4.166038	7.2618356	0.69310725	-0.33374134	-0.27822223	-0.25976145	4.1263456	8.892478	Walking_Type
14:26:17.660	0.09337672	4.166038	7.2618356	0.69310725	-0.33374134	-0.27822223	-0.25976145	4.1263456	8.892478	Walking_Type
14:26:17.687	0.09337672	4.166038	7.2618356	0.69310725	-0.33374134	-0.27822223	-0.25976145	4.1263456	8.892478	Walking_Type
14:26:17.708	0.09337672	4.166038	7.2618356	0.69310725	-0.33374134	-0.27822223	-0.25976145	4.1263456	8.892478	Walking_Type
14:26:17.729	0.09337672	4.166038	7.2618356	0.69310725	-0.33374134	-0.27822223	-0.25976145	4.1263456	8.892478	Walking_Type
14:26:17.751	0.09337672	4.166038	7.2618356	0.69310725	-0.33374134	-0.27822223	-0.25976145	4.1263456	8.892478	Walking_Type
14:26:17.772	-0.8643332	3.7159145	10.345661	0.69310725	-0.33374134	-0.27822223	-0.25976145	4.1263456	8.892478	Walking_Type
14:26:17.794	-0.8643332	3.7159145	10.345661	0.69310725	-0.33374134	-0.27822223	-0.25976145	4.1263456	8.892478	Walking_Type
14:26:17.817	-0.8643332	3.7159145	10.345661	0.32170117	0.18549412	-0.42849508	-0.04570954	4.5933504	8.66426	Walking_Type
14:26:17.839	-0.8643332	3.7159145	10.345661	0.32170117	0.18549412	-0.42849508	-0.04570954	4.5933504	8.66426	Walking_Type
14:26:17.862	-0.8643332	3.7159145	10.345661	0.32170117	0.18549412	-0.42849508	-0.04570954	4.5933504	8.66426	Walking_Type
14:26:17.883	-0.8643332	3.7159145	10.345661	0.32170117	0.18549412	-0.42849508	-0.04570954	4.5933504	8.66426	Walking_Type
14:26:17.905	-0.8643332	3.7159145	10.345661	0.32170117	0.18549412	-0.42849508	-0.04570954	4.5933504	8.66426	Walking_Type
14:26:17.926	-0.8643332	3.7159145	10.345661	0.32170117	0.18549412	-0.42849508	-0.04570954	4.5933504	8.66426	Walking_Type
14:26:17.947	-0.8643332	3.7159145	10.345661	0.32170117	0.18549412	-0.42849508	-0.04570954	4.5933504	8.66426	Walking_Type
14:26:17.969	0.7733508	3.6560576	9.4142885	0.32170117	0.18549412	-0.42849508	-0.04570954	4.5933504	8.66426	Walking_Type
14:26:17.991	0.7733508	3.6560576	9.4142885	0.32170117	0.18549412	-0.42849508	-0.04570954	4.5933504	8.66426	Walking_Type
14:26:18.013	0.7733508	3.6560576	9.4142885	-0.36246789	-1.0796078	-0.44132328	0.1998222	4.653362	8.629986	Walking_Type
14:26:18.035	0.7733508	3.6560576	9.4142885	-0.36246789	-1.0796078	-0.44132328	0.1998222	4.653362	8.629986	Walking_Type
14:26:18.056	0.7733508	3.6560576	9.4142885	-0.36246789	-1.0796078	-0.44132328	0.1998222	4.653362	8.629986	Walking_Type
14:26:18.077	0.7733508	3.6560576	9.4142885	-0.36246789	-1.0796078	-0.44132328	0.1998222	4.653362	8.629986	Walking_Type
14:26:18.105	0.7733508	3.6560576	9.4142885	-0.36246789	-1.0796078	-0.44132328	0.1998222	4.653362	8.629986	Walking_Type
14:26:18.126	0.7733508	3.6560576	9.4142885	-0.36246789	-1.0796078	-0.44132328	0.1998222	4.653362	8.629986	Walking_Type
14:26:18.147	0.7733508	3.6560576	9.4142885	-0.36246789	-1.0796078	-0.44132328	0.1998222	4.653362	8.629986	Walking_Type
14:26:18.168	0.18675344	4.1373067	7.893924	-0.36246789	-1.0796078	-0.44132328	0.1998222	4.653362	8.629986	Walking_Type
14:26:18.189	0.18675344	4.1373067	7.893924	-0.025270274	0.10485991	-0.13772324	0.83626205	4.200854	8.821783	Walking_Type
14:26:18.210	0.18675344	4.1373067	7.893924	-0.025270274	0.10485991	-0.13772324	0.83626205	4.200854	8.821783	Walking_Type
14:26:18.252	0.18675344	4.1373067	7.893924	-0.025270274	0.10485991	-0.13772324	0.83626205	4.200854	8.821783	Walking_Type
14:26:18.274	0.18675344	4.1373067	7.893924	-0.025270274	0.10485991	-0.13772324	0.83626205	4.200854	8.821783	Walking_Type
14:26:18.296	0.18675344	4.1373067	7.893924	-0.025270274	0.10485991	-0.13772324	0.83626205	4.200854	8.821783	Walking_Type
14:26:18.318	0.18675344	4.1373067	7.893924	-0.025270274	0.10485991	-0.13772324	0.83626205	4.200854	8.821783	Walking_Type
14:26:18.339	0.18675344	4.1373067	7.893924	-0.025270274	0.10485991	-0.13772324	0.83626205	4.200854	8.821783	Walking_Type
14:26:18.361	0.18675344	4.1373067	7.893924	0.13660902	0.64730823	-0.11267776	0.30434293	4.620459	8.6446	Walking_Type
14:26:18.383	0.9577099	4.8555894	8.48531	0.13660902	0.64730823	-0.11267776	0.30434293	4.620459	8.6446	Walking_Type
14:26:18.404	0.9577099	4.8555894	8.48531	0.13660902	0.64730823	-0.11267776	0.30434293	4.620459	8.6446	Walking_Type
14:26:18.433	0.9577099	4.8555894	8.48531	0.13660902	0.64730823	-0.11267776	0.30434293	4.620459	8.6446	Walking_Type
14:26:18.454	0.9577099	4.8555894	8.48531	0.13660902	0.64730823	-0.11267776	0.30434293	4.620459	8.6446	Walking_Type
14:26:18.475	0.9577099	4.8555894	8.48531	0.13660902	0.64730823	-0.11267776	0.30434293	4.620459	8.6446	Walking_Type
14:26:18.497	0.9577099	4.8555894	8.48531	0.13660902	0.64730823	-0.11267776	0.30434293	4.620459	8.6446	Walking_Type
14:26:18.518	0.9577099	4.8555894	8.48531	0.13660902	0.64730823	-0.11267776	0.30434293	4.620459	8.6446	Walking_Type
14:26:18.539	0.9577099	4.8555894	8.48531	-0.008166046	-0.07168015	0.15182689	0.16481921	4.667881	8.62288	Walking_Type
14:26:18.559	0.9577099	4.8555894	8.48531	-0.008166046	-0.07168015	0.15182689	0.16481921	4.667881	8.62288	Walking_Type
14:26:18.590	-0.29210153	4.9202347	9.150918	-0.008166046	-0.07168015	0.15182689	0.16481921	4.667881	8.62288	Walking_Type
14:26:18.611	-0.29210153	4.9202347	9.150918	-0.008166046	-0.07168015	0.15182689	0.16481921	4.667881	8.62288	Walking_Type
14:26:18.632	-0.29210153	4.9202347	9.150918	-0.008166046	-0.07168015	0.15182689	0.16481921	4.667881	8.62288	Walking_Type
14:26:18.654	-0.29210153	4.9202347	9.150918	-0.008166046	-0.07168015	0.15182689	0.16481921	4.667881	8.62288	Walking_Type
14:26:18.676	-0.29210153	4.9202347	9.150918	-0.008166046	-0.07168015	0.15182689	0.16481921	4.667881	8.62288	Walking_Type
14:26:18.700	-0.29210153	4.9202347	9.150918	-0.008166046	-0.07168015	0.15182689	0.16481921	4.667881	8.62288	Walking_Type
14:26:18.722	-0.29210153	4.9202347	9.150918	-0.21586023	-0.1712512	-0.08641055	0.80887544	4.277383	8.787496	Walking_Type
14:26:18.743	-0.29210153	4.9202347	9.150918	-0.21586023	-0.1712512	-0.08641055	0.80887544	4.277383	8.787496	Walking_Type
14:26:18.765	-0.6943397	3.8930907	7.474926	-0.21586023	-0.1712512	-0.08641055	0.80887544	4.277383	8.787496	Walking_Type
14:26:18.801	-0.6943397	3.8930907	7.474926	-0.21586023	-0.1712512	-0.08641055	0.80887544	4.277383	8.787496	Walking_Type
14:26:18.822	-0.6943397	3.8930907	7.474926	-0.21586023	-0.1712512	-0.08641055	0.80887544	4.277383	8.787496	Walking_Type
14:26:18.843	-0.6943397	3.8930907	7.474926	-0.21586023	-0.1712512	-0.08641055	0.80887544	4.277383	8.787496	Walking_Type
14:26:18.864	-0.6943397	3.8930907	7.474926	-0.21586023	-0.1712512	-0.08641055	0.80887544	4.277383	8.787496	Walking_Type
14:26:18.885	-0.6943397	3.8930907	7.474926	-0.21586023	-0.1712512	-0.08641055	0.80887544	4.277383	8.787496	Walking_Type
14:26:18.906	-0.6943397	3.8930907	7.474926	0.09690278	0.4286185	-0.18537073	0.77349	4.1948614	8.8303585	Walking_Type
14:26:18.944	-0.6943397	3.8930907	7.474926	0.09690278	0.4286185	-0.18537073	0.77349	4.1948614	8.8303585	Walking_Type
14:26:18.965	0.30886146	3.9529476	7.735902	0.09690278	0.4286185	-0.18537073	0.77349	4.1948614	8.8303585	Walking_Type
14:26:18.985	0.30886146	3.9529476	7.735902	0.09690278	0.4286185	-0.18537073	0.77349	4.1948614	8.8303585	Walking_Type
14:26:19.006	0.30886146	3.9529476	7.735902	0.09690278	0.4286185	-0.18537073	0.77349	4.1948614	8.8303585	Walking_Type
14:26:19.035	0.30886146	3.9529476	7.735902	0.09690278	0.4286185	-0.18537073	0.77349	4.1948614	8.8303585	Walking_Type
14:26:19.057	0.30886146	3.9529476	7.735902	0.09690278	0.4286185	-0.18537073	0.77349	4.1948614	8.8303585	Walking_Type
14:26:19.078	0.30886146	3.9529476	7.735902	0.021155486	-0.6171828	-0.44804278	0.346898	4.441071	8.736528	Walking_Type
14:26:19.100	0.30886146	3.9529476	7.735902	0.021155486	-0.6171828	-0.44804278	0.346898	4.441071	8.736528	Walking_Type
14:26:19.122	0.30886146	3.9529476	7.735902	0.021155486	-0.6171828	-0.44804278	0.346898	4.441071	8.736528	Walking_Type
14:26:19.145	0.30886146	3.9529476	7.735902	0.021155486	-0.6171828	-0.44804278	0.346898	4.441071	8.736528	Walking_Type
14:26:19.165	0.5794145	4.443774	9.021627	0.021155486	-0.6171828	-0.44804278	0.346898	4.441071	8.736528	Walking_Type
14:26:19.186	0.5794145	4.443774	9.021627	0.021155486	-0.6171828	-0.44804278	0.346898	4.441071	8.736528	Walking_Type
14:26:19.220	0.5794145	4.443774	9.021627	0.021155486	-0.6171828	-0.44804278	0.346898	4.441071	8.736528	Walking_Type
14:26:19.241	0.5794145	4.443774	9.021627	0.021155486	-0.6171828	-0.44804278	0.346898	4.441071	8.736528	Walking_Type
14:26:19.261	0.5794145	4.443774	9.021627	-0.07169603	-0.63123274	-0.5995374	0.43373552	4.4890594	8.708076	Walking_Type
14:26:19.283	0.5794145	4.443774	9.021627	-0.07169603	-0.63123274	-0.5995374	0.43373552	4.4890594	8.708076	Walking_Type
14:26:19.305	0.5794145	4.443774	9.021627	-0.07169603	-0.63123274	-0.5995374	0.43373552	4.4890594	8.708076	Walking_Type
14:26:19.328	0.5794145	4.443774	9.021627	-0.07169603	-0.63123274	-0.5995374	0.43373552	4.4890594	8.708076	Walking_Type
14:26:19.349	0.5794145	4.443774	9.021627	-0.07169603	-0.63123274	-0.5995374	0.43373552	4.4890594	8.708076	Walking_Type
14:26:19.370	1.063058	3.8739367	8.600235	-0.07169603	-0.63123274	-0.5995374	0.43373552	4.4890594	8.708076	Walking_Type
14:26:19.409	1.063058	3.8739367	8.600235	-0.07169603	-0.63123274	-0.5995374	0.43373552	4.4890594	8.708076	Walking_Type
14:26:19.430	1.063058	3.8739367	8.600235	-0.07169603	-0.63123274	-0.5995374	0.43373552	4.4890594	8.708076	Walking_Type
14:26:19.451	1.063058	3.8739367	8.600235	0.5477213	-0.09611476	-0.06380854	0.59257025	4.558858	8.662335	Walking_Type
14:26:19.472	1.063058	3.8739367	8.600235	0.5477213	-0.09611476	-0.06380854	0.59257025	4.558858	8.662335	Walking_Type
14:26:19.498	1.063058	3.8739367	8.600235	0.5477213	-0.09611476	-0.06380854	0.59257025	4.558858	8.662335	Walking_Type
14:26:19.520	1.063058	3.8739367	8.600235	0.5477213	-0.09611476	-0.06380854	0.59257025	4.558858	8.662335	Walking_Type
14:26:19.541	1.063058	3.8739367	8.600235	0.5477213	-0.09611476	-0.06380854	0.59257025	4.558858	8.662335	Walking_Type
14:26:19.562	1.063058	3.8739367	8.600235	0.5477213	-0.09611476	-0.06380854	0.59257025	4.558858	8.662335	Walking_Type
14:26:19.585	0.9074302	4.199558	7.7167478	0.5477213	-0.09611476	-0.06380854	0.59257025	4.558858	8.662335	Walking_Type
14:26:19.608	0.9074302	4.199558	7.7167478	0.5477213	-0.09611476	-0.06380854	0.59257025	4.558858	8.662335	Walking_Type
14:26:19.632	0.9074302	4.199558	7.7167478	0.43837643	0.3107215	0.1481617	0.18502955	4.674125	8.619087	Walking_Type
14:26:19.655	0.9074302	4.199558	7.7167478	0.43837643	0.3107215	0.1481617	0.18502955	4.674125	8.619087	Walking_Type
14:26:19.677	0.9074302	4.199558	7.7167478	0.43837643	0.3107215	0.1481617	0.18502955	4.674125	8.619087	Walking_Type
14:26:19.700	0.9074302	4.199558	7.7167478	0.43837643	0.3107215	0.1481617	0.18502955	4.674125	8.619087	Walking_Type
14:26:19.722	0.9074302	4.199558	7.7167478	0.43837643	0.3107215	0.1481617	0.18502955	4.674125	8.619087	Walking_Type
14:26:19.742	0.9074302	4.199558	7.7167478	0.43837643	0.3107215	0.1481617	0.18502955	4.674125	8.619087	Walking_Type
14:26:19.763	0.3519584	5.219519	9.912297	0.43837643	0.3107215	0.1481617	0.18502955	4.674125	8.619087	Walking_Type
14:26:19.787	0.3519584	5.219519	9.912297	0.43837643	0.3107215	0.1481617	0.18502955	4.674125	8.619087	Walking_Type
14:26:19.808	0.3519584	5.219519	9.912297	0.14882633	0.3510386	0.038205955	0.25555027	4.8696465	8.508326	Walking_Type
14:26:19.828	0.3519584	5.219519	9.912297	0.14882633	0.3510386	0.038205955	0.25555027	4.8696465	8.508326	Walking_Type
14:26:19.857	0.3519584	5.219519	9.912297	0.14882633	0.3510386	0.038205955	0.25555027	4.8696465	8.508326	Walking_Type
14:26:19.878	0.3519584	5.219519	9.912297	0.14882633	0.3510386	0.038205955	0.25555027	4.8696465	8.508326	Walking_Type
14:26:19.900	0.3519584	5.219519	9.912297	0.14882633	0.3510386	0.038205955	0.25555027	4.8696465	8.508326	Walking_Type
14:26:19.922	0.3519584	5.219519	9.912297	0.14882633	0.3510386	0.038205955	0.25555027	4.8696465	8.508326	Walking_Type
14:26:19.943	0.3519584	5.219519	9.912297	0.14882633	0.3510386	0.038205955	0.25555027	4.8696465	8.508326	Walking_Type
14:26:19.964	0.3519584	5.219519	9.912297	0.14882633	0.3510386	0.038205955	0.25555027	4.8696465	8.508326	Walking_Type
14:26:19.997	0.0023942748	4.1851926	8.564321	-0.1950908	0.04132992	0.07730133	0.5924863	4.6475005	8.615106	Walking_Type
14:26:20.018	0.0023942748	4.1851926	8.564321	-0.1950908	0.04132992	0.07730133	0.5924863	4.6475005	8.615106	Walking_Type
14:26:20.039	0.0023942748	4.1851926	8.564321	-0.1950908	0.04132992	0.07730133	0.5924863	4.6475005	8.615106	Walking_Type
14:26:20.062	0.0023942748	4.1851926	8.564321	-0.1950908	0.04132992	0.07730133	0.5924863	4.6475005	8.615106	Walking_Type
14:26:20.084	0.0023942748	4.1851926	8.564321	-0.1950908	0.04132992	0.07730133	0.5924863	4.6475005	8.615106	Walking_Type
14:26:20.105	0.0023942748	4.1851926	8.564321	-0.1950908	0.04132992	0.07730133	0.5924863	4.6475005	8.615106	Walking_Type
14:26:20.125	0.0023942748	4.1851926	8.564321	-0.1950908	0.04132992	0.07730133	0.5924863	4.6475005	8.615106	Walking_Type
14:26:20.147	0.0023942748	4.1851926	8.564321	-0.1950908	0.04132992	0.07730133	0.5924863	4.6475005	8.615106	Walking_Type
14:26:20.188	-0.35914123	3.7135203	7.5419655	-0.11812179	-0.11016466	-0.21713571	0.48794684	4.3449287	8.778032	Walking_Type
14:26:20.209	-0.35914123	3.7135203	7.5419655	-0.11812179	-0.11016466	-0.21713571	0.48794684	4.3449287	8.778032	Walking_Type
14:26:20.231	-0.35914123	3.7135203	7.5419655	-0.11812179	-0.11016466	-0.21713571	0.48794684	4.3449287	8.778032	Walking_Type
14:26:20.253	-0.35914123	3.7135203	7.5419655	-0.11812179	-0.11016466	-0.21713571	0.48794684	4.3449287	8.778032	Walking_Type
14:26:20.275	-0.35914123	3.7135203	7.5419655	-0.11812179	-0.11016466	-0.21713571	0.48794684	4.3449287	8.778032	Walking_Type
14:26:20.298	-0.35914123	3.7135203	7.5419655	-0.11812179	-0.11016466	-0.21713571	0.48794684	4.3449287	8.778032	Walking_Type
14:26:20.321	-0.35914123	3.7135203	7.5419655	-0.11812179	-0.11016466	-0.21713571	0.48794684	4.3449287	8.778032	Walking_Type
14:26:20.342	-0.35914123	3.7135203	7.5419655	0.121337384	-0.6581108	-0.45659488	0.57668877	4.866534	8.494388	Walking_Type
14:26:20.363	0.38787252	4.9992456	10.084685	0.121337384	-0.6581108	-0.45659488	0.57668877	4.866534	8.494388	Walking_Type
14:26:20.384	0.38787252	4.9992456	10.084685	0.121337384	-0.6581108	-0.45659488	0.57668877	4.866534	8.494388	Walking_Type
14:26:20.416	0.38787252	4.9992456	10.084685	0.121337384	-0.6581108	-0.45659488	0.57668877	4.866534	8.494388	Walking_Type
14:26:20.437	0.38787252	4.9992456	10.084685	0.121337384	-0.6581108	-0.45659488	0.57668877	4.866534	8.494388	Walking_Type
14:26:20.458	0.38787252	4.9992456	10.084685	0.121337384	-0.6581108	-0.45659488	0.57668877	4.866534	8.494388	Walking_Type
14:26:20.479	0.38787252	4.9992456	10.084685	0.121337384	-0.6581108	-0.45659488	0.57668877	4.866534	8.494388	Walking_Type
14:26:20.502	0.38787252	4.9992456	10.084685	0.121337384	-0.6581108	-0.45659488	0.57668877	4.866534	8.494388	Walking_Type
14:26:20.525	0.38787252	4.9992456	10.084685	0.086518064	-0.2714331	-0.22141178	0.49517265	4.528117	8.6845455	Walking_Type
14:26:20.547	0.38787252	4.9992456	10.084685	0.086518064	-0.2714331	-0.22141178	0.49517265	4.528117	8.6845455	Walking_Type
14:26:20.567	1.2450229	4.09421	8.322499	0.086518064	-0.2714331	-0.22141178	0.49517265	4.528117	8.6845455	Walking_Type
14:26:20.588	1.2450229	4.09421	8.322499	0.086518064	-0.2714331	-0.22141178	0.49517265	4.528117	8.6845455	Walking_Type
14:26:20.609	1.2450229	4.09421	8.322499	0.086518064	-0.2714331	-0.22141178	0.49517265	4.528117	8.6845455	Walking_Type
14:26:20.633	1.2450229	4.09421	8.322499	0.086518064	-0.2714331	-0.22141178	0.49517265	4.528117	8.6845455	Walking_Type
14:26:20.654	1.2450229	4.09421	8.322499	0.086518064	-0.2714331	-0.22141178	0.49517265	4.528117	8.6845455	Walking_Type
14:26:20.676	1.2450229	4.09421	8.322499	0.086518064	-0.2714331	-0.22141178	0.49517265	4.528117	8.6845455	Walking_Type
14:26:20.696	1.2450229	4.09421	8.322499	-0.2903858	0.010786658	-0.057699885	0.5295912	4.0877004	8.89835	Walking_Type
14:26:20.724	1.2450229	4.09421	8.322499	-0.2903858	0.010786658	-0.057699885	0.5295912	4.0877004	8.89835	Walking_Type
14:26:20.745	1.2450229	4.09421	8.322499	-0.2903858	0.010786658	-0.057699885	0.5295912	4.0877004	8.89835	Walking_Type
14:26:20.765	1.5897985	3.8954852	8.71516	-0.2903858	0.010786658	-0.057699885	0.5295912	4.0877004	8.89835	Walking_Type
14:26:20.786	1.5897985	3.8954852	8.71516	-0.2903858	0.010786658	-0.057699885	0.5295912	4.0877004	8.89835	Walking_Type
14:26:20.808	1.5897985	3.8954852	8.71516	-0.2903858	0.010786658	-0.057699885	0.5295912	4.0877004	8.89835	Walking_Type
14:26:20.830	1.5897985	3.8954852	8.71516	-0.2903858	0.010786658	-0.057699885	0.5295912	4.0877004	8.89835	Walking_Type
14:26:20.853	1.5897985	3.8954852	8.71516	-0.2903858	0.010786658	-0.057699885	0.5295912	4.0877004	8.89835	Walking_Type
14:26:20.876	1.5897985	3.8954852	8.71516	-0.2903858	0.010786658	-0.057699885	0.33797285	4.3531747	8.781004	Walking_Type
14:26:20.898	1.5897985	3.8954852	8.71516	0.021155486	0.33271265	-0.015550185	0.33797285	4.3531747	8.781004	Walking_Type
14:26:20.920	1.5897985	3.8954852	8.71516	0.021155486	0.33271265	-0.015550185	0.33797285	4.3531747	8.781004	Walking_Type
14:26:20.940	1.5897985	3.8954852	8.71516	0.021155486	0.33271265	-0.015550185	0.33797285	4.3531747	8.781004	Walking_Type
14:26:20.961	1.5897985	3.8954852	8.71516	0.021155486	0.33271265	-0.015550185	0.33797285	4.3531747	8.781004	Walking_Type
14:26:20.981	1.089395	4.371946	9.253872	0.021155486	0.33271265	-0.015550185	0.33797285	4.3531747	8.781004	Walking_Type
14:26:21.002	1.089395	4.371946	9.253872	0.021155486	0.33271265	-0.015550185	0.33797285	4.3531747	8.781004	Walking_Type
14:26:21.023	1.089395	4.371946	9.253872	0.021155486	0.33271265	-0.015550185	0.33797285	4.3531747	8.781004	Walking_Type
14:26:21.045	1.089395	4.371946	9.253872	0.021155486	0.33271265	-0.015550185	0.33797285	4.3531747	8.781004	Walking_Type
14:26:21.066	1.089395	4.371946	9.253872	0.209302	0.0028454103	0.26483697	0.73613375	4.2203293	8.821411	Walking_Type
14:26:21.090	1.089395	4.371946	9.253872	0.209302	0.0028454103	0.26483697	0.73613375	4.2203293	8.821411	Walking_Type
14:26:21.111	1.089395	4.371946	9.253872	0.209302	0.0028454103	0.26483697	0.73613375	4.2203293	8.821411	Walking_Type
14:26:21.132	1.089395	4.371946	9.253872	0.209302	0.0028454103	0.26483697	0.73613375	4.2203293	8.821411	Walking_Type
14:26:21.159	1.089395	4.371946	9.253872	0.209302	0.0028454103	0.26483697	0.73613375	4.2203293	8.821411	Walking_Type
14:26:21.180	-0.92658436	4.314483	9.998491	0.209302	0.0028454103	0.26483697	0.73613375	4.2203293	8.821411	Walking_Type
14:26:21.201	-0.92658436	4.314483	9.998491	0.209302	0.0028454103	0.26483697	0.73613375	4.2203293	8.821411	Walking_Type
14:26:21.223	-0.92658436	4.314483	9.998491	0.209302	0.0028454103	0.26483697	0.73613375	4.2203293	8.821411	Walking_Type
14:26:21.245	-0.92658436	4.314483	9.998491	-0.24884695	-0.015480547	0.06691663	0.97944635	4.1949925	8.809828	Walking_Type
14:26:21.266	-0.92658436	4.314483	9.998491	-0.24884695	-0.015480547	0.06691663	0.97944635	4.1949925	8.809828	Walking_Type
14:26:21.287	-0.92658436	4.314483	9.998491	-0.24884695	-0.015480547	0.06691663	0.97944635	4.1949925	8.809828	Walking_Type
14:26:21.308	-0.92658436	4.314483	9.998491	-0.24884695	-0.015480547	0.06691663	0.97944635	4.1949925	8.809828	Walking_Type
14:26:21.330	-0.92658436	4.314483	9.998491	-0.24884695	-0.015480547	0.06691663	0.97944635	4.1949925	8.809828	Walking_Type
14:26:21.354	-0.92658436	4.314483	9.998491	-0.24884695	-0.015480547	0.06691663	0.97944635	4.1949925	8.809828	Walking_Type
14:26:21.375	0.3304099	2.9665065	8.58587	-0.24884695	-0.015480547	0.06691663	0.97944635	4.1949925	8.809828	Walking_Type
14:26:21.397	0.3304099	2.9665065	8.58587	-0.24884695	-0.015480547	0.06691663	0.97944635	4.1949925	8.809828	Walking_Type
14:26:21.419	0.3304099	2.9665065	8.58587	0.25328428	-0.16575341	-0.2189683	1.0661703	4.2458577	8.775325	Walking_Type
14:26:21.441	0.3304099	2.9665065	8.58587	0.25328428	-0.16575341	-0.2189683	1.0661703	4.2458577	8.775325	Walking_Type
14:26:21.464	0.3304099	2.9665065	8.58587	0.25328428	-0.16575341	-0.2189683	1.0661703	4.2458577	8.775325	Walking_Type
14:26:21.486	0.3304099	2.9665065	8.58587	0.25328428	-0.16575341	-0.2189683	1.0661703	4.2458577	8.775325	Walking_Type
14:26:21.509	0.3304099	2.9665065	8.58587	0.25328428	-0.16575341	-0.2189683	1.0661703	4.2458577	8.775325	Walking_Type
14:26:21.532	0.3304099	2.9665065	8.58587	0.25328428	-0.16575341	-0.2189683	1.0661703	4.2458577	8.775325	Walking_Type
14:26:21.554	0.3304099	2.9665065	8.58587	0.25328428	-0.16575341	-0.2189683	1.0661703	4.2458577	8.775325	Walking_Type
14:26:21.578	0.9122187	5.027977	8.597841	0.25328428	-0.16575341	-0.2189683	1.0661703	4.2458577	8.775325	Walking_Type
14:26:21.599	0.9122187	5.027977	8.597841	0.08163114	0.0016236799	-0.35519126	1.0042851	4.884358	8.444218	Walking_Type
14:26:21.620	0.9122187	5.027977	8.597841	0.08163114	0.0016236799	-0.35519126	1.0042851	4.884358	8.444218	Walking_Type
14:26:21.641	0.9122187	5.027977	8.597841	0.08163114	0.0016236799	-0.35519126	1.0042851	4.884358	8.444218	Walking_Type
14:26:21.663	0.9122187	5.027977	8.597841	0.08163114	0.0016236799	-0.35519126	1.0042851	4.884358	8.444218	Walking_Type
14:26:21.685	0.9122187	5.027977	8.597841	0.08163114	0.0016236799	-0.35519126	1.0042851	4.884358	8.444218	Walking_Type
14:26:21.706	0.9122187	5.027977	8.597841	0.08163114	0.0016236799	-0.35519126	1.0042851	4.884358	8.444218	Walking_Type
14:26:21.729	0.9122187	5.027977	8.597841	0.08163114	0.0016236799	-0.35519126	1.0042851	4.884358	8.444218	Walking_Type
14:26:21.753	0.9122187	5.027977	8.597841	0.08163114	0.0016236799	-0.35519126	1.0042851	4.884358	8.444218	Walking_Type
14:26:21.776	1.3096683	5.312896	8.559532	0.013214237	0.42434242	-0.22996388	0.19918935	4.5857472	8.666119	Walking_Type
14:26:21.798	1.3096683	5.312896	8.559532	0.013214237	0.42434242	-0.22996388	0.19918935	4.5857472	8.666119	Walking_Type
14:26:21.829	1.3096683	5.312896	8.559532	0.013214237	0.42434242	-0.22996388	0.19918935	4.5857472	8.666119	Walking_Type
14:26:21.870	1.3096683	5.312896	8.559532	0.013214237	0.42434242	-0.22996388	0.19918935	4.5857472	8.666119	Walking_Type
14:26:21.891	1.3096683	5.312896	8.559532	0.013214237	0.42434242	-0.22996388	0.19918935	4.5857472	8.666119	Walking_Type
14:26:21.914	1.3096683	5.312896	8.559532	0.013214237	0.42434242	-0.22996388	0.19918935	4.5857472	8.666119	Walking_Type
14:26:21.936	1.3096683	5.312896	8.559532	0.013214237	0.42434242	-0.22996388	0.19918935	4.5857472	8.666119	Walking_Type
14:26:21.956	1.3096683	5.312896	8.559532	0.25267342	0.11829894	0.059586238	0.19918935	4.5857472	8.666119	Walking_Type
14:26:21.979	0.16281068	3.615355	6.4765134	0.25267342	0.11829894	0.059586238	0.33583793	4.204331	8.853315	Walking_Type
14:26:22.002	0.16281068	3.615355	6.4765134	0.25267342	0.11829894	0.059586238	0.33583793	4.204331	8.853315	Walking_Type
14:26:22.023	0.16281068	3.615355	6.4765134	0.25267342	0.11829894	0.059586238	0.33583793	4.204331	8.853315	Walking_Type
14:26:22.048	0.16281068	3.615355	6.4765134	0.25267342	0.11829894	0.059586238	0.33583793	4.204331	8.853315	Walking_Type
14:26:22.069	0.16281068	3.615355	6.4765134	0.25267342	0.11829894	0.059586238	0.33583793	4.204331	8.853315	Walking_Type
14:26:22.090	0.16281068	3.615355	6.4765134	0.25267342	0.11829894	0.059586238	0.33583793	4.204331	8.853315	Walking_Type
14:26:22.112	0.16281068	3.615355	6.4765134	0.25267342	0.11829894	0.059586238	0.33583793	4.204331	8.853315	Walking_Type
14:26:22.132	0.16281068	3.615355	6.4765134	0.25267342	0.11829894	0.059586238	0.33583793	4.204331	8.853315	Walking_Type
14:26:22.153	0.16281068	3.615355	6.4765134	0.1824239	-0.06251717	0.3802905	0.021470001	4.2806425	8.823038	Walking_Type
14:26:22.174	0.07901107	4.8771377	6.821289	0.1824239	-0.06251717	0.3802905	0.021470001	4.2806425	8.823038	Walking_Type
14:26:22.196	0.07901107	4.8771377	6.821289	0.1824239	-0.06251717	0.3802905	0.021470001	4.2806425	8.823038	Walking_Type
14:26:22.217	0.07901107	4.8771377	6.821289	0.1824239	-0.06251717	0.3802905	0.021470001	4.2806425	8.823038	Walking_Type
14:26:22.238	0.07901107	4.8771377	6.821289	0.1824239	-0.06251717	0.3802905	0.021470001	4.2806425	8.823038	Walking_Type
14:26:22.260	0.07901107	4.8771377	6.821289	0.1824239	-0.06251717	0.3802905	0.021470001	4.2806425	8.823038	Walking_Type
14:26:22.281	0.07901107	4.8771377	6.821289	0.1824239	-0.06251717	0.3802905	0.021470001	4.2806425	8.823038	Walking_Type
14:26:22.303	0.07901107	4.8771377	6.821289	0.1824239	-0.06251717	0.3802905	0.021470001	4.2806425	8.823038	Walking_Type
14:26:22.326	0.07901107	4.8771377	6.821289	0.21907581	0.09386434	0.39922732	0.38552603	4.369194	8.771082	Walking_Type
14:26:22.347	0.07901107	4.8771377	6.821289	0.21907581	0.09386434	0.39922732	0.38552603	4.369194	8.771082	Walking_Type
14:26:22.368	-0.019154198	4.7095385	8.956982	0.21907581	0.09386434	0.39922732	0.38552603	4.369194	8.771082	Walking_Type
14:26:22.389	-0.019154198	4.7095385	8.956982	0.21907581	0.09386434	0.39922732	0.38552603	4.369194	8.771082	Walking_Type
14:26:22.410	-0.019154198	4.7095385	8.956982	0.21907581	0.09386434	0.39922732	0.38552603	4.369194	8.771082	Walking_Type
14:26:22.432	-0.019154198	4.7095385	8.956982	0.21907581	0.09386434	0.39922732	0.38552603	4.369194	8.771082	Walking_Type
14:26:22.452	-0.019154198	4.7095385	8.956982	0.21907581	0.09386434	0.39922732	0.38552603	4.369194	8.771082	Walking_Type
14:26:22.473	-0.019154198	4.7095385	8.956982	0.21907581	0.09386434	0.39922732	0.38552603	4.369194	8.771082	Walking_Type
14:26:22.495	-0.019154198	4.7095385	8.956982	0.3669052	-0.09061697	0.2727782	0.61130804	4.4825473	8.700771	Walking_Type
14:26:22.516	-0.019154198	4.7095385	8.956982	0.3669052	-0.09061697	0.2727782	0.61130804	4.4825473	8.700771	Walking_Type
14:26:22.539	-0.019154198	4.7095385	8.956982	0.3669052	-0.09061697	0.2727782	0.61130804	4.4825473	8.700771	Walking_Type
14:26:22.560	-0.019154198	4.7095385	8.956982	0.3669052	-0.09061697	0.2727782	0.61130804	4.4825473	8.700771	Walking_Type
14:26:22.582	-0.4668836	3.7230973	5.9114647	0.3669052	-0.09061697	0.2727782	0.61130804	4.4825473	8.700771	Walking_Type
14:26:22.604	-0.4668836	3.7230973	5.9114647	0.3669052	-0.09061697	0.2727782	0.61130804	4.4825473	8.700771	Walking_Type
14:26:22.634	-0.4668836	3.7230973	5.9114647	0.3669052	-0.09061697	0.2727782	0.61130804	4.4825473	8.700771	Walking_Type
14:26:22.655	-0.4668836	3.7230973	5.9114647	0.3669052	-0.09061697	0.2727782	0.61130804	4.4825473	8.700771	Walking_Type
14:26:22.675	-0.4668836	3.7230973	5.9114647	-0.402785	0.45366398	0.07302528	0.6387854	4.558069	8.659464	Walking_Type
14:26:22.697	-0.4668836	3.7230973	5.9114647	-0.402785	0.45366398	0.07302528	0.6387854	4.558069	8.659464	Walking_Type
14:26:22.718	-0.4668836	3.7230973	5.9114647	-0.402785	0.45366398	0.07302528	0.6387854	4.558069	8.659464	Walking_Type
14:26:22.741	-0.4668836	3.7230973	5.9114647	-0.402785	0.45366398	0.07302528	0.6387854	4.558069	8.659464	Walking_Type
14:26:22.764	-0.4668836	3.7230973	5.9114647	-0.402785	0.45366398	0.07302528	0.6387854	4.558069	8.659464	Walking_Type
14:26:22.789	1.2186859	4.905869	5.621757	-0.402785	0.45366398	0.07302528	0.6387854	4.558069	8.659464	Walking_Type
14:26:22.813	1.2186859	4.905869	5.621757	-0.402785	0.45366398	0.07302528	0.6387854	4.558069	8.659464	Walking_Type
14:26:22.835	1.2186859	4.905869	5.621757	-0.402785	0.45366398	0.07302528	0.6387854	4.558069	8.659464	Walking_Type
14:26:22.856	1.2186859	4.905869	5.621757	-0.114456594	0.10485991	-0.37779328	0.23803522	4.8820376	8.501731	Walking_Type
14:26:22.878	1.2186859	4.905869	5.621757	-0.114456594	0.10485991	-0.37779328	0.23803522	4.8820376	8.501731	Walking_Type
14:26:22.899	1.2186859	4.905869	5.621757	-0.114456594	0.10485991	-0.37779328	0.23803522	4.8820376	8.501731	Walking_Type
14:26:22.921	1.2186859	4.905869	5.621757	-0.114456594	0.10485991	-0.37779328	0.23803522	4.8820376	8.501731	Walking_Type
14:26:22.942	1.2186859	4.905869	5.621757	-0.114456594	0.10485991	-0.37779328	0.23803522	4.8820376	8.501731	Walking_Type
14:26:22.963	1.2186859	4.905869	5.621757	-0.114456594	0.10485991	-0.37779328	0.23803522	4.8820376	8.501731	Walking_Type
14:26:22.989	0.9337672	4.8915033	9.42626	-0.114456594	0.10485991	-0.37779328	0.23803522	4.8820376	8.501731	Walking_Type
14:26:23.018	0.9337672	4.8915033	9.42626	-0.114456594	0.10485991	-0.37779328	0.23803522	4.8820376	8.501731	Walking_Type
14:26:23.039	0.9337672	4.8915033	9.42626	-0.54756004	-0.27021137	-0.29715905	-0.21256578	4.9674807	8.45277	Walking_Type
14:26:23.061	0.9337672	4.8915033	9.42626	-0.54756004	-0.27021137	-0.29715905	-0.21256578	4.9674807	8.45277	Walking_Type
14:26:23.123	0.9337672	4.8915033	9.42626	-0.54756004	-0.27021137	-0.29715905	-0.21256578	4.9674807	8.45277	Walking_Type
14:26:23.145	0.9337672	4.8915033	9.42626	-0.54756004	-0.27021137	-0.29715905	-0.21256578	4.9674807	8.45277	Walking_Type
14:26:23.189	0.70631105	4.3168774	6.1556807	-0.54756004	-0.27021137	-0.29715905	-0.21256578	4.9674807	8.45277	Walking_Type
14:26:23.211	0.70631105	4.3168774	6.1556807	-0.54756004	-0.27021137	-0.29715905	-0.21256578	4.9674807	8.45277	Walking_Type
14:26:23.232	0.70631105	4.3168774	6.1556807	-0.12972823	-0.08756264	-0.12978198	-0.3499974	4.5313416	8.689925	Walking_Type
14:26:23.253	0.70631105	4.3168774	6.1556807	-0.12972823	-0.08756264	-0.12978198	-0.3499974	4.5313416	8.689925	Walking_Type
14:26:23.275	0.70631105	4.3168774	6.1556807	-0.12972823	-0.08756264	-0.12978198	-0.3499974	4.5313416	8.689925	Walking_Type
14:26:23.296	0.70631105	4.3168774	6.1556807	-0.12972823	-0.08756264	-0.12978198	-0.3499974	4.5313416	8.689925	Walking_Type
14:26:23.317	0.70631105	4.3168774	6.1556807	-0.12972823	-0.08756264	-0.12978198	-0.3499974	4.5313416	8.689925	Walking_Type
14:26:23.338	0.70631105	4.3168774	6.1556807	-0.12972823	-0.08756264	-0.12978198	-0.3499974	4.5313416	8.689925	Walking_Type
14:26:23.360	0.70631105	4.3168774	6.1556807	-0.12972823	-0.08756264	-0.12978198	-0.3499974	4.5313416	8.689925	Walking_Type
14:26:23.382	-0.1699935	4.800521	6.6081986	-0.12972823	-0.08756264	-0.12978198	-0.3499974	4.5313416	8.689925	Walking_Type
14:26:23.404	-0.1699935	4.800521	6.6081986	0.15798931	-0.027086986	0.06691663	-0.21189727	4.694976	8.607129	Walking_Type
14:26:23.426	-0.1699935	4.800521	6.6081986	0.15798931	-0.027086986	0.06691663	-0.21189727	4.694976	8.607129	Walking_Type
14:26:23.447	-0.1699935	4.800521	6.6081986	0.15798931	-0.027086986	0.06691663	-0.21189727	4.694976	8.607129	Walking_Type
14:26:23.469	-0.1699935	4.800521	6.6081986	0.15798931	-0.027086986	0.06691663	-0.21189727	4.694976	8.607129	Walking_Type
14:26:23.491	-0.1699935	4.800521	6.6081986	0.15798931	-0.027086986	0.06691663	-0.21189727	4.694976	8.607129	Walking_Type
14:26:23.512	-0.1699935	4.800521	6.6081986	0.15798931	-0.027086986	0.06691663	-0.21189727	4.694976	8.607129	Walking_Type
14:26:23.533	-0.1699935	4.800521	6.6081986	0.15798931	-0.027086986	0.06691663	-0.21189727	4.694976	8.607129	Walking_Type
14:26:23.555	-0.1699935	4.800521	6.6081986	0.15798931	-0.027086986	0.06691663	-0.21189727	4.694976	8.607129	Walking_Type
14:26:23.577	-0.62251145	5.174028	9.256267	-0.23724051	-0.05579765	0.42121848	-0.21189727	4.694976	8.607129	Walking_Type
14:26:23.606	-0.62251145	5.174028	9.256267	-0.23724051	-0.05579765	0.42121848	-0.025398683	4.6960144	8.609133	Walking_Type
14:26:23.628	-0.62251145	5.174028	9.256267	-0.23724051	-0.05579765	0.42121848	-0.025398683	4.6960144	8.609133	Walking_Type
14:26:23.649	-0.62251145	5.174028	9.256267	-0.23724051	-0.05579765	0.42121848	-0.025398683	4.6960144	8.609133	Walking_Type
14:26:23.671	-0.62251145	5.174028	9.256267	-0.23724051	-0.05579765	0.42121848	-0.025398683	4.6960144	8.609133	Walking_Type
14:26:23.693	-0.62251145	5.174028	9.256267	-0.23724051	-0.05579765	0.42121848	-0.025398683	4.6960144	8.609133	Walking_Type
14:26:23.715	-0.62251145	5.174028	9.256267	-0.23724051	-0.05579765	0.42121848	-0.025398683	4.6960144	8.609133	Walking_Type
14:26:23.738	-0.62251145	5.174028	9.256267	-0.23724051	-0.05579765	0.42121848	-0.025398683	4.6960144	8.609133	Walking_Type
14:26:23.760	-0.62251145	5.174028	9.256267	0.05658567	0.3382104	0.18481362	0.38560325	4.4667835	8.721785	Walking_Type
14:26:23.781	-0.6440599	3.8116856	11.526039	0.05658567	0.3382104	0.18481362	0.38560325	4.4667835	8.721785	Walking_Type
14:26:23.802	-0.6440599	3.8116856	11.526039	0.05658567	0.3382104	0.18481362	0.38560325	4.4667835	8.721785	Walking_Type
14:26:23.824	-0.6440599	3.8116856	11.526039	0.05658567	0.3382104	0.18481362	0.38560325	4.4667835	8.721785	Walking_Type
14:26:23.846	-0.6440599	3.8116856	11.526039	0.05658567	0.3382104	0.18481362	0.38560325	4.4667835	8.721785	Walking_Type
14:26:23.867	-0.6440599	3.8116856	11.526039	0.05658567	0.3382104	0.18481362	0.38560325	4.4667835	8.721785	Walking_Type
14:26:23.890	-0.6440599	3.8116856	11.526039	0.05658567	0.3382104	0.18481362	0.38560325	4.4667835	8.721785	Walking_Type
14:26:23.912	-0.6440599	3.8116856	11.526039	0.05658567	0.3382104	0.18481362	0.38560325	4.4667835	8.721785	Walking_Type
14:26:23.934	-0.6440599	3.8116856	11.526039	0.13477643	0.039497327	-0.13405804	0.38560325	4.4667835	8.721785	Walking_Type
14:26:23.955	-0.6440599	3.8116856	11.526039	0.13477643	0.039497327	-0.13405804	0.21902211	4.5869813	8.664987	Walking_Type
14:26:23.976	-0.40463245	3.9697077	7.886741	0.13477643	0.039497327	-0.13405804	0.21902211	4.5869813	8.664987	Walking_Type
14:26:23.998	-0.40463245	3.9697077	7.886741	0.13477643	0.039497327	-0.13405804	0.21902211	4.5869813	8.664987	Walking_Type
14:26:24.019	-0.40463245	3.9697077	7.886741	0.13477643	0.039497327	-0.13405804	0.21902211	4.5869813	8.664987	Walking_Type
14:26:24.041	-0.40463245	3.9697077	7.886741	0.13477643	0.039497327	-0.13405804	0.21902211	4.5869813	8.664987	Walking_Type
14:26:24.062	-0.40463245	3.9697077	7.886741	0.13477643	0.039497327	-0.13405804	0.21902211	4.5869813	8.664987	Walking_Type
14:26:24.084	-0.40463245	3.9697077	7.886741	0.13477643	0.039497327	-0.13405804	0.21902211	4.5869813	8.664987	Walking_Type
14:26:24.107	-0.40463245	3.9697077	7.886741	0.13477643	0.039497327	-0.13405804	0.21902211	4.5869813	8.664987	Walking_Type
14:26:24.127	-0.40463245	3.9697077	7.886741	0.26489073	-0.11688418	-0.15360573	-0.048611473	4.984353	8.445365	Walking_Type
14:26:24.149	-0.40463245	3.9697077	7.886741	0.26489073	-0.11688418	-0.15360573	-0.048611473	4.984353	8.445365	Walking_Type
14:26:24.170	0.37590113	5.0495257	8.514041	0.26489073	-0.11688418	-0.15360573	-0.048611473	4.984353	8.445365	Walking_Type
14:26:24.190	0.37590113	5.0495257	8.514041	0.26489073	-0.11688418	-0.15360573	-0.048611473	4.984353	8.445365	Walking_Type
14:26:24.211	0.37590113	5.0495257	8.514041	0.26489073	-0.11688418	-0.15360573	-0.048611473	4.984353	8.445365	Walking_Type
14:26:24.232	0.37590113	5.0495257	8.514041	0.26489073	-0.11688418	-0.15360573	-0.048611473	4.984353	8.445365	Walking_Type
14:26:24.254	0.37590113	5.0495257	8.514041	0.26489073	-0.11688418	-0.15360573	-0.048611473	4.984353	8.445365	Walking_Type
14:26:24.275	0.37590113	5.0495257	8.514041	0.26489073	-0.11688418	-0.15360573	-0.048611473	4.984353	8.445365	Walking_Type
14:26:24.297	0.37590113	5.0495257	8.514041	0.26916677	-0.41132122	-0.38023672	0.17451325	5.2064314	8.308609	Walking_Type
14:26:24.317	0.37590113	5.0495257	8.514041	0.26916677	-0.41132122	-0.38023672	0.17451325	5.2064314	8.308609	Walking_Type
14:26:24.337	0.37590113	5.0495257	8.514041	0.26916677	-0.41132122	-0.38023672	0.17451325	5.2064314	8.308609	Walking_Type
14:26:24.360	0.37590113	5.0495257	8.514041	0.26916677	-0.41132122	-0.38023672	0.17451325	5.2064314	8.308609	Walking_Type
14:26:24.381	1.3791022	4.170827	9.708784	0.26916677	-0.41132122	-0.38023672	0.17451325	5.2064314	8.308609	Walking_Type
14:26:24.402	1.3791022	4.170827	9.708784	0.26916677	-0.41132122	-0.38023672	0.17451325	5.2064314	8.308609	Walking_Type
14:26:24.423	1.3791022	4.170827	9.708784	0.26916677	-0.41132122	-0.38023672	0.17451325	5.2064314	8.308609	Walking_Type
14:26:24.445	1.3791022	4.170827	9.708784	0.26916677	-0.41132122	-0.38023672	0.17451325	5.2064314	8.308609	Walking_Type
14:26:24.467	1.3791022	4.170827	9.708784	0.26916677	-0.41132122	-0.38023672	0.17451325	5.2064314	8.308609	Walking_Type
14:26:24.490	1.3791022	4.170827	9.708784	0.60880786	0.045605976	-0.023491435	-0.025413333	4.821412	8.539537	Walking_Type
14:26:24.511	1.3791022	4.170827	9.708784	0.60880786	0.045605976	-0.023491435	-0.025413333	4.821412	8.539537	Walking_Type
14:26:24.532	1.3791022	4.170827	9.708784	0.60880786	0.045605976	-0.023491435	-0.025413333	4.821412	8.539537	Walking_Type
14:26:24.557	1.3791022	4.170827	9.708784	0.60880786	0.045605976	-0.023491435	-0.025413333	4.821412	8.539537	Walking_Type
14:26:24.578	0.22745611	4.1516724	8.79896	0.60880786	0.045605976	-0.023491435	-0.025413333	4.821412	8.539537	Walking_Type
14:26:24.598	0.22745611	4.1516724	8.79896	0.60880786	0.045605976	-0.023491435	-0.025413333	4.821412	8.539537	Walking_Type
14:26:24.619	0.22745611	4.1516724	8.79896	0.60880786	0.045605976	-0.023491435	-0.025413333	4.821412	8.539537	Walking_Type
14:26:24.642	0.22745611	4.1516724	8.79896	0.60880786	0.045605976	-0.023491435	-0.025413333	4.821412	8.539537	Walking_Type
14:26:24.664	0.22745611	4.1516724	8.79896	0.8250541	-0.24394415	0.36196452	-0.49439922	5.059946	8.385875	Walking_Type
14:26:24.686	0.22745611	4.1516724	8.79896	0.8250541	-0.24394415	0.36196452	-0.49439922	5.059946	8.385875	Walking_Type
14:26:24.708	0.22745611	4.1516724	8.79896	0.8250541	-0.24394415	0.36196452	-0.49439922	5.059946	8.385875	Walking_Type
14:26:24.729	0.22745611	4.1516724	8.79896	0.8250541	-0.24394415	0.36196452	-0.49439922	5.059946	8.385875	Walking_Type
14:26:24.757	0.22745611	4.1516724	8.79896	0.8250541	-0.24394415	0.36196452	-0.49439922	5.059946	8.385875	Walking_Type
14:26:24.778	-0.8092649	5.7103453	9.337671	0.8250541	-0.24394415	0.36196452	-0.49439922	5.059946	8.385875	Walking_Type
14:26:24.799	-0.8092649	5.7103453	9.337671	0.8250541	-0.24394415	0.36196452	-0.49439922	5.059946	8.385875	Walking_Type
14:26:24.820	-0.8092649	5.7103453	9.337671	0.8250541	-0.24394415	0.36196452	-0.49439922	5.059946	8.385875	Walking_Type
14:26:24.841	-0.8092649	5.7103453	9.337671	-0.0985741	-0.26532444	0.30698666	-0.4368682	5.46127	8.1335125	Walking_Type
14:26:24.862	-0.8092649	5.7103453	9.337671	-0.0985741	-0.26532444	0.30698666	-0.4368682	5.46127	8.1335125	Walking_Type
14:26:24.884	-0.8092649	5.7103453	9.337671	-0.0985741	-0.26532444	0.30698666	-0.4368682	5.46127	8.1335125	Walking_Type
14:26:24.905	-0.8092649	5.7103453	9.337671	-0.0985741	-0.26532444	0.30698666	-0.4368682	5.46127	8.1335125	Walking_Type
14:26:24.927	-0.8092649	5.7103453	9.337671	-0.0985741	-0.26532444	0.30698666	-0.4368682	5.46127	8.1335125	Walking_Type
14:26:24.949	-0.8092649	5.7103453	9.337671	-0.0985741	-0.26532444	0.30698666	-0.4368682	5.46127	8.1335125	Walking_Type
14:26:24.971	-0.014365649	5.1093826	7.8460383	-0.0985741	-0.26532444	0.30698666	-0.4368682	5.46127	8.1335125	Walking_Type
14:26:24.996	-0.014365649	5.1093826	7.8460383	-0.0985741	-0.26532444	0.30698666	-0.4368682	5.46127	8.1335125	Walking_Type
14:26:25.018	-0.014365649	5.1093826	7.8460383	-0.71738064	-0.44430795	0.25078705	0.43572184	5.256385	8.267459	Walking_Type
14:26:25.038	-0.014365649	5.1093826	7.8460383	-0.71738064	-0.44430795	0.25078705	0.43572184	5.256385	8.267459	Walking_Type
14:26:25.077	-0.014365649	5.1093826	7.8460383	-0.71738064	-0.44430795	0.25078705	0.43572184	5.256385	8.267459	Walking_Type
14:26:25.098	-0.014365649	5.1093826	7.8460383	-0.71738064	-0.44430795	0.25078705	0.43572184	5.256385	8.267459	Walking_Type
14:26:25.121	-0.014365649	5.1093826	7.8460383	-0.71738064	-0.44430795	0.25078705	0.43572184	5.256385	8.267459	Walking_Type
14:26:25.145	-0.014365649	5.1093826	7.8460383	-0.71738064	-0.44430795	0.25078705	0.43572184	5.256385	8.267459	Walking_Type
14:26:25.166	0.12689656	4.008016	8.032792	-0.71738064	-0.44430795	0.25078705	0.43572184	5.256385	8.267459	Walking_Type
14:26:25.187	0.12689656	4.008016	8.032792	-0.71738064	-0.44430795	0.25078705	0.43572184	5.256385	8.267459	Walking_Type
14:26:25.209	0.12689656	4.008016	8.032792	-0.15599544	0.3876905	-0.117564686	0.5719786	4.814829	8.52412	Walking_Type
14:26:25.231	0.12689656	4.008016	8.032792	-0.15599544	0.3876905	-0.117564686	0.5719786	4.814829	8.52412	Walking_Type
14:26:25.254	0.12689656	4.008016	8.032792	-0.15599544	0.3876905	-0.117564686	0.5719786	4.814829	8.52412	Walking_Type
14:26:25.275	0.12689656	4.008016	8.032792	-0.15599544	0.3876905	-0.117564686	0.5719786	4.814829	8.52412	Walking_Type
14:26:25.297	0.12689656	4.008016	8.032792	-0.15599544	0.3876905	-0.117564686	0.5719786	4.814829	8.52412	Walking_Type
14:26:25.317	0.12689656	4.008016	8.032792	-0.15599544	0.3876905	-0.117564686	0.5719786	4.814829	8.52412	Walking_Type
14:26:25.338	0.12689656	4.008016	8.032792	-0.15599544	0.3876905	-0.117564686	0.5719786	4.814829	8.52412	Walking_Type
14:26:25.359	0.12689656	4.008016	8.032792	-0.15599544	0.3876905	-0.117564686	0.5719786	4.814829	8.52412	Walking_Type
14:26:25.381	0.2849187	5.358387	7.8460383	0.10056797	-0.036249965	-0.4370472	0.3217685	4.9606147	8.453349	Walking_Type
14:26:25.402	0.2849187	5.358387	7.8460383	0.10056797	-0.036249965	-0.4370472	0.3217685	4.9606147	8.453349	Walking_Type
14:26:25.423	0.2849187	5.358387	7.8460383	0.10056797	-0.036249965	-0.4370472	0.3217685	4.9606147	8.453349	Walking_Type
14:26:25.445	0.2849187	5.358387	7.8460383	0.10056797	-0.036249965	-0.4370472	0.3217685	4.9606147	8.453349	Walking_Type
14:26:25.467	0.2849187	5.358387	7.8460383	0.10056797	-0.036249965	-0.4370472	0.3217685	4.9606147	8.453349	Walking_Type
14:26:25.490	0.2849187	5.358387	7.8460383	0.10056797	-0.036249965	-0.4370472	0.3217685	4.9606147	8.453349	Walking_Type
14:26:25.512	0.2849187	5.358387	7.8460383	0.10056797	-0.036249965	-0.4370472	0.3217685	4.9606147	8.453349	Walking_Type
14:26:25.534	0.2849187	5.358387	7.8460383	0.10056797	-0.036249965	-0.4370472	0.3217685	4.9606147	8.453349	Walking_Type
14:26:25.554	0.2849187	5.358387	7.8460383	-0.20975158	-0.10344514	-0.37473896	0.3217685	4.9606147	8.453349	Walking_Type
14:26:25.576	1.1372806	4.929812	8.28898	-0.20975158	-0.10344514	-0.37473896	0.15813005	4.942935	8.468338	Walking_Type
14:26:25.598	1.1372806	4.929812	8.28898	-0.20975158	-0.10344514	-0.37473896	0.15813005	4.942935	8.468338	Walking_Type
14:26:25.618	1.1372806	4.929812	8.28898	-0.20975158	-0.10344514	-0.37473896	0.15813005	4.942935	8.468338	Walking_Type
14:26:25.641	1.1372806	4.929812	8.28898	-0.20975158	-0.10344514	-0.37473896	0.15813005	4.942935	8.468338	Walking_Type
14:26:25.663	1.1372806	4.929812	8.28898	-0.20975158	-0.10344514	-0.37473896	0.15813005	4.942935	8.468338	Walking_Type
14:26:25.686	1.1372806	4.929812	8.28898	-0.20975158	-0.10344514	-0.37473896	0.15813005	4.942935	8.468338	Walking_Type
14:26:25.710	1.1372806	4.929812	8.28898	-0.20975158	-0.10344514	-0.37473896	0.15813005	4.942935	8.468338	Walking_Type
14:26:25.732	1.1372806	4.929812	8.28898	-0.20975158	-0.10344514	-0.37473896	0.15813005	4.942935	8.468338	Walking_Type
14:26:25.755	1.1372806	4.929812	8.28898	0.3003209	0.20565267	-0.18292727	0.08049531	4.700993	8.606076	Walking_Type
14:26:25.777	1.2450229	4.187587	8.097438	0.3003209	0.20565267	-0.18292727	0.08049531	4.700993	8.606076	Walking_Type
14:26:25.801	1.2450229	4.187587	8.097438	0.3003209	0.20565267	-0.18292727	0.08049531	4.700993	8.606076	Walking_Type
14:26:25.824	1.2450229	4.187587	8.097438	0.3003209	0.20565267	-0.18292727	0.08049531	4.700993	8.606076	Walking_Type
14:26:25.846	1.2450229	4.187587	8.097438	0.3003209	0.20565267	-0.18292727	0.08049531	4.700993	8.606076	Walking_Type
14:26:25.869	1.2450229	4.187587	8.097438	0.3003209	0.20565267	-0.18292727	0.08049531	4.700993	8.606076	Walking_Type
14:26:25.898	1.2450229	4.187587	8.097438	0.3003209	0.20565267	-0.18292727	0.08049531	4.700993	8.606076	Walking_Type
14:26:25.921	1.2450229	4.187587	8.097438	0.3388054	0.23497419	0.16954197	-0.031369902	5.32439	8.235302	Walking_Type
14:26:25.944	1.2450229	4.187587	8.097438	0.3388054	0.23497419	0.16954197	-0.031369902	5.32439	8.235302	Walking_Type
14:26:25.966	1.2450229	4.187587	8.097438	0.3388054	0.23497419	0.16954197	-0.031369902	5.32439	8.235302	Walking_Type
14:26:25.989	-0.21309046	5.3631754	7.9944835	0.3388054	0.23497419	0.16954197	-0.031369902	5.32439	8.235302	Walking_Type
14:26:26.012	-0.21309046	5.3631754	7.9944835	0.3388054	0.23497419	0.16954197	-0.031369902	5.32439	8.235302	Walking_Type
14:26:26.036	-0.21309046	5.3631754	7.9944835	0.3388054	0.23497419	0.16954197	-0.031369902	5.32439	8.235302	Walking_Type
14:26:26.059	-0.21309046	5.3631754	7.9944835	0.3388054	0.23497419	0.16954197	-0.031369902	5.32439	8.235302	Walking_Type
14:26:26.082	-0.21309046	5.3631754	7.9944835	0.3388054	0.23497419	0.16954197	-0.031369902	5.32439	8.235302	Walking_Type
14:26:26.103	-0.21309046	5.3631754	7.9944835	0.40233538	0.4982571	0.18359189	-0.45819977	5.4358497	8.149353	Walking_Type
14:26:26.124	-0.21309046	5.3631754	7.9944835	0.40233538	0.4982571	0.18359189	-0.45819977	5.4358497	8.149353	Walking_Type
14:26:26.145	-0.21309046	5.3631754	7.9944835	0.40233538	0.4982571	0.18359189	-0.45819977	5.4358497	8.149353	Walking_Type
14:26:26.178	-1.132492	5.255433	7.901107	0.40233538	0.4982571	0.18359189	-0.45819977	5.4358497	8.149353	Walking_Type
14:26:26.199	-1.132492	5.255433	7.901107	0.40233538	0.4982571	0.18359189	-0.45819977	5.4358497	8.149353	Walking_Type
14:26:26.221	-1.132492	5.255433	7.901107	0.40233538	0.4982571	0.18359189	-0.45819977	5.4358497	8.149353	Walking_Type
14:26:26.243	-1.132492	5.255433	7.901107	0.40233538	0.4982571	0.18359189	-0.45819977	5.4358497	8.149353	Walking_Type
14:26:26.266	-1.132492	5.255433	7.901107	0.40233538	0.4982571	0.18359189	-0.45819977	5.4358497	8.149353	Walking_Type
14:26:26.289	-1.132492	5.255433	7.901107	0.076133355	0.3406539	0.11945103	0.17519799	5.0340147	8.414175	Walking_Type
14:26:26.310	-1.132492	5.255433	7.901107	0.076133355	0.3406539	0.11945103	0.17519799	5.0340147	8.414175	Walking_Type
14:26:26.331	-1.132492	5.255433	7.901107	0.076133355	0.3406539	0.11945103	0.17519799	5.0340147	8.414175	Walking_Type
14:26:26.358	-1.132492	5.255433	7.901107	0.076133355	0.3406539	0.11945103	0.17519799	5.0340147	8.414175	Walking_Type
14:26:26.379	-0.3304099	4.580248	6.9673395	0.076133355	0.3406539	0.11945103	0.17519799	5.0340147	8.414175	Walking_Type
14:26:26.400	-0.3304099	4.580248	6.9673395	0.076133355	0.3406539	0.11945103	0.17519799	5.0340147	8.414175	Walking_Type
14:26:26.420	-0.3304099	4.580248	6.9673395	0.076133355	0.3406539	0.11945103	0.17519799	5.0340147	8.414175	Walking_Type
14:26:26.442	-0.3304099	4.580248	6.9673395	0.076133355	0.3406539	0.11945103	0.17519799	5.0340147	8.414175	Walking_Type
14:26:26.463	-0.3304099	4.580248	6.9673395	-0.11323487	-0.34595865	-0.001500285	0.34479818	5.007051	8.425017	Walking_Type
14:26:26.484	-0.3304099	4.580248	6.9673395	-0.11323487	-0.34595865	-0.001500285	0.34479818	5.007051	8.425017	Walking_Type
14:26:26.505	-0.3304099	4.580248	6.9673395	-0.11323487	-0.34595865	-0.001500285	0.34479818	5.007051	8.425017	Walking_Type
14:26:26.534	-0.3304099	4.580248	6.9673395	-0.11323487	-0.34595865	-0.001500285	0.34479818	5.007051	8.425017	Walking_Type
14:26:26.555	-0.3304099	4.580248	6.9673395	-0.11323487	-0.34595865	-0.001500285	0.34479818	5.007051	8.425017	Walking_Type
14:26:26.577	-1.1372806	5.3966956	7.520417	-0.11323487	-0.34595865	-0.001500285	0.34479818	5.007051	8.425017	Walking_Type
14:26:26.597	-1.1372806	5.3966956	7.520417	-0.11323487	-0.34595865	-0.001500285	0.34479818	5.007051	8.425017	Walking_Type
14:26:26.618	-1.1372806	5.3966956	7.520417	-0.11323487	-0.34595865	-0.001500285	0.34479818	5.007051	8.425017	Walking_Type
14:26:26.639	-1.1372806	5.3966956	7.520417	-0.13950208	-0.12421456	-0.34908262	0.36390916	5.0891433	8.374877	Walking_Type
14:26:26.660	-1.1372806	5.3966956	7.520417	-0.13950208	-0.12421456	-0.34908262	0.36390916	5.0891433	8.374877	Walking_Type
14:26:26.682	-1.1372806	5.3966956	7.520417	-0.13950208	-0.12421456	-0.34908262	0.36390916	5.0891433	8.374877	Walking_Type
14:26:26.703	-1.1372806	5.3966956	7.520417	-0.13950208	-0.12421456	-0.34908262	0.36390916	5.0891433	8.374877	Walking_Type
14:26:26.725	-1.1372806	5.3966956	7.520417	-0.13950208	-0.12421456	-0.34908262	0.36390916	5.0891433	8.374877	Walking_Type
14:26:26.746	-1.1372806	5.3966956	7.520417	-0.13950208	-0.12421456	-0.34908262	0.36390916	5.0891433	8.374877	Walking_Type
14:26:26.768	1.0582695	5.176422	8.482916	-0.13950208	-0.12421456	-0.34908262	0.36390916	5.0891433	8.374877	Walking_Type
14:26:26.791	1.0582695	5.176422	8.482916	-0.13950208	-0.12421456	-0.34908262	0.36390916	5.0891433	8.374877	Walking_Type
14:26:26.814	1.0582695	5.176422	8.482916	-0.13950208	-0.12421456	-0.34908262	0.36390916	5.0891433	8.374877	Walking_Type
14:26:26.835	1.0582695	5.176422	8.482916	-0.44249123	0.039497327	-0.25500938	0.33262458	4.8229027	8.532253	Walking_Type
14:26:26.856	1.0582695	5.176422	8.482916	-0.44249123	0.039497327	-0.25500938	0.33262458	4.8229027	8.532253	Walking_Type
14:26:26.884	1.0582695	5.176422	8.482916	-0.44249123	0.039497327	-0.25500938	0.33262458	4.8229027	8.532253	Walking_Type
14:26:26.906	1.0582695	5.176422	8.482916	-0.44249123	0.039497327	-0.25500938	0.33262458	4.8229027	8.532253	Walking_Type
14:26:26.927	1.0582695	5.176422	8.482916	-0.44249123	0.039497327	-0.25500938	0.33262458	4.8229027	8.532253	Walking_Type
14:26:26.949	1.0582695	5.176422	8.482916	-0.44249123	0.039497327	-0.25500938	0.33262458	4.8229027	8.532253	Walking_Type
14:26:26.971	0.73743665	4.336032	6.1484976	-0.44249123	0.039497327	-0.25500938	0.33262458	4.8229027	8.532253	Walking_Type
14:26:26.994	0.73743665	4.336032	6.1484976	-0.44249123	0.039497327	-0.25500938	0.33262458	4.8229027	8.532253	Walking_Type
14:26:27.016	0.73743665	4.336032	6.1484976	-0.031378925	-0.08756264	-0.015550185	0.5235167	4.557233	8.667637	Walking_Type
14:26:27.039	0.73743665	4.336032	6.1484976	-0.031378925	-0.08756264	-0.015550185	0.5235167	4.557233	8.667637	Walking_Type
14:26:27.068	0.73743665	4.336032	6.1484976	-0.031378925	-0.08756264	-0.015550185	0.5235167	4.557233	8.667637	Walking_Type
14:26:27.090	0.73743665	4.336032	6.1484976	-0.031378925	-0.08756264	-0.015550185	0.5235167	4.557233	8.667637	Walking_Type
14:26:27.117	0.73743665	4.336032	6.1484976	-0.031378925	-0.08756264	-0.015550185	0.5235167	4.557233	8.667637	Walking_Type
14:26:27.138	0.73743665	4.336032	6.1484976	-0.031378925	-0.08756264	-0.015550185	0.5235167	4.557233	8.667637	Walking_Type
14:26:27.159	0.73743665	4.336032	6.1484976	-0.031378925	-0.08756264	-0.015550185	0.5235167	4.557233	8.667637	Walking_Type
14:26:27.181	0.4189981	4.922629	7.472532	0.42127222	0.14517702	0.072414406	0.5421495	4.886221	8.485356	Walking_Type
14:26:27.203	0.4189981	4.922629	7.472532	0.42127222	0.14517702	0.072414406	0.5421495	4.886221	8.485356	Walking_Type
14:26:27.225	0.4189981	4.922629	7.472532	0.42127222	0.14517702	0.072414406	0.5421495	4.886221	8.485356	Walking_Type
14:26:27.246	0.4189981	4.922629	7.472532	0.42127222	0.14517702	0.072414406	0.5421495	4.886221	8.485356	Walking_Type
14:26:27.267	0.4189981	4.922629	7.472532	0.42127222	0.14517702	0.072414406	0.5421495	4.886221	8.485356	Walking_Type
14:26:27.305	0.4189981	4.922629	7.472532	0.42127222	0.14517702	0.072414406	0.5421495	4.886221	8.485356	Walking_Type
14:26:27.326	0.4189981	4.922629	7.472532	0.42127222	0.14517702	0.072414406	0.5421495	4.886221	8.485356	Walking_Type
14:26:27.347	0.4189981	4.922629	7.472532	0.42127222	0.14517702	0.072414406	0.5421495	4.886221	8.485356	Walking_Type
14:26:27.368	1.0008069	5.4733124	9.708784	0.21663237	0.24352632	0.28682813	0.5575583	4.7205977	8.577612	Walking_Type
14:26:27.390	1.0008069	5.4733124	9.708784	0.21663237	0.24352632	0.28682813	0.5575583	4.7205977	8.577612	Walking_Type
14:26:27.410	1.0008069	5.4733124	9.708784	0.21663237	0.24352632	0.28682813	0.5575583	4.7205977	8.577612	Walking_Type
14:26:27.431	1.0008069	5.4733124	9.708784	0.21663237	0.24352632	0.28682813	0.5575583	4.7205977	8.577612	Walking_Type
14:26:27.452	1.0008069	5.4733124	9.708784	0.21663237	0.24352632	0.28682813	0.5575583	4.7205977	8.577612	Walking_Type
14:26:27.474	1.0008069	5.4733124	9.708784	0.21663237	0.24352632	0.28682813	0.5575583	4.7205977	8.577612	Walking_Type
14:26:27.502	1.0008069	5.4733124	9.708784	0.21663237	0.24352632	0.28682813	0.5575583	4.7205977	8.577612	Walking_Type
14:26:27.523	1.0008069	5.4733124	9.708784	0.21663237	0.24352632	0.28682813	0.5575583	4.7205977	8.577612	Walking_Type
14:26:27.544	1.0008069	5.4733124	9.708784	-0.19203648	0.11280116	0.12861401	0.57448786	4.6021285	8.640645	Walking_Type
14:26:27.566	-0.4932206	4.087027	6.577073	-0.19203648	0.11280116	0.12861401	0.57448786	4.6021285	8.640645	Walking_Type
14:26:27.588	-0.4932206	4.087027	6.577073	-0.19203648	0.11280116	0.12861401	0.57448786	4.6021285	8.640645	Walking_Type
14:26:27.610	-0.4932206	4.087027	6.577073	-0.19203648	0.11280116	0.12861401	0.57448786	4.6021285	8.640645	Walking_Type
14:26:27.631	-0.4932206	4.087027	6.577073	-0.19203648	0.11280116	0.12861401	0.57448786	4.6021285	8.640645	Walking_Type
14:26:27.651	-0.4932206	4.087027	6.577073	-0.19203648	0.11280116	0.12861401	0.57448786	4.6021285	8.640645	Walking_Type
14:26:27.674	-0.4932206	4.087027	6.577073	-0.19203648	0.11280116	0.12861401	0.57448786	4.6021285	8.640645	Walking_Type
14:26:27.695	-0.4932206	4.087027	6.577073	-0.19203648	0.11280116	0.12861401	0.57448786	4.6021285	8.640645	Walking_Type
14:26:27.726	-0.4932206	4.087027	6.577073	-0.13644776	-0.29708943	0.052255854	0.58835745	4.4746523	8.706416	Walking_Type
14:26:27.748	-0.4932206	4.087027	6.577073	-0.13644776	-0.29708943	0.052255854	0.58835745	4.4746523	8.706416	Walking_Type
14:26:27.771	0.021548472	4.4126487	7.249864	-0.13644776	-0.29708943	0.052255854	0.58835745	4.4746523	8.706416	Walking_Type
14:26:27.793	0.021548472	4.4126487	7.249864	-0.13644776	-0.29708943	0.052255854	0.58835745	4.4746523	8.706416	Walking_Type
14:26:27.815	0.021548472	4.4126487	7.249864	-0.13644776	-0.29708943	0.052255854	0.58835745	4.4746523	8.706416	Walking_Type
14:26:27.839	0.021548472	4.4126487	7.249864	-0.13644776	-0.29708943	0.052255854	0.58835745	4.4746523	8.706416	Walking_Type
14:26:27.861	0.021548472	4.4126487	7.249864	-0.13644776	-0.29708943	0.052255854	0.58835745	4.4746523	8.706416	Walking_Type
14:26:27.883	0.021548472	4.4126487	7.249864	-0.13644776	-0.29708943	0.052255854	0.58835745	4.4746523	8.706416	Walking_Type
14:26:27.904	0.021548472	4.4126487	7.249864	-0.079026416	-0.32885444	-0.4162778	0.62958264	4.674218	8.598003	Walking_Type
14:26:27.925	0.021548472	4.4126487	7.249864	-0.079026416	-0.32885444	-0.4162778	0.62958264	4.674218	8.598003	Walking_Type
14:26:27.947	0.021548472	4.4126487	7.249864	-0.079026416	-0.32885444	-0.4162778	0.62958264	4.674218	8.598003	Walking_Type
14:26:27.969	0.84039044	4.6113734	8.935433	-0.079026416	-0.32885444	-0.4162778	0.62958264	4.674218	8.598003	Walking_Type
14:26:27.990	0.84039044	4.6113734	8.935433	-0.079026416	-0.32885444	-0.4162778	0.62958264	4.674218	8.598003	Walking_Type
14:26:28.011	0.84039044	4.6113734	8.935433	-0.079026416	-0.32885444	-0.4162778	0.62958264	4.674218	8.598003	Walking_Type
14:26:28.038	0.84039044	4.6113734	8.935433	-0.079026416	-0.32885444	-0.4162778	0.62958264	4.674218	8.598003	Walking_Type
14:26:28.060	0.84039044	4.6113734	8.935433	-0.079026416	-0.32885444	-0.4162778	0.62958264	4.674218	8.598003	Walking_Type
14:26:28.082	0.84039044	4.6113734	8.935433	-0.022826813	-0.06618237	-0.2806657	0.5684564	4.5418105	8.6729	Walking_Type
14:26:28.106	0.84039044	4.6113734	8.935433	-0.022826813	-0.06618237	-0.2806657	0.5684564	4.5418105	8.6729	Walking_Type
14:26:28.137	0.84039044	4.6113734	8.935433	-0.022826813	-0.06618237	-0.2806657	0.5684564	4.5418105	8.6729	Walking_Type
14:26:28.158	0.84039044	4.6113734	8.935433	-0.022826813	-0.06618237	-0.2806657	0.5684564	4.5418105	8.6729	Walking_Type
14:26:28.181	1.5634614	4.017593	9.909904	-0.022826813	-0.06618237	-0.2806657	0.5684564	4.5418105	8.6729	Walking_Type
14:26:28.204	1.5634614	4.017593	9.909904	-0.022826813	-0.06618237	-0.2806657	0.5684564	4.5418105	8.6729	Walking_Type
14:26:28.226	1.5634614	4.017593	9.909904	-0.022826813	-0.06618237	-0.2806657	0.5684564	4.5418105	8.6729	Walking_Type
14:26:28.249	1.5634614	4.017593	9.909904	-0.022826813	-0.06618237	-0.2806657	0.5684564	4.5418105	8.6729	Walking_Type
14:26:28.272	1.5634614	4.017593	9.909904	-0.33864415	-0.10405601	-0.032654412	0.5504465	4.244286	8.823458	Walking_Type
14:26:28.296	1.5634614	4.017593	9.909904	-0.33864415	-0.10405601	-0.032654412	0.5504465	4.244286	8.823458	Walking_Type
14:26:28.319	1.5634614	4.017593	9.909904	-0.33864415	-0.10405601	-0.032654412	0.5504465	4.244286	8.823458	Walking_Type
14:26:28.341	1.5634614	4.017593	9.909904	-0.33864415	-0.10405601	-0.032654412	0.5504465	4.244286	8.823458	Walking_Type
14:26:28.364	1.5634614	4.017593	9.909904	-0.33864415	-0.10405601	-0.032654412	0.5504465	4.244286	8.823458	Walking_Type
14:26:28.386	0.7206767	3.9481592	8.830086	-0.33864415	-0.10405601	-0.032654412	0.5504465	4.244286	8.823458	Walking_Type
14:26:28.409	0.7206767	3.9481592	8.830086	-0.33864415	-0.10405601	-0.032654412	0.5504465	4.244286	8.823458	Walking_Type
14:26:28.432	0.7206767	3.9481592	8.830086	-0.33864415	-0.10405601	-0.032654412	0.5504465	4.244286	8.823458	Walking_Type
14:26:28.457	0.7206767	3.9481592	8.830086	0.349801	0.08164702	0.2361263	0.53804296	4.3207507	8.787034	Walking_Type
14:26:28.480	0.7206767	3.9481592	8.830086	0.349801	0.08164702	0.2361263	0.53804296	4.3207507	8.787034	Walking_Type
14:26:28.503	0.7206767	3.9481592	8.830086	0.349801	0.08164702	0.2361263	0.53804296	4.3207507	8.787034	Walking_Type
14:26:28.526	0.7206767	3.9481592	8.830086	0.349801	0.08164702	0.2361263	0.53804296	4.3207507	8.787034	Walking_Type
14:26:28.548	0.7206767	3.9481592	8.830086	0.349801	0.08164702	0.2361263	0.53804296	4.3207507	8.787034	Walking_Type
14:26:28.571	0.5818088	4.886715	8.746285	0.349801	0.08164702	0.2361263	0.53804296	4.3207507	8.787034	Walking_Type
14:26:28.594	0.5818088	4.886715	8.746285	0.349801	0.08164702	0.2361263	0.53804296	4.3207507	8.787034	Walking_Type
14:26:28.622	0.5818088	4.886715	8.746285	-0.32764855	-0.09794736	0.36135367	0.51071215	4.5771456	8.657902	Walking_Type
14:26:28.644	0.5818088	4.886715	8.746285	-0.32764855	-0.09794736	0.36135367	0.51071215	4.5771456	8.657902	Walking_Type
14:26:28.664	0.5818088	4.886715	8.746285	-0.32764855	-0.09794736	0.36135367	0.51071215	4.5771456	8.657902	Walking_Type
14:26:28.685	0.5818088	4.886715	8.746285	-0.32764855	-0.09794736	0.36135367	0.51071215	4.5771456	8.657902	Walking_Type
14:26:28.706	0.5818088	4.886715	8.746285	-0.32764855	-0.09794736	0.36135367	0.51071215	4.5771456	8.657902	Walking_Type
14:26:28.727	0.5818088	4.886715	8.746285	-0.32764855	-0.09794736	0.36135367	0.51071215	4.5771456	8.657902	Walking_Type
14:26:28.749	0.5818088	4.886715	8.746285	-0.32764855	-0.09794736	0.36135367	0.51071215	4.5771456	8.657902	Walking_Type
14:26:28.771	0.083799616	3.8092911	8.262642	-0.32764855	-0.09794736	0.36135367	0.51071215	4.5771456	8.657902	Walking_Type
14:26:28.792	0.083799616	3.8092911	8.262642	-0.32764855	-0.09794736	0.36135367	0.51071215	4.5771456	8.657902	Walking_Type
14:26:28.814	0.083799616	3.8092911	8.262642	-0.17920831	0.07737097	0.23490457	0.5733641	4.3769226	8.75695	Walking_Type
14:26:28.835	0.083799616	3.8092911	8.262642	-0.17920831	0.07737097	0.23490457	0.5733641	4.3769226	8.75695	Walking_Type
14:26:28.856	0.083799616	3.8092911	8.262642	-0.17920831	0.07737097	0.23490457	0.5733641	4.3769226	8.75695	Walking_Type
14:26:28.878	0.083799616	3.8092911	8.262642	-0.17920831	0.07737097	0.23490457	0.5733641	4.3769226	8.75695	Walking_Type
14:26:28.898	0.083799616	3.8092911	8.262642	-0.17920831	0.07737097	0.23490457	0.5733641	4.3769226	8.75695	Walking_Type
14:26:28.929	0.083799616	3.8092911	8.262642	-0.17920831	0.07737097	0.23490457	0.5733641	4.3769226	8.75695	Walking_Type
14:26:28.949	0.083799616	3.8092911	8.262642	-0.17920831	0.07737097	0.23490457	0.5733641	4.3769226	8.75695	Walking_Type
14:26:28.969	0.4644893	3.3639562	8.978531	-0.17920831	0.07737097	0.23490457	0.5733641	4.3769226	8.75695	Walking_Type
14:26:28.990	0.4644893	3.3639562	8.978531	-0.04298537	-0.036249965	-0.0033328808	0.625311	4.270849	8.805635	Walking_Type
14:26:29.011	0.4644893	3.3639562	8.978531	-0.04298537	-0.036249965	-0.0033328808	0.625311	4.270849	8.805635	Walking_Type
14:26:29.032	0.4644893	3.3639562	8.978531	-0.04298537	-0.036249965	-0.0033328808	0.625311	4.270849	8.805635	Walking_Type
14:26:29.055	0.4644893	3.3639562	8.978531	-0.04298537	-0.036249965	-0.0033328808	0.625311	4.270849	8.805635	Walking_Type
14:26:29.078	0.4644893	3.3639562	8.978531	-0.04298537	-0.036249965	-0.0033328808	0.625311	4.270849	8.805635	Walking_Type
14:26:29.101	0.4644893	3.3639562	8.978531	-0.04298537	-0.036249965	-0.0033328808	0.625311	4.270849	8.805635	Walking_Type
14:26:29.123	0.4644893	3.3639562	8.978531	-0.04298537	-0.036249965	-0.0033328808	0.625311	4.270849	8.805635	Walking_Type
14:26:29.146	0.4644893	3.3639562	8.978531	-0.04298537	-0.036249965	-0.0033328808	0.625311	4.270849	8.805635	Walking_Type
14:26:29.167	0.5770202	4.6927786	8.145323	0.16898488	0.030945212	-0.36557597	0.50018084	4.551729	8.671906	Walking_Type
14:26:29.191	0.5770202	4.6927786	8.145323	0.16898488	0.030945212	-0.36557597	0.50018084	4.551729	8.671906	Walking_Type
14:26:29.213	0.5770202	4.6927786	8.145323	0.16898488	0.030945212	-0.36557597	0.50018084	4.551729	8.671906	Walking_Type
14:26:29.234	0.5770202	4.6927786	8.145323	0.16898488	0.030945212	-0.36557597	0.50018084	4.551729	8.671906	Walking_Type
14:26:29.256	0.5770202	4.6927786	8.145323	0.16898488	0.030945212	-0.36557597	0.50018084	4.551729	8.671906	Walking_Type
14:26:29.280	0.5770202	4.6927786	8.145323	0.16898488	0.030945212	-0.36557597	0.50018084	4.551729	8.671906	Walking_Type
14:26:29.302	0.5770202	4.6927786	8.145323	0.16898488	0.030945212	-0.36557597	0.50018084	4.551729	8.671906	Walking_Type
14:26:29.324	0.5770202	4.6927786	8.145323	0.16898488	0.030945212	-0.36557597	0.50018084	4.551729	8.671906	Walking_Type
14:26:29.348	0.5770202	4.6927786	8.145323	0.15860015	-0.075345345	-0.5164597	0.3191486	4.6592636	8.62321	Walking_Type
14:26:29.370	0.8571504	4.800521	8.959376	0.15860015	-0.075345345	-0.5164597	0.3191486	4.6592636	8.62321	Walking_Type
14:26:29.393	0.8571504	4.800521	8.959376	0.15860015	-0.075345345	-0.5164597	0.3191486	4.6592636	8.62321	Walking_Type
14:26:29.416	0.8571504	4.800521	8.959376	0.15860015	-0.075345345	-0.5164597	0.3191486	4.6592636	8.62321	Walking_Type
14:26:29.438	0.8571504	4.800521	8.959376	0.15860015	-0.075345345	-0.5164597	0.3191486	4.6592636	8.62321	Walking_Type
14:26:29.461	0.8571504	4.800521	8.959376	0.15860015	-0.075345345	-0.5164597	0.3191486	4.6592636	8.62321	Walking_Type
14:26:29.482	0.8571504	4.800521	8.959376	0.15860015	-0.075345345	-0.5164597	0.3191486	4.6592636	8.62321	Walking_Type
14:26:29.503	0.8571504	4.800521	8.959376	0.15860015	-0.075345345	-0.5164597	0.3191486	4.6592636	8.62321	Walking_Type
14:26:29.525	0.8571504	4.800521	8.959376	-0.10590449	-0.07412361	-0.25073332	0.34943706	4.5813146	8.663708	Walking_Type
14:26:29.562	0.8571504	4.800521	8.959376	-0.10590449	-0.07412361	-0.25073332	0.34943706	4.5813146	8.663708	Walking_Type
14:26:29.584	0.6751855	4.352792	6.9314256	-0.10590449	-0.07412361	-0.25073332	0.34943706	4.5813146	8.663708	Walking_Type
14:26:29.604	0.6751855	4.352792	6.9314256	-0.10590449	-0.07412361	-0.25073332	0.34943706	4.5813146	8.663708	Walking_Type
14:26:29.626	0.6751855	4.352792	6.9314256	-0.10590449	-0.07412361	-0.25073332	0.34943706	4.5813146	8.663708	Walking_Type
14:26:29.650	0.6751855	4.352792	6.9314256	-0.10590449	-0.07412361	-0.25073332	0.34943706	4.5813146	8.663708	Walking_Type
14:26:29.672	0.6751855	4.352792	6.9314256	-0.10590449	-0.07412361	-0.25073332	0.34943706	4.5813146	8.663708	Walking_Type
14:26:29.694	0.6751855	4.352792	6.9314256	-0.10590449	-0.07412361	-0.25073332	0.34943706	4.5813146	8.663708	Walking_Type
14:26:29.716	0.6751855	4.352792	6.9314256	0.09262671	0.0627102	0.087075174	0.19073205	4.6686563	8.621927	Walking_Type
14:26:29.747	0.6751855	4.352792	6.9314256	0.09262671	0.0627102	0.087075174	0.19073205	4.6686563	8.621927	Walking_Type
14:26:29.767	0.2849187	5.2147307	7.1157846	0.09262671	0.0627102	0.087075174	0.19073205	4.6686563	8.621927	Walking_Type
14:26:29.789	0.2849187	5.2147307	7.1157846	0.09262671	0.0627102	0.087075174	0.19073205	4.6686563	8.621927	Walking_Type
14:26:29.811	0.2849187	5.2147307	7.1157846	0.09262671	0.0627102	0.087075174	0.19073205	4.6686563	8.621927	Walking_Type
14:26:29.832	0.2849187	5.2147307	7.1157846	0.09262671	0.0627102	0.087075174	0.19073205	4.6686563	8.621927	Walking_Type
14:26:29.854	0.2849187	5.2147307	7.1157846	0.09262671	0.0627102	0.087075174	0.19073205	4.6686563	8.621927	Walking_Type
14:26:29.876	0.2849187	5.2147307	7.1157846	-0.4449347	0.14762047	0.58004344	0.13239084	4.9852448	8.443944	Walking_Type
14:26:29.898	0.2849187	5.2147307	7.1157846	-0.4449347	0.14762047	0.58004344	0.13239084	4.9852448	8.443944	Walking_Type
14:26:29.919	0.2849187	5.2147307	7.1157846	-0.4449347	0.14762047	0.58004344	0.13239084	4.9852448	8.443944	Walking_Type
14:26:29.941	0.2849187	5.2147307	7.1157846	-0.4449347	0.14762047	0.58004344	0.13239084	4.9852448	8.443944	Walking_Type
14:26:29.962	0.2849187	5.2147307	7.1157846	-0.4449347	0.14762047	0.58004344	0.13239084	4.9852448	8.443944	Walking_Type
14:26:29.990	-0.6440599	5.794145	8.415876	-0.4449347	0.14762047	0.58004344	0.13239084	4.9852448	8.443944	Walking_Type
14:26:30.031	-0.6440599	5.794145	8.415876	-0.4449347	0.14762047	0.58004344	0.13239084	4.9852448	8.443944	Walking_Type
14:26:30.051	-0.6440599	5.794145	8.415876	-0.4449347	0.14762047	0.58004344	0.13239084	4.9852448	8.443944	Walking_Type
14:26:30.073	-0.6440599	5.794145	8.415876	-0.14866506	-0.02036747	0.39861646	0.31576297	4.711712	8.59479	Walking_Type
14:26:30.095	-0.6440599	5.794145	8.415876	-0.14866506	-0.02036747	0.39861646	0.31576297	4.711712	8.59479	Walking_Type
14:26:30.116	-0.6440599	5.794145	8.415876	-0.14866506	-0.02036747	0.39861646	0.31576297	4.711712	8.59479	Walking_Type
14:26:30.138	-0.6440599	5.794145	8.415876	-0.14866506	-0.02036747	0.39861646	0.31576297	4.711712	8.59479	Walking_Type
14:26:30.159	-0.6440599	5.794145	8.415876	-0.14866506	-0.02036747	0.39861646	0.31576297	4.711712	8.59479	Walking_Type
14:26:30.180	-0.749408	3.8140798	6.3807425	-0.14866506	-0.02036747	0.39861646	0.31576297	4.711712	8.59479	Walking_Type
14:26:30.202	-0.749408	3.8140798	6.3807425	-0.14866506	-0.02036747	0.39861646	0.31576297	4.711712	8.59479	Walking_Type
14:26:30.223	-0.749408	3.8140798	6.3807425	-0.14866506	-0.02036747	0.39861646	0.31576297	4.711712	8.59479	Walking_Type
14:26:30.248	-0.749408	3.8140798	6.3807425	-0.1602715	0.022393098	0.0779122	0.3237248	4.4895215	8.71262	Walking_Type
14:26:30.271	-0.749408	3.8140798	6.3807425	-0.1602715	0.022393098	0.0779122	0.3237248	4.4895215	8.71262	Walking_Type
14:26:30.293	-0.749408	3.8140798	6.3807425	-0.1602715	0.022393098	0.0779122	0.3237248	4.4895215	8.71262	Walking_Type
14:26:30.316	-0.749408	3.8140798	6.3807425	-0.1602715	0.022393098	0.0779122	0.3237248	4.4895215	8.71262	Walking_Type
14:26:30.341	-0.749408	3.8140798	6.3807425	-0.1602715	0.022393098	0.0779122	0.3237248	4.4895215	8.71262	Walking_Type
14:26:30.365	-0.749408	3.8140798	6.3807425	-0.1602715	0.022393098	0.0779122	0.3237248	4.4895215	8.71262	Walking_Type
14:26:30.386	-0.0670397	4.496448	8.078283	-0.1602715	0.022393098	0.0779122	0.3237248	4.4895215	8.71262	Walking_Type
14:26:30.414	-0.0670397	4.496448	8.078283	-0.1602715	0.022393098	0.0779122	0.3237248	4.4895215	8.71262	Walking_Type
14:26:30.436	-0.0670397	4.496448	8.078283	0.36446175	0.03338867	-0.21469226	0.2650795	4.677445	8.615197	Walking_Type
14:26:30.458	-0.0670397	4.496448	8.078283	0.36446175	0.03338867	-0.21469226	0.2650795	4.677445	8.615197	Walking_Type
14:26:30.481	-0.0670397	4.496448	8.078283	0.36446175	0.03338867	-0.21469226	0.2650795	4.677445	8.615197	Walking_Type
14:26:30.504	-0.0670397	4.496448	8.078283	0.36446175	0.03338867	-0.21469226	0.2650795	4.677445	8.615197	Walking_Type
14:26:30.533	-0.0670397	4.496448	8.078283	0.36446175	0.03338867	-0.21469226	0.2650795	4.677445	8.615197	Walking_Type
14:26:30.555	-0.0670397	4.496448	8.078283	0.36446175	0.03338867	-0.21469226	0.2650795	4.677445	8.615197	Walking_Type
14:26:30.579	0.8379962	4.8220696	9.196409	0.36446175	0.03338867	-0.21469226	0.2650795	4.677445	8.615197	Walking_Type
14:26:30.601	0.8379962	4.8220696	9.196409	0.43226779	0.030945212	-0.3209828	-0.020168709	4.6678824	8.624432	Walking_Type
14:26:30.624	0.8379962	4.8220696	9.196409	0.43226779	0.030945212	-0.3209828	-0.020168709	4.6678824	8.624432	Walking_Type
14:26:30.646	0.8379962	4.8220696	9.196409	0.43226779	0.030945212	-0.3209828	-0.020168709	4.6678824	8.624432	Walking_Type
14:26:30.669	0.8379962	4.8220696	9.196409	0.43226779	0.030945212	-0.3209828	-0.020168709	4.6678824	8.624432	Walking_Type
14:26:30.691	0.8379962	4.8220696	9.196409	0.43226779	0.030945212	-0.3209828	-0.020168709	4.6678824	8.624432	Walking_Type
14:26:30.714	0.8379962	4.8220696	9.196409	0.43226779	0.030945212	-0.3209828	-0.020168709	4.6678824	8.624432	Walking_Type
14:26:30.736	0.8379962	4.8220696	9.196409	0.43226779	0.030945212	-0.3209828	-0.020168709	4.6678824	8.624432	Walking_Type
14:26:30.759	0.8379962	4.8220696	9.196409	0.43226779	0.030945212	-0.3209828	-0.020168709	4.6678824	8.624432	Walking_Type
14:26:30.783	0.845179	4.11097	7.59464	-0.019772485	0.349206	-0.37351722	0.65590984	4.0454454	8.909238	Walking_Type
14:26:30.806	0.845179	4.11097	7.59464	-0.019772485	0.349206	-0.37351722	0.65590984	4.0454454	8.909238	Walking_Type
14:26:30.828	0.845179	4.11097	7.59464	-0.019772485	0.349206	-0.37351722	0.65590984	4.0454454	8.909238	Walking_Type
14:26:30.864	0.845179	4.11097	7.59464	-0.019772485	0.349206	-0.37351722	0.65590984	4.0454454	8.909238	Walking_Type
14:26:30.885	0.845179	4.11097	7.59464	-0.019772485	0.349206	-0.37351722	0.65590984	4.0454454	8.909238	Walking_Type
14:26:30.906	0.845179	4.11097	7.59464	-0.019772485	0.349206	-0.37351722	0.65590984	4.0454454	8.909238	Walking_Type
14:26:30.927	0.845179	4.11097	7.59464	-0.019772485	0.349206	-0.37351722	0.65590984	4.0454454	8.909238	Walking_Type
14:26:30.948	0.845179	4.11097	7.59464	-0.019772485	0.349206	-0.37351722	0.65590984	4.0454454	8.909238	Walking_Type
14:26:30.969	0.6057515	3.9673133	7.1995845	0.2618364	-0.063738905	0.123116225	0.5398854	4.0576077	8.911494	Walking_Type
14:26:30.991	0.6057515	3.9673133	7.1995845	0.2618364	-0.063738905	0.123116225	0.5398854	4.0576077	8.911494	Walking_Type
14:26:31.015	0.6057515	3.9673133	7.1995845	0.2618364	-0.063738905	0.123116225	0.5398854	4.0576077	8.911494	Walking_Type
14:26:31.037	0.6057515	3.9673133	7.1995845	0.2618364	-0.063738905	0.123116225	0.5398854	4.0576077	8.911494	Walking_Type
14:26:31.057	0.6057515	3.9673133	7.1995845	0.2618364	-0.063738905	0.123116225	0.5398854	4.0576077	8.911494	Walking_Type
14:26:31.078	0.6057515	3.9673133	7.1995845	0.2618364	-0.063738905	0.123116225	0.5398854	4.0576077	8.911494	Walking_Type
14:26:31.099	0.6057515	3.9673133	7.1995845	0.2618364	-0.063738905	0.123116225	0.5398854	4.0576077	8.911494	Walking_Type
14:26:31.120	0.6057515	3.9673133	7.1995845	0.2618364	-0.063738905	0.123116225	0.5398854	4.0576077	8.911494	Walking_Type
14:26:31.141	0.6057515	3.9673133	7.1995845	0.32842073	0.4842072	0.17076372	0.3329984	4.531436	8.690543	Walking_Type
14:26:31.163	0.6057515	3.9673133	7.1995845	0.32842073	0.4842072	0.17076372	0.3329984	4.531436	8.690543	Walking_Type
14:26:31.185	0.8547561	4.8747435	8.128563	0.32842073	0.4842072	0.17076372	0.3329984	4.531436	8.690543	Walking_Type
14:26:31.208	0.8547561	4.8747435	8.128563	0.32842073	0.4842072	0.17076372	0.3329984	4.531436	8.690543	Walking_Type
14:26:31.231	0.8547561	4.8747435	8.128563	0.32842073	0.4842072	0.17076372	0.3329984	4.531436	8.690543	Walking_Type
14:26:31.253	0.8547561	4.8747435	8.128563	0.32842073	0.4842072	0.17076372	0.3329984	4.531436	8.690543	Walking_Type
14:26:31.275	0.8547561	4.8747435	8.128563	0.32842073	0.4842072	0.17076372	0.3329984	4.531436	8.690543	Walking_Type
14:26:31.296	0.8547561	4.8747435	8.128563	0.32842073	0.4842072	0.17076372	0.3329984	4.531436	8.690543	Walking_Type
14:26:31.318	0.8547561	4.8747435	8.128563	0.054142207	0.032166943	0.35157984	0.35052055	4.6657896	8.6184635	Walking_Type
14:26:31.341	0.8547561	4.8747435	8.128563	0.054142207	0.032166943	0.35157984	0.35052055	4.6657896	8.6184635	Walking_Type
14:26:31.364	0.8547561	4.8747435	8.128563	0.054142207	0.032166943	0.35157984	0.35052055	4.6657896	8.6184635	Walking_Type
14:26:31.387	-0.3040729	4.304906	8.590658	0.054142207	0.032166943	0.35157984	0.35052055	4.6657896	8.6184635	Walking_Type
14:26:31.410	-0.3040729	4.304906	8.590658	0.054142207	0.032166943	0.35157984	0.35052055	4.6657896	8.6184635	Walking_Type
14:26:31.432	-0.3040729	4.304906	8.590658	0.054142207	0.032166943	0.35157984	0.35052055	4.6657896	8.6184635	Walking_Type
14:26:31.455	-0.3040729	4.304906	8.590658	0.054142207	0.032166943	0.35157984	0.35052055	4.6657896	8.6184635	Walking_Type
14:26:31.478	-0.3040729	4.304906	8.590658	0.054142207	0.032166943	0.35157984	0.35052055	4.6657896	8.6184635	Walking_Type
14:26:31.502	-0.3040729	4.304906	8.590658	-0.014885563	-0.14131878	0.12128363	0.38033524	4.4676065	8.721594	Walking_Type
14:26:31.524	-0.3040729	4.304906	8.590658	-0.014885563	-0.14131878	0.12128363	0.38033524	4.4676065	8.721594	Walking_Type
14:26:31.546	-0.3040729	4.304906	8.590658	-0.014885563	-0.14131878	0.12128363	0.38033524	4.4676065	8.721594	Walking_Type
14:26:31.566	0.045491222	3.4621215	8.992896	-0.014885563	-0.14131878	0.12128363	0.38033524	4.4676065	8.721594	Walking_Type
14:26:31.587	0.045491222	3.4621215	8.992896	-0.014885563	-0.14131878	0.12128363	0.38033524	4.4676065	8.721594	Walking_Type
14:26:31.608	0.045491222	3.4621215	8.992896	-0.014885563	-0.14131878	0.12128363	0.38033524	4.4676065	8.721594	Walking_Type
14:26:31.629	0.045491222	3.4621215	8.992896	-0.014885563	-0.14131878	0.12128363	0.38033524	4.4676065	8.721594	Walking_Type
14:26:31.656	0.045491222	3.4621215	8.992896	-0.014885563	-0.14131878	0.12128363	0.38033524	4.4676065	8.721594	Walking_Type
14:26:31.677	0.045491222	3.4621215	8.992896	-0.07169603	0.03399954	-0.06930633	0.41609323	4.572674	8.665325	Walking_Type
14:26:31.700	0.045491222	3.4621215	8.992896	-0.07169603	0.03399954	-0.06930633	0.41609323	4.572674	8.665325	Walking_Type
14:26:31.720	0.045491222	3.4621215	8.992896	-0.07169603	0.03399954	-0.06930633	0.41609323	4.572674	8.665325	Walking_Type
14:26:31.742	0.045491222	3.4621215	8.992896	-0.07169603	0.03399954	-0.06930633	0.41609323	4.572674	8.665325	Walking_Type
14:26:31.764	0.045491222	3.4621215	8.992896	-0.07169603	0.03399954	-0.06930633	0.41609323	4.572674	8.665325	Walking_Type
14:26:31.787	0.44772938	4.790944	8.128563	-0.07169603	0.03399954	-0.06930633	0.41609323	4.572674	8.665325	Walking_Type
14:26:31.812	0.44772938	4.790944	8.128563	-0.07169603	0.03399954	-0.06930633	0.41609323	4.572674	8.665325	Walking_Type
14:26:31.833	0.44772938	4.790944	8.128563	-0.07169603	0.03399954	-0.06930633	0.41609323	4.572674	8.665325	Walking_Type
14:26:31.855	0.44772938	4.790944	8.128563	-0.10529362	-0.30930674	-0.3912323	0.41609323	4.572674	8.665325	Walking_Type
14:26:31.876	0.44772938	4.790944	8.128563	-0.10529362	-0.30930674	-0.3912323	0.31109118	4.7699237	8.562794	Walking_Type
14:26:31.898	0.44772938	4.790944	8.128563	-0.10529362	-0.30930674	-0.3912323	0.31109118	4.7699237	8.562794	Walking_Type
14:26:31.921	0.44772938	4.790944	8.128563	-0.10529362	-0.30930674	-0.3912323	0.31109118	4.7699237	8.562794	Walking_Type
14:26:31.944	0.44772938	4.790944	8.128563	-0.10529362	-0.30930674	-0.3912323	0.31109118	4.7699237	8.562794	Walking_Type
14:26:31.966	0.44772938	4.790944	8.128563	-0.10529362	-0.30930674	-0.3912323	0.31109118	4.7699237	8.562794	Walking_Type
14:26:31.990	0.42618093	4.7622128	8.865999	-0.10529362	-0.30930674	-0.3912323	0.31109118	4.7699237	8.562794	Walking_Type
14:26:32.013	0.42618093	4.7622128	8.865999	-0.10529362	-0.30930674	-0.3912323	0.31109118	4.7699237	8.562794	Walking_Type
14:26:32.035	0.42618093	4.7622128	8.865999	-0.33497894	-0.21217915	-0.28616348	0.37764665	4.547565	8.680288	Walking_Type
14:26:32.057	0.42618093	4.7622128	8.865999	-0.33497894	-0.21217915	-0.28616348	0.37764665	4.547565	8.680288	Walking_Type
14:26:32.080	0.42618093	4.7622128	8.865999	-0.33497894	-0.21217915	-0.28616348	0.37764665	4.547565	8.680288	Walking_Type
14:26:32.103	0.42618093	4.7622128	8.865999	-0.33497894	-0.21217915	-0.28616348	0.37764665	4.547565	8.680288	Walking_Type
14:26:32.126	0.42618093	4.7622128	8.865999	-0.33497894	-0.21217915	-0.28616348	0.37764665	4.547565	8.680288	Walking_Type
14:26:32.151	0.42618093	4.7622128	8.865999	-0.33497894	-0.21217915	-0.28616348	0.37764665	4.547565	8.680288	Walking_Type
14:26:32.174	0.45012367	3.9792848	6.830866	-0.33497894	-0.21217915	-0.28616348	0.37764665	4.547565	8.680288	Walking_Type
14:26:32.198	0.45012367	3.9792848	6.830866	-0.33497894	-0.21217915	-0.28616348	0.37764665	4.547565	8.680288	Walking_Type
14:26:32.221	0.45012367	3.9792848	6.830866	-0.090632856	-0.05885198	-0.13833411	0.3983215	4.291092	8.808985	Walking_Type
14:26:32.243	0.45012367	3.9792848	6.830866	-0.090632856	-0.05885198	-0.13833411	0.3983215	4.291092	8.808985	Walking_Type
14:26:32.267	0.45012367	3.9792848	6.830866	-0.090632856	-0.05885198	-0.13833411	0.3983215	4.291092	8.808985	Walking_Type
14:26:32.290	0.45012367	3.9792848	6.830866	-0.090632856	-0.05885198	-0.13833411	0.3983215	4.291092	8.808985	Walking_Type
14:26:32.312	0.45012367	3.9792848	6.830866	-0.090632856	-0.05885198	-0.13833411	0.3983215	4.291092	8.808985	Walking_Type
14:26:32.335	0.45012367	3.9792848	6.830866	-0.090632856	-0.05885198	-0.13833411	0.3983215	4.291092	8.808985	Walking_Type
14:26:32.357	0.45012367	3.9792848	6.830866	-0.090632856	-0.05885198	-0.13833411	0.3983215	4.291092	8.808985	Walking_Type
14:26:32.381	0.4860378	4.35758	6.5746784	-0.090632856	-0.05885198	-0.13833411	0.3983215	4.291092	8.808985	Walking_Type
14:26:32.404	0.4860378	4.35758	6.5746784	0.2618364	0.026669156	0.15610296	0.34433767	4.462296	8.725806	Walking_Type
14:26:32.427	0.4860378	4.35758	6.5746784	0.2618364	0.026669156	0.15610296	0.34433767	4.462296	8.725806	Walking_Type
14:26:32.449	0.4860378	4.35758	6.5746784	0.2618364	0.026669156	0.15610296	0.34433767	4.462296	8.725806	Walking_Type
14:26:32.471	0.4860378	4.35758	6.5746784	0.2618364	0.026669156	0.15610296	0.34433767	4.462296	8.725806	Walking_Type
14:26:32.494	0.4860378	4.35758	6.5746784	0.2618364	0.026669156	0.15610296	0.34433767	4.462296	8.725806	Walking_Type
14:26:32.516	0.4860378	4.35758	6.5746784	0.2618364	0.026669156	0.15610296	0.34433767	4.462296	8.725806	Walking_Type
14:26:32.538	0.4860378	4.35758	6.5746784	0.2618364	0.026669156	0.15610296	0.34433767	4.462296	8.725806	Walking_Type
14:26:32.561	0.4860378	4.35758	6.5746784	0.2618364	0.026669156	0.15610296	0.34433767	4.462296	8.725806	Walking_Type
14:26:32.584	0.38547826	5.0926223	8.940222	-0.4150023	0.1525074	0.54094803	0.13446093	4.793485	8.554227	Walking_Type
14:26:32.607	0.38547826	5.0926223	8.940222	-0.4150023	0.1525074	0.54094803	0.13446093	4.793485	8.554227	Walking_Type
14:26:32.629	0.38547826	5.0926223	8.940222	-0.4150023	0.1525074	0.54094803	0.13446093	4.793485	8.554227	Walking_Type
14:26:32.651	0.38547826	5.0926223	8.940222	-0.4150023	0.1525074	0.54094803	0.13446093	4.793485	8.554227	Walking_Type
14:26:32.672	0.38547826	5.0926223	8.940222	-0.4150023	0.1525074	0.54094803	0.13446093	4.793485	8.554227	Walking_Type
14:26:32.707	0.38547826	5.0926223	8.940222	-0.4150023	0.1525074	0.54094803	0.13446093	4.793485	8.554227	Walking_Type
14:26:32.728	0.38547826	5.0926223	8.940222	-0.4150023	0.1525074	0.54094803	0.13446093	4.793485	8.554227	Walking_Type
14:26:32.750	0.38547826	5.0926223	8.940222	-0.4150023	0.1525074	0.54094803	0.13446093	4.793485	8.554227	Walking_Type
14:26:32.772	-0.5506832	3.502824	10.78142	-0.44188038	0.16777903	0.3497472	0.389807	4.649372	8.625647	Walking_Type
14:26:32.794	-0.5506832	3.502824	10.78142	-0.44188038	0.16777903	0.3497472	0.389807	4.649372	8.625647	Walking_Type
14:26:32.816	-0.5506832	3.502824	10.78142	-0.44188038	0.16777903	0.3497472	0.389807	4.649372	8.625647	Walking_Type
14:26:32.838	-0.5506832	3.502824	10.78142	-0.44188038	0.16777903	0.3497472	0.389807	4.649372	8.625647	Walking_Type
14:26:32.861	-0.5506832	3.502824	10.78142	-0.44188038	0.16777903	0.3497472	0.389807	4.649372	8.625647	Walking_Type
14:26:32.881	-0.5506832	3.502824	10.78142	-0.44188038	0.16777903	0.3497472	0.389807	4.649372	8.625647	Walking_Type
14:26:32.903	-0.5506832	3.502824	10.78142	-0.44188038	0.16777903	0.3497472	0.389807	4.649372	8.625647	Walking_Type
14:26:32.924	-0.5506832	3.502824	10.78142	-0.44188038	0.16777903	0.3497472	0.389807	4.649372	8.625647	Walking_Type
14:26:32.946	-0.5506832	3.502824	10.78142	-0.06497651	-0.08267572	-0.16765562	0.25218314	4.4067764	8.757116	Walking_Type
14:26:32.966	0.7709565	3.3591676	9.692024	-0.06497651	-0.08267572	-0.16765562	0.25218314	4.4067764	8.757116	Walking_Type
14:26:32.989	0.7709565	3.3591676	9.692024	-0.06497651	-0.08267572	-0.16765562	0.25218314	4.4067764	8.757116	Walking_Type
14:26:33.012	0.7709565	3.3591676	9.692024	-0.06497651	-0.08267572	-0.16765562	0.25218314	4.4067764	8.757116	Walking_Type
14:26:33.034	0.7709565	3.3591676	9.692024	-0.06497651	-0.08267572	-0.16765562	0.25218314	4.4067764	8.757116	Walking_Type
14:26:33.057	0.7709565	3.3591676	9.692024	-0.06497651	-0.08267572	-0.16765562	0.25218314	4.4067764	8.757116	Walking_Type
14:26:33.079	0.7709565	3.3591676	9.692024	-0.06497651	-0.08267572	-0.16765562	0.25218314	4.4067764	8.757116	Walking_Type
14:26:33.101	0.7709565	3.3591676	9.692024	-0.06497651	-0.08267572	-0.16765562	0.25218314	4.4067764	8.757116	Walking_Type
14:26:33.123	0.7709565	3.3591676	9.692024	0.08285288	-0.0044849725	-0.17070997	-0.027688729	4.5008216	8.712761	Walking_Type
14:26:33.146	0.7709565	3.3591676	9.692024	0.08285288	-0.0044849725	-0.17070997	-0.027688729	4.5008216	8.712761	Walking_Type
14:26:33.170	-0.2753416	5.0040345	8.490098	0.08285288	-0.0044849725	-0.17070997	-0.027688729	4.5008216	8.712761	Walking_Type
14:26:33.193	-0.2753416	5.0040345	8.490098	0.08285288	-0.0044849725	-0.17070997	-0.027688729	4.5008216	8.712761	Walking_Type
14:26:33.227	-0.2753416	5.0040345	8.490098	0.08285288	-0.0044849725	-0.17070997	-0.027688729	4.5008216	8.712761	Walking_Type
14:26:33.250	-0.2753416	5.0040345	8.490098	0.08285288	-0.0044849725	-0.17070997	-0.027688729	4.5008216	8.712761	Walking_Type
14:26:33.273	-0.2753416	5.0040345	8.490098	0.08285288	-0.0044849725	-0.17070997	-0.027688729	4.5008216	8.712761	Walking_Type
14:26:33.297	-0.2753416	5.0040345	8.490098	-0.43332824	-0.4418645	-0.59403956	0.217509	4.6996045	8.604462	Walking_Type
14:26:33.319	-0.2753416	5.0040345	8.490098	-0.43332824	-0.4418645	-0.59403956	0.217509	4.6996045	8.604462	Walking_Type
14:26:33.342	-0.2753416	5.0040345	8.490098	-0.43332824	-0.4418645	-0.59403956	0.217509	4.6996045	8.604462	Walking_Type
14:26:33.365	-0.2753416	5.0040345	8.490098	-0.43332824	-0.4418645	-0.59403956	0.217509	4.6996045	8.604462	Walking_Type
14:26:33.388	0.38787252	4.975303	8.775017	-0.43332824	-0.4418645	-0.59403956	0.217509	4.6996045	8.604462	Walking_Type
14:26:33.411	0.38787252	4.975303	8.775017	-0.43332824	-0.4418645	-0.59403956	0.217509	4.6996045	8.604462	Walking_Type
14:26:33.434	0.38787252	4.975303	8.775017	-0.43332824	-0.4418645	-0.59403956	0.217509	4.6996045	8.604462	Walking_Type
14:26:33.456	0.38787252	4.975303	8.775017	-0.43332824	-0.4418645	-0.59403956	0.217509	4.6996045	8.604462	Walking_Type
14:26:33.479	0.38787252	4.975303	8.775017	-0.43577173	-0.44125363	-0.28860697	0.06367292	4.545153	8.6895275	Walking_Type
14:26:33.502	0.38787252	4.975303	8.775017	-0.43577173	-0.44125363	-0.28860697	0.06367292	4.545153	8.6895275	Walking_Type
14:26:33.525	0.38787252	4.975303	8.775017	-0.43577173	-0.44125363	-0.28860697	0.06367292	4.545153	8.6895275	Walking_Type
14:26:33.547	0.38787252	4.975303	8.775017	-0.43577173	-0.44125363	-0.28860697	0.06367292	4.545153	8.6895275	Walking_Type
14:26:33.570	0.009577099	4.1397014	6.2322974	-0.43577173	-0.44125363	-0.28860697	0.06367292	4.545153	8.6895275	Walking_Type
14:26:33.592	0.009577099	4.1397014	6.2322974	-0.43577173	-0.44125363	-0.28860697	0.06367292	4.545153	8.6895275	Walking_Type
14:26:33.615	0.009577099	4.1397014	6.2322974	-0.43577173	-0.44125363	-0.28860697	0.06367292	4.545153	8.6895275	Walking_Type
14:26:33.639	0.009577099	4.1397014	6.2322974	-0.43577173	-0.44125363	-0.28860697	0.06367292	4.545153	8.6895275	Walking_Type
14:26:33.661	0.009577099	4.1397014	6.2322974	0.016879428	0.22581121	0.09868162	0.2694231	4.4899707	8.714238	Walking_Type
14:26:33.684	0.009577099	4.1397014	6.2322974	0.016879428	0.22581121	0.09868162	0.2694231	4.4899707	8.714238	Walking_Type
14:26:33.706	0.009577099	4.1397014	6.2322974	0.016879428	0.22581121	0.09868162	0.2694231	4.4899707	8.714238	Walking_Type
14:26:33.730	0.009577099	4.1397014	6.2322974	0.016879428	0.22581121	0.09868162	0.2694231	4.4899707	8.714238	Walking_Type
14:26:33.753	0.009577099	4.1397014	6.2322974	0.016879428	0.22581121	0.09868162	0.2694231	4.4899707	8.714238	Walking_Type
14:26:33.775	0.20111908	4.7358756	6.2251143	0.016879428	0.22581121	0.09868162	0.2694231	4.4899707	8.714238	Walking_Type
14:26:33.798	0.20111908	4.7358756	6.2251143	0.016879428	0.22581121	0.09868162	0.2694231	4.4899707	8.714238	Walking_Type
14:26:33.821	0.20111908	4.7358756	6.2251143	0.016879428	0.22581121	0.09868162	0.2694231	4.4899707	8.714238	Walking_Type
14:26:33.843	0.20111908	4.7358756	6.2251143	0.37667903	0.20259835	0.34119514	0.27275705	4.9570956	8.457136	Walking_Type
14:26:33.866	0.20111908	4.7358756	6.2251143	0.37667903	0.20259835	0.34119514	0.27275705	4.9570956	8.457136	Walking_Type
14:26:33.888	0.20111908	4.7358756	6.2251143	0.37667903	0.20259835	0.34119514	0.27275705	4.9570956	8.457136	Walking_Type
14:26:33.910	0.20111908	4.7358756	6.2251143	0.37667903	0.20259835	0.34119514	0.27275705	4.9570956	8.457136	Walking_Type
14:26:33.932	0.20111908	4.7358756	6.2251143	0.37667903	0.20259835	0.34119514	0.27275705	4.9570956	8.457136	Walking_Type
14:26:33.955	0.20111908	4.7358756	6.2251143	0.37667903	0.20259835	0.34119514	0.27275705	4.9570956	8.457136	Walking_Type
14:26:33.979	0.062251143	4.9585433	8.614601	0.37667903	0.20259835	0.34119514	0.27275705	4.9570956	8.457136	Walking_Type
14:26:34.001	0.062251143	4.9585433	8.614601	0.37667903	0.20259835	0.34119514	0.27275705	4.9570956	8.457136	Walking_Type
14:26:34.024	0.062251143	4.9585433	8.614601	0.23556918	0.11646634	0.5721022	0.34137073	4.924279	8.473801	Walking_Type
14:26:34.047	0.062251143	4.9585433	8.614601	0.23556918	0.11646634	0.5721022	0.34137073	4.924279	8.473801	Walking_Type
14:26:34.070	0.062251143	4.9585433	8.614601	0.23556918	0.11646634	0.5721022	0.34137073	4.924279	8.473801	Walking_Type
14:26:34.093	0.062251143	4.9585433	8.614601	0.23556918	0.11646634	0.5721022	0.34137073	4.924279	8.473801	Walking_Type
14:26:34.115	0.062251143	4.9585433	8.614601	0.23556918	0.11646634	0.5721022	0.34137073	4.924279	8.473801	Walking_Type
14:26:34.138	0.062251143	4.9585433	8.614601	0.23556918	0.11646634	0.5721022	0.34137073	4.924279	8.473801	Walking_Type
14:26:34.159	0.062251143	4.9585433	8.614601	0.23556918	0.11646634	0.5721022	0.34137073	4.924279	8.473801	Walking_Type
14:26:34.180	-0.91461295	4.1420956	8.2578535	0.23556918	0.11646634	0.5721022	0.34137073	4.924279	8.473801	Walking_Type
14:26:34.210	-0.91461295	4.1420956	8.2578535	-0.07658295	-0.16330993	0.25261965	0.60473454	4.5978317	8.640868	Walking_Type
14:26:34.231	-0.91461295	4.1420956	8.2578535	-0.07658295	-0.16330993	0.25261965	0.60473454	4.5978317	8.640868	Walking_Type
14:26:34.252	-0.91461295	4.1420956	8.2578535	-0.07658295	-0.16330993	0.25261965	0.60473454	4.5978317	8.640868	Walking_Type
14:26:34.273	-0.91461295	4.1420956	8.2578535	-0.07658295	-0.16330993	0.25261965	0.60473454	4.5978317	8.640868	Walking_Type
14:26:34.296	-0.91461295	4.1420956	8.2578535	-0.07658295	-0.16330993	0.25261965	0.60473454	4.5978317	8.640868	Walking_Type
14:26:34.320	-0.91461295	4.1420956	8.2578535	-0.07658295	-0.16330993	0.25261965	0.60473454	4.5978317	8.640868	Walking_Type
14:26:34.343	-0.91461295	4.1420956	8.2578535	-0.07658295	-0.16330993	0.25261965	0.60473454	4.5978317	8.640868	Walking_Type
14:26:34.365	-0.91461295	4.1420956	8.2578535	-0.07658295	-0.16330993	0.25261965	0.60473454	4.5978317	8.640868	Walking_Type
14:26:34.388	0.2681588	3.9840732	8.360807	0.1738718	-0.016091412	-0.21957918	0.8344199	4.5282784	8.658452	Walking_Type
14:26:34.410	0.2681588	3.9840732	8.360807	0.1738718	-0.016091412	-0.21957918	0.8344199	4.5282784	8.658452	Walking_Type
14:26:34.431	0.2681588	3.9840732	8.360807	0.1738718	-0.016091412	-0.21957918	0.8344199	4.5282784	8.658452	Walking_Type
14:26:34.452	0.2681588	3.9840732	8.360807	0.1738718	-0.016091412	-0.21957918	0.8344199	4.5282784	8.658452	Walking_Type
14:26:34.481	0.2681588	3.9840732	8.360807	0.1738718	-0.016091412	-0.21957918	0.8344199	4.5282784	8.658452	Walking_Type
14:26:34.501	0.2681588	3.9840732	8.360807	0.1738718	-0.016091412	-0.21957918	0.8344199	4.5282784	8.658452	Walking_Type
14:26:34.522	0.2681588	3.9840732	8.360807	0.1738718	-0.016091412	-0.21957918	0.8344199	4.5282784	8.658452	Walking_Type
14:26:34.547	0.2681588	3.9840732	8.360807	0.1738718	-0.016091412	-0.21957918	0.8344199	4.5282784	8.658452	Walking_Type
14:26:34.568	0.8547561	5.030371	9.495694	-0.07475036	-0.080843136	-0.40528223	0.7469171	4.7617073	8.540412	Walking_Type
14:26:34.591	0.8547561	5.030371	9.495694	-0.07475036	-0.080843136	-0.40528223	0.7469171	4.7617073	8.540412	Walking_Type
14:26:34.613	0.8547561	5.030371	9.495694	-0.07475036	-0.080843136	-0.40528223	0.7469171	4.7617073	8.540412	Walking_Type
14:26:34.635	0.8547561	5.030371	9.495694	-0.07475036	-0.080843136	-0.40528223	0.7469171	4.7617073	8.540412	Walking_Type
14:26:34.658	0.8547561	5.030371	9.495694	-0.07475036	-0.080843136	-0.40528223	0.7469171	4.7617073	8.540412	Walking_Type
14:26:34.680	0.8547561	5.030371	9.495694	-0.07475036	-0.080843136	-0.40528223	0.7469171	4.7617073	8.540412	Walking_Type
14:26:34.702	0.8547561	5.030371	9.495694	-0.07475036	-0.080843136	-0.40528223	0.7469171	4.7617073	8.540412	Walking_Type
14:26:34.724	0.8547561	5.030371	9.495694	-0.07475036	-0.080843136	-0.40528223	0.7469171	4.7617073	8.540412	Walking_Type
14:26:34.746	0.8547561	5.030371	9.495694	-0.32459423	-0.06251717	-0.21102707	0.38221374	4.7329473	8.580411	Walking_Type
14:26:34.770	1.5012103	4.067873	8.875577	-0.32459423	-0.06251717	-0.21102707	0.38221374	4.7329473	8.580411	Walking_Type
14:26:34.793	1.5012103	4.067873	8.875577	-0.32459423	-0.06251717	-0.21102707	0.38221374	4.7329473	8.580411	Walking_Type
14:26:34.816	1.5012103	4.067873	8.875577	-0.32459423	-0.06251717	-0.21102707	0.38221374	4.7329473	8.580411	Walking_Type
14:26:34.839	1.5012103	4.067873	8.875577	-0.32459423	-0.06251717	-0.21102707	0.38221374	4.7329473	8.580411	Walking_Type
14:26:34.862	1.5012103	4.067873	8.875577	-0.32459423	-0.06251717	-0.21102707	0.38221374	4.7329473	8.580411	Walking_Type
14:26:34.886	1.5012103	4.067873	8.875577	-0.32459423	-0.06251717	-0.21102707	0.38221374	4.7329473	8.580411	Walking_Type
14:26:34.909	1.5012103	4.067873	8.875577	-0.32459423	-0.06251717	-0.21102707	0.38221374	4.7329473	8.580411	Walking_Type
14:26:34.932	1.5012103	4.067873	8.875577	-0.21158417	0.2704044	0.02232346	0.3104355	4.298443	8.808937	Walking_Type
14:26:34.954	1.5012103	4.067873	8.875577	-0.21158417	0.2704044	0.02232346	0.3104355	4.298443	8.808937	Walking_Type
14:26:34.975	1.2689656	3.7422516	10.711986	-0.21158417	0.2704044	0.02232346	0.3104355	4.298443	8.808937	Walking_Type
14:26:34.998	1.2689656	3.7422516	10.711986	-0.21158417	0.2704044	0.02232346	0.3104355	4.298443	8.808937	Walking_Type
14:26:35.025	1.2689656	3.7422516	10.711986	-0.21158417	0.2704044	0.02232346	0.3104355	4.298443	8.808937	Walking_Type
14:26:35.046	1.2689656	3.7422516	10.711986	-0.21158417	0.2704044	0.02232346	0.3104355	4.298443	8.808937	Walking_Type
14:26:35.067	1.2689656	3.7422516	10.711986	-0.21158417	0.2704044	0.02232346	0.3104355	4.298443	8.808937	Walking_Type
14:26:35.089	1.2689656	3.7422516	10.711986	-0.21158417	0.2704044	0.02232346	0.3104355	4.298443	8.808937	Walking_Type
14:26:35.114	1.2689656	3.7422516	10.711986	0.41333097	0.32354966	0.23246111	0.022971565	4.4292297	8.749385	Walking_Type
14:26:35.136	1.2689656	3.7422516	10.711986	0.41333097	0.32354966	0.23246111	0.022971565	4.4292297	8.749385	Walking_Type
14:26:35.158	1.2689656	3.7422516	10.711986	0.41333097	0.32354966	0.23246111	0.022971565	4.4292297	8.749385	Walking_Type
14:26:35.182	-0.057462595	4.9585433	9.2419	0.41333097	0.32354966	0.23246111	0.022971565	4.4292297	8.749385	Walking_Type
14:26:35.203	-0.057462595	4.9585433	9.2419	0.41333097	0.32354966	0.23246111	0.022971565	4.4292297	8.749385	Walking_Type
14:26:35.225	-0.057462595	4.9585433	9.2419	0.41333097	0.32354966	0.23246111	0.022971565	4.4292297	8.749385	Walking_Type
14:26:35.246	-0.057462595	4.9585433	9.2419	0.41333097	0.32354966	0.23246111	0.022971565	4.4292297	8.749385	Walking_Type
14:26:35.268	-0.057462595	4.9585433	9.2419	0.41333097	0.32354966	0.23246111	0.022971565	4.4292297	8.749385	Walking_Type
14:26:35.290	-0.057462595	4.9585433	9.2419	0.34552494	0.326604	0.47192028	-0.16781916	4.5147257	8.703991	Walking_Type
14:26:35.312	-0.057462595	4.9585433	9.2419	0.34552494	0.326604	0.47192028	-0.16781916	4.5147257	8.703991	Walking_Type
14:26:35.335	-0.057462595	4.9585433	9.2419	0.34552494	0.326604	0.47192028	-0.16781916	4.5147257	8.703991	Walking_Type
14:26:35.358	-0.057462595	4.9585433	9.2419	0.34552494	0.326604	0.47192028	-0.16781916	4.5147257	8.703991	Walking_Type
14:26:35.380	-0.9984126	5.1644506	7.4030976	0.34552494	0.326604	0.47192028	-0.16781916	4.5147257	8.703991	Walking_Type
14:26:35.403	-0.9984126	5.1644506	7.4030976	0.34552494	0.326604	0.47192028	-0.16781916	4.5147257	8.703991	Walking_Type
14:26:35.426	-0.9984126	5.1644506	7.4030976	0.34552494	0.326604	0.47192028	-0.16781916	4.5147257	8.703991	Walking_Type
14:26:35.450	-0.9984126	5.1644506	7.4030976	0.34552494	0.326604	0.47192028	-0.16781916	4.5147257	8.703991	Walking_Type
14:26:35.473	-0.9984126	5.1644506	7.4030976	-0.059478726	-0.008150164	0.4114446	-0.10805903	4.425456	8.750658	Walking_Type
14:26:35.496	-0.9984126	5.1644506	7.4030976	-0.059478726	-0.008150164	0.4114446	-0.10805903	4.425456	8.750658	Walking_Type
14:26:35.519	-0.9984126	5.1644506	7.4030976	-0.059478726	-0.008150164	0.4114446	-0.10805903	4.425456	8.750658	Walking_Type
14:26:35.542	-0.9984126	5.1644506	7.4030976	-0.059478726	-0.008150164	0.4114446	-0.10805903	4.425456	8.750658	Walking_Type
14:26:35.566	-0.26337022	3.727886	7.7335076	-0.059478726	-0.008150164	0.4114446	-0.10805903	4.425456	8.750658	Walking_Type
14:26:35.588	-0.26337022	3.727886	7.7335076	-0.059478726	-0.008150164	0.4114446	-0.10805903	4.425456	8.750658	Walking_Type
14:26:35.611	-0.26337022	3.727886	7.7335076	-0.059478726	-0.008150164	0.4114446	-0.10805903	4.425456	8.750658	Walking_Type
14:26:35.633	-0.26337022	3.727886	7.7335076	-0.059478726	-0.008150164	0.4114446	-0.10805903	4.425456	8.750658	Walking_Type
14:26:35.657	-0.26337022	3.727886	7.7335076	0.17265007	0.1714442	-0.14627534	0.07331746	4.2672725	8.829234	Walking_Type
14:26:35.682	-0.26337022	3.727886	7.7335076	0.17265007	0.1714442	-0.14627534	0.07331746	4.2672725	8.829234	Walking_Type
14:26:35.706	-0.26337022	3.727886	7.7335076	0.17265007	0.1714442	-0.14627534	0.07331746	4.2672725	8.829234	Walking_Type
14:26:35.729	-0.26337022	3.727886	7.7335076	0.17265007	0.1714442	-0.14627534	0.07331746	4.2672725	8.829234	Walking_Type
14:26:35.752	-0.26337022	3.727886	7.7335076	0.17265007	0.1714442	-0.14627534	0.07331746	4.2672725	8.829234	Walking_Type
14:26:35.775	0.41181526	4.8316464	8.497281	0.17265007	0.1714442	-0.14627534	0.07331746	4.2672725	8.829234	Walking_Type
14:26:35.798	0.41181526	4.8316464	8.497281	0.17265007	0.1714442	-0.14627534	0.07331746	4.2672725	8.829234	Walking_Type
14:26:35.820	0.41181526	4.8316464	8.497281	-0.05764613	-0.17735983	-0.5134053	0.05663915	4.6684957	8.623937	Walking_Type
14:26:35.842	0.41181526	4.8316464	8.497281	-0.05764613	-0.17735983	-0.5134053	0.05663915	4.6684957	8.623937	Walking_Type
14:26:35.864	0.41181526	4.8316464	8.497281	-0.05764613	-0.17735983	-0.5134053	0.05663915	4.6684957	8.623937	Walking_Type
14:26:35.887	0.41181526	4.8316464	8.497281	-0.05764613	-0.17735983	-0.5134053	0.05663915	4.6684957	8.623937	Walking_Type
14:26:35.910	0.41181526	4.8316464	8.497281	-0.05764613	-0.17735983	-0.5134053	0.05663915	4.6684957	8.623937	Walking_Type
14:26:35.933	0.41181526	4.8316464	8.497281	-0.05764613	-0.17735983	-0.5134053	0.05663915	4.6684957	8.623937	Walking_Type
14:26:35.956	0.41181526	4.8316464	8.497281	-0.05764613	-0.17735983	-0.5134053	0.05663915	4.6684957	8.623937	Walking_Type
14:26:35.978	0.42618093	4.8340406	8.490098	-0.05764613	-0.17735983	-0.5134053	0.05663915	4.6684957	8.623937	Walking_Type
14:26:36.001	0.42618093	4.8340406	8.490098	-0.08880026	-0.20668137	-0.3283132	-0.03834975	4.6607656	8.628219	Walking_Type
14:26:36.025	0.42618093	4.8340406	8.490098	-0.08880026	-0.20668137	-0.3283132	-0.03834975	4.6607656	8.628219	Walking_Type
14:26:36.053	0.42618093	4.8340406	8.490098	-0.08880026	-0.20668137	-0.3283132	-0.03834975	4.6607656	8.628219	Walking_Type
14:26:36.074	0.42618093	4.8340406	8.490098	-0.08880026	-0.20668137	-0.3283132	-0.03834975	4.6607656	8.628219	Walking_Type
14:26:36.095	0.42618093	4.8340406	8.490098	-0.08880026	-0.20668137	-0.3283132	-0.03834975	4.6607656	8.628219	Walking_Type
14:26:36.116	0.42618093	4.8340406	8.490098	-0.08880026	-0.20668137	-0.3283132	-0.03834975	4.6607656	8.628219	Walking_Type
14:26:36.153	0.42618093	4.8340406	8.490098	-0.08880026	-0.20668137	-0.3283132	-0.03834975	4.6607656	8.628219	Walking_Type
14:26:36.174	0.37111259	4.802915	6.7853746	0.037037984	-0.014258817	-0.07297152	-0.03834975	4.6607656	8.628219	Walking_Type
14:26:36.196	0.37111259	4.802915	6.7853746	0.037037984	-0.014258817	-0.07297152	0.0841599	4.4241285	8.751592	Walking_Type
14:26:36.218	0.37111259	4.802915	6.7853746	0.037037984	-0.014258817	-0.07297152	0.0841599	4.4241285	8.751592	Walking_Type
14:26:36.241	0.37111259	4.802915	6.7853746	0.037037984	-0.014258817	-0.07297152	0.0841599	4.4241285	8.751592	Walking_Type
14:26:36.265	0.37111259	4.802915	6.7853746	0.037037984	-0.014258817	-0.07297152	0.0841599	4.4241285	8.751592	Walking_Type
14:26:36.287	0.37111259	4.802915	6.7853746	0.037037984	-0.014258817	-0.07297152	0.0841599	4.4241285	8.751592	Walking_Type
14:26:36.310	0.37111259	4.802915	6.7853746	0.037037984	-0.014258817	-0.07297152	0.0841599	4.4241285	8.751592	Walking_Type
14:26:36.331	0.37111259	4.802915	6.7853746	0.037037984	-0.014258817	-0.07297152	0.0841599	4.4241285	8.751592	Walking_Type
14:26:36.352	0.37111259	4.802915	6.7853746	0.037037984	-0.014258817	-0.07297152	0.0841599	4.4241285	8.751592	Walking_Type
14:26:36.390	-0.34716985	4.9178405	7.2594414	0.08529633	0.12990537	0.19336572	-0.06928396	4.698276	8.607657	Walking_Type
14:26:36.411	-0.34716985	4.9178405	7.2594414	0.08529633	0.12990537	0.19336572	-0.06928396	4.698276	8.607657	Walking_Type
14:26:36.432	-0.34716985	4.9178405	7.2594414	0.08529633	0.12990537	0.19336572	-0.06928396	4.698276	8.607657	Walking_Type
14:26:36.452	-0.34716985	4.9178405	7.2594414	0.08529633	0.12990537	0.19336572	-0.06928396	4.698276	8.607657	Walking_Type
14:26:36.473	-0.34716985	4.9178405	7.2594414	0.08529633	0.12990537	0.19336572	-0.06928396	4.698276	8.607657	Walking_Type
14:26:36.504	-0.34716985	4.9178405	7.2594414	0.08529633	0.12990537	0.19336572	-0.06928396	4.698276	8.607657	Walking_Type
14:26:36.525	-0.34716985	4.9178405	7.2594414	0.08529633	0.12990537	0.19336572	-0.06928396	4.698276	8.607657	Walking_Type
14:26:36.547	-0.34716985	4.9178405	7.2594414	0.68027914	-0.119327635	0.3747927	0.42319283	4.8212337	8.529182	Walking_Type
14:26:36.567	-0.98404694	4.539545	8.530801	0.68027914	-0.119327635	0.3747927	0.42319283	4.8212337	8.529182	Walking_Type
14:26:36.590	-0.98404694	4.539545	8.530801	0.68027914	-0.119327635	0.3747927	0.42319283	4.8212337	8.529182	Walking_Type
14:26:36.613	-0.98404694	4.539545	8.530801	0.68027914	-0.119327635	0.3747927	0.42319283	4.8212337	8.529182	Walking_Type
14:26:36.636	-0.98404694	4.539545	8.530801	0.68027914	-0.119327635	0.3747927	0.42319283	4.8212337	8.529182	Walking_Type
14:26:36.657	-0.98404694	4.539545	8.530801	0.68027914	-0.119327635	0.3747927	0.42319283	4.8212337	8.529182	Walking_Type
14:26:36.677	-0.98404694	4.539545	8.530801	0.68027914	-0.119327635	0.3747927	0.42319283	4.8212337	8.529182	Walking_Type
14:26:36.703	-0.98404694	4.539545	8.530801	0.68027914	-0.119327635	0.3747927	0.42319283	4.8212337	8.529182	Walking_Type
14:26:36.724	-0.98404694	4.539545	8.530801	-0.18348438	0.73954886	0.57821083	0.5893428	4.7938123	8.534776	Walking_Type
14:26:36.745	-0.98404694	4.539545	8.530801	-0.18348438	0.73954886	0.57821083	0.5893428	4.7938123	8.534776	Walking_Type
14:26:36.766	-0.98404694	4.539545	8.530801	-0.18348438	0.73954886	0.57821083	0.5893428	4.7938123	8.534776	Walking_Type
14:26:36.787	-0.08619389	4.288146	7.781393	-0.18348438	0.73954886	0.57821083	0.5893428	4.7938123	8.534776	Walking_Type
14:26:36.809	-0.08619389	4.288146	7.781393	-0.18348438	0.73954886	0.57821083	0.5893428	4.7938123	8.534776	Walking_Type
14:26:36.832	-0.08619389	4.288146	7.781393	-0.18348438	0.73954886	0.57821083	0.5893428	4.7938123	8.534776	Walking_Type
14:26:36.854	-0.08619389	4.288146	7.781393	-0.18348438	0.73954886	0.57821083	0.5893428	4.7938123	8.534776	Walking_Type
14:26:36.876	-0.08619389	4.288146	7.781393	-0.18348438	0.73954886	0.57821083	0.5893428	4.7938123	8.534776	Walking_Type
14:26:36.909	-0.08619389	4.288146	7.781393	-0.15477371	0.2777348	0.23123938	0.16585779	4.6375155	8.63923	Walking_Type
14:26:36.931	-0.08619389	4.288146	7.781393	-0.15477371	0.2777348	0.23123938	0.16585779	4.6375155	8.63923	Walking_Type
14:26:36.952	-0.08619389	4.288146	7.781393	-0.15477371	0.2777348	0.23123938	0.16585779	4.6375155	8.63923	Walking_Type
14:26:36.974	-0.34956414	5.2051535	9.577099	-0.15477371	0.2777348	0.23123938	0.16585779	4.6375155	8.63923	Walking_Type
14:26:36.995	-0.34956414	5.2051535	9.577099	-0.15477371	0.2777348	0.23123938	0.16585779	4.6375155	8.63923	Walking_Type
14:26:37.016	-0.34956414	5.2051535	9.577099	-0.15477371	0.2777348	0.23123938	0.16585779	4.6375155	8.63923	Walking_Type
14:26:37.043	-0.34956414	5.2051535	9.577099	-0.15477371	0.2777348	0.23123938	0.16585779	4.6375155	8.63923	Walking_Type
14:26:37.064	-0.34956414	5.2051535	9.577099	-0.15477371	0.2777348	0.23123938	0.16585779	4.6375155	8.63923	Walking_Type
14:26:37.085	-0.34956414	5.2051535	9.577099	-0.38751337	-0.17674898	-0.10717997	0.103763595	4.675747	8.619571	Walking_Type
14:26:37.107	-0.34956414	5.2051535	9.577099	-0.38751337	-0.17674898	-0.10717997	0.103763595	4.675747	8.619571	Walking_Type
14:26:37.129	-0.34956414	5.2051535	9.577099	-0.38751337	-0.17674898	-0.10717997	0.103763595	4.675747	8.619571	Walking_Type
14:26:37.152	-0.34956414	5.2051535	9.577099	-0.38751337	-0.17674898	-0.10717997	0.103763595	4.675747	8.619571	Walking_Type
14:26:37.176	0.48843205	5.025583	9.433443	-0.38751337	-0.17674898	-0.10717997	0.103763595	4.675747	8.619571	Walking_Type
14:26:37.198	0.48843205	5.025583	9.433443	-0.38751337	-0.17674898	-0.10717997	0.103763595	4.675747	8.619571	Walking_Type
14:26:37.220	0.48843205	5.025583	9.433443	-0.38751337	-0.17674898	-0.10717997	0.103763595	4.675747	8.619571	Walking_Type
14:26:37.241	0.48843205	5.025583	9.433443	-0.38751337	-0.17674898	-0.10717997	0.103763595	4.675747	8.619571	Walking_Type
14:26:37.263	0.48843205	5.025583	9.433443	-0.28549886	0.048660304	-0.24706812	0.10446648	4.6265373	8.646073	Walking_Type
14:26:37.283	0.48843205	5.025583	9.433443	-0.28549886	0.048660304	-0.24706812	0.10446648	4.6265373	8.646073	Walking_Type
14:26:37.305	0.48843205	5.025583	9.433443	-0.28549886	0.048660304	-0.24706812	0.10446648	4.6265373	8.646073	Walking_Type
14:26:37.326	0.48843205	5.025583	9.433443	-0.28549886	0.048660304	-0.24706812	0.10446648	4.6265373	8.646073	Walking_Type
14:26:37.347	0.48843205	5.025583	9.433443	-0.28549886	0.048660304	-0.24706812	0.10446648	4.6265373	8.646073	Walking_Type
14:26:37.367	0.9241901	4.170827	6.5004563	-0.28549886	0.048660304	-0.24706812	0.10446648	4.6265373	8.646073	Walking_Type
14:26:37.388	0.9241901	4.170827	6.5004563	-0.28549886	0.048660304	-0.24706812	0.10446648	4.6265373	8.646073	Walking_Type
14:26:37.454	0.9241901	4.170827	6.5004563	-0.25495562	-0.15292524	-0.13405804	-0.33020213	4.6647034	8.619853	Walking_Type
14:26:37.475	0.9241901	4.170827	6.5004563	-0.25495562	-0.15292524	-0.13405804	-0.33020213	4.6647034	8.619853	Walking_Type
14:26:37.497	0.9241901	4.170827	6.5004563	-0.25495562	-0.15292524	-0.13405804	-0.33020213	4.6647034	8.619853	Walking_Type
14:26:37.518	0.9241901	4.170827	6.5004563	-0.25495562	-0.15292524	-0.13405804	-0.33020213	4.6647034	8.619853	Walking_Type
14:26:37.540	0.9241901	4.170827	6.5004563	-0.25495562	-0.15292524	-0.13405804	-0.33020213	4.6647034	8.619853	Walking_Type
14:26:37.561	0.9241901	4.170827	6.5004563	-0.25495562	-0.15292524	-0.13405804	-0.33020213	4.6647034	8.619853	Walking_Type
14:26:37.582	-0.818842	5.087834	6.8524146	-0.25495562	-0.15292524	-0.13405804	-0.33020213	4.6647034	8.619853	Walking_Type
14:26:37.603	-0.818842	5.087834	6.8524146	-0.25495562	-0.15292524	-0.13405804	-0.33020213	4.6647034	8.619853	Walking_Type
14:26:37.625	-0.818842	5.087834	6.8524146	0.28749272	0.16777903	0.16160074	-0.22848822	4.9120016	8.484715	Walking_Type
14:26:37.647	-0.818842	5.087834	6.8524146	0.28749272	0.16777903	0.16160074	-0.22848822	4.9120016	8.484715	Walking_Type
14:26:37.667	-0.818842	5.087834	6.8524146	0.28749272	0.16777903	0.16160074	-0.22848822	4.9120016	8.484715	Walking_Type
14:26:37.690	-0.818842	5.087834	6.8524146	0.28749272	0.16777903	0.16160074	-0.22848822	4.9120016	8.484715	Walking_Type
14:26:37.713	-0.818842	5.087834	6.8524146	0.28749272	0.16777903	0.16160074	-0.22848822	4.9120016	8.484715	Walking_Type
14:26:37.735	-0.818842	5.087834	6.8524146	0.28749272	0.16777903	0.16160074	-0.22848822	4.9120016	8.484715	Walking_Type
14:26:37.757	-0.818842	5.087834	6.8524146	0.28749272	0.16777903	0.16160074	-0.22848822	4.9120016	8.484715	Walking_Type
14:26:37.780	-0.4764607	5.751048	8.509253	0.28749272	0.16777903	0.16160074	-0.22848822	4.9120016	8.484715	Walking_Type
14:26:37.802	-0.4764607	5.751048	8.509253	0.9386751	0.21786998	0.18237014	-0.07836831	5.0835133	8.385826	Walking_Type
14:26:37.824	-0.4764607	5.751048	8.509253	0.9386751	0.21786998	0.18237014	-0.07836831	5.0835133	8.385826	Walking_Type
14:26:37.846	-0.4764607	5.751048	8.509253	0.9386751	0.21786998	0.18237014	-0.07836831	5.0835133	8.385826	Walking_Type
14:26:37.869	-0.4764607	5.751048	8.509253	0.9386751	0.21786998	0.18237014	-0.07836831	5.0835133	8.385826	Walking_Type
14:26:37.891	-0.4764607	5.751048	8.509253	0.9386751	0.21786998	0.18237014	-0.07836831	5.0835133	8.385826	Walking_Type
14:26:37.913	-0.4764607	5.751048	8.509253	0.9386751	0.21786998	0.18237014	-0.07836831	5.0835133	8.385826	Walking_Type
14:26:37.952	-0.4764607	5.751048	8.509253	0.9386751	0.21786998	0.18237014	-0.07836831	5.0835133	8.385826	Walking_Type
14:26:37.973	-1.1157321	4.3192716	5.9210415	0.9386751	0.21786998	0.18237014	-0.07836831	5.0835133	8.385826	Walking_Type
14:26:37.996	-1.1157321	4.3192716	5.9210415	0.06269432	0.32904744	0.11884017	0.1407539	4.8074365	8.546291	Walking_Type
14:26:38.021	-1.1157321	4.3192716	5.9210415	0.06269432	0.32904744	0.11884017	0.1407539	4.8074365	8.546291	Walking_Type
14:26:38.043	-1.1157321	4.3192716	5.9210415	0.06269432	0.32904744	0.11884017	0.1407539	4.8074365	8.546291	Walking_Type
14:26:38.064	-1.1157321	4.3192716	5.9210415	0.06269432	0.32904744	0.11884017	0.1407539	4.8074365	8.546291	Walking_Type
14:26:38.085	-1.1157321	4.3192716	5.9210415	0.06269432	0.32904744	0.11884017	0.1407539	4.8074365	8.546291	Walking_Type
14:26:38.107	-1.1157321	4.3192716	5.9210415	0.06269432	0.32904744	0.11884017	0.1407539	4.8074365	8.546291	Walking_Type
14:26:38.130	-1.1157321	4.3192716	5.9210415	0.06269432	0.32904744	0.11884017	0.1407539	4.8074365	8.546291	Walking_Type
14:26:38.152	-1.1157321	4.3192716	5.9210415	0.06269432	0.32904744	0.11884017	0.1407539	4.8074365	8.546291	Walking_Type
14:26:38.177	-0.32083282	4.6113734	6.244269	0.28993618	0.08042529	-0.16704477	-0.12481822	4.732165	8.588445	Walking_Type
14:26:38.200	-0.32083282	4.6113734	6.244269	0.28993618	0.08042529	-0.16704477	-0.12481822	4.732165	8.588445	Walking_Type
14:26:38.222	-0.32083282	4.6113734	6.244269	0.28993618	0.08042529	-0.16704477	-0.12481822	4.732165	8.588445	Walking_Type
14:26:38.244	-0.32083282	4.6113734	6.244269	0.28993618	0.08042529	-0.16704477	-0.12481822	4.732165	8.588445	Walking_Type
14:26:38.266	-0.32083282	4.6113734	6.244269	0.28993618	0.08042529	-0.16704477	-0.12481822	4.732165	8.588445	Walking_Type
14:26:38.288	-0.32083282	4.6113734	6.244269	0.28993618	0.08042529	-0.16704477	-0.12481822	4.732165	8.588445	Walking_Type
14:26:38.311	-0.32083282	4.6113734	6.244269	0.28993618	0.08042529	-0.16704477	-0.12481822	4.732165	8.588445	Walking_Type
14:26:38.333	-0.32083282	4.6113734	6.244269	0.28993618	0.08042529	-0.16704477	-0.12481822	4.732165	8.588445	Walking_Type
14:26:38.355	-0.32083282	4.6113734	6.244269	-0.5695512	-0.18407936	-0.4003953	-0.15155154	5.0817733	8.38588	Walking_Type
14:26:38.377	0.57462597	4.9561486	9.1628895	-0.5695512	-0.18407936	-0.4003953	-0.15155154	5.0817733	8.38588	Walking_Type
14:26:38.399	0.57462597	4.9561486	9.1628895	-0.5695512	-0.18407936	-0.4003953	-0.15155154	5.0817733	8.38588	Walking_Type
14:26:38.422	0.57462597	4.9561486	9.1628895	-0.5695512	-0.18407936	-0.4003953	-0.15155154	5.0817733	8.38588	Walking_Type
14:26:38.450	0.57462597	4.9561486	9.1628895	-0.5695512	-0.18407936	-0.4003953	-0.15155154	5.0817733	8.38588	Walking_Type
14:26:38.472	0.57462597	4.9561486	9.1628895	-0.5695512	-0.18407936	-0.4003953	-0.15155154	5.0817733	8.38588	Walking_Type
14:26:38.494	0.57462597	4.9561486	9.1628895	-0.5695512	-0.18407936	-0.4003953	-0.15155154	5.0817733	8.38588	Walking_Type
14:26:38.517	0.57462597	4.9561486	9.1628895	-0.6727874	-0.4595796	-0.20797274	-0.036599547	4.8050213	8.548728	Walking_Type
14:26:38.540	0.57462597	4.9561486	9.1628895	-0.6727874	-0.4595796	-0.20797274	-0.036599547	4.8050213	8.548728	Walking_Type
14:26:38.564	0.57462597	4.9561486	9.1628895	-0.6727874	-0.4595796	-0.20797274	-0.036599547	4.8050213	8.548728	Walking_Type
14:26:38.586	0.5913859	4.410254	9.747093	-0.6727874	-0.4595796	-0.20797274	-0.036599547	4.8050213	8.548728	Walking_Type
14:26:38.609	0.5913859	4.410254	9.747093	-0.6727874	-0.4595796	-0.20797274	-0.036599547	4.8050213	8.548728	Walking_Type
14:26:38.632	0.5913859	4.410254	9.747093	-0.6727874	-0.4595796	-0.20797274	-0.036599547	4.8050213	8.548728	Walking_Type
14:26:38.655	0.5913859	4.410254	9.747093	-0.6727874	-0.4595796	-0.20797274	-0.036599547	4.8050213	8.548728	Walking_Type
14:26:38.678	0.5913859	4.410254	9.747093	-0.6727874	-0.4595796	-0.20797274	-0.036599547	4.8050213	8.548728	Walking_Type
14:26:38.702	0.5913859	4.410254	9.747093	-0.20486465	0.00040194934	0.05042326	0.2288599	4.4047093	8.758798	Walking_Type
14:26:38.725	0.5913859	4.410254	9.747093	-0.20486465	0.00040194934	0.05042326	0.2288599	4.4047093	8.758798	Walking_Type
14:26:38.748	0.5913859	4.410254	9.747093	-0.20486465	0.00040194934	0.05042326	0.2288599	4.4047093	8.758798	Walking_Type
14:26:38.770	-0.68715686	3.8906965	9.225141	-0.20486465	0.00040194934	0.05042326	0.2288599	4.4047093	8.758798	Walking_Type
14:26:38.793	-0.68715686	3.8906965	9.225141	-0.20486465	0.00040194934	0.05042326	0.2288599	4.4047093	8.758798	Walking_Type
14:26:38.816	-0.68715686	3.8906965	9.225141	-0.20486465	0.00040194934	0.05042326	0.2288599	4.4047093	8.758798	Walking_Type
14:26:38.839	-0.68715686	3.8906965	9.225141	-0.20486465	0.00040194934	0.05042326	0.2288599	4.4047093	8.758798	Walking_Type
14:26:38.861	-0.68715686	3.8906965	9.225141	-0.20486465	0.00040194934	0.05042326	0.2288599	4.4047093	8.758798	Walking_Type
14:26:38.884	-0.68715686	3.8906965	9.225141	0.13538729	-0.008150164	0.26850218	0.47209188	4.4185076	8.742098	Walking_Type
14:26:38.907	-0.68715686	3.8906965	9.225141	0.13538729	-0.008150164	0.26850218	0.47209188	4.4185076	8.742098	Walking_Type
14:26:38.931	-0.68715686	3.8906965	9.225141	0.13538729	-0.008150164	0.26850218	0.47209188	4.4185076	8.742098	Walking_Type
14:26:38.953	-0.68715686	3.8906965	9.225141	0.13538729	-0.008150164	0.26850218	0.47209188	4.4185076	8.742098	Walking_Type
14:26:38.984	0.28731298	4.8819265	8.858817	0.13538729	-0.008150164	0.26850218	0.47209188	4.4185076	8.742098	Walking_Type
14:26:39.005	0.28731298	4.8819265	8.858817	0.13538729	-0.008150164	0.26850218	0.47209188	4.4185076	8.742098	Walking_Type
14:26:39.026	0.28731298	4.8819265	8.858817	0.13538729	-0.008150164	0.26850218	0.47209188	4.4185076	8.742098	Walking_Type
14:26:39.047	0.28731298	4.8819265	8.858817	0.13538729	-0.008150164	0.26850218	0.47209188	4.4185076	8.742098	Walking_Type
14:26:39.068	0.28731298	4.8819265	8.858817	0.46403277	0.44999877	0.39189693	0.21248752	4.525228	8.697557	Walking_Type
14:26:39.090	0.28731298	4.8819265	8.858817	0.46403277	0.44999877	0.39189693	0.21248752	4.525228	8.697557	Walking_Type
14:26:39.111	0.28731298	4.8819265	8.858817	0.46403277	0.44999877	0.39189693	0.21248752	4.525228	8.697557	Walking_Type
14:26:39.133	0.28731298	4.8819265	8.858817	0.46403277	0.44999877	0.39189693	0.21248752	4.525228	8.697557	Walking_Type
14:26:39.156	0.28731298	4.8819265	8.858817	0.46403277	0.44999877	0.39189693	0.21248752	4.525228	8.697557	Walking_Type
14:26:39.178	-0.11971374	4.434197	8.490098	0.46403277	0.44999877	0.39189693	0.21248752	4.525228	8.697557	Walking_Type
14:26:39.200	-0.11971374	4.434197	8.490098	0.46403277	0.44999877	0.39189693	0.21248752	4.525228	8.697557	Walking_Type
14:26:39.221	-0.11971374	4.434197	8.490098	0.46403277	0.44999877	0.39189693	0.21248752	4.525228	8.697557	Walking_Type
14:26:39.243	-0.11971374	4.434197	8.490098	-0.113845736	-0.12849061	0.37784705	0.32521513	4.775713	8.55904	Walking_Type
14:26:39.264	-0.11971374	4.434197	8.490098	-0.113845736	-0.12849061	0.37784705	0.32521513	4.775713	8.55904	Walking_Type
14:26:39.289	-0.11971374	4.434197	8.490098	-0.113845736	-0.12849061	0.37784705	0.32521513	4.775713	8.55904	Walking_Type
14:26:39.310	-0.11971374	4.434197	8.490098	-0.113845736	-0.12849061	0.37784705	0.32521513	4.775713	8.55904	Walking_Type
14:26:39.331	-0.11971374	4.434197	8.490098	-0.113845736	-0.12849061	0.37784705	0.32521513	4.775713	8.55904	Walking_Type
14:26:39.356	-0.11971374	4.434197	8.490098	-0.113845736	-0.12849061	0.37784705	0.32521513	4.775713	8.55904	Walking_Type
14:26:39.379	0.8379962	3.7494342	9.040782	-0.113845736	-0.12849061	0.37784705	0.32521513	4.775713	8.55904	Walking_Type
14:26:39.401	0.8379962	3.7494342	9.040782	-0.113845736	-0.12849061	0.37784705	0.32521513	4.775713	8.55904	Walking_Type
14:26:39.423	0.8379962	3.7494342	9.040782	0.011381641	-0.05885198	-0.119397275	0.55184597	4.7485185	8.562556	Walking_Type
14:26:39.446	0.8379962	3.7494342	9.040782	0.011381641	-0.05885198	-0.119397275	0.55184597	4.7485185	8.562556	Walking_Type
14:26:39.468	0.8379962	3.7494342	9.040782	0.011381641	-0.05885198	-0.119397275	0.55184597	4.7485185	8.562556	Walking_Type
14:26:39.491	0.8379962	3.7494342	9.040782	0.011381641	-0.05885198	-0.119397275	0.55184597	4.7485185	8.562556	Walking_Type
14:26:39.513	0.8379962	3.7494342	9.040782	0.011381641	-0.05885198	-0.119397275	0.55184597	4.7485185	8.562556	Walking_Type
14:26:39.534	0.8379962	3.7494342	9.040782	0.011381641	-0.05885198	-0.119397275	0.55184597	4.7485185	8.562556	Walking_Type
14:26:39.556	0.8379962	3.7494342	9.040782	0.011381641	-0.05885198	-0.119397275	0.55184597	4.7485185	8.562556	Walking_Type
14:26:39.579	0.5363176	5.1979704	8.08786	0.011381641	-0.05885198	-0.119397275	0.55184597	4.7485185	8.562556	Walking_Type
14:26:39.601	0.5363176	5.1979704	8.08786	0.049255285	-0.11993851	-0.29899168	0.46042	4.920344	8.470453	Walking_Type
14:26:39.624	0.5363176	5.1979704	8.08786	0.049255285	-0.11993851	-0.29899168	0.46042	4.920344	8.470453	Walking_Type
14:26:39.646	0.5363176	5.1979704	8.08786	0.049255285	-0.11993851	-0.29899168	0.46042	4.920344	8.470453	Walking_Type
14:26:39.670	0.5363176	5.1979704	8.08786	0.049255285	-0.11993851	-0.29899168	0.46042	4.920344	8.470453	Walking_Type
14:26:39.692	0.5363176	5.1979704	8.08786	0.049255285	-0.11993851	-0.29899168	0.46042	4.920344	8.470453	Walking_Type
14:26:39.714	0.5363176	5.1979704	8.08786	0.049255285	-0.11993851	-0.29899168	0.46042	4.920344	8.470453	Walking_Type
14:26:39.736	0.5363176	5.1979704	8.08786	0.049255285	-0.11993851	-0.29899168	0.46042	4.920344	8.470453	Walking_Type
14:26:39.758	0.5363176	5.1979704	8.08786	0.049255285	-0.11993851	-0.29899168	0.46042	4.920344	8.470453	Walking_Type
14:26:39.781	0.6895511	5.3799353	8.415876	0.048033554	-0.28853732	-0.37290633	0.61152184	4.8038297	8.527579	Walking_Type
14:26:39.804	0.6895511	5.3799353	8.415876	0.048033554	-0.28853732	-0.37290633	0.61152184	4.8038297	8.527579	Walking_Type
14:26:39.829	0.6895511	5.3799353	8.415876	0.048033554	-0.28853732	-0.37290633	0.61152184	4.8038297	8.527579	Walking_Type
14:26:39.852	0.6895511	5.3799353	8.415876	0.048033554	-0.28853732	-0.37290633	0.61152184	4.8038297	8.527579	Walking_Type
14:26:39.874	0.6895511	5.3799353	8.415876	0.048033554	-0.28853732	-0.37290633	0.61152184	4.8038297	8.527579	Walking_Type
14:26:39.897	0.6895511	5.3799353	8.415876	0.048033554	-0.28853732	-0.37290633	0.61152184	4.8038297	8.527579	Walking_Type
14:26:39.921	0.6895511	5.3799353	8.415876	0.048033554	-0.28853732	-0.37290633	0.61152184	4.8038297	8.527579	Walking_Type
14:26:39.943	0.6895511	5.3799353	8.415876	0.048033554	-0.28853732	-0.37290633	0.61152184	4.8038297	8.527579	Walking_Type
14:26:39.964	1.175589	4.6329217	6.6081986	-0.10407189	0.33698872	-0.3649651	0.71915674	4.4691176	8.699434	Walking_Type
14:26:39.985	1.175589	4.6329217	6.6081986	-0.10407189	0.33698872	-0.3649651	0.71915674	4.4691176	8.699434	Walking_Type
14:26:40.011	1.175589	4.6329217	6.6081986	-0.10407189	0.33698872	-0.3649651	0.71915674	4.4691176	8.699434	Walking_Type
14:26:40.032	1.175589	4.6329217	6.6081986	-0.10407189	0.33698872	-0.3649651	0.71915674	4.4691176	8.699434	Walking_Type
14:26:40.053	1.175589	4.6329217	6.6081986	-0.10407189	0.33698872	-0.3649651	0.71915674	4.4691176	8.699434	Walking_Type
14:26:40.075	1.175589	4.6329217	6.6081986	-0.10407189	0.33698872	-0.3649651	0.71915674	4.4691176	8.699434	Walking_Type
14:26:40.096	1.175589	4.6329217	6.6081986	-0.10407189	0.33698872	-0.3649651	0.71915674	4.4691176	8.699434	Walking_Type
14:26:40.118	1.175589	4.6329217	6.6081986	-0.10407189	0.33698872	-0.3649651	0.71915674	4.4691176	8.699434	Walking_Type
14:26:40.142	1.175589	4.6329217	6.6081986	0.47747183	0.8049115	0.11517498	0.10184856	4.762884	8.57175	Walking_Type
14:26:40.164	1.175589	4.6329217	6.6081986	0.47747183	0.8049115	0.11517498	0.10184856	4.762884	8.57175	Walking_Type
14:26:40.186	0.29928434	4.8292522	7.1828246	0.47747183	0.8049115	0.11517498	0.10184856	4.762884	8.57175	Walking_Type
14:26:40.208	0.29928434	4.8292522	7.1828246	0.47747183	0.8049115	0.11517498	0.10184856	4.762884	8.57175	Walking_Type
14:26:40.229	0.29928434	4.8292522	7.1828246	0.47747183	0.8049115	0.11517498	0.10184856	4.762884	8.57175	Walking_Type
14:26:40.257	0.29928434	4.8292522	7.1828246	0.47747183	0.8049115	0.11517498	0.10184856	4.762884	8.57175	Walking_Type
14:26:40.278	0.29928434	4.8292522	7.1828246	0.47747183	0.8049115	0.11517498	0.10184856	4.762884	8.57175	Walking_Type
14:26:40.299	0.29928434	4.8292522	7.1828246	0.47747183	0.8049115	0.11517498	0.10184856	4.762884	8.57175	Walking_Type
14:26:40.321	0.29928434	4.8292522	7.1828246	-0.5994836	-0.35573247	0.37540355	0.06407003	4.8686714	8.512477	Walking_Type
14:26:40.342	0.29928434	4.8292522	7.1828246	-0.5994836	-0.35573247	0.37540355	0.06407003	4.8686714	8.512477	Walking_Type
14:26:40.365	0.29928434	4.8292522	7.1828246	-0.5994836	-0.35573247	0.37540355	0.06407003	4.8686714	8.512477	Walking_Type
14:26:40.389	-0.84039044	5.521198	8.650515	-0.5994836	-0.35573247	0.37540355	0.06407003	4.8686714	8.512477	Walking_Type
14:26:40.411	-0.84039044	5.521198	8.650515	-0.5994836	-0.35573247	0.37540355	0.06407003	4.8686714	8.512477	Walking_Type
14:26:40.433	-0.84039044	5.521198	8.650515	-0.5994836	-0.35573247	0.37540355	0.06407003	4.8686714	8.512477	Walking_Type
14:26:40.454	-0.84039044	5.521198	8.650515	-0.5994836	-0.35573247	0.37540355	0.06407003	4.8686714	8.512477	Walking_Type
14:26:40.476	-0.84039044	5.521198	8.650515	-0.5994836	-0.35573247	0.37540355	0.06407003	4.8686714	8.512477	Walking_Type
14:26:40.497	-0.84039044	5.521198	8.650515	-0.3850699	0.002234545	0.43526837	0.46109083	4.7640376	8.559305	Walking_Type
14:26:40.520	-0.84039044	5.521198	8.650515	-0.3850699	0.002234545	0.43526837	0.46109083	4.7640376	8.559305	Walking_Type
14:26:40.541	-0.84039044	5.521198	8.650515	-0.3850699	0.002234545	0.43526837	0.46109083	4.7640376	8.559305	Walking_Type
14:26:40.562	-0.84039044	5.521198	8.650515	-0.3850699	0.002234545	0.43526837	0.46109083	4.7640376	8.559305	Walking_Type
14:26:40.585	0.16041641	4.0798445	8.142929	-0.3850699	0.002234545	0.43526837	0.46109083	4.7640376	8.559305	Walking_Type
14:26:40.607	0.16041641	4.0798445	8.142929	-0.3850699	0.002234545	0.43526837	0.46109083	4.7640376	8.559305	Walking_Type
14:26:40.629	0.16041641	4.0798445	8.142929	-0.3850699	0.002234545	0.43526837	0.46109083	4.7640376	8.559305	Walking_Type
14:26:40.651	0.16041641	4.0798445	8.142929	-0.3850699	0.002234545	0.43526837	0.46109083	4.7640376	8.559305	Walking_Type
14:26:40.673	0.16041641	4.0798445	8.142929	-0.3850699	0.002234545	0.43526837	0.46109083	4.7640376	8.559305	Walking_Type
14:26:40.696	0.16041641	4.0798445	8.142929	-0.22929928	0.027890887	0.11761844	0.52367896	4.3324785	8.782126	Walking_Type
14:26:40.716	0.16041641	4.0798445	8.142929	-0.22929928	0.027890887	0.11761844	0.52367896	4.3324785	8.782126	Walking_Type
14:26:40.738	0.16041641	4.0798445	8.142929	-0.22929928	0.027890887	0.11761844	0.52367896	4.3324785	8.782126	Walking_Type
14:26:40.760	0.16041641	4.0798445	8.142929	-0.22929928	0.027890887	0.11761844	0.52367896	4.3324785	8.782126	Walking_Type
14:26:40.783	-0.062251143	4.0128045	7.656891	-0.22929928	0.027890887	0.11761844	0.52367896	4.3324785	8.782126	Walking_Type
14:26:40.805	-0.062251143	4.0128045	7.656891	-0.22929928	0.027890887	0.11761844	0.52367896	4.3324785	8.782126	Walking_Type
14:26:40.827	-0.062251143	4.0128045	7.656891	-0.22929928	0.027890887	0.11761844	0.52367896	4.3324785	8.782126	Walking_Type
14:26:40.849	-0.062251143	4.0128045	7.656891	-0.22929928	0.027890887	0.11761844	0.52367896	4.3324785	8.782126	Walking_Type
14:26:40.872	-0.062251143	4.0128045	7.656891	0.05719653	-0.2482202	-0.26722667	0.4564402	4.484074	8.709484	Walking_Type
14:26:40.895	-0.062251143	4.0128045	7.656891	0.05719653	-0.2482202	-0.26722667	0.4564402	4.484074	8.709484	Walking_Type
14:26:40.918	-0.062251143	4.0128045	7.656891	0.05719653	-0.2482202	-0.26722667	0.4564402	4.484074	8.709484	Walking_Type
14:26:40.942	-0.062251143	4.0128045	7.656891	0.05719653	-0.2482202	-0.26722667	0.4564402	4.484074	8.709484	Walking_Type
14:26:40.965	-0.062251143	4.0128045	7.656891	0.05719653	-0.2482202	-0.26722667	0.4564402	4.484074	8.709484	Walking_Type
14:26:41.010	0.3974496	4.783761	9.148524	0.05719653	-0.2482202	-0.26722667	0.4564402	4.484074	8.709484	Walking_Type
14:26:41.033	0.3974496	4.783761	9.148524	0.05719653	-0.2482202	-0.26722667	0.4564402	4.484074	8.709484	Walking_Type
14:26:41.057	0.3974496	4.783761	9.148524	0.209302	0.13173798	-0.21530312	0.4741611	4.3492384	8.776654	Walking_Type
14:26:41.080	0.3974496	4.783761	9.148524	0.209302	0.13173798	-0.21530312	0.4741611	4.3492384	8.776654	Walking_Type
14:26:41.102	0.3974496	4.783761	9.148524	0.209302	0.13173798	-0.21530312	0.4741611	4.3492384	8.776654	Walking_Type
14:26:41.125	0.3974496	4.783761	9.148524	0.209302	0.13173798	-0.21530312	0.4741611	4.3492384	8.776654	Walking_Type
14:26:41.148	0.3974496	4.783761	9.148524	0.209302	0.13173798	-0.21530312	0.4741611	4.3492384	8.776654	Walking_Type
14:26:41.171	0.7110996	3.624932	10.07032	0.209302	0.13173798	-0.21530312	0.4741611	4.3492384	8.776654	Walking_Type
14:26:41.192	0.7110996	3.624932	10.07032	0.209302	0.13173798	-0.21530312	0.4741611	4.3492384	8.776654	Walking_Type
14:26:41.213	0.7110996	3.624932	10.07032	-0.31665298	0.08531222	-0.23973773	0.4741611	4.3492384	8.776654	Walking_Type
14:26:41.242	0.7110996	3.624932	10.07032	-0.31665298	0.08531222	-0.23973773	0.26839778	4.1786923	8.867742	Walking_Type
14:26:41.263	0.7110996	3.624932	10.07032	-0.31665298	0.08531222	-0.23973773	0.26839778	4.1786923	8.867742	Walking_Type
14:26:41.284	0.7110996	3.624932	10.07032	-0.31665298	0.08531222	-0.23973773	0.26839778	4.1786923	8.867742	Walking_Type
14:26:41.305	0.7110996	3.624932	10.07032	-0.31665298	0.08531222	-0.23973773	0.26839778	4.1786923	8.867742	Walking_Type
14:26:41.326	0.7110996	3.624932	10.07032	-0.31665298	0.08531222	-0.23973773	0.26839778	4.1786923	8.867742	Walking_Type
14:26:41.350	0.7110996	3.624932	10.07032	-0.31665298	0.08531222	-0.23973773	0.26839778	4.1786923	8.867742	Walking_Type
14:26:41.372	0.81165916	3.1676257	9.225141	-0.31665298	0.08531222	-0.23973773	0.26839778	4.1786923	8.867742	Walking_Type
14:26:41.396	0.81165916	3.1676257	9.225141	-0.0038899898	-0.08389746	-0.039984796	0.12773557	4.1040983	8.905641	Walking_Type
14:26:41.419	0.81165916	3.1676257	9.225141	-0.0038899898	-0.08389746	-0.039984796	0.12773557	4.1040983	8.905641	Walking_Type
14:26:41.440	0.81165916	3.1676257	9.225141	-0.0038899898	-0.08389746	-0.039984796	0.12773557	4.1040983	8.905641	Walking_Type
14:26:41.461	0.81165916	3.1676257	9.225141	-0.0038899898	-0.08389746	-0.039984796	0.12773557	4.1040983	8.905641	Walking_Type
14:26:41.483	0.81165916	3.1676257	9.225141	-0.0038899898	-0.08389746	-0.039984796	0.12773557	4.1040983	8.905641	Walking_Type
14:26:41.505	0.81165916	3.1676257	9.225141	-0.0038899898	-0.08389746	-0.039984796	0.12773557	4.1040983	8.905641	Walking_Type
14:26:41.526	0.81165916	3.1676257	9.225141	-0.0038899898	-0.08389746	-0.039984796	0.12773557	4.1040983	8.905641	Walking_Type
14:26:41.547	0.81165916	3.1676257	9.225141	-0.0038899898	-0.08389746	-0.039984796	0.12773557	4.1040983	8.905641	Walking_Type
14:26:41.568	0.67757976	5.1716337	8.063917	-0.0038899898	-0.08389746	-0.039984796	0.12773557	4.1040983	8.905641	Walking_Type
14:26:41.589	0.67757976	5.1716337	8.063917	0.5959797	0.068207994	0.10479027	0.25157142	4.5748787	8.670499	Walking_Type
14:26:41.611	0.67757976	5.1716337	8.063917	0.5959797	0.068207994	0.10479027	0.25157142	4.5748787	8.670499	Walking_Type
14:26:41.632	0.67757976	5.1716337	8.063917	0.5959797	0.068207994	0.10479027	0.25157142	4.5748787	8.670499	Walking_Type
14:26:41.653	0.67757976	5.1716337	8.063917	0.5959797	0.068207994	0.10479027	0.25157142	4.5748787	8.670499	Walking_Type
14:26:41.674	0.67757976	5.1716337	8.063917	0.5959797	0.068207994	0.10479027	0.25157142	4.5748787	8.670499	Walking_Type
14:26:41.698	0.67757976	5.1716337	8.063917	0.5959797	0.068207994	0.10479027	0.25157142	4.5748787	8.670499	Walking_Type
14:26:41.720	0.67757976	5.1716337	8.063917	0.5959797	0.068207994	0.10479027	0.25157142	4.5748787	8.670499	Walking_Type
14:26:41.742	0.67757976	5.1716337	8.063917	0.5959797	0.068207994	0.10479027	0.25157142	4.5748787	8.670499	Walking_Type
14:26:41.764	0.67757976	5.1716337	8.063917	0.12316998	0.09386434	0.5580523	0.13421676	4.651126	8.632461	Walking_Type
14:26:41.786	-0.07901107	4.4892654	9.134158	0.12316998	0.09386434	0.5580523	0.13421676	4.651126	8.632461	Walking_Type
14:26:41.809	-0.07901107	4.4892654	9.134158	0.12316998	0.09386434	0.5580523	0.13421676	4.651126	8.632461	Walking_Type
14:26:41.831	-0.07901107	4.4892654	9.134158	0.12316998	0.09386434	0.5580523	0.13421676	4.651126	8.632461	Walking_Type
14:26:41.854	-0.07901107	4.4892654	9.134158	0.12316998	0.09386434	0.5580523	0.13421676	4.651126	8.632461	Walking_Type
14:26:41.876	-0.07901107	4.4892654	9.134158	0.12316998	0.09386434	0.5580523	0.13421676	4.651126	8.632461	Walking_Type
14:26:41.898	-0.07901107	4.4892654	9.134158	0.12316998	0.09386434	0.5580523	0.13421676	4.651126	8.632461	Walking_Type
14:26:41.920	-0.07901107	4.4892654	9.134158	0.12316998	0.09386434	0.5580523	0.13421676	4.651126	8.632461	Walking_Type
14:26:41.941	-0.07901107	4.4892654	9.134158	0.24351044	0.18854845	0.2715565	0.5977869	4.49489	8.695341	Walking_Type
14:26:41.981	-0.38547826	3.9098508	7.345635	0.24351044	0.18854845	0.2715565	0.5977869	4.49489	8.695341	Walking_Type
14:26:42.002	-0.38547826	3.9098508	7.345635	0.24351044	0.18854845	0.2715565	0.5977869	4.49489	8.695341	Walking_Type
14:26:42.024	-0.38547826	3.9098508	7.345635	0.24351044	0.18854845	0.2715565	0.5977869	4.49489	8.695341	Walking_Type
14:26:42.046	-0.38547826	3.9098508	7.345635	0.24351044	0.18854845	0.2715565	0.5977869	4.49489	8.695341	Walking_Type
14:26:42.068	-0.38547826	3.9098508	7.345635	0.24351044	0.18854845	0.2715565	0.5977869	4.49489	8.695341	Walking_Type
14:26:42.089	-0.38547826	3.9098508	7.345635	0.24351044	0.18854845	0.2715565	0.5977869	4.49489	8.695341	Walking_Type
14:26:42.111	-0.38547826	3.9098508	7.345635	0.24351044	0.18854845	0.2715565	0.5977869	4.49489	8.695341	Walking_Type
14:26:42.132	-0.38547826	3.9098508	7.345635	0.0877398	0.208707	-0.12978198	0.7002951	4.6419454	8.61001	Walking_Type
14:26:42.160	-0.38547826	3.9098508	7.345635	0.0877398	0.208707	-0.12978198	0.7002951	4.6419454	8.61001	Walking_Type
14:26:42.182	0.083799616	4.398283	8.063917	0.0877398	0.208707	-0.12978198	0.7002951	4.6419454	8.61001	Walking_Type
14:26:42.203	0.083799616	4.398283	8.063917	0.0877398	0.208707	-0.12978198	0.7002951	4.6419454	8.61001	Walking_Type
14:26:42.225	0.083799616	4.398283	8.063917	0.0877398	0.208707	-0.12978198	0.7002951	4.6419454	8.61001	Walking_Type
14:26:42.246	0.083799616	4.398283	8.063917	0.0877398	0.208707	-0.12978198	0.7002951	4.6419454	8.61001	Walking_Type
14:26:42.267	0.083799616	4.398283	8.063917	0.0877398	0.208707	-0.12978198	0.7002951	4.6419454	8.61001	Walking_Type
14:26:42.292	0.083799616	4.398283	8.063917	0.0877398	0.208707	-0.12978198	0.7002951	4.6419454	8.61001	Walking_Type
14:26:42.313	0.083799616	4.398283	8.063917	0.03337279	-0.3783345	-0.40222788	0.28103536	5.1661143	8.330825	Walking_Type
14:26:42.334	0.083799616	4.398283	8.063917	0.03337279	-0.3783345	-0.40222788	0.28103536	5.1661143	8.330825	Walking_Type
14:26:42.355	0.083799616	4.398283	8.063917	0.03337279	-0.3783345	-0.40222788	0.28103536	5.1661143	8.330825	Walking_Type
14:26:42.376	0.40463245	4.982486	8.858817	0.03337279	-0.3783345	-0.40222788	0.28103536	5.1661143	8.330825	Walking_Type
14:26:42.399	0.40463245	4.982486	8.858817	0.03337279	-0.3783345	-0.40222788	0.28103536	5.1661143	8.330825	Walking_Type
14:26:42.421	0.40463245	4.982486	8.858817	0.03337279	-0.3783345	-0.40222788	0.28103536	5.1661143	8.330825	Walking_Type
14:26:42.444	0.40463245	4.982486	8.858817	0.03337279	-0.3783345	-0.40222788	0.28103536	5.1661143	8.330825	Walking_Type
14:26:42.465	0.40463245	4.982486	8.858817	0.03337279	-0.3783345	-0.40222788	0.28103536	5.1661143	8.330825	Walking_Type
14:26:42.486	0.40463245	4.982486	8.858817	-0.48952785	0.30583456	-0.22996388	0.47541934	5.1740155	8.317083	Walking_Type
14:26:42.508	0.40463245	4.982486	8.858817	-0.48952785	0.30583456	-0.22996388	0.47541934	5.1740155	8.317083	Walking_Type
14:26:42.537	0.40463245	4.982486	8.858817	-0.48952785	0.30583456	-0.22996388	0.47541934	5.1740155	8.317083	Walking_Type
14:26:42.558	0.40463245	4.982486	8.858817	-0.48952785	0.30583456	-0.22996388	0.47541934	5.1740155	8.317083	Walking_Type
14:26:42.579	1.4820561	4.1157584	7.4868975	-0.48952785	0.30583456	-0.22996388	0.47541934	5.1740155	8.317083	Walking_Type
14:26:42.600	1.4820561	4.1157584	7.4868975	-0.48952785	0.30583456	-0.22996388	0.47541934	5.1740155	8.317083	Walking_Type
14:26:42.624	1.4820561	4.1157584	7.4868975	-0.48952785	0.30583456	-0.22996388	0.47541934	5.1740155	8.317083	Walking_Type
14:26:42.646	1.4820561	4.1157584	7.4868975	-0.48952785	0.30583456	-0.22996388	0.47541934	5.1740155	8.317083	Walking_Type
14:26:42.668	1.4820561	4.1157584	7.4868975	0.16898488	-0.12238196	-0.050369505	-0.42080483	5.064638	8.387057	Walking_Type
14:26:42.689	1.4820561	4.1157584	7.4868975	0.16898488	-0.12238196	-0.050369505	-0.42080483	5.064638	8.387057	Walking_Type
14:26:42.710	1.4820561	4.1157584	7.4868975	0.16898488	-0.12238196	-0.050369505	-0.42080483	5.064638	8.387057	Walking_Type
14:26:42.731	1.4820561	4.1157584	7.4868975	0.16898488	-0.12238196	-0.050369505	-0.42080483	5.064638	8.387057	Walking_Type
14:26:42.754	1.4820561	4.1157584	7.4868975	0.16898488	-0.12238196	-0.050369505	-0.42080483	5.064638	8.387057	Walking_Type
14:26:42.774	-0.53871185	4.850801	8.095043	0.16898488	-0.12238196	-0.050369505	-0.42080483	5.064638	8.387057	Walking_Type
14:26:42.795	-0.53871185	4.850801	8.095043	0.16898488	-0.12238196	-0.050369505	-0.42080483	5.064638	8.387057	Walking_Type
14:26:42.816	-0.53871185	4.850801	8.095043	0.16898488	-0.12238196	-0.050369505	-0.42080483	5.064638	8.387057	Walking_Type
14:26:42.838	-0.53871185	4.850801	8.095043	0.1017897	0.0346104	0.35280153	0.015689883	5.174075	8.330609	Walking_Type
14:26:42.860	-0.53871185	4.850801	8.095043	0.1017897	0.0346104	0.35280153	0.015689883	5.174075	8.330609	Walking_Type
14:26:42.883	-0.53871185	4.850801	8.095043	0.1017897	0.0346104	0.35280153	0.015689883	5.174075	8.330609	Walking_Type
14:26:42.906	-0.53871185	4.850801	8.095043	0.1017897	0.0346104	0.35280153	0.015689883	5.174075	8.330609	Walking_Type
14:26:42.930	-0.53871185	4.850801	8.095043	0.1017897	0.0346104	0.35280153	0.015689883	5.174075	8.330609	Walking_Type
14:26:42.952	-0.53871185	4.850801	8.095043	0.1017897	0.0346104	0.35280153	0.015689883	5.174075	8.330609	Walking_Type
14:26:42.973	-0.4740664	5.549929	8.760652	0.1017897	0.0346104	0.35280153	0.015689883	5.174075	8.330609	Walking_Type
14:26:42.995	-0.4740664	5.549929	8.760652	0.1017897	0.0346104	0.35280153	0.015689883	5.174075	8.330609	Walking_Type
14:26:43.015	-0.4740664	5.549929	8.760652	0.64118373	0.05293636	0.25628486	0.38463938	4.683442	8.607427	Walking_Type
14:26:43.037	-0.4740664	5.549929	8.760652	0.64118373	0.05293636	0.25628486	0.38463938	4.683442	8.607427	Walking_Type
14:26:43.059	-0.4740664	5.549929	8.760652	0.64118373	0.05293636	0.25628486	0.38463938	4.683442	8.607427	Walking_Type
14:26:43.081	-0.4740664	5.549929	8.760652	0.64118373	0.05293636	0.25628486	0.38463938	4.683442	8.607427	Walking_Type
14:26:43.104	-0.4740664	5.549929	8.760652	0.64118373	0.05293636	0.25628486	0.38463938	4.683442	8.607427	Walking_Type
14:26:43.126	-0.4740664	5.549929	8.760652	0.64118373	0.05293636	0.25628486	0.38463938	4.683442	8.607427	Walking_Type
14:26:43.147	-0.4740664	5.549929	8.760652	0.64118373	0.05293636	0.25628486	0.38463938	4.683442	8.607427	Walking_Type
14:26:43.168	0.48124924	4.4198313	10.441432	0.64118373	0.05293636	0.25628486	0.38463938	4.683442	8.607427	Walking_Type
14:26:43.189	0.48124924	4.4198313	10.441432	0.64118373	0.05293636	0.25628486	0.38463938	4.683442	8.607427	Walking_Type
14:26:43.209	0.48124924	4.4198313	10.441432	0.11034181	0.29056293	0.34547117	0.54788274	4.538181	8.676123	Walking_Type
14:26:43.233	0.48124924	4.4198313	10.441432	0.11034181	0.29056293	0.34547117	0.54788274	4.538181	8.676123	Walking_Type
14:26:43.254	0.48124924	4.4198313	10.441432	0.11034181	0.29056293	0.34547117	0.54788274	4.538181	8.676123	Walking_Type
14:26:43.277	0.48124924	4.4198313	10.441432	0.11034181	0.29056293	0.34547117	0.54788274	4.538181	8.676123	Walking_Type
14:26:43.300	0.48124924	4.4198313	10.441432	0.11034181	0.29056293	0.34547117	0.54788274	4.538181	8.676123	Walking_Type
14:26:43.322	0.48124924	4.4198313	10.441432	0.11034181	0.29056293	0.34547117	0.54788274	4.538181	8.676123	Walking_Type
14:26:43.345	0.48124924	4.4198313	10.441432	0.11034181	0.29056293	0.34547117	0.54788274	4.538181	8.676123	Walking_Type
14:26:43.366	-0.13886794	3.756617	7.7478733	0.11034181	0.29056293	0.34547117	0.54788274	4.538181	8.676123	Walking_Type
14:26:43.387	-0.13886794	3.756617	7.7478733	0.050477017	-0.11382985	-0.21652485	0.111485645	4.4757466	8.724999	Walking_Type
14:26:43.413	-0.13886794	3.756617	7.7478733	0.050477017	-0.11382985	-0.21652485	0.111485645	4.4757466	8.724999	Walking_Type
14:26:43.434	-0.13886794	3.756617	7.7478733	0.050477017	-0.11382985	-0.21652485	0.111485645	4.4757466	8.724999	Walking_Type
14:26:43.455	-0.13886794	3.756617	7.7478733	0.050477017	-0.11382985	-0.21652485	0.111485645	4.4757466	8.724999	Walking_Type
14:26:43.476	-0.13886794	3.756617	7.7478733	0.050477017	-0.11382985	-0.21652485	0.111485645	4.4757466	8.724999	Walking_Type
14:26:43.498	-0.13886794	3.756617	7.7478733	0.050477017	-0.11382985	-0.21652485	0.111485645	4.4757466	8.724999	Walking_Type
14:26:43.521	-0.13886794	3.756617	7.7478733	0.050477017	-0.11382985	-0.21652485	0.111485645	4.4757466	8.724999	Walking_Type
14:26:43.542	-0.13886794	3.756617	7.7478733	0.050477017	-0.11382985	-0.21652485	0.111485645	4.4757466	8.724999	Walking_Type
14:26:43.563	-0.13886794	3.756617	7.7478733	-0.07475036	-0.37100413	-0.5818223	0.21524325	4.4262567	8.748272	Walking_Type
14:26:43.585	0.7350424	4.4892654	10.08708	-0.07475036	-0.37100413	-0.5818223	0.21524325	4.4262567	8.748272	Walking_Type
14:26:43.610	0.7350424	4.4892654	10.08708	-0.07475036	-0.37100413	-0.5818223	0.21524325	4.4262567	8.748272	Walking_Type
14:26:43.632	0.7350424	4.4892654	10.08708	-0.07475036	-0.37100413	-0.5818223	0.21524325	4.4262567	8.748272	Walking_Type
14:26:43.653	0.7350424	4.4892654	10.08708	-0.07475036	-0.37100413	-0.5818223	0.21524325	4.4262567	8.748272	Walking_Type
14:26:43.676	0.7350424	4.4892654	10.08708	-0.07475036	-0.37100413	-0.5818223	0.21524325	4.4262567	8.748272	Walking_Type
14:26:43.697	0.7350424	4.4892654	10.08708	-0.07475036	-0.37100413	-0.5818223	0.21524325	4.4262567	8.748272	Walking_Type
14:26:43.720	0.7350424	4.4892654	10.08708	-0.07475036	-0.37100413	-0.5818223	0.21524325	4.4262567	8.748272	Walking_Type
14:26:43.743	0.7350424	4.4892654	10.08708	-0.15782803	-0.39360613	-0.58121145	0.27407128	4.483651	8.717344	Walking_Type
14:26:43.765	0.7350424	4.4892654	10.08708	-0.15782803	-0.39360613	-0.58121145	0.27407128	4.483651	8.717344	Walking_Type
14:26:43.787	0.40223816	4.0295644	7.702382	-0.15782803	-0.39360613	-0.58121145	0.27407128	4.483651	8.717344	Walking_Type
14:26:43.808	0.40223816	4.0295644	7.702382	-0.15782803	-0.39360613	-0.58121145	0.27407128	4.483651	8.717344	Walking_Type
14:26:43.829	0.40223816	4.0295644	7.702382	-0.15782803	-0.39360613	-0.58121145	0.27407128	4.483651	8.717344	Walking_Type
14:26:43.851	0.40223816	4.0295644	7.702382	-0.15782803	-0.39360613	-0.58121145	0.27407128	4.483651	8.717344	Walking_Type
14:26:43.872	0.40223816	4.0295644	7.702382	-0.15782803	-0.39360613	-0.58121145	0.27407128	4.483651	8.717344	Walking_Type
14:26:43.894	0.40223816	4.0295644	7.702382	-0.15782803	-0.39360613	-0.58121145	0.27407128	4.483651	8.717344	Walking_Type
14:26:43.917	0.40223816	4.0295644	7.702382	0.070635565	0.05965588	0.03759509	0.22511758	4.4759927	8.722682	Walking_Type
14:26:43.941	0.40223816	4.0295644	7.702382	0.070635565	0.05965588	0.03759509	0.22511758	4.4759927	8.722682	Walking_Type
14:26:43.963	0.40223816	4.0295644	7.702382	0.070635565	0.05965588	0.03759509	0.22511758	4.4759927	8.722682	Walking_Type
14:26:43.987	0.53871185	4.0463243	8.279403	0.070635565	0.05965588	0.03759509	0.22511758	4.4759927	8.722682	Walking_Type
14:26:44.010	0.53871185	4.0463243	8.279403	0.070635565	0.05965588	0.03759509	0.22511758	4.4759927	8.722682	Walking_Type
14:26:44.031	0.53871185	4.0463243	8.279403	0.070635565	0.05965588	0.03759509	0.22511758	4.4759927	8.722682	Walking_Type
14:26:44.053	0.53871185	4.0463243	8.279403	0.070635565	0.05965588	0.03759509	0.22511758	4.4759927	8.722682	Walking_Type
14:26:44.074	0.53871185	4.0463243	8.279403	0.070635565	0.05965588	0.03759509	0.22511758	4.4759927	8.722682	Walking_Type
14:26:44.095	0.53871185	4.0463243	8.279403	-0.49991256	-0.12787975	0.61058664	-0.16818303	4.9483933	8.464955	Walking_Type
14:26:44.119	0.53871185	4.0463243	8.279403	-0.49991256	-0.12787975	0.61058664	-0.16818303	4.9483933	8.464955	Walking_Type
14:26:44.142	0.53871185	4.0463243	8.279403	-0.49991256	-0.12787975	0.61058664	-0.16818303	4.9483933	8.464955	Walking_Type
14:26:44.163	0.53871185	4.0463243	8.279403	-0.49991256	-0.12787975	0.61058664	-0.16818303	4.9483933	8.464955	Walking_Type
14:26:44.185	-0.014365649	5.2410674	9.397529	-0.49991256	-0.12787975	0.61058664	-0.16818303	4.9483933	8.464955	Walking_Type
14:26:44.207	-0.014365649	5.2410674	9.397529	-0.49991256	-0.12787975	0.61058664	-0.16818303	4.9483933	8.464955	Walking_Type
14:26:44.228	-0.014365649	5.2410674	9.397529	-0.49991256	-0.12787975	0.61058664	-0.16818303	4.9483933	8.464955	Walking_Type
14:26:44.250	-0.014365649	5.2410674	9.397529	-0.49991256	-0.12787975	0.61058664	-0.16818303	4.9483933	8.464955	Walking_Type
14:26:44.271	-0.014365649	5.2410674	9.397529	-0.49991256	-0.12787975	0.61058664	-0.16818303	4.9483933	8.464955	Walking_Type
14:26:44.294	-0.014365649	5.2410674	9.397529	-0.38140473	-0.075345345	0.5556088	0.2720042	4.7606997	8.569254	Walking_Type
14:26:44.317	-0.014365649	5.2410674	9.397529	-0.38140473	-0.075345345	0.5556088	0.2720042	4.7606997	8.569254	Walking_Type
14:26:44.339	-0.014365649	5.2410674	9.397529	-0.38140473	-0.075345345	0.5556088	0.2720042	4.7606997	8.569254	Walking_Type
14:26:44.360	-0.014365649	5.2410674	9.397529	-0.38140473	-0.075345345	0.5556088	0.2720042	4.7606997	8.569254	Walking_Type
14:26:44.383	-0.5027977	4.12773	7.5587254	-0.38140473	-0.075345345	0.5556088	0.2720042	4.7606997	8.569254	Walking_Type
14:26:44.404	-0.5027977	4.12773	7.5587254	-0.38140473	-0.075345345	0.5556088	0.2720042	4.7606997	8.569254	Walking_Type
14:26:44.424	-0.5027977	4.12773	7.5587254	-0.38140473	-0.075345345	0.5556088	0.2720042	4.7606997	8.569254	Walking_Type
14:26:44.445	-0.5027977	4.12773	7.5587254	-0.38140473	-0.075345345	0.5556088	0.2720042	4.7606997	8.569254	Walking_Type
14:26:44.466	-0.5027977	4.12773	7.5587254	-0.27633587	-0.01120449	-0.19758803	0.5971107	4.7200336	8.575262	Walking_Type
14:26:44.495	-0.5027977	4.12773	7.5587254	-0.27633587	-0.01120449	-0.19758803	0.5971107	4.7200336	8.575262	Walking_Type
14:26:44.517	-0.5027977	4.12773	7.5587254	-0.27633587	-0.01120449	-0.19758803	0.5971107	4.7200336	8.575262	Walking_Type
14:26:44.540	-0.5027977	4.12773	7.5587254	-0.27633587	-0.01120449	-0.19758803	0.5971107	4.7200336	8.575262	Walking_Type
14:26:44.561	-0.5027977	4.12773	7.5587254	-0.27633587	-0.01120449	-0.19758803	0.5971107	4.7200336	8.575262	Walking_Type
14:26:44.585	0.0071828244	3.74704	7.7861814	-0.27633587	-0.01120449	-0.19758803	0.5971107	4.7200336	8.575262	Walking_Type
14:26:44.608	0.0071828244	3.74704	7.7861814	-0.27633587	-0.01120449	-0.19758803	0.5971107	4.7200336	8.575262	Walking_Type
14:26:44.631	0.0071828244	3.74704	7.7861814	-0.27633587	-0.01120449	-0.19758803	0.5971107	4.7200336	8.575262	Walking_Type
14:26:44.655	0.0071828244	3.74704	7.7861814	0.1402742	-0.36123028	-0.2916613	0.30383134	4.719999	8.590674	Walking_Type
14:26:44.677	0.0071828244	3.74704	7.7861814	0.1402742	-0.36123028	-0.2916613	0.30383134	4.719999	8.590674	Walking_Type
14:26:44.699	0.0071828244	3.74704	7.7861814	0.1402742	-0.36123028	-0.2916613	0.30383134	4.719999	8.590674	Walking_Type
14:26:44.721	0.0071828244	3.74704	7.7861814	0.1402742	-0.36123028	-0.2916613	0.30383134	4.719999	8.590674	Walking_Type
14:26:44.744	0.0071828244	3.74704	7.7861814	0.1402742	-0.36123028	-0.2916613	0.30383134	4.719999	8.590674	Walking_Type
14:26:44.766	0.098165266	5.071074	9.826104	0.1402742	-0.36123028	-0.2916613	0.30383134	4.719999	8.590674	Walking_Type
14:26:44.788	0.098165266	5.071074	9.826104	0.1402742	-0.36123028	-0.2916613	0.30383134	4.719999	8.590674	Walking_Type
14:26:44.812	0.098165266	5.071074	9.826104	0.1402742	-0.36123028	-0.2916613	0.30383134	4.719999	8.590674	Walking_Type
14:26:44.837	0.098165266	5.071074	9.826104	0.050477017	-0.094282165	-0.2018641	0.16761793	4.7046494	8.602821	Walking_Type
14:26:44.866	0.098165266	5.071074	9.826104	0.050477017	-0.094282165	-0.2018641	0.16761793	4.7046494	8.602821	Walking_Type
14:26:44.889	0.098165266	5.071074	9.826104	0.050477017	-0.094282165	-0.2018641	0.16761793	4.7046494	8.602821	Walking_Type
14:26:44.911	0.098165266	5.071074	9.826104	0.050477017	-0.094282165	-0.2018641	0.16761793	4.7046494	8.602821	Walking_Type
14:26:44.933	0.098165266	5.071074	9.826104	0.050477017	-0.094282165	-0.2018641	0.16761793	4.7046494	8.602821	Walking_Type
14:26:44.956	0.098165266	5.071074	9.826104	0.050477017	-0.094282165	-0.2018641	0.16761793	4.7046494	8.602821	Walking_Type
14:26:44.979	-0.076616794	4.245049	5.7366824	0.050477017	-0.094282165	-0.2018641	0.16761793	4.7046494	8.602821	Walking_Type
14:26:45.010	-0.076616794	4.245049	5.7366824	-0.12056525	0.04438425	-0.2403486	0.17647776	4.477224	8.723168	Walking_Type
14:26:45.033	-0.076616794	4.245049	5.7366824	-0.12056525	0.04438425	-0.2403486	0.17647776	4.477224	8.723168	Walking_Type
14:26:45.055	-0.076616794	4.245049	5.7366824	-0.12056525	0.04438425	-0.2403486	0.17647776	4.477224	8.723168	Walking_Type
14:26:45.078	-0.076616794	4.245049	5.7366824	-0.12056525	0.04438425	-0.2403486	0.17647776	4.477224	8.723168	Walking_Type
14:26:45.100	-0.076616794	4.245049	5.7366824	-0.12056525	0.04438425	-0.2403486	0.17647776	4.477224	8.723168	Walking_Type
14:26:45.123	-0.076616794	4.245049	5.7366824	-0.12056525	0.04438425	-0.2403486	0.17647776	4.477224	8.723168	Walking_Type
14:26:45.145	-0.076616794	4.245049	5.7366824	-0.12056525	0.04438425	-0.2403486	0.17647776	4.477224	8.723168	Walking_Type
14:26:45.168	0.26097596	4.2402606	7.3671837	-0.12056525	0.04438425	-0.2403486	0.17647776	4.477224	8.723168	Walking_Type
14:26:45.191	0.26097596	4.2402606	7.3671837	0.41577443	-0.11077553	-0.060143348	0.37750828	4.5382752	8.685154	Walking_Type
14:26:45.214	0.26097596	4.2402606	7.3671837	0.41577443	-0.11077553	-0.060143348	0.37750828	4.5382752	8.685154	Walking_Type
14:26:45.236	0.26097596	4.2402606	7.3671837	0.41577443	-0.11077553	-0.060143348	0.37750828	4.5382752	8.685154	Walking_Type
14:26:45.259	0.26097596	4.2402606	7.3671837	0.41577443	-0.11077553	-0.060143348	0.37750828	4.5382752	8.685154	Walking_Type
14:26:45.281	0.26097596	4.2402606	7.3671837	0.41577443	-0.11077553	-0.060143348	0.37750828	4.5382752	8.685154	Walking_Type
14:26:45.305	0.26097596	4.2402606	7.3671837	0.41577443	-0.11077553	-0.060143348	0.37750828	4.5382752	8.685154	Walking_Type
14:26:45.327	0.26097596	4.2402606	7.3671837	0.41577443	-0.11077553	-0.060143348	0.37750828	4.5382752	8.685154	Walking_Type
14:26:45.347	0.26097596	4.2402606	7.3671837	0.41577443	-0.11077553	-0.060143348	0.37750828	4.5382752	8.685154	Walking_Type
14:26:45.368	0.34716985	5.279376	8.775017	-0.4956365	0.09752952	0.32836694	0.26107255	5.2931585	8.251342	Walking_Type
14:26:45.395	0.34716985	5.279376	8.775017	-0.4956365	0.09752952	0.32836694	0.26107255	5.2931585	8.251342	Walking_Type
14:26:45.416	0.34716985	5.279376	8.775017	-0.4956365	0.09752952	0.32836694	0.26107255	5.2931585	8.251342	Walking_Type
14:26:45.437	0.34716985	5.279376	8.775017	-0.4956365	0.09752952	0.32836694	0.26107255	5.2931585	8.251342	Walking_Type
14:26:45.459	0.34716985	5.279376	8.775017	-0.4956365	0.09752952	0.32836694	0.26107255	5.2931585	8.251342	Walking_Type
14:26:45.481	0.34716985	5.279376	8.775017	-0.4956365	0.09752952	0.32836694	0.26107255	5.2931585	8.251342	Walking_Type
14:26:45.504	0.34716985	5.279376	8.775017	-0.4956365	0.09752952	0.32836694	0.26107255	5.2931585	8.251342	Walking_Type
14:26:45.527	0.34716985	5.279376	8.775017	-0.4956365	0.09752952	0.32836694	0.26107255	5.2931585	8.251342	Walking_Type
14:26:45.551	0.34716985	5.279376	8.775017	-0.58421195	-0.38505402	0.31614962	0.47099948	4.886806	8.489265	Walking_Type
14:26:45.573	-0.6081458	4.2378664	10.759871	-0.58421195	-0.38505402	0.31614962	0.47099948	4.886806	8.489265	Walking_Type
14:26:45.595	-0.6081458	4.2378664	10.759871	-0.58421195	-0.38505402	0.31614962	0.47099948	4.886806	8.489265	Walking_Type
14:26:45.618	-0.6081458	4.2378664	10.759871	-0.58421195	-0.38505402	0.31614962	0.47099948	4.886806	8.489265	Walking_Type
14:26:45.640	-0.6081458	4.2378664	10.759871	-0.58421195	-0.38505402	0.31614962	0.47099948	4.886806	8.489265	Walking_Type
14:26:45.661	-0.6081458	4.2378664	10.759871	-0.58421195	-0.38505402	0.31614962	0.47099948	4.886806	8.489265	Walking_Type
14:26:45.684	-0.6081458	4.2378664	10.759871	-0.58421195	-0.38505402	0.31614962	0.47099948	4.886806	8.489265	Walking_Type
14:26:45.706	-0.6081458	4.2378664	10.759871	-0.58421195	-0.38505402	0.31614962	0.47099948	4.886806	8.489265	Walking_Type
14:26:45.730	-0.6081458	4.2378664	10.759871	-0.059478726	0.0346104	0.01071702	0.6554383	4.6312537	8.619294	Walking_Type
14:26:45.753	-0.6081458	4.2378664	10.759871	-0.059478726	0.0346104	0.01071702	0.6554383	4.6312537	8.619294	Walking_Type
14:26:45.775	0.8356019	4.4198313	9.80695	-0.059478726	0.0346104	0.01071702	0.6554383	4.6312537	8.619294	Walking_Type
14:26:45.798	0.8356019	4.4198313	9.80695	-0.059478726	0.0346104	0.01071702	0.6554383	4.6312537	8.619294	Walking_Type
14:26:45.821	0.8356019	4.4198313	9.80695	-0.059478726	0.0346104	0.01071702	0.6554383	4.6312537	8.619294	Walking_Type
14:26:45.843	0.8356019	4.4198313	9.80695	-0.059478726	0.0346104	0.01071702	0.6554383	4.6312537	8.619294	Walking_Type
14:26:45.869	0.8356019	4.4198313	9.80695	-0.059478726	0.0346104	0.01071702	0.6554383	4.6312537	8.619294	Walking_Type
14:26:45.891	0.8356019	4.4198313	9.80695	-0.059478726	0.0346104	0.01071702	0.6554383	4.6312537	8.619294	Walking_Type
14:26:45.914	0.8356019	4.4198313	9.80695	0.29054707	-0.029530447	-0.292883	0.33057836	4.938011	8.466234	Walking_Type
14:26:45.937	0.8356019	4.4198313	9.80695	0.29054707	-0.029530447	-0.292883	0.33057836	4.938011	8.466234	Walking_Type
14:26:45.960	0.8356019	4.4198313	9.80695	0.29054707	-0.029530447	-0.292883	0.33057836	4.938011	8.466234	Walking_Type
14:26:45.984	0.5123748	5.150085	9.474146	0.29054707	-0.029530447	-0.292883	0.33057836	4.938011	8.466234	Walking_Type
14:26:46.006	0.5123748	5.150085	9.474146	0.29054707	-0.029530447	-0.292883	0.33057836	4.938011	8.466234	Walking_Type
14:26:46.033	0.5123748	5.150085	9.474146	0.29054707	-0.029530447	-0.292883	0.33057836	4.938011	8.466234	Walking_Type
14:26:46.056	0.5123748	5.150085	9.474146	0.29054707	-0.029530447	-0.292883	0.33057836	4.938011	8.466234	Walking_Type
14:26:46.080	0.5123748	5.150085	9.474146	0.16104363	0.16594642	-0.35458037	0.17196554	4.972695	8.450627	Walking_Type
14:26:46.104	0.5123748	5.150085	9.474146	0.16104363	0.16594642	-0.35458037	0.17196554	4.972695	8.450627	Walking_Type
14:26:46.131	0.5123748	5.150085	9.474146	0.16104363	0.16594642	-0.35458037	0.17196554	4.972695	8.450627	Walking_Type
14:26:46.154	0.5123748	5.150085	9.474146	0.16104363	0.16594642	-0.35458037	0.17196554	4.972695	8.450627	Walking_Type
14:26:46.176	0.72785956	4.7143273	8.159689	0.16104363	0.16594642	-0.35458037	0.17196554	4.972695	8.450627	Walking_Type
14:26:46.199	0.72785956	4.7143273	8.159689	0.16104363	0.16594642	-0.35458037	0.17196554	4.972695	8.450627	Walking_Type
14:26:46.222	0.72785956	4.7143273	8.159689	0.16104363	0.16594642	-0.35458037	0.17196554	4.972695	8.450627	Walking_Type
14:26:46.245	0.72785956	4.7143273	8.159689	0.16104363	0.16594642	-0.35458037	0.17196554	4.972695	8.450627	Walking_Type
14:26:46.266	0.72785956	4.7143273	8.159689	0.17570439	-0.11260813	-0.1419993	0.17477658	4.544736	8.688223	Walking_Type
14:26:46.286	0.72785956	4.7143273	8.159689	0.17570439	-0.11260813	-0.1419993	0.17477658	4.544736	8.688223	Walking_Type
14:26:46.307	0.72785956	4.7143273	8.159689	0.17570439	-0.11260813	-0.1419993	0.17477658	4.544736	8.688223	Walking_Type
14:26:46.329	0.72785956	4.7143273	8.159689	0.17570439	-0.11260813	-0.1419993	0.17477658	4.544736	8.688223	Walking_Type
14:26:46.350	0.72785956	4.7143273	8.159689	0.17570439	-0.11260813	-0.1419993	0.17477658	4.544736	8.688223	Walking_Type
14:26:46.371	0.5411061	3.6177492	8.990502	0.17570439	-0.11260813	-0.1419993	0.17477658	4.544736	8.688223	Walking_Type
14:26:46.393	0.5411061	3.6177492	8.990502	0.17570439	-0.11260813	-0.1419993	0.17477658	4.544736	8.688223	Walking_Type
14:26:46.415	0.5411061	3.6177492	8.990502	0.17570439	-0.11260813	-0.1419993	0.17477658	4.544736	8.688223	Walking_Type
14:26:46.437	0.5411061	3.6177492	8.990502	0.37851167	-0.1798033	0.10295767	-0.017274862	4.5720625	8.675615	Walking_Type
14:26:46.457	0.5411061	3.6177492	8.990502	0.37851167	-0.1798033	0.10295767	-0.017274862	4.5720625	8.675615	Walking_Type
14:26:46.480	0.5411061	3.6177492	8.990502	0.37851167	-0.1798033	0.10295767	-0.017274862	4.5720625	8.675615	Walking_Type
14:26:46.501	0.5411061	3.6177492	8.990502	0.37851167	-0.1798033	0.10295767	-0.017274862	4.5720625	8.675615	Walking_Type
14:26:46.522	0.5411061	3.6177492	8.990502	0.37851167	-0.1798033	0.10295767	-0.017274862	4.5720625	8.675615	Walking_Type
14:26:46.543	0.5411061	3.6177492	8.990502	0.37851167	-0.1798033	0.10295767	-0.017274862	4.5720625	8.675615	Walking_Type
14:26:46.566	0.12450229	5.2650104	7.4892917	0.37851167	-0.1798033	0.10295767	-0.017274862	4.5720625	8.675615	Walking_Type
14:26:46.587	0.12450229	5.2650104	7.4892917	0.37851167	-0.1798033	0.10295767	-0.017274862	4.5720625	8.675615	Walking_Type
14:26:46.608	0.12450229	5.2650104	7.4892917	0.37851167	-0.1798033	0.10295767	-0.017274862	4.5720625	8.675615	Walking_Type
14:26:46.629	0.12450229	5.2650104	7.4892917	-0.33375722	0.35409293	0.3766253	0.19372533	5.228006	8.294623	Walking_Type
14:26:46.651	0.12450229	5.2650104	7.4892917	-0.33375722	0.35409293	0.3766253	0.19372533	5.228006	8.294623	Walking_Type
14:26:46.673	0.12450229	5.2650104	7.4892917	-0.33375722	0.35409293	0.3766253	0.19372533	5.228006	8.294623	Walking_Type
14:26:46.696	0.12450229	5.2650104	7.4892917	-0.33375722	0.35409293	0.3766253	0.19372533	5.228006	8.294623	Walking_Type
14:26:46.717	0.12450229	5.2650104	7.4892917	-0.33375722	0.35409293	0.3766253	0.19372533	5.228006	8.294623	Walking_Type
14:26:46.740	0.12450229	5.2650104	7.4892917	-0.33375722	0.35409293	0.3766253	0.19372533	5.228006	8.294623	Walking_Type
14:26:46.761	0.12450229	5.2650104	7.4892917	-0.33375722	0.35409293	0.3766253	0.19372533	5.228006	8.294623	Walking_Type
14:26:46.783	0.16041641	5.777385	6.5483418	-0.33375722	0.35409293	0.3766253	0.19372533	5.228006	8.294623	Walking_Type
14:26:46.803	0.16041641	5.777385	6.5483418	-0.47547796	0.10241644	0.41816413	0.09315986	4.981555	8.446642	Walking_Type
14:26:46.827	0.16041641	5.777385	6.5483418	-0.47547796	0.10241644	0.41816413	0.09315986	4.981555	8.446642	Walking_Type
14:26:46.847	0.16041641	5.777385	6.5483418	-0.47547796	0.10241644	0.41816413	0.09315986	4.981555	8.446642	Walking_Type
14:26:46.868	0.16041641	5.777385	6.5483418	-0.47547796	0.10241644	0.41816413	0.09315986	4.981555	8.446642	Walking_Type
14:26:46.890	0.16041641	5.777385	6.5483418	-0.47547796	0.10241644	0.41816413	0.09315986	4.981555	8.446642	Walking_Type
14:26:46.912	0.16041641	5.777385	6.5483418	-0.47547796	0.10241644	0.41816413	0.09315986	4.981555	8.446642	Walking_Type
14:26:46.937	0.16041641	5.777385	6.5483418	-0.47547796	0.10241644	0.41816413	0.09315986	4.981555	8.446642	Walking_Type
14:26:46.957	0.16041641	5.777385	6.5483418	-0.47547796	0.10241644	0.41816413	0.09315986	4.981555	8.446642	Walking_Type
14:26:46.979	-0.6153286	4.3025117	6.201172	-0.25312302	-0.057019383	0.19092228	0.22490901	4.505152	8.707662	Walking_Type
14:26:47.001	-0.6153286	4.3025117	6.201172	-0.25312302	-0.057019383	0.19092228	0.22490901	4.505152	8.707662	Walking_Type
14:26:47.023	-0.6153286	4.3025117	6.201172	-0.25312302	-0.057019383	0.19092228	0.22490901	4.505152	8.707662	Walking_Type
14:26:47.049	-0.6153286	4.3025117	6.201172	-0.25312302	-0.057019383	0.19092228	0.22490901	4.505152	8.707662	Walking_Type
14:26:47.070	-0.6153286	4.3025117	6.201172	-0.25312302	-0.057019383	0.19092228	0.22490901	4.505152	8.707662	Walking_Type
14:26:47.093	-0.6153286	4.3025117	6.201172	-0.25312302	-0.057019383	0.19092228	0.22490901	4.505152	8.707662	Walking_Type
14:26:47.113	-0.6153286	4.3025117	6.201172	-0.25312302	-0.057019383	0.19092228	0.22490901	4.505152	8.707662	Walking_Type
14:26:47.134	-0.6153286	4.3025117	6.201172	-0.25312302	-0.057019383	0.19092228	0.22490901	4.505152	8.707662	Walking_Type
14:26:47.155	-0.6153286	4.3025117	6.201172	0.20441505	-0.21950954	-0.20064235	0.101735525	4.56956	8.676354	Walking_Type
14:26:47.177	0.23942748	5.1644506	8.310528	0.20441505	-0.21950954	-0.20064235	0.101735525	4.56956	8.676354	Walking_Type
14:26:47.200	0.23942748	5.1644506	8.310528	0.20441505	-0.21950954	-0.20064235	0.101735525	4.56956	8.676354	Walking_Type
14:26:47.223	0.23942748	5.1644506	8.310528	0.20441505	-0.21950954	-0.20064235	0.101735525	4.56956	8.676354	Walking_Type
14:26:47.245	0.23942748	5.1644506	8.310528	0.20441505	-0.21950954	-0.20064235	0.101735525	4.56956	8.676354	Walking_Type
14:26:47.267	0.23942748	5.1644506	8.310528	0.20441505	-0.21950954	-0.20064235	0.101735525	4.56956	8.676354	Walking_Type
14:26:47.288	0.23942748	5.1644506	8.310528	0.20441505	-0.21950954	-0.20064235	0.101735525	4.56956	8.676354	Walking_Type
14:26:47.311	0.23942748	5.1644506	8.310528	0.20441505	-0.21950954	-0.20064235	0.101735525	4.56956	8.676354	Walking_Type
14:26:47.333	0.23942748	5.1644506	8.310528	0.20441505	-0.21950954	-0.20064235	0.101735525	4.56956	8.676354	Walking_Type
14:26:47.356	0.23942748	5.1644506	8.310528	-0.017329026	0.046827707	-0.2647832	0.10795071	4.8973536	8.495565	Walking_Type
14:26:47.379	0.50998056	4.661653	9.7135725	-0.017329026	0.046827707	-0.2647832	0.10795071	4.8973536	8.495565	Walking_Type
14:26:47.401	0.50998056	4.661653	9.7135725	-0.017329026	0.046827707	-0.2647832	0.10795071	4.8973536	8.495565	Walking_Type
14:26:47.422	0.50998056	4.661653	9.7135725	-0.017329026	0.046827707	-0.2647832	0.10795071	4.8973536	8.495565	Walking_Type
14:26:47.443	0.50998056	4.661653	9.7135725	-0.017329026	0.046827707	-0.2647832	0.10795071	4.8973536	8.495565	Walking_Type
14:26:47.464	0.50998056	4.661653	9.7135725	-0.017329026	0.046827707	-0.2647832	0.10795071	4.8973536	8.495565	Walking_Type
14:26:47.485	0.50998056	4.661653	9.7135725	-0.017329026	0.046827707	-0.2647832	0.10795071	4.8973536	8.495565	Walking_Type
14:26:47.507	0.50998056	4.661653	9.7135725	-0.017329026	0.046827707	-0.2647832	0.10795071	4.8973536	8.495565	Walking_Type
14:26:47.528	0.50998056	4.661653	9.7135725	-0.2690055	0.3614233	-0.20125322	-0.010186829	4.6321874	8.643673	Walking_Type
14:26:47.550	0.50998056	4.661653	9.7135725	-0.2690055	0.3614233	-0.20125322	-0.010186829	4.6321874	8.643673	Walking_Type
14:26:47.573	0.51716334	4.041536	6.572284	-0.2690055	0.3614233	-0.20125322	-0.010186829	4.6321874	8.643673	Walking_Type
14:26:47.595	0.51716334	4.041536	6.572284	-0.2690055	0.3614233	-0.20125322	-0.010186829	4.6321874	8.643673	Walking_Type
14:26:47.616	0.51716334	4.041536	6.572284	-0.2690055	0.3614233	-0.20125322	-0.010186829	4.6321874	8.643673	Walking_Type
14:26:47.638	0.51716334	4.041536	6.572284	-0.2690055	0.3614233	-0.20125322	-0.010186829	4.6321874	8.643673	Walking_Type
14:26:47.659	0.51716334	4.041536	6.572284	-0.2690055	0.3614233	-0.20125322	-0.010186829	4.6321874	8.643673	Walking_Type
14:26:47.684	0.51716334	4.041536	6.572284	-0.2690055	0.3614233	-0.20125322	-0.010186829	4.6321874	8.643673	Walking_Type
14:26:47.705	0.51716334	4.041536	6.572284	-0.22196889	-0.2977003	-0.08335623	-0.5120131	4.401448	8.748454	Walking_Type
14:26:47.726	0.51716334	4.041536	6.572284	-0.22196889	-0.2977003	-0.08335623	-0.5120131	4.401448	8.748454	Walking_Type
14:26:47.750	0.51716334	4.041536	6.572284	-0.22196889	-0.2977003	-0.08335623	-0.5120131	4.401448	8.748454	Walking_Type
14:26:47.773	-0.6057515	4.1181526	7.393521	-0.22196889	-0.2977003	-0.08335623	-0.5120131	4.401448	8.748454	Walking_Type
14:26:47.797	-0.6057515	4.1181526	7.393521	-0.22196889	-0.2977003	-0.08335623	-0.5120131	4.401448	8.748454	Walking_Type
14:26:47.820	-0.6057515	4.1181526	7.393521	-0.22196889	-0.2977003	-0.08335623	-0.5120131	4.401448	8.748454	Walking_Type
14:26:47.843	-0.6057515	4.1181526	7.393521	-0.22196889	-0.2977003	-0.08335623	-0.5120131	4.401448	8.748454	Walking_Type
14:26:47.864	-0.6057515	4.1181526	7.393521	-0.22196889	-0.2977003	-0.08335623	-0.5120131	4.401448	8.748454	Walking_Type
14:26:47.885	-0.6057515	4.1181526	7.393521	0.16409795	-0.12665802	0.22757418	-0.2151761	4.485108	8.71825	Walking_Type
14:26:47.906	-0.6057515	4.1181526	7.393521	0.16409795	-0.12665802	0.22757418	-0.2151761	4.485108	8.71825	Walking_Type
14:26:47.935	-0.6057515	4.1181526	7.393521	0.16409795	-0.12665802	0.22757418	-0.2151761	4.485108	8.71825	Walking_Type
14:26:47.956	-0.6057515	4.1181526	7.393521	0.16409795	-0.12665802	0.22757418	-0.2151761	4.485108	8.71825	Walking_Type
14:26:47.977	0.20590763	5.38233	8.147717	0.16409795	-0.12665802	0.22757418	-0.2151761	4.485108	8.71825	Walking_Type
14:26:47.998	0.20590763	5.38233	8.147717	0.16409795	-0.12665802	0.22757418	-0.2151761	4.485108	8.71825	Walking_Type
14:26:48.018	0.20590763	5.38233	8.147717	0.16409795	-0.12665802	0.22757418	-0.2151761	4.485108	8.71825	Walking_Type
14:26:48.039	0.20590763	5.38233	8.147717	0.16409795	-0.12665802	0.22757418	-0.2151761	4.485108	8.71825	Walking_Type
14:26:48.060	0.20590763	5.38233	8.147717	0.1842565	0.26857176	0.26605868	0.55165684	4.470509	8.710947	Walking_Type
14:26:48.087	0.20590763	5.38233	8.147717	0.1842565	0.26857176	0.26605868	0.55165684	4.470509	8.710947	Walking_Type
14:26:48.108	0.20590763	5.38233	8.147717	0.1842565	0.26857176	0.26605868	0.55165684	4.470509	8.710947	Walking_Type
14:26:48.130	0.20590763	5.38233	8.147717	0.1842565	0.26857176	0.26605868	0.55165684	4.470509	8.710947	Walking_Type
14:26:48.151	0.20590763	5.38233	8.147717	0.1842565	0.26857176	0.26605868	0.55165684	4.470509	8.710947	Walking_Type
14:26:48.181	0.15083931	3.6392977	10.61382	0.1842565	0.26857176	0.26605868	0.55165684	4.470509	8.710947	Walking_Type
14:26:48.204	0.15083931	3.6392977	10.61382	0.1842565	0.26857176	0.26605868	0.55165684	4.470509	8.710947	Walking_Type
14:26:48.225	0.15083931	3.6392977	10.61382	0.1842565	0.26857176	0.26605868	0.55165684	4.470509	8.710947	Walking_Type
14:26:48.246	0.15083931	3.6392977	10.61382	-0.16332582	0.14762047	0.08279912	0.6150307	4.1525893	8.862736	Walking_Type
14:26:48.267	0.15083931	3.6392977	10.61382	-0.16332582	0.14762047	0.08279912	0.6150307	4.1525893	8.862736	Walking_Type
14:26:48.288	0.15083931	3.6392977	10.61382	-0.16332582	0.14762047	0.08279912	0.6150307	4.1525893	8.862736	Walking_Type
14:26:48.322	0.15083931	3.6392977	10.61382	-0.16332582	0.14762047	0.08279912	0.6150307	4.1525893	8.862736	Walking_Type
14:26:48.343	0.15083931	3.6392977	10.61382	-0.16332582	0.14762047	0.08279912	0.6150307	4.1525893	8.862736	Walking_Type
14:26:48.364	0.15083931	3.6392977	10.61382	-0.16332582	0.14762047	0.08279912	0.6150307	4.1525893	8.862736	Walking_Type
14:26:48.386	0.531529	3.0527003	10.022434	-0.16332582	0.14762047	0.08279912	0.6150307	4.1525893	8.862736	Walking_Type
14:26:48.409	0.531529	3.0527003	10.022434	-0.16332582	0.14762047	0.08279912	0.6150307	4.1525893	8.862736	Walking_Type
14:26:48.432	0.531529	3.0527003	10.022434	0.46464366	0.82812434	-0.20858361	0.26699525	4.275433	8.821551	Walking_Type
14:26:48.455	0.531529	3.0527003	10.022434	0.46464366	0.82812434	-0.20858361	0.26699525	4.275433	8.821551	Walking_Type
14:26:48.478	0.531529	3.0527003	10.022434	0.46464366	0.82812434	-0.20858361	0.26699525	4.275433	8.821551	Walking_Type
14:26:48.501	0.531529	3.0527003	10.022434	0.46464366	0.82812434	-0.20858361	0.26699525	4.275433	8.821551	Walking_Type
14:26:48.523	0.531529	3.0527003	10.022434	0.46464366	0.82812434	-0.20858361	0.26699525	4.275433	8.821551	Walking_Type
14:26:48.545	0.531529	3.0527003	10.022434	0.46464366	0.82812434	-0.20858361	0.26699525	4.275433	8.821551	Walking_Type
14:26:48.566	0.89545876	4.72151	8.332076	0.46464366	0.82812434	-0.20858361	0.26699525	4.275433	8.821551	Walking_Type
14:26:48.587	0.89545876	4.72151	8.332076	0.46464366	0.82812434	-0.20858361	0.26699525	4.275433	8.821551	Walking_Type
14:26:48.609	0.89545876	4.72151	8.332076	-0.4821975	0.14212269	-0.4211647	-0.521509	4.897639	8.480065	Walking_Type
14:26:48.639	0.89545876	4.72151	8.332076	-0.4821975	0.14212269	-0.4211647	-0.521509	4.897639	8.480065	Walking_Type
14:26:48.679	0.89545876	4.72151	8.332076	-0.4821975	0.14212269	-0.4211647	-0.521509	4.897639	8.480065	Walking_Type
14:26:48.709	0.89545876	4.72151	8.332076	-0.4821975	0.14212269	-0.4211647	-0.521509	4.897639	8.480065	Walking_Type
14:26:48.730	0.89545876	4.72151	8.332076	-0.4821975	0.14212269	-0.4211647	-0.521509	4.897639	8.480065	Walking_Type
14:26:48.751	0.89545876	4.72151	8.332076	-0.4821975	0.14212269	-0.4211647	-0.521509	4.897639	8.480065	Walking_Type
14:26:48.772	-0.3328042	4.537151	8.480521	-0.4821975	0.14212269	-0.4211647	-0.521509	4.897639	8.480065	Walking_Type
14:26:48.795	-0.3328042	4.537151	8.480521	-0.36063528	-0.42353854	-0.26172888	-0.06932244	4.5665407	8.678264	Walking_Type
14:26:48.816	-0.3328042	4.537151	8.480521	-0.36063528	-0.42353854	-0.26172888	-0.06932244	4.5665407	8.678264	Walking_Type
14:26:48.838	-0.3328042	4.537151	8.480521	-0.36063528	-0.42353854	-0.26172888	-0.06932244	4.5665407	8.678264	Walking_Type
14:26:48.860	-0.3328042	4.537151	8.480521	-0.36063528	-0.42353854	-0.26172888	-0.06932244	4.5665407	8.678264	Walking_Type
14:26:48.881	-0.3328042	4.537151	8.480521	-0.36063528	-0.42353854	-0.26172888	-0.06932244	4.5665407	8.678264	Walking_Type
14:26:48.904	-0.3328042	4.537151	8.480521	-0.36063528	-0.42353854	-0.26172888	-0.06932244	4.5665407	8.678264	Walking_Type
14:26:48.926	-0.3328042	4.537151	8.480521	-0.36063528	-0.42353854	-0.26172888	-0.06932244	4.5665407	8.678264	Walking_Type
14:26:48.948	-0.3328042	4.537151	8.480521	-0.36063528	-0.42353854	-0.26172888	-0.06932244	4.5665407	8.678264	Walking_Type
14:26:48.970	0.35674694	3.842811	7.695199	0.12011565	0.12868366	0.063862294	-0.5743473	4.101966	8.889003	Walking_Type
14:26:48.992	0.35674694	3.842811	7.695199	0.12011565	0.12868366	0.063862294	-0.5743473	4.101966	8.889003	Walking_Type
14:26:49.019	0.35674694	3.842811	7.695199	0.12011565	0.12868366	0.063862294	-0.5743473	4.101966	8.889003	Walking_Type
14:26:49.045	0.35674694	3.842811	7.695199	0.12011565	0.12868366	0.063862294	-0.5743473	4.101966	8.889003	Walking_Type
14:26:49.066	0.35674694	3.842811	7.695199	0.12011565	0.12868366	0.063862294	-0.5743473	4.101966	8.889003	Walking_Type
14:26:49.087	0.35674694	3.842811	7.695199	0.12011565	0.12868366	0.063862294	-0.5743473	4.101966	8.889003	Walking_Type
14:26:49.109	0.35674694	3.842811	7.695199	0.12011565	0.12868366	0.063862294	-0.5743473	4.101966	8.889003	Walking_Type
14:26:49.131	0.35674694	3.842811	7.695199	0.12011565	0.12868366	0.063862294	-0.5743473	4.101966	8.889003	Walking_Type
14:26:49.152	0.35674694	3.842811	7.695199	0.57765377	0.008343197	0.28743896	-0.23295386	4.7653275	8.567833	Walking_Type
14:26:49.174	-0.19633053	5.5978146	8.636149	0.57765377	0.008343197	0.28743896	-0.23295386	4.7653275	8.567833	Walking_Type
14:26:49.196	-0.19633053	5.5978146	8.636149	0.57765377	0.008343197	0.28743896	-0.23295386	4.7653275	8.567833	Walking_Type
14:26:49.218	-0.19633053	5.5978146	8.636149	0.57765377	0.008343197	0.28743896	-0.23295386	4.7653275	8.567833	Walking_Type
14:26:49.241	-0.19633053	5.5978146	8.636149	0.57765377	0.008343197	0.28743896	-0.23295386	4.7653275	8.567833	Walking_Type
14:26:49.264	-0.19633053	5.5978146	8.636149	0.57765377	0.008343197	0.28743896	-0.23295386	4.7653275	8.567833	Walking_Type
14:26:49.287	-0.19633053	5.5978146	8.636149	0.57765377	0.008343197	0.28743896	-0.23295386	4.7653275	8.567833	Walking_Type
14:26:49.311	-0.19633053	5.5978146	8.636149	0.57765377	0.008343197	0.28743896	-0.23295386	4.7653275	8.567833	Walking_Type
14:26:49.335	-0.19633053	5.5978146	8.636149	0.44143078	0.10791423	0.35646674	-0.14445119	4.6877937	8.612437	Walking_Type
14:26:49.359	-0.19633053	5.5978146	8.636149	0.44143078	0.10791423	0.35646674	-0.14445119	4.6877937	8.612437	Walking_Type
14:26:49.381	-0.7039168	5.95935	7.613794	0.44143078	0.10791423	0.35646674	-0.14445119	4.6877937	8.612437	Walking_Type
14:26:49.404	-0.7039168	5.95935	7.613794	0.44143078	0.10791423	0.35646674	-0.14445119	4.6877937	8.612437	Walking_Type
14:26:49.428	-0.7039168	5.95935	7.613794	0.44143078	0.10791423	0.35646674	-0.14445119	4.6877937	8.612437	Walking_Type
14:26:49.452	-0.7039168	5.95935	7.613794	0.44143078	0.10791423	0.35646674	-0.14445119	4.6877937	8.612437	Walking_Type
14:26:49.478	-0.7039168	5.95935	7.613794	0.44143078	0.10791423	0.35646674	-0.14445119	4.6877937	8.612437	Walking_Type
14:26:49.501	-0.7039168	5.95935	7.613794	0.499463	-0.46507737	0.2764434	0.4570499	4.829775	8.5226	Walking_Type
14:26:49.524	-0.7039168	5.95935	7.613794	0.499463	-0.46507737	0.2764434	0.4570499	4.829775	8.5226	Walking_Type
14:26:49.546	-0.7039168	5.95935	7.613794	0.499463	-0.46507737	0.2764434	0.4570499	4.829775	8.5226	Walking_Type
14:26:49.569	0.14126222	4.1516724	5.827665	0.499463	-0.46507737	0.2764434	0.4570499	4.829775	8.5226	Walking_Type
14:26:49.592	0.14126222	4.1516724	5.827665	0.499463	-0.46507737	0.2764434	0.4570499	4.829775	8.5226	Walking_Type
14:26:49.615	0.14126222	4.1516724	5.827665	0.499463	-0.46507737	0.2764434	0.4570499	4.829775	8.5226	Walking_Type
14:26:49.638	0.14126222	4.1516724	5.827665	0.499463	-0.46507737	0.2764434	0.4570499	4.829775	8.5226	Walking_Type
14:26:49.660	0.14126222	4.1516724	5.827665	0.499463	-0.46507737	0.2764434	0.4570499	4.829775	8.5226	Walking_Type
14:26:49.694	0.14126222	4.1516724	5.827665	0.06635951	-0.06618237	-0.18903592	0.756708	4.8953533	8.463644	Walking_Type
14:26:49.717	0.14126222	4.1516724	5.827665	0.06635951	-0.06618237	-0.18903592	0.756708	4.8953533	8.463644	Walking_Type
14:26:49.741	0.14126222	4.1516724	5.827665	0.06635951	-0.06618237	-0.18903592	0.756708	4.8953533	8.463644	Walking_Type
14:26:49.764	0.14126222	4.1516724	5.827665	0.06635951	-0.06618237	-0.18903592	0.756708	4.8953533	8.463644	Walking_Type
14:26:49.786	0.77574503	4.9705143	7.8699813	0.06635951	-0.06618237	-0.18903592	0.756708	4.8953533	8.463644	Walking_Type
14:26:49.807	0.77574503	4.9705143	7.8699813	0.06635951	-0.06618237	-0.18903592	0.756708	4.8953533	8.463644	Walking_Type
14:26:49.835	0.77574503	4.9705143	7.8699813	0.06635951	-0.06618237	-0.18903592	0.756708	4.8953533	8.463644	Walking_Type
14:26:49.855	0.77574503	4.9705143	7.8699813	0.008327316	0.31133237	-0.13527977	0.5841968	5.2188034	8.282097	Walking_Type
14:26:49.876	0.77574503	4.9705143	7.8699813	0.008327316	0.31133237	-0.13527977	0.5841968	5.2188034	8.282097	Walking_Type
14:26:49.897	0.77574503	4.9705143	7.8699813	0.008327316	0.31133237	-0.13527977	0.5841968	5.2188034	8.282097	Walking_Type
14:26:49.918	0.77574503	4.9705143	7.8699813	0.008327316	0.31133237	-0.13527977	0.5841968	5.2188034	8.282097	Walking_Type
14:26:49.946	0.77574503	4.9705143	7.8699813	0.008327316	0.31133237	-0.13527977	0.5841968	5.2188034	8.282097	Walking_Type
14:26:49.967	1.0486923	5.6002088	7.0439563	0.008327316	0.31133237	-0.13527977	0.5841968	5.2188034	8.282097	Walking_Type
14:26:49.988	1.0486923	5.6002088	7.0439563	0.008327316	0.31133237	-0.13527977	0.5841968	5.2188034	8.282097	Walking_Type
14:26:50.012	1.0486923	5.6002088	7.0439563	0.008327316	0.31133237	-0.13527977	0.5841968	5.2188034	8.282097	Walking_Type
14:26:50.034	1.0486923	5.6002088	7.0439563	0.008327316	0.31133237	-0.13527977	0.5841968	5.2188034	8.282097	Walking_Type
14:26:50.057	1.0486923	5.6002088	7.0439563	0.3638509	0.42373157	-0.32770234	0.074894816	5.2759104	8.266166	Walking_Type
14:26:50.078	1.0486923	5.6002088	7.0439563	0.3638509	0.42373157	-0.32770234	0.074894816	5.2759104	8.266166	Walking_Type
14:26:50.099	1.0486923	5.6002088	7.0439563	0.3638509	0.42373157	-0.32770234	0.074894816	5.2759104	8.266166	Walking_Type
14:26:50.124	1.0486923	5.6002088	7.0439563	0.3638509	0.42373157	-0.32770234	0.074894816	5.2759104	8.266166	Walking_Type
14:26:50.145	1.0486923	5.6002088	7.0439563	0.3638509	0.42373157	-0.32770234	0.074894816	5.2759104	8.266166	Walking_Type
14:26:50.166	0.600963	4.2043467	9.581888	0.3638509	0.42373157	-0.32770234	0.074894816	5.2759104	8.266166	Walking_Type
14:26:50.187	0.600963	4.2043467	9.581888	0.3638509	0.42373157	-0.32770234	0.074894816	5.2759104	8.266166	Walking_Type
14:26:50.210	0.600963	4.2043467	9.581888	0.3638509	0.42373157	-0.32770234	0.074894816	5.2759104	8.266166	Walking_Type
14:26:50.230	0.600963	4.2043467	9.581888	0.40477887	-0.34229347	-0.14444275	0.23016882	4.6668544	8.62194	Walking_Type
14:26:50.250	0.600963	4.2043467	9.581888	0.40477887	-0.34229347	-0.14444275	0.23016882	4.6668544	8.62194	Walking_Type
14:26:50.272	0.600963	4.2043467	9.581888	0.40477887	-0.34229347	-0.14444275	0.23016882	4.6668544	8.62194	Walking_Type
14:26:50.293	0.600963	4.2043467	9.581888	0.40477887	-0.34229347	-0.14444275	0.23016882	4.6668544	8.62194	Walking_Type
14:26:50.328	0.600963	4.2043467	9.581888	0.40477887	-0.34229347	-0.14444275	0.23016882	4.6668544	8.62194	Walking_Type
14:26:50.349	0.600963	4.2043467	9.581888	0.40477887	-0.34229347	-0.14444275	0.23016882	4.6668544	8.62194	Walking_Type
14:26:50.370	0.17957062	4.1397014	9.596253	0.40477887	-0.34229347	-0.14444275	0.23016882	4.6668544	8.62194	Walking_Type
14:26:50.392	0.17957062	4.1397014	9.596253	0.40477887	-0.34229347	-0.14444275	0.23016882	4.6668544	8.62194	Walking_Type
14:26:50.415	0.17957062	4.1397014	9.596253	0.28321669	0.13173798	0.08340998	-0.13163605	4.5660715	8.67779	Walking_Type
14:26:50.437	0.17957062	4.1397014	9.596253	0.28321669	0.13173798	0.08340998	-0.13163605	4.5660715	8.67779	Walking_Type
14:26:50.460	0.17957062	4.1397014	9.596253	0.28321669	0.13173798	0.08340998	-0.13163605	4.5660715	8.67779	Walking_Type
14:26:50.481	0.17957062	4.1397014	9.596253	0.28321669	0.13173798	0.08340998	-0.13163605	4.5660715	8.67779	Walking_Type
14:26:50.503	0.17957062	4.1397014	9.596253	0.28321669	0.13173798	0.08340998	-0.13163605	4.5660715	8.67779	Walking_Type
14:26:50.524	0.17957062	4.1397014	9.596253	0.28321669	0.13173798	0.08340998	-0.13163605	4.5660715	8.67779	Walking_Type
14:26:50.547	0.17957062	4.1397014	9.596253	0.28321669	0.13173798	0.08340998	-0.13163605	4.5660715	8.67779	Walking_Type
14:26:50.568	-0.34956414	4.9872746	9.668081	0.28321669	0.13173798	0.08340998	-0.13163605	4.5660715	8.67779	Walking_Type
14:26:50.589	-0.34956414	4.9872746	9.668081	0.6271338	-0.2427224	0.06264056	-0.006540133	5.0426545	8.410824	Walking_Type
14:26:50.611	-0.34956414	4.9872746	9.668081	0.6271338	-0.2427224	0.06264056	-0.006540133	5.0426545	8.410824	Walking_Type
14:26:50.633	-0.34956414	4.9872746	9.668081	0.6271338	-0.2427224	0.06264056	-0.006540133	5.0426545	8.410824	Walking_Type
14:26:50.655	-0.34956414	4.9872746	9.668081	0.6271338	-0.2427224	0.06264056	-0.006540133	5.0426545	8.410824	Walking_Type
14:26:50.677	-0.34956414	4.9872746	9.668081	0.6271338	-0.2427224	0.06264056	-0.006540133	5.0426545	8.410824	Walking_Type
14:26:50.700	-0.34956414	4.9872746	9.668081	0.6271338	-0.2427224	0.06264056	-0.006540133	5.0426545	8.410824	Walking_Type
14:26:50.723	-0.34956414	4.9872746	9.668081	0.6271338	-0.2427224	0.06264056	-0.006540133	5.0426545	8.410824	Walking_Type
14:26:50.744	-0.34956414	4.9872746	9.668081	0.6271338	-0.2427224	0.06264056	-0.006540133	5.0426545	8.410824	Walking_Type
14:26:50.765	-0.55786604	5.810905	8.164477	0.121337384	0.24047199	0.45298347	0.28112665	5.4386244	8.15553	Walking_Type
14:26:50.797	-0.55786604	5.810905	8.164477	0.121337384	0.24047199	0.45298347	0.28112665	5.4386244	8.15553	Walking_Type
14:26:50.819	-0.55786604	5.810905	8.164477	0.121337384	0.24047199	0.45298347	0.28112665	5.4386244	8.15553	Walking_Type
14:26:50.841	-0.55786604	5.810905	8.164477	0.121337384	0.24047199	0.45298347	0.28112665	5.4386244	8.15553	Walking_Type
14:26:50.863	-0.55786604	5.810905	8.164477	0.121337384	0.24047199	0.45298347	0.28112665	5.4386244	8.15553	Walking_Type
14:26:50.885	-0.55786604	5.810905	8.164477	0.121337384	0.24047199	0.45298347	0.28112665	5.4386244	8.15553	Walking_Type
14:26:50.906	-0.55786604	5.810905	8.164477	0.121337384	0.24047199	0.45298347	0.28112665	5.4386244	8.15553	Walking_Type
14:26:50.927	-0.55786604	5.810905	8.164477	0.121337384	0.24047199	0.45298347	0.28112665	5.4386244	8.15553	Walking_Type
14:26:50.948	-0.55786604	5.810905	8.164477	-0.21219504	0.34004304	0.12433795	0.3522181	5.0614147	8.392161	Walking_Type
14:26:50.970	-0.24421602	4.6329217	5.952167	-0.21219504	0.34004304	0.12433795	0.3522181	5.0614147	8.392161	Walking_Type
14:26:50.992	-0.24421602	4.6329217	5.952167	-0.21219504	0.34004304	0.12433795	0.3522181	5.0614147	8.392161	Walking_Type
14:26:51.013	-0.24421602	4.6329217	5.952167	-0.21219504	0.34004304	0.12433795	0.3522181	5.0614147	8.392161	Walking_Type
14:26:51.033	-0.24421602	4.6329217	5.952167	-0.21219504	0.34004304	0.12433795	0.3522181	5.0614147	8.392161	Walking_Type
14:26:51.055	-0.24421602	4.6329217	5.952167	-0.21219504	0.34004304	0.12433795	0.3522181	5.0614147	8.392161	Walking_Type
14:26:51.076	-0.24421602	4.6329217	5.952167	-0.21219504	0.34004304	0.12433795	0.3522181	5.0614147	8.392161	Walking_Type
14:26:51.097	-0.24421602	4.6329217	5.952167	-0.21219504	0.34004304	0.12433795	0.3522181	5.0614147	8.392161	Walking_Type
14:26:51.118	-0.24421602	4.6329217	5.952167	0.014435967	-0.10405601	-0.16765562	0.20557201	4.7769685	8.562046	Walking_Type
14:26:51.140	-0.24421602	4.6329217	5.952167	0.014435967	-0.10405601	-0.16765562	0.20557201	4.7769685	8.562046	Walking_Type
14:26:51.171	0.011971374	4.9154463	7.5395713	0.014435967	-0.10405601	-0.16765562	0.20557201	4.7769685	8.562046	Walking_Type
14:26:51.193	0.011971374	4.9154463	7.5395713	0.014435967	-0.10405601	-0.16765562	0.20557201	4.7769685	8.562046	Walking_Type
14:26:51.214	0.011971374	4.9154463	7.5395713	0.014435967	-0.10405601	-0.16765562	0.20557201	4.7769685	8.562046	Walking_Type
14:26:51.236	0.011971374	4.9154463	7.5395713	0.014435967	-0.10405601	-0.16765562	0.20557201	4.7769685	8.562046	Walking_Type
14:26:51.257	0.011971374	4.9154463	7.5395713	0.014435967	-0.10405601	-0.16765562	0.20557201	4.7769685	8.562046	Walking_Type
14:26:51.280	0.011971374	4.9154463	7.5395713	0.014435967	-0.10405601	-0.16765562	0.20557201	4.7769685	8.562046	Walking_Type
14:26:51.302	0.011971374	4.9154463	7.5395713	-0.07658295	0.019338772	-0.5653289	-0.20633075	4.7555695	8.573934	Walking_Type
14:26:51.326	0.011971374	4.9154463	7.5395713	-0.07658295	0.019338772	-0.5653289	-0.20633075	4.7555695	8.573934	Walking_Type
14:26:51.347	0.011971374	4.9154463	7.5395713	-0.07658295	0.019338772	-0.5653289	-0.20633075	4.7555695	8.573934	Walking_Type
14:26:51.367	1.1109436	5.212336	8.597841	-0.07658295	0.019338772	-0.5653289	-0.20633075	4.7555695	8.573934	Walking_Type
14:26:51.389	1.1109436	5.212336	8.597841	-0.07658295	0.019338772	-0.5653289	-0.20633075	4.7555695	8.573934	Walking_Type
14:26:51.409	1.1109436	5.212336	8.597841	-0.07658295	0.019338772	-0.5653289	-0.20633075	4.7555695	8.573934	Walking_Type
14:26:51.429	1.1109436	5.212336	8.597841	-0.07658295	0.019338772	-0.5653289	-0.20633075	4.7555695	8.573934	Walking_Type
14:26:51.472	1.1109436	5.212336	8.597841	-0.07658295	0.019338772	-0.5653289	-0.20633075	4.7555695	8.573934	Walking_Type
14:26:51.493	1.1109436	5.212336	8.597841	-0.14194554	-0.30869585	-0.40283874	-0.22286008	4.735293	8.584735	Walking_Type
14:26:51.515	1.1109436	5.212336	8.597841	-0.14194554	-0.30869585	-0.40283874	-0.22286008	4.735293	8.584735	Walking_Type
14:26:51.537	1.1109436	5.212336	8.597841	-0.14194554	-0.30869585	-0.40283874	-0.22286008	4.735293	8.584735	Walking_Type
14:26:51.559	1.1109436	5.212336	8.597841	-0.14194554	-0.30869585	-0.40283874	-0.22286008	4.735293	8.584735	Walking_Type
14:26:51.580	0.31843856	3.9601305	8.913885	-0.14194554	-0.30869585	-0.40283874	-0.22286008	4.735293	8.584735	Walking_Type
14:26:51.614	0.31843856	3.9601305	8.913885	-0.14194554	-0.30869585	-0.40283874	-0.22286008	4.735293	8.584735	Walking_Type
14:26:51.634	0.31843856	3.9601305	8.913885	-0.14194554	-0.30869585	-0.40283874	-0.22286008	4.735293	8.584735	Walking_Type
14:26:51.655	0.31843856	3.9601305	8.913885	-0.049094018	-0.55670714	-0.13589063	0.23026761	4.298703	8.811271	Walking_Type
14:26:51.676	0.31843856	3.9601305	8.913885	-0.049094018	-0.55670714	-0.13589063	0.23026761	4.298703	8.811271	Walking_Type
14:26:51.698	0.31843856	3.9601305	8.913885	-0.049094018	-0.55670714	-0.13589063	0.23026761	4.298703	8.811271	Walking_Type
14:26:51.719	0.31843856	3.9601305	8.913885	-0.049094018	-0.55670714	-0.13589063	0.23026761	4.298703	8.811271	Walking_Type
14:26:51.741	0.31843856	3.9601305	8.913885	-0.049094018	-0.55670714	-0.13589063	0.23026761	4.298703	8.811271	Walking_Type
14:26:51.768	0.31843856	3.9601305	8.913885	-0.049094018	-0.55670714	-0.13589063	0.23026761	4.298703	8.811271	Walking_Type
14:26:51.791	0.6608198	3.9242165	10.134965	-0.049094018	-0.55670714	-0.13589063	0.23026761	4.298703	8.811271	Walking_Type
14:26:51.812	0.6608198	3.9242165	10.134965	-0.049094018	-0.55670714	-0.13589063	0.23026761	4.298703	8.811271	Walking_Type
14:26:51.833	0.6608198	3.9242165	10.134965	-0.049094018	-0.55670714	-0.13589063	0.23026761	4.298703	8.811271	Walking_Type
14:26:51.856	0.6608198	3.9242165	10.134965	0.06269432	0.43594888	-0.0106632635	0.0023847031	4.114398	8.901803	Walking_Type
14:26:51.878	0.6608198	3.9242165	10.134965	0.06269432	0.43594888	-0.0106632635	0.0023847031	4.114398	8.901803	Walking_Type
14:26:51.901	0.6608198	3.9242165	10.134965	0.06269432	0.43594888	-0.0106632635	0.0023847031	4.114398	8.901803	Walking_Type
14:26:51.923	0.6608198	3.9242165	10.134965	0.06269432	0.43594888	-0.0106632635	0.0023847031	4.114398	8.901803	Walking_Type
14:26:51.947	0.6608198	3.9242165	10.134965	0.06269432	0.43594888	-0.0106632635	0.0023847031	4.114398	8.901803	Walking_Type
14:26:51.968	0.65842557	4.8412237	9.330489	0.06269432	0.43594888	-0.0106632635	0.0023847031	4.114398	8.901803	Walking_Type
14:26:52.003	0.65842557	4.8412237	9.330489	0.06269432	0.43594888	-0.0106632635	0.0023847031	4.114398	8.901803	Walking_Type
14:26:52.023	0.65842557	4.8412237	9.330489	-0.057035267	-0.27509826	0.32409087	0.34038863	4.5530863	8.678934	Walking_Type
14:26:52.044	0.65842557	4.8412237	9.330489	-0.057035267	-0.27509826	0.32409087	0.34038863	4.5530863	8.678934	Walking_Type
14:26:52.064	0.65842557	4.8412237	9.330489	-0.057035267	-0.27509826	0.32409087	0.34038863	4.5530863	8.678934	Walking_Type
14:26:52.086	0.65842557	4.8412237	9.330489	-0.057035267	-0.27509826	0.32409087	0.34038863	4.5530863	8.678934	Walking_Type
14:26:52.107	0.65842557	4.8412237	9.330489	-0.057035267	-0.27509826	0.32409087	0.34038863	4.5530863	8.678934	Walking_Type
14:26:52.128	0.65842557	4.8412237	9.330489	-0.057035267	-0.27509826	0.32409087	0.34038863	4.5530863	8.678934	Walking_Type
14:26:52.149	0.65842557	4.8412237	9.330489	-0.057035267	-0.27509826	0.32409087	0.34038863	4.5530863	8.678934	Walking_Type
14:26:52.170	-0.36392978	4.98488	8.514041	-0.057035267	-0.27509826	0.32409087	0.34038863	4.5530863	8.678934	Walking_Type
14:26:52.191	-0.36392978	4.98488	8.514041	-0.057035267	-0.27509826	0.32409087	0.34038863	4.5530863	8.678934	Walking_Type
14:26:52.212	-0.36392978	4.98488	8.514041	-0.14683245	0.19404623	0.43771183	0.19828546	4.7952456	8.551996	Walking_Type
14:26:52.232	-0.36392978	4.98488	8.514041	-0.14683245	0.19404623	0.43771183	0.19828546	4.7952456	8.551996	Walking_Type
14:26:52.254	-0.36392978	4.98488	8.514041	-0.14683245	0.19404623	0.43771183	0.19828546	4.7952456	8.551996	Walking_Type
14:26:52.277	-0.36392978	4.98488	8.514041	-0.14683245	0.19404623	0.43771183	0.19828546	4.7952456	8.551996	Walking_Type
14:26:52.301	-0.36392978	4.98488	8.514041	-0.14683245	0.19404623	0.43771183	0.19828546	4.7952456	8.551996	Walking_Type
14:26:52.322	-0.36392978	4.98488	8.514041	-0.14683245	0.19404623	0.43771183	0.19828546	4.7952456	8.551996	Walking_Type
14:26:52.343	-0.36392978	4.98488	8.514041	-0.14683245	0.19404623	0.43771183	0.19828546	4.7952456	8.551996	Walking_Type
14:26:52.363	-0.36392978	4.98488	8.514041	-0.14683245	0.19404623	0.43771183	0.19828546	4.7952456	8.551996	Walking_Type
14:26:52.387	-0.66321415	4.295329	7.5084457	0.02054462	-0.32152405	-0.017382782	0.1014327	4.44884	8.738873	Walking_Type
14:26:52.408	-0.66321415	4.295329	7.5084457	0.02054462	-0.32152405	-0.017382782	0.1014327	4.44884	8.738873	Walking_Type
14:26:52.429	-0.66321415	4.295329	7.5084457	0.02054462	-0.32152405	-0.017382782	0.1014327	4.44884	8.738873	Walking_Type
14:26:52.449	-0.66321415	4.295329	7.5084457	0.02054462	-0.32152405	-0.017382782	0.1014327	4.44884	8.738873	Walking_Type
14:26:52.471	-0.66321415	4.295329	7.5084457	0.02054462	-0.32152405	-0.017382782	0.1014327	4.44884	8.738873	Walking_Type
14:26:52.494	-0.66321415	4.295329	7.5084457	0.02054462	-0.32152405	-0.017382782	0.1014327	4.44884	8.738873	Walking_Type
14:26:52.518	-0.66321415	4.295329	7.5084457	0.02054462	-0.32152405	-0.017382782	0.1014327	4.44884	8.738873	Walking_Type
14:26:52.541	-0.66321415	4.295329	7.5084457	0.02054462	-0.32152405	-0.017382782	0.1014327	4.44884	8.738873	Walking_Type
14:26:52.563	-0.66321415	4.295329	7.5084457	0.13538729	-0.3887192	-0.28127658	0.3187415	4.7969627	8.547393	Walking_Type
14:26:52.585	0.18435916	4.869955	8.346442	0.13538729	-0.3887192	-0.28127658	0.3187415	4.7969627	8.547393	Walking_Type
14:26:52.606	0.18435916	4.869955	8.346442	0.13538729	-0.3887192	-0.28127658	0.3187415	4.7969627	8.547393	Walking_Type
14:26:52.633	0.18435916	4.869955	8.346442	0.13538729	-0.3887192	-0.28127658	0.3187415	4.7969627	8.547393	Walking_Type
14:26:52.655	0.18435916	4.869955	8.346442	0.13538729	-0.3887192	-0.28127658	0.3187415	4.7969627	8.547393	Walking_Type
14:26:52.676	0.18435916	4.869955	8.346442	0.13538729	-0.3887192	-0.28127658	0.3187415	4.7969627	8.547393	Walking_Type
14:26:52.696	0.18435916	4.869955	8.346442	0.13538729	-0.3887192	-0.28127658	0.3187415	4.7969627	8.547393	Walking_Type
14:26:52.718	0.18435916	4.869955	8.346442	0.13538729	-0.3887192	-0.28127658	0.3187415	4.7969627	8.547393	Walking_Type
14:26:52.742	0.18435916	4.869955	8.346442	0.33147505	-0.35145643	-0.4633144	0.522757	5.145549	8.331892	Walking_Type
14:26:52.764	0.18435916	4.869955	8.346442	0.33147505	-0.35145643	-0.4633144	0.522757	5.145549	8.331892	Walking_Type
14:26:52.787	0.818842	4.9944572	8.650515	0.33147505	-0.35145643	-0.4633144	0.522757	5.145549	8.331892	Walking_Type
14:26:52.809	0.818842	4.9944572	8.650515	0.33147505	-0.35145643	-0.4633144	0.522757	5.145549	8.331892	Walking_Type
14:26:52.831	0.818842	4.9944572	8.650515	0.33147505	-0.35145643	-0.4633144	0.522757	5.145549	8.331892	Walking_Type
14:26:52.854	0.818842	4.9944572	8.650515	0.33147505	-0.35145643	-0.4633144	0.522757	5.145549	8.331892	Walking_Type
14:26:52.874	0.818842	4.9944572	8.650515	0.33147505	-0.35145643	-0.4633144	0.522757	5.145549	8.331892	Walking_Type
14:26:52.895	0.818842	4.9944572	8.650515	0.33147505	-0.35145643	-0.4633144	0.522757	5.145549	8.331892	Walking_Type
14:26:52.916	0.818842	4.9944572	8.650515	0.33147505	-0.35145643	-0.4633144	0.522757	5.145549	8.331892	Walking_Type
[truncated: 3,326 more rows]
