# Supplementary material for: Real-time Smartphone Activity Classification Using Inertial Sensors—Recognition of Scrolling, Typing, and Watching Videos While Sitting or Walking
Source: Sensors (Basel). 2020 Jan 24;20(3):655. doi: 10.3390/s20030655 (PMC7038357; doi:10.3390/s20030655)
Supplement: Supplementary file 1 [file sensors-20-00655-s001.zip › sensors-668083-supplementary/5Hz_data/7646/2019_08_27_14_08_54_Walking_Scroll.csv]

time	accX	accY	accZ	rotX	rotY	rotZ	graX	graY	graZ	activity
14:32:31.579	-0.18675344	6.8069234	7.0343795	0.37790078	0.47198993	-0.32220453	-0.82848465	6.6976857	7.115121	Walking_Scroll
14:32:31.676	-0.18675344	6.8069234	7.0343795	-0.038098443	-0.3465695	0.056531914	-0.74510354	6.725108	7.098454	Walking_Scroll
14:32:31.697	-0.18675344	6.8069234	7.0343795	-0.038098443	-0.3465695	0.056531914	-0.74510354	6.725108	7.098454	Walking_Scroll
14:32:31.718	-0.18675344	6.8069234	7.0343795	-0.038098443	-0.3465695	0.056531914	-0.74510354	6.725108	7.098454	Walking_Scroll
14:32:31.739	-0.18675344	6.8069234	7.0343795	-0.038098443	-0.3465695	0.056531914	-0.74510354	6.725108	7.098454	Walking_Scroll
14:32:31.761	-1.2258687	5.851608	6.9481854	-0.038098443	-0.3465695	0.056531914	-0.74510354	6.725108	7.098454	Walking_Scroll
14:32:31.783	-1.2258687	5.851608	6.9481854	-0.038098443	-0.3465695	0.056531914	-0.74510354	6.725108	7.098454	Walking_Scroll
14:32:31.804	-1.2258687	5.851608	6.9481854	-0.038098443	-0.3465695	0.056531914	-0.74510354	6.725108	7.098454	Walking_Scroll
14:32:31.825	-1.2258687	5.851608	6.9481854	-0.038098443	-0.3465695	0.056531914	-0.74510354	6.725108	7.098454	Walking_Scroll
14:32:31.847	-1.2258687	5.851608	6.9481854	0.07246816	-0.32274577	0.1799267	-0.318838	6.299158	7.5092797	Walking_Scroll
14:32:31.868	-1.2258687	5.851608	6.9481854	0.07246816	-0.32274577	0.1799267	-0.318838	6.299158	7.5092797	Walking_Scroll
14:32:31.890	-1.2258687	5.851608	6.9481854	0.07246816	-0.32274577	0.1799267	-0.318838	6.299158	7.5092797	Walking_Scroll
14:32:31.911	-1.2258687	5.851608	6.9481854	0.07246816	-0.32274577	0.1799267	-0.318838	6.299158	7.5092797	Walking_Scroll
14:32:31.932	-1.2258687	5.851608	6.9481854	0.07246816	-0.32274577	0.1799267	-0.318838	6.299158	7.5092797	Walking_Scroll
14:32:31.954	-1.2258687	5.851608	6.9481854	0.07246816	-0.32274577	0.1799267	-0.318838	6.299158	7.5092797	Walking_Scroll
14:32:31.975	-0.45730647	5.7821736	8.291373	0.07246816	-0.32274577	0.1799267	-0.318838	6.299158	7.5092797	Walking_Scroll
14:32:31.997	-0.45730647	5.7821736	8.291373	0.07246816	-0.32274577	0.1799267	-0.318838	6.299158	7.5092797	Walking_Scroll
14:32:32.018	-0.45730647	5.7821736	8.291373	0.07246816	-0.32274577	0.1799267	-0.318838	6.299158	7.5092797	Walking_Scroll
14:32:32.039	-0.45730647	5.7821736	8.291373	-0.00022479841	-0.09244957	-0.3808476	-0.19593671	6.2822104	7.5276647	Walking_Scroll
14:32:32.060	-0.45730647	5.7821736	8.291373	-0.00022479841	-0.09244957	-0.3808476	-0.19593671	6.2822104	7.5276647	Walking_Scroll
14:32:32.082	-0.45730647	5.7821736	8.291373	-0.00022479841	-0.09244957	-0.3808476	-0.19593671	6.2822104	7.5276647	Walking_Scroll
14:32:32.104	-0.45730647	5.7821736	8.291373	-0.00022479841	-0.09244957	-0.3808476	-0.19593671	6.2822104	7.5276647	Walking_Scroll
14:32:32.127	-0.45730647	5.7821736	8.291373	-0.00022479841	-0.09244957	-0.3808476	-0.19593671	6.2822104	7.5276647	Walking_Scroll
14:32:32.150	-0.45730647	5.7821736	8.291373	-0.00022479841	-0.09244957	-0.3808476	-0.19593671	6.2822104	7.5276647	Walking_Scroll
14:32:32.173	-0.117319465	6.1915946	7.7143536	-0.00022479841	-0.09244957	-0.3808476	-0.19593671	6.2822104	7.5276647	Walking_Scroll
14:32:32.197	-0.117319465	6.1915946	7.7143536	-0.00022479841	-0.09244957	-0.3808476	-0.19593671	6.2822104	7.5276647	Walking_Scroll
14:32:32.220	-0.117319465	6.1915946	7.7143536	-0.17920831	-0.11810591	-0.07602585	-0.33431	6.0795445	7.6875024	Walking_Scroll
14:32:32.243	-0.117319465	6.1915946	7.7143536	-0.17920831	-0.11810591	-0.07602585	-0.33431	6.0795445	7.6875024	Walking_Scroll
14:32:32.265	-0.117319465	6.1915946	7.7143536	-0.17920831	-0.11810591	-0.07602585	-0.33431	6.0795445	7.6875024	Walking_Scroll
14:32:32.287	-0.117319465	6.1915946	7.7143536	-0.17920831	-0.11810591	-0.07602585	-0.33431	6.0795445	7.6875024	Walking_Scroll
14:32:32.310	-0.117319465	6.1915946	7.7143536	-0.17920831	-0.11810591	-0.07602585	-0.33431	6.0795445	7.6875024	Walking_Scroll
14:32:32.333	-0.117319465	6.1915946	7.7143536	-0.17920831	-0.11810591	-0.07602585	-0.33431	6.0795445	7.6875024	Walking_Scroll
14:32:32.356	-0.117319465	6.1915946	7.7143536	-0.17920831	-0.11810591	-0.07602585	-0.33431	6.0795445	7.6875024	Walking_Scroll
14:32:32.382	-0.8786988	6.280183	7.640131	-0.17920831	-0.11810591	-0.07602585	-0.33431	6.0795445	7.6875024	Walking_Scroll
14:32:32.404	-0.8786988	6.280183	7.640131	-0.09124372	-0.121771105	-0.33991963	-0.31428692	6.2361426	7.5618854	Walking_Scroll
14:32:32.429	-0.8786988	6.280183	7.640131	-0.09124372	-0.121771105	-0.33991963	-0.31428692	6.2361426	7.5618854	Walking_Scroll
14:32:32.451	-0.8786988	6.280183	7.640131	-0.09124372	-0.121771105	-0.33991963	-0.31428692	6.2361426	7.5618854	Walking_Scroll
14:32:32.472	-0.8786988	6.280183	7.640131	-0.09124372	-0.121771105	-0.33991963	-0.31428692	6.2361426	7.5618854	Walking_Scroll
14:32:32.493	-0.8786988	6.280183	7.640131	-0.09124372	-0.121771105	-0.33991963	-0.31428692	6.2361426	7.5618854	Walking_Scroll
14:32:32.514	-0.8786988	6.280183	7.640131	-0.09124372	-0.121771105	-0.33991963	-0.31428692	6.2361426	7.5618854	Walking_Scroll
14:32:32.535	-0.8786988	6.280183	7.640131	-0.09124372	-0.121771105	-0.33991963	-0.31428692	6.2361426	7.5618854	Walking_Scroll
14:32:32.557	-0.8786988	6.280183	7.640131	-0.09124372	-0.121771105	-0.33991963	-0.31428692	6.2361426	7.5618854	Walking_Scroll
14:32:32.578	0.82602483	5.8061166	7.1660647	0.22090842	-0.2799852	-0.31792846	0.2258692	6.5158353	7.325514	Walking_Scroll
14:32:32.600	0.82602483	5.8061166	7.1660647	0.22090842	-0.2799852	-0.31792846	0.2258692	6.5158353	7.325514	Walking_Scroll
14:32:32.621	0.82602483	5.8061166	7.1660647	0.22090842	-0.2799852	-0.31792846	0.2258692	6.5158353	7.325514	Walking_Scroll
14:32:32.643	0.82602483	5.8061166	7.1660647	0.22090842	-0.2799852	-0.31792846	0.2258692	6.5158353	7.325514	Walking_Scroll
14:32:32.665	0.82602483	5.8061166	7.1660647	0.22090842	-0.2799852	-0.31792846	0.2258692	6.5158353	7.325514	Walking_Scroll
14:32:32.687	0.82602483	5.8061166	7.1660647	0.22090842	-0.2799852	-0.31792846	0.2258692	6.5158353	7.325514	Walking_Scroll
14:32:32.708	0.82602483	5.8061166	7.1660647	0.22090842	-0.2799852	-0.31792846	0.2258692	6.5158353	7.325514	Walking_Scroll
14:32:32.729	0.82602483	5.8061166	7.1660647	0.22090842	-0.2799852	-0.31792846	0.2258692	6.5158353	7.325514	Walking_Scroll
14:32:32.751	0.82602483	5.8061166	7.1660647	-0.27328154	-0.13459927	0.16954197	0.20642829	6.1424227	7.641883	Walking_Scroll
14:32:32.771	1.4557191	6.0407553	5.99287	-0.27328154	-0.13459927	0.16954197	0.20642829	6.1424227	7.641883	Walking_Scroll
14:32:32.792	1.4557191	6.0407553	5.99287	-0.27328154	-0.13459927	0.16954197	0.20642829	6.1424227	7.641883	Walking_Scroll
14:32:32.814	1.4557191	6.0407553	5.99287	-0.27328154	-0.13459927	0.16954197	0.20642829	6.1424227	7.641883	Walking_Scroll
14:32:32.838	1.4557191	6.0407553	5.99287	-0.27328154	-0.13459927	0.16954197	0.20642829	6.1424227	7.641883	Walking_Scroll
14:32:32.859	1.4557191	6.0407553	5.99287	-0.27328154	-0.13459927	0.16954197	0.20642829	6.1424227	7.641883	Walking_Scroll
14:32:32.880	1.4557191	6.0407553	5.99287	-0.27328154	-0.13459927	0.16954197	0.20642829	6.1424227	7.641883	Walking_Scroll
14:32:32.902	1.4557191	6.0407553	5.99287	-0.27328154	-0.13459927	0.16954197	0.20642829	6.1424227	7.641883	Walking_Scroll
14:32:32.937	1.4557191	6.0407553	5.99287	-0.3148204	-0.44797313	-0.24584639	0.42470264	6.0435076	7.711415	Walking_Scroll
14:32:32.970	1.158829	6.996071	6.445388	-0.3148204	-0.44797313	-0.24584639	0.42470264	6.0435076	7.711415	Walking_Scroll
14:32:33.004	1.158829	6.996071	6.445388	-0.3148204	-0.44797313	-0.24584639	0.42470264	6.0435076	7.711415	Walking_Scroll
14:32:33.038	1.158829	6.996071	6.445388	-0.3148204	-0.44797313	-0.24584639	0.42470264	6.0435076	7.711415	Walking_Scroll
14:32:33.071	1.158829	6.996071	6.445388	-0.3148204	-0.44797313	-0.24584639	0.42470264	6.0435076	7.711415	Walking_Scroll
14:32:33.106	1.158829	6.996071	6.445388	0.3864529	-0.037471697	-0.30326772	0.67446226	6.145318	7.612525	Walking_Scroll
14:32:33.138	1.158829	6.996071	6.445388	0.3864529	-0.037471697	-0.30326772	0.67446226	6.145318	7.612525	Walking_Scroll
14:32:33.171	0.031125572	6.284971	9.06233	0.3864529	-0.037471697	-0.30326772	0.67446226	6.145318	7.612525	Walking_Scroll
14:32:33.205	0.031125572	6.284971	9.06233	0.3864529	-0.037471697	-0.30326772	0.67446226	6.145318	7.612525	Walking_Scroll
14:32:33.239	0.031125572	6.284971	9.06233	0.3864529	-0.037471697	-0.30326772	0.67446226	6.145318	7.612525	Walking_Scroll
14:32:33.272	0.031125572	6.284971	9.06233	0.3864529	-0.037471697	-0.30326772	0.67446226	6.145318	7.612525	Walking_Scroll
14:32:33.305	0.031125572	6.284971	9.06233	0.21724322	0.13967922	-0.16948822	0.25055766	6.3074145	7.504935	Walking_Scroll
14:32:33.339	0.031125572	6.284971	9.06233	0.21724322	0.13967922	-0.16948822	0.25055766	6.3074145	7.504935	Walking_Scroll
14:32:33.360	0.38308397	6.591439	7.0271964	0.21724322	0.13967922	-0.16948822	0.25055766	6.3074145	7.504935	Walking_Scroll
14:32:33.380	0.38308397	6.591439	7.0271964	0.21724322	0.13967922	-0.16948822	0.25055766	6.3074145	7.504935	Walking_Scroll
14:32:33.400	0.38308397	6.591439	7.0271964	0.21724322	0.13967922	-0.16948822	0.25055766	6.3074145	7.504935	Walking_Scroll
14:32:33.420	0.38308397	6.591439	7.0271964	0.21724322	0.13967922	-0.16948822	0.25055766	6.3074145	7.504935	Walking_Scroll
14:32:33.441	0.38308397	6.591439	7.0271964	0.21724322	0.13967922	-0.16948822	0.25055766	6.3074145	7.504935	Walking_Scroll
14:32:33.461	0.38308397	6.591439	7.0271964	0.21724322	0.13967922	-0.16948822	0.25055766	6.3074145	7.504935	Walking_Scroll
14:32:33.481	0.38308397	6.591439	7.0271964	-0.44371295	-0.43575582	0.18725708	0.36073068	6.343662	7.4698176	Walking_Scroll
14:32:33.502	0.38308397	6.591439	7.0271964	-0.44371295	-0.43575582	0.18725708	0.36073068	6.343662	7.4698176	Walking_Scroll
14:32:33.524	0.38308397	6.591439	7.0271964	-0.44371295	-0.43575582	0.18725708	0.36073068	6.343662	7.4698176	Walking_Scroll
14:32:33.546	0.38308397	6.591439	7.0271964	-0.44371295	-0.43575582	0.18725708	0.36073068	6.343662	7.4698176	Walking_Scroll
14:32:33.567	-0.90982443	4.9393888	5.791751	-0.44371295	-0.43575582	0.18725708	0.36073068	6.343662	7.4698176	Walking_Scroll
14:32:33.589	-0.90982443	4.9393888	5.791751	-0.44371295	-0.43575582	0.18725708	0.36073068	6.343662	7.4698176	Walking_Scroll
14:32:33.610	-0.90982443	4.9393888	5.791751	-0.44371295	-0.43575582	0.18725708	0.36073068	6.343662	7.4698176	Walking_Scroll
14:32:33.632	-0.90982443	4.9393888	5.791751	-0.44371295	-0.43575582	0.18725708	0.36073068	6.343662	7.4698176	Walking_Scroll
14:32:33.654	-0.90982443	4.9393888	5.791751	-0.21341677	-0.14498398	0.08402085	0.5590221	5.7919116	7.8937707	Walking_Scroll
14:32:33.675	-0.90982443	4.9393888	5.791751	-0.21341677	-0.14498398	0.08402085	0.5590221	5.7919116	7.8937707	Walking_Scroll
14:32:33.697	-0.90982443	4.9393888	5.791751	-0.21341677	-0.14498398	0.08402085	0.5590221	5.7919116	7.8937707	Walking_Scroll
14:32:33.719	-0.90982443	4.9393888	5.791751	-0.21341677	-0.14498398	0.08402085	0.5590221	5.7919116	7.8937707	Walking_Scroll
14:32:33.742	-0.90982443	4.9393888	5.791751	-0.21341677	-0.14498398	0.08402085	0.5590221	5.7919116	7.8937707	Walking_Scroll
14:32:33.764	0.105348095	5.652883	6.9840994	-0.21341677	-0.14498398	0.08402085	0.5590221	5.7919116	7.8937707	Walking_Scroll
14:32:33.786	0.105348095	5.652883	6.9840994	-0.21341677	-0.14498398	0.08402085	0.5590221	5.7919116	7.8937707	Walking_Scroll
14:32:33.809	0.105348095	5.652883	6.9840994	-0.21341677	-0.14498398	0.08402085	0.5590221	5.7919116	7.8937707	Walking_Scroll
14:32:33.831	0.105348095	5.652883	6.9840994	0.06819211	0.057823285	-0.14505363	0.581618	5.7530904	7.920479	Walking_Scroll
14:32:33.852	0.105348095	5.652883	6.9840994	0.06819211	0.057823285	-0.14505363	0.581618	5.7530904	7.920479	Walking_Scroll
14:32:33.873	0.105348095	5.652883	6.9840994	0.06819211	0.057823285	-0.14505363	0.581618	5.7530904	7.920479	Walking_Scroll
14:32:33.895	0.105348095	5.652883	6.9840994	0.06819211	0.057823285	-0.14505363	0.581618	5.7530904	7.920479	Walking_Scroll
14:32:33.917	0.105348095	5.652883	6.9840994	0.06819211	0.057823285	-0.14505363	0.581618	5.7530904	7.920479	Walking_Scroll
14:32:33.938	0.105348095	5.652883	6.9840994	0.06819211	0.057823285	-0.14505363	0.581618	5.7530904	7.920479	Walking_Scroll
14:32:33.960	0.08140534	6.2969427	8.142929	0.06819211	0.057823285	-0.14505363	0.581618	5.7530904	7.920479	Walking_Scroll
14:32:33.982	0.08140534	6.2969427	8.142929	0.06819211	0.057823285	-0.14505363	0.581618	5.7530904	7.920479	Walking_Scroll
14:32:34.003	0.08140534	6.2969427	8.142929	0.06819211	0.057823285	-0.14505363	0.581618	5.7530904	7.920479	Walking_Scroll
14:32:34.024	0.08140534	6.2969427	8.142929	0.29971004	0.07004059	0.0015540412	0.20876375	5.8752666	7.8490753	Walking_Scroll
14:32:34.046	0.08140534	6.2969427	8.142929	0.29971004	0.07004059	0.0015540412	0.20876375	5.8752666	7.8490753	Walking_Scroll
14:32:34.067	0.08140534	6.2969427	8.142929	0.29971004	0.07004059	0.0015540412	0.20876375	5.8752666	7.8490753	Walking_Scroll
14:32:34.090	0.08140534	6.2969427	8.142929	0.29971004	0.07004059	0.0015540412	0.20876375	5.8752666	7.8490753	Walking_Scroll
14:32:34.112	0.08140534	6.2969427	8.142929	0.29971004	0.07004059	0.0015540412	0.20876375	5.8752666	7.8490753	Walking_Scroll
14:32:34.133	0.08140534	6.2969427	8.142929	0.29971004	0.07004059	0.0015540412	0.20876375	5.8752666	7.8490753	Walking_Scroll
14:32:34.154	0.08140534	6.2969427	8.142929	0.29971004	0.07004059	0.0015540412	0.20876375	5.8752666	7.8490753	Walking_Scroll
14:32:34.177	0.13168511	5.7127395	8.74868	0.29971004	0.07004059	0.0015540412	0.20876375	5.8752666	7.8490753	Walking_Scroll
14:32:34.199	0.13168511	5.7127395	8.74868	0.16776314	-0.27876347	-0.25134417	0.31090954	6.018759	7.7361603	Walking_Scroll
14:32:34.220	0.13168511	5.7127395	8.74868	0.16776314	-0.27876347	-0.25134417	0.31090954	6.018759	7.7361603	Walking_Scroll
14:32:34.245	0.13168511	5.7127395	8.74868	0.16776314	-0.27876347	-0.25134417	0.31090954	6.018759	7.7361603	Walking_Scroll
14:32:34.267	0.13168511	5.7127395	8.74868	0.16776314	-0.27876347	-0.25134417	0.31090954	6.018759	7.7361603	Walking_Scroll
14:32:34.289	0.13168511	5.7127395	8.74868	0.16776314	-0.27876347	-0.25134417	0.31090954	6.018759	7.7361603	Walking_Scroll
14:32:34.311	0.13168511	5.7127395	8.74868	0.16776314	-0.27876347	-0.25134417	0.31090954	6.018759	7.7361603	Walking_Scroll
14:32:34.333	0.13168511	5.7127395	8.74868	0.16776314	-0.27876347	-0.25134417	0.31090954	6.018759	7.7361603	Walking_Scroll
14:32:34.354	0.13168511	5.7127395	8.74868	0.16776314	-0.27876347	-0.25134417	0.31090954	6.018759	7.7361603	Walking_Scroll
14:32:34.377	1.1636176	5.384724	6.952974	-0.070474304	0.019338772	-0.23057476	0.35249418	5.8717294	7.8465834	Walking_Scroll
14:32:34.399	1.1636176	5.384724	6.952974	-0.070474304	0.019338772	-0.23057476	0.35249418	5.8717294	7.8465834	Walking_Scroll
14:32:34.421	1.1636176	5.384724	6.952974	-0.070474304	0.019338772	-0.23057476	0.35249418	5.8717294	7.8465834	Walking_Scroll
14:32:34.445	1.1636176	5.384724	6.952974	-0.070474304	0.019338772	-0.23057476	0.35249418	5.8717294	7.8465834	Walking_Scroll
14:32:34.477	1.1636176	5.384724	6.952974	-0.070474304	0.019338772	-0.23057476	0.35249418	5.8717294	7.8465834	Walking_Scroll
14:32:34.511	1.1636176	5.384724	6.952974	-0.070474304	0.019338772	-0.23057476	0.35249418	5.8717294	7.8465834	Walking_Scroll
14:32:34.544	1.1636176	5.384724	6.952974	-0.070474304	0.019338772	-0.23057476	0.35249418	5.8717294	7.8465834	Walking_Scroll
14:32:34.577	0.7350424	5.2841644	7.9561753	-0.54939264	-0.18530108	-0.43765807	0.51935095	5.6546273	7.9953628	Walking_Scroll
14:32:34.611	0.7350424	5.2841644	7.9561753	-0.54939264	-0.18530108	-0.43765807	0.51935095	5.6546273	7.9953628	Walking_Scroll
14:32:34.644	0.7350424	5.2841644	7.9561753	-0.54939264	-0.18530108	-0.43765807	0.51935095	5.6546273	7.9953628	Walking_Scroll
14:32:34.677	0.7350424	5.2841644	7.9561753	-0.54939264	-0.18530108	-0.43765807	0.51935095	5.6546273	7.9953628	Walking_Scroll
14:32:34.711	0.7350424	5.2841644	7.9561753	-0.54939264	-0.18530108	-0.43765807	0.51935095	5.6546273	7.9953628	Walking_Scroll
14:32:34.744	0.7350424	5.2841644	7.9561753	0.20808025	-0.0044849725	-0.16765562	0.4489619	5.8557577	7.8535914	Walking_Scroll
14:32:34.778	0.38547826	5.540352	9.660899	0.20808025	-0.0044849725	-0.16765562	0.4489619	5.8557577	7.8535914	Walking_Scroll
14:32:34.812	0.38547826	5.540352	9.660899	0.20808025	-0.0044849725	-0.16765562	0.4489619	5.8557577	7.8535914	Walking_Scroll
14:32:34.845	0.38547826	5.540352	9.660899	0.20808025	-0.0044849725	-0.16765562	0.4489619	5.8557577	7.8535914	Walking_Scroll
14:32:34.878	0.38547826	5.540352	9.660899	0.20808025	-0.0044849725	-0.16765562	0.4489619	5.8557577	7.8535914	Walking_Scroll
14:32:34.912	0.38547826	5.540352	9.660899	0.3546879	0.11280116	-0.02776749	0.07360753	5.955787	7.790604	Walking_Scroll
14:32:34.933	0.38547826	5.540352	9.660899	0.3546879	0.11280116	-0.02776749	0.07360753	5.955787	7.790604	Walking_Scroll
14:32:34.954	0.38547826	5.540352	9.660899	0.3546879	0.11280116	-0.02776749	0.07360753	5.955787	7.790604	Walking_Scroll
14:32:34.974	0.17717634	6.0599093	8.547561	0.3546879	0.11280116	-0.02776749	0.07360753	5.955787	7.790604	Walking_Scroll
14:32:34.996	0.17717634	6.0599093	8.547561	0.3546879	0.11280116	-0.02776749	0.07360753	5.955787	7.790604	Walking_Scroll
14:32:35.018	0.17717634	6.0599093	8.547561	0.3546879	0.11280116	-0.02776749	0.07360753	5.955787	7.790604	Walking_Scroll
14:32:35.039	0.17717634	6.0599093	8.547561	0.3546879	0.11280116	-0.02776749	0.07360753	5.955787	7.790604	Walking_Scroll
14:32:35.060	0.17717634	6.0599093	8.547561	0.3546879	0.11280116	-0.02776749	0.07360753	5.955787	7.790604	Walking_Scroll
14:32:35.081	0.17717634	6.0599093	8.547561	0.3546879	0.11280116	-0.02776749	0.07360753	5.955787	7.790604	Walking_Scroll
14:32:35.102	0.17717634	6.0599093	8.547561	-0.27389243	-0.24150069	0.19519831	0.15351869	6.265732	7.5423713	Walking_Scroll
14:32:35.124	0.17717634	6.0599093	8.547561	-0.27389243	-0.24150069	0.19519831	0.15351869	6.265732	7.5423713	Walking_Scroll
14:32:35.145	0.17717634	6.0599093	8.547561	-0.27389243	-0.24150069	0.19519831	0.15351869	6.265732	7.5423713	Walking_Scroll
14:32:35.180	-0.51955765	4.95136	6.3711653	-0.27389243	-0.24150069	0.19519831	0.15351869	6.265732	7.5423713	Walking_Scroll
14:32:35.213	-0.51955765	4.95136	6.3711653	-0.27389243	-0.24150069	0.19519831	0.15351869	6.265732	7.5423713	Walking_Scroll
14:32:35.246	-0.51955765	4.95136	6.3711653	-0.27389243	-0.24150069	0.19519831	0.15351869	6.265732	7.5423713	Walking_Scroll
14:32:35.280	-0.51955765	4.95136	6.3711653	-0.198756	-0.16147734	0.056531914	0.18685806	5.778062	7.921455	Walking_Scroll
14:32:35.313	-0.51955765	4.95136	6.3711653	-0.198756	-0.16147734	0.056531914	0.18685806	5.778062	7.921455	Walking_Scroll
14:32:35.347	-0.51955765	4.95136	6.3711653	-0.198756	-0.16147734	0.056531914	0.18685806	5.778062	7.921455	Walking_Scroll
14:32:35.381	0.32801566	5.236279	8.542772	-0.198756	-0.16147734	0.056531914	0.18685806	5.778062	7.921455	Walking_Scroll
14:32:35.414	0.32801566	5.236279	8.542772	-0.198756	-0.16147734	0.056531914	0.18685806	5.778062	7.921455	Walking_Scroll
14:32:35.447	0.32801566	5.236279	8.542772	0.011992506	-0.11138639	-0.11145603	0.31458822	5.656239	8.004891	Walking_Scroll
14:32:35.481	0.32801566	5.236279	8.542772	0.011992506	-0.11138639	-0.11145603	0.31458822	5.656239	8.004891	Walking_Scroll
14:32:35.514	0.32801566	5.236279	8.542772	0.011992506	-0.11138639	-0.11145603	0.31458822	5.656239	8.004891	Walking_Scroll
14:32:35.548	0.32801566	5.236279	8.542772	0.011992506	-0.11138639	-0.11145603	0.31458822	5.656239	8.004891	Walking_Scroll
14:32:35.582	0.08619389	5.5714774	8.789383	0.011992506	-0.11138639	-0.11145603	0.31458822	5.656239	8.004891	Walking_Scroll
14:32:35.615	0.08619389	5.5714774	8.789383	0.011992506	-0.11138639	-0.11145603	0.31458822	5.656239	8.004891	Walking_Scroll
14:32:35.648	0.08619389	5.5714774	8.789383	0.33147505	-0.023421794	-0.13527977	0.092770934	5.7875943	7.9161534	Walking_Scroll
14:32:35.669	0.08619389	5.5714774	8.789383	0.33147505	-0.023421794	-0.13527977	0.092770934	5.7875943	7.9161534	Walking_Scroll
14:32:35.690	0.08619389	5.5714774	8.789383	0.33147505	-0.023421794	-0.13527977	0.092770934	5.7875943	7.9161534	Walking_Scroll
14:32:35.711	0.08619389	5.5714774	8.789383	0.33147505	-0.023421794	-0.13527977	0.092770934	5.7875943	7.9161534	Walking_Scroll
14:32:35.733	0.08619389	5.5714774	8.789383	0.33147505	-0.023421794	-0.13527977	0.092770934	5.7875943	7.9161534	Walking_Scroll
14:32:35.753	0.08619389	5.5714774	8.789383	0.33147505	-0.023421794	-0.13527977	0.092770934	5.7875943	7.9161534	Walking_Scroll
14:32:35.775	-0.16281068	5.9018874	7.9681463	0.33147505	-0.023421794	-0.13527977	0.092770934	5.7875943	7.9161534	Walking_Scroll
14:32:35.796	-0.16281068	5.9018874	7.9681463	0.33147505	-0.023421794	-0.13527977	0.092770934	5.7875943	7.9161534	Walking_Scroll
14:32:35.817	-0.16281068	5.9018874	7.9681463	-0.08696767	-0.060684573	-0.014328455	0.022268677	5.978469	7.7735276	Walking_Scroll
14:32:35.839	-0.16281068	5.9018874	7.9681463	-0.08696767	-0.060684573	-0.014328455	0.022268677	5.978469	7.7735276	Walking_Scroll
14:32:35.861	-0.16281068	5.9018874	7.9681463	-0.08696767	-0.060684573	-0.014328455	0.022268677	5.978469	7.7735276	Walking_Scroll
14:32:35.884	-0.16281068	5.9018874	7.9681463	-0.08696767	-0.060684573	-0.014328455	0.022268677	5.978469	7.7735276	Walking_Scroll
14:32:35.916	-0.16281068	5.9018874	7.9681463	-0.08696767	-0.060684573	-0.014328455	0.022268677	5.978469	7.7735276	Walking_Scroll
14:32:35.950	-0.16281068	5.9018874	7.9681463	-0.08696767	-0.060684573	-0.014328455	0.022268677	5.978469	7.7735276	Walking_Scroll
14:32:35.983	0.06464542	5.114171	6.979311	-0.08696767	-0.060684573	-0.014328455	0.022268677	5.978469	7.7735276	Walking_Scroll
14:32:36.016	0.06464542	5.114171	6.979311	-0.55305785	-0.038693428	-0.35030437	0.35873467	5.936714	7.7972474	Walking_Scroll
14:32:36.051	0.06464542	5.114171	6.979311	-0.55305785	-0.038693428	-0.35030437	0.35873467	5.936714	7.7972474	Walking_Scroll
14:32:36.083	0.06464542	5.114171	6.979311	-0.55305785	-0.038693428	-0.35030437	0.35873467	5.936714	7.7972474	Walking_Scroll
14:32:36.117	0.06464542	5.114171	6.979311	-0.55305785	-0.038693428	-0.35030437	0.35873467	5.936714	7.7972474	Walking_Scroll
14:32:36.150	0.06464542	5.114171	6.979311	-0.55305785	-0.038693428	-0.35030437	0.35873467	5.936714	7.7972474	Walking_Scroll
14:32:36.184	2.1620302	5.7797794	8.214757	-0.27328154	-0.21950954	-0.27333534	0.7104815	5.699091	7.9489565	Walking_Scroll
14:32:36.217	2.1620302	5.7797794	8.214757	-0.27328154	-0.21950954	-0.27333534	0.7104815	5.699091	7.9489565	Walking_Scroll
14:32:36.251	2.1620302	5.7797794	8.214757	-0.27328154	-0.21950954	-0.27333534	0.7104815	5.699091	7.9489565	Walking_Scroll
14:32:36.284	2.1620302	5.7797794	8.214757	-0.27328154	-0.21950954	-0.27333534	0.7104815	5.699091	7.9489565	Walking_Scroll
14:32:36.317	2.1620302	5.7797794	8.214757	-0.27328154	-0.21950954	-0.27333534	0.7104815	5.699091	7.9489565	Walking_Scroll
14:32:36.351	2.1620302	5.7797794	8.214757	0.41149837	0.5404068	0.25811744	0.16783363	5.619294	8.035278	Walking_Scroll
14:32:36.384	0.9696813	6.466936	7.084659	0.41149837	0.5404068	0.25811744	0.16783363	5.619294	8.035278	Walking_Scroll
14:32:36.405	0.9696813	6.466936	7.084659	0.41149837	0.5404068	0.25811744	0.16783363	5.619294	8.035278	Walking_Scroll
14:32:36.425	0.9696813	6.466936	7.084659	0.41149837	0.5404068	0.25811744	0.16783363	5.619294	8.035278	Walking_Scroll
14:32:36.447	0.9696813	6.466936	7.084659	0.41149837	0.5404068	0.25811744	0.16783363	5.619294	8.035278	Walking_Scroll
14:32:36.469	0.9696813	6.466936	7.084659	0.41149837	0.5404068	0.25811744	0.16783363	5.619294	8.035278	Walking_Scroll
14:32:36.490	0.9696813	6.466936	7.084659	0.41149837	0.5404068	0.25811744	0.16783363	5.619294	8.035278	Walking_Scroll
14:32:36.511	0.9696813	6.466936	7.084659	0.41149837	0.5404068	0.25811744	0.16783363	5.619294	8.035278	Walking_Scroll
14:32:36.531	0.9696813	6.466936	7.084659	0.1421068	0.23497419	0.13166833	-0.19762774	5.809495	7.8981676	Walking_Scroll
14:32:36.553	0.9696813	6.466936	7.084659	0.1421068	0.23497419	0.13166833	-0.19762774	5.809495	7.8981676	Walking_Scroll
14:32:36.574	-0.54828894	6.1317377	8.020821	0.1421068	0.23497419	0.13166833	-0.19762774	5.809495	7.8981676	Walking_Scroll
14:32:36.602	-0.54828894	6.1317377	8.020821	0.1421068	0.23497419	0.13166833	-0.19762774	5.809495	7.8981676	Walking_Scroll
14:32:36.635	-0.54828894	6.1317377	8.020821	0.1421068	0.23497419	0.13166833	-0.19762774	5.809495	7.8981676	Walking_Scroll
14:32:36.669	-0.54828894	6.1317377	8.020821	0.1421068	0.23497419	0.13166833	-0.19762774	5.809495	7.8981676	Walking_Scroll
14:32:36.703	-0.54828894	6.1317377	8.020821	0.1421068	0.23497419	0.13166833	-0.19762774	5.809495	7.8981676	Walking_Scroll
14:32:36.736	-0.54828894	6.1317377	8.020821	-0.3410876	-0.0796214	0.3998382	0.0098857265	5.8247056	7.8894253	Walking_Scroll
14:32:36.770	-0.9241901	4.4844766	7.1971903	-0.3410876	-0.0796214	0.3998382	0.0098857265	5.8247056	7.8894253	Walking_Scroll
14:32:36.803	-0.9241901	4.4844766	7.1971903	-0.3410876	-0.0796214	0.3998382	0.0098857265	5.8247056	7.8894253	Walking_Scroll
14:32:36.836	-0.9241901	4.4844766	7.1971903	-0.3410876	-0.0796214	0.3998382	0.0098857265	5.8247056	7.8894253	Walking_Scroll
14:32:36.871	-0.9241901	4.4844766	7.1971903	-0.3410876	-0.0796214	0.3998382	0.0098857265	5.8247056	7.8894253	Walking_Scroll
14:32:36.903	-0.9241901	4.4844766	7.1971903	-0.0038899898	-0.23478118	0.13289008	0.038082626	5.399833	8.186004	Walking_Scroll
14:32:36.937	-0.9241901	4.4844766	7.1971903	-0.0038899898	-0.23478118	0.13289008	0.038082626	5.399833	8.186004	Walking_Scroll
14:32:36.971	-0.22745611	5.3871183	8.135746	-0.0038899898	-0.23478118	0.13289008	0.038082626	5.399833	8.186004	Walking_Scroll
14:32:37.004	-0.22745611	5.3871183	8.135746	-0.0038899898	-0.23478118	0.13289008	0.038082626	5.399833	8.186004	Walking_Scroll
14:32:37.037	-0.22745611	5.3871183	8.135746	-0.0038899898	-0.23478118	0.13289008	0.038082626	5.399833	8.186004	Walking_Scroll
14:32:37.071	-0.22745611	5.3871183	8.135746	0.20991284	-0.07473447	-0.21347052	0.097363815	5.6524215	8.013176	Walking_Scroll
14:32:37.104	-0.22745611	5.3871183	8.135746	0.20991284	-0.07473447	-0.21347052	0.097363815	5.6524215	8.013176	Walking_Scroll
14:32:37.138	-0.22745611	5.3871183	8.135746	0.20991284	-0.07473447	-0.21347052	0.097363815	5.6524215	8.013176	Walking_Scroll
14:32:37.172	0.083799616	5.5020437	8.48531	0.20991284	-0.07473447	-0.21347052	0.097363815	5.6524215	8.013176	Walking_Scroll
14:32:37.205	0.083799616	5.5020437	8.48531	0.20991284	-0.07473447	-0.21347052	0.097363815	5.6524215	8.013176	Walking_Scroll
14:32:37.238	0.083799616	5.5020437	8.48531	0.20991284	-0.07473447	-0.21347052	0.097363815	5.6524215	8.013176	Walking_Scroll
14:32:37.259	0.083799616	5.5020437	8.48531	-0.079026416	-0.43697757	-0.5134053	0.17398235	5.970112	7.778036	Walking_Scroll
14:32:37.280	0.083799616	5.5020437	8.48531	-0.079026416	-0.43697757	-0.5134053	0.17398235	5.970112	7.778036	Walking_Scroll
14:32:37.301	0.083799616	5.5020437	8.48531	-0.079026416	-0.43697757	-0.5134053	0.17398235	5.970112	7.778036	Walking_Scroll
14:32:37.323	0.083799616	5.5020437	8.48531	-0.079026416	-0.43697757	-0.5134053	0.17398235	5.970112	7.778036	Walking_Scroll
14:32:37.343	0.083799616	5.5020437	8.48531	-0.079026416	-0.43697757	-0.5134053	0.17398235	5.970112	7.778036	Walking_Scroll
14:32:37.365	0.14126222	6.1700463	8.430242	-0.079026416	-0.43697757	-0.5134053	0.17398235	5.970112	7.778036	Walking_Scroll
14:32:37.386	0.14126222	6.1700463	8.430242	-0.079026416	-0.43697757	-0.5134053	0.17398235	5.970112	7.778036	Walking_Scroll
14:32:37.407	0.14126222	6.1700463	8.430242	-0.079026416	-0.43697757	-0.5134053	0.17398235	5.970112	7.778036	Walking_Scroll
14:32:37.428	0.14126222	6.1700463	8.430242	0.13721988	-0.33557394	-0.5494464	0.3408296	6.0921	7.6772714	Walking_Scroll
14:32:37.449	0.14126222	6.1700463	8.430242	0.13721988	-0.33557394	-0.5494464	0.3408296	6.0921	7.6772714	Walking_Scroll
14:32:37.471	0.14126222	6.1700463	8.430242	0.13721988	-0.33557394	-0.5494464	0.3408296	6.0921	7.6772714	Walking_Scroll
14:32:37.492	0.14126222	6.1700463	8.430242	0.13721988	-0.33557394	-0.5494464	0.3408296	6.0921	7.6772714	Walking_Scroll
14:32:37.513	0.14126222	6.1700463	8.430242	0.13721988	-0.33557394	-0.5494464	0.3408296	6.0921	7.6772714	Walking_Scroll
14:32:37.540	0.14126222	6.1700463	8.430242	0.13721988	-0.33557394	-0.5494464	0.3408296	6.0921	7.6772714	Walking_Scroll
14:32:37.573	0.409421	5.418244	7.0798707	0.13721988	-0.33557394	-0.5494464	0.3408296	6.0921	7.6772714	Walking_Scroll
14:32:37.606	0.409421	5.418244	7.0798707	-0.001446529	-0.40032566	0.1499943	0.37041035	5.898529	7.82563	Walking_Scroll
14:32:37.641	0.409421	5.418244	7.0798707	-0.001446529	-0.40032566	0.1499943	0.37041035	5.898529	7.82563	Walking_Scroll
14:32:37.673	0.409421	5.418244	7.0798707	-0.001446529	-0.40032566	0.1499943	0.37041035	5.898529	7.82563	Walking_Scroll
14:32:37.706	0.409421	5.418244	7.0798707	-0.001446529	-0.40032566	0.1499943	0.37041035	5.898529	7.82563	Walking_Scroll
14:32:37.741	0.409421	5.418244	7.0798707	-0.001446529	-0.40032566	0.1499943	0.37041035	5.898529	7.82563	Walking_Scroll
14:32:37.773	0.41420954	6.038361	5.9880815	-0.001446529	-0.40032566	0.1499943	0.37041035	5.898529	7.82563	Walking_Scroll
14:32:37.807	0.41420954	6.038361	5.9880815	0.25145167	0.087144814	-0.26600495	0.37274113	5.8776565	7.8412046	Walking_Scroll
14:32:37.840	0.41420954	6.038361	5.9880815	0.25145167	0.087144814	-0.26600495	0.37274113	5.8776565	7.8412046	Walking_Scroll
14:32:37.874	0.41420954	6.038361	5.9880815	0.25145167	0.087144814	-0.26600495	0.37274113	5.8776565	7.8412046	Walking_Scroll
14:32:37.907	0.41420954	6.038361	5.9880815	0.25145167	0.087144814	-0.26600495	0.37274113	5.8776565	7.8412046	Walking_Scroll
14:32:37.941	0.41420954	6.038361	5.9880815	0.25145167	0.087144814	-0.26600495	0.37274113	5.8776565	7.8412046	Walking_Scroll
14:32:37.974	-0.52674043	5.794145	8.162083	-0.50113434	0.24047199	-0.27761137	0.14539339	6.0792575	7.693621	Walking_Scroll
14:32:38.008	-0.52674043	5.794145	8.162083	-0.50113434	0.24047199	-0.27761137	0.14539339	6.0792575	7.693621	Walking_Scroll
14:32:38.042	-0.52674043	5.794145	8.162083	-0.50113434	0.24047199	-0.27761137	0.14539339	6.0792575	7.693621	Walking_Scroll
14:32:38.075	-0.52674043	5.794145	8.162083	-0.50113434	0.24047199	-0.27761137	0.14539339	6.0792575	7.693621	Walking_Scroll
14:32:38.096	-0.52674043	5.794145	8.162083	-0.50113434	0.24047199	-0.27761137	0.14539339	6.0792575	7.693621	Walking_Scroll
14:32:38.125	-0.52674043	5.794145	8.162083	-0.50113434	0.24047199	-0.27761137	0.14539339	6.0792575	7.693621	Walking_Scroll
14:32:38.146	-0.52674043	5.794145	8.162083	-0.50113434	0.24047199	-0.27761137	0.14539339	6.0792575	7.693621	Walking_Scroll
14:32:38.167	-0.0670397	5.499649	9.2490835	0.054753076	-0.31419367	0.364408	-0.26118222	6.3340106	7.4821386	Walking_Scroll
14:32:38.187	-0.0670397	5.499649	9.2490835	0.054753076	-0.31419367	0.364408	-0.26118222	6.3340106	7.4821386	Walking_Scroll
14:32:38.208	-0.0670397	5.499649	9.2490835	0.054753076	-0.31419367	0.364408	-0.26118222	6.3340106	7.4821386	Walking_Scroll
14:32:38.229	-0.0670397	5.499649	9.2490835	0.054753076	-0.31419367	0.364408	-0.26118222	6.3340106	7.4821386	Walking_Scroll
14:32:38.250	-0.0670397	5.499649	9.2490835	0.054753076	-0.31419367	0.364408	-0.26118222	6.3340106	7.4821386	Walking_Scroll
14:32:38.272	-0.0670397	5.499649	9.2490835	0.054753076	-0.31419367	0.364408	-0.26118222	6.3340106	7.4821386	Walking_Scroll
14:32:38.294	-0.0670397	5.499649	9.2490835	0.054753076	-0.31419367	0.364408	-0.26118222	6.3340106	7.4821386	Walking_Scroll
14:32:38.315	-0.0670397	5.499649	9.2490835	0.054753076	-0.31419367	0.364408	-0.26118222	6.3340106	7.4821386	Walking_Scroll
14:32:38.337	-0.0670397	5.499649	9.2490835	-0.43516085	-0.07045842	-0.28799608	-0.043771923	5.7347484	7.9549384	Walking_Scroll
14:32:38.361	0.1699935	5.1788163	6.095824	-0.43516085	-0.07045842	-0.28799608	-0.043771923	5.7347484	7.9549384	Walking_Scroll
14:32:38.383	0.1699935	5.1788163	6.095824	-0.43516085	-0.07045842	-0.28799608	-0.043771923	5.7347484	7.9549384	Walking_Scroll
14:32:38.404	0.1699935	5.1788163	6.095824	-0.43516085	-0.07045842	-0.28799608	-0.043771923	5.7347484	7.9549384	Walking_Scroll
14:32:38.425	0.1699935	5.1788163	6.095824	-0.43516085	-0.07045842	-0.28799608	-0.043771923	5.7347484	7.9549384	Walking_Scroll
14:32:38.447	0.1699935	5.1788163	6.095824	-0.43516085	-0.07045842	-0.28799608	-0.043771923	5.7347484	7.9549384	Walking_Scroll
14:32:38.468	0.1699935	5.1788163	6.095824	-0.43516085	-0.07045842	-0.28799608	-0.043771923	5.7347484	7.9549384	Walking_Scroll
14:32:38.490	0.1699935	5.1788163	6.095824	-0.43516085	-0.07045842	-0.28799608	-0.043771923	5.7347484	7.9549384	Walking_Scroll
14:32:38.512	0.1699935	5.1788163	6.095824	0.49457604	-0.26960048	-0.4174995	0.010994565	5.7645206	7.9335065	Walking_Scroll
14:32:38.533	0.1699935	5.1788163	6.095824	0.49457604	-0.26960048	-0.4174995	0.010994565	5.7645206	7.9335065	Walking_Scroll
14:32:38.554	0.1699935	5.1788163	6.095824	0.49457604	-0.26960048	-0.4174995	0.010994565	5.7645206	7.9335065	Walking_Scroll
14:32:38.576	0.31365	5.2841644	9.033599	0.49457604	-0.26960048	-0.4174995	0.010994565	5.7645206	7.9335065	Walking_Scroll
14:32:38.597	0.31365	5.2841644	9.033599	0.49457604	-0.26960048	-0.4174995	0.010994565	5.7645206	7.9335065	Walking_Scroll
14:32:38.620	0.31365	5.2841644	9.033599	0.49457604	-0.26960048	-0.4174995	0.010994565	5.7645206	7.9335065	Walking_Scroll
14:32:38.642	0.31365	5.2841644	9.033599	0.49457604	-0.26960048	-0.4174995	0.010994565	5.7645206	7.9335065	Walking_Scroll
14:32:38.663	0.31365	5.2841644	9.033599	0.49457604	-0.26960048	-0.4174995	0.010994565	5.7645206	7.9335065	Walking_Scroll
14:32:38.684	0.31365	5.2841644	9.033599	0.49457604	-0.26960048	-0.4174995	0.021569734	6.0593266	7.710668	Walking_Scroll
14:32:38.706	0.31365	5.2841644	9.033599	-0.07536122	-0.22989424	-0.2983808	0.021569734	6.0593266	7.710668	Walking_Scroll
14:32:38.730	0.31365	5.2841644	9.033599	-0.07536122	-0.22989424	-0.2983808	0.021569734	6.0593266	7.710668	Walking_Scroll
14:32:38.751	0.31365	5.2841644	9.033599	-0.07536122	-0.22989424	-0.2983808	0.021569734	6.0593266	7.710668	Walking_Scroll
14:32:38.772	-0.69194543	6.531582	6.526793	-0.07536122	-0.22989424	-0.2983808	0.021569734	6.0593266	7.710668	Walking_Scroll
14:32:38.793	-0.69194543	6.531582	6.526793	-0.07536122	-0.22989424	-0.2983808	0.021569734	6.0593266	7.710668	Walking_Scroll
14:32:38.815	-0.69194543	6.531582	6.526793	-0.07536122	-0.22989424	-0.2983808	0.021569734	6.0593266	7.710668	Walking_Scroll
14:32:38.836	-0.69194543	6.531582	6.526793	-0.07536122	-0.22989424	-0.2983808	0.021569734	6.0593266	7.710668	Walking_Scroll
14:32:38.857	-0.69194543	6.531582	6.526793	-0.07536122	-0.22989424	-0.2983808	0.021569734	6.0593266	7.710668	Walking_Scroll
14:32:38.880	-0.69194543	6.531582	6.526793	-0.22502321	-0.512114	-0.75958407	0.5518912	6.412746	7.3988147	Walking_Scroll
14:32:38.901	-0.69194543	6.531582	6.526793	-0.22502321	-0.512114	-0.75958407	0.5518912	6.412746	7.3988147	Walking_Scroll
14:32:38.922	-0.69194543	6.531582	6.526793	-0.22502321	-0.512114	-0.75958407	0.5518912	6.412746	7.3988147	Walking_Scroll
14:32:38.944	-0.69194543	6.531582	6.526793	-0.22502321	-0.512114	-0.75958407	0.5518912	6.412746	7.3988147	Walking_Scroll
14:32:38.966	0.2370332	5.978504	4.242655	-0.22502321	-0.512114	-0.75958407	0.5518912	6.412746	7.3988147	Walking_Scroll
14:32:38.988	0.2370332	5.978504	4.242655	-0.22502321	-0.512114	-0.75958407	0.5518912	6.412746	7.3988147	Walking_Scroll
14:32:39.009	0.2370332	5.978504	4.242655	-0.22502321	-0.512114	-0.75958407	0.5518912	6.412746	7.3988147	Walking_Scroll
14:32:39.030	0.2370332	5.978504	4.242655	-0.22502321	-0.512114	-0.75958407	0.5518912	6.412746	7.3988147	Walking_Scroll
14:32:39.052	0.2370332	5.978504	4.242655	-0.14744332	-0.26898962	-0.43582547	0.4712918	6.2800527	7.5172577	Walking_Scroll
14:32:39.074	0.2370332	5.978504	4.242655	-0.14744332	-0.26898962	-0.43582547	0.4712918	6.2800527	7.5172577	Walking_Scroll
14:32:39.097	0.2370332	5.978504	4.242655	-0.14744332	-0.26898962	-0.43582547	0.4712918	6.2800527	7.5172577	Walking_Scroll
14:32:39.118	0.2370332	5.978504	4.242655	-0.14744332	-0.26898962	-0.43582547	0.4712918	6.2800527	7.5172577	Walking_Scroll
14:32:39.140	0.2370332	5.978504	4.242655	-0.14744332	-0.26898962	-0.43582547	0.4712918	6.2800527	7.5172577	Walking_Scroll
14:32:39.161	0.09337672	6.28976	5.4565525	-0.14744332	-0.26898962	-0.43582547	0.4712918	6.2800527	7.5172577	Walking_Scroll
14:32:39.183	0.09337672	6.28976	5.4565525	-0.14744332	-0.26898962	-0.43582547	0.4712918	6.2800527	7.5172577	Walking_Scroll
14:32:39.204	0.09337672	6.28976	5.4565525	-0.14744332	-0.26898962	-0.43582547	0.4712918	6.2800527	7.5172577	Walking_Scroll
14:32:39.224	0.09337672	6.28976	5.4565525	0.05353134	-0.119327635	-0.35824558	0.4712918	6.2800527	7.5172577	Walking_Scroll
14:32:39.247	0.09337672	6.28976	5.4565525	0.05353134	-0.119327635	-0.35824558	0.2770373	6.327149	7.487375	Walking_Scroll
14:32:39.269	0.09337672	6.28976	5.4565525	0.05353134	-0.119327635	-0.35824558	0.2770373	6.327149	7.487375	Walking_Scroll
14:32:39.290	0.09337672	6.28976	5.4565525	0.05353134	-0.119327635	-0.35824558	0.2770373	6.327149	7.487375	Walking_Scroll
14:32:39.311	0.09337672	6.28976	5.4565525	0.05353134	-0.119327635	-0.35824558	0.2770373	6.327149	7.487375	Walking_Scroll
14:32:39.332	0.09337672	6.28976	5.4565525	0.05353134	-0.119327635	-0.35824558	0.2770373	6.327149	7.487375	Walking_Scroll
14:32:39.353	0.09337672	6.28976	5.4565525	0.05353134	-0.119327635	-0.35824558	0.2770373	6.327149	7.487375	Walking_Scroll
14:32:39.375	0.5458947	6.9936767	6.6704497	0.05353134	-0.119327635	-0.35824558	0.2770373	6.327149	7.487375	Walking_Scroll
14:32:39.396	0.5458947	6.9936767	6.6704497	0.05353134	-0.119327635	-0.35824558	0.2770373	6.327149	7.487375	Walking_Scroll
14:32:39.418	0.5458947	6.9936767	6.6704497	-0.51396245	-0.2256182	-0.048536908	0.11288411	6.231213	7.5716314	Walking_Scroll
14:32:39.440	0.5458947	6.9936767	6.6704497	-0.51396245	-0.2256182	-0.048536908	0.11288411	6.231213	7.5716314	Walking_Scroll
14:32:39.461	0.5458947	6.9936767	6.6704497	-0.51396245	-0.2256182	-0.048536908	0.11288411	6.231213	7.5716314	Walking_Scroll
14:32:39.482	0.5458947	6.9936767	6.6704497	-0.51396245	-0.2256182	-0.048536908	0.11288411	6.231213	7.5716314	Walking_Scroll
14:32:39.503	0.5458947	6.9936767	6.6704497	-0.51396245	-0.2256182	-0.048536908	0.11288411	6.231213	7.5716314	Walking_Scroll
14:32:39.524	0.5458947	6.9936767	6.6704497	-0.51396245	-0.2256182	-0.048536908	0.11288411	6.231213	7.5716314	Walking_Scroll
14:32:39.546	0.5458947	6.9936767	6.6704497	-0.51396245	-0.2256182	-0.048536908	0.11288411	6.231213	7.5716314	Walking_Scroll
14:32:39.568	-0.32562137	5.2314906	7.74069	-0.51396245	-0.2256182	-0.048536908	0.11288411	6.231213	7.5716314	Walking_Scroll
14:32:39.590	-0.32562137	5.2314906	7.74069	-0.04298537	-0.26349184	0.016214807	0.47042122	6.083838	7.676976	Walking_Scroll
14:32:39.612	-0.32562137	5.2314906	7.74069	-0.04298537	-0.26349184	0.016214807	0.47042122	6.083838	7.676976	Walking_Scroll
14:32:39.634	-0.32562137	5.2314906	7.74069	-0.04298537	-0.26349184	0.016214807	0.47042122	6.083838	7.676976	Walking_Scroll
14:32:39.655	-0.32562137	5.2314906	7.74069	-0.04298537	-0.26349184	0.016214807	0.47042122	6.083838	7.676976	Walking_Scroll
14:32:39.676	-0.32562137	5.2314906	7.74069	-0.04298537	-0.26349184	0.016214807	0.47042122	6.083838	7.676976	Walking_Scroll
14:32:39.697	-0.32562137	5.2314906	7.74069	-0.04298537	-0.26349184	0.016214807	0.47042122	6.083838	7.676976	Walking_Scroll
14:32:39.720	-0.32562137	5.2314906	7.74069	-0.04298537	-0.26349184	0.016214807	0.47042122	6.083838	7.676976	Walking_Scroll
14:32:39.741	-0.32562137	5.2314906	7.74069	-0.04298537	-0.26349184	0.016214807	0.47042122	6.083838	7.676976	Walking_Scroll
14:32:39.763	0.51716334	5.4517636	7.47732	-0.04298537	-0.26349184	0.016214807	0.47042122	6.083838	7.676976	Walking_Scroll
14:32:39.785	0.51716334	5.4517636	7.47732	-0.26411858	-0.30686328	-0.10901257	0.40178776	5.6479464	8.006847	Walking_Scroll
14:32:39.807	0.51716334	5.4517636	7.47732	-0.26411858	-0.30686328	-0.10901257	0.40178776	5.6479464	8.006847	Walking_Scroll
14:32:39.832	0.51716334	5.4517636	7.47732	-0.26411858	-0.30686328	-0.10901257	0.40178776	5.6479464	8.006847	Walking_Scroll
14:32:39.866	0.51716334	5.4517636	7.47732	-0.26411858	-0.30686328	-0.10901257	0.40178776	5.6479464	8.006847	Walking_Scroll
14:32:39.899	0.51716334	5.4517636	7.47732	-0.26411858	-0.30686328	-0.10901257	0.40178776	5.6479464	8.006847	Walking_Scroll
14:32:39.932	0.51716334	5.4517636	7.47732	-0.26411858	-0.30686328	-0.10901257	0.40178776	5.6479464	8.006847	Walking_Scroll
14:32:39.966	-0.13886794	5.5451403	8.767835	0.2300714	-0.1712512	-0.24584639	0.5677785	5.705115	7.956107	Walking_Scroll
14:32:40.000	-0.13886794	5.5451403	8.767835	0.2300714	-0.1712512	-0.24584639	0.5677785	5.705115	7.956107	Walking_Scroll
14:32:40.033	-0.13886794	5.5451403	8.767835	0.2300714	-0.1712512	-0.24584639	0.5677785	5.705115	7.956107	Walking_Scroll
14:32:40.066	-0.13886794	5.5451403	8.767835	0.2300714	-0.1712512	-0.24584639	0.5677785	5.705115	7.956107	Walking_Scroll
14:32:40.101	-0.13886794	5.5451403	8.767835	0.2300714	-0.1712512	-0.24584639	0.5677785	5.705115	7.956107	Walking_Scroll
14:32:40.133	-0.13886794	5.5451403	8.767835	0.37851167	-0.019145738	-0.20736188	0.3152867	5.9004226	7.8266187	Walking_Scroll
14:32:40.167	0.31125572	5.906676	7.2522583	0.37851167	-0.019145738	-0.20736188	0.3152867	5.9004226	7.8266187	Walking_Scroll
14:32:40.201	0.31125572	5.906676	7.2522583	0.37851167	-0.019145738	-0.20736188	0.3152867	5.9004226	7.8266187	Walking_Scroll
14:32:40.234	0.31125572	5.906676	7.2522583	0.37851167	-0.019145738	-0.20736188	0.3152867	5.9004226	7.8266187	Walking_Scroll
14:32:40.255	0.31125572	5.906676	7.2522583	0.37851167	-0.019145738	-0.20736188	0.3152867	5.9004226	7.8266187	Walking_Scroll
14:32:40.276	0.31125572	5.906676	7.2522583	0.37851167	-0.019145738	-0.20736188	0.3152867	5.9004226	7.8266187	Walking_Scroll
14:32:40.297	0.31125572	5.906676	7.2522583	0.37851167	-0.019145738	-0.20736188	0.3152867	5.9004226	7.8266187	Walking_Scroll
14:32:40.318	0.31125572	5.906676	7.2522583	0.029096734	-0.16697513	-0.25623107	0.46693954	6.137293	7.6345234	Walking_Scroll
14:32:40.339	0.31125572	5.906676	7.2522583	0.029096734	-0.16697513	-0.25623107	0.46693954	6.137293	7.6345234	Walking_Scroll
14:32:40.361	1.1947432	6.301731	7.0870533	0.029096734	-0.16697513	-0.25623107	0.46693954	6.137293	7.6345234	Walking_Scroll
14:32:40.382	1.1947432	6.301731	7.0870533	0.029096734	-0.16697513	-0.25623107	0.46693954	6.137293	7.6345234	Walking_Scroll
14:32:40.403	1.1947432	6.301731	7.0870533	0.029096734	-0.16697513	-0.25623107	0.46693954	6.137293	7.6345234	Walking_Scroll
14:32:40.425	1.1947432	6.301731	7.0870533	0.029096734	-0.16697513	-0.25623107	0.46693954	6.137293	7.6345234	Walking_Scroll
14:32:40.446	1.1947432	6.301731	7.0870533	0.029096734	-0.16697513	-0.25623107	0.46693954	6.137293	7.6345234	Walking_Scroll
14:32:40.470	1.1947432	6.301731	7.0870533	0.029096734	-0.16697513	-0.25623107	0.46693954	6.137293	7.6345234	Walking_Scroll
14:32:40.491	1.1947432	6.301731	7.0870533	-0.6856156	-0.15170349	-0.8060098	1.0203617	5.84054	7.8113537	Walking_Scroll
14:32:40.513	1.1947432	6.301731	7.0870533	-0.6856156	-0.15170349	-0.8060098	1.0203617	5.84054	7.8113537	Walking_Scroll
14:32:40.533	1.1947432	6.301731	7.0870533	-0.6856156	-0.15170349	-0.8060098	1.0203617	5.84054	7.8113537	Walking_Scroll
14:32:40.555	1.1947432	6.301731	7.0870533	-0.6856156	-0.15170349	-0.8060098	1.0203617	5.84054	7.8113537	Walking_Scroll
14:32:40.575	0.6177229	5.9856873	4.515602	-0.6856156	-0.15170349	-0.8060098	1.0203617	5.84054	7.8113537	Walking_Scroll
14:32:40.597	0.6177229	5.9856873	4.515602	-0.6856156	-0.15170349	-0.8060098	1.0203617	5.84054	7.8113537	Walking_Scroll
14:32:40.618	0.6177229	5.9856873	4.515602	-0.6856156	-0.15170349	-0.8060098	1.0203617	5.84054	7.8113537	Walking_Scroll
14:32:40.639	0.6177229	5.9856873	4.515602	-0.6856156	-0.15170349	-0.8060098	1.0203617	5.84054	7.8113537	Walking_Scroll
14:32:40.660	0.6177229	5.9856873	4.515602	-0.6856156	-0.15170349	-0.8060098	1.0203617	5.84054	7.8113537	Walking_Scroll
14:32:40.683	0.6177229	5.9856873	4.515602	-0.11567833	-0.1712512	-0.5176814	0.74837595	5.776081	7.8896856	Walking_Scroll
14:32:40.704	0.6177229	5.9856873	4.515602	-0.11567833	-0.1712512	-0.5176814	0.74837595	5.776081	7.8896856	Walking_Scroll
14:32:40.725	0.6177229	5.9856873	4.515602	-0.11567833	-0.1712512	-0.5176814	0.74837595	5.776081	7.8896856	Walking_Scroll
14:32:40.745	0.6177229	5.9856873	4.515602	-0.11567833	-0.1712512	-0.5176814	0.74837595	5.776081	7.8896856	Walking_Scroll
14:32:40.766	0.20590763	5.973716	5.38233	-0.11567833	-0.1712512	-0.5176814	0.74837595	5.776081	7.8896856	Walking_Scroll
14:32:40.788	0.20590763	5.973716	5.38233	-0.11567833	-0.1712512	-0.5176814	0.74837595	5.776081	7.8896856	Walking_Scroll
14:32:40.808	0.20590763	5.973716	5.38233	-0.11567833	-0.1712512	-0.5176814	0.74837595	5.776081	7.8896856	Walking_Scroll
14:32:40.830	0.20590763	5.973716	5.38233	-0.11567833	-0.1712512	-0.5176814	0.74837595	5.776081	7.8896856	Walking_Scroll
14:32:40.850	0.20590763	5.973716	5.38233	0.27161023	0.1787746	0.094405554	0.35527423	6.041802	7.7162642	Walking_Scroll
14:32:40.871	0.20590763	5.973716	5.38233	0.27161023	0.1787746	0.094405554	0.35527423	6.041802	7.7162642	Walking_Scroll
14:32:40.893	0.20590763	5.973716	5.38233	0.27161023	0.1787746	0.094405554	0.35527423	6.041802	7.7162642	Walking_Scroll
14:32:40.915	0.20590763	5.973716	5.38233	0.27161023	0.1787746	0.094405554	0.35527423	6.041802	7.7162642	Walking_Scroll
14:32:40.936	0.20590763	5.973716	5.38233	0.27161023	0.1787746	0.094405554	0.35527423	6.041802	7.7162642	Walking_Scroll
14:32:40.958	-0.32801566	5.870762	9.289786	0.27161023	0.1787746	0.094405554	0.35527423	6.041802	7.7162642	Walking_Scroll
14:32:40.978	-0.32801566	5.870762	9.289786	0.27161023	0.1787746	0.094405554	0.35527423	6.041802	7.7162642	Walking_Scroll
14:32:41.004	-0.32801566	5.870762	9.289786	0.27161023	0.1787746	0.094405554	0.35527423	6.041802	7.7162642	Walking_Scroll
14:32:41.037	-0.32801566	5.870762	9.289786	0.2826058	0.005899736	0.25933918	0.21659371	6.2350426	7.5662193	Walking_Scroll
14:32:41.071	-0.32801566	5.870762	9.289786	0.2826058	0.005899736	0.25933918	0.21659371	6.2350426	7.5662193	Walking_Scroll
14:32:41.104	-0.32801566	5.870762	9.289786	0.2826058	0.005899736	0.25933918	0.21659371	6.2350426	7.5662193	Walking_Scroll
14:32:41.138	-0.32801566	5.870762	9.289786	0.2826058	0.005899736	0.25933918	0.21659371	6.2350426	7.5662193	Walking_Scroll
14:32:41.171	-0.7901107	4.635316	7.4222517	0.2826058	0.005899736	0.25933918	0.21659371	6.2350426	7.5662193	Walking_Scroll
14:32:41.205	-0.7901107	4.635316	7.4222517	0.2826058	0.005899736	0.25933918	0.21659371	6.2350426	7.5662193	Walking_Scroll
14:32:41.238	-0.7901107	4.635316	7.4222517	0.20319332	0.20382006	0.24528928	0.3545663	5.6656246	7.99658	Walking_Scroll
14:32:41.272	-0.7901107	4.635316	7.4222517	0.20319332	0.20382006	0.24528928	0.3545663	5.6656246	7.99658	Walking_Scroll
14:32:41.305	-0.7901107	4.635316	7.4222517	0.20319332	0.20382006	0.24528928	0.3545663	5.6656246	7.99658	Walking_Scroll
14:32:41.339	-0.7901107	4.635316	7.4222517	0.20319332	0.20382006	0.24528928	0.3545663	5.6656246	7.99658	Walking_Scroll
14:32:41.372	0.016759925	4.9633317	9.39274	0.20319332	0.20382006	0.24528928	0.3545663	5.6656246	7.99658	Walking_Scroll
14:32:41.406	0.016759925	4.9633317	9.39274	-0.03443325	-0.05213246	-0.12184074	0.3241772	5.5225873	8.097301	Walking_Scroll
14:32:41.426	0.016759925	4.9633317	9.39274	-0.03443325	-0.05213246	-0.12184074	0.3241772	5.5225873	8.097301	Walking_Scroll
14:32:41.447	0.016759925	4.9633317	9.39274	-0.03443325	-0.05213246	-0.12184074	0.3241772	5.5225873	8.097301	Walking_Scroll
14:32:41.468	0.016759925	4.9633317	9.39274	-0.03443325	-0.05213246	-0.12184074	0.3241772	5.5225873	8.097301	Walking_Scroll
14:32:41.490	0.016759925	4.9633317	9.39274	-0.03443325	-0.05213246	-0.12184074	0.3241772	5.5225873	8.097301	Walking_Scroll
14:32:41.510	0.016759925	4.9633317	9.39274	-0.03443325	-0.05213246	-0.12184074	0.3241772	5.5225873	8.097301	Walking_Scroll
14:32:41.531	0.016759925	4.9633317	9.39274	-0.03443325	-0.05213246	-0.12184074	0.3241772	5.5225873	8.097301	Walking_Scroll
14:32:41.552	0.016759925	4.9633317	9.39274	-0.03443325	-0.05213246	-0.12184074	0.3241772	5.5225873	8.097301	Walking_Scroll
14:32:41.573	-0.17717634	5.7797794	9.115005	0.086518064	-0.50417274	-0.16948822	0.2312614	5.62828	8.02741	Walking_Scroll
14:32:41.595	-0.17717634	5.7797794	9.115005	0.086518064	-0.50417274	-0.16948822	0.2312614	5.62828	8.02741	Walking_Scroll
14:32:41.617	-0.17717634	5.7797794	9.115005	0.086518064	-0.50417274	-0.16948822	0.2312614	5.62828	8.02741	Walking_Scroll
14:32:41.637	-0.17717634	5.7797794	9.115005	0.086518064	-0.50417274	-0.16948822	0.2312614	5.62828	8.02741	Walking_Scroll
14:32:41.660	-0.17717634	5.7797794	9.115005	0.086518064	-0.50417274	-0.16948822	0.2312614	5.62828	8.02741	Walking_Scroll
14:32:41.681	-0.17717634	5.7797794	9.115005	0.086518064	-0.50417274	-0.16948822	0.2312614	5.62828	8.02741	Walking_Scroll
14:32:41.702	-0.17717634	5.7797794	9.115005	0.086518064	-0.50417274	-0.16948822	0.2312614	5.62828	8.02741	Walking_Scroll
14:32:41.723	-0.17717634	5.7797794	9.115005	0.086518064	-0.50417274	-0.16948822	0.2312614	5.62828	8.02741	Walking_Scroll
14:32:41.745	-0.17717634	5.7797794	9.115005	0.086518064	-0.50417274	-0.16948822	0.2312614	5.62828	8.02741	Walking_Scroll
14:32:41.766	0.25858167	5.6169686	9.522031	0.39928105	-0.16636425	0.10662287	0.40828344	5.711305	7.9614472	Walking_Scroll
14:32:41.787	0.25858167	5.6169686	9.522031	0.39928105	-0.16636425	0.10662287	0.40828344	5.711305	7.9614472	Walking_Scroll
14:32:41.809	0.25858167	5.6169686	9.522031	0.39928105	-0.16636425	0.10662287	0.40828344	5.711305	7.9614472	Walking_Scroll
14:32:41.830	0.25858167	5.6169686	9.522031	0.39928105	-0.16636425	0.10662287	0.40828344	5.711305	7.9614472	Walking_Scroll
14:32:41.858	0.25858167	5.6169686	9.522031	0.39928105	-0.16636425	0.10662287	0.40828344	5.711305	7.9614472	Walking_Scroll
14:32:41.891	0.25858167	5.6169686	9.522031	0.39928105	-0.16636425	0.10662287	0.40828344	5.711305	7.9614472	Walking_Scroll
14:32:41.925	0.25858167	5.6169686	9.522031	-0.5426732	-0.07901054	-0.5616637	0.83222234	5.7805524	7.878005	Walking_Scroll
14:32:41.958	1.2258687	5.2578273	6.7015753	-0.5426732	-0.07901054	-0.5616637	0.83222234	5.7805524	7.878005	Walking_Scroll
14:32:41.992	1.2258687	5.2578273	6.7015753	-0.5426732	-0.07901054	-0.5616637	0.83222234	5.7805524	7.878005	Walking_Scroll
14:32:42.025	1.2258687	5.2578273	6.7015753	-0.5426732	-0.07901054	-0.5616637	0.83222234	5.7805524	7.878005	Walking_Scroll
14:32:42.059	1.2258687	5.2578273	6.7015753	-0.5426732	-0.07901054	-0.5616637	0.83222234	5.7805524	7.878005	Walking_Scroll
14:32:42.092	1.2258687	5.2578273	6.7015753	-0.5426732	-0.07901054	-0.5616637	0.83222234	5.7805524	7.878005	Walking_Scroll
14:32:42.126	1.2258687	5.2578273	6.7015753	-0.30321395	-0.031363044	-0.29410473	0.74084264	5.5968847	8.018501	Walking_Scroll
14:32:42.159	0.090982445	5.0758624	6.474119	-0.30321395	-0.031363044	-0.29410473	0.74084264	5.5968847	8.018501	Walking_Scroll
14:32:42.193	0.090982445	5.0758624	6.474119	-0.30321395	-0.031363044	-0.29410473	0.74084264	5.5968847	8.018501	Walking_Scroll
14:32:42.226	0.090982445	5.0758624	6.474119	-0.30321395	-0.031363044	-0.29410473	0.74084264	5.5968847	8.018501	Walking_Scroll
14:32:42.260	0.090982445	5.0758624	6.474119	-0.30321395	-0.031363044	-0.29410473	0.74084264	5.5968847	8.018501	Walking_Scroll
14:32:42.293	0.090982445	5.0758624	6.474119	0.33636194	0.44816616	0.21780033	0.39480263	5.732754	7.946696	Walking_Scroll
14:32:42.326	0.090982445	5.0758624	6.474119	0.33636194	0.44816616	0.21780033	0.39480263	5.732754	7.946696	Walking_Scroll
14:32:42.361	0.08619389	5.6600657	8.456578	0.33636194	0.44816616	0.21780033	0.39480263	5.732754	7.946696	Walking_Scroll
14:32:42.382	0.08619389	5.6600657	8.456578	0.33636194	0.44816616	0.21780033	0.39480263	5.732754	7.946696	Walking_Scroll
14:32:42.413	0.08619389	5.6600657	8.456578	0.33636194	0.44816616	0.21780033	0.39480263	5.732754	7.946696	Walking_Scroll
14:32:42.436	0.08619389	5.6600657	8.456578	0.33636194	0.44816616	0.21780033	0.39480263	5.732754	7.946696	Walking_Scroll
14:32:42.460	0.08619389	5.6600657	8.456578	0.33636194	0.44816616	0.21780033	0.39480263	5.732754	7.946696	Walking_Scroll
14:32:42.482	0.08619389	5.6600657	8.456578	0.32719898	0.21848084	0.13289008	0.042815316	5.7419143	7.9497757	Walking_Scroll
14:32:42.505	0.08619389	5.6600657	8.456578	0.32719898	0.21848084	0.13289008	0.042815316	5.7419143	7.9497757	Walking_Scroll
14:32:42.529	0.08619389	5.6600657	8.456578	0.32719898	0.21848084	0.13289008	0.042815316	5.7419143	7.9497757	Walking_Scroll
14:32:42.552	0.08619389	5.6600657	8.456578	0.32719898	0.21848084	0.13289008	0.042815316	5.7419143	7.9497757	Walking_Scroll
14:32:42.575	0.31365	5.593026	9.052753	0.32719898	0.21848084	0.13289008	0.042815316	5.7419143	7.9497757	Walking_Scroll
14:32:42.598	0.31365	5.593026	9.052753	0.32719898	0.21848084	0.13289008	0.042815316	5.7419143	7.9497757	Walking_Scroll
14:32:42.621	0.31365	5.593026	9.052753	0.32719898	0.21848084	0.13289008	0.042815316	5.7419143	7.9497757	Walking_Scroll
14:32:42.642	0.31365	5.593026	9.052753	0.32719898	0.21848084	0.13289008	0.042815316	5.7419143	7.9497757	Walking_Scroll
14:32:42.662	0.31365	5.593026	9.052753	-0.40400672	-0.48157075	0.0046083676	0.0017121743	5.797079	7.909755	Walking_Scroll
14:32:42.683	0.31365	5.593026	9.052753	-0.40400672	-0.48157075	0.0046083676	0.0017121743	5.797079	7.909755	Walking_Scroll
14:32:42.703	0.31365	5.593026	9.052753	-0.40400672	-0.48157075	0.0046083676	0.0017121743	5.797079	7.909755	Walking_Scroll
14:32:42.724	0.31365	5.593026	9.052753	-0.40400672	-0.48157075	0.0046083676	0.0017121743	5.797079	7.909755	Walking_Scroll
14:32:42.747	0.31365	5.593026	9.052753	-0.40400672	-0.48157075	0.0046083676	0.0017121743	5.797079	7.909755	Walking_Scroll
14:32:42.768	-1.2474172	5.384724	5.9665327	-0.40400672	-0.48157075	0.0046083676	0.0017121743	5.797079	7.909755	Walking_Scroll
14:32:42.789	-1.2474172	5.384724	5.9665327	-0.40400672	-0.48157075	0.0046083676	0.0017121743	5.797079	7.909755	Walking_Scroll
14:32:42.813	-1.2474172	5.384724	5.9665327	-0.40400672	-0.48157075	0.0046083676	0.0017121743	5.797079	7.909755	Walking_Scroll
14:32:42.835	-1.2474172	5.384724	5.9665327	-0.14316727	-0.167586	0.4218293	-0.08970829	5.3784046	8.1997	Walking_Scroll
14:32:42.857	-1.2474172	5.384724	5.9665327	-0.14316727	-0.167586	0.4218293	-0.08970829	5.3784046	8.1997	Walking_Scroll
14:32:42.880	-1.2474172	5.384724	5.9665327	-0.14316727	-0.167586	0.4218293	-0.08970829	5.3784046	8.1997	Walking_Scroll
14:32:42.901	-1.2474172	5.384724	5.9665327	-0.14316727	-0.167586	0.4218293	-0.08970829	5.3784046	8.1997	Walking_Scroll
14:32:42.922	-1.2474172	5.384724	5.9665327	-0.14316727	-0.167586	0.4218293	-0.08970829	5.3784046	8.1997	Walking_Scroll
14:32:42.942	-1.2474172	5.384724	5.9665327	-0.14316727	-0.167586	0.4218293	-0.08970829	5.3784046	8.1997	Walking_Scroll
14:32:42.963	-1.5179702	5.195576	6.3807425	-0.14316727	-0.167586	0.4218293	-0.08970829	5.3784046	8.1997	Walking_Scroll
14:32:42.984	-1.5179702	5.195576	6.3807425	-0.14316727	-0.167586	0.4218293	-0.08970829	5.3784046	8.1997	Walking_Scroll
14:32:43.006	-1.5179702	5.195576	6.3807425	0.06147259	0.051103763	-0.13100372	0.035768393	5.485106	8.129127	Walking_Scroll
14:32:43.027	-1.5179702	5.195576	6.3807425	0.06147259	0.051103763	-0.13100372	0.035768393	5.485106	8.129127	Walking_Scroll
14:32:43.049	-1.5179702	5.195576	6.3807425	0.06147259	0.051103763	-0.13100372	0.035768393	5.485106	8.129127	Walking_Scroll
14:32:43.070	-1.5179702	5.195576	6.3807425	0.06147259	0.051103763	-0.13100372	0.035768393	5.485106	8.129127	Walking_Scroll
14:32:43.092	-1.5179702	5.195576	6.3807425	0.06147259	0.051103763	-0.13100372	0.035768393	5.485106	8.129127	Walking_Scroll
14:32:43.114	-1.5179702	5.195576	6.3807425	0.06147259	0.051103763	-0.13100372	0.035768393	5.485106	8.129127	Walking_Scroll
14:32:43.135	-1.5179702	5.195576	6.3807425	0.06147259	0.051103763	-0.13100372	0.035768393	5.485106	8.129127	Walking_Scroll
14:32:43.157	-0.04070267	5.810905	7.474926	0.06147259	0.051103763	-0.13100372	0.035768393	5.485106	8.129127	Walking_Scroll
14:32:43.178	-0.04070267	5.810905	7.474926	0.06147259	0.051103763	-0.13100372	0.035768393	5.485106	8.129127	Walking_Scroll
14:32:43.200	-0.04070267	5.810905	7.474926	-0.07169603	-0.502951	-0.26111802	0.095920704	5.803543	7.9044275	Walking_Scroll
14:32:43.222	-0.04070267	5.810905	7.474926	-0.07169603	-0.502951	-0.26111802	0.095920704	5.803543	7.9044275	Walking_Scroll
14:32:43.242	-0.04070267	5.810905	7.474926	-0.07169603	-0.502951	-0.26111802	0.095920704	5.803543	7.9044275	Walking_Scroll
14:32:43.263	-0.04070267	5.810905	7.474926	-0.07169603	-0.502951	-0.26111802	0.095920704	5.803543	7.9044275	Walking_Scroll
14:32:43.285	-0.04070267	5.810905	7.474926	-0.07169603	-0.502951	-0.26111802	0.095920704	5.803543	7.9044275	Walking_Scroll
14:32:43.306	-0.04070267	5.810905	7.474926	-0.07169603	-0.502951	-0.26111802	0.095920704	5.803543	7.9044275	Walking_Scroll
14:32:43.327	-0.04070267	5.810905	7.474926	-0.07169603	-0.502951	-0.26111802	0.095920704	5.803543	7.9044275	Walking_Scroll
14:32:43.348	-0.04070267	5.810905	7.474926	-0.07169603	-0.502951	-0.26111802	0.095920704	5.803543	7.9044275	Walking_Scroll
14:32:43.370	-0.04070267	5.7893567	7.620977	0.13355468	-0.20484877	-0.003943746	0.27826685	5.7549896	7.935552	Walking_Scroll
14:32:43.391	-0.04070267	5.7893567	7.620977	0.13355468	-0.20484877	-0.003943746	0.27826685	5.7549896	7.935552	Walking_Scroll
14:32:43.412	-0.04070267	5.7893567	7.620977	0.13355468	-0.20484877	-0.003943746	0.27826685	5.7549896	7.935552	Walking_Scroll
14:32:43.433	-0.04070267	5.7893567	7.620977	0.13355468	-0.20484877	-0.003943746	0.27826685	5.7549896	7.935552	Walking_Scroll
14:32:43.454	-0.04070267	5.7893567	7.620977	0.13355468	-0.20484877	-0.003943746	0.27826685	5.7549896	7.935552	Walking_Scroll
14:32:43.475	-0.04070267	5.7893567	7.620977	0.13355468	-0.20484877	-0.003943746	0.27826685	5.7549896	7.935552	Walking_Scroll
14:32:43.496	-0.04070267	5.7893567	7.620977	0.13355468	-0.20484877	-0.003943746	0.27826685	5.7549896	7.935552	Walking_Scroll
14:32:43.518	-0.04070267	5.7893567	7.620977	0.13355468	-0.20484877	-0.003943746	0.27826685	5.7549896	7.935552	Walking_Scroll
14:32:43.539	-0.04070267	5.7893567	7.620977	0.13355468	-0.20484877	-0.003943746	0.27826685	5.7549896	7.935552	Walking_Scroll
14:32:43.560	1.525153	5.6385174	6.65369	0.060861725	0.29911506	0.018047404	0.35391814	5.2728963	8.26085	Walking_Scroll
14:32:43.582	1.525153	5.6385174	6.65369	0.060861725	0.29911506	0.018047404	0.35391814	5.2728963	8.26085	Walking_Scroll
14:32:43.602	1.525153	5.6385174	6.65369	0.060861725	0.29911506	0.018047404	0.35391814	5.2728963	8.26085	Walking_Scroll
14:32:43.623	1.525153	5.6385174	6.65369	0.060861725	0.29911506	0.018047404	0.35391814	5.2728963	8.26085	Walking_Scroll
14:32:43.644	1.525153	5.6385174	6.65369	0.060861725	0.29911506	0.018047404	0.35391814	5.2728963	8.26085	Walking_Scroll
14:32:43.665	1.525153	5.6385174	6.65369	0.060861725	0.29911506	0.018047404	0.35391814	5.2728963	8.26085	Walking_Scroll
14:32:43.686	1.525153	5.6385174	6.65369	0.060861725	0.29911506	0.018047404	0.35391814	5.2728963	8.26085	Walking_Scroll
14:32:43.708	1.525153	5.6385174	6.65369	0.060861725	0.29911506	0.018047404	0.35391814	5.2728963	8.26085	Walking_Scroll
14:32:43.729	1.525153	5.6385174	6.65369	-0.097963236	-0.044802077	-0.3509152	0.7038913	5.1418376	8.320842	Walking_Scroll
14:32:43.750	1.525153	5.6385174	6.65369	-0.097963236	-0.044802077	-0.3509152	0.7038913	5.1418376	8.320842	Walking_Scroll
14:32:43.772	0.46209505	5.583449	5.7606254	-0.097963236	-0.044802077	-0.3509152	0.7038913	5.1418376	8.320842	Walking_Scroll
14:32:43.793	0.46209505	5.583449	5.7606254	-0.097963236	-0.044802077	-0.3509152	0.7038913	5.1418376	8.320842	Walking_Scroll
14:32:43.817	0.46209505	5.583449	5.7606254	-0.097963236	-0.044802077	-0.3509152	0.7038913	5.1418376	8.320842	Walking_Scroll
14:32:43.838	0.46209505	5.583449	5.7606254	-0.097963236	-0.044802077	-0.3509152	0.7038913	5.1418376	8.320842	Walking_Scroll
14:32:43.860	0.46209505	5.583449	5.7606254	-0.097963236	-0.044802077	-0.3509152	0.7038913	5.1418376	8.320842	Walking_Scroll
14:32:43.881	0.46209505	5.583449	5.7606254	-0.097963236	-0.044802077	-0.3509152	0.7038913	5.1418376	8.320842	Walking_Scroll
14:32:43.901	0.46209505	5.583449	5.7606254	-0.097963236	-0.044802077	-0.3509152	0.7038913	5.1418376	8.320842	Walking_Scroll
14:32:43.924	0.46209505	5.583449	5.7606254	0.2563386	0.08470135	0.06447316	0.546011	5.4422326	8.139673	Walking_Scroll
14:32:43.945	0.46209505	5.583449	5.7606254	0.2563386	0.08470135	0.06447316	0.546011	5.4422326	8.139673	Walking_Scroll
14:32:43.966	-0.27055305	5.0423427	8.79896	0.2563386	0.08470135	0.06447316	0.546011	5.4422326	8.139673	Walking_Scroll
14:32:44.000	-0.27055305	5.0423427	8.79896	0.2563386	0.08470135	0.06447316	0.546011	5.4422326	8.139673	Walking_Scroll
14:32:44.033	-0.27055305	5.0423427	8.79896	0.2563386	0.08470135	0.06447316	0.546011	5.4422326	8.139673	Walking_Scroll
14:32:44.066	-0.27055305	5.0423427	8.79896	0.2563386	0.08470135	0.06447316	0.546011	5.4422326	8.139673	Walking_Scroll
14:32:44.101	-0.27055305	5.0423427	8.79896	0.5996449	0.037053864	0.1182293	0.48874047	5.6390996	8.008246	Walking_Scroll
14:32:44.134	-0.27055305	5.0423427	8.79896	0.5996449	0.037053864	0.1182293	0.48874047	5.6390996	8.008246	Walking_Scroll
14:32:44.167	1.1277034	5.585843	9.174861	0.5996449	0.037053864	0.1182293	0.48874047	5.6390996	8.008246	Walking_Scroll
14:32:44.201	1.1277034	5.585843	9.174861	0.5996449	0.037053864	0.1182293	0.48874047	5.6390996	8.008246	Walking_Scroll
14:32:44.234	1.1277034	5.585843	9.174861	0.5996449	0.037053864	0.1182293	0.48874047	5.6390996	8.008246	Walking_Scroll
14:32:44.267	1.1277034	5.585843	9.174861	-0.43638256	0.46588126	0.052866723	0.54350674	5.4736495	8.118751	Walking_Scroll
14:32:44.301	1.1277034	5.585843	9.174861	-0.43638256	0.46588126	0.052866723	0.54350674	5.4736495	8.118751	Walking_Scroll
14:32:44.337	1.1277034	5.585843	9.174861	-0.43638256	0.46588126	0.052866723	0.54350674	5.4736495	8.118751	Walking_Scroll
14:32:44.357	-0.35674694	4.371946	6.56989	-0.43638256	0.46588126	0.052866723	0.54350674	5.4736495	8.118751	Walking_Scroll
14:32:44.379	-0.35674694	4.371946	6.56989	-0.43638256	0.46588126	0.052866723	0.54350674	5.4736495	8.118751	Walking_Scroll
14:32:44.400	-0.35674694	4.371946	6.56989	-0.43638256	0.46588126	0.052866723	0.54350674	5.4736495	8.118751	Walking_Scroll
14:32:44.421	-0.35674694	4.371946	6.56989	-0.43638256	0.46588126	0.052866723	0.54350674	5.4736495	8.118751	Walking_Scroll
14:32:44.442	-0.35674694	4.371946	6.56989	-0.43638256	0.46588126	0.052866723	0.54350674	5.4736495	8.118751	Walking_Scroll
14:32:44.463	-0.35674694	4.371946	6.56989	-0.18165179	-0.12849061	0.17503977	0.314842	4.821839	8.533527	Walking_Scroll
14:32:44.483	-0.35674694	4.371946	6.56989	-0.18165179	-0.12849061	0.17503977	0.314842	4.821839	8.533527	Walking_Scroll
14:32:44.504	-0.35674694	4.371946	6.56989	-0.18165179	-0.12849061	0.17503977	0.314842	4.821839	8.533527	Walking_Scroll
14:32:44.525	-0.35674694	4.371946	6.56989	-0.18165179	-0.12849061	0.17503977	0.314842	4.821839	8.533527	Walking_Scroll
14:32:44.545	-0.35674694	4.371946	6.56989	-0.18165179	-0.12849061	0.17503977	0.314842	4.821839	8.533527	Walking_Scroll
14:32:44.567	-0.18435916	5.1452966	8.389539	-0.18165179	-0.12849061	0.17503977	0.314842	4.821839	8.533527	Walking_Scroll
14:32:44.589	-0.18435916	5.1452966	8.389539	-0.18165179	-0.12849061	0.17503977	0.314842	4.821839	8.533527	Walking_Scroll
14:32:44.610	-0.18435916	5.1452966	8.389539	-0.18165179	-0.12849061	0.17503977	0.314842	4.821839	8.533527	Walking_Scroll
14:32:44.632	-0.18435916	5.1452966	8.389539	0.18364565	-0.10649946	-0.096184395	0.22795974	5.1018133	8.37197	Walking_Scroll
14:32:44.654	-0.18435916	5.1452966	8.389539	0.18364565	-0.10649946	-0.096184395	0.22795974	5.1018133	8.37197	Walking_Scroll
14:32:44.676	-0.18435916	5.1452966	8.389539	0.18364565	-0.10649946	-0.096184395	0.22795974	5.1018133	8.37197	Walking_Scroll
14:32:44.698	-0.18435916	5.1452966	8.389539	0.18364565	-0.10649946	-0.096184395	0.22795974	5.1018133	8.37197	Walking_Scroll
14:32:44.721	-0.18435916	5.1452966	8.389539	0.18364565	-0.10649946	-0.096184395	0.22795974	5.1018133	8.37197	Walking_Scroll
14:32:44.743	-0.18435916	5.1452966	8.389539	0.18364565	-0.10649946	-0.096184395	0.22795974	5.1018133	8.37197	Walking_Scroll
14:32:44.764	0.15562786	5.320079	8.262642	0.18364565	-0.10649946	-0.096184395	0.22795974	5.1018133	8.37197	Walking_Scroll
14:32:44.788	0.15562786	5.320079	8.262642	0.18364565	-0.10649946	-0.096184395	0.22795974	5.1018133	8.37197	Walking_Scroll
14:32:44.810	0.15562786	5.320079	8.262642	-0.067419976	0.023614828	-0.15482748	0.35157692	5.230873	8.287623	Walking_Scroll
14:32:44.831	0.15562786	5.320079	8.262642	-0.067419976	0.023614828	-0.15482748	0.35157692	5.230873	8.287623	Walking_Scroll
14:32:44.855	0.15562786	5.320079	8.262642	-0.067419976	0.023614828	-0.15482748	0.35157692	5.230873	8.287623	Walking_Scroll
14:32:44.876	0.15562786	5.320079	8.262642	-0.067419976	0.023614828	-0.15482748	0.35157692	5.230873	8.287623	Walking_Scroll
14:32:44.897	0.15562786	5.320079	8.262642	-0.067419976	0.023614828	-0.15482748	0.35157692	5.230873	8.287623	Walking_Scroll
14:32:44.918	0.15562786	5.320079	8.262642	-0.067419976	0.023614828	-0.15482748	0.35157692	5.230873	8.287623	Walking_Scroll
14:32:44.938	0.15562786	5.320079	8.262642	-0.067419976	0.023614828	-0.15482748	0.35157692	5.230873	8.287623	Walking_Scroll
14:32:44.960	1.4509305	4.364763	7.2163444	-0.067419976	0.023614828	-0.15482748	0.35157692	5.230873	8.287623	Walking_Scroll
14:32:44.981	1.4509305	4.364763	7.2163444	-0.067419976	0.023614828	-0.15482748	0.35157692	5.230873	8.287623	Walking_Scroll
14:32:45.002	1.4509305	4.364763	7.2163444	-0.99410254	-0.4785164	-0.8353314	0.6710295	5.14683	8.32047	Walking_Scroll
14:32:45.023	1.4509305	4.364763	7.2163444	-0.99410254	-0.4785164	-0.8353314	0.6710295	5.14683	8.32047	Walking_Scroll
14:32:45.045	1.4509305	4.364763	7.2163444	-0.99410254	-0.4785164	-0.8353314	0.6710295	5.14683	8.32047	Walking_Scroll
14:32:45.067	1.4509305	4.364763	7.2163444	-0.99410254	-0.4785164	-0.8353314	0.6710295	5.14683	8.32047	Walking_Scroll
14:32:45.089	1.4509305	4.364763	7.2163444	-0.99410254	-0.4785164	-0.8353314	0.6710295	5.14683	8.32047	Walking_Scroll
14:32:45.111	1.4509305	4.364763	7.2163444	-0.99410254	-0.4785164	-0.8353314	0.6710295	5.14683	8.32047	Walking_Scroll
14:32:45.132	1.4509305	4.364763	7.2163444	-0.99410254	-0.4785164	-0.8353314	0.6710295	5.14683	8.32047	Walking_Scroll
14:32:45.157	2.17879	5.288953	9.117398	-0.99410254	-0.4785164	-0.8353314	0.6710295	5.14683	8.32047	Walking_Scroll
14:32:45.179	2.17879	5.288953	9.117398	-0.18592782	-0.24088982	-0.09923872	0.59420353	4.8006034	8.530621	Walking_Scroll
14:32:45.201	2.17879	5.288953	9.117398	-0.18592782	-0.24088982	-0.09923872	0.59420353	4.8006034	8.530621	Walking_Scroll
14:32:45.223	2.17879	5.288953	9.117398	-0.18592782	-0.24088982	-0.09923872	0.59420353	4.8006034	8.530621	Walking_Scroll
14:32:45.245	2.17879	5.288953	9.117398	-0.18592782	-0.24088982	-0.09923872	0.59420353	4.8006034	8.530621	Walking_Scroll
14:32:45.266	2.17879	5.288953	9.117398	-0.18592782	-0.24088982	-0.09923872	0.59420353	4.8006034	8.530621	Walking_Scroll
14:32:45.287	2.17879	5.288953	9.117398	-0.18592782	-0.24088982	-0.09923872	0.59420353	4.8006034	8.530621	Walking_Scroll
14:32:45.308	2.17879	5.288953	9.117398	-0.18592782	-0.24088982	-0.09923872	0.59420353	4.8006034	8.530621	Walking_Scroll
14:32:45.329	2.17879	5.288953	9.117398	-0.18592782	-0.24088982	-0.09923872	0.59420353	4.8006034	8.530621	Walking_Scroll
14:32:45.350	2.17879	5.288953	9.117398	0.67355955	0.38036013	0.36013192	0.37343028	5.062242	8.390744	Walking_Scroll
14:32:45.371	0.9505271	5.504438	8.444607	0.67355955	0.38036013	0.36013192	0.37343028	5.062242	8.390744	Walking_Scroll
14:32:45.392	0.9505271	5.504438	8.444607	0.67355955	0.38036013	0.36013192	0.37343028	5.062242	8.390744	Walking_Scroll
14:32:45.413	0.9505271	5.504438	8.444607	0.67355955	0.38036013	0.36013192	0.37343028	5.062242	8.390744	Walking_Scroll
14:32:45.434	0.9505271	5.504438	8.444607	0.67355955	0.38036013	0.36013192	0.37343028	5.062242	8.390744	Walking_Scroll
14:32:45.455	0.9505271	5.504438	8.444607	0.67355955	0.38036013	0.36013192	0.37343028	5.062242	8.390744	Walking_Scroll
14:32:45.477	0.9505271	5.504438	8.444607	0.67355955	0.38036013	0.36013192	0.37343028	5.062242	8.390744	Walking_Scroll
14:32:45.497	0.9505271	5.504438	8.444607	0.67355955	0.38036013	0.36013192	0.37343028	5.062242	8.390744	Walking_Scroll
14:32:45.519	0.9505271	5.504438	8.444607	0.67355955	0.38036013	0.36013192	0.37343028	5.062242	8.390744	Walking_Scroll
14:32:45.541	0.9505271	5.504438	8.444607	0.4921326	0.40174043	0.22818504	0.20795491	5.3273478	8.230824	Walking_Scroll
14:32:45.563	-0.08619389	5.9114647	8.032792	0.4921326	0.40174043	0.22818504	0.20795491	5.3273478	8.230824	Walking_Scroll
14:32:45.584	-0.08619389	5.9114647	8.032792	0.4921326	0.40174043	0.22818504	0.20795491	5.3273478	8.230824	Walking_Scroll
14:32:45.605	-0.08619389	5.9114647	8.032792	0.4921326	0.40174043	0.22818504	0.20795491	5.3273478	8.230824	Walking_Scroll
14:32:45.626	-0.08619389	5.9114647	8.032792	0.4921326	0.40174043	0.22818504	0.20795491	5.3273478	8.230824	Walking_Scroll
14:32:45.648	-0.08619389	5.9114647	8.032792	0.4921326	0.40174043	0.22818504	0.20795491	5.3273478	8.230824	Walking_Scroll
14:32:45.670	-0.08619389	5.9114647	8.032792	0.4921326	0.40174043	0.22818504	0.20795491	5.3273478	8.230824	Walking_Scroll
14:32:45.692	-0.08619389	5.9114647	8.032792	0.4921326	0.40174043	0.22818504	0.20795491	5.3273478	8.230824	Walking_Scroll
14:32:45.714	-0.08619389	5.9114647	8.032792	-0.46631497	-0.08756264	0.43343577	0.6241477	5.4267025	8.144428	Walking_Scroll
14:32:45.734	-0.08619389	5.9114647	8.032792	-0.46631497	-0.08756264	0.43343577	0.6241477	5.4267025	8.144428	Walking_Scroll
14:32:45.756	-0.08619389	5.9114647	8.032792	-0.46631497	-0.08756264	0.43343577	0.6241477	5.4267025	8.144428	Walking_Scroll
14:32:45.791	-1.3527653	3.9840732	5.863579	-0.46631497	-0.08756264	0.43343577	0.6241477	5.4267025	8.144428	Walking_Scroll
14:32:45.824	-1.3527653	3.9840732	5.863579	-0.46631497	-0.08756264	0.43343577	0.6241477	5.4267025	8.144428	Walking_Scroll
14:32:45.858	-1.3527653	3.9840732	5.863579	-0.46631497	-0.08756264	0.43343577	0.6241477	5.4267025	8.144428	Walking_Scroll
14:32:45.891	-1.3527653	3.9840732	5.863579	-0.3728526	-0.057019383	0.025377786	0.38378343	4.971766	8.444203	Walking_Scroll
14:32:45.925	-1.3527653	3.9840732	5.863579	-0.3728526	-0.057019383	0.025377786	0.38378343	4.971766	8.444203	Walking_Scroll
14:32:45.958	0.6440599	5.1261425	6.466936	-0.3728526	-0.057019383	0.025377786	0.38378343	4.971766	8.444203	Walking_Scroll
14:32:45.992	0.6440599	5.1261425	6.466936	-0.3728526	-0.057019383	0.025377786	0.38378343	4.971766	8.444203	Walking_Scroll
14:32:46.025	0.6440599	5.1261425	6.466936	-0.3728526	-0.057019383	0.025377786	0.38378343	4.971766	8.444203	Walking_Scroll
14:32:46.058	0.6440599	5.1261425	6.466936	-0.3728526	-0.057019383	0.025377786	0.38378343	4.971766	8.444203	Walking_Scroll
14:32:46.092	0.6440599	5.1261425	6.466936	0.35407707	0.16167039	-0.16154698	0.2853535	5.0779247	8.384726	Walking_Scroll
14:32:46.125	0.6440599	5.1261425	6.466936	0.35407707	0.16167039	-0.16154698	0.2853535	5.0779247	8.384726	Walking_Scroll
14:32:46.159	0.083799616	5.2650104	9.27542	0.35407707	0.16167039	-0.16154698	0.2853535	5.0779247	8.384726	Walking_Scroll
14:32:46.193	0.083799616	5.2650104	9.27542	0.35407707	0.16167039	-0.16154698	0.2853535	5.0779247	8.384726	Walking_Scroll
14:32:46.226	0.083799616	5.2650104	9.27542	0.35407707	0.16167039	-0.16154698	0.2853535	5.0779247	8.384726	Walking_Scroll
14:32:46.260	0.083799616	5.2650104	9.27542	0.016268563	-0.1443731	-0.22752044	0.20924935	5.1989913	8.312464	Walking_Scroll
14:32:46.282	0.083799616	5.2650104	9.27542	0.016268563	-0.1443731	-0.22752044	0.20924935	5.1989913	8.312464	Walking_Scroll
14:32:46.310	0.083799616	5.2650104	9.27542	0.016268563	-0.1443731	-0.22752044	0.20924935	5.1989913	8.312464	Walking_Scroll
14:32:46.343	0.083799616	5.2650104	9.27542	0.016268563	-0.1443731	-0.22752044	0.20924935	5.1989913	8.312464	Walking_Scroll
14:32:46.377	0.3304099	5.3966956	9.340066	0.016268563	-0.1443731	-0.22752044	0.20924935	5.1989913	8.312464	Walking_Scroll
14:32:46.398	0.3304099	5.3966956	9.340066	0.016268563	-0.1443731	-0.22752044	0.20924935	5.1989913	8.312464	Walking_Scroll
14:32:46.427	0.3304099	5.3966956	9.340066	-0.3655222	-0.29525682	-0.39795184	0.50512946	5.44267	8.142025	Walking_Scroll
14:32:46.448	0.3304099	5.3966956	9.340066	-0.3655222	-0.29525682	-0.39795184	0.50512946	5.44267	8.142025	Walking_Scroll
14:32:46.468	0.3304099	5.3966956	9.340066	-0.3655222	-0.29525682	-0.39795184	0.50512946	5.44267	8.142025	Walking_Scroll
14:32:46.489	0.3304099	5.3966956	9.340066	-0.3655222	-0.29525682	-0.39795184	0.50512946	5.44267	8.142025	Walking_Scroll
14:32:46.510	0.3304099	5.3966956	9.340066	-0.3655222	-0.29525682	-0.39795184	0.50512946	5.44267	8.142025	Walking_Scroll
14:32:46.530	0.3304099	5.3966956	9.340066	-0.3655222	-0.29525682	-0.39795184	0.50512946	5.44267	8.142025	Walking_Scroll
14:32:46.550	0.3304099	5.3966956	9.340066	-0.3655222	-0.29525682	-0.39795184	0.50512946	5.44267	8.142025	Walking_Scroll
14:32:46.571	1.3216397	5.212336	5.463735	-0.3655222	-0.29525682	-0.39795184	0.50512946	5.44267	8.142025	Walking_Scroll
14:32:46.591	1.3216397	5.212336	5.463735	-0.3655222	-0.29525682	-0.39795184	0.50512946	5.44267	8.142025	Walking_Scroll
14:32:46.613	1.3216397	5.212336	5.463735	-0.054591805	-0.253718	0.029653843	0.6302681	4.9978185	8.413972	Walking_Scroll
14:32:46.635	1.3216397	5.212336	5.463735	-0.054591805	-0.253718	0.029653843	0.6302681	4.9978185	8.413972	Walking_Scroll
14:32:46.656	1.3216397	5.212336	5.463735	-0.054591805	-0.253718	0.029653843	0.6302681	4.9978185	8.413972	Walking_Scroll
14:32:46.679	1.3216397	5.212336	5.463735	-0.054591805	-0.253718	0.029653843	0.6302681	4.9978185	8.413972	Walking_Scroll
14:32:46.700	1.3216397	5.212336	5.463735	-0.054591805	-0.253718	0.029653843	0.6302681	4.9978185	8.413972	Walking_Scroll
14:32:46.721	1.3216397	5.212336	5.463735	-0.054591805	-0.253718	0.029653843	0.6302681	4.9978185	8.413972	Walking_Scroll
14:32:46.743	1.3216397	5.212336	5.463735	-0.054591805	-0.253718	0.029653843	0.6302681	4.9978185	8.413972	Walking_Scroll
14:32:46.764	0.06464542	4.8292522	7.108602	-0.054591805	-0.253718	0.029653843	0.6302681	4.9978185	8.413972	Walking_Scroll
14:32:46.786	0.06464542	4.8292522	7.108602	-0.054591805	-0.253718	0.029653843	0.6302681	4.9978185	8.413972	Walking_Scroll
14:32:46.807	0.06464542	4.8292522	7.108602	-0.15966062	0.12746193	0.23856977	0.5487734	4.6079283	8.639224	Walking_Scroll
14:32:46.829	0.06464542	4.8292522	7.108602	-0.15966062	0.12746193	0.23856977	0.5487734	4.6079283	8.639224	Walking_Scroll
14:32:46.850	0.06464542	4.8292522	7.108602	-0.15966062	0.12746193	0.23856977	0.5487734	4.6079283	8.639224	Walking_Scroll
14:32:46.871	0.06464542	4.8292522	7.108602	-0.15966062	0.12746193	0.23856977	0.5487734	4.6079283	8.639224	Walking_Scroll
14:32:46.893	0.06464542	4.8292522	7.108602	-0.15966062	0.12746193	0.23856977	0.5487734	4.6079283	8.639224	Walking_Scroll
14:32:46.914	0.06464542	4.8292522	7.108602	-0.15966062	0.12746193	0.23856977	0.5487734	4.6079283	8.639224	Walking_Scroll
14:32:46.937	0.06464542	4.8292522	7.108602	-0.15966062	0.12746193	0.23856977	0.5487734	4.6079283	8.639224	Walking_Scroll
14:32:46.959	0.1699935	4.982486	8.775017	-0.15966062	0.12746193	0.23856977	0.5487734	4.6079283	8.639224	Walking_Scroll
14:32:46.981	0.1699935	4.982486	8.775017	0.56910163	0.49642453	0.2220764	0.57559806	4.7895308	8.538117	Walking_Scroll
14:32:47.003	0.1699935	4.982486	8.775017	0.56910163	0.49642453	0.2220764	0.57559806	4.7895308	8.538117	Walking_Scroll
14:32:47.024	0.1699935	4.982486	8.775017	0.56910163	0.49642453	0.2220764	0.57559806	4.7895308	8.538117	Walking_Scroll
14:32:47.047	0.1699935	4.982486	8.775017	0.56910163	0.49642453	0.2220764	0.57559806	4.7895308	8.538117	Walking_Scroll
14:32:47.069	0.1699935	4.982486	8.775017	0.56910163	0.49642453	0.2220764	0.57559806	4.7895308	8.538117	Walking_Scroll
14:32:47.091	0.1699935	4.982486	8.775017	0.56910163	0.49642453	0.2220764	0.57559806	4.7895308	8.538117	Walking_Scroll
14:32:47.114	0.1699935	4.982486	8.775017	0.56910163	0.49642453	0.2220764	0.57559806	4.7895308	8.538117	Walking_Scroll
14:32:47.134	0.1699935	4.982486	8.775017	0.56910163	0.49642453	0.2220764	0.57559806	4.7895308	8.538117	Walking_Scroll
14:32:47.157	0.86193895	5.6672482	8.561927	0.66195315	0.4121251	0.47069854	0.29018378	5.1356335	8.349336	Walking_Scroll
14:32:47.182	0.86193895	5.6672482	8.561927	0.66195315	0.4121251	0.47069854	0.29018378	5.1356335	8.349336	Walking_Scroll
14:32:47.204	0.86193895	5.6672482	8.561927	0.66195315	0.4121251	0.47069854	0.29018378	5.1356335	8.349336	Walking_Scroll
14:32:47.226	0.86193895	5.6672482	8.561927	0.66195315	0.4121251	0.47069854	0.29018378	5.1356335	8.349336	Walking_Scroll
14:32:47.248	0.86193895	5.6672482	8.561927	0.66195315	0.4121251	0.47069854	0.29018378	5.1356335	8.349336	Walking_Scroll
14:32:47.270	0.86193895	5.6672482	8.561927	0.66195315	0.4121251	0.47069854	0.29018378	5.1356335	8.349336	Walking_Scroll
14:32:47.292	0.86193895	5.6672482	8.561927	0.66195315	0.4121251	0.47069854	0.29018378	5.1356335	8.349336	Walking_Scroll
14:32:47.315	0.86193895	5.6672482	8.561927	0.66195315	0.4121251	0.47069854	0.29018378	5.1356335	8.349336	Walking_Scroll
14:32:47.337	0.86193895	5.6672482	8.561927	-0.077804685	0.34370822	-0.06136508	0.49575466	5.1685963	8.319267	Walking_Scroll
14:32:47.358	0.15083931	4.249838	6.359194	-0.077804685	0.34370822	-0.06136508	0.49575466	5.1685963	8.319267	Walking_Scroll
14:32:47.380	0.15083931	4.249838	6.359194	-0.077804685	0.34370822	-0.06136508	0.49575466	5.1685963	8.319267	Walking_Scroll
14:32:47.405	0.15083931	4.249838	6.359194	-0.077804685	0.34370822	-0.06136508	0.49575466	5.1685963	8.319267	Walking_Scroll
14:32:47.425	0.15083931	4.249838	6.359194	-0.077804685	0.34370822	-0.06136508	0.49575466	5.1685963	8.319267	Walking_Scroll
14:32:47.449	0.15083931	4.249838	6.359194	-0.077804685	0.34370822	-0.06136508	0.49575466	5.1685963	8.319267	Walking_Scroll
14:32:47.471	0.15083931	4.249838	6.359194	-0.077804685	0.34370822	-0.06136508	0.49575466	5.1685963	8.319267	Walking_Scroll
14:32:47.492	0.15083931	4.249838	6.359194	-0.077804685	0.34370822	-0.06136508	0.49575466	5.1685963	8.319267	Walking_Scroll
14:32:47.516	0.15083931	4.249838	6.359194	0.0071055847	-0.19690754	-0.20369668	0.2565111	5.0186815	8.421247	Walking_Scroll
14:32:47.537	0.15083931	4.249838	6.359194	0.0071055847	-0.19690754	-0.20369668	0.2565111	5.0186815	8.421247	Walking_Scroll
14:32:47.559	0.28970724	5.0567083	6.019207	0.0071055847	-0.19690754	-0.20369668	0.2565111	5.0186815	8.421247	Walking_Scroll
14:32:47.580	0.28970724	5.0567083	6.019207	0.0071055847	-0.19690754	-0.20369668	0.2565111	5.0186815	8.421247	Walking_Scroll
14:32:47.601	0.28970724	5.0567083	6.019207	0.0071055847	-0.19690754	-0.20369668	0.2565111	5.0186815	8.421247	Walking_Scroll
14:32:47.621	0.28970724	5.0567083	6.019207	0.0071055847	-0.19690754	-0.20369668	0.2565111	5.0186815	8.421247	Walking_Scroll
14:32:47.643	0.28970724	5.0567083	6.019207	0.0071055847	-0.19690754	-0.20369668	0.2565111	5.0186815	8.421247	Walking_Scroll
14:32:47.666	0.28970724	5.0567083	6.019207	0.0071055847	-0.19690754	-0.20369668	0.2565111	5.0186815	8.421247	Walking_Scroll
14:32:47.688	0.28970724	5.0567083	6.019207	0.14271766	-0.119327635	-0.0821345	0.32303706	5.171286	8.32609	Walking_Scroll
14:32:47.710	0.28970724	5.0567083	6.019207	0.14271766	-0.119327635	-0.0821345	0.32303706	5.171286	8.32609	Walking_Scroll
14:32:47.731	0.28970724	5.0567083	6.019207	0.14271766	-0.119327635	-0.0821345	0.32303706	5.171286	8.32609	Walking_Scroll
14:32:47.753	0.28970724	5.0567083	6.019207	0.14271766	-0.119327635	-0.0821345	0.32303706	5.171286	8.32609	Walking_Scroll
14:32:47.774	0.24421602	5.3368387	7.920261	0.14271766	-0.119327635	-0.0821345	0.32303706	5.171286	8.32609	Walking_Scroll
14:32:47.799	0.24421602	5.3368387	7.920261	0.14271766	-0.119327635	-0.0821345	0.32303706	5.171286	8.32609	Walking_Scroll
14:32:47.833	0.24421602	5.3368387	7.920261	0.14271766	-0.119327635	-0.0821345	0.32303706	5.171286	8.32609	Walking_Scroll
14:32:47.865	0.24421602	5.3368387	7.920261	-0.048483156	-0.39971477	-0.30754375	0.5378061	5.4298706	8.148474	Walking_Scroll
14:32:47.900	0.24421602	5.3368387	7.920261	-0.048483156	-0.39971477	-0.30754375	0.5378061	5.4298706	8.148474	Walking_Scroll
14:32:47.933	0.24421602	5.3368387	7.920261	-0.048483156	-0.39971477	-0.30754375	0.5378061	5.4298706	8.148474	Walking_Scroll
14:32:47.966	0.20590763	5.3512044	8.61939	-0.048483156	-0.39971477	-0.30754375	0.5378061	5.4298706	8.148474	Walking_Scroll
14:32:48.000	0.20590763	5.3512044	8.61939	-0.048483156	-0.39971477	-0.30754375	0.5378061	5.4298706	8.148474	Walking_Scroll
14:32:48.034	0.20590763	5.3512044	8.61939	-0.048483156	-0.39971477	-0.30754375	0.5378061	5.4298706	8.148474	Walking_Scroll
14:32:48.067	0.20590763	5.3512044	8.61939	-0.03504412	-0.47179687	-0.03570874	0.6743351	5.362479	8.182875	Walking_Scroll
14:32:48.101	0.20590763	5.3512044	8.61939	-0.03504412	-0.47179687	-0.03570874	0.6743351	5.362479	8.182875	Walking_Scroll
14:32:48.134	0.20590763	5.3512044	8.61939	-0.03504412	-0.47179687	-0.03570874	0.6743351	5.362479	8.182875	Walking_Scroll
14:32:48.167	0.22027329	4.2833576	7.8556156	-0.03504412	-0.47179687	-0.03570874	0.6743351	5.362479	8.182875	Walking_Scroll
14:32:48.201	0.22027329	4.2833576	7.8556156	-0.03504412	-0.47179687	-0.03570874	0.6743351	5.362479	8.182875	Walking_Scroll
14:32:48.234	0.22027329	4.2833576	7.8556156	0.26305813	0.4933702	0.22940679	0.43147835	4.810685	8.534723	Walking_Scroll
14:32:48.256	0.22027329	4.2833576	7.8556156	0.26305813	0.4933702	0.22940679	0.43147835	4.810685	8.534723	Walking_Scroll
14:32:48.277	0.22027329	4.2833576	7.8556156	0.26305813	0.4933702	0.22940679	0.43147835	4.810685	8.534723	Walking_Scroll
14:32:48.298	0.22027329	4.2833576	7.8556156	0.26305813	0.4933702	0.22940679	0.43147835	4.810685	8.534723	Walking_Scroll
14:32:48.319	0.22027329	4.2833576	7.8556156	0.26305813	0.4933702	0.22940679	0.43147835	4.810685	8.534723	Walking_Scroll
14:32:48.340	0.22027329	4.2833576	7.8556156	0.26305813	0.4933702	0.22940679	0.43147835	4.810685	8.534723	Walking_Scroll
14:32:48.361	0.2849187	4.352792	10.149331	0.26305813	0.4933702	0.22940679	0.43147835	4.810685	8.534723	Walking_Scroll
14:32:48.381	0.2849187	4.352792	10.149331	0.26305813	0.4933702	0.22940679	0.43147835	4.810685	8.534723	Walking_Scroll
14:32:48.404	0.2849187	4.352792	10.149331	0.26305813	0.4933702	0.22940679	0.43147835	4.810685	8.534723	Walking_Scroll
14:32:48.426	0.2849187	4.352792	10.149331	0.0437575	0.26185226	0.3802905	0.5523579	4.787518	8.540781	Walking_Scroll
14:32:48.446	0.2849187	4.352792	10.149331	0.0437575	0.26185226	0.3802905	0.5523579	4.787518	8.540781	Walking_Scroll
14:32:48.470	0.2849187	4.352792	10.149331	0.0437575	0.26185226	0.3802905	0.5523579	4.787518	8.540781	Walking_Scroll
14:32:48.491	0.2849187	4.352792	10.149331	0.0437575	0.26185226	0.3802905	0.5523579	4.787518	8.540781	Walking_Scroll
14:32:48.512	0.2849187	4.352792	10.149331	0.0437575	0.26185226	0.3802905	0.5523579	4.787518	8.540781	Walking_Scroll
14:32:48.533	0.2849187	4.352792	10.149331	0.0437575	0.26185226	0.3802905	0.5523579	4.787518	8.540781	Walking_Scroll
14:32:48.556	0.5650489	5.138114	9.198804	0.0437575	0.26185226	0.3802905	0.5523579	4.787518	8.540781	Walking_Scroll
14:32:48.577	0.5650489	5.138114	9.198804	0.0437575	0.26185226	0.3802905	0.5523579	4.787518	8.540781	Walking_Scroll
14:32:48.598	0.5650489	5.138114	9.198804	0.25022995	0.40296215	0.27216735	0.23460937	5.3161826	8.237324	Walking_Scroll
14:32:48.620	0.5650489	5.138114	9.198804	0.25022995	0.40296215	0.27216735	0.23460937	5.3161826	8.237324	Walking_Scroll
14:32:48.642	0.5650489	5.138114	9.198804	0.25022995	0.40296215	0.27216735	0.23460937	5.3161826	8.237324	Walking_Scroll
14:32:48.664	0.5650489	5.138114	9.198804	0.25022995	0.40296215	0.27216735	0.23460937	5.3161826	8.237324	Walking_Scroll
14:32:48.685	0.5650489	5.138114	9.198804	0.25022995	0.40296215	0.27216735	0.23460937	5.3161826	8.237324	Walking_Scroll
14:32:48.706	0.5650489	5.138114	9.198804	0.25022995	0.40296215	0.27216735	0.23460937	5.3161826	8.237324	Walking_Scroll
14:32:48.726	0.5650489	5.138114	9.198804	0.25022995	0.40296215	0.27216735	0.23460937	5.3161826	8.237324	Walking_Scroll
14:32:48.747	0.5650489	5.138114	9.198804	0.25022995	0.40296215	0.27216735	0.23460937	5.3161826	8.237324	Walking_Scroll
14:32:48.771	0.09577099	6.1125836	7.743085	0.5483322	0.26185226	0.5207895	-0.12799858	5.4939113	8.122246	Walking_Scroll
14:32:48.792	0.09577099	6.1125836	7.743085	0.5483322	0.26185226	0.5207895	-0.12799858	5.4939113	8.122246	Walking_Scroll
14:32:48.814	0.09577099	6.1125836	7.743085	0.5483322	0.26185226	0.5207895	-0.12799858	5.4939113	8.122246	Walking_Scroll
14:32:48.835	0.09577099	6.1125836	7.743085	0.5483322	0.26185226	0.5207895	-0.12799858	5.4939113	8.122246	Walking_Scroll
14:32:48.857	0.09577099	6.1125836	7.743085	0.5483322	0.26185226	0.5207895	-0.12799858	5.4939113	8.122246	Walking_Scroll
14:32:48.878	0.09577099	6.1125836	7.743085	0.5483322	0.26185226	0.5207895	-0.12799858	5.4939113	8.122246	Walking_Scroll
14:32:48.900	0.09577099	6.1125836	7.743085	0.5483322	0.26185226	0.5207895	-0.12799858	5.4939113	8.122246	Walking_Scroll
14:32:48.922	0.09577099	6.1125836	7.743085	0.5483322	0.26185226	0.5207895	-0.12799858	5.4939113	8.122246	Walking_Scroll
14:32:48.943	0.09577099	6.1125836	7.743085	0.5483322	0.26185226	0.5207895	-0.12799858	5.4939113	8.122246	Walking_Scroll
14:32:48.966	-0.9696813	4.312089	5.1979704	-0.2952727	0.52391344	0.35280153	0.1728925	5.0228043	8.42092	Walking_Scroll
14:32:48.988	-0.9696813	4.312089	5.1979704	-0.2952727	0.52391344	0.35280153	0.1728925	5.0228043	8.42092	Walking_Scroll
14:32:49.010	-0.9696813	4.312089	5.1979704	-0.2952727	0.52391344	0.35280153	0.1728925	5.0228043	8.42092	Walking_Scroll
14:32:49.030	-0.9696813	4.312089	5.1979704	-0.2952727	0.52391344	0.35280153	0.1728925	5.0228043	8.42092	Walking_Scroll
14:32:49.052	-0.9696813	4.312089	5.1979704	-0.2952727	0.52391344	0.35280153	0.1728925	5.0228043	8.42092	Walking_Scroll
14:32:49.073	-0.9696813	4.312089	5.1979704	-0.2952727	0.52391344	0.35280153	0.1728925	5.0228043	8.42092	Walking_Scroll
14:32:49.096	-0.9696813	4.312089	5.1979704	-0.2952727	0.52391344	0.35280153	0.1728925	5.0228043	8.42092	Walking_Scroll
14:32:49.118	-0.9696813	4.312089	5.1979704	-0.2952727	0.52391344	0.35280153	0.1728925	5.0228043	8.42092	Walking_Scroll
14:32:49.140	-0.9696813	4.312089	5.1979704	0.073079035	-0.038082562	0.09745988	0.2257848	4.51566	8.702194	Walking_Scroll
14:32:49.161	0.30167863	4.9968514	6.411868	0.073079035	-0.038082562	0.09745988	0.2257848	4.51566	8.702194	Walking_Scroll
14:32:49.183	0.30167863	4.9968514	6.411868	0.073079035	-0.038082562	0.09745988	0.2257848	4.51566	8.702194	Walking_Scroll
14:32:49.205	0.30167863	4.9968514	6.411868	0.073079035	-0.038082562	0.09745988	0.2257848	4.51566	8.702194	Walking_Scroll
14:32:49.238	0.30167863	4.9968514	6.411868	0.073079035	-0.038082562	0.09745988	0.2257848	4.51566	8.702194	Walking_Scroll
14:32:49.272	0.30167863	4.9968514	6.411868	0.073079035	-0.038082562	0.09745988	0.2257848	4.51566	8.702194	Walking_Scroll
14:32:49.306	0.30167863	4.9968514	6.411868	0.25939295	-0.15781215	-0.24462464	0.17671855	4.8665586	8.512094	Walking_Scroll
14:32:49.339	0.30167863	4.9968514	6.411868	0.25939295	-0.15781215	-0.24462464	0.17671855	4.8665586	8.512094	Walking_Scroll
14:32:49.372	0.3040729	5.437398	8.444607	0.25939295	-0.15781215	-0.24462464	0.17671855	4.8665586	8.512094	Walking_Scroll
14:32:49.405	0.3040729	5.437398	8.444607	0.25939295	-0.15781215	-0.24462464	0.17671855	4.8665586	8.512094	Walking_Scroll
14:32:49.440	0.3040729	5.437398	8.444607	0.25939295	-0.15781215	-0.24462464	0.17671855	4.8665586	8.512094	Walking_Scroll
14:32:49.461	0.3040729	5.437398	8.444607	0.25939295	-0.15781215	-0.24462464	0.17671855	4.8665586	8.512094	Walking_Scroll
14:32:49.482	0.3040729	5.437398	8.444607	0.25939295	-0.15781215	-0.24462464	0.17671855	4.8665586	8.512094	Walking_Scroll
14:32:49.506	0.3040729	5.437398	8.444607	0.29726657	0.10547077	-0.43277115	0.24977295	4.930915	8.473138	Walking_Scroll
14:32:49.527	0.3040729	5.437398	8.444607	0.29726657	0.10547077	-0.43277115	0.24977295	4.930915	8.473138	Walking_Scroll
14:32:49.556	0.2777359	5.2434616	8.621783	0.29726657	0.10547077	-0.43277115	0.24977295	4.930915	8.473138	Walking_Scroll
14:32:49.578	0.2777359	5.2434616	8.621783	0.29726657	0.10547077	-0.43277115	0.24977295	4.930915	8.473138	Walking_Scroll
14:32:49.599	0.2777359	5.2434616	8.621783	0.29726657	0.10547077	-0.43277115	0.24977295	4.930915	8.473138	Walking_Scroll
14:32:49.619	0.2777359	5.2434616	8.621783	0.29726657	0.10547077	-0.43277115	0.24977295	4.930915	8.473138	Walking_Scroll
14:32:49.640	0.2777359	5.2434616	8.621783	0.29726657	0.10547077	-0.43277115	0.24977295	4.930915	8.473138	Walking_Scroll
14:32:49.661	0.2777359	5.2434616	8.621783	0.29726657	0.10547077	-0.43277115	0.24977295	4.930915	8.473138	Walking_Scroll
14:32:49.681	0.2777359	5.2434616	8.621783	-0.7552542	-0.2708222	-0.6233611	0.4509157	5.1976266	8.303715	Walking_Scroll
14:32:49.703	0.2777359	5.2434616	8.621783	-0.7552542	-0.2708222	-0.6233611	0.4509157	5.1976266	8.303715	Walking_Scroll
14:32:49.726	0.2777359	5.2434616	8.621783	-0.7552542	-0.2708222	-0.6233611	0.4509157	5.1976266	8.303715	Walking_Scroll
14:32:49.748	0.2777359	5.2434616	8.621783	-0.7552542	-0.2708222	-0.6233611	0.4509157	5.1976266	8.303715	Walking_Scroll
14:32:49.771	-0.24182175	4.4222255	5.7534423	-0.7552542	-0.2708222	-0.6233611	0.4509157	5.1976266	8.303715	Walking_Scroll
14:32:49.794	-0.24182175	4.4222255	5.7534423	-0.7552542	-0.2708222	-0.6233611	0.4509157	5.1976266	8.303715	Walking_Scroll
14:32:49.817	-0.24182175	4.4222255	5.7534423	-0.7552542	-0.2708222	-0.6233611	0.4509157	5.1976266	8.303715	Walking_Scroll
14:32:49.840	-0.24182175	4.4222255	5.7534423	-0.7552542	-0.2708222	-0.6233611	0.4509157	5.1976266	8.303715	Walking_Scroll
14:32:49.864	-0.24182175	4.4222255	5.7534423	-0.25190127	-0.16147734	-0.047926046	0.3427756	4.902734	8.486227	Walking_Scroll
14:32:49.886	-0.24182175	4.4222255	5.7534423	-0.25190127	-0.16147734	-0.047926046	0.3427756	4.902734	8.486227	Walking_Scroll
14:32:49.909	-0.24182175	4.4222255	5.7534423	-0.25190127	-0.16147734	-0.047926046	0.3427756	4.902734	8.486227	Walking_Scroll
14:32:49.933	-0.24182175	4.4222255	5.7534423	-0.25190127	-0.16147734	-0.047926046	0.3427756	4.902734	8.486227	Walking_Scroll
14:32:49.955	-0.24182175	4.4222255	5.7534423	-0.25190127	-0.16147734	-0.047926046	0.3427756	4.902734	8.486227	Walking_Scroll
14:32:49.982	-0.2370332	4.9561486	6.474119	-0.25190127	-0.16147734	-0.047926046	0.3427756	4.902734	8.486227	Walking_Scroll
14:32:50.003	-0.2370332	4.9561486	6.474119	-0.25190127	-0.16147734	-0.047926046	0.3427756	4.902734	8.486227	Walking_Scroll
14:32:50.026	-0.2370332	4.9561486	6.474119	0.19952814	-0.017924007	0.21596774	0.25660178	5.0026956	8.430751	Walking_Scroll
14:32:50.059	-0.2370332	4.9561486	6.474119	0.19952814	-0.017924007	0.21596774	0.25660178	5.0026956	8.430751	Walking_Scroll
14:32:50.080	-0.2370332	4.9561486	6.474119	0.19952814	-0.017924007	0.21596774	0.25660178	5.0026956	8.430751	Walking_Scroll
14:32:50.101	-0.2370332	4.9561486	6.474119	0.19952814	-0.017924007	0.21596774	0.25660178	5.0026956	8.430751	Walking_Scroll
14:32:50.121	-0.2370332	4.9561486	6.474119	0.19952814	-0.017924007	0.21596774	0.25660178	5.0026956	8.430751	Walking_Scroll
14:32:50.144	-0.2370332	4.9561486	6.474119	0.19952814	-0.017924007	0.21596774	0.25660178	5.0026956	8.430751	Walking_Scroll
14:32:50.165	-0.22506183	5.487678	8.6433325	0.19952814	-0.017924007	0.21596774	0.25660178	5.0026956	8.430751	Walking_Scroll
14:32:50.186	-0.22506183	5.487678	8.6433325	0.19952814	-0.017924007	0.21596774	0.25660178	5.0026956	8.430751	Walking_Scroll
14:32:50.208	-0.22506183	5.487678	8.6433325	-0.18104091	-0.084508315	0.13350093	-0.0014183423	5.469019	8.140034	Walking_Scroll
14:32:50.230	-0.22506183	5.487678	8.6433325	-0.18104091	-0.084508315	0.13350093	-0.0014183423	5.469019	8.140034	Walking_Scroll
14:32:50.252	-0.22506183	5.487678	8.6433325	-0.18104091	-0.084508315	0.13350093	-0.0014183423	5.469019	8.140034	Walking_Scroll
14:32:50.272	-0.22506183	5.487678	8.6433325	-0.18104091	-0.084508315	0.13350093	-0.0014183423	5.469019	8.140034	Walking_Scroll
14:32:50.294	-0.22506183	5.487678	8.6433325	-0.18104091	-0.084508315	0.13350093	-0.0014183423	5.469019	8.140034	Walking_Scroll
14:32:50.316	-0.22506183	5.487678	8.6433325	-0.18104091	-0.084508315	0.13350093	-0.0014183423	5.469019	8.140034	Walking_Scroll
14:32:50.337	-0.22506183	5.487678	8.6433325	-0.18104091	-0.084508315	0.13350093	-0.0014183423	5.469019	8.140034	Walking_Scroll
14:32:50.358	-0.3328042	6.483696	7.1540933	-0.18104091	-0.084508315	0.13350093	-0.0014183423	5.469019	8.140034	Walking_Scroll
14:32:50.383	-0.3328042	6.483696	7.1540933	-0.18104091	-0.084508315	0.13350093	-0.0014183423	5.469019	8.140034	Walking_Scroll
14:32:50.405	-0.3328042	6.483696	7.1540933	0.24656476	-0.09244957	0.51162654	0.11068373	5.808594	7.9005256	Walking_Scroll
14:32:50.429	-0.3328042	6.483696	7.1540933	0.24656476	-0.09244957	0.51162654	0.11068373	5.808594	7.9005256	Walking_Scroll
14:32:50.450	-0.3328042	6.483696	7.1540933	0.24656476	-0.09244957	0.51162654	0.11068373	5.808594	7.9005256	Walking_Scroll
14:32:50.472	-0.3328042	6.483696	7.1540933	0.24656476	-0.09244957	0.51162654	0.11068373	5.808594	7.9005256	Walking_Scroll
14:32:50.495	-0.3328042	6.483696	7.1540933	0.24656476	-0.09244957	0.51162654	0.11068373	5.808594	7.9005256	Walking_Scroll
14:32:50.516	-0.3328042	6.483696	7.1540933	0.24656476	-0.09244957	0.51162654	0.11068373	5.808594	7.9005256	Walking_Scroll
14:32:50.538	-0.3328042	6.483696	7.1540933	0.24656476	-0.09244957	0.51162654	0.11068373	5.808594	7.9005256	Walking_Scroll
14:32:50.562	-0.43336374	4.5970078	6.299337	0.24656476	-0.09244957	0.51162654	0.11068373	5.808594	7.9005256	Walking_Scroll
14:32:50.583	-0.43336374	4.5970078	6.299337	-0.28183368	0.0926426	-0.18598159	0.28520563	5.451879	8.146536	Walking_Scroll
14:32:50.605	-0.43336374	4.5970078	6.299337	-0.28183368	0.0926426	-0.18598159	0.28520563	5.451879	8.146536	Walking_Scroll
14:32:50.626	-0.43336374	4.5970078	6.299337	-0.28183368	0.0926426	-0.18598159	0.28520563	5.451879	8.146536	Walking_Scroll
14:32:50.648	-0.43336374	4.5970078	6.299337	-0.28183368	0.0926426	-0.18598159	0.28520563	5.451879	8.146536	Walking_Scroll
14:32:50.670	-0.43336374	4.5970078	6.299337	-0.28183368	0.0926426	-0.18598159	0.28520563	5.451879	8.146536	Walking_Scroll
14:32:50.691	-0.43336374	4.5970078	6.299337	-0.28183368	0.0926426	-0.18598159	0.28520563	5.451879	8.146536	Walking_Scroll
14:32:50.713	-0.43336374	4.5970078	6.299337	-0.28183368	0.0926426	-0.18598159	0.28520563	5.451879	8.146536	Walking_Scroll
14:32:50.734	-0.43336374	4.5970078	6.299337	-0.28183368	0.0926426	-0.18598159	0.28520563	5.451879	8.146536	Walking_Scroll
14:32:50.755	0.2777359	5.31529	6.761432	0.08529633	-0.1394862	-0.19392283	0.19165273	5.186733	8.320541	Walking_Scroll
14:32:50.777	0.2777359	5.31529	6.761432	0.08529633	-0.1394862	-0.19392283	0.19165273	5.186733	8.320541	Walking_Scroll
14:32:50.797	0.2777359	5.31529	6.761432	0.08529633	-0.1394862	-0.19392283	0.19165273	5.186733	8.320541	Walking_Scroll
14:32:50.819	0.2777359	5.31529	6.761432	0.08529633	-0.1394862	-0.19392283	0.19165273	5.186733	8.320541	Walking_Scroll
14:32:50.840	0.2777359	5.31529	6.761432	0.08529633	-0.1394862	-0.19392283	0.19165273	5.186733	8.320541	Walking_Scroll
14:32:50.861	0.2777359	5.31529	6.761432	0.08529633	-0.1394862	-0.19392283	0.19165273	5.186733	8.320541	Walking_Scroll
14:32:50.882	0.2777359	5.31529	6.761432	0.08529633	-0.1394862	-0.19392283	0.19165273	5.186733	8.320541	Walking_Scroll
14:32:50.903	0.2777359	5.31529	6.761432	0.08529633	-0.1394862	-0.19392283	0.19165273	5.186733	8.320541	Walking_Scroll
14:32:50.924	0.2777359	5.31529	6.761432	0.37728992	-0.317248	-0.41872126	0.22449532	5.503407	8.113719	Walking_Scroll
14:32:50.946	0.2777359	5.31529	6.761432	0.37728992	-0.317248	-0.41872126	0.22449532	5.503407	8.113719	Walking_Scroll
14:32:50.967	0.2466103	5.619363	8.063917	0.37728992	-0.317248	-0.41872126	0.22449532	5.503407	8.113719	Walking_Scroll
14:32:50.988	0.2466103	5.619363	8.063917	0.37728992	-0.317248	-0.41872126	0.22449532	5.503407	8.113719	Walking_Scroll
14:32:51.009	0.2466103	5.619363	8.063917	0.37728992	-0.317248	-0.41872126	0.22449532	5.503407	8.113719	Walking_Scroll
14:32:51.031	0.2466103	5.619363	8.063917	0.37728992	-0.317248	-0.41872126	0.22449532	5.503407	8.113719	Walking_Scroll
14:32:51.052	0.2466103	5.619363	8.063917	0.37728992	-0.317248	-0.41872126	0.22449532	5.503407	8.113719	Walking_Scroll
14:32:51.073	0.2466103	5.619363	8.063917	0.37728992	-0.317248	-0.41872126	0.22449532	5.503407	8.113719	Walking_Scroll
14:32:51.095	0.2466103	5.619363	8.063917	0.37728992	-0.317248	-0.41872126	0.22449532	5.503407	8.113719	Walking_Scroll
14:32:51.117	0.2466103	5.619363	8.063917	0.3461358	-0.3453478	-0.23668341	0.17430326	5.7690396	7.928313	Walking_Scroll
14:32:51.139	0.2466103	5.619363	8.063917	0.3461358	-0.3453478	-0.23668341	0.17430326	5.7690396	7.928313	Walking_Scroll
14:32:51.160	0.42618093	5.672037	7.735902	0.3461358	-0.3453478	-0.23668341	0.17430326	5.7690396	7.928313	Walking_Scroll
14:32:51.181	0.42618093	5.672037	7.735902	0.3461358	-0.3453478	-0.23668341	0.17430326	5.7690396	7.928313	Walking_Scroll
14:32:51.203	0.42618093	5.672037	7.735902	0.3461358	-0.3453478	-0.23668341	0.17430326	5.7690396	7.928313	Walking_Scroll
14:32:51.225	0.42618093	5.672037	7.735902	0.3461358	-0.3453478	-0.23668341	0.17430326	5.7690396	7.928313	Walking_Scroll
14:32:51.246	0.42618093	5.672037	7.735902	0.3461358	-0.3453478	-0.23668341	0.17430326	5.7690396	7.928313	Walking_Scroll
14:32:51.280	0.42618093	5.672037	7.735902	0.3461358	-0.3453478	-0.23668341	0.17430326	5.7690396	7.928313	Walking_Scroll
14:32:51.313	0.42618093	5.672037	7.735902	-0.26167512	0.31133237	-0.17070997	0.27221587	5.548671	8.081368	Walking_Scroll
14:32:51.334	0.42618093	5.672037	7.735902	-0.26167512	0.31133237	-0.17070997	0.27221587	5.548671	8.081368	Walking_Scroll
14:32:51.364	0.7206767	5.731894	6.4142623	-0.26167512	0.31133237	-0.17070997	0.27221587	5.548671	8.081368	Walking_Scroll
14:32:51.385	0.7206767	5.731894	6.4142623	-0.26167512	0.31133237	-0.17070997	0.27221587	5.548671	8.081368	Walking_Scroll
14:32:51.414	0.7206767	5.731894	6.4142623	-0.26167512	0.31133237	-0.17070997	0.27221587	5.548671	8.081368	Walking_Scroll
14:32:51.435	0.7206767	5.731894	6.4142623	-0.26167512	0.31133237	-0.17070997	0.27221587	5.548671	8.081368	Walking_Scroll
14:32:51.456	0.7206767	5.731894	6.4142623	-0.26167512	0.31133237	-0.17070997	0.27221587	5.548671	8.081368	Walking_Scroll
14:32:51.477	0.7206767	5.731894	6.4142623	-0.027713733	0.14823134	-0.16399044	0.13228212	5.5232353	8.102265	Walking_Scroll
14:32:51.498	0.7206767	5.731894	6.4142623	-0.027713733	0.14823134	-0.16399044	0.13228212	5.5232353	8.102265	Walking_Scroll
14:32:51.519	0.7206767	5.731894	6.4142623	-0.027713733	0.14823134	-0.16399044	0.13228212	5.5232353	8.102265	Walking_Scroll
14:32:51.540	0.7206767	5.731894	6.4142623	-0.027713733	0.14823134	-0.16399044	0.13228212	5.5232353	8.102265	Walking_Scroll
14:32:51.561	0.05506832	6.3472223	5.212336	-0.027713733	0.14823134	-0.16399044	0.13228212	5.5232353	8.102265	Walking_Scroll
14:32:51.581	0.05506832	6.3472223	5.212336	-0.027713733	0.14823134	-0.16399044	0.13228212	5.5232353	8.102265	Walking_Scroll
14:32:51.603	0.05506832	6.3472223	5.212336	-0.027713733	0.14823134	-0.16399044	0.13228212	5.5232353	8.102265	Walking_Scroll
14:32:51.624	0.05506832	6.3472223	5.212336	-0.027713733	0.14823134	-0.16399044	0.13228212	5.5232353	8.102265	Walking_Scroll
14:32:51.644	0.05506832	6.3472223	5.212336	0.37545735	0.5746153	0.46336818	-0.23513803	5.708228	7.970646	Walking_Scroll
14:32:51.666	0.05506832	6.3472223	5.212336	0.37545735	0.5746153	0.46336818	-0.23513803	5.708228	7.970646	Walking_Scroll
14:32:51.687	0.05506832	6.3472223	5.212336	0.37545735	0.5746153	0.46336818	-0.23513803	5.708228	7.970646	Walking_Scroll
14:32:51.708	0.05506832	6.3472223	5.212336	0.37545735	0.5746153	0.46336818	-0.23513803	5.708228	7.970646	Walking_Scroll
14:32:51.728	0.05506832	6.3472223	5.212336	0.37545735	0.5746153	0.46336818	-0.23513803	5.708228	7.970646	Walking_Scroll
14:32:51.749	0.05506832	6.3472223	5.212336	0.37545735	0.5746153	0.46336818	-0.23513803	5.708228	7.970646	Walking_Scroll
14:32:51.770	-0.531529	5.9880815	9.191621	0.37545735	0.5746153	0.46336818	-0.23513803	5.708228	7.970646	Walking_Scroll
14:32:51.792	-0.531529	5.9880815	9.191621	0.37545735	0.5746153	0.46336818	-0.23513803	5.708228	7.970646	Walking_Scroll
14:32:51.813	-0.531529	5.9880815	9.191621	0.37545735	0.5746153	0.46336818	-0.23513803	5.708228	7.970646	Walking_Scroll
14:32:51.835	-0.531529	5.9880815	9.191621	0.13294384	0.13845749	0.5898173	-0.28097087	6.0552206	7.708808	Walking_Scroll
14:32:51.857	-0.531529	5.9880815	9.191621	0.13294384	0.13845749	0.5898173	-0.28097087	6.0552206	7.708808	Walking_Scroll
14:32:51.878	-0.531529	5.9880815	9.191621	0.13294384	0.13845749	0.5898173	-0.28097087	6.0552206	7.708808	Walking_Scroll
14:32:51.901	-0.531529	5.9880815	9.191621	0.13294384	0.13845749	0.5898173	-0.28097087	6.0552206	7.708808	Walking_Scroll
14:32:51.923	-0.531529	5.9880815	9.191621	0.13294384	0.13845749	0.5898173	-0.28097087	6.0552206	7.708808	Walking_Scroll
14:32:51.944	-0.531529	5.9880815	9.191621	0.13294384	0.13845749	0.5898173	-0.28097087	6.0552206	7.708808	Walking_Scroll
14:32:51.968	-0.67757976	5.1237483	7.23071	0.13294384	0.13845749	0.5898173	-0.28097087	6.0552206	7.708808	Walking_Scroll
14:32:51.990	-0.67757976	5.1237483	7.23071	0.13294384	0.13845749	0.5898173	-0.28097087	6.0552206	7.708808	Walking_Scroll
14:32:52.011	-0.67757976	5.1237483	7.23071	-0.18898216	0.3033911	0.17442891	-0.17082922	5.8482656	7.8701315	Walking_Scroll
14:32:52.035	-0.67757976	5.1237483	7.23071	-0.18898216	0.3033911	0.17442891	-0.17082922	5.8482656	7.8701315	Walking_Scroll
14:32:52.056	-0.67757976	5.1237483	7.23071	-0.18898216	0.3033911	0.17442891	-0.17082922	5.8482656	7.8701315	Walking_Scroll
14:32:52.077	-0.67757976	5.1237483	7.23071	-0.18898216	0.3033911	0.17442891	-0.17082922	5.8482656	7.8701315	Walking_Scroll
14:32:52.097	-0.67757976	5.1237483	7.23071	-0.18898216	0.3033911	0.17442891	-0.17082922	5.8482656	7.8701315	Walking_Scroll
14:32:52.119	-0.67757976	5.1237483	7.23071	-0.18898216	0.3033911	0.17442891	-0.17082922	5.8482656	7.8701315	Walking_Scroll
14:32:52.140	-0.67757976	5.1237483	7.23071	-0.18898216	0.3033911	0.17442891	-0.17082922	5.8482656	7.8701315	Walking_Scroll
14:32:52.161	-0.16520496	5.0184	8.449396	-0.18898216	0.3033911	0.17442891	-0.17082922	5.8482656	7.8701315	Walking_Scroll
14:32:52.183	-0.16520496	5.0184	8.449396	-0.18898216	0.3033911	0.17442891	-0.17082922	5.8482656	7.8701315	Walking_Scroll
14:32:52.205	-0.16520496	5.0184	8.449396	-0.10529362	-0.07045842	-0.005776342	-0.28427044	5.671878	7.9949574	Walking_Scroll
14:32:52.227	-0.16520496	5.0184	8.449396	-0.10529362	-0.07045842	-0.005776342	-0.28427044	5.671878	7.9949574	Walking_Scroll
14:32:52.248	-0.16520496	5.0184	8.449396	-0.10529362	-0.07045842	-0.005776342	-0.28427044	5.671878	7.9949574	Walking_Scroll
14:32:52.270	-0.16520496	5.0184	8.449396	-0.10529362	-0.07045842	-0.005776342	-0.28427044	5.671878	7.9949574	Walking_Scroll
14:32:52.291	-0.16520496	5.0184	8.449396	-0.10529362	-0.07045842	-0.005776342	-0.28427044	5.671878	7.9949574	Walking_Scroll
14:32:52.312	-0.16520496	5.0184	8.449396	-0.10529362	-0.07045842	-0.005776342	-0.28427044	5.671878	7.9949574	Walking_Scroll
14:32:52.332	-0.16520496	5.0184	8.449396	-0.10529362	-0.07045842	-0.005776342	-0.28427044	5.671878	7.9949574	Walking_Scroll
14:32:52.355	-0.16520496	5.0184	8.449396	-0.10529362	-0.07045842	-0.005776342	-0.28427044	5.671878	7.9949574	Walking_Scroll
14:32:52.376	-0.6392714	5.9018874	7.692805	0.2141889	-0.15109263	0.019269133	-0.3671661	5.699097	7.97219	Walking_Scroll
14:32:52.398	-0.6392714	5.9018874	7.692805	0.2141889	-0.15109263	0.019269133	-0.3671661	5.699097	7.97219	Walking_Scroll
14:32:52.418	-0.6392714	5.9018874	7.692805	0.2141889	-0.15109263	0.019269133	-0.3671661	5.699097	7.97219	Walking_Scroll
14:32:52.439	-0.6392714	5.9018874	7.692805	0.2141889	-0.15109263	0.019269133	-0.3671661	5.699097	7.97219	Walking_Scroll
14:32:52.461	-0.6392714	5.9018874	7.692805	0.2141889	-0.15109263	0.019269133	-0.3671661	5.699097	7.97219	Walking_Scroll
14:32:52.482	-0.6392714	5.9018874	7.692805	0.2141889	-0.15109263	0.019269133	-0.3671661	5.699097	7.97219	Walking_Scroll
14:32:52.503	-0.6392714	5.9018874	7.692805	0.2141889	-0.15109263	0.019269133	-0.3671661	5.699097	7.97219	Walking_Scroll
14:32:52.525	-0.6392714	5.9018874	7.692805	0.2141889	-0.15109263	0.019269133	-0.3671661	5.699097	7.97219	Walking_Scroll
14:32:52.546	-0.6392714	5.9018874	7.692805	-0.12056525	-0.4608013	-0.39795184	-0.17694618	6.0295887	7.7319503	Walking_Scroll
14:32:52.568	-0.5865973	5.9210415	8.207574	-0.12056525	-0.4608013	-0.39795184	-0.17694618	6.0295887	7.7319503	Walking_Scroll
14:32:52.589	-0.5865973	5.9210415	8.207574	-0.12056525	-0.4608013	-0.39795184	-0.17694618	6.0295887	7.7319503	Walking_Scroll
14:32:52.611	-0.5865973	5.9210415	8.207574	-0.12056525	-0.4608013	-0.39795184	-0.17694618	6.0295887	7.7319503	Walking_Scroll
14:32:52.632	-0.5865973	5.9210415	8.207574	-0.12056525	-0.4608013	-0.39795184	-0.17694618	6.0295887	7.7319503	Walking_Scroll
14:32:52.653	-0.5865973	5.9210415	8.207574	-0.12056525	-0.4608013	-0.39795184	-0.17694618	6.0295887	7.7319503	Walking_Scroll
14:32:52.686	-0.5865973	5.9210415	8.207574	-0.12056525	-0.4608013	-0.39795184	-0.17694618	6.0295887	7.7319503	Walking_Scroll
14:32:52.720	-0.5865973	5.9210415	8.207574	-0.12056525	-0.4608013	-0.39795184	-0.17694618	6.0295887	7.7319503	Walking_Scroll
14:32:52.753	-0.5865973	5.9210415	8.207574	0.08407461	-0.44858402	-0.13833411	0.075895056	6.001169	7.7556763	Walking_Scroll
14:32:52.786	0.4956149	5.360781	8.224334	0.08407461	-0.44858402	-0.13833411	0.075895056	6.001169	7.7556763	Walking_Scroll
14:32:52.821	0.4956149	5.360781	8.224334	0.08407461	-0.44858402	-0.13833411	0.075895056	6.001169	7.7556763	Walking_Scroll
14:32:52.853	0.4956149	5.360781	8.224334	0.08407461	-0.44858402	-0.13833411	0.075895056	6.001169	7.7556763	Walking_Scroll
14:32:52.887	0.4956149	5.360781	8.224334	0.08407461	-0.44858402	-0.13833411	0.075895056	6.001169	7.7556763	Walking_Scroll
14:32:52.920	0.4956149	5.360781	8.224334	-0.20975158	0.08775567	0.047368936	0.01940474	5.5454974	8.088103	Walking_Scroll
14:32:52.954	1.4389591	5.834848	7.352818	-0.20975158	0.08775567	0.047368936	0.01940474	5.5454974	8.088103	Walking_Scroll
14:32:52.988	1.4389591	5.834848	7.352818	-0.20975158	0.08775567	0.047368936	0.01940474	5.5454974	8.088103	Walking_Scroll
14:32:53.008	1.4389591	5.834848	7.352818	-0.20975158	0.08775567	0.047368936	0.01940474	5.5454974	8.088103	Walking_Scroll
14:32:53.029	1.4389591	5.834848	7.352818	-0.20975158	0.08775567	0.047368936	0.01940474	5.5454974	8.088103	Walking_Scroll
14:32:53.050	1.4389591	5.834848	7.352818	-0.20975158	0.08775567	0.047368936	0.01940474	5.5454974	8.088103	Walking_Scroll
14:32:53.072	1.4389591	5.834848	7.352818	-0.20975158	0.08775567	0.047368936	0.01940474	5.5454974	8.088103	Walking_Scroll
14:32:53.092	1.4389591	5.834848	7.352818	-0.040541906	0.13845749	-0.2892178	0.22448805	5.5256586	8.098582	Walking_Scroll
14:32:53.114	1.4389591	5.834848	7.352818	-0.040541906	0.13845749	-0.2892178	0.22448805	5.5256586	8.098582	Walking_Scroll
14:32:53.135	1.4389591	5.834848	7.352818	-0.040541906	0.13845749	-0.2892178	0.22448805	5.5256586	8.098582	Walking_Scroll
14:32:53.156	0.43575802	6.263423	6.464542	-0.040541906	0.13845749	-0.2892178	0.22448805	5.5256586	8.098582	Walking_Scroll
14:32:53.176	0.43575802	6.263423	6.464542	-0.040541906	0.13845749	-0.2892178	0.22448805	5.5256586	8.098582	Walking_Scroll
14:32:53.196	0.43575802	6.263423	6.464542	-0.040541906	0.13845749	-0.2892178	0.22448805	5.5256586	8.098582	Walking_Scroll
14:32:53.218	0.43575802	6.263423	6.464542	-0.040541906	0.13845749	-0.2892178	0.22448805	5.5256586	8.098582	Walking_Scroll
14:32:53.240	0.43575802	6.263423	6.464542	-0.040541906	0.13845749	-0.2892178	0.22448805	5.5256586	8.098582	Walking_Scroll
14:32:53.262	0.43575802	6.263423	6.464542	-0.040541906	0.13845749	-0.2892178	0.22448805	5.5256586	8.098582	Walking_Scroll
14:32:53.284	0.43575802	6.263423	6.464542	0.18486737	0.33088005	0.12922488	-0.029338907	5.766877	7.931747	Walking_Scroll
14:32:53.307	0.43575802	6.263423	6.464542	0.18486737	0.33088005	0.12922488	-0.029338907	5.766877	7.931747	Walking_Scroll
14:32:53.328	0.43575802	6.263423	6.464542	0.18486737	0.33088005	0.12922488	-0.029338907	5.766877	7.931747	Walking_Scroll
14:32:53.350	0.43575802	6.263423	6.464542	0.18486737	0.33088005	0.12922488	-0.029338907	5.766877	7.931747	Walking_Scroll
14:32:53.371	-0.24421602	5.9713216	8.739103	0.18486737	0.33088005	0.12922488	-0.029338907	5.766877	7.931747	Walking_Scroll
14:32:53.393	-0.24421602	5.9713216	8.739103	0.18486737	0.33088005	0.12922488	-0.029338907	5.766877	7.931747	Walking_Scroll
14:32:53.414	-0.24421602	5.9713216	8.739103	0.18486737	0.33088005	0.12922488	-0.029338907	5.766877	7.931747	Walking_Scroll
14:32:53.436	-0.24421602	5.9713216	8.739103	0.18486737	0.33088005	0.12922488	-0.029338907	5.766877	7.931747	Walking_Scroll
14:32:53.457	-0.24421602	5.9713216	8.739103	0.25939295	0.13418144	0.5336177	-0.22356778	5.904927	7.8263793	Walking_Scroll
14:32:53.479	-0.24421602	5.9713216	8.739103	0.25939295	0.13418144	0.5336177	-0.22356778	5.904927	7.8263793	Walking_Scroll
14:32:53.501	-0.24421602	5.9713216	8.739103	0.25939295	0.13418144	0.5336177	-0.22356778	5.904927	7.8263793	Walking_Scroll
14:32:53.522	-0.24421602	5.9713216	8.739103	0.25939295	0.13418144	0.5336177	-0.22356778	5.904927	7.8263793	Walking_Scroll
14:32:53.556	-0.9385557	5.0614967	6.8332605	0.25939295	0.13418144	0.5336177	-0.22356778	5.904927	7.8263793	Walking_Scroll
14:32:53.590	-0.9385557	5.0614967	6.8332605	0.25939295	0.13418144	0.5336177	-0.22356778	5.904927	7.8263793	Walking_Scroll
14:32:53.624	-0.9385557	5.0614967	6.8332605	-0.33742243	0.24230458	0.2306285	0.16161628	5.6534615	8.011405	Walking_Scroll
14:32:53.657	-0.9385557	5.0614967	6.8332605	-0.33742243	0.24230458	0.2306285	0.16161628	5.6534615	8.011405	Walking_Scroll
14:32:53.691	-0.9385557	5.0614967	6.8332605	-0.33742243	0.24230458	0.2306285	0.16161628	5.6534615	8.011405	Walking_Scroll
14:32:53.724	-0.9385557	5.0614967	6.8332605	-0.33742243	0.24230458	0.2306285	0.16161628	5.6534615	8.011405	Walking_Scroll
14:32:53.757	-0.14126222	4.922629	8.825297	-0.33742243	0.24230458	0.2306285	0.16161628	5.6534615	8.011405	Walking_Scroll
14:32:53.791	-0.14126222	4.922629	8.825297	-0.33742243	0.24230458	0.2306285	0.16161628	5.6534615	8.011405	Walking_Scroll
14:32:53.824	-0.14126222	4.922629	8.825297	0.16470882	-0.041136887	0.14938344	0.0996254	5.3812385	8.197725	Walking_Scroll
14:32:53.858	-0.14126222	4.922629	8.825297	0.16470882	-0.041136887	0.14938344	0.0996254	5.3812385	8.197725	Walking_Scroll
14:32:53.892	-0.14126222	4.922629	8.825297	0.16470882	-0.041136887	0.14938344	0.0996254	5.3812385	8.197725	Walking_Scroll
14:32:53.925	-0.14126222	4.922629	8.825297	0.16470882	-0.041136887	0.14938344	0.0996254	5.3812385	8.197725	Walking_Scroll
14:32:53.958	-0.18675344	5.3871183	8.655303	0.16470882	-0.041136887	0.14938344	0.0996254	5.3812385	8.197725	Walking_Scroll
14:32:53.979	-0.18675344	5.3871183	8.655303	0.16470882	-0.041136887	0.14938344	0.0996254	5.3812385	8.197725	Walking_Scroll
14:32:54.000	-0.18675344	5.3871183	8.655303	0.2881036	-0.21523347	-0.20614013	0.047029756	5.594501	8.0541725	Walking_Scroll
14:32:54.021	-0.18675344	5.3871183	8.655303	0.2881036	-0.21523347	-0.20614013	0.047029756	5.594501	8.0541725	Walking_Scroll
14:32:54.042	-0.18675344	5.3871183	8.655303	0.2881036	-0.21523347	-0.20614013	0.047029756	5.594501	8.0541725	Walking_Scroll
14:32:54.063	-0.18675344	5.3871183	8.655303	0.2881036	-0.21523347	-0.20614013	0.047029756	5.594501	8.0541725	Walking_Scroll
14:32:54.083	-0.18675344	5.3871183	8.655303	0.2881036	-0.21523347	-0.20614013	0.047029756	5.594501	8.0541725	Walking_Scroll
14:32:54.105	-0.18675344	5.3871183	8.655303	0.2881036	-0.21523347	-0.20614013	0.047029756	5.594501	8.0541725	Walking_Scroll
14:32:54.126	-0.18675344	5.3871183	8.655303	0.2881036	-0.21523347	-0.20614013	0.047029756	5.594501	8.0541725	Walking_Scroll
14:32:54.147	-0.18675344	5.3871183	8.655303	0.2881036	-0.21523347	-0.20614013	0.047029756	5.594501	8.0541725	Walking_Scroll
14:32:54.170	0.36392978	5.849213	8.27222	-0.041763633	-0.1443731	-0.20552929	0.31422174	5.7241	7.956524	Walking_Scroll
14:32:54.190	0.36392978	5.849213	8.27222	-0.041763633	-0.1443731	-0.20552929	0.31422174	5.7241	7.956524	Walking_Scroll
14:32:54.212	0.36392978	5.849213	8.27222	-0.041763633	-0.1443731	-0.20552929	0.31422174	5.7241	7.956524	Walking_Scroll
14:32:54.234	0.36392978	5.849213	8.27222	-0.041763633	-0.1443731	-0.20552929	0.31422174	5.7241	7.956524	Walking_Scroll
14:32:54.255	0.36392978	5.849213	8.27222	-0.041763633	-0.1443731	-0.20552929	0.31422174	5.7241	7.956524	Walking_Scroll
14:32:54.278	0.36392978	5.849213	8.27222	-0.041763633	-0.1443731	-0.20552929	0.31422174	5.7241	7.956524	Walking_Scroll
14:32:54.299	0.36392978	5.849213	8.27222	-0.041763633	-0.1443731	-0.20552929	0.31422174	5.7241	7.956524	Walking_Scroll
14:32:54.320	0.36392978	5.849213	8.27222	-0.041763633	-0.1443731	-0.20552929	0.31422174	5.7241	7.956524	Walking_Scroll
14:32:54.342	0.36392978	5.849213	8.27222	-0.041763633	-0.1443731	-0.20552929	0.31422174	5.7241	7.956524	Walking_Scroll
14:32:54.364	0.30646718	4.7262983	8.363202	-0.41439146	-0.24027896	-0.43582547	0.5002547	5.930362	7.794284	Walking_Scroll
14:32:54.386	0.30646718	4.7262983	8.363202	-0.41439146	-0.24027896	-0.43582547	0.5002547	5.930362	7.794284	Walking_Scroll
14:32:54.407	0.30646718	4.7262983	8.363202	-0.41439146	-0.24027896	-0.43582547	0.5002547	5.930362	7.794284	Walking_Scroll
14:32:54.429	0.30646718	4.7262983	8.363202	-0.41439146	-0.24027896	-0.43582547	0.5002547	5.930362	7.794284	Walking_Scroll
14:32:54.451	0.30646718	4.7262983	8.363202	-0.41439146	-0.24027896	-0.43582547	0.5002547	5.930362	7.794284	Walking_Scroll
14:32:54.472	0.30646718	4.7262983	8.363202	-0.41439146	-0.24027896	-0.43582547	0.5002547	5.930362	7.794284	Walking_Scroll
14:32:54.495	0.30646718	4.7262983	8.363202	-0.41439146	-0.24027896	-0.43582547	0.5002547	5.930362	7.794284	Walking_Scroll
14:32:54.517	0.30646718	4.7262983	8.363202	-0.41439146	-0.24027896	-0.43582547	0.5002547	5.930362	7.794284	Walking_Scroll
14:32:54.537	0.30646718	4.7262983	8.363202	-0.18348438	-0.18224676	-0.04609345	0.55767435	5.405429	8.163374	Walking_Scroll
14:32:54.559	1.6520497	5.2267017	8.250671	-0.18348438	-0.18224676	-0.04609345	0.55767435	5.405429	8.163374	Walking_Scroll
14:32:54.579	1.6520497	5.2267017	8.250671	-0.18348438	-0.18224676	-0.04609345	0.55767435	5.405429	8.163374	Walking_Scroll
14:32:54.600	1.6520497	5.2267017	8.250671	-0.18348438	-0.18224676	-0.04609345	0.55767435	5.405429	8.163374	Walking_Scroll
14:32:54.622	1.6520497	5.2267017	8.250671	-0.18348438	-0.18224676	-0.04609345	0.55767435	5.405429	8.163374	Walking_Scroll
14:32:54.643	1.6520497	5.2267017	8.250671	-0.18348438	-0.18224676	-0.04609345	0.55767435	5.405429	8.163374	Walking_Scroll
14:32:54.665	1.6520497	5.2267017	8.250671	-0.18348438	-0.18224676	-0.04609345	0.55767435	5.405429	8.163374	Walking_Scroll
14:32:54.686	1.6520497	5.2267017	8.250671	-0.18348438	-0.18224676	-0.04609345	0.55767435	5.405429	8.163374	Walking_Scroll
14:32:54.707	1.6520497	5.2267017	8.250671	0.21846497	0.14945306	0.18298101	0.43483016	5.3956633	8.177292	Walking_Scroll
14:32:54.730	1.6520497	5.2267017	8.250671	0.21846497	0.14945306	0.18298101	0.43483016	5.3956633	8.177292	Walking_Scroll
14:32:54.751	1.6520497	5.2267017	8.250671	0.21846497	0.14945306	0.18298101	0.43483016	5.3956633	8.177292	Walking_Scroll
14:32:54.773	1.0534809	6.028784	8.267431	0.21846497	0.14945306	0.18298101	0.43483016	5.3956633	8.177292	Walking_Scroll
14:32:54.794	1.0534809	6.028784	8.267431	0.21846497	0.14945306	0.18298101	0.43483016	5.3956633	8.177292	Walking_Scroll
14:32:54.815	1.0534809	6.028784	8.267431	0.21846497	0.14945306	0.18298101	0.43483016	5.3956633	8.177292	Walking_Scroll
14:32:54.836	1.0534809	6.028784	8.267431	0.21846497	0.14945306	0.18298101	0.43483016	5.3956633	8.177292	Walking_Scroll
14:32:54.858	1.0534809	6.028784	8.267431	0.21846497	0.14945306	0.18298101	0.43483016	5.3956633	8.177292	Walking_Scroll
14:32:54.880	1.0534809	6.028784	8.267431	0.21846497	0.14945306	0.18298101	0.43483016	5.3956633	8.177292	Walking_Scroll
14:32:54.903	1.0534809	6.028784	8.267431	0.18669997	0.23191987	0.12189449	0.15673034	5.8869123	7.8415575	Walking_Scroll
14:32:54.924	1.0534809	6.028784	8.267431	0.18669997	0.23191987	0.12189449	0.15673034	5.8869123	7.8415575	Walking_Scroll
14:32:54.945	1.0534809	6.028784	8.267431	0.18669997	0.23191987	0.12189449	0.15673034	5.8869123	7.8415575	Walking_Scroll
14:32:54.966	0.77574503	6.079064	9.033599	0.18669997	0.23191987	0.12189449	0.15673034	5.8869123	7.8415575	Walking_Scroll
14:32:54.989	0.77574503	6.079064	9.033599	0.18669997	0.23191987	0.12189449	0.15673034	5.8869123	7.8415575	Walking_Scroll
14:32:55.010	0.77574503	6.079064	9.033599	0.18669997	0.23191987	0.12189449	0.15673034	5.8869123	7.8415575	Walking_Scroll
14:32:55.032	0.77574503	6.079064	9.033599	0.18669997	0.23191987	0.12189449	0.15673034	5.8869123	7.8415575	Walking_Scroll
14:32:55.057	0.77574503	6.079064	9.033599	0.18669997	0.23191987	0.12189449	0.15673034	5.8869123	7.8415575	Walking_Scroll
14:32:55.080	0.77574503	6.079064	9.033599	0.24778648	0.08042529	0.5134591	0.17368929	6.0803056	7.6922035	Walking_Scroll
14:32:55.113	0.77574503	6.079064	9.033599	0.24778648	0.08042529	0.5134591	0.17368929	6.0803056	7.6922035	Walking_Scroll
14:32:55.147	0.77574503	6.079064	9.033599	0.24778648	0.08042529	0.5134591	0.17368929	6.0803056	7.6922035	Walking_Scroll
14:32:55.180	-0.5794145	4.767001	6.938608	0.24778648	0.08042529	0.5134591	0.17368929	6.0803056	7.6922035	Walking_Scroll
14:32:55.214	-0.5794145	4.767001	6.938608	0.24778648	0.08042529	0.5134591	0.17368929	6.0803056	7.6922035	Walking_Scroll
14:32:55.247	-0.5794145	4.767001	6.938608	-0.31359866	0.22886555	0.14388566	0.36285213	5.634549	8.01814	Walking_Scroll
14:32:55.281	-0.5794145	4.767001	6.938608	-0.31359866	0.22886555	0.14388566	0.36285213	5.634549	8.01814	Walking_Scroll
14:32:55.314	-0.5794145	4.767001	6.938608	-0.31359866	0.22886555	0.14388566	0.36285213	5.634549	8.01814	Walking_Scroll
14:32:55.347	-0.5794145	4.767001	6.938608	-0.31359866	0.22886555	0.14388566	0.36285213	5.634549	8.01814	Walking_Scroll
14:32:55.380	-0.31604427	4.9776974	8.4230585	-0.31359866	0.22886555	0.14388566	0.36285213	5.634549	8.01814	Walking_Scroll
14:32:55.413	-0.31604427	4.9776974	8.4230585	-0.31359866	0.22886555	0.14388566	0.36285213	5.634549	8.01814	Walking_Scroll
14:32:55.434	-0.31604427	4.9776974	8.4230585	0.015657697	0.045605976	-0.10168218	0.19732334	5.359787	8.209999	Walking_Scroll
14:32:55.464	-0.31604427	4.9776974	8.4230585	0.015657697	0.045605976	-0.10168218	0.19732334	5.359787	8.209999	Walking_Scroll
14:32:55.483	-0.31604427	4.9776974	8.4230585	0.015657697	0.045605976	-0.10168218	0.19732334	5.359787	8.209999	Walking_Scroll
14:32:55.515	-0.31604427	4.9776974	8.4230585	0.015657697	0.045605976	-0.10168218	0.19732334	5.359787	8.209999	Walking_Scroll
14:32:55.548	-0.31604427	4.9776974	8.4230585	0.015657697	0.045605976	-0.10168218	0.19732334	5.359787	8.209999	Walking_Scroll
14:32:55.570	-0.17957062	5.341627	8.760652	0.015657697	0.045605976	-0.10168218	0.19732334	5.359787	8.209999	Walking_Scroll
14:32:55.599	-0.17957062	5.341627	8.760652	0.015657697	0.045605976	-0.10168218	0.19732334	5.359787	8.209999	Walking_Scroll
14:32:55.621	-0.17957062	5.341627	8.760652	0.13538729	-0.1443731	-0.30448943	0.029766705	5.5070925	8.11427	Walking_Scroll
14:32:55.644	-0.17957062	5.341627	8.760652	0.13538729	-0.1443731	-0.30448943	0.029766705	5.5070925	8.11427	Walking_Scroll
14:32:55.667	-0.17957062	5.341627	8.760652	0.13538729	-0.1443731	-0.30448943	0.029766705	5.5070925	8.11427	Walking_Scroll
14:32:55.688	-0.17957062	5.341627	8.760652	0.13538729	-0.1443731	-0.30448943	0.029766705	5.5070925	8.11427	Walking_Scroll
14:32:55.711	-0.17957062	5.341627	8.760652	0.13538729	-0.1443731	-0.30448943	0.029766705	5.5070925	8.11427	Walking_Scroll
14:32:55.731	-0.17957062	5.341627	8.760652	0.13538729	-0.1443731	-0.30448943	0.029766705	5.5070925	8.11427	Walking_Scroll
14:32:55.752	-0.17957062	5.341627	8.760652	0.13538729	-0.1443731	-0.30448943	0.029766705	5.5070925	8.11427	Walking_Scroll
14:32:55.773	-0.019154198	5.715134	8.564321	0.13538729	-0.1443731	-0.30448943	0.029766705	5.5070925	8.11427	Walking_Scroll
14:32:55.794	-0.019154198	5.715134	8.564321	0.39622673	-0.4980641	0.033319034	0.039731707	5.60907	8.044073	Walking_Scroll
14:32:55.816	-0.019154198	5.715134	8.564321	0.39622673	-0.4980641	0.033319034	0.039731707	5.60907	8.044073	Walking_Scroll
14:32:55.837	-0.019154198	5.715134	8.564321	0.39622673	-0.4980641	0.033319034	0.039731707	5.60907	8.044073	Walking_Scroll
14:32:55.859	-0.019154198	5.715134	8.564321	0.39622673	-0.4980641	0.033319034	0.039731707	5.60907	8.044073	Walking_Scroll
14:32:55.880	-0.019154198	5.715134	8.564321	0.39622673	-0.4980641	0.033319034	0.039731707	5.60907	8.044073	Walking_Scroll
14:32:55.902	-0.019154198	5.715134	8.564321	0.39622673	-0.4980641	0.033319034	0.039731707	5.60907	8.044073	Walking_Scroll
14:32:55.924	-0.019154198	5.715134	8.564321	0.39622673	-0.4980641	0.033319034	0.039731707	5.60907	8.044073	Walking_Scroll
14:32:55.945	-0.019154198	5.715134	8.564321	0.39622673	-0.4980641	0.033319034	0.039731707	5.60907	8.044073	Walking_Scroll
14:32:55.969	-0.035914123	4.7550297	7.3025384	-0.27939022	-0.00876103	-0.08641055	0.20392859	5.574324	8.06571	Walking_Scroll
14:32:55.990	-0.035914123	4.7550297	7.3025384	-0.27939022	-0.00876103	-0.08641055	0.20392859	5.574324	8.06571	Walking_Scroll
14:32:56.011	-0.035914123	4.7550297	7.3025384	-0.27939022	-0.00876103	-0.08641055	0.20392859	5.574324	8.06571	Walking_Scroll
14:32:56.032	-0.035914123	4.7550297	7.3025384	-0.27939022	-0.00876103	-0.08641055	0.20392859	5.574324	8.06571	Walking_Scroll
14:32:56.055	-0.035914123	4.7550297	7.3025384	-0.27939022	-0.00876103	-0.08641055	0.20392859	5.574324	8.06571	Walking_Scroll
14:32:56.076	-0.035914123	4.7550297	7.3025384	-0.27939022	-0.00876103	-0.08641055	0.20392859	5.574324	8.06571	Walking_Scroll
14:32:56.097	-0.035914123	4.7550297	7.3025384	-0.27939022	-0.00876103	-0.08641055	0.20392859	5.574324	8.06571	Walking_Scroll
14:32:56.118	-0.035914123	4.7550297	7.3025384	-0.27939022	-0.00876103	-0.08641055	0.20392859	5.574324	8.06571	Walking_Scroll
14:32:56.140	-0.035914123	4.7550297	7.3025384	-0.27939022	-0.00876103	-0.08641055	0.20392859	5.574324	8.06571	Walking_Scroll
14:32:56.161	0.035914123	5.087834	7.2977495	-0.022215948	0.054768953	-0.31853935	0.47966436	5.375107	8.188314	Walking_Scroll
14:32:56.182	0.035914123	5.087834	7.2977495	-0.022215948	0.054768953	-0.31853935	0.47966436	5.375107	8.188314	Walking_Scroll
14:32:56.203	0.035914123	5.087834	7.2977495	-0.022215948	0.054768953	-0.31853935	0.47966436	5.375107	8.188314	Walking_Scroll
14:32:56.225	0.035914123	5.087834	7.2977495	-0.022215948	0.054768953	-0.31853935	0.47966436	5.375107	8.188314	Walking_Scroll
14:32:56.247	0.035914123	5.087834	7.2977495	-0.022215948	0.054768953	-0.31853935	0.47966436	5.375107	8.188314	Walking_Scroll
14:32:56.269	0.035914123	5.087834	7.2977495	-0.022215948	0.054768953	-0.31853935	0.47966436	5.375107	8.188314	Walking_Scroll
14:32:56.290	0.035914123	5.087834	7.2977495	-0.022215948	0.054768953	-0.31853935	0.47966436	5.375107	8.188314	Walking_Scroll
14:32:56.311	0.035914123	5.087834	7.2977495	-0.022215948	0.054768953	-0.31853935	0.47966436	5.375107	8.188314	Walking_Scroll
14:32:56.332	0.035914123	5.087834	7.2977495	0.09568105	0.007732332	0.12250537	0.40109134	5.371497	8.194904	Walking_Scroll
14:32:56.353	0.035914123	5.087834	7.2977495	0.09568105	0.007732332	0.12250537	0.40109134	5.371497	8.194904	Walking_Scroll
14:32:56.376	0.6344828	5.566689	7.2019787	0.09568105	0.007732332	0.12250537	0.40109134	5.371497	8.194904	Walking_Scroll
14:32:56.402	0.6344828	5.566689	7.2019787	0.09568105	0.007732332	0.12250537	0.40109134	5.371497	8.194904	Walking_Scroll
14:32:56.435	0.6344828	5.566689	7.2019787	0.09568105	0.007732332	0.12250537	0.40109134	5.371497	8.194904	Walking_Scroll
14:32:56.468	0.6344828	5.566689	7.2019787	0.09568105	0.007732332	0.12250537	0.40109134	5.371497	8.194904	Walking_Scroll
14:32:56.502	0.6344828	5.566689	7.2019787	0.09568105	0.007732332	0.12250537	0.40109134	5.371497	8.194904	Walking_Scroll
14:32:56.535	0.6344828	5.566689	7.2019787	0.09445931	0.04132992	0.03881682	0.15907823	5.8185296	7.8923855	Walking_Scroll
14:32:56.569	1.1684061	6.426234	8.583475	0.09445931	0.04132992	0.03881682	0.15907823	5.8185296	7.8923855	Walking_Scroll
14:32:56.602	1.1684061	6.426234	8.583475	0.09445931	0.04132992	0.03881682	0.15907823	5.8185296	7.8923855	Walking_Scroll
14:32:56.636	1.1684061	6.426234	8.583475	0.09445931	0.04132992	0.03881682	0.15907823	5.8185296	7.8923855	Walking_Scroll
14:32:56.670	1.1684061	6.426234	8.583475	0.09445931	0.04132992	0.03881682	0.15907823	5.8185296	7.8923855	Walking_Scroll
14:32:56.703	1.1684061	6.426234	8.583475	0.24900822	0.0034562754	0.21413514	0.16285495	6.0824957	7.6907134	Walking_Scroll
14:32:56.736	1.1684061	6.426234	8.583475	0.24900822	0.0034562754	0.21413514	0.16285495	6.0824957	7.6907134	Walking_Scroll
14:32:56.769	-0.29928434	5.0136113	8.308133	0.24900822	0.0034562754	0.21413514	0.16285495	6.0824957	7.6907134	Walking_Scroll
14:32:56.803	-0.29928434	5.0136113	8.308133	0.24900822	0.0034562754	0.21413514	0.16285495	6.0824957	7.6907134	Walking_Scroll
14:32:56.836	-0.29928434	5.0136113	8.308133	0.24900822	0.0034562754	0.21413514	0.16285495	6.0824957	7.6907134	Walking_Scroll
14:32:56.870	-0.29928434	5.0136113	8.308133	-0.22746667	0.3773058	0.111509785	0.08201777	5.696354	7.9821763	Walking_Scroll
14:32:56.904	-0.29928434	5.0136113	8.308133	-0.22746667	0.3773058	0.111509785	0.08201777	5.696354	7.9821763	Walking_Scroll
14:32:56.940	-0.29928434	5.0136113	8.308133	-0.22746667	0.3773058	0.111509785	0.08201777	5.696354	7.9821763	Walking_Scroll
14:32:56.961	-0.7948992	4.850801	8.937828	-0.22746667	0.3773058	0.111509785	0.08201777	5.696354	7.9821763	Walking_Scroll
14:32:56.982	-0.7948992	4.850801	8.937828	-0.22746667	0.3773058	0.111509785	0.08201777	5.696354	7.9821763	Walking_Scroll
14:32:57.003	-0.7948992	4.850801	8.937828	-0.22746667	0.3773058	0.111509785	0.08201777	5.696354	7.9821763	Walking_Scroll
14:32:57.024	-0.7948992	4.850801	8.937828	-0.22746667	0.3773058	0.111509785	0.08201777	5.696354	7.9821763	Walking_Scroll
14:32:57.044	-0.7948992	4.850801	8.937828	-0.12300871	-0.04358035	0.013771346	0.14935002	5.558875	8.077559	Walking_Scroll
14:32:57.066	-0.7948992	4.850801	8.937828	-0.12300871	-0.04358035	0.013771346	0.14935002	5.558875	8.077559	Walking_Scroll
14:32:57.086	-0.7948992	4.850801	8.937828	-0.12300871	-0.04358035	0.013771346	0.14935002	5.558875	8.077559	Walking_Scroll
14:32:57.108	-0.7948992	4.850801	8.937828	-0.12300871	-0.04358035	0.013771346	0.14935002	5.558875	8.077559	Walking_Scroll
14:32:57.129	-0.7948992	4.850801	8.937828	-0.12300871	-0.04358035	0.013771346	0.14935002	5.558875	8.077559	Walking_Scroll
14:32:57.150	-0.7948992	4.850801	8.937828	-0.12300871	-0.04358035	0.013771346	0.14935002	5.558875	8.077559	Walking_Scroll
14:32:57.173	-0.29210153	5.7893567	7.721536	-0.12300871	-0.04358035	0.013771346	0.14935002	5.558875	8.077559	Walking_Scroll
14:32:57.194	-0.29210153	5.7893567	7.721536	-0.12300871	-0.04358035	0.013771346	0.14935002	5.558875	8.077559	Walking_Scroll
14:32:57.216	-0.29210153	5.7893567	7.721536	-0.12300871	-0.04358035	0.013771346	0.14935002	5.558875	8.077559	Walking_Scroll
14:32:57.237	-0.29210153	5.7893567	7.721536	0.07002471	-0.22989424	-0.08518882	0.045965634	5.664139	8.005357	Walking_Scroll
14:32:57.258	-0.29210153	5.7893567	7.721536	0.07002471	-0.22989424	-0.08518882	0.045965634	5.664139	8.005357	Walking_Scroll
14:32:57.279	-0.29210153	5.7893567	7.721536	0.07002471	-0.22989424	-0.08518882	0.045965634	5.664139	8.005357	Walking_Scroll
14:32:57.300	-0.29210153	5.7893567	7.721536	0.07002471	-0.22989424	-0.08518882	0.045965634	5.664139	8.005357	Walking_Scroll
14:32:57.321	-0.29210153	5.7893567	7.721536	0.07002471	-0.22989424	-0.08518882	0.045965634	5.664139	8.005357	Walking_Scroll
14:32:57.341	-0.29210153	5.7893567	7.721536	0.07002471	-0.22989424	-0.08518882	0.045965634	5.664139	8.005357	Walking_Scroll
14:32:57.363	-0.3615355	5.9042816	8.339259	0.07002471	-0.22989424	-0.08518882	0.045965634	5.664139	8.005357	Walking_Scroll
14:32:57.385	-0.3615355	5.9042816	8.339259	0.07002471	-0.22989424	-0.08518882	0.045965634	5.664139	8.005357	Walking_Scroll
14:32:57.407	-0.3615355	5.9042816	8.339259	-0.16393669	-0.36184114	-0.26844838	0.31623352	5.928684	7.8051915	Walking_Scroll
14:32:57.428	-0.3615355	5.9042816	8.339259	-0.16393669	-0.36184114	-0.26844838	0.31623352	5.928684	7.8051915	Walking_Scroll
14:32:57.450	-0.3615355	5.9042816	8.339259	-0.16393669	-0.36184114	-0.26844838	0.31623352	5.928684	7.8051915	Walking_Scroll
14:32:57.474	-0.3615355	5.9042816	8.339259	-0.16393669	-0.36184114	-0.26844838	0.31623352	5.928684	7.8051915	Walking_Scroll
14:32:57.496	-0.3615355	5.9042816	8.339259	-0.16393669	-0.36184114	-0.26844838	0.31623352	5.928684	7.8051915	Walking_Scroll
14:32:57.518	-0.3615355	5.9042816	8.339259	-0.16393669	-0.36184114	-0.26844838	0.31623352	5.928684	7.8051915	Walking_Scroll
14:32:57.541	-0.3615355	5.9042816	8.339259	-0.16393669	-0.36184114	-0.26844838	0.31623352	5.928684	7.8051915	Walking_Scroll
14:32:57.563	0.70870537	6.344828	6.8476257	-0.16393669	-0.36184114	-0.26844838	0.31623352	5.928684	7.8051915	Walking_Scroll
14:32:57.585	0.70870537	6.344828	6.8476257	-0.022215948	-0.25493973	-0.19697715	0.5411739	6.049284	7.699587	Walking_Scroll
14:32:57.612	0.70870537	6.344828	6.8476257	-0.022215948	-0.25493973	-0.19697715	0.5411739	6.049284	7.699587	Walking_Scroll
14:32:57.640	0.70870537	6.344828	6.8476257	-0.022215948	-0.25493973	-0.19697715	0.5411739	6.049284	7.699587	Walking_Scroll
14:32:57.673	0.70870537	6.344828	6.8476257	-0.022215948	-0.25493973	-0.19697715	0.5411739	6.049284	7.699587	Walking_Scroll
14:32:57.707	0.70870537	6.344828	6.8476257	-0.022215948	-0.25493973	-0.19697715	0.5411739	6.049284	7.699587	Walking_Scroll
14:32:57.740	0.70870537	6.344828	6.8476257	-0.022215948	-0.25493973	-0.19697715	0.5411739	6.049284	7.699587	Walking_Scroll
14:32:57.774	1.0295382	5.2865586	6.5555243	-0.27205986	-0.10527774	0.18481362	0.40825507	5.3402886	8.214927	Walking_Scroll
14:32:57.807	1.0295382	5.2865586	6.5555243	-0.27205986	-0.10527774	0.18481362	0.40825507	5.3402886	8.214927	Walking_Scroll
14:32:57.841	1.0295382	5.2865586	6.5555243	-0.27205986	-0.10527774	0.18481362	0.40825507	5.3402886	8.214927	Walking_Scroll
14:32:57.862	1.0295382	5.2865586	6.5555243	-0.27205986	-0.10527774	0.18481362	0.40825507	5.3402886	8.214927	Walking_Scroll
14:32:57.891	1.0295382	5.2865586	6.5555243	-0.27205986	-0.10527774	0.18481362	0.40825507	5.3402886	8.214927	Walking_Scroll
14:32:57.913	1.0295382	5.2865586	6.5555243	-0.27205986	-0.10527774	0.18481362	0.40825507	5.3402886	8.214927	Walking_Scroll
14:32:57.942	1.0295382	5.2865586	6.5555243	-0.27205986	-0.10527774	0.18481362	0.40825507	5.3402886	8.214927	Walking_Scroll
14:32:57.975	0.9241901	5.8204823	7.1325445	-0.10651535	0.208707	-0.12917113	0.31982803	5.166934	8.328915	Walking_Scroll
14:32:57.996	0.9241901	5.8204823	7.1325445	-0.10651535	0.208707	-0.12917113	0.31982803	5.166934	8.328915	Walking_Scroll
14:32:58.025	0.9241901	5.8204823	7.1325445	-0.10651535	0.208707	-0.12917113	0.31982803	5.166934	8.328915	Walking_Scroll
14:32:58.046	0.9241901	5.8204823	7.1325445	-0.10651535	0.208707	-0.12917113	0.31982803	5.166934	8.328915	Walking_Scroll
14:32:58.067	0.9241901	5.8204823	7.1325445	-0.10651535	0.208707	-0.12917113	0.31982803	5.166934	8.328915	Walking_Scroll
14:32:58.087	0.9241901	5.8204823	7.1325445	-0.10651535	0.208707	-0.12917113	0.31982803	5.166934	8.328915	Walking_Scroll
14:32:58.109	0.9241901	5.8204823	7.1325445	-0.10651535	0.208707	-0.12917113	0.31982803	5.166934	8.328915	Walking_Scroll
14:32:58.130	0.9241901	5.8204823	7.1325445	0.36751607	0.20443094	0.18847881	0.25034416	5.2495604	8.279479	Walking_Scroll
14:32:58.151	0.9241901	5.8204823	7.1325445	0.36751607	0.20443094	0.18847881	0.25034416	5.2495604	8.279479	Walking_Scroll
14:32:58.172	-0.26097596	5.1644506	7.92505	0.36751607	0.20443094	0.18847881	0.25034416	5.2495604	8.279479	Walking_Scroll
14:32:58.193	-0.26097596	5.1644506	7.92505	0.36751607	0.20443094	0.18847881	0.25034416	5.2495604	8.279479	Walking_Scroll
14:32:58.214	-0.26097596	5.1644506	7.92505	0.36751607	0.20443094	0.18847881	0.25034416	5.2495604	8.279479	Walking_Scroll
14:32:58.236	-0.26097596	5.1644506	7.92505	0.36751607	0.20443094	0.18847881	0.25034416	5.2495604	8.279479	Walking_Scroll
14:32:58.257	-0.26097596	5.1644506	7.92505	0.36751607	0.20443094	0.18847881	0.25034416	5.2495604	8.279479	Walking_Scroll
14:32:58.278	-0.26097596	5.1644506	7.92505	0.36751607	0.20443094	0.18847881	0.25034416	5.2495604	8.279479	Walking_Scroll
14:32:58.300	-0.26097596	5.1644506	7.92505	0.36751607	0.20443094	0.18847881	0.25034416	5.2495604	8.279479	Walking_Scroll
14:32:58.321	-0.26097596	5.1644506	7.92505	0.18731083	0.3107215	0.2623935	0.081180304	5.722576	7.9634085	Walking_Scroll
14:32:58.344	-0.26097596	5.1644506	7.92505	0.18731083	0.3107215	0.2623935	0.081180304	5.722576	7.9634085	Walking_Scroll
14:32:58.366	0.34477556	6.5579185	8.382356	0.18731083	0.3107215	0.2623935	0.081180304	5.722576	7.9634085	Walking_Scroll
14:32:58.388	0.34477556	6.5579185	8.382356	0.18731083	0.3107215	0.2623935	0.081180304	5.722576	7.9634085	Walking_Scroll
14:32:58.409	0.34477556	6.5579185	8.382356	0.18731083	0.3107215	0.2623935	0.081180304	5.722576	7.9634085	Walking_Scroll
14:32:58.430	0.34477556	6.5579185	8.382356	0.18731083	0.3107215	0.2623935	0.081180304	5.722576	7.9634085	Walking_Scroll
14:32:58.451	0.34477556	6.5579185	8.382356	0.18731083	0.3107215	0.2623935	0.081180304	5.722576	7.9634085	Walking_Scroll
14:32:58.473	0.34477556	6.5579185	8.382356	0.18731083	0.3107215	0.2623935	0.081180304	5.722576	7.9634085	Walking_Scroll
14:32:58.495	0.34477556	6.5579185	8.382356	-0.31237695	0.04621684	0.14388566	0.16723143	6.2159543	7.583156	Walking_Scroll
14:32:58.516	0.34477556	6.5579185	8.382356	-0.31237695	0.04621684	0.14388566	0.16723143	6.2159543	7.583156	Walking_Scroll
14:32:58.537	0.34477556	6.5579185	8.382356	-0.31237695	0.04621684	0.14388566	0.16723143	6.2159543	7.583156	Walking_Scroll
14:32:58.558	0.0	4.7095385	7.2809896	-0.31237695	0.04621684	0.14388566	0.16723143	6.2159543	7.583156	Walking_Scroll
14:32:58.579	0.0	4.7095385	7.2809896	-0.31237695	0.04621684	0.14388566	0.16723143	6.2159543	7.583156	Walking_Scroll
14:32:58.600	0.0	4.7095385	7.2809896	-0.31237695	0.04621684	0.14388566	0.16723143	6.2159543	7.583156	Walking_Scroll
14:32:58.620	0.0	4.7095385	7.2809896	-0.31237695	0.04621684	0.14388566	0.16723143	6.2159543	7.583156	Walking_Scroll
14:32:58.642	0.0	4.7095385	7.2809896	-0.31237695	0.04621684	0.14388566	0.16723143	6.2159543	7.583156	Walking_Scroll
14:32:58.664	0.0	4.7095385	7.2809896	-0.31237695	0.04621684	0.14388566	0.16723143	6.2159543	7.583156	Walking_Scroll
14:32:58.688	0.0	4.7095385	7.2809896	-0.23113187	0.0052888715	0.051644992	0.13979162	5.739624	7.950315	Walking_Scroll
14:32:58.710	0.0	4.7095385	7.2809896	-0.23113187	0.0052888715	0.051644992	0.13979162	5.739624	7.950315	Walking_Scroll
14:32:58.733	0.0	4.7095385	7.2809896	-0.23113187	0.0052888715	0.051644992	0.13979162	5.739624	7.950315	Walking_Scroll
14:32:58.755	-0.43815228	5.200365	7.563514	-0.23113187	0.0052888715	0.051644992	0.13979162	5.739624	7.950315	Walking_Scroll
14:32:58.776	-0.43815228	5.200365	7.563514	-0.23113187	0.0052888715	0.051644992	0.13979162	5.739624	7.950315	Walking_Scroll
14:32:58.798	-0.43815228	5.200365	7.563514	-0.23113187	0.0052888715	0.051644992	0.13979162	5.739624	7.950315	Walking_Scroll
14:32:58.818	-0.43815228	5.200365	7.563514	-0.23113187	0.0052888715	0.051644992	0.13979162	5.739624	7.950315	Walking_Scroll
14:32:58.840	-0.43815228	5.200365	7.563514	-0.23113187	0.0052888715	0.051644992	0.13979162	5.739624	7.950315	Walking_Scroll
14:32:58.864	-0.43815228	5.200365	7.563514	0.05902913	-0.17064032	-0.11084516	0.17012057	5.712419	7.969293	Walking_Scroll
14:32:58.885	-0.43815228	5.200365	7.563514	0.05902913	-0.17064032	-0.11084516	0.17012057	5.712419	7.969293	Walking_Scroll
14:32:58.905	-0.43815228	5.200365	7.563514	0.05902913	-0.17064032	-0.11084516	0.17012057	5.712419	7.969293	Walking_Scroll
14:32:58.928	-0.43815228	5.200365	7.563514	0.05902913	-0.17064032	-0.11084516	0.17012057	5.712419	7.969293	Walking_Scroll
14:32:58.950	-0.43815228	5.200365	7.563514	0.05902913	-0.17064032	-0.11084516	0.17012057	5.712419	7.969293	Walking_Scroll
14:32:58.971	-0.045491222	5.741471	8.463761	0.05902913	-0.17064032	-0.11084516	0.17012057	5.712419	7.969293	Walking_Scroll
14:32:58.993	-0.045491222	5.741471	8.463761	0.05902913	-0.17064032	-0.11084516	0.17012057	5.712419	7.969293	Walking_Scroll
14:32:59.014	-0.045491222	5.741471	8.463761	0.05902913	-0.17064032	-0.11084516	0.17012057	5.712419	7.969293	Walking_Scroll
14:32:59.036	-0.045491222	5.741471	8.463761	-0.40217414	-0.29342422	-0.03570874	0.45197585	5.580459	8.05137	Walking_Scroll
14:32:59.057	-0.045491222	5.741471	8.463761	-0.40217414	-0.29342422	-0.03570874	0.45197585	5.580459	8.05137	Walking_Scroll
14:32:59.078	-0.045491222	5.741471	8.463761	-0.40217414	-0.29342422	-0.03570874	0.45197585	5.580459	8.05137	Walking_Scroll
14:32:59.098	-0.045491222	5.741471	8.463761	-0.40217414	-0.29342422	-0.03570874	0.45197585	5.580459	8.05137	Walking_Scroll
14:32:59.119	-0.045491222	5.741471	8.463761	-0.40217414	-0.29342422	-0.03570874	0.45197585	5.580459	8.05137	Walking_Scroll
14:32:59.141	-0.045491222	5.741471	8.463761	-0.40217414	-0.29342422	-0.03570874	0.45197585	5.580459	8.05137	Walking_Scroll
14:32:59.162	0.505192	6.0670924	7.022408	-0.40217414	-0.29342422	-0.03570874	0.45197585	5.580459	8.05137	Walking_Scroll
14:32:59.183	0.505192	6.0670924	7.022408	-0.40217414	-0.29342422	-0.03570874	0.45197585	5.580459	8.05137	Walking_Scroll
14:32:59.205	0.505192	6.0670924	7.022408	-0.284888	-0.4088778	-0.52989876	0.81741226	5.6901193	7.945105	Walking_Scroll
14:32:59.226	0.505192	6.0670924	7.022408	-0.284888	-0.4088778	-0.52989876	0.81741226	5.6901193	7.945105	Walking_Scroll
14:32:59.248	0.505192	6.0670924	7.022408	-0.284888	-0.4088778	-0.52989876	0.81741226	5.6901193	7.945105	Walking_Scroll
14:32:59.269	0.505192	6.0670924	7.022408	-0.284888	-0.4088778	-0.52989876	0.81741226	5.6901193	7.945105	Walking_Scroll
14:32:59.291	0.505192	6.0670924	7.022408	-0.284888	-0.4088778	-0.52989876	0.81741226	5.6901193	7.945105	Walking_Scroll
14:32:59.315	0.505192	6.0670924	7.022408	-0.284888	-0.4088778	-0.52989876	0.81741226	5.6901193	7.945105	Walking_Scroll
14:32:59.337	0.505192	6.0670924	7.022408	-0.284888	-0.4088778	-0.52989876	0.81741226	5.6901193	7.945105	Walking_Scroll
14:32:59.358	1.3814965	5.087834	6.1317377	-0.284888	-0.4088778	-0.52989876	0.81741226	5.6901193	7.945105	Walking_Scroll
14:32:59.379	1.3814965	5.087834	6.1317377	-0.284888	-0.4088778	-0.52989876	0.81741226	5.6901193	7.945105	Walking_Scroll
14:32:59.401	1.3814965	5.087834	6.1317377	-0.13583688	-0.26715702	0.043092877	0.686658	5.0401917	8.384231	Walking_Scroll
14:32:59.425	1.3814965	5.087834	6.1317377	-0.13583688	-0.26715702	0.043092877	0.686658	5.0401917	8.384231	Walking_Scroll
14:32:59.445	1.3814965	5.087834	6.1317377	-0.13583688	-0.26715702	0.043092877	0.686658	5.0401917	8.384231	Walking_Scroll
14:32:59.467	1.3814965	5.087834	6.1317377	-0.13583688	-0.26715702	0.043092877	0.686658	5.0401917	8.384231	Walking_Scroll
14:32:59.488	1.3814965	5.087834	6.1317377	-0.13583688	-0.26715702	0.043092877	0.686658	5.0401917	8.384231	Walking_Scroll
14:32:59.509	1.3814965	5.087834	6.1317377	-0.13583688	-0.26715702	0.043092877	0.686658	5.0401917	8.384231	Walking_Scroll
14:32:59.532	1.3814965	5.087834	6.1317377	-0.13583688	-0.26715702	0.043092877	0.686658	5.0401917	8.384231	Walking_Scroll
14:32:59.554	0.9912298	5.707951	7.2881727	-0.13583688	-0.26715702	0.043092877	0.686658	5.0401917	8.384231	Walking_Scroll
14:32:59.575	0.9912298	5.707951	7.2881727	0.22151929	0.2875086	0.06813835	0.6265594	5.1460643	8.3244095	Walking_Scroll
14:32:59.596	0.9912298	5.707951	7.2881727	0.22151929	0.2875086	0.06813835	0.6265594	5.1460643	8.3244095	Walking_Scroll
14:32:59.617	0.9912298	5.707951	7.2881727	0.22151929	0.2875086	0.06813835	0.6265594	5.1460643	8.3244095	Walking_Scroll
14:32:59.639	0.9912298	5.707951	7.2881727	0.22151929	0.2875086	0.06813835	0.6265594	5.1460643	8.3244095	Walking_Scroll
14:32:59.661	0.9912298	5.707951	7.2881727	0.22151929	0.2875086	0.06813835	0.6265594	5.1460643	8.3244095	Walking_Scroll
14:32:59.683	0.9912298	5.707951	7.2881727	0.22151929	0.2875086	0.06813835	0.6265594	5.1460643	8.3244095	Walking_Scroll
14:32:59.705	0.9912298	5.707951	7.2881727	0.22151929	0.2875086	0.06813835	0.6265594	5.1460643	8.3244095	Walking_Scroll
14:32:59.727	0.9912298	5.707951	7.2881727	0.22151929	0.2875086	0.06813835	0.6265594	5.1460643	8.3244095	Walking_Scroll
14:32:59.751	0.9912298	5.707951	7.2881727	0.12561344	0.17633115	0.13655527	0.31096712	5.6692977	7.995794	Walking_Scroll
14:32:59.773	0.19154198	5.6313343	8.449396	0.12561344	0.17633115	0.13655527	0.31096712	5.6692977	7.995794	Walking_Scroll
14:32:59.794	0.19154198	5.6313343	8.449396	0.12561344	0.17633115	0.13655527	0.31096712	5.6692977	7.995794	Walking_Scroll
14:32:59.815	0.19154198	5.6313343	8.449396	0.12561344	0.17633115	0.13655527	0.31096712	5.6692977	7.995794	Walking_Scroll
14:32:59.835	0.19154198	5.6313343	8.449396	0.12561344	0.17633115	0.13655527	0.31096712	5.6692977	7.995794	Walking_Scroll
14:32:59.857	0.19154198	5.6313343	8.449396	0.12561344	0.17633115	0.13655527	0.31096712	5.6692977	7.995794	Walking_Scroll
14:32:59.878	0.19154198	5.6313343	8.449396	0.12561344	0.17633115	0.13655527	0.31096712	5.6692977	7.995794	Walking_Scroll
14:32:59.900	0.19154198	5.6313343	8.449396	0.12561344	0.17633115	0.13655527	0.31096712	5.6692977	7.995794	Walking_Scroll
14:32:59.921	0.19154198	5.6313343	8.449396	0.12561344	0.17633115	0.13655527	0.31096712	5.6692977	7.995794	Walking_Scroll
14:32:59.942	0.19154198	5.6313343	8.449396	0.26611245	-0.025865255	0.54400235	0.27039763	5.9173245	7.8155284	Walking_Scroll
14:32:59.963	-0.18914771	5.272193	8.6984005	0.26611245	-0.025865255	0.54400235	0.27039763	5.9173245	7.8155284	Walking_Scroll
14:32:59.985	-0.18914771	5.272193	8.6984005	0.26611245	-0.025865255	0.54400235	0.27039763	5.9173245	7.8155284	Walking_Scroll
14:33:00.006	-0.18914771	5.272193	8.6984005	0.26611245	-0.025865255	0.54400235	0.27039763	5.9173245	7.8155284	Walking_Scroll
14:33:00.027	-0.18914771	5.272193	8.6984005	0.26611245	-0.025865255	0.54400235	0.27039763	5.9173245	7.8155284	Walking_Scroll
14:33:00.049	-0.18914771	5.272193	8.6984005	0.26611245	-0.025865255	0.54400235	0.27039763	5.9173245	7.8155284	Walking_Scroll
14:33:00.070	-0.18914771	5.272193	8.6984005	0.26611245	-0.025865255	0.54400235	0.27039763	5.9173245	7.8155284	Walking_Scroll
14:33:00.092	-0.18914771	5.272193	8.6984005	0.26611245	-0.025865255	0.54400235	0.27039763	5.9173245	7.8155284	Walking_Scroll
14:33:00.113	-0.18914771	5.272193	8.6984005	-0.11934352	0.18549412	0.19214399	0.2983328	5.611671	8.03682	Walking_Scroll
14:33:00.135	-0.18914771	5.272193	8.6984005	-0.11934352	0.18549412	0.19214399	0.2983328	5.611671	8.03682	Walking_Scroll
14:33:00.168	0.33759275	4.9944572	7.108602	-0.11934352	0.18549412	0.19214399	0.2983328	5.611671	8.03682	Walking_Scroll
14:33:00.201	0.33759275	4.9944572	7.108602	-0.11934352	0.18549412	0.19214399	0.2983328	5.611671	8.03682	Walking_Scroll
14:33:00.235	0.33759275	4.9944572	7.108602	-0.11934352	0.18549412	0.19214399	0.2983328	5.611671	8.03682	Walking_Scroll
14:33:00.268	0.33759275	4.9944572	7.108602	-0.11934352	0.18549412	0.19214399	0.2983328	5.611671	8.03682	Walking_Scroll
14:33:00.304	0.33759275	4.9944572	7.108602	0.19708467	0.13845749	0.033929896	0.204521	5.480913	8.129458	Walking_Scroll
14:33:00.337	0.33759275	4.9944572	7.108602	0.19708467	0.13845749	0.033929896	0.204521	5.480913	8.129458	Walking_Scroll
14:33:00.369	0.18435916	5.767808	7.472532	0.19708467	0.13845749	0.033929896	0.204521	5.480913	8.129458	Walking_Scroll
14:33:00.403	0.18435916	5.767808	7.472532	0.19708467	0.13845749	0.033929896	0.204521	5.480913	8.129458	Walking_Scroll
14:33:00.424	0.18435916	5.767808	7.472532	0.19708467	0.13845749	0.033929896	0.204521	5.480913	8.129458	Walking_Scroll
14:33:00.445	0.18435916	5.767808	7.472532	0.19708467	0.13845749	0.033929896	0.204521	5.480913	8.129458	Walking_Scroll
14:33:00.465	0.18435916	5.767808	7.472532	0.10667662	-0.18713368	-0.16337958	0.29209554	5.7313085	7.9521766	Walking_Scroll
14:33:00.486	0.18435916	5.767808	7.472532	0.10667662	-0.18713368	-0.16337958	0.29209554	5.7313085	7.9521766	Walking_Scroll
14:33:00.507	0.18435916	5.767808	7.472532	0.10667662	-0.18713368	-0.16337958	0.29209554	5.7313085	7.9521766	Walking_Scroll
14:33:00.529	0.18435916	5.767808	7.472532	0.10667662	-0.18713368	-0.16337958	0.29209554	5.7313085	7.9521766	Walking_Scroll
14:33:00.551	0.18435916	5.767808	7.472532	0.10667662	-0.18713368	-0.16337958	0.29209554	5.7313085	7.9521766	Walking_Scroll
14:33:00.571	0.0023942748	5.7606254	8.336864	0.10667662	-0.18713368	-0.16337958	0.29209554	5.7313085	7.9521766	Walking_Scroll
14:33:00.592	0.0023942748	5.7606254	8.336864	0.10667662	-0.18713368	-0.16337958	0.29209554	5.7313085	7.9521766	Walking_Scroll
14:33:00.614	0.0023942748	5.7606254	8.336864	0.10667662	-0.18713368	-0.16337958	0.29209554	5.7313085	7.9521766	Walking_Scroll
14:33:00.637	0.0023942748	5.7606254	8.336864	0.10667662	-0.18713368	-0.16337958	0.29209554	5.7313085	7.9521766	Walking_Scroll
14:33:00.658	0.0023942748	5.7606254	8.336864	0.12011565	-0.31236106	-0.2892178	0.3976007	5.687757	7.9788284	Walking_Scroll
14:33:00.680	0.0023942748	5.7606254	8.336864	0.12011565	-0.31236106	-0.2892178	0.3976007	5.687757	7.9788284	Walking_Scroll
14:33:00.701	0.0023942748	5.7606254	8.336864	0.12011565	-0.31236106	-0.2892178	0.3976007	5.687757	7.9788284	Walking_Scroll
14:33:00.723	0.0023942748	5.7606254	8.336864	0.12011565	-0.31236106	-0.2892178	0.3976007	5.687757	7.9788284	Walking_Scroll
14:33:00.744	0.0023942748	5.7606254	8.336864	0.12011565	-0.31236106	-0.2892178	0.3976007	5.687757	7.9788284	Walking_Scroll
14:33:00.765	0.74701375	4.7717896	7.4653487	0.12011565	-0.31236106	-0.2892178	0.3976007	5.687757	7.9788284	Walking_Scroll
14:33:00.786	0.74701375	4.7717896	7.4653487	0.12011565	-0.31236106	-0.2892178	0.3976007	5.687757	7.9788284	Walking_Scroll
14:33:00.807	0.74701375	4.7717896	7.4653487	0.12011565	-0.31236106	-0.2892178	0.3976007	5.687757	7.9788284	Walking_Scroll
14:33:00.829	0.74701375	4.7717896	7.4653487	-0.0741395	0.19954403	-0.19697715	0.3641047	5.4616446	8.136841	Walking_Scroll
14:33:00.850	0.74701375	4.7717896	7.4653487	-0.0741395	0.19954403	-0.19697715	0.3641047	5.4616446	8.136841	Walking_Scroll
14:33:00.871	0.74701375	4.7717896	7.4653487	-0.0741395	0.19954403	-0.19697715	0.3641047	5.4616446	8.136841	Walking_Scroll
14:33:00.893	0.74701375	4.7717896	7.4653487	-0.0741395	0.19954403	-0.19697715	0.3641047	5.4616446	8.136841	Walking_Scroll
14:33:00.915	0.74701375	4.7717896	7.4653487	-0.0741395	0.19954403	-0.19697715	0.3641047	5.4616446	8.136841	Walking_Scroll
14:33:00.938	0.74701375	4.7717896	7.4653487	-0.0741395	0.19954403	-0.19697715	0.3641047	5.4616446	8.136841	Walking_Scroll
14:33:00.960	1.1420691	5.1859994	9.531608	-0.0741395	0.19954403	-0.19697715	0.3641047	5.4616446	8.136841	Walking_Scroll
14:33:00.981	1.1420691	5.1859994	9.531608	-0.0741395	0.19954403	-0.19697715	0.3641047	5.4616446	8.136841	Walking_Scroll
14:33:01.002	1.1420691	5.1859994	9.531608	-0.0741395	0.19954403	-0.19697715	0.3641047	5.4616446	8.136841	Walking_Scroll
14:33:01.024	1.1420691	5.1859994	9.531608	-0.0075551816	0.08775567	-0.24645725	0.3112281	5.5093827	8.106796	Walking_Scroll
14:33:01.046	1.1420691	5.1859994	9.531608	-0.0075551816	0.08775567	-0.24645725	0.3112281	5.5093827	8.106796	Walking_Scroll
14:33:01.068	1.1420691	5.1859994	9.531608	-0.0075551816	0.08775567	-0.24645725	0.3112281	5.5093827	8.106796	Walking_Scroll
14:33:01.089	1.1420691	5.1859994	9.531608	-0.0075551816	0.08775567	-0.24645725	0.3112281	5.5093827	8.106796	Walking_Scroll
14:33:01.111	1.1420691	5.1859994	9.531608	-0.0075551816	0.08775567	-0.24645725	0.3112281	5.5093827	8.106796	Walking_Scroll
14:33:01.132	1.1420691	5.1859994	9.531608	-0.0075551816	0.08775567	-0.24645725	0.3112281	5.5093827	8.106796	Walking_Scroll
14:33:01.156	0.40223816	5.777385	7.8316727	-0.0075551816	0.08775567	-0.24645725	0.3112281	5.5093827	8.106796	Walking_Scroll
14:33:01.177	0.40223816	5.777385	7.8316727	-0.0075551816	0.08775567	-0.24645725	0.3112281	5.5093827	8.106796	Walking_Scroll
14:33:01.197	0.40223816	5.777385	7.8316727	0.45914587	0.41823375	0.08157738	0.041091744	5.841771	7.876696	Walking_Scroll
14:33:01.219	0.40223816	5.777385	7.8316727	0.45914587	0.41823375	0.08157738	0.041091744	5.841771	7.876696	Walking_Scroll
14:33:01.240	0.40223816	5.777385	7.8316727	0.45914587	0.41823375	0.08157738	0.041091744	5.841771	7.876696	Walking_Scroll
14:33:01.261	0.40223816	5.777385	7.8316727	0.45914587	0.41823375	0.08157738	0.041091744	5.841771	7.876696	Walking_Scroll
14:33:01.283	0.40223816	5.777385	7.8316727	0.45914587	0.41823375	0.08157738	0.041091744	5.841771	7.876696	Walking_Scroll
14:33:01.304	0.40223816	5.777385	7.8316727	0.45914587	0.41823375	0.08157738	0.041091744	5.841771	7.876696	Walking_Scroll
14:33:01.325	0.40223816	5.777385	7.8316727	0.45914587	0.41823375	0.08157738	0.041091744	5.841771	7.876696	Walking_Scroll
14:33:01.345	0.40223816	5.777385	7.8316727	0.45914587	0.41823375	0.08157738	0.041091744	5.841771	7.876696	Walking_Scroll
14:33:01.366	0.083799616	6.572284	8.576292	0.24473216	0.3211062	0.38639915	-0.25884017	6.124574	7.6545997	Walking_Scroll
14:33:01.390	0.083799616	6.572284	8.576292	0.24473216	0.3211062	0.38639915	-0.25884017	6.124574	7.6545997	Walking_Scroll
14:33:01.412	0.083799616	6.572284	8.576292	0.24473216	0.3211062	0.38639915	-0.25884017	6.124574	7.6545997	Walking_Scroll
14:33:01.433	0.083799616	6.572284	8.576292	0.24473216	0.3211062	0.38639915	-0.25884017	6.124574	7.6545997	Walking_Scroll
14:33:01.454	0.083799616	6.572284	8.576292	0.24473216	0.3211062	0.38639915	-0.25884017	6.124574	7.6545997	Walking_Scroll
14:33:01.476	0.083799616	6.572284	8.576292	0.24473216	0.3211062	0.38639915	-0.25884017	6.124574	7.6545997	Walking_Scroll
14:33:01.497	0.083799616	6.572284	8.576292	0.24473216	0.3211062	0.38639915	-0.25884017	6.124574	7.6545997	Walking_Scroll
14:33:01.518	0.083799616	6.572284	8.576292	0.24473216	0.3211062	0.38639915	-0.25884017	6.124574	7.6545997	Walking_Scroll
14:33:01.541	0.083799616	6.572284	8.576292	0.24473216	0.3211062	0.38639915	-0.25884017	6.124574	7.6545997	Walking_Scroll
14:33:01.563	-0.7541966	4.7119327	7.225921	-0.4516542	0.01323012	0.24040236	0.031665888	6.0432	7.723281	Walking_Scroll
14:33:01.585	-0.7541966	4.7119327	7.225921	-0.4516542	0.01323012	0.24040236	0.031665888	6.0432	7.723281	Walking_Scroll
14:33:01.608	-0.7541966	4.7119327	7.225921	-0.4516542	0.01323012	0.24040236	0.031665888	6.0432	7.723281	Walking_Scroll
14:33:01.629	-0.7541966	4.7119327	7.225921	-0.4516542	0.01323012	0.24040236	0.031665888	6.0432	7.723281	Walking_Scroll
14:33:01.650	-0.7541966	4.7119327	7.225921	-0.4516542	0.01323012	0.24040236	0.031665888	6.0432	7.723281	Walking_Scroll
14:33:01.671	-0.7541966	4.7119327	7.225921	-0.4516542	0.01323012	0.24040236	0.031665888	6.0432	7.723281	Walking_Scroll
14:33:01.692	-0.7541966	4.7119327	7.225921	-0.4516542	0.01323012	0.24040236	0.031665888	6.0432	7.723281	Walking_Scroll
14:33:01.713	-0.7541966	4.7119327	7.225921	-0.4516542	0.01323012	0.24040236	0.031665888	6.0432	7.723281	Walking_Scroll
14:33:01.734	-0.7541966	4.7119327	7.225921	-0.05031575	-0.006928433	0.08035566	0.02604995	5.7275333	7.9602146	Walking_Scroll
14:33:01.756	-0.53392327	5.2674046	8.375174	-0.05031575	-0.006928433	0.08035566	0.02604995	5.7275333	7.9602146	Walking_Scroll
14:33:01.777	-0.53392327	5.2674046	8.375174	-0.05031575	-0.006928433	0.08035566	0.02604995	5.7275333	7.9602146	Walking_Scroll
14:33:01.800	-0.53392327	5.2674046	8.375174	-0.05031575	-0.006928433	0.08035566	0.02604995	5.7275333	7.9602146	Walking_Scroll
14:33:01.824	-0.53392327	5.2674046	8.375174	-0.05031575	-0.006928433	0.08035566	0.02604995	5.7275333	7.9602146	Walking_Scroll
14:33:01.857	-0.53392327	5.2674046	8.375174	-0.05031575	-0.006928433	0.08035566	0.02604995	5.7275333	7.9602146	Walking_Scroll
14:33:01.891	-0.53392327	5.2674046	8.375174	-0.05031575	-0.006928433	0.08035566	0.02604995	5.7275333	7.9602146	Walking_Scroll
14:33:01.924	-0.53392327	5.2674046	8.375174	0.36812696	-0.11016466	0.09318383	0.15349486	5.8192024	7.892001	Walking_Scroll
14:33:01.957	-0.4668836	5.830059	8.901914	0.36812696	-0.11016466	0.09318383	0.15349486	5.8192024	7.892001	Walking_Scroll
14:33:01.992	-0.4668836	5.830059	8.901914	0.36812696	-0.11016466	0.09318383	0.15349486	5.8192024	7.892001	Walking_Scroll
14:33:02.025	-0.4668836	5.830059	8.901914	0.36812696	-0.11016466	0.09318383	0.15349486	5.8192024	7.892001	Walking_Scroll
14:33:02.058	-0.4668836	5.830059	8.901914	0.36812696	-0.11016466	0.09318383	0.15349486	5.8192024	7.892001	Walking_Scroll
14:33:02.092	-0.4668836	5.830059	8.901914	-0.27144897	-0.33740652	-0.45903835	0.4189904	6.0642924	7.6953974	Walking_Scroll
14:33:02.125	-0.4668836	5.830059	8.901914	-0.27144897	-0.33740652	-0.45903835	0.4189904	6.0642924	7.6953974	Walking_Scroll
14:33:02.159	0.71588814	6.3903193	7.8915296	-0.27144897	-0.33740652	-0.45903835	0.4189904	6.0642924	7.6953974	Walking_Scroll
14:33:02.192	0.71588814	6.3903193	7.8915296	-0.27144897	-0.33740652	-0.45903835	0.4189904	6.0642924	7.6953974	Walking_Scroll
14:33:02.225	0.71588814	6.3903193	7.8915296	-0.27144897	-0.33740652	-0.45903835	0.4189904	6.0642924	7.6953974	Walking_Scroll
14:33:02.246	0.71588814	6.3903193	7.8915296	-0.27144897	-0.33740652	-0.45903835	0.4189904	6.0642924	7.6953974	Walking_Scroll
14:33:02.267	0.71588814	6.3903193	7.8915296	-0.22135802	-0.26654616	-0.34908262	0.41668886	6.2506013	7.5449743	Walking_Scroll
14:33:02.288	0.71588814	6.3903193	7.8915296	-0.22135802	-0.26654616	-0.34908262	0.41668886	6.2506013	7.5449743	Walking_Scroll
14:33:02.310	0.71588814	6.3903193	7.8915296	-0.22135802	-0.26654616	-0.34908262	0.41668886	6.2506013	7.5449743	Walking_Scroll
14:33:02.331	0.71588814	6.3903193	7.8915296	-0.22135802	-0.26654616	-0.34908262	0.41668886	6.2506013	7.5449743	Walking_Scroll
14:33:02.352	0.71588814	6.3903193	7.8915296	-0.22135802	-0.26654616	-0.34908262	0.41668886	6.2506013	7.5449743	Walking_Scroll
14:33:02.373	1.1277034	5.288953	6.2251143	-0.22135802	-0.26654616	-0.34908262	0.41668886	6.2506013	7.5449743	Walking_Scroll
14:33:02.393	1.1277034	5.288953	6.2251143	-0.22135802	-0.26654616	-0.34908262	0.41668886	6.2506013	7.5449743	Walking_Scroll
14:33:02.414	1.1277034	5.288953	6.2251143	-0.22135802	-0.26654616	-0.34908262	0.41668886	6.2506013	7.5449743	Walking_Scroll
14:33:02.436	1.1277034	5.288953	6.2251143	-0.22135802	-0.26654616	-0.34908262	0.41668886	6.2506013	7.5449743	Walking_Scroll
14:33:02.457	1.1277034	5.288953	6.2251143	-0.38934594	-0.3453478	-0.1102343	0.575655	5.6471233	7.9968104	Walking_Scroll
14:33:02.479	1.1277034	5.288953	6.2251143	-0.38934594	-0.3453478	-0.1102343	0.575655	5.6471233	7.9968104	Walking_Scroll
14:33:02.501	1.1277034	5.288953	6.2251143	-0.38934594	-0.3453478	-0.1102343	0.575655	5.6471233	7.9968104	Walking_Scroll
14:33:02.522	1.1277034	5.288953	6.2251143	-0.38934594	-0.3453478	-0.1102343	0.575655	5.6471233	7.9968104	Walking_Scroll
14:33:02.545	1.1277034	5.288953	6.2251143	-0.38934594	-0.3453478	-0.1102343	0.575655	5.6471233	7.9968104	Walking_Scroll
14:33:02.567	0.24900457	5.1452966	8.454185	-0.38934594	-0.3453478	-0.1102343	0.575655	5.6471233	7.9968104	Walking_Scroll
14:33:02.589	0.24900457	5.1452966	8.454185	-0.38934594	-0.3453478	-0.1102343	0.575655	5.6471233	7.9968104	Walking_Scroll
14:33:02.612	0.24900457	5.1452966	8.454185	-0.38934594	-0.3453478	-0.1102343	0.575655	5.6471233	7.9968104	Walking_Scroll
14:33:02.633	0.24900457	5.1452966	8.454185	0.24778648	0.44999877	0.01316048	0.4924619	5.516581	8.092906	Walking_Scroll
14:33:02.655	0.24900457	5.1452966	8.454185	0.24778648	0.44999877	0.01316048	0.4924619	5.516581	8.092906	Walking_Scroll
14:33:02.679	0.24900457	5.1452966	8.454185	0.24778648	0.44999877	0.01316048	0.4924619	5.516581	8.092906	Walking_Scroll
14:33:02.701	0.24900457	5.1452966	8.454185	0.24778648	0.44999877	0.01316048	0.4924619	5.516581	8.092906	Walking_Scroll
14:33:02.723	0.24900457	5.1452966	8.454185	0.24778648	0.44999877	0.01316048	0.4924619	5.516581	8.092906	Walking_Scroll
14:33:02.746	0.24900457	5.1452966	8.454185	0.24778648	0.44999877	0.01316048	0.4924619	5.516581	8.092906	Walking_Scroll
14:33:02.767	0.30646718	5.8659735	8.743892	0.24778648	0.44999877	0.01316048	0.4924619	5.516581	8.092906	Walking_Scroll
14:33:02.788	0.30646718	5.8659735	8.743892	0.24778648	0.44999877	0.01316048	0.4924619	5.516581	8.092906	Walking_Scroll
14:33:02.810	0.30646718	5.8659735	8.743892	0.19280863	0.075538374	0.052255854	0.021892536	5.8814387	7.8471985	Walking_Scroll
14:33:02.831	0.30646718	5.8659735	8.743892	0.19280863	0.075538374	0.052255854	0.021892536	5.8814387	7.8471985	Walking_Scroll
14:33:02.852	0.30646718	5.8659735	8.743892	0.19280863	0.075538374	0.052255854	0.021892536	5.8814387	7.8471985	Walking_Scroll
14:33:02.873	0.30646718	5.8659735	8.743892	0.19280863	0.075538374	0.052255854	0.021892536	5.8814387	7.8471985	Walking_Scroll
14:33:02.894	0.30646718	5.8659735	8.743892	0.19280863	0.075538374	0.052255854	0.021892536	5.8814387	7.8471985	Walking_Scroll
14:33:02.917	0.30646718	5.8659735	8.743892	0.19280863	0.075538374	0.052255854	0.021892536	5.8814387	7.8471985	Walking_Scroll
14:33:02.938	0.30646718	5.8659735	8.743892	0.19280863	0.075538374	0.052255854	0.021892536	5.8814387	7.8471985	Walking_Scroll
14:33:02.959	-1.4748733	5.870762	7.9753294	0.19280863	0.075538374	0.052255854	0.021892536	5.8814387	7.8471985	Walking_Scroll
14:33:02.981	-1.4748733	5.870762	7.9753294	0.19280863	0.075538374	0.052255854	0.021892536	5.8814387	7.8471985	Walking_Scroll
14:33:03.002	-1.4748733	5.870762	7.9753294	0.33819455	-0.040526025	0.40167078	-0.18164515	5.9831142	7.767863	Walking_Scroll
14:33:03.024	-1.4748733	5.870762	7.9753294	0.33819455	-0.040526025	0.40167078	-0.18164515	5.9831142	7.767863	Walking_Scroll
14:33:03.050	-1.4748733	5.870762	7.9753294	0.33819455	-0.040526025	0.40167078	-0.18164515	5.9831142	7.767863	Walking_Scroll
14:33:03.079	-1.4748733	5.870762	7.9753294	0.33819455	-0.040526025	0.40167078	-0.18164515	5.9831142	7.767863	Walking_Scroll
14:33:03.112	-1.4748733	5.870762	7.9753294	0.33819455	-0.040526025	0.40167078	-0.18164515	5.9831142	7.767863	Walking_Scroll
14:33:03.146	-1.4748733	5.870762	7.9753294	0.33819455	-0.040526025	0.40167078	-0.18164515	5.9831142	7.767863	Walking_Scroll
14:33:03.180	-0.5123748	5.288953	7.2211328	-0.28305542	-0.15475783	0.05347759	-0.06751827	5.759084	7.937175	Walking_Scroll
14:33:03.213	-0.5123748	5.288953	7.2211328	-0.28305542	-0.15475783	0.05347759	-0.06751827	5.759084	7.937175	Walking_Scroll
14:33:03.246	-0.5123748	5.288953	7.2211328	-0.28305542	-0.15475783	0.05347759	-0.06751827	5.759084	7.937175	Walking_Scroll
14:33:03.280	-0.5123748	5.288953	7.2211328	-0.28305542	-0.15475783	0.05347759	-0.06751827	5.759084	7.937175	Walking_Scroll
14:33:03.313	-0.5123748	5.288953	7.2211328	-0.28305542	-0.15475783	0.05347759	-0.06751827	5.759084	7.937175	Walking_Scroll
14:33:03.347	-0.5123748	5.288953	7.2211328	0.20258246	0.04438425	-0.08335623	0.0021130466	5.714073	7.969927	Walking_Scroll
14:33:03.380	-0.3902668	5.439792	7.2618356	0.20258246	0.04438425	-0.08335623	0.0021130466	5.714073	7.969927	Walking_Scroll
14:33:03.401	-0.3902668	5.439792	7.2618356	0.20258246	0.04438425	-0.08335623	0.0021130466	5.714073	7.969927	Walking_Scroll
14:33:03.422	-0.3902668	5.439792	7.2618356	0.20258246	0.04438425	-0.08335623	0.0021130466	5.714073	7.969927	Walking_Scroll
14:33:03.443	-0.3902668	5.439792	7.2618356	0.20258246	0.04438425	-0.08335623	0.0021130466	5.714073	7.969927	Walking_Scroll
14:33:03.464	-0.3902668	5.439792	7.2618356	0.20258246	0.04438425	-0.08335623	0.0021130466	5.714073	7.969927	Walking_Scroll
14:33:03.485	-0.3902668	5.439792	7.2618356	0.20258246	0.04438425	-0.08335623	0.0021130466	5.714073	7.969927	Walking_Scroll
14:33:03.506	-0.3902668	5.439792	7.2618356	0.20258246	0.04438425	-0.08335623	0.0021130466	5.714073	7.969927	Walking_Scroll
14:33:03.527	-0.3902668	5.439792	7.2618356	0.046811827	-0.39727134	-0.17132081	0.02643924	6.0320415	7.732017	Walking_Scroll
14:33:03.548	-0.3902668	5.439792	7.2618356	0.046811827	-0.39727134	-0.17132081	0.02643924	6.0320415	7.732017	Walking_Scroll
14:33:03.569	-0.31604427	6.0455437	7.1588817	0.046811827	-0.39727134	-0.17132081	0.02643924	6.0320415	7.732017	Walking_Scroll
14:33:03.590	-0.31604427	6.0455437	7.1588817	0.046811827	-0.39727134	-0.17132081	0.02643924	6.0320415	7.732017	Walking_Scroll
14:33:03.611	-0.31604427	6.0455437	7.1588817	0.046811827	-0.39727134	-0.17132081	0.02643924	6.0320415	7.732017	Walking_Scroll
14:33:03.632	-0.31604427	6.0455437	7.1588817	0.046811827	-0.39727134	-0.17132081	0.02643924	6.0320415	7.732017	Walking_Scroll
14:33:03.652	-0.31604427	6.0455437	7.1588817	0.046811827	-0.39727134	-0.17132081	0.02643924	6.0320415	7.732017	Walking_Scroll
14:33:03.674	-0.31604427	6.0455437	7.1588817	0.046811827	-0.39727134	-0.17132081	0.02643924	6.0320415	7.732017	Walking_Scroll
14:33:03.695	-0.31604427	6.0455437	7.1588817	0.046811827	-0.39727134	-0.17132081	0.02643924	6.0320415	7.732017	Walking_Scroll
14:33:03.717	-0.31604427	6.0455437	7.1588817	0.36812696	-0.19874012	-0.04059566	0.18212037	6.102619	7.6743226	Walking_Scroll
14:33:03.738	-0.31604427	6.0455437	7.1588817	0.36812696	-0.19874012	-0.04059566	0.18212037	6.102619	7.6743226	Walking_Scroll
14:33:03.760	0.3328042	5.973716	8.420665	0.36812696	-0.19874012	-0.04059566	0.18212037	6.102619	7.6743226	Walking_Scroll
14:33:03.781	0.3328042	5.973716	8.420665	0.36812696	-0.19874012	-0.04059566	0.18212037	6.102619	7.6743226	Walking_Scroll
14:33:03.802	0.3328042	5.973716	8.420665	0.36812696	-0.19874012	-0.04059566	0.18212037	6.102619	7.6743226	Walking_Scroll
14:33:03.823	0.3328042	5.973716	8.420665	0.36812696	-0.19874012	-0.04059566	0.18212037	6.102619	7.6743226	Walking_Scroll
14:33:03.844	0.3328042	5.973716	8.420665	0.36812696	-0.19874012	-0.04059566	0.18212037	6.102619	7.6743226	Walking_Scroll
14:33:03.866	0.3328042	5.973716	8.420665	0.36812696	-0.19874012	-0.04059566	0.18212037	6.102619	7.6743226	Walking_Scroll
14:33:03.886	0.3328042	5.973716	8.420665	-0.4467673	0.10180558	-0.25012243	0.14804684	5.8442016	7.873611	Walking_Scroll
14:33:03.908	0.3328042	5.973716	8.420665	-0.4467673	0.10180558	-0.25012243	0.14804684	5.8442016	7.873611	Walking_Scroll
14:33:03.933	0.3328042	5.973716	8.420665	-0.4467673	0.10180558	-0.25012243	0.14804684	5.8442016	7.873611	Walking_Scroll
14:33:03.966	0.7206767	5.808511	6.629747	-0.4467673	0.10180558	-0.25012243	0.14804684	5.8442016	7.873611	Walking_Scroll
14:33:04.000	0.7206767	5.808511	6.629747	-0.4467673	0.10180558	-0.25012243	0.14804684	5.8442016	7.873611	Walking_Scroll
14:33:04.033	0.7206767	5.808511	6.629747	-0.4467673	0.10180558	-0.25012243	0.14804684	5.8442016	7.873611	Walking_Scroll
14:33:04.067	0.7206767	5.808511	6.629747	-0.12545218	0.19160277	-0.120619014	0.1824835	5.5891633	8.055948	Walking_Scroll
14:33:04.101	0.7206767	5.808511	6.629747	-0.12545218	0.19160277	-0.120619014	0.1824835	5.5891633	8.055948	Walking_Scroll
14:33:04.133	0.7206767	5.808511	6.629747	-0.12545218	0.19160277	-0.120619014	0.1824835	5.5891633	8.055948	Walking_Scroll
14:33:04.167	0.55307746	5.995264	7.328875	-0.12545218	0.19160277	-0.120619014	0.1824835	5.5891633	8.055948	Walking_Scroll
14:33:04.201	0.55307746	5.995264	7.328875	-0.12545218	0.19160277	-0.120619014	0.1824835	5.5891633	8.055948	Walking_Scroll
14:33:04.234	0.55307746	5.995264	7.328875	-0.12545218	0.19160277	-0.120619014	0.1824835	5.5891633	8.055948	Walking_Scroll
14:33:04.267	0.55307746	5.995264	7.328875	0.2752754	0.512307	0.17015284	-0.18163258	5.695613	7.9810634	Walking_Scroll
14:33:04.288	0.55307746	5.995264	7.328875	0.2752754	0.512307	0.17015284	-0.18163258	5.695613	7.9810634	Walking_Scroll
14:33:04.309	0.55307746	5.995264	7.328875	0.2752754	0.512307	0.17015284	-0.18163258	5.695613	7.9810634	Walking_Scroll
14:33:04.330	0.55307746	5.995264	7.328875	0.2752754	0.512307	0.17015284	-0.18163258	5.695613	7.9810634	Walking_Scroll
14:33:04.351	0.55307746	5.995264	7.328875	0.2752754	0.512307	0.17015284	-0.18163258	5.695613	7.9810634	Walking_Scroll
14:33:04.373	-0.21548474	6.2753944	8.269825	0.2752754	0.512307	0.17015284	-0.18163258	5.695613	7.9810634	Walking_Scroll
14:33:04.394	-0.21548474	6.2753944	8.269825	0.2752754	0.512307	0.17015284	-0.18163258	5.695613	7.9810634	Walking_Scroll
14:33:04.414	-0.21548474	6.2753944	8.269825	0.2752754	0.512307	0.17015284	-0.18163258	5.695613	7.9810634	Walking_Scroll
14:33:04.435	-0.21548474	6.2753944	8.269825	0.14821546	0.23802854	0.42793798	-0.2234687	5.9802656	7.7689633	Walking_Scroll
14:33:04.456	-0.21548474	6.2753944	8.269825	0.14821546	0.23802854	0.42793798	-0.2234687	5.9802656	7.7689633	Walking_Scroll
14:33:04.477	-0.21548474	6.2753944	8.269825	0.14821546	0.23802854	0.42793798	-0.2234687	5.9802656	7.7689633	Walking_Scroll
14:33:04.498	-0.21548474	6.2753944	8.269825	0.14821546	0.23802854	0.42793798	-0.2234687	5.9802656	7.7689633	Walking_Scroll
14:33:04.519	-0.21548474	6.2753944	8.269825	0.14821546	0.23802854	0.42793798	-0.2234687	5.9802656	7.7689633	Walking_Scroll
14:33:04.540	-0.21548474	6.2753944	8.269825	0.14821546	0.23802854	0.42793798	-0.2234687	5.9802656	7.7689633	Walking_Scroll
14:33:04.562	0.19393626	5.8683677	8.712766	0.14821546	0.23802854	0.42793798	-0.2234687	5.9802656	7.7689633	Walking_Scroll
14:33:04.584	0.19393626	5.8683677	8.712766	0.14821546	0.23802854	0.42793798	-0.2234687	5.9802656	7.7689633	Walking_Scroll
14:33:04.605	0.19393626	5.8683677	8.712766	-0.55061436	-0.0032632423	0.063862294	0.12470058	5.9205813	7.8167467	Walking_Scroll
14:33:04.625	0.19393626	5.8683677	8.712766	-0.55061436	-0.0032632423	0.063862294	0.12470058	5.9205813	7.8167467	Walking_Scroll
14:33:04.647	0.19393626	5.8683677	8.712766	-0.55061436	-0.0032632423	0.063862294	0.12470058	5.9205813	7.8167467	Walking_Scroll
14:33:04.668	0.19393626	5.8683677	8.712766	-0.55061436	-0.0032632423	0.063862294	0.12470058	5.9205813	7.8167467	Walking_Scroll
14:33:04.689	0.19393626	5.8683677	8.712766	-0.55061436	-0.0032632423	0.063862294	0.12470058	5.9205813	7.8167467	Walking_Scroll
14:33:04.711	0.19393626	5.8683677	8.712766	-0.55061436	-0.0032632423	0.063862294	0.12470058	5.9205813	7.8167467	Walking_Scroll
14:33:04.732	0.19393626	5.8683677	8.712766	-0.55061436	-0.0032632423	0.063862294	0.12470058	5.9205813	7.8167467	Walking_Scroll
14:33:04.756	0.8978531	4.925023	7.4845033	-0.55061436	-0.0032632423	0.063862294	0.12470058	5.9205813	7.8167467	Walking_Scroll
14:33:04.777	0.8978531	4.925023	7.4845033	-0.55061436	-0.0032632423	0.063862294	0.12470058	5.9205813	7.8167467	Walking_Scroll
14:33:04.798	0.8978531	4.925023	7.4845033	-0.14866506	-0.090006106	-0.028989222	0.020243162	5.514865	8.109017	Walking_Scroll
14:33:04.821	0.8978531	4.925023	7.4845033	-0.14866506	-0.090006106	-0.028989222	0.020243162	5.514865	8.109017	Walking_Scroll
14:33:04.854	0.8978531	4.925023	7.4845033	-0.14866506	-0.090006106	-0.028989222	0.020243162	5.514865	8.109017	Walking_Scroll
14:33:04.886	0.8978531	4.925023	7.4845033	-0.14866506	-0.090006106	-0.028989222	0.020243162	5.514865	8.109017	Walking_Scroll
14:33:04.920	0.8978531	4.925023	7.4845033	-0.14866506	-0.090006106	-0.028989222	0.020243162	5.514865	8.109017	Walking_Scroll
14:33:04.954	-0.6368771	5.403878	8.348836	-0.14866506	-0.090006106	-0.028989222	0.020243162	5.514865	8.109017	Walking_Scroll
14:33:04.987	-0.6368771	5.403878	8.348836	0.36262915	-0.054575924	-0.08335623	0.016348785	5.5252237	8.101975	Walking_Scroll
14:33:05.021	-0.6368771	5.403878	8.348836	0.36262915	-0.054575924	-0.08335623	0.016348785	5.5252237	8.101975	Walking_Scroll
14:33:05.054	-0.6368771	5.403878	8.348836	0.36262915	-0.054575924	-0.08335623	0.016348785	5.5252237	8.101975	Walking_Scroll
14:33:05.088	-0.6368771	5.403878	8.348836	0.36262915	-0.054575924	-0.08335623	0.016348785	5.5252237	8.101975	Walking_Scroll
14:33:05.122	-0.6368771	5.403878	8.348836	0.36262915	-0.054575924	-0.08335623	0.016348785	5.5252237	8.101975	Walking_Scroll
14:33:05.154	0.083799616	5.5619006	8.55235	-0.049094018	0.081036165	0.10479027	0.16772403	5.652839	8.011721	Walking_Scroll
14:33:05.176	0.083799616	5.5619006	8.55235	-0.049094018	0.081036165	0.10479027	0.16772403	5.652839	8.011721	Walking_Scroll
14:33:05.196	0.083799616	5.5619006	8.55235	-0.049094018	0.081036165	0.10479027	0.16772403	5.652839	8.011721	Walking_Scroll
14:33:05.216	0.083799616	5.5619006	8.55235	-0.049094018	0.081036165	0.10479027	0.16772403	5.652839	8.011721	Walking_Scroll
14:33:05.236	0.083799616	5.5619006	8.55235	-0.049094018	0.081036165	0.10479027	0.16772403	5.652839	8.011721	Walking_Scroll
14:33:05.256	0.083799616	5.5619006	8.55235	-0.049094018	0.081036165	0.10479027	0.16772403	5.652839	8.011721	Walking_Scroll
14:33:05.277	0.083799616	5.5619006	8.55235	-0.049094018	0.081036165	0.10479027	0.16772403	5.652839	8.011721	Walking_Scroll
14:33:05.299	0.083799616	5.5619006	8.55235	-0.049094018	0.081036165	0.10479027	0.16772403	5.652839	8.011721	Walking_Scroll
14:33:05.320	0.083799616	5.5619006	8.55235	-0.049094018	0.081036165	0.10479027	0.16772403	5.652839	8.011721	Walking_Scroll
14:33:05.340	0.083799616	5.5619006	8.55235	-0.50357777	-0.1761381	-0.44743192	0.3919072	6.0792885	7.6849866	Walking_Scroll
14:33:05.361	0.6105401	5.3919067	7.7047763	-0.50357777	-0.1761381	-0.44743192	0.3919072	6.0792885	7.6849866	Walking_Scroll
14:33:05.382	0.6105401	5.3919067	7.7047763	-0.50357777	-0.1761381	-0.44743192	0.3919072	6.0792885	7.6849866	Walking_Scroll
14:33:05.403	0.6105401	5.3919067	7.7047763	-0.50357777	-0.1761381	-0.44743192	0.3919072	6.0792885	7.6849866	Walking_Scroll
14:33:05.424	0.6105401	5.3919067	7.7047763	-0.50357777	-0.1761381	-0.44743192	0.3919072	6.0792885	7.6849866	Walking_Scroll
14:33:05.446	0.6105401	5.3919067	7.7047763	-0.50357777	-0.1761381	-0.44743192	0.3919072	6.0792885	7.6849866	Walking_Scroll
14:33:05.466	0.6105401	5.3919067	7.7047763	-0.50357777	-0.1761381	-0.44743192	0.3919072	6.0792885	7.6849866	Walking_Scroll
14:33:05.488	0.6105401	5.3919067	7.7047763	-0.50357777	-0.1761381	-0.44743192	0.3919072	6.0792885	7.6849866	Walking_Scroll
14:33:05.510	0.6105401	5.3919067	7.7047763	-0.27877936	-0.069847554	-0.019215377	0.41035104	5.692626	7.9747047	Walking_Scroll
14:33:05.532	0.6105401	5.3919067	7.7047763	-0.27877936	-0.069847554	-0.019215377	0.41035104	5.692626	7.9747047	Walking_Scroll
14:33:05.552	0.2370332	4.922629	8.480521	-0.27877936	-0.069847554	-0.019215377	0.41035104	5.692626	7.9747047	Walking_Scroll
14:33:05.576	0.2370332	4.922629	8.480521	-0.27877936	-0.069847554	-0.019215377	0.41035104	5.692626	7.9747047	Walking_Scroll
14:33:05.598	0.2370332	4.922629	8.480521	-0.27877936	-0.069847554	-0.019215377	0.41035104	5.692626	7.9747047	Walking_Scroll
14:33:05.620	0.2370332	4.922629	8.480521	-0.27877936	-0.069847554	-0.019215377	0.41035104	5.692626	7.9747047	Walking_Scroll
14:33:05.642	0.2370332	4.922629	8.480521	-0.27877936	-0.069847554	-0.019215377	0.41035104	5.692626	7.9747047	Walking_Scroll
14:33:05.674	0.2370332	4.922629	8.480521	-0.27877936	-0.069847554	-0.019215377	0.41035104	5.692626	7.9747047	Walking_Scroll
14:33:05.707	0.2370332	4.922629	8.480521	0.30093175	0.12440759	0.1078446	0.3427293	5.8137417	7.8900766	Walking_Scroll
14:33:05.741	0.2370332	4.922629	8.480521	0.30093175	0.12440759	0.1078446	0.3427293	5.8137417	7.8900766	Walking_Scroll
14:33:05.774	0.7398309	6.3400397	8.535589	0.30093175	0.12440759	0.1078446	0.3427293	5.8137417	7.8900766	Walking_Scroll
14:33:05.807	0.7398309	6.3400397	8.535589	0.30093175	0.12440759	0.1078446	0.3427293	5.8137417	7.8900766	Walking_Scroll
14:33:05.841	0.7398309	6.3400397	8.535589	0.30093175	0.12440759	0.1078446	0.3427293	5.8137417	7.8900766	Walking_Scroll
14:33:05.874	0.7398309	6.3400397	8.535589	-0.108347945	0.13295971	0.08157738	0.11748335	6.0916057	7.684326	Walking_Scroll
14:33:05.908	0.7398309	6.3400397	8.535589	-0.108347945	0.13295971	0.08157738	0.11748335	6.0916057	7.684326	Walking_Scroll
14:33:05.942	0.7398309	6.3400397	8.535589	-0.108347945	0.13295971	0.08157738	0.11748335	6.0916057	7.684326	Walking_Scroll
14:33:05.975	-0.3974496	6.794952	7.2714124	-0.108347945	0.13295971	0.08157738	0.11748335	6.0916057	7.684326	Walking_Scroll
14:33:05.996	-0.3974496	6.794952	7.2714124	-0.108347945	0.13295971	0.08157738	0.11748335	6.0916057	7.684326	Walking_Scroll
14:33:06.017	-0.3974496	6.794952	7.2714124	-0.108347945	0.13295971	0.08157738	0.11748335	6.0916057	7.684326	Walking_Scroll
14:33:06.037	-0.3974496	6.794952	7.2714124	-0.108347945	0.13295971	0.08157738	0.11748335	6.0916057	7.684326	Walking_Scroll
14:33:06.058	-0.3974496	6.794952	7.2714124	-0.6098683	-0.45163834	0.24712187	0.18739744	6.3016615	7.51161	Walking_Scroll
14:33:06.078	-0.3974496	6.794952	7.2714124	-0.6098683	-0.45163834	0.24712187	0.18739744	6.3016615	7.51161	Walking_Scroll
14:33:06.099	-0.3974496	6.794952	7.2714124	-0.6098683	-0.45163834	0.24712187	0.18739744	6.3016615	7.51161	Walking_Scroll
14:33:06.119	-0.3974496	6.794952	7.2714124	-0.6098683	-0.45163834	0.24712187	0.18739744	6.3016615	7.51161	Walking_Scroll
14:33:06.140	-0.3974496	6.794952	7.2714124	-0.6098683	-0.45163834	0.24712187	0.18739744	6.3016615	7.51161	Walking_Scroll
14:33:06.161	-1.0726352	5.320079	4.9417834	-0.6098683	-0.45163834	0.24712187	0.18739744	6.3016615	7.51161	Walking_Scroll
14:33:06.182	-1.0726352	5.320079	4.9417834	-0.6098683	-0.45163834	0.24712187	0.18739744	6.3016615	7.51161	Walking_Scroll
14:33:06.203	-1.0726352	5.320079	4.9417834	-0.6098683	-0.45163834	0.24712187	0.18739744	6.3016615	7.51161	Walking_Scroll
14:33:06.227	-1.0726352	5.320079	4.9417834	-0.26350772	-0.0008197812	-0.03570874	0.2581174	5.8115077	7.8949423	Walking_Scroll
14:33:06.248	-1.0726352	5.320079	4.9417834	-0.26350772	-0.0008197812	-0.03570874	0.2581174	5.8115077	7.8949423	Walking_Scroll
14:33:06.270	-1.0726352	5.320079	4.9417834	-0.26350772	-0.0008197812	-0.03570874	0.2581174	5.8115077	7.8949423	Walking_Scroll
14:33:06.291	-1.0726352	5.320079	4.9417834	-0.26350772	-0.0008197812	-0.03570874	0.2581174	5.8115077	7.8949423	Walking_Scroll
14:33:06.312	-1.0726352	5.320079	4.9417834	-0.26350772	-0.0008197812	-0.03570874	0.2581174	5.8115077	7.8949423	Walking_Scroll
14:33:06.333	-1.0726352	5.320079	4.9417834	-0.26350772	-0.0008197812	-0.03570874	0.2581174	5.8115077	7.8949423	Walking_Scroll
14:33:06.355	0.052674048	6.0431495	5.707951	-0.26350772	-0.0008197812	-0.03570874	0.2581174	5.8115077	7.8949423	Walking_Scroll
14:33:06.379	0.052674048	6.0431495	5.707951	-0.26350772	-0.0008197812	-0.03570874	0.2581174	5.8115077	7.8949423	Walking_Scroll
14:33:06.400	0.052674048	6.0431495	5.707951	-0.26350772	-0.0008197812	-0.03570874	0.2581174	5.8115077	7.8949423	Walking_Scroll
14:33:06.423	0.052674048	6.0431495	5.707951	0.062083457	-0.13826446	-0.09740613	0.20763417	5.8080006	7.899009	Walking_Scroll
14:33:06.447	0.052674048	6.0431495	5.707951	0.062083457	-0.13826446	-0.09740613	0.20763417	5.8080006	7.899009	Walking_Scroll
14:33:06.468	0.052674048	6.0431495	5.707951	0.062083457	-0.13826446	-0.09740613	0.20763417	5.8080006	7.899009	Walking_Scroll
14:33:06.489	0.052674048	6.0431495	5.707951	0.062083457	-0.13826446	-0.09740613	0.20763417	5.8080006	7.899009	Walking_Scroll
14:33:06.512	0.052674048	6.0431495	5.707951	0.062083457	-0.13826446	-0.09740613	0.20763417	5.8080006	7.899009	Walking_Scroll
14:33:06.533	0.052674048	6.0431495	5.707951	0.062083457	-0.13826446	-0.09740613	0.20763417	5.8080006	7.899009	Walking_Scroll
14:33:06.554	-0.08140534	6.2586346	7.843644	0.062083457	-0.13826446	-0.09740613	0.20763417	5.8080006	7.899009	Walking_Scroll
14:33:06.575	-0.08140534	6.2586346	7.843644	0.062083457	-0.13826446	-0.09740613	0.20763417	5.8080006	7.899009	Walking_Scroll
14:33:06.597	-0.08140534	6.2586346	7.843644	0.10667662	-0.21645522	-0.28372005	0.24470893	6.1077137	7.668526	Walking_Scroll
14:33:06.618	-0.08140534	6.2586346	7.843644	0.10667662	-0.21645522	-0.28372005	0.24470893	6.1077137	7.668526	Walking_Scroll
14:33:06.639	-0.08140534	6.2586346	7.843644	0.10667662	-0.21645522	-0.28372005	0.24470893	6.1077137	7.668526	Walking_Scroll
14:33:06.659	-0.08140534	6.2586346	7.843644	0.10667662	-0.21645522	-0.28372005	0.24470893	6.1077137	7.668526	Walking_Scroll
14:33:06.682	-0.08140534	6.2586346	7.843644	0.10667662	-0.21645522	-0.28372005	0.24470893	6.1077137	7.668526	Walking_Scroll
14:33:06.703	-0.08140534	6.2586346	7.843644	0.10667662	-0.21645522	-0.28372005	0.24470893	6.1077137	7.668526	Walking_Scroll
14:33:06.723	-0.08140534	6.2586346	7.843644	0.10667662	-0.21645522	-0.28372005	0.24470893	6.1077137	7.668526	Walking_Scroll
14:33:06.746	-0.08140534	6.2586346	7.843644	0.10667662	-0.21645522	-0.28372005	0.24470893	6.1077137	7.668526	Walking_Scroll
14:33:06.778	0.4189981	6.2753944	7.802942	0.098124504	-0.15659042	-0.10534737	0.31246465	6.1659064	7.6193337	Walking_Scroll
14:33:06.812	0.4189981	6.2753944	7.802942	0.098124504	-0.15659042	-0.10534737	0.31246465	6.1659064	7.6193337	Walking_Scroll
14:33:06.845	0.4189981	6.2753944	7.802942	0.098124504	-0.15659042	-0.10534737	0.31246465	6.1659064	7.6193337	Walking_Scroll
14:33:06.878	0.4189981	6.2753944	7.802942	0.098124504	-0.15659042	-0.10534737	0.31246465	6.1659064	7.6193337	Walking_Scroll
14:33:06.912	0.4189981	6.2753944	7.802942	0.098124504	-0.15659042	-0.10534737	0.31246465	6.1659064	7.6193337	Walking_Scroll
14:33:06.945	0.4189981	6.2753944	7.802942	-0.0283246	0.13295971	0.10295767	0.31377444	5.7469163	7.9400773	Walking_Scroll
14:33:06.979	1.1420691	5.834848	6.2682114	-0.0283246	0.13295971	0.10295767	0.31377444	5.7469163	7.9400773	Walking_Scroll
14:33:07.012	1.1420691	5.834848	6.2682114	-0.0283246	0.13295971	0.10295767	0.31377444	5.7469163	7.9400773	Walking_Scroll
14:33:07.046	1.1420691	5.834848	6.2682114	-0.0283246	0.13295971	0.10295767	0.31377444	5.7469163	7.9400773	Walking_Scroll
14:33:07.079	1.1420691	5.834848	6.2682114	-0.0283246	0.13295971	0.10295767	0.31377444	5.7469163	7.9400773	Walking_Scroll
14:33:07.100	1.1420691	5.834848	6.2682114	-0.0283246	0.13295971	0.10295767	0.31377444	5.7469163	7.9400773	Walking_Scroll
14:33:07.121	1.1420691	5.834848	6.2682114	-0.0283246	0.13295971	0.10295767	0.31377444	5.7469163	7.9400773	Walking_Scroll
14:33:07.142	1.1420691	5.834848	6.2682114	-0.15233025	0.07737097	0.003386637	0.3084253	5.6530714	8.007371	Walking_Scroll
14:33:07.163	0.7972935	5.9114647	6.134132	-0.15233025	0.07737097	0.003386637	0.3084253	5.6530714	8.007371	Walking_Scroll
14:33:07.184	0.7972935	5.9114647	6.134132	-0.15233025	0.07737097	0.003386637	0.3084253	5.6530714	8.007371	Walking_Scroll
14:33:07.205	0.7972935	5.9114647	6.134132	-0.15233025	0.07737097	0.003386637	0.3084253	5.6530714	8.007371	Walking_Scroll
14:33:07.225	0.7972935	5.9114647	6.134132	-0.15233025	0.07737097	0.003386637	0.3084253	5.6530714	8.007371	Walking_Scroll
14:33:07.247	0.7972935	5.9114647	6.134132	-0.15233025	0.07737097	0.003386637	0.3084253	5.6530714	8.007371	Walking_Scroll
14:33:07.268	0.7972935	5.9114647	6.134132	-0.15233025	0.07737097	0.003386637	0.3084253	5.6530714	8.007371	Walking_Scroll
14:33:07.289	0.7972935	5.9114647	6.134132	-0.15233025	0.07737097	0.003386637	0.3084253	5.6530714	8.007371	Walking_Scroll
14:33:07.310	0.7972935	5.9114647	6.134132	0.32903156	0.45244223	-0.043649986	0.11304931	5.7909374	7.913445	Walking_Scroll
14:33:07.332	0.7972935	5.9114647	6.134132	0.32903156	0.45244223	-0.043649986	0.11304931	5.7909374	7.913445	Walking_Scroll
14:33:07.354	0.2753416	6.1532865	8.494887	0.32903156	0.45244223	-0.043649986	0.11304931	5.7909374	7.913445	Walking_Scroll
14:33:07.375	0.2753416	6.1532865	8.494887	0.32903156	0.45244223	-0.043649986	0.11304931	5.7909374	7.913445	Walking_Scroll
14:33:07.398	0.2753416	6.1532865	8.494887	0.32903156	0.45244223	-0.043649986	0.11304931	5.7909374	7.913445	Walking_Scroll
14:33:07.420	0.2753416	6.1532865	8.494887	0.32903156	0.45244223	-0.043649986	0.11304931	5.7909374	7.913445	Walking_Scroll
14:33:07.442	0.2753416	6.1532865	8.494887	0.32903156	0.45244223	-0.043649986	0.11304931	5.7909374	7.913445	Walking_Scroll
14:33:07.465	0.2753416	6.1532865	8.494887	0.32903156	0.45244223	-0.043649986	0.11304931	5.7909374	7.913445	Walking_Scroll
14:33:07.488	0.2753416	6.1532865	8.494887	0.5257302	0.29300642	0.35157984	-0.041460432	5.9071755	7.8277655	Walking_Scroll
14:33:07.510	0.2753416	6.1532865	8.494887	0.5257302	0.29300642	0.35157984	-0.041460432	5.9071755	7.8277655	Walking_Scroll
14:33:07.532	0.2753416	6.1532865	8.494887	0.5257302	0.29300642	0.35157984	-0.041460432	5.9071755	7.8277655	Walking_Scroll
14:33:07.554	-0.65363705	6.387925	6.4621477	0.5257302	0.29300642	0.35157984	-0.041460432	5.9071755	7.8277655	Walking_Scroll
14:33:07.576	-0.65363705	6.387925	6.4621477	0.5257302	0.29300642	0.35157984	-0.041460432	5.9071755	7.8277655	Walking_Scroll
14:33:07.598	-0.65363705	6.387925	6.4621477	0.5257302	0.29300642	0.35157984	-0.041460432	5.9071755	7.8277655	Walking_Scroll
14:33:07.632	-0.65363705	6.387925	6.4621477	0.5257302	0.29300642	0.35157984	-0.041460432	5.9071755	7.8277655	Walking_Scroll
14:33:07.665	-0.65363705	6.387925	6.4621477	-0.16271494	0.43533802	0.08585345	0.18639687	5.7242026	7.9604707	Walking_Scroll
14:33:07.699	-0.65363705	6.387925	6.4621477	-0.16271494	0.43533802	0.08585345	0.18639687	5.7242026	7.9604707	Walking_Scroll
14:33:07.732	-0.65363705	6.387925	6.4621477	-0.16271494	0.43533802	0.08585345	0.18639687	5.7242026	7.9604707	Walking_Scroll
14:33:07.765	-0.08858817	4.9585433	6.610593	-0.16271494	0.43533802	0.08585345	0.18639687	5.7242026	7.9604707	Walking_Scroll
14:33:07.799	-0.08858817	4.9585433	6.610593	-0.16271494	0.43533802	0.08585345	0.18639687	5.7242026	7.9604707	Walking_Scroll
14:33:07.832	-0.08858817	4.9585433	6.610593	-0.16271494	0.43533802	0.08585345	0.18639687	5.7242026	7.9604707	Walking_Scroll
14:33:07.865	-0.08858817	4.9585433	6.610593	0.079187684	-0.035028238	0.11273152	0.1257349	5.6133895	8.0401745	Walking_Scroll
14:33:07.900	-0.08858817	4.9585433	6.610593	0.079187684	-0.035028238	0.11273152	0.1257349	5.6133895	8.0401745	Walking_Scroll
14:33:07.921	-0.08858817	4.9585433	6.610593	0.079187684	-0.035028238	0.11273152	0.1257349	5.6133895	8.0401745	Walking_Scroll
14:33:07.942	-0.08858817	4.9585433	6.610593	0.079187684	-0.035028238	0.11273152	0.1257349	5.6133895	8.0401745	Walking_Scroll
14:33:07.963	-0.24900457	5.6672482	7.429435	0.079187684	-0.035028238	0.11273152	0.1257349	5.6133895	8.0401745	Walking_Scroll
14:33:07.983	-0.24900457	5.6672482	7.429435	0.079187684	-0.035028238	0.11273152	0.1257349	5.6133895	8.0401745	Walking_Scroll
14:33:08.004	-0.24900457	5.6672482	7.429435	0.079187684	-0.035028238	0.11273152	0.1257349	5.6133895	8.0401745	Walking_Scroll
14:33:08.025	-0.24900457	5.6672482	7.429435	0.06880297	-0.2958677	-0.23057476	0.3921724	5.900516	7.823073	Walking_Scroll
14:33:08.046	-0.24900457	5.6672482	7.429435	0.06880297	-0.2958677	-0.23057476	0.3921724	5.900516	7.823073	Walking_Scroll
14:33:08.067	-0.24900457	5.6672482	7.429435	0.06880297	-0.2958677	-0.23057476	0.3921724	5.900516	7.823073	Walking_Scroll
14:33:08.088	-0.24900457	5.6672482	7.429435	0.06880297	-0.2958677	-0.23057476	0.3921724	5.900516	7.823073	Walking_Scroll
14:33:08.109	-0.24900457	5.6672482	7.429435	0.06880297	-0.2958677	-0.23057476	0.3921724	5.900516	7.823073	Walking_Scroll
14:33:08.130	-0.24900457	5.6672482	7.429435	0.06880297	-0.2958677	-0.23057476	0.3921724	5.900516	7.823073	Walking_Scroll
14:33:08.152	-0.24900457	5.6672482	7.429435	0.06880297	-0.2958677	-0.23057476	0.3921724	5.900516	7.823073	Walking_Scroll
14:33:08.174	0.7948992	6.2706056	7.161276	0.06880297	-0.2958677	-0.23057476	0.3921724	5.900516	7.823073	Walking_Scroll
14:33:08.195	0.7948992	6.2706056	7.161276	0.06880297	-0.2958677	-0.23057476	0.3921724	5.900516	7.823073	Walking_Scroll
14:33:08.216	0.7948992	6.2706056	7.161276	0.17936958	0.04010819	-0.27822223	0.51170725	5.887785	7.8257594	Walking_Scroll
14:33:08.237	0.7948992	6.2706056	7.161276	0.17936958	0.04010819	-0.27822223	0.51170725	5.887785	7.8257594	Walking_Scroll
14:33:08.257	0.7948992	6.2706056	7.161276	0.17936958	0.04010819	-0.27822223	0.51170725	5.887785	7.8257594	Walking_Scroll
14:33:08.278	0.7948992	6.2706056	7.161276	0.17936958	0.04010819	-0.27822223	0.51170725	5.887785	7.8257594	Walking_Scroll
14:33:08.300	0.7948992	6.2706056	7.161276	0.17936958	0.04010819	-0.27822223	0.51170725	5.887785	7.8257594	Walking_Scroll
14:33:08.321	0.7948992	6.2706056	7.161276	0.17936958	0.04010819	-0.27822223	0.51170725	5.887785	7.8257594	Walking_Scroll
14:33:08.343	0.7948992	6.2706056	7.161276	0.17936958	0.04010819	-0.27822223	0.51170725	5.887785	7.8257594	Walking_Scroll
14:33:08.364	1.228263	4.965726	9.431048	0.17936958	0.04010819	-0.27822223	0.51170725	5.887785	7.8257594	Walking_Scroll
14:33:08.386	1.228263	4.965726	9.431048	-0.620253	-0.18041417	-0.65451527	0.6774125	6.073889	7.6693773	Walking_Scroll
14:33:08.408	1.228263	4.965726	9.431048	-0.620253	-0.18041417	-0.65451527	0.6774125	6.073889	7.6693773	Walking_Scroll
14:33:08.434	1.228263	4.965726	9.431048	-0.620253	-0.18041417	-0.65451527	0.6774125	6.073889	7.6693773	Walking_Scroll
14:33:08.468	1.228263	4.965726	9.431048	-0.620253	-0.18041417	-0.65451527	0.6774125	6.073889	7.6693773	Walking_Scroll
14:33:08.501	1.228263	4.965726	9.431048	-0.620253	-0.18041417	-0.65451527	0.6774125	6.073889	7.6693773	Walking_Scroll
14:33:08.535	1.228263	4.965726	9.431048	-0.620253	-0.18041417	-0.65451527	0.6774125	6.073889	7.6693773	Walking_Scroll
14:33:08.569	1.5083932	5.3703585	7.8795586	-0.34780714	-0.10711034	-0.18292727	0.44368324	5.7355847	7.942074	Walking_Scroll
14:33:08.602	1.5083932	5.3703585	7.8795586	-0.34780714	-0.10711034	-0.18292727	0.44368324	5.7355847	7.942074	Walking_Scroll
14:33:08.636	1.5083932	5.3703585	7.8795586	-0.34780714	-0.10711034	-0.18292727	0.44368324	5.7355847	7.942074	Walking_Scroll
14:33:08.669	1.5083932	5.3703585	7.8795586	-0.34780714	-0.10711034	-0.18292727	0.44368324	5.7355847	7.942074	Walking_Scroll
14:33:08.702	1.5083932	5.3703585	7.8795586	-0.34780714	-0.10711034	-0.18292727	0.44368324	5.7355847	7.942074	Walking_Scroll
14:33:08.736	1.5083932	5.3703585	7.8795586	-0.34780714	-0.10711034	-0.18292727	0.44368324	5.7355847	7.942074	Walking_Scroll
14:33:08.770	0.047885496	6.021601	8.174054	0.044368368	0.42250982	0.03881682	0.116983585	5.750236	7.943013	Walking_Scroll
14:33:08.803	0.047885496	6.021601	8.174054	0.044368368	0.42250982	0.03881682	0.116983585	5.750236	7.943013	Walking_Scroll
14:33:08.836	0.047885496	6.021601	8.174054	0.044368368	0.42250982	0.03881682	0.116983585	5.750236	7.943013	Walking_Scroll
14:33:08.870	0.047885496	6.021601	8.174054	0.044368368	0.42250982	0.03881682	0.116983585	5.750236	7.943013	Walking_Scroll
14:33:08.903	0.047885496	6.021601	8.174054	0.044368368	0.42250982	0.03881682	0.116983585	5.750236	7.943013	Walking_Scroll
14:33:08.924	0.047885496	6.021601	8.174054	-0.075972095	0.11952068	0.30698666	-0.4377524	6.0766735	7.684578	Walking_Scroll
14:33:08.944	0.047885496	6.021601	8.174054	-0.075972095	0.11952068	0.30698666	-0.4377524	6.0766735	7.684578	Walking_Scroll
14:33:08.965	-0.038308397	6.079064	8.111803	-0.075972095	0.11952068	0.30698666	-0.4377524	6.0766735	7.684578	Walking_Scroll
14:33:08.986	-0.038308397	6.079064	8.111803	-0.075972095	0.11952068	0.30698666	-0.4377524	6.0766735	7.684578	Walking_Scroll
14:33:09.006	-0.038308397	6.079064	8.111803	-0.075972095	0.11952068	0.30698666	-0.4377524	6.0766735	7.684578	Walking_Scroll
14:33:09.028	-0.038308397	6.079064	8.111803	-0.075972095	0.11952068	0.30698666	-0.4377524	6.0766735	7.684578	Walking_Scroll
14:33:09.049	-0.038308397	6.079064	8.111803	-0.075972095	0.11952068	0.30698666	-0.4377524	6.0766735	7.684578	Walking_Scroll
14:33:09.070	-0.038308397	6.079064	8.111803	-0.075972095	0.11952068	0.30698666	-0.4377524	6.0766735	7.684578	Walking_Scroll
14:33:09.091	-0.038308397	6.079064	8.111803	-0.075972095	0.11952068	0.30698666	-0.4377524	6.0766735	7.684578	Walking_Scroll
14:33:09.113	-0.038308397	6.079064	8.111803	-0.049094018	-0.14070791	0.39495125	-0.30212945	6.164087	7.6212225	Walking_Scroll
14:33:09.135	-0.038308397	6.079064	8.111803	-0.049094018	-0.14070791	0.39495125	-0.30212945	6.164087	7.6212225	Walking_Scroll
14:33:09.156	0.0071828244	5.497255	9.055147	-0.049094018	-0.14070791	0.39495125	-0.30212945	6.164087	7.6212225	Walking_Scroll
14:33:09.177	0.0071828244	5.497255	9.055147	-0.049094018	-0.14070791	0.39495125	-0.30212945	6.164087	7.6212225	Walking_Scroll
14:33:09.198	0.0071828244	5.497255	9.055147	-0.049094018	-0.14070791	0.39495125	-0.30212945	6.164087	7.6212225	Walking_Scroll
14:33:09.219	0.0071828244	5.497255	9.055147	-0.049094018	-0.14070791	0.39495125	-0.30212945	6.164087	7.6212225	Walking_Scroll
14:33:09.241	0.0071828244	5.497255	9.055147	-0.049094018	-0.14070791	0.39495125	-0.30212945	6.164087	7.6212225	Walking_Scroll
14:33:09.262	0.0071828244	5.497255	9.055147	-0.049094018	-0.14070791	0.39495125	-0.30212945	6.164087	7.6212225	Walking_Scroll
14:33:09.283	0.0071828244	5.497255	9.055147	-0.20303206	0.05293636	-0.033876143	-0.04066168	5.879316	7.8487153	Walking_Scroll
14:33:09.304	0.0071828244	5.497255	9.055147	-0.20303206	0.05293636	-0.033876143	-0.04066168	5.879316	7.8487153	Walking_Scroll
14:33:09.326	0.0071828244	5.497255	9.055147	-0.20303206	0.05293636	-0.033876143	-0.04066168	5.879316	7.8487153	Walking_Scroll
14:33:09.346	0.0071828244	5.497255	9.055147	-0.20303206	0.05293636	-0.033876143	-0.04066168	5.879316	7.8487153	Walking_Scroll
14:33:09.368	-0.11013664	5.195576	8.638543	-0.20303206	0.05293636	-0.033876143	-0.04066168	5.879316	7.8487153	Walking_Scroll
14:33:09.391	-0.11013664	5.195576	8.638543	-0.20303206	0.05293636	-0.033876143	-0.04066168	5.879316	7.8487153	Walking_Scroll
14:33:09.412	-0.11013664	5.195576	8.638543	-0.20303206	0.05293636	-0.033876143	-0.04066168	5.879316	7.8487153	Walking_Scroll
14:33:09.434	-0.11013664	5.195576	8.638543	-0.20303206	0.05293636	-0.033876143	-0.04066168	5.879316	7.8487153	Walking_Scroll
14:33:09.455	-0.11013664	5.195576	8.638543	-0.20303206	0.05293636	-0.033876143	-0.04066168	5.879316	7.8487153	Walking_Scroll
14:33:09.476	-0.11013664	5.195576	8.638543	0.085907206	-0.1272689	-0.12550592	-0.18135187	5.9567037	7.788137	Walking_Scroll
14:33:09.498	-0.11013664	5.195576	8.638543	0.085907206	-0.1272689	-0.12550592	-0.18135187	5.9567037	7.788137	Walking_Scroll
14:33:09.519	-0.11013664	5.195576	8.638543	0.085907206	-0.1272689	-0.12550592	-0.18135187	5.9567037	7.788137	Walking_Scroll
14:33:09.541	-0.11013664	5.195576	8.638543	0.085907206	-0.1272689	-0.12550592	-0.18135187	5.9567037	7.788137	Walking_Scroll
14:33:09.563	-0.42618093	5.9210415	6.996071	0.085907206	-0.1272689	-0.12550592	-0.18135187	5.9567037	7.788137	Walking_Scroll
14:33:09.584	-0.42618093	5.9210415	6.996071	0.085907206	-0.1272689	-0.12550592	-0.18135187	5.9567037	7.788137	Walking_Scroll
14:33:09.605	-0.42618093	5.9210415	6.996071	0.085907206	-0.1272689	-0.12550592	-0.18135187	5.9567037	7.788137	Walking_Scroll
14:33:09.627	-0.42618093	5.9210415	6.996071	0.085907206	-0.1272689	-0.12550592	-0.18135187	5.9567037	7.788137	Walking_Scroll
14:33:09.649	-0.42618093	5.9210415	6.996071	-0.29832703	-0.46507737	-0.32037196	-0.09320465	6.2486625	7.5575004	Walking_Scroll
14:33:09.671	-0.42618093	5.9210415	6.996071	-0.29832703	-0.46507737	-0.32037196	-0.09320465	6.2486625	7.5575004	Walking_Scroll
14:33:09.692	-0.42618093	5.9210415	6.996071	-0.29832703	-0.46507737	-0.32037196	-0.09320465	6.2486625	7.5575004	Walking_Scroll
14:33:09.713	-0.42618093	5.9210415	6.996071	-0.29832703	-0.46507737	-0.32037196	-0.09320465	6.2486625	7.5575004	Walking_Scroll
14:33:09.734	-0.42618093	5.9210415	6.996071	-0.29832703	-0.46507737	-0.32037196	-0.09320465	6.2486625	7.5575004	Walking_Scroll
14:33:09.755	0.11971374	6.5220046	7.692805	-0.29832703	-0.46507737	-0.32037196	-0.09320465	6.2486625	7.5575004	Walking_Scroll
14:33:09.775	0.11971374	6.5220046	7.692805	-0.29832703	-0.46507737	-0.32037196	-0.09320465	6.2486625	7.5575004	Walking_Scroll
14:33:09.797	0.11971374	6.5220046	7.692805	-0.29832703	-0.46507737	-0.32037196	-0.09320465	6.2486625	7.5575004	Walking_Scroll
14:33:09.818	0.11971374	6.5220046	7.692805	-0.29832703	-0.46507737	-0.32037196	-0.09320465	6.2486625	7.5575004	Walking_Scroll
14:33:09.842	0.11971374	6.5220046	7.692805	0.11461787	-0.3697824	-0.12733853	0.32091552	6.2438064	7.5552783	Walking_Scroll
14:33:09.864	0.11971374	6.5220046	7.692805	0.11461787	-0.3697824	-0.12733853	0.32091552	6.2438064	7.5552783	Walking_Scroll
14:33:09.886	0.11971374	6.5220046	7.692805	0.11461787	-0.3697824	-0.12733853	0.32091552	6.2438064	7.5552783	Walking_Scroll
14:33:09.909	0.11971374	6.5220046	7.692805	0.11461787	-0.3697824	-0.12733853	0.32091552	6.2438064	7.5552783	Walking_Scroll
14:33:09.930	0.11971374	6.5220046	7.692805	0.11461787	-0.3697824	-0.12733853	0.32091552	6.2438064	7.5552783	Walking_Scroll
14:33:09.951	0.82602483	5.7725964	6.577073	0.11461787	-0.3697824	-0.12733853	0.32091552	6.2438064	7.5552783	Walking_Scroll
14:33:09.972	0.82602483	5.7725964	6.577073	0.11461787	-0.3697824	-0.12733853	0.32091552	6.2438064	7.5552783	Walking_Scroll
14:33:09.994	0.82602483	5.7725964	6.577073	0.11461787	-0.3697824	-0.12733853	0.32091552	6.2438064	7.5552783	Walking_Scroll
14:33:10.015	0.82602483	5.7725964	6.577073	-0.13705862	-0.07412361	0.05408845	0.12824689	5.8637867	7.8593826	Walking_Scroll
14:33:10.037	0.82602483	5.7725964	6.577073	-0.13705862	-0.07412361	0.05408845	0.12824689	5.8637867	7.8593826	Walking_Scroll
14:33:10.060	0.82602483	5.7725964	6.577073	-0.13705862	-0.07412361	0.05408845	0.12824689	5.8637867	7.8593826	Walking_Scroll
14:33:10.081	0.82602483	5.7725964	6.577073	-0.13705862	-0.07412361	0.05408845	0.12824689	5.8637867	7.8593826	Walking_Scroll
14:33:10.102	0.82602483	5.7725964	6.577073	-0.13705862	-0.07412361	0.05408845	0.12824689	5.8637867	7.8593826	Walking_Scroll
14:33:10.124	0.82602483	5.7725964	6.577073	-0.13705862	-0.07412361	0.05408845	0.12824689	5.8637867	7.8593826	Walking_Scroll
14:33:10.145	0.82602483	5.7725964	6.577073	-0.13705862	-0.07412361	0.05408845	0.12824689	5.8637867	7.8593826	Walking_Scroll
14:33:10.166	-0.40463245	5.2650104	6.117372	-0.13705862	-0.07412361	0.05408845	0.12824689	5.8637867	7.8593826	Walking_Scroll
14:33:10.187	-0.40463245	5.2650104	6.117372	0.23923437	0.21542652	0.09501643	0.14854865	5.8463945	7.8719716	Walking_Scroll
14:33:10.211	-0.40463245	5.2650104	6.117372	0.23923437	0.21542652	0.09501643	0.14854865	5.8463945	7.8719716	Walking_Scroll
14:33:10.232	-0.40463245	5.2650104	6.117372	0.23923437	0.21542652	0.09501643	0.14854865	5.8463945	7.8719716	Walking_Scroll
14:33:10.253	-0.40463245	5.2650104	6.117372	0.23923437	0.21542652	0.09501643	0.14854865	5.8463945	7.8719716	Walking_Scroll
14:33:10.276	-0.40463245	5.2650104	6.117372	0.23923437	0.21542652	0.09501643	0.14854865	5.8463945	7.8719716	Walking_Scroll
14:33:10.310	-0.40463245	5.2650104	6.117372	0.23923437	0.21542652	0.09501643	0.14854865	5.8463945	7.8719716	Walking_Scroll
14:33:10.343	-0.40463245	5.2650104	6.117372	0.23923437	0.21542652	0.09501643	0.14854865	5.8463945	7.8719716	Walking_Scroll
14:33:10.376	-0.071828246	6.4166565	8.212362	0.42921346	0.069429725	0.2605609	0.03729396	6.188985	7.6069317	Walking_Scroll
14:33:10.410	-0.071828246	6.4166565	8.212362	0.42921346	0.069429725	0.2605609	0.03729396	6.188985	7.6069317	Walking_Scroll
14:33:10.443	-0.071828246	6.4166565	8.212362	0.42921346	0.069429725	0.2605609	0.03729396	6.188985	7.6069317	Walking_Scroll
14:33:10.477	-0.071828246	6.4166565	8.212362	0.42921346	0.069429725	0.2605609	0.03729396	6.188985	7.6069317	Walking_Scroll
14:33:10.510	-0.071828246	6.4166565	8.212362	0.42921346	0.069429725	0.2605609	0.03729396	6.188985	7.6069317	Walking_Scroll
14:33:10.544	-0.071828246	6.4166565	8.212362	0.404168	0.23619594	0.4926897	0.10813129	6.3052435	7.5101604	Walking_Scroll
14:33:10.577	-0.090982445	6.998465	6.7255177	0.404168	0.23619594	0.4926897	0.10813129	6.3052435	7.5101604	Walking_Scroll
14:33:10.611	-0.090982445	6.998465	6.7255177	0.404168	0.23619594	0.4926897	0.10813129	6.3052435	7.5101604	Walking_Scroll
14:33:10.644	-0.090982445	6.998465	6.7255177	0.404168	0.23619594	0.4926897	0.10813129	6.3052435	7.5101604	Walking_Scroll
14:33:10.678	-0.090982445	6.998465	6.7255177	0.404168	0.23619594	0.4926897	0.10813129	6.3052435	7.5101604	Walking_Scroll
14:33:10.711	-0.090982445	6.998465	6.7255177	0.404168	0.23619594	0.4926897	0.10813129	6.3052435	7.5101604	Walking_Scroll
14:33:10.745	-0.090982445	6.998465	6.7255177	-0.11934352	0.31683013	0.20741564	0.15223566	5.8375196	7.878485	Walking_Scroll
14:33:10.778	-0.5818088	5.1429024	5.837242	-0.11934352	0.31683013	0.20741564	0.15223566	5.8375196	7.878485	Walking_Scroll
14:33:10.812	-0.5818088	5.1429024	5.837242	-0.11934352	0.31683013	0.20741564	0.15223566	5.8375196	7.878485	Walking_Scroll
14:33:10.833	-0.5818088	5.1429024	5.837242	-0.11934352	0.31683013	0.20741564	0.15223566	5.8375196	7.878485	Walking_Scroll
14:33:10.862	-0.5818088	5.1429024	5.837242	-0.11934352	0.31683013	0.20741564	0.15223566	5.8375196	7.878485	Walking_Scroll
14:33:10.882	-0.5818088	5.1429024	5.837242	-0.11934352	0.31683013	0.20741564	0.15223566	5.8375196	7.878485	Walking_Scroll
14:33:10.903	-0.5818088	5.1429024	5.837242	0.08896153	-0.03441737	-0.009441533	0.05980638	5.650441	8.01494	Walking_Scroll
14:33:10.929	-0.5818088	5.1429024	5.837242	0.08896153	-0.03441737	-0.009441533	0.05980638	5.650441	8.01494	Walking_Scroll
14:33:10.949	-0.5818088	5.1429024	5.837242	0.08896153	-0.03441737	-0.009441533	0.05980638	5.650441	8.01494	Walking_Scroll
14:33:10.970	-0.1340794	5.688797	6.761432	0.08896153	-0.03441737	-0.009441533	0.05980638	5.650441	8.01494	Walking_Scroll
14:33:10.990	-0.1340794	5.688797	6.761432	0.08896153	-0.03441737	-0.009441533	0.05980638	5.650441	8.01494	Walking_Scroll
14:33:11.012	-0.1340794	5.688797	6.761432	0.08896153	-0.03441737	-0.009441533	0.05980638	5.650441	8.01494	Walking_Scroll
14:33:11.037	-0.1340794	5.688797	6.761432	0.08896153	-0.03441737	-0.009441533	0.05980638	5.650441	8.01494	Walking_Scroll
14:33:11.059	-0.1340794	5.688797	6.761432	0.08896153	-0.03441737	-0.009441533	0.05980638	5.650441	8.01494	Walking_Scroll
14:33:11.080	-0.1340794	5.688797	6.761432	0.08896153	-0.03441737	-0.009441533	0.05980638	5.650441	8.01494	Walking_Scroll
14:33:11.101	-0.1340794	5.688797	6.761432	0.26733416	-0.1498709	-0.09129748	-0.009926789	5.944632	7.79946	Walking_Scroll
14:33:11.122	-0.1340794	5.688797	6.761432	0.26733416	-0.1498709	-0.09129748	-0.009926789	5.944632	7.79946	Walking_Scroll
14:33:11.143	-0.1340794	5.688797	6.761432	0.26733416	-0.1498709	-0.09129748	-0.009926789	5.944632	7.79946	Walking_Scroll
14:33:11.164	-0.2849187	6.2155375	7.8388557	0.26733416	-0.1498709	-0.09129748	-0.009926789	5.944632	7.79946	Walking_Scroll
14:33:11.185	-0.2849187	6.2155375	7.8388557	0.26733416	-0.1498709	-0.09129748	-0.009926789	5.944632	7.79946	Walking_Scroll
14:33:11.206	-0.2849187	6.2155375	7.8388557	0.26733416	-0.1498709	-0.09129748	-0.009926789	5.944632	7.79946	Walking_Scroll
14:33:11.228	-0.2849187	6.2155375	7.8388557	0.26733416	-0.1498709	-0.09129748	-0.009926789	5.944632	7.79946	Walking_Scroll
14:33:11.251	-0.2849187	6.2155375	7.8388557	0.26733416	-0.1498709	-0.09129748	-0.009926789	5.944632	7.79946	Walking_Scroll
14:33:11.273	-0.2849187	6.2155375	7.8388557	-0.010609508	-0.10527774	-0.13772324	0.05690277	6.063367	7.7073107	Walking_Scroll
14:33:11.294	-0.2849187	6.2155375	7.8388557	-0.010609508	-0.10527774	-0.13772324	0.05690277	6.063367	7.7073107	Walking_Scroll
14:33:11.315	-0.2849187	6.2155375	7.8388557	-0.010609508	-0.10527774	-0.13772324	0.05690277	6.063367	7.7073107	Walking_Scroll
14:33:11.336	-0.2849187	6.2155375	7.8388557	-0.010609508	-0.10527774	-0.13772324	0.05690277	6.063367	7.7073107	Walking_Scroll
14:33:11.358	-0.057462595	6.431022	7.0008597	-0.010609508	-0.10527774	-0.13772324	0.05690277	6.063367	7.7073107	Walking_Scroll
14:33:11.382	-0.057462595	6.431022	7.0008597	-0.010609508	-0.10527774	-0.13772324	0.05690277	6.063367	7.7073107	Walking_Scroll
14:33:11.404	-0.057462595	6.431022	7.0008597	-0.010609508	-0.10527774	-0.13772324	0.05690277	6.063367	7.7073107	Walking_Scroll
14:33:11.425	-0.057462595	6.431022	7.0008597	-0.010609508	-0.10527774	-0.13772324	0.05690277	6.063367	7.7073107	Walking_Scroll
14:33:11.445	-0.057462595	6.431022	7.0008597	-0.39545462	-0.16269907	-0.2898287	0.1528871	6.219599	7.580474	Walking_Scroll
14:33:11.467	-0.057462595	6.431022	7.0008597	-0.39545462	-0.16269907	-0.2898287	0.1528871	6.219599	7.580474	Walking_Scroll
14:33:11.488	-0.057462595	6.431022	7.0008597	-0.39545462	-0.16269907	-0.2898287	0.1528871	6.219599	7.580474	Walking_Scroll
14:33:11.510	-0.057462595	6.431022	7.0008597	-0.39545462	-0.16269907	-0.2898287	0.1528871	6.219599	7.580474	Walking_Scroll
14:33:11.533	-0.057462595	6.431022	7.0008597	-0.39545462	-0.16269907	-0.2898287	0.1528871	6.219599	7.580474	Walking_Scroll
14:33:11.554	0.71588814	5.930619	6.3735595	-0.39545462	-0.16269907	-0.2898287	0.1528871	6.219599	7.580474	Walking_Scroll
14:33:11.576	0.71588814	5.930619	6.3735595	-0.39545462	-0.16269907	-0.2898287	0.1528871	6.219599	7.580474	Walking_Scroll
14:33:11.600	0.71588814	5.930619	6.3735595	-0.39545462	-0.16269907	-0.2898287	0.1528871	6.219599	7.580474	Walking_Scroll
14:33:11.620	0.71588814	5.930619	6.3735595	-0.39545462	-0.16269907	-0.2898287	0.40195847	5.928146	7.8016577	Walking_Scroll
14:33:11.642	0.71588814	5.930619	6.3735595	-0.04726142	-0.119327635	-0.049147774	0.40195847	5.928146	7.8016577	Walking_Scroll
14:33:11.664	0.71588814	5.930619	6.3735595	-0.04726142	-0.119327635	-0.049147774	0.40195847	5.928146	7.8016577	Walking_Scroll
14:33:11.685	0.71588814	5.930619	6.3735595	-0.04726142	-0.119327635	-0.049147774	0.40195847	5.928146	7.8016577	Walking_Scroll
14:33:11.707	0.71588814	5.930619	6.3735595	-0.04726142	-0.119327635	-0.049147774	0.40195847	5.928146	7.8016577	Walking_Scroll
14:33:11.728	0.71588814	5.930619	6.3735595	-0.04726142	-0.119327635	-0.049147774	0.40195847	5.928146	7.8016577	Walking_Scroll
14:33:11.749	0.71588814	5.930619	6.3735595	-0.04726142	-0.119327635	-0.049147774	0.40195847	5.928146	7.8016577	Walking_Scroll
14:33:11.770	0.9505271	6.30652	6.4932733	-0.04726142	-0.119327635	-0.049147774	0.40195847	5.928146	7.8016577	Walking_Scroll
14:33:11.791	0.9505271	6.30652	6.4932733	-0.04726142	-0.119327635	-0.049147774	0.40195847	5.928146	7.8016577	Walking_Scroll
14:33:11.813	0.9505271	6.30652	6.4932733	0.23923437	0.20443094	0.12128363	0.14981793	6.05449	7.713046	Walking_Scroll
14:33:11.835	0.9505271	6.30652	6.4932733	0.23923437	0.20443094	0.12128363	0.14981793	6.05449	7.713046	Walking_Scroll
14:33:11.856	0.9505271	6.30652	6.4932733	0.23923437	0.20443094	0.12128363	0.14981793	6.05449	7.713046	Walking_Scroll
14:33:11.878	0.9505271	6.30652	6.4932733	0.23923437	0.20443094	0.12128363	0.14981793	6.05449	7.713046	Walking_Scroll
14:33:11.901	0.9505271	6.30652	6.4932733	0.23923437	0.20443094	0.12128363	0.14981793	6.05449	7.713046	Walking_Scroll
14:33:11.922	0.9505271	6.30652	6.4932733	0.23923437	0.20443094	0.12128363	0.14981793	6.05449	7.713046	Walking_Scroll
14:33:11.944	0.9505271	6.30652	6.4932733	0.23923437	0.20443094	0.12128363	0.14981793	6.05449	7.713046	Walking_Scroll
14:33:11.967	0.07422252	6.4789076	7.848433	0.23923437	0.20443094	0.12128363	0.14981793	6.05449	7.713046	Walking_Scroll
14:33:11.989	0.07422252	6.4789076	7.848433	-0.08024815	0.2612414	0.032708168	-0.17992184	6.399648	7.4284887	Walking_Scroll
14:33:12.011	0.07422252	6.4789076	7.848433	-0.08024815	0.2612414	0.032708168	-0.17992184	6.399648	7.4284887	Walking_Scroll
14:33:12.035	0.07422252	6.4789076	7.848433	-0.08024815	0.2612414	0.032708168	-0.17992184	6.399648	7.4284887	Walking_Scroll
14:33:12.056	0.07422252	6.4789076	7.848433	-0.08024815	0.2612414	0.032708168	-0.17992184	6.399648	7.4284887	Walking_Scroll
14:33:12.077	0.07422252	6.4789076	7.848433	-0.08024815	0.2612414	0.032708168	-0.17992184	6.399648	7.4284887	Walking_Scroll
14:33:12.098	0.07422252	6.4789076	7.848433	-0.08024815	0.2612414	0.032708168	-0.17992184	6.399648	7.4284887	Walking_Scroll
14:33:12.120	0.07422252	6.4789076	7.848433	-0.08024815	0.2612414	0.032708168	-0.17992184	6.399648	7.4284887	Walking_Scroll
14:33:12.142	0.07422252	6.4789076	7.848433	-0.08024815	0.2612414	0.032708168	-0.17992184	6.399648	7.4284887	Walking_Scroll
14:33:12.163	-0.49082634	6.543553	7.307327	-0.04726142	-0.2940351	0.32958868	-0.035388783	6.540036	7.307329	Walking_Scroll
14:33:12.185	-0.49082634	6.543553	7.307327	-0.04726142	-0.2940351	0.32958868	-0.035388783	6.540036	7.307329	Walking_Scroll
14:33:12.207	-0.49082634	6.543553	7.307327	-0.04726142	-0.2940351	0.32958868	-0.035388783	6.540036	7.307329	Walking_Scroll
14:33:12.227	-0.49082634	6.543553	7.307327	-0.04726142	-0.2940351	0.32958868	-0.035388783	6.540036	7.307329	Walking_Scroll
14:33:12.248	-0.49082634	6.543553	7.307327	-0.04726142	-0.2940351	0.32958868	-0.035388783	6.540036	7.307329	Walking_Scroll
14:33:12.270	-0.49082634	6.543553	7.307327	-0.04726142	-0.2940351	0.32958868	-0.035388783	6.540036	7.307329	Walking_Scroll
14:33:12.292	-0.49082634	6.543553	7.307327	-0.04726142	-0.2940351	0.32958868	-0.035388783	6.540036	7.307329	Walking_Scroll
14:33:12.313	-0.49082634	6.543553	7.307327	-0.04726142	-0.2940351	0.32958868	-0.035388783	6.540036	7.307329	Walking_Scroll
14:33:12.336	-0.49082634	6.543553	7.307327	-0.04726142	-0.2940351	0.32958868	-0.035388783	6.540036	7.307329	Walking_Scroll
14:33:12.359	-0.67757976	5.482889	6.143709	0.35590965	-0.5738114	0.076690465	0.29326522	6.3281345	7.4859242	Walking_Scroll
14:33:12.379	-0.67757976	5.482889	6.143709	0.35590965	-0.5738114	0.076690465	0.29326522	6.3281345	7.4859242	Walking_Scroll
14:33:12.400	-0.67757976	5.482889	6.143709	0.35590965	-0.5738114	0.076690465	0.29326522	6.3281345	7.4859242	Walking_Scroll
14:33:12.422	-0.67757976	5.482889	6.143709	0.35590965	-0.5738114	0.076690465	0.29326522	6.3281345	7.4859242	Walking_Scroll
14:33:12.443	-0.67757976	5.482889	6.143709	0.35590965	-0.5738114	0.076690465	0.29326522	6.3281345	7.4859242	Walking_Scroll
14:33:12.464	-0.67757976	5.482889	6.143709	0.35590965	-0.5738114	0.076690465	0.29326522	6.3281345	7.4859242	Walking_Scroll
14:33:12.487	-0.67757976	5.482889	6.143709	0.35590965	-0.5738114	0.076690465	0.29326522	6.3281345	7.4859242	Walking_Scroll
14:33:12.508	-0.67757976	5.482889	6.143709	0.35590965	-0.5738114	0.076690465	0.29326522	6.3281345	7.4859242	Walking_Scroll
14:33:12.529	-0.67757976	5.482889	6.143709	0.045590095	-0.09122784	-0.11878642	0.41717517	6.487792	7.34199	Walking_Scroll
14:33:12.550	-0.67757976	5.482889	6.143709	0.045590095	-0.09122784	-0.11878642	0.41717517	6.487792	7.34199	Walking_Scroll
14:33:12.573	0.28013015	6.4765134	6.428628	0.045590095	-0.09122784	-0.11878642	0.41717517	6.487792	7.34199	Walking_Scroll
14:33:12.594	0.28013015	6.4765134	6.428628	0.045590095	-0.09122784	-0.11878642	0.41717517	6.487792	7.34199	Walking_Scroll
14:33:12.615	0.28013015	6.4765134	6.428628	0.045590095	-0.09122784	-0.11878642	0.41717517	6.487792	7.34199	Walking_Scroll
14:33:12.637	0.28013015	6.4765134	6.428628	0.045590095	-0.09122784	-0.11878642	0.41717517	6.487792	7.34199	Walking_Scroll
14:33:12.658	0.28013015	6.4765134	6.428628	0.045590095	-0.09122784	-0.11878642	0.41717517	6.487792	7.34199	Walking_Scroll
14:33:12.680	0.28013015	6.4765134	6.428628	0.045590095	-0.09122784	-0.11878642	0.41717517	6.487792	7.34199	Walking_Scroll
14:33:12.701	0.28013015	6.4765134	6.428628	0.045590095	-0.09122784	-0.11878642	0.43774742	6.697131	7.1503243	Walking_Scroll
14:33:12.723	0.28013015	6.4765134	6.428628	-0.2659512	-0.25799406	-0.34847173	0.43774742	6.697131	7.1503243	Walking_Scroll
14:33:12.744	0.28013015	6.4765134	6.428628	-0.2659512	-0.25799406	-0.34847173	0.43774742	6.697131	7.1503243	Walking_Scroll
14:33:12.766	0.4189981	6.5842557	7.580274	-0.2659512	-0.25799406	-0.34847173	0.43774742	6.697131	7.1503243	Walking_Scroll
14:33:12.788	0.4189981	6.5842557	7.580274	-0.2659512	-0.25799406	-0.34847173	0.43774742	6.697131	7.1503243	Walking_Scroll
14:33:12.810	0.4189981	6.5842557	7.580274	-0.2659512	-0.25799406	-0.34847173	0.43774742	6.697131	7.1503243	Walking_Scroll
14:33:12.831	0.4189981	6.5842557	7.580274	-0.2659512	-0.25799406	-0.34847173	0.43774742	6.697131	7.1503243	Walking_Scroll
14:33:12.855	0.4189981	6.5842557	7.580274	-0.2659512	-0.25799406	-0.34847173	0.43774742	6.697131	7.1503243	Walking_Scroll
14:33:12.875	0.4189981	6.5842557	7.580274	-0.2659512	-0.25799406	-0.34847173	0.43774742	6.697131	7.1503243	Walking_Scroll
14:33:12.897	0.4189981	6.5842557	7.580274	-0.4852518	-0.28548297	-0.28494176	0.45559418	6.652659	7.1906123	Walking_Scroll
14:33:12.920	0.4189981	6.5842557	7.580274	-0.4852518	-0.28548297	-0.28494176	0.45559418	6.652659	7.1906123	Walking_Scroll
14:33:12.953	0.50998056	5.394301	6.708758	-0.4852518	-0.28548297	-0.28494176	0.45559418	6.652659	7.1906123	Walking_Scroll
14:33:12.987	0.50998056	5.394301	6.708758	-0.4852518	-0.28548297	-0.28494176	0.45559418	6.652659	7.1906123	Walking_Scroll
14:33:13.021	0.50998056	5.394301	6.708758	-0.4852518	-0.28548297	-0.28494176	0.45559418	6.652659	7.1906123	Walking_Scroll
14:33:13.054	0.50998056	5.394301	6.708758	-0.4852518	-0.28548297	-0.28494176	0.45559418	6.652659	7.1906123	Walking_Scroll
14:33:13.088	0.50998056	5.394301	6.708758	-0.1407238	0.04377338	0.025377786	0.3994394	5.9495797	7.78545	Walking_Scroll
14:33:13.121	0.50998056	5.394301	6.708758	-0.1407238	0.04377338	0.025377786	0.3994394	5.9495797	7.78545	Walking_Scroll
14:33:13.154	0.55307746	5.6241517	8.652909	-0.1407238	0.04377338	0.025377786	0.3994394	5.9495797	7.78545	Walking_Scroll
14:33:13.188	0.55307746	5.6241517	8.652909	-0.1407238	0.04377338	0.025377786	0.3994394	5.9495797	7.78545	Walking_Scroll
14:33:13.222	0.55307746	5.6241517	8.652909	-0.1407238	0.04377338	0.025377786	0.3994394	5.9495797	7.78545	Walking_Scroll
14:33:13.255	0.55307746	5.6241517	8.652909	0.050477017	0.18121806	0.25078705	0.29989356	5.6576376	8.004467	Walking_Scroll
14:33:13.289	0.55307746	5.6241517	8.652909	0.050477017	0.18121806	0.25078705	0.29989356	5.6576376	8.004467	Walking_Scroll
14:33:13.322	0.55307746	5.6241517	8.652909	0.050477017	0.18121806	0.25078705	0.29989356	5.6576376	8.004467	Walking_Scroll
14:33:13.342	0.55307746	5.6241517	8.652909	0.050477017	0.18121806	0.25078705	0.29989356	5.6576376	8.004467	Walking_Scroll
14:33:13.364	0.5650489	6.0599093	8.559532	0.050477017	0.18121806	0.25078705	0.29989356	5.6576376	8.004467	Walking_Scroll
14:33:13.384	0.5650489	6.0599093	8.559532	0.050477017	0.18121806	0.25078705	0.29989356	5.6576376	8.004467	Walking_Scroll
14:33:13.404	0.5650489	6.0599093	8.559532	0.050477017	0.18121806	0.25078705	0.29989356	5.6576376	8.004467	Walking_Scroll
14:33:13.425	0.5650489	6.0599093	8.559532	0.34247062	0.7309968	0.14693998	-0.0016482057	6.031583	7.732425	Walking_Scroll
14:33:13.446	0.5650489	6.0599093	8.559532	0.34247062	0.7309968	0.14693998	-0.0016482057	6.031583	7.732425	Walking_Scroll
14:33:13.467	0.5650489	6.0599093	8.559532	0.34247062	0.7309968	0.14693998	-0.0016482057	6.031583	7.732425	Walking_Scroll
14:33:13.488	0.5650489	6.0599093	8.559532	0.34247062	0.7309968	0.14693998	-0.0016482057	6.031583	7.732425	Walking_Scroll
14:33:13.509	0.5650489	6.0599093	8.559532	0.34247062	0.7309968	0.14693998	-0.0016482057	6.031583	7.732425	Walking_Scroll
14:33:13.529	0.5650489	6.0599093	8.559532	0.34247062	0.7309968	0.14693998	-0.0016482057	6.031583	7.732425	Walking_Scroll
14:33:13.551	0.5650489	6.0599093	8.559532	0.34247062	0.7309968	0.14693998	-0.0016482057	6.031583	7.732425	Walking_Scroll
14:33:13.571	0.4956149	6.0766697	8.241094	0.34247062	0.7309968	0.14693998	-0.0016482057	6.031583	7.732425	Walking_Scroll
14:33:13.591	0.4956149	6.0766697	8.241094	0.34247062	0.7309968	0.14693998	-0.0016482057	6.031583	7.732425	Walking_Scroll
14:33:13.613	0.4956149	6.0766697	8.241094	0.36262915	0.115855485	0.4138881	-0.053838048	6.07182	7.7006764	Walking_Scroll
14:33:13.634	0.4956149	6.0766697	8.241094	0.36262915	0.115855485	0.4138881	-0.053838048	6.07182	7.7006764	Walking_Scroll
14:33:13.655	0.4956149	6.0766697	8.241094	0.36262915	0.115855485	0.4138881	-0.053838048	6.07182	7.7006764	Walking_Scroll
14:33:13.676	0.4956149	6.0766697	8.241094	0.36262915	0.115855485	0.4138881	-0.053838048	6.07182	7.7006764	Walking_Scroll
14:33:13.697	0.4956149	6.0766697	8.241094	0.36262915	0.115855485	0.4138881	-0.053838048	6.07182	7.7006764	Walking_Scroll
14:33:13.718	0.4956149	6.0766697	8.241094	0.36262915	0.115855485	0.4138881	-0.053838048	6.07182	7.7006764	Walking_Scroll
14:33:13.742	0.4956149	6.0766697	8.241094	0.36262915	0.115855485	0.4138881	-0.053838048	6.07182	7.7006764	Walking_Scroll
14:33:13.763	-0.7110996	5.0231886	7.4198575	0.36262915	0.115855485	0.4138881	-0.053838048	6.07182	7.7006764	Walking_Scroll
14:33:13.785	-0.7110996	5.0231886	7.4198575	-0.12911737	0.060266744	0.07363614	0.04476444	5.7847986	7.9186115	Walking_Scroll
14:33:13.806	-0.7110996	5.0231886	7.4198575	-0.12911737	0.060266744	0.07363614	0.04476444	5.7847986	7.9186115	Walking_Scroll
14:33:13.828	-0.7110996	5.0231886	7.4198575	-0.12911737	0.060266744	0.07363614	0.04476444	5.7847986	7.9186115	Walking_Scroll
14:33:13.849	-0.7110996	5.0231886	7.4198575	-0.12911737	0.060266744	0.07363614	0.04476444	5.7847986	7.9186115	Walking_Scroll
14:33:13.869	-0.7110996	5.0231886	7.4198575	-0.12911737	0.060266744	0.07363614	0.04476444	5.7847986	7.9186115	Walking_Scroll
14:33:13.893	-0.7110996	5.0231886	7.4198575	-0.12911737	0.060266744	0.07363614	0.04476444	5.7847986	7.9186115	Walking_Scroll
14:33:13.914	-0.7110996	5.0231886	7.4198575	-0.12911737	0.060266744	0.07363614	0.04476444	5.7847986	7.9186115	Walking_Scroll
14:33:13.934	-0.7110996	5.0231886	7.4198575	-0.12911737	0.060266744	0.07363614	0.04476444	5.7847986	7.9186115	Walking_Scroll
14:33:13.955	-0.48124924	5.461341	7.290567	-0.12911737	0.060266744	0.07363614	0.04476444	5.7847986	7.9186115	Walking_Scroll
14:33:13.978	-0.48124924	5.461341	7.290567	0.14943717	-0.10894293	0.025377786	0.14995003	5.6217027	8.033948	Walking_Scroll
14:33:14.001	-0.48124924	5.461341	7.290567	0.14943717	-0.10894293	0.025377786	0.14995003	5.6217027	8.033948	Walking_Scroll
14:33:14.022	-0.48124924	5.461341	7.290567	0.14943717	-0.10894293	0.025377786	0.14995003	5.6217027	8.033948	Walking_Scroll
14:33:14.043	-0.48124924	5.461341	7.290567	0.14943717	-0.10894293	0.025377786	0.14995003	5.6217027	8.033948	Walking_Scroll
14:33:14.065	-0.48124924	5.461341	7.290567	0.14943717	-0.10894293	0.025377786	0.14995003	5.6217027	8.033948	Walking_Scroll
14:33:14.087	-0.48124924	5.461341	7.290567	0.14943717	-0.10894293	0.025377786	0.14995003	5.6217027	8.033948	Walking_Scroll
14:33:14.110	-0.48124924	5.461341	7.290567	0.14943717	-0.10894293	0.025377786	0.14995003	5.6217027	8.033948	Walking_Scroll
14:33:14.132	-0.48124924	5.461341	7.290567	0.14943717	-0.10894293	0.025377786	0.14995003	5.6217027	8.033948	Walking_Scroll
14:33:14.153	-0.24421602	5.9832926	8.961771	0.1317221	-0.20912483	-0.238516	0.17273557	5.9769225	7.7728286	Walking_Scroll
14:33:14.177	-0.24421602	5.9832926	8.961771	0.1317221	-0.20912483	-0.238516	0.17273557	5.9769225	7.7728286	Walking_Scroll
14:33:14.199	-0.24421602	5.9832926	8.961771	0.1317221	-0.20912483	-0.238516	0.17273557	5.9769225	7.7728286	Walking_Scroll
14:33:14.221	-0.24421602	5.9832926	8.961771	0.1317221	-0.20912483	-0.238516	0.17273557	5.9769225	7.7728286	Walking_Scroll
14:33:14.242	-0.24421602	5.9832926	8.961771	0.1317221	-0.20912483	-0.238516	0.17273557	5.9769225	7.7728286	Walking_Scroll
14:33:14.263	-0.24421602	5.9832926	8.961771	0.1317221	-0.20912483	-0.238516	0.17273557	5.9769225	7.7728286	Walking_Scroll
14:33:14.283	-0.24421602	5.9832926	8.961771	0.1317221	-0.20912483	-0.238516	0.17273557	5.9769225	7.7728286	Walking_Scroll
14:33:14.305	-0.24421602	5.9832926	8.961771	0.1317221	-0.20912483	-0.238516	0.17273557	5.9769225	7.7728286	Walking_Scroll
14:33:14.326	-0.24421602	5.9832926	8.961771	0.32903156	-0.3471804	-0.03570874	0.26415822	6.0474057	7.7155337	Walking_Scroll
14:33:14.347	-0.24421602	5.9832926	8.961771	0.32903156	-0.3471804	-0.03570874	0.26415822	6.0474057	7.7155337	Walking_Scroll
14:33:14.368	0.17478207	6.071881	8.1549	0.32903156	-0.3471804	-0.03570874	0.26415822	6.0474057	7.7155337	Walking_Scroll
14:33:14.390	0.17478207	6.071881	8.1549	0.32903156	-0.3471804	-0.03570874	0.26415822	6.0474057	7.7155337	Walking_Scroll
14:33:14.411	0.17478207	6.071881	8.1549	0.32903156	-0.3471804	-0.03570874	0.26415822	6.0474057	7.7155337	Walking_Scroll
14:33:14.432	0.17478207	6.071881	8.1549	0.32903156	-0.3471804	-0.03570874	0.26415822	6.0474057	7.7155337	Walking_Scroll
14:33:14.454	0.17478207	6.071881	8.1549	0.32903156	-0.3471804	-0.03570874	0.26415822	6.0474057	7.7155337	Walking_Scroll
14:33:14.475	0.17478207	6.071881	8.1549	0.32903156	-0.3471804	-0.03570874	0.26415822	6.0474057	7.7155337	Walking_Scroll
14:33:14.496	0.17478207	6.071881	8.1549	0.32903156	-0.3471804	-0.03570874	0.26415822	6.0474057	7.7155337	Walking_Scroll
14:33:14.517	0.17478207	6.071881	8.1549	-0.06986343	0.11524461	-0.15116228	0.34979346	5.7637277	7.9263763	Walking_Scroll
14:33:14.538	0.17478207	6.071881	8.1549	-0.06986343	0.11524461	-0.15116228	0.34979346	5.7637277	7.9263763	Walking_Scroll
14:33:14.559	1.3719195	5.585843	6.572284	-0.06986343	0.11524461	-0.15116228	0.34979346	5.7637277	7.9263763	Walking_Scroll
14:33:14.579	1.3719195	5.585843	6.572284	-0.06986343	0.11524461	-0.15116228	0.34979346	5.7637277	7.9263763	Walking_Scroll
14:33:14.611	1.3719195	5.585843	6.572284	-0.06986343	0.11524461	-0.15116228	0.34979346	5.7637277	7.9263763	Walking_Scroll
14:33:14.645	1.3719195	5.585843	6.572284	-0.06986343	0.11524461	-0.15116228	0.34979346	5.7637277	7.9263763	Walking_Scroll
14:33:14.678	1.3719195	5.585843	6.572284	-0.06986343	0.11524461	-0.15116228	0.34979346	5.7637277	7.9263763	Walking_Scroll
14:33:14.714	1.3719195	5.585843	6.572284	-0.102239296	0.13540317	-0.057699885	0.28140405	5.6367316	8.019877	Walking_Scroll
14:33:14.747	1.3719195	5.585843	6.572284	-0.102239296	0.13540317	-0.057699885	0.28140405	5.6367316	8.019877	Walking_Scroll
14:33:14.781	0.3040729	6.0263896	6.2251143	-0.102239296	0.13540317	-0.057699885	0.28140405	5.6367316	8.019877	Walking_Scroll
14:33:14.814	0.3040729	6.0263896	6.2251143	-0.102239296	0.13540317	-0.057699885	0.28140405	5.6367316	8.019877	Walking_Scroll
14:33:14.846	0.3040729	6.0263896	6.2251143	-0.102239296	0.13540317	-0.057699885	0.28140405	5.6367316	8.019877	Walking_Scroll
14:33:14.868	0.3040729	6.0263896	6.2251143	0.37973338	0.37364063	0.18725708	-0.12911606	5.8678646	7.856325	Walking_Scroll
14:33:14.890	0.3040729	6.0263896	6.2251143	0.37973338	0.37364063	0.18725708	-0.12911606	5.8678646	7.856325	Walking_Scroll
14:33:14.912	0.3040729	6.0263896	6.2251143	0.37973338	0.37364063	0.18725708	-0.12911606	5.8678646	7.856325	Walking_Scroll
14:33:14.933	0.3040729	6.0263896	6.2251143	0.37973338	0.37364063	0.18725708	-0.12911606	5.8678646	7.856325	Walking_Scroll
14:33:14.953	0.44054657	6.3735595	8.277008	0.37973338	0.37364063	0.18725708	-0.12911606	5.8678646	7.856325	Walking_Scroll
14:33:14.974	0.44054657	6.3735595	8.277008	0.37973338	0.37364063	0.18725708	-0.12911606	5.8678646	7.856325	Walking_Scroll
14:33:14.994	0.44054657	6.3735595	8.277008	0.37973338	0.37364063	0.18725708	-0.12911606	5.8678646	7.856325	Walking_Scroll
14:33:15.015	0.44054657	6.3735595	8.277008	0.37973338	0.37364063	0.18725708	-0.12911606	5.8678646	7.856325	Walking_Scroll
14:33:15.036	0.44054657	6.3735595	8.277008	0.37973338	0.37364063	0.18725708	-0.12911606	5.8678646	7.856325	Walking_Scroll
14:33:15.057	0.44054657	6.3735595	8.277008	0.29115793	0.17327681	0.41938585	0.038321257	6.1214542	7.661377	Walking_Scroll
14:33:15.078	0.44054657	6.3735595	8.277008	0.29115793	0.17327681	0.41938585	0.038321257	6.1214542	7.661377	Walking_Scroll
14:33:15.100	0.44054657	6.3735595	8.277008	0.29115793	0.17327681	0.41938585	0.038321257	6.1214542	7.661377	Walking_Scroll
14:33:15.121	0.44054657	6.3735595	8.277008	0.29115793	0.17327681	0.41938585	0.038321257	6.1214542	7.661377	Walking_Scroll
14:33:15.142	0.44054657	6.3735595	8.277008	0.29115793	0.17327681	0.41938585	0.038321257	6.1214542	7.661377	Walking_Scroll
14:33:15.165	-0.409421	6.0886407	6.8069234	0.29115793	0.17327681	0.41938585	0.038321257	6.1214542	7.661377	Walking_Scroll
14:33:15.186	-0.409421	6.0886407	6.8069234	0.29115793	0.17327681	0.41938585	0.038321257	6.1214542	7.661377	Walking_Scroll
14:33:15.206	-0.409421	6.0886407	6.8069234	0.29115793	0.17327681	0.41938585	0.038321257	6.1214542	7.661377	Walking_Scroll
14:33:15.228	-0.409421	6.0886407	6.8069234	-0.5713838	0.10180558	0.34486032	0.34624	6.0106854	7.7409368	Walking_Scroll
14:33:15.250	-0.409421	6.0886407	6.8069234	-0.5713838	0.10180558	0.34486032	0.34624	6.0106854	7.7409368	Walking_Scroll
14:33:15.272	-0.409421	6.0886407	6.8069234	-0.5713838	0.10180558	0.34486032	0.34624	6.0106854	7.7409368	Walking_Scroll
14:33:15.294	-0.409421	6.0886407	6.8069234	-0.5713838	0.10180558	0.34486032	0.34624	6.0106854	7.7409368	Walking_Scroll
14:33:15.315	-0.409421	6.0886407	6.8069234	-0.5713838	0.10180558	0.34486032	0.34624	6.0106854	7.7409368	Walking_Scroll
14:33:15.337	-0.409421	6.0886407	6.8069234	-0.5713838	0.10180558	0.34486032	0.34624	6.0106854	7.7409368	Walking_Scroll
14:33:15.358	-0.63208854	4.7933383	7.309721	-0.5713838	0.10180558	0.34486032	0.34624	6.0106854	7.7409368	Walking_Scroll
14:33:15.382	-0.63208854	4.7933383	7.309721	-0.5713838	0.10180558	0.34486032	0.34624	6.0106854	7.7409368	Walking_Scroll
14:33:15.404	-0.63208854	4.7933383	7.309721	-0.075972095	0.20198749	0.47619635	0.2728353	5.4276094	8.163145	Walking_Scroll
14:33:15.426	-0.63208854	4.7933383	7.309721	-0.075972095	0.20198749	0.47619635	0.2728353	5.4276094	8.163145	Walking_Scroll
14:33:15.449	-0.63208854	4.7933383	7.309721	-0.075972095	0.20198749	0.47619635	0.2728353	5.4276094	8.163145	Walking_Scroll
14:33:15.470	-0.63208854	4.7933383	7.309721	-0.075972095	0.20198749	0.47619635	0.2728353	5.4276094	8.163145	Walking_Scroll
14:33:15.491	-0.63208854	4.7933383	7.309721	-0.075972095	0.20198749	0.47619635	0.2728353	5.4276094	8.163145	Walking_Scroll
14:33:15.513	-0.63208854	4.7933383	7.309721	-0.075972095	0.20198749	0.47619635	0.2728353	5.4276094	8.163145	Walking_Scroll
14:33:15.534	-0.63208854	4.7933383	7.309721	-0.075972095	0.20198749	0.47619635	0.2728353	5.4276094	8.163145	Walking_Scroll
14:33:15.556	-0.14365649	5.0567083	7.7239304	-0.075972095	0.20198749	0.47619635	0.2728353	5.4276094	8.163145	Walking_Scroll
14:33:15.576	-0.14365649	5.0567083	7.7239304	-0.075972095	0.20198749	0.47619635	0.2728353	5.4276094	8.163145	Walking_Scroll
14:33:15.600	-0.14365649	5.0567083	7.7239304	-0.079026416	0.035832133	-0.04670431	0.46038464	5.352889	8.20396	Walking_Scroll
14:33:15.621	-0.14365649	5.0567083	7.7239304	-0.079026416	0.035832133	-0.04670431	0.46038464	5.352889	8.20396	Walking_Scroll
14:33:15.642	-0.14365649	5.0567083	7.7239304	-0.079026416	0.035832133	-0.04670431	0.46038464	5.352889	8.20396	Walking_Scroll
14:33:15.663	-0.14365649	5.0567083	7.7239304	-0.079026416	0.035832133	-0.04670431	0.46038464	5.352889	8.20396	Walking_Scroll
14:33:15.685	-0.14365649	5.0567083	7.7239304	-0.079026416	0.035832133	-0.04670431	0.46038464	5.352889	8.20396	Walking_Scroll
14:33:15.706	-0.14365649	5.0567083	7.7239304	-0.079026416	0.035832133	-0.04670431	0.46038464	5.352889	8.20396	Walking_Scroll
14:33:15.727	-0.14365649	5.0567083	7.7239304	-0.079026416	0.035832133	-0.04670431	0.46038464	5.352889	8.20396	Walking_Scroll
14:33:15.750	-0.14365649	5.0567083	7.7239304	-0.079026416	0.035832133	-0.04670431	0.46038464	5.352889	8.20396	Walking_Scroll
14:33:15.782	1.0151725	5.6241517	7.989695	-0.47731054	0.009564928	-0.30021337	0.580724	4.871004	8.4915495	Walking_Scroll
14:33:15.816	1.0151725	5.6241517	7.989695	-0.47731054	0.009564928	-0.30021337	0.580724	4.871004	8.4915495	Walking_Scroll
14:33:15.850	1.0151725	5.6241517	7.989695	-0.47731054	0.009564928	-0.30021337	0.580724	4.871004	8.4915495	Walking_Scroll
14:33:15.883	1.0151725	5.6241517	7.989695	-0.47731054	0.009564928	-0.30021337	0.580724	4.871004	8.4915495	Walking_Scroll
14:33:15.916	1.0151725	5.6241517	7.989695	-0.47731054	0.009564928	-0.30021337	0.580724	4.871004	8.4915495	Walking_Scroll
14:33:15.950	1.0151725	5.6241517	7.989695	-0.91163576	-0.121771105	-0.23240735	0.25446925	5.1149645	8.363177	Walking_Scroll
14:33:15.983	3.9194279	5.0591025	9.234718	-0.91163576	-0.121771105	-0.23240735	0.25446925	5.1149645	8.363177	Walking_Scroll
14:33:16.017	3.9194279	5.0591025	9.234718	-0.91163576	-0.121771105	-0.23240735	0.25446925	5.1149645	8.363177	Walking_Scroll
14:33:16.051	3.9194279	5.0591025	9.234718	-0.91163576	-0.121771105	-0.23240735	0.25446925	5.1149645	8.363177	Walking_Scroll
14:33:16.084	3.9194279	5.0591025	9.234718	-0.91163576	-0.121771105	-0.23240735	0.25446925	5.1149645	8.363177	Walking_Scroll
14:33:16.105	3.9194279	5.0591025	9.234718	-0.91163576	-0.121771105	-0.23240735	0.25446925	5.1149645	8.363177	Walking_Scroll
14:33:16.126	3.9194279	5.0591025	9.234718	-0.07658295	-0.10955379	-0.057089023	0.013744156	4.521845	8.7019005	Walking_Scroll
14:33:16.147	3.9194279	5.0591025	9.234718	-0.07658295	-0.10955379	-0.057089023	0.013744156	4.521845	8.7019005	Walking_Scroll
14:33:16.168	1.6664152	4.199558	10.005674	-0.07658295	-0.10955379	-0.057089023	0.013744156	4.521845	8.7019005	Walking_Scroll
14:33:16.189	1.6664152	4.199558	10.005674	-0.07658295	-0.10955379	-0.057089023	0.013744156	4.521845	8.7019005	Walking_Scroll
14:33:16.210	1.6664152	4.199558	10.005674	-0.07658295	-0.10955379	-0.057089023	0.013744156	4.521845	8.7019005	Walking_Scroll
14:33:16.231	1.6664152	4.199558	10.005674	-0.07658295	-0.10955379	-0.057089023	0.013744156	4.521845	8.7019005	Walking_Scroll
14:33:16.251	1.6664152	4.199558	10.005674	-0.07658295	-0.10955379	-0.057089023	0.013744156	4.521845	8.7019005	Walking_Scroll
14:33:16.272	1.6664152	4.199558	10.005674	-0.07658295	-0.10955379	-0.057089023	0.013744156	4.521845	8.7019005	Walking_Scroll
14:33:16.293	1.6664152	4.199558	10.005674	-0.07658295	-0.10955379	-0.057089023	0.013744156	4.521845	8.7019005	Walking_Scroll
14:33:16.314	1.6664152	4.199558	10.005674	-0.07169603	0.11768808	-0.001500285	0.26108676	4.407654	8.756413	Walking_Scroll
14:33:16.335	1.6664152	4.199558	10.005674	-0.07169603	0.11768808	-0.001500285	0.26108676	4.407654	8.756413	Walking_Scroll
14:33:16.356	-0.11971374	4.723904	7.563514	-0.07169603	0.11768808	-0.001500285	0.26108676	4.407654	8.756413	Walking_Scroll
14:33:16.378	-0.11971374	4.723904	7.563514	-0.07169603	0.11768808	-0.001500285	0.26108676	4.407654	8.756413	Walking_Scroll
14:33:16.399	-0.11971374	4.723904	7.563514	-0.07169603	0.11768808	-0.001500285	0.26108676	4.407654	8.756413	Walking_Scroll
14:33:16.420	-0.11971374	4.723904	7.563514	-0.07169603	0.11768808	-0.001500285	0.26108676	4.407654	8.756413	Walking_Scroll
14:33:16.441	-0.11971374	4.723904	7.563514	-0.07169603	0.11768808	-0.001500285	0.26108676	4.407654	8.756413	Walking_Scroll
14:33:16.463	-0.11971374	4.723904	7.563514	-0.07169603	0.11768808	-0.001500285	0.26108676	4.407654	8.756413	Walking_Scroll
14:33:16.483	-0.11971374	4.723904	7.563514	0.3742356	0.04255165	0.23123938	0.005261939	4.853215	8.521539	Walking_Scroll
14:33:16.505	-0.11971374	4.723904	7.563514	0.3742356	0.04255165	0.23123938	0.005261939	4.853215	8.521539	Walking_Scroll
14:33:16.526	-0.11971374	4.723904	7.563514	0.3742356	0.04255165	0.23123938	0.005261939	4.853215	8.521539	Walking_Scroll
14:33:16.548	-0.11971374	4.723904	7.563514	0.3742356	0.04255165	0.23123938	0.005261939	4.853215	8.521539	Walking_Scroll
14:33:16.570	0.38547826	5.4733124	9.256267	0.3742356	0.04255165	0.23123938	0.005261939	4.853215	8.521539	Walking_Scroll
14:33:16.592	0.38547826	5.4733124	9.256267	0.3742356	0.04255165	0.23123938	0.005261939	4.853215	8.521539	Walking_Scroll
14:33:16.613	0.38547826	5.4733124	9.256267	0.3742356	0.04255165	0.23123938	0.005261939	4.853215	8.521539	Walking_Scroll
14:33:16.635	0.38547826	5.4733124	9.256267	0.3742356	0.04255165	0.23123938	0.005261939	4.853215	8.521539	Walking_Scroll
14:33:16.656	0.38547826	5.4733124	9.256267	0.3742356	0.04255165	0.23123938	0.005261939	4.853215	8.521539	Walking_Scroll
14:33:16.678	0.38547826	5.4733124	9.256267	0.27832973	0.22642209	0.5470567	0.05163745	5.1177897	8.365159	Walking_Scroll
14:33:16.699	0.38547826	5.4733124	9.256267	0.27832973	0.22642209	0.5470567	0.05163745	5.1177897	8.365159	Walking_Scroll
14:33:16.721	0.38547826	5.4733124	9.256267	0.27832973	0.22642209	0.5470567	0.05163745	5.1177897	8.365159	Walking_Scroll
14:33:16.742	0.38547826	5.4733124	9.256267	0.27832973	0.22642209	0.5470567	0.05163745	5.1177897	8.365159	Walking_Scroll
14:33:16.763	-0.26097596	4.6329217	9.148524	0.27832973	0.22642209	0.5470567	0.05163745	5.1177897	8.365159	Walking_Scroll
14:33:16.785	-0.26097596	4.6329217	9.148524	0.27832973	0.22642209	0.5470567	0.05163745	5.1177897	8.365159	Walking_Scroll
14:33:16.807	-0.26097596	4.6329217	9.148524	0.27832973	0.22642209	0.5470567	0.05163745	5.1177897	8.365159	Walking_Scroll
14:33:16.828	-0.26097596	4.6329217	9.148524	0.27832973	0.22642209	0.5470567	0.05163745	5.1177897	8.365159	Walking_Scroll
14:33:16.849	-0.26097596	4.6329217	9.148524	-0.11506747	0.30033678	0.3137062	0.2345533	4.628827	8.642297	Walking_Scroll
14:33:16.872	-0.26097596	4.6329217	9.148524	-0.11506747	0.30033678	0.3137062	0.2345533	4.628827	8.642297	Walking_Scroll
14:33:16.894	-0.26097596	4.6329217	9.148524	-0.11506747	0.30033678	0.3137062	0.2345533	4.628827	8.642297	Walking_Scroll
14:33:16.915	-0.26097596	4.6329217	9.148524	-0.11506747	0.30033678	0.3137062	0.2345533	4.628827	8.642297	Walking_Scroll
14:33:16.939	-0.26097596	4.6329217	9.148524	-0.11506747	0.30033678	0.3137062	0.2345533	4.628827	8.642297	Walking_Scroll
14:33:16.959	0.7110996	4.515602	9.5244255	-0.11506747	0.30033678	0.3137062	0.2345533	4.628827	8.642297	Walking_Scroll
14:33:16.981	0.7110996	4.515602	9.5244255	-0.11506747	0.30033678	0.3137062	0.2345533	4.628827	8.642297	Walking_Scroll
14:33:17.003	0.7110996	4.515602	9.5244255	-0.11506747	0.30033678	0.3137062	0.2345533	4.628827	8.642297	Walking_Scroll
14:33:17.024	0.7110996	4.515602	9.5244255	0.19586295	-0.15353608	-0.034487005	0.09987868	4.3917546	8.767716	Walking_Scroll
14:33:17.045	0.7110996	4.515602	9.5244255	0.19586295	-0.15353608	-0.034487005	0.09987868	4.3917546	8.767716	Walking_Scroll
14:33:17.066	0.7110996	4.515602	9.5244255	0.19586295	-0.15353608	-0.034487005	0.09987868	4.3917546	8.767716	Walking_Scroll
14:33:17.087	0.7110996	4.515602	9.5244255	0.19586295	-0.15353608	-0.034487005	0.09987868	4.3917546	8.767716	Walking_Scroll
14:33:17.109	0.7110996	4.515602	9.5244255	0.19586295	-0.15353608	-0.034487005	0.09987868	4.3917546	8.767716	Walking_Scroll
14:33:17.131	0.7110996	4.515602	9.5244255	0.19586295	-0.15353608	-0.034487005	0.09987868	4.3917546	8.767716	Walking_Scroll
14:33:17.152	1.036721	5.183605	8.8636055	0.19586295	-0.15353608	-0.034487005	0.09987868	4.3917546	8.767716	Walking_Scroll
14:33:17.173	1.036721	5.183605	8.8636055	0.19586295	-0.15353608	-0.034487005	0.09987868	4.3917546	8.767716	Walking_Scroll
14:33:17.194	1.036721	5.183605	8.8636055	0.19586295	-0.15353608	-0.034487005	0.09987868	4.3917546	8.767716	Walking_Scroll
14:33:17.216	1.036721	5.183605	8.8636055	0.1298895	0.05293636	-0.1823164	0.04430712	4.869193	8.512306	Walking_Scroll
14:33:17.237	1.036721	5.183605	8.8636055	0.1298895	0.05293636	-0.1823164	0.04430712	4.869193	8.512306	Walking_Scroll
14:33:17.258	1.036721	5.183605	8.8636055	0.1298895	0.05293636	-0.1823164	0.04430712	4.869193	8.512306	Walking_Scroll
14:33:17.279	1.036721	5.183605	8.8636055	0.1298895	0.05293636	-0.1823164	0.04430712	4.869193	8.512306	Walking_Scroll
14:33:17.301	1.036721	5.183605	8.8636055	0.1298895	0.05293636	-0.1823164	0.04430712	4.869193	8.512306	Walking_Scroll
14:33:17.324	1.036721	5.183605	8.8636055	0.1298895	0.05293636	-0.1823164	0.04430712	4.869193	8.512306	Walking_Scroll
14:33:17.345	1.036721	5.183605	8.8636055	0.1298895	0.05293636	-0.1823164	0.04430712	4.869193	8.512306	Walking_Scroll
14:33:17.366	-0.6560313	5.2314906	8.25546	0.1298895	0.05293636	-0.1823164	0.04430712	4.869193	8.512306	Walking_Scroll
14:33:17.387	-0.6560313	5.2314906	8.25546	0.37484646	0.17572027	-0.11878642	0.11526195	5.0387826	8.412355	Walking_Scroll
14:33:17.411	-0.6560313	5.2314906	8.25546	0.37484646	0.17572027	-0.11878642	0.11526195	5.0387826	8.412355	Walking_Scroll
14:33:17.433	-0.6560313	5.2314906	8.25546	0.37484646	0.17572027	-0.11878642	0.11526195	5.0387826	8.412355	Walking_Scroll
14:33:17.453	-0.6560313	5.2314906	8.25546	0.37484646	0.17572027	-0.11878642	0.11526195	5.0387826	8.412355	Walking_Scroll
14:33:17.475	-0.6560313	5.2314906	8.25546	0.37484646	0.17572027	-0.11878642	0.11526195	5.0387826	8.412355	Walking_Scroll
14:33:17.497	-0.6560313	5.2314906	8.25546	0.37484646	0.17572027	-0.11878642	0.11526195	5.0387826	8.412355	Walking_Scroll
14:33:17.518	-0.6560313	5.2314906	8.25546	0.37484646	0.17572027	-0.11878642	0.11526195	5.0387826	8.412355	Walking_Scroll
14:33:17.539	-0.6560313	5.2314906	8.25546	0.37484646	0.17572027	-0.11878642	0.11526195	5.0387826	8.412355	Walking_Scroll
14:33:17.561	1.1396748	3.78056	4.9369946	0.37484646	0.17572027	-0.11878642	0.11526195	5.0387826	8.412355	Walking_Scroll
14:33:17.583	1.1396748	3.78056	4.9369946	0.23373659	0.12440759	-0.1487188	0.16210504	4.496321	8.713621	Walking_Scroll
14:33:17.605	1.1396748	3.78056	4.9369946	0.23373659	0.12440759	-0.1487188	0.16210504	4.496321	8.713621	Walking_Scroll
14:33:17.627	1.1396748	3.78056	4.9369946	0.23373659	0.12440759	-0.1487188	0.16210504	4.496321	8.713621	Walking_Scroll
14:33:17.649	1.1396748	3.78056	4.9369946	0.23373659	0.12440759	-0.1487188	0.16210504	4.496321	8.713621	Walking_Scroll
14:33:17.670	1.1396748	3.78056	4.9369946	0.23373659	0.12440759	-0.1487188	0.16210504	4.496321	8.713621	Walking_Scroll
14:33:17.692	1.1396748	3.78056	4.9369946	0.23373659	0.12440759	-0.1487188	0.16210504	4.496321	8.713621	Walking_Scroll
14:33:17.713	1.1396748	3.78056	4.9369946	0.23373659	0.12440759	-0.1487188	0.16210504	4.496321	8.713621	Walking_Scroll
14:33:17.734	1.1396748	3.78056	4.9369946	0.23373659	0.12440759	-0.1487188	0.16210504	4.496321	8.713621	Walking_Scroll
14:33:17.755	0.009577099	4.295329	6.2251143	0.24534303	0.07737097	-0.054034695	0.051524866	4.5754514	8.673692	Walking_Scroll
14:33:17.775	0.009577099	4.295329	6.2251143	0.24534303	0.07737097	-0.054034695	0.051524866	4.5754514	8.673692	Walking_Scroll
14:33:17.797	0.009577099	4.295329	6.2251143	0.24534303	0.07737097	-0.054034695	0.051524866	4.5754514	8.673692	Walking_Scroll
14:33:17.819	0.009577099	4.295329	6.2251143	0.24534303	0.07737097	-0.054034695	0.051524866	4.5754514	8.673692	Walking_Scroll
14:33:17.840	0.009577099	4.295329	6.2251143	0.24534303	0.07737097	-0.054034695	0.051524866	4.5754514	8.673692	Walking_Scroll
14:33:17.861	0.009577099	4.295329	6.2251143	0.24534303	0.07737097	-0.054034695	0.051524866	4.5754514	8.673692	Walking_Scroll
14:33:17.882	0.009577099	4.295329	6.2251143	0.24534303	0.07737097	-0.054034695	0.051524866	4.5754514	8.673692	Walking_Scroll
14:33:17.904	0.009577099	4.295329	6.2251143	0.24534303	0.07737097	-0.054034695	0.051524866	4.5754514	8.673692	Walking_Scroll
14:33:17.926	0.009577099	4.295329	6.2251143	0.011992506	0.14334442	0.3747927	-0.021476211	5.025307	8.421174	Walking_Scroll
14:33:17.948	0.009577099	4.295329	6.2251143	0.011992506	0.14334442	0.3747927	-0.021476211	5.025307	8.421174	Walking_Scroll
14:33:17.970	0.1699935	5.233885	9.672871	0.011992506	0.14334442	0.3747927	-0.021476211	5.025307	8.421174	Walking_Scroll
14:33:17.993	0.1699935	5.233885	9.672871	0.011992506	0.14334442	0.3747927	-0.021476211	5.025307	8.421174	Walking_Scroll
14:33:18.014	0.1699935	5.233885	9.672871	0.011992506	0.14334442	0.3747927	-0.021476211	5.025307	8.421174	Walking_Scroll
14:33:18.035	0.1699935	5.233885	9.672871	0.011992506	0.14334442	0.3747927	-0.021476211	5.025307	8.421174	Walking_Scroll
14:33:18.057	0.1699935	5.233885	9.672871	0.011992506	0.14334442	0.3747927	-0.021476211	5.025307	8.421174	Walking_Scroll
14:33:18.079	0.1699935	5.233885	9.672871	0.011992506	0.14334442	0.3747927	-0.021476211	5.025307	8.421174	Walking_Scroll
14:33:18.099	0.1699935	5.233885	9.672871	0.011992506	0.14334442	0.3747927	-0.021476211	5.025307	8.421174	Walking_Scroll
14:33:18.121	0.1699935	5.233885	9.672871	-0.3728526	-0.27632	0.31004098	-0.03728826	5.0928307	8.380456	Walking_Scroll
14:33:18.144	0.1699935	5.233885	9.672871	-0.3728526	-0.27632	0.31004098	-0.03728826	5.0928307	8.380456	Walking_Scroll
14:33:18.164	-0.83081335	3.8763309	9.953	-0.3728526	-0.27632	0.31004098	-0.03728826	5.0928307	8.380456	Walking_Scroll
14:33:18.186	-0.83081335	3.8763309	9.953	-0.3728526	-0.27632	0.31004098	-0.03728826	5.0928307	8.380456	Walking_Scroll
14:33:18.207	-0.83081335	3.8763309	9.953	-0.3728526	-0.27632	0.31004098	-0.03728826	5.0928307	8.380456	Walking_Scroll
14:33:18.229	-0.83081335	3.8763309	9.953	-0.3728526	-0.27632	0.31004098	-0.03728826	5.0928307	8.380456	Walking_Scroll
14:33:18.251	-0.83081335	3.8763309	9.953	-0.3728526	-0.27632	0.31004098	-0.03728826	5.0928307	8.380456	Walking_Scroll
14:33:18.272	-0.83081335	3.8763309	9.953	-0.3728526	-0.27632	0.31004098	-0.03728826	5.0928307	8.380456	Walking_Scroll
14:33:18.294	-0.83081335	3.8763309	9.953	-0.47425622	0.043162517	0.25139794	0.11121589	4.494149	8.715538	Walking_Scroll
14:33:18.316	-0.83081335	3.8763309	9.953	-0.47425622	0.043162517	0.25139794	0.11121589	4.494149	8.715538	Walking_Scroll
14:33:18.337	-0.83081335	3.8763309	9.953	-0.47425622	0.043162517	0.25139794	0.11121589	4.494149	8.715538	Walking_Scroll
14:33:18.359	-0.29689008	4.1181526	10.91071	-0.47425622	0.043162517	0.25139794	0.11121589	4.494149	8.715538	Walking_Scroll
14:33:18.380	-0.29689008	4.1181526	10.91071	-0.47425622	0.043162517	0.25139794	0.11121589	4.494149	8.715538	Walking_Scroll
14:33:18.402	-0.29689008	4.1181526	10.91071	-0.47425622	0.043162517	0.25139794	0.11121589	4.494149	8.715538	Walking_Scroll
14:33:18.423	-0.29689008	4.1181526	10.91071	-0.47425622	0.043162517	0.25139794	0.11121589	4.494149	8.715538	Walking_Scroll
14:33:18.445	-0.29689008	4.1181526	10.91071	-0.47425622	0.043162517	0.25139794	0.11121589	4.494149	8.715538	Walking_Scroll
14:33:18.467	-0.29689008	4.1181526	10.91071	0.17142832	0.032166943	-0.1102343	0.09869181	4.287654	8.819107	Walking_Scroll
14:33:18.488	-0.29689008	4.1181526	10.91071	0.17142832	0.032166943	-0.1102343	0.09869181	4.287654	8.819107	Walking_Scroll
14:33:18.512	-0.29689008	4.1181526	10.91071	0.17142832	0.032166943	-0.1102343	0.09869181	4.287654	8.819107	Walking_Scroll
14:33:18.534	-0.29689008	4.1181526	10.91071	0.17142832	0.032166943	-0.1102343	0.09869181	4.287654	8.819107	Walking_Scroll
14:33:18.555	0.19393626	5.2027593	8.92825	0.17142832	0.032166943	-0.1102343	0.09869181	4.287654	8.819107	Walking_Scroll
14:33:18.576	0.19393626	5.2027593	8.92825	0.17142832	0.032166943	-0.1102343	0.09869181	4.287654	8.819107	Walking_Scroll
14:33:18.598	0.19393626	5.2027593	8.92825	0.17142832	0.032166943	-0.1102343	0.09869181	4.287654	8.819107	Walking_Scroll
14:33:18.620	0.19393626	5.2027593	8.92825	0.17142832	0.032166943	-0.1102343	0.09869181	4.287654	8.819107	Walking_Scroll
14:33:18.641	0.19393626	5.2027593	8.92825	0.15249151	-0.62329143	-0.3350327	0.220463	4.777795	8.561217	Walking_Scroll
14:33:18.661	0.19393626	5.2027593	8.92825	0.15249151	-0.62329143	-0.3350327	0.220463	4.777795	8.561217	Walking_Scroll
14:33:18.683	0.19393626	5.2027593	8.92825	0.15249151	-0.62329143	-0.3350327	0.220463	4.777795	8.561217	Walking_Scroll
14:33:18.704	0.19393626	5.2027593	8.92825	0.15249151	-0.62329143	-0.3350327	0.220463	4.777795	8.561217	Walking_Scroll
14:33:18.725	0.19393626	5.2027593	8.92825	0.15249151	-0.62329143	-0.3350327	0.220463	4.777795	8.561217	Walking_Scroll
14:33:18.747	0.19393626	5.2027593	8.92825	0.15249151	-0.62329143	-0.3350327	0.220463	4.777795	8.561217	Walking_Scroll
14:33:18.768	-0.14365649	4.9274178	8.784595	0.15249151	-0.62329143	-0.3350327	0.220463	4.777795	8.561217	Walking_Scroll
14:33:18.789	-0.14365649	4.9274178	8.784595	0.15249151	-0.62329143	-0.3350327	0.220463	4.777795	8.561217	Walking_Scroll
14:33:18.810	-0.14365649	4.9274178	8.784595	0.15249151	-0.62329143	-0.3350327	0.220463	4.777795	8.561217	Walking_Scroll
14:33:18.832	-0.14365649	4.9274178	8.784595	0.3375837	-0.5084488	-0.2788331	0.37422693	4.9034076	8.4845085	Walking_Scroll
14:33:18.853	-0.14365649	4.9274178	8.784595	0.3375837	-0.5084488	-0.2788331	0.37422693	4.9034076	8.4845085	Walking_Scroll
14:33:18.874	-0.14365649	4.9274178	8.784595	0.3375837	-0.5084488	-0.2788331	0.37422693	4.9034076	8.4845085	Walking_Scroll
14:33:18.896	-0.14365649	4.9274178	8.784595	0.3375837	-0.5084488	-0.2788331	0.37422693	4.9034076	8.4845085	Walking_Scroll
14:33:18.917	-0.14365649	4.9274178	8.784595	0.3375837	-0.5084488	-0.2788331	0.37422693	4.9034076	8.4845085	Walking_Scroll
14:33:18.938	-0.14365649	4.9274178	8.784595	0.3375837	-0.5084488	-0.2788331	0.37422693	4.9034076	8.4845085	Walking_Scroll
14:33:18.960	0.55307746	3.7757714	7.4270406	0.3375837	-0.5084488	-0.2788331	0.37422693	4.9034076	8.4845085	Walking_Scroll
14:33:18.981	0.55307746	3.7757714	7.4270406	0.3375837	-0.5084488	-0.2788331	0.37422693	4.9034076	8.4845085	Walking_Scroll
14:33:19.001	0.55307746	3.7757714	7.4270406	0.27099937	0.08653395	-0.084577955	0.38641456	4.4890313	8.710319	Walking_Scroll
14:33:19.030	0.55307746	3.7757714	7.4270406	0.27099937	0.08653395	-0.084577955	0.38641456	4.4890313	8.710319	Walking_Scroll
14:33:19.063	0.55307746	3.7757714	7.4270406	0.27099937	0.08653395	-0.084577955	0.38641456	4.4890313	8.710319	Walking_Scroll
14:33:19.097	0.55307746	3.7757714	7.4270406	0.27099937	0.08653395	-0.084577955	0.38641456	4.4890313	8.710319	Walking_Scroll
14:33:19.130	0.55307746	3.7757714	7.4270406	0.27099937	0.08653395	-0.084577955	0.38641456	4.4890313	8.710319	Walking_Scroll
14:33:19.164	-0.34716985	3.8021083	9.07909	0.27099937	0.08653395	-0.084577955	0.38641456	4.4890313	8.710319	Walking_Scroll
14:33:19.198	-0.34716985	3.8021083	9.07909	0.12744604	0.09814039	0.0027757715	0.29054904	4.699171	8.602542	Walking_Scroll
14:33:19.220	-0.34716985	3.8021083	9.07909	0.12744604	0.09814039	0.0027757715	0.29054904	4.699171	8.602542	Walking_Scroll
14:33:19.242	-0.34716985	3.8021083	9.07909	0.12744604	0.09814039	0.0027757715	0.29054904	4.699171	8.602542	Walking_Scroll
14:33:19.265	-0.34716985	3.8021083	9.07909	0.12744604	0.09814039	0.0027757715	0.29054904	4.699171	8.602542	Walking_Scroll
14:33:19.285	-0.34716985	3.8021083	9.07909	0.12744604	0.09814039	0.0027757715	0.29054904	4.699171	8.602542	Walking_Scroll
14:33:19.306	-0.34716985	3.8021083	9.07909	0.12744604	0.09814039	0.0027757715	0.29054904	4.699171	8.602542	Walking_Scroll
14:33:19.328	-0.34716985	3.8021083	9.07909	0.12744604	0.09814039	0.0027757715	0.29054904	4.699171	8.602542	Walking_Scroll
14:33:19.350	-0.34716985	3.8021083	9.07909	0.12744604	0.09814039	0.0027757715	0.29054904	4.699171	8.602542	Walking_Scroll
14:33:19.372	0.2561874	4.9872746	8.447001	0.31192735	0.2697935	0.029042976	0.13300708	5.204495	8.310588	Walking_Scroll
14:33:19.393	0.2561874	4.9872746	8.447001	0.31192735	0.2697935	0.029042976	0.13300708	5.204495	8.310588	Walking_Scroll
[truncated: 3,011 more rows]
