# Supplementary material for: Real-time Smartphone Activity Classification Using Inertial Sensors—Recognition of Scrolling, Typing, and Watching Videos While Sitting or Walking
Source: Sensors (Basel). 2020 Jan 24;20(3):655. doi: 10.3390/s20030655 (PMC7038357; doi:10.3390/s20030655)
Supplement: Supplementary file 1 [file sensors-20-00655-s001.zip › sensors-668083-supplementary/5Hz_data/2933/2019_09_10_12_09_33_Walking_Idle.csv]

time	accX	accY	accZ	rotX	rotY	rotZ	graX	graY	graZ	activity
12:23:08.307	-0.7685622	2.3344178	8.947405	-0.06888483	0.03678875	-0.030213393	-0.68836826	2.2829127	9.512352	Walking_Idle
12:23:08.328	-0.7685622	2.3344178	8.947405	-0.06888483	0.03678875	-0.030213393	-0.68836826	2.2829127	9.512352	Walking_Idle
12:23:08.354	-0.7685622	2.3344178	8.947405	-0.06888483	0.03678875	-0.030213393	-0.68836826	2.2829127	9.512352	Walking_Idle
12:23:08.375	-0.7685622	2.3344178	8.947405	-0.06888483	0.03678875	-0.030213393	-0.68836826	2.2829127	9.512352	Walking_Idle
12:23:08.395	-0.7685622	2.3344178	8.947405	-0.06888483	0.03678875	-0.030213393	-0.68836826	2.2829127	9.512352	Walking_Idle
12:23:08.417	-0.7685622	2.3344178	8.947405	-0.06888483	0.03678875	-0.030213393	-0.68836826	2.2829127	9.512352	Walking_Idle
12:23:08.437	-0.7685622	2.3344178	8.947405	-0.06888483	0.03678875	-0.030213393	-0.68836826	2.2829127	9.512352	Walking_Idle
12:23:08.458	-0.12929083	2.2889266	9.115005	0.11070955	-0.23565716	0.06324899	-0.3114725	2.3355863	9.51937	Walking_Idle
12:23:08.480	-0.12929083	2.2889266	9.115005	0.11070955	-0.23565716	0.06324899	-0.3114725	2.3355863	9.51937	Walking_Idle
12:23:08.501	-0.12929083	2.2889266	9.115005	0.11070955	-0.23565716	0.06324899	-0.3114725	2.3355863	9.51937	Walking_Idle
12:23:08.522	-0.12929083	2.2889266	9.115005	0.11070955	-0.23565716	0.06324899	-0.3114725	2.3355863	9.51937	Walking_Idle
12:23:08.544	-0.12929083	2.2889266	9.115005	0.11070955	-0.23565716	0.06324899	-0.3114725	2.3355863	9.51937	Walking_Idle
12:23:08.565	-0.12929083	2.2889266	9.115005	0.11070955	-0.23565716	0.06324899	-0.3114725	2.3355863	9.51937	Walking_Idle
12:23:08.586	-0.12929083	2.2889266	9.115005	0.11070955	-0.23565716	0.06324899	-0.3114725	2.3355863	9.51937	Walking_Idle
12:23:08.608	-0.12929083	2.2889266	9.115005	0.11070955	-0.23565716	0.06324899	-0.3114725	2.3355863	9.51937	Walking_Idle
12:23:08.629	-0.3615355	2.5929997	8.868394	0.16752002	-0.010858741	0.03637092	-0.13168688	2.4687788	9.489899	Walking_Idle
12:23:08.650	-0.3615355	2.5929997	8.868394	0.16752002	-0.010858741	0.03637092	-0.13168688	2.4687788	9.489899	Walking_Idle
12:23:08.672	-0.3615355	2.5929997	8.868394	0.16752002	-0.010858741	0.03637092	-0.13168688	2.4687788	9.489899	Walking_Idle
12:23:08.692	-0.3615355	2.5929997	8.868394	0.16752002	-0.010858741	0.03637092	-0.13168688	2.4687788	9.489899	Walking_Idle
12:23:08.713	-0.3615355	2.5929997	8.868394	0.16752002	-0.010858741	0.03637092	-0.13168688	2.4687788	9.489899	Walking_Idle
12:23:08.735	-0.3615355	2.5929997	8.868394	0.16752002	-0.010858741	0.03637092	-0.13168688	2.4687788	9.489899	Walking_Idle
12:23:08.756	-0.3615355	2.5929997	8.868394	0.16752002	-0.010858741	0.03637092	-0.13168688	2.4687788	9.489899	Walking_Idle
12:23:08.777	-0.3615355	2.5929997	8.868394	0.16752002	-0.010858741	0.03637092	-0.13168688	2.4687788	9.489899	Walking_Idle
12:23:08.799	-0.3615355	2.5929997	8.868394	0.16752002	-0.010858741	0.03637092	-0.13168688	2.4687788	9.489899	Walking_Idle
12:23:08.820	-0.052674048	2.7318676	9.45978	-0.03711984	-0.010858741	0.035149187	0.07200385	2.544347	9.470559	Walking_Idle
12:23:08.843	-0.052674048	2.7318676	9.45978	-0.03711984	-0.010858741	0.035149187	0.07200385	2.544347	9.470559	Walking_Idle
12:23:08.866	-0.052674048	2.7318676	9.45978	-0.03711984	-0.010858741	0.035149187	0.07200385	2.544347	9.470559	Walking_Idle
12:23:08.889	-0.052674048	2.7318676	9.45978	-0.03711984	-0.010858741	0.035149187	0.07200385	2.544347	9.470559	Walking_Idle
12:23:08.912	-0.052674048	2.7318676	9.45978	-0.03711984	-0.010858741	0.035149187	0.07200385	2.544347	9.470559	Walking_Idle
12:23:08.935	-0.052674048	2.7318676	9.45978	-0.03711984	-0.010858741	0.035149187	0.07200385	2.544347	9.470559	Walking_Idle
12:23:08.958	-0.052674048	2.7318676	9.45978	-0.03711984	-0.010858741	0.035149187	0.07200385	2.544347	9.470559	Walking_Idle
12:23:08.981	-0.052674048	2.7318676	9.45978	-0.03711984	-0.010858741	0.035149187	0.07200385	2.544347	9.470559	Walking_Idle
12:23:09.004	0.65363705	2.8372157	7.3480296	-0.35354802	-0.40059075	-0.30571362	0.3603617	2.5040905	9.474706	Walking_Idle
12:23:09.026	0.65363705	2.8372157	7.3480296	-0.35354802	-0.40059075	-0.30571362	0.3603617	2.5040905	9.474706	Walking_Idle
12:23:09.050	0.65363705	2.8372157	7.3480296	-0.35354802	-0.40059075	-0.30571362	0.3603617	2.5040905	9.474706	Walking_Idle
12:23:09.073	0.65363705	2.8372157	7.3480296	-0.35354802	-0.40059075	-0.30571362	0.3603617	2.5040905	9.474706	Walking_Idle
12:23:09.096	0.65363705	2.8372157	7.3480296	-0.35354802	-0.40059075	-0.30571362	0.3603617	2.5040905	9.474706	Walking_Idle
12:23:09.119	0.65363705	2.8372157	7.3480296	-0.35354802	-0.40059075	-0.30571362	0.3603617	2.5040905	9.474706	Walking_Idle
12:23:09.142	0.65363705	2.8372157	7.3480296	-0.35354802	-0.40059075	-0.30571362	0.3603617	2.5040905	9.474706	Walking_Idle
12:23:09.164	0.65363705	2.8372157	7.3480296	-0.48182973	0.15774007	-0.34908506	0.66333747	1.7447424	9.627369	Walking_Idle
12:23:09.187	1.6879637	3.2801564	9.296969	-0.48182973	0.15774007	-0.34908506	0.66333747	1.7447424	9.627369	Walking_Idle
12:23:09.209	1.6879637	3.2801564	9.296969	-0.48182973	0.15774007	-0.34908506	0.66333747	1.7447424	9.627369	Walking_Idle
12:23:09.231	1.6879637	3.2801564	9.296969	-0.48182973	0.15774007	-0.34908506	0.66333747	1.7447424	9.627369	Walking_Idle
12:23:09.252	1.6879637	3.2801564	9.296969	-0.48182973	0.15774007	-0.34908506	0.66333747	1.7447424	9.627369	Walking_Idle
12:23:09.274	1.6879637	3.2801564	9.296969	-0.48182973	0.15774007	-0.34908506	0.66333747	1.7447424	9.627369	Walking_Idle
12:23:09.295	1.6879637	3.2801564	9.296969	-0.48182973	0.15774007	-0.34908506	0.66333747	1.7447424	9.627369	Walking_Idle
12:23:09.317	1.6879637	3.2801564	9.296969	-0.48182973	0.15774007	-0.34908506	0.66333747	1.7447424	9.627369	Walking_Idle
12:23:09.339	1.6879637	3.2801564	9.296969	-0.48182973	0.15774007	-0.34908506	0.66333747	1.7447424	9.627369	Walking_Idle
12:23:09.362	1.350371	2.52596	10.589877	0.1785156	0.28602177	-0.013720034	1.0709088	1.6562139	9.606274	Walking_Idle
12:23:09.385	1.350371	2.52596	10.589877	0.1785156	0.28602177	-0.013720034	1.0709088	1.6562139	9.606274	Walking_Idle
12:23:09.409	1.350371	2.52596	10.589877	0.1785156	0.28602177	-0.013720034	1.0709088	1.6562139	9.606274	Walking_Idle
12:23:09.431	1.350371	2.52596	10.589877	0.1785156	0.28602177	-0.013720034	1.0709088	1.6562139	9.606274	Walking_Idle
12:23:09.452	1.350371	2.52596	10.589877	0.1785156	0.28602177	-0.013720034	1.0709088	1.6562139	9.606274	Walking_Idle
12:23:09.474	1.350371	2.52596	10.589877	0.1785156	0.28602177	-0.013720034	1.0709088	1.6562139	9.606274	Walking_Idle
12:23:09.496	1.350371	2.52596	10.589877	0.1785156	0.28602177	-0.013720034	1.0709088	1.6562139	9.606274	Walking_Idle
12:23:09.518	1.350371	2.52596	10.589877	0.1785156	0.28602177	-0.013720034	1.0709088	1.6562139	9.606274	Walking_Idle
12:23:09.541	0.8667275	-0.3040729	11.892363	-0.5520792	0.3379453	0.08157495	0.893877	1.3830844	9.667391	Walking_Idle
12:23:09.564	0.8667275	-0.3040729	11.892363	-0.5520792	0.3379453	0.08157495	0.893877	1.3830844	9.667391	Walking_Idle
12:23:09.587	0.8667275	-0.3040729	11.892363	-0.5520792	0.3379453	0.08157495	0.893877	1.3830844	9.667391	Walking_Idle
12:23:09.610	0.8667275	-0.3040729	11.892363	-0.5520792	0.3379453	0.08157495	0.893877	1.3830844	9.667391	Walking_Idle
12:23:09.633	0.8667275	-0.3040729	11.892363	-0.5520792	0.3379453	0.08157495	0.893877	1.3830844	9.667391	Walking_Idle
12:23:09.656	0.8667275	-0.3040729	11.892363	-0.5520792	0.3379453	0.08157495	0.893877	1.3830844	9.667391	Walking_Idle
12:23:09.678	0.8667275	-0.3040729	11.892363	-0.5520792	0.3379453	0.08157495	0.893877	1.3830844	9.667391	Walking_Idle
12:23:09.701	0.8667275	-0.3040729	11.892363	-0.5520792	0.3379453	0.08157495	0.893877	1.3830844	9.667391	Walking_Idle
12:23:09.725	0.0071828244	1.3838909	7.759845	-0.07682608	-0.5801851	-0.57082915	0.72961676	2.0725482	9.557331	Walking_Idle
12:23:09.748	0.0071828244	1.3838909	7.759845	-0.07682608	-0.5801851	-0.57082915	0.72961676	2.0725482	9.557331	Walking_Idle
12:23:09.771	0.0071828244	1.3838909	7.759845	-0.07682608	-0.5801851	-0.57082915	0.72961676	2.0725482	9.557331	Walking_Idle
12:23:09.794	0.0071828244	1.3838909	7.759845	-0.07682608	-0.5801851	-0.57082915	0.72961676	2.0725482	9.557331	Walking_Idle
12:23:09.817	0.0071828244	1.3838909	7.759845	-0.07682608	-0.5801851	-0.57082915	0.72961676	2.0725482	9.557331	Walking_Idle
12:23:09.840	0.0071828244	1.3838909	7.759845	-0.07682608	-0.5801851	-0.57082915	0.72961676	2.0725482	9.557331	Walking_Idle
12:23:09.864	0.0071828244	1.3838909	7.759845	-0.07682608	-0.5801851	-0.57082915	0.72961676	2.0725482	9.557331	Walking_Idle
12:23:09.887	0.5458947	2.152453	8.150111	0.3648295	-0.2594809	-0.34847417	0.917064	2.1680038	9.519934	Walking_Idle
12:23:09.909	0.5458947	2.152453	8.150111	0.3648295	-0.2594809	-0.34847417	0.917064	2.1680038	9.519934	Walking_Idle
12:23:09.931	0.5458947	2.152453	8.150111	0.3648295	-0.2594809	-0.34847417	0.917064	2.1680038	9.519934	Walking_Idle
12:23:09.954	0.5458947	2.152453	8.150111	0.3648295	-0.2594809	-0.34847417	0.917064	2.1680038	9.519934	Walking_Idle
12:23:09.978	0.5458947	2.152453	8.150111	0.3648295	-0.2594809	-0.34847417	0.917064	2.1680038	9.519934	Walking_Idle
12:23:10.001	0.5458947	2.152453	8.150111	0.3648295	-0.2594809	-0.34847417	0.917064	2.1680038	9.519934	Walking_Idle
12:23:10.024	0.5458947	2.152453	8.150111	0.3648295	-0.2594809	-0.34847417	0.917064	2.1680038	9.519934	Walking_Idle
12:23:10.047	0.5458947	2.152453	8.150111	0.3648295	-0.2594809	-0.34847417	0.917064	2.1680038	9.519934	Walking_Idle
12:23:10.069	2.482863	1.6568382	11.578713	0.09604878	-0.6052306	-0.055869736	1.1754756	2.2652972	9.468741	Walking_Idle
12:23:10.093	2.482863	1.6568382	11.578713	0.09604878	-0.6052306	-0.055869736	1.1754756	2.2652972	9.468741	Walking_Idle
12:23:10.116	2.482863	1.6568382	11.578713	0.09604878	-0.6052306	-0.055869736	1.1754756	2.2652972	9.468741	Walking_Idle
12:23:10.139	2.482863	1.6568382	11.578713	0.09604878	-0.6052306	-0.055869736	1.1754756	2.2652972	9.468741	Walking_Idle
12:23:10.162	2.482863	1.6568382	11.578713	0.09604878	-0.6052306	-0.055869736	1.1754756	2.2652972	9.468741	Walking_Idle
12:23:10.185	2.482863	1.6568382	11.578713	0.09604878	-0.6052306	-0.055869736	1.1754756	2.2652972	9.468741	Walking_Idle
12:23:10.208	2.482863	1.6568382	11.578713	0.09604878	-0.6052306	-0.055869736	1.1754756	2.2652972	9.468741	Walking_Idle
12:23:10.230	2.482863	1.6568382	11.578713	0.09604878	-0.6052306	-0.055869736	1.1754756	2.2652972	9.468741	Walking_Idle
12:23:10.253	1.776552	1.1468576	8.473338	-0.099428095	0.40330788	-0.18781663	1.4205317	2.1048956	9.472163	Walking_Idle
12:23:10.276	1.776552	1.1468576	8.473338	-0.099428095	0.40330788	-0.18781663	1.4205317	2.1048956	9.472163	Walking_Idle
12:23:10.298	1.776552	1.1468576	8.473338	-0.099428095	0.40330788	-0.18781663	1.4205317	2.1048956	9.472163	Walking_Idle
12:23:10.320	1.776552	1.1468576	8.473338	-0.099428095	0.40330788	-0.18781663	1.4205317	2.1048956	9.472163	Walking_Idle
12:23:10.343	1.776552	1.1468576	8.473338	-0.099428095	0.40330788	-0.18781663	1.4205317	2.1048956	9.472163	Walking_Idle
12:23:10.366	1.776552	1.1468576	8.473338	-0.099428095	0.40330788	-0.18781663	1.4205317	2.1048956	9.472163	Walking_Idle
12:23:10.389	1.776552	1.1468576	8.473338	-0.099428095	0.40330788	-0.18781663	1.4205317	2.1048956	9.472163	Walking_Idle
12:23:10.412	1.776552	1.1468576	8.473338	-0.099428095	0.40330788	-0.18781663	1.4205317	2.1048956	9.472163	Walking_Idle
12:23:10.435	1.2761484	2.5139885	7.7742105	-0.022459073	-0.41464067	-0.12245405	1.306767	2.4611175	9.402428	Walking_Idle
12:23:10.458	1.2761484	2.5139885	7.7742105	-0.022459073	-0.41464067	-0.12245405	1.306767	2.4611175	9.402428	Walking_Idle
12:23:10.481	1.2761484	2.5139885	7.7742105	-0.022459073	-0.41464067	-0.12245405	1.306767	2.4611175	9.402428	Walking_Idle
12:23:10.504	1.2761484	2.5139885	7.7742105	-0.022459073	-0.41464067	-0.12245405	1.306767	2.4611175	9.402428	Walking_Idle
12:23:10.527	1.2761484	2.5139885	7.7742105	-0.022459073	-0.41464067	-0.12245405	1.306767	2.4611175	9.402428	Walking_Idle
12:23:10.549	1.2761484	2.5139885	7.7742105	-0.022459073	-0.41464067	-0.12245405	1.306767	2.4611175	9.402428	Walking_Idle
12:23:10.572	1.2761484	2.5139885	7.7742105	-0.022459073	-0.41464067	-0.12245405	1.306767	2.4611175	9.402428	Walking_Idle
12:23:10.595	1.2761484	2.5139885	7.7742105	-0.022459073	-0.41464067	-0.12245405	1.306767	2.4611175	9.402428	Walking_Idle
12:23:10.618	1.1899546	2.7055306	10.76466	-0.21732509	0.12841853	0.102344364	1.6863263	2.5196366	9.326206	Walking_Idle
12:23:10.641	1.1899546	2.7055306	10.76466	-0.21732509	0.12841853	0.102344364	1.6863263	2.5196366	9.326206	Walking_Idle
12:23:10.664	1.1899546	2.7055306	10.76466	-0.21732509	0.12841853	0.102344364	1.6863263	2.5196366	9.326206	Walking_Idle
12:23:10.687	1.1899546	2.7055306	10.76466	-0.21732509	0.12841853	0.102344364	1.6863263	2.5196366	9.326206	Walking_Idle
12:23:10.710	1.1899546	2.7055306	10.76466	-0.21732509	0.12841853	0.102344364	1.6863263	2.5196366	9.326206	Walking_Idle
12:23:10.733	1.1899546	2.7055306	10.76466	-0.21732509	0.12841853	0.102344364	1.6863263	2.5196366	9.326206	Walking_Idle
12:23:10.756	1.1899546	2.7055306	10.76466	-0.21732509	0.12841853	0.102344364	1.6863263	2.5196366	9.326206	Walking_Idle
12:23:10.780	1.1899546	2.7055306	10.76466	-0.21732509	0.12841853	0.102344364	1.6863263	2.5196366	9.326206	Walking_Idle
12:23:10.803	2.291321	2.135693	7.223527	0.44607458	-0.30407408	-0.0015027284	2.292239	2.6283956	9.165564	Walking_Idle
12:23:10.826	2.291321	2.135693	7.223527	0.44607458	-0.30407408	-0.0015027284	2.292239	2.6283956	9.165564	Walking_Idle
12:23:10.849	2.291321	2.135693	7.223527	0.44607458	-0.30407408	-0.0015027284	2.292239	2.6283956	9.165564	Walking_Idle
12:23:10.872	2.291321	2.135693	7.223527	0.44607458	-0.30407408	-0.0015027284	2.292239	2.6283956	9.165564	Walking_Idle
12:23:10.896	2.291321	2.135693	7.223527	0.44607458	-0.30407408	-0.0015027284	2.292239	2.6283956	9.165564	Walking_Idle
12:23:10.919	2.291321	2.135693	7.223527	0.44607458	-0.30407408	-0.0015027284	2.292239	2.6283956	9.165564	Walking_Idle
12:23:10.942	2.291321	2.135693	7.223527	0.44607458	-0.30407408	-0.0015027284	2.292239	2.6283956	9.165564	Walking_Idle
12:23:10.965	0.94573855	1.9369683	8.475733	-0.14218865	0.27013928	-0.11329107	1.6333044	2.4487097	9.354492	Walking_Idle
12:23:10.988	0.94573855	1.9369683	8.475733	-0.14218865	0.27013928	-0.11329107	1.6333044	2.4487097	9.354492	Walking_Idle
12:23:11.010	0.94573855	1.9369683	8.475733	-0.14218865	0.27013928	-0.11329107	1.6333044	2.4487097	9.354492	Walking_Idle
12:23:11.032	0.94573855	1.9369683	8.475733	-0.14218865	0.27013928	-0.11329107	1.6333044	2.4487097	9.354492	Walking_Idle
12:23:11.054	0.94573855	1.9369683	8.475733	-0.14218865	0.27013928	-0.11329107	1.6333044	2.4487097	9.354492	Walking_Idle
12:23:11.077	0.94573855	1.9369683	8.475733	-0.14218865	0.27013928	-0.11329107	1.6333044	2.4487097	9.354492	Walking_Idle
12:23:11.100	0.94573855	1.9369683	8.475733	-0.14218865	0.27013928	-0.11329107	1.6333044	2.4487097	9.354492	Walking_Idle
12:23:11.124	0.94573855	1.9369683	8.475733	-0.14218865	0.27013928	-0.11329107	1.6333044	2.4487097	9.354492	Walking_Idle
12:23:11.147	1.2306572	1.6807809	11.4757595	-0.2979593	-0.7109103	-0.27455947	1.5219406	1.8696363	9.505711	Walking_Idle
12:23:11.170	1.2306572	1.6807809	11.4757595	-0.2979593	-0.7109103	-0.27455947	1.5219406	1.8696363	9.505711	Walking_Idle
12:23:11.193	1.2306572	1.6807809	11.4757595	-0.2979593	-0.7109103	-0.27455947	1.5219406	1.8696363	9.505711	Walking_Idle
12:23:11.216	1.2306572	1.6807809	11.4757595	-0.2979593	-0.7109103	-0.27455947	1.5219406	1.8696363	9.505711	Walking_Idle
12:23:11.240	1.2306572	1.6807809	11.4757595	-0.2979593	-0.7109103	-0.27455947	1.5219406	1.8696363	9.505711	Walking_Idle
12:23:11.261	1.2306572	1.6807809	11.4757595	-0.2979593	-0.7109103	-0.27455947	1.5219406	1.8696363	9.505711	Walking_Idle
12:23:11.284	1.2306572	1.6807809	11.4757595	-0.2979593	-0.7109103	-0.27455947	1.5219406	1.8696363	9.505711	Walking_Idle
12:23:11.307	1.2306572	1.6807809	11.4757595	-0.2979593	-0.7109103	-0.27455947	1.5219406	1.8696363	9.505711	Walking_Idle
12:23:11.330	2.370332	1.4341706	8.530801	0.41919652	-0.57651997	-0.31732008	2.62844	1.3792623	9.346621	Walking_Idle
12:23:11.352	2.370332	1.4341706	8.530801	0.41919652	-0.57651997	-0.31732008	2.62844	1.3792623	9.346621	Walking_Idle
12:23:11.374	2.370332	1.4341706	8.530801	0.41919652	-0.57651997	-0.31732008	2.62844	1.3792623	9.346621	Walking_Idle
12:23:11.397	2.370332	1.4341706	8.530801	0.41919652	-0.57651997	-0.31732008	2.62844	1.3792623	9.346621	Walking_Idle
12:23:11.419	2.370332	1.4341706	8.530801	0.41919652	-0.57651997	-0.31732008	2.62844	1.3792623	9.346621	Walking_Idle
12:23:11.442	2.370332	1.4341706	8.530801	0.41919652	-0.57651997	-0.31732008	2.62844	1.3792623	9.346621	Walking_Idle
12:23:11.466	2.370332	1.4341706	8.530801	0.41919652	-0.57651997	-0.31732008	2.62844	1.3792623	9.346621	Walking_Idle
12:23:11.490	2.370332	1.4341706	8.530801	0.41919652	-0.57651997	-0.31732008	2.62844	1.3792623	9.346621	Walking_Idle
12:23:11.513	1.9944309	1.089395	7.024802	0.4057575	-0.5392572	-0.24340537	3.0598783	1.9164414	9.117826	Walking_Idle
12:23:11.536	1.9944309	1.089395	7.024802	0.4057575	-0.5392572	-0.24340537	3.0598783	1.9164414	9.117826	Walking_Idle
12:23:11.559	1.9944309	1.089395	7.024802	0.4057575	-0.5392572	-0.24340537	3.0598783	1.9164414	9.117826	Walking_Idle
12:23:11.583	1.9944309	1.089395	7.024802	0.4057575	-0.5392572	-0.24340537	3.0598783	1.9164414	9.117826	Walking_Idle
12:23:11.605	1.9944309	1.089395	7.024802	0.4057575	-0.5392572	-0.24340537	3.0598783	1.9164414	9.117826	Walking_Idle
12:23:11.628	1.9944309	1.089395	7.024802	0.4057575	-0.5392572	-0.24340537	3.0598783	1.9164414	9.117826	Walking_Idle
12:23:11.651	1.9944309	1.089395	7.024802	0.4057575	-0.5392572	-0.24340537	3.0598783	1.9164414	9.117826	Walking_Idle
12:23:11.673	1.9944309	1.089395	7.024802	0.4057575	-0.5392572	-0.24340537	3.0598783	1.9164414	9.117826	Walking_Idle
12:23:11.697	2.3296294	0.8092649	10.92747	-0.2521444	-0.042012867	0.23856731	2.1803503	1.4762589	9.44654	Walking_Idle
12:23:11.720	2.3296294	0.8092649	10.92747	-0.2521444	-0.042012867	0.23856731	2.1803503	1.4762589	9.44654	Walking_Idle
12:23:11.743	2.3296294	0.8092649	10.92747	-0.2521444	-0.042012867	0.23856731	2.1803503	1.4762589	9.44654	Walking_Idle
12:23:11.766	2.3296294	0.8092649	10.92747	-0.2521444	-0.042012867	0.23856731	2.1803503	1.4762589	9.44654	Walking_Idle
12:23:11.788	2.3296294	0.8092649	10.92747	-0.2521444	-0.042012867	0.23856731	2.1803503	1.4762589	9.44654	Walking_Idle
12:23:11.810	2.3296294	0.8092649	10.92747	-0.2521444	-0.042012867	0.23856731	2.1803503	1.4762589	9.44654	Walking_Idle
12:23:11.833	2.3296294	0.8092649	10.92747	-0.2521444	-0.042012867	0.23856731	2.1803503	1.4762589	9.44654	Walking_Idle
12:23:11.856	2.3296294	0.8092649	10.92747	-0.2521444	-0.042012867	0.23856731	2.1803503	1.4762589	9.44654	Walking_Idle
12:23:11.879	1.8579572	0.4860378	7.041562	0.93049073	0.33428013	1.0840048	2.216928	0.88354594	9.511832	Walking_Idle
12:23:11.902	1.8579572	0.4860378	7.041562	0.93049073	0.33428013	1.0840048	2.216928	0.88354594	9.511832	Walking_Idle
12:23:11.925	1.8579572	0.4860378	7.041562	0.93049073	0.33428013	1.0840048	2.216928	0.88354594	9.511832	Walking_Idle
12:23:11.948	1.8579572	0.4860378	7.041562	0.93049073	0.33428013	1.0840048	2.216928	0.88354594	9.511832	Walking_Idle
12:23:11.971	1.8579572	0.4860378	7.041562	0.93049073	0.33428013	1.0840048	2.216928	0.88354594	9.511832	Walking_Idle
12:23:11.993	1.8579572	0.4860378	7.041562	0.93049073	0.33428013	1.0840048	2.216928	0.88354594	9.511832	Walking_Idle
12:23:12.016	1.8579572	0.4860378	7.041562	0.93049073	0.33428013	1.0840048	2.216928	0.88354594	9.511832	Walking_Idle
12:23:12.040	1.8579572	0.4860378	7.041562	0.93049073	0.33428013	1.0840048	2.216928	0.88354594	9.511832	Walking_Idle
12:23:12.064	0.6656084	0.6751855	8.415876	-0.093930304	-0.59362423	0.17625907	1.1858101	0.39791733	9.726557	Walking_Idle
12:23:12.087	0.6656084	0.6751855	8.415876	-0.093930304	-0.59362423	0.17625907	1.1858101	0.39791733	9.726557	Walking_Idle
12:23:12.110	0.6656084	0.6751855	8.415876	-0.093930304	-0.59362423	0.17625907	1.1858101	0.39791733	9.726557	Walking_Idle
12:23:12.133	0.6656084	0.6751855	8.415876	-0.093930304	-0.59362423	0.17625907	1.1858101	0.39791733	9.726557	Walking_Idle
12:23:12.156	0.6656084	0.6751855	8.415876	-0.093930304	-0.59362423	0.17625907	1.1858101	0.39791733	9.726557	Walking_Idle
12:23:12.179	0.6656084	0.6751855	8.415876	-0.093930304	-0.59362423	0.17625907	1.1858101	0.39791733	9.726557	Walking_Idle
12:23:12.202	0.6656084	0.6751855	8.415876	-0.093930304	-0.59362423	0.17625907	1.1858101	0.39791733	9.726557	Walking_Idle
12:23:12.224	3.265791	1.8172545	10.551569	0.5816866	-0.74939483	0.3833424	2.1226103	0.9353773	9.528378	Walking_Idle
12:23:12.247	3.265791	1.8172545	10.551569	0.5816866	-0.74939483	0.3833424	2.1226103	0.9353773	9.528378	Walking_Idle
12:23:12.271	3.265791	1.8172545	10.551569	0.5816866	-0.74939483	0.3833424	2.1226103	0.9353773	9.528378	Walking_Idle
12:23:12.293	3.265791	1.8172545	10.551569	0.5816866	-0.74939483	0.3833424	2.1226103	0.9353773	9.528378	Walking_Idle
12:23:12.315	3.265791	1.8172545	10.551569	0.5816866	-0.74939483	0.3833424	2.1226103	0.9353773	9.528378	Walking_Idle
12:23:12.338	3.265791	1.8172545	10.551569	0.5816866	-0.74939483	0.3833424	2.1226103	0.9353773	9.528378	Walking_Idle
12:23:12.361	3.265791	1.8172545	10.551569	0.5816866	-0.74939483	0.3833424	2.1226103	0.9353773	9.528378	Walking_Idle
12:23:12.385	3.265791	1.8172545	10.551569	0.5816866	-0.74939483	0.3833424	2.1226103	0.9353773	9.528378	Walking_Idle
12:23:12.408	2.2434354	0.26337022	9.0288105	0.5841301	-1.9112605	-0.7925732	2.4939876	1.1139092	9.418578	Walking_Idle
12:23:12.431	2.2434354	0.26337022	9.0288105	0.5841301	-1.9112605	-0.7925732	2.4939876	1.1139092	9.418578	Walking_Idle
12:23:12.454	2.2434354	0.26337022	9.0288105	0.5841301	-1.9112605	-0.7925732	2.4939876	1.1139092	9.418578	Walking_Idle
12:23:12.477	2.2434354	0.26337022	9.0288105	0.5841301	-1.9112605	-0.7925732	2.4939876	1.1139092	9.418578	Walking_Idle
12:23:12.501	2.2434354	0.26337022	9.0288105	0.5841301	-1.9112605	-0.7925732	2.4939876	1.1139092	9.418578	Walking_Idle
12:23:12.524	2.2434354	0.26337022	9.0288105	0.5841301	-1.9112605	-0.7925732	2.4939876	1.1139092	9.418578	Walking_Idle
12:23:12.547	2.2434354	0.26337022	9.0288105	0.5841301	-1.9112605	-0.7925732	2.4939876	1.1139092	9.418578	Walking_Idle
12:23:12.570	2.2434354	0.26337022	9.0288105	0.5841301	-1.9112605	-0.7925732	2.4939876	1.1139092	9.418578	Walking_Idle
12:23:12.593	2.6696165	1.1516461	8.22194	-0.54474884	0.27197185	0.20863491	2.6327372	1.3153938	9.354614	Walking_Idle
12:23:12.616	2.6696165	1.1516461	8.22194	-0.54474884	0.27197185	0.20863491	2.6327372	1.3153938	9.354614	Walking_Idle
12:23:12.639	2.6696165	1.1516461	8.22194	-0.54474884	0.27197185	0.20863491	2.6327372	1.3153938	9.354614	Walking_Idle
12:23:12.662	2.6696165	1.1516461	8.22194	-0.54474884	0.27197185	0.20863491	2.6327372	1.3153938	9.354614	Walking_Idle
12:23:12.685	2.6696165	1.1516461	8.22194	-0.54474884	0.27197185	0.20863491	2.6327372	1.3153938	9.354614	Walking_Idle
12:23:12.708	2.6696165	1.1516461	8.22194	-0.54474884	0.27197185	0.20863491	2.6327372	1.3153938	9.354614	Walking_Idle
12:23:12.730	2.6696165	1.1516461	8.22194	-0.54474884	0.27197185	0.20863491	2.6327372	1.3153938	9.354614	Walking_Idle
12:23:12.753	2.6696165	1.1516461	8.22194	-0.54474884	0.27197185	0.20863491	2.6327372	1.3153938	9.354614	Walking_Idle
12:23:12.776	4.120547	1.6233183	10.987327	0.5071611	0.29151955	0.18114598	2.207274	1.2222817	9.476516	Walking_Idle
12:23:12.798	4.120547	1.6233183	10.987327	0.5071611	0.29151955	0.18114598	2.207274	1.2222817	9.476516	Walking_Idle
12:23:12.819	4.120547	1.6233183	10.987327	0.5071611	0.29151955	0.18114598	2.207274	1.2222817	9.476516	Walking_Idle
12:23:12.841	4.120547	1.6233183	10.987327	0.5071611	0.29151955	0.18114598	2.207274	1.2222817	9.476516	Walking_Idle
12:23:12.862	4.120547	1.6233183	10.987327	0.5071611	0.29151955	0.18114598	2.207274	1.2222817	9.476516	Walking_Idle
12:23:12.884	4.120547	1.6233183	10.987327	0.5071611	0.29151955	0.18114598	2.207274	1.2222817	9.476516	Walking_Idle
12:23:12.907	4.120547	1.6233183	10.987327	0.5071611	0.29151955	0.18114598	2.207274	1.2222817	9.476516	Walking_Idle
12:23:12.930	4.120547	1.6233183	10.987327	0.5071611	0.29151955	0.18114598	2.207274	1.2222817	9.476516	Walking_Idle
12:23:12.953	2.308081	1.0941836	5.889916	-0.6088897	0.14185758	-0.37840658	2.729047	1.5933527	9.283528	Walking_Idle
12:23:12.976	2.308081	1.0941836	5.889916	-0.6088897	0.14185758	-0.37840658	2.729047	1.5933527	9.283528	Walking_Idle
12:23:12.998	2.308081	1.0941836	5.889916	-0.6088897	0.14185758	-0.37840658	2.729047	1.5933527	9.283528	Walking_Idle
12:23:13.021	2.308081	1.0941836	5.889916	-0.6088897	0.14185758	-0.37840658	2.729047	1.5933527	9.283528	Walking_Idle
12:23:13.044	2.308081	1.0941836	5.889916	-0.6088897	0.14185758	-0.37840658	2.729047	1.5933527	9.283528	Walking_Idle
12:23:13.067	2.308081	1.0941836	5.889916	-0.6088897	0.14185758	-0.37840658	2.729047	1.5933527	9.283528	Walking_Idle
12:23:13.089	2.308081	1.0941836	5.889916	-0.6088897	0.14185758	-0.37840658	2.729047	1.5933527	9.283528	Walking_Idle
12:23:13.112	2.308081	1.0941836	5.889916	-0.6088897	0.14185758	-0.37840658	2.729047	1.5933527	9.283528	Walking_Idle
12:23:13.135	1.4437478	-0.14605077	10.192428	0.1504158	-0.8862286	-0.10657155	1.8636725	0.4299878	9.618327	Walking_Idle
12:23:13.158	1.4437478	-0.14605077	10.192428	0.1504158	-0.8862286	-0.10657155	1.8636725	0.4299878	9.618327	Walking_Idle
12:23:13.182	1.4437478	-0.14605077	10.192428	0.1504158	-0.8862286	-0.10657155	1.8636725	0.4299878	9.618327	Walking_Idle
12:23:13.205	1.4437478	-0.14605077	10.192428	0.1504158	-0.8862286	-0.10657155	1.8636725	0.4299878	9.618327	Walking_Idle
12:23:13.228	1.4437478	-0.14605077	10.192428	0.1504158	-0.8862286	-0.10657155	1.8636725	0.4299878	9.618327	Walking_Idle
12:23:13.251	1.4437478	-0.14605077	10.192428	0.1504158	-0.8862286	-0.10657155	1.8636725	0.4299878	9.618327	Walking_Idle
12:23:13.274	1.4437478	-0.14605077	10.192428	0.1504158	-0.8862286	-0.10657155	1.8636725	0.4299878	9.618327	Walking_Idle
12:23:13.297	1.4437478	-0.14605077	10.192428	0.1504158	-0.8862286	-0.10657155	1.8636725	0.4299878	9.618327	Walking_Idle
12:23:13.320	2.9856608	0.42378664	12.670503	-1.0169477	0.67331034	-0.8054014	1.9698312	0.11063786	9.606139	Walking_Idle
12:23:13.343	2.9856608	0.42378664	12.670503	-1.0169477	0.67331034	-0.8054014	1.9698312	0.11063786	9.606139	Walking_Idle
12:23:13.366	2.9856608	0.42378664	12.670503	-1.0169477	0.67331034	-0.8054014	1.9698312	0.11063786	9.606139	Walking_Idle
12:23:13.389	2.9856608	0.42378664	12.670503	-1.0169477	0.67331034	-0.8054014	1.9698312	0.11063786	9.606139	Walking_Idle
12:23:13.413	2.9856608	0.42378664	12.670503	-1.0169477	0.67331034	-0.8054014	1.9698312	0.11063786	9.606139	Walking_Idle
12:23:13.436	2.9856608	0.42378664	12.670503	-1.0169477	0.67331034	-0.8054014	1.9698312	0.11063786	9.606139	Walking_Idle
12:23:13.458	2.9856608	0.42378664	12.670503	-1.0169477	0.67331034	-0.8054014	1.9698312	0.11063786	9.606139	Walking_Idle
12:23:13.480	3.493247	-0.5027977	7.082265	-1.0169477	0.67331034	-0.8054014	2.6270854	0.036441617	9.448146	Walking_Idle
12:23:13.501	3.493247	-0.5027977	7.082265	-0.057278387	-0.056673635	0.3863967	2.6270854	0.036441617	9.448146	Walking_Idle
12:23:13.523	3.493247	-0.5027977	7.082265	-0.057278387	-0.056673635	0.3863967	2.6270854	0.036441617	9.448146	Walking_Idle
12:23:13.544	3.493247	-0.5027977	7.082265	-0.057278387	-0.056673635	0.3863967	2.6270854	0.036441617	9.448146	Walking_Idle
12:23:13.566	3.493247	-0.5027977	7.082265	-0.057278387	-0.056673635	0.3863967	2.6270854	0.036441617	9.448146	Walking_Idle
12:23:13.586	3.493247	-0.5027977	7.082265	-0.057278387	-0.056673635	0.3863967	2.6270854	0.036441617	9.448146	Walking_Idle
12:23:13.608	3.493247	-0.5027977	7.082265	-0.057278387	-0.056673635	0.3863967	2.6270854	0.036441617	9.448146	Walking_Idle
12:23:13.632	3.493247	-0.5027977	7.082265	-0.057278387	-0.056673635	0.3863967	2.6270854	0.036441617	9.448146	Walking_Idle
12:23:13.654	3.493247	-0.5027977	7.082265	-0.057278387	-0.056673635	0.3863967	2.6270854	0.036441617	9.448146	Walking_Idle
12:23:13.677	2.9377751	1.0822122	10.034406	0.43630072	-0.82208776	-0.45659736	3.104217	0.40289846	9.293648	Walking_Idle
12:23:13.701	2.9377751	1.0822122	10.034406	0.43630072	-0.82208776	-0.45659736	3.104217	0.40289846	9.293648	Walking_Idle
12:23:13.722	2.9377751	1.0822122	10.034406	0.43630072	-0.82208776	-0.45659736	3.104217	0.40289846	9.293648	Walking_Idle
12:23:13.746	2.9377751	1.0822122	10.034406	0.43630072	-0.82208776	-0.45659736	3.104217	0.40289846	9.293648	Walking_Idle
12:23:13.769	2.9377751	1.0822122	10.034406	0.43630072	-0.82208776	-0.45659736	3.104217	0.40289846	9.293648	Walking_Idle
12:23:13.792	2.9377751	1.0822122	10.034406	0.43630072	-0.82208776	-0.45659736	3.104217	0.40289846	9.293648	Walking_Idle
12:23:13.815	2.9377751	1.0822122	10.034406	0.43630072	-0.82208776	-0.45659736	3.104217	0.40289846	9.293648	Walking_Idle
12:23:13.836	2.9377751	1.0822122	10.034406	0.43630072	-0.82208776	-0.45659736	3.104217	0.40289846	9.293648	Walking_Idle
12:23:13.860	1.8004947	2.370332	10.470163	1.4087982	0.33183667	-0.27150515	1.9635675	1.6475071	9.4657545	Walking_Idle
12:23:13.882	1.8004947	2.370332	10.470163	1.4087982	0.33183667	-0.27150515	1.9635675	1.6475071	9.4657545	Walking_Idle
12:23:13.904	1.8004947	2.370332	10.470163	1.4087982	0.33183667	-0.27150515	1.9635675	1.6475071	9.4657545	Walking_Idle
12:23:13.926	1.8004947	2.370332	10.470163	1.4087982	0.33183667	-0.27150515	1.9635675	1.6475071	9.4657545	Walking_Idle
12:23:13.948	1.8004947	2.370332	10.470163	1.4087982	0.33183667	-0.27150515	1.9635675	1.6475071	9.4657545	Walking_Idle
12:23:13.970	1.8004947	2.370332	10.470163	1.4087982	0.33183667	-0.27150515	1.9635675	1.6475071	9.4657545	Walking_Idle
12:23:13.991	1.8004947	2.370332	10.470163	1.4087982	0.33183667	-0.27150515	1.9635675	1.6475071	9.4657545	Walking_Idle
12:23:14.013	1.8004947	2.370332	10.470163	1.4087982	0.33183667	-0.27150515	1.9635675	1.6475071	9.4657545	Walking_Idle
12:23:14.036	0.68236834	1.2450229	5.437398	0.049623027	1.2017088	0.2605585	1.389005	2.761389	9.30676	Walking_Idle
12:23:14.058	0.68236834	1.2450229	5.437398	0.049623027	1.2017088	0.2605585	1.389005	2.761389	9.30676	Walking_Idle
12:23:14.081	0.68236834	1.2450229	5.437398	0.049623027	1.2017088	0.2605585	1.389005	2.761389	9.30676	Walking_Idle
12:23:14.103	0.68236834	1.2450229	5.437398	0.049623027	1.2017088	0.2605585	1.389005	2.761389	9.30676	Walking_Idle
12:23:14.125	0.68236834	1.2450229	5.437398	0.049623027	1.2017088	0.2605585	1.389005	2.761389	9.30676	Walking_Idle
12:23:14.146	0.68236834	1.2450229	5.437398	0.049623027	1.2017088	0.2605585	1.389005	2.761389	9.30676	Walking_Idle
12:23:14.167	0.68236834	1.2450229	5.437398	0.049623027	1.2017088	0.2605585	1.389005	2.761389	9.30676	Walking_Idle
12:23:14.189	0.68236834	1.2450229	5.437398	0.049623027	1.2017088	0.2605585	1.389005	2.761389	9.30676	Walking_Idle
12:23:14.210	1.4413534	2.901861	7.185219	-0.30040276	-1.1464573	-0.01799609	1.3168739	2.6965053	9.336224	Walking_Idle
12:23:14.231	1.4413534	2.901861	7.185219	-0.30040276	-1.1464573	-0.01799609	1.3168739	2.6965053	9.336224	Walking_Idle
12:23:14.253	1.4413534	2.901861	7.185219	-0.30040276	-1.1464573	-0.01799609	1.3168739	2.6965053	9.336224	Walking_Idle
12:23:14.273	1.4413534	2.901861	7.185219	-0.30040276	-1.1464573	-0.01799609	1.3168739	2.6965053	9.336224	Walking_Idle
12:23:14.294	1.4413534	2.901861	7.185219	-0.30040276	-1.1464573	-0.01799609	1.3168739	2.6965053	9.336224	Walking_Idle
12:23:14.316	1.4413534	2.901861	7.185219	-0.30040276	-1.1464573	-0.01799609	1.3168739	2.6965053	9.336224	Walking_Idle
12:23:14.337	1.4413534	2.901861	7.185219	-0.30040276	-1.1464573	-0.01799609	1.3168739	2.6965053	9.336224	Walking_Idle
12:23:14.359	1.4413534	2.901861	7.185219	-0.30040276	-1.1464573	-0.01799609	1.3168739	2.6965053	9.336224	Walking_Idle
12:23:14.380	1.4413534	2.901861	7.185219	-0.30040276	-1.1464573	-0.01799609	1.3168739	2.6965053	9.336224	Walking_Idle
12:23:14.403	5.0638914	-1.1229149	3.265791	-1.6675192	-2.0939093	1.2892555	2.975438	2.4484396	9.017887	Walking_Idle
12:23:14.425	5.0638914	-1.1229149	3.265791	-1.6675192	-2.0939093	1.2892555	2.975438	2.4484396	9.017887	Walking_Idle
12:23:14.446	5.0638914	-1.1229149	3.265791	-1.6675192	-2.0939093	1.2892555	2.975438	2.4484396	9.017887	Walking_Idle
12:23:14.467	5.0638914	-1.1229149	3.265791	-1.6675192	-2.0939093	1.2892555	2.975438	2.4484396	9.017887	Walking_Idle
12:23:14.489	5.0638914	-1.1229149	3.265791	-1.6675192	-2.0939093	1.2892555	2.975438	2.4484396	9.017887	Walking_Idle
12:23:14.510	5.0638914	-1.1229149	3.265791	-1.6675192	-2.0939093	1.2892555	2.975438	2.4484396	9.017887	Walking_Idle
12:23:14.532	5.0638914	-1.1229149	3.265791	-1.6675192	-2.0939093	1.2892555	2.975438	2.4484396	9.017887	Walking_Idle
12:23:14.554	5.0638914	-1.1229149	3.265791	-1.6675192	-2.0939093	1.2892555	2.975438	2.4484396	9.017887	Walking_Idle
12:23:14.575	9.771035	-4.5084195	8.3129225	-2.4139967	-1.8104677	-0.059534926	7.7960033	-2.5946918	5.353513	Walking_Idle
12:23:14.598	9.771035	-4.5084195	8.3129225	-2.4139967	-1.8104677	-0.059534926	7.7960033	-2.5946918	5.353513	Walking_Idle
12:23:14.622	9.771035	-4.5084195	8.3129225	-2.4139967	-1.8104677	-0.059534926	7.7960033	-2.5946918	5.353513	Walking_Idle
12:23:14.644	9.771035	-4.5084195	8.3129225	-2.4139967	-1.8104677	-0.059534926	7.7960033	-2.5946918	5.353513	Walking_Idle
12:23:14.666	9.771035	-4.5084195	8.3129225	-2.4139967	-1.8104677	-0.059534926	7.7960033	-2.5946918	5.353513	Walking_Idle
12:23:14.688	9.771035	-4.5084195	8.3129225	-2.4139967	-1.8104677	-0.059534926	7.7960033	-2.5946918	5.353513	Walking_Idle
12:23:14.711	9.771035	-4.5084195	8.3129225	-2.4139967	-1.8104677	-0.059534926	7.7960033	-2.5946918	5.353513	Walking_Idle
12:23:14.735	9.771035	-4.5084195	8.3129225	-2.4139967	-1.8104677	-0.059534926	7.7960033	-2.5946918	5.353513	Walking_Idle
12:23:14.758	8.961771	-2.1237218	11.549982	0.34650353	2.2682796	-0.5970963	7.66471	-3.3405342	5.1247663	Walking_Idle
12:23:14.781	8.961771	-2.1237218	11.549982	0.34650353	2.2682796	-0.5970963	7.66471	-3.3405342	5.1247663	Walking_Idle
12:23:14.802	8.961771	-2.1237218	11.549982	0.34650353	2.2682796	-0.5970963	7.66471	-3.3405342	5.1247663	Walking_Idle
12:23:14.825	8.961771	-2.1237218	11.549982	0.34650353	2.2682796	-0.5970963	7.66471	-3.3405342	5.1247663	Walking_Idle
12:23:14.849	8.961771	-2.1237218	11.549982	0.34650353	2.2682796	-0.5970963	7.66471	-3.3405342	5.1247663	Walking_Idle
12:23:14.872	8.961771	-2.1237218	11.549982	0.34650353	2.2682796	-0.5970963	7.66471	-3.3405342	5.1247663	Walking_Idle
12:23:14.895	8.961771	-2.1237218	11.549982	0.34650353	2.2682796	-0.5970963	7.66471	-3.3405342	5.1247663	Walking_Idle
12:23:14.918	8.961771	-2.1237218	11.549982	0.34650353	2.2682796	-0.5970963	7.66471	-3.3405342	5.1247663	Walking_Idle
12:23:14.941	7.4533772	-0.58420306	8.686429	1.6372619	-0.067669205	-0.4804211	7.030305	-0.9899251	6.764995	Walking_Idle
12:23:14.964	7.4533772	-0.58420306	8.686429	1.6372619	-0.067669205	-0.4804211	7.030305	-0.9899251	6.764995	Walking_Idle
12:23:14.987	7.4533772	-0.58420306	8.686429	1.6372619	-0.067669205	-0.4804211	7.030305	-0.9899251	6.764995	Walking_Idle
12:23:15.010	7.4533772	-0.58420306	8.686429	1.6372619	-0.067669205	-0.4804211	7.030305	-0.9899251	6.764995	Walking_Idle
12:23:15.033	7.4533772	-0.58420306	8.686429	1.6372619	-0.067669205	-0.4804211	7.030305	-0.9899251	6.764995	Walking_Idle
12:23:15.056	7.4533772	-0.58420306	8.686429	1.6372619	-0.067669205	-0.4804211	7.030305	-0.9899251	6.764995	Walking_Idle
12:23:15.080	7.4533772	-0.58420306	8.686429	1.6372619	-0.067669205	-0.4804211	7.030305	-0.9899251	6.764995	Walking_Idle
12:23:15.103	7.4533772	-0.58420306	8.686429	1.6372619	-0.067669205	-0.4804211	7.030305	-0.9899251	6.764995	Walking_Idle
12:23:15.126	2.7222905	0.16281068	4.0750556	0.9042235	-1.5032026	-0.086412996	7.385907	0.85122555	6.3948483	Walking_Idle
12:23:15.148	2.7222905	0.16281068	4.0750556	0.9042235	-1.5032026	-0.086412996	7.385907	0.85122555	6.3948483	Walking_Idle
12:23:15.171	2.7222905	0.16281068	4.0750556	0.9042235	-1.5032026	-0.086412996	7.385907	0.85122555	6.3948483	Walking_Idle
12:23:15.195	2.7222905	0.16281068	4.0750556	0.9042235	-1.5032026	-0.086412996	7.385907	0.85122555	6.3948483	Walking_Idle
12:23:15.218	2.7222905	0.16281068	4.0750556	0.9042235	-1.5032026	-0.086412996	7.385907	0.85122555	6.3948483	Walking_Idle
12:23:15.241	2.7222905	0.16281068	4.0750556	0.9042235	-1.5032026	-0.086412996	7.385907	0.85122555	6.3948483	Walking_Idle
12:23:15.264	2.7222905	0.16281068	4.0750556	0.9042235	-1.5032026	-0.086412996	7.385907	0.85122555	6.3948483	Walking_Idle
12:23:15.287	5.0806513	-1.8459859	2.063865	-0.0120743625	-0.4293014	1.3711114	7.74075	-0.15768924	6.018823	Walking_Idle
12:23:15.311	5.0806513	-1.8459859	2.063865	-0.0120743625	-0.4293014	1.3711114	7.74075	-0.15768924	6.018823	Walking_Idle
12:23:15.334	5.0806513	-1.8459859	2.063865	-0.0120743625	-0.4293014	1.3711114	7.74075	-0.15768924	6.018823	Walking_Idle
12:23:15.357	5.0806513	-1.8459859	2.063865	-0.0120743625	-0.4293014	1.3711114	7.74075	-0.15768924	6.018823	Walking_Idle
12:23:15.380	5.0806513	-1.8459859	2.063865	-0.0120743625	-0.4293014	1.3711114	7.74075	-0.15768924	6.018823	Walking_Idle
12:23:15.401	5.0806513	-1.8459859	2.063865	-0.0120743625	-0.4293014	1.3711114	7.74075	-0.15768924	6.018823	Walking_Idle
12:23:15.425	5.0806513	-1.8459859	2.063865	-0.0120743625	-0.4293014	1.3711114	7.74075	-0.15768924	6.018823	Walking_Idle
12:23:15.448	5.0806513	-1.8459859	2.063865	-0.0120743625	-0.4293014	1.3711114	7.74075	-0.15768924	6.018823	Walking_Idle
12:23:15.471	10.192428	-4.1588554	5.420638	-1.4561598	-0.7426753	1.028416	7.8728023	-3.664145	4.5566783	Walking_Idle
12:23:15.493	10.192428	-4.1588554	5.420638	-1.4561598	-0.7426753	1.028416	7.8728023	-3.664145	4.5566783	Walking_Idle
12:23:15.514	10.192428	-4.1588554	5.420638	-1.4561598	-0.7426753	1.028416	7.8728023	-3.664145	4.5566783	Walking_Idle
12:23:15.536	10.192428	-4.1588554	5.420638	-1.4561598	-0.7426753	1.028416	7.8728023	-3.664145	4.5566783	Walking_Idle
12:23:15.558	10.192428	-4.1588554	5.420638	-1.4561598	-0.7426753	1.028416	7.8728023	-3.664145	4.5566783	Walking_Idle
12:23:15.581	10.192428	-4.1588554	5.420638	-1.4561598	-0.7426753	1.028416	7.8728023	-3.664145	4.5566783	Walking_Idle
12:23:15.603	10.192428	-4.1588554	5.420638	-1.4561598	-0.7426753	1.028416	7.8728023	-3.664145	4.5566783	Walking_Idle
12:23:15.626	10.192428	-4.1588554	5.420638	-1.4561598	-0.7426753	1.028416	7.8728023	-3.664145	4.5566783	Walking_Idle
12:23:15.650	7.7526617	-3.840417	2.6289136	-0.98273927	-1.8245177	1.0974438	7.934814	-5.5995398	1.3615584	Walking_Idle
12:23:15.672	7.7526617	-3.840417	2.6289136	-0.98273927	-1.8245177	1.0974438	7.934814	-5.5995398	1.3615584	Walking_Idle
12:23:15.694	7.7526617	-3.840417	2.6289136	-0.98273927	-1.8245177	1.0974438	7.934814	-5.5995398	1.3615584	Walking_Idle
12:23:15.716	7.7526617	-3.840417	2.6289136	-0.98273927	-1.8245177	1.0974438	7.934814	-5.5995398	1.3615584	Walking_Idle
12:23:15.739	7.7526617	-3.840417	2.6289136	-0.98273927	-1.8245177	1.0974438	7.934814	-5.5995398	1.3615584	Walking_Idle
12:23:15.763	7.7526617	-3.840417	2.6289136	-0.98273927	-1.8245177	1.0974438	7.934814	-5.5995398	1.3615584	Walking_Idle
12:23:15.784	7.7526617	-3.840417	2.6289136	-0.98273927	-1.8245177	1.0974438	7.934814	-5.5995398	1.3615584	Walking_Idle
12:23:15.807	7.7526617	-3.840417	2.6289136	-0.98273927	-1.8245177	1.0974438	7.934814	-5.5995398	1.3615584	Walking_Idle
12:23:15.830	9.45978	-7.225921	0.45012367	-0.042617626	-0.730458	1.2269473	6.8408704	-7.0249643	0.14947101	Walking_Idle
12:23:15.853	9.45978	-7.225921	0.45012367	-0.042617626	-0.730458	1.2269473	6.8408704	-7.0249643	0.14947101	Walking_Idle
12:23:15.875	9.45978	-7.225921	0.45012367	-0.042617626	-0.730458	1.2269473	6.8408704	-7.0249643	0.14947101	Walking_Idle
12:23:15.898	9.45978	-7.225921	0.45012367	-0.042617626	-0.730458	1.2269473	6.8408704	-7.0249643	0.14947101	Walking_Idle
12:23:15.921	9.45978	-7.225921	0.45012367	-0.042617626	-0.730458	1.2269473	6.8408704	-7.0249643	0.14947101	Walking_Idle
12:23:15.944	9.45978	-7.225921	0.45012367	-0.042617626	-0.730458	1.2269473	6.8408704	-7.0249643	0.14947101	Walking_Idle
12:23:15.967	9.45978	-7.225921	0.45012367	-0.042617626	-0.730458	1.2269473	6.8408704	-7.0249643	0.14947101	Walking_Idle
12:23:15.991	9.45978	-7.225921	0.45012367	-0.042617626	-0.730458	1.2269473	6.8408704	-7.0249643	0.14947101	Walking_Idle
12:23:16.015	10.07032	-7.6018224	0.723071	-0.14768645	-0.22466157	-0.3637458	6.603471	-7.2490253	0.12604572	Walking_Idle
12:23:16.038	10.07032	-7.6018224	0.723071	-0.14768645	-0.22466157	-0.3637458	6.603471	-7.2490253	0.12604572	Walking_Idle
12:23:16.061	10.07032	-7.6018224	0.723071	-0.14768645	-0.22466157	-0.3637458	6.603471	-7.2490253	0.12604572	Walking_Idle
12:23:16.082	10.07032	-7.6018224	0.723071	-0.14768645	-0.22466157	-0.3637458	6.603471	-7.2490253	0.12604572	Walking_Idle
12:23:16.106	10.07032	-7.6018224	0.723071	-0.14768645	-0.22466157	-0.3637458	6.603471	-7.2490253	0.12604572	Walking_Idle
12:23:16.129	10.07032	-7.6018224	0.723071	-0.14768645	-0.22466157	-0.3637458	6.603471	-7.2490253	0.12604572	Walking_Idle
12:23:16.152	10.07032	-7.6018224	0.723071	-0.14768645	-0.22466157	-0.3637458	6.603471	-7.2490253	0.12604572	Walking_Idle
12:23:16.175	10.07032	-7.6018224	0.723071	-0.14768645	-0.22466157	-0.3637458	6.603471	-7.2490253	0.12604572	Walking_Idle
12:23:16.198	4.7334814	-5.152479	0.21069619	1.0899265	-0.18006842	-0.9526199	7.50702	-6.2717533	0.69272214	Walking_Idle
12:23:16.222	4.7334814	-5.152479	0.21069619	1.0899265	-0.18006842	-0.9526199	7.50702	-6.2717533	0.69272214	Walking_Idle
12:23:16.245	4.7334814	-5.152479	0.21069619	1.0899265	-0.18006842	-0.9526199	7.50702	-6.2717533	0.69272214	Walking_Idle
12:23:16.266	4.7334814	-5.152479	0.21069619	1.0899265	-0.18006842	-0.9526199	7.50702	-6.2717533	0.69272214	Walking_Idle
12:23:16.289	4.7334814	-5.152479	0.21069619	1.0899265	-0.18006842	-0.9526199	7.50702	-6.2717533	0.69272214	Walking_Idle
12:23:16.311	4.7334814	-5.152479	0.21069619	1.0899265	-0.18006842	-0.9526199	7.50702	-6.2717533	0.69272214	Walking_Idle
12:23:16.335	4.7334814	-5.152479	0.21069619	1.0899265	-0.18006842	-0.9526199	7.50702	-6.2717533	0.69272214	Walking_Idle
12:23:16.358	4.7334814	-5.152479	0.21069619	1.0899265	-0.18006842	-0.9526199	7.50702	-6.2717533	0.69272214	Walking_Idle
12:23:16.380	6.818895	-9.502876	0.2466103	-0.0047439793	-1.0077908	0.7474181	7.417282	-6.3951526	0.5060042	Walking_Idle
12:23:16.402	6.818895	-9.502876	0.2466103	-0.0047439793	-1.0077908	0.7474181	7.417282	-6.3951526	0.5060042	Walking_Idle
12:23:16.425	6.818895	-9.502876	0.2466103	-0.0047439793	-1.0077908	0.7474181	7.417282	-6.3951526	0.5060042	Walking_Idle
12:23:16.449	6.818895	-9.502876	0.2466103	-0.0047439793	-1.0077908	0.7474181	7.417282	-6.3951526	0.5060042	Walking_Idle
12:23:16.472	6.818895	-9.502876	0.2466103	-0.0047439793	-1.0077908	0.7474181	7.417282	-6.3951526	0.5060042	Walking_Idle
12:23:16.495	6.818895	-9.502876	0.2466103	-0.0047439793	-1.0077908	0.7474181	7.417282	-6.3951526	0.5060042	Walking_Idle
12:23:16.518	6.818895	-9.502876	0.2466103	-0.0047439793	-1.0077908	0.7474181	7.417282	-6.3951526	0.5060042	Walking_Idle
12:23:16.539	6.818895	-9.502876	0.2466103	-0.0047439793	-1.0077908	0.7474181	7.417282	-6.3951526	0.5060042	Walking_Idle
12:23:16.561	7.312115	-6.5363703	0.15802214	0.5994017	0.2560894	-0.20858604	6.512929	-7.319699	-0.4168442	Walking_Idle
12:23:16.583	7.312115	-6.5363703	0.15802214	0.5994017	0.2560894	-0.20858604	6.512929	-7.319699	-0.4168442	Walking_Idle
12:23:16.604	7.312115	-6.5363703	0.15802214	0.5994017	0.2560894	-0.20858604	6.512929	-7.319699	-0.4168442	Walking_Idle
12:23:16.625	7.312115	-6.5363703	0.15802214	0.5994017	0.2560894	-0.20858604	6.512929	-7.319699	-0.4168442	Walking_Idle
12:23:16.646	7.312115	-6.5363703	0.15802214	0.5994017	0.2560894	-0.20858604	6.512929	-7.319699	-0.4168442	Walking_Idle
12:23:16.668	7.312115	-6.5363703	0.15802214	0.5994017	0.2560894	-0.20858604	6.512929	-7.319699	-0.4168442	Walking_Idle
12:23:16.689	7.312115	-6.5363703	0.15802214	0.5994017	0.2560894	-0.20858604	6.512929	-7.319699	-0.4168442	Walking_Idle
12:23:16.711	7.312115	-6.5363703	0.15802214	0.5994017	0.2560894	-0.20858604	6.512929	-7.319699	-0.4168442	Walking_Idle
12:23:16.732	4.6568646	-5.4230323	-0.40223816	-0.17884058	-0.0035283577	0.15182444	6.8469925	-7.0205836	-0.0096744215	Walking_Idle
12:23:16.753	4.6568646	-5.4230323	-0.40223816	-0.17884058	-0.0035283577	0.15182444	6.8469925	-7.0205836	-0.0096744215	Walking_Idle
12:23:16.775	4.6568646	-5.4230323	-0.40223816	-0.17884058	-0.0035283577	0.15182444	6.8469925	-7.0205836	-0.0096744215	Walking_Idle
12:23:16.796	4.6568646	-5.4230323	-0.40223816	-0.17884058	-0.0035283577	0.15182444	6.8469925	-7.0205836	-0.0096744215	Walking_Idle
12:23:16.818	4.6568646	-5.4230323	-0.40223816	-0.17884058	-0.0035283577	0.15182444	6.8469925	-7.0205836	-0.0096744215	Walking_Idle
12:23:16.839	4.6568646	-5.4230323	-0.40223816	-0.17884058	-0.0035283577	0.15182444	6.8469925	-7.0205836	-0.0096744215	Walking_Idle
12:23:16.860	4.6568646	-5.4230323	-0.40223816	-0.17884058	-0.0035283577	0.15182444	6.8469925	-7.0205836	-0.0096744215	Walking_Idle
12:23:16.882	4.6568646	-5.4230323	-0.40223816	-0.17884058	-0.0035283577	0.15182444	6.8469925	-7.0205836	-0.0096744215	Walking_Idle
12:23:16.904	9.830893	-8.298556	-1.5490957	-0.09209771	0.2738045	-0.010054842	6.5870714	-7.2605147	-0.2558131	Walking_Idle
12:23:16.925	9.830893	-8.298556	-1.5490957	-0.09209771	0.2738045	-0.010054842	6.5870714	-7.2605147	-0.2558131	Walking_Idle
12:23:16.946	9.830893	-8.298556	-1.5490957	-0.09209771	0.2738045	-0.010054842	6.5870714	-7.2605147	-0.2558131	Walking_Idle
12:23:16.968	9.830893	-8.298556	-1.5490957	-0.09209771	0.2738045	-0.010054842	6.5870714	-7.2605147	-0.2558131	Walking_Idle
12:23:16.989	9.830893	-8.298556	-1.5490957	-0.09209771	0.2738045	-0.010054842	6.5870714	-7.2605147	-0.2558131	Walking_Idle
12:23:17.011	9.830893	-8.298556	-1.5490957	-0.09209771	0.2738045	-0.010054842	6.5870714	-7.2605147	-0.2558131	Walking_Idle
12:23:17.032	9.830893	-8.298556	-1.5490957	-0.09209771	0.2738045	-0.010054842	6.5870714	-7.2605147	-0.2558131	Walking_Idle
12:23:17.054	9.830893	-8.298556	-1.5490957	-0.09209771	0.2738045	-0.010054842	6.5870714	-7.2605147	-0.2558131	Walking_Idle
12:23:17.074	9.830893	-8.298556	-1.5490957	-0.09209771	0.2738045	-0.010054842	6.5870714	-7.2605147	-0.2558131	Walking_Idle
12:23:17.096	6.8907228	-7.778999	1.759792	0.06978158	-0.6162262	0.022931881	6.9894547	-6.869523	0.35652795	Walking_Idle
12:23:17.119	6.8907228	-7.778999	1.759792	0.06978158	-0.6162262	0.022931881	6.9894547	-6.869523	0.35652795	Walking_Idle
12:23:17.142	6.8907228	-7.778999	1.759792	0.06978158	-0.6162262	0.022931881	6.9894547	-6.869523	0.35652795	Walking_Idle
12:23:17.165	6.8907228	-7.778999	1.759792	0.06978158	-0.6162262	0.022931881	6.9894547	-6.869523	0.35652795	Walking_Idle
12:23:17.188	6.8907228	-7.778999	1.759792	0.06978158	-0.6162262	0.022931881	6.9894547	-6.869523	0.35652795	Walking_Idle
12:23:17.212	6.8907228	-7.778999	1.759792	0.06978158	-0.6162262	0.022931881	6.9894547	-6.869523	0.35652795	Walking_Idle
12:23:17.236	6.8907228	-7.778999	1.759792	0.06978158	-0.6162262	0.022931881	6.9894547	-6.869523	0.35652795	Walking_Idle
12:23:17.258	6.8907228	-7.778999	1.759792	0.06978158	-0.6162262	0.022931881	6.9894547	-6.869523	0.35652795	Walking_Idle
12:23:17.280	5.375147	-5.394301	-0.12929083	1.4100199	-0.5429224	-0.2305772	7.0791698	-6.743836	0.75905544	Walking_Idle
12:23:17.302	5.375147	-5.394301	-0.12929083	1.4100199	-0.5429224	-0.2305772	7.0791698	-6.743836	0.75905544	Walking_Idle
12:23:17.323	5.375147	-5.394301	-0.12929083	1.4100199	-0.5429224	-0.2305772	7.0791698	-6.743836	0.75905544	Walking_Idle
12:23:17.344	5.375147	-5.394301	-0.12929083	1.4100199	-0.5429224	-0.2305772	7.0791698	-6.743836	0.75905544	Walking_Idle
12:23:17.366	5.375147	-5.394301	-0.12929083	1.4100199	-0.5429224	-0.2305772	7.0791698	-6.743836	0.75905544	Walking_Idle
12:23:17.388	5.375147	-5.394301	-0.12929083	1.4100199	-0.5429224	-0.2305772	7.0791698	-6.743836	0.75905544	Walking_Idle
12:23:17.411	5.375147	-5.394301	-0.12929083	1.4100199	-0.5429224	-0.2305772	7.0791698	-6.743836	0.75905544	Walking_Idle
12:23:17.434	5.375147	-5.394301	-0.12929083	1.4100199	-0.5429224	-0.2305772	7.0791698	-6.743836	0.75905544	Walking_Idle
12:23:17.457	7.474926	-10.817333	1.1348863	-0.23015326	-0.36882576	0.4884112	6.928346	-6.9389777	0.13628654	Walking_Idle
12:23:17.479	7.474926	-10.817333	1.1348863	-0.23015326	-0.36882576	0.4884112	6.928346	-6.9389777	0.13628654	Walking_Idle
12:23:17.501	7.474926	-10.817333	1.1348863	-0.23015326	-0.36882576	0.4884112	6.928346	-6.9389777	0.13628654	Walking_Idle
12:23:17.522	7.474926	-10.817333	1.1348863	-0.23015326	-0.36882576	0.4884112	6.928346	-6.9389777	0.13628654	Walking_Idle
12:23:17.545	7.474926	-10.817333	1.1348863	-0.23015326	-0.36882576	0.4884112	6.928346	-6.9389777	0.13628654	Walking_Idle
12:23:17.566	7.474926	-10.817333	1.1348863	-0.23015326	-0.36882576	0.4884112	6.928346	-6.9389777	0.13628654	Walking_Idle
12:23:17.590	7.474926	-10.817333	1.1348863	-0.23015326	-0.36882576	0.4884112	6.928346	-6.9389777	0.13628654	Walking_Idle
12:23:17.612	7.474926	-10.817333	1.1348863	-0.23015326	-0.36882576	0.4884112	6.928346	-6.9389777	0.13628654	Walking_Idle
12:23:17.635	5.748654	-5.540352	-0.6464542	-0.6321026	0.97813207	-0.21958162	6.331505	-7.4869704	-0.16521686	Walking_Idle
12:23:17.657	5.748654	-5.540352	-0.6464542	-0.6321026	0.97813207	-0.21958162	6.331505	-7.4869704	-0.16521686	Walking_Idle
12:23:17.678	5.748654	-5.540352	-0.6464542	-0.6321026	0.97813207	-0.21958162	6.331505	-7.4869704	-0.16521686	Walking_Idle
12:23:17.700	5.748654	-5.540352	-0.6464542	-0.6321026	0.97813207	-0.21958162	6.331505	-7.4869704	-0.16521686	Walking_Idle
12:23:17.721	5.748654	-5.540352	-0.6464542	-0.6321026	0.97813207	-0.21958162	6.331505	-7.4869704	-0.16521686	Walking_Idle
12:23:17.743	5.748654	-5.540352	-0.6464542	-0.6321026	0.97813207	-0.21958162	6.331505	-7.4869704	-0.16521686	Walking_Idle
12:23:17.765	5.748654	-5.540352	-0.6464542	-0.6321026	0.97813207	-0.21958162	6.331505	-7.4869704	-0.16521686	Walking_Idle
12:23:17.788	5.748654	-5.540352	-0.6464542	-0.6321026	0.97813207	-0.21958162	6.331505	-7.4869704	-0.16521686	Walking_Idle
12:23:17.811	6.5459476	-6.517216	0.49800915	0.12537031	-0.55513966	0.5672128	6.173977	-7.6140337	-0.280159	Walking_Idle
12:23:17.834	6.5459476	-6.517216	0.49800915	0.12537031	-0.55513966	0.5672128	6.173977	-7.6140337	-0.280159	Walking_Idle
12:23:17.857	6.5459476	-6.517216	0.49800915	0.12537031	-0.55513966	0.5672128	6.173977	-7.6140337	-0.280159	Walking_Idle
12:23:17.881	6.5459476	-6.517216	0.49800915	0.12537031	-0.55513966	0.5672128	6.173977	-7.6140337	-0.280159	Walking_Idle
12:23:17.904	6.5459476	-6.517216	0.49800915	0.12537031	-0.55513966	0.5672128	6.173977	-7.6140337	-0.280159	Walking_Idle
12:23:17.927	6.5459476	-6.517216	0.49800915	0.12537031	-0.55513966	0.5672128	6.173977	-7.6140337	-0.280159	Walking_Idle
12:23:17.950	6.5459476	-6.517216	0.49800915	0.12537031	-0.55513966	0.5672128	6.173977	-7.6140337	-0.280159	Walking_Idle
12:23:17.973	6.5459476	-6.517216	0.49800915	0.12537031	-0.55513966	0.5672128	6.173977	-7.6140337	-0.280159	Walking_Idle
12:23:17.995	9.77343	-8.679246	-1.2593886	-0.2930724	0.47844434	0.2196305	5.8007636	-7.9066615	-0.07685586	Walking_Idle
12:23:18.018	9.77343	-8.679246	-1.2593886	-0.2930724	0.47844434	0.2196305	5.8007636	-7.9066615	-0.07685586	Walking_Idle
12:23:18.041	9.77343	-8.679246	-1.2593886	-0.2930724	0.47844434	0.2196305	5.8007636	-7.9066615	-0.07685586	Walking_Idle
12:23:18.064	9.77343	-8.679246	-1.2593886	-0.2930724	0.47844434	0.2196305	5.8007636	-7.9066615	-0.07685586	Walking_Idle
12:23:18.085	9.77343	-8.679246	-1.2593886	-0.2930724	0.47844434	0.2196305	5.8007636	-7.9066615	-0.07685586	Walking_Idle
12:23:18.109	9.77343	-8.679246	-1.2593886	-0.2930724	0.47844434	0.2196305	5.8007636	-7.9066615	-0.07685586	Walking_Idle
12:23:18.132	9.77343	-8.679246	-1.2593886	-0.2930724	0.47844434	0.2196305	5.8007636	-7.9066615	-0.07685586	Walking_Idle
12:23:18.155	9.77343	-8.679246	-1.2593886	-0.2930724	0.47844434	0.2196305	5.8007636	-7.9066615	-0.07685586	Walking_Idle
12:23:18.178	6.431022	-7.4030976	1.1348863	0.262815	0.19378111	-1.1144991	6.802311	-7.051	-0.42639354	Walking_Idle
12:23:18.201	6.431022	-7.4030976	1.1348863	0.262815	0.19378111	-1.1144991	6.802311	-7.051	-0.42639354	Walking_Idle
12:23:18.225	6.431022	-7.4030976	1.1348863	0.262815	0.19378111	-1.1144991	6.802311	-7.051	-0.42639354	Walking_Idle
12:23:18.246	6.431022	-7.4030976	1.1348863	0.262815	0.19378111	-1.1144991	6.802311	-7.051	-0.42639354	Walking_Idle
12:23:18.269	6.431022	-7.4030976	1.1348863	0.262815	0.19378111	-1.1144991	6.802311	-7.051	-0.42639354	Walking_Idle
12:23:18.290	6.431022	-7.4030976	1.1348863	0.262815	0.19378111	-1.1144991	6.802311	-7.051	-0.42639354	Walking_Idle
12:23:18.313	6.431022	-7.4030976	1.1348863	0.262815	0.19378111	-1.1144991	6.802311	-7.051	-0.42639354	Walking_Idle
12:23:18.337	6.431022	-7.4030976	1.1348863	0.262815	0.19378111	-1.1144991	6.802311	-7.051	-0.42639354	Walking_Idle
12:23:18.360	4.0128045	-6.143709	-1.6664152	0.15347013	0.4576749	-0.2635639	7.611828	-6.1524677	0.6141811	Walking_Idle
12:23:18.383	4.0128045	-6.143709	-1.6664152	0.15347013	0.4576749	-0.2635639	7.611828	-6.1524677	0.6141811	Walking_Idle
12:23:18.406	4.0128045	-6.143709	-1.6664152	0.15347013	0.4576749	-0.2635639	7.611828	-6.1524677	0.6141811	Walking_Idle
12:23:18.429	4.0128045	-6.143709	-1.6664152	0.15347013	0.4576749	-0.2635639	7.611828	-6.1524677	0.6141811	Walking_Idle
12:23:18.452	4.0128045	-6.143709	-1.6664152	0.15347013	0.4576749	-0.2635639	7.611828	-6.1524677	0.6141811	Walking_Idle
12:23:18.475	4.0128045	-6.143709	-1.6664152	0.15347013	0.4576749	-0.2635639	7.611828	-6.1524677	0.6141811	Walking_Idle
12:23:18.498	4.0128045	-6.143709	-1.6664152	0.15347013	0.4576749	-0.2635639	7.611828	-6.1524677	0.6141811	Walking_Idle
12:23:18.521	4.0128045	-6.143709	-1.6664152	0.15347013	0.4576749	-0.2635639	7.611828	-6.1524677	0.6141811	Walking_Idle
12:23:18.544	8.142929	-11.300977	-2.3320236	-0.36454362	-0.5526962	1.622788	6.144379	-7.6398673	-0.22138825	Walking_Idle
12:23:18.567	8.142929	-11.300977	-2.3320236	-0.36454362	-0.5526962	1.622788	6.144379	-7.6398673	-0.22138825	Walking_Idle
12:23:18.589	8.142929	-11.300977	-2.3320236	-0.36454362	-0.5526962	1.622788	6.144379	-7.6398673	-0.22138825	Walking_Idle
12:23:18.612	8.142929	-11.300977	-2.3320236	-0.36454362	-0.5526962	1.622788	6.144379	-7.6398673	-0.22138825	Walking_Idle
12:23:18.635	8.142929	-11.300977	-2.3320236	-0.36454362	-0.5526962	1.622788	6.144379	-7.6398673	-0.22138825	Walking_Idle
12:23:18.658	8.142929	-11.300977	-2.3320236	-0.36454362	-0.5526962	1.622788	6.144379	-7.6398673	-0.22138825	Walking_Idle
12:23:18.682	8.142929	-11.300977	-2.3320236	-0.36454362	-0.5526962	1.622788	6.144379	-7.6398673	-0.22138825	Walking_Idle
12:23:18.706	7.099025	-4.6712303	-0.5411061	-0.054834932	0.525481	-0.26967257	4.849864	-8.498291	-0.6542074	Walking_Idle
12:23:18.728	7.099025	-4.6712303	-0.5411061	-0.054834932	0.525481	-0.26967257	4.849864	-8.498291	-0.6542074	Walking_Idle
12:23:18.752	7.099025	-4.6712303	-0.5411061	-0.054834932	0.525481	-0.26967257	4.849864	-8.498291	-0.6542074	Walking_Idle
12:23:18.775	7.099025	-4.6712303	-0.5411061	-0.054834932	0.525481	-0.26967257	4.849864	-8.498291	-0.6542074	Walking_Idle
12:23:18.799	7.099025	-4.6712303	-0.5411061	-0.054834932	0.525481	-0.26967257	4.849864	-8.498291	-0.6542074	Walking_Idle
12:23:18.822	7.099025	-4.6712303	-0.5411061	-0.054834932	0.525481	-0.26967257	4.849864	-8.498291	-0.6542074	Walking_Idle
12:23:18.845	7.099025	-4.6712303	-0.5411061	-0.054834932	0.525481	-0.26967257	4.849864	-8.498291	-0.6542074	Walking_Idle
12:23:18.868	7.099025	-4.6712303	-0.5411061	-0.054834932	0.525481	-0.26967257	4.849864	-8.498291	-0.6542074	Walking_Idle
12:23:18.891	5.5188036	-7.9394155	0.8236305	-0.010241767	0.044119135	-0.21225123	6.1698346	-7.6038504	-0.5333745	Walking_Idle
12:23:18.913	5.5188036	-7.9394155	0.8236305	-0.010241767	0.044119135	-0.21225123	6.1698346	-7.6038504	-0.5333745	Walking_Idle
12:23:18.937	5.5188036	-7.9394155	0.8236305	-0.010241767	0.044119135	-0.21225123	6.1698346	-7.6038504	-0.5333745	Walking_Idle
12:23:18.961	5.5188036	-7.9394155	0.8236305	-0.010241767	0.044119135	-0.21225123	6.1698346	-7.6038504	-0.5333745	Walking_Idle
12:23:18.984	5.5188036	-7.9394155	0.8236305	-0.010241767	0.044119135	-0.21225123	6.1698346	-7.6038504	-0.5333745	Walking_Idle
12:23:19.007	5.5188036	-7.9394155	0.8236305	-0.010241767	0.044119135	-0.21225123	6.1698346	-7.6038504	-0.5333745	Walking_Idle
12:23:19.029	5.5188036	-7.9394155	0.8236305	-0.010241767	0.044119135	-0.21225123	6.1698346	-7.6038504	-0.5333745	Walking_Idle
12:23:19.052	5.5188036	-7.9394155	0.8236305	-0.010241767	0.044119135	-0.21225123	6.1698346	-7.6038504	-0.5333745	Walking_Idle
12:23:19.075	7.7933645	-9.7135725	-1.3527653	-0.10920194	0.33183667	-0.4798102	6.3697734	-7.4559402	0.072011925	Walking_Idle
12:23:19.098	7.7933645	-9.7135725	-1.3527653	-0.10920194	0.33183667	-0.4798102	6.3697734	-7.4559402	0.072011925	Walking_Idle
12:23:19.121	7.7933645	-9.7135725	-1.3527653	-0.10920194	0.33183667	-0.4798102	6.3697734	-7.4559402	0.072011925	Walking_Idle
12:23:19.145	7.7933645	-9.7135725	-1.3527653	-0.10920194	0.33183667	-0.4798102	6.3697734	-7.4559402	0.072011925	Walking_Idle
12:23:19.167	7.7933645	-9.7135725	-1.3527653	-0.10920194	0.33183667	-0.4798102	6.3697734	-7.4559402	0.072011925	Walking_Idle
12:23:19.191	7.7933645	-9.7135725	-1.3527653	-0.10920194	0.33183667	-0.4798102	6.3697734	-7.4559402	0.072011925	Walking_Idle
12:23:19.214	7.7933645	-9.7135725	-1.3527653	-0.10920194	0.33183667	-0.4798102	6.3697734	-7.4559402	0.072011925	Walking_Idle
12:23:19.236	7.7933645	-9.7135725	-1.3527653	-0.10920194	0.33183667	-0.4798102	6.3697734	-7.4559402	0.072011925	Walking_Idle
12:23:19.259	5.3703585	-4.853195	0.6392714	0.40087053	0.044119135	-0.41994545	6.7010245	-7.1448402	-0.46621877	Walking_Idle
12:23:19.282	5.3703585	-4.853195	0.6392714	0.40087053	0.044119135	-0.41994545	6.7010245	-7.1448402	-0.46621877	Walking_Idle
12:23:19.304	5.3703585	-4.853195	0.6392714	0.40087053	0.044119135	-0.41994545	6.7010245	-7.1448402	-0.46621877	Walking_Idle
12:23:19.326	5.3703585	-4.853195	0.6392714	0.40087053	0.044119135	-0.41994545	6.7010245	-7.1448402	-0.46621877	Walking_Idle
12:23:19.349	5.3703585	-4.853195	0.6392714	0.40087053	0.044119135	-0.41994545	6.7010245	-7.1448402	-0.46621877	Walking_Idle
12:23:19.372	5.3703585	-4.853195	0.6392714	0.40087053	0.044119135	-0.41994545	6.7010245	-7.1448402	-0.46621877	Walking_Idle
12:23:19.395	5.3703585	-4.853195	0.6392714	0.40087053	0.044119135	-0.41994545	6.7010245	-7.1448402	-0.46621877	Walking_Idle
12:23:19.418	5.3703585	-4.853195	0.6392714	0.40087053	0.044119135	-0.41994545	6.7010245	-7.1448402	-0.46621877	Walking_Idle
12:23:19.442	7.4366174	-9.90272	0.06464542	0.21577838	-0.5123791	-0.3362569	7.187144	-6.6626706	-0.3520581	Walking_Idle
12:23:19.463	7.4366174	-9.90272	0.06464542	0.21577838	-0.5123791	-0.3362569	7.187144	-6.6626706	-0.3520581	Walking_Idle
12:23:19.487	7.4366174	-9.90272	0.06464542	0.21577838	-0.5123791	-0.3362569	7.187144	-6.6626706	-0.3520581	Walking_Idle
12:23:19.510	7.4366174	-9.90272	0.06464542	0.21577838	-0.5123791	-0.3362569	7.187144	-6.6626706	-0.3520581	Walking_Idle
12:23:19.533	7.4366174	-9.90272	0.06464542	0.21577838	-0.5123791	-0.3362569	7.187144	-6.6626706	-0.3520581	Walking_Idle
12:23:19.556	7.4366174	-9.90272	0.06464542	0.21577838	-0.5123791	-0.3362569	7.187144	-6.6626706	-0.3520581	Walking_Idle
12:23:19.579	7.4366174	-9.90272	0.06464542	0.21577838	-0.5123791	-0.3362569	7.187144	-6.6626706	-0.3520581	Walking_Idle
12:23:19.603	7.309721	-7.2522583	-0.8786988	-0.5765138	-0.13669698	1.382107	5.9775496	-7.764791	-0.38337973	Walking_Idle
12:23:19.626	7.309721	-7.2522583	-0.8786988	-0.5765138	-0.13669698	1.382107	5.9775496	-7.764791	-0.38337973	Walking_Idle
12:23:19.649	7.309721	-7.2522583	-0.8786988	-0.5765138	-0.13669698	1.382107	5.9775496	-7.764791	-0.38337973	Walking_Idle
12:23:19.672	7.309721	-7.2522583	-0.8786988	-0.5765138	-0.13669698	1.382107	5.9775496	-7.764791	-0.38337973	Walking_Idle
12:23:19.695	7.309721	-7.2522583	-0.8786988	-0.5765138	-0.13669698	1.382107	5.9775496	-7.764791	-0.38337973	Walking_Idle
12:23:19.719	7.309721	-7.2522583	-0.8786988	-0.5765138	-0.13669698	1.382107	5.9775496	-7.764791	-0.38337973	Walking_Idle
12:23:19.742	7.309721	-7.2522583	-0.8786988	-0.5765138	-0.13669698	1.382107	5.9775496	-7.764791	-0.38337973	Walking_Idle
12:23:19.765	7.309721	-7.2522583	-0.8786988	-0.5765138	-0.13669698	1.382107	5.9775496	-7.764791	-0.38337973	Walking_Idle
12:23:19.788	4.879532	-4.781367	-0.38787252	-0.4470104	0.9042174	-0.59037685	6.1488376	-7.612017	-0.6473387	Walking_Idle
12:23:19.811	4.879532	-4.781367	-0.38787252	-0.4470104	0.9042174	-0.59037685	6.1488376	-7.612017	-0.6473387	Walking_Idle
12:23:19.834	4.879532	-4.781367	-0.38787252	-0.4470104	0.9042174	-0.59037685	6.1488376	-7.612017	-0.6473387	Walking_Idle
12:23:19.857	4.879532	-4.781367	-0.38787252	-0.4470104	0.9042174	-0.59037685	6.1488376	-7.612017	-0.6473387	Walking_Idle
12:23:19.880	4.879532	-4.781367	-0.38787252	-0.4470104	0.9042174	-0.59037685	6.1488376	-7.612017	-0.6473387	Walking_Idle
12:23:19.903	4.879532	-4.781367	-0.38787252	-0.4470104	0.9042174	-0.59037685	6.1488376	-7.612017	-0.6473387	Walking_Idle
12:23:19.926	4.879532	-4.781367	-0.38787252	-0.4470104	0.9042174	-0.59037685	6.1488376	-7.612017	-0.6473387	Walking_Idle
12:23:19.948	4.879532	-4.781367	-0.38787252	-0.4470104	0.9042174	-0.59037685	6.1488376	-7.612017	-0.6473387	Walking_Idle
12:23:19.969	7.048745	-8.209969	-0.20590763	-0.09026511	0.8797828	-0.48530802	6.9415226	-6.9176774	-0.3621078	Walking_Idle
12:23:19.991	7.048745	-8.209969	-0.20590763	-0.09026511	0.8797828	-0.48530802	6.9415226	-6.9176774	-0.3621078	Walking_Idle
12:23:20.013	7.048745	-8.209969	-0.20590763	-0.09026511	0.8797828	-0.48530802	6.9415226	-6.9176774	-0.3621078	Walking_Idle
12:23:20.033	7.048745	-8.209969	-0.20590763	-0.09026511	0.8797828	-0.48530802	6.9415226	-6.9176774	-0.3621078	Walking_Idle
12:23:20.055	7.048745	-8.209969	-0.20590763	-0.09026511	0.8797828	-0.48530802	6.9415226	-6.9176774	-0.3621078	Walking_Idle
12:23:20.077	7.048745	-8.209969	-0.20590763	-0.09026511	0.8797828	-0.48530802	6.9415226	-6.9176774	-0.3621078	Walking_Idle
12:23:20.098	7.048745	-8.209969	-0.20590763	-0.09026511	0.8797828	-0.48530802	6.9415226	-6.9176774	-0.3621078	Walking_Idle
12:23:20.119	7.048745	-8.209969	-0.20590763	-0.09026511	0.8797828	-0.48530802	6.9415226	-6.9176774	-0.3621078	Walking_Idle
12:23:20.141	8.300951	-8.959376	0.7350424	-0.059110984	-0.77138597	0.038203515	6.989393	-6.878689	-0.04354688	Walking_Idle
12:23:20.163	8.300951	-8.959376	0.7350424	-0.059110984	-0.77138597	0.038203515	6.989393	-6.878689	-0.04354688	Walking_Idle
12:23:20.186	8.300951	-8.959376	0.7350424	-0.059110984	-0.77138597	0.038203515	6.989393	-6.878689	-0.04354688	Walking_Idle
12:23:20.209	8.300951	-8.959376	0.7350424	-0.059110984	-0.77138597	0.038203515	6.989393	-6.878689	-0.04354688	Walking_Idle
12:23:20.232	8.300951	-8.959376	0.7350424	-0.059110984	-0.77138597	0.038203515	6.989393	-6.878689	-0.04354688	Walking_Idle
12:23:20.255	8.300951	-8.959376	0.7350424	-0.059110984	-0.77138597	0.038203515	6.989393	-6.878689	-0.04354688	Walking_Idle
12:23:20.277	8.300951	-8.959376	0.7350424	-0.059110984	-0.77138597	0.038203515	6.989393	-6.878689	-0.04354688	Walking_Idle
12:23:20.301	8.300951	-8.959376	0.7350424	-0.059110984	-0.77138597	0.038203515	6.989393	-6.878689	-0.04354688	Walking_Idle
12:23:20.323	3.4477558	-4.7334814	1.0223553	0.5352609	-0.03284989	-0.20614257	7.0982456	-6.7659063	-0.08689035	Walking_Idle
12:23:20.346	3.4477558	-4.7334814	1.0223553	0.5352609	-0.03284989	-0.20614257	7.0982456	-6.7659063	-0.08689035	Walking_Idle
12:23:20.369	3.4477558	-4.7334814	1.0223553	0.5352609	-0.03284989	-0.20614257	7.0982456	-6.7659063	-0.08689035	Walking_Idle
12:23:20.393	3.4477558	-4.7334814	1.0223553	0.5352609	-0.03284989	-0.20614257	7.0982456	-6.7659063	-0.08689035	Walking_Idle
12:23:20.416	3.4477558	-4.7334814	1.0223553	0.5352609	-0.03284989	-0.20614257	7.0982456	-6.7659063	-0.08689035	Walking_Idle
12:23:20.437	3.4477558	-4.7334814	1.0223553	0.5352609	-0.03284989	-0.20614257	7.0982456	-6.7659063	-0.08689035	Walking_Idle
12:23:20.459	3.4477558	-4.7334814	1.0223553	0.5352609	-0.03284989	-0.20614257	7.0982456	-6.7659063	-0.08689035	Walking_Idle
12:23:20.482	3.4477558	-4.7334814	1.0223553	0.5352609	-0.03284989	-0.20614257	7.0982456	-6.7659063	-0.08689035	Walking_Idle
12:23:20.505	7.2378926	-10.446221	-0.48843205	-0.8269686	-0.15685552	0.76146793	6.633532	-7.221192	-0.14476854	Walking_Idle
12:23:20.529	7.2378926	-10.446221	-0.48843205	-0.8269686	-0.15685552	0.76146793	6.633532	-7.221192	-0.14476854	Walking_Idle
12:23:20.551	7.2378926	-10.446221	-0.48843205	-0.8269686	-0.15685552	0.76146793	6.633532	-7.221192	-0.14476854	Walking_Idle
12:23:20.573	7.2378926	-10.446221	-0.48843205	-0.8269686	-0.15685552	0.76146793	6.633532	-7.221192	-0.14476854	Walking_Idle
12:23:20.595	7.2378926	-10.446221	-0.48843205	-0.8269686	-0.15685552	0.76146793	6.633532	-7.221192	-0.14476854	Walking_Idle
12:23:20.616	7.2378926	-10.446221	-0.48843205	-0.8269686	-0.15685552	0.76146793	6.633532	-7.221192	-0.14476854	Walking_Idle
12:23:20.637	7.2378926	-10.446221	-0.48843205	-0.8269686	-0.15685552	0.76146793	6.633532	-7.221192	-0.14476854	Walking_Idle
12:23:20.659	7.2378926	-10.446221	-0.48843205	-0.8269686	-0.15685552	0.76146793	6.633532	-7.221192	-0.14476854	Walking_Idle
12:23:20.682	7.2378926	-10.446221	-0.48843205	-0.8269686	-0.15685552	0.76146793	6.633532	-7.221192	-0.14476854	Walking_Idle
12:23:20.705	9.58907	-6.605804	-4.192375	1.4234589	-1.0670449	-0.10168463	5.633569	-8.016654	-0.4074521	Walking_Idle
12:23:20.729	9.58907	-6.605804	-4.192375	1.4234589	-1.0670449	-0.10168463	5.633569	-8.016654	-0.4074521	Walking_Idle
12:23:20.752	9.58907	-6.605804	-4.192375	1.4234589	-1.0670449	-0.10168463	5.633569	-8.016654	-0.4074521	Walking_Idle
12:23:20.775	9.58907	-6.605804	-4.192375	1.4234589	-1.0670449	-0.10168463	5.633569	-8.016654	-0.4074521	Walking_Idle
12:23:20.796	9.58907	-6.605804	-4.192375	1.4234589	-1.0670449	-0.10168463	5.633569	-8.016654	-0.4074521	Walking_Idle
12:23:20.818	9.58907	-6.605804	-4.192375	1.4234589	-1.0670449	-0.10168463	5.633569	-8.016654	-0.4074521	Walking_Idle
12:23:20.840	9.58907	-6.605804	-4.192375	1.4234589	-1.0670449	-0.10168463	5.633569	-8.016654	-0.4074521	Walking_Idle
12:23:20.862	2.4445546	-5.8061166	-1.0774237	-0.16906673	1.0502143	-0.74798006	7.031844	-6.834174	-0.13107201	Walking_Idle
12:23:20.883	2.4445546	-5.8061166	-1.0774237	-0.16906673	1.0502143	-0.74798006	7.031844	-6.834174	-0.13107201	Walking_Idle
12:23:20.905	2.4445546	-5.8061166	-1.0774237	-0.16906673	1.0502143	-0.74798006	7.031844	-6.834174	-0.13107201	Walking_Idle
12:23:20.926	2.4445546	-5.8061166	-1.0774237	-0.16906673	1.0502143	-0.74798006	7.031844	-6.834174	-0.13107201	Walking_Idle
12:23:20.948	2.4445546	-5.8061166	-1.0774237	-0.16906673	1.0502143	-0.74798006	7.031844	-6.834174	-0.13107201	Walking_Idle
12:23:20.971	2.4445546	-5.8061166	-1.0774237	-0.16906673	1.0502143	-0.74798006	7.031844	-6.834174	-0.13107201	Walking_Idle
12:23:20.994	2.4445546	-5.8061166	-1.0774237	-0.16906673	1.0502143	-0.74798006	7.031844	-6.834174	-0.13107201	Walking_Idle
12:23:21.017	2.4445546	-5.8061166	-1.0774237	-0.16906673	1.0502143	-0.74798006	7.031844	-6.834174	-0.13107201	Walking_Idle
12:23:21.040	2.4445546	-5.8061166	-1.0774237	-0.16906673	1.0502143	-0.74798006	7.031844	-6.834174	-0.13107201	Walking_Idle
12:23:21.064	7.719142	-9.047964	2.5211713	0.18462425	-0.011469605	0.58920395	6.5602016	-7.2811975	-0.3432973	Walking_Idle
12:23:21.086	7.719142	-9.047964	2.5211713	0.18462425	-0.011469605	0.58920395	6.5602016	-7.2811975	-0.3432973	Walking_Idle
12:23:21.110	7.719142	-9.047964	2.5211713	0.18462425	-0.011469605	0.58920395	6.5602016	-7.2811975	-0.3432973	Walking_Idle
12:23:21.133	7.719142	-9.047964	2.5211713	0.18462425	-0.011469605	0.58920395	6.5602016	-7.2811975	-0.3432973	Walking_Idle
12:23:21.155	7.719142	-9.047964	2.5211713	0.18462425	-0.011469605	0.58920395	6.5602016	-7.2811975	-0.3432973	Walking_Idle
12:23:21.178	7.719142	-9.047964	2.5211713	0.18462425	-0.011469605	0.58920395	6.5602016	-7.2811975	-0.3432973	Walking_Idle
12:23:21.200	7.719142	-9.047964	2.5211713	0.18462425	-0.011469605	0.58920395	6.5602016	-7.2811975	-0.3432973	Walking_Idle
12:23:21.223	8.662486	-8.55235	-0.57462597	0.18462425	-0.011469605	0.58920395	6.5602016	-7.2811975	-0.3432973	Walking_Idle
12:23:21.246	8.662486	-8.55235	-0.57462597	-0.0139069585	-1.646145	-0.13528222	5.722889	-7.963353	-0.058493108	Walking_Idle
12:23:21.270	8.662486	-8.55235	-0.57462597	-0.0139069585	-1.646145	-0.13528222	5.722889	-7.963353	-0.058493108	Walking_Idle
12:23:21.293	8.662486	-8.55235	-0.57462597	-0.0139069585	-1.646145	-0.13528222	5.722889	-7.963353	-0.058493108	Walking_Idle
12:23:21.316	8.662486	-8.55235	-0.57462597	-0.0139069585	-1.646145	-0.13528222	5.722889	-7.963353	-0.058493108	Walking_Idle
12:23:21.339	8.662486	-8.55235	-0.57462597	-0.0139069585	-1.646145	-0.13528222	5.722889	-7.963353	-0.058493108	Walking_Idle
12:23:21.361	8.662486	-8.55235	-0.57462597	-0.0139069585	-1.646145	-0.13528222	5.722889	-7.963353	-0.058493108	Walking_Idle
12:23:21.384	8.662486	-8.55235	-0.57462597	-0.0139069585	-1.646145	-0.13528222	5.722889	-7.963353	-0.058493108	Walking_Idle
12:23:21.408	2.5331428	-5.5523233	-0.83081335	-0.27963334	1.0990834	-0.52806854	6.810413	-7.054502	0.14961423	Walking_Idle
12:23:21.431	2.5331428	-5.5523233	-0.83081335	-0.27963334	1.0990834	-0.52806854	6.810413	-7.054502	0.14961423	Walking_Idle
12:23:21.454	2.5331428	-5.5523233	-0.83081335	-0.27963334	1.0990834	-0.52806854	6.810413	-7.054502	0.14961423	Walking_Idle
12:23:21.477	2.5331428	-5.5523233	-0.83081335	-0.27963334	1.0990834	-0.52806854	6.810413	-7.054502	0.14961423	Walking_Idle
12:23:21.500	2.5331428	-5.5523233	-0.83081335	-0.27963334	1.0990834	-0.52806854	6.810413	-7.054502	0.14961423	Walking_Idle
12:23:21.524	2.5331428	-5.5523233	-0.83081335	-0.27963334	1.0990834	-0.52806854	6.810413	-7.054502	0.14961423	Walking_Idle
12:23:21.545	2.5331428	-5.5523233	-0.83081335	-0.27963334	1.0990834	-0.52806854	6.810413	-7.054502	0.14961423	Walking_Idle
12:23:21.568	2.5331428	-5.5523233	-0.83081335	-0.27963334	1.0990834	-0.52806854	6.810413	-7.054502	0.14961423	Walking_Idle
12:23:21.591	7.0343795	-9.641745	0.045491222	-0.68830216	0.28480005	0.6295211	6.1808815	-7.610327	-0.22285657	Walking_Idle
12:23:21.614	7.0343795	-9.641745	0.045491222	-0.68830216	0.28480005	0.6295211	6.1808815	-7.610327	-0.22285657	Walking_Idle
12:23:21.638	7.0343795	-9.641745	0.045491222	-0.68830216	0.28480005	0.6295211	6.1808815	-7.610327	-0.22285657	Walking_Idle
12:23:21.661	7.0343795	-9.641745	0.045491222	-0.68830216	0.28480005	0.6295211	6.1808815	-7.610327	-0.22285657	Walking_Idle
12:23:21.684	7.0343795	-9.641745	0.045491222	-0.68830216	0.28480005	0.6295211	6.1808815	-7.610327	-0.22285657	Walking_Idle
12:23:21.705	7.0343795	-9.641745	0.045491222	-0.68830216	0.28480005	0.6295211	6.1808815	-7.610327	-0.22285657	Walking_Idle
12:23:21.727	7.0343795	-9.641745	0.045491222	-0.68830216	0.28480005	0.6295211	6.1808815	-7.610327	-0.22285657	Walking_Idle
12:23:21.750	7.0343795	-9.641745	0.045491222	-0.68830216	0.28480005	0.6295211	6.1808815	-7.610327	-0.22285657	Walking_Idle
12:23:21.773	7.233104	-6.3208857	-1.3647367	0.87551284	-0.88012	-0.0424307	5.5063715	-8.081088	-0.73885965	Walking_Idle
12:23:21.796	7.233104	-6.3208857	-1.3647367	0.87551284	-0.88012	-0.0424307	5.5063715	-8.081088	-0.73885965	Walking_Idle
12:23:21.819	7.233104	-6.3208857	-1.3647367	0.87551284	-0.88012	-0.0424307	5.5063715	-8.081088	-0.73885965	Walking_Idle
12:23:21.842	7.233104	-6.3208857	-1.3647367	0.87551284	-0.88012	-0.0424307	5.5063715	-8.081088	-0.73885965	Walking_Idle
12:23:21.866	7.233104	-6.3208857	-1.3647367	0.87551284	-0.88012	-0.0424307	5.5063715	-8.081088	-0.73885965	Walking_Idle
12:23:21.889	7.233104	-6.3208857	-1.3647367	0.87551284	-0.88012	-0.0424307	5.5063715	-8.081088	-0.73885965	Walking_Idle
12:23:21.912	7.233104	-6.3208857	-1.3647367	0.87551284	-0.88012	-0.0424307	5.5063715	-8.081088	-0.73885965	Walking_Idle
12:23:21.935	7.233104	-6.3208857	-1.3647367	0.87551284	-0.88012	-0.0424307	5.5063715	-8.081088	-0.73885965	Walking_Idle
12:23:21.958	3.912245	-6.8332605	0.8667275	-0.71579117	0.69163626	-0.4486561	6.5358377	-7.2836876	-0.633143	Walking_Idle
12:23:21.982	3.912245	-6.8332605	0.8667275	-0.71579117	0.69163626	-0.4486561	6.5358377	-7.2836876	-0.633143	Walking_Idle
12:23:22.005	3.912245	-6.8332605	0.8667275	-0.71579117	0.69163626	-0.4486561	6.5358377	-7.2836876	-0.633143	Walking_Idle
12:23:22.028	3.912245	-6.8332605	0.8667275	-0.71579117	0.69163626	-0.4486561	6.5358377	-7.2836876	-0.633143	Walking_Idle
12:23:22.051	3.912245	-6.8332605	0.8667275	-0.71579117	0.69163626	-0.4486561	6.5358377	-7.2836876	-0.633143	Walking_Idle
12:23:22.074	3.912245	-6.8332605	0.8667275	-0.71579117	0.69163626	-0.4486561	6.5358377	-7.2836876	-0.633143	Walking_Idle
12:23:22.096	3.912245	-6.8332605	0.8667275	-0.71579117	0.69163626	-0.4486561	6.5358377	-7.2836876	-0.633143	Walking_Idle
12:23:22.120	3.912245	-6.8332605	0.8667275	-0.71579117	0.69163626	-0.4486561	6.5358377	-7.2836876	-0.633143	Walking_Idle
12:23:22.143	8.013638	-8.58587	-1.010384	0.16385482	-0.012691337	0.31064942	6.304716	-7.509797	-0.15337855	Walking_Idle
12:23:22.165	8.013638	-8.58587	-1.010384	0.16385482	-0.012691337	0.31064942	6.304716	-7.509797	-0.15337855	Walking_Idle
12:23:22.188	8.013638	-8.58587	-1.010384	0.16385482	-0.012691337	0.31064942	6.304716	-7.509797	-0.15337855	Walking_Idle
12:23:22.211	8.013638	-8.58587	-1.010384	0.16385482	-0.012691337	0.31064942	6.304716	-7.509797	-0.15337855	Walking_Idle
12:23:22.235	8.013638	-8.58587	-1.010384	0.16385482	-0.012691337	0.31064942	6.304716	-7.509797	-0.15337855	Walking_Idle
12:23:22.258	8.013638	-8.58587	-1.010384	0.16385482	-0.012691337	0.31064942	6.304716	-7.509797	-0.15337855	Walking_Idle
12:23:22.280	8.013638	-8.58587	-1.010384	0.16385482	-0.012691337	0.31064942	6.304716	-7.509797	-0.15337855	Walking_Idle
12:23:22.302	8.013638	-8.58587	-1.010384	0.16385482	-0.012691337	0.31064942	6.304716	-7.509797	-0.15337855	Walking_Idle
12:23:22.326	7.613794	-7.781393	0.7134939	0.028242745	-0.7610013	-0.66612417	6.3384247	-7.4773164	-0.28971186	Walking_Idle
12:23:22.349	7.613794	-7.781393	0.7134939	0.028242745	-0.7610013	-0.66612417	6.3384247	-7.4773164	-0.28971186	Walking_Idle
12:23:22.372	7.613794	-7.781393	0.7134939	0.028242745	-0.7610013	-0.66612417	6.3384247	-7.4773164	-0.28971186	Walking_Idle
12:23:22.395	7.613794	-7.781393	0.7134939	0.028242745	-0.7610013	-0.66612417	6.3384247	-7.4773164	-0.28971186	Walking_Idle
12:23:22.418	7.613794	-7.781393	0.7134939	0.028242745	-0.7610013	-0.66612417	6.3384247	-7.4773164	-0.28971186	Walking_Idle
12:23:22.440	7.613794	-7.781393	0.7134939	0.028242745	-0.7610013	-0.66612417	6.3384247	-7.4773164	-0.28971186	Walking_Idle
12:23:22.462	7.613794	-7.781393	0.7134939	0.028242745	-0.7610013	-0.66612417	6.3384247	-7.4773164	-0.28971186	Walking_Idle
12:23:22.485	4.338426	-5.482889	-0.50040346	-0.26375085	2.3085966	-0.33136997	7.191029	-6.6457324	0.5415923	Walking_Idle
12:23:22.509	4.338426	-5.482889	-0.50040346	-0.26375085	2.3085966	-0.33136997	7.191029	-6.6457324	0.5415923	Walking_Idle
12:23:22.530	4.338426	-5.482889	-0.50040346	-0.26375085	2.3085966	-0.33136997	7.191029	-6.6457324	0.5415923	Walking_Idle
12:23:22.554	4.338426	-5.482889	-0.50040346	-0.26375085	2.3085966	-0.33136997	7.191029	-6.6457324	0.5415923	Walking_Idle
12:23:22.577	4.338426	-5.482889	-0.50040346	-0.26375085	2.3085966	-0.33136997	7.191029	-6.6457324	0.5415923	Walking_Idle
12:23:22.600	4.338426	-5.482889	-0.50040346	-0.26375085	2.3085966	-0.33136997	7.191029	-6.6457324	0.5415923	Walking_Idle
12:23:22.623	4.338426	-5.482889	-0.50040346	-0.26375085	2.3085966	-0.33136997	7.191029	-6.6457324	0.5415923	Walking_Idle
12:23:22.646	4.338426	-5.482889	-0.50040346	-0.26375085	2.3085966	-0.33136997	7.191029	-6.6457324	0.5415923	Walking_Idle
12:23:22.670	7.1660647	-9.256267	1.7143008	-0.4769428	-0.33767167	0.57515407	6.6270843	-7.1980066	0.66370064	Walking_Idle
12:23:22.691	7.1660647	-9.256267	1.7143008	-0.4769428	-0.33767167	0.57515407	6.6270843	-7.1980066	0.66370064	Walking_Idle
12:23:22.713	7.1660647	-9.256267	1.7143008	-0.4769428	-0.33767167	0.57515407	6.6270843	-7.1980066	0.66370064	Walking_Idle
12:23:22.736	7.1660647	-9.256267	1.7143008	-0.4769428	-0.33767167	0.57515407	6.6270843	-7.1980066	0.66370064	Walking_Idle
12:23:22.758	7.1660647	-9.256267	1.7143008	-0.4769428	-0.33767167	0.57515407	6.6270843	-7.1980066	0.66370064	Walking_Idle
12:23:22.782	7.1660647	-9.256267	1.7143008	-0.4769428	-0.33767167	0.57515407	6.6270843	-7.1980066	0.66370064	Walking_Idle
12:23:22.805	7.1660647	-9.256267	1.7143008	-0.4769428	-0.33767167	0.57515407	6.6270843	-7.1980066	0.66370064	Walking_Idle
12:23:22.828	7.1660647	-9.256267	1.7143008	-0.4769428	-0.33767167	0.57515407	6.6270843	-7.1980066	0.66370064	Walking_Idle
12:23:22.851	8.492493	-5.916253	-0.8236305	0.30313212	-1.0047365	0.15121357	5.8630786	-7.842204	-0.5424544	Walking_Idle
12:23:22.874	8.492493	-5.916253	-0.8236305	0.30313212	-1.0047365	0.15121357	5.8630786	-7.842204	-0.5424544	Walking_Idle
12:23:22.897	8.492493	-5.916253	-0.8236305	0.30313212	-1.0047365	0.15121357	5.8630786	-7.842204	-0.5424544	Walking_Idle
12:23:22.920	8.492493	-5.916253	-0.8236305	0.30313212	-1.0047365	0.15121357	5.8630786	-7.842204	-0.5424544	Walking_Idle
12:23:22.943	8.492493	-5.916253	-0.8236305	0.30313212	-1.0047365	0.15121357	5.8630786	-7.842204	-0.5424544	Walking_Idle
12:23:22.966	8.492493	-5.916253	-0.8236305	0.30313212	-1.0047365	0.15121357	5.8630786	-7.842204	-0.5424544	Walking_Idle
12:23:22.989	8.492493	-5.916253	-0.8236305	0.30313212	-1.0047365	0.15121357	5.8630786	-7.842204	-0.5424544	Walking_Idle
12:23:23.013	8.492493	-5.916253	-0.8236305	0.30313212	-1.0047365	0.15121357	5.8630786	-7.842204	-0.5424544	Walking_Idle
12:23:23.036	4.558699	-6.9553685	0.2561874	-0.6931891	0.7142383	-0.4675929	7.117951	-6.7437367	-0.1639847	Walking_Idle
12:23:23.059	4.558699	-6.9553685	0.2561874	-0.6931891	0.7142383	-0.4675929	7.117951	-6.7437367	-0.1639847	Walking_Idle
12:23:23.082	4.558699	-6.9553685	0.2561874	-0.6931891	0.7142383	-0.4675929	7.117951	-6.7437367	-0.1639847	Walking_Idle
12:23:23.105	4.558699	-6.9553685	0.2561874	-0.6931891	0.7142383	-0.4675929	7.117951	-6.7437367	-0.1639847	Walking_Idle
12:23:23.128	4.558699	-6.9553685	0.2561874	-0.6931891	0.7142383	-0.4675929	7.117951	-6.7437367	-0.1639847	Walking_Idle
12:23:23.151	4.558699	-6.9553685	0.2561874	-0.6931891	0.7142383	-0.4675929	7.117951	-6.7437367	-0.1639847	Walking_Idle
12:23:23.174	4.558699	-6.9553685	0.2561874	-0.6931891	0.7142383	-0.4675929	7.117951	-6.7437367	-0.1639847	Walking_Idle
12:23:23.195	4.558699	-6.9553685	0.2561874	-0.6931891	0.7142383	-0.4675929	7.117951	-6.7437367	-0.1639847	Walking_Idle
12:23:23.218	8.514041	-6.366377	-1.6688095	0.06428379	0.4088057	0.18908724	6.8813863	-6.986415	0.0816355	Walking_Idle
12:23:23.242	8.514041	-6.366377	-1.6688095	0.06428379	0.4088057	0.18908724	6.8813863	-6.986415	0.0816355	Walking_Idle
12:23:23.265	8.514041	-6.366377	-1.6688095	0.06428379	0.4088057	0.18908724	6.8813863	-6.986415	0.0816355	Walking_Idle
12:23:23.288	8.514041	-6.366377	-1.6688095	0.06428379	0.4088057	0.18908724	6.8813863	-6.986415	0.0816355	Walking_Idle
12:23:23.311	8.514041	-6.366377	-1.6688095	0.06428379	0.4088057	0.18908724	6.8813863	-6.986415	0.0816355	Walking_Idle
12:23:23.334	8.514041	-6.366377	-1.6688095	0.06428379	0.4088057	0.18908724	6.8813863	-6.986415	0.0816355	Walking_Idle
12:23:23.356	8.514041	-6.366377	-1.6688095	0.06428379	0.4088057	0.18908724	6.8813863	-6.986415	0.0816355	Walking_Idle
12:23:23.380	8.514041	-6.366377	-1.6688095	0.06428379	0.4088057	0.18908724	6.8813863	-6.986415	0.0816355	Walking_Idle
12:23:23.403	8.669669	-7.0128307	2.0542877	0.26403674	-0.04689979	-0.7064412	7.0076213	-6.8590274	-0.13016075	Walking_Idle
12:23:23.426	8.669669	-7.0128307	2.0542877	0.26403674	-0.04689979	-0.7064412	7.0076213	-6.8590274	-0.13016075	Walking_Idle
12:23:23.449	8.669669	-7.0128307	2.0542877	0.26403674	-0.04689979	-0.7064412	7.0076213	-6.8590274	-0.13016075	Walking_Idle
12:23:23.473	8.669669	-7.0128307	2.0542877	0.26403674	-0.04689979	-0.7064412	7.0076213	-6.8590274	-0.13016075	Walking_Idle
12:23:23.496	8.669669	-7.0128307	2.0542877	0.26403674	-0.04689979	-0.7064412	7.0076213	-6.8590274	-0.13016075	Walking_Idle
12:23:23.518	8.669669	-7.0128307	2.0542877	0.26403674	-0.04689979	-0.7064412	7.0076213	-6.8590274	-0.13016075	Walking_Idle
12:23:23.541	8.669669	-7.0128307	2.0542877	0.26403674	-0.04689979	-0.7064412	7.0076213	-6.8590274	-0.13016075	Walking_Idle
12:23:23.563	8.865999	-5.90907	3.7949257	0.7783853	1.7325506	-1.3808364	8.07141	-5.190856	2.0192776	Walking_Idle
12:23:23.587	8.865999	-5.90907	3.7949257	0.7783853	1.7325506	-1.3808364	8.07141	-5.190856	2.0192776	Walking_Idle
12:23:23.610	8.865999	-5.90907	3.7949257	0.7783853	1.7325506	-1.3808364	8.07141	-5.190856	2.0192776	Walking_Idle
12:23:23.633	8.865999	-5.90907	3.7949257	0.7783853	1.7325506	-1.3808364	8.07141	-5.190856	2.0192776	Walking_Idle
12:23:23.656	8.865999	-5.90907	3.7949257	0.7783853	1.7325506	-1.3808364	8.07141	-5.190856	2.0192776	Walking_Idle
12:23:23.679	8.865999	-5.90907	3.7949257	0.7783853	1.7325506	-1.3808364	8.07141	-5.190856	2.0192776	Walking_Idle
12:23:23.702	8.865999	-5.90907	3.7949257	0.7783853	1.7325506	-1.3808364	8.07141	-5.190856	2.0192776	Walking_Idle
12:23:23.725	8.865999	-5.90907	3.7949257	0.7783853	1.7325506	-1.3808364	8.07141	-5.190856	2.0192776	Walking_Idle
12:23:23.748	7.2378926	-4.0918155	6.3113084	1.2744079	1.5163044	-0.22385769	7.0857058	-3.5132067	5.798316	Walking_Idle
12:23:23.771	7.2378926	-4.0918155	6.3113084	1.2744079	1.5163044	-0.22385769	7.0857058	-3.5132067	5.798316	Walking_Idle
12:23:23.794	7.2378926	-4.0918155	6.3113084	1.2744079	1.5163044	-0.22385769	7.0857058	-3.5132067	5.798316	Walking_Idle
12:23:23.816	7.2378926	-4.0918155	6.3113084	1.2744079	1.5163044	-0.22385769	7.0857058	-3.5132067	5.798316	Walking_Idle
12:23:23.839	7.2378926	-4.0918155	6.3113084	1.2744079	1.5163044	-0.22385769	7.0857058	-3.5132067	5.798316	Walking_Idle
12:23:23.861	7.2378926	-4.0918155	6.3113084	1.2744079	1.5163044	-0.22385769	7.0857058	-3.5132067	5.798316	Walking_Idle
12:23:23.884	7.2378926	-4.0918155	6.3113084	1.2744079	1.5163044	-0.22385769	7.0857058	-3.5132067	5.798316	Walking_Idle
12:23:23.907	7.2378926	-4.0918155	6.3113084	1.2744079	1.5163044	-0.22385769	7.0857058	-3.5132067	5.798316	Walking_Idle
12:23:23.931	6.4142623	-2.892284	5.4158497	0.47173092	1.1308484	-0.5543358	6.1272097	-2.5954218	7.2035685	Walking_Idle
12:23:23.952	6.4142623	-2.892284	5.4158497	0.47173092	1.1308484	-0.5543358	6.1272097	-2.5954218	7.2035685	Walking_Idle
12:23:23.975	6.4142623	-2.892284	5.4158497	0.47173092	1.1308484	-0.5543358	6.1272097	-2.5954218	7.2035685	Walking_Idle
12:23:23.998	6.4142623	-2.892284	5.4158497	0.47173092	1.1308484	-0.5543358	6.1272097	-2.5954218	7.2035685	Walking_Idle
12:23:24.021	6.4142623	-2.892284	5.4158497	0.47173092	1.1308484	-0.5543358	6.1272097	-2.5954218	7.2035685	Walking_Idle
12:23:24.045	6.4142623	-2.892284	5.4158497	0.47173092	1.1308484	-0.5543358	6.1272097	-2.5954218	7.2035685	Walking_Idle
12:23:24.066	6.4142623	-2.892284	5.4158497	0.47173092	1.1308484	-0.5543358	6.1272097	-2.5954218	7.2035685	Walking_Idle
12:23:24.090	6.4142623	-2.892284	5.4158497	0.47173092	1.1308484	-0.5543358	6.1272097	-2.5954218	7.2035685	Walking_Idle
12:23:24.113	3.083826	-0.66800267	7.075082	0.7563941	0.8455743	-0.03998724	4.910511	-1.4482204	8.3642025	Walking_Idle
12:23:24.135	3.083826	-0.66800267	7.075082	0.7563941	0.8455743	-0.03998724	4.910511	-1.4482204	8.3642025	Walking_Idle
12:23:24.159	3.083826	-0.66800267	7.075082	0.7563941	0.8455743	-0.03998724	4.910511	-1.4482204	8.3642025	Walking_Idle
12:23:24.182	3.083826	-0.66800267	7.075082	0.7563941	0.8455743	-0.03998724	4.910511	-1.4482204	8.3642025	Walking_Idle
12:23:24.205	3.083826	-0.66800267	7.075082	0.7563941	0.8455743	-0.03998724	4.910511	-1.4482204	8.3642025	Walking_Idle
12:23:24.228	3.083826	-0.66800267	7.075082	0.7563941	0.8455743	-0.03998724	4.910511	-1.4482204	8.3642025	Walking_Idle
12:23:24.251	3.083826	-0.66800267	7.075082	0.7563941	0.8455743	-0.03998724	4.910511	-1.4482204	8.3642025	Walking_Idle
12:23:24.275	3.083826	-0.66800267	7.075082	0.7563941	0.8455743	-0.03998724	4.910511	-1.4482204	8.3642025	Walking_Idle
12:23:24.298	4.1756153	0.8332076	9.857229	0.37032726	-0.21061169	0.19275242	4.25321	-0.49768963	8.822293	Walking_Idle
12:23:24.321	4.1756153	0.8332076	9.857229	0.37032726	-0.21061169	0.19275242	4.25321	-0.49768963	8.822293	Walking_Idle
12:23:24.344	4.1756153	0.8332076	9.857229	0.37032726	-0.21061169	0.19275242	4.25321	-0.49768963	8.822293	Walking_Idle
12:23:24.367	4.1756153	0.8332076	9.857229	0.37032726	-0.21061169	0.19275242	4.25321	-0.49768963	8.822293	Walking_Idle
12:23:24.390	4.1756153	0.8332076	9.857229	0.37032726	-0.21061169	0.19275242	4.25321	-0.49768963	8.822293	Walking_Idle
12:23:24.413	4.1756153	0.8332076	9.857229	0.37032726	-0.21061169	0.19275242	4.25321	-0.49768963	8.822293	Walking_Idle
12:23:24.436	4.1756153	0.8332076	9.857229	0.37032726	-0.21061169	0.19275242	4.25321	-0.49768963	8.822293	Walking_Idle
12:23:24.458	4.1756153	0.8332076	9.857229	0.37032726	-0.21061169	0.19275242	4.25321	-0.49768963	8.822293	Walking_Idle
12:23:24.481	3.0718546	0.99362403	7.395915	0.12842463	0.3220628	0.20069367	4.2077055	0.09062417	8.857616	Walking_Idle
12:23:24.505	3.0718546	0.99362403	7.395915	0.12842463	0.3220628	0.20069367	4.2077055	0.09062417	8.857616	Walking_Idle
12:23:24.528	3.0718546	0.99362403	7.395915	0.12842463	0.3220628	0.20069367	4.2077055	0.09062417	8.857616	Walking_Idle
12:23:24.551	3.0718546	0.99362403	7.395915	0.12842463	0.3220628	0.20069367	4.2077055	0.09062417	8.857616	Walking_Idle
12:23:24.574	3.0718546	0.99362403	7.395915	0.12842463	0.3220628	0.20069367	4.2077055	0.09062417	8.857616	Walking_Idle
12:23:24.597	3.0718546	0.99362403	7.395915	0.12842463	0.3220628	0.20069367	4.2077055	0.09062417	8.857616	Walking_Idle
12:23:24.621	3.0718546	0.99362403	7.395915	0.12842463	0.3220628	0.20069367	4.2077055	0.09062417	8.857616	Walking_Idle
12:23:24.644	1.5179702	-0.53871185	7.987301	-1.4879248	1.0343317	-0.22202508	3.0804281	-0.80119896	9.275744	Walking_Idle
12:23:24.667	1.5179702	-0.53871185	7.987301	-1.4879248	1.0343317	-0.22202508	3.0804281	-0.80119896	9.275744	Walking_Idle
12:23:24.690	1.5179702	-0.53871185	7.987301	-1.4879248	1.0343317	-0.22202508	3.0804281	-0.80119896	9.275744	Walking_Idle
12:23:24.713	1.5179702	-0.53871185	7.987301	-1.4879248	1.0343317	-0.22202508	3.0804281	-0.80119896	9.275744	Walking_Idle
12:23:24.736	1.5179702	-0.53871185	7.987301	-1.4879248	1.0343317	-0.22202508	3.0804281	-0.80119896	9.275744	Walking_Idle
12:23:24.761	1.5179702	-0.53871185	7.987301	-1.4879248	1.0343317	-0.22202508	3.0804281	-0.80119896	9.275744	Walking_Idle
12:23:24.784	1.5179702	-0.53871185	7.987301	-1.4879248	1.0343317	-0.22202508	3.0804281	-0.80119896	9.275744	Walking_Idle
12:23:24.807	1.5179702	-0.53871185	7.987301	-1.4879248	1.0343317	-0.22202508	3.0804281	-0.80119896	9.275744	Walking_Idle
12:23:24.830	5.29853	-1.3024855	7.3600006	1.9512466	-4.991854	-1.3612888	5.6575255	-0.90146065	7.959276	Walking_Idle
12:23:24.854	5.29853	-1.3024855	7.3600006	1.9512466	-4.991854	-1.3612888	5.6575255	-0.90146065	7.959276	Walking_Idle
12:23:24.877	5.29853	-1.3024855	7.3600006	1.9512466	-4.991854	-1.3612888	5.6575255	-0.90146065	7.959276	Walking_Idle
12:23:24.900	5.29853	-1.3024855	7.3600006	1.9512466	-4.991854	-1.3612888	5.6575255	-0.90146065	7.959276	Walking_Idle
12:23:24.923	5.29853	-1.3024855	7.3600006	1.9512466	-4.991854	-1.3612888	5.6575255	-0.90146065	7.959276	Walking_Idle
12:23:24.946	5.29853	-1.3024855	7.3600006	1.9512466	-4.991854	-1.3612888	5.6575255	-0.90146065	7.959276	Walking_Idle
12:23:24.970	5.29853	-1.3024855	7.3600006	1.9512466	-4.991854	-1.3612888	5.6575255	-0.90146065	7.959276	Walking_Idle
12:23:24.993	5.29853	-1.3024855	7.3600006	1.9512466	-4.991854	-1.3612888	5.6575255	-0.90146065	7.959276	Walking_Idle
12:23:25.016	6.838049	-0.28252444	5.8061166	0.15957877	0.0728298	-0.36741102	6.893901	-0.43487215	6.960989	Walking_Idle
12:23:25.039	6.838049	-0.28252444	5.8061166	0.15957877	0.0728298	-0.36741102	6.893901	-0.43487215	6.960989	Walking_Idle
12:23:25.062	6.838049	-0.28252444	5.8061166	0.15957877	0.0728298	-0.36741102	6.893901	-0.43487215	6.960989	Walking_Idle
12:23:25.084	6.838049	-0.28252444	5.8061166	0.15957877	0.0728298	-0.36741102	6.893901	-0.43487215	6.960989	Walking_Idle
12:23:25.106	6.838049	-0.28252444	5.8061166	0.15957877	0.0728298	-0.36741102	6.893901	-0.43487215	6.960989	Walking_Idle
12:23:25.130	6.838049	-0.28252444	5.8061166	0.15957877	0.0728298	-0.36741102	6.893901	-0.43487215	6.960989	Walking_Idle
12:23:25.153	6.838049	-0.28252444	5.8061166	0.15957877	0.0728298	-0.36741102	6.893901	-0.43487215	6.960989	Walking_Idle
12:23:25.176	6.838049	-0.28252444	5.8061166	0.15957877	0.0728298	-0.36741102	6.893901	-0.43487215	6.960989	Walking_Idle
12:23:25.199	5.138114	1.7454263	4.9154463	0.12720291	-0.8330834	-0.5219599	7.249291	0.8017727	6.555552	Walking_Idle
12:23:25.222	5.138114	1.7454263	4.9154463	0.12720291	-0.8330834	-0.5219599	7.249291	0.8017727	6.555552	Walking_Idle
12:23:25.245	5.138114	1.7454263	4.9154463	0.12720291	-0.8330834	-0.5219599	7.249291	0.8017727	6.555552	Walking_Idle
12:23:25.268	5.138114	1.7454263	4.9154463	0.12720291	-0.8330834	-0.5219599	7.249291	0.8017727	6.555552	Walking_Idle
12:23:25.291	5.138114	1.7454263	4.9154463	0.12720291	-0.8330834	-0.5219599	7.249291	0.8017727	6.555552	Walking_Idle
12:23:25.314	5.138114	1.7454263	4.9154463	0.12720291	-0.8330834	-0.5219599	7.249291	0.8017727	6.555552	Walking_Idle
12:23:25.337	5.138114	1.7454263	4.9154463	0.12720291	-0.8330834	-0.5219599	7.249291	0.8017727	6.555552	Walking_Idle
12:23:25.359	5.138114	1.7454263	4.9154463	0.12720291	-0.8330834	-0.5219599	7.249291	0.8017727	6.555552	Walking_Idle
12:23:25.381	7.223527	1.8579572	5.2865586	0.20966972	-0.23443542	0.35218826	7.7302003	1.0219234	5.9472675	Walking_Idle
12:23:25.403	7.223527	1.8579572	5.2865586	0.20966972	-0.23443542	0.35218826	7.7302003	1.0219234	5.9472675	Walking_Idle
12:23:25.427	7.223527	1.8579572	5.2865586	0.20966972	-0.23443542	0.35218826	7.7302003	1.0219234	5.9472675	Walking_Idle
12:23:25.450	7.223527	1.8579572	5.2865586	0.20966972	-0.23443542	0.35218826	7.7302003	1.0219234	5.9472675	Walking_Idle
12:23:25.473	7.223527	1.8579572	5.2865586	0.20966972	-0.23443542	0.35218826	7.7302003	1.0219234	5.9472675	Walking_Idle
12:23:25.496	7.223527	1.8579572	5.2865586	0.20966972	-0.23443542	0.35218826	7.7302003	1.0219234	5.9472675	Walking_Idle
12:23:25.519	7.223527	1.8579572	5.2865586	0.20966972	-0.23443542	0.35218826	7.7302003	1.0219234	5.9472675	Walking_Idle
12:23:25.543	4.575459	-2.073442	0.7853221	1.0764875	-1.6803535	1.5623122	8.525016	0.82867503	4.7757387	Walking_Idle
12:23:25.566	4.575459	-2.073442	0.7853221	1.0764875	-1.6803535	1.5623122	8.525016	0.82867503	4.7757387	Walking_Idle
12:23:25.589	4.575459	-2.073442	0.7853221	1.0764875	-1.6803535	1.5623122	8.525016	0.82867503	4.7757387	Walking_Idle
12:23:25.612	4.575459	-2.073442	0.7853221	1.0764875	-1.6803535	1.5623122	8.525016	0.82867503	4.7757387	Walking_Idle
12:23:25.635	4.575459	-2.073442	0.7853221	1.0764875	-1.6803535	1.5623122	8.525016	0.82867503	4.7757387	Walking_Idle
12:23:25.659	4.575459	-2.073442	0.7853221	1.0764875	-1.6803535	1.5623122	8.525016	0.82867503	4.7757387	Walking_Idle
12:23:25.682	4.575459	-2.073442	0.7853221	1.0764875	-1.6803535	1.5623122	8.525016	0.82867503	4.7757387	Walking_Idle
12:23:25.705	4.575459	-2.073442	0.7853221	1.0764875	-1.6803535	1.5623122	8.525016	0.82867503	4.7757387	Walking_Idle
12:23:25.727	8.514041	-8.466156	0.74222517	-0.93692434	-1.2722955	3.3087761	8.680547	-4.207155	1.7658535	Walking_Idle
12:23:25.749	8.514041	-8.466156	0.74222517	-0.93692434	-1.2722955	3.3087761	8.680547	-4.207155	1.7658535	Walking_Idle
12:23:25.771	8.514041	-8.466156	0.74222517	-0.93692434	-1.2722955	3.3087761	8.680547	-4.207155	1.7658535	Walking_Idle
12:23:25.791	8.514041	-8.466156	0.74222517	-0.93692434	-1.2722955	3.3087761	8.680547	-4.207155	1.7658535	Walking_Idle
12:23:25.812	8.514041	-8.466156	0.74222517	-0.93692434	-1.2722955	3.3087761	8.680547	-4.207155	1.7658535	Walking_Idle
12:23:25.835	8.514041	-8.466156	0.74222517	-0.93692434	-1.2722955	3.3087761	8.680547	-4.207155	1.7658535	Walking_Idle
12:23:25.858	8.514041	-8.466156	0.74222517	-0.93692434	-1.2722955	3.3087761	8.680547	-4.207155	1.7658535	Walking_Idle
12:23:25.882	8.514041	-8.466156	0.74222517	-0.93692434	-1.2722955	3.3087761	8.680547	-4.207155	1.7658535	Walking_Idle
12:23:25.905	11.57153	-9.802161	2.0614705	-0.35660237	0.060612492	1.487176	5.256997	-8.268265	-0.4119225	Walking_Idle
12:23:25.928	11.57153	-9.802161	2.0614705	-0.35660237	0.060612492	1.487176	5.256997	-8.268265	-0.4119225	Walking_Idle
12:23:25.951	11.57153	-9.802161	2.0614705	-0.35660237	0.060612492	1.487176	5.256997	-8.268265	-0.4119225	Walking_Idle
12:23:25.974	11.57153	-9.802161	2.0614705	-0.35660237	0.060612492	1.487176	5.256997	-8.268265	-0.4119225	Walking_Idle
12:23:25.997	11.57153	-9.802161	2.0614705	-0.35660237	0.060612492	1.487176	5.256997	-8.268265	-0.4119225	Walking_Idle
12:23:26.020	11.57153	-9.802161	2.0614705	-0.35660237	0.060612492	1.487176	5.256997	-8.268265	-0.4119225	Walking_Idle
12:23:26.043	11.57153	-9.802161	2.0614705	-0.35660237	0.060612492	1.487176	5.256997	-8.268265	-0.4119225	Walking_Idle
12:23:26.066	11.57153	-9.802161	2.0614705	-0.35660237	0.060612492	1.487176	5.256997	-8.268265	-0.4119225	Walking_Idle
12:23:26.088	7.632948	-5.4134555	1.4916332	-0.0957629	0.11375777	0.8311066	4.330285	-8.792067	-0.34389877	Walking_Idle
12:23:26.112	7.632948	-5.4134555	1.4916332	-0.0957629	0.11375777	0.8311066	4.330285	-8.792067	-0.34389877	Walking_Idle
12:23:26.135	7.632948	-5.4134555	1.4916332	-0.0957629	0.11375777	0.8311066	4.330285	-8.792067	-0.34389877	Walking_Idle
12:23:26.158	7.632948	-5.4134555	1.4916332	-0.0957629	0.11375777	0.8311066	4.330285	-8.792067	-0.34389877	Walking_Idle
12:23:26.181	7.632948	-5.4134555	1.4916332	-0.0957629	0.11375777	0.8311066	4.330285	-8.792067	-0.34389877	Walking_Idle
12:23:26.204	7.632948	-5.4134555	1.4916332	-0.0957629	0.11375777	0.8311066	4.330285	-8.792067	-0.34389877	Walking_Idle
12:23:26.228	7.632948	-5.4134555	1.4916332	-0.0957629	0.11375777	0.8311066	4.330285	-8.792067	-0.34389877	Walking_Idle
12:23:26.251	7.632948	-5.4134555	1.4916332	-0.0957629	0.11375777	0.8311066	4.330285	-8.792067	-0.34389877	Walking_Idle
12:23:26.274	6.091035	-5.7534423	-0.31125572	-0.56246394	0.56946325	-0.829836	5.7896514	-7.9109797	-0.2577455	Walking_Idle
12:23:26.297	6.091035	-5.7534423	-0.31125572	-0.56246394	0.56946325	-0.829836	5.7896514	-7.9109797	-0.2577455	Walking_Idle
12:23:26.320	6.091035	-5.7534423	-0.31125572	-0.56246394	0.56946325	-0.829836	5.7896514	-7.9109797	-0.2577455	Walking_Idle
12:23:26.344	6.091035	-5.7534423	-0.31125572	-0.56246394	0.56946325	-0.829836	5.7896514	-7.9109797	-0.2577455	Walking_Idle
12:23:26.367	6.091035	-5.7534423	-0.31125572	-0.56246394	0.56946325	-0.829836	5.7896514	-7.9109797	-0.2577455	Walking_Idle
12:23:26.390	6.091035	-5.7534423	-0.31125572	-0.56246394	0.56946325	-0.829836	5.7896514	-7.9109797	-0.2577455	Walking_Idle
12:23:26.413	6.091035	-5.7534423	-0.31125572	-0.56246394	0.56946325	-0.829836	5.7896514	-7.9109797	-0.2577455	Walking_Idle
12:23:26.436	6.091035	-5.7534423	-0.31125572	-0.56246394	0.56946325	-0.829836	5.7896514	-7.9109797	-0.2577455	Walking_Idle
12:23:26.460	6.5124273	-8.293768	-0.6608198	0.48639166	-0.16662937	-0.81822956	7.161394	-6.696725	-0.19564883	Walking_Idle
12:23:26.483	6.5124273	-8.293768	-0.6608198	0.48639166	-0.16662937	-0.81822956	7.161394	-6.696725	-0.19564883	Walking_Idle
12:23:26.506	6.5124273	-8.293768	-0.6608198	0.48639166	-0.16662937	-0.81822956	7.161394	-6.696725	-0.19564883	Walking_Idle
12:23:26.528	6.5124273	-8.293768	-0.6608198	0.48639166	-0.16662937	-0.81822956	7.161394	-6.696725	-0.19564883	Walking_Idle
12:23:26.551	6.5124273	-8.293768	-0.6608198	0.48639166	-0.16662937	-0.81822956	7.161394	-6.696725	-0.19564883	Walking_Idle
12:23:26.574	6.5124273	-8.293768	-0.6608198	0.48639166	-0.16662937	-0.81822956	7.161394	-6.696725	-0.19564883	Walking_Idle
12:23:26.597	6.5124273	-8.293768	-0.6608198	0.48639166	-0.16662937	-0.81822956	7.161394	-6.696725	-0.19564883	Walking_Idle
12:23:26.620	6.5124273	-8.293768	-0.6608198	0.48639166	-0.16662937	-0.81822956	7.161394	-6.696725	-0.19564883	Walking_Idle
12:23:26.644	6.8165	-7.781393	-0.5961744	0.40392485	-0.6266109	-0.4608734	7.3749127	-6.459818	-0.22726737	Walking_Idle
12:23:26.667	6.8165	-7.781393	-0.5961744	0.40392485	-0.6266109	-0.4608734	7.3749127	-6.459818	-0.22726737	Walking_Idle
12:23:26.691	6.8165	-7.781393	-0.5961744	0.40392485	-0.6266109	-0.4608734	7.3749127	-6.459818	-0.22726737	Walking_Idle
12:23:26.715	6.8165	-7.781393	-0.5961744	0.40392485	-0.6266109	-0.4608734	7.3749127	-6.459818	-0.22726737	Walking_Idle
12:23:26.736	6.8165	-7.781393	-0.5961744	0.40392485	-0.6266109	-0.4608734	7.3749127	-6.459818	-0.22726737	Walking_Idle
12:23:26.760	6.8165	-7.781393	-0.5961744	0.40392485	-0.6266109	-0.4608734	7.3749127	-6.459818	-0.22726737	Walking_Idle
12:23:26.782	6.8165	-7.781393	-0.5961744	0.40392485	-0.6266109	-0.4608734	7.3749127	-6.459818	-0.22726737	Walking_Idle
12:23:26.806	5.2865586	-5.463735	-0.2657645	0.35688823	-0.09760161	-0.34603074	7.311766	-6.529181	-0.27883682	Walking_Idle
12:23:26.829	5.2865586	-5.463735	-0.2657645	0.35688823	-0.09760161	-0.34603074	7.311766	-6.529181	-0.27883682	Walking_Idle
12:23:26.852	5.2865586	-5.463735	-0.2657645	0.35688823	-0.09760161	-0.34603074	7.311766	-6.529181	-0.27883682	Walking_Idle
12:23:26.875	5.2865586	-5.463735	-0.2657645	0.35688823	-0.09760161	-0.34603074	7.311766	-6.529181	-0.27883682	Walking_Idle
12:23:26.898	5.2865586	-5.463735	-0.2657645	0.35688823	-0.09760161	-0.34603074	7.311766	-6.529181	-0.27883682	Walking_Idle
12:23:26.920	5.2865586	-5.463735	-0.2657645	0.35688823	-0.09760161	-0.34603074	7.311766	-6.529181	-0.27883682	Walking_Idle
12:23:26.942	5.2865586	-5.463735	-0.2657645	0.35688823	-0.09760161	-0.34603074	7.311766	-6.529181	-0.27883682	Walking_Idle
12:23:26.965	5.2865586	-5.463735	-0.2657645	0.35688823	-0.09760161	-0.34603074	7.311766	-6.529181	-0.27883682	Walking_Idle
12:23:26.988	8.118986	-9.277815	-0.55786604	-1.0792559	1.2224782	0.61424947	6.931059	-6.9322815	-0.27180386	Walking_Idle
12:23:27.011	8.118986	-9.277815	-0.55786604	-1.0792559	1.2224782	0.61424947	6.931059	-6.9322815	-0.27180386	Walking_Idle
12:23:27.035	8.118986	-9.277815	-0.55786604	-1.0792559	1.2224782	0.61424947	6.931059	-6.9322815	-0.27180386	Walking_Idle
12:23:27.057	8.118986	-9.277815	-0.55786604	-1.0792559	1.2224782	0.61424947	6.931059	-6.9322815	-0.27180386	Walking_Idle
12:23:27.081	8.118986	-9.277815	-0.55786604	-1.0792559	1.2224782	0.61424947	6.931059	-6.9322815	-0.27180386	Walking_Idle
12:23:27.102	8.118986	-9.277815	-0.55786604	-1.0792559	1.2224782	0.61424947	6.931059	-6.9322815	-0.27180386	Walking_Idle
12:23:27.125	8.118986	-9.277815	-0.55786604	-1.0792559	1.2224782	0.61424947	6.931059	-6.9322815	-0.27180386	Walking_Idle
12:23:27.149	8.118986	-9.277815	-0.55786604	-1.0792559	1.2224782	0.61424947	6.931059	-6.9322815	-0.27180386	Walking_Idle
12:23:27.172	8.858817	-6.507639	-0.60335726	0.32145807	-1.1598963	0.3411927	6.2115154	-7.5650263	-0.597735	Walking_Idle
12:23:27.195	8.858817	-6.507639	-0.60335726	0.32145807	-1.1598963	0.3411927	6.2115154	-7.5650263	-0.597735	Walking_Idle
12:23:27.216	8.858817	-6.507639	-0.60335726	0.32145807	-1.1598963	0.3411927	6.2115154	-7.5650263	-0.597735	Walking_Idle
12:23:27.240	8.858817	-6.507639	-0.60335726	0.32145807	-1.1598963	0.3411927	6.2115154	-7.5650263	-0.597735	Walking_Idle
12:23:27.263	8.858817	-6.507639	-0.60335726	0.32145807	-1.1598963	0.3411927	6.2115154	-7.5650263	-0.597735	Walking_Idle
12:23:27.286	8.858817	-6.507639	-0.60335726	0.32145807	-1.1598963	0.3411927	6.2115154	-7.5650263	-0.597735	Walking_Idle
12:23:27.309	8.858817	-6.507639	-0.60335726	0.32145807	-1.1598963	0.3411927	6.2115154	-7.5650263	-0.597735	Walking_Idle
12:23:27.332	8.858817	-6.507639	-0.60335726	0.32145807	-1.1598963	0.3411927	6.2115154	-7.5650263	-0.597735	Walking_Idle
12:23:27.355	3.9984388	-5.31529	-0.13886794	-0.6510394	0.67636466	-0.41994545	6.805081	-7.022187	-0.74155194	Walking_Idle
12:23:27.379	3.9984388	-5.31529	-0.13886794	-0.6510394	0.67636466	-0.41994545	6.805081	-7.022187	-0.74155194	Walking_Idle
12:23:27.402	3.9984388	-5.31529	-0.13886794	-0.6510394	0.67636466	-0.41994545	6.805081	-7.022187	-0.74155194	Walking_Idle
12:23:27.425	3.9984388	-5.31529	-0.13886794	-0.6510394	0.67636466	-0.41994545	6.805081	-7.022187	-0.74155194	Walking_Idle
12:23:27.448	3.9984388	-5.31529	-0.13886794	-0.6510394	0.67636466	-0.41994545	6.805081	-7.022187	-0.74155194	Walking_Idle
12:23:27.471	3.9984388	-5.31529	-0.13886794	-0.6510394	0.67636466	-0.41994545	6.805081	-7.022187	-0.74155194	Walking_Idle
12:23:27.494	3.9984388	-5.31529	-0.13886794	-0.6510394	0.67636466	-0.41994545	6.805081	-7.022187	-0.74155194	Walking_Idle
12:23:27.517	3.9984388	-5.31529	-0.13886794	-0.6510394	0.67636466	-0.41994545	6.805081	-7.022187	-0.74155194	Walking_Idle
12:23:27.540	7.7957587	-8.427847	-0.8379962	-0.10187155	0.21210708	0.36257297	6.6310143	-7.2027035	-0.56625795	Walking_Idle
12:23:27.563	7.7957587	-8.427847	-0.8379962	-0.10187155	0.21210708	0.36257297	6.6310143	-7.2027035	-0.56625795	Walking_Idle
12:23:27.584	7.7957587	-8.427847	-0.8379962	-0.10187155	0.21210708	0.36257297	6.6310143	-7.2027035	-0.56625795	Walking_Idle
12:23:27.608	7.7957587	-8.427847	-0.8379962	-0.10187155	0.21210708	0.36257297	6.6310143	-7.2027035	-0.56625795	Walking_Idle
12:23:27.631	7.7957587	-8.427847	-0.8379962	-0.10187155	0.21210708	0.36257297	6.6310143	-7.2027035	-0.56625795	Walking_Idle
12:23:27.654	7.7957587	-8.427847	-0.8379962	-0.10187155	0.21210708	0.36257297	6.6310143	-7.2027035	-0.56625795	Walking_Idle
12:23:27.677	7.7957587	-8.427847	-0.8379962	-0.10187155	0.21210708	0.36257297	6.6310143	-7.2027035	-0.56625795	Walking_Idle
12:23:27.701	7.7957587	-8.427847	-0.8379962	-0.10187155	0.21210708	0.36257297	6.6310143	-7.2027035	-0.56625795	Walking_Idle
12:23:27.724	7.9178667	-7.1493044	0.8834874	0.38010114	-0.7750512	-0.4523213	6.430367	-7.3789034	-0.6101216	Walking_Idle
12:23:27.746	7.9178667	-7.1493044	0.8834874	0.38010114	-0.7750512	-0.4523213	6.430367	-7.3789034	-0.6101216	Walking_Idle
12:23:27.770	7.9178667	-7.1493044	0.8834874	0.38010114	-0.7750512	-0.4523213	6.430367	-7.3789034	-0.6101216	Walking_Idle
12:23:27.792	7.9178667	-7.1493044	0.8834874	0.38010114	-0.7750512	-0.4523213	6.430367	-7.3789034	-0.6101216	Walking_Idle
12:23:27.815	7.9178667	-7.1493044	0.8834874	0.38010114	-0.7750512	-0.4523213	6.430367	-7.3789034	-0.6101216	Walking_Idle
12:23:27.837	7.9178667	-7.1493044	0.8834874	0.38010114	-0.7750512	-0.4523213	6.430367	-7.3789034	-0.6101216	Walking_Idle
12:23:27.860	7.9178667	-7.1493044	0.8834874	0.38010114	-0.7750512	-0.4523213	6.430367	-7.3789034	-0.6101216	Walking_Idle
12:23:27.884	4.235472	-6.119766	0.69673395	-0.15257336	1.232863	-1.477964	7.6954756	-6.0784883	-0.03935937	Walking_Idle
12:23:27.907	4.235472	-6.119766	0.69673395	-0.15257336	1.232863	-1.477964	7.6954756	-6.0784883	-0.03935937	Walking_Idle
12:23:27.930	4.235472	-6.119766	0.69673395	-0.15257336	1.232863	-1.477964	7.6954756	-6.0784883	-0.03935937	Walking_Idle
12:23:27.952	4.235472	-6.119766	0.69673395	-0.15257336	1.232863	-1.477964	7.6954756	-6.0784883	-0.03935937	Walking_Idle
12:23:27.974	4.235472	-6.119766	0.69673395	-0.15257336	1.232863	-1.477964	7.6954756	-6.0784883	-0.03935937	Walking_Idle
12:23:27.997	4.235472	-6.119766	0.69673395	-0.15257336	1.232863	-1.477964	7.6954756	-6.0784883	-0.03935937	Walking_Idle
12:23:28.020	4.235472	-6.119766	0.69673395	-0.15257336	1.232863	-1.477964	7.6954756	-6.0784883	-0.03935937	Walking_Idle
12:23:28.043	4.235472	-6.119766	0.69673395	-0.15257336	1.232863	-1.477964	7.6954756	-6.0784883	-0.03935937	Walking_Idle
12:23:28.067	7.6066113	-8.537984	-1.6065584	-0.048726276	-0.37982136	1.1463131	7.344491	-6.4603753	0.70134795	Walking_Idle
12:23:28.090	7.6066113	-8.537984	-1.6065584	-0.048726276	-0.37982136	1.1463131	7.344491	-6.4603753	0.70134795	Walking_Idle
12:23:28.113	7.6066113	-8.537984	-1.6065584	-0.048726276	-0.37982136	1.1463131	7.344491	-6.4603753	0.70134795	Walking_Idle
12:23:28.136	7.6066113	-8.537984	-1.6065584	-0.048726276	-0.37982136	1.1463131	7.344491	-6.4603753	0.70134795	Walking_Idle
12:23:28.159	7.6066113	-8.537984	-1.6065584	-0.048726276	-0.37982136	1.1463131	7.344491	-6.4603753	0.70134795	Walking_Idle
12:23:28.183	7.6066113	-8.537984	-1.6065584	-0.048726276	-0.37982136	1.1463131	7.344491	-6.4603753	0.70134795	Walking_Idle
12:23:28.206	7.6066113	-8.537984	-1.6065584	-0.048726276	-0.37982136	1.1463131	7.344491	-6.4603753	0.70134795	Walking_Idle
12:23:28.229	7.6066113	-8.537984	-1.6065584	-0.048726276	-0.37982136	1.1463131	7.344491	-6.4603753	0.70134795	Walking_Idle
12:23:28.252	8.971348	-6.229903	0.9864412	0.37277076	-0.07561046	0.21474355	6.1592937	-7.6072497	-0.6025252	Walking_Idle
12:23:28.275	8.971348	-6.229903	0.9864412	0.37277076	-0.07561046	0.21474355	6.1592937	-7.6072497	-0.6025252	Walking_Idle
12:23:28.299	8.971348	-6.229903	0.9864412	0.37277076	-0.07561046	0.21474355	6.1592937	-7.6072497	-0.6025252	Walking_Idle
12:23:28.321	8.971348	-6.229903	0.9864412	0.37277076	-0.07561046	0.21474355	6.1592937	-7.6072497	-0.6025252	Walking_Idle
12:23:28.344	8.971348	-6.229903	0.9864412	0.37277076	-0.07561046	0.21474355	6.1592937	-7.6072497	-0.6025252	Walking_Idle
12:23:28.367	8.971348	-6.229903	0.9864412	0.37277076	-0.07561046	0.21474355	6.1592937	-7.6072497	-0.6025252	Walking_Idle
12:23:28.391	8.971348	-6.229903	0.9864412	0.37277076	-0.07561046	0.21474355	6.1592937	-7.6072497	-0.6025252	Walking_Idle
12:23:28.414	8.971348	-6.229903	0.9864412	0.37277076	-0.07561046	0.21474355	6.1592937	-7.6072497	-0.6025252	Walking_Idle
12:23:28.438	3.8212626	-5.209942	-1.977671	-0.23870537	1.2206457	-0.7046086	6.739145	-7.055821	0.9845903	Walking_Idle
12:23:28.461	3.8212626	-5.209942	-1.977671	-0.23870537	1.2206457	-0.7046086	6.739145	-7.055821	0.9845903	Walking_Idle
12:23:28.484	3.8212626	-5.209942	-1.977671	-0.23870537	1.2206457	-0.7046086	6.739145	-7.055821	0.9845903	Walking_Idle
12:23:28.507	3.8212626	-5.209942	-1.977671	-0.23870537	1.2206457	-0.7046086	6.739145	-7.055821	0.9845903	Walking_Idle
12:23:28.531	3.8212626	-5.209942	-1.977671	-0.23870537	1.2206457	-0.7046086	6.739145	-7.055821	0.9845903	Walking_Idle
12:23:28.553	3.8212626	-5.209942	-1.977671	-0.23870537	1.2206457	-0.7046086	6.739145	-7.055821	0.9845903	Walking_Idle
12:23:28.578	3.8212626	-5.209942	-1.977671	-0.23870537	1.2206457	-0.7046086	6.739145	-7.055821	0.9845903	Walking_Idle
12:23:28.600	3.8212626	-5.209942	-1.977671	-0.23870537	1.2206457	-0.7046086	6.739145	-7.055821	0.9845903	Walking_Idle
12:23:28.622	8.133351	-7.3408465	1.9968252	-0.09698463	0.41247088	-0.2831116	7.291742	-6.5068626	0.8133435	Walking_Idle
12:23:28.645	8.133351	-7.3408465	1.9968252	-0.09698463	0.41247088	-0.2831116	7.291742	-6.5068626	0.8133435	Walking_Idle
12:23:28.668	8.133351	-7.3408465	1.9968252	-0.09698463	0.41247088	-0.2831116	7.291742	-6.5068626	0.8133435	Walking_Idle
12:23:28.691	8.133351	-7.3408465	1.9968252	-0.09698463	0.41247088	-0.2831116	7.291742	-6.5068626	0.8133435	Walking_Idle
12:23:28.714	8.133351	-7.3408465	1.9968252	-0.09698463	0.41247088	-0.2831116	7.291742	-6.5068626	0.8133435	Walking_Idle
12:23:28.737	8.133351	-7.3408465	1.9968252	-0.09698463	0.41247088	-0.2831116	7.291742	-6.5068626	0.8133435	Walking_Idle
12:23:28.761	8.133351	-7.3408465	1.9968252	-0.09698463	0.41247088	-0.2831116	7.291742	-6.5068626	0.8133435	Walking_Idle
12:23:28.784	8.988108	-6.9553685	3.0622776	0.17362867	-0.44946	-0.15299731	7.210523	-6.5529456	1.1123616	Walking_Idle
12:23:28.807	8.988108	-6.9553685	3.0622776	0.17362867	-0.44946	-0.15299731	7.210523	-6.5529456	1.1123616	Walking_Idle
12:23:28.830	8.988108	-6.9553685	3.0622776	0.17362867	-0.44946	-0.15299731	7.210523	-6.5529456	1.1123616	Walking_Idle
12:23:28.852	8.988108	-6.9553685	3.0622776	0.17362867	-0.44946	-0.15299731	7.210523	-6.5529456	1.1123616	Walking_Idle
12:23:28.875	8.988108	-6.9553685	3.0622776	0.17362867	-0.44946	-0.15299731	7.210523	-6.5529456	1.1123616	Walking_Idle
12:23:28.896	8.988108	-6.9553685	3.0622776	0.17362867	-0.44946	-0.15299731	7.210523	-6.5529456	1.1123616	Walking_Idle
12:23:28.918	8.988108	-6.9553685	3.0622776	0.17362867	-0.44946	-0.15299731	7.210523	-6.5529456	1.1123616	Walking_Idle
12:23:28.941	8.988108	-6.9553685	3.0622776	0.17362867	-0.44946	-0.15299731	7.210523	-6.5529456	1.1123616	Walking_Idle
12:23:28.964	4.087027	-5.0662856	-0.08858817	0.7234074	-0.3853191	-0.25195748	7.767974	-5.812067	1.43121	Walking_Idle
12:23:28.986	4.087027	-5.0662856	-0.08858817	0.7234074	-0.3853191	-0.25195748	7.767974	-5.812067	1.43121	Walking_Idle
12:23:29.009	4.087027	-5.0662856	-0.08858817	0.7234074	-0.3853191	-0.25195748	7.767974	-5.812067	1.43121	Walking_Idle
12:23:29.031	4.087027	-5.0662856	-0.08858817	0.7234074	-0.3853191	-0.25195748	7.767974	-5.812067	1.43121	Walking_Idle
12:23:29.054	4.087027	-5.0662856	-0.08858817	0.7234074	-0.3853191	-0.25195748	7.767974	-5.812067	1.43121	Walking_Idle
12:23:29.075	4.087027	-5.0662856	-0.08858817	0.7234074	-0.3853191	-0.25195748	7.767974	-5.812067	1.43121	Walking_Idle
12:23:29.099	4.087027	-5.0662856	-0.08858817	0.7234074	-0.3853191	-0.25195748	7.767974	-5.812067	1.43121	Walking_Idle
12:23:29.122	4.087027	-5.0662856	-0.08858817	0.7234074	-0.3853191	-0.25195748	7.767974	-5.812067	1.43121	Walking_Idle
12:23:29.145	8.81572	-8.722343	0.49082634	-0.61744183	-0.76649904	1.2000692	6.9676466	-6.889249	0.4003975	Walking_Idle
12:23:29.167	8.81572	-8.722343	0.49082634	-0.61744183	-0.76649904	1.2000692	6.9676466	-6.889249	0.4003975	Walking_Idle
12:23:29.191	8.81572	-8.722343	0.49082634	-0.61744183	-0.76649904	1.2000692	6.9676466	-6.889249	0.4003975	Walking_Idle
12:23:29.214	8.81572	-8.722343	0.49082634	-0.61744183	-0.76649904	1.2000692	6.9676466	-6.889249	0.4003975	Walking_Idle
12:23:29.237	8.81572	-8.722343	0.49082634	-0.61744183	-0.76649904	1.2000692	6.9676466	-6.889249	0.4003975	Walking_Idle
12:23:29.259	8.81572	-8.722343	0.49082634	-0.61744183	-0.76649904	1.2000692	6.9676466	-6.889249	0.4003975	Walking_Idle
12:23:29.282	8.81572	-8.722343	0.49082634	-0.61744183	-0.76649904	1.2000692	6.9676466	-6.889249	0.4003975	Walking_Idle
12:23:29.305	8.81572	-8.722343	0.49082634	-0.61744183	-0.76649904	1.2000692	6.9676466	-6.889249	0.4003975	Walking_Idle
12:23:29.329	7.805336	-5.791751	-1.0750294	0.36788383	-0.102488525	-0.290442	6.440219	-7.3839474	-0.4135428	Walking_Idle
12:23:29.352	7.805336	-5.791751	-1.0750294	0.36788383	-0.102488525	-0.290442	6.440219	-7.3839474	-0.4135428	Walking_Idle
12:23:29.375	7.805336	-5.791751	-1.0750294	0.36788383	-0.102488525	-0.290442	6.440219	-7.3839474	-0.4135428	Walking_Idle
12:23:29.398	7.805336	-5.791751	-1.0750294	0.36788383	-0.102488525	-0.290442	6.440219	-7.3839474	-0.4135428	Walking_Idle
12:23:29.421	7.805336	-5.791751	-1.0750294	0.36788383	-0.102488525	-0.290442	6.440219	-7.3839474	-0.4135428	Walking_Idle
12:23:29.445	7.805336	-5.791751	-1.0750294	0.36788383	-0.102488525	-0.290442	6.440219	-7.3839474	-0.4135428	Walking_Idle
12:23:29.468	7.805336	-5.791751	-1.0750294	0.36788383	-0.102488525	-0.290442	6.440219	-7.3839474	-0.4135428	Walking_Idle
12:23:29.492	7.805336	-5.791751	-1.0750294	0.36788383	-0.102488525	-0.290442	6.440219	-7.3839474	-0.4135428	Walking_Idle
12:23:29.515	4.9537544	-6.100612	0.37590113	-0.24420315	0.19500285	-0.109625876	7.206597	-6.6493516	0.14538462	Walking_Idle
12:23:29.538	4.9537544	-6.100612	0.37590113	-0.24420315	0.19500285	-0.109625876	7.206597	-6.6493516	0.14538462	Walking_Idle
12:23:29.562	4.9537544	-6.100612	0.37590113	-0.24420315	0.19500285	-0.109625876	7.206597	-6.6493516	0.14538462	Walking_Idle
12:23:29.583	4.9537544	-6.100612	0.37590113	-0.24420315	0.19500285	-0.109625876	7.206597	-6.6493516	0.14538462	Walking_Idle
12:23:29.605	4.9537544	-6.100612	0.37590113	-0.24420315	0.19500285	-0.109625876	7.206597	-6.6493516	0.14538462	Walking_Idle
12:23:29.628	4.9537544	-6.100612	0.37590113	-0.24420315	0.19500285	-0.109625876	7.206597	-6.6493516	0.14538462	Walking_Idle
12:23:29.651	4.9537544	-6.100612	0.37590113	-0.24420315	0.19500285	-0.109625876	7.206597	-6.6493516	0.14538462	Walking_Idle
12:23:29.675	4.9537544	-6.100612	0.37590113	-0.24420315	0.19500285	-0.109625876	7.206597	-6.6493516	0.14538462	Walking_Idle
12:23:29.698	9.47654	-7.989695	-0.5602603	0.20172846	0.053892974	0.3283645	6.8699665	-6.9947047	0.21813597	Walking_Idle
12:23:29.721	9.47654	-7.989695	-0.5602603	0.20172846	0.053892974	0.3283645	6.8699665	-6.9947047	0.21813597	Walking_Idle
12:23:29.744	9.47654	-7.989695	-0.5602603	0.20172846	0.053892974	0.3283645	6.8699665	-6.9947047	0.21813597	Walking_Idle
12:23:29.767	9.47654	-7.989695	-0.5602603	0.20172846	0.053892974	0.3283645	6.8699665	-6.9947047	0.21813597	Walking_Idle
12:23:29.791	9.47654	-7.989695	-0.5602603	0.20172846	0.053892974	0.3283645	6.8699665	-6.9947047	0.21813597	Walking_Idle
12:23:29.813	9.47654	-7.989695	-0.5602603	0.20172846	0.053892974	0.3283645	6.8699665	-6.9947047	0.21813597	Walking_Idle
12:23:29.835	9.47654	-7.989695	-0.5602603	0.20172846	0.053892974	0.3283645	6.8699665	-6.9947047	0.21813597	Walking_Idle
12:23:29.857	9.47654	-7.989695	-0.5602603	0.20172846	0.053892974	0.3283645	6.8699665	-6.9947047	0.21813597	Walking_Idle
12:23:29.879	6.8907228	-7.1947956	1.010384	0.55847377	-0.5948459	-0.27944642	6.8221216	-7.04099	0.23025194	Walking_Idle
12:23:29.903	6.8907228	-7.1947956	1.010384	0.55847377	-0.5948459	-0.27944642	6.8221216	-7.04099	0.23025194	Walking_Idle
12:23:29.926	6.8907228	-7.1947956	1.010384	0.55847377	-0.5948459	-0.27944642	6.8221216	-7.04099	0.23025194	Walking_Idle
12:23:29.949	6.8907228	-7.1947956	1.010384	0.55847377	-0.5948459	-0.27944642	6.8221216	-7.04099	0.23025194	Walking_Idle
12:23:29.972	6.8907228	-7.1947956	1.010384	0.55847377	-0.5948459	-0.27944642	6.8221216	-7.04099	0.23025194	Walking_Idle
12:23:29.995	6.8907228	-7.1947956	1.010384	0.55847377	-0.5948459	-0.27944642	6.8221216	-7.04099	0.23025194	Walking_Idle
12:23:30.019	6.8907228	-7.1947956	1.010384	0.55847377	-0.5948459	-0.27944642	6.8221216	-7.04099	0.23025194	Walking_Idle
12:23:30.042	6.8907228	-7.1947956	1.010384	0.55847377	-0.5948459	-0.27944642	6.8221216	-7.04099	0.23025194	Walking_Idle
12:23:30.064	5.7534423	-5.5738716	-1.0678465	0.5786323	0.009299812	-0.39245647	7.3030224	-6.510236	0.6728671	Walking_Idle
12:23:30.087	5.7534423	-5.5738716	-1.0678465	0.5786323	0.009299812	-0.39245647	7.3030224	-6.510236	0.6728671	Walking_Idle
12:23:30.110	5.7534423	-5.5738716	-1.0678465	0.5786323	0.009299812	-0.39245647	7.3030224	-6.510236	0.6728671	Walking_Idle
12:23:30.134	5.7534423	-5.5738716	-1.0678465	0.5786323	0.009299812	-0.39245647	7.3030224	-6.510236	0.6728671	Walking_Idle
12:23:30.157	5.7534423	-5.5738716	-1.0678465	0.5786323	0.009299812	-0.39245647	7.3030224	-6.510236	0.6728671	Walking_Idle
12:23:30.180	5.7534423	-5.5738716	-1.0678465	0.5786323	0.009299812	-0.39245647	7.3030224	-6.510236	0.6728671	Walking_Idle
12:23:30.203	5.7534423	-5.5738716	-1.0678465	0.5786323	0.009299812	-0.39245647	7.3030224	-6.510236	0.6728671	Walking_Idle
12:23:30.226	7.3312693	-9.61062	1.8459859	-0.72617584	-0.05972796	0.44198543	7.121941	-6.740157	0.13513094	Walking_Idle
12:23:30.250	7.3312693	-9.61062	1.8459859	-0.72617584	-0.05972796	0.44198543	7.121941	-6.740157	0.13513094	Walking_Idle
12:23:30.273	7.3312693	-9.61062	1.8459859	-0.72617584	-0.05972796	0.44198543	7.121941	-6.740157	0.13513094	Walking_Idle
12:23:30.296	7.3312693	-9.61062	1.8459859	-0.72617584	-0.05972796	0.44198543	7.121941	-6.740157	0.13513094	Walking_Idle
12:23:30.319	7.3312693	-9.61062	1.8459859	-0.72617584	-0.05972796	0.44198543	7.121941	-6.740157	0.13513094	Walking_Idle
12:23:30.342	7.3312693	-9.61062	1.8459859	-0.72617584	-0.05972796	0.44198543	7.121941	-6.740157	0.13513094	Walking_Idle
12:23:30.365	7.3312693	-9.61062	1.8459859	-0.72617584	-0.05972796	0.44198543	7.121941	-6.740157	0.13513094	Walking_Idle
12:23:30.388	7.3312693	-9.61062	1.8459859	-0.72617584	-0.05972796	0.44198543	7.121941	-6.740157	0.13513094	Walking_Idle
12:23:30.413	6.6249585	-5.8755503	0.4668836	-0.9497525	0.7179035	-0.13283876	6.5198455	-7.3173633	-0.34318802	Walking_Idle
12:23:30.436	6.6249585	-5.8755503	0.4668836	-0.9497525	0.7179035	-0.13283876	6.5198455	-7.3173633	-0.34318802	Walking_Idle
12:23:30.459	6.6249585	-5.8755503	0.4668836	-0.9497525	0.7179035	-0.13283876	6.5198455	-7.3173633	-0.34318802	Walking_Idle
12:23:30.483	6.6249585	-5.8755503	0.4668836	-0.9497525	0.7179035	-0.13283876	6.5198455	-7.3173633	-0.34318802	Walking_Idle
12:23:30.506	6.6249585	-5.8755503	0.4668836	-0.9497525	0.7179035	-0.13283876	6.5198455	-7.3173633	-0.34318802	Walking_Idle
12:23:30.529	6.6249585	-5.8755503	0.4668836	-0.9497525	0.7179035	-0.13283876	6.5198455	-7.3173633	-0.34318802	Walking_Idle
12:23:30.551	6.6249585	-5.8755503	0.4668836	-0.9497525	0.7179035	-0.13283876	6.5198455	-7.3173633	-0.34318802	Walking_Idle
12:23:30.573	6.6249585	-5.8755503	0.4668836	-0.9497525	0.7179035	-0.13283876	6.5198455	-7.3173633	-0.34318802	Walking_Idle
12:23:30.596	5.794145	-6.1892004	0.38068968	-0.6760849	0.11986642	0.2544498	6.809755	-7.053032	-0.22832945	Walking_Idle
12:23:30.620	5.794145	-6.1892004	0.38068968	-0.6760849	0.11986642	0.2544498	6.809755	-7.053032	-0.22832945	Walking_Idle
12:23:30.643	5.794145	-6.1892004	0.38068968	-0.6760849	0.11986642	0.2544498	6.809755	-7.053032	-0.22832945	Walking_Idle
12:23:30.665	5.794145	-6.1892004	0.38068968	-0.6760849	0.11986642	0.2544498	6.809755	-7.053032	-0.22832945	Walking_Idle
12:23:30.686	5.794145	-6.1892004	0.38068968	-0.6760849	0.11986642	0.2544498	6.809755	-7.053032	-0.22832945	Walking_Idle
12:23:30.711	5.794145	-6.1892004	0.38068968	-0.6760849	0.11986642	0.2544498	6.809755	-7.053032	-0.22832945	Walking_Idle
12:23:30.734	5.794145	-6.1892004	0.38068968	-0.6760849	0.11986642	0.2544498	6.809755	-7.053032	-0.22832945	Walking_Idle
12:23:30.757	5.794145	-6.1892004	0.38068968	-0.6760849	0.11986642	0.2544498	6.809755	-7.053032	-0.22832945	Walking_Idle
12:23:30.780	9.522031	-7.9849067	-0.76616794	-0.58201164	0.24387208	0.2862148	6.459568	-7.3694305	-0.36817163	Walking_Idle
12:23:30.803	9.522031	-7.9849067	-0.76616794	-0.58201164	0.24387208	0.2862148	6.459568	-7.3694305	-0.36817163	Walking_Idle
12:23:30.826	9.522031	-7.9849067	-0.76616794	-0.58201164	0.24387208	0.2862148	6.459568	-7.3694305	-0.36817163	Walking_Idle
12:23:30.847	9.522031	-7.9849067	-0.76616794	-0.58201164	0.24387208	0.2862148	6.459568	-7.3694305	-0.36817163	Walking_Idle
12:23:30.871	9.522031	-7.9849067	-0.76616794	-0.58201164	0.24387208	0.2862148	6.459568	-7.3694305	-0.36817163	Walking_Idle
12:23:30.892	9.522031	-7.9849067	-0.76616794	-0.58201164	0.24387208	0.2862148	6.459568	-7.3694305	-0.36817163	Walking_Idle
12:23:30.914	9.522031	-7.9849067	-0.76616794	-0.58201164	0.24387208	0.2862148	6.459568	-7.3694305	-0.36817163	Walking_Idle
12:23:30.938	9.522031	-7.9849067	-0.76616794	-0.58201164	0.24387208	0.2862148	6.459568	-7.3694305	-0.36817163	Walking_Idle
12:23:30.961	6.7063637	-7.1971903	0.76616794	0.12292685	0.36726683	-0.8438859	6.9038863	-6.952494	-0.411293	Walking_Idle
12:23:30.985	6.7063637	-7.1971903	0.76616794	0.12292685	0.36726683	-0.8438859	6.9038863	-6.952494	-0.411293	Walking_Idle
12:23:31.008	6.7063637	-7.1971903	0.76616794	0.12292685	0.36726683	-0.8438859	6.9038863	-6.952494	-0.411293	Walking_Idle
12:23:31.031	6.7063637	-7.1971903	0.76616794	0.12292685	0.36726683	-0.8438859	6.9038863	-6.952494	-0.411293	Walking_Idle
12:23:31.055	6.7063637	-7.1971903	0.76616794	0.12292685	0.36726683	-0.8438859	6.9038863	-6.952494	-0.411293	Walking_Idle
12:23:31.077	6.7063637	-7.1971903	0.76616794	0.12292685	0.36726683	-0.8438859	6.9038863	-6.952494	-0.411293	Walking_Idle
12:23:31.099	6.7063637	-7.1971903	0.76616794	0.12292685	0.36726683	-0.8438859	6.9038863	-6.952494	-0.411293	Walking_Idle
12:23:31.121	4.5946136	-6.098218	-0.9816527	0.12292685	0.36726683	-0.8438859	6.9038863	-6.952494	-0.411293	Walking_Idle
12:23:31.143	4.5946136	-6.098218	-0.9816527	0.34955785	0.153464	-0.29899412	7.6798253	-6.07263	0.5600135	Walking_Idle
12:23:31.165	4.5946136	-6.098218	-0.9816527	0.34955785	0.153464	-0.29899412	7.6798253	-6.07263	0.5600135	Walking_Idle
12:23:31.188	4.5946136	-6.098218	-0.9816527	0.34955785	0.153464	-0.29899412	7.6798253	-6.07263	0.5600135	Walking_Idle
12:23:31.211	4.5946136	-6.098218	-0.9816527	0.34955785	0.153464	-0.29899412	7.6798253	-6.07263	0.5600135	Walking_Idle
12:23:31.234	4.5946136	-6.098218	-0.9816527	0.34955785	0.153464	-0.29899412	7.6798253	-6.07263	0.5600135	Walking_Idle
12:23:31.257	4.5946136	-6.098218	-0.9816527	0.34955785	0.153464	-0.29899412	7.6798253	-6.07263	0.5600135	Walking_Idle
12:23:31.281	4.5946136	-6.098218	-0.9816527	0.34955785	0.153464	-0.29899412	7.6798253	-6.07263	0.5600135	Walking_Idle
12:23:31.303	8.628966	-9.256267	-0.51716334	-0.19655566	-0.21061169	0.64723617	6.923643	-6.9432592	-0.1560352	Walking_Idle
12:23:31.325	8.628966	-9.256267	-0.51716334	-0.19655566	-0.21061169	0.64723617	6.923643	-6.9432592	-0.1560352	Walking_Idle
12:23:31.348	8.628966	-9.256267	-0.51716334	-0.19655566	-0.21061169	0.64723617	6.923643	-6.9432592	-0.1560352	Walking_Idle
12:23:31.371	8.628966	-9.256267	-0.51716334	-0.19655566	-0.21061169	0.64723617	6.923643	-6.9432592	-0.1560352	Walking_Idle
12:23:31.395	8.628966	-9.256267	-0.51716334	-0.19655566	-0.21061169	0.64723617	6.923643	-6.9432592	-0.1560352	Walking_Idle
12:23:31.419	8.628966	-9.256267	-0.51716334	-0.19655566	-0.21061169	0.64723617	6.923643	-6.9432592	-0.1560352	Walking_Idle
12:23:31.442	8.628966	-9.256267	-0.51716334	-0.19655566	-0.21061169	0.64723617	6.923643	-6.9432592	-0.1560352	Walking_Idle
12:23:31.465	8.628966	-9.256267	-0.51716334	-0.19655566	-0.21061169	0.64723617	6.923643	-6.9432592	-0.1560352	Walking_Idle
12:23:31.487	7.106208	-5.296136	-0.2944958	-0.2735247	0.36604512	-0.4620951	6.6476583	-7.192964	-0.48982	Walking_Idle
12:23:31.511	7.106208	-5.296136	-0.2944958	-0.2735247	0.36604512	-0.4620951	6.6476583	-7.192964	-0.48982	Walking_Idle
12:23:31.534	7.106208	-5.296136	-0.2944958	-0.2735247	0.36604512	-0.4620951	6.6476583	-7.192964	-0.48982	Walking_Idle
12:23:31.559	7.106208	-5.296136	-0.2944958	-0.2735247	0.36604512	-0.4620951	6.6476583	-7.192964	-0.48982	Walking_Idle
12:23:31.584	7.106208	-5.296136	-0.2944958	-0.2735247	0.36604512	-0.4620951	6.6476583	-7.192964	-0.48982	Walking_Idle
12:23:31.607	7.106208	-5.296136	-0.2944958	-0.2735247	0.36604512	-0.4620951	6.6476583	-7.192964	-0.48982	Walking_Idle
12:23:31.631	7.106208	-5.296136	-0.2944958	-0.2735247	0.36604512	-0.4620951	6.6476583	-7.192964	-0.48982	Walking_Idle
12:23:31.653	7.106208	-5.296136	-0.2944958	-0.2735247	0.36604512	-0.4620951	6.6476583	-7.192964	-0.48982	Walking_Idle
12:23:31.675	5.6600657	-6.117372	0.7901107	-0.057889257	-0.2032813	0.17870252	7.2731743	-6.575871	-0.17033377	Walking_Idle
12:23:31.698	5.6600657	-6.117372	0.7901107	-0.057889257	-0.2032813	0.17870252	7.2731743	-6.575871	-0.17033377	Walking_Idle
12:23:31.722	5.6600657	-6.117372	0.7901107	-0.057889257	-0.2032813	0.17870252	7.2731743	-6.575871	-0.17033377	Walking_Idle
12:23:31.743	5.6600657	-6.117372	0.7901107	-0.057889257	-0.2032813	0.17870252	7.2731743	-6.575871	-0.17033377	Walking_Idle
12:23:31.765	5.6600657	-6.117372	0.7901107	-0.057889257	-0.2032813	0.17870252	7.2731743	-6.575871	-0.17033377	Walking_Idle
12:23:31.788	5.6600657	-6.117372	0.7901107	-0.057889257	-0.2032813	0.17870252	7.2731743	-6.575871	-0.17033377	Walking_Idle
12:23:31.811	5.6600657	-6.117372	0.7901107	-0.057889257	-0.2032813	0.17870252	7.2731743	-6.575871	-0.17033377	Walking_Idle
12:23:31.834	5.6600657	-6.117372	0.7901107	-0.057889257	-0.2032813	0.17870252	7.2731743	-6.575871	-0.17033377	Walking_Idle
12:23:31.857	9.229929	-9.457385	-0.2561874	-0.23259671	0.20416583	0.49513072	6.8048077	-7.0610437	-0.07881752	Walking_Idle
12:23:31.880	9.229929	-9.457385	-0.2561874	-0.23259671	0.20416583	0.49513072	6.8048077	-7.0610437	-0.07881752	Walking_Idle
12:23:31.903	9.229929	-9.457385	-0.2561874	-0.23259671	0.20416583	0.49513072	6.8048077	-7.0610437	-0.07881752	Walking_Idle
12:23:31.926	9.229929	-9.457385	-0.2561874	-0.23259671	0.20416583	0.49513072	6.8048077	-7.0610437	-0.07881752	Walking_Idle
12:23:31.949	9.229929	-9.457385	-0.2561874	-0.23259671	0.20416583	0.49513072	6.8048077	-7.0610437	-0.07881752	Walking_Idle
12:23:31.972	9.229929	-9.457385	-0.2561874	-0.23259671	0.20416583	0.49513072	6.8048077	-7.0610437	-0.07881752	Walking_Idle
12:23:31.995	9.229929	-9.457385	-0.2561874	-0.23259671	0.20416583	0.49513072	6.8048077	-7.0610437	-0.07881752	Walking_Idle
12:23:32.018	9.229929	-9.457385	-0.2561874	-0.23259671	0.20416583	0.49513072	6.8048077	-7.0610437	-0.07881752	Walking_Idle
12:23:32.042	6.1700463	-6.385531	-0.15323359	0.18767858	0.53403306	-0.65268505	6.878537	-6.9895597	0.042182025	Walking_Idle
12:23:32.064	6.1700463	-6.385531	-0.15323359	0.18767858	0.53403306	-0.65268505	6.878537	-6.9895597	0.042182025	Walking_Idle
12:23:32.088	6.1700463	-6.385531	-0.15323359	0.18767858	0.53403306	-0.65268505	6.878537	-6.9895597	0.042182025	Walking_Idle
12:23:32.111	6.1700463	-6.385531	-0.15323359	0.18767858	0.53403306	-0.65268505	6.878537	-6.9895597	0.042182025	Walking_Idle
12:23:32.134	6.1700463	-6.385531	-0.15323359	0.18767858	0.53403306	-0.65268505	6.878537	-6.9895597	0.042182025	Walking_Idle
12:23:32.158	6.1700463	-6.385531	-0.15323359	0.18767858	0.53403306	-0.65268505	6.878537	-6.9895597	0.042182025	Walking_Idle
12:23:32.181	6.1700463	-6.385531	-0.15323359	0.18767858	0.53403306	-0.65268505	6.878537	-6.9895597	0.042182025	Walking_Idle
12:23:32.203	5.1285367	-6.7446723	-0.28252444	0.18767858	0.53403306	-0.65268505	6.878537	-6.9895597	0.042182025	Walking_Idle
12:23:32.227	5.1285367	-6.7446723	-0.28252444	0.19561982	0.0038020252	0.14999186	7.2598567	-6.5777035	0.4453706	Walking_Idle
12:23:32.249	5.1285367	-6.7446723	-0.28252444	0.19561982	0.0038020252	0.14999186	7.2598567	-6.5777035	0.4453706	Walking_Idle
12:23:32.272	5.1285367	-6.7446723	-0.28252444	0.19561982	0.0038020252	0.14999186	7.2598567	-6.5777035	0.4453706	Walking_Idle
12:23:32.295	5.1285367	-6.7446723	-0.28252444	0.19561982	0.0038020252	0.14999186	7.2598567	-6.5777035	0.4453706	Walking_Idle
12:23:32.321	5.1285367	-6.7446723	-0.28252444	0.19561982	0.0038020252	0.14999186	7.2598567	-6.5777035	0.4453706	Walking_Idle
12:23:32.344	5.1285367	-6.7446723	-0.28252444	0.19561982	0.0038020252	0.14999186	7.2598567	-6.5777035	0.4453706	Walking_Idle
12:23:32.367	5.1285367	-6.7446723	-0.28252444	0.19561982	0.0038020252	0.14999186	7.2598567	-6.5777035	0.4453706	Walking_Idle
12:23:32.390	9.026416	-7.9944835	0.531529	-0.35476977	-0.45068175	0.43343332	6.534356	-7.311185	-0.13667116	Walking_Idle
12:23:32.413	9.026416	-7.9944835	0.531529	-0.35476977	-0.45068175	0.43343332	6.534356	-7.311185	-0.13667116	Walking_Idle
12:23:32.435	9.026416	-7.9944835	0.531529	-0.35476977	-0.45068175	0.43343332	6.534356	-7.311185	-0.13667116	Walking_Idle
12:23:32.459	9.026416	-7.9944835	0.531529	-0.35476977	-0.45068175	0.43343332	6.534356	-7.311185	-0.13667116	Walking_Idle
12:23:32.482	9.026416	-7.9944835	0.531529	-0.35476977	-0.45068175	0.43343332	6.534356	-7.311185	-0.13667116	Walking_Idle
12:23:32.505	9.026416	-7.9944835	0.531529	-0.35476977	-0.45068175	0.43343332	6.534356	-7.311185	-0.13667116	Walking_Idle
12:23:32.528	9.026416	-7.9944835	0.531529	-0.35476977	-0.45068175	0.43343332	6.534356	-7.311185	-0.13667116	Walking_Idle
12:23:32.552	9.026416	-7.9944835	0.531529	-0.35476977	-0.45068175	0.43343332	6.534356	-7.311185	-0.13667116	Walking_Idle
12:23:32.574	6.100612	-5.7989335	-1.2689656	-0.4946579	0.25792196	-1.2641611	7.053834	-6.7897873	-0.55867493	Walking_Idle
12:23:32.596	6.100612	-5.7989335	-1.2689656	-0.4946579	0.25792196	-1.2641611	7.053834	-6.7897873	-0.55867493	Walking_Idle
12:23:32.620	6.100612	-5.7989335	-1.2689656	-0.4946579	0.25792196	-1.2641611	7.053834	-6.7897873	-0.55867493	Walking_Idle
12:23:32.643	6.100612	-5.7989335	-1.2689656	-0.4946579	0.25792196	-1.2641611	7.053834	-6.7897873	-0.55867493	Walking_Idle
12:23:32.667	6.100612	-5.7989335	-1.2689656	-0.4946579	0.25792196	-1.2641611	7.053834	-6.7897873	-0.55867493	Walking_Idle
12:23:32.690	6.100612	-5.7989335	-1.2689656	-0.4946579	0.25792196	-1.2641611	7.053834	-6.7897873	-0.55867493	Walking_Idle
12:23:32.715	6.100612	-5.7989335	-1.2689656	-0.4946579	0.25792196	-1.2641611	7.053834	-6.7897873	-0.55867493	Walking_Idle
12:23:32.738	6.100612	-5.7989335	-1.2689656	-0.4946579	0.25792196	-1.2641611	7.053834	-6.7897873	-0.55867493	Walking_Idle
12:23:32.762	6.265817	-6.0766697	0.25858167	0.12292685	-1.0584927	0.724816	7.276253	-6.573646	-0.11557751	Walking_Idle
12:23:32.785	6.265817	-6.0766697	0.25858167	0.12292685	-1.0584927	0.724816	7.276253	-6.573646	-0.11557751	Walking_Idle
12:23:32.808	6.265817	-6.0766697	0.25858167	0.12292685	-1.0584927	0.724816	7.276253	-6.573646	-0.11557751	Walking_Idle
12:23:32.831	6.265817	-6.0766697	0.25858167	0.12292685	-1.0584927	0.724816	7.276253	-6.573646	-0.11557751	Walking_Idle
12:23:32.854	6.265817	-6.0766697	0.25858167	0.12292685	-1.0584927	0.724816	7.276253	-6.573646	-0.11557751	Walking_Idle
12:23:32.877	6.265817	-6.0766697	0.25858167	0.12292685	-1.0584927	0.724816	7.276253	-6.573646	-0.11557751	Walking_Idle
12:23:32.901	6.265817	-6.0766697	0.25858167	0.12292685	-1.0584927	0.724816	7.276253	-6.573646	-0.11557751	Walking_Idle
12:23:32.924	7.8723755	-9.366403	-0.41181526	0.0111385165	0.79853773	0.4566462	6.890817	-6.9438176	0.6856395	Walking_Idle
12:23:32.947	7.8723755	-9.366403	-0.41181526	0.0111385165	0.79853773	0.4566462	6.890817	-6.9438176	0.6856395	Walking_Idle
12:23:32.970	7.8723755	-9.366403	-0.41181526	0.0111385165	0.79853773	0.4566462	6.890817	-6.9438176	0.6856395	Walking_Idle
12:23:32.993	7.8723755	-9.366403	-0.41181526	0.0111385165	0.79853773	0.4566462	6.890817	-6.9438176	0.6856395	Walking_Idle
12:23:33.017	7.8723755	-9.366403	-0.41181526	0.0111385165	0.79853773	0.4566462	6.890817	-6.9438176	0.6856395	Walking_Idle
12:23:33.040	7.8723755	-9.366403	-0.41181526	0.0111385165	0.79853773	0.4566462	6.890817	-6.9438176	0.6856395	Walking_Idle
12:23:33.063	7.8723755	-9.366403	-0.41181526	0.0111385165	0.79853773	0.4566462	6.890817	-6.9438176	0.6856395	Walking_Idle
12:23:33.086	7.8723755	-9.366403	-0.41181526	0.0111385165	0.79853773	0.4566462	6.890817	-6.9438176	0.6856395	Walking_Idle
12:23:33.109	6.593833	-6.349617	-1.4844503	0.40025967	-0.107986316	-0.4358279	6.671083	-7.1753116	0.42610654	Walking_Idle
12:23:33.132	6.593833	-6.349617	-1.4844503	0.40025967	-0.107986316	-0.4358279	6.671083	-7.1753116	0.42610654	Walking_Idle
12:23:33.155	6.593833	-6.349617	-1.4844503	0.40025967	-0.107986316	-0.4358279	6.671083	-7.1753116	0.42610654	Walking_Idle
12:23:33.178	6.593833	-6.349617	-1.4844503	0.40025967	-0.107986316	-0.4358279	6.671083	-7.1753116	0.42610654	Walking_Idle
12:23:33.201	6.593833	-6.349617	-1.4844503	0.40025967	-0.107986316	-0.4358279	6.671083	-7.1753116	0.42610654	Walking_Idle
12:23:33.224	6.593833	-6.349617	-1.4844503	0.40025967	-0.107986316	-0.4358279	6.671083	-7.1753116	0.42610654	Walking_Idle
12:23:33.248	6.593833	-6.349617	-1.4844503	0.40025967	-0.107986316	-0.4358279	6.671083	-7.1753116	0.42610654	Walking_Idle
12:23:33.271	6.593833	-6.349617	-1.4844503	0.40025967	-0.107986316	-0.4358279	6.671083	-7.1753116	0.42610654	Walking_Idle
12:23:33.294	8.123775	-4.5275736	5.147691	-0.72373235	-0.45862296	0.062027257	7.082445	-6.782239	-0.10216917	Walking_Idle
12:23:33.316	8.123775	-4.5275736	5.147691	-0.72373235	-0.45862296	0.062027257	7.082445	-6.782239	-0.10216917	Walking_Idle
12:23:33.338	8.123775	-4.5275736	5.147691	-0.72373235	-0.45862296	0.062027257	7.082445	-6.782239	-0.10216917	Walking_Idle
12:23:33.361	8.123775	-4.5275736	5.147691	-0.72373235	-0.45862296	0.062027257	7.082445	-6.782239	-0.10216917	Walking_Idle
12:23:33.384	8.123775	-4.5275736	5.147691	-0.72373235	-0.45862296	0.062027257	7.082445	-6.782239	-0.10216917	Walking_Idle
12:23:33.407	8.123775	-4.5275736	5.147691	-0.72373235	-0.45862296	0.062027257	7.082445	-6.782239	-0.10216917	Walking_Idle
12:23:33.430	8.123775	-4.5275736	5.147691	-0.72373235	-0.45862296	0.062027257	7.082445	-6.782239	-0.10216917	Walking_Idle
12:23:33.453	8.123775	-4.5275736	5.147691	-0.72373235	-0.45862296	0.062027257	7.082445	-6.782239	-0.10216917	Walking_Idle
12:23:33.477	10.113417	-10.324113	-2.9808722	0.93476677	-0.22893764	-1.3313563	8.191131	-5.3796606	0.3670324	Walking_Idle
12:23:33.500	10.113417	-10.324113	-2.9808722	0.93476677	-0.22893764	-1.3313563	8.191131	-5.3796606	0.3670324	Walking_Idle
12:23:33.523	10.113417	-10.324113	-2.9808722	0.93476677	-0.22893764	-1.3313563	8.191131	-5.3796606	0.3670324	Walking_Idle
12:23:33.546	10.113417	-10.324113	-2.9808722	0.93476677	-0.22893764	-1.3313563	8.191131	-5.3796606	0.3670324	Walking_Idle
12:23:33.569	10.113417	-10.324113	-2.9808722	0.93476677	-0.22893764	-1.3313563	8.191131	-5.3796606	0.3670324	Walking_Idle
12:23:33.593	10.113417	-10.324113	-2.9808722	0.93476677	-0.22893764	-1.3313563	8.191131	-5.3796606	0.3670324	Walking_Idle
12:23:33.616	10.113417	-10.324113	-2.9808722	0.93476677	-0.22893764	-1.3313563	8.191131	-5.3796606	0.3670324	Walking_Idle
12:23:33.639	10.113417	-10.324113	-2.9808722	0.93476677	-0.22893764	-1.3313563	8.191131	-5.3796606	0.3670324	Walking_Idle
12:23:33.664	6.244269	-6.055121	-4.216318	-0.96380246	-0.39081693	0.28071702	8.231679	-5.325214	-0.22701369	Walking_Idle
12:23:33.687	6.244269	-6.055121	-4.216318	-0.96380246	-0.39081693	0.28071702	8.231679	-5.325214	-0.22701369	Walking_Idle
12:23:33.711	6.244269	-6.055121	-4.216318	-0.96380246	-0.39081693	0.28071702	8.231679	-5.325214	-0.22701369	Walking_Idle
12:23:33.734	6.244269	-6.055121	-4.216318	-0.96380246	-0.39081693	0.28071702	8.231679	-5.325214	-0.22701369	Walking_Idle
12:23:33.757	6.244269	-6.055121	-4.216318	-0.96380246	-0.39081693	0.28071702	8.231679	-5.325214	-0.22701369	Walking_Idle
12:23:33.780	6.244269	-6.055121	-4.216318	-0.96380246	-0.39081693	0.28071702	8.231679	-5.325214	-0.22701369	Walking_Idle
12:23:33.803	6.244269	-6.055121	-4.216318	-0.96380246	-0.39081693	0.28071702	8.231679	-5.325214	-0.22701369	Walking_Idle
12:23:33.826	7.745479	-5.9186473	-2.2003386	-0.11408886	-1.1324073	0.5067372	7.240589	-6.2854714	-2.0583758	Walking_Idle
12:23:33.849	7.745479	-5.9186473	-2.2003386	-0.11408886	-1.1324073	0.5067372	7.240589	-6.2854714	-2.0583758	Walking_Idle
12:23:33.872	7.745479	-5.9186473	-2.2003386	-0.11408886	-1.1324073	0.5067372	7.240589	-6.2854714	-2.0583758	Walking_Idle
12:23:33.895	7.745479	-5.9186473	-2.2003386	-0.11408886	-1.1324073	0.5067372	7.240589	-6.2854714	-2.0583758	Walking_Idle
12:23:33.918	7.745479	-5.9186473	-2.2003386	-0.11408886	-1.1324073	0.5067372	7.240589	-6.2854714	-2.0583758	Walking_Idle
12:23:33.942	7.745479	-5.9186473	-2.2003386	-0.11408886	-1.1324073	0.5067372	7.240589	-6.2854714	-2.0583758	Walking_Idle
12:23:33.965	7.745479	-5.9186473	-2.2003386	-0.11408886	-1.1324073	0.5067372	7.240589	-6.2854714	-2.0583758	Walking_Idle
12:23:33.988	7.745479	-5.9186473	-2.2003386	-0.11408886	-1.1324073	0.5067372	7.240589	-6.2854714	-2.0583758	Walking_Idle
12:23:34.011	6.30652	-6.718335	-4.3001175	-1.3394845	0.865122	0.016212365	7.6674976	-6.0156446	-1.091607	Walking_Idle
12:23:34.033	6.30652	-6.718335	-4.3001175	-1.3394845	0.865122	0.016212365	7.6674976	-6.0156446	-1.091607	Walking_Idle
12:23:34.057	6.30652	-6.718335	-4.3001175	-1.3394845	0.865122	0.016212365	7.6674976	-6.0156446	-1.091607	Walking_Idle
12:23:34.080	6.30652	-6.718335	-4.3001175	-1.3394845	0.865122	0.016212365	7.6674976	-6.0156446	-1.091607	Walking_Idle
12:23:34.103	6.30652	-6.718335	-4.3001175	-1.3394845	0.865122	0.016212365	7.6674976	-6.0156446	-1.091607	Walking_Idle
12:23:34.126	6.30652	-6.718335	-4.3001175	-1.3394845	0.865122	0.016212365	7.6674976	-6.0156446	-1.091607	Walking_Idle
12:23:34.148	6.30652	-6.718335	-4.3001175	-1.3394845	0.865122	0.016212365	7.6674976	-6.0156446	-1.091607	Walking_Idle
12:23:34.172	6.30652	-6.718335	-4.3001175	-1.3394845	0.865122	0.016212365	7.6674976	-6.0156446	-1.091607	Walking_Idle
12:23:34.195	7.2450757	-8.631361	1.8268317	-2.0432012	1.5389063	0.462144	6.4705486	-6.4631305	-3.5397594	Walking_Idle
12:23:34.218	7.2450757	-8.631361	1.8268317	-2.0432012	1.5389063	0.462144	6.4705486	-6.4631305	-3.5397594	Walking_Idle
12:23:34.241	7.2450757	-8.631361	1.8268317	-2.0432012	1.5389063	0.462144	6.4705486	-6.4631305	-3.5397594	Walking_Idle
12:23:34.264	7.2450757	-8.631361	1.8268317	-2.0432012	1.5389063	0.462144	6.4705486	-6.4631305	-3.5397594	Walking_Idle
12:23:34.287	7.2450757	-8.631361	1.8268317	-2.0432012	1.5389063	0.462144	6.4705486	-6.4631305	-3.5397594	Walking_Idle
12:23:34.310	7.2450757	-8.631361	1.8268317	-2.0432012	1.5389063	0.462144	6.4705486	-6.4631305	-3.5397594	Walking_Idle
12:23:34.333	7.2450757	-8.631361	1.8268317	-2.0432012	1.5389063	0.462144	6.4705486	-6.4631305	-3.5397594	Walking_Idle
12:23:34.356	7.2450757	-8.631361	1.8268317	-2.0432012	1.5389063	0.462144	6.4705486	-6.4631305	-3.5397594	Walking_Idle
12:23:34.379	4.2139235	-5.3679643	0.56265455	-0.9992326	0.90360653	0.6173038	6.4981327	-6.6901793	-3.0307887	Walking_Idle
12:23:34.403	4.2139235	-5.3679643	0.56265455	-0.9992326	0.90360653	0.6173038	6.4981327	-6.6901793	-3.0307887	Walking_Idle
12:23:34.426	4.2139235	-5.3679643	0.56265455	-0.9992326	0.90360653	0.6173038	6.4981327	-6.6901793	-3.0307887	Walking_Idle
12:23:34.449	4.2139235	-5.3679643	0.56265455	-0.9992326	0.90360653	0.6173038	6.4981327	-6.6901793	-3.0307887	Walking_Idle
12:23:34.472	4.2139235	-5.3679643	0.56265455	-0.9992326	0.90360653	0.6173038	6.4981327	-6.6901793	-3.0307887	Walking_Idle
12:23:34.495	4.2139235	-5.3679643	0.56265455	-0.9992326	0.90360653	0.6173038	6.4981327	-6.6901793	-3.0307887	Walking_Idle
12:23:34.518	4.2139235	-5.3679643	0.56265455	-0.9992326	0.90360653	0.6173038	6.4981327	-6.6901793	-3.0307887	Walking_Idle
12:23:34.541	4.2139235	-5.3679643	0.56265455	-0.9992326	0.90360653	0.6173038	6.4981327	-6.6901793	-3.0307887	Walking_Idle
12:23:34.564	9.794978	-11.3656225	-0.4860378	-0.46839067	0.17545515	1.9868636	5.389684	-7.8955097	-2.1867917	Walking_Idle
12:23:34.587	9.794978	-11.3656225	-0.4860378	-0.46839067	0.17545515	1.9868636	5.389684	-7.8955097	-2.1867917	Walking_Idle
12:23:34.610	9.794978	-11.3656225	-0.4860378	-0.46839067	0.17545515	1.9868636	5.389684	-7.8955097	-2.1867917	Walking_Idle
12:23:34.634	9.794978	-11.3656225	-0.4860378	-0.46839067	0.17545515	1.9868636	5.389684	-7.8955097	-2.1867917	Walking_Idle
12:23:34.657	9.794978	-11.3656225	-0.4860378	-0.46839067	0.17545515	1.9868636	5.389684	-7.8955097	-2.1867917	Walking_Idle
12:23:34.680	9.794978	-11.3656225	-0.4860378	-0.46839067	0.17545515	1.9868636	5.389684	-7.8955097	-2.1867917	Walking_Idle
12:23:34.703	9.794978	-11.3656225	-0.4860378	-0.46839067	0.17545515	1.9868636	5.389684	-7.8955097	-2.1867917	Walking_Idle
12:23:34.726	6.2322974	-5.4326096	-0.6201172	-0.11958665	1.8137958	-0.26417476	4.8388133	-8.306176	-1.939946	Walking_Idle
12:23:34.749	6.2322974	-5.4326096	-0.6201172	-0.11958665	1.8137958	-0.26417476	4.8388133	-8.306176	-1.939946	Walking_Idle
12:23:34.772	6.2322974	-5.4326096	-0.6201172	-0.11958665	1.8137958	-0.26417476	4.8388133	-8.306176	-1.939946	Walking_Idle
12:23:34.795	6.2322974	-5.4326096	-0.6201172	-0.11958665	1.8137958	-0.26417476	4.8388133	-8.306176	-1.939946	Walking_Idle
12:23:34.819	6.2322974	-5.4326096	-0.6201172	-0.11958665	1.8137958	-0.26417476	4.8388133	-8.306176	-1.939946	Walking_Idle
12:23:34.842	6.2322974	-5.4326096	-0.6201172	-0.11958665	1.8137958	-0.26417476	4.8388133	-8.306176	-1.939946	Walking_Idle
12:23:34.864	6.2322974	-5.4326096	-0.6201172	-0.11958665	1.8137958	-0.26417476	4.8388133	-8.306176	-1.939946	Walking_Idle
12:23:34.887	6.2322974	-5.4326096	-0.6201172	-0.11958665	1.8137958	-0.26417476	4.8388133	-8.306176	-1.939946	Walking_Idle
12:23:34.910	4.496448	-5.856396	-2.0231621	-0.62232876	1.518137	-0.4993579	6.176146	-7.4244237	-1.7039185	Walking_Idle
12:23:34.933	4.496448	-5.856396	-2.0231621	-0.62232876	1.518137	-0.4993579	6.176146	-7.4244237	-1.7039185	Walking_Idle
12:23:34.956	4.496448	-5.856396	-2.0231621	-0.62232876	1.518137	-0.4993579	6.176146	-7.4244237	-1.7039185	Walking_Idle
12:23:34.980	4.496448	-5.856396	-2.0231621	-0.62232876	1.518137	-0.4993579	6.176146	-7.4244237	-1.7039185	Walking_Idle
12:23:35.003	4.496448	-5.856396	-2.0231621	-0.62232876	1.518137	-0.4993579	6.176146	-7.4244237	-1.7039185	Walking_Idle
12:23:35.026	4.496448	-5.856396	-2.0231621	-0.62232876	1.518137	-0.4993579	6.176146	-7.4244237	-1.7039185	Walking_Idle
12:23:35.049	4.496448	-5.856396	-2.0231621	-0.62232876	1.518137	-0.4993579	6.176146	-7.4244237	-1.7039185	Walking_Idle
12:23:35.072	4.496448	-5.856396	-2.0231621	-0.62232876	1.518137	-0.4993579	6.176146	-7.4244237	-1.7039185	Walking_Idle
12:23:35.094	6.593833	-6.5579185	-1.5467016	0.65132535	-0.48733363	0.15243532	6.5456915	-7.2138495	-1.1331936	Walking_Idle
12:23:35.117	6.593833	-6.5579185	-1.5467016	0.65132535	-0.48733363	0.15243532	6.5456915	-7.2138495	-1.1331936	Walking_Idle
12:23:35.140	6.593833	-6.5579185	-1.5467016	0.65132535	-0.48733363	0.15243532	6.5456915	-7.2138495	-1.1331936	Walking_Idle
12:23:35.162	6.593833	-6.5579185	-1.5467016	0.65132535	-0.48733363	0.15243532	6.5456915	-7.2138495	-1.1331936	Walking_Idle
12:23:35.186	6.593833	-6.5579185	-1.5467016	0.65132535	-0.48733363	0.15243532	6.5456915	-7.2138495	-1.1331936	Walking_Idle
12:23:35.208	6.593833	-6.5579185	-1.5467016	0.65132535	-0.48733363	0.15243532	6.5456915	-7.2138495	-1.1331936	Walking_Idle
12:23:35.230	6.593833	-6.5579185	-1.5467016	0.65132535	-0.48733363	0.15243532	6.5456915	-7.2138495	-1.1331936	Walking_Idle
12:23:35.252	6.593833	-6.5579185	-1.5467016	0.65132535	-0.48733363	0.15243532	6.5456915	-7.2138495	-1.1331936	Walking_Idle
12:23:35.275	8.509253	-8.578687	-1.4245936	-0.027345993	-0.15135774	0.31187114	6.1307187	-7.5854926	-1.0220804	Walking_Idle
12:23:35.296	8.509253	-8.578687	-1.4245936	-0.027345993	-0.15135774	0.31187114	6.1307187	-7.5854926	-1.0220804	Walking_Idle
12:23:35.320	8.509253	-8.578687	-1.4245936	-0.027345993	-0.15135774	0.31187114	6.1307187	-7.5854926	-1.0220804	Walking_Idle
12:23:35.343	8.509253	-8.578687	-1.4245936	-0.027345993	-0.15135774	0.31187114	6.1307187	-7.5854926	-1.0220804	Walking_Idle
12:23:35.366	8.509253	-8.578687	-1.4245936	-0.027345993	-0.15135774	0.31187114	6.1307187	-7.5854926	-1.0220804	Walking_Idle
12:23:35.390	8.509253	-8.578687	-1.4245936	-0.027345993	-0.15135774	0.31187114	6.1307187	-7.5854926	-1.0220804	Walking_Idle
12:23:35.413	8.509253	-8.578687	-1.4245936	-0.027345993	-0.15135774	0.31187114	6.1307187	-7.5854926	-1.0220804	Walking_Idle
12:23:35.436	8.509253	-8.578687	-1.4245936	-0.027345993	-0.15135774	0.31187114	6.1307187	-7.5854926	-1.0220804	Walking_Idle
12:23:35.458	2.8396099	-6.203566	-0.79250497	-1.119573	1.9494078	-1.6764952	8.011235	-5.387564	-1.7216516	Walking_Idle
12:23:35.481	2.8396099	-6.203566	-0.79250497	-1.119573	1.9494078	-1.6764952	8.011235	-5.387564	-1.7216516	Walking_Idle
12:23:35.504	2.8396099	-6.203566	-0.79250497	-1.119573	1.9494078	-1.6764952	8.011235	-5.387564	-1.7216516	Walking_Idle
12:23:35.527	2.8396099	-6.203566	-0.79250497	-1.119573	1.9494078	-1.6764952	8.011235	-5.387564	-1.7216516	Walking_Idle
12:23:35.551	2.8396099	-6.203566	-0.79250497	-1.119573	1.9494078	-1.6764952	8.011235	-5.387564	-1.7216516	Walking_Idle
12:23:35.573	2.8396099	-6.203566	-0.79250497	-1.119573	1.9494078	-1.6764952	8.011235	-5.387564	-1.7216516	Walking_Idle
12:23:35.595	2.8396099	-6.203566	-0.79250497	-1.119573	1.9494078	-1.6764952	8.011235	-5.387564	-1.7216516	Walking_Idle
12:23:35.617	2.8396099	-6.203566	-0.79250497	-1.119573	1.9494078	-1.6764952	8.011235	-5.387564	-1.7216516	Walking_Idle
12:23:35.641	6.474119	-6.675238	-0.7709565	0.4057575	-1.2283132	0.75474846	7.50537	-6.2325296	-0.99755114	Walking_Idle
12:23:35.665	6.474119	-6.675238	-0.7709565	0.4057575	-1.2283132	0.75474846	7.50537	-6.2325296	-0.99755114	Walking_Idle
12:23:35.688	6.474119	-6.675238	-0.7709565	0.4057575	-1.2283132	0.75474846	7.50537	-6.2325296	-0.99755114	Walking_Idle
12:23:35.711	6.474119	-6.675238	-0.7709565	0.4057575	-1.2283132	0.75474846	7.50537	-6.2325296	-0.99755114	Walking_Idle
12:23:35.734	6.474119	-6.675238	-0.7709565	0.4057575	-1.2283132	0.75474846	7.50537	-6.2325296	-0.99755114	Walking_Idle
12:23:35.757	6.474119	-6.675238	-0.7709565	0.4057575	-1.2283132	0.75474846	7.50537	-6.2325296	-0.99755114	Walking_Idle
12:23:35.779	6.474119	-6.675238	-0.7709565	0.4057575	-1.2283132	0.75474846	7.50537	-6.2325296	-0.99755114	Walking_Idle
12:23:35.801	6.474119	-6.675238	-0.7709565	0.4057575	-1.2283132	0.75474846	7.50537	-6.2325296	-0.99755114	Walking_Idle
12:23:35.824	8.794171	-8.865999	0.9505271	-0.87339437	0.28663263	0.6001995	6.898974	-6.762396	-1.6864436	Walking_Idle
12:23:35.847	8.794171	-8.865999	0.9505271	-0.87339437	0.28663263	0.6001995	6.898974	-6.762396	-1.6864436	Walking_Idle
12:23:35.870	8.794171	-8.865999	0.9505271	-0.87339437	0.28663263	0.6001995	6.898974	-6.762396	-1.6864436	Walking_Idle
12:23:35.894	8.794171	-8.865999	0.9505271	-0.87339437	0.28663263	0.6001995	6.898974	-6.762396	-1.6864436	Walking_Idle
12:23:35.917	8.794171	-8.865999	0.9505271	-0.87339437	0.28663263	0.6001995	6.898974	-6.762396	-1.6864436	Walking_Idle
12:23:35.940	8.794171	-8.865999	0.9505271	-0.87339437	0.28663263	0.6001995	6.898974	-6.762396	-1.6864436	Walking_Idle
12:23:35.963	8.794171	-8.865999	0.9505271	-0.87339437	0.28663263	0.6001995	6.898974	-6.762396	-1.6864436	Walking_Idle
12:23:35.986	6.4765134	-5.0638914	-0.66321415	-0.2973484	0.5315896	-0.54395103	7.14662	-6.589033	-1.2964295	Walking_Idle
12:23:36.010	6.4765134	-5.0638914	-0.66321415	-0.2973484	0.5315896	-0.54395103	7.14662	-6.589033	-1.2964295	Walking_Idle
12:23:36.033	6.4765134	-5.0638914	-0.66321415	-0.2973484	0.5315896	-0.54395103	7.14662	-6.589033	-1.2964295	Walking_Idle
12:23:36.054	6.4765134	-5.0638914	-0.66321415	-0.2973484	0.5315896	-0.54395103	7.14662	-6.589033	-1.2964295	Walking_Idle
12:23:36.076	6.4765134	-5.0638914	-0.66321415	-0.2973484	0.5315896	-0.54395103	7.14662	-6.589033	-1.2964295	Walking_Idle
12:23:36.100	6.4765134	-5.0638914	-0.66321415	-0.2973484	0.5315896	-0.54395103	7.14662	-6.589033	-1.2964295	Walking_Idle
12:23:36.123	6.4765134	-5.0638914	-0.66321415	-0.2973484	0.5315896	-0.54395103	7.14662	-6.589033	-1.2964295	Walking_Idle
12:23:36.146	6.4765134	-5.0638914	-0.66321415	-0.2973484	0.5315896	-0.54395103	7.14662	-6.589033	-1.2964295	Walking_Idle
12:23:36.170	5.6983743	-6.1892004	-0.5027977	-0.28085506	0.3788733	0.19947194	7.625906	-6.0491095	-1.193251	Walking_Idle
12:23:36.193	5.6983743	-6.1892004	-0.5027977	-0.28085506	0.3788733	0.19947194	7.625906	-6.0491095	-1.193251	Walking_Idle
12:23:36.216	5.6983743	-6.1892004	-0.5027977	-0.28085506	0.3788733	0.19947194	7.625906	-6.0491095	-1.193251	Walking_Idle
12:23:36.238	5.6983743	-6.1892004	-0.5027977	-0.28085506	0.3788733	0.19947194	7.625906	-6.0491095	-1.193251	Walking_Idle
12:23:36.261	5.6983743	-6.1892004	-0.5027977	-0.28085506	0.3788733	0.19947194	7.625906	-6.0491095	-1.193251	Walking_Idle
12:23:36.284	5.6983743	-6.1892004	-0.5027977	-0.28085506	0.3788733	0.19947194	7.625906	-6.0491095	-1.193251	Walking_Idle
12:23:36.307	5.6983743	-6.1892004	-0.5027977	-0.28085506	0.3788733	0.19947194	7.625906	-6.0491095	-1.193251	Walking_Idle
12:23:36.330	5.6983743	-6.1892004	-0.5027977	-0.28085506	0.3788733	0.19947194	7.625906	-6.0491095	-1.193251	Walking_Idle
12:23:36.354	9.261055	-8.583475	-0.4764607	0.4100335	-0.41464067	-0.3026593	7.1418056	-6.697772	0.55185217	Walking_Idle
12:23:36.377	9.261055	-8.583475	-0.4764607	0.4100335	-0.41464067	-0.3026593	7.1418056	-6.697772	0.55185217	Walking_Idle
12:23:36.400	9.261055	-8.583475	-0.4764607	0.4100335	-0.41464067	-0.3026593	7.1418056	-6.697772	0.55185217	Walking_Idle
12:23:36.423	9.261055	-8.583475	-0.4764607	0.4100335	-0.41464067	-0.3026593	7.1418056	-6.697772	0.55185217	Walking_Idle
12:23:36.445	9.261055	-8.583475	-0.4764607	0.4100335	-0.41464067	-0.3026593	7.1418056	-6.697772	0.55185217	Walking_Idle
12:23:36.469	9.261055	-8.583475	-0.4764607	0.4100335	-0.41464067	-0.3026593	7.1418056	-6.697772	0.55185217	Walking_Idle
12:23:36.492	9.261055	-8.583475	-0.4764607	0.4100335	-0.41464067	-0.3026593	7.1418056	-6.697772	0.55185217	Walking_Idle
12:23:36.515	9.261055	-8.583475	-0.4764607	0.4100335	-0.41464067	-0.3026593	7.1418056	-6.697772	0.55185217	Walking_Idle
12:23:36.538	6.3328567	-7.3863378	-1.2450229	0.5804649	-0.5618592	-1.278822	7.8309546	-5.851636	-0.77742237	Walking_Idle
12:23:36.561	6.3328567	-7.3863378	-1.2450229	0.5804649	-0.5618592	-1.278822	7.8309546	-5.851636	-0.77742237	Walking_Idle
12:23:36.585	6.3328567	-7.3863378	-1.2450229	0.5804649	-0.5618592	-1.278822	7.8309546	-5.851636	-0.77742237	Walking_Idle
12:23:36.608	6.3328567	-7.3863378	-1.2450229	0.5804649	-0.5618592	-1.278822	7.8309546	-5.851636	-0.77742237	Walking_Idle
12:23:36.631	6.3328567	-7.3863378	-1.2450229	0.5804649	-0.5618592	-1.278822	7.8309546	-5.851636	-0.77742237	Walking_Idle
12:23:36.653	6.3328567	-7.3863378	-1.2450229	0.5804649	-0.5618592	-1.278822	7.8309546	-5.851636	-0.77742237	Walking_Idle
12:23:36.674	6.3328567	-7.3863378	-1.2450229	0.5804649	-0.5618592	-1.278822	7.8309546	-5.851636	-0.77742237	Walking_Idle
12:23:36.696	6.3328567	-7.3863378	-1.2450229	0.5804649	-0.5618592	-1.278822	7.8309546	-5.851636	-0.77742237	Walking_Idle
12:23:36.717	4.106181	-6.1700463	-1.4078336	-1.0175586	0.5755719	0.033927456	8.044122	-5.4609203	-1.2807921	Walking_Idle
12:23:36.740	4.106181	-6.1700463	-1.4078336	-1.0175586	0.5755719	0.033927456	8.044122	-5.4609203	-1.2807921	Walking_Idle
12:23:36.763	4.106181	-6.1700463	-1.4078336	-1.0175586	0.5755719	0.033927456	8.044122	-5.4609203	-1.2807921	Walking_Idle
12:23:36.786	4.106181	-6.1700463	-1.4078336	-1.0175586	0.5755719	0.033927456	8.044122	-5.4609203	-1.2807921	Walking_Idle
12:23:36.809	4.106181	-6.1700463	-1.4078336	-1.0175586	0.5755719	0.033927456	8.044122	-5.4609203	-1.2807921	Walking_Idle
12:23:36.832	4.106181	-6.1700463	-1.4078336	-1.0175586	0.5755719	0.033927456	8.044122	-5.4609203	-1.2807921	Walking_Idle
12:23:36.855	4.106181	-6.1700463	-1.4078336	-1.0175586	0.5755719	0.033927456	8.044122	-5.4609203	-1.2807921	Walking_Idle
12:23:36.878	4.106181	-6.1700463	-1.4078336	-1.0175586	0.5755719	0.033927456	8.044122	-5.4609203	-1.2807921	Walking_Idle
12:23:36.901	8.648121	-8.195602	1.6400782	-1.2863393	0.6873602	1.2257255	7.121291	-6.622488	-1.2648858	Walking_Idle
12:23:36.925	8.648121	-8.195602	1.6400782	-1.2863393	0.6873602	1.2257255	7.121291	-6.622488	-1.2648858	Walking_Idle
12:23:36.948	8.648121	-8.195602	1.6400782	-1.2863393	0.6873602	1.2257255	7.121291	-6.622488	-1.2648858	Walking_Idle
12:23:36.971	8.648121	-8.195602	1.6400782	-1.2863393	0.6873602	1.2257255	7.121291	-6.622488	-1.2648858	Walking_Idle
12:23:36.994	8.648121	-8.195602	1.6400782	-1.2863393	0.6873602	1.2257255	7.121291	-6.622488	-1.2648858	Walking_Idle
12:23:37.016	8.648121	-8.195602	1.6400782	-1.2863393	0.6873602	1.2257255	7.121291	-6.622488	-1.2648858	Walking_Idle
12:23:37.039	8.648121	-8.195602	1.6400782	-1.2863393	0.6873602	1.2257255	7.121291	-6.622488	-1.2648858	Walking_Idle
12:23:37.063	7.683228	-5.4134555	-4.37434	-0.40730417	1.165057	0.38456413	5.8669996	-7.781589	-1.0932335	Walking_Idle
12:23:37.086	7.683228	-5.4134555	-4.37434	-0.40730417	1.165057	0.38456413	5.8669996	-7.781589	-1.0932335	Walking_Idle
12:23:37.109	7.683228	-5.4134555	-4.37434	-0.40730417	1.165057	0.38456413	5.8669996	-7.781589	-1.0932335	Walking_Idle
12:23:37.132	7.683228	-5.4134555	-4.37434	-0.40730417	1.165057	0.38456413	5.8669996	-7.781589	-1.0932335	Walking_Idle
12:23:37.154	7.683228	-5.4134555	-4.37434	-0.40730417	1.165057	0.38456413	5.8669996	-7.781589	-1.0932335	Walking_Idle
12:23:37.176	7.683228	-5.4134555	-4.37434	-0.40730417	1.165057	0.38456413	5.8669996	-7.781589	-1.0932335	Walking_Idle
12:23:37.200	7.683228	-5.4134555	-4.37434	-0.40730417	1.165057	0.38456413	5.8669996	-7.781589	-1.0932335	Walking_Idle
12:23:37.223	7.683228	-5.4134555	-4.37434	-0.40730417	1.165057	0.38456413	5.8669996	-7.781589	-1.0932335	Walking_Idle
12:23:37.246	5.166845	-5.863579	-1.1492519	-0.77871025	1.0532686	0.35524258	6.512598	-7.2117014	-1.3219199	Walking_Idle
12:23:37.270	5.166845	-5.863579	-1.1492519	-0.77871025	1.0532686	0.35524258	6.512598	-7.2117014	-1.3219199	Walking_Idle
12:23:37.293	5.166845	-5.863579	-1.1492519	-0.77871025	1.0532686	0.35524258	6.512598	-7.2117014	-1.3219199	Walking_Idle
12:23:37.316	5.166845	-5.863579	-1.1492519	-0.77871025	1.0532686	0.35524258	6.512598	-7.2117014	-1.3219199	Walking_Idle
12:23:37.339	5.166845	-5.863579	-1.1492519	-0.77871025	1.0532686	0.35524258	6.512598	-7.2117014	-1.3219199	Walking_Idle
12:23:37.362	5.166845	-5.863579	-1.1492519	-0.77871025	1.0532686	0.35524258	6.512598	-7.2117014	-1.3219199	Walking_Idle
12:23:37.386	5.166845	-5.863579	-1.1492519	-0.77871025	1.0532686	0.35524258	6.512598	-7.2117014	-1.3219199	Walking_Idle
12:23:37.409	5.166845	-5.863579	-1.1492519	-0.77871025	1.0532686	0.35524258	6.512598	-7.2117014	-1.3219199	Walking_Idle
12:23:37.432	9.136553	-7.513234	-1.9106313	-0.15379511	0.65498435	0.14510493	6.18228	-7.5323243	-1.1015401	Walking_Idle
12:23:37.455	9.136553	-7.513234	-1.9106313	-0.15379511	0.65498435	0.14510493	6.18228	-7.5323243	-1.1015401	Walking_Idle
12:23:37.478	9.136553	-7.513234	-1.9106313	-0.15379511	0.65498435	0.14510493	6.18228	-7.5323243	-1.1015401	Walking_Idle
12:23:37.502	9.136553	-7.513234	-1.9106313	-0.15379511	0.65498435	0.14510493	6.18228	-7.5323243	-1.1015401	Walking_Idle
12:23:37.523	9.136553	-7.513234	-1.9106313	-0.15379511	0.65498435	0.14510493	6.18228	-7.5323243	-1.1015401	Walking_Idle
12:23:37.546	9.136553	-7.513234	-1.9106313	-0.15379511	0.65498435	0.14510493	6.18228	-7.5323243	-1.1015401	Walking_Idle
12:23:37.570	9.136553	-7.513234	-1.9106313	-0.15379511	0.65498435	0.14510493	6.18228	-7.5323243	-1.1015401	Walking_Idle
12:23:37.592	9.136553	-7.513234	-1.9106313	-0.15379511	0.65498435	0.14510493	6.18228	-7.5323243	-1.1015401	Walking_Idle
12:23:37.616	9.220352	-8.652909	-0.723071	-0.27657902	-0.20694649	-0.6930022	7.050371	-6.7759776	-0.7405752	Walking_Idle
12:23:37.639	9.220352	-8.652909	-0.723071	-0.27657902	-0.20694649	-0.6930022	7.050371	-6.7759776	-0.7405752	Walking_Idle
12:23:37.662	9.220352	-8.652909	-0.723071	-0.27657902	-0.20694649	-0.6930022	7.050371	-6.7759776	-0.7405752	Walking_Idle
12:23:37.685	9.220352	-8.652909	-0.723071	-0.27657902	-0.20694649	-0.6930022	7.050371	-6.7759776	-0.7405752	Walking_Idle
12:23:37.708	9.220352	-8.652909	-0.723071	-0.27657902	-0.20694649	-0.6930022	7.050371	-6.7759776	-0.7405752	Walking_Idle
12:23:37.734	9.220352	-8.652909	-0.723071	-0.27657902	-0.20694649	-0.6930022	7.050371	-6.7759776	-0.7405752	Walking_Idle
12:23:37.756	9.220352	-8.652909	-0.723071	-0.27657902	-0.20694649	-0.6930022	7.050371	-6.7759776	-0.7405752	Walking_Idle
12:23:37.778	9.220352	-8.652909	-0.723071	-0.27657902	-0.20694649	-0.6930022	7.050371	-6.7759776	-0.7405752	Walking_Idle
12:23:37.801	4.577853	-6.0455437	0.08140534	0.23349346	-0.11409497	-1.0466931	7.861407	-5.7764716	-1.0003887	Walking_Idle
12:23:37.822	4.577853	-6.0455437	0.08140534	0.23349346	-0.11409497	-1.0466931	7.861407	-5.7764716	-1.0003887	Walking_Idle
12:23:37.846	4.577853	-6.0455437	0.08140534	0.23349346	-0.11409497	-1.0466931	7.861407	-5.7764716	-1.0003887	Walking_Idle
12:23:37.869	4.577853	-6.0455437	0.08140534	0.23349346	-0.11409497	-1.0466931	7.861407	-5.7764716	-1.0003887	Walking_Idle
12:23:37.892	4.577853	-6.0455437	0.08140534	0.23349346	-0.11409497	-1.0466931	7.861407	-5.7764716	-1.0003887	Walking_Idle
12:23:37.915	4.577853	-6.0455437	0.08140534	0.23349346	-0.11409497	-1.0466931	7.861407	-5.7764716	-1.0003887	Walking_Idle
12:23:37.938	4.577853	-6.0455437	0.08140534	0.23349346	-0.11409497	-1.0466931	7.861407	-5.7764716	-1.0003887	Walking_Idle
12:23:37.961	4.577853	-6.0455437	0.08140534	0.23349346	-0.11409497	-1.0466931	7.861407	-5.7764716	-1.0003887	Walking_Idle
12:23:37.985	4.982486	-8.253065	-1.446142	-0.2820768	0.071608074	0.73092467	7.436522	-6.335762	-0.8521222	Walking_Idle
12:23:38.008	4.982486	-8.253065	-1.446142	-0.2820768	0.071608074	0.73092467	7.436522	-6.335762	-0.8521222	Walking_Idle
12:23:38.030	4.982486	-8.253065	-1.446142	-0.2820768	0.071608074	0.73092467	7.436522	-6.335762	-0.8521222	Walking_Idle
12:23:38.052	4.982486	-8.253065	-1.446142	-0.2820768	0.071608074	0.73092467	7.436522	-6.335762	-0.8521222	Walking_Idle
12:23:38.076	4.982486	-8.253065	-1.446142	-0.2820768	0.071608074	0.73092467	7.436522	-6.335762	-0.8521222	Walking_Idle
12:23:38.099	4.982486	-8.253065	-1.446142	-0.2820768	0.071608074	0.73092467	7.436522	-6.335762	-0.8521222	Walking_Idle
12:23:38.122	4.982486	-8.253065	-1.446142	-0.2820768	0.071608074	0.73092467	7.436522	-6.335762	-0.8521222	Walking_Idle
12:23:38.145	9.553157	-7.233104	-0.045491222	-0.32544824	-0.58995897	1.6368378	5.2617087	-8.145765	-1.4597492	Walking_Idle
12:23:38.168	9.553157	-7.233104	-0.045491222	-0.32544824	-0.58995897	1.6368378	5.2617087	-8.145765	-1.4597492	Walking_Idle
12:23:38.192	9.553157	-7.233104	-0.045491222	-0.32544824	-0.58995897	1.6368378	5.2617087	-8.145765	-1.4597492	Walking_Idle
12:23:38.216	9.553157	-7.233104	-0.045491222	-0.32544824	-0.58995897	1.6368378	5.2617087	-8.145765	-1.4597492	Walking_Idle
12:23:38.239	9.553157	-7.233104	-0.045491222	-0.32544824	-0.58995897	1.6368378	5.2617087	-8.145765	-1.4597492	Walking_Idle
12:23:38.262	9.553157	-7.233104	-0.045491222	-0.32544824	-0.58995897	1.6368378	5.2617087	-8.145765	-1.4597492	Walking_Idle
12:23:38.285	9.553157	-7.233104	-0.045491222	-0.32544824	-0.58995897	1.6368378	5.2617087	-8.145765	-1.4597492	Walking_Idle
12:23:38.309	9.553157	-7.233104	-0.045491222	-0.32544824	-0.58995897	1.6368378	5.2617087	-8.145765	-1.4597492	Walking_Idle
12:23:38.331	2.0590763	-5.4661293	-4.3192716	0.00808419	1.0850335	-0.57144	5.693627	-7.873399	-1.3275291	Walking_Idle
12:23:38.353	2.0590763	-5.4661293	-4.3192716	0.00808419	1.0850335	-0.57144	5.693627	-7.873399	-1.3275291	Walking_Idle
12:23:38.377	2.0590763	-5.4661293	-4.3192716	0.00808419	1.0850335	-0.57144	5.693627	-7.873399	-1.3275291	Walking_Idle
12:23:38.399	2.0590763	-5.4661293	-4.3192716	0.00808419	1.0850335	-0.57144	5.693627	-7.873399	-1.3275291	Walking_Idle
12:23:38.423	2.0590763	-5.4661293	-4.3192716	0.00808419	1.0850335	-0.57144	5.693627	-7.873399	-1.3275291	Walking_Idle
12:23:38.446	2.0590763	-5.4661293	-4.3192716	0.00808419	1.0850335	-0.57144	5.693627	-7.873399	-1.3275291	Walking_Idle
12:23:38.469	2.0590763	-5.4661293	-4.3192716	0.00808419	1.0850335	-0.57144	5.693627	-7.873399	-1.3275291	Walking_Idle
12:23:38.492	2.0590763	-5.4661293	-4.3192716	0.00808419	1.0850335	-0.57144	5.693627	-7.873399	-1.3275291	Walking_Idle
12:23:38.515	7.3049326	-6.9481854	-0.55786604	0.46867657	-0.48550105	0.46458745	5.664867	-7.911417	-1.2201724	Walking_Idle
12:23:38.539	7.3049326	-6.9481854	-0.55786604	0.46867657	-0.48550105	0.46458745	5.664867	-7.911417	-1.2201724	Walking_Idle
12:23:38.562	7.3049326	-6.9481854	-0.55786604	0.46867657	-0.48550105	0.46458745	5.664867	-7.911417	-1.2201724	Walking_Idle
12:23:38.585	7.3049326	-6.9481854	-0.55786604	0.46867657	-0.48550105	0.46458745	5.664867	-7.911417	-1.2201724	Walking_Idle
12:23:38.608	7.3049326	-6.9481854	-0.55786604	0.46867657	-0.48550105	0.46458745	5.664867	-7.911417	-1.2201724	Walking_Idle
12:23:38.631	7.3049326	-6.9481854	-0.55786604	0.46867657	-0.48550105	0.46458745	5.664867	-7.911417	-1.2201724	Walking_Idle
12:23:38.654	7.3049326	-6.9481854	-0.55786604	0.46867657	-0.48550105	0.46458745	5.664867	-7.911417	-1.2201724	Walking_Idle
12:23:38.677	7.3049326	-6.9481854	-0.55786604	0.46867657	-0.48550105	0.46458745	5.664867	-7.911417	-1.2201724	Walking_Idle
12:23:38.700	6.7901635	-11.152532	-1.1684061	0.50655025	0.036177885	-0.42666495	6.097137	-7.628807	-0.8923896	Walking_Idle
12:23:38.723	6.7901635	-11.152532	-1.1684061	0.50655025	0.036177885	-0.42666495	6.097137	-7.628807	-0.8923896	Walking_Idle
12:23:38.746	6.7901635	-11.152532	-1.1684061	0.50655025	0.036177885	-0.42666495	6.097137	-7.628807	-0.8923896	Walking_Idle
12:23:38.770	6.7901635	-11.152532	-1.1684061	0.50655025	0.036177885	-0.42666495	6.097137	-7.628807	-0.8923896	Walking_Idle
12:23:38.793	6.7901635	-11.152532	-1.1684061	0.50655025	0.036177885	-0.42666495	6.097137	-7.628807	-0.8923896	Walking_Idle
12:23:38.816	6.7901635	-11.152532	-1.1684061	0.50655025	0.036177885	-0.42666495	6.097137	-7.628807	-0.8923896	Walking_Idle
12:23:38.838	6.7901635	-11.152532	-1.1684061	0.50655025	0.036177885	-0.42666495	6.097137	-7.628807	-0.8923896	Walking_Idle
12:23:38.860	6.7901635	-11.152532	-1.1684061	0.50655025	0.036177885	-0.42666495	6.097137	-7.628807	-0.8923896	Walking_Idle
12:23:38.885	5.3727527	-7.0726876	-0.31365	-0.054224063	-0.21427687	-0.7101064	6.6604147	-7.1191397	-1.0614041	Walking_Idle
12:23:38.906	5.3727527	-7.0726876	-0.31365	-0.054224063	-0.21427687	-0.7101064	6.6604147	-7.1191397	-1.0614041	Walking_Idle
12:23:38.930	5.3727527	-7.0726876	-0.31365	-0.054224063	-0.21427687	-0.7101064	6.6604147	-7.1191397	-1.0614041	Walking_Idle
12:23:38.953	5.3727527	-7.0726876	-0.31365	-0.054224063	-0.21427687	-0.7101064	6.6604147	-7.1191397	-1.0614041	Walking_Idle
12:23:38.976	5.3727527	-7.0726876	-0.31365	-0.054224063	-0.21427687	-0.7101064	6.6604147	-7.1191397	-1.0614041	Walking_Idle
12:23:39.000	5.3727527	-7.0726876	-0.31365	-0.054224063	-0.21427687	-0.7101064	6.6604147	-7.1191397	-1.0614041	Walking_Idle
12:23:39.023	5.3727527	-7.0726876	-0.31365	-0.054224063	-0.21427687	-0.7101064	6.6604147	-7.1191397	-1.0614041	Walking_Idle
12:23:39.046	4.2833576	-6.857203	-1.4198049	-0.41707805	0.29396302	-0.28799853	6.8843007	-6.9629326	-0.54209906	Walking_Idle
12:23:39.069	4.2833576	-6.857203	-1.4198049	-0.41707805	0.29396302	-0.28799853	6.8843007	-6.9629326	-0.54209906	Walking_Idle
12:23:39.091	4.2833576	-6.857203	-1.4198049	-0.41707805	0.29396302	-0.28799853	6.8843007	-6.9629326	-0.54209906	Walking_Idle
12:23:39.115	4.2833576	-6.857203	-1.4198049	-0.41707805	0.29396302	-0.28799853	6.8843007	-6.9629326	-0.54209906	Walking_Idle
12:23:39.138	4.2833576	-6.857203	-1.4198049	-0.41707805	0.29396302	-0.28799853	6.8843007	-6.9629326	-0.54209906	Walking_Idle
12:23:39.161	4.2833576	-6.857203	-1.4198049	-0.41707805	0.29396302	-0.28799853	6.8843007	-6.9629326	-0.54209906	Walking_Idle
12:23:39.184	4.2833576	-6.857203	-1.4198049	-0.41707805	0.29396302	-0.28799853	6.8843007	-6.9629326	-0.54209906	Walking_Idle
12:23:39.207	4.2833576	-6.857203	-1.4198049	-0.41707805	0.29396302	-0.28799853	6.8843007	-6.9629326	-0.54209906	Walking_Idle
12:23:39.231	7.745479	-10.836488	-0.51955765	-0.22465548	0.051449515	1.5207734	5.7531786	-7.8743744	-1.0320044	Walking_Idle
12:23:39.254	7.745479	-10.836488	-0.51955765	-0.22465548	0.051449515	1.5207734	5.7531786	-7.8743744	-1.0320044	Walking_Idle
12:23:39.277	7.745479	-10.836488	-0.51955765	-0.22465548	0.051449515	1.5207734	5.7531786	-7.8743744	-1.0320044	Walking_Idle
12:23:39.300	7.745479	-10.836488	-0.51955765	-0.22465548	0.051449515	1.5207734	5.7531786	-7.8743744	-1.0320044	Walking_Idle
12:23:39.323	7.745479	-10.836488	-0.51955765	-0.22465548	0.051449515	1.5207734	5.7531786	-7.8743744	-1.0320044	Walking_Idle
12:23:39.347	7.745479	-10.836488	-0.51955765	-0.22465548	0.051449515	1.5207734	5.7531786	-7.8743744	-1.0320044	Walking_Idle
12:23:39.370	7.745479	-10.836488	-0.51955765	-0.22465548	0.051449515	1.5207734	5.7531786	-7.8743744	-1.0320044	Walking_Idle
12:23:39.393	7.745479	-10.836488	-0.51955765	-0.22465548	0.051449515	1.5207734	5.7531786	-7.8743744	-1.0320044	Walking_Idle
12:23:39.416	5.360781	-6.2945485	-1.2953026	-1.3614757	0.86390024	-0.33198082	4.6930385	-8.568375	-0.8534347	Walking_Idle
12:23:39.439	5.360781	-6.2945485	-1.2953026	-1.3614757	0.86390024	-0.33198082	4.6930385	-8.568375	-0.8534347	Walking_Idle
12:23:39.462	5.360781	-6.2945485	-1.2953026	-1.3614757	0.86390024	-0.33198082	4.6930385	-8.568375	-0.8534347	Walking_Idle
12:23:39.484	5.360781	-6.2945485	-1.2953026	-1.3614757	0.86390024	-0.33198082	4.6930385	-8.568375	-0.8534347	Walking_Idle
12:23:39.506	5.360781	-6.2945485	-1.2953026	-1.3614757	0.86390024	-0.33198082	4.6930385	-8.568375	-0.8534347	Walking_Idle
12:23:39.530	5.360781	-6.2945485	-1.2953026	-1.3614757	0.86390024	-0.33198082	4.6930385	-8.568375	-0.8534347	Walking_Idle
12:23:39.551	5.360781	-6.2945485	-1.2953026	-1.3614757	0.86390024	-0.33198082	4.6930385	-8.568375	-0.8534347	Walking_Idle
12:23:39.575	5.360781	-6.2945485	-1.2953026	-1.3614757	0.86390024	-0.33198082	4.6930385	-8.568375	-0.8534347	Walking_Idle
12:23:39.598	5.499649	-6.797346	0.11253092	-0.4421235	0.35504952	-0.27761382	5.7077265	-7.9030147	-1.0649761	Walking_Idle
12:23:39.621	5.499649	-6.797346	0.11253092	-0.4421235	0.35504952	-0.27761382	5.7077265	-7.9030147	-1.0649761	Walking_Idle
12:23:39.644	5.499649	-6.797346	0.11253092	-0.4421235	0.35504952	-0.27761382	5.7077265	-7.9030147	-1.0649761	Walking_Idle
12:23:39.667	5.499649	-6.797346	0.11253092	-0.4421235	0.35504952	-0.27761382	5.7077265	-7.9030147	-1.0649761	Walking_Idle
12:23:39.691	5.499649	-6.797346	0.11253092	-0.4421235	0.35504952	-0.27761382	5.7077265	-7.9030147	-1.0649761	Walking_Idle
12:23:39.714	5.499649	-6.797346	0.11253092	-0.4421235	0.35504952	-0.27761382	5.7077265	-7.9030147	-1.0649761	Walking_Idle
12:23:39.737	5.499649	-6.797346	0.11253092	-0.4421235	0.35504952	-0.27761382	5.7077265	-7.9030147	-1.0649761	Walking_Idle
12:23:39.759	5.499649	-6.797346	0.11253092	-0.4421235	0.35504952	-0.27761382	5.7077265	-7.9030147	-1.0649761	Walking_Idle
12:23:39.782	8.425453	-9.960183	-3.407053	0.23776951	0.30373684	0.41144216	5.842478	-7.8575945	-0.54187167	Walking_Idle
12:23:39.806	8.425453	-9.960183	-3.407053	0.23776951	0.30373684	0.41144216	5.842478	-7.8575945	-0.54187167	Walking_Idle
12:23:39.829	8.425453	-9.960183	-3.407053	0.23776951	0.30373684	0.41144216	5.842478	-7.8575945	-0.54187167	Walking_Idle
12:23:39.851	8.425453	-9.960183	-3.407053	0.23776951	0.30373684	0.41144216	5.842478	-7.8575945	-0.54187167	Walking_Idle
12:23:39.874	8.425453	-9.960183	-3.407053	0.23776951	0.30373684	0.41144216	5.842478	-7.8575945	-0.54187167	Walking_Idle
12:23:39.897	8.425453	-9.960183	-3.407053	0.23776951	0.30373684	0.41144216	5.842478	-7.8575945	-0.54187167	Walking_Idle
12:23:39.921	8.425453	-9.960183	-3.407053	0.23776951	0.30373684	0.41144216	5.842478	-7.8575945	-0.54187167	Walking_Idle
12:23:39.944	5.899493	-7.5323887	-0.9577099	0.20172846	-0.8288073	-0.75836474	6.038829	-7.6835837	-0.8155261	Walking_Idle
12:23:39.967	5.899493	-7.5323887	-0.9577099	0.20172846	-0.8288073	-0.75836474	6.038829	-7.6835837	-0.8155261	Walking_Idle
12:23:39.990	5.899493	-7.5323887	-0.9577099	0.20172846	-0.8288073	-0.75836474	6.038829	-7.6835837	-0.8155261	Walking_Idle
12:23:40.013	5.899493	-7.5323887	-0.9577099	0.20172846	-0.8288073	-0.75836474	6.038829	-7.6835837	-0.8155261	Walking_Idle
12:23:40.036	5.899493	-7.5323887	-0.9577099	0.20172846	-0.8288073	-0.75836474	6.038829	-7.6835837	-0.8155261	Walking_Idle
12:23:40.060	5.899493	-7.5323887	-0.9577099	0.20172846	-0.8288073	-0.75836474	6.038829	-7.6835837	-0.8155261	Walking_Idle
12:23:40.083	5.899493	-7.5323887	-0.9577099	0.20172846	-0.8288073	-0.75836474	6.038829	-7.6835837	-0.8155261	Walking_Idle
12:23:40.106	5.899493	-7.5323887	-0.9577099	0.20172846	-0.8288073	-0.75836474	6.038829	-7.6835837	-0.8155261	Walking_Idle
12:23:40.129	4.6736245	-6.229903	-0.9026416	0.57313454	-0.5252073	-0.25806612	6.489543	-7.293054	-0.9312007	Walking_Idle
12:23:40.152	4.6736245	-6.229903	-0.9026416	0.57313454	-0.5252073	-0.25806612	6.489543	-7.293054	-0.9312007	Walking_Idle
12:23:40.175	4.6736245	-6.229903	-0.9026416	0.57313454	-0.5252073	-0.25806612	6.489543	-7.293054	-0.9312007	Walking_Idle
12:23:40.198	4.6736245	-6.229903	-0.9026416	0.57313454	-0.5252073	-0.25806612	6.489543	-7.293054	-0.9312007	Walking_Idle
12:23:40.221	4.6736245	-6.229903	-0.9026416	0.57313454	-0.5252073	-0.25806612	6.489543	-7.293054	-0.9312007	Walking_Idle
12:23:40.244	4.6736245	-6.229903	-0.9026416	0.57313454	-0.5252073	-0.25806612	6.489543	-7.293054	-0.9312007	Walking_Idle
12:23:40.268	4.6736245	-6.229903	-0.9026416	0.57313454	-0.5252073	-0.25806612	6.489543	-7.293054	-0.9312007	Walking_Idle
12:23:40.291	4.6736245	-6.229903	-0.9026416	0.57313454	-0.5252073	-0.25806612	6.489543	-7.293054	-0.9312007	Walking_Idle
12:23:40.314	6.158075	-9.718362	-0.38068968	-0.042617626	0.0025802949	0.4126639	6.2543197	-7.4956245	-0.9322002	Walking_Idle
12:23:40.337	6.158075	-9.718362	-0.38068968	-0.042617626	0.0025802949	0.4126639	6.2543197	-7.4956245	-0.9322002	Walking_Idle
12:23:40.360	6.158075	-9.718362	-0.38068968	-0.042617626	0.0025802949	0.4126639	6.2543197	-7.4956245	-0.9322002	Walking_Idle
12:23:40.384	6.158075	-9.718362	-0.38068968	-0.042617626	0.0025802949	0.4126639	6.2543197	-7.4956245	-0.9322002	Walking_Idle
12:23:40.407	6.158075	-9.718362	-0.38068968	-0.042617626	0.0025802949	0.4126639	6.2543197	-7.4956245	-0.9322002	Walking_Idle
12:23:40.430	6.158075	-9.718362	-0.38068968	-0.042617626	0.0025802949	0.4126639	6.2543197	-7.4956245	-0.9322002	Walking_Idle
12:23:40.453	6.158075	-9.718362	-0.38068968	-0.042617626	0.0025802949	0.4126639	6.2543197	-7.4956245	-0.9322002	Walking_Idle
12:23:40.476	6.158075	-9.718362	-0.38068968	-0.042617626	0.0025802949	0.4126639	6.2543197	-7.4956245	-0.9322002	Walking_Idle
12:23:40.500	7.3216925	-7.1325445	-2.9210153	0.9714187	-0.5526962	0.27949527	5.293131	-8.221237	-0.7509715	Walking_Idle
12:23:40.523	7.3216925	-7.1325445	-2.9210153	0.9714187	-0.5526962	0.27949527	5.293131	-8.221237	-0.7509715	Walking_Idle
12:23:40.546	7.3216925	-7.1325445	-2.9210153	0.9714187	-0.5526962	0.27949527	5.293131	-8.221237	-0.7509715	Walking_Idle
12:23:40.569	7.3216925	-7.1325445	-2.9210153	0.9714187	-0.5526962	0.27949527	5.293131	-8.221237	-0.7509715	Walking_Idle
12:23:40.593	7.3216925	-7.1325445	-2.9210153	0.9714187	-0.5526962	0.27949527	5.293131	-8.221237	-0.7509715	Walking_Idle
12:23:40.615	7.3216925	-7.1325445	-2.9210153	0.9714187	-0.5526962	0.27949527	5.293131	-8.221237	-0.7509715	Walking_Idle
12:23:40.638	7.3216925	-7.1325445	-2.9210153	0.9714187	-0.5526962	0.27949527	5.293131	-8.221237	-0.7509715	Walking_Idle
12:23:40.661	3.3855045	-5.94259	-0.5985687	-0.46411467	0.8217506	-0.14688866	5.9689136	-7.7534523	-0.6528075	Walking_Idle
12:23:40.684	3.3855045	-5.94259	-0.5985687	-0.46411467	0.8217506	-0.14688866	5.9689136	-7.7534523	-0.6528075	Walking_Idle
12:23:40.709	3.3855045	-5.94259	-0.5985687	-0.46411467	0.8217506	-0.14688866	5.9689136	-7.7534523	-0.6528075	Walking_Idle
12:23:40.733	3.3855045	-5.94259	-0.5985687	-0.46411467	0.8217506	-0.14688866	5.9689136	-7.7534523	-0.6528075	Walking_Idle
12:23:40.755	3.3855045	-5.94259	-0.5985687	-0.46411467	0.8217506	-0.14688866	5.9689136	-7.7534523	-0.6528075	Walking_Idle
12:23:40.777	3.3855045	-5.94259	-0.5985687	-0.46411467	0.8217506	-0.14688866	5.9689136	-7.7534523	-0.6528075	Walking_Idle
12:23:40.800	3.3855045	-5.94259	-0.5985687	-0.46411467	0.8217506	-0.14688866	5.9689136	-7.7534523	-0.6528075	Walking_Idle
12:23:40.822	3.3855045	-5.94259	-0.5985687	-0.46411467	0.8217506	-0.14688866	5.9689136	-7.7534523	-0.6528075	Walking_Idle
12:23:40.846	6.7470665	-8.925857	-1.8244374	0.3617752	0.41796866	0.26544538	5.7111444	-7.962978	-0.3790794	Walking_Idle
12:23:40.869	6.7470665	-8.925857	-1.8244374	0.3617752	0.41796866	0.26544538	5.7111444	-7.962978	-0.3790794	Walking_Idle
12:23:40.892	6.7470665	-8.925857	-1.8244374	0.3617752	0.41796866	0.26544538	5.7111444	-7.962978	-0.3790794	Walking_Idle
12:23:40.915	6.7470665	-8.925857	-1.8244374	0.3617752	0.41796866	0.26544538	5.7111444	-7.962978	-0.3790794	Walking_Idle
12:23:40.938	6.7470665	-8.925857	-1.8244374	0.3617752	0.41796866	0.26544538	5.7111444	-7.962978	-0.3790794	Walking_Idle
12:23:40.961	6.7470665	-8.925857	-1.8244374	0.3617752	0.41796866	0.26544538	5.7111444	-7.962978	-0.3790794	Walking_Idle
12:23:40.984	6.7470665	-8.925857	-1.8244374	0.3617752	0.41796866	0.26544538	5.7111444	-7.962978	-0.3790794	Walking_Idle
12:23:41.007	6.7470665	-8.925857	-1.8244374	0.3617752	0.41796866	0.26544538	5.7111444	-7.962978	-0.3790794	Walking_Idle
12:23:41.030	8.564321	-7.762239	-0.22985038	-0.37920436	-0.62355655	-0.0845804	5.599116	-8.029477	-0.58944243	Walking_Idle
12:23:41.053	8.564321	-7.762239	-0.22985038	-0.37920436	-0.62355655	-0.0845804	5.599116	-8.029477	-0.58944243	Walking_Idle
12:23:41.076	8.564321	-7.762239	-0.22985038	-0.37920436	-0.62355655	-0.0845804	5.599116	-8.029477	-0.58944243	Walking_Idle
12:23:41.098	8.564321	-7.762239	-0.22985038	-0.37920436	-0.62355655	-0.0845804	5.599116	-8.029477	-0.58944243	Walking_Idle
12:23:41.121	8.564321	-7.762239	-0.22985038	-0.37920436	-0.62355655	-0.0845804	5.599116	-8.029477	-0.58944243	Walking_Idle
12:23:41.145	8.564321	-7.762239	-0.22985038	-0.37920436	-0.62355655	-0.0845804	5.599116	-8.029477	-0.58944243	Walking_Idle
12:23:41.168	8.564321	-7.762239	-0.22985038	-0.37920436	-0.62355655	-0.0845804	5.599116	-8.029477	-0.58944243	Walking_Idle
12:23:41.191	8.564321	-7.762239	-0.22985038	-0.37920436	-0.62355655	-0.0845804	5.599116	-8.029477	-0.58944243	Walking_Idle
12:23:41.215	4.3887057	-6.4190507	0.43575802	0.20478281	0.029458366	-0.6148115	6.326402	-7.4291663	-0.97667354	Walking_Idle
12:23:41.238	4.3887057	-6.4190507	0.43575802	0.20478281	0.029458366	-0.6148115	6.326402	-7.4291663	-0.97667354	Walking_Idle
12:23:41.261	4.3887057	-6.4190507	0.43575802	0.20478281	0.029458366	-0.6148115	6.326402	-7.4291663	-0.97667354	Walking_Idle
12:23:41.283	4.3887057	-6.4190507	0.43575802	0.20478281	0.029458366	-0.6148115	6.326402	-7.4291663	-0.97667354	Walking_Idle
12:23:41.307	4.3887057	-6.4190507	0.43575802	0.20478281	0.029458366	-0.6148115	6.326402	-7.4291663	-0.97667354	Walking_Idle
12:23:41.331	4.3887057	-6.4190507	0.43575802	0.20478281	0.029458366	-0.6148115	6.326402	-7.4291663	-0.97667354	Walking_Idle
12:23:41.354	4.3887057	-6.4190507	0.43575802	0.20478281	0.029458366	-0.6148115	6.326402	-7.4291663	-0.97667354	Walking_Idle
12:23:41.377	4.3887057	-6.4190507	0.43575802	0.20478281	0.029458366	-0.6148115	6.326402	-7.4291663	-0.97667354	Walking_Idle
12:23:41.400	5.8228765	-8.92825	-0.18675344	-0.6815826	-0.45373607	-0.22569028	6.625586	-7.20501	-0.59940296	Walking_Idle
12:23:41.424	5.8228765	-8.92825	-0.18675344	-0.6815826	-0.45373607	-0.22569028	6.625586	-7.20501	-0.59940296	Walking_Idle
12:23:41.447	5.8228765	-8.92825	-0.18675344	-0.6815826	-0.45373607	-0.22569028	6.625586	-7.20501	-0.59940296	Walking_Idle
12:23:41.470	5.8228765	-8.92825	-0.18675344	-0.6815826	-0.45373607	-0.22569028	6.625586	-7.20501	-0.59940296	Walking_Idle
12:23:41.493	5.8228765	-8.92825	-0.18675344	-0.6815826	-0.45373607	-0.22569028	6.625586	-7.20501	-0.59940296	Walking_Idle
12:23:41.516	5.8228765	-8.92825	-0.18675344	-0.6815826	-0.45373607	-0.22569028	6.625586	-7.20501	-0.59940296	Walking_Idle
12:23:41.540	5.8228765	-8.92825	-0.18675344	-0.6815826	-0.45373607	-0.22569028	6.625586	-7.20501	-0.59940296	Walking_Idle
12:23:41.563	10.079897	-5.6792197	-0.9313729	-0.013296093	-0.3278978	0.96305346	5.839643	-7.7965074	-1.1327658	Walking_Idle
12:23:41.586	10.079897	-5.6792197	-0.9313729	-0.013296093	-0.3278978	0.96305346	5.839643	-7.7965074	-1.1327658	Walking_Idle
12:23:41.609	10.079897	-5.6792197	-0.9313729	-0.013296093	-0.3278978	0.96305346	5.839643	-7.7965074	-1.1327658	Walking_Idle
12:23:41.633	10.079897	-5.6792197	-0.9313729	-0.013296093	-0.3278978	0.96305346	5.839643	-7.7965074	-1.1327658	Walking_Idle
12:23:41.656	10.079897	-5.6792197	-0.9313729	-0.013296093	-0.3278978	0.96305346	5.839643	-7.7965074	-1.1327658	Walking_Idle
12:23:41.678	10.079897	-5.6792197	-0.9313729	-0.013296093	-0.3278978	0.96305346	5.839643	-7.7965074	-1.1327658	Walking_Idle
12:23:41.701	10.079897	-5.6792197	-0.9313729	-0.013296093	-0.3278978	0.96305346	5.839643	-7.7965074	-1.1327658	Walking_Idle
12:23:41.724	10.079897	-5.6792197	-0.9313729	-0.013296093	-0.3278978	0.96305346	5.839643	-7.7965074	-1.1327658	Walking_Idle
12:23:41.749	4.846012	-5.33205	-1.9633054	0.057564273	0.6232194	-0.852438	6.83264	-6.8001475	-1.8007433	Walking_Idle
12:23:41.773	4.846012	-5.33205	-1.9633054	0.057564273	0.6232194	-0.852438	6.83264	-6.8001475	-1.8007433	Walking_Idle
12:23:41.796	4.846012	-5.33205	-1.9633054	0.057564273	0.6232194	-0.852438	6.83264	-6.8001475	-1.8007433	Walking_Idle
12:23:41.819	4.846012	-5.33205	-1.9633054	0.057564273	0.6232194	-0.852438	6.83264	-6.8001475	-1.8007433	Walking_Idle
12:23:41.842	4.846012	-5.33205	-1.9633054	0.057564273	0.6232194	-0.852438	6.83264	-6.8001475	-1.8007433	Walking_Idle
12:23:41.865	4.846012	-5.33205	-1.9633054	0.057564273	0.6232194	-0.852438	6.83264	-6.8001475	-1.8007433	Walking_Idle
12:23:41.889	4.846012	-5.33205	-1.9633054	0.057564273	0.6232194	-0.852438	6.83264	-6.8001475	-1.8007433	Walking_Idle
12:23:41.912	4.846012	-5.33205	-1.9633054	0.057564273	0.6232194	-0.852438	6.83264	-6.8001475	-1.8007433	Walking_Idle
12:23:41.935	6.2179317	-6.22272	-3.8212626	1.500428	-0.5001618	0.8653151	6.7879014	-7.0268154	-0.8475965	Walking_Idle
12:23:41.956	6.2179317	-6.22272	-3.8212626	1.500428	-0.5001618	0.8653151	6.7879014	-7.0268154	-0.8475965	Walking_Idle
12:23:41.980	6.2179317	-6.22272	-3.8212626	1.500428	-0.5001618	0.8653151	6.7879014	-7.0268154	-0.8475965	Walking_Idle
12:23:42.003	6.2179317	-6.22272	-3.8212626	1.500428	-0.5001618	0.8653151	6.7879014	-7.0268154	-0.8475965	Walking_Idle
12:23:42.026	6.2179317	-6.22272	-3.8212626	1.500428	-0.5001618	0.8653151	6.7879014	-7.0268154	-0.8475965	Walking_Idle
12:23:42.049	6.2179317	-6.22272	-3.8212626	1.500428	-0.5001618	0.8653151	6.7879014	-7.0268154	-0.8475965	Walking_Idle
12:23:42.072	6.2179317	-6.22272	-3.8212626	1.500428	-0.5001618	0.8653151	6.7879014	-7.0268154	-0.8475965	Walking_Idle
12:23:42.095	6.2179317	-6.22272	-3.8212626	1.500428	-0.5001618	0.8653151	6.7879014	-7.0268154	-0.8475965	Walking_Idle
12:23:42.119	8.193209	-10.055954	-2.6073654	0.053288218	0.44240326	0.6417384	6.08116	-7.663592	-0.677484	Walking_Idle
12:23:42.142	8.193209	-10.055954	-2.6073654	0.053288218	0.44240326	0.6417384	6.08116	-7.663592	-0.677484	Walking_Idle
12:23:42.165	8.193209	-10.055954	-2.6073654	0.053288218	0.44240326	0.6417384	6.08116	-7.663592	-0.677484	Walking_Idle
12:23:42.188	8.193209	-10.055954	-2.6073654	0.053288218	0.44240326	0.6417384	6.08116	-7.663592	-0.677484	Walking_Idle
12:23:42.211	8.193209	-10.055954	-2.6073654	0.053288218	0.44240326	0.6417384	6.08116	-7.663592	-0.677484	Walking_Idle
12:23:42.234	8.193209	-10.055954	-2.6073654	0.053288218	0.44240326	0.6417384	6.08116	-7.663592	-0.677484	Walking_Idle
12:23:42.257	8.193209	-10.055954	-2.6073654	0.053288218	0.44240326	0.6417384	6.08116	-7.663592	-0.677484	Walking_Idle
12:23:42.279	8.193209	-10.055954	-2.6073654	0.053288218	0.44240326	0.6417384	6.08116	-7.663592	-0.677484	Walking_Idle
12:23:42.302	6.6273527	-5.2482505	1.1133378	-0.13974519	0.15590747	-0.8469402	6.1645226	-7.5078588	-1.3418919	Walking_Idle
12:23:42.324	6.6273527	-5.2482505	1.1133378	-0.13974519	0.15590747	-0.8469402	6.1645226	-7.5078588	-1.3418919	Walking_Idle
12:23:42.348	6.6273527	-5.2482505	1.1133378	-0.13974519	0.15590747	-0.8469402	6.1645226	-7.5078588	-1.3418919	Walking_Idle
12:23:42.370	6.6273527	-5.2482505	1.1133378	-0.13974519	0.15590747	-0.8469402	6.1645226	-7.5078588	-1.3418919	Walking_Idle
12:23:42.394	6.6273527	-5.2482505	1.1133378	-0.13974519	0.15590747	-0.8469402	6.1645226	-7.5078588	-1.3418919	Walking_Idle
12:23:42.417	6.6273527	-5.2482505	1.1133378	-0.13974519	0.15590747	-0.8469402	6.1645226	-7.5078588	-1.3418919	Walking_Idle
12:23:42.440	6.6273527	-5.2482505	1.1133378	-0.13974519	0.15590747	-0.8469402	6.1645226	-7.5078588	-1.3418919	Walking_Idle
12:23:42.464	3.1365	-7.4533772	-1.8627458	-0.51664907	-0.37065837	-0.16521461	7.1090136	-6.696501	-0.88819504	Walking_Idle
12:23:42.487	3.1365	-7.4533772	-1.8627458	-0.51664907	-0.37065837	-0.16521461	7.1090136	-6.696501	-0.88819504	Walking_Idle
12:23:42.510	3.1365	-7.4533772	-1.8627458	-0.51664907	-0.37065837	-0.16521461	7.1090136	-6.696501	-0.88819504	Walking_Idle
12:23:42.533	3.1365	-7.4533772	-1.8627458	-0.51664907	-0.37065837	-0.16521461	7.1090136	-6.696501	-0.88819504	Walking_Idle
12:23:42.556	3.1365	-7.4533772	-1.8627458	-0.51664907	-0.37065837	-0.16521461	7.1090136	-6.696501	-0.88819504	Walking_Idle
12:23:42.580	3.1365	-7.4533772	-1.8627458	-0.51664907	-0.37065837	-0.16521461	7.1090136	-6.696501	-0.88819504	Walking_Idle
12:23:42.603	3.1365	-7.4533772	-1.8627458	-0.51664907	-0.37065837	-0.16521461	7.1090136	-6.696501	-0.88819504	Walking_Idle
12:23:42.626	3.1365	-7.4533772	-1.8627458	-0.51664907	-0.37065837	-0.16521461	7.1090136	-6.696501	-0.88819504	Walking_Idle
12:23:42.649	9.636956	-8.724737	-7.16367	0.54075867	0.17728776	0.32958624	6.069187	-7.6496387	-0.9044348	Walking_Idle
12:23:42.672	9.636956	-8.724737	-7.16367	0.54075867	0.17728776	0.32958624	6.069187	-7.6496387	-0.9044348	Walking_Idle
12:23:42.696	9.636956	-8.724737	-7.16367	0.54075867	0.17728776	0.32958624	6.069187	-7.6496387	-0.9044348	Walking_Idle
12:23:42.721	9.636956	-8.724737	-7.16367	0.54075867	0.17728776	0.32958624	6.069187	-7.6496387	-0.9044348	Walking_Idle
12:23:42.743	9.636956	-8.724737	-7.16367	0.54075867	0.17728776	0.32958624	6.069187	-7.6496387	-0.9044348	Walking_Idle
12:23:42.766	9.636956	-8.724737	-7.16367	0.54075867	0.17728776	0.32958624	6.069187	-7.6496387	-0.9044348	Walking_Idle
12:23:42.790	9.636956	-8.724737	-7.16367	0.54075867	0.17728776	0.32958624	6.069187	-7.6496387	-0.9044348	Walking_Idle
12:23:42.813	9.636956	-8.724737	-7.16367	0.54075867	0.17728776	0.32958624	6.069187	-7.6496387	-0.9044348	Walking_Idle
12:23:42.836	5.3105016	-5.439792	0.25139886	-0.4066933	0.31595415	-0.5366207	6.5809226	-7.0964575	-1.5816873	Walking_Idle
12:23:42.859	5.3105016	-5.439792	0.25139886	-0.4066933	0.31595415	-0.5366207	6.5809226	-7.0964575	-1.5816873	Walking_Idle
12:23:42.882	5.3105016	-5.439792	0.25139886	-0.4066933	0.31595415	-0.5366207	6.5809226	-7.0964575	-1.5816873	Walking_Idle
12:23:42.905	5.3105016	-5.439792	0.25139886	-0.4066933	0.31595415	-0.5366207	6.5809226	-7.0964575	-1.5816873	Walking_Idle
12:23:42.929	5.3105016	-5.439792	0.25139886	-0.4066933	0.31595415	-0.5366207	6.5809226	-7.0964575	-1.5816873	Walking_Idle
12:23:42.952	5.3105016	-5.439792	0.25139886	-0.4066933	0.31595415	-0.5366207	6.5809226	-7.0964575	-1.5816873	Walking_Idle
12:23:42.975	5.3105016	-5.439792	0.25139886	-0.4066933	0.31595415	-0.5366207	6.5809226	-7.0964575	-1.5816873	Walking_Idle
12:23:42.998	5.3105016	-5.439792	0.25139886	-0.4066933	0.31595415	-0.5366207	6.5809226	-7.0964575	-1.5816873	Walking_Idle
12:23:43.023	5.566689	-6.5052447	-0.88588166	0.15530272	-0.08171911	0.26972145	6.934721	-6.834061	-1.17279	Walking_Idle
12:23:43.047	5.566689	-6.5052447	-0.88588166	0.15530272	-0.08171911	0.26972145	6.934721	-6.834061	-1.17279	Walking_Idle
12:23:43.070	5.566689	-6.5052447	-0.88588166	0.15530272	-0.08171911	0.26972145	6.934721	-6.834061	-1.17279	Walking_Idle
12:23:43.093	5.566689	-6.5052447	-0.88588166	0.15530272	-0.08171911	0.26972145	6.934721	-6.834061	-1.17279	Walking_Idle
12:23:43.116	5.566689	-6.5052447	-0.88588166	0.15530272	-0.08171911	0.26972145	6.934721	-6.834061	-1.17279	Walking_Idle
12:23:43.138	5.566689	-6.5052447	-0.88588166	0.15530272	-0.08171911	0.26972145	6.934721	-6.834061	-1.17279	Walking_Idle
12:23:43.162	5.566689	-6.5052447	-0.88588166	0.15530272	-0.08171911	0.26972145	6.934721	-6.834061	-1.17279	Walking_Idle
12:23:43.185	7.472532	-8.9976845	-1.7286664	-0.19533394	0.32389542	0.6081408	6.2869277	-7.4629593	-0.9740847	Walking_Idle
12:23:43.208	7.472532	-8.9976845	-1.7286664	-0.19533394	0.32389542	0.6081408	6.2869277	-7.4629593	-0.9740847	Walking_Idle
12:23:43.231	7.472532	-8.9976845	-1.7286664	-0.19533394	0.32389542	0.6081408	6.2869277	-7.4629593	-0.9740847	Walking_Idle
12:23:43.254	7.472532	-8.9976845	-1.7286664	-0.19533394	0.32389542	0.6081408	6.2869277	-7.4629593	-0.9740847	Walking_Idle
12:23:43.278	7.472532	-8.9976845	-1.7286664	-0.19533394	0.32389542	0.6081408	6.2869277	-7.4629593	-0.9740847	Walking_Idle
12:23:43.301	7.472532	-8.9976845	-1.7286664	-0.19533394	0.32389542	0.6081408	6.2869277	-7.4629593	-0.9740847	Walking_Idle
12:23:43.324	7.472532	-8.9976845	-1.7286664	-0.19533394	0.32389542	0.6081408	6.2869277	-7.4629593	-0.9740847	Walking_Idle
12:23:43.347	7.472532	-8.9976845	-1.7286664	-0.19533394	0.32389542	0.6081408	6.2869277	-7.4629593	-0.9740847	Walking_Idle
12:23:43.370	7.6305537	-7.103813	-0.20590763	0.0013646729	0.039843075	-0.37229794	5.943205	-7.7035546	-1.2262756	Walking_Idle
12:23:43.393	7.6305537	-7.103813	-0.20590763	0.0013646729	0.039843075	-0.37229794	5.943205	-7.7035546	-1.2262756	Walking_Idle
12:23:43.415	7.6305537	-7.103813	-0.20590763	0.0013646729	0.039843075	-0.37229794	5.943205	-7.7035546	-1.2262756	Walking_Idle
12:23:43.439	7.6305537	-7.103813	-0.20590763	0.0013646729	0.039843075	-0.37229794	5.943205	-7.7035546	-1.2262756	Walking_Idle
12:23:43.462	7.6305537	-7.103813	-0.20590763	0.0013646729	0.039843075	-0.37229794	5.943205	-7.7035546	-1.2262756	Walking_Idle
12:23:43.485	7.6305537	-7.103813	-0.20590763	0.0013646729	0.039843075	-0.37229794	5.943205	-7.7035546	-1.2262756	Walking_Idle
12:23:43.509	7.6305537	-7.103813	-0.20590763	0.0013646729	0.039843075	-0.37229794	5.943205	-7.7035546	-1.2262756	Walking_Idle
12:23:43.532	7.6305537	-7.103813	-0.20590763	0.0013646729	0.039843075	-0.37229794	5.943205	-7.7035546	-1.2262756	Walking_Idle
12:23:43.555	4.364763	-6.100612	-0.82123625	0.09727052	0.14063583	-0.539675	7.037058	-6.7970505	-0.6707421	Walking_Idle
12:23:43.578	4.364763	-6.100612	-0.82123625	0.09727052	0.14063583	-0.539675	7.037058	-6.7970505	-0.6707421	Walking_Idle
12:23:43.601	4.364763	-6.100612	-0.82123625	0.09727052	0.14063583	-0.539675	7.037058	-6.7970505	-0.6707421	Walking_Idle
12:23:43.625	4.364763	-6.100612	-0.82123625	0.09727052	0.14063583	-0.539675	7.037058	-6.7970505	-0.6707421	Walking_Idle
12:23:43.648	4.364763	-6.100612	-0.82123625	0.09727052	0.14063583	-0.539675	7.037058	-6.7970505	-0.6707421	Walking_Idle
12:23:43.671	4.364763	-6.100612	-0.82123625	0.09727052	0.14063583	-0.539675	7.037058	-6.7970505	-0.6707421	Walking_Idle
12:23:43.694	4.364763	-6.100612	-0.82123625	0.09727052	0.14063583	-0.539675	7.037058	-6.7970505	-0.6707421	Walking_Idle
12:23:43.717	4.364763	-6.100612	-0.82123625	0.09727052	0.14063583	-0.539675	7.037058	-6.7970505	-0.6707421	Walking_Idle
12:23:43.741	7.764633	-10.24989	-0.74701375	-0.062165312	0.874285	0.8262197	6.540259	-7.2932315	-0.4514099	Walking_Idle
12:23:43.762	7.764633	-10.24989	-0.74701375	-0.062165312	0.874285	0.8262197	6.540259	-7.2932315	-0.4514099	Walking_Idle
12:23:43.785	7.764633	-10.24989	-0.74701375	-0.062165312	0.874285	0.8262197	6.540259	-7.2932315	-0.4514099	Walking_Idle
12:23:43.808	7.764633	-10.24989	-0.74701375	-0.062165312	0.874285	0.8262197	6.540259	-7.2932315	-0.4514099	Walking_Idle
12:23:43.831	7.764633	-10.24989	-0.74701375	-0.062165312	0.874285	0.8262197	6.540259	-7.2932315	-0.4514099	Walking_Idle
12:23:43.855	7.764633	-10.24989	-0.74701375	-0.062165312	0.874285	0.8262197	6.540259	-7.2932315	-0.4514099	Walking_Idle
12:23:43.878	7.764633	-10.24989	-0.74701375	-0.062165312	0.874285	0.8262197	6.540259	-7.2932315	-0.4514099	Walking_Idle
12:23:43.901	8.803748	-5.3464155	-2.0662591	-0.062165312	0.874285	0.8262197	5.256655	-8.237747	-0.82297146	Walking_Idle
12:23:43.924	8.803748	-5.3464155	-2.0662591	0.17912647	-1.4940395	-0.21164037	5.256655	-8.237747	-0.82297146	Walking_Idle
12:23:43.947	8.803748	-5.3464155	-2.0662591	0.17912647	-1.4940395	-0.21164037	5.256655	-8.237747	-0.82297146	Walking_Idle
12:23:43.971	8.803748	-5.3464155	-2.0662591	0.17912647	-1.4940395	-0.21164037	5.256655	-8.237747	-0.82297146	Walking_Idle
12:23:43.994	8.803748	-5.3464155	-2.0662591	0.17912647	-1.4940395	-0.21164037	5.256655	-8.237747	-0.82297146	Walking_Idle
12:23:44.017	8.803748	-5.3464155	-2.0662591	0.17912647	-1.4940395	-0.21164037	5.256655	-8.237747	-0.82297146	Walking_Idle
12:23:44.040	8.803748	-5.3464155	-2.0662591	0.17912647	-1.4940395	-0.21164037	5.256655	-8.237747	-0.82297146	Walking_Idle
12:23:44.063	8.803748	-5.3464155	-2.0662591	0.17912647	-1.4940395	-0.21164037	5.256655	-8.237747	-0.82297146	Walking_Idle
12:23:44.087	4.06069	-6.986494	-0.090982445	-0.834299	0.9335389	-0.4065064	6.9176216	-6.903052	-0.81508744	Walking_Idle
12:23:44.110	4.06069	-6.986494	-0.090982445	-0.834299	0.9335389	-0.4065064	6.9176216	-6.903052	-0.81508744	Walking_Idle
12:23:44.133	4.06069	-6.986494	-0.090982445	-0.834299	0.9335389	-0.4065064	6.9176216	-6.903052	-0.81508744	Walking_Idle
12:23:44.156	4.06069	-6.986494	-0.090982445	-0.834299	0.9335389	-0.4065064	6.9176216	-6.903052	-0.81508744	Walking_Idle
12:23:44.178	4.06069	-6.986494	-0.090982445	-0.834299	0.9335389	-0.4065064	6.9176216	-6.903052	-0.81508744	Walking_Idle
12:23:44.200	4.06069	-6.986494	-0.090982445	-0.834299	0.9335389	-0.4065064	6.9176216	-6.903052	-0.81508744	Walking_Idle
12:23:44.223	4.06069	-6.986494	-0.090982445	-0.834299	0.9335389	-0.4065064	6.9176216	-6.903052	-0.81508744	Walking_Idle
12:23:44.246	4.06069	-6.986494	-0.090982445	-0.834299	0.9335389	-0.4065064	6.9176216	-6.903052	-0.81508744	Walking_Idle
12:23:44.268	9.177256	-9.234718	-1.5107874	0.028242745	-0.40364507	0.7626897	6.2652407	-7.5349617	-0.3759037	Walking_Idle
12:23:44.291	9.177256	-9.234718	-1.5107874	0.028242745	-0.40364507	0.7626897	6.2652407	-7.5349617	-0.3759037	Walking_Idle
12:23:44.315	9.177256	-9.234718	-1.5107874	0.028242745	-0.40364507	0.7626897	6.2652407	-7.5349617	-0.3759037	Walking_Idle
12:23:44.338	9.177256	-9.234718	-1.5107874	0.028242745	-0.40364507	0.7626897	6.2652407	-7.5349617	-0.3759037	Walking_Idle
12:23:44.361	9.177256	-9.234718	-1.5107874	0.028242745	-0.40364507	0.7626897	6.2652407	-7.5349617	-0.3759037	Walking_Idle
12:23:44.384	9.177256	-9.234718	-1.5107874	0.028242745	-0.40364507	0.7626897	6.2652407	-7.5349617	-0.3759037	Walking_Idle
12:23:44.407	9.177256	-9.234718	-1.5107874	0.028242745	-0.40364507	0.7626897	6.2652407	-7.5349617	-0.3759037	Walking_Idle
12:23:44.431	9.177256	-9.234718	-1.5107874	0.028242745	-0.40364507	0.7626897	6.2652407	-7.5349617	-0.3759037	Walking_Idle
12:23:44.454	6.5627074	-8.581081	-0.9960183	0.009305921	-0.6180588	-0.65696114	6.1725087	-7.582067	-0.7632155	Walking_Idle
12:23:44.478	6.5627074	-8.581081	-0.9960183	0.009305921	-0.6180588	-0.65696114	6.1725087	-7.582067	-0.7632155	Walking_Idle
12:23:44.501	6.5627074	-8.581081	-0.9960183	0.009305921	-0.6180588	-0.65696114	6.1725087	-7.582067	-0.7632155	Walking_Idle
12:23:44.524	6.5627074	-8.581081	-0.9960183	0.009305921	-0.6180588	-0.65696114	6.1725087	-7.582067	-0.7632155	Walking_Idle
12:23:44.547	6.5627074	-8.581081	-0.9960183	0.009305921	-0.6180588	-0.65696114	6.1725087	-7.582067	-0.7632155	Walking_Idle
12:23:44.569	6.5627074	-8.581081	-0.9960183	0.009305921	-0.6180588	-0.65696114	6.1725087	-7.582067	-0.7632155	Walking_Idle
12:23:44.593	6.5627074	-8.581081	-0.9960183	0.009305921	-0.6180588	-0.65696114	6.1725087	-7.582067	-0.7632155	Walking_Idle
12:23:44.616	6.5627074	-8.581081	-0.9960183	0.009305921	-0.6180588	-0.65696114	6.1725087	-7.582067	-0.7632155	Walking_Idle
12:23:44.642	4.642499	-5.9808984	-2.473286	-0.00046792277	0.3098455	-0.76386255	6.9789762	-6.889406	0.009655425	Walking_Idle
12:23:44.664	4.642499	-5.9808984	-2.473286	-0.00046792277	0.3098455	-0.76386255	6.9789762	-6.889406	0.009655425	Walking_Idle
12:23:44.686	4.642499	-5.9808984	-2.473286	-0.00046792277	0.3098455	-0.76386255	6.9789762	-6.889406	0.009655425	Walking_Idle
12:23:44.709	4.642499	-5.9808984	-2.473286	-0.00046792277	0.3098455	-0.76386255	6.9789762	-6.889406	0.009655425	Walking_Idle
12:23:44.731	4.642499	-5.9808984	-2.473286	-0.00046792277	0.3098455	-0.76386255	6.9789762	-6.889406	0.009655425	Walking_Idle
12:23:44.753	4.642499	-5.9808984	-2.473286	-0.00046792277	0.3098455	-0.76386255	6.9789762	-6.889406	0.009655425	Walking_Idle
12:23:44.775	4.642499	-5.9808984	-2.473286	-0.00046792277	0.3098455	-0.76386255	6.9789762	-6.889406	0.009655425	Walking_Idle
12:23:44.796	4.642499	-5.9808984	-2.473286	-0.00046792277	0.3098455	-0.76386255	6.9789762	-6.889406	0.009655425	Walking_Idle
12:23:44.817	6.9912825	-10.635368	0.7446195	-0.1818949	-0.2509288	0.9551122	6.498076	-7.3183007	-0.6226257	Walking_Idle
12:23:44.839	6.9912825	-10.635368	0.7446195	-0.1818949	-0.2509288	0.9551122	6.498076	-7.3183007	-0.6226257	Walking_Idle
12:23:44.860	6.9912825	-10.635368	0.7446195	-0.1818949	-0.2509288	0.9551122	6.498076	-7.3183007	-0.6226257	Walking_Idle
12:23:44.884	6.9912825	-10.635368	0.7446195	-0.1818949	-0.2509288	0.9551122	6.498076	-7.3183007	-0.6226257	Walking_Idle
12:23:44.905	6.9912825	-10.635368	0.7446195	-0.1818949	-0.2509288	0.9551122	6.498076	-7.3183007	-0.6226257	Walking_Idle
12:23:44.929	6.9912825	-10.635368	0.7446195	-0.1818949	-0.2509288	0.9551122	6.498076	-7.3183007	-0.6226257	Walking_Idle
12:23:44.952	6.9912825	-10.635368	0.7446195	-0.1818949	-0.2509288	0.9551122	6.498076	-7.3183007	-0.6226257	Walking_Idle
12:23:44.975	6.9912825	-10.635368	0.7446195	-0.1818949	-0.2509288	0.9551122	6.498076	-7.3183007	-0.6226257	Walking_Idle
12:23:44.999	7.7718163	-6.3567996	-1.8603516	-0.43051705	-0.083551705	0.097457446	5.225454	-8.25684	-0.8301918	Walking_Idle
12:23:45.022	7.7718163	-6.3567996	-1.8603516	-0.43051705	-0.083551705	0.097457446	5.225454	-8.25684	-0.8301918	Walking_Idle
12:23:45.046	7.7718163	-6.3567996	-1.8603516	-0.43051705	-0.083551705	0.097457446	5.225454	-8.25684	-0.8301918	Walking_Idle
12:23:45.068	7.7718163	-6.3567996	-1.8603516	-0.43051705	-0.083551705	0.097457446	5.225454	-8.25684	-0.8301918	Walking_Idle
12:23:45.091	7.7718163	-6.3567996	-1.8603516	-0.43051705	-0.083551705	0.097457446	5.225454	-8.25684	-0.8301918	Walking_Idle
12:23:45.113	7.7718163	-6.3567996	-1.8603516	-0.43051705	-0.083551705	0.097457446	5.225454	-8.25684	-0.8301918	Walking_Idle
12:23:45.136	7.7718163	-6.3567996	-1.8603516	-0.43051705	-0.083551705	0.097457446	5.225454	-8.25684	-0.8301918	Walking_Idle
12:23:45.160	4.3432145	-6.8021345	0.54828894	-0.43051705	-0.083551705	0.097457446	5.225454	-8.25684	-0.8301918	Walking_Idle
12:23:45.182	4.3432145	-6.8021345	0.54828894	-0.34805027	0.58473486	-0.3942891	6.3492184	-7.4323683	-0.78573716	Walking_Idle
12:23:45.204	4.3432145	-6.8021345	0.54828894	-0.34805027	0.58473486	-0.3942891	6.3492184	-7.4323683	-0.78573716	Walking_Idle
12:23:45.228	4.3432145	-6.8021345	0.54828894	-0.34805027	0.58473486	-0.3942891	6.3492184	-7.4323683	-0.78573716	Walking_Idle
12:23:45.251	4.3432145	-6.8021345	0.54828894	-0.34805027	0.58473486	-0.3942891	6.3492184	-7.4323683	-0.78573716	Walking_Idle
12:23:45.274	4.3432145	-6.8021345	0.54828894	-0.34805027	0.58473486	-0.3942891	6.3492184	-7.4323683	-0.78573716	Walking_Idle
12:23:45.297	4.3432145	-6.8021345	0.54828894	-0.34805027	0.58473486	-0.3942891	6.3492184	-7.4323683	-0.78573716	Walking_Idle
12:23:45.320	4.3432145	-6.8021345	0.54828894	-0.34805027	0.58473486	-0.3942891	6.3492184	-7.4323683	-0.78573716	Walking_Idle
12:23:45.344	7.1732473	-8.449396	-2.317658	0.21577838	0.12047729	0.4096096	6.2710257	-7.536398	-0.21670507	Walking_Idle
12:23:45.367	7.1732473	-8.449396	-2.317658	0.21577838	0.12047729	0.4096096	6.2710257	-7.536398	-0.21670507	Walking_Idle
12:23:45.390	7.1732473	-8.449396	-2.317658	0.21577838	0.12047729	0.4096096	6.2710257	-7.536398	-0.21670507	Walking_Idle
12:23:45.413	7.1732473	-8.449396	-2.317658	0.21577838	0.12047729	0.4096096	6.2710257	-7.536398	-0.21670507	Walking_Idle
12:23:45.436	7.1732473	-8.449396	-2.317658	0.21577838	0.12047729	0.4096096	6.2710257	-7.536398	-0.21670507	Walking_Idle
12:23:45.460	7.1732473	-8.449396	-2.317658	0.21577838	0.12047729	0.4096096	6.2710257	-7.536398	-0.21670507	Walking_Idle
12:23:45.483	7.1732473	-8.449396	-2.317658	0.21577838	0.12047729	0.4096096	6.2710257	-7.536398	-0.21670507	Walking_Idle
12:23:45.506	7.1732473	-8.449396	-2.317658	0.21577838	0.12047729	0.4096096	6.2710257	-7.536398	-0.21670507	Walking_Idle
12:23:45.529	7.350424	-8.08786	-0.5985687	0.4405768	-0.81964433	-0.7553104	6.171811	-7.6041512	-0.50563073	Walking_Idle
12:23:45.550	7.350424	-8.08786	-0.5985687	0.4405768	-0.81964433	-0.7553104	6.171811	-7.6041512	-0.50563073	Walking_Idle
12:23:45.574	7.350424	-8.08786	-0.5985687	0.4405768	-0.81964433	-0.7553104	6.171811	-7.6041512	-0.50563073	Walking_Idle
12:23:45.598	7.350424	-8.08786	-0.5985687	0.4405768	-0.81964433	-0.7553104	6.171811	-7.6041512	-0.50563073	Walking_Idle
12:23:45.621	7.350424	-8.08786	-0.5985687	0.4405768	-0.81964433	-0.7553104	6.171811	-7.6041512	-0.50563073	Walking_Idle
12:23:45.643	7.350424	-8.08786	-0.5985687	0.4405768	-0.81964433	-0.7553104	6.171811	-7.6041512	-0.50563073	Walking_Idle
12:23:45.667	7.350424	-8.08786	-0.5985687	0.4405768	-0.81964433	-0.7553104	6.171811	-7.6041512	-0.50563073	Walking_Idle
12:23:45.690	7.350424	-8.08786	-0.5985687	0.4405768	-0.81964433	-0.7553104	6.171811	-7.6041512	-0.50563073	Walking_Idle
12:23:45.714	3.232271	-5.906676	-1.1013664	0.051455624	0.32267368	-0.3081571	7.0840654	-6.7807817	-0.08395605	Walking_Idle
12:23:45.737	3.232271	-5.906676	-1.1013664	0.051455624	0.32267368	-0.3081571	7.0840654	-6.7807817	-0.08395605	Walking_Idle
12:23:45.760	3.232271	-5.906676	-1.1013664	0.051455624	0.32267368	-0.3081571	7.0840654	-6.7807817	-0.08395605	Walking_Idle
12:23:45.783	3.232271	-5.906676	-1.1013664	0.051455624	0.32267368	-0.3081571	7.0840654	-6.7807817	-0.08395605	Walking_Idle
12:23:45.805	3.232271	-5.906676	-1.1013664	0.051455624	0.32267368	-0.3081571	7.0840654	-6.7807817	-0.08395605	Walking_Idle
12:23:45.829	3.232271	-5.906676	-1.1013664	0.051455624	0.32267368	-0.3081571	7.0840654	-6.7807817	-0.08395605	Walking_Idle
12:23:45.852	3.232271	-5.906676	-1.1013664	0.051455624	0.32267368	-0.3081571	7.0840654	-6.7807817	-0.08395605	Walking_Idle
12:23:45.873	3.232271	-5.906676	-1.1013664	0.051455624	0.32267368	-0.3081571	7.0840654	-6.7807817	-0.08395605	Walking_Idle
12:23:45.894	8.197997	-9.778218	0.3974496	-0.06827396	-0.6266109	1.2159517	5.8367844	-7.8564153	-0.61528355	Walking_Idle
12:23:45.918	8.197997	-9.778218	0.3974496	-0.06827396	-0.6266109	1.2159517	5.8367844	-7.8564153	-0.61528355	Walking_Idle
12:23:45.941	8.197997	-9.778218	0.3974496	-0.06827396	-0.6266109	1.2159517	5.8367844	-7.8564153	-0.61528355	Walking_Idle
12:23:45.964	8.197997	-9.778218	0.3974496	-0.06827396	-0.6266109	1.2159517	5.8367844	-7.8564153	-0.61528355	Walking_Idle
12:23:45.987	8.197997	-9.778218	0.3974496	-0.06827396	-0.6266109	1.2159517	5.8367844	-7.8564153	-0.61528355	Walking_Idle
12:23:46.010	8.197997	-9.778218	0.3974496	-0.06827396	-0.6266109	1.2159517	5.8367844	-7.8564153	-0.61528355	Walking_Idle
12:23:46.034	8.197997	-9.778218	0.3974496	-0.06827396	-0.6266109	1.2159517	5.8367844	-7.8564153	-0.61528355	Walking_Idle
12:23:46.057	8.197997	-9.778218	0.3974496	-0.06827396	-0.6266109	1.2159517	5.8367844	-7.8564153	-0.61528355	Walking_Idle
12:23:46.081	7.5922456	-7.0080423	-2.0902019	-0.18800355	-0.09760161	-0.20675345	5.1221867	-8.33282	-0.705207	Walking_Idle
12:23:46.104	7.5922456	-7.0080423	-2.0902019	-0.18800355	-0.09760161	-0.20675345	5.1221867	-8.33282	-0.705207	Walking_Idle
12:23:46.126	7.5922456	-7.0080423	-2.0902019	-0.18800355	-0.09760161	-0.20675345	5.1221867	-8.33282	-0.705207	Walking_Idle
12:23:46.149	7.5922456	-7.0080423	-2.0902019	-0.18800355	-0.09760161	-0.20675345	5.1221867	-8.33282	-0.705207	Walking_Idle
12:23:46.172	7.5922456	-7.0080423	-2.0902019	-0.18800355	-0.09760161	-0.20675345	5.1221867	-8.33282	-0.705207	Walking_Idle
12:23:46.195	7.5922456	-7.0080423	-2.0902019	-0.18800355	-0.09760161	-0.20675345	5.1221867	-8.33282	-0.705207	Walking_Idle
12:23:46.218	7.5922456	-7.0080423	-2.0902019	-0.18800355	-0.09760161	-0.20675345	5.1221867	-8.33282	-0.705207	Walking_Idle
12:23:46.241	3.9936504	-6.507639	-0.09577099	-0.3981412	0.6598713	-0.9856066	6.6110477	-7.219603	-0.58421797	Walking_Idle
12:23:46.264	3.9936504	-6.507639	-0.09577099	-0.3981412	0.6598713	-0.9856066	6.6110477	-7.219603	-0.58421797	Walking_Idle
12:23:46.287	3.9936504	-6.507639	-0.09577099	-0.3981412	0.6598713	-0.9856066	6.6110477	-7.219603	-0.58421797	Walking_Idle
12:23:46.310	3.9936504	-6.507639	-0.09577099	-0.3981412	0.6598713	-0.9856066	6.6110477	-7.219603	-0.58421797	Walking_Idle
12:23:46.333	3.9936504	-6.507639	-0.09577099	-0.3981412	0.6598713	-0.9856066	6.6110477	-7.219603	-0.58421797	Walking_Idle
12:23:46.356	3.9936504	-6.507639	-0.09577099	-0.3981412	0.6598713	-0.9856066	6.6110477	-7.219603	-0.58421797	Walking_Idle
12:23:46.379	3.9936504	-6.507639	-0.09577099	-0.3981412	0.6598713	-0.9856066	6.6110477	-7.219603	-0.58421797	Walking_Idle
12:23:46.401	3.9936504	-6.507639	-0.09577099	-0.3981412	0.6598713	-0.9856066	6.6110477	-7.219603	-0.58421797	Walking_Idle
12:23:46.422	6.299337	-8.43503	-1.8411974	0.35994256	0.08077105	0.43832025	6.5330763	-7.313585	0.026515666	Walking_Idle
12:23:46.445	6.299337	-8.43503	-1.8411974	0.35994256	0.08077105	0.43832025	6.5330763	-7.313585	0.026515666	Walking_Idle
12:23:46.468	6.299337	-8.43503	-1.8411974	0.35994256	0.08077105	0.43832025	6.5330763	-7.313585	0.026515666	Walking_Idle
12:23:46.492	6.299337	-8.43503	-1.8411974	0.35994256	0.08077105	0.43832025	6.5330763	-7.313585	0.026515666	Walking_Idle
12:23:46.515	6.299337	-8.43503	-1.8411974	0.35994256	0.08077105	0.43832025	6.5330763	-7.313585	0.026515666	Walking_Idle
12:23:46.538	6.299337	-8.43503	-1.8411974	0.35994256	0.08077105	0.43832025	6.5330763	-7.313585	0.026515666	Walking_Idle
12:23:46.561	6.299337	-8.43503	-1.8411974	0.35994256	0.08077105	0.43832025	6.5330763	-7.313585	0.026515666	Walking_Idle
12:23:46.584	6.299337	-8.43503	-1.8411974	0.35994256	0.08077105	0.43832025	6.5330763	-7.313585	0.026515666	Walking_Idle
12:23:46.607	7.745479	-7.82449	1.4868447	0.28541702	-1.0499406	-0.10779328	5.8110533	-7.896684	-0.20971827	Walking_Idle
12:23:46.630	7.745479	-7.82449	1.4868447	0.28541702	-1.0499406	-0.10779328	5.8110533	-7.896684	-0.20971827	Walking_Idle
12:23:46.653	7.745479	-7.82449	1.4868447	0.28541702	-1.0499406	-0.10779328	5.8110533	-7.896684	-0.20971827	Walking_Idle
12:23:46.675	7.745479	-7.82449	1.4868447	0.28541702	-1.0499406	-0.10779328	5.8110533	-7.896684	-0.20971827	Walking_Idle
12:23:46.698	7.745479	-7.82449	1.4868447	0.28541702	-1.0499406	-0.10779328	5.8110533	-7.896684	-0.20971827	Walking_Idle
12:23:46.721	7.745479	-7.82449	1.4868447	0.28541702	-1.0499406	-0.10779328	5.8110533	-7.896684	-0.20971827	Walking_Idle
12:23:46.744	7.745479	-7.82449	1.4868447	0.28541702	-1.0499406	-0.10779328	5.8110533	-7.896684	-0.20971827	Walking_Idle
12:23:46.767	7.745479	-7.82449	1.4868447	0.28541702	-1.0499406	-0.10779328	5.8110533	-7.896684	-0.20971827	Walking_Idle
12:23:46.790	4.3073006	-5.952167	0.25379312	0.62566894	-0.17029457	-0.12550837	6.3465004	-7.476085	0.016129881	Walking_Idle
12:23:46.813	4.3073006	-5.952167	0.25379312	0.62566894	-0.17029457	-0.12550837	6.3465004	-7.476085	0.016129881	Walking_Idle
12:23:46.835	4.3073006	-5.952167	0.25379312	0.62566894	-0.17029457	-0.12550837	6.3465004	-7.476085	0.016129881	Walking_Idle
12:23:46.858	4.3073006	-5.952167	0.25379312	0.62566894	-0.17029457	-0.12550837	6.3465004	-7.476085	0.016129881	Walking_Idle
12:23:46.881	4.3073006	-5.952167	0.25379312	0.62566894	-0.17029457	-0.12550837	6.3465004	-7.476085	0.016129881	Walking_Idle
12:23:46.902	4.3073006	-5.952167	0.25379312	0.62566894	-0.17029457	-0.12550837	6.3465004	-7.476085	0.016129881	Walking_Idle
12:23:46.924	4.3073006	-5.952167	0.25379312	0.62566894	-0.17029457	-0.12550837	6.3465004	-7.476085	0.016129881	Walking_Idle
12:23:46.948	4.3073006	-5.952167	0.25379312	0.62566894	-0.17029457	-0.12550837	6.3465004	-7.476085	0.016129881	Walking_Idle
12:23:46.971	6.368771	-10.118205	-0.73743665	-0.41096935	0.051449515	0.40411177	6.1282907	-7.6555634	0.08060557	Walking_Idle
12:23:46.994	6.368771	-10.118205	-0.73743665	-0.41096935	0.051449515	0.40411177	6.1282907	-7.6555634	0.08060557	Walking_Idle
12:23:47.017	6.368771	-10.118205	-0.73743665	-0.41096935	0.051449515	0.40411177	6.1282907	-7.6555634	0.08060557	Walking_Idle
12:23:47.040	6.368771	-10.118205	-0.73743665	-0.41096935	0.051449515	0.40411177	6.1282907	-7.6555634	0.08060557	Walking_Idle
12:23:47.062	6.368771	-10.118205	-0.73743665	-0.41096935	0.051449515	0.40411177	6.1282907	-7.6555634	0.08060557	Walking_Idle
12:23:47.085	6.368771	-10.118205	-0.73743665	-0.41096935	0.051449515	0.40411177	6.1282907	-7.6555634	0.08060557	Walking_Idle
12:23:47.108	6.368771	-10.118205	-0.73743665	-0.41096935	0.051449515	0.40411177	6.1282907	-7.6555634	0.08060557	Walking_Idle
12:23:47.131	6.368771	-10.118205	-0.73743665	-0.41096935	0.051449515	0.40411177	6.1282907	-7.6555634	0.08060557	Walking_Idle
12:23:47.153	9.593859	-6.2131433	-0.92658436	0.29519087	-0.81659	0.38884014	5.0459905	-8.391447	-0.5399071	Walking_Idle
12:23:47.177	9.593859	-6.2131433	-0.92658436	0.29519087	-0.81659	0.38884014	5.0459905	-8.391447	-0.5399071	Walking_Idle
12:23:47.200	9.593859	-6.2131433	-0.92658436	0.29519087	-0.81659	0.38884014	5.0459905	-8.391447	-0.5399071	Walking_Idle
12:23:47.223	9.593859	-6.2131433	-0.92658436	0.29519087	-0.81659	0.38884014	5.0459905	-8.391447	-0.5399071	Walking_Idle
12:23:47.246	9.593859	-6.2131433	-0.92658436	0.29519087	-0.81659	0.38884014	5.0459905	-8.391447	-0.5399071	Walking_Idle
12:23:47.269	9.593859	-6.2131433	-0.92658436	0.29519087	-0.81659	0.38884014	5.0459905	-8.391447	-0.5399071	Walking_Idle
12:23:47.292	9.593859	-6.2131433	-0.92658436	0.29519087	-0.81659	0.38884014	5.0459905	-8.391447	-0.5399071	Walking_Idle
12:23:47.315	9.593859	-6.2131433	-0.92658436	0.29519087	-0.81659	0.38884014	5.0459905	-8.391447	-0.5399071	Walking_Idle
12:23:47.338	3.8452053	-6.0503325	-0.94095	-0.090875976	0.9158239	-1.2140702	6.6586246	-7.1913037	-0.34323594	Walking_Idle
12:23:47.361	3.8452053	-6.0503325	-0.94095	-0.090875976	0.9158239	-1.2140702	6.6586246	-7.1913037	-0.34323594	Walking_Idle
12:23:47.384	3.8452053	-6.0503325	-0.94095	-0.090875976	0.9158239	-1.2140702	6.6586246	-7.1913037	-0.34323594	Walking_Idle
12:23:47.407	3.8452053	-6.0503325	-0.94095	-0.090875976	0.9158239	-1.2140702	6.6586246	-7.1913037	-0.34323594	Walking_Idle
12:23:47.431	3.8452053	-6.0503325	-0.94095	-0.090875976	0.9158239	-1.2140702	6.6586246	-7.1913037	-0.34323594	Walking_Idle
12:23:47.452	3.8452053	-6.0503325	-0.94095	-0.090875976	0.9158239	-1.2140702	6.6586246	-7.1913037	-0.34323594	Walking_Idle
12:23:47.475	3.8452053	-6.0503325	-0.94095	-0.090875976	0.9158239	-1.2140702	6.6586246	-7.1913037	-0.34323594	Walking_Idle
12:23:47.498	3.8452053	-6.0503325	-0.94095	-0.090875976	0.9158239	-1.2140702	6.6586246	-7.1913037	-0.34323594	Walking_Idle
12:23:47.522	6.158075	-7.556331	-0.38308397	0.6635426	-0.10065593	0.35768604	6.705306	-7.1552043	0.11046996	Walking_Idle
12:23:47.545	6.158075	-7.556331	-0.38308397	0.6635426	-0.10065593	0.35768604	6.705306	-7.1552043	0.11046996	Walking_Idle
12:23:47.568	6.158075	-7.556331	-0.38308397	0.6635426	-0.10065593	0.35768604	6.705306	-7.1552043	0.11046996	Walking_Idle
12:23:47.591	6.158075	-7.556331	-0.38308397	0.6635426	-0.10065593	0.35768604	6.705306	-7.1552043	0.11046996	Walking_Idle
12:23:47.614	6.158075	-7.556331	-0.38308397	0.6635426	-0.10065593	0.35768604	6.705306	-7.1552043	0.11046996	Walking_Idle
12:23:47.637	6.158075	-7.556331	-0.38308397	0.6635426	-0.10065593	0.35768604	6.705306	-7.1552043	0.11046996	Walking_Idle
12:23:47.660	6.158075	-7.556331	-0.38308397	0.6635426	-0.10065593	0.35768604	6.705306	-7.1552043	0.11046996	Walking_Idle
12:23:47.683	9.651321	-7.8340673	-0.63208854	0.5548086	-1.1715027	0.34546873	5.9559236	-7.790584	0.06307284	Walking_Idle
12:23:47.706	9.651321	-7.8340673	-0.63208854	0.5548086	-1.1715027	0.34546873	5.9559236	-7.790584	0.06307284	Walking_Idle
12:23:47.730	9.651321	-7.8340673	-0.63208854	0.5548086	-1.1715027	0.34546873	5.9559236	-7.790584	0.06307284	Walking_Idle
12:23:47.754	9.651321	-7.8340673	-0.63208854	0.5548086	-1.1715027	0.34546873	5.9559236	-7.790584	0.06307284	Walking_Idle
12:23:47.777	9.651321	-7.8340673	-0.63208854	0.5548086	-1.1715027	0.34546873	5.9559236	-7.790584	0.06307284	Walking_Idle
12:23:47.800	9.651321	-7.8340673	-0.63208854	0.5548086	-1.1715027	0.34546873	5.9559236	-7.790584	0.06307284	Walking_Idle
12:23:47.821	9.651321	-7.8340673	-0.63208854	0.5548086	-1.1715027	0.34546873	5.9559236	-7.790584	0.06307284	Walking_Idle
12:23:47.843	9.651321	-7.8340673	-0.63208854	0.5548086	-1.1715027	0.34546873	5.9559236	-7.790584	0.06307284	Walking_Idle
12:23:47.866	4.3911	-5.33205	0.8092649	0.75761586	-0.54231155	-0.52806854	6.4889054	-7.3500295	-0.20330372	Walking_Idle
12:23:47.889	4.3911	-5.33205	0.8092649	0.75761586	-0.54231155	-0.52806854	6.4889054	-7.3500295	-0.20330372	Walking_Idle
12:23:47.912	4.3911	-5.33205	0.8092649	0.75761586	-0.54231155	-0.52806854	6.4889054	-7.3500295	-0.20330372	Walking_Idle
12:23:47.935	4.3911	-5.33205	0.8092649	0.75761586	-0.54231155	-0.52806854	6.4889054	-7.3500295	-0.20330372	Walking_Idle
12:23:47.958	4.3911	-5.33205	0.8092649	0.75761586	-0.54231155	-0.52806854	6.4889054	-7.3500295	-0.20330372	Walking_Idle
12:23:47.982	4.3911	-5.33205	0.8092649	0.75761586	-0.54231155	-0.52806854	6.4889054	-7.3500295	-0.20330372	Walking_Idle
12:23:48.004	4.3911	-5.33205	0.8092649	0.75761586	-0.54231155	-0.52806854	6.4889054	-7.3500295	-0.20330372	Walking_Idle
12:23:48.026	4.3911	-5.33205	0.8092649	0.75761586	-0.54231155	-0.52806854	6.4889054	-7.3500295	-0.20330372	Walking_Idle
12:23:48.050	5.707951	-9.541185	-1.5538844	-0.3682088	0.23226562	0.55316293	6.295961	-7.516644	0.1761562	Walking_Idle
12:23:48.073	5.707951	-9.541185	-1.5538844	-0.3682088	0.23226562	0.55316293	6.295961	-7.516644	0.1761562	Walking_Idle
12:23:48.096	5.707951	-9.541185	-1.5538844	-0.3682088	0.23226562	0.55316293	6.295961	-7.516644	0.1761562	Walking_Idle
12:23:48.118	5.707951	-9.541185	-1.5538844	-0.3682088	0.23226562	0.55316293	6.295961	-7.516644	0.1761562	Walking_Idle
12:23:48.141	5.707951	-9.541185	-1.5538844	-0.3682088	0.23226562	0.55316293	6.295961	-7.516644	0.1761562	Walking_Idle
12:23:48.164	5.707951	-9.541185	-1.5538844	-0.3682088	0.23226562	0.55316293	6.295961	-7.516644	0.1761562	Walking_Idle
12:23:48.187	5.707951	-9.541185	-1.5538844	-0.3682088	0.23226562	0.55316293	6.295961	-7.516644	0.1761562	Walking_Idle
12:23:48.211	5.707951	-9.541185	-1.5538844	-0.3682088	0.23226562	0.55316293	6.295961	-7.516644	0.1761562	Walking_Idle
12:23:48.233	10.5395975	-6.0670924	-1.6185298	0.009305921	-0.83491594	0.7235943	4.6933126	-8.605361	-0.30080315	Walking_Idle
12:23:48.255	10.5395975	-6.0670924	-1.6185298	0.009305921	-0.83491594	0.7235943	4.6933126	-8.605361	-0.30080315	Walking_Idle
12:23:48.280	10.5395975	-6.0670924	-1.6185298	0.009305921	-0.83491594	0.7235943	4.6933126	-8.605361	-0.30080315	Walking_Idle
12:23:48.301	10.5395975	-6.0670924	-1.6185298	0.009305921	-0.83491594	0.7235943	4.6933126	-8.605361	-0.30080315	Walking_Idle
12:23:48.325	10.5395975	-6.0670924	-1.6185298	0.009305921	-0.83491594	0.7235943	4.6933126	-8.605361	-0.30080315	Walking_Idle
12:23:48.348	10.5395975	-6.0670924	-1.6185298	0.009305921	-0.83491594	0.7235943	4.6933126	-8.605361	-0.30080315	Walking_Idle
12:23:48.371	10.5395975	-6.0670924	-1.6185298	0.009305921	-0.83491594	0.7235943	4.6933126	-8.605361	-0.30080315	Walking_Idle
12:23:48.394	10.5395975	-6.0670924	-1.6185298	0.009305921	-0.83491594	0.7235943	4.6933126	-8.605361	-0.30080315	Walking_Idle
12:23:48.417	4.3264546	-5.9473786	-1.0295382	-0.090875976	0.74539244	-1.2354505	6.436778	-7.3593926	-0.7598054	Walking_Idle
12:23:48.441	4.3264546	-5.9473786	-1.0295382	-0.090875976	0.74539244	-1.2354505	6.436778	-7.3593926	-0.7598054	Walking_Idle
12:23:48.464	4.3264546	-5.9473786	-1.0295382	-0.090875976	0.74539244	-1.2354505	6.436778	-7.3593926	-0.7598054	Walking_Idle
12:23:48.487	4.3264546	-5.9473786	-1.0295382	-0.090875976	0.74539244	-1.2354505	6.436778	-7.3593926	-0.7598054	Walking_Idle
12:23:48.510	4.3264546	-5.9473786	-1.0295382	-0.090875976	0.74539244	-1.2354505	6.436778	-7.3593926	-0.7598054	Walking_Idle
12:23:48.533	4.3264546	-5.9473786	-1.0295382	-0.090875976	0.74539244	-1.2354505	6.436778	-7.3593926	-0.7598054	Walking_Idle
12:23:48.557	4.3264546	-5.9473786	-1.0295382	-0.090875976	0.74539244	-1.2354505	6.436778	-7.3593926	-0.7598054	Walking_Idle
12:23:48.580	5.138114	-7.719142	-0.36871833	0.17118521	0.3623799	0.5513303	6.6126657	-7.2330775	-0.3536492	Walking_Idle
12:23:48.603	5.138114	-7.719142	-0.36871833	0.17118521	0.3623799	0.5513303	6.6126657	-7.2330775	-0.3536492	Walking_Idle
12:23:48.626	5.138114	-7.719142	-0.36871833	0.17118521	0.3623799	0.5513303	6.6126657	-7.2330775	-0.3536492	Walking_Idle
12:23:48.649	5.138114	-7.719142	-0.36871833	0.17118521	0.3623799	0.5513303	6.6126657	-7.2330775	-0.3536492	Walking_Idle
12:23:48.671	5.138114	-7.719142	-0.36871833	0.17118521	0.3623799	0.5513303	6.6126657	-7.2330775	-0.3536492	Walking_Idle
12:23:48.694	5.138114	-7.719142	-0.36871833	0.17118521	0.3623799	0.5513303	6.6126657	-7.2330775	-0.3536492	Walking_Idle
12:23:48.717	5.138114	-7.719142	-0.36871833	0.17118521	0.3623799	0.5513303	6.6126657	-7.2330775	-0.3536492	Walking_Idle
12:23:48.740	5.138114	-7.719142	-0.36871833	0.17118521	0.3623799	0.5513303	6.6126657	-7.2330775	-0.3536492	Walking_Idle
12:23:48.763	9.390346	-8.413482	-0.29210153	0.16507655	-0.49588573	0.7370333	5.234375	-8.288687	-0.26233342	Walking_Idle
12:23:48.785	9.390346	-8.413482	-0.29210153	0.16507655	-0.49588573	0.7370333	5.234375	-8.288687	-0.26233342	Walking_Idle
12:23:48.808	9.390346	-8.413482	-0.29210153	0.16507655	-0.49588573	0.7370333	5.234375	-8.288687	-0.26233342	Walking_Idle
12:23:48.831	9.390346	-8.413482	-0.29210153	0.16507655	-0.49588573	0.7370333	5.234375	-8.288687	-0.26233342	Walking_Idle
12:23:48.853	9.390346	-8.413482	-0.29210153	0.16507655	-0.49588573	0.7370333	5.234375	-8.288687	-0.26233342	Walking_Idle
12:23:48.874	9.390346	-8.413482	-0.29210153	0.16507655	-0.49588573	0.7370333	5.234375	-8.288687	-0.26233342	Walking_Idle
12:23:48.898	9.390346	-8.413482	-0.29210153	0.16507655	-0.49588573	0.7370333	5.234375	-8.288687	-0.26233342	Walking_Idle
12:23:48.921	9.390346	-8.413482	-0.29210153	0.16507655	-0.49588573	0.7370333	5.234375	-8.288687	-0.26233342	Walking_Idle
12:23:48.944	4.865166	-5.5738716	0.3519584	0.6329993	-0.54231155	-0.29410717	5.7223225	-7.95711	-0.33083296	Walking_Idle
12:23:48.967	4.865166	-5.5738716	0.3519584	0.6329993	-0.54231155	-0.29410717	5.7223225	-7.95711	-0.33083296	Walking_Idle
12:23:48.990	4.865166	-5.5738716	0.3519584	0.6329993	-0.54231155	-0.29410717	5.7223225	-7.95711	-0.33083296	Walking_Idle
12:23:49.014	4.865166	-5.5738716	0.3519584	0.6329993	-0.54231155	-0.29410717	5.7223225	-7.95711	-0.33083296	Walking_Idle
12:23:49.037	4.865166	-5.5738716	0.3519584	0.6329993	-0.54231155	-0.29410717	5.7223225	-7.95711	-0.33083296	Walking_Idle
12:23:49.060	4.865166	-5.5738716	0.3519584	0.6329993	-0.54231155	-0.29410717	5.7223225	-7.95711	-0.33083296	Walking_Idle
12:23:49.082	4.865166	-5.5738716	0.3519584	0.6329993	-0.54231155	-0.29410717	5.7223225	-7.95711	-0.33083296	Walking_Idle
12:23:49.104	4.865166	-5.5738716	0.3519584	0.6329993	-0.54231155	-0.29410717	5.7223225	-7.95711	-0.33083296	Walking_Idle
12:23:49.128	5.516409	-10.592272	-0.6608198	-0.25092268	0.153464	0.01804496	6.170921	-7.6215935	-0.029930444	Walking_Idle
12:23:49.151	5.516409	-10.592272	-0.6608198	-0.25092268	0.153464	0.01804496	6.170921	-7.6215935	-0.029930444	Walking_Idle
12:23:49.174	5.516409	-10.592272	-0.6608198	-0.25092268	0.153464	0.01804496	6.170921	-7.6215935	-0.029930444	Walking_Idle
12:23:49.199	5.516409	-10.592272	-0.6608198	-0.25092268	0.153464	0.01804496	6.170921	-7.6215935	-0.029930444	Walking_Idle
12:23:49.222	5.516409	-10.592272	-0.6608198	-0.25092268	0.153464	0.01804496	6.170921	-7.6215935	-0.029930444	Walking_Idle
12:23:49.244	5.516409	-10.592272	-0.6608198	-0.25092268	0.153464	0.01804496	6.170921	-7.6215935	-0.029930444	Walking_Idle
12:23:49.266	5.516409	-10.592272	-0.6608198	-0.25092268	0.153464	0.01804496	6.170921	-7.6215935	-0.029930444	Walking_Idle
12:23:49.290	5.516409	-10.592272	-0.6608198	-0.25092268	0.153464	0.01804496	6.170921	-7.6215935	-0.029930444	Walking_Idle
12:23:49.313	7.8364615	-7.18043	-1.1229149	0.5994017	-0.46900767	0.14693753	5.5295515	-8.095712	-0.23132746	Walking_Idle
12:23:49.334	7.8364615	-7.18043	-1.1229149	0.5994017	-0.46900767	0.14693753	5.5295515	-8.095712	-0.23132746	Walking_Idle
12:23:49.358	7.8364615	-7.18043	-1.1229149	0.5994017	-0.46900767	0.14693753	5.5295515	-8.095712	-0.23132746	Walking_Idle
12:23:49.381	7.8364615	-7.18043	-1.1229149	0.5994017	-0.46900767	0.14693753	5.5295515	-8.095712	-0.23132746	Walking_Idle
12:23:49.404	7.8364615	-7.18043	-1.1229149	0.5994017	-0.46900767	0.14693753	5.5295515	-8.095712	-0.23132746	Walking_Idle
12:23:49.427	7.8364615	-7.18043	-1.1229149	0.5994017	-0.46900767	0.14693753	5.5295515	-8.095712	-0.23132746	Walking_Idle
12:23:49.450	7.8364615	-7.18043	-1.1229149	0.5994017	-0.46900767	0.14693753	5.5295515	-8.095712	-0.23132746	Walking_Idle
12:23:49.472	7.8364615	-7.18043	-1.1229149	0.5994017	-0.46900767	0.14693753	5.5295515	-8.095712	-0.23132746	Walking_Idle
12:23:49.495	3.9960446	-5.8204823	-0.845179	-0.557577	0.1394141	-1.0509692	6.5962195	-7.2241845	-0.6862357	Walking_Idle
12:23:49.518	3.9960446	-5.8204823	-0.845179	-0.557577	0.1394141	-1.0509692	6.5962195	-7.2241845	-0.6862357	Walking_Idle
12:23:49.541	3.9960446	-5.8204823	-0.845179	-0.557577	0.1394141	-1.0509692	6.5962195	-7.2241845	-0.6862357	Walking_Idle
12:23:49.564	3.9960446	-5.8204823	-0.845179	-0.557577	0.1394141	-1.0509692	6.5962195	-7.2241845	-0.6862357	Walking_Idle
12:23:49.588	3.9960446	-5.8204823	-0.845179	-0.557577	0.1394141	-1.0509692	6.5962195	-7.2241845	-0.6862357	Walking_Idle
12:23:49.611	3.9960446	-5.8204823	-0.845179	-0.557577	0.1394141	-1.0509692	6.5962195	-7.2241845	-0.6862357	Walking_Idle
12:23:49.632	3.9960446	-5.8204823	-0.845179	-0.557577	0.1394141	-1.0509692	6.5962195	-7.2241845	-0.6862357	Walking_Idle
12:23:49.654	3.9960446	-5.8204823	-0.845179	-0.557577	0.1394141	-1.0509692	6.5962195	-7.2241845	-0.6862357	Walking_Idle
12:23:49.677	6.3831367	-8.013638	-3.840417	0.49555466	0.35993648	0.9716056	6.2094746	-7.553947	-0.74167764	Walking_Idle
12:23:49.701	6.3831367	-8.013638	-3.840417	0.49555466	0.35993648	0.9716056	6.2094746	-7.553947	-0.74167764	Walking_Idle
12:23:49.725	6.3831367	-8.013638	-3.840417	0.49555466	0.35993648	0.9716056	6.2094746	-7.553947	-0.74167764	Walking_Idle
12:23:49.748	6.3831367	-8.013638	-3.840417	0.49555466	0.35993648	0.9716056	6.2094746	-7.553947	-0.74167764	Walking_Idle
12:23:49.771	6.3831367	-8.013638	-3.840417	0.49555466	0.35993648	0.9716056	6.2094746	-7.553947	-0.74167764	Walking_Idle
12:23:49.793	6.3831367	-8.013638	-3.840417	0.49555466	0.35993648	0.9716056	6.2094746	-7.553947	-0.74167764	Walking_Idle
12:23:49.817	6.3831367	-8.013638	-3.840417	0.49555466	0.35993648	0.9716056	6.2094746	-7.553947	-0.74167764	Walking_Idle
12:23:49.839	9.617802	-6.775798	0.26097596	0.1662983	-0.46473163	0.3918945	5.059809	-8.35918	-0.83215344	Walking_Idle
12:23:49.862	9.617802	-6.775798	0.26097596	0.1662983	-0.46473163	0.3918945	5.059809	-8.35918	-0.83215344	Walking_Idle
12:23:49.885	9.617802	-6.775798	0.26097596	0.1662983	-0.46473163	0.3918945	5.059809	-8.35918	-0.83215344	Walking_Idle
12:23:49.908	9.617802	-6.775798	0.26097596	0.1662983	-0.46473163	0.3918945	5.059809	-8.35918	-0.83215344	Walking_Idle
12:23:49.932	9.617802	-6.775798	0.26097596	0.1662983	-0.46473163	0.3918945	5.059809	-8.35918	-0.83215344	Walking_Idle
12:23:49.953	9.617802	-6.775798	0.26097596	0.1662983	-0.46473163	0.3918945	5.059809	-8.35918	-0.83215344	Walking_Idle
12:23:49.975	9.617802	-6.775798	0.26097596	0.1662983	-0.46473163	0.3918945	5.059809	-8.35918	-0.83215344	Walking_Idle
12:23:49.998	9.617802	-6.775798	0.26097596	0.1662983	-0.46473163	0.3918945	5.059809	-8.35918	-0.83215344	Walking_Idle
12:23:50.021	5.6337285	-6.014418	0.14126222	0.82358927	-0.38287568	-0.97888714	6.0611205	-7.6943836	-0.4787772	Walking_Idle
12:23:50.044	5.6337285	-6.014418	0.14126222	0.82358927	-0.38287568	-0.97888714	6.0611205	-7.6943836	-0.4787772	Walking_Idle
12:23:50.067	5.6337285	-6.014418	0.14126222	0.82358927	-0.38287568	-0.97888714	6.0611205	-7.6943836	-0.4787772	Walking_Idle
12:23:50.090	5.6337285	-6.014418	0.14126222	0.82358927	-0.38287568	-0.97888714	6.0611205	-7.6943836	-0.4787772	Walking_Idle
12:23:50.113	5.6337285	-6.014418	0.14126222	0.82358927	-0.38287568	-0.97888714	6.0611205	-7.6943836	-0.4787772	Walking_Idle
12:23:50.136	5.6337285	-6.014418	0.14126222	0.82358927	-0.38287568	-0.97888714	6.0611205	-7.6943836	-0.4787772	Walking_Idle
12:23:50.160	5.6337285	-6.014418	0.14126222	0.82358927	-0.38287568	-0.97888714	6.0611205	-7.6943836	-0.4787772	Walking_Idle
12:23:50.184	5.6337285	-6.014418	0.14126222	0.82358927	-0.38287568	-0.97888714	6.0611205	-7.6943836	-0.4787772	Walking_Idle
12:23:50.205	4.400677	-9.617802	-1.1684061	-0.5264229	0.1449119	0.36807075	6.6473722	-7.1839705	-0.61075056	Walking_Idle
12:23:50.228	4.400677	-9.617802	-1.1684061	-0.5264229	0.1449119	0.36807075	6.6473722	-7.1839705	-0.61075056	Walking_Idle
12:23:50.251	4.400677	-9.617802	-1.1684061	-0.5264229	0.1449119	0.36807075	6.6473722	-7.1839705	-0.61075056	Walking_Idle
12:23:50.275	4.400677	-9.617802	-1.1684061	-0.5264229	0.1449119	0.36807075	6.6473722	-7.1839705	-0.61075056	Walking_Idle
12:23:50.296	4.400677	-9.617802	-1.1684061	-0.5264229	0.1449119	0.36807075	6.6473722	-7.1839705	-0.61075056	Walking_Idle
12:23:50.320	4.400677	-9.617802	-1.1684061	-0.5264229	0.1449119	0.36807075	6.6473722	-7.1839705	-0.61075056	Walking_Idle
12:23:50.341	4.400677	-9.617802	-1.1684061	-0.5264229	0.1449119	0.36807075	6.6473722	-7.1839705	-0.61075056	Walking_Idle
12:23:50.365	4.400677	-9.617802	-1.1684061	-0.5264229	0.1449119	0.36807075	6.6473722	-7.1839705	-0.61075056	Walking_Idle
12:23:50.388	8.042369	-8.786988	1.6017698	0.1027683	-0.28086117	1.1481457	5.1101837	-8.310511	-0.99569505	Walking_Idle
12:23:50.411	8.042369	-8.786988	1.6017698	0.1027683	-0.28086117	1.1481457	5.1101837	-8.310511	-0.99569505	Walking_Idle
12:23:50.434	8.042369	-8.786988	1.6017698	0.1027683	-0.28086117	1.1481457	5.1101837	-8.310511	-0.99569505	Walking_Idle
12:23:50.457	8.042369	-8.786988	1.6017698	0.1027683	-0.28086117	1.1481457	5.1101837	-8.310511	-0.99569505	Walking_Idle
12:23:50.480	8.042369	-8.786988	1.6017698	0.1027683	-0.28086117	1.1481457	5.1101837	-8.310511	-0.99569505	Walking_Idle
12:23:50.506	8.042369	-8.786988	1.6017698	0.1027683	-0.28086117	1.1481457	5.1101837	-8.310511	-0.99569505	Walking_Idle
12:23:50.529	8.042369	-8.786988	1.6017698	0.1027683	-0.28086117	1.1481457	5.1101837	-8.310511	-0.99569505	Walking_Idle
12:23:50.551	8.042369	-8.786988	1.6017698	0.1027683	-0.28086117	1.1481457	5.1101837	-8.310511	-0.99569505	Walking_Idle
12:23:50.574	4.0391417	-6.0096297	0.16759923	-0.1116454	0.36604512	-0.34297642	5.506446	-8.087224	-0.667773	Walking_Idle
12:23:50.597	4.0391417	-6.0096297	0.16759923	-0.1116454	0.36604512	-0.34297642	5.506446	-8.087224	-0.667773	Walking_Idle
12:23:50.621	4.0391417	-6.0096297	0.16759923	-0.1116454	0.36604512	-0.34297642	5.506446	-8.087224	-0.667773	Walking_Idle
12:23:50.644	4.0391417	-6.0096297	0.16759923	-0.1116454	0.36604512	-0.34297642	5.506446	-8.087224	-0.667773	Walking_Idle
12:23:50.667	4.0391417	-6.0096297	0.16759923	-0.1116454	0.36604512	-0.34297642	5.506446	-8.087224	-0.667773	Walking_Idle
12:23:50.690	4.0391417	-6.0096297	0.16759923	-0.1116454	0.36604512	-0.34297642	5.506446	-8.087224	-0.667773	Walking_Idle
12:23:50.713	4.0391417	-6.0096297	0.16759923	-0.1116454	0.36604512	-0.34297642	5.506446	-8.087224	-0.667773	Walking_Idle
12:23:50.736	4.0391417	-6.0096297	0.16759923	-0.1116454	0.36604512	-0.34297642	5.506446	-8.087224	-0.667773	Walking_Idle
12:23:50.760	6.4860907	-8.834874	-0.44533512	0.18156992	0.19622459	-0.10412809	5.6432495	-8.010459	-0.39548928	Walking_Idle
12:23:50.783	6.4860907	-8.834874	-0.44533512	0.18156992	0.19622459	-0.10412809	5.6432495	-8.010459	-0.39548928	Walking_Idle
12:23:50.806	6.4860907	-8.834874	-0.44533512	0.18156992	0.19622459	-0.10412809	5.6432495	-8.010459	-0.39548928	Walking_Idle
12:23:50.829	6.4860907	-8.834874	-0.44533512	0.18156992	0.19622459	-0.10412809	5.6432495	-8.010459	-0.39548928	Walking_Idle
12:23:50.853	6.4860907	-8.834874	-0.44533512	0.18156992	0.19622459	-0.10412809	5.6432495	-8.010459	-0.39548928	Walking_Idle
12:23:50.876	6.4860907	-8.834874	-0.44533512	0.18156992	0.19622459	-0.10412809	5.6432495	-8.010459	-0.39548928	Walking_Idle
12:23:50.898	6.4860907	-8.834874	-0.44533512	0.18156992	0.19622459	-0.10412809	5.6432495	-8.010459	-0.39548928	Walking_Idle
12:23:50.921	8.375174	-8.073495	0.18914771	0.29213655	-1.1489006	-0.2250794	5.6036787	-8.047828	-0.03719605	Walking_Idle
12:23:50.944	8.375174	-8.073495	0.18914771	0.29213655	-1.1489006	-0.2250794	5.6036787	-8.047828	-0.03719605	Walking_Idle
12:23:50.966	8.375174	-8.073495	0.18914771	0.29213655	-1.1489006	-0.2250794	5.6036787	-8.047828	-0.03719605	Walking_Idle
12:23:50.988	8.375174	-8.073495	0.18914771	0.29213655	-1.1489006	-0.2250794	5.6036787	-8.047828	-0.03719605	Walking_Idle
12:23:51.010	8.375174	-8.073495	0.18914771	0.29213655	-1.1489006	-0.2250794	5.6036787	-8.047828	-0.03719605	Walking_Idle
12:23:51.033	8.375174	-8.073495	0.18914771	0.29213655	-1.1489006	-0.2250794	5.6036787	-8.047828	-0.03719605	Walking_Idle
12:23:51.056	8.375174	-8.073495	0.18914771	0.29213655	-1.1489006	-0.2250794	5.6036787	-8.047828	-0.03719605	Walking_Idle
12:23:51.080	8.375174	-8.073495	0.18914771	0.29213655	-1.1489006	-0.2250794	5.6036787	-8.047828	-0.03719605	Walking_Idle
12:23:51.103	3.2346652	-5.8947043	-0.5770202	0.15469185	0.8052572	-0.72843236	6.515235	-7.3265567	0.20875235	Walking_Idle
12:23:51.126	3.2346652	-5.8947043	-0.5770202	0.15469185	0.8052572	-0.72843236	6.515235	-7.3265567	0.20875235	Walking_Idle
12:23:51.149	3.2346652	-5.8947043	-0.5770202	0.15469185	0.8052572	-0.72843236	6.515235	-7.3265567	0.20875235	Walking_Idle
12:23:51.172	3.2346652	-5.8947043	-0.5770202	0.15469185	0.8052572	-0.72843236	6.515235	-7.3265567	0.20875235	Walking_Idle
12:23:51.194	3.2346652	-5.8947043	-0.5770202	0.15469185	0.8052572	-0.72843236	6.515235	-7.3265567	0.20875235	Walking_Idle
12:23:51.217	3.2346652	-5.8947043	-0.5770202	0.15469185	0.8052572	-0.72843236	6.515235	-7.3265567	0.20875235	Walking_Idle
12:23:51.239	3.2346652	-5.8947043	-0.5770202	0.15469185	0.8052572	-0.72843236	6.515235	-7.3265567	0.20875235	Walking_Idle
12:23:51.261	3.2346652	-5.8947043	-0.5770202	0.15469185	0.8052572	-0.72843236	6.515235	-7.3265567	0.20875235	Walking_Idle
12:23:51.284	5.8875217	-10.884374	0.70631105	-0.6815826	-0.026741238	0.9960402	5.931132	-7.807458	0.18828298	Walking_Idle
12:23:51.308	5.8875217	-10.884374	0.70631105	-0.6815826	-0.026741238	0.9960402	5.931132	-7.807458	0.18828298	Walking_Idle
12:23:51.331	5.8875217	-10.884374	0.70631105	-0.6815826	-0.026741238	0.9960402	5.931132	-7.807458	0.18828298	Walking_Idle
12:23:51.354	5.8875217	-10.884374	0.70631105	-0.6815826	-0.026741238	0.9960402	5.931132	-7.807458	0.18828298	Walking_Idle
12:23:51.377	5.8875217	-10.884374	0.70631105	-0.6815826	-0.026741238	0.9960402	5.931132	-7.807458	0.18828298	Walking_Idle
12:23:51.400	5.8875217	-10.884374	0.70631105	-0.6815826	-0.026741238	0.9960402	5.931132	-7.807458	0.18828298	Walking_Idle
12:23:51.422	5.8875217	-10.884374	0.70631105	-0.6815826	-0.026741238	0.9960402	5.931132	-7.807458	0.18828298	Walking_Idle
12:23:51.445	5.8875217	-10.884374	0.70631105	-0.6815826	-0.026741238	0.9960402	5.931132	-7.807458	0.18828298	Walking_Idle
12:23:51.468	7.8891354	-6.996071	-2.6815877	0.14552887	0.02640404	0.20496973	4.8036675	-8.549021	-0.095086515	Walking_Idle
12:23:51.491	7.8891354	-6.996071	-2.6815877	0.14552887	0.02640404	0.20496973	4.8036675	-8.549021	-0.095086515	Walking_Idle
12:23:51.514	7.8891354	-6.996071	-2.6815877	0.14552887	0.02640404	0.20496973	4.8036675	-8.549021	-0.095086515	Walking_Idle
12:23:51.536	7.8891354	-6.996071	-2.6815877	0.14552887	0.02640404	0.20496973	4.8036675	-8.549021	-0.095086515	Walking_Idle
12:23:51.560	7.8891354	-6.996071	-2.6815877	0.14552887	0.02640404	0.20496973	4.8036675	-8.549021	-0.095086515	Walking_Idle
12:23:51.581	7.8891354	-6.996071	-2.6815877	0.14552887	0.02640404	0.20496973	4.8036675	-8.549021	-0.095086515	Walking_Idle
12:23:51.604	7.8891354	-6.996071	-2.6815877	0.14552887	0.02640404	0.20496973	4.8036675	-8.549021	-0.095086515	Walking_Idle
12:23:51.627	7.8891354	-6.996071	-2.6815877	0.14552887	0.02640404	0.20496973	4.8036675	-8.549021	-0.095086515	Walking_Idle
12:23:51.651	3.4262073	-7.309721	-0.24182175	-0.18372749	0.60122824	-0.42116714	5.944798	-7.791945	0.33916035	Walking_Idle
12:23:51.674	3.4262073	-7.309721	-0.24182175	-0.18372749	0.60122824	-0.42116714	5.944798	-7.791945	0.33916035	Walking_Idle
12:23:51.695	3.4262073	-7.309721	-0.24182175	-0.18372749	0.60122824	-0.42116714	5.944798	-7.791945	0.33916035	Walking_Idle
12:23:51.719	3.4262073	-7.309721	-0.24182175	-0.18372749	0.60122824	-0.42116714	5.944798	-7.791945	0.33916035	Walking_Idle
12:23:51.741	3.4262073	-7.309721	-0.24182175	-0.18372749	0.60122824	-0.42116714	5.944798	-7.791945	0.33916035	Walking_Idle
12:23:51.764	3.4262073	-7.309721	-0.24182175	-0.18372749	0.60122824	-0.42116714	5.944798	-7.791945	0.33916035	Walking_Idle
12:23:51.787	3.4262073	-7.309721	-0.24182175	-0.18372749	0.60122824	-0.42116714	5.944798	-7.791945	0.33916035	Walking_Idle
12:23:51.809	3.4262073	-7.309721	-0.24182175	-0.18372749	0.60122824	-0.42116714	5.944798	-7.791945	0.33916035	Walking_Idle
12:23:51.832	7.125362	-8.095043	-3.215511	0.64888185	-0.07683218	1.0412443	5.154566	-8.306983	0.77119017	Walking_Idle
12:23:51.854	7.125362	-8.095043	-3.215511	0.64888185	-0.07683218	1.0412443	5.154566	-8.306983	0.77119017	Walking_Idle
12:23:51.878	7.125362	-8.095043	-3.215511	0.64888185	-0.07683218	1.0412443	5.154566	-8.306983	0.77119017	Walking_Idle
12:23:51.901	7.125362	-8.095043	-3.215511	0.64888185	-0.07683218	1.0412443	5.154566	-8.306983	0.77119017	Walking_Idle
12:23:51.924	7.125362	-8.095043	-3.215511	0.64888185	-0.07683218	1.0412443	5.154566	-8.306983	0.77119017	Walking_Idle
12:23:51.947	7.125362	-8.095043	-3.215511	0.64888185	-0.07683218	1.0412443	5.154566	-8.306983	0.77119017	Walking_Idle
12:23:51.970	7.125362	-8.095043	-3.215511	0.64888185	-0.07683218	1.0412443	5.154566	-8.306983	0.77119017	Walking_Idle
12:23:51.994	7.125362	-8.095043	-3.215511	0.64888185	-0.07683218	1.0412443	5.154566	-8.306983	0.77119017	Walking_Idle
12:23:52.017	6.4621477	-8.834874	0.45970076	-0.20755124	-0.6027872	-1.1676445	5.29905	-8.245805	-0.3111296	Walking_Idle
12:23:52.040	6.4621477	-8.834874	0.45970076	-0.20755124	-0.6027872	-1.1676445	5.29905	-8.245805	-0.3111296	Walking_Idle
12:23:52.063	6.4621477	-8.834874	0.45970076	-0.20755124	-0.6027872	-1.1676445	5.29905	-8.245805	-0.3111296	Walking_Idle
12:23:52.086	6.4621477	-8.834874	0.45970076	-0.20755124	-0.6027872	-1.1676445	5.29905	-8.245805	-0.3111296	Walking_Idle
12:23:52.108	6.4621477	-8.834874	0.45970076	-0.20755124	-0.6027872	-1.1676445	5.29905	-8.245805	-0.3111296	Walking_Idle
12:23:52.131	6.4621477	-8.834874	0.45970076	-0.20755124	-0.6027872	-1.1676445	5.29905	-8.245805	-0.3111296	Walking_Idle
12:23:52.154	6.4621477	-8.834874	0.45970076	-0.20755124	-0.6027872	-1.1676445	5.29905	-8.245805	-0.3111296	Walking_Idle
12:23:52.178	6.4621477	-8.834874	0.45970076	-0.20755124	-0.6027872	-1.1676445	5.29905	-8.245805	-0.3111296	Walking_Idle
12:23:52.201	2.7893302	-6.6632667	-0.090982445	-0.008409171	0.3715429	-0.39673254	6.427847	-7.405626	0.09719606	Walking_Idle
12:23:52.223	2.7893302	-6.6632667	-0.090982445	-0.008409171	0.3715429	-0.39673254	6.427847	-7.405626	0.09719606	Walking_Idle
12:23:52.246	2.7893302	-6.6632667	-0.090982445	-0.008409171	0.3715429	-0.39673254	6.427847	-7.405626	0.09719606	Walking_Idle
12:23:52.270	2.7893302	-6.6632667	-0.090982445	-0.008409171	0.3715429	-0.39673254	6.427847	-7.405626	0.09719606	Walking_Idle
12:23:52.293	2.7893302	-6.6632667	-0.090982445	-0.008409171	0.3715429	-0.39673254	6.427847	-7.405626	0.09719606	Walking_Idle
12:23:52.316	2.7893302	-6.6632667	-0.090982445	-0.008409171	0.3715429	-0.39673254	6.427847	-7.405626	0.09719606	Walking_Idle
12:23:52.340	2.7893302	-6.6632667	-0.090982445	-0.008409171	0.3715429	-0.39673254	6.427847	-7.405626	0.09719606	Walking_Idle
12:23:52.362	5.9042816	-10.278622	1.1444633	-0.20266432	-0.127534	1.2519928	5.209999	-8.307577	-0.10127427	Walking_Idle
12:23:52.384	5.9042816	-10.278622	1.1444633	-0.20266432	-0.127534	1.2519928	5.209999	-8.307577	-0.10127427	Walking_Idle
12:23:52.407	5.9042816	-10.278622	1.1444633	-0.20266432	-0.127534	1.2519928	5.209999	-8.307577	-0.10127427	Walking_Idle
12:23:52.429	5.9042816	-10.278622	1.1444633	-0.20266432	-0.127534	1.2519928	5.209999	-8.307577	-0.10127427	Walking_Idle
12:23:52.453	5.9042816	-10.278622	1.1444633	-0.20266432	-0.127534	1.2519928	5.209999	-8.307577	-0.10127427	Walking_Idle
12:23:52.476	5.9042816	-10.278622	1.1444633	-0.20266432	-0.127534	1.2519928	5.209999	-8.307577	-0.10127427	Walking_Idle
12:23:52.499	5.9042816	-10.278622	1.1444633	-0.20266432	-0.127534	1.2519928	5.209999	-8.307577	-0.10127427	Walking_Idle
12:23:52.522	5.9042816	-10.278622	1.1444633	-0.20266432	-0.127534	1.2519928	5.209999	-8.307577	-0.10127427	Walking_Idle
12:23:52.545	6.8069234	-6.6776323	-0.6656084	-0.6510394	0.47539	-0.3277048	4.1504297	-8.881164	-0.26260522	Walking_Idle
12:23:52.568	6.8069234	-6.6776323	-0.6656084	-0.6510394	0.47539	-0.3277048	4.1504297	-8.881164	-0.26260522	Walking_Idle
12:23:52.591	6.8069234	-6.6776323	-0.6656084	-0.6510394	0.47539	-0.3277048	4.1504297	-8.881164	-0.26260522	Walking_Idle
12:23:52.614	6.8069234	-6.6776323	-0.6656084	-0.6510394	0.47539	-0.3277048	4.1504297	-8.881164	-0.26260522	Walking_Idle
12:23:52.637	6.8069234	-6.6776323	-0.6656084	-0.6510394	0.47539	-0.3277048	4.1504297	-8.881164	-0.26260522	Walking_Idle
12:23:52.660	6.8069234	-6.6776323	-0.6656084	-0.6510394	0.47539	-0.3277048	4.1504297	-8.881164	-0.26260522	Walking_Idle
12:23:52.684	6.8069234	-6.6776323	-0.6656084	-0.6510394	0.47539	-0.3277048	4.1504297	-8.881164	-0.26260522	Walking_Idle
12:23:52.707	6.8069234	-6.6776323	-0.6656084	-0.6510394	0.47539	-0.3277048	4.1504297	-8.881164	-0.26260522	Walking_Idle
12:23:52.729	3.9864676	-7.3145094	0.7302538	-0.72617584	0.6788081	-0.5763269	5.672313	-7.9973946	-0.1915601	Walking_Idle
12:23:52.752	3.9864676	-7.3145094	0.7302538	-0.72617584	0.6788081	-0.5763269	5.672313	-7.9973946	-0.1915601	Walking_Idle
12:23:52.774	3.9864676	-7.3145094	0.7302538	-0.72617584	0.6788081	-0.5763269	5.672313	-7.9973946	-0.1915601	Walking_Idle
12:23:52.795	3.9864676	-7.3145094	0.7302538	-0.72617584	0.6788081	-0.5763269	5.672313	-7.9973946	-0.1915601	Walking_Idle
12:23:52.816	3.9864676	-7.3145094	0.7302538	-0.72617584	0.6788081	-0.5763269	5.672313	-7.9973946	-0.1915601	Walking_Idle
12:23:52.838	3.9864676	-7.3145094	0.7302538	-0.72617584	0.6788081	-0.5763269	5.672313	-7.9973946	-0.1915601	Walking_Idle
12:23:52.859	3.9864676	-7.3145094	0.7302538	-0.72617584	0.6788081	-0.5763269	5.672313	-7.9973946	-0.1915601	Walking_Idle
12:23:52.880	3.9864676	-7.3145094	0.7302538	-0.72617584	0.6788081	-0.5763269	5.672313	-7.9973946	-0.1915601	Walking_Idle
12:23:52.904	7.458166	-9.703996	-1.9537282	-0.035287242	0.39903182	0.01804496	5.6219645	-8.031677	0.23631169	Walking_Idle
12:23:52.927	7.458166	-9.703996	-1.9537282	-0.035287242	0.39903182	0.01804496	5.6219645	-8.031677	0.23631169	Walking_Idle
12:23:52.950	7.458166	-9.703996	-1.9537282	-0.035287242	0.39903182	0.01804496	5.6219645	-8.031677	0.23631169	Walking_Idle
12:23:52.973	7.458166	-9.703996	-1.9537282	-0.035287242	0.39903182	0.01804496	5.6219645	-8.031677	0.23631169	Walking_Idle
12:23:52.996	7.458166	-9.703996	-1.9537282	-0.035287242	0.39903182	0.01804496	5.6219645	-8.031677	0.23631169	Walking_Idle
12:23:53.020	7.458166	-9.703996	-1.9537282	-0.035287242	0.39903182	0.01804496	5.6219645	-8.031677	0.23631169	Walking_Idle
12:23:53.043	7.458166	-9.703996	-1.9537282	-0.035287242	0.39903182	0.01804496	5.6219645	-8.031677	0.23631169	Walking_Idle
12:23:53.065	7.458166	-9.703996	-1.9537282	-0.035287242	0.39903182	0.01804496	5.6219645	-8.031677	0.23631169	Walking_Idle
12:23:53.087	5.6504884	-7.599428	0.083799616	-0.1519625	-0.095158145	-0.7473692	5.919717	-7.8153524	-0.21684593	Walking_Idle
12:23:53.111	5.6504884	-7.599428	0.083799616	-0.1519625	-0.095158145	-0.7473692	5.919717	-7.8153524	-0.21684593	Walking_Idle
12:23:53.134	5.6504884	-7.599428	0.083799616	-0.1519625	-0.095158145	-0.7473692	5.919717	-7.8153524	-0.21684593	Walking_Idle
12:23:53.157	5.6504884	-7.599428	0.083799616	-0.1519625	-0.095158145	-0.7473692	5.919717	-7.8153524	-0.21684593	Walking_Idle
12:23:53.179	5.6504884	-7.599428	0.083799616	-0.1519625	-0.095158145	-0.7473692	5.919717	-7.8153524	-0.21684593	Walking_Idle
12:23:53.202	5.6504884	-7.599428	0.083799616	-0.1519625	-0.095158145	-0.7473692	5.919717	-7.8153524	-0.21684593	Walking_Idle
12:23:53.225	5.6504884	-7.599428	0.083799616	-0.1519625	-0.095158145	-0.7473692	5.919717	-7.8153524	-0.21684593	Walking_Idle
12:23:53.249	5.6504884	-7.599428	0.083799616	-0.1519625	-0.095158145	-0.7473692	5.919717	-7.8153524	-0.21684593	Walking_Idle
12:23:53.272	5.585843	-7.326481	1.089395	0.07772283	0.9427019	0.06935764	6.539349	-7.274952	0.6942332	Walking_Idle
12:23:53.295	5.585843	-7.326481	1.089395	0.07772283	0.9427019	0.06935764	6.539349	-7.274952	0.6942332	Walking_Idle
12:23:53.318	5.585843	-7.326481	1.089395	0.07772283	0.9427019	0.06935764	6.539349	-7.274952	0.6942332	Walking_Idle
12:23:53.341	5.585843	-7.326481	1.089395	0.07772283	0.9427019	0.06935764	6.539349	-7.274952	0.6942332	Walking_Idle
12:23:53.362	5.585843	-7.326481	1.089395	0.07772283	0.9427019	0.06935764	6.539349	-7.274952	0.6942332	Walking_Idle
12:23:53.384	5.585843	-7.326481	1.089395	0.07772283	0.9427019	0.06935764	6.539349	-7.274952	0.6942332	Walking_Idle
12:23:53.406	5.585843	-7.326481	1.089395	0.07772283	0.9427019	0.06935764	6.539349	-7.274952	0.6942332	Walking_Idle
12:23:53.429	5.585843	-7.326481	1.089395	0.07772283	0.9427019	0.06935764	6.539349	-7.274952	0.6942332	Walking_Idle
12:23:53.452	7.120573	-9.80695	0.1699935	-0.37798265	-0.45129257	0.43832025	6.2848516	-7.5145955	0.4488041	Walking_Idle
12:23:53.476	7.120573	-9.80695	0.1699935	-0.37798265	-0.45129257	0.43832025	6.2848516	-7.5145955	0.4488041	Walking_Idle
12:23:53.500	7.120573	-9.80695	0.1699935	-0.37798265	-0.45129257	0.43832025	6.2848516	-7.5145955	0.4488041	Walking_Idle
12:23:53.523	7.120573	-9.80695	0.1699935	-0.37798265	-0.45129257	0.43832025	6.2848516	-7.5145955	0.4488041	Walking_Idle
12:23:53.546	7.120573	-9.80695	0.1699935	-0.37798265	-0.45129257	0.43832025	6.2848516	-7.5145955	0.4488041	Walking_Idle
12:23:53.569	7.120573	-9.80695	0.1699935	-0.37798265	-0.45129257	0.43832025	6.2848516	-7.5145955	0.4488041	Walking_Idle
12:23:53.591	7.120573	-9.80695	0.1699935	-0.37798265	-0.45129257	0.43832025	6.2848516	-7.5145955	0.4488041	Walking_Idle
12:23:53.614	7.120573	-9.80695	0.1699935	-0.37798265	-0.45129257	0.43832025	6.2848516	-7.5145955	0.4488041	Walking_Idle
12:23:53.637	6.117372	-5.276982	1.359948	0.16324396	-0.57651997	-0.22752288	5.691796	-7.9832153	-0.20426293	Walking_Idle
12:23:53.660	6.117372	-5.276982	1.359948	0.16324396	-0.57651997	-0.22752288	5.691796	-7.9832153	-0.20426293	Walking_Idle
12:23:53.683	6.117372	-5.276982	1.359948	0.16324396	-0.57651997	-0.22752288	5.691796	-7.9832153	-0.20426293	Walking_Idle
12:23:53.706	6.117372	-5.276982	1.359948	0.16324396	-0.57651997	-0.22752288	5.691796	-7.9832153	-0.20426293	Walking_Idle
12:23:53.732	6.117372	-5.276982	1.359948	0.16324396	-0.57651997	-0.22752288	5.691796	-7.9832153	-0.20426293	Walking_Idle
12:23:53.755	6.117372	-5.276982	1.359948	0.16324396	-0.57651997	-0.22752288	5.691796	-7.9832153	-0.20426293	Walking_Idle
12:23:53.778	6.117372	-5.276982	1.359948	0.16324396	-0.57651997	-0.22752288	5.691796	-7.9832153	-0.20426293	Walking_Idle
12:23:53.801	4.783761	-7.1301503	0.43575802	0.010527652	-0.13425353	-0.03326772	6.344849	-7.4763227	0.13184652	Walking_Idle
12:23:53.825	4.783761	-7.1301503	0.43575802	0.010527652	-0.13425353	-0.03326772	6.344849	-7.4763227	0.13184652	Walking_Idle
12:23:53.848	4.783761	-7.1301503	0.43575802	0.010527652	-0.13425353	-0.03326772	6.344849	-7.4763227	0.13184652	Walking_Idle
12:23:53.871	4.783761	-7.1301503	0.43575802	0.010527652	-0.13425353	-0.03326772	6.344849	-7.4763227	0.13184652	Walking_Idle
12:23:53.893	4.783761	-7.1301503	0.43575802	0.010527652	-0.13425353	-0.03326772	6.344849	-7.4763227	0.13184652	Walking_Idle
12:23:53.916	4.783761	-7.1301503	0.43575802	0.010527652	-0.13425353	-0.03326772	6.344849	-7.4763227	0.13184652	Walking_Idle
12:23:53.940	4.783761	-7.1301503	0.43575802	0.010527652	-0.13425353	-0.03326772	6.344849	-7.4763227	0.13184652	Walking_Idle
12:23:53.963	4.783761	-7.1301503	0.43575802	0.010527652	-0.13425353	-0.03326772	6.344849	-7.4763227	0.13184652	Walking_Idle
12:23:53.986	7.1349387	-9.4932995	0.21548474	0.29335824	0.11864469	0.41938344	5.7831674	-7.9083605	0.42757544	Walking_Idle
12:23:54.009	7.1349387	-9.4932995	0.21548474	0.29335824	0.11864469	0.41938344	5.7831674	-7.9083605	0.42757544	Walking_Idle
[truncated: 3,246 more rows]
