# Supplementary material for: Real-time Smartphone Activity Classification Using Inertial Sensors—Recognition of Scrolling, Typing, and Watching Videos While Sitting or Walking
Source: Sensors (Basel). 2020 Jan 24;20(3):655. doi: 10.3390/s20030655 (PMC7038357; doi:10.3390/s20030655)
Supplement: Supplementary file 1 [file sensors-20-00655-s001.zip › sensors-668083-supplementary/5Hz_data/2933/2019_09_10_12_09_33_Sitting_Scroll.csv]

time	accX	accY	accZ	rotX	rotY	rotZ	graX	graY	graZ	activity
12:14:44.296	0.071828246	2.6360965	9.057542	0.0074733254	0.009299812	0.014990633	0.09174693	2.7407782	9.415418	Sitting_Scroll
12:14:44.318	0.071828246	2.6360965	9.057542	0.0074733254	0.009299812	0.014990633	0.09174693	2.7407782	9.415418	Sitting_Scroll
12:14:44.403	0.117319465	2.832427	9.177256	-0.14707558	-0.07255613	-0.017385226	0.10799203	2.7564738	9.410662	Sitting_Scroll
12:14:44.424	0.117319465	2.832427	9.177256	-0.14707558	-0.07255613	-0.017385226	0.10799203	2.7564738	9.410662	Sitting_Scroll
12:14:44.445	0.117319465	2.832427	9.177256	-0.14707558	-0.07255613	-0.017385226	0.10799203	2.7564738	9.410662	Sitting_Scroll
12:14:44.467	0.117319465	2.832427	9.177256	-0.14707558	-0.07255613	-0.017385226	0.10799203	2.7564738	9.410662	Sitting_Scroll
12:14:44.488	0.117319465	2.832427	9.177256	-0.14707558	-0.07255613	-0.017385226	0.10799203	2.7564738	9.410662	Sitting_Scroll
12:14:44.509	0.08140534	2.6791935	9.086273	-0.0053548445	-0.020632584	0.009492845	0.10588278	2.7576504	9.410342	Sitting_Scroll
12:14:44.531	0.08140534	2.6791935	9.086273	-0.0053548445	-0.020632584	0.009492845	0.10588278	2.7576504	9.410342	Sitting_Scroll
12:14:44.552	0.08140534	2.6791935	9.086273	-0.0053548445	-0.020632584	0.009492845	0.10588278	2.7576504	9.410342	Sitting_Scroll
12:14:44.573	0.08140534	2.6791935	9.086273	-0.0053548445	-0.020632584	0.009492845	0.10588278	2.7576504	9.410342	Sitting_Scroll
12:14:44.595	0.08140534	2.6791935	9.086273	-0.0053548445	-0.020632584	0.009492845	0.10588278	2.7576504	9.410342	Sitting_Scroll
12:14:44.615	0.08140534	2.6791935	9.086273	-0.0053548445	-0.020632584	0.009492845	0.10588278	2.7576504	9.410342	Sitting_Scroll
12:14:44.636	0.08140534	2.6791935	9.086273	-0.0053548445	-0.020632584	0.009492845	0.10588278	2.7576504	9.410342	Sitting_Scroll
12:14:44.659	0.08140534	2.6791935	9.086273	-0.0053548445	-0.020632584	0.009492845	0.10588278	2.7576504	9.410342	Sitting_Scroll
12:14:44.680	0.090982445	2.6720107	9.134158	-0.0023005186	0.014186734	0.0052167894	0.114465095	2.756887	9.410464	Sitting_Scroll
12:14:44.701	0.090982445	2.6720107	9.134158	-0.0023005186	0.014186734	0.0052167894	0.114465095	2.756887	9.410464	Sitting_Scroll
12:14:44.722	0.090982445	2.6720107	9.134158	-0.0023005186	0.014186734	0.0052167894	0.114465095	2.756887	9.410464	Sitting_Scroll
12:14:44.744	0.090982445	2.6720107	9.134158	-0.0023005186	0.014186734	0.0052167894	0.114465095	2.756887	9.410464	Sitting_Scroll
12:14:44.764	0.090982445	2.6720107	9.134158	-0.0023005186	0.014186734	0.0052167894	0.114465095	2.756887	9.410464	Sitting_Scroll
12:14:44.786	0.090982445	2.6720107	9.134158	-0.0023005186	0.014186734	0.0052167894	0.114465095	2.756887	9.410464	Sitting_Scroll
12:14:44.807	0.090982445	2.6720107	9.134158	-0.0023005186	0.014186734	0.0052167894	0.114465095	2.756887	9.410464	Sitting_Scroll
12:14:44.829	0.090982445	2.6720107	9.134158	-0.0023005186	0.014186734	0.0052167894	0.114465095	2.756887	9.410464	Sitting_Scroll
12:14:44.852	0.090982445	2.6720107	9.134158	-0.0023005186	0.014186734	0.0052167894	0.114465095	2.756887	9.410464	Sitting_Scroll
12:14:44.875	0.11492519	2.7031362	9.009656	0.005029864	-0.014523933	-0.010665707	0.10843188	2.765479	9.408014	Sitting_Scroll
12:14:44.899	0.11492519	2.7031362	9.009656	0.005029864	-0.014523933	-0.010665707	0.10843188	2.765479	9.408014	Sitting_Scroll
12:14:44.922	0.11492519	2.7031362	9.009656	0.005029864	-0.014523933	-0.010665707	0.10843188	2.765479	9.408014	Sitting_Scroll
12:14:44.944	0.11492519	2.7031362	9.009656	0.005029864	-0.014523933	-0.010665707	0.10843188	2.765479	9.408014	Sitting_Scroll
12:14:44.965	0.11492519	2.7031362	9.009656	0.005029864	-0.014523933	-0.010665707	0.10843188	2.765479	9.408014	Sitting_Scroll
12:14:44.988	0.11492519	2.7031362	9.009656	0.005029864	-0.014523933	-0.010665707	0.10843188	2.765479	9.408014	Sitting_Scroll
12:14:45.014	0.11492519	2.7031362	9.009656	0.005029864	-0.014523933	-0.010665707	0.10843188	2.765479	9.408014	Sitting_Scroll
12:14:45.037	0.11492519	2.7031362	9.009656	0.005029864	-0.014523933	-0.010665707	0.10843188	2.765479	9.408014	Sitting_Scroll
12:14:45.060	0.098165266	2.604971	9.167678	-0.015739553	0.0038020252	-0.021661282	0.13119316	2.756721	9.4102955	Sitting_Scroll
12:14:45.083	0.098165266	2.604971	9.167678	-0.015739553	0.0038020252	-0.021661282	0.13119316	2.756721	9.4102955	Sitting_Scroll
12:14:45.106	0.098165266	2.604971	9.167678	-0.015739553	0.0038020252	-0.021661282	0.13119316	2.756721	9.4102955	Sitting_Scroll
12:14:45.130	0.098165266	2.604971	9.167678	-0.015739553	0.0038020252	-0.021661282	0.13119316	2.756721	9.4102955	Sitting_Scroll
12:14:45.153	0.098165266	2.604971	9.167678	-0.015739553	0.0038020252	-0.021661282	0.13119316	2.756721	9.4102955	Sitting_Scroll
12:14:45.176	0.098165266	2.604971	9.167678	-0.015739553	0.0038020252	-0.021661282	0.13119316	2.756721	9.4102955	Sitting_Scroll
12:14:45.198	0.098165266	2.604971	9.167678	-0.015739553	0.0038020252	-0.021661282	0.13119316	2.756721	9.4102955	Sitting_Scroll
12:14:45.223	0.15802214	2.6360965	9.100638	-0.015739553	0.0038020252	-0.021661282	0.13119316	2.756721	9.4102955	Sitting_Scroll
12:14:45.246	0.15802214	2.6360965	9.100638	0.081998885	0.035567015	-0.023493877	0.11893041	2.7684062	9.407027	Sitting_Scroll
12:14:45.269	0.15802214	2.6360965	9.100638	0.081998885	0.035567015	-0.023493877	0.11893041	2.7684062	9.407027	Sitting_Scroll
12:14:45.292	0.15802214	2.6360965	9.100638	0.081998885	0.035567015	-0.023493877	0.11893041	2.7684062	9.407027	Sitting_Scroll
12:14:45.315	0.15802214	2.6360965	9.100638	0.081998885	0.035567015	-0.023493877	0.11893041	2.7684062	9.407027	Sitting_Scroll
12:14:45.338	0.15802214	2.6360965	9.100638	0.081998885	0.035567015	-0.023493877	0.11893041	2.7684062	9.407027	Sitting_Scroll
12:14:45.362	0.15802214	2.6360965	9.100638	0.081998885	0.035567015	-0.023493877	0.11893041	2.7684062	9.407027	Sitting_Scroll
12:14:45.385	0.15802214	2.6360965	9.100638	0.081998885	0.035567015	-0.023493877	0.11893041	2.7684062	9.407027	Sitting_Scroll
12:14:45.408	0.08140534	2.901861	9.009656	0.17118521	-0.16479678	-0.038154643	0.15642595	2.9470718	9.352041	Sitting_Scroll
12:14:45.431	0.08140534	2.901861	9.009656	0.17118521	-0.16479678	-0.038154643	0.15642595	2.9470718	9.352041	Sitting_Scroll
12:14:45.454	0.08140534	2.901861	9.009656	0.17118521	-0.16479678	-0.038154643	0.15642595	2.9470718	9.352041	Sitting_Scroll
12:14:45.477	0.08140534	2.901861	9.009656	0.17118521	-0.16479678	-0.038154643	0.15642595	2.9470718	9.352041	Sitting_Scroll
12:14:45.500	0.08140534	2.901861	9.009656	0.17118521	-0.16479678	-0.038154643	0.15642595	2.9470718	9.352041	Sitting_Scroll
12:14:45.522	0.08140534	2.901861	9.009656	0.17118521	-0.16479678	-0.038154643	0.15642595	2.9470718	9.352041	Sitting_Scroll
12:14:45.543	0.08140534	2.901861	9.009656	0.17118521	-0.16479678	-0.038154643	0.15642595	2.9470718	9.352041	Sitting_Scroll
12:14:45.565	0.08140534	2.901861	9.009656	0.17118521	-0.16479678	-0.038154643	0.15642595	2.9470718	9.352041	Sitting_Scroll
12:14:45.587	0.038308397	2.9952378	8.976136	-0.048115414	0.033734422	0.0039950586	0.2049382	3.0734644	9.310327	Sitting_Scroll
12:14:45.609	0.038308397	2.9952378	8.976136	-0.048115414	0.033734422	0.0039950586	0.2049382	3.0734644	9.310327	Sitting_Scroll
12:14:45.632	0.038308397	2.9952378	8.976136	-0.048115414	0.033734422	0.0039950586	0.2049382	3.0734644	9.310327	Sitting_Scroll
12:14:45.654	0.038308397	2.9952378	8.976136	-0.048115414	0.033734422	0.0039950586	0.2049382	3.0734644	9.310327	Sitting_Scroll
12:14:45.676	0.038308397	2.9952378	8.976136	-0.048115414	0.033734422	0.0039950586	0.2049382	3.0734644	9.310327	Sitting_Scroll
12:14:45.700	0.038308397	2.9952378	8.976136	-0.048115414	0.033734422	0.0039950586	0.2049382	3.0734644	9.310327	Sitting_Scroll
12:14:45.723	0.038308397	2.9952378	8.976136	-0.048115414	0.033734422	0.0039950586	0.2049382	3.0734644	9.310327	Sitting_Scroll
12:14:45.746	0.038308397	2.9952378	8.976136	-0.048115414	0.033734422	0.0039950586	0.2049382	3.0734644	9.310327	Sitting_Scroll
12:14:45.769	0.20351335	2.892284	8.995291	-0.07682608	0.0062454864	0.024764476	0.17709962	3.020129	9.328336	Sitting_Scroll
12:14:45.792	0.20351335	2.892284	8.995291	-0.07682608	0.0062454864	0.024764476	0.17709962	3.020129	9.328336	Sitting_Scroll
12:14:45.816	0.20351335	2.892284	8.995291	-0.07682608	0.0062454864	0.024764476	0.17709962	3.020129	9.328336	Sitting_Scroll
12:14:45.838	0.20351335	2.892284	8.995291	-0.07682608	0.0062454864	0.024764476	0.17709962	3.020129	9.328336	Sitting_Scroll
12:14:45.861	0.20351335	2.892284	8.995291	-0.07682608	0.0062454864	0.024764476	0.17709962	3.020129	9.328336	Sitting_Scroll
12:14:45.884	0.20351335	2.892284	8.995291	-0.07682608	0.0062454864	0.024764476	0.17709962	3.020129	9.328336	Sitting_Scroll
12:14:45.905	0.20351335	2.892284	8.995291	-0.07682608	0.0062454864	0.024764476	0.17709962	3.020129	9.328336	Sitting_Scroll
12:14:45.928	0.20351335	2.892284	8.995291	-0.07682608	0.0062454864	0.024764476	0.17709962	3.020129	9.328336	Sitting_Scroll
12:14:45.954	0.11492519	2.8779182	9.09585	0.015414573	0.019073656	0.007049385	0.17649566	2.981634	9.340722	Sitting_Scroll
12:14:45.982	0.11492519	2.8779182	9.09585	0.015414573	0.019073656	0.007049385	0.17649566	2.981634	9.340722	Sitting_Scroll
12:14:46.015	0.11492519	2.8779182	9.09585	0.015414573	0.019073656	0.007049385	0.17649566	2.981634	9.340722	Sitting_Scroll
12:14:46.047	0.11492519	2.8779182	9.09585	0.015414573	0.019073656	0.007049385	0.17649566	2.981634	9.340722	Sitting_Scroll
12:14:46.087	0.11492519	2.8779182	9.09585	0.015414573	0.019073656	0.007049385	0.17649566	2.981634	9.340722	Sitting_Scroll
12:14:46.116	0.11492519	2.8779182	9.09585	0.015414573	0.019073656	0.007049385	0.17649566	2.981634	9.340722	Sitting_Scroll
12:14:46.148	0.1987248	2.9066496	8.511647	0.034962263	0.022738848	-0.0039461893	0.17451675	2.9949045	9.336513	Sitting_Scroll
12:14:46.182	0.1987248	2.9066496	8.511647	0.034962263	0.022738848	-0.0039461893	0.17451675	2.9949045	9.336513	Sitting_Scroll
12:14:46.215	0.1987248	2.9066496	8.511647	0.034962263	0.022738848	-0.0039461893	0.17451675	2.9949045	9.336513	Sitting_Scroll
12:14:46.237	0.1987248	2.9066496	8.511647	0.034962263	0.022738848	-0.0039461893	0.17451675	2.9949045	9.336513	Sitting_Scroll
12:14:46.260	0.1987248	2.9066496	8.511647	0.034962263	0.022738848	-0.0039461893	0.17451675	2.9949045	9.336513	Sitting_Scroll
12:14:46.284	0.1987248	2.9066496	8.511647	0.034962263	0.022738848	-0.0039461893	0.17451675	2.9949045	9.336513	Sitting_Scroll
12:14:46.307	0.11971374	2.9641123	9.069513	-0.009630902	-0.02002172	-0.0008918633	0.16911899	2.9992456	9.335218	Sitting_Scroll
12:14:46.330	0.11971374	2.9641123	9.069513	-0.009630902	-0.02002172	-0.0008918633	0.16911899	2.9992456	9.335218	Sitting_Scroll
12:14:46.353	0.11971374	2.9641123	9.069513	-0.009630902	-0.02002172	-0.0008918633	0.16911899	2.9992456	9.335218	Sitting_Scroll
12:14:46.376	0.11971374	2.9641123	9.069513	-0.009630902	-0.02002172	-0.0008918633	0.16911899	2.9992456	9.335218	Sitting_Scroll
12:14:46.398	0.11971374	2.9641123	9.069513	-0.009630902	-0.02002172	-0.0008918633	0.16911899	2.9992456	9.335218	Sitting_Scroll
12:14:46.420	0.11971374	2.9641123	9.069513	-0.009630902	-0.02002172	-0.0008918633	0.16911899	2.9992456	9.335218	Sitting_Scroll
12:14:46.443	0.11971374	2.9641123	9.069513	-0.009630902	-0.02002172	-0.0008918633	0.16911899	2.9992456	9.335218	Sitting_Scroll
12:14:46.467	0.11971374	2.9641123	9.069513	-0.009630902	-0.02002172	-0.0008918633	0.16911899	2.9992456	9.335218	Sitting_Scroll
12:14:46.490	0.14844504	2.9569294	9.06233	-0.035287242	-0.0016957619	-0.000280998	0.16952962	3.011292	9.331331	Sitting_Scroll
12:14:46.512	0.14844504	2.9569294	9.06233	-0.035287242	-0.0016957619	-0.000280998	0.16952962	3.011292	9.331331	Sitting_Scroll
12:14:46.532	0.14844504	2.9569294	9.06233	-0.035287242	-0.0016957619	-0.000280998	0.16952962	3.011292	9.331331	Sitting_Scroll
12:14:46.554	0.14844504	2.9569294	9.06233	-0.035287242	-0.0016957619	-0.000280998	0.16952962	3.011292	9.331331	Sitting_Scroll
12:14:46.574	0.14844504	2.9569294	9.06233	-0.035287242	-0.0016957619	-0.000280998	0.16952962	3.011292	9.331331	Sitting_Scroll
12:14:46.595	0.14844504	2.9569294	9.06233	-0.035287242	-0.0016957619	-0.000280998	0.16952962	3.011292	9.331331	Sitting_Scroll
12:14:46.616	0.14844504	2.9569294	9.06233	-0.035287242	-0.0016957619	-0.000280998	0.16952962	3.011292	9.331331	Sitting_Scroll
12:14:46.636	0.14844504	2.9569294	9.06233	-0.035287242	-0.0016957619	-0.000280998	0.16952962	3.011292	9.331331	Sitting_Scroll
12:14:46.657	0.14844504	2.9569294	9.06233	-0.035287242	-0.0016957619	-0.000280998	0.16952962	3.011292	9.331331	Sitting_Scroll
12:14:46.680	0.105348095	3.031152	8.880365	0.038016587	0.027625771	0.007049385	0.14549612	3.0724857	9.311769	Sitting_Scroll
12:14:46.702	0.105348095	3.031152	8.880365	0.038016587	0.027625771	0.007049385	0.14549612	3.0724857	9.311769	Sitting_Scroll
12:14:46.722	0.105348095	3.031152	8.880365	0.038016587	0.027625771	0.007049385	0.14549612	3.0724857	9.311769	Sitting_Scroll
12:14:46.744	0.105348095	3.031152	8.880365	0.038016587	0.027625771	0.007049385	0.14549612	3.0724857	9.311769	Sitting_Scroll
12:14:46.767	0.105348095	3.031152	8.880365	0.038016587	0.027625771	0.007049385	0.14549612	3.0724857	9.311769	Sitting_Scroll
12:14:46.788	0.105348095	3.031152	8.880365	0.038016587	0.027625771	0.007049385	0.14549612	3.0724857	9.311769	Sitting_Scroll
12:14:46.809	0.105348095	3.031152	8.880365	0.038016587	0.027625771	0.007049385	0.14549612	3.0724857	9.311769	Sitting_Scroll
12:14:46.830	0.105348095	3.031152	8.880365	0.038016587	0.027625771	0.007049385	0.14549612	3.0724857	9.311769	Sitting_Scroll
12:14:46.852	-0.0047885496	3.040729	8.995291	0.015414573	-0.005971818	0.007049385	0.14173064	3.0610354	9.315598	Sitting_Scroll
12:14:46.873	-0.0047885496	3.040729	8.995291	0.015414573	-0.005971818	0.007049385	0.14173064	3.0610354	9.315598	Sitting_Scroll
12:14:46.894	-0.0047885496	3.040729	8.995291	0.015414573	-0.005971818	0.007049385	0.14173064	3.0610354	9.315598	Sitting_Scroll
12:14:46.917	-0.0047885496	3.040729	8.995291	0.015414573	-0.005971818	0.007049385	0.14173064	3.0610354	9.315598	Sitting_Scroll
12:14:46.939	-0.0047885496	3.040729	8.995291	0.015414573	-0.005971818	0.007049385	0.14173064	3.0610354	9.315598	Sitting_Scroll
12:14:46.961	-0.0047885496	3.040729	8.995291	0.015414573	-0.005971818	0.007049385	0.14173064	3.0610354	9.315598	Sitting_Scroll
12:14:46.984	-0.0047885496	3.040729	8.995291	0.015414573	-0.005971818	0.007049385	0.14173064	3.0610354	9.315598	Sitting_Scroll
12:14:47.007	-0.0047885496	3.040729	8.995291	0.015414573	-0.005971818	0.007049385	0.14173064	3.0610354	9.315598	Sitting_Scroll
12:14:47.027	0.19633053	2.978478	8.904308	0.10337917	0.11131431	-0.014941764	0.15082754	3.0682073	9.313094	Sitting_Scroll
12:14:47.049	0.19633053	2.978478	8.904308	0.10337917	0.11131431	-0.014941764	0.15082754	3.0682073	9.313094	Sitting_Scroll
12:14:47.070	0.19633053	2.978478	8.904308	0.10337917	0.11131431	-0.014941764	0.15082754	3.0682073	9.313094	Sitting_Scroll
12:14:47.091	0.19633053	2.978478	8.904308	0.10337917	0.11131431	-0.014941764	0.15082754	3.0682073	9.313094	Sitting_Scroll
12:14:47.114	0.19633053	2.978478	8.904308	0.10337917	0.11131431	-0.014941764	0.15082754	3.0682073	9.313094	Sitting_Scroll
12:14:47.136	0.19633053	2.978478	8.904308	0.10337917	0.11131431	-0.014941764	0.15082754	3.0682073	9.313094	Sitting_Scroll
12:14:47.158	0.19633053	2.978478	8.904308	0.10337917	0.11131431	-0.014941764	0.15082754	3.0682073	9.313094	Sitting_Scroll
12:14:47.179	0.19633053	2.978478	8.904308	0.10337917	0.11131431	-0.014941764	0.15082754	3.0682073	9.313094	Sitting_Scroll
12:14:47.202	-0.09337672	3.2370596	8.755863	0.07894456	0.034345288	-0.038765505	0.0061525316	3.2214012	9.262445	Sitting_Scroll
12:14:47.227	-0.09337672	3.2370596	8.755863	0.07894456	0.034345288	-0.038765505	0.0061525316	3.2214012	9.262445	Sitting_Scroll
12:14:47.248	-0.09337672	3.2370596	8.755863	0.07894456	0.034345288	-0.038765505	0.0061525316	3.2214012	9.262445	Sitting_Scroll
12:14:47.272	-0.09337672	3.2370596	8.755863	0.07894456	0.034345288	-0.038765505	0.0061525316	3.2214012	9.262445	Sitting_Scroll
12:14:47.294	-0.09337672	3.2370596	8.755863	0.07894456	0.034345288	-0.038765505	0.0061525316	3.2214012	9.262445	Sitting_Scroll
12:14:47.315	-0.09337672	3.2370596	8.755863	0.07894456	0.034345288	-0.038765505	0.0061525316	3.2214012	9.262445	Sitting_Scroll
12:14:47.337	-0.09337672	3.2370596	8.755863	0.07894456	0.034345288	-0.038765505	0.0061525316	3.2214012	9.262445	Sitting_Scroll
12:14:47.358	-0.09337672	3.2370596	8.755863	0.07894456	0.034345288	-0.038765505	0.0061525316	3.2214012	9.262445	Sitting_Scroll
12:14:47.380	-0.3328042	3.5171897	8.657698	0.07894456	0.034345288	-0.038765505	0.0061525316	3.2214012	9.262445	Sitting_Scroll
12:14:47.403	-0.3328042	3.5171897	8.657698	0.10399003	0.042286538	-0.028991666	-0.13461393	3.4063165	9.195067	Sitting_Scroll
12:14:47.424	-0.3328042	3.5171897	8.657698	0.10399003	0.042286538	-0.028991666	-0.13461393	3.4063165	9.195067	Sitting_Scroll
12:14:47.445	-0.3328042	3.5171897	8.657698	0.10399003	0.042286538	-0.028991666	-0.13461393	3.4063165	9.195067	Sitting_Scroll
12:14:47.467	-0.3328042	3.5171897	8.657698	0.10399003	0.042286538	-0.028991666	-0.13461393	3.4063165	9.195067	Sitting_Scroll
12:14:47.488	-0.3328042	3.5171897	8.657698	0.10399003	0.042286538	-0.028991666	-0.13461393	3.4063165	9.195067	Sitting_Scroll
12:14:47.510	-0.3328042	3.5171897	8.657698	0.10399003	0.042286538	-0.028991666	-0.13461393	3.4063165	9.195067	Sitting_Scroll
12:14:47.531	-0.3328042	3.5171897	8.657698	0.10399003	0.042286538	-0.028991666	-0.13461393	3.4063165	9.195067	Sitting_Scroll
12:14:47.553	-0.3328042	3.5171897	8.657698	0.10399003	0.042286538	-0.028991666	-0.13461393	3.4063165	9.195067	Sitting_Scroll
12:14:47.574	-0.15083931	3.4549387	8.851634	0.04901216	0.012354138	-0.028991666	-0.1359921	3.4735165	9.169872	Sitting_Scroll
12:14:47.596	-0.15083931	3.4549387	8.851634	0.04901216	0.012354138	-0.028991666	-0.1359921	3.4735165	9.169872	Sitting_Scroll
12:14:47.616	-0.15083931	3.4549387	8.851634	0.04901216	0.012354138	-0.028991666	-0.1359921	3.4735165	9.169872	Sitting_Scroll
12:14:47.638	-0.15083931	3.4549387	8.851634	0.04901216	0.012354138	-0.028991666	-0.1359921	3.4735165	9.169872	Sitting_Scroll
12:14:47.663	-0.15083931	3.4549387	8.851634	0.04901216	0.012354138	-0.028991666	-0.1359921	3.4735165	9.169872	Sitting_Scroll
12:14:47.684	-0.15083931	3.4549387	8.851634	0.04901216	0.012354138	-0.028991666	-0.1359921	3.4735165	9.169872	Sitting_Scroll
12:14:47.705	-0.15083931	3.4549387	8.851634	0.04901216	0.012354138	-0.028991666	-0.1359921	3.4735165	9.169872	Sitting_Scroll
12:14:47.726	-0.15083931	3.4549387	8.851634	0.04901216	0.012354138	-0.028991666	-0.1359921	3.4735165	9.169872	Sitting_Scroll
12:14:47.748	-0.12450229	3.4429672	8.686429	0.045346968	0.018462792	-0.021661282	-0.16502792	3.5600617	9.136142	Sitting_Scroll
12:14:47.771	-0.12450229	3.4429672	8.686429	0.045346968	0.018462792	-0.021661282	-0.16502792	3.5600617	9.136142	Sitting_Scroll
12:14:47.793	-0.12450229	3.4429672	8.686429	0.045346968	0.018462792	-0.021661282	-0.16502792	3.5600617	9.136142	Sitting_Scroll
12:14:47.813	-0.12450229	3.4429672	8.686429	0.045346968	0.018462792	-0.021661282	-0.16502792	3.5600617	9.136142	Sitting_Scroll
12:14:47.834	-0.12450229	3.4429672	8.686429	0.045346968	0.018462792	-0.021661282	-0.16502792	3.5600617	9.136142	Sitting_Scroll
12:14:47.856	-0.12450229	3.4429672	8.686429	0.045346968	0.018462792	-0.021661282	-0.16502792	3.5600617	9.136142	Sitting_Scroll
12:14:47.877	-0.12450229	3.4429672	8.686429	0.045346968	0.018462792	-0.021661282	-0.16502792	3.5600617	9.136142	Sitting_Scroll
12:14:47.899	-0.12450229	3.4429672	8.686429	0.045346968	0.018462792	-0.021661282	-0.16502792	3.5600617	9.136142	Sitting_Scroll
12:14:47.923	-0.19154198	3.6081722	8.681641	0.012360248	-0.016356528	-0.025937337	-0.19323403	3.6291294	9.108372	Sitting_Scroll
12:14:47.944	-0.19154198	3.6081722	8.681641	0.012360248	-0.016356528	-0.025937337	-0.19323403	3.6291294	9.108372	Sitting_Scroll
12:14:47.966	-0.19154198	3.6081722	8.681641	0.012360248	-0.016356528	-0.025937337	-0.19323403	3.6291294	9.108372	Sitting_Scroll
12:14:47.989	-0.19154198	3.6081722	8.681641	0.012360248	-0.016356528	-0.025937337	-0.19323403	3.6291294	9.108372	Sitting_Scroll
12:14:48.009	-0.19154198	3.6081722	8.681641	0.012360248	-0.016356528	-0.025937337	-0.19323403	3.6291294	9.108372	Sitting_Scroll
12:14:48.030	-0.19154198	3.6081722	8.681641	0.012360248	-0.016356528	-0.025937337	-0.19323403	3.6291294	9.108372	Sitting_Scroll
12:14:48.051	-0.19154198	3.6081722	8.681641	0.012360248	-0.016356528	-0.025937337	-0.19323403	3.6291294	9.108372	Sitting_Scroll
12:14:48.072	-0.19154198	3.6081722	8.681641	0.012360248	-0.016356528	-0.025937337	-0.19323403	3.6291294	9.108372	Sitting_Scroll
12:14:48.093	-0.19154198	3.6081722	8.681641	0.012360248	-0.016356528	-0.025937337	-0.19323403	3.6291294	9.108372	Sitting_Scroll
12:14:48.114	-0.23463893	3.6297207	8.760652	0.01969063	-0.0047500883	-0.012498302	-0.21051337	3.6771896	9.088692	Sitting_Scroll
12:14:48.135	-0.23463893	3.6297207	8.760652	0.01969063	-0.0047500883	-0.012498302	-0.21051337	3.6771896	9.088692	Sitting_Scroll
12:14:48.157	-0.23463893	3.6297207	8.760652	0.01969063	-0.0047500883	-0.012498302	-0.21051337	3.6771896	9.088692	Sitting_Scroll
12:14:48.178	-0.23463893	3.6297207	8.760652	0.01969063	-0.0047500883	-0.012498302	-0.21051337	3.6771896	9.088692	Sitting_Scroll
12:14:48.199	-0.23463893	3.6297207	8.760652	0.01969063	-0.0047500883	-0.012498302	-0.21051337	3.6771896	9.088692	Sitting_Scroll
12:14:48.221	-0.23463893	3.6297207	8.760652	0.01969063	-0.0047500883	-0.012498302	-0.21051337	3.6771896	9.088692	Sitting_Scroll
12:14:48.241	-0.23463893	3.6297207	8.760652	0.01969063	-0.0047500883	-0.012498302	-0.21051337	3.6771896	9.088692	Sitting_Scroll
12:14:48.263	-0.23463893	3.6297207	8.760652	0.01969063	-0.0047500883	-0.012498302	-0.21051337	3.6771896	9.088692	Sitting_Scroll
12:14:48.285	-0.41181526	3.6512692	8.6984005	-0.05239147	-0.06522574	0.0009407325	-0.21411023	3.7040153	9.077708	Sitting_Scroll
12:14:48.307	-0.41181526	3.6512692	8.6984005	-0.05239147	-0.06522574	0.0009407325	-0.21411023	3.7040153	9.077708	Sitting_Scroll
12:14:48.329	-0.41181526	3.6512692	8.6984005	-0.05239147	-0.06522574	0.0009407325	-0.21411023	3.7040153	9.077708	Sitting_Scroll
12:14:48.350	-0.41181526	3.6512692	8.6984005	-0.05239147	-0.06522574	0.0009407325	-0.21411023	3.7040153	9.077708	Sitting_Scroll
12:14:48.371	-0.41181526	3.6512692	8.6984005	-0.05239147	-0.06522574	0.0009407325	-0.21411023	3.7040153	9.077708	Sitting_Scroll
12:14:48.392	-0.41181526	3.6512692	8.6984005	-0.05239147	-0.06522574	0.0009407325	-0.21411023	3.7040153	9.077708	Sitting_Scroll
12:14:48.414	-0.41181526	3.6512692	8.6984005	-0.05239147	-0.06522574	0.0009407325	-0.21411023	3.7040153	9.077708	Sitting_Scroll
12:14:48.435	-0.41181526	3.6512692	8.6984005	-0.05239147	-0.06522574	0.0009407325	-0.21411023	3.7040153	9.077708	Sitting_Scroll
12:14:48.456	-0.41181526	3.6512692	8.6984005	-0.05239147	-0.06522574	0.0009407325	-0.21411023	3.7040153	9.077708	Sitting_Scroll
12:14:48.477	0.93616146	2.2793496	9.608225	-0.3046788	-0.20694649	0.15304618	-0.14167935	3.4969301	9.160883	Sitting_Scroll
12:14:48.499	0.93616146	2.2793496	9.608225	-0.3046788	-0.20694649	0.15304618	-0.14167935	3.4969301	9.160883	Sitting_Scroll
12:14:48.520	0.93616146	2.2793496	9.608225	-0.3046788	-0.20694649	0.15304618	-0.14167935	3.4969301	9.160883	Sitting_Scroll
12:14:48.541	0.93616146	2.2793496	9.608225	-0.3046788	-0.20694649	0.15304618	-0.14167935	3.4969301	9.160883	Sitting_Scroll
12:14:48.563	0.93616146	2.2793496	9.608225	-0.3046788	-0.20694649	0.15304618	-0.14167935	3.4969301	9.160883	Sitting_Scroll
12:14:48.584	0.93616146	2.2793496	9.608225	-0.3046788	-0.20694649	0.15304618	-0.14167935	3.4969301	9.160883	Sitting_Scroll
12:14:48.605	0.93616146	2.2793496	9.608225	-0.3046788	-0.20694649	0.15304618	-0.14167935	3.4969301	9.160883	Sitting_Scroll
12:14:48.627	0.93616146	2.2793496	9.608225	-0.3046788	-0.20694649	0.15304618	-0.14167935	3.4969301	9.160883	Sitting_Scroll
12:14:48.647	0.14365649	3.1987512	9.184438	-0.07132829	-0.089660354	0.009492845	-0.1486467	3.4900134	9.16341	Sitting_Scroll
12:14:48.669	0.14365649	3.1987512	9.184438	-0.07132829	-0.089660354	0.009492845	-0.1486467	3.4900134	9.16341	Sitting_Scroll
12:14:48.690	0.14365649	3.1987512	9.184438	-0.07132829	-0.089660354	0.009492845	-0.1486467	3.4900134	9.16341	Sitting_Scroll
12:14:48.711	0.14365649	3.1987512	9.184438	-0.07132829	-0.089660354	0.009492845	-0.1486467	3.4900134	9.16341	Sitting_Scroll
12:14:48.741	0.14365649	3.1987512	9.184438	-0.07132829	-0.089660354	0.009492845	-0.1486467	3.4900134	9.16341	Sitting_Scroll
12:14:48.774	0.14365649	3.1987512	9.184438	-0.07132829	-0.089660354	0.009492845	-0.1486467	3.4900134	9.16341	Sitting_Scroll
12:14:48.808	0.14365649	3.1987512	9.184438	-0.07132829	-0.089660354	0.009492845	-0.1486467	3.4900134	9.16341	Sitting_Scroll
12:14:48.842	-0.043096945	3.3328304	8.971348	0.033129666	0.0019694294	0.013768903	-0.116496675	3.5042214	9.15845	Sitting_Scroll
12:14:48.877	-0.043096945	3.3328304	8.971348	0.033129666	0.0019694294	0.013768903	-0.116496675	3.5042214	9.15845	Sitting_Scroll
12:14:48.911	-0.043096945	3.3328304	8.971348	0.033129666	0.0019694294	0.013768903	-0.116496675	3.5042214	9.15845	Sitting_Scroll
12:14:48.944	-0.043096945	3.3328304	8.971348	0.033129666	0.0019694294	0.013768903	-0.116496675	3.5042214	9.15845	Sitting_Scroll
12:14:48.977	-0.043096945	3.3328304	8.971348	0.033129666	0.0019694294	0.013768903	-0.116496675	3.5042214	9.15845	Sitting_Scroll
12:14:49.001	-0.043096945	3.3328304	8.971348	0.033129666	0.0019694294	0.013768903	-0.116496675	3.5042214	9.15845	Sitting_Scroll
12:14:49.025	-0.071828246	3.3591676	8.796566	-0.024902532	-0.015134797	0.002162463	-0.09066724	3.5001402	9.160304	Sitting_Scroll
12:14:49.048	-0.071828246	3.3591676	8.796566	-0.024902532	-0.015134797	0.002162463	-0.09066724	3.5001402	9.160304	Sitting_Scroll
12:14:49.070	-0.071828246	3.3591676	8.796566	-0.024902532	-0.015134797	0.002162463	-0.09066724	3.5001402	9.160304	Sitting_Scroll
12:14:49.093	-0.071828246	3.3591676	8.796566	-0.024902532	-0.015134797	0.002162463	-0.09066724	3.5001402	9.160304	Sitting_Scroll
12:14:49.116	-0.071828246	3.3591676	8.796566	-0.024902532	-0.015134797	0.002162463	-0.09066724	3.5001402	9.160304	Sitting_Scroll
12:14:49.138	-0.071828246	3.3591676	8.796566	-0.024902532	-0.015134797	0.002162463	-0.09066724	3.5001402	9.160304	Sitting_Scroll
12:14:49.162	-0.071828246	3.3591676	8.796566	-0.024902532	-0.015134797	0.002162463	-0.09066724	3.5001402	9.160304	Sitting_Scroll
12:14:49.184	-0.08858817	3.3064935	9.148524	-0.022459073	0.037399612	0.021710152	-0.032934155	3.4371924	9.184497	Sitting_Scroll
12:14:49.206	-0.08858817	3.3064935	9.148524	-0.022459073	0.037399612	0.021710152	-0.032934155	3.4371924	9.184497	Sitting_Scroll
12:14:49.228	-0.08858817	3.3064935	9.148524	-0.022459073	0.037399612	0.021710152	-0.032934155	3.4371924	9.184497	Sitting_Scroll
12:14:49.251	-0.08858817	3.3064935	9.148524	-0.022459073	0.037399612	0.021710152	-0.032934155	3.4371924	9.184497	Sitting_Scroll
12:14:49.275	-0.08858817	3.3064935	9.148524	-0.022459073	0.037399612	0.021710152	-0.032934155	3.4371924	9.184497	Sitting_Scroll
12:14:49.298	-0.08858817	3.3064935	9.148524	-0.022459073	0.037399612	0.021710152	-0.032934155	3.4371924	9.184497	Sitting_Scroll
12:14:49.321	-0.08858817	3.3064935	9.148524	-0.022459073	0.037399612	0.021710152	-0.032934155	3.4371924	9.184497	Sitting_Scroll
12:14:49.344	-0.08858817	3.3064935	9.148524	-0.022459073	0.037399612	0.021710152	-0.032934155	3.4371924	9.184497	Sitting_Scroll
12:14:49.367	-0.05027977	3.3040993	8.858817	-0.022459073	0.038621344	0.019877557	-0.036516253	3.450936	9.179328	Sitting_Scroll
12:14:49.391	-0.05027977	3.3040993	8.858817	-0.022459073	0.038621344	0.019877557	-0.036516253	3.450936	9.179328	Sitting_Scroll
12:14:49.414	-0.05027977	3.3040993	8.858817	-0.022459073	0.038621344	0.019877557	-0.036516253	3.450936	9.179328	Sitting_Scroll
12:14:49.437	-0.05027977	3.3040993	8.858817	-0.022459073	0.038621344	0.019877557	-0.036516253	3.450936	9.179328	Sitting_Scroll
12:14:49.460	-0.05027977	3.3040993	8.858817	-0.022459073	0.038621344	0.019877557	-0.036516253	3.450936	9.179328	Sitting_Scroll
12:14:49.483	-0.05027977	3.3040993	8.858817	-0.022459073	0.038621344	0.019877557	-0.036516253	3.450936	9.179328	Sitting_Scroll
12:14:49.505	-0.05027977	3.3040993	8.858817	-0.022459073	0.038621344	0.019877557	-0.036516253	3.450936	9.179328	Sitting_Scroll
12:14:49.528	-0.05027977	3.3040993	8.858817	-0.022459073	0.038621344	0.019877557	-0.036516253	3.450936	9.179328	Sitting_Scroll
12:14:49.551	-0.08140534	3.318465	8.897125	0.0044189994	0.009299812	0.025375342	-0.026526334	3.4300244	9.187198	Sitting_Scroll
12:14:49.574	-0.08140534	3.318465	8.897125	0.0044189994	0.009299812	0.025375342	-0.026526334	3.4300244	9.187198	Sitting_Scroll
12:14:49.597	-0.08140534	3.318465	8.897125	0.0044189994	0.009299812	0.025375342	-0.026526334	3.4300244	9.187198	Sitting_Scroll
12:14:49.621	-0.08140534	3.318465	8.897125	0.0044189994	0.009299812	0.025375342	-0.026526334	3.4300244	9.187198	Sitting_Scroll
12:14:49.644	-0.08140534	3.318465	8.897125	0.0044189994	0.009299812	0.025375342	-0.026526334	3.4300244	9.187198	Sitting_Scroll
12:14:49.667	-0.08140534	3.318465	8.897125	0.0044189994	0.009299812	0.025375342	-0.026526334	3.4300244	9.187198	Sitting_Scroll
12:14:49.690	-0.08140534	3.318465	8.897125	0.0044189994	0.009299812	0.025375342	-0.026526334	3.4300244	9.187198	Sitting_Scroll
12:14:49.713	-0.08140534	3.318465	8.897125	0.0044189994	0.009299812	0.025375342	-0.026526334	3.4300244	9.187198	Sitting_Scroll
12:14:49.734	-0.17238778	3.3352249	8.93304	0.2731997	0.1888942	0.019877557	-0.05532982	3.4385128	9.183896	Sitting_Scroll
12:14:49.755	-0.17238778	3.3352249	8.93304	0.2731997	0.1888942	0.019877557	-0.05532982	3.4385128	9.183896	Sitting_Scroll
12:14:49.775	-0.17238778	3.3352249	8.93304	0.2731997	0.1888942	0.019877557	-0.05532982	3.4385128	9.183896	Sitting_Scroll
12:14:49.797	-0.17238778	3.3352249	8.93304	0.2731997	0.1888942	0.019877557	-0.05532982	3.4385128	9.183896	Sitting_Scroll
12:14:49.818	-0.17238778	3.3352249	8.93304	0.2731997	0.1888942	0.019877557	-0.05532982	3.4385128	9.183896	Sitting_Scroll
12:14:49.839	-0.17238778	3.3352249	8.93304	0.2731997	0.1888942	0.019877557	-0.05532982	3.4385128	9.183896	Sitting_Scroll
12:14:49.861	-0.17238778	3.3352249	8.93304	0.2731997	0.1888942	0.019877557	-0.05532982	3.4385128	9.183896	Sitting_Scroll
12:14:49.882	-0.17238778	3.3352249	8.93304	0.2731997	0.1888942	0.019877557	-0.05532982	3.4385128	9.183896	Sitting_Scroll
12:14:49.903	0.057462595	3.294522	8.930645	-0.02795686	0.012354138	0.0046059242	-0.049136665	3.4628565	9.17478	Sitting_Scroll
12:14:49.924	0.057462595	3.294522	8.930645	-0.02795686	0.012354138	0.0046059242	-0.049136665	3.4628565	9.17478	Sitting_Scroll
12:14:49.946	0.057462595	3.294522	8.930645	-0.02795686	0.012354138	0.0046059242	-0.049136665	3.4628565	9.17478	Sitting_Scroll
12:14:49.967	0.057462595	3.294522	8.930645	-0.02795686	0.012354138	0.0046059242	-0.049136665	3.4628565	9.17478	Sitting_Scroll
12:14:49.989	0.057462595	3.294522	8.930645	-0.02795686	0.012354138	0.0046059242	-0.049136665	3.4628565	9.17478	Sitting_Scroll
12:14:50.009	0.057462595	3.294522	8.930645	-0.02795686	0.012354138	0.0046059242	-0.049136665	3.4628565	9.17478	Sitting_Scroll
12:14:50.030	0.057462595	3.294522	8.930645	-0.02795686	0.012354138	0.0046059242	-0.049136665	3.4628565	9.17478	Sitting_Scroll
12:14:50.051	0.057462595	3.294522	8.930645	-0.02795686	0.012354138	0.0046059242	-0.049136665	3.4628565	9.17478	Sitting_Scroll
12:14:50.072	0.057462595	3.294522	8.930645	-0.02795686	0.012354138	0.0046059242	-0.049136665	3.4628565	9.17478	Sitting_Scroll
12:14:50.093	-0.14605077	3.440573	8.674458	0.04412524	0.012354138	-0.07297396	-0.053020667	3.456902	9.177003	Sitting_Scroll
12:14:50.115	-0.14605077	3.440573	8.674458	0.04412524	0.012354138	-0.07297396	-0.053020667	3.456902	9.177003	Sitting_Scroll
12:14:50.137	-0.14605077	3.440573	8.674458	0.04412524	0.012354138	-0.07297396	-0.053020667	3.456902	9.177003	Sitting_Scroll
12:14:50.158	-0.14605077	3.440573	8.674458	0.04412524	0.012354138	-0.07297396	-0.053020667	3.456902	9.177003	Sitting_Scroll
12:14:50.181	-0.14605077	3.440573	8.674458	0.04412524	0.012354138	-0.07297396	-0.053020667	3.456902	9.177003	Sitting_Scroll
12:14:50.202	-0.14605077	3.440573	8.674458	0.04412524	0.012354138	-0.07297396	-0.053020667	3.456902	9.177003	Sitting_Scroll
12:14:50.224	-0.14605077	3.440573	8.674458	0.04412524	0.012354138	-0.07297396	-0.053020667	3.456902	9.177003	Sitting_Scroll
12:14:50.245	-0.14605077	3.440573	8.674458	0.04412524	0.012354138	-0.07297396	-0.053020667	3.456902	9.177003	Sitting_Scroll
12:14:50.267	-0.23463893	3.4740927	8.786988	0.08505321	-0.007193549	-0.105349824	-0.10888971	3.5149693	9.154426	Sitting_Scroll
12:14:50.289	-0.23463893	3.4740927	8.786988	0.08505321	-0.007193549	-0.105349824	-0.10888971	3.5149693	9.154426	Sitting_Scroll
12:14:50.310	-0.23463893	3.4740927	8.786988	0.08505321	-0.007193549	-0.105349824	-0.10888971	3.5149693	9.154426	Sitting_Scroll
12:14:50.331	-0.23463893	3.4740927	8.786988	0.08505321	-0.007193549	-0.105349824	-0.10888971	3.5149693	9.154426	Sitting_Scroll
12:14:50.354	-0.23463893	3.4740927	8.786988	0.08505321	-0.007193549	-0.105349824	-0.10888971	3.5149693	9.154426	Sitting_Scroll
12:14:50.375	-0.23463893	3.4740927	8.786988	0.08505321	-0.007193549	-0.105349824	-0.10888971	3.5149693	9.154426	Sitting_Scroll
12:14:50.398	-0.23463893	3.4740927	8.786988	0.08505321	-0.007193549	-0.105349824	-0.10888971	3.5149693	9.154426	Sitting_Scroll
12:14:50.419	-0.23463893	3.4740927	8.786988	0.08505321	-0.007193549	-0.105349824	-0.10888971	3.5149693	9.154426	Sitting_Scroll
12:14:50.441	-0.17957062	3.397476	8.92825	-0.036508974	0.011132408	0.0015515977	-0.16276027	3.5960004	9.122097	Sitting_Scroll
12:14:50.462	-0.17957062	3.397476	8.92825	-0.036508974	0.011132408	0.0015515977	-0.16276027	3.5960004	9.122097	Sitting_Scroll
12:14:50.483	-0.17957062	3.397476	8.92825	-0.036508974	0.011132408	0.0015515977	-0.16276027	3.5960004	9.122097	Sitting_Scroll
12:14:50.504	-0.17957062	3.397476	8.92825	-0.036508974	0.011132408	0.0015515977	-0.16276027	3.5960004	9.122097	Sitting_Scroll
12:14:50.526	-0.17957062	3.397476	8.92825	-0.036508974	0.011132408	0.0015515977	-0.16276027	3.5960004	9.122097	Sitting_Scroll
12:14:50.546	-0.17957062	3.397476	8.92825	-0.036508974	0.011132408	0.0015515977	-0.16276027	3.5960004	9.122097	Sitting_Scroll
12:14:50.568	-0.17957062	3.397476	8.92825	-0.036508974	0.011132408	0.0015515977	-0.16276027	3.5960004	9.122097	Sitting_Scroll
12:14:50.590	-0.17957062	3.397476	8.92825	-0.036508974	0.011132408	0.0015515977	-0.16276027	3.5960004	9.122097	Sitting_Scroll
12:14:50.611	-0.17957062	3.397476	8.92825	-0.036508974	0.011132408	0.0015515977	-0.16276027	3.5960004	9.122097	Sitting_Scroll
12:14:50.632	-0.11253092	3.4333901	8.700794	-0.079269536	-0.02124345	0.035760053	-0.17477351	3.5611737	9.135528	Sitting_Scroll
12:14:50.654	-0.11253092	3.4333901	8.700794	-0.079269536	-0.02124345	0.035760053	-0.17477351	3.5611737	9.135528	Sitting_Scroll
12:14:50.675	-0.11253092	3.4333901	8.700794	-0.079269536	-0.02124345	0.035760053	-0.17477351	3.5611737	9.135528	Sitting_Scroll
12:14:50.697	-0.11253092	3.4333901	8.700794	-0.079269536	-0.02124345	0.035760053	-0.17477351	3.5611737	9.135528	Sitting_Scroll
12:14:50.718	-0.11253092	3.4333901	8.700794	-0.079269536	-0.02124345	0.035760053	-0.17477351	3.5611737	9.135528	Sitting_Scroll
12:14:50.739	-0.11253092	3.4333901	8.700794	-0.079269536	-0.02124345	0.035760053	-0.17477351	3.5611737	9.135528	Sitting_Scroll
12:14:50.761	-0.11253092	3.4333901	8.700794	-0.079269536	-0.02124345	0.035760053	-0.17477351	3.5611737	9.135528	Sitting_Scroll
12:14:50.782	-0.11253092	3.4333901	8.700794	-0.079269536	-0.02124345	0.035760053	-0.17477351	3.5611737	9.135528	Sitting_Scroll
12:14:50.803	-0.4644893	3.407053	8.842057	-0.08904338	-0.016356528	0.03331659	-0.10561244	3.4290328	9.186999	Sitting_Scroll
12:14:50.825	-0.4644893	3.407053	8.842057	-0.08904338	-0.016356528	0.03331659	-0.10561244	3.4290328	9.186999	Sitting_Scroll
12:14:50.846	-0.4644893	3.407053	8.842057	-0.08904338	-0.016356528	0.03331659	-0.10561244	3.4290328	9.186999	Sitting_Scroll
12:14:50.867	-0.4644893	3.407053	8.842057	-0.08904338	-0.016356528	0.03331659	-0.10561244	3.4290328	9.186999	Sitting_Scroll
12:14:50.889	-0.4644893	3.407053	8.842057	-0.08904338	-0.016356528	0.03331659	-0.10561244	3.4290328	9.186999	Sitting_Scroll
12:14:50.910	-0.4644893	3.407053	8.842057	-0.08904338	-0.016356528	0.03331659	-0.10561244	3.4290328	9.186999	Sitting_Scroll
12:14:50.931	-0.4644893	3.407053	8.842057	-0.08904338	-0.016356528	0.03331659	-0.10561244	3.4290328	9.186999	Sitting_Scroll
12:14:50.953	-0.4644893	3.407053	8.842057	-0.08904338	-0.016356528	0.03331659	-0.10561244	3.4290328	9.186999	Sitting_Scroll
12:14:50.983	-0.30167863	3.4836698	8.55235	-0.010241767	-0.035904218	-0.025937337	-0.0988599	3.4552836	9.177233	Sitting_Scroll
12:14:51.017	-0.30167863	3.4836698	8.55235	-0.010241767	-0.035904218	-0.025937337	-0.0988599	3.4552836	9.177233	Sitting_Scroll
12:14:51.051	-0.30167863	3.4836698	8.55235	-0.010241767	-0.035904218	-0.025937337	-0.0988599	3.4552836	9.177233	Sitting_Scroll
12:14:51.089	-0.30167863	3.4836698	8.55235	-0.010241767	-0.035904218	-0.025937337	-0.0988599	3.4552836	9.177233	Sitting_Scroll
12:14:51.120	-0.30167863	3.4836698	8.55235	-0.010241767	-0.035904218	-0.025937337	-0.0988599	3.4552836	9.177233	Sitting_Scroll
12:14:51.153	-0.30167863	3.4836698	8.55235	-0.010241767	-0.035904218	-0.025937337	-0.0988599	3.4552836	9.177233	Sitting_Scroll
12:14:51.186	0.021548472	3.2179053	9.052753	0.009916786	-0.010247875	-0.024104742	-0.08497619	3.4282181	9.187516	Sitting_Scroll
12:14:51.220	0.021548472	3.2179053	9.052753	0.009916786	-0.010247875	-0.024104742	-0.08497619	3.4282181	9.187516	Sitting_Scroll
12:14:51.243	0.021548472	3.2179053	9.052753	0.009916786	-0.010247875	-0.024104742	-0.08497619	3.4282181	9.187516	Sitting_Scroll
12:14:51.266	0.021548472	3.2179053	9.052753	0.009916786	-0.010247875	-0.024104742	-0.08497619	3.4282181	9.187516	Sitting_Scroll
12:14:51.288	0.021548472	3.2179053	9.052753	0.009916786	-0.010247875	-0.024104742	-0.08497619	3.4282181	9.187516	Sitting_Scroll
12:14:51.311	0.021548472	3.2179053	9.052753	0.009916786	-0.010247875	-0.024104742	-0.08497619	3.4282181	9.187516	Sitting_Scroll
12:14:51.333	0.021548472	3.2179053	9.052753	0.009916786	-0.010247875	-0.024104742	-0.08497619	3.4282181	9.187516	Sitting_Scroll
12:14:51.356	-0.0023942748	3.3256476	8.913885	-0.020626476	-0.03407162	-0.018606955	-0.056526337	3.424235	9.18922	Sitting_Scroll
12:14:51.379	-0.0023942748	3.3256476	8.913885	-0.020626476	-0.03407162	-0.018606955	-0.056526337	3.424235	9.18922	Sitting_Scroll
12:14:51.402	-0.0023942748	3.3256476	8.913885	-0.020626476	-0.03407162	-0.018606955	-0.056526337	3.424235	9.18922	Sitting_Scroll
12:14:51.425	-0.0023942748	3.3256476	8.913885	-0.020626476	-0.03407162	-0.018606955	-0.056526337	3.424235	9.18922	Sitting_Scroll
12:14:51.448	-0.0023942748	3.3256476	8.913885	-0.020626476	-0.03407162	-0.018606955	-0.056526337	3.424235	9.18922	Sitting_Scroll
12:14:51.471	-0.0023942748	3.3256476	8.913885	-0.020626476	-0.03407162	-0.018606955	-0.056526337	3.424235	9.18922	Sitting_Scroll
12:14:51.494	-0.0023942748	3.3256476	8.913885	-0.020626476	-0.03407162	-0.018606955	-0.056526337	3.424235	9.18922	Sitting_Scroll
12:14:51.516	-0.0023942748	3.3256476	8.913885	-0.020626476	-0.03407162	-0.018606955	-0.056526337	3.424235	9.18922	Sitting_Scroll
12:14:51.540	-0.12210801	3.2801564	8.794171	0.012360248	0.01357587	-0.038154643	-0.05928031	3.4180448	9.191508	Sitting_Scroll
12:14:51.563	-0.12210801	3.2801564	8.794171	0.012360248	0.01357587	-0.038154643	-0.05928031	3.4180448	9.191508	Sitting_Scroll
12:14:51.586	-0.12210801	3.2801564	8.794171	0.012360248	0.01357587	-0.038154643	-0.05928031	3.4180448	9.191508	Sitting_Scroll
12:14:51.608	-0.12210801	3.2801564	8.794171	0.012360248	0.01357587	-0.038154643	-0.05928031	3.4180448	9.191508	Sitting_Scroll
12:14:51.631	-0.12210801	3.2801564	8.794171	0.012360248	0.01357587	-0.038154643	-0.05928031	3.4180448	9.191508	Sitting_Scroll
12:14:51.654	-0.12210801	3.2801564	8.794171	0.012360248	0.01357587	-0.038154643	-0.05928031	3.4180448	9.191508	Sitting_Scroll
12:14:51.678	-0.12210801	3.2801564	8.794171	0.012360248	0.01357587	-0.038154643	-0.05928031	3.4180448	9.191508	Sitting_Scroll
12:14:51.701	-0.12210801	3.2801564	8.794171	0.012360248	0.01357587	-0.038154643	-0.05928031	3.4180448	9.191508	Sitting_Scroll
12:14:51.724	-0.14605077	3.397476	8.633755	0.0129711125	-0.0016957619	-0.026548205	-0.05569909	3.4080532	9.19524	Sitting_Scroll
12:14:51.747	-0.14605077	3.397476	8.633755	0.0129711125	-0.0016957619	-0.026548205	-0.05569909	3.4080532	9.19524	Sitting_Scroll
12:14:51.769	-0.14605077	3.397476	8.633755	0.0129711125	-0.0016957619	-0.026548205	-0.05569909	3.4080532	9.19524	Sitting_Scroll
12:14:51.792	-0.14605077	3.397476	8.633755	0.0129711125	-0.0016957619	-0.026548205	-0.05569909	3.4080532	9.19524	Sitting_Scroll
12:14:51.814	-0.14605077	3.397476	8.633755	0.0129711125	-0.0016957619	-0.026548205	-0.05569909	3.4080532	9.19524	Sitting_Scroll
12:14:51.837	-0.14605077	3.397476	8.633755	0.0129711125	-0.0016957619	-0.026548205	-0.05569909	3.4080532	9.19524	Sitting_Scroll
12:14:51.860	-0.14605077	3.397476	8.633755	0.0129711125	-0.0016957619	-0.026548205	-0.05569909	3.4080532	9.19524	Sitting_Scroll
12:14:51.882	-0.057462595	3.1700199	8.945011	-0.0071874405	0.045340862	-0.031435125	-0.056894585	3.3463984	9.217849	Sitting_Scroll
12:14:51.906	-0.057462595	3.1700199	8.945011	-0.0071874405	0.045340862	-0.031435125	-0.056894585	3.3463984	9.217849	Sitting_Scroll
12:14:51.928	-0.057462595	3.1700199	8.945011	-0.0071874405	0.045340862	-0.031435125	-0.056894585	3.3463984	9.217849	Sitting_Scroll
12:14:51.951	-0.057462595	3.1700199	8.945011	-0.0071874405	0.045340862	-0.031435125	-0.056894585	3.3463984	9.217849	Sitting_Scroll
12:14:51.974	-0.057462595	3.1700199	8.945011	-0.0071874405	0.045340862	-0.031435125	-0.056894585	3.3463984	9.217849	Sitting_Scroll
12:14:51.997	-0.057462595	3.1700199	8.945011	-0.0071874405	0.045340862	-0.031435125	-0.056894585	3.3463984	9.217849	Sitting_Scroll
12:14:52.021	-0.057462595	3.1700199	8.945011	-0.0071874405	0.045340862	-0.031435125	-0.056894585	3.3463984	9.217849	Sitting_Scroll
12:14:52.044	-0.057462595	3.1700199	8.945011	-0.0071874405	0.045340862	-0.031435125	-0.056894585	3.3463984	9.217849	Sitting_Scroll
12:14:52.067	-0.021548472	3.2035396	8.923462	-0.0139069585	-0.009026145	0.007049385	-0.09313407	3.3210764	9.226709	Sitting_Scroll
12:14:52.090	-0.021548472	3.2035396	8.923462	-0.0139069585	-0.009026145	0.007049385	-0.09313407	3.3210764	9.226709	Sitting_Scroll
12:14:52.112	-0.021548472	3.2035396	8.923462	-0.0139069585	-0.009026145	0.007049385	-0.09313407	3.3210764	9.226709	Sitting_Scroll
12:14:52.136	-0.021548472	3.2035396	8.923462	-0.0139069585	-0.009026145	0.007049385	-0.09313407	3.3210764	9.226709	Sitting_Scroll
12:14:52.159	-0.021548472	3.2035396	8.923462	-0.0139069585	-0.009026145	0.007049385	-0.09313407	3.3210764	9.226709	Sitting_Scroll
12:14:52.182	-0.021548472	3.2035396	8.923462	-0.0139069585	-0.009026145	0.007049385	-0.09313407	3.3210764	9.226709	Sitting_Scroll
12:14:52.205	-0.021548472	3.2035396	8.923462	-0.0139069585	-0.009026145	0.007049385	-0.09313407	3.3210764	9.226709	Sitting_Scroll
12:14:52.228	-0.021548472	3.2035396	8.923462	-0.0139069585	-0.009026145	0.007049385	-0.09313407	3.3210764	9.226709	Sitting_Scroll
12:14:52.252	-0.34716985	3.2083282	8.719949	0.0074733254	-0.012691337	0.010714577	-0.1545996	3.3388765	9.219457	Sitting_Scroll
12:14:52.275	-0.34716985	3.2083282	8.719949	0.0074733254	-0.012691337	0.010714577	-0.1545996	3.3388765	9.219457	Sitting_Scroll
12:14:52.298	-0.34716985	3.2083282	8.719949	0.0074733254	-0.012691337	0.010714577	-0.1545996	3.3388765	9.219457	Sitting_Scroll
12:14:52.321	-0.34716985	3.2083282	8.719949	0.0074733254	-0.012691337	0.010714577	-0.1545996	3.3388765	9.219457	Sitting_Scroll
12:14:52.344	-0.34716985	3.2083282	8.719949	0.0074733254	-0.012691337	0.010714577	-0.1545996	3.3388765	9.219457	Sitting_Scroll
12:14:52.366	-0.34716985	3.2083282	8.719949	0.0074733254	-0.012691337	0.010714577	-0.1545996	3.3388765	9.219457	Sitting_Scroll
12:14:52.390	-0.34716985	3.2083282	8.719949	0.0074733254	-0.012691337	0.010714577	-0.1545996	3.3388765	9.219457	Sitting_Scroll
12:14:52.412	-0.34716985	3.2083282	8.719949	0.0074733254	-0.012691337	0.010714577	-0.1545996	3.3388765	9.219457	Sitting_Scroll
12:14:52.434	-0.3519584	3.2442424	8.791777	-0.18250577	0.038010478	0.17625907	-0.17809768	3.2542036	9.24926	Sitting_Scroll
12:14:52.456	-0.3519584	3.2442424	8.791777	-0.18250577	0.038010478	0.17625907	-0.17809768	3.2542036	9.24926	Sitting_Scroll
12:14:52.480	-0.3519584	3.2442424	8.791777	-0.18250577	0.038010478	0.17625907	-0.17809768	3.2542036	9.24926	Sitting_Scroll
12:14:52.503	-0.3519584	3.2442424	8.791777	-0.18250577	0.038010478	0.17625907	-0.17809768	3.2542036	9.24926	Sitting_Scroll
12:14:52.526	-0.3519584	3.2442424	8.791777	-0.18250577	0.038010478	0.17625907	-0.17809768	3.2542036	9.24926	Sitting_Scroll
12:14:52.549	-0.3519584	3.2442424	8.791777	-0.18250577	0.038010478	0.17625907	-0.17809768	3.2542036	9.24926	Sitting_Scroll
12:14:52.572	-0.3519584	3.2442424	8.791777	-0.18250577	0.038010478	0.17625907	-0.17809768	3.2542036	9.24926	Sitting_Scroll
12:14:52.596	-0.3519584	3.2442424	8.791777	-0.18250577	0.038010478	0.17625907	-0.17809768	3.2542036	9.24926	Sitting_Scroll
12:14:52.619	0.062251143	2.691165	9.103033	0.05817514	-0.12020362	0.0052167894	-0.12945844	2.9895358	9.338966	Sitting_Scroll
12:14:52.642	0.062251143	2.691165	9.103033	0.05817514	-0.12020362	0.0052167894	-0.12945844	2.9895358	9.338966	Sitting_Scroll
12:14:52.665	0.062251143	2.691165	9.103033	0.05817514	-0.12020362	0.0052167894	-0.12945844	2.9895358	9.338966	Sitting_Scroll
12:14:52.688	0.062251143	2.691165	9.103033	0.05817514	-0.12020362	0.0052167894	-0.12945844	2.9895358	9.338966	Sitting_Scroll
12:14:52.712	0.062251143	2.691165	9.103033	0.05817514	-0.12020362	0.0052167894	-0.12945844	2.9895358	9.338966	Sitting_Scroll
12:14:52.735	0.062251143	2.691165	9.103033	0.05817514	-0.12020362	0.0052167894	-0.12945844	2.9895358	9.338966	Sitting_Scroll
12:14:52.758	0.062251143	2.691165	9.103033	0.05817514	-0.12020362	0.0052167894	-0.12945844	2.9895358	9.338966	Sitting_Scroll
12:14:52.781	0.062251143	2.691165	9.103033	0.05817514	-0.12020362	0.0052167894	-0.12945844	2.9895358	9.338966	Sitting_Scroll
12:14:52.803	-0.023942748	2.8084843	9.076695	-0.057889257	-0.018189123	0.083407536	-0.07092632	3.0476072	9.3208065	Sitting_Scroll
12:14:52.827	-0.023942748	2.8084843	9.076695	-0.057889257	-0.018189123	0.083407536	-0.07092632	3.0476072	9.3208065	Sitting_Scroll
12:14:52.850	-0.023942748	2.8084843	9.076695	-0.057889257	-0.018189123	0.083407536	-0.07092632	3.0476072	9.3208065	Sitting_Scroll
12:14:52.873	-0.023942748	2.8084843	9.076695	-0.057889257	-0.018189123	0.083407536	-0.07092632	3.0476072	9.3208065	Sitting_Scroll
12:14:52.896	-0.023942748	2.8084843	9.076695	-0.057889257	-0.018189123	0.083407536	-0.07092632	3.0476072	9.3208065	Sitting_Scroll
12:14:52.919	-0.023942748	2.8084843	9.076695	-0.057889257	-0.018189123	0.083407536	-0.07092632	3.0476072	9.3208065	Sitting_Scroll
12:14:52.943	-0.023942748	2.8084843	9.076695	-0.057889257	-0.018189123	0.083407536	-0.07092632	3.0476072	9.3208065	Sitting_Scroll
12:14:52.965	-0.023942748	2.997632	9.124581	-0.013296093	0.027625771	0.0577512	-0.028249506	3.0358133	9.324882	Sitting_Scroll
12:14:52.988	-0.023942748	2.997632	9.124581	-0.013296093	0.027625771	0.0577512	-0.028249506	3.0358133	9.324882	Sitting_Scroll
12:14:53.011	-0.023942748	2.997632	9.124581	-0.013296093	0.027625771	0.0577512	-0.028249506	3.0358133	9.324882	Sitting_Scroll
12:14:53.034	-0.023942748	2.997632	9.124581	-0.013296093	0.027625771	0.0577512	-0.028249506	3.0358133	9.324882	Sitting_Scroll
12:14:53.056	-0.023942748	2.997632	9.124581	-0.013296093	0.027625771	0.0577512	-0.028249506	3.0358133	9.324882	Sitting_Scroll
12:14:53.080	-0.023942748	2.997632	9.124581	-0.013296093	0.027625771	0.0577512	-0.028249506	3.0358133	9.324882	Sitting_Scroll
12:14:53.103	-0.023942748	2.997632	9.124581	-0.013296093	0.027625771	0.0577512	-0.028249506	3.0358133	9.324882	Sitting_Scroll
12:14:53.126	-0.023942748	2.997632	9.124581	-0.013296093	0.027625771	0.0577512	-0.028249506	3.0358133	9.324882	Sitting_Scroll
12:14:53.148	-0.06943397	2.9210153	8.837268	0.0074733254	0.018462792	0.035149187	0.007906097	3.01573	9.331435	Sitting_Scroll
12:14:53.172	-0.06943397	2.9210153	8.837268	0.0074733254	0.018462792	0.035149187	0.007906097	3.01573	9.331435	Sitting_Scroll
12:14:53.195	-0.06943397	2.9210153	8.837268	0.0074733254	0.018462792	0.035149187	0.007906097	3.01573	9.331435	Sitting_Scroll
12:14:53.218	-0.06943397	2.9210153	8.837268	0.0074733254	0.018462792	0.035149187	0.007906097	3.01573	9.331435	Sitting_Scroll
12:14:53.241	-0.06943397	2.9210153	8.837268	0.0074733254	0.018462792	0.035149187	0.007906097	3.01573	9.331435	Sitting_Scroll
12:14:53.264	-0.06943397	2.9210153	8.837268	0.0074733254	0.018462792	0.035149187	0.007906097	3.01573	9.331435	Sitting_Scroll
12:14:53.286	-0.06943397	2.9210153	8.837268	0.0074733254	0.018462792	0.035149187	0.007906097	3.01573	9.331435	Sitting_Scroll
12:14:53.310	-0.06943397	2.9210153	8.837268	0.0074733254	0.018462792	0.035149187	0.007906097	3.01573	9.331435	Sitting_Scroll
12:14:53.333	0.06943397	2.8467927	9.009656	0.030686205	0.01724106	0.013158037	0.032764208	2.9966438	9.337527	Sitting_Scroll
12:14:53.356	0.06943397	2.8467927	9.009656	0.030686205	0.01724106	0.013158037	0.032764208	2.9966438	9.337527	Sitting_Scroll
12:14:53.379	0.06943397	2.8467927	9.009656	0.030686205	0.01724106	0.013158037	0.032764208	2.9966438	9.337527	Sitting_Scroll
12:14:53.402	0.06943397	2.8467927	9.009656	0.030686205	0.01724106	0.013158037	0.032764208	2.9966438	9.337527	Sitting_Scroll
12:14:53.424	0.06943397	2.8467927	9.009656	0.030686205	0.01724106	0.013158037	0.032764208	2.9966438	9.337527	Sitting_Scroll
12:14:53.447	0.06943397	2.8467927	9.009656	0.030686205	0.01724106	0.013158037	0.032764208	2.9966438	9.337527	Sitting_Scroll
12:14:53.469	0.06943397	2.8467927	9.009656	0.030686205	0.01724106	0.013158037	0.032764208	2.9966438	9.337527	Sitting_Scroll
12:14:53.492	0.06943397	2.8467927	9.009656	0.030686205	0.01724106	0.013158037	0.032764208	2.9966438	9.337527	Sitting_Scroll
12:14:53.516	0.0670397	2.875524	8.945011	0.03557313	0.0062454864	-0.011887438	0.02306275	3.0181432	9.33063	Sitting_Scroll
12:14:53.539	0.0670397	2.875524	8.945011	0.03557313	0.0062454864	-0.011887438	0.02306275	3.0181432	9.33063	Sitting_Scroll
12:14:53.561	0.0670397	2.875524	8.945011	0.03557313	0.0062454864	-0.011887438	0.02306275	3.0181432	9.33063	Sitting_Scroll
12:14:53.582	0.0670397	2.875524	8.945011	0.03557313	0.0062454864	-0.011887438	0.02306275	3.0181432	9.33063	Sitting_Scroll
12:14:53.604	0.0670397	2.875524	8.945011	0.03557313	0.0062454864	-0.011887438	0.02306275	3.0181432	9.33063	Sitting_Scroll
12:14:53.624	0.0670397	2.875524	8.945011	0.03557313	0.0062454864	-0.011887438	0.02306275	3.0181432	9.33063	Sitting_Scroll
12:14:53.645	0.0670397	2.875524	8.945011	0.03557313	0.0062454864	-0.011887438	0.02306275	3.0181432	9.33063	Sitting_Scroll
12:14:53.666	0.0670397	2.875524	8.945011	0.03557313	0.0062454864	-0.011887438	0.02306275	3.0181432	9.33063	Sitting_Scroll
12:14:53.688	-0.14605077	3.1269228	8.696006	0.013581978	-0.007193549	-0.01921782	-0.04537468	3.1058342	9.301725	Sitting_Scroll
12:14:53.710	-0.14605077	3.1269228	8.696006	0.013581978	-0.007193549	-0.01921782	-0.04537468	3.1058342	9.301725	Sitting_Scroll
12:14:53.731	-0.14605077	3.1269228	8.696006	0.013581978	-0.007193549	-0.01921782	-0.04537468	3.1058342	9.301725	Sitting_Scroll
12:14:53.753	-0.14605077	3.1269228	8.696006	0.013581978	-0.007193549	-0.01921782	-0.04537468	3.1058342	9.301725	Sitting_Scroll
12:14:53.775	-0.14605077	3.1269228	8.696006	0.013581978	-0.007193549	-0.01921782	-0.04537468	3.1058342	9.301725	Sitting_Scroll
12:14:53.796	-0.14605077	3.1269228	8.696006	0.013581978	-0.007193549	-0.01921782	-0.04537468	3.1058342	9.301725	Sitting_Scroll
12:14:53.817	-0.14605077	3.1269228	8.696006	0.013581978	-0.007193549	-0.01921782	-0.04537468	3.1058342	9.301725	Sitting_Scroll
12:14:53.838	-0.14605077	3.1269228	8.696006	0.013581978	-0.007193549	-0.01921782	-0.04537468	3.1058342	9.301725	Sitting_Scroll
12:14:53.859	-0.06943397	3.007209	8.995291	0.0031972688	-0.006582684	-0.013109168	-0.051078886	3.1095085	9.300468	Sitting_Scroll
12:14:53.881	-0.06943397	3.007209	8.995291	0.0031972688	-0.006582684	-0.013109168	-0.051078886	3.1095085	9.300468	Sitting_Scroll
12:14:53.903	-0.06943397	3.007209	8.995291	0.0031972688	-0.006582684	-0.013109168	-0.051078886	3.1095085	9.300468	Sitting_Scroll
12:14:53.924	-0.06943397	3.007209	8.995291	0.0031972688	-0.006582684	-0.013109168	-0.051078886	3.1095085	9.300468	Sitting_Scroll
12:14:53.946	-0.06943397	3.007209	8.995291	0.0031972688	-0.006582684	-0.013109168	-0.051078886	3.1095085	9.300468	Sitting_Scroll
12:14:53.966	-0.06943397	3.007209	8.995291	0.0031972688	-0.006582684	-0.013109168	-0.051078886	3.1095085	9.300468	Sitting_Scroll
12:14:53.987	-0.06943397	3.007209	8.995291	0.0031972688	-0.006582684	-0.013109168	-0.051078886	3.1095085	9.300468	Sitting_Scroll
12:14:54.008	-0.06943397	3.007209	8.995291	0.0031972688	-0.006582684	-0.013109168	-0.051078886	3.1095085	9.300468	Sitting_Scroll
12:14:54.030	-0.06943397	3.007209	8.995291	0.0031972688	-0.006582684	-0.013109168	-0.051078886	3.1095085	9.300468	Sitting_Scroll
12:14:54.051	-0.11253092	3.0957973	8.89952	-0.0047439793	0.009299812	0.011325441	-0.05719795	3.1246397	9.295361	Sitting_Scroll
12:14:54.072	-0.11253092	3.0957973	8.89952	-0.0047439793	0.009299812	0.011325441	-0.05719795	3.1246397	9.295361	Sitting_Scroll
12:14:54.094	-0.11253092	3.0957973	8.89952	-0.0047439793	0.009299812	0.011325441	-0.05719795	3.1246397	9.295361	Sitting_Scroll
12:14:54.115	-0.11253092	3.0957973	8.89952	-0.0047439793	0.009299812	0.011325441	-0.05719795	3.1246397	9.295361	Sitting_Scroll
12:14:54.136	-0.11253092	3.0957973	8.89952	-0.0047439793	0.009299812	0.011325441	-0.05719795	3.1246397	9.295361	Sitting_Scroll
12:14:54.157	-0.11253092	3.0957973	8.89952	-0.0047439793	0.009299812	0.011325441	-0.05719795	3.1246397	9.295361	Sitting_Scroll
12:14:54.179	-0.11253092	3.0957973	8.89952	-0.0047439793	0.009299812	0.011325441	-0.05719795	3.1246397	9.295361	Sitting_Scroll
12:14:54.200	-0.11253092	3.0957973	8.89952	-0.0047439793	0.009299812	0.011325441	-0.05719795	3.1246397	9.295361	Sitting_Scroll
12:14:54.221	-0.09337672	3.0096035	8.980925	-0.004133114	-0.00047403143	-0.0015027284	-0.08033084	3.1295612	9.293533	Sitting_Scroll
12:14:54.243	-0.09337672	3.0096035	8.980925	-0.004133114	-0.00047403143	-0.0015027284	-0.08033084	3.1295612	9.293533	Sitting_Scroll
12:14:54.265	-0.09337672	3.0096035	8.980925	-0.004133114	-0.00047403143	-0.0015027284	-0.08033084	3.1295612	9.293533	Sitting_Scroll
12:14:54.286	-0.09337672	3.0096035	8.980925	-0.004133114	-0.00047403143	-0.0015027284	-0.08033084	3.1295612	9.293533	Sitting_Scroll
12:14:54.307	-0.09337672	3.0096035	8.980925	-0.004133114	-0.00047403143	-0.0015027284	-0.08033084	3.1295612	9.293533	Sitting_Scroll
12:14:54.328	-0.09337672	3.0096035	8.980925	-0.004133114	-0.00047403143	-0.0015027284	-0.08033084	3.1295612	9.293533	Sitting_Scroll
12:14:54.350	-0.09337672	3.0096035	8.980925	-0.004133114	-0.00047403143	-0.0015027284	-0.08033084	3.1295612	9.293533	Sitting_Scroll
12:14:54.373	-0.09337672	3.0096035	8.980925	-0.004133114	-0.00047403143	-0.0015027284	-0.08033084	3.1295612	9.293533	Sitting_Scroll
12:14:54.394	-0.09337672	3.0096035	8.980925	-0.004133114	-0.00047403143	-0.0015027284	-0.08033084	3.1295612	9.293533	Sitting_Scroll
12:14:54.415	-0.3040729	3.284945	8.760652	-0.035898104	-0.015134797	0.0296514	-0.14153789	3.197685	9.269582	Sitting_Scroll
12:14:54.437	-0.3040729	3.284945	8.760652	-0.035898104	-0.015134797	0.0296514	-0.14153789	3.197685	9.269582	Sitting_Scroll
12:14:54.458	-0.3040729	3.284945	8.760652	-0.035898104	-0.015134797	0.0296514	-0.14153789	3.197685	9.269582	Sitting_Scroll
12:14:54.480	-0.3040729	3.284945	8.760652	-0.035898104	-0.015134797	0.0296514	-0.14153789	3.197685	9.269582	Sitting_Scroll
12:14:54.502	-0.3040729	3.284945	8.760652	-0.035898104	-0.015134797	0.0296514	-0.14153789	3.197685	9.269582	Sitting_Scroll
12:14:54.523	-0.3040729	3.284945	8.760652	-0.035898104	-0.015134797	0.0296514	-0.14153789	3.197685	9.269582	Sitting_Scroll
12:14:54.544	-0.3040729	3.284945	8.760652	-0.035898104	-0.015134797	0.0296514	-0.14153789	3.197685	9.269582	Sitting_Scroll
12:14:54.566	-0.3040729	3.284945	8.760652	-0.035898104	-0.015134797	0.0296514	-0.14153789	3.197685	9.269582	Sitting_Scroll
12:14:54.587	-0.36392978	3.2298768	8.772623	0.005029864	0.0147976	-0.017385226	-0.17264439	3.2076375	9.265615	Sitting_Scroll
12:14:54.608	-0.36392978	3.2298768	8.772623	0.005029864	0.0147976	-0.017385226	-0.17264439	3.2076375	9.265615	Sitting_Scroll
12:14:54.630	-0.36392978	3.2298768	8.772623	0.005029864	0.0147976	-0.017385226	-0.17264439	3.2076375	9.265615	Sitting_Scroll
12:14:54.652	-0.36392978	3.2298768	8.772623	0.005029864	0.0147976	-0.017385226	-0.17264439	3.2076375	9.265615	Sitting_Scroll
12:14:54.674	-0.36392978	3.2298768	8.772623	0.005029864	0.0147976	-0.017385226	-0.17264439	3.2076375	9.265615	Sitting_Scroll
12:14:54.696	-0.36392978	3.2298768	8.772623	0.005029864	0.0147976	-0.017385226	-0.17264439	3.2076375	9.265615	Sitting_Scroll
12:14:54.716	-0.36392978	3.2298768	8.772623	0.005029864	0.0147976	-0.017385226	-0.17264439	3.2076375	9.265615	Sitting_Scroll
12:14:54.737	-0.36392978	3.2298768	8.772623	0.005029864	0.0147976	-0.017385226	-0.17264439	3.2076375	9.265615	Sitting_Scroll
12:14:54.760	-0.2083019	3.059883	8.945011	-0.03162205	0.010521542	-0.007611381	-0.1756424	3.1750455	9.276779	Sitting_Scroll
12:14:54.781	-0.2083019	3.059883	8.945011	-0.03162205	0.010521542	-0.007611381	-0.1756424	3.1750455	9.276779	Sitting_Scroll
12:14:54.802	-0.2083019	3.059883	8.945011	-0.03162205	0.010521542	-0.007611381	-0.1756424	3.1750455	9.276779	Sitting_Scroll
12:14:54.823	-0.2083019	3.059883	8.945011	-0.03162205	0.010521542	-0.007611381	-0.1756424	3.1750455	9.276779	Sitting_Scroll
12:14:54.844	-0.2083019	3.059883	8.945011	-0.03162205	0.010521542	-0.007611381	-0.1756424	3.1750455	9.276779	Sitting_Scroll
12:14:54.867	-0.2083019	3.059883	8.945011	-0.03162205	0.010521542	-0.007611381	-0.1756424	3.1750455	9.276779	Sitting_Scroll
12:14:54.888	-0.2083019	3.059883	8.945011	-0.03162205	0.010521542	-0.007611381	-0.1756424	3.1750455	9.276779	Sitting_Scroll
12:14:54.909	-0.2083019	3.059883	8.945011	-0.03162205	0.010521542	-0.007611381	-0.1756424	3.1750455	9.276779	Sitting_Scroll
12:14:54.931	-0.2083019	3.059883	8.945011	-0.03162205	0.010521542	-0.007611381	-0.1756424	3.1750455	9.276779	Sitting_Scroll
12:14:54.953	-0.24900457	3.1317115	8.966559	0.06733812	0.025182309	-0.014941764	-0.24896045	3.2372897	9.253558	Sitting_Scroll
12:14:54.974	-0.24900457	3.1317115	8.966559	0.06733812	0.025182309	-0.014941764	-0.24896045	3.2372897	9.253558	Sitting_Scroll
12:14:54.996	-0.24900457	3.1317115	8.966559	0.06733812	0.025182309	-0.014941764	-0.24896045	3.2372897	9.253558	Sitting_Scroll
12:14:55.017	-0.24900457	3.1317115	8.966559	0.06733812	0.025182309	-0.014941764	-0.24896045	3.2372897	9.253558	Sitting_Scroll
12:14:55.039	-0.24900457	3.1317115	8.966559	0.06733812	0.025182309	-0.014941764	-0.24896045	3.2372897	9.253558	Sitting_Scroll
12:14:55.061	-0.24900457	3.1317115	8.966559	0.06733812	0.025182309	-0.014941764	-0.24896045	3.2372897	9.253558	Sitting_Scroll
12:14:55.084	-0.24900457	3.1317115	8.966559	0.06733812	0.025182309	-0.014941764	-0.24896045	3.2372897	9.253558	Sitting_Scroll
12:14:55.105	-0.24900457	3.1317115	8.966559	0.06733812	0.025182309	-0.014941764	-0.24896045	3.2372897	9.253558	Sitting_Scroll
12:14:55.127	-0.32083282	3.1867797	8.880365	0.016636305	0.008078082	-0.025937337	-0.31116906	3.2964559	9.23076	Sitting_Scroll
12:14:55.148	-0.32083282	3.1867797	8.880365	0.016636305	0.008078082	-0.025937337	-0.31116906	3.2964559	9.23076	Sitting_Scroll
12:14:55.169	-0.32083282	3.1867797	8.880365	0.016636305	0.008078082	-0.025937337	-0.31116906	3.2964559	9.23076	Sitting_Scroll
12:14:55.190	-0.32083282	3.1867797	8.880365	0.016636305	0.008078082	-0.025937337	-0.31116906	3.2964559	9.23076	Sitting_Scroll
12:14:55.212	-0.32083282	3.1867797	8.880365	0.016636305	0.008078082	-0.025937337	-0.31116906	3.2964559	9.23076	Sitting_Scroll
12:14:55.238	-0.32083282	3.1867797	8.880365	0.016636305	0.008078082	-0.025937337	-0.31116906	3.2964559	9.23076	Sitting_Scroll
12:14:55.259	-0.32083282	3.1867797	8.880365	0.016636305	0.008078082	-0.025937337	-0.31116906	3.2964559	9.23076	Sitting_Scroll
12:14:55.280	-0.32083282	3.1867797	8.880365	0.016636305	0.008078082	-0.025937337	-0.31116906	3.2964559	9.23076	Sitting_Scroll
12:14:55.301	-0.25379312	3.1484714	9.000079	-0.053002335	-0.042012867	0.018655825	-0.30054817	3.294108	9.23195	Sitting_Scroll
12:14:55.322	-0.25379312	3.1484714	9.000079	-0.053002335	-0.042012867	0.018655825	-0.30054817	3.294108	9.23195	Sitting_Scroll
12:14:55.344	-0.25379312	3.1484714	9.000079	-0.053002335	-0.042012867	0.018655825	-0.30054817	3.294108	9.23195	Sitting_Scroll
12:14:55.365	-0.25379312	3.1484714	9.000079	-0.053002335	-0.042012867	0.018655825	-0.30054817	3.294108	9.23195	Sitting_Scroll
12:14:55.387	-0.25379312	3.1484714	9.000079	-0.053002335	-0.042012867	0.018655825	-0.30054817	3.294108	9.23195	Sitting_Scroll
12:14:55.408	-0.25379312	3.1484714	9.000079	-0.053002335	-0.042012867	0.018655825	-0.30054817	3.294108	9.23195	Sitting_Scroll
12:14:55.429	-0.25379312	3.1484714	9.000079	-0.053002335	-0.042012867	0.018655825	-0.30054817	3.294108	9.23195	Sitting_Scroll
12:14:55.451	-0.25379312	3.1484714	9.000079	-0.053002335	-0.042012867	0.018655825	-0.30054817	3.294108	9.23195	Sitting_Scroll
12:14:55.471	-0.25379312	3.1484714	9.000079	-0.053002335	-0.042012867	0.018655825	-0.30054817	3.294108	9.23195	Sitting_Scroll
12:14:55.492	-0.06464542	2.997632	9.0838785	-0.06827396	-0.033460755	0.022321016	-0.22037119	3.2038555	9.265911	Sitting_Scroll
12:14:55.514	-0.06464542	2.997632	9.0838785	-0.06827396	-0.033460755	0.022321016	-0.22037119	3.2038555	9.265911	Sitting_Scroll
12:14:55.535	-0.06464542	2.997632	9.0838785	-0.06827396	-0.033460755	0.022321016	-0.22037119	3.2038555	9.265911	Sitting_Scroll
12:14:55.556	-0.06464542	2.997632	9.0838785	-0.06827396	-0.033460755	0.022321016	-0.22037119	3.2038555	9.265911	Sitting_Scroll
12:14:55.578	-0.06464542	2.997632	9.0838785	-0.06827396	-0.033460755	0.022321016	-0.22037119	3.2038555	9.265911	Sitting_Scroll
12:14:55.599	-0.06464542	2.997632	9.0838785	-0.06827396	-0.033460755	0.022321016	-0.22037119	3.2038555	9.265911	Sitting_Scroll
12:14:55.620	-0.06464542	2.997632	9.0838785	-0.06827396	-0.033460755	0.022321016	-0.22037119	3.2038555	9.265911	Sitting_Scroll
12:14:55.653	-0.06464542	2.997632	9.0838785	-0.06827396	-0.033460755	0.022321016	-0.22037119	3.2038555	9.265911	Sitting_Scroll
12:14:55.686	-0.09577099	3.0215747	8.995291	-0.048115414	-0.02613037	0.02048842	-0.17433804	3.1533062	9.284215	Sitting_Scroll
12:14:55.720	-0.09577099	3.0215747	8.995291	-0.048115414	-0.02613037	0.02048842	-0.17433804	3.1533062	9.284215	Sitting_Scroll
12:14:55.756	-0.09577099	3.0215747	8.995291	-0.048115414	-0.02613037	0.02048842	-0.17433804	3.1533062	9.284215	Sitting_Scroll
12:14:55.789	-0.09577099	3.0215747	8.995291	-0.048115414	-0.02613037	0.02048842	-0.17433804	3.1533062	9.284215	Sitting_Scroll
12:14:55.823	-0.09577099	3.0215747	8.995291	-0.048115414	-0.02613037	0.02048842	-0.17433804	3.1533062	9.284215	Sitting_Scroll
12:14:55.856	-0.1699935	2.9952378	8.91628	-0.004133114	0.0025802949	0.0052167894	-0.16315219	3.1277416	9.293061	Sitting_Scroll
12:14:55.889	-0.1699935	2.9952378	8.91628	-0.004133114	0.0025802949	0.0052167894	-0.16315219	3.1277416	9.293061	Sitting_Scroll
12:14:55.911	-0.1699935	2.9952378	8.91628	-0.004133114	0.0025802949	0.0052167894	-0.16315219	3.1277416	9.293061	Sitting_Scroll
12:14:55.934	-0.1699935	2.9952378	8.91628	-0.004133114	0.0025802949	0.0052167894	-0.16315219	3.1277416	9.293061	Sitting_Scroll
12:14:55.956	-0.1699935	2.9952378	8.91628	-0.004133114	0.0025802949	0.0052167894	-0.16315219	3.1277416	9.293061	Sitting_Scroll
12:14:55.982	-0.1699935	2.9952378	8.91628	-0.004133114	0.0025802949	0.0052167894	-0.16315219	3.1277416	9.293061	Sitting_Scroll
12:14:56.003	-0.1699935	2.9952378	8.91628	-0.004133114	0.0025802949	0.0052167894	-0.16315219	3.1277416	9.293061	Sitting_Scroll
12:14:56.026	-0.05985687	2.8779182	9.012051	-0.012685227	0.006856351	0.01804496	-0.16789281	3.12242	9.294765	Sitting_Scroll
12:14:56.049	-0.05985687	2.8779182	9.012051	-0.012685227	0.006856351	0.01804496	-0.16789281	3.12242	9.294765	Sitting_Scroll
12:14:56.072	-0.05985687	2.8779182	9.012051	-0.012685227	0.006856351	0.01804496	-0.16789281	3.12242	9.294765	Sitting_Scroll
12:14:56.096	-0.05985687	2.8779182	9.012051	-0.012685227	0.006856351	0.01804496	-0.16789281	3.12242	9.294765	Sitting_Scroll
12:14:56.119	-0.05985687	2.8779182	9.012051	-0.012685227	0.006856351	0.01804496	-0.16789281	3.12242	9.294765	Sitting_Scroll
12:14:56.142	-0.05985687	2.8779182	9.012051	-0.012685227	0.006856351	0.01804496	-0.16789281	3.12242	9.294765	Sitting_Scroll
12:14:56.165	-0.05985687	2.8779182	9.012051	-0.012685227	0.006856351	0.01804496	-0.16789281	3.12242	9.294765	Sitting_Scroll
12:14:56.188	-0.05985687	2.8779182	9.012051	-0.012685227	0.006856351	0.01804496	-0.16789281	3.12242	9.294765	Sitting_Scroll
12:14:56.211	-0.19633053	3.0359404	9.14613	-0.0023005186	0.008688948	0.0009407325	-0.17325243	3.1135774	9.297634	Sitting_Scroll
12:14:56.234	-0.19633053	3.0359404	9.14613	-0.0023005186	0.008688948	0.0009407325	-0.17325243	3.1135774	9.297634	Sitting_Scroll
12:14:56.257	-0.19633053	3.0359404	9.14613	-0.0023005186	0.008688948	0.0009407325	-0.17325243	3.1135774	9.297634	Sitting_Scroll
12:14:56.283	-0.19633053	3.0359404	9.14613	-0.0023005186	0.008688948	0.0009407325	-0.17325243	3.1135774	9.297634	Sitting_Scroll
12:14:56.303	-0.19633053	3.0359404	9.14613	-0.0023005186	0.008688948	0.0009407325	-0.17325243	3.1135774	9.297634	Sitting_Scroll
12:14:56.324	-0.19633053	3.0359404	9.14613	-0.0023005186	0.008688948	0.0009407325	-0.17325243	3.1135774	9.297634	Sitting_Scroll
12:14:56.345	-0.19633053	3.0359404	9.14613	-0.0023005186	0.008688948	0.0009407325	-0.17325243	3.1135774	9.297634	Sitting_Scroll
12:14:56.365	-0.19633053	3.0359404	9.14613	-0.0023005186	0.008688948	0.0009407325	-0.17325243	3.1135774	9.297634	Sitting_Scroll
12:14:56.386	-0.10774237	3.0024207	8.976136	0.022744957	0.015408466	-0.021050418	-0.19660087	3.1264884	9.292835	Sitting_Scroll
12:14:56.408	-0.10774237	3.0024207	8.976136	0.022744957	0.015408466	-0.021050418	-0.19660087	3.1264884	9.292835	Sitting_Scroll
12:14:56.433	-0.10774237	3.0024207	8.976136	0.022744957	0.015408466	-0.021050418	-0.19660087	3.1264884	9.292835	Sitting_Scroll
12:14:56.455	-0.10774237	3.0024207	8.976136	0.022744957	0.015408466	-0.021050418	-0.19660087	3.1264884	9.292835	Sitting_Scroll
12:14:56.475	-0.10774237	3.0024207	8.976136	0.022744957	0.015408466	-0.021050418	-0.19660087	3.1264884	9.292835	Sitting_Scroll
12:14:56.496	-0.10774237	3.0024207	8.976136	0.022744957	0.015408466	-0.021050418	-0.19660087	3.1264884	9.292835	Sitting_Scroll
12:14:56.517	-0.10774237	3.0024207	8.976136	0.022744957	0.015408466	-0.021050418	-0.19660087	3.1264884	9.292835	Sitting_Scroll
12:14:56.541	-0.10774237	3.0024207	8.976136	0.022744957	0.015408466	-0.021050418	-0.19660087	3.1264884	9.292835	Sitting_Scroll
12:14:56.561	-0.20111908	3.040729	8.844451	-0.00596571	0.0056346213	0.0064385193	-0.22428325	3.138664	9.288103	Sitting_Scroll
12:14:56.583	-0.20111908	3.040729	8.844451	-0.00596571	0.0056346213	0.0064385193	-0.22428325	3.138664	9.288103	Sitting_Scroll
12:14:56.604	-0.20111908	3.040729	8.844451	-0.00596571	0.0056346213	0.0064385193	-0.22428325	3.138664	9.288103	Sitting_Scroll
12:14:56.625	-0.20111908	3.040729	8.844451	-0.00596571	0.0056346213	0.0064385193	-0.22428325	3.138664	9.288103	Sitting_Scroll
12:14:56.647	-0.20111908	3.040729	8.844451	-0.00596571	0.0056346213	0.0064385193	-0.22428325	3.138664	9.288103	Sitting_Scroll
12:14:56.668	-0.20111908	3.040729	8.844451	-0.00596571	0.0056346213	0.0064385193	-0.22428325	3.138664	9.288103	Sitting_Scroll
12:14:56.691	-0.20111908	3.040729	8.844451	-0.00596571	0.0056346213	0.0064385193	-0.22428325	3.138664	9.288103	Sitting_Scroll
12:14:56.712	-0.20111908	3.040729	8.844451	-0.00596571	0.0056346213	0.0064385193	-0.22428325	3.138664	9.288103	Sitting_Scroll
12:14:56.736	-0.20111908	3.040729	8.844451	-0.00596571	0.0056346213	0.0064385193	-0.22428325	3.138664	9.288103	Sitting_Scroll
12:14:56.758	-0.28013015	2.997632	8.925857	-0.009630902	0.018462792	0.011325441	-0.22794703	3.130331	9.290825	Sitting_Scroll
12:14:56.780	-0.28013015	2.997632	8.925857	-0.009630902	0.018462792	0.011325441	-0.22794703	3.130331	9.290825	Sitting_Scroll
12:14:56.802	-0.28013015	2.997632	8.925857	-0.009630902	0.018462792	0.011325441	-0.22794703	3.130331	9.290825	Sitting_Scroll
12:14:56.825	-0.28013015	2.997632	8.925857	-0.009630902	0.018462792	0.011325441	-0.22794703	3.130331	9.290825	Sitting_Scroll
12:14:56.846	-0.28013015	2.997632	8.925857	-0.009630902	0.018462792	0.011325441	-0.22794703	3.130331	9.290825	Sitting_Scroll
12:14:56.868	-0.28013015	2.997632	8.925857	-0.009630902	0.018462792	0.011325441	-0.22794703	3.130331	9.290825	Sitting_Scroll
12:14:56.889	-0.28013015	2.997632	8.925857	-0.009630902	0.018462792	0.011325441	-0.22794703	3.130331	9.290825	Sitting_Scroll
12:14:56.911	-0.28013015	2.997632	8.925857	-0.009630902	0.018462792	0.011325441	-0.22794703	3.130331	9.290825	Sitting_Scroll
12:14:56.933	-0.1699935	2.978478	9.004868	-0.004133114	-0.0010848967	0.00766025	-0.24419177	3.140257	9.287063	Sitting_Scroll
12:14:56.954	-0.1699935	2.978478	9.004868	-0.004133114	-0.0010848967	0.00766025	-0.24419177	3.140257	9.287063	Sitting_Scroll
12:14:56.976	-0.1699935	2.978478	9.004868	-0.004133114	-0.0010848967	0.00766025	-0.24419177	3.140257	9.287063	Sitting_Scroll
12:14:56.998	-0.1699935	2.978478	9.004868	-0.004133114	-0.0010848967	0.00766025	-0.24419177	3.140257	9.287063	Sitting_Scroll
12:14:57.020	-0.1699935	2.978478	9.004868	-0.004133114	-0.0010848967	0.00766025	-0.24419177	3.140257	9.287063	Sitting_Scroll
12:14:57.043	-0.1699935	2.978478	9.004868	-0.004133114	-0.0010848967	0.00766025	-0.24419177	3.140257	9.287063	Sitting_Scroll
12:14:57.064	-0.1699935	2.978478	9.004868	-0.004133114	-0.0010848967	0.00766025	-0.24419177	3.140257	9.287063	Sitting_Scroll
12:14:57.086	-0.1699935	2.978478	9.004868	-0.004133114	-0.0010848967	0.00766025	-0.24419177	3.140257	9.287063	Sitting_Scroll
12:14:57.106	-0.20590763	3.0742488	9.057542	0.00014294247	-0.010858741	-0.0045570545	-0.23474984	3.1494	9.284209	Sitting_Scroll
12:14:57.127	-0.20590763	3.0742488	9.057542	0.00014294247	-0.010858741	-0.0045570545	-0.23474984	3.1494	9.284209	Sitting_Scroll
12:14:57.148	-0.20590763	3.0742488	9.057542	0.00014294247	-0.010858741	-0.0045570545	-0.23474984	3.1494	9.284209	Sitting_Scroll
12:14:57.169	-0.20590763	3.0742488	9.057542	0.00014294247	-0.010858741	-0.0045570545	-0.23474984	3.1494	9.284209	Sitting_Scroll
12:14:57.194	-0.20590763	3.0742488	9.057542	0.00014294247	-0.010858741	-0.0045570545	-0.23474984	3.1494	9.284209	Sitting_Scroll
12:14:57.216	-0.20590763	3.0742488	9.057542	0.00014294247	-0.010858741	-0.0045570545	-0.23474984	3.1494	9.284209	Sitting_Scroll
12:14:57.236	-0.20590763	3.0742488	9.057542	0.00014294247	-0.010858741	-0.0045570545	-0.23474984	3.1494	9.284209	Sitting_Scroll
12:14:57.258	-0.20590763	3.0742488	9.057542	0.00014294247	-0.010858741	-0.0045570545	-0.23474984	3.1494	9.284209	Sitting_Scroll
12:14:57.279	-0.30646718	3.0814316	8.889942	0.014192844	0.011132408	0.011325441	-0.23490562	3.156243	9.281881	Sitting_Scroll
12:14:57.300	-0.30646718	3.0814316	8.889942	0.014192844	0.011132408	0.011325441	-0.23490562	3.156243	9.281881	Sitting_Scroll
12:14:57.322	-0.30646718	3.0814316	8.889942	0.014192844	0.011132408	0.011325441	-0.23490562	3.156243	9.281881	Sitting_Scroll
12:14:57.344	-0.30646718	3.0814316	8.889942	0.014192844	0.011132408	0.011325441	-0.23490562	3.156243	9.281881	Sitting_Scroll
12:14:57.366	-0.30646718	3.0814316	8.889942	0.014192844	0.011132408	0.011325441	-0.23490562	3.156243	9.281881	Sitting_Scroll
12:14:57.386	-0.30646718	3.0814316	8.889942	0.014192844	0.011132408	0.011325441	-0.23490562	3.156243	9.281881	Sitting_Scroll
12:14:57.408	-0.30646718	3.0814316	8.889942	0.014192844	0.011132408	0.011325441	-0.23490562	3.156243	9.281881	Sitting_Scroll
12:14:57.430	-0.30646718	3.0814316	8.889942	0.014192844	0.011132408	0.011325441	-0.23490562	3.156243	9.281881	Sitting_Scroll
12:14:57.451	-0.30646718	3.0814316	8.889942	0.014192844	0.011132408	0.011325441	-0.23490562	3.156243	9.281881	Sitting_Scroll
12:14:57.473	-0.28731298	3.1053743	8.849239	-0.019404745	-0.006582684	0.025986208	-0.22187619	3.1514766	9.28382	Sitting_Scroll
12:14:57.495	-0.28731298	3.1053743	8.849239	-0.019404745	-0.006582684	0.025986208	-0.22187619	3.1514766	9.28382	Sitting_Scroll
12:14:57.517	-0.28731298	3.1053743	8.849239	-0.019404745	-0.006582684	0.025986208	-0.22187619	3.1514766	9.28382	Sitting_Scroll
12:14:57.537	-0.28731298	3.1053743	8.849239	-0.019404745	-0.006582684	0.025986208	-0.22187619	3.1514766	9.28382	Sitting_Scroll
12:14:57.558	-0.28731298	3.1053743	8.849239	-0.019404745	-0.006582684	0.025986208	-0.22187619	3.1514766	9.28382	Sitting_Scroll
12:14:57.580	-0.28731298	3.1053743	8.849239	-0.019404745	-0.006582684	0.025986208	-0.22187619	3.1514766	9.28382	Sitting_Scroll
12:14:57.601	-0.28731298	3.1053743	8.849239	-0.019404745	-0.006582684	0.025986208	-0.22187619	3.1514766	9.28382	Sitting_Scroll
12:14:57.623	-0.28731298	3.1053743	8.849239	-0.019404745	-0.006582684	0.025986208	-0.22187619	3.1514766	9.28382	Sitting_Scroll
12:14:57.645	-0.13168511	2.9808722	9.0288105	-0.024291668	-0.011469605	0.010714577	-0.22432724	3.1412845	9.287216	Sitting_Scroll
12:14:57.667	-0.13168511	2.9808722	9.0288105	-0.024291668	-0.011469605	0.010714577	-0.22432724	3.1412845	9.287216	Sitting_Scroll
12:14:57.689	-0.13168511	2.9808722	9.0288105	-0.024291668	-0.011469605	0.010714577	-0.22432724	3.1412845	9.287216	Sitting_Scroll
12:14:57.710	-0.13168511	2.9808722	9.0288105	-0.024291668	-0.011469605	0.010714577	-0.22432724	3.1412845	9.287216	Sitting_Scroll
12:14:57.731	-0.13168511	2.9808722	9.0288105	-0.024291668	-0.011469605	0.010714577	-0.22432724	3.1412845	9.287216	Sitting_Scroll
12:14:57.752	-0.13168511	2.9808722	9.0288105	-0.024291668	-0.011469605	0.010714577	-0.22432724	3.1412845	9.287216	Sitting_Scroll
12:14:57.774	-0.13168511	2.9808722	9.0288105	-0.024291668	-0.011469605	0.010714577	-0.22432724	3.1412845	9.287216	Sitting_Scroll
12:14:57.796	-0.13168511	2.9808722	9.0288105	-0.024291668	-0.011469605	0.010714577	-0.22432724	3.1412845	9.287216	Sitting_Scroll
12:14:57.817	-0.13168511	2.9808722	9.0288105	-0.024291668	-0.011469605	0.010714577	-0.22432724	3.1412845	9.287216	Sitting_Scroll
12:14:57.840	-0.2657645	3.031152	8.942616	0.0074733254	0.011132408	0.007049385	-0.25152358	3.156925	9.281214	Sitting_Scroll
12:14:57.863	-0.2657645	3.031152	8.942616	0.0074733254	0.011132408	0.007049385	-0.25152358	3.156925	9.281214	Sitting_Scroll
12:14:57.883	-0.2657645	3.031152	8.942616	0.0074733254	0.011132408	0.007049385	-0.25152358	3.156925	9.281214	Sitting_Scroll
12:14:57.905	-0.2657645	3.031152	8.942616	0.0074733254	0.011132408	0.007049385	-0.25152358	3.156925	9.281214	Sitting_Scroll
12:14:57.927	-0.2657645	3.031152	8.942616	0.0074733254	0.011132408	0.007049385	-0.25152358	3.156925	9.281214	Sitting_Scroll
12:14:57.948	-0.2657645	3.031152	8.942616	0.0074733254	0.011132408	0.007049385	-0.25152358	3.156925	9.281214	Sitting_Scroll
12:14:57.970	-0.2657645	3.031152	8.942616	0.0074733254	0.011132408	0.007049385	-0.25152358	3.156925	9.281214	Sitting_Scroll
12:14:57.991	-0.2657645	3.031152	8.942616	0.0074733254	0.011132408	0.007049385	-0.25152358	3.156925	9.281214	Sitting_Scroll
12:14:58.012	-0.19154198	3.031152	8.947405	0.0025864034	-0.018189123	-0.0021135937	-0.25156698	3.163067	9.279121	Sitting_Scroll
12:14:58.033	-0.19154198	3.031152	8.947405	0.0025864034	-0.018189123	-0.0021135937	-0.25156698	3.163067	9.279121	Sitting_Scroll
12:14:58.056	-0.19154198	3.031152	8.947405	0.0025864034	-0.018189123	-0.0021135937	-0.25156698	3.163067	9.279121	Sitting_Scroll
12:14:58.077	-0.19154198	3.031152	8.947405	0.0025864034	-0.018189123	-0.0021135937	-0.25156698	3.163067	9.279121	Sitting_Scroll
12:14:58.099	-0.19154198	3.031152	8.947405	0.0025864034	-0.018189123	-0.0021135937	-0.25156698	3.163067	9.279121	Sitting_Scroll
12:14:58.122	-0.19154198	3.031152	8.947405	0.0025864034	-0.018189123	-0.0021135937	-0.25156698	3.163067	9.279121	Sitting_Scroll
12:14:58.143	-0.19154198	3.031152	8.947405	0.0025864034	-0.018189123	-0.0021135937	-0.25156698	3.163067	9.279121	Sitting_Scroll
12:14:58.165	-0.19154198	3.031152	8.947405	0.0025864034	-0.018189123	-0.0021135937	-0.25156698	3.163067	9.279121	Sitting_Scroll
12:14:58.185	-0.12689656	3.1412885	8.784595	-0.01757215	-0.031628158	-0.0033353243	-0.22133741	3.156727	9.282049	Sitting_Scroll
12:14:58.207	-0.12689656	3.1412885	8.784595	-0.01757215	-0.031628158	-0.0033353243	-0.22133741	3.156727	9.282049	Sitting_Scroll
12:14:58.228	-0.12689656	3.1412885	8.784595	-0.01757215	-0.031628158	-0.0033353243	-0.22133741	3.156727	9.282049	Sitting_Scroll
12:14:58.249	-0.12689656	3.1412885	8.784595	-0.01757215	-0.031628158	-0.0033353243	-0.22133741	3.156727	9.282049	Sitting_Scroll
12:14:58.271	-0.12689656	3.1412885	8.784595	-0.01757215	-0.031628158	-0.0033353243	-0.22133741	3.156727	9.282049	Sitting_Scroll
12:14:58.292	-0.12689656	3.1412885	8.784595	-0.01757215	-0.031628158	-0.0033353243	-0.22133741	3.156727	9.282049	Sitting_Scroll
12:14:58.313	-0.12689656	3.1412885	8.784595	-0.01757215	-0.031628158	-0.0033353243	-0.22133741	3.156727	9.282049	Sitting_Scroll
12:14:58.335	-0.12689656	3.1412885	8.784595	-0.01757215	-0.031628158	-0.0033353243	-0.22133741	3.156727	9.282049	Sitting_Scroll
12:14:58.356	-0.12689656	3.1412885	8.784595	-0.01757215	-0.031628158	-0.0033353243	-0.22133741	3.156727	9.282049	Sitting_Scroll
12:14:58.378	-0.4740664	3.2394538	8.784595	0.015414573	-0.019410854	-0.00516792	-0.2360434	3.1638286	9.279269	Sitting_Scroll
12:14:58.400	-0.4740664	3.2394538	8.784595	0.015414573	-0.019410854	-0.00516792	-0.2360434	3.1638286	9.279269	Sitting_Scroll
12:14:58.421	-0.4740664	3.2394538	8.784595	0.015414573	-0.019410854	-0.00516792	-0.2360434	3.1638286	9.279269	Sitting_Scroll
12:14:58.442	-0.4740664	3.2394538	8.784595	0.015414573	-0.019410854	-0.00516792	-0.2360434	3.1638286	9.279269	Sitting_Scroll
12:14:58.463	-0.4740664	3.2394538	8.784595	0.015414573	-0.019410854	-0.00516792	-0.2360434	3.1638286	9.279269	Sitting_Scroll
12:14:58.484	-0.4740664	3.2394538	8.784595	0.015414573	-0.019410854	-0.00516792	-0.2360434	3.1638286	9.279269	Sitting_Scroll
12:14:58.515	-0.4740664	3.2394538	8.784595	0.015414573	-0.019410854	-0.00516792	-0.2360434	3.1638286	9.279269	Sitting_Scroll
12:14:58.548	-0.06464542	3.0215747	8.964165	0.08627494	0.078938454	-0.028380798	-0.17991336	3.1470284	9.286238	Sitting_Scroll
12:14:58.584	-0.06464542	3.0215747	8.964165	0.08627494	0.078938454	-0.028380798	-0.17991336	3.1470284	9.286238	Sitting_Scroll
12:14:58.617	-0.06464542	3.0215747	8.964165	0.08627494	0.078938454	-0.028380798	-0.17991336	3.1470284	9.286238	Sitting_Scroll
12:14:58.651	-0.06464542	3.0215747	8.964165	0.08627494	0.078938454	-0.028380798	-0.17991336	3.1470284	9.286238	Sitting_Scroll
12:14:58.685	-0.06464542	3.0215747	8.964165	0.08627494	0.078938454	-0.028380798	-0.17991336	3.1470284	9.286238	Sitting_Scroll
12:14:58.718	-0.06464542	3.0215747	8.964165	0.08627494	0.078938454	-0.028380798	-0.17991336	3.1470284	9.286238	Sitting_Scroll
12:14:58.752	-0.51716334	3.3328304	8.91628	0.1662983	0.10581652	0.005827654	-0.35209465	3.2771132	9.236175	Sitting_Scroll
12:14:58.775	-0.51716334	3.3328304	8.91628	0.1662983	0.10581652	0.005827654	-0.35209465	3.2771132	9.236175	Sitting_Scroll
12:14:58.798	-0.51716334	3.3328304	8.91628	0.1662983	0.10581652	0.005827654	-0.35209465	3.2771132	9.236175	Sitting_Scroll
12:14:58.821	-0.51716334	3.3328304	8.91628	0.1662983	0.10581652	0.005827654	-0.35209465	3.2771132	9.236175	Sitting_Scroll
12:14:58.844	-0.51716334	3.3328304	8.91628	0.1662983	0.10581652	0.005827654	-0.35209465	3.2771132	9.236175	Sitting_Scroll
12:14:58.867	-0.51716334	3.3328304	8.91628	0.1662983	0.10581652	0.005827654	-0.35209465	3.2771132	9.236175	Sitting_Scroll
12:14:58.890	-0.51716334	3.3328304	8.91628	0.1662983	0.10581652	0.005827654	-0.35209465	3.2771132	9.236175	Sitting_Scroll
12:14:58.914	-0.7637737	3.9146392	9.747093	0.32145807	-0.36454973	0.07668803	-0.33559975	3.5019698	9.153904	Sitting_Scroll
12:14:58.938	-0.7637737	3.9146392	9.747093	0.32145807	-0.36454973	0.07668803	-0.33559975	3.5019698	9.153904	Sitting_Scroll
12:14:58.962	-0.7637737	3.9146392	9.747093	0.32145807	-0.36454973	0.07668803	-0.33559975	3.5019698	9.153904	Sitting_Scroll
12:14:58.985	-0.7637737	3.9146392	9.747093	0.32145807	-0.36454973	0.07668803	-0.33559975	3.5019698	9.153904	Sitting_Scroll
12:14:59.007	-0.7637737	3.9146392	9.747093	0.32145807	-0.36454973	0.07668803	-0.33559975	3.5019698	9.153904	Sitting_Scroll
12:14:59.031	-0.7637737	3.9146392	9.747093	0.32145807	-0.36454973	0.07668803	-0.33559975	3.5019698	9.153904	Sitting_Scroll
12:14:59.054	-0.7637737	3.9146392	9.747093	0.32145807	-0.36454973	0.07668803	-0.33559975	3.5019698	9.153904	Sitting_Scroll
12:14:59.077	-0.7637737	3.9146392	9.747093	0.32145807	-0.36454973	0.07668803	-0.33559975	3.5019698	9.153904	Sitting_Scroll
12:14:59.100	-0.04070267	3.4980354	9.107821	-0.24420315	-0.13119918	0.0027733282	-0.13622078	3.5663826	9.134151	Sitting_Scroll
12:14:59.123	-0.04070267	3.4980354	9.107821	-0.24420315	-0.13119918	0.0027733282	-0.13622078	3.5663826	9.134151	Sitting_Scroll
12:14:59.146	-0.04070267	3.4980354	9.107821	-0.24420315	-0.13119918	0.0027733282	-0.13622078	3.5663826	9.134151	Sitting_Scroll
12:14:59.170	-0.04070267	3.4980354	9.107821	-0.24420315	-0.13119918	0.0027733282	-0.13622078	3.5663826	9.134151	Sitting_Scroll
12:14:59.195	-0.04070267	3.4980354	9.107821	-0.24420315	-0.13119918	0.0027733282	-0.13622078	3.5663826	9.134151	Sitting_Scroll
12:14:59.217	-0.04070267	3.4980354	9.107821	-0.24420315	-0.13119918	0.0027733282	-0.13622078	3.5663826	9.134151	Sitting_Scroll
12:14:59.240	-0.04070267	3.4980354	9.107821	-0.24420315	-0.13119918	0.0027733282	-0.13622078	3.5663826	9.134151	Sitting_Scroll
12:14:59.262	-0.071828246	3.4357843	8.684034	-0.008409171	-0.046288926	-0.059534926	-0.051404465	3.4811447	9.167844	Sitting_Scroll
12:14:59.285	-0.071828246	3.4357843	8.684034	-0.008409171	-0.046288926	-0.059534926	-0.051404465	3.4811447	9.167844	Sitting_Scroll
12:14:59.308	-0.071828246	3.4357843	8.684034	-0.008409171	-0.046288926	-0.059534926	-0.051404465	3.4811447	9.167844	Sitting_Scroll
12:14:59.331	-0.071828246	3.4357843	8.684034	-0.008409171	-0.046288926	-0.059534926	-0.051404465	3.4811447	9.167844	Sitting_Scroll
12:14:59.353	-0.071828246	3.4357843	8.684034	-0.008409171	-0.046288926	-0.059534926	-0.051404465	3.4811447	9.167844	Sitting_Scroll
12:14:59.377	-0.071828246	3.4357843	8.684034	-0.008409171	-0.046288926	-0.059534926	-0.051404465	3.4811447	9.167844	Sitting_Scroll
12:14:59.402	-0.071828246	3.4357843	8.684034	-0.008409171	-0.046288926	-0.059534926	-0.051404465	3.4811447	9.167844	Sitting_Scroll
12:14:59.425	-0.071828246	3.4357843	8.684034	-0.008409171	-0.046288926	-0.059534926	-0.051404465	3.4811447	9.167844	Sitting_Scroll
12:14:59.448	-0.038308397	3.3591676	8.837268	-0.0517806	-0.0047500883	-0.07541742	-0.020411504	3.4418125	9.182803	Sitting_Scroll
12:14:59.471	-0.038308397	3.3591676	8.837268	-0.0517806	-0.0047500883	-0.07541742	-0.020411504	3.4418125	9.182803	Sitting_Scroll
12:14:59.493	-0.038308397	3.3591676	8.837268	-0.0517806	-0.0047500883	-0.07541742	-0.020411504	3.4418125	9.182803	Sitting_Scroll
12:14:59.515	-0.038308397	3.3591676	8.837268	-0.0517806	-0.0047500883	-0.07541742	-0.020411504	3.4418125	9.182803	Sitting_Scroll
12:14:59.538	-0.038308397	3.3591676	8.837268	-0.0517806	-0.0047500883	-0.07541742	-0.020411504	3.4418125	9.182803	Sitting_Scroll
12:14:59.561	-0.038308397	3.3591676	8.837268	-0.0517806	-0.0047500883	-0.07541742	-0.020411504	3.4418125	9.182803	Sitting_Scroll
12:14:59.584	-0.038308397	3.3591676	8.837268	-0.0517806	-0.0047500883	-0.07541742	-0.020411504	3.4418125	9.182803	Sitting_Scroll
12:14:59.607	-0.038308397	3.3591676	8.837268	-0.0517806	-0.0047500883	-0.07541742	-0.020411504	3.4418125	9.182803	Sitting_Scroll
12:14:59.631	0.08140534	3.265791	8.813326	-0.0047439793	-0.04689979	-0.13161702	0.02877616	3.3794649	9.205909	Sitting_Scroll
12:14:59.654	0.08140534	3.265791	8.813326	-0.0047439793	-0.04689979	-0.13161702	0.02877616	3.3794649	9.205909	Sitting_Scroll
12:14:59.676	0.08140534	3.265791	8.813326	-0.0047439793	-0.04689979	-0.13161702	0.02877616	3.3794649	9.205909	Sitting_Scroll
12:14:59.699	0.08140534	3.265791	8.813326	-0.0047439793	-0.04689979	-0.13161702	0.02877616	3.3794649	9.205909	Sitting_Scroll
12:14:59.723	0.08140534	3.265791	8.813326	-0.0047439793	-0.04689979	-0.13161702	0.02877616	3.3794649	9.205909	Sitting_Scroll
12:14:59.746	0.08140534	3.265791	8.813326	-0.0047439793	-0.04689979	-0.13161702	0.02877616	3.3794649	9.205909	Sitting_Scroll
12:14:59.768	0.08140534	3.265791	8.813326	-0.0047439793	-0.04689979	-0.13161702	0.02877616	3.3794649	9.205909	Sitting_Scroll
12:14:59.791	0.08140534	3.265791	8.813326	-0.0047439793	-0.04689979	-0.13161702	0.02877616	3.3794649	9.205909	Sitting_Scroll
12:14:59.814	-0.42618093	3.3567734	8.839663	0.13575502	0.16507044	-0.14016914	-0.040499475	3.384869	9.203879	Sitting_Scroll
12:14:59.838	-0.42618093	3.3567734	8.839663	0.13575502	0.16507044	-0.14016914	-0.040499475	3.384869	9.203879	Sitting_Scroll
12:14:59.860	-0.42618093	3.3567734	8.839663	0.13575502	0.16507044	-0.14016914	-0.040499475	3.384869	9.203879	Sitting_Scroll
12:14:59.883	-0.42618093	3.3567734	8.839663	0.13575502	0.16507044	-0.14016914	-0.040499475	3.384869	9.203879	Sitting_Scroll
12:14:59.906	-0.42618093	3.3567734	8.839663	0.13575502	0.16507044	-0.14016914	-0.040499475	3.384869	9.203879	Sitting_Scroll
12:14:59.928	-0.42618093	3.3567734	8.839663	0.13575502	0.16507044	-0.14016914	-0.040499475	3.384869	9.203879	Sitting_Scroll
12:14:59.952	-0.42618093	3.3567734	8.839663	0.13575502	0.16507044	-0.14016914	-0.040499475	3.384869	9.203879	Sitting_Scroll
12:14:59.975	-0.42618093	3.3567734	8.839663	0.13575502	0.16507044	-0.14016914	-0.040499475	3.384869	9.203879	Sitting_Scroll
12:14:59.998	-0.3232271	3.2681851	8.968953	-0.00046792277	0.00013683381	-0.032656856	-0.2719149	3.4673407	9.169187	Sitting_Scroll
12:15:00.021	-0.3232271	3.2681851	8.968953	-0.00046792277	0.00013683381	-0.032656856	-0.2719149	3.4673407	9.169187	Sitting_Scroll
12:15:00.044	-0.3232271	3.2681851	8.968953	-0.00046792277	0.00013683381	-0.032656856	-0.2719149	3.4673407	9.169187	Sitting_Scroll
12:15:00.067	-0.3232271	3.2681851	8.968953	-0.00046792277	0.00013683381	-0.032656856	-0.2719149	3.4673407	9.169187	Sitting_Scroll
12:15:00.087	-0.3232271	3.2681851	8.968953	-0.00046792277	0.00013683381	-0.032656856	-0.2719149	3.4673407	9.169187	Sitting_Scroll
12:15:00.108	-0.3232271	3.2681851	8.968953	-0.00046792277	0.00013683381	-0.032656856	-0.2719149	3.4673407	9.169187	Sitting_Scroll
12:15:00.130	-0.3232271	3.2681851	8.968953	-0.00046792277	0.00013683381	-0.032656856	-0.2719149	3.4673407	9.169187	Sitting_Scroll
12:15:00.151	-0.3232271	3.2681851	8.968953	-0.00046792277	0.00013683381	-0.032656856	-0.2719149	3.4673407	9.169187	Sitting_Scroll
12:15:00.173	-0.21309046	3.2993107	8.758257	-0.019404745	-0.011469605	0.03331659	-0.2972095	3.4807198	9.163331	Sitting_Scroll
12:15:00.195	-0.21309046	3.2993107	8.758257	-0.019404745	-0.011469605	0.03331659	-0.2972095	3.4807198	9.163331	Sitting_Scroll
12:15:00.218	-0.21309046	3.2993107	8.758257	-0.019404745	-0.011469605	0.03331659	-0.2972095	3.4807198	9.163331	Sitting_Scroll
12:15:00.241	-0.21309046	3.2993107	8.758257	-0.019404745	-0.011469605	0.03331659	-0.2972095	3.4807198	9.163331	Sitting_Scroll
12:15:00.264	-0.21309046	3.2993107	8.758257	-0.019404745	-0.011469605	0.03331659	-0.2972095	3.4807198	9.163331	Sitting_Scroll
12:15:00.286	-0.21309046	3.2993107	8.758257	-0.019404745	-0.011469605	0.03331659	-0.2972095	3.4807198	9.163331	Sitting_Scroll
12:15:00.310	-0.21309046	3.2993107	8.758257	-0.019404745	-0.011469605	0.03331659	-0.2972095	3.4807198	9.163331	Sitting_Scroll
12:15:00.333	-0.21309046	3.2993107	8.758257	-0.019404745	-0.011469605	0.03331659	-0.2972095	3.4807198	9.163331	Sitting_Scroll
12:15:00.355	-0.3040729	3.3663504	8.854029	0.031907935	0.048395187	0.038203515	-0.31310603	3.4773114	9.164095	Sitting_Scroll
12:15:00.378	-0.3040729	3.3663504	8.854029	0.031907935	0.048395187	0.038203515	-0.31310603	3.4773114	9.164095	Sitting_Scroll
12:15:00.400	-0.3040729	3.3663504	8.854029	0.031907935	0.048395187	0.038203515	-0.31310603	3.4773114	9.164095	Sitting_Scroll
12:15:00.422	-0.3040729	3.3663504	8.854029	0.031907935	0.048395187	0.038203515	-0.31310603	3.4773114	9.164095	Sitting_Scroll
12:15:00.444	-0.3040729	3.3663504	8.854029	0.031907935	0.048395187	0.038203515	-0.31310603	3.4773114	9.164095	Sitting_Scroll
12:15:00.467	-0.3040729	3.3663504	8.854029	0.031907935	0.048395187	0.038203515	-0.31310603	3.4773114	9.164095	Sitting_Scroll
12:15:00.490	-0.3040729	3.3663504	8.854029	0.031907935	0.048395187	0.038203515	-0.31310603	3.4773114	9.164095	Sitting_Scroll
12:15:00.513	-0.3040729	3.3663504	8.854029	0.031907935	0.048395187	0.038203515	-0.31310603	3.4773114	9.164095	Sitting_Scroll
12:15:00.536	-0.2561874	3.354379	8.707977	-0.06827396	0.010521542	0.09684657	-0.30381986	3.4799657	9.163401	Sitting_Scroll
12:15:00.559	-0.2561874	3.354379	8.707977	-0.06827396	0.010521542	0.09684657	-0.30381986	3.4799657	9.163401	Sitting_Scroll
12:15:00.582	-0.2561874	3.354379	8.707977	-0.06827396	0.010521542	0.09684657	-0.30381986	3.4799657	9.163401	Sitting_Scroll
12:15:00.605	-0.2561874	3.354379	8.707977	-0.06827396	0.010521542	0.09684657	-0.30381986	3.4799657	9.163401	Sitting_Scroll
12:15:00.628	-0.2561874	3.354379	8.707977	-0.06827396	0.010521542	0.09684657	-0.30381986	3.4799657	9.163401	Sitting_Scroll
12:15:00.651	-0.2561874	3.354379	8.707977	-0.06827396	0.010521542	0.09684657	-0.30381986	3.4799657	9.163401	Sitting_Scroll
12:15:00.674	-0.2561874	3.354379	8.707977	-0.06827396	0.010521542	0.09684657	-0.30381986	3.4799657	9.163401	Sitting_Scroll
12:15:00.697	-0.2561874	3.354379	8.707977	-0.06827396	0.010521542	0.09684657	-0.30381986	3.4799657	9.163401	Sitting_Scroll
12:15:00.719	-0.17717634	3.3112822	8.875577	0.06733812	0.056336436	0.08157495	-0.24271789	3.4327486	9.183011	Sitting_Scroll
12:15:00.742	-0.17717634	3.3112822	8.875577	0.06733812	0.056336436	0.08157495	-0.24271789	3.4327486	9.183011	Sitting_Scroll
12:15:00.763	-0.17717634	3.3112822	8.875577	0.06733812	0.056336436	0.08157495	-0.24271789	3.4327486	9.183011	Sitting_Scroll
12:15:00.786	-0.17717634	3.3112822	8.875577	0.06733812	0.056336436	0.08157495	-0.24271789	3.4327486	9.183011	Sitting_Scroll
12:15:00.810	-0.17717634	3.3112822	8.875577	0.06733812	0.056336436	0.08157495	-0.24271789	3.4327486	9.183011	Sitting_Scroll
12:15:00.833	-0.17717634	3.3112822	8.875577	0.06733812	0.056336436	0.08157495	-0.24271789	3.4327486	9.183011	Sitting_Scroll
12:15:00.856	-0.17717634	3.3112822	8.875577	0.06733812	0.056336436	0.08157495	-0.24271789	3.4327486	9.183011	Sitting_Scroll
12:15:00.879	-0.17717634	3.3112822	8.875577	0.06733812	0.056336436	0.08157495	-0.24271789	3.4327486	9.183011	Sitting_Scroll
12:15:00.903	-0.23224466	3.371139	8.844451	0.02091236	0.064277686	0.1261681	-0.24660628	3.4588418	9.173111	Sitting_Scroll
12:15:00.926	-0.23224466	3.371139	8.844451	0.02091236	0.064277686	0.1261681	-0.24660628	3.4588418	9.173111	Sitting_Scroll
12:15:00.949	-0.23224466	3.371139	8.844451	0.02091236	0.064277686	0.1261681	-0.24660628	3.4588418	9.173111	Sitting_Scroll
12:15:00.973	-0.23224466	3.371139	8.844451	0.02091236	0.064277686	0.1261681	-0.24660628	3.4588418	9.173111	Sitting_Scroll
12:15:00.995	-0.23224466	3.371139	8.844451	0.02091236	0.064277686	0.1261681	-0.24660628	3.4588418	9.173111	Sitting_Scroll
12:15:01.018	-0.23224466	3.371139	8.844451	0.02091236	0.064277686	0.1261681	-0.24660628	3.4588418	9.173111	Sitting_Scroll
12:15:01.041	-0.23224466	3.371139	8.844451	0.02091236	0.064277686	0.1261681	-0.24660628	3.4588418	9.173111	Sitting_Scroll
12:15:01.064	-0.026337024	3.2705793	9.217958	-0.18372749	-0.04018027	0.5446108	-0.11280235	3.3868706	9.202541	Sitting_Scroll
12:15:01.086	-0.026337024	3.2705793	9.217958	-0.18372749	-0.04018027	0.5446108	-0.11280235	3.3868706	9.202541	Sitting_Scroll
12:15:01.110	-0.026337024	3.2705793	9.217958	-0.18372749	-0.04018027	0.5446108	-0.11280235	3.3868706	9.202541	Sitting_Scroll
12:15:01.133	-0.026337024	3.2705793	9.217958	-0.18372749	-0.04018027	0.5446108	-0.11280235	3.3868706	9.202541	Sitting_Scroll
12:15:01.156	-0.026337024	3.2705793	9.217958	-0.18372749	-0.04018027	0.5446108	-0.11280235	3.3868706	9.202541	Sitting_Scroll
12:15:01.179	-0.026337024	3.2705793	9.217958	-0.18372749	-0.04018027	0.5446108	-0.11280235	3.3868706	9.202541	Sitting_Scroll
12:15:01.203	-0.026337024	3.2705793	9.217958	-0.18372749	-0.04018027	0.5446108	-0.11280235	3.3868706	9.202541	Sitting_Scroll
12:15:01.226	-0.026337024	3.2705793	9.217958	-0.18372749	-0.04018027	0.5446108	-0.11280235	3.3868706	9.202541	Sitting_Scroll
12:15:01.248	-0.19393626	4.819675	8.300951	0.2786975	-0.26803303	0.5513303	0.11844255	3.5888546	9.125593	Sitting_Scroll
12:15:01.270	-0.19393626	4.819675	8.300951	0.2786975	-0.26803303	0.5513303	0.11844255	3.5888546	9.125593	Sitting_Scroll
12:15:01.293	-0.19393626	4.819675	8.300951	0.2786975	-0.26803303	0.5513303	0.11844255	3.5888546	9.125593	Sitting_Scroll
12:15:01.317	-0.19393626	4.819675	8.300951	0.2786975	-0.26803303	0.5513303	0.11844255	3.5888546	9.125593	Sitting_Scroll
12:15:01.340	-0.19393626	4.819675	8.300951	0.2786975	-0.26803303	0.5513303	0.11844255	3.5888546	9.125593	Sitting_Scroll
12:15:01.361	-0.19393626	4.819675	8.300951	0.2786975	-0.26803303	0.5513303	0.11844255	3.5888546	9.125593	Sitting_Scroll
12:15:01.384	-0.19393626	4.819675	8.300951	0.2786975	-0.26803303	0.5513303	0.11844255	3.5888546	9.125593	Sitting_Scroll
12:15:01.407	-0.19393626	4.819675	8.300951	0.2786975	-0.26803303	0.5513303	0.11844255	3.5888546	9.125593	Sitting_Scroll
12:15:01.431	2.0399222	3.2921278	8.763046	-0.14951904	-0.34683463	0.19214156	1.2128851	3.6352909	9.026844	Sitting_Scroll
12:15:01.453	2.0399222	3.2921278	8.763046	-0.14951904	-0.34683463	0.19214156	1.2128851	3.6352909	9.026844	Sitting_Scroll
12:15:01.475	2.0399222	3.2921278	8.763046	-0.14951904	-0.34683463	0.19214156	1.2128851	3.6352909	9.026844	Sitting_Scroll
12:15:01.498	2.0399222	3.2921278	8.763046	-0.14951904	-0.34683463	0.19214156	1.2128851	3.6352909	9.026844	Sitting_Scroll
12:15:01.521	2.0399222	3.2921278	8.763046	-0.14951904	-0.34683463	0.19214156	1.2128851	3.6352909	9.026844	Sitting_Scroll
12:15:01.545	2.0399222	3.2921278	8.763046	-0.14951904	-0.34683463	0.19214156	1.2128851	3.6352909	9.026844	Sitting_Scroll
12:15:01.567	2.0399222	3.2921278	8.763046	-0.14951904	-0.34683463	0.19214156	1.2128851	3.6352909	9.026844	Sitting_Scroll
12:15:01.591	2.0399222	3.2921278	8.763046	-0.14951904	-0.34683463	0.19214156	1.2128851	3.6352909	9.026844	Sitting_Scroll
12:15:01.613	1.9417568	3.344802	8.212362	0.144918	-0.630887	-0.18354057	1.4247552	3.9203458	8.87532	Sitting_Scroll
12:15:01.636	1.9417568	3.344802	8.212362	0.144918	-0.630887	-0.18354057	1.4247552	3.9203458	8.87532	Sitting_Scroll
12:15:01.660	1.9417568	3.344802	8.212362	0.144918	-0.630887	-0.18354057	1.4247552	3.9203458	8.87532	Sitting_Scroll
12:15:01.683	1.9417568	3.344802	8.212362	0.144918	-0.630887	-0.18354057	1.4247552	3.9203458	8.87532	Sitting_Scroll
12:15:01.706	1.9417568	3.344802	8.212362	0.144918	-0.630887	-0.18354057	1.4247552	3.9203458	8.87532	Sitting_Scroll
12:15:01.729	1.9417568	3.344802	8.212362	0.144918	-0.630887	-0.18354057	1.4247552	3.9203458	8.87532	Sitting_Scroll
12:15:01.752	1.9417568	3.344802	8.212362	0.144918	-0.630887	-0.18354057	1.4247552	3.9203458	8.87532	Sitting_Scroll
12:15:01.774	1.9417568	3.344802	8.212362	0.144918	-0.630887	-0.18354057	1.4247552	3.9203458	8.87532	Sitting_Scroll
12:15:01.797	0.07422252	4.9800916	7.6018224	0.06917071	0.334891	-0.22019249	0.89473325	4.194578	8.819032	Sitting_Scroll
12:15:01.822	0.07422252	4.9800916	7.6018224	0.06917071	0.334891	-0.22019249	0.89473325	4.194578	8.819032	Sitting_Scroll
12:15:01.844	0.07422252	4.9800916	7.6018224	0.06917071	0.334891	-0.22019249	0.89473325	4.194578	8.819032	Sitting_Scroll
12:15:01.865	0.07422252	4.9800916	7.6018224	0.06917071	0.334891	-0.22019249	0.89473325	4.194578	8.819032	Sitting_Scroll
12:15:01.888	0.07422252	4.9800916	7.6018224	0.06917071	0.334891	-0.22019249	0.89473325	4.194578	8.819032	Sitting_Scroll
12:15:01.911	0.07422252	4.9800916	7.6018224	0.06917071	0.334891	-0.22019249	0.89473325	4.194578	8.819032	Sitting_Scroll
12:15:01.934	0.07422252	4.9800916	7.6018224	0.06917071	0.334891	-0.22019249	0.89473325	4.194578	8.819032	Sitting_Scroll
12:15:01.956	0.07422252	4.9800916	7.6018224	0.06917071	0.334891	-0.22019249	0.89473325	4.194578	8.819032	Sitting_Scroll
12:15:01.977	0.35435268	3.510007	6.8500204	-0.034676377	-0.08232997	-0.28860942	0.6680625	4.146942	8.861543	Sitting_Scroll
12:15:02.001	0.35435268	3.510007	6.8500204	-0.034676377	-0.08232997	-0.28860942	0.6680625	4.146942	8.861543	Sitting_Scroll
12:15:02.022	0.35435268	3.510007	6.8500204	-0.034676377	-0.08232997	-0.28860942	0.6680625	4.146942	8.861543	Sitting_Scroll
12:15:02.044	0.35435268	3.510007	6.8500204	-0.034676377	-0.08232997	-0.28860942	0.6680625	4.146942	8.861543	Sitting_Scroll
12:15:02.067	0.35435268	3.510007	6.8500204	-0.034676377	-0.08232997	-0.28860942	0.6680625	4.146942	8.861543	Sitting_Scroll
12:15:02.089	0.35435268	3.510007	6.8500204	-0.034676377	-0.08232997	-0.28860942	0.6680625	4.146942	8.861543	Sitting_Scroll
12:15:02.113	0.35435268	3.510007	6.8500204	-0.034676377	-0.08232997	-0.28860942	0.6680625	4.146942	8.861543	Sitting_Scroll
12:15:02.136	0.35435268	3.510007	6.8500204	-0.034676377	-0.08232997	-0.28860942	0.6680625	4.146942	8.861543	Sitting_Scroll
12:15:02.159	-0.63208854	3.964919	8.74868	-0.9326483	0.19378111	-0.14994298	0.31605232	3.6685226	9.089138	Sitting_Scroll
12:15:02.182	-0.63208854	3.964919	8.74868	-0.9326483	0.19378111	-0.14994298	0.31605232	3.6685226	9.089138	Sitting_Scroll
12:15:02.204	-0.63208854	3.964919	8.74868	-0.9326483	0.19378111	-0.14994298	0.31605232	3.6685226	9.089138	Sitting_Scroll
12:15:02.228	-0.63208854	3.964919	8.74868	-0.9326483	0.19378111	-0.14994298	0.31605232	3.6685226	9.089138	Sitting_Scroll
12:15:02.251	-0.63208854	3.964919	8.74868	-0.9326483	0.19378111	-0.14994298	0.31605232	3.6685226	9.089138	Sitting_Scroll
12:15:02.274	-0.63208854	3.964919	8.74868	-0.9326483	0.19378111	-0.14994298	0.31605232	3.6685226	9.089138	Sitting_Scroll
12:15:02.297	-0.63208854	3.964919	8.74868	-0.9326483	0.19378111	-0.14994298	0.31605232	3.6685226	9.089138	Sitting_Scroll
12:15:02.320	-0.63208854	3.964919	8.74868	-0.9326483	0.19378111	-0.14994298	0.31605232	3.6685226	9.089138	Sitting_Scroll
12:15:02.344	-1.2091088	4.1971636	9.536397	1.1436827	0.031290963	-0.56166613	0.4084848	3.1075628	9.292286	Sitting_Scroll
12:15:02.369	-1.2091088	4.1971636	9.536397	1.1436827	0.031290963	-0.56166613	0.4084848	3.1075628	9.292286	Sitting_Scroll
12:15:02.392	-1.2091088	4.1971636	9.536397	1.1436827	0.031290963	-0.56166613	0.4084848	3.1075628	9.292286	Sitting_Scroll
12:15:02.413	-1.2091088	4.1971636	9.536397	1.1436827	0.031290963	-0.56166613	0.4084848	3.1075628	9.292286	Sitting_Scroll
12:15:02.436	-1.2091088	4.1971636	9.536397	1.1436827	0.031290963	-0.56166613	0.4084848	3.1075628	9.292286	Sitting_Scroll
12:15:02.460	-1.2091088	4.1971636	9.536397	1.1436827	0.031290963	-0.56166613	0.4084848	3.1075628	9.292286	Sitting_Scroll
12:15:02.483	-1.2091088	4.1971636	9.536397	1.1436827	0.031290963	-0.56166613	0.4084848	3.1075628	9.292286	Sitting_Scroll
12:15:02.506	-0.45012367	2.7318676	9.373586	0.34772527	0.0972644	0.054696873	0.06986264	3.284306	9.240067	Sitting_Scroll
12:15:02.529	-0.45012367	2.7318676	9.373586	0.34772527	0.0972644	0.054696873	0.06986264	3.284306	9.240067	Sitting_Scroll
12:15:02.552	-0.45012367	2.7318676	9.373586	0.34772527	0.0972644	0.054696873	0.06986264	3.284306	9.240067	Sitting_Scroll
12:15:02.575	-0.45012367	2.7318676	9.373586	0.34772527	0.0972644	0.054696873	0.06986264	3.284306	9.240067	Sitting_Scroll
12:15:02.598	-0.45012367	2.7318676	9.373586	0.34772527	0.0972644	0.054696873	0.06986264	3.284306	9.240067	Sitting_Scroll
12:15:02.621	-0.45012367	2.7318676	9.373586	0.34772527	0.0972644	0.054696873	0.06986264	3.284306	9.240067	Sitting_Scroll
12:15:02.644	-0.45012367	2.7318676	9.373586	0.34772527	0.0972644	0.054696873	0.06986264	3.284306	9.240067	Sitting_Scroll
12:15:02.667	-0.45012367	2.7318676	9.373586	0.34772527	0.0972644	0.054696873	0.06986264	3.284306	9.240067	Sitting_Scroll
12:15:02.691	0.035914123	3.2993107	8.633755	-0.10309328	0.06855374	0.050420817	-0.020015636	3.6390285	9.10645	Sitting_Scroll
12:15:02.714	0.035914123	3.2993107	8.633755	-0.10309328	0.06855374	0.050420817	-0.020015636	3.6390285	9.10645	Sitting_Scroll
12:15:02.737	0.035914123	3.2993107	8.633755	-0.10309328	0.06855374	0.050420817	-0.020015636	3.6390285	9.10645	Sitting_Scroll
12:15:02.760	0.035914123	3.2993107	8.633755	-0.10309328	0.06855374	0.050420817	-0.020015636	3.6390285	9.10645	Sitting_Scroll
12:15:02.783	0.035914123	3.2993107	8.633755	-0.10309328	0.06855374	0.050420817	-0.020015636	3.6390285	9.10645	Sitting_Scroll
12:15:02.807	0.035914123	3.2993107	8.633755	-0.10309328	0.06855374	0.050420817	-0.020015636	3.6390285	9.10645	Sitting_Scroll
12:15:02.830	0.035914123	3.2993107	8.633755	-0.10309328	0.06855374	0.050420817	-0.020015636	3.6390285	9.10645	Sitting_Scroll
12:15:02.853	0.035914123	3.2993107	8.633755	-0.10309328	0.06855374	0.050420817	-0.020015636	3.6390285	9.10645	Sitting_Scroll
12:15:02.876	-1.228263	3.9337935	9.0288105	0.23960212	0.044119135	-0.11023674	-0.28700712	3.668125	9.0902605	Sitting_Scroll
12:15:02.899	-1.228263	3.9337935	9.0288105	0.23960212	0.044119135	-0.11023674	-0.28700712	3.668125	9.0902605	Sitting_Scroll
12:15:02.922	-1.228263	3.9337935	9.0288105	0.23960212	0.044119135	-0.11023674	-0.28700712	3.668125	9.0902605	Sitting_Scroll
12:15:02.944	-1.228263	3.9337935	9.0288105	0.23960212	0.044119135	-0.11023674	-0.28700712	3.668125	9.0902605	Sitting_Scroll
12:15:02.966	-1.228263	3.9337935	9.0288105	0.23960212	0.044119135	-0.11023674	-0.28700712	3.668125	9.0902605	Sitting_Scroll
12:15:02.990	-1.228263	3.9337935	9.0288105	0.23960212	0.044119135	-0.11023674	-0.28700712	3.668125	9.0902605	Sitting_Scroll
12:15:03.012	-1.228263	3.9337935	9.0288105	0.23960212	0.044119135	-0.11023674	-0.28700712	3.668125	9.0902605	Sitting_Scroll
12:15:03.037	-1.228263	3.9337935	9.0288105	0.23960212	0.044119135	-0.11023674	-0.28700712	3.668125	9.0902605	Sitting_Scroll
12:15:03.061	-0.3040729	3.5076127	9.268238	-0.24175969	0.039843075	0.09134878	-0.29649553	3.7083664	9.073614	Sitting_Scroll
12:15:03.084	-0.3040729	3.5076127	9.268238	-0.24175969	0.039843075	0.09134878	-0.29649553	3.7083664	9.073614	Sitting_Scroll
12:15:03.107	-0.3040729	3.5076127	9.268238	-0.24175969	0.039843075	0.09134878	-0.29649553	3.7083664	9.073614	Sitting_Scroll
12:15:03.131	-0.3040729	3.5076127	9.268238	-0.24175969	0.039843075	0.09134878	-0.29649553	3.7083664	9.073614	Sitting_Scroll
12:15:03.154	-0.3040729	3.5076127	9.268238	-0.24175969	0.039843075	0.09134878	-0.29649553	3.7083664	9.073614	Sitting_Scroll
12:15:03.177	-0.3040729	3.5076127	9.268238	-0.24175969	0.039843075	0.09134878	-0.29649553	3.7083664	9.073614	Sitting_Scroll
12:15:03.200	-0.3040729	3.5076127	9.268238	-0.24175969	0.039843075	0.09134878	-0.29649553	3.7083664	9.073614	Sitting_Scroll
12:15:03.223	-0.35674694	3.790137	8.664881	0.1186508	0.0038020252	-0.038765505	-0.28555897	3.7273853	9.06617	Sitting_Scroll
12:15:03.246	-0.35674694	3.790137	8.664881	0.1186508	0.0038020252	-0.038765505	-0.28555897	3.7273853	9.06617	Sitting_Scroll
12:15:03.270	-0.35674694	3.790137	8.664881	0.1186508	0.0038020252	-0.038765505	-0.28555897	3.7273853	9.06617	Sitting_Scroll
12:15:03.292	-0.35674694	3.790137	8.664881	0.1186508	0.0038020252	-0.038765505	-0.28555897	3.7273853	9.06617	Sitting_Scroll
12:15:03.314	-0.35674694	3.790137	8.664881	0.1186508	0.0038020252	-0.038765505	-0.28555897	3.7273853	9.06617	Sitting_Scroll
12:15:03.337	-0.35674694	3.790137	8.664881	0.1186508	0.0038020252	-0.038765505	-0.28555897	3.7273853	9.06617	Sitting_Scroll
12:15:03.360	-0.35674694	3.790137	8.664881	0.1186508	0.0038020252	-0.038765505	-0.28555897	3.7273853	9.06617	Sitting_Scroll
12:15:03.380	-0.35674694	3.790137	8.664881	0.1186508	0.0038020252	-0.038765505	-0.28555897	3.7273853	9.06617	Sitting_Scroll
12:15:03.404	-0.16281068	3.816474	8.870789	0.060007736	-0.015134797	-0.013720034	-0.25704014	3.9251652	8.983171	Sitting_Scroll
12:15:03.424	-0.16281068	3.816474	8.870789	0.060007736	-0.015134797	-0.013720034	-0.25704014	3.9251652	8.983171	Sitting_Scroll
12:15:03.446	-0.16281068	3.816474	8.870789	0.060007736	-0.015134797	-0.013720034	-0.25704014	3.9251652	8.983171	Sitting_Scroll
12:15:03.466	-0.16281068	3.816474	8.870789	0.060007736	-0.015134797	-0.013720034	-0.25704014	3.9251652	8.983171	Sitting_Scroll
12:15:03.488	-0.16281068	3.816474	8.870789	0.060007736	-0.015134797	-0.013720034	-0.25704014	3.9251652	8.983171	Sitting_Scroll
12:15:03.509	-0.16281068	3.816474	8.870789	0.060007736	-0.015134797	-0.013720034	-0.25704014	3.9251652	8.983171	Sitting_Scroll
12:15:03.530	-0.16281068	3.816474	8.870789	0.060007736	-0.015134797	-0.013720034	-0.25704014	3.9251652	8.983171	Sitting_Scroll
12:15:03.553	-0.16281068	3.816474	8.870789	0.060007736	-0.015134797	-0.013720034	-0.25704014	3.9251652	8.983171	Sitting_Scroll
12:15:03.574	-0.16281068	3.816474	8.870789	0.060007736	-0.015134797	-0.013720034	-0.25704014	3.9251652	8.983171	Sitting_Scroll
12:15:03.596	-0.37350687	3.9577363	8.305739	-0.016961284	-0.05361931	-0.057091463	-0.2597389	4.010887	8.945149	Sitting_Scroll
12:15:03.617	-0.37350687	3.9577363	8.305739	-0.016961284	-0.05361931	-0.057091463	-0.2597389	4.010887	8.945149	Sitting_Scroll
12:15:03.639	-0.37350687	3.9577363	8.305739	-0.016961284	-0.05361931	-0.057091463	-0.2597389	4.010887	8.945149	Sitting_Scroll
12:15:03.659	-0.37350687	3.9577363	8.305739	-0.016961284	-0.05361931	-0.057091463	-0.2597389	4.010887	8.945149	Sitting_Scroll
12:15:03.680	-0.37350687	3.9577363	8.305739	-0.016961284	-0.05361931	-0.057091463	-0.2597389	4.010887	8.945149	Sitting_Scroll
12:15:03.702	-0.37350687	3.9577363	8.305739	-0.016961284	-0.05361931	-0.057091463	-0.2597389	4.010887	8.945149	Sitting_Scroll
12:15:03.722	-0.37350687	3.9577363	8.305739	-0.016961284	-0.05361931	-0.057091463	-0.2597389	4.010887	8.945149	Sitting_Scroll
12:15:03.744	-0.37350687	3.9577363	8.305739	-0.016961284	-0.05361931	-0.057091463	-0.2597389	4.010887	8.945149	Sitting_Scroll
12:15:03.766	-0.11971374	3.8619652	8.564321	-0.046893682	-0.04018027	-0.021661282	-0.21678704	4.0171013	8.943504	Sitting_Scroll
12:15:03.788	-0.11971374	3.8619652	8.564321	-0.046893682	-0.04018027	-0.021661282	-0.21678704	4.0171013	8.943504	Sitting_Scroll
12:15:03.809	-0.11971374	3.8619652	8.564321	-0.046893682	-0.04018027	-0.021661282	-0.21678704	4.0171013	8.943504	Sitting_Scroll
12:15:03.830	-0.11971374	3.8619652	8.564321	-0.046893682	-0.04018027	-0.021661282	-0.21678704	4.0171013	8.943504	Sitting_Scroll
12:15:03.851	-0.11971374	3.8619652	8.564321	-0.046893682	-0.04018027	-0.021661282	-0.21678704	4.0171013	8.943504	Sitting_Scroll
12:15:03.873	-0.11971374	3.8619652	8.564321	-0.046893682	-0.04018027	-0.021661282	-0.21678704	4.0171013	8.943504	Sitting_Scroll
12:15:03.894	-0.11971374	3.8619652	8.564321	-0.046893682	-0.04018027	-0.021661282	-0.21678704	4.0171013	8.943504	Sitting_Scroll
12:15:03.916	-0.11971374	3.8619652	8.564321	-0.046893682	-0.04018027	-0.021661282	-0.21678704	4.0171013	8.943504	Sitting_Scroll
12:15:03.937	-0.11971374	3.8619652	8.564321	-0.046893682	-0.04018027	-0.021661282	-0.21678704	4.0171013	8.943504	Sitting_Scroll
12:15:03.958	-0.2944958	3.8883023	8.681641	0.0025864034	0.006856351	-0.009443976	-0.2272681	3.9790196	8.960252	Sitting_Scroll
12:15:03.980	-0.2944958	3.8883023	8.681641	0.0025864034	0.006856351	-0.009443976	-0.2272681	3.9790196	8.960252	Sitting_Scroll
12:15:04.001	-0.2944958	3.8883023	8.681641	0.0025864034	0.006856351	-0.009443976	-0.2272681	3.9790196	8.960252	Sitting_Scroll
12:15:04.023	-0.2944958	3.8883023	8.681641	0.0025864034	0.006856351	-0.009443976	-0.2272681	3.9790196	8.960252	Sitting_Scroll
12:15:04.044	-0.2944958	3.8883023	8.681641	0.0025864034	0.006856351	-0.009443976	-0.2272681	3.9790196	8.960252	Sitting_Scroll
12:15:04.065	-0.2944958	3.8883023	8.681641	0.0025864034	0.006856351	-0.009443976	-0.2272681	3.9790196	8.960252	Sitting_Scroll
12:15:04.086	-0.2944958	3.8883023	8.681641	0.0025864034	0.006856351	-0.009443976	-0.2272681	3.9790196	8.960252	Sitting_Scroll
12:15:04.108	-0.2944958	3.8883023	8.681641	0.0025864034	0.006856351	-0.009443976	-0.2272681	3.9790196	8.960252	Sitting_Scroll
12:15:04.130	-0.29689008	3.7661943	8.751075	-0.029789455	-0.041402005	-0.007611381	-0.20337328	3.9201944	8.986718	Sitting_Scroll
12:15:04.151	-0.29689008	3.7661943	8.751075	-0.029789455	-0.041402005	-0.007611381	-0.20337328	3.9201944	8.986718	Sitting_Scroll
12:15:04.172	-0.29689008	3.7661943	8.751075	-0.029789455	-0.041402005	-0.007611381	-0.20337328	3.9201944	8.986718	Sitting_Scroll
12:15:04.194	-0.29689008	3.7661943	8.751075	-0.029789455	-0.041402005	-0.007611381	-0.20337328	3.9201944	8.986718	Sitting_Scroll
12:15:04.215	-0.29689008	3.7661943	8.751075	-0.029789455	-0.041402005	-0.007611381	-0.20337328	3.9201944	8.986718	Sitting_Scroll
12:15:04.240	-0.29689008	3.7661943	8.751075	-0.029789455	-0.041402005	-0.007611381	-0.20337328	3.9201944	8.986718	Sitting_Scroll
12:15:04.272	-0.29689008	3.7661943	8.751075	-0.029789455	-0.041402005	-0.007611381	-0.20337328	3.9201944	8.986718	Sitting_Scroll
12:15:04.306	-0.21309046	3.7542229	8.74868	-0.035898104	-0.015134797	-0.01555263	-0.15904753	3.8649354	9.011512	Sitting_Scroll
12:15:04.342	-0.21309046	3.7542229	8.74868	-0.035898104	-0.015134797	-0.01555263	-0.15904753	3.8649354	9.011512	Sitting_Scroll
12:15:04.375	-0.21309046	3.7542229	8.74868	-0.035898104	-0.015134797	-0.01555263	-0.15904753	3.8649354	9.011512	Sitting_Scroll
12:15:04.409	-0.21309046	3.7542229	8.74868	-0.035898104	-0.015134797	-0.01555263	-0.15904753	3.8649354	9.011512	Sitting_Scroll
12:15:04.442	-0.21309046	3.7542229	8.74868	-0.035898104	-0.015134797	-0.01555263	-0.15904753	3.8649354	9.011512	Sitting_Scroll
12:15:04.476	-0.21309046	3.7542229	8.74868	-0.035898104	-0.015134797	-0.01555263	-0.15904753	3.8649354	9.011512	Sitting_Scroll
12:15:04.500	-0.19393626	3.6919718	8.660092	-0.020626476	-0.010858741	-0.022272145	-0.15178324	3.832742	9.025376	Sitting_Scroll
12:15:04.523	-0.19393626	3.6919718	8.660092	-0.020626476	-0.010858741	-0.022272145	-0.15178324	3.832742	9.025376	Sitting_Scroll
12:15:04.546	-0.19393626	3.6919718	8.660092	-0.020626476	-0.010858741	-0.022272145	-0.15178324	3.832742	9.025376	Sitting_Scroll
12:15:04.569	-0.19393626	3.6919718	8.660092	-0.020626476	-0.010858741	-0.022272145	-0.15178324	3.832742	9.025376	Sitting_Scroll
12:15:04.593	-0.19393626	3.6919718	8.660092	-0.020626476	-0.010858741	-0.022272145	-0.15178324	3.832742	9.025376	Sitting_Scroll
12:15:04.616	-0.19393626	3.6919718	8.660092	-0.020626476	-0.010858741	-0.022272145	-0.15178324	3.832742	9.025376	Sitting_Scroll
12:15:04.638	-0.19393626	3.6919718	8.660092	-0.020626476	-0.010858741	-0.022272145	-0.15178324	3.832742	9.025376	Sitting_Scroll
12:15:04.661	-0.24421602	3.675212	8.743892	-0.025513398	-0.013302201	-0.014941764	-0.1637088	3.812894	9.033571	Sitting_Scroll
12:15:04.684	-0.24421602	3.675212	8.743892	-0.025513398	-0.013302201	-0.014941764	-0.1637088	3.812894	9.033571	Sitting_Scroll
12:15:04.707	-0.24421602	3.675212	8.743892	-0.025513398	-0.013302201	-0.014941764	-0.1637088	3.812894	9.033571	Sitting_Scroll
12:15:04.730	-0.24421602	3.675212	8.743892	-0.025513398	-0.013302201	-0.014941764	-0.1637088	3.812894	9.033571	Sitting_Scroll
12:15:04.753	-0.24421602	3.675212	8.743892	-0.025513398	-0.013302201	-0.014941764	-0.1637088	3.812894	9.033571	Sitting_Scroll
12:15:04.776	-0.24421602	3.675212	8.743892	-0.025513398	-0.013302201	-0.014941764	-0.1637088	3.812894	9.033571	Sitting_Scroll
12:15:04.798	-0.24421602	3.675212	8.743892	-0.025513398	-0.013302201	-0.014941764	-0.1637088	3.812894	9.033571	Sitting_Scroll
12:15:04.821	-0.24421602	3.675212	8.743892	-0.025513398	-0.013302201	-0.014941764	-0.1637088	3.812894	9.033571	Sitting_Scroll
12:15:04.844	-0.12929083	3.7063375	8.830086	-0.020626476	-0.02002172	-0.013720034	-0.1331782	3.8303008	9.026707	Sitting_Scroll
12:15:04.867	-0.12929083	3.7063375	8.830086	-0.020626476	-0.02002172	-0.013720034	-0.1331782	3.8303008	9.026707	Sitting_Scroll
12:15:04.891	-0.12929083	3.7063375	8.830086	-0.020626476	-0.02002172	-0.013720034	-0.1331782	3.8303008	9.026707	Sitting_Scroll
12:15:04.914	-0.12929083	3.7063375	8.830086	-0.020626476	-0.02002172	-0.013720034	-0.1331782	3.8303008	9.026707	Sitting_Scroll
12:15:04.937	-0.12929083	3.7063375	8.830086	-0.020626476	-0.02002172	-0.013720034	-0.1331782	3.8303008	9.026707	Sitting_Scroll
12:15:04.960	-0.12929083	3.7063375	8.830086	-0.020626476	-0.02002172	-0.013720034	-0.1331782	3.8303008	9.026707	Sitting_Scroll
12:15:04.983	-0.12929083	3.7063375	8.830086	-0.020626476	-0.02002172	-0.013720034	-0.1331782	3.8303008	9.026707	Sitting_Scroll
12:15:05.007	-0.12929083	3.7063375	8.830086	-0.020626476	-0.02002172	-0.013720034	-0.1331782	3.8303008	9.026707	Sitting_Scroll
12:15:05.030	-0.23942748	3.78056	8.324894	0.0606186	0.038621344	-0.013720034	-0.13408509	3.8802905	9.005317	Sitting_Scroll
12:15:05.053	-0.23942748	3.78056	8.324894	0.0606186	0.038621344	-0.013720034	-0.13408509	3.8802905	9.005317	Sitting_Scroll
12:15:05.075	-0.23942748	3.78056	8.324894	0.0606186	0.038621344	-0.013720034	-0.13408509	3.8802905	9.005317	Sitting_Scroll
12:15:05.096	-0.23942748	3.78056	8.324894	0.0606186	0.038621344	-0.013720034	-0.13408509	3.8802905	9.005317	Sitting_Scroll
12:15:05.118	-0.23942748	3.78056	8.324894	0.0606186	0.038621344	-0.013720034	-0.13408509	3.8802905	9.005317	Sitting_Scroll
12:15:05.139	-0.23942748	3.78056	8.324894	0.0606186	0.038621344	-0.013720034	-0.13408509	3.8802905	9.005317	Sitting_Scroll
12:15:05.160	-0.23942748	3.78056	8.324894	0.0606186	0.038621344	-0.013720034	-0.13408509	3.8802905	9.005317	Sitting_Scroll
12:15:05.180	-0.23942748	3.78056	8.324894	0.0606186	0.038621344	-0.013720034	-0.13408509	3.8802905	9.005317	Sitting_Scroll
12:15:05.201	-0.15562786	3.7661943	8.710372	0.017858034	0.0062454864	0.011325441	-0.17079788	3.9099467	8.9918585	Sitting_Scroll
12:15:05.224	-0.15562786	3.7661943	8.710372	0.017858034	0.0062454864	0.011325441	-0.17079788	3.9099467	8.9918585	Sitting_Scroll
12:15:05.245	-0.15562786	3.7661943	8.710372	0.017858034	0.0062454864	0.011325441	-0.17079788	3.9099467	8.9918585	Sitting_Scroll
12:15:05.266	-0.15562786	3.7661943	8.710372	0.017858034	0.0062454864	0.011325441	-0.17079788	3.9099467	8.9918585	Sitting_Scroll
12:15:05.288	-0.15562786	3.7661943	8.710372	0.017858034	0.0062454864	0.011325441	-0.17079788	3.9099467	8.9918585	Sitting_Scroll
12:15:05.311	-0.15562786	3.7661943	8.710372	0.017858034	0.0062454864	0.011325441	-0.17079788	3.9099467	8.9918585	Sitting_Scroll
12:15:05.333	-0.15562786	3.7661943	8.710372	0.017858034	0.0062454864	0.011325441	-0.17079788	3.9099467	8.9918585	Sitting_Scroll
12:15:05.355	-0.15562786	3.7661943	8.710372	0.017858034	0.0062454864	0.011325441	-0.17079788	3.9099467	8.9918585	Sitting_Scroll
12:15:05.377	-0.15562786	3.7661943	8.710372	0.017858034	0.0062454864	0.011325441	-0.17079788	3.9099467	8.9918585	Sitting_Scroll
12:15:05.397	-0.21069619	3.8092911	8.664881	-0.02917859	0.0038020252	0.007049385	-0.18252061	3.907424	8.992723	Sitting_Scroll
12:15:05.418	-0.21069619	3.8092911	8.664881	-0.02917859	0.0038020252	0.007049385	-0.18252061	3.907424	8.992723	Sitting_Scroll
12:15:05.439	-0.21069619	3.8092911	8.664881	-0.02917859	0.0038020252	0.007049385	-0.18252061	3.907424	8.992723	Sitting_Scroll
12:15:05.461	-0.21069619	3.8092911	8.664881	-0.02917859	0.0038020252	0.007049385	-0.18252061	3.907424	8.992723	Sitting_Scroll
12:15:05.486	-0.21069619	3.8092911	8.664881	-0.02917859	0.0038020252	0.007049385	-0.18252061	3.907424	8.992723	Sitting_Scroll
12:15:05.507	-0.21069619	3.8092911	8.664881	-0.02917859	0.0038020252	0.007049385	-0.18252061	3.907424	8.992723	Sitting_Scroll
12:15:05.528	-0.21069619	3.8092911	8.664881	-0.02917859	0.0038020252	0.007049385	-0.18252061	3.907424	8.992723	Sitting_Scroll
12:15:05.549	-0.21069619	3.8092911	8.664881	-0.02917859	0.0038020252	0.007049385	-0.18252061	3.907424	8.992723	Sitting_Scroll
12:15:05.570	-0.30646718	3.79732	8.858817	-0.045061085	0.011743274	0.032705728	-0.17617182	3.898965	8.996522	Sitting_Scroll
12:15:05.592	-0.30646718	3.79732	8.858817	-0.045061085	0.011743274	0.032705728	-0.17617182	3.898965	8.996522	Sitting_Scroll
12:15:05.613	-0.30646718	3.79732	8.858817	-0.045061085	0.011743274	0.032705728	-0.17617182	3.898965	8.996522	Sitting_Scroll
12:15:05.634	-0.30646718	3.79732	8.858817	-0.045061085	0.011743274	0.032705728	-0.17617182	3.898965	8.996522	Sitting_Scroll
12:15:05.656	-0.30646718	3.79732	8.858817	-0.045061085	0.011743274	0.032705728	-0.17617182	3.898965	8.996522	Sitting_Scroll
12:15:05.676	-0.30646718	3.79732	8.858817	-0.045061085	0.011743274	0.032705728	-0.17617182	3.898965	8.996522	Sitting_Scroll
12:15:05.697	-0.30646718	3.79732	8.858817	-0.045061085	0.011743274	0.032705728	-0.17617182	3.898965	8.996522	Sitting_Scroll
12:15:05.719	-0.30646718	3.79732	8.858817	-0.045061085	0.011743274	0.032705728	-0.17617182	3.898965	8.996522	Sitting_Scroll
12:15:05.740	-0.12210801	3.7757714	8.789383	-0.04567195	0.015408466	0.039425243	-0.18490912	3.888446	9.000897	Sitting_Scroll
12:15:05.761	-0.12210801	3.7757714	8.789383	-0.04567195	0.015408466	0.039425243	-0.18490912	3.888446	9.000897	Sitting_Scroll
12:15:05.783	-0.12210801	3.7757714	8.789383	-0.04567195	0.015408466	0.039425243	-0.18490912	3.888446	9.000897	Sitting_Scroll
12:15:05.805	-0.12210801	3.7757714	8.789383	-0.04567195	0.015408466	0.039425243	-0.18490912	3.888446	9.000897	Sitting_Scroll
12:15:05.828	-0.12210801	3.7757714	8.789383	-0.04567195	0.015408466	0.039425243	-0.18490912	3.888446	9.000897	Sitting_Scroll
12:15:05.849	-0.12210801	3.7757714	8.789383	-0.04567195	0.015408466	0.039425243	-0.18490912	3.888446	9.000897	Sitting_Scroll
12:15:05.879	-0.12210801	3.7757714	8.789383	-0.04567195	0.015408466	0.039425243	-0.18490912	3.888446	9.000897	Sitting_Scroll
12:15:05.913	-0.12210801	3.7757714	8.789383	-0.04567195	0.015408466	0.039425243	-0.18490912	3.888446	9.000897	Sitting_Scroll
12:15:05.946	-0.23224466	3.727886	8.724737	-0.03040032	0.01724106	0.04980995	-0.19951794	3.8655446	9.010445	Sitting_Scroll
12:15:05.980	-0.23224466	3.727886	8.724737	-0.03040032	0.01724106	0.04980995	-0.19951794	3.8655446	9.010445	Sitting_Scroll
12:15:06.015	-0.23224466	3.727886	8.724737	-0.03040032	0.01724106	0.04980995	-0.19951794	3.8655446	9.010445	Sitting_Scroll
12:15:06.050	-0.23224466	3.727886	8.724737	-0.03040032	0.01724106	0.04980995	-0.19951794	3.8655446	9.010445	Sitting_Scroll
12:15:06.082	-0.23224466	3.727886	8.724737	-0.03040032	0.01724106	0.04980995	-0.19951794	3.8655446	9.010445	Sitting_Scroll
12:15:06.116	-0.18914771	3.7638	8.650515	-0.012685227	0.009910678	0.0437013	-0.19560412	3.836817	9.022801	Sitting_Scroll
12:15:06.138	-0.18914771	3.7638	8.650515	-0.012685227	0.009910678	0.0437013	-0.19560412	3.836817	9.022801	Sitting_Scroll
12:15:06.161	-0.18914771	3.7638	8.650515	-0.012685227	0.009910678	0.0437013	-0.19560412	3.836817	9.022801	Sitting_Scroll
12:15:06.184	-0.18914771	3.7638	8.650515	-0.012685227	0.009910678	0.0437013	-0.19560412	3.836817	9.022801	Sitting_Scroll
12:15:06.207	-0.18914771	3.7638	8.650515	-0.012685227	0.009910678	0.0437013	-0.19560412	3.836817	9.022801	Sitting_Scroll
12:15:06.229	-0.18914771	3.7638	8.650515	-0.012685227	0.009910678	0.0437013	-0.19560412	3.836817	9.022801	Sitting_Scroll
12:15:06.252	-0.18914771	3.7638	8.650515	-0.012685227	0.009910678	0.0437013	-0.19560412	3.836817	9.022801	Sitting_Scroll
12:15:06.275	-0.18914771	3.7638	8.650515	-0.012685227	0.009910678	0.0437013	-0.19560412	3.836817	9.022801	Sitting_Scroll
12:15:06.299	-0.102953814	3.6704233	8.681641	-0.00596571	0.017851926	0.038814377	-0.18456425	3.8182282	9.030915	Sitting_Scroll
12:15:06.320	-0.102953814	3.6704233	8.681641	-0.00596571	0.017851926	0.038814377	-0.18456425	3.8182282	9.030915	Sitting_Scroll
12:15:06.343	-0.102953814	3.6704233	8.681641	-0.00596571	0.017851926	0.038814377	-0.18456425	3.8182282	9.030915	Sitting_Scroll
12:15:06.366	-0.102953814	3.6704233	8.681641	-0.00596571	0.017851926	0.038814377	-0.18456425	3.8182282	9.030915	Sitting_Scroll
12:15:06.389	-0.102953814	3.6704233	8.681641	-0.00596571	0.017851926	0.038814377	-0.18456425	3.8182282	9.030915	Sitting_Scroll
12:15:06.413	-0.102953814	3.6704233	8.681641	-0.00596571	0.017851926	0.038814377	-0.18456425	3.8182282	9.030915	Sitting_Scroll
12:15:06.436	-0.102953814	3.6704233	8.681641	-0.00596571	0.017851926	0.038814377	-0.18456425	3.8182282	9.030915	Sitting_Scroll
12:15:06.459	-0.102953814	3.6704233	8.681641	-0.00596571	0.017851926	0.038814377	-0.18456425	3.8182282	9.030915	Sitting_Scroll
12:15:06.482	-0.21787901	3.7063375	8.6433325	0.0044189994	-0.006582684	0.03637092	-0.1684519	3.812142	9.0338	Sitting_Scroll
12:15:06.505	-0.21787901	3.7063375	8.6433325	0.0044189994	-0.006582684	0.03637092	-0.1684519	3.812142	9.0338	Sitting_Scroll
12:15:06.528	-0.21787901	3.7063375	8.6433325	0.0044189994	-0.006582684	0.03637092	-0.1684519	3.812142	9.0338	Sitting_Scroll
12:15:06.551	-0.21787901	3.7063375	8.6433325	0.0044189994	-0.006582684	0.03637092	-0.1684519	3.812142	9.0338	Sitting_Scroll
12:15:06.574	-0.21787901	3.7063375	8.6433325	0.0044189994	-0.006582684	0.03637092	-0.1684519	3.812142	9.0338	Sitting_Scroll
12:15:06.595	-0.21787901	3.7063375	8.6433325	0.0044189994	-0.006582684	0.03637092	-0.1684519	3.812142	9.0338	Sitting_Scroll
12:15:06.618	-0.21787901	3.7063375	8.6433325	0.0044189994	-0.006582684	0.03637092	-0.1684519	3.812142	9.0338	Sitting_Scroll
12:15:06.642	-0.23224466	3.6632404	8.760652	-0.0065765753	0.0025802949	0.029040532	-0.15935397	3.7979643	9.039935	Sitting_Scroll
12:15:06.665	-0.23224466	3.6632404	8.760652	-0.0065765753	0.0025802949	0.029040532	-0.15935397	3.7979643	9.039935	Sitting_Scroll
12:15:06.688	-0.23224466	3.6632404	8.760652	-0.0065765753	0.0025802949	0.029040532	-0.15935397	3.7979643	9.039935	Sitting_Scroll
12:15:06.711	-0.23224466	3.6632404	8.760652	-0.0065765753	0.0025802949	0.029040532	-0.15935397	3.7979643	9.039935	Sitting_Scroll
12:15:06.734	-0.23224466	3.6632404	8.760652	-0.0065765753	0.0025802949	0.029040532	-0.15935397	3.7979643	9.039935	Sitting_Scroll
12:15:06.758	-0.23224466	3.6632404	8.760652	-0.0065765753	0.0025802949	0.029040532	-0.15935397	3.7979643	9.039935	Sitting_Scroll
12:15:06.781	-0.23224466	3.6632404	8.760652	-0.0065765753	0.0025802949	0.029040532	-0.15935397	3.7979643	9.039935	Sitting_Scroll
12:15:06.804	-0.23224466	3.6632404	8.760652	-0.0065765753	0.0025802949	0.029040532	-0.15935397	3.7979643	9.039935	Sitting_Scroll
12:15:06.826	-0.13886794	3.677606	8.775017	-0.0023005186	0.01357587	0.016823228	-0.13513021	3.7900352	9.043656	Sitting_Scroll
12:15:06.850	-0.13886794	3.677606	8.775017	-0.0023005186	0.01357587	0.016823228	-0.13513021	3.7900352	9.043656	Sitting_Scroll
12:15:06.872	-0.13886794	3.677606	8.775017	-0.0023005186	0.01357587	0.016823228	-0.13513021	3.7900352	9.043656	Sitting_Scroll
12:15:06.894	-0.13886794	3.677606	8.775017	-0.0023005186	0.01357587	0.016823228	-0.13513021	3.7900352	9.043656	Sitting_Scroll
12:15:06.916	-0.13886794	3.677606	8.775017	-0.0023005186	0.01357587	0.016823228	-0.13513021	3.7900352	9.043656	Sitting_Scroll
12:15:06.940	-0.13886794	3.677606	8.775017	-0.0023005186	0.01357587	0.016823228	-0.13513021	3.7900352	9.043656	Sitting_Scroll
12:15:06.963	-0.13886794	3.677606	8.775017	-0.0023005186	0.01357587	0.016823228	-0.13513021	3.7900352	9.043656	Sitting_Scroll
12:15:06.986	-0.13886794	3.677606	8.775017	-0.0023005186	0.01357587	0.016823228	-0.13513021	3.7900352	9.043656	Sitting_Scroll
12:15:07.009	-0.05506832	3.6464806	8.722343	-0.015128689	-0.008415279	0.010714577	-0.11562603	3.7790918	9.048507	Sitting_Scroll
12:15:07.032	-0.05506832	3.6464806	8.722343	-0.015128689	-0.008415279	0.010714577	-0.11562603	3.7790918	9.048507	Sitting_Scroll
12:15:07.055	-0.05506832	3.6464806	8.722343	-0.015128689	-0.008415279	0.010714577	-0.11562603	3.7790918	9.048507	Sitting_Scroll
12:15:07.078	-0.05506832	3.6464806	8.722343	-0.015128689	-0.008415279	0.010714577	-0.11562603	3.7790918	9.048507	Sitting_Scroll
12:15:07.101	-0.05506832	3.6464806	8.722343	-0.015128689	-0.008415279	0.010714577	-0.11562603	3.7790918	9.048507	Sitting_Scroll
12:15:07.124	-0.05506832	3.6464806	8.722343	-0.015128689	-0.008415279	0.010714577	-0.11562603	3.7790918	9.048507	Sitting_Scroll
12:15:07.147	-0.05506832	3.6464806	8.722343	-0.015128689	-0.008415279	0.010714577	-0.11562603	3.7790918	9.048507	Sitting_Scroll
12:15:07.170	-0.05506832	3.6464806	8.722343	-0.015128689	-0.008415279	0.010714577	-0.11562603	3.7790918	9.048507	Sitting_Scroll
12:15:07.193	-0.19154198	3.6440864	8.7822	-0.01635042	0.009299812	0.008271115	-0.118215024	3.7693043	9.052555	Sitting_Scroll
12:15:07.216	-0.19154198	3.6440864	8.7822	-0.01635042	0.009299812	0.008271115	-0.118215024	3.7693043	9.052555	Sitting_Scroll
12:15:07.238	-0.19154198	3.6440864	8.7822	-0.01635042	0.009299812	0.008271115	-0.118215024	3.7693043	9.052555	Sitting_Scroll
12:15:07.261	-0.19154198	3.6440864	8.7822	-0.01635042	0.009299812	0.008271115	-0.118215024	3.7693043	9.052555	Sitting_Scroll
12:15:07.284	-0.19154198	3.6440864	8.7822	-0.01635042	0.009299812	0.008271115	-0.118215024	3.7693043	9.052555	Sitting_Scroll
12:15:07.307	-0.19154198	3.6440864	8.7822	-0.01635042	0.009299812	0.008271115	-0.118215024	3.7693043	9.052555	Sitting_Scroll
12:15:07.331	-0.19154198	3.6440864	8.7822	-0.01635042	0.009299812	0.008271115	-0.118215024	3.7693043	9.052555	Sitting_Scroll
12:15:07.354	-0.19154198	3.6440864	8.7822	-0.01635042	0.009299812	0.008271115	-0.118215024	3.7693043	9.052555	Sitting_Scroll
12:15:07.377	-0.08619389	3.5842295	8.789383	-0.0120743625	-0.004139223	-0.00516792	-0.12478622	3.76219	9.055425	Sitting_Scroll
12:15:07.400	-0.08619389	3.5842295	8.789383	-0.0120743625	-0.004139223	-0.00516792	-0.12478622	3.76219	9.055425	Sitting_Scroll
12:15:07.423	-0.08619389	3.5842295	8.789383	-0.0120743625	-0.004139223	-0.00516792	-0.12478622	3.76219	9.055425	Sitting_Scroll
12:15:07.445	-0.08619389	3.5842295	8.789383	-0.0120743625	-0.004139223	-0.00516792	-0.12478622	3.76219	9.055425	Sitting_Scroll
12:15:07.468	-0.08619389	3.5842295	8.789383	-0.0120743625	-0.004139223	-0.00516792	-0.12478622	3.76219	9.055425	Sitting_Scroll
12:15:07.491	-0.08619389	3.5842295	8.789383	-0.0120743625	-0.004139223	-0.00516792	-0.12478622	3.76219	9.055425	Sitting_Scroll
12:15:07.514	-0.08619389	3.5842295	8.789383	-0.0120743625	-0.004139223	-0.00516792	-0.12478622	3.76219	9.055425	Sitting_Scroll
12:15:07.535	-0.08619389	3.5842295	8.789383	-0.0120743625	-0.004139223	-0.00516792	-0.12478622	3.76219	9.055425	Sitting_Scroll
12:15:07.559	-0.047885496	3.5243726	9.021627	-0.0029113838	-0.037125945	-0.024715608	-0.12081147	3.6983054	9.081757	Sitting_Scroll
12:15:07.582	-0.047885496	3.5243726	9.021627	-0.0029113838	-0.037125945	-0.024715608	-0.12081147	3.6983054	9.081757	Sitting_Scroll
12:15:07.605	-0.047885496	3.5243726	9.021627	-0.0029113838	-0.037125945	-0.024715608	-0.12081147	3.6983054	9.081757	Sitting_Scroll
12:15:07.626	-0.047885496	3.5243726	9.021627	-0.0029113838	-0.037125945	-0.024715608	-0.12081147	3.6983054	9.081757	Sitting_Scroll
12:15:07.648	-0.047885496	3.5243726	9.021627	-0.0029113838	-0.037125945	-0.024715608	-0.12081147	3.6983054	9.081757	Sitting_Scroll
12:15:07.668	-0.047885496	3.5243726	9.021627	-0.0029113838	-0.037125945	-0.024715608	-0.12081147	3.6983054	9.081757	Sitting_Scroll
12:15:07.690	-0.047885496	3.5243726	9.021627	-0.0029113838	-0.037125945	-0.024715608	-0.12081147	3.6983054	9.081757	Sitting_Scroll
12:15:07.710	-0.047885496	3.5243726	9.021627	-0.0029113838	-0.037125945	-0.024715608	-0.12081147	3.6983054	9.081757	Sitting_Scroll
12:15:07.731	-0.14126222	3.5578923	8.770228	0.0074733254	0.010521542	-0.01799609	-0.1558426	3.7336318	9.066756	Sitting_Scroll
12:15:07.752	-0.14126222	3.5578923	8.770228	0.0074733254	0.010521542	-0.01799609	-0.1558426	3.7336318	9.066756	Sitting_Scroll
12:15:07.774	-0.14126222	3.5578923	8.770228	0.0074733254	0.010521542	-0.01799609	-0.1558426	3.7336318	9.066756	Sitting_Scroll
12:15:07.795	-0.14126222	3.5578923	8.770228	0.0074733254	0.010521542	-0.01799609	-0.1558426	3.7336318	9.066756	Sitting_Scroll
12:15:07.817	-0.14126222	3.5578923	8.770228	0.0074733254	0.010521542	-0.01799609	-0.1558426	3.7336318	9.066756	Sitting_Scroll
12:15:07.838	-0.14126222	3.5578923	8.770228	0.0074733254	0.010521542	-0.01799609	-0.1558426	3.7336318	9.066756	Sitting_Scroll
12:15:07.859	-0.14126222	3.5578923	8.770228	0.0074733254	0.010521542	-0.01799609	-0.1558426	3.7336318	9.066756	Sitting_Scroll
12:15:07.882	-0.14126222	3.5578923	8.770228	0.0074733254	0.010521542	-0.01799609	-0.1558426	3.7336318	9.066756	Sitting_Scroll
12:15:07.905	-0.14126222	3.572258	8.796566	-0.0077983057	-0.016356528	-0.03082426	-0.16201954	3.7266886	9.069505	Sitting_Scroll
12:15:07.927	-0.14126222	3.572258	8.796566	-0.0077983057	-0.016356528	-0.03082426	-0.16201954	3.7266886	9.069505	Sitting_Scroll
12:15:07.948	-0.14126222	3.572258	8.796566	-0.0077983057	-0.016356528	-0.03082426	-0.16201954	3.7266886	9.069505	Sitting_Scroll
12:15:07.970	-0.14126222	3.572258	8.796566	-0.0077983057	-0.016356528	-0.03082426	-0.16201954	3.7266886	9.069505	Sitting_Scroll
12:15:07.992	-0.14126222	3.572258	8.796566	-0.0077983057	-0.016356528	-0.03082426	-0.16201954	3.7266886	9.069505	Sitting_Scroll
12:15:08.013	-0.14126222	3.572258	8.796566	-0.0077983057	-0.016356528	-0.03082426	-0.16201954	3.7266886	9.069505	Sitting_Scroll
12:15:08.034	-0.14126222	3.572258	8.796566	-0.0077983057	-0.016356528	-0.03082426	-0.16201954	3.7266886	9.069505	Sitting_Scroll
12:15:08.057	-0.14126222	3.572258	8.796566	-0.0077983057	-0.016356528	-0.03082426	-0.16201954	3.7266886	9.069505	Sitting_Scroll
12:15:08.079	-0.16520496	3.5938065	8.734315	0.00686246	-0.007193549	-0.044263296	-0.15825535	3.718758	9.072825	Sitting_Scroll
12:15:08.100	-0.16520496	3.5938065	8.734315	0.00686246	-0.007193549	-0.044263296	-0.15825535	3.718758	9.072825	Sitting_Scroll
12:15:08.123	-0.16520496	3.5938065	8.734315	0.00686246	-0.007193549	-0.044263296	-0.15825535	3.718758	9.072825	Sitting_Scroll
12:15:08.144	-0.16520496	3.5938065	8.734315	0.00686246	-0.007193549	-0.044263296	-0.15825535	3.718758	9.072825	Sitting_Scroll
12:15:08.166	-0.16520496	3.5938065	8.734315	0.00686246	-0.007193549	-0.044263296	-0.15825535	3.718758	9.072825	Sitting_Scroll
12:15:08.187	-0.16520496	3.5938065	8.734315	0.00686246	-0.007193549	-0.044263296	-0.15825535	3.718758	9.072825	Sitting_Scroll
12:15:08.209	-0.16520496	3.5938065	8.734315	0.00686246	-0.007193549	-0.044263296	-0.15825535	3.718758	9.072825	Sitting_Scroll
12:15:08.231	-0.16520496	3.5938065	8.734315	0.00686246	-0.007193549	-0.044263296	-0.15825535	3.718758	9.072825	Sitting_Scroll
12:15:08.253	-0.16520496	3.5938065	8.734315	0.00686246	-0.007193549	-0.044263296	-0.15825535	3.718758	9.072825	Sitting_Scroll
12:15:08.273	-0.21309046	3.6033835	8.861211	-0.0139069585	-0.01879999	-0.05403714	-0.16534898	3.711803	9.075546	Sitting_Scroll
12:15:08.295	-0.21309046	3.6033835	8.861211	-0.0139069585	-0.01879999	-0.05403714	-0.16534898	3.711803	9.075546	Sitting_Scroll
12:15:08.317	-0.21309046	3.6033835	8.861211	-0.0139069585	-0.01879999	-0.05403714	-0.16534898	3.711803	9.075546	Sitting_Scroll
12:15:08.337	-0.21309046	3.6033835	8.861211	-0.0139069585	-0.01879999	-0.05403714	-0.16534898	3.711803	9.075546	Sitting_Scroll
12:15:08.358	-0.21309046	3.6033835	8.861211	-0.0139069585	-0.01879999	-0.05403714	-0.16534898	3.711803	9.075546	Sitting_Scroll
12:15:08.379	-0.21309046	3.6033835	8.861211	-0.0139069585	-0.01879999	-0.05403714	-0.16534898	3.711803	9.075546	Sitting_Scroll
12:15:08.400	-0.21309046	3.6033835	8.861211	-0.0139069585	-0.01879999	-0.05403714	-0.16534898	3.711803	9.075546	Sitting_Scroll
12:15:08.424	-0.21309046	3.6033835	8.861211	-0.0139069585	-0.01879999	-0.05403714	-0.16534898	3.711803	9.075546	Sitting_Scroll
12:15:08.446	-0.24900457	3.5698638	8.722343	-0.00596571	-0.0047500883	-0.021050418	-0.19165859	3.707046	9.076973	Sitting_Scroll
12:15:08.467	-0.24900457	3.5698638	8.722343	-0.00596571	-0.0047500883	-0.021050418	-0.19165859	3.707046	9.076973	Sitting_Scroll
12:15:08.488	-0.24900457	3.5698638	8.722343	-0.00596571	-0.0047500883	-0.021050418	-0.19165859	3.707046	9.076973	Sitting_Scroll
12:15:08.511	-0.24900457	3.5698638	8.722343	-0.00596571	-0.0047500883	-0.021050418	-0.19165859	3.707046	9.076973	Sitting_Scroll
12:15:08.533	-0.24900457	3.5698638	8.722343	-0.00596571	-0.0047500883	-0.021050418	-0.19165859	3.707046	9.076973	Sitting_Scroll
12:15:08.555	-0.24900457	3.5698638	8.722343	-0.00596571	-0.0047500883	-0.021050418	-0.19165859	3.707046	9.076973	Sitting_Scroll
12:15:08.577	-0.24900457	3.5698638	8.722343	-0.00596571	-0.0047500883	-0.021050418	-0.19165859	3.707046	9.076973	Sitting_Scroll
12:15:08.598	-0.24900457	3.5698638	8.722343	-0.00596571	-0.0047500883	-0.021050418	-0.19165859	3.707046	9.076973	Sitting_Scroll
12:15:08.619	-0.17238778	3.553104	8.89952	-0.0023005186	0.01357587	-0.014330898	-0.19240357	3.6966064	9.081214	Sitting_Scroll
12:15:08.642	-0.17238778	3.553104	8.89952	-0.0023005186	0.01357587	-0.014330898	-0.19240357	3.6966064	9.081214	Sitting_Scroll
12:15:08.663	-0.17238778	3.553104	8.89952	-0.0023005186	0.01357587	-0.014330898	-0.19240357	3.6966064	9.081214	Sitting_Scroll
12:15:08.685	-0.17238778	3.553104	8.89952	-0.0023005186	0.01357587	-0.014330898	-0.19240357	3.6966064	9.081214	Sitting_Scroll
12:15:08.705	-0.17238778	3.553104	8.89952	-0.0023005186	0.01357587	-0.014330898	-0.19240357	3.6966064	9.081214	Sitting_Scroll
12:15:08.727	-0.17238778	3.553104	8.89952	-0.0023005186	0.01357587	-0.014330898	-0.19240357	3.6966064	9.081214	Sitting_Scroll
12:15:08.749	-0.17238778	3.553104	8.89952	-0.0023005186	0.01357587	-0.014330898	-0.19240357	3.6966064	9.081214	Sitting_Scroll
12:15:08.769	-0.17238778	3.553104	8.89952	-0.0023005186	0.01357587	-0.014330898	-0.19240357	3.6966064	9.081214	Sitting_Scroll
12:15:08.792	-0.17238778	3.553104	8.89952	-0.0023005186	0.01357587	-0.014330898	-0.19240357	3.6966064	9.081214	Sitting_Scroll
12:15:08.814	-0.4070267	3.581835	8.736709	-0.012685227	0.006856351	-0.024715608	-0.22997737	3.7038355	9.077394	Sitting_Scroll
12:15:08.837	-0.4070267	3.581835	8.736709	-0.012685227	0.006856351	-0.024715608	-0.22997737	3.7038355	9.077394	Sitting_Scroll
12:15:08.859	-0.4070267	3.581835	8.736709	-0.012685227	0.006856351	-0.024715608	-0.22997737	3.7038355	9.077394	Sitting_Scroll
12:15:08.891	-0.4070267	3.581835	8.736709	-0.012685227	0.006856351	-0.024715608	-0.22997737	3.7038355	9.077394	Sitting_Scroll
12:15:08.925	-0.4070267	3.581835	8.736709	-0.012685227	0.006856351	-0.024715608	-0.22997737	3.7038355	9.077394	Sitting_Scroll
12:15:08.959	-0.4070267	3.581835	8.736709	-0.012685227	0.006856351	-0.024715608	-0.22997737	3.7038355	9.077394	Sitting_Scroll
12:15:08.992	-0.1699935	3.572258	8.777411	-0.03406551	-0.04018027	0.008881981	-0.21922508	3.6892774	9.083586	Sitting_Scroll
12:15:09.025	-0.1699935	3.572258	8.777411	-0.03406551	-0.04018027	0.008881981	-0.21922508	3.6892774	9.083586	Sitting_Scroll
12:15:09.059	-0.1699935	3.572258	8.777411	-0.03406551	-0.04018027	0.008881981	-0.21922508	3.6892774	9.083586	Sitting_Scroll
12:15:09.093	-0.1699935	3.572258	8.777411	-0.03406551	-0.04018027	0.008881981	-0.21922508	3.6892774	9.083586	Sitting_Scroll
12:15:09.126	-0.1699935	3.572258	8.777411	-0.03406551	-0.04018027	0.008881981	-0.21922508	3.6892774	9.083586	Sitting_Scroll
12:15:09.160	-0.18435916	3.5435266	8.880365	0.016025439	-0.012080471	0.009492845	-0.21518575	3.67565	9.089207	Sitting_Scroll
12:15:09.193	-0.18435916	3.5435266	8.880365	0.016025439	-0.012080471	0.009492845	-0.21518575	3.67565	9.089207	Sitting_Scroll
12:15:09.227	-0.18435916	3.5435266	8.880365	0.016025439	-0.012080471	0.009492845	-0.21518575	3.67565	9.089207	Sitting_Scroll
12:15:09.260	-0.18435916	3.5435266	8.880365	0.016025439	-0.012080471	0.009492845	-0.21518575	3.67565	9.089207	Sitting_Scroll
12:15:09.280	-0.18435916	3.5435266	8.880365	0.016025439	-0.012080471	0.009492845	-0.21518575	3.67565	9.089207	Sitting_Scroll
12:15:09.300	-0.18435916	3.5435266	8.880365	0.016025439	-0.012080471	0.009492845	-0.21518575	3.67565	9.089207	Sitting_Scroll
12:15:09.327	-0.18435916	3.5435266	8.880365	0.016025439	-0.012080471	0.009492845	-0.21518575	3.67565	9.089207	Sitting_Scroll
12:15:09.347	-0.30646718	3.624932	8.806143	0.034962263	0.044729996	0.002162463	-0.2189904	3.6734905	9.089988	Sitting_Scroll
12:15:09.367	-0.30646718	3.624932	8.806143	0.034962263	0.044729996	0.002162463	-0.2189904	3.6734905	9.089988	Sitting_Scroll
12:15:09.389	-0.30646718	3.624932	8.806143	0.034962263	0.044729996	0.002162463	-0.2189904	3.6734905	9.089988	Sitting_Scroll
12:15:09.410	-0.30646718	3.624932	8.806143	0.034962263	0.044729996	0.002162463	-0.2189904	3.6734905	9.089988	Sitting_Scroll
12:15:09.431	-0.30646718	3.624932	8.806143	0.034962263	0.044729996	0.002162463	-0.2189904	3.6734905	9.089988	Sitting_Scroll
12:15:09.453	-0.30646718	3.624932	8.806143	0.034962263	0.044729996	0.002162463	-0.2189904	3.6734905	9.089988	Sitting_Scroll
12:15:09.473	-0.30646718	3.624932	8.806143	0.034962263	0.044729996	0.002162463	-0.2189904	3.6734905	9.089988	Sitting_Scroll
12:15:09.495	-0.30646718	3.624932	8.806143	0.034962263	0.044729996	0.002162463	-0.2189904	3.6734905	9.089988	Sitting_Scroll
12:15:09.517	-0.30646718	3.624932	8.806143	0.034962263	0.044729996	0.002162463	-0.23694208	3.6869364	9.084091	Sitting_Scroll
12:15:09.547	-0.16041641	3.294522	8.861211	-0.021237342	0.00074769906	0.010103711	-0.23694208	3.6869364	9.084091	Sitting_Scroll
12:15:09.577	-0.16041641	3.294522	8.861211	-0.021237342	0.00074769906	0.010103711	-0.23694208	3.6869364	9.084091	Sitting_Scroll
12:15:09.611	-0.16041641	3.294522	8.861211	-0.021237342	0.00074769906	0.010103711	-0.23694208	3.6869364	9.084091	Sitting_Scroll
12:15:09.644	-0.16041641	3.294522	8.861211	-0.021237342	0.00074769906	0.010103711	-0.23694208	3.6869364	9.084091	Sitting_Scroll
12:15:09.678	-0.16041641	3.294522	8.861211	-0.021237342	0.00074769906	0.010103711	-0.23694208	3.6869364	9.084091	Sitting_Scroll
12:15:09.711	-0.2849187	3.4860642	8.880365	-0.011463497	0.010521542	0.007049385	-0.23802082	3.6635582	9.093517	Sitting_Scroll
12:15:09.745	-0.2849187	3.4860642	8.880365	-0.011463497	0.010521542	0.007049385	-0.23802082	3.6635582	9.093517	Sitting_Scroll
12:15:09.779	-0.2849187	3.4860642	8.880365	-0.011463497	0.010521542	0.007049385	-0.23802082	3.6635582	9.093517	Sitting_Scroll
12:15:09.812	-0.2849187	3.4860642	8.880365	-0.011463497	0.010521542	0.007049385	-0.23802082	3.6635582	9.093517	Sitting_Scroll
12:15:09.845	-0.2849187	3.4860642	8.880365	-0.011463497	0.010521542	0.007049385	-0.23802082	3.6635582	9.093517	Sitting_Scroll
12:15:09.879	-0.36392978	3.5435266	8.739103	0.023966687	0.012354138	0.013158037	-0.25110915	3.6558201	9.096279	Sitting_Scroll
12:15:09.912	-0.36392978	3.5435266	8.739103	0.023966687	0.012354138	0.013158037	-0.25110915	3.6558201	9.096279	Sitting_Scroll
12:15:09.945	-0.36392978	3.5435266	8.739103	0.023966687	0.012354138	0.013158037	-0.25110915	3.6558201	9.096279	Sitting_Scroll
12:15:09.980	-0.36392978	3.5435266	8.739103	0.023966687	0.012354138	0.013158037	-0.25110915	3.6558201	9.096279	Sitting_Scroll
12:15:10.012	-0.36392978	3.5435266	8.739103	0.023966687	0.012354138	0.013158037	-0.25110915	3.6558201	9.096279	Sitting_Scroll
12:15:10.046	-0.36392978	3.5435266	8.739103	0.023966687	0.012354138	0.013158037	-0.25110915	3.6558201	9.096279	Sitting_Scroll
12:15:10.080	-0.3232271	3.5650752	8.74868	-0.0010787881	0.012965004	0.0296514	-0.26977542	3.6760383	9.087592	Sitting_Scroll
12:15:10.116	-0.3232271	3.5650752	8.74868	-0.0010787881	0.012965004	0.0296514	-0.26977542	3.6760383	9.087592	Sitting_Scroll
12:15:10.146	-0.3232271	3.5650752	8.74868	-0.0010787881	0.012965004	0.0296514	-0.26977542	3.6760383	9.087592	Sitting_Scroll
12:15:10.180	-0.3232271	3.5650752	8.74868	-0.0010787881	0.012965004	0.0296514	-0.26977542	3.6760383	9.087592	Sitting_Scroll
12:15:10.214	-0.3232271	3.5650752	8.74868	-0.0010787881	0.012965004	0.0296514	-0.26977542	3.6760383	9.087592	Sitting_Scroll
12:15:10.247	-0.19393626	3.5363438	8.91628	-0.0053548445	0.012965004	0.022321016	-0.26325127	3.6407719	9.10197	Sitting_Scroll
12:15:10.268	-0.19393626	3.5363438	8.91628	-0.0053548445	0.012965004	0.022321016	-0.26325127	3.6407719	9.10197	Sitting_Scroll
12:15:10.297	-0.19393626	3.5363438	8.91628	-0.0053548445	0.012965004	0.022321016	-0.26325127	3.6407719	9.10197	Sitting_Scroll
12:15:10.331	-0.19393626	3.5363438	8.91628	-0.0053548445	0.012965004	0.022321016	-0.26325127	3.6407719	9.10197	Sitting_Scroll
12:15:10.352	-0.19393626	3.5363438	8.91628	-0.0053548445	0.012965004	0.022321016	-0.26325127	3.6407719	9.10197	Sitting_Scroll
12:15:10.380	-0.19393626	3.5363438	8.91628	-0.0053548445	0.012965004	0.022321016	-0.26325127	3.6407719	9.10197	Sitting_Scroll
12:15:10.402	-0.19393626	3.5363438	8.91628	-0.0053548445	0.012965004	0.022321016	-0.26325127	3.6407719	9.10197	Sitting_Scroll
12:15:10.423	-0.2777359	3.502824	8.810931	-0.0077983057	0.007467217	0.03087313	-0.2561242	3.6358263	9.10415	Sitting_Scroll
12:15:10.444	-0.2777359	3.502824	8.810931	-0.0077983057	0.007467217	0.03087313	-0.2561242	3.6358263	9.10415	Sitting_Scroll
12:15:10.467	-0.2777359	3.502824	8.810931	-0.0077983057	0.007467217	0.03087313	-0.2561242	3.6358263	9.10415	Sitting_Scroll
12:15:10.490	-0.2777359	3.502824	8.810931	-0.0077983057	0.007467217	0.03087313	-0.2561242	3.6358263	9.10415	Sitting_Scroll
12:15:10.513	-0.2777359	3.502824	8.810931	-0.0077983057	0.007467217	0.03087313	-0.2561242	3.6358263	9.10415	Sitting_Scroll
12:15:10.536	-0.2777359	3.502824	8.810931	-0.0077983057	0.007467217	0.03087313	-0.2561242	3.6358263	9.10415	Sitting_Scroll
12:15:10.559	-0.2777359	3.502824	8.810931	-0.0077983057	0.007467217	0.03087313	-0.2561242	3.6358263	9.10415	Sitting_Scroll
12:15:10.581	-0.2777359	3.502824	8.810931	-0.0077983057	0.007467217	0.03087313	-0.2561242	3.6358263	9.10415	Sitting_Scroll
12:15:10.604	-0.34956414	3.45015	8.758257	-0.05972185	-0.015745662	-0.0021135937	-0.25943217	3.5897815	9.12231	Sitting_Scroll
12:15:10.626	-0.34956414	3.45015	8.758257	-0.05972185	-0.015745662	-0.0021135937	-0.25943217	3.5897815	9.12231	Sitting_Scroll
12:15:10.650	-0.34956414	3.45015	8.758257	-0.05972185	-0.015745662	-0.0021135937	-0.25943217	3.5897815	9.12231	Sitting_Scroll
12:15:10.672	-0.34956414	3.45015	8.758257	-0.05972185	-0.015745662	-0.0021135937	-0.25943217	3.5897815	9.12231	Sitting_Scroll
12:15:10.696	-0.34956414	3.45015	8.758257	-0.05972185	-0.015745662	-0.0021135937	-0.25943217	3.5897815	9.12231	Sitting_Scroll
12:15:10.719	-0.34956414	3.45015	8.758257	-0.05972185	-0.015745662	-0.0021135937	-0.25943217	3.5897815	9.12231	Sitting_Scroll
12:15:10.742	-0.34956414	3.45015	8.758257	-0.05972185	-0.015745662	-0.0021135937	-0.25943217	3.5897815	9.12231	Sitting_Scroll
12:15:10.765	-0.34956414	3.45015	8.758257	-0.05972185	-0.015745662	-0.0021135937	-0.25943217	3.5897815	9.12231	Sitting_Scroll
12:15:10.788	-0.2370332	3.4142358	8.846846	0.031907935	0.009299812	0.04125784	-0.26189634	3.554638	9.13599	Sitting_Scroll
12:15:10.812	-0.2370332	3.4142358	8.846846	0.031907935	0.009299812	0.04125784	-0.26189634	3.554638	9.13599	Sitting_Scroll
12:15:10.833	-0.2370332	3.4142358	8.846846	0.031907935	0.009299812	0.04125784	-0.26189634	3.554638	9.13599	Sitting_Scroll
12:15:10.871	-0.2370332	3.4142358	8.846846	0.031907935	0.009299812	0.04125784	-0.26189634	3.554638	9.13599	Sitting_Scroll
12:15:10.903	-0.2370332	3.4142358	8.846846	0.031907935	0.009299812	0.04125784	-0.26189634	3.554638	9.13599	Sitting_Scroll
12:15:10.937	-0.2370332	3.4142358	8.846846	0.031907935	0.009299812	0.04125784	-0.26189634	3.554638	9.13599	Sitting_Scroll
12:15:10.969	-0.2753416	3.4645157	8.79896	0.005029864	0.012965004	0.01804496	-0.25735608	3.5810497	9.1258	Sitting_Scroll
12:15:11.003	-0.2753416	3.4645157	8.79896	0.005029864	0.012965004	0.01804496	-0.25735608	3.5810497	9.1258	Sitting_Scroll
12:15:11.037	-0.2753416	3.4645157	8.79896	0.005029864	0.012965004	0.01804496	-0.25735608	3.5810497	9.1258	Sitting_Scroll
12:15:11.070	-0.2753416	3.4645157	8.79896	0.005029864	0.012965004	0.01804496	-0.25735608	3.5810497	9.1258	Sitting_Scroll
12:15:11.103	-0.2753416	3.4645157	8.79896	0.005029864	0.012965004	0.01804496	-0.25735608	3.5810497	9.1258	Sitting_Scroll
12:15:11.127	-0.2753416	3.4645157	8.79896	0.005029864	0.012965004	0.01804496	-0.25735608	3.5810497	9.1258	Sitting_Scroll
12:15:11.153	-0.26337022	3.4549387	9.055147	-0.057889257	-0.005971818	0.013768903	-0.24373057	3.558239	9.135093	Sitting_Scroll
12:15:11.174	-0.26337022	3.4549387	9.055147	-0.057889257	-0.005971818	0.013768903	-0.24373057	3.558239	9.135093	Sitting_Scroll
12:15:11.197	-0.26337022	3.4549387	9.055147	-0.057889257	-0.005971818	0.013768903	-0.24373057	3.558239	9.135093	Sitting_Scroll
12:15:11.220	-0.26337022	3.4549387	9.055147	-0.057889257	-0.005971818	0.013768903	-0.24373057	3.558239	9.135093	Sitting_Scroll
12:15:11.242	-0.26337022	3.4549387	9.055147	-0.057889257	-0.005971818	0.013768903	-0.24373057	3.558239	9.135093	Sitting_Scroll
12:15:11.265	-0.26337022	3.4549387	9.055147	-0.057889257	-0.005971818	0.013768903	-0.24373057	3.558239	9.135093	Sitting_Scroll
12:15:11.288	-0.26337022	3.4549387	9.055147	-0.057889257	-0.005971818	0.013768903	-0.24373057	3.558239	9.135093	Sitting_Scroll
12:15:11.311	-0.26337022	3.4549387	9.055147	-0.057889257	-0.005971818	0.013768903	-0.24373057	3.558239	9.135093	Sitting_Scroll
12:15:11.334	-0.26097596	3.4381785	8.79896	-0.010852631	0.009910678	0.0027733282	-0.24757864	3.54252	9.141095	Sitting_Scroll
12:15:11.357	-0.26097596	3.4381785	8.79896	-0.010852631	0.009910678	0.0027733282	-0.24757864	3.54252	9.141095	Sitting_Scroll
12:15:11.380	-0.26097596	3.4381785	8.79896	-0.010852631	0.009910678	0.0027733282	-0.24757864	3.54252	9.141095	Sitting_Scroll
12:15:11.403	-0.26097596	3.4381785	8.79896	-0.010852631	0.009910678	0.0027733282	-0.24757864	3.54252	9.141095	Sitting_Scroll
12:15:11.426	-0.26097596	3.4381785	8.79896	-0.010852631	0.009910678	0.0027733282	-0.24757864	3.54252	9.141095	Sitting_Scroll
12:15:11.449	-0.26097596	3.4381785	8.79896	-0.010852631	0.009910678	0.0027733282	-0.24757864	3.54252	9.141095	Sitting_Scroll
12:15:11.473	-0.26097596	3.4381785	8.79896	-0.010852631	0.009910678	0.0027733282	-0.24757864	3.54252	9.141095	Sitting_Scroll
12:15:11.497	-0.26097596	3.4381785	8.79896	-0.010852631	0.009910678	0.0027733282	-0.24757864	3.54252	9.141095	Sitting_Scroll
12:15:11.520	-0.38308397	3.337619	9.06233	-0.0957629	0.0147976	-0.00516792	-0.25915378	3.4785726	9.165301	Sitting_Scroll
12:15:11.543	-0.38308397	3.337619	9.06233	-0.0957629	0.0147976	-0.00516792	-0.25915378	3.4785726	9.165301	Sitting_Scroll
12:15:11.566	-0.38308397	3.337619	9.06233	-0.0957629	0.0147976	-0.00516792	-0.25915378	3.4785726	9.165301	Sitting_Scroll
12:15:11.590	-0.38308397	3.337619	9.06233	-0.0957629	0.0147976	-0.00516792	-0.25915378	3.4785726	9.165301	Sitting_Scroll
12:15:11.613	-0.38308397	3.337619	9.06233	-0.0957629	0.0147976	-0.00516792	-0.25915378	3.4785726	9.165301	Sitting_Scroll
12:15:11.636	-0.38308397	3.337619	9.06233	-0.0957629	0.0147976	-0.00516792	-0.25915378	3.4785726	9.165301	Sitting_Scroll
12:15:11.660	-0.38308397	3.337619	9.06233	-0.0957629	0.0147976	-0.00516792	-0.25915378	3.4785726	9.165301	Sitting_Scroll
12:15:11.683	-0.1987248	3.2825508	8.858817	-0.011463497	0.0025802949	0.011325441	-0.25357407	3.4337509	9.182343	Sitting_Scroll
12:15:11.707	-0.1987248	3.2825508	8.858817	-0.011463497	0.0025802949	0.011325441	-0.25357407	3.4337509	9.182343	Sitting_Scroll
12:15:11.730	-0.1987248	3.2825508	8.858817	-0.011463497	0.0025802949	0.011325441	-0.25357407	3.4337509	9.182343	Sitting_Scroll
12:15:11.753	-0.1987248	3.2825508	8.858817	-0.011463497	0.0025802949	0.011325441	-0.25357407	3.4337509	9.182343	Sitting_Scroll
12:15:11.776	-0.1987248	3.2825508	8.858817	-0.011463497	0.0025802949	0.011325441	-0.25357407	3.4337509	9.182343	Sitting_Scroll
12:15:11.799	-0.1987248	3.2825508	8.858817	-0.011463497	0.0025802949	0.011325441	-0.25357407	3.4337509	9.182343	Sitting_Scroll
12:15:11.821	-0.1987248	3.2825508	8.858817	-0.011463497	0.0025802949	0.011325441	-0.25357407	3.4337509	9.182343	Sitting_Scroll
12:15:11.843	-0.1987248	3.2825508	8.858817	-0.011463497	0.0025802949	0.011325441	-0.25357407	3.4337509	9.182343	Sitting_Scroll
12:15:11.867	-0.28252444	3.2921278	8.961771	-0.00046792277	0.0025802949	0.017434094	-0.27152592	3.4216979	9.186329	Sitting_Scroll
12:15:11.890	-0.28252444	3.2921278	8.961771	-0.00046792277	0.0025802949	0.017434094	-0.27152592	3.4216979	9.186329	Sitting_Scroll
12:15:11.913	-0.28252444	3.2921278	8.961771	-0.00046792277	0.0025802949	0.017434094	-0.27152592	3.4216979	9.186329	Sitting_Scroll
12:15:11.937	-0.28252444	3.2921278	8.961771	-0.00046792277	0.0025802949	0.017434094	-0.27152592	3.4216979	9.186329	Sitting_Scroll
12:15:11.961	-0.28252444	3.2921278	8.961771	-0.00046792277	0.0025802949	0.017434094	-0.27152592	3.4216979	9.186329	Sitting_Scroll
12:15:11.984	-0.28252444	3.2921278	8.961771	-0.00046792277	0.0025802949	0.017434094	-0.27152592	3.4216979	9.186329	Sitting_Scroll
12:15:12.007	-0.28252444	3.2921278	8.961771	-0.00046792277	0.0025802949	0.017434094	-0.27152592	3.4216979	9.186329	Sitting_Scroll
12:15:12.030	-0.28252444	3.2921278	8.961771	-0.00046792277	0.0025802949	0.017434094	-0.27152592	3.4216979	9.186329	Sitting_Scroll
12:15:12.053	-0.33519846	3.3112822	8.806143	-0.004133114	-0.0023066273	0.00766025	-0.27249885	3.4256325	9.184834	Sitting_Scroll
12:15:12.076	-0.33519846	3.3112822	8.806143	-0.004133114	-0.0023066273	0.00766025	-0.27249885	3.4256325	9.184834	Sitting_Scroll
12:15:12.099	-0.33519846	3.3112822	8.806143	-0.004133114	-0.0023066273	0.00766025	-0.27249885	3.4256325	9.184834	Sitting_Scroll
12:15:12.122	-0.33519846	3.3112822	8.806143	-0.004133114	-0.0023066273	0.00766025	-0.27249885	3.4256325	9.184834	Sitting_Scroll
12:15:12.145	-0.33519846	3.3112822	8.806143	-0.004133114	-0.0023066273	0.00766025	-0.27249885	3.4256325	9.184834	Sitting_Scroll
12:15:12.169	-0.33519846	3.3112822	8.806143	-0.004133114	-0.0023066273	0.00766025	-0.27249885	3.4256325	9.184834	Sitting_Scroll
12:15:12.192	-0.33519846	3.3112822	8.806143	-0.004133114	-0.0023066273	0.00766025	-0.27249885	3.4256325	9.184834	Sitting_Scroll
12:15:12.215	-0.33519846	3.3112822	8.806143	-0.004133114	-0.0023066273	0.00766025	-0.27249885	3.4256325	9.184834	Sitting_Scroll
12:15:12.238	-0.2681588	3.3088877	8.913885	0.012360248	0.00013683381	0.011325441	-0.2799816	3.427921	9.183754	Sitting_Scroll
12:15:12.261	-0.2681588	3.3088877	8.913885	0.012360248	0.00013683381	0.011325441	-0.2799816	3.427921	9.183754	Sitting_Scroll
12:15:12.283	-0.2681588	3.3088877	8.913885	0.012360248	0.00013683381	0.011325441	-0.2799816	3.427921	9.183754	Sitting_Scroll
12:15:12.305	-0.2681588	3.3088877	8.913885	0.012360248	0.00013683381	0.011325441	-0.2799816	3.427921	9.183754	Sitting_Scroll
12:15:12.328	-0.2681588	3.3088877	8.913885	0.012360248	0.00013683381	0.011325441	-0.2799816	3.427921	9.183754	Sitting_Scroll
12:15:12.351	-0.2681588	3.3088877	8.913885	0.012360248	0.00013683381	0.011325441	-0.2799816	3.427921	9.183754	Sitting_Scroll
12:15:12.374	-0.2681588	3.3088877	8.913885	0.012360248	0.00013683381	0.011325441	-0.2799816	3.427921	9.183754	Sitting_Scroll
12:15:12.397	-0.2681588	3.3088877	8.913885	0.012360248	0.00013683381	0.011325441	-0.2799816	3.427921	9.183754	Sitting_Scroll
12:15:12.421	-0.2561874	3.2969165	8.89952	0.0044189994	0.008078082	0.011325441	-0.2751834	3.433746	9.181723	Sitting_Scroll
12:15:12.444	-0.2561874	3.2969165	8.89952	0.0044189994	0.008078082	0.011325441	-0.2751834	3.433746	9.181723	Sitting_Scroll
12:15:12.466	-0.2561874	3.2969165	8.89952	0.0044189994	0.008078082	0.011325441	-0.2751834	3.433746	9.181723	Sitting_Scroll
12:15:12.490	-0.2561874	3.2969165	8.89952	0.0044189994	0.008078082	0.011325441	-0.2751834	3.433746	9.181723	Sitting_Scroll
12:15:12.513	-0.2561874	3.2969165	8.89952	0.0044189994	0.008078082	0.011325441	-0.2751834	3.433746	9.181723	Sitting_Scroll
12:15:12.536	-0.2561874	3.2969165	8.89952	0.0044189994	0.008078082	0.011325441	-0.2751834	3.433746	9.181723	Sitting_Scroll
12:15:12.559	-0.2561874	3.2969165	8.89952	0.0044189994	0.008078082	0.011325441	-0.2751834	3.433746	9.181723	Sitting_Scroll
12:15:12.582	-0.27055305	3.3088877	8.830086	-0.004133114	-0.013913067	0.024764476	-0.2620894	3.4301038	9.183468	Sitting_Scroll
12:15:12.605	-0.27055305	3.3088877	8.830086	-0.004133114	-0.013913067	0.024764476	-0.2620894	3.4301038	9.183468	Sitting_Scroll
12:15:12.628	-0.27055305	3.3088877	8.830086	-0.004133114	-0.013913067	0.024764476	-0.2620894	3.4301038	9.183468	Sitting_Scroll
12:15:12.651	-0.27055305	3.3088877	8.830086	-0.004133114	-0.013913067	0.024764476	-0.2620894	3.4301038	9.183468	Sitting_Scroll
12:15:12.674	-0.27055305	3.3088877	8.830086	-0.004133114	-0.013913067	0.024764476	-0.2620894	3.4301038	9.183468	Sitting_Scroll
12:15:12.697	-0.27055305	3.3088877	8.830086	-0.004133114	-0.013913067	0.024764476	-0.2620894	3.4301038	9.183468	Sitting_Scroll
12:15:12.720	-0.27055305	3.3088877	8.830086	-0.004133114	-0.013913067	0.024764476	-0.2620894	3.4301038	9.183468	Sitting_Scroll
12:15:12.744	-0.27055305	3.3088877	8.830086	-0.004133114	-0.013913067	0.024764476	-0.2620894	3.4301038	9.183468	Sitting_Scroll
12:15:12.767	-0.36392978	3.3304362	8.830086	0.0019755382	0.008078082	0.011325441	-0.2542365	3.4279826	9.18448	Sitting_Scroll
12:15:12.790	-0.36392978	3.3304362	8.830086	0.0019755382	0.008078082	0.011325441	-0.2542365	3.4279826	9.18448	Sitting_Scroll
12:15:12.813	-0.36392978	3.3304362	8.830086	0.0019755382	0.008078082	0.011325441	-0.2542365	3.4279826	9.18448	Sitting_Scroll
12:15:12.836	-0.36392978	3.3304362	8.830086	0.0019755382	0.008078082	0.011325441	-0.2542365	3.4279826	9.18448	Sitting_Scroll
12:15:12.858	-0.36392978	3.3304362	8.830086	0.0019755382	0.008078082	0.011325441	-0.2542365	3.4279826	9.18448	Sitting_Scroll
12:15:12.881	-0.36392978	3.3304362	8.830086	0.0019755382	0.008078082	0.011325441	-0.2542365	3.4279826	9.18448	Sitting_Scroll
12:15:12.904	-0.36392978	3.3304362	8.830086	0.0019755382	0.008078082	0.011325441	-0.2542365	3.4279826	9.18448	Sitting_Scroll
12:15:12.927	-0.36392978	3.3304362	8.830086	0.0019755382	0.008078082	0.011325441	-0.2542365	3.4279826	9.18448	Sitting_Scroll
12:15:12.950	-0.19154198	3.3304362	8.870789	-0.0053548445	-0.018189123	0.008271115	-0.24695978	3.4314551	9.183381	Sitting_Scroll
12:15:12.973	-0.19154198	3.3304362	8.870789	-0.0053548445	-0.018189123	0.008271115	-0.24695978	3.4314551	9.183381	Sitting_Scroll
12:15:12.995	-0.19154198	3.3304362	8.870789	-0.0053548445	-0.018189123	0.008271115	-0.24695978	3.4314551	9.183381	Sitting_Scroll
12:15:13.018	-0.19154198	3.3304362	8.870789	-0.0053548445	-0.018189123	0.008271115	-0.24695978	3.4314551	9.183381	Sitting_Scroll
12:15:13.041	-0.19154198	3.3304362	8.870789	-0.0053548445	-0.018189123	0.008271115	-0.24695978	3.4314551	9.183381	Sitting_Scroll
12:15:13.064	-0.19154198	3.3304362	8.870789	-0.0053548445	-0.018189123	0.008271115	-0.24695978	3.4314551	9.183381	Sitting_Scroll
12:15:13.088	-0.19154198	3.3304362	8.870789	-0.0053548445	-0.018189123	0.008271115	-0.24695978	3.4314551	9.183381	Sitting_Scroll
12:15:13.111	-0.19154198	3.3304362	8.870789	-0.0053548445	-0.018189123	0.008271115	-0.24695978	3.4314551	9.183381	Sitting_Scroll
12:15:13.134	-0.25858167	3.3112822	8.873182	0.0038081338	0.010521542	0.013158037	-0.2428782	3.4337935	9.182616	Sitting_Scroll
12:15:13.157	-0.25858167	3.3112822	8.873182	0.0038081338	0.010521542	0.013158037	-0.2428782	3.4337935	9.182616	Sitting_Scroll
12:15:13.180	-0.25858167	3.3112822	8.873182	0.0038081338	0.010521542	0.013158037	-0.2428782	3.4337935	9.182616	Sitting_Scroll
12:15:13.204	-0.25858167	3.3112822	8.873182	0.0038081338	0.010521542	0.013158037	-0.2428782	3.4337935	9.182616	Sitting_Scroll
12:15:13.227	-0.25858167	3.3112822	8.873182	0.0038081338	0.010521542	0.013158037	-0.2428782	3.4337935	9.182616	Sitting_Scroll
12:15:13.250	-0.25858167	3.3112822	8.873182	0.0038081338	0.010521542	0.013158037	-0.2428782	3.4337935	9.182616	Sitting_Scroll
12:15:13.273	-0.25858167	3.3112822	8.873182	0.0038081338	0.010521542	0.013158037	-0.2428782	3.4337935	9.182616	Sitting_Scroll
12:15:13.296	-0.25858167	3.3112822	8.873182	0.0038081338	0.010521542	0.013158037	-0.2428782	3.4337935	9.182616	Sitting_Scroll
12:15:13.320	-0.2681588	3.3232534	8.8085375	0.00014294247	0.00074769906	0.008271115	-0.23922348	3.4295971	9.184279	Sitting_Scroll
12:15:13.343	-0.2681588	3.3232534	8.8085375	0.00014294247	0.00074769906	0.008271115	-0.23922348	3.4295971	9.184279	Sitting_Scroll
12:15:13.366	-0.2681588	3.3232534	8.8085375	0.00014294247	0.00074769906	0.008271115	-0.23922348	3.4295971	9.184279	Sitting_Scroll
12:15:13.388	-0.2681588	3.3232534	8.8085375	0.00014294247	0.00074769906	0.008271115	-0.23922348	3.4295971	9.184279	Sitting_Scroll
12:15:13.410	-0.2681588	3.3232534	8.8085375	0.00014294247	0.00074769906	0.008271115	-0.23922348	3.4295971	9.184279	Sitting_Scroll
12:15:13.434	-0.2681588	3.3232534	8.8085375	0.00014294247	0.00074769906	0.008271115	-0.23922348	3.4295971	9.184279	Sitting_Scroll
12:15:13.457	-0.2681588	3.3232534	8.8085375	0.00014294247	0.00074769906	0.008271115	-0.23922348	3.4295971	9.184279	Sitting_Scroll
12:15:13.480	-0.25379312	3.2873392	8.923462	-0.0016896533	-0.0023066273	0.0052167894	-0.23922348	3.4295971	9.184279	Sitting_Scroll
12:15:13.503	-0.25379312	3.2873392	8.923462	-0.0016896533	-0.0023066273	0.0052167894	-0.2408654	3.4275985	9.184983	Sitting_Scroll
12:15:13.526	-0.25379312	3.2873392	8.923462	-0.0016896533	-0.0023066273	0.0052167894	-0.2408654	3.4275985	9.184983	Sitting_Scroll
12:15:13.550	-0.25379312	3.2873392	8.923462	-0.0016896533	-0.0023066273	0.0052167894	-0.2408654	3.4275985	9.184983	Sitting_Scroll
12:15:13.572	-0.25379312	3.2873392	8.923462	-0.0016896533	-0.0023066273	0.0052167894	-0.2408654	3.4275985	9.184983	Sitting_Scroll
12:15:13.595	-0.25379312	3.2873392	8.923462	-0.0016896533	-0.0023066273	0.0052167894	-0.2408654	3.4275985	9.184983	Sitting_Scroll
12:15:13.618	-0.25379312	3.2873392	8.923462	-0.0016896533	-0.0023066273	0.0052167894	-0.2408654	3.4275985	9.184983	Sitting_Scroll
12:15:13.641	-0.25379312	3.2873392	8.923462	-0.0016896533	-0.0023066273	0.0052167894	-0.2408654	3.4275985	9.184983	Sitting_Scroll
12:15:13.665	-0.2657645	3.3256476	8.885154	0.00014294247	0.00013683381	0.005827654	-0.24329819	3.4294045	9.184245	Sitting_Scroll
12:15:13.688	-0.2657645	3.3256476	8.885154	0.00014294247	0.00013683381	0.005827654	-0.24329819	3.4294045	9.184245	Sitting_Scroll
12:15:13.711	-0.2657645	3.3256476	8.885154	0.00014294247	0.00013683381	0.005827654	-0.24329819	3.4294045	9.184245	Sitting_Scroll
12:15:13.734	-0.2657645	3.3256476	8.885154	0.00014294247	0.00013683381	0.005827654	-0.24329819	3.4294045	9.184245	Sitting_Scroll
12:15:13.757	-0.2657645	3.3256476	8.885154	0.00014294247	0.00013683381	0.005827654	-0.24329819	3.4294045	9.184245	Sitting_Scroll
12:15:13.779	-0.2657645	3.3256476	8.885154	0.00014294247	0.00013683381	0.005827654	-0.24329819	3.4294045	9.184245	Sitting_Scroll
12:15:13.801	-0.2657645	3.3256476	8.885154	0.00014294247	0.00013683381	0.005827654	-0.24329819	3.4294045	9.184245	Sitting_Scroll
12:15:13.824	-0.2657645	3.3256476	8.885154	0.00014294247	0.00013683381	0.005827654	-0.24329819	3.4294045	9.184245	Sitting_Scroll
12:15:13.846	-0.25858167	3.3304362	8.909097	-0.00046792277	-0.0010848967	0.009492845	-0.24673955	3.4299061	9.183966	Sitting_Scroll
12:15:13.870	-0.25858167	3.3304362	8.909097	-0.00046792277	-0.0010848967	0.009492845	-0.24673955	3.4299061	9.183966	Sitting_Scroll
12:15:13.893	-0.25858167	3.3304362	8.909097	-0.00046792277	-0.0010848967	0.009492845	-0.24673955	3.4299061	9.183966	Sitting_Scroll
12:15:13.916	-0.25858167	3.3304362	8.909097	-0.00046792277	-0.0010848967	0.009492845	-0.24673955	3.4299061	9.183966	Sitting_Scroll
12:15:13.939	-0.25858167	3.3304362	8.909097	-0.00046792277	-0.0010848967	0.009492845	-0.24673955	3.4299061	9.183966	Sitting_Scroll
12:15:13.962	-0.25858167	3.3304362	8.909097	-0.00046792277	-0.0010848967	0.009492845	-0.24673955	3.4299061	9.183966	Sitting_Scroll
12:15:13.985	-0.25858167	3.3304362	8.909097	-0.00046792277	-0.0010848967	0.009492845	-0.24673955	3.4299061	9.183966	Sitting_Scroll
12:15:14.009	-0.25858167	3.3304362	8.909097	-0.00046792277	-0.0010848967	0.009492845	-0.24673955	3.4299061	9.183966	Sitting_Scroll
12:15:14.031	-0.2681588	3.328042	8.822903	-0.00596571	0.00013683381	0.00766025	-0.24967517	3.4339182	9.182387	Sitting_Scroll
12:15:14.053	-0.2681588	3.328042	8.822903	-0.00596571	0.00013683381	0.00766025	-0.24967517	3.4339182	9.182387	Sitting_Scroll
12:15:14.076	-0.2681588	3.328042	8.822903	-0.00596571	0.00013683381	0.00766025	-0.24967517	3.4339182	9.182387	Sitting_Scroll
12:15:14.100	-0.2681588	3.328042	8.822903	-0.00596571	0.00013683381	0.00766025	-0.24967517	3.4339182	9.182387	Sitting_Scroll
12:15:14.124	-0.2681588	3.328042	8.822903	-0.00596571	0.00013683381	0.00766025	-0.24967517	3.4339182	9.182387	Sitting_Scroll
12:15:14.147	-0.2681588	3.328042	8.822903	-0.00596571	0.00013683381	0.00766025	-0.24967517	3.4339182	9.182387	Sitting_Scroll
12:15:14.170	-0.2681588	3.328042	8.822903	-0.00596571	0.00013683381	0.00766025	-0.24967517	3.4339182	9.182387	Sitting_Scroll
12:15:14.193	-0.2681588	3.328042	8.822903	-0.00596571	0.00013683381	0.00766025	-0.24967517	3.4339182	9.182387	Sitting_Scroll
12:15:14.214	-0.17238778	3.284945	8.796566	-0.0065765753	-0.0029174923	0.0033841934	-0.25289136	3.4223971	9.1866	Sitting_Scroll
12:15:14.238	-0.17238778	3.284945	8.796566	-0.0065765753	-0.0029174923	0.0033841934	-0.25289136	3.4223971	9.1866	Sitting_Scroll
12:15:14.262	-0.17238778	3.284945	8.796566	-0.0065765753	-0.0029174923	0.0033841934	-0.25289136	3.4223971	9.1866	Sitting_Scroll
12:15:14.285	-0.17238778	3.284945	8.796566	-0.0065765753	-0.0029174923	0.0033841934	-0.25289136	3.4223971	9.1866	Sitting_Scroll
12:15:14.308	-0.17238778	3.284945	8.796566	-0.0065765753	-0.0029174923	0.0033841934	-0.25289136	3.4223971	9.1866	Sitting_Scroll
12:15:14.331	-0.17238778	3.284945	8.796566	-0.0065765753	-0.0029174923	0.0033841934	-0.25289136	3.4223971	9.1866	Sitting_Scroll
12:15:14.354	-0.17238778	3.284945	8.796566	-0.0065765753	-0.0029174923	0.0033841934	-0.25289136	3.4223971	9.1866	Sitting_Scroll
12:15:14.377	-0.17238778	3.284945	8.796566	-0.0065765753	-0.0029174923	0.0033841934	-0.25289136	3.4223971	9.1866	Sitting_Scroll
12:15:14.399	-0.28013015	3.3304362	8.839663	0.0019755382	0.012965004	0.0033841934	-0.25518093	3.4221733	9.18662	Sitting_Scroll
12:15:14.421	-0.28013015	3.3304362	8.839663	0.0019755382	0.012965004	0.0033841934	-0.25518093	3.4221733	9.18662	Sitting_Scroll
12:15:14.444	-0.28013015	3.3304362	8.839663	0.0019755382	0.012965004	0.0033841934	-0.25518093	3.4221733	9.18662	Sitting_Scroll
12:15:14.468	-0.28013015	3.3304362	8.839663	0.0019755382	0.012965004	0.0033841934	-0.25518093	3.4221733	9.18662	Sitting_Scroll
12:15:14.491	-0.28013015	3.3304362	8.839663	0.0019755382	0.012965004	0.0033841934	-0.25518093	3.4221733	9.18662	Sitting_Scroll
12:15:14.514	-0.28013015	3.3304362	8.839663	0.0019755382	0.012965004	0.0033841934	-0.25518093	3.4221733	9.18662	Sitting_Scroll
12:15:14.537	-0.28013015	3.3304362	8.839663	0.0019755382	0.012965004	0.0033841934	-0.25518093	3.4221733	9.18662	Sitting_Scroll
12:15:14.559	-0.21548474	3.3136764	8.9186735	0.0019755382	0.012965004	0.0033841934	-0.25518093	3.4221733	9.18662	Sitting_Scroll
12:15:14.583	-0.21548474	3.3136764	8.9186735	0.008695056	-0.007193549	0.00766025	-0.2626729	3.41904	9.187576	Sitting_Scroll
12:15:14.606	-0.21548474	3.3136764	8.9186735	0.008695056	-0.007193549	0.00766025	-0.2626729	3.41904	9.187576	Sitting_Scroll
12:15:14.628	-0.21548474	3.3136764	8.9186735	0.008695056	-0.007193549	0.00766025	-0.2626729	3.41904	9.187576	Sitting_Scroll
12:15:14.651	-0.21548474	3.3136764	8.9186735	0.008695056	-0.007193549	0.00766025	-0.2626729	3.41904	9.187576	Sitting_Scroll
12:15:14.674	-0.21548474	3.3136764	8.9186735	0.008695056	-0.007193549	0.00766025	-0.2626729	3.41904	9.187576	Sitting_Scroll
12:15:14.698	-0.21548474	3.3136764	8.9186735	0.008695056	-0.007193549	0.00766025	-0.2626729	3.41904	9.187576	Sitting_Scroll
12:15:14.721	-0.21548474	3.3136764	8.9186735	0.008695056	-0.007193549	0.00766025	-0.2626729	3.41904	9.187576	Sitting_Scroll
12:15:14.744	-0.31604427	3.3136764	8.844451	-0.020626476	-0.020632584	-0.021050418	-0.24799496	3.421049	9.187235	Sitting_Scroll
12:15:14.767	-0.31604427	3.3136764	8.844451	-0.020626476	-0.020632584	-0.021050418	-0.24799496	3.421049	9.187235	Sitting_Scroll
12:15:14.790	-0.31604427	3.3136764	8.844451	-0.020626476	-0.020632584	-0.021050418	-0.24799496	3.421049	9.187235	Sitting_Scroll
12:15:14.814	-0.31604427	3.3136764	8.844451	-0.020626476	-0.020632584	-0.021050418	-0.24799496	3.421049	9.187235	Sitting_Scroll
12:15:14.837	-0.31604427	3.3136764	8.844451	-0.020626476	-0.020632584	-0.021050418	-0.24799496	3.421049	9.187235	Sitting_Scroll
12:15:14.862	-0.31604427	3.3136764	8.844451	-0.020626476	-0.020632584	-0.021050418	-0.24799496	3.421049	9.187235	Sitting_Scroll
12:15:14.885	-0.31604427	3.3136764	8.844451	-0.020626476	-0.020632584	-0.021050418	-0.24799496	3.421049	9.187235	Sitting_Scroll
12:15:14.908	-0.31604427	3.3136764	8.844451	-0.020626476	-0.020632584	-0.021050418	-0.24799496	3.421049	9.187235	Sitting_Scroll
12:15:14.931	-0.21787901	3.3136764	8.964165	0.0013646729	-0.010247875	-0.022883013	-0.23991877	3.4104364	9.191394	Sitting_Scroll
12:15:14.954	-0.21787901	3.3136764	8.964165	0.0013646729	-0.010247875	-0.022883013	-0.23991877	3.4104364	9.191394	Sitting_Scroll
12:15:14.977	-0.21787901	3.3136764	8.964165	0.0013646729	-0.010247875	-0.022883013	-0.23991877	3.4104364	9.191394	Sitting_Scroll
12:15:15.000	-0.21787901	3.3136764	8.964165	0.0013646729	-0.010247875	-0.022883013	-0.23991877	3.4104364	9.191394	Sitting_Scroll
12:15:15.022	-0.21787901	3.3136764	8.964165	0.0013646729	-0.010247875	-0.022883013	-0.23991877	3.4104364	9.191394	Sitting_Scroll
12:15:15.046	-0.21787901	3.3136764	8.964165	0.0013646729	-0.010247875	-0.022883013	-0.23991877	3.4104364	9.191394	Sitting_Scroll
12:15:15.069	-0.21787901	3.3136764	8.964165	0.0013646729	-0.010247875	-0.022883013	-0.23991877	3.4104364	9.191394	Sitting_Scroll
12:15:15.092	-0.21787901	3.3136764	8.964165	0.0013646729	-0.010247875	-0.022883013	-0.23991877	3.4104364	9.191394	Sitting_Scroll
12:15:15.115	-0.2777359	3.2825508	8.846846	-0.010852631	0.0025802949	0.0046059242	-0.2543458	3.420799	9.187155	Sitting_Scroll
12:15:15.138	-0.2777359	3.2825508	8.846846	-0.010852631	0.0025802949	0.0046059242	-0.2543458	3.420799	9.187155	Sitting_Scroll
12:15:15.162	-0.2777359	3.2825508	8.846846	-0.010852631	0.0025802949	0.0046059242	-0.2543458	3.420799	9.187155	Sitting_Scroll
12:15:15.185	-0.2777359	3.2825508	8.846846	-0.010852631	0.0025802949	0.0046059242	-0.2543458	3.420799	9.187155	Sitting_Scroll
12:15:15.207	-0.2777359	3.2825508	8.846846	-0.010852631	0.0025802949	0.0046059242	-0.2543458	3.420799	9.187155	Sitting_Scroll
12:15:15.230	-0.2777359	3.2825508	8.846846	-0.010852631	0.0025802949	0.0046059242	-0.2543458	3.420799	9.187155	Sitting_Scroll
12:15:15.252	-0.2777359	3.2825508	8.846846	-0.010852631	0.0025802949	0.0046059242	-0.2543458	3.420799	9.187155	Sitting_Scroll
12:15:15.276	-0.2777359	3.2825508	8.846846	-0.010852631	0.0025802949	0.0046059242	-0.2543458	3.420799	9.187155	Sitting_Scroll
12:15:15.299	-0.28252444	3.301705	8.901914	0.009305921	-0.0078044143	-0.011887438	-0.2499756	3.4146624	9.189557	Sitting_Scroll
12:15:15.320	-0.28252444	3.301705	8.901914	0.009305921	-0.0078044143	-0.011887438	-0.2499756	3.4146624	9.189557	Sitting_Scroll
12:15:15.343	-0.28252444	3.301705	8.901914	0.009305921	-0.0078044143	-0.011887438	-0.2499756	3.4146624	9.189557	Sitting_Scroll
12:15:15.366	-0.28252444	3.301705	8.901914	0.009305921	-0.0078044143	-0.011887438	-0.2499756	3.4146624	9.189557	Sitting_Scroll
12:15:15.391	-0.28252444	3.301705	8.901914	0.009305921	-0.0078044143	-0.011887438	-0.2499756	3.4146624	9.189557	Sitting_Scroll
12:15:15.415	-0.28252444	3.301705	8.901914	0.009305921	-0.0078044143	-0.011887438	-0.2499756	3.4146624	9.189557	Sitting_Scroll
12:15:15.437	-0.28252444	3.301705	8.901914	0.009305921	-0.0078044143	-0.011887438	-0.2499756	3.4146624	9.189557	Sitting_Scroll
12:15:15.462	-0.3040729	3.328042	8.897125	-0.016961284	-0.0053609535	-0.0039461893	-0.2506693	3.4142754	9.189683	Sitting_Scroll
12:15:15.482	-0.3040729	3.328042	8.897125	-0.016961284	-0.0053609535	-0.0039461893	-0.2506693	3.4142754	9.189683	Sitting_Scroll
12:15:15.505	-0.3040729	3.328042	8.897125	-0.016961284	-0.0053609535	-0.0039461893	-0.2506693	3.4142754	9.189683	Sitting_Scroll
12:15:15.527	-0.3040729	3.328042	8.897125	-0.016961284	-0.0053609535	-0.0039461893	-0.2506693	3.4142754	9.189683	Sitting_Scroll
12:15:15.550	-0.3040729	3.328042	8.897125	-0.016961284	-0.0053609535	-0.0039461893	-0.2506693	3.4142754	9.189683	Sitting_Scroll
12:15:15.573	-0.3040729	3.328042	8.897125	-0.016961284	-0.0053609535	-0.0039461893	-0.2506693	3.4142754	9.189683	Sitting_Scroll
12:15:15.595	-0.3040729	3.328042	8.897125	-0.016961284	-0.0053609535	-0.0039461893	-0.2506693	3.4142754	9.189683	Sitting_Scroll
12:15:15.616	-0.3040729	3.328042	8.897125	-0.016961284	-0.0053609535	-0.0039461893	-0.2506693	3.4142754	9.189683	Sitting_Scroll
12:15:15.638	-0.17957062	3.2179053	8.751075	0.0148037085	0.01357587	0.016823228	-0.2827578	3.4311697	9.182455	Sitting_Scroll
12:15:15.658	-0.17957062	3.2179053	8.751075	0.0148037085	0.01357587	0.016823228	-0.2827578	3.4311697	9.182455	Sitting_Scroll
12:15:15.679	-0.17957062	3.2179053	8.751075	0.0148037085	0.01357587	0.016823228	-0.2827578	3.4311697	9.182455	Sitting_Scroll
12:15:15.700	-0.17957062	3.2179053	8.751075	0.0148037085	0.01357587	0.016823228	-0.2827578	3.4311697	9.182455	Sitting_Scroll
12:15:15.722	-0.17957062	3.2179053	8.751075	0.0148037085	0.01357587	0.016823228	-0.2827578	3.4311697	9.182455	Sitting_Scroll
12:15:15.744	-0.17957062	3.2179053	8.751075	0.0148037085	0.01357587	0.016823228	-0.2827578	3.4311697	9.182455	Sitting_Scroll
12:15:15.766	-0.17957062	3.2179053	8.751075	0.0148037085	0.01357587	0.016823228	-0.2827578	3.4311697	9.182455	Sitting_Scroll
12:15:15.788	-0.17957062	3.2179053	8.751075	0.0148037085	0.01357587	0.016823228	-0.2827578	3.4311697	9.182455	Sitting_Scroll
12:15:15.811	-0.17957062	3.2179053	8.751075	0.0148037085	0.01357587	0.016823228	-0.2827578	3.4311697	9.182455	Sitting_Scroll
12:15:15.832	-0.2370332	3.2035396	9.000079	0.009916786	-0.0016957619	-0.009443976	-0.30932167	3.4286885	9.182527	Sitting_Scroll
12:15:15.854	-0.2370332	3.2035396	9.000079	0.009916786	-0.0016957619	-0.009443976	-0.30932167	3.4286885	9.182527	Sitting_Scroll
12:15:15.887	-0.2370332	3.2035396	9.000079	0.009916786	-0.0016957619	-0.009443976	-0.30932167	3.4286885	9.182527	Sitting_Scroll
12:15:15.921	-0.2370332	3.2035396	9.000079	0.009916786	-0.0016957619	-0.009443976	-0.30932167	3.4286885	9.182527	Sitting_Scroll
12:15:15.954	-0.2370332	3.2035396	9.000079	0.009916786	-0.0016957619	-0.009443976	-0.30932167	3.4286885	9.182527	Sitting_Scroll
12:15:15.988	-0.2370332	3.2035396	9.000079	0.009916786	-0.0016957619	-0.009443976	-0.30932167	3.4286885	9.182527	Sitting_Scroll
12:15:16.021	-0.37829542	3.3328304	8.877971	-0.0010787881	-0.0078044143	0.0052167894	-0.30152768	3.434174	9.180735	Sitting_Scroll
12:15:16.054	-0.37829542	3.3328304	8.877971	-0.0010787881	-0.0078044143	0.0052167894	-0.30152768	3.434174	9.180735	Sitting_Scroll
12:15:16.089	-0.37829542	3.3328304	8.877971	-0.0010787881	-0.0078044143	0.0052167894	-0.30152768	3.434174	9.180735	Sitting_Scroll
12:15:16.122	-0.37829542	3.3328304	8.877971	-0.0010787881	-0.0078044143	0.0052167894	-0.30152768	3.434174	9.180735	Sitting_Scroll
12:15:16.155	-0.37829542	3.3328304	8.877971	-0.0010787881	-0.0078044143	0.0052167894	-0.30152768	3.434174	9.180735	Sitting_Scroll
12:15:16.189	-0.30167863	3.347196	8.865999	-0.012685227	0.0013585642	0.010714577	-0.29086512	3.4321814	9.181825	Sitting_Scroll
12:15:16.222	-0.30167863	3.347196	8.865999	-0.012685227	0.0013585642	0.010714577	-0.29086512	3.4321814	9.181825	Sitting_Scroll
12:15:16.255	-0.30167863	3.347196	8.865999	-0.012685227	0.0013585642	0.010714577	-0.29086512	3.4321814	9.181825	Sitting_Scroll
12:15:16.289	-0.30167863	3.347196	8.865999	-0.012685227	0.0013585642	0.010714577	-0.29086512	3.4321814	9.181825	Sitting_Scroll
12:15:16.323	-0.30167863	3.347196	8.865999	-0.012685227	0.0013585642	0.010714577	-0.29086512	3.4321814	9.181825	Sitting_Scroll
12:15:16.357	-0.25379312	3.301705	8.861211	-0.0120743625	0.00074769906	0.021710152	-0.29980332	3.4212718	9.185607	Sitting_Scroll
12:15:16.390	-0.25379312	3.301705	8.861211	-0.0120743625	0.00074769906	0.021710152	-0.29980332	3.4212718	9.185607	Sitting_Scroll
12:15:16.423	-0.25379312	3.301705	8.861211	-0.0120743625	0.00074769906	0.021710152	-0.29980332	3.4212718	9.185607	Sitting_Scroll
12:15:16.457	-0.25379312	3.301705	8.861211	-0.0120743625	0.00074769906	0.021710152	-0.29980332	3.4212718	9.185607	Sitting_Scroll
12:15:16.490	-0.25379312	3.301705	8.861211	-0.0120743625	0.00074769906	0.021710152	-0.29980332	3.4212718	9.185607	Sitting_Scroll
12:15:16.524	-0.25379312	3.301705	8.861211	-0.0120743625	0.00074769906	0.021710152	-0.29980332	3.4212718	9.185607	Sitting_Scroll
12:15:16.557	-0.34477556	3.318465	8.827691	-0.0023005186	-0.0047500883	0.0009407325	-0.29422158	3.4210033	9.185888	Sitting_Scroll
12:15:16.591	-0.34477556	3.318465	8.827691	-0.0023005186	-0.0047500883	0.0009407325	-0.29422158	3.4210033	9.185888	Sitting_Scroll
12:15:16.624	-0.34477556	3.318465	8.827691	-0.0023005186	-0.0047500883	0.0009407325	-0.29422158	3.4210033	9.185888	Sitting_Scroll
12:15:16.657	-0.34477556	3.318465	8.827691	-0.0023005186	-0.0047500883	0.0009407325	-0.29422158	3.4210033	9.185888	Sitting_Scroll
12:15:16.691	-0.34477556	3.318465	8.827691	-0.0023005186	-0.0047500883	0.0009407325	-0.29422158	3.4210033	9.185888	Sitting_Scroll
12:15:16.724	-0.2083019	3.2897336	8.904308	-0.03040032	-0.02368691	0.010103711	-0.28379035	3.4013078	9.193527	Sitting_Scroll
12:15:16.758	-0.2083019	3.2897336	8.904308	-0.03040032	-0.02368691	0.010103711	-0.28379035	3.4013078	9.193527	Sitting_Scroll
12:15:16.792	-0.2083019	3.2897336	8.904308	-0.03040032	-0.02368691	0.010103711	-0.28379035	3.4013078	9.193527	Sitting_Scroll
12:15:16.825	-0.2083019	3.2897336	8.904308	-0.03040032	-0.02368691	0.010103711	-0.28379035	3.4013078	9.193527	Sitting_Scroll
12:15:16.859	-0.2083019	3.2897336	8.904308	-0.03040032	-0.02368691	0.010103711	-0.28379035	3.4013078	9.193527	Sitting_Scroll
12:15:16.892	-0.2083019	3.2897336	8.904308	-0.03040032	-0.02368691	0.010103711	-0.28379035	3.4013078	9.193527	Sitting_Scroll
12:15:16.925	-0.26337022	3.2801564	8.976136	-0.009020036	0.0019694294	0.005827654	-0.27503845	3.3901434	9.197915	Sitting_Scroll
12:15:16.959	-0.26337022	3.2801564	8.976136	-0.009020036	0.0019694294	0.005827654	-0.27503845	3.3901434	9.197915	Sitting_Scroll
12:15:16.992	-0.26337022	3.2801564	8.976136	-0.009020036	0.0019694294	0.005827654	-0.27503845	3.3901434	9.197915	Sitting_Scroll
12:15:17.026	-0.26337022	3.2801564	8.976136	-0.009020036	0.0019694294	0.005827654	-0.27503845	3.3901434	9.197915	Sitting_Scroll
12:15:17.060	-0.26337022	3.2801564	8.976136	-0.009020036	0.0019694294	0.005827654	-0.27503845	3.3901434	9.197915	Sitting_Scroll
12:15:17.081	-0.29210153	3.2897336	8.770228	0.04779043	0.08443624	0.0046059242	-0.29591012	3.3881633	9.197996	Sitting_Scroll
12:15:17.101	-0.29210153	3.2897336	8.770228	0.04779043	0.08443624	0.0046059242	-0.29591012	3.3881633	9.197996	Sitting_Scroll
12:15:17.122	-0.29210153	3.2897336	8.770228	0.04779043	0.08443624	0.0046059242	-0.29591012	3.3881633	9.197996	Sitting_Scroll
12:15:17.147	-0.29210153	3.2897336	8.770228	0.04779043	0.08443624	0.0046059242	-0.29591012	3.3881633	9.197996	Sitting_Scroll
12:15:17.167	-0.29210153	3.2897336	8.770228	0.04779043	0.08443624	0.0046059242	-0.29591012	3.3881633	9.197996	Sitting_Scroll
12:15:17.189	-0.29210153	3.2897336	8.770228	0.04779043	0.08443624	0.0046059242	-0.29591012	3.3881633	9.197996	Sitting_Scroll
12:15:17.211	-0.29210153	3.2897336	8.770228	0.04779043	0.08443624	0.0046059242	-0.29591012	3.3881633	9.197996	Sitting_Scroll
12:15:17.233	-0.29210153	3.2897336	8.770228	0.04779043	0.08443624	0.0046059242	-0.29591012	3.3881633	9.197996	Sitting_Scroll
12:15:17.253	-0.29210153	3.2897336	8.770228	0.04779043	0.08443624	0.0046059242	-0.29591012	3.3881633	9.197996	Sitting_Scroll
12:15:17.275	-0.37590113	3.284945	9.110215	-0.07316089	-0.0016957619	0.014379768	-0.33359614	3.3974645	9.193276	Sitting_Scroll
12:15:17.296	-0.37590113	3.284945	9.110215	-0.07316089	-0.0016957619	0.014379768	-0.33359614	3.3974645	9.193276	Sitting_Scroll
12:15:17.318	-0.37590113	3.284945	9.110215	-0.07316089	-0.0016957619	0.014379768	-0.33359614	3.3974645	9.193276	Sitting_Scroll
12:15:17.340	-0.37590113	3.284945	9.110215	-0.07316089	-0.0016957619	0.014379768	-0.33359614	3.3974645	9.193276	Sitting_Scroll
12:15:17.362	-0.37590113	3.284945	9.110215	-0.07316089	-0.0016957619	0.014379768	-0.33359614	3.3974645	9.193276	Sitting_Scroll
12:15:17.383	-0.37590113	3.284945	9.110215	-0.07316089	-0.0016957619	0.014379768	-0.33359614	3.3974645	9.193276	Sitting_Scroll
12:15:17.404	-0.37590113	3.284945	9.110215	-0.07316089	-0.0016957619	0.014379768	-0.33359614	3.3974645	9.193276	Sitting_Scroll
12:15:17.426	-0.37590113	3.284945	9.110215	-0.07316089	-0.0016957619	0.014379768	-0.33359614	3.3974645	9.193276	Sitting_Scroll
12:15:17.461	-0.23463893	3.2562137	8.614601	-0.053613197	-0.007193549	0.025986208	-0.31288975	3.392049	9.196002	Sitting_Scroll
12:15:17.494	-0.23463893	3.2562137	8.614601	-0.053613197	-0.007193549	0.025986208	-0.31288975	3.392049	9.196002	Sitting_Scroll
12:15:17.528	-0.23463893	3.2562137	8.614601	-0.053613197	-0.007193549	0.025986208	-0.31288975	3.392049	9.196002	Sitting_Scroll
12:15:17.562	-0.23463893	3.2562137	8.614601	-0.053613197	-0.007193549	0.025986208	-0.31288975	3.392049	9.196002	Sitting_Scroll
12:15:17.583	-0.23463893	3.2562137	8.614601	-0.053613197	-0.007193549	0.025986208	-0.31288975	3.392049	9.196002	Sitting_Scroll
12:15:17.612	-0.23463893	3.2562137	8.614601	-0.053613197	-0.007193549	0.025986208	-0.31288975	3.392049	9.196002	Sitting_Scroll
12:15:17.645	-0.37111259	3.2179053	8.8636055	-0.00046792277	0.0038020252	0.012547173	-0.31052405	3.3557973	9.209374	Sitting_Scroll
12:15:17.665	-0.37111259	3.2179053	8.8636055	-0.00046792277	0.0038020252	0.012547173	-0.31052405	3.3557973	9.209374	Sitting_Scroll
12:15:17.695	-0.37111259	3.2179053	8.8636055	-0.00046792277	0.0038020252	0.012547173	-0.31052405	3.3557973	9.209374	Sitting_Scroll
12:15:17.716	-0.37111259	3.2179053	8.8636055	-0.00046792277	0.0038020252	0.012547173	-0.31052405	3.3557973	9.209374	Sitting_Scroll
12:15:17.737	-0.37111259	3.2179053	8.8636055	-0.00046792277	0.0038020252	0.012547173	-0.31052405	3.3557973	9.209374	Sitting_Scroll
12:15:17.757	-0.37111259	3.2179053	8.8636055	-0.00046792277	0.0038020252	0.012547173	-0.31052405	3.3557973	9.209374	Sitting_Scroll
12:15:17.779	-0.37111259	3.2179053	8.8636055	-0.00046792277	0.0038020252	0.012547173	-0.31052405	3.3557973	9.209374	Sitting_Scroll
12:15:17.800	-0.31125572	3.284945	8.856422	0.00686246	0.0038020252	0.010103711	-0.31008038	3.3654175	9.205877	Sitting_Scroll
12:15:17.822	-0.31125572	3.284945	8.856422	0.00686246	0.0038020252	0.010103711	-0.31008038	3.3654175	9.205877	Sitting_Scroll
12:15:17.843	-0.31125572	3.284945	8.856422	0.00686246	0.0038020252	0.010103711	-0.31008038	3.3654175	9.205877	Sitting_Scroll
12:15:17.864	-0.31125572	3.284945	8.856422	0.00686246	0.0038020252	0.010103711	-0.31008038	3.3654175	9.205877	Sitting_Scroll
12:15:17.885	-0.31125572	3.284945	8.856422	0.00686246	0.0038020252	0.010103711	-0.31008038	3.3654175	9.205877	Sitting_Scroll
12:15:17.905	-0.31125572	3.284945	8.856422	0.00686246	0.0038020252	0.010103711	-0.31008038	3.3654175	9.205877	Sitting_Scroll
12:15:17.927	-0.31125572	3.284945	8.856422	0.00686246	0.0038020252	0.010103711	-0.31008038	3.3654175	9.205877	Sitting_Scroll
12:15:17.951	-0.31125572	3.284945	8.856422	0.00686246	0.0038020252	0.010103711	-0.31008038	3.3654175	9.205877	Sitting_Scroll
12:15:17.974	-0.31125572	3.284945	8.856422	0.00686246	0.0038020252	0.010103711	-0.31008038	3.3654175	9.205877	Sitting_Scroll
12:15:17.996	-0.27294734	3.2346652	8.92825	0.0074733254	-0.0016957619	0.011936307	-0.3100015	3.3726518	9.203233	Sitting_Scroll
12:15:18.018	-0.27294734	3.2346652	8.92825	0.0074733254	-0.0016957619	0.011936307	-0.3100015	3.3726518	9.203233	Sitting_Scroll
12:15:18.041	-0.27294734	3.2346652	8.92825	0.0074733254	-0.0016957619	0.011936307	-0.3100015	3.3726518	9.203233	Sitting_Scroll
12:15:18.065	-0.27294734	3.2346652	8.92825	0.0074733254	-0.0016957619	0.011936307	-0.3100015	3.3726518	9.203233	Sitting_Scroll
12:15:18.088	-0.27294734	3.2346652	8.92825	0.0074733254	-0.0016957619	0.011936307	-0.3100015	3.3726518	9.203233	Sitting_Scroll
12:15:18.111	-0.27294734	3.2346652	8.92825	0.0074733254	-0.0016957619	0.011936307	-0.3100015	3.3726518	9.203233	Sitting_Scroll
12:15:18.134	-0.27294734	3.2346652	8.92825	0.0074733254	-0.0016957619	0.011936307	-0.3100015	3.3726518	9.203233	Sitting_Scroll
12:15:18.157	-0.27294734	3.2346652	8.92825	0.0074733254	-0.0016957619	0.011936307	-0.3100015	3.3726518	9.203233	Sitting_Scroll
12:15:18.200	-0.31365	3.2705793	8.846846	-0.010241767	0.008078082	0.008271115	-0.30811682	3.3822937	9.199757	Sitting_Scroll
12:15:18.233	-0.31365	3.2705793	8.846846	-0.010241767	0.008078082	0.008271115	-0.30811682	3.3822937	9.199757	Sitting_Scroll
12:15:18.267	-0.31365	3.2705793	8.846846	-0.010241767	0.008078082	0.008271115	-0.30811682	3.3822937	9.199757	Sitting_Scroll
12:15:18.300	-0.31365	3.2705793	8.846846	-0.010241767	0.008078082	0.008271115	-0.30811682	3.3822937	9.199757	Sitting_Scroll
12:15:18.334	-0.31365	3.2705793	8.846846	-0.010241767	0.008078082	0.008271115	-0.30811682	3.3822937	9.199757	Sitting_Scroll
12:15:18.367	-0.31843856	3.2370596	8.8085375	0.010527652	0.00319116	0.01804496	-0.3132764	3.38566	9.198344	Sitting_Scroll
12:15:18.400	-0.31843856	3.2370596	8.8085375	0.010527652	0.00319116	0.01804496	-0.3132764	3.38566	9.198344	Sitting_Scroll
12:15:18.434	-0.31843856	3.2370596	8.8085375	0.010527652	0.00319116	0.01804496	-0.3132764	3.38566	9.198344	Sitting_Scroll
12:15:18.456	-0.31843856	3.2370596	8.8085375	0.010527652	0.00319116	0.01804496	-0.3132764	3.38566	9.198344	Sitting_Scroll
12:15:18.480	-0.31843856	3.2370596	8.8085375	0.010527652	0.00319116	0.01804496	-0.3132764	3.38566	9.198344	Sitting_Scroll
12:15:18.503	-0.31843856	3.2370596	8.8085375	0.010527652	0.00319116	0.01804496	-0.3132764	3.38566	9.198344	Sitting_Scroll
12:15:18.526	-0.28970724	3.3136764	8.887548	-0.0010787881	-0.0053609535	0.011936307	-0.3146214	3.3908553	9.196384	Sitting_Scroll
12:15:18.550	-0.28970724	3.3136764	8.887548	-0.0010787881	-0.0053609535	0.011936307	-0.3146214	3.3908553	9.196384	Sitting_Scroll
12:15:18.571	-0.28970724	3.3136764	8.887548	-0.0010787881	-0.0053609535	0.011936307	-0.3146214	3.3908553	9.196384	Sitting_Scroll
12:15:18.594	-0.28970724	3.3136764	8.887548	-0.0010787881	-0.0053609535	0.011936307	-0.3146214	3.3908553	9.196384	Sitting_Scroll
12:15:18.618	-0.28970724	3.3136764	8.887548	-0.0010787881	-0.0053609535	0.011936307	-0.3146214	3.3908553	9.196384	Sitting_Scroll
12:15:18.641	-0.28970724	3.3136764	8.887548	-0.0010787881	-0.0053609535	0.011936307	-0.3146214	3.3908553	9.196384	Sitting_Scroll
12:15:18.664	-0.28970724	3.3136764	8.887548	-0.0010787881	-0.0053609535	0.011936307	-0.3146214	3.3908553	9.196384	Sitting_Scroll
12:15:18.686	-0.28970724	3.3136764	8.887548	-0.0010787881	-0.0053609535	0.011936307	-0.3146214	3.3908553	9.196384	Sitting_Scroll
12:15:18.710	-0.31125572	3.2777622	8.854029	0.0038081338	0.0025802949	0.01804496	-0.3096854	3.3963819	9.194511	Sitting_Scroll
12:15:18.733	-0.31125572	3.2777622	8.854029	0.0038081338	0.0025802949	0.01804496	-0.3096854	3.3963819	9.194511	Sitting_Scroll
12:15:18.756	-0.31125572	3.2777622	8.854029	0.0038081338	0.0025802949	0.01804496	-0.3096854	3.3963819	9.194511	Sitting_Scroll
12:15:18.778	-0.31125572	3.2777622	8.854029	0.0038081338	0.0025802949	0.01804496	-0.3096854	3.3963819	9.194511	Sitting_Scroll
12:15:18.801	-0.31125572	3.2777622	8.854029	0.0038081338	0.0025802949	0.01804496	-0.3096854	3.3963819	9.194511	Sitting_Scroll
12:15:18.824	-0.31125572	3.2777622	8.854029	0.0038081338	0.0025802949	0.01804496	-0.3096854	3.3963819	9.194511	Sitting_Scroll
12:15:18.848	-0.31125572	3.2777622	8.854029	0.0038081338	0.0025802949	0.01804496	-0.3096854	3.3963819	9.194511	Sitting_Scroll
12:15:18.871	-0.31125572	3.2777622	8.854029	0.0038081338	0.0025802949	0.01804496	-0.3096854	3.3963819	9.194511	Sitting_Scroll
12:15:18.894	-0.20351335	3.2729738	8.968953	-0.0029113838	0.00074769906	0.021099284	-0.30958837	3.396153	9.1946	Sitting_Scroll
12:15:18.917	-0.20351335	3.2729738	8.968953	-0.0029113838	0.00074769906	0.021099284	-0.30958837	3.396153	9.1946	Sitting_Scroll
12:15:18.940	-0.20351335	3.2729738	8.968953	-0.0029113838	0.00074769906	0.021099284	-0.30958837	3.396153	9.1946	Sitting_Scroll
12:15:18.964	-0.20351335	3.2729738	8.968953	-0.0029113838	0.00074769906	0.021099284	-0.30958837	3.396153	9.1946	Sitting_Scroll
12:15:18.987	-0.20351335	3.2729738	8.968953	-0.0029113838	0.00074769906	0.021099284	-0.30958837	3.396153	9.1946	Sitting_Scroll
12:15:19.010	-0.20351335	3.2729738	8.968953	-0.0029113838	0.00074769906	0.021099284	-0.30958837	3.396153	9.1946	Sitting_Scroll
12:15:19.033	-0.20351335	3.2729738	8.968953	-0.0029113838	0.00074769906	0.021099284	-0.30958837	3.396153	9.1946	Sitting_Scroll
12:15:19.056	-0.20351335	3.2729738	8.968953	-0.0029113838	0.00074769906	0.021099284	-0.30958837	3.396153	9.1946	Sitting_Scroll
12:15:19.079	-0.30886146	3.265791	8.803748	0.006251595	-0.0010848967	-0.000280998	-0.29372036	3.3957016	9.195287	Sitting_Scroll
12:15:19.102	-0.30886146	3.265791	8.803748	0.006251595	-0.0010848967	-0.000280998	-0.29372036	3.3957016	9.195287	Sitting_Scroll
12:15:19.125	-0.30886146	3.265791	8.803748	0.006251595	-0.0010848967	-0.000280998	-0.29372036	3.3957016	9.195287	Sitting_Scroll
12:15:19.151	-0.30886146	3.265791	8.803748	0.006251595	-0.0010848967	-0.000280998	-0.29372036	3.3957016	9.195287	Sitting_Scroll
12:15:19.174	-0.30886146	3.265791	8.803748	0.006251595	-0.0010848967	-0.000280998	-0.29372036	3.3957016	9.195287	Sitting_Scroll
12:15:19.197	-0.30886146	3.265791	8.803748	0.006251595	-0.0010848967	-0.000280998	-0.29372036	3.3957016	9.195287	Sitting_Scroll
12:15:19.221	-0.30886146	3.265791	8.803748	0.006251595	-0.0010848967	-0.000280998	-0.29372036	3.3957016	9.195287	Sitting_Scroll
12:15:19.243	-0.2466103	3.3495905	8.894731	-0.004133114	-0.0016957619	0.017434094	-0.28802827	3.3966165	9.195129	Sitting_Scroll
12:15:19.266	-0.2466103	3.3495905	8.894731	-0.004133114	-0.0016957619	0.017434094	-0.28802827	3.3966165	9.195129	Sitting_Scroll
12:15:19.289	-0.2466103	3.3495905	8.894731	-0.004133114	-0.0016957619	0.017434094	-0.28802827	3.3966165	9.195129	Sitting_Scroll
12:15:19.313	-0.2466103	3.3495905	8.894731	-0.004133114	-0.0016957619	0.017434094	-0.28802827	3.3966165	9.195129	Sitting_Scroll
12:15:19.336	-0.2466103	3.3495905	8.894731	-0.004133114	-0.0016957619	0.017434094	-0.28802827	3.3966165	9.195129	Sitting_Scroll
12:15:19.359	-0.2466103	3.3495905	8.894731	-0.004133114	-0.0016957619	0.017434094	-0.28802827	3.3966165	9.195129	Sitting_Scroll
12:15:19.382	-0.2466103	3.3495905	8.894731	-0.004133114	-0.0016957619	0.017434094	-0.28802827	3.3966165	9.195129	Sitting_Scroll
12:15:19.405	-0.2466103	3.3495905	8.894731	-0.004133114	-0.0016957619	0.017434094	-0.28802827	3.3966165	9.195129	Sitting_Scroll
12:15:19.428	-0.25379312	3.2825508	8.894731	-0.00046792277	-0.008415279	0.010714577	-0.2865563	3.3960927	9.195369	Sitting_Scroll
12:15:19.451	-0.25379312	3.2825508	8.894731	-0.00046792277	-0.008415279	0.010714577	-0.2865563	3.3960927	9.195369	Sitting_Scroll
12:15:19.474	-0.25379312	3.2825508	8.894731	-0.00046792277	-0.008415279	0.010714577	-0.2865563	3.3960927	9.195369	Sitting_Scroll
12:15:19.497	-0.25379312	3.2825508	8.894731	-0.00046792277	-0.008415279	0.010714577	-0.2865563	3.3960927	9.195369	Sitting_Scroll
12:15:19.520	-0.25379312	3.2825508	8.894731	-0.00046792277	-0.008415279	0.010714577	-0.2865563	3.3960927	9.195369	Sitting_Scroll
12:15:19.544	-0.25379312	3.2825508	8.894731	-0.00046792277	-0.008415279	0.010714577	-0.2865563	3.3960927	9.195369	Sitting_Scroll
12:15:19.567	-0.25379312	3.2825508	8.894731	-0.00046792277	-0.008415279	0.010714577	-0.2865563	3.3960927	9.195369	Sitting_Scroll
12:15:19.590	-0.25379312	3.2825508	8.894731	-0.00046792277	-0.008415279	0.010714577	-0.2865563	3.3960927	9.195369	Sitting_Scroll
12:15:19.613	-0.36392978	3.284945	8.964165	0.0044189994	0.0025802949	-0.008222247	-0.28393883	3.3979847	9.194752	Sitting_Scroll
12:15:19.636	-0.36392978	3.284945	8.964165	0.0044189994	0.0025802949	-0.008222247	-0.28393883	3.3979847	9.194752	Sitting_Scroll
12:15:19.660	-0.36392978	3.284945	8.964165	0.0044189994	0.0025802949	-0.008222247	-0.28393883	3.3979847	9.194752	Sitting_Scroll
12:15:19.683	-0.36392978	3.284945	8.964165	0.0044189994	0.0025802949	-0.008222247	-0.28393883	3.3979847	9.194752	Sitting_Scroll
12:15:19.706	-0.36392978	3.284945	8.964165	0.0044189994	0.0025802949	-0.008222247	-0.28393883	3.3979847	9.194752	Sitting_Scroll
12:15:19.729	-0.36392978	3.284945	8.964165	0.0044189994	0.0025802949	-0.008222247	-0.28393883	3.3979847	9.194752	Sitting_Scroll
12:15:19.752	-0.36392978	3.284945	8.964165	0.0044189994	0.0025802949	-0.008222247	-0.28393883	3.3979847	9.194752	Sitting_Scroll
12:15:19.775	-0.36392978	3.284945	8.964165	0.0044189994	0.0025802949	-0.008222247	-0.28393883	3.3979847	9.194752	Sitting_Scroll
12:15:19.799	-0.3040729	3.241848	8.882759	0.0013646729	-0.0035283577	0.0064385193	-0.2925823	3.400991	9.193368	Sitting_Scroll
12:15:19.821	-0.3040729	3.241848	8.882759	0.0013646729	-0.0035283577	0.0064385193	-0.2925823	3.400991	9.193368	Sitting_Scroll
12:15:19.843	-0.3040729	3.241848	8.882759	0.0013646729	-0.0035283577	0.0064385193	-0.2925823	3.400991	9.193368	Sitting_Scroll
12:15:19.866	-0.3040729	3.241848	8.882759	0.0013646729	-0.0035283577	0.0064385193	-0.2925823	3.400991	9.193368	Sitting_Scroll
12:15:19.889	-0.3040729	3.241848	8.882759	0.0013646729	-0.0035283577	0.0064385193	-0.2925823	3.400991	9.193368	Sitting_Scroll
12:15:19.912	-0.3040729	3.241848	8.882759	0.0013646729	-0.0035283577	0.0064385193	-0.2925823	3.400991	9.193368	Sitting_Scroll
12:15:19.935	-0.3040729	3.241848	8.882759	0.0013646729	-0.0035283577	0.0064385193	-0.2925823	3.400991	9.193368	Sitting_Scroll
12:15:19.958	-0.31843856	3.2993107	8.818114	0.0013646729	-0.0035283577	0.0064385193	-0.2925823	3.400991	9.193368	Sitting_Scroll
12:15:19.981	-0.31843856	3.2993107	8.818114	-0.0023005186	0.0025802949	0.002162463	-0.29106632	3.401158	9.193356	Sitting_Scroll
12:15:20.003	-0.31843856	3.2993107	8.818114	-0.0023005186	0.0025802949	0.002162463	-0.29106632	3.401158	9.193356	Sitting_Scroll
12:15:20.026	-0.31843856	3.2993107	8.818114	-0.0023005186	0.0025802949	0.002162463	-0.29106632	3.401158	9.193356	Sitting_Scroll
12:15:20.048	-0.31843856	3.2993107	8.818114	-0.0023005186	0.0025802949	0.002162463	-0.29106632	3.401158	9.193356	Sitting_Scroll
12:15:20.071	-0.31843856	3.2993107	8.818114	-0.0023005186	0.0025802949	0.002162463	-0.29106632	3.401158	9.193356	Sitting_Scroll
12:15:20.094	-0.31843856	3.2993107	8.818114	-0.0023005186	0.0025802949	0.002162463	-0.29106632	3.401158	9.193356	Sitting_Scroll
12:15:20.118	-0.31843856	3.2993107	8.818114	-0.0023005186	0.0025802949	0.002162463	-0.29106632	3.401158	9.193356	Sitting_Scroll
12:15:20.141	-0.24421602	3.2873392	8.877971	-0.00046792277	-0.005971818	0.0033841934	-0.29348904	3.4013867	9.193193	Sitting_Scroll
12:15:20.163	-0.24421602	3.2873392	8.877971	-0.00046792277	-0.005971818	0.0033841934	-0.29348904	3.4013867	9.193193	Sitting_Scroll
12:15:20.186	-0.24421602	3.2873392	8.877971	-0.00046792277	-0.005971818	0.0033841934	-0.29348904	3.4013867	9.193193	Sitting_Scroll
12:15:20.209	-0.24421602	3.2873392	8.877971	-0.00046792277	-0.005971818	0.0033841934	-0.29348904	3.4013867	9.193193	Sitting_Scroll
12:15:20.233	-0.24421602	3.2873392	8.877971	-0.00046792277	-0.005971818	0.0033841934	-0.29348904	3.4013867	9.193193	Sitting_Scroll
12:15:20.256	-0.24421602	3.2873392	8.877971	-0.00046792277	-0.005971818	0.0033841934	-0.29348904	3.4013867	9.193193	Sitting_Scroll
12:15:20.278	-0.24421602	3.2873392	8.877971	-0.00046792277	-0.005971818	0.0033841934	-0.29348904	3.4013867	9.193193	Sitting_Scroll
12:15:20.301	-0.24421602	3.2873392	8.877971	-0.00046792277	-0.005971818	0.0033841934	-0.29348904	3.4013867	9.193193	Sitting_Scroll
12:15:20.324	-0.28252444	3.294522	8.763046	-0.004133114	-0.024908641	-0.011276572	-0.2882013	3.40063	9.193641	Sitting_Scroll
12:15:20.348	-0.28252444	3.294522	8.763046	-0.004133114	-0.024908641	-0.011276572	-0.2882013	3.40063	9.193641	Sitting_Scroll
12:15:20.371	-0.28252444	3.294522	8.763046	-0.004133114	-0.024908641	-0.011276572	-0.2882013	3.40063	9.193641	Sitting_Scroll
12:15:20.394	-0.28252444	3.294522	8.763046	-0.004133114	-0.024908641	-0.011276572	-0.2882013	3.40063	9.193641	Sitting_Scroll
12:15:20.417	-0.28252444	3.294522	8.763046	-0.004133114	-0.024908641	-0.011276572	-0.2882013	3.40063	9.193641	Sitting_Scroll
12:15:20.440	-0.28252444	3.294522	8.763046	-0.004133114	-0.024908641	-0.011276572	-0.2882013	3.40063	9.193641	Sitting_Scroll
12:15:20.463	-0.28252444	3.294522	8.763046	-0.004133114	-0.024908641	-0.011276572	-0.2882013	3.40063	9.193641	Sitting_Scroll
12:15:20.486	-0.28252444	3.294522	8.763046	-0.004133114	-0.024908641	-0.011276572	-0.2882013	3.40063	9.193641	Sitting_Scroll
12:15:20.509	-0.25858167	3.2490308	8.921068	0.0019755382	-0.0035283577	-0.0045570545	-0.2813282	3.3902602	9.197681	Sitting_Scroll
12:15:20.532	-0.25858167	3.2490308	8.921068	0.0019755382	-0.0035283577	-0.0045570545	-0.2813282	3.3902602	9.197681	Sitting_Scroll
12:15:20.555	-0.25858167	3.2490308	8.921068	0.0019755382	-0.0035283577	-0.0045570545	-0.2813282	3.3902602	9.197681	Sitting_Scroll
12:15:20.579	-0.25858167	3.2490308	8.921068	0.0019755382	-0.0035283577	-0.0045570545	-0.2813282	3.3902602	9.197681	Sitting_Scroll
12:15:20.602	-0.25858167	3.2490308	8.921068	0.0019755382	-0.0035283577	-0.0045570545	-0.2813282	3.3902602	9.197681	Sitting_Scroll
12:15:20.625	-0.25858167	3.2490308	8.921068	0.0019755382	-0.0035283577	-0.0045570545	-0.2813282	3.3902602	9.197681	Sitting_Scroll
12:15:20.647	-0.25858167	3.2490308	8.921068	0.0019755382	-0.0035283577	-0.0045570545	-0.2813282	3.3902602	9.197681	Sitting_Scroll
12:15:20.671	-0.25858167	3.2490308	8.921068	0.0019755382	-0.0035283577	-0.0045570545	-0.2813282	3.3902602	9.197681	Sitting_Scroll
12:15:20.693	-0.2657645	3.2250881	8.940222	-0.010852631	-0.0023066273	-0.000280998	-0.28507966	3.3901937	9.197591	Sitting_Scroll
12:15:20.716	-0.2657645	3.2250881	8.940222	-0.010852631	-0.0023066273	-0.000280998	-0.28507966	3.3901937	9.197591	Sitting_Scroll
12:15:20.740	-0.2657645	3.2250881	8.940222	-0.010852631	-0.0023066273	-0.000280998	-0.28507966	3.3901937	9.197591	Sitting_Scroll
12:15:20.763	-0.2657645	3.2250881	8.940222	-0.010852631	-0.0023066273	-0.000280998	-0.28507966	3.3901937	9.197591	Sitting_Scroll
12:15:20.784	-0.2657645	3.2250881	8.940222	-0.010852631	-0.0023066273	-0.000280998	-0.28507966	3.3901937	9.197591	Sitting_Scroll
12:15:20.808	-0.2657645	3.2250881	8.940222	-0.010852631	-0.0023066273	-0.000280998	-0.28507966	3.3901937	9.197591	Sitting_Scroll
12:15:20.831	-0.2657645	3.2250881	8.940222	-0.010852631	-0.0023066273	-0.000280998	-0.28507966	3.3901937	9.197591	Sitting_Scroll
12:15:20.854	-0.2657645	3.2250881	8.940222	-0.010852631	-0.0023066273	-0.000280998	-0.28507966	3.3901937	9.197591	Sitting_Scroll
12:15:20.875	-0.2657645	3.301705	8.722343	0.018468902	0.0025802949	0.013768903	-0.3036274	3.4131339	9.18851	Sitting_Scroll
12:15:20.897	-0.2657645	3.301705	8.722343	0.018468902	0.0025802949	0.013768903	-0.3036274	3.4131339	9.18851	Sitting_Scroll
12:15:20.919	-0.2657645	3.301705	8.722343	0.018468902	0.0025802949	0.013768903	-0.3036274	3.4131339	9.18851	Sitting_Scroll
12:15:20.941	-0.2657645	3.301705	8.722343	0.018468902	0.0025802949	0.013768903	-0.3036274	3.4131339	9.18851	Sitting_Scroll
12:15:20.964	-0.2657645	3.301705	8.722343	0.018468902	0.0025802949	0.013768903	-0.3036274	3.4131339	9.18851	Sitting_Scroll
12:15:20.987	-0.2657645	3.301705	8.722343	0.018468902	0.0025802949	0.013768903	-0.3036274	3.4131339	9.18851	Sitting_Scroll
12:15:21.009	-0.2657645	3.301705	8.722343	0.018468902	0.0025802949	0.013768903	-0.3036274	3.4131339	9.18851	Sitting_Scroll
12:15:21.033	-0.2657645	3.301705	8.722343	0.018468902	0.0025802949	0.013768903	-0.3036274	3.4131339	9.18851	Sitting_Scroll
12:15:21.056	-0.3423813	3.2705793	8.844451	-0.004133114	-0.0010848967	0.0027733282	-0.30318376	3.3957562	9.19496	Sitting_Scroll
12:15:21.079	-0.3423813	3.2705793	8.844451	-0.004133114	-0.0010848967	0.0027733282	-0.30318376	3.3957562	9.19496	Sitting_Scroll
12:15:21.102	-0.3423813	3.2705793	8.844451	-0.004133114	-0.0010848967	0.0027733282	-0.30318376	3.3957562	9.19496	Sitting_Scroll
12:15:21.125	-0.3423813	3.2705793	8.844451	-0.004133114	-0.0010848967	0.0027733282	-0.30318376	3.3957562	9.19496	Sitting_Scroll
12:15:21.149	-0.3423813	3.2705793	8.844451	-0.004133114	-0.0010848967	0.0027733282	-0.30318376	3.3957562	9.19496	Sitting_Scroll
12:15:21.172	-0.3423813	3.2705793	8.844451	-0.004133114	-0.0010848967	0.0027733282	-0.30318376	3.3957562	9.19496	Sitting_Scroll
12:15:21.195	-0.3423813	3.2705793	8.844451	-0.004133114	-0.0010848967	0.0027733282	-0.30318376	3.3957562	9.19496	Sitting_Scroll
12:15:21.216	-0.3423813	3.2705793	8.844451	-0.004133114	-0.0010848967	0.0027733282	-0.30318376	3.3957562	9.19496	Sitting_Scroll
12:15:21.240	-0.3304099	3.3424077	8.9186735	0.010527652	-0.009026145	-0.016774358	-0.2840002	3.3962722	9.195382	Sitting_Scroll
12:15:21.263	-0.3304099	3.3424077	8.9186735	0.010527652	-0.009026145	-0.016774358	-0.2840002	3.3962722	9.195382	Sitting_Scroll
12:15:21.286	-0.3304099	3.3424077	8.9186735	0.010527652	-0.009026145	-0.016774358	-0.2840002	3.3962722	9.195382	Sitting_Scroll
12:15:21.308	-0.3304099	3.3424077	8.9186735	0.010527652	-0.009026145	-0.016774358	-0.2840002	3.3962722	9.195382	Sitting_Scroll
12:15:21.331	-0.3304099	3.3424077	8.9186735	0.010527652	-0.009026145	-0.016774358	-0.2840002	3.3962722	9.195382	Sitting_Scroll
12:15:21.354	-0.3304099	3.3424077	8.9186735	0.010527652	-0.009026145	-0.016774358	-0.2840002	3.3962722	9.195382	Sitting_Scroll
12:15:21.378	-0.3304099	3.3424077	8.9186735	0.010527652	-0.009026145	-0.016774358	-0.2840002	3.3962722	9.195382	Sitting_Scroll
12:15:21.398	-0.33519846	3.3328304	8.954588	-0.0016896533	-0.0010848967	0.008881981	-0.29638213	3.4076152	9.190793	Sitting_Scroll
12:15:21.420	-0.33519846	3.3328304	8.954588	-0.0016896533	-0.0010848967	0.008881981	-0.29638213	3.4076152	9.190793	Sitting_Scroll
12:15:21.440	-0.33519846	3.3328304	8.954588	-0.0016896533	-0.0010848967	0.008881981	-0.29638213	3.4076152	9.190793	Sitting_Scroll
12:15:21.460	-0.33519846	3.3328304	8.954588	-0.0016896533	-0.0010848967	0.008881981	-0.29638213	3.4076152	9.190793	Sitting_Scroll
12:15:21.481	-0.33519846	3.3328304	8.954588	-0.0016896533	-0.0010848967	0.008881981	-0.29638213	3.4076152	9.190793	Sitting_Scroll
12:15:21.508	-0.33519846	3.3328304	8.954588	-0.0016896533	-0.0010848967	0.008881981	-0.29638213	3.4076152	9.190793	Sitting_Scroll
12:15:21.528	-0.33519846	3.3328304	8.954588	-0.0016896533	-0.0010848967	0.008881981	-0.29638213	3.4076152	9.190793	Sitting_Scroll
12:15:21.561	-0.33519846	3.3328304	8.954588	-0.0016896533	-0.0010848967	0.008881981	-0.29638213	3.4076152	9.190793	Sitting_Scroll
12:15:21.594	-0.28013015	3.2610023	8.851634	0.0074733254	-0.0053609535	0.0027733282	-0.30654344	3.4130154	9.188456	Sitting_Scroll
12:15:21.628	-0.28013015	3.2610023	8.851634	0.0074733254	-0.0053609535	0.0027733282	-0.30654344	3.4130154	9.188456	Sitting_Scroll
12:15:21.661	-0.28013015	3.2610023	8.851634	0.0074733254	-0.0053609535	0.0027733282	-0.30654344	3.4130154	9.188456	Sitting_Scroll
12:15:21.695	-0.28013015	3.2610023	8.851634	0.0074733254	-0.0053609535	0.0027733282	-0.30654344	3.4130154	9.188456	Sitting_Scroll
12:15:21.728	-0.28013015	3.2610023	8.851634	0.0074733254	-0.0053609535	0.0027733282	-0.30654344	3.4130154	9.188456	Sitting_Scroll
12:15:21.762	-0.3328042	3.2610023	8.885154	-0.0010787881	0.00013683381	0.0046059242	-0.3158717	3.4067996	9.190447	Sitting_Scroll
12:15:21.795	-0.3328042	3.2610023	8.885154	-0.0010787881	0.00013683381	0.0046059242	-0.3158717	3.4067996	9.190447	Sitting_Scroll
12:15:21.829	-0.3328042	3.2610023	8.885154	-0.0010787881	0.00013683381	0.0046059242	-0.3158717	3.4067996	9.190447	Sitting_Scroll
12:15:21.862	-0.3328042	3.2610023	8.885154	-0.0010787881	0.00013683381	0.0046059242	-0.3158717	3.4067996	9.190447	Sitting_Scroll
12:15:21.896	-0.3328042	3.2610023	8.885154	-0.0010787881	0.00013683381	0.0046059242	-0.3158717	3.4067996	9.190447	Sitting_Scroll
12:15:21.929	-0.3328042	3.2610023	8.885154	-0.0010787881	0.00013683381	0.0046059242	-0.3158717	3.4067996	9.190447	Sitting_Scroll
12:15:21.963	-0.25858167	3.2777622	8.875577	-0.00596571	0.0062454864	0.008881981	-0.31903878	3.404681	9.191122	Sitting_Scroll
12:15:21.996	-0.25858167	3.2777622	8.875577	-0.00596571	0.0062454864	0.008881981	-0.31903878	3.404681	9.191122	Sitting_Scroll
12:15:22.030	-0.25858167	3.2777622	8.875577	-0.00596571	0.0062454864	0.008881981	-0.31903878	3.404681	9.191122	Sitting_Scroll
12:15:22.063	-0.25858167	3.2777622	8.875577	-0.00596571	0.0062454864	0.008881981	-0.31903878	3.404681	9.191122	Sitting_Scroll
12:15:22.097	-0.25858167	3.2777622	8.875577	-0.00596571	0.0062454864	0.008881981	-0.31903878	3.404681	9.191122	Sitting_Scroll
12:15:22.130	-0.31604427	3.3112822	8.906702	-0.00596571	0.00013683381	0.009492845	-0.32348904	3.3975713	9.193597	Sitting_Scroll
12:15:22.164	-0.31604427	3.3112822	8.906702	-0.00596571	0.00013683381	0.009492845	-0.32348904	3.3975713	9.193597	Sitting_Scroll
12:15:22.197	-0.31604427	3.3112822	8.906702	-0.00596571	0.00013683381	0.009492845	-0.32348904	3.3975713	9.193597	Sitting_Scroll
12:15:22.231	-0.31604427	3.3112822	8.906702	-0.00596571	0.00013683381	0.009492845	-0.32348904	3.3975713	9.193597	Sitting_Scroll
12:15:22.264	-0.31604427	3.3112822	8.906702	-0.00596571	0.00013683381	0.009492845	-0.32348904	3.3975713	9.193597	Sitting_Scroll
12:15:22.297	-0.35435268	3.2442424	8.856422	-0.0077983057	-0.0078044143	0.0064385193	-0.33788273	3.3979473	9.19294	Sitting_Scroll
12:15:22.331	-0.35435268	3.2442424	8.856422	-0.0077983057	-0.0078044143	0.0064385193	-0.33788273	3.3979473	9.19294	Sitting_Scroll
12:15:22.365	-0.35435268	3.2442424	8.856422	-0.0077983057	-0.0078044143	0.0064385193	-0.33788273	3.3979473	9.19294	Sitting_Scroll
12:15:22.398	-0.35435268	3.2442424	8.856422	-0.0077983057	-0.0078044143	0.0064385193	-0.33788273	3.3979473	9.19294	Sitting_Scroll
12:15:22.432	-0.35435268	3.2442424	8.856422	-0.0077983057	-0.0078044143	0.0064385193	-0.33788273	3.3979473	9.19294	Sitting_Scroll
12:15:22.465	-0.35435268	3.2442424	8.856422	-0.0077983057	-0.0078044143	0.0064385193	-0.33788273	3.3979473	9.19294	Sitting_Scroll
12:15:22.499	-0.34716985	3.2394538	8.925857	0.014192844	0.0050237556	0.012547173	-0.32803193	3.3833115	9.198693	Sitting_Scroll
12:15:22.532	-0.34716985	3.2394538	8.925857	0.014192844	0.0050237556	0.012547173	-0.32803193	3.3833115	9.198693	Sitting_Scroll
12:15:22.566	-0.34716985	3.2394538	8.925857	0.014192844	0.0050237556	0.012547173	-0.32803193	3.3833115	9.198693	Sitting_Scroll
12:15:22.600	-0.34716985	3.2394538	8.925857	0.014192844	0.0050237556	0.012547173	-0.32803193	3.3833115	9.198693	Sitting_Scroll
12:15:22.632	-0.34716985	3.2394538	8.925857	0.014192844	0.0050237556	0.012547173	-0.32803193	3.3833115	9.198693	Sitting_Scroll
12:15:22.666	-0.339987	3.2921278	8.834874	0.0038081338	0.012965004	0.012547173	-0.32384324	3.3813272	9.199572	Sitting_Scroll
12:15:22.700	-0.339987	3.2921278	8.834874	0.0038081338	0.012965004	0.012547173	-0.32384324	3.3813272	9.199572	Sitting_Scroll
12:15:22.733	-0.339987	3.2921278	8.834874	0.0038081338	0.012965004	0.012547173	-0.32384324	3.3813272	9.199572	Sitting_Scroll
12:15:22.766	-0.339987	3.2921278	8.834874	0.0038081338	0.012965004	0.012547173	-0.32384324	3.3813272	9.199572	Sitting_Scroll
12:15:22.800	-0.339987	3.2921278	8.834874	0.0038081338	0.012965004	0.012547173	-0.32384324	3.3813272	9.199572	Sitting_Scroll
12:15:22.833	-0.339987	3.2921278	8.834874	0.0038081338	0.012965004	0.012547173	-0.32384324	3.3813272	9.199572	Sitting_Scroll
12:15:22.867	-0.31604427	3.2921278	8.822903	-0.0029113838	-0.0035283577	0.018655825	-0.31709218	3.37627	9.201664	Sitting_Scroll
12:15:22.901	-0.31604427	3.2921278	8.822903	-0.0029113838	-0.0035283577	0.018655825	-0.31709218	3.37627	9.201664	Sitting_Scroll
12:15:22.934	-0.31604427	3.2921278	8.822903	-0.0029113838	-0.0035283577	0.018655825	-0.31709218	3.37627	9.201664	Sitting_Scroll
12:15:22.967	-0.31604427	3.2921278	8.822903	-0.0029113838	-0.0035283577	0.018655825	-0.31709218	3.37627	9.201664	Sitting_Scroll
12:15:23.001	-0.31604427	3.2921278	8.822903	-0.0029113838	-0.0035283577	0.018655825	-0.31709218	3.37627	9.201664	Sitting_Scroll
12:15:23.034	-0.2944958	3.2921278	8.877971	-0.0029113838	-0.012080471	0.00032986724	-0.31684887	3.3823576	9.199436	Sitting_Scroll
12:15:23.067	-0.2944958	3.2921278	8.877971	-0.0029113838	-0.012080471	0.00032986724	-0.31684887	3.3823576	9.199436	Sitting_Scroll
12:15:23.101	-0.2944958	3.2921278	8.877971	-0.0029113838	-0.012080471	0.00032986724	-0.31684887	3.3823576	9.199436	Sitting_Scroll
12:15:23.122	-0.2944958	3.2921278	8.877971	-0.0029113838	-0.012080471	0.00032986724	-0.31684887	3.3823576	9.199436	Sitting_Scroll
12:15:23.142	-0.2944958	3.2921278	8.877971	-0.0029113838	-0.012080471	0.00032986724	-0.31684887	3.3823576	9.199436	Sitting_Scroll
12:15:23.163	-0.2944958	3.2921278	8.877971	-0.0029113838	-0.012080471	0.00032986724	-0.31684887	3.3823576	9.199436	Sitting_Scroll
12:15:23.185	-0.2944958	3.2921278	8.877971	-0.0029113838	-0.012080471	0.00032986724	-0.31684887	3.3823576	9.199436	Sitting_Scroll
12:15:23.205	-0.30167863	3.215511	8.873182	0.014192844	0.009910678	0.008881981	-0.32634574	3.3874545	9.197229	Sitting_Scroll
12:15:23.227	-0.30167863	3.215511	8.873182	0.014192844	0.009910678	0.008881981	-0.32634574	3.3874545	9.197229	Sitting_Scroll
12:15:23.247	-0.30167863	3.215511	8.873182	0.014192844	0.009910678	0.008881981	-0.32634574	3.3874545	9.197229	Sitting_Scroll
12:15:23.272	-0.30167863	3.215511	8.873182	0.014192844	0.009910678	0.008881981	-0.32634574	3.3874545	9.197229	Sitting_Scroll
12:15:23.293	-0.30167863	3.215511	8.873182	0.014192844	0.009910678	0.008881981	-0.32634574	3.3874545	9.197229	Sitting_Scroll
12:15:23.319	-0.30167863	3.215511	8.873182	0.014192844	0.009910678	0.008881981	-0.32634574	3.3874545	9.197229	Sitting_Scroll
12:15:23.352	-0.30167863	3.215511	8.873182	0.014192844	0.009910678	0.008881981	-0.32634574	3.3874545	9.197229	Sitting_Scroll
12:15:23.386	-0.31125572	3.265791	8.873182	-0.0077983057	0.0019694294	0.005827654	-0.31572145	3.3841794	9.198805	Sitting_Scroll
12:15:23.420	-0.31125572	3.265791	8.873182	-0.0077983057	0.0019694294	0.005827654	-0.31572145	3.3841794	9.198805	Sitting_Scroll
12:15:23.452	-0.31125572	3.265791	8.873182	-0.0077983057	0.0019694294	0.005827654	-0.31572145	3.3841794	9.198805	Sitting_Scroll
12:15:23.486	-0.31125572	3.265791	8.873182	-0.0077983057	0.0019694294	0.005827654	-0.31572145	3.3841794	9.198805	Sitting_Scroll
12:15:23.520	-0.31125572	3.265791	8.873182	-0.0077983057	0.0019694294	0.005827654	-0.31572145	3.3841794	9.198805	Sitting_Scroll
12:15:23.553	-0.31125572	3.265791	8.873182	-0.0077983057	0.0019694294	0.005827654	-0.31572145	3.3841794	9.198805	Sitting_Scroll
12:15:23.586	-0.28970724	3.2538195	8.889942	-0.00046792277	-0.0035283577	0.0064385193	-0.30872285	3.382268	9.199746	Sitting_Scroll
12:15:23.620	-0.28970724	3.2538195	8.889942	-0.00046792277	-0.0035283577	0.0064385193	-0.30872285	3.382268	9.199746	Sitting_Scroll
12:15:23.654	-0.28970724	3.2538195	8.889942	-0.00046792277	-0.0035283577	0.0064385193	-0.30872285	3.382268	9.199746	Sitting_Scroll
12:15:23.687	-0.28970724	3.2538195	8.889942	-0.00046792277	-0.0035283577	0.0064385193	-0.30872285	3.382268	9.199746	Sitting_Scroll
12:15:23.721	-0.28970724	3.2538195	8.889942	-0.00046792277	-0.0035283577	0.0064385193	-0.30872285	3.382268	9.199746	Sitting_Scroll
12:15:23.754	-0.2777359	3.2801564	8.8636055	-0.0010787881	0.009299812	0.005827654	-0.31204835	3.385369	9.198493	Sitting_Scroll
12:15:23.788	-0.2777359	3.2801564	8.8636055	-0.0010787881	0.009299812	0.005827654	-0.31204835	3.385369	9.198493	Sitting_Scroll
12:15:23.821	-0.2777359	3.2801564	8.8636055	-0.0010787881	0.009299812	0.005827654	-0.31204835	3.385369	9.198493	Sitting_Scroll
12:15:23.854	-0.2777359	3.2801564	8.8636055	-0.0010787881	0.009299812	0.005827654	-0.31204835	3.385369	9.198493	Sitting_Scroll
12:15:23.888	-0.2777359	3.2801564	8.8636055	-0.0010787881	0.009299812	0.005827654	-0.31204835	3.385369	9.198493	Sitting_Scroll
12:15:23.923	-0.50998056	3.258608	8.909097	-0.0047439793	0.020295387	-0.010054842	-0.32103726	3.3754847	9.201815	Sitting_Scroll
12:15:23.955	-0.50998056	3.258608	8.909097	-0.0047439793	0.020295387	-0.010054842	-0.32103726	3.3754847	9.201815	Sitting_Scroll
12:15:23.975	-0.50998056	3.258608	8.909097	-0.0047439793	0.020295387	-0.010054842	-0.32103726	3.3754847	9.201815	Sitting_Scroll
12:15:24.005	-0.50998056	3.258608	8.909097	-0.0047439793	0.020295387	-0.010054842	-0.32103726	3.3754847	9.201815	Sitting_Scroll
12:15:24.038	-0.50998056	3.258608	8.909097	-0.0047439793	0.020295387	-0.010054842	-0.32103726	3.3754847	9.201815	Sitting_Scroll
12:15:24.060	-0.50998056	3.258608	8.909097	-0.0047439793	0.020295387	-0.010054842	-0.32103726	3.3754847	9.201815	Sitting_Scroll
12:15:24.080	-0.50998056	3.258608	8.909097	-0.0047439793	0.020295387	-0.010054842	-0.32103726	3.3754847	9.201815	Sitting_Scroll
12:15:24.100	-0.4189981	3.380716	8.849239	-0.025513398	0.0044128904	-0.016163494	-0.33400106	3.3856223	9.197628	Sitting_Scroll
12:15:24.121	-0.4189981	3.380716	8.849239	-0.025513398	0.0044128904	-0.016163494	-0.33400106	3.3856223	9.197628	Sitting_Scroll
12:15:24.144	-0.4189981	3.380716	8.849239	-0.025513398	0.0044128904	-0.016163494	-0.33400106	3.3856223	9.197628	Sitting_Scroll
12:15:24.166	-0.4189981	3.380716	8.849239	-0.025513398	0.0044128904	-0.016163494	-0.33400106	3.3856223	9.197628	Sitting_Scroll
12:15:24.186	-0.4189981	3.380716	8.849239	-0.025513398	0.0044128904	-0.016163494	-0.33400106	3.3856223	9.197628	Sitting_Scroll
12:15:24.207	-0.4189981	3.380716	8.849239	-0.025513398	0.0044128904	-0.016163494	-0.33400106	3.3856223	9.197628	Sitting_Scroll
12:15:24.229	-0.4189981	3.380716	8.849239	-0.025513398	0.0044128904	-0.016163494	-0.33400106	3.3856223	9.197628	Sitting_Scroll
12:15:24.256	-0.4189981	3.380716	8.849239	-0.025513398	0.0044128904	-0.016163494	-0.33400106	3.3856223	9.197628	Sitting_Scroll
12:15:24.290	-0.25858167	3.1580484	9.035994	-0.024902532	-0.008415279	0.024764476	-0.33785337	3.3610644	9.2064905	Sitting_Scroll
12:15:24.323	-0.25858167	3.1580484	9.035994	-0.024902532	-0.008415279	0.024764476	-0.33785337	3.3610644	9.2064905	Sitting_Scroll
12:15:24.357	-0.25858167	3.1580484	9.035994	-0.024902532	-0.008415279	0.024764476	-0.33785337	3.3610644	9.2064905	Sitting_Scroll
12:15:24.390	-0.25858167	3.1580484	9.035994	-0.024902532	-0.008415279	0.024764476	-0.33785337	3.3610644	9.2064905	Sitting_Scroll
12:15:24.424	-0.25858167	3.1580484	9.035994	-0.024902532	-0.008415279	0.024764476	-0.33785337	3.3610644	9.2064905	Sitting_Scroll
12:15:24.457	-0.28252444	3.213117	8.925857	0.009305921	-0.006582684	-0.0033353243	-0.3230366	3.3564172	9.208717	Sitting_Scroll
12:15:24.491	-0.28252444	3.213117	8.925857	0.009305921	-0.006582684	-0.0033353243	-0.3230366	3.3564172	9.208717	Sitting_Scroll
12:15:24.512	-0.28252444	3.213117	8.925857	0.009305921	-0.006582684	-0.0033353243	-0.3230366	3.3564172	9.208717	Sitting_Scroll
12:15:24.541	-0.28252444	3.213117	8.925857	0.009305921	-0.006582684	-0.0033353243	-0.3230366	3.3564172	9.208717	Sitting_Scroll
12:15:24.562	-0.28252444	3.213117	8.925857	0.009305921	-0.006582684	-0.0033353243	-0.3230366	3.3564172	9.208717	Sitting_Scroll
12:15:24.582	-0.28252444	3.213117	8.925857	0.009305921	-0.006582684	-0.0033353243	-0.3230366	3.3564172	9.208717	Sitting_Scroll
12:15:24.603	-0.28252444	3.213117	8.925857	0.009305921	-0.006582684	-0.0033353243	-0.3230366	3.3564172	9.208717	Sitting_Scroll
12:15:24.624	-0.28252444	3.213117	8.925857	0.009305921	-0.006582684	-0.0033353243	-0.3230366	3.3564172	9.208717	Sitting_Scroll
12:15:24.645	-0.31125572	3.1867797	9.021627	-0.0010787881	-0.013913067	-0.000280998	-0.30773968	3.3595004	9.208117	Sitting_Scroll
12:15:24.667	-0.31125572	3.1867797	9.021627	-0.0010787881	-0.013913067	-0.000280998	-0.30773968	3.3595004	9.208117	Sitting_Scroll
12:15:24.687	-0.31125572	3.1867797	9.021627	-0.0010787881	-0.013913067	-0.000280998	-0.30773968	3.3595004	9.208117	Sitting_Scroll
12:15:24.708	-0.31125572	3.1867797	9.021627	-0.0010787881	-0.013913067	-0.000280998	-0.30773968	3.3595004	9.208117	Sitting_Scroll
12:15:24.730	-0.31125572	3.1867797	9.021627	-0.0010787881	-0.013913067	-0.000280998	-0.30773968	3.3595004	9.208117	Sitting_Scroll
12:15:24.750	-0.31125572	3.1867797	9.021627	-0.0010787881	-0.013913067	-0.000280998	-0.30773968	3.3595004	9.208117	Sitting_Scroll
12:15:24.771	-0.31125572	3.1867797	9.021627	-0.0010787881	-0.013913067	-0.000280998	-0.30773968	3.3595004	9.208117	Sitting_Scroll
12:15:24.793	-0.31125572	3.1867797	9.021627	-0.0010787881	-0.013913067	-0.000280998	-0.30773968	3.3595004	9.208117	Sitting_Scroll
12:15:24.814	-0.32083282	3.2801564	8.830086	-0.0010787881	-0.013913067	-0.000280998	-0.30485404	3.380829	9.200404	Sitting_Scroll
12:15:24.838	-0.32083282	3.2801564	8.830086	0.020301497	-0.012691337	-0.01799609	-0.30485404	3.380829	9.200404	Sitting_Scroll
12:15:24.875	-0.32083282	3.2801564	8.830086	0.020301497	-0.012691337	-0.01799609	-0.30485404	3.380829	9.200404	Sitting_Scroll
12:15:24.909	-0.32083282	3.2801564	8.830086	0.020301497	-0.012691337	-0.01799609	-0.30485404	3.380829	9.200404	Sitting_Scroll
12:15:24.943	-0.32083282	3.2801564	8.830086	0.020301497	-0.012691337	-0.01799609	-0.30485404	3.380829	9.200404	Sitting_Scroll
12:15:24.976	-0.32083282	3.2801564	8.830086	0.020301497	-0.012691337	-0.01799609	-0.30485404	3.380829	9.200404	Sitting_Scroll
12:15:25.010	-0.29928434	3.2729738	8.858817	-0.0053548445	-0.012691337	-0.000280998	-0.30187342	3.386011	9.198596	Sitting_Scroll
12:15:25.043	-0.29928434	3.2729738	8.858817	-0.0053548445	-0.012691337	-0.000280998	-0.30187342	3.386011	9.198596	Sitting_Scroll
12:15:25.076	-0.29928434	3.2729738	8.858817	-0.0053548445	-0.012691337	-0.000280998	-0.30187342	3.386011	9.198596	Sitting_Scroll
12:15:25.110	-0.29928434	3.2729738	8.858817	-0.0053548445	-0.012691337	-0.000280998	-0.30187342	3.386011	9.198596	Sitting_Scroll
12:15:25.144	-0.29928434	3.2729738	8.858817	-0.0053548445	-0.012691337	-0.000280998	-0.30187342	3.386011	9.198596	Sitting_Scroll
12:15:25.177	-0.339987	3.265791	8.844451	0.0044189994	0.0013585642	0.0033841934	-0.31250864	3.3868268	9.19794	Sitting_Scroll
12:15:25.211	-0.339987	3.265791	8.844451	0.0044189994	0.0013585642	0.0033841934	-0.31250864	3.3868268	9.19794	Sitting_Scroll
12:15:25.244	-0.339987	3.265791	8.844451	0.0044189994	0.0013585642	0.0033841934	-0.31250864	3.3868268	9.19794	Sitting_Scroll
12:15:25.277	-0.339987	3.265791	8.844451	0.0044189994	0.0013585642	0.0033841934	-0.31250864	3.3868268	9.19794	Sitting_Scroll
12:15:25.311	-0.339987	3.265791	8.844451	0.0044189994	0.0013585642	0.0033841934	-0.31250864	3.3868268	9.19794	Sitting_Scroll
12:15:25.344	-0.339987	3.265791	8.844451	0.0044189994	0.0013585642	0.0033841934	-0.31250864	3.3868268	9.19794	Sitting_Scroll
12:15:25.378	-0.2753416	3.265791	8.952193	0.0044189994	-0.0023066273	0.0046059242	-0.3206649	3.3867917	9.197672	Sitting_Scroll
12:15:25.412	-0.2753416	3.265791	8.952193	0.0044189994	-0.0023066273	0.0046059242	-0.3206649	3.3867917	9.197672	Sitting_Scroll
12:15:25.445	-0.2753416	3.265791	8.952193	0.0044189994	-0.0023066273	0.0046059242	-0.3206649	3.3867917	9.197672	Sitting_Scroll
12:15:25.479	-0.2753416	3.265791	8.952193	0.0044189994	-0.0023066273	0.0046059242	-0.3206649	3.3867917	9.197672	Sitting_Scroll
12:15:25.512	-0.2753416	3.265791	8.952193	0.0044189994	-0.0023066273	0.0046059242	-0.3206649	3.3867917	9.197672	Sitting_Scroll
12:15:25.545	-0.32562137	3.232271	8.877971	-0.009020036	0.007467217	-0.012498302	-0.32178414	3.3880386	9.197174	Sitting_Scroll
12:15:25.580	-0.32562137	3.232271	8.877971	-0.009020036	0.007467217	-0.012498302	-0.32178414	3.3880386	9.197174	Sitting_Scroll
12:15:25.612	-0.32562137	3.232271	8.877971	-0.009020036	0.007467217	-0.012498302	-0.32178414	3.3880386	9.197174	Sitting_Scroll
12:15:25.645	-0.32562137	3.232271	8.877971	-0.009020036	0.007467217	-0.012498302	-0.32178414	3.3880386	9.197174	Sitting_Scroll
12:15:25.680	-0.32562137	3.232271	8.877971	-0.009020036	0.007467217	-0.012498302	-0.32178414	3.3880386	9.197174	Sitting_Scroll
12:15:25.713	-0.32562137	3.232271	8.877971	-0.009020036	0.007467217	-0.012498302	-0.32178414	3.3880386	9.197174	Sitting_Scroll
12:15:25.746	-0.41181526	3.2897336	8.9186735	0.0074733254	0.0147976	0.0052167894	-0.3265867	3.3879125	9.19705	Sitting_Scroll
12:15:25.779	-0.41181526	3.2897336	8.9186735	0.0074733254	0.0147976	0.0052167894	-0.3265867	3.3879125	9.19705	Sitting_Scroll
12:15:25.800	-0.41181526	3.2897336	8.9186735	0.0074733254	0.0147976	0.0052167894	-0.3265867	3.3879125	9.19705	Sitting_Scroll
12:15:25.820	-0.41181526	3.2897336	8.9186735	0.0074733254	0.0147976	0.0052167894	-0.3265867	3.3879125	9.19705	Sitting_Scroll
12:15:25.841	-0.41181526	3.2897336	8.9186735	0.0074733254	0.0147976	0.0052167894	-0.3265867	3.3879125	9.19705	Sitting_Scroll
12:15:25.863	-0.41181526	3.2897336	8.9186735	0.0074733254	0.0147976	0.0052167894	-0.3265867	3.3879125	9.19705	Sitting_Scroll
12:15:25.883	-0.41181526	3.2897336	8.9186735	0.0074733254	0.0147976	0.0052167894	-0.3265867	3.3879125	9.19705	Sitting_Scroll
12:15:25.904	-0.34477556	3.2825508	8.868394	-0.018183015	-0.029795563	-0.002724459	-0.3511622	3.3956072	9.193307	Sitting_Scroll
12:15:25.925	-0.34477556	3.2825508	8.868394	-0.018183015	-0.029795563	-0.002724459	-0.3511622	3.3956072	9.193307	Sitting_Scroll
12:15:25.947	-0.34477556	3.2825508	8.868394	-0.018183015	-0.029795563	-0.002724459	-0.3511622	3.3956072	9.193307	Sitting_Scroll
12:15:25.980	-0.34477556	3.2825508	8.868394	-0.018183015	-0.029795563	-0.002724459	-0.3511622	3.3956072	9.193307	Sitting_Scroll
12:15:26.013	-0.34477556	3.2825508	8.868394	-0.018183015	-0.029795563	-0.002724459	-0.3511622	3.3956072	9.193307	Sitting_Scroll
12:15:26.046	-0.34477556	3.2825508	8.868394	-0.018183015	-0.029795563	-0.002724459	-0.3511622	3.3956072	9.193307	Sitting_Scroll
12:15:26.080	-0.36392978	3.265791	8.897125	0.00808419	-0.013913067	0.012547173	-0.33915377	3.3905065	9.1956415	Sitting_Scroll
12:15:26.113	-0.36392978	3.265791	8.897125	0.00808419	-0.013913067	0.012547173	-0.33915377	3.3905065	9.1956415	Sitting_Scroll
12:15:26.147	-0.36392978	3.265791	8.897125	0.00808419	-0.013913067	0.012547173	-0.33915377	3.3905065	9.1956415	Sitting_Scroll
12:15:26.181	-0.36392978	3.265791	8.897125	0.00808419	-0.013913067	0.012547173	-0.33915377	3.3905065	9.1956415	Sitting_Scroll
12:15:26.214	-0.36392978	3.265791	8.897125	0.00808419	-0.013913067	0.012547173	-0.33915377	3.3905065	9.1956415	Sitting_Scroll
12:15:26.247	-0.36392978	3.265791	8.897125	0.00808419	-0.013913067	0.012547173	-0.33915377	3.3905065	9.1956415	Sitting_Scroll
12:15:26.281	-0.31365	3.2873392	8.870789	0.009305921	-0.004139223	0.005827654	-0.3255828	3.397185	9.193666	Sitting_Scroll
12:15:26.314	-0.31365	3.2873392	8.870789	0.009305921	-0.004139223	0.005827654	-0.3255828	3.397185	9.193666	Sitting_Scroll
12:15:26.347	-0.31365	3.2873392	8.870789	0.009305921	-0.004139223	0.005827654	-0.3255828	3.397185	9.193666	Sitting_Scroll
12:15:26.381	-0.31365	3.2873392	8.870789	0.009305921	-0.004139223	0.005827654	-0.3255828	3.397185	9.193666	Sitting_Scroll
12:15:26.415	-0.31365	3.2873392	8.870789	0.009305921	-0.004139223	0.005827654	-0.3255828	3.397185	9.193666	Sitting_Scroll
12:15:26.448	-0.2681588	3.2873392	8.873182	0.01724717	0.015408466	0.0033841934	-0.32606605	3.4012237	9.192157	Sitting_Scroll
12:15:26.482	-0.2681588	3.2873392	8.873182	0.01724717	0.015408466	0.0033841934	-0.32606605	3.4012237	9.192157	Sitting_Scroll
12:15:26.502	-0.2681588	3.2873392	8.873182	0.01724717	0.015408466	0.0033841934	-0.32606605	3.4012237	9.192157	Sitting_Scroll
12:15:26.532	-0.2681588	3.2873392	8.873182	0.01724717	0.015408466	0.0033841934	-0.32606605	3.4012237	9.192157	Sitting_Scroll
12:15:26.553	-0.2681588	3.2873392	8.873182	0.01724717	0.015408466	0.0033841934	-0.32606605	3.4012237	9.192157	Sitting_Scroll
12:15:26.582	-0.2681588	3.2873392	8.873182	0.01724717	0.015408466	0.0033841934	-0.32606605	3.4012237	9.192157	Sitting_Scroll
12:15:26.616	-0.32562137	3.284945	8.858817	-0.0023005186	-0.0053609535	0.008271115	-0.33043593	3.4048307	9.190664	Sitting_Scroll
12:15:26.636	-0.32562137	3.284945	8.858817	-0.0023005186	-0.0053609535	0.008271115	-0.33043593	3.4048307	9.190664	Sitting_Scroll
12:15:26.666	-0.32562137	3.284945	8.858817	-0.0023005186	-0.0053609535	0.008271115	-0.33043593	3.4048307	9.190664	Sitting_Scroll
12:15:26.686	-0.32562137	3.284945	8.858817	-0.0023005186	-0.0053609535	0.008271115	-0.33043593	3.4048307	9.190664	Sitting_Scroll
12:15:26.707	-0.32562137	3.284945	8.858817	-0.0023005186	-0.0053609535	0.008271115	-0.33043593	3.4048307	9.190664	Sitting_Scroll
12:15:26.728	-0.32562137	3.284945	8.858817	-0.0023005186	-0.0053609535	0.008271115	-0.33043593	3.4048307	9.190664	Sitting_Scroll
12:15:26.752	-0.32562137	3.284945	8.858817	-0.0023005186	-0.0053609535	0.008271115	-0.33043593	3.4048307	9.190664	Sitting_Scroll
12:15:26.775	-0.32562137	3.284945	8.858817	-0.0023005186	-0.0053609535	0.008271115	-0.33043593	3.4048307	9.190664	Sitting_Scroll
12:15:26.798	-0.30886146	3.2801564	8.8324795	0.0031972688	0.0019694294	0.005827654	-0.32517025	3.4004977	9.192456	Sitting_Scroll
12:15:26.822	-0.30886146	3.2801564	8.8324795	0.0031972688	0.0019694294	0.005827654	-0.32517025	3.4004977	9.192456	Sitting_Scroll
12:15:26.844	-0.30886146	3.2801564	8.8324795	0.0031972688	0.0019694294	0.005827654	-0.32517025	3.4004977	9.192456	Sitting_Scroll
12:15:26.869	-0.30886146	3.2801564	8.8324795	0.0031972688	0.0019694294	0.005827654	-0.32517025	3.4004977	9.192456	Sitting_Scroll
12:15:26.890	-0.30886146	3.2801564	8.8324795	0.0031972688	0.0019694294	0.005827654	-0.32517025	3.4004977	9.192456	Sitting_Scroll
12:15:26.911	-0.30886146	3.2801564	8.8324795	0.0031972688	0.0019694294	0.005827654	-0.32517025	3.4004977	9.192456	Sitting_Scroll
12:15:26.932	-0.30886146	3.2801564	8.8324795	0.0031972688	0.0019694294	0.005827654	-0.32517025	3.4004977	9.192456	Sitting_Scroll
12:15:26.953	-0.30886146	3.2801564	8.8324795	0.0031972688	0.0019694294	0.005827654	-0.32517025	3.4004977	9.192456	Sitting_Scroll
12:15:26.974	-0.3304099	3.2538195	8.885154	-0.0065765753	-0.012691337	0.011325441	-0.3377185	3.4083548	9.189094	Sitting_Scroll
12:15:26.995	-0.3304099	3.2538195	8.885154	-0.0065765753	-0.012691337	0.011325441	-0.3377185	3.4083548	9.189094	Sitting_Scroll
12:15:27.016	-0.3304099	3.2538195	8.885154	-0.0065765753	-0.012691337	0.011325441	-0.3377185	3.4083548	9.189094	Sitting_Scroll
12:15:27.051	-0.3304099	3.2538195	8.885154	-0.0065765753	-0.012691337	0.011325441	-0.3377185	3.4083548	9.189094	Sitting_Scroll
12:15:27.084	-0.3304099	3.2538195	8.885154	-0.0065765753	-0.012691337	0.011325441	-0.3377185	3.4083548	9.189094	Sitting_Scroll
12:15:27.117	-0.3304099	3.2538195	8.885154	-0.0065765753	-0.012691337	0.011325441	-0.3377185	3.4083548	9.189094	Sitting_Scroll
12:15:27.151	-0.3304099	3.2538195	8.885154	-0.0065765753	-0.012691337	0.011325441	-0.3377185	3.4083548	9.189094	Sitting_Scroll
12:15:27.185	-0.34477556	3.3424077	8.827691	-0.008409171	-0.0047500883	0.008271115	-0.3300598	3.4099991	9.188761	Sitting_Scroll
12:15:27.219	-0.34477556	3.3424077	8.827691	-0.008409171	-0.0047500883	0.008271115	-0.3300598	3.4099991	9.188761	Sitting_Scroll
12:15:27.252	-0.34477556	3.3424077	8.827691	-0.008409171	-0.0047500883	0.008271115	-0.3300598	3.4099991	9.188761	Sitting_Scroll
12:15:27.285	-0.34477556	3.3424077	8.827691	-0.008409171	-0.0047500883	0.008271115	-0.3300598	3.4099991	9.188761	Sitting_Scroll
12:15:27.319	-0.34477556	3.3424077	8.827691	-0.008409171	-0.0047500883	0.008271115	-0.3300598	3.4099991	9.188761	Sitting_Scroll
12:15:27.352	-0.3519584	3.328042	8.846846	-0.011463497	0.0013585642	0.00032986724	-0.3323691	3.3940084	9.194597	Sitting_Scroll
12:15:27.385	-0.3519584	3.328042	8.846846	-0.011463497	0.0013585642	0.00032986724	-0.3323691	3.3940084	9.194597	Sitting_Scroll
12:15:27.419	-0.3519584	3.328042	8.846846	-0.011463497	0.0013585642	0.00032986724	-0.3323691	3.3940084	9.194597	Sitting_Scroll
12:15:27.452	-0.3519584	3.328042	8.846846	-0.011463497	0.0013585642	0.00032986724	-0.3323691	3.3940084	9.194597	Sitting_Scroll
12:15:27.486	-0.3519584	3.328042	8.846846	-0.011463497	0.0013585642	0.00032986724	-0.3323691	3.3940084	9.194597	Sitting_Scroll
12:15:27.520	-0.30167863	3.2729738	8.875577	-0.045061085	0.0056346213	-0.01555263	-0.33387527	3.3799143	9.199733	Sitting_Scroll
12:15:27.554	-0.30167863	3.2729738	8.875577	-0.045061085	0.0056346213	-0.01555263	-0.33387527	3.3799143	9.199733	Sitting_Scroll
12:15:27.587	-0.30167863	3.2729738	8.875577	-0.045061085	0.0056346213	-0.01555263	-0.33387527	3.3799143	9.199733	Sitting_Scroll
12:15:27.621	-0.30167863	3.2729738	8.875577	-0.045061085	0.0056346213	-0.01555263	-0.33387527	3.3799143	9.199733	Sitting_Scroll
12:15:27.654	-0.30167863	3.2729738	8.875577	-0.045061085	0.0056346213	-0.01555263	-0.33387527	3.3799143	9.199733	Sitting_Scroll
12:15:27.687	-0.30167863	3.2729738	8.875577	-0.045061085	0.0056346213	-0.01555263	-0.33387527	3.3799143	9.199733	Sitting_Scroll
12:15:27.721	-0.35435268	3.265791	8.906702	-0.021237342	-0.010247875	-0.0008918633	-0.33989948	3.3581998	9.20746	Sitting_Scroll
12:15:27.754	-0.35435268	3.265791	8.906702	-0.021237342	-0.010247875	-0.0008918633	-0.33989948	3.3581998	9.20746	Sitting_Scroll
12:15:27.787	-0.35435268	3.265791	8.906702	-0.021237342	-0.010247875	-0.0008918633	-0.33989948	3.3581998	9.20746	Sitting_Scroll
12:15:27.821	-0.35435268	3.265791	8.906702	-0.021237342	-0.010247875	-0.0008918633	-0.33989948	3.3581998	9.20746	Sitting_Scroll
12:15:27.854	-0.35435268	3.265791	8.906702	-0.021237342	-0.010247875	-0.0008918633	-0.33989948	3.3581998	9.20746	Sitting_Scroll
12:15:27.888	-0.3423813	3.2394538	8.897125	-0.0053548445	0.0019694294	-0.000280998	-0.3391054	3.3473248	9.211449	Sitting_Scroll
12:15:27.921	-0.3423813	3.2394538	8.897125	-0.0053548445	0.0019694294	-0.000280998	-0.3391054	3.3473248	9.211449	Sitting_Scroll
12:15:27.955	-0.3423813	3.2394538	8.897125	-0.0053548445	0.0019694294	-0.000280998	-0.3391054	3.3473248	9.211449	Sitting_Scroll
12:15:27.989	-0.3423813	3.2394538	8.897125	-0.0053548445	0.0019694294	-0.000280998	-0.3391054	3.3473248	9.211449	Sitting_Scroll
12:15:28.022	-0.3423813	3.2394538	8.897125	-0.0053548445	0.0019694294	-0.000280998	-0.3391054	3.3473248	9.211449	Sitting_Scroll
12:15:28.055	-0.38787252	3.2202997	8.947405	0.0074733254	0.011743274	0.0052167894	-0.33584377	3.342786	9.213217	Sitting_Scroll
12:15:28.089	-0.38787252	3.2202997	8.947405	0.0074733254	0.011743274	0.0052167894	-0.33584377	3.342786	9.213217	Sitting_Scroll
12:15:28.122	-0.38787252	3.2202997	8.947405	0.0074733254	0.011743274	0.0052167894	-0.33584377	3.342786	9.213217	Sitting_Scroll
12:15:28.155	-0.38787252	3.2202997	8.947405	0.0074733254	0.011743274	0.0052167894	-0.33584377	3.342786	9.213217	Sitting_Scroll
12:15:28.190	-0.38787252	3.2202997	8.947405	0.0074733254	0.011743274	0.0052167894	-0.33584377	3.342786	9.213217	Sitting_Scroll
12:15:28.223	-0.38787252	3.2202997	8.947405	0.0074733254	0.011743274	0.0052167894	-0.33584377	3.342786	9.213217	Sitting_Scroll
12:15:28.256	-0.34956414	3.2825508	8.887548	0.0025864034	0.0019694294	0.0039950586	-0.3402784	3.3505495	9.210234	Sitting_Scroll
12:15:28.290	-0.34956414	3.2825508	8.887548	0.0025864034	0.0019694294	0.0039950586	-0.3402784	3.3505495	9.210234	Sitting_Scroll
12:15:28.323	-0.34956414	3.2825508	8.887548	0.0025864034	0.0019694294	0.0039950586	-0.3402784	3.3505495	9.210234	Sitting_Scroll
12:15:28.356	-0.34956414	3.2825508	8.887548	0.0025864034	0.0019694294	0.0039950586	-0.3402784	3.3505495	9.210234	Sitting_Scroll
12:15:28.390	-0.34956414	3.2825508	8.887548	0.0025864034	0.0019694294	0.0039950586	-0.3402784	3.3505495	9.210234	Sitting_Scroll
12:15:28.423	-0.28731298	3.213117	8.8636055	0.0038081338	-0.013913067	0.0033841934	-0.3412072	3.3513112	9.209921	Sitting_Scroll
12:15:28.457	-0.28731298	3.213117	8.8636055	0.0038081338	-0.013913067	0.0033841934	-0.3412072	3.3513112	9.209921	Sitting_Scroll
12:15:28.490	-0.28731298	3.213117	8.8636055	0.0038081338	-0.013913067	0.0033841934	-0.3412072	3.3513112	9.209921	Sitting_Scroll
12:15:28.523	-0.28731298	3.213117	8.8636055	0.0038081338	-0.013913067	0.0033841934	-0.3412072	3.3513112	9.209921	Sitting_Scroll
12:15:28.557	-0.28731298	3.213117	8.8636055	0.0038081338	-0.013913067	0.0033841934	-0.3412072	3.3513112	9.209921	Sitting_Scroll
12:15:28.592	-0.28731298	3.213117	8.8636055	0.0038081338	-0.013913067	0.0033841934	-0.3412072	3.3513112	9.209921	Sitting_Scroll
12:15:28.612	-0.37829542	3.2466366	8.985713	-0.02001561	-0.011469605	0.013768903	-0.33064768	3.3391135	9.214736	Sitting_Scroll
12:15:28.633	-0.37829542	3.2466366	8.985713	-0.02001561	-0.011469605	0.013768903	-0.33064768	3.3391135	9.214736	Sitting_Scroll
12:15:28.654	-0.37829542	3.2466366	8.985713	-0.02001561	-0.011469605	0.013768903	-0.33064768	3.3391135	9.214736	Sitting_Scroll
12:15:28.679	-0.37829542	3.2466366	8.985713	-0.02001561	-0.011469605	0.013768903	-0.33064768	3.3391135	9.214736	Sitting_Scroll
12:15:28.702	-0.37829542	3.2466366	8.985713	-0.02001561	-0.011469605	0.013768903	-0.33064768	3.3391135	9.214736	Sitting_Scroll
12:15:28.725	-0.37829542	3.2466366	8.985713	-0.02001561	-0.011469605	0.013768903	-0.33064768	3.3391135	9.214736	Sitting_Scroll
12:15:28.748	-0.37829542	3.2466366	8.985713	-0.02001561	-0.011469605	0.013768903	-0.33064768	3.3391135	9.214736	Sitting_Scroll
12:15:28.771	-0.37829542	3.2466366	8.985713	-0.02001561	-0.011469605	0.013768903	-0.33064768	3.3391135	9.214736	Sitting_Scroll
12:15:28.794	-0.2849187	3.222694	8.820508	0.015414573	-0.0078044143	-0.010665707	-0.31367448	3.3330894	9.217509	Sitting_Scroll
12:15:28.816	-0.2849187	3.222694	8.820508	0.015414573	-0.0078044143	-0.010665707	-0.31367448	3.3330894	9.217509	Sitting_Scroll
12:15:28.840	-0.2849187	3.222694	8.820508	0.015414573	-0.0078044143	-0.010665707	-0.31367448	3.3330894	9.217509	Sitting_Scroll
12:15:28.861	-0.2849187	3.222694	8.820508	0.015414573	-0.0078044143	-0.010665707	-0.31367448	3.3330894	9.217509	Sitting_Scroll
12:15:28.883	-0.2849187	3.222694	8.820508	0.015414573	-0.0078044143	-0.010665707	-0.31367448	3.3330894	9.217509	Sitting_Scroll
12:15:28.907	-0.2849187	3.222694	8.820508	0.015414573	-0.0078044143	-0.010665707	-0.31367448	3.3330894	9.217509	Sitting_Scroll
12:15:28.930	-0.2849187	3.222694	8.820508	0.015414573	-0.0078044143	-0.010665707	-0.31367448	3.3330894	9.217509	Sitting_Scroll
12:15:28.953	-0.2849187	3.222694	8.820508	0.015414573	-0.0078044143	-0.010665707	-0.31367448	3.3330894	9.217509	Sitting_Scroll
12:15:28.977	-0.26337022	3.1939626	8.968953	-0.003522249	0.01357587	0.014379768	-0.32882178	3.3400488	9.214462	Sitting_Scroll
12:15:28.999	-0.26337022	3.1939626	8.968953	-0.003522249	0.01357587	0.014379768	-0.32882178	3.3400488	9.214462	Sitting_Scroll
12:15:29.023	-0.26337022	3.1939626	8.968953	-0.003522249	0.01357587	0.014379768	-0.32882178	3.3400488	9.214462	Sitting_Scroll
12:15:29.063	-0.26337022	3.1939626	8.968953	-0.003522249	0.01357587	0.014379768	-0.32882178	3.3400488	9.214462	Sitting_Scroll
12:15:29.096	-0.26337022	3.1939626	8.968953	-0.003522249	0.01357587	0.014379768	-0.32882178	3.3400488	9.214462	Sitting_Scroll
12:15:29.130	-0.26337022	3.1939626	8.968953	-0.003522249	0.01357587	0.014379768	-0.32882178	3.3400488	9.214462	Sitting_Scroll
12:15:29.161	-0.46209505	3.3136764	8.880365	0.034962263	0.05083865	0.0009407325	-0.3399426	3.3533409	9.209229	Sitting_Scroll
12:15:29.194	-0.46209505	3.3136764	8.880365	0.034962263	0.05083865	0.0009407325	-0.3399426	3.3533409	9.209229	Sitting_Scroll
12:15:29.214	-0.46209505	3.3136764	8.880365	0.034962263	0.05083865	0.0009407325	-0.3399426	3.3533409	9.209229	Sitting_Scroll
12:15:29.235	-0.46209505	3.3136764	8.880365	0.034962263	0.05083865	0.0009407325	-0.3399426	3.3533409	9.209229	Sitting_Scroll
12:15:29.256	-0.46209505	3.3136764	8.880365	0.034962263	0.05083865	0.0009407325	-0.3399426	3.3533409	9.209229	Sitting_Scroll
12:15:29.278	-0.46209505	3.3136764	8.880365	0.034962263	0.05083865	0.0009407325	-0.3399426	3.3533409	9.209229	Sitting_Scroll
12:15:29.311	-0.46209505	3.3136764	8.880365	0.034962263	0.05083865	0.0009407325	-0.3399426	3.3533409	9.209229	Sitting_Scroll
12:15:29.344	-0.32801566	3.213117	8.880365	-0.026124263	-0.011469605	0.025375342	-0.3499157	3.3655572	9.204398	Sitting_Scroll
12:15:29.377	-0.32801566	3.213117	8.880365	-0.026124263	-0.011469605	0.025375342	-0.3499157	3.3655572	9.204398	Sitting_Scroll
12:15:29.410	-0.32801566	3.213117	8.880365	-0.026124263	-0.011469605	0.025375342	-0.3499157	3.3655572	9.204398	Sitting_Scroll
12:15:29.444	-0.32801566	3.213117	8.880365	-0.026124263	-0.011469605	0.025375342	-0.3499157	3.3655572	9.204398	Sitting_Scroll
12:15:29.477	-0.32801566	3.213117	8.880365	-0.026124263	-0.011469605	0.025375342	-0.3499157	3.3655572	9.204398	Sitting_Scroll
12:15:29.511	-0.37111259	3.232271	8.89952	-0.00046792277	0.00319116	0.00766025	-0.34259865	3.3552914	9.208421	Sitting_Scroll
12:15:29.544	-0.37111259	3.232271	8.89952	-0.00046792277	0.00319116	0.00766025	-0.34259865	3.3552914	9.208421	Sitting_Scroll
12:15:29.578	-0.37111259	3.232271	8.89952	-0.00046792277	0.00319116	0.00766025	-0.34259865	3.3552914	9.208421	Sitting_Scroll
12:15:29.611	-0.37111259	3.232271	8.89952	-0.00046792277	0.00319116	0.00766025	-0.34259865	3.3552914	9.208421	Sitting_Scroll
12:15:29.645	-0.37111259	3.232271	8.89952	-0.00046792277	0.00319116	0.00766025	-0.34259865	3.3552914	9.208421	Sitting_Scroll
12:15:29.678	-0.35914123	3.2250881	8.954588	-0.0071874405	0.007467217	0.012547173	-0.3445178	3.349224	9.210557	Sitting_Scroll
12:15:29.712	-0.35914123	3.2250881	8.954588	-0.0071874405	0.007467217	0.012547173	-0.3445178	3.349224	9.210557	Sitting_Scroll
12:15:29.745	-0.35914123	3.2250881	8.954588	-0.0071874405	0.007467217	0.012547173	-0.3445178	3.349224	9.210557	Sitting_Scroll
12:15:29.779	-0.35914123	3.2250881	8.954588	-0.0071874405	0.007467217	0.012547173	-0.3445178	3.349224	9.210557	Sitting_Scroll
12:15:29.812	-0.35914123	3.2250881	8.954588	-0.0071874405	0.007467217	0.012547173	-0.3445178	3.349224	9.210557	Sitting_Scroll
12:15:29.846	-0.35914123	3.2250881	8.954588	-0.0071874405	0.007467217	0.012547173	-0.3445178	3.349224	9.210557	Sitting_Scroll
12:15:29.879	-0.339987	3.232271	8.9498	0.0038081338	0.0025802949	0.00766025	-0.34271163	3.348255	9.210978	Sitting_Scroll
12:15:29.913	-0.339987	3.232271	8.9498	0.0038081338	0.0025802949	0.00766025	-0.34271163	3.348255	9.210978	Sitting_Scroll
12:15:29.946	-0.339987	3.232271	8.9498	0.0038081338	0.0025802949	0.00766025	-0.34271163	3.348255	9.210978	Sitting_Scroll
12:15:29.980	-0.339987	3.232271	8.9498	0.0038081338	0.0025802949	0.00766025	-0.34271163	3.348255	9.210978	Sitting_Scroll
12:15:30.013	-0.339987	3.232271	8.9498	0.0038081338	0.0025802949	0.00766025	-0.34271163	3.348255	9.210978	Sitting_Scroll
12:15:30.047	-0.3615355	3.232271	8.923462	-0.0047439793	0.011743274	0.010714577	-0.34451544	3.3495712	9.210431	Sitting_Scroll
12:15:30.081	-0.3615355	3.232271	8.923462	-0.0047439793	0.011743274	0.010714577	-0.34451544	3.3495712	9.210431	Sitting_Scroll
12:15:30.114	-0.3615355	3.232271	8.923462	-0.0047439793	0.011743274	0.010714577	-0.34451544	3.3495712	9.210431	Sitting_Scroll
12:15:30.147	-0.3615355	3.232271	8.923462	-0.0047439793	0.011743274	0.010714577	-0.34451544	3.3495712	9.210431	Sitting_Scroll
12:15:30.181	-0.3615355	3.232271	8.923462	-0.0047439793	0.011743274	0.010714577	-0.34451544	3.3495712	9.210431	Sitting_Scroll
12:15:30.214	-0.37829542	3.2394538	8.882759	-0.0065765753	-0.008415279	0.011936307	-0.3576501	3.361382	9.2056265	Sitting_Scroll
12:15:30.248	-0.37829542	3.2394538	8.882759	-0.0065765753	-0.008415279	0.011936307	-0.3576501	3.361382	9.2056265	Sitting_Scroll
12:15:30.281	-0.37829542	3.2394538	8.882759	-0.0065765753	-0.008415279	0.011936307	-0.3576501	3.361382	9.2056265	Sitting_Scroll
12:15:30.315	-0.37829542	3.2394538	8.882759	-0.0065765753	-0.008415279	0.011936307	-0.3576501	3.361382	9.2056265	Sitting_Scroll
12:15:30.349	-0.37829542	3.2394538	8.882759	-0.0065765753	-0.008415279	0.011936307	-0.3576501	3.361382	9.2056265	Sitting_Scroll
12:15:30.382	-0.37829542	3.2394538	8.882759	-0.0065765753	-0.008415279	0.011936307	-0.3576501	3.361382	9.2056265	Sitting_Scroll
12:15:30.415	-0.34956414	3.2298768	8.935433	-0.0077983057	-0.006582684	0.0039950586	-0.3548764	3.3640687	9.204753	Sitting_Scroll
12:15:30.449	-0.34956414	3.2298768	8.935433	-0.0077983057	-0.006582684	0.0039950586	-0.3548764	3.3640687	9.204753	Sitting_Scroll
12:15:30.482	-0.34956414	3.2298768	8.935433	-0.0077983057	-0.006582684	0.0039950586	-0.3548764	3.3640687	9.204753	Sitting_Scroll
12:15:30.515	-0.34956414	3.2298768	8.935433	-0.0077983057	-0.006582684	0.0039950586	-0.3548764	3.3640687	9.204753	Sitting_Scroll
12:15:30.536	-0.34956414	3.2298768	8.935433	-0.0077983057	-0.006582684	0.0039950586	-0.3548764	3.3640687	9.204753	Sitting_Scroll
12:15:30.557	-0.34956414	3.2298768	8.935433	-0.0077983057	-0.006582684	0.0039950586	-0.3548764	3.3640687	9.204753	Sitting_Scroll
12:15:30.578	-0.33519846	3.294522	8.880365	-0.0016896533	0.0050237556	0.00766025	-0.35550112	3.379526	9.199064	Sitting_Scroll
12:15:30.599	-0.33519846	3.294522	8.880365	-0.0016896533	0.0050237556	0.00766025	-0.35550112	3.379526	9.199064	Sitting_Scroll
12:15:30.620	-0.33519846	3.294522	8.880365	-0.0016896533	0.0050237556	0.00766025	-0.35550112	3.379526	9.199064	Sitting_Scroll
12:15:30.641	-0.33519846	3.294522	8.880365	-0.0016896533	0.0050237556	0.00766025	-0.35550112	3.379526	9.199064	Sitting_Scroll
12:15:30.663	-0.33519846	3.294522	8.880365	-0.0016896533	0.0050237556	0.00766025	-0.35550112	3.379526	9.199064	Sitting_Scroll
12:15:30.684	-0.33519846	3.294522	8.880365	-0.0016896533	0.0050237556	0.00766025	-0.35550112	3.379526	9.199064	Sitting_Scroll
12:15:30.705	-0.33519846	3.294522	8.880365	-0.0016896533	0.0050237556	0.00766025	-0.35550112	3.379526	9.199064	Sitting_Scroll
12:15:30.726	-0.33519846	3.294522	8.880365	-0.0016896533	0.0050237556	0.00766025	-0.35550112	3.379526	9.199064	Sitting_Scroll
12:15:30.747	-0.33519846	3.294522	8.880365	-0.0016896533	0.0050237556	0.00766025	-0.35550112	3.379526	9.199064	Sitting_Scroll
12:15:30.783	-0.3902668	3.371139	8.830086	0.02641015	0.009910678	-0.0063896505	-0.3500646	3.3581326	9.207105	Sitting_Scroll
12:15:30.817	-0.3902668	3.371139	8.830086	0.02641015	0.009910678	-0.0063896505	-0.3500646	3.3581326	9.207105	Sitting_Scroll
12:15:30.850	-0.3902668	3.371139	8.830086	0.02641015	0.009910678	-0.0063896505	-0.3500646	3.3581326	9.207105	Sitting_Scroll
12:15:30.884	-0.3902668	3.371139	8.830086	0.02641015	0.009910678	-0.0063896505	-0.3500646	3.3581326	9.207105	Sitting_Scroll
12:15:30.917	-0.3902668	3.371139	8.830086	0.02641015	0.009910678	-0.0063896505	-0.3500646	3.3581326	9.207105	Sitting_Scroll
12:15:30.951	-0.3328042	3.2490308	8.880365	0.00686246	0.0025802949	0.005827654	-0.3544598	3.36016	9.206196	Sitting_Scroll
12:15:30.984	-0.3328042	3.2490308	8.880365	0.00686246	0.0025802949	0.005827654	-0.3544598	3.36016	9.206196	Sitting_Scroll
12:15:31.017	-0.3328042	3.2490308	8.880365	0.00686246	0.0025802949	0.005827654	-0.3544598	3.36016	9.206196	Sitting_Scroll
12:15:31.051	-0.3328042	3.2490308	8.880365	0.00686246	0.0025802949	0.005827654	-0.3544598	3.36016	9.206196	Sitting_Scroll
12:15:31.084	-0.3328042	3.2490308	8.880365	0.00686246	0.0025802949	0.005827654	-0.3544598	3.36016	9.206196	Sitting_Scroll
12:15:31.118	-0.3519584	3.2370596	8.880365	-0.004133114	0.008078082	0.005827654	-0.3596306	3.361198	9.205617	Sitting_Scroll
12:15:31.152	-0.3519584	3.2370596	8.880365	-0.004133114	0.008078082	0.005827654	-0.3596306	3.361198	9.205617	Sitting_Scroll
12:15:31.185	-0.3519584	3.2370596	8.880365	-0.004133114	0.008078082	0.005827654	-0.3596306	3.361198	9.205617	Sitting_Scroll
12:15:31.219	-0.3519584	3.2370596	8.880365	-0.004133114	0.008078082	0.005827654	-0.3596306	3.361198	9.205617	Sitting_Scroll
12:15:31.252	-0.3519584	3.2370596	8.880365	-0.004133114	0.008078082	0.005827654	-0.3596306	3.361198	9.205617	Sitting_Scroll
12:15:31.286	-0.3519584	3.2370596	8.880365	-0.004133114	0.008078082	0.005827654	-0.3596306	3.361198	9.205617	Sitting_Scroll
12:15:31.320	-0.33759275	3.2202997	8.945011	-0.003522249	0.011132408	0.005827654	-0.36107963	3.3605306	9.205804	Sitting_Scroll
12:15:31.340	-0.33759275	3.2202997	8.945011	-0.003522249	0.011132408	0.005827654	-0.36107963	3.3605306	9.205804	Sitting_Scroll
12:15:31.361	-0.33759275	3.2202997	8.945011	-0.003522249	0.011132408	0.005827654	-0.36107963	3.3605306	9.205804	Sitting_Scroll
12:15:31.382	-0.33759275	3.2202997	8.945011	-0.003522249	0.011132408	0.005827654	-0.36107963	3.3605306	9.205804	Sitting_Scroll
12:15:31.404	-0.33759275	3.2202997	8.945011	-0.003522249	0.011132408	0.005827654	-0.36107963	3.3605306	9.205804	Sitting_Scroll
12:15:31.424	-0.33759275	3.2202997	8.945011	-0.003522249	0.011132408	0.005827654	-0.36107963	3.3605306	9.205804	Sitting_Scroll
12:15:31.445	-0.33759275	3.2202997	8.945011	-0.003522249	0.011132408	0.005827654	-0.36107963	3.3605306	9.205804	Sitting_Scroll
12:15:31.465	-0.33759275	3.2202997	8.945011	-0.003522249	0.011132408	0.005827654	-0.36107963	3.3605306	9.205804	Sitting_Scroll
12:15:31.488	-0.29210153	3.2250881	8.889942	0.01969063	-0.010247875	0.0039950586	-0.36748686	3.3576698	9.206594	Sitting_Scroll
12:15:31.509	-0.29210153	3.2250881	8.889942	0.01969063	-0.010247875	0.0039950586	-0.36748686	3.3576698	9.206594	Sitting_Scroll
12:15:31.530	-0.29210153	3.2250881	8.889942	0.01969063	-0.010247875	0.0039950586	-0.36748686	3.3576698	9.206594	Sitting_Scroll
12:15:31.552	-0.29210153	3.2250881	8.889942	0.01969063	-0.010247875	0.0039950586	-0.36748686	3.3576698	9.206594	Sitting_Scroll
12:15:31.577	-0.29210153	3.2250881	8.889942	0.01969063	-0.010247875	0.0039950586	-0.36748686	3.3576698	9.206594	Sitting_Scroll
12:15:31.603	-0.29210153	3.2250881	8.889942	0.01969063	-0.010247875	0.0039950586	-0.36748686	3.3576698	9.206594	Sitting_Scroll
12:15:31.637	-0.29210153	3.2250881	8.889942	0.01969063	-0.010247875	0.0039950586	-0.36748686	3.3576698	9.206594	Sitting_Scroll
12:15:31.670	-0.44772938	3.2562137	8.940222	-0.021237342	0.00319116	0.015601499	-0.37332478	3.3633687	9.204278	Sitting_Scroll
12:15:31.704	-0.44772938	3.2562137	8.940222	-0.021237342	0.00319116	0.015601499	-0.37332478	3.3633687	9.204278	Sitting_Scroll
12:15:31.737	-0.44772938	3.2562137	8.940222	-0.021237342	0.00319116	0.015601499	-0.37332478	3.3633687	9.204278	Sitting_Scroll
12:15:31.771	-0.44772938	3.2562137	8.940222	-0.021237342	0.00319116	0.015601499	-0.37332478	3.3633687	9.204278	Sitting_Scroll
12:15:31.804	-0.44772938	3.2562137	8.940222	-0.021237342	0.00319116	0.015601499	-0.37332478	3.3633687	9.204278	Sitting_Scroll
12:15:31.838	-0.29210153	3.1843855	9.012051	-0.018183015	-0.014523933	0.0052167894	-0.36298767	3.340952	9.212853	Sitting_Scroll
12:15:31.871	-0.29210153	3.1843855	9.012051	-0.018183015	-0.014523933	0.0052167894	-0.36298767	3.340952	9.212853	Sitting_Scroll
12:15:31.905	-0.29210153	3.1843855	9.012051	-0.018183015	-0.014523933	0.0052167894	-0.36298767	3.340952	9.212853	Sitting_Scroll
12:15:31.938	-0.29210153	3.1843855	9.012051	-0.018183015	-0.014523933	0.0052167894	-0.36298767	3.340952	9.212853	Sitting_Scroll
12:15:31.972	-0.29210153	3.1843855	9.012051	-0.018183015	-0.014523933	0.0052167894	-0.36298767	3.340952	9.212853	Sitting_Scroll
12:15:32.005	-0.29210153	3.1843855	9.012051	-0.018183015	-0.014523933	0.0052167894	-0.36298767	3.340952	9.212853	Sitting_Scroll
12:15:32.039	-0.32801566	3.241848	8.976136	0.006251595	0.0013585642	0.008271115	-0.36204147	3.3391867	9.21353	Sitting_Scroll
12:15:32.073	-0.32801566	3.241848	8.976136	0.006251595	0.0013585642	0.008271115	-0.36204147	3.3391867	9.21353	Sitting_Scroll
12:15:32.106	-0.32801566	3.241848	8.976136	0.006251595	0.0013585642	0.008271115	-0.36204147	3.3391867	9.21353	Sitting_Scroll
12:15:32.140	-0.32801566	3.241848	8.976136	0.006251595	0.0013585642	0.008271115	-0.36204147	3.3391867	9.21353	Sitting_Scroll
12:15:32.173	-0.32801566	3.241848	8.976136	0.006251595	0.0013585642	0.008271115	-0.36204147	3.3391867	9.21353	Sitting_Scroll
12:15:32.206	-0.32562137	3.2179053	8.8324795	0.0044189994	0.0056346213	0.0039950586	-0.367416	3.344112	9.211531	Sitting_Scroll
12:15:32.226	-0.32562137	3.2179053	8.8324795	0.0044189994	0.0056346213	0.0039950586	-0.367416	3.344112	9.211531	Sitting_Scroll
12:15:32.246	-0.32562137	3.2179053	8.8324795	0.0044189994	0.0056346213	0.0039950586	-0.367416	3.344112	9.211531	Sitting_Scroll
12:15:32.273	-0.32562137	3.2179053	8.8324795	0.0044189994	0.0056346213	0.0039950586	-0.367416	3.344112	9.211531	Sitting_Scroll
12:15:32.294	-0.32562137	3.2179053	8.8324795	0.0044189994	0.0056346213	0.0039950586	-0.367416	3.344112	9.211531	Sitting_Scroll
12:15:32.316	-0.32562137	3.2179053	8.8324795	0.0044189994	0.0056346213	0.0039950586	-0.367416	3.344112	9.211531	Sitting_Scroll
12:15:32.337	-0.32562137	3.2179053	8.8324795	0.0044189994	0.0056346213	0.0039950586	-0.367416	3.344112	9.211531	Sitting_Scroll
12:15:32.360	-0.32562137	3.2179053	8.8324795	0.0044189994	0.0056346213	0.0039950586	-0.367416	3.344112	9.211531	Sitting_Scroll
12:15:32.383	-0.41420954	3.2705793	8.945011	-0.015128689	-0.009026145	0.0046059242	-0.36736238	3.3421519	9.212244	Sitting_Scroll
12:15:32.403	-0.41420954	3.2705793	8.945011	-0.015128689	-0.009026145	0.0046059242	-0.36736238	3.3421519	9.212244	Sitting_Scroll
12:15:32.424	-0.41420954	3.2705793	8.945011	-0.015128689	-0.009026145	0.0046059242	-0.36736238	3.3421519	9.212244	Sitting_Scroll
12:15:32.445	-0.41420954	3.2705793	8.945011	-0.015128689	-0.009026145	0.0046059242	-0.36736238	3.3421519	9.212244	Sitting_Scroll
12:15:32.466	-0.41420954	3.2705793	8.945011	-0.015128689	-0.009026145	0.0046059242	-0.36736238	3.3421519	9.212244	Sitting_Scroll
12:15:32.486	-0.41420954	3.2705793	8.945011	-0.015128689	-0.009026145	0.0046059242	-0.36736238	3.3421519	9.212244	Sitting_Scroll
12:15:32.506	-0.41420954	3.2705793	8.945011	-0.015128689	-0.009026145	0.0046059242	-0.36736238	3.3421519	9.212244	Sitting_Scroll
12:15:32.528	-0.41420954	3.2705793	8.945011	-0.015128689	-0.009026145	0.0046059242	-0.36736238	3.3421519	9.212244	Sitting_Scroll
12:15:32.550	-0.41420954	3.2705793	8.945011	-0.015128689	-0.009026145	0.0046059242	-0.36736238	3.3421519	9.212244	Sitting_Scroll
12:15:32.570	-0.40223816	3.2011454	8.837268	0.0129711125	0.016630195	0.0009407325	-0.36157313	3.3503857	9.209481	Sitting_Scroll
12:15:32.592	-0.40223816	3.2011454	8.837268	0.0129711125	0.016630195	0.0009407325	-0.36157313	3.3503857	9.209481	Sitting_Scroll
12:15:32.614	-0.40223816	3.2011454	8.837268	0.0129711125	0.016630195	0.0009407325	-0.36157313	3.3503857	9.209481	Sitting_Scroll
12:15:32.636	-0.40223816	3.2011454	8.837268	0.0129711125	0.016630195	0.0009407325	-0.36157313	3.3503857	9.209481	Sitting_Scroll
12:15:32.659	-0.40223816	3.2011454	8.837268	0.0129711125	0.016630195	0.0009407325	-0.36157313	3.3503857	9.209481	Sitting_Scroll
12:15:32.681	-0.40223816	3.2011454	8.837268	0.0129711125	0.016630195	0.0009407325	-0.36157313	3.3503857	9.209481	Sitting_Scroll
12:15:32.703	-0.40223816	3.2011454	8.837268	0.0129711125	0.016630195	0.0009407325	-0.36157313	3.3503857	9.209481	Sitting_Scroll
12:15:32.726	-0.40223816	3.2011454	8.837268	0.0129711125	0.016630195	0.0009407325	-0.36157313	3.3503857	9.209481	Sitting_Scroll
12:15:32.748	-0.37590113	3.2729738	8.868394	-0.009020036	0.009299812	0.0039950586	-0.36467636	3.3496072	9.209641	Sitting_Scroll
12:15:32.769	-0.37590113	3.2729738	8.868394	-0.009020036	0.009299812	0.0039950586	-0.36467636	3.3496072	9.209641	Sitting_Scroll
12:15:32.790	-0.37590113	3.2729738	8.868394	-0.009020036	0.009299812	0.0039950586	-0.36467636	3.3496072	9.209641	Sitting_Scroll
12:15:32.812	-0.37590113	3.2729738	8.868394	-0.009020036	0.009299812	0.0039950586	-0.36467636	3.3496072	9.209641	Sitting_Scroll
12:15:32.833	-0.37590113	3.2729738	8.868394	-0.009020036	0.009299812	0.0039950586	-0.36467636	3.3496072	9.209641	Sitting_Scroll
12:15:32.854	-0.37590113	3.2729738	8.868394	-0.009020036	0.009299812	0.0039950586	-0.36467636	3.3496072	9.209641	Sitting_Scroll
12:15:32.875	-0.37590113	3.2729738	8.868394	-0.009020036	0.009299812	0.0039950586	-0.36467636	3.3496072	9.209641	Sitting_Scroll
12:15:32.897	-0.37590113	3.2729738	8.868394	-0.009020036	0.009299812	0.0039950586	-0.36467636	3.3496072	9.209641	Sitting_Scroll
12:15:32.918	-0.3040729	3.2394538	8.921068	0.01724717	-0.0053609535	0.009492845	-0.34468043	3.3477192	9.211099	Sitting_Scroll
12:15:32.939	-0.3040729	3.2394538	8.921068	0.01724717	-0.0053609535	0.009492845	-0.34468043	3.3477192	9.211099	Sitting_Scroll
12:15:32.961	-0.3040729	3.2394538	8.921068	0.01724717	-0.0053609535	0.009492845	-0.34468043	3.3477192	9.211099	Sitting_Scroll
12:15:32.982	-0.3040729	3.2394538	8.921068	0.01724717	-0.0053609535	0.009492845	-0.34468043	3.3477192	9.211099	Sitting_Scroll
12:15:33.004	-0.3040729	3.2394538	8.921068	0.01724717	-0.0053609535	0.009492845	-0.34468043	3.3477192	9.211099	Sitting_Scroll
12:15:33.025	-0.3040729	3.2394538	8.921068	0.01724717	-0.0053609535	0.009492845	-0.34468043	3.3477192	9.211099	Sitting_Scroll
12:15:33.046	-0.3040729	3.2394538	8.921068	0.01724717	-0.0053609535	0.009492845	-0.34468043	3.3477192	9.211099	Sitting_Scroll
12:15:33.068	-0.3040729	3.2394538	8.921068	0.01724717	-0.0053609535	0.009492845	-0.34468043	3.3477192	9.211099	Sitting_Scroll
12:15:33.089	-0.3040729	3.2394538	8.921068	0.01724717	-0.0053609535	0.009492845	-0.34468043	3.3477192	9.211099	Sitting_Scroll
12:15:33.110	-0.3040729	3.2514253	8.834874	0.010527652	-0.009026145	0.007049385	-0.3416063	3.3516994	9.209765	Sitting_Scroll
12:15:33.132	-0.3040729	3.2514253	8.834874	0.010527652	-0.009026145	0.007049385	-0.3416063	3.3516994	9.209765	Sitting_Scroll
12:15:33.153	-0.3040729	3.2514253	8.834874	0.010527652	-0.009026145	0.007049385	-0.3416063	3.3516994	9.209765	Sitting_Scroll
12:15:33.175	-0.3040729	3.2514253	8.834874	0.010527652	-0.009026145	0.007049385	-0.3416063	3.3516994	9.209765	Sitting_Scroll
12:15:33.210	-0.3040729	3.2514253	8.834874	0.010527652	-0.009026145	0.007049385	-0.3416063	3.3516994	9.209765	Sitting_Scroll
12:15:33.244	-0.3040729	3.2514253	8.834874	0.010527652	-0.009026145	0.007049385	-0.3416063	3.3516994	9.209765	Sitting_Scroll
12:15:33.277	-0.28252444	3.2825508	8.909097	-0.01635042	0.00074769906	-0.000280998	-0.34775284	3.3533869	9.208922	Sitting_Scroll
12:15:33.313	-0.28252444	3.2825508	8.909097	-0.01635042	0.00074769906	-0.000280998	-0.34775284	3.3533869	9.208922	Sitting_Scroll
12:15:33.347	-0.28252444	3.2825508	8.909097	-0.01635042	0.00074769906	-0.000280998	-0.34775284	3.3533869	9.208922	Sitting_Scroll
12:15:33.380	-0.28252444	3.2825508	8.909097	-0.01635042	0.00074769906	-0.000280998	-0.34775284	3.3533869	9.208922	Sitting_Scroll
12:15:33.414	-0.28252444	3.2825508	8.909097	-0.01635042	0.00074769906	-0.000280998	-0.34775284	3.3533869	9.208922	Sitting_Scroll
12:15:33.447	-0.28252444	3.2825508	8.909097	-0.01635042	0.00074769906	-0.000280998	-0.34775284	3.3533869	9.208922	Sitting_Scroll
[truncated: 2,846 more rows]
