# Supplementary material for: Real-time Smartphone Activity Classification Using Inertial Sensors—Recognition of Scrolling, Typing, and Watching Videos While Sitting or Walking
Source: Sensors (Basel). 2020 Jan 24;20(3):655. doi: 10.3390/s20030655 (PMC7038357; doi:10.3390/s20030655)
Supplement: Supplementary file 1 [file sensors-20-00655-s001.zip › sensors-668083-supplementary/5Hz_data/2933/2019_09_10_12_09_33_Sitting_Read.csv]

time	accX	accY	accZ	rotX	rotY	rotZ	graX	graY	graZ	activity
12:12:18.374	-0.08619389	3.4860642	8.820508	0.056342546	0.049006052	0.002162463	-0.04907646	3.442238	9.182535	Sitting_Read
12:12:18.397	-0.08619389	3.4860642	8.820508	0.056342546	0.049006052	0.002162463	-0.04907646	3.442238	9.182535	Sitting_Read
12:12:18.536	-0.08619389	3.4860642	8.820508	0.056342546	0.049006052	0.002162463	-0.04907646	3.442238	9.182535	Sitting_Read
12:12:18.556	0.009577099	3.3352249	8.964165	-0.020626476	-0.031628158	0.002162463	-0.06766192	3.4485843	9.180037	Sitting_Read
12:12:18.576	0.009577099	3.3352249	8.964165	-0.020626476	-0.031628158	0.002162463	-0.06766192	3.4485843	9.180037	Sitting_Read
12:12:18.598	0.009577099	3.3352249	8.964165	-0.020626476	-0.031628158	0.002162463	-0.06766192	3.4485843	9.180037	Sitting_Read
12:12:18.619	0.009577099	3.3352249	8.964165	-0.020626476	-0.031628158	0.002162463	-0.06766192	3.4485843	9.180037	Sitting_Read
12:12:18.641	0.009577099	3.3352249	8.964165	-0.020626476	-0.031628158	0.002162463	-0.06766192	3.4485843	9.180037	Sitting_Read
12:12:18.662	0.009577099	3.3352249	8.964165	-0.020626476	-0.031628158	0.002162463	-0.06766192	3.4485843	9.180037	Sitting_Read
12:12:18.683	0.009577099	3.3352249	8.964165	-0.020626476	-0.031628158	0.002162463	-0.06766192	3.4485843	9.180037	Sitting_Read
12:12:18.705	0.009577099	3.3352249	8.964165	-0.020626476	-0.031628158	0.002162463	-0.06766192	3.4485843	9.180037	Sitting_Read
12:12:18.725	-0.098165266	3.3615618	8.801354	0.019079765	0.025793174	0.0033841934	-0.07744316	3.4561768	9.177102	Sitting_Read
12:12:18.746	-0.098165266	3.3615618	8.801354	0.019079765	0.025793174	0.0033841934	-0.07744316	3.4561768	9.177102	Sitting_Read
12:12:18.768	-0.098165266	3.3615618	8.801354	0.019079765	0.025793174	0.0033841934	-0.07744316	3.4561768	9.177102	Sitting_Read
12:12:18.789	-0.098165266	3.3615618	8.801354	0.019079765	0.025793174	0.0033841934	-0.07744316	3.4561768	9.177102	Sitting_Read
12:12:18.811	-0.098165266	3.3615618	8.801354	0.019079765	0.025793174	0.0033841934	-0.07744316	3.4561768	9.177102	Sitting_Read
12:12:18.832	-0.098165266	3.3615618	8.801354	0.019079765	0.025793174	0.0033841934	-0.07744316	3.4561768	9.177102	Sitting_Read
12:12:18.853	-0.098165266	3.3615618	8.801354	0.019079765	0.025793174	0.0033841934	-0.07744316	3.4561768	9.177102	Sitting_Read
12:12:18.875	-0.098165266	3.3615618	8.801354	0.019079765	0.025793174	0.0033841934	-0.07744316	3.4561768	9.177102	Sitting_Read
12:12:18.896	-0.098165266	3.3615618	8.801354	0.019079765	0.025793174	0.0033841934	-0.07744316	3.4561768	9.177102	Sitting_Read
12:12:18.918	-0.05027977	3.510007	8.952193	0.027021013	-0.14341651	-0.124286644	-0.013371669	3.462752	9.174941	Sitting_Read
12:12:18.941	-0.05027977	3.510007	8.952193	0.027021013	-0.14341651	-0.124286644	-0.013371669	3.462752	9.174941	Sitting_Read
12:12:18.964	-0.05027977	3.510007	8.952193	0.027021013	-0.14341651	-0.124286644	-0.013371669	3.462752	9.174941	Sitting_Read
12:12:18.987	-0.05027977	3.510007	8.952193	0.027021013	-0.14341651	-0.124286644	-0.013371669	3.462752	9.174941	Sitting_Read
12:12:19.010	-0.05027977	3.510007	8.952193	0.027021013	-0.14341651	-0.124286644	-0.013371669	3.462752	9.174941	Sitting_Read
12:12:19.032	-0.05027977	3.510007	8.952193	0.027021013	-0.14341651	-0.124286644	-0.013371669	3.462752	9.174941	Sitting_Read
12:12:19.054	-0.05027977	3.510007	8.952193	0.027021013	-0.14341651	-0.124286644	-0.013371669	3.462752	9.174941	Sitting_Read
12:12:19.077	-0.05027977	3.510007	8.952193	0.027021013	-0.14341651	-0.124286644	-0.013371669	3.462752	9.174941	Sitting_Read
12:12:19.101	-0.7733508	3.6273263	8.901914	0.17179608	-0.12631227	-0.22141421	-0.53541255	3.630085	9.094295	Sitting_Read
12:12:19.122	-0.7733508	3.6273263	8.901914	0.17179608	-0.12631227	-0.22141421	-0.53541255	3.630085	9.094295	Sitting_Read
12:12:19.146	-0.7733508	3.6273263	8.901914	0.17179608	-0.12631227	-0.22141421	-0.53541255	3.630085	9.094295	Sitting_Read
12:12:19.169	-0.7733508	3.6273263	8.901914	0.17179608	-0.12631227	-0.22141421	-0.53541255	3.630085	9.094295	Sitting_Read
12:12:19.192	-0.7733508	3.6273263	8.901914	0.17179608	-0.12631227	-0.22141421	-0.53541255	3.630085	9.094295	Sitting_Read
12:12:19.215	-0.7733508	3.6273263	8.901914	0.17179608	-0.12631227	-0.22141421	-0.53541255	3.630085	9.094295	Sitting_Read
12:12:19.237	-0.7733508	3.6273263	8.901914	0.17179608	-0.12631227	-0.22141421	-0.53541255	3.630085	9.094295	Sitting_Read
12:12:19.259	-0.7733508	3.6273263	8.901914	0.17179608	-0.12631227	-0.22141421	-0.53541255	3.630085	9.094295	Sitting_Read
12:12:19.282	-0.14365649	4.0582957	7.970541	-0.12997136	0.43873808	0.23917818	0.1275168	4.1554613	8.881792	Sitting_Read
12:12:19.305	-0.14365649	4.0582957	7.970541	-0.12997136	0.43873808	0.23917818	0.1275168	4.1554613	8.881792	Sitting_Read
12:12:19.328	-0.14365649	4.0582957	7.970541	-0.12997136	0.43873808	0.23917818	0.1275168	4.1554613	8.881792	Sitting_Read
12:12:19.351	-0.14365649	4.0582957	7.970541	-0.12997136	0.43873808	0.23917818	0.1275168	4.1554613	8.881792	Sitting_Read
12:12:19.373	-0.14365649	4.0582957	7.970541	-0.12997136	0.43873808	0.23917818	0.1275168	4.1554613	8.881792	Sitting_Read
12:12:19.395	-0.14365649	4.0582957	7.970541	-0.12997136	0.43873808	0.23917818	0.1275168	4.1554613	8.881792	Sitting_Read
12:12:19.421	-0.14365649	4.0582957	7.970541	-0.12997136	0.43873808	0.23917818	0.1275168	4.1554613	8.881792	Sitting_Read
12:12:19.444	-0.14365649	4.0582957	7.970541	-0.12997136	0.43873808	0.23917818	0.1275168	4.1554613	8.881792	Sitting_Read
12:12:19.468	-1.2210802	3.7518287	7.1828246	0.009916786	0.110703446	-0.1688798	-0.22236894	3.7563815	9.055966	Sitting_Read
12:12:19.492	-1.2210802	3.7518287	7.1828246	0.009916786	0.110703446	-0.1688798	-0.22236894	3.7563815	9.055966	Sitting_Read
12:12:19.513	-1.2210802	3.7518287	7.1828246	0.009916786	0.110703446	-0.1688798	-0.22236894	3.7563815	9.055966	Sitting_Read
12:12:19.536	-1.2210802	3.7518287	7.1828246	0.009916786	0.110703446	-0.1688798	-0.22236894	3.7563815	9.055966	Sitting_Read
12:12:19.560	-1.2210802	3.7518287	7.1828246	0.009916786	0.110703446	-0.1688798	-0.22236894	3.7563815	9.055966	Sitting_Read
12:12:19.583	-1.2210802	3.7518287	7.1828246	0.009916786	0.110703446	-0.1688798	-0.22236894	3.7563815	9.055966	Sitting_Read
12:12:19.606	-1.2210802	3.7518287	7.1828246	0.009916786	0.110703446	-0.1688798	-0.22236894	3.7563815	9.055966	Sitting_Read
12:12:19.629	-1.3479767	4.745453	8.796566	1.0642701	1.0172275	0.5317826	-0.12850685	4.2620544	8.831123	Sitting_Read
12:12:19.652	-1.3479767	4.745453	8.796566	1.0642701	1.0172275	0.5317826	-0.12850685	4.2620544	8.831123	Sitting_Read
12:12:19.675	-1.3479767	4.745453	8.796566	1.0642701	1.0172275	0.5317826	-0.12850685	4.2620544	8.831123	Sitting_Read
12:12:19.698	-1.3479767	4.745453	8.796566	1.0642701	1.0172275	0.5317826	-0.12850685	4.2620544	8.831123	Sitting_Read
12:12:19.722	-1.3479767	4.745453	8.796566	1.0642701	1.0172275	0.5317826	-0.12850685	4.2620544	8.831123	Sitting_Read
12:12:19.745	-1.3479767	4.745453	8.796566	1.0642701	1.0172275	0.5317826	-0.12850685	4.2620544	8.831123	Sitting_Read
12:12:19.767	-1.3479767	4.745453	8.796566	1.0642701	1.0172275	0.5317826	-0.12850685	4.2620544	8.831123	Sitting_Read
12:12:19.790	-1.3479767	4.745453	8.796566	1.0642701	1.0172275	0.5317826	-0.12850685	4.2620544	8.831123	Sitting_Read
12:12:19.812	0.0047885496	4.249838	9.289786	-0.18250577	-0.16907285	0.1597657	-0.06216215	4.4837494	8.72138	Sitting_Read
12:12:19.838	0.0047885496	4.249838	9.289786	-0.18250577	-0.16907285	0.1597657	-0.06216215	4.4837494	8.72138	Sitting_Read
12:12:19.861	0.0047885496	4.249838	9.289786	-0.18250577	-0.16907285	0.1597657	-0.06216215	4.4837494	8.72138	Sitting_Read
12:12:19.884	0.0047885496	4.249838	9.289786	-0.18250577	-0.16907285	0.1597657	-0.06216215	4.4837494	8.72138	Sitting_Read
12:12:19.905	0.0047885496	4.249838	9.289786	-0.18250577	-0.16907285	0.1597657	-0.06216215	4.4837494	8.72138	Sitting_Read
12:12:19.927	0.0047885496	4.249838	9.289786	-0.18250577	-0.16907285	0.1597657	-0.06216215	4.4837494	8.72138	Sitting_Read
12:12:19.951	0.0047885496	4.249838	9.289786	-0.18250577	-0.16907285	0.1597657	-0.06216215	4.4837494	8.72138	Sitting_Read
12:12:19.974	0.0047885496	4.249838	9.289786	-0.18250577	-0.16907285	0.1597657	-0.06216215	4.4837494	8.72138	Sitting_Read
12:12:19.997	0.6081458	4.07745	9.294575	0.05206649	-0.1153167	-0.15360817	0.32190207	4.314206	8.800816	Sitting_Read
12:12:20.020	0.6081458	4.07745	9.294575	0.05206649	-0.1153167	-0.15360817	0.32190207	4.314206	8.800816	Sitting_Read
12:12:20.043	0.6081458	4.07745	9.294575	0.05206649	-0.1153167	-0.15360817	0.32190207	4.314206	8.800816	Sitting_Read
12:12:20.066	0.6081458	4.07745	9.294575	0.05206649	-0.1153167	-0.15360817	0.32190207	4.314206	8.800816	Sitting_Read
12:12:20.095	0.6081458	4.07745	9.294575	0.05206649	-0.1153167	-0.15360817	0.32190207	4.314206	8.800816	Sitting_Read
12:12:20.132	0.6081458	4.07745	9.294575	0.05206649	-0.1153167	-0.15360817	0.32190207	4.314206	8.800816	Sitting_Read
12:12:20.171	-0.1987248	4.7119327	8.427847	-0.02001561	0.23470908	-0.028380798	-0.19925037	4.5839643	8.667059	Sitting_Read
12:12:20.203	-0.1987248	4.7119327	8.427847	-0.02001561	0.23470908	-0.028380798	-0.19925037	4.5839643	8.667059	Sitting_Read
12:12:20.231	-0.1987248	4.7119327	8.427847	-0.02001561	0.23470908	-0.028380798	-0.19925037	4.5839643	8.667059	Sitting_Read
12:12:20.263	-0.1987248	4.7119327	8.427847	-0.02001561	0.23470908	-0.028380798	-0.19925037	4.5839643	8.667059	Sitting_Read
12:12:20.296	-0.1987248	4.7119327	8.427847	-0.02001561	0.23470908	-0.028380798	-0.19925037	4.5839643	8.667059	Sitting_Read
12:12:20.332	-0.1987248	4.7119327	8.427847	-0.02001561	0.23470908	-0.028380798	-0.19925037	4.5839643	8.667059	Sitting_Read
12:12:20.353	-0.2944958	4.1804037	8.298556	-0.20144258	-0.07988651	0.22024135	-0.39937124	4.316764	8.796387	Sitting_Read
12:12:20.376	-0.2944958	4.1804037	8.298556	-0.20144258	-0.07988651	0.22024135	-0.39937124	4.316764	8.796387	Sitting_Read
12:12:20.399	-0.2944958	4.1804037	8.298556	-0.20144258	-0.07988651	0.22024135	-0.39937124	4.316764	8.796387	Sitting_Read
12:12:20.420	-0.2944958	4.1804037	8.298556	-0.20144258	-0.07988651	0.22024135	-0.39937124	4.316764	8.796387	Sitting_Read
12:12:20.443	-0.2944958	4.1804037	8.298556	-0.20144258	-0.07988651	0.22024135	-0.39937124	4.316764	8.796387	Sitting_Read
12:12:20.466	-0.2944958	4.1804037	8.298556	-0.20144258	-0.07988651	0.22024135	-0.39937124	4.316764	8.796387	Sitting_Read
12:12:20.489	-0.2944958	4.1804037	8.298556	-0.20144258	-0.07988651	0.22024135	-0.39937124	4.316764	8.796387	Sitting_Read
12:12:20.511	-0.2944958	4.1804037	8.298556	-0.20144258	-0.07988651	0.22024135	-0.39937124	4.316764	8.796387	Sitting_Read
12:12:20.533	-0.17478207	4.0582957	8.703189	-0.035898104	-0.039569408	-0.10718242	-0.215886	4.077945	8.915948	Sitting_Read
12:12:20.555	-0.17478207	4.0582957	8.703189	-0.035898104	-0.039569408	-0.10718242	-0.215886	4.077945	8.915948	Sitting_Read
12:12:20.579	-0.17478207	4.0582957	8.703189	-0.035898104	-0.039569408	-0.10718242	-0.215886	4.077945	8.915948	Sitting_Read
12:12:20.602	-0.17478207	4.0582957	8.703189	-0.035898104	-0.039569408	-0.10718242	-0.215886	4.077945	8.915948	Sitting_Read
12:12:20.625	-0.17478207	4.0582957	8.703189	-0.035898104	-0.039569408	-0.10718242	-0.215886	4.077945	8.915948	Sitting_Read
12:12:20.648	-0.17478207	4.0582957	8.703189	-0.035898104	-0.039569408	-0.10718242	-0.215886	4.077945	8.915948	Sitting_Read
12:12:20.671	-0.17478207	4.0582957	8.703189	-0.035898104	-0.039569408	-0.10718242	-0.215886	4.077945	8.915948	Sitting_Read
12:12:20.694	-0.17478207	4.0582957	8.703189	-0.035898104	-0.039569408	-0.10718242	-0.215886	4.077945	8.915948	Sitting_Read
12:12:20.717	-0.028731298	3.962525	8.892337	-0.07499348	-0.09882333	0.08646187	-0.14716552	4.0060472	8.949876	Sitting_Read
12:12:20.739	-0.028731298	3.962525	8.892337	-0.07499348	-0.09882333	0.08646187	-0.14716552	4.0060472	8.949876	Sitting_Read
12:12:20.762	-0.028731298	3.962525	8.892337	-0.07499348	-0.09882333	0.08646187	-0.14716552	4.0060472	8.949876	Sitting_Read
12:12:20.785	-0.028731298	3.962525	8.892337	-0.07499348	-0.09882333	0.08646187	-0.14716552	4.0060472	8.949876	Sitting_Read
12:12:20.808	-0.028731298	3.962525	8.892337	-0.07499348	-0.09882333	0.08646187	-0.14716552	4.0060472	8.949876	Sitting_Read
12:12:20.832	-0.028731298	3.962525	8.892337	-0.07499348	-0.09882333	0.08646187	-0.14716552	4.0060472	8.949876	Sitting_Read
12:12:20.854	-0.028731298	3.962525	8.892337	-0.07499348	-0.09882333	0.08646187	-0.14716552	4.0060472	8.949876	Sitting_Read
12:12:20.876	-0.028731298	3.962525	8.892337	-0.07499348	-0.09882333	0.08646187	-0.14716552	4.0060472	8.949876	Sitting_Read
12:12:20.898	-0.1987248	3.476487	8.913885	-0.03284378	0.2328765	-0.03326772	-0.24290568	3.838906	9.020763	Sitting_Read
12:12:20.921	-0.1987248	3.476487	8.913885	-0.03284378	0.2328765	-0.03326772	-0.24290568	3.838906	9.020763	Sitting_Read
12:12:20.945	-0.1987248	3.476487	8.913885	-0.03284378	0.2328765	-0.03326772	-0.24290568	3.838906	9.020763	Sitting_Read
12:12:20.968	-0.1987248	3.476487	8.913885	-0.03284378	0.2328765	-0.03326772	-0.24290568	3.838906	9.020763	Sitting_Read
12:12:20.991	-0.1987248	3.476487	8.913885	-0.03284378	0.2328765	-0.03326772	-0.24290568	3.838906	9.020763	Sitting_Read
12:12:21.012	-0.1987248	3.476487	8.913885	-0.03284378	0.2328765	-0.03326772	-0.24290568	3.838906	9.020763	Sitting_Read
12:12:21.034	-0.1987248	3.476487	8.913885	-0.03284378	0.2328765	-0.03326772	-0.24290568	3.838906	9.020763	Sitting_Read
12:12:21.058	-0.1987248	3.476487	8.913885	-0.03284378	0.2328765	-0.03326772	-0.24290568	3.838906	9.020763	Sitting_Read
12:12:21.080	-1.0510867	3.8954852	8.399116	-0.054224063	0.10459479	0.05164255	-0.6466592	3.875144	8.985291	Sitting_Read
12:12:21.102	-1.0510867	3.8954852	8.399116	-0.054224063	0.10459479	0.05164255	-0.6466592	3.875144	8.985291	Sitting_Read
12:12:21.125	-1.0510867	3.8954852	8.399116	-0.054224063	0.10459479	0.05164255	-0.6466592	3.875144	8.985291	Sitting_Read
12:12:21.148	-1.0510867	3.8954852	8.399116	-0.054224063	0.10459479	0.05164255	-0.6466592	3.875144	8.985291	Sitting_Read
12:12:21.172	-1.0510867	3.8954852	8.399116	-0.054224063	0.10459479	0.05164255	-0.6466592	3.875144	8.985291	Sitting_Read
12:12:21.195	-1.0510867	3.8954852	8.399116	-0.054224063	0.10459479	0.05164255	-0.6466592	3.875144	8.985291	Sitting_Read
12:12:21.218	-1.0510867	3.8954852	8.399116	-0.054224063	0.10459479	0.05164255	-0.6466592	3.875144	8.985291	Sitting_Read
12:12:21.241	-1.0510867	3.8954852	8.399116	-0.054224063	0.10459479	0.05164255	-0.6466592	3.875144	8.985291	Sitting_Read
12:12:21.263	-0.7326481	3.6704233	8.648121	-0.11042367	-0.14097303	0.050420817	-0.6084855	3.8169174	9.012837	Sitting_Read
12:12:21.287	-0.7326481	3.6704233	8.648121	-0.11042367	-0.14097303	0.050420817	-0.6084855	3.8169174	9.012837	Sitting_Read
12:12:21.310	-0.7326481	3.6704233	8.648121	-0.11042367	-0.14097303	0.050420817	-0.6084855	3.8169174	9.012837	Sitting_Read
12:12:21.333	-0.7326481	3.6704233	8.648121	-0.11042367	-0.14097303	0.050420817	-0.6084855	3.8169174	9.012837	Sitting_Read
12:12:21.354	-0.7326481	3.6704233	8.648121	-0.11042367	-0.14097303	0.050420817	-0.6084855	3.8169174	9.012837	Sitting_Read
12:12:21.376	-0.7326481	3.6704233	8.648121	-0.11042367	-0.14097303	0.050420817	-0.6084855	3.8169174	9.012837	Sitting_Read
12:12:21.400	-0.7326481	3.6704233	8.648121	-0.11042367	-0.14097303	0.050420817	-0.6084855	3.8169174	9.012837	Sitting_Read
12:12:21.423	-0.7326481	3.6704233	8.648121	-0.11042367	-0.14097303	0.050420817	-0.6084855	3.8169174	9.012837	Sitting_Read
12:12:21.447	-0.53871185	3.632115	8.628966	-0.009020036	-0.0078044143	0.008271115	-0.4827673	3.7445638	9.05072	Sitting_Read
12:12:21.470	-0.53871185	3.632115	8.628966	-0.009020036	-0.0078044143	0.008271115	-0.4827673	3.7445638	9.05072	Sitting_Read
12:12:21.493	-0.53871185	3.632115	8.628966	-0.009020036	-0.0078044143	0.008271115	-0.4827673	3.7445638	9.05072	Sitting_Read
12:12:21.516	-0.53871185	3.632115	8.628966	-0.009020036	-0.0078044143	0.008271115	-0.4827673	3.7445638	9.05072	Sitting_Read
12:12:21.539	-0.53871185	3.632115	8.628966	-0.009020036	-0.0078044143	0.008271115	-0.4827673	3.7445638	9.05072	Sitting_Read
12:12:21.562	-0.53871185	3.632115	8.628966	-0.009020036	-0.0078044143	0.008271115	-0.4827673	3.7445638	9.05072	Sitting_Read
12:12:21.585	-0.53871185	3.632115	8.628966	-0.009020036	-0.0078044143	0.008271115	-0.4827673	3.7445638	9.05072	Sitting_Read
12:12:21.607	-0.55786604	3.6392977	8.667274	0.0074733254	0.00013683381	-0.017385226	-0.43215883	3.6855567	9.077459	Sitting_Read
12:12:21.631	-0.55786604	3.6392977	8.667274	0.0074733254	0.00013683381	-0.017385226	-0.43215883	3.6855567	9.077459	Sitting_Read
12:12:21.654	-0.55786604	3.6392977	8.667274	0.0074733254	0.00013683381	-0.017385226	-0.43215883	3.6855567	9.077459	Sitting_Read
12:12:21.677	-0.55786604	3.6392977	8.667274	0.0074733254	0.00013683381	-0.017385226	-0.43215883	3.6855567	9.077459	Sitting_Read
12:12:21.700	-0.55786604	3.6392977	8.667274	0.0074733254	0.00013683381	-0.017385226	-0.43215883	3.6855567	9.077459	Sitting_Read
12:12:21.723	-0.55786604	3.6392977	8.667274	0.0074733254	0.00013683381	-0.017385226	-0.43215883	3.6855567	9.077459	Sitting_Read
12:12:21.745	-0.55786604	3.6392977	8.667274	0.0074733254	0.00013683381	-0.017385226	-0.43215883	3.6855567	9.077459	Sitting_Read
12:12:21.768	-0.55786604	3.6392977	8.667274	0.0074733254	0.00013683381	-0.017385226	-0.43215883	3.6855567	9.077459	Sitting_Read
12:12:21.790	-0.30886146	3.4453614	8.868394	-0.043839354	-0.012691337	0.037592646	-0.35817558	3.5959854	9.116522	Sitting_Read
12:12:21.813	-0.30886146	3.4453614	8.868394	-0.043839354	-0.012691337	0.037592646	-0.35817558	3.5959854	9.116522	Sitting_Read
12:12:21.836	-0.30886146	3.4453614	8.868394	-0.043839354	-0.012691337	0.037592646	-0.35817558	3.5959854	9.116522	Sitting_Read
12:12:21.862	-0.30886146	3.4453614	8.868394	-0.043839354	-0.012691337	0.037592646	-0.35817558	3.5959854	9.116522	Sitting_Read
12:12:21.885	-0.30886146	3.4453614	8.868394	-0.043839354	-0.012691337	0.037592646	-0.35817558	3.5959854	9.116522	Sitting_Read
12:12:21.908	-0.30886146	3.4453614	8.868394	-0.043839354	-0.012691337	0.037592646	-0.35817558	3.5959854	9.116522	Sitting_Read
12:12:21.931	-0.30886146	3.4453614	8.868394	-0.043839354	-0.012691337	0.037592646	-0.35817558	3.5959854	9.116522	Sitting_Read
12:12:21.953	-0.30886146	3.4453614	8.868394	-0.043839354	-0.012691337	0.037592646	-0.35817558	3.5959854	9.116522	Sitting_Read
12:12:21.977	-0.24182175	3.3783216	8.952193	-0.064608775	-0.059117097	0.016212365	-0.2862433	3.5244823	9.146936	Sitting_Read
12:12:22.000	-0.24182175	3.3783216	8.952193	-0.064608775	-0.059117097	0.016212365	-0.2862433	3.5244823	9.146936	Sitting_Read
12:12:22.023	-0.24182175	3.3783216	8.952193	-0.064608775	-0.059117097	0.016212365	-0.2862433	3.5244823	9.146936	Sitting_Read
12:12:22.046	-0.24182175	3.3783216	8.952193	-0.064608775	-0.059117097	0.016212365	-0.2862433	3.5244823	9.146936	Sitting_Read
12:12:22.068	-0.24182175	3.3783216	8.952193	-0.064608775	-0.059117097	0.016212365	-0.2862433	3.5244823	9.146936	Sitting_Read
12:12:22.091	-0.24182175	3.3783216	8.952193	-0.064608775	-0.059117097	0.016212365	-0.2862433	3.5244823	9.146936	Sitting_Read
12:12:22.114	-0.24182175	3.3783216	8.952193	-0.064608775	-0.059117097	0.016212365	-0.2862433	3.5244823	9.146936	Sitting_Read
12:12:22.137	-0.24182175	3.3783216	8.952193	-0.064608775	-0.059117097	0.016212365	-0.2862433	3.5244823	9.146936	Sitting_Read
12:12:22.159	-0.117319465	3.2490308	8.92825	-0.008409171	-0.024908641	0.0052167894	-0.23617564	3.4957273	9.159394	Sitting_Read
12:12:22.181	-0.117319465	3.2490308	8.92825	-0.008409171	-0.024908641	0.0052167894	-0.23617564	3.4957273	9.159394	Sitting_Read
12:12:22.205	-0.117319465	3.2490308	8.92825	-0.008409171	-0.024908641	0.0052167894	-0.23617564	3.4957273	9.159394	Sitting_Read
12:12:22.228	-0.117319465	3.2490308	8.92825	-0.008409171	-0.024908641	0.0052167894	-0.23617564	3.4957273	9.159394	Sitting_Read
12:12:22.251	-0.117319465	3.2490308	8.92825	-0.008409171	-0.024908641	0.0052167894	-0.23617564	3.4957273	9.159394	Sitting_Read
12:12:22.274	-0.117319465	3.2490308	8.92825	-0.008409171	-0.024908641	0.0052167894	-0.23617564	3.4957273	9.159394	Sitting_Read
12:12:22.297	-0.117319465	3.2490308	8.92825	-0.008409171	-0.024908641	0.0052167894	-0.23617564	3.4957273	9.159394	Sitting_Read
12:12:22.320	-0.117319465	3.2490308	8.92825	-0.008409171	-0.024908641	0.0052167894	-0.23617564	3.4957273	9.159394	Sitting_Read
12:12:22.343	-0.17957062	3.2873392	8.880365	-0.0077983057	-0.0047500883	0.014379768	-0.23078167	3.487897	9.162516	Sitting_Read
12:12:22.366	-0.17957062	3.2873392	8.880365	-0.0077983057	-0.0047500883	0.014379768	-0.23078167	3.487897	9.162516	Sitting_Read
12:12:22.389	-0.17957062	3.2873392	8.880365	-0.0077983057	-0.0047500883	0.014379768	-0.23078167	3.487897	9.162516	Sitting_Read
12:12:22.412	-0.17957062	3.2873392	8.880365	-0.0077983057	-0.0047500883	0.014379768	-0.23078167	3.487897	9.162516	Sitting_Read
12:12:22.438	-0.17957062	3.2873392	8.880365	-0.0077983057	-0.0047500883	0.014379768	-0.23078167	3.487897	9.162516	Sitting_Read
12:12:22.461	-0.17957062	3.2873392	8.880365	-0.0077983057	-0.0047500883	0.014379768	-0.23078167	3.487897	9.162516	Sitting_Read
12:12:22.484	-0.17957062	3.2873392	8.880365	-0.0077983057	-0.0047500883	0.014379768	-0.23078167	3.487897	9.162516	Sitting_Read
12:12:22.507	-0.3519584	3.3687446	8.806143	-0.013296093	-0.0035283577	0.016212365	-0.27135086	3.4907622	9.160312	Sitting_Read
12:12:22.530	-0.3519584	3.3687446	8.806143	-0.013296093	-0.0035283577	0.016212365	-0.27135086	3.4907622	9.160312	Sitting_Read
12:12:22.552	-0.3519584	3.3687446	8.806143	-0.013296093	-0.0035283577	0.016212365	-0.27135086	3.4907622	9.160312	Sitting_Read
12:12:22.575	-0.3519584	3.3687446	8.806143	-0.013296093	-0.0035283577	0.016212365	-0.27135086	3.4907622	9.160312	Sitting_Read
12:12:22.598	-0.3519584	3.3687446	8.806143	-0.013296093	-0.0035283577	0.016212365	-0.27135086	3.4907622	9.160312	Sitting_Read
12:12:22.621	-0.3519584	3.3687446	8.806143	-0.013296093	-0.0035283577	0.016212365	-0.27135086	3.4907622	9.160312	Sitting_Read
12:12:22.644	-0.3519584	3.3687446	8.806143	-0.013296093	-0.0035283577	0.016212365	-0.27135086	3.4907622	9.160312	Sitting_Read
12:12:22.668	-0.3519584	3.3687446	8.806143	-0.013296093	-0.0035283577	0.016212365	-0.27135086	3.4907622	9.160312	Sitting_Read
12:12:22.691	-0.36632404	3.4238129	8.794171	0.010527652	0.01357587	-0.00516792	-0.2698622	3.4795659	9.164614	Sitting_Read
12:12:22.714	-0.36632404	3.4238129	8.794171	0.010527652	0.01357587	-0.00516792	-0.2698622	3.4795659	9.164614	Sitting_Read
12:12:22.737	-0.36632404	3.4238129	8.794171	0.010527652	0.01357587	-0.00516792	-0.2698622	3.4795659	9.164614	Sitting_Read
12:12:22.760	-0.36632404	3.4238129	8.794171	0.010527652	0.01357587	-0.00516792	-0.2698622	3.4795659	9.164614	Sitting_Read
12:12:22.782	-0.36632404	3.4238129	8.794171	0.010527652	0.01357587	-0.00516792	-0.2698622	3.4795659	9.164614	Sitting_Read
12:12:22.805	-0.36632404	3.4238129	8.794171	0.010527652	0.01357587	-0.00516792	-0.2698622	3.4795659	9.164614	Sitting_Read
12:12:22.828	-0.36632404	3.4238129	8.794171	0.010527652	0.01357587	-0.00516792	-0.2698622	3.4795659	9.164614	Sitting_Read
12:12:22.850	-0.36632404	3.4238129	8.794171	0.010527652	0.01357587	-0.00516792	-0.2698622	3.4795659	9.164614	Sitting_Read
12:12:22.873	-0.3519584	3.3902931	8.806143	-0.00596571	0.010521542	-0.007000516	-0.2680673	3.4711561	9.167855	Sitting_Read
12:12:22.897	-0.3519584	3.3902931	8.806143	-0.00596571	0.010521542	-0.007000516	-0.2680673	3.4711561	9.167855	Sitting_Read
12:12:22.920	-0.3519584	3.3902931	8.806143	-0.00596571	0.010521542	-0.007000516	-0.2680673	3.4711561	9.167855	Sitting_Read
12:12:22.942	-0.3519584	3.3902931	8.806143	-0.00596571	0.010521542	-0.007000516	-0.2680673	3.4711561	9.167855	Sitting_Read
12:12:22.965	-0.3519584	3.3902931	8.806143	-0.00596571	0.010521542	-0.007000516	-0.2680673	3.4711561	9.167855	Sitting_Read
12:12:22.988	-0.3519584	3.3902931	8.806143	-0.00596571	0.010521542	-0.007000516	-0.2680673	3.4711561	9.167855	Sitting_Read
12:12:23.012	-0.3519584	3.3902931	8.806143	-0.00596571	0.010521542	-0.007000516	-0.2680673	3.4711561	9.167855	Sitting_Read
12:12:23.036	-0.3519584	3.3902931	8.806143	-0.00596571	0.010521542	-0.007000516	-0.2680673	3.4711561	9.167855	Sitting_Read
12:12:23.057	-0.3040729	3.2346652	8.846846	-0.04994801	0.016019331	0.03087313	-0.2863292	3.4119122	9.189518	Sitting_Read
12:12:23.080	-0.3040729	3.2346652	8.846846	-0.04994801	0.016019331	0.03087313	-0.2863292	3.4119122	9.189518	Sitting_Read
12:12:23.103	-0.3040729	3.2346652	8.846846	-0.04994801	0.016019331	0.03087313	-0.2863292	3.4119122	9.189518	Sitting_Read
12:12:23.126	-0.3040729	3.2346652	8.846846	-0.04994801	0.016019331	0.03087313	-0.2863292	3.4119122	9.189518	Sitting_Read
12:12:23.149	-0.3040729	3.2346652	8.846846	-0.04994801	0.016019331	0.03087313	-0.2863292	3.4119122	9.189518	Sitting_Read
12:12:23.172	-0.3040729	3.2346652	8.846846	-0.04994801	0.016019331	0.03087313	-0.2863292	3.4119122	9.189518	Sitting_Read
12:12:23.195	-0.3040729	3.2346652	8.846846	-0.04994801	0.016019331	0.03087313	-0.2863292	3.4119122	9.189518	Sitting_Read
12:12:23.218	-0.3040729	3.2346652	8.846846	-0.04994801	0.016019331	0.03087313	-0.2863292	3.4119122	9.189518	Sitting_Read
12:12:23.241	-0.23942748	3.2202997	8.92825	0.024577552	0.034956153	0.0046059242	-0.2885339	3.3674448	9.205837	Sitting_Read
12:12:23.264	-0.23942748	3.2202997	8.92825	0.024577552	0.034956153	0.0046059242	-0.2885339	3.3674448	9.205837	Sitting_Read
12:12:23.287	-0.23942748	3.2202997	8.92825	0.024577552	0.034956153	0.0046059242	-0.2885339	3.3674448	9.205837	Sitting_Read
12:12:23.309	-0.23942748	3.2202997	8.92825	0.024577552	0.034956153	0.0046059242	-0.2885339	3.3674448	9.205837	Sitting_Read
12:12:23.332	-0.23942748	3.2202997	8.92825	0.024577552	0.034956153	0.0046059242	-0.2885339	3.3674448	9.205837	Sitting_Read
12:12:23.356	-0.23942748	3.2202997	8.92825	0.024577552	0.034956153	0.0046059242	-0.2885339	3.3674448	9.205837	Sitting_Read
12:12:23.379	-0.23942748	3.2202997	8.92825	0.024577552	0.034956153	0.0046059242	-0.2885339	3.3674448	9.205837	Sitting_Read
12:12:23.402	-0.23942748	3.2202997	8.92825	0.024577552	0.034956153	0.0046059242	-0.2885339	3.3674448	9.205837	Sitting_Read
12:12:23.425	-0.30167863	3.2873392	8.856422	0.0111385165	-0.006582684	-0.00516792	-0.28959873	3.3678842	9.205644	Sitting_Read
12:12:23.448	-0.30167863	3.2873392	8.856422	0.0111385165	-0.006582684	-0.00516792	-0.28959873	3.3678842	9.205644	Sitting_Read
12:12:23.472	-0.30167863	3.2873392	8.856422	0.0111385165	-0.006582684	-0.00516792	-0.28959873	3.3678842	9.205644	Sitting_Read
12:12:23.495	-0.30167863	3.2873392	8.856422	0.0111385165	-0.006582684	-0.00516792	-0.28959873	3.3678842	9.205644	Sitting_Read
12:12:23.518	-0.30167863	3.2873392	8.856422	0.0111385165	-0.006582684	-0.00516792	-0.28959873	3.3678842	9.205644	Sitting_Read
12:12:23.541	-0.30167863	3.2873392	8.856422	0.0111385165	-0.006582684	-0.00516792	-0.28959873	3.3678842	9.205644	Sitting_Read
12:12:23.564	-0.30167863	3.2873392	8.856422	0.0111385165	-0.006582684	-0.00516792	-0.28959873	3.3678842	9.205644	Sitting_Read
12:12:23.587	-0.32801566	3.2681851	8.880365	0.006251595	0.00074769906	-0.0008918633	-0.27826574	3.3607128	9.208612	Sitting_Read
12:12:23.610	-0.32801566	3.2681851	8.880365	0.006251595	0.00074769906	-0.0008918633	-0.27826574	3.3607128	9.208612	Sitting_Read
12:12:23.633	-0.32801566	3.2681851	8.880365	0.006251595	0.00074769906	-0.0008918633	-0.27826574	3.3607128	9.208612	Sitting_Read
12:12:23.656	-0.32801566	3.2681851	8.880365	0.006251595	0.00074769906	-0.0008918633	-0.27826574	3.3607128	9.208612	Sitting_Read
12:12:23.679	-0.32801566	3.2681851	8.880365	0.006251595	0.00074769906	-0.0008918633	-0.27826574	3.3607128	9.208612	Sitting_Read
12:12:23.701	-0.32801566	3.2681851	8.880365	0.006251595	0.00074769906	-0.0008918633	-0.27826574	3.3607128	9.208612	Sitting_Read
12:12:23.724	-0.32801566	3.2681851	8.880365	0.006251595	0.00074769906	-0.0008918633	-0.27826574	3.3607128	9.208612	Sitting_Read
12:12:23.747	-0.32801566	3.2681851	8.880365	0.006251595	0.00074769906	-0.0008918633	-0.27826574	3.3607128	9.208612	Sitting_Read
12:12:23.770	-0.30167863	3.241848	8.964165	-0.01635042	-0.00047403143	-0.0015027284	-0.26444763	3.339975	9.216561	Sitting_Read
12:12:23.793	-0.30167863	3.241848	8.964165	-0.01635042	-0.00047403143	-0.0015027284	-0.26444763	3.339975	9.216561	Sitting_Read
12:12:23.817	-0.30167863	3.241848	8.964165	-0.01635042	-0.00047403143	-0.0015027284	-0.26444763	3.339975	9.216561	Sitting_Read
12:12:23.840	-0.30167863	3.241848	8.964165	-0.01635042	-0.00047403143	-0.0015027284	-0.26444763	3.339975	9.216561	Sitting_Read
12:12:23.861	-0.30167863	3.241848	8.964165	-0.01635042	-0.00047403143	-0.0015027284	-0.26444763	3.339975	9.216561	Sitting_Read
12:12:23.884	-0.30167863	3.241848	8.964165	-0.01635042	-0.00047403143	-0.0015027284	-0.26444763	3.339975	9.216561	Sitting_Read
12:12:23.906	-0.30167863	3.241848	8.964165	-0.01635042	-0.00047403143	-0.0015027284	-0.26444763	3.339975	9.216561	Sitting_Read
12:12:23.931	-0.30167863	3.241848	8.964165	-0.01635042	-0.00047403143	-0.0015027284	-0.26444763	3.339975	9.216561	Sitting_Read
12:12:23.953	-0.339987	3.1819913	8.856422	0.0007538077	-0.0023066273	0.013158037	-0.264807	3.323581	9.222475	Sitting_Read
12:12:23.975	-0.339987	3.1819913	8.856422	0.0007538077	-0.0023066273	0.013158037	-0.264807	3.323581	9.222475	Sitting_Read
12:12:23.998	-0.339987	3.1819913	8.856422	0.0007538077	-0.0023066273	0.013158037	-0.264807	3.323581	9.222475	Sitting_Read
12:12:24.021	-0.339987	3.1819913	8.856422	0.0007538077	-0.0023066273	0.013158037	-0.264807	3.323581	9.222475	Sitting_Read
12:12:24.045	-0.339987	3.1819913	8.856422	0.0007538077	-0.0023066273	0.013158037	-0.264807	3.323581	9.222475	Sitting_Read
12:12:24.068	-0.339987	3.1819913	8.856422	0.0007538077	-0.0023066273	0.013158037	-0.264807	3.323581	9.222475	Sitting_Read
12:12:24.091	-0.339987	3.1819913	8.856422	0.0007538077	-0.0023066273	0.013158037	-0.264807	3.323581	9.222475	Sitting_Read
12:12:24.114	-0.339987	3.1819913	8.856422	0.0007538077	-0.0023066273	0.013158037	-0.264807	3.323581	9.222475	Sitting_Read
12:12:24.137	-0.2777359	3.2274826	8.849239	0.0044189994	0.009299812	0.00032986724	-0.26506138	3.3192754	9.224019	Sitting_Read
12:12:24.161	-0.2777359	3.2274826	8.849239	0.0044189994	0.009299812	0.00032986724	-0.26506138	3.3192754	9.224019	Sitting_Read
12:12:24.184	-0.2777359	3.2274826	8.849239	0.0044189994	0.009299812	0.00032986724	-0.26506138	3.3192754	9.224019	Sitting_Read
12:12:24.207	-0.2777359	3.2274826	8.849239	0.0044189994	0.009299812	0.00032986724	-0.26506138	3.3192754	9.224019	Sitting_Read
12:12:24.230	-0.2777359	3.2274826	8.849239	0.0044189994	0.009299812	0.00032986724	-0.26506138	3.3192754	9.224019	Sitting_Read
12:12:24.253	-0.2777359	3.2274826	8.849239	0.0044189994	0.009299812	0.00032986724	-0.26506138	3.3192754	9.224019	Sitting_Read
12:12:24.275	-0.2777359	3.2274826	8.849239	0.0044189994	0.009299812	0.00032986724	-0.26506138	3.3192754	9.224019	Sitting_Read
12:12:24.298	-0.2777359	3.2274826	8.849239	0.0044189994	0.009299812	0.00032986724	-0.26506138	3.3192754	9.224019	Sitting_Read
12:12:24.321	-0.28970724	3.179597	8.9498	-0.0023005186	0.0038020252	0.015601499	-0.27034342	3.3145792	9.225554	Sitting_Read
12:12:24.344	-0.28970724	3.179597	8.9498	-0.0023005186	0.0038020252	0.015601499	-0.27034342	3.3145792	9.225554	Sitting_Read
12:12:24.367	-0.28970724	3.179597	8.9498	-0.0023005186	0.0038020252	0.015601499	-0.27034342	3.3145792	9.225554	Sitting_Read
12:12:24.391	-0.28970724	3.179597	8.9498	-0.0023005186	0.0038020252	0.015601499	-0.27034342	3.3145792	9.225554	Sitting_Read
12:12:24.414	-0.28970724	3.179597	8.9498	-0.0023005186	0.0038020252	0.015601499	-0.27034342	3.3145792	9.225554	Sitting_Read
12:12:24.437	-0.28970724	3.179597	8.9498	-0.0023005186	0.0038020252	0.015601499	-0.27034342	3.3145792	9.225554	Sitting_Read
12:12:24.460	-0.28970724	3.179597	8.9498	-0.0023005186	0.0038020252	0.015601499	-0.27034342	3.3145792	9.225554	Sitting_Read
12:12:24.483	-0.28970724	3.179597	8.9498	-0.0023005186	0.0038020252	0.015601499	-0.27034342	3.3145792	9.225554	Sitting_Read
12:12:24.506	-0.3902668	3.2969165	8.818114	-0.0023005186	0.009299812	0.012547173	-0.27452058	3.326507	9.221136	Sitting_Read
12:12:24.529	-0.3902668	3.2969165	8.818114	-0.0023005186	0.009299812	0.012547173	-0.27452058	3.326507	9.221136	Sitting_Read
12:12:24.552	-0.3902668	3.2969165	8.818114	-0.0023005186	0.009299812	0.012547173	-0.27452058	3.326507	9.221136	Sitting_Read
12:12:24.575	-0.3902668	3.2969165	8.818114	-0.0023005186	0.009299812	0.012547173	-0.27452058	3.326507	9.221136	Sitting_Read
12:12:24.598	-0.3902668	3.2969165	8.818114	-0.0023005186	0.009299812	0.012547173	-0.27452058	3.326507	9.221136	Sitting_Read
12:12:24.622	-0.3902668	3.2969165	8.818114	-0.0023005186	0.009299812	0.012547173	-0.27452058	3.326507	9.221136	Sitting_Read
12:12:24.645	-0.3902668	3.2969165	8.818114	-0.0023005186	0.009299812	0.012547173	-0.27452058	3.326507	9.221136	Sitting_Read
12:12:24.666	-0.31604427	3.2083282	8.846846	-0.015128689	-0.010858741	0.017434094	-0.272563	3.3180807	9.22423	Sitting_Read
12:12:24.689	-0.31604427	3.2083282	8.846846	-0.015128689	-0.010858741	0.017434094	-0.272563	3.3180807	9.22423	Sitting_Read
12:12:24.712	-0.31604427	3.2083282	8.846846	-0.015128689	-0.010858741	0.017434094	-0.272563	3.3180807	9.22423	Sitting_Read
12:12:24.736	-0.31604427	3.2083282	8.846846	-0.015128689	-0.010858741	0.017434094	-0.272563	3.3180807	9.22423	Sitting_Read
12:12:24.758	-0.31604427	3.2083282	8.846846	-0.015128689	-0.010858741	0.017434094	-0.272563	3.3180807	9.22423	Sitting_Read
12:12:24.781	-0.31604427	3.2083282	8.846846	-0.015128689	-0.010858741	0.017434094	-0.272563	3.3180807	9.22423	Sitting_Read
12:12:24.802	-0.31604427	3.2083282	8.846846	-0.015128689	-0.010858741	0.017434094	-0.272563	3.3180807	9.22423	Sitting_Read
12:12:24.826	-0.31604427	3.2083282	8.846846	-0.015128689	-0.010858741	0.017434094	-0.272563	3.3180807	9.22423	Sitting_Read
12:12:24.850	-0.30167863	3.2250881	8.976136	-0.0047439793	0.00319116	0.0015515977	-0.2607789	3.31285	9.22645	Sitting_Read
12:12:24.873	-0.30167863	3.2250881	8.976136	-0.0047439793	0.00319116	0.0015515977	-0.2607789	3.31285	9.22645	Sitting_Read
12:12:24.896	-0.30167863	3.2250881	8.976136	-0.0047439793	0.00319116	0.0015515977	-0.2607789	3.31285	9.22645	Sitting_Read
12:12:24.919	-0.30167863	3.2250881	8.976136	-0.0047439793	0.00319116	0.0015515977	-0.2607789	3.31285	9.22645	Sitting_Read
12:12:24.942	-0.30167863	3.2250881	8.976136	-0.0047439793	0.00319116	0.0015515977	-0.2607789	3.31285	9.22645	Sitting_Read
12:12:24.966	-0.30167863	3.2250881	8.976136	-0.0047439793	0.00319116	0.0015515977	-0.2607789	3.31285	9.22645	Sitting_Read
12:12:24.989	-0.30167863	3.2250881	8.976136	-0.0047439793	0.00319116	0.0015515977	-0.2607789	3.31285	9.22645	Sitting_Read
12:12:25.012	-0.30167863	3.2250881	8.976136	-0.0047439793	0.00319116	0.0015515977	-0.2607789	3.31285	9.22645	Sitting_Read
12:12:25.034	-0.24182175	3.1819913	8.892337	0.010527652	-0.0029174923	0.0052167894	-0.25086087	3.3037393	9.229991	Sitting_Read
12:12:25.056	-0.24182175	3.1819913	8.892337	0.010527652	-0.0029174923	0.0052167894	-0.25086087	3.3037393	9.229991	Sitting_Read
12:12:25.080	-0.24182175	3.1819913	8.892337	0.010527652	-0.0029174923	0.0052167894	-0.25086087	3.3037393	9.229991	Sitting_Read
12:12:25.103	-0.24182175	3.1819913	8.892337	0.010527652	-0.0029174923	0.0052167894	-0.25086087	3.3037393	9.229991	Sitting_Read
12:12:25.126	-0.24182175	3.1819913	8.892337	0.010527652	-0.0029174923	0.0052167894	-0.25086087	3.3037393	9.229991	Sitting_Read
12:12:25.149	-0.24182175	3.1819913	8.892337	0.010527652	-0.0029174923	0.0052167894	-0.25086087	3.3037393	9.229991	Sitting_Read
12:12:25.172	-0.24182175	3.1819913	8.892337	0.010527652	-0.0029174923	0.0052167894	-0.25086087	3.3037393	9.229991	Sitting_Read
12:12:25.196	-0.24182175	3.1819913	8.892337	0.010527652	-0.0029174923	0.0052167894	-0.25086087	3.3037393	9.229991	Sitting_Read
12:12:25.219	-0.22506183	3.1580484	8.882759	-0.022459073	-0.009026145	0.015601499	-0.25506228	3.3037937	9.2298565	Sitting_Read
12:12:25.242	-0.22506183	3.1580484	8.882759	-0.022459073	-0.009026145	0.015601499	-0.25506228	3.3037937	9.2298565	Sitting_Read
12:12:25.265	-0.22506183	3.1580484	8.882759	-0.022459073	-0.009026145	0.015601499	-0.25506228	3.3037937	9.2298565	Sitting_Read
12:12:25.288	-0.22506183	3.1580484	8.882759	-0.022459073	-0.009026145	0.015601499	-0.25506228	3.3037937	9.2298565	Sitting_Read
12:12:25.312	-0.22506183	3.1580484	8.882759	-0.022459073	-0.009026145	0.015601499	-0.25506228	3.3037937	9.2298565	Sitting_Read
12:12:25.335	-0.22506183	3.1580484	8.882759	-0.022459073	-0.009026145	0.015601499	-0.25506228	3.3037937	9.2298565	Sitting_Read
12:12:25.358	-0.22506183	3.1580484	8.882759	-0.022459073	-0.009026145	0.015601499	-0.25506228	3.3037937	9.2298565	Sitting_Read
12:12:25.381	-0.22506183	3.1580484	8.882759	-0.022459073	-0.009026145	0.015601499	-0.25506228	3.3037937	9.2298565	Sitting_Read
12:12:25.404	-0.23224466	3.1365	8.935433	0.0038081338	0.00013683381	0.0039950586	-0.25639045	3.295808	9.232675	Sitting_Read
12:12:25.427	-0.23224466	3.1365	8.935433	0.0038081338	0.00013683381	0.0039950586	-0.25639045	3.295808	9.232675	Sitting_Read
12:12:25.451	-0.23224466	3.1365	8.935433	0.0038081338	0.00013683381	0.0039950586	-0.25639045	3.295808	9.232675	Sitting_Read
12:12:25.476	-0.23224466	3.1365	8.935433	0.0038081338	0.00013683381	0.0039950586	-0.25639045	3.295808	9.232675	Sitting_Read
12:12:25.499	-0.23224466	3.1365	8.935433	0.0038081338	0.00013683381	0.0039950586	-0.25639045	3.295808	9.232675	Sitting_Read
12:12:25.522	-0.23224466	3.1365	8.935433	0.0038081338	0.00013683381	0.0039950586	-0.25639045	3.295808	9.232675	Sitting_Read
12:12:25.546	-0.23224466	3.1365	8.935433	0.0038081338	0.00013683381	0.0039950586	-0.25639045	3.295808	9.232675	Sitting_Read
12:12:25.568	-0.2561874	3.1556542	8.976136	-0.008409171	-0.007193549	0.013768903	-0.25427026	3.2910092	9.234445	Sitting_Read
12:12:25.591	-0.2561874	3.1556542	8.976136	-0.008409171	-0.007193549	0.013768903	-0.25427026	3.2910092	9.234445	Sitting_Read
12:12:25.614	-0.2561874	3.1556542	8.976136	-0.008409171	-0.007193549	0.013768903	-0.25427026	3.2910092	9.234445	Sitting_Read
12:12:25.637	-0.2561874	3.1556542	8.976136	-0.008409171	-0.007193549	0.013768903	-0.25427026	3.2910092	9.234445	Sitting_Read
12:12:25.661	-0.2561874	3.1556542	8.976136	-0.008409171	-0.007193549	0.013768903	-0.25427026	3.2910092	9.234445	Sitting_Read
12:12:25.682	-0.2561874	3.1556542	8.976136	-0.008409171	-0.007193549	0.013768903	-0.25427026	3.2910092	9.234445	Sitting_Read
12:12:25.705	-0.2561874	3.1556542	8.976136	-0.008409171	-0.007193549	0.013768903	-0.25427026	3.2910092	9.234445	Sitting_Read
12:12:25.728	-0.2561874	3.1556542	8.976136	-0.008409171	-0.007193549	0.013768903	-0.25427026	3.2910092	9.234445	Sitting_Read
12:12:25.751	-0.18435916	3.100586	9.124581	0.009916786	0.041064803	0.00032986724	-0.24797815	3.2743328	9.240541	Sitting_Read
12:12:25.775	-0.18435916	3.100586	9.124581	0.009916786	0.041064803	0.00032986724	-0.24797815	3.2743328	9.240541	Sitting_Read
12:12:25.798	-0.18435916	3.100586	9.124581	0.009916786	0.041064803	0.00032986724	-0.24797815	3.2743328	9.240541	Sitting_Read
12:12:25.821	-0.18435916	3.100586	9.124581	0.009916786	0.041064803	0.00032986724	-0.24797815	3.2743328	9.240541	Sitting_Read
12:12:25.844	-0.18435916	3.100586	9.124581	0.009916786	0.041064803	0.00032986724	-0.24797815	3.2743328	9.240541	Sitting_Read
12:12:25.867	-0.18435916	3.100586	9.124581	0.009916786	0.041064803	0.00032986724	-0.24797815	3.2743328	9.240541	Sitting_Read
12:12:25.891	-0.18435916	3.100586	9.124581	0.009916786	0.041064803	0.00032986724	-0.24797815	3.2743328	9.240541	Sitting_Read
12:12:25.914	-0.18435916	3.100586	9.124581	0.009916786	0.041064803	0.00032986724	-0.24797815	3.2743328	9.240541	Sitting_Read
12:12:25.936	-0.31125572	3.1365	8.842057	0.023355821	0.012354138	0.0046059242	-0.25451326	3.280148	9.238301	Sitting_Read
12:12:25.960	-0.31125572	3.1365	8.842057	0.023355821	0.012354138	0.0046059242	-0.25451326	3.280148	9.238301	Sitting_Read
12:12:25.983	-0.31125572	3.1365	8.842057	0.023355821	0.012354138	0.0046059242	-0.25451326	3.280148	9.238301	Sitting_Read
12:12:26.006	-0.31125572	3.1365	8.842057	0.023355821	0.012354138	0.0046059242	-0.25451326	3.280148	9.238301	Sitting_Read
12:12:26.029	-0.31125572	3.1365	8.842057	0.023355821	0.012354138	0.0046059242	-0.25451326	3.280148	9.238301	Sitting_Read
12:12:26.052	-0.31125572	3.1365	8.842057	0.023355821	0.012354138	0.0046059242	-0.25451326	3.280148	9.238301	Sitting_Read
12:12:26.075	-0.31125572	3.1365	8.842057	0.023355821	0.012354138	0.0046059242	-0.25451326	3.280148	9.238301	Sitting_Read
12:12:26.098	-0.31125572	3.1365	8.842057	0.023355821	0.012354138	0.0046059242	-0.25451326	3.280148	9.238301	Sitting_Read
12:12:26.122	-0.30886146	3.2370596	8.837268	0.005029864	-0.0029174923	0.0046059242	-0.24501696	3.2813835	9.23812	Sitting_Read
12:12:26.145	-0.30886146	3.2370596	8.837268	0.005029864	-0.0029174923	0.0046059242	-0.24501696	3.2813835	9.23812	Sitting_Read
12:12:26.168	-0.30886146	3.2370596	8.837268	0.005029864	-0.0029174923	0.0046059242	-0.24501696	3.2813835	9.23812	Sitting_Read
12:12:26.191	-0.30886146	3.2370596	8.837268	0.005029864	-0.0029174923	0.0046059242	-0.24501696	3.2813835	9.23812	Sitting_Read
12:12:26.214	-0.30886146	3.2370596	8.837268	0.005029864	-0.0029174923	0.0046059242	-0.24501696	3.2813835	9.23812	Sitting_Read
12:12:26.236	-0.30886146	3.2370596	8.837268	0.005029864	-0.0029174923	0.0046059242	-0.24501696	3.2813835	9.23812	Sitting_Read
12:12:26.260	-0.30886146	3.2370596	8.837268	0.005029864	-0.0029174923	0.0046059242	-0.24501696	3.2813835	9.23812	Sitting_Read
12:12:26.283	-0.30886146	3.2370596	8.837268	0.005029864	-0.0029174923	0.0046059242	-0.24501696	3.2813835	9.23812	Sitting_Read
12:12:26.307	-0.27294734	3.1843855	8.870789	-0.0071874405	-0.009026145	0.013768903	-0.2396401	3.2790647	9.239084	Sitting_Read
12:12:26.330	-0.27294734	3.1843855	8.870789	-0.0071874405	-0.009026145	0.013768903	-0.2396401	3.2790647	9.239084	Sitting_Read
12:12:26.354	-0.27294734	3.1843855	8.870789	-0.0071874405	-0.009026145	0.013768903	-0.2396401	3.2790647	9.239084	Sitting_Read
12:12:26.377	-0.27294734	3.1843855	8.870789	-0.0071874405	-0.009026145	0.013768903	-0.2396401	3.2790647	9.239084	Sitting_Read
12:12:26.400	-0.27294734	3.1843855	8.870789	-0.0071874405	-0.009026145	0.013768903	-0.2396401	3.2790647	9.239084	Sitting_Read
12:12:26.422	-0.27294734	3.1843855	8.870789	-0.0071874405	-0.009026145	0.013768903	-0.2396401	3.2790647	9.239084	Sitting_Read
12:12:26.445	-0.27294734	3.1843855	8.870789	-0.0071874405	-0.009026145	0.013768903	-0.2396401	3.2790647	9.239084	Sitting_Read
12:12:26.469	-0.1987248	3.1388943	8.9186735	-0.024291668	-0.0078044143	0.022931881	-0.2284332	3.2700949	9.242546	Sitting_Read
12:12:26.492	-0.1987248	3.1388943	8.9186735	-0.024291668	-0.0078044143	0.022931881	-0.2284332	3.2700949	9.242546	Sitting_Read
12:12:26.515	-0.1987248	3.1388943	8.9186735	-0.024291668	-0.0078044143	0.022931881	-0.2284332	3.2700949	9.242546	Sitting_Read
12:12:26.538	-0.1987248	3.1388943	8.9186735	-0.024291668	-0.0078044143	0.022931881	-0.2284332	3.2700949	9.242546	Sitting_Read
12:12:26.561	-0.1987248	3.1388943	8.9186735	-0.024291668	-0.0078044143	0.022931881	-0.2284332	3.2700949	9.242546	Sitting_Read
12:12:26.584	-0.1987248	3.1388943	8.9186735	-0.024291668	-0.0078044143	0.022931881	-0.2284332	3.2700949	9.242546	Sitting_Read
12:12:26.607	-0.1987248	3.1388943	8.9186735	-0.024291668	-0.0078044143	0.022931881	-0.2284332	3.2700949	9.242546	Sitting_Read
12:12:26.630	-0.1987248	3.1388943	8.9186735	-0.024291668	-0.0078044143	0.022931881	-0.2284332	3.2700949	9.242546	Sitting_Read
12:12:26.652	-0.16759923	3.1460772	8.9498	0.00014294247	-0.0010848967	0.008271115	-0.227754	3.2659976	9.244012	Sitting_Read
12:12:26.674	-0.16759923	3.1460772	8.9498	0.00014294247	-0.0010848967	0.008271115	-0.227754	3.2659976	9.244012	Sitting_Read
12:12:26.698	-0.16759923	3.1460772	8.9498	0.00014294247	-0.0010848967	0.008271115	-0.227754	3.2659976	9.244012	Sitting_Read
12:12:26.721	-0.16759923	3.1460772	8.9498	0.00014294247	-0.0010848967	0.008271115	-0.227754	3.2659976	9.244012	Sitting_Read
12:12:26.744	-0.16759923	3.1460772	8.9498	0.00014294247	-0.0010848967	0.008271115	-0.227754	3.2659976	9.244012	Sitting_Read
12:12:26.767	-0.16759923	3.1460772	8.9498	0.00014294247	-0.0010848967	0.008271115	-0.227754	3.2659976	9.244012	Sitting_Read
12:12:26.790	-0.16759923	3.1460772	8.9498	0.00014294247	-0.0010848967	0.008271115	-0.227754	3.2659976	9.244012	Sitting_Read
12:12:26.814	-0.16759923	3.1460772	8.9498	0.00014294247	-0.0010848967	0.008271115	-0.227754	3.2659976	9.244012	Sitting_Read
12:12:26.838	-0.2466103	3.1317115	8.942616	-0.0029113838	-0.010247875	0.00032986724	-0.22633609	3.2613657	9.245682	Sitting_Read
12:12:26.860	-0.2466103	3.1317115	8.942616	-0.0029113838	-0.010247875	0.00032986724	-0.22633609	3.2613657	9.245682	Sitting_Read
12:12:26.882	-0.2466103	3.1317115	8.942616	-0.0029113838	-0.010247875	0.00032986724	-0.22633609	3.2613657	9.245682	Sitting_Read
12:12:26.906	-0.2466103	3.1317115	8.942616	-0.0029113838	-0.010247875	0.00032986724	-0.22633609	3.2613657	9.245682	Sitting_Read
12:12:26.928	-0.2466103	3.1317115	8.942616	-0.0029113838	-0.010247875	0.00032986724	-0.22633609	3.2613657	9.245682	Sitting_Read
12:12:26.950	-0.2466103	3.1317115	8.942616	-0.0029113838	-0.010247875	0.00032986724	-0.22633609	3.2613657	9.245682	Sitting_Read
12:12:26.973	-0.2466103	3.1317115	8.942616	-0.0029113838	-0.010247875	0.00032986724	-0.22633609	3.2613657	9.245682	Sitting_Read
12:12:26.996	-0.2466103	3.1317115	8.942616	-0.0029113838	-0.010247875	0.00032986724	-0.22633609	3.2613657	9.245682	Sitting_Read
12:12:27.019	-0.27294734	3.172414	8.93304	-0.0010787881	0.016019331	-0.0039461893	-0.22813568	3.2590017	9.246471	Sitting_Read
12:12:27.043	-0.27294734	3.172414	8.93304	-0.0010787881	0.016019331	-0.0039461893	-0.22813568	3.2590017	9.246471	Sitting_Read
12:12:27.066	-0.27294734	3.172414	8.93304	-0.0010787881	0.016019331	-0.0039461893	-0.22813568	3.2590017	9.246471	Sitting_Read
12:12:27.089	-0.27294734	3.172414	8.93304	-0.0010787881	0.016019331	-0.0039461893	-0.22813568	3.2590017	9.246471	Sitting_Read
12:12:27.112	-0.27294734	3.172414	8.93304	-0.0010787881	0.016019331	-0.0039461893	-0.22813568	3.2590017	9.246471	Sitting_Read
12:12:27.135	-0.27294734	3.172414	8.93304	-0.0010787881	0.016019331	-0.0039461893	-0.22813568	3.2590017	9.246471	Sitting_Read
12:12:27.158	-0.27294734	3.172414	8.93304	-0.0010787881	0.016019331	-0.0039461893	-0.22813568	3.2590017	9.246471	Sitting_Read
12:12:27.181	-0.27294734	3.172414	8.93304	-0.0010787881	0.016019331	-0.0039461893	-0.22813568	3.2590017	9.246471	Sitting_Read
12:12:27.204	-0.26337022	3.1317115	8.940222	0.0129711125	0.011132408	0.0027733282	-0.23164223	3.2589364	9.246407	Sitting_Read
12:12:27.227	-0.26337022	3.1317115	8.940222	0.0129711125	0.011132408	0.0027733282	-0.23164223	3.2589364	9.246407	Sitting_Read
12:12:27.250	-0.26337022	3.1317115	8.940222	0.0129711125	0.011132408	0.0027733282	-0.23164223	3.2589364	9.246407	Sitting_Read
12:12:27.272	-0.26337022	3.1317115	8.940222	0.0129711125	0.011132408	0.0027733282	-0.23164223	3.2589364	9.246407	Sitting_Read
12:12:27.295	-0.26337022	3.1317115	8.940222	0.0129711125	0.011132408	0.0027733282	-0.23164223	3.2589364	9.246407	Sitting_Read
12:12:27.318	-0.26337022	3.1317115	8.940222	0.0129711125	0.011132408	0.0027733282	-0.23164223	3.2589364	9.246407	Sitting_Read
12:12:27.341	-0.26337022	3.1317115	8.940222	0.0129711125	0.011132408	0.0027733282	-0.23164223	3.2589364	9.246407	Sitting_Read
12:12:27.364	-0.26337022	3.1317115	8.940222	0.0129711125	0.011132408	0.0027733282	-0.23164223	3.2589364	9.246407	Sitting_Read
12:12:27.388	-0.27294734	3.1772027	8.877971	0.02091236	0.012965004	0.002162463	-0.23101781	3.2597027	9.246153	Sitting_Read
12:12:27.410	-0.27294734	3.1772027	8.877971	0.02091236	0.012965004	0.002162463	-0.23101781	3.2597027	9.246153	Sitting_Read
12:12:27.432	-0.27294734	3.1772027	8.877971	0.02091236	0.012965004	0.002162463	-0.23101781	3.2597027	9.246153	Sitting_Read
12:12:27.455	-0.27294734	3.1772027	8.877971	0.02091236	0.012965004	0.002162463	-0.23101781	3.2597027	9.246153	Sitting_Read
12:12:27.478	-0.27294734	3.1772027	8.877971	0.02091236	0.012965004	0.002162463	-0.23101781	3.2597027	9.246153	Sitting_Read
12:12:27.502	-0.27294734	3.1772027	8.877971	0.02091236	0.012965004	0.002162463	-0.23101781	3.2597027	9.246153	Sitting_Read
12:12:27.525	-0.27294734	3.1772027	8.877971	0.02091236	0.012965004	0.002162463	-0.23101781	3.2597027	9.246153	Sitting_Read
12:12:27.548	-0.1699935	3.0957973	8.971348	0.016025439	-0.0016957619	0.0046059242	-0.20817411	3.244385	9.252081	Sitting_Read
12:12:27.571	-0.1699935	3.0957973	8.971348	0.016025439	-0.0016957619	0.0046059242	-0.20817411	3.244385	9.252081	Sitting_Read
12:12:27.594	-0.1699935	3.0957973	8.971348	0.016025439	-0.0016957619	0.0046059242	-0.20817411	3.244385	9.252081	Sitting_Read
12:12:27.616	-0.1699935	3.0957973	8.971348	0.016025439	-0.0016957619	0.0046059242	-0.20817411	3.244385	9.252081	Sitting_Read
12:12:27.640	-0.1699935	3.0957973	8.971348	0.016025439	-0.0016957619	0.0046059242	-0.20817411	3.244385	9.252081	Sitting_Read
12:12:27.663	-0.1699935	3.0957973	8.971348	0.016025439	-0.0016957619	0.0046059242	-0.20817411	3.244385	9.252081	Sitting_Read
12:12:27.686	-0.1699935	3.0957973	8.971348	0.016025439	-0.0016957619	0.0046059242	-0.20817411	3.244385	9.252081	Sitting_Read
12:12:27.709	-0.1699935	3.0957973	8.971348	0.016025439	-0.0016957619	0.0046059242	-0.20817411	3.244385	9.252081	Sitting_Read
12:12:27.732	-0.2561874	3.1604428	8.810931	0.00014294247	-0.0010848967	0.00032986724	-0.20285088	3.2452648	9.25189	Sitting_Read
12:12:27.754	-0.2561874	3.1604428	8.810931	0.00014294247	-0.0010848967	0.00032986724	-0.20285088	3.2452648	9.25189	Sitting_Read
12:12:27.777	-0.2561874	3.1604428	8.810931	0.00014294247	-0.0010848967	0.00032986724	-0.20285088	3.2452648	9.25189	Sitting_Read
12:12:27.799	-0.2561874	3.1604428	8.810931	0.00014294247	-0.0010848967	0.00032986724	-0.20285088	3.2452648	9.25189	Sitting_Read
12:12:27.822	-0.2561874	3.1604428	8.810931	0.00014294247	-0.0010848967	0.00032986724	-0.20285088	3.2452648	9.25189	Sitting_Read
12:12:27.846	-0.2561874	3.1604428	8.810931	0.00014294247	-0.0010848967	0.00032986724	-0.20285088	3.2452648	9.25189	Sitting_Read
12:12:27.869	-0.2561874	3.1604428	8.810931	0.00014294247	-0.0010848967	0.00032986724	-0.20285088	3.2452648	9.25189	Sitting_Read
12:12:27.892	-0.2561874	3.1604428	8.810931	0.00014294247	-0.0010848967	0.00032986724	-0.20285088	3.2452648	9.25189	Sitting_Read
12:12:27.915	-0.23942748	3.1460772	8.92825	-0.0029113838	0.0019694294	0.0046059242	-0.21328108	3.2424252	9.252651	Sitting_Read
12:12:27.938	-0.23942748	3.1460772	8.92825	-0.0029113838	0.0019694294	0.0046059242	-0.21328108	3.2424252	9.252651	Sitting_Read
12:12:27.961	-0.23942748	3.1460772	8.92825	-0.0029113838	0.0019694294	0.0046059242	-0.21328108	3.2424252	9.252651	Sitting_Read
12:12:27.983	-0.23942748	3.1460772	8.92825	-0.0029113838	0.0019694294	0.0046059242	-0.21328108	3.2424252	9.252651	Sitting_Read
12:12:28.005	-0.23942748	3.1460772	8.92825	-0.0029113838	0.0019694294	0.0046059242	-0.21328108	3.2424252	9.252651	Sitting_Read
12:12:28.027	-0.23942748	3.1460772	8.92825	-0.0029113838	0.0019694294	0.0046059242	-0.21328108	3.2424252	9.252651	Sitting_Read
12:12:28.050	-0.23942748	3.1460772	8.92825	-0.0029113838	0.0019694294	0.0046059242	-0.21328108	3.2424252	9.252651	Sitting_Read
12:12:28.071	-0.23942748	3.1460772	8.92825	-0.0029113838	0.0019694294	0.0046059242	-0.21328108	3.2424252	9.252651	Sitting_Read
12:12:28.093	-0.17238778	3.083826	8.9976845	-0.0377307	-0.022465179	0.002162463	-0.21050781	3.2355096	9.255136	Sitting_Read
12:12:28.114	-0.17238778	3.083826	8.9976845	-0.0377307	-0.022465179	0.002162463	-0.21050781	3.2355096	9.255136	Sitting_Read
12:12:28.137	-0.17238778	3.083826	8.9976845	-0.0377307	-0.022465179	0.002162463	-0.21050781	3.2355096	9.255136	Sitting_Read
12:12:28.160	-0.17238778	3.083826	8.9976845	-0.0377307	-0.022465179	0.002162463	-0.21050781	3.2355096	9.255136	Sitting_Read
12:12:28.184	-0.17238778	3.083826	8.9976845	-0.0377307	-0.022465179	0.002162463	-0.21050781	3.2355096	9.255136	Sitting_Read
12:12:28.207	-0.17238778	3.083826	8.9976845	-0.0377307	-0.022465179	0.002162463	-0.21050781	3.2355096	9.255136	Sitting_Read
12:12:28.230	-0.17238778	3.083826	8.9976845	-0.0377307	-0.022465179	0.002162463	-0.21050781	3.2355096	9.255136	Sitting_Read
12:12:28.253	-0.17238778	3.083826	8.9976845	-0.0377307	-0.022465179	0.002162463	-0.21050781	3.2355096	9.255136	Sitting_Read
12:12:28.276	-0.20111908	3.1029801	8.978531	0.006251595	0.0056346213	0.0033841934	-0.20817031	3.2262254	9.258429	Sitting_Read
12:12:28.300	-0.20111908	3.1029801	8.978531	0.006251595	0.0056346213	0.0033841934	-0.20817031	3.2262254	9.258429	Sitting_Read
12:12:28.323	-0.20111908	3.1029801	8.978531	0.006251595	0.0056346213	0.0033841934	-0.20817031	3.2262254	9.258429	Sitting_Read
12:12:28.344	-0.20111908	3.1029801	8.978531	0.006251595	0.0056346213	0.0033841934	-0.20817031	3.2262254	9.258429	Sitting_Read
12:12:28.367	-0.20111908	3.1029801	8.978531	0.006251595	0.0056346213	0.0033841934	-0.20817031	3.2262254	9.258429	Sitting_Read
12:12:28.389	-0.20111908	3.1029801	8.978531	0.006251595	0.0056346213	0.0033841934	-0.20817031	3.2262254	9.258429	Sitting_Read
12:12:28.413	-0.20111908	3.1029801	8.978531	0.006251595	0.0056346213	0.0033841934	-0.20817031	3.2262254	9.258429	Sitting_Read
12:12:28.436	-0.20111908	3.1029801	8.978531	0.006251595	0.0056346213	0.0033841934	-0.20817031	3.2262254	9.258429	Sitting_Read
12:12:28.458	-0.1699935	3.1269228	8.971348	-0.046893682	-0.02124345	0.005827654	-0.19807869	3.2291746	9.257622	Sitting_Read
12:12:28.480	-0.1699935	3.1269228	8.971348	-0.046893682	-0.02124345	0.005827654	-0.19807869	3.2291746	9.257622	Sitting_Read
12:12:28.502	-0.1699935	3.1269228	8.971348	-0.046893682	-0.02124345	0.005827654	-0.19807869	3.2291746	9.257622	Sitting_Read
12:12:28.526	-0.1699935	3.1269228	8.971348	-0.046893682	-0.02124345	0.005827654	-0.19807869	3.2291746	9.257622	Sitting_Read
12:12:28.549	-0.1699935	3.1269228	8.971348	-0.046893682	-0.02124345	0.005827654	-0.19807869	3.2291746	9.257622	Sitting_Read
12:12:28.572	-0.1699935	3.1269228	8.971348	-0.046893682	-0.02124345	0.005827654	-0.19807869	3.2291746	9.257622	Sitting_Read
12:12:28.595	-0.1699935	3.1269228	8.971348	-0.046893682	-0.02124345	0.005827654	-0.19807869	3.2291746	9.257622	Sitting_Read
12:12:28.618	-0.1699935	3.1269228	8.971348	-0.046893682	-0.02124345	0.005827654	-0.19807869	3.2291746	9.257622	Sitting_Read
12:12:28.641	-0.23942748	3.1460772	8.971348	0.009305921	0.0050237556	-0.008833112	-0.2122725	3.214438	9.262435	Sitting_Read
12:12:28.664	-0.23942748	3.1460772	8.971348	0.009305921	0.0050237556	-0.008833112	-0.2122725	3.214438	9.262435	Sitting_Read
12:12:28.687	-0.23942748	3.1460772	8.971348	0.009305921	0.0050237556	-0.008833112	-0.2122725	3.214438	9.262435	Sitting_Read
12:12:28.710	-0.23942748	3.1460772	8.971348	0.009305921	0.0050237556	-0.008833112	-0.2122725	3.214438	9.262435	Sitting_Read
12:12:28.733	-0.23942748	3.1460772	8.971348	0.009305921	0.0050237556	-0.008833112	-0.2122725	3.214438	9.262435	Sitting_Read
12:12:28.757	-0.23942748	3.1460772	8.971348	0.009305921	0.0050237556	-0.008833112	-0.2122725	3.214438	9.262435	Sitting_Read
12:12:28.780	-0.23942748	3.1460772	8.971348	0.009305921	0.0050237556	-0.008833112	-0.2122725	3.214438	9.262435	Sitting_Read
12:12:28.803	-0.23942748	3.1460772	8.971348	0.009305921	0.0050237556	-0.008833112	-0.2122725	3.214438	9.262435	Sitting_Read
12:12:28.827	-0.2370332	3.0981915	8.921068	-0.0029113838	-0.019410854	0.011325441	-0.21354923	3.2153935	9.262074	Sitting_Read
12:12:28.850	-0.2370332	3.0981915	8.921068	-0.0029113838	-0.019410854	0.011325441	-0.21354923	3.2153935	9.262074	Sitting_Read
12:12:28.872	-0.2370332	3.0981915	8.921068	-0.0029113838	-0.019410854	0.011325441	-0.21354923	3.2153935	9.262074	Sitting_Read
12:12:28.894	-0.2370332	3.0981915	8.921068	-0.0029113838	-0.019410854	0.011325441	-0.21354923	3.2153935	9.262074	Sitting_Read
12:12:28.917	-0.2370332	3.0981915	8.921068	-0.0029113838	-0.019410854	0.011325441	-0.21354923	3.2153935	9.262074	Sitting_Read
12:12:28.939	-0.2370332	3.0981915	8.921068	-0.0029113838	-0.019410854	0.011325441	-0.21354923	3.2153935	9.262074	Sitting_Read
12:12:28.962	-0.2370332	3.0981915	8.921068	-0.0029113838	-0.019410854	0.011325441	-0.21354923	3.2153935	9.262074	Sitting_Read
12:12:28.985	-0.2944958	3.059883	8.940222	0.00686246	0.0044128904	-0.0057787853	-0.21542628	3.2086284	9.264377	Sitting_Read
12:12:29.008	-0.2944958	3.059883	8.940222	0.00686246	0.0044128904	-0.0057787853	-0.21542628	3.2086284	9.264377	Sitting_Read
12:12:29.031	-0.2944958	3.059883	8.940222	0.00686246	0.0044128904	-0.0057787853	-0.21542628	3.2086284	9.264377	Sitting_Read
12:12:29.054	-0.2944958	3.059883	8.940222	0.00686246	0.0044128904	-0.0057787853	-0.21542628	3.2086284	9.264377	Sitting_Read
12:12:29.077	-0.2944958	3.059883	8.940222	0.00686246	0.0044128904	-0.0057787853	-0.21542628	3.2086284	9.264377	Sitting_Read
12:12:29.101	-0.2944958	3.059883	8.940222	0.00686246	0.0044128904	-0.0057787853	-0.21542628	3.2086284	9.264377	Sitting_Read
12:12:29.124	-0.2944958	3.059883	8.940222	0.00686246	0.0044128904	-0.0057787853	-0.21542628	3.2086284	9.264377	Sitting_Read
12:12:29.147	-0.2944958	3.059883	8.940222	0.00686246	0.0044128904	-0.0057787853	-0.21542628	3.2086284	9.264377	Sitting_Read
12:12:29.170	-0.31125572	3.1508656	8.842057	0.009305921	-0.008415279	0.009492845	-0.22775166	3.2090342	9.26394	Sitting_Read
12:12:29.193	-0.31125572	3.1508656	8.842057	0.009305921	-0.008415279	0.009492845	-0.22775166	3.2090342	9.26394	Sitting_Read
12:12:29.215	-0.31125572	3.1508656	8.842057	0.009305921	-0.008415279	0.009492845	-0.22775166	3.2090342	9.26394	Sitting_Read
12:12:29.238	-0.31125572	3.1508656	8.842057	0.009305921	-0.008415279	0.009492845	-0.22775166	3.2090342	9.26394	Sitting_Read
12:12:29.261	-0.31125572	3.1508656	8.842057	0.009305921	-0.008415279	0.009492845	-0.22775166	3.2090342	9.26394	Sitting_Read
12:12:29.283	-0.31125572	3.1508656	8.842057	0.009305921	-0.008415279	0.009492845	-0.22775166	3.2090342	9.26394	Sitting_Read
12:12:29.305	-0.31125572	3.1508656	8.842057	0.009305921	-0.008415279	0.009492845	-0.22775166	3.2090342	9.26394	Sitting_Read
12:12:29.329	-0.31125572	3.1508656	8.842057	0.009305921	-0.008415279	0.009492845	-0.22775166	3.2090342	9.26394	Sitting_Read
12:12:29.352	-0.25858167	3.1700199	8.901914	0.0044189994	-0.020632584	0.00032986724	-0.20117578	3.2053878	9.265819	Sitting_Read
12:12:29.375	-0.25858167	3.1700199	8.901914	0.0044189994	-0.020632584	0.00032986724	-0.20117578	3.2053878	9.265819	Sitting_Read
12:12:29.398	-0.25858167	3.1700199	8.901914	0.0044189994	-0.020632584	0.00032986724	-0.20117578	3.2053878	9.265819	Sitting_Read
12:12:29.421	-0.25858167	3.1700199	8.901914	0.0044189994	-0.020632584	0.00032986724	-0.20117578	3.2053878	9.265819	Sitting_Read
12:12:29.445	-0.25858167	3.1700199	8.901914	0.0044189994	-0.020632584	0.00032986724	-0.20117578	3.2053878	9.265819	Sitting_Read
12:12:29.468	-0.25858167	3.1700199	8.901914	0.0044189994	-0.020632584	0.00032986724	-0.20117578	3.2053878	9.265819	Sitting_Read
12:12:29.491	-0.25858167	3.1700199	8.901914	0.0044189994	-0.020632584	0.00032986724	-0.20117578	3.2053878	9.265819	Sitting_Read
12:12:29.514	-0.25858167	3.1700199	8.901914	0.0044189994	-0.020632584	0.00032986724	-0.20117578	3.2053878	9.265819	Sitting_Read
12:12:29.536	-0.14365649	3.067066	8.959376	-0.046282817	-0.030406429	0.019877557	-0.17857903	3.2015567	9.267605	Sitting_Read
12:12:29.560	-0.14365649	3.067066	8.959376	-0.046282817	-0.030406429	0.019877557	-0.17857903	3.2015567	9.267605	Sitting_Read
12:12:29.583	-0.14365649	3.067066	8.959376	-0.046282817	-0.030406429	0.019877557	-0.17857903	3.2015567	9.267605	Sitting_Read
12:12:29.606	-0.14365649	3.067066	8.959376	-0.046282817	-0.030406429	0.019877557	-0.17857903	3.2015567	9.267605	Sitting_Read
12:12:29.629	-0.14365649	3.067066	8.959376	-0.046282817	-0.030406429	0.019877557	-0.17857903	3.2015567	9.267605	Sitting_Read
12:12:29.652	-0.14365649	3.067066	8.959376	-0.046282817	-0.030406429	0.019877557	-0.17857903	3.2015567	9.267605	Sitting_Read
12:12:29.675	-0.14365649	3.067066	8.959376	-0.046282817	-0.030406429	0.019877557	-0.17857903	3.2015567	9.267605	Sitting_Read
12:12:29.698	-0.14365649	3.067066	8.959376	-0.046282817	-0.030406429	0.019877557	-0.17857903	3.2015567	9.267605	Sitting_Read
12:12:29.721	-0.11013664	3.0550947	8.995291	-0.020626476	-0.007193549	0.014990633	-0.16065599	3.186808	9.273016	Sitting_Read
12:12:29.742	-0.11013664	3.0550947	8.995291	-0.020626476	-0.007193549	0.014990633	-0.16065599	3.186808	9.273016	Sitting_Read
12:12:29.765	-0.11013664	3.0550947	8.995291	-0.020626476	-0.007193549	0.014990633	-0.16065599	3.186808	9.273016	Sitting_Read
12:12:29.789	-0.11013664	3.0550947	8.995291	-0.020626476	-0.007193549	0.014990633	-0.16065599	3.186808	9.273016	Sitting_Read
12:12:29.812	-0.11013664	3.0550947	8.995291	-0.020626476	-0.007193549	0.014990633	-0.16065599	3.186808	9.273016	Sitting_Read
12:12:29.836	-0.11013664	3.0550947	8.995291	-0.020626476	-0.007193549	0.014990633	-0.16065599	3.186808	9.273016	Sitting_Read
12:12:29.859	-0.11013664	3.0550947	8.995291	-0.020626476	-0.007193549	0.014990633	-0.16065599	3.186808	9.273016	Sitting_Read
12:12:29.882	-0.11013664	3.0550947	8.995291	-0.020626476	-0.007193549	0.014990633	-0.16065599	3.186808	9.273016	Sitting_Read
12:12:29.907	-0.15323359	3.031152	8.964165	-0.009020036	0.008078082	0.011325441	-0.1771911	3.1846037	9.273472	Sitting_Read
12:12:29.930	-0.15323359	3.031152	8.964165	-0.009020036	0.008078082	0.011325441	-0.1771911	3.1846037	9.273472	Sitting_Read
12:12:29.953	-0.15323359	3.031152	8.964165	-0.009020036	0.008078082	0.011325441	-0.1771911	3.1846037	9.273472	Sitting_Read
12:12:29.976	-0.15323359	3.031152	8.964165	-0.009020036	0.008078082	0.011325441	-0.1771911	3.1846037	9.273472	Sitting_Read
12:12:29.999	-0.15323359	3.031152	8.964165	-0.009020036	0.008078082	0.011325441	-0.1771911	3.1846037	9.273472	Sitting_Read
12:12:30.022	-0.15323359	3.031152	8.964165	-0.009020036	0.008078082	0.011325441	-0.1771911	3.1846037	9.273472	Sitting_Read
12:12:30.045	-0.15323359	3.031152	8.964165	-0.009020036	0.008078082	0.011325441	-0.1771911	3.1846037	9.273472	Sitting_Read
12:12:30.068	-0.23463893	3.1221344	8.880365	-0.0023005186	-0.02368691	-0.008222247	-0.19730376	3.1842842	9.273176	Sitting_Read
12:12:30.091	-0.23463893	3.1221344	8.880365	-0.0023005186	-0.02368691	-0.008222247	-0.19730376	3.1842842	9.273176	Sitting_Read
12:12:30.114	-0.23463893	3.1221344	8.880365	-0.0023005186	-0.02368691	-0.008222247	-0.19730376	3.1842842	9.273176	Sitting_Read
12:12:30.137	-0.23463893	3.1221344	8.880365	-0.0023005186	-0.02368691	-0.008222247	-0.19730376	3.1842842	9.273176	Sitting_Read
12:12:30.159	-0.23463893	3.1221344	8.880365	-0.0023005186	-0.02368691	-0.008222247	-0.19730376	3.1842842	9.273176	Sitting_Read
12:12:30.182	-0.23463893	3.1221344	8.880365	-0.0023005186	-0.02368691	-0.008222247	-0.19730376	3.1842842	9.273176	Sitting_Read
12:12:30.205	-0.23463893	3.1221344	8.880365	-0.0023005186	-0.02368691	-0.008222247	-0.19730376	3.1842842	9.273176	Sitting_Read
12:12:30.228	-0.23463893	3.1221344	8.880365	-0.0023005186	-0.02368691	-0.008222247	-0.19730376	3.1842842	9.273176	Sitting_Read
12:12:30.252	-0.2681588	3.100586	8.882759	0.0038081338	-0.016356528	-0.0063896505	-0.17630686	3.1711724	9.27809	Sitting_Read
12:12:30.275	-0.2681588	3.100586	8.882759	0.0038081338	-0.016356528	-0.0063896505	-0.17630686	3.1711724	9.27809	Sitting_Read
12:12:30.298	-0.2681588	3.100586	8.882759	0.0038081338	-0.016356528	-0.0063896505	-0.17630686	3.1711724	9.27809	Sitting_Read
12:12:30.321	-0.2681588	3.100586	8.882759	0.0038081338	-0.016356528	-0.0063896505	-0.17630686	3.1711724	9.27809	Sitting_Read
12:12:30.344	-0.2681588	3.100586	8.882759	0.0038081338	-0.016356528	-0.0063896505	-0.17630686	3.1711724	9.27809	Sitting_Read
12:12:30.368	-0.2681588	3.100586	8.882759	0.0038081338	-0.016356528	-0.0063896505	-0.17630686	3.1711724	9.27809	Sitting_Read
12:12:30.391	-0.2681588	3.100586	8.882759	0.0038081338	-0.016356528	-0.0063896505	-0.17630686	3.1711724	9.27809	Sitting_Read
12:12:30.414	-0.2681588	3.100586	8.882759	0.0038081338	-0.016356528	-0.0063896505	-0.17630686	3.1711724	9.27809	Sitting_Read
12:12:30.437	-0.19154198	3.0287576	8.966559	-0.018793881	-0.015745662	0.010103711	-0.16467735	3.1632924	9.280993	Sitting_Read
12:12:30.460	-0.19154198	3.0287576	8.966559	-0.018793881	-0.015745662	0.010103711	-0.16467735	3.1632924	9.280993	Sitting_Read
12:12:30.483	-0.19154198	3.0287576	8.966559	-0.018793881	-0.015745662	0.010103711	-0.16467735	3.1632924	9.280993	Sitting_Read
12:12:30.506	-0.19154198	3.0287576	8.966559	-0.018793881	-0.015745662	0.010103711	-0.16467735	3.1632924	9.280993	Sitting_Read
12:12:30.528	-0.19154198	3.0287576	8.966559	-0.018793881	-0.015745662	0.010103711	-0.16467735	3.1632924	9.280993	Sitting_Read
12:12:30.552	-0.19154198	3.0287576	8.966559	-0.018793881	-0.015745662	0.010103711	-0.16467735	3.1632924	9.280993	Sitting_Read
12:12:30.574	-0.19154198	3.0287576	8.966559	-0.018793881	-0.015745662	0.010103711	-0.16467735	3.1632924	9.280993	Sitting_Read
12:12:30.596	-0.19154198	3.0287576	8.966559	-0.018793881	-0.015745662	0.010103711	-0.16467735	3.1632924	9.280993	Sitting_Read
12:12:30.619	-0.1340794	3.0359404	8.980925	-0.00046792277	0.00319116	0.013158037	-0.16301994	3.158588	9.282624	Sitting_Read
12:12:30.640	-0.1340794	3.0359404	8.980925	-0.00046792277	0.00319116	0.013158037	-0.16301994	3.158588	9.282624	Sitting_Read
12:12:30.661	-0.1340794	3.0359404	8.980925	-0.00046792277	0.00319116	0.013158037	-0.16301994	3.158588	9.282624	Sitting_Read
12:12:30.684	-0.1340794	3.0359404	8.980925	-0.00046792277	0.00319116	0.013158037	-0.16301994	3.158588	9.282624	Sitting_Read
12:12:30.708	-0.1340794	3.0359404	8.980925	-0.00046792277	0.00319116	0.013158037	-0.16301994	3.158588	9.282624	Sitting_Read
12:12:30.731	-0.1340794	3.0359404	8.980925	-0.00046792277	0.00319116	0.013158037	-0.16301994	3.158588	9.282624	Sitting_Read
12:12:30.754	-0.1340794	3.0359404	8.980925	-0.00046792277	0.00319116	0.013158037	-0.16301994	3.158588	9.282624	Sitting_Read
12:12:30.777	-0.1340794	3.0359404	8.980925	-0.00046792277	0.00319116	0.013158037	-0.16301994	3.158588	9.282624	Sitting_Read
12:12:30.800	-0.21309046	3.0215747	9.021627	0.012360248	0.01357587	0.0064385193	-0.16080943	3.1599855	9.282187	Sitting_Read
12:12:30.823	-0.21309046	3.0215747	9.021627	0.012360248	0.01357587	0.0064385193	-0.16080943	3.1599855	9.282187	Sitting_Read
12:12:30.847	-0.21309046	3.0215747	9.021627	0.012360248	0.01357587	0.0064385193	-0.16080943	3.1599855	9.282187	Sitting_Read
12:12:30.870	-0.21309046	3.0215747	9.021627	0.012360248	0.01357587	0.0064385193	-0.16080943	3.1599855	9.282187	Sitting_Read
12:12:30.893	-0.21309046	3.0215747	9.021627	0.012360248	0.01357587	0.0064385193	-0.16080943	3.1599855	9.282187	Sitting_Read
12:12:30.915	-0.21309046	3.0215747	9.021627	0.012360248	0.01357587	0.0064385193	-0.16080943	3.1599855	9.282187	Sitting_Read
12:12:30.939	-0.21309046	3.0215747	9.021627	0.012360248	0.01357587	0.0064385193	-0.16080943	3.1599855	9.282187	Sitting_Read
12:12:30.963	-0.21309046	3.0215747	9.021627	0.012360248	0.01357587	0.0064385193	-0.16080943	3.1599855	9.282187	Sitting_Read
12:12:30.985	-0.19154198	3.059883	8.921068	0.0111385165	0.008078082	0.0052167894	-0.17194968	3.1676464	9.279376	Sitting_Read
12:12:31.008	-0.19154198	3.059883	8.921068	0.0111385165	0.008078082	0.0052167894	-0.17194968	3.1676464	9.279376	Sitting_Read
12:12:31.031	-0.19154198	3.059883	8.921068	0.0111385165	0.008078082	0.0052167894	-0.17194968	3.1676464	9.279376	Sitting_Read
12:12:31.054	-0.19154198	3.059883	8.921068	0.0111385165	0.008078082	0.0052167894	-0.17194968	3.1676464	9.279376	Sitting_Read
12:12:31.077	-0.19154198	3.059883	8.921068	0.0111385165	0.008078082	0.0052167894	-0.17194968	3.1676464	9.279376	Sitting_Read
12:12:31.100	-0.19154198	3.059883	8.921068	0.0111385165	0.008078082	0.0052167894	-0.17194968	3.1676464	9.279376	Sitting_Read
12:12:31.123	-0.19154198	3.059883	8.921068	0.0111385165	0.008078082	0.0052167894	-0.17194968	3.1676464	9.279376	Sitting_Read
12:12:31.146	-0.18675344	3.1173458	8.909097	-0.0120743625	-0.004139223	0.009492845	-0.17393705	3.1729531	9.277526	Sitting_Read
12:12:31.170	-0.18675344	3.1173458	8.909097	-0.0120743625	-0.004139223	0.009492845	-0.17393705	3.1729531	9.277526	Sitting_Read
12:12:31.193	-0.18675344	3.1173458	8.909097	-0.0120743625	-0.004139223	0.009492845	-0.17393705	3.1729531	9.277526	Sitting_Read
12:12:31.216	-0.18675344	3.1173458	8.909097	-0.0120743625	-0.004139223	0.009492845	-0.17393705	3.1729531	9.277526	Sitting_Read
12:12:31.239	-0.18675344	3.1173458	8.909097	-0.0120743625	-0.004139223	0.009492845	-0.17393705	3.1729531	9.277526	Sitting_Read
12:12:31.262	-0.18675344	3.1173458	8.909097	-0.0120743625	-0.004139223	0.009492845	-0.17393705	3.1729531	9.277526	Sitting_Read
12:12:31.285	-0.18675344	3.1173458	8.909097	-0.0120743625	-0.004139223	0.009492845	-0.17393705	3.1729531	9.277526	Sitting_Read
12:12:31.308	-0.18675344	3.1173458	8.909097	-0.0120743625	-0.004139223	0.009492845	-0.17393705	3.1729531	9.277526	Sitting_Read
12:12:31.330	-0.18914771	3.0455174	8.940222	-0.0029113838	-0.00047403143	0.0052167894	-0.16986148	3.164687	9.280424	Sitting_Read
12:12:31.352	-0.18914771	3.0455174	8.940222	-0.0029113838	-0.00047403143	0.0052167894	-0.16986148	3.164687	9.280424	Sitting_Read
12:12:31.374	-0.18914771	3.0455174	8.940222	-0.0029113838	-0.00047403143	0.0052167894	-0.16986148	3.164687	9.280424	Sitting_Read
12:12:31.398	-0.18914771	3.0455174	8.940222	-0.0029113838	-0.00047403143	0.0052167894	-0.16986148	3.164687	9.280424	Sitting_Read
12:12:31.421	-0.18914771	3.0455174	8.940222	-0.0029113838	-0.00047403143	0.0052167894	-0.16986148	3.164687	9.280424	Sitting_Read
12:12:31.444	-0.18914771	3.0455174	8.940222	-0.0029113838	-0.00047403143	0.0052167894	-0.16986148	3.164687	9.280424	Sitting_Read
12:12:31.467	-0.18914771	3.0455174	8.940222	-0.0029113838	-0.00047403143	0.0052167894	-0.16986148	3.164687	9.280424	Sitting_Read
12:12:31.490	-0.18914771	3.0455174	8.940222	-0.0029113838	-0.00047403143	0.0052167894	-0.16986148	3.164687	9.280424	Sitting_Read
12:12:31.514	-0.09337672	3.0191805	9.012051	-0.015739553	0.011743274	0.011936307	-0.16854411	3.1593444	9.282269	Sitting_Read
12:12:31.537	-0.09337672	3.0191805	9.012051	-0.015739553	0.011743274	0.011936307	-0.16854411	3.1593444	9.282269	Sitting_Read
12:12:31.558	-0.09337672	3.0191805	9.012051	-0.015739553	0.011743274	0.011936307	-0.16854411	3.1593444	9.282269	Sitting_Read
12:12:31.581	-0.09337672	3.0191805	9.012051	-0.015739553	0.011743274	0.011936307	-0.16854411	3.1593444	9.282269	Sitting_Read
12:12:31.602	-0.09337672	3.0191805	9.012051	-0.015739553	0.011743274	0.011936307	-0.16854411	3.1593444	9.282269	Sitting_Read
12:12:31.626	-0.09337672	3.0191805	9.012051	-0.015739553	0.011743274	0.011936307	-0.16854411	3.1593444	9.282269	Sitting_Read
12:12:31.649	-0.09337672	3.0191805	9.012051	-0.015739553	0.011743274	0.011936307	-0.16854411	3.1593444	9.282269	Sitting_Read
12:12:31.672	-0.09337672	3.0191805	9.012051	-0.015739553	0.011743274	0.011936307	-0.16854411	3.1593444	9.282269	Sitting_Read
12:12:31.695	-0.14605077	2.9904492	9.016839	-0.0071874405	-0.0029174923	0.014990633	-0.17945012	3.1635287	9.280639	Sitting_Read
12:12:31.718	-0.14605077	2.9904492	9.016839	-0.0071874405	-0.0029174923	0.014990633	-0.17945012	3.1635287	9.280639	Sitting_Read
12:12:31.742	-0.14605077	2.9904492	9.016839	-0.0071874405	-0.0029174923	0.014990633	-0.17945012	3.1635287	9.280639	Sitting_Read
12:12:31.765	-0.14605077	2.9904492	9.016839	-0.0071874405	-0.0029174923	0.014990633	-0.17945012	3.1635287	9.280639	Sitting_Read
12:12:31.786	-0.14605077	2.9904492	9.016839	-0.0071874405	-0.0029174923	0.014990633	-0.17945012	3.1635287	9.280639	Sitting_Read
12:12:31.810	-0.14605077	2.9904492	9.016839	-0.0071874405	-0.0029174923	0.014990633	-0.17945012	3.1635287	9.280639	Sitting_Read
12:12:31.831	-0.14605077	2.9904492	9.016839	-0.0071874405	-0.0029174923	0.014990633	-0.17945012	3.1635287	9.280639	Sitting_Read
12:12:31.855	-0.14605077	2.9904492	9.016839	-0.0071874405	-0.0029174923	0.014990633	-0.17945012	3.1635287	9.280639	Sitting_Read
12:12:31.877	-0.13886794	3.0383348	8.947405	0.0019755382	-0.0053609535	0.005827654	-0.17637627	3.1571915	9.282855	Sitting_Read
12:12:31.899	-0.13886794	3.0383348	8.947405	0.0019755382	-0.0053609535	0.005827654	-0.17637627	3.1571915	9.282855	Sitting_Read
12:12:31.921	-0.13886794	3.0383348	8.947405	0.0019755382	-0.0053609535	0.005827654	-0.17637627	3.1571915	9.282855	Sitting_Read
12:12:31.944	-0.13886794	3.0383348	8.947405	0.0019755382	-0.0053609535	0.005827654	-0.17637627	3.1571915	9.282855	Sitting_Read
12:12:31.968	-0.13886794	3.0383348	8.947405	0.0019755382	-0.0053609535	0.005827654	-0.17637627	3.1571915	9.282855	Sitting_Read
12:12:31.991	-0.13886794	3.0383348	8.947405	0.0019755382	-0.0053609535	0.005827654	-0.17637627	3.1571915	9.282855	Sitting_Read
12:12:32.014	-0.13886794	3.0383348	8.947405	0.0019755382	-0.0053609535	0.005827654	-0.17637627	3.1571915	9.282855	Sitting_Read
12:12:32.036	-0.13886794	3.0383348	8.947405	0.0019755382	-0.0053609535	0.005827654	-0.17637627	3.1571915	9.282855	Sitting_Read
12:12:32.058	-0.3519584	3.172414	8.74868	-0.013296093	-0.025519507	-0.010665707	-0.18905674	3.1934848	9.270182	Sitting_Read
12:12:32.081	-0.3519584	3.172414	8.74868	-0.013296093	-0.025519507	-0.010665707	-0.18905674	3.1934848	9.270182	Sitting_Read
12:12:32.104	-0.3519584	3.172414	8.74868	-0.013296093	-0.025519507	-0.010665707	-0.18905674	3.1934848	9.270182	Sitting_Read
12:12:32.127	-0.3519584	3.172414	8.74868	-0.013296093	-0.025519507	-0.010665707	-0.18905674	3.1934848	9.270182	Sitting_Read
12:12:32.150	-0.3519584	3.172414	8.74868	-0.013296093	-0.025519507	-0.010665707	-0.18905674	3.1934848	9.270182	Sitting_Read
12:12:32.173	-0.3519584	3.172414	8.74868	-0.013296093	-0.025519507	-0.010665707	-0.18905674	3.1934848	9.270182	Sitting_Read
12:12:32.197	-0.3519584	3.172414	8.74868	-0.013296093	-0.025519507	-0.010665707	-0.18905674	3.1934848	9.270182	Sitting_Read
12:12:32.220	-0.3519584	3.172414	8.74868	-0.013296093	-0.025519507	-0.010665707	-0.18905674	3.1934848	9.270182	Sitting_Read
12:12:32.243	-0.25379312	3.0862203	8.892337	0.0025864034	-0.011469605	-0.010054842	-0.17703283	3.1594913	9.282061	Sitting_Read
12:12:32.266	-0.25379312	3.0862203	8.892337	0.0025864034	-0.011469605	-0.010054842	-0.17703283	3.1594913	9.282061	Sitting_Read
12:12:32.289	-0.25379312	3.0862203	8.892337	0.0025864034	-0.011469605	-0.010054842	-0.17703283	3.1594913	9.282061	Sitting_Read
12:12:32.312	-0.25379312	3.0862203	8.892337	0.0025864034	-0.011469605	-0.010054842	-0.17703283	3.1594913	9.282061	Sitting_Read
12:12:32.335	-0.25379312	3.0862203	8.892337	0.0025864034	-0.011469605	-0.010054842	-0.17703283	3.1594913	9.282061	Sitting_Read
12:12:32.356	-0.25379312	3.0862203	8.892337	0.0025864034	-0.011469605	-0.010054842	-0.17703283	3.1594913	9.282061	Sitting_Read
12:12:32.380	-0.25379312	3.0862203	8.892337	0.0025864034	-0.011469605	-0.010054842	-0.17703283	3.1594913	9.282061	Sitting_Read
12:12:32.403	-0.25379312	3.0862203	8.892337	0.0025864034	-0.011469605	-0.010054842	-0.17703283	3.1594913	9.282061	Sitting_Read
12:12:32.427	-0.17957062	3.0766432	8.91628	-0.0236808	-0.004139223	0.010714577	-0.17129502	3.1614578	9.281498	Sitting_Read
12:12:32.450	-0.17957062	3.0766432	8.91628	-0.0236808	-0.004139223	0.010714577	-0.17129502	3.1614578	9.281498	Sitting_Read
12:12:32.473	-0.17957062	3.0766432	8.91628	-0.0236808	-0.004139223	0.010714577	-0.17129502	3.1614578	9.281498	Sitting_Read
12:12:32.496	-0.17957062	3.0766432	8.91628	-0.0236808	-0.004139223	0.010714577	-0.17129502	3.1614578	9.281498	Sitting_Read
12:12:32.519	-0.17957062	3.0766432	8.91628	-0.0236808	-0.004139223	0.010714577	-0.17129502	3.1614578	9.281498	Sitting_Read
12:12:32.541	-0.17957062	3.0766432	8.91628	-0.0236808	-0.004139223	0.010714577	-0.17129502	3.1614578	9.281498	Sitting_Read
12:12:32.564	-0.17957062	3.0766432	8.91628	-0.0236808	-0.004139223	0.010714577	-0.17129502	3.1614578	9.281498	Sitting_Read
12:12:32.587	-0.14605077	3.059883	8.983319	-0.0010787881	-0.007193549	0.007049385	-0.16979222	3.151688	9.284848	Sitting_Read
12:12:32.610	-0.14605077	3.059883	8.983319	-0.0010787881	-0.007193549	0.007049385	-0.16979222	3.151688	9.284848	Sitting_Read
12:12:32.633	-0.14605077	3.059883	8.983319	-0.0010787881	-0.007193549	0.007049385	-0.16979222	3.151688	9.284848	Sitting_Read
12:12:32.656	-0.14605077	3.059883	8.983319	-0.0010787881	-0.007193549	0.007049385	-0.16979222	3.151688	9.284848	Sitting_Read
12:12:32.678	-0.14605077	3.059883	8.983319	-0.0010787881	-0.007193549	0.007049385	-0.16979222	3.151688	9.284848	Sitting_Read
12:12:32.701	-0.14605077	3.059883	8.983319	-0.0010787881	-0.007193549	0.007049385	-0.16979222	3.151688	9.284848	Sitting_Read
12:12:32.724	-0.14605077	3.059883	8.983319	-0.0010787881	-0.007193549	0.007049385	-0.16979222	3.151688	9.284848	Sitting_Read
12:12:32.747	-0.14605077	3.059883	8.983319	-0.0010787881	-0.007193549	0.007049385	-0.16979222	3.151688	9.284848	Sitting_Read
12:12:32.771	-0.08619389	3.0431232	8.980925	-0.015739553	-0.006582684	0.02048842	-0.17042306	3.1523721	9.284605	Sitting_Read
12:12:32.794	-0.08619389	3.0431232	8.980925	-0.015739553	-0.006582684	0.02048842	-0.17042306	3.1523721	9.284605	Sitting_Read
12:12:32.817	-0.08619389	3.0431232	8.980925	-0.015739553	-0.006582684	0.02048842	-0.17042306	3.1523721	9.284605	Sitting_Read
12:12:32.841	-0.08619389	3.0431232	8.980925	-0.015739553	-0.006582684	0.02048842	-0.17042306	3.1523721	9.284605	Sitting_Read
12:12:32.864	-0.08619389	3.0431232	8.980925	-0.015739553	-0.006582684	0.02048842	-0.17042306	3.1523721	9.284605	Sitting_Read
12:12:32.888	-0.08619389	3.0431232	8.980925	-0.015739553	-0.006582684	0.02048842	-0.17042306	3.1523721	9.284605	Sitting_Read
12:12:32.911	-0.08619389	3.0431232	8.980925	-0.015739553	-0.006582684	0.02048842	-0.17042306	3.1523721	9.284605	Sitting_Read
12:12:32.934	-0.08619389	3.0431232	8.980925	-0.015739553	-0.006582684	0.02048842	-0.17042306	3.1523721	9.284605	Sitting_Read
12:12:32.956	-0.16520496	3.0191805	8.971348	-0.0023005186	-0.00963701	0.011936307	-0.17675854	3.1535063	9.2841015	Sitting_Read
12:12:32.978	-0.16520496	3.0191805	8.971348	-0.0023005186	-0.00963701	0.011936307	-0.17675854	3.1535063	9.2841015	Sitting_Read
12:12:33.000	-0.16520496	3.0191805	8.971348	-0.0023005186	-0.00963701	0.011936307	-0.17675854	3.1535063	9.2841015	Sitting_Read
12:12:33.023	-0.16520496	3.0191805	8.971348	-0.0023005186	-0.00963701	0.011936307	-0.17675854	3.1535063	9.2841015	Sitting_Read
12:12:33.049	-0.16520496	3.0191805	8.971348	-0.0023005186	-0.00963701	0.011936307	-0.17675854	3.1535063	9.2841015	Sitting_Read
12:12:33.071	-0.16520496	3.0191805	8.971348	-0.0023005186	-0.00963701	0.011936307	-0.17675854	3.1535063	9.2841015	Sitting_Read
12:12:33.093	-0.16520496	3.0191805	8.971348	-0.0023005186	-0.00963701	0.011936307	-0.17675854	3.1535063	9.2841015	Sitting_Read
12:12:33.115	-0.16520496	3.0191805	8.971348	-0.0023005186	-0.00963701	0.011936307	-0.17675854	3.1535063	9.2841015	Sitting_Read
12:12:33.136	-0.22506183	3.0862203	8.971348	0.00808419	0.0056346213	0.002162463	-0.17011867	3.1520147	9.284732	Sitting_Read
12:12:33.158	-0.22506183	3.0862203	8.971348	0.00808419	0.0056346213	0.002162463	-0.17011867	3.1520147	9.284732	Sitting_Read
12:12:33.181	-0.22506183	3.0862203	8.971348	0.00808419	0.0056346213	0.002162463	-0.17011867	3.1520147	9.284732	Sitting_Read
12:12:33.204	-0.22506183	3.0862203	8.971348	0.00808419	0.0056346213	0.002162463	-0.17011867	3.1520147	9.284732	Sitting_Read
12:12:33.226	-0.22506183	3.0862203	8.971348	0.00808419	0.0056346213	0.002162463	-0.17011867	3.1520147	9.284732	Sitting_Read
12:12:33.250	-0.22506183	3.0862203	8.971348	0.00808419	0.0056346213	0.002162463	-0.17011867	3.1520147	9.284732	Sitting_Read
12:12:33.272	-0.22506183	3.0862203	8.971348	0.00808419	0.0056346213	0.002162463	-0.17011867	3.1520147	9.284732	Sitting_Read
12:12:33.294	-0.22506183	3.0862203	8.971348	0.00808419	0.0056346213	0.002162463	-0.17011867	3.1520147	9.284732	Sitting_Read
12:12:33.317	-0.16281068	3.0910087	8.894731	0.008695056	-0.0047500883	0.0027733282	-0.17032997	3.1575353	9.282851	Sitting_Read
12:12:33.339	-0.16281068	3.0910087	8.894731	0.008695056	-0.0047500883	0.0027733282	-0.17032997	3.1575353	9.282851	Sitting_Read
12:12:33.362	-0.16281068	3.0910087	8.894731	0.008695056	-0.0047500883	0.0027733282	-0.17032997	3.1575353	9.282851	Sitting_Read
12:12:33.385	-0.16281068	3.0910087	8.894731	0.008695056	-0.0047500883	0.0027733282	-0.17032997	3.1575353	9.282851	Sitting_Read
12:12:33.408	-0.16281068	3.0910087	8.894731	0.008695056	-0.0047500883	0.0027733282	-0.17032997	3.1575353	9.282851	Sitting_Read
12:12:33.431	-0.16281068	3.0910087	8.894731	0.008695056	-0.0047500883	0.0027733282	-0.17032997	3.1575353	9.282851	Sitting_Read
12:12:33.454	-0.16281068	3.0910087	8.894731	0.008695056	-0.0047500883	0.0027733282	-0.17032997	3.1575353	9.282851	Sitting_Read
12:12:33.476	-0.16281068	3.0910087	8.894731	0.008695056	-0.0047500883	0.0027733282	-0.17032997	3.1575353	9.282851	Sitting_Read
12:12:33.499	-0.14844504	3.050306	9.043176	-0.009020036	0.0062454864	0.0027733282	-0.17187983	3.157246	9.282921	Sitting_Read
12:12:33.522	-0.14844504	3.050306	9.043176	-0.009020036	0.0062454864	0.0027733282	-0.17187983	3.157246	9.282921	Sitting_Read
12:12:33.545	-0.14844504	3.050306	9.043176	-0.009020036	0.0062454864	0.0027733282	-0.17187983	3.157246	9.282921	Sitting_Read
12:12:33.568	-0.14844504	3.050306	9.043176	-0.009020036	0.0062454864	0.0027733282	-0.17187983	3.157246	9.282921	Sitting_Read
12:12:33.591	-0.14844504	3.050306	9.043176	-0.009020036	0.0062454864	0.0027733282	-0.17187983	3.157246	9.282921	Sitting_Read
12:12:33.614	-0.14844504	3.050306	9.043176	-0.009020036	0.0062454864	0.0027733282	-0.17187983	3.157246	9.282921	Sitting_Read
12:12:33.637	-0.14844504	3.050306	9.043176	-0.009020036	0.0062454864	0.0027733282	-0.17187983	3.157246	9.282921	Sitting_Read
12:12:33.660	-0.14844504	3.050306	9.043176	-0.009020036	0.0062454864	0.0027733282	-0.17187983	3.157246	9.282921	Sitting_Read
12:12:33.683	-0.117319465	3.050306	8.983319	0.009916786	-0.006582684	0.0015515977	-0.1653741	3.155752	9.283547	Sitting_Read
12:12:33.705	-0.117319465	3.050306	8.983319	0.009916786	-0.006582684	0.0015515977	-0.1653741	3.155752	9.283547	Sitting_Read
12:12:33.728	-0.117319465	3.050306	8.983319	0.009916786	-0.006582684	0.0015515977	-0.1653741	3.155752	9.283547	Sitting_Read
12:12:33.751	-0.117319465	3.050306	8.983319	0.009916786	-0.006582684	0.0015515977	-0.1653741	3.155752	9.283547	Sitting_Read
12:12:33.774	-0.117319465	3.050306	8.983319	0.009916786	-0.006582684	0.0015515977	-0.1653741	3.155752	9.283547	Sitting_Read
12:12:33.797	-0.117319465	3.050306	8.983319	0.009916786	-0.006582684	0.0015515977	-0.1653741	3.155752	9.283547	Sitting_Read
12:12:33.820	-0.117319465	3.050306	8.983319	0.009916786	-0.006582684	0.0015515977	-0.1653741	3.155752	9.283547	Sitting_Read
12:12:33.843	-0.117319465	3.050306	8.983319	0.009916786	-0.006582684	0.0015515977	-0.1653741	3.155752	9.283547	Sitting_Read
12:12:33.867	-0.19154198	3.0718546	8.968953	-0.021237342	-0.019410854	0.024764476	-0.17431977	3.1725326	9.277662	Sitting_Read
12:12:33.890	-0.19154198	3.0718546	8.968953	-0.021237342	-0.019410854	0.024764476	-0.17431977	3.1725326	9.277662	Sitting_Read
12:12:33.913	-0.19154198	3.0718546	8.968953	-0.021237342	-0.019410854	0.024764476	-0.17431977	3.1725326	9.277662	Sitting_Read
12:12:33.935	-0.19154198	3.0718546	8.968953	-0.021237342	-0.019410854	0.024764476	-0.17431977	3.1725326	9.277662	Sitting_Read
12:12:33.958	-0.19154198	3.0718546	8.968953	-0.021237342	-0.019410854	0.024764476	-0.17431977	3.1725326	9.277662	Sitting_Read
12:12:33.981	-0.19154198	3.0718546	8.968953	-0.021237342	-0.019410854	0.024764476	-0.17431977	3.1725326	9.277662	Sitting_Read
12:12:34.004	-0.19154198	3.0718546	8.968953	-0.021237342	-0.019410854	0.024764476	-0.17431977	3.1725326	9.277662	Sitting_Read
12:12:34.028	-0.19633053	3.0527003	8.942616	-0.009630902	-0.0016957619	0.011936307	-0.16259836	3.161345	9.281693	Sitting_Read
12:12:34.051	-0.19633053	3.0527003	8.942616	-0.009630902	-0.0016957619	0.011936307	-0.16259836	3.161345	9.281693	Sitting_Read
12:12:34.074	-0.19633053	3.0527003	8.942616	-0.009630902	-0.0016957619	0.011936307	-0.16259836	3.161345	9.281693	Sitting_Read
12:12:34.097	-0.19633053	3.0527003	8.942616	-0.009630902	-0.0016957619	0.011936307	-0.16259836	3.161345	9.281693	Sitting_Read
12:12:34.120	-0.19633053	3.0527003	8.942616	-0.009630902	-0.0016957619	0.011936307	-0.16259836	3.161345	9.281693	Sitting_Read
12:12:34.144	-0.19633053	3.0527003	8.942616	-0.009630902	-0.0016957619	0.011936307	-0.16259836	3.161345	9.281693	Sitting_Read
12:12:34.167	-0.19633053	3.0527003	8.942616	-0.009630902	-0.0016957619	0.011936307	-0.16259836	3.161345	9.281693	Sitting_Read
12:12:34.190	-0.19633053	3.0527003	8.942616	-0.009630902	-0.0016957619	0.011936307	-0.16259836	3.161345	9.281693	Sitting_Read
12:12:34.213	-0.11253092	3.1149516	8.825297	-0.032232914	-0.047510654	-0.01921782	-0.14072292	3.148876	9.286289	Sitting_Read
12:12:34.236	-0.11253092	3.1149516	8.825297	-0.032232914	-0.047510654	-0.01921782	-0.14072292	3.148876	9.286289	Sitting_Read
12:12:34.258	-0.11253092	3.1149516	8.825297	-0.032232914	-0.047510654	-0.01921782	-0.14072292	3.148876	9.286289	Sitting_Read
12:12:34.281	-0.11253092	3.1149516	8.825297	-0.032232914	-0.047510654	-0.01921782	-0.14072292	3.148876	9.286289	Sitting_Read
12:12:34.304	-0.11253092	3.1149516	8.825297	-0.032232914	-0.047510654	-0.01921782	-0.14072292	3.148876	9.286289	Sitting_Read
12:12:34.327	-0.11253092	3.1149516	8.825297	-0.032232914	-0.047510654	-0.01921782	-0.14072292	3.148876	9.286289	Sitting_Read
12:12:34.349	-0.11253092	3.1149516	8.825297	-0.032232914	-0.047510654	-0.01921782	-0.14072292	3.148876	9.286289	Sitting_Read
12:12:34.373	-0.11253092	3.1149516	8.825297	-0.032232914	-0.047510654	-0.01921782	-0.14072292	3.148876	9.286289	Sitting_Read
12:12:34.396	-0.16281068	3.0239692	8.954588	0.07527936	0.058169033	-0.03326772	-0.11632278	3.1143909	9.298248	Sitting_Read
12:12:34.418	-0.16281068	3.0239692	8.954588	0.07527936	0.058169033	-0.03326772	-0.11632278	3.1143909	9.298248	Sitting_Read
12:12:34.441	-0.16281068	3.0239692	8.954588	0.07527936	0.058169033	-0.03326772	-0.11632278	3.1143909	9.298248	Sitting_Read
12:12:34.464	-0.16281068	3.0239692	8.954588	0.07527936	0.058169033	-0.03326772	-0.11632278	3.1143909	9.298248	Sitting_Read
12:12:34.487	-0.16281068	3.0239692	8.954588	0.07527936	0.058169033	-0.03326772	-0.11632278	3.1143909	9.298248	Sitting_Read
12:12:34.510	-0.16281068	3.0239692	8.954588	0.07527936	0.058169033	-0.03326772	-0.11632278	3.1143909	9.298248	Sitting_Read
12:12:34.533	-0.16281068	3.0239692	8.954588	0.07527936	0.058169033	-0.03326772	-0.11632278	3.1143909	9.298248	Sitting_Read
12:12:34.559	-0.16281068	3.0239692	8.954588	0.07527936	0.058169033	-0.03326772	-0.11632278	3.1143909	9.298248	Sitting_Read
12:12:34.582	-0.4860378	3.162837	8.830086	-0.00046792277	0.012965004	0.0052167894	-0.1850174	3.1629817	9.280717	Sitting_Read
12:12:34.606	-0.4860378	3.162837	8.830086	-0.00046792277	0.012965004	0.0052167894	-0.1850174	3.1629817	9.280717	Sitting_Read
12:12:34.629	-0.4860378	3.162837	8.830086	-0.00046792277	0.012965004	0.0052167894	-0.1850174	3.1629817	9.280717	Sitting_Read
12:12:34.652	-0.4860378	3.162837	8.830086	-0.00046792277	0.012965004	0.0052167894	-0.1850174	3.1629817	9.280717	Sitting_Read
12:12:34.675	-0.4860378	3.162837	8.830086	-0.00046792277	0.012965004	0.0052167894	-0.1850174	3.1629817	9.280717	Sitting_Read
12:12:34.698	-0.4860378	3.162837	8.830086	-0.00046792277	0.012965004	0.0052167894	-0.1850174	3.1629817	9.280717	Sitting_Read
12:12:34.720	-0.4860378	3.162837	8.830086	-0.00046792277	0.012965004	0.0052167894	-0.1850174	3.1629817	9.280717	Sitting_Read
12:12:34.743	-0.4860378	3.162837	8.830086	-0.00046792277	0.012965004	0.0052167894	-0.1850174	3.1629817	9.280717	Sitting_Read
12:12:34.767	-0.2657645	3.007209	8.894731	0.02091236	-0.045067195	0.039425243	-0.18337387	3.2156892	9.262617	Sitting_Read
12:12:34.789	-0.2657645	3.007209	8.894731	0.02091236	-0.045067195	0.039425243	-0.18337387	3.2156892	9.262617	Sitting_Read
12:12:34.812	-0.2657645	3.007209	8.894731	0.02091236	-0.045067195	0.039425243	-0.18337387	3.2156892	9.262617	Sitting_Read
12:12:34.836	-0.2657645	3.007209	8.894731	0.02091236	-0.045067195	0.039425243	-0.18337387	3.2156892	9.262617	Sitting_Read
12:12:34.859	-0.2657645	3.007209	8.894731	0.02091236	-0.045067195	0.039425243	-0.18337387	3.2156892	9.262617	Sitting_Read
12:12:34.882	-0.2657645	3.007209	8.894731	0.02091236	-0.045067195	0.039425243	-0.18337387	3.2156892	9.262617	Sitting_Read
12:12:34.905	-0.2657645	3.007209	8.894731	0.02091236	-0.045067195	0.039425243	-0.18337387	3.2156892	9.262617	Sitting_Read
12:12:34.928	-0.29689008	3.265791	8.767835	0.043514375	-0.118371025	0.09440312	-0.13097323	3.2880723	9.238062	Sitting_Read
12:12:34.952	-0.29689008	3.265791	8.767835	0.043514375	-0.118371025	0.09440312	-0.13097323	3.2880723	9.238062	Sitting_Read
12:12:34.975	-0.29689008	3.265791	8.767835	0.043514375	-0.118371025	0.09440312	-0.13097323	3.2880723	9.238062	Sitting_Read
12:12:34.997	-0.29689008	3.265791	8.767835	0.043514375	-0.118371025	0.09440312	-0.13097323	3.2880723	9.238062	Sitting_Read
12:12:35.020	-0.29689008	3.265791	8.767835	0.043514375	-0.118371025	0.09440312	-0.13097323	3.2880723	9.238062	Sitting_Read
12:12:35.041	-0.29689008	3.265791	8.767835	0.043514375	-0.118371025	0.09440312	-0.13097323	3.2880723	9.238062	Sitting_Read
12:12:35.065	-0.29689008	3.265791	8.767835	0.043514375	-0.118371025	0.09440312	-0.13097323	3.2880723	9.238062	Sitting_Read
12:12:35.088	-0.29689008	3.265791	8.767835	0.043514375	-0.118371025	0.09440312	-0.13097323	3.2880723	9.238062	Sitting_Read
12:12:35.111	0.043096945	3.2801564	8.7822	0.081998885	0.0288475	0.0577512	0.051719375	3.3674228	9.210219	Sitting_Read
12:12:35.134	0.043096945	3.2801564	8.7822	0.081998885	0.0288475	0.0577512	0.051719375	3.3674228	9.210219	Sitting_Read
12:12:35.157	0.043096945	3.2801564	8.7822	0.081998885	0.0288475	0.0577512	0.051719375	3.3674228	9.210219	Sitting_Read
12:12:35.180	0.043096945	3.2801564	8.7822	0.081998885	0.0288475	0.0577512	0.051719375	3.3674228	9.210219	Sitting_Read
12:12:35.202	0.043096945	3.2801564	8.7822	0.081998885	0.0288475	0.0577512	0.051719375	3.3674228	9.210219	Sitting_Read
12:12:35.225	0.043096945	3.2801564	8.7822	0.081998885	0.0288475	0.0577512	0.051719375	3.3674228	9.210219	Sitting_Read
12:12:35.248	0.043096945	3.2801564	8.7822	0.081998885	0.0288475	0.0577512	0.051719375	3.3674228	9.210219	Sitting_Read
12:12:35.271	0.043096945	3.2801564	8.7822	0.081998885	0.0288475	0.0577512	0.051719375	3.3674228	9.210219	Sitting_Read
12:12:35.295	0.26097596	3.2370596	9.170073	0.010527652	-0.023076046	-0.007611381	0.122284174	3.3766954	9.206158	Sitting_Read
12:12:35.318	0.26097596	3.2370596	9.170073	0.010527652	-0.023076046	-0.007611381	0.122284174	3.3766954	9.206158	Sitting_Read
12:12:35.341	0.26097596	3.2370596	9.170073	0.010527652	-0.023076046	-0.007611381	0.122284174	3.3766954	9.206158	Sitting_Read
12:12:35.364	0.26097596	3.2370596	9.170073	0.010527652	-0.023076046	-0.007611381	0.122284174	3.3766954	9.206158	Sitting_Read
12:12:35.387	0.26097596	3.2370596	9.170073	0.010527652	-0.023076046	-0.007611381	0.122284174	3.3766954	9.206158	Sitting_Read
12:12:35.409	0.26097596	3.2370596	9.170073	0.010527652	-0.023076046	-0.007611381	0.122284174	3.3766954	9.206158	Sitting_Read
12:12:35.431	0.26097596	3.2370596	9.170073	0.010527652	-0.023076046	-0.007611381	0.122284174	3.3766954	9.206158	Sitting_Read
12:12:35.454	0.26097596	3.2370596	9.170073	0.010527652	-0.023076046	-0.007611381	0.122284174	3.3766954	9.206158	Sitting_Read
12:12:35.477	-0.052674048	3.1843855	9.122187	0.05206649	0.019684521	0.0437013	0.1235558	3.3671126	9.20965	Sitting_Read
12:12:35.500	-0.052674048	3.1843855	9.122187	0.05206649	0.019684521	0.0437013	0.1235558	3.3671126	9.20965	Sitting_Read
12:12:35.522	-0.052674048	3.1843855	9.122187	0.05206649	0.019684521	0.0437013	0.1235558	3.3671126	9.20965	Sitting_Read
12:12:35.545	-0.052674048	3.1843855	9.122187	0.05206649	0.019684521	0.0437013	0.1235558	3.3671126	9.20965	Sitting_Read
12:12:35.568	-0.052674048	3.1843855	9.122187	0.05206649	0.019684521	0.0437013	0.1235558	3.3671126	9.20965	Sitting_Read
12:12:35.591	-0.052674048	3.1843855	9.122187	0.05206649	0.019684521	0.0437013	0.1235558	3.3671126	9.20965	Sitting_Read
12:12:35.611	-0.052674048	3.1843855	9.122187	0.05206649	0.019684521	0.0437013	0.1235558	3.3671126	9.20965	Sitting_Read
12:12:35.631	-0.052674048	3.1843855	9.122187	0.05206649	0.019684521	0.0437013	0.1235558	3.3671126	9.20965	Sitting_Read
12:12:35.653	0.11013664	3.2562137	8.614601	0.105211765	0.0025802949	-0.0008918633	0.1017147	3.4139524	9.192657	Sitting_Read
12:12:35.673	0.11013664	3.2562137	8.614601	0.105211765	0.0025802949	-0.0008918633	0.1017147	3.4139524	9.192657	Sitting_Read
12:12:35.697	0.11013664	3.2562137	8.614601	0.105211765	0.0025802949	-0.0008918633	0.1017147	3.4139524	9.192657	Sitting_Read
12:12:35.720	0.11013664	3.2562137	8.614601	0.105211765	0.0025802949	-0.0008918633	0.1017147	3.4139524	9.192657	Sitting_Read
12:12:35.749	0.11013664	3.2562137	8.614601	0.105211765	0.0025802949	-0.0008918633	0.1017147	3.4139524	9.192657	Sitting_Read
12:12:35.771	0.11013664	3.2562137	8.614601	0.105211765	0.0025802949	-0.0008918633	0.1017147	3.4139524	9.192657	Sitting_Read
12:12:35.793	0.11013664	3.2562137	8.614601	0.105211765	0.0025802949	-0.0008918633	0.1017147	3.4139524	9.192657	Sitting_Read
12:12:35.821	0.11013664	3.2562137	8.614601	0.105211765	0.0025802949	-0.0008918633	0.1017147	3.4139524	9.192657	Sitting_Read
12:12:35.844	0.014365649	3.4286015	9.002473	0.00808419	-0.0016957619	-0.01921782	0.12727994	3.4729037	9.170229	Sitting_Read
12:12:35.866	0.014365649	3.4286015	9.002473	0.00808419	-0.0016957619	-0.01921782	0.12727994	3.4729037	9.170229	Sitting_Read
12:12:35.887	0.014365649	3.4286015	9.002473	0.00808419	-0.0016957619	-0.01921782	0.12727994	3.4729037	9.170229	Sitting_Read
12:12:35.909	0.014365649	3.4286015	9.002473	0.00808419	-0.0016957619	-0.01921782	0.12727994	3.4729037	9.170229	Sitting_Read
12:12:35.933	0.014365649	3.4286015	9.002473	0.00808419	-0.0016957619	-0.01921782	0.12727994	3.4729037	9.170229	Sitting_Read
12:12:35.953	0.014365649	3.4286015	9.002473	0.00808419	-0.0016957619	-0.01921782	0.12727994	3.4729037	9.170229	Sitting_Read
12:12:35.975	0.014365649	3.4286015	9.002473	0.00808419	-0.0016957619	-0.01921782	0.12727994	3.4729037	9.170229	Sitting_Read
12:12:35.999	0.014365649	3.4286015	9.002473	0.00808419	-0.0016957619	-0.01921782	0.12727994	3.4729037	9.170229	Sitting_Read
12:12:36.020	-0.2657645	3.605778	8.564321	0.09788138	0.06611028	-0.007000516	0.00025572834	3.593111	9.124688	Sitting_Read
12:12:36.042	-0.2657645	3.605778	8.564321	0.09788138	0.06611028	-0.007000516	0.00025572834	3.593111	9.124688	Sitting_Read
12:12:36.066	-0.2657645	3.605778	8.564321	0.09788138	0.06611028	-0.007000516	0.00025572834	3.593111	9.124688	Sitting_Read
12:12:36.089	-0.2657645	3.605778	8.564321	0.09788138	0.06611028	-0.007000516	0.00025572834	3.593111	9.124688	Sitting_Read
12:12:36.109	-0.2657645	3.605778	8.564321	0.09788138	0.06611028	-0.007000516	0.00025572834	3.593111	9.124688	Sitting_Read
12:12:36.133	-0.2657645	3.605778	8.564321	0.09788138	0.06611028	-0.007000516	0.00025572834	3.593111	9.124688	Sitting_Read
12:12:36.155	-0.2657645	3.605778	8.564321	0.09788138	0.06611028	-0.007000516	0.00025572834	3.593111	9.124688	Sitting_Read
12:12:36.176	-0.2657645	3.605778	8.564321	0.09788138	0.06611028	-0.007000516	0.00025572834	3.593111	9.124688	Sitting_Read
12:12:36.200	0.0023942748	3.5171897	8.901914	0.0019755382	0.021517117	0.0039950586	-0.06686112	3.646737	9.103142	Sitting_Read
12:12:36.221	0.0023942748	3.5171897	8.901914	0.0019755382	0.021517117	0.0039950586	-0.06686112	3.646737	9.103142	Sitting_Read
12:12:36.243	0.0023942748	3.5171897	8.901914	0.0019755382	0.021517117	0.0039950586	-0.06686112	3.646737	9.103142	Sitting_Read
12:12:36.267	0.0023942748	3.5171897	8.901914	0.0019755382	0.021517117	0.0039950586	-0.06686112	3.646737	9.103142	Sitting_Read
12:12:36.288	0.0023942748	3.5171897	8.901914	0.0019755382	0.021517117	0.0039950586	-0.06686112	3.646737	9.103142	Sitting_Read
12:12:36.311	0.0023942748	3.5171897	8.901914	0.0019755382	0.021517117	0.0039950586	-0.06686112	3.646737	9.103142	Sitting_Read
12:12:36.336	0.0023942748	3.5171897	8.901914	0.0019755382	0.021517117	0.0039950586	-0.06686112	3.646737	9.103142	Sitting_Read
12:12:36.358	0.0023942748	3.5171897	8.901914	0.0019755382	0.021517117	0.0039950586	-0.06686112	3.646737	9.103142	Sitting_Read
12:12:36.384	-0.11253092	3.6105664	8.741497	0.025799282	0.048395187	-0.02043955	-0.14206147	3.703944	9.079151	Sitting_Read
12:12:36.405	-0.11253092	3.6105664	8.741497	0.025799282	0.048395187	-0.02043955	-0.14206147	3.703944	9.079151	Sitting_Read
12:12:36.428	-0.11253092	3.6105664	8.741497	0.025799282	0.048395187	-0.02043955	-0.14206147	3.703944	9.079151	Sitting_Read
12:12:36.451	-0.11253092	3.6105664	8.741497	0.025799282	0.048395187	-0.02043955	-0.14206147	3.703944	9.079151	Sitting_Read
12:12:36.473	-0.11253092	3.6105664	8.741497	0.025799282	0.048395187	-0.02043955	-0.14206147	3.703944	9.079151	Sitting_Read
12:12:36.494	-0.11253092	3.6105664	8.741497	0.025799282	0.048395187	-0.02043955	-0.14206147	3.703944	9.079151	Sitting_Read
12:12:36.518	-0.11253092	3.6105664	8.741497	0.025799282	0.048395187	-0.02043955	-0.14206147	3.703944	9.079151	Sitting_Read
12:12:36.549	0.5458947	3.222694	8.583475	-0.20755124	-0.34133685	-0.08885646	-0.07515753	3.6816247	9.089024	Sitting_Read
12:12:36.571	0.5458947	3.222694	8.583475	-0.20755124	-0.34133685	-0.08885646	-0.07515753	3.6816247	9.089024	Sitting_Read
12:12:36.592	0.5458947	3.222694	8.583475	-0.20755124	-0.34133685	-0.08885646	-0.07515753	3.6816247	9.089024	Sitting_Read
12:12:36.613	0.5458947	3.222694	8.583475	-0.20755124	-0.34133685	-0.08885646	-0.07515753	3.6816247	9.089024	Sitting_Read
12:12:36.635	0.5458947	3.222694	8.583475	-0.20755124	-0.34133685	-0.08885646	-0.07515753	3.6816247	9.089024	Sitting_Read
12:12:36.656	0.5458947	3.222694	8.583475	-0.20755124	-0.34133685	-0.08885646	-0.07515753	3.6816247	9.089024	Sitting_Read
12:12:36.677	0.5458947	3.222694	8.583475	-0.20755124	-0.34133685	-0.08885646	-0.07515753	3.6816247	9.089024	Sitting_Read
12:12:36.699	0.5458947	3.222694	8.583475	-0.20755124	-0.34133685	-0.08885646	-0.07515753	3.6816247	9.089024	Sitting_Read
12:12:36.719	0.5458947	3.222694	8.583475	-0.20755124	-0.34133685	-0.08885646	-0.07515753	3.6816247	9.089024	Sitting_Read
12:12:36.740	0.0670397	3.2633965	8.959376	-0.034676377	0.0868797	0.033927456	-0.09036022	3.572872	9.132184	Sitting_Read
12:12:36.762	0.0670397	3.2633965	8.959376	-0.034676377	0.0868797	0.033927456	-0.09036022	3.572872	9.132184	Sitting_Read
12:12:36.783	0.0670397	3.2633965	8.959376	-0.034676377	0.0868797	0.033927456	-0.09036022	3.572872	9.132184	Sitting_Read
12:12:36.804	0.0670397	3.2633965	8.959376	-0.034676377	0.0868797	0.033927456	-0.09036022	3.572872	9.132184	Sitting_Read
12:12:36.825	0.0670397	3.2633965	8.959376	-0.034676377	0.0868797	0.033927456	-0.09036022	3.572872	9.132184	Sitting_Read
12:12:36.847	0.0670397	3.2633965	8.959376	-0.034676377	0.0868797	0.033927456	-0.09036022	3.572872	9.132184	Sitting_Read
12:12:36.869	0.0670397	3.2633965	8.959376	-0.034676377	0.0868797	0.033927456	-0.09036022	3.572872	9.132184	Sitting_Read
12:12:36.890	0.0670397	3.2633965	8.959376	-0.034676377	0.0868797	0.033927456	-0.09036022	3.572872	9.132184	Sitting_Read
12:12:36.912	-0.05506832	3.380716	8.952193	-0.010852631	-0.03529335	-0.010054842	-0.099717245	3.5625288	9.1361265	Sitting_Read
12:12:36.950	-0.05506832	3.380716	8.952193	-0.010852631	-0.03529335	-0.010054842	-0.099717245	3.5625288	9.1361265	Sitting_Read
12:12:36.984	-0.05506832	3.380716	8.952193	-0.010852631	-0.03529335	-0.010054842	-0.099717245	3.5625288	9.1361265	Sitting_Read
12:12:37.017	-0.05506832	3.380716	8.952193	-0.010852631	-0.03529335	-0.010054842	-0.099717245	3.5625288	9.1361265	Sitting_Read
12:12:37.055	-0.05506832	3.380716	8.952193	-0.010852631	-0.03529335	-0.010054842	-0.099717245	3.5625288	9.1361265	Sitting_Read
12:12:37.086	-0.19633053	3.502824	8.777411	0.012360248	0.011132408	-0.013720034	-0.12081892	3.575831	9.130674	Sitting_Read
12:12:37.117	-0.19633053	3.502824	8.777411	0.012360248	0.011132408	-0.013720034	-0.12081892	3.575831	9.130674	Sitting_Read
12:12:37.152	-0.19633053	3.502824	8.777411	0.012360248	0.011132408	-0.013720034	-0.12081892	3.575831	9.130674	Sitting_Read
12:12:37.185	-0.19633053	3.502824	8.777411	0.012360248	0.011132408	-0.013720034	-0.12081892	3.575831	9.130674	Sitting_Read
12:12:37.207	-0.19633053	3.502824	8.777411	0.012360248	0.011132408	-0.013720034	-0.12081892	3.575831	9.130674	Sitting_Read
12:12:37.230	-0.19633053	3.502824	8.777411	0.012360248	0.011132408	-0.013720034	-0.12081892	3.575831	9.130674	Sitting_Read
12:12:37.252	-0.19633053	3.502824	8.777411	0.012360248	0.011132408	-0.013720034	-0.12081892	3.575831	9.130674	Sitting_Read
12:12:37.274	-0.39266106	3.4645157	8.607418	-0.035898104	-0.029795563	0.021710152	-0.20530148	3.5973263	9.120715	Sitting_Read
12:12:37.298	-0.39266106	3.4645157	8.607418	-0.035898104	-0.029795563	0.021710152	-0.20530148	3.5973263	9.120715	Sitting_Read
12:12:37.321	-0.39266106	3.4645157	8.607418	-0.035898104	-0.029795563	0.021710152	-0.20530148	3.5973263	9.120715	Sitting_Read
12:12:37.344	-0.39266106	3.4645157	8.607418	-0.035898104	-0.029795563	0.021710152	-0.20530148	3.5973263	9.120715	Sitting_Read
12:12:37.367	-0.39266106	3.4645157	8.607418	-0.035898104	-0.029795563	0.021710152	-0.20530148	3.5973263	9.120715	Sitting_Read
12:12:37.390	-0.39266106	3.4645157	8.607418	-0.035898104	-0.029795563	0.021710152	-0.20530148	3.5973263	9.120715	Sitting_Read
12:12:37.412	-0.39266106	3.4645157	8.607418	-0.035898104	-0.029795563	0.021710152	-0.20530148	3.5973263	9.120715	Sitting_Read
12:12:37.435	-0.39266106	3.4645157	8.607418	-0.035898104	-0.029795563	0.021710152	-0.20530148	3.5973263	9.120715	Sitting_Read
12:12:37.458	0.0023942748	3.4262073	8.73192	-0.031011185	0.025182309	0.068746775	-0.22243324	3.5766263	9.128453	Sitting_Read
12:12:37.481	0.0023942748	3.4262073	8.73192	-0.031011185	0.025182309	0.068746775	-0.22243324	3.5766263	9.128453	Sitting_Read
12:12:37.504	0.0023942748	3.4262073	8.73192	-0.031011185	0.025182309	0.068746775	-0.22243324	3.5766263	9.128453	Sitting_Read
12:12:37.527	0.0023942748	3.4262073	8.73192	-0.031011185	0.025182309	0.068746775	-0.22243324	3.5766263	9.128453	Sitting_Read
12:12:37.550	0.0023942748	3.4262073	8.73192	-0.031011185	0.025182309	0.068746775	-0.22243324	3.5766263	9.128453	Sitting_Read
12:12:37.572	0.0023942748	3.4262073	8.73192	-0.031011185	0.025182309	0.068746775	-0.22243324	3.5766263	9.128453	Sitting_Read
12:12:37.595	0.0023942748	3.4262073	8.73192	-0.031011185	0.025182309	0.068746775	-0.22243324	3.5766263	9.128453	Sitting_Read
12:12:37.618	0.0023942748	3.4262073	8.73192	-0.031011185	0.025182309	0.068746775	-0.22243324	3.5766263	9.128453	Sitting_Read
12:12:37.642	-0.07422252	3.4190245	8.901914	-0.018793881	-0.015134797	-0.016774358	-0.19243543	3.5461695	9.141007	Sitting_Read
12:12:37.665	-0.07422252	3.4190245	8.901914	-0.018793881	-0.015134797	-0.016774358	-0.19243543	3.5461695	9.141007	Sitting_Read
12:12:37.688	-0.07422252	3.4190245	8.901914	-0.018793881	-0.015134797	-0.016774358	-0.19243543	3.5461695	9.141007	Sitting_Read
12:12:37.711	-0.07422252	3.4190245	8.901914	-0.018793881	-0.015134797	-0.016774358	-0.19243543	3.5461695	9.141007	Sitting_Read
12:12:37.734	-0.07422252	3.4190245	8.901914	-0.018793881	-0.015134797	-0.016774358	-0.19243543	3.5461695	9.141007	Sitting_Read
12:12:37.757	-0.07422252	3.4190245	8.901914	-0.018793881	-0.015134797	-0.016774358	-0.19243543	3.5461695	9.141007	Sitting_Read
12:12:37.781	-0.07422252	3.4190245	8.901914	-0.018793881	-0.015134797	-0.016774358	-0.19243543	3.5461695	9.141007	Sitting_Read
12:12:37.802	-0.07422252	3.4190245	8.901914	-0.018793881	-0.015134797	-0.016774358	-0.19243543	3.5461695	9.141007	Sitting_Read
12:12:37.825	0.021548472	3.407053	8.870789	-0.032232914	-0.02002172	-0.007000516	-0.17428996	3.5473535	9.140912	Sitting_Read
12:12:37.849	0.021548472	3.407053	8.870789	-0.032232914	-0.02002172	-0.007000516	-0.17428996	3.5473535	9.140912	Sitting_Read
12:12:37.874	0.021548472	3.407053	8.870789	-0.032232914	-0.02002172	-0.007000516	-0.17428996	3.5473535	9.140912	Sitting_Read
12:12:37.897	0.021548472	3.407053	8.870789	-0.032232914	-0.02002172	-0.007000516	-0.17428996	3.5473535	9.140912	Sitting_Read
12:12:37.919	0.021548472	3.407053	8.870789	-0.032232914	-0.02002172	-0.007000516	-0.17428996	3.5473535	9.140912	Sitting_Read
12:12:37.942	0.021548472	3.407053	8.870789	-0.032232914	-0.02002172	-0.007000516	-0.17428996	3.5473535	9.140912	Sitting_Read
12:12:37.965	0.021548472	3.407053	8.870789	-0.032232914	-0.02002172	-0.007000516	-0.17428996	3.5473535	9.140912	Sitting_Read
12:12:37.989	-0.2466103	3.3855045	8.856422	-0.015739553	-0.029184697	-0.047928486	-0.15903059	3.5466826	9.14145	Sitting_Read
12:12:38.011	-0.2466103	3.3855045	8.856422	-0.015739553	-0.029184697	-0.047928486	-0.15903059	3.5466826	9.14145	Sitting_Read
12:12:38.032	-0.2466103	3.3855045	8.856422	-0.015739553	-0.029184697	-0.047928486	-0.15903059	3.5466826	9.14145	Sitting_Read
12:12:38.054	-0.2466103	3.3855045	8.856422	-0.015739553	-0.029184697	-0.047928486	-0.15903059	3.5466826	9.14145	Sitting_Read
12:12:38.077	-0.2466103	3.3855045	8.856422	-0.015739553	-0.029184697	-0.047928486	-0.15903059	3.5466826	9.14145	Sitting_Read
12:12:38.099	-0.2466103	3.3855045	8.856422	-0.015739553	-0.029184697	-0.047928486	-0.15903059	3.5466826	9.14145	Sitting_Read
12:12:38.122	-0.2466103	3.3855045	8.856422	-0.015739553	-0.029184697	-0.047928486	-0.15903059	3.5466826	9.14145	Sitting_Read
12:12:38.145	-0.2466103	3.3855045	8.856422	-0.015739553	-0.029184697	-0.047928486	-0.15903059	3.5466826	9.14145	Sitting_Read
12:12:38.167	-0.2753416	3.4262073	8.822903	-0.0077983057	-0.009026145	-0.024715608	-0.17656595	3.540122	9.143671	Sitting_Read
12:12:38.190	-0.2753416	3.4262073	8.822903	-0.0077983057	-0.009026145	-0.024715608	-0.17656595	3.540122	9.143671	Sitting_Read
12:12:38.212	-0.2753416	3.4262073	8.822903	-0.0077983057	-0.009026145	-0.024715608	-0.17656595	3.540122	9.143671	Sitting_Read
12:12:38.235	-0.2753416	3.4262073	8.822903	-0.0077983057	-0.009026145	-0.024715608	-0.17656595	3.540122	9.143671	Sitting_Read
12:12:38.259	-0.2753416	3.4262073	8.822903	-0.0077983057	-0.009026145	-0.024715608	-0.17656595	3.540122	9.143671	Sitting_Read
12:12:38.280	-0.2753416	3.4262073	8.822903	-0.0077983057	-0.009026145	-0.024715608	-0.17656595	3.540122	9.143671	Sitting_Read
12:12:38.303	-0.2753416	3.4262073	8.822903	-0.0077983057	-0.009026145	-0.024715608	-0.17656595	3.540122	9.143671	Sitting_Read
12:12:38.327	-0.2753416	3.4262073	8.822903	-0.0077983057	-0.009026145	-0.024715608	-0.17656595	3.540122	9.143671	Sitting_Read
12:12:38.350	-0.33759275	3.4740927	8.741497	0.009916786	0.008688948	-0.0057787853	-0.19762188	3.5326586	9.146127	Sitting_Read
12:12:38.373	-0.33759275	3.4740927	8.741497	0.009916786	0.008688948	-0.0057787853	-0.19762188	3.5326586	9.146127	Sitting_Read
12:12:38.396	-0.33759275	3.4740927	8.741497	0.009916786	0.008688948	-0.0057787853	-0.19762188	3.5326586	9.146127	Sitting_Read
12:12:38.419	-0.33759275	3.4740927	8.741497	0.009916786	0.008688948	-0.0057787853	-0.19762188	3.5326586	9.146127	Sitting_Read
12:12:38.443	-0.33759275	3.4740927	8.741497	0.009916786	0.008688948	-0.0057787853	-0.19762188	3.5326586	9.146127	Sitting_Read
12:12:38.464	-0.33759275	3.4740927	8.741497	0.009916786	0.008688948	-0.0057787853	-0.19762188	3.5326586	9.146127	Sitting_Read
12:12:38.487	-0.33759275	3.4740927	8.741497	0.009916786	0.008688948	-0.0057787853	-0.19762188	3.5326586	9.146127	Sitting_Read
12:12:38.509	-0.33759275	3.4740927	8.741497	0.009916786	0.008688948	-0.0057787853	-0.19762188	3.5326586	9.146127	Sitting_Read
12:12:38.531	-0.20351335	3.387899	8.889942	-0.0016896533	0.0013585642	0.00766025	-0.19064562	3.517248	9.152212	Sitting_Read
12:12:38.555	-0.20351335	3.387899	8.889942	-0.0016896533	0.0013585642	0.00766025	-0.19064562	3.517248	9.152212	Sitting_Read
12:12:38.578	-0.20351335	3.387899	8.889942	-0.0016896533	0.0013585642	0.00766025	-0.19064562	3.517248	9.152212	Sitting_Read
12:12:38.601	-0.20351335	3.387899	8.889942	-0.0016896533	0.0013585642	0.00766025	-0.19064562	3.517248	9.152212	Sitting_Read
12:12:38.624	-0.20351335	3.387899	8.889942	-0.0016896533	0.0013585642	0.00766025	-0.19064562	3.517248	9.152212	Sitting_Read
12:12:38.647	-0.20351335	3.387899	8.889942	-0.0016896533	0.0013585642	0.00766025	-0.19064562	3.517248	9.152212	Sitting_Read
12:12:38.669	-0.20351335	3.387899	8.889942	-0.0016896533	0.0013585642	0.00766025	-0.19064562	3.517248	9.152212	Sitting_Read
12:12:38.692	-0.20351335	3.387899	8.889942	-0.0016896533	0.0013585642	0.00766025	-0.19064562	3.517248	9.152212	Sitting_Read
12:12:38.715	-0.22745611	3.387899	8.851634	0.016636305	0.012965004	0.008271115	-0.17642507	3.5080693	9.156019	Sitting_Read
12:12:38.738	-0.22745611	3.387899	8.851634	0.016636305	0.012965004	0.008271115	-0.17642507	3.5080693	9.156019	Sitting_Read
12:12:38.761	-0.22745611	3.387899	8.851634	0.016636305	0.012965004	0.008271115	-0.17642507	3.5080693	9.156019	Sitting_Read
12:12:38.784	-0.22745611	3.387899	8.851634	0.016636305	0.012965004	0.008271115	-0.17642507	3.5080693	9.156019	Sitting_Read
12:12:38.806	-0.22745611	3.387899	8.851634	0.016636305	0.012965004	0.008271115	-0.17642507	3.5080693	9.156019	Sitting_Read
12:12:38.830	-0.22745611	3.387899	8.851634	0.016636305	0.012965004	0.008271115	-0.17642507	3.5080693	9.156019	Sitting_Read
12:12:38.852	-0.22745611	3.387899	8.851634	0.016636305	0.012965004	0.008271115	-0.17642507	3.5080693	9.156019	Sitting_Read
12:12:38.875	-0.22745611	3.387899	8.851634	0.016636305	0.012965004	0.008271115	-0.17642507	3.5080693	9.156019	Sitting_Read
12:12:38.897	-0.17238778	3.4022646	8.760652	0.015414573	0.009299812	0.013768903	-0.16514511	3.506936	9.156665	Sitting_Read
12:12:38.921	-0.17238778	3.4022646	8.760652	0.015414573	0.009299812	0.013768903	-0.16514511	3.506936	9.156665	Sitting_Read
12:12:38.942	-0.17238778	3.4022646	8.760652	0.015414573	0.009299812	0.013768903	-0.16514511	3.506936	9.156665	Sitting_Read
12:12:38.964	-0.17238778	3.4022646	8.760652	0.015414573	0.009299812	0.013768903	-0.16514511	3.506936	9.156665	Sitting_Read
12:12:38.987	-0.17238778	3.4022646	8.760652	0.015414573	0.009299812	0.013768903	-0.16514511	3.506936	9.156665	Sitting_Read
12:12:39.011	-0.17238778	3.4022646	8.760652	0.015414573	0.009299812	0.013768903	-0.16514511	3.506936	9.156665	Sitting_Read
12:12:39.034	-0.17238778	3.4022646	8.760652	0.015414573	0.009299812	0.013768903	-0.16514511	3.506936	9.156665	Sitting_Read
12:12:39.057	-0.17238778	3.4022646	8.760652	0.015414573	0.009299812	0.013768903	-0.16514511	3.506936	9.156665	Sitting_Read
12:12:39.080	-0.14605077	3.3759274	8.837268	0.009916786	0.0019694294	0.017434094	-0.1520261	3.5060282	9.157239	Sitting_Read
12:12:39.103	-0.14605077	3.3759274	8.837268	0.009916786	0.0019694294	0.017434094	-0.1520261	3.5060282	9.157239	Sitting_Read
12:12:39.125	-0.14605077	3.3759274	8.837268	0.009916786	0.0019694294	0.017434094	-0.1520261	3.5060282	9.157239	Sitting_Read
12:12:39.147	-0.14605077	3.3759274	8.837268	0.009916786	0.0019694294	0.017434094	-0.1520261	3.5060282	9.157239	Sitting_Read
12:12:39.170	-0.14605077	3.3759274	8.837268	0.009916786	0.0019694294	0.017434094	-0.1520261	3.5060282	9.157239	Sitting_Read
12:12:39.192	-0.14605077	3.3759274	8.837268	0.009916786	0.0019694294	0.017434094	-0.1520261	3.5060282	9.157239	Sitting_Read
12:12:39.215	-0.14605077	3.3759274	8.837268	0.009916786	0.0019694294	0.017434094	-0.1520261	3.5060282	9.157239	Sitting_Read
12:12:39.239	-0.14605077	3.3759274	8.837268	0.009916786	0.0019694294	0.017434094	-0.1520261	3.5060282	9.157239	Sitting_Read
12:12:39.262	-0.15562786	3.3950818	8.865999	-0.010852631	-0.0016957619	0.016212365	-0.13553908	3.5035284	9.158455	Sitting_Read
12:12:39.284	-0.15562786	3.3950818	8.865999	-0.010852631	-0.0016957619	0.016212365	-0.13553908	3.5035284	9.158455	Sitting_Read
12:12:39.307	-0.15562786	3.3950818	8.865999	-0.010852631	-0.0016957619	0.016212365	-0.13553908	3.5035284	9.158455	Sitting_Read
12:12:39.329	-0.15562786	3.3950818	8.865999	-0.010852631	-0.0016957619	0.016212365	-0.13553908	3.5035284	9.158455	Sitting_Read
12:12:39.353	-0.15562786	3.3950818	8.865999	-0.010852631	-0.0016957619	0.016212365	-0.13553908	3.5035284	9.158455	Sitting_Read
12:12:39.376	-0.15562786	3.3950818	8.865999	-0.010852631	-0.0016957619	0.016212365	-0.13553908	3.5035284	9.158455	Sitting_Read
12:12:39.399	-0.15562786	3.3950818	8.865999	-0.010852631	-0.0016957619	0.016212365	-0.13553908	3.5035284	9.158455	Sitting_Read
12:12:39.422	-0.15562786	3.3950818	8.865999	-0.010852631	-0.0016957619	0.016212365	-0.13553908	3.5035284	9.158455	Sitting_Read
12:12:39.445	-0.08140534	3.354379	8.892337	-0.0029113838	-0.0016957619	0.009492845	-0.115283936	3.493121	9.162706	Sitting_Read
12:12:39.468	-0.08140534	3.354379	8.892337	-0.0029113838	-0.0016957619	0.009492845	-0.115283936	3.493121	9.162706	Sitting_Read
12:12:39.491	-0.08140534	3.354379	8.892337	-0.0029113838	-0.0016957619	0.009492845	-0.115283936	3.493121	9.162706	Sitting_Read
12:12:39.514	-0.08140534	3.354379	8.892337	-0.0029113838	-0.0016957619	0.009492845	-0.115283936	3.493121	9.162706	Sitting_Read
12:12:39.537	-0.08140534	3.354379	8.892337	-0.0029113838	-0.0016957619	0.009492845	-0.115283936	3.493121	9.162706	Sitting_Read
12:12:39.560	-0.08140534	3.354379	8.892337	-0.0029113838	-0.0016957619	0.009492845	-0.115283936	3.493121	9.162706	Sitting_Read
12:12:39.583	-0.08140534	3.354379	8.892337	-0.0029113838	-0.0016957619	0.009492845	-0.115283936	3.493121	9.162706	Sitting_Read
12:12:39.606	-0.076616794	3.347196	8.851634	0.0025864034	0.00074769906	-0.0039461893	-0.10990254	3.4875972	9.164877	Sitting_Read
12:12:39.629	-0.076616794	3.347196	8.851634	0.0025864034	0.00074769906	-0.0039461893	-0.10990254	3.4875972	9.164877	Sitting_Read
12:12:39.652	-0.076616794	3.347196	8.851634	0.0025864034	0.00074769906	-0.0039461893	-0.10990254	3.4875972	9.164877	Sitting_Read
12:12:39.674	-0.076616794	3.347196	8.851634	0.0025864034	0.00074769906	-0.0039461893	-0.10990254	3.4875972	9.164877	Sitting_Read
12:12:39.698	-0.076616794	3.347196	8.851634	0.0025864034	0.00074769906	-0.0039461893	-0.10990254	3.4875972	9.164877	Sitting_Read
12:12:39.721	-0.076616794	3.347196	8.851634	0.0025864034	0.00074769906	-0.0039461893	-0.10990254	3.4875972	9.164877	Sitting_Read
12:12:39.744	-0.076616794	3.347196	8.851634	0.0025864034	0.00074769906	-0.0039461893	-0.10990254	3.4875972	9.164877	Sitting_Read
12:12:39.767	-0.076616794	3.347196	8.851634	0.0025864034	0.00074769906	-0.0039461893	-0.10990254	3.4875972	9.164877	Sitting_Read
12:12:39.790	-0.17957062	3.3831103	8.875577	0.016025439	0.01357587	-0.007000516	-0.116473146	3.477288	9.168712	Sitting_Read
12:12:39.812	-0.17957062	3.3831103	8.875577	0.016025439	0.01357587	-0.007000516	-0.116473146	3.477288	9.168712	Sitting_Read
12:12:39.834	-0.17957062	3.3831103	8.875577	0.016025439	0.01357587	-0.007000516	-0.116473146	3.477288	9.168712	Sitting_Read
12:12:39.857	-0.17957062	3.3831103	8.875577	0.016025439	0.01357587	-0.007000516	-0.116473146	3.477288	9.168712	Sitting_Read
12:12:39.880	-0.17957062	3.3831103	8.875577	0.016025439	0.01357587	-0.007000516	-0.116473146	3.477288	9.168712	Sitting_Read
12:12:39.901	-0.17957062	3.3831103	8.875577	0.016025439	0.01357587	-0.007000516	-0.116473146	3.477288	9.168712	Sitting_Read
12:12:39.925	-0.17957062	3.3831103	8.875577	0.016025439	0.01357587	-0.007000516	-0.116473146	3.477288	9.168712	Sitting_Read
12:12:39.948	-0.17957062	3.3831103	8.875577	0.016025439	0.01357587	-0.007000516	-0.116473146	3.477288	9.168712	Sitting_Read
12:12:39.971	-0.21309046	3.3735332	8.822903	-0.0029113838	0.012354138	-0.010054842	-0.13813494	3.4925072	9.162624	Sitting_Read
12:12:39.994	-0.21309046	3.3735332	8.822903	-0.0029113838	0.012354138	-0.010054842	-0.13813494	3.4925072	9.162624	Sitting_Read
12:12:40.017	-0.21309046	3.3735332	8.822903	-0.0029113838	0.012354138	-0.010054842	-0.13813494	3.4925072	9.162624	Sitting_Read
12:12:40.040	-0.21309046	3.3735332	8.822903	-0.0029113838	0.012354138	-0.010054842	-0.13813494	3.4925072	9.162624	Sitting_Read
12:12:40.064	-0.21309046	3.3735332	8.822903	-0.0029113838	0.012354138	-0.010054842	-0.13813494	3.4925072	9.162624	Sitting_Read
12:12:40.087	-0.21309046	3.3735332	8.822903	-0.0029113838	0.012354138	-0.010054842	-0.13813494	3.4925072	9.162624	Sitting_Read
12:12:40.110	-0.21309046	3.3735332	8.822903	-0.0029113838	0.012354138	-0.010054842	-0.13813494	3.4925072	9.162624	Sitting_Read
12:12:40.133	-0.21309046	3.3735332	8.822903	-0.0029113838	0.012354138	-0.010054842	-0.13813494	3.4925072	9.162624	Sitting_Read
12:12:40.156	-0.13647367	3.354379	8.873182	-0.018793881	-0.007193549	0.014379768	-0.16336378	3.4954035	9.161105	Sitting_Read
12:12:40.179	-0.13647367	3.354379	8.873182	-0.018793881	-0.007193549	0.014379768	-0.16336378	3.4954035	9.161105	Sitting_Read
12:12:40.202	-0.13647367	3.354379	8.873182	-0.018793881	-0.007193549	0.014379768	-0.16336378	3.4954035	9.161105	Sitting_Read
12:12:40.225	-0.13647367	3.354379	8.873182	-0.018793881	-0.007193549	0.014379768	-0.16336378	3.4954035	9.161105	Sitting_Read
12:12:40.248	-0.13647367	3.354379	8.873182	-0.018793881	-0.007193549	0.014379768	-0.16336378	3.4954035	9.161105	Sitting_Read
12:12:40.271	-0.13647367	3.354379	8.873182	-0.018793881	-0.007193549	0.014379768	-0.16336378	3.4954035	9.161105	Sitting_Read
12:12:40.294	-0.13647367	3.354379	8.873182	-0.018793881	-0.007193549	0.014379768	-0.16336378	3.4954035	9.161105	Sitting_Read
12:12:40.317	-0.13647367	3.354379	8.873182	-0.018793881	-0.007193549	0.014379768	-0.16336378	3.4954035	9.161105	Sitting_Read
12:12:40.340	-0.043096945	3.2873392	8.985713	0.0074733254	0.011132408	0.00766025	-0.15676484	3.4818761	9.16637	Sitting_Read
12:12:40.363	-0.043096945	3.2873392	8.985713	0.0074733254	0.011132408	0.00766025	-0.15676484	3.4818761	9.16637	Sitting_Read
12:12:40.385	-0.043096945	3.2873392	8.985713	0.0074733254	0.011132408	0.00766025	-0.15676484	3.4818761	9.16637	Sitting_Read
12:12:40.407	-0.043096945	3.2873392	8.985713	0.0074733254	0.011132408	0.00766025	-0.15676484	3.4818761	9.16637	Sitting_Read
12:12:40.431	-0.043096945	3.2873392	8.985713	0.0074733254	0.011132408	0.00766025	-0.15676484	3.4818761	9.16637	Sitting_Read
12:12:40.454	-0.043096945	3.2873392	8.985713	0.0074733254	0.011132408	0.00766025	-0.15676484	3.4818761	9.16637	Sitting_Read
12:12:40.476	-0.043096945	3.2873392	8.985713	0.0074733254	0.011132408	0.00766025	-0.15676484	3.4818761	9.16637	Sitting_Read
12:12:40.500	-0.043096945	3.2873392	8.985713	0.0074733254	0.011132408	0.00766025	-0.15676484	3.4818761	9.16637	Sitting_Read
12:12:40.524	-0.18196489	3.347196	8.861211	-0.01635042	0.0025802949	-0.002724459	-0.16955534	3.487382	9.164048	Sitting_Read
12:12:40.547	-0.18196489	3.347196	8.861211	-0.01635042	0.0025802949	-0.002724459	-0.16955534	3.487382	9.164048	Sitting_Read
12:12:40.569	-0.18196489	3.347196	8.861211	-0.01635042	0.0025802949	-0.002724459	-0.16955534	3.487382	9.164048	Sitting_Read
12:12:40.592	-0.18196489	3.347196	8.861211	-0.01635042	0.0025802949	-0.002724459	-0.16955534	3.487382	9.164048	Sitting_Read
12:12:40.616	-0.18196489	3.347196	8.861211	-0.01635042	0.0025802949	-0.002724459	-0.16955534	3.487382	9.164048	Sitting_Read
12:12:40.639	-0.18196489	3.347196	8.861211	-0.01635042	0.0025802949	-0.002724459	-0.16955534	3.487382	9.164048	Sitting_Read
12:12:40.662	-0.18196489	3.347196	8.861211	-0.01635042	0.0025802949	-0.002724459	-0.16955534	3.487382	9.164048	Sitting_Read
12:12:40.685	-0.17717634	3.3998702	8.851634	0.015414573	0.00013683381	-0.0015027284	-0.16896628	3.4800913	9.16683	Sitting_Read
12:12:40.708	-0.17717634	3.3998702	8.851634	0.015414573	0.00013683381	-0.0015027284	-0.16896628	3.4800913	9.16683	Sitting_Read
12:12:40.731	-0.17717634	3.3998702	8.851634	0.015414573	0.00013683381	-0.0015027284	-0.16896628	3.4800913	9.16683	Sitting_Read
12:12:40.753	-0.17717634	3.3998702	8.851634	0.015414573	0.00013683381	-0.0015027284	-0.16896628	3.4800913	9.16683	Sitting_Read
12:12:40.775	-0.17717634	3.3998702	8.851634	0.015414573	0.00013683381	-0.0015027284	-0.16896628	3.4800913	9.16683	Sitting_Read
12:12:40.798	-0.17717634	3.3998702	8.851634	0.015414573	0.00013683381	-0.0015027284	-0.16896628	3.4800913	9.16683	Sitting_Read
12:12:40.821	-0.17717634	3.3998702	8.851634	0.015414573	0.00013683381	-0.0015027284	-0.16896628	3.4800913	9.16683	Sitting_Read
12:12:40.845	-0.17717634	3.3998702	8.851634	0.015414573	0.00013683381	-0.0015027284	-0.16896628	3.4800913	9.16683	Sitting_Read
12:12:40.868	-0.24182175	3.3831103	8.801354	-0.02001561	-0.023076046	0.012547173	-0.1889527	3.485766	9.164284	Sitting_Read
12:12:40.891	-0.24182175	3.3831103	8.801354	-0.02001561	-0.023076046	0.012547173	-0.1889527	3.485766	9.164284	Sitting_Read
12:12:40.914	-0.24182175	3.3831103	8.801354	-0.02001561	-0.023076046	0.012547173	-0.1889527	3.485766	9.164284	Sitting_Read
12:12:40.937	-0.24182175	3.3831103	8.801354	-0.02001561	-0.023076046	0.012547173	-0.1889527	3.485766	9.164284	Sitting_Read
12:12:40.961	-0.24182175	3.3831103	8.801354	-0.02001561	-0.023076046	0.012547173	-0.1889527	3.485766	9.164284	Sitting_Read
12:12:40.984	-0.24182175	3.3831103	8.801354	-0.02001561	-0.023076046	0.012547173	-0.1889527	3.485766	9.164284	Sitting_Read
12:12:41.007	-0.24182175	3.3831103	8.801354	-0.02001561	-0.023076046	0.012547173	-0.1889527	3.485766	9.164284	Sitting_Read
12:12:41.030	-0.24182175	3.3831103	8.801354	-0.02001561	-0.023076046	0.012547173	-0.1889527	3.485766	9.164284	Sitting_Read
12:12:41.053	-0.102953814	3.3591676	8.873182	-0.016961284	0.0050237556	0.00032986724	-0.15537089	3.4675453	9.1718235	Sitting_Read
12:12:41.077	-0.102953814	3.3591676	8.873182	-0.016961284	0.0050237556	0.00032986724	-0.15537089	3.4675453	9.1718235	Sitting_Read
12:12:41.100	-0.102953814	3.3591676	8.873182	-0.016961284	0.0050237556	0.00032986724	-0.15537089	3.4675453	9.1718235	Sitting_Read
12:12:41.123	-0.102953814	3.3591676	8.873182	-0.016961284	0.0050237556	0.00032986724	-0.15537089	3.4675453	9.1718235	Sitting_Read
12:12:41.146	-0.102953814	3.3591676	8.873182	-0.016961284	0.0050237556	0.00032986724	-0.15537089	3.4675453	9.1718235	Sitting_Read
12:12:41.168	-0.102953814	3.3591676	8.873182	-0.016961284	0.0050237556	0.00032986724	-0.15537089	3.4675453	9.1718235	Sitting_Read
12:12:41.191	-0.102953814	3.3591676	8.873182	-0.016961284	0.0050237556	0.00032986724	-0.15537089	3.4675453	9.1718235	Sitting_Read
12:12:41.214	-0.102953814	3.3591676	8.873182	-0.016961284	0.0050237556	0.00032986724	-0.15537089	3.4675453	9.1718235	Sitting_Read
12:12:41.237	0.0023942748	3.1604428	8.834874	0.068559855	0.0147976	-0.017385226	-0.17880847	3.4681394	9.171172	Sitting_Read
12:12:41.260	0.0023942748	3.1604428	8.834874	0.068559855	0.0147976	-0.017385226	-0.17880847	3.4681394	9.171172	Sitting_Read
12:12:41.283	0.0023942748	3.1604428	8.834874	0.068559855	0.0147976	-0.017385226	-0.17880847	3.4681394	9.171172	Sitting_Read
12:12:41.307	0.0023942748	3.1604428	8.834874	0.068559855	0.0147976	-0.017385226	-0.17880847	3.4681394	9.171172	Sitting_Read
12:12:41.330	0.0023942748	3.1604428	8.834874	0.068559855	0.0147976	-0.017385226	-0.17880847	3.4681394	9.171172	Sitting_Read
12:12:41.353	0.0023942748	3.1604428	8.834874	0.068559855	0.0147976	-0.017385226	-0.17880847	3.4681394	9.171172	Sitting_Read
12:12:41.376	0.0023942748	3.1604428	8.834874	0.068559855	0.0147976	-0.017385226	-0.17880847	3.4681394	9.171172	Sitting_Read
12:12:41.399	0.0023942748	3.1604428	8.834874	0.068559855	0.0147976	-0.017385226	-0.17880847	3.4681394	9.171172	Sitting_Read
12:12:41.423	-0.27055305	3.45015	8.849239	-0.046282817	-0.04873239	0.021099284	-0.19925357	3.4865432	9.163771	Sitting_Read
12:12:41.446	-0.27055305	3.45015	8.849239	-0.046282817	-0.04873239	0.021099284	-0.19925357	3.4865432	9.163771	Sitting_Read
12:12:41.468	-0.27055305	3.45015	8.849239	-0.046282817	-0.04873239	0.021099284	-0.19925357	3.4865432	9.163771	Sitting_Read
12:12:41.491	-0.27055305	3.45015	8.849239	-0.046282817	-0.04873239	0.021099284	-0.19925357	3.4865432	9.163771	Sitting_Read
12:12:41.514	-0.27055305	3.45015	8.849239	-0.046282817	-0.04873239	0.021099284	-0.19925357	3.4865432	9.163771	Sitting_Read
12:12:41.538	-0.27055305	3.45015	8.849239	-0.046282817	-0.04873239	0.021099284	-0.19925357	3.4865432	9.163771	Sitting_Read
12:12:41.560	-0.27055305	3.45015	8.849239	-0.046282817	-0.04873239	0.021099284	-0.19925357	3.4865432	9.163771	Sitting_Read
12:12:41.583	0.27055305	3.284945	9.076695	0.07283591	0.0056346213	-0.016774358	-0.07592048	3.4255607	9.188587	Sitting_Read
12:12:41.606	0.27055305	3.284945	9.076695	0.07283591	0.0056346213	-0.016774358	-0.07592048	3.4255607	9.188587	Sitting_Read
12:12:41.628	0.27055305	3.284945	9.076695	0.07283591	0.0056346213	-0.016774358	-0.07592048	3.4255607	9.188587	Sitting_Read
12:12:41.652	0.27055305	3.284945	9.076695	0.07283591	0.0056346213	-0.016774358	-0.07592048	3.4255607	9.188587	Sitting_Read
12:12:41.675	0.27055305	3.284945	9.076695	0.07283591	0.0056346213	-0.016774358	-0.07592048	3.4255607	9.188587	Sitting_Read
12:12:41.698	0.27055305	3.284945	9.076695	0.07283591	0.0056346213	-0.016774358	-0.07592048	3.4255607	9.188587	Sitting_Read
12:12:41.721	0.27055305	3.284945	9.076695	0.07283591	0.0056346213	-0.016774358	-0.07592048	3.4255607	9.188587	Sitting_Read
12:12:41.744	0.27055305	3.284945	9.076695	0.07283591	0.0056346213	-0.016774358	-0.07592048	3.4255607	9.188587	Sitting_Read
12:12:41.767	0.31365	2.9497466	9.203592	-0.093319446	-0.011469605	0.032705728	-0.053751025	3.4101691	9.194468	Sitting_Read
12:12:41.790	0.31365	2.9497466	9.203592	-0.093319446	-0.011469605	0.032705728	-0.053751025	3.4101691	9.194468	Sitting_Read
12:12:41.813	0.31365	2.9497466	9.203592	-0.093319446	-0.011469605	0.032705728	-0.053751025	3.4101691	9.194468	Sitting_Read
12:12:41.836	0.31365	2.9497466	9.203592	-0.093319446	-0.011469605	0.032705728	-0.053751025	3.4101691	9.194468	Sitting_Read
12:12:41.859	0.31365	2.9497466	9.203592	-0.093319446	-0.011469605	0.032705728	-0.053751025	3.4101691	9.194468	Sitting_Read
12:12:41.884	0.31365	2.9497466	9.203592	-0.093319446	-0.011469605	0.032705728	-0.053751025	3.4101691	9.194468	Sitting_Read
12:12:41.906	0.31365	2.9497466	9.203592	-0.093319446	-0.011469605	0.032705728	-0.053751025	3.4101691	9.194468	Sitting_Read
12:12:41.927	0.31365	2.9497466	9.203592	-0.093319446	-0.011469605	0.032705728	-0.053751025	3.4101691	9.194468	Sitting_Read
12:12:41.950	-0.031125572	3.2873392	8.992896	-0.024902532	0.07771672	0.022321016	-0.1353608	3.439825	9.182572	Sitting_Read
12:12:41.971	-0.031125572	3.2873392	8.992896	-0.024902532	0.07771672	0.022321016	-0.1353608	3.439825	9.182572	Sitting_Read
12:12:41.995	-0.031125572	3.2873392	8.992896	-0.024902532	0.07771672	0.022321016	-0.1353608	3.439825	9.182572	Sitting_Read
12:12:42.018	-0.031125572	3.2873392	8.992896	-0.024902532	0.07771672	0.022321016	-0.1353608	3.439825	9.182572	Sitting_Read
12:12:42.041	-0.031125572	3.2873392	8.992896	-0.024902532	0.07771672	0.022321016	-0.1353608	3.439825	9.182572	Sitting_Read
12:12:42.064	-0.031125572	3.2873392	8.992896	-0.024902532	0.07771672	0.022321016	-0.1353608	3.439825	9.182572	Sitting_Read
12:12:42.087	-0.031125572	3.2873392	8.992896	-0.024902532	0.07771672	0.022321016	-0.1353608	3.439825	9.182572	Sitting_Read
12:12:42.111	-0.031125572	3.2873392	8.992896	-0.024902532	0.07771672	0.022321016	-0.1353608	3.439825	9.182572	Sitting_Read
12:12:42.134	0.46209505	3.2897336	8.099832	0.03984918	-0.17945755	0.06935764	-0.09768135	3.4411879	9.18254	Sitting_Read
12:12:42.157	0.46209505	3.2897336	8.099832	0.03984918	-0.17945755	0.06935764	-0.09768135	3.4411879	9.18254	Sitting_Read
12:12:42.180	0.46209505	3.2897336	8.099832	0.03984918	-0.17945755	0.06935764	-0.09768135	3.4411879	9.18254	Sitting_Read
12:12:42.203	0.46209505	3.2897336	8.099832	0.03984918	-0.17945755	0.06935764	-0.09768135	3.4411879	9.18254	Sitting_Read
12:12:42.225	0.46209505	3.2897336	8.099832	0.03984918	-0.17945755	0.06935764	-0.09768135	3.4411879	9.18254	Sitting_Read
12:12:42.248	0.46209505	3.2897336	8.099832	0.03984918	-0.17945755	0.06935764	-0.09768135	3.4411879	9.18254	Sitting_Read
12:12:42.271	0.46209505	3.2897336	8.099832	0.03984918	-0.17945755	0.06935764	-0.09768135	3.4411879	9.18254	Sitting_Read
12:12:42.294	0.46209505	3.2897336	8.099832	0.03984918	-0.17945755	0.06935764	-0.09768135	3.4411879	9.18254	Sitting_Read
12:12:42.317	0.12450229	3.205934	8.954588	0.0325188	0.0428974	-0.010665707	0.004355419	3.427543	9.188161	Sitting_Read
12:12:42.341	0.12450229	3.205934	8.954588	0.0325188	0.0428974	-0.010665707	0.004355419	3.427543	9.188161	Sitting_Read
12:12:42.364	0.12450229	3.205934	8.954588	0.0325188	0.0428974	-0.010665707	0.004355419	3.427543	9.188161	Sitting_Read
12:12:42.387	0.12450229	3.205934	8.954588	0.0325188	0.0428974	-0.010665707	0.004355419	3.427543	9.188161	Sitting_Read
12:12:42.410	0.12450229	3.205934	8.954588	0.0325188	0.0428974	-0.010665707	0.004355419	3.427543	9.188161	Sitting_Read
12:12:42.433	0.12450229	3.205934	8.954588	0.0325188	0.0428974	-0.010665707	0.004355419	3.427543	9.188161	Sitting_Read
12:12:42.456	0.12450229	3.205934	8.954588	0.0325188	0.0428974	-0.010665707	0.004355419	3.427543	9.188161	Sitting_Read
12:12:42.478	0.12450229	3.205934	8.954588	0.0325188	0.0428974	-0.010665707	0.004355419	3.427543	9.188161	Sitting_Read
12:12:42.501	0.13647367	3.3328304	8.968953	0.006251595	-0.005971818	-0.067476176	-0.008366262	3.4601517	9.175928	Sitting_Read
12:12:42.524	0.13647367	3.3328304	8.968953	0.006251595	-0.005971818	-0.067476176	-0.008366262	3.4601517	9.175928	Sitting_Read
12:12:42.547	0.13647367	3.3328304	8.968953	0.006251595	-0.005971818	-0.067476176	-0.008366262	3.4601517	9.175928	Sitting_Read
12:12:42.570	0.13647367	3.3328304	8.968953	0.006251595	-0.005971818	-0.067476176	-0.008366262	3.4601517	9.175928	Sitting_Read
12:12:42.592	0.13647367	3.3328304	8.968953	0.006251595	-0.005971818	-0.067476176	-0.008366262	3.4601517	9.175928	Sitting_Read
12:12:42.615	0.13647367	3.3328304	8.968953	0.006251595	-0.005971818	-0.067476176	-0.008366262	3.4601517	9.175928	Sitting_Read
12:12:42.638	0.13647367	3.3328304	8.968953	0.006251595	-0.005971818	-0.067476176	-0.008366262	3.4601517	9.175928	Sitting_Read
12:12:42.661	0.13647367	3.3328304	8.968953	0.006251595	-0.005971818	-0.067476176	-0.008366262	3.4601517	9.175928	Sitting_Read
12:12:42.685	-0.20351335	3.2873392	9.093455	-0.022459073	-0.038347676	0.011936307	-0.023880934	3.4833007	9.167137	Sitting_Read
12:12:42.709	-0.20351335	3.2873392	9.093455	-0.022459073	-0.038347676	0.011936307	-0.023880934	3.4833007	9.167137	Sitting_Read
12:12:42.730	-0.20351335	3.2873392	9.093455	-0.022459073	-0.038347676	0.011936307	-0.023880934	3.4833007	9.167137	Sitting_Read
12:12:42.752	-0.20351335	3.2873392	9.093455	-0.022459073	-0.038347676	0.011936307	-0.023880934	3.4833007	9.167137	Sitting_Read
12:12:42.775	-0.20351335	3.2873392	9.093455	-0.022459073	-0.038347676	0.011936307	-0.023880934	3.4833007	9.167137	Sitting_Read
12:12:42.799	-0.20351335	3.2873392	9.093455	-0.022459073	-0.038347676	0.011936307	-0.023880934	3.4833007	9.167137	Sitting_Read
12:12:42.822	-0.20351335	3.2873392	9.093455	-0.022459073	-0.038347676	0.011936307	-0.023880934	3.4833007	9.167137	Sitting_Read
12:12:42.844	-0.12689656	3.4309957	8.89952	0.04412524	0.070386335	0.031483997	-0.029247139	3.4255762	9.188849	Sitting_Read
12:12:42.864	-0.12689656	3.4309957	8.89952	0.04412524	0.070386335	0.031483997	-0.029247139	3.4255762	9.188849	Sitting_Read
12:12:42.885	-0.12689656	3.4309957	8.89952	0.04412524	0.070386335	0.031483997	-0.029247139	3.4255762	9.188849	Sitting_Read
12:12:42.905	-0.12689656	3.4309957	8.89952	0.04412524	0.070386335	0.031483997	-0.029247139	3.4255762	9.188849	Sitting_Read
12:12:42.929	-0.12689656	3.4309957	8.89952	0.04412524	0.070386335	0.031483997	-0.029247139	3.4255762	9.188849	Sitting_Read
12:12:42.950	-0.12689656	3.4309957	8.89952	0.04412524	0.070386335	0.031483997	-0.029247139	3.4255762	9.188849	Sitting_Read
12:12:42.971	-0.12689656	3.4309957	8.89952	0.04412524	0.070386335	0.031483997	-0.029247139	3.4255762	9.188849	Sitting_Read
12:12:42.996	-0.12689656	3.4309957	8.89952	0.04412524	0.070386335	0.031483997	-0.029247139	3.4255762	9.188849	Sitting_Read
12:12:43.018	-0.12689656	3.4309957	8.89952	0.04412524	0.070386335	0.031483997	-0.029247139	3.4255762	9.188849	Sitting_Read
12:12:43.046	0.0071828244	3.3112822	8.868394	0.0074733254	0.024571443	0.021710152	-0.02765037	3.4276195	9.188091	Sitting_Read
12:12:43.068	0.0071828244	3.3112822	8.868394	0.0074733254	0.024571443	0.021710152	-0.02765037	3.4276195	9.188091	Sitting_Read
12:12:43.089	0.0071828244	3.3112822	8.868394	0.0074733254	0.024571443	0.021710152	-0.02765037	3.4276195	9.188091	Sitting_Read
12:12:43.112	0.0071828244	3.3112822	8.868394	0.0074733254	0.024571443	0.021710152	-0.02765037	3.4276195	9.188091	Sitting_Read
12:12:43.134	0.0071828244	3.3112822	8.868394	0.0074733254	0.024571443	0.021710152	-0.02765037	3.4276195	9.188091	Sitting_Read
12:12:43.155	0.0071828244	3.3112822	8.868394	0.0074733254	0.024571443	0.021710152	-0.02765037	3.4276195	9.188091	Sitting_Read
12:12:43.179	0.0071828244	3.3112822	8.868394	0.0074733254	0.024571443	0.021710152	-0.02765037	3.4276195	9.188091	Sitting_Read
12:12:43.200	-0.09577099	3.3615618	8.743892	0.009916786	0.024571443	0.0039950586	-0.051843584	3.4220183	9.190075	Sitting_Read
12:12:43.222	-0.09577099	3.3615618	8.743892	0.009916786	0.024571443	0.0039950586	-0.051843584	3.4220183	9.190075	Sitting_Read
12:12:43.246	-0.09577099	3.3615618	8.743892	0.009916786	0.024571443	0.0039950586	-0.051843584	3.4220183	9.190075	Sitting_Read
12:12:43.269	-0.09577099	3.3615618	8.743892	0.009916786	0.024571443	0.0039950586	-0.051843584	3.4220183	9.190075	Sitting_Read
12:12:43.289	-0.09577099	3.3615618	8.743892	0.009916786	0.024571443	0.0039950586	-0.051843584	3.4220183	9.190075	Sitting_Read
12:12:43.313	-0.09577099	3.3615618	8.743892	0.009916786	0.024571443	0.0039950586	-0.051843584	3.4220183	9.190075	Sitting_Read
12:12:43.334	-0.09577099	3.3615618	8.743892	0.009916786	0.024571443	0.0039950586	-0.051843584	3.4220183	9.190075	Sitting_Read
12:12:43.355	-0.09577099	3.3615618	8.743892	0.009916786	0.024571443	0.0039950586	-0.051843584	3.4220183	9.190075	Sitting_Read
12:12:43.381	-0.15083931	3.258608	8.968953	-0.0065765753	0.024571443	0.024153613	-0.06597192	3.413307	9.193222	Sitting_Read
12:12:43.403	-0.15083931	3.258608	8.968953	-0.0065765753	0.024571443	0.024153613	-0.06597192	3.413307	9.193222	Sitting_Read
12:12:43.424	-0.15083931	3.258608	8.968953	-0.0065765753	0.024571443	0.024153613	-0.06597192	3.413307	9.193222	Sitting_Read
12:12:43.447	-0.15083931	3.258608	8.968953	-0.0065765753	0.024571443	0.024153613	-0.06597192	3.413307	9.193222	Sitting_Read
12:12:43.469	-0.15083931	3.258608	8.968953	-0.0065765753	0.024571443	0.024153613	-0.06597192	3.413307	9.193222	Sitting_Read
12:12:43.491	-0.15083931	3.258608	8.968953	-0.0065765753	0.024571443	0.024153613	-0.06597192	3.413307	9.193222	Sitting_Read
12:12:43.514	-0.15083931	3.258608	8.968953	-0.0065765753	0.024571443	0.024153613	-0.06597192	3.413307	9.193222	Sitting_Read
12:12:43.535	-0.15083931	3.258608	8.968953	-0.0065765753	0.024571443	0.024153613	-0.06597192	3.413307	9.193222	Sitting_Read
12:12:43.556	-0.15083931	3.258608	8.968953	-0.0065765753	0.024571443	0.024153613	-0.06597192	3.413307	9.193222	Sitting_Read
12:12:43.580	-0.11253092	3.2610023	8.9186735	-0.003522249	0.031901825	0.025375342	-0.07402122	3.4175751	9.191576	Sitting_Read
12:12:43.602	-0.11253092	3.2610023	8.9186735	-0.003522249	0.031901825	0.025375342	-0.07402122	3.4175751	9.191576	Sitting_Read
12:12:43.624	-0.11253092	3.2610023	8.9186735	-0.003522249	0.031901825	0.025375342	-0.07402122	3.4175751	9.191576	Sitting_Read
12:12:43.647	-0.11253092	3.2610023	8.9186735	-0.003522249	0.031901825	0.025375342	-0.07402122	3.4175751	9.191576	Sitting_Read
12:12:43.669	-0.11253092	3.2610023	8.9186735	-0.003522249	0.031901825	0.025375342	-0.07402122	3.4175751	9.191576	Sitting_Read
12:12:43.691	-0.11253092	3.2610023	8.9186735	-0.003522249	0.031901825	0.025375342	-0.07402122	3.4175751	9.191576	Sitting_Read
12:12:43.715	-0.11253092	3.2610023	8.9186735	-0.003522249	0.031901825	0.025375342	-0.07402122	3.4175751	9.191576	Sitting_Read
12:12:43.737	-0.11253092	3.2610023	8.9186735	-0.003522249	0.031901825	0.025375342	-0.07402122	3.4175751	9.191576	Sitting_Read
12:12:43.758	-0.11971374	3.258608	9.103033	0.0025864034	0.009910678	0.016212365	-0.08906711	3.4155426	9.192199	Sitting_Read
12:12:43.783	-0.11971374	3.258608	9.103033	0.0025864034	0.009910678	0.016212365	-0.08906711	3.4155426	9.192199	Sitting_Read
12:12:43.805	-0.11971374	3.258608	9.103033	0.0025864034	0.009910678	0.016212365	-0.08906711	3.4155426	9.192199	Sitting_Read
12:12:43.826	-0.11971374	3.258608	9.103033	0.0025864034	0.009910678	0.016212365	-0.08906711	3.4155426	9.192199	Sitting_Read
12:12:43.848	-0.11971374	3.258608	9.103033	0.0025864034	0.009910678	0.016212365	-0.08906711	3.4155426	9.192199	Sitting_Read
12:12:43.869	-0.11971374	3.258608	9.103033	0.0025864034	0.009910678	0.016212365	-0.08906711	3.4155426	9.192199	Sitting_Read
12:12:43.891	-0.11971374	3.258608	9.103033	0.0025864034	0.009910678	0.016212365	-0.08906711	3.4155426	9.192199	Sitting_Read
12:12:43.916	-0.11971374	3.258608	9.103033	0.0025864034	0.009910678	0.016212365	-0.08906711	3.4155426	9.192199	Sitting_Read
12:12:43.937	-0.19633053	3.2825508	8.940222	-0.015128689	0.011743274	0.014379768	-0.11004414	3.4272804	9.187601	Sitting_Read
12:12:43.960	-0.19633053	3.2825508	8.940222	-0.015128689	0.011743274	0.014379768	-0.11004414	3.4272804	9.187601	Sitting_Read
12:12:43.982	-0.19633053	3.2825508	8.940222	-0.015128689	0.011743274	0.014379768	-0.11004414	3.4272804	9.187601	Sitting_Read
12:12:44.003	-0.19633053	3.2825508	8.940222	-0.015128689	0.011743274	0.014379768	-0.11004414	3.4272804	9.187601	Sitting_Read
12:12:44.024	-0.19633053	3.2825508	8.940222	-0.015128689	0.011743274	0.014379768	-0.11004414	3.4272804	9.187601	Sitting_Read
12:12:44.048	-0.19633053	3.2825508	8.940222	-0.015128689	0.011743274	0.014379768	-0.11004414	3.4272804	9.187601	Sitting_Read
12:12:44.069	-0.19633053	3.2825508	8.940222	-0.015128689	0.011743274	0.014379768	-0.11004414	3.4272804	9.187601	Sitting_Read
12:12:44.090	-0.19633053	3.2825508	8.940222	-0.015128689	0.011743274	0.014379768	-0.11004414	3.4272804	9.187601	Sitting_Read
12:12:44.111	-0.36392978	3.502824	9.081485	-0.04139589	-0.019410854	0.03331659	-0.107341744	3.4131262	9.192901	Sitting_Read
12:12:44.132	-0.36392978	3.502824	9.081485	-0.04139589	-0.019410854	0.03331659	-0.107341744	3.4131262	9.192901	Sitting_Read
12:12:44.153	-0.36392978	3.502824	9.081485	-0.04139589	-0.019410854	0.03331659	-0.107341744	3.4131262	9.192901	Sitting_Read
12:12:44.174	-0.36392978	3.502824	9.081485	-0.04139589	-0.019410854	0.03331659	-0.107341744	3.4131262	9.192901	Sitting_Read
12:12:44.196	-0.36392978	3.502824	9.081485	-0.04139589	-0.019410854	0.03331659	-0.107341744	3.4131262	9.192901	Sitting_Read
12:12:44.217	-0.36392978	3.502824	9.081485	-0.04139589	-0.019410854	0.03331659	-0.107341744	3.4131262	9.192901	Sitting_Read
12:12:44.239	-0.36392978	3.502824	9.081485	-0.04139589	-0.019410854	0.03331659	-0.107341744	3.4131262	9.192901	Sitting_Read
12:12:44.260	-0.36392978	3.502824	9.081485	-0.04139589	-0.019410854	0.03331659	-0.107341744	3.4131262	9.192901	Sitting_Read
12:12:44.282	-0.339987	3.529161	8.645726	0.008695056	-0.013913067	-0.0039461893	-0.18091756	3.4876854	9.163715	Sitting_Read
12:12:44.303	-0.339987	3.529161	8.645726	0.008695056	-0.013913067	-0.0039461893	-0.18091756	3.4876854	9.163715	Sitting_Read
12:12:44.324	-0.339987	3.529161	8.645726	0.008695056	-0.013913067	-0.0039461893	-0.18091756	3.4876854	9.163715	Sitting_Read
12:12:44.345	-0.339987	3.529161	8.645726	0.008695056	-0.013913067	-0.0039461893	-0.18091756	3.4876854	9.163715	Sitting_Read
12:12:44.366	-0.339987	3.529161	8.645726	0.008695056	-0.013913067	-0.0039461893	-0.18091756	3.4876854	9.163715	Sitting_Read
12:12:44.388	-0.339987	3.529161	8.645726	0.008695056	-0.013913067	-0.0039461893	-0.18091756	3.4876854	9.163715	Sitting_Read
12:12:44.408	-0.339987	3.529161	8.645726	0.008695056	-0.013913067	-0.0039461893	-0.18091756	3.4876854	9.163715	Sitting_Read
12:12:44.429	-0.339987	3.529161	8.645726	0.008695056	-0.013913067	-0.0039461893	-0.18091756	3.4876854	9.163715	Sitting_Read
12:12:44.451	-0.339987	3.529161	8.645726	0.008695056	-0.013913067	-0.0039461893	-0.18091756	3.4876854	9.163715	Sitting_Read
12:12:44.482	-0.17238778	3.3591676	8.8636055	0.0129711125	0.011743274	-0.008833112	-0.1548679	3.485071	9.165188	Sitting_Read
12:12:44.515	-0.17238778	3.3591676	8.8636055	0.0129711125	0.011743274	-0.008833112	-0.1548679	3.485071	9.165188	Sitting_Read
12:12:44.549	-0.17238778	3.3591676	8.8636055	0.0129711125	0.011743274	-0.008833112	-0.1548679	3.485071	9.165188	Sitting_Read
12:12:44.585	-0.17238778	3.3591676	8.8636055	0.0129711125	0.011743274	-0.008833112	-0.1548679	3.485071	9.165188	Sitting_Read
12:12:44.623	-0.17238778	3.3591676	8.8636055	0.0129711125	0.011743274	-0.008833112	-0.1548679	3.485071	9.165188	Sitting_Read
12:12:44.651	-0.30167863	3.5052183	8.897125	0.03007534	0.008078082	-0.01799609	-0.18952465	3.5037334	9.157418	Sitting_Read
12:12:44.686	-0.30167863	3.5052183	8.897125	0.03007534	0.008078082	-0.01799609	-0.18952465	3.5037334	9.157418	Sitting_Read
12:12:44.719	-0.30167863	3.5052183	8.897125	0.03007534	0.008078082	-0.01799609	-0.18952465	3.5037334	9.157418	Sitting_Read
12:12:44.742	-0.30167863	3.5052183	8.897125	0.03007534	0.008078082	-0.01799609	-0.18952465	3.5037334	9.157418	Sitting_Read
12:12:44.767	-0.30167863	3.5052183	8.897125	0.03007534	0.008078082	-0.01799609	-0.18952465	3.5037334	9.157418	Sitting_Read
12:12:44.790	-0.30167863	3.5052183	8.897125	0.03007534	0.008078082	-0.01799609	-0.18952465	3.5037334	9.157418	Sitting_Read
12:12:44.813	-0.30167863	3.5052183	8.897125	0.03007534	0.008078082	-0.01799609	-0.18952465	3.5037334	9.157418	Sitting_Read
12:12:44.836	-0.34716985	3.5052183	8.626573	0.041681778	0.01724106	-0.01799609	-0.2057897	3.5164165	9.152204	Sitting_Read
12:12:44.861	-0.34716985	3.5052183	8.626573	0.041681778	0.01724106	-0.01799609	-0.2057897	3.5164165	9.152204	Sitting_Read
12:12:44.885	-0.34716985	3.5052183	8.626573	0.041681778	0.01724106	-0.01799609	-0.2057897	3.5164165	9.152204	Sitting_Read
12:12:44.906	-0.34716985	3.5052183	8.626573	0.041681778	0.01724106	-0.01799609	-0.2057897	3.5164165	9.152204	Sitting_Read
12:12:44.929	-0.34716985	3.5052183	8.626573	0.041681778	0.01724106	-0.01799609	-0.2057897	3.5164165	9.152204	Sitting_Read
12:12:44.952	-0.34716985	3.5052183	8.626573	0.041681778	0.01724106	-0.01799609	-0.2057897	3.5164165	9.152204	Sitting_Read
12:12:44.974	-0.34716985	3.5052183	8.626573	0.041681778	0.01724106	-0.01799609	-0.2057897	3.5164165	9.152204	Sitting_Read
12:12:44.998	-0.34716985	3.5052183	8.626573	0.041681778	0.01724106	-0.01799609	-0.2057897	3.5164165	9.152204	Sitting_Read
12:12:45.021	-0.06464542	3.3352249	8.844451	-0.023069937	-0.057895362	0.03331659	-0.1725494	3.4564924	9.175688	Sitting_Read
12:12:45.045	-0.06464542	3.3352249	8.844451	-0.023069937	-0.057895362	0.03331659	-0.1725494	3.4564924	9.175688	Sitting_Read
12:12:45.066	-0.06464542	3.3352249	8.844451	-0.023069937	-0.057895362	0.03331659	-0.1725494	3.4564924	9.175688	Sitting_Read
12:12:45.090	-0.06464542	3.3352249	8.844451	-0.023069937	-0.057895362	0.03331659	-0.1725494	3.4564924	9.175688	Sitting_Read
12:12:45.113	-0.06464542	3.3352249	8.844451	-0.023069937	-0.057895362	0.03331659	-0.1725494	3.4564924	9.175688	Sitting_Read
12:12:45.135	-0.06464542	3.3352249	8.844451	-0.023069937	-0.057895362	0.03331659	-0.1725494	3.4564924	9.175688	Sitting_Read
12:12:45.158	-0.06464542	3.3352249	8.844451	-0.023069937	-0.057895362	0.03331659	-0.1725494	3.4564924	9.175688	Sitting_Read
12:12:45.181	-0.06464542	3.3352249	8.844451	-0.023069937	-0.057895362	0.03331659	-0.1725494	3.4564924	9.175688	Sitting_Read
12:12:45.203	-0.21548474	3.215511	8.667274	-0.0120743625	0.05939076	0.016212365	-0.17210954	3.449155	9.178457	Sitting_Read
12:12:45.227	-0.21548474	3.215511	8.667274	-0.0120743625	0.05939076	0.016212365	-0.17210954	3.449155	9.178457	Sitting_Read
12:12:45.250	-0.21548474	3.215511	8.667274	-0.0120743625	0.05939076	0.016212365	-0.17210954	3.449155	9.178457	Sitting_Read
12:12:45.273	-0.21548474	3.215511	8.667274	-0.0120743625	0.05939076	0.016212365	-0.17210954	3.449155	9.178457	Sitting_Read
12:12:45.296	-0.21548474	3.215511	8.667274	-0.0120743625	0.05939076	0.016212365	-0.17210954	3.449155	9.178457	Sitting_Read
12:12:45.318	-0.21548474	3.215511	8.667274	-0.0120743625	0.05939076	0.016212365	-0.17210954	3.449155	9.178457	Sitting_Read
12:12:45.342	-0.21548474	3.215511	8.667274	-0.0120743625	0.05939076	0.016212365	-0.17210954	3.449155	9.178457	Sitting_Read
12:12:45.366	-0.27055305	3.5052183	8.605023	0.0148037085	0.041675672	0.008271115	-0.21824966	3.4321566	9.1838455	Sitting_Read
12:12:45.389	-0.27055305	3.5052183	8.605023	0.0148037085	0.041675672	0.008271115	-0.21824966	3.4321566	9.1838455	Sitting_Read
12:12:45.412	-0.27055305	3.5052183	8.605023	0.0148037085	0.041675672	0.008271115	-0.21824966	3.4321566	9.1838455	Sitting_Read
12:12:45.435	-0.27055305	3.5052183	8.605023	0.0148037085	0.041675672	0.008271115	-0.21824966	3.4321566	9.1838455	Sitting_Read
12:12:45.458	-0.27055305	3.5052183	8.605023	0.0148037085	0.041675672	0.008271115	-0.21824966	3.4321566	9.1838455	Sitting_Read
12:12:45.481	-0.27055305	3.5052183	8.605023	0.0148037085	0.041675672	0.008271115	-0.21824966	3.4321566	9.1838455	Sitting_Read
12:12:45.504	-0.27055305	3.5052183	8.605023	0.0148037085	0.041675672	0.008271115	-0.21824966	3.4321566	9.1838455	Sitting_Read
12:12:45.527	-0.27055305	3.5052183	8.605023	0.0148037085	0.041675672	0.008271115	-0.21824966	3.4321566	9.1838455	Sitting_Read
12:12:45.550	-0.098165266	3.2250881	8.8324795	-0.027345993	-0.013913067	-0.0063896505	-0.18076369	3.393812	9.198898	Sitting_Read
12:12:45.573	-0.098165266	3.2250881	8.8324795	-0.027345993	-0.013913067	-0.0063896505	-0.18076369	3.393812	9.198898	Sitting_Read
12:12:45.595	-0.098165266	3.2250881	8.8324795	-0.027345993	-0.013913067	-0.0063896505	-0.18076369	3.393812	9.198898	Sitting_Read
12:12:45.618	-0.098165266	3.2250881	8.8324795	-0.027345993	-0.013913067	-0.0063896505	-0.18076369	3.393812	9.198898	Sitting_Read
12:12:45.641	-0.098165266	3.2250881	8.8324795	-0.027345993	-0.013913067	-0.0063896505	-0.18076369	3.393812	9.198898	Sitting_Read
12:12:45.664	-0.098165266	3.2250881	8.8324795	-0.027345993	-0.013913067	-0.0063896505	-0.18076369	3.393812	9.198898	Sitting_Read
12:12:45.688	-0.098165266	3.2250881	8.8324795	-0.027345993	-0.013913067	-0.0063896505	-0.18076369	3.393812	9.198898	Sitting_Read
12:12:45.711	-0.098165266	3.2250881	8.8324795	-0.027345993	-0.013913067	-0.0063896505	-0.18076369	3.393812	9.198898	Sitting_Read
12:12:45.734	-0.06464542	3.1365	9.019233	-0.015739553	-0.03773681	-0.025937337	-0.15519509	3.3489606	9.215789	Sitting_Read
12:12:45.757	-0.06464542	3.1365	9.019233	-0.015739553	-0.03773681	-0.025937337	-0.15519509	3.3489606	9.215789	Sitting_Read
12:12:45.780	-0.06464542	3.1365	9.019233	-0.015739553	-0.03773681	-0.025937337	-0.15519509	3.3489606	9.215789	Sitting_Read
12:12:45.802	-0.06464542	3.1365	9.019233	-0.015739553	-0.03773681	-0.025937337	-0.15519509	3.3489606	9.215789	Sitting_Read
12:12:45.825	-0.06464542	3.1365	9.019233	-0.015739553	-0.03773681	-0.025937337	-0.15519509	3.3489606	9.215789	Sitting_Read
12:12:45.848	-0.06464542	3.1365	9.019233	-0.015739553	-0.03773681	-0.025937337	-0.15519509	3.3489606	9.215789	Sitting_Read
12:12:45.871	-0.06464542	3.1365	9.019233	-0.015739553	-0.03773681	-0.025937337	-0.15519509	3.3489606	9.215789	Sitting_Read
12:12:45.894	-0.06464542	3.1365	9.019233	-0.015739553	-0.03773681	-0.025937337	-0.15519509	3.3489606	9.215789	Sitting_Read
12:12:45.917	-0.22745611	3.1843855	8.945011	-0.01757215	-0.01757826	-0.031435125	-0.1557121	3.344945	9.217237	Sitting_Read
12:12:45.941	-0.22745611	3.1843855	8.945011	-0.01757215	-0.01757826	-0.031435125	-0.1557121	3.344945	9.217237	Sitting_Read
12:12:45.964	-0.22745611	3.1843855	8.945011	-0.01757215	-0.01757826	-0.031435125	-0.1557121	3.344945	9.217237	Sitting_Read
12:12:45.985	-0.22745611	3.1843855	8.945011	-0.01757215	-0.01757826	-0.031435125	-0.1557121	3.344945	9.217237	Sitting_Read
12:12:46.008	-0.22745611	3.1843855	8.945011	-0.01757215	-0.01757826	-0.031435125	-0.1557121	3.344945	9.217237	Sitting_Read
12:12:46.031	-0.22745611	3.1843855	8.945011	-0.01757215	-0.01757826	-0.031435125	-0.1557121	3.344945	9.217237	Sitting_Read
12:12:46.054	-0.22745611	3.1843855	8.945011	-0.01757215	-0.01757826	-0.031435125	-0.1557121	3.344945	9.217237	Sitting_Read
12:12:46.077	-0.22745611	3.1843855	8.945011	-0.01757215	-0.01757826	-0.031435125	-0.1557121	3.344945	9.217237	Sitting_Read
12:12:46.101	-0.25139886	3.215511	8.877971	0.0013646729	-0.015745662	-0.024104742	-0.1637525	3.3324065	9.221639	Sitting_Read
12:12:46.124	-0.25139886	3.215511	8.877971	0.0013646729	-0.015745662	-0.024104742	-0.1637525	3.3324065	9.221639	Sitting_Read
12:12:46.147	-0.25139886	3.215511	8.877971	0.0013646729	-0.015745662	-0.024104742	-0.1637525	3.3324065	9.221639	Sitting_Read
12:12:46.170	-0.25139886	3.215511	8.877971	0.0013646729	-0.015745662	-0.024104742	-0.1637525	3.3324065	9.221639	Sitting_Read
12:12:46.193	-0.25139886	3.215511	8.877971	0.0013646729	-0.015745662	-0.024104742	-0.1637525	3.3324065	9.221639	Sitting_Read
12:12:46.216	-0.25139886	3.215511	8.877971	0.0013646729	-0.015745662	-0.024104742	-0.1637525	3.3324065	9.221639	Sitting_Read
12:12:46.239	-0.25139886	3.215511	8.877971	0.0013646729	-0.015745662	-0.024104742	-0.1637525	3.3324065	9.221639	Sitting_Read
12:12:46.262	-0.2466103	3.172414	8.935433	0.0019755382	0.015408466	0.0009407325	-0.18732217	3.3207269	9.225402	Sitting_Read
12:12:46.285	-0.2466103	3.172414	8.935433	0.0019755382	0.015408466	0.0009407325	-0.18732217	3.3207269	9.225402	Sitting_Read
12:12:46.308	-0.2466103	3.172414	8.935433	0.0019755382	0.015408466	0.0009407325	-0.18732217	3.3207269	9.225402	Sitting_Read
12:12:46.331	-0.2466103	3.172414	8.935433	0.0019755382	0.015408466	0.0009407325	-0.18732217	3.3207269	9.225402	Sitting_Read
12:12:46.354	-0.2466103	3.172414	8.935433	0.0019755382	0.015408466	0.0009407325	-0.18732217	3.3207269	9.225402	Sitting_Read
12:12:46.377	-0.2466103	3.172414	8.935433	0.0019755382	0.015408466	0.0009407325	-0.18732217	3.3207269	9.225402	Sitting_Read
12:12:46.400	-0.2466103	3.172414	8.935433	0.0019755382	0.015408466	0.0009407325	-0.18732217	3.3207269	9.225402	Sitting_Read
12:12:46.423	-0.2466103	3.172414	8.935433	0.0019755382	0.015408466	0.0009407325	-0.18732217	3.3207269	9.225402	Sitting_Read
12:12:46.446	-0.21548474	3.1939626	8.877971	-0.013296093	-0.012691337	0.016212365	-0.18971476	3.313162	9.228074	Sitting_Read
12:12:46.470	-0.21548474	3.1939626	8.877971	-0.013296093	-0.012691337	0.016212365	-0.18971476	3.313162	9.228074	Sitting_Read
12:12:46.493	-0.21548474	3.1939626	8.877971	-0.013296093	-0.012691337	0.016212365	-0.18971476	3.313162	9.228074	Sitting_Read
12:12:46.516	-0.21548474	3.1939626	8.877971	-0.013296093	-0.012691337	0.016212365	-0.18971476	3.313162	9.228074	Sitting_Read
12:12:46.539	-0.21548474	3.1939626	8.877971	-0.013296093	-0.012691337	0.016212365	-0.18971476	3.313162	9.228074	Sitting_Read
12:12:46.562	-0.21548474	3.1939626	8.877971	-0.013296093	-0.012691337	0.016212365	-0.18971476	3.313162	9.228074	Sitting_Read
12:12:46.585	-0.21548474	3.1939626	8.877971	-0.013296093	-0.012691337	0.016212365	-0.18971476	3.313162	9.228074	Sitting_Read
12:12:46.609	-0.21548474	3.1939626	8.877971	-0.013296093	-0.012691337	0.016212365	-0.18971476	3.313162	9.228074	Sitting_Read
12:12:46.631	-0.15323359	3.15326	8.966559	-0.023069937	-0.021854315	0.021710152	-0.16130203	3.295555	9.234916	Sitting_Read
12:12:46.654	-0.15323359	3.15326	8.966559	-0.023069937	-0.021854315	0.021710152	-0.16130203	3.295555	9.234916	Sitting_Read
12:12:46.676	-0.15323359	3.15326	8.966559	-0.023069937	-0.021854315	0.021710152	-0.16130203	3.295555	9.234916	Sitting_Read
12:12:46.700	-0.15323359	3.15326	8.966559	-0.023069937	-0.021854315	0.021710152	-0.16130203	3.295555	9.234916	Sitting_Read
12:12:46.722	-0.15323359	3.15326	8.966559	-0.023069937	-0.021854315	0.021710152	-0.16130203	3.295555	9.234916	Sitting_Read
12:12:46.745	-0.15323359	3.15326	8.966559	-0.023069937	-0.021854315	0.021710152	-0.16130203	3.295555	9.234916	Sitting_Read
12:12:46.768	-0.15323359	3.15326	8.966559	-0.023069937	-0.021854315	0.021710152	-0.16130203	3.295555	9.234916	Sitting_Read
12:12:46.791	-0.15323359	3.15326	8.966559	-0.023069937	-0.021854315	0.021710152	-0.16130203	3.295555	9.234916	Sitting_Read
12:12:46.814	-0.08619389	3.1341057	8.992896	0.008695056	0.009910678	0.017434094	-0.13704817	3.2836518	9.239546	Sitting_Read
12:12:46.837	-0.08619389	3.1341057	8.992896	0.008695056	0.009910678	0.017434094	-0.13704817	3.2836518	9.239546	Sitting_Read
12:12:46.859	-0.08619389	3.1341057	8.992896	0.008695056	0.009910678	0.017434094	-0.13704817	3.2836518	9.239546	Sitting_Read
12:12:46.881	-0.08619389	3.1341057	8.992896	0.008695056	0.009910678	0.017434094	-0.13704817	3.2836518	9.239546	Sitting_Read
12:12:46.903	-0.08619389	3.1341057	8.992896	0.008695056	0.009910678	0.017434094	-0.13704817	3.2836518	9.239546	Sitting_Read
12:12:46.926	-0.08619389	3.1341057	8.992896	0.008695056	0.009910678	0.017434094	-0.13704817	3.2836518	9.239546	Sitting_Read
12:12:46.950	-0.08619389	3.1341057	8.992896	0.008695056	0.009910678	0.017434094	-0.13704817	3.2836518	9.239546	Sitting_Read
12:12:46.973	-0.08619389	3.1341057	8.992896	0.008695056	0.009910678	0.017434094	-0.13704817	3.2836518	9.239546	Sitting_Read
12:12:46.996	-0.15323359	3.1772027	8.91628	0.014192844	-0.00047403143	0.01926669	-0.13595118	3.2889097	9.237692	Sitting_Read
12:12:47.020	-0.15323359	3.1772027	8.91628	0.014192844	-0.00047403143	0.01926669	-0.13595118	3.2889097	9.237692	Sitting_Read
12:12:47.042	-0.15323359	3.1772027	8.91628	0.014192844	-0.00047403143	0.01926669	-0.13595118	3.2889097	9.237692	Sitting_Read
12:12:47.066	-0.15323359	3.1772027	8.91628	0.014192844	-0.00047403143	0.01926669	-0.13595118	3.2889097	9.237692	Sitting_Read
12:12:47.089	-0.15323359	3.1772027	8.91628	0.014192844	-0.00047403143	0.01926669	-0.13595118	3.2889097	9.237692	Sitting_Read
12:12:47.112	-0.15323359	3.1772027	8.91628	0.014192844	-0.00047403143	0.01926669	-0.13595118	3.2889097	9.237692	Sitting_Read
12:12:47.135	-0.15323359	3.1772027	8.91628	0.014192844	-0.00047403143	0.01926669	-0.13595118	3.2889097	9.237692	Sitting_Read
12:12:47.158	-0.15323359	3.1772027	8.91628	0.014192844	-0.00047403143	0.01926669	-0.13595118	3.2889097	9.237692	Sitting_Read
12:12:47.182	-0.13168511	3.162837	8.92825	-0.004133114	-0.0016957619	0.023542747	-0.13402912	3.2926009	9.236405	Sitting_Read
12:12:47.205	-0.13168511	3.162837	8.92825	-0.004133114	-0.0016957619	0.023542747	-0.13402912	3.2926009	9.236405	Sitting_Read
12:12:47.228	-0.13168511	3.162837	8.92825	-0.004133114	-0.0016957619	0.023542747	-0.13402912	3.2926009	9.236405	Sitting_Read
12:12:47.251	-0.13168511	3.162837	8.92825	-0.004133114	-0.0016957619	0.023542747	-0.13402912	3.2926009	9.236405	Sitting_Read
12:12:47.274	-0.13168511	3.162837	8.92825	-0.004133114	-0.0016957619	0.023542747	-0.13402912	3.2926009	9.236405	Sitting_Read
12:12:47.297	-0.13168511	3.162837	8.92825	-0.004133114	-0.0016957619	0.023542747	-0.13402912	3.2926009	9.236405	Sitting_Read
12:12:47.320	-0.13168511	3.162837	8.92825	-0.004133114	-0.0016957619	0.023542747	-0.13402912	3.2926009	9.236405	Sitting_Read
12:12:47.343	-0.12210801	3.2107224	8.839663	0.00686246	-0.0016957619	0.013768903	-0.12046295	3.2922225	9.236727	Sitting_Read
12:12:47.366	-0.12210801	3.2107224	8.839663	0.00686246	-0.0016957619	0.013768903	-0.12046295	3.2922225	9.236727	Sitting_Read
12:12:47.390	-0.12210801	3.2107224	8.839663	0.00686246	-0.0016957619	0.013768903	-0.12046295	3.2922225	9.236727	Sitting_Read
12:12:47.413	-0.12210801	3.2107224	8.839663	0.00686246	-0.0016957619	0.013768903	-0.12046295	3.2922225	9.236727	Sitting_Read
12:12:47.436	-0.12210801	3.2107224	8.839663	0.00686246	-0.0016957619	0.013768903	-0.12046295	3.2922225	9.236727	Sitting_Read
12:12:47.458	-0.12210801	3.2107224	8.839663	0.00686246	-0.0016957619	0.013768903	-0.12046295	3.2922225	9.236727	Sitting_Read
12:12:47.480	-0.12210801	3.2107224	8.839663	0.00686246	-0.0016957619	0.013768903	-0.12046295	3.2922225	9.236727	Sitting_Read
12:12:47.503	-0.12210801	3.2107224	8.839663	0.00686246	-0.0016957619	0.013768903	-0.12046295	3.2922225	9.236727	Sitting_Read
12:12:47.527	-0.11013664	3.1748085	8.909097	-0.0120743625	-0.013302201	0.011325441	-0.114076026	3.2912073	9.23717	Sitting_Read
12:12:47.550	-0.11013664	3.1748085	8.909097	-0.0120743625	-0.013302201	0.011325441	-0.114076026	3.2912073	9.23717	Sitting_Read
12:12:47.573	-0.11013664	3.1748085	8.909097	-0.0120743625	-0.013302201	0.011325441	-0.114076026	3.2912073	9.23717	Sitting_Read
12:12:47.595	-0.11013664	3.1748085	8.909097	-0.0120743625	-0.013302201	0.011325441	-0.114076026	3.2912073	9.23717	Sitting_Read
12:12:47.618	-0.11013664	3.1748085	8.909097	-0.0120743625	-0.013302201	0.011325441	-0.114076026	3.2912073	9.23717	Sitting_Read
12:12:47.641	-0.11013664	3.1748085	8.909097	-0.0120743625	-0.013302201	0.011325441	-0.114076026	3.2912073	9.23717	Sitting_Read
12:12:47.664	-0.11013664	3.1748085	8.909097	-0.0120743625	-0.013302201	0.011325441	-0.114076026	3.2912073	9.23717	Sitting_Read
12:12:47.687	-0.11013664	3.1748085	8.909097	-0.0120743625	-0.013302201	0.011325441	-0.114076026	3.2912073	9.23717	Sitting_Read
12:12:47.710	-0.12210801	3.1317115	8.980925	-0.01635042	-0.00047403143	0.011936307	-0.11728271	3.2875578	9.238429	Sitting_Read
12:12:47.733	-0.12210801	3.1317115	8.980925	-0.01635042	-0.00047403143	0.011936307	-0.11728271	3.2875578	9.238429	Sitting_Read
12:12:47.757	-0.12210801	3.1317115	8.980925	-0.01635042	-0.00047403143	0.011936307	-0.11728271	3.2875578	9.238429	Sitting_Read
12:12:47.780	-0.12210801	3.1317115	8.980925	-0.01635042	-0.00047403143	0.011936307	-0.11728271	3.2875578	9.238429	Sitting_Read
12:12:47.803	-0.12210801	3.1317115	8.980925	-0.01635042	-0.00047403143	0.011936307	-0.11728271	3.2875578	9.238429	Sitting_Read
12:12:47.826	-0.12210801	3.1317115	8.980925	-0.01635042	-0.00047403143	0.011936307	-0.11728271	3.2875578	9.238429	Sitting_Read
12:12:47.849	-0.12210801	3.1317115	8.980925	-0.01635042	-0.00047403143	0.011936307	-0.11728271	3.2875578	9.238429	Sitting_Read
12:12:47.874	-0.12210801	3.1317115	8.980925	-0.01635042	-0.00047403143	0.011936307	-0.11728271	3.2875578	9.238429	Sitting_Read
12:12:47.896	-0.11253092	3.1149516	8.940222	0.010527652	-0.011469605	0.0064385193	-0.11864012	3.2793596	9.241325	Sitting_Read
12:12:47.920	-0.11253092	3.1149516	8.940222	0.010527652	-0.011469605	0.0064385193	-0.11864012	3.2793596	9.241325	Sitting_Read
12:12:47.942	-0.11253092	3.1149516	8.940222	0.010527652	-0.011469605	0.0064385193	-0.11864012	3.2793596	9.241325	Sitting_Read
12:12:47.964	-0.11253092	3.1149516	8.940222	0.010527652	-0.011469605	0.0064385193	-0.11864012	3.2793596	9.241325	Sitting_Read
12:12:47.986	-0.11253092	3.1149516	8.940222	0.010527652	-0.011469605	0.0064385193	-0.11864012	3.2793596	9.241325	Sitting_Read
12:12:48.006	-0.11253092	3.1149516	8.940222	0.010527652	-0.011469605	0.0064385193	-0.11864012	3.2793596	9.241325	Sitting_Read
12:12:48.030	-0.11253092	3.1149516	8.940222	0.010527652	-0.011469605	0.0064385193	-0.11864012	3.2793596	9.241325	Sitting_Read
12:12:48.051	-0.11253092	3.1149516	8.940222	0.010527652	-0.011469605	0.0064385193	-0.11864012	3.2793596	9.241325	Sitting_Read
12:12:48.074	-0.045491222	3.1269228	8.995291	-0.02917859	-0.008415279	0.013768903	-0.116482064	3.278623	9.241614	Sitting_Read
12:12:48.098	-0.045491222	3.1269228	8.995291	-0.02917859	-0.008415279	0.013768903	-0.116482064	3.278623	9.241614	Sitting_Read
12:12:48.121	-0.045491222	3.1269228	8.995291	-0.02917859	-0.008415279	0.013768903	-0.116482064	3.278623	9.241614	Sitting_Read
12:12:48.144	-0.045491222	3.1269228	8.995291	-0.02917859	-0.008415279	0.013768903	-0.116482064	3.278623	9.241614	Sitting_Read
12:12:48.167	-0.045491222	3.1269228	8.995291	-0.02917859	-0.008415279	0.013768903	-0.116482064	3.278623	9.241614	Sitting_Read
12:12:48.190	-0.045491222	3.1269228	8.995291	-0.02917859	-0.008415279	0.013768903	-0.116482064	3.278623	9.241614	Sitting_Read
12:12:48.212	-0.045491222	3.1269228	8.995291	-0.02917859	-0.008415279	0.013768903	-0.116482064	3.278623	9.241614	Sitting_Read
12:12:48.234	-0.045491222	3.1269228	8.995291	-0.02917859	-0.008415279	0.013768903	-0.116482064	3.278623	9.241614	Sitting_Read
12:12:48.256	-0.11971374	3.1580484	8.983319	0.0031972688	-0.00047403143	0.00032986724	-0.11595044	3.2764308	9.242398	Sitting_Read
12:12:48.280	-0.11971374	3.1580484	8.983319	0.0031972688	-0.00047403143	0.00032986724	-0.11595044	3.2764308	9.242398	Sitting_Read
12:12:48.303	-0.11971374	3.1580484	8.983319	0.0031972688	-0.00047403143	0.00032986724	-0.11595044	3.2764308	9.242398	Sitting_Read
12:12:48.326	-0.11971374	3.1580484	8.983319	0.0031972688	-0.00047403143	0.00032986724	-0.11595044	3.2764308	9.242398	Sitting_Read
12:12:48.349	-0.11971374	3.1580484	8.983319	0.0031972688	-0.00047403143	0.00032986724	-0.11595044	3.2764308	9.242398	Sitting_Read
12:12:48.371	-0.11971374	3.1580484	8.983319	0.0031972688	-0.00047403143	0.00032986724	-0.11595044	3.2764308	9.242398	Sitting_Read
12:12:48.393	-0.11971374	3.1580484	8.983319	0.0031972688	-0.00047403143	0.00032986724	-0.11595044	3.2764308	9.242398	Sitting_Read
12:12:48.416	-0.11971374	3.1580484	8.983319	0.0031972688	-0.00047403143	0.00032986724	-0.11595044	3.2764308	9.242398	Sitting_Read
12:12:48.440	-0.14365649	3.1915684	8.849239	0.0038081338	-0.0078044143	0.00032986724	-0.120552525	3.2780457	9.241767	Sitting_Read
12:12:48.463	-0.14365649	3.1915684	8.849239	0.0038081338	-0.0078044143	0.00032986724	-0.120552525	3.2780457	9.241767	Sitting_Read
12:12:48.486	-0.14365649	3.1915684	8.849239	0.0038081338	-0.0078044143	0.00032986724	-0.120552525	3.2780457	9.241767	Sitting_Read
12:12:48.509	-0.14365649	3.1915684	8.849239	0.0038081338	-0.0078044143	0.00032986724	-0.120552525	3.2780457	9.241767	Sitting_Read
12:12:48.532	-0.14365649	3.1915684	8.849239	0.0038081338	-0.0078044143	0.00032986724	-0.120552525	3.2780457	9.241767	Sitting_Read
12:12:48.554	-0.14365649	3.1915684	8.849239	0.0038081338	-0.0078044143	0.00032986724	-0.120552525	3.2780457	9.241767	Sitting_Read
12:12:48.576	-0.14365649	3.1915684	8.849239	0.0038081338	-0.0078044143	0.00032986724	-0.120552525	3.2780457	9.241767	Sitting_Read
12:12:48.600	-0.14365649	3.1915684	8.849239	0.0038081338	-0.0078044143	0.00032986724	-0.120552525	3.2780457	9.241767	Sitting_Read
12:12:48.622	-0.09577099	3.100586	9.000079	-0.010241767	0.006856351	0.005827654	-0.11772768	3.270418	9.244506	Sitting_Read
12:12:48.645	-0.09577099	3.100586	9.000079	-0.010241767	0.006856351	0.005827654	-0.11772768	3.270418	9.244506	Sitting_Read
12:12:48.669	-0.09577099	3.100586	9.000079	-0.010241767	0.006856351	0.005827654	-0.11772768	3.270418	9.244506	Sitting_Read
12:12:48.692	-0.09577099	3.100586	9.000079	-0.010241767	0.006856351	0.005827654	-0.11772768	3.270418	9.244506	Sitting_Read
12:12:48.715	-0.09577099	3.100586	9.000079	-0.010241767	0.006856351	0.005827654	-0.11772768	3.270418	9.244506	Sitting_Read
12:12:48.738	-0.09577099	3.100586	9.000079	-0.010241767	0.006856351	0.005827654	-0.11772768	3.270418	9.244506	Sitting_Read
12:12:48.761	-0.09577099	3.100586	9.000079	-0.010241767	0.006856351	0.005827654	-0.11772768	3.270418	9.244506	Sitting_Read
12:12:48.783	-0.18196489	3.1700199	8.909097	0.023355821	0.012354138	-0.0063896505	-0.12482553	3.271203	9.244134	Sitting_Read
12:12:48.805	-0.18196489	3.1700199	8.909097	0.023355821	0.012354138	-0.0063896505	-0.12482553	3.271203	9.244134	Sitting_Read
12:12:48.828	-0.18196489	3.1700199	8.909097	0.023355821	0.012354138	-0.0063896505	-0.12482553	3.271203	9.244134	Sitting_Read
12:12:48.851	-0.18196489	3.1700199	8.909097	0.023355821	0.012354138	-0.0063896505	-0.12482553	3.271203	9.244134	Sitting_Read
12:12:48.876	-0.18196489	3.1700199	8.909097	0.023355821	0.012354138	-0.0063896505	-0.12482553	3.271203	9.244134	Sitting_Read
12:12:48.899	-0.18196489	3.1700199	8.909097	0.023355821	0.012354138	-0.0063896505	-0.12482553	3.271203	9.244134	Sitting_Read
12:12:48.922	-0.18196489	3.1700199	8.909097	0.023355821	0.012354138	-0.0063896505	-0.12482553	3.271203	9.244134	Sitting_Read
12:12:48.945	-0.18196489	3.1700199	8.909097	0.023355821	0.012354138	-0.0063896505	-0.12482553	3.271203	9.244134	Sitting_Read
12:12:48.968	-0.15562786	3.189174	8.887548	-0.009020036	0.0025802949	0.008881981	-0.1253269	3.2727067	9.243595	Sitting_Read
12:12:48.991	-0.15562786	3.189174	8.887548	-0.009020036	0.0025802949	0.008881981	-0.1253269	3.2727067	9.243595	Sitting_Read
12:12:49.013	-0.15562786	3.189174	8.887548	-0.009020036	0.0025802949	0.008881981	-0.1253269	3.2727067	9.243595	Sitting_Read
12:12:49.035	-0.15562786	3.189174	8.887548	-0.009020036	0.0025802949	0.008881981	-0.1253269	3.2727067	9.243595	Sitting_Read
12:12:49.058	-0.15562786	3.189174	8.887548	-0.009020036	0.0025802949	0.008881981	-0.1253269	3.2727067	9.243595	Sitting_Read
12:12:49.081	-0.15562786	3.189174	8.887548	-0.009020036	0.0025802949	0.008881981	-0.1253269	3.2727067	9.243595	Sitting_Read
12:12:49.104	-0.15562786	3.189174	8.887548	-0.009020036	0.0025802949	0.008881981	-0.1253269	3.2727067	9.243595	Sitting_Read
12:12:49.128	-0.15562786	3.189174	8.887548	-0.009020036	0.0025802949	0.008881981	-0.1253269	3.2727067	9.243595	Sitting_Read
12:12:49.150	-0.062251143	3.0766432	8.966559	-0.0053548445	0.0056346213	0.005827654	-0.12727015	3.263351	9.246877	Sitting_Read
12:12:49.172	-0.062251143	3.0766432	8.966559	-0.0053548445	0.0056346213	0.005827654	-0.12727015	3.263351	9.246877	Sitting_Read
12:12:49.195	-0.062251143	3.0766432	8.966559	-0.0053548445	0.0056346213	0.005827654	-0.12727015	3.263351	9.246877	Sitting_Read
12:12:49.218	-0.062251143	3.0766432	8.966559	-0.0053548445	0.0056346213	0.005827654	-0.12727015	3.263351	9.246877	Sitting_Read
12:12:49.242	-0.062251143	3.0766432	8.966559	-0.0053548445	0.0056346213	0.005827654	-0.12727015	3.263351	9.246877	Sitting_Read
12:12:49.265	-0.062251143	3.0766432	8.966559	-0.0053548445	0.0056346213	0.005827654	-0.12727015	3.263351	9.246877	Sitting_Read
12:12:49.288	-0.062251143	3.0766432	8.966559	-0.0053548445	0.0056346213	0.005827654	-0.12727015	3.263351	9.246877	Sitting_Read
12:12:49.311	-0.062251143	3.0766432	8.966559	-0.0053548445	0.0056346213	0.005827654	-0.12727015	3.263351	9.246877	Sitting_Read
12:12:49.333	-0.20351335	3.1460772	8.935433	0.0111385165	0.021517117	0.0027733282	-0.13763298	3.2639382	9.24652	Sitting_Read
12:12:49.357	-0.20351335	3.1460772	8.935433	0.0111385165	0.021517117	0.0027733282	-0.13763298	3.2639382	9.24652	Sitting_Read
12:12:49.380	-0.20351335	3.1460772	8.935433	0.0111385165	0.021517117	0.0027733282	-0.13763298	3.2639382	9.24652	Sitting_Read
12:12:49.403	-0.20351335	3.1460772	8.935433	0.0111385165	0.021517117	0.0027733282	-0.13763298	3.2639382	9.24652	Sitting_Read
12:12:49.426	-0.20351335	3.1460772	8.935433	0.0111385165	0.021517117	0.0027733282	-0.13763298	3.2639382	9.24652	Sitting_Read
12:12:49.449	-0.20351335	3.1460772	8.935433	0.0111385165	0.021517117	0.0027733282	-0.13763298	3.2639382	9.24652	Sitting_Read
12:12:49.473	-0.20351335	3.1460772	8.935433	0.0111385165	0.021517117	0.0027733282	-0.13763298	3.2639382	9.24652	Sitting_Read
12:12:49.495	-0.20351335	3.1460772	8.935433	0.0111385165	0.021517117	0.0027733282	-0.13763298	3.2639382	9.24652	Sitting_Read
12:12:49.518	-0.23463893	3.1819913	8.834874	0.022744957	0.006856351	-0.0057787853	-0.15075287	3.2695806	9.244323	Sitting_Read
12:12:49.541	-0.23463893	3.1819913	8.834874	0.022744957	0.006856351	-0.0057787853	-0.15075287	3.2695806	9.244323	Sitting_Read
12:12:49.564	-0.23463893	3.1819913	8.834874	0.022744957	0.006856351	-0.0057787853	-0.15075287	3.2695806	9.244323	Sitting_Read
12:12:49.588	-0.23463893	3.1819913	8.834874	0.022744957	0.006856351	-0.0057787853	-0.15075287	3.2695806	9.244323	Sitting_Read
12:12:49.611	-0.23463893	3.1819913	8.834874	0.022744957	0.006856351	-0.0057787853	-0.15075287	3.2695806	9.244323	Sitting_Read
12:12:49.634	-0.23463893	3.1819913	8.834874	0.022744957	0.006856351	-0.0057787853	-0.15075287	3.2695806	9.244323	Sitting_Read
12:12:49.656	-0.23463893	3.1819913	8.834874	0.022744957	0.006856351	-0.0057787853	-0.15075287	3.2695806	9.244323	Sitting_Read
12:12:49.681	-0.23463893	3.1819913	8.834874	0.022744957	0.006856351	-0.0057787853	-0.15075287	3.2695806	9.244323	Sitting_Read
12:12:49.706	-0.20111908	3.2011454	8.844451	-0.0016896533	0.012354138	0.0046059242	-0.14790654	3.2698114	9.244287	Sitting_Read
12:12:49.728	-0.20111908	3.2011454	8.844451	-0.0016896533	0.012354138	0.0046059242	-0.14790654	3.2698114	9.244287	Sitting_Read
12:12:49.752	-0.20111908	3.2011454	8.844451	-0.0016896533	0.012354138	0.0046059242	-0.14790654	3.2698114	9.244287	Sitting_Read
12:12:49.773	-0.20111908	3.2011454	8.844451	-0.0016896533	0.012354138	0.0046059242	-0.14790654	3.2698114	9.244287	Sitting_Read
12:12:49.795	-0.20111908	3.2011454	8.844451	-0.0016896533	0.012354138	0.0046059242	-0.14790654	3.2698114	9.244287	Sitting_Read
12:12:49.819	-0.20111908	3.2011454	8.844451	-0.0016896533	0.012354138	0.0046059242	-0.14790654	3.2698114	9.244287	Sitting_Read
12:12:49.842	-0.20111908	3.2011454	8.844451	-0.0016896533	0.012354138	0.0046059242	-0.14790654	3.2698114	9.244287	Sitting_Read
12:12:49.865	-0.15083931	3.1221344	8.93304	-0.009020036	-0.011469605	0.009492845	-0.1535311	3.2644007	9.246106	Sitting_Read
12:12:49.891	-0.15083931	3.1221344	8.93304	-0.009020036	-0.011469605	0.009492845	-0.1535311	3.2644007	9.246106	Sitting_Read
12:12:49.914	-0.15083931	3.1221344	8.93304	-0.009020036	-0.011469605	0.009492845	-0.1535311	3.2644007	9.246106	Sitting_Read
12:12:49.937	-0.15083931	3.1221344	8.93304	-0.009020036	-0.011469605	0.009492845	-0.1535311	3.2644007	9.246106	Sitting_Read
12:12:49.960	-0.15083931	3.1221344	8.93304	-0.009020036	-0.011469605	0.009492845	-0.1535311	3.2644007	9.246106	Sitting_Read
12:12:49.983	-0.15083931	3.1221344	8.93304	-0.009020036	-0.011469605	0.009492845	-0.1535311	3.2644007	9.246106	Sitting_Read
12:12:50.006	-0.15083931	3.1221344	8.93304	-0.009020036	-0.011469605	0.009492845	-0.1535311	3.2644007	9.246106	Sitting_Read
12:12:50.029	-0.15083931	3.1221344	8.93304	-0.009020036	-0.011469605	0.009492845	-0.1535311	3.2644007	9.246106	Sitting_Read
12:12:50.053	-0.17478207	3.1029801	8.93304	-0.0010787881	-0.009026145	0.0064385193	-0.15902211	3.2616994	9.246967	Sitting_Read
12:12:50.076	-0.17478207	3.1029801	8.93304	-0.0010787881	-0.009026145	0.0064385193	-0.15902211	3.2616994	9.246967	Sitting_Read
12:12:50.099	-0.17478207	3.1029801	8.93304	-0.0010787881	-0.009026145	0.0064385193	-0.15902211	3.2616994	9.246967	Sitting_Read
12:12:50.122	-0.17478207	3.1029801	8.93304	-0.0010787881	-0.009026145	0.0064385193	-0.15902211	3.2616994	9.246967	Sitting_Read
12:12:50.144	-0.17478207	3.1029801	8.93304	-0.0010787881	-0.009026145	0.0064385193	-0.15902211	3.2616994	9.246967	Sitting_Read
12:12:50.168	-0.17478207	3.1029801	8.93304	-0.0010787881	-0.009026145	0.0064385193	-0.15902211	3.2616994	9.246967	Sitting_Read
12:12:50.191	-0.17478207	3.1029801	8.93304	-0.0010787881	-0.009026145	0.0064385193	-0.15902211	3.2616994	9.246967	Sitting_Read
12:12:50.214	-0.17478207	3.1029801	8.93304	-0.0010787881	-0.009026145	0.0064385193	-0.15902211	3.2616994	9.246967	Sitting_Read
12:12:50.237	-0.23942748	3.0910087	9.000079	-0.02795686	-0.0016957619	0.030262263	-0.14772154	3.254165	9.249809	Sitting_Read
12:12:50.260	-0.23942748	3.0910087	9.000079	-0.02795686	-0.0016957619	0.030262263	-0.14772154	3.254165	9.249809	Sitting_Read
12:12:50.282	-0.23942748	3.0910087	9.000079	-0.02795686	-0.0016957619	0.030262263	-0.14772154	3.254165	9.249809	Sitting_Read
12:12:50.305	-0.23942748	3.0910087	9.000079	-0.02795686	-0.0016957619	0.030262263	-0.14772154	3.254165	9.249809	Sitting_Read
12:12:50.328	-0.23942748	3.0910087	9.000079	-0.02795686	-0.0016957619	0.030262263	-0.14772154	3.254165	9.249809	Sitting_Read
12:12:50.351	-0.23942748	3.0910087	9.000079	-0.02795686	-0.0016957619	0.030262263	-0.14772154	3.254165	9.249809	Sitting_Read
12:12:50.374	-0.23942748	3.0910087	9.000079	-0.02795686	-0.0016957619	0.030262263	-0.14772154	3.254165	9.249809	Sitting_Read
12:12:50.398	-0.23942748	3.0910087	9.000079	-0.02795686	-0.0016957619	0.030262263	-0.14772154	3.254165	9.249809	Sitting_Read
12:12:50.421	-0.13168511	3.1556542	9.002473	-0.015739553	0.0025802949	0.02048842	-0.1430689	3.2449775	9.253109	Sitting_Read
12:12:50.444	-0.13168511	3.1556542	9.002473	-0.015739553	0.0025802949	0.02048842	-0.1430689	3.2449775	9.253109	Sitting_Read
12:12:50.466	-0.13168511	3.1556542	9.002473	-0.015739553	0.0025802949	0.02048842	-0.1430689	3.2449775	9.253109	Sitting_Read
12:12:50.490	-0.13168511	3.1556542	9.002473	-0.015739553	0.0025802949	0.02048842	-0.1430689	3.2449775	9.253109	Sitting_Read
12:12:50.513	-0.13168511	3.1556542	9.002473	-0.015739553	0.0025802949	0.02048842	-0.1430689	3.2449775	9.253109	Sitting_Read
12:12:50.536	-0.13168511	3.1556542	9.002473	-0.015739553	0.0025802949	0.02048842	-0.1430689	3.2449775	9.253109	Sitting_Read
12:12:50.559	-0.13168511	3.1556542	9.002473	-0.015739553	0.0025802949	0.02048842	-0.1430689	3.2449775	9.253109	Sitting_Read
12:12:50.581	-0.12689656	3.1341057	8.952193	0.0031972688	0.0025802949	0.019877557	-0.1463409	3.2442648	9.253306	Sitting_Read
12:12:50.604	-0.12689656	3.1341057	8.952193	0.0031972688	0.0025802949	0.019877557	-0.1463409	3.2442648	9.253306	Sitting_Read
12:12:50.628	-0.12689656	3.1341057	8.952193	0.0031972688	0.0025802949	0.019877557	-0.1463409	3.2442648	9.253306	Sitting_Read
12:12:50.651	-0.12689656	3.1341057	8.952193	0.0031972688	0.0025802949	0.019877557	-0.1463409	3.2442648	9.253306	Sitting_Read
12:12:50.674	-0.12689656	3.1341057	8.952193	0.0031972688	0.0025802949	0.019877557	-0.1463409	3.2442648	9.253306	Sitting_Read
12:12:50.697	-0.12689656	3.1341057	8.952193	0.0031972688	0.0025802949	0.019877557	-0.1463409	3.2442648	9.253306	Sitting_Read
12:12:50.720	-0.12689656	3.1341057	8.952193	0.0031972688	0.0025802949	0.019877557	-0.1463409	3.2442648	9.253306	Sitting_Read
12:12:50.744	-0.12689656	3.1341057	8.952193	0.0031972688	0.0025802949	0.019877557	-0.1463409	3.2442648	9.253306	Sitting_Read
12:12:50.766	-0.1987248	3.15326	8.980925	0.012360248	0.022738848	0.0052167894	-0.15389161	3.247501	9.25205	Sitting_Read
12:12:50.790	-0.1987248	3.15326	8.980925	0.012360248	0.022738848	0.0052167894	-0.15389161	3.247501	9.25205	Sitting_Read
12:12:50.813	-0.1987248	3.15326	8.980925	0.012360248	0.022738848	0.0052167894	-0.15389161	3.247501	9.25205	Sitting_Read
12:12:50.836	-0.1987248	3.15326	8.980925	0.012360248	0.022738848	0.0052167894	-0.15389161	3.247501	9.25205	Sitting_Read
12:12:50.859	-0.1987248	3.15326	8.980925	0.012360248	0.022738848	0.0052167894	-0.15389161	3.247501	9.25205	Sitting_Read
12:12:50.882	-0.1987248	3.15326	8.980925	0.012360248	0.022738848	0.0052167894	-0.15389161	3.247501	9.25205	Sitting_Read
12:12:50.905	-0.1987248	3.15326	8.980925	0.012360248	0.022738848	0.0052167894	-0.15389161	3.247501	9.25205	Sitting_Read
12:12:50.928	-0.1987248	3.15326	8.980925	0.012360248	0.022738848	0.0052167894	-0.15389161	3.247501	9.25205	Sitting_Read
12:12:50.951	-0.17957062	3.1508656	8.909097	0.0044189994	0.0038020252	0.013158037	-0.15958238	3.249588	9.251221	Sitting_Read
12:12:50.974	-0.17957062	3.1508656	8.909097	0.0044189994	0.0038020252	0.013158037	-0.15958238	3.249588	9.251221	Sitting_Read
12:12:50.997	-0.17957062	3.1508656	8.909097	0.0044189994	0.0038020252	0.013158037	-0.15958238	3.249588	9.251221	Sitting_Read
12:12:51.020	-0.17957062	3.1508656	8.909097	0.0044189994	0.0038020252	0.013158037	-0.15958238	3.249588	9.251221	Sitting_Read
12:12:51.043	-0.17957062	3.1508656	8.909097	0.0044189994	0.0038020252	0.013158037	-0.15958238	3.249588	9.251221	Sitting_Read
12:12:51.066	-0.17957062	3.1508656	8.909097	0.0044189994	0.0038020252	0.013158037	-0.15958238	3.249588	9.251221	Sitting_Read
12:12:51.090	-0.17957062	3.1508656	8.909097	0.0044189994	0.0038020252	0.013158037	-0.15958238	3.249588	9.251221	Sitting_Read
12:12:51.113	-0.17957062	3.1508656	8.909097	0.0044189994	0.0038020252	0.013158037	-0.15958238	3.249588	9.251221	Sitting_Read
12:12:51.136	-0.20351335	3.1819913	8.904308	0.0019755382	-0.006582684	0.0046059242	-0.15424116	3.2528992	9.250149	Sitting_Read
12:12:51.158	-0.20351335	3.1819913	8.904308	0.0019755382	-0.006582684	0.0046059242	-0.15424116	3.2528992	9.250149	Sitting_Read
12:12:51.181	-0.20351335	3.1819913	8.904308	0.0019755382	-0.006582684	0.0046059242	-0.15424116	3.2528992	9.250149	Sitting_Read
12:12:51.205	-0.20351335	3.1819913	8.904308	0.0019755382	-0.006582684	0.0046059242	-0.15424116	3.2528992	9.250149	Sitting_Read
12:12:51.228	-0.20351335	3.1819913	8.904308	0.0019755382	-0.006582684	0.0046059242	-0.15424116	3.2528992	9.250149	Sitting_Read
12:12:51.251	-0.20351335	3.1819913	8.904308	0.0019755382	-0.006582684	0.0046059242	-0.15424116	3.2528992	9.250149	Sitting_Read
12:12:51.274	-0.20351335	3.1819913	8.904308	0.0019755382	-0.006582684	0.0046059242	-0.15424116	3.2528992	9.250149	Sitting_Read
12:12:51.297	-0.20351335	3.1819913	8.904308	0.0019755382	-0.006582684	0.0046059242	-0.15424116	3.2528992	9.250149	Sitting_Read
12:12:51.321	-0.16520496	3.1748085	8.813326	0.024577552	0.0038020252	0.0009407325	-0.15215822	3.2517178	9.250597	Sitting_Read
12:12:51.343	-0.16520496	3.1748085	8.813326	0.024577552	0.0038020252	0.0009407325	-0.15215822	3.2517178	9.250597	Sitting_Read
12:12:51.366	-0.16520496	3.1748085	8.813326	0.024577552	0.0038020252	0.0009407325	-0.15215822	3.2517178	9.250597	Sitting_Read
12:12:51.389	-0.16520496	3.1748085	8.813326	0.024577552	0.0038020252	0.0009407325	-0.15215822	3.2517178	9.250597	Sitting_Read
12:12:51.412	-0.16520496	3.1748085	8.813326	0.024577552	0.0038020252	0.0009407325	-0.15215822	3.2517178	9.250597	Sitting_Read
12:12:51.436	-0.16520496	3.1748085	8.813326	0.024577552	0.0038020252	0.0009407325	-0.15215822	3.2517178	9.250597	Sitting_Read
12:12:51.459	-0.16520496	3.1748085	8.813326	0.024577552	0.0038020252	0.0009407325	-0.15215822	3.2517178	9.250597	Sitting_Read
12:12:51.481	-0.22266756	3.1987512	8.91149	-0.01635042	-0.0035283577	0.010714577	-0.16174772	3.2579396	9.248244	Sitting_Read
12:12:51.503	-0.22266756	3.1987512	8.91149	-0.01635042	-0.0035283577	0.010714577	-0.16174772	3.2579396	9.248244	Sitting_Read
12:12:51.526	-0.22266756	3.1987512	8.91149	-0.01635042	-0.0035283577	0.010714577	-0.16174772	3.2579396	9.248244	Sitting_Read
12:12:51.550	-0.22266756	3.1987512	8.91149	-0.01635042	-0.0035283577	0.010714577	-0.16174772	3.2579396	9.248244	Sitting_Read
12:12:51.572	-0.22266756	3.1987512	8.91149	-0.01635042	-0.0035283577	0.010714577	-0.16174772	3.2579396	9.248244	Sitting_Read
12:12:51.594	-0.22266756	3.1987512	8.91149	-0.01635042	-0.0035283577	0.010714577	-0.16174772	3.2579396	9.248244	Sitting_Read
12:12:51.615	-0.22266756	3.1987512	8.91149	-0.01635042	-0.0035283577	0.010714577	-0.16174772	3.2579396	9.248244	Sitting_Read
12:12:51.637	-0.22266756	3.1987512	8.91149	-0.01635042	-0.0035283577	0.010714577	-0.16174772	3.2579396	9.248244	Sitting_Read
12:12:51.660	-0.22266756	3.1987512	8.91149	-0.01635042	-0.0035283577	0.010714577	-0.16174772	3.2579396	9.248244	Sitting_Read
12:12:51.683	-0.18914771	3.1436827	8.93304	-0.0071874405	0.0013585642	0.005827654	-0.1594887	3.258133	9.248217	Sitting_Read
12:12:51.706	-0.18914771	3.1436827	8.93304	-0.0071874405	0.0013585642	0.005827654	-0.1594887	3.258133	9.248217	Sitting_Read
12:12:51.729	-0.18914771	3.1436827	8.93304	-0.0071874405	0.0013585642	0.005827654	-0.1594887	3.258133	9.248217	Sitting_Read
12:12:51.752	-0.18914771	3.1436827	8.93304	-0.0071874405	0.0013585642	0.005827654	-0.1594887	3.258133	9.248217	Sitting_Read
12:12:51.776	-0.18914771	3.1436827	8.93304	-0.0071874405	0.0013585642	0.005827654	-0.1594887	3.258133	9.248217	Sitting_Read
12:12:51.799	-0.18914771	3.1436827	8.93304	-0.0071874405	0.0013585642	0.005827654	-0.1594887	3.258133	9.248217	Sitting_Read
12:12:51.820	-0.18914771	3.1436827	8.93304	-0.0071874405	0.0013585642	0.005827654	-0.1594887	3.258133	9.248217	Sitting_Read
12:12:51.843	-0.15323359	3.1293173	8.973742	0.0038081338	0.00074769906	0.008881981	-0.16707419	3.2559078	9.248865	Sitting_Read
12:12:51.866	-0.15323359	3.1293173	8.973742	0.0038081338	0.00074769906	0.008881981	-0.16707419	3.2559078	9.248865	Sitting_Read
12:12:51.889	-0.15323359	3.1293173	8.973742	0.0038081338	0.00074769906	0.008881981	-0.16707419	3.2559078	9.248865	Sitting_Read
12:12:51.912	-0.15323359	3.1293173	8.973742	0.0038081338	0.00074769906	0.008881981	-0.16707419	3.2559078	9.248865	Sitting_Read
12:12:51.935	-0.15323359	3.1293173	8.973742	0.0038081338	0.00074769906	0.008881981	-0.16707419	3.2559078	9.248865	Sitting_Read
12:12:51.958	-0.15323359	3.1293173	8.973742	0.0038081338	0.00074769906	0.008881981	-0.16707419	3.2559078	9.248865	Sitting_Read
12:12:51.981	-0.15323359	3.1293173	8.973742	0.0038081338	0.00074769906	0.008881981	-0.16707419	3.2559078	9.248865	Sitting_Read
12:12:52.005	-0.15323359	3.1293173	8.973742	0.0038081338	0.00074769906	0.008881981	-0.16707419	3.2559078	9.248865	Sitting_Read
12:12:52.028	-0.14126222	3.1484714	8.91628	-0.013296093	-0.006582684	0.013158037	-0.16979411	3.258208	9.248006	Sitting_Read
12:12:52.051	-0.14126222	3.1484714	8.91628	-0.013296093	-0.006582684	0.013158037	-0.16979411	3.258208	9.248006	Sitting_Read
12:12:52.074	-0.14126222	3.1484714	8.91628	-0.013296093	-0.006582684	0.013158037	-0.16979411	3.258208	9.248006	Sitting_Read
12:12:52.097	-0.14126222	3.1484714	8.91628	-0.013296093	-0.006582684	0.013158037	-0.16979411	3.258208	9.248006	Sitting_Read
12:12:52.121	-0.14126222	3.1484714	8.91628	-0.013296093	-0.006582684	0.013158037	-0.16979411	3.258208	9.248006	Sitting_Read
12:12:52.143	-0.14126222	3.1484714	8.91628	-0.013296093	-0.006582684	0.013158037	-0.16979411	3.258208	9.248006	Sitting_Read
12:12:52.166	-0.14126222	3.1484714	8.91628	-0.013296093	-0.006582684	0.013158037	-0.16979411	3.258208	9.248006	Sitting_Read
12:12:52.190	-0.14126222	3.1484714	8.91628	-0.013296093	-0.006582684	0.013158037	-0.16979411	3.258208	9.248006	Sitting_Read
12:12:52.213	-0.098165266	3.0646718	9.024022	-0.00596571	-0.011469605	0.010103711	-0.17457959	3.25179	9.250176	Sitting_Read
12:12:52.237	-0.098165266	3.0646718	9.024022	-0.00596571	-0.011469605	0.010103711	-0.17457959	3.25179	9.250176	Sitting_Read
12:12:52.260	-0.098165266	3.0646718	9.024022	-0.00596571	-0.011469605	0.010103711	-0.17457959	3.25179	9.250176	Sitting_Read
12:12:52.283	-0.098165266	3.0646718	9.024022	-0.00596571	-0.011469605	0.010103711	-0.17457959	3.25179	9.250176	Sitting_Read
12:12:52.306	-0.098165266	3.0646718	9.024022	-0.00596571	-0.011469605	0.010103711	-0.17457959	3.25179	9.250176	Sitting_Read
12:12:52.329	-0.098165266	3.0646718	9.024022	-0.00596571	-0.011469605	0.010103711	-0.17457959	3.25179	9.250176	Sitting_Read
12:12:52.353	-0.098165266	3.0646718	9.024022	-0.00596571	-0.011469605	0.010103711	-0.17457959	3.25179	9.250176	Sitting_Read
12:12:52.376	-0.098165266	3.0646718	9.024022	-0.00596571	-0.011469605	0.010103711	-0.17457959	3.25179	9.250176	Sitting_Read
12:12:52.399	-0.21309046	3.1412885	8.952193	-0.016961284	-0.009026145	0.014990633	-0.17740445	3.255469	9.248828	Sitting_Read
12:12:52.422	-0.21309046	3.1412885	8.952193	-0.016961284	-0.009026145	0.014990633	-0.17740445	3.255469	9.248828	Sitting_Read
12:12:52.443	-0.21309046	3.1412885	8.952193	-0.016961284	-0.009026145	0.014990633	-0.17740445	3.255469	9.248828	Sitting_Read
12:12:52.467	-0.21309046	3.1412885	8.952193	-0.016961284	-0.009026145	0.014990633	-0.17740445	3.255469	9.248828	Sitting_Read
12:12:52.490	-0.21309046	3.1412885	8.952193	-0.016961284	-0.009026145	0.014990633	-0.17740445	3.255469	9.248828	Sitting_Read
12:12:52.513	-0.21309046	3.1412885	8.952193	-0.016961284	-0.009026145	0.014990633	-0.17740445	3.255469	9.248828	Sitting_Read
12:12:52.536	-0.21309046	3.1412885	8.952193	-0.016961284	-0.009026145	0.014990633	-0.17740445	3.255469	9.248828	Sitting_Read
12:12:52.559	-0.21309046	3.1412885	8.952193	-0.016961284	-0.009026145	0.014990633	-0.15964842	3.2462459	9.252393	Sitting_Read
12:12:52.583	-0.12689656	3.1436827	9.021627	0.0007538077	0.011132408	0.00032986724	-0.15964842	3.2462459	9.252393	Sitting_Read
12:12:52.606	-0.12689656	3.1436827	9.021627	0.0007538077	0.011132408	0.00032986724	-0.15964842	3.2462459	9.252393	Sitting_Read
12:12:52.630	-0.12689656	3.1436827	9.021627	0.0007538077	0.011132408	0.00032986724	-0.15964842	3.2462459	9.252393	Sitting_Read
12:12:52.652	-0.12689656	3.1436827	9.021627	0.0007538077	0.011132408	0.00032986724	-0.15964842	3.2462459	9.252393	Sitting_Read
12:12:52.674	-0.12689656	3.1436827	9.021627	0.0007538077	0.011132408	0.00032986724	-0.15964842	3.2462459	9.252393	Sitting_Read
12:12:52.698	-0.12689656	3.1436827	9.021627	0.0007538077	0.011132408	0.00032986724	-0.15964842	3.2462459	9.252393	Sitting_Read
12:12:52.722	-0.12689656	3.1436827	9.021627	0.0007538077	0.011132408	0.00032986724	-0.15964842	3.2462459	9.252393	Sitting_Read
12:12:52.743	-0.16759923	3.1293173	8.942616	0.022744957	0.022738848	-0.0008918633	-0.16032763	3.2474082	9.251973	Sitting_Read
12:12:52.766	-0.16759923	3.1293173	8.942616	0.022744957	0.022738848	-0.0008918633	-0.16032763	3.2474082	9.251973	Sitting_Read
12:12:52.790	-0.16759923	3.1293173	8.942616	0.022744957	0.022738848	-0.0008918633	-0.16032763	3.2474082	9.251973	Sitting_Read
12:12:52.813	-0.16759923	3.1293173	8.942616	0.022744957	0.022738848	-0.0008918633	-0.16032763	3.2474082	9.251973	Sitting_Read
12:12:52.836	-0.16759923	3.1293173	8.942616	0.022744957	0.022738848	-0.0008918633	-0.16032763	3.2474082	9.251973	Sitting_Read
12:12:52.858	-0.16759923	3.1293173	8.942616	0.022744957	0.022738848	-0.0008918633	-0.16032763	3.2474082	9.251973	Sitting_Read
12:12:52.884	-0.16759923	3.1293173	8.942616	0.022744957	0.022738848	-0.0008918633	-0.16032763	3.2474082	9.251973	Sitting_Read
12:12:52.907	-0.16759923	3.1293173	8.942616	0.022744957	0.022738848	-0.0008918633	-0.16032763	3.2474082	9.251973	Sitting_Read
12:12:52.931	-0.24900457	3.2370596	8.820508	0.02091236	0.0019694294	-0.0057787853	-0.1650364	3.2564695	9.248705	Sitting_Read
12:12:52.956	-0.24900457	3.2370596	8.820508	0.02091236	0.0019694294	-0.0057787853	-0.1650364	3.2564695	9.248705	Sitting_Read
12:12:52.980	-0.24900457	3.2370596	8.820508	0.02091236	0.0019694294	-0.0057787853	-0.1650364	3.2564695	9.248705	Sitting_Read
12:12:53.001	-0.24900457	3.2370596	8.820508	0.02091236	0.0019694294	-0.0057787853	-0.1650364	3.2564695	9.248705	Sitting_Read
12:12:53.023	-0.24900457	3.2370596	8.820508	0.02091236	0.0019694294	-0.0057787853	-0.1650364	3.2564695	9.248705	Sitting_Read
12:12:53.044	-0.24900457	3.2370596	8.820508	0.02091236	0.0019694294	-0.0057787853	-0.1650364	3.2564695	9.248705	Sitting_Read
12:12:53.066	-0.24900457	3.2370596	8.820508	0.02091236	0.0019694294	-0.0057787853	-0.1650364	3.2564695	9.248705	Sitting_Read
12:12:53.088	-0.24900457	3.2370596	8.820508	0.02091236	0.0019694294	-0.0057787853	-0.1650364	3.2564695	9.248705	Sitting_Read
12:12:53.110	-0.14844504	3.1460772	8.92825	-0.00596571	-0.004139223	0.008271115	-0.1666431	3.2532945	9.249794	Sitting_Read
12:12:53.132	-0.14844504	3.1460772	8.92825	-0.00596571	-0.004139223	0.008271115	-0.1666431	3.2532945	9.249794	Sitting_Read
12:12:53.156	-0.14844504	3.1460772	8.92825	-0.00596571	-0.004139223	0.008271115	-0.1666431	3.2532945	9.249794	Sitting_Read
12:12:53.179	-0.14844504	3.1460772	8.92825	-0.00596571	-0.004139223	0.008271115	-0.1666431	3.2532945	9.249794	Sitting_Read
12:12:53.202	-0.14844504	3.1460772	8.92825	-0.00596571	-0.004139223	0.008271115	-0.1666431	3.2532945	9.249794	Sitting_Read
12:12:53.225	-0.14844504	3.1460772	8.92825	-0.00596571	-0.004139223	0.008271115	-0.1666431	3.2532945	9.249794	Sitting_Read
12:12:53.248	-0.14844504	3.1460772	8.92825	-0.00596571	-0.004139223	0.008271115	-0.1666431	3.2532945	9.249794	Sitting_Read
12:12:53.272	-0.14844504	3.1460772	8.92825	-0.00596571	-0.004139223	0.008271115	-0.1666431	3.2532945	9.249794	Sitting_Read
12:12:53.294	-0.098165266	3.0694604	8.954588	-0.004133114	-0.0016957619	0.002162463	-0.13778307	3.233867	9.257077	Sitting_Read
12:12:53.317	-0.098165266	3.0694604	8.954588	-0.004133114	-0.0016957619	0.002162463	-0.13778307	3.233867	9.257077	Sitting_Read
12:12:53.339	-0.098165266	3.0694604	8.954588	-0.004133114	-0.0016957619	0.002162463	-0.13778307	3.233867	9.257077	Sitting_Read
12:12:53.361	-0.098165266	3.0694604	8.954588	-0.004133114	-0.0016957619	0.002162463	-0.13778307	3.233867	9.257077	Sitting_Read
12:12:53.385	-0.098165266	3.0694604	8.954588	-0.004133114	-0.0016957619	0.002162463	-0.13778307	3.233867	9.257077	Sitting_Read
12:12:53.408	-0.098165266	3.0694604	8.954588	-0.004133114	-0.0016957619	0.002162463	-0.13778307	3.233867	9.257077	Sitting_Read
12:12:53.431	-0.098165266	3.0694604	8.954588	-0.004133114	-0.0016957619	0.002162463	-0.13778307	3.233867	9.257077	Sitting_Read
12:12:53.454	-0.098165266	3.0694604	8.954588	-0.004133114	-0.0016957619	0.002162463	-0.13778307	3.233867	9.257077	Sitting_Read
12:12:53.477	-0.21548474	3.1484714	8.880365	0.020301497	0.015408466	-0.0008918633	-0.14093056	3.2335258	9.257151	Sitting_Read
12:12:53.501	-0.21548474	3.1484714	8.880365	0.020301497	0.015408466	-0.0008918633	-0.14093056	3.2335258	9.257151	Sitting_Read
12:12:53.524	-0.21548474	3.1484714	8.880365	0.020301497	0.015408466	-0.0008918633	-0.14093056	3.2335258	9.257151	Sitting_Read
12:12:53.547	-0.21548474	3.1484714	8.880365	0.020301497	0.015408466	-0.0008918633	-0.14093056	3.2335258	9.257151	Sitting_Read
12:12:53.570	-0.21548474	3.1484714	8.880365	0.020301497	0.015408466	-0.0008918633	-0.14093056	3.2335258	9.257151	Sitting_Read
12:12:53.593	-0.21548474	3.1484714	8.880365	0.020301497	0.015408466	-0.0008918633	-0.14093056	3.2335258	9.257151	Sitting_Read
12:12:53.615	-0.21548474	3.1484714	8.880365	0.020301497	0.015408466	-0.0008918633	-0.14093056	3.2335258	9.257151	Sitting_Read
12:12:53.638	-0.21548474	3.1484714	8.880365	0.020301497	0.015408466	-0.0008918633	-0.14093056	3.2335258	9.257151	Sitting_Read
12:12:53.660	-0.083799616	3.057489	8.925857	-0.0120743625	-0.015134797	0.013158037	-0.14093831	3.2223918	9.261032	Sitting_Read
12:12:53.683	-0.083799616	3.057489	8.925857	-0.0120743625	-0.015134797	0.013158037	-0.14093831	3.2223918	9.261032	Sitting_Read
12:12:53.706	-0.083799616	3.057489	8.925857	-0.0120743625	-0.015134797	0.013158037	-0.14093831	3.2223918	9.261032	Sitting_Read
12:12:53.730	-0.083799616	3.057489	8.925857	-0.0120743625	-0.015134797	0.013158037	-0.14093831	3.2223918	9.261032	Sitting_Read
12:12:53.754	-0.083799616	3.057489	8.925857	-0.0120743625	-0.015134797	0.013158037	-0.14093831	3.2223918	9.261032	Sitting_Read
12:12:53.777	-0.083799616	3.057489	8.925857	-0.0120743625	-0.015134797	0.013158037	-0.14093831	3.2223918	9.261032	Sitting_Read
12:12:53.800	-0.083799616	3.057489	8.925857	-0.0120743625	-0.015134797	0.013158037	-0.14093831	3.2223918	9.261032	Sitting_Read
12:12:53.822	-0.10774237	3.0742488	8.952193	-0.012685227	-0.015134797	0.015601499	-0.13549218	3.2158623	9.263381	Sitting_Read
12:12:53.846	-0.10774237	3.0742488	8.952193	-0.012685227	-0.015134797	0.015601499	-0.13549218	3.2158623	9.263381	Sitting_Read
12:12:53.869	-0.10774237	3.0742488	8.952193	-0.012685227	-0.015134797	0.015601499	-0.13549218	3.2158623	9.263381	Sitting_Read
12:12:53.892	-0.10774237	3.0742488	8.952193	-0.012685227	-0.015134797	0.015601499	-0.13549218	3.2158623	9.263381	Sitting_Read
12:12:53.915	-0.10774237	3.0742488	8.952193	-0.012685227	-0.015134797	0.015601499	-0.13549218	3.2158623	9.263381	Sitting_Read
12:12:53.938	-0.10774237	3.0742488	8.952193	-0.012685227	-0.015134797	0.015601499	-0.13549218	3.2158623	9.263381	Sitting_Read
12:12:53.961	-0.10774237	3.0742488	8.952193	-0.012685227	-0.015134797	0.015601499	-0.13549218	3.2158623	9.263381	Sitting_Read
12:12:53.984	-0.10774237	3.0742488	8.952193	-0.012685227	-0.015134797	0.015601499	-0.13549218	3.2158623	9.263381	Sitting_Read
12:12:54.007	-0.15562786	3.0527003	9.004868	0.005029864	-0.0010848967	0.010714577	-0.1351815	3.2107036	9.265176	Sitting_Read
12:12:54.030	-0.15562786	3.0527003	9.004868	0.005029864	-0.0010848967	0.010714577	-0.1351815	3.2107036	9.265176	Sitting_Read
12:12:54.053	-0.15562786	3.0527003	9.004868	0.005029864	-0.0010848967	0.010714577	-0.1351815	3.2107036	9.265176	Sitting_Read
12:12:54.077	-0.15562786	3.0527003	9.004868	0.005029864	-0.0010848967	0.010714577	-0.1351815	3.2107036	9.265176	Sitting_Read
12:12:54.100	-0.15562786	3.0527003	9.004868	0.005029864	-0.0010848967	0.010714577	-0.1351815	3.2107036	9.265176	Sitting_Read
12:12:54.123	-0.15562786	3.0527003	9.004868	0.005029864	-0.0010848967	0.010714577	-0.1351815	3.2107036	9.265176	Sitting_Read
12:12:54.146	-0.15562786	3.0527003	9.004868	0.005029864	-0.0010848967	0.010714577	-0.1351815	3.2107036	9.265176	Sitting_Read
12:12:54.169	-0.15562786	3.0527003	9.004868	0.005029864	-0.0010848967	0.010714577	-0.1351815	3.2107036	9.265176	Sitting_Read
12:12:54.191	-0.3519584	3.1963568	8.822903	0.0025864034	0.007467217	-0.002724459	-0.14350875	3.2250156	9.260078	Sitting_Read
12:12:54.213	-0.3519584	3.1963568	8.822903	0.0025864034	0.007467217	-0.002724459	-0.14350875	3.2250156	9.260078	Sitting_Read
12:12:54.236	-0.3519584	3.1963568	8.822903	0.0025864034	0.007467217	-0.002724459	-0.14350875	3.2250156	9.260078	Sitting_Read
12:12:54.259	-0.3519584	3.1963568	8.822903	0.0025864034	0.007467217	-0.002724459	-0.14350875	3.2250156	9.260078	Sitting_Read
12:12:54.282	-0.3519584	3.1963568	8.822903	0.0025864034	0.007467217	-0.002724459	-0.14350875	3.2250156	9.260078	Sitting_Read
12:12:54.306	-0.3519584	3.1963568	8.822903	0.0025864034	0.007467217	-0.002724459	-0.14350875	3.2250156	9.260078	Sitting_Read
12:12:54.329	-0.3519584	3.1963568	8.822903	0.0025864034	0.007467217	-0.002724459	-0.14350875	3.2250156	9.260078	Sitting_Read
12:12:54.352	-0.3519584	3.1963568	8.822903	0.0025864034	0.007467217	-0.002724459	-0.14350875	3.2250156	9.260078	Sitting_Read
12:12:54.375	-0.038308397	3.0957973	8.988108	-0.01635042	-0.004139223	0.027207937	-0.14293401	3.2094517	9.265492	Sitting_Read
12:12:54.396	-0.038308397	3.0957973	8.988108	-0.01635042	-0.004139223	0.027207937	-0.14293401	3.2094517	9.265492	Sitting_Read
12:12:54.420	-0.038308397	3.0957973	8.988108	-0.01635042	-0.004139223	0.027207937	-0.14293401	3.2094517	9.265492	Sitting_Read
12:12:54.443	-0.038308397	3.0957973	8.988108	-0.01635042	-0.004139223	0.027207937	-0.14293401	3.2094517	9.265492	Sitting_Read
12:12:54.466	-0.038308397	3.0957973	8.988108	-0.01635042	-0.004139223	0.027207937	-0.14293401	3.2094517	9.265492	Sitting_Read
12:12:54.488	-0.038308397	3.0957973	8.988108	-0.01635042	-0.004139223	0.027207937	-0.14293401	3.2094517	9.265492	Sitting_Read
12:12:54.511	-0.038308397	3.0957973	8.988108	-0.01635042	-0.004139223	0.027207937	-0.14293401	3.2094517	9.265492	Sitting_Read
12:12:54.535	-0.038308397	3.0957973	8.988108	-0.01635042	-0.004139223	0.027207937	-0.14293401	3.2094517	9.265492	Sitting_Read
12:12:54.557	-0.2083019	3.1053743	8.942616	-0.0071874405	-0.019410854	0.013768903	-0.1390614	3.2116647	9.264784	Sitting_Read
12:12:54.580	-0.2083019	3.1053743	8.942616	-0.0071874405	-0.019410854	0.013768903	-0.1390614	3.2116647	9.264784	Sitting_Read
12:12:54.602	-0.2083019	3.1053743	8.942616	-0.0071874405	-0.019410854	0.013768903	-0.1390614	3.2116647	9.264784	Sitting_Read
12:12:54.625	-0.2083019	3.1053743	8.942616	-0.0071874405	-0.019410854	0.013768903	-0.1390614	3.2116647	9.264784	Sitting_Read
12:12:54.649	-0.2083019	3.1053743	8.942616	-0.0071874405	-0.019410854	0.013768903	-0.1390614	3.2116647	9.264784	Sitting_Read
12:12:54.672	-0.2083019	3.1053743	8.942616	-0.0071874405	-0.019410854	0.013768903	-0.1390614	3.2116647	9.264784	Sitting_Read
12:12:54.695	-0.2083019	3.1053743	8.942616	-0.0071874405	-0.019410854	0.013768903	-0.1390614	3.2116647	9.264784	Sitting_Read
12:12:54.716	-0.2083019	3.1053743	8.942616	-0.0071874405	-0.019410854	0.013768903	-0.1390614	3.2116647	9.264784	Sitting_Read
12:12:54.740	-0.08619389	3.1269228	8.964165	-0.024902532	-0.0035283577	0.019877557	-0.12548077	3.205001	9.267286	Sitting_Read
12:12:54.763	-0.08619389	3.1269228	8.964165	-0.024902532	-0.0035283577	0.019877557	-0.12548077	3.205001	9.267286	Sitting_Read
12:12:54.786	-0.08619389	3.1269228	8.964165	-0.024902532	-0.0035283577	0.019877557	-0.12548077	3.205001	9.267286	Sitting_Read
12:12:54.809	-0.08619389	3.1269228	8.964165	-0.024902532	-0.0035283577	0.019877557	-0.12548077	3.205001	9.267286	Sitting_Read
12:12:54.831	-0.08619389	3.1269228	8.964165	-0.024902532	-0.0035283577	0.019877557	-0.12548077	3.205001	9.267286	Sitting_Read
12:12:54.854	-0.08619389	3.1269228	8.964165	-0.024902532	-0.0035283577	0.019877557	-0.12548077	3.205001	9.267286	Sitting_Read
12:12:54.880	-0.08619389	3.1269228	8.964165	-0.024902532	-0.0035283577	0.019877557	-0.12548077	3.205001	9.267286	Sitting_Read
12:12:54.904	-0.12210801	3.0862203	8.971348	0.011749382	0.0019694294	0.011936307	-0.13043752	3.1987338	9.269382	Sitting_Read
12:12:54.927	-0.12210801	3.0862203	8.971348	0.011749382	0.0019694294	0.011936307	-0.13043752	3.1987338	9.269382	Sitting_Read
12:12:54.950	-0.12210801	3.0862203	8.971348	0.011749382	0.0019694294	0.011936307	-0.13043752	3.1987338	9.269382	Sitting_Read
12:12:54.973	-0.12210801	3.0862203	8.971348	0.011749382	0.0019694294	0.011936307	-0.13043752	3.1987338	9.269382	Sitting_Read
12:12:54.997	-0.12210801	3.0862203	8.971348	0.011749382	0.0019694294	0.011936307	-0.13043752	3.1987338	9.269382	Sitting_Read
12:12:55.020	-0.12210801	3.0862203	8.971348	0.011749382	0.0019694294	0.011936307	-0.13043752	3.1987338	9.269382	Sitting_Read
12:12:55.043	-0.12210801	3.0862203	8.971348	0.011749382	0.0019694294	0.011936307	-0.13043752	3.1987338	9.269382	Sitting_Read
12:12:55.066	-0.12210801	3.0862203	8.971348	0.011749382	0.0019694294	0.011936307	-0.13043752	3.1987338	9.269382	Sitting_Read
12:12:55.089	-0.1340794	3.067066	8.923462	0.014192844	0.0050237556	-0.00516792	-0.12433833	3.2010665	9.2686615	Sitting_Read
12:12:55.112	-0.1340794	3.067066	8.923462	0.014192844	0.0050237556	-0.00516792	-0.12433833	3.2010665	9.2686615	Sitting_Read
12:12:55.135	-0.1340794	3.067066	8.923462	0.014192844	0.0050237556	-0.00516792	-0.12433833	3.2010665	9.2686615	Sitting_Read
12:12:55.158	-0.1340794	3.067066	8.923462	0.014192844	0.0050237556	-0.00516792	-0.12433833	3.2010665	9.2686615	Sitting_Read
12:12:55.181	-0.1340794	3.067066	8.923462	0.014192844	0.0050237556	-0.00516792	-0.12433833	3.2010665	9.2686615	Sitting_Read
12:12:55.204	-0.1340794	3.067066	8.923462	0.014192844	0.0050237556	-0.00516792	-0.12433833	3.2010665	9.2686615	Sitting_Read
12:12:55.227	-0.1340794	3.067066	8.923462	0.014192844	0.0050237556	-0.00516792	-0.12433833	3.2010665	9.2686615	Sitting_Read
12:12:55.251	-0.1340794	3.067066	8.923462	0.014192844	0.0050237556	-0.00516792	-0.12433833	3.2010665	9.2686615	Sitting_Read
12:12:55.274	-0.07422252	3.0862203	8.990502	-0.013296093	0.0050237556	0.014379768	-0.11482655	3.1994696	9.269335	Sitting_Read
12:12:55.297	-0.07422252	3.0862203	8.990502	-0.013296093	0.0050237556	0.014379768	-0.11482655	3.1994696	9.269335	Sitting_Read
12:12:55.320	-0.07422252	3.0862203	8.990502	-0.013296093	0.0050237556	0.014379768	-0.11482655	3.1994696	9.269335	Sitting_Read
12:12:55.344	-0.07422252	3.0862203	8.990502	-0.013296093	0.0050237556	0.014379768	-0.11482655	3.1994696	9.269335	Sitting_Read
12:12:55.367	-0.07422252	3.0862203	8.990502	-0.013296093	0.0050237556	0.014379768	-0.11482655	3.1994696	9.269335	Sitting_Read
12:12:55.390	-0.07422252	3.0862203	8.990502	-0.013296093	0.0050237556	0.014379768	-0.11482655	3.1994696	9.269335	Sitting_Read
12:12:55.413	-0.07422252	3.0862203	8.990502	-0.013296093	0.0050237556	0.014379768	-0.11482655	3.1994696	9.269335	Sitting_Read
12:12:55.436	-0.07422252	3.0862203	8.990502	-0.013296093	0.0050237556	0.014379768	-0.11482655	3.1994696	9.269335	Sitting_Read
12:12:55.460	-0.14605077	3.0957973	8.971348	0.013581978	0.015408466	0.0046059242	-0.11433774	3.2019389	9.268489	Sitting_Read
12:12:55.483	-0.14605077	3.0957973	8.971348	0.013581978	0.015408466	0.0046059242	-0.11433774	3.2019389	9.268489	Sitting_Read
12:12:55.506	-0.14605077	3.0957973	8.971348	0.013581978	0.015408466	0.0046059242	-0.11433774	3.2019389	9.268489	Sitting_Read
12:12:55.529	-0.14605077	3.0957973	8.971348	0.013581978	0.015408466	0.0046059242	-0.11433774	3.2019389	9.268489	Sitting_Read
12:12:55.552	-0.14605077	3.0957973	8.971348	0.013581978	0.015408466	0.0046059242	-0.11433774	3.2019389	9.268489	Sitting_Read
12:12:55.575	-0.14605077	3.0957973	8.971348	0.013581978	0.015408466	0.0046059242	-0.11433774	3.2019389	9.268489	Sitting_Read
12:12:55.598	-0.14605077	3.0957973	8.971348	0.013581978	0.015408466	0.0046059242	-0.11433774	3.2019389	9.268489	Sitting_Read
12:12:55.621	-0.13647367	3.1341057	8.906702	0.014192844	0.00074769906	0.0033841934	-0.117035754	3.2035263	9.267907	Sitting_Read
12:12:55.644	-0.13647367	3.1341057	8.906702	0.014192844	0.00074769906	0.0033841934	-0.117035754	3.2035263	9.267907	Sitting_Read
12:12:55.667	-0.13647367	3.1341057	8.906702	0.014192844	0.00074769906	0.0033841934	-0.117035754	3.2035263	9.267907	Sitting_Read
12:12:55.691	-0.13647367	3.1341057	8.906702	0.014192844	0.00074769906	0.0033841934	-0.117035754	3.2035263	9.267907	Sitting_Read
12:12:55.714	-0.13647367	3.1341057	8.906702	0.014192844	0.00074769906	0.0033841934	-0.117035754	3.2035263	9.267907	Sitting_Read
12:12:55.738	-0.13647367	3.1341057	8.906702	0.014192844	0.00074769906	0.0033841934	-0.117035754	3.2035263	9.267907	Sitting_Read
12:12:55.760	-0.13647367	3.1341057	8.906702	0.014192844	0.00074769906	0.0033841934	-0.117035754	3.2035263	9.267907	Sitting_Read
12:12:55.782	-0.13647367	3.1341057	8.906702	0.014192844	0.00074769906	0.0033841934	-0.117035754	3.2035263	9.267907	Sitting_Read
12:12:55.806	-0.14605077	3.0910087	8.935433	-0.0077983057	-0.006582684	0.011325441	-0.115362115	3.2049143	9.267448	Sitting_Read
12:12:55.829	-0.14605077	3.0910087	8.935433	-0.0077983057	-0.006582684	0.011325441	-0.115362115	3.2049143	9.267448	Sitting_Read
12:12:55.852	-0.14605077	3.0910087	8.935433	-0.0077983057	-0.006582684	0.011325441	-0.115362115	3.2049143	9.267448	Sitting_Read
12:12:55.875	-0.14605077	3.0910087	8.935433	-0.0077983057	-0.006582684	0.011325441	-0.115362115	3.2049143	9.267448	Sitting_Read
12:12:55.898	-0.14605077	3.0910087	8.935433	-0.0077983057	-0.006582684	0.011325441	-0.115362115	3.2049143	9.267448	Sitting_Read
12:12:55.921	-0.14605077	3.0910087	8.935433	-0.0077983057	-0.006582684	0.011325441	-0.115362115	3.2049143	9.267448	Sitting_Read
12:12:55.943	-0.14605077	3.0910087	8.935433	-0.0077983057	-0.006582684	0.011325441	-0.115362115	3.2049143	9.267448	Sitting_Read
12:12:55.966	-0.14605077	3.0910087	8.935433	-0.0077983057	-0.006582684	0.011325441	-0.115362115	3.2049143	9.267448	Sitting_Read
12:12:55.988	-0.1699935	3.1125572	8.897125	0.0025864034	-0.00047403143	0.007049385	-0.10918562	3.205507	9.267318	Sitting_Read
12:12:56.010	-0.1699935	3.1125572	8.897125	0.0025864034	-0.00047403143	0.007049385	-0.10918562	3.205507	9.267318	Sitting_Read
12:12:56.034	-0.1699935	3.1125572	8.897125	0.0025864034	-0.00047403143	0.007049385	-0.10918562	3.205507	9.267318	Sitting_Read
12:12:56.057	-0.1699935	3.1125572	8.897125	0.0025864034	-0.00047403143	0.007049385	-0.10918562	3.205507	9.267318	Sitting_Read
12:12:56.080	-0.1699935	3.1125572	8.897125	0.0025864034	-0.00047403143	0.007049385	-0.10918562	3.205507	9.267318	Sitting_Read
12:12:56.103	-0.1699935	3.1125572	8.897125	0.0025864034	-0.00047403143	0.007049385	-0.10918562	3.205507	9.267318	Sitting_Read
12:12:56.126	-0.1699935	3.1125572	8.897125	0.0025864034	-0.00047403143	0.007049385	-0.10918562	3.205507	9.267318	Sitting_Read
12:12:56.150	-0.1699935	3.1125572	8.897125	0.0025864034	-0.00047403143	0.007049385	-0.10918562	3.205507	9.267318	Sitting_Read
12:12:56.173	-0.0670397	3.057489	9.035994	0.008695056	0.010521542	0.0009407325	-0.10875293	3.1959963	9.270607	Sitting_Read
12:12:56.196	-0.0670397	3.057489	9.035994	0.008695056	0.010521542	0.0009407325	-0.10875293	3.1959963	9.270607	Sitting_Read
12:12:56.219	-0.0670397	3.057489	9.035994	0.008695056	0.010521542	0.0009407325	-0.10875293	3.1959963	9.270607	Sitting_Read
12:12:56.242	-0.0670397	3.057489	9.035994	0.008695056	0.010521542	0.0009407325	-0.10875293	3.1959963	9.270607	Sitting_Read
12:12:56.264	-0.0670397	3.057489	9.035994	0.008695056	0.010521542	0.0009407325	-0.10875293	3.1959963	9.270607	Sitting_Read
12:12:56.286	-0.0670397	3.057489	9.035994	0.008695056	0.010521542	0.0009407325	-0.10875293	3.1959963	9.270607	Sitting_Read
12:12:56.310	-0.0670397	3.057489	9.035994	0.008695056	0.010521542	0.0009407325	-0.10875293	3.1959963	9.270607	Sitting_Read
12:12:56.333	-0.0670397	3.057489	9.035994	0.008695056	0.010521542	0.0009407325	-0.10875293	3.1959963	9.270607	Sitting_Read
12:12:56.356	-0.1340794	3.1341057	8.940222	0.014192844	0.0050237556	0.0009407325	-0.11483897	3.205061	9.267405	Sitting_Read
12:12:56.380	-0.1340794	3.1341057	8.940222	0.014192844	0.0050237556	0.0009407325	-0.11483897	3.205061	9.267405	Sitting_Read
12:12:56.403	-0.1340794	3.1341057	8.940222	0.014192844	0.0050237556	0.0009407325	-0.11483897	3.205061	9.267405	Sitting_Read
12:12:56.426	-0.1340794	3.1341057	8.940222	0.014192844	0.0050237556	0.0009407325	-0.11483897	3.205061	9.267405	Sitting_Read
12:12:56.449	-0.1340794	3.1341057	8.940222	0.014192844	0.0050237556	0.0009407325	-0.11483897	3.205061	9.267405	Sitting_Read
12:12:56.472	-0.1340794	3.1341057	8.940222	0.014192844	0.0050237556	0.0009407325	-0.11483897	3.205061	9.267405	Sitting_Read
12:12:56.496	-0.1340794	3.1341057	8.940222	0.014192844	0.0050237556	0.0009407325	-0.11483897	3.205061	9.267405	Sitting_Read
12:12:56.519	-0.1340794	3.1341057	8.940222	0.014192844	0.0050237556	0.0009407325	-0.11483897	3.205061	9.267405	Sitting_Read
12:12:56.542	-0.20351335	3.1556542	8.882759	0.00014294247	-0.009026145	0.0015515977	-0.118718445	3.2088034	9.26606	Sitting_Read
12:12:56.565	-0.20351335	3.1556542	8.882759	0.00014294247	-0.009026145	0.0015515977	-0.118718445	3.2088034	9.26606	Sitting_Read
12:12:56.588	-0.20351335	3.1556542	8.882759	0.00014294247	-0.009026145	0.0015515977	-0.118718445	3.2088034	9.26606	Sitting_Read
12:12:56.612	-0.20351335	3.1556542	8.882759	0.00014294247	-0.009026145	0.0015515977	-0.118718445	3.2088034	9.26606	Sitting_Read
12:12:56.635	-0.20351335	3.1556542	8.882759	0.00014294247	-0.009026145	0.0015515977	-0.118718445	3.2088034	9.26606	Sitting_Read
12:12:56.658	-0.20351335	3.1556542	8.882759	0.00014294247	-0.009026145	0.0015515977	-0.118718445	3.2088034	9.26606	Sitting_Read
12:12:56.681	-0.20351335	3.1556542	8.882759	0.00014294247	-0.009026145	0.0015515977	-0.118718445	3.2088034	9.26606	Sitting_Read
12:12:56.704	-0.11253092	3.0790374	8.961771	-0.014517823	-0.0010848967	0.016212365	-0.11672215	3.207278	9.266613	Sitting_Read
12:12:56.728	-0.11253092	3.0790374	8.961771	-0.014517823	-0.0010848967	0.016212365	-0.11672215	3.207278	9.266613	Sitting_Read
12:12:56.751	-0.11253092	3.0790374	8.961771	-0.014517823	-0.0010848967	0.016212365	-0.11672215	3.207278	9.266613	Sitting_Read
12:12:56.774	-0.11253092	3.0790374	8.961771	-0.014517823	-0.0010848967	0.016212365	-0.11672215	3.207278	9.266613	Sitting_Read
12:12:56.796	-0.11253092	3.0790374	8.961771	-0.014517823	-0.0010848967	0.016212365	-0.11672215	3.207278	9.266613	Sitting_Read
12:12:56.819	-0.11253092	3.0790374	8.961771	-0.014517823	-0.0010848967	0.016212365	-0.11672215	3.207278	9.266613	Sitting_Read
12:12:56.843	-0.11253092	3.0790374	8.961771	-0.014517823	-0.0010848967	0.016212365	-0.11672215	3.207278	9.266613	Sitting_Read
12:12:56.866	-0.11253092	3.0790374	8.961771	-0.014517823	-0.0010848967	0.016212365	-0.11672215	3.207278	9.266613	Sitting_Read
12:12:56.889	-0.13168511	3.0814316	9.000079	0.020301497	0.017851926	-0.007000516	-0.11496976	3.2024558	9.268303	Sitting_Read
12:12:56.912	-0.13168511	3.0814316	9.000079	0.020301497	0.017851926	-0.007000516	-0.11496976	3.2024558	9.268303	Sitting_Read
12:12:56.934	-0.13168511	3.0814316	9.000079	0.020301497	0.017851926	-0.007000516	-0.11496976	3.2024558	9.268303	Sitting_Read
12:12:56.958	-0.13168511	3.0814316	9.000079	0.020301497	0.017851926	-0.007000516	-0.11496976	3.2024558	9.268303	Sitting_Read
12:12:56.980	-0.13168511	3.0814316	9.000079	0.020301497	0.017851926	-0.007000516	-0.11496976	3.2024558	9.268303	Sitting_Read
12:12:57.002	-0.13168511	3.0814316	9.000079	0.020301497	0.017851926	-0.007000516	-0.11496976	3.2024558	9.268303	Sitting_Read
12:12:57.025	-0.13168511	3.0814316	9.000079	0.020301497	0.017851926	-0.007000516	-0.11496976	3.2024558	9.268303	Sitting_Read
12:12:57.048	-0.13168511	3.0814316	9.000079	0.020301497	0.017851926	-0.007000516	-0.11496976	3.2024558	9.268303	Sitting_Read
12:12:57.072	-0.18914771	3.1700199	8.91149	0.0025864034	-0.0010848967	0.0033841934	-0.12389117	3.210196	9.26551	Sitting_Read
12:12:57.095	-0.18914771	3.1700199	8.91149	0.0025864034	-0.0010848967	0.0033841934	-0.12389117	3.210196	9.26551	Sitting_Read
12:12:57.118	-0.18914771	3.1700199	8.91149	0.0025864034	-0.0010848967	0.0033841934	-0.12389117	3.210196	9.26551	Sitting_Read
12:12:57.141	-0.18914771	3.1700199	8.91149	0.0025864034	-0.0010848967	0.0033841934	-0.12389117	3.210196	9.26551	Sitting_Read
12:12:57.164	-0.18914771	3.1700199	8.91149	0.0025864034	-0.0010848967	0.0033841934	-0.12389117	3.210196	9.26551	Sitting_Read
12:12:57.186	-0.18914771	3.1700199	8.91149	0.0025864034	-0.0010848967	0.0033841934	-0.12389117	3.210196	9.26551	Sitting_Read
12:12:57.210	-0.18914771	3.1700199	8.91149	0.0025864034	-0.0010848967	0.0033841934	-0.12389117	3.210196	9.26551	Sitting_Read
12:12:57.232	-0.18914771	3.1700199	8.91149	0.0025864034	-0.0010848967	0.0033841934	-0.12389117	3.210196	9.26551	Sitting_Read
12:12:57.254	-0.1699935	3.0862203	8.990502	-0.014517823	-0.0023066273	0.008881981	-0.13474779	3.2112107	9.265006	Sitting_Read
12:12:57.277	-0.1699935	3.0862203	8.990502	-0.014517823	-0.0023066273	0.008881981	-0.13474779	3.2112107	9.265006	Sitting_Read
12:12:57.301	-0.1699935	3.0862203	8.990502	-0.014517823	-0.0023066273	0.008881981	-0.13474779	3.2112107	9.265006	Sitting_Read
12:12:57.322	-0.1699935	3.0862203	8.990502	-0.014517823	-0.0023066273	0.008881981	-0.13474779	3.2112107	9.265006	Sitting_Read
12:12:57.344	-0.1699935	3.0862203	8.990502	-0.014517823	-0.0023066273	0.008881981	-0.13474779	3.2112107	9.265006	Sitting_Read
12:12:57.366	-0.1699935	3.0862203	8.990502	-0.014517823	-0.0023066273	0.008881981	-0.13474779	3.2112107	9.265006	Sitting_Read
12:12:57.390	-0.1699935	3.0862203	8.990502	-0.014517823	-0.0023066273	0.008881981	-0.13474779	3.2112107	9.265006	Sitting_Read
12:12:57.413	-0.1699935	3.0862203	8.990502	-0.014517823	-0.0023066273	0.008881981	-0.13474779	3.2112107	9.265006	Sitting_Read
12:12:57.436	-0.11013664	3.1029801	8.973742	0.0019755382	0.014186734	0.0027733282	-0.1319865	3.211739	9.264863	Sitting_Read
12:12:57.459	-0.11013664	3.1029801	8.973742	0.0019755382	0.014186734	0.0027733282	-0.1319865	3.211739	9.264863	Sitting_Read
12:12:57.482	-0.11013664	3.1029801	8.973742	0.0019755382	0.014186734	0.0027733282	-0.1319865	3.211739	9.264863	Sitting_Read
12:12:57.505	-0.11013664	3.1029801	8.973742	0.0019755382	0.014186734	0.0027733282	-0.1319865	3.211739	9.264863	Sitting_Read
12:12:57.528	-0.11013664	3.1029801	8.973742	0.0019755382	0.014186734	0.0027733282	-0.1319865	3.211739	9.264863	Sitting_Read
12:12:57.551	-0.11013664	3.1029801	8.973742	0.0019755382	0.014186734	0.0027733282	-0.1319865	3.211739	9.264863	Sitting_Read
12:12:57.574	-0.11013664	3.1029801	8.973742	0.0019755382	0.014186734	0.0027733282	-0.1319865	3.211739	9.264863	Sitting_Read
12:12:57.597	-0.11013664	3.1029801	8.973742	0.0019755382	0.014186734	0.0027733282	-0.1319865	3.211739	9.264863	Sitting_Read
12:12:57.621	-0.1699935	3.0886145	8.980925	0.015414573	0.0147976	-0.0008918633	-0.13595264	3.2100613	9.265387	Sitting_Read
12:12:57.645	-0.1699935	3.0886145	8.980925	0.015414573	0.0147976	-0.0008918633	-0.13595264	3.2100613	9.265387	Sitting_Read
12:12:57.669	-0.1699935	3.0886145	8.980925	0.015414573	0.0147976	-0.0008918633	-0.13595264	3.2100613	9.265387	Sitting_Read
12:12:57.692	-0.1699935	3.0886145	8.980925	0.015414573	0.0147976	-0.0008918633	-0.13595264	3.2100613	9.265387	Sitting_Read
12:12:57.714	-0.1699935	3.0886145	8.980925	0.015414573	0.0147976	-0.0008918633	-0.13595264	3.2100613	9.265387	Sitting_Read
12:12:57.736	-0.1699935	3.0886145	8.980925	0.015414573	0.0147976	-0.0008918633	-0.13595264	3.2100613	9.265387	Sitting_Read
12:12:57.760	-0.1699935	3.0886145	8.980925	0.015414573	0.0147976	-0.0008918633	-0.13595264	3.2100613	9.265387	Sitting_Read
12:12:57.783	-0.1340794	3.1341057	8.937828	0.0111385165	0.0044128904	0.0015515977	-0.13506679	3.2132337	9.264299	Sitting_Read
12:12:57.806	-0.1340794	3.1341057	8.937828	0.0111385165	0.0044128904	0.0015515977	-0.13506679	3.2132337	9.264299	Sitting_Read
12:12:57.829	-0.1340794	3.1341057	8.937828	0.0111385165	0.0044128904	0.0015515977	-0.13506679	3.2132337	9.264299	Sitting_Read
12:12:57.852	-0.1340794	3.1341057	8.937828	0.0111385165	0.0044128904	0.0015515977	-0.13506679	3.2132337	9.264299	Sitting_Read
12:12:57.876	-0.1340794	3.1341057	8.937828	0.0111385165	0.0044128904	0.0015515977	-0.13506679	3.2132337	9.264299	Sitting_Read
12:12:57.899	-0.1340794	3.1341057	8.937828	0.0111385165	0.0044128904	0.0015515977	-0.13506679	3.2132337	9.264299	Sitting_Read
12:12:57.922	-0.1340794	3.1341057	8.937828	0.0111385165	0.0044128904	0.0015515977	-0.13506679	3.2132337	9.264299	Sitting_Read
12:12:57.945	-0.1340794	3.1341057	8.937828	0.0111385165	0.0044128904	0.0015515977	-0.13506679	3.2132337	9.264299	Sitting_Read
12:12:57.967	-0.12450229	3.0550947	8.940222	-0.009630902	-0.0053609535	0.016212365	-0.13668124	3.2108705	9.265096	Sitting_Read
12:12:57.991	-0.12450229	3.0550947	8.940222	-0.009630902	-0.0053609535	0.016212365	-0.13668124	3.2108705	9.265096	Sitting_Read
12:12:58.013	-0.12450229	3.0550947	8.940222	-0.009630902	-0.0053609535	0.016212365	-0.13668124	3.2108705	9.265096	Sitting_Read
12:12:58.035	-0.12450229	3.0550947	8.940222	-0.009630902	-0.0053609535	0.016212365	-0.13668124	3.2108705	9.265096	Sitting_Read
12:12:58.055	-0.12450229	3.0550947	8.940222	-0.009630902	-0.0053609535	0.016212365	-0.13668124	3.2108705	9.265096	Sitting_Read
12:12:58.077	-0.12450229	3.0550947	8.940222	-0.009630902	-0.0053609535	0.016212365	-0.13668124	3.2108705	9.265096	Sitting_Read
12:12:58.101	-0.12450229	3.0550947	8.940222	-0.009630902	-0.0053609535	0.016212365	-0.13668124	3.2108705	9.265096	Sitting_Read
12:12:58.124	-0.12450229	3.0550947	8.940222	-0.009630902	-0.0053609535	0.016212365	-0.13668124	3.2108705	9.265096	Sitting_Read
12:12:58.147	-0.07901107	3.0119977	8.9976845	0.006251595	0.0050237556	0.008271115	-0.12391353	3.2020838	9.268315	Sitting_Read
12:12:58.170	-0.07901107	3.0119977	8.9976845	0.006251595	0.0050237556	0.008271115	-0.12391353	3.2020838	9.268315	Sitting_Read
12:12:58.193	-0.07901107	3.0119977	8.9976845	0.006251595	0.0050237556	0.008271115	-0.12391353	3.2020838	9.268315	Sitting_Read
12:12:58.216	-0.07901107	3.0119977	8.9976845	0.006251595	0.0050237556	0.008271115	-0.12391353	3.2020838	9.268315	Sitting_Read
12:12:58.239	-0.07901107	3.0119977	8.9976845	0.006251595	0.0050237556	0.008271115	-0.12391353	3.2020838	9.268315	Sitting_Read
12:12:58.261	-0.07901107	3.0119977	8.9976845	0.006251595	0.0050237556	0.008271115	-0.12391353	3.2020838	9.268315	Sitting_Read
12:12:58.284	-0.07901107	3.0119977	8.9976845	0.006251595	0.0050237556	0.008271115	-0.12391353	3.2020838	9.268315	Sitting_Read
12:12:58.307	-0.07901107	3.0119977	8.9976845	0.006251595	0.0050237556	0.008271115	-0.12391353	3.2020838	9.268315	Sitting_Read
12:12:58.331	-0.22266756	3.1269228	8.873182	0.02091236	0.00319116	-0.000280998	-0.11853052	3.2039557	9.267739	Sitting_Read
12:12:58.354	-0.22266756	3.1269228	8.873182	0.02091236	0.00319116	-0.000280998	-0.11853052	3.2039557	9.267739	Sitting_Read
12:12:58.377	-0.22266756	3.1269228	8.873182	0.02091236	0.00319116	-0.000280998	-0.11853052	3.2039557	9.267739	Sitting_Read
12:12:58.400	-0.22266756	3.1269228	8.873182	0.02091236	0.00319116	-0.000280998	-0.11853052	3.2039557	9.267739	Sitting_Read
12:12:58.423	-0.22266756	3.1269228	8.873182	0.02091236	0.00319116	-0.000280998	-0.11853052	3.2039557	9.267739	Sitting_Read
12:12:58.447	-0.22266756	3.1269228	8.873182	0.02091236	0.00319116	-0.000280998	-0.11853052	3.2039557	9.267739	Sitting_Read
12:12:58.470	-0.22266756	3.1269228	8.873182	0.02091236	0.00319116	-0.000280998	-0.11853052	3.2039557	9.267739	Sitting_Read
12:12:58.493	-0.22266756	3.1269228	8.873182	0.02091236	0.00319116	-0.000280998	-0.11853052	3.2039557	9.267739	Sitting_Read
12:12:58.516	-0.1699935	3.1388943	8.875577	-0.010241767	-0.0016957619	0.005827654	-0.107837275	3.208677	9.266236	Sitting_Read
12:12:58.538	-0.1699935	3.1388943	8.875577	-0.010241767	-0.0016957619	0.005827654	-0.107837275	3.208677	9.266236	Sitting_Read
12:12:58.562	-0.1699935	3.1388943	8.875577	-0.010241767	-0.0016957619	0.005827654	-0.107837275	3.208677	9.266236	Sitting_Read
12:12:58.585	-0.1699935	3.1388943	8.875577	-0.010241767	-0.0016957619	0.005827654	-0.107837275	3.208677	9.266236	Sitting_Read
12:12:58.608	-0.1699935	3.1388943	8.875577	-0.010241767	-0.0016957619	0.005827654	-0.107837275	3.208677	9.266236	Sitting_Read
12:12:58.631	-0.1699935	3.1388943	8.875577	-0.010241767	-0.0016957619	0.005827654	-0.107837275	3.208677	9.266236	Sitting_Read
12:12:58.654	-0.1699935	3.1388943	8.875577	-0.010241767	-0.0016957619	0.005827654	-0.107837275	3.208677	9.266236	Sitting_Read
12:12:58.676	-0.1699935	3.1388943	8.875577	-0.010241767	-0.0016957619	0.005827654	-0.107837275	3.208677	9.266236	Sitting_Read
12:12:58.699	-0.0047885496	3.031152	8.961771	-0.010852631	-0.008415279	0.021099284	-0.1057441	3.194992	9.2709875	Sitting_Read
12:12:58.721	-0.0047885496	3.031152	8.961771	-0.010852631	-0.008415279	0.021099284	-0.1057441	3.194992	9.2709875	Sitting_Read
12:12:58.743	-0.0047885496	3.031152	8.961771	-0.010852631	-0.008415279	0.021099284	-0.1057441	3.194992	9.2709875	Sitting_Read
12:12:58.766	-0.0047885496	3.031152	8.961771	-0.010852631	-0.008415279	0.021099284	-0.1057441	3.194992	9.2709875	Sitting_Read
12:12:58.791	-0.0047885496	3.031152	8.961771	-0.010852631	-0.008415279	0.021099284	-0.1057441	3.194992	9.2709875	Sitting_Read
12:12:58.813	-0.0047885496	3.031152	8.961771	-0.010852631	-0.008415279	0.021099284	-0.1057441	3.194992	9.2709875	Sitting_Read
12:12:58.835	-0.0047885496	3.031152	8.961771	-0.010852631	-0.008415279	0.021099284	-0.1057441	3.194992	9.2709875	Sitting_Read
12:12:58.858	-0.0047885496	3.031152	8.961771	-0.010852631	-0.008415279	0.021099284	-0.1057441	3.194992	9.2709875	Sitting_Read
12:12:58.881	-0.014365649	3.0359404	9.04557	0.0038081338	0.00074769906	-0.0033353243	-0.09722558	3.1864638	9.274015	Sitting_Read
12:12:58.907	-0.014365649	3.0359404	9.04557	0.0038081338	0.00074769906	-0.0033353243	-0.09722558	3.1864638	9.274015	Sitting_Read
12:12:58.930	-0.014365649	3.0359404	9.04557	0.0038081338	0.00074769906	-0.0033353243	-0.09722558	3.1864638	9.274015	Sitting_Read
12:12:58.953	-0.014365649	3.0359404	9.04557	0.0038081338	0.00074769906	-0.0033353243	-0.09722558	3.1864638	9.274015	Sitting_Read
12:12:58.976	-0.014365649	3.0359404	9.04557	0.0038081338	0.00074769906	-0.0033353243	-0.09722558	3.1864638	9.274015	Sitting_Read
12:12:58.999	-0.014365649	3.0359404	9.04557	0.0038081338	0.00074769906	-0.0033353243	-0.09722558	3.1864638	9.274015	Sitting_Read
12:12:59.023	-0.014365649	3.0359404	9.04557	0.0038081338	0.00074769906	-0.0033353243	-0.09722558	3.1864638	9.274015	Sitting_Read
12:12:59.045	-0.11013664	3.1652312	8.904308	0.0044189994	-0.02124345	-0.032656856	-0.074883245	3.194526	9.271448	Sitting_Read
12:12:59.068	-0.11013664	3.1652312	8.904308	0.0044189994	-0.02124345	-0.032656856	-0.074883245	3.194526	9.271448	Sitting_Read
12:12:59.091	-0.11013664	3.1652312	8.904308	0.0044189994	-0.02124345	-0.032656856	-0.074883245	3.194526	9.271448	Sitting_Read
12:12:59.114	-0.11013664	3.1652312	8.904308	0.0044189994	-0.02124345	-0.032656856	-0.074883245	3.194526	9.271448	Sitting_Read
12:12:59.137	-0.11013664	3.1652312	8.904308	0.0044189994	-0.02124345	-0.032656856	-0.074883245	3.194526	9.271448	Sitting_Read
12:12:59.159	-0.11013664	3.1652312	8.904308	0.0044189994	-0.02124345	-0.032656856	-0.074883245	3.194526	9.271448	Sitting_Read
12:12:59.182	-0.11013664	3.1652312	8.904308	0.0044189994	-0.02124345	-0.032656856	-0.074883245	3.194526	9.271448	Sitting_Read
12:12:59.205	-0.11013664	3.1652312	8.904308	0.0044189994	-0.02124345	-0.032656856	-0.074883245	3.194526	9.271448	Sitting_Read
12:12:59.228	-0.18675344	3.15326	8.956982	0.016025439	0.011743274	-0.04365243	-0.050131228	3.1944845	9.27163	Sitting_Read
12:12:59.252	-0.18675344	3.15326	8.956982	0.016025439	0.011743274	-0.04365243	-0.050131228	3.1944845	9.27163	Sitting_Read
12:12:59.275	-0.18675344	3.15326	8.956982	0.016025439	0.011743274	-0.04365243	-0.050131228	3.1944845	9.27163	Sitting_Read
12:12:59.298	-0.18675344	3.15326	8.956982	0.016025439	0.011743274	-0.04365243	-0.050131228	3.1944845	9.27163	Sitting_Read
12:12:59.321	-0.18675344	3.15326	8.956982	0.016025439	0.011743274	-0.04365243	-0.050131228	3.1944845	9.27163	Sitting_Read
12:12:59.344	-0.18675344	3.15326	8.956982	0.016025439	0.011743274	-0.04365243	-0.050131228	3.1944845	9.27163	Sitting_Read
12:12:59.368	-0.18675344	3.15326	8.956982	0.016025439	0.011743274	-0.04365243	-0.050131228	3.1944845	9.27163	Sitting_Read
12:12:59.391	-0.18675344	3.15326	8.956982	0.016025439	0.011743274	-0.04365243	-0.050131228	3.1944845	9.27163	Sitting_Read
12:12:59.414	-0.17238778	3.0910087	8.873182	0.0074733254	0.00074769906	-0.011887438	-0.091040455	3.202554	9.268535	Sitting_Read
12:12:59.437	-0.17238778	3.0910087	8.873182	0.0074733254	0.00074769906	-0.011887438	-0.091040455	3.202554	9.268535	Sitting_Read
12:12:59.460	-0.17238778	3.0910087	8.873182	0.0074733254	0.00074769906	-0.011887438	-0.091040455	3.202554	9.268535	Sitting_Read
12:12:59.484	-0.17238778	3.0910087	8.873182	0.0074733254	0.00074769906	-0.011887438	-0.091040455	3.202554	9.268535	Sitting_Read
12:12:59.507	-0.17238778	3.0910087	8.873182	0.0074733254	0.00074769906	-0.011887438	-0.091040455	3.202554	9.268535	Sitting_Read
12:12:59.530	-0.17238778	3.0910087	8.873182	0.0074733254	0.00074769906	-0.011887438	-0.091040455	3.202554	9.268535	Sitting_Read
12:12:59.553	-0.17238778	3.0910087	8.873182	0.0074733254	0.00074769906	-0.011887438	-0.091040455	3.202554	9.268535	Sitting_Read
12:12:59.576	-0.17238778	3.0910087	8.873182	0.0074733254	0.00074769906	-0.011887438	-0.091040455	3.202554	9.268535	Sitting_Read
12:12:59.599	-0.19154198	3.1125572	8.964165	0.0129711125	0.025793174	-0.010665707	-0.12919702	3.202393	9.268137	Sitting_Read
12:12:59.621	-0.19154198	3.1125572	8.964165	0.0129711125	0.025793174	-0.010665707	-0.12919702	3.202393	9.268137	Sitting_Read
12:12:59.644	-0.19154198	3.1125572	8.964165	0.0129711125	0.025793174	-0.010665707	-0.12919702	3.202393	9.268137	Sitting_Read
12:12:59.667	-0.19154198	3.1125572	8.964165	0.0129711125	0.025793174	-0.010665707	-0.12919702	3.202393	9.268137	Sitting_Read
12:12:59.689	-0.19154198	3.1125572	8.964165	0.0129711125	0.025793174	-0.010665707	-0.12919702	3.202393	9.268137	Sitting_Read
12:12:59.713	-0.19154198	3.1125572	8.964165	0.0129711125	0.025793174	-0.010665707	-0.12919702	3.202393	9.268137	Sitting_Read
12:12:59.736	-0.19154198	3.1125572	8.964165	0.0129711125	0.025793174	-0.010665707	-0.12919702	3.202393	9.268137	Sitting_Read
12:12:59.759	-0.19154198	3.1125572	8.964165	0.0129711125	0.025793174	-0.010665707	-0.12919702	3.202393	9.268137	Sitting_Read
12:12:59.782	-0.24421602	3.2011454	8.913885	0.00014294247	0.019684521	-0.0033353243	-0.16934374	3.2210927	9.261007	Sitting_Read
12:12:59.805	-0.24421602	3.2011454	8.913885	0.00014294247	0.019684521	-0.0033353243	-0.16934374	3.2210927	9.261007	Sitting_Read
12:12:59.828	-0.24421602	3.2011454	8.913885	0.00014294247	0.019684521	-0.0033353243	-0.16934374	3.2210927	9.261007	Sitting_Read
12:12:59.851	-0.24421602	3.2011454	8.913885	0.00014294247	0.019684521	-0.0033353243	-0.16934374	3.2210927	9.261007	Sitting_Read
12:12:59.874	-0.24421602	3.2011454	8.913885	0.00014294247	0.019684521	-0.0033353243	-0.16934374	3.2210927	9.261007	Sitting_Read
12:12:59.897	-0.24421602	3.2011454	8.913885	0.00014294247	0.019684521	-0.0033353243	-0.16934374	3.2210927	9.261007	Sitting_Read
12:12:59.921	-0.24421602	3.2011454	8.913885	0.00014294247	0.019684521	-0.0033353243	-0.16934374	3.2210927	9.261007	Sitting_Read
12:12:59.944	-0.14365649	3.0981915	9.009656	-0.023069937	-0.021854315	0.022321016	-0.17650954	3.2219167	9.260587	Sitting_Read
12:12:59.968	-0.14365649	3.0981915	9.009656	-0.023069937	-0.021854315	0.022321016	-0.17650954	3.2219167	9.260587	Sitting_Read
12:12:59.991	-0.14365649	3.0981915	9.009656	-0.023069937	-0.021854315	0.022321016	-0.17650954	3.2219167	9.260587	Sitting_Read
12:13:00.014	-0.14365649	3.0981915	9.009656	-0.023069937	-0.021854315	0.022321016	-0.17650954	3.2219167	9.260587	Sitting_Read
12:13:00.036	-0.14365649	3.0981915	9.009656	-0.023069937	-0.021854315	0.022321016	-0.17650954	3.2219167	9.260587	Sitting_Read
12:13:00.059	-0.14365649	3.0981915	9.009656	-0.023069937	-0.021854315	0.022321016	-0.17650954	3.2219167	9.260587	Sitting_Read
12:13:00.080	-0.14365649	3.0981915	9.009656	-0.023069937	-0.021854315	0.022321016	-0.17650954	3.2219167	9.260587	Sitting_Read
12:13:00.101	-0.14365649	3.0981915	9.009656	-0.023069937	-0.021854315	0.022321016	-0.17650954	3.2219167	9.260587	Sitting_Read
12:13:00.123	-0.2083019	3.15326	8.921068	-0.0047439793	-0.014523933	0.010103711	-0.16745412	3.2243924	9.259893	Sitting_Read
12:13:00.144	-0.2083019	3.15326	8.921068	-0.0047439793	-0.014523933	0.010103711	-0.16745412	3.2243924	9.259893	Sitting_Read
12:13:00.166	-0.2083019	3.15326	8.921068	-0.0047439793	-0.014523933	0.010103711	-0.16745412	3.2243924	9.259893	Sitting_Read
12:13:00.187	-0.2083019	3.15326	8.921068	-0.0047439793	-0.014523933	0.010103711	-0.16745412	3.2243924	9.259893	Sitting_Read
12:13:00.211	-0.2083019	3.15326	8.921068	-0.0047439793	-0.014523933	0.010103711	-0.16745412	3.2243924	9.259893	Sitting_Read
12:13:00.234	-0.2083019	3.15326	8.921068	-0.0047439793	-0.014523933	0.010103711	-0.16745412	3.2243924	9.259893	Sitting_Read
12:13:00.255	-0.2083019	3.15326	8.921068	-0.0047439793	-0.014523933	0.010103711	-0.16745412	3.2243924	9.259893	Sitting_Read
12:13:00.278	-0.2083019	3.15326	8.921068	-0.0047439793	-0.014523933	0.010103711	-0.16745412	3.2243924	9.259893	Sitting_Read
12:13:00.300	-0.062251143	3.0431232	9.002473	-0.0047439793	-0.014523933	0.010103711	-0.17418388	3.226944	9.25888	Sitting_Read
12:13:00.323	-0.062251143	3.0431232	9.002473	-0.020626476	0.0013585642	0.019877557	-0.17418388	3.226944	9.25888	Sitting_Read
12:13:00.346	-0.062251143	3.0431232	9.002473	-0.020626476	0.0013585642	0.019877557	-0.17418388	3.226944	9.25888	Sitting_Read
12:13:00.369	-0.062251143	3.0431232	9.002473	-0.020626476	0.0013585642	0.019877557	-0.17418388	3.226944	9.25888	Sitting_Read
12:13:00.393	-0.062251143	3.0431232	9.002473	-0.020626476	0.0013585642	0.019877557	-0.17418388	3.226944	9.25888	Sitting_Read
12:13:00.416	-0.062251143	3.0431232	9.002473	-0.020626476	0.0013585642	0.019877557	-0.17418388	3.226944	9.25888	Sitting_Read
12:13:00.439	-0.062251143	3.0431232	9.002473	-0.020626476	0.0013585642	0.019877557	-0.17418388	3.226944	9.25888	Sitting_Read
12:13:00.462	-0.062251143	3.0431232	9.002473	-0.020626476	0.0013585642	0.019877557	-0.17418388	3.226944	9.25888	Sitting_Read
12:13:00.485	-0.11492519	3.0886145	8.990502	0.0007538077	0.0062454864	-0.0015027284	-0.17529154	3.2260804	9.25916	Sitting_Read
12:13:00.508	-0.11492519	3.0886145	8.990502	0.0007538077	0.0062454864	-0.0015027284	-0.17529154	3.2260804	9.25916	Sitting_Read
12:13:00.530	-0.11492519	3.0886145	8.990502	0.0007538077	0.0062454864	-0.0015027284	-0.17529154	3.2260804	9.25916	Sitting_Read
12:13:00.552	-0.11492519	3.0886145	8.990502	0.0007538077	0.0062454864	-0.0015027284	-0.17529154	3.2260804	9.25916	Sitting_Read
12:13:00.574	-0.11492519	3.0886145	8.990502	0.0007538077	0.0062454864	-0.0015027284	-0.17529154	3.2260804	9.25916	Sitting_Read
12:13:00.596	-0.11492519	3.0886145	8.990502	0.0007538077	0.0062454864	-0.0015027284	-0.17529154	3.2260804	9.25916	Sitting_Read
12:13:00.620	-0.11492519	3.0886145	8.990502	0.0007538077	0.0062454864	-0.0015027284	-0.17529154	3.2260804	9.25916	Sitting_Read
12:13:00.643	-0.11492519	3.0886145	8.990502	0.0007538077	0.0062454864	-0.0015027284	-0.17529154	3.2260804	9.25916	Sitting_Read
12:13:00.666	-0.2370332	3.15326	8.988108	-0.025513398	-0.016967393	-0.0033353243	-0.18298925	3.2330906	9.256565	Sitting_Read
12:13:00.689	-0.2370332	3.15326	8.988108	-0.025513398	-0.016967393	-0.0033353243	-0.18298925	3.2330906	9.256565	Sitting_Read
12:13:00.712	-0.2370332	3.15326	8.988108	-0.025513398	-0.016967393	-0.0033353243	-0.18298925	3.2330906	9.256565	Sitting_Read
12:13:00.736	-0.2370332	3.15326	8.988108	-0.025513398	-0.016967393	-0.0033353243	-0.18298925	3.2330906	9.256565	Sitting_Read
12:13:00.759	-0.2370332	3.15326	8.988108	-0.025513398	-0.016967393	-0.0033353243	-0.18298925	3.2330906	9.256565	Sitting_Read
12:13:00.782	-0.2370332	3.15326	8.988108	-0.025513398	-0.016967393	-0.0033353243	-0.18298925	3.2330906	9.256565	Sitting_Read
12:13:00.805	-0.2370332	3.15326	8.988108	-0.025513398	-0.016967393	-0.0033353243	-0.18298925	3.2330906	9.256565	Sitting_Read
12:13:00.827	-0.2370332	3.15326	8.988108	-0.025513398	-0.016967393	-0.0033353243	-0.18298925	3.2330906	9.256565	Sitting_Read
12:13:00.851	-0.03351985	3.0000262	9.021627	-0.003522249	0.009299812	-0.00516792	-0.17856164	3.227888	9.258468	Sitting_Read
12:13:00.874	-0.03351985	3.0000262	9.021627	-0.003522249	0.009299812	-0.00516792	-0.17856164	3.227888	9.258468	Sitting_Read
12:13:00.900	-0.03351985	3.0000262	9.021627	-0.003522249	0.009299812	-0.00516792	-0.17856164	3.227888	9.258468	Sitting_Read
12:13:00.923	-0.03351985	3.0000262	9.021627	-0.003522249	0.009299812	-0.00516792	-0.17856164	3.227888	9.258468	Sitting_Read
12:13:00.946	-0.03351985	3.0000262	9.021627	-0.003522249	0.009299812	-0.00516792	-0.17856164	3.227888	9.258468	Sitting_Read
12:13:00.969	-0.03351985	3.0000262	9.021627	-0.003522249	0.009299812	-0.00516792	-0.17856164	3.227888	9.258468	Sitting_Read
12:13:00.991	-0.03351985	3.0000262	9.021627	-0.003522249	0.009299812	-0.00516792	-0.17856164	3.227888	9.258468	Sitting_Read
12:13:01.014	-0.03351985	3.0000262	9.021627	-0.003522249	0.009299812	-0.00516792	-0.17856164	3.227888	9.258468	Sitting_Read
12:13:01.037	-0.24900457	3.1388943	8.961771	-0.0016896533	-0.011469605	0.010103711	-0.21371728	3.2479522	9.250703	Sitting_Read
12:13:01.060	-0.24900457	3.1388943	8.961771	-0.0016896533	-0.011469605	0.010103711	-0.21371728	3.2479522	9.250703	Sitting_Read
12:13:01.084	-0.24900457	3.1388943	8.961771	-0.0016896533	-0.011469605	0.010103711	-0.21371728	3.2479522	9.250703	Sitting_Read
12:13:01.107	-0.24900457	3.1388943	8.961771	-0.0016896533	-0.011469605	0.010103711	-0.21371728	3.2479522	9.250703	Sitting_Read
12:13:01.130	-0.24900457	3.1388943	8.961771	-0.0016896533	-0.011469605	0.010103711	-0.21371728	3.2479522	9.250703	Sitting_Read
12:13:01.153	-0.24900457	3.1388943	8.961771	-0.0016896533	-0.011469605	0.010103711	-0.21371728	3.2479522	9.250703	Sitting_Read
12:13:01.176	-0.24900457	3.1388943	8.961771	-0.0016896533	-0.011469605	0.010103711	-0.21371728	3.2479522	9.250703	Sitting_Read
12:13:01.199	-0.24900457	3.1388943	8.961771	-0.0016896533	-0.011469605	0.010103711	-0.21427462	3.2431765	9.252365	Sitting_Read
12:13:01.223	-0.27294734	3.1245286	8.973742	0.021523226	0.020295387	0.008881981	-0.21427462	3.2431765	9.252365	Sitting_Read
12:13:01.246	-0.27294734	3.1245286	8.973742	0.021523226	0.020295387	0.008881981	-0.21427462	3.2431765	9.252365	Sitting_Read
12:13:01.269	-0.27294734	3.1245286	8.973742	0.021523226	0.020295387	0.008881981	-0.21427462	3.2431765	9.252365	Sitting_Read
12:13:01.292	-0.27294734	3.1245286	8.973742	0.021523226	0.020295387	0.008881981	-0.21427462	3.2431765	9.252365	Sitting_Read
12:13:01.316	-0.27294734	3.1245286	8.973742	0.021523226	0.020295387	0.008881981	-0.21427462	3.2431765	9.252365	Sitting_Read
12:13:01.339	-0.27294734	3.1245286	8.973742	0.021523226	0.020295387	0.008881981	-0.21427462	3.2431765	9.252365	Sitting_Read
12:13:01.362	-0.27294734	3.1245286	8.973742	0.021523226	0.020295387	0.008881981	-0.21427462	3.2431765	9.252365	Sitting_Read
12:13:01.385	-0.21548474	3.189174	8.909097	0.005029864	0.017851926	0.028429668	-0.22828956	3.2521527	9.2488785	Sitting_Read
12:13:01.408	-0.21548474	3.189174	8.909097	0.005029864	0.017851926	0.028429668	-0.22828956	3.2521527	9.2488785	Sitting_Read
12:13:01.430	-0.21548474	3.189174	8.909097	0.005029864	0.017851926	0.028429668	-0.22828956	3.2521527	9.2488785	Sitting_Read
12:13:01.452	-0.21548474	3.189174	8.909097	0.005029864	0.017851926	0.028429668	-0.22828956	3.2521527	9.2488785	Sitting_Read
12:13:01.475	-0.21548474	3.189174	8.909097	0.005029864	0.017851926	0.028429668	-0.22828956	3.2521527	9.2488785	Sitting_Read
12:13:01.498	-0.21548474	3.189174	8.909097	0.005029864	0.017851926	0.028429668	-0.22828956	3.2521527	9.2488785	Sitting_Read
12:13:01.521	-0.21548474	3.189174	8.909097	0.005029864	0.017851926	0.028429668	-0.22828956	3.2521527	9.2488785	Sitting_Read
12:13:01.545	-0.21548474	3.189174	8.909097	0.005029864	0.017851926	0.028429668	-0.22828956	3.2521527	9.2488785	Sitting_Read
12:13:01.568	-0.18675344	3.1221344	8.935433	-0.0236808	-0.0029174923	0.03209486	-0.24694297	3.2616773	9.245045	Sitting_Read
12:13:01.591	-0.18675344	3.1221344	8.935433	-0.0236808	-0.0029174923	0.03209486	-0.24694297	3.2616773	9.245045	Sitting_Read
12:13:01.614	-0.18675344	3.1221344	8.935433	-0.0236808	-0.0029174923	0.03209486	-0.24694297	3.2616773	9.245045	Sitting_Read
12:13:01.637	-0.18675344	3.1221344	8.935433	-0.0236808	-0.0029174923	0.03209486	-0.24694297	3.2616773	9.245045	Sitting_Read
12:13:01.661	-0.18675344	3.1221344	8.935433	-0.0236808	-0.0029174923	0.03209486	-0.24694297	3.2616773	9.245045	Sitting_Read
12:13:01.684	-0.18675344	3.1221344	8.935433	-0.0236808	-0.0029174923	0.03209486	-0.24694297	3.2616773	9.245045	Sitting_Read
12:13:01.707	-0.18675344	3.1221344	8.935433	-0.0236808	-0.0029174923	0.03209486	-0.24694297	3.2616773	9.245045	Sitting_Read
12:13:01.730	-0.18675344	3.1221344	8.935433	-0.0236808	-0.0029174923	0.03209486	-0.24694297	3.2616773	9.245045	Sitting_Read
12:13:01.753	-0.16281068	3.1269228	8.956982	0.0044189994	-0.0053609535	0.02048842	-0.23732802	3.2549586	9.2476635	Sitting_Read
12:13:01.777	-0.16281068	3.1269228	8.956982	0.0044189994	-0.0053609535	0.02048842	-0.23732802	3.2549586	9.2476635	Sitting_Read
12:13:01.800	-0.16281068	3.1269228	8.956982	0.0044189994	-0.0053609535	0.02048842	-0.23732802	3.2549586	9.2476635	Sitting_Read
12:13:01.822	-0.16281068	3.1269228	8.956982	0.0044189994	-0.0053609535	0.02048842	-0.23732802	3.2549586	9.2476635	Sitting_Read
12:13:01.845	-0.16281068	3.1269228	8.956982	0.0044189994	-0.0053609535	0.02048842	-0.23732802	3.2549586	9.2476635	Sitting_Read
12:13:01.868	-0.16281068	3.1269228	8.956982	0.0044189994	-0.0053609535	0.02048842	-0.23732802	3.2549586	9.2476635	Sitting_Read
12:13:01.892	-0.16281068	3.1269228	8.956982	0.0044189994	-0.0053609535	0.02048842	-0.23732802	3.2549586	9.2476635	Sitting_Read
12:13:01.915	-0.16281068	3.1269228	8.956982	0.0044189994	-0.0053609535	0.02048842	-0.23732802	3.2549586	9.2476635	Sitting_Read
12:13:01.938	-0.2681588	3.1700199	8.921068	-0.010241767	-0.0047500883	0.017434094	-0.22381476	3.2551885	9.24792	Sitting_Read
12:13:01.961	-0.2681588	3.1700199	8.921068	-0.010241767	-0.0047500883	0.017434094	-0.22381476	3.2551885	9.24792	Sitting_Read
12:13:01.984	-0.2681588	3.1700199	8.921068	-0.010241767	-0.0047500883	0.017434094	-0.22381476	3.2551885	9.24792	Sitting_Read
12:13:02.008	-0.2681588	3.1700199	8.921068	-0.010241767	-0.0047500883	0.017434094	-0.22381476	3.2551885	9.24792	Sitting_Read
12:13:02.031	-0.2681588	3.1700199	8.921068	-0.010241767	-0.0047500883	0.017434094	-0.22381476	3.2551885	9.24792	Sitting_Read
12:13:02.054	-0.2681588	3.1700199	8.921068	-0.010241767	-0.0047500883	0.017434094	-0.22381476	3.2551885	9.24792	Sitting_Read
12:13:02.077	-0.2681588	3.1700199	8.921068	-0.010241767	-0.0047500883	0.017434094	-0.22381476	3.2551885	9.24792	Sitting_Read
12:13:02.099	-0.2681588	3.1700199	8.921068	-0.010241767	-0.0047500883	0.017434094	-0.19955038	3.2428284	9.252817	Sitting_Read
12:13:02.123	-0.18675344	3.1293173	8.945011	-0.0077983057	0.0019694294	0.013158037	-0.19955038	3.2428284	9.252817	Sitting_Read
12:13:02.146	-0.18675344	3.1293173	8.945011	-0.0077983057	0.0019694294	0.013158037	-0.19955038	3.2428284	9.252817	Sitting_Read
12:13:02.168	-0.18675344	3.1293173	8.945011	-0.0077983057	0.0019694294	0.013158037	-0.19955038	3.2428284	9.252817	Sitting_Read
12:13:02.191	-0.18675344	3.1293173	8.945011	-0.0077983057	0.0019694294	0.013158037	-0.19955038	3.2428284	9.252817	Sitting_Read
12:13:02.214	-0.18675344	3.1293173	8.945011	-0.0077983057	0.0019694294	0.013158037	-0.19955038	3.2428284	9.252817	Sitting_Read
12:13:02.238	-0.18675344	3.1293173	8.945011	-0.0077983057	0.0019694294	0.013158037	-0.19955038	3.2428284	9.252817	Sitting_Read
12:13:02.261	-0.18675344	3.1293173	8.945011	-0.0077983057	0.0019694294	0.013158037	-0.19955038	3.2428284	9.252817	Sitting_Read
12:13:02.284	-0.18435916	3.15326	8.91149	0.0038081338	0.0025802949	0.005827654	-0.18737829	3.2373984	9.254972	Sitting_Read
12:13:02.307	-0.18435916	3.15326	8.91149	0.0038081338	0.0025802949	0.005827654	-0.18737829	3.2373984	9.254972	Sitting_Read
12:13:02.330	-0.18435916	3.15326	8.91149	0.0038081338	0.0025802949	0.005827654	-0.18737829	3.2373984	9.254972	Sitting_Read
12:13:02.354	-0.18435916	3.15326	8.91149	0.0038081338	0.0025802949	0.005827654	-0.18737829	3.2373984	9.254972	Sitting_Read
12:13:02.377	-0.18435916	3.15326	8.91149	0.0038081338	0.0025802949	0.005827654	-0.18737829	3.2373984	9.254972	Sitting_Read
12:13:02.400	-0.18435916	3.15326	8.91149	0.0038081338	0.0025802949	0.005827654	-0.18737829	3.2373984	9.254972	Sitting_Read
12:13:02.423	-0.18435916	3.15326	8.91149	0.0038081338	0.0025802949	0.005827654	-0.18737829	3.2373984	9.254972	Sitting_Read
12:13:02.446	-0.18435916	3.15326	8.91149	0.0038081338	0.0025802949	0.005827654	-0.18737829	3.2373984	9.254972	Sitting_Read
12:13:02.470	-0.21787901	3.1748085	8.901914	0.010527652	0.0013585642	-0.0008918633	-0.18474735	3.2371206	9.255122	Sitting_Read
12:13:02.493	-0.21787901	3.1748085	8.901914	0.010527652	0.0013585642	-0.0008918633	-0.18474735	3.2371206	9.255122	Sitting_Read
12:13:02.516	-0.21787901	3.1748085	8.901914	0.010527652	0.0013585642	-0.0008918633	-0.18474735	3.2371206	9.255122	Sitting_Read
12:13:02.539	-0.21787901	3.1748085	8.901914	0.010527652	0.0013585642	-0.0008918633	-0.18474735	3.2371206	9.255122	Sitting_Read
12:13:02.562	-0.21787901	3.1748085	8.901914	0.010527652	0.0013585642	-0.0008918633	-0.18474735	3.2371206	9.255122	Sitting_Read
12:13:02.586	-0.21787901	3.1748085	8.901914	0.010527652	0.0013585642	-0.0008918633	-0.18474735	3.2371206	9.255122	Sitting_Read
12:13:02.608	-0.21787901	3.1748085	8.901914	0.010527652	0.0013585642	-0.0008918633	-0.18474735	3.2371206	9.255122	Sitting_Read
12:13:02.631	-0.21787901	3.1748085	8.901914	0.010527652	0.0013585642	-0.0008918633	-0.18474735	3.2371206	9.255122	Sitting_Read
12:13:02.654	-0.12689656	3.11974	8.9498	-0.0120743625	-0.016356528	0.0033841934	-0.18882439	3.239877	9.254076	Sitting_Read
12:13:02.677	-0.12689656	3.11974	8.9498	-0.0120743625	-0.016356528	0.0033841934	-0.18882439	3.239877	9.254076	Sitting_Read
12:13:02.701	-0.12689656	3.11974	8.9498	-0.0120743625	-0.016356528	0.0033841934	-0.18882439	3.239877	9.254076	Sitting_Read
12:13:02.724	-0.12689656	3.11974	8.9498	-0.0120743625	-0.016356528	0.0033841934	-0.18882439	3.239877	9.254076	Sitting_Read
12:13:02.747	-0.12689656	3.11974	8.9498	-0.0120743625	-0.016356528	0.0033841934	-0.18882439	3.239877	9.254076	Sitting_Read
12:13:02.770	-0.12689656	3.11974	8.9498	-0.0120743625	-0.016356528	0.0033841934	-0.18882439	3.239877	9.254076	Sitting_Read
12:13:02.793	-0.12689656	3.11974	8.9498	-0.0120743625	-0.016356528	0.0033841934	-0.18882439	3.239877	9.254076	Sitting_Read
12:13:02.816	-0.12689656	3.11974	8.9498	-0.0120743625	-0.016356528	0.0033841934	-0.18882439	3.239877	9.254076	Sitting_Read
12:13:02.839	-0.11971374	3.1077688	9.004868	-0.026124263	-0.0078044143	0.014379768	-0.1863808	3.2403438	9.253962	Sitting_Read
12:13:02.862	-0.11971374	3.1077688	9.004868	-0.026124263	-0.0078044143	0.014379768	-0.1863808	3.2403438	9.253962	Sitting_Read
12:13:02.885	-0.11971374	3.1077688	9.004868	-0.026124263	-0.0078044143	0.014379768	-0.1863808	3.2403438	9.253962	Sitting_Read
12:13:02.908	-0.11971374	3.1077688	9.004868	-0.026124263	-0.0078044143	0.014379768	-0.1863808	3.2403438	9.253962	Sitting_Read
12:13:02.930	-0.11971374	3.1077688	9.004868	-0.026124263	-0.0078044143	0.014379768	-0.1863808	3.2403438	9.253962	Sitting_Read
12:13:02.952	-0.11971374	3.1077688	9.004868	-0.026124263	-0.0078044143	0.014379768	-0.1863808	3.2403438	9.253962	Sitting_Read
12:13:02.974	-0.11971374	3.1077688	9.004868	-0.026124263	-0.0078044143	0.014379768	-0.1863808	3.2403438	9.253962	Sitting_Read
12:13:02.997	-0.11971374	3.1077688	9.004868	-0.026124263	-0.0078044143	0.014379768	-0.1863808	3.2403438	9.253962	Sitting_Read
12:13:03.021	-0.0670397	3.057489	9.012051	0.008695056	-0.038958542	-0.025937337	-0.16657047	3.2349102	9.25624	Sitting_Read
12:13:03.045	-0.0670397	3.057489	9.012051	0.008695056	-0.038958542	-0.025937337	-0.16657047	3.2349102	9.25624	Sitting_Read
12:13:03.067	-0.0670397	3.057489	9.012051	0.008695056	-0.038958542	-0.025937337	-0.16657047	3.2349102	9.25624	Sitting_Read
12:13:03.088	-0.0670397	3.057489	9.012051	0.008695056	-0.038958542	-0.025937337	-0.16657047	3.2349102	9.25624	Sitting_Read
12:13:03.110	-0.0670397	3.057489	9.012051	0.008695056	-0.038958542	-0.025937337	-0.16657047	3.2349102	9.25624	Sitting_Read
12:13:03.132	-0.0670397	3.057489	9.012051	0.008695056	-0.038958542	-0.025937337	-0.16657047	3.2349102	9.25624	Sitting_Read
12:13:03.155	-0.0670397	3.057489	9.012051	0.008695056	-0.038958542	-0.025937337	-0.16657047	3.2349102	9.25624	Sitting_Read
12:13:03.178	-0.0670397	3.057489	9.012051	0.008695056	-0.038958542	-0.025937337	-0.16657047	3.2349102	9.25624	Sitting_Read
12:13:03.201	-0.17717634	3.100586	8.9186735	-0.05239147	-0.038958542	0.015601499	-0.15958223	3.2543733	9.249537	Sitting_Read
12:13:03.224	-0.17717634	3.100586	8.9186735	-0.05239147	-0.038958542	0.015601499	-0.15958223	3.2543733	9.249537	Sitting_Read
12:13:03.247	-0.17717634	3.100586	8.9186735	-0.05239147	-0.038958542	0.015601499	-0.15958223	3.2543733	9.249537	Sitting_Read
12:13:03.270	-0.17717634	3.100586	8.9186735	-0.05239147	-0.038958542	0.015601499	-0.15958223	3.2543733	9.249537	Sitting_Read
12:13:03.292	-0.17717634	3.100586	8.9186735	-0.05239147	-0.038958542	0.015601499	-0.15958223	3.2543733	9.249537	Sitting_Read
12:13:03.314	-0.17717634	3.100586	8.9186735	-0.05239147	-0.038958542	0.015601499	-0.15958223	3.2543733	9.249537	Sitting_Read
12:13:03.337	-0.17717634	3.100586	8.9186735	-0.05239147	-0.038958542	0.015601499	-0.15958223	3.2543733	9.249537	Sitting_Read
12:13:03.360	-0.2083019	3.110163	8.935433	-0.0010787881	-0.010858741	-0.0008918633	-0.16675109	3.2399638	9.254469	Sitting_Read
12:13:03.382	-0.2083019	3.110163	8.935433	-0.0010787881	-0.010858741	-0.0008918633	-0.16675109	3.2399638	9.254469	Sitting_Read
12:13:03.406	-0.2083019	3.110163	8.935433	-0.0010787881	-0.010858741	-0.0008918633	-0.16675109	3.2399638	9.254469	Sitting_Read
12:13:03.429	-0.2083019	3.110163	8.935433	-0.0010787881	-0.010858741	-0.0008918633	-0.16675109	3.2399638	9.254469	Sitting_Read
12:13:03.452	-0.2083019	3.110163	8.935433	-0.0010787881	-0.010858741	-0.0008918633	-0.16675109	3.2399638	9.254469	Sitting_Read
12:13:03.475	-0.2083019	3.110163	8.935433	-0.0010787881	-0.010858741	-0.0008918633	-0.16675109	3.2399638	9.254469	Sitting_Read
12:13:03.498	-0.2083019	3.110163	8.935433	-0.0010787881	-0.010858741	-0.0008918633	-0.16675109	3.2399638	9.254469	Sitting_Read
12:13:03.521	-0.2083019	3.110163	8.935433	-0.0010787881	-0.010858741	-0.0008918633	-0.16675109	3.2399638	9.254469	Sitting_Read
12:13:03.544	-0.12689656	3.1269228	8.959376	-0.014517823	-0.00047403143	0.01804496	-0.16285744	3.2308629	9.25772	Sitting_Read
12:13:03.567	-0.12689656	3.1269228	8.959376	-0.014517823	-0.00047403143	0.01804496	-0.16285744	3.2308629	9.25772	Sitting_Read
12:13:03.590	-0.12689656	3.1269228	8.959376	-0.014517823	-0.00047403143	0.01804496	-0.16285744	3.2308629	9.25772	Sitting_Read
12:13:03.614	-0.12689656	3.1269228	8.959376	-0.014517823	-0.00047403143	0.01804496	-0.16285744	3.2308629	9.25772	Sitting_Read
12:13:03.637	-0.12689656	3.1269228	8.959376	-0.014517823	-0.00047403143	0.01804496	-0.16285744	3.2308629	9.25772	Sitting_Read
12:13:03.660	-0.12689656	3.1269228	8.959376	-0.014517823	-0.00047403143	0.01804496	-0.16285744	3.2308629	9.25772	Sitting_Read
12:13:03.683	-0.12689656	3.1269228	8.959376	-0.014517823	-0.00047403143	0.01804496	-0.16285744	3.2308629	9.25772	Sitting_Read
12:13:03.706	-0.12689656	3.1269228	8.959376	-0.014517823	-0.00047403143	0.01804496	-0.16285744	3.2308629	9.25772	Sitting_Read
12:13:03.730	-0.13886794	3.1269228	8.980925	-0.012685227	-0.0035283577	0.02048842	-0.1757387	3.2334342	9.256586	Sitting_Read
12:13:03.753	-0.13886794	3.1269228	8.980925	-0.012685227	-0.0035283577	0.02048842	-0.1757387	3.2334342	9.256586	Sitting_Read
12:13:03.776	-0.13886794	3.1269228	8.980925	-0.012685227	-0.0035283577	0.02048842	-0.1757387	3.2334342	9.256586	Sitting_Read
12:13:03.799	-0.13886794	3.1269228	8.980925	-0.012685227	-0.0035283577	0.02048842	-0.1757387	3.2334342	9.256586	Sitting_Read
12:13:03.822	-0.13886794	3.1269228	8.980925	-0.012685227	-0.0035283577	0.02048842	-0.1757387	3.2334342	9.256586	Sitting_Read
12:13:03.846	-0.13886794	3.1269228	8.980925	-0.012685227	-0.0035283577	0.02048842	-0.1757387	3.2334342	9.256586	Sitting_Read
12:13:03.869	-0.13886794	3.1269228	8.980925	-0.012685227	-0.0035283577	0.02048842	-0.1757387	3.2334342	9.256586	Sitting_Read
12:13:03.892	-0.13886794	3.1269228	8.980925	-0.012685227	-0.0035283577	0.02048842	-0.1757387	3.2334342	9.256586	Sitting_Read
12:13:03.915	-0.21309046	3.1245286	8.945011	0.005029864	0.014186734	0.014990633	-0.18570524	3.236031	9.255484	Sitting_Read
12:13:03.938	-0.21309046	3.1245286	8.945011	0.005029864	0.014186734	0.014990633	-0.18570524	3.236031	9.255484	Sitting_Read
12:13:03.961	-0.21309046	3.1245286	8.945011	0.005029864	0.014186734	0.014990633	-0.18570524	3.236031	9.255484	Sitting_Read
12:13:03.984	-0.21309046	3.1245286	8.945011	0.005029864	0.014186734	0.014990633	-0.18570524	3.236031	9.255484	Sitting_Read
12:13:04.007	-0.21309046	3.1245286	8.945011	0.005029864	0.014186734	0.014990633	-0.18570524	3.236031	9.255484	Sitting_Read
12:13:04.030	-0.21309046	3.1245286	8.945011	0.005029864	0.014186734	0.014990633	-0.18570524	3.236031	9.255484	Sitting_Read
12:13:04.053	-0.21309046	3.1245286	8.945011	0.005029864	0.014186734	0.014990633	-0.18570524	3.236031	9.255484	Sitting_Read
12:13:04.076	-0.21309046	3.1245286	8.945011	0.005029864	0.014186734	0.014990633	-0.18570524	3.236031	9.255484	Sitting_Read
12:13:04.100	-0.0071828244	3.0766432	8.937828	0.014192844	-0.012080471	0.0015515977	-0.17524551	3.2274318	9.25869	Sitting_Read
12:13:04.123	-0.0071828244	3.0766432	8.937828	0.014192844	-0.012080471	0.0015515977	-0.17524551	3.2274318	9.25869	Sitting_Read
12:13:04.146	-0.0071828244	3.0766432	8.937828	0.014192844	-0.012080471	0.0015515977	-0.17524551	3.2274318	9.25869	Sitting_Read
12:13:04.169	-0.0071828244	3.0766432	8.937828	0.014192844	-0.012080471	0.0015515977	-0.17524551	3.2274318	9.25869	Sitting_Read
12:13:04.193	-0.0071828244	3.0766432	8.937828	0.014192844	-0.012080471	0.0015515977	-0.17524551	3.2274318	9.25869	Sitting_Read
12:13:04.216	-0.0071828244	3.0766432	8.937828	0.014192844	-0.012080471	0.0015515977	-0.17524551	3.2274318	9.25869	Sitting_Read
12:13:04.239	-0.0071828244	3.0766432	8.937828	0.014192844	-0.012080471	0.0015515977	-0.17524551	3.2274318	9.25869	Sitting_Read
12:13:04.262	0.043096945	3.1077688	8.9498	-0.04078503	-0.06400402	0.016823228	-0.1499911	3.2423077	9.253935	Sitting_Read
12:13:04.285	0.043096945	3.1077688	8.9498	-0.04078503	-0.06400402	0.016823228	-0.1499911	3.2423077	9.253935	Sitting_Read
12:13:04.308	0.043096945	3.1077688	8.9498	-0.04078503	-0.06400402	0.016823228	-0.1499911	3.2423077	9.253935	Sitting_Read
12:13:04.331	0.043096945	3.1077688	8.9498	-0.04078503	-0.06400402	0.016823228	-0.1499911	3.2423077	9.253935	Sitting_Read
12:13:04.354	0.043096945	3.1077688	8.9498	-0.04078503	-0.06400402	0.016823228	-0.1499911	3.2423077	9.253935	Sitting_Read
12:13:04.377	0.043096945	3.1077688	8.9498	-0.04078503	-0.06400402	0.016823228	-0.1499911	3.2423077	9.253935	Sitting_Read
12:13:04.399	0.043096945	3.1077688	8.9498	-0.04078503	-0.06400402	0.016823228	-0.1499911	3.2423077	9.253935	Sitting_Read
12:13:04.423	0.043096945	3.1077688	8.9498	-0.04078503	-0.06400402	0.016823228	-0.1499911	3.2423077	9.253935	Sitting_Read
12:13:04.446	-0.038308397	3.0215747	9.646533	-0.008409171	-0.026741238	-0.03326772	-0.0937316	3.2275763	9.259824	Sitting_Read
12:13:04.469	-0.038308397	3.0215747	9.646533	-0.008409171	-0.026741238	-0.03326772	-0.0937316	3.2275763	9.259824	Sitting_Read
12:13:04.492	-0.038308397	3.0215747	9.646533	-0.008409171	-0.026741238	-0.03326772	-0.0937316	3.2275763	9.259824	Sitting_Read
[truncated: 3,186 more rows]
