# Supplementary material for: Real-time Smartphone Activity Classification Using Inertial Sensors—Recognition of Scrolling, Typing, and Watching Videos While Sitting or Walking
Source: Sensors (Basel). 2020 Jan 24;20(3):655. doi: 10.3390/s20030655 (PMC7038357; doi:10.3390/s20030655)
Supplement: Supplementary file 1 [file sensors-20-00655-s001.zip › sensors-668083-supplementary/5Hz_data/2933/E4/TEMP.csv]

1568074146.000000
4.000000
30.47
30.47
30.47
30.47
30.47
30.47
30.47
30.47
30.49
30.49
30.49
30.49
30.49
30.49
30.49
30.49
30.49
30.49
30.49
30.49
30.49
30.49
30.49
30.49
30.45
30.45
30.45
30.45
30.41
30.41
30.41
30.41
30.43
30.43
30.43
30.43
30.39
30.39
30.39
30.39
30.39
30.39
30.39
30.39
30.41
30.41
30.41
30.41
30.41
30.41
30.41
30.41
30.41
30.41
30.41
30.41
30.39
30.39
30.39
30.39
30.41
30.41
30.41
30.41
30.39
30.39
30.39
30.39
30.43
30.43
30.43
30.43
30.41
30.41
30.41
30.41
30.41
30.41
30.41
30.41
30.41
30.41
30.41
30.41
30.43
30.43
30.43
30.43
30.45
30.45
30.45
30.45
30.45
30.45
30.45
30.45
30.43
30.43
30.43
30.43
30.43
30.43
30.43
30.43
30.45
30.45
30.45
30.45
30.47
30.47
30.47
30.47
30.45
30.45
30.45
30.45
30.47
30.47
30.47
30.47
30.47
30.47
30.47
30.47
30.47
30.47
30.47
30.47
30.51
30.51
30.51
30.51
30.49
30.49
30.49
30.49
30.49
30.49
30.49
30.49
30.49
30.49
30.49
30.49
30.51
30.51
30.51
30.51
30.51
30.51
30.51
30.51
30.49
30.49
30.49
30.49
30.49
30.49
30.49
30.49
30.51
30.51
30.51
30.51
30.51
30.51
30.51
30.51
30.53
30.53
30.53
30.53
30.55
30.55
30.55
30.55
30.53
30.53
30.53
30.53
30.53
30.53
30.53
30.53
30.57
30.57
30.57
30.57
30.55
30.55
30.55
30.55
30.55
30.55
30.55
30.55
30.57
30.57
30.57
30.57
30.53
30.53
30.53
30.53
30.55
30.55
30.55
30.55
30.55
30.55
30.55
30.55
30.57
30.57
30.57
30.57
30.57
30.57
30.57
30.57
30.57
30.57
30.57
30.57
30.57
30.57
30.57
30.57
30.59
30.59
30.59
30.59
30.57
30.57
30.57
30.57
30.57
30.57
30.57
30.57
30.57
30.57
30.57
30.57
30.57
30.57
30.57
30.57
30.57
30.57
30.57
30.57
30.55
30.55
30.55
30.55
30.57
30.57
30.57
30.57
30.57
30.57
30.57
30.57
30.55
30.55
30.55
30.55
30.59
30.59
30.59
30.59
30.55
30.55
30.55
30.55
30.59
30.59
30.59
30.59
30.57
30.57
30.57
30.57
30.57
30.57
30.57
30.57
30.59
30.59
30.59
30.59
30.59
30.59
30.59
30.59
30.59
30.59
30.59
30.59
30.57
30.57
30.57
30.57
30.57
30.57
30.57
30.57
30.59
30.59
30.59
30.59
30.57
30.57
30.57
30.57
30.55
30.55
30.55
30.55
30.57
30.57
30.57
30.57
30.57
30.57
30.57
30.57
30.55
30.55
30.55
30.55
30.57
30.57
30.57
30.57
30.55
30.55
30.55
30.55
30.57
30.57
30.57
30.57
30.59
30.59
30.59
30.59
30.57
30.57
30.57
30.57
30.55
30.55
30.55
30.55
30.57
30.57
30.57
30.57
30.57
30.57
30.57
30.57
30.55
30.55
30.55
30.55
30.57
30.57
30.57
30.57
30.57
30.57
30.57
30.57
30.57
30.57
30.57
30.57
30.57
30.57
30.57
30.57
30.57
30.57
30.57
30.57
30.57
30.57
30.57
30.57
30.57
30.57
30.57
30.57
30.57
30.57
30.57
30.57
30.59
30.59
30.59
30.59
30.57
30.57
30.57
30.57
30.59
30.59
30.59
30.59
30.57
30.57
30.57
30.57
30.59
30.59
30.59
30.59
30.57
30.57
30.57
30.57
30.59
30.59
30.59
30.59
30.57
30.57
30.57
30.57
30.59
30.59
30.59
30.59
30.57
30.57
30.57
30.57
30.57
30.57
30.57
30.57
30.57
30.57
30.57
30.57
30.59
30.59
30.59
30.59
30.57
30.57
30.57
30.57
30.59
30.59
30.59
30.59
30.59
30.59
30.59
30.59
30.57
30.57
30.57
30.57
30.57
30.57
30.57
30.57
30.57
30.57
30.57
30.57
30.59
30.59
30.59
30.59
30.59
30.59
30.59
30.59
30.57
30.57
30.57
30.57
30.59
30.59
30.59
30.59
30.61
30.61
30.61
30.61
30.59
30.59
30.59
30.59
30.61
30.61
30.61
30.61
30.59
30.59
30.59
30.59
30.61
30.61
30.61
30.61
30.61
30.61
30.61
30.61
30.63
30.63
30.63
30.63
30.59
30.59
30.59
30.59
30.61
30.61
30.61
30.61
30.61
30.61
30.61
30.61
30.61
30.61
30.61
30.61
30.59
30.59
30.59
30.59
30.61
30.61
30.61
30.61
30.61
30.61
30.61
30.61
30.61
30.61
30.61
30.61
30.61
30.61
30.61
30.61
30.59
30.59
30.59
30.59
30.63
30.63
30.63
30.63
30.61
30.61
30.61
30.61
30.61
30.61
30.61
30.61
30.59
30.59
30.59
30.59
30.59
30.59
30.59
30.59
30.61
30.61
30.61
30.61
30.59
30.59
30.59
30.59
30.59
30.59
30.59
30.59
30.59
30.59
30.59
30.59
30.59
30.59
30.59
30.59
30.61
30.61
30.61
30.61
30.61
30.61
30.61
30.61
30.59
30.59
30.59
30.59
30.61
30.61
30.61
30.61
30.61
30.61
30.61
30.61
30.61
30.61
30.61
30.61
30.61
30.61
30.61
30.61
30.61
30.61
30.61
30.61
30.61
30.61
30.61
30.61
30.61
30.61
30.61
30.61
30.59
30.59
30.59
30.59
30.61
30.61
30.61
30.61
30.61
30.61
30.61
30.61
30.61
30.61
30.61
30.61
30.61
30.61
30.61
30.61
30.61
30.61
30.61
30.61
30.61
30.61
30.61
30.61
30.61
30.61
30.61
30.61
30.61
30.61
30.61
30.61
30.61
30.61
30.61
30.61
30.59
30.59
30.59
30.59
30.59
30.59
30.59
30.59
30.59
30.59
30.59
30.59
30.59
30.59
30.59
30.59
30.59
30.59
30.59
30.59
30.61
30.61
30.61
30.61
30.59
30.59
30.59
30.59
30.59
30.59
30.59
30.59
30.61
30.61
30.61
30.61
30.61
30.61
30.61
30.61
30.61
30.61
30.61
30.61
30.61
30.61
30.61
30.61
30.61
30.61
30.61
30.61
30.63
30.63
30.63
30.63
30.61
30.61
30.61
30.61
30.59
30.59
30.59
30.59
30.63
30.63
30.63
30.63
30.61
30.61
30.61
30.61
30.63
30.63
30.63
30.63
30.63
30.63
30.63
30.63
30.61
30.61
30.61
30.61
30.61
30.61
30.61
30.61
30.61
30.61
30.61
30.61
30.63
30.63
30.63
30.63
30.61
30.61
30.61
30.61
30.63
30.63
30.63
30.63
30.63
30.63
30.63
30.63
30.65
30.65
30.65
30.65
30.65
30.65
30.65
30.65
30.63
30.63
30.63
30.63
30.63
30.63
30.63
30.63
30.61
30.61
30.61
30.61
30.61
30.61
30.61
30.61
30.63
30.63
30.63
30.63
30.65
30.65
30.65
30.65
30.63
30.63
30.63
30.63
30.65
30.65
30.65
30.65
30.63
30.63
30.63
30.63
30.63
30.63
30.63
30.63
30.65
30.65
30.65
30.65
30.63
30.63
30.63
30.63
30.63
30.63
30.63
30.63
30.63
30.63
30.63
30.63
30.65
30.65
30.65
30.65
30.65
30.65
30.65
30.65
30.65
30.65
30.65
30.65
30.63
30.63
30.63
30.63
30.65
30.65
30.65
30.65
30.63
30.63
30.63
30.63
30.63
30.63
30.63
30.63
30.63
30.63
30.63
30.63
30.63
30.63
30.63
30.63
30.61
30.61
30.61
30.61
30.65
30.65
30.65
30.65
30.65
30.65
30.65
30.65
30.63
30.63
30.63
30.63
30.63
30.63
30.63
30.63
30.65
30.65
30.65
30.65
30.63
30.63
30.63
30.63
30.65
30.65
30.65
30.65
30.63
30.63
30.63
30.63
30.65
30.65
30.65
30.65
30.63
30.63
30.63
30.63
30.65
30.65
30.65
30.65
30.63
30.63
30.63
30.63
30.65
30.65
30.65
30.65
30.65
30.65
30.65
30.65
30.65
30.65
30.65
30.65
30.65
30.65
30.65
30.65
30.65
30.65
30.65
30.65
30.65
30.65
30.65
30.65
30.65
30.65
30.65
30.65
30.65
30.65
30.65
30.65
30.67
30.67
30.67
30.67
30.65
30.65
30.65
30.65
30.67
30.67
30.67
30.67
30.65
30.65
30.65
30.65
30.65
30.65
30.65
30.65
30.67
30.67
30.67
30.67
30.65
30.65
30.65
30.65
30.65
30.65
30.65
30.65
30.69
30.69
30.69
30.69
30.65
30.65
30.65
30.65
30.65
30.65
30.65
30.65
30.67
30.67
30.67
30.67
30.67
30.67
30.67
30.67
30.67
30.67
30.67
30.67
30.67
30.67
30.67
30.67
30.65
30.65
30.65
30.65
30.63
30.63
30.63
30.63
30.63
30.63
30.63
30.63
30.65
30.65
30.65
30.65
30.67
30.67
30.67
30.67
30.67
30.67
30.67
30.67
30.69
30.69
30.69
30.69
30.67
30.67
30.67
30.67
30.67
30.67
30.67
30.67
30.65
30.65
30.65
30.65
30.65
30.65
30.65
30.65
30.65
30.65
30.65
30.65
30.67
30.67
30.67
30.67
30.71
30.71
30.71
30.71
30.65
30.65
30.65
30.65
30.67
30.67
30.67
30.67
30.67
30.67
30.67
30.67
30.65
30.65
30.65
30.65
30.69
30.69
30.69
30.69
30.67
30.67
30.67
30.67
30.67
30.67
30.67
30.67
30.65
30.65
30.65
30.65
30.67
30.67
30.67
30.67
30.65
30.65
30.65
30.65
30.65
30.65
30.65
30.65
30.67
30.67
30.67
30.67
30.67
30.67
30.67
30.67
30.69
30.69
30.69
30.69
30.67
30.67
30.67
30.67
30.65
30.65
30.65
30.65
30.65
30.65
30.65
30.65
30.65
30.65
30.65
30.65
30.65
30.65
30.65
30.65
30.65
30.65
30.65
30.65
30.69
30.69
30.69
30.69
30.67
30.67
30.67
30.67
30.65
30.65
30.65
30.65
30.67
30.67
30.67
30.67
30.65
30.65
30.65
30.65
30.67
30.67
30.67
30.67
30.65
30.65
30.65
30.65
30.67
30.67
30.67
30.67
30.65
30.65
30.65
30.65
30.65
30.65
30.65
30.65
30.65
30.65
30.65
30.65
30.63
30.63
30.63
30.63
30.65
30.65
30.65
30.65
30.67
30.67
30.67
30.67
30.67
30.67
30.67
30.67
30.65
30.65
30.65
30.65
30.67
30.67
30.67
30.67
30.67
30.67
30.67
30.67
30.65
30.65
30.65
30.65
30.67
30.67
30.67
30.67
30.67
30.67
30.67
30.67
30.65
30.65
30.65
30.65
30.65
30.65
30.65
30.65
30.65
30.65
30.65
30.65
30.65
30.65
30.65
30.65
30.65
30.65
30.65
30.65
30.65
30.65
30.65
30.65
30.63
30.63
30.63
30.63
30.65
30.65
30.65
30.65
30.63
30.63
30.63
30.63
30.63
30.63
30.63
30.63
30.63
30.63
30.63
30.63
30.65
30.65
30.65
30.65
30.63
30.63
30.63
30.63
30.63
30.63
30.63
30.63
30.65
30.65
30.65
30.65
30.63
30.63
30.63
30.63
30.65
30.65
30.65
30.65
30.65
30.65
30.65
30.65
30.63
30.63
30.63
30.63
30.65
30.65
30.65
30.65
30.65
30.65
30.65
30.65
30.63
30.63
30.63
30.63
30.65
30.65
30.65
30.65
30.65
30.65
30.65
30.65
30.65
30.65
30.65
30.65
30.63
30.63
30.63
30.63
30.65
30.65
30.65
30.65
30.63
30.63
30.63
30.63
30.65
30.65
30.65
30.65
30.65
30.65
30.65
30.65
30.63
30.63
30.63
30.63
30.65
30.65
30.65
30.65
30.67
30.67
30.67
30.67
30.67
30.67
30.67
30.67
30.65
30.65
30.65
30.65
30.63
30.63
30.63
30.63
30.63
30.63
30.63
30.63
30.65
30.65
30.65
30.65
30.65
30.65
30.65
30.65
30.65
30.65
30.65
30.65
30.65
30.65
30.65
30.65
30.67
30.67
30.67
30.67
30.63
30.63
30.63
30.63
30.63
30.63
30.63
30.63
30.67
30.67
30.67
30.67
30.65
30.65
30.65
30.65
30.67
30.67
30.67
30.67
30.65
30.65
30.65
30.65
30.63
30.63
30.63
30.63
30.65
30.65
30.65
30.65
30.63
30.63
30.63
30.63
30.65
30.65
30.65
30.65
30.65
30.65
30.65
30.65
30.65
30.65
30.65
30.65
30.65
30.65
30.65
30.65
30.65
30.65
30.65
30.65
30.65
30.65
30.65
30.65
30.67
30.67
30.67
30.67
30.65
30.65
30.65
30.65
30.67
30.67
30.67
30.67
30.65
30.65
30.65
30.65
30.63
30.63
30.63
30.63
30.65
30.65
30.65
30.65
30.65
30.65
30.65
30.65
30.65
30.65
30.65
30.65
30.65
30.65
30.65
30.65
30.63
30.63
30.63
30.63
30.65
30.65
30.65
30.65
30.67
30.67
30.67
30.67
30.65
30.65
30.65
30.65
30.65
30.65
30.65
30.65
30.65
30.65
30.65
30.65
30.67
30.67
30.67
30.67
30.65
30.65
30.65
30.65
30.65
30.65
30.65
30.65
30.65
30.65
30.65
30.65
30.65
30.65
30.65
30.65
30.65
30.65
30.65
30.65
30.65
30.65
30.65
30.65
30.63
30.63
30.63
30.63
30.63
30.63
30.63
30.63
30.63
30.63
30.63
30.63
30.69
30.69
30.69
30.69
30.65
30.65
30.65
30.65
30.65
30.65
30.65
30.65
30.65
30.65
30.65
30.65
30.65
30.65
30.65
30.65
30.63
30.63
30.63
30.63
30.63
30.63
30.63
30.63
30.67
30.67
30.67
30.67
30.65
30.65
30.65
30.65
30.65
30.65
30.65
30.65
30.65
30.65
30.65
30.65
30.65
30.65
30.65
30.65
30.63
30.63
30.63
30.63
30.65
30.65
30.65
30.65
30.63
30.63
30.63
30.63
30.63
30.63
30.63
30.63
30.67
30.67
30.67
30.67
30.65
30.65
30.65
30.65
30.63
30.63
30.63
30.63
30.65
30.65
30.65
30.65
30.63
30.63
30.63
30.63
30.65
30.65
30.65
30.65
30.63
30.63
30.63
30.63
30.63
30.63
30.63
30.63
30.63
30.63
30.63
30.63
30.65
30.65
30.65
30.65
30.65
30.65
30.65
30.65
30.65
30.65
30.65
30.65
30.63
30.63
30.63
30.63
30.63
30.63
30.63
30.63
30.63
30.63
30.63
30.63
30.63
30.63
30.63
30.63
30.67
30.67
30.67
30.67
30.63
30.63
30.63
30.63
30.61
30.61
30.61
30.61
30.61
30.61
30.61
30.61
30.61
30.61
30.61
30.61
30.63
30.63
30.63
30.63
30.63
30.63
30.63
30.63
30.61
30.61
30.61
30.61
30.61
30.61
30.61
30.61
30.61
30.61
30.61
30.61
30.61
30.61
30.61
30.61
30.59
30.59
30.59
30.59
30.63
30.63
30.63
30.63
30.63
30.63
30.63
30.63
30.61
30.61
30.61
30.61
30.61
30.61
30.61
30.61
30.63
30.63
30.63
30.63
30.59
30.59
30.59
30.59
30.59
30.59
30.59
30.59
30.59
30.59
30.59
30.59
30.59
30.59
30.59
30.59
30.59
30.59
30.59
30.59
30.57
30.57
30.57
30.57
30.57
30.57
30.57
30.57
30.59
30.59
30.59
30.59
30.59
30.59
30.59
30.59
30.59
30.59
30.59
30.59
30.59
30.59
30.59
30.59
30.59
30.59
30.59
30.59
30.55
30.55
30.55
30.55
30.57
30.57
30.57
30.57
30.57
30.57
30.57
30.57
30.57
30.57
30.57
30.57
30.55
30.55
30.55
30.55
30.57
30.57
30.57
30.57
30.57
30.57
30.57
30.57
30.57
30.57
30.57
30.57
30.57
30.57
30.57
30.57
30.57
30.57
30.57
30.57
30.57
30.57
30.57
30.57
30.57
30.57
30.57
30.57
30.55
30.55
30.55
30.55
30.55
30.55
30.55
30.55
30.55
30.55
30.55
30.55
30.55
30.55
30.55
30.55
30.55
30.55
30.55
30.55
30.57
30.57
30.57
30.57
30.55
30.55
30.55
30.55
30.57
30.57
30.57
30.57
30.57
30.57
30.57
30.57
30.57
30.57
30.57
30.57
30.55
30.55
30.55
30.55
30.57
30.57
30.57
30.57
30.57
30.57
30.57
30.57
30.57
30.57
30.57
30.57
30.57
30.57
30.57
30.57
30.59
30.59
30.59
30.59
30.61
30.61
30.61
30.61
30.57
30.57
30.57
30.57
30.59
30.59
30.59
30.59
30.57
30.57
30.57
30.57
30.59
30.59
30.59
30.59
30.57
30.57
30.57
30.57
30.57
30.57
30.57
30.57
30.61
30.61
30.61
30.61
30.61
30.61
30.61
30.61
30.61
30.61
30.61
30.61
30.59
30.59
30.59
30.59
30.63
30.63
30.63
30.63
30.61
30.61
30.61
30.61
30.63
30.63
30.63
30.63
30.63
30.63
30.63
30.63
30.61
30.61
[truncated: 6,842 more rows]
