# Supplementary material for: Real-time Smartphone Activity Classification Using Inertial Sensors—Recognition of Scrolling, Typing, and Watching Videos While Sitting or Walking
Source: Sensors (Basel). 2020 Jan 24;20(3):655. doi: 10.3390/s20030655 (PMC7038357; doi:10.3390/s20030655)
Supplement: Supplementary file 1 [file sensors-20-00655-s001.zip › sensors-668083-supplementary/5Hz_data/2933/E4/HR.csv]

1568074156.000000
1.000000
98.00
87.00
80.33
79.00
85.80
84.00
82.86
82.12
81.78
81.40
80.64
79.83
79.00
78.36
77.73
77.12
77.12
77.00
76.95
76.85
76.71
76.59
76.43
76.38
76.28
76.23
76.26
76.32
76.38
76.43
76.45
76.44
76.39
76.47
76.54
76.50
76.38
76.18
76.00
75.97
75.85
75.81
75.95
76.20
76.42
76.63
76.83
77.00
77.04
77.06
77.18
77.25
77.32
77.33
77.35
77.45
77.23
77.02
76.80
76.57
76.02
76.00
76.17
76.20
75.60
75.62
75.73
75.82
75.87
75.95
76.13
76.37
76.65
76.92
77.20
77.50
77.67
77.87
78.08
78.33
78.62
78.92
79.23
79.50
79.77
80.02
80.23
80.43
80.63
80.82
81.03
81.27
81.52
81.70
81.90
82.17
82.50
82.90
83.30
83.60
83.95
84.23
84.38
84.43
84.50
84.57
84.62
84.67
84.82
84.97
85.03
85.13
85.23
85.38
85.53
85.60
85.97
86.33
86.72
87.13
87.53
87.77
87.93
88.07
88.20
88.35
88.37
88.40
88.43
88.52
88.60
88.65
88.68
88.72
88.72
88.70
88.65
88.62
88.53
88.43
88.32
88.17
88.05
87.97
87.90
87.83
87.78
87.72
87.63
87.57
87.50
87.42
87.37
87.32
87.25
87.18
87.10
87.00
86.90
86.80
86.73
86.70
86.68
86.70
86.72
86.73
86.75
86.78
86.82
86.87
86.93
87.00
87.07
87.13
87.20
87.25
87.27
87.28
87.30
87.30
87.30
87.30
87.33
87.42
87.48
87.55
87.65
87.75
87.85
87.88
87.92
87.98
88.05
88.13
88.23
88.37
88.52
88.67
88.83
89.00
89.15
89.32
89.43
89.53
89.63
89.75
89.87
90.02
90.18
90.35
90.52
90.68
90.80
90.92
91.02
91.10
91.17
91.23
91.28
91.33
91.35
91.33
91.32
91.27
91.22
91.18
91.17
91.15
91.13
91.12
91.08
91.05
91.03
91.02
91.00
91.00
91.05
91.12
91.18
91.23
91.28
91.35
91.43
91.52
91.60
91.70
91.83
91.97
92.07
92.15
92.20
92.22
92.13
92.05
92.00
91.93
91.88
91.82
91.75
91.68
91.63
91.58
91.55
91.50
91.47
91.40
91.32
91.20
91.08
90.98
90.87
90.77
90.68
90.60
90.53
90.48
90.45
90.42
90.38
90.33
90.30
90.28
90.28
90.32
90.35
90.37
90.37
90.35
90.32
90.27
90.23
90.23
90.20
90.18
90.17
90.15
90.12
90.07
90.02
89.98
89.95
89.88
89.82
89.73
89.67
89.58
89.45
89.32
89.23
89.17
89.12
89.10
89.18
89.25
89.30
89.33
89.35
89.37
89.38
89.40
89.42
89.45
89.48
89.53
89.55
89.58
89.62
89.67
89.70
89.72
89.73
89.75
89.77
89.78
89.80
89.82
89.83
89.83
89.85
89.88
89.90
89.92
89.90
89.88
89.87
89.87
89.90
89.95
90.05
90.17
90.27
90.33
90.40
90.42
90.43
90.43
90.43
90.42
90.40
90.37
90.32
90.28
90.22
90.17
90.12
90.07
90.02
89.95
89.87
89.78
89.72
89.63
89.57
89.50
89.42
89.35
89.30
89.25
89.20
89.17
89.13
89.07
89.02
88.97
88.95
88.93
88.92
88.90
88.90
88.90
88.88
88.83
88.77
88.70
88.62
88.55
88.48
88.43
88.38
88.33
88.30
88.27
88.23
88.18
88.13
88.07
87.97
87.87
87.72
87.55
87.38
87.22
87.07
86.97
86.88
86.85
86.83
86.83
86.82
86.82
86.80
86.77
86.77
86.70
86.63
86.58
86.55
86.53
86.53
86.52
86.48
86.45
86.42
86.40
86.40
86.42
86.42
86.38
86.33
86.28
86.20
86.13
86.05
85.97
85.88
85.82
85.78
85.77
85.75
85.73
85.73
85.77
85.83
85.90
85.98
86.07
86.17
86.27
86.38
86.50
86.63
86.77
86.87
86.93
87.00
87.07
87.17
87.25
87.23
87.23
87.27
87.32
87.38
87.42
87.48
87.50
87.50
87.40
87.38
87.40
87.45
87.52
87.58
87.63
87.70
87.82
87.92
88.02
88.12
88.35
88.57
88.78
88.98
89.18
89.38
89.55
89.72
89.90
90.08
90.23
90.40
90.57
90.72
90.87
90.98
91.05
91.08
91.10
91.12
91.13
91.17
91.20
91.22
91.22
91.22
91.20
91.17
91.13
91.10
91.08
91.03
90.98
90.95
90.95
90.93
90.90
90.85
90.83
90.95
91.07
91.18
91.28
91.38
91.50
91.58
91.68
91.77
91.95
92.05
92.12
92.17
92.22
92.25
92.37
92.47
92.52
92.57
92.60
92.62
92.50
92.40
92.30
92.20
92.10
92.00
91.92
91.82
91.72
91.62
91.53
91.47
91.40
91.35
91.30
91.27
91.27
91.28
91.28
91.28
91.28
91.27
91.25
91.25
91.27
91.28
91.30
91.32
91.32
91.32
91.32
91.35
91.40
91.48
91.55
91.62
91.68
91.62
91.48
91.38
91.30
91.20
91.12
91.02
90.88
90.73
90.58
90.40
90.22
89.93
89.65
89.37
88.93
88.53
88.15
87.77
87.50
87.22
86.92
86.57
86.38
86.23
86.10
85.95
85.82
85.67
85.52
85.37
85.23
85.12
85.00
84.88
84.77
84.65
84.53
84.42
84.30
84.15
84.00
83.87
83.75
83.65
83.58
83.48
83.38
83.30
83.20
83.12
83.07
82.97
82.87
82.73
82.58
82.43
82.30
82.18
82.08
82.13
82.20
82.23
82.25
82.25
82.23
82.22
82.22
82.22
82.22
82.28
82.35
82.53
82.72
82.90
83.23
83.53
83.80
84.08
84.23
84.43
84.65
84.93
85.05
85.15
85.22
85.30
85.33
85.40
85.50
85.60
85.72
85.83
85.95
86.07
86.17
86.25
86.32
86.37
86.42
86.48
86.55
86.60
86.63
86.67
86.68
86.72
86.78
86.83
86.88
86.90
86.90
86.92
86.92
87.02
87.13
87.23
87.33
87.37
87.50
87.53
87.68
87.85
88.02
88.18
88.35
88.52
88.60
88.68
88.77
88.85
88.93
89.02
89.12
89.23
89.35
89.47
89.62
89.80
89.98
90.12
90.30
90.43
90.57
90.63
90.68
90.78
90.93
91.12
91.25
91.40
91.57
91.77
92.00
92.32
92.63
92.95
93.20
93.50
93.78
94.20
94.62
94.97
95.30
95.63
95.95
96.27
96.53
96.80
97.07
97.37
97.67
97.98
98.30
98.53
98.73
98.93
99.08
99.38
99.58
99.88
100.00
100.02
100.07
100.13
100.22
100.33
100.53
100.73
100.98
101.22
101.45
101.65
101.83
101.95
102.15
102.35
102.50
102.62
102.78
102.97
103.13
103.25
103.38
103.57
103.78
103.97
104.07
104.08
104.17
104.23
104.25
104.23
104.02
103.70
103.42
103.20
103.10
102.95
102.78
102.38
102.03
101.77
101.53
101.27
101.00
100.70
100.47
100.25
100.03
99.82
99.60
99.35
99.12
98.77
98.50
98.22
97.97
97.63
97.33
97.00
96.82
96.62
96.40
96.15
95.90
95.60
95.28
94.98
94.60
94.25
93.93
93.67
93.45
93.37
93.20
93.15
93.13
93.10
92.95
92.82
92.70
92.70
92.70
92.72
92.85
92.93
93.07
93.22
93.33
93.47
93.63
93.80
94.13
94.47
94.77
94.98
95.15
95.33
95.53
95.83
96.10
96.35
96.58
96.83
97.10
97.43
97.77
98.10
98.48
98.87
99.28
99.77
100.23
100.83
101.37
101.88
102.38
102.85
103.30
103.78
104.23
104.78
105.33
105.92
106.47
106.98
107.52
108.02
108.53
109.08
109.58
109.95
110.25
110.47
110.68
110.78
110.88
110.98
111.15
111.32
111.47
111.60
111.73
111.83
111.82
111.83
111.80
111.75
111.67
111.57
111.43
111.32
111.20
111.10
111.03
111.00
111.00
111.00
111.03
111.05
111.07
111.07
111.07
111.07
111.08
111.08
111.05
111.00
110.88
110.75
110.57
110.37
110.17
109.93
109.70
109.50
109.35
109.27
109.07
108.85
108.63
108.40
108.15
107.88
107.65
107.48
107.33
107.20
107.08
106.93
106.83
106.87
106.92
106.97
107.02
107.05
107.10
107.18
107.28
107.35
107.43
107.50
107.57
107.65
107.68
107.72
107.77
107.85
107.95
108.08
108.23
108.40
108.55
108.68
108.85
108.98
109.12
109.22
109.25
109.28
109.32
109.37
109.42
109.48
109.42
109.27
109.12
109.00
108.90
108.78
108.68
108.57
108.48
108.45
108.40
108.33
108.23
108.12
108.10
107.98
107.85
107.72
107.57
107.42
107.23
107.02
106.77
106.52
106.27
105.97
105.63
105.27
104.92
104.57
104.22
103.88
103.50
103.02
102.58
102.17
101.72
101.25
100.82
100.42
100.08
99.75
99.45
99.17
98.92
98.65
98.40
98.12
97.85
97.62
97.33
97.08
96.80
96.55
96.35
96.18
96.02
95.87
95.75
95.65
95.65
95.72
95.77
95.78
95.82
95.80
95.77
95.72
95.62
95.45
95.27
95.00
94.77
94.53
94.33
94.25
94.22
94.20
94.20
94.20
94.23
94.30
94.38
94.47
94.55
94.65
94.75
94.87
94.95
95.05
95.15
95.25
95.35
95.52
95.58
95.65
95.72
95.77
95.80
95.80
95.77
95.72
95.65
95.48
95.30
95.12
94.87
94.60
94.32
94.02
93.70
93.37
93.08
92.77
92.42
92.12
91.78
91.40
90.90
90.40
89.85
89.28
88.78
88.43
88.17
87.97
87.78
87.62
87.52
87.42
87.37
87.43
87.47
87.50
87.55
87.57
87.50
87.45
87.43
87.43
87.40
87.38
87.37
87.33
87.38
87.43
87.47
87.62
87.77
87.90
88.10
88.30
88.53
88.77
89.05
89.33
89.63
89.98
90.32
90.65
91.00
91.37
91.75
92.20
92.63
93.05
93.53
94.03
94.55
95.05
95.57
96.08
96.57
97.08
97.63
98.12
98.62
99.15
99.77
100.35
100.98
101.65
102.27
102.75
103.15
103.55
103.93
104.33
104.67
105.05
105.43
105.83
106.25
106.67
107.02
107.37
107.75
108.08
108.38
108.67
108.97
109.23
109.50
109.77
109.92
110.07
110.22
110.25
110.32
110.40
110.43
110.48
110.52
110.53
110.50
110.45
110.35
110.23
110.13
110.05
109.98
109.97
109.95
109.93
109.90
109.87
109.82
109.75
109.68
109.63
109.58
109.58
109.60
109.58
109.53
109.47
109.40
109.32
109.23
109.15
109.10
109.03
109.00
108.97
108.95
108.93
108.88
108.82
108.73
108.63
108.50
108.35
108.25
108.12
107.98
107.93
107.88
107.87
107.85
107.87
107.85
107.83
107.92
108.10
108.22
108.33
108.45
108.58
108.65
108.75
108.72
108.68
108.63
108.60
108.60
108.60
108.63
108.63
108.65
108.67
108.67
108.62
108.55
108.47
108.30
108.15
107.98
107.82
107.53
107.28
107.03
106.73
106.42
106.13
105.87
105.63
105.43
105.25
105.07
104.87
104.63
104.40
104.10
103.78
103.43
103.08
102.78
102.50
102.25
101.98
101.72
101.42
101.07
100.70
100.33
99.87
99.38
98.88
98.38
97.83
97.33
96.85
96.30
95.58
94.98
94.40
93.83
93.27
92.70
92.08
91.60
91.08
90.60
90.12
89.60
89.12
88.67
88.25
87.82
87.40
86.98
86.72
86.47
86.25
86.13
86.00
85.88
85.75
85.73
85.67
85.57
85.48
85.37
85.25
85.10
84.97
84.82
84.62
84.42
84.23
83.92
83.58
83.33
83.10
82.87
82.82
82.77
82.65
82.57
82.55
82.55
82.57
82.58
82.63
82.70
82.80
82.92
83.02
83.12
83.25
83.33
83.38
83.40
83.48
83.57
83.63
83.68
83.68
83.73
83.78
83.80
83.83
83.85
83.85
83.92
84.00
84.03
84.07
84.12
84.12
84.12
84.00
83.93
83.90
83.87
83.87
83.85
83.87
83.90
83.92
83.95
83.95
83.98
84.00
84.05
84.10
84.15
84.28
84.40
84.52
84.80
85.10
85.35
85.60
85.87
85.97
86.07
86.22
86.32
86.37
86.38
86.38
86.38
86.38
86.38
86.35
86.32
86.28
86.20
86.10
86.02
85.87
85.73
85.62
85.48
85.37
85.28
85.22
85.12
84.87
84.65
84.50
84.37
84.18
84.02
83.82
83.58
83.48
83.40
83.33
83.27
83.28
83.23
83.13
83.03
82.92
82.80
82.70
82.57
82.48
82.43
82.42
82.42
82.43
82.48
82.50
82.50
82.47
82.43
82.40
82.32
82.22
82.07
81.88
81.72
81.55
81.38
81.37
81.35
81.38
81.55
81.72
81.88
82.03
82.18
82.40
82.62
82.87
83.18
83.50
83.87
84.32
84.77
85.20
85.62
86.02
86.38
86.78
87.22
87.82
88.40
88.93
89.45
90.05
90.62
91.20
91.83
92.33
92.78
93.23
93.67
93.98
94.32
94.67
95.02
95.40
95.78
96.15
96.55
96.93
97.30
97.67
98.00
98.32
98.63
98.98
99.35
99.75
100.17
100.52
100.93
101.40
101.95
102.52
103.07
103.45
103.58
103.57
103.57
103.52
103.42
103.30
103.28
103.28
103.30
103.28
103.27
103.27
103.25
103.22
103.15
103.07
102.97
102.90
102.83
102.75
102.72
102.60
102.50
102.38
102.28
102.20
102.13
102.08
102.03
101.98
101.93
101.92
101.92
101.93
101.98
102.03
102.10
102.17
102.23
102.27
102.30
102.33
102.33
102.33
102.30
102.25
102.22
102.18
102.08
101.95
101.77
101.55
101.32
101.17
100.98
100.87
100.70
100.52
100.43
100.50
100.80
101.08
101.37
101.65
101.88
102.33
102.67
103.00
103.30
103.60
103.90
104.13
104.38
104.62
104.80
105.05
105.30
105.35
105.42
105.48
105.38
105.37
105.35
105.33
105.33
105.27
105.25
105.23
105.22
105.20
105.18
105.15
105.08
104.97
104.78
104.60
104.38
104.08
103.82
103.55
103.30
103.08
102.92
102.77
102.67
102.60
102.50
102.42
102.37
102.32
102.33
102.35
102.40
102.45
102.47
102.35
102.20
102.02
101.72
101.42
101.12
100.83
100.55
100.27
99.98
99.52
99.08
98.65
98.25
97.90
97.55
97.28
96.95
96.68
96.48
96.23
96.00
95.95
95.88
95.78
95.83
95.90
95.95
96.00
96.02
96.08
96.08
96.05
95.98
95.88
95.77
95.62
95.48
95.40
95.38
95.37
95.38
95.50
95.57
95.62
95.65
95.65
95.60
95.53
95.43
95.32
95.23
95.15
95.08
95.02
94.93
94.87
94.78
94.70
94.63
94.58
94.55
94.55
94.55
94.55
94.55
94.55
94.55
94.55
94.55
94.55
94.53
94.52
94.48
94.42
94.35
94.22
94.15
94.07
93.97
93.87
93.77
93.67
93.57
93.50
93.38
93.23
92.95
92.70
92.20
91.67
91.18
90.75
90.30
89.92
89.55
89.28
89.02
88.87
88.80
88.70
88.58
88.45
88.33
88.23
88.17
88.12
88.10
88.08
88.08
88.08
88.07
88.03
87.98
87.93
87.88
87.82
87.77
87.68
87.55
87.43
87.30
87.05
86.90
86.73
86.58
86.40
86.22
86.03
85.83
85.65
85.52
85.33
85.20
85.15
85.08
85.02
84.95
84.85
84.75
84.55
84.37
84.18
84.02
83.87
83.78
83.65
83.63
83.58
83.78
84.00
84.18
84.28
84.43
84.53
84.62
84.63
84.68
84.63
84.53
84.48
84.48
84.42
84.38
84.32
84.23
84.12
83.97
83.82
83.68
83.58
83.50
83.45
83.43
83.43
83.45
83.50
83.53
83.58
83.67
83.83
84.05
84.42
84.70
84.98
85.25
85.43
85.62
85.80
85.98
86.13
86.22
86.35
86.43
86.42
86.43
86.47
86.48
86.50
86.52
86.65
86.73
86.82
86.92
87.02
87.08
87.22
87.37
87.50
87.65
87.80
87.93
88.10
88.25
88.40
88.55
88.67
88.77
88.83
88.85
88.85
88.80
88.80
88.78
88.80
88.83
88.87
88.93
89.00
89.03
89.03
89.03
89.02
88.97
88.90
88.83
88.73
88.60
88.40
88.17
87.87
87.58
87.27
86.92
86.58
86.28
86.13
86.00
85.90
85.82
85.73
85.68
85.65
85.63
85.62
85.57
85.52
85.45
85.40
85.35
85.27
85.23
85.22
85.20
85.18
85.18
85.17
85.15
85.13
85.13
85.05
84.97
84.90
84.85
84.75
84.67
84.60
84.52
84.42
84.27
84.15
84.07
84.00
83.93
83.90
83.83
83.85
83.88
83.92
83.97
84.00
84.02
84.02
84.05
84.00
83.98
83.97
83.98
84.05
84.17
84.27
84.33
84.40
84.50
84.60
84.68
84.73
84.77
84.77
84.77
84.77
84.75
84.73
84.72
84.70
84.72
84.75
84.80
84.85
84.90
84.95
84.98
85.02
85.03
85.05
85.03
85.02
84.98
84.97
84.75
84.53
84.20
83.87
83.53
83.28
83.05
82.85
82.60
82.40
82.57
82.70
82.82
82.93
83.03
83.10
83.20
[truncated: 214 more rows]
