# Supplementary material for: Real-time Smartphone Activity Classification Using Inertial Sensors—Recognition of Scrolling, Typing, and Watching Videos While Sitting or Walking
Source: Sensors (Basel). 2020 Jan 24;20(3):655. doi: 10.3390/s20030655 (PMC7038357; doi:10.3390/s20030655)
Supplement: Supplementary file 1 [file sensors-20-00655-s001.zip › sensors-668083-supplementary/5Hz_data/2933/E4/ACC.csv]

1568074146.000000	1568074146.000000	1568074146.000000
32.000000	32.000000	32.000000
-34	10	51
-34	10	51
-34	10	51
-34	10	52
-34	11	52
-34	11	51
-34	10	51
-34	10	51
-34	10	51
-34	10	51
-34	10	51
-34	10	51
-34	11	51
-34	11	51
-34	11	51
-34	10	51
-34	10	51
-34	10	51
-34	10	51
-34	10	51
-34	10	52
-34	10	51
-34	10	51
-34	11	51
-34	10	51
-34	10	51
-34	10	52
-34	10	51
-34	11	51
-35	10	51
-35	10	51
-35	10	51
-35	11	51
-35	11	51
-35	11	51
-34	11	51
-34	11	51
-34	10	52
-34	10	52
-34	11	51
-34	11	51
-34	11	51
-34	11	52
-34	11	51
-34	12	52
-33	12	52
-33	11	51
-33	11	51
-33	11	52
-32	11	51
-32	11	52
-33	11	52
-34	11	51
-33	11	52
-33	11	52
-33	11	52
-33	11	52
-33	11	52
-33	11	51
-33	11	52
-33	10	51
-33	11	52
-34	11	52
-33	11	52
-34	11	52
-34	11	51
-34	11	52
-34	11	51
-34	11	51
-33	11	52
-28	10	52
-40	11	52
-43	15	59
-43	20	64
-40	13	66
-47	12	70
-52	12	77
-46	9	73
-53	0	54
-60	-4	45
-58	-15	28
-56	-30	15
-58	-36	11
-52	-39	9
-49	-40	6
-42	-40	8
-36	-36	13
-21	-34	15
-17	-29	14
-18	-30	16
-10	-33	16
-11	-39	15
6	-46	28
8	-48	31
-1	-57	26
3	-57	26
11	-57	32
9	-61	26
7	-63	21
2	-60	20
4	-59	22
1	-60	17
6	-55	9
14	-51	2
28	-50	26
27	-49	25
16	-52	17
13	-53	19
11	-51	20
12	-53	17
17	-51	14
19	-43	1
21	-47	-3
18	-48	-6
24	-42	-5
17	-35	5
-3	-26	13
-47	-13	-3
-78	-21	-22
-106	-25	-33
-98	-30	-47
-86	-33	-47
-73	-24	-52
-60	-19	-48
-57	-21	-43
-68	-6	-47
-54	-19	-46
-46	-16	-36
-47	-16	-37
-49	-15	-45
-47	-22	-46
-43	-20	-46
-41	-19	-44
-45	-17	-43
-44	-16	-44
-42	-17	-41
-45	-14	-40
-45	-16	-38
-50	-17	-46
-48	-15	-45
-45	-16	-44
-45	-15	-44
-44	-12	-42
-47	-14	-45
-48	-15	-47
-44	-13	-46
-46	-13	-45
-47	-12	-46
-42	-4	-48
-45	-38	-49
-44	-14	-47
-44	-20	-46
-48	-12	-40
-47	-12	-41
-46	-14	-40
-48	-15	-42
-47	-13	-41
-47	-13	-39
-53	-11	-41
-48	-12	-43
-52	-15	-43
-47	-11	-33
-48	-11	-33
-49	-12	-39
-50	-10	-39
-46	-10	-39
-50	-8	-43
-52	-7	-44
-41	-6	-42
-42	-6	-44
-51	-5	-49
-50	-7	-50
-47	-8	-47
-45	-7	-45
-45	-8	-47
-48	-8	-46
-52	-7	-46
-58	-3	-43
-55	-2	-37
-47	-1	-31
-60	1	-35
-64	4	-31
-54	8	-15
-59	10	-11
-61	11	4
-59	15	11
-46	14	35
-49	12	40
-55	10	37
-49	9	35
-49	13	37
-43	11	39
-41	11	40
-36	10	47
-37	10	48
-35	12	51
-34	13	52
-32	13	53
-33	14	55
-30	14	54
-30	15	54
-30	15	55
-28	14	55
-27	14	55
-28	13	54
-28	14	54
-28	14	54
-30	15	53
-32	15	52
-31	15	52
-31	15	53
-31	15	52
-31	15	52
-28	15	52
-31	15	52
-32	16	51
-31	15	51
-29	15	54
-31	15	53
-33	15	51
-35	15	49
-34	15	51
-32	14	52
-31	14	52
-31	14	51
-32	15	53
-32	15	53
-32	16	51
-32	15	51
-31	15	52
-32	15	52
-32	15	52
-32	15	52
-32	15	51
-32	15	51
-32	15	51
-32	15	51
-32	16	51
-32	16	51
-32	16	52
-33	16	52
-34	15	50
-33	15	50
-32	15	52
-32	15	51
-32	15	51
-32	15	51
-33	16	50
-35	16	50
-35	15	50
-36	14	49
-35	14	50
-34	15	51
-34	14	50
-36	15	49
-37	16	49
-36	15	49
-37	16	50
-36	15	50
-35	14	50
-34	14	51
-34	16	51
-32	15	49
-30	15	50
-36	14	49
-38	15	48
-37	14	49
-37	16	48
-39	16	49
-37	16	48
-38	17	46
-40	15	42
-41	15	41
-44	18	46
-45	19	47
-42	16	43
-38	14	42
-38	15	44
-43	18	47
-44	19	48
-43	16	42
-42	15	41
-41	15	41
-42	15	41
-46	17	43
-45	17	42
-44	17	42
-44	17	41
-44	18	42
-45	19	42
-44	18	43
-44	18	41
-44	17	41
-44	18	41
-43	18	43
-42	19	43
-43	19	41
-43	19	41
-39	19	46
-38	19	47
-39	19	46
-41	19	43
-40	19	44
-39	20	46
-40	20	45
-40	20	45
-40	20	45
-41	20	43
-41	20	44
-40	20	45
-39	20	45
-41	20	43
-40	21	44
-40	21	44
-40	20	44
-41	20	44
-40	20	44
-40	20	45
-40	20	45
-39	20	44
-39	20	44
-40	20	44
-40	21	45
-40	20	44
-40	20	44
-40	21	45
-40	20	44
-40	20	44
-40	20	45
-40	20	45
-40	20	45
-40	20	45
-40	20	45
-40	20	44
-40	20	44
-40	20	45
-40	20	45
-41	19	45
-40	19	45
-41	19	44
-40	19	44
-41	19	44
-40	19	44
-40	19	44
-41	20	44
-42	21	44
-46	20	41
-36	17	47
-27	17	54
-28	16	51
-30	16	50
-36	18	49
-34	18	50
-31	17	52
-31	18	51
-39	19	46
-44	19	43
-46	18	41
-42	18	43
-41	18	44
-42	18	44
-42	18	43
-42	18	43
-42	18	43
-42	18	43
-42	18	43
-42	18	44
-41	18	44
-42	18	43
-42	18	44
-42	18	44
-42	18	44
-42	18	44
-42	18	44
-42	18	44
-41	18	44
-41	18	44
-42	18	44
-42	18	44
-42	18	44
-42	18	44
-41	18	44
-42	18	44
-42	18	43
-42	18	44
-42	19	44
-42	19	43
-41	19	44
-41	19	44
-41	18	44
-41	18	44
-41	18	44
-41	18	43
-41	18	44
-41	18	44
-42	18	44
-42	18	44
-41	18	43
-42	18	43
-42	18	44
-42	18	44
-42	18	43
-42	18	44
-42	18	44
-42	18	44
-42	18	43
-42	18	43
-42	18	44
-42	18	43
-42	17	43
-42	18	43
-42	18	43
-42	18	43
-43	18	43
-42	17	43
-42	18	43
-42	18	43
-43	17	43
-43	17	43
-43	17	43
-43	18	43
-43	20	46
-42	16	43
-43	17	41
-44	16	39
-44	16	40
-44	17	43
-43	17	43
-43	17	43
-43	17	43
-43	18	43
-43	17	43
-43	18	43
-45	20	46
-46	25	51
-51	20	46
-52	27	67
-46	23	70
-33	12	56
-28	12	48
-16	7	48
-10	-1	46
-8	2	42
-12	-1	50
-15	-4	49
-17	-13	45
-11	-9	32
-27	-8	-5
-27	-6	-28
-48	-12	-77
-70	-13	-88
-62	-11	-76
-45	-9	-53
-33	-4	-42
-38	-1	-51
-47	-3	-57
-49	-7	-55
-36	-8	-52
-44	-7	-55
-35	-2	-46
-33	1	-47
-33	-2	-52
-48	-3	-58
-54	-2	-53
-46	0	-48
-39	2	-42
-40	0	-43
-46	-1	-47
-49	0	-47
-51	0	-44
-51	1	-37
-50	1	-36
-49	0	-37
-49	0	-40
-49	1	-41
-53	2	-40
-53	1	-40
-52	1	-41
-51	1	-41
-50	1	-40
-51	1	-40
-51	1	-40
-51	1	-40
-51	1	-39
-51	1	-39
-51	1	-40
-51	1	-40
-51	1	-40
-51	1	-40
-51	1	-40
-51	1	-40
-51	1	-40
-51	1	-40
-51	1	-40
-51	1	-40
-51	1	-40
-51	1	-40
-51	1	-40
-51	1	-40
-51	1	-40
-51	1	-40
-51	1	-40
-50	1	-40
-51	1	-40
-51	1	-41
-50	1	-42
-49	1	-41
-49	0	-41
-50	1	-42
-50	0	-42
-50	0	-41
-51	1	-40
-51	1	-39
-51	1	-40
-51	1	-41
-51	1	-40
-51	1	-40
-51	1	-40
-51	1	-40
-51	1	-40
-51	1	-40
-51	1	-40
-51	1	-40
-51	1	-40
-51	1	-40
-51	1	-40
-51	1	-40
-51	1	-40
-51	1	-40
-51	1	-40
-51	1	-40
-51	1	-40
-51	1	-40
-51	1	-40
-51	1	-40
-51	1	-40
-51	1	-40
-51	1	-40
-51	1	-40
-51	1	-40
-51	1	-40
-51	1	-40
-51	1	-40
-51	1	-40
-51	1	-39
-51	1	-40
-51	0	-40
-51	1	-40
-51	1	-40
-51	1	-40
-51	1	-40
-51	1	-40
-51	1	-40
-51	1	-40
-51	1	-40
-51	1	-40
-51	1	-40
-51	1	-40
-51	1	-40
-51	1	-40
-51	1	-40
-51	1	-40
-51	1	-40
-51	1	-40
-51	1	-40
-51	1	-40
-51	1	-39
-51	1	-40
-51	1	-40
-51	1	-40
-51	1	-40
-51	1	-40
-51	1	-40
-51	1	-40
-51	1	-40
-51	1	-40
-51	1	-40
-51	1	-40
-51	1	-40
-51	1	-40
-51	1	-40
-51	1	-40
-51	1	-40
-51	1	-40
-51	1	-40
-51	1	-39
-51	1	-40
-51	1	-40
-51	1	-40
-51	1	-40
-51	1	-40
-51	1	-40
-51	1	-40
-51	1	-40
-51	1	-40
-51	1	-40
-51	1	-40
-51	1	-40
-51	1	-40
-51	1	-40
-51	1	-39
-50	1	-40
-51	0	-41
-51	1	-41
-51	1	-40
-51	1	-40
-51	1	-40
-51	1	-40
-51	1	-40
-51	1	-40
-51	1	-40
-51	1	-39
-51	1	-40
-51	1	-40
-51	1	-38
-49	2	-39
-51	0	-42
-50	1	-41
-50	1	-41
-50	1	-40
-51	1	-40
-51	1	-40
-51	1	-41
-52	1	-41
-54	6	-41
-74	-8	-63
-62	8	-49
-68	7	-50
-77	6	-48
-84	5	-50
-72	13	-24
-67	13	-8
-45	4	6
-29	-9	2
-27	-15	-5
-19	-23	-17
-16	-26	-19
-27	-16	-9
-28	-10	0
-43	3	8
-44	15	24
-22	21	30
-31	67	62
-22	72	61
-40	53	41
-58	69	60
-47	64	61
-33	50	56
-16	41	54
-16	28	39
-25	32	31
-25	49	42
-28	58	55
-17	54	44
-13	48	29
-21	53	32
-24	55	34
-22	50	29
-21	52	35
-20	53	35
-17	52	34
-18	54	34
-19	53	31
-19	53	32
-17	54	31
-17	50	32
-19	52	35
-22	51	33
-20	48	31
-20	52	34
-19	53	33
-14	51	33
-18	52	34
-17	52	36
-16	51	36
-16	48	35
-20	47	36
-18	48	38
-15	49	36
-15	47	39
-18	43	39
-13	44	45
-13	43	45
-18	44	40
-20	45	37
-21	46	40
-17	45	43
-14	44	42
-12	45	42
-14	46	46
-16	43	43
-22	45	37
-30	44	29
-35	46	33
-20	43	42
-21	45	43
-25	43	40
-33	44	34
-32	44	34
-28	46	35
-27	47	35
-28	46	34
-27	45	35
-28	44	35
-27	44	38
-27	45	37
-29	45	35
-28	45	35
-28	45	35
-26	45	36
-25	46	36
-27	47	34
-37	43	24
-27	52	36
-5	55	50
-1	46	47
-18	47	39
-36	48	24
-34	48	23
-31	48	28
-29	51	26
-29	52	25
-28	52	23
-27	53	28
-18	52	35
-18	51	35
-19	51	36
-20	51	34
-26	50	31
-28	48	30
-26	48	32
-24	47	35
-24	47	35
-24	45	36
-24	45	37
-17	45	40
-17	47	41
-20	47	39
-22	46	38
-22	47	37
-21	47	37
-22	47	37
-22	47	36
-21	46	38
-22	46	38
-22	46	38
-22	46	38
-20	46	39
-21	46	39
-23	45	39
-24	44	38
-23	46	37
-22	48	37
-23	46	37
-23	44	38
-23	45	38
-24	46	36
-23	45	38
-22	44	39
-23	44	39
-24	46	37
-22	47	36
-23	47	37
-24	44	38
-25	43	38
-26	43	39
-27	43	39
-25	44	37
-24	45	38
-24	45	38
-23	45	38
-22	45	38
-23	46	38
-24	46	38
-24	46	37
-23	46	37
-23	47	37
-24	47	36
-24	46	36
-23	45	38
-23	45	38
-24	45	38
-25	44	38
-24	45	38
-23	46	37
-23	46	37
-23	46	37
-23	46	37
-25	46	37
-26	46	36
-25	44	38
-25	43	38
-24	44	39
-24	43	40
-23	42	41
-25	43	39
-26	44	38
-27	46	37
-28	43	37
-25	43	37
-24	45	38
-24	45	38
-24	44	38
-25	44	39
-27	42	38
-26	43	38
-24	47	37
-24	46	36
-23	45	37
-24	45	38
-26	44	38
-26	42	38
-24	43	40
-31	41	38
-30	41	36
-22	46	38
-23	48	37
-26	45	38
-28	41	38
-28	41	38
-28	46	37
-26	45	36
-25	42	39
-27	41	39
-27	42	39
-28	42	39
-26	42	39
-25	41	41
-28	42	38
-29	45	36
-27	44	36
-26	44	37
-25	44	39
-25	44	38
-26	44	37
-26	45	38
-26	45	37
-24	44	38
-24	43	38
-25	44	39
-25	44	39
-26	41	40
-24	44	37
-29	43	36
-27	44	37
-27	44	38
-25	44	39
-24	44	39
-25	44	38
-25	44	37
-26	44	38
-26	43	38
-26	44	38
-26	43	38
-26	44	38
-26	43	38
-27	43	38
-26	43	38
-26	43	38
-27	44	38
-27	44	37
-28	44	36
-26	44	38
-24	45	36
-24	43	36
-20	44	39
-25	43	41
-23	41	43
-17	40	44
-14	42	49
-17	41	44
-17	43	45
-16	43	44
-15	43	43
-16	43	44
-14	41	50
-10	36	50
-10	38	42
-27	44	36
-29	47	32
-22	49	34
-19	48	40
-15	43	45
-17	43	45
-21	44	41
-21	44	39
-18	45	41
-19	44	41
-20	44	41
-21	44	40
-21	44	40
-20	44	40
-20	44	40
-20	44	40
-20	44	41
-21	44	40
-21	44	40
-21	44	40
-21	44	40
-21	44	40
-21	44	40
-21	44	40
-22	44	40
-22	44	40
-21	44	40
-21	44	40
-22	44	40
-22	44	40
-22	44	40
-22	44	40
-23	44	40
-22	44	40
-22	44	40
-22	44	40
-23	44	40
-22	44	40
-22	44	40
-22	44	39
-22	44	40
-22	44	40
-22	44	40
-22	44	40
-22	44	40
-22	44	40
-23	44	40
-23	44	40
-22	44	39
-23	44	40
-22	44	39
-23	44	39
-23	44	40
-23	44	40
-23	44	40
-23	44	39
-23	44	40
-23	44	39
-23	44	39
-23	44	40
-23	44	40
-23	44	39
-23	44	40
-23	44	39
-23	44	39
-23	44	39
-23	44	39
-23	44	39
-23	44	40
-23	43	39
-23	44	40
-23	44	39
-23	44	40
-23	44	40
-23	44	40
-23	44	39
-23	44	39
-23	43	39
-23	43	40
-24	44	40
-24	44	40
-24	43	40
-24	43	40
-24	43	39
-24	43	40
-24	43	39
-24	44	39
-24	43	40
-24	43	39
-24	43	39
-24	43	39
-24	43	40
-24	43	40
-24	43	39
-24	43	39
-24	43	40
-24	43	40
-24	43	39
-24	43	40
-24	43	40
-24	43	40
-24	43	39
-24	43	40
-24	43	40
-24	43	40
-24	43	39
-24	43	39
-24	43	40
-24	44	40
-24	43	39
-24	43	39
-23	43	40
-24	43	39
-24	43	40
-24	43	40
-24	43	40
-23	44	40
-23	44	40
-24	43	39
-23	44	40
-23	44	39
-22	44	39
-22	44	39
-23	44	39
-22	44	40
-23	45	39
-22	46	40
-22	45	40
-24	46	40
-26	48	40
-24	45	41
-23	46	41
-22	42	40
-22	40	40
-15	42	42
-19	46	45
-22	45	43
-29	45	45
-33	44	45
-40	41	38
-46	40	34
-52	39	33
-58	33	24
-56	32	23
-57	31	22
-57	29	21
-59	26	18
-55	25	17
-61	19	8
-59	17	11
-50	15	19
-45	13	20
-46	13	21
-47	14	22
-47	13	22
-50	13	22
-52	12	21
-55	13	20
-56	13	21
-57	13	20
-62	12	18
-63	12	17
-62	10	15
-62	10	17
-62	10	17
-62	10	17
-62	11	18
-63	12	18
-62	13	18
-61	13	18
-61	14	18
-63	15	16
-63	17	16
-59	18	19
-57	18	20
-58	18	20
-57	19	20
-58	18	19
-58	17	21
-58	17	21
-59	17	21
-60	17	20
-60	16	20
-62	16	21
-63	15	20
-63	15	19
-64	15	19
-63	14	19
-63	13	19
-64	11	19
-65	9	17
-65	8	18
-65	4	19
-67	2	19
-69	0	19
-66	-2	19
-62	-8	21
-60	-11	17
-63	-16	13
-55	-21	14
-47	-23	14
-46	-24	11
-50	-25	7
-42	-22	3
-40	-20	0
-57	-12	-9
-71	-2	-13
-63	-1	-11
-65	3	-5
-66	2	-3
-59	-7	-9
-62	-6	-11
-66	-18	-21
-59	-20	-20
-59	-19	-25
-63	-30	-33
-59	-27	-36
-55	-20	-33
-53	-19	-31
-53	-23	-38
-55	-24	-39
-56	-22	-37
-50	-22	-31
-50	-22	-29
-59	-19	-30
-61	-24	-33
-63	-25	-30
-50	-22	-21
-53	-26	-19
-47	-25	-18
-56	-24	-21
-54	-29	-26
-53	-28	-28
-56	-28	-17
-55	-27	-15
-51	-27	-17
-51	-28	-14
-47	-28	-10
-44	-28	-12
-47	-28	-10
-50	-28	-8
-54	-28	-12
-57	-25	-19
-57	-27	-19
-49	-26	-24
-62	-19	-26
-67	-21	-23
-54	-24	-21
-48	-23	-21
-60	-20	-30
-64	-20	-30
-58	-21	-27
-55	-20	-27
-56	-16	-31
-59	-17	-33
-56	-18	-32
-54	-16	-30
-56	-17	-29
-56	-16	-30
-58	-16	-31
-57	-16	-31
-55	-16	-29
-54	-15	-28
-56	-15	-28
-57	-15	-28
-54	-16	-28
-54	-16	-28
-58	-15	-30
-59	-15	-31
-55	-14	-29
-57	-14	-26
-57	-13	-26
-59	-13	-25
-60	-13	-24
-58	-13	-24
-58	-13	-23
-58	-13	-22
-59	-14	-23
-59	-13	-24
-57	-13	-24
-57	-13	-24
-56	-13	-22
-56	-14	-22
-56	-16	-21
-56	-17	-22
-57	-16	-26
-57	-18	-31
-57	-18	-32
-56	-17	-32
-56	-16	-32
-56	-14	-30
-57	-14	-30
-56	-15	-28
-55	-16	-27
-55	-17	-26
-55	-18	-26
-55	-18	-27
-56	-18	-29
-56	-18	-29
-55	-17	-28
-55	-17	-29
-55	-17	-29
-55	-17	-29
-56	-17	-28
-57	-18	-27
-56	-19	-28
-55	-18	-27
-54	-18	-26
-55	-18	-27
-55	-18	-28
-56	-17	-28
-55	-17	-29
-56	-18	-29
-56	-18	-29
-57	-18	-28
-56	-17	-27
-56	-17	-26
-56	-17	-26
-57	-16	-25
-58	-16	-26
-57	-16	-26
-56	-16	-25
-56	-15	-24
-56	-16	-24
-57	-17	-26
-57	-18	-26
-57	-17	-26
-57	-16	-27
-57	-16	-28
-57	-15	-27
-55	-16	-25
-55	-18	-24
-59	-20	-26
-60	-20	-28
-59	-18	-28
-57	-17	-26
-55	-15	-24
-55	-14	-25
-52	-15	-24
-51	-16	-23
-54	-20	-24
-57	-24	-30
-59	-22	-31
-55	-21	-28
-53	-20	-26
-51	-19	-24
-52	-18	-25
-54	-16	-29
-54	-18	-29
-53	-20	-28
-56	-21	-27
-56	-20	-28
-55	-18	-28
-54	-15	-28
-54	-16	-29
-55	-18	-30
-58	-18	-33
-56	-13	-34
-54	-12	-31
-55	-15	-31
-57	-15	-31
-57	-15	-30
-56	-15	-28
-56	-16	-26
-57	-15	-27
-55	-16	-27
-55	-16	-27
-56	-15	-28
-56	-14	-30
-56	-14	-29
-57	-14	-29
-57	-15	-29
-57	-15	-29
-57	-15	-26
-56	-15	-26
-57	-15	-25
-57	-15	-25
-57	-14	-25
-57	-13	-26
-56	-13	-27
-57	-13	-28
-57	-14	-28
-57	-15	-28
-57	-16	-27
-56	-16	-26
-57	-15	-26
-56	-15	-26
-57	-16	-26
-57	-16	-27
-56	-15	-27
-57	-15	-27
-56	-16	-29
-55	-15	-29
-54	-16	-28
-55	-17	-29
-57	-18	-31
-55	-18	-30
-54	-18	-29
-54	-18	-29
-54	-17	-30
-53	-17	-30
-53	-18	-30
-54	-18	-30
-54	-18	-30
-53	-19	-29
-53	-19	-30
-53	-18	-29
-51	-18	-26
-55	-18	-28
-59	-14	-35
-58	-14	-34
-54	-15	-30
-56	-15	-30
-58	-15	-31
-54	-14	-30
-53	-14	-29
-55	-15	-29
-55	-16	-30
-55	-16	-31
-54	-16	-30
-55	-15	-30
-55	-15	-31
-55	-15	-31
-55	-14	-30
-55	-15	-30
-54	-14	-30
-57	-14	-31
-55	-14	-30
-54	-14	-30
-55	-14	-30
-55	-14	-30
-54	-14	-30
-55	-14	-30
-55	-14	-31
-53	-14	-30
-56	-14	-31
-55	-14	-30
-55	-14	-31
-55	-14	-31
-55	-15	-31
-54	-14	-31
-55	-14	-30
-55	-14	-31
-55	-14	-31
-55	-14	-31
-55	-14	-31
-55	-14	-31
-54	-15	-30
-54	-15	-30
-55	-15	-31
-55	-14	-31
-54	-14	-30
-54	-15	-30
-55	-15	-31
-55	-14	-30
-55	-15	-31
-54	-15	-30
-55	-15	-31
-54	-15	-31
-54	-15	-31
-54	-15	-31
-55	-16	-31
-54	-16	-31
-54	-15	-30
-54	-15	-31
-55	-16	-31
-55	-15	-31
-54	-15	-31
-54	-15	-31
-54	-15	-31
-54	-16	-31
-54	-16	-31
-54	-16	-31
-54	-16	-31
-54	-16	-31
-54	-16	-31
-54	-16	-31
-54	-15	-31
-54	-15	-31
-54	-16	-31
-54	-15	-31
-54	-16	-32
-54	-16	-31
-54	-15	-31
-53	-15	-31
-53	-16	-32
-54	-16	-33
-55	-16	-35
-54	-15	-34
-53	-15	-33
-54	-15	-33
-54	-15	-32
-53	-15	-32
-53	-15	-32
-53	-15	-32
-54	-16	-33
-54	-15	-34
-54	-15	-33
-53	-14	-33
-53	-15	-33
-53	-16	-33
-54	-16	-33
-53	-15	-33
-53	-15	-33
-53	-15	-33
-53	-15	-33
-53	-15	-34
-53	-15	-33
-53	-15	-33
-53	-15	-33
-53	-15	-34
-53	-15	-33
-53	-15	-33
-53	-15	-33
-53	-15	-34
-53	-15	-33
-53	-15	-34
-53	-15	-33
-53	-15	-33
-53	-15	-34
-53	-15	-33
-53	-15	-34
-53	-15	-34
-53	-15	-34
-53	-15	-34
-53	-16	-34
-52	-15	-34
-52	-16	-34
-52	-16	-34
-53	-16	-34
-52	-16	-34
-52	-16	-34
-52	-16	-34
-52	-15	-34
-53	-15	-34
-52	-15	-34
-52	-15	-34
-52	-15	-34
-52	-15	-35
-52	-15	-34
-52	-16	-34
-52	-15	-34
-52	-16	-34
-53	-16	-35
-52	-16	-34
-53	-15	-35
-52	-15	-34
-53	-14	-35
-53	-15	-35
-52	-15	-34
-52	-15	-34
-51	-15	-34
-53	-16	-34
-52	-16	-34
-50	-15	-33
-52	-16	-34
-54	-16	-35
-54	-17	-35
-52	-16	-33
-52	-15	-32
-53	-15	-32
-53	-15	-34
-53	-14	-33
-53	-15	-32
-54	-16	-34
-53	-16	-32
-54	-16	-32
-52	-16	-32
-52	-16	-34
-54	-16	-34
-53	-16	-33
-52	-16	-33
-54	-16	-34
-53	-16	-34
-52	-15	-33
-53	-15	-33
-53	-16	-34
-53	-16	-34
-52	-16	-34
-52	-15	-33
-53	-16	-34
-53	-16	-34
-53	-16	-34
-52	-16	-34
-52	-16	-33
-53	-16	-33
-52	-16	-34
-52	-15	-34
-53	-15	-34
-52	-16	-34
-53	-16	-34
-52	-16	-34
-52	-16	-34
-53	-16	-34
-53	-16	-34
-52	-16	-34
-52	-16	-34
-53	-16	-34
-53	-16	-35
-53	-15	-34
-52	-16	-34
-52	-15	-34
-52	-16	-34
-53	-16	-34
-52	-16	-34
-52	-16	-34
-52	-16	-34
-52	-16	-35
-52	-16	-35
-52	-15	-33
-52	-15	-33
-53	-16	-35
-53	-16	-35
-52	-16	-34
-52	-16	-34
-52	-15	-34
-52	-16	-34
-52	-16	-34
-52	-15	-34
-52	-15	-34
-52	-16	-34
-52	-15	-34
-52	-15	-34
-53	-16	-34
-53	-16	-34
-52	-15	-34
-52	-15	-34
-53	-15	-34
-52	-15	-34
-52	-15	-34
-52	-15	-34
-53	-16	-34
-52	-15	-34
-53	-15	-34
-52	-15	-34
-52	-15	-34
-52	-15	-34
-52	-15	-34
-52	-15	-35
-53	-15	-34
-52	-15	-34
-52	-15	-34
-52	-15	-34
-52	-15	-34
-52	-15	-34
-52	-15	-34
-52	-15	-34
-52	-15	-35
-52	-15	-35
-52	-15	-35
-52	-15	-35
-52	-16	-34
-52	-16	-34
-52	-16	-35
-52	-15	-34
-52	-16	-34
-52	-16	-34
-53	-15	-34
-52	-15	-34
-52	-16	-35
-53	-16	-35
-52	-16	-34
-52	-16	-34
-52	-16	-35
-52	-15	-34
-52	-15	-34
-52	-15	-34
-52	-15	-35
-52	-15	-34
-52	-16	-35
-52	-16	-34
-52	-16	-34
-52	-16	-34
-52	-16	-34
-52	-15	-35
-52	-15	-34
-52	-16	-34
-52	-16	-34
-52	-16	-35
-52	-16	-34
-52	-15	-34
-52	-16	-35
-53	-16	-34
-52	-15	-35
-52	-15	-34
-52	-15	-34
-52	-15	-34
-52	-15	-35
-52	-16	-34
-52	-15	-34
-52	-16	-34
-52	-16	-34
-52	-16	-34
-52	-15	-34
-52	-15	-34
-52	-15	-34
-52	-15	-34
-52	-15	-34
-52	-15	-34
-52	-15	-35
-52	-15	-34
-52	-15	-34
-52	-16	-34
-52	-15	-35
-52	-16	-34
-52	-15	-34
-52	-15	-34
-52	-15	-34
-52	-15	-34
-52	-16	-35
-52	-16	-34
-52	-16	-34
-52	-16	-34
-52	-15	-35
-52	-15	-34
-52	-15	-35
-52	-15	-35
-52	-15	-35
-52	-15	-35
-52	-16	-35
-52	-15	-35
-52	-15	-34
-52	-16	-35
-52	-16	-34
-52	-16	-34
-52	-16	-35
-51	-15	-36
-52	-16	-35
-52	-16	-36
-52	-15	-36
-51	-14	-35
-52	-15	-35
-52	-16	-36
-52	-15	-35
-52	-15	-35
-52	-16	-35
-52	-16	-35
-52	-16	-35
-52	-15	-35
-52	-15	-35
-52	-15	-35
-52	-16	-35
-51	-16	-35
-52	-16	-35
-52	-16	-35
-52	-15	-35
-52	-15	-35
-52	-15	-35
-52	-15	-35
-52	-15	-35
-52	-15	-35
-52	-15	-35
-52	-15	-35
-52	-15	-35
-52	-15	-35
-52	-15	-35
-52	-15	-35
-52	-15	-35
-52	-15	-35
-52	-15	-35
-52	-15	-34
-52	-15	-34
-52	-15	-34
-52	-15	-34
-52	-14	-34
-53	-14	-35
-52	-15	-35
-52	-15	-35
-53	-15	-35
-52	-15	-34
-52	-14	-35
-52	-15	-35
-52	-15	-35
-53	-15	-35
-52	-15	-35
-52	-14	-34
-52	-14	-35
-52	-14	-35
-53	-15	-36
-52	-15	-35
-52	-16	-34
-52	-15	-35
-52	-15	-35
-51	-14	-36
-52	-14	-36
-52	-14	-36
-52	-14	-36
-52	-14	-36
-52	-15	-35
-52	-15	-35
-52	-15	-35
-52	-15	-35
-52	-15	-35
-52	-15	-36
-52	-14	-36
-51	-14	-35
-52	-14	-35
-52	-15	-35
-52	-15	-35
-52	-15	-36
-52	-15	-36
-52	-15	-36
-52	-15	-36
-52	-15	-36
-52	-15	-35
-51	-14	-36
-52	-15	-36
-52	-15	-36
-51	-14	-35
-52	-15	-35
-52	-15	-35
-52	-15	-35
-52	-15	-35
-51	-15	-34
-51	-15	-35
-52	-15	-36
-52	-15	-36
-52	-15	-37
-52	-15	-37
-51	-15	-36
-51	-15	-36
-51	-15	-35
-52	-16	-35
-52	-17	-35
-51	-16	-35
-50	-16	-35
-51	-15	-36
-52	-15	-36
-51	-15	-37
-52	-16	-37
-52	-15	-37
-51	-14	-36
-52	-14	-36
-50	-14	-36
-51	-15	-36
-53	-16	-37
-53	-16	-36
-52	-16	-36
-51	-16	-34
-51	-16	-34
-52	-15	-34
-52	-15	-34
-52	-14	-35
-52	-14	-36
-53	-14	-36
-52	-15	-35
-52	-15	-35
-52	-15	-35
-52	-15	-35
-53	-15	-35
-52	-15	-35
-52	-15	-34
-52	-15	-35
-52	-15	-35
-52	-15	-35
-53	-15	-35
-52	-15	-35
-53	-15	-35
-52	-15	-34
-52	-15	-34
-53	-15	-35
-52	-15	-35
-52	-15	-35
-52	-15	-34
-52	-15	-34
-52	-15	-35
-52	-15	-35
-52	-15	-34
-52	-15	-35
-52	-15	-35
-52	-15	-35
-52	-15	-35
-52	-15	-35
-52	-15	-35
-52	-16	-35
-52	-16	-35
-52	-16	-35
-51	-16	-35
-52	-16	-35
-52	-16	-35
-52	-16	-35
-52	-15	-35
-52	-15	-35
-52	-15	-35
-52	-15	-35
-52	-16	-35
-52	-16	-35
-52	-15	-35
-52	-15	-35
-52	-16	-35
-52	-15	-35
-52	-15	-35
-52	-15	-35
-52	-15	-35
-52	-15	-35
-52	-15	-35
-52	-15	-35
-52	-16	-35
-52	-15	-35
-52	-15	-35
-52	-15	-35
-52	-15	-35
-52	-15	-35
-52	-15	-35
-52	-15	-35
-52	-15	-35
-52	-15	-35
-52	-15	-35
-52	-15	-35
-52	-16	-35
-52	-15	-35
-52	-15	-35
-52	-15	-35
-52	-15	-35
-52	-15	-35
-52	-15	-35
-52	-15	-35
-52	-15	-35
-52	-16	-35
-52	-15	-35
-52	-15	-35
-52	-15	-35
-52	-15	-35
-52	-15	-35
-52	-15	-35
-52	-15	-35
-52	-15	-35
-52	-15	-35
-52	-15	-34
-52	-15	-35
-52	-15	-35
-52	-16	-35
-52	-16	-35
-52	-15	-35
-52	-15	-35
-52	-16	-35
-52	-15	-35
-52	-15	-35
-52	-16	-35
-52	-16	-35
-52	-15	-35
-52	-15	-35
-52	-15	-35
-52	-15	-35
-52	-16	-35
-52	-16	-35
-52	-16	-35
-52	-15	-35
-52	-15	-35
-52	-15	-35
-52	-16	-35
-52	-16	-35
-52	-16	-35
-52	-15	-35
-52	-15	-35
-52	-15	-35
-52	-16	-35
-52	-16	-35
-52	-15	-35
-52	-16	-35
-52	-15	-35
-52	-15	-35
-52	-15	-35
-52	-15	-35
-52	-15	-35
-52	-15	-35
-52	-15	-35
-52	-15	-35
-52	-15	-35
-52	-15	-35
-52	-15	-35
-53	-15	-35
-52	-15	-34
-52	-15	-34
-52	-15	-34
-53	-15	-34
-52	-15	-35
-52	-15	-35
-51	-15	-36
-52	-14	-36
-52	-14	-36
-52	-14	-36
-52	-14	-35
-52	-14	-35
-52	-14	-35
-52	-14	-35
-52	-14	-35
-52	-14	-35
-52	-14	-35
-52	-14	-35
-52	-14	-35
-52	-14	-35
-52	-14	-35
-52	-14	-35
-52	-14	-35
-52	-14	-35
-52	-14	-35
-52	-14	-35
-52	-14	-35
-52	-14	-35
-52	-14	-35
-52	-14	-35
-52	-14	-35
-52	-14	-35
-52	-14	-35
-52	-14	-35
-52	-14	-35
-52	-14	-35
-52	-14	-35
-52	-14	-35
-52	-14	-35
-52	-14	-35
-52	-14	-35
-52	-14	-35
-52	-14	-35
-52	-14	-35
-52	-14	-35
-52	-14	-35
-52	-14	-35
-52	-14	-35
-52	-14	-35
-52	-14	-35
-52	-14	-35
-52	-14	-35
-52	-14	-35
-52	-14	-35
-52	-14	-35
-52	-14	-35
-52	-14	-35
-52	-14	-35
-52	-14	-35
-52	-14	-35
-52	-14	-35
-52	-14	-35
-52	-14	-35
-52	-14	-35
-52	-14	-35
-52	-14	-35
-52	-14	-35
-52	-14	-35
-52	-14	-35
-52	-14	-35
-52	-14	-35
-52	-14	-35
-52	-14	-35
-52	-14	-35
-52	-14	-35
-52	-14	-35
-52	-14	-35
-52	-14	-35
-52	-14	-35
-52	-14	-35
-52	-14	-35
-52	-14	-35
-52	-14	-35
-52	-14	-35
-52	-14	-35
-52	-14	-35
-52	-14	-35
-52	-14	-35
-52	-14	-35
-52	-14	-35
-52	-14	-35
-52	-14	-35
-52	-14	-35
-52	-14	-35
-52	-14	-35
-52	-14	-35
-52	-14	-35
-52	-14	-35
-52	-14	-35
-52	-14	-35
-52	-14	-35
-52	-14	-35
-52	-14	-35
-52	-14	-35
-52	-14	-35
-52	-14	-35
-52	-14	-35
-52	-14	-35
-52	-14	-35
-52	-14	-35
-52	-14	-35
-52	-14	-35
-52	-14	-35
-52	-14	-35
-52	-14	-35
-52	-14	-35
-52	-14	-35
-52	-14	-35
-52	-14	-35
-52	-14	-35
-52	-14	-35
-52	-14	-35
-52	-14	-35
-52	-14	-35
-52	-14	-35
-52	-14	-35
-52	-14	-35
-52	-14	-35
-52	-14	-35
-52	-14	-35
-52	-14	-35
-52	-14	-35
-52	-14	-35
-52	-14	-35
-52	-14	-35
-52	-14	-35
-52	-14	-35
-52	-14	-35
-52	-14	-35
-52	-14	-35
-52	-14	-35
-52	-14	-35
-52	-14	-35
-52	-14	-35
-51	-14	-36
-52	-14	-36
-52	-14	-36
-51	-15	-34
[truncated: 69,108 more rows]
