# Supplementary material for: Real-time Smartphone Activity Classification Using Inertial Sensors—Recognition of Scrolling, Typing, and Watching Videos While Sitting or Walking
Source: Sensors (Basel). 2020 Jan 24;20(3):655. doi: 10.3390/s20030655 (PMC7038357; doi:10.3390/s20030655)
Supplement: Supplementary file 1 [file sensors-20-00655-s001.zip › sensors-668083-supplementary/5Hz_data/2933/E4/IBI.csv]

1568074146.000000	IBI
39.017411	0.734409
39.611188	0.593777
40.189340	0.578151
40.876871	0.687531
41.517525	0.640654
42.033174	0.515649
42.689454	0.656280
43.298857	0.609403
43.923886	0.625029
44.517663	0.593777
45.095814	0.578151
45.814597	0.718783
46.408374	0.593777
47.002151	0.593777
47.627180	0.625029
48.252209	0.625029
48.861612	0.609403
49.471014	0.609403
50.096043	0.625029
50.721072	0.625029
51.392977	0.671906
51.986755	0.593777
52.658660	0.671906
53.299315	0.640654
53.955595	0.656280
54.627501	0.671906
55.330658	0.703157
55.940061	0.609403
56.565089	0.625029
57.190118	0.625029
57.846398	0.656280
58.487052	0.640654
59.127707	0.640654
66.549921	0.718783
67.253078	0.703157
67.878107	0.625029
68.534387	0.656280
69.221919	0.687531
69.925076	0.703157
70.565730	0.640654
71.284513	0.718783
72.050173	0.765660
72.862710	0.812537
73.597119	0.734409
74.347153	0.750034
75.081562	0.734409
75.800345	0.718783
76.440999	0.640654
77.144156	0.703157
77.816062	0.671906
78.441091	0.625029
79.128622	0.687531
79.831779	0.703157
80.534936	0.703157
81.269345	0.734409
82.003754	0.734409
82.722537	0.718783
83.410068	0.687531
84.066348	0.656280
84.707002	0.640654
85.347657	0.640654
85.957060	0.609403
86.613340	0.656280
87.191491	0.578151
87.800894	0.609403
88.488425	0.687531
89.097828	0.609403
89.816611	0.718783
90.519768	0.703157
91.191674	0.671906
91.879206	0.687531
92.551111	0.671906
93.238643	0.687531
93.910549	0.671906
94.535577	0.625029
95.160606	0.625029
95.801260	0.640654
96.457540	0.656280
97.254452	0.796911
97.926358	0.671906
98.598263	0.671906
99.285795	0.687531
99.926449	0.640654
100.535852	0.609403
101.114003	0.578151
101.739032	0.625029
102.379686	0.640654
103.020341	0.640654
103.676621	0.656280
104.317275	0.640654
104.989181	0.671906
105.661087	0.671906
106.317367	0.656280
106.973647	0.656280
107.598675	0.625029
108.223704	0.625029
108.864358	0.640654
109.536264	0.671906
110.239421	0.703157
110.942578	0.703157
111.583233	0.640654
112.255138	0.671906
112.927044	0.671906
113.630201	0.703157
114.270856	0.640654
114.958387	0.687531
115.677170	0.718783
116.395953	0.718783
117.114736	0.718783
117.771016	0.656280
118.442922	0.671906
119.130453	0.687531
119.833610	0.703157
120.552393	0.718783
121.208673	0.656280
121.896205	0.687531
122.568110	0.671906
123.224391	0.656280
123.896296	0.671906
124.599453	0.703157
125.318236	0.718783
126.037019	0.718783
126.708925	0.671906
127.349579	0.640654
128.037111	0.687531
128.646514	0.609403
129.271542	0.625029
129.912197	0.640654
130.474722	0.562526
131.021622	0.546900
131.677902	0.656280
132.334183	0.656280
133.068591	0.734409
133.771748	0.703157
134.396777	0.625029
135.115560	0.718783
135.834343	0.718783
136.553126	0.718783
137.271909	0.718783
137.912563	0.640654
138.553217	0.640654
139.209497	0.656280
139.881403	0.671906
140.568934	0.687531
141.240840	0.671906
141.897120	0.656280
142.647155	0.750034
143.428440	0.781286
144.256603	0.828163
145.022263	0.765660
145.725420	0.703157
146.459829	0.734409
147.178612	0.718783
147.881769	0.703157
148.569301	0.687531
151.928829	0.734409
152.553858	0.625029
153.303892	0.750034
154.038301	0.734409
154.772710	0.734409
155.522744	0.750034
158.991653	0.703157
159.616681	0.625029
160.257336	0.640654
160.929241	0.671906
161.663650	0.734409
162.351182	0.687531
162.991836	0.640654
163.726244	0.734409
164.460653	0.734409
165.195062	0.734409
165.913845	0.718783
166.538873	0.625029
167.179528	0.640654
167.882685	0.703157
168.460836	0.578151
169.070239	0.609403
169.695268	0.625029
170.320296	0.625029
170.960951	0.640654
171.585979	0.625029
172.289136	0.703157
173.023545	0.734409
173.757954	0.734409
174.445485	0.687531
175.101765	0.656280
175.773671	0.671906
176.383074	0.609403
176.961225	0.578151
177.570628	0.609403
178.148780	0.578151
182.289594	0.671906
182.945874	0.656280
183.602154	0.656280
184.289686	0.687531
185.008469	0.718783
185.758503	0.750034
190.993118	0.640654
191.743152	0.750034
192.321303	0.578151
196.243358	0.609403
196.899638	0.656280
197.587169	0.687531
198.259075	0.671906
198.899729	0.640654
199.524758	0.625029
200.196664	0.671906
200.837318	0.640654
201.493598	0.656280
202.134253	0.640654
202.759281	0.625029
203.368684	0.609403
203.962461	0.593777
204.571864	0.609403
205.181267	0.609403
205.837547	0.656280
206.525079	0.687531
207.228236	0.703157
207.868890	0.640654
208.493919	0.625029
209.103322	0.609403
209.806479	0.703157
210.478384	0.671906
211.119039	0.640654
211.744067	0.625029
212.322219	0.578151
212.915996	0.593777
213.509773	0.593777
214.150428	0.640654
214.822333	0.671906
215.462988	0.640654
216.056765	0.593777
216.650542	0.593777
217.306822	0.656280
217.947476	0.640654
218.588131	0.640654
219.228785	0.640654
219.838188	0.609403
220.447591	0.609403
221.103871	0.656280
221.775777	0.671906
222.478934	0.703157
223.182091	0.703157
223.822745	0.640654
224.432148	0.609403
225.088428	0.656280
225.744708	0.656280
226.432240	0.687531
227.151023	0.718783
227.838554	0.687531
228.463583	0.625029
229.213617	0.750034
229.916774	0.703157
230.619931	0.703157
231.323089	0.703157
231.932492	0.609403
232.557520	0.625029
233.229426	0.671906
233.885706	0.656280
234.620115	0.734409
235.307646	0.687531
235.932675	0.625029
236.635832	0.703157
237.307738	0.671906
238.026520	0.718783
238.729678	0.703157
239.307829	0.578151
239.948483	0.640654
240.604764	0.656280
241.245418	0.640654
241.948575	0.703157
242.620481	0.671906
243.292387	0.671906
243.886164	0.593777
244.495567	0.609403
245.136221	0.640654
245.776875	0.640654
246.448781	0.671906
247.120687	0.671906
247.792593	0.671906
248.433247	0.640654
249.042650	0.609403
249.636427	0.593777
250.230204	0.593777
250.808356	0.578151
251.386507	0.578151
252.011536	0.625029
252.730319	0.718783
253.527230	0.796911
254.308516	0.781286
255.027299	0.718783
255.699204	0.671906
256.386736	0.687531
257.074267	0.687531
257.777425	0.703157
258.464956	0.687531
259.089985	0.625029
259.715013	0.625029
260.433796	0.718783
261.074450	0.640654
261.793233	0.718783
262.512016	0.718783
263.152671	0.640654
263.777699	0.625029
264.418354	0.640654
265.043382	0.625029
265.699662	0.656280
266.387194	0.687531
267.027848	0.640654
267.731005	0.703157
268.418537	0.687531
269.137320	0.718783
269.840477	0.703157
270.543634	0.703157
271.153037	0.609403
271.778065	0.625029
272.418720	0.640654
273.075000	0.656280
273.778157	0.703157
274.496940	0.718783
275.137594	0.640654
275.872003	0.734409
276.590786	0.718783
277.309569	0.718783
278.028352	0.718783
278.653380	0.625029
279.278409	0.625029
279.950315	0.671906
280.590969	0.640654
281.262875	0.671906
281.981658	0.718783
282.606686	0.625029
283.231715	0.625029
283.934872	0.703157
284.638029	0.703157
285.403689	0.765660
286.122472	0.718783
286.763126	0.640654
287.481909	0.718783
288.169441	0.687531
288.841347	0.671906
289.482001	0.640654
290.107029	0.625029
290.716432	0.609403
291.325835	0.609403
291.982115	0.656280
292.700898	0.718783
293.497810	0.796911
294.232218	0.734409
294.919750	0.687531
295.654158	0.734409
296.357316	0.703157
297.013596	0.656280
297.669876	0.656280
298.279279	0.609403
298.857430	0.578151
299.466833	0.609403
300.091861	0.625029
300.810644	0.718783
301.560679	0.750034
302.248210	0.687531
302.888865	0.640654
303.623273	0.734409
304.342056	0.718783
305.076465	0.734409
305.795248	0.718783
306.435902	0.640654
307.060930	0.625029
307.717211	0.656280
308.357865	0.640654
308.998519	0.640654
309.654799	0.656280
310.279828	0.625029
310.904856	0.625029
311.576762	0.671906
312.264294	0.687531
312.967451	0.703157
313.654982	0.687531
314.326888	0.671906
315.014420	0.687531
315.592571	0.578151
316.201974	0.609403
316.827003	0.625029
317.467657	0.640654
318.139563	0.671906
318.811468	0.671906
319.467748	0.656280
320.061526	0.593777
320.686554	0.625029
321.327209	0.640654
322.030366	0.703157
322.733523	0.703157
323.436680	0.703157
324.061709	0.625029
324.655486	0.593777
325.311766	0.656280
325.936795	0.625029
326.577449	0.640654
327.264980	0.687531
327.952512	0.687531
331.171409	0.671906
331.858941	0.687531
332.468343	0.609403
333.108998	0.640654
333.749652	0.640654
334.405932	0.656280
335.062212	0.656280
335.765369	0.703157
336.468527	0.703157
337.187310	0.718783
337.812338	0.625029
338.452992	0.640654
339.124898	0.671906
339.749927	0.625029
340.406207	0.656280
341.109364	0.703157
341.750018	0.640654
342.406298	0.656280
343.093830	0.687531
343.843864	0.750034
344.562647	0.718783
345.203301	0.640654
345.859581	0.656280
346.500236	0.640654
347.156516	0.656280
347.859673	0.703157
348.562830	0.703157
349.265987	0.703157
349.937893	0.671906
350.594173	0.656280
351.266079	0.671906
351.953610	0.687531
352.625516	0.671906
353.250545	0.625029
353.844322	0.593777
354.375596	0.531274
358.938305	0.656280
359.610211	0.671906
360.297742	0.687531
361.000900	0.703157
361.704057	0.703157
362.329085	0.625029
363.047868	0.718783
363.751025	0.703157
364.454183	0.703157
365.172966	0.718783
365.844871	0.671906
366.469900	0.625029
367.157431	0.687531
367.860589	0.703157
368.594997	0.734409
369.313780	0.718783
370.032563	0.718783
370.657592	0.625029
371.376374	0.718783
372.079532	0.703157
372.782689	0.703157
373.470220	0.687531
374.095249	0.625029
374.751529	0.656280
375.439060	0.687531
376.173469	0.734409
376.954755	0.781286
377.657912	0.703157
378.329818	0.671906
379.048601	0.718783
379.751758	0.703157
380.454915	0.703157
381.126821	0.671906
381.736224	0.609403
382.423755	0.687531
383.111287	0.687531
383.814444	0.703157
384.517601	0.703157
385.142630	0.625029
385.814535	0.671906
386.486441	0.671906
387.189598	0.703157
387.892756	0.703157
388.533410	0.640654
389.220941	0.687531
389.877221	0.656280
390.580379	0.703157
391.252284	0.671906
391.877313	0.625029
392.486716	0.609403
393.080493	0.593777
393.752399	0.671906
394.377427	0.625029
395.111836	0.734409
395.814993	0.703157
396.486899	0.671906
397.190056	0.703157
397.893213	0.703157
398.627622	0.734409
399.346405	0.718783
400.080813	0.734409
400.737093	0.656280
401.408999	0.671906
402.080905	0.671906
402.799688	0.718783
403.487219	0.687531
404.190377	0.703157
404.815405	0.625029
405.549814	0.734409
406.268597	0.718783
406.987380	0.718783
407.706162	0.718783
408.331191	0.625029
409.018723	0.687531
409.721880	0.703157
410.425037	0.703157
411.175071	0.750034
411.846977	0.671906
412.487631	0.640654
413.206414	0.718783
413.909571	0.703157
414.659606	0.750034
415.440892	0.781286
416.144049	0.703157
416.847206	0.703157
417.597240	0.750034
418.347275	0.750034
419.097309	0.750034
419.769215	0.671906
420.409869	0.640654
421.097400	0.687531
421.769306	0.671906
422.441212	0.671906
423.128743	0.687531
423.785023	0.656280
424.394426	0.609403
425.081958	0.687531
425.816366	0.734409
426.582026	0.765660
427.378938	0.796911
428.066469	0.687531
428.785252	0.718783
429.472784	0.687531
430.207192	0.734409
430.925975	0.718783
431.644758	0.718783
432.269787	0.625029
432.988570	0.718783
433.707353	0.718783
434.441761	0.734409
435.176170	0.734409
435.879327	0.703157
436.504356	0.625029
437.207513	0.703157
437.910670	0.703157
438.629453	0.718783
439.379487	0.750034
440.082644	0.703157
440.692047	0.609403
441.348327	0.656280
441.988982	0.640654
442.692139	0.703157
443.410922	0.718783
444.098453	0.687531
444.739108	0.640654
445.473516	0.734409
446.223551	0.750034
447.020462	0.796911
447.786122	0.765660
448.442402	0.656280
449.145559	0.703157
449.833091	0.687531
450.520622	0.687531
451.223779	0.703157
451.942562	0.718783
452.567591	0.625029
453.192620	0.625029
453.864525	0.671906
454.536431	0.671906
455.208337	0.671906
455.911494	0.703157
456.536523	0.625029
457.208428	0.671906
457.880334	0.671906
458.599117	0.718783
459.302274	0.703157
459.989806	0.687531
460.599209	0.609403
461.192986	0.593777
461.802389	0.609403
462.427417	0.625029
463.083697	0.656280
463.755603	0.671906
474.787358	0.562526
475.365510	0.578151
475.959287	0.593777
476.553064	0.593777
489.459905	0.562526
490.116185	0.656280
490.678710	0.562526
495.428928	0.593777
496.007079	0.578151
502.085483	0.656280
502.694885	0.609403
503.366791	0.671906
503.960568	0.593777
504.601223	0.640654
505.366883	0.765660
505.913783	0.546900
506.507560	0.593777
507.132589	0.625029
507.788869	0.656280
508.382646	0.593777
509.007674	0.625029
509.710832	0.703157
510.335860	0.625029
510.992140	0.656280
511.695297	0.703157
512.351578	0.656280
513.101612	0.750034
513.757892	0.656280
514.414172	0.656280
515.070452	0.656280
515.711106	0.640654
516.367386	0.656280
516.976789	0.609403
517.554941	0.578151
518.211221	0.656280
522.273907	0.640654
522.992690	0.718783
523.602093	0.609403
524.227121	0.625029
524.883401	0.656280
525.524055	0.640654
526.102207	0.578151
526.695984	0.593777
527.383516	0.687531
530.852424	0.703157
531.539956	0.687531
532.305616	0.765660
532.946270	0.640654
533.618176	0.671906
534.211953	0.593777
534.836982	0.625029
535.524513	0.687531
536.165168	0.640654
536.852699	0.687531
540.009094	0.671906
540.649748	0.640654
541.259151	0.609403
541.884179	0.625029
542.524834	0.640654
543.134237	0.609403
547.165671	0.718783
553.478460	0.640654
554.103489	0.625029
554.775394	0.671906
555.400423	0.625029
556.072329	0.671906
556.728609	0.656280
557.384889	0.656280
558.025543	0.640654
558.619320	0.593777
559.291226	0.671906
559.963132	0.671906
560.525658	0.562526
561.135061	0.609403
561.760089	0.625029
562.416369	0.656280
563.088275	0.671906
563.807058	0.718783
569.119801	0.703157
569.744830	0.625029
570.401110	0.656280
571.026138	0.625029
571.713670	0.687531
572.432453	0.718783
573.119984	0.687531
573.760638	0.640654
574.432544	0.671906
575.057573	0.625029
575.651350	0.593777
576.354507	0.703157
577.010787	0.656280
577.698319	0.687531
612.996809	0.812537
613.840598	0.843789
620.731539	0.671906
621.528450	0.796911
622.340987	0.812537
623.044144	0.703157
623.778553	0.734409
624.512962	0.734409
625.200493	0.687531
625.934902	0.734409
626.622433	0.687531
627.216210	0.593777
627.966245	0.750034
628.700653	0.734409
629.528816	0.828163
630.356979	0.828163
631.044511	0.687531
634.529045	0.750034
635.325957	0.796911
636.122868	0.796911
636.857277	0.734409
637.591685	0.734409
638.201088	0.609403
638.841743	0.640654
639.466771	0.625029
640.076174	0.609403
640.794957	0.718783
641.544991	0.750034
642.279400	0.734409
642.935680	0.656280
643.732591	0.796911
644.467000	0.734409
645.232660	0.765660
645.873314	0.640654
646.545220	0.671906
647.185874	0.640654
647.857780	0.671906
648.545312	0.687531
649.264095	0.718783
650.045380	0.781286
650.717286	0.671906
651.389192	0.671906
652.139226	0.750034
652.858009	0.718783
653.592418	0.734409
654.248698	0.656280
654.873726	0.625029
655.561258	0.687531
656.264415	0.703157
656.983198	0.718783
657.686355	0.703157
658.327009	0.640654
659.061418	0.734409
659.764575	0.703157
660.498984	0.734409
661.264644	0.765660
662.030304	0.765660
662.639707	0.609403
663.311613	0.671906
663.999144	0.687531
664.671050	0.671906
665.389833	0.718783
666.046113	0.656280
666.702393	0.656280
667.436801	0.734409
668.139959	0.703157
668.921244	0.781286
669.640027	0.718783
670.265056	0.625029
670.999465	0.734409
671.686996	0.687531
672.421405	0.734409
673.171439	0.750034
673.765216	0.593777
674.390245	0.625029
675.015273	0.625029
675.655928	0.640654
676.312208	0.656280
677.062242	0.750034
677.734148	0.671906
678.437305	0.703157
679.156088	0.718783
679.874871	0.718783
680.609279	0.734409
681.218682	0.609403
681.874962	0.656280
682.562494	0.687531
683.203148	0.640654
683.796925	0.593777
684.406328	0.609403
685.062608	0.656280
685.765765	0.703157
686.375168	0.609403
687.109577	0.734409
687.797108	0.687531
688.547143	0.750034
689.281551	0.734409
690.031586	0.750034
690.656614	0.625029
691.375397	0.718783
692.062929	0.687531
692.766086	0.703157
693.500494	0.734409
694.172400	0.671906
694.797429	0.625029
695.516212	0.718783
699.000746	0.609403
699.688278	0.687531
700.313306	0.625029
700.953961	0.640654
701.625866	0.671906
702.235269	0.609403
702.891549	0.656280
703.563455	0.671906
704.297864	0.734409
705.126027	0.828163
705.922938	0.796911
706.610470	0.687531
707.344878	0.734409
708.063661	0.718783
708.766818	0.703157
709.438724	0.671906
710.048127	0.609403
710.688781	0.640654
711.313810	0.625029
711.954464	0.640654
712.688873	0.734409
713.360779	0.671906
713.985807	0.625029
714.735842	0.750034
715.485876	0.750034
716.235910	0.750034
742.096469	0.500023
742.549615	0.453146
743.065263	0.515649
785.035934	0.515649
841.851035	0.593777
842.366684	0.515649
842.960461	0.593777
988.248361	0.625029
988.810887	0.562526
989.451541	0.640654
990.076570	0.625029
990.795353	0.718783
991.529762	0.734409
992.186042	0.656280
992.998579	0.812537
1001.998991	0.546900
1012.561974	0.703157
1013.124500	0.562526
1013.655774	0.531274
1033.109790	0.703157
1033.672316	0.562526
1034.187964	0.515649
1043.782154	0.625029
1044.297802	0.515649
1061.126698	0.609403
1061.751726	0.625029
1072.236581	0.734409
1079.033767	0.593777
1079.533790	0.500023
1080.127567	0.593777
1102.784854	0.687531
1103.456760	0.671906
1117.613658	0.531274
1122.004484	0.578151
1122.504507	0.500023
1123.004530	0.500023
1123.613933	0.609403
1124.317090	0.703157
1128.879799	0.484397
1139.067765	0.546900
1142.177283	0.500023
1142.614803	0.437520
1143.177328	0.562526
1143.661726	0.484397
1144.177374	0.515649
1144.724274	0.546900
1145.286800	0.562526
1145.943080	0.656280
1154.662229	0.531274
1155.193503	0.531274
1155.709152	0.515649
1171.397370	0.578151
1171.944270	0.546900
1172.475544	0.531274
1173.053696	0.578151
1173.522467	0.468771
1174.147496	0.625029
1174.725647	0.578151
1175.210045	0.484397
1187.663740	0.531274
1188.226265	0.562526
1192.351454	0.562526
1192.913980	0.562526
1195.601603	0.578151
1196.070374	0.468771
1196.601649	0.531274
1197.070420	0.468771
1204.430132	0.578151
1207.664655	0.640654
1210.211647	0.546900
1210.805424	0.593777
1211.274195	0.468771
1211.883598	0.609403
1212.461750	0.578151
1213.102404	0.640654
1213.633678	0.531274
1214.243081	0.609403
1214.805607	0.562526
1215.383759	0.578151
1215.930659	0.546900
1216.446307	0.515649
1216.946330	0.500023
1217.586984	0.640654
1224.696685	0.531274
1225.243585	0.546900
1225.790485	0.546900
1226.306134	0.515649
1265.776690	0.578151
1266.370467	0.593777
1274.042694	0.546900
1274.714599	0.671906
1275.261499	0.546900
1275.792774	0.531274
1276.324048	0.531274
1276.745942	0.421894
1288.965252	0.703157
1343.561501	0.593777
1344.061524	0.500023
1354.061981	0.593777
1354.577630	0.515649
1355.077653	0.500023
1355.702682	0.625029
1375.953609	0.500023
1464.113894	0.859414
1467.973446	0.515649
1552.039794	0.562526
1552.586694	0.546900
1553.086717	0.500023
1602.542105	0.593777
1630.309001	0.656280
1630.809024	0.500023
1637.856222	0.578151
1638.481251	0.625029
1639.262536	0.781286
1639.871939	0.609403
1640.496968	0.625029
1653.044417	0.812537
1655.794543	0.515649
1656.310192	0.515649
1656.888343	0.578151
1657.560249	0.671906
1658.169652	0.609403
1658.794680	0.625029
1659.419709	0.625029
1660.091615	0.671906
1660.826023	0.734409
1661.388549	0.562526
1667.420075	0.640654
1668.013852	0.593777
1668.670132	0.656280
1669.326412	0.656280
1669.998318	0.671906
1670.748353	0.750034
1671.342130	0.593777
1671.982784	0.640654
1672.592187	0.609403
1673.185964	0.593777
1673.967250	0.781286
1676.686124	0.484397
1680.483173	0.578151
1681.030073	0.546900
1681.639476	0.609403
1682.248879	0.609403
1682.842656	0.593777
1683.498936	0.656280
1684.170842	0.671906
1684.827122	0.656280
1685.436525	0.609403
1686.045928	0.609403
1686.655331	0.609403
1687.280359	0.625029
1687.889762	0.609403
1688.483539	0.593777
1689.061691	0.578151
1689.624217	0.562526
1690.202368	0.578151
1690.811771	0.609403
1691.468051	0.656280
1692.108705	0.640654
1692.733734	0.625029
1693.436891	0.703157
1694.093171	0.656280
1694.733825	0.640654
1695.374480	0.640654
1695.983883	0.609403
1696.593286	0.609403
1697.187063	0.593777
1697.780840	0.593777
1698.358991	0.578151
1698.984020	0.625029
1699.655926	0.671906
1700.249703	0.593777
1700.890357	0.640654
1701.499760	0.609403
1702.109163	0.609403
1702.702940	0.593777
1703.281092	0.578151
1703.906120	0.625029
1704.578026	0.671906
1705.249932	0.671906
1705.937463	0.687531
1706.562492	0.625029
1707.171895	0.609403
1707.796923	0.625029
1708.453203	0.656280
1709.140735	0.687531
1709.750138	0.609403
1710.390792	0.640654
1711.015821	0.625029
1711.640849	0.625029
1712.312755	0.671906
1712.953409	0.640654
1713.625315	0.671906
1714.250344	0.625029
1714.906624	0.656280
1715.500401	0.593777
1716.078552	0.578151
1716.687955	0.609403
1717.312984	0.625029
1717.938013	0.625029
1718.609918	0.671906
1719.219321	0.609403
1719.859976	0.640654
1720.516256	0.656280
1721.235039	0.718783
1721.953821	0.718783
1722.625727	0.671906
1723.203879	0.578151
1723.828907	0.625029
1724.469562	0.640654
1725.141467	0.671906
1725.844625	0.703157
1726.563407	0.718783
1727.266565	0.703157
1727.875968	0.609403
1728.516622	0.640654
1729.141650	0.625029
1729.813556	0.671906
1730.532339	0.718783
1731.172993	0.640654
1731.782396	0.609403
1732.423051	0.640654
1733.094956	0.671906
1733.751236	0.656280
1734.423142	0.671906
1735.095048	0.671906
1735.751328	0.656280
1736.391982	0.640654
1737.032637	0.640654
1737.688917	0.656280
1738.313945	0.625029
1738.907722	0.593777
1739.485874	0.578151
1740.126528	0.640654
1740.829685	0.703157
1741.532843	0.703157
1742.173497	0.640654
1742.876654	0.703157
1743.579811	0.703157
1744.298594	0.718783
1745.001751	0.703157
1745.626780	0.625029
1746.454943	0.828163
1747.142474	0.687531
1754.502186	0.656280
1755.174092	0.671906
1755.814746	0.640654
1756.424149	0.609403
1757.080429	0.656280
1757.721084	0.640654
1758.408615	0.687531
1759.049269	0.640654
1759.721175	0.671906
1760.439958	0.718783
1761.111864	0.671906
1761.815021	0.703157
1762.408798	0.593777
1763.049453	0.640654
1763.690107	0.640654
1764.315135	0.625029
1764.955790	0.640654
1765.580818	0.625029
1766.190221	0.609403
1766.799624	0.609403
1767.424653	0.625029
1768.049681	0.625029
1768.705961	0.656280
1769.440370	0.734409
1770.143527	0.703157
1770.768556	0.625029
1771.409210	0.640654
1772.081116	0.671906
1772.753022	0.671906
1773.456179	0.703157
1774.065582	0.609403
1774.659359	0.593777
1800.785555	0.562526
1801.348081	0.562526
1801.910606	0.562526
1802.629389	0.718783
1803.379424	0.750034
1808.645290	0.703157
1809.410950	0.765660
1810.192235	0.781286
1811.020398	0.828163
1824.958537	0.734409
1825.646068	0.687531
1826.474231	0.828163
1827.114885	0.640654
1833.802691	0.656280
1834.490223	0.687531
1835.130877	0.640654
1835.724654	0.593777
1836.349683	0.625029
1836.880957	0.531274
1837.505986	0.625029
1838.146640	0.640654
1838.865423	0.718783
1839.599832	0.734409
1840.365492	0.765660
1841.131152	0.765660
1841.709303	0.578151
1842.287455	0.578151
1843.053115	0.765660
1846.147007	0.593777
1846.865789	0.718783
1847.631449	0.765660
1848.397110	0.765660
1849.053390	0.656280
1849.647167	0.593777
1850.350324	0.703157
1851.006604	0.656280
1851.756638	0.750034
1852.459795	0.703157
1853.116076	0.656280
1853.725478	0.609403
1854.381758	0.656280
1855.116167	0.734409
1855.850576	0.734409
1856.444353	0.593777
1857.116259	0.671906
1857.850667	0.734409
1858.585076	0.734409
1859.241356	0.656280
1860.053893	0.812537
1863.429048	0.656280
1864.054076	0.625029
1864.741608	0.687531
1865.413513	0.671906
1866.101045	0.687531
1866.788576	0.687531
1867.476108	0.687531
1868.194891	0.718783
1868.898048	0.703157
1869.554328	0.656280
1870.179357	0.625029
1870.866888	0.687531
1871.538794	0.671906
1872.257577	0.718783
1872.913857	0.656280
1873.648265	0.734409
1874.288920	0.640654
1874.976451	0.687531
1875.742111	0.765660
1876.492146	0.750034
1877.242180	0.750034
1877.882834	0.640654
1878.539114	0.656280
1879.211020	0.671906
1879.882926	0.671906
1880.586083	0.703157
1881.211112	0.625029
1881.867392	0.656280
1882.601800	0.734409
1883.336209	0.734409
1884.086243	0.750034
1884.758149	0.671906
1885.414429	0.656280
1886.070709	0.656280
1886.789492	0.718783
1887.539526	0.750034
1888.195806	0.656280
1888.820835	0.625029
1889.477115	0.656280
1890.180272	0.703157
1890.883429	0.703157
1891.633464	0.750034
1892.274118	0.640654
1892.992901	0.718783
1893.758561	0.765660
1894.492970	0.734409
1895.227378	0.734409
1895.930535	0.703157
1896.508687	0.578151
1897.180593	0.671906
1897.852498	0.671906
1898.540030	0.687531
1904.009030	0.609403
1904.649684	0.640654
1905.227836	0.578151
1905.805987	0.578151
1906.431016	0.625029
1907.040419	0.609403
1907.743576	0.703157
1908.477985	0.734409
1909.118639	0.640654
1909.884299	0.765660
1910.618708	0.734409
1911.368742	0.750034
1912.071899	0.703157
1912.743805	0.671906
1913.462588	0.718783
1914.212622	0.750034
1914.915779	0.703157
1915.618937	0.703157
1916.275217	0.656280
1916.931497	0.656280
1922.181737	0.718783
1922.884894	0.703157
1923.541174	0.656280
1924.181828	0.640654
1924.869360	0.687531
1925.447511	0.578151
1926.025663	0.578151
1926.760072	0.734409
1927.400726	0.640654
1928.213263	0.812537
1928.900795	0.687531
1929.682080	0.781286
1930.416489	0.734409
1934.729186	0.625029
1935.416718	0.687531
1936.135501	0.718783
1941.291987	0.625029
1941.963892	0.671906
1942.651424	0.687531
1943.276453	0.625029
1943.870230	0.593777
1944.526510	0.656280
1949.979884	0.734409
1950.761170	0.781286
1951.573707	0.812537
1952.339367	0.765660
1952.995647	0.656280
1953.651927	0.656280
1954.261330	0.609403
1954.901985	0.640654
1955.542639	0.640654
1956.183293	0.640654
1956.980205	0.796911
1957.761491	0.781286
1958.417771	0.656280
1959.105302	0.687531
1959.855336	0.750034
1960.667874	0.812537
1961.449159	0.781286
1962.121065	0.671906
1962.761719	0.640654
1963.449251	0.687531
1964.152408	0.703157
1964.871191	0.718783
1965.574348	0.703157
1966.199377	0.625029
1966.949411	0.750034
1967.715071	0.765660
1968.480731	0.765660
1969.246391	0.765660
1969.980800	0.734409
1970.668331	0.687531
1971.355863	0.687531
1972.012143	0.656280
1972.637172	0.625029
1973.277826	0.640654
1973.965357	0.687531
1974.715392	0.750034
1975.465426	0.750034
1976.137332	0.671906
1976.809237	0.671906
1977.512395	0.703157
1978.262429	0.750034
1978.887458	0.625029
1979.528112	0.640654
1980.200018	0.671906
1980.918801	0.718783
1981.621958	0.703157
1982.356366	0.734409
1983.090775	0.734409
1983.747055	0.656280
1984.403335	0.656280
1985.122118	0.718783
1985.872152	0.750034
1986.497181	0.625029
1996.419510	0.687531
1997.138293	0.718783
1997.747696	0.609403
1998.466479	0.718783
1999.154010	0.687531
1999.841542	0.687531
2000.529073	0.687531
2001.200979	0.671906
2001.826008	0.625029
2002.482288	0.656280
2003.154193	0.671906
2003.826099	0.671906
2004.482379	0.656280
2005.185536	0.703157
2005.826191	0.640654
2006.419968	0.593777
2007.060622	0.640654
2007.716902	0.656280
2008.435685	0.718783
2011.763963	0.718783
2012.404617	0.640654
2013.092148	0.687531
2013.795305	0.703157
2014.514088	0.718783
2015.139117	0.625029
2015.795397	0.656280
2016.467303	0.671906
2017.201711	0.734409
2017.889243	0.687531
2018.608026	0.718783
2019.217429	0.609403
2019.889334	0.671906
2020.545614	0.656280
2021.264397	0.718783
2021.998806	0.734409
2022.686337	0.687531
2023.311366	0.625029
2023.998898	0.687531
2024.702055	0.703157
2025.405212	0.703157
2026.045866	0.640654
2026.639643	0.593777
2027.374052	0.734409
2028.077209	0.703157
2028.842869	0.765660
2029.499149	0.656280
2030.155429	0.656280
2030.858587	0.703157
2031.592995	0.734409
2032.311778	0.718783
2033.014935	0.703157
2033.702467	0.687531
2034.389998	0.687531
2035.061904	0.671906
2035.655681	0.593777
2036.296335	0.640654
2036.968241	0.671906
2037.702650	0.734409
2038.421433	0.718783
2039.155841	0.734409
2039.780870	0.625029
2040.484027	0.703157
2041.187184	0.703157
2041.890342	0.703157
2042.577873	0.687531
2043.202902	0.625029
2043.859182	0.656280
2044.546713	0.687531
2045.265496	0.718783
2046.015530	0.750034
2046.765565	0.750034
2047.390593	0.625029
2048.093750	0.703157
2048.812533	0.718783
2049.515691	0.703157
2050.234473	0.718783
2050.937631	0.703157
2051.578285	0.640654
2052.250191	0.671906
2052.968974	0.718783
2053.703382	0.734409
2054.453417	0.750034
2055.078445	0.625029
2055.765977	0.687531
2056.453508	0.687531
2057.187917	0.734409
2057.828571	0.640654
2058.531728	0.703157
2059.234885	0.703157
2059.969294	0.734409
2060.672451	0.703157
2061.375608	0.703157
2062.031888	0.656280
2062.672543	0.640654
2063.313197	0.640654
2064.000729	0.687531
2064.735137	0.734409
2065.516423	0.781286
2066.235206	0.718783
2066.938363	0.703157
2067.594643	0.656280
2068.219672	0.625029
2068.860326	0.640654
2069.500980	0.640654
2085.220450	0.718783
2085.954859	0.734409
2086.611139	0.656280
2087.267419	0.656280
2088.048704	0.781286
2088.673733	0.625029
2089.361264	0.687531
2095.705305	0.671906
2101.861837	0.953169
2105.221365	0.781286
2105.815143	0.593777
2106.408920	0.593777
2107.065200	0.656280
2107.815234	0.750034
2108.549643	0.734409
2109.424683	0.875040
2110.127840	0.703157
2123.784715	0.671906
2124.519124	0.734409
2125.097275	0.578151
2128.894324	0.796911
2129.691236	0.796911
2130.488147	0.796911
2131.128801	0.640654
2131.831959	0.703157
2132.503864	0.671906
2140.363599	0.812537
2141.051131	0.687531
2141.738662	0.687531
2142.660579	0.921917
2146.129488	0.734409
2146.895148	0.765660
2147.723311	0.828163
2151.207845	0.734409
2151.973505	0.765660
2152.614160	0.640654
2153.379820	0.765660
2154.067351	0.687531
2154.864263	0.796911
2155.567420	0.703157
2156.286203	0.718783
2169.552435	0.671906
2170.318095	0.765660
2171.036878	0.718783
2171.755661	0.718783
2179.584144	0.750034
2180.396682	0.812537
2181.162342	0.765660
2182.162387	1.000046
2202.319560	0.546900
2202.928963	0.609403
