# Supplementary material for: Real-time Smartphone Activity Classification Using Inertial Sensors—Recognition of Scrolling, Typing, and Watching Videos While Sitting or Walking
Source: Sensors (Basel). 2020 Jan 24;20(3):655. doi: 10.3390/s20030655 (PMC7038357; doi:10.3390/s20030655)
Supplement: Supplementary file 1 [file sensors-20-00655-s001.zip › sensors-668083-supplementary/5Hz_data/2933/E4/EDA.csv]

1568074146.000000
4.000000
0.000000
0.832765
1.180231
1.618462
2.096440
2.584768
2.857964
2.851558
2.842590
2.842590
2.818248
2.801592
2.825935
2.854120
2.758032
2.796468
2.861808
2.913055
2.946365
2.986989
3.077953
3.183009
3.253474
3.262442
3.318814
3.359812
3.335469
3.330344
3.288066
3.277816
3.266286
3.244506
3.229131
3.197102
3.153542
3.156104
3.188134
3.183009
3.162510
3.156104
3.161229
3.172760
3.190696
3.215039
3.217601
3.286784
3.376467
3.444369
3.485514
3.512419
3.512419
3.512419
3.491920
3.473983
3.466296
3.416330
3.385582
3.327929
3.308712
3.286932
3.313836
3.306149
3.320242
3.320242
3.320242
3.336897
3.344584
3.356115
3.350990
3.349709
3.330492
3.308712
3.297181
3.289494
3.288213
3.279244
3.270276
3.258746
3.249777
3.192124
3.197249
3.188281
3.166501
3.133190
3.115254
3.121660
3.098598
3.107567
3.137034
3.157533
3.125503
3.081943
3.138315
3.167782
3.181875
3.193406
3.198530
3.197249
3.198530
3.198530
3.197249
3.203655
3.198530
3.187000
3.170344
3.172907
3.167782
3.198530
3.220310
3.125503
3.055038
3.215186
3.244653
3.256183
3.260027
3.262589
3.261308
3.272839
3.301024
3.330492
3.359959
3.377895
3.379176
3.375333
3.371489
3.356115
3.348428
3.312555
3.285650
3.275401
3.260027
3.244653
3.233122
3.235684
3.236966
3.234403
3.235684
3.261308
3.254902
3.256183
3.231841
3.204936
3.198530
3.171626
3.154970
3.163939
3.152408
3.174188
3.181875
3.170344
3.171626
3.170344
3.175469
3.172907
3.178031
3.189562
3.179313
3.190843
3.189562
3.188281
3.163939
3.154970
3.143440
3.122941
3.107567
3.090911
3.090911
3.092193
3.090911
3.089630
3.093474
3.087068
3.099880
3.099880
3.097317
3.094755
3.081943
3.072975
3.074256
3.076818
3.085787
3.096036
3.106286
3.108848
3.111410
3.125503
3.125503
3.129347
3.120378
3.110129
3.106286
3.099880
3.105004
3.094755
3.094755
3.093474
3.084506
3.080662
3.075537
3.080662
3.088349
3.099880
3.115254
3.122941
3.119097
3.115254
3.112691
3.103723
3.096036
3.087068
3.085787
3.092193
3.090911
3.093474
3.103723
3.120378
3.143440
3.156251
3.178031
3.190843
3.202374
3.213904
3.240809
3.261308
3.275401
3.277963
3.271557
3.263870
3.288213
3.288213
3.288213
3.288213
3.288213
3.288213
3.288213
3.288213
3.288213
3.288213
3.288213
3.288213
3.288213
3.288213
3.288213
3.288213
3.288213
3.288213
3.288213
3.294619
3.290775
3.283088
3.279244
3.266433
3.258746
3.247215
3.248496
3.243371
3.244653
3.247215
3.244653
3.248496
3.242090
3.245934
3.244653
3.249777
3.243371
3.240809
3.229279
3.220310
3.210061
3.203655
3.195968
3.192124
3.189562
3.167782
3.154970
3.146002
3.151127
3.147283
3.138315
3.133190
3.117816
3.110129
3.103723
3.105004
3.102442
3.094755
3.084506
3.079381
3.072975
3.072975
3.074256
3.067850
3.061444
3.053757
3.052476
3.043508
3.047351
3.044789
3.042227
3.031977
3.030696
3.028134
3.028134
3.023009
3.025571
3.021728
3.019166
3.017884
3.006354
3.005073
3.006354
3.003791
3.007635
2.994823
2.983293
2.985855
2.989698
2.985855
2.983293
2.980730
2.973043
2.967918
2.965356
2.964075
2.965356
2.952544
2.957669
2.944857
2.955107
2.944857
2.953825
2.951263
2.947420
2.946138
2.942295
2.961365
2.965209
2.963928
2.965209
2.963928
2.958803
2.951116
2.952397
2.948554
2.942148
2.937023
2.933180
2.920368
2.925493
2.916524
2.915243
2.913962
2.908837
2.902431
2.889620
2.881932
2.888338
2.884495
2.893463
2.899869
2.902431
2.911400
2.915243
2.912681
2.916524
2.913962
2.907556
2.896025
2.887057
2.876808
2.876808
2.879370
2.876808
2.872964
2.866558
2.860152
2.857590
2.858871
2.858871
2.856309
2.852465
2.847341
2.848622
2.843497
2.847341
2.848622
2.846060
2.833248
2.829404
2.821717
2.820436
2.815311
2.817874
2.816592
2.814030
2.825561
2.840935
2.865277
2.879370
2.888338
2.892182
2.880651
2.875527
2.875527
2.874245
2.862715
2.855028
2.844778
2.833248
2.830685
2.833248
2.837091
2.835810
2.825561
2.821717
2.817874
2.816592
2.808905
2.810187
2.815311
2.806343
2.797375
2.790969
2.779438
2.778157
2.780720
2.773032
2.771751
2.765345
2.766627
2.771751
2.774314
2.769189
2.764064
2.760221
2.752534
2.752534
2.743565
2.738441
2.739722
2.735878
2.729472
2.720504
2.712817
2.708974
2.714098
2.714098
2.717942
2.720504
2.715379
2.716661
2.715379
2.715379
2.711536
2.707692
2.692318
2.685912
2.667976
2.669257
2.667976
2.664132
2.656446
2.646196
2.638509
2.639790
2.634665
2.630822
2.628259
2.615448
2.614166
2.609042
2.610323
2.605198
2.607761
2.601355
2.591105
2.589824
2.580856
2.585981
2.574450
2.573169
2.566763
2.560357
2.553951
2.553951
2.551389
2.550108
2.546264
2.544983
2.537296
2.524484
2.538577
2.532171
2.528328
2.515516
2.509110
2.501423
2.501423
2.497580
2.496298
2.488611
2.477081
2.475800
2.480924
2.478362
2.480924
2.473237
2.470675
2.460425
2.451457
2.447613
2.448895
2.443770
2.464643
2.463362
2.451831
2.451831
2.444144
2.453112
2.447988
2.442863
2.433895
2.430051
2.437738
2.426208
2.430051
2.424926
2.418520
2.414677
2.412115
2.418520
2.415958
2.410833
2.408271
2.401865
2.398022
2.386491
2.383929
2.381366
2.377523
2.373679
2.360868
2.357024
2.355743
2.350618
2.340369
2.342931
2.336525
2.330119
2.321151
2.324995
2.318589
2.313464
2.310902
2.309620
2.310902
2.308339
2.312183
2.314745
2.316026
2.310902
2.301933
2.300652
2.299371
2.289122
2.283997
2.277591
2.262217
2.257092
2.253249
2.250686
2.246843
2.241718
2.235312
2.226344
2.219938
2.218657
2.216094
2.207126
2.204564
2.202002
2.189190
2.184065
2.182784
2.177659
2.175097
2.168691
2.159723
2.152036
2.148192
2.149473
2.143067
2.137943
2.136662
2.130256
2.132818
2.134099
2.134099
2.131537
2.123850
2.113600
2.111038
2.105913
2.107194
2.105913
2.100789
2.094383
2.089258
2.084133
2.086696
2.084133
2.077728
2.075165
2.067478
2.063634
2.061072
2.062353
2.055948
2.049541
2.041855
2.038011
2.035449
2.031605
2.031605
2.029043
2.016231
2.013669
2.011106
2.009825
2.007263
2.005981
1.998294
2.000857
1.993170
2.000857
1.998294
1.994451
1.988045
1.980358
1.975233
1.981639
1.977796
1.972671
1.968827
1.957297
1.959859
1.953453
1.956016
1.950891
1.965960
1.954429
1.951867
1.944180
1.942898
1.941617
1.932649
1.935211
1.932649
1.940336
1.948023
1.959554
1.971084
1.978771
1.977490
1.974928
1.977490
1.967241
1.968522
1.967241
1.969803
1.965960
1.969803
1.965960
1.965960
1.974928
1.983896
2.000551
2.003114
2.010801
2.022331
2.023612
2.024894
2.022331
2.013363
1.999270
1.994145
1.981334
1.977490
1.968522
1.963397
1.955710
1.953148
1.953148
1.950585
1.951867
1.949304
1.950585
1.940336
1.931368
1.924962
1.918556
1.919837
1.913431
1.904463
1.910869
1.919837
1.936492
1.959554
1.972365
1.980052
1.982615
2.005676
2.022331
2.035143
2.038987
2.033862
2.021050
2.012082
2.003114
2.000551
1.999270
1.994145
1.994145
1.985177
1.976209
1.969803
1.963397
1.959554
1.946742
1.941617
1.931368
1.923681
1.917275
1.913431
1.909588
1.900620
1.890370
1.885245
1.881402
1.877558
1.877558
1.881402
1.874996
1.866028
1.862184
1.860903
1.857059
1.858341
1.858341
1.851935
1.851935
1.848091
1.848091
1.849372
1.846810
1.846810
1.842967
1.833998
1.830155
1.827592
1.825030
1.821187
1.816062
1.808375
1.795563
1.777627
1.787876
1.791719
1.786595
1.782751
1.776345
1.771221
1.776345
1.780189
1.784032
1.791719
1.793001
1.801969
1.818624
1.839123
1.859622
1.882683
1.904463
1.918556
1.928805
1.932649
1.933930
1.921118
1.918556
1.908307
1.898057
1.882683
1.872434
1.860903
1.857059
1.850654
1.841685
1.831436
1.822468
1.822468
1.823749
1.818624
1.810937
1.803250
1.798125
1.793001
1.790438
1.793001
1.786595
1.780189
1.781470
1.775064
1.768658
1.764815
1.769939
1.763534
1.763534
1.757128
1.753284
1.746878
1.745597
1.750722
1.749441
1.744316
1.741754
1.736629
1.743035
1.745597
1.752003
1.746878
1.745597
1.734066
1.741754
1.753284
1.764815
1.772502
1.775064
1.775064
1.775064
1.772502
1.772502
1.771221
1.766096
1.763534
1.757128
1.753284
1.750722
1.745597
1.748160
1.745597
1.743035
1.737910
1.732785
1.730223
1.734066
1.735348
1.731504
1.736629
1.732785
1.728942
1.725098
1.723817
1.725098
1.723817
1.719974
1.712286
1.712286
1.707162
1.709724
1.709724
1.708443
1.704599
1.699475
1.696912
1.695631
1.691788
1.695631
1.696912
1.693069
1.693069
1.686663
1.681538
1.680257
1.681538
1.684101
1.678976
1.667445
1.666164
1.658477
1.661039
1.662321
1.663602
1.659758
1.657196
1.648228
1.649509
1.644384
1.639259
1.644384
1.639259
1.636697
1.634135
1.636697
1.634135
1.635416
1.636697
1.630291
1.622604
1.621323
1.620042
1.623885
1.625167
1.620042
1.616198
1.612355
1.609792
1.608511
1.608511
1.611073
1.603387
1.599543
1.599543
1.596981
1.594418
1.596981
1.598262
1.593137
1.590575
1.594418
1.593137
1.593137
1.594418
1.594418
1.596981
1.589294
1.586731
1.588012
1.588012
1.582888
1.584169
1.576482
1.567514
1.570076
1.568795
1.567514
1.567514
1.571357
1.562389
1.561108
1.558545
1.564951
1.563670
1.559826
1.561108
1.552139
1.550858
1.552139
1.549577
1.552139
1.549577
1.548296
1.544452
1.544452
1.538046
1.540609
1.535484
1.538046
1.530359
1.525235
1.522672
1.530359
1.521391
1.521391
1.521391
1.509861
1.513704
1.514985
1.521391
1.525235
1.527797
1.530359
1.526516
1.527797
1.529078
1.527797
1.526516
1.525235
1.517548
1.512423
1.511142
1.508579
1.508579
1.504736
1.497049
1.494486
1.493205
1.489362
1.491924
1.495768
1.491924
1.486799
1.485518
1.481675
1.488081
1.485518
1.481675
1.480394
1.470144
1.472706
1.473988
1.473988
1.472706
1.472706
1.463738
1.468863
1.463738
1.467582
1.467582
1.458614
1.459895
1.453489
1.449645
1.447083
1.454770
1.452208
1.449645
1.445802
1.439396
1.436834
1.436834
1.439396
1.439396
1.432990
1.460977
1.454571
1.455852
1.455852
1.455852
1.453290
1.445602
1.443040
1.441759
1.437915
1.440478
1.439197
1.441759
1.435353
1.430228
1.431509
1.426385
1.435353
1.432791
1.435353
1.431509
1.432791
1.434072
1.437915
1.444321
1.440478
1.441759
1.437915
1.439197
1.430228
1.439197
1.437915
1.437915
1.427666
1.421260
1.422541
1.421260
1.421260
1.418698
1.416135
1.408448
1.411011
1.405886
1.407167
1.402042
1.402042
1.400761
1.395637
1.390512
1.390512
1.390512
1.390512
1.393074
1.395637
1.393074
1.398199
1.394355
1.398199
1.395637
1.394355
1.391793
1.385387
1.384106
1.382825
1.382825
1.378981
1.376419
1.371294
1.366169
1.366169
1.363607
1.363607
1.364888
1.357201
1.357201
1.355920
1.350795
1.348233
1.350795
1.348233
1.345671
1.340546
1.336702
1.336702
1.339265
1.339265
1.337984
1.332859
1.329015
1.325172
1.326453
1.329015
1.325172
1.325172
1.323891
1.313641
1.312360
1.307235
1.311079
1.309798
1.308517
1.304673
1.298267
1.299548
1.294424
1.296986
1.294424
1.293142
1.291861
1.282893
1.281612
1.282893
1.280331
1.276487
1.276487
1.271362
1.263675
1.263675
1.267519
1.264956
1.261113
1.258551
1.255988
1.249582
1.248301
1.248301
1.259832
1.266238
1.271362
1.280331
1.277768
1.281612
1.284174
1.288018
1.286736
1.280331
1.275206
1.270081
1.262394
1.262394
1.261113
1.261113
1.254707
1.252145
1.245739
1.241895
1.238052
1.236771
1.238052
1.235489
1.225240
1.225240
1.223959
1.223959
1.223959
1.222678
1.221397
1.216272
1.216272
1.212428
1.213709
1.212428
1.213709
1.211147
1.203460
1.204741
1.207304
1.204741
1.204741
1.199617
1.194492
1.191929
1.186805
1.188086
1.189367
1.189367
1.185524
1.185524
1.179118
1.175274
1.172712
1.175274
1.173993
1.167587
1.166306
1.165025
1.159900
1.166306
1.162462
1.161181
1.159900
1.152213
1.153494
1.150932
1.150932
1.150932
1.152213
1.150932
1.147088
1.143245
1.141964
1.140682
1.141964
1.140682
1.139401
1.129152
1.131714
1.126589
1.129152
1.131714
1.127871
1.120184
1.117621
1.115059
1.125308
1.121465
1.117621
1.115059
1.116340
1.124027
1.141964
1.165025
1.198335
1.226521
1.235489
1.244458
1.248301
1.244458
1.248301
1.241895
1.234208
1.223959
1.220115
1.212428
1.208585
1.207304
1.203460
1.197054
1.184242
1.190648
1.189367
1.185524
1.184242
1.181680
1.172712
1.167587
1.167587
1.167587
1.167587
1.158619
1.157338
1.157338
1.153494
1.153494
1.149651
1.152213
1.148369
1.140682
1.140682
1.139401
1.134277
1.139401
1.140682
1.135558
1.130433
1.132995
1.126589
1.127871
1.129152
1.125308
1.118902
1.115059
1.108653
1.109934
1.109934
1.111215
1.107372
1.100966
1.100966
1.098404
1.099685
1.102247
1.093279
1.094560
1.090716
1.086873
1.088154
1.089435
1.086873
1.084311
1.085592
1.081748
1.080467
1.080467
1.085592
1.085592
1.081748
1.075342
1.077905
1.074061
1.080467
1.081748
1.084311
1.083029
1.079186
1.086873
1.090716
1.093279
1.093279
1.097122
1.097122
1.093279
1.089435
1.094560
1.094560
1.097122
1.097122
1.097122
1.091998
1.090716
1.085592
1.086873
1.089435
1.085592
1.083029
1.084311
1.074061
1.075342
1.077905
1.081748
1.081748
1.079186
1.075342
1.070218
1.067655
1.067655
1.065093
1.065093
1.067655
1.063812
1.059968
1.058687
1.058687
1.059968
1.061249
1.058687
1.056125
1.052281
1.039469
1.048438
1.053562
1.054844
1.057406
1.070218
1.072780
1.084311
1.083029
1.091998
1.093279
1.081748
1.088154
1.079186
1.071499
1.068936
1.067655
1.067655
1.065093
1.063812
1.056125
1.054844
1.040751
1.052281
1.049719
1.048438
1.045875
1.038188
1.040751
1.038188
1.043313
1.047156
1.045875
1.034345
1.026658
1.020252
1.011284
1.022814
1.026658
1.027939
1.027939
1.027939
1.029220
1.027939
1.030501
1.034345
1.035626
1.030501
1.024095
1.022814
1.018971
1.022814
1.021533
1.024095
1.020252
1.013846
1.015127
1.018971
1.021533
1.025376
1.020252
1.017689
1.015127
1.008721
1.010002
1.011284
1.008721
1.012565
1.007440
0.998472
0.999753
0.995909
0.998472
1.001034
0.999753
0.994628
0.990785
0.992066
0.990785
0.997191
0.992066
0.992066
0.989504
0.983098
0.984379
0.981816
0.984379
0.985660
0.977973
0.981816
0.975411
0.972848
0.971567
0.972848
0.975411
0.972848
0.971567
0.969005
0.966442
0.958755
0.966442
0.967723
0.962599
0.963880
0.958755
0.960036
0.953631
0.961318
0.961318
0.957474
0.956193
0.958755
0.951068
0.952349
0.948506
0.952349
0.954912
0.951068
0.949787
0.945943
0.980436
0.979155
0.976593
0.979155
0.977874
0.976593
0.974030
0.970187
0.971468
0.968906
0.972749
0.974030
0.968906
0.972749
0.966343
0.967624
0.962500
0.965062
0.967624
0.967624
0.965062
0.962500
0.956094
0.952250
0.954813
0.957375
0.957375
0.957375
0.956094
0.949688
0.952250
0.949688
0.950969
0.952250
0.950969
0.950969
0.945844
0.944563
0.943282
0.943282
0.943282
0.947126
0.942001
0.940720
0.938157
0.936876
0.939439
0.940720
0.938157
0.935595
0.933033
0.931751
0.930470
0.933033
0.933033
0.931751
0.931751
0.931751
0.922783
0.925346
0.925346
0.927908
0.925346
0.929189
0.934314
0.922783
0.922783
0.920221
0.921502
0.925346
0.926627
0.926627
0.926627
0.921502
0.921502
0.916377
0.921502
0.920221
0.916377
0.917659
0.913815
0.912534
0.909971
0.911253
0.913815
0.911253
0.911253
0.908690
0.904847
0.903566
0.907409
0.903566
0.906128
0.907409
0.903566
0.901003
0.901003
0.899722
0.903566
0.902284
0.898441
0.897160
0.898441
0.892035
0.892035
0.888191
0.890754
0.893316
0.895878
0.892035
0.886910
0.880504
0.884348
0.884348
0.885629
0.886910
0.884348
0.883067
0.879223
0.877942
0.875380
0.879223
0.876661
0.879223
0.877942
0.877942
0.872817
0.868974
0.868974
0.870255
0.871536
0.868974
0.868974
0.862568
0.862568
0.867693
0.860006
0.862568
0.865130
0.865130
0.865130
0.857443
0.854881
0.853600
0.854881
0.858724
0.860006
0.861287
0.857443
0.856162
0.853600
0.851037
0.853600
0.853600
0.851037
0.845913
0.851037
0.845913
0.839507
0.842069
0.844631
0.845913
0.843350
0.843350
0.838226
0.838226
0.831820
0.838226
0.840788
0.836944
0.836944
0.835663
0.827976
0.827976
0.830539
0.835663
0.833101
0.826695
0.825414
0.825414
0.824133
0.825414
0.829257
0.824133
0.825414
0.822851
0.820289
0.820289
0.816446
0.827976
0.827976
0.829257
0.831820
0.825414
0.824133
0.826695
0.824133
0.822851
0.826695
0.820289
0.822851
0.816446
0.819008
0.817727
0.817727
0.817727
0.817727
0.817727
0.812602
0.810040
0.804915
0.812602
0.812602
0.808758
0.808758
0.804915
0.801071
0.804915
0.799790
0.801071
0.803634
0.797228
0.802353
0.799790
0.794666
0.790822
0.790822
0.793384
0.793384
0.794666
0.793384
0.793384
0.783135
0.789541
0.789541
0.789541
0.789541
0.786978
0.786978
0.784416
0.786978
0.778010
0.781854
0.780573
0.783135
0.780573
0.776729
0.774167
0.770323
0.774167
0.772886
0.778010
0.775448
0.772886
0.769042
0.765198
0.767761
0.767761
0.770323
0.771604
0.771604
0.774167
0.767761
0.770323
0.771604
0.776729
0.780573
0.776729
0.775448
0.776729
0.767761
0.767761
0.765198
0.767761
0.770323
0.767761
0.762636
0.757511
0.760074
0.757511
0.758793
0.763917
0.770323
0.772886
0.775448
0.780573
0.785697
0.788260
0.794666
0.794666
0.792103
0.786978
0.785697
0.780573
0.781854
0.781854
0.780573
0.771604
0.772886
0.765198
0.765198
0.765198
0.769042
0.769042
0.766480
0.761355
0.756230
0.756230
0.754949
0.757511
0.756230
0.758793
0.756230
0.756230
0.748543
0.748543
0.745981
0.745981
0.748543
0.748543
0.743418
0.743418
0.738294
0.737013
0.742137
0.743418
0.743418
0.743418
0.745981
0.734450
0.733169
0.734450
0.738294
0.742137
0.744700
0.748543
0.754949
0.757511
0.766480
0.774167
0.774167
0.775448
0.767761
0.771604
0.771604
0.776729
0.774167
0.774167
0.769042
0.763917
0.758793
0.757511
0.758793
0.752387
0.754949
0.756230
0.749824
0.744700
0.733169
0.728044
0.728044
0.731888
0.733169
0.729326
0.721639
0.722920
0.721639
0.722920
0.725482
0.729326
0.726763
0.730607
0.731888
0.745981
0.748543
0.757511
0.766480
0.771604
0.770323
0.765198
0.761355
0.761355
0.756230
0.758793
0.758793
0.758793
0.753668
0.754949
0.753668
0.748543
0.740856
0.728044
0.725482
0.722920
0.722920
0.719076
0.713951
0.712670
0.719076
0.719076
0.721639
0.720357
0.720357
0.716514
0.715233
0.715233
0.719076
0.719076
0.720357
0.720357
0.715233
0.719076
0.721639
0.729326
0.729326
0.725482
0.726763
0.725482
0.720357
0.712670
0.715233
0.719076
0.720357
0.720357
0.721639
0.717795
0.716514
0.720357
0.724201
0.722920
0.719076
0.722920
0.717795
0.712670
0.708827
0.708827
0.711389
0.712670
0.708827
0.708827
0.706264
0.701140
0.698577
0.698577
0.701140
0.703702
0.702421
0.702421
0.701140
0.696015
0.697296
0.693453
0.692171
0.696015
0.697296
0.694734
0.692171
0.683203
0.683203
0.685766
0.685766
0.687047
0.684484
0.679360
0.681922
0.683203
0.683203
0.692171
0.687047
0.687047
0.684484
0.684484
0.679360
0.678078
0.670391
0.680641
0.679360
0.684484
0.680641
0.676797
0.674235
0.669110
0.671673
0.670391
0.675516
0.671673
0.672954
0.666548
0.663986
0.665267
0.670391
0.674235
0.671673
0.670391
0.667829
0.666548
0.663986
[truncated: 6,888 more rows]
