# Supplementary material for: Real-time Smartphone Activity Classification Using Inertial Sensors—Recognition of Scrolling, Typing, and Watching Videos While Sitting or Walking
Source: Sensors (Basel). 2020 Jan 24;20(3):655. doi: 10.3390/s20030655 (PMC7038357; doi:10.3390/s20030655)
Supplement: Supplementary file 1 [file sensors-20-00655-s001.zip › sensors-668083-supplementary/5Hz_data/2933/E4/BVP.csv]

1568074146.00
64.000000
-0.00
-0.00
-0.00
-0.00
-0.00
-0.00
-0.00
-0.00
-0.00
-0.00
0.00
0.01
0.01
-0.00
-0.03
-0.05
-0.05
0.00
0.13
0.36
0.66
1.01
1.37
1.72
2.06
2.40
2.79
3.24
3.80
4.42
5.06
5.66
6.20
6.68
7.15
7.68
8.31
9.14
10.09
11.04
11.88
12.56
13.14
13.76
14.65
15.96
17.91
20.32
22.90
25.38
27.58
29.57
31.68
34.32
37.81
42.54
48.15
54.10
59.83
64.97
69.58
74.14
79.34
85.71
93.76
103.00
112.62
121.73
129.77
136.75
143.30
150.75
157.77
166.64
177.95
191.79
206.97
220.57
228.25
225.36
208.53
176.87
132.76
80.05
23.07
-34.94
-92.44
-149.16
-205.23
-260.37
-313.74
-363.87
-409.83
-450.91
-486.50
-515.74
-537.23
-549.22
-549.96
-538.37
-514.21
-478.67
-433.88
-382.45
-327.02
-269.84
-212.63
-156.66
-102.95
-52.37
-5.90
35.58
71.43
101.35
125.50
144.38
158.69
169.15
176.37
180.75
182.57
182.07
179.51
175.23
169.65
163.18
156.15
148.81
141.30
133.69
126.02
118.33
110.69
103.16
95.80
88.68
81.83
75.25
68.95
62.95
57.25
51.86
46.78
42.03
37.59
33.45
29.61
26.07
22.81
19.83
17.11
14.67
12.48
10.54
8.83
7.35
6.07
4.97
4.05
3.27
2.62
2.09
1.65
1.30
1.01
0.79
0.61
0.47
0.37
0.29
0.23
0.19
0.17
0.16
0.16
0.17
0.19
0.22
0.26
0.29
0.34
0.39
0.43
0.48
0.53
0.58
0.63
0.69
0.74
0.80
0.86
0.92
1.00
1.08
1.17
1.27
1.38
1.51
1.66
1.83
2.02
2.23
2.47
2.74
3.03
3.35
3.71
4.10
4.53
4.99
5.49
6.02
6.60
7.23
7.89
8.59
9.34
10.13
10.96
11.84
12.76
13.72
14.74
15.81
16.94
18.13
19.39
20.68
21.98
23.22
24.31
25.15
25.59
25.51
24.74
23.22
20.85
17.66
13.68
9.06
4.00
-1.25
-6.45
-11.35
-15.75
-19.45
-22.32
-24.22
-25.05
-24.82
-23.59
-21.53
-18.88
-15.89
-12.80
-9.76
-6.82
-3.97
-1.20
1.45
3.85
5.85
7.27
8.00
8.06
7.66
7.16
6.75
6.57
6.52
6.31
5.55
3.96
1.56
-1.22
-3.63
-5.24
-5.80
-5.55
-5.18
-5.55
-7.31
-10.41
-14.05
-16.85
-17.99
-17.11
-14.82
-12.58
-12.19
-14.99
-21.17
-29.62
-38.37
-46.26
-52.78
-58.74
-66.07
-77.17
-94.06
-118.39
-151.84
-190.97
-233.15
-274.12
-308.12
-329.30
-334.12
-323.21
-301.99
-278.71
-260.61
-251.29
-248.63
-246.81
-240.05
-225.75
-204.93
-181.37
-159.07
-139.98
-124.00
-109.30
-94.22
-78.43
-62.85
-47.01
-30.14
-11.54
9.20
31.78
55.71
80.13
103.66
124.99
146.91
172.17
201.92
234.97
268.64
299.98
326.13
344.72
354.76
362.68
375.16
395.68
423.29
454.44
485.45
513.53
536.82
554.59
574.13
601.00
635.64
673.19
707.46
734.56
753.57
765.14
726.12
615.70
443.76
246.48
61.35
-90.90
-205.55
-286.16
-339.12
-371.07
-381.00
-369.62
-342.03
-307.00
-273.39
-246.60
-228.35
-218.52
-216.51
-215.90
-212.06
-204.50
-196.38
-192.23
-194.73
-201.52
-210.89
-221.35
-228.05
-227.62
-219.59
-205.94
-190.10
-174.44
-159.86
-146.69
-134.92
-122.43
-107.55
-92.61
-76.66
-60.20
-43.60
-26.67
-9.31
8.11
25.85
43.73
61.14
77.51
91.79
103.63
113.39
121.71
128.53
133.64
136.42
136.01
131.84
123.12
109.33
89.87
68.70
47.16
25.49
2.86
-21.89
-49.60
-80.72
-114.61
-149.87
-184.62
-218.26
-250.77
-282.97
-315.67
-350.09
-388.05
-431.23
-479.74
-530.57
-577.86
-612.69
-626.03
-610.79
-565.86
-496.91
-414.06
-327.65
-244.67
-168.50
-98.82
-34.53
26.61
85.01
139.52
188.63
232.27
271.98
309.00
344.45
377.72
409.29
438.45
463.43
481.94
492.94
497.00
494.85
488.27
461.70
407.99
331.32
244.47
159.04
80.48
13.77
-45.47
-98.57
-144.52
-179.04
-199.70
-205.51
-199.14
-184.95
-166.86
-148.10
-129.35
-110.67
-90.22
-67.39
-43.57
-21.84
-4.88
6.56
13.16
17.57
22.08
28.77
37.54
46.15
51.20
50.37
43.70
33.24
22.36
13.73
8.70
6.50
4.96
1.77
-4.17
-12.42
-22.19
-32.65
-43.47
-54.18
-63.41
-68.70
-67.43
-58.15
-41.98
-22.58
-4.57
8.63
16.37
20.77
25.02
31.19
38.64
44.56
45.72
40.47
29.87
17.15
6.06
-0.73
-3.03
-2.31
-0.49
1.30
3.36
6.92
12.94
21.31
30.02
36.34
38.08
34.69
27.64
19.59
12.92
8.59
5.28
0.52
-8.01
-21.07
-37.21
-53.34
-66.09
-73.15
-74.61
-72.31
-68.66
-65.09
-61.18
-54.97
-44.48
-29.02
-10.37
8.20
23.45
33.86
40.25
45.04
50.63
58.08
66.42
73.58
77.63
77.88
75.02
70.55
65.81
61.43
56.93
51.20
43.15
32.12
18.18
1.98
-15.48
-33.10
-50.28
-66.98
-83.88
-102.17
-123.00
-146.76
-172.53
-197.76
-218.78
-231.79
-234.10
-225.11
-206.55
-181.93
-155.35
-130.26
-108.59
-90.33
-73.66
-55.51
-32.37
-1.27
39.29
88.62
143.68
199.63
251.04
293.17
323.11
340.06
345.12
340.58
329.04
312.93
294.12
273.93
253.08
231.89
210.43
188.83
167.42
146.86
127.87
111.04
96.46
83.75
72.23
61.33
50.83
40.88
31.81
23.71
16.38
9.36
2.27
-4.95
-11.99
-18.45
-24.16
-29.34
-34.44
-39.93
-45.84
-51.57
-56.07
-58.30
-57.60
-54.05
-48.35
-41.65
-35.14
-29.67
-25.63
-22.93
-21.26
-20.39
-20.37
-21.49
-24.09
-28.27
-33.76
-40.10
-46.86
-53.84
-61.00
-68.23
-75.03
-80.34
-82.90
-81.75
-76.81
-68.98
-59.78
-50.77
-42.99
-36.77
-31.96
-28.34
-25.93
-24.96
-25.59
-27.54
-30.03
-31.99
-32.56
-31.45
-29.13
-26.53
-24.58
-23.79
-24.07
-24.79
-25.21
-24.84
-23.75
-22.52
-21.93
-22.65
-24.87
-28.16
-31.51
-33.65
-33.47
-30.35
-24.26
-15.69
-5.41
5.74
16.90
27.36
36.40
43.26
47.27
48.02
45.74
41.22
35.69
30.36
26.18
23.48
21.95
20.92
19.81
18.77
18.25
18.66
19.87
21.60
23.40
24.71
25.16
24.68
23.95
23.38
22.86
21.60
19.67
17.97
17.85
20.66
27.22
38.37
53.56
70.98
87.71
102.25
114.31
124.16
131.90
137.12
139.94
139.47
134.25
122.33
104.25
82.29
59.12
36.26
6.39
-34.09
-84.57
-135.67
-185.69
-234.16
-279.84
-319.60
-350.53
-370.62
-377.71
-371.17
-352.12
-324.03
-290.06
-253.22
-216.04
-180.19
-145.98
-111.68
-75.62
-37.30
1.63
39.39
74.18
104.36
128.67
146.52
158.51
165.40
167.85
165.93
160.36
152.22
142.67
132.75
123.19
114.64
107.15
100.24
93.00
85.02
76.46
67.90
60.03
53.36
48.08
43.83
39.81
35.00
28.74
20.92
12.06
3.00
-5.37
-12.50
-18.35
-23.33
-27.98
-32.82
-38.12
-44.02
-50.52
-57.42
-64.18
-69.75
-72.64
-71.38
-65.00
-53.66
-38.66
-22.02
-5.79
8.60
20.59
30.22
37.71
43.02
45.96
46.39
44.62
41.55
38.34
35.88
34.52
33.79
32.88
31.12
28.44
25.44
23.05
21.97
22.27
23.18
23.56
22.45
19.57
15.40
10.95
7.05
4.05
1.59
-1.02
-4.37
-8.56
-13.23
-17.80
-21.82
-25.16
-28.03
-30.71
-33.52
-36.68
-40.51
-45.30
-51.17
-57.70
-63.85
-68.00
-68.51
-64.31
-55.36
-42.57
-27.53
-11.90
2.97
16.18
27.13
35.43
40.81
43.34
43.43
41.87
39.63
37.50
35.87
34.68
33.51
32.02
30.14
28.22
26.90
26.78
28.09
30.57
33.53
36.21
38.13
39.35
40.46
42.23
45.12
48.88
52.47
54.27
52.69
46.74
36.57
23.36
9.10
-4.23
-15.25
-23.61
-29.94
-35.43
-41.33
-48.37
-56.50
-64.69
-71.17
-73.80
-70.78
-61.35
-46.26
-27.77
-9.13
6.18
15.50
17.72
13.73
6.41
0.06
-0.77
7.32
25.33
51.67
83.04
116.13
149.01
181.25
212.72
242.25
266.57
281.40
283.66
273.54
254.81
233.38
214.78
202.23
196.13
194.68
195.04
194.01
188.24
174.45
150.20
114.84
70.23
20.45
-29.62
-75.84
-115.95
-149.78
-178.45
-203.64
-227.27
-251.74
-279.84
-313.79
-353.44
-395.09
-431.81
-455.17
-458.42
-438.97
-399.11
-344.53
-281.82
-216.26
-151.10
-88.36
-30.01
21.33
63.01
93.54
113.48
125.25
132.14
136.86
140.66
143.30
143.39
139.26
129.52
113.57
91.80
65.67
37.34
9.32
-16.14
-37.48
-54.03
-65.89
-73.60
-77.89
-79.50
-79.14
-77.45
-75.01
-72.27
-69.67
-67.55
-66.13
-65.61
-65.99
-67.04
-68.24
-68.81
-68.08
-65.47
-60.59
-53.26
-43.40
-31.14
-16.94
-1.81
12.64
24.62
32.74
36.58
36.80
34.90
32.48
30.59
29.25
27.92
25.92
23.13
20.13
17.89
17.22
18.26
20.31
22.30
23.40
23.37
22.60
21.69
20.89
20.01
18.40
15.57
11.54
7.00
2.98
0.25
-1.16
-1.96
-3.45
-6.80
-12.49
-20.05
-28.09
-34.78
-38.38
-37.78
-32.89
-24.58
-14.44
-4.25
4.43
10.65
14.06
14.84
13.35
10.07
5.52
0.34
-4.72
-8.90
-11.61
-12.60
-12.07
-10.49
-8.45
-6.49
-4.97
-4.04
-3.73
-3.92
-4.45
-5.16
-5.93
-6.72
-7.59
-8.65
-10.03
-11.83
-14.17
-17.12
-20.80
-25.19
-30.11
-34.99
-38.91
-40.68
-39.27
-34.11
-25.44
-14.32
-2.33
8.87
18.03
24.51
28.29
29.71
29.22
27.23
24.02
19.90
15.17
10.25
5.58
1.60
-1.38
-3.25
-4.13
-4.34
-4.28
-4.26
-4.44
-4.80
-5.27
-5.83
-6.61
-7.85
-9.77
-12.46
-15.85
-19.79
-24.12
-28.57
-32.63
-35.43
-35.83
-32.62
-25.07
-13.30
1.63
17.91
33.47
46.54
55.98
61.45
63.20
61.82
57.96
52.25
45.20
37.36
29.25
21.48
14.59
8.91
4.53
1.25
-1.25
-3.31
-5.08
-6.56
-7.71
-8.50
-9.10
-9.77
-10.77
-12.17
-13.87
-15.69
-17.53
-19.55
-22.11
-25.58
-29.99
-34.82
-38.97
-41.05
-39.83
-34.73
-26.10
-15.10
-3.33
7.61
16.57
23.00
26.86
28.44
28.23
26.72
24.44
21.79
18.98
16.07
12.93
9.48
5.73
1.89
-1.81
-5.16
-8.14
-10.81
-13.19
-15.21
-16.70
-17.56
-17.92
-18.10
-18.50
-19.40
-20.92
-22.98
-25.39
-27.89
-30.05
-31.27
-30.77
-27.87
-22.20
-14.06
-4.34
5.67
14.71
21.89
26.84
29.64
30.63
30.14
28.45
25.80
22.59
19.34
16.63
14.94
14.35
14.50
14.74
14.41
13.15
11.07
8.61
6.36
4.72
3.72
3.04
2.08
0.21
-3.00
-7.62
-13.27
-19.24
-24.68
-28.85
-31.32
-31.92
-30.69
-27.68
-22.88
-16.28
-8.13
0.89
9.73
17.07
21.81
23.33
21.75
17.80
12.63
7.44
3.16
0.15
-1.90
-3.78
-6.56
-11.05
-17.40
-24.91
-32.19
-37.73
-40.61
-40.92
-39.79
-38.89
-39.77
-43.28
-49.36
-57.35
-66.24
-75.04
-82.98
-89.76
-96.04
-103.85
-116.32
-136.39
-165.02
-199.70
-234.52
-261.95
-275.47
-271.87
-251.90
-219.17
-178.42
-133.86
-88.74
-45.40
-5.35
31.11
65.22
99.46
136.06
175.17
213.40
244.36
260.76
257.05
231.68
187.71
131.87
72.98
19.99
-19.22
-39.11
-37.84
-18.42
11.64
42.25
64.65
75.05
76.63
78.42
91.57
124.33
178.49
248.40
323.20
390.22
438.53
460.98
454.88
421.85
367.07
298.41
225.18
156.09
97.58
53.07
22.73
4.36
-5.58
-11.11
-15.77
-21.94
-30.22
-39.16
-45.74
-46.80
-40.78
-28.87
-14.82
-3.45
1.53
-1.02
-9.54
-20.93
-32.22
-41.79
-49.56
-56.36
-63.05
-69.92
-76.66
-82.65
-87.27
-90.11
-90.90
-89.51
-85.93
-80.46
-73.77
-66.89
-60.92
-56.77
-54.88
-55.16
-57.15
-60.14
-63.30
-65.76
-66.83
-66.15
-63.99
-61.35
-59.78
-60.75
-64.93
-71.61
-78.68
-83.20
-82.36
-74.51
-59.63
-39.39
-16.59
5.56
24.27
37.70
45.37
48.22
48.49
49.03
52.59
60.96
74.40
91.58
110.11
127.51
142.06
153.35
162.27
170.18
178.14
186.14
193.01
196.81
195.47
187.31
171.36
147.51
116.46
79.81
40.13
0.72
-34.91
-63.72
-83.96
-95.48
-99.51
-98.16
-93.77
-88.45
-83.84
-81.03
-80.51
-82.09
-84.91
-87.65
-88.97
-87.79
-83.82
-77.54
-70.02
-62.45
-55.75
-50.30
-46.06
-42.83
-40.62
-39.76
-40.70
-43.77
-48.83
-55.20
-61.86
-67.84
-72.48
-75.51
-76.87
-76.42
-73.88
-68.94
-61.57
-52.28
-42.00
-31.79
-22.48
-14.50
-8.03
-3.14
0.09
1.68
2.06
2.20
3.37
6.77
12.98
21.78
32.41
43.99
55.83
67.54
78.82
89.14
97.71
103.60
106.16
105.13
100.85
94.06
85.71
76.75
67.88
59.49
51.64
43.94
35.94
27.27
17.84
7.95
-1.96
-11.59
-21.00
-30.72
-41.25
-52.63
-63.94
-73.44
-79.03
-79.15
-73.50
-63.33
-50.96
-38.93
-29.06
-21.97
-17.23
-14.02
-11.70
-10.42
-10.71
-13.12
-17.52
-23.01
-28.16
-31.64
-32.85
-32.21
-30.95
-30.41
-31.48
-34.15
-37.69
-41.02
-43.31
-44.43
-44.98
-45.97
-48.22
-51.91
-56.46
-60.77
-63.78
-64.92
-64.09
-61.09
-55.10
-44.45
-27.30
-2.82
27.90
61.63
93.91
120.47
138.43
146.65
145.35
135.47
118.30
95.59
69.81
44.00
21.14
3.23
-9.31
-17.50
-23.05
-27.50
-31.72
-35.92
-39.98
-43.85
-47.58
-51.31
-55.11
-59.01
-62.94
-66.70
-69.84
-71.61
-70.97
-66.97
-59.07
-47.51
-33.33
-18.07
-3.42
9.27
19.13
25.81
29.41
30.36
29.35
27.17
24.65
22.33
20.42
18.68
16.69
14.09
10.93
7.76
5.42
4.68
5.83
8.52
11.90
14.89
16.46
15.83
12.85
8.31
4.32
4.25
11.76
29.23
56.24
89.10
121.78
148.21
164.45
169.80
166.20
156.47
142.56
124.72
102.09
74.02
41.16
5.80
-28.72
-59.20
-83.43
-100.61
-111.25
-116.51
-117.67
-115.64
-110.92
-103.89
-95.19
-86.00
-77.79
-71.86
-68.64
-67.47
-66.82
-65.19
-61.83
-57.09
-52.25
-48.48
-46.21
-44.60
-41.95
-36.54
-27.57
-15.58
-2.32
10.01
19.57
25.47
27.97
28.12
27.42
27.21
28.41
31.37
35.73
40.66
45.01
47.59
47.65
45.29
41.95
40.28
43.34
53.26
70.05
91.03
111.60
126.90
133.61
131.10
121.28
107.18
91.49
75.36
58.31
38.87
15.66
-11.85
-42.72
-74.62
-104.14
-127.56
-141.88
-145.68
-139.55
-125.78
-107.49
-87.63
-68.39
-51.08
-36.18
-23.67
-12.95
-2.96
7.75
20.31
34.92
50.47
64.72
75.28
80.45
79.86
74.25
64.71
51.94
35.97
16.70
-5.43
-28.95
-51.58
-71.02
-85.78
-95.54
-100.96
-103.01
-102.40
-99.49
-94.62
-88.64
-83.04
-79.67
-79.96
-84.19
-91.12
-98.36
-103.28
-103.85
-99.49
-91.14
-80.75
-70.50
-61.93
-55.62
-51.20
-47.95
-45.36
-43.54
-43.28
-45.83
-52.28
-62.78
-75.75
-87.55
-93.09
-87.42
-67.67
-34.60
7.21
50.62
88.19
114.34
126.76
126.30
116.05
99.99
82.10
65.84
54.12
49.18
52.36
63.67
81.66
103.58
125.94
145.47
159.93
168.72
172.85
174.07
174.16
174.04
173.69
172.55
170.12
166.36
161.61
156.04
149.38
140.98
130.20
117.02
102.26
87.20
72.93
59.58
46.42
32.28
16.48
-0.58
-17.47
-32.34
-43.75
-51.49
-56.33
-59.54
-62.21
-64.71
-66.78
-68.06
-68.48
-68.77
-69.97
-72.83
-77.21
-82.00
-85.50
-86.42
-84.47
-80.81
-77.40
-76.04
-77.50
-81.10
-85.06
-87.32
-86.34
-81.70
-73.97
-64.17
-53.28
-41.87
-30.25
-18.77
-7.98
1.17
7.76
11.27
11.81
10.13
7.24
4.07
1.25
-1.03
-2.74
-3.89
-4.42
-4.26
-3.47
-2.27
-0.95
0.03
0.30
-0.39
-2.14
-4.80
-8.05
-11.47
-14.69
-17.61
-20.40
-23.49
-27.35
-32.08
-37.26
-41.79
-44.25
-43.32
-38.30
-29.39
-17.71
-4.82
7.61
18.32
26.62
32.29
35.46
36.41
35.40
32.79
28.98
24.49
19.94
15.89
12.79
10.77
9.69
9.19
8.84
8.40
7.83
7.31
6.97
6.74
6.26
5.03
2.61
-1.07
-5.60
-10.23
-14.21
-17.05
-18.77
-19.86
-21.08
-23.15
-26.45
-30.88
-35.85
-40.41
-43.34
-43.56
-40.28
-33.38
-23.40
-11.57
0.60
11.65
20.56
26.84
30.49
31.86
31.42
29.70
27.22
24.47
21.77
19.34
17.24
15.45
13.93
12.67
11.63
10.77
10.01
9.28
8.54
7.75
6.78
5.47
3.56
0.92
-2.41
-6.14
-9.84
-13.10
-15.72
-17.79
-19.64
-21.77
-24.63
-28.44
-32.97
-37.44
[truncated: 140,221 more rows]
