# Supplementary material for: Real-time Smartphone Activity Classification Using Inertial Sensors—Recognition of Scrolling, Typing, and Watching Videos While Sitting or Walking
Source: Sensors (Basel). 2020 Jan 24;20(3):655. doi: 10.3390/s20030655 (PMC7038357; doi:10.3390/s20030655)
Supplement: Supplementary file 1 [file sensors-20-00655-s001.zip › sensors-668083-supplementary/5Hz_data/2933/2019_09_10_12_09_33_Walking_Type.csv]

time	accX	accY	accZ	rotX	rotY	rotZ	graX	graY	graZ	activity
12:27:29.180	-0.31125572	3.3208592	8.616995	0.060007736	0.19133766	0.01926669	-0.25939718	3.5271003	9.146729	Walking_Type
12:27:29.201	-0.31125572	3.3208592	8.616995	0.060007736	0.19133766	0.01926669	-0.25939718	3.5271003	9.146729	Walking_Type
12:27:29.223	-0.3040729	3.5483153	8.74868	-0.22037941	-0.19411832	0.01926669	-0.25742373	3.48861	9.161534	Walking_Type
12:27:29.246	-0.3040729	3.5483153	8.74868	-0.22037941	-0.19411832	0.01926669	-0.25742373	3.48861	9.161534	Walking_Type
12:27:29.266	-0.3040729	3.5483153	8.74868	-0.22037941	-0.19411832	0.01926669	-0.25742373	3.48861	9.161534	Walking_Type
12:27:29.288	-0.3040729	3.5483153	8.74868	-0.22037941	-0.19411832	0.01926669	-0.25742373	3.48861	9.161534	Walking_Type
12:27:29.309	-0.3040729	3.5483153	8.74868	-0.22037941	-0.19411832	0.01926669	-0.25742373	3.48861	9.161534	Walking_Type
12:27:29.331	-0.3040729	3.5483153	8.74868	-0.22037941	-0.19411832	0.01926669	-0.25742373	3.48861	9.161534	Walking_Type
12:27:29.351	-0.3040729	3.5483153	8.74868	-0.22037941	-0.19411832	0.01926669	-0.25742373	3.48861	9.161534	Walking_Type
12:27:29.372	-0.3040729	3.5483153	8.74868	-0.22037941	-0.19411832	0.01926669	-0.25742373	3.48861	9.161534	Walking_Type
12:27:29.393	-0.3040729	3.5483153	8.74868	-0.36943054	0.24020688	0.051031683	-0.3086521	3.1283522	9.289162	Walking_Type
12:27:29.415	-0.23463893	3.1341057	7.8268843	-0.36943054	0.24020688	0.051031683	-0.3086521	3.1283522	9.289162	Walking_Type
12:27:29.436	-0.23463893	3.1341057	7.8268843	-0.36943054	0.24020688	0.051031683	-0.3086521	3.1283522	9.289162	Walking_Type
12:27:29.458	-0.23463893	3.1341057	7.8268843	-0.36943054	0.24020688	0.051031683	-0.3086521	3.1283522	9.289162	Walking_Type
12:27:29.479	-0.23463893	3.1341057	7.8268843	-0.36943054	0.24020688	0.051031683	-0.3086521	3.1283522	9.289162	Walking_Type
12:27:29.501	-0.23463893	3.1341057	7.8268843	-0.36943054	0.24020688	0.051031683	-0.3086521	3.1283522	9.289162	Walking_Type
12:27:29.521	-0.23463893	3.1341057	7.8268843	-0.36943054	0.24020688	0.051031683	-0.3086521	3.1283522	9.289162	Walking_Type
12:27:29.542	-0.23463893	3.1341057	7.8268843	-0.36943054	0.24020688	0.051031683	-0.3086521	3.1283522	9.289162	Walking_Type
12:27:29.564	-0.23463893	3.1341057	7.8268843	-0.36943054	0.24020688	0.051031683	-0.3086521	3.1283522	9.289162	Walking_Type
12:27:29.584	-0.2777359	1.2306572	9.37598	-0.19716653	-0.9699172	0.07729889	-0.4036676	1.6333572	9.661241	Walking_Type
12:27:29.606	-0.2777359	1.2306572	9.37598	-0.19716653	-0.9699172	0.07729889	-0.4036676	1.6333572	9.661241	Walking_Type
12:27:29.628	-0.2777359	1.2306572	9.37598	-0.19716653	-0.9699172	0.07729889	-0.4036676	1.6333572	9.661241	Walking_Type
12:27:29.661	-0.2777359	1.2306572	9.37598	-0.19716653	-0.9699172	0.07729889	-0.4036676	1.6333572	9.661241	Walking_Type
12:27:29.684	-0.2777359	1.2306572	9.37598	-0.19716653	-0.9699172	0.07729889	-0.4036676	1.6333572	9.661241	Walking_Type
12:27:29.707	-0.2777359	1.2306572	9.37598	-0.19716653	-0.9699172	0.07729889	-0.4036676	1.6333572	9.661241	Walking_Type
12:27:29.731	-0.2777359	1.2306572	9.37598	-0.19716653	-0.9699172	0.07729889	-0.4036676	1.6333572	9.661241	Walking_Type
12:27:29.754	-0.2777359	1.2306572	9.37598	-0.19716653	-0.9699172	0.07729889	-0.4036676	1.6333572	9.661241	Walking_Type
12:27:29.778	-0.06464542	0.70631105	9.179649	0.52731967	0.18583988	0.090737924	-0.030765885	0.88595164	9.7665	Walking_Type
12:27:29.800	-0.06464542	0.70631105	9.179649	0.52731967	0.18583988	0.090737924	-0.030765885	0.88595164	9.7665	Walking_Type
12:27:29.822	-0.06464542	0.70631105	9.179649	0.52731967	0.18583988	0.090737924	-0.030765885	0.88595164	9.7665	Walking_Type
12:27:29.846	-0.06464542	0.70631105	9.179649	0.52731967	0.18583988	0.090737924	-0.030765885	0.88595164	9.7665	Walking_Type
12:27:29.869	-0.06464542	0.70631105	9.179649	0.52731967	0.18583988	0.090737924	-0.030765885	0.88595164	9.7665	Walking_Type
12:27:29.892	-0.06464542	0.70631105	9.179649	0.52731967	0.18583988	0.090737924	-0.030765885	0.88595164	9.7665	Walking_Type
12:27:29.915	-0.06464542	0.70631105	9.179649	0.52731967	0.18583988	0.090737924	-0.030765885	0.88595164	9.7665	Walking_Type
12:27:29.937	-0.043096945	1.0439038	8.806143	0.8694042	0.325728	0.031483997	0.09050731	1.7412435	9.650402	Walking_Type
12:27:29.961	-0.043096945	1.0439038	8.806143	0.8694042	0.325728	0.031483997	0.09050731	1.7412435	9.650402	Walking_Type
12:27:29.983	-0.043096945	1.0439038	8.806143	0.8694042	0.325728	0.031483997	0.09050731	1.7412435	9.650402	Walking_Type
12:27:30.005	-0.043096945	1.0439038	8.806143	0.8694042	0.325728	0.031483997	0.09050731	1.7412435	9.650402	Walking_Type
12:27:30.029	-0.043096945	1.0439038	8.806143	0.8694042	0.325728	0.031483997	0.09050731	1.7412435	9.650402	Walking_Type
12:27:30.052	-0.043096945	1.0439038	8.806143	0.8694042	0.325728	0.031483997	0.09050731	1.7412435	9.650402	Walking_Type
12:27:30.075	-0.043096945	1.0439038	8.806143	0.8694042	0.325728	0.031483997	0.09050731	1.7412435	9.650402	Walking_Type
12:27:30.098	-0.043096945	1.0439038	8.806143	0.8694042	0.325728	0.031483997	0.09050731	1.7412435	9.650402	Walking_Type
12:27:30.121	-2.3392065	2.3392065	9.148524	0.18767858	0.22432438	-0.1004629	-1.2919644	2.1688883	9.476134	Walking_Type
12:27:30.144	-2.3392065	2.3392065	9.148524	0.18767858	0.22432438	-0.1004629	-1.2919644	2.1688883	9.476134	Walking_Type
12:27:30.165	-2.3392065	2.3392065	9.148524	0.18767858	0.22432438	-0.1004629	-1.2919644	2.1688883	9.476134	Walking_Type
12:27:30.186	-2.3392065	2.3392065	9.148524	0.18767858	0.22432438	-0.1004629	-1.2919644	2.1688883	9.476134	Walking_Type
12:27:30.206	-2.3392065	2.3392065	9.148524	0.18767858	0.22432438	-0.1004629	-1.2919644	2.1688883	9.476134	Walking_Type
12:27:30.227	-2.3392065	2.3392065	9.148524	0.18767858	0.22432438	-0.1004629	-1.2919644	2.1688883	9.476134	Walking_Type
12:27:30.265	-2.3392065	2.3392065	9.148524	0.18767858	0.22432438	-0.1004629	-1.2919644	2.1688883	9.476134	Walking_Type
12:27:30.286	-2.3392065	2.3392065	9.148524	0.18767858	0.22432438	-0.1004629	-1.2919644	2.1688883	9.476134	Walking_Type
12:27:30.309	-2.2673783	2.52596	8.825297	-1.5838307	0.43812722	-0.16216029	-1.7215474	1.8040494	9.484305	Walking_Type
12:27:30.329	-2.2673783	2.52596	8.825297	-1.5838307	0.43812722	-0.16216029	-1.7215474	1.8040494	9.484305	Walking_Type
12:27:30.349	-2.2673783	2.52596	8.825297	-1.5838307	0.43812722	-0.16216029	-1.7215474	1.8040494	9.484305	Walking_Type
12:27:30.370	-2.2673783	2.52596	8.825297	-1.5838307	0.43812722	-0.16216029	-1.7215474	1.8040494	9.484305	Walking_Type
12:27:30.390	-2.2673783	2.52596	8.825297	-1.5838307	0.43812722	-0.16216029	-1.7215474	1.8040494	9.484305	Walking_Type
12:27:30.416	-2.2673783	2.52596	8.825297	-1.5838307	0.43812722	-0.16216029	-1.7215474	1.8040494	9.484305	Walking_Type
12:27:30.444	-2.2673783	2.52596	8.825297	-1.5838307	0.43812722	-0.16216029	-1.7215474	1.8040494	9.484305	Walking_Type
12:27:30.478	-0.04070267	2.152453	10.338479	0.4436311	-0.8233095	-0.29777238	-0.7814526	1.7568054	9.616306	Walking_Type
12:27:30.511	-0.04070267	2.152453	10.338479	0.4436311	-0.8233095	-0.29777238	-0.7814526	1.7568054	9.616306	Walking_Type
12:27:30.545	-0.04070267	2.152453	10.338479	0.4436311	-0.8233095	-0.29777238	-0.7814526	1.7568054	9.616306	Walking_Type
12:27:30.578	-0.04070267	2.152453	10.338479	0.4436311	-0.8233095	-0.29777238	-0.7814526	1.7568054	9.616306	Walking_Type
12:27:30.612	-0.04070267	2.152453	10.338479	0.4436311	-0.8233095	-0.29777238	-0.7814526	1.7568054	9.616306	Walking_Type
12:27:30.645	-0.04070267	2.152453	10.338479	0.4436311	-0.8233095	-0.29777238	-0.7814526	1.7568054	9.616306	Walking_Type
12:27:30.678	-0.7877164	3.1029801	10.673677	0.24265645	-0.75306	-0.34053293	-0.41422203	2.180163	9.552261	Walking_Type
12:27:30.699	-0.7877164	3.1029801	10.673677	0.24265645	-0.75306	-0.34053293	-0.41422203	2.180163	9.552261	Walking_Type
12:27:30.720	-0.7877164	3.1029801	10.673677	0.24265645	-0.75306	-0.34053293	-0.41422203	2.180163	9.552261	Walking_Type
12:27:30.741	-0.7877164	3.1029801	10.673677	0.24265645	-0.75306	-0.34053293	-0.41422203	2.180163	9.552261	Walking_Type
12:27:30.763	-0.7877164	3.1029801	10.673677	0.24265645	-0.75306	-0.34053293	-0.41422203	2.180163	9.552261	Walking_Type
12:27:30.786	-0.7877164	3.1029801	10.673677	0.24265645	-0.75306	-0.34053293	-0.41422203	2.180163	9.552261	Walking_Type
12:27:30.809	-0.7877164	3.1029801	10.673677	0.24265645	-0.75306	-0.34053293	-0.41422203	2.180163	9.552261	Walking_Type
12:27:30.832	-0.7877164	3.1029801	10.673677	0.24265645	-0.75306	-0.34053293	-0.41422203	2.180163	9.552261	Walking_Type
12:27:30.856	0.098165266	-0.21069619	9.445415	0.03557313	-0.31079358	-0.1145128	0.3072453	1.9097477	9.613993	Walking_Type
12:27:30.879	0.098165266	-0.21069619	9.445415	0.03557313	-0.31079358	-0.1145128	0.3072453	1.9097477	9.613993	Walking_Type
12:27:30.902	0.098165266	-0.21069619	9.445415	0.03557313	-0.31079358	-0.1145128	0.3072453	1.9097477	9.613993	Walking_Type
12:27:30.925	0.098165266	-0.21069619	9.445415	0.03557313	-0.31079358	-0.1145128	0.3072453	1.9097477	9.613993	Walking_Type
12:27:30.948	0.098165266	-0.21069619	9.445415	0.03557313	-0.31079358	-0.1145128	0.3072453	1.9097477	9.613993	Walking_Type
12:27:30.971	0.098165266	-0.21069619	9.445415	0.03557313	-0.31079358	-0.1145128	0.3072453	1.9097477	9.613993	Walking_Type
12:27:30.994	0.098165266	-0.21069619	9.445415	0.03557313	-0.31079358	-0.1145128	0.3072453	1.9097477	9.613993	Walking_Type
12:27:31.017	0.098165266	-0.21069619	9.445415	0.27930835	-0.12020362	-0.49874705	0.5428291	2.3456814	9.506497	Walking_Type
12:27:31.041	0.5698374	1.6927522	8.703189	0.27930835	-0.12020362	-0.49874705	0.5428291	2.3456814	9.506497	Walking_Type
12:27:31.065	0.5698374	1.6927522	8.703189	0.27930835	-0.12020362	-0.49874705	0.5428291	2.3456814	9.506497	Walking_Type
12:27:31.088	0.5698374	1.6927522	8.703189	0.27930835	-0.12020362	-0.49874705	0.5428291	2.3456814	9.506497	Walking_Type
12:27:31.111	0.5698374	1.6927522	8.703189	0.27930835	-0.12020362	-0.49874705	0.5428291	2.3456814	9.506497	Walking_Type
12:27:31.134	0.5698374	1.6927522	8.703189	0.27930835	-0.12020362	-0.49874705	0.5428291	2.3456814	9.506497	Walking_Type
12:27:31.157	0.5698374	1.6927522	8.703189	0.27930835	-0.12020362	-0.49874705	0.5428291	2.3456814	9.506497	Walking_Type
12:27:31.177	0.5698374	1.6927522	8.703189	0.27930835	-0.12020362	-0.49874705	0.5428291	2.3456814	9.506497	Walking_Type
12:27:31.198	0.53392327	2.9641123	7.2809896	0.4949438	0.22737871	-0.38573697	0.5532742	2.976724	9.32756	Walking_Type
12:27:31.219	0.53392327	2.9641123	7.2809896	0.4949438	0.22737871	-0.38573697	0.5532742	2.976724	9.32756	Walking_Type
12:27:31.240	0.53392327	2.9641123	7.2809896	0.4949438	0.22737871	-0.38573697	0.5532742	2.976724	9.32756	Walking_Type
12:27:31.261	0.53392327	2.9641123	7.2809896	0.4949438	0.22737871	-0.38573697	0.5532742	2.976724	9.32756	Walking_Type
12:27:31.290	0.53392327	2.9641123	7.2809896	0.4949438	0.22737871	-0.38573697	0.5532742	2.976724	9.32756	Walking_Type
12:27:31.310	0.53392327	2.9641123	7.2809896	0.4949438	0.22737871	-0.38573697	0.5532742	2.976724	9.32756	Walking_Type
12:27:31.331	0.53392327	2.9641123	7.2809896	0.4949438	0.22737871	-0.38573697	0.5532742	2.976724	9.32756	Walking_Type
12:27:31.367	0.53392327	2.9641123	7.2809896	0.4949438	0.22737871	-0.38573697	0.5532742	2.976724	9.32756	Walking_Type
12:27:31.388	0.45012367	3.4453614	10.937047	0.22371963	0.07954932	-0.41750196	0.027704218	3.0860438	9.30838	Walking_Type
12:27:31.409	0.45012367	3.4453614	10.937047	0.22371963	0.07954932	-0.41750196	0.027704218	3.0860438	9.30838	Walking_Type
12:27:31.431	0.45012367	3.4453614	10.937047	0.22371963	0.07954932	-0.41750196	0.027704218	3.0860438	9.30838	Walking_Type
12:27:31.454	0.45012367	3.4453614	10.937047	0.22371963	0.07954932	-0.41750196	0.027704218	3.0860438	9.30838	Walking_Type
12:27:31.476	0.45012367	3.4453614	10.937047	0.22371963	0.07954932	-0.41750196	0.027704218	3.0860438	9.30838	Walking_Type
12:27:31.497	0.45012367	3.4453614	10.937047	0.22371963	0.07954932	-0.41750196	0.027704218	3.0860438	9.30838	Walking_Type
12:27:31.519	0.45012367	3.4453614	10.937047	0.22371963	0.07954932	-0.41750196	0.027704218	3.0860438	9.30838	Walking_Type
12:27:31.541	0.45012367	3.4453614	10.937047	0.22371963	0.07954932	-0.41750196	0.027704218	3.0860438	9.30838	Walking_Type
12:27:31.562	0.24900457	2.3870919	8.652909	0.1608005	-0.12264708	-0.40406293	-0.13312969	3.4271472	9.1873455	Walking_Type
12:27:31.589	0.24900457	2.3870919	8.652909	0.1608005	-0.12264708	-0.40406293	-0.13312969	3.4271472	9.1873455	Walking_Type
12:27:31.610	0.24900457	2.3870919	8.652909	0.1608005	-0.12264708	-0.40406293	-0.13312969	3.4271472	9.1873455	Walking_Type
12:27:31.631	0.24900457	2.3870919	8.652909	0.1608005	-0.12264708	-0.40406293	-0.13312969	3.4271472	9.1873455	Walking_Type
12:27:31.652	0.24900457	2.3870919	8.652909	0.1608005	-0.12264708	-0.40406293	-0.13312969	3.4271472	9.1873455	Walking_Type
12:27:31.673	0.24900457	2.3870919	8.652909	0.1608005	-0.12264708	-0.40406293	-0.13312969	3.4271472	9.1873455	Walking_Type
12:27:31.695	0.24900457	2.3870919	8.652909	0.1608005	-0.12264708	-0.40406293	-0.13312969	3.4271472	9.1873455	Walking_Type
12:27:31.718	0.24900457	2.3870919	8.652909	0.1608005	-0.12264708	-0.40406293	-0.13312969	3.4271472	9.1873455	Walking_Type
12:27:31.740	0.59378016	2.2530127	8.581081	-0.43418226	-0.50260526	-0.9434569	0.0074104224	3.1370025	9.2913685	Walking_Type
12:27:31.761	0.59378016	2.2530127	8.581081	-0.43418226	-0.50260526	-0.9434569	0.0074104224	3.1370025	9.2913685	Walking_Type
12:27:31.782	0.59378016	2.2530127	8.581081	-0.43418226	-0.50260526	-0.9434569	0.0074104224	3.1370025	9.2913685	Walking_Type
12:27:31.805	0.59378016	2.2530127	8.581081	-0.43418226	-0.50260526	-0.9434569	0.0074104224	3.1370025	9.2913685	Walking_Type
12:27:31.828	0.59378016	2.2530127	8.581081	-0.43418226	-0.50260526	-0.9434569	0.0074104224	3.1370025	9.2913685	Walking_Type
12:27:31.853	0.59378016	2.2530127	8.581081	-0.43418226	-0.50260526	-0.9434569	0.0074104224	3.1370025	9.2913685	Walking_Type
12:27:31.875	0.59378016	2.2530127	8.581081	-0.43418226	-0.50260526	-0.9434569	0.0074104224	3.1370025	9.2913685	Walking_Type
12:27:31.898	0.59378016	2.2530127	8.581081	-0.43418226	-0.50260526	-0.9434569	0.0074104224	3.1370025	9.2913685	Walking_Type
12:27:31.920	0.083799616	2.9521408	8.724737	-0.13180396	-0.36577144	-0.96605897	0.09371406	2.8847153	9.3723	Walking_Type
12:27:31.942	0.083799616	2.9521408	8.724737	-0.13180396	-0.36577144	-0.96605897	0.09371406	2.8847153	9.3723	Walking_Type
12:27:31.964	0.083799616	2.9521408	8.724737	-0.13180396	-0.36577144	-0.96605897	0.09371406	2.8847153	9.3723	Walking_Type
12:27:31.985	0.083799616	2.9521408	8.724737	-0.13180396	-0.36577144	-0.96605897	0.09371406	2.8847153	9.3723	Walking_Type
12:27:32.007	0.083799616	2.9521408	8.724737	-0.13180396	-0.36577144	-0.96605897	0.09371406	2.8847153	9.3723	Walking_Type
12:27:32.027	0.083799616	2.9521408	8.724737	-0.13180396	-0.36577144	-0.96605897	0.09371406	2.8847153	9.3723	Walking_Type
12:27:32.049	0.083799616	2.9521408	8.724737	-0.13180396	-0.36577144	-0.96605897	0.09371406	2.8847153	9.3723	Walking_Type
12:27:32.070	0.083799616	2.9521408	8.724737	-0.13180396	-0.36577144	-0.96605897	0.09371406	2.8847153	9.3723	Walking_Type
12:27:32.103	0.057462595	2.971295	9.718362	-0.100649826	-0.49405316	-0.9147463	0.21314694	2.9256425	9.357647	Walking_Type
12:27:32.125	0.057462595	2.971295	9.718362	-0.100649826	-0.49405316	-0.9147463	0.21314694	2.9256425	9.357647	Walking_Type
12:27:32.146	0.057462595	2.971295	9.718362	-0.100649826	-0.49405316	-0.9147463	0.21314694	2.9256425	9.357647	Walking_Type
12:27:32.168	0.057462595	2.971295	9.718362	-0.100649826	-0.49405316	-0.9147463	0.21314694	2.9256425	9.357647	Walking_Type
12:27:32.189	0.057462595	2.971295	9.718362	-0.100649826	-0.49405316	-0.9147463	0.21314694	2.9256425	9.357647	Walking_Type
12:27:32.210	0.057462595	2.971295	9.718362	-0.100649826	-0.49405316	-0.9147463	0.21314694	2.9256425	9.357647	Walking_Type
12:27:32.231	0.057462595	2.971295	9.718362	-0.100649826	-0.49405316	-0.9147463	0.21314694	2.9256425	9.357647	Walking_Type
12:27:32.252	0.057462595	2.971295	9.718362	-0.100649826	-0.49405316	-0.9147463	0.21314694	2.9256425	9.357647	Walking_Type
12:27:32.280	0.117319465	2.3990633	7.474926	0.15896791	-0.26742214	-0.64230037	0.2819326	3.0625932	9.311896	Walking_Type
12:27:32.301	0.117319465	2.3990633	7.474926	0.15896791	-0.26742214	-0.64230037	0.2819326	3.0625932	9.311896	Walking_Type
12:27:32.323	0.117319465	2.3990633	7.474926	0.15896791	-0.26742214	-0.64230037	0.2819326	3.0625932	9.311896	Walking_Type
12:27:32.344	0.117319465	2.3990633	7.474926	0.15896791	-0.26742214	-0.64230037	0.2819326	3.0625932	9.311896	Walking_Type
12:27:32.366	0.117319465	2.3990633	7.474926	0.15896791	-0.26742214	-0.64230037	0.2819326	3.0625932	9.311896	Walking_Type
12:27:32.387	0.117319465	2.3990633	7.474926	0.15896791	-0.26742214	-0.64230037	0.2819326	3.0625932	9.311896	Walking_Type
12:27:32.408	0.117319465	2.3990633	7.474926	0.15896791	-0.26742214	-0.64230037	0.2819326	3.0625932	9.311896	Walking_Type
12:27:32.439	0.117319465	2.3990633	7.474926	0.15896791	-0.26742214	-0.64230037	0.2819326	3.0625932	9.311896	Walking_Type
12:27:32.461	1.5467016	2.0925963	8.260248	-0.17945145	-0.2961328	-0.84144247	0.48583618	2.8349178	9.375371	Walking_Type
12:27:32.483	1.5467016	2.0925963	8.260248	-0.17945145	-0.2961328	-0.84144247	0.48583618	2.8349178	9.375371	Walking_Type
12:27:32.505	1.5467016	2.0925963	8.260248	-0.17945145	-0.2961328	-0.84144247	0.48583618	2.8349178	9.375371	Walking_Type
12:27:32.529	1.5467016	2.0925963	8.260248	-0.17945145	-0.2961328	-0.84144247	0.48583618	2.8349178	9.375371	Walking_Type
12:27:32.552	1.5467016	2.0925963	8.260248	-0.17945145	-0.2961328	-0.84144247	0.48583618	2.8349178	9.375371	Walking_Type
12:27:32.575	1.5467016	2.0925963	8.260248	-0.17945145	-0.2961328	-0.84144247	0.48583618	2.8349178	9.375371	Walking_Type
12:27:32.598	1.5467016	2.0925963	8.260248	-0.17945145	-0.2961328	-0.84144247	0.48583618	2.8349178	9.375371	Walking_Type
12:27:32.621	1.5467016	2.0925963	8.260248	-0.17945145	-0.2961328	-0.84144247	0.48583618	2.8349178	9.375371	Walking_Type
12:27:32.642	0.7350424	2.3152637	9.289786	-0.31811786	0.070386335	-0.61908746	0.38017473	2.3090854	9.523339	Walking_Type
12:27:32.663	0.7350424	2.3152637	9.289786	-0.31811786	0.070386335	-0.61908746	0.38017473	2.3090854	9.523339	Walking_Type
12:27:32.685	0.7350424	2.3152637	9.289786	-0.31811786	0.070386335	-0.61908746	0.38017473	2.3090854	9.523339	Walking_Type
12:27:32.708	0.7350424	2.3152637	9.289786	-0.31811786	0.070386335	-0.61908746	0.38017473	2.3090854	9.523339	Walking_Type
12:27:32.730	0.7350424	2.3152637	9.289786	-0.31811786	0.070386335	-0.61908746	0.38017473	2.3090854	9.523339	Walking_Type
12:27:32.753	0.7350424	2.3152637	9.289786	-0.31811786	0.070386335	-0.61908746	0.38017473	2.3090854	9.523339	Walking_Type
12:27:32.775	0.7350424	2.3152637	9.289786	-0.31811786	0.070386335	-0.61908746	0.38017473	2.3090854	9.523339	Walking_Type
12:27:32.797	0.7350424	2.3152637	9.289786	-0.31811786	0.070386335	-0.61908746	0.38017473	2.3090854	9.523339	Walking_Type
12:27:32.823	0.29928434	3.1317115	9.601042	0.5951257	0.2640306	-0.24401623	0.062197294	2.4709146	9.490052	Walking_Type
12:27:32.846	0.29928434	3.1317115	9.601042	0.5951257	0.2640306	-0.24401623	0.062197294	2.4709146	9.490052	Walking_Type
12:27:32.868	0.29928434	3.1317115	9.601042	0.5951257	0.2640306	-0.24401623	0.062197294	2.4709146	9.490052	Walking_Type
12:27:32.892	0.29928434	3.1317115	9.601042	0.5951257	0.2640306	-0.24401623	0.062197294	2.4709146	9.490052	Walking_Type
12:27:32.915	0.29928434	3.1317115	9.601042	0.5951257	0.2640306	-0.24401623	0.062197294	2.4709146	9.490052	Walking_Type
12:27:32.942	0.29928434	3.1317115	9.601042	0.5951257	0.2640306	-0.24401623	0.062197294	2.4709146	9.490052	Walking_Type
12:27:32.965	0.29928434	3.1317115	9.601042	0.5951257	0.2640306	-0.24401623	0.062197294	2.4709146	9.490052	Walking_Type
12:27:32.989	0.29928434	3.1317115	9.601042	0.5951257	0.2640306	-0.24401623	0.062197294	2.4709146	9.490052	Walking_Type
12:27:33.009	-1.175589	3.572258	9.859624	0.5859627	0.063055955	0.15060273	-0.863594	3.29513	9.196015	Walking_Type
12:27:33.030	-1.175589	3.572258	9.859624	0.5859627	0.063055955	0.15060273	-0.863594	3.29513	9.196015	Walking_Type
12:27:33.051	-1.175589	3.572258	9.859624	0.5859627	0.063055955	0.15060273	-0.863594	3.29513	9.196015	Walking_Type
12:27:33.080	-1.175589	3.572258	9.859624	0.5859627	0.063055955	0.15060273	-0.863594	3.29513	9.196015	Walking_Type
12:27:33.101	-1.175589	3.572258	9.859624	0.5859627	0.063055955	0.15060273	-0.863594	3.29513	9.196015	Walking_Type
12:27:33.122	-1.175589	3.572258	9.859624	0.5859627	0.063055955	0.15060273	-0.863594	3.29513	9.196015	Walking_Type
12:27:33.144	-1.175589	3.572258	9.859624	0.5859627	0.063055955	0.15060273	-0.863594	3.29513	9.196015	Walking_Type
12:27:33.166	-1.175589	3.572258	9.859624	0.5859627	0.063055955	0.15060273	-0.863594	3.29513	9.196015	Walking_Type
12:27:33.187	-1.1827718	2.1740015	8.118986	0.7863265	-0.7041908	-0.23179892	-0.24190293	3.287462	9.23604	Walking_Type
12:27:33.209	-1.1827718	2.1740015	8.118986	0.7863265	-0.7041908	-0.23179892	-0.24190293	3.287462	9.23604	Walking_Type
12:27:33.230	-1.1827718	2.1740015	8.118986	0.7863265	-0.7041908	-0.23179892	-0.24190293	3.287462	9.23604	Walking_Type
12:27:33.252	-1.1827718	2.1740015	8.118986	0.7863265	-0.7041908	-0.23179892	-0.24190293	3.287462	9.23604	Walking_Type
12:27:33.275	-1.1827718	2.1740015	8.118986	0.7863265	-0.7041908	-0.23179892	-0.24190293	3.287462	9.23604	Walking_Type
12:27:33.298	-1.1827718	2.1740015	8.118986	0.7863265	-0.7041908	-0.23179892	-0.24190293	3.287462	9.23604	Walking_Type
12:27:33.322	-1.1827718	2.1740015	8.118986	0.7863265	-0.7041908	-0.23179892	-0.24190293	3.287462	9.23604	Walking_Type
12:27:33.345	-1.1827718	2.1740015	8.118986	0.7863265	-0.7041908	-0.23179892	-0.24190293	3.287462	9.23604	Walking_Type
12:27:33.367	-1.0774237	2.8276386	8.178843	-0.2698595	-0.21427687	-0.35580456	-0.19532968	3.183468	9.273497	Walking_Type
12:27:33.388	-1.0774237	2.8276386	8.178843	-0.2698595	-0.21427687	-0.35580456	-0.19532968	3.183468	9.273497	Walking_Type
12:27:33.410	-1.0774237	2.8276386	8.178843	-0.2698595	-0.21427687	-0.35580456	-0.19532968	3.183468	9.273497	Walking_Type
12:27:33.434	-1.0774237	2.8276386	8.178843	-0.2698595	-0.21427687	-0.35580456	-0.19532968	3.183468	9.273497	Walking_Type
12:27:33.457	-1.0774237	2.8276386	8.178843	-0.2698595	-0.21427687	-0.35580456	-0.19532968	3.183468	9.273497	Walking_Type
12:27:33.480	-1.0774237	2.8276386	8.178843	-0.2698595	-0.21427687	-0.35580456	-0.19532968	3.183468	9.273497	Walking_Type
12:27:33.503	-1.0774237	2.8276386	8.178843	-0.2698595	-0.21427687	-0.35580456	-0.19532968	3.183468	9.273497	Walking_Type
12:27:33.526	-1.0774237	2.8276386	8.178843	-0.2698595	-0.21427687	-0.35580456	-0.19532968	3.183468	9.273497	Walking_Type
12:27:33.549	-0.4860378	3.0119977	8.662486	-0.19655566	-0.006582684	-0.013109168	-0.3493756	2.722768	9.414607	Walking_Type
12:27:33.571	-0.4860378	3.0119977	8.662486	-0.19655566	-0.006582684	-0.013109168	-0.3493756	2.722768	9.414607	Walking_Type
12:27:33.612	-0.4860378	3.0119977	8.662486	-0.19655566	-0.006582684	-0.013109168	-0.3493756	2.722768	9.414607	Walking_Type
12:27:33.635	-0.4860378	3.0119977	8.662486	-0.19655566	-0.006582684	-0.013109168	-0.3493756	2.722768	9.414607	Walking_Type
12:27:33.658	-0.4860378	3.0119977	8.662486	-0.19655566	-0.006582684	-0.013109168	-0.3493756	2.722768	9.414607	Walking_Type
12:27:33.681	-0.4860378	3.0119977	8.662486	-0.19655566	-0.006582684	-0.013109168	-0.3493756	2.722768	9.414607	Walking_Type
12:27:33.705	-0.4860378	3.0119977	8.662486	-0.19655566	-0.006582684	-0.013109168	-0.3493756	2.722768	9.414607	Walking_Type
12:27:33.726	-0.38787252	3.1915684	9.783007	-0.04933714	-0.06889094	-0.23607498	-0.2368932	2.6548498	9.437481	Walking_Type
12:27:33.748	-0.38787252	3.1915684	9.783007	-0.04933714	-0.06889094	-0.23607498	-0.2368932	2.6548498	9.437481	Walking_Type
12:27:33.769	-0.38787252	3.1915684	9.783007	-0.04933714	-0.06889094	-0.23607498	-0.2368932	2.6548498	9.437481	Walking_Type
12:27:33.791	-0.38787252	3.1915684	9.783007	-0.04933714	-0.06889094	-0.23607498	-0.2368932	2.6548498	9.437481	Walking_Type
12:27:33.814	-0.38787252	3.1915684	9.783007	-0.04933714	-0.06889094	-0.23607498	-0.2368932	2.6548498	9.437481	Walking_Type
12:27:33.837	-0.38787252	3.1915684	9.783007	-0.04933714	-0.06889094	-0.23607498	-0.2368932	2.6548498	9.437481	Walking_Type
12:27:33.860	-0.38787252	3.1915684	9.783007	-0.04933714	-0.06889094	-0.23607498	-0.2368932	2.6548498	9.437481	Walking_Type
12:27:33.882	-0.38787252	3.1915684	9.783007	-0.04933714	-0.06889094	-0.23607498	-0.2368932	2.6548498	9.437481	Walking_Type
12:27:33.903	-0.409421	2.1476645	9.519637	-0.18617097	-0.4543469	-0.47736675	-0.17371033	2.8326378	9.387032	Walking_Type
12:27:33.929	-0.409421	2.1476645	9.519637	-0.18617097	-0.4543469	-0.47736675	-0.17371033	2.8326378	9.387032	Walking_Type
12:27:33.950	-0.409421	2.1476645	9.519637	-0.18617097	-0.4543469	-0.47736675	-0.17371033	2.8326378	9.387032	Walking_Type
12:27:33.971	-0.409421	2.1476645	9.519637	-0.18617097	-0.4543469	-0.47736675	-0.17371033	2.8326378	9.387032	Walking_Type
12:27:33.992	-0.409421	2.1476645	9.519637	-0.18617097	-0.4543469	-0.47736675	-0.17371033	2.8326378	9.387032	Walking_Type
12:27:34.014	-0.409421	2.1476645	9.519637	-0.18617097	-0.4543469	-0.47736675	-0.17371033	2.8326378	9.387032	Walking_Type
12:27:34.037	-0.409421	2.1476645	9.519637	-0.18617097	-0.4543469	-0.47736675	-0.17371033	2.8326378	9.387032	Walking_Type
12:27:34.060	-0.409421	2.1476645	9.519637	-0.18617097	-0.4543469	-0.47736675	-0.17371033	2.8326378	9.387032	Walking_Type
12:27:34.083	1.175589	1.4269878	9.136553	0.061840333	-0.41830584	-0.462706	0.4472978	2.473856	9.478942	Walking_Type
12:27:34.106	1.175589	1.4269878	9.136553	0.061840333	-0.41830584	-0.462706	0.4472978	2.473856	9.478942	Walking_Type
12:27:34.131	1.175589	1.4269878	9.136553	0.061840333	-0.41830584	-0.462706	0.4472978	2.473856	9.478942	Walking_Type
12:27:34.152	1.175589	1.4269878	9.136553	0.061840333	-0.41830584	-0.462706	0.4472978	2.473856	9.478942	Walking_Type
12:27:34.174	1.175589	1.4269878	9.136553	0.061840333	-0.41830584	-0.462706	0.4472978	2.473856	9.478942	Walking_Type
12:27:34.196	1.175589	1.4269878	9.136553	0.061840333	-0.41830584	-0.462706	0.4472978	2.473856	9.478942	Walking_Type
12:27:34.218	1.175589	1.4269878	9.136553	0.061840333	-0.41830584	-0.462706	0.4472978	2.473856	9.478942	Walking_Type
12:27:34.240	1.175589	1.4269878	9.136553	0.061840333	-0.41830584	-0.462706	0.4472978	2.473856	9.478942	Walking_Type
12:27:34.262	1.324034	1.9561225	8.554744	0.018468902	0.04045394	-0.4889732	0.88197064	2.223108	9.510536	Walking_Type
12:27:34.285	1.324034	1.9561225	8.554744	0.018468902	0.04045394	-0.4889732	0.88197064	2.223108	9.510536	Walking_Type
12:27:34.308	1.324034	1.9561225	8.554744	0.018468902	0.04045394	-0.4889732	0.88197064	2.223108	9.510536	Walking_Type
12:27:34.331	1.324034	1.9561225	8.554744	0.018468902	0.04045394	-0.4889732	0.88197064	2.223108	9.510536	Walking_Type
12:27:34.355	1.324034	1.9561225	8.554744	0.018468902	0.04045394	-0.4889732	0.88197064	2.223108	9.510536	Walking_Type
12:27:34.378	1.324034	1.9561225	8.554744	0.018468902	0.04045394	-0.4889732	0.88197064	2.223108	9.510536	Walking_Type
12:27:34.401	1.324034	1.9561225	8.554744	0.018468902	0.04045394	-0.4889732	0.88197064	2.223108	9.510536	Walking_Type
12:27:34.428	1.324034	1.9561225	8.554744	0.018468902	0.04045394	-0.4889732	0.88197064	2.223108	9.510536	Walking_Type
12:27:34.450	0.45970076	3.0048149	8.71516	0.35566652	0.2909087	-0.44132572	0.64770037	2.2278132	9.528258	Walking_Type
12:27:34.470	0.45970076	3.0048149	8.71516	0.35566652	0.2909087	-0.44132572	0.64770037	2.2278132	9.528258	Walking_Type
12:27:34.492	0.45970076	3.0048149	8.71516	0.35566652	0.2909087	-0.44132572	0.64770037	2.2278132	9.528258	Walking_Type
12:27:34.513	0.45970076	3.0048149	8.71516	0.35566652	0.2909087	-0.44132572	0.64770037	2.2278132	9.528258	Walking_Type
12:27:34.536	0.45970076	3.0048149	8.71516	0.35566652	0.2909087	-0.44132572	0.64770037	2.2278132	9.528258	Walking_Type
12:27:34.557	0.45970076	3.0048149	8.71516	0.35566652	0.2909087	-0.44132572	0.64770037	2.2278132	9.528258	Walking_Type
12:27:34.579	0.45970076	3.0048149	8.71516	0.35566652	0.2909087	-0.44132572	0.64770037	2.2278132	9.528258	Walking_Type
12:27:34.601	0.45970076	3.0048149	8.71516	0.35566652	0.2909087	-0.44132572	0.64770037	2.2278132	9.528258	Walking_Type
12:27:34.623	0.3902668	2.6744049	9.220352	0.36360776	0.6055043	-0.30510277	0.25768352	2.4291458	9.497538	Walking_Type
12:27:34.644	0.3902668	2.6744049	9.220352	0.36360776	0.6055043	-0.30510277	0.25768352	2.4291458	9.497538	Walking_Type
12:27:34.668	0.3902668	2.6744049	9.220352	0.36360776	0.6055043	-0.30510277	0.25768352	2.4291458	9.497538	Walking_Type
12:27:34.691	0.3902668	2.6744049	9.220352	0.36360776	0.6055043	-0.30510277	0.25768352	2.4291458	9.497538	Walking_Type
12:27:34.714	0.3902668	2.6744049	9.220352	0.36360776	0.6055043	-0.30510277	0.25768352	2.4291458	9.497538	Walking_Type
12:27:34.737	0.3902668	2.6744049	9.220352	0.36360776	0.6055043	-0.30510277	0.25768352	2.4291458	9.497538	Walking_Type
12:27:34.760	0.3902668	2.6744049	9.220352	0.36360776	0.6055043	-0.30510277	0.25768352	2.4291458	9.497538	Walking_Type
12:27:34.783	0.3902668	2.6744049	9.220352	0.36360776	0.6055043	-0.30510277	0.25768352	2.4291458	9.497538	Walking_Type
12:27:34.807	-0.12689656	1.3886794	11.178869	-0.021237342	-0.07377786	-0.4346062	-0.2629612	2.731652	9.414845	Walking_Type
12:27:34.828	-0.12689656	1.3886794	11.178869	-0.021237342	-0.07377786	-0.4346062	-0.2629612	2.731652	9.414845	Walking_Type
12:27:34.849	-0.12689656	1.3886794	11.178869	-0.021237342	-0.07377786	-0.4346062	-0.2629612	2.731652	9.414845	Walking_Type
12:27:34.869	-0.12689656	1.3886794	11.178869	-0.021237342	-0.07377786	-0.4346062	-0.2629612	2.731652	9.414845	Walking_Type
12:27:34.891	-0.12689656	1.3886794	11.178869	-0.021237342	-0.07377786	-0.4346062	-0.2629612	2.731652	9.414845	Walking_Type
12:27:34.912	-0.12689656	1.3886794	11.178869	-0.021237342	-0.07377786	-0.4346062	-0.2629612	2.731652	9.414845	Walking_Type
12:27:34.934	-0.12689656	1.3886794	11.178869	-0.021237342	-0.07377786	-0.4346062	-0.2629612	2.731652	9.414845	Walking_Type
12:27:34.957	-0.12689656	1.3886794	11.178869	-0.021237342	-0.07377786	-0.4346062	-0.2629612	2.731652	9.414845	Walking_Type
12:27:34.980	0.17478207	2.0686533	9.754275	-0.07255002	-0.42197105	-0.5677748	0.08344715	2.5376048	9.472274	Walking_Type
12:27:35.003	0.17478207	2.0686533	9.754275	-0.07255002	-0.42197105	-0.5677748	0.08344715	2.5376048	9.472274	Walking_Type
12:27:35.026	0.17478207	2.0686533	9.754275	-0.07255002	-0.42197105	-0.5677748	0.08344715	2.5376048	9.472274	Walking_Type
12:27:35.051	0.17478207	2.0686533	9.754275	-0.07255002	-0.42197105	-0.5677748	0.08344715	2.5376048	9.472274	Walking_Type
12:27:35.071	0.17478207	2.0686533	9.754275	-0.07255002	-0.42197105	-0.5677748	0.08344715	2.5376048	9.472274	Walking_Type
12:27:35.092	0.17478207	2.0686533	9.754275	-0.07255002	-0.42197105	-0.5677748	0.08344715	2.5376048	9.472274	Walking_Type
12:27:35.113	0.17478207	2.0686533	9.754275	-0.07255002	-0.42197105	-0.5677748	0.08344715	2.5376048	9.472274	Walking_Type
12:27:35.134	0.17478207	2.0686533	9.754275	-0.07255002	-0.42197105	-0.5677748	0.08344715	2.5376048	9.472274	Walking_Type
12:27:35.156	0.04070267	2.3559663	9.3831625	-0.1324148	-0.096379876	-0.79379493	0.0046880664	2.5485263	9.469708	Walking_Type
12:27:35.177	0.04070267	2.3559663	9.3831625	-0.1324148	-0.096379876	-0.79379493	0.0046880664	2.5485263	9.469708	Walking_Type
12:27:35.198	0.04070267	2.3559663	9.3831625	-0.1324148	-0.096379876	-0.79379493	0.0046880664	2.5485263	9.469708	Walking_Type
12:27:35.221	0.04070267	2.3559663	9.3831625	-0.1324148	-0.096379876	-0.79379493	0.0046880664	2.5485263	9.469708	Walking_Type
12:27:35.245	0.04070267	2.3559663	9.3831625	-0.1324148	-0.096379876	-0.79379493	0.0046880664	2.5485263	9.469708	Walking_Type
12:27:35.267	0.04070267	2.3559663	9.3831625	-0.1324148	-0.096379876	-0.79379493	0.0046880664	2.5485263	9.469708	Walking_Type
12:27:35.288	0.04070267	2.3559663	9.3831625	-0.1324148	-0.096379876	-0.79379493	0.0046880664	2.5485263	9.469708	Walking_Type
12:27:35.309	0.04070267	2.3559663	9.3831625	-0.1324148	-0.096379876	-0.79379493	0.0046880664	2.5485263	9.469708	Walking_Type
12:27:35.330	0.04070267	2.3559663	9.3831625	-0.1324148	-0.096379876	-0.79379493	0.0046880664	2.5485263	9.469708	Walking_Type
12:27:35.351	-0.2777359	3.1436827	8.207574	-0.15379511	-0.5019944	-0.7198802	-0.07805098	2.6205783	9.449702	Walking_Type
12:27:35.373	-0.2777359	3.1436827	8.207574	-0.15379511	-0.5019944	-0.7198802	-0.07805098	2.6205783	9.449702	Walking_Type
12:27:35.395	-0.2777359	3.1436827	8.207574	-0.15379511	-0.5019944	-0.7198802	-0.07805098	2.6205783	9.449702	Walking_Type
12:27:35.418	-0.2777359	3.1436827	8.207574	-0.15379511	-0.5019944	-0.7198802	-0.07805098	2.6205783	9.449702	Walking_Type
12:27:35.441	-0.2777359	3.1436827	8.207574	-0.15379511	-0.5019944	-0.7198802	-0.07805098	2.6205783	9.449702	Walking_Type
12:27:35.463	-0.2777359	3.1436827	8.207574	-0.15379511	-0.5019944	-0.7198802	-0.07805098	2.6205783	9.449702	Walking_Type
12:27:35.487	-0.2777359	3.1436827	8.207574	-0.15379511	-0.5019944	-0.7198802	-0.07805098	2.6205783	9.449702	Walking_Type
12:27:35.509	-0.2777359	3.1436827	8.207574	-0.15379511	-0.5019944	-0.7198802	-0.07805098	2.6205783	9.449702	Walking_Type
12:27:35.530	0.19633053	3.6129606	7.57788	0.11559647	-0.19717264	-0.8402207	0.20980917	2.7049031	9.423898	Walking_Type
12:27:35.552	0.19633053	3.6129606	7.57788	0.11559647	-0.19717264	-0.8402207	0.20980917	2.7049031	9.423898	Walking_Type
12:27:35.574	0.19633053	3.6129606	7.57788	0.11559647	-0.19717264	-0.8402207	0.20980917	2.7049031	9.423898	Walking_Type
12:27:35.595	0.19633053	3.6129606	7.57788	0.11559647	-0.19717264	-0.8402207	0.20980917	2.7049031	9.423898	Walking_Type
12:27:35.616	0.19633053	3.6129606	7.57788	0.11559647	-0.19717264	-0.8402207	0.20980917	2.7049031	9.423898	Walking_Type
12:27:35.636	0.19633053	3.6129606	7.57788	0.11559647	-0.19717264	-0.8402207	0.20980917	2.7049031	9.423898	Walking_Type
12:27:35.657	0.19633053	3.6129606	7.57788	0.11559647	-0.19717264	-0.8402207	0.20980917	2.7049031	9.423898	Walking_Type
12:27:35.678	0.19633053	3.6129606	7.57788	0.11559647	-0.19717264	-0.8402207	0.20980917	2.7049031	9.423898	Walking_Type
12:27:35.698	-0.15802214	1.8531687	9.953	-0.12080837	-0.49771836	-0.8035688	0.30009413	2.4756207	9.4842825	Walking_Type
12:27:35.719	-0.15802214	1.8531687	9.953	-0.12080837	-0.49771836	-0.8035688	0.30009413	2.4756207	9.4842825	Walking_Type
12:27:35.741	-0.15802214	1.8531687	9.953	-0.12080837	-0.49771836	-0.8035688	0.30009413	2.4756207	9.4842825	Walking_Type
12:27:35.764	-0.15802214	1.8531687	9.953	-0.12080837	-0.49771836	-0.8035688	0.30009413	2.4756207	9.4842825	Walking_Type
12:27:35.788	-0.15802214	1.8531687	9.953	-0.12080837	-0.49771836	-0.8035688	0.30009413	2.4756207	9.4842825	Walking_Type
12:27:35.811	-0.15802214	1.8531687	9.953	-0.12080837	-0.49771836	-0.8035688	0.30009413	2.4756207	9.4842825	Walking_Type
12:27:35.834	-0.15802214	1.8531687	9.953	-0.12080837	-0.49771836	-0.8035688	0.30009413	2.4756207	9.4842825	Walking_Type
12:27:35.855	-0.15802214	1.8531687	9.953	-0.12080837	-0.49771836	-0.8035688	0.30009413	2.4756207	9.4842825	Walking_Type
12:27:35.876	1.4317763	1.4940275	8.978531	0.24998683	-0.45373607	-0.8823704	0.9376218	2.634508	9.399501	Walking_Type
12:27:35.897	1.4317763	1.4940275	8.978531	0.24998683	-0.45373607	-0.8823704	0.9376218	2.634508	9.399501	Walking_Type
12:27:35.918	1.4317763	1.4940275	8.978531	0.24998683	-0.45373607	-0.8823704	0.9376218	2.634508	9.399501	Walking_Type
12:27:35.939	1.4317763	1.4940275	8.978531	0.24998683	-0.45373607	-0.8823704	0.9376218	2.634508	9.399501	Walking_Type
12:27:35.960	1.4317763	1.4940275	8.978531	0.24998683	-0.45373607	-0.8823704	0.9376218	2.634508	9.399501	Walking_Type
12:27:35.982	1.4317763	1.4940275	8.978531	0.24998683	-0.45373607	-0.8823704	0.9376218	2.634508	9.399501	Walking_Type
12:27:36.005	1.4317763	1.4940275	8.978531	0.24998683	-0.45373607	-0.8823704	0.9376218	2.634508	9.399501	Walking_Type
12:27:36.026	1.4317763	1.4940275	8.978531	0.24998683	-0.45373607	-0.8823704	0.9376218	2.634508	9.399501	Walking_Type
12:27:36.048	1.4317763	1.4940275	8.978531	0.24998683	-0.45373607	-0.8823704	0.9376218	2.634508	9.399501	Walking_Type
12:27:36.071	1.0534809	2.5427198	8.286585	-0.02001561	-0.067669205	-0.58365726	1.081361	2.4986715	9.421128	Walking_Type
12:27:36.094	1.0534809	2.5427198	8.286585	-0.02001561	-0.067669205	-0.58365726	1.081361	2.4986715	9.421128	Walking_Type
12:27:36.118	1.0534809	2.5427198	8.286585	-0.02001561	-0.067669205	-0.58365726	1.081361	2.4986715	9.421128	Walking_Type
12:27:36.141	1.0534809	2.5427198	8.286585	-0.02001561	-0.067669205	-0.58365726	1.081361	2.4986715	9.421128	Walking_Type
12:27:36.163	1.0534809	2.5427198	8.286585	-0.02001561	-0.067669205	-0.58365726	1.081361	2.4986715	9.421128	Walking_Type
12:27:36.184	1.0534809	2.5427198	8.286585	-0.02001561	-0.067669205	-0.58365726	1.081361	2.4986715	9.421128	Walking_Type
12:27:36.206	1.0534809	2.5427198	8.286585	-0.02001561	-0.067669205	-0.58365726	1.081361	2.4986715	9.421128	Walking_Type
12:27:36.228	1.0534809	2.5427198	8.286585	-0.02001561	-0.067669205	-0.58365726	1.081361	2.4986715	9.421128	Walking_Type
12:27:36.250	0.91461295	2.9617178	9.514848	-0.18861443	0.12475334	-0.31732008	0.9292971	2.3148534	9.484104	Walking_Type
12:27:36.272	0.91461295	2.9617178	9.514848	-0.18861443	0.12475334	-0.31732008	0.9292971	2.3148534	9.484104	Walking_Type
12:27:36.292	0.91461295	2.9617178	9.514848	-0.18861443	0.12475334	-0.31732008	0.9292971	2.3148534	9.484104	Walking_Type
12:27:36.313	0.91461295	2.9617178	9.514848	-0.18861443	0.12475334	-0.31732008	0.9292971	2.3148534	9.484104	Walking_Type
12:27:36.340	0.91461295	2.9617178	9.514848	-0.18861443	0.12475334	-0.31732008	0.9292971	2.3148534	9.484104	Walking_Type
12:27:36.361	0.91461295	2.9617178	9.514848	-0.18861443	0.12475334	-0.31732008	0.9292971	2.3148534	9.484104	Walking_Type
12:27:36.382	0.91461295	2.9617178	9.514848	-0.18861443	0.12475334	-0.31732008	0.9292971	2.3148534	9.484104	Walking_Type
12:27:36.404	0.91461295	2.9617178	9.514848	-0.18861443	0.12475334	-0.31732008	0.9292971	2.3148534	9.484104	Walking_Type
12:27:36.427	0.48124924	2.8563697	10.395941	0.18890029	0.40086445	-0.03326772	0.44530344	2.4639325	9.48162	Walking_Type
12:27:36.451	0.48124924	2.8563697	10.395941	0.18890029	0.40086445	-0.03326772	0.44530344	2.4639325	9.48162	Walking_Type
12:27:36.474	0.48124924	2.8563697	10.395941	0.18890029	0.40086445	-0.03326772	0.44530344	2.4639325	9.48162	Walking_Type
12:27:36.497	0.48124924	2.8563697	10.395941	0.18890029	0.40086445	-0.03326772	0.44530344	2.4639325	9.48162	Walking_Type
12:27:36.520	0.48124924	2.8563697	10.395941	0.18890029	0.40086445	-0.03326772	0.44530344	2.4639325	9.48162	Walking_Type
12:27:36.541	0.48124924	2.8563697	10.395941	0.18890029	0.40086445	-0.03326772	0.44530344	2.4639325	9.48162	Walking_Type
12:27:36.563	0.48124924	2.8563697	10.395941	0.18890029	0.40086445	-0.03326772	0.44530344	2.4639325	9.48162	Walking_Type
12:27:36.584	0.48124924	2.8563697	10.395941	0.18890029	0.40086445	-0.03326772	0.44530344	2.4639325	9.48162	Walking_Type
12:27:36.606	-0.39505535	1.611347	9.941029	0.0031972688	0.24387208	0.00766025	-0.03494367	2.7405102	9.415878	Walking_Type
12:27:36.627	-0.39505535	1.611347	9.941029	0.0031972688	0.24387208	0.00766025	-0.03494367	2.7405102	9.415878	Walking_Type
12:27:36.650	-0.39505535	1.611347	9.941029	0.0031972688	0.24387208	0.00766025	-0.03494367	2.7405102	9.415878	Walking_Type
12:27:36.671	-0.39505535	1.611347	9.941029	0.0031972688	0.24387208	0.00766025	-0.03494367	2.7405102	9.415878	Walking_Type
12:27:36.694	-0.39505535	1.611347	9.941029	0.0031972688	0.24387208	0.00766025	-0.03494367	2.7405102	9.415878	Walking_Type
12:27:36.716	-0.39505535	1.611347	9.941029	0.0031972688	0.24387208	0.00766025	-0.03494367	2.7405102	9.415878	Walking_Type
12:27:36.739	-0.39505535	1.611347	9.941029	0.0031972688	0.24387208	0.00766025	-0.03494367	2.7405102	9.415878	Walking_Type
12:27:36.761	-0.39505535	1.611347	9.941029	0.0031972688	0.24387208	0.00766025	-0.03494367	2.7405102	9.415878	Walking_Type
12:27:36.784	-0.9624985	2.004008	9.225141	-0.29551584	0.5236484	0.15548964	-0.3628471	2.728048	9.41257	Walking_Type
12:27:36.806	-0.9624985	2.004008	9.225141	-0.29551584	0.5236484	0.15548964	-0.3628471	2.728048	9.41257	Walking_Type
12:27:36.842	-0.9624985	2.004008	9.225141	-0.29551584	0.5236484	0.15548964	-0.3628471	2.728048	9.41257	Walking_Type
12:27:36.865	-0.9624985	2.004008	9.225141	-0.29551584	0.5236484	0.15548964	-0.3628471	2.728048	9.41257	Walking_Type
12:27:36.888	-0.9624985	2.004008	9.225141	-0.29551584	0.5236484	0.15548964	-0.3628471	2.728048	9.41257	Walking_Type
12:27:36.912	-0.9624985	2.004008	9.225141	-0.29551584	0.5236484	0.15548964	-0.3628471	2.728048	9.41257	Walking_Type
12:27:36.933	-0.9624985	2.004008	9.225141	-0.29551584	0.5236484	0.15548964	-0.3628471	2.728048	9.41257	Walking_Type
12:27:36.956	-1.0415095	3.15326	9.026416	-0.29551584	0.5236484	0.15548964	-0.4890188	2.8151174	9.38117	Walking_Type
12:27:36.979	-1.0415095	3.15326	9.026416	-0.24114883	0.14735536	0.23795645	-0.4890188	2.8151174	9.38117	Walking_Type
12:27:37.002	-1.0415095	3.15326	9.026416	-0.24114883	0.14735536	0.23795645	-0.4890188	2.8151174	9.38117	Walking_Type
12:27:37.026	-1.0415095	3.15326	9.026416	-0.24114883	0.14735536	0.23795645	-0.4890188	2.8151174	9.38117	Walking_Type
12:27:37.048	-1.0415095	3.15326	9.026416	-0.24114883	0.14735536	0.23795645	-0.4890188	2.8151174	9.38117	Walking_Type
12:27:37.071	-1.0415095	3.15326	9.026416	-0.24114883	0.14735536	0.23795645	-0.4890188	2.8151174	9.38117	Walking_Type
12:27:37.094	-1.0415095	3.15326	9.026416	-0.24114883	0.14735536	0.23795645	-0.4890188	2.8151174	9.38117	Walking_Type
12:27:37.116	-1.0415095	3.15326	9.026416	-0.24114883	0.14735536	0.23795645	-0.4890188	2.8151174	9.38117	Walking_Type
12:27:37.140	-0.35435268	3.3687446	9.873989	0.11742907	-0.20694649	-0.2898311	-0.28839839	2.713768	9.4192705	Walking_Type
12:27:37.163	-0.35435268	3.3687446	9.873989	0.11742907	-0.20694649	-0.2898311	-0.28839839	2.713768	9.4192705	Walking_Type
12:27:37.186	-0.35435268	3.3687446	9.873989	0.11742907	-0.20694649	-0.2898311	-0.28839839	2.713768	9.4192705	Walking_Type
12:27:37.209	-0.35435268	3.3687446	9.873989	0.11742907	-0.20694649	-0.2898311	-0.28839839	2.713768	9.4192705	Walking_Type
12:27:37.232	-0.35435268	3.3687446	9.873989	0.11742907	-0.20694649	-0.2898311	-0.28839839	2.713768	9.4192705	Walking_Type
12:27:37.256	-0.35435268	3.3687446	9.873989	0.11742907	-0.20694649	-0.2898311	-0.28839839	2.713768	9.4192705	Walking_Type
12:27:37.279	-0.35435268	3.3687446	9.873989	0.11742907	-0.20694649	-0.2898311	-0.28839839	2.713768	9.4192705	Walking_Type
12:27:37.302	-0.35435268	3.3687446	9.873989	0.11742907	-0.20694649	-0.2898311	-0.28839839	2.713768	9.4192705	Walking_Type
12:27:37.325	0.52913475	1.7813405	10.769448	-0.23381846	-0.30957183	-0.06503271	0.32817954	2.9072495	9.360053	Walking_Type
12:27:37.348	0.52913475	1.7813405	10.769448	-0.23381846	-0.30957183	-0.06503271	0.32817954	2.9072495	9.360053	Walking_Type
12:27:37.372	0.52913475	1.7813405	10.769448	-0.23381846	-0.30957183	-0.06503271	0.32817954	2.9072495	9.360053	Walking_Type
12:27:37.400	0.52913475	1.7813405	10.769448	-0.23381846	-0.30957183	-0.06503271	0.32817954	2.9072495	9.360053	Walking_Type
12:27:37.423	0.52913475	1.7813405	10.769448	-0.23381846	-0.30957183	-0.06503271	0.32817954	2.9072495	9.360053	Walking_Type
12:27:37.446	0.52913475	1.7813405	10.769448	-0.23381846	-0.30957183	-0.06503271	0.32817954	2.9072495	9.360053	Walking_Type
12:27:37.469	0.52913475	1.7813405	10.769448	-0.23381846	-0.30957183	-0.06503271	0.32817954	2.9072495	9.360053	Walking_Type
12:27:37.493	0.52913475	1.7813405	10.769448	-0.23381846	-0.30957183	-0.06503271	0.32817954	2.9072495	9.360053	Walking_Type
12:27:37.516	0.66800267	1.9297855	8.427847	-0.1733428	-0.19778351	-0.290442	0.4297658	2.8918307	9.360715	Walking_Type
12:27:37.540	0.66800267	1.9297855	8.427847	-0.1733428	-0.19778351	-0.290442	0.4297658	2.8918307	9.360715	Walking_Type
12:27:37.563	0.66800267	1.9297855	8.427847	-0.1733428	-0.19778351	-0.290442	0.4297658	2.8918307	9.360715	Walking_Type
12:27:37.584	0.66800267	1.9297855	8.427847	-0.1733428	-0.19778351	-0.290442	0.4297658	2.8918307	9.360715	Walking_Type
12:27:37.608	0.66800267	1.9297855	8.427847	-0.1733428	-0.19778351	-0.290442	0.4297658	2.8918307	9.360715	Walking_Type
12:27:37.632	0.66800267	1.9297855	8.427847	-0.1733428	-0.19778351	-0.290442	0.4297658	2.8918307	9.360715	Walking_Type
12:27:37.655	0.66800267	1.9297855	8.427847	-0.1733428	-0.19778351	-0.290442	0.4297658	2.8918307	9.360715	Walking_Type
12:27:37.677	0.6440599	2.423006	8.020821	-0.2661943	0.01357587	0.031483997	0.43092656	2.348197	9.511605	Walking_Type
12:27:37.701	0.6440599	2.423006	8.020821	-0.2661943	0.01357587	0.031483997	0.43092656	2.348197	9.511605	Walking_Type
12:27:37.724	0.6440599	2.423006	8.020821	-0.2661943	0.01357587	0.031483997	0.43092656	2.348197	9.511605	Walking_Type
12:27:37.745	0.6440599	2.423006	8.020821	-0.2661943	0.01357587	0.031483997	0.43092656	2.348197	9.511605	Walking_Type
12:27:37.765	0.6440599	2.423006	8.020821	-0.2661943	0.01357587	0.031483997	0.43092656	2.348197	9.511605	Walking_Type
12:27:37.796	0.6440599	2.423006	8.020821	-0.2661943	0.01357587	0.031483997	0.43092656	2.348197	9.511605	Walking_Type
12:27:37.816	0.6440599	2.423006	8.020821	-0.2661943	0.01357587	0.031483997	0.43092656	2.348197	9.511605	Walking_Type
12:27:37.837	0.6440599	2.423006	8.020821	-0.2661943	0.01357587	0.031483997	0.43092656	2.348197	9.511605	Walking_Type
12:27:37.859	0.14365649	2.988055	9.5794935	-0.2099947	-0.25703743	0.038814377	0.24167164	2.031882	9.590799	Walking_Type
12:27:37.882	0.14365649	2.988055	9.5794935	-0.2099947	-0.25703743	0.038814377	0.24167164	2.031882	9.590799	Walking_Type
12:27:37.905	0.14365649	2.988055	9.5794935	-0.2099947	-0.25703743	0.038814377	0.24167164	2.031882	9.590799	Walking_Type
12:27:37.928	0.14365649	2.988055	9.5794935	-0.2099947	-0.25703743	0.038814377	0.24167164	2.031882	9.590799	Walking_Type
12:27:37.951	0.14365649	2.988055	9.5794935	-0.2099947	-0.25703743	0.038814377	0.24167164	2.031882	9.590799	Walking_Type
12:27:37.973	0.14365649	2.988055	9.5794935	-0.2099947	-0.25703743	0.038814377	0.24167164	2.031882	9.590799	Walking_Type
12:27:37.993	0.14365649	2.988055	9.5794935	-0.2099947	-0.25703743	0.038814377	0.24167164	2.031882	9.590799	Walking_Type
12:27:38.014	0.14365649	2.988055	9.5794935	-0.2099947	-0.25703743	0.038814377	0.24167164	2.031882	9.590799	Walking_Type
12:27:38.036	-0.11971374	3.2705793	8.578687	0.3782685	0.42529905	0.18725464	0.054804735	2.5257921	9.475639	Walking_Type
12:27:38.058	-0.11971374	3.2705793	8.578687	0.3782685	0.42529905	0.18725464	0.054804735	2.5257921	9.475639	Walking_Type
12:27:38.080	-0.11971374	3.2705793	8.578687	0.3782685	0.42529905	0.18725464	0.054804735	2.5257921	9.475639	Walking_Type
12:27:38.103	-0.11971374	3.2705793	8.578687	0.3782685	0.42529905	0.18725464	0.054804735	2.5257921	9.475639	Walking_Type
12:27:38.126	-0.11971374	3.2705793	8.578687	0.3782685	0.42529905	0.18725464	0.054804735	2.5257921	9.475639	Walking_Type
12:27:38.150	-0.11971374	3.2705793	8.578687	0.3782685	0.42529905	0.18725464	0.054804735	2.5257921	9.475639	Walking_Type
12:27:38.174	-0.11971374	3.2705793	8.578687	0.3782685	0.42529905	0.18725464	0.054804735	2.5257921	9.475639	Walking_Type
12:27:38.197	-0.11971374	3.2705793	8.578687	0.3782685	0.42529905	0.18725464	0.054804735	2.5257921	9.475639	Walking_Type
12:27:38.221	-0.39266106	1.7071179	7.0319853	0.40759006	0.30068251	0.059583798	-0.2808206	2.6445646	9.439163	Walking_Type
12:27:38.244	-0.39266106	1.7071179	7.0319853	0.40759006	0.30068251	0.059583798	-0.2808206	2.6445646	9.439163	Walking_Type
12:27:38.267	-0.39266106	1.7071179	7.0319853	0.40759006	0.30068251	0.059583798	-0.2808206	2.6445646	9.439163	Walking_Type
12:27:38.300	-0.39266106	1.7071179	7.0319853	0.40759006	0.30068251	0.059583798	-0.2808206	2.6445646	9.439163	Walking_Type
12:27:38.322	-0.39266106	1.7071179	7.0319853	0.40759006	0.30068251	0.059583798	-0.2808206	2.6445646	9.439163	Walking_Type
12:27:38.344	-0.39266106	1.7071179	7.0319853	0.40759006	0.30068251	0.059583798	-0.2808206	2.6445646	9.439163	Walking_Type
12:27:38.364	-0.39266106	1.7071179	7.0319853	0.40759006	0.30068251	0.059583798	-0.2808206	2.6445646	9.439163	Walking_Type
12:27:38.385	-0.39266106	1.7071179	7.0319853	0.40759006	0.30068251	0.059583798	-0.2808206	2.6445646	9.439163	Walking_Type
12:27:38.406	-0.679974	2.885101	7.005648	-0.37798265	0.30007166	0.10051177	-0.34504858	2.608477	9.447072	Walking_Type
12:27:38.431	-0.679974	2.885101	7.005648	-0.37798265	0.30007166	0.10051177	-0.34504858	2.608477	9.447072	Walking_Type
12:27:38.453	-0.679974	2.885101	7.005648	-0.37798265	0.30007166	0.10051177	-0.34504858	2.608477	9.447072	Walking_Type
12:27:38.476	-0.679974	2.885101	7.005648	-0.37798265	0.30007166	0.10051177	-0.34504858	2.608477	9.447072	Walking_Type
12:27:38.497	-0.679974	2.885101	7.005648	-0.37798265	0.30007166	0.10051177	-0.34504858	2.608477	9.447072	Walking_Type
12:27:38.530	-0.679974	2.885101	7.005648	-0.37798265	0.30007166	0.10051177	-0.34504858	2.608477	9.447072	Walking_Type
12:27:38.551	-0.679974	2.885101	7.005648	-0.37798265	0.30007166	0.10051177	-0.34504858	2.608477	9.447072	Walking_Type
12:27:38.572	-0.28970724	3.2442424	8.882759	0.07894456	-0.2277159	0.07424456	-0.24800222	2.2812383	9.534402	Walking_Type
12:27:38.593	-0.28970724	3.2442424	8.882759	0.07894456	-0.2277159	0.07424456	-0.24800222	2.2812383	9.534402	Walking_Type
12:27:38.614	-0.28970724	3.2442424	8.882759	0.07894456	-0.2277159	0.07424456	-0.24800222	2.2812383	9.534402	Walking_Type
12:27:38.635	-0.28970724	3.2442424	8.882759	0.07894456	-0.2277159	0.07424456	-0.24800222	2.2812383	9.534402	Walking_Type
12:27:38.665	-0.28970724	3.2442424	8.882759	0.07894456	-0.2277159	0.07424456	-0.24800222	2.2812383	9.534402	Walking_Type
12:27:38.685	-0.28970724	3.2442424	8.882759	0.07894456	-0.2277159	0.07424456	-0.24800222	2.2812383	9.534402	Walking_Type
12:27:38.706	-0.28970724	3.2442424	8.882759	0.07894456	-0.2277159	0.07424456	-0.24800222	2.2812383	9.534402	Walking_Type
12:27:38.728	-0.28970724	3.2442424	8.882759	0.07894456	-0.2277159	0.07424456	-0.24800222	2.2812383	9.534402	Walking_Type
12:27:38.752	-0.28970724	3.2442424	8.882759	0.07894456	-0.2277159	0.07424456	-0.24800222	2.2812383	9.534402	Walking_Type
12:27:38.775	0.8284191	3.172414	9.265843	0.74234426	-0.23626801	-0.1707124	0.18302354	2.6455843	9.44128	Walking_Type
12:27:38.798	0.8284191	3.172414	9.265843	0.74234426	-0.23626801	-0.1707124	0.18302354	2.6455843	9.44128	Walking_Type
12:27:38.821	0.8284191	3.172414	9.265843	0.74234426	-0.23626801	-0.1707124	0.18302354	2.6455843	9.44128	Walking_Type
12:27:38.844	0.8284191	3.172414	9.265843	0.74234426	-0.23626801	-0.1707124	0.18302354	2.6455843	9.44128	Walking_Type
12:27:38.866	0.8284191	3.172414	9.265843	0.74234426	-0.23626801	-0.1707124	0.18302354	2.6455843	9.44128	Walking_Type
12:27:38.888	0.8284191	3.172414	9.265843	0.74234426	-0.23626801	-0.1707124	0.18302354	2.6455843	9.44128	Walking_Type
12:27:38.909	0.8284191	3.172414	9.265843	0.74234426	-0.23626801	-0.1707124	0.18302354	2.6455843	9.44128	Walking_Type
12:27:38.931	0.8284191	3.172414	9.265843	0.74234426	-0.23626801	-0.1707124	0.18302354	2.6455843	9.44128	Walking_Type
12:27:38.951	1.0654523	1.8890828	7.822096	0.036794856	-0.10554285	-0.19392528	0.38649088	2.9768462	9.335918	Walking_Type
12:27:38.973	1.0654523	1.8890828	7.822096	0.036794856	-0.10554285	-0.19392528	0.38649088	2.9768462	9.335918	Walking_Type
12:27:38.994	1.0654523	1.8890828	7.822096	0.036794856	-0.10554285	-0.19392528	0.38649088	2.9768462	9.335918	Walking_Type
12:27:39.016	1.0654523	1.8890828	7.822096	0.036794856	-0.10554285	-0.19392528	0.38649088	2.9768462	9.335918	Walking_Type
12:27:39.037	1.0654523	1.8890828	7.822096	0.036794856	-0.10554285	-0.19392528	0.38649088	2.9768462	9.335918	Walking_Type
12:27:39.058	1.0654523	1.8890828	7.822096	0.036794856	-0.10554285	-0.19392528	0.38649088	2.9768462	9.335918	Walking_Type
12:27:39.079	1.0654523	1.8890828	7.822096	0.036794856	-0.10554285	-0.19392528	0.38649088	2.9768462	9.335918	Walking_Type
12:27:39.101	1.0654523	1.8890828	7.822096	0.036794856	-0.10554285	-0.19392528	0.38649088	2.9768462	9.335918	Walking_Type
12:27:39.124	1.1372806	2.796513	8.356019	-0.24298143	0.033734422	-0.08580213	0.46244055	2.7169728	9.4114065	Walking_Type
12:27:39.148	1.1372806	2.796513	8.356019	-0.24298143	0.033734422	-0.08580213	0.46244055	2.7169728	9.4114065	Walking_Type
12:27:39.170	1.1372806	2.796513	8.356019	-0.24298143	0.033734422	-0.08580213	0.46244055	2.7169728	9.4114065	Walking_Type
12:27:39.193	1.1372806	2.796513	8.356019	-0.24298143	0.033734422	-0.08580213	0.46244055	2.7169728	9.4114065	Walking_Type
12:27:39.214	1.1372806	2.796513	8.356019	-0.24298143	0.033734422	-0.08580213	0.46244055	2.7169728	9.4114065	Walking_Type
12:27:39.236	1.1372806	2.796513	8.356019	-0.24298143	0.033734422	-0.08580213	0.46244055	2.7169728	9.4114065	Walking_Type
12:27:39.258	1.1372806	2.796513	8.356019	-0.24298143	0.033734422	-0.08580213	0.46244055	2.7169728	9.4114065	Walking_Type
12:27:39.280	1.1372806	2.796513	8.356019	-0.24298143	0.033734422	-0.08580213	0.46244055	2.7169728	9.4114065	Walking_Type
12:27:39.301	0.7589851	3.6225379	9.39274	0.24387817	-0.27597424	-0.19942306	0.5514836	2.9433227	9.33826	Walking_Type
12:27:39.323	0.7589851	3.6225379	9.39274	0.24387817	-0.27597424	-0.19942306	0.5514836	2.9433227	9.33826	Walking_Type
12:27:39.344	0.7589851	3.6225379	9.39274	0.24387817	-0.27597424	-0.19942306	0.5514836	2.9433227	9.33826	Walking_Type
12:27:39.365	0.7589851	3.6225379	9.39274	0.24387817	-0.27597424	-0.19942306	0.5514836	2.9433227	9.33826	Walking_Type
12:27:39.386	0.7589851	3.6225379	9.39274	0.24387817	-0.27597424	-0.19942306	0.5514836	2.9433227	9.33826	Walking_Type
12:27:39.408	0.7589851	3.6225379	9.39274	0.24387817	-0.27597424	-0.19942306	0.5514836	2.9433227	9.33826	Walking_Type
12:27:39.428	0.7589851	3.6225379	9.39274	0.24387817	-0.27597424	-0.19942306	0.5514836	2.9433227	9.33826	Walking_Type
12:27:39.450	0.7589851	3.6225379	9.39274	0.24387817	-0.27597424	-0.19942306	0.5514836	2.9433227	9.33826	Walking_Type
12:27:39.472	0.7589851	3.6225379	9.39274	0.24387817	-0.27597424	-0.19942306	0.5514836	2.9433227	9.33826	Walking_Type
12:27:39.495	-0.34716985	3.964919	10.352844	-0.087821655	0.6861385	0.19091983	0.34709466	3.288575	9.232289	Walking_Type
12:27:39.519	-0.34716985	3.964919	10.352844	-0.087821655	0.6861385	0.19091983	0.34709466	3.288575	9.232289	Walking_Type
12:27:39.542	-0.34716985	3.964919	10.352844	-0.087821655	0.6861385	0.19091983	0.34709466	3.288575	9.232289	Walking_Type
12:27:39.565	-0.34716985	3.964919	10.352844	-0.087821655	0.6861385	0.19091983	0.34709466	3.288575	9.232289	Walking_Type
12:27:39.586	-0.34716985	3.964919	10.352844	-0.087821655	0.6861385	0.19091983	0.34709466	3.288575	9.232289	Walking_Type
12:27:39.608	-0.34716985	3.964919	10.352844	-0.087821655	0.6861385	0.19091983	0.34709466	3.288575	9.232289	Walking_Type
12:27:39.632	-0.34716985	3.964919	10.352844	-0.087821655	0.6861385	0.19091983	0.34709466	3.288575	9.232289	Walking_Type
12:27:39.653	-0.13168511	2.238647	7.7718163	-0.50809693	0.22798957	0.08646187	0.14710154	3.3036122	9.232274	Walking_Type
12:27:39.674	-0.13168511	2.238647	7.7718163	-0.50809693	0.22798957	0.08646187	0.14710154	3.3036122	9.232274	Walking_Type
12:27:39.695	-0.13168511	2.238647	7.7718163	-0.50809693	0.22798957	0.08646187	0.14710154	3.3036122	9.232274	Walking_Type
12:27:39.718	-0.13168511	2.238647	7.7718163	-0.50809693	0.22798957	0.08646187	0.14710154	3.3036122	9.232274	Walking_Type
12:27:39.742	-0.13168511	2.238647	7.7718163	-0.50809693	0.22798957	0.08646187	0.14710154	3.3036122	9.232274	Walking_Type
12:27:39.765	-0.13168511	2.238647	7.7718163	-0.50809693	0.22798957	0.08646187	0.14710154	3.3036122	9.232274	Walking_Type
12:27:39.788	-0.13168511	2.238647	7.7718163	-0.50809693	0.22798957	0.08646187	0.14710154	3.3036122	9.232274	Walking_Type
12:27:39.811	-0.13168511	2.238647	7.7718163	-0.50809693	0.22798957	0.08646187	0.14710154	3.3036122	9.232274	Walking_Type
12:27:39.837	-1.0462981	2.892284	8.329682	0.2524303	0.3379453	0.1701504	-0.57028484	2.624351	9.431751	Walking_Type
12:27:39.858	-1.0462981	2.892284	8.329682	0.2524303	0.3379453	0.1701504	-0.57028484	2.624351	9.431751	Walking_Type
12:27:39.881	-1.0462981	2.892284	8.329682	0.2524303	0.3379453	0.1701504	-0.57028484	2.624351	9.431751	Walking_Type
12:27:39.902	-1.0462981	2.892284	8.329682	0.2524303	0.3379453	0.1701504	-0.57028484	2.624351	9.431751	Walking_Type
12:27:39.922	-1.0462981	2.892284	8.329682	0.2524303	0.3379453	0.1701504	-0.57028484	2.624351	9.431751	Walking_Type
12:27:39.943	-1.0462981	2.892284	8.329682	0.2524303	0.3379453	0.1701504	-0.57028484	2.624351	9.431751	Walking_Type
12:27:39.965	-1.0462981	2.892284	8.329682	0.2524303	0.3379453	0.1701504	-0.57028484	2.624351	9.431751	Walking_Type
12:27:39.988	-1.0462981	2.892284	8.329682	0.2524303	0.3379453	0.1701504	-0.57028484	2.624351	9.431751	Walking_Type
12:27:40.010	-1.0462981	2.892284	8.329682	0.2524303	0.3379453	0.1701504	-0.57028484	2.624351	9.431751	Walking_Type
12:27:40.032	-1.5131817	3.301705	8.10462	0.48272648	-0.2576483	0.08829446	-1.0400633	2.6095598	9.395682	Walking_Type
12:27:40.053	-1.5131817	3.301705	8.10462	0.48272648	-0.2576483	0.08829446	-1.0400633	2.6095598	9.395682	Walking_Type
12:27:40.075	-1.5131817	3.301705	8.10462	0.48272648	-0.2576483	0.08829446	-1.0400633	2.6095598	9.395682	Walking_Type
12:27:40.097	-1.5131817	3.301705	8.10462	0.48272648	-0.2576483	0.08829446	-1.0400633	2.6095598	9.395682	Walking_Type
12:27:40.117	-1.5131817	3.301705	8.10462	0.48272648	-0.2576483	0.08829446	-1.0400633	2.6095598	9.395682	Walking_Type
12:27:40.139	-1.5131817	3.301705	8.10462	0.48272648	-0.2576483	0.08829446	-1.0400633	2.6095598	9.395682	Walking_Type
12:27:40.160	-1.5131817	3.301705	8.10462	0.48272648	-0.2576483	0.08829446	-1.0400633	2.6095598	9.395682	Walking_Type
12:27:40.182	-1.5131817	3.301705	8.10462	0.48272648	-0.2576483	0.08829446	-1.0400633	2.6095598	9.395682	Walking_Type
12:27:40.203	-0.3304099	3.2825508	9.471751	0.6409406	-0.35355413	0.00766025	-0.6748886	2.7267587	9.395726	Walking_Type
12:27:40.225	-0.3304099	3.2825508	9.471751	0.6409406	-0.35355413	0.00766025	-0.6748886	2.7267587	9.395726	Walking_Type
12:27:40.246	-0.3304099	3.2825508	9.471751	0.6409406	-0.35355413	0.00766025	-0.6748886	2.7267587	9.395726	Walking_Type
12:27:40.267	-0.3304099	3.2825508	9.471751	0.6409406	-0.35355413	0.00766025	-0.6748886	2.7267587	9.395726	Walking_Type
12:27:40.289	-0.3304099	3.2825508	9.471751	0.6409406	-0.35355413	0.00766025	-0.6748886	2.7267587	9.395726	Walking_Type
12:27:40.310	-0.3304099	3.2825508	9.471751	0.6409406	-0.35355413	0.00766025	-0.6748886	2.7267587	9.395726	Walking_Type
12:27:40.333	-0.3304099	3.2825508	9.471751	0.6409406	-0.35355413	0.00766025	-0.6748886	2.7267587	9.395726	Walking_Type
12:27:40.355	-0.3304099	3.2825508	9.471751	0.6409406	-0.35355413	0.00766025	-0.6748886	2.7267587	9.395726	Walking_Type
12:27:40.377	0.16281068	1.7957062	8.183631	0.6409406	-0.35355413	0.00766025	-0.6748886	2.7267587	9.395726	Walking_Type
12:27:40.400	0.16281068	1.7957062	8.183631	0.12781379	-0.1873988	-0.09252165	0.115184516	2.659738	9.438374	Walking_Type
12:27:40.423	0.16281068	1.7957062	8.183631	0.12781379	-0.1873988	-0.09252165	0.115184516	2.659738	9.438374	Walking_Type
12:27:40.446	0.16281068	1.7957062	8.183631	0.12781379	-0.1873988	-0.09252165	0.115184516	2.659738	9.438374	Walking_Type
12:27:40.467	0.16281068	1.7957062	8.183631	0.12781379	-0.1873988	-0.09252165	0.115184516	2.659738	9.438374	Walking_Type
12:27:40.489	0.16281068	1.7957062	8.183631	0.12781379	-0.1873988	-0.09252165	0.115184516	2.659738	9.438374	Walking_Type
12:27:40.510	0.16281068	1.7957062	8.183631	0.12781379	-0.1873988	-0.09252165	0.115184516	2.659738	9.438374	Walking_Type
12:27:40.530	0.16281068	1.7957062	8.183631	0.12781379	-0.1873988	-0.09252165	0.115184516	2.659738	9.438374	Walking_Type
12:27:40.551	0.16281068	1.7957062	8.183631	0.12781379	-0.1873988	-0.09252165	0.115184516	2.659738	9.438374	Walking_Type
12:27:40.572	0.31125572	2.257801	8.956982	-0.11897577	-0.25153965	-0.0015027284	0.29151934	2.5981503	9.45172	Walking_Type
12:27:40.593	0.31125572	2.257801	8.956982	-0.11897577	-0.25153965	-0.0015027284	0.29151934	2.5981503	9.45172	Walking_Type
12:27:40.615	0.31125572	2.257801	8.956982	-0.11897577	-0.25153965	-0.0015027284	0.29151934	2.5981503	9.45172	Walking_Type
12:27:40.638	0.31125572	2.257801	8.956982	-0.11897577	-0.25153965	-0.0015027284	0.29151934	2.5981503	9.45172	Walking_Type
12:27:40.660	0.31125572	2.257801	8.956982	-0.11897577	-0.25153965	-0.0015027284	0.29151934	2.5981503	9.45172	Walking_Type
12:27:40.683	0.31125572	2.257801	8.956982	-0.11897577	-0.25153965	-0.0015027284	0.29151934	2.5981503	9.45172	Walking_Type
12:27:40.704	0.31125572	2.257801	8.956982	-0.11897577	-0.25153965	-0.0015027284	0.29151934	2.5981503	9.45172	Walking_Type
12:27:40.726	0.31125572	2.257801	8.956982	-0.11897577	-0.25153965	-0.0015027284	0.29151934	2.5981503	9.45172	Walking_Type
12:27:40.748	0.12450229	2.8994668	9.603436	-0.32239392	0.41491434	-0.040598102	0.34242934	2.406698	9.500575	Walking_Type
12:27:40.769	0.12450229	2.8994668	9.603436	-0.32239392	0.41491434	-0.040598102	0.34242934	2.406698	9.500575	Walking_Type
12:27:40.790	0.12450229	2.8994668	9.603436	-0.32239392	0.41491434	-0.040598102	0.34242934	2.406698	9.500575	Walking_Type
12:27:40.813	0.12450229	2.8994668	9.603436	-0.32239392	0.41491434	-0.040598102	0.34242934	2.406698	9.500575	Walking_Type
12:27:40.842	0.12450229	2.8994668	9.603436	-0.32239392	0.41491434	-0.040598102	0.34242934	2.406698	9.500575	Walking_Type
12:27:40.875	0.12450229	2.8994668	9.603436	-0.32239392	0.41491434	-0.040598102	0.34242934	2.406698	9.500575	Walking_Type
12:27:40.912	0.12450229	2.8994668	9.603436	-0.32239392	0.41491434	-0.040598102	0.34242934	2.406698	9.500575	Walking_Type
12:27:40.943	0.21069619	3.344802	9.895537	0.18645684	0.13330545	0.23612386	0.05339488	2.5426672	9.471134	Walking_Type
12:27:40.977	0.21069619	3.344802	9.895537	0.18645684	0.13330545	0.23612386	0.05339488	2.5426672	9.471134	Walking_Type
12:27:41.009	0.21069619	3.344802	9.895537	0.18645684	0.13330545	0.23612386	0.05339488	2.5426672	9.471134	Walking_Type
12:27:41.041	0.21069619	3.344802	9.895537	0.18645684	0.13330545	0.23612386	0.05339488	2.5426672	9.471134	Walking_Type
12:27:41.074	0.21069619	3.344802	9.895537	0.18645684	0.13330545	0.23612386	0.05339488	2.5426672	9.471134	Walking_Type
12:27:41.096	-0.102953814	1.9968252	7.5299945	0.66232085	0.075884126	0.052253414	-0.09836454	3.030004	9.326294	Walking_Type
12:27:41.117	-0.102953814	1.9968252	7.5299945	0.66232085	0.075884126	0.052253414	-0.09836454	3.030004	9.326294	Walking_Type
12:27:41.140	-0.102953814	1.9968252	7.5299945	0.66232085	0.075884126	0.052253414	-0.09836454	3.030004	9.326294	Walking_Type
12:27:41.163	-0.102953814	1.9968252	7.5299945	0.66232085	0.075884126	0.052253414	-0.09836454	3.030004	9.326294	Walking_Type
12:27:41.186	-0.102953814	1.9968252	7.5299945	0.66232085	0.075884126	0.052253414	-0.09836454	3.030004	9.326294	Walking_Type
12:27:41.208	-0.102953814	1.9968252	7.5299945	0.66232085	0.075884126	0.052253414	-0.09836454	3.030004	9.326294	Walking_Type
12:27:41.238	-0.102953814	1.9968252	7.5299945	0.66232085	0.075884126	0.052253414	-0.09836454	3.030004	9.326294	Walking_Type
12:27:41.262	-0.102953814	1.9968252	7.5299945	0.66232085	0.075884126	0.052253414	-0.09836454	3.030004	9.326294	Walking_Type
12:27:41.285	-0.7302538	2.813273	8.38475	-0.1379126	-0.10187766	0.013158037	-0.32243916	2.9633741	9.342634	Walking_Type
12:27:41.306	-0.7302538	2.813273	8.38475	-0.1379126	-0.10187766	0.013158037	-0.32243916	2.9633741	9.342634	Walking_Type
12:27:41.329	-0.7302538	2.813273	8.38475	-0.1379126	-0.10187766	0.013158037	-0.32243916	2.9633741	9.342634	Walking_Type
12:27:41.352	-0.7302538	2.813273	8.38475	-0.1379126	-0.10187766	0.013158037	-0.32243916	2.9633741	9.342634	Walking_Type
12:27:41.376	-0.7302538	2.813273	8.38475	-0.1379126	-0.10187766	0.013158037	-0.32243916	2.9633741	9.342634	Walking_Type
12:27:41.399	-0.7302538	2.813273	8.38475	-0.1379126	-0.10187766	0.013158037	-0.32243916	2.9633741	9.342634	Walking_Type
12:27:41.422	-0.7302538	2.813273	8.38475	-0.1379126	-0.10187766	0.013158037	-0.32243916	2.9633741	9.342634	Walking_Type
12:27:41.445	-0.7302538	2.813273	8.38475	-0.1379126	-0.10187766	0.013158037	-0.32243916	2.9633741	9.342634	Walking_Type
12:27:41.468	0.011971374	3.502824	8.909097	0.04046005	-0.04018027	-0.05281541	-0.11486342	2.7632644	9.408589	Walking_Type
12:27:41.490	0.011971374	3.502824	8.909097	0.04046005	-0.04018027	-0.05281541	-0.11486342	2.7632644	9.408589	Walking_Type
12:27:41.514	0.011971374	3.502824	8.909097	0.04046005	-0.04018027	-0.05281541	-0.11486342	2.7632644	9.408589	Walking_Type
12:27:41.537	0.011971374	3.502824	8.909097	0.04046005	-0.04018027	-0.05281541	-0.11486342	2.7632644	9.408589	Walking_Type
12:27:41.560	0.011971374	3.502824	8.909097	0.04046005	-0.04018027	-0.05281541	-0.11486342	2.7632644	9.408589	Walking_Type
12:27:41.582	0.011971374	3.502824	8.909097	0.04046005	-0.04018027	-0.05281541	-0.11486342	2.7632644	9.408589	Walking_Type
12:27:41.606	0.011971374	3.502824	8.909097	0.04046005	-0.04018027	-0.05281541	-0.11486342	2.7632644	9.408589	Walking_Type
12:27:41.629	0.011971374	3.502824	8.909097	0.04046005	-0.04018027	-0.05281541	-0.11486342	2.7632644	9.408589	Walking_Type
12:27:41.652	-0.16520496	3.328042	10.039194	0.4472963	0.07771672	-0.09007818	-0.15662298	3.0036967	9.334005	Walking_Type
12:27:41.675	-0.16520496	3.328042	10.039194	0.4472963	0.07771672	-0.09007818	-0.15662298	3.0036967	9.334005	Walking_Type
12:27:41.698	-0.16520496	3.328042	10.039194	0.4472963	0.07771672	-0.09007818	-0.15662298	3.0036967	9.334005	Walking_Type
12:27:41.722	-0.16520496	3.328042	10.039194	0.4472963	0.07771672	-0.09007818	-0.15662298	3.0036967	9.334005	Walking_Type
12:27:41.745	-0.16520496	3.328042	10.039194	0.4472963	0.07771672	-0.09007818	-0.15662298	3.0036967	9.334005	Walking_Type
12:27:41.768	-0.16520496	3.328042	10.039194	0.4472963	0.07771672	-0.09007818	-0.15662298	3.0036967	9.334005	Walking_Type
12:27:41.791	-0.16520496	3.328042	10.039194	0.4472963	0.07771672	-0.09007818	-0.15662298	3.0036967	9.334005	Walking_Type
12:27:41.815	0.052674048	2.3583608	7.8963184	0.4472963	0.07771672	-0.09007818	-0.15662298	3.0036967	9.334005	Walking_Type
12:27:41.838	0.052674048	2.3583608	7.8963184	0.5493108	-0.14769255	-0.14383434	-0.30145052	3.4903257	9.159538	Walking_Type
12:27:41.861	0.052674048	2.3583608	7.8963184	0.5493108	-0.14769255	-0.14383434	-0.30145052	3.4903257	9.159538	Walking_Type
12:27:41.885	0.052674048	2.3583608	7.8963184	0.5493108	-0.14769255	-0.14383434	-0.30145052	3.4903257	9.159538	Walking_Type
12:27:41.907	0.052674048	2.3583608	7.8963184	0.5493108	-0.14769255	-0.14383434	-0.30145052	3.4903257	9.159538	Walking_Type
12:27:41.930	0.052674048	2.3583608	7.8963184	0.5493108	-0.14769255	-0.14383434	-0.30145052	3.4903257	9.159538	Walking_Type
12:27:41.953	0.052674048	2.3583608	7.8963184	0.5493108	-0.14769255	-0.14383434	-0.30145052	3.4903257	9.159538	Walking_Type
12:27:41.976	0.052674048	2.3583608	7.8963184	0.5493108	-0.14769255	-0.14383434	-0.30145052	3.4903257	9.159538	Walking_Type
12:27:42.001	-0.03351985	2.762993	6.3927135	-0.12874962	0.22127005	-0.10351723	-0.27269757	3.3634737	9.207771	Walking_Type
12:27:42.022	-0.03351985	2.762993	6.3927135	-0.12874962	0.22127005	-0.10351723	-0.27269757	3.3634737	9.207771	Walking_Type
12:27:42.044	-0.03351985	2.762993	6.3927135	-0.12874962	0.22127005	-0.10351723	-0.27269757	3.3634737	9.207771	Walking_Type
12:27:42.084	-0.03351985	2.762993	6.3927135	-0.12874962	0.22127005	-0.10351723	-0.27269757	3.3634737	9.207771	Walking_Type
12:27:42.118	-0.03351985	2.762993	6.3927135	-0.12874962	0.22127005	-0.10351723	-0.27269757	3.3634737	9.207771	Walking_Type
12:27:42.147	-0.03351985	2.762993	6.3927135	-0.12874962	0.22127005	-0.10351723	-0.27269757	3.3634737	9.207771	Walking_Type
12:27:42.181	0.08619389	3.3064935	9.687236	-0.064608775	-0.13303179	-0.10351723	-0.13354632	2.558779	9.466002	Walking_Type
12:27:42.213	0.08619389	3.3064935	9.687236	-0.064608775	-0.13303179	-0.10351723	-0.13354632	2.558779	9.466002	Walking_Type
12:27:42.246	0.08619389	3.3064935	9.687236	-0.064608775	-0.13303179	-0.10351723	-0.13354632	2.558779	9.466002	Walking_Type
12:27:42.280	0.08619389	3.3064935	9.687236	-0.064608775	-0.13303179	-0.10351723	-0.13354632	2.558779	9.466002	Walking_Type
12:27:42.314	0.08619389	3.3064935	9.687236	-0.064608775	-0.13303179	-0.10351723	-0.13354632	2.558779	9.466002	Walking_Type
12:27:42.335	0.08619389	3.3064935	9.687236	-0.064608775	-0.13303179	-0.10351723	-0.13354632	2.558779	9.466002	Walking_Type
12:27:42.358	-0.30646718	3.0981915	10.281016	0.1870677	-0.010858741	0.011325441	-0.18259059	2.6074014	9.451904	Walking_Type
12:27:42.379	-0.30646718	3.0981915	10.281016	0.1870677	-0.010858741	0.011325441	-0.18259059	2.6074014	9.451904	Walking_Type
12:27:42.401	-0.30646718	3.0981915	10.281016	0.1870677	-0.010858741	0.011325441	-0.18259059	2.6074014	9.451904	Walking_Type
12:27:42.423	-0.30646718	3.0981915	10.281016	0.1870677	-0.010858741	0.011325441	-0.18259059	2.6074014	9.451904	Walking_Type
12:27:42.443	-0.30646718	3.0981915	10.281016	0.1870677	-0.010858741	0.011325441	-0.18259059	2.6074014	9.451904	Walking_Type
12:27:42.465	-0.30646718	3.0981915	10.281016	0.1870677	-0.010858741	0.011325441	-0.18259059	2.6074014	9.451904	Walking_Type
12:27:42.486	-0.30646718	3.0981915	10.281016	0.1870677	-0.010858741	0.011325441	-0.18259059	2.6074014	9.451904	Walking_Type
12:27:42.509	-0.30646718	3.0981915	10.281016	0.1870677	-0.010858741	0.011325441	-0.18259059	2.6074014	9.451904	Walking_Type
12:27:42.532	-0.30646718	3.0981915	10.281016	0.1870677	-0.010858741	0.011325441	-0.18259059	2.6074014	9.451904	Walking_Type
12:27:42.554	-0.4956149	1.7190893	8.925857	0.5016633	-0.18067928	0.33325145	-0.23290057	2.8870425	9.369157	Walking_Type
12:27:42.584	-0.4956149	1.7190893	8.925857	0.5016633	-0.18067928	0.33325145	-0.23290057	2.8870425	9.369157	Walking_Type
12:27:42.606	-0.4956149	1.7190893	8.925857	0.5016633	-0.18067928	0.33325145	-0.23290057	2.8870425	9.369157	Walking_Type
12:27:42.629	-0.4956149	1.7190893	8.925857	0.5016633	-0.18067928	0.33325145	-0.23290057	2.8870425	9.369157	Walking_Type
12:27:42.653	-0.4956149	1.7190893	8.925857	0.5016633	-0.18067928	0.33325145	-0.23290057	2.8870425	9.369157	Walking_Type
12:27:42.677	-0.4956149	1.7190893	8.925857	0.5016633	-0.18067928	0.33325145	-0.23290057	2.8870425	9.369157	Walking_Type
12:27:42.700	-0.4956149	1.7190893	8.925857	0.5016633	-0.18067928	0.33325145	-0.23290057	2.8870425	9.369157	Walking_Type
12:27:42.723	-0.4932206	2.4014575	7.345635	0.10337917	0.1485771	0.33019713	-0.40022218	3.0308583	9.317945	Walking_Type
12:27:42.745	-0.4932206	2.4014575	7.345635	0.10337917	0.1485771	0.33019713	-0.40022218	3.0308583	9.317945	Walking_Type
12:27:42.767	-0.4932206	2.4014575	7.345635	0.10337917	0.1485771	0.33019713	-0.40022218	3.0308583	9.317945	Walking_Type
12:27:42.789	-0.4932206	2.4014575	7.345635	0.10337917	0.1485771	0.33019713	-0.40022218	3.0308583	9.317945	Walking_Type
12:27:42.810	-0.4932206	2.4014575	7.345635	0.10337917	0.1485771	0.33019713	-0.40022218	3.0308583	9.317945	Walking_Type
12:27:42.833	-0.4932206	2.4014575	7.345635	0.10337917	0.1485771	0.33019713	-0.40022218	3.0308583	9.317945	Walking_Type
12:27:42.855	-0.4932206	2.4014575	7.345635	0.10337917	0.1485771	0.33019713	-0.40022218	3.0308583	9.317945	Walking_Type
12:27:42.876	-0.4932206	2.4014575	7.345635	0.10337917	0.1485771	0.33019713	-0.40022218	3.0308583	9.317945	Walking_Type
12:27:42.897	-1.0798179	3.512401	8.777411	-0.27718988	0.0044128904	0.3143146	-0.92769176	2.7817166	9.357982	Walking_Type
12:27:42.923	-1.0798179	3.512401	8.777411	-0.27718988	0.0044128904	0.3143146	-0.92769176	2.7817166	9.357982	Walking_Type
12:27:42.946	-1.0798179	3.512401	8.777411	-0.27718988	0.0044128904	0.3143146	-0.92769176	2.7817166	9.357982	Walking_Type
12:27:42.969	-1.0798179	3.512401	8.777411	-0.27718988	0.0044128904	0.3143146	-0.92769176	2.7817166	9.357982	Walking_Type
12:27:42.992	-1.0798179	3.512401	8.777411	-0.27718988	0.0044128904	0.3143146	-0.92769176	2.7817166	9.357982	Walking_Type
12:27:43.015	-1.0798179	3.512401	8.777411	-0.27718988	0.0044128904	0.3143146	-0.92769176	2.7817166	9.357982	Walking_Type
12:27:43.038	-1.0798179	3.512401	8.777411	-0.27718988	0.0044128904	0.3143146	-0.92769176	2.7817166	9.357982	Walking_Type
12:27:43.060	-1.0798179	3.512401	8.777411	-0.27718988	0.0044128904	0.3143146	-0.92769176	2.7817166	9.357982	Walking_Type
12:27:43.086	-1.1348863	3.215511	10.848459	0.33611885	-0.47633803	0.028429668	-0.53126574	2.70352	9.411648	Walking_Type
12:27:43.109	-1.1348863	3.215511	10.848459	0.33611885	-0.47633803	0.028429668	-0.53126574	2.70352	9.411648	Walking_Type
12:27:43.131	-1.1348863	3.215511	10.848459	0.33611885	-0.47633803	0.028429668	-0.53126574	2.70352	9.411648	Walking_Type
12:27:43.153	-1.1348863	3.215511	10.848459	0.33611885	-0.47633803	0.028429668	-0.53126574	2.70352	9.411648	Walking_Type
12:27:43.177	-1.1348863	3.215511	10.848459	0.33611885	-0.47633803	0.028429668	-0.53126574	2.70352	9.411648	Walking_Type
12:27:43.200	-1.1348863	3.215511	10.848459	0.33611885	-0.47633803	0.028429668	-0.53126574	2.70352	9.411648	Walking_Type
12:27:43.223	-1.1348863	3.215511	10.848459	0.33611885	-0.47633803	0.028429668	-0.53126574	2.70352	9.411648	Walking_Type
12:27:43.246	-1.1348863	3.215511	10.848459	0.33611885	-0.47633803	0.028429668	-0.53126574	2.70352	9.411648	Walking_Type
12:27:43.269	-0.81165916	1.7573977	8.432636	0.3611643	0.15224227	0.7736852	-0.34771395	2.919481	9.355539	Walking_Type
12:27:43.293	-0.81165916	1.7573977	8.432636	0.3611643	0.15224227	0.7736852	-0.34771395	2.919481	9.355539	Walking_Type
12:27:43.316	-0.81165916	1.7573977	8.432636	0.3611643	0.15224227	0.7736852	-0.34771395	2.919481	9.355539	Walking_Type
12:27:43.339	-0.81165916	1.7573977	8.432636	0.3611643	0.15224227	0.7736852	-0.34771395	2.919481	9.355539	Walking_Type
12:27:43.362	-0.81165916	1.7573977	8.432636	0.3611643	0.15224227	0.7736852	-0.34771395	2.919481	9.355539	Walking_Type
12:27:43.385	-0.81165916	1.7573977	8.432636	0.3611643	0.15224227	0.7736852	-0.34771395	2.919481	9.355539	Walking_Type
12:27:43.408	-0.81165916	1.7573977	8.432636	0.3611643	0.15224227	0.7736852	-0.34771395	2.919481	9.355539	Walking_Type
12:27:43.431	-0.81165916	1.7573977	8.432636	0.3611643	0.15224227	0.7736852	-0.34771395	2.919481	9.355539	Walking_Type
12:27:43.454	0.1699935	2.2458298	7.8627987	0.09299446	0.45645317	0.41571823	-0.23262788	2.6509612	9.43868	Walking_Type
12:27:43.477	0.1699935	2.2458298	7.8627987	0.09299446	0.45645317	0.41571823	-0.23262788	2.6509612	9.43868	Walking_Type
12:27:43.499	0.1699935	2.2458298	7.8627987	0.09299446	0.45645317	0.41571823	-0.23262788	2.6509612	9.43868	Walking_Type
12:27:43.523	0.1699935	2.2458298	7.8627987	0.09299446	0.45645317	0.41571823	-0.23262788	2.6509612	9.43868	Walking_Type
12:27:43.546	0.1699935	2.2458298	7.8627987	0.09299446	0.45645317	0.41571823	-0.23262788	2.6509612	9.43868	Walking_Type
12:27:43.569	0.1699935	2.2458298	7.8627987	0.09299446	0.45645317	0.41571823	-0.23262788	2.6509612	9.43868	Walking_Type
12:27:43.592	0.1699935	2.2458298	7.8627987	0.09299446	0.45645317	0.41571823	-0.23262788	2.6509612	9.43868	Walking_Type
12:27:43.616	0.08140534	3.275368	8.688824	-0.09026511	0.103983924	0.057140335	-0.6032258	2.5625243	9.446691	Walking_Type
12:27:43.640	0.08140534	3.275368	8.688824	-0.09026511	0.103983924	0.057140335	-0.6032258	2.5625243	9.446691	Walking_Type
12:27:43.663	0.08140534	3.275368	8.688824	-0.09026511	0.103983924	0.057140335	-0.6032258	2.5625243	9.446691	Walking_Type
12:27:43.686	0.08140534	3.275368	8.688824	-0.09026511	0.103983924	0.057140335	-0.6032258	2.5625243	9.446691	Walking_Type
12:27:43.709	0.08140534	3.275368	8.688824	-0.09026511	0.103983924	0.057140335	-0.6032258	2.5625243	9.446691	Walking_Type
12:27:43.732	0.08140534	3.275368	8.688824	-0.09026511	0.103983924	0.057140335	-0.6032258	2.5625243	9.446691	Walking_Type
12:27:43.754	0.08140534	3.275368	8.688824	-0.09026511	0.103983924	0.057140335	-0.6032258	2.5625243	9.446691	Walking_Type
12:27:43.775	0.08140534	3.275368	8.688824	-0.09026511	0.103983924	0.057140335	-0.6032258	2.5625243	9.446691	Walking_Type
12:27:43.796	-0.6368771	3.222694	10.501289	-0.21610335	-0.29552194	-0.1847623	-0.61035323	2.7029274	9.407021	Walking_Type
12:27:43.818	-0.6368771	3.222694	10.501289	-0.21610335	-0.29552194	-0.1847623	-0.61035323	2.7029274	9.407021	Walking_Type
12:27:43.839	-0.6368771	3.222694	10.501289	-0.21610335	-0.29552194	-0.1847623	-0.61035323	2.7029274	9.407021	Walking_Type
12:27:43.861	-0.6368771	3.222694	10.501289	-0.21610335	-0.29552194	-0.1847623	-0.61035323	2.7029274	9.407021	Walking_Type
12:27:43.884	-0.6368771	3.222694	10.501289	-0.21610335	-0.29552194	-0.1847623	-0.61035323	2.7029274	9.407021	Walking_Type
12:27:43.907	-0.6368771	3.222694	10.501289	-0.21610335	-0.29552194	-0.1847623	-0.61035323	2.7029274	9.407021	Walking_Type
12:27:43.930	-0.6368771	3.222694	10.501289	-0.21610335	-0.29552194	-0.1847623	-0.61035323	2.7029274	9.407021	Walking_Type
12:27:43.952	-0.6368771	3.222694	10.501289	-0.21610335	-0.29552194	-0.1847623	-0.61035323	2.7029274	9.407021	Walking_Type
12:27:43.976	-0.43096948	1.5275474	8.403905	0.8309197	-0.66692805	0.033927456	-0.38485295	2.8251498	9.383006	Walking_Type
12:27:43.999	-0.43096948	1.5275474	8.403905	0.8309197	-0.66692805	0.033927456	-0.38485295	2.8251498	9.383006	Walking_Type
12:27:44.021	-0.43096948	1.5275474	8.403905	0.8309197	-0.66692805	0.033927456	-0.38485295	2.8251498	9.383006	Walking_Type
12:27:44.044	-0.43096948	1.5275474	8.403905	0.8309197	-0.66692805	0.033927456	-0.38485295	2.8251498	9.383006	Walking_Type
12:27:44.068	-0.43096948	1.5275474	8.403905	0.8309197	-0.66692805	0.033927456	-0.38485295	2.8251498	9.383006	Walking_Type
12:27:44.092	-0.43096948	1.5275474	8.403905	0.8309197	-0.66692805	0.033927456	-0.38485295	2.8251498	9.383006	Walking_Type
12:27:44.117	-0.43096948	1.5275474	8.403905	0.8309197	-0.66692805	0.033927456	-0.38485295	2.8251498	9.383006	Walking_Type
12:27:44.138	-0.43096948	1.5275474	8.403905	0.8309197	-0.66692805	0.033927456	-0.38485295	2.8251498	9.383006	Walking_Type
12:27:44.159	0.014365649	3.1029801	6.8428373	0.30374297	-0.21733119	-0.11145847	0.021345388	3.2840014	9.240415	Walking_Type
12:27:44.180	0.014365649	3.1029801	6.8428373	0.30374297	-0.21733119	-0.11145847	0.021345388	3.2840014	9.240415	Walking_Type
12:27:44.204	0.014365649	3.1029801	6.8428373	0.30374297	-0.21733119	-0.11145847	0.021345388	3.2840014	9.240415	Walking_Type
12:27:44.226	0.014365649	3.1029801	6.8428373	0.30374297	-0.21733119	-0.11145847	0.021345388	3.2840014	9.240415	Walking_Type
12:27:44.247	0.014365649	3.1029801	6.8428373	0.30374297	-0.21733119	-0.11145847	0.021345388	3.2840014	9.240415	Walking_Type
12:27:44.269	0.014365649	3.1029801	6.8428373	0.30374297	-0.21733119	-0.11145847	0.021345388	3.2840014	9.240415	Walking_Type
12:27:44.293	0.014365649	3.1029801	6.8428373	0.30374297	-0.21733119	-0.11145847	0.021345388	3.2840014	9.240415	Walking_Type
12:27:44.316	0.014365649	3.1029801	6.8428373	0.30374297	-0.21733119	-0.11145847	0.021345388	3.2840014	9.240415	Walking_Type
12:27:44.339	0.062251143	3.7111259	8.130958	0.11193128	-0.13364266	-0.1145128	0.107154444	3.05581	9.317775	Walking_Type
12:27:44.361	0.062251143	3.7111259	8.130958	0.11193128	-0.13364266	-0.1145128	0.107154444	3.05581	9.317775	Walking_Type
12:27:44.382	0.062251143	3.7111259	8.130958	0.11193128	-0.13364266	-0.1145128	0.107154444	3.05581	9.317775	Walking_Type
12:27:44.404	0.062251143	3.7111259	8.130958	0.11193128	-0.13364266	-0.1145128	0.107154444	3.05581	9.317775	Walking_Type
12:27:44.430	0.062251143	3.7111259	8.130958	0.11193128	-0.13364266	-0.1145128	0.107154444	3.05581	9.317775	Walking_Type
12:27:44.452	0.062251143	3.7111259	8.130958	0.11193128	-0.13364266	-0.1145128	0.107154444	3.05581	9.317775	Walking_Type
12:27:44.472	0.062251143	3.7111259	8.130958	0.11193128	-0.13364266	-0.1145128	0.107154444	3.05581	9.317775	Walking_Type
12:27:44.494	0.062251143	3.7111259	8.130958	0.11193128	-0.13364266	-0.1145128	0.107154444	3.05581	9.317775	Walking_Type
12:27:44.515	-0.4285752	3.9673133	10.479741	-0.07560435	0.1870616	0.05652947	-0.2520661	3.0251808	9.324972	Walking_Type
12:27:44.542	-0.4285752	3.9673133	10.479741	-0.07560435	0.1870616	0.05652947	-0.2520661	3.0251808	9.324972	Walking_Type
12:27:44.565	-0.4285752	3.9673133	10.479741	-0.07560435	0.1870616	0.05652947	-0.2520661	3.0251808	9.324972	Walking_Type
12:27:44.589	-0.4285752	3.9673133	10.479741	-0.07560435	0.1870616	0.05652947	-0.2520661	3.0251808	9.324972	Walking_Type
12:27:44.612	-0.4285752	3.9673133	10.479741	-0.07560435	0.1870616	0.05652947	-0.2520661	3.0251808	9.324972	Walking_Type
12:27:44.634	-0.4285752	3.9673133	10.479741	-0.07560435	0.1870616	0.05652947	-0.2520661	3.0251808	9.324972	Walking_Type
12:27:44.656	-0.4285752	3.9673133	10.479741	-0.07560435	0.1870616	0.05652947	-0.2520661	3.0251808	9.324972	Walking_Type
12:27:44.677	-0.4285752	3.9673133	10.479741	-0.07560435	0.1870616	0.05652947	-0.2520661	3.0251808	9.324972	Walking_Type
12:27:44.697	0.3615355	1.7478206	7.580274	0.13697676	-0.011469605	-0.09313252	0.014362507	2.9351144	9.357098	Walking_Type
12:27:44.725	0.3615355	1.7478206	7.580274	0.13697676	-0.011469605	-0.09313252	0.014362507	2.9351144	9.357098	Walking_Type
12:27:44.746	0.3615355	1.7478206	7.580274	0.13697676	-0.011469605	-0.09313252	0.014362507	2.9351144	9.357098	Walking_Type
12:27:44.767	0.3615355	1.7478206	7.580274	0.13697676	-0.011469605	-0.09313252	0.014362507	2.9351144	9.357098	Walking_Type
12:27:44.788	0.3615355	1.7478206	7.580274	0.13697676	-0.011469605	-0.09313252	0.014362507	2.9351144	9.357098	Walking_Type
12:27:44.811	0.3615355	1.7478206	7.580274	0.13697676	-0.011469605	-0.09313252	0.014362507	2.9351144	9.357098	Walking_Type
12:27:44.833	0.3615355	1.7478206	7.580274	0.13697676	-0.011469605	-0.09313252	0.014362507	2.9351144	9.357098	Walking_Type
12:27:44.854	0.3615355	1.7478206	7.580274	0.13697676	-0.011469605	-0.09313252	0.014362507	2.9351144	9.357098	Walking_Type
12:27:44.875	0.15323359	2.578634	7.5443597	-0.098206356	-0.046288926	-0.10351723	-0.24993116	2.8290467	9.3863945	Walking_Type
12:27:44.896	0.15323359	2.578634	7.5443597	-0.098206356	-0.046288926	-0.10351723	-0.24993116	2.8290467	9.3863945	Walking_Type
12:27:44.917	0.15323359	2.578634	7.5443597	-0.098206356	-0.046288926	-0.10351723	-0.24993116	2.8290467	9.3863945	Walking_Type
12:27:44.938	0.15323359	2.578634	7.5443597	-0.098206356	-0.046288926	-0.10351723	-0.24993116	2.8290467	9.3863945	Walking_Type
12:27:44.959	0.15323359	2.578634	7.5443597	-0.098206356	-0.046288926	-0.10351723	-0.24993116	2.8290467	9.3863945	Walking_Type
12:27:44.982	0.15323359	2.578634	7.5443597	-0.098206356	-0.046288926	-0.10351723	-0.24993116	2.8290467	9.3863945	Walking_Type
12:27:45.003	0.15323359	2.578634	7.5443597	-0.098206356	-0.046288926	-0.10351723	-0.24993116	2.8290467	9.3863945	Walking_Type
12:27:45.026	0.15323359	2.578634	7.5443597	-0.098206356	-0.046288926	-0.10351723	-0.24993116	2.8290467	9.3863945	Walking_Type
12:27:45.047	0.15323359	2.578634	7.5443597	-0.098206356	-0.046288926	-0.10351723	-0.24993116	2.8290467	9.3863945	Walking_Type
12:27:45.067	-0.05985687	3.5052183	8.559532	-0.12141924	-0.04689979	-0.14078	-0.51450473	2.763074	9.395268	Walking_Type
12:27:45.089	-0.05985687	3.5052183	8.559532	-0.12141924	-0.04689979	-0.14078	-0.51450473	2.763074	9.395268	Walking_Type
12:27:45.111	-0.05985687	3.5052183	8.559532	-0.12141924	-0.04689979	-0.14078	-0.51450473	2.763074	9.395268	Walking_Type
12:27:45.131	-0.05985687	3.5052183	8.559532	-0.12141924	-0.04689979	-0.14078	-0.51450473	2.763074	9.395268	Walking_Type
12:27:45.152	-0.05985687	3.5052183	8.559532	-0.12141924	-0.04689979	-0.14078	-0.51450473	2.763074	9.395268	Walking_Type
12:27:45.173	-0.05985687	3.5052183	8.559532	-0.12141924	-0.04689979	-0.14078	-0.51450473	2.763074	9.395268	Walking_Type
12:27:45.196	-0.05985687	3.5052183	8.559532	-0.12141924	-0.04689979	-0.14078	-0.51450473	2.763074	9.395268	Walking_Type
12:27:45.218	-0.05985687	3.5052183	8.559532	-0.12141924	-0.04689979	-0.14078	-0.51450473	2.763074	9.395268	Walking_Type
12:27:45.240	0.20111908	3.0957973	9.464568	0.5932931	0.08138191	0.005827654	0.06510282	2.6402354	9.444326	Walking_Type
12:27:45.263	0.20111908	3.0957973	9.464568	0.5932931	0.08138191	0.005827654	0.06510282	2.6402354	9.444326	Walking_Type
12:27:45.286	0.20111908	3.0957973	9.464568	0.5932931	0.08138191	0.005827654	0.06510282	2.6402354	9.444326	Walking_Type
12:27:45.307	0.20111908	3.0957973	9.464568	0.5932931	0.08138191	0.005827654	0.06510282	2.6402354	9.444326	Walking_Type
12:27:45.329	0.20111908	3.0957973	9.464568	0.5932931	0.08138191	0.005827654	0.06510282	2.6402354	9.444326	Walking_Type
12:27:45.350	0.20111908	3.0957973	9.464568	0.5932931	0.08138191	0.005827654	0.06510282	2.6402354	9.444326	Walking_Type
12:27:45.379	0.20111908	3.0957973	9.464568	0.5932931	0.08138191	0.005827654	0.06510282	2.6402354	9.444326	Walking_Type
12:27:45.400	0.20111908	3.0957973	9.464568	0.5932931	0.08138191	0.005827654	0.06510282	2.6402354	9.444326	Walking_Type
12:27:45.423	-0.3423813	2.185973	7.501263	0.34100574	0.06611028	-0.011276572	-0.016916722	2.8581374	9.380892	Walking_Type
12:27:45.445	-0.3423813	2.185973	7.501263	0.34100574	0.06611028	-0.011276572	-0.016916722	2.8581374	9.380892	Walking_Type
12:27:45.468	-0.3423813	2.185973	7.501263	0.34100574	0.06611028	-0.011276572	-0.016916722	2.8581374	9.380892	Walking_Type
12:27:45.491	-0.3423813	2.185973	7.501263	0.34100574	0.06611028	-0.011276572	-0.016916722	2.8581374	9.380892	Walking_Type
12:27:45.514	-0.3423813	2.185973	7.501263	0.34100574	0.06611028	-0.011276572	-0.016916722	2.8581374	9.380892	Walking_Type
12:27:45.535	-0.3423813	2.185973	7.501263	0.34100574	0.06611028	-0.011276572	-0.016916722	2.8581374	9.380892	Walking_Type
12:27:45.557	-0.3423813	2.185973	7.501263	0.34100574	0.06611028	-0.011276572	-0.016916722	2.8581374	9.380892	Walking_Type
12:27:45.580	-0.3423813	2.185973	7.501263	0.34100574	0.06611028	-0.011276572	-0.016916722	2.8581374	9.380892	Walking_Type
12:27:45.603	-0.6368771	2.7893302	8.059129	-0.13485828	-0.2558157	-0.014330898	-0.081999	2.8002193	9.398001	Walking_Type
12:27:45.627	-0.6368771	2.7893302	8.059129	-0.13485828	-0.2558157	-0.014330898	-0.081999	2.8002193	9.398001	Walking_Type
12:27:45.651	-0.6368771	2.7893302	8.059129	-0.13485828	-0.2558157	-0.014330898	-0.081999	2.8002193	9.398001	Walking_Type
12:27:45.674	-0.6368771	2.7893302	8.059129	-0.13485828	-0.2558157	-0.014330898	-0.081999	2.8002193	9.398001	Walking_Type
12:27:45.696	-0.6368771	2.7893302	8.059129	-0.13485828	-0.2558157	-0.014330898	-0.081999	2.8002193	9.398001	Walking_Type
12:27:45.720	-0.6368771	2.7893302	8.059129	-0.13485828	-0.2558157	-0.014330898	-0.081999	2.8002193	9.398001	Walking_Type
12:27:45.741	-0.6368771	2.7893302	8.059129	-0.13485828	-0.2558157	-0.014330898	-0.081999	2.8002193	9.398001	Walking_Type
12:27:45.765	-0.6368771	2.7893302	8.059129	-0.13485828	-0.2558157	-0.014330898	-0.081999	2.8002193	9.398001	Walking_Type
12:27:45.788	-0.22506183	3.5698638	8.91628	0.09849225	-0.06339315	0.076077156	-0.050353292	2.6590223	9.439144	Walking_Type
12:27:45.811	-0.22506183	3.5698638	8.91628	0.09849225	-0.06339315	0.076077156	-0.050353292	2.6590223	9.439144	Walking_Type
12:27:45.835	-0.22506183	3.5698638	8.91628	0.09849225	-0.06339315	0.076077156	-0.050353292	2.6590223	9.439144	Walking_Type
12:27:45.858	-0.22506183	3.5698638	8.91628	0.09849225	-0.06339315	0.076077156	-0.050353292	2.6590223	9.439144	Walking_Type
12:27:45.881	-0.22506183	3.5698638	8.91628	0.09849225	-0.06339315	0.076077156	-0.050353292	2.6590223	9.439144	Walking_Type
12:27:45.903	-0.22506183	3.5698638	8.91628	0.09849225	-0.06339315	0.076077156	-0.050353292	2.6590223	9.439144	Walking_Type
12:27:45.926	-0.22506183	3.5698638	8.91628	0.09849225	-0.06339315	0.076077156	-0.050353292	2.6590223	9.439144	Walking_Type
12:27:45.950	-0.22506183	3.5698638	8.91628	0.09849225	-0.06339315	0.076077156	-0.050353292	2.6590223	9.439144	Walking_Type
12:27:45.975	0.22745611	3.2873392	9.399923	0.4136987	0.09848614	-0.13528222	-0.084730014	3.282331	9.2406435	Walking_Type
12:27:45.999	0.22745611	3.2873392	9.399923	0.4136987	0.09848614	-0.13528222	-0.084730014	3.282331	9.2406435	Walking_Type
12:27:46.022	0.22745611	3.2873392	9.399923	0.4136987	0.09848614	-0.13528222	-0.084730014	3.282331	9.2406435	Walking_Type
12:27:46.045	0.22745611	3.2873392	9.399923	0.4136987	0.09848614	-0.13528222	-0.084730014	3.282331	9.2406435	Walking_Type
12:27:46.068	0.22745611	3.2873392	9.399923	0.4136987	0.09848614	-0.13528222	-0.084730014	3.282331	9.2406435	Walking_Type
12:27:46.091	0.22745611	3.2873392	9.399923	0.4136987	0.09848614	-0.13528222	-0.084730014	3.282331	9.2406435	Walking_Type
12:27:46.115	0.22745611	3.2873392	9.399923	0.4136987	0.09848614	-0.13528222	-0.084730014	3.282331	9.2406435	Walking_Type
12:27:46.136	0.2370332	2.19555	8.186026	-0.026735129	0.033123557	-0.1639929	-0.18779165	3.367599	9.208386	Walking_Type
12:27:46.157	0.2370332	2.19555	8.186026	-0.026735129	0.033123557	-0.1639929	-0.18779165	3.367599	9.208386	Walking_Type
12:27:46.178	0.2370332	2.19555	8.186026	-0.026735129	0.033123557	-0.1639929	-0.18779165	3.367599	9.208386	Walking_Type
12:27:46.199	0.2370332	2.19555	8.186026	-0.026735129	0.033123557	-0.1639929	-0.18779165	3.367599	9.208386	Walking_Type
12:27:46.221	0.2370332	2.19555	8.186026	-0.026735129	0.033123557	-0.1639929	-0.18779165	3.367599	9.208386	Walking_Type
12:27:46.254	0.2370332	2.19555	8.186026	-0.026735129	0.033123557	-0.1639929	-0.18779165	3.367599	9.208386	Walking_Type
12:27:46.275	0.2370332	2.19555	8.186026	-0.026735129	0.033123557	-0.1639929	-0.18779165	3.367599	9.208386	Walking_Type
12:27:46.296	0.2370332	2.19555	8.186026	-0.026735129	0.033123557	-0.1639929	-0.18779165	3.367599	9.208386	Walking_Type
12:27:46.318	0.73743665	2.796513	9.215564	-0.42135406	-0.46412075	-0.13406049	0.07849046	2.9543955	9.35071	Walking_Type
12:27:46.340	0.73743665	2.796513	9.215564	-0.42135406	-0.46412075	-0.13406049	0.07849046	2.9543955	9.35071	Walking_Type
12:27:46.360	0.73743665	2.796513	9.215564	-0.42135406	-0.46412075	-0.13406049	0.07849046	2.9543955	9.35071	Walking_Type
12:27:46.382	0.73743665	2.796513	9.215564	-0.42135406	-0.46412075	-0.13406049	0.07849046	2.9543955	9.35071	Walking_Type
12:27:46.405	0.73743665	2.796513	9.215564	-0.42135406	-0.46412075	-0.13406049	0.07849046	2.9543955	9.35071	Walking_Type
12:27:46.426	0.73743665	2.796513	9.215564	-0.42135406	-0.46412075	-0.13406049	0.07849046	2.9543955	9.35071	Walking_Type
12:27:46.450	0.73743665	2.796513	9.215564	-0.42135406	-0.46412075	-0.13406049	0.07849046	2.9543955	9.35071	Walking_Type
12:27:46.473	0.73743665	2.796513	9.215564	-0.42135406	-0.46412075	-0.13406049	0.07849046	2.9543955	9.35071	Walking_Type
12:27:46.497	0.7948992	2.5427198	9.8548355	-0.21610335	0.15407488	0.14571579	0.05529737	2.2859216	9.5363455	Walking_Type
12:27:46.520	0.7948992	2.5427198	9.8548355	-0.21610335	0.15407488	0.14571579	0.05529737	2.2859216	9.5363455	Walking_Type
12:27:46.543	0.7948992	2.5427198	9.8548355	-0.21610335	0.15407488	0.14571579	0.05529737	2.2859216	9.5363455	Walking_Type
12:27:46.567	0.7948992	2.5427198	9.8548355	-0.21610335	0.15407488	0.14571579	0.05529737	2.2859216	9.5363455	Walking_Type
12:27:46.590	0.7948992	2.5427198	9.8548355	-0.21610335	0.15407488	0.14571579	0.05529737	2.2859216	9.5363455	Walking_Type
12:27:46.613	0.7948992	2.5427198	9.8548355	-0.21610335	0.15407488	0.14571579	0.05529737	2.2859216	9.5363455	Walking_Type
12:27:46.636	0.7948992	2.5427198	9.8548355	-0.21610335	0.15407488	0.14571579	0.05529737	2.2859216	9.5363455	Walking_Type
12:27:46.657	0.7948992	2.5427198	9.8548355	-0.21610335	0.15407488	0.14571579	0.05529737	2.2859216	9.5363455	Walking_Type
12:27:46.681	0.1699935	3.0790374	9.567522	0.46867657	0.1711791	0.36623815	-0.00019338542	2.7402184	9.416028	Walking_Type
12:27:46.704	0.1699935	3.0790374	9.567522	0.46867657	0.1711791	0.36623815	-0.00019338542	2.7402184	9.416028	Walking_Type
12:27:46.727	0.1699935	3.0790374	9.567522	0.46867657	0.1711791	0.36623815	-0.00019338542	2.7402184	9.416028	Walking_Type
12:27:46.750	0.1699935	3.0790374	9.567522	0.46867657	0.1711791	0.36623815	-0.00019338542	2.7402184	9.416028	Walking_Type
12:27:46.773	0.1699935	3.0790374	9.567522	0.46867657	0.1711791	0.36623815	-0.00019338542	2.7402184	9.416028	Walking_Type
12:27:46.797	0.1699935	3.0790374	9.567522	0.46867657	0.1711791	0.36623815	-0.00019338542	2.7402184	9.416028	Walking_Type
12:27:46.828	0.1699935	3.0790374	9.567522	0.46867657	0.1711791	0.36623815	-0.00019338542	2.7402184	9.416028	Walking_Type
12:27:46.850	0.1699935	3.0790374	9.567522	0.46867657	0.1711791	0.36623815	-0.00019338542	2.7402184	9.416028	Walking_Type
12:27:46.873	-0.3040729	2.482863	6.533976	0.30924076	0.10642739	0.19153069	-0.0068749273	3.130011	9.293727	Walking_Type
12:27:46.896	-0.3040729	2.482863	6.533976	0.30924076	0.10642739	0.19153069	-0.0068749273	3.130011	9.293727	Walking_Type
12:27:46.917	-0.3040729	2.482863	6.533976	0.30924076	0.10642739	0.19153069	-0.0068749273	3.130011	9.293727	Walking_Type
12:27:46.938	-0.3040729	2.482863	6.533976	0.30924076	0.10642739	0.19153069	-0.0068749273	3.130011	9.293727	Walking_Type
12:27:46.958	-0.3040729	2.482863	6.533976	0.30924076	0.10642739	0.19153069	-0.0068749273	3.130011	9.293727	Walking_Type
12:27:46.980	-0.3040729	2.482863	6.533976	0.30924076	0.10642739	0.19153069	-0.0068749273	3.130011	9.293727	Walking_Type
12:27:47.001	-0.3040729	2.482863	6.533976	0.30924076	0.10642739	0.19153069	-0.0068749273	3.130011	9.293727	Walking_Type
12:27:47.022	-0.3040729	2.482863	6.533976	0.30924076	0.10642739	0.19153069	-0.0068749273	3.130011	9.293727	Walking_Type
12:27:47.046	-0.37590113	2.8013015	8.956982	-0.14463213	-0.054841038	-0.09740857	0.036404718	2.8012688	9.397975	Walking_Type
12:27:47.069	-0.37590113	2.8013015	8.956982	-0.14463213	-0.054841038	-0.09740857	0.036404718	2.8012688	9.397975	Walking_Type
12:27:47.092	-0.37590113	2.8013015	8.956982	-0.14463213	-0.054841038	-0.09740857	0.036404718	2.8012688	9.397975	Walking_Type
12:27:47.115	-0.37590113	2.8013015	8.956982	-0.14463213	-0.054841038	-0.09740857	0.036404718	2.8012688	9.397975	Walking_Type
12:27:47.139	-0.37590113	2.8013015	8.956982	-0.14463213	-0.054841038	-0.09740857	0.036404718	2.8012688	9.397975	Walking_Type
12:27:47.161	-0.37590113	2.8013015	8.956982	-0.14463213	-0.054841038	-0.09740857	0.036404718	2.8012688	9.397975	Walking_Type
12:27:47.181	-0.37590113	2.8013015	8.956982	-0.14463213	-0.054841038	-0.09740857	0.036404718	2.8012688	9.397975	Walking_Type
12:27:47.202	-0.37590113	2.8013015	8.956982	-0.14463213	-0.054841038	-0.09740857	0.036404718	2.8012688	9.397975	Walking_Type
12:27:47.223	-0.15562786	3.8188684	8.413482	-0.16906673	-0.16479678	-0.051593676	0.067784704	2.9221144	9.360931	Walking_Type
12:27:47.252	-0.15562786	3.8188684	8.413482	-0.16906673	-0.16479678	-0.051593676	0.067784704	2.9221144	9.360931	Walking_Type
12:27:47.273	-0.15562786	3.8188684	8.413482	-0.16906673	-0.16479678	-0.051593676	0.067784704	2.9221144	9.360931	Walking_Type
12:27:47.295	-0.15562786	3.8188684	8.413482	-0.16906673	-0.16479678	-0.051593676	0.067784704	2.9221144	9.360931	Walking_Type
12:27:47.318	-0.15562786	3.8188684	8.413482	-0.16906673	-0.16479678	-0.051593676	0.067784704	2.9221144	9.360931	Walking_Type
12:27:47.339	-0.15562786	3.8188684	8.413482	-0.16906673	-0.16479678	-0.051593676	0.067784704	2.9221144	9.360931	Walking_Type
12:27:47.360	-0.15562786	3.8188684	8.413482	-0.16906673	-0.16479678	-0.051593676	0.067784704	2.9221144	9.360931	Walking_Type
12:27:47.381	-0.15562786	3.8188684	8.413482	-0.16906673	-0.16479678	-0.051593676	0.067784704	2.9221144	9.360931	Walking_Type
12:27:47.406	0.9026416	3.7829542	9.553157	0.28419527	-0.35660845	0.09623571	0.015739312	3.2738752	9.244018	Walking_Type
12:27:47.426	0.9026416	3.7829542	9.553157	0.28419527	-0.35660845	0.09623571	0.015739312	3.2738752	9.244018	Walking_Type
12:27:47.446	0.9026416	3.7829542	9.553157	0.28419527	-0.35660845	0.09623571	0.015739312	3.2738752	9.244018	Walking_Type
12:27:47.469	0.9026416	3.7829542	9.553157	0.28419527	-0.35660845	0.09623571	0.015739312	3.2738752	9.244018	Walking_Type
12:27:47.491	0.9026416	3.7829542	9.553157	0.28419527	-0.35660845	0.09623571	0.015739312	3.2738752	9.244018	Walking_Type
12:27:47.514	0.9026416	3.7829542	9.553157	0.28419527	-0.35660845	0.09623571	0.015739312	3.2738752	9.244018	Walking_Type
12:27:47.535	0.9026416	3.7829542	9.553157	0.28419527	-0.35660845	0.09623571	0.015739312	3.2738752	9.244018	Walking_Type
12:27:47.558	0.9026416	3.7829542	9.553157	0.28419527	-0.35660845	0.09623571	0.015739312	3.2738752	9.244018	Walking_Type
12:27:47.582	0.6895511	2.1644244	8.063917	0.3422275	-0.3474455	-0.1548299	0.42626536	3.5271797	9.140442	Walking_Type
12:27:47.603	0.6895511	2.1644244	8.063917	0.3422275	-0.3474455	-0.1548299	0.42626536	3.5271797	9.140442	Walking_Type
12:27:47.623	0.6895511	2.1644244	8.063917	0.3422275	-0.3474455	-0.1548299	0.42626536	3.5271797	9.140442	Walking_Type
12:27:47.644	0.6895511	2.1644244	8.063917	0.3422275	-0.3474455	-0.1548299	0.42626536	3.5271797	9.140442	Walking_Type
12:27:47.665	0.6895511	2.1644244	8.063917	0.3422275	-0.3474455	-0.1548299	0.42626536	3.5271797	9.140442	Walking_Type
12:27:47.686	0.6895511	2.1644244	8.063917	0.3422275	-0.3474455	-0.1548299	0.42626536	3.5271797	9.140442	Walking_Type
12:27:47.707	0.6895511	2.1644244	8.063917	0.3422275	-0.3474455	-0.1548299	0.42626536	3.5271797	9.140442	Walking_Type
12:27:47.730	0.6895511	2.1644244	8.063917	0.3422275	-0.3474455	-0.1548299	0.42626536	3.5271797	9.140442	Walking_Type
12:27:47.753	0.18435916	2.8898897	8.415876	-0.12325184	0.15835093	0.16953954	0.29472458	3.1949785	9.266911	Walking_Type
12:27:47.776	0.18435916	2.8898897	8.415876	-0.12325184	0.15835093	0.16953954	0.29472458	3.1949785	9.266911	Walking_Type
12:27:47.800	0.18435916	2.8898897	8.415876	-0.12325184	0.15835093	0.16953954	0.29472458	3.1949785	9.266911	Walking_Type
12:27:47.824	0.18435916	2.8898897	8.415876	-0.12325184	0.15835093	0.16953954	0.29472458	3.1949785	9.266911	Walking_Type
12:27:47.846	0.18435916	2.8898897	8.415876	-0.12325184	0.15835093	0.16953954	0.29472458	3.1949785	9.266911	Walking_Type
12:27:47.867	0.18435916	2.8898897	8.415876	-0.12325184	0.15835093	0.16953954	0.29472458	3.1949785	9.266911	Walking_Type
12:27:47.889	0.18435916	2.8898897	8.415876	-0.12325184	0.15835093	0.16953954	0.29472458	3.1949785	9.266911	Walking_Type
12:27:47.910	0.18435916	2.8898897	8.415876	-0.12325184	0.15835093	0.16953954	0.29472458	3.1949785	9.266911	Walking_Type
12:27:47.940	1.2713599	3.5243726	9.47654	0.075890236	0.07832758	0.19214156	0.28298548	2.9138808	9.359466	Walking_Type
12:27:47.961	1.2713599	3.5243726	9.47654	0.075890236	0.07832758	0.19214156	0.28298548	2.9138808	9.359466	Walking_Type
12:27:47.981	1.2713599	3.5243726	9.47654	0.075890236	0.07832758	0.19214156	0.28298548	2.9138808	9.359466	Walking_Type
12:27:48.002	1.2713599	3.5243726	9.47654	0.075890236	0.07832758	0.19214156	0.28298548	2.9138808	9.359466	Walking_Type
12:27:48.024	1.2713599	3.5243726	9.47654	0.075890236	0.07832758	0.19214156	0.28298548	2.9138808	9.359466	Walking_Type
12:27:48.045	1.2713599	3.5243726	9.47654	0.075890236	0.07832758	0.19214156	0.28298548	2.9138808	9.359466	Walking_Type
12:27:48.066	1.2713599	3.5243726	9.47654	0.075890236	0.07832758	0.19214156	0.28298548	2.9138808	9.359466	Walking_Type
12:27:48.088	1.2713599	3.5243726	9.47654	0.075890236	0.07832758	0.19214156	0.28298548	2.9138808	9.359466	Walking_Type
12:27:48.110	1.2713599	3.5243726	9.47654	0.075890236	0.07832758	0.19214156	0.28298548	2.9138808	9.359466	Walking_Type
12:27:48.131	0.052674048	3.4477558	9.356826	0.36299688	0.43751636	0.095013976	0.06471662	3.0936818	9.305661	Walking_Type
12:27:48.152	0.052674048	3.4477558	9.356826	0.36299688	0.43751636	0.095013976	0.06471662	3.0936818	9.305661	Walking_Type
12:27:48.174	0.052674048	3.4477558	9.356826	0.36299688	0.43751636	0.095013976	0.06471662	3.0936818	9.305661	Walking_Type
12:27:48.195	0.052674048	3.4477558	9.356826	0.36299688	0.43751636	0.095013976	0.06471662	3.0936818	9.305661	Walking_Type
12:27:48.215	0.052674048	3.4477558	9.356826	0.36299688	0.43751636	0.095013976	0.06471662	3.0936818	9.305661	Walking_Type
12:27:48.239	0.052674048	3.4477558	9.356826	0.36299688	0.43751636	0.095013976	0.06471662	3.0936818	9.305661	Walking_Type
12:27:48.260	0.052674048	3.4477558	9.356826	0.36299688	0.43751636	0.095013976	0.06471662	3.0936818	9.305661	Walking_Type
12:27:48.281	0.052674048	3.4477558	9.356826	0.36299688	0.43751636	0.095013976	0.06471662	3.0936818	9.305661	Walking_Type
12:27:48.303	-0.071828246	2.2242813	7.4653487	0.28480616	-0.23871148	-0.05403714	0.04952066	3.1844664	9.275079	Walking_Type
12:27:48.326	-0.071828246	2.2242813	7.4653487	0.28480616	-0.23871148	-0.05403714	0.04952066	3.1844664	9.275079	Walking_Type
12:27:48.350	-0.071828246	2.2242813	7.4653487	0.28480616	-0.23871148	-0.05403714	0.04952066	3.1844664	9.275079	Walking_Type
12:27:48.372	-0.071828246	2.2242813	7.4653487	0.28480616	-0.23871148	-0.05403714	0.04952066	3.1844664	9.275079	Walking_Type
12:27:48.394	-0.071828246	2.2242813	7.4653487	0.28480616	-0.23871148	-0.05403714	0.04952066	3.1844664	9.275079	Walking_Type
12:27:48.414	-0.071828246	2.2242813	7.4653487	0.28480616	-0.23871148	-0.05403714	0.04952066	3.1844664	9.275079	Walking_Type
12:27:48.435	-0.071828246	2.2242813	7.4653487	0.28480616	-0.23871148	-0.05403714	0.04952066	3.1844664	9.275079	Walking_Type
12:27:48.456	-0.071828246	2.2242813	7.4653487	0.28480616	-0.23871148	-0.05403714	0.04952066	3.1844664	9.275079	Walking_Type
12:27:48.476	-1.1684061	3.0814316	8.0926485	-0.4030281	0.3507735	0.12372465	0.026264833	3.1842296	9.275255	Walking_Type
12:27:48.498	-1.1684061	3.0814316	8.0926485	-0.4030281	0.3507735	0.12372465	0.026264833	3.1842296	9.275255	Walking_Type
12:27:48.519	-1.1684061	3.0814316	8.0926485	-0.4030281	0.3507735	0.12372465	0.026264833	3.1842296	9.275255	Walking_Type
12:27:48.542	-1.1684061	3.0814316	8.0926485	-0.4030281	0.3507735	0.12372465	0.026264833	3.1842296	9.275255	Walking_Type
12:27:48.565	-1.1684061	3.0814316	8.0926485	-0.4030281	0.3507735	0.12372465	0.026264833	3.1842296	9.275255	Walking_Type
12:27:48.589	-1.1684061	3.0814316	8.0926485	-0.4030281	0.3507735	0.12372465	0.026264833	3.1842296	9.275255	Walking_Type
12:27:48.612	-1.1684061	3.0814316	8.0926485	-0.4030281	0.3507735	0.12372465	0.026264833	3.1842296	9.275255	Walking_Type
12:27:48.633	-1.1684061	3.0814316	8.0926485	-0.4030281	0.3507735	0.12372465	0.026264833	3.1842296	9.275255	Walking_Type
12:27:48.654	-0.23463893	3.8715425	7.9609637	-0.035898104	0.17178996	-0.12001059	-0.16887817	2.80276	9.396085	Walking_Type
12:27:48.676	-0.23463893	3.8715425	7.9609637	-0.035898104	0.17178996	-0.12001059	-0.16887817	2.80276	9.396085	Walking_Type
12:27:48.697	-0.23463893	3.8715425	7.9609637	-0.035898104	0.17178996	-0.12001059	-0.16887817	2.80276	9.396085	Walking_Type
12:27:48.720	-0.23463893	3.8715425	7.9609637	-0.035898104	0.17178996	-0.12001059	-0.16887817	2.80276	9.396085	Walking_Type
12:27:48.742	-0.23463893	3.8715425	7.9609637	-0.035898104	0.17178996	-0.12001059	-0.16887817	2.80276	9.396085	Walking_Type
12:27:48.763	-0.23463893	3.8715425	7.9609637	-0.035898104	0.17178996	-0.12001059	-0.16887817	2.80276	9.396085	Walking_Type
12:27:48.788	-0.23463893	3.8715425	7.9609637	-0.035898104	0.17178996	-0.12001059	-0.16887817	2.80276	9.396085	Walking_Type
12:27:48.809	-0.23463893	3.8715425	7.9609637	-0.035898104	0.17178996	-0.12001059	-0.16887817	2.80276	9.396085	Walking_Type
12:27:48.830	-0.23463893	3.8715425	7.9609637	-0.035898104	0.17178996	-0.12001059	-0.16887817	2.80276	9.396085	Walking_Type
12:27:48.852	0.25858167	3.3591676	9.117398	-0.008409171	-0.41464067	-0.16277115	-0.24157037	2.8243678	9.388022	Walking_Type
12:27:48.873	0.25858167	3.3591676	9.117398	-0.008409171	-0.41464067	-0.16277115	-0.24157037	2.8243678	9.388022	Walking_Type
12:27:48.894	0.25858167	3.3591676	9.117398	-0.008409171	-0.41464067	-0.16277115	-0.24157037	2.8243678	9.388022	Walking_Type
12:27:48.916	0.25858167	3.3591676	9.117398	-0.008409171	-0.41464067	-0.16277115	-0.24157037	2.8243678	9.388022	Walking_Type
12:27:48.938	0.25858167	3.3591676	9.117398	-0.008409171	-0.41464067	-0.16277115	-0.24157037	2.8243678	9.388022	Walking_Type
12:27:48.959	0.25858167	3.3591676	9.117398	-0.008409171	-0.41464067	-0.16277115	-0.24157037	2.8243678	9.388022	Walking_Type
12:27:48.981	0.25858167	3.3591676	9.117398	-0.008409171	-0.41464067	-0.16277115	-0.24157037	2.8243678	9.388022	Walking_Type
12:27:49.002	0.25858167	3.3591676	9.117398	-0.008409171	-0.41464067	-0.16277115	-0.24157037	2.8243678	9.388022	Walking_Type
12:27:49.024	0.3902668	1.7693691	8.719949	-0.15440597	-0.22832677	-0.2708943	0.09168502	2.7601523	9.409758	Walking_Type
12:27:49.044	0.3902668	1.7693691	8.719949	-0.15440597	-0.22832677	-0.2708943	0.09168502	2.7601523	9.409758	Walking_Type
12:27:49.065	0.3902668	1.7693691	8.719949	-0.15440597	-0.22832677	-0.2708943	0.09168502	2.7601523	9.409758	Walking_Type
12:27:49.086	0.3902668	1.7693691	8.719949	-0.15440597	-0.22832677	-0.2708943	0.09168502	2.7601523	9.409758	Walking_Type
12:27:49.108	0.3902668	1.7693691	8.719949	-0.15440597	-0.22832677	-0.2708943	0.09168502	2.7601523	9.409758	Walking_Type
12:27:49.129	0.3902668	1.7693691	8.719949	-0.15440597	-0.22832677	-0.2708943	0.09168502	2.7601523	9.409758	Walking_Type
12:27:49.150	0.3902668	1.7693691	8.719949	-0.15440597	-0.22832677	-0.2708943	0.09168502	2.7601523	9.409758	Walking_Type
12:27:49.171	0.3902668	1.7693691	8.719949	-0.15440597	-0.22832677	-0.2708943	0.09168502	2.7601523	9.409758	Walking_Type
12:27:49.192	0.38308397	2.545114	7.90829	-0.26191825	-0.16052072	-0.04365243	0.18199775	2.6254363	9.446922	Walking_Type
12:27:49.218	0.38308397	2.545114	7.90829	-0.26191825	-0.16052072	-0.04365243	0.18199775	2.6254363	9.446922	Walking_Type
12:27:49.239	0.38308397	2.545114	7.90829	-0.26191825	-0.16052072	-0.04365243	0.18199775	2.6254363	9.446922	Walking_Type
12:27:49.261	0.38308397	2.545114	7.90829	-0.26191825	-0.16052072	-0.04365243	0.18199775	2.6254363	9.446922	Walking_Type
12:27:49.281	0.38308397	2.545114	7.90829	-0.26191825	-0.16052072	-0.04365243	0.18199775	2.6254363	9.446922	Walking_Type
12:27:49.302	0.38308397	2.545114	7.90829	-0.26191825	-0.16052072	-0.04365243	0.18199775	2.6254363	9.446922	Walking_Type
12:27:49.324	0.38308397	2.545114	7.90829	-0.26191825	-0.16052072	-0.04365243	0.18199775	2.6254363	9.446922	Walking_Type
12:27:49.347	0.38308397	2.545114	7.90829	-0.26191825	-0.16052072	-0.04365243	0.18199775	2.6254363	9.446922	Walking_Type
12:27:49.371	0.38308397	2.545114	7.90829	-0.26191825	-0.16052072	-0.04365243	0.18199775	2.6254363	9.446922	Walking_Type
12:27:49.396	0.5506832	3.641692	9.11261	0.20600453	0.033734422	0.06630331	0.30749923	2.6670141	9.432012	Walking_Type
12:27:49.419	0.5506832	3.641692	9.11261	0.20600453	0.033734422	0.06630331	0.30749923	2.6670141	9.432012	Walking_Type
12:27:49.441	0.5506832	3.641692	9.11261	0.20600453	0.033734422	0.06630331	0.30749923	2.6670141	9.432012	Walking_Type
12:27:49.462	0.5506832	3.641692	9.11261	0.20600453	0.033734422	0.06630331	0.30749923	2.6670141	9.432012	Walking_Type
12:27:49.483	0.5506832	3.641692	9.11261	0.20600453	0.033734422	0.06630331	0.30749923	2.6670141	9.432012	Walking_Type
12:27:49.505	0.5506832	3.641692	9.11261	0.20600453	0.033734422	0.06630331	0.30749923	2.6670141	9.432012	Walking_Type
12:27:49.528	0.5506832	3.641692	9.11261	0.20600453	0.033734422	0.06630331	0.30749923	2.6670141	9.432012	Walking_Type
12:27:49.552	0.5506832	3.641692	9.11261	0.20600453	0.033734422	0.06630331	0.30749923	2.6670141	9.432012	Walking_Type
12:27:49.575	0.12929083	2.9569294	9.79019	0.24937595	0.081992775	0.140218	0.27159497	3.2120156	9.261726	Walking_Type
12:27:49.598	0.12929083	2.9569294	9.79019	0.24937595	0.081992775	0.140218	0.27159497	3.2120156	9.261726	Walking_Type
12:27:49.621	0.12929083	2.9569294	9.79019	0.24937595	0.081992775	0.140218	0.27159497	3.2120156	9.261726	Walking_Type
12:27:49.644	0.12929083	2.9569294	9.79019	0.24937595	0.081992775	0.140218	0.27159497	3.2120156	9.261726	Walking_Type
12:27:49.667	0.12929083	2.9569294	9.79019	0.24937595	0.081992775	0.140218	0.27159497	3.2120156	9.261726	Walking_Type
12:27:49.688	0.12929083	2.9569294	9.79019	0.24937595	0.081992775	0.140218	0.27159497	3.2120156	9.261726	Walking_Type
12:27:49.714	0.12929083	2.9569294	9.79019	0.24937595	0.081992775	0.140218	0.27159497	3.2120156	9.261726	Walking_Type
12:27:49.735	-0.90982443	2.1237218	9.567522	-0.21243815	0.35138434	0.15487877	-0.16372268	3.2200894	9.261457	Walking_Type
12:27:49.756	-0.90982443	2.1237218	9.567522	-0.21243815	0.35138434	0.15487877	-0.16372268	3.2200894	9.261457	Walking_Type
12:27:49.777	-0.90982443	2.1237218	9.567522	-0.21243815	0.35138434	0.15487877	-0.16372268	3.2200894	9.261457	Walking_Type
12:27:49.798	-0.90982443	2.1237218	9.567522	-0.21243815	0.35138434	0.15487877	-0.16372268	3.2200894	9.261457	Walking_Type
12:27:49.820	-0.90982443	2.1237218	9.567522	-0.21243815	0.35138434	0.15487877	-0.16372268	3.2200894	9.261457	Walking_Type
12:27:49.843	-0.90982443	2.1237218	9.567522	-0.21243815	0.35138434	0.15487877	-0.16372268	3.2200894	9.261457	Walking_Type
12:27:49.865	-0.90982443	2.1237218	9.567522	-0.21243815	0.35138434	0.15487877	-0.16372268	3.2200894	9.261457	Walking_Type
12:27:49.886	-0.90982443	2.1237218	9.567522	-0.21243815	0.35138434	0.15487877	-0.16372268	3.2200894	9.261457	Walking_Type
12:27:49.909	-0.90982443	2.1237218	9.567522	-0.21243815	0.35138434	0.15487877	-0.16372268	3.2200894	9.261457	Walking_Type
12:27:49.929	-0.2370332	3.2370596	8.746285	-0.15623856	-0.18251187	0.014379768	-0.016153993	3.1853757	9.274885	Walking_Type
12:27:49.951	-0.2370332	3.2370596	8.746285	-0.15623856	-0.18251187	0.014379768	-0.016153993	3.1853757	9.274885	Walking_Type
12:27:49.972	-0.2370332	3.2370596	8.746285	-0.15623856	-0.18251187	0.014379768	-0.016153993	3.1853757	9.274885	Walking_Type
12:27:50.007	-0.2370332	3.2370596	8.746285	-0.15623856	-0.18251187	0.014379768	-0.016153993	3.1853757	9.274885	Walking_Type
12:27:50.028	-0.2370332	3.2370596	8.746285	-0.15623856	-0.18251187	0.014379768	-0.016153993	3.1853757	9.274885	Walking_Type
12:27:50.049	-0.2370332	3.2370596	8.746285	-0.15623856	-0.18251187	0.014379768	-0.016153993	3.1853757	9.274885	Walking_Type
12:27:50.071	-0.2370332	3.2370596	8.746285	-0.15623856	-0.18251187	0.014379768	-0.016153993	3.1853757	9.274885	Walking_Type
12:27:50.091	-0.53871185	3.6800003	10.541992	0.08383148	-0.08232997	-0.057702333	-0.016153993	3.1853757	9.274885	Walking_Type
12:27:50.113	-0.53871185	3.6800003	10.541992	0.08383148	-0.08232997	-0.057702333	-0.24835083	3.0971377	9.301421	Walking_Type
12:27:50.134	-0.53871185	3.6800003	10.541992	0.08383148	-0.08232997	-0.057702333	-0.24835083	3.0971377	9.301421	Walking_Type
12:27:50.156	-0.53871185	3.6800003	10.541992	0.08383148	-0.08232997	-0.057702333	-0.24835083	3.0971377	9.301421	Walking_Type
12:27:50.177	-0.53871185	3.6800003	10.541992	0.08383148	-0.08232997	-0.057702333	-0.24835083	3.0971377	9.301421	Walking_Type
12:27:50.199	-0.53871185	3.6800003	10.541992	0.08383148	-0.08232997	-0.057702333	-0.24835083	3.0971377	9.301421	Walking_Type
12:27:50.220	-0.53871185	3.6800003	10.541992	0.08383148	-0.08232997	-0.057702333	-0.24835083	3.0971377	9.301421	Walking_Type
12:27:50.242	-0.53871185	3.6800003	10.541992	0.08383148	-0.08232997	-0.057702333	-0.24835083	3.0971377	9.301421	Walking_Type
12:27:50.263	-0.53871185	3.6800003	10.541992	0.08383148	-0.08232997	-0.057702333	-0.24835083	3.0971377	9.301421	Walking_Type
12:27:50.286	-0.5913859	1.6927522	12.2706585	-0.3541589	-0.016967393	-0.2024774	0.053014237	3.0759406	9.311614	Walking_Type
12:27:50.308	-0.5913859	1.6927522	12.2706585	-0.3541589	-0.016967393	-0.2024774	0.053014237	3.0759406	9.311614	Walking_Type
12:27:50.331	-0.5913859	1.6927522	12.2706585	-0.3541589	-0.016967393	-0.2024774	0.053014237	3.0759406	9.311614	Walking_Type
12:27:50.354	-0.5913859	1.6927522	12.2706585	-0.3541589	-0.016967393	-0.2024774	0.053014237	3.0759406	9.311614	Walking_Type
12:27:50.377	-0.5913859	1.6927522	12.2706585	-0.3541589	-0.016967393	-0.2024774	0.053014237	3.0759406	9.311614	Walking_Type
12:27:50.400	-0.5913859	1.6927522	12.2706585	-0.3541589	-0.016967393	-0.2024774	0.053014237	3.0759406	9.311614	Walking_Type
12:27:50.423	-0.5913859	1.6927522	12.2706585	-0.3541589	-0.016967393	-0.2024774	0.053014237	3.0759406	9.311614	Walking_Type
12:27:50.445	-0.5913859	1.6927522	12.2706585	-0.3541589	-0.016967393	-0.2024774	0.053014237	3.0759406	9.311614	Walking_Type
12:27:50.468	0.17478207	2.1069617	8.870789	0.08260975	-0.1715163	-0.11390193	0.34167308	2.82283	9.385375	Walking_Type
12:27:50.491	0.17478207	2.1069617	8.870789	0.08260975	-0.1715163	-0.11390193	0.34167308	2.82283	9.385375	Walking_Type
12:27:50.514	0.17478207	2.1069617	8.870789	0.08260975	-0.1715163	-0.11390193	0.34167308	2.82283	9.385375	Walking_Type
12:27:50.539	0.17478207	2.1069617	8.870789	0.08260975	-0.1715163	-0.11390193	0.34167308	2.82283	9.385375	Walking_Type
12:27:50.563	0.17478207	2.1069617	8.870789	0.08260975	-0.1715163	-0.11390193	0.34167308	2.82283	9.385375	Walking_Type
12:27:50.585	0.17478207	2.1069617	8.870789	0.08260975	-0.1715163	-0.11390193	0.34167308	2.82283	9.385375	Walking_Type
12:27:50.608	0.17478207	2.1069617	8.870789	0.08260975	-0.1715163	-0.11390193	0.34167308	2.82283	9.385375	Walking_Type
12:27:50.632	0.17478207	2.1069617	8.870789	0.08260975	-0.1715163	-0.11390193	0.34167308	2.82283	9.385375	Walking_Type
12:27:50.654	1.0223553	3.2011454	8.813326	-0.035287242	0.31961936	-0.000280998	0.29492354	2.8742664	9.371339	Walking_Type
12:27:50.678	1.0223553	3.2011454	8.813326	-0.035287242	0.31961936	-0.000280998	0.29492354	2.8742664	9.371339	Walking_Type
12:27:50.701	1.0223553	3.2011454	8.813326	-0.035287242	0.31961936	-0.000280998	0.29492354	2.8742664	9.371339	Walking_Type
12:27:50.724	1.0223553	3.2011454	8.813326	-0.035287242	0.31961936	-0.000280998	0.29492354	2.8742664	9.371339	Walking_Type
12:27:50.747	1.0223553	3.2011454	8.813326	-0.035287242	0.31961936	-0.000280998	0.29492354	2.8742664	9.371339	Walking_Type
12:27:50.771	1.0223553	3.2011454	8.813326	-0.035287242	0.31961936	-0.000280998	0.29492354	2.8742664	9.371339	Walking_Type
12:27:50.794	1.0223553	3.2011454	8.813326	-0.035287242	0.31961936	-0.000280998	0.29492354	2.8742664	9.371339	Walking_Type
12:27:50.817	-0.8667275	3.8212626	9.835681	0.2701454	0.4454576	0.32592106	-0.66087997	3.427421	9.164409	Walking_Type
12:27:50.840	-0.8667275	3.8212626	9.835681	0.2701454	0.4454576	0.32592106	-0.66087997	3.427421	9.164409	Walking_Type
12:27:50.863	-0.8667275	3.8212626	9.835681	0.2701454	0.4454576	0.32592106	-0.66087997	3.427421	9.164409	Walking_Type
12:27:50.884	-0.8667275	3.8212626	9.835681	0.2701454	0.4454576	0.32592106	-0.66087997	3.427421	9.164409	Walking_Type
12:27:50.905	-0.8667275	3.8212626	9.835681	0.2701454	0.4454576	0.32592106	-0.66087997	3.427421	9.164409	Walking_Type
12:27:50.945	-0.8667275	3.8212626	9.835681	0.2701454	0.4454576	0.32592106	-0.66087997	3.427421	9.164409	Walking_Type
12:27:50.966	-0.8667275	3.8212626	9.835681	0.2701454	0.4454576	0.32592106	-0.66087997	3.427421	9.164409	Walking_Type
12:27:50.987	-0.8667275	3.8212626	9.835681	0.2701454	0.4454576	0.32592106	-0.66087997	3.427421	9.164409	Walking_Type
12:27:51.010	-0.50998056	2.308081	9.490906	0.46745485	-0.5233747	0.079131484	-0.6720334	3.4688792	9.147984	Walking_Type
12:27:51.033	-0.50998056	2.308081	9.490906	0.46745485	-0.5233747	0.079131484	-0.6720334	3.4688792	9.147984	Walking_Type
12:27:51.055	-0.50998056	2.308081	9.490906	0.46745485	-0.5233747	0.079131484	-0.6720334	3.4688792	9.147984	Walking_Type
12:27:51.077	-0.50998056	2.308081	9.490906	0.46745485	-0.5233747	0.079131484	-0.6720334	3.4688792	9.147984	Walking_Type
12:27:51.099	-0.50998056	2.308081	9.490906	0.46745485	-0.5233747	0.079131484	-0.6720334	3.4688792	9.147984	Walking_Type
12:27:51.121	-0.50998056	2.308081	9.490906	0.46745485	-0.5233747	0.079131484	-0.6720334	3.4688792	9.147984	Walking_Type
12:27:51.145	-0.50998056	2.308081	9.490906	0.46745485	-0.5233747	0.079131484	-0.6720334	3.4688792	9.147984	Walking_Type
12:27:51.169	-0.50998056	2.308081	9.490906	0.46745485	-0.5233747	0.079131484	-0.6720334	3.4688792	9.147984	Walking_Type
12:27:51.193	-0.38547826	3.5339496	7.7909703	0.308019	-0.45190343	0.064470716	-0.3595902	3.5911934	9.118355	Walking_Type
12:27:51.216	-0.38547826	3.5339496	7.7909703	0.308019	-0.45190343	0.064470716	-0.3595902	3.5911934	9.118355	Walking_Type
12:27:51.239	-0.38547826	3.5339496	7.7909703	0.308019	-0.45190343	0.064470716	-0.3595902	3.5911934	9.118355	Walking_Type
12:27:51.263	-0.38547826	3.5339496	7.7909703	0.308019	-0.45190343	0.064470716	-0.3595902	3.5911934	9.118355	Walking_Type
12:27:51.286	-0.38547826	3.5339496	7.7909703	0.308019	-0.45190343	0.064470716	-0.3595902	3.5911934	9.118355	Walking_Type
12:27:51.309	-0.38547826	3.5339496	7.7909703	0.308019	-0.45190343	0.064470716	-0.3595902	3.5911934	9.118355	Walking_Type
12:27:51.332	-0.38547826	3.5339496	7.7909703	0.308019	-0.45190343	0.064470716	-0.3595902	3.5911934	9.118355	Walking_Type
12:27:51.355	-0.44294083	4.695173	8.504464	-0.15868202	0.05206038	-0.037543777	-0.11972594	3.6137207	9.115758	Walking_Type
12:27:51.381	-0.44294083	4.695173	8.504464	-0.15868202	0.05206038	-0.037543777	-0.11972594	3.6137207	9.115758	Walking_Type
12:27:51.404	-0.44294083	4.695173	8.504464	-0.15868202	0.05206038	-0.037543777	-0.11972594	3.6137207	9.115758	Walking_Type
12:27:51.427	-0.44294083	4.695173	8.504464	-0.15868202	0.05206038	-0.037543777	-0.11972594	3.6137207	9.115758	Walking_Type
12:27:51.458	-0.44294083	4.695173	8.504464	-0.15868202	0.05206038	-0.037543777	-0.11972594	3.6137207	9.115758	Walking_Type
12:27:51.482	-0.44294083	4.695173	8.504464	-0.15868202	0.05206038	-0.037543777	-0.11972594	3.6137207	9.115758	Walking_Type
12:27:51.505	-0.44294083	4.695173	8.504464	-0.15868202	0.05206038	-0.037543777	-0.11972594	3.6137207	9.115758	Walking_Type
12:27:51.530	-0.44294083	4.695173	8.504464	-0.15868202	0.05206038	-0.037543777	-0.11972594	3.6137207	9.115758	Walking_Type
12:27:51.551	0.9217958	3.668029	9.14613	0.1626331	-0.54536587	-0.18231885	-0.11936149	3.751092	9.060102	Walking_Type
12:27:51.571	0.9217958	3.668029	9.14613	0.1626331	-0.54536587	-0.18231885	-0.11936149	3.751092	9.060102	Walking_Type
12:27:51.592	0.9217958	3.668029	9.14613	0.1626331	-0.54536587	-0.18231885	-0.11936149	3.751092	9.060102	Walking_Type
12:27:51.616	0.9217958	3.668029	9.14613	0.1626331	-0.54536587	-0.18231885	-0.11936149	3.751092	9.060102	Walking_Type
12:27:51.639	0.9217958	3.668029	9.14613	0.1626331	-0.54536587	-0.18231885	-0.11936149	3.751092	9.060102	Walking_Type
12:27:51.660	0.9217958	3.668029	9.14613	0.1626331	-0.54536587	-0.18231885	-0.11936149	3.751092	9.060102	Walking_Type
12:27:51.681	0.9217958	3.668029	9.14613	0.1626331	-0.54536587	-0.18231885	-0.11936149	3.751092	9.060102	Walking_Type
12:27:51.702	0.9217958	3.668029	9.14613	0.1626331	-0.54536587	-0.18231885	-0.11936149	3.751092	9.060102	Walking_Type
12:27:51.724	0.50998056	2.3392065	8.58587	-0.34805027	-0.3511107	-0.30327016	0.13579836	3.4347718	9.184458	Walking_Type
12:27:51.745	0.50998056	2.3392065	8.58587	-0.34805027	-0.3511107	-0.30327016	0.13579836	3.4347718	9.184458	Walking_Type
12:27:51.767	0.50998056	2.3392065	8.58587	-0.34805027	-0.3511107	-0.30327016	0.13579836	3.4347718	9.184458	Walking_Type
12:27:51.789	0.50998056	2.3392065	8.58587	-0.34805027	-0.3511107	-0.30327016	0.13579836	3.4347718	9.184458	Walking_Type
12:27:51.811	0.50998056	2.3392065	8.58587	-0.34805027	-0.3511107	-0.30327016	0.13579836	3.4347718	9.184458	Walking_Type
12:27:51.835	0.50998056	2.3392065	8.58587	-0.34805027	-0.3511107	-0.30327016	0.13579836	3.4347718	9.184458	Walking_Type
12:27:51.858	0.50998056	2.3392065	8.58587	-0.34805027	-0.3511107	-0.30327016	0.13579836	3.4347718	9.184458	Walking_Type
12:27:51.882	0.50998056	2.3392065	8.58587	-0.34805027	-0.3511107	-0.30327016	0.13579836	3.4347718	9.184458	Walking_Type
12:27:51.905	0.63208854	2.9138324	7.6185822	-0.24725747	0.0056346213	-0.13283876	0.18933286	3.0948281	9.303577	Walking_Type
12:27:51.928	0.63208854	2.9138324	7.6185822	-0.24725747	0.0056346213	-0.13283876	0.18933286	3.0948281	9.303577	Walking_Type
12:27:51.949	0.63208854	2.9138324	7.6185822	-0.24725747	0.0056346213	-0.13283876	0.18933286	3.0948281	9.303577	Walking_Type
12:27:51.973	0.63208854	2.9138324	7.6185822	-0.24725747	0.0056346213	-0.13283876	0.18933286	3.0948281	9.303577	Walking_Type
12:27:51.996	0.63208854	2.9138324	7.6185822	-0.24725747	0.0056346213	-0.13283876	0.18933286	3.0948281	9.303577	Walking_Type
12:27:52.019	0.63208854	2.9138324	7.6185822	-0.24725747	0.0056346213	-0.13283876	0.18933286	3.0948281	9.303577	Walking_Type
12:27:52.059	0.63208854	2.9138324	7.6185822	-0.24725747	0.0056346213	-0.13283876	0.18933286	3.0948281	9.303577	Walking_Type
12:27:52.089	-0.12929083	4.06069	9.421472	0.081998885	0.22249177	0.1738156	0.09628155	2.888898	9.370986	Walking_Type
12:27:52.112	-0.12929083	4.06069	9.421472	0.081998885	0.22249177	0.1738156	0.09628155	2.888898	9.370986	Walking_Type
12:27:52.135	-0.12929083	4.06069	9.421472	0.081998885	0.22249177	0.1738156	0.09628155	2.888898	9.370986	Walking_Type
12:27:52.158	-0.12929083	4.06069	9.421472	0.081998885	0.22249177	0.1738156	0.09628155	2.888898	9.370986	Walking_Type
12:27:52.181	-0.12929083	4.06069	9.421472	0.081998885	0.22249177	0.1738156	0.09628155	2.888898	9.370986	Walking_Type
12:27:52.205	-0.12929083	4.06069	9.421472	0.081998885	0.22249177	0.1738156	0.09628155	2.888898	9.370986	Walking_Type
12:27:52.228	-0.12929083	4.06069	9.421472	0.081998885	0.22249177	0.1738156	0.09628155	2.888898	9.370986	Walking_Type
12:27:52.250	-0.12929083	4.06069	9.421472	0.081998885	0.22249177	0.1738156	0.09628155	2.888898	9.370986	Walking_Type
12:27:52.273	-0.46209505	2.17879	11.372806	-0.22832066	0.055114705	0.45298102	0.09693266	3.0116813	9.332243	Walking_Type
12:27:52.295	-0.46209505	2.17879	11.372806	-0.22832066	0.055114705	0.45298102	0.09693266	3.0116813	9.332243	Walking_Type
12:27:52.318	-0.46209505	2.17879	11.372806	-0.22832066	0.055114705	0.45298102	0.09693266	3.0116813	9.332243	Walking_Type
12:27:52.341	-0.46209505	2.17879	11.372806	-0.22832066	0.055114705	0.45298102	0.09693266	3.0116813	9.332243	Walking_Type
12:27:52.364	-0.46209505	2.17879	11.372806	-0.22832066	0.055114705	0.45298102	0.09693266	3.0116813	9.332243	Walking_Type
12:27:52.385	-0.46209505	2.17879	11.372806	-0.22832066	0.055114705	0.45298102	0.09693266	3.0116813	9.332243	Walking_Type
12:27:52.408	-0.46209505	2.17879	11.372806	-0.22832066	0.055114705	0.45298102	0.09693266	3.0116813	9.332243	Walking_Type
12:27:52.432	-0.46209505	2.17879	11.372806	-0.22832066	0.055114705	0.45298102	0.09693266	3.0116813	9.332243	Walking_Type
12:27:52.455	0.19633053	2.3990633	8.470944	0.1345333	0.03678875	0.03209486	0.08695633	3.1337907	9.292049	Walking_Type
12:27:52.479	0.19633053	2.3990633	8.470944	0.1345333	0.03678875	0.03209486	0.08695633	3.1337907	9.292049	Walking_Type
12:27:52.502	0.19633053	2.3990633	8.470944	0.1345333	0.03678875	0.03209486	0.08695633	3.1337907	9.292049	Walking_Type
12:27:52.524	0.19633053	2.3990633	8.470944	0.1345333	0.03678875	0.03209486	0.08695633	3.1337907	9.292049	Walking_Type
12:27:52.562	0.19633053	2.3990633	8.470944	0.1345333	0.03678875	0.03209486	0.08695633	3.1337907	9.292049	Walking_Type
12:27:52.585	0.19633053	2.3990633	8.470944	0.1345333	0.03678875	0.03209486	0.08695633	3.1337907	9.292049	Walking_Type
12:27:52.607	0.19633053	2.3990633	8.470944	0.1345333	0.03678875	0.03209486	0.08695633	3.1337907	9.292049	Walking_Type
12:27:52.631	0.083799616	3.3615618	8.566715	-0.4738885	0.097875275	0.21046752	0.24700046	3.2142937	9.261625	Walking_Type
12:27:52.654	0.083799616	3.3615618	8.566715	-0.4738885	0.097875275	0.21046752	0.24700046	3.2142937	9.261625	Walking_Type
12:27:52.678	0.083799616	3.3615618	8.566715	-0.4738885	0.097875275	0.21046752	0.24700046	3.2142937	9.261625	Walking_Type
12:27:52.701	0.083799616	3.3615618	8.566715	-0.4738885	0.097875275	0.21046752	0.24700046	3.2142937	9.261625	Walking_Type
12:27:52.724	0.083799616	3.3615618	8.566715	-0.4738885	0.097875275	0.21046752	0.24700046	3.2142937	9.261625	Walking_Type
12:27:52.747	0.083799616	3.3615618	8.566715	-0.4738885	0.097875275	0.21046752	0.24700046	3.2142937	9.261625	Walking_Type
12:27:52.770	0.083799616	3.3615618	8.566715	-0.4738885	0.097875275	0.21046752	0.24700046	3.2142937	9.261625	Walking_Type
12:27:52.793	0.10774237	3.3352249	11.171686	-0.20144258	-0.08904949	-0.16277115	0.14397682	3.042931	9.321492	Walking_Type
12:27:52.816	0.10774237	3.3352249	11.171686	-0.20144258	-0.08904949	-0.16277115	0.14397682	3.042931	9.321492	Walking_Type
12:27:52.838	0.10774237	3.3352249	11.171686	-0.20144258	-0.08904949	-0.16277115	0.14397682	3.042931	9.321492	Walking_Type
12:27:52.860	0.10774237	3.3352249	11.171686	-0.20144258	-0.08904949	-0.16277115	0.14397682	3.042931	9.321492	Walking_Type
12:27:52.881	0.10774237	3.3352249	11.171686	-0.20144258	-0.08904949	-0.16277115	0.14397682	3.042931	9.321492	Walking_Type
12:27:52.903	0.10774237	3.3352249	11.171686	-0.20144258	-0.08904949	-0.16277115	0.14397682	3.042931	9.321492	Walking_Type
12:27:52.923	0.10774237	3.3352249	11.171686	-0.20144258	-0.08904949	-0.16277115	0.14397682	3.042931	9.321492	Walking_Type
12:27:52.945	0.10774237	3.3352249	11.171686	-0.20144258	-0.08904949	-0.16277115	0.14397682	3.042931	9.321492	Walking_Type
12:27:52.968	0.10774237	3.3352249	11.171686	-0.20144258	-0.08904949	-0.16277115	0.14397682	3.042931	9.321492	Walking_Type
12:27:52.991	0.6153286	2.2003386	8.650515	0.5193784	-0.3211783	-0.18231885	0.36371937	3.1103985	9.293197	Walking_Type
12:27:53.012	0.6153286	2.2003386	8.650515	0.5193784	-0.3211783	-0.18231885	0.36371937	3.1103985	9.293197	Walking_Type
12:27:53.033	0.6153286	2.2003386	8.650515	0.5193784	-0.3211783	-0.18231885	0.36371937	3.1103985	9.293197	Walking_Type
12:27:53.060	0.6153286	2.2003386	8.650515	0.5193784	-0.3211783	-0.18231885	0.36371937	3.1103985	9.293197	Walking_Type
12:27:53.081	0.6153286	2.2003386	8.650515	0.5193784	-0.3211783	-0.18231885	0.36371937	3.1103985	9.293197	Walking_Type
12:27:53.103	0.6153286	2.2003386	8.650515	0.5193784	-0.3211783	-0.18231885	0.36371937	3.1103985	9.293197	Walking_Type
12:27:53.124	0.6153286	2.2003386	8.650515	0.5193784	-0.3211783	-0.18231885	0.36371937	3.1103985	9.293197	Walking_Type
12:27:53.148	0.6153286	2.2003386	8.650515	0.5193784	-0.3211783	-0.18231885	0.36371937	3.1103985	9.293197	Walking_Type
12:27:53.171	0.4668836	2.6983478	8.013638	-0.10003895	0.122309886	-0.11329107	0.46915078	3.0187063	9.318674	Walking_Type
12:27:53.194	0.4668836	2.6983478	8.013638	-0.10003895	0.122309886	-0.11329107	0.46915078	3.0187063	9.318674	Walking_Type
12:27:53.215	0.4668836	2.6983478	8.013638	-0.10003895	0.122309886	-0.11329107	0.46915078	3.0187063	9.318674	Walking_Type
12:27:53.237	0.4668836	2.6983478	8.013638	-0.10003895	0.122309886	-0.11329107	0.46915078	3.0187063	9.318674	Walking_Type
12:27:53.257	0.4668836	2.6983478	8.013638	-0.10003895	0.122309886	-0.11329107	0.46915078	3.0187063	9.318674	Walking_Type
12:27:53.277	0.4668836	2.6983478	8.013638	-0.10003895	0.122309886	-0.11329107	0.46915078	3.0187063	9.318674	Walking_Type
12:27:53.299	0.4668836	2.6983478	8.013638	-0.10003895	0.122309886	-0.11329107	0.46915078	3.0187063	9.318674	Walking_Type
12:27:53.320	0.4668836	2.6983478	8.013638	-0.10003895	0.122309886	-0.11329107	0.46915078	3.0187063	9.318674	Walking_Type
12:27:53.342	0.6440599	3.632115	8.640938	-0.19716653	0.3611582	0.12555724	0.29273504	2.9987364	9.332323	Walking_Type
12:27:53.365	0.6440599	3.632115	8.640938	-0.19716653	0.3611582	0.12555724	0.29273504	2.9987364	9.332323	Walking_Type
12:27:53.387	0.6440599	3.632115	8.640938	-0.19716653	0.3611582	0.12555724	0.29273504	2.9987364	9.332323	Walking_Type
12:27:53.408	0.6440599	3.632115	8.640938	-0.19716653	0.3611582	0.12555724	0.29273504	2.9987364	9.332323	Walking_Type
12:27:53.429	0.6440599	3.632115	8.640938	-0.19716653	0.3611582	0.12555724	0.29273504	2.9987364	9.332323	Walking_Type
12:27:53.461	0.6440599	3.632115	8.640938	-0.19716653	0.3611582	0.12555724	0.29273504	2.9987364	9.332323	Walking_Type
12:27:53.482	0.6440599	3.632115	8.640938	-0.19716653	0.3611582	0.12555724	0.29273504	2.9987364	9.332323	Walking_Type
12:27:53.504	0.6440599	3.632115	8.640938	-0.19716653	0.3611582	0.12555724	0.29273504	2.9987364	9.332323	Walking_Type
12:27:53.526	-1.2330515	3.4525442	10.077502	-0.36210015	-0.17701408	0.13899627	-0.3461272	2.7900639	9.395004	Walking_Type
12:27:53.549	-1.2330515	3.4525442	10.077502	-0.36210015	-0.17701408	0.13899627	-0.3461272	2.7900639	9.395004	Walking_Type
12:27:53.572	-1.2330515	3.4525442	10.077502	-0.36210015	-0.17701408	0.13899627	-0.3461272	2.7900639	9.395004	Walking_Type
12:27:53.595	-1.2330515	3.4525442	10.077502	-0.36210015	-0.17701408	0.13899627	-0.3461272	2.7900639	9.395004	Walking_Type
12:27:53.618	-1.2330515	3.4525442	10.077502	-0.36210015	-0.17701408	0.13899627	-0.3461272	2.7900639	9.395004	Walking_Type
12:27:53.640	-1.2330515	3.4525442	10.077502	-0.36210015	-0.17701408	0.13899627	-0.3461272	2.7900639	9.395004	Walking_Type
12:27:53.662	-1.2330515	3.4525442	10.077502	-0.36210015	-0.17701408	0.13899627	-0.3461272	2.7900639	9.395004	Walking_Type
12:27:53.683	-1.2330515	3.4525442	10.077502	-0.36210015	-0.17701408	0.13899627	-0.3461272	2.7900639	9.395004	Walking_Type
12:27:53.704	-0.88588166	1.8052832	7.7311134	-0.07682608	0.26158717	0.44870496	-0.16009074	2.5632293	9.464386	Walking_Type
12:27:53.726	-0.88588166	1.8052832	7.7311134	-0.07682608	0.26158717	0.44870496	-0.16009074	2.5632293	9.464386	Walking_Type
12:27:53.749	-0.88588166	1.8052832	7.7311134	-0.07682608	0.26158717	0.44870496	-0.16009074	2.5632293	9.464386	Walking_Type
12:27:53.772	-0.88588166	1.8052832	7.7311134	-0.07682608	0.26158717	0.44870496	-0.16009074	2.5632293	9.464386	Walking_Type
12:27:53.794	-0.88588166	1.8052832	7.7311134	-0.07682608	0.26158717	0.44870496	-0.16009074	2.5632293	9.464386	Walking_Type
12:27:53.815	-0.88588166	1.8052832	7.7311134	-0.07682608	0.26158717	0.44870496	-0.16009074	2.5632293	9.464386	Walking_Type
12:27:53.836	-0.88588166	1.8052832	7.7311134	-0.07682608	0.26158717	0.44870496	-0.16009074	2.5632293	9.464386	Walking_Type
12:27:53.857	-0.88588166	1.8052832	7.7311134	-0.07682608	0.26158717	0.44870496	-0.16009074	2.5632293	9.464386	Walking_Type
12:27:53.881	-0.083799616	2.5714512	9.653716	-0.5361967	0.22004832	0.22573914	-0.24064042	2.4761617	9.485837	Walking_Type
12:27:53.903	-0.083799616	2.5714512	9.653716	-0.5361967	0.22004832	0.22573914	-0.24064042	2.4761617	9.485837	Walking_Type
12:27:53.924	-0.083799616	2.5714512	9.653716	-0.5361967	0.22004832	0.22573914	-0.24064042	2.4761617	9.485837	Walking_Type
12:27:53.947	-0.083799616	2.5714512	9.653716	-0.5361967	0.22004832	0.22573914	-0.24064042	2.4761617	9.485837	Walking_Type
12:27:53.970	-0.083799616	2.5714512	9.653716	-0.5361967	0.22004832	0.22573914	-0.24064042	2.4761617	9.485837	Walking_Type
12:27:53.993	-0.083799616	2.5714512	9.653716	-0.5361967	0.22004832	0.22573914	-0.24064042	2.4761617	9.485837	Walking_Type
12:27:54.017	-0.083799616	2.5714512	9.653716	-0.5361967	0.22004832	0.22573914	-0.24064042	2.4761617	9.485837	Walking_Type
12:27:54.040	-0.083799616	2.5714512	9.653716	-0.5361967	0.22004832	0.22573914	-0.24064042	2.4761617	9.485837	Walking_Type
12:27:54.061	-0.3519584	3.354379	10.412702	0.31412768	0.17056824	0.016823228	-0.36253133	2.6002157	9.448694	Walking_Type
12:27:54.082	-0.3519584	3.354379	10.412702	0.31412768	0.17056824	0.016823228	-0.36253133	2.6002157	9.448694	Walking_Type
12:27:54.103	-0.3519584	3.354379	10.412702	0.31412768	0.17056824	0.016823228	-0.36253133	2.6002157	9.448694	Walking_Type
12:27:54.124	-0.3519584	3.354379	10.412702	0.31412768	0.17056824	0.016823228	-0.36253133	2.6002157	9.448694	Walking_Type
12:27:54.149	-0.3519584	3.354379	10.412702	0.31412768	0.17056824	0.016823228	-0.36253133	2.6002157	9.448694	Walking_Type
12:27:54.171	-0.3519584	3.354379	10.412702	0.31412768	0.17056824	0.016823228	-0.36253133	2.6002157	9.448694	Walking_Type
12:27:54.194	-0.3519584	3.354379	10.412702	0.31412768	0.17056824	0.016823228	-0.36253133	2.6002157	9.448694	Walking_Type
12:27:54.217	-0.3519584	3.354379	10.412702	0.31412768	0.17056824	0.016823228	-0.36253133	2.6002157	9.448694	Walking_Type
12:27:54.241	-0.24900457	1.6879637	12.335304	-0.23320758	-0.124479674	-0.101073764	-0.01616826	2.5349338	9.473343	Walking_Type
12:27:54.262	-0.24900457	1.6879637	12.335304	-0.23320758	-0.124479674	-0.101073764	-0.01616826	2.5349338	9.473343	Walking_Type
12:27:54.283	-0.24900457	1.6879637	12.335304	-0.23320758	-0.124479674	-0.101073764	-0.01616826	2.5349338	9.473343	Walking_Type
12:27:54.307	-0.24900457	1.6879637	12.335304	-0.23320758	-0.124479674	-0.101073764	-0.01616826	2.5349338	9.473343	Walking_Type
12:27:54.328	-0.24900457	1.6879637	12.335304	-0.23320758	-0.124479674	-0.101073764	-0.01616826	2.5349338	9.473343	Walking_Type
12:27:54.350	-0.24900457	1.6879637	12.335304	-0.23320758	-0.124479674	-0.101073764	-0.01616826	2.5349338	9.473343	Walking_Type
12:27:54.371	-0.24900457	1.6879637	12.335304	-0.23320758	-0.124479674	-0.101073764	-0.01616826	2.5349338	9.473343	Walking_Type
12:27:54.393	-0.24900457	1.6879637	12.335304	-0.23320758	-0.124479674	-0.101073764	-0.01616826	2.5349338	9.473343	Walking_Type
12:27:54.415	-0.5650489	2.0806248	9.14613	0.041070916	0.36360165	-0.032656856	-0.38521546	2.7250621	9.412545	Walking_Type
12:27:54.437	-0.5650489	2.0806248	9.14613	0.041070916	0.36360165	-0.032656856	-0.38521546	2.7250621	9.412545	Walking_Type
12:27:54.458	-0.5650489	2.0806248	9.14613	0.041070916	0.36360165	-0.032656856	-0.38521546	2.7250621	9.412545	Walking_Type
12:27:54.480	-0.5650489	2.0806248	9.14613	0.041070916	0.36360165	-0.032656856	-0.38521546	2.7250621	9.412545	Walking_Type
12:27:54.502	-0.5650489	2.0806248	9.14613	0.041070916	0.36360165	-0.032656856	-0.38521546	2.7250621	9.412545	Walking_Type
12:27:54.523	-0.5650489	2.0806248	9.14613	0.041070916	0.36360165	-0.032656856	-0.38521546	2.7250621	9.412545	Walking_Type
12:27:54.551	-0.5650489	2.0806248	9.14613	0.041070916	0.36360165	-0.032656856	-0.38521546	2.7250621	9.412545	Walking_Type
12:27:54.572	-0.5650489	2.0806248	9.14613	0.041070916	0.36360165	-0.032656856	-0.38521546	2.7250621	9.412545	Walking_Type
12:27:54.594	0.45730647	2.7582045	9.859624	-0.46411467	-0.4488491	-0.19392528	-0.19782215	2.51307	9.477116	Walking_Type
12:27:54.615	0.45730647	2.7582045	9.859624	-0.46411467	-0.4488491	-0.19392528	-0.19782215	2.51307	9.477116	Walking_Type
12:27:54.637	0.45730647	2.7582045	9.859624	-0.46411467	-0.4488491	-0.19392528	-0.19782215	2.51307	9.477116	Walking_Type
12:27:54.659	0.45730647	2.7582045	9.859624	-0.46411467	-0.4488491	-0.19392528	-0.19782215	2.51307	9.477116	Walking_Type
12:27:54.683	0.45730647	2.7582045	9.859624	-0.46411467	-0.4488491	-0.19392528	-0.19782215	2.51307	9.477116	Walking_Type
12:27:54.705	0.45730647	2.7582045	9.859624	-0.46411467	-0.4488491	-0.19392528	-0.19782215	2.51307	9.477116	Walking_Type
12:27:54.727	0.45730647	2.7582045	9.859624	-0.46411467	-0.4488491	-0.19392528	-0.19782215	2.51307	9.477116	Walking_Type
12:27:54.748	0.45730647	2.7582045	9.859624	-0.46411467	-0.4488491	-0.19392528	-0.19782215	2.51307	9.477116	Walking_Type
12:27:54.769	0.45730647	2.7582045	9.859624	-0.46411467	-0.4488491	-0.19392528	-0.19782215	2.51307	9.477116	Walking_Type
12:27:54.791	-0.5698374	3.0886145	11.162109	0.3788794	0.10581652	0.14143974	-0.096793815	2.540911	9.471261	Walking_Type
12:27:54.812	-0.5698374	3.0886145	11.162109	0.3788794	0.10581652	0.14143974	-0.096793815	2.540911	9.471261	Walking_Type
12:27:54.841	-0.5698374	3.0886145	11.162109	0.3788794	0.10581652	0.14143974	-0.096793815	2.540911	9.471261	Walking_Type
12:27:54.861	-0.5698374	3.0886145	11.162109	0.3788794	0.10581652	0.14143974	-0.096793815	2.540911	9.471261	Walking_Type
12:27:54.881	-0.5698374	3.0886145	11.162109	0.3788794	0.10581652	0.14143974	-0.096793815	2.540911	9.471261	Walking_Type
12:27:54.902	-0.5698374	3.0886145	11.162109	0.3788794	0.10581652	0.14143974	-0.096793815	2.540911	9.471261	Walking_Type
12:27:54.925	-0.5698374	3.0886145	11.162109	0.3788794	0.10581652	0.14143974	-0.096793815	2.540911	9.471261	Walking_Type
12:27:54.948	-0.5698374	3.0886145	11.162109	0.3788794	0.10581652	0.14143974	-0.096793815	2.540911	9.471261	Walking_Type
12:27:54.971	-0.15083931	1.23784	10.716774	0.12598118	-0.08294084	0.1634309	-0.26319322	2.3954575	9.5059395	Walking_Type
12:27:54.994	-0.15083931	1.23784	10.716774	0.12598118	-0.08294084	0.1634309	-0.26319322	2.3954575	9.5059395	Walking_Type
12:27:55.016	-0.15083931	1.23784	10.716774	0.12598118	-0.08294084	0.1634309	-0.26319322	2.3954575	9.5059395	Walking_Type
12:27:55.038	-0.15083931	1.23784	10.716774	0.12598118	-0.08294084	0.1634309	-0.26319322	2.3954575	9.5059395	Walking_Type
12:27:55.060	-0.15083931	1.23784	10.716774	0.12598118	-0.08294084	0.1634309	-0.26319322	2.3954575	9.5059395	Walking_Type
12:27:55.081	-0.15083931	1.23784	10.716774	0.12598118	-0.08294084	0.1634309	-0.26319322	2.3954575	9.5059395	Walking_Type
12:27:55.103	-0.15083931	1.23784	10.716774	0.12598118	-0.08294084	0.1634309	-0.26319322	2.3954575	9.5059395	Walking_Type
12:27:55.126	-0.15083931	1.23784	10.716774	0.12598118	-0.08294084	0.1634309	-0.26319322	2.3954575	9.5059395	Walking_Type
12:27:55.150	-0.5865973	2.1716073	9.651321	-0.047504548	-0.1629642	0.082185805	-0.2279976	2.332582	9.522472	Walking_Type
12:27:55.173	-0.5865973	2.1716073	9.651321	-0.047504548	-0.1629642	0.082185805	-0.2279976	2.332582	9.522472	Walking_Type
12:27:55.196	-0.5865973	2.1716073	9.651321	-0.047504548	-0.1629642	0.082185805	-0.2279976	2.332582	9.522472	Walking_Type
12:27:55.219	-0.5865973	2.1716073	9.651321	-0.047504548	-0.1629642	0.082185805	-0.2279976	2.332582	9.522472	Walking_Type
12:27:55.243	-0.5865973	2.1716073	9.651321	-0.047504548	-0.1629642	0.082185805	-0.2279976	2.332582	9.522472	Walking_Type
12:27:55.264	-0.5865973	2.1716073	9.651321	-0.047504548	-0.1629642	0.082185805	-0.2279976	2.332582	9.522472	Walking_Type
12:27:55.287	-0.5865973	2.1716073	9.651321	-0.047504548	-0.1629642	0.082185805	-0.2279976	2.332582	9.522472	Walking_Type
12:27:55.311	-0.5865973	2.1716073	9.651321	-0.047504548	-0.1629642	0.082185805	-0.2279976	2.332582	9.522472	Walking_Type
12:27:55.335	-0.505192	3.0335462	8.7822	0.034351394	-0.23199196	0.28865826	-0.07130871	2.3846495	9.512032	Walking_Type
12:27:55.359	-0.505192	3.0335462	8.7822	0.034351394	-0.23199196	0.28865826	-0.07130871	2.3846495	9.512032	Walking_Type
12:27:55.385	-0.505192	3.0335462	8.7822	0.034351394	-0.23199196	0.28865826	-0.07130871	2.3846495	9.512032	Walking_Type
12:27:55.407	-0.505192	3.0335462	8.7822	0.034351394	-0.23199196	0.28865826	-0.07130871	2.3846495	9.512032	Walking_Type
12:27:55.431	-0.505192	3.0335462	8.7822	0.034351394	-0.23199196	0.28865826	-0.07130871	2.3846495	9.512032	Walking_Type
12:27:55.454	-0.505192	3.0335462	8.7822	0.034351394	-0.23199196	0.28865826	-0.07130871	2.3846495	9.512032	Walking_Type
12:27:55.477	-0.505192	3.0335462	8.7822	0.034351394	-0.23199196	0.28865826	-0.07130871	2.3846495	9.512032	Walking_Type
12:27:55.500	0.76137936	3.0550947	10.795785	0.11132042	-0.45862296	-0.0564806	0.31606916	2.6405015	9.439186	Walking_Type
12:27:55.523	0.76137936	3.0550947	10.795785	0.11132042	-0.45862296	-0.0564806	0.31606916	2.6405015	9.439186	Walking_Type
12:27:55.546	0.76137936	3.0550947	10.795785	0.11132042	-0.45862296	-0.0564806	0.31606916	2.6405015	9.439186	Walking_Type
12:27:55.569	0.76137936	3.0550947	10.795785	0.11132042	-0.45862296	-0.0564806	0.31606916	2.6405015	9.439186	Walking_Type
12:27:55.592	0.76137936	3.0550947	10.795785	0.11132042	-0.45862296	-0.0564806	0.31606916	2.6405015	9.439186	Walking_Type
12:27:55.615	0.76137936	3.0550947	10.795785	0.11132042	-0.45862296	-0.0564806	0.31606916	2.6405015	9.439186	Walking_Type
12:27:55.638	0.76137936	3.0550947	10.795785	0.11132042	-0.45862296	-0.0564806	0.31606916	2.6405015	9.439186	Walking_Type
12:27:55.661	0.76137936	3.0550947	10.795785	0.11132042	-0.45862296	-0.0564806	0.31606916	2.6405015	9.439186	Walking_Type
12:27:55.684	1.3360053	1.2665714	8.521224	0.23899126	-0.42685798	-0.00516792	0.76238227	2.8655264	9.347615	Walking_Type
12:27:55.708	1.3360053	1.2665714	8.521224	0.23899126	-0.42685798	-0.00516792	0.76238227	2.8655264	9.347615	Walking_Type
12:27:55.731	1.3360053	1.2665714	8.521224	0.23899126	-0.42685798	-0.00516792	0.76238227	2.8655264	9.347615	Walking_Type
12:27:55.754	1.3360053	1.2665714	8.521224	0.23899126	-0.42685798	-0.00516792	0.76238227	2.8655264	9.347615	Walking_Type
12:27:55.775	1.3360053	1.2665714	8.521224	0.23899126	-0.42685798	-0.00516792	0.76238227	2.8655264	9.347615	Walking_Type
12:27:55.798	1.3360053	1.2665714	8.521224	0.23899126	-0.42685798	-0.00516792	0.76238227	2.8655264	9.347615	Walking_Type
12:27:55.822	1.3360053	1.2665714	8.521224	0.23899126	-0.42685798	-0.00516792	0.76238227	2.8655264	9.347615	Walking_Type
12:27:55.860	1.5658557	2.6025767	7.620977	-0.087821655	-0.051786713	0.23062606	1.0832535	2.8322582	9.326052	Walking_Type
12:27:55.883	1.5658557	2.6025767	7.620977	-0.087821655	-0.051786713	0.23062606	1.0832535	2.8322582	9.326052	Walking_Type
12:27:55.905	1.5658557	2.6025767	7.620977	-0.087821655	-0.051786713	0.23062606	1.0832535	2.8322582	9.326052	Walking_Type
12:27:55.926	1.5658557	2.6025767	7.620977	-0.087821655	-0.051786713	0.23062606	1.0832535	2.8322582	9.326052	Walking_Type
12:27:55.947	1.5658557	2.6025767	7.620977	-0.087821655	-0.051786713	0.23062606	1.0832535	2.8322582	9.326052	Walking_Type
12:27:55.968	1.5658557	2.6025767	7.620977	-0.087821655	-0.051786713	0.23062606	1.0832535	2.8322582	9.326052	Walking_Type
12:27:55.991	1.5658557	2.6025767	7.620977	-0.087821655	-0.051786713	0.23062606	1.0832535	2.8322582	9.326052	Walking_Type
12:27:56.013	1.5658557	2.6025767	7.620977	-0.087821655	-0.051786713	0.23062606	1.0832535	2.8322582	9.326052	Walking_Type
12:27:56.034	1.5490957	3.8188684	9.205987	-0.26191825	0.51937234	0.13227676	1.0510458	2.5966718	9.39803	Walking_Type
12:27:56.058	1.5490957	3.8188684	9.205987	-0.26191825	0.51937234	0.13227676	1.0510458	2.5966718	9.39803	Walking_Type
12:27:56.080	1.5490957	3.8188684	9.205987	-0.26191825	0.51937234	0.13227676	1.0510458	2.5966718	9.39803	Walking_Type
12:27:56.102	1.5490957	3.8188684	9.205987	-0.26191825	0.51937234	0.13227676	1.0510458	2.5966718	9.39803	Walking_Type
12:27:56.125	1.5490957	3.8188684	9.205987	-0.26191825	0.51937234	0.13227676	1.0510458	2.5966718	9.39803	Walking_Type
12:27:56.146	1.5490957	3.8188684	9.205987	-0.26191825	0.51937234	0.13227676	1.0510458	2.5966718	9.39803	Walking_Type
12:27:56.167	1.5490957	3.8188684	9.205987	-0.26191825	0.51937234	0.13227676	1.0510458	2.5966718	9.39803	Walking_Type
12:27:56.191	1.5490957	3.8188684	9.205987	-0.26191825	0.51937234	0.13227676	1.0510458	2.5966718	9.39803	Walking_Type
12:27:56.212	0.3902668	3.641692	9.105427	0.15652445	0.68919283	0.13716368	0.32266918	3.0588906	9.311791	Walking_Type
12:27:56.233	0.3902668	3.641692	9.105427	0.15652445	0.68919283	0.13716368	0.32266918	3.0588906	9.311791	Walking_Type
12:27:56.254	0.3902668	3.641692	9.105427	0.15652445	0.68919283	0.13716368	0.32266918	3.0588906	9.311791	Walking_Type
12:27:56.278	0.3902668	3.641692	9.105427	0.15652445	0.68919283	0.13716368	0.32266918	3.0588906	9.311791	Walking_Type
12:27:56.302	0.3902668	3.641692	9.105427	0.15652445	0.68919283	0.13716368	0.32266918	3.0588906	9.311791	Walking_Type
12:27:56.325	0.3902668	3.641692	9.105427	0.15652445	0.68919283	0.13716368	0.32266918	3.0588906	9.311791	Walking_Type
12:27:56.347	0.3902668	3.641692	9.105427	0.15652445	0.68919283	0.13716368	0.32266918	3.0588906	9.311791	Walking_Type
12:27:56.368	0.3902668	3.641692	9.105427	0.15652445	0.68919283	0.13716368	0.32266918	3.0588906	9.311791	Walking_Type
12:27:56.389	0.3902668	3.641692	9.105427	0.15652445	0.68919283	0.13716368	0.32266918	3.0588906	9.311791	Walking_Type
12:27:56.410	-0.35435268	2.011191	6.65369	-0.22282287	0.2414286	-0.16216029	0.11850294	3.223598	9.260926	Walking_Type
12:27:56.432	-0.35435268	2.011191	6.65369	-0.22282287	0.2414286	-0.16216029	0.11850294	3.223598	9.260926	Walking_Type
12:27:56.453	-0.35435268	2.011191	6.65369	-0.22282287	0.2414286	-0.16216029	0.11850294	3.223598	9.260926	Walking_Type
12:27:56.474	-0.35435268	2.011191	6.65369	-0.22282287	0.2414286	-0.16216029	0.11850294	3.223598	9.260926	Walking_Type
12:27:56.495	-0.35435268	2.011191	6.65369	-0.22282287	0.2414286	-0.16216029	0.11850294	3.223598	9.260926	Walking_Type
12:27:56.516	-0.35435268	2.011191	6.65369	-0.22282287	0.2414286	-0.16216029	0.11850294	3.223598	9.260926	Walking_Type
12:27:56.536	-0.35435268	2.011191	6.65369	-0.22282287	0.2414286	-0.16216029	0.11850294	3.223598	9.260926	Walking_Type
12:27:56.557	-0.35435268	2.011191	6.65369	-0.22282287	0.2414286	-0.16216029	0.11850294	3.223598	9.260926	Walking_Type
12:27:56.578	-0.5123748	2.875524	7.405492	-0.32239392	-0.13303179	-0.2660074	-0.15657504	2.8152273	9.39257	Walking_Type
12:27:56.600	-0.5123748	2.875524	7.405492	-0.32239392	-0.13303179	-0.2660074	-0.15657504	2.8152273	9.39257	Walking_Type
12:27:56.622	-0.5123748	2.875524	7.405492	-0.32239392	-0.13303179	-0.2660074	-0.15657504	2.8152273	9.39257	Walking_Type
12:27:56.643	-0.5123748	2.875524	7.405492	-0.32239392	-0.13303179	-0.2660074	-0.15657504	2.8152273	9.39257	Walking_Type
12:27:56.665	-0.5123748	2.875524	7.405492	-0.32239392	-0.13303179	-0.2660074	-0.15657504	2.8152273	9.39257	Walking_Type
12:27:56.685	-0.5123748	2.875524	7.405492	-0.32239392	-0.13303179	-0.2660074	-0.15657504	2.8152273	9.39257	Walking_Type
12:27:56.707	-0.5123748	2.875524	7.405492	-0.32239392	-0.13303179	-0.2660074	-0.15657504	2.8152273	9.39257	Walking_Type
12:27:56.727	-0.5123748	2.875524	7.405492	-0.32239392	-0.13303179	-0.2660074	-0.15657504	2.8152273	9.39257	Walking_Type
12:27:56.747	-0.5123748	2.875524	7.405492	-0.32239392	-0.13303179	-0.2660074	-0.15657504	2.8152273	9.39257	Walking_Type
12:27:56.768	-0.39505535	3.7638	10.278622	-0.29673758	-0.30529577	-0.25745526	-0.26714307	2.746804	9.410318	Walking_Type
12:27:56.794	-0.39505535	3.7638	10.278622	-0.29673758	-0.30529577	-0.25745526	-0.26714307	2.746804	9.410318	Walking_Type
12:27:56.815	-0.39505535	3.7638	10.278622	-0.29673758	-0.30529577	-0.25745526	-0.26714307	2.746804	9.410318	Walking_Type
12:27:56.836	-0.39505535	3.7638	10.278622	-0.29673758	-0.30529577	-0.25745526	-0.26714307	2.746804	9.410318	Walking_Type
12:27:56.859	-0.39505535	3.7638	10.278622	-0.29673758	-0.30529577	-0.25745526	-0.26714307	2.746804	9.410318	Walking_Type
12:27:56.882	-0.39505535	3.7638	10.278622	-0.29673758	-0.30529577	-0.25745526	-0.26714307	2.746804	9.410318	Walking_Type
12:27:56.903	-0.39505535	3.7638	10.278622	-0.29673758	-0.30529577	-0.25745526	-0.26714307	2.746804	9.410318	Walking_Type
12:27:56.929	-0.39505535	3.7638	10.278622	-0.29673758	-0.30529577	-0.25745526	-0.26714307	2.746804	9.410318	Walking_Type
12:27:56.953	-0.18914771	1.3216397	11.631387	-0.6376004	0.09604268	-0.39245647	0.16577363	2.8018348	9.396416	Walking_Type
12:27:56.974	-0.18914771	1.3216397	11.631387	-0.6376004	0.09604268	-0.39245647	0.16577363	2.8018348	9.396416	Walking_Type
12:27:57.011	-0.18914771	1.3216397	11.631387	-0.6376004	0.09604268	-0.39245647	0.16577363	2.8018348	9.396416	Walking_Type
12:27:57.033	-0.18914771	1.3216397	11.631387	-0.6376004	0.09604268	-0.39245647	0.16577363	2.8018348	9.396416	Walking_Type
12:27:57.054	-0.18914771	1.3216397	11.631387	-0.6376004	0.09604268	-0.39245647	0.16577363	2.8018348	9.396416	Walking_Type
12:27:57.075	-0.18914771	1.3216397	11.631387	-0.6376004	0.09604268	-0.39245647	0.16577363	2.8018348	9.396416	Walking_Type
12:27:57.096	-0.18914771	1.3216397	11.631387	-0.6376004	0.09604268	-0.39245647	0.16577363	2.8018348	9.396416	Walking_Type
12:27:57.118	0.56265455	1.2546	9.529214	-0.47205588	-0.19289659	0.11028562	0.37551218	2.233989	9.541419	Walking_Type
12:27:57.140	0.56265455	1.2546	9.529214	-0.47205588	-0.19289659	0.11028562	0.37551218	2.233989	9.541419	Walking_Type
12:27:57.163	0.56265455	1.2546	9.529214	-0.47205588	-0.19289659	0.11028562	0.37551218	2.233989	9.541419	Walking_Type
12:27:57.185	0.56265455	1.2546	9.529214	-0.47205588	-0.19289659	0.11028562	0.37551218	2.233989	9.541419	Walking_Type
12:27:57.206	0.56265455	1.2546	9.529214	-0.47205588	-0.19289659	0.11028562	0.37551218	2.233989	9.541419	Walking_Type
12:27:57.227	0.56265455	1.2546	9.529214	-0.47205588	-0.19289659	0.11028562	0.37551218	2.233989	9.541419	Walking_Type
12:27:57.250	0.56265455	1.2546	9.529214	-0.47205588	-0.19289659	0.11028562	0.37551218	2.233989	9.541419	Walking_Type
12:27:57.271	0.56265455	1.2546	9.529214	-0.47205588	-0.19289659	0.11028562	0.37551218	2.233989	9.541419	Walking_Type
12:27:57.292	0.7541966	2.2242813	8.6984005	-0.47205588	-0.19289659	0.11028562	0.37551218	2.233989	9.541419	Walking_Type
12:27:57.313	0.7541966	2.2242813	8.6984005	-0.17151019	-0.23993321	-0.014330898	0.431682	2.2464151	9.536123	Walking_Type
12:27:57.334	0.7541966	2.2242813	8.6984005	-0.17151019	-0.23993321	-0.014330898	0.431682	2.2464151	9.536123	Walking_Type
12:27:57.354	0.7541966	2.2242813	8.6984005	-0.17151019	-0.23993321	-0.014330898	0.431682	2.2464151	9.536123	Walking_Type
12:27:57.376	0.7541966	2.2242813	8.6984005	-0.17151019	-0.23993321	-0.014330898	0.431682	2.2464151	9.536123	Walking_Type
12:27:57.398	0.7541966	2.2242813	8.6984005	-0.17151019	-0.23993321	-0.014330898	0.431682	2.2464151	9.536123	Walking_Type
12:27:57.420	0.7541966	2.2242813	8.6984005	-0.17151019	-0.23993321	-0.014330898	0.431682	2.2464151	9.536123	Walking_Type
12:27:57.443	0.7541966	2.2242813	8.6984005	-0.17151019	-0.23993321	-0.014330898	0.431682	2.2464151	9.536123	Walking_Type
12:27:57.465	0.7541966	2.2242813	8.6984005	-0.17151019	-0.23993321	-0.014330898	0.431682	2.2464151	9.536123	Walking_Type
12:27:57.488	0.117319465	3.2442424	10.278622	0.17118521	0.22127005	0.15548964	0.088152334	2.2569973	9.542985	Walking_Type
12:27:57.510	0.117319465	3.2442424	10.278622	0.17118521	0.22127005	0.15548964	0.088152334	2.2569973	9.542985	Walking_Type
12:27:57.533	0.117319465	3.2442424	10.278622	0.17118521	0.22127005	0.15548964	0.088152334	2.2569973	9.542985	Walking_Type
12:27:57.556	0.117319465	3.2442424	10.278622	0.17118521	0.22127005	0.15548964	0.088152334	2.2569973	9.542985	Walking_Type
12:27:57.576	0.117319465	3.2442424	10.278622	0.17118521	0.22127005	0.15548964	0.088152334	2.2569973	9.542985	Walking_Type
12:27:57.597	0.117319465	3.2442424	10.278622	0.17118521	0.22127005	0.15548964	0.088152334	2.2569973	9.542985	Walking_Type
12:27:57.619	0.117319465	3.2442424	10.278622	0.17118521	0.22127005	0.15548964	0.088152334	2.2569973	9.542985	Walking_Type
12:27:57.640	0.117319465	3.2442424	10.278622	0.17118521	0.22127005	0.15548964	0.088152334	2.2569973	9.542985	Walking_Type
12:27:57.667	0.6440599	1.0343267	11.051972	-0.035287242	-0.12081449	0.3314188	-0.16130957	2.6029987	9.453505	Walking_Type
12:27:57.688	0.6440599	1.0343267	11.051972	-0.035287242	-0.12081449	0.3314188	-0.16130957	2.6029987	9.453505	Walking_Type
12:27:57.709	0.6440599	1.0343267	11.051972	-0.035287242	-0.12081449	0.3314188	-0.16130957	2.6029987	9.453505	Walking_Type
12:27:57.730	0.6440599	1.0343267	11.051972	-0.035287242	-0.12081449	0.3314188	-0.16130957	2.6029987	9.453505	Walking_Type
12:27:57.753	0.6440599	1.0343267	11.051972	-0.035287242	-0.12081449	0.3314188	-0.16130957	2.6029987	9.453505	Walking_Type
12:27:57.776	0.6440599	1.0343267	11.051972	-0.035287242	-0.12081449	0.3314188	-0.16130957	2.6029987	9.453505	Walking_Type
12:27:57.797	0.6440599	1.0343267	11.051972	-0.035287242	-0.12081449	0.3314188	-0.16130957	2.6029987	9.453505	Walking_Type
12:27:57.820	0.6440599	1.0343267	11.051972	-0.035287242	-0.12081449	0.3314188	-0.16130957	2.6029987	9.453505	Walking_Type
12:27:57.842	0.45730647	2.482863	7.80773	0.21150231	-0.21672033	0.12738983	0.18271211	2.534499	9.471711	Walking_Type
12:27:57.864	0.45730647	2.482863	7.80773	0.21150231	-0.21672033	0.12738983	0.18271211	2.534499	9.471711	Walking_Type
12:27:57.885	0.45730647	2.482863	7.80773	0.21150231	-0.21672033	0.12738983	0.18271211	2.534499	9.471711	Walking_Type
12:27:57.907	0.45730647	2.482863	7.80773	0.21150231	-0.21672033	0.12738983	0.18271211	2.534499	9.471711	Walking_Type
12:27:57.928	0.45730647	2.482863	7.80773	0.21150231	-0.21672033	0.12738983	0.18271211	2.534499	9.471711	Walking_Type
12:27:57.950	0.45730647	2.482863	7.80773	0.21150231	-0.21672033	0.12738983	0.18271211	2.534499	9.471711	Walking_Type
12:27:57.973	0.45730647	2.482863	7.80773	0.21150231	-0.21672033	0.12738983	0.18271211	2.534499	9.471711	Walking_Type
12:27:57.996	0.45730647	2.482863	7.80773	0.21150231	-0.21672033	0.12738983	0.18271211	2.534499	9.471711	Walking_Type
12:27:58.019	0.31365	3.4836698	8.937828	0.021523226	0.03251269	-0.105349824	0.24456078	2.835301	9.384649	Walking_Type
12:27:58.042	0.31365	3.4836698	8.937828	0.021523226	0.03251269	-0.105349824	0.24456078	2.835301	9.384649	Walking_Type
12:27:58.065	0.31365	3.4836698	8.937828	0.021523226	0.03251269	-0.105349824	0.24456078	2.835301	9.384649	Walking_Type
12:27:58.088	0.31365	3.4836698	8.937828	0.021523226	0.03251269	-0.105349824	0.24456078	2.835301	9.384649	Walking_Type
12:27:58.110	0.31365	3.4836698	8.937828	0.021523226	0.03251269	-0.105349824	0.24456078	2.835301	9.384649	Walking_Type
12:27:58.131	0.31365	3.4836698	8.937828	0.021523226	0.03251269	-0.105349824	0.24456078	2.835301	9.384649	Walking_Type
12:27:58.152	0.31365	3.4836698	8.937828	0.021523226	0.03251269	-0.105349824	0.24456078	2.835301	9.384649	Walking_Type
12:27:58.183	0.31365	3.4836698	8.937828	0.021523226	0.03251269	-0.105349824	0.24456078	2.835301	9.384649	Walking_Type
12:27:58.204	1.3096683	3.3663504	8.825297	0.19928502	-0.47878152	-0.46637118	0.31280762	3.53707	9.141207	Walking_Type
12:27:58.233	1.3096683	3.3663504	8.825297	0.19928502	-0.47878152	-0.46637118	0.31280762	3.53707	9.141207	Walking_Type
12:27:58.255	1.3096683	3.3663504	8.825297	0.19928502	-0.47878152	-0.46637118	0.31280762	3.53707	9.141207	Walking_Type
12:27:58.276	1.3096683	3.3663504	8.825297	0.19928502	-0.47878152	-0.46637118	0.31280762	3.53707	9.141207	Walking_Type
12:27:58.297	1.3096683	3.3663504	8.825297	0.19928502	-0.47878152	-0.46637118	0.31280762	3.53707	9.141207	Walking_Type
12:27:58.318	1.3096683	3.3663504	8.825297	0.19928502	-0.47878152	-0.46637118	0.31280762	3.53707	9.141207	Walking_Type
12:27:58.340	1.3096683	3.3663504	8.825297	0.19928502	-0.47878152	-0.46637118	0.31280762	3.53707	9.141207	Walking_Type
12:27:58.361	1.3096683	3.3663504	8.825297	0.19928502	-0.47878152	-0.46637118	0.31280762	3.53707	9.141207	Walking_Type
12:27:58.382	0.9481328	1.733455	9.387952	-0.7218998	-0.07377786	-0.4608734	0.3100131	3.3284662	9.219305	Walking_Type
12:27:58.404	0.9481328	1.733455	9.387952	-0.7218998	-0.07377786	-0.4608734	0.3100131	3.3284662	9.219305	Walking_Type
12:27:58.425	0.9481328	1.733455	9.387952	-0.7218998	-0.07377786	-0.4608734	0.3100131	3.3284662	9.219305	Walking_Type
12:27:58.451	0.9481328	1.733455	9.387952	-0.7218998	-0.07377786	-0.4608734	0.3100131	3.3284662	9.219305	Walking_Type
12:27:58.472	0.9481328	1.733455	9.387952	-0.7218998	-0.07377786	-0.4608734	0.3100131	3.3284662	9.219305	Walking_Type
12:27:58.494	0.9481328	1.733455	9.387952	-0.7218998	-0.07377786	-0.4608734	0.3100131	3.3284662	9.219305	Walking_Type
12:27:58.514	0.9481328	1.733455	9.387952	-0.7218998	-0.07377786	-0.4608734	0.3100131	3.3284662	9.219305	Walking_Type
12:27:58.535	0.9481328	1.733455	9.387952	-0.7218998	-0.07377786	-0.4608734	0.3100131	3.3284662	9.219305	Walking_Type
12:27:58.556	0.7015225	2.5906053	8.293768	-0.31506354	0.2328765	-0.12917356	0.4676416	2.7675893	9.396389	Walking_Type
12:27:58.585	0.7015225	2.5906053	8.293768	-0.31506354	0.2328765	-0.12917356	0.4676416	2.7675893	9.396389	Walking_Type
12:27:58.606	0.7015225	2.5906053	8.293768	-0.31506354	0.2328765	-0.12917356	0.4676416	2.7675893	9.396389	Walking_Type
12:27:58.627	0.7015225	2.5906053	8.293768	-0.31506354	0.2328765	-0.12917356	0.4676416	2.7675893	9.396389	Walking_Type
12:27:58.648	0.7015225	2.5906053	8.293768	-0.31506354	0.2328765	-0.12917356	0.4676416	2.7675893	9.396389	Walking_Type
12:27:58.669	0.7015225	2.5906053	8.293768	-0.31506354	0.2328765	-0.12917356	0.4676416	2.7675893	9.396389	Walking_Type
12:27:58.690	0.7015225	2.5906053	8.293768	-0.31506354	0.2328765	-0.12917356	0.4676416	2.7675893	9.396389	Walking_Type
12:27:58.712	0.7015225	2.5906053	8.293768	-0.31506354	0.2328765	-0.12917356	0.4676416	2.7675893	9.396389	Walking_Type
12:27:58.734	0.083799616	3.816474	8.865999	-0.004133114	0.14613362	0.0046059242	0.12606852	2.4775443	9.48769	Walking_Type
12:27:58.756	0.083799616	3.816474	8.865999	-0.004133114	0.14613362	0.0046059242	0.12606852	2.4775443	9.48769	Walking_Type
12:27:58.785	0.083799616	3.816474	8.865999	-0.004133114	0.14613362	0.0046059242	0.12606852	2.4775443	9.48769	Walking_Type
12:27:58.805	0.083799616	3.816474	8.865999	-0.004133114	0.14613362	0.0046059242	0.12606852	2.4775443	9.48769	Walking_Type
12:27:58.826	0.083799616	3.816474	8.865999	-0.004133114	0.14613362	0.0046059242	0.12606852	2.4775443	9.48769	Walking_Type
12:27:58.847	0.083799616	3.816474	8.865999	-0.004133114	0.14613362	0.0046059242	0.12606852	2.4775443	9.48769	Walking_Type
12:27:58.868	0.083799616	3.816474	8.865999	-0.004133114	0.14613362	0.0046059242	0.12606852	2.4775443	9.48769	Walking_Type
12:27:58.891	0.083799616	3.816474	8.865999	-0.004133114	0.14613362	0.0046059242	0.12606852	2.4775443	9.48769	Walking_Type
12:27:58.913	-0.37829542	3.0000262	10.865219	0.17607214	0.045951728	0.08951619	-0.09835984	2.4506211	9.4950075	Walking_Type
12:27:58.935	-0.37829542	3.0000262	10.865219	0.17607214	0.045951728	0.08951619	-0.09835984	2.4506211	9.4950075	Walking_Type
12:27:58.957	-0.37829542	3.0000262	10.865219	0.17607214	0.045951728	0.08951619	-0.09835984	2.4506211	9.4950075	Walking_Type
12:27:58.977	-0.37829542	3.0000262	10.865219	0.17607214	0.045951728	0.08951619	-0.09835984	2.4506211	9.4950075	Walking_Type
12:27:58.998	-0.37829542	3.0000262	10.865219	0.17607214	0.045951728	0.08951619	-0.09835984	2.4506211	9.4950075	Walking_Type
12:27:59.020	-0.37829542	3.0000262	10.865219	0.17607214	0.045951728	0.08951619	-0.09835984	2.4506211	9.4950075	Walking_Type
12:27:59.042	-0.37829542	3.0000262	10.865219	0.17607214	0.045951728	0.08951619	-0.09835984	2.4506211	9.4950075	Walking_Type
12:27:59.064	-0.37829542	3.0000262	10.865219	0.17607214	0.045951728	0.08951619	-0.09835984	2.4506211	9.4950075	Walking_Type
12:27:59.087	-0.37829542	3.0000262	10.865219	0.17607214	0.045951728	0.08951619	-0.09835984	2.4506211	9.4950075	Walking_Type
12:27:59.110	-0.8786988	1.3838909	8.22194	-0.054834932	-0.26131347	0.07424456	0.005472696	2.7538598	9.4120455	Walking_Type
12:27:59.131	-0.8786988	1.3838909	8.22194	-0.054834932	-0.26131347	0.07424456	0.005472696	2.7538598	9.4120455	Walking_Type
12:27:59.152	-0.8786988	1.3838909	8.22194	-0.054834932	-0.26131347	0.07424456	0.005472696	2.7538598	9.4120455	Walking_Type
12:27:59.187	-0.8786988	1.3838909	8.22194	-0.054834932	-0.26131347	0.07424456	0.005472696	2.7538598	9.4120455	Walking_Type
12:27:59.208	-0.8786988	1.3838909	8.22194	-0.054834932	-0.26131347	0.07424456	0.005472696	2.7538598	9.4120455	Walking_Type
12:27:59.229	-0.8786988	1.3838909	8.22194	-0.054834932	-0.26131347	0.07424456	0.005472696	2.7538598	9.4120455	Walking_Type
12:27:59.251	-0.8786988	1.3838909	8.22194	-0.054834932	-0.26131347	0.07424456	0.005472696	2.7538598	9.4120455	Walking_Type
12:27:59.275	-0.4668836	2.7055306	8.411087	-0.054834932	-0.26131347	0.07424456	0.005472696	2.7538598	9.4120455	Walking_Type
12:27:59.298	-0.4668836	2.7055306	8.411087	-0.15074077	-0.038347676	-0.0039461893	0.011601481	2.4210906	9.503082	Walking_Type
12:27:59.321	-0.4668836	2.7055306	8.411087	-0.15074077	-0.038347676	-0.0039461893	0.011601481	2.4210906	9.503082	Walking_Type
12:27:59.344	-0.4668836	2.7055306	8.411087	-0.15074077	-0.038347676	-0.0039461893	0.011601481	2.4210906	9.503082	Walking_Type
12:27:59.367	-0.4668836	2.7055306	8.411087	-0.15074077	-0.038347676	-0.0039461893	0.011601481	2.4210906	9.503082	Walking_Type
12:27:59.389	-0.4668836	2.7055306	8.411087	-0.15074077	-0.038347676	-0.0039461893	0.011601481	2.4210906	9.503082	Walking_Type
12:27:59.411	-0.4668836	2.7055306	8.411087	-0.15074077	-0.038347676	-0.0039461893	0.011601481	2.4210906	9.503082	Walking_Type
12:27:59.434	-0.4668836	2.7055306	8.411087	-0.15074077	-0.038347676	-0.0039461893	0.011601481	2.4210906	9.503082	Walking_Type
12:27:59.456	0.5698374	3.6488748	9.684841	-0.008409171	-0.40608856	-0.1847623	0.3506373	2.5756235	9.455876	Walking_Type
12:27:59.477	0.5698374	3.6488748	9.684841	-0.008409171	-0.40608856	-0.1847623	0.3506373	2.5756235	9.455876	Walking_Type
12:27:59.499	0.5698374	3.6488748	9.684841	-0.008409171	-0.40608856	-0.1847623	0.3506373	2.5756235	9.455876	Walking_Type
12:27:59.519	0.5698374	3.6488748	9.684841	-0.008409171	-0.40608856	-0.1847623	0.3506373	2.5756235	9.455876	Walking_Type
12:27:59.540	0.5698374	3.6488748	9.684841	-0.008409171	-0.40608856	-0.1847623	0.3506373	2.5756235	9.455876	Walking_Type
12:27:59.561	0.5698374	3.6488748	9.684841	-0.008409171	-0.40608856	-0.1847623	0.3506373	2.5756235	9.455876	Walking_Type
12:27:59.584	0.5698374	3.6488748	9.684841	-0.008409171	-0.40608856	-0.1847623	0.3506373	2.5756235	9.455876	Walking_Type
12:27:59.607	0.5698374	3.6488748	9.684841	-0.008409171	-0.40608856	-0.1847623	0.3506373	2.5756235	9.455876	Walking_Type
12:27:59.630	0.5698374	3.6488748	9.684841	-0.008409171	-0.40608856	-0.1847623	0.3506373	2.5756235	9.455876	Walking_Type
12:27:59.652	0.13647367	1.2091088	10.166091	-0.09698463	-0.3474455	-0.2849442	0.7429789	2.7427096	9.385942	Walking_Type
12:27:59.674	0.13647367	1.2091088	10.166091	-0.09698463	-0.3474455	-0.2849442	0.7429789	2.7427096	9.385942	Walking_Type
12:27:59.706	0.13647367	1.2091088	10.166091	-0.09698463	-0.3474455	-0.2849442	0.7429789	2.7427096	9.385942	Walking_Type
12:27:59.727	0.13647367	1.2091088	10.166091	-0.09698463	-0.3474455	-0.2849442	0.7429789	2.7427096	9.385942	Walking_Type
12:27:59.748	0.13647367	1.2091088	10.166091	-0.09698463	-0.3474455	-0.2849442	0.7429789	2.7427096	9.385942	Walking_Type
12:27:59.770	0.13647367	1.2091088	10.166091	-0.09698463	-0.3474455	-0.2849442	0.7429789	2.7427096	9.385942	Walking_Type
12:27:59.792	0.13647367	1.2091088	10.166091	-0.09698463	-0.3474455	-0.2849442	0.7429789	2.7427096	9.385942	Walking_Type
12:27:59.815	0.13647367	1.2091088	10.166091	-0.09698463	-0.3474455	-0.2849442	0.7429789	2.7427096	9.385942	Walking_Type
12:27:59.839	0.3304099	1.8842943	8.775017	0.030686205	-0.032239024	0.05164255	0.7120754	2.6760824	9.407546	Walking_Type
12:27:59.862	0.3304099	1.8842943	8.775017	0.030686205	-0.032239024	0.05164255	0.7120754	2.6760824	9.407546	Walking_Type
12:27:59.884	0.3304099	1.8842943	8.775017	0.030686205	-0.032239024	0.05164255	0.7120754	2.6760824	9.407546	Walking_Type
12:27:59.905	0.3304099	1.8842943	8.775017	0.030686205	-0.032239024	0.05164255	0.7120754	2.6760824	9.407546	Walking_Type
12:27:59.926	0.3304099	1.8842943	8.775017	0.030686205	-0.032239024	0.05164255	0.7120754	2.6760824	9.407546	Walking_Type
12:27:59.948	0.3304099	1.8842943	8.775017	0.030686205	-0.032239024	0.05164255	0.7120754	2.6760824	9.407546	Walking_Type
12:27:59.970	0.3304099	1.8842943	8.775017	0.030686205	-0.032239024	0.05164255	0.7120754	2.6760824	9.407546	Walking_Type
12:27:59.991	0.3304099	1.8842943	8.775017	0.030686205	-0.032239024	0.05164255	0.7120754	2.6760824	9.407546	Walking_Type
12:28:00.011	1.0079896	3.1412885	8.820508	0.038627453	-0.18067928	0.0009407325	0.7035329	2.6143816	9.42552	Walking_Type
12:28:00.032	1.0079896	3.1412885	8.820508	0.038627453	-0.18067928	0.0009407325	0.7035329	2.6143816	9.42552	Walking_Type
12:28:00.059	1.0079896	3.1412885	8.820508	0.038627453	-0.18067928	0.0009407325	0.7035329	2.6143816	9.42552	Walking_Type
12:28:00.080	1.0079896	3.1412885	8.820508	0.038627453	-0.18067928	0.0009407325	0.7035329	2.6143816	9.42552	Walking_Type
12:28:00.101	1.0079896	3.1412885	8.820508	0.038627453	-0.18067928	0.0009407325	0.7035329	2.6143816	9.42552	Walking_Type
12:28:00.123	1.0079896	3.1412885	8.820508	0.038627453	-0.18067928	0.0009407325	0.7035329	2.6143816	9.42552	Walking_Type
12:28:00.146	1.0079896	3.1412885	8.820508	0.038627453	-0.18067928	0.0009407325	0.7035329	2.6143816	9.42552	Walking_Type
12:28:00.170	1.0079896	3.1412885	8.820508	0.038627453	-0.18067928	0.0009407325	0.7035329	2.6143816	9.42552	Walking_Type
12:28:00.192	0.38308397	3.2466366	10.170879	0.46073535	0.54686123	0.312482	0.55746716	2.9705877	9.3292675	Walking_Type
12:28:00.213	0.38308397	3.2466366	10.170879	0.46073535	0.54686123	0.312482	0.55746716	2.9705877	9.3292675	Walking_Type
12:28:00.234	0.38308397	3.2466366	10.170879	0.46073535	0.54686123	0.312482	0.55746716	2.9705877	9.3292675	Walking_Type
12:28:00.260	0.38308397	3.2466366	10.170879	0.46073535	0.54686123	0.312482	0.55746716	2.9705877	9.3292675	Walking_Type
12:28:00.282	0.38308397	3.2466366	10.170879	0.46073535	0.54686123	0.312482	0.55746716	2.9705877	9.3292675	Walking_Type
12:28:00.303	0.38308397	3.2466366	10.170879	0.46073535	0.54686123	0.312482	0.55746716	2.9705877	9.3292675	Walking_Type
12:28:00.325	0.38308397	3.2466366	10.170879	0.46073535	0.54686123	0.312482	0.55746716	2.9705877	9.3292675	Walking_Type
12:28:00.348	0.38308397	3.2466366	10.170879	0.46073535	0.54686123	0.312482	0.55746716	2.9705877	9.3292675	Walking_Type
12:28:00.370	-0.117319465	2.3751206	7.9992723	0.79243517	0.30434772	0.24467596	-0.3548494	3.5366309	9.139842	Walking_Type
12:28:00.394	-0.117319465	2.3751206	7.9992723	0.79243517	0.30434772	0.24467596	-0.3548494	3.5366309	9.139842	Walking_Type
12:28:00.417	-0.117319465	2.3751206	7.9992723	0.79243517	0.30434772	0.24467596	-0.3548494	3.5366309	9.139842	Walking_Type
12:28:00.440	-0.117319465	2.3751206	7.9992723	0.79243517	0.30434772	0.24467596	-0.3548494	3.5366309	9.139842	Walking_Type
12:28:00.462	-0.117319465	2.3751206	7.9992723	0.79243517	0.30434772	0.24467596	-0.3548494	3.5366309	9.139842	Walking_Type
12:28:00.484	-0.117319465	2.3751206	7.9992723	0.79243517	0.30434772	0.24467596	-0.3548494	3.5366309	9.139842	Walking_Type
12:28:00.508	-0.117319465	2.3751206	7.9992723	0.79243517	0.30434772	0.24467596	-0.3548494	3.5366309	9.139842	Walking_Type
12:28:00.529	-0.117319465	2.3751206	7.9992723	0.79243517	0.30434772	0.24467596	-0.3548494	3.5366309	9.139842	Walking_Type
12:28:00.549	-0.5913859	3.083826	7.407886	-0.3926434	-0.21855292	0.010103711	-0.79516715	3.5499897	9.106902	Walking_Type
12:28:00.583	-0.5913859	3.083826	7.407886	-0.3926434	-0.21855292	0.010103711	-0.79516715	3.5499897	9.106902	Walking_Type
12:28:00.603	-0.5913859	3.083826	7.407886	-0.3926434	-0.21855292	0.010103711	-0.79516715	3.5499897	9.106902	Walking_Type
12:28:00.624	-0.5913859	3.083826	7.407886	-0.3926434	-0.21855292	0.010103711	-0.79516715	3.5499897	9.106902	Walking_Type
12:28:00.645	-0.5913859	3.083826	7.407886	-0.3926434	-0.21855292	0.010103711	-0.79516715	3.5499897	9.106902	Walking_Type
12:28:00.666	-0.5913859	3.083826	7.407886	-0.3926434	-0.21855292	0.010103711	-0.79516715	3.5499897	9.106902	Walking_Type
12:28:00.688	-0.5913859	3.083826	7.407886	-0.3926434	-0.21855292	0.010103711	-0.79516715	3.5499897	9.106902	Walking_Type
12:28:00.711	-0.5913859	3.083826	7.407886	-0.3926434	-0.21855292	0.010103711	-0.79516715	3.5499897	9.106902	Walking_Type
12:28:00.735	-0.44533512	4.4270144	8.281796	0.3855989	-0.33644992	-0.13406049	-0.4205687	3.3072891	9.222545	Walking_Type
12:28:00.758	-0.44533512	4.4270144	8.281796	0.3855989	-0.33644992	-0.13406049	-0.4205687	3.3072891	9.222545	Walking_Type
12:28:00.780	-0.44533512	4.4270144	8.281796	0.3855989	-0.33644992	-0.13406049	-0.4205687	3.3072891	9.222545	Walking_Type
12:28:00.803	-0.44533512	4.4270144	8.281796	0.3855989	-0.33644992	-0.13406049	-0.4205687	3.3072891	9.222545	Walking_Type
12:28:00.826	-0.44533512	4.4270144	8.281796	0.3855989	-0.33644992	-0.13406049	-0.4205687	3.3072891	9.222545	Walking_Type
12:28:00.850	-0.44533512	4.4270144	8.281796	0.3855989	-0.33644992	-0.13406049	-0.4205687	3.3072891	9.222545	Walking_Type
12:28:00.873	-0.44533512	4.4270144	8.281796	0.3855989	-0.33644992	-0.13406049	-0.4205687	3.3072891	9.222545	Walking_Type
12:28:00.896	-0.44533512	4.4270144	8.281796	0.3855989	-0.33644992	-0.13406049	-0.4205687	3.3072891	9.222545	Walking_Type
12:28:00.920	0.083799616	3.476487	8.667274	0.24998683	-0.69624954	-0.33381343	-0.3259072	3.3770647	9.201065	Walking_Type
12:28:00.943	0.083799616	3.476487	8.667274	0.24998683	-0.69624954	-0.33381343	-0.3259072	3.3770647	9.201065	Walking_Type
12:28:00.967	0.083799616	3.476487	8.667274	0.24998683	-0.69624954	-0.33381343	-0.3259072	3.3770647	9.201065	Walking_Type
12:28:00.990	0.083799616	3.476487	8.667274	0.24998683	-0.69624954	-0.33381343	-0.3259072	3.3770647	9.201065	Walking_Type
12:28:01.013	0.083799616	3.476487	8.667274	0.24998683	-0.69624954	-0.33381343	-0.3259072	3.3770647	9.201065	Walking_Type
12:28:01.036	0.083799616	3.476487	8.667274	0.24998683	-0.69624954	-0.33381343	-0.3259072	3.3770647	9.201065	Walking_Type
12:28:01.059	0.083799616	3.476487	8.667274	0.24998683	-0.69624954	-0.33381343	-0.3259072	3.3770647	9.201065	Walking_Type
12:28:01.083	-0.26097596	1.9010541	8.8324795	-0.27047038	-0.29002416	-0.22446853	-0.016970148	3.1566706	9.284693	Walking_Type
12:28:01.106	-0.26097596	1.9010541	8.8324795	-0.27047038	-0.29002416	-0.22446853	-0.016970148	3.1566706	9.284693	Walking_Type
12:28:01.128	-0.26097596	1.9010541	8.8324795	-0.27047038	-0.29002416	-0.22446853	-0.016970148	3.1566706	9.284693	Walking_Type
12:28:01.151	-0.26097596	1.9010541	8.8324795	-0.27047038	-0.29002416	-0.22446853	-0.016970148	3.1566706	9.284693	Walking_Type
12:28:01.174	-0.26097596	1.9010541	8.8324795	-0.27047038	-0.29002416	-0.22446853	-0.016970148	3.1566706	9.284693	Walking_Type
12:28:01.198	-0.26097596	1.9010541	8.8324795	-0.27047038	-0.29002416	-0.22446853	-0.016970148	3.1566706	9.284693	Walking_Type
12:28:01.221	-0.26097596	1.9010541	8.8324795	-0.27047038	-0.29002416	-0.22446853	-0.016970148	3.1566706	9.284693	Walking_Type
12:28:01.244	-0.26097596	1.9010541	8.8324795	-0.27047038	-0.29002416	-0.22446853	-0.016970148	3.1566706	9.284693	Walking_Type
12:28:01.267	-0.083799616	2.796513	9.895537	-0.12203011	0.3593256	0.0033841934	0.043586493	2.858651	9.3806505	Walking_Type
12:28:01.289	-0.083799616	2.796513	9.895537	-0.12203011	0.3593256	0.0033841934	0.043586493	2.858651	9.3806505	Walking_Type
12:28:01.313	-0.083799616	2.796513	9.895537	-0.12203011	0.3593256	0.0033841934	0.043586493	2.858651	9.3806505	Walking_Type
12:28:01.336	-0.083799616	2.796513	9.895537	-0.12203011	0.3593256	0.0033841934	0.043586493	2.858651	9.3806505	Walking_Type
12:28:01.359	-0.083799616	2.796513	9.895537	-0.12203011	0.3593256	0.0033841934	0.043586493	2.858651	9.3806505	Walking_Type
12:28:01.382	-0.083799616	2.796513	9.895537	-0.12203011	0.3593256	0.0033841934	0.043586493	2.858651	9.3806505	Walking_Type
12:28:01.405	-0.083799616	2.796513	9.895537	-0.12203011	0.3593256	0.0033841934	0.043586493	2.858651	9.3806505	Walking_Type
12:28:01.432	-0.083799616	2.796513	9.895537	-0.12203011	0.3593256	0.0033841934	0.043586493	2.858651	9.3806505	Walking_Type
12:28:01.453	-0.6440599	4.479688	8.389539	-0.11103453	0.7533337	0.039425243	-0.41716743	3.1332316	9.283276	Walking_Type
12:28:01.473	-0.6440599	4.479688	8.389539	-0.11103453	0.7533337	0.039425243	-0.41716743	3.1332316	9.283276	Walking_Type
12:28:01.494	-0.6440599	4.479688	8.389539	-0.11103453	0.7533337	0.039425243	-0.41716743	3.1332316	9.283276	Walking_Type
12:28:01.532	-0.6440599	4.479688	8.389539	-0.11103453	0.7533337	0.039425243	-0.41716743	3.1332316	9.283276	Walking_Type
12:28:01.554	-0.6440599	4.479688	8.389539	-0.11103453	0.7533337	0.039425243	-0.41716743	3.1332316	9.283276	Walking_Type
12:28:01.574	-0.6440599	4.479688	8.389539	-0.11103453	0.7533337	0.039425243	-0.41716743	3.1332316	9.283276	Walking_Type
12:28:01.597	-0.6440599	4.479688	8.389539	-0.11103453	0.7533337	0.039425243	-0.41716743	3.1332316	9.283276	Walking_Type
12:28:01.619	-0.6201172	1.2354459	12.359246	-0.16112548	-0.29368937	0.17870252	-0.59380126	2.8665485	9.359524	Walking_Type
12:28:01.641	-0.6201172	1.2354459	12.359246	-0.16112548	-0.29368937	0.17870252	-0.59380126	2.8665485	9.359524	Walking_Type
12:28:01.663	-0.6201172	1.2354459	12.359246	-0.16112548	-0.29368937	0.17870252	-0.59380126	2.8665485	9.359524	Walking_Type
12:28:01.684	-0.6201172	1.2354459	12.359246	-0.16112548	-0.29368937	0.17870252	-0.59380126	2.8665485	9.359524	Walking_Type
12:28:01.706	-0.6201172	1.2354459	12.359246	-0.16112548	-0.29368937	0.17870252	-0.59380126	2.8665485	9.359524	Walking_Type
12:28:01.726	-0.6201172	1.2354459	12.359246	-0.16112548	-0.29368937	0.17870252	-0.59380126	2.8665485	9.359524	Walking_Type
12:28:01.747	-0.6201172	1.2354459	12.359246	-0.16112548	-0.29368937	0.17870252	-0.59380126	2.8665485	9.359524	Walking_Type
12:28:01.770	-0.6201172	1.2354459	12.359246	-0.16112548	-0.29368937	0.17870252	-0.59380126	2.8665485	9.359524	Walking_Type
12:28:01.792	-0.6201172	1.2354459	12.359246	-0.16112548	-0.29368937	0.17870252	-0.59380126	2.8665485	9.359524	Walking_Type
12:28:01.813	-1.2593886	2.4517374	7.4198575	-1.0316083	-0.14769255	0.16465262	-0.35109437	2.7181993	9.415864	Walking_Type
12:28:01.835	-1.2593886	2.4517374	7.4198575	-1.0316083	-0.14769255	0.16465262	-0.35109437	2.7181993	9.415864	Walking_Type
12:28:01.859	-1.2593886	2.4517374	7.4198575	-1.0316083	-0.14769255	0.16465262	-0.35109437	2.7181993	9.415864	Walking_Type
12:28:01.883	-1.2593886	2.4517374	7.4198575	-1.0316083	-0.14769255	0.16465262	-0.35109437	2.7181993	9.415864	Walking_Type
12:28:01.906	-1.2593886	2.4517374	7.4198575	-1.0316083	-0.14769255	0.16465262	-0.35109437	2.7181993	9.415864	Walking_Type
12:28:01.928	-1.2593886	2.4517374	7.4198575	-1.0316083	-0.14769255	0.16465262	-0.35109437	2.7181993	9.415864	Walking_Type
12:28:01.950	-1.2593886	2.4517374	7.4198575	-1.0316083	-0.14769255	0.16465262	-0.35109437	2.7181993	9.415864	Walking_Type
12:28:01.972	-1.2593886	2.4517374	7.4198575	-1.0316083	-0.14769255	0.16465262	-0.35109437	2.7181993	9.415864	Walking_Type
12:28:01.995	-0.6105401	2.3966691	8.267431	0.11193128	-0.23932233	0.20619145	-0.118266374	2.020027	9.595618	Walking_Type
12:28:02.034	-0.6105401	2.3966691	8.267431	0.11193128	-0.23932233	0.20619145	-0.118266374	2.020027	9.595618	Walking_Type
12:28:02.056	-0.6105401	2.3966691	8.267431	0.11193128	-0.23932233	0.20619145	-0.118266374	2.020027	9.595618	Walking_Type
12:28:02.079	-0.6105401	2.3966691	8.267431	0.11193128	-0.23932233	0.20619145	-0.118266374	2.020027	9.595618	Walking_Type
12:28:02.103	-0.6105401	2.3966691	8.267431	0.11193128	-0.23932233	0.20619145	-0.118266374	2.020027	9.595618	Walking_Type
12:28:02.125	-0.6105401	2.3966691	8.267431	0.11193128	-0.23932233	0.20619145	-0.118266374	2.020027	9.595618	Walking_Type
12:28:02.145	-0.6105401	2.3966691	8.267431	0.11193128	-0.23932233	0.20619145	-0.118266374	2.020027	9.595618	Walking_Type
12:28:02.166	0.42378664	3.0119977	10.278622	0.20783713	-0.32362172	-0.000280998	0.4035685	2.7977738	9.390419	Walking_Type
12:28:02.188	0.42378664	3.0119977	10.278622	0.20783713	-0.32362172	-0.000280998	0.4035685	2.7977738	9.390419	Walking_Type
12:28:02.209	0.42378664	3.0119977	10.278622	0.20783713	-0.32362172	-0.000280998	0.4035685	2.7977738	9.390419	Walking_Type
12:28:02.233	0.42378664	3.0119977	10.278622	0.20783713	-0.32362172	-0.000280998	0.4035685	2.7977738	9.390419	Walking_Type
12:28:02.255	0.42378664	3.0119977	10.278622	0.20783713	-0.32362172	-0.000280998	0.4035685	2.7977738	9.390419	Walking_Type
12:28:02.277	0.42378664	3.0119977	10.278622	0.20783713	-0.32362172	-0.000280998	0.4035685	2.7977738	9.390419	Walking_Type
12:28:02.301	0.42378664	3.0119977	10.278622	0.20783713	-0.32362172	-0.000280998	0.4035685	2.7977738	9.390419	Walking_Type
12:28:02.322	0.42378664	3.0119977	10.278622	0.20783713	-0.32362172	-0.000280998	0.4035685	2.7977738	9.390419	Walking_Type
12:28:02.346	0.14365649	2.0925963	7.6975937	0.2206653	-0.18862052	-0.05892406	0.40218118	2.877927	9.366224	Walking_Type
12:28:02.368	0.14365649	2.0925963	7.6975937	0.2206653	-0.18862052	-0.05892406	0.40218118	2.877927	9.366224	Walking_Type
12:28:02.391	0.14365649	2.0925963	7.6975937	0.2206653	-0.18862052	-0.05892406	0.40218118	2.877927	9.366224	Walking_Type
12:28:02.413	0.14365649	2.0925963	7.6975937	0.2206653	-0.18862052	-0.05892406	0.40218118	2.877927	9.366224	Walking_Type
12:28:02.436	0.14365649	2.0925963	7.6975937	0.2206653	-0.18862052	-0.05892406	0.40218118	2.877927	9.366224	Walking_Type
12:28:02.460	0.14365649	2.0925963	7.6975937	0.2206653	-0.18862052	-0.05892406	0.40218118	2.877927	9.366224	Walking_Type
12:28:02.483	0.14365649	2.0925963	7.6975937	0.2206653	-0.18862052	-0.05892406	0.40218118	2.877927	9.366224	Walking_Type
12:28:02.506	0.14365649	2.0925963	7.6975937	0.2206653	-0.18862052	-0.05892406	0.40218118	2.877927	9.366224	Walking_Type
12:28:02.537	0.9505271	2.7486274	7.190007	-0.018793881	0.11436864	0.095013976	0.43592262	2.8096197	9.385435	Walking_Type
12:28:02.559	0.9505271	2.7486274	7.190007	-0.018793881	0.11436864	0.095013976	0.43592262	2.8096197	9.385435	Walking_Type
12:28:02.583	0.9505271	2.7486274	7.190007	-0.018793881	0.11436864	0.095013976	0.43592262	2.8096197	9.385435	Walking_Type
12:28:02.606	0.9505271	2.7486274	7.190007	-0.018793881	0.11436864	0.095013976	0.43592262	2.8096197	9.385435	Walking_Type
12:28:02.629	0.9505271	2.7486274	7.190007	-0.018793881	0.11436864	0.095013976	0.43592262	2.8096197	9.385435	Walking_Type
12:28:02.651	0.9505271	2.7486274	7.190007	-0.018793881	0.11436864	0.095013976	0.43592262	2.8096197	9.385435	Walking_Type
12:28:02.673	0.9505271	2.7486274	7.190007	-0.018793881	0.11436864	0.095013976	0.43592262	2.8096197	9.385435	Walking_Type
12:28:02.694	0.9289786	3.2825508	9.316123	-0.36759794	0.43690547	0.2605585	0.41501945	2.831426	9.3798275	Walking_Type
12:28:02.719	0.9289786	3.2825508	9.316123	-0.36759794	0.43690547	0.2605585	0.41501945	2.831426	9.3798275	Walking_Type
12:28:02.740	0.9289786	3.2825508	9.316123	-0.36759794	0.43690547	0.2605585	0.41501945	2.831426	9.3798275	Walking_Type
12:28:02.762	0.9289786	3.2825508	9.316123	-0.36759794	0.43690547	0.2605585	0.41501945	2.831426	9.3798275	Walking_Type
12:28:02.784	0.9289786	3.2825508	9.316123	-0.36759794	0.43690547	0.2605585	0.41501945	2.831426	9.3798275	Walking_Type
12:28:02.805	0.9289786	3.2825508	9.316123	-0.36759794	0.43690547	0.2605585	0.41501945	2.831426	9.3798275	Walking_Type
12:28:02.826	0.9289786	3.2825508	9.316123	-0.36759794	0.43690547	0.2605585	0.41501945	2.831426	9.3798275	Walking_Type
12:28:02.855	0.9289786	3.2825508	9.316123	-0.36759794	0.43690547	0.2605585	0.41501945	2.831426	9.3798275	Walking_Type
12:28:02.876	-0.19154198	3.380716	9.361614	0.14858319	0.24570467	-0.05892406	-0.014903682	3.0014746	9.336021	Walking_Type
12:28:02.897	-0.19154198	3.380716	9.361614	0.14858319	0.24570467	-0.05892406	-0.014903682	3.0014746	9.336021	Walking_Type
12:28:02.921	-0.19154198	3.380716	9.361614	0.14858319	0.24570467	-0.05892406	-0.014903682	3.0014746	9.336021	Walking_Type
12:28:02.944	-0.19154198	3.380716	9.361614	0.14858319	0.24570467	-0.05892406	-0.014903682	3.0014746	9.336021	Walking_Type
12:28:02.965	-0.19154198	3.380716	9.361614	0.14858319	0.24570467	-0.05892406	-0.014903682	3.0014746	9.336021	Walking_Type
12:28:02.988	-0.19154198	3.380716	9.361614	0.14858319	0.24570467	-0.05892406	-0.014903682	3.0014746	9.336021	Walking_Type
12:28:03.011	-0.19154198	3.380716	9.361614	0.14858319	0.24570467	-0.05892406	-0.014903682	3.0014746	9.336021	Walking_Type
12:28:03.033	-0.19154198	3.380716	9.361614	0.14858319	0.24570467	-0.05892406	-0.014903682	3.0014746	9.336021	Walking_Type
12:28:03.054	-0.2083019	2.3152637	7.982512	0.30191037	0.1271968	0.05652947	-0.24301432	3.0737712	9.30931	Walking_Type
12:28:03.075	-0.2083019	2.3152637	7.982512	0.30191037	0.1271968	0.05652947	-0.24301432	3.0737712	9.30931	Walking_Type
12:28:03.096	-0.2083019	2.3152637	7.982512	0.30191037	0.1271968	0.05652947	-0.24301432	3.0737712	9.30931	Walking_Type
12:28:03.117	-0.2083019	2.3152637	7.982512	0.30191037	0.1271968	0.05652947	-0.24301432	3.0737712	9.30931	Walking_Type
12:28:03.139	-0.2083019	2.3152637	7.982512	0.30191037	0.1271968	0.05652947	-0.24301432	3.0737712	9.30931	Walking_Type
12:28:03.161	-0.2083019	2.3152637	7.982512	0.30191037	0.1271968	0.05652947	-0.24301432	3.0737712	9.30931	Walking_Type
12:28:03.182	-0.2083019	2.3152637	7.982512	0.30191037	0.1271968	0.05652947	-0.24301432	3.0737712	9.30931	Walking_Type
12:28:03.204	-0.2083019	2.3152637	7.982512	0.30191037	0.1271968	0.05652947	-0.24301432	3.0737712	9.30931	Walking_Type
12:28:03.226	-0.2083019	2.3152637	7.982512	0.30191037	0.1271968	0.05652947	-0.24301432	3.0737712	9.30931	Walking_Type
12:28:03.250	-0.5961744	2.9641123	7.7861814	-0.4842732	-0.19900523	-0.06686531	-0.28703785	2.8307998	9.384806	Walking_Type
12:28:03.272	-0.5961744	2.9641123	7.7861814	-0.4842732	-0.19900523	-0.06686531	-0.28703785	2.8307998	9.384806	Walking_Type
12:28:03.295	-0.5961744	2.9641123	7.7861814	-0.4842732	-0.19900523	-0.06686531	-0.28703785	2.8307998	9.384806	Walking_Type
12:28:03.318	-0.5961744	2.9641123	7.7861814	-0.4842732	-0.19900523	-0.06686531	-0.28703785	2.8307998	9.384806	Walking_Type
12:28:03.340	-0.5961744	2.9641123	7.7861814	-0.4842732	-0.19900523	-0.06686531	-0.28703785	2.8307998	9.384806	Walking_Type
12:28:03.362	-0.5961744	2.9641123	7.7861814	-0.4842732	-0.19900523	-0.06686531	-0.28703785	2.8307998	9.384806	Walking_Type
12:28:03.384	-0.5961744	2.9641123	7.7861814	-0.4842732	-0.19900523	-0.06686531	-0.28703785	2.8307998	9.384806	Walking_Type
12:28:03.404	-0.5961744	2.9641123	7.7861814	-0.4842732	-0.19900523	-0.06686531	-0.28703785	2.8307998	9.384806	Walking_Type
12:28:03.426	-0.23463893	3.8906965	9.141341	0.35810998	0.29823908	-0.20553172	-0.38472724	2.659024	9.431435	Walking_Type
12:28:03.447	-0.23463893	3.8906965	9.141341	0.35810998	0.29823908	-0.20553172	-0.38472724	2.659024	9.431435	Walking_Type
12:28:03.468	-0.23463893	3.8906965	9.141341	0.35810998	0.29823908	-0.20553172	-0.38472724	2.659024	9.431435	Walking_Type
12:28:03.489	-0.23463893	3.8906965	9.141341	0.35810998	0.29823908	-0.20553172	-0.38472724	2.659024	9.431435	Walking_Type
12:28:03.509	-0.23463893	3.8906965	9.141341	0.35810998	0.29823908	-0.20553172	-0.38472724	2.659024	9.431435	Walking_Type
12:28:03.532	-0.23463893	3.8906965	9.141341	0.35810998	0.29823908	-0.20553172	-0.38472724	2.659024	9.431435	Walking_Type
12:28:03.554	-0.23463893	3.8906965	9.141341	0.35810998	0.29823908	-0.20553172	-0.38472724	2.659024	9.431435	Walking_Type
12:28:03.576	-0.23463893	3.8906965	9.141341	0.35810998	0.29823908	-0.20553172	-0.38472724	2.659024	9.431435	Walking_Type
12:28:03.599	0.15323359	2.8539755	9.727939	-0.098206356	-0.6027872	-0.2635639	-0.07686638	3.0507064	9.319745	Walking_Type
12:28:03.621	0.15323359	2.8539755	9.727939	-0.098206356	-0.6027872	-0.2635639	-0.07686638	3.0507064	9.319745	Walking_Type
12:28:03.643	0.15323359	2.8539755	9.727939	-0.098206356	-0.6027872	-0.2635639	-0.07686638	3.0507064	9.319745	Walking_Type
12:28:03.665	0.15323359	2.8539755	9.727939	-0.098206356	-0.6027872	-0.2635639	-0.07686638	3.0507064	9.319745	Walking_Type
12:28:03.686	0.15323359	2.8539755	9.727939	-0.098206356	-0.6027872	-0.2635639	-0.07686638	3.0507064	9.319745	Walking_Type
12:28:03.707	0.15323359	2.8539755	9.727939	-0.098206356	-0.6027872	-0.2635639	-0.07686638	3.0507064	9.319745	Walking_Type
12:28:03.728	0.15323359	2.8539755	9.727939	-0.098206356	-0.6027872	-0.2635639	-0.07686638	3.0507064	9.319745	Walking_Type
12:28:03.758	0.15323359	2.8539755	9.727939	-0.098206356	-0.6027872	-0.2635639	-0.07686638	3.0507064	9.319745	Walking_Type
12:28:03.778	0.22266756	2.0159793	9.416683	-0.20205346	-0.18006842	-0.33686775	0.16159675	3.0329435	9.324458	Walking_Type
12:28:03.800	0.22266756	2.0159793	9.416683	-0.20205346	-0.18006842	-0.33686775	0.16159675	3.0329435	9.324458	Walking_Type
12:28:03.823	0.22266756	2.0159793	9.416683	-0.20205346	-0.18006842	-0.33686775	0.16159675	3.0329435	9.324458	Walking_Type
12:28:03.844	0.22266756	2.0159793	9.416683	-0.20205346	-0.18006842	-0.33686775	0.16159675	3.0329435	9.324458	Walking_Type
12:28:03.865	0.22266756	2.0159793	9.416683	-0.20205346	-0.18006842	-0.33686775	0.16159675	3.0329435	9.324458	Walking_Type
12:28:03.892	0.22266756	2.0159793	9.416683	-0.20205346	-0.18006842	-0.33686775	0.16159675	3.0329435	9.324458	Walking_Type
12:28:03.913	0.22266756	2.0159793	9.416683	-0.20205346	-0.18006842	-0.33686775	0.16159675	3.0329435	9.324458	Walking_Type
12:28:03.934	0.22266756	2.0159793	9.416683	-0.20205346	-0.18006842	-0.33686775	0.16159675	3.0329435	9.324458	Walking_Type
12:28:03.955	0.5411061	3.1077688	8.669669	-0.095152035	0.08993403	-0.07602829	0.07374573	2.8742523	9.375692	Walking_Type
12:28:03.977	0.5411061	3.1077688	8.669669	-0.095152035	0.08993403	-0.07602829	0.07374573	2.8742523	9.375692	Walking_Type
12:28:03.998	0.5411061	3.1077688	8.669669	-0.095152035	0.08993403	-0.07602829	0.07374573	2.8742523	9.375692	Walking_Type
12:28:04.020	0.5411061	3.1077688	8.669669	-0.095152035	0.08993403	-0.07602829	0.07374573	2.8742523	9.375692	Walking_Type
12:28:04.042	0.5411061	3.1077688	8.669669	-0.095152035	0.08993403	-0.07602829	0.07374573	2.8742523	9.375692	Walking_Type
12:28:04.063	0.5411061	3.1077688	8.669669	-0.095152035	0.08993403	-0.07602829	0.07374573	2.8742523	9.375692	Walking_Type
12:28:04.092	0.5411061	3.1077688	8.669669	-0.095152035	0.08993403	-0.07602829	0.07374573	2.8742523	9.375692	Walking_Type
12:28:04.112	0.5411061	3.1077688	8.669669	-0.095152035	0.08993403	-0.07602829	0.07374573	2.8742523	9.375692	Walking_Type
12:28:04.133	0.35674694	3.9840732	8.696006	0.21150231	0.09298835	0.021710152	0.15939522	3.159998	9.2822075	Walking_Type
12:28:04.153	0.35674694	3.9840732	8.696006	0.21150231	0.09298835	0.021710152	0.15939522	3.159998	9.2822075	Walking_Type
12:28:04.175	0.35674694	3.9840732	8.696006	0.21150231	0.09298835	0.021710152	0.15939522	3.159998	9.2822075	Walking_Type
12:28:04.197	0.35674694	3.9840732	8.696006	0.21150231	0.09298835	0.021710152	0.15939522	3.159998	9.2822075	Walking_Type
12:28:04.220	0.35674694	3.9840732	8.696006	0.21150231	0.09298835	0.021710152	0.15939522	3.159998	9.2822075	Walking_Type
12:28:04.243	0.35674694	3.9840732	8.696006	0.21150231	0.09298835	0.021710152	0.15939522	3.159998	9.2822075	Walking_Type
12:28:04.264	0.35674694	3.9840732	8.696006	0.21150231	0.09298835	0.021710152	0.15939522	3.159998	9.2822075	Walking_Type
12:28:04.285	0.35674694	3.9840732	8.696006	0.21150231	0.09298835	0.021710152	0.15939522	3.159998	9.2822075	Walking_Type
12:28:04.307	0.35674694	3.9840732	8.696006	0.21150231	0.09298835	0.021710152	0.15939522	3.159998	9.2822075	Walking_Type
12:28:04.328	-0.43575802	3.677606	8.624178	0.17057434	0.18095294	0.01804496	0.10148228	3.5517251	9.140313	Walking_Type
12:28:04.351	-0.43575802	3.677606	8.624178	0.17057434	0.18095294	0.01804496	0.10148228	3.5517251	9.140313	Walking_Type
12:28:04.372	-0.43575802	3.677606	8.624178	0.17057434	0.18095294	0.01804496	0.10148228	3.5517251	9.140313	Walking_Type
12:28:04.395	-0.43575802	3.677606	8.624178	0.17057434	0.18095294	0.01804496	0.10148228	3.5517251	9.140313	Walking_Type
12:28:04.418	-0.43575802	3.677606	8.624178	0.17057434	0.18095294	0.01804496	0.10148228	3.5517251	9.140313	Walking_Type
12:28:04.441	-0.43575802	3.677606	8.624178	0.17057434	0.18095294	0.01804496	0.10148228	3.5517251	9.140313	Walking_Type
12:28:04.465	-0.43575802	3.677606	8.624178	0.17057434	0.18095294	0.01804496	0.10148228	3.5517251	9.140313	Walking_Type
12:28:04.488	-0.43575802	3.677606	8.624178	0.17057434	0.18095294	0.01804496	0.10148228	3.5517251	9.140313	Walking_Type
12:28:04.511	-1.3623424	2.6791935	7.905895	0.12353772	0.18583988	0.2403999	-0.053558208	3.689304	9.086062	Walking_Type
12:28:04.534	-1.3623424	2.6791935	7.905895	0.12353772	0.18583988	0.2403999	-0.053558208	3.689304	9.086062	Walking_Type
12:28:04.558	-1.3623424	2.6791935	7.905895	0.12353772	0.18583988	0.2403999	-0.053558208	3.689304	9.086062	Walking_Type
12:28:04.580	-1.3623424	2.6791935	7.905895	0.12353772	0.18583988	0.2403999	-0.053558208	3.689304	9.086062	Walking_Type
12:28:04.604	-1.3623424	2.6791935	7.905895	0.12353772	0.18583988	0.2403999	-0.053558208	3.689304	9.086062	Walking_Type
12:28:04.626	-1.3623424	2.6791935	7.905895	0.12353772	0.18583988	0.2403999	-0.053558208	3.689304	9.086062	Walking_Type
12:28:04.648	-1.3623424	2.6791935	7.905895	0.12353772	0.18583988	0.2403999	-0.053558208	3.689304	9.086062	Walking_Type
12:28:04.669	-1.3623424	2.6791935	7.905895	0.12353772	0.18583988	0.2403999	-0.053558208	3.689304	9.086062	Walking_Type
12:28:04.691	-0.11253092	3.1269228	8.128563	-0.49832308	0.016019331	0.26666713	-0.11244813	3.3066065	9.231689	Walking_Type
12:28:04.712	-0.11253092	3.1269228	8.128563	-0.49832308	0.016019331	0.26666713	-0.11244813	3.3066065	9.231689	Walking_Type
12:28:04.734	-0.11253092	3.1269228	8.128563	-0.49832308	0.016019331	0.26666713	-0.11244813	3.3066065	9.231689	Walking_Type
12:28:04.755	-0.11253092	3.1269228	8.128563	-0.49832308	0.016019331	0.26666713	-0.11244813	3.3066065	9.231689	Walking_Type
12:28:04.776	-0.11253092	3.1269228	8.128563	-0.49832308	0.016019331	0.26666713	-0.11244813	3.3066065	9.231689	Walking_Type
12:28:04.798	-0.11253092	3.1269228	8.128563	-0.49832308	0.016019331	0.26666713	-0.11244813	3.3066065	9.231689	Walking_Type
12:28:04.820	-0.11253092	3.1269228	8.128563	-0.49832308	0.016019331	0.26666713	-0.11244813	3.3066065	9.231689	Walking_Type
12:28:04.841	-0.11253092	3.1269228	8.128563	-0.49832308	0.016019331	0.26666713	-0.11244813	3.3066065	9.231689	Walking_Type
12:28:04.864	-0.045491222	3.8260512	9.60583	0.08505321	-0.21916379	-0.002724459	-0.0073469286	3.2544117	9.250898	Walking_Type
12:28:04.885	-0.045491222	3.8260512	9.60583	0.08505321	-0.21916379	-0.002724459	-0.0073469286	3.2544117	9.250898	Walking_Type
12:28:04.909	-0.045491222	3.8260512	9.60583	0.08505321	-0.21916379	-0.002724459	-0.0073469286	3.2544117	9.250898	Walking_Type
12:28:04.932	-0.045491222	3.8260512	9.60583	0.08505321	-0.21916379	-0.002724459	-0.0073469286	3.2544117	9.250898	Walking_Type
12:28:04.953	-0.045491222	3.8260512	9.60583	0.08505321	-0.21916379	-0.002724459	-0.0073469286	3.2544117	9.250898	Walking_Type
12:28:04.974	-0.045491222	3.8260512	9.60583	0.08505321	-0.21916379	-0.002724459	-0.0073469286	3.2544117	9.250898	Walking_Type
12:28:04.995	-0.045491222	3.8260512	9.60583	0.08505321	-0.21916379	-0.002724459	-0.0073469286	3.2544117	9.250898	Walking_Type
12:28:05.016	-0.045491222	3.8260512	9.60583	0.08505321	-0.21916379	-0.002724459	-0.0073469286	3.2544117	9.250898	Walking_Type
12:28:05.039	0.79250497	2.3583608	10.206794	-0.34927198	-0.21122253	-0.2305772	0.43609282	3.4615054	9.165052	Walking_Type
12:28:05.061	0.79250497	2.3583608	10.206794	-0.34927198	-0.21122253	-0.2305772	0.43609282	3.4615054	9.165052	Walking_Type
12:28:05.083	0.79250497	2.3583608	10.206794	-0.34927198	-0.21122253	-0.2305772	0.43609282	3.4615054	9.165052	Walking_Type
12:28:05.105	0.79250497	2.3583608	10.206794	-0.34927198	-0.21122253	-0.2305772	0.43609282	3.4615054	9.165052	Walking_Type
12:28:05.129	0.79250497	2.3583608	10.206794	-0.34927198	-0.21122253	-0.2305772	0.43609282	3.4615054	9.165052	Walking_Type
12:28:05.152	0.79250497	2.3583608	10.206794	-0.34927198	-0.21122253	-0.2305772	0.43609282	3.4615054	9.165052	Walking_Type
12:28:05.173	0.79250497	2.3583608	10.206794	-0.34927198	-0.21122253	-0.2305772	0.43609282	3.4615054	9.165052	Walking_Type
12:28:05.195	0.79250497	2.3583608	10.206794	-0.34927198	-0.21122253	-0.2305772	0.43609282	3.4615054	9.165052	Walking_Type
12:28:05.216	0.35435268	2.3823035	8.7534685	-0.12019751	0.20722015	-0.08152608	0.53493613	3.326073	9.209857	Walking_Type
12:28:05.236	0.35435268	2.3823035	8.7534685	-0.12019751	0.20722015	-0.08152608	0.53493613	3.326073	9.209857	Walking_Type
12:28:05.257	0.35435268	2.3823035	8.7534685	-0.12019751	0.20722015	-0.08152608	0.53493613	3.326073	9.209857	Walking_Type
12:28:05.278	0.35435268	2.3823035	8.7534685	-0.12019751	0.20722015	-0.08152608	0.53493613	3.326073	9.209857	Walking_Type
12:28:05.299	0.35435268	2.3823035	8.7534685	-0.12019751	0.20722015	-0.08152608	0.53493613	3.326073	9.209857	Walking_Type
12:28:05.320	0.35435268	2.3823035	8.7534685	-0.12019751	0.20722015	-0.08152608	0.53493613	3.326073	9.209857	Walking_Type
12:28:05.341	0.35435268	2.3823035	8.7534685	-0.12019751	0.20722015	-0.08152608	0.53493613	3.326073	9.209857	Walking_Type
12:28:05.367	0.35435268	2.3823035	8.7534685	-0.12019751	0.20722015	-0.08152608	0.53493613	3.326073	9.209857	Walking_Type
12:28:05.388	0.35435268	2.3823035	8.7534685	-0.12019751	0.20722015	-0.08152608	0.53493613	3.326073	9.209857	Walking_Type
12:28:05.409	0.45251793	3.4046588	8.751075	-0.4347931	0.014186734	-0.0723631	0.23842776	3.1303632	9.290552	Walking_Type
12:28:05.432	0.45251793	3.4046588	8.751075	-0.4347931	0.014186734	-0.0723631	0.23842776	3.1303632	9.290552	Walking_Type
12:28:05.456	0.45251793	3.4046588	8.751075	-0.4347931	0.014186734	-0.0723631	0.23842776	3.1303632	9.290552	Walking_Type
12:28:05.479	0.45251793	3.4046588	8.751075	-0.4347931	0.014186734	-0.0723631	0.23842776	3.1303632	9.290552	Walking_Type
12:28:05.501	0.45251793	3.4046588	8.751075	-0.4347931	0.014186734	-0.0723631	0.23842776	3.1303632	9.290552	Walking_Type
12:28:05.522	0.45251793	3.4046588	8.751075	-0.4347931	0.014186734	-0.0723631	0.23842776	3.1303632	9.290552	Walking_Type
12:28:05.543	0.45251793	3.4046588	8.751075	-0.4347931	0.014186734	-0.0723631	0.23842776	3.1303632	9.290552	Walking_Type
12:28:05.565	0.45251793	3.4046588	8.751075	-0.4347931	0.014186734	-0.0723631	0.23842776	3.1303632	9.290552	Walking_Type
12:28:05.586	0.31365	3.4022646	11.018453	-0.14279953	0.303126	0.2196305	-0.016597318	2.939615	9.35568	Walking_Type
12:28:05.606	0.31365	3.4022646	11.018453	-0.14279953	0.303126	0.2196305	-0.016597318	2.939615	9.35568	Walking_Type
12:28:05.627	0.31365	3.4022646	11.018453	-0.14279953	0.303126	0.2196305	-0.016597318	2.939615	9.35568	Walking_Type
12:28:05.650	0.31365	3.4022646	11.018453	-0.14279953	0.303126	0.2196305	-0.016597318	2.939615	9.35568	Walking_Type
12:28:05.672	0.31365	3.4022646	11.018453	-0.14279953	0.303126	0.2196305	-0.016597318	2.939615	9.35568	Walking_Type
12:28:05.694	0.31365	3.4022646	11.018453	-0.14279953	0.303126	0.2196305	-0.016597318	2.939615	9.35568	Walking_Type
12:28:05.715	0.31365	3.4022646	11.018453	-0.14279953	0.303126	0.2196305	-0.016597318	2.939615	9.35568	Walking_Type
12:28:05.736	0.31365	3.4022646	11.018453	-0.14279953	0.303126	0.2196305	-0.016597318	2.939615	9.35568	Walking_Type
12:28:05.757	0.011971374	1.8196489	11.150138	-0.25031182	0.09298835	0.05164255	-0.2833006	3.107345	9.297017	Walking_Type
12:28:05.784	0.011971374	1.8196489	11.150138	-0.25031182	0.09298835	0.05164255	-0.2833006	3.107345	9.297017	Walking_Type
12:28:05.805	0.011971374	1.8196489	11.150138	-0.25031182	0.09298835	0.05164255	-0.2833006	3.107345	9.297017	Walking_Type
12:28:05.827	0.011971374	1.8196489	11.150138	-0.25031182	0.09298835	0.05164255	-0.2833006	3.107345	9.297017	Walking_Type
12:28:05.849	0.011971374	1.8196489	11.150138	-0.25031182	0.09298835	0.05164255	-0.2833006	3.107345	9.297017	Walking_Type
12:28:05.870	0.011971374	1.8196489	11.150138	-0.25031182	0.09298835	0.05164255	-0.2833006	3.107345	9.297017	Walking_Type
12:28:05.893	0.011971374	1.8196489	11.150138	-0.25031182	0.09298835	0.05164255	-0.2833006	3.107345	9.297017	Walking_Type
12:28:05.914	0.011971374	1.8196489	11.150138	-0.25031182	0.09298835	0.05164255	-0.2833006	3.107345	9.297017	Walking_Type
12:28:05.936	-0.6847626	2.5499027	8.40151	-0.1415778	-0.06278229	0.10906388	-0.4127934	3.1251616	9.286191	Walking_Type
12:28:05.959	-0.6847626	2.5499027	8.40151	-0.1415778	-0.06278229	0.10906388	-0.4127934	3.1251616	9.286191	Walking_Type
12:28:05.980	-0.6847626	2.5499027	8.40151	-0.1415778	-0.06278229	0.10906388	-0.4127934	3.1251616	9.286191	Walking_Type
12:28:06.002	-0.6847626	2.5499027	8.40151	-0.1415778	-0.06278229	0.10906388	-0.4127934	3.1251616	9.286191	Walking_Type
12:28:06.023	-0.6847626	2.5499027	8.40151	-0.1415778	-0.06278229	0.10906388	-0.4127934	3.1251616	9.286191	Walking_Type
12:28:06.045	-0.6847626	2.5499027	8.40151	-0.1415778	-0.06278229	0.10906388	-0.4127934	3.1251616	9.286191	Walking_Type
12:28:06.066	-0.6847626	2.5499027	8.40151	-0.1415778	-0.06278229	0.10906388	-0.4127934	3.1251616	9.286191	Walking_Type
12:28:06.088	-0.6847626	2.5499027	8.40151	-0.1415778	-0.06278229	0.10906388	-0.4127934	3.1251616	9.286191	Walking_Type
12:28:06.110	-0.6847626	2.5499027	8.40151	-0.1415778	-0.06278229	0.10906388	-0.4127934	3.1251616	9.286191	Walking_Type
12:28:06.136	-0.58420306	3.2729738	8.856422	-0.30040276	-0.08660603	0.08157495	-0.3620086	2.7711532	9.400002	Walking_Type
12:28:06.157	-0.58420306	3.2729738	8.856422	-0.30040276	-0.08660603	0.08157495	-0.3620086	2.7711532	9.400002	Walking_Type
12:28:06.178	-0.58420306	3.2729738	8.856422	-0.30040276	-0.08660603	0.08157495	-0.3620086	2.7711532	9.400002	Walking_Type
12:28:06.199	-0.58420306	3.2729738	8.856422	-0.30040276	-0.08660603	0.08157495	-0.3620086	2.7711532	9.400002	Walking_Type
12:28:06.220	-0.58420306	3.2729738	8.856422	-0.30040276	-0.08660603	0.08157495	-0.3620086	2.7711532	9.400002	Walking_Type
12:28:06.243	-0.58420306	3.2729738	8.856422	-0.30040276	-0.08660603	0.08157495	-0.3620086	2.7711532	9.400002	Walking_Type
12:28:06.266	-0.58420306	3.2729738	8.856422	-0.30040276	-0.08660603	0.08157495	-0.3620086	2.7711532	9.400002	Walking_Type
12:28:06.289	-0.58420306	3.2729738	8.856422	-0.30040276	-0.08660603	0.08157495	-0.3620086	2.7711532	9.400002	Walking_Type
12:28:06.313	-0.2849187	2.9904492	10.40073	0.3348971	-0.21488772	-0.10901502	0.0063900575	2.7672293	9.408123	Walking_Type
12:28:06.335	-0.2849187	2.9904492	10.40073	0.3348971	-0.21488772	-0.10901502	0.0063900575	2.7672293	9.408123	Walking_Type
12:28:06.356	-0.2849187	2.9904492	10.40073	0.3348971	-0.21488772	-0.10901502	0.0063900575	2.7672293	9.408123	Walking_Type
12:28:06.377	-0.2849187	2.9904492	10.40073	0.3348971	-0.21488772	-0.10901502	0.0063900575	2.7672293	9.408123	Walking_Type
12:28:06.398	-0.2849187	2.9904492	10.40073	0.3348971	-0.21488772	-0.10901502	0.0063900575	2.7672293	9.408123	Walking_Type
12:28:06.420	-0.2849187	2.9904492	10.40073	0.3348971	-0.21488772	-0.10901502	0.0063900575	2.7672293	9.408123	Walking_Type
12:28:06.442	-0.2849187	2.9904492	10.40073	0.3348971	-0.21488772	-0.10901502	0.0063900575	2.7672293	9.408123	Walking_Type
12:28:06.464	-0.2849187	2.9904492	10.40073	0.3348971	-0.21488772	-0.10901502	0.0063900575	2.7672293	9.408123	Walking_Type
12:28:06.487	0.8930645	1.6017698	8.403905	0.053899083	-0.10187766	-0.12734097	0.3037255	2.7251704	9.415497	Walking_Type
12:28:06.510	0.8930645	1.6017698	8.403905	0.053899083	-0.10187766	-0.12734097	0.3037255	2.7251704	9.415497	Walking_Type
12:28:06.537	0.8930645	1.6017698	8.403905	0.053899083	-0.10187766	-0.12734097	0.3037255	2.7251704	9.415497	Walking_Type
12:28:06.559	0.8930645	1.6017698	8.403905	0.053899083	-0.10187766	-0.12734097	0.3037255	2.7251704	9.415497	Walking_Type
12:28:06.580	0.8930645	1.6017698	8.403905	0.053899083	-0.10187766	-0.12734097	0.3037255	2.7251704	9.415497	Walking_Type
12:28:06.601	0.8930645	1.6017698	8.403905	0.053899083	-0.10187766	-0.12734097	0.3037255	2.7251704	9.415497	Walking_Type
12:28:06.622	0.8930645	1.6017698	8.403905	0.053899083	-0.10187766	-0.12734097	0.3037255	2.7251704	9.415497	Walking_Type
12:28:06.644	0.8930645	1.6017698	8.403905	0.053899083	-0.10187766	-0.12734097	0.3037255	2.7251704	9.415497	Walking_Type
12:28:06.666	0.51955765	1.7837347	9.208381	-0.14951904	0.08321451	-0.23179892	0.45184606	2.366569	9.506081	Walking_Type
12:28:06.690	0.51955765	1.7837347	9.208381	-0.14951904	0.08321451	-0.23179892	0.45184606	2.366569	9.506081	Walking_Type
12:28:06.713	0.51955765	1.7837347	9.208381	-0.14951904	0.08321451	-0.23179892	0.45184606	2.366569	9.506081	Walking_Type
12:28:06.736	0.51955765	1.7837347	9.208381	-0.14951904	0.08321451	-0.23179892	0.45184606	2.366569	9.506081	Walking_Type
12:28:06.758	0.51955765	1.7837347	9.208381	-0.14951904	0.08321451	-0.23179892	0.45184606	2.366569	9.506081	Walking_Type
12:28:06.780	0.51955765	1.7837347	9.208381	-0.14951904	0.08321451	-0.23179892	0.45184606	2.366569	9.506081	Walking_Type
12:28:06.802	0.51955765	1.7837347	9.208381	-0.14951904	0.08321451	-0.23179892	0.45184606	2.366569	9.506081	Walking_Type
12:28:06.823	0.51955765	1.7837347	9.208381	-0.14951904	0.08321451	-0.23179892	0.45184606	2.366569	9.506081	Walking_Type
12:28:06.844	0.057462595	3.0096035	9.031204	-0.023069937	-0.08294084	-0.116956264	0.22859193	2.564693	9.462583	Walking_Type
12:28:06.865	0.057462595	3.0096035	9.031204	-0.023069937	-0.08294084	-0.116956264	0.22859193	2.564693	9.462583	Walking_Type
12:28:06.887	0.057462595	3.0096035	9.031204	-0.023069937	-0.08294084	-0.116956264	0.22859193	2.564693	9.462583	Walking_Type
12:28:06.909	0.057462595	3.0096035	9.031204	-0.023069937	-0.08294084	-0.116956264	0.22859193	2.564693	9.462583	Walking_Type
12:28:06.930	0.057462595	3.0096035	9.031204	-0.023069937	-0.08294084	-0.116956264	0.22859193	2.564693	9.462583	Walking_Type
12:28:06.952	0.057462595	3.0096035	9.031204	-0.023069937	-0.08294084	-0.116956264	0.22859193	2.564693	9.462583	Walking_Type
12:28:06.973	0.057462595	3.0096035	9.031204	-0.023069937	-0.08294084	-0.116956264	0.22859193	2.564693	9.462583	Walking_Type
12:28:06.997	0.057462595	3.0096035	9.031204	-0.023069937	-0.08294084	-0.116956264	0.22859193	2.564693	9.462583	Walking_Type
12:28:07.020	0.3232271	3.162837	10.644946	0.04412524	-0.06583661	-0.010665707	0.27650493	2.7363863	9.413082	Walking_Type
12:28:07.042	0.3232271	3.162837	10.644946	0.04412524	-0.06583661	-0.010665707	0.27650493	2.7363863	9.413082	Walking_Type
12:28:07.063	0.3232271	3.162837	10.644946	0.04412524	-0.06583661	-0.010665707	0.27650493	2.7363863	9.413082	Walking_Type
12:28:07.084	0.3232271	3.162837	10.644946	0.04412524	-0.06583661	-0.010665707	0.27650493	2.7363863	9.413082	Walking_Type
12:28:07.106	0.3232271	3.162837	10.644946	0.04412524	-0.06583661	-0.010665707	0.27650493	2.7363863	9.413082	Walking_Type
12:28:07.127	0.3232271	3.162837	10.644946	0.04412524	-0.06583661	-0.010665707	0.27650493	2.7363863	9.413082	Walking_Type
12:28:07.148	0.3232271	3.162837	10.644946	0.04412524	-0.06583661	-0.010665707	0.27650493	2.7363863	9.413082	Walking_Type
12:28:07.169	0.3232271	3.162837	10.644946	0.04412524	-0.06583661	-0.010665707	0.27650493	2.7363863	9.413082	Walking_Type
12:28:07.192	0.3232271	3.162837	10.644946	0.04412524	-0.06583661	-0.010665707	0.27650493	2.7363863	9.413082	Walking_Type
12:28:07.217	0.38787252	1.8795058	9.450203	0.09665965	0.21455054	0.24345423	-0.11367497	2.8722675	9.375901	Walking_Type
12:28:07.238	0.38787252	1.8795058	9.450203	0.09665965	0.21455054	0.24345423	-0.11367497	2.8722675	9.375901	Walking_Type
12:28:07.259	0.38787252	1.8795058	9.450203	0.09665965	0.21455054	0.24345423	-0.11367497	2.8722675	9.375901	Walking_Type
12:28:07.280	0.38787252	1.8795058	9.450203	0.09665965	0.21455054	0.24345423	-0.11367497	2.8722675	9.375901	Walking_Type
12:28:07.306	0.38787252	1.8795058	9.450203	0.09665965	0.21455054	0.24345423	-0.11367497	2.8722675	9.375901	Walking_Type
12:28:07.327	0.38787252	1.8795058	9.450203	0.09665965	0.21455054	0.24345423	-0.11367497	2.8722675	9.375901	Walking_Type
12:28:07.348	0.38787252	1.8795058	9.450203	0.09665965	0.21455054	0.24345423	-0.11367497	2.8722675	9.375901	Walking_Type
12:28:07.369	0.38787252	1.8795058	9.450203	0.09665965	0.21455054	0.24345423	-0.11367497	2.8722675	9.375901	Walking_Type
12:28:07.393	-0.038308397	2.3846977	8.38475	0.018468902	0.124142475	0.062027257	-0.23353063	2.8683884	9.374869	Walking_Type
12:28:07.414	-0.038308397	2.3846977	8.38475	0.018468902	0.124142475	0.062027257	-0.23353063	2.8683884	9.374869	Walking_Type
12:28:07.435	-0.038308397	2.3846977	8.38475	0.018468902	0.124142475	0.062027257	-0.23353063	2.8683884	9.374869	Walking_Type
12:28:07.457	-0.038308397	2.3846977	8.38475	0.018468902	0.124142475	0.062027257	-0.23353063	2.8683884	9.374869	Walking_Type
12:28:07.477	-0.038308397	2.3846977	8.38475	0.018468902	0.124142475	0.062027257	-0.23353063	2.8683884	9.374869	Walking_Type
12:28:07.498	-0.038308397	2.3846977	8.38475	0.018468902	0.124142475	0.062027257	-0.23353063	2.8683884	9.374869	Walking_Type
12:28:07.519	-0.038308397	2.3846977	8.38475	0.018468902	0.124142475	0.062027257	-0.23353063	2.8683884	9.374869	Walking_Type
12:28:07.541	-0.038308397	2.3846977	8.38475	0.018468902	0.124142475	0.062027257	-0.23353063	2.8683884	9.374869	Walking_Type
12:28:07.563	-0.4189981	2.7773588	9.785401	-0.37737176	0.16140527	-0.061367523	-0.28551853	2.3993716	9.504309	Walking_Type
12:28:07.585	-0.4189981	2.7773588	9.785401	-0.37737176	0.16140527	-0.061367523	-0.28551853	2.3993716	9.504309	Walking_Type
12:28:07.607	-0.4189981	2.7773588	9.785401	-0.37737176	0.16140527	-0.061367523	-0.28551853	2.3993716	9.504309	Walking_Type
12:28:07.630	-0.4189981	2.7773588	9.785401	-0.37737176	0.16140527	-0.061367523	-0.28551853	2.3993716	9.504309	Walking_Type
12:28:07.652	-0.4189981	2.7773588	9.785401	-0.37737176	0.16140527	-0.061367523	-0.28551853	2.3993716	9.504309	Walking_Type
12:28:07.673	-0.4189981	2.7773588	9.785401	-0.37737176	0.16140527	-0.061367523	-0.28551853	2.3993716	9.504309	Walking_Type
12:28:07.695	-0.4189981	2.7773588	9.785401	-0.37737176	0.16140527	-0.061367523	-0.28551853	2.3993716	9.504309	Walking_Type
12:28:07.716	-0.4189981	2.7773588	9.785401	-0.37737176	0.16140527	-0.061367523	-0.28551853	2.3993716	9.504309	Walking_Type
12:28:07.740	-0.43336374	2.7414446	10.252285	-0.45372993	0.060612492	-0.063200116	-0.13838984	2.5958164	9.455844	Walking_Type
12:28:07.761	-0.43336374	2.7414446	10.252285	-0.45372993	0.060612492	-0.063200116	-0.13838984	2.5958164	9.455844	Walking_Type
12:28:07.782	-0.43336374	2.7414446	10.252285	-0.45372993	0.060612492	-0.063200116	-0.13838984	2.5958164	9.455844	Walking_Type
12:28:07.803	-0.43336374	2.7414446	10.252285	-0.45372993	0.060612492	-0.063200116	-0.13838984	2.5958164	9.455844	Walking_Type
12:28:07.825	-0.43336374	2.7414446	10.252285	-0.45372993	0.060612492	-0.063200116	-0.13838984	2.5958164	9.455844	Walking_Type
12:28:07.848	-0.43336374	2.7414446	10.252285	-0.45372993	0.060612492	-0.063200116	-0.13838984	2.5958164	9.455844	Walking_Type
12:28:07.872	-0.43336374	2.7414446	10.252285	-0.45372993	0.060612492	-0.063200116	-0.13838984	2.5958164	9.455844	Walking_Type
12:28:07.895	-0.43336374	2.7414446	10.252285	-0.45372993	0.060612492	-0.063200116	-0.13838984	2.5958164	9.455844	Walking_Type
12:28:07.918	-0.35435268	1.5658557	9.035994	0.47295263	0.014186734	0.048588224	-0.14154147	2.3973088	9.508063	Walking_Type
12:28:07.939	-0.35435268	1.5658557	9.035994	0.47295263	0.014186734	0.048588224	-0.14154147	2.3973088	9.508063	Walking_Type
12:28:07.962	-0.35435268	1.5658557	9.035994	0.47295263	0.014186734	0.048588224	-0.14154147	2.3973088	9.508063	Walking_Type
12:28:07.983	-0.35435268	1.5658557	9.035994	0.47295263	0.014186734	0.048588224	-0.14154147	2.3973088	9.508063	Walking_Type
12:28:08.004	-0.35435268	1.5658557	9.035994	0.47295263	0.014186734	0.048588224	-0.14154147	2.3973088	9.508063	Walking_Type
12:28:08.024	-0.35435268	1.5658557	9.035994	0.47295263	0.014186734	0.048588224	-0.14154147	2.3973088	9.508063	Walking_Type
12:28:08.044	-0.35435268	1.5658557	9.035994	0.47295263	0.014186734	0.048588224	-0.14154147	2.3973088	9.508063	Walking_Type
12:28:08.065	-0.35435268	1.5658557	9.035994	0.47295263	0.014186734	0.048588224	-0.14154147	2.3973088	9.508063	Walking_Type
12:28:08.086	-0.35435268	1.5658557	9.035994	0.47295263	0.014186734	0.048588224	-0.14154147	2.3973088	9.508063	Walking_Type
12:28:08.108	0.2681588	1.9992194	8.545167	0.18401338	0.006856351	0.14327234	-0.12536062	2.5099628	9.479174	Walking_Type
12:28:08.130	0.2681588	1.9992194	8.545167	0.18401338	0.006856351	0.14327234	-0.12536062	2.5099628	9.479174	Walking_Type
12:28:08.152	0.2681588	1.9992194	8.545167	0.18401338	0.006856351	0.14327234	-0.12536062	2.5099628	9.479174	Walking_Type
12:28:08.175	0.2681588	1.9992194	8.545167	0.18401338	0.006856351	0.14327234	-0.12536062	2.5099628	9.479174	Walking_Type
12:28:08.198	0.2681588	1.9992194	8.545167	0.18401338	0.006856351	0.14327234	-0.12536062	2.5099628	9.479174	Walking_Type
12:28:08.219	0.2681588	1.9992194	8.545167	0.18401338	0.006856351	0.14327234	-0.12536062	2.5099628	9.479174	Walking_Type
12:28:08.240	0.2681588	1.9992194	8.545167	0.18401338	0.006856351	0.14327234	-0.12536062	2.5099628	9.479174	Walking_Type
12:28:08.261	0.2681588	1.9992194	8.545167	0.18401338	0.006856351	0.14327234	-0.12536062	2.5099628	9.479174	Walking_Type
12:28:08.283	-0.1987248	2.7175019	9.14613	-0.26680517	0.20172237	0.013768903	-0.31886455	2.5670934	9.45932	Walking_Type
12:28:08.306	-0.1987248	2.7175019	9.14613	-0.26680517	0.20172237	0.013768903	-0.31886455	2.5670934	9.45932	Walking_Type
12:28:08.326	-0.1987248	2.7175019	9.14613	-0.26680517	0.20172237	0.013768903	-0.31886455	2.5670934	9.45932	Walking_Type
12:28:08.347	-0.1987248	2.7175019	9.14613	-0.26680517	0.20172237	0.013768903	-0.31886455	2.5670934	9.45932	Walking_Type
12:28:08.368	-0.1987248	2.7175019	9.14613	-0.26680517	0.20172237	0.013768903	-0.31886455	2.5670934	9.45932	Walking_Type
12:28:08.389	-0.1987248	2.7175019	9.14613	-0.26680517	0.20172237	0.013768903	-0.31886455	2.5670934	9.45932	Walking_Type
12:28:08.413	-0.1987248	2.7175019	9.14613	-0.26680517	0.20172237	0.013768903	-0.31886455	2.5670934	9.45932	Walking_Type
12:28:08.434	-0.1987248	2.7175019	9.14613	-0.26680517	0.20172237	0.013768903	-0.31886455	2.5670934	9.45932	Walking_Type
12:28:08.455	-0.17478207	2.80609	10.625792	-0.20510778	0.15163141	0.13716368	-0.38171965	2.687255	9.4235525	Walking_Type
12:28:08.476	-0.17478207	2.80609	10.625792	-0.20510778	0.15163141	0.13716368	-0.38171965	2.687255	9.4235525	Walking_Type
12:28:08.497	-0.17478207	2.80609	10.625792	-0.20510778	0.15163141	0.13716368	-0.38171965	2.687255	9.4235525	Walking_Type
12:28:08.519	-0.17478207	2.80609	10.625792	-0.20510778	0.15163141	0.13716368	-0.38171965	2.687255	9.4235525	Walking_Type
12:28:08.541	-0.17478207	2.80609	10.625792	-0.20510778	0.15163141	0.13716368	-0.38171965	2.687255	9.4235525	Walking_Type
12:28:08.561	-0.17478207	2.80609	10.625792	-0.20510778	0.15163141	0.13716368	-0.38171965	2.687255	9.4235525	Walking_Type
12:28:08.582	-0.17478207	2.80609	10.625792	-0.20510778	0.15163141	0.13716368	-0.38171965	2.687255	9.4235525	Walking_Type
12:28:08.604	-0.17478207	2.80609	10.625792	-0.20510778	0.15163141	0.13716368	-0.38171965	2.687255	9.4235525	Walking_Type
12:28:08.627	-0.17478207	2.80609	10.625792	-0.20510778	0.15163141	0.13716368	-0.38171965	2.687255	9.4235525	Walking_Type
12:28:08.650	-0.6751855	1.6448668	10.245102	0.41308787	-0.13730785	0.20619145	-0.54928774	2.7184112	9.4063225	Walking_Type
12:28:08.673	-0.6751855	1.6448668	10.245102	0.41308787	-0.13730785	0.20619145	-0.54928774	2.7184112	9.4063225	Walking_Type
12:28:08.696	-0.6751855	1.6448668	10.245102	0.41308787	-0.13730785	0.20619145	-0.54928774	2.7184112	9.4063225	Walking_Type
12:28:08.719	-0.6751855	1.6448668	10.245102	0.41308787	-0.13730785	0.20619145	-0.54928774	2.7184112	9.4063225	Walking_Type
12:28:08.741	-0.6751855	1.6448668	10.245102	0.41308787	-0.13730785	0.20619145	-0.54928774	2.7184112	9.4063225	Walking_Type
12:28:08.762	-0.6751855	1.6448668	10.245102	0.41308787	-0.13730785	0.20619145	-0.54928774	2.7184112	9.4063225	Walking_Type
12:28:08.783	-0.6751855	1.6448668	10.245102	0.41308787	-0.13730785	0.20619145	-0.54928774	2.7184112	9.4063225	Walking_Type
12:28:08.805	-0.6751855	1.6448668	10.245102	0.41308787	-0.13730785	0.20619145	-0.54928774	2.7184112	9.4063225	Walking_Type
12:28:08.827	0.35674694	2.7653873	7.3312693	0.5309849	0.15040968	-0.09191078	-0.42187214	3.161995	9.273304	Walking_Type
12:28:08.849	0.35674694	2.7653873	7.3312693	0.5309849	0.15040968	-0.09191078	-0.42187214	3.161995	9.273304	Walking_Type
12:28:08.871	0.35674694	2.7653873	7.3312693	0.5309849	0.15040968	-0.09191078	-0.42187214	3.161995	9.273304	Walking_Type
12:28:08.894	0.35674694	2.7653873	7.3312693	0.5309849	0.15040968	-0.09191078	-0.42187214	3.161995	9.273304	Walking_Type
12:28:08.917	0.35674694	2.7653873	7.3312693	0.5309849	0.15040968	-0.09191078	-0.42187214	3.161995	9.273304	Walking_Type
12:28:08.941	0.35674694	2.7653873	7.3312693	0.5309849	0.15040968	-0.09191078	-0.42187214	3.161995	9.273304	Walking_Type
12:28:08.965	0.35674694	2.7653873	7.3312693	0.5309849	0.15040968	-0.09191078	-0.42187214	3.161995	9.273304	Walking_Type
12:28:08.988	0.35674694	2.7653873	7.3312693	0.5309849	0.15040968	-0.09191078	-0.42187214	3.161995	9.273304	Walking_Type
12:28:09.011	-1.0271438	3.7949257	8.734315	0.08260975	-0.092103824	0.04614476	-0.21013619	3.3446865	9.21625	Walking_Type
12:28:09.034	-1.0271438	3.7949257	8.734315	0.08260975	-0.092103824	0.04614476	-0.21013619	3.3446865	9.21625	Walking_Type
12:28:09.056	-1.0271438	3.7949257	8.734315	0.08260975	-0.092103824	0.04614476	-0.21013619	3.3446865	9.21625	Walking_Type
12:28:09.080	-1.0271438	3.7949257	8.734315	0.08260975	-0.092103824	0.04614476	-0.21013619	3.3446865	9.21625	Walking_Type
12:28:09.103	-1.0271438	3.7949257	8.734315	0.08260975	-0.092103824	0.04614476	-0.21013619	3.3446865	9.21625	Walking_Type
12:28:09.126	-1.0271438	3.7949257	8.734315	0.08260975	-0.092103824	0.04614476	-0.21013619	3.3446865	9.21625	Walking_Type
12:28:09.150	-1.0271438	3.7949257	8.734315	0.08260975	-0.092103824	0.04614476	-0.21013619	3.3446865	9.21625	Walking_Type
12:28:09.181	-0.8547561	4.0535073	10.111023	-0.05116974	0.3171759	-0.12795183	-0.25423568	3.6345317	9.104719	Walking_Type
12:28:09.202	-0.8547561	4.0535073	10.111023	-0.05116974	0.3171759	-0.12795183	-0.25423568	3.6345317	9.104719	Walking_Type
12:28:09.223	-0.8547561	4.0535073	10.111023	-0.05116974	0.3171759	-0.12795183	-0.25423568	3.6345317	9.104719	Walking_Type
12:28:09.255	-0.8547561	4.0535073	10.111023	-0.05116974	0.3171759	-0.12795183	-0.25423568	3.6345317	9.104719	Walking_Type
12:28:09.276	-0.8547561	4.0535073	10.111023	-0.05116974	0.3171759	-0.12795183	-0.25423568	3.6345317	9.104719	Walking_Type
12:28:09.299	-0.8547561	4.0535073	10.111023	-0.05116974	0.3171759	-0.12795183	-0.25423568	3.6345317	9.104719	Walking_Type
12:28:09.322	-0.8547561	4.0535073	10.111023	-0.05116974	0.3171759	-0.12795183	-0.25423568	3.6345317	9.104719	Walking_Type
12:28:09.344	-0.8547561	4.0535073	10.111023	-0.05116974	0.3171759	-0.12795183	-0.25423568	3.6345317	9.104719	Walking_Type
12:28:09.365	0.18675344	2.0949905	7.8963184	0.29457998	-0.30529577	-0.21897075	-0.1492592	3.470685	9.170737	Walking_Type
12:28:09.387	0.18675344	2.0949905	7.8963184	0.29457998	-0.30529577	-0.21897075	-0.1492592	3.470685	9.170737	Walking_Type
12:28:09.408	0.18675344	2.0949905	7.8963184	0.29457998	-0.30529577	-0.21897075	-0.1492592	3.470685	9.170737	Walking_Type
12:28:09.430	0.18675344	2.0949905	7.8963184	0.29457998	-0.30529577	-0.21897075	-0.1492592	3.470685	9.170737	Walking_Type
12:28:09.453	0.18675344	2.0949905	7.8963184	0.29457998	-0.30529577	-0.21897075	-0.1492592	3.470685	9.170737	Walking_Type
12:28:09.475	0.18675344	2.0949905	7.8963184	0.29457998	-0.30529577	-0.21897075	-0.1492592	3.470685	9.170737	Walking_Type
12:28:09.497	0.18675344	2.0949905	7.8963184	0.29457998	-0.30529577	-0.21897075	-0.1492592	3.470685	9.170737	Walking_Type
12:28:09.519	0.18675344	2.0949905	7.8963184	0.29457998	-0.30529577	-0.21897075	-0.1492592	3.470685	9.170737	Walking_Type
12:28:09.542	-0.16041641	2.3823035	8.1549	-0.2997919	0.16995737	-0.041208968	-0.03240005	2.8925257	9.370305	Walking_Type
12:28:09.565	-0.16041641	2.3823035	8.1549	-0.2997919	0.16995737	-0.041208968	-0.03240005	2.8925257	9.370305	Walking_Type
12:28:09.588	-0.16041641	2.3823035	8.1549	-0.2997919	0.16995737	-0.041208968	-0.03240005	2.8925257	9.370305	Walking_Type
12:28:09.611	-0.16041641	2.3823035	8.1549	-0.2997919	0.16995737	-0.041208968	-0.03240005	2.8925257	9.370305	Walking_Type
12:28:09.632	-0.16041641	2.3823035	8.1549	-0.2997919	0.16995737	-0.041208968	-0.03240005	2.8925257	9.370305	Walking_Type
12:28:09.655	-0.16041641	2.3823035	8.1549	-0.2997919	0.16995737	-0.041208968	-0.03240005	2.8925257	9.370305	Walking_Type
12:28:09.677	-0.16041641	2.3823035	8.1549	-0.2997919	0.16995737	-0.041208968	-0.03240005	2.8925257	9.370305	Walking_Type
12:28:09.700	-0.16041641	2.3823035	8.1549	-0.2997919	0.16995737	-0.041208968	-0.03240005	2.8925257	9.370305	Walking_Type
12:28:09.723	0.723071	3.3495905	8.621783	0.049623027	-0.04812152	-0.1444452	0.0048096655	2.5939445	9.457367	Walking_Type
12:28:09.746	0.723071	3.3495905	8.621783	0.049623027	-0.04812152	-0.1444452	0.0048096655	2.5939445	9.457367	Walking_Type
12:28:09.770	0.723071	3.3495905	8.621783	0.049623027	-0.04812152	-0.1444452	0.0048096655	2.5939445	9.457367	Walking_Type
12:28:09.793	0.723071	3.3495905	8.621783	0.049623027	-0.04812152	-0.1444452	0.0048096655	2.5939445	9.457367	Walking_Type
12:28:09.816	0.723071	3.3495905	8.621783	0.049623027	-0.04812152	-0.1444452	0.0048096655	2.5939445	9.457367	Walking_Type
12:28:09.839	0.723071	3.3495905	8.621783	0.049623027	-0.04812152	-0.1444452	0.0048096655	2.5939445	9.457367	Walking_Type
12:28:09.862	0.723071	3.3495905	8.621783	0.049623027	-0.04812152	-0.1444452	0.0048096655	2.5939445	9.457367	Walking_Type
12:28:09.889	0.723071	3.3495905	8.621783	0.049623027	-0.04812152	-0.1444452	0.0048096655	2.5939445	9.457367	Walking_Type
12:28:09.914	0.038308397	1.8747171	12.208407	-1.0529888	0.26952842	0.30698422	-0.28450298	1.7956012	9.6366625	Walking_Type
12:28:09.936	0.038308397	1.8747171	12.208407	-1.0529888	0.26952842	0.30698422	-0.28450298	1.7956012	9.6366625	Walking_Type
12:28:09.961	0.038308397	1.8747171	12.208407	-1.0529888	0.26952842	0.30698422	-0.28450298	1.7956012	9.6366625	Walking_Type
12:28:09.984	0.038308397	1.8747171	12.208407	-1.0529888	0.26952842	0.30698422	-0.28450298	1.7956012	9.6366625	Walking_Type
12:28:10.008	0.038308397	1.8747171	12.208407	-1.0529888	0.26952842	0.30698422	-0.28450298	1.7956012	9.6366625	Walking_Type
12:28:10.031	0.038308397	1.8747171	12.208407	-1.0529888	0.26952842	0.30698422	-0.28450298	1.7956012	9.6366625	Walking_Type
12:28:10.054	0.038308397	1.8747171	12.208407	-1.0529888	0.26952842	0.30698422	-0.28450298	1.7956012	9.6366625	Walking_Type
12:28:10.077	-1.0319325	1.2905141	9.28021	-1.0529888	0.26952842	0.30698422	-0.28450298	1.7956012	9.6366625	Walking_Type
12:28:10.099	-1.0319325	1.2905141	9.28021	0.66476434	0.044119135	-0.108404145	-0.54014736	2.2723348	9.524448	Walking_Type
12:28:10.123	-1.0319325	1.2905141	9.28021	0.66476434	0.044119135	-0.108404145	-0.54014736	2.2723348	9.524448	Walking_Type
12:28:10.146	-1.0319325	1.2905141	9.28021	0.66476434	0.044119135	-0.108404145	-0.54014736	2.2723348	9.524448	Walking_Type
12:28:10.169	-1.0319325	1.2905141	9.28021	0.66476434	0.044119135	-0.108404145	-0.54014736	2.2723348	9.524448	Walking_Type
12:28:10.192	-1.0319325	1.2905141	9.28021	0.66476434	0.044119135	-0.108404145	-0.54014736	2.2723348	9.524448	Walking_Type
12:28:10.215	-1.0319325	1.2905141	9.28021	0.66476434	0.044119135	-0.108404145	-0.54014736	2.2723348	9.524448	Walking_Type
12:28:10.239	-1.0319325	1.2905141	9.28021	0.66476434	0.044119135	-0.108404145	-0.54014736	2.2723348	9.524448	Walking_Type
12:28:10.271	-0.3328042	2.0878077	8.116591	0.2554846	-0.33583906	0.0437013	-0.18630086	2.295097	9.532481	Walking_Type
12:28:10.294	-0.3328042	2.0878077	8.116591	0.2554846	-0.33583906	0.0437013	-0.18630086	2.295097	9.532481	Walking_Type
12:28:10.317	-0.3328042	2.0878077	8.116591	0.2554846	-0.33583906	0.0437013	-0.18630086	2.295097	9.532481	Walking_Type
12:28:10.340	-0.3328042	2.0878077	8.116591	0.2554846	-0.33583906	0.0437013	-0.18630086	2.295097	9.532481	Walking_Type
12:28:10.363	-0.3328042	2.0878077	8.116591	0.2554846	-0.33583906	0.0437013	-0.18630086	2.295097	9.532481	Walking_Type
12:28:10.385	-0.3328042	2.0878077	8.116591	0.2554846	-0.33583906	0.0437013	-0.18630086	2.295097	9.532481	Walking_Type
12:28:10.408	-0.3328042	2.0878077	8.116591	0.2554846	-0.33583906	0.0437013	-0.18630086	2.295097	9.532481	Walking_Type
12:28:10.431	-0.3328042	2.0878077	8.116591	0.2554846	-0.33583906	0.0437013	-0.18630086	2.295097	9.532481	Walking_Type
12:28:10.455	0.52913475	3.5243726	9.342461	0.107044354	-0.10065593	-0.06869791	0.18671086	2.6336713	9.444538	Walking_Type
12:28:10.479	0.52913475	3.5243726	9.342461	0.107044354	-0.10065593	-0.06869791	0.18671086	2.6336713	9.444538	Walking_Type
12:28:10.502	0.52913475	3.5243726	9.342461	0.107044354	-0.10065593	-0.06869791	0.18671086	2.6336713	9.444538	Walking_Type
12:28:10.525	0.52913475	3.5243726	9.342461	0.107044354	-0.10065593	-0.06869791	0.18671086	2.6336713	9.444538	Walking_Type
12:28:10.546	0.52913475	3.5243726	9.342461	0.107044354	-0.10065593	-0.06869791	0.18671086	2.6336713	9.444538	Walking_Type
12:28:10.567	0.52913475	3.5243726	9.342461	0.107044354	-0.10065593	-0.06869791	0.18671086	2.6336713	9.444538	Walking_Type
12:28:10.591	0.52913475	3.5243726	9.342461	0.107044354	-0.10065593	-0.06869791	0.18671086	2.6336713	9.444538	Walking_Type
12:28:10.612	0.52913475	3.5243726	9.342461	0.107044354	-0.10065593	-0.06869791	0.18671086	2.6336713	9.444538	Walking_Type
12:28:10.633	0.71588814	3.0239692	9.026416	0.38010114	-0.37615615	-0.49691442	0.16928536	3.0099034	9.331784	Walking_Type
12:28:10.655	0.71588814	3.0239692	9.026416	0.38010114	-0.37615615	-0.49691442	0.16928536	3.0099034	9.331784	Walking_Type
12:28:10.678	0.71588814	3.0239692	9.026416	0.38010114	-0.37615615	-0.49691442	0.16928536	3.0099034	9.331784	Walking_Type
12:28:10.701	0.71588814	3.0239692	9.026416	0.38010114	-0.37615615	-0.49691442	0.16928536	3.0099034	9.331784	Walking_Type
12:28:10.725	0.71588814	3.0239692	9.026416	0.38010114	-0.37615615	-0.49691442	0.16928536	3.0099034	9.331784	Walking_Type
12:28:10.748	0.71588814	3.0239692	9.026416	0.38010114	-0.37615615	-0.49691442	0.16928536	3.0099034	9.331784	Walking_Type
12:28:10.771	0.71588814	3.0239692	9.026416	0.38010114	-0.37615615	-0.49691442	0.16928536	3.0099034	9.331784	Walking_Type
12:28:10.793	0.71588814	3.0239692	9.026416	0.38010114	-0.37615615	-0.49691442	0.16928536	3.0099034	9.331784	Walking_Type
12:28:10.816	1.2833313	2.1811843	9.059936	-0.19289047	-0.112262376	-0.48836234	0.46059743	3.254987	9.239226	Walking_Type
12:28:10.837	1.2833313	2.1811843	9.059936	-0.19289047	-0.112262376	-0.48836234	0.46059743	3.254987	9.239226	Walking_Type
12:28:10.857	1.2833313	2.1811843	9.059936	-0.19289047	-0.112262376	-0.48836234	0.46059743	3.254987	9.239226	Walking_Type
12:28:10.878	1.2833313	2.1811843	9.059936	-0.19289047	-0.112262376	-0.48836234	0.46059743	3.254987	9.239226	Walking_Type
12:28:10.902	1.2833313	2.1811843	9.059936	-0.19289047	-0.112262376	-0.48836234	0.46059743	3.254987	9.239226	Walking_Type
12:28:10.923	1.2833313	2.1811843	9.059936	-0.19289047	-0.112262376	-0.48836234	0.46059743	3.254987	9.239226	Walking_Type
12:28:10.944	1.2833313	2.1811843	9.059936	-0.19289047	-0.112262376	-0.48836234	0.46059743	3.254987	9.239226	Walking_Type
12:28:10.966	1.2833313	2.1811843	9.059936	-0.19289047	-0.112262376	-0.48836234	0.46059743	3.254987	9.239226	Walking_Type
12:28:10.989	1.175589	2.8898897	8.176449	-0.10370415	-0.07927565	-0.15971683	0.52978593	3.0598755	9.301982	Walking_Type
12:28:11.010	1.175589	2.8898897	8.176449	-0.10370415	-0.07927565	-0.15971683	0.52978593	3.0598755	9.301982	Walking_Type
12:28:11.032	1.175589	2.8898897	8.176449	-0.10370415	-0.07927565	-0.15971683	0.52978593	3.0598755	9.301982	Walking_Type
12:28:11.053	1.175589	2.8898897	8.176449	-0.10370415	-0.07927565	-0.15971683	0.52978593	3.0598755	9.301982	Walking_Type
12:28:11.074	1.175589	2.8898897	8.176449	-0.10370415	-0.07927565	-0.15971683	0.52978593	3.0598755	9.301982	Walking_Type
12:28:11.095	1.175589	2.8898897	8.176449	-0.10370415	-0.07927565	-0.15971683	0.52978593	3.0598755	9.301982	Walking_Type
12:28:11.117	1.175589	2.8898897	8.176449	-0.10370415	-0.07927565	-0.15971683	0.52978593	3.0598755	9.301982	Walking_Type
12:28:11.138	1.175589	2.8898897	8.176449	-0.10370415	-0.07927565	-0.15971683	0.52978593	3.0598755	9.301982	Walking_Type
12:28:11.159	0.7350424	3.8021083	10.28341	0.05939687	0.27930224	-0.0723631	0.45173022	2.794944	9.389069	Walking_Type
12:28:11.180	0.7350424	3.8021083	10.28341	0.05939687	0.27930224	-0.0723631	0.45173022	2.794944	9.389069	Walking_Type
12:28:11.202	0.7350424	3.8021083	10.28341	0.05939687	0.27930224	-0.0723631	0.45173022	2.794944	9.389069	Walking_Type
12:28:11.225	0.7350424	3.8021083	10.28341	0.05939687	0.27930224	-0.0723631	0.45173022	2.794944	9.389069	Walking_Type
12:28:11.249	0.7350424	3.8021083	10.28341	0.05939687	0.27930224	-0.0723631	0.45173022	2.794944	9.389069	Walking_Type
12:28:11.272	0.7350424	3.8021083	10.28341	0.05939687	0.27930224	-0.0723631	0.45173022	2.794944	9.389069	Walking_Type
12:28:11.294	0.7350424	3.8021083	10.28341	0.05939687	0.27930224	-0.0723631	0.45173022	2.794944	9.389069	Walking_Type
12:28:11.317	0.7350424	3.8021083	10.28341	0.05939687	0.27930224	-0.0723631	0.45173022	2.794944	9.389069	Walking_Type
12:28:11.340	0.28970724	3.8739367	9.435837	0.2505977	0.37826243	-0.14139087	0.12418664	3.2722356	9.243776	Walking_Type
12:28:11.363	0.28970724	3.8739367	9.435837	0.2505977	0.37826243	-0.14139087	0.12418664	3.2722356	9.243776	Walking_Type
12:28:11.384	0.28970724	3.8739367	9.435837	0.2505977	0.37826243	-0.14139087	0.12418664	3.2722356	9.243776	Walking_Type
12:28:11.405	0.28970724	3.8739367	9.435837	0.2505977	0.37826243	-0.14139087	0.12418664	3.2722356	9.243776	Walking_Type
12:28:11.426	0.28970724	3.8739367	9.435837	0.2505977	0.37826243	-0.14139087	0.12418664	3.2722356	9.243776	Walking_Type
12:28:11.448	0.28970724	3.8739367	9.435837	0.2505977	0.37826243	-0.14139087	0.12418664	3.2722356	9.243776	Walking_Type
12:28:11.469	0.28970724	3.8739367	9.435837	0.2505977	0.37826243	-0.14139087	0.12418664	3.2722356	9.243776	Walking_Type
12:28:11.490	0.28970724	3.8739367	9.435837	0.2505977	0.37826243	-0.14139087	0.12418664	3.2722356	9.243776	Walking_Type
12:28:11.512	0.28970724	3.8739367	9.435837	0.2505977	0.37826243	-0.14139087	0.12418664	3.2722356	9.243776	Walking_Type
12:28:11.537	0.22745611	2.22907	8.473338	0.042903513	0.1552966	-0.36863276	-0.17407537	3.4375162	9.182786	Walking_Type
12:28:11.560	0.22745611	2.22907	8.473338	0.042903513	0.1552966	-0.36863276	-0.17407537	3.4375162	9.182786	Walking_Type
12:28:11.584	0.22745611	2.22907	8.473338	0.042903513	0.1552966	-0.36863276	-0.17407537	3.4375162	9.182786	Walking_Type
12:28:11.607	0.22745611	2.22907	8.473338	0.042903513	0.1552966	-0.36863276	-0.17407537	3.4375162	9.182786	Walking_Type
12:28:11.629	0.22745611	2.22907	8.473338	0.042903513	0.1552966	-0.36863276	-0.17407537	3.4375162	9.182786	Walking_Type
12:28:11.650	0.22745611	2.22907	8.473338	0.042903513	0.1552966	-0.36863276	-0.17407537	3.4375162	9.182786	Walking_Type
12:28:11.672	0.22745611	2.22907	8.473338	0.042903513	0.1552966	-0.36863276	-0.17407537	3.4375162	9.182786	Walking_Type
12:28:11.693	0.16281068	3.100586	7.972935	-0.17028847	-0.29918712	-0.7424823	-0.008209464	3.344744	9.218621	Walking_Type
12:28:11.714	0.16281068	3.100586	7.972935	-0.17028847	-0.29918712	-0.7424823	-0.008209464	3.344744	9.218621	Walking_Type
12:28:11.736	0.16281068	3.100586	7.972935	-0.17028847	-0.29918712	-0.7424823	-0.008209464	3.344744	9.218621	Walking_Type
12:28:11.759	0.16281068	3.100586	7.972935	-0.17028847	-0.29918712	-0.7424823	-0.008209464	3.344744	9.218621	Walking_Type
12:28:11.782	0.16281068	3.100586	7.972935	-0.17028847	-0.29918712	-0.7424823	-0.008209464	3.344744	9.218621	Walking_Type
12:28:11.806	0.16281068	3.100586	7.972935	-0.17028847	-0.29918712	-0.7424823	-0.008209464	3.344744	9.218621	Walking_Type
12:28:11.829	0.16281068	3.100586	7.972935	-0.17028847	-0.29918712	-0.7424823	-0.008209464	3.344744	9.218621	Walking_Type
12:28:11.851	0.16281068	3.100586	7.972935	-0.17028847	-0.29918712	-0.7424823	-0.008209464	3.344744	9.218621	Walking_Type
12:28:11.873	0.16281068	3.100586	7.972935	-0.17028847	-0.29918712	-0.7424823	-0.008209464	3.344744	9.218621	Walking_Type
12:28:11.897	-0.28731298	3.2969165	8.427847	-0.0798804	-0.41891673	-0.9648372	0.114134334	3.1239924	9.2950535	Walking_Type
12:28:11.920	-0.28731298	3.2969165	8.427847	-0.0798804	-0.41891673	-0.9648372	0.114134334	3.1239924	9.2950535	Walking_Type
12:28:11.945	-0.28731298	3.2969165	8.427847	-0.0798804	-0.41891673	-0.9648372	0.114134334	3.1239924	9.2950535	Walking_Type
12:28:11.968	-0.28731298	3.2969165	8.427847	-0.0798804	-0.41891673	-0.9648372	0.114134334	3.1239924	9.2950535	Walking_Type
12:28:11.991	-0.28731298	3.2969165	8.427847	-0.0798804	-0.41891673	-0.9648372	0.114134334	3.1239924	9.2950535	Walking_Type
12:28:12.013	-0.28731298	3.2969165	8.427847	-0.0798804	-0.41891673	-0.9648372	0.114134334	3.1239924	9.2950535	Walking_Type
12:28:12.035	-0.28731298	3.2969165	8.427847	-0.0798804	-0.41891673	-0.9648372	0.114134334	3.1239924	9.2950535	Walking_Type
12:28:12.056	-0.38068968	3.407053	9.780613	0.15469185	-0.35172155	-0.77180386	0.123394765	3.0988252	9.303355	Walking_Type
12:28:12.076	-0.38068968	3.407053	9.780613	0.15469185	-0.35172155	-0.77180386	0.123394765	3.0988252	9.303355	Walking_Type
12:28:12.101	-0.38068968	3.407053	9.780613	0.15469185	-0.35172155	-0.77180386	0.123394765	3.0988252	9.303355	Walking_Type
12:28:12.121	-0.38068968	3.407053	9.780613	0.15469185	-0.35172155	-0.77180386	0.123394765	3.0988252	9.303355	Walking_Type
12:28:12.143	-0.38068968	3.407053	9.780613	0.15469185	-0.35172155	-0.77180386	0.123394765	3.0988252	9.303355	Walking_Type
12:28:12.166	-0.38068968	3.407053	9.780613	0.15469185	-0.35172155	-0.77180386	0.123394765	3.0988252	9.303355	Walking_Type
12:28:12.189	-0.38068968	3.407053	9.780613	0.15469185	-0.35172155	-0.77180386	0.123394765	3.0988252	9.303355	Walking_Type
12:28:12.212	-0.38068968	3.407053	9.780613	0.15469185	-0.35172155	-0.77180386	0.123394765	3.0988252	9.303355	Walking_Type
12:28:12.233	-0.38068968	3.407053	9.780613	0.15469185	-0.35172155	-0.77180386	0.123394765	3.0988252	9.303355	Walking_Type
12:28:12.258	-0.4166038	2.3368123	8.693612	0.5499217	-0.17029457	-0.47125807	-0.044687137	3.0161772	9.331187	Walking_Type
12:28:12.282	-0.4166038	2.3368123	8.693612	0.5499217	-0.17029457	-0.47125807	-0.044687137	3.0161772	9.331187	Walking_Type
12:28:12.304	-0.4166038	2.3368123	8.693612	0.5499217	-0.17029457	-0.47125807	-0.044687137	3.0161772	9.331187	Walking_Type
12:28:12.325	-0.4166038	2.3368123	8.693612	0.5499217	-0.17029457	-0.47125807	-0.044687137	3.0161772	9.331187	Walking_Type
12:28:12.347	-0.4166038	2.3368123	8.693612	0.5499217	-0.17029457	-0.47125807	-0.044687137	3.0161772	9.331187	Walking_Type
12:28:12.368	-0.4166038	2.3368123	8.693612	0.5499217	-0.17029457	-0.47125807	-0.044687137	3.0161772	9.331187	Walking_Type
12:28:12.389	-0.4166038	2.3368123	8.693612	0.5499217	-0.17029457	-0.47125807	-0.044687137	3.0161772	9.331187	Walking_Type
12:28:12.414	-0.4166038	2.3368123	8.693612	0.5499217	-0.17029457	-0.47125807	0.0070361826	2.8924828	9.370372	Walking_Type
12:28:12.436	0.17478207	2.0351336	9.641745	-0.13302568	-0.18617706	-0.47919935	0.0070361826	2.8924828	9.370372	Walking_Type
12:28:12.457	0.17478207	2.0351336	9.641745	-0.13302568	-0.18617706	-0.47919935	0.0070361826	2.8924828	9.370372	Walking_Type
12:28:12.479	0.17478207	2.0351336	9.641745	-0.13302568	-0.18617706	-0.47919935	0.0070361826	2.8924828	9.370372	Walking_Type
12:28:12.502	0.17478207	2.0351336	9.641745	-0.13302568	-0.18617706	-0.47919935	0.0070361826	2.8924828	9.370372	Walking_Type
12:28:12.525	0.17478207	2.0351336	9.641745	-0.13302568	-0.18617706	-0.47919935	0.0070361826	2.8924828	9.370372	Walking_Type
12:28:12.548	0.17478207	2.0351336	9.641745	-0.13302568	-0.18617706	-0.47919935	0.0070361826	2.8924828	9.370372	Walking_Type
12:28:12.571	0.17478207	2.0351336	9.641745	-0.13302568	-0.18617706	-0.47919935	0.0070361826	2.8924828	9.370372	Walking_Type
12:28:12.594	0.17478207	2.0351336	9.641745	-0.13302568	-0.18617706	-0.47919935	0.0070361826	2.8924828	9.370372	Walking_Type
12:28:12.616	0.24900457	2.8420043	8.6984005	-0.02795686	-0.05972796	-0.51585126	0.11736162	2.712727	9.423254	Walking_Type
12:28:12.647	0.24900457	2.8420043	8.6984005	-0.02795686	-0.05972796	-0.51585126	0.11736162	2.712727	9.423254	Walking_Type
12:28:12.667	0.24900457	2.8420043	8.6984005	-0.02795686	-0.05972796	-0.51585126	0.11736162	2.712727	9.423254	Walking_Type
12:28:12.688	0.24900457	2.8420043	8.6984005	-0.02795686	-0.05972796	-0.51585126	0.11736162	2.712727	9.423254	Walking_Type
12:28:12.709	0.24900457	2.8420043	8.6984005	-0.02795686	-0.05972796	-0.51585126	0.11736162	2.712727	9.423254	Walking_Type
12:28:12.730	0.24900457	2.8420043	8.6984005	-0.02795686	-0.05972796	-0.51585126	0.11736162	2.712727	9.423254	Walking_Type
12:28:12.752	0.24900457	2.8420043	8.6984005	-0.02795686	-0.05972796	-0.51585126	0.11736162	2.712727	9.423254	Walking_Type
12:28:12.775	0.24900457	2.8420043	8.6984005	-0.02795686	-0.05972796	-0.51585126	0.11736162	2.712727	9.423254	Walking_Type
12:28:12.796	0.89067024	3.4645157	9.833286	-0.080491275	-0.059117097	-0.2427945	0.30353382	2.7384956	9.411635	Walking_Type
12:28:12.819	0.89067024	3.4645157	9.833286	-0.080491275	-0.059117097	-0.2427945	0.30353382	2.7384956	9.411635	Walking_Type
12:28:12.842	0.89067024	3.4645157	9.833286	-0.080491275	-0.059117097	-0.2427945	0.30353382	2.7384956	9.411635	Walking_Type
12:28:12.863	0.89067024	3.4645157	9.833286	-0.080491275	-0.059117097	-0.2427945	0.30353382	2.7384956	9.411635	Walking_Type
12:28:12.884	0.89067024	3.4645157	9.833286	-0.080491275	-0.059117097	-0.2427945	0.30353382	2.7384956	9.411635	Walking_Type
12:28:12.905	0.89067024	3.4645157	9.833286	-0.080491275	-0.059117097	-0.2427945	0.30353382	2.7384956	9.411635	Walking_Type
12:28:12.926	0.89067024	3.4645157	9.833286	-0.080491275	-0.059117097	-0.2427945	0.30353382	2.7384956	9.411635	Walking_Type
12:28:12.947	0.89067024	3.4645157	9.833286	-0.080491275	-0.059117097	-0.2427945	0.30353382	2.7384956	9.411635	Walking_Type
12:28:12.968	-0.05985687	2.3727264	9.627379	0.044736106	0.1803421	-0.040598102	0.16962212	3.114342	9.297444	Walking_Type
12:28:12.989	-0.05985687	2.3727264	9.627379	0.044736106	0.1803421	-0.040598102	0.16962212	3.114342	9.297444	Walking_Type
12:28:13.012	-0.05985687	2.3727264	9.627379	0.044736106	0.1803421	-0.040598102	0.16962212	3.114342	9.297444	Walking_Type
12:28:13.035	-0.05985687	2.3727264	9.627379	0.044736106	0.1803421	-0.040598102	0.16962212	3.114342	9.297444	Walking_Type
12:28:13.059	-0.05985687	2.3727264	9.627379	0.044736106	0.1803421	-0.040598102	0.16962212	3.114342	9.297444	Walking_Type
12:28:13.081	-0.05985687	2.3727264	9.627379	0.044736106	0.1803421	-0.040598102	0.16962212	3.114342	9.297444	Walking_Type
12:28:13.103	-0.05985687	2.3727264	9.627379	0.044736106	0.1803421	-0.040598102	0.16962212	3.114342	9.297444	Walking_Type
12:28:13.127	-0.05985687	2.3727264	9.627379	0.044736106	0.1803421	-0.040598102	0.16962212	3.114342	9.297444	Walking_Type
12:28:13.149	-0.4932206	2.264984	9.153313	0.038627453	0.29396302	0.026597073	-0.04373013	3.3375266	9.221137	Walking_Type
12:28:13.170	-0.4932206	2.264984	9.153313	0.038627453	0.29396302	0.026597073	-0.04373013	3.3375266	9.221137	Walking_Type
12:28:13.192	-0.4932206	2.264984	9.153313	0.038627453	0.29396302	0.026597073	-0.04373013	3.3375266	9.221137	Walking_Type
12:28:13.215	-0.4932206	2.264984	9.153313	0.038627453	0.29396302	0.026597073	-0.04373013	3.3375266	9.221137	Walking_Type
12:28:13.238	-0.4932206	2.264984	9.153313	0.038627453	0.29396302	0.026597073	-0.04373013	3.3375266	9.221137	Walking_Type
12:28:13.261	-0.4932206	2.264984	9.153313	0.038627453	0.29396302	0.026597073	-0.04373013	3.3375266	9.221137	Walking_Type
12:28:13.284	-0.4932206	2.264984	9.153313	0.038627453	0.29396302	0.026597073	-0.04373013	3.3375266	9.221137	Walking_Type
12:28:13.307	-0.4932206	2.264984	9.153313	0.038627453	0.29396302	0.026597073	-0.04373013	3.3375266	9.221137	Walking_Type
12:28:13.330	-0.7901107	3.3160706	8.789383	-0.1519625	0.08993403	-0.08030435	-0.6262807	3.5222998	9.130802	Walking_Type
12:28:13.352	-0.7901107	3.3160706	8.789383	-0.1519625	0.08993403	-0.08030435	-0.6262807	3.5222998	9.130802	Walking_Type
12:28:13.374	-0.7901107	3.3160706	8.789383	-0.1519625	0.08993403	-0.08030435	-0.6262807	3.5222998	9.130802	Walking_Type
12:28:13.395	-0.7901107	3.3160706	8.789383	-0.1519625	0.08993403	-0.08030435	-0.6262807	3.5222998	9.130802	Walking_Type
12:28:13.416	-0.7901107	3.3160706	8.789383	-0.1519625	0.08993403	-0.08030435	-0.6262807	3.5222998	9.130802	Walking_Type
12:28:13.445	-0.7901107	3.3160706	8.789383	-0.1519625	0.08993403	-0.08030435	-0.6262807	3.5222998	9.130802	Walking_Type
12:28:13.467	-0.7901107	3.3160706	8.789383	-0.1519625	0.08993403	-0.08030435	-0.6262807	3.5222998	9.130802	Walking_Type
12:28:13.489	-0.7901107	3.3160706	8.789383	-0.1519625	0.08993403	-0.08030435	-0.6262807	3.5222998	9.130802	Walking_Type
12:28:13.511	-0.42618093	3.8236568	10.958596	-0.5514684	-1.0334471	-0.60076153	-0.18197453	3.0819712	9.307992	Walking_Type
12:28:13.532	-0.42618093	3.8236568	10.958596	-0.5514684	-1.0334471	-0.60076153	-0.18197453	3.0819712	9.307992	Walking_Type
12:28:13.554	-0.42618093	3.8236568	10.958596	-0.5514684	-1.0334471	-0.60076153	-0.18197453	3.0819712	9.307992	Walking_Type
12:28:13.576	-0.42618093	3.8236568	10.958596	-0.5514684	-1.0334471	-0.60076153	-0.18197453	3.0819712	9.307992	Walking_Type
12:28:13.600	-0.42618093	3.8236568	10.958596	-0.5514684	-1.0334471	-0.60076153	-0.18197453	3.0819712	9.307992	Walking_Type
12:28:13.623	-0.42618093	3.8236568	10.958596	-0.5514684	-1.0334471	-0.60076153	-0.18197453	3.0819712	9.307992	Walking_Type
12:28:13.646	-0.42618093	3.8236568	10.958596	-0.5514684	-1.0334471	-0.60076153	-0.18197453	3.0819712	9.307992	Walking_Type
12:28:13.669	-0.42618093	3.8236568	10.958596	-0.5514684	-1.0334471	-0.60076153	-0.18197453	3.0819712	9.307992	Walking_Type
12:28:13.691	0.88588166	3.0239692	8.521224	0.046568703	-0.36088452	-0.3362569	0.24855259	3.369372	9.206298	Walking_Type
12:28:13.715	0.88588166	3.0239692	8.521224	0.046568703	-0.36088452	-0.3362569	0.24855259	3.369372	9.206298	Walking_Type
12:28:13.738	0.88588166	3.0239692	8.521224	0.046568703	-0.36088452	-0.3362569	0.24855259	3.369372	9.206298	Walking_Type
12:28:13.761	0.88588166	3.0239692	8.521224	0.046568703	-0.36088452	-0.3362569	0.24855259	3.369372	9.206298	Walking_Type
12:28:13.784	0.88588166	3.0239692	8.521224	0.046568703	-0.36088452	-0.3362569	0.24855259	3.369372	9.206298	Walking_Type
12:28:13.805	0.88588166	3.0239692	8.521224	0.046568703	-0.36088452	-0.3362569	0.24855259	3.369372	9.206298	Walking_Type
12:28:13.831	0.88588166	3.0239692	8.521224	0.046568703	-0.36088452	-0.3362569	0.24855259	3.369372	9.206298	Walking_Type
12:28:13.854	0.88588166	3.0239692	8.521224	0.046568703	-0.36088452	-0.3362569	0.24855259	3.369372	9.206298	Walking_Type
12:28:13.877	0.90503585	1.9178141	8.942616	-0.2362619	0.008078082	-0.38818043	0.15651086	3.055379	9.317218	Walking_Type
12:28:13.900	0.90503585	1.9178141	8.942616	-0.2362619	0.008078082	-0.38818043	0.15651086	3.055379	9.317218	Walking_Type
12:28:13.923	0.90503585	1.9178141	8.942616	-0.2362619	0.008078082	-0.38818043	0.15651086	3.055379	9.317218	Walking_Type
12:28:13.954	0.90503585	1.9178141	8.942616	-0.2362619	0.008078082	-0.38818043	0.15651086	3.055379	9.317218	Walking_Type
12:28:13.977	0.90503585	1.9178141	8.942616	-0.2362619	0.008078082	-0.38818043	0.15651086	3.055379	9.317218	Walking_Type
12:28:13.999	0.90503585	1.9178141	8.942616	-0.2362619	0.008078082	-0.38818043	0.15651086	3.055379	9.317218	Walking_Type
12:28:14.021	0.90503585	1.9178141	8.942616	-0.2362619	0.008078082	-0.38818043	0.15651086	3.055379	9.317218	Walking_Type
12:28:14.044	0.34477556	2.7055306	8.190814	-0.062165312	0.06733201	-0.21713816	0.121126525	2.7436917	9.414237	Walking_Type
12:28:14.067	0.34477556	2.7055306	8.190814	-0.062165312	0.06733201	-0.21713816	0.121126525	2.7436917	9.414237	Walking_Type
12:28:14.089	0.34477556	2.7055306	8.190814	-0.062165312	0.06733201	-0.21713816	0.121126525	2.7436917	9.414237	Walking_Type
12:28:14.111	0.34477556	2.7055306	8.190814	-0.062165312	0.06733201	-0.21713816	0.121126525	2.7436917	9.414237	Walking_Type
12:28:14.132	0.34477556	2.7055306	8.190814	-0.062165312	0.06733201	-0.21713816	0.121126525	2.7436917	9.414237	Walking_Type
12:28:14.153	0.34477556	2.7055306	8.190814	-0.062165312	0.06733201	-0.21713816	0.121126525	2.7436917	9.414237	Walking_Type
12:28:14.174	0.34477556	2.7055306	8.190814	-0.062165312	0.06733201	-0.21713816	0.121126525	2.7436917	9.414237	Walking_Type
12:28:14.197	0.34477556	2.7055306	8.190814	-0.062165312	0.06733201	-0.21713816	0.121126525	2.7436917	9.414237	Walking_Type
12:28:14.217	0.25858167	3.6488748	9.158101	0.54075867	-0.19411832	-0.18598405	0.06428791	2.8066034	9.3962345	Walking_Type
12:28:14.238	0.25858167	3.6488748	9.158101	0.54075867	-0.19411832	-0.18598405	0.06428791	2.8066034	9.3962345	Walking_Type
12:28:14.260	0.25858167	3.6488748	9.158101	0.54075867	-0.19411832	-0.18598405	0.06428791	2.8066034	9.3962345	Walking_Type
12:28:14.281	0.25858167	3.6488748	9.158101	0.54075867	-0.19411832	-0.18598405	0.06428791	2.8066034	9.3962345	Walking_Type
12:28:14.302	0.25858167	3.6488748	9.158101	0.54075867	-0.19411832	-0.18598405	0.06428791	2.8066034	9.3962345	Walking_Type
12:28:14.323	0.25858167	3.6488748	9.158101	0.54075867	-0.19411832	-0.18598405	0.06428791	2.8066034	9.3962345	Walking_Type
12:28:14.344	0.25858167	3.6488748	9.158101	0.54075867	-0.19411832	-0.18598405	0.06428791	2.8066034	9.3962345	Walking_Type
[truncated: 3,306 more rows]
