# Supplementary material for: Real-time Smartphone Activity Classification Using Inertial Sensors—Recognition of Scrolling, Typing, and Watching Videos While Sitting or Walking
Source: Sensors (Basel). 2020 Jan 24;20(3):655. doi: 10.3390/s20030655 (PMC7038357; doi:10.3390/s20030655)
Supplement: Supplementary file 1 [file sensors-20-00655-s001.zip › sensors-668083-supplementary/5Hz_data/2933/2019_09_10_12_09_33_Multitasking_Type.csv]

time	accX	accY	accZ	rotX	rotY	rotZ	graX	graY	graZ	activity
12:43:36.799	0.39505535	4.189981	8.45179	0.056342546	-0.096379876	-0.17315587	0.41688758	4.383046	8.762733	Multitasking_Type
12:43:36.822	0.39505535	4.189981	8.45179	0.056342546	-0.096379876	-0.17315587	0.41688758	4.383046	8.762733	Multitasking_Type
12:43:36.842	0.39505535	4.189981	8.45179	0.056342546	-0.096379876	-0.17315587	0.41688758	4.383046	8.762733	Multitasking_Type
12:43:36.864	0.39505535	4.189981	8.45179	0.056342546	-0.096379876	-0.17315587	0.41688758	4.383046	8.762733	Multitasking_Type
12:43:36.885	0.39505535	4.189981	8.45179	0.056342546	-0.096379876	-0.17315587	0.41688758	4.383046	8.762733	Multitasking_Type
12:43:36.908	0.39505535	4.189981	8.45179	0.056342546	-0.096379876	-0.17315587	0.41688758	4.383046	8.762733	Multitasking_Type
12:43:36.929	0.39505535	4.189981	8.45179	0.056342546	-0.096379876	-0.17315587	0.41688758	4.383046	8.762733	Multitasking_Type
12:43:36.950	0.15083931	4.1804037	8.363202	0.0007538077	0.15285315	0.022321016	0.3942645	4.307936	8.800944	Multitasking_Type
12:43:36.972	0.15083931	4.1804037	8.363202	0.0007538077	0.15285315	0.022321016	0.3942645	4.307936	8.800944	Multitasking_Type
12:43:36.993	0.15083931	4.1804037	8.363202	0.0007538077	0.15285315	0.022321016	0.3942645	4.307936	8.800944	Multitasking_Type
12:43:37.014	0.15083931	4.1804037	8.363202	0.0007538077	0.15285315	0.022321016	0.3942645	4.307936	8.800944	Multitasking_Type
12:43:37.036	0.15083931	4.1804037	8.363202	0.0007538077	0.15285315	0.022321016	0.3942645	4.307936	8.800944	Multitasking_Type
12:43:37.056	0.15083931	4.1804037	8.363202	0.0007538077	0.15285315	0.022321016	0.3942645	4.307936	8.800944	Multitasking_Type
12:43:37.077	0.15083931	4.1804037	8.363202	0.0007538077	0.15285315	0.022321016	0.3942645	4.307936	8.800944	Multitasking_Type
12:43:37.099	0.15083931	4.1804037	8.363202	0.0007538077	0.15285315	0.022321016	0.3942645	4.307936	8.800944	Multitasking_Type
12:43:37.120	0.45730647	4.189981	8.159689	-0.21854681	0.14674449	-0.14749953	0.16719665	4.200219	8.860054	Multitasking_Type
12:43:37.142	0.45730647	4.189981	8.159689	-0.21854681	0.14674449	-0.14749953	0.16719665	4.200219	8.860054	Multitasking_Type
12:43:37.163	0.45730647	4.189981	8.159689	-0.21854681	0.14674449	-0.14749953	0.16719665	4.200219	8.860054	Multitasking_Type
12:43:37.184	0.45730647	4.189981	8.159689	-0.21854681	0.14674449	-0.14749953	0.16719665	4.200219	8.860054	Multitasking_Type
12:43:37.206	0.45730647	4.189981	8.159689	-0.21854681	0.14674449	-0.14749953	0.16719665	4.200219	8.860054	Multitasking_Type
12:43:37.228	0.45730647	4.189981	8.159689	-0.21854681	0.14674449	-0.14749953	0.16719665	4.200219	8.860054	Multitasking_Type
12:43:37.261	0.45730647	4.189981	8.159689	-0.21854681	0.14674449	-0.14749953	0.16719665	4.200219	8.860054	Multitasking_Type
12:43:37.284	0.45730647	4.189981	8.159689	-0.21854681	0.14674449	-0.14749953	0.16719665	4.200219	8.860054	Multitasking_Type
12:43:37.307	-1.924997	2.7677817	10.197216	-1.1495055	0.17606603	-1.528055	-0.6053679	3.070778	9.293774	Multitasking_Type
12:43:37.328	-1.924997	2.7677817	10.197216	-1.1495055	0.17606603	-1.528055	-0.6053679	3.070778	9.293774	Multitasking_Type
12:43:37.352	-1.924997	2.7677817	10.197216	-1.1495055	0.17606603	-1.528055	-0.6053679	3.070778	9.293774	Multitasking_Type
12:43:37.373	-1.924997	2.7677817	10.197216	-1.1495055	0.17606603	-1.528055	-0.6053679	3.070778	9.293774	Multitasking_Type
12:43:37.396	-1.924997	2.7677817	10.197216	-1.1495055	0.17606603	-1.528055	-0.6053679	3.070778	9.293774	Multitasking_Type
12:43:37.419	-1.924997	2.7677817	10.197216	-1.1495055	0.17606603	-1.528055	-0.6053679	3.070778	9.293774	Multitasking_Type
12:43:37.441	-1.924997	2.7677817	10.197216	-1.1495055	0.17606603	-1.528055	-0.6053679	3.070778	9.293774	Multitasking_Type
12:43:37.465	-1.924997	2.7677817	10.197216	-1.1495055	0.17606603	-1.528055	-0.6053679	3.070778	9.293774	Multitasking_Type
12:43:37.488	-0.20590763	2.2985039	10.862824	-1.1366773	-0.2472636	0.25200635	-0.16387674	2.2433808	9.545196	Multitasking_Type
12:43:37.511	-0.20590763	2.2985039	10.862824	-1.1366773	-0.2472636	0.25200635	-0.16387674	2.2433808	9.545196	Multitasking_Type
12:43:37.534	-0.20590763	2.2985039	10.862824	-1.1366773	-0.2472636	0.25200635	-0.16387674	2.2433808	9.545196	Multitasking_Type
12:43:37.556	-0.20590763	2.2985039	10.862824	-1.1366773	-0.2472636	0.25200635	-0.16387674	2.2433808	9.545196	Multitasking_Type
12:43:37.580	-0.20590763	2.2985039	10.862824	-1.1366773	-0.2472636	0.25200635	-0.16387674	2.2433808	9.545196	Multitasking_Type
12:43:37.602	-0.20590763	2.2985039	10.862824	-1.1366773	-0.2472636	0.25200635	-0.16387674	2.2433808	9.545196	Multitasking_Type
12:43:37.625	-0.20590763	2.2985039	10.862824	-1.1366773	-0.2472636	0.25200635	-0.16387674	2.2433808	9.545196	Multitasking_Type
12:43:37.646	-0.20590763	2.2985039	10.862824	-1.1366773	-0.2472636	0.25200635	-0.16387674	2.2433808	9.545196	Multitasking_Type
12:43:37.670	0.083799616	2.9401696	10.295382	1.6965158	-0.8306399	0.39861402	0.4135874	2.5650218	9.456214	Multitasking_Type
12:43:37.693	0.083799616	2.9401696	10.295382	1.6965158	-0.8306399	0.39861402	0.4135874	2.5650218	9.456214	Multitasking_Type
12:43:37.716	0.083799616	2.9401696	10.295382	1.6965158	-0.8306399	0.39861402	0.4135874	2.5650218	9.456214	Multitasking_Type
12:43:37.738	0.083799616	2.9401696	10.295382	1.6965158	-0.8306399	0.39861402	0.4135874	2.5650218	9.456214	Multitasking_Type
12:43:37.762	0.083799616	2.9401696	10.295382	1.6965158	-0.8306399	0.39861402	0.4135874	2.5650218	9.456214	Multitasking_Type
12:43:37.784	0.083799616	2.9401696	10.295382	1.6965158	-0.8306399	0.39861402	0.4135874	2.5650218	9.456214	Multitasking_Type
12:43:37.805	0.083799616	2.9401696	10.295382	1.6965158	-0.8306399	0.39861402	0.4135874	2.5650218	9.456214	Multitasking_Type
12:43:37.826	0.083799616	2.9401696	10.295382	1.6965158	-0.8306399	0.39861402	0.4135874	2.5650218	9.456214	Multitasking_Type
12:43:37.847	-1.7789462	3.5052183	6.926637	-0.7756559	1.6164863	0.20069367	0.28276253	4.208854	8.85302	Multitasking_Type
12:43:37.868	-1.7789462	3.5052183	6.926637	-0.7756559	1.6164863	0.20069367	0.28276253	4.208854	8.85302	Multitasking_Type
12:43:37.890	-1.7789462	3.5052183	6.926637	-0.7756559	1.6164863	0.20069367	0.28276253	4.208854	8.85302	Multitasking_Type
12:43:37.911	-1.7789462	3.5052183	6.926637	-0.7756559	1.6164863	0.20069367	0.28276253	4.208854	8.85302	Multitasking_Type
12:43:37.932	-1.7789462	3.5052183	6.926637	-0.7756559	1.6164863	0.20069367	0.28276253	4.208854	8.85302	Multitasking_Type
12:43:37.955	-1.7789462	3.5052183	6.926637	-0.7756559	1.6164863	0.20069367	0.28276253	4.208854	8.85302	Multitasking_Type
12:43:37.976	-1.7789462	3.5052183	6.926637	-0.7756559	1.6164863	0.20069367	0.28276253	4.208854	8.85302	Multitasking_Type
12:43:37.998	-1.7789462	3.5052183	6.926637	-0.7756559	1.6164863	0.20069367	0.28276253	4.208854	8.85302	Multitasking_Type
12:43:38.020	0.37829542	3.6177492	6.4525704	0.102157444	-0.934487	0.0046059242	0.5832323	3.6230457	9.094161	Multitasking_Type
12:43:38.043	0.37829542	3.6177492	6.4525704	0.102157444	-0.934487	0.0046059242	0.5832323	3.6230457	9.094161	Multitasking_Type
12:43:38.066	0.37829542	3.6177492	6.4525704	0.102157444	-0.934487	0.0046059242	0.5832323	3.6230457	9.094161	Multitasking_Type
12:43:38.089	0.37829542	3.6177492	6.4525704	0.102157444	-0.934487	0.0046059242	0.5832323	3.6230457	9.094161	Multitasking_Type
12:43:38.111	0.37829542	3.6177492	6.4525704	0.102157444	-0.934487	0.0046059242	0.5832323	3.6230457	9.094161	Multitasking_Type
12:43:38.135	0.37829542	3.6177492	6.4525704	0.102157444	-0.934487	0.0046059242	0.5832323	3.6230457	9.094161	Multitasking_Type
12:43:38.156	0.37829542	3.6177492	6.4525704	0.102157444	-0.934487	0.0046059242	0.5832323	3.6230457	9.094161	Multitasking_Type
12:43:38.179	0.37829542	3.6177492	6.4525704	0.102157444	-0.934487	0.0046059242	0.5832323	3.6230457	9.094161	Multitasking_Type
12:43:38.202	2.49244	5.3966956	10.740717	-0.08721078	2.0153813	0.5360587	0.8503968	3.7957711	9.002184	Multitasking_Type
12:43:38.225	2.49244	5.3966956	10.740717	-0.08721078	2.0153813	0.5360587	0.8503968	3.7957711	9.002184	Multitasking_Type
12:43:38.249	2.49244	5.3966956	10.740717	-0.08721078	2.0153813	0.5360587	0.8503968	3.7957711	9.002184	Multitasking_Type
12:43:38.270	2.49244	5.3966956	10.740717	-0.08721078	2.0153813	0.5360587	0.8503968	3.7957711	9.002184	Multitasking_Type
12:43:38.293	2.49244	5.3966956	10.740717	-0.08721078	2.0153813	0.5360587	0.8503968	3.7957711	9.002184	Multitasking_Type
12:43:38.316	2.49244	5.3966956	10.740717	-0.08721078	2.0153813	0.5360587	0.8503968	3.7957711	9.002184	Multitasking_Type
12:43:38.338	2.49244	5.3966956	10.740717	-0.08721078	2.0153813	0.5360587	0.8503968	3.7957711	9.002184	Multitasking_Type
12:43:38.361	2.49244	5.3966956	10.740717	-0.08721078	2.0153813	0.5360587	0.8503968	3.7957711	9.002184	Multitasking_Type
12:43:38.383	-1.3886794	3.4980354	8.344048	0.18279165	-0.4861119	-0.22263594	0.2788743	3.8550441	9.012836	Multitasking_Type
12:43:38.406	-1.3886794	3.4980354	8.344048	0.18279165	-0.4861119	-0.22263594	0.2788743	3.8550441	9.012836	Multitasking_Type
12:43:38.429	-1.3886794	3.4980354	8.344048	0.18279165	-0.4861119	-0.22263594	0.2788743	3.8550441	9.012836	Multitasking_Type
12:43:38.452	-1.3886794	3.4980354	8.344048	0.18279165	-0.4861119	-0.22263594	0.2788743	3.8550441	9.012836	Multitasking_Type
12:43:38.475	-1.3886794	3.4980354	8.344048	0.18279165	-0.4861119	-0.22263594	0.2788743	3.8550441	9.012836	Multitasking_Type
12:43:38.497	-1.3886794	3.4980354	8.344048	0.18279165	-0.4861119	-0.22263594	0.2788743	3.8550441	9.012836	Multitasking_Type
12:43:38.520	-1.3886794	3.4980354	8.344048	0.18279165	-0.4861119	-0.22263594	0.2788743	3.8550441	9.012836	Multitasking_Type
12:43:38.543	-1.3886794	3.4980354	8.344048	0.18279165	-0.4861119	-0.22263594	0.2788743	3.8550441	9.012836	Multitasking_Type
12:43:38.564	0.42139238	4.460534	8.5882635	0.21944357	0.1394141	0.027207937	0.6635864	4.193348	8.840014	Multitasking_Type
12:43:38.588	0.42139238	4.460534	8.5882635	0.21944357	0.1394141	0.027207937	0.6635864	4.193348	8.840014	Multitasking_Type
12:43:38.611	0.42139238	4.460534	8.5882635	0.21944357	0.1394141	0.027207937	0.6635864	4.193348	8.840014	Multitasking_Type
12:43:38.633	0.42139238	4.460534	8.5882635	0.21944357	0.1394141	0.027207937	0.6635864	4.193348	8.840014	Multitasking_Type
12:43:38.656	0.42139238	4.460534	8.5882635	0.21944357	0.1394141	0.027207937	0.6635864	4.193348	8.840014	Multitasking_Type
12:43:38.678	0.42139238	4.460534	8.5882635	0.21944357	0.1394141	0.027207937	0.6635864	4.193348	8.840014	Multitasking_Type
12:43:38.702	0.42139238	4.460534	8.5882635	0.21944357	0.1394141	0.027207937	0.6635864	4.193348	8.840014	Multitasking_Type
12:43:38.724	0.42139238	4.460534	8.5882635	0.21944357	0.1394141	0.027207937	0.6635864	4.193348	8.840014	Multitasking_Type
12:43:38.751	0.4836435	4.443774	6.5579185	0.42530516	-0.15319034	0.13410936	0.54223496	4.818367	8.524065	Multitasking_Type
12:43:38.774	0.4836435	4.443774	6.5579185	0.42530516	-0.15319034	0.13410936	0.54223496	4.818367	8.524065	Multitasking_Type
12:43:38.797	0.4836435	4.443774	6.5579185	0.42530516	-0.15319034	0.13410936	0.54223496	4.818367	8.524065	Multitasking_Type
12:43:38.820	0.4836435	4.443774	6.5579185	0.42530516	-0.15319034	0.13410936	0.54223496	4.818367	8.524065	Multitasking_Type
12:43:38.842	0.4836435	4.443774	6.5579185	0.42530516	-0.15319034	0.13410936	0.54223496	4.818367	8.524065	Multitasking_Type
12:43:38.865	0.4836435	4.443774	6.5579185	0.42530516	-0.15319034	0.13410936	0.54223496	4.818367	8.524065	Multitasking_Type
12:43:38.888	0.4836435	4.443774	6.5579185	0.42530516	-0.15319034	0.13410936	0.54223496	4.818367	8.524065	Multitasking_Type
12:43:38.911	0.4836435	4.443774	6.5579185	0.42530516	-0.15319034	0.13410936	0.54223496	4.818367	8.524065	Multitasking_Type
12:43:38.936	0.24182175	4.5610933	7.1229677	0.06428379	-0.057895362	-0.08519127	0.4586077	5.358164	8.200617	Multitasking_Type
12:43:38.958	0.24182175	4.5610933	7.1229677	0.06428379	-0.057895362	-0.08519127	0.4586077	5.358164	8.200617	Multitasking_Type
12:43:38.979	0.24182175	4.5610933	7.1229677	0.06428379	-0.057895362	-0.08519127	0.4586077	5.358164	8.200617	Multitasking_Type
12:43:39.001	0.24182175	4.5610933	7.1229677	0.06428379	-0.057895362	-0.08519127	0.4586077	5.358164	8.200617	Multitasking_Type
12:43:39.023	0.24182175	4.5610933	7.1229677	0.06428379	-0.057895362	-0.08519127	0.4586077	5.358164	8.200617	Multitasking_Type
12:43:39.046	0.24182175	4.5610933	7.1229677	0.06428379	-0.057895362	-0.08519127	0.4586077	5.358164	8.200617	Multitasking_Type
12:43:39.068	0.24182175	4.5610933	7.1229677	0.06428379	-0.057895362	-0.08519127	0.4586077	5.358164	8.200617	Multitasking_Type
12:43:39.091	0.24182175	4.5610933	7.1229677	0.06428379	-0.057895362	-0.08519127	0.4586077	5.358164	8.200617	Multitasking_Type
12:43:39.114	1.0127783	5.272193	8.873182	-0.16906673	-0.11959275	0.40655527	0.58081764	5.257274	8.257971	Multitasking_Type
12:43:39.135	1.0127783	5.272193	8.873182	-0.16906673	-0.11959275	0.40655527	0.58081764	5.257274	8.257971	Multitasking_Type
12:43:39.158	1.0127783	5.272193	8.873182	-0.16906673	-0.11959275	0.40655527	0.58081764	5.257274	8.257971	Multitasking_Type
12:43:39.181	1.0127783	5.272193	8.873182	-0.16906673	-0.11959275	0.40655527	0.58081764	5.257274	8.257971	Multitasking_Type
12:43:39.204	1.0127783	5.272193	8.873182	-0.16906673	-0.11959275	0.40655527	0.58081764	5.257274	8.257971	Multitasking_Type
12:43:39.226	1.0127783	5.272193	8.873182	-0.16906673	-0.11959275	0.40655527	0.58081764	5.257274	8.257971	Multitasking_Type
12:43:39.253	1.0127783	5.272193	8.873182	-0.16906673	-0.11959275	0.40655527	0.58081764	5.257274	8.257971	Multitasking_Type
12:43:39.276	-0.3974496	4.479688	7.556331	0.024577552	0.033123557	0.038203515	0.87465286	4.4163446	8.7121315	Multitasking_Type
12:43:39.298	-0.3974496	4.479688	7.556331	0.024577552	0.033123557	0.038203515	0.87465286	4.4163446	8.7121315	Multitasking_Type
12:43:39.320	-0.3974496	4.479688	7.556331	0.024577552	0.033123557	0.038203515	0.87465286	4.4163446	8.7121315	Multitasking_Type
12:43:39.342	-0.3974496	4.479688	7.556331	0.024577552	0.033123557	0.038203515	0.87465286	4.4163446	8.7121315	Multitasking_Type
12:43:39.364	-0.3974496	4.479688	7.556331	0.024577552	0.033123557	0.038203515	0.87465286	4.4163446	8.7121315	Multitasking_Type
12:43:39.387	-0.3974496	4.479688	7.556331	0.024577552	0.033123557	0.038203515	0.87465286	4.4163446	8.7121315	Multitasking_Type
12:43:39.410	-0.3974496	4.479688	7.556331	0.024577552	0.033123557	0.038203515	0.87465286	4.4163446	8.7121315	Multitasking_Type
12:43:39.433	-0.3974496	4.479688	7.556331	0.024577552	0.033123557	0.038203515	0.87465286	4.4163446	8.7121315	Multitasking_Type
12:43:39.454	-0.3974496	4.479688	7.556331	0.024577552	0.033123557	0.038203515	0.9551146	4.4452257	8.688964	Multitasking_Type
12:43:39.476	0.7302538	4.1971636	8.114198	0.10765523	0.57923704	-0.20675345	0.9551146	4.4452257	8.688964	Multitasking_Type
12:43:39.500	0.7302538	4.1971636	8.114198	0.10765523	0.57923704	-0.20675345	0.9551146	4.4452257	8.688964	Multitasking_Type
12:43:39.521	0.7302538	4.1971636	8.114198	0.10765523	0.57923704	-0.20675345	0.9551146	4.4452257	8.688964	Multitasking_Type
12:43:39.543	0.7302538	4.1971636	8.114198	0.10765523	0.57923704	-0.20675345	0.9551146	4.4452257	8.688964	Multitasking_Type
12:43:39.564	0.7302538	4.1971636	8.114198	0.10765523	0.57923704	-0.20675345	0.9551146	4.4452257	8.688964	Multitasking_Type
12:43:39.587	0.7302538	4.1971636	8.114198	0.10765523	0.57923704	-0.20675345	0.9551146	4.4452257	8.688964	Multitasking_Type
12:43:39.609	0.7302538	4.1971636	8.114198	0.10765523	0.57923704	-0.20675345	0.9551146	4.4452257	8.688964	Multitasking_Type
12:43:39.632	0.7302538	4.1971636	8.114198	0.10765523	0.57923704	-0.20675345	0.9551146	4.4452257	8.688964	Multitasking_Type
12:43:39.660	0.07422252	4.932206	8.111803	0.090551004	0.099097	-0.06991964	0.3931164	4.649613	8.625365	Multitasking_Type
12:43:39.682	0.07422252	4.932206	8.111803	0.090551004	0.099097	-0.06991964	0.3931164	4.649613	8.625365	Multitasking_Type
12:43:39.704	0.07422252	4.932206	8.111803	0.090551004	0.099097	-0.06991964	0.3931164	4.649613	8.625365	Multitasking_Type
12:43:39.726	0.07422252	4.932206	8.111803	0.090551004	0.099097	-0.06991964	0.3931164	4.649613	8.625365	Multitasking_Type
12:43:39.755	0.07422252	4.932206	8.111803	0.090551004	0.099097	-0.06991964	0.3931164	4.649613	8.625365	Multitasking_Type
12:43:39.778	0.07422252	4.932206	8.111803	0.090551004	0.099097	-0.06991964	0.3931164	4.649613	8.625365	Multitasking_Type
12:43:39.801	0.07422252	4.932206	8.111803	0.090551004	0.099097	-0.06991964	0.3931164	4.649613	8.625365	Multitasking_Type
12:43:39.823	0.7541966	4.70475	8.521224	0.11926167	0.04656259	0.06630331	0.42745152	4.715228	8.588028	Multitasking_Type
12:43:39.846	0.7541966	4.70475	8.521224	0.11926167	0.04656259	0.06630331	0.42745152	4.715228	8.588028	Multitasking_Type
12:43:39.869	0.7541966	4.70475	8.521224	0.11926167	0.04656259	0.06630331	0.42745152	4.715228	8.588028	Multitasking_Type
12:43:39.904	0.7541966	4.70475	8.521224	0.11926167	0.04656259	0.06630331	0.42745152	4.715228	8.588028	Multitasking_Type
12:43:39.924	0.7541966	4.70475	8.521224	0.11926167	0.04656259	0.06630331	0.42745152	4.715228	8.588028	Multitasking_Type
12:43:39.945	0.7541966	4.70475	8.521224	0.11926167	0.04656259	0.06630331	0.42745152	4.715228	8.588028	Multitasking_Type
12:43:39.966	0.7541966	4.70475	8.521224	0.11926167	0.04656259	0.06630331	0.42745152	4.715228	8.588028	Multitasking_Type
12:43:39.994	-0.047885496	5.008823	8.341654	0.14003108	0.08016018	-0.09435425	0.2901472	4.9012885	8.489024	Multitasking_Type
12:43:40.014	-0.047885496	5.008823	8.341654	0.14003108	0.08016018	-0.09435425	0.2901472	4.9012885	8.489024	Multitasking_Type
12:43:40.035	-0.047885496	5.008823	8.341654	0.14003108	0.08016018	-0.09435425	0.2901472	4.9012885	8.489024	Multitasking_Type
12:43:40.056	-0.047885496	5.008823	8.341654	0.14003108	0.08016018	-0.09435425	0.2901472	4.9012885	8.489024	Multitasking_Type
12:43:40.077	-0.047885496	5.008823	8.341654	0.14003108	0.08016018	-0.09435425	0.2901472	4.9012885	8.489024	Multitasking_Type
12:43:40.098	-0.047885496	5.008823	8.341654	0.14003108	0.08016018	-0.09435425	0.2901472	4.9012885	8.489024	Multitasking_Type
12:43:40.118	-0.047885496	5.008823	8.341654	0.14003108	0.08016018	-0.09435425	0.2901472	4.9012885	8.489024	Multitasking_Type
12:43:40.157	-0.047885496	5.008823	8.341654	0.14003108	0.08016018	-0.09435425	0.2901472	4.9012885	8.489024	Multitasking_Type
12:43:40.187	0.93616146	5.00164	7.7670274	0.06489466	-0.2790286	-0.041208968	0.5473468	5.05039	8.388346	Multitasking_Type
12:43:40.221	0.93616146	5.00164	7.7670274	0.06489466	-0.2790286	-0.041208968	0.5473468	5.05039	8.388346	Multitasking_Type
12:43:40.254	0.93616146	5.00164	7.7670274	0.06489466	-0.2790286	-0.041208968	0.5473468	5.05039	8.388346	Multitasking_Type
12:43:40.287	0.93616146	5.00164	7.7670274	0.06489466	-0.2790286	-0.041208968	0.5473468	5.05039	8.388346	Multitasking_Type
12:43:40.321	0.93616146	5.00164	7.7670274	0.06489466	-0.2790286	-0.041208968	0.5473468	5.05039	8.388346	Multitasking_Type
12:43:40.355	1.1277034	4.4246197	8.078283	-0.36759794	-0.15685552	-0.06503271	0.89122754	4.9607306	8.412324	Multitasking_Type
12:43:40.388	1.1277034	4.4246197	8.078283	-0.36759794	-0.15685552	-0.06503271	0.89122754	4.9607306	8.412324	Multitasking_Type
12:43:40.421	1.1277034	4.4246197	8.078283	-0.36759794	-0.15685552	-0.06503271	0.89122754	4.9607306	8.412324	Multitasking_Type
12:43:40.442	1.1277034	4.4246197	8.078283	-0.36759794	-0.15685552	-0.06503271	0.89122754	4.9607306	8.412324	Multitasking_Type
12:43:40.463	1.1277034	4.4246197	8.078283	-0.36759794	-0.15685552	-0.06503271	0.89122754	4.9607306	8.412324	Multitasking_Type
12:43:40.485	1.1277034	4.4246197	8.078283	-0.36759794	-0.15685552	-0.06503271	0.89122754	4.9607306	8.412324	Multitasking_Type
12:43:40.507	1.1277034	4.4246197	8.078283	-0.36759794	-0.15685552	-0.06503271	0.89122754	4.9607306	8.412324	Multitasking_Type
12:43:40.529	1.1277034	4.4246197	8.078283	-0.36759794	-0.15685552	-0.06503271	0.89122754	4.9607306	8.412324	Multitasking_Type
12:43:40.552	0.71828246	4.9369946	7.4414062	0.041681778	0.04961692	-0.0045570545	0.7681228	5.1812096	8.290681	Multitasking_Type
12:43:40.575	0.71828246	4.9369946	7.4414062	0.041681778	0.04961692	-0.0045570545	0.7681228	5.1812096	8.290681	Multitasking_Type
12:43:40.598	0.71828246	4.9369946	7.4414062	0.041681778	0.04961692	-0.0045570545	0.7681228	5.1812096	8.290681	Multitasking_Type
12:43:40.621	0.71828246	4.9369946	7.4414062	0.041681778	0.04961692	-0.0045570545	0.7681228	5.1812096	8.290681	Multitasking_Type
12:43:40.643	0.71828246	4.9369946	7.4414062	0.041681778	0.04961692	-0.0045570545	0.7681228	5.1812096	8.290681	Multitasking_Type
12:43:40.665	0.71828246	4.9369946	7.4414062	0.041681778	0.04961692	-0.0045570545	0.7681228	5.1812096	8.290681	Multitasking_Type
12:43:40.688	0.71828246	4.9369946	7.4414062	0.041681778	0.04961692	-0.0045570545	0.7681228	5.1812096	8.290681	Multitasking_Type
12:43:40.713	0.71828246	4.9369946	7.4414062	0.041681778	0.04961692	-0.0045570545	0.7681228	5.1812096	8.290681	Multitasking_Type
12:43:40.736	0.56265455	5.0638914	7.405492	-0.06277618	0.12353162	-0.01799609	0.5928581	5.132549	8.335214	Multitasking_Type
12:43:40.775	0.56265455	5.0638914	7.405492	-0.06277618	0.12353162	-0.01799609	0.5928581	5.132549	8.335214	Multitasking_Type
12:43:40.797	0.56265455	5.0638914	7.405492	-0.06277618	0.12353162	-0.01799609	0.5928581	5.132549	8.335214	Multitasking_Type
12:43:40.820	0.56265455	5.0638914	7.405492	-0.06277618	0.12353162	-0.01799609	0.5928581	5.132549	8.335214	Multitasking_Type
12:43:40.843	0.56265455	5.0638914	7.405492	-0.06277618	0.12353162	-0.01799609	0.5928581	5.132549	8.335214	Multitasking_Type
12:43:40.867	0.56265455	5.0638914	7.405492	-0.06277618	0.12353162	-0.01799609	0.5928581	5.132549	8.335214	Multitasking_Type
12:43:40.891	0.56265455	5.0638914	7.405492	-0.06277618	0.12353162	-0.01799609	0.5928581	5.132549	8.335214	Multitasking_Type
12:43:40.914	0.5889916	4.862772	8.245882	-0.15501682	0.060612492	0.011936307	0.53456324	5.0347176	8.398583	Multitasking_Type
12:43:40.935	0.5889916	4.862772	8.245882	-0.15501682	0.060612492	0.011936307	0.53456324	5.0347176	8.398583	Multitasking_Type
12:43:40.955	0.5889916	4.862772	8.245882	-0.15501682	0.060612492	0.011936307	0.53456324	5.0347176	8.398583	Multitasking_Type
12:43:40.976	0.5889916	4.862772	8.245882	-0.15501682	0.060612492	0.011936307	0.53456324	5.0347176	8.398583	Multitasking_Type
12:43:40.996	0.5889916	4.862772	8.245882	-0.15501682	0.060612492	0.011936307	0.53456324	5.0347176	8.398583	Multitasking_Type
12:43:41.017	0.5889916	4.862772	8.245882	-0.15501682	0.060612492	0.011936307	0.53456324	5.0347176	8.398583	Multitasking_Type
12:43:41.039	0.5889916	4.862772	8.245882	-0.15501682	0.060612492	0.011936307	0.53456324	5.0347176	8.398583	Multitasking_Type
12:43:41.061	0.5889916	4.862772	8.245882	-0.15501682	0.060612492	0.011936307	0.53456324	5.0347176	8.398583	Multitasking_Type
12:43:41.084	0.11971374	4.95136	8.032792	0.031907935	0.05328211	-0.032656856	0.42650488	5.094943	8.368393	Multitasking_Type
12:43:41.107	0.11971374	4.95136	8.032792	0.031907935	0.05328211	-0.032656856	0.42650488	5.094943	8.368393	Multitasking_Type
12:43:41.129	0.11971374	4.95136	8.032792	0.031907935	0.05328211	-0.032656856	0.42650488	5.094943	8.368393	Multitasking_Type
12:43:41.152	0.11971374	4.95136	8.032792	0.031907935	0.05328211	-0.032656856	0.42650488	5.094943	8.368393	Multitasking_Type
12:43:41.173	0.11971374	4.95136	8.032792	0.031907935	0.05328211	-0.032656856	0.42650488	5.094943	8.368393	Multitasking_Type
12:43:41.195	0.11971374	4.95136	8.032792	0.031907935	0.05328211	-0.032656856	0.42650488	5.094943	8.368393	Multitasking_Type
12:43:41.216	0.11971374	4.95136	8.032792	0.031907935	0.05328211	-0.032656856	0.42650488	5.094943	8.368393	Multitasking_Type
12:43:41.237	0.11971374	4.95136	8.032792	0.031907935	0.05328211	-0.032656856	0.42650488	5.094943	8.368393	Multitasking_Type
12:43:41.258	0.47167215	4.9992456	8.12138	-0.00596571	0.028236635	0.01926669	0.42532635	5.1392636	8.341309	Multitasking_Type
12:43:41.279	0.47167215	4.9992456	8.12138	-0.00596571	0.028236635	0.01926669	0.42532635	5.1392636	8.341309	Multitasking_Type
12:43:41.304	0.47167215	4.9992456	8.12138	-0.00596571	0.028236635	0.01926669	0.42532635	5.1392636	8.341309	Multitasking_Type
12:43:41.327	0.47167215	4.9992456	8.12138	-0.00596571	0.028236635	0.01926669	0.42532635	5.1392636	8.341309	Multitasking_Type
12:43:41.349	0.47167215	4.9992456	8.12138	-0.00596571	0.028236635	0.01926669	0.42532635	5.1392636	8.341309	Multitasking_Type
12:43:41.371	0.47167215	4.9992456	8.12138	-0.00596571	0.028236635	0.01926669	0.42532635	5.1392636	8.341309	Multitasking_Type
12:43:41.394	0.47167215	4.9992456	8.12138	-0.00596571	0.028236635	0.01926669	0.42532635	5.1392636	8.341309	Multitasking_Type
12:43:41.417	0.47167215	4.9992456	8.12138	-0.00596571	0.028236635	0.01926669	0.42532635	5.1392636	8.341309	Multitasking_Type
12:43:41.440	0.31365	4.95136	8.186026	0.075890236	-0.0695018	-0.016163494	0.3972044	5.066671	8.386979	Multitasking_Type
12:43:41.461	0.31365	4.95136	8.186026	0.075890236	-0.0695018	-0.016163494	0.3972044	5.066671	8.386979	Multitasking_Type
12:43:41.483	0.31365	4.95136	8.186026	0.075890236	-0.0695018	-0.016163494	0.3972044	5.066671	8.386979	Multitasking_Type
12:43:41.504	0.31365	4.95136	8.186026	0.075890236	-0.0695018	-0.016163494	0.3972044	5.066671	8.386979	Multitasking_Type
12:43:41.526	0.31365	4.95136	8.186026	0.075890236	-0.0695018	-0.016163494	0.3972044	5.066671	8.386979	Multitasking_Type
12:43:41.547	0.31365	4.95136	8.186026	0.075890236	-0.0695018	-0.016163494	0.3972044	5.066671	8.386979	Multitasking_Type
12:43:41.569	0.31365	4.95136	8.186026	0.075890236	-0.0695018	-0.016163494	0.3972044	5.066671	8.386979	Multitasking_Type
12:43:41.592	0.31365	4.95136	8.186026	0.075890236	-0.0695018	-0.016163494	0.3972044	5.066671	8.386979	Multitasking_Type
12:43:41.615	0.54828894	5.0806513	8.573898	0.006251595	-0.04689979	-0.035100315	0.5292979	5.161556	8.32157	Multitasking_Type
12:43:41.638	0.54828894	5.0806513	8.573898	0.006251595	-0.04689979	-0.035100315	0.5292979	5.161556	8.32157	Multitasking_Type
12:43:41.661	0.54828894	5.0806513	8.573898	0.006251595	-0.04689979	-0.035100315	0.5292979	5.161556	8.32157	Multitasking_Type
12:43:41.682	0.54828894	5.0806513	8.573898	0.006251595	-0.04689979	-0.035100315	0.5292979	5.161556	8.32157	Multitasking_Type
12:43:41.705	0.54828894	5.0806513	8.573898	0.006251595	-0.04689979	-0.035100315	0.5292979	5.161556	8.32157	Multitasking_Type
12:43:41.726	0.54828894	5.0806513	8.573898	0.006251595	-0.04689979	-0.035100315	0.5292979	5.161556	8.32157	Multitasking_Type
12:43:41.750	0.54828894	5.0806513	8.573898	0.006251595	-0.04689979	-0.035100315	0.5292979	5.161556	8.32157	Multitasking_Type
12:43:41.771	0.54828894	5.0806513	8.573898	0.006251595	-0.04689979	-0.035100315	0.5292979	5.161556	8.32157	Multitasking_Type
12:43:41.794	0.7446195	5.1261425	7.8197017	0.019079765	0.008078082	0.03087313	0.5666224	5.2907033	8.237582	Multitasking_Type
12:43:41.817	0.7446195	5.1261425	7.8197017	0.019079765	0.008078082	0.03087313	0.5666224	5.2907033	8.237582	Multitasking_Type
12:43:41.841	0.7446195	5.1261425	7.8197017	0.019079765	0.008078082	0.03087313	0.5666224	5.2907033	8.237582	Multitasking_Type
12:43:41.863	0.7446195	5.1261425	7.8197017	0.019079765	0.008078082	0.03087313	0.5666224	5.2907033	8.237582	Multitasking_Type
12:43:41.885	0.7446195	5.1261425	7.8197017	0.019079765	0.008078082	0.03087313	0.5666224	5.2907033	8.237582	Multitasking_Type
12:43:41.907	0.7446195	5.1261425	7.8197017	0.019079765	0.008078082	0.03087313	0.5666224	5.2907033	8.237582	Multitasking_Type
12:43:41.929	0.7446195	5.1261425	7.8197017	0.019079765	0.008078082	0.03087313	0.5666224	5.2907033	8.237582	Multitasking_Type
12:43:41.951	0.7446195	5.1261425	7.8197017	0.019079765	0.008078082	0.03087313	0.5666224	5.2907033	8.237582	Multitasking_Type
12:43:41.972	0.40223816	5.2051535	7.8963184	-0.0047439793	0.006856351	0.01926669	0.5616329	5.3337812	8.210097	Multitasking_Type
12:43:41.994	0.40223816	5.2051535	7.8963184	-0.0047439793	0.006856351	0.01926669	0.5616329	5.3337812	8.210097	Multitasking_Type
12:43:42.017	0.40223816	5.2051535	7.8963184	-0.0047439793	0.006856351	0.01926669	0.5616329	5.3337812	8.210097	Multitasking_Type
12:43:42.039	0.40223816	5.2051535	7.8963184	-0.0047439793	0.006856351	0.01926669	0.5616329	5.3337812	8.210097	Multitasking_Type
12:43:42.062	0.40223816	5.2051535	7.8963184	-0.0047439793	0.006856351	0.01926669	0.5616329	5.3337812	8.210097	Multitasking_Type
12:43:42.087	0.40223816	5.2051535	7.8963184	-0.0047439793	0.006856351	0.01926669	0.5616329	5.3337812	8.210097	Multitasking_Type
12:43:42.109	0.40223816	5.2051535	7.8963184	-0.0047439793	0.006856351	0.01926669	0.5616329	5.3337812	8.210097	Multitasking_Type
12:43:42.132	0.40223816	5.2051535	7.8963184	-0.0047439793	0.006856351	0.01926669	0.5616329	5.3337812	8.210097	Multitasking_Type
12:43:42.155	0.6249057	5.1644506	7.7047763	0.03129707	0.016019331	0.03453832	0.56053853	5.327239	8.214418	Multitasking_Type
12:43:42.178	0.6249057	5.1644506	7.7047763	0.03129707	0.016019331	0.03453832	0.56053853	5.327239	8.214418	Multitasking_Type
12:43:42.201	0.6249057	5.1644506	7.7047763	0.03129707	0.016019331	0.03453832	0.56053853	5.327239	8.214418	Multitasking_Type
12:43:42.224	0.6249057	5.1644506	7.7047763	0.03129707	0.016019331	0.03453832	0.56053853	5.327239	8.214418	Multitasking_Type
12:43:42.247	0.6249057	5.1644506	7.7047763	0.03129707	0.016019331	0.03453832	0.56053853	5.327239	8.214418	Multitasking_Type
12:43:42.269	0.6249057	5.1644506	7.7047763	0.03129707	0.016019331	0.03453832	0.56053853	5.327239	8.214418	Multitasking_Type
12:43:42.292	0.6249057	5.1644506	7.7047763	0.03129707	0.016019331	0.03453832	0.56053853	5.327239	8.214418	Multitasking_Type
12:43:42.316	0.6249057	5.1644506	7.7047763	0.03129707	0.016019331	0.03453832	0.56053853	5.327239	8.214418	Multitasking_Type
12:43:42.339	0.44294083	5.032766	8.612206	-0.063387044	0.0044128904	0.024764476	0.53137803	5.1975636	8.298993	Multitasking_Type
12:43:42.361	0.44294083	5.032766	8.612206	-0.063387044	0.0044128904	0.024764476	0.53137803	5.1975636	8.298993	Multitasking_Type
12:43:42.384	0.44294083	5.032766	8.612206	-0.063387044	0.0044128904	0.024764476	0.53137803	5.1975636	8.298993	Multitasking_Type
12:43:42.407	0.44294083	5.032766	8.612206	-0.063387044	0.0044128904	0.024764476	0.53137803	5.1975636	8.298993	Multitasking_Type
12:43:42.430	0.44294083	5.032766	8.612206	-0.063387044	0.0044128904	0.024764476	0.53137803	5.1975636	8.298993	Multitasking_Type
12:43:42.453	0.44294083	5.032766	8.612206	-0.063387044	0.0044128904	0.024764476	0.53137803	5.1975636	8.298993	Multitasking_Type
12:43:42.474	0.44294083	5.032766	8.612206	-0.063387044	0.0044128904	0.024764476	0.53137803	5.1975636	8.298993	Multitasking_Type
12:43:42.495	0.44294083	5.032766	8.612206	-0.063387044	0.0044128904	0.024764476	0.53137803	5.1975636	8.298993	Multitasking_Type
12:43:42.515	0.58420306	5.090228	8.162083	0.028242745	-0.030406429	0.03087313	0.57860625	5.1660047	8.315526	Multitasking_Type
12:43:42.536	0.58420306	5.090228	8.162083	0.028242745	-0.030406429	0.03087313	0.57860625	5.1660047	8.315526	Multitasking_Type
12:43:42.565	0.58420306	5.090228	8.162083	0.028242745	-0.030406429	0.03087313	0.57860625	5.1660047	8.315526	Multitasking_Type
12:43:42.586	0.58420306	5.090228	8.162083	0.028242745	-0.030406429	0.03087313	0.57860625	5.1660047	8.315526	Multitasking_Type
12:43:42.607	0.58420306	5.090228	8.162083	0.028242745	-0.030406429	0.03087313	0.57860625	5.1660047	8.315526	Multitasking_Type
12:43:42.629	0.58420306	5.090228	8.162083	0.028242745	-0.030406429	0.03087313	0.57860625	5.1660047	8.315526	Multitasking_Type
12:43:42.652	0.58420306	5.090228	8.162083	0.028242745	-0.030406429	0.03087313	0.57860625	5.1660047	8.315526	Multitasking_Type
12:43:42.674	0.58420306	5.090228	8.162083	0.028242745	-0.030406429	0.03087313	0.57860625	5.1660047	8.315526	Multitasking_Type
12:43:42.696	0.4860378	5.032766	8.0687065	-0.06888483	-0.0078044143	0.0052167894	0.63043773	5.172944	8.307439	Multitasking_Type
12:43:42.718	0.4860378	5.032766	8.0687065	-0.06888483	-0.0078044143	0.0052167894	0.63043773	5.172944	8.307439	Multitasking_Type
12:43:42.741	0.4860378	5.032766	8.0687065	-0.06888483	-0.0078044143	0.0052167894	0.63043773	5.172944	8.307439	Multitasking_Type
12:43:42.763	0.4860378	5.032766	8.0687065	-0.06888483	-0.0078044143	0.0052167894	0.63043773	5.172944	8.307439	Multitasking_Type
12:43:42.784	0.4860378	5.032766	8.0687065	-0.06888483	-0.0078044143	0.0052167894	0.63043773	5.172944	8.307439	Multitasking_Type
12:43:42.806	0.4860378	5.032766	8.0687065	-0.06888483	-0.0078044143	0.0052167894	0.63043773	5.172944	8.307439	Multitasking_Type
12:43:42.827	0.4860378	5.032766	8.0687065	-0.06888483	-0.0078044143	0.0052167894	0.63043773	5.172944	8.307439	Multitasking_Type
12:43:42.848	0.4860378	5.032766	8.0687065	-0.06888483	-0.0078044143	0.0052167894	0.63043773	5.172944	8.307439	Multitasking_Type
12:43:42.868	0.4860378	5.032766	8.0687065	-0.06888483	-0.0078044143	0.0052167894	0.63043773	5.172944	8.307439	Multitasking_Type
12:43:42.888	0.69194543	5.03516	7.9130783	0.11620734	0.07710586	-0.01555263	0.66147554	5.1681843	8.307988	Multitasking_Type
12:43:42.909	0.69194543	5.03516	7.9130783	0.11620734	0.07710586	-0.01555263	0.66147554	5.1681843	8.307988	Multitasking_Type
12:43:42.930	0.69194543	5.03516	7.9130783	0.11620734	0.07710586	-0.01555263	0.66147554	5.1681843	8.307988	Multitasking_Type
12:43:42.952	0.69194543	5.03516	7.9130783	0.11620734	0.07710586	-0.01555263	0.66147554	5.1681843	8.307988	Multitasking_Type
12:43:42.976	0.69194543	5.03516	7.9130783	0.11620734	0.07710586	-0.01555263	0.66147554	5.1681843	8.307988	Multitasking_Type
12:43:42.998	0.69194543	5.03516	7.9130783	0.11620734	0.07710586	-0.01555263	0.66147554	5.1681843	8.307988	Multitasking_Type
12:43:43.019	0.69194543	5.03516	7.9130783	0.11620734	0.07710586	-0.01555263	0.66147554	5.1681843	8.307988	Multitasking_Type
12:43:43.041	0.69194543	5.03516	7.9130783	0.11620734	0.07710586	-0.01555263	0.66147554	5.1681843	8.307988	Multitasking_Type
12:43:43.063	0.5147691	4.98488	8.839663	0.017858034	-0.03284989	-0.050982814	0.55970806	5.113774	8.349035	Multitasking_Type
12:43:43.085	0.5147691	4.98488	8.839663	0.017858034	-0.03284989	-0.050982814	0.55970806	5.113774	8.349035	Multitasking_Type
12:43:43.106	0.5147691	4.98488	8.839663	0.017858034	-0.03284989	-0.050982814	0.55970806	5.113774	8.349035	Multitasking_Type
12:43:43.128	0.5147691	4.98488	8.839663	0.017858034	-0.03284989	-0.050982814	0.55970806	5.113774	8.349035	Multitasking_Type
12:43:43.150	0.5147691	4.98488	8.839663	0.017858034	-0.03284989	-0.050982814	0.55970806	5.113774	8.349035	Multitasking_Type
12:43:43.172	0.5147691	4.98488	8.839663	0.017858034	-0.03284989	-0.050982814	0.55970806	5.113774	8.349035	Multitasking_Type
12:43:43.194	0.5147691	4.98488	8.839663	0.017858034	-0.03284989	-0.050982814	0.55970806	5.113774	8.349035	Multitasking_Type
12:43:43.217	0.5147691	4.98488	8.839663	0.017858034	-0.03284989	-0.050982814	0.55970806	5.113774	8.349035	Multitasking_Type
12:43:43.239	0.600963	5.0184	8.470944	0.12842463	-0.11287324	0.043090437	0.5868565	5.1724114	8.310965	Multitasking_Type
12:43:43.261	0.600963	5.0184	8.470944	0.12842463	-0.11287324	0.043090437	0.5868565	5.1724114	8.310965	Multitasking_Type
12:43:43.282	0.600963	5.0184	8.470944	0.12842463	-0.11287324	0.043090437	0.5868565	5.1724114	8.310965	Multitasking_Type
12:43:43.304	0.600963	5.0184	8.470944	0.12842463	-0.11287324	0.043090437	0.5868565	5.1724114	8.310965	Multitasking_Type
12:43:43.326	0.600963	5.0184	8.470944	0.12842463	-0.11287324	0.043090437	0.5868565	5.1724114	8.310965	Multitasking_Type
12:43:43.349	0.600963	5.0184	8.470944	0.12842463	-0.11287324	0.043090437	0.5868565	5.1724114	8.310965	Multitasking_Type
12:43:43.372	0.600963	5.0184	8.470944	0.12842463	-0.11287324	0.043090437	0.5868565	5.1724114	8.310965	Multitasking_Type
12:43:43.394	0.600963	5.0184	8.470944	0.12842463	-0.11287324	0.043090437	0.5868565	5.1724114	8.310965	Multitasking_Type
12:43:43.416	0.41181526	5.791751	8.044764	0.11315302	0.13391632	-0.07969348	0.65986544	5.402105	8.157951	Multitasking_Type
12:43:43.437	0.41181526	5.791751	8.044764	0.11315302	0.13391632	-0.07969348	0.65986544	5.402105	8.157951	Multitasking_Type
12:43:43.471	0.41181526	5.791751	8.044764	0.11315302	0.13391632	-0.07969348	0.65986544	5.402105	8.157951	Multitasking_Type
12:43:43.492	0.41181526	5.791751	8.044764	0.11315302	0.13391632	-0.07969348	0.65986544	5.402105	8.157951	Multitasking_Type
12:43:43.513	0.41181526	5.791751	8.044764	0.11315302	0.13391632	-0.07969348	0.65986544	5.402105	8.157951	Multitasking_Type
12:43:43.534	0.41181526	5.791751	8.044764	0.11315302	0.13391632	-0.07969348	0.65986544	5.402105	8.157951	Multitasking_Type
12:43:43.557	0.41181526	5.791751	8.044764	0.11315302	0.13391632	-0.07969348	0.65986544	5.402105	8.157951	Multitasking_Type
12:43:43.579	0.41181526	5.791751	8.044764	0.11315302	0.13391632	-0.07969348	0.65986544	5.402105	8.157951	Multitasking_Type
12:43:43.601	0.6344828	4.9776974	8.5331955	-0.44273436	-0.024297776	0.010714577	0.4934775	5.252267	8.266831	Multitasking_Type
12:43:43.623	0.6344828	4.9776974	8.5331955	-0.44273436	-0.024297776	0.010714577	0.4934775	5.252267	8.266831	Multitasking_Type
12:43:43.647	0.6344828	4.9776974	8.5331955	-0.44273436	-0.024297776	0.010714577	0.4934775	5.252267	8.266831	Multitasking_Type
12:43:43.670	0.6344828	4.9776974	8.5331955	-0.44273436	-0.024297776	0.010714577	0.4934775	5.252267	8.266831	Multitasking_Type
12:43:43.693	0.6344828	4.9776974	8.5331955	-0.44273436	-0.024297776	0.010714577	0.4934775	5.252267	8.266831	Multitasking_Type
12:43:43.716	0.6344828	4.9776974	8.5331955	-0.44273436	-0.024297776	0.010714577	0.4934775	5.252267	8.266831	Multitasking_Type
12:43:43.738	0.6344828	4.9776974	8.5331955	-0.44273436	-0.024297776	0.010714577	0.4934775	5.252267	8.266831	Multitasking_Type
12:43:43.759	0.6344828	4.9776974	8.5331955	-0.44273436	-0.024297776	0.010714577	0.4934775	5.252267	8.266831	Multitasking_Type
12:43:43.788	0.6201172	4.853195	8.20518	-0.21793595	-0.038347676	0.068746775	0.4235437	5.1501107	8.334704	Multitasking_Type
12:43:43.809	0.6201172	4.853195	8.20518	-0.21793595	-0.038347676	0.068746775	0.4235437	5.1501107	8.334704	Multitasking_Type
12:43:43.830	0.6201172	4.853195	8.20518	-0.21793595	-0.038347676	0.068746775	0.4235437	5.1501107	8.334704	Multitasking_Type
12:43:43.851	0.6201172	4.853195	8.20518	-0.21793595	-0.038347676	0.068746775	0.4235437	5.1501107	8.334704	Multitasking_Type
12:43:43.875	0.6201172	4.853195	8.20518	-0.21793595	-0.038347676	0.068746775	0.4235437	5.1501107	8.334704	Multitasking_Type
12:43:43.898	0.6201172	4.853195	8.20518	-0.21793595	-0.038347676	0.068746775	0.4235437	5.1501107	8.334704	Multitasking_Type
12:43:43.921	0.6201172	4.853195	8.20518	-0.21793595	-0.038347676	0.068746775	0.4235437	5.1501107	8.334704	Multitasking_Type
12:43:43.944	0.6201172	4.853195	8.20518	-0.21793595	-0.038347676	0.068746775	0.4235437	5.1501107	8.334704	Multitasking_Type
12:43:43.967	0.18675344	5.044737	8.051947	0.027021013	0.036177885	-0.011887438	0.34738824	5.1213584	8.355918	Multitasking_Type
12:43:43.991	0.18675344	5.044737	8.051947	0.027021013	0.036177885	-0.011887438	0.34738824	5.1213584	8.355918	Multitasking_Type
12:43:44.013	0.18675344	5.044737	8.051947	0.027021013	0.036177885	-0.011887438	0.34738824	5.1213584	8.355918	Multitasking_Type
12:43:44.035	0.18675344	5.044737	8.051947	0.027021013	0.036177885	-0.011887438	0.34738824	5.1213584	8.355918	Multitasking_Type
12:43:44.056	0.18675344	5.044737	8.051947	0.027021013	0.036177885	-0.011887438	0.34738824	5.1213584	8.355918	Multitasking_Type
12:43:44.092	0.18675344	5.044737	8.051947	0.027021013	0.036177885	-0.011887438	0.34738824	5.1213584	8.355918	Multitasking_Type
12:43:44.114	0.18675344	5.044737	8.051947	0.027021013	0.036177885	-0.011887438	0.34738824	5.1213584	8.355918	Multitasking_Type
12:43:44.136	-0.33519846	4.9010806	8.542772	0.17790473	0.7948725	0.06691418	0.058522917	5.202721	8.312556	Multitasking_Type
12:43:44.157	-0.33519846	4.9010806	8.542772	0.17790473	0.7948725	0.06691418	0.058522917	5.202721	8.312556	Multitasking_Type
12:43:44.179	-0.33519846	4.9010806	8.542772	0.17790473	0.7948725	0.06691418	0.058522917	5.202721	8.312556	Multitasking_Type
12:43:44.202	-0.33519846	4.9010806	8.542772	0.17790473	0.7948725	0.06691418	0.058522917	5.202721	8.312556	Multitasking_Type
12:43:44.226	-0.33519846	4.9010806	8.542772	0.17790473	0.7948725	0.06691418	0.058522917	5.202721	8.312556	Multitasking_Type
12:43:44.249	-0.33519846	4.9010806	8.542772	0.17790473	0.7948725	0.06691418	0.058522917	5.202721	8.312556	Multitasking_Type
12:43:44.276	-0.33519846	4.9010806	8.542772	0.17790473	0.7948725	0.06691418	0.058522917	5.202721	8.312556	Multitasking_Type
12:43:44.298	-0.33519846	4.9010806	8.542772	0.17790473	0.7948725	0.06691418	0.058522917	5.202721	8.312556	Multitasking_Type
12:43:44.321	-1.2689656	5.6241517	7.1157846	0.060007736	0.4503445	0.06630331	-0.6984167	5.5329003	8.066568	Multitasking_Type
12:43:44.342	-1.2689656	5.6241517	7.1157846	0.060007736	0.4503445	0.06630331	-0.6984167	5.5329003	8.066568	Multitasking_Type
12:43:44.363	-1.2689656	5.6241517	7.1157846	0.060007736	0.4503445	0.06630331	-0.6984167	5.5329003	8.066568	Multitasking_Type
12:43:44.384	-1.2689656	5.6241517	7.1157846	0.060007736	0.4503445	0.06630331	-0.6984167	5.5329003	8.066568	Multitasking_Type
12:43:44.412	-1.2689656	5.6241517	7.1157846	0.060007736	0.4503445	0.06630331	-0.6984167	5.5329003	8.066568	Multitasking_Type
12:43:44.433	-1.2689656	5.6241517	7.1157846	0.060007736	0.4503445	0.06630331	-0.6984167	5.5329003	8.066568	Multitasking_Type
12:43:44.455	-1.2689656	5.6241517	7.1157846	0.060007736	0.4503445	0.06630331	-0.6984167	5.5329003	8.066568	Multitasking_Type
12:43:44.478	-1.2689656	5.6241517	7.1157846	0.060007736	0.4503445	0.06630331	-0.6984167	5.5329003	8.066568	Multitasking_Type
12:43:44.499	-0.7948992	5.482889	8.583475	-0.3120092	-0.37798873	-0.09740857	-0.4044801	5.4894648	8.116187	Multitasking_Type
12:43:44.521	-0.7948992	5.482889	8.583475	-0.3120092	-0.37798873	-0.09740857	-0.4044801	5.4894648	8.116187	Multitasking_Type
12:43:44.543	-0.7948992	5.482889	8.583475	-0.3120092	-0.37798873	-0.09740857	-0.4044801	5.4894648	8.116187	Multitasking_Type
12:43:44.566	-0.7948992	5.482889	8.583475	-0.3120092	-0.37798873	-0.09740857	-0.4044801	5.4894648	8.116187	Multitasking_Type
12:43:44.589	-0.7948992	5.482889	8.583475	-0.3120092	-0.37798873	-0.09740857	-0.4044801	5.4894648	8.116187	Multitasking_Type
12:43:44.612	-0.7948992	5.482889	8.583475	-0.3120092	-0.37798873	-0.09740857	-0.4044801	5.4894648	8.116187	Multitasking_Type
12:43:44.635	-0.7948992	5.482889	8.583475	-0.3120092	-0.37798873	-0.09740857	-0.4044801	5.4894648	8.116187	Multitasking_Type
12:43:44.658	-0.7948992	5.482889	8.583475	-0.3120092	-0.37798873	-0.09740857	-0.4044801	5.4894648	8.116187	Multitasking_Type
12:43:44.681	0.28731298	5.0375543	7.142122	-0.30040276	-0.46289903	-0.07358483	0.10116467	5.345308	8.22118	Multitasking_Type
12:43:44.704	0.28731298	5.0375543	7.142122	-0.30040276	-0.46289903	-0.07358483	0.10116467	5.345308	8.22118	Multitasking_Type
12:43:44.727	0.28731298	5.0375543	7.142122	-0.30040276	-0.46289903	-0.07358483	0.10116467	5.345308	8.22118	Multitasking_Type
12:43:44.750	0.28731298	5.0375543	7.142122	-0.30040276	-0.46289903	-0.07358483	0.10116467	5.345308	8.22118	Multitasking_Type
12:43:44.773	0.28731298	5.0375543	7.142122	-0.30040276	-0.46289903	-0.07358483	0.10116467	5.345308	8.22118	Multitasking_Type
12:43:44.799	0.28731298	5.0375543	7.142122	-0.30040276	-0.46289903	-0.07358483	0.10116467	5.345308	8.22118	Multitasking_Type
12:43:44.821	0.28731298	5.0375543	7.142122	-0.30040276	-0.46289903	-0.07358483	0.10116467	5.345308	8.22118	Multitasking_Type
12:43:44.843	0.28731298	5.0375543	7.142122	-0.30040276	-0.46289903	-0.07358483	0.10116467	5.345308	8.22118	Multitasking_Type
12:43:44.865	0.20111908	4.922629	8.22194	0.0007538077	0.05572557	-0.009443976	0.21353096	5.0461693	8.406004	Multitasking_Type
12:43:44.888	0.20111908	4.922629	8.22194	0.0007538077	0.05572557	-0.009443976	0.21353096	5.0461693	8.406004	Multitasking_Type
12:43:44.912	0.20111908	4.922629	8.22194	0.0007538077	0.05572557	-0.009443976	0.21353096	5.0461693	8.406004	Multitasking_Type
12:43:44.936	0.20111908	4.922629	8.22194	0.0007538077	0.05572557	-0.009443976	0.21353096	5.0461693	8.406004	Multitasking_Type
12:43:44.958	0.20111908	4.922629	8.22194	0.0007538077	0.05572557	-0.009443976	0.21353096	5.0461693	8.406004	Multitasking_Type
12:43:44.981	0.20111908	4.922629	8.22194	0.0007538077	0.05572557	-0.009443976	0.21353096	5.0461693	8.406004	Multitasking_Type
12:43:45.004	0.20111908	4.922629	8.22194	0.0007538077	0.05572557	-0.009443976	0.21353096	5.0461693	8.406004	Multitasking_Type
12:43:45.027	0.20111908	4.922629	8.22194	0.0007538077	0.05572557	-0.009443976	0.21353096	5.0461693	8.406004	Multitasking_Type
12:43:45.051	0.12210801	4.98488	8.073495	0.009916786	0.020906253	-0.0045570545	0.15030089	5.053496	8.402972	Multitasking_Type
12:43:45.074	0.12210801	4.98488	8.073495	0.009916786	0.020906253	-0.0045570545	0.15030089	5.053496	8.402972	Multitasking_Type
12:43:45.096	0.12210801	4.98488	8.073495	0.009916786	0.020906253	-0.0045570545	0.15030089	5.053496	8.402972	Multitasking_Type
12:43:45.119	0.12210801	4.98488	8.073495	0.009916786	0.020906253	-0.0045570545	0.15030089	5.053496	8.402972	Multitasking_Type
12:43:45.143	0.12210801	4.98488	8.073495	0.009916786	0.020906253	-0.0045570545	0.15030089	5.053496	8.402972	Multitasking_Type
12:43:45.166	0.12210801	4.98488	8.073495	0.009916786	0.020906253	-0.0045570545	0.15030089	5.053496	8.402972	Multitasking_Type
12:43:45.189	0.12210801	4.98488	8.073495	0.009916786	0.020906253	-0.0045570545	0.15030089	5.053496	8.402972	Multitasking_Type
12:43:45.211	0.12210801	4.98488	8.073495	0.009916786	0.020906253	-0.0045570545	0.15030089	5.053496	8.402972	Multitasking_Type
12:43:45.231	0.15802214	4.7598186	7.937021	-0.021237342	0.110703446	-0.066254444	0.23902898	4.99669	8.434827	Multitasking_Type
12:43:45.252	0.15802214	4.7598186	7.937021	-0.021237342	0.110703446	-0.066254444	0.23902898	4.99669	8.434827	Multitasking_Type
12:43:45.273	0.15802214	4.7598186	7.937021	-0.021237342	0.110703446	-0.066254444	0.23902898	4.99669	8.434827	Multitasking_Type
12:43:45.295	0.15802214	4.7598186	7.937021	-0.021237342	0.110703446	-0.066254444	0.23902898	4.99669	8.434827	Multitasking_Type
12:43:45.316	0.15802214	4.7598186	7.937021	-0.021237342	0.110703446	-0.066254444	0.23902898	4.99669	8.434827	Multitasking_Type
12:43:45.337	0.15802214	4.7598186	7.937021	-0.021237342	0.110703446	-0.066254444	0.23902898	4.99669	8.434827	Multitasking_Type
12:43:45.360	0.15802214	4.7598186	7.937021	-0.021237342	0.110703446	-0.066254444	0.23902898	4.99669	8.434827	Multitasking_Type
12:43:45.382	0.15802214	4.7598186	7.937021	-0.021237342	0.110703446	-0.066254444	0.23902898	4.99669	8.434827	Multitasking_Type
12:43:45.405	0.23224466	4.6065845	8.013638	0.0765011	0.110703446	0.04492303	0.18532574	4.9437623	8.467301	Multitasking_Type
12:43:45.428	0.23224466	4.6065845	8.013638	0.0765011	0.110703446	0.04492303	0.18532574	4.9437623	8.467301	Multitasking_Type
12:43:45.449	0.23224466	4.6065845	8.013638	0.0765011	0.110703446	0.04492303	0.18532574	4.9437623	8.467301	Multitasking_Type
12:43:45.470	0.23224466	4.6065845	8.013638	0.0765011	0.110703446	0.04492303	0.18532574	4.9437623	8.467301	Multitasking_Type
12:43:45.491	0.23224466	4.6065845	8.013638	0.0765011	0.110703446	0.04492303	0.18532574	4.9437623	8.467301	Multitasking_Type
12:43:45.512	0.23224466	4.6065845	8.013638	0.0765011	0.110703446	0.04492303	0.18532574	4.9437623	8.467301	Multitasking_Type
12:43:45.533	0.23224466	4.6065845	8.013638	0.0765011	0.110703446	0.04492303	0.18532574	4.9437623	8.467301	Multitasking_Type
12:43:45.555	0.23224466	4.6065845	8.013638	0.0765011	0.110703446	0.04492303	0.18532574	4.9437623	8.467301	Multitasking_Type
12:43:45.579	0.117319465	4.743058	8.006455	-0.1238627	-0.03529335	0.016212365	0.16177827	4.958146	8.4593725	Multitasking_Type
12:43:45.602	0.117319465	4.743058	8.006455	-0.1238627	-0.03529335	0.016212365	0.16177827	4.958146	8.4593725	Multitasking_Type
12:43:45.625	0.117319465	4.743058	8.006455	-0.1238627	-0.03529335	0.016212365	0.16177827	4.958146	8.4593725	Multitasking_Type
12:43:45.648	0.117319465	4.743058	8.006455	-0.1238627	-0.03529335	0.016212365	0.16177827	4.958146	8.4593725	Multitasking_Type
12:43:45.670	0.117319465	4.743058	8.006455	-0.1238627	-0.03529335	0.016212365	0.16177827	4.958146	8.4593725	Multitasking_Type
12:43:45.692	0.117319465	4.743058	8.006455	-0.1238627	-0.03529335	0.016212365	0.16177827	4.958146	8.4593725	Multitasking_Type
12:43:45.714	0.117319465	4.743058	8.006455	-0.1238627	-0.03529335	0.016212365	0.16177827	4.958146	8.4593725	Multitasking_Type
12:43:45.736	0.117319465	4.743058	8.006455	-0.1238627	-0.03529335	0.016212365	0.16177827	4.958146	8.4593725	Multitasking_Type
12:43:45.758	0.083799616	4.7598186	8.114198	0.113763876	0.042286538	-0.011276572	0.15378684	4.9078116	8.488819	Multitasking_Type
12:43:45.780	0.083799616	4.7598186	8.114198	0.113763876	0.042286538	-0.011276572	0.15378684	4.9078116	8.488819	Multitasking_Type
12:43:45.804	0.083799616	4.7598186	8.114198	0.113763876	0.042286538	-0.011276572	0.15378684	4.9078116	8.488819	Multitasking_Type
12:43:45.827	0.083799616	4.7598186	8.114198	0.113763876	0.042286538	-0.011276572	0.15378684	4.9078116	8.488819	Multitasking_Type
12:43:45.850	0.083799616	4.7598186	8.114198	0.113763876	0.042286538	-0.011276572	0.15378684	4.9078116	8.488819	Multitasking_Type
12:43:45.873	0.083799616	4.7598186	8.114198	0.113763876	0.042286538	-0.011276572	0.15378684	4.9078116	8.488819	Multitasking_Type
12:43:45.896	0.083799616	4.7598186	8.114198	0.113763876	0.042286538	-0.011276572	0.15378684	4.9078116	8.488819	Multitasking_Type
12:43:45.934	0.083799616	4.7598186	8.114198	0.113763876	0.042286538	-0.011276572	0.15378684	4.9078116	8.488819	Multitasking_Type
12:43:45.958	0.53392327	4.8316464	7.802942	0.5340392	0.45706403	0.10723128	0.09181831	5.132024	8.35609	Multitasking_Type
12:43:45.981	0.53392327	4.8316464	7.802942	0.5340392	0.45706403	0.10723128	0.09181831	5.132024	8.35609	Multitasking_Type
12:43:46.004	0.53392327	4.8316464	7.802942	0.5340392	0.45706403	0.10723128	0.09181831	5.132024	8.35609	Multitasking_Type
12:43:46.027	0.53392327	4.8316464	7.802942	0.5340392	0.45706403	0.10723128	0.09181831	5.132024	8.35609	Multitasking_Type
12:43:46.051	0.53392327	4.8316464	7.802942	0.5340392	0.45706403	0.10723128	0.09181831	5.132024	8.35609	Multitasking_Type
12:43:46.074	0.53392327	4.8316464	7.802942	0.5340392	0.45706403	0.10723128	0.09181831	5.132024	8.35609	Multitasking_Type
12:43:46.097	0.53392327	4.8316464	7.802942	0.5340392	0.45706403	0.10723128	0.09181831	5.132024	8.35609	Multitasking_Type
12:43:46.120	-0.7972935	6.057515	7.3312693	0.38804236	0.5474721	0.091959655	-0.68161976	5.7716956	7.8989406	Multitasking_Type
12:43:46.143	-0.7972935	6.057515	7.3312693	0.38804236	0.5474721	0.091959655	-0.68161976	5.7716956	7.8989406	Multitasking_Type
12:43:46.166	-0.7972935	6.057515	7.3312693	0.38804236	0.5474721	0.091959655	-0.68161976	5.7716956	7.8989406	Multitasking_Type
12:43:46.188	-0.7972935	6.057515	7.3312693	0.38804236	0.5474721	0.091959655	-0.68161976	5.7716956	7.8989406	Multitasking_Type
12:43:46.209	-0.7972935	6.057515	7.3312693	0.38804236	0.5474721	0.091959655	-0.68161976	5.7716956	7.8989406	Multitasking_Type
12:43:46.236	-0.7972935	6.057515	7.3312693	0.38804236	0.5474721	0.091959655	-0.68161976	5.7716956	7.8989406	Multitasking_Type
12:43:46.266	-0.7972935	6.057515	7.3312693	0.38804236	0.5474721	0.091959655	-0.68161976	5.7716956	7.8989406	Multitasking_Type
12:43:46.287	-0.7972935	6.057515	7.3312693	0.38804236	0.5474721	0.091959655	-0.68161976	5.7716956	7.8989406	Multitasking_Type
12:43:46.307	-0.45970076	6.0503325	5.7606254	-0.18861443	-0.5783525	-0.016163494	-0.6716531	6.0342255	7.701125	Multitasking_Type
12:43:46.328	-0.45970076	6.0503325	5.7606254	-0.18861443	-0.5783525	-0.016163494	-0.6716531	6.0342255	7.701125	Multitasking_Type
12:43:46.351	-0.45970076	6.0503325	5.7606254	-0.18861443	-0.5783525	-0.016163494	-0.6716531	6.0342255	7.701125	Multitasking_Type
12:43:46.373	-0.45970076	6.0503325	5.7606254	-0.18861443	-0.5783525	-0.016163494	-0.6716531	6.0342255	7.701125	Multitasking_Type
12:43:46.396	-0.45970076	6.0503325	5.7606254	-0.18861443	-0.5783525	-0.016163494	-0.6716531	6.0342255	7.701125	Multitasking_Type
12:43:46.418	-0.45970076	6.0503325	5.7606254	-0.18861443	-0.5783525	-0.016163494	-0.6716531	6.0342255	7.701125	Multitasking_Type
12:43:46.440	-0.45970076	6.0503325	5.7606254	-0.18861443	-0.5783525	-0.016163494	-0.6716531	6.0342255	7.701125	Multitasking_Type
12:43:46.462	-0.45970076	6.0503325	5.7606254	-0.18861443	-0.5783525	-0.016163494	-0.6716531	6.0342255	7.701125	Multitasking_Type
12:43:46.485	-0.043096945	5.1045938	7.5252056	-0.17578626	-0.19778351	-0.12245405	-0.12940526	5.4842925	8.128725	Multitasking_Type
12:43:46.509	-0.043096945	5.1045938	7.5252056	-0.17578626	-0.19778351	-0.12245405	-0.12940526	5.4842925	8.128725	Multitasking_Type
12:43:46.532	-0.043096945	5.1045938	7.5252056	-0.17578626	-0.19778351	-0.12245405	-0.12940526	5.4842925	8.128725	Multitasking_Type
12:43:46.555	-0.043096945	5.1045938	7.5252056	-0.17578626	-0.19778351	-0.12245405	-0.12940526	5.4842925	8.128725	Multitasking_Type
12:43:46.577	-0.043096945	5.1045938	7.5252056	-0.17578626	-0.19778351	-0.12245405	-0.12940526	5.4842925	8.128725	Multitasking_Type
12:43:46.600	-0.043096945	5.1045938	7.5252056	-0.17578626	-0.19778351	-0.12245405	-0.12940526	5.4842925	8.128725	Multitasking_Type
12:43:46.624	-0.043096945	5.1045938	7.5252056	-0.17578626	-0.19778351	-0.12245405	-0.12940526	5.4842925	8.128725	Multitasking_Type
12:43:46.647	-0.043096945	5.1045938	7.5252056	-0.17578626	-0.19778351	-0.12245405	-0.12940526	5.4842925	8.128725	Multitasking_Type
12:43:46.669	-0.09337672	5.190788	8.056735	0.1608005	0.045951728	0.012547173	-0.08266104	5.2777653	8.264907	Multitasking_Type
12:43:46.699	-0.09337672	5.190788	8.056735	0.1608005	0.045951728	0.012547173	-0.08266104	5.2777653	8.264907	Multitasking_Type
12:43:46.725	-0.09337672	5.190788	8.056735	0.1608005	0.045951728	0.012547173	-0.08266104	5.2777653	8.264907	Multitasking_Type
12:43:46.746	-0.09337672	5.190788	8.056735	0.1608005	0.045951728	0.012547173	-0.08266104	5.2777653	8.264907	Multitasking_Type
12:43:46.767	-0.09337672	5.190788	8.056735	0.1608005	0.045951728	0.012547173	-0.08266104	5.2777653	8.264907	Multitasking_Type
12:43:46.788	-0.09337672	5.190788	8.056735	0.1608005	0.045951728	0.012547173	-0.08266104	5.2777653	8.264907	Multitasking_Type
12:43:46.809	-0.09337672	5.190788	8.056735	0.1608005	0.045951728	0.012547173	-0.08266104	5.2777653	8.264907	Multitasking_Type
12:43:46.832	-0.09337672	5.190788	8.056735	0.1608005	0.045951728	0.012547173	-0.08266104	5.2777653	8.264907	Multitasking_Type
12:43:46.856	-0.06943397	5.106988	8.001666	-0.10187155	-0.016356528	0.06630331	-0.026839493	5.314905	8.241444	Multitasking_Type
12:43:46.879	-0.06943397	5.106988	8.001666	-0.10187155	-0.016356528	0.06630331	-0.026839493	5.314905	8.241444	Multitasking_Type
12:43:46.900	-0.06943397	5.106988	8.001666	-0.10187155	-0.016356528	0.06630331	-0.026839493	5.314905	8.241444	Multitasking_Type
12:43:46.922	-0.06943397	5.106988	8.001666	-0.10187155	-0.016356528	0.06630331	-0.026839493	5.314905	8.241444	Multitasking_Type
12:43:46.943	-0.06943397	5.106988	8.001666	-0.10187155	-0.016356528	0.06630331	-0.026839493	5.314905	8.241444	Multitasking_Type
12:43:46.966	-0.06943397	5.106988	8.001666	-0.10187155	-0.016356528	0.06630331	-0.026839493	5.314905	8.241444	Multitasking_Type
12:43:46.988	-0.06943397	5.106988	8.001666	-0.10187155	-0.016356528	0.06630331	-0.026839493	5.314905	8.241444	Multitasking_Type
12:43:47.011	-0.06943397	5.106988	8.001666	-0.10187155	-0.016356528	0.06630331	-0.026839493	5.314905	8.241444	Multitasking_Type
12:43:47.035	0.13886794	5.1859994	7.8388557	0.19928502	0.11742296	-0.009443976	0.027086161	5.303633	8.248702	Multitasking_Type
12:43:47.058	0.13886794	5.1859994	7.8388557	0.19928502	0.11742296	-0.009443976	0.027086161	5.303633	8.248702	Multitasking_Type
12:43:47.082	0.13886794	5.1859994	7.8388557	0.19928502	0.11742296	-0.009443976	0.027086161	5.303633	8.248702	Multitasking_Type
12:43:47.103	0.13886794	5.1859994	7.8388557	0.19928502	0.11742296	-0.009443976	0.027086161	5.303633	8.248702	Multitasking_Type
12:43:47.125	0.13886794	5.1859994	7.8388557	0.19928502	0.11742296	-0.009443976	0.027086161	5.303633	8.248702	Multitasking_Type
12:43:47.146	0.13886794	5.1859994	7.8388557	0.19928502	0.11742296	-0.009443976	0.027086161	5.303633	8.248702	Multitasking_Type
12:43:47.167	0.13886794	5.1859994	7.8388557	0.19928502	0.11742296	-0.009443976	0.027086161	5.303633	8.248702	Multitasking_Type
12:43:47.188	0.13886794	5.1859994	7.8388557	0.19928502	0.11742296	-0.009443976	0.027086161	5.303633	8.248702	Multitasking_Type
12:43:47.213	-0.090982445	5.6600657	8.2027855	-0.10187155	-0.050564982	0.00032986724	-0.10338409	5.4055357	8.181677	Multitasking_Type
12:43:47.234	-0.090982445	5.6600657	8.2027855	-0.10187155	-0.050564982	0.00032986724	-0.10338409	5.4055357	8.181677	Multitasking_Type
12:43:47.255	-0.090982445	5.6600657	8.2027855	-0.10187155	-0.050564982	0.00032986724	-0.10338409	5.4055357	8.181677	Multitasking_Type
12:43:47.277	-0.090982445	5.6600657	8.2027855	-0.10187155	-0.050564982	0.00032986724	-0.10338409	5.4055357	8.181677	Multitasking_Type
12:43:47.300	-0.090982445	5.6600657	8.2027855	-0.10187155	-0.050564982	0.00032986724	-0.10338409	5.4055357	8.181677	Multitasking_Type
12:43:47.323	-0.090982445	5.6600657	8.2027855	-0.10187155	-0.050564982	0.00032986724	-0.10338409	5.4055357	8.181677	Multitasking_Type
12:43:47.346	-0.090982445	5.6600657	8.2027855	-0.10187155	-0.050564982	0.00032986724	-0.10338409	5.4055357	8.181677	Multitasking_Type
12:43:47.369	-0.090982445	5.6600657	8.2027855	-0.10187155	-0.050564982	0.00032986724	-0.10338409	5.4055357	8.181677	Multitasking_Type
12:43:47.392	-0.15083931	5.2458563	8.12138	-0.09209771	-0.0695018	-0.027159069	-0.068461396	5.32283	8.236086	Multitasking_Type
12:43:47.423	-0.15083931	5.2458563	8.12138	-0.09209771	-0.0695018	-0.027159069	-0.068461396	5.32283	8.236086	Multitasking_Type
12:43:47.445	-0.15083931	5.2458563	8.12138	-0.09209771	-0.0695018	-0.027159069	-0.068461396	5.32283	8.236086	Multitasking_Type
12:43:47.467	-0.15083931	5.2458563	8.12138	-0.09209771	-0.0695018	-0.027159069	-0.068461396	5.32283	8.236086	Multitasking_Type
12:43:47.489	-0.15083931	5.2458563	8.12138	-0.09209771	-0.0695018	-0.027159069	-0.068461396	5.32283	8.236086	Multitasking_Type
12:43:47.512	-0.15083931	5.2458563	8.12138	-0.09209771	-0.0695018	-0.027159069	-0.068461396	5.32283	8.236086	Multitasking_Type
12:43:47.535	-0.15083931	5.2458563	8.12138	-0.09209771	-0.0695018	-0.027159069	-0.068461396	5.32283	8.236086	Multitasking_Type
12:43:47.559	-0.031125572	5.2745876	7.8915296	-0.11897577	-0.14097303	-0.028380798	-0.0023111997	5.263555	8.274379	Multitasking_Type
12:43:47.582	-0.031125572	5.2745876	7.8915296	-0.11897577	-0.14097303	-0.028380798	-0.0023111997	5.263555	8.274379	Multitasking_Type
12:43:47.605	-0.031125572	5.2745876	7.8915296	-0.11897577	-0.14097303	-0.028380798	-0.0023111997	5.263555	8.274379	Multitasking_Type
12:43:47.628	-0.031125572	5.2745876	7.8915296	-0.11897577	-0.14097303	-0.028380798	-0.0023111997	5.263555	8.274379	Multitasking_Type
12:43:47.652	-0.031125572	5.2745876	7.8915296	-0.11897577	-0.14097303	-0.028380798	-0.0023111997	5.263555	8.274379	Multitasking_Type
12:43:47.675	-0.031125572	5.2745876	7.8915296	-0.11897577	-0.14097303	-0.028380798	-0.0023111997	5.263555	8.274379	Multitasking_Type
12:43:47.696	-0.031125572	5.2745876	7.8915296	-0.11897577	-0.14097303	-0.028380798	-0.0023111997	5.263555	8.274379	Multitasking_Type
12:43:47.723	-0.031125572	5.2745876	7.8915296	-0.11897577	-0.14097303	-0.028380798	-0.0023111997	5.263555	8.274379	Multitasking_Type
12:43:47.744	0.11971374	5.106988	8.107015	-0.048115414	-0.025519507	0.023542747	0.11340456	5.221553	8.300174	Multitasking_Type
12:43:47.765	0.11971374	5.106988	8.107015	-0.048115414	-0.025519507	0.023542747	0.11340456	5.221553	8.300174	Multitasking_Type
12:43:47.786	0.11971374	5.106988	8.107015	-0.048115414	-0.025519507	0.023542747	0.11340456	5.221553	8.300174	Multitasking_Type
12:43:47.807	0.11971374	5.106988	8.107015	-0.048115414	-0.025519507	0.023542747	0.11340456	5.221553	8.300174	Multitasking_Type
12:43:47.829	0.11971374	5.106988	8.107015	-0.048115414	-0.025519507	0.023542747	0.11340456	5.221553	8.300174	Multitasking_Type
12:43:47.850	0.11971374	5.106988	8.107015	-0.048115414	-0.025519507	0.023542747	0.11340456	5.221553	8.300174	Multitasking_Type
12:43:47.874	0.11971374	5.106988	8.107015	-0.048115414	-0.025519507	0.023542747	0.11340456	5.221553	8.300174	Multitasking_Type
12:43:47.897	0.11971374	5.106988	8.107015	-0.048115414	-0.025519507	0.023542747	0.11340456	5.221553	8.300174	Multitasking_Type
12:43:47.918	-0.18435916	5.0184	8.494887	-0.024902532	0.07710586	-0.05037195	0.021419952	5.05488	8.403458	Multitasking_Type
12:43:47.939	-0.18435916	5.0184	8.494887	-0.024902532	0.07710586	-0.05037195	0.021419952	5.05488	8.403458	Multitasking_Type
12:43:47.960	-0.18435916	5.0184	8.494887	-0.024902532	0.07710586	-0.05037195	0.021419952	5.05488	8.403458	Multitasking_Type
12:43:47.982	-0.18435916	5.0184	8.494887	-0.024902532	0.07710586	-0.05037195	0.021419952	5.05488	8.403458	Multitasking_Type
12:43:48.003	-0.18435916	5.0184	8.494887	-0.024902532	0.07710586	-0.05037195	0.021419952	5.05488	8.403458	Multitasking_Type
12:43:48.025	-0.18435916	5.0184	8.494887	-0.024902532	0.07710586	-0.05037195	0.021419952	5.05488	8.403458	Multitasking_Type
12:43:48.046	-0.18435916	5.0184	8.494887	-0.024902532	0.07710586	-0.05037195	0.021419952	5.05488	8.403458	Multitasking_Type
12:43:48.068	-0.18435916	5.0184	8.494887	-0.024902532	0.07710586	-0.05037195	0.021419952	5.05488	8.403458	Multitasking_Type
12:43:48.092	-0.18435916	5.0184	8.494887	-0.024902532	0.07710586	-0.05037195	0.021419952	5.05488	8.403458	Multitasking_Type
12:43:48.114	-0.3998439	5.2841644	7.599428	0.14186367	0.022127982	-0.067476176	-0.09747268	5.1480246	8.346176	Multitasking_Type
12:43:48.134	-0.3998439	5.2841644	7.599428	0.14186367	0.022127982	-0.067476176	-0.09747268	5.1480246	8.346176	Multitasking_Type
12:43:48.155	-0.3998439	5.2841644	7.599428	0.14186367	0.022127982	-0.067476176	-0.09747268	5.1480246	8.346176	Multitasking_Type
12:43:48.176	-0.3998439	5.2841644	7.599428	0.14186367	0.022127982	-0.067476176	-0.09747268	5.1480246	8.346176	Multitasking_Type
12:43:48.199	-0.3998439	5.2841644	7.599428	0.14186367	0.022127982	-0.067476176	-0.09747268	5.1480246	8.346176	Multitasking_Type
12:43:48.222	-0.3998439	5.2841644	7.599428	0.14186367	0.022127982	-0.067476176	-0.09747268	5.1480246	8.346176	Multitasking_Type
12:43:48.243	-0.3998439	5.2841644	7.599428	0.14186367	0.022127982	-0.067476176	-0.09747268	5.1480246	8.346176	Multitasking_Type
12:43:48.267	-0.3998439	5.2841644	7.599428	0.14186367	0.022127982	-0.067476176	-0.09747268	5.1480246	8.346176	Multitasking_Type
12:43:48.288	-0.043096945	5.253039	7.8292785	0.36971644	0.03006923	0.0064385193	-0.031608023	5.242273	8.287816	Multitasking_Type
12:43:48.309	-0.043096945	5.253039	7.8292785	0.36971644	0.03006923	0.0064385193	-0.031608023	5.242273	8.287816	Multitasking_Type
12:43:48.330	-0.043096945	5.253039	7.8292785	0.36971644	0.03006923	0.0064385193	-0.031608023	5.242273	8.287816	Multitasking_Type
12:43:48.351	-0.043096945	5.253039	7.8292785	0.36971644	0.03006923	0.0064385193	-0.031608023	5.242273	8.287816	Multitasking_Type
12:43:48.372	-0.043096945	5.253039	7.8292785	0.36971644	0.03006923	0.0064385193	-0.031608023	5.242273	8.287816	Multitasking_Type
12:43:48.394	-0.043096945	5.253039	7.8292785	0.36971644	0.03006923	0.0064385193	-0.031608023	5.242273	8.287816	Multitasking_Type
12:43:48.415	-0.043096945	5.253039	7.8292785	0.36971644	0.03006923	0.0064385193	-0.031608023	5.242273	8.287816	Multitasking_Type
12:43:48.436	-0.043096945	5.253039	7.8292785	0.36971644	0.03006923	0.0064385193	-0.031608023	5.242273	8.287816	Multitasking_Type
12:43:48.460	0.23463893	5.288953	7.74069	0.06794898	-0.049954116	0.043090437	0.064910136	5.4281106	8.167113	Multitasking_Type
12:43:48.481	0.23463893	5.288953	7.74069	0.06794898	-0.049954116	0.043090437	0.064910136	5.4281106	8.167113	Multitasking_Type
12:43:48.504	0.23463893	5.288953	7.74069	0.06794898	-0.049954116	0.043090437	0.064910136	5.4281106	8.167113	Multitasking_Type
12:43:48.527	0.23463893	5.288953	7.74069	0.06794898	-0.049954116	0.043090437	0.064910136	5.4281106	8.167113	Multitasking_Type
12:43:48.550	0.23463893	5.288953	7.74069	0.06794898	-0.049954116	0.043090437	0.064910136	5.4281106	8.167113	Multitasking_Type
12:43:48.573	0.23463893	5.288953	7.74069	0.06794898	-0.049954116	0.043090437	0.064910136	5.4281106	8.167113	Multitasking_Type
12:43:48.596	0.23463893	5.288953	7.74069	0.06794898	-0.049954116	0.043090437	0.064910136	5.4281106	8.167113	Multitasking_Type
12:43:48.618	0.23463893	5.288953	7.74069	0.06794898	-0.049954116	0.043090437	0.064910136	5.4281106	8.167113	Multitasking_Type
12:43:48.642	0.14126222	5.3248672	7.843644	-0.021848205	-0.023076046	0.00032986724	0.118193835	5.439694	8.158807	Multitasking_Type
12:43:48.664	0.14126222	5.3248672	7.843644	-0.021848205	-0.023076046	0.00032986724	0.118193835	5.439694	8.158807	Multitasking_Type
12:43:48.699	0.14126222	5.3248672	7.843644	-0.021848205	-0.023076046	0.00032986724	0.118193835	5.439694	8.158807	Multitasking_Type
12:43:48.722	0.14126222	5.3248672	7.843644	-0.021848205	-0.023076046	0.00032986724	0.118193835	5.439694	8.158807	Multitasking_Type
12:43:48.753	0.14126222	5.3248672	7.843644	-0.021848205	-0.023076046	0.00032986724	0.118193835	5.439694	8.158807	Multitasking_Type
12:43:48.775	0.14126222	5.3248672	7.843644	-0.021848205	-0.023076046	0.00032986724	0.118193835	5.439694	8.158807	Multitasking_Type
12:43:48.796	0.14126222	5.3248672	7.843644	-0.021848205	-0.023076046	0.00032986724	0.118193835	5.439694	8.158807	Multitasking_Type
12:43:48.819	0.083799616	5.288953	7.9154725	-0.010241767	-0.00963701	-0.002724459	0.12154899	5.4189367	8.172555	Multitasking_Type
12:43:48.840	0.083799616	5.288953	7.9154725	-0.010241767	-0.00963701	-0.002724459	0.12154899	5.4189367	8.172555	Multitasking_Type
12:43:48.861	0.083799616	5.288953	7.9154725	-0.010241767	-0.00963701	-0.002724459	0.12154899	5.4189367	8.172555	Multitasking_Type
12:43:48.883	0.083799616	5.288953	7.9154725	-0.010241767	-0.00963701	-0.002724459	0.12154899	5.4189367	8.172555	Multitasking_Type
12:43:48.905	0.083799616	5.288953	7.9154725	-0.010241767	-0.00963701	-0.002724459	0.12154899	5.4189367	8.172555	Multitasking_Type
12:43:48.934	0.083799616	5.288953	7.9154725	-0.010241767	-0.00963701	-0.002724459	0.12154899	5.4189367	8.172555	Multitasking_Type
12:43:48.955	0.083799616	5.288953	7.9154725	-0.010241767	-0.00963701	-0.002724459	0.12154899	5.4189367	8.172555	Multitasking_Type
12:43:48.976	0.083799616	5.288953	7.9154725	-0.010241767	-0.00963701	-0.002724459	0.12154899	5.4189367	8.172555	Multitasking_Type
12:43:49.016	0.5027977	5.2243075	7.9681463	-0.035898104	0.071608074	0.04003611	0.2255252	5.4002347	8.182721	Multitasking_Type
12:43:49.037	0.5027977	5.2243075	7.9681463	-0.035898104	0.071608074	0.04003611	0.2255252	5.4002347	8.182721	Multitasking_Type
12:43:49.059	0.5027977	5.2243075	7.9681463	-0.035898104	0.071608074	0.04003611	0.2255252	5.4002347	8.182721	Multitasking_Type
12:43:49.081	0.5027977	5.2243075	7.9681463	-0.035898104	0.071608074	0.04003611	0.2255252	5.4002347	8.182721	Multitasking_Type
12:43:49.103	0.5027977	5.2243075	7.9681463	-0.035898104	0.071608074	0.04003611	0.2255252	5.4002347	8.182721	Multitasking_Type
12:43:49.126	0.5027977	5.2243075	7.9681463	-0.035898104	0.071608074	0.04003611	0.2255252	5.4002347	8.182721	Multitasking_Type
12:43:49.149	0.5027977	5.2243075	7.9681463	-0.035898104	0.071608074	0.04003611	0.2255252	5.4002347	8.182721	Multitasking_Type
12:43:49.173	0.5027977	5.2243075	7.9681463	-0.035898104	0.071608074	0.04003611	0.2255252	5.4002347	8.182721	Multitasking_Type
12:43:49.196	0.15323359	5.111777	7.702382	-0.061554447	0.04717346	0.010103711	0.23680472	5.3244667	8.231908	Multitasking_Type
12:43:49.218	0.15323359	5.111777	7.702382	-0.061554447	0.04717346	0.010103711	0.23680472	5.3244667	8.231908	Multitasking_Type
12:43:49.240	0.15323359	5.111777	7.702382	-0.061554447	0.04717346	0.010103711	0.23680472	5.3244667	8.231908	Multitasking_Type
12:43:49.262	0.15323359	5.111777	7.702382	-0.061554447	0.04717346	0.010103711	0.23680472	5.3244667	8.231908	Multitasking_Type
12:43:49.297	0.15323359	5.111777	7.702382	-0.061554447	0.04717346	0.010103711	0.23680472	5.3244667	8.231908	Multitasking_Type
12:43:49.318	0.15323359	5.111777	7.702382	-0.061554447	0.04717346	0.010103711	0.23680472	5.3244667	8.231908	Multitasking_Type
12:43:49.339	0.15323359	5.111777	7.702382	-0.061554447	0.04717346	0.010103711	0.23680472	5.3244667	8.231908	Multitasking_Type
12:43:49.360	0.43096948	5.054314	8.207574	0.04046005	-0.043845464	0.021099284	0.25234118	5.249802	8.279266	Multitasking_Type
12:43:49.381	0.43096948	5.054314	8.207574	0.04046005	-0.043845464	0.021099284	0.25234118	5.249802	8.279266	Multitasking_Type
12:43:49.403	0.43096948	5.054314	8.207574	0.04046005	-0.043845464	0.021099284	0.25234118	5.249802	8.279266	Multitasking_Type
12:43:49.426	0.43096948	5.054314	8.207574	0.04046005	-0.043845464	0.021099284	0.25234118	5.249802	8.279266	Multitasking_Type
12:43:49.449	0.43096948	5.054314	8.207574	0.04046005	-0.043845464	0.021099284	0.25234118	5.249802	8.279266	Multitasking_Type
12:43:49.472	0.43096948	5.054314	8.207574	0.04046005	-0.043845464	0.021099284	0.25234118	5.249802	8.279266	Multitasking_Type
12:43:49.495	0.43096948	5.054314	8.207574	0.04046005	-0.043845464	0.021099284	0.25234118	5.249802	8.279266	Multitasking_Type
12:43:49.517	0.43096948	5.054314	8.207574	0.04046005	-0.043845464	0.021099284	0.25234118	5.249802	8.279266	Multitasking_Type
12:43:49.538	0.13886794	5.147691	8.0926485	0.22555222	-0.054230172	-0.051593676	0.26384178	5.3055663	8.243281	Multitasking_Type
12:43:49.560	0.13886794	5.147691	8.0926485	0.22555222	-0.054230172	-0.051593676	0.26384178	5.3055663	8.243281	Multitasking_Type
12:43:49.582	0.13886794	5.147691	8.0926485	0.22555222	-0.054230172	-0.051593676	0.26384178	5.3055663	8.243281	Multitasking_Type
12:43:49.604	0.13886794	5.147691	8.0926485	0.22555222	-0.054230172	-0.051593676	0.26384178	5.3055663	8.243281	Multitasking_Type
12:43:49.626	0.13886794	5.147691	8.0926485	0.22555222	-0.054230172	-0.051593676	0.26384178	5.3055663	8.243281	Multitasking_Type
12:43:49.648	0.13886794	5.147691	8.0926485	0.22555222	-0.054230172	-0.051593676	0.26384178	5.3055663	8.243281	Multitasking_Type
12:43:49.671	0.13886794	5.147691	8.0926485	0.22555222	-0.054230172	-0.051593676	0.26384178	5.3055663	8.243281	Multitasking_Type
12:43:49.694	0.13886794	5.147691	8.0926485	0.22555222	-0.054230172	-0.051593676	0.26384178	5.3055663	8.243281	Multitasking_Type
12:43:49.718	0.3519584	5.482889	7.755056	0.11070955	0.024571443	-0.008222247	0.34581542	5.5520024	8.076264	Multitasking_Type
12:43:49.741	0.3519584	5.482889	7.755056	0.11070955	0.024571443	-0.008222247	0.34581542	5.5520024	8.076264	Multitasking_Type
12:43:49.762	0.3519584	5.482889	7.755056	0.11070955	0.024571443	-0.008222247	0.34581542	5.5520024	8.076264	Multitasking_Type
12:43:49.784	0.3519584	5.482889	7.755056	0.11070955	0.024571443	-0.008222247	0.34581542	5.5520024	8.076264	Multitasking_Type
12:43:49.808	0.3519584	5.482889	7.755056	0.11070955	0.024571443	-0.008222247	0.34581542	5.5520024	8.076264	Multitasking_Type
12:43:49.828	0.3519584	5.482889	7.755056	0.11070955	0.024571443	-0.008222247	0.34581542	5.5520024	8.076264	Multitasking_Type
12:43:49.848	0.3519584	5.482889	7.755056	0.11070955	0.024571443	-0.008222247	0.34581542	5.5520024	8.076264	Multitasking_Type
12:43:49.869	0.3519584	5.482889	7.755056	0.11070955	0.024571443	-0.008222247	0.34581542	5.5520024	8.076264	Multitasking_Type
12:43:49.890	0.3519584	5.482889	7.755056	0.11070955	0.024571443	-0.008222247	0.34581542	5.5520024	8.076264	Multitasking_Type
12:43:49.911	0.23942748	5.4852834	7.695199	-0.21488163	0.020906253	-0.011276572	0.2663783	5.6214833	8.031082	Multitasking_Type
12:43:49.933	0.23942748	5.4852834	7.695199	-0.21488163	0.020906253	-0.011276572	0.2663783	5.6214833	8.031082	Multitasking_Type
12:43:49.954	0.23942748	5.4852834	7.695199	-0.21488163	0.020906253	-0.011276572	0.2663783	5.6214833	8.031082	Multitasking_Type
12:43:49.976	0.23942748	5.4852834	7.695199	-0.21488163	0.020906253	-0.011276572	0.2663783	5.6214833	8.031082	Multitasking_Type
12:43:49.997	0.23942748	5.4852834	7.695199	-0.21488163	0.020906253	-0.011276572	0.2663783	5.6214833	8.031082	Multitasking_Type
12:43:50.021	0.23942748	5.4852834	7.695199	-0.21488163	0.020906253	-0.011276572	0.2663783	5.6214833	8.031082	Multitasking_Type
12:43:50.044	0.23942748	5.4852834	7.695199	-0.21488163	0.020906253	-0.011276572	0.2663783	5.6214833	8.031082	Multitasking_Type
12:43:50.067	0.23942748	5.4852834	7.695199	-0.21488163	0.020906253	-0.011276572	0.2663783	5.6214833	8.031082	Multitasking_Type
12:43:50.095	0.29928434	5.140508	7.4845033	-0.06827396	0.012354138	0.023542747	0.26816288	5.5249004	8.097773	Multitasking_Type
12:43:50.116	0.29928434	5.140508	7.4845033	-0.06827396	0.012354138	0.023542747	0.26816288	5.5249004	8.097773	Multitasking_Type
12:43:50.138	0.29928434	5.140508	7.4845033	-0.06827396	0.012354138	0.023542747	0.26816288	5.5249004	8.097773	Multitasking_Type
12:43:50.164	0.29928434	5.140508	7.4845033	-0.06827396	0.012354138	0.023542747	0.26816288	5.5249004	8.097773	Multitasking_Type
12:43:50.186	0.29928434	5.140508	7.4845033	-0.06827396	0.012354138	0.023542747	0.26816288	5.5249004	8.097773	Multitasking_Type
12:43:50.207	0.29928434	5.140508	7.4845033	-0.06827396	0.012354138	0.023542747	0.26816288	5.5249004	8.097773	Multitasking_Type
12:43:50.229	0.29928434	5.140508	7.4845033	-0.06827396	0.012354138	0.023542747	0.26816288	5.5249004	8.097773	Multitasking_Type
12:43:50.252	0.29928434	5.140508	7.4845033	-0.06827396	0.012354138	0.023542747	0.26816288	5.5249004	8.097773	Multitasking_Type
12:43:50.275	0.16520496	5.2434616	7.6736507	-0.028567724	0.043508265	0.037592646	0.22423634	5.4709516	8.135649	Multitasking_Type
12:43:50.298	0.16520496	5.2434616	7.6736507	-0.028567724	0.043508265	0.037592646	0.22423634	5.4709516	8.135649	Multitasking_Type
12:43:50.325	0.16520496	5.2434616	7.6736507	-0.028567724	0.043508265	0.037592646	0.22423634	5.4709516	8.135649	Multitasking_Type
12:43:50.351	0.16520496	5.2434616	7.6736507	-0.028567724	0.043508265	0.037592646	0.22423634	5.4709516	8.135649	Multitasking_Type
12:43:50.372	0.16520496	5.2434616	7.6736507	-0.028567724	0.043508265	0.037592646	0.22423634	5.4709516	8.135649	Multitasking_Type
12:43:50.392	0.16520496	5.2434616	7.6736507	-0.028567724	0.043508265	0.037592646	0.22423634	5.4709516	8.135649	Multitasking_Type
12:43:50.414	0.16520496	5.2434616	7.6736507	-0.028567724	0.043508265	0.037592646	0.22423634	5.4709516	8.135649	Multitasking_Type
12:43:50.435	0.16759923	5.305713	7.127756	0.031907935	-0.038958542	-0.010665707	0.22181232	5.5174937	8.10422	Multitasking_Type
12:43:50.457	0.16759923	5.305713	7.127756	0.031907935	-0.038958542	-0.010665707	0.22181232	5.5174937	8.10422	Multitasking_Type
12:43:50.479	0.16759923	5.305713	7.127756	0.031907935	-0.038958542	-0.010665707	0.22181232	5.5174937	8.10422	Multitasking_Type
12:43:50.500	0.16759923	5.305713	7.127756	0.031907935	-0.038958542	-0.010665707	0.22181232	5.5174937	8.10422	Multitasking_Type
12:43:50.520	0.16759923	5.305713	7.127756	0.031907935	-0.038958542	-0.010665707	0.22181232	5.5174937	8.10422	Multitasking_Type
12:43:50.551	0.16759923	5.305713	7.127756	0.031907935	-0.038958542	-0.010665707	0.22181232	5.5174937	8.10422	Multitasking_Type
12:43:50.571	0.16759923	5.305713	7.127756	0.031907935	-0.038958542	-0.010665707	0.22181232	5.5174937	8.10422	Multitasking_Type
12:43:50.592	0.16759923	5.305713	7.127756	0.031907935	-0.038958542	-0.010665707	0.22181232	5.5174937	8.10422	Multitasking_Type
12:43:50.613	0.16759923	5.305713	7.127756	0.02641015	0.011743274	-0.013720034	0.23961554	5.4822598	8.127592	Multitasking_Type
12:43:50.636	0.14844504	5.341627	7.80773	0.02641015	0.011743274	-0.013720034	0.23961554	5.4822598	8.127592	Multitasking_Type
12:43:50.659	0.14844504	5.341627	7.80773	0.02641015	0.011743274	-0.013720034	0.23961554	5.4822598	8.127592	Multitasking_Type
12:43:50.680	0.14844504	5.341627	7.80773	0.02641015	0.011743274	-0.013720034	0.23961554	5.4822598	8.127592	Multitasking_Type
12:43:50.703	0.14844504	5.341627	7.80773	0.02641015	0.011743274	-0.013720034	0.23961554	5.4822598	8.127592	Multitasking_Type
12:43:50.724	0.14844504	5.341627	7.80773	0.02641015	0.011743274	-0.013720034	0.23961554	5.4822598	8.127592	Multitasking_Type
12:43:50.745	0.14844504	5.341627	7.80773	0.02641015	0.011743274	-0.013720034	0.23961554	5.4822598	8.127592	Multitasking_Type
12:43:50.765	0.14844504	5.341627	7.80773	0.02641015	0.011743274	-0.013720034	0.23961554	5.4822598	8.127592	Multitasking_Type
12:43:50.786	0.14844504	5.341627	7.80773	0.02641015	0.011743274	-0.013720034	0.23961554	5.4822598	8.127592	Multitasking_Type
12:43:50.807	0.35914123	5.190788	7.800547	-0.07377175	0.02396058	0.037592646	0.22760698	5.42001	8.16958	Multitasking_Type
12:43:50.830	0.35914123	5.190788	7.800547	-0.07377175	0.02396058	0.037592646	0.22760698	5.42001	8.16958	Multitasking_Type
12:43:50.851	0.35914123	5.190788	7.800547	-0.07377175	0.02396058	0.037592646	0.22760698	5.42001	8.16958	Multitasking_Type
12:43:50.875	0.35914123	5.190788	7.800547	-0.07377175	0.02396058	0.037592646	0.22760698	5.42001	8.16958	Multitasking_Type
12:43:50.896	0.35914123	5.190788	7.800547	-0.07377175	0.02396058	0.037592646	0.22760698	5.42001	8.16958	Multitasking_Type
12:43:50.917	0.35914123	5.190788	7.800547	-0.07377175	0.02396058	0.037592646	0.22760698	5.42001	8.16958	Multitasking_Type
12:43:50.938	0.35914123	5.190788	7.800547	-0.07377175	0.02396058	0.037592646	0.22760698	5.42001	8.16958	Multitasking_Type
12:43:50.960	0.35914123	5.190788	7.800547	-0.07377175	0.02396058	0.037592646	0.22760698	5.42001	8.16958	Multitasking_Type
12:43:50.983	0.13647367	5.2027593	8.083072	-0.009020036	0.05083865	-0.012498302	0.18033713	5.395917	8.186691	Multitasking_Type
12:43:51.006	0.13647367	5.2027593	8.083072	-0.009020036	0.05083865	-0.012498302	0.18033713	5.395917	8.186691	Multitasking_Type
12:43:51.030	0.13647367	5.2027593	8.083072	-0.009020036	0.05083865	-0.012498302	0.18033713	5.395917	8.186691	Multitasking_Type
12:43:51.052	0.13647367	5.2027593	8.083072	-0.009020036	0.05083865	-0.012498302	0.18033713	5.395917	8.186691	Multitasking_Type
12:43:51.074	0.13647367	5.2027593	8.083072	-0.009020036	0.05083865	-0.012498302	0.18033713	5.395917	8.186691	Multitasking_Type
12:43:51.097	0.13647367	5.2027593	8.083072	-0.009020036	0.05083865	-0.012498302	0.18033713	5.395917	8.186691	Multitasking_Type
12:43:51.119	0.13647367	5.2027593	8.083072	-0.009020036	0.05083865	-0.012498302	0.18033713	5.395917	8.186691	Multitasking_Type
12:43:51.140	0.13647367	5.2027593	8.083072	-0.009020036	0.05083865	-0.012498302	0.18033713	5.395917	8.186691	Multitasking_Type
12:43:51.162	-0.28252444	5.5714774	7.8173075	0.26464757	0.10031873	0.058362063	-0.014915683	5.654682	8.012159	Multitasking_Type
12:43:51.184	-0.28252444	5.5714774	7.8173075	0.26464757	0.10031873	0.058362063	-0.014915683	5.654682	8.012159	Multitasking_Type
12:43:51.206	-0.28252444	5.5714774	7.8173075	0.26464757	0.10031873	0.058362063	-0.014915683	5.654682	8.012159	Multitasking_Type
12:43:51.229	-0.28252444	5.5714774	7.8173075	0.26464757	0.10031873	0.058362063	-0.014915683	5.654682	8.012159	Multitasking_Type
12:43:51.252	-0.28252444	5.5714774	7.8173075	0.26464757	0.10031873	0.058362063	-0.014915683	5.654682	8.012159	Multitasking_Type
12:43:51.275	-0.28252444	5.5714774	7.8173075	0.26464757	0.10031873	0.058362063	-0.014915683	5.654682	8.012159	Multitasking_Type
12:43:51.298	-0.28252444	5.5714774	7.8173075	0.26464757	0.10031873	0.058362063	-0.014915683	5.654682	8.012159	Multitasking_Type
12:43:51.321	-0.28252444	5.5714774	7.8173075	0.26464757	0.10031873	0.058362063	-0.014915683	5.654682	8.012159	Multitasking_Type
12:43:51.344	-0.26337022	5.846819	7.2163444	0.100935705	0.0025802949	0.0027733282	-0.15793197	5.9422355	7.799694	Multitasking_Type
12:43:51.368	-0.26337022	5.846819	7.2163444	0.100935705	0.0025802949	0.0027733282	-0.15793197	5.9422355	7.799694	Multitasking_Type
12:43:51.391	-0.26337022	5.846819	7.2163444	0.100935705	0.0025802949	0.0027733282	-0.15793197	5.9422355	7.799694	Multitasking_Type
12:43:51.414	-0.26337022	5.846819	7.2163444	0.100935705	0.0025802949	0.0027733282	-0.15793197	5.9422355	7.799694	Multitasking_Type
12:43:51.437	-0.26337022	5.846819	7.2163444	0.100935705	0.0025802949	0.0027733282	-0.15793197	5.9422355	7.799694	Multitasking_Type
12:43:51.460	-0.26337022	5.846819	7.2163444	0.100935705	0.0025802949	0.0027733282	-0.15793197	5.9422355	7.799694	Multitasking_Type
12:43:51.482	-0.26337022	5.846819	7.2163444	0.100935705	0.0025802949	0.0027733282	-0.15793197	5.9422355	7.799694	Multitasking_Type
12:43:51.504	-0.26337022	5.846819	7.2163444	0.100935705	0.0025802949	0.0027733282	-0.15793197	5.9422355	7.799694	Multitasking_Type
12:43:51.527	-0.10774237	5.7725964	7.788576	-0.13058221	-0.045067195	-0.030213393	-0.11885215	5.897508	7.8342566	Multitasking_Type
12:43:51.550	-0.10774237	5.7725964	7.788576	-0.13058221	-0.045067195	-0.030213393	-0.11885215	5.897508	7.8342566	Multitasking_Type
12:43:51.573	-0.10774237	5.7725964	7.788576	-0.13058221	-0.045067195	-0.030213393	-0.11885215	5.897508	7.8342566	Multitasking_Type
12:43:51.608	-0.10774237	5.7725964	7.788576	-0.13058221	-0.045067195	-0.030213393	-0.11885215	5.897508	7.8342566	Multitasking_Type
12:43:51.631	-0.10774237	5.7725964	7.788576	-0.13058221	-0.045067195	-0.030213393	-0.11885215	5.897508	7.8342566	Multitasking_Type
12:43:51.654	-0.10774237	5.7725964	7.788576	-0.13058221	-0.045067195	-0.030213393	-0.11885215	5.897508	7.8342566	Multitasking_Type
12:43:51.675	-0.10774237	5.7725964	7.788576	-0.13058221	-0.045067195	-0.030213393	-0.11885215	5.897508	7.8342566	Multitasking_Type
12:43:51.697	-0.9026416	5.9186473	7.980118	0.12537031	0.5609111	0.040646974	-0.271172	5.922253	7.8117685	Multitasking_Type
12:43:51.721	-0.9026416	5.9186473	7.980118	0.12537031	0.5609111	0.040646974	-0.271172	5.922253	7.8117685	Multitasking_Type
12:43:51.744	-0.9026416	5.9186473	7.980118	0.12537031	0.5609111	0.040646974	-0.271172	5.922253	7.8117685	Multitasking_Type
12:43:51.796	-0.9026416	5.9186473	7.980118	0.12537031	0.5609111	0.040646974	-0.271172	5.922253	7.8117685	Multitasking_Type
12:43:51.829	-0.9026416	5.9186473	7.980118	0.12537031	0.5609111	0.040646974	-0.271172	5.922253	7.8117685	Multitasking_Type
12:43:51.851	-0.9026416	5.9186473	7.980118	0.12537031	0.5609111	0.040646974	-0.271172	5.922253	7.8117685	Multitasking_Type
12:43:51.872	-1.0750294	6.4621477	7.92505	-0.27596813	-0.10737545	0.030262263	-0.6684417	6.137461	7.619386	Multitasking_Type
12:43:51.893	-1.0750294	6.4621477	7.92505	-0.27596813	-0.10737545	0.030262263	-0.6684417	6.137461	7.619386	Multitasking_Type
12:43:51.936	-1.0750294	6.4621477	7.92505	-0.27596813	-0.10737545	0.030262263	-0.6684417	6.137461	7.619386	Multitasking_Type
12:43:51.956	-1.0750294	6.4621477	7.92505	-0.27596813	-0.10737545	0.030262263	-0.6684417	6.137461	7.619386	Multitasking_Type
12:43:51.977	-1.0750294	6.4621477	7.92505	-0.27596813	-0.10737545	0.030262263	-0.6684417	6.137461	7.619386	Multitasking_Type
12:43:51.998	-1.0750294	6.4621477	7.92505	-0.27596813	-0.10737545	0.030262263	-0.6684417	6.137461	7.619386	Multitasking_Type
12:43:52.019	-1.0750294	6.4621477	7.92505	-0.27596813	-0.10737545	0.030262263	-0.6684417	6.137461	7.619386	Multitasking_Type
12:43:52.041	-1.0750294	6.4621477	7.92505	-0.27596813	-0.10737545	0.030262263	-0.6684417	6.137461	7.619386	Multitasking_Type
12:43:52.063	-0.31604427	5.4589467	8.375174	-0.32239392	-0.4457948	-0.20430999	-0.28065673	5.7098827	7.9679847	Multitasking_Type
12:43:52.086	-0.31604427	5.4589467	8.375174	-0.32239392	-0.4457948	-0.20430999	-0.28065673	5.7098827	7.9679847	Multitasking_Type
12:43:52.111	-0.31604427	5.4589467	8.375174	-0.32239392	-0.4457948	-0.20430999	-0.28065673	5.7098827	7.9679847	Multitasking_Type
12:43:52.134	-0.31604427	5.4589467	8.375174	-0.32239392	-0.4457948	-0.20430999	-0.28065673	5.7098827	7.9679847	Multitasking_Type
12:43:52.156	-0.31604427	5.4589467	8.375174	-0.32239392	-0.4457948	-0.20430999	-0.28065673	5.7098827	7.9679847	Multitasking_Type
12:43:52.179	-0.31604427	5.4589467	8.375174	-0.32239392	-0.4457948	-0.20430999	-0.28065673	5.7098827	7.9679847	Multitasking_Type
12:43:52.202	-0.31604427	5.4589467	8.375174	-0.32239392	-0.4457948	-0.20430999	-0.28065673	5.7098827	7.9679847	Multitasking_Type
12:43:52.225	-0.31604427	5.4589467	8.375174	-0.32239392	-0.4457948	-0.20430999	-0.28065673	5.7098827	7.9679847	Multitasking_Type
12:43:52.248	0.11492519	5.0399485	8.775017	-0.26436168	-0.13730785	-0.0045570545	0.0030117491	5.2612553	8.275842	Multitasking_Type
12:43:52.271	0.11492519	5.0399485	8.775017	-0.26436168	-0.13730785	-0.0045570545	0.0030117491	5.2612553	8.275842	Multitasking_Type
12:43:52.294	0.11492519	5.0399485	8.775017	-0.26436168	-0.13730785	-0.0045570545	0.0030117491	5.2612553	8.275842	Multitasking_Type
12:43:52.315	0.11492519	5.0399485	8.775017	-0.26436168	-0.13730785	-0.0045570545	0.0030117491	5.2612553	8.275842	Multitasking_Type
12:43:52.338	0.11492519	5.0399485	8.775017	-0.26436168	-0.13730785	-0.0045570545	0.0030117491	5.2612553	8.275842	Multitasking_Type
12:43:52.359	0.11492519	5.0399485	8.775017	-0.26436168	-0.13730785	-0.0045570545	0.0030117491	5.2612553	8.275842	Multitasking_Type
12:43:52.380	0.11492519	5.0399485	8.775017	-0.26436168	-0.13730785	-0.0045570545	0.0030117491	5.2612553	8.275842	Multitasking_Type
12:43:52.401	0.11492519	5.0399485	8.775017	-0.26436168	-0.13730785	-0.0045570545	0.0030117491	5.2612553	8.275842	Multitasking_Type
12:43:52.428	-0.06464542	4.6927786	9.4142885	-0.124473564	0.09543181	-0.0033353243	0.037451927	5.145627	8.348142	Multitasking_Type
12:43:52.450	-0.06464542	4.6927786	9.4142885	-0.124473564	0.09543181	-0.0033353243	0.037451927	5.145627	8.348142	Multitasking_Type
12:43:52.471	-0.06464542	4.6927786	9.4142885	-0.124473564	0.09543181	-0.0033353243	0.037451927	5.145627	8.348142	Multitasking_Type
12:43:52.493	-0.06464542	4.6927786	9.4142885	-0.124473564	0.09543181	-0.0033353243	0.037451927	5.145627	8.348142	Multitasking_Type
12:43:52.514	-0.06464542	4.6927786	9.4142885	-0.124473564	0.09543181	-0.0033353243	0.037451927	5.145627	8.348142	Multitasking_Type
12:43:52.537	-0.06464542	4.6927786	9.4142885	-0.124473564	0.09543181	-0.0033353243	0.037451927	5.145627	8.348142	Multitasking_Type
12:43:52.561	-0.06464542	4.6927786	9.4142885	-0.124473564	0.09543181	-0.0033353243	0.037451927	5.145627	8.348142	Multitasking_Type
12:43:52.583	-0.06464542	4.6927786	9.4142885	-0.124473564	0.09543181	-0.0033353243	0.037451927	5.145627	8.348142	Multitasking_Type
12:43:52.605	0.117319465	5.1883936	7.6544967	0.1290355	0.109481715	0.04614476	0.007108517	5.2854567	8.260402	Multitasking_Type
12:43:52.627	0.117319465	5.1883936	7.6544967	0.1290355	0.109481715	0.04614476	0.007108517	5.2854567	8.260402	Multitasking_Type
12:43:52.648	0.117319465	5.1883936	7.6544967	0.1290355	0.109481715	0.04614476	0.007108517	5.2854567	8.260402	Multitasking_Type
12:43:52.670	0.117319465	5.1883936	7.6544967	0.1290355	0.109481715	0.04614476	0.007108517	5.2854567	8.260402	Multitasking_Type
12:43:52.692	0.117319465	5.1883936	7.6544967	0.1290355	0.109481715	0.04614476	0.007108517	5.2854567	8.260402	Multitasking_Type
12:43:52.715	0.117319465	5.1883936	7.6544967	0.1290355	0.109481715	0.04614476	0.007108517	5.2854567	8.260402	Multitasking_Type
12:43:52.736	0.117319465	5.1883936	7.6544967	0.1290355	0.109481715	0.04614476	0.007108517	5.2854567	8.260402	Multitasking_Type
12:43:52.758	0.117319465	5.1883936	7.6544967	0.1290355	0.109481715	0.04614476	0.007108517	5.2854567	8.260402	Multitasking_Type
12:43:52.794	0.22266756	5.0423427	7.865193	-0.061554447	-0.0078044143	-0.0033353243	-0.018234307	5.3127112	8.242881	Multitasking_Type
12:43:52.815	0.22266756	5.0423427	7.865193	-0.061554447	-0.0078044143	-0.0033353243	-0.018234307	5.3127112	8.242881	Multitasking_Type
12:43:52.836	0.22266756	5.0423427	7.865193	-0.061554447	-0.0078044143	-0.0033353243	-0.018234307	5.3127112	8.242881	Multitasking_Type
12:43:52.857	0.22266756	5.0423427	7.865193	-0.061554447	-0.0078044143	-0.0033353243	-0.018234307	5.3127112	8.242881	Multitasking_Type
12:43:52.880	0.22266756	5.0423427	7.865193	-0.061554447	-0.0078044143	-0.0033353243	-0.018234307	5.3127112	8.242881	Multitasking_Type
12:43:52.903	0.22266756	5.0423427	7.865193	-0.061554447	-0.0078044143	-0.0033353243	-0.018234307	5.3127112	8.242881	Multitasking_Type
12:43:52.925	0.22266756	5.0423427	7.865193	-0.061554447	-0.0078044143	-0.0033353243	-0.018234307	5.3127112	8.242881	Multitasking_Type
12:43:52.947	0.22266756	5.0423427	7.865193	-0.061554447	-0.0078044143	-0.0033353243	-0.018234307	5.3127112	8.242881	Multitasking_Type
12:43:52.978	-0.028731298	4.9800916	8.22194	0.0074733254	0.081992775	-0.008833112	-0.0063004154	5.233413	8.293474	Multitasking_Type
12:43:52.999	-0.028731298	4.9800916	8.22194	0.0074733254	0.081992775	-0.008833112	-0.0063004154	5.233413	8.293474	Multitasking_Type
12:43:53.020	-0.028731298	4.9800916	8.22194	0.0074733254	0.081992775	-0.008833112	-0.0063004154	5.233413	8.293474	Multitasking_Type
12:43:53.040	-0.028731298	4.9800916	8.22194	0.0074733254	0.081992775	-0.008833112	-0.0063004154	5.233413	8.293474	Multitasking_Type
12:43:53.061	-0.028731298	4.9800916	8.22194	0.0074733254	0.081992775	-0.008833112	-0.0063004154	5.233413	8.293474	Multitasking_Type
12:43:53.084	-0.028731298	4.9800916	8.22194	0.0074733254	0.081992775	-0.008833112	-0.0063004154	5.233413	8.293474	Multitasking_Type
12:43:53.106	-0.028731298	4.9800916	8.22194	0.0074733254	0.081992775	-0.008833112	-0.0063004154	5.233413	8.293474	Multitasking_Type
12:43:53.128	-0.028731298	4.9800916	8.22194	0.0074733254	0.081992775	-0.008833112	-0.0063004154	5.233413	8.293474	Multitasking_Type
12:43:53.150	0.27294734	5.0399485	7.805336	0.020301497	-0.12814486	-0.0033353243	0.08612506	5.255356	8.279139	Multitasking_Type
12:43:53.171	0.27294734	5.0399485	7.805336	0.020301497	-0.12814486	-0.0033353243	0.08612506	5.255356	8.279139	Multitasking_Type
12:43:53.192	0.27294734	5.0399485	7.805336	0.020301497	-0.12814486	-0.0033353243	0.08612506	5.255356	8.279139	Multitasking_Type
12:43:53.213	0.27294734	5.0399485	7.805336	0.020301497	-0.12814486	-0.0033353243	0.08612506	5.255356	8.279139	Multitasking_Type
12:43:53.244	0.27294734	5.0399485	7.805336	0.020301497	-0.12814486	-0.0033353243	0.08612506	5.255356	8.279139	Multitasking_Type
12:43:53.265	0.27294734	5.0399485	7.805336	0.020301497	-0.12814486	-0.0033353243	0.08612506	5.255356	8.279139	Multitasking_Type
12:43:53.286	0.27294734	5.0399485	7.805336	0.020301497	-0.12814486	-0.0033353243	0.08612506	5.255356	8.279139	Multitasking_Type
12:43:53.307	0.27294734	5.0399485	7.805336	0.020301497	-0.12814486	-0.0033353243	0.08612506	5.255356	8.279139	Multitasking_Type
12:43:53.330	0.22985038	5.0854397	7.5228114	-0.038341567	0.00013683381	0.0027733282	0.19743805	5.2925096	8.253527	Multitasking_Type
12:43:53.353	0.22985038	5.0854397	7.5228114	-0.038341567	0.00013683381	0.0027733282	0.19743805	5.2925096	8.253527	Multitasking_Type
12:43:53.374	0.22985038	5.0854397	7.5228114	-0.038341567	0.00013683381	0.0027733282	0.19743805	5.2925096	8.253527	Multitasking_Type
12:43:53.395	0.22985038	5.0854397	7.5228114	-0.038341567	0.00013683381	0.0027733282	0.19743805	5.2925096	8.253527	Multitasking_Type
12:43:53.416	0.22985038	5.0854397	7.5228114	-0.038341567	0.00013683381	0.0027733282	0.19743805	5.2925096	8.253527	Multitasking_Type
12:43:53.438	0.22985038	5.0854397	7.5228114	-0.038341567	0.00013683381	0.0027733282	0.19743805	5.2925096	8.253527	Multitasking_Type
12:43:53.459	0.22985038	5.0854397	7.5228114	-0.038341567	0.00013683381	0.0027733282	0.19743805	5.2925096	8.253527	Multitasking_Type
12:43:53.480	0.22985038	5.0854397	7.5228114	-0.038341567	0.00013683381	0.0027733282	0.19743805	5.2925096	8.253527	Multitasking_Type
12:43:53.502	0.14365649	4.9202347	7.80773	-0.0010787881	0.20966361	0.027207937	0.20386341	5.321855	8.234479	Multitasking_Type
12:43:53.523	0.14365649	4.9202347	7.80773	-0.0010787881	0.20966361	0.027207937	0.20386341	5.321855	8.234479	Multitasking_Type
12:43:53.544	0.14365649	4.9202347	7.80773	-0.0010787881	0.20966361	0.027207937	0.20386341	5.321855	8.234479	Multitasking_Type
12:43:53.565	0.14365649	4.9202347	7.80773	-0.0010787881	0.20966361	0.027207937	0.20386341	5.321855	8.234479	Multitasking_Type
12:43:53.586	0.14365649	4.9202347	7.80773	-0.0010787881	0.20966361	0.027207937	0.20386341	5.321855	8.234479	Multitasking_Type
12:43:53.607	0.14365649	4.9202347	7.80773	-0.0010787881	0.20966361	0.027207937	0.20386341	5.321855	8.234479	Multitasking_Type
12:43:53.628	0.14365649	4.9202347	7.80773	-0.0010787881	0.20966361	0.027207937	0.20386341	5.321855	8.234479	Multitasking_Type
12:43:53.649	0.14365649	4.9202347	7.80773	-0.0010787881	0.20966361	0.027207937	0.20386341	5.321855	8.234479	Multitasking_Type
12:43:53.670	0.14365649	4.9202347	7.80773	-0.0010787881	0.20966361	0.027207937	0.20386341	5.321855	8.234479	Multitasking_Type
12:43:53.690	0.105348095	5.2051535	8.147717	0.049623027	0.047784325	-0.014330898	0.18373482	5.338447	8.224207	Multitasking_Type
12:43:53.711	0.105348095	5.2051535	8.147717	0.049623027	0.047784325	-0.014330898	0.18373482	5.338447	8.224207	Multitasking_Type
12:43:53.751	0.105348095	5.2051535	8.147717	0.049623027	0.047784325	-0.014330898	0.18373482	5.338447	8.224207	Multitasking_Type
12:43:53.773	0.105348095	5.2051535	8.147717	0.049623027	0.047784325	-0.014330898	0.18373482	5.338447	8.224207	Multitasking_Type
12:43:53.794	0.105348095	5.2051535	8.147717	0.049623027	0.047784325	-0.014330898	0.18373482	5.338447	8.224207	Multitasking_Type
12:43:53.815	0.105348095	5.2051535	8.147717	0.049623027	0.047784325	-0.014330898	0.18373482	5.338447	8.224207	Multitasking_Type
12:43:53.837	0.105348095	5.2051535	8.147717	0.049623027	0.047784325	-0.014330898	0.18373482	5.338447	8.224207	Multitasking_Type
12:43:53.866	-0.06464542	5.260222	7.9418097	0.09177273	-0.008415279	-0.05525887	0.119952805	5.2258034	8.297407	Multitasking_Type
12:43:53.886	-0.06464542	5.260222	7.9418097	0.09177273	-0.008415279	-0.05525887	0.119952805	5.2258034	8.297407	Multitasking_Type
12:43:53.908	-0.06464542	5.260222	7.9418097	0.09177273	-0.008415279	-0.05525887	0.119952805	5.2258034	8.297407	Multitasking_Type
12:43:53.930	-0.06464542	5.260222	7.9418097	0.09177273	-0.008415279	-0.05525887	0.119952805	5.2258034	8.297407	Multitasking_Type
12:43:53.953	-0.06464542	5.260222	7.9418097	0.09177273	-0.008415279	-0.05525887	0.119952805	5.2258034	8.297407	Multitasking_Type
12:43:53.975	-0.06464542	5.260222	7.9418097	0.09177273	-0.008415279	-0.05525887	0.119952805	5.2258034	8.297407	Multitasking_Type
12:43:53.998	-0.06464542	5.260222	7.9418097	0.09177273	-0.008415279	-0.05525887	0.119952805	5.2258034	8.297407	Multitasking_Type
12:43:54.021	-0.06464542	5.260222	7.9418097	0.09177273	-0.008415279	-0.05525887	0.119952805	5.2258034	8.297407	Multitasking_Type
12:43:54.043	0.14605077	4.6927786	8.631361	-0.05239147	0.271361	-0.028380798	0.052708093	5.068325	8.395217	Multitasking_Type
12:43:54.065	0.14605077	4.6927786	8.631361	-0.05239147	0.271361	-0.028380798	0.052708093	5.068325	8.395217	Multitasking_Type
12:43:54.085	0.14605077	4.6927786	8.631361	-0.05239147	0.271361	-0.028380798	0.052708093	5.068325	8.395217	Multitasking_Type
12:43:54.117	0.14605077	4.6927786	8.631361	-0.05239147	0.271361	-0.028380798	0.052708093	5.068325	8.395217	Multitasking_Type
12:43:54.138	0.14605077	4.6927786	8.631361	-0.05239147	0.271361	-0.028380798	0.052708093	5.068325	8.395217	Multitasking_Type
12:43:54.159	0.14605077	4.6927786	8.631361	-0.05239147	0.271361	-0.028380798	0.052708093	5.068325	8.395217	Multitasking_Type
12:43:54.181	0.14605077	4.6927786	8.631361	-0.05239147	0.271361	-0.028380798	0.052708093	5.068325	8.395217	Multitasking_Type
12:43:54.202	0.14605077	4.6927786	8.631361	-0.05239147	0.271361	-0.028380798	0.052708093	5.068325	8.395217	Multitasking_Type
12:43:54.223	-0.31604427	4.9202347	8.487704	-0.059110984	0.23226562	0.0027733282	-0.16488427	5.07177	8.39168	Multitasking_Type
12:43:54.244	-0.31604427	4.9202347	8.487704	-0.059110984	0.23226562	0.0027733282	-0.16488427	5.07177	8.39168	Multitasking_Type
12:43:54.268	-0.31604427	4.9202347	8.487704	-0.059110984	0.23226562	0.0027733282	-0.16488427	5.07177	8.39168	Multitasking_Type
12:43:54.289	-0.31604427	4.9202347	8.487704	-0.059110984	0.23226562	0.0027733282	-0.16488427	5.07177	8.39168	Multitasking_Type
12:43:54.310	-0.31604427	4.9202347	8.487704	-0.059110984	0.23226562	0.0027733282	-0.16488427	5.07177	8.39168	Multitasking_Type
12:43:54.333	-0.31604427	4.9202347	8.487704	-0.059110984	0.23226562	0.0027733282	-0.16488427	5.07177	8.39168	Multitasking_Type
12:43:54.356	-0.31604427	4.9202347	8.487704	-0.059110984	0.23226562	0.0027733282	-0.16488427	5.07177	8.39168	Multitasking_Type
12:43:54.379	-0.31604427	4.9202347	8.487704	-0.059110984	0.23226562	0.0027733282	-0.16488427	5.07177	8.39168	Multitasking_Type
12:43:54.400	-0.1340794	5.0375543	8.212362	-0.06094358	-0.09027123	-0.04670676	-0.2571002	5.254106	8.276388	Multitasking_Type
12:43:54.422	-0.1340794	5.0375543	8.212362	-0.06094358	-0.09027123	-0.04670676	-0.2571002	5.254106	8.276388	Multitasking_Type
12:43:54.444	-0.1340794	5.0375543	8.212362	-0.06094358	-0.09027123	-0.04670676	-0.2571002	5.254106	8.276388	Multitasking_Type
12:43:54.465	-0.1340794	5.0375543	8.212362	-0.06094358	-0.09027123	-0.04670676	-0.2571002	5.254106	8.276388	Multitasking_Type
12:43:54.487	-0.1340794	5.0375543	8.212362	-0.06094358	-0.09027123	-0.04670676	-0.2571002	5.254106	8.276388	Multitasking_Type
12:43:54.509	-0.1340794	5.0375543	8.212362	-0.06094358	-0.09027123	-0.04670676	-0.2571002	5.254106	8.276388	Multitasking_Type
12:43:54.532	-0.1340794	5.0375543	8.212362	-0.06094358	-0.09027123	-0.04670676	-0.2571002	5.254106	8.276388	Multitasking_Type
12:43:54.554	-0.1340794	5.0375543	8.212362	-0.06094358	-0.09027123	-0.04670676	-0.2571002	5.254106	8.276388	Multitasking_Type
12:43:54.578	-0.12210801	5.047131	7.9346266	0.011749382	0.025793174	0.024764476	-0.23502661	5.2502933	8.279464	Multitasking_Type
12:43:54.601	-0.12210801	5.047131	7.9346266	0.011749382	0.025793174	0.024764476	-0.23502661	5.2502933	8.279464	Multitasking_Type
12:43:54.624	-0.12210801	5.047131	7.9346266	0.011749382	0.025793174	0.024764476	-0.23502661	5.2502933	8.279464	Multitasking_Type
12:43:54.646	-0.12210801	5.047131	7.9346266	0.011749382	0.025793174	0.024764476	-0.23502661	5.2502933	8.279464	Multitasking_Type
12:43:54.669	-0.12210801	5.047131	7.9346266	0.011749382	0.025793174	0.024764476	-0.23502661	5.2502933	8.279464	Multitasking_Type
12:43:54.692	-0.12210801	5.047131	7.9346266	0.011749382	0.025793174	0.024764476	-0.23502661	5.2502933	8.279464	Multitasking_Type
12:43:54.714	-0.12210801	5.047131	7.9346266	0.011749382	0.025793174	0.024764476	-0.23502661	5.2502933	8.279464	Multitasking_Type
12:43:54.737	-0.12210801	5.047131	7.9346266	0.011749382	0.025793174	0.024764476	-0.23502661	5.2502933	8.279464	Multitasking_Type
12:43:54.772	-0.33519846	5.114171	8.178843	-0.021848205	-0.01757826	-0.019828686	-0.22879034	5.246976	8.281743	Multitasking_Type
12:43:54.795	-0.33519846	5.114171	8.178843	-0.021848205	-0.01757826	-0.019828686	-0.22879034	5.246976	8.281743	Multitasking_Type
12:43:54.817	-0.33519846	5.114171	8.178843	-0.021848205	-0.01757826	-0.019828686	-0.22879034	5.246976	8.281743	Multitasking_Type
12:43:54.839	-0.33519846	5.114171	8.178843	-0.021848205	-0.01757826	-0.019828686	-0.22879034	5.246976	8.281743	Multitasking_Type
12:43:54.862	-0.33519846	5.114171	8.178843	-0.021848205	-0.01757826	-0.019828686	-0.22879034	5.246976	8.281743	Multitasking_Type
12:43:54.884	-0.33519846	5.114171	8.178843	-0.021848205	-0.01757826	-0.019828686	-0.22879034	5.246976	8.281743	Multitasking_Type
12:43:54.907	-0.33519846	5.114171	8.178843	-0.021848205	-0.01757826	-0.019828686	-0.22879034	5.246976	8.281743	Multitasking_Type
12:43:54.930	-0.33519846	5.114171	8.178843	-0.021848205	-0.01757826	-0.019828686	-0.22879034	5.246976	8.281743	Multitasking_Type
12:43:54.953	-0.083799616	5.097411	8.049552	-0.04994801	0.0050237556	0.0296514	-0.23048751	5.252079	8.2784605	Multitasking_Type
12:43:54.974	-0.083799616	5.097411	8.049552	-0.04994801	0.0050237556	0.0296514	-0.23048751	5.252079	8.2784605	Multitasking_Type
12:43:54.997	-0.083799616	5.097411	8.049552	-0.04994801	0.0050237556	0.0296514	-0.23048751	5.252079	8.2784605	Multitasking_Type
12:43:55.020	-0.083799616	5.097411	8.049552	-0.04994801	0.0050237556	0.0296514	-0.23048751	5.252079	8.2784605	Multitasking_Type
12:43:55.043	-0.083799616	5.097411	8.049552	-0.04994801	0.0050237556	0.0296514	-0.23048751	5.252079	8.2784605	Multitasking_Type
12:43:55.066	-0.083799616	5.097411	8.049552	-0.04994801	0.0050237556	0.0296514	-0.23048751	5.252079	8.2784605	Multitasking_Type
12:43:55.089	-0.083799616	5.097411	8.049552	-0.04994801	0.0050237556	0.0296514	-0.23048751	5.252079	8.2784605	Multitasking_Type
12:43:55.113	-0.083799616	5.097411	8.049552	-0.04994801	0.0050237556	0.0296514	-0.23048751	5.252079	8.2784605	Multitasking_Type
12:43:55.135	-0.26337022	4.846012	8.605023	0.025799282	-0.010858741	0.026597073	-0.23724677	5.1781764	8.324695	Multitasking_Type
12:43:55.159	-0.26337022	4.846012	8.605023	0.025799282	-0.010858741	0.026597073	-0.23724677	5.1781764	8.324695	Multitasking_Type
12:43:55.184	-0.26337022	4.846012	8.605023	0.025799282	-0.010858741	0.026597073	-0.23724677	5.1781764	8.324695	Multitasking_Type
12:43:55.205	-0.26337022	4.846012	8.605023	0.025799282	-0.010858741	0.026597073	-0.23724677	5.1781764	8.324695	Multitasking_Type
12:43:55.228	-0.26337022	4.846012	8.605023	0.025799282	-0.010858741	0.026597073	-0.23724677	5.1781764	8.324695	Multitasking_Type
12:43:55.251	-0.26337022	4.846012	8.605023	0.025799282	-0.010858741	0.026597073	-0.23724677	5.1781764	8.324695	Multitasking_Type
12:43:55.274	-0.26337022	4.846012	8.605023	0.025799282	-0.010858741	0.026597073	-0.23724677	5.1781764	8.324695	Multitasking_Type
12:43:55.297	-0.20351335	5.0591025	7.989695	-0.028567724	-0.0010848967	0.017434094	-0.259419	5.192067	8.315376	Multitasking_Type
12:43:55.320	-0.20351335	5.0591025	7.989695	-0.028567724	-0.0010848967	0.017434094	-0.259419	5.192067	8.315376	Multitasking_Type
12:43:55.343	-0.20351335	5.0591025	7.989695	-0.028567724	-0.0010848967	0.017434094	-0.259419	5.192067	8.315376	Multitasking_Type
12:43:55.366	-0.20351335	5.0591025	7.989695	-0.028567724	-0.0010848967	0.017434094	-0.259419	5.192067	8.315376	Multitasking_Type
12:43:55.389	-0.20351335	5.0591025	7.989695	-0.028567724	-0.0010848967	0.017434094	-0.259419	5.192067	8.315376	Multitasking_Type
12:43:55.412	-0.20351335	5.0591025	7.989695	-0.028567724	-0.0010848967	0.017434094	-0.259419	5.192067	8.315376	Multitasking_Type
12:43:55.434	-0.20351335	5.0591025	7.989695	-0.028567724	-0.0010848967	0.017434094	-0.259419	5.192067	8.315376	Multitasking_Type
12:43:55.457	-0.20351335	5.0591025	7.989695	-0.028567724	-0.0010848967	0.017434094	-0.259419	5.192067	8.315376	Multitasking_Type
12:43:55.480	-0.16520496	5.0064287	8.126168	-0.024291668	0.00074769906	-0.022883013	-0.276843	5.1625957	8.333144	Multitasking_Type
12:43:55.503	-0.16520496	5.0064287	8.126168	-0.024291668	0.00074769906	-0.022883013	-0.276843	5.1625957	8.333144	Multitasking_Type
12:43:55.526	-0.16520496	5.0064287	8.126168	-0.024291668	0.00074769906	-0.022883013	-0.276843	5.1625957	8.333144	Multitasking_Type
12:43:55.549	-0.16520496	5.0064287	8.126168	-0.024291668	0.00074769906	-0.022883013	-0.276843	5.1625957	8.333144	Multitasking_Type
12:43:55.572	-0.16520496	5.0064287	8.126168	-0.024291668	0.00074769906	-0.022883013	-0.276843	5.1625957	8.333144	Multitasking_Type
12:43:55.595	-0.16520496	5.0064287	8.126168	-0.024291668	0.00074769906	-0.022883013	-0.276843	5.1625957	8.333144	Multitasking_Type
12:43:55.618	-0.16520496	5.0064287	8.126168	-0.024291668	0.00074769906	-0.022883013	-0.276843	5.1625957	8.333144	Multitasking_Type
12:43:55.641	-0.16520496	5.0064287	8.126168	-0.024291668	0.00074769906	-0.022883013	-0.276843	5.1625957	8.333144	Multitasking_Type
12:43:55.663	-0.41420954	5.011217	8.253065	0.00014294247	-0.03529335	0.007049385	-0.30635947	5.178882	8.322	Multitasking_Type
12:43:55.686	-0.41420954	5.011217	8.253065	0.00014294247	-0.03529335	0.007049385	-0.30635947	5.178882	8.322	Multitasking_Type
12:43:55.709	-0.41420954	5.011217	8.253065	0.00014294247	-0.03529335	0.007049385	-0.30635947	5.178882	8.322	Multitasking_Type
12:43:55.732	-0.41420954	5.011217	8.253065	0.00014294247	-0.03529335	0.007049385	-0.30635947	5.178882	8.322	Multitasking_Type
12:43:55.755	-0.41420954	5.011217	8.253065	0.00014294247	-0.03529335	0.007049385	-0.30635947	5.178882	8.322	Multitasking_Type
12:43:55.778	-0.41420954	5.011217	8.253065	0.00014294247	-0.03529335	0.007049385	-0.30635947	5.178882	8.322	Multitasking_Type
12:43:55.800	-0.41420954	5.011217	8.253065	0.00014294247	-0.03529335	0.007049385	-0.30635947	5.178882	8.322	Multitasking_Type
12:43:55.823	-0.41420954	5.011217	8.253065	0.00014294247	-0.03529335	0.007049385	-0.30635947	5.178882	8.322	Multitasking_Type
12:43:55.846	-0.23942748	5.05192	8.181237	-0.011463497	-0.00963701	0.0296514	-0.29469928	5.2033987	8.307113	Multitasking_Type
12:43:55.869	-0.23942748	5.05192	8.181237	-0.011463497	-0.00963701	0.0296514	-0.29469928	5.2033987	8.307113	Multitasking_Type
12:43:55.891	-0.23942748	5.05192	8.181237	-0.011463497	-0.00963701	0.0296514	-0.29469928	5.2033987	8.307113	Multitasking_Type
12:43:55.914	-0.23942748	5.05192	8.181237	-0.011463497	-0.00963701	0.0296514	-0.29469928	5.2033987	8.307113	Multitasking_Type
12:43:55.935	-0.23942748	5.05192	8.181237	-0.011463497	-0.00963701	0.0296514	-0.29469928	5.2033987	8.307113	Multitasking_Type
12:43:55.960	-0.23942748	5.05192	8.181237	-0.011463497	-0.00963701	0.0296514	-0.29469928	5.2033987	8.307113	Multitasking_Type
12:43:55.981	-0.23942748	5.05192	8.181237	-0.011463497	-0.00963701	0.0296514	-0.29469928	5.2033987	8.307113	Multitasking_Type
12:43:56.002	-0.23942748	5.05192	8.181237	-0.011463497	-0.00963701	0.0296514	-0.29469928	5.2033987	8.307113	Multitasking_Type
12:43:56.023	-0.31365	4.9872746	7.3767605	0.046568703	0.0013585642	-0.023493877	-0.2901628	5.196598	8.31153	Multitasking_Type
12:43:56.044	-0.31365	4.9872746	7.3767605	0.046568703	0.0013585642	-0.023493877	-0.2901628	5.196598	8.31153	Multitasking_Type
12:43:56.065	-0.31365	4.9872746	7.3767605	0.046568703	0.0013585642	-0.023493877	-0.2901628	5.196598	8.31153	Multitasking_Type
12:43:56.086	-0.31365	4.9872746	7.3767605	0.046568703	0.0013585642	-0.023493877	-0.2901628	5.196598	8.31153	Multitasking_Type
12:43:56.107	-0.31365	4.9872746	7.3767605	0.046568703	0.0013585642	-0.023493877	-0.2901628	5.196598	8.31153	Multitasking_Type
12:43:56.128	-0.31365	4.9872746	7.3767605	0.046568703	0.0013585642	-0.023493877	-0.2901628	5.196598	8.31153	Multitasking_Type
12:43:56.163	-0.31365	4.9872746	7.3767605	0.046568703	0.0013585642	-0.023493877	-0.2901628	5.196598	8.31153	Multitasking_Type
12:43:56.184	-0.31365	4.9872746	7.3767605	0.046568703	0.0013585642	-0.023493877	-0.2901628	5.196598	8.31153	Multitasking_Type
12:43:56.206	-0.37829542	4.972909	7.8532214	0.04412524	0.02640404	0.01926669	-0.27462798	5.185326	8.319095	Multitasking_Type
12:43:56.228	-0.37829542	4.972909	7.8532214	0.04412524	0.02640404	0.01926669	-0.27462798	5.185326	8.319095	Multitasking_Type
12:43:56.251	-0.37829542	4.972909	7.8532214	0.04412524	0.02640404	0.01926669	-0.27462798	5.185326	8.319095	Multitasking_Type
12:43:56.273	-0.37829542	4.972909	7.8532214	0.04412524	0.02640404	0.01926669	-0.27462798	5.185326	8.319095	Multitasking_Type
12:43:56.297	-0.37829542	4.972909	7.8532214	0.04412524	0.02640404	0.01926669	-0.27462798	5.185326	8.319095	Multitasking_Type
12:43:56.319	-0.37829542	4.972909	7.8532214	0.04412524	0.02640404	0.01926669	-0.27462798	5.185326	8.319095	Multitasking_Type
12:43:56.340	-0.37829542	4.972909	7.8532214	0.04412524	0.02640404	0.01926669	-0.27462798	5.185326	8.319095	Multitasking_Type
12:43:56.362	-0.37829542	4.972909	7.8532214	0.04412524	0.02640404	0.01926669	-0.27462798	5.185326	8.319095	Multitasking_Type
12:43:56.383	-0.3328042	5.138114	8.20518	0.30924076	-0.111040644	0.013158037	-0.19972573	5.3448424	8.219679	Multitasking_Type
12:43:56.405	-0.3328042	5.138114	8.20518	0.30924076	-0.111040644	0.013158037	-0.19972573	5.3448424	8.219679	Multitasking_Type
12:43:56.426	-0.3328042	5.138114	8.20518	0.30924076	-0.111040644	0.013158037	-0.19972573	5.3448424	8.219679	Multitasking_Type
12:43:56.447	-0.3328042	5.138114	8.20518	0.30924076	-0.111040644	0.013158037	-0.19972573	5.3448424	8.219679	Multitasking_Type
12:43:56.469	-0.3328042	5.138114	8.20518	0.30924076	-0.111040644	0.013158037	-0.19972573	5.3448424	8.219679	Multitasking_Type
12:43:56.490	-0.3328042	5.138114	8.20518	0.30924076	-0.111040644	0.013158037	-0.19972573	5.3448424	8.219679	Multitasking_Type
12:43:56.514	-0.3328042	5.138114	8.20518	0.30924076	-0.111040644	0.013158037	-0.19972573	5.3448424	8.219679	Multitasking_Type
12:43:56.536	-0.3328042	5.138114	8.20518	0.30924076	-0.111040644	0.013158037	-0.19972573	5.3448424	8.219679	Multitasking_Type
12:43:56.560	-0.2370332	5.4134555	8.10462	0.09604878	-0.16724025	0.0039950586	-0.07664061	5.497071	8.120754	Multitasking_Type
12:43:56.583	-0.2370332	5.4134555	8.10462	0.09604878	-0.16724025	0.0039950586	-0.07664061	5.497071	8.120754	Multitasking_Type
12:43:56.605	-0.2370332	5.4134555	8.10462	0.09604878	-0.16724025	0.0039950586	-0.07664061	5.497071	8.120754	Multitasking_Type
12:43:56.629	-0.2370332	5.4134555	8.10462	0.09604878	-0.16724025	0.0039950586	-0.07664061	5.497071	8.120754	Multitasking_Type
12:43:56.650	-0.2370332	5.4134555	8.10462	0.09604878	-0.16724025	0.0039950586	-0.07664061	5.497071	8.120754	Multitasking_Type
12:43:56.680	-0.2370332	5.4134555	8.10462	0.09604878	-0.16724025	0.0039950586	-0.07664061	5.497071	8.120754	Multitasking_Type
12:43:56.702	-0.2370332	5.4134555	8.10462	0.09604878	-0.16724025	0.0039950586	-0.07664061	5.497071	8.120754	Multitasking_Type
12:43:56.725	-0.2370332	5.4134555	8.10462	0.09604878	-0.16724025	0.0039950586	-0.07664061	5.497071	8.120754	Multitasking_Type
12:43:56.749	0.2466103	5.5451403	7.8125186	0.088107534	-0.083551705	-0.017385226	0.13575828	5.6253457	8.031649	Multitasking_Type
12:43:56.771	0.2466103	5.5451403	7.8125186	0.088107534	-0.083551705	-0.017385226	0.13575828	5.6253457	8.031649	Multitasking_Type
12:43:56.794	0.2466103	5.5451403	7.8125186	0.088107534	-0.083551705	-0.017385226	0.13575828	5.6253457	8.031649	Multitasking_Type
12:43:56.817	0.2466103	5.5451403	7.8125186	0.088107534	-0.083551705	-0.017385226	0.13575828	5.6253457	8.031649	Multitasking_Type
12:43:56.839	0.2466103	5.5451403	7.8125186	0.088107534	-0.083551705	-0.017385226	0.13575828	5.6253457	8.031649	Multitasking_Type
12:43:56.863	0.2466103	5.5451403	7.8125186	0.088107534	-0.083551705	-0.017385226	0.13575828	5.6253457	8.031649	Multitasking_Type
12:43:56.885	0.2466103	5.5451403	7.8125186	0.088107534	-0.083551705	-0.017385226	0.13575828	5.6253457	8.031649	Multitasking_Type
12:43:56.908	0.2466103	5.5451403	7.8125186	0.088107534	-0.083551705	-0.017385226	0.13575828	5.6253457	8.031649	Multitasking_Type
12:43:56.931	0.10055954	5.6600657	7.9849067	0.08077715	-0.061560556	-0.009443976	0.29841173	5.7503815	7.9381595	Multitasking_Type
12:43:56.953	0.10055954	5.6600657	7.9849067	0.08077715	-0.061560556	-0.009443976	0.29841173	5.7503815	7.9381595	Multitasking_Type
12:43:56.975	0.10055954	5.6600657	7.9849067	0.08077715	-0.061560556	-0.009443976	0.29841173	5.7503815	7.9381595	Multitasking_Type
12:43:56.996	0.10055954	5.6600657	7.9849067	0.08077715	-0.061560556	-0.009443976	0.29841173	5.7503815	7.9381595	Multitasking_Type
12:43:57.017	0.10055954	5.6600657	7.9849067	0.08077715	-0.061560556	-0.009443976	0.29841173	5.7503815	7.9381595	Multitasking_Type
12:43:57.038	0.10055954	5.6600657	7.9849067	0.08077715	-0.061560556	-0.009443976	0.29841173	5.7503815	7.9381595	Multitasking_Type
12:43:57.065	0.10055954	5.6600657	7.9849067	0.08077715	-0.061560556	-0.009443976	0.29841173	5.7503815	7.9381595	Multitasking_Type
12:43:57.086	0.10055954	5.6600657	7.9849067	0.08077715	-0.061560556	-0.009443976	0.29841173	5.7503815	7.9381595	Multitasking_Type
12:43:57.107	0.14365649	5.6983743	7.120573	-0.063387044	0.12597507	-0.007611381	0.25496158	5.889667	7.836909	Multitasking_Type
12:43:57.130	0.14365649	5.6983743	7.120573	-0.063387044	0.12597507	-0.007611381	0.25496158	5.889667	7.836909	Multitasking_Type
12:43:57.152	0.14365649	5.6983743	7.120573	-0.063387044	0.12597507	-0.007611381	0.25496158	5.889667	7.836909	Multitasking_Type
12:43:57.174	0.14365649	5.6983743	7.120573	-0.063387044	0.12597507	-0.007611381	0.25496158	5.889667	7.836909	Multitasking_Type
12:43:57.195	0.14365649	5.6983743	7.120573	-0.063387044	0.12597507	-0.007611381	0.25496158	5.889667	7.836909	Multitasking_Type
12:43:57.216	0.14365649	5.6983743	7.120573	-0.063387044	0.12597507	-0.007611381	0.25496158	5.889667	7.836909	Multitasking_Type
12:43:57.237	0.14365649	5.6983743	7.120573	-0.063387044	0.12597507	-0.007611381	0.25496158	5.889667	7.836909	Multitasking_Type
12:43:57.260	0.14365649	5.6983743	7.120573	-0.063387044	0.12597507	-0.007611381	0.25496158	5.889667	7.836909	Multitasking_Type
12:43:57.281	0.11971374	5.5882373	7.0774765	0.023966687	0.016630195	-0.010665707	0.21621348	5.873138	7.8504653	Multitasking_Type
12:43:57.305	0.11971374	5.5882373	7.0774765	0.023966687	0.016630195	-0.010665707	0.21621348	5.873138	7.8504653	Multitasking_Type
12:43:57.327	0.11971374	5.5882373	7.0774765	0.023966687	0.016630195	-0.010665707	0.21621348	5.873138	7.8504653	Multitasking_Type
12:43:57.348	0.11971374	5.5882373	7.0774765	0.023966687	0.016630195	-0.010665707	0.21621348	5.873138	7.8504653	Multitasking_Type
12:43:57.369	0.11971374	5.5882373	7.0774765	0.023966687	0.016630195	-0.010665707	0.21621348	5.873138	7.8504653	Multitasking_Type
12:43:57.390	0.11971374	5.5882373	7.0774765	0.023966687	0.016630195	-0.010665707	0.21621348	5.873138	7.8504653	Multitasking_Type
12:43:57.415	0.11971374	5.5882373	7.0774765	0.023966687	0.016630195	-0.010665707	0.21621348	5.873138	7.8504653	Multitasking_Type
12:43:57.436	0.11971374	5.5882373	7.0774765	0.023966687	0.016630195	-0.010665707	0.21621348	5.873138	7.8504653	Multitasking_Type
12:43:57.458	-0.04070267	5.6457	6.299337	0.010527652	0.17912035	0.033927456	0.11512217	5.9372826	7.8042126	Multitasking_Type
12:43:57.480	-0.04070267	5.6457	6.299337	0.010527652	0.17912035	0.033927456	0.11512217	5.9372826	7.8042126	Multitasking_Type
12:43:57.503	-0.04070267	5.6457	6.299337	0.010527652	0.17912035	0.033927456	0.11512217	5.9372826	7.8042126	Multitasking_Type
12:43:57.525	-0.04070267	5.6457	6.299337	0.010527652	0.17912035	0.033927456	0.11512217	5.9372826	7.8042126	Multitasking_Type
12:43:57.547	-0.04070267	5.6457	6.299337	0.010527652	0.17912035	0.033927456	0.11512217	5.9372826	7.8042126	Multitasking_Type
12:43:57.568	-0.04070267	5.6457	6.299337	0.010527652	0.17912035	0.033927456	0.11512217	5.9372826	7.8042126	Multitasking_Type
12:43:57.590	-0.04070267	5.6457	6.299337	0.010527652	0.17912035	0.033927456	0.11512217	5.9372826	7.8042126	Multitasking_Type
12:43:57.611	-0.04070267	5.6457	6.299337	0.010527652	0.17912035	0.033927456	0.11512217	5.9372826	7.8042126	Multitasking_Type
12:43:57.632	0.014365649	5.566689	7.9513865	0.070392445	-0.0016957619	-0.011276572	0.055955842	5.7510085	7.943116	Multitasking_Type
12:43:57.652	0.014365649	5.566689	7.9513865	0.070392445	-0.0016957619	-0.011276572	0.055955842	5.7510085	7.943116	Multitasking_Type
12:43:57.673	0.014365649	5.566689	7.9513865	0.070392445	-0.0016957619	-0.011276572	0.055955842	5.7510085	7.943116	Multitasking_Type
12:43:57.695	0.014365649	5.566689	7.9513865	0.070392445	-0.0016957619	-0.011276572	0.055955842	5.7510085	7.943116	Multitasking_Type
12:43:57.717	0.014365649	5.566689	7.9513865	0.070392445	-0.0016957619	-0.011276572	0.055955842	5.7510085	7.943116	Multitasking_Type
12:43:57.739	0.014365649	5.566689	7.9513865	0.070392445	-0.0016957619	-0.011276572	0.055955842	5.7510085	7.943116	Multitasking_Type
12:43:57.761	0.014365649	5.566689	7.9513865	0.070392445	-0.0016957619	-0.011276572	0.055955842	5.7510085	7.943116	Multitasking_Type
12:43:57.782	0.014365649	5.566689	7.9513865	0.070392445	-0.0016957619	-0.011276572	0.055955842	5.7510085	7.943116	Multitasking_Type
12:43:57.804	0.014365649	5.566689	7.9513865	0.070392445	-0.0016957619	-0.011276572	0.055955842	5.7510085	7.943116	Multitasking_Type
12:43:57.826	-0.38547826	5.7654138	7.637737	0.14064196	0.25242418	-0.05892406	0.00020355976	5.8292522	7.8860726	Multitasking_Type
12:43:57.847	-0.38547826	5.7654138	7.637737	0.14064196	0.25242418	-0.05892406	0.00020355976	5.8292522	7.8860726	Multitasking_Type
12:43:57.869	-0.38547826	5.7654138	7.637737	0.14064196	0.25242418	-0.05892406	0.00020355976	5.8292522	7.8860726	Multitasking_Type
12:43:57.891	-0.38547826	5.7654138	7.637737	0.14064196	0.25242418	-0.05892406	0.00020355976	5.8292522	7.8860726	Multitasking_Type
12:43:57.913	-0.38547826	5.7654138	7.637737	0.14064196	0.25242418	-0.05892406	0.00020355976	5.8292522	7.8860726	Multitasking_Type
12:43:57.936	-0.38547826	5.7654138	7.637737	0.14064196	0.25242418	-0.05892406	0.00020355976	5.8292522	7.8860726	Multitasking_Type
12:43:57.959	-0.38547826	5.7654138	7.637737	0.14064196	0.25242418	-0.05892406	0.00020355976	5.8292522	7.8860726	Multitasking_Type
12:43:57.982	-0.38547826	5.7654138	7.637737	0.14064196	0.25242418	-0.05892406	0.00020355976	5.8292522	7.8860726	Multitasking_Type
12:43:58.005	-0.32562137	6.021601	7.058322	0.19561982	0.3788733	0.079131484	-0.33996114	6.167473	7.6168933	Multitasking_Type
12:43:58.028	-0.32562137	6.021601	7.058322	0.19561982	0.3788733	0.079131484	-0.33996114	6.167473	7.6168933	Multitasking_Type
12:43:58.051	-0.32562137	6.021601	7.058322	0.19561982	0.3788733	0.079131484	-0.33996114	6.167473	7.6168933	Multitasking_Type
12:43:58.075	-0.32562137	6.021601	7.058322	0.19561982	0.3788733	0.079131484	-0.33996114	6.167473	7.6168933	Multitasking_Type
12:43:58.098	-0.32562137	6.021601	7.058322	0.19561982	0.3788733	0.079131484	-0.33996114	6.167473	7.6168933	Multitasking_Type
12:43:58.136	-0.32562137	6.021601	7.058322	0.19561982	0.3788733	0.079131484	-0.33996114	6.167473	7.6168933	Multitasking_Type
12:43:58.159	-0.32562137	6.021601	7.058322	0.19561982	0.3788733	0.079131484	-0.33996114	6.167473	7.6168933	Multitasking_Type
12:43:58.185	-0.54828894	6.1030064	6.117372	0.022744957	0.07221893	-0.00516792	-0.47263286	6.363865	7.4463506	Multitasking_Type
12:43:58.206	-0.54828894	6.1030064	6.117372	0.022744957	0.07221893	-0.00516792	-0.47263286	6.363865	7.4463506	Multitasking_Type
12:43:58.226	-0.54828894	6.1030064	6.117372	0.022744957	0.07221893	-0.00516792	-0.47263286	6.363865	7.4463506	Multitasking_Type
12:43:58.253	-0.54828894	6.1030064	6.117372	0.022744957	0.07221893	-0.00516792	-0.47263286	6.363865	7.4463506	Multitasking_Type
12:43:58.274	-0.54828894	6.1030064	6.117372	0.022744957	0.07221893	-0.00516792	-0.47263286	6.363865	7.4463506	Multitasking_Type
12:43:58.296	-0.54828894	6.1030064	6.117372	0.022744957	0.07221893	-0.00516792	-0.47263286	6.363865	7.4463506	Multitasking_Type
12:43:58.318	-0.54828894	6.1030064	6.117372	0.022744957	0.07221893	-0.00516792	-0.47263286	6.363865	7.4463506	Multitasking_Type
12:43:58.339	-0.54828894	6.1030064	6.117372	0.022744957	0.07221893	-0.00516792	-0.47263286	6.363865	7.4463506	Multitasking_Type
12:43:58.360	-0.967287	5.9665327	7.211556	-0.3614893	-0.2032813	-0.07358483	-0.48577848	6.2953258	7.5035486	Multitasking_Type
12:43:58.382	-0.967287	5.9665327	7.211556	-0.3614893	-0.2032813	-0.07358483	-0.48577848	6.2953258	7.5035486	Multitasking_Type
12:43:58.403	-0.967287	5.9665327	7.211556	-0.3614893	-0.2032813	-0.07358483	-0.48577848	6.2953258	7.5035486	Multitasking_Type
12:43:58.425	-0.967287	5.9665327	7.211556	-0.3614893	-0.2032813	-0.07358483	-0.48577848	6.2953258	7.5035486	Multitasking_Type
12:43:58.446	-0.967287	5.9665327	7.211556	-0.3614893	-0.2032813	-0.07358483	-0.48577848	6.2953258	7.5035486	Multitasking_Type
12:43:58.467	-0.967287	5.9665327	7.211556	-0.3614893	-0.2032813	-0.07358483	-0.48577848	6.2953258	7.5035486	Multitasking_Type
12:43:58.489	-0.967287	5.9665327	7.211556	-0.3614893	-0.2032813	-0.07358483	-0.48577848	6.2953258	7.5035486	Multitasking_Type
12:43:58.511	-0.967287	5.9665327	7.211556	-0.3614893	-0.2032813	-0.07358483	-0.48577848	6.2953258	7.5035486	Multitasking_Type
12:43:58.533	-0.011971374	5.691191	7.6066113	-0.032232914	-0.18434447	-0.016163494	-0.10615663	5.899438	7.832986	Multitasking_Type
12:43:58.557	-0.011971374	5.691191	7.6066113	-0.032232914	-0.18434447	-0.016163494	-0.10615663	5.899438	7.832986	Multitasking_Type
12:43:58.579	-0.011971374	5.691191	7.6066113	-0.032232914	-0.18434447	-0.016163494	-0.10615663	5.899438	7.832986	Multitasking_Type
12:43:58.601	-0.011971374	5.691191	7.6066113	-0.032232914	-0.18434447	-0.016163494	-0.10615663	5.899438	7.832986	Multitasking_Type
12:43:58.622	-0.011971374	5.691191	7.6066113	-0.032232914	-0.18434447	-0.016163494	-0.10615663	5.899438	7.832986	Multitasking_Type
12:43:58.646	-0.011971374	5.691191	7.6066113	-0.032232914	-0.18434447	-0.016163494	-0.10615663	5.899438	7.832986	Multitasking_Type
12:43:58.668	-0.011971374	5.691191	7.6066113	-0.032232914	-0.18434447	-0.016163494	-0.10615663	5.899438	7.832986	Multitasking_Type
12:43:58.691	-0.011971374	5.691191	7.6066113	-0.032232914	-0.18434447	-0.016163494	-0.10615663	5.899438	7.832986	Multitasking_Type
12:43:58.714	-0.06943397	5.2410674	8.353624	-0.22160113	-0.030406429	0.013768903	-0.010247692	5.5211034	8.104793	Multitasking_Type
12:43:58.737	-0.06943397	5.2410674	8.353624	-0.22160113	-0.030406429	0.013768903	-0.010247692	5.5211034	8.104793	Multitasking_Type
12:43:58.761	-0.06943397	5.2410674	8.353624	-0.22160113	-0.030406429	0.013768903	-0.010247692	5.5211034	8.104793	Multitasking_Type
12:43:58.784	-0.06943397	5.2410674	8.353624	-0.22160113	-0.030406429	0.013768903	-0.010247692	5.5211034	8.104793	Multitasking_Type
12:43:58.806	-0.06943397	5.2410674	8.353624	-0.22160113	-0.030406429	0.013768903	-0.010247692	5.5211034	8.104793	Multitasking_Type
12:43:58.830	-0.06943397	5.2410674	8.353624	-0.22160113	-0.030406429	0.013768903	-0.010247692	5.5211034	8.104793	Multitasking_Type
12:43:58.855	-0.06943397	5.2410674	8.353624	-0.22160113	-0.030406429	0.013768903	-0.010247692	5.5211034	8.104793	Multitasking_Type
12:43:58.879	-0.06943397	5.2410674	8.353624	-0.22160113	-0.030406429	0.013768903	-0.010247692	5.5211034	8.104793	Multitasking_Type
12:43:58.901	0.0670397	5.078257	7.759845	-0.015128689	-0.018189123	0.017434094	0.04633359	5.3565693	8.214337	Multitasking_Type
12:43:58.925	0.0670397	5.078257	7.759845	-0.015128689	-0.018189123	0.017434094	0.04633359	5.3565693	8.214337	Multitasking_Type
12:43:58.947	0.0670397	5.078257	7.759845	-0.015128689	-0.018189123	0.017434094	0.04633359	5.3565693	8.214337	Multitasking_Type
12:43:58.971	0.0670397	5.078257	7.759845	-0.015128689	-0.018189123	0.017434094	0.04633359	5.3565693	8.214337	Multitasking_Type
12:43:58.995	0.0670397	5.078257	7.759845	-0.015128689	-0.018189123	0.017434094	0.04633359	5.3565693	8.214337	Multitasking_Type
12:43:59.017	0.0670397	5.078257	7.759845	-0.015128689	-0.018189123	0.017434094	0.04633359	5.3565693	8.214337	Multitasking_Type
12:43:59.039	0.0670397	5.078257	7.759845	-0.015128689	-0.018189123	0.017434094	0.04633359	5.3565693	8.214337	Multitasking_Type
12:43:59.061	0.0670397	5.078257	7.759845	-0.015128689	-0.018189123	0.017434094	0.04633359	5.3565693	8.214337	Multitasking_Type
12:43:59.085	0.0670397	5.03516	8.315316	-0.027345993	-0.10920805	0.014990633	0.10746289	5.2396016	8.288872	Multitasking_Type
12:43:59.111	0.0670397	5.03516	8.315316	-0.027345993	-0.10920805	0.014990633	0.10746289	5.2396016	8.288872	Multitasking_Type
12:43:59.133	0.0670397	5.03516	8.315316	-0.027345993	-0.10920805	0.014990633	0.10746289	5.2396016	8.288872	Multitasking_Type
12:43:59.156	0.0670397	5.03516	8.315316	-0.027345993	-0.10920805	0.014990633	0.10746289	5.2396016	8.288872	Multitasking_Type
12:43:59.178	0.0670397	5.03516	8.315316	-0.027345993	-0.10920805	0.014990633	0.10746289	5.2396016	8.288872	Multitasking_Type
12:43:59.201	0.0670397	5.03516	8.315316	-0.027345993	-0.10920805	0.014990633	0.10746289	5.2396016	8.288872	Multitasking_Type
12:43:59.224	0.0670397	5.03516	8.315316	-0.027345993	-0.10920805	0.014990633	0.10746289	5.2396016	8.288872	Multitasking_Type
12:43:59.258	0.1699935	5.030371	7.9489923	-0.08537819	0.10215133	-0.04365243	0.17213483	5.1972117	8.314427	Multitasking_Type
12:43:59.281	0.1699935	5.030371	7.9489923	-0.08537819	0.10215133	-0.04365243	0.17213483	5.1972117	8.314427	Multitasking_Type
12:43:59.304	0.1699935	5.030371	7.9489923	-0.08537819	0.10215133	-0.04365243	0.17213483	5.1972117	8.314427	Multitasking_Type
12:43:59.327	0.1699935	5.030371	7.9489923	-0.08537819	0.10215133	-0.04365243	0.17213483	5.1972117	8.314427	Multitasking_Type
12:43:59.351	0.1699935	5.030371	7.9489923	-0.08537819	0.10215133	-0.04365243	0.17213483	5.1972117	8.314427	Multitasking_Type
12:43:59.373	0.1699935	5.030371	7.9489923	-0.08537819	0.10215133	-0.04365243	0.17213483	5.1972117	8.314427	Multitasking_Type
12:43:59.396	0.1699935	5.030371	7.9489923	-0.08537819	0.10215133	-0.04365243	0.17213483	5.1972117	8.314427	Multitasking_Type
12:43:59.419	0.1699935	5.030371	7.9489923	-0.08537819	0.10215133	-0.04365243	0.17213483	5.1972117	8.314427	Multitasking_Type
12:43:59.442	0.72785956	4.6712303	8.607418	-0.07621521	-0.19350745	0.0046059242	0.29145634	5.030974	8.412768	Multitasking_Type
12:43:59.465	0.72785956	4.6712303	8.607418	-0.07621521	-0.19350745	0.0046059242	0.29145634	5.030974	8.412768	Multitasking_Type
12:43:59.488	0.72785956	4.6712303	8.607418	-0.07621521	-0.19350745	0.0046059242	0.29145634	5.030974	8.412768	Multitasking_Type
12:43:59.511	0.72785956	4.6712303	8.607418	-0.07621521	-0.19350745	0.0046059242	0.29145634	5.030974	8.412768	Multitasking_Type
12:43:59.534	0.72785956	4.6712303	8.607418	-0.07621521	-0.19350745	0.0046059242	0.29145634	5.030974	8.412768	Multitasking_Type
12:43:59.557	0.72785956	4.6712303	8.607418	-0.07621521	-0.19350745	0.0046059242	0.29145634	5.030974	8.412768	Multitasking_Type
12:43:59.581	0.72785956	4.6712303	8.607418	-0.07621521	-0.19350745	0.0046059242	0.29145634	5.030974	8.412768	Multitasking_Type
12:43:59.604	0.72785956	4.6712303	8.607418	-0.07621521	-0.19350745	0.0046059242	0.29145634	5.030974	8.412768	Multitasking_Type
12:43:59.627	0.016759925	4.925023	7.6712565	0.043514375	0.105205655	-0.010665707	-0.17431861	5.3757405	8.200086	Multitasking_Type
12:43:59.650	0.016759925	4.925023	7.6712565	0.043514375	0.105205655	-0.010665707	-0.17431861	5.3757405	8.200086	Multitasking_Type
12:43:59.673	0.016759925	4.925023	7.6712565	0.043514375	0.105205655	-0.010665707	-0.17431861	5.3757405	8.200086	Multitasking_Type
12:43:59.696	0.016759925	4.925023	7.6712565	0.043514375	0.105205655	-0.010665707	-0.17431861	5.3757405	8.200086	Multitasking_Type
12:43:59.719	0.016759925	4.925023	7.6712565	0.043514375	0.105205655	-0.010665707	-0.17431861	5.3757405	8.200086	Multitasking_Type
12:43:59.742	0.016759925	4.925023	7.6712565	0.043514375	0.105205655	-0.010665707	-0.17431861	5.3757405	8.200086	Multitasking_Type
12:43:59.765	0.016759925	4.925023	7.6712565	0.043514375	0.105205655	-0.010665707	-0.17431861	5.3757405	8.200086	Multitasking_Type
12:43:59.788	0.016759925	4.925023	7.6712565	0.043514375	0.105205655	-0.010665707	-0.17431861	5.3757405	8.200086	Multitasking_Type
12:43:59.820	-0.5147691	4.9776974	8.56911	-0.40241727	0.076494984	-0.14139087	-0.25420842	5.008343	8.427469	Multitasking_Type
12:43:59.841	-0.5147691	4.9776974	8.56911	-0.40241727	0.076494984	-0.14139087	-0.25420842	5.008343	8.427469	Multitasking_Type
12:43:59.864	-0.5147691	4.9776974	8.56911	-0.40241727	0.076494984	-0.14139087	-0.25420842	5.008343	8.427469	Multitasking_Type
12:43:59.886	-0.5147691	4.9776974	8.56911	-0.40241727	0.076494984	-0.14139087	-0.25420842	5.008343	8.427469	Multitasking_Type
12:43:59.908	-0.5147691	4.9776974	8.56911	-0.40241727	0.076494984	-0.14139087	-0.25420842	5.008343	8.427469	Multitasking_Type
12:43:59.932	-0.5147691	4.9776974	8.56911	-0.40241727	0.076494984	-0.14139087	-0.25420842	5.008343	8.427469	Multitasking_Type
12:43:59.955	-0.5147691	4.9776974	8.56911	-0.40241727	0.076494984	-0.14139087	-0.25420842	5.008343	8.427469	Multitasking_Type
12:43:59.978	0.1699935	4.850801	8.734315	0.2487651	-0.2943002	0.05408601	-0.2649702	4.9992023	8.432562	Multitasking_Type
12:44:00.000	0.1699935	4.850801	8.734315	0.2487651	-0.2943002	0.05408601	-0.2649702	4.9992023	8.432562	Multitasking_Type
12:44:00.023	0.1699935	4.850801	8.734315	0.2487651	-0.2943002	0.05408601	-0.2649702	4.9992023	8.432562	Multitasking_Type
12:44:00.045	0.1699935	4.850801	8.734315	0.2487651	-0.2943002	0.05408601	-0.2649702	4.9992023	8.432562	Multitasking_Type
12:44:00.067	0.1699935	4.850801	8.734315	0.2487651	-0.2943002	0.05408601	-0.2649702	4.9992023	8.432562	Multitasking_Type
12:44:00.088	0.1699935	4.850801	8.734315	0.2487651	-0.2943002	0.05408601	-0.2649702	4.9992023	8.432562	Multitasking_Type
12:44:00.110	0.1699935	4.850801	8.734315	0.2487651	-0.2943002	0.05408601	-0.2649702	4.9992023	8.432562	Multitasking_Type
12:44:00.132	0.1699935	4.850801	8.734315	0.2487651	-0.2943002	0.05408601	-0.2649702	4.9992023	8.432562	Multitasking_Type
12:44:00.153	0.30886146	5.3296556	8.535589	0.03374053	0.051449515	0.07241196	0.026880117	5.2862873	8.2598295	Multitasking_Type
12:44:00.175	0.30886146	5.3296556	8.535589	0.03374053	0.051449515	0.07241196	0.026880117	5.2862873	8.2598295	Multitasking_Type
12:44:00.196	0.30886146	5.3296556	8.535589	0.03374053	0.051449515	0.07241196	0.026880117	5.2862873	8.2598295	Multitasking_Type
12:44:00.220	0.30886146	5.3296556	8.535589	0.03374053	0.051449515	0.07241196	0.026880117	5.2862873	8.2598295	Multitasking_Type
12:44:00.242	0.30886146	5.3296556	8.535589	0.03374053	0.051449515	0.07241196	0.026880117	5.2862873	8.2598295	Multitasking_Type
12:44:00.266	0.30886146	5.3296556	8.535589	0.03374053	0.051449515	0.07241196	0.026880117	5.2862873	8.2598295	Multitasking_Type
12:44:00.290	0.30886146	5.3296556	8.535589	0.03374053	0.051449515	0.07241196	0.026880117	5.2862873	8.2598295	Multitasking_Type
12:44:00.313	0.30886146	5.3296556	8.535589	0.03374053	0.051449515	0.07241196	0.026880117	5.2862873	8.2598295	Multitasking_Type
12:44:00.336	-0.1987248	5.439792	8.111803	0.041070916	-0.015745662	0.029040532	0.048509326	5.499424	8.11938	Multitasking_Type
12:44:00.358	-0.1987248	5.439792	8.111803	0.041070916	-0.015745662	0.029040532	0.048509326	5.499424	8.11938	Multitasking_Type
12:44:00.382	-0.1987248	5.439792	8.111803	0.041070916	-0.015745662	0.029040532	0.048509326	5.499424	8.11938	Multitasking_Type
12:44:00.405	-0.1987248	5.439792	8.111803	0.041070916	-0.015745662	0.029040532	0.048509326	5.499424	8.11938	Multitasking_Type
12:44:00.428	-0.1987248	5.439792	8.111803	0.041070916	-0.015745662	0.029040532	0.048509326	5.499424	8.11938	Multitasking_Type
12:44:00.451	-0.1987248	5.439792	8.111803	0.041070916	-0.015745662	0.029040532	0.048509326	5.499424	8.11938	Multitasking_Type
12:44:00.474	-0.1987248	5.439792	8.111803	0.041070916	-0.015745662	0.029040532	0.048509326	5.499424	8.11938	Multitasking_Type
12:44:00.497	-0.1987248	5.439792	8.111803	0.041070916	-0.015745662	0.029040532	0.048509326	5.499424	8.11938	Multitasking_Type
12:44:00.520	-0.19633053	5.5355635	7.90829	-0.046282817	0.16934651	-0.0033353243	0.09829452	5.6419425	8.020549	Multitasking_Type
12:44:00.543	-0.19633053	5.5355635	7.90829	-0.046282817	0.16934651	-0.0033353243	0.09829452	5.6419425	8.020549	Multitasking_Type
12:44:00.566	-0.19633053	5.5355635	7.90829	-0.046282817	0.16934651	-0.0033353243	0.09829452	5.6419425	8.020549	Multitasking_Type
12:44:00.588	-0.19633053	5.5355635	7.90829	-0.046282817	0.16934651	-0.0033353243	0.09829452	5.6419425	8.020549	Multitasking_Type
12:44:00.612	-0.19633053	5.5355635	7.90829	-0.046282817	0.16934651	-0.0033353243	0.09829452	5.6419425	8.020549	Multitasking_Type
12:44:00.635	-0.19633053	5.5355635	7.90829	-0.046282817	0.16934651	-0.0033353243	0.09829452	5.6419425	8.020549	Multitasking_Type
12:44:00.658	-0.19633053	5.5355635	7.90829	-0.046282817	0.16934651	-0.0033353243	0.09829452	5.6419425	8.020549	Multitasking_Type
12:44:00.681	-0.19633053	5.5355635	7.90829	-0.046282817	0.16934651	-0.0033353243	0.09829452	5.6419425	8.020549	Multitasking_Type
12:44:00.704	0.08619389	5.5714774	7.5060515	-0.105536744	0.019073656	0.014379768	0.028438305	5.678579	7.995204	Multitasking_Type
12:44:00.728	0.08619389	5.5714774	7.5060515	-0.105536744	0.019073656	0.014379768	0.028438305	5.678579	7.995204	Multitasking_Type
12:44:00.751	0.08619389	5.5714774	7.5060515	-0.105536744	0.019073656	0.014379768	0.028438305	5.678579	7.995204	Multitasking_Type
12:44:00.774	0.08619389	5.5714774	7.5060515	-0.105536744	0.019073656	0.014379768	0.028438305	5.678579	7.995204	Multitasking_Type
12:44:00.797	0.08619389	5.5714774	7.5060515	-0.105536744	0.019073656	0.014379768	0.028438305	5.678579	7.995204	Multitasking_Type
12:44:00.820	0.08619389	5.5714774	7.5060515	-0.105536744	0.019073656	0.014379768	0.028438305	5.678579	7.995204	Multitasking_Type
12:44:00.844	0.08619389	5.5714774	7.5060515	-0.105536744	0.019073656	0.014379768	0.028438305	5.678579	7.995204	Multitasking_Type
12:44:00.867	0.08619389	5.5714774	7.5060515	-0.105536744	0.019073656	0.014379768	0.028438305	5.678579	7.995204	Multitasking_Type
12:44:00.890	0.10774237	5.116565	8.336864	-0.18128404	-0.026741238	-0.014941764	0.07561609	5.3942523	8.189422	Multitasking_Type
12:44:00.913	0.10774237	5.116565	8.336864	-0.18128404	-0.026741238	-0.014941764	0.07561609	5.3942523	8.189422	Multitasking_Type
12:44:00.936	0.10774237	5.116565	8.336864	-0.18128404	-0.026741238	-0.014941764	0.07561609	5.3942523	8.189422	Multitasking_Type
12:44:00.960	0.10774237	5.116565	8.336864	-0.18128404	-0.026741238	-0.014941764	0.07561609	5.3942523	8.189422	Multitasking_Type
12:44:00.983	0.10774237	5.116565	8.336864	-0.18128404	-0.026741238	-0.014941764	0.07561609	5.3942523	8.189422	Multitasking_Type
12:44:01.005	0.10774237	5.116565	8.336864	-0.18128404	-0.026741238	-0.014941764	0.07561609	5.3942523	8.189422	Multitasking_Type
12:44:01.028	0.10774237	5.116565	8.336864	-0.18128404	-0.026741238	-0.014941764	0.07561609	5.3942523	8.189422	Multitasking_Type
12:44:01.051	0.10774237	5.116565	8.336864	-0.18128404	-0.026741238	-0.014941764	0.07561609	5.3942523	8.189422	Multitasking_Type
12:44:01.076	-0.14365649	5.384724	8.023215	0.17546128	0.13452719	-0.1444452	0.16279373	5.280439	8.262011	Multitasking_Type
12:44:01.098	-0.14365649	5.384724	8.023215	0.17546128	0.13452719	-0.1444452	0.16279373	5.280439	8.262011	Multitasking_Type
12:44:01.121	-0.14365649	5.384724	8.023215	0.17546128	0.13452719	-0.1444452	0.16279373	5.280439	8.262011	Multitasking_Type
12:44:01.143	-0.14365649	5.384724	8.023215	0.17546128	0.13452719	-0.1444452	0.16279373	5.280439	8.262011	Multitasking_Type
12:44:01.165	-0.14365649	5.384724	8.023215	0.17546128	0.13452719	-0.1444452	0.16279373	5.280439	8.262011	Multitasking_Type
12:44:01.189	-0.14365649	5.384724	8.023215	0.17546128	0.13452719	-0.1444452	0.16279373	5.280439	8.262011	Multitasking_Type
12:44:01.212	-0.14365649	5.384724	8.023215	0.17546128	0.13452719	-0.1444452	0.16279373	5.280439	8.262011	Multitasking_Type
12:44:01.234	0.083799616	5.1692395	7.9968777	0.1027683	-0.112262376	0.044312164	0.087554224	5.3621526	8.210358	Multitasking_Type
12:44:01.267	0.083799616	5.1692395	7.9968777	0.1027683	-0.112262376	0.044312164	0.087554224	5.3621526	8.210358	Multitasking_Type
12:44:01.291	0.083799616	5.1692395	7.9968777	0.1027683	-0.112262376	0.044312164	0.087554224	5.3621526	8.210358	Multitasking_Type
12:44:01.314	0.083799616	5.1692395	7.9968777	0.1027683	-0.112262376	0.044312164	0.087554224	5.3621526	8.210358	Multitasking_Type
12:44:01.337	0.083799616	5.1692395	7.9968777	0.1027683	-0.112262376	0.044312164	0.087554224	5.3621526	8.210358	Multitasking_Type
12:44:01.360	0.083799616	5.1692395	7.9968777	0.1027683	-0.112262376	0.044312164	0.087554224	5.3621526	8.210358	Multitasking_Type
12:44:01.383	0.083799616	5.1692395	7.9968777	0.1027683	-0.112262376	0.044312164	0.087554224	5.3621526	8.210358	Multitasking_Type
12:44:01.406	0.083799616	5.1692395	7.9968777	0.1027683	-0.112262376	0.044312164	0.087554224	5.3621526	8.210358	Multitasking_Type
12:44:01.430	0.019154198	5.1979704	7.901107	0.03007534	0.089323156	0.017434094	0.0700643	5.3929863	8.190308	Multitasking_Type
12:44:01.453	0.019154198	5.1979704	7.901107	0.03007534	0.089323156	0.017434094	0.0700643	5.3929863	8.190308	Multitasking_Type
12:44:01.475	0.019154198	5.1979704	7.901107	0.03007534	0.089323156	0.017434094	0.0700643	5.3929863	8.190308	Multitasking_Type
12:44:01.498	0.019154198	5.1979704	7.901107	0.03007534	0.089323156	0.017434094	0.0700643	5.3929863	8.190308	Multitasking_Type
12:44:01.521	0.019154198	5.1979704	7.901107	0.03007534	0.089323156	0.017434094	0.0700643	5.3929863	8.190308	Multitasking_Type
12:44:01.543	0.019154198	5.1979704	7.901107	0.03007534	0.089323156	0.017434094	0.0700643	5.3929863	8.190308	Multitasking_Type
12:44:01.564	0.019154198	5.1979704	7.901107	0.03007534	0.089323156	0.017434094	0.0700643	5.3929863	8.190308	Multitasking_Type
12:44:01.586	0.019154198	5.1979704	7.901107	0.03007534	0.089323156	0.017434094	0.0700643	5.3929863	8.190308	Multitasking_Type
12:44:01.606	0.09577099	5.3081074	8.118986	-0.047504548	-0.076221325	0.032705728	0.059656158	5.447295	8.154369	Multitasking_Type
12:44:01.634	0.09577099	5.3081074	8.118986	-0.047504548	-0.076221325	0.032705728	0.059656158	5.447295	8.154369	Multitasking_Type
12:44:01.656	0.09577099	5.3081074	8.118986	-0.047504548	-0.076221325	0.032705728	0.059656158	5.447295	8.154369	Multitasking_Type
12:44:01.677	0.09577099	5.3081074	8.118986	-0.047504548	-0.076221325	0.032705728	0.059656158	5.447295	8.154369	Multitasking_Type
12:44:01.698	0.09577099	5.3081074	8.118986	-0.047504548	-0.076221325	0.032705728	0.059656158	5.447295	8.154369	Multitasking_Type
12:44:01.719	0.09577099	5.3081074	8.118986	-0.047504548	-0.076221325	0.032705728	0.059656158	5.447295	8.154369	Multitasking_Type
12:44:01.740	0.09577099	5.3081074	8.118986	-0.047504548	-0.076221325	0.032705728	0.059656158	5.447295	8.154369	Multitasking_Type
12:44:01.765	0.09577099	5.3081074	8.118986	-0.047504548	-0.076221325	0.032705728	0.059656158	5.447295	8.154369	Multitasking_Type
12:44:01.785	0.25379312	5.2410674	7.6616793	0.121094264	-0.020632584	0.029040532	0.123911336	5.463848	8.142561	Multitasking_Type
12:44:01.807	0.25379312	5.2410674	7.6616793	0.121094264	-0.020632584	0.029040532	0.123911336	5.463848	8.142561	Multitasking_Type
12:44:01.830	0.25379312	5.2410674	7.6616793	0.121094264	-0.020632584	0.029040532	0.123911336	5.463848	8.142561	Multitasking_Type
12:44:01.853	0.25379312	5.2410674	7.6616793	0.121094264	-0.020632584	0.029040532	0.123911336	5.463848	8.142561	Multitasking_Type
12:44:01.876	0.25379312	5.2410674	7.6616793	0.121094264	-0.020632584	0.029040532	0.123911336	5.463848	8.142561	Multitasking_Type
12:44:01.897	0.25379312	5.2410674	7.6616793	0.121094264	-0.020632584	0.029040532	0.123911336	5.463848	8.142561	Multitasking_Type
12:44:01.918	0.25379312	5.2410674	7.6616793	0.121094264	-0.020632584	0.029040532	0.123911336	5.463848	8.142561	Multitasking_Type
12:44:01.943	0.25379312	5.2410674	7.6616793	0.121094264	-0.020632584	0.029040532	0.123911336	5.463848	8.142561	Multitasking_Type
12:44:01.967	-0.20111908	5.253039	8.590658	-0.14951904	0.12475334	-0.06808704	0.059729077	5.276223	8.26609	Multitasking_Type
12:44:01.987	-0.20111908	5.253039	8.590658	-0.14951904	0.12475334	-0.06808704	0.059729077	5.276223	8.26609	Multitasking_Type
12:44:02.009	-0.20111908	5.253039	8.590658	-0.14951904	0.12475334	-0.06808704	0.059729077	5.276223	8.26609	Multitasking_Type
12:44:02.032	-0.20111908	5.253039	8.590658	-0.14951904	0.12475334	-0.06808704	0.059729077	5.276223	8.26609	Multitasking_Type
12:44:02.055	-0.20111908	5.253039	8.590658	-0.14951904	0.12475334	-0.06808704	0.059729077	5.276223	8.26609	Multitasking_Type
12:44:02.078	-0.20111908	5.253039	8.590658	-0.14951904	0.12475334	-0.06808704	0.059729077	5.276223	8.26609	Multitasking_Type
12:44:02.100	-0.20111908	5.253039	8.590658	-0.14951904	0.12475334	-0.06808704	0.059729077	5.276223	8.26609	Multitasking_Type
12:44:02.124	-0.20111908	5.253039	8.590658	-0.14951904	0.12475334	-0.06808704	0.059729077	5.276223	8.26609	Multitasking_Type
12:44:02.146	0.083799616	5.0160055	8.140534	0.07955543	-0.07011267	-0.0039461893	0.06216478	5.228982	8.296038	Multitasking_Type
12:44:02.167	0.083799616	5.0160055	8.140534	0.07955543	-0.07011267	-0.0039461893	0.06216478	5.228982	8.296038	Multitasking_Type
12:44:02.189	0.083799616	5.0160055	8.140534	0.07955543	-0.07011267	-0.0039461893	0.06216478	5.228982	8.296038	Multitasking_Type
12:44:02.211	0.083799616	5.0160055	8.140534	0.07955543	-0.07011267	-0.0039461893	0.06216478	5.228982	8.296038	Multitasking_Type
12:44:02.233	0.083799616	5.0160055	8.140534	0.07955543	-0.07011267	-0.0039461893	0.06216478	5.228982	8.296038	Multitasking_Type
12:44:02.256	0.083799616	5.0160055	8.140534	0.07955543	-0.07011267	-0.0039461893	0.06216478	5.228982	8.296038	Multitasking_Type
12:44:02.276	0.083799616	5.0160055	8.140534	0.07955543	-0.07011267	-0.0039461893	0.06216478	5.228982	8.296038	Multitasking_Type
12:44:02.297	0.083799616	5.0160055	8.140534	0.07955543	-0.07011267	-0.0039461893	0.06216478	5.228982	8.296038	Multitasking_Type
12:44:02.323	0.076616794	4.5682764	8.590658	-0.25336614	0.0044128904	0.0009407325	0.05371566	5.123273	8.361791	Multitasking_Type
12:44:02.344	0.076616794	4.5682764	8.590658	-0.25336614	0.0044128904	0.0009407325	0.05371566	5.123273	8.361791	Multitasking_Type
12:44:02.364	0.076616794	4.5682764	8.590658	-0.25336614	0.0044128904	0.0009407325	0.05371566	5.123273	8.361791	Multitasking_Type
12:44:02.386	0.076616794	4.5682764	8.590658	-0.25336614	0.0044128904	0.0009407325	0.05371566	5.123273	8.361791	Multitasking_Type
12:44:02.407	0.076616794	4.5682764	8.590658	-0.25336614	0.0044128904	0.0009407325	0.05371566	5.123273	8.361791	Multitasking_Type
12:44:02.429	0.076616794	4.5682764	8.590658	-0.25336614	0.0044128904	0.0009407325	0.05371566	5.123273	8.361791	Multitasking_Type
12:44:02.450	0.076616794	4.5682764	8.590658	-0.25336614	0.0044128904	0.0009407325	0.05371566	5.123273	8.361791	Multitasking_Type
12:44:02.471	0.076616794	4.5682764	8.590658	-0.25336614	0.0044128904	0.0009407325	0.05371566	5.123273	8.361791	Multitasking_Type
12:44:02.492	0.083799616	4.4916596	8.581081	-0.087821655	-0.0029174923	0.013158037	0.0050413553	4.9629126	8.458121	Multitasking_Type
12:44:02.520	0.083799616	4.4916596	8.581081	-0.087821655	-0.0029174923	0.013158037	0.0050413553	4.9629126	8.458121	Multitasking_Type
12:44:02.541	0.083799616	4.4916596	8.581081	-0.087821655	-0.0029174923	0.013158037	0.0050413553	4.9629126	8.458121	Multitasking_Type
12:44:02.562	0.083799616	4.4916596	8.581081	-0.087821655	-0.0029174923	0.013158037	0.0050413553	4.9629126	8.458121	Multitasking_Type
12:44:02.583	0.083799616	4.4916596	8.581081	-0.087821655	-0.0029174923	0.013158037	0.0050413553	4.9629126	8.458121	Multitasking_Type
12:44:02.604	0.083799616	4.4916596	8.581081	-0.087821655	-0.0029174923	0.013158037	0.0050413553	4.9629126	8.458121	Multitasking_Type
12:44:02.625	0.083799616	4.4916596	8.581081	-0.087821655	-0.0029174923	0.013158037	0.0050413553	4.9629126	8.458121	Multitasking_Type
12:44:02.654	0.083799616	4.4916596	8.581081	-0.087821655	-0.0029174923	0.013158037	0.0050413553	4.9629126	8.458121	Multitasking_Type
12:44:02.675	0.026337024	4.685596	8.116591	0.118039936	0.12475334	0.03637092	-0.0517147	4.9917083	8.441003	Multitasking_Type
12:44:02.696	0.026337024	4.685596	8.116591	0.118039936	0.12475334	0.03637092	-0.0517147	4.9917083	8.441003	Multitasking_Type
12:44:02.719	0.026337024	4.685596	8.116591	0.118039936	0.12475334	0.03637092	-0.0517147	4.9917083	8.441003	Multitasking_Type
12:44:02.740	0.026337024	4.685596	8.116591	0.118039936	0.12475334	0.03637092	-0.0517147	4.9917083	8.441003	Multitasking_Type
12:44:02.764	0.026337024	4.685596	8.116591	0.118039936	0.12475334	0.03637092	-0.0517147	4.9917083	8.441003	Multitasking_Type
12:44:02.787	0.026337024	4.685596	8.116591	0.118039936	0.12475334	0.03637092	-0.0517147	4.9917083	8.441003	Multitasking_Type
12:44:02.810	0.026337024	4.685596	8.116591	0.118039936	0.12475334	0.03637092	-0.0517147	4.9917083	8.441003	Multitasking_Type
12:44:02.832	0.026337024	4.685596	8.116591	0.118039936	0.12475334	0.03637092	-0.0517147	4.9917083	8.441003	Multitasking_Type
12:44:02.854	-0.18435916	4.989669	7.937021	0.22494134	0.016630195	0.026597073	-0.07633169	5.196664	8.316202	Multitasking_Type
12:44:02.875	-0.18435916	4.989669	7.937021	0.22494134	0.016630195	0.026597073	-0.07633169	5.196664	8.316202	Multitasking_Type
12:44:02.897	-0.18435916	4.989669	7.937021	0.22494134	0.016630195	0.026597073	-0.07633169	5.196664	8.316202	Multitasking_Type
12:44:02.918	-0.18435916	4.989669	7.937021	0.22494134	0.016630195	0.026597073	-0.07633169	5.196664	8.316202	Multitasking_Type
12:44:02.940	-0.18435916	4.989669	7.937021	0.22494134	0.016630195	0.026597073	-0.07633169	5.196664	8.316202	Multitasking_Type
12:44:02.962	-0.18435916	4.989669	7.937021	0.22494134	0.016630195	0.026597073	-0.07633169	5.196664	8.316202	Multitasking_Type
12:44:02.985	-0.18435916	4.989669	7.937021	0.22494134	0.016630195	0.026597073	-0.07633169	5.196664	8.316202	Multitasking_Type
12:44:03.008	-0.18435916	4.989669	7.937021	0.22494134	0.016630195	0.026597073	-0.07633169	5.196664	8.316202	Multitasking_Type
12:44:03.030	-0.062251143	5.209942	7.9849067	-0.018793881	0.011132408	0.044312164	-0.058782592	5.416339	8.17497	Multitasking_Type
12:44:03.052	-0.062251143	5.209942	7.9849067	-0.018793881	0.011132408	0.044312164	-0.058782592	5.416339	8.17497	Multitasking_Type
12:44:03.073	-0.062251143	5.209942	7.9849067	-0.018793881	0.011132408	0.044312164	-0.058782592	5.416339	8.17497	Multitasking_Type
12:44:03.094	-0.062251143	5.209942	7.9849067	-0.018793881	0.011132408	0.044312164	-0.058782592	5.416339	8.17497	Multitasking_Type
12:44:03.124	-0.062251143	5.209942	7.9849067	-0.018793881	0.011132408	0.044312164	-0.058782592	5.416339	8.17497	Multitasking_Type
12:44:03.144	-0.062251143	5.209942	7.9849067	-0.018793881	0.011132408	0.044312164	-0.058782592	5.416339	8.17497	Multitasking_Type
12:44:03.165	-0.062251143	5.209942	7.9849067	-0.018793881	0.011132408	0.044312164	-0.058782592	5.416339	8.17497	Multitasking_Type
12:44:03.186	-0.062251143	5.209942	7.9849067	-0.018793881	0.011132408	0.044312164	-0.058782592	5.416339	8.17497	Multitasking_Type
12:44:03.209	-0.062251143	5.209942	7.9849067	-0.018793881	0.011132408	0.044312164	-0.058782592	5.416339	8.17497	Multitasking_Type
12:44:03.232	0.076616794	5.355993	8.190814	-0.19227962	-0.10554285	-0.032656856	0.0769377	5.4120936	8.17763	Multitasking_Type
12:44:03.255	0.076616794	5.355993	8.190814	-0.19227962	-0.10554285	-0.032656856	0.0769377	5.4120936	8.17763	Multitasking_Type
12:44:03.276	0.076616794	5.355993	8.190814	-0.19227962	-0.10554285	-0.032656856	0.0769377	5.4120936	8.17763	Multitasking_Type
12:44:03.298	0.076616794	5.355993	8.190814	-0.19227962	-0.10554285	-0.032656856	0.0769377	5.4120936	8.17763	Multitasking_Type
12:44:03.320	0.076616794	5.355993	8.190814	-0.19227962	-0.10554285	-0.032656856	0.0769377	5.4120936	8.17763	Multitasking_Type
12:44:03.341	0.076616794	5.355993	8.190814	-0.19227962	-0.10554285	-0.032656856	0.0769377	5.4120936	8.17763	Multitasking_Type
12:44:03.364	0.076616794	5.355993	8.190814	-0.19227962	-0.10554285	-0.032656856	0.0769377	5.4120936	8.17763	Multitasking_Type
12:44:03.384	0.076616794	5.355993	8.190814	-0.19227962	-0.10554285	-0.032656856	0.0769377	5.4120936	8.17763	Multitasking_Type
12:44:03.406	0.014365649	5.176422	7.8891354	-0.099428095	-0.04689979	-0.053426273	0.12720995	5.371375	8.203808	Multitasking_Type
12:44:03.429	0.014365649	5.176422	7.8891354	-0.099428095	-0.04689979	-0.053426273	0.12720995	5.371375	8.203808	Multitasking_Type
12:44:03.451	0.014365649	5.176422	7.8891354	-0.099428095	-0.04689979	-0.053426273	0.12720995	5.371375	8.203808	Multitasking_Type
12:44:03.474	0.014365649	5.176422	7.8891354	-0.099428095	-0.04689979	-0.053426273	0.12720995	5.371375	8.203808	Multitasking_Type
12:44:03.497	0.014365649	5.176422	7.8891354	-0.099428095	-0.04689979	-0.053426273	0.12720995	5.371375	8.203808	Multitasking_Type
12:44:03.519	0.014365649	5.176422	7.8891354	-0.099428095	-0.04689979	-0.053426273	0.12720995	5.371375	8.203808	Multitasking_Type
12:44:03.540	0.014365649	5.176422	7.8891354	-0.099428095	-0.04689979	-0.053426273	0.12720995	5.371375	8.203808	Multitasking_Type
12:44:03.561	0.014365649	5.176422	7.8891354	-0.099428095	-0.04689979	-0.053426273	0.12720995	5.371375	8.203808	Multitasking_Type
12:44:03.592	0.15562786	5.152479	8.133351	-0.043839354	-0.01879999	0.027818805	0.1650117	5.2781587	8.263422	Multitasking_Type
12:44:03.612	0.15562786	5.152479	8.133351	-0.043839354	-0.01879999	0.027818805	0.1650117	5.2781587	8.263422	Multitasking_Type
12:44:03.633	0.15562786	5.152479	8.133351	-0.043839354	-0.01879999	0.027818805	0.1650117	5.2781587	8.263422	Multitasking_Type
12:44:03.654	0.15562786	5.152479	8.133351	-0.043839354	-0.01879999	0.027818805	0.1650117	5.2781587	8.263422	Multitasking_Type
12:44:03.675	0.15562786	5.152479	8.133351	-0.043839354	-0.01879999	0.027818805	0.1650117	5.2781587	8.263422	Multitasking_Type
12:44:03.696	0.15562786	5.152479	8.133351	-0.043839354	-0.01879999	0.027818805	0.1650117	5.2781587	8.263422	Multitasking_Type
12:44:03.717	0.15562786	5.152479	8.133351	-0.043839354	-0.01879999	0.027818805	0.1650117	5.2781587	8.263422	Multitasking_Type
12:44:03.742	0.15562786	5.152479	8.133351	-0.043839354	-0.01879999	0.027818805	0.1650117	5.2781587	8.263422	Multitasking_Type
12:44:03.763	0.32801566	5.0160055	8.229122	-0.024291668	0.07832758	0.04003611	0.12553178	5.1797724	8.326137	Multitasking_Type
12:44:03.784	0.32801566	5.0160055	8.229122	-0.024291668	0.07832758	0.04003611	0.12553178	5.1797724	8.326137	Multitasking_Type
12:44:03.806	0.32801566	5.0160055	8.229122	-0.024291668	0.07832758	0.04003611	0.12553178	5.1797724	8.326137	Multitasking_Type
12:44:03.828	0.32801566	5.0160055	8.229122	-0.024291668	0.07832758	0.04003611	0.12553178	5.1797724	8.326137	Multitasking_Type
12:44:03.849	0.32801566	5.0160055	8.229122	-0.024291668	0.07832758	0.04003611	0.12553178	5.1797724	8.326137	Multitasking_Type
12:44:03.872	0.32801566	5.0160055	8.229122	-0.024291668	0.07832758	0.04003611	0.12553178	5.1797724	8.326137	Multitasking_Type
12:44:03.895	0.32801566	5.0160055	8.229122	-0.024291668	0.07832758	0.04003611	0.12553178	5.1797724	8.326137	Multitasking_Type
12:44:03.918	0.32801566	5.0160055	8.229122	-0.024291668	0.07832758	0.04003611	0.12553178	5.1797724	8.326137	Multitasking_Type
12:44:03.939	0.117319465	4.9633317	8.573898	0.0044189994	-0.11776015	-0.019828686	0.056969404	5.010269	8.429965	Multitasking_Type
12:44:03.959	0.117319465	4.9633317	8.573898	0.0044189994	-0.11776015	-0.019828686	0.056969404	5.010269	8.429965	Multitasking_Type
12:44:03.979	0.117319465	4.9633317	8.573898	0.0044189994	-0.11776015	-0.019828686	0.056969404	5.010269	8.429965	Multitasking_Type
12:44:04.000	0.117319465	4.9633317	8.573898	0.0044189994	-0.11776015	-0.019828686	0.056969404	5.010269	8.429965	Multitasking_Type
12:44:04.021	0.117319465	4.9633317	8.573898	0.0044189994	-0.11776015	-0.019828686	0.056969404	5.010269	8.429965	Multitasking_Type
12:44:04.048	0.117319465	4.9633317	8.573898	0.0044189994	-0.11776015	-0.019828686	0.056969404	5.010269	8.429965	Multitasking_Type
12:44:04.068	0.117319465	4.9633317	8.573898	0.0044189994	-0.11776015	-0.019828686	0.056969404	5.010269	8.429965	Multitasking_Type
12:44:04.091	0.117319465	4.9633317	8.573898	0.0044189994	-0.11776015	-0.019828686	0.056969404	5.010269	8.429965	Multitasking_Type
12:44:04.113	-0.21309046	4.802915	9.007262	0.04901216	-0.04018027	-0.055869736	-0.0076836864	4.964428	8.4572315	Multitasking_Type
12:44:04.143	-0.21309046	4.802915	9.007262	0.04901216	-0.04018027	-0.055869736	-0.0076836864	4.964428	8.4572315	Multitasking_Type
12:44:04.164	-0.21309046	4.802915	9.007262	0.04901216	-0.04018027	-0.055869736	-0.0076836864	4.964428	8.4572315	Multitasking_Type
12:44:04.186	-0.21309046	4.802915	9.007262	0.04901216	-0.04018027	-0.055869736	-0.0076836864	4.964428	8.4572315	Multitasking_Type
12:44:04.208	-0.21309046	4.802915	9.007262	0.04901216	-0.04018027	-0.055869736	-0.0076836864	4.964428	8.4572315	Multitasking_Type
12:44:04.231	-0.21309046	4.802915	9.007262	0.04901216	-0.04018027	-0.055869736	-0.0076836864	4.964428	8.4572315	Multitasking_Type
12:44:04.254	-0.21309046	4.802915	9.007262	0.04901216	-0.04018027	-0.055869736	-0.0076836864	4.964428	8.4572315	Multitasking_Type
12:44:04.277	-0.21309046	4.802915	9.007262	0.04901216	-0.04018027	-0.055869736	-0.0076836864	4.964428	8.4572315	Multitasking_Type
12:44:04.300	0.2466103	5.176422	7.4797144	0.47112006	-0.06889094	-0.002724459	0.09893983	5.2692018	8.270193	Multitasking_Type
12:44:04.322	0.2466103	5.176422	7.4797144	0.47112006	-0.06889094	-0.002724459	0.09893983	5.2692018	8.270193	Multitasking_Type
12:44:04.343	0.2466103	5.176422	7.4797144	0.47112006	-0.06889094	-0.002724459	0.09893983	5.2692018	8.270193	Multitasking_Type
12:44:04.365	0.2466103	5.176422	7.4797144	0.47112006	-0.06889094	-0.002724459	0.09893983	5.2692018	8.270193	Multitasking_Type
12:44:04.388	0.2466103	5.176422	7.4797144	0.47112006	-0.06889094	-0.002724459	0.09893983	5.2692018	8.270193	Multitasking_Type
12:44:04.411	0.2466103	5.176422	7.4797144	0.47112006	-0.06889094	-0.002724459	0.09893983	5.2692018	8.270193	Multitasking_Type
12:44:04.435	0.2466103	5.176422	7.4797144	0.47112006	-0.06889094	-0.002724459	0.09893983	5.2692018	8.270193	Multitasking_Type
12:44:04.458	0.2466103	5.176422	7.4797144	0.47112006	-0.06889094	-0.002724459	0.09893983	5.2692018	8.270193	Multitasking_Type
12:44:04.481	0.10055954	5.4709177	7.970541	0.03618399	0.05939076	0.016823228	0.0562237	5.515168	8.108642	Multitasking_Type
12:44:04.503	0.10055954	5.4709177	7.970541	0.03618399	0.05939076	0.016823228	0.0562237	5.515168	8.108642	Multitasking_Type
12:44:04.524	0.10055954	5.4709177	7.970541	0.03618399	0.05939076	0.016823228	0.0562237	5.515168	8.108642	Multitasking_Type
12:44:04.546	0.10055954	5.4709177	7.970541	0.03618399	0.05939076	0.016823228	0.0562237	5.515168	8.108642	Multitasking_Type
12:44:04.567	0.10055954	5.4709177	7.970541	0.03618399	0.05939076	0.016823228	0.0562237	5.515168	8.108642	Multitasking_Type
12:44:04.588	0.10055954	5.4709177	7.970541	0.03618399	0.05939076	0.016823228	0.0562237	5.515168	8.108642	Multitasking_Type
12:44:04.610	0.10055954	5.4709177	7.970541	0.03618399	0.05939076	0.016823228	0.0562237	5.515168	8.108642	Multitasking_Type
12:44:04.631	0.10055954	5.4709177	7.970541	0.03618399	0.05939076	0.016823228	0.0562237	5.515168	8.108642	Multitasking_Type
12:44:04.654	0.038308397	5.463735	7.5252056	0.044736106	0.02396058	-0.0015027284	-0.01199702	5.647292	8.017373	Multitasking_Type
12:44:04.676	0.038308397	5.463735	7.5252056	0.044736106	0.02396058	-0.0015027284	-0.01199702	5.647292	8.017373	Multitasking_Type
12:44:04.699	0.038308397	5.463735	7.5252056	0.044736106	0.02396058	-0.0015027284	-0.01199702	5.647292	8.017373	Multitasking_Type
12:44:04.722	0.038308397	5.463735	7.5252056	0.044736106	0.02396058	-0.0015027284	-0.01199702	5.647292	8.017373	Multitasking_Type
12:44:04.744	0.038308397	5.463735	7.5252056	0.044736106	0.02396058	-0.0015027284	-0.01199702	5.647292	8.017373	Multitasking_Type
12:44:04.768	0.038308397	5.463735	7.5252056	0.044736106	0.02396058	-0.0015027284	-0.01199702	5.647292	8.017373	Multitasking_Type
12:44:04.789	0.038308397	5.463735	7.5252056	0.044736106	0.02396058	-0.0015027284	-0.01199702	5.647292	8.017373	Multitasking_Type
12:44:04.809	0.038308397	5.463735	7.5252056	0.044736106	0.02396058	-0.0015027284	-0.01199702	5.647292	8.017373	Multitasking_Type
12:44:04.831	-0.24421602	5.9018874	8.413482	-0.04078503	-0.0023066273	-0.014330898	-0.017094197	5.6177754	8.038074	Multitasking_Type
12:44:04.857	-0.24421602	5.9018874	8.413482	-0.04078503	-0.0023066273	-0.014330898	-0.017094197	5.6177754	8.038074	Multitasking_Type
12:44:04.878	-0.24421602	5.9018874	8.413482	-0.04078503	-0.0023066273	-0.014330898	-0.017094197	5.6177754	8.038074	Multitasking_Type
12:44:04.900	-0.24421602	5.9018874	8.413482	-0.04078503	-0.0023066273	-0.014330898	-0.017094197	5.6177754	8.038074	Multitasking_Type
12:44:04.921	-0.24421602	5.9018874	8.413482	-0.04078503	-0.0023066273	-0.014330898	-0.017094197	5.6177754	8.038074	Multitasking_Type
12:44:04.943	-0.24421602	5.9018874	8.413482	-0.04078503	-0.0023066273	-0.014330898	-0.017094197	5.6177754	8.038074	Multitasking_Type
12:44:04.967	-0.24421602	5.9018874	8.413482	-0.04078503	-0.0023066273	-0.014330898	-0.017094197	5.6177754	8.038074	Multitasking_Type
12:44:04.992	-0.24421602	5.9018874	8.413482	-0.04078503	-0.0023066273	-0.014330898	-0.017094197	5.6177754	8.038074	Multitasking_Type
12:44:05.013	-0.30167863	5.954561	7.4797144	0.16996348	0.008078082	-0.116956264	0.0663954	5.576816	8.066291	Multitasking_Type
12:44:05.034	-0.30167863	5.954561	7.4797144	0.16996348	0.008078082	-0.116956264	0.0663954	5.576816	8.066291	Multitasking_Type
12:44:05.055	-0.30167863	5.954561	7.4797144	0.16996348	0.008078082	-0.116956264	0.0663954	5.576816	8.066291	Multitasking_Type
12:44:05.078	-0.30167863	5.954561	7.4797144	0.16996348	0.008078082	-0.116956264	0.0663954	5.576816	8.066291	Multitasking_Type
12:44:05.100	-0.30167863	5.954561	7.4797144	0.16996348	0.008078082	-0.116956264	0.0663954	5.576816	8.066291	Multitasking_Type
12:44:05.122	-0.30167863	5.954561	7.4797144	0.16996348	0.008078082	-0.116956264	0.0663954	5.576816	8.066291	Multitasking_Type
12:44:05.145	-0.30167863	5.954561	7.4797144	0.16996348	0.008078082	-0.116956264	0.0663954	5.576816	8.066291	Multitasking_Type
12:44:05.167	-0.30167863	5.954561	7.4797144	0.16996348	0.008078082	-0.116956264	0.0663954	5.576816	8.066291	Multitasking_Type
12:44:05.190	-0.30167863	5.954561	7.4797144	0.16996348	0.008078082	-0.116956264	0.0663954	5.576816	8.066291	Multitasking_Type
12:44:05.218	0.071828246	5.3799353	8.059129	-0.13669087	-0.025519507	0.03331659	0.028871143	5.594001	8.054605	Multitasking_Type
12:44:05.239	0.071828246	5.3799353	8.059129	-0.13669087	-0.025519507	0.03331659	0.028871143	5.594001	8.054605	Multitasking_Type
12:44:05.261	0.071828246	5.3799353	8.059129	-0.13669087	-0.025519507	0.03331659	0.028871143	5.594001	8.054605	Multitasking_Type
12:44:05.286	0.071828246	5.3799353	8.059129	-0.13669087	-0.025519507	0.03331659	0.028871143	5.594001	8.054605	Multitasking_Type
12:44:05.320	0.071828246	5.3799353	8.059129	-0.13669087	-0.025519507	0.03331659	0.028871143	5.594001	8.054605	Multitasking_Type
12:44:05.342	0.071828246	5.3799353	8.059129	-0.13669087	-0.025519507	0.03331659	0.028871143	5.594001	8.054605	Multitasking_Type
12:44:05.363	0.071828246	5.3799353	8.059129	-0.13669087	-0.025519507	0.03331659	0.028871143	5.594001	8.054605	Multitasking_Type
12:44:05.386	0.11971374	5.4350038	7.6281595	-0.12019751	-0.051786713	0.027818805	0.04321385	5.621359	8.035469	Multitasking_Type
12:44:05.407	0.11971374	5.4350038	7.6281595	-0.12019751	-0.051786713	0.027818805	0.04321385	5.621359	8.035469	Multitasking_Type
12:44:05.430	0.11971374	5.4350038	7.6281595	-0.12019751	-0.051786713	0.027818805	0.04321385	5.621359	8.035469	Multitasking_Type
12:44:05.453	0.11971374	5.4350038	7.6281595	-0.12019751	-0.051786713	0.027818805	0.04321385	5.621359	8.035469	Multitasking_Type
12:44:05.476	0.11971374	5.4350038	7.6281595	-0.12019751	-0.051786713	0.027818805	0.04321385	5.621359	8.035469	Multitasking_Type
12:44:05.497	0.11971374	5.4350038	7.6281595	-0.12019751	-0.051786713	0.027818805	0.04321385	5.621359	8.035469	Multitasking_Type
12:44:05.519	0.11971374	5.4350038	7.6281595	-0.12019751	-0.051786713	0.027818805	0.04321385	5.621359	8.035469	Multitasking_Type
12:44:05.540	0.11971374	5.4350038	7.6281595	-0.12019751	-0.051786713	0.027818805	0.04321385	5.621359	8.035469	Multitasking_Type
12:44:05.562	0.031125572	5.3871183	7.5036573	-0.1415778	0.008078082	0.04492303	0.049077336	5.521145	8.104621	Multitasking_Type
12:44:05.583	0.031125572	5.3871183	7.5036573	-0.1415778	0.008078082	0.04492303	0.049077336	5.521145	8.104621	Multitasking_Type
12:44:05.603	0.031125572	5.3871183	7.5036573	-0.1415778	0.008078082	0.04492303	0.049077336	5.521145	8.104621	Multitasking_Type
12:44:05.624	0.031125572	5.3871183	7.5036573	-0.1415778	0.008078082	0.04492303	0.049077336	5.521145	8.104621	Multitasking_Type
12:44:05.654	0.031125572	5.3871183	7.5036573	-0.1415778	0.008078082	0.04492303	0.049077336	5.521145	8.104621	Multitasking_Type
12:44:05.675	0.031125572	5.3871183	7.5036573	-0.1415778	0.008078082	0.04492303	0.049077336	5.521145	8.104621	Multitasking_Type
12:44:05.696	0.031125572	5.3871183	7.5036573	-0.1415778	0.008078082	0.04492303	0.049077336	5.521145	8.104621	Multitasking_Type
12:44:05.719	0.031125572	5.3871183	7.5036573	-0.1415778	0.008078082	0.04492303	0.049077336	5.521145	8.104621	Multitasking_Type
12:44:05.743	-0.29928434	5.047131	8.049552	0.02213409	0.045951728	-0.0057787853	-0.04951076	5.3435817	8.222774	Multitasking_Type
12:44:05.764	-0.29928434	5.047131	8.049552	0.02213409	0.045951728	-0.0057787853	-0.04951076	5.3435817	8.222774	Multitasking_Type
12:44:05.788	-0.29928434	5.047131	8.049552	0.02213409	0.045951728	-0.0057787853	-0.04951076	5.3435817	8.222774	Multitasking_Type
12:44:05.810	-0.29928434	5.047131	8.049552	0.02213409	0.045951728	-0.0057787853	-0.04951076	5.3435817	8.222774	Multitasking_Type
12:44:05.832	-0.29928434	5.047131	8.049552	0.02213409	0.045951728	-0.0057787853	-0.04951076	5.3435817	8.222774	Multitasking_Type
12:44:05.855	-0.29928434	5.047131	8.049552	0.02213409	0.045951728	-0.0057787853	-0.04951076	5.3435817	8.222774	Multitasking_Type
12:44:05.877	-0.29928434	5.047131	8.049552	0.02213409	0.045951728	-0.0057787853	-0.04951076	5.3435817	8.222774	Multitasking_Type
12:44:05.900	-0.29928434	5.047131	8.049552	0.02213409	0.045951728	-0.0057787853	-0.04951076	5.3435817	8.222774	Multitasking_Type
12:44:05.923	0.023942748	5.1237483	7.580274	0.11498561	0.05939076	0.048588224	-0.085718386	5.371108	8.204522	Multitasking_Type
12:44:05.944	0.023942748	5.1237483	7.580274	0.11498561	0.05939076	0.048588224	-0.085718386	5.371108	8.204522	Multitasking_Type
12:44:05.966	0.023942748	5.1237483	7.580274	0.11498561	0.05939076	0.048588224	-0.085718386	5.371108	8.204522	Multitasking_Type
12:44:05.987	0.023942748	5.1237483	7.580274	0.11498561	0.05939076	0.048588224	-0.085718386	5.371108	8.204522	Multitasking_Type
12:44:06.007	0.023942748	5.1237483	7.580274	0.11498561	0.05939076	0.048588224	-0.085718386	5.371108	8.204522	Multitasking_Type
12:44:06.031	0.023942748	5.1237483	7.580274	0.11498561	0.05939076	0.048588224	-0.085718386	5.371108	8.204522	Multitasking_Type
12:44:06.052	0.023942748	5.1237483	7.580274	0.11498561	0.05939076	0.048588224	-0.085718386	5.371108	8.204522	Multitasking_Type
12:44:06.085	0.023942748	5.1237483	7.580274	0.11498561	0.05939076	0.048588224	-0.085718386	5.371108	8.204522	Multitasking_Type
12:44:06.107	0.08619389	5.095017	7.6449194	-0.07621521	-0.03284989	0.01804496	-0.061159547	5.3606534	8.211576	Multitasking_Type
12:44:06.128	0.08619389	5.095017	7.6449194	-0.07621521	-0.03284989	0.01804496	-0.061159547	5.3606534	8.211576	Multitasking_Type
12:44:06.151	0.08619389	5.095017	7.6449194	-0.07621521	-0.03284989	0.01804496	-0.061159547	5.3606534	8.211576	Multitasking_Type
12:44:06.174	0.08619389	5.095017	7.6449194	-0.07621521	-0.03284989	0.01804496	-0.061159547	5.3606534	8.211576	Multitasking_Type
12:44:06.195	0.08619389	5.095017	7.6449194	-0.07621521	-0.03284989	0.01804496	-0.061159547	5.3606534	8.211576	Multitasking_Type
12:44:06.221	0.08619389	5.095017	7.6449194	-0.07621521	-0.03284989	0.01804496	-0.061159547	5.3606534	8.211576	Multitasking_Type
12:44:06.254	0.08619389	5.095017	7.6449194	-0.07621521	-0.03284989	0.01804496	-0.061159547	5.3606534	8.211576	Multitasking_Type
12:44:06.274	-0.17957062	5.152479	8.480521	0.04046005	-0.03407162	0.002162463	-0.037058543	5.240742	8.288762	Multitasking_Type
12:44:06.295	-0.17957062	5.152479	8.480521	0.04046005	-0.03407162	0.002162463	-0.037058543	5.240742	8.288762	Multitasking_Type
12:44:06.316	-0.17957062	5.152479	8.480521	0.04046005	-0.03407162	0.002162463	-0.037058543	5.240742	8.288762	Multitasking_Type
12:44:06.338	-0.17957062	5.152479	8.480521	0.04046005	-0.03407162	0.002162463	-0.037058543	5.240742	8.288762	Multitasking_Type
12:44:06.362	-0.17957062	5.152479	8.480521	0.04046005	-0.03407162	0.002162463	-0.037058543	5.240742	8.288762	Multitasking_Type
12:44:06.385	-0.17957062	5.152479	8.480521	0.04046005	-0.03407162	0.002162463	-0.037058543	5.240742	8.288762	Multitasking_Type
12:44:06.408	-0.17957062	5.152479	8.480521	0.04046005	-0.03407162	0.002162463	-0.037058543	5.240742	8.288762	Multitasking_Type
12:44:06.431	-0.17957062	5.152479	8.480521	0.04046005	-0.03407162	0.002162463	-0.037058543	5.240742	8.288762	Multitasking_Type
12:44:06.452	0.057462595	5.7390766	6.7829804	0.20356107	-0.16113159	-0.05892406	0.06871859	5.3751802	8.202017	Multitasking_Type
12:44:06.473	0.057462595	5.7390766	6.7829804	0.20356107	-0.16113159	-0.05892406	0.06871859	5.3751802	8.202017	Multitasking_Type
12:44:06.501	0.057462595	5.7390766	6.7829804	0.20356107	-0.16113159	-0.05892406	0.06871859	5.3751802	8.202017	Multitasking_Type
12:44:06.523	0.057462595	5.7390766	6.7829804	0.20356107	-0.16113159	-0.05892406	0.06871859	5.3751802	8.202017	Multitasking_Type
12:44:06.544	0.057462595	5.7390766	6.7829804	0.20356107	-0.16113159	-0.05892406	0.06871859	5.3751802	8.202017	Multitasking_Type
12:44:06.565	0.057462595	5.7390766	6.7829804	0.20356107	-0.16113159	-0.05892406	0.06871859	5.3751802	8.202017	Multitasking_Type
12:44:06.587	0.057462595	5.7390766	6.7829804	0.20356107	-0.16113159	-0.05892406	0.06871859	5.3751802	8.202017	Multitasking_Type
12:44:06.610	0.057462595	5.7390766	6.7829804	0.20356107	-0.16113159	-0.05892406	0.06871859	5.3751802	8.202017	Multitasking_Type
12:44:06.633	0.026337024	5.31529	8.05434	-0.031011185	-0.029184697	-0.007000516	0.059820555	5.4194083	8.172928	Multitasking_Type
12:44:06.655	0.026337024	5.31529	8.05434	-0.031011185	-0.029184697	-0.007000516	0.059820555	5.4194083	8.172928	Multitasking_Type
12:44:06.678	0.026337024	5.31529	8.05434	-0.031011185	-0.029184697	-0.007000516	0.059820555	5.4194083	8.172928	Multitasking_Type
12:44:06.701	0.026337024	5.31529	8.05434	-0.031011185	-0.029184697	-0.007000516	0.059820555	5.4194083	8.172928	Multitasking_Type
12:44:06.723	0.026337024	5.31529	8.05434	-0.031011185	-0.029184697	-0.007000516	0.059820555	5.4194083	8.172928	Multitasking_Type
12:44:06.743	0.026337024	5.31529	8.05434	-0.031011185	-0.029184697	-0.007000516	0.059820555	5.4194083	8.172928	Multitasking_Type
12:44:06.772	0.026337024	5.31529	8.05434	-0.031011185	-0.029184697	-0.007000516	0.059820555	5.4194083	8.172928	Multitasking_Type
12:44:06.800	0.026337024	5.31529	8.05434	-0.031011185	-0.029184697	-0.007000516	0.059820555	5.4194083	8.172928	Multitasking_Type
12:44:06.822	0.16041641	5.2147307	7.798153	-0.01635042	-0.089660354	0.010714577	0.103632666	5.4209986	8.171436	Multitasking_Type
12:44:06.844	0.16041641	5.2147307	7.798153	-0.01635042	-0.089660354	0.010714577	0.103632666	5.4209986	8.171436	Multitasking_Type
12:44:06.866	0.16041641	5.2147307	7.798153	-0.01635042	-0.089660354	0.010714577	0.103632666	5.4209986	8.171436	Multitasking_Type
12:44:06.888	0.16041641	5.2147307	7.798153	-0.01635042	-0.089660354	0.010714577	0.103632666	5.4209986	8.171436	Multitasking_Type
12:44:06.911	0.16041641	5.2147307	7.798153	-0.01635042	-0.089660354	0.010714577	0.103632666	5.4209986	8.171436	Multitasking_Type
12:44:06.932	0.16041641	5.2147307	7.798153	-0.01635042	-0.089660354	0.010714577	0.103632666	5.4209986	8.171436	Multitasking_Type
12:44:06.953	0.16041641	5.2147307	7.798153	-0.01635042	-0.089660354	0.010714577	0.103632666	5.4209986	8.171436	Multitasking_Type
12:44:06.974	0.16041641	5.2147307	7.798153	-0.01635042	-0.089660354	0.010714577	0.103632666	5.4209986	8.171436	Multitasking_Type
12:44:06.995	0.12929083	5.157268	7.613794	0.11070955	0.0288475	0.021710152	0.12981209	5.4027133	8.183163	Multitasking_Type
12:44:07.017	0.12929083	5.157268	7.613794	0.11070955	0.0288475	0.021710152	0.12981209	5.4027133	8.183163	Multitasking_Type
12:44:07.039	0.12929083	5.157268	7.613794	0.11070955	0.0288475	0.021710152	0.12981209	5.4027133	8.183163	Multitasking_Type
12:44:07.060	0.12929083	5.157268	7.613794	0.11070955	0.0288475	0.021710152	0.12981209	5.4027133	8.183163	Multitasking_Type
12:44:07.082	0.12929083	5.157268	7.613794	0.11070955	0.0288475	0.021710152	0.12981209	5.4027133	8.183163	Multitasking_Type
12:44:07.103	0.12929083	5.157268	7.613794	0.11070955	0.0288475	0.021710152	0.12981209	5.4027133	8.183163	Multitasking_Type
12:44:07.132	0.12929083	5.157268	7.613794	0.11070955	0.0288475	0.021710152	0.12981209	5.4027133	8.183163	Multitasking_Type
12:44:07.156	0.12929083	5.157268	7.613794	0.11070955	0.0288475	0.021710152	0.12981209	5.4027133	8.183163	Multitasking_Type
12:44:07.176	0.31125572	5.097411	8.253065	-0.0676631	-0.021854315	0.02048842	0.099150985	5.382103	8.197163	Multitasking_Type
12:44:07.197	0.31125572	5.097411	8.253065	-0.0676631	-0.021854315	0.02048842	0.099150985	5.382103	8.197163	Multitasking_Type
12:44:07.219	0.31125572	5.097411	8.253065	-0.0676631	-0.021854315	0.02048842	0.099150985	5.382103	8.197163	Multitasking_Type
12:44:07.239	0.31125572	5.097411	8.253065	-0.0676631	-0.021854315	0.02048842	0.099150985	5.382103	8.197163	Multitasking_Type
12:44:07.260	0.31125572	5.097411	8.253065	-0.0676631	-0.021854315	0.02048842	0.099150985	5.382103	8.197163	Multitasking_Type
12:44:07.282	0.31125572	5.097411	8.253065	-0.0676631	-0.021854315	0.02048842	0.099150985	5.382103	8.197163	Multitasking_Type
12:44:07.305	0.31125572	5.097411	8.253065	-0.0676631	-0.021854315	0.02048842	0.099150985	5.382103	8.197163	Multitasking_Type
12:44:07.328	0.31125572	5.097411	8.253065	-0.0676631	-0.021854315	0.02048842	0.099150985	5.382103	8.197163	Multitasking_Type
12:44:07.350	0.31125572	5.097411	8.253065	-0.0676631	-0.021854315	0.02048842	0.099150985	5.382103	8.197163	Multitasking_Type
12:44:07.376	0.14126222	5.190788	8.1549	-0.023069937	-0.010247875	0.028429668	0.10677198	5.3468375	8.220115	Multitasking_Type
12:44:07.397	0.14126222	5.190788	8.1549	-0.023069937	-0.010247875	0.028429668	0.10677198	5.3468375	8.220115	Multitasking_Type
12:44:07.418	0.14126222	5.190788	8.1549	-0.023069937	-0.010247875	0.028429668	0.10677198	5.3468375	8.220115	Multitasking_Type
12:44:07.441	0.14126222	5.190788	8.1549	-0.023069937	-0.010247875	0.028429668	0.10677198	5.3468375	8.220115	Multitasking_Type
12:44:07.462	0.14126222	5.190788	8.1549	-0.023069937	-0.010247875	0.028429668	0.10677198	5.3468375	8.220115	Multitasking_Type
12:44:07.486	0.14126222	5.190788	8.1549	-0.023069937	-0.010247875	0.028429668	0.10677198	5.3468375	8.220115	Multitasking_Type
12:44:07.508	0.14126222	5.190788	8.1549	-0.023069937	-0.010247875	0.028429668	0.10677198	5.3468375	8.220115	Multitasking_Type
12:44:07.531	0.14126222	5.190788	8.1549	-0.023069937	-0.010247875	0.028429668	0.10677198	5.3468375	8.220115	Multitasking_Type
12:44:07.560	0.35674694	4.929812	7.929838	-0.003522249	0.05206038	0.032705728	0.116437934	5.3088126	8.24459	Multitasking_Type
12:44:07.583	0.35674694	4.929812	7.929838	-0.003522249	0.05206038	0.032705728	0.116437934	5.3088126	8.24459	Multitasking_Type
12:44:07.604	0.35674694	4.929812	7.929838	-0.003522249	0.05206038	0.032705728	0.116437934	5.3088126	8.24459	Multitasking_Type
12:44:07.625	0.35674694	4.929812	7.929838	-0.003522249	0.05206038	0.032705728	0.116437934	5.3088126	8.24459	Multitasking_Type
12:44:07.645	0.35674694	4.929812	7.929838	-0.003522249	0.05206038	0.032705728	0.116437934	5.3088126	8.24459	Multitasking_Type
12:44:07.667	0.35674694	4.929812	7.929838	-0.003522249	0.05206038	0.032705728	0.116437934	5.3088126	8.24459	Multitasking_Type
12:44:07.688	0.35674694	4.929812	7.929838	-0.003522249	0.05206038	0.032705728	0.116437934	5.3088126	8.24459	Multitasking_Type
12:44:07.712	0.35674694	4.929812	7.929838	-0.003522249	0.05206038	0.032705728	0.116437934	5.3088126	8.24459	Multitasking_Type
12:44:07.735	0.15562786	5.073468	8.140534	0.027021013	0.0038020252	0.013158037	0.15861528	5.246714	8.283546	Multitasking_Type
12:44:07.761	0.15562786	5.073468	8.140534	0.027021013	0.0038020252	0.013158037	0.15861528	5.246714	8.283546	Multitasking_Type
12:44:07.782	0.15562786	5.073468	8.140534	0.027021013	0.0038020252	0.013158037	0.15861528	5.246714	8.283546	Multitasking_Type
12:44:07.803	0.15562786	5.073468	8.140534	0.027021013	0.0038020252	0.013158037	0.15861528	5.246714	8.283546	Multitasking_Type
12:44:07.824	0.15562786	5.073468	8.140534	0.027021013	0.0038020252	0.013158037	0.15861528	5.246714	8.283546	Multitasking_Type
12:44:07.845	0.15562786	5.073468	8.140534	0.027021013	0.0038020252	0.013158037	0.15861528	5.246714	8.283546	Multitasking_Type
12:44:07.866	0.15562786	5.073468	8.140534	0.027021013	0.0038020252	0.013158037	0.15861528	5.246714	8.283546	Multitasking_Type
12:44:07.888	0.15562786	5.073468	8.140534	0.027021013	0.0038020252	0.013158037	0.15861528	5.246714	8.283546	Multitasking_Type
12:44:07.910	0.14365649	5.073468	8.073495	0.01724717	0.018462792	0.010714577	0.1744548	5.2501955	8.281023	Multitasking_Type
12:44:07.939	0.14365649	5.073468	8.073495	0.01724717	0.018462792	0.010714577	0.1744548	5.2501955	8.281023	Multitasking_Type
12:44:07.961	0.14365649	5.073468	8.073495	0.01724717	0.018462792	0.010714577	0.1744548	5.2501955	8.281023	Multitasking_Type
12:44:07.982	0.14365649	5.073468	8.073495	0.01724717	0.018462792	0.010714577	0.1744548	5.2501955	8.281023	Multitasking_Type
12:44:08.003	0.14365649	5.073468	8.073495	0.01724717	0.018462792	0.010714577	0.1744548	5.2501955	8.281023	Multitasking_Type
12:44:08.024	0.14365649	5.073468	8.073495	0.01724717	0.018462792	0.010714577	0.1744548	5.2501955	8.281023	Multitasking_Type
12:44:08.045	0.14365649	5.073468	8.073495	0.01724717	0.018462792	0.010714577	0.1744548	5.2501955	8.281023	Multitasking_Type
12:44:08.069	0.14365649	5.073468	8.073495	0.01724717	0.018462792	0.010714577	0.1744548	5.2501955	8.281023	Multitasking_Type
12:44:08.094	0.083799616	5.025583	8.080677	-0.027345993	0.009299812	0.0046059242	0.1644279	5.2835193	8.260006	Multitasking_Type
12:44:08.115	0.083799616	5.025583	8.080677	-0.027345993	0.009299812	0.0046059242	0.1644279	5.2835193	8.260006	Multitasking_Type
12:44:08.138	0.083799616	5.025583	8.080677	-0.027345993	0.009299812	0.0046059242	0.1644279	5.2835193	8.260006	Multitasking_Type
12:44:08.166	0.083799616	5.025583	8.080677	-0.027345993	0.009299812	0.0046059242	0.1644279	5.2835193	8.260006	Multitasking_Type
12:44:08.188	0.083799616	5.025583	8.080677	-0.027345993	0.009299812	0.0046059242	0.1644279	5.2835193	8.260006	Multitasking_Type
12:44:08.209	0.083799616	5.025583	8.080677	-0.027345993	0.009299812	0.0046059242	0.1644279	5.2835193	8.260006	Multitasking_Type
12:44:08.230	0.083799616	5.025583	8.080677	-0.027345993	0.009299812	0.0046059242	0.1644279	5.2835193	8.260006	Multitasking_Type
12:44:08.251	0.083799616	5.025583	8.080677	-0.027345993	0.009299812	0.0046059242	0.1644279	5.2835193	8.260006	Multitasking_Type
12:44:08.273	0.10774237	5.078257	7.7478733	-0.033454645	-0.03529335	0.018655825	0.1591092	5.3061943	8.2455635	Multitasking_Type
12:44:08.295	0.10774237	5.078257	7.7478733	-0.033454645	-0.03529335	0.018655825	0.1591092	5.3061943	8.2455635	Multitasking_Type
12:44:08.317	0.10774237	5.078257	7.7478733	-0.033454645	-0.03529335	0.018655825	0.1591092	5.3061943	8.2455635	Multitasking_Type
12:44:08.349	0.10774237	5.078257	7.7478733	-0.033454645	-0.03529335	0.018655825	0.1591092	5.3061943	8.2455635	Multitasking_Type
12:44:08.370	0.10774237	5.078257	7.7478733	-0.033454645	-0.03529335	0.018655825	0.1591092	5.3061943	8.2455635	Multitasking_Type
12:44:08.391	0.10774237	5.078257	7.7478733	-0.033454645	-0.03529335	0.018655825	0.1591092	5.3061943	8.2455635	Multitasking_Type
12:44:08.412	0.10774237	5.078257	7.7478733	-0.033454645	-0.03529335	0.018655825	0.1591092	5.3061943	8.2455635	Multitasking_Type
12:44:08.433	0.16281068	4.9872746	7.7670274	-0.033454645	-0.03529335	0.018655825	0.1591092	5.3061943	8.2455635	Multitasking_Type
12:44:08.454	0.16281068	4.9872746	7.7670274	-0.00046792277	-0.02124345	-0.000280998	0.17219621	5.263328	8.272729	Multitasking_Type
12:44:08.476	0.16281068	4.9872746	7.7670274	-0.00046792277	-0.02124345	-0.000280998	0.17219621	5.263328	8.272729	Multitasking_Type
12:44:08.500	0.16281068	4.9872746	7.7670274	-0.00046792277	-0.02124345	-0.000280998	0.17219621	5.263328	8.272729	Multitasking_Type
12:44:08.523	0.16281068	4.9872746	7.7670274	-0.00046792277	-0.02124345	-0.000280998	0.17219621	5.263328	8.272729	Multitasking_Type
12:44:08.545	0.16281068	4.9872746	7.7670274	-0.00046792277	-0.02124345	-0.000280998	0.17219621	5.263328	8.272729	Multitasking_Type
12:44:08.567	0.16281068	4.9872746	7.7670274	-0.00046792277	-0.02124345	-0.000280998	0.17219621	5.263328	8.272729	Multitasking_Type
12:44:08.590	0.16281068	4.9872746	7.7670274	-0.00046792277	-0.02124345	-0.000280998	0.17219621	5.263328	8.272729	Multitasking_Type
12:44:08.612	0.16281068	4.9872746	7.7670274	-0.00046792277	-0.02124345	-0.000280998	0.17219621	5.263328	8.272729	Multitasking_Type
12:44:08.635	0.12210801	5.0662856	7.972935	0.00808419	-0.02002172	-0.0063896505	0.1744757	5.2238884	8.297643	Multitasking_Type
12:44:08.657	0.12210801	5.0662856	7.972935	0.00808419	-0.02002172	-0.0063896505	0.1744757	5.2238884	8.297643	Multitasking_Type
12:44:08.678	0.12210801	5.0662856	7.972935	0.00808419	-0.02002172	-0.0063896505	0.1744757	5.2238884	8.297643	Multitasking_Type
12:44:08.700	0.12210801	5.0662856	7.972935	0.00808419	-0.02002172	-0.0063896505	0.1744757	5.2238884	8.297643	Multitasking_Type
12:44:08.723	0.12210801	5.0662856	7.972935	0.00808419	-0.02002172	-0.0063896505	0.1744757	5.2238884	8.297643	Multitasking_Type
12:44:08.746	0.12210801	5.0662856	7.972935	0.00808419	-0.02002172	-0.0063896505	0.1744757	5.2238884	8.297643	Multitasking_Type
12:44:08.769	0.12210801	5.0662856	7.972935	0.00808419	-0.02002172	-0.0063896505	0.1744757	5.2238884	8.297643	Multitasking_Type
12:44:08.793	0.12210801	5.0662856	7.972935	0.00808419	-0.02002172	-0.0063896505	0.1744757	5.2238884	8.297643	Multitasking_Type
12:44:08.816	0.2657645	5.06868	7.8723755	0.016025439	-0.0010848967	0.022321016	0.16341434	5.242953	8.285837	Multitasking_Type
12:44:08.849	0.2657645	5.06868	7.8723755	0.016025439	-0.0010848967	0.022321016	0.16341434	5.242953	8.285837	Multitasking_Type
12:44:08.874	0.2657645	5.06868	7.8723755	0.016025439	-0.0010848967	0.022321016	0.16341434	5.242953	8.285837	Multitasking_Type
12:44:08.895	0.2657645	5.06868	7.8723755	0.016025439	-0.0010848967	0.022321016	0.16341434	5.242953	8.285837	Multitasking_Type
12:44:08.916	0.2657645	5.06868	7.8723755	0.016025439	-0.0010848967	0.022321016	0.16341434	5.242953	8.285837	Multitasking_Type
12:44:08.937	0.2657645	5.06868	7.8723755	0.016025439	-0.0010848967	0.022321016	0.16341434	5.242953	8.285837	Multitasking_Type
12:44:08.958	0.2657645	5.06868	7.8723755	0.016025439	-0.0010848967	0.022321016	0.16341434	5.242953	8.285837	Multitasking_Type
12:44:08.979	0.10774237	4.992063	7.616188	0.0484013	-0.0029174923	0.011325441	0.1549645	5.21083	8.306237	Multitasking_Type
12:44:09.001	0.10774237	4.992063	7.616188	0.0484013	-0.0029174923	0.011325441	0.1549645	5.21083	8.306237	Multitasking_Type
12:44:09.024	0.10774237	4.992063	7.616188	0.0484013	-0.0029174923	0.011325441	0.1549645	5.21083	8.306237	Multitasking_Type
12:44:09.047	0.10774237	4.992063	7.616188	0.0484013	-0.0029174923	0.011325441	0.1549645	5.21083	8.306237	Multitasking_Type
12:44:09.069	0.10774237	4.992063	7.616188	0.0484013	-0.0029174923	0.011325441	0.1549645	5.21083	8.306237	Multitasking_Type
12:44:09.092	0.10774237	4.992063	7.616188	0.0484013	-0.0029174923	0.011325441	0.1549645	5.21083	8.306237	Multitasking_Type
12:44:09.115	0.10774237	4.992063	7.616188	0.0484013	-0.0029174923	0.011325441	0.1549645	5.21083	8.306237	Multitasking_Type
12:44:09.137	0.10774237	4.992063	7.616188	0.0484013	-0.0029174923	0.011325441	0.1549645	5.21083	8.306237	Multitasking_Type
12:44:09.159	0.052674048	4.9944572	8.020821	0.05695341	0.03251269	0.025375342	0.14727555	5.1900773	8.319363	Multitasking_Type
12:44:09.181	0.052674048	4.9944572	8.020821	0.05695341	0.03251269	0.025375342	0.14727555	5.1900773	8.319363	Multitasking_Type
12:44:09.203	0.052674048	4.9944572	8.020821	0.05695341	0.03251269	0.025375342	0.14727555	5.1900773	8.319363	Multitasking_Type
12:44:09.226	0.052674048	4.9944572	8.020821	0.05695341	0.03251269	0.025375342	0.14727555	5.1900773	8.319363	Multitasking_Type
12:44:09.249	0.052674048	4.9944572	8.020821	0.05695341	0.03251269	0.025375342	0.14727555	5.1900773	8.319363	Multitasking_Type
12:44:09.271	0.052674048	4.9944572	8.020821	0.05695341	0.03251269	0.025375342	0.14727555	5.1900773	8.319363	Multitasking_Type
12:44:09.296	0.052674048	4.9944572	8.020821	0.05695341	0.03251269	0.025375342	0.14727555	5.1900773	8.319363	Multitasking_Type
12:44:09.319	0.052674048	4.9944572	8.020821	0.05695341	0.03251269	0.025375342	0.14727555	5.1900773	8.319363	Multitasking_Type
12:44:09.341	0.04070267	5.097411	8.356019	0.056342546	0.014186734	0.018655825	0.13227905	5.223012	8.298976	Multitasking_Type
12:44:09.364	0.04070267	5.097411	8.356019	0.056342546	0.014186734	0.018655825	0.13227905	5.223012	8.298976	Multitasking_Type
12:44:09.387	0.04070267	5.097411	8.356019	0.056342546	0.014186734	0.018655825	0.13227905	5.223012	8.298976	Multitasking_Type
12:44:09.412	0.04070267	5.097411	8.356019	0.056342546	0.014186734	0.018655825	0.13227905	5.223012	8.298976	Multitasking_Type
12:44:09.435	0.04070267	5.097411	8.356019	0.056342546	0.014186734	0.018655825	0.13227905	5.223012	8.298976	Multitasking_Type
12:44:09.457	0.04070267	5.097411	8.356019	0.056342546	0.014186734	0.018655825	0.13227905	5.223012	8.298976	Multitasking_Type
12:44:09.480	0.04070267	5.097411	8.356019	0.056342546	0.014186734	0.018655825	0.13227905	5.223012	8.298976	Multitasking_Type
12:44:09.503	0.04070267	5.097411	8.356019	0.056342546	0.014186734	0.018655825	0.13227905	5.223012	8.298976	Multitasking_Type
12:44:09.526	0.057462595	5.078257	8.140534	-0.025513398	0.019073656	0.0039950586	0.1107894	5.2462606	8.284615	Multitasking_Type
12:44:09.549	0.057462595	5.078257	8.140534	-0.025513398	0.019073656	0.0039950586	0.1107894	5.2462606	8.284615	Multitasking_Type
12:44:09.572	0.057462595	5.078257	8.140534	-0.025513398	0.019073656	0.0039950586	0.1107894	5.2462606	8.284615	Multitasking_Type
12:44:09.595	0.057462595	5.078257	8.140534	-0.025513398	0.019073656	0.0039950586	0.1107894	5.2462606	8.284615	Multitasking_Type
12:44:09.617	0.057462595	5.078257	8.140534	-0.025513398	0.019073656	0.0039950586	0.1107894	5.2462606	8.284615	Multitasking_Type
12:44:09.641	0.057462595	5.078257	8.140534	-0.025513398	0.019073656	0.0039950586	0.1107894	5.2462606	8.284615	Multitasking_Type
12:44:09.663	0.057462595	5.078257	8.140534	-0.025513398	0.019073656	0.0039950586	0.1107894	5.2462606	8.284615	Multitasking_Type
12:44:09.686	0.057462595	5.078257	8.140534	-0.025513398	0.019073656	0.0039950586	0.1107894	5.2462606	8.284615	Multitasking_Type
12:44:09.709	0.12450229	5.0184	8.174054	-0.016961284	-0.014523933	0.0052167894	0.09789339	5.233896	8.292594	Multitasking_Type
12:44:09.732	0.12450229	5.0184	8.174054	-0.016961284	-0.014523933	0.0052167894	0.09789339	5.233896	8.292594	Multitasking_Type
12:44:09.755	0.12450229	5.0184	8.174054	-0.016961284	-0.014523933	0.0052167894	0.09789339	5.233896	8.292594	Multitasking_Type
12:44:09.778	0.12450229	5.0184	8.174054	-0.016961284	-0.014523933	0.0052167894	0.09789339	5.233896	8.292594	Multitasking_Type
12:44:09.804	0.12450229	5.0184	8.174054	-0.016961284	-0.014523933	0.0052167894	0.09789339	5.233896	8.292594	Multitasking_Type
12:44:09.825	0.12450229	5.0184	8.174054	-0.016961284	-0.014523933	0.0052167894	0.09789339	5.233896	8.292594	Multitasking_Type
12:44:09.848	0.12450229	5.0184	8.174054	-0.016961284	-0.014523933	0.0052167894	0.09789339	5.233896	8.292594	Multitasking_Type
12:44:09.888	0.090982445	5.0662856	8.097438	-0.0023005186	0.0019694294	0.009492845	0.09803674	5.225585	8.297831	Multitasking_Type
12:44:09.912	0.090982445	5.0662856	8.097438	-0.0023005186	0.0019694294	0.009492845	0.09803674	5.225585	8.297831	Multitasking_Type
12:44:09.935	0.090982445	5.0662856	8.097438	-0.0023005186	0.0019694294	0.009492845	0.09803674	5.225585	8.297831	Multitasking_Type
12:44:09.958	0.090982445	5.0662856	8.097438	-0.0023005186	0.0019694294	0.009492845	0.09803674	5.225585	8.297831	Multitasking_Type
12:44:09.980	0.090982445	5.0662856	8.097438	-0.0023005186	0.0019694294	0.009492845	0.09803674	5.225585	8.297831	Multitasking_Type
12:44:10.004	0.090982445	5.0662856	8.097438	-0.0023005186	0.0019694294	0.009492845	0.09803674	5.225585	8.297831	Multitasking_Type
12:44:10.025	0.090982445	5.0662856	8.097438	-0.0023005186	0.0019694294	0.009492845	0.09803674	5.225585	8.297831	Multitasking_Type
12:44:10.048	0.090982445	5.0662856	8.097438	-0.0023005186	0.0019694294	0.009492845	0.09803674	5.225585	8.297831	Multitasking_Type
12:44:10.071	0.031125572	5.1812105	8.023215	0.043514375	-0.024297776	-0.013720034	0.12300401	5.2659297	8.271951	Multitasking_Type
12:44:10.092	0.031125572	5.1812105	8.023215	0.043514375	-0.024297776	-0.013720034	0.12300401	5.2659297	8.271951	Multitasking_Type
12:44:10.116	0.031125572	5.1812105	8.023215	0.043514375	-0.024297776	-0.013720034	0.12300401	5.2659297	8.271951	Multitasking_Type
12:44:10.138	0.031125572	5.1812105	8.023215	0.043514375	-0.024297776	-0.013720034	0.12300401	5.2659297	8.271951	Multitasking_Type
12:44:10.161	0.031125572	5.1812105	8.023215	0.043514375	-0.024297776	-0.013720034	0.12300401	5.2659297	8.271951	Multitasking_Type
12:44:10.183	0.031125572	5.1812105	8.023215	0.043514375	-0.024297776	-0.013720034	0.12300401	5.2659297	8.271951	Multitasking_Type
12:44:10.206	0.031125572	5.1812105	8.023215	0.043514375	-0.024297776	-0.013720034	0.12300401	5.2659297	8.271951	Multitasking_Type
12:44:10.229	0.031125572	5.1812105	8.023215	0.043514375	-0.024297776	-0.013720034	0.12300401	5.2659297	8.271951	Multitasking_Type
12:44:10.252	0.07901107	5.166845	7.944204	0.06978158	-0.00963701	-0.008222247	0.14563319	5.309959	8.243389	Multitasking_Type
12:44:10.275	0.07901107	5.166845	7.944204	0.06978158	-0.00963701	-0.008222247	0.14563319	5.309959	8.243389	Multitasking_Type
12:44:10.298	0.07901107	5.166845	7.944204	0.06978158	-0.00963701	-0.008222247	0.14563319	5.309959	8.243389	Multitasking_Type
12:44:10.320	0.07901107	5.166845	7.944204	0.06978158	-0.00963701	-0.008222247	0.14563319	5.309959	8.243389	Multitasking_Type
12:44:10.344	0.07901107	5.166845	7.944204	0.06978158	-0.00963701	-0.008222247	0.14563319	5.309959	8.243389	Multitasking_Type
12:44:10.366	0.07901107	5.166845	7.944204	0.06978158	-0.00963701	-0.008222247	0.14563319	5.309959	8.243389	Multitasking_Type
12:44:10.390	0.07901107	5.166845	7.944204	0.06978158	-0.00963701	-0.008222247	0.14563319	5.309959	8.243389	Multitasking_Type
12:44:10.414	0.07901107	5.166845	7.944204	0.06978158	-0.00963701	-0.008222247	0.14563319	5.309959	8.243389	Multitasking_Type
12:44:10.436	0.21069619	5.253039	7.970541	0.043514375	-0.02002172	0.032705728	0.18953781	5.3653398	8.206556	Multitasking_Type
12:44:10.460	0.21069619	5.253039	7.970541	0.043514375	-0.02002172	0.032705728	0.18953781	5.3653398	8.206556	Multitasking_Type
12:44:10.483	0.21069619	5.253039	7.970541	0.043514375	-0.02002172	0.032705728	0.18953781	5.3653398	8.206556	Multitasking_Type
12:44:10.505	0.21069619	5.253039	7.970541	0.043514375	-0.02002172	0.032705728	0.18953781	5.3653398	8.206556	Multitasking_Type
12:44:10.528	0.21069619	5.253039	7.970541	0.043514375	-0.02002172	0.032705728	0.18953781	5.3653398	8.206556	Multitasking_Type
12:44:10.551	0.21069619	5.253039	7.970541	0.043514375	-0.02002172	0.032705728	0.18953781	5.3653398	8.206556	Multitasking_Type
12:44:10.575	0.21069619	5.253039	7.970541	0.043514375	-0.02002172	0.032705728	0.18953781	5.3653398	8.206556	Multitasking_Type
12:44:10.598	0.18914771	5.253039	7.90829	0.011749382	0.041675672	0.021710152	0.1920663	5.3865285	8.192605	Multitasking_Type
12:44:10.621	0.18914771	5.253039	7.90829	0.011749382	0.041675672	0.021710152	0.1920663	5.3865285	8.192605	Multitasking_Type
12:44:10.643	0.18914771	5.253039	7.90829	0.011749382	0.041675672	0.021710152	0.1920663	5.3865285	8.192605	Multitasking_Type
12:44:10.664	0.18914771	5.253039	7.90829	0.011749382	0.041675672	0.021710152	0.1920663	5.3865285	8.192605	Multitasking_Type
12:44:10.690	0.18914771	5.253039	7.90829	0.011749382	0.041675672	0.021710152	0.1920663	5.3865285	8.192605	Multitasking_Type
12:44:10.711	0.18914771	5.253039	7.90829	0.011749382	0.041675672	0.021710152	0.1920663	5.3865285	8.192605	Multitasking_Type
12:44:10.732	0.18914771	5.253039	7.90829	0.011749382	0.041675672	0.021710152	0.1920663	5.3865285	8.192605	Multitasking_Type
12:44:10.752	0.18914771	5.253039	7.90829	0.011749382	0.041675672	0.021710152	0.1920663	5.3865285	8.192605	Multitasking_Type
12:44:10.774	0.18914771	5.253039	7.90829	0.011749382	0.041675672	0.021710152	0.1920663	5.3865285	8.192605	Multitasking_Type
12:44:10.797	0.023942748	5.1979704	7.884347	-0.055445794	-0.007193549	0.01926669	0.15400004	5.382688	8.1959305	Multitasking_Type
12:44:10.818	0.023942748	5.1979704	7.884347	-0.055445794	-0.007193549	0.01926669	0.15400004	5.382688	8.1959305	Multitasking_Type
12:44:10.841	0.023942748	5.1979704	7.884347	-0.055445794	-0.007193549	0.01926669	0.15400004	5.382688	8.1959305	Multitasking_Type
12:44:10.863	0.023942748	5.1979704	7.884347	-0.055445794	-0.007193549	0.01926669	0.15400004	5.382688	8.1959305	Multitasking_Type
12:44:10.884	0.023942748	5.1979704	7.884347	-0.055445794	-0.007193549	0.01926669	0.15400004	5.382688	8.1959305	Multitasking_Type
12:44:10.907	0.023942748	5.1979704	7.884347	-0.055445794	-0.007193549	0.01926669	0.15400004	5.382688	8.1959305	Multitasking_Type
12:44:10.929	0.023942748	5.1979704	7.884347	-0.055445794	-0.007193549	0.01926669	0.15400004	5.382688	8.1959305	Multitasking_Type
12:44:10.952	0.023942748	5.1979704	7.884347	-0.055445794	-0.007193549	0.01926669	0.15278569	5.39322	8.189028	Multitasking_Type
12:44:10.974	0.08140534	5.233885	7.802942	0.017858034	0.016019331	0.0064385193	0.15278569	5.39322	8.189028	Multitasking_Type
12:44:10.996	0.08140534	5.233885	7.802942	0.017858034	0.016019331	0.0064385193	0.15278569	5.39322	8.189028	Multitasking_Type
12:44:11.022	0.08140534	5.233885	7.802942	0.017858034	0.016019331	0.0064385193	0.15278569	5.39322	8.189028	Multitasking_Type
12:44:11.045	0.08140534	5.233885	7.802942	0.017858034	0.016019331	0.0064385193	0.15278569	5.39322	8.189028	Multitasking_Type
12:44:11.066	0.08140534	5.233885	7.802942	0.017858034	0.016019331	0.0064385193	0.15278569	5.39322	8.189028	Multitasking_Type
12:44:11.089	0.08140534	5.233885	7.802942	0.017858034	0.016019331	0.0064385193	0.15278569	5.39322	8.189028	Multitasking_Type
12:44:11.110	0.08140534	5.233885	7.802942	0.017858034	0.016019331	0.0064385193	0.15278569	5.39322	8.189028	Multitasking_Type
12:44:11.134	0.08140534	5.233885	7.802942	0.017858034	0.016019331	0.0064385193	0.13200653	5.4159513	8.174374	Multitasking_Type
12:44:11.156	0.18914771	5.2075477	8.004061	0.11620734	0.08077105	0.00766025	0.13200653	5.4159513	8.174374	Multitasking_Type
12:44:11.178	0.18914771	5.2075477	8.004061	0.11620734	0.08077105	0.00766025	0.13200653	5.4159513	8.174374	Multitasking_Type
12:44:11.201	0.18914771	5.2075477	8.004061	0.11620734	0.08077105	0.00766025	0.13200653	5.4159513	8.174374	Multitasking_Type
12:44:11.223	0.18914771	5.2075477	8.004061	0.11620734	0.08077105	0.00766025	0.13200653	5.4159513	8.174374	Multitasking_Type
12:44:11.247	0.18914771	5.2075477	8.004061	0.11620734	0.08077105	0.00766025	0.13200653	5.4159513	8.174374	Multitasking_Type
12:44:11.270	0.18914771	5.2075477	8.004061	0.11620734	0.08077105	0.00766025	0.13200653	5.4159513	8.174374	Multitasking_Type
12:44:11.291	0.18914771	5.2075477	8.004061	0.11620734	0.08077105	0.00766025	0.13200653	5.4159513	8.174374	Multitasking_Type
12:44:11.314	0.18914771	5.2075477	8.004061	0.11620734	0.08077105	0.00766025	0.03762553	5.53889	8.092567	Multitasking_Type
12:44:11.337	-0.021548472	5.2745876	7.6975937	-0.047504548	0.0056346213	0.011936307	0.03762553	5.53889	8.092567	Multitasking_Type
12:44:11.358	-0.021548472	5.2745876	7.6975937	-0.047504548	0.0056346213	0.011936307	0.03762553	5.53889	8.092567	Multitasking_Type
12:44:11.379	-0.021548472	5.2745876	7.6975937	-0.047504548	0.0056346213	0.011936307	0.03762553	5.53889	8.092567	Multitasking_Type
12:44:11.409	-0.021548472	5.2745876	7.6975937	-0.047504548	0.0056346213	0.011936307	0.03762553	5.53889	8.092567	Multitasking_Type
12:44:11.430	-0.021548472	5.2745876	7.6975937	-0.047504548	0.0056346213	0.011936307	0.03762553	5.53889	8.092567	Multitasking_Type
12:44:11.451	-0.021548472	5.2745876	7.6975937	-0.047504548	0.0056346213	0.011936307	0.03762553	5.53889	8.092567	Multitasking_Type
12:44:11.474	-0.021548472	5.2745876	7.6975937	-0.047504548	0.0056346213	0.011936307	0.03762553	5.53889	8.092567	Multitasking_Type
12:44:11.497	-0.40223816	5.140508	8.427847	-0.22099029	-0.02002172	-0.041819837	0.115436934	5.366896	8.206914	Multitasking_Type
12:44:11.520	-0.40223816	5.140508	8.427847	-0.22099029	-0.02002172	-0.041819837	0.115436934	5.366896	8.206914	Multitasking_Type
12:44:11.541	-0.40223816	5.140508	8.427847	-0.22099029	-0.02002172	-0.041819837	0.115436934	5.366896	8.206914	Multitasking_Type
12:44:11.564	-0.40223816	5.140508	8.427847	-0.22099029	-0.02002172	-0.041819837	0.115436934	5.366896	8.206914	Multitasking_Type
12:44:11.587	-0.40223816	5.140508	8.427847	-0.22099029	-0.02002172	-0.041819837	0.115436934	5.366896	8.206914	Multitasking_Type
12:44:11.609	-0.40223816	5.140508	8.427847	-0.22099029	-0.02002172	-0.041819837	0.115436934	5.366896	8.206914	Multitasking_Type
12:44:11.631	-0.40223816	5.140508	8.427847	-0.22099029	-0.02002172	-0.041819837	0.115436934	5.366896	8.206914	Multitasking_Type
12:44:11.653	-0.40223816	5.140508	8.427847	-0.22099029	-0.02002172	-0.041819837	0.115436934	5.366896	8.206914	Multitasking_Type
12:44:11.675	-0.18196489	5.3440213	7.778999	0.006251595	-0.10065593	-0.039376374	0.117090695	5.2436123	8.286202	Multitasking_Type
12:44:11.697	-0.18196489	5.3440213	7.778999	0.006251595	-0.10065593	-0.039376374	0.117090695	5.2436123	8.286202	Multitasking_Type
12:44:11.719	-0.18196489	5.3440213	7.778999	0.006251595	-0.10065593	-0.039376374	0.117090695	5.2436123	8.286202	Multitasking_Type
12:44:11.740	-0.18196489	5.3440213	7.778999	0.006251595	-0.10065593	-0.039376374	0.117090695	5.2436123	8.286202	Multitasking_Type
12:44:11.761	-0.18196489	5.3440213	7.778999	0.006251595	-0.10065593	-0.039376374	0.117090695	5.2436123	8.286202	Multitasking_Type
12:44:11.782	-0.18196489	5.3440213	7.778999	0.006251595	-0.10065593	-0.039376374	0.117090695	5.2436123	8.286202	Multitasking_Type
12:44:11.804	-0.18196489	5.3440213	7.778999	0.006251595	-0.10065593	-0.039376374	0.117090695	5.2436123	8.286202	Multitasking_Type
12:44:11.826	-0.18196489	5.3440213	7.778999	0.006251595	-0.10065593	-0.039376374	0.117090695	5.2436123	8.286202	Multitasking_Type
12:44:11.849	-0.18196489	5.3440213	7.778999	0.006251595	-0.10065593	-0.039376374	0.117090695	5.2436123	8.286202	Multitasking_Type
12:44:11.871	0.2083019	5.0662856	8.245882	-0.033454645	-0.022465179	0.061416395	0.15096915	5.2369137	8.289891	Multitasking_Type
12:44:11.893	0.2083019	5.0662856	8.245882	-0.033454645	-0.022465179	0.061416395	0.15096915	5.2369137	8.289891	Multitasking_Type
12:44:11.931	0.2083019	5.0662856	8.245882	-0.033454645	-0.022465179	0.061416395	0.15096915	5.2369137	8.289891	Multitasking_Type
12:44:11.952	0.2083019	5.0662856	8.245882	-0.033454645	-0.022465179	0.061416395	0.15096915	5.2369137	8.289891	Multitasking_Type
12:44:11.974	0.2083019	5.0662856	8.245882	-0.033454645	-0.022465179	0.061416395	0.15096915	5.2369137	8.289891	Multitasking_Type
12:44:11.995	0.2083019	5.0662856	8.245882	-0.033454645	-0.022465179	0.061416395	0.15096915	5.2369137	8.289891	Multitasking_Type
12:44:12.016	0.2083019	5.0662856	8.245882	-0.033454645	-0.022465179	0.061416395	0.15096915	5.2369137	8.289891	Multitasking_Type
12:44:12.037	0.028731298	5.1788163	7.937021	0.011749382	-0.0029174923	-0.028991666	0.1275044	5.2608385	8.275125	Multitasking_Type
12:44:12.058	0.028731298	5.1788163	7.937021	0.011749382	-0.0029174923	-0.028991666	0.1275044	5.2608385	8.275125	Multitasking_Type
12:44:12.078	0.028731298	5.1788163	7.937021	0.011749382	-0.0029174923	-0.028991666	0.1275044	5.2608385	8.275125	Multitasking_Type
12:44:12.100	0.028731298	5.1788163	7.937021	0.011749382	-0.0029174923	-0.028991666	0.1275044	5.2608385	8.275125	Multitasking_Type
12:44:12.123	0.028731298	5.1788163	7.937021	0.011749382	-0.0029174923	-0.028991666	0.1275044	5.2608385	8.275125	Multitasking_Type
12:44:12.146	0.028731298	5.1788163	7.937021	0.011749382	-0.0029174923	-0.028991666	0.1275044	5.2608385	8.275125	Multitasking_Type
12:44:12.169	0.028731298	5.1788163	7.937021	0.011749382	-0.0029174923	-0.028991666	0.1275044	5.2608385	8.275125	Multitasking_Type
12:44:12.192	0.028731298	5.1788163	7.937021	0.011749382	-0.0029174923	-0.028991666	0.1275044	5.2608385	8.275125	Multitasking_Type
12:44:12.216	0.12929083	5.0591025	8.274613	0.0007538077	0.041064803	-0.011276572	0.10309841	5.17291	8.33071	Multitasking_Type
12:44:12.237	0.12929083	5.0591025	8.274613	0.0007538077	0.041064803	-0.011276572	0.10309841	5.17291	8.33071	Multitasking_Type
12:44:12.260	0.12929083	5.0591025	8.274613	0.0007538077	0.041064803	-0.011276572	0.10309841	5.17291	8.33071	Multitasking_Type
12:44:12.281	0.12929083	5.0591025	8.274613	0.0007538077	0.041064803	-0.011276572	0.10309841	5.17291	8.33071	Multitasking_Type
12:44:12.303	0.12929083	5.0591025	8.274613	0.0007538077	0.041064803	-0.011276572	0.10309841	5.17291	8.33071	Multitasking_Type
12:44:12.324	0.12929083	5.0591025	8.274613	0.0007538077	0.041064803	-0.011276572	0.10309841	5.17291	8.33071	Multitasking_Type
12:44:12.346	0.12929083	5.0591025	8.274613	0.0007538077	0.041064803	-0.011276572	0.10309841	5.17291	8.33071	Multitasking_Type
12:44:12.367	0.12929083	5.0591025	8.274613	0.0007538077	0.041064803	-0.011276572	0.10309841	5.17291	8.33071	Multitasking_Type
12:44:12.391	0.12929083	5.0591025	8.274613	0.0007538077	0.041064803	-0.011276572	0.10309841	5.17291	8.33071	Multitasking_Type
12:44:12.414	0.14365649	5.0854397	8.008849	0.105211765	-0.031017294	-0.030213393	0.021263884	5.216909	8.303839	Multitasking_Type
12:44:12.437	0.14365649	5.0854397	8.008849	0.105211765	-0.031017294	-0.030213393	0.021263884	5.216909	8.303839	Multitasking_Type
12:44:12.460	0.14365649	5.0854397	8.008849	0.105211765	-0.031017294	-0.030213393	0.021263884	5.216909	8.303839	Multitasking_Type
12:44:12.484	0.14365649	5.0854397	8.008849	0.105211765	-0.031017294	-0.030213393	0.021263884	5.216909	8.303839	Multitasking_Type
12:44:12.507	0.14365649	5.0854397	8.008849	0.105211765	-0.031017294	-0.030213393	0.021263884	5.216909	8.303839	Multitasking_Type
12:44:12.530	0.14365649	5.0854397	8.008849	0.105211765	-0.031017294	-0.030213393	0.021263884	5.216909	8.303839	Multitasking_Type
12:44:12.552	0.14365649	5.0854397	8.008849	0.105211765	-0.031017294	-0.030213393	0.021263884	5.216909	8.303839	Multitasking_Type
12:44:12.574	0.13886794	4.9872746	8.0375805	-0.0065765753	0.0013585642	0.051031683	0.04124664	5.2259126	8.298101	Multitasking_Type
12:44:12.596	0.13886794	4.9872746	8.0375805	-0.0065765753	0.0013585642	0.051031683	0.04124664	5.2259126	8.298101	Multitasking_Type
12:44:12.620	0.13886794	4.9872746	8.0375805	-0.0065765753	0.0013585642	0.051031683	0.04124664	5.2259126	8.298101	Multitasking_Type
12:44:12.641	0.13886794	4.9872746	8.0375805	-0.0065765753	0.0013585642	0.051031683	0.04124664	5.2259126	8.298101	Multitasking_Type
12:44:12.666	0.13886794	4.9872746	8.0375805	-0.0065765753	0.0013585642	0.051031683	0.04124664	5.2259126	8.298101	Multitasking_Type
12:44:12.687	0.13886794	4.9872746	8.0375805	-0.0065765753	0.0013585642	0.051031683	0.04124664	5.2259126	8.298101	Multitasking_Type
12:44:12.707	0.13886794	4.9872746	8.0375805	-0.0065765753	0.0013585642	0.051031683	0.04124664	5.2259126	8.298101	Multitasking_Type
12:44:12.728	0.13886794	4.9872746	8.0375805	-0.0065765753	0.0013585642	0.051031683	0.04124664	5.2259126	8.298101	Multitasking_Type
12:44:12.755	0.13886794	4.9872746	8.0375805	-0.04994801	0.012354138	0.010714577	0.004871113	5.206052	8.310675	Multitasking_Type
12:44:12.778	-0.30886146	5.0160055	7.7742105	-0.04994801	0.012354138	0.010714577	0.004871113	5.206052	8.310675	Multitasking_Type
12:44:12.805	-0.30886146	5.0160055	7.7742105	-0.04994801	0.012354138	0.010714577	0.004871113	5.206052	8.310675	Multitasking_Type
12:44:12.834	-0.30886146	5.0160055	7.7742105	-0.04994801	0.012354138	0.010714577	0.004871113	5.206052	8.310675	Multitasking_Type
12:44:12.856	-0.30886146	5.0160055	7.7742105	-0.04994801	0.012354138	0.010714577	0.004871113	5.206052	8.310675	Multitasking_Type
12:44:12.877	-0.30886146	5.0160055	7.7742105	-0.04994801	0.012354138	0.010714577	0.004871113	5.206052	8.310675	Multitasking_Type
12:44:12.902	-0.30886146	5.0160055	7.7742105	-0.04994801	0.012354138	0.010714577	0.004871113	5.206052	8.310675	Multitasking_Type
12:44:12.925	-0.30886146	5.0160055	7.7742105	-0.04994801	0.012354138	0.010714577	0.004871113	5.206052	8.310675	Multitasking_Type
12:44:12.953	-0.10055954	5.1261425	7.8987126	-0.06827396	0.034345288	-0.007000516	0.007605799	5.25992	8.276685	Multitasking_Type
12:44:12.976	-0.10055954	5.1261425	7.8987126	-0.06827396	0.034345288	-0.007000516	0.007605799	5.25992	8.276685	Multitasking_Type
12:44:12.997	-0.10055954	5.1261425	7.8987126	-0.06827396	0.034345288	-0.007000516	0.007605799	5.25992	8.276685	Multitasking_Type
12:44:13.023	-0.10055954	5.1261425	7.8987126	-0.06827396	0.034345288	-0.007000516	0.007605799	5.25992	8.276685	Multitasking_Type
12:44:13.045	-0.10055954	5.1261425	7.8987126	-0.06827396	0.034345288	-0.007000516	0.007605799	5.25992	8.276685	Multitasking_Type
12:44:13.085	-0.10055954	5.1261425	7.8987126	-0.06827396	0.034345288	-0.007000516	0.007605799	5.25992	8.276685	Multitasking_Type
12:44:13.110	-0.10055954	5.1261425	7.8987126	-0.06827396	0.034345288	-0.007000516	0.007605799	5.25992	8.276685	Multitasking_Type
12:44:13.135	-0.019154198	5.044737	7.901107	0.020301497	-0.020632584	-0.013720034	0.008910013	5.215964	8.304455	Multitasking_Type
12:44:13.158	-0.019154198	5.044737	7.901107	0.020301497	-0.020632584	-0.013720034	0.008910013	5.215964	8.304455	Multitasking_Type
12:44:13.185	-0.019154198	5.044737	7.901107	0.020301497	-0.020632584	-0.013720034	0.008910013	5.215964	8.304455	Multitasking_Type
12:44:13.209	-0.019154198	5.044737	7.901107	0.020301497	-0.020632584	-0.013720034	0.008910013	5.215964	8.304455	Multitasking_Type
12:44:13.231	-0.019154198	5.044737	7.901107	0.020301497	-0.020632584	-0.013720034	0.008910013	5.215964	8.304455	Multitasking_Type
12:44:13.254	-0.019154198	5.044737	7.901107	0.020301497	-0.020632584	-0.013720034	0.008910013	5.215964	8.304455	Multitasking_Type
12:44:13.277	-0.019154198	5.044737	7.901107	0.020301497	-0.020632584	-0.013720034	0.008910013	5.215964	8.304455	Multitasking_Type
12:44:13.299	0.2777359	4.925023	7.7766047	-0.04567195	0.0038020252	0.03331659	0.08568682	5.1377096	8.352662	Multitasking_Type
12:44:13.323	0.2777359	4.925023	7.7766047	-0.04567195	0.0038020252	0.03331659	0.08568682	5.1377096	8.352662	Multitasking_Type
12:44:13.346	0.2777359	4.925023	7.7766047	-0.04567195	0.0038020252	0.03331659	0.08568682	5.1377096	8.352662	Multitasking_Type
12:44:13.372	0.2777359	4.925023	7.7766047	-0.04567195	0.0038020252	0.03331659	0.08568682	5.1377096	8.352662	Multitasking_Type
12:44:13.395	0.2777359	4.925023	7.7766047	-0.04567195	0.0038020252	0.03331659	0.08568682	5.1377096	8.352662	Multitasking_Type
12:44:13.415	0.2777359	4.925023	7.7766047	-0.04567195	0.0038020252	0.03331659	0.08568682	5.1377096	8.352662	Multitasking_Type
12:44:13.436	0.2777359	4.925023	7.7766047	-0.04567195	0.0038020252	0.03331659	0.08568682	5.1377096	8.352662	Multitasking_Type
12:44:13.457	0.2777359	4.925023	7.7766047	-0.04567195	0.0038020252	0.03331659	0.08568682	5.1377096	8.352662	Multitasking_Type
12:44:13.477	-0.09577099	4.860378	7.82449	-0.00596571	0.06488855	-0.0045570545	0.09198987	5.0428176	8.410224	Multitasking_Type
12:44:13.498	-0.09577099	4.860378	7.82449	-0.00596571	0.06488855	-0.0045570545	0.09198987	5.0428176	8.410224	Multitasking_Type
12:44:13.521	-0.09577099	4.860378	7.82449	-0.00596571	0.06488855	-0.0045570545	0.09198987	5.0428176	8.410224	Multitasking_Type
12:44:13.545	-0.09577099	4.860378	7.82449	-0.00596571	0.06488855	-0.0045570545	0.09198987	5.0428176	8.410224	Multitasking_Type
12:44:13.568	-0.09577099	4.860378	7.82449	-0.00596571	0.06488855	-0.0045570545	0.09198987	5.0428176	8.410224	Multitasking_Type
12:44:13.590	-0.09577099	4.860378	7.82449	-0.00596571	0.06488855	-0.0045570545	0.09198987	5.0428176	8.410224	Multitasking_Type
12:44:13.613	-0.09577099	4.860378	7.82449	-0.00596571	0.06488855	-0.0045570545	0.09198987	5.0428176	8.410224	Multitasking_Type
12:44:13.636	-0.09577099	4.860378	7.82449	-0.00596571	0.06488855	-0.0045570545	0.09198987	5.0428176	8.410224	Multitasking_Type
12:44:13.659	0.083799616	4.9010806	7.8987126	0.012360248	0.01357587	0.002162463	0.07695596	5.0511403	8.40538	Multitasking_Type
12:44:13.682	0.083799616	4.9010806	7.8987126	0.012360248	0.01357587	0.002162463	0.07695596	5.0511403	8.40538	Multitasking_Type
12:44:13.705	0.083799616	4.9010806	7.8987126	0.012360248	0.01357587	0.002162463	0.07695596	5.0511403	8.40538	Multitasking_Type
12:44:13.728	0.083799616	4.9010806	7.8987126	0.012360248	0.01357587	0.002162463	0.07695596	5.0511403	8.40538	Multitasking_Type
12:44:13.751	0.083799616	4.9010806	7.8987126	0.012360248	0.01357587	0.002162463	0.07695596	5.0511403	8.40538	Multitasking_Type
12:44:13.773	0.083799616	4.9010806	7.8987126	0.012360248	0.01357587	0.002162463	0.07695596	5.0511403	8.40538	Multitasking_Type
12:44:13.795	0.083799616	4.9010806	7.8987126	0.012360248	0.01357587	0.002162463	0.07695596	5.0511403	8.40538	Multitasking_Type
12:44:13.818	0.083799616	4.9010806	7.8987126	0.012360248	0.01357587	0.002162463	0.07695596	5.0511403	8.40538	Multitasking_Type
12:44:13.841	0.047885496	4.80531	8.114198	0.009916786	-0.034682482	0.024153613	0.045851942	5.054558	8.403551	Multitasking_Type
12:44:13.864	0.047885496	4.80531	8.114198	0.009916786	-0.034682482	0.024153613	0.045851942	5.054558	8.403551	Multitasking_Type
12:44:13.889	0.047885496	4.80531	8.114198	0.009916786	-0.034682482	0.024153613	0.045851942	5.054558	8.403551	Multitasking_Type
12:44:13.912	0.047885496	4.80531	8.114198	0.009916786	-0.034682482	0.024153613	0.045851942	5.054558	8.403551	Multitasking_Type
12:44:13.934	0.047885496	4.80531	8.114198	0.009916786	-0.034682482	0.024153613	0.045851942	5.054558	8.403551	Multitasking_Type
12:44:13.957	0.047885496	4.80531	8.114198	0.009916786	-0.034682482	0.024153613	0.045851942	5.054558	8.403551	Multitasking_Type
12:44:13.980	0.047885496	4.80531	8.114198	0.009916786	-0.034682482	0.024153613	0.045851942	5.054558	8.403551	Multitasking_Type
12:44:14.003	0.047885496	4.80531	8.114198	0.009916786	-0.034682482	0.024153613	0.045851942	5.054558	8.403551	Multitasking_Type
12:44:14.026	0.028731298	4.879532	8.1549	0.044736106	-0.00047403143	0.008881981	0.08342706	5.068987	8.394568	Multitasking_Type
12:44:14.049	0.028731298	4.879532	8.1549	0.044736106	-0.00047403143	0.008881981	0.08342706	5.068987	8.394568	Multitasking_Type
12:44:14.072	0.028731298	4.879532	8.1549	0.044736106	-0.00047403143	0.008881981	0.08342706	5.068987	8.394568	Multitasking_Type
12:44:14.095	0.028731298	4.879532	8.1549	0.044736106	-0.00047403143	0.008881981	0.08342706	5.068987	8.394568	Multitasking_Type
12:44:14.118	0.028731298	4.879532	8.1549	0.044736106	-0.00047403143	0.008881981	0.08342706	5.068987	8.394568	Multitasking_Type
12:44:14.141	0.028731298	4.879532	8.1549	0.044736106	-0.00047403143	0.008881981	0.08342706	5.068987	8.394568	Multitasking_Type
12:44:14.164	0.028731298	4.879532	8.1549	0.044736106	-0.00047403143	0.008881981	0.08342706	5.068987	8.394568	Multitasking_Type
12:44:14.187	0.028731298	4.879532	8.1549	0.044736106	-0.00047403143	0.008881981	0.08342706	5.068987	8.394568	Multitasking_Type
12:44:14.210	-0.9385557	5.195576	8.775017	0.4228617	-0.62233484	0.22085223	0.053631347	5.3153553	8.241023	Multitasking_Type
12:44:14.233	-0.9385557	5.195576	8.775017	0.4228617	-0.62233484	0.22085223	0.053631347	5.3153553	8.241023	Multitasking_Type
12:44:14.256	-0.9385557	5.195576	8.775017	0.4228617	-0.62233484	0.22085223	0.053631347	5.3153553	8.241023	Multitasking_Type
12:44:14.278	-0.9385557	5.195576	8.775017	0.4228617	-0.62233484	0.22085223	0.053631347	5.3153553	8.241023	Multitasking_Type
12:44:14.301	-0.9385557	5.195576	8.775017	0.4228617	-0.62233484	0.22085223	0.053631347	5.3153553	8.241023	Multitasking_Type
12:44:14.324	-0.9385557	5.195576	8.775017	0.4228617	-0.62233484	0.22085223	0.053631347	5.3153553	8.241023	Multitasking_Type
12:44:14.348	-0.9385557	5.195576	8.775017	0.4228617	-0.62233484	0.22085223	0.053631347	5.3153553	8.241023	Multitasking_Type
12:44:14.371	-0.9385557	5.195576	8.775017	0.4228617	-0.62233484	0.22085223	0.053631347	5.3153553	8.241023	Multitasking_Type
12:44:14.391	1.2761484	5.7582307	7.2762012	-0.04567195	-0.13242093	0.028429668	1.0033672	5.836451	7.816611	Multitasking_Type
12:44:14.412	1.2761484	5.7582307	7.2762012	-0.04567195	-0.13242093	0.028429668	1.0033672	5.836451	7.816611	Multitasking_Type
12:44:14.433	1.2761484	5.7582307	7.2762012	-0.04567195	-0.13242093	0.028429668	1.0033672	5.836451	7.816611	Multitasking_Type
12:44:14.454	1.2761484	5.7582307	7.2762012	-0.04567195	-0.13242093	0.028429668	1.0033672	5.836451	7.816611	Multitasking_Type
12:44:14.475	1.2761484	5.7582307	7.2762012	-0.04567195	-0.13242093	0.028429668	1.0033672	5.836451	7.816611	Multitasking_Type
12:44:14.512	1.2761484	5.7582307	7.2762012	-0.04567195	-0.13242093	0.028429668	1.0033672	5.836451	7.816611	Multitasking_Type
12:44:14.533	1.2761484	5.7582307	7.2762012	-0.04567195	-0.13242093	0.028429668	1.0033672	5.836451	7.816611	Multitasking_Type
12:44:14.555	0.50758624	5.253039	9.538791	-1.0841428	0.41124913	0.03453832	0.73805666	5.556073	8.047088	Multitasking_Type
12:44:14.576	0.50758624	5.253039	9.538791	-1.0841428	0.41124913	0.03453832	0.73805666	5.556073	8.047088	Multitasking_Type
12:44:14.597	0.50758624	5.253039	9.538791	-1.0841428	0.41124913	0.03453832	0.73805666	5.556073	8.047088	Multitasking_Type
12:44:14.619	0.50758624	5.253039	9.538791	-1.0841428	0.41124913	0.03453832	0.73805666	5.556073	8.047088	Multitasking_Type
12:44:14.640	0.50758624	5.253039	9.538791	-1.0841428	0.41124913	0.03453832	0.73805666	5.556073	8.047088	Multitasking_Type
12:44:14.663	0.50758624	5.253039	9.538791	-1.0841428	0.41124913	0.03453832	0.73805666	5.556073	8.047088	Multitasking_Type
12:44:14.687	0.50758624	5.253039	9.538791	-1.0841428	0.41124913	0.03453832	0.73805666	5.556073	8.047088	Multitasking_Type
12:44:14.710	0.50758624	5.253039	9.538791	-1.0841428	0.41124913	0.03453832	0.73805666	5.556073	8.047088	Multitasking_Type
12:44:14.733	0.50758624	5.253039	9.538791	-1.0841428	0.41124913	0.03453832	0.73805666	5.556073	8.047088	Multitasking_Type
12:44:14.756	-0.045491222	4.948966	7.8197017	-0.03162205	0.1870616	-0.11390193	0.3814068	5.4022827	8.175588	Multitasking_Type
12:44:14.779	-0.045491222	4.948966	7.8197017	-0.03162205	0.1870616	-0.11390193	0.3814068	5.4022827	8.175588	Multitasking_Type
12:44:14.802	-0.045491222	4.948966	7.8197017	-0.03162205	0.1870616	-0.11390193	0.3814068	5.4022827	8.175588	Multitasking_Type
12:44:14.825	-0.045491222	4.948966	7.8197017	-0.03162205	0.1870616	-0.11390193	0.3814068	5.4022827	8.175588	Multitasking_Type
12:44:14.848	-0.045491222	4.948966	7.8197017	-0.03162205	0.1870616	-0.11390193	0.3814068	5.4022827	8.175588	Multitasking_Type
12:44:14.870	-0.045491222	4.948966	7.8197017	-0.03162205	0.1870616	-0.11390193	0.3814068	5.4022827	8.175588	Multitasking_Type
12:44:14.892	-0.045491222	4.948966	7.8197017	-0.03162205	0.1870616	-0.11390193	0.3814068	5.4022827	8.175588	Multitasking_Type
12:44:14.914	-0.05506832	5.394301	7.6449194	-0.22709893	0.08077105	0.010103711	0.23677447	5.2117567	8.303726	Multitasking_Type
12:44:14.944	-0.05506832	5.394301	7.6449194	-0.22709893	0.08077105	0.010103711	0.23677447	5.2117567	8.303726	Multitasking_Type
12:44:14.966	-0.05506832	5.394301	7.6449194	-0.22709893	0.08077105	0.010103711	0.23677447	5.2117567	8.303726	Multitasking_Type
12:44:14.987	-0.05506832	5.394301	7.6449194	-0.22709893	0.08077105	0.010103711	0.23677447	5.2117567	8.303726	Multitasking_Type
12:44:15.008	-0.05506832	5.394301	7.6449194	-0.22709893	0.08077105	0.010103711	0.23677447	5.2117567	8.303726	Multitasking_Type
12:44:15.030	-0.05506832	5.394301	7.6449194	-0.22709893	0.08077105	0.010103711	0.23677447	5.2117567	8.303726	Multitasking_Type
12:44:15.051	-0.05506832	5.394301	7.6449194	-0.22709893	0.08077105	0.010103711	0.23677447	5.2117567	8.303726	Multitasking_Type
12:44:15.074	-0.05506832	5.394301	7.6449194	-0.22709893	0.08077105	0.010103711	0.23677447	5.2117567	8.303726	Multitasking_Type
12:44:15.096	0.2777359	4.7071443	8.480521	-0.14341038	0.070386335	-0.0033353243	0.25681087	5.0115294	8.425496	Multitasking_Type
12:44:15.122	0.2777359	4.7071443	8.480521	-0.14341038	0.070386335	-0.0033353243	0.25681087	5.0115294	8.425496	Multitasking_Type
12:44:15.144	0.2777359	4.7071443	8.480521	-0.14341038	0.070386335	-0.0033353243	0.25681087	5.0115294	8.425496	Multitasking_Type
12:44:15.166	0.2777359	4.7071443	8.480521	-0.14341038	0.070386335	-0.0033353243	0.25681087	5.0115294	8.425496	Multitasking_Type
12:44:15.188	0.2777359	4.7071443	8.480521	-0.14341038	0.070386335	-0.0033353243	0.25681087	5.0115294	8.425496	Multitasking_Type
12:44:15.210	0.2777359	4.7071443	8.480521	-0.14341038	0.070386335	-0.0033353243	0.25681087	5.0115294	8.425496	Multitasking_Type
12:44:15.233	0.2777359	4.7071443	8.480521	-0.14341038	0.070386335	-0.0033353243	0.25681087	5.0115294	8.425496	Multitasking_Type
12:44:15.256	0.2777359	4.7071443	8.480521	-0.14341038	0.070386335	-0.0033353243	0.25681087	5.0115294	8.425496	Multitasking_Type
12:44:15.280	0.6608198	4.8843207	8.590658	0.05206649	-0.06339315	-0.03632205	0.24465837	4.970232	8.450283	Multitasking_Type
12:44:15.303	0.6608198	4.8843207	8.590658	0.05206649	-0.06339315	-0.03632205	0.24465837	4.970232	8.450283	Multitasking_Type
12:44:15.325	0.6608198	4.8843207	8.590658	0.05206649	-0.06339315	-0.03632205	0.24465837	4.970232	8.450283	Multitasking_Type
12:44:15.348	0.6608198	4.8843207	8.590658	0.05206649	-0.06339315	-0.03632205	0.24465837	4.970232	8.450283	Multitasking_Type
12:44:15.372	0.6608198	4.8843207	8.590658	0.05206649	-0.06339315	-0.03632205	0.24465837	4.970232	8.450283	Multitasking_Type
12:44:15.400	0.6608198	4.8843207	8.590658	0.05206649	-0.06339315	-0.03632205	0.24465837	4.970232	8.450283	Multitasking_Type
12:44:15.423	0.6608198	4.8843207	8.590658	0.05206649	-0.06339315	-0.03632205	0.24465837	4.970232	8.450283	Multitasking_Type
12:44:15.443	0.6608198	4.8843207	8.590658	0.05206649	-0.06339315	-0.03632205	0.24465837	4.970232	8.450283	Multitasking_Type
12:44:15.464	0.083799616	4.8938975	8.985713	-0.0798804	0.037399612	-0.04487416	0.14168358	5.007854	8.430403	Multitasking_Type
12:44:15.485	0.083799616	4.8938975	8.985713	-0.0798804	0.037399612	-0.04487416	0.14168358	5.007854	8.430403	Multitasking_Type
12:44:15.505	0.083799616	4.8938975	8.985713	-0.0798804	0.037399612	-0.04487416	0.14168358	5.007854	8.430403	Multitasking_Type
12:44:15.527	0.083799616	4.8938975	8.985713	-0.0798804	0.037399612	-0.04487416	0.14168358	5.007854	8.430403	Multitasking_Type
12:44:15.550	0.083799616	4.8938975	8.985713	-0.0798804	0.037399612	-0.04487416	0.14168358	5.007854	8.430403	Multitasking_Type
12:44:15.573	0.083799616	4.8938975	8.985713	-0.0798804	0.037399612	-0.04487416	0.14168358	5.007854	8.430403	Multitasking_Type
12:44:15.595	0.083799616	4.8938975	8.985713	-0.0798804	0.037399612	-0.04487416	0.14168358	5.007854	8.430403	Multitasking_Type
12:44:15.618	0.083799616	4.8938975	8.985713	-0.0798804	0.037399612	-0.04487416	0.14168358	5.007854	8.430403	Multitasking_Type
12:44:15.641	0.07422252	4.8412237	8.664881	0.06550553	0.07344066	0.027207937	0.121773444	5.0477004	8.406918	Multitasking_Type
12:44:15.664	0.07422252	4.8412237	8.664881	0.06550553	0.07344066	0.027207937	0.121773444	5.0477004	8.406918	Multitasking_Type
12:44:15.687	0.07422252	4.8412237	8.664881	0.06550553	0.07344066	0.027207937	0.121773444	5.0477004	8.406918	Multitasking_Type
12:44:15.711	0.07422252	4.8412237	8.664881	0.06550553	0.07344066	0.027207937	0.121773444	5.0477004	8.406918	Multitasking_Type
12:44:15.733	0.07422252	4.8412237	8.664881	0.06550553	0.07344066	0.027207937	0.121773444	5.0477004	8.406918	Multitasking_Type
12:44:15.755	0.07422252	4.8412237	8.664881	0.06550553	0.07344066	0.027207937	0.121773444	5.0477004	8.406918	Multitasking_Type
12:44:15.778	0.07422252	4.8412237	8.664881	0.06550553	0.07344066	0.027207937	0.121773444	5.0477004	8.406918	Multitasking_Type
12:44:15.801	0.07422252	4.8412237	8.664881	0.06550553	0.07344066	0.027207937	0.121773444	5.0477004	8.406918	Multitasking_Type
12:44:15.824	0.34956414	4.9633317	8.427847	-0.06033272	0.01724106	0.09623571	0.08604191	5.165167	8.335706	Multitasking_Type
12:44:15.847	0.34956414	4.9633317	8.427847	-0.06033272	0.01724106	0.09623571	0.08604191	5.165167	8.335706	Multitasking_Type
12:44:15.870	0.34956414	4.9633317	8.427847	-0.06033272	0.01724106	0.09623571	0.08604191	5.165167	8.335706	Multitasking_Type
12:44:15.893	0.34956414	4.9633317	8.427847	-0.06033272	0.01724106	0.09623571	0.08604191	5.165167	8.335706	Multitasking_Type
12:44:15.915	0.34956414	4.9633317	8.427847	-0.06033272	0.01724106	0.09623571	0.08604191	5.165167	8.335706	Multitasking_Type
12:44:15.940	0.34956414	4.9633317	8.427847	-0.06033272	0.01724106	0.09623571	0.08604191	5.165167	8.335706	Multitasking_Type
12:44:15.963	0.34956414	4.9633317	8.427847	-0.06033272	0.01724106	0.09623571	0.08604191	5.165167	8.335706	Multitasking_Type
12:44:15.986	0.34956414	4.9633317	8.427847	-0.06033272	0.01724106	0.09623571	0.08604191	5.165167	8.335706	Multitasking_Type
12:44:16.009	-0.19393626	5.1021996	8.171659	-0.02917859	0.03678875	0.023542747	0.005325433	5.248987	8.283624	Multitasking_Type
12:44:16.032	-0.19393626	5.1021996	8.171659	-0.02917859	0.03678875	0.023542747	0.005325433	5.248987	8.283624	Multitasking_Type
12:44:16.056	-0.19393626	5.1021996	8.171659	-0.02917859	0.03678875	0.023542747	0.005325433	5.248987	8.283624	Multitasking_Type
12:44:16.078	-0.19393626	5.1021996	8.171659	-0.02917859	0.03678875	0.023542747	0.005325433	5.248987	8.283624	Multitasking_Type
12:44:16.101	-0.19393626	5.1021996	8.171659	-0.02917859	0.03678875	0.023542747	0.005325433	5.248987	8.283624	Multitasking_Type
12:44:16.124	-0.19393626	5.1021996	8.171659	-0.02917859	0.03678875	0.023542747	0.005325433	5.248987	8.283624	Multitasking_Type
12:44:16.147	-0.19393626	5.1021996	8.171659	-0.02917859	0.03678875	0.023542747	0.005325433	5.248987	8.283624	Multitasking_Type
12:44:16.171	-0.19393626	5.1021996	8.171659	-0.02917859	0.03678875	0.023542747	0.005325433	5.248987	8.283624	Multitasking_Type
12:44:16.194	0.045491222	5.087834	8.006455	-0.05239147	-0.030406429	0.010103711	0.0018259003	5.2632227	8.274589	Multitasking_Type
12:44:16.217	0.045491222	5.087834	8.006455	-0.05239147	-0.030406429	0.010103711	0.0018259003	5.2632227	8.274589	Multitasking_Type
12:44:16.239	0.045491222	5.087834	8.006455	-0.05239147	-0.030406429	0.010103711	0.0018259003	5.2632227	8.274589	Multitasking_Type
12:44:16.262	0.045491222	5.087834	8.006455	-0.05239147	-0.030406429	0.010103711	0.0018259003	5.2632227	8.274589	Multitasking_Type
12:44:16.286	0.045491222	5.087834	8.006455	-0.05239147	-0.030406429	0.010103711	0.0018259003	5.2632227	8.274589	Multitasking_Type
12:44:16.309	0.045491222	5.087834	8.006455	-0.05239147	-0.030406429	0.010103711	0.0018259003	5.2632227	8.274589	Multitasking_Type
12:44:16.331	0.045491222	5.087834	8.006455	-0.05239147	-0.030406429	0.010103711	0.0018259003	5.2632227	8.274589	Multitasking_Type
12:44:16.354	0.15083931	4.932206	7.90829	0.047179565	0.036177885	0.0064385193	0.016091596	5.25175	8.281859	Multitasking_Type
12:44:16.376	0.15083931	4.932206	7.90829	0.047179565	0.036177885	0.0064385193	0.016091596	5.25175	8.281859	Multitasking_Type
12:44:16.397	0.15083931	4.932206	7.90829	0.047179565	0.036177885	0.0064385193	0.016091596	5.25175	8.281859	Multitasking_Type
12:44:16.423	0.15083931	4.932206	7.90829	0.047179565	0.036177885	0.0064385193	0.016091596	5.25175	8.281859	Multitasking_Type
12:44:16.445	0.15083931	4.932206	7.90829	0.047179565	0.036177885	0.0064385193	0.016091596	5.25175	8.281859	Multitasking_Type
12:44:16.465	0.15083931	4.932206	7.90829	0.047179565	0.036177885	0.0064385193	0.016091596	5.25175	8.281859	Multitasking_Type
12:44:16.487	0.15083931	4.932206	7.90829	0.047179565	0.036177885	0.0064385193	0.016091596	5.25175	8.281859	Multitasking_Type
12:44:16.511	0.15083931	4.932206	7.90829	0.047179565	0.036177885	0.0064385193	0.016091596	5.25175	8.281859	Multitasking_Type
12:44:16.534	0.08140534	5.0495257	8.001666	-0.15929289	-0.051786713	0.037592646	0.036827657	5.236841	8.29123	Multitasking_Type
12:44:16.557	0.08140534	5.0495257	8.001666	-0.15929289	-0.051786713	0.037592646	0.036827657	5.236841	8.29123	Multitasking_Type
12:44:16.580	0.08140534	5.0495257	8.001666	-0.15929289	-0.051786713	0.037592646	0.036827657	5.236841	8.29123	Multitasking_Type
12:44:16.601	0.08140534	5.0495257	8.001666	-0.15929289	-0.051786713	0.037592646	0.036827657	5.236841	8.29123	Multitasking_Type
12:44:16.631	0.08140534	5.0495257	8.001666	-0.15929289	-0.051786713	0.037592646	0.036827657	5.236841	8.29123	Multitasking_Type
12:44:16.652	0.08140534	5.0495257	8.001666	-0.15929289	-0.051786713	0.037592646	0.036827657	5.236841	8.29123	Multitasking_Type
12:44:16.672	0.08140534	5.0495257	8.001666	-0.15929289	-0.051786713	0.037592646	0.036827657	5.236841	8.29123	Multitasking_Type
12:44:16.693	0.08140534	5.0495257	8.001666	-0.15929289	-0.051786713	0.037592646	0.036827657	5.236841	8.29123	Multitasking_Type
12:44:16.714	0.08140534	5.0495257	8.001666	-0.15929289	-0.051786713	0.037592646	0.018050183	5.212564	8.306575	Multitasking_Type
12:44:16.739	-0.40223816	4.767001	7.6736507	-0.09148685	0.051449515	0.0052167894	0.018050183	5.212564	8.306575	Multitasking_Type
12:44:16.768	-0.40223816	4.767001	7.6736507	-0.09148685	0.051449515	0.0052167894	0.018050183	5.212564	8.306575	Multitasking_Type
12:44:16.791	-0.40223816	4.767001	7.6736507	-0.09148685	0.051449515	0.0052167894	0.018050183	5.212564	8.306575	Multitasking_Type
12:44:16.812	-0.40223816	4.767001	7.6736507	-0.09148685	0.051449515	0.0052167894	0.018050183	5.212564	8.306575	Multitasking_Type
12:44:16.833	-0.40223816	4.767001	7.6736507	-0.09148685	0.051449515	0.0052167894	0.018050183	5.212564	8.306575	Multitasking_Type
12:44:16.854	-0.40223816	4.767001	7.6736507	-0.09148685	0.051449515	0.0052167894	0.018050183	5.212564	8.306575	Multitasking_Type
12:44:16.875	-0.40223816	4.767001	7.6736507	-0.09148685	0.051449515	0.0052167894	0.018050183	5.212564	8.306575	Multitasking_Type
12:44:16.898	0.32801566	5.0591025	8.727132	0.17362867	-0.13914044	0.057140335	0.15754458	5.199948	8.313005	Multitasking_Type
12:44:16.918	0.32801566	5.0591025	8.727132	0.17362867	-0.13914044	0.057140335	0.15754458	5.199948	8.313005	Multitasking_Type
12:44:16.940	0.32801566	5.0591025	8.727132	0.17362867	-0.13914044	0.057140335	0.15754458	5.199948	8.313005	Multitasking_Type
12:44:16.964	0.32801566	5.0591025	8.727132	0.17362867	-0.13914044	0.057140335	0.15754458	5.199948	8.313005	Multitasking_Type
12:44:16.987	0.32801566	5.0591025	8.727132	0.17362867	-0.13914044	0.057140335	0.15754458	5.199948	8.313005	Multitasking_Type
12:44:17.010	0.32801566	5.0591025	8.727132	0.17362867	-0.13914044	0.057140335	0.15754458	5.199948	8.313005	Multitasking_Type
12:44:17.033	0.32801566	5.0591025	8.727132	0.17362867	-0.13914044	0.057140335	0.15754458	5.199948	8.313005	Multitasking_Type
12:44:17.055	0.32801566	5.0591025	8.727132	0.17362867	-0.13914044	0.057140335	0.15754458	5.199948	8.313005	Multitasking_Type
12:44:17.077	0.42618093	5.1692395	7.7335076	0.0013646729	-0.03651508	0.03453832	0.34481063	5.4451294	8.148742	Multitasking_Type
12:44:17.098	0.42618093	5.1692395	7.7335076	0.0013646729	-0.03651508	0.03453832	0.34481063	5.4451294	8.148742	Multitasking_Type
12:44:17.119	0.42618093	5.1692395	7.7335076	0.0013646729	-0.03651508	0.03453832	0.34481063	5.4451294	8.148742	Multitasking_Type
12:44:17.140	0.42618093	5.1692395	7.7335076	0.0013646729	-0.03651508	0.03453832	0.34481063	5.4451294	8.148742	Multitasking_Type
12:44:17.161	0.42618093	5.1692395	7.7335076	0.0013646729	-0.03651508	0.03453832	0.34481063	5.4451294	8.148742	Multitasking_Type
12:44:17.182	0.42618093	5.1692395	7.7335076	0.0013646729	-0.03651508	0.03453832	0.34481063	5.4451294	8.148742	Multitasking_Type
12:44:17.203	0.42618093	5.1692395	7.7335076	0.0013646729	-0.03651508	0.03453832	0.34481063	5.4451294	8.148742	Multitasking_Type
12:44:17.224	0.42618093	5.1692395	7.7335076	0.0013646729	-0.03651508	0.03453832	0.34481063	5.4451294	8.148742	Multitasking_Type
12:44:17.245	0.42618093	5.1692395	7.7335076	0.0013646729	-0.03651508	0.03453832	0.34481063	5.4451294	8.148742	Multitasking_Type
12:44:17.265	0.5147691	5.1021996	7.8891354	-0.3065114	0.11009257	0.07729889	0.27509367	5.487657	8.122826	Multitasking_Type
12:44:17.286	0.5147691	5.1021996	7.8891354	-0.3065114	0.11009257	0.07729889	0.27509367	5.487657	8.122826	Multitasking_Type
12:44:17.307	0.5147691	5.1021996	7.8891354	-0.3065114	0.11009257	0.07729889	0.27509367	5.487657	8.122826	Multitasking_Type
12:44:17.329	0.5147691	5.1021996	7.8891354	-0.3065114	0.11009257	0.07729889	0.27509367	5.487657	8.122826	Multitasking_Type
12:44:17.352	0.5147691	5.1021996	7.8891354	-0.3065114	0.11009257	0.07729889	0.27509367	5.487657	8.122826	Multitasking_Type
12:44:17.374	0.5147691	5.1021996	7.8891354	-0.3065114	0.11009257	0.07729889	0.27509367	5.487657	8.122826	Multitasking_Type
12:44:17.397	0.5147691	5.1021996	7.8891354	-0.3065114	0.11009257	0.07729889	0.27509367	5.487657	8.122826	Multitasking_Type
12:44:17.418	0.5147691	5.1021996	7.8891354	-0.3065114	0.11009257	0.07729889	0.27509367	5.487657	8.122826	Multitasking_Type
12:44:17.439	0.20590763	5.39909	7.6090055	0.121094264	0.2573111	0.049199086	0.03230974	5.4631248	8.143927	Multitasking_Type
12:44:17.474	0.20590763	5.39909	7.6090055	0.121094264	0.2573111	0.049199086	0.03230974	5.4631248	8.143927	Multitasking_Type
12:44:17.494	0.20590763	5.39909	7.6090055	0.121094264	0.2573111	0.049199086	0.03230974	5.4631248	8.143927	Multitasking_Type
12:44:17.515	0.20590763	5.39909	7.6090055	0.121094264	0.2573111	0.049199086	0.03230974	5.4631248	8.143927	Multitasking_Type
12:44:17.537	0.20590763	5.39909	7.6090055	0.121094264	0.2573111	0.049199086	0.03230974	5.4631248	8.143927	Multitasking_Type
12:44:17.560	0.20590763	5.39909	7.6090055	0.121094264	0.2573111	0.049199086	0.03230974	5.4631248	8.143927	Multitasking_Type
12:44:17.581	0.20590763	5.39909	7.6090055	0.121094264	0.2573111	0.049199086	0.03230974	5.4631248	8.143927	Multitasking_Type
12:44:17.601	0.20590763	5.39909	7.6090055	0.121094264	0.2573111	0.049199086	0.03230974	5.4631248	8.143927	Multitasking_Type
12:44:17.622	-0.09577099	5.437398	8.372779	0.07405764	-0.006582684	-0.01799609	-0.04730375	5.4743404	8.136317	Multitasking_Type
12:44:17.643	-0.09577099	5.437398	8.372779	0.07405764	-0.006582684	-0.01799609	-0.04730375	5.4743404	8.136317	Multitasking_Type
12:44:17.664	-0.09577099	5.437398	8.372779	0.07405764	-0.006582684	-0.01799609	-0.04730375	5.4743404	8.136317	Multitasking_Type
12:44:17.685	-0.09577099	5.437398	8.372779	0.07405764	-0.006582684	-0.01799609	-0.04730375	5.4743404	8.136317	Multitasking_Type
12:44:17.706	-0.09577099	5.437398	8.372779	0.07405764	-0.006582684	-0.01799609	-0.04730375	5.4743404	8.136317	Multitasking_Type
12:44:17.730	-0.09577099	5.437398	8.372779	0.07405764	-0.006582684	-0.01799609	-0.04730375	5.4743404	8.136317	Multitasking_Type
12:44:17.753	-0.09577099	5.437398	8.372779	0.07405764	-0.006582684	-0.01799609	-0.04730375	5.4743404	8.136317	Multitasking_Type
12:44:17.775	-0.09577099	5.437398	8.372779	0.07405764	-0.006582684	-0.01799609	-0.04730375	5.4743404	8.136317	Multitasking_Type
12:44:17.798	0.41181526	5.236279	7.292961	-0.16540153	-0.15441208	-0.08824559	0.16366525	5.4767303	8.1332035	Multitasking_Type
12:44:17.820	0.41181526	5.236279	7.292961	-0.16540153	-0.15441208	-0.08824559	0.16366525	5.4767303	8.1332035	Multitasking_Type
12:44:17.841	0.41181526	5.236279	7.292961	-0.16540153	-0.15441208	-0.08824559	0.16366525	5.4767303	8.1332035	Multitasking_Type
12:44:17.862	0.41181526	5.236279	7.292961	-0.16540153	-0.15441208	-0.08824559	0.16366525	5.4767303	8.1332035	Multitasking_Type
12:44:17.883	0.41181526	5.236279	7.292961	-0.16540153	-0.15441208	-0.08824559	0.16366525	5.4767303	8.1332035	Multitasking_Type
12:44:17.921	0.41181526	5.236279	7.292961	-0.16540153	-0.15441208	-0.08824559	0.16366525	5.4767303	8.1332035	Multitasking_Type
12:44:17.942	0.41181526	5.236279	7.292961	-0.16540153	-0.15441208	-0.08824559	0.16366525	5.4767303	8.1332035	Multitasking_Type
12:44:17.963	0.41181526	5.236279	7.292961	-0.16540153	-0.15441208	-0.08824559	0.16366525	5.4767303	8.1332035	Multitasking_Type
12:44:17.983	0.45970076	5.047131	7.4605603	-0.0139069585	-0.007193549	-0.021661282	0.2512284	5.260538	8.272484	Multitasking_Type
12:44:18.005	0.45970076	5.047131	7.4605603	-0.0139069585	-0.007193549	-0.021661282	0.2512284	5.260538	8.272484	Multitasking_Type
12:44:18.028	0.45970076	5.047131	7.4605603	-0.0139069585	-0.007193549	-0.021661282	0.2512284	5.260538	8.272484	Multitasking_Type
12:44:18.051	0.45970076	5.047131	7.4605603	-0.0139069585	-0.007193549	-0.021661282	0.2512284	5.260538	8.272484	Multitasking_Type
12:44:18.074	0.45970076	5.047131	7.4605603	-0.0139069585	-0.007193549	-0.021661282	0.2512284	5.260538	8.272484	Multitasking_Type
12:44:18.097	0.45970076	5.047131	7.4605603	-0.0139069585	-0.007193549	-0.021661282	0.2512284	5.260538	8.272484	Multitasking_Type
12:44:18.119	0.45970076	5.047131	7.4605603	-0.0139069585	-0.007193549	-0.021661282	0.2512284	5.260538	8.272484	Multitasking_Type
12:44:18.140	0.45970076	5.047131	7.4605603	-0.0139069585	-0.007193549	-0.021661282	0.2512284	5.260538	8.272484	Multitasking_Type
12:44:18.162	0.15323359	4.8986864	8.408693	-0.09026511	-0.009026145	-0.07663915	0.19916093	5.0931206	8.3779955	Multitasking_Type
12:44:18.185	0.15323359	4.8986864	8.408693	-0.09026511	-0.009026145	-0.07663915	0.19916093	5.0931206	8.3779955	Multitasking_Type
12:44:18.208	0.15323359	4.8986864	8.408693	-0.09026511	-0.009026145	-0.07663915	0.19916093	5.0931206	8.3779955	Multitasking_Type
12:44:18.231	0.15323359	4.8986864	8.408693	-0.09026511	-0.009026145	-0.07663915	0.19916093	5.0931206	8.3779955	Multitasking_Type
12:44:18.254	0.15323359	4.8986864	8.408693	-0.09026511	-0.009026145	-0.07663915	0.19916093	5.0931206	8.3779955	Multitasking_Type
12:44:18.277	0.15323359	4.8986864	8.408693	-0.09026511	-0.009026145	-0.07663915	0.19916093	5.0931206	8.3779955	Multitasking_Type
12:44:18.301	0.15323359	4.8986864	8.408693	-0.09026511	-0.009026145	-0.07663915	0.19916093	5.0931206	8.3779955	Multitasking_Type
12:44:18.323	0.15323359	4.8986864	8.408693	-0.09026511	-0.009026145	-0.07663915	0.19916093	5.0931206	8.3779955	Multitasking_Type
12:44:18.346	0.19393626	5.157268	7.501263	0.16690914	-0.124479674	-0.10718242	0.2499857	5.347257	8.216732	Multitasking_Type
12:44:18.369	0.19393626	5.157268	7.501263	0.16690914	-0.124479674	-0.10718242	0.2499857	5.347257	8.216732	Multitasking_Type
12:44:18.391	0.19393626	5.157268	7.501263	0.16690914	-0.124479674	-0.10718242	0.2499857	5.347257	8.216732	Multitasking_Type
12:44:18.414	0.19393626	5.157268	7.501263	0.16690914	-0.124479674	-0.10718242	0.2499857	5.347257	8.216732	Multitasking_Type
12:44:18.441	0.19393626	5.157268	7.501263	0.16690914	-0.124479674	-0.10718242	0.2499857	5.347257	8.216732	Multitasking_Type
12:44:18.465	0.19393626	5.157268	7.501263	0.16690914	-0.124479674	-0.10718242	0.2499857	5.347257	8.216732	Multitasking_Type
12:44:18.487	0.19393626	5.157268	7.501263	0.16690914	-0.124479674	-0.10718242	0.2499857	5.347257	8.216732	Multitasking_Type
12:44:18.509	0.19393626	5.157268	7.501263	0.16690914	-0.124479674	-0.10718242	0.2499857	5.347257	8.216732	Multitasking_Type
12:44:18.533	0.08619389	5.3081074	7.7526617	0.027021013	0.014186734	0.10600955	0.106040604	5.4456	8.155029	Multitasking_Type
12:44:18.556	0.08619389	5.3081074	7.7526617	0.027021013	0.014186734	0.10600955	0.106040604	5.4456	8.155029	Multitasking_Type
12:44:18.577	0.08619389	5.3081074	7.7526617	0.027021013	0.014186734	0.10600955	0.106040604	5.4456	8.155029	Multitasking_Type
12:44:18.599	0.08619389	5.3081074	7.7526617	0.027021013	0.014186734	0.10600955	0.106040604	5.4456	8.155029	Multitasking_Type
12:44:18.621	0.08619389	5.3081074	7.7526617	0.027021013	0.014186734	0.10600955	0.106040604	5.4456	8.155029	Multitasking_Type
12:44:18.647	0.08619389	5.3081074	7.7526617	0.027021013	0.014186734	0.10600955	0.106040604	5.4456	8.155029	Multitasking_Type
12:44:18.670	0.08619389	5.3081074	7.7526617	0.027021013	0.014186734	0.10600955	0.106040604	5.4456	8.155029	Multitasking_Type
12:44:18.693	0.08619389	5.3081074	7.7526617	0.027021013	0.014186734	0.10600955	0.106040604	5.4456	8.155029	Multitasking_Type
12:44:18.716	-0.55307746	5.260222	8.45179	-0.13974519	0.1730117	-0.13650395	-0.10596403	5.0571947	8.401423	Multitasking_Type
12:44:18.739	-0.55307746	5.260222	8.45179	-0.13974519	0.1730117	-0.13650395	-0.10596403	5.0571947	8.401423	Multitasking_Type
12:44:18.761	-0.55307746	5.260222	8.45179	-0.13974519	0.1730117	-0.13650395	-0.10596403	5.0571947	8.401423	Multitasking_Type
12:44:18.784	-0.55307746	5.260222	8.45179	-0.13974519	0.1730117	-0.13650395	-0.10596403	5.0571947	8.401423	Multitasking_Type
12:44:18.807	-0.55307746	5.260222	8.45179	-0.13974519	0.1730117	-0.13650395	-0.10596403	5.0571947	8.401423	Multitasking_Type
12:44:18.830	-0.55307746	5.260222	8.45179	-0.13974519	0.1730117	-0.13650395	-0.10596403	5.0571947	8.401423	Multitasking_Type
12:44:18.853	-0.55307746	5.260222	8.45179	-0.13974519	0.1730117	-0.13650395	-0.10596403	5.0571947	8.401423	Multitasking_Type
12:44:18.877	-0.55307746	5.260222	8.45179	-0.13974519	0.1730117	-0.13650395	-0.10596403	5.0571947	8.401423	Multitasking_Type
12:44:18.899	-0.4070267	4.450957	9.210775	0.262815	-0.58446115	-0.07419569	-0.24558146	4.776197	8.561424	Multitasking_Type
12:44:18.921	-0.4070267	4.450957	9.210775	0.262815	-0.58446115	-0.07419569	-0.24558146	4.776197	8.561424	Multitasking_Type
12:44:18.944	-0.4070267	4.450957	9.210775	0.262815	-0.58446115	-0.07419569	-0.24558146	4.776197	8.561424	Multitasking_Type
12:44:18.967	-0.4070267	4.450957	9.210775	0.262815	-0.58446115	-0.07419569	-0.24558146	4.776197	8.561424	Multitasking_Type
12:44:18.989	-0.4070267	4.450957	9.210775	0.262815	-0.58446115	-0.07419569	-0.24558146	4.776197	8.561424	Multitasking_Type
12:44:19.012	-0.4070267	4.450957	9.210775	0.262815	-0.58446115	-0.07419569	-0.24558146	4.776197	8.561424	Multitasking_Type
12:44:19.035	-0.4070267	4.450957	9.210775	0.262815	-0.58446115	-0.07419569	-0.24558146	4.776197	8.561424	Multitasking_Type
12:44:19.057	-0.9864412	4.992063	9.91948	0.2994669	0.39047974	0.22696088	-0.2538276	5.0110116	8.425895	Multitasking_Type
12:44:19.081	-0.9864412	4.992063	9.91948	0.2994669	0.39047974	0.22696088	-0.2538276	5.0110116	8.425895	Multitasking_Type
12:44:19.104	-0.9864412	4.992063	9.91948	0.2994669	0.39047974	0.22696088	-0.2538276	5.0110116	8.425895	Multitasking_Type
12:44:19.127	-0.9864412	4.992063	9.91948	0.2994669	0.39047974	0.22696088	-0.2538276	5.0110116	8.425895	Multitasking_Type
12:44:19.151	-0.9864412	4.992063	9.91948	0.2994669	0.39047974	0.22696088	-0.2538276	5.0110116	8.425895	Multitasking_Type
12:44:19.172	-0.9864412	4.992063	9.91948	0.2994669	0.39047974	0.22696088	-0.2538276	5.0110116	8.425895	Multitasking_Type
12:44:19.195	-0.9864412	4.992063	9.91948	0.2994669	0.39047974	0.22696088	-0.2538276	5.0110116	8.425895	Multitasking_Type
12:44:19.218	-0.9864412	4.992063	9.91948	0.2994669	0.39047974	0.22696088	-0.2538276	5.0110116	8.425895	Multitasking_Type
12:44:19.241	-0.035914123	5.33205	6.665661	-0.37737176	-0.118371025	0.038203515	0.0117567815	5.6594186	8.008817	Multitasking_Type
12:44:19.263	-0.035914123	5.33205	6.665661	-0.37737176	-0.118371025	0.038203515	0.0117567815	5.6594186	8.008817	Multitasking_Type
12:44:19.285	-0.035914123	5.33205	6.665661	-0.37737176	-0.118371025	0.038203515	0.0117567815	5.6594186	8.008817	Multitasking_Type
12:44:19.308	-0.035914123	5.33205	6.665661	-0.37737176	-0.118371025	0.038203515	0.0117567815	5.6594186	8.008817	Multitasking_Type
12:44:19.332	-0.035914123	5.33205	6.665661	-0.37737176	-0.118371025	0.038203515	0.0117567815	5.6594186	8.008817	Multitasking_Type
12:44:19.355	-0.035914123	5.33205	6.665661	-0.37737176	-0.118371025	0.038203515	0.0117567815	5.6594186	8.008817	Multitasking_Type
12:44:19.378	-0.035914123	5.33205	6.665661	-0.37737176	-0.118371025	0.038203515	0.0117567815	5.6594186	8.008817	Multitasking_Type
12:44:19.401	-0.035914123	5.33205	6.665661	-0.37737176	-0.118371025	0.038203515	0.0117567815	5.6594186	8.008817	Multitasking_Type
12:44:19.424	0.24182175	4.9441776	7.881953	0.052677352	-0.20450301	-0.01555263	0.068491496	5.314958	8.241168	Multitasking_Type
12:44:19.446	0.24182175	4.9441776	7.881953	0.052677352	-0.20450301	-0.01555263	0.068491496	5.314958	8.241168	Multitasking_Type
12:44:19.471	0.24182175	4.9441776	7.881953	0.052677352	-0.20450301	-0.01555263	0.068491496	5.314958	8.241168	Multitasking_Type
12:44:19.494	0.24182175	4.9441776	7.881953	0.052677352	-0.20450301	-0.01555263	0.068491496	5.314958	8.241168	Multitasking_Type
12:44:19.517	0.24182175	4.9441776	7.881953	0.052677352	-0.20450301	-0.01555263	0.068491496	5.314958	8.241168	Multitasking_Type
12:44:19.540	0.24182175	4.9441776	7.881953	0.052677352	-0.20450301	-0.01555263	0.068491496	5.314958	8.241168	Multitasking_Type
12:44:19.564	0.24182175	4.9441776	7.881953	0.052677352	-0.20450301	-0.01555263	0.068491496	5.314958	8.241168	Multitasking_Type
12:44:19.587	0.24182175	4.9441776	7.881953	0.052677352	-0.20450301	-0.01555263	0.068491496	5.314958	8.241168	Multitasking_Type
12:44:19.609	0.035914123	5.233885	7.972935	0.06367293	0.08077105	0.035149187	0.019207535	5.3010297	8.250398	Multitasking_Type
12:44:19.631	0.035914123	5.233885	7.972935	0.06367293	0.08077105	0.035149187	0.019207535	5.3010297	8.250398	Multitasking_Type
12:44:19.654	0.035914123	5.233885	7.972935	0.06367293	0.08077105	0.035149187	0.019207535	5.3010297	8.250398	Multitasking_Type
12:44:20.520	0.083799616	5.0064287	8.305739	-0.08476733	0.00074769906	-0.024104742	0.12094343	5.129401	8.35733	Multitasking_Type
12:44:20.543	0.083799616	5.0064287	8.305739	-0.08476733	0.00074769906	-0.024104742	0.12094343	5.129401	8.35733	Multitasking_Type
12:44:20.566	0.083799616	5.0064287	8.305739	-0.08476733	0.00074769906	-0.024104742	0.12094343	5.129401	8.35733	Multitasking_Type
12:44:20.588	0.083799616	5.0064287	8.305739	-0.08476733	0.00074769906	-0.024104742	0.12094343	5.129401	8.35733	Multitasking_Type
12:44:20.611	0.083799616	5.0064287	8.305739	-0.08476733	0.00074769906	-0.024104742	0.12094343	5.129401	8.35733	Multitasking_Type
12:44:20.635	0.083799616	5.0064287	8.305739	-0.08476733	0.00074769906	-0.024104742	0.12094343	5.129401	8.35733	Multitasking_Type
12:44:20.658	0.083799616	5.0064287	8.305739	-0.08476733	0.00074769906	-0.024104742	0.12094343	5.129401	8.35733	Multitasking_Type
12:44:20.681	0.1987248	4.9561486	8.2027855	-0.057278387	-0.014523933	-0.009443976	0.12559885	5.087044	8.383111	Multitasking_Type
12:44:20.704	0.1987248	4.9561486	8.2027855	-0.057278387	-0.014523933	-0.009443976	0.12559885	5.087044	8.383111	Multitasking_Type
12:44:20.727	0.1987248	4.9561486	8.2027855	-0.057278387	-0.014523933	-0.009443976	0.12559885	5.087044	8.383111	Multitasking_Type
12:44:20.751	0.1987248	4.9561486	8.2027855	-0.057278387	-0.014523933	-0.009443976	0.12559885	5.087044	8.383111	Multitasking_Type
12:44:20.774	0.1987248	4.9561486	8.2027855	-0.057278387	-0.014523933	-0.009443976	0.12559885	5.087044	8.383111	Multitasking_Type
12:44:20.797	0.1987248	4.9561486	8.2027855	-0.057278387	-0.014523933	-0.009443976	0.12559885	5.087044	8.383111	Multitasking_Type
12:44:20.820	0.1987248	4.9561486	8.2027855	-0.057278387	-0.014523933	-0.009443976	0.12559885	5.087044	8.383111	Multitasking_Type
12:44:20.843	0.1987248	4.9561486	8.2027855	-0.057278387	-0.014523933	-0.009443976	0.12559885	5.087044	8.383111	Multitasking_Type
12:44:20.867	0.11971374	4.9872746	8.224334	0.019079765	-0.06644748	-0.05037195	0.18807445	5.0819006	8.385062	Multitasking_Type
12:44:20.890	0.11971374	4.9872746	8.224334	0.019079765	-0.06644748	-0.05037195	0.18807445	5.0819006	8.385062	Multitasking_Type
12:44:20.913	0.11971374	4.9872746	8.224334	0.019079765	-0.06644748	-0.05037195	0.18807445	5.0819006	8.385062	Multitasking_Type
12:44:20.953	0.11971374	4.9872746	8.224334	0.019079765	-0.06644748	-0.05037195	0.18807445	5.0819006	8.385062	Multitasking_Type
12:44:20.976	0.11971374	4.9872746	8.224334	0.019079765	-0.06644748	-0.05037195	0.18807445	5.0819006	8.385062	Multitasking_Type
12:44:21.000	0.11971374	4.9872746	8.224334	0.019079765	-0.06644748	-0.05037195	0.18807445	5.0819006	8.385062	Multitasking_Type
12:44:21.023	0.11971374	4.9872746	8.224334	0.019079765	-0.06644748	-0.05037195	0.18807445	5.0819006	8.385062	Multitasking_Type
12:44:21.046	0.22745611	5.032766	7.685622	0.16874175	-0.03284989	-0.07847175	0.26586512	5.155205	8.3380785	Multitasking_Type
12:44:21.069	0.22745611	5.032766	7.685622	0.16874175	-0.03284989	-0.07847175	0.26586512	5.155205	8.3380785	Multitasking_Type
12:44:21.092	0.22745611	5.032766	7.685622	0.16874175	-0.03284989	-0.07847175	0.26586512	5.155205	8.3380785	Multitasking_Type
12:44:21.115	0.22745611	5.032766	7.685622	0.16874175	-0.03284989	-0.07847175	0.26586512	5.155205	8.3380785	Multitasking_Type
12:44:21.136	0.22745611	5.032766	7.685622	0.16874175	-0.03284989	-0.07847175	0.26586512	5.155205	8.3380785	Multitasking_Type
12:44:21.160	0.22745611	5.032766	7.685622	0.16874175	-0.03284989	-0.07847175	0.26586512	5.155205	8.3380785	Multitasking_Type
12:44:21.182	0.22745611	5.032766	7.685622	0.16874175	-0.03284989	-0.07847175	0.26586512	5.155205	8.3380785	Multitasking_Type
12:44:21.204	0.22745611	5.032766	7.685622	0.16874175	-0.03284989	-0.07847175	0.26586512	5.155205	8.3380785	Multitasking_Type
12:44:21.228	0.15323359	4.992063	8.083072	-0.04139589	0.06000163	-0.05464801	0.20871508	5.200824	8.311332	Multitasking_Type
12:44:21.251	0.15323359	4.992063	8.083072	-0.04139589	0.06000163	-0.05464801	0.20871508	5.200824	8.311332	Multitasking_Type
12:44:21.274	0.15323359	4.992063	8.083072	-0.04139589	0.06000163	-0.05464801	0.20871508	5.200824	8.311332	Multitasking_Type
12:44:21.297	0.15323359	4.992063	8.083072	-0.04139589	0.06000163	-0.05464801	0.20871508	5.200824	8.311332	Multitasking_Type
12:44:21.320	0.15323359	4.992063	8.083072	-0.04139589	0.06000163	-0.05464801	0.20871508	5.200824	8.311332	Multitasking_Type
12:44:21.344	0.15323359	4.992063	8.083072	-0.04139589	0.06000163	-0.05464801	0.20871508	5.200824	8.311332	Multitasking_Type
12:44:21.365	0.15323359	4.992063	8.083072	-0.04139589	0.06000163	-0.05464801	0.20871508	5.200824	8.311332	Multitasking_Type
12:44:21.388	0.15323359	4.992063	8.083072	-0.04139589	0.06000163	-0.05464801	0.20871508	5.200824	8.311332	Multitasking_Type
12:44:21.411	0.0	4.9968514	8.166871	-0.03406551	0.0147976	-0.03693291	0.12884192	5.1482205	8.345633	Multitasking_Type
12:44:21.439	0.0	4.9968514	8.166871	-0.03406551	0.0147976	-0.03693291	0.12884192	5.1482205	8.345633	Multitasking_Type
12:44:21.463	0.0	4.9968514	8.166871	-0.03406551	0.0147976	-0.03693291	0.12884192	5.1482205	8.345633	Multitasking_Type
12:44:21.485	0.0	4.9968514	8.166871	-0.03406551	0.0147976	-0.03693291	0.12884192	5.1482205	8.345633	Multitasking_Type
12:44:21.508	0.0	4.9968514	8.166871	-0.03406551	0.0147976	-0.03693291	0.12884192	5.1482205	8.345633	Multitasking_Type
12:44:21.531	0.0	4.9968514	8.166871	-0.03406551	0.0147976	-0.03693291	0.12884192	5.1482205	8.345633	Multitasking_Type
12:44:21.554	0.0	4.9968514	8.166871	-0.03406551	0.0147976	-0.03693291	0.12884192	5.1482205	8.345633	Multitasking_Type
12:44:21.576	0.028731298	5.0399485	8.0375805	0.023355821	-0.014523933	-0.022883013	0.1090674	5.149991	8.344819	Multitasking_Type
12:44:21.599	0.028731298	5.0399485	8.0375805	0.023355821	-0.014523933	-0.022883013	0.1090674	5.149991	8.344819	Multitasking_Type
12:44:21.622	0.028731298	5.0399485	8.0375805	0.023355821	-0.014523933	-0.022883013	0.1090674	5.149991	8.344819	Multitasking_Type
12:44:21.645	0.028731298	5.0399485	8.0375805	0.023355821	-0.014523933	-0.022883013	0.1090674	5.149991	8.344819	Multitasking_Type
12:44:21.668	0.028731298	5.0399485	8.0375805	0.023355821	-0.014523933	-0.022883013	0.1090674	5.149991	8.344819	Multitasking_Type
12:44:21.691	0.028731298	5.0399485	8.0375805	0.023355821	-0.014523933	-0.022883013	0.1090674	5.149991	8.344819	Multitasking_Type
12:44:21.715	0.028731298	5.0399485	8.0375805	0.023355821	-0.014523933	-0.022883013	0.1090674	5.149991	8.344819	Multitasking_Type
12:44:21.738	0.028731298	5.0399485	8.0375805	0.023355821	-0.014523933	-0.022883013	0.1090674	5.149991	8.344819	Multitasking_Type
12:44:21.801	-0.05506832	5.0926223	8.260248	0.19928502	0.0056346213	0.0027733282	0.07976181	5.213997	8.305312	Multitasking_Type
12:44:21.830	-0.05506832	5.0926223	8.260248	0.19928502	0.0056346213	0.0027733282	0.07976181	5.213997	8.305312	Multitasking_Type
12:44:21.853	-0.05506832	5.0926223	8.260248	0.19928502	0.0056346213	0.0027733282	0.07976181	5.213997	8.305312	Multitasking_Type
12:44:21.874	-0.05506832	5.0926223	8.260248	0.19928502	0.0056346213	0.0027733282	0.07976181	5.213997	8.305312	Multitasking_Type
12:44:21.896	-0.05506832	5.0926223	8.260248	0.19928502	0.0056346213	0.0027733282	0.07976181	5.213997	8.305312	Multitasking_Type
12:44:21.919	-0.05506832	5.0926223	8.260248	0.19928502	0.0056346213	0.0027733282	0.07976181	5.213997	8.305312	Multitasking_Type
12:44:21.941	0.09577099	5.604997	7.7335076	0.31779286	0.12475334	0.011936307	0.019165743	5.5471883	8.086946	Multitasking_Type
12:44:21.963	0.09577099	5.604997	7.7335076	0.31779286	0.12475334	0.011936307	0.019165743	5.5471883	8.086946	Multitasking_Type
12:44:21.985	0.09577099	5.604997	7.7335076	0.31779286	0.12475334	0.011936307	0.019165743	5.5471883	8.086946	Multitasking_Type
12:44:22.006	0.09577099	5.604997	7.7335076	0.31779286	0.12475334	0.011936307	0.019165743	5.5471883	8.086946	Multitasking_Type
12:44:22.027	0.09577099	5.604997	7.7335076	0.31779286	0.12475334	0.011936307	0.019165743	5.5471883	8.086946	Multitasking_Type
12:44:22.049	0.09577099	5.604997	7.7335076	0.31779286	0.12475334	0.011936307	0.019165743	5.5471883	8.086946	Multitasking_Type
12:44:22.070	0.09577099	5.604997	7.7335076	0.31779286	0.12475334	0.011936307	0.019165743	5.5471883	8.086946	Multitasking_Type
12:44:22.092	0.09577099	5.604997	7.7335076	0.31779286	0.12475334	0.011936307	0.019165743	5.5471883	8.086946	Multitasking_Type
12:44:22.115	0.09577099	5.604997	7.7335076	0.31779286	0.12475334	0.011936307	0.019165743	5.5471883	8.086946	Multitasking_Type
12:44:22.137	-0.46927786	5.681614	7.6185822	-0.19838826	0.0868797	0.05652947	-0.22745983	5.7537413	7.9380765	Multitasking_Type
12:44:22.160	-0.46927786	5.681614	7.6185822	-0.19838826	0.0868797	0.05652947	-0.22745983	5.7537413	7.9380765	Multitasking_Type
12:44:22.183	-0.46927786	5.681614	7.6185822	-0.19838826	0.0868797	0.05652947	-0.22745983	5.7537413	7.9380765	Multitasking_Type
12:44:22.206	-0.46927786	5.681614	7.6185822	-0.19838826	0.0868797	0.05652947	-0.22745983	5.7537413	7.9380765	Multitasking_Type
12:44:22.228	-0.46927786	5.681614	7.6185822	-0.19838826	0.0868797	0.05652947	-0.22745983	5.7537413	7.9380765	Multitasking_Type
12:44:22.250	-0.46927786	5.681614	7.6185822	-0.19838826	0.0868797	0.05652947	-0.22745983	5.7537413	7.9380765	Multitasking_Type
12:44:22.273	-0.46927786	5.681614	7.6185822	-0.19838826	0.0868797	0.05652947	-0.22745983	5.7537413	7.9380765	Multitasking_Type
12:44:22.296	-0.14365649	5.566689	8.363202	-0.13974519	-0.042623732	0.042479567	-0.04853212	5.600061	8.050298	Multitasking_Type
12:44:22.318	-0.14365649	5.566689	8.363202	-0.13974519	-0.042623732	0.042479567	-0.04853212	5.600061	8.050298	Multitasking_Type
12:44:22.340	-0.14365649	5.566689	8.363202	-0.13974519	-0.042623732	0.042479567	-0.04853212	5.600061	8.050298	Multitasking_Type
12:44:22.363	-0.14365649	5.566689	8.363202	-0.13974519	-0.042623732	0.042479567	-0.04853212	5.600061	8.050298	Multitasking_Type
12:44:22.385	-0.14365649	5.566689	8.363202	-0.13974519	-0.042623732	0.042479567	-0.04853212	5.600061	8.050298	Multitasking_Type
12:44:22.409	-0.14365649	5.566689	8.363202	-0.13974519	-0.042623732	0.042479567	-0.04853212	5.600061	8.050298	Multitasking_Type
12:44:22.433	-0.14365649	5.566689	8.363202	-0.13974519	-0.042623732	0.042479567	-0.04853212	5.600061	8.050298	Multitasking_Type
12:44:22.455	-0.14365649	5.566689	8.363202	-0.13974519	-0.042623732	0.042479567	-0.04853212	5.600061	8.050298	Multitasking_Type
12:44:22.478	-0.14365649	5.566689	8.363202	-0.13974519	-0.042623732	0.042479567	-0.04853212	5.600061	8.050298	Multitasking_Type
12:44:22.501	0.36632404	5.1213536	8.059129	-0.10492588	-0.14280564	0.0296514	0.11717779	5.477117	8.133745	Multitasking_Type
12:44:22.524	0.36632404	5.1213536	8.059129	-0.10492588	-0.14280564	0.0296514	0.11717779	5.477117	8.133745	Multitasking_Type
12:44:22.547	0.36632404	5.1213536	8.059129	-0.10492588	-0.14280564	0.0296514	0.11717779	5.477117	8.133745	Multitasking_Type
12:44:22.570	0.36632404	5.1213536	8.059129	-0.10492588	-0.14280564	0.0296514	0.11717779	5.477117	8.133745	Multitasking_Type
12:44:22.591	0.36632404	5.1213536	8.059129	-0.10492588	-0.14280564	0.0296514	0.11717779	5.477117	8.133745	Multitasking_Type
12:44:22.614	0.36632404	5.1213536	8.059129	-0.10492588	-0.14280564	0.0296514	0.11717779	5.477117	8.133745	Multitasking_Type
12:44:22.637	0.36632404	5.1213536	8.059129	-0.10492588	-0.14280564	0.0296514	0.11717779	5.477117	8.133745	Multitasking_Type
12:44:22.661	0.009577099	5.3895125	7.5419655	-0.010852631	0.109481715	-0.021050418	0.107348174	5.5068235	8.113796	Multitasking_Type
12:44:22.684	0.009577099	5.3895125	7.5419655	-0.010852631	0.109481715	-0.021050418	0.107348174	5.5068235	8.113796	Multitasking_Type
12:44:22.705	0.009577099	5.3895125	7.5419655	-0.010852631	0.109481715	-0.021050418	0.107348174	5.5068235	8.113796	Multitasking_Type
12:44:22.728	0.009577099	5.3895125	7.5419655	-0.010852631	0.109481715	-0.021050418	0.107348174	5.5068235	8.113796	Multitasking_Type
12:44:22.750	0.009577099	5.3895125	7.5419655	-0.010852631	0.109481715	-0.021050418	0.107348174	5.5068235	8.113796	Multitasking_Type
12:44:22.773	0.009577099	5.3895125	7.5419655	-0.010852631	0.109481715	-0.021050418	0.107348174	5.5068235	8.113796	Multitasking_Type
12:44:22.796	0.009577099	5.3895125	7.5419655	-0.010852631	0.109481715	-0.021050418	0.107348174	5.5068235	8.113796	Multitasking_Type
12:44:22.818	0.009577099	5.3895125	7.5419655	-0.010852631	0.109481715	-0.021050418	0.107348174	5.5068235	8.113796	Multitasking_Type
12:44:22.841	-0.11253092	5.2506447	7.9561753	-0.034676377	0.0569473	0.010714577	0.015589053	5.4802737	8.132445	Multitasking_Type
12:44:22.864	-0.11253092	5.2506447	7.9561753	-0.034676377	0.0569473	0.010714577	0.015589053	5.4802737	8.132445	Multitasking_Type
12:44:22.888	-0.11253092	5.2506447	7.9561753	-0.034676377	0.0569473	0.010714577	0.015589053	5.4802737	8.132445	Multitasking_Type
12:44:22.911	-0.11253092	5.2506447	7.9561753	-0.034676377	0.0569473	0.010714577	0.015589053	5.4802737	8.132445	Multitasking_Type
12:44:22.933	-0.11253092	5.2506447	7.9561753	-0.034676377	0.0569473	0.010714577	0.015589053	5.4802737	8.132445	Multitasking_Type
12:44:22.956	-0.11253092	5.2506447	7.9561753	-0.034676377	0.0569473	0.010714577	0.015589053	5.4802737	8.132445	Multitasking_Type
12:44:22.980	-0.11253092	5.2506447	7.9561753	-0.034676377	0.0569473	0.010714577	0.015589053	5.4802737	8.132445	Multitasking_Type
12:44:23.003	-0.11253092	5.2506447	7.9561753	-0.034676377	0.0569473	0.010714577	0.015589053	5.4802737	8.132445	Multitasking_Type
12:44:23.024	0.009577099	5.2219133	8.25546	-0.02001561	-0.13425353	0.04553389	0.070794515	5.4494963	8.152809	Multitasking_Type
12:44:23.047	0.009577099	5.2219133	8.25546	-0.02001561	-0.13425353	0.04553389	0.070794515	5.4494963	8.152809	Multitasking_Type
12:44:23.068	0.009577099	5.2219133	8.25546	-0.02001561	-0.13425353	0.04553389	0.070794515	5.4494963	8.152809	Multitasking_Type
12:44:23.092	0.009577099	5.2219133	8.25546	-0.02001561	-0.13425353	0.04553389	0.070794515	5.4494963	8.152809	Multitasking_Type
12:44:23.114	0.009577099	5.2219133	8.25546	-0.02001561	-0.13425353	0.04553389	0.070794515	5.4494963	8.152809	Multitasking_Type
12:44:23.136	0.009577099	5.2219133	8.25546	-0.02001561	-0.13425353	0.04553389	0.070794515	5.4494963	8.152809	Multitasking_Type
12:44:23.158	0.009577099	5.2219133	8.25546	-0.02001561	-0.13425353	0.04553389	0.070794515	5.4494963	8.152809	Multitasking_Type
[truncated: 3,091 more rows]
