# Supplementary material for: Real-time Smartphone Activity Classification Using Inertial Sensors—Recognition of Scrolling, Typing, and Watching Videos While Sitting or Walking
Source: Sensors (Basel). 2020 Jan 24;20(3):655. doi: 10.3390/s20030655 (PMC7038357; doi:10.3390/s20030655)
Supplement: Supplementary file 1 [file sensors-20-00655-s001.zip › sensors-668083-supplementary/5Hz_data/2933/2019_09_10_12_09_33_Walking_Watch.csv]

time	accX	accY	accZ	rotX	rotY	rotZ	graX	graY	graZ	activity
12:25:20.704	4.173221	0.63208854	9.962578	-0.021237342	0.53281134	-0.30510277	4.1288576	0.70140964	8.867408	Walking_Watch
12:25:20.743	2.8994668	-0.24421602	9.165284	-0.67303056	-0.16601852	-0.5555575	3.4500563	0.80137175	9.144686	Walking_Watch
12:25:20.763	2.8994668	-0.24421602	9.165284	-0.67303056	-0.16601852	-0.5555575	3.4500563	0.80137175	9.144686	Walking_Watch
12:25:20.783	2.8994668	-0.24421602	9.165284	-0.67303056	-0.16601852	-0.5555575	3.4500563	0.80137175	9.144686	Walking_Watch
12:25:20.808	2.8994668	-0.24421602	9.165284	-0.67303056	-0.16601852	-0.5555575	3.4500563	0.80137175	9.144686	Walking_Watch
12:25:20.828	2.8994668	-0.24421602	9.165284	-0.67303056	-0.16601852	-0.5555575	3.4500563	0.80137175	9.144686	Walking_Watch
12:25:20.848	2.8994668	-0.24421602	9.165284	-0.67303056	-0.16601852	-0.5555575	3.4500563	0.80137175	9.144686	Walking_Watch
12:25:20.868	2.8994668	-0.24421602	9.165284	-0.67303056	-0.16601852	-0.5555575	3.4500563	0.80137175	9.144686	Walking_Watch
12:25:20.888	2.8994668	-0.24421602	9.165284	-0.67303056	-0.16601852	-0.5555575	3.4500563	0.80137175	9.144686	Walking_Watch
12:25:20.909	1.7550035	-1.158829	8.279403	-1.2557961	4.084382	-0.34175467	3.0686073	0.040368836	9.314097	Walking_Watch
12:25:20.929	1.7550035	-1.158829	8.279403	-1.2557961	4.084382	-0.34175467	3.0686073	0.040368836	9.314097	Walking_Watch
12:25:20.951	1.7550035	-1.158829	8.279403	-1.2557961	4.084382	-0.34175467	3.0686073	0.040368836	9.314097	Walking_Watch
12:25:20.971	1.7550035	-1.158829	8.279403	-1.2557961	4.084382	-0.34175467	3.0686073	0.040368836	9.314097	Walking_Watch
12:25:20.992	1.7550035	-1.158829	8.279403	-1.2557961	4.084382	-0.34175467	3.0686073	0.040368836	9.314097	Walking_Watch
12:25:21.012	1.7550035	-1.158829	8.279403	-1.2557961	4.084382	-0.34175467	3.0686073	0.040368836	9.314097	Walking_Watch
12:25:21.033	1.7550035	-1.158829	8.279403	-1.2557961	4.084382	-0.34175467	3.0686073	0.040368836	9.314097	Walking_Watch
12:25:21.053	1.7550035	-1.158829	8.279403	-1.2557961	4.084382	-0.34175467	3.0686073	0.040368836	9.314097	Walking_Watch
12:25:21.074	1.7550035	-1.158829	8.279403	-1.2557961	4.084382	-0.34175467	3.0686073	0.040368836	9.314097	Walking_Watch
12:25:21.094	2.7462332	-0.36871833	9.593859	0.21944357	-0.89172643	0.06263812	1.3591506	-0.37650245	9.704707	Walking_Watch
12:25:21.115	2.7462332	-0.36871833	9.593859	0.21944357	-0.89172643	0.06263812	1.3591506	-0.37650245	9.704707	Walking_Watch
12:25:21.135	2.7462332	-0.36871833	9.593859	0.21944357	-0.89172643	0.06263812	1.3591506	-0.37650245	9.704707	Walking_Watch
12:25:21.156	2.7462332	-0.36871833	9.593859	0.21944357	-0.89172643	0.06263812	1.3591506	-0.37650245	9.704707	Walking_Watch
12:25:21.176	2.7462332	-0.36871833	9.593859	0.21944357	-0.89172643	0.06263812	1.3591506	-0.37650245	9.704707	Walking_Watch
12:25:21.197	2.7462332	-0.36871833	9.593859	0.21944357	-0.89172643	0.06263812	1.3591506	-0.37650245	9.704707	Walking_Watch
12:25:21.217	2.7462332	-0.36871833	9.593859	0.21944357	-0.89172643	0.06263812	1.3591506	-0.37650245	9.704707	Walking_Watch
12:25:21.238	2.7462332	-0.36871833	9.593859	0.21944357	-0.89172643	0.06263812	1.3591506	-0.37650245	9.704707	Walking_Watch
12:25:21.258	2.7462332	-0.36871833	9.593859	0.21944357	-0.89172643	0.06263812	1.3591506	-0.37650245	9.704707	Walking_Watch
12:25:21.278	1.0247496	-0.47885495	9.955395	0.38193372	-0.35172155	0.09867917	2.4623954	0.22972967	9.48969	Walking_Watch
12:25:21.299	1.0247496	-0.47885495	9.955395	0.38193372	-0.35172155	0.09867917	2.4623954	0.22972967	9.48969	Walking_Watch
12:25:21.319	1.0247496	-0.47885495	9.955395	0.38193372	-0.35172155	0.09867917	2.4623954	0.22972967	9.48969	Walking_Watch
12:25:21.340	1.0247496	-0.47885495	9.955395	0.38193372	-0.35172155	0.09867917	2.4623954	0.22972967	9.48969	Walking_Watch
12:25:21.361	1.0247496	-0.47885495	9.955395	0.38193372	-0.35172155	0.09867917	2.4623954	0.22972967	9.48969	Walking_Watch
12:25:21.381	1.0247496	-0.47885495	9.955395	0.38193372	-0.35172155	0.09867917	2.4623954	0.22972967	9.48969	Walking_Watch
12:25:21.401	1.0247496	-0.47885495	9.955395	0.38193372	-0.35172155	0.09867917	2.4623954	0.22972967	9.48969	Walking_Watch
12:25:21.422	1.0247496	-0.47885495	9.955395	0.38193372	-0.35172155	0.09867917	2.4623954	0.22972967	9.48969	Walking_Watch
12:25:21.442	1.637684	0.3040729	7.0343795	-0.3889782	-0.02002172	0.1542679	2.7141929	0.3261262	9.417918	Walking_Watch
12:25:21.463	1.637684	0.3040729	7.0343795	-0.3889782	-0.02002172	0.1542679	2.7141929	0.3261262	9.417918	Walking_Watch
12:25:21.483	1.637684	0.3040729	7.0343795	-0.3889782	-0.02002172	0.1542679	2.7141929	0.3261262	9.417918	Walking_Watch
12:25:21.504	1.637684	0.3040729	7.0343795	-0.3889782	-0.02002172	0.1542679	2.7141929	0.3261262	9.417918	Walking_Watch
12:25:21.524	1.637684	0.3040729	7.0343795	-0.3889782	-0.02002172	0.1542679	2.7141929	0.3261262	9.417918	Walking_Watch
12:25:21.545	1.637684	0.3040729	7.0343795	-0.3889782	-0.02002172	0.1542679	2.7141929	0.3261262	9.417918	Walking_Watch
12:25:21.567	1.637684	0.3040729	7.0343795	-0.3889782	-0.02002172	0.1542679	2.7141929	0.3261262	9.417918	Walking_Watch
12:25:21.589	1.637684	0.3040729	7.0343795	-0.3889782	-0.02002172	0.1542679	2.7141929	0.3261262	9.417918	Walking_Watch
12:25:21.610	1.637684	0.3040729	7.0343795	-0.3889782	-0.02002172	0.1542679	2.7141929	0.3261262	9.417918	Walking_Watch
12:25:21.631	2.5283542	-0.20351335	9.093455	-0.22282287	0.26219803	0.19091983	2.2942412	-0.30241936	9.52971	Walking_Watch
12:25:21.653	2.5283542	-0.20351335	9.093455	-0.22282287	0.26219803	0.19091983	2.2942412	-0.30241936	9.52971	Walking_Watch
12:25:21.674	2.5283542	-0.20351335	9.093455	-0.22282287	0.26219803	0.19091983	2.2942412	-0.30241936	9.52971	Walking_Watch
12:25:21.697	2.5283542	-0.20351335	9.093455	-0.22282287	0.26219803	0.19091983	2.2942412	-0.30241936	9.52971	Walking_Watch
12:25:21.720	2.5283542	-0.20351335	9.093455	-0.22282287	0.26219803	0.19091983	2.2942412	-0.30241936	9.52971	Walking_Watch
12:25:21.741	2.5283542	-0.20351335	9.093455	-0.22282287	0.26219803	0.19091983	2.2942412	-0.30241936	9.52971	Walking_Watch
12:25:21.764	2.5283542	-0.20351335	9.093455	-0.22282287	0.26219803	0.19091983	2.2942412	-0.30241936	9.52971	Walking_Watch
12:25:21.786	2.5283542	-0.20351335	9.093455	-0.22282287	0.26219803	0.19091983	2.2942412	-0.30241936	9.52971	Walking_Watch
12:25:21.807	2.9425638	-1.8483802	9.596253	-0.58140075	-0.18800966	-0.62702876	2.2574942	-0.5738928	9.526004	Walking_Watch
12:25:21.829	2.9425638	-1.8483802	9.596253	-0.58140075	-0.18800966	-0.62702876	2.2574942	-0.5738928	9.526004	Walking_Watch
12:25:21.850	2.9425638	-1.8483802	9.596253	-0.58140075	-0.18800966	-0.62702876	2.2574942	-0.5738928	9.526004	Walking_Watch
12:25:21.872	2.9425638	-1.8483802	9.596253	-0.58140075	-0.18800966	-0.62702876	2.2574942	-0.5738928	9.526004	Walking_Watch
12:25:21.893	2.9425638	-1.8483802	9.596253	-0.58140075	-0.18800966	-0.62702876	2.2574942	-0.5738928	9.526004	Walking_Watch
12:25:21.915	2.9425638	-1.8483802	9.596253	-0.58140075	-0.18800966	-0.62702876	2.2574942	-0.5738928	9.526004	Walking_Watch
12:25:21.937	2.9425638	-1.8483802	9.596253	-0.58140075	-0.18800966	-0.62702876	2.2574942	-0.5738928	9.526004	Walking_Watch
12:25:21.960	2.9425638	-1.8483802	9.596253	-0.58140075	-0.18800966	-0.62702876	2.2574942	-0.5738928	9.526004	Walking_Watch
12:25:21.983	0.61293435	-0.35674694	9.318518	0.100935705	0.33061492	-0.26783997	2.2958581	-0.8045967	9.500108	Walking_Watch
12:25:22.005	0.61293435	-0.35674694	9.318518	0.100935705	0.33061492	-0.26783997	2.2958581	-0.8045967	9.500108	Walking_Watch
12:25:22.027	0.61293435	-0.35674694	9.318518	0.100935705	0.33061492	-0.26783997	2.2958581	-0.8045967	9.500108	Walking_Watch
12:25:22.050	0.61293435	-0.35674694	9.318518	0.100935705	0.33061492	-0.26783997	2.2958581	-0.8045967	9.500108	Walking_Watch
12:25:22.071	0.61293435	-0.35674694	9.318518	0.100935705	0.33061492	-0.26783997	2.2958581	-0.8045967	9.500108	Walking_Watch
12:25:22.093	0.61293435	-0.35674694	9.318518	0.100935705	0.33061492	-0.26783997	2.2958581	-0.8045967	9.500108	Walking_Watch
12:25:22.114	0.61293435	-0.35674694	9.318518	0.100935705	0.33061492	-0.26783997	2.2958581	-0.8045967	9.500108	Walking_Watch
12:25:22.135	0.61293435	-0.35674694	9.318518	0.100935705	0.33061492	-0.26783997	2.2958581	-0.8045967	9.500108	Walking_Watch
12:25:22.157	0.61293435	-0.35674694	9.318518	0.100935705	0.33061492	-0.26783997	2.2958581	-0.8045967	9.500108	Walking_Watch
12:25:22.177	1.9561225	-0.6751855	8.660092	-0.0016896533	0.022738848	0.011936307	2.1208613	-0.6097526	9.555131	Walking_Watch
12:25:22.200	1.9561225	-0.6751855	8.660092	-0.0016896533	0.022738848	0.011936307	2.1208613	-0.6097526	9.555131	Walking_Watch
12:25:22.222	1.9561225	-0.6751855	8.660092	-0.0016896533	0.022738848	0.011936307	2.1208613	-0.6097526	9.555131	Walking_Watch
12:25:22.244	1.9561225	-0.6751855	8.660092	-0.0016896533	0.022738848	0.011936307	2.1208613	-0.6097526	9.555131	Walking_Watch
12:25:22.267	1.9561225	-0.6751855	8.660092	-0.0016896533	0.022738848	0.011936307	2.1208613	-0.6097526	9.555131	Walking_Watch
12:25:22.290	1.9561225	-0.6751855	8.660092	-0.0016896533	0.022738848	0.011936307	2.1208613	-0.6097526	9.555131	Walking_Watch
12:25:22.313	1.9561225	-0.6751855	8.660092	-0.0016896533	0.022738848	0.011936307	2.1208613	-0.6097526	9.555131	Walking_Watch
12:25:22.336	1.9561225	-0.6751855	8.660092	-0.0016896533	0.022738848	0.011936307	2.1208613	-0.6097526	9.555131	Walking_Watch
12:25:22.358	2.5642684	-0.42378664	11.130983	0.24937595	-0.124479674	0.25872585	1.968664	-0.5010428	9.593941	Walking_Watch
12:25:22.380	2.5642684	-0.42378664	11.130983	0.24937595	-0.124479674	0.25872585	1.968664	-0.5010428	9.593941	Walking_Watch
12:25:22.402	2.5642684	-0.42378664	11.130983	0.24937595	-0.124479674	0.25872585	1.968664	-0.5010428	9.593941	Walking_Watch
12:25:22.424	2.5642684	-0.42378664	11.130983	0.24937595	-0.124479674	0.25872585	1.968664	-0.5010428	9.593941	Walking_Watch
12:25:22.445	2.5642684	-0.42378664	11.130983	0.24937595	-0.124479674	0.25872585	1.968664	-0.5010428	9.593941	Walking_Watch
12:25:22.467	2.5642684	-0.42378664	11.130983	0.24937595	-0.124479674	0.25872585	1.968664	-0.5010428	9.593941	Walking_Watch
12:25:22.490	2.5642684	-0.42378664	11.130983	0.24937595	-0.124479674	0.25872585	1.968664	-0.5010428	9.593941	Walking_Watch
12:25:22.512	2.5642684	-0.42378664	11.130983	0.24937595	-0.124479674	0.25872585	1.968664	-0.5010428	9.593941	Walking_Watch
12:25:22.536	0.2777359	0.19633053	9.002473	0.57435626	-0.31506965	0.26239106	2.1385453	-0.038084086	9.570557	Walking_Watch
12:25:22.559	0.2777359	0.19633053	9.002473	0.57435626	-0.31506965	0.26239106	2.1385453	-0.038084086	9.570557	Walking_Watch
12:25:22.582	0.2777359	0.19633053	9.002473	0.57435626	-0.31506965	0.26239106	2.1385453	-0.038084086	9.570557	Walking_Watch
12:25:22.605	0.2777359	0.19633053	9.002473	0.57435626	-0.31506965	0.26239106	2.1385453	-0.038084086	9.570557	Walking_Watch
12:25:22.628	0.2777359	0.19633053	9.002473	0.57435626	-0.31506965	0.26239106	2.1385453	-0.038084086	9.570557	Walking_Watch
12:25:22.651	0.2777359	0.19633053	9.002473	0.57435626	-0.31506965	0.26239106	2.1385453	-0.038084086	9.570557	Walking_Watch
12:25:22.672	0.2777359	0.19633053	9.002473	0.57435626	-0.31506965	0.26239106	2.1385453	-0.038084086	9.570557	Walking_Watch
12:25:22.694	0.2777359	0.19633053	9.002473	0.57435626	-0.31506965	0.26239106	2.1385453	-0.038084086	9.570557	Walking_Watch
12:25:22.716	1.8483802	-0.16281068	7.1373334	-0.2380945	-0.19595091	0.19030896	2.3720644	-0.048715223	9.51532	Walking_Watch
12:25:22.739	1.8483802	-0.16281068	7.1373334	-0.2380945	-0.19595091	0.19030896	2.3720644	-0.048715223	9.51532	Walking_Watch
12:25:22.764	1.8483802	-0.16281068	7.1373334	-0.2380945	-0.19595091	0.19030896	2.3720644	-0.048715223	9.51532	Walking_Watch
12:25:22.787	1.8483802	-0.16281068	7.1373334	-0.2380945	-0.19595091	0.19030896	2.3720644	-0.048715223	9.51532	Walking_Watch
12:25:22.810	1.8483802	-0.16281068	7.1373334	-0.2380945	-0.19595091	0.19030896	2.3720644	-0.048715223	9.51532	Walking_Watch
12:25:22.831	1.8483802	-0.16281068	7.1373334	-0.2380945	-0.19595091	0.19030896	2.3720644	-0.048715223	9.51532	Walking_Watch
12:25:22.854	1.8483802	-0.16281068	7.1373334	-0.2380945	-0.19595091	0.19030896	2.3720644	-0.048715223	9.51532	Walking_Watch
12:25:22.877	1.8483802	-0.16281068	7.1373334	-0.2380945	-0.19595091	0.19030896	2.3720644	-0.048715223	9.51532	Walking_Watch
12:25:22.899	4.0295644	-0.28970724	9.778218	-0.008409171	0.16140527	-0.40039775	2.1554253	-0.33512226	9.560973	Walking_Watch
12:25:22.921	4.0295644	-0.28970724	9.778218	-0.008409171	0.16140527	-0.40039775	2.1554253	-0.33512226	9.560973	Walking_Watch
12:25:22.943	4.0295644	-0.28970724	9.778218	-0.008409171	0.16140527	-0.40039775	2.1554253	-0.33512226	9.560973	Walking_Watch
12:25:22.965	4.0295644	-0.28970724	9.778218	-0.008409171	0.16140527	-0.40039775	2.1554253	-0.33512226	9.560973	Walking_Watch
12:25:22.988	4.0295644	-0.28970724	9.778218	-0.008409171	0.16140527	-0.40039775	2.1554253	-0.33512226	9.560973	Walking_Watch
12:25:23.010	4.0295644	-0.28970724	9.778218	-0.008409171	0.16140527	-0.40039775	2.1554253	-0.33512226	9.560973	Walking_Watch
12:25:23.031	4.0295644	-0.28970724	9.778218	-0.008409171	0.16140527	-0.40039775	2.1554253	-0.33512226	9.560973	Walking_Watch
12:25:23.053	4.0295644	-0.28970724	9.778218	-0.008409171	0.16140527	-0.40039775	2.1554253	-0.33512226	9.560973	Walking_Watch
12:25:23.075	1.5610672	0.009577099	11.018453	-0.3120092	-0.14463823	-0.6300831	2.2189324	-0.58495563	9.534388	Walking_Watch
12:25:23.096	1.5610672	0.009577099	11.018453	-0.3120092	-0.14463823	-0.6300831	2.2189324	-0.58495563	9.534388	Walking_Watch
12:25:23.117	1.5610672	0.009577099	11.018453	-0.3120092	-0.14463823	-0.6300831	2.2189324	-0.58495563	9.534388	Walking_Watch
12:25:23.139	1.5610672	0.009577099	11.018453	-0.3120092	-0.14463823	-0.6300831	2.2189324	-0.58495563	9.534388	Walking_Watch
12:25:23.161	1.5610672	0.009577099	11.018453	-0.3120092	-0.14463823	-0.6300831	2.2189324	-0.58495563	9.534388	Walking_Watch
12:25:23.184	1.5610672	0.009577099	11.018453	-0.3120092	-0.14463823	-0.6300831	2.2189324	-0.58495563	9.534388	Walking_Watch
12:25:23.206	1.5610672	0.009577099	11.018453	-0.3120092	-0.14463823	-0.6300831	2.2189324	-0.58495563	9.534388	Walking_Watch
12:25:23.227	1.5610672	0.009577099	11.018453	-0.3120092	-0.14463823	-0.6300831	2.2189324	-0.58495563	9.534388	Walking_Watch
12:25:23.250	0.7637737	-0.4644893	7.637737	0.20783713	0.25486764	-0.24951403	2.3148434	-0.5724033	9.51232	Walking_Watch
12:25:23.272	0.7637737	-0.4644893	7.637737	0.20783713	0.25486764	-0.24951403	2.3148434	-0.5724033	9.51232	Walking_Watch
12:25:23.295	0.7637737	-0.4644893	7.637737	0.20783713	0.25486764	-0.24951403	2.3148434	-0.5724033	9.51232	Walking_Watch
12:25:23.322	0.7637737	-0.4644893	7.637737	0.20783713	0.25486764	-0.24951403	2.3148434	-0.5724033	9.51232	Walking_Watch
12:25:23.345	0.7637737	-0.4644893	7.637737	0.20783713	0.25486764	-0.24951403	2.3148434	-0.5724033	9.51232	Walking_Watch
12:25:23.367	0.7637737	-0.4644893	7.637737	0.20783713	0.25486764	-0.24951403	2.3148434	-0.5724033	9.51232	Walking_Watch
12:25:23.390	0.7637737	-0.4644893	7.637737	0.20783713	0.25486764	-0.24951403	2.3148434	-0.5724033	9.51232	Walking_Watch
12:25:23.413	0.7637737	-0.4644893	7.637737	0.20783713	0.25486764	-0.24951403	2.3148434	-0.5724033	9.51232	Walking_Watch
12:25:23.436	2.595394	-0.28013015	9.081485	-0.053002335	0.42468816	0.5763758	1.476832	-0.3402466	9.688838	Walking_Watch
12:25:23.457	2.595394	-0.28013015	9.081485	-0.053002335	0.42468816	0.5763758	1.476832	-0.3402466	9.688838	Walking_Watch
12:25:23.479	2.595394	-0.28013015	9.081485	-0.053002335	0.42468816	0.5763758	1.476832	-0.3402466	9.688838	Walking_Watch
12:25:23.501	2.595394	-0.28013015	9.081485	-0.053002335	0.42468816	0.5763758	1.476832	-0.3402466	9.688838	Walking_Watch
12:25:23.524	2.595394	-0.28013015	9.081485	-0.053002335	0.42468816	0.5763758	1.476832	-0.3402466	9.688838	Walking_Watch
12:25:23.547	2.595394	-0.28013015	9.081485	-0.053002335	0.42468816	0.5763758	1.476832	-0.3402466	9.688838	Walking_Watch
12:25:23.571	2.595394	-0.28013015	9.081485	-0.053002335	0.42468816	0.5763758	1.476832	-0.3402466	9.688838	Walking_Watch
12:25:23.593	2.595394	-0.28013015	9.081485	-0.053002335	0.42468816	0.5763758	1.476832	-0.3402466	9.688838	Walking_Watch
12:25:23.615	2.667222	-0.7733508	11.286612	0.38743153	-0.36027366	0.39433795	1.8103524	-0.274185	9.634201	Walking_Watch
12:25:23.638	2.667222	-0.7733508	11.286612	0.38743153	-0.36027366	0.39433795	1.8103524	-0.274185	9.634201	Walking_Watch
12:25:23.663	2.667222	-0.7733508	11.286612	0.38743153	-0.36027366	0.39433795	1.8103524	-0.274185	9.634201	Walking_Watch
12:25:23.685	2.667222	-0.7733508	11.286612	0.38743153	-0.36027366	0.39433795	1.8103524	-0.274185	9.634201	Walking_Watch
12:25:23.708	2.667222	-0.7733508	11.286612	0.38743153	-0.36027366	0.39433795	1.8103524	-0.274185	9.634201	Walking_Watch
12:25:23.729	2.667222	-0.7733508	11.286612	0.38743153	-0.36027366	0.39433795	1.8103524	-0.274185	9.634201	Walking_Watch
12:25:23.751	2.667222	-0.7733508	11.286612	0.38743153	-0.36027366	0.39433795	1.8103524	-0.274185	9.634201	Walking_Watch
12:25:23.774	2.667222	-0.7733508	11.286612	0.38743153	-0.36027366	0.39433795	1.8103524	-0.274185	9.634201	Walking_Watch
12:25:23.797	1.2929084	-0.2657645	7.922655	0.317182	0.093599215	-0.041819837	2.0671372	-0.06704568	9.586075	Walking_Watch
12:25:23.823	1.2929084	-0.2657645	7.922655	0.317182	0.093599215	-0.041819837	2.0671372	-0.06704568	9.586075	Walking_Watch
12:25:23.846	1.2929084	-0.2657645	7.922655	0.317182	0.093599215	-0.041819837	2.0671372	-0.06704568	9.586075	Walking_Watch
12:25:23.870	1.2929084	-0.2657645	7.922655	0.317182	0.093599215	-0.041819837	2.0671372	-0.06704568	9.586075	Walking_Watch
12:25:23.893	1.2929084	-0.2657645	7.922655	0.317182	0.093599215	-0.041819837	2.0671372	-0.06704568	9.586075	Walking_Watch
12:25:23.916	1.2929084	-0.2657645	7.922655	0.317182	0.093599215	-0.041819837	2.0671372	-0.06704568	9.586075	Walking_Watch
12:25:23.938	1.2929084	-0.2657645	7.922655	0.317182	0.093599215	-0.041819837	2.0671372	-0.06704568	9.586075	Walking_Watch
12:25:23.959	1.2929084	-0.2657645	7.922655	0.317182	0.093599215	-0.041819837	2.0671372	-0.06704568	9.586075	Walking_Watch
12:25:23.983	2.2961094	-0.19393626	8.609812	-0.2924615	-0.031017294	0.008881981	1.9206716	-0.040323023	9.616641	Walking_Watch
12:25:24.005	2.2961094	-0.19393626	8.609812	-0.2924615	-0.031017294	0.008881981	1.9206716	-0.040323023	9.616641	Walking_Watch
12:25:24.026	2.2961094	-0.19393626	8.609812	-0.2924615	-0.031017294	0.008881981	1.9206716	-0.040323023	9.616641	Walking_Watch
12:25:24.048	2.2961094	-0.19393626	8.609812	-0.2924615	-0.031017294	0.008881981	1.9206716	-0.040323023	9.616641	Walking_Watch
12:25:24.071	2.2961094	-0.19393626	8.609812	-0.2924615	-0.031017294	0.008881981	1.9206716	-0.040323023	9.616641	Walking_Watch
12:25:24.095	2.2961094	-0.19393626	8.609812	-0.2924615	-0.031017294	0.008881981	1.9206716	-0.040323023	9.616641	Walking_Watch
12:25:24.118	2.2961094	-0.19393626	8.609812	-0.2924615	-0.031017294	0.008881981	1.9206716	-0.040323023	9.616641	Walking_Watch
12:25:24.141	2.2961094	-0.19393626	8.609812	-0.2924615	-0.031017294	0.008881981	1.9206716	-0.040323023	9.616641	Walking_Watch
12:25:24.163	3.1700199	-0.86193895	13.154146	-1.0108391	-0.99557346	-0.2550118	2.4095204	-0.44194874	9.49575	Walking_Watch
12:25:24.186	3.1700199	-0.86193895	13.154146	-1.0108391	-0.99557346	-0.2550118	2.4095204	-0.44194874	9.49575	Walking_Watch
12:25:24.209	3.1700199	-0.86193895	13.154146	-1.0108391	-0.99557346	-0.2550118	2.4095204	-0.44194874	9.49575	Walking_Watch
12:25:24.232	3.1700199	-0.86193895	13.154146	-1.0108391	-0.99557346	-0.2550118	2.4095204	-0.44194874	9.49575	Walking_Watch
12:25:24.253	3.1700199	-0.86193895	13.154146	-1.0108391	-0.99557346	-0.2550118	2.4095204	-0.44194874	9.49575	Walking_Watch
12:25:24.275	3.1700199	-0.86193895	13.154146	-1.0108391	-0.99557346	-0.2550118	2.4095204	-0.44194874	9.49575	Walking_Watch
12:25:24.298	3.1700199	-0.86193895	13.154146	-1.0108391	-0.99557346	-0.2550118	2.4095204	-0.44194874	9.49575	Walking_Watch
12:25:24.322	3.1700199	-0.86193895	13.154146	-1.0108391	-0.99557346	-0.2550118	2.4095204	-0.44194874	9.49575	Walking_Watch
12:25:24.345	0.9217958	-0.4070267	9.462174	-0.1696776	0.13208373	-0.26478565	2.1521995	-0.5638096	9.550944	Walking_Watch
12:25:24.368	0.9217958	-0.4070267	9.462174	-0.1696776	0.13208373	-0.26478565	2.1521995	-0.5638096	9.550944	Walking_Watch
12:25:24.390	0.9217958	-0.4070267	9.462174	-0.1696776	0.13208373	-0.26478565	2.1521995	-0.5638096	9.550944	Walking_Watch
12:25:24.413	0.9217958	-0.4070267	9.462174	-0.1696776	0.13208373	-0.26478565	2.1521995	-0.5638096	9.550944	Walking_Watch
12:25:24.436	0.9217958	-0.4070267	9.462174	-0.1696776	0.13208373	-0.26478565	2.1521995	-0.5638096	9.550944	Walking_Watch
12:25:24.459	0.9217958	-0.4070267	9.462174	-0.1696776	0.13208373	-0.26478565	2.1521995	-0.5638096	9.550944	Walking_Watch
12:25:24.482	0.9217958	-0.4070267	9.462174	-0.1696776	0.13208373	-0.26478565	2.1521995	-0.5638096	9.550944	Walking_Watch
12:25:24.505	0.9217958	-0.4070267	9.462174	-0.1696776	0.13208373	-0.26478565	2.1521995	-0.5638096	9.550944	Walking_Watch
12:25:24.527	1.8435916	-0.38547826	6.881146	0.37949026	-0.013913067	-0.07602829	2.3488019	-0.44482556	9.510818	Walking_Watch
12:25:24.549	1.8435916	-0.38547826	6.881146	0.37949026	-0.013913067	-0.07602829	2.3488019	-0.44482556	9.510818	Walking_Watch
12:25:24.571	1.8435916	-0.38547826	6.881146	0.37949026	-0.013913067	-0.07602829	2.3488019	-0.44482556	9.510818	Walking_Watch
12:25:24.593	1.8435916	-0.38547826	6.881146	0.37949026	-0.013913067	-0.07602829	2.3488019	-0.44482556	9.510818	Walking_Watch
12:25:24.615	1.8435916	-0.38547826	6.881146	0.37949026	-0.013913067	-0.07602829	2.3488019	-0.44482556	9.510818	Walking_Watch
12:25:24.636	1.8435916	-0.38547826	6.881146	0.37949026	-0.013913067	-0.07602829	2.3488019	-0.44482556	9.510818	Walking_Watch
12:25:24.659	1.8435916	-0.38547826	6.881146	0.37949026	-0.013913067	-0.07602829	2.3488019	-0.44482556	9.510818	Walking_Watch
12:25:24.682	2.3487835	-0.9385557	10.281016	0.37949026	-0.013913067	-0.07602829	2.1699808	-0.67621934	9.539618	Walking_Watch
12:25:24.705	2.3487835	-0.9385557	10.281016	-0.14463213	0.38131675	0.08707273	2.1699808	-0.67621934	9.539618	Walking_Watch
12:25:24.728	2.3487835	-0.9385557	10.281016	-0.14463213	0.38131675	0.08707273	2.1699808	-0.67621934	9.539618	Walking_Watch
12:25:24.750	2.3487835	-0.9385557	10.281016	-0.14463213	0.38131675	0.08707273	2.1699808	-0.67621934	9.539618	Walking_Watch
12:25:24.773	2.3487835	-0.9385557	10.281016	-0.14463213	0.38131675	0.08707273	2.1699808	-0.67621934	9.539618	Walking_Watch
12:25:24.795	2.3487835	-0.9385557	10.281016	-0.14463213	0.38131675	0.08707273	2.1699808	-0.67621934	9.539618	Walking_Watch
12:25:24.817	2.3487835	-0.9385557	10.281016	-0.14463213	0.38131675	0.08707273	2.1699808	-0.67621934	9.539618	Walking_Watch
12:25:24.838	2.3487835	-0.9385557	10.281016	-0.14463213	0.38131675	0.08707273	2.1699808	-0.67621934	9.539618	Walking_Watch
12:25:24.862	2.3487835	-0.9385557	10.281016	-0.14463213	0.38131675	0.08707273	2.1699808	-0.67621934	9.539618	Walking_Watch
12:25:24.885	1.7550035	-0.45491222	11.449422	0.4943329	0.07710586	0.23856731	2.3118448	-0.5712971	9.513116	Walking_Watch
12:25:24.908	1.7550035	-0.45491222	11.449422	0.4943329	0.07710586	0.23856731	2.3118448	-0.5712971	9.513116	Walking_Watch
12:25:24.931	1.7550035	-0.45491222	11.449422	0.4943329	0.07710586	0.23856731	2.3118448	-0.5712971	9.513116	Walking_Watch
12:25:24.953	1.7550035	-0.45491222	11.449422	0.4943329	0.07710586	0.23856731	2.3118448	-0.5712971	9.513116	Walking_Watch
12:25:24.974	1.7550035	-0.45491222	11.449422	0.4943329	0.07710586	0.23856731	2.3118448	-0.5712971	9.513116	Walking_Watch
12:25:24.997	1.7550035	-0.45491222	11.449422	0.4943329	0.07710586	0.23856731	2.3118448	-0.5712971	9.513116	Walking_Watch
12:25:25.020	1.7550035	-0.45491222	11.449422	0.4943329	0.07710586	0.23856731	2.3118448	-0.5712971	9.513116	Walking_Watch
12:25:25.042	1.4652961	-0.4644893	7.0774765	-0.49038184	-0.5068813	0.0736337	2.1427007	-0.21238494	9.567346	Walking_Watch
12:25:25.065	1.4652961	-0.4644893	7.0774765	-0.49038184	-0.5068813	0.0736337	2.1427007	-0.21238494	9.567346	Walking_Watch
12:25:25.086	1.4652961	-0.4644893	7.0774765	-0.49038184	-0.5068813	0.0736337	2.1427007	-0.21238494	9.567346	Walking_Watch
12:25:25.107	1.4652961	-0.4644893	7.0774765	-0.49038184	-0.5068813	0.0736337	2.1427007	-0.21238494	9.567346	Walking_Watch
12:25:25.132	1.4652961	-0.4644893	7.0774765	-0.49038184	-0.5068813	0.0736337	2.1427007	-0.21238494	9.567346	Walking_Watch
12:25:25.153	1.4652961	-0.4644893	7.0774765	-0.49038184	-0.5068813	0.0736337	2.1427007	-0.21238494	9.567346	Walking_Watch
12:25:25.175	1.4652961	-0.4644893	7.0774765	-0.49038184	-0.5068813	0.0736337	2.1427007	-0.21238494	9.567346	Walking_Watch
12:25:25.197	1.4652961	-0.4644893	7.0774765	-0.49038184	-0.5068813	0.0736337	2.1427007	-0.21238494	9.567346	Walking_Watch
12:25:25.219	2.638491	-0.3902668	9.751882	-0.49038184	-0.5068813	0.0736337	1.9824688	-0.7657876	9.573598	Walking_Watch
12:25:25.242	2.638491	-0.3902668	9.751882	0.0624512	0.52792436	-0.013109168	1.9824688	-0.7657876	9.573598	Walking_Watch
12:25:25.263	2.638491	-0.3902668	9.751882	0.0624512	0.52792436	-0.013109168	1.9824688	-0.7657876	9.573598	Walking_Watch
12:25:25.284	2.638491	-0.3902668	9.751882	0.0624512	0.52792436	-0.013109168	1.9824688	-0.7657876	9.573598	Walking_Watch
12:25:25.305	2.638491	-0.3902668	9.751882	0.0624512	0.52792436	-0.013109168	1.9824688	-0.7657876	9.573598	Walking_Watch
12:25:25.327	2.638491	-0.3902668	9.751882	0.0624512	0.52792436	-0.013109168	1.9824688	-0.7657876	9.573598	Walking_Watch
12:25:25.348	2.638491	-0.3902668	9.751882	0.0624512	0.52792436	-0.013109168	1.9824688	-0.7657876	9.573598	Walking_Watch
12:25:25.370	2.638491	-0.3902668	9.751882	0.0624512	0.52792436	-0.013109168	1.9824688	-0.7657876	9.573598	Walking_Watch
12:25:25.391	2.638491	-0.3902668	9.751882	0.0624512	0.52792436	-0.013109168	1.9824688	-0.7657876	9.573598	Walking_Watch
12:25:25.411	2.1332989	-0.63208854	11.300977	0.09788138	-0.1030994	-0.43643877	1.8508629	-0.5733975	9.613319	Walking_Watch
12:25:25.433	2.1332989	-0.63208854	11.300977	0.09788138	-0.1030994	-0.43643877	1.8508629	-0.5733975	9.613319	Walking_Watch
12:25:25.455	2.1332989	-0.63208854	11.300977	0.09788138	-0.1030994	-0.43643877	1.8508629	-0.5733975	9.613319	Walking_Watch
12:25:25.478	2.1332989	-0.63208854	11.300977	0.09788138	-0.1030994	-0.43643877	1.8508629	-0.5733975	9.613319	Walking_Watch
12:25:25.500	2.1332989	-0.63208854	11.300977	0.09788138	-0.1030994	-0.43643877	1.8508629	-0.5733975	9.613319	Walking_Watch
12:25:25.523	2.1332989	-0.63208854	11.300977	0.09788138	-0.1030994	-0.43643877	1.8508629	-0.5733975	9.613319	Walking_Watch
12:25:25.545	2.1332989	-0.63208854	11.300977	0.09788138	-0.1030994	-0.43643877	1.8508629	-0.5733975	9.613319	Walking_Watch
12:25:25.569	2.1332989	-0.63208854	11.300977	0.09788138	-0.1030994	-0.43643877	1.8508629	-0.5733975	9.613319	Walking_Watch
12:25:25.591	0.91700727	-1.1636176	8.935433	-0.24359229	0.18217468	-0.14872125	1.7793626	-0.8959723	9.60216	Walking_Watch
12:25:25.612	0.91700727	-1.1636176	8.935433	-0.24359229	0.18217468	-0.14872125	1.7793626	-0.8959723	9.60216	Walking_Watch
12:25:25.633	0.91700727	-1.1636176	8.935433	-0.24359229	0.18217468	-0.14872125	1.7793626	-0.8959723	9.60216	Walking_Watch
12:25:25.655	0.91700727	-1.1636176	8.935433	-0.24359229	0.18217468	-0.14872125	1.7793626	-0.8959723	9.60216	Walking_Watch
12:25:25.677	0.91700727	-1.1636176	8.935433	-0.24359229	0.18217468	-0.14872125	1.7793626	-0.8959723	9.60216	Walking_Watch
12:25:25.699	0.91700727	-1.1636176	8.935433	-0.24359229	0.18217468	-0.14872125	1.7793626	-0.8959723	9.60216	Walking_Watch
12:25:25.722	0.91700727	-1.1636176	8.935433	-0.24359229	0.18217468	-0.14872125	1.7793626	-0.8959723	9.60216	Walking_Watch
12:25:25.745	0.91700727	-1.1636176	8.935433	-0.24359229	0.18217468	-0.14872125	1.7793626	-0.8959723	9.60216	Walking_Watch
12:25:25.766	1.376708	-1.1947432	9.107821	-0.3785935	0.21577226	0.20558059	1.320843	-0.95013046	9.67073	Walking_Watch
12:25:25.789	1.376708	-1.1947432	9.107821	-0.3785935	0.21577226	0.20558059	1.320843	-0.95013046	9.67073	Walking_Watch
12:25:25.810	1.376708	-1.1947432	9.107821	-0.3785935	0.21577226	0.20558059	1.320843	-0.95013046	9.67073	Walking_Watch
12:25:25.832	1.376708	-1.1947432	9.107821	-0.3785935	0.21577226	0.20558059	1.320843	-0.95013046	9.67073	Walking_Watch
12:25:25.853	1.376708	-1.1947432	9.107821	-0.3785935	0.21577226	0.20558059	1.320843	-0.95013046	9.67073	Walking_Watch
12:25:25.875	1.376708	-1.1947432	9.107821	-0.3785935	0.21577226	0.20558059	1.320843	-0.95013046	9.67073	Walking_Watch
12:25:25.898	1.376708	-1.1947432	9.107821	-0.3785935	0.21577226	0.20558059	1.320843	-0.95013046	9.67073	Walking_Watch
12:25:25.920	1.376708	-1.1947432	9.107821	-0.3785935	0.21577226	0.20558059	1.320843	-0.95013046	9.67073	Walking_Watch
12:25:25.941	2.7845416	-1.0822122	11.300977	0.32512325	-0.33583906	0.20924579	1.4865282	-0.79532695	9.6606455	Walking_Watch
12:25:25.963	2.7845416	-1.0822122	11.300977	0.32512325	-0.33583906	0.20924579	1.4865282	-0.79532695	9.6606455	Walking_Watch
12:25:25.983	2.7845416	-1.0822122	11.300977	0.32512325	-0.33583906	0.20924579	1.4865282	-0.79532695	9.6606455	Walking_Watch
12:25:26.005	2.7845416	-1.0822122	11.300977	0.32512325	-0.33583906	0.20924579	1.4865282	-0.79532695	9.6606455	Walking_Watch
12:25:26.026	2.7845416	-1.0822122	11.300977	0.32512325	-0.33583906	0.20924579	1.4865282	-0.79532695	9.6606455	Walking_Watch
12:25:26.048	2.7845416	-1.0822122	11.300977	0.32512325	-0.33583906	0.20924579	1.4865282	-0.79532695	9.6606455	Walking_Watch
12:25:26.070	2.7845416	-1.0822122	11.300977	0.32512325	-0.33583906	0.20924579	1.4865282	-0.79532695	9.6606455	Walking_Watch
12:25:26.093	2.7845416	-1.0822122	11.300977	0.32512325	-0.33583906	0.20924579	1.4865282	-0.79532695	9.6606455	Walking_Watch
12:25:26.115	2.7845416	-1.0822122	11.300977	0.32512325	-0.33583906	0.20924579	1.4865282	-0.79532695	9.6606455	Walking_Watch
12:25:26.136	0.18196489	0.15802214	9.471751	0.20417194	-0.039569408	0.21779789	1.7436372	-0.37716657	9.643022	Walking_Watch
12:25:26.158	0.18196489	0.15802214	9.471751	0.20417194	-0.039569408	0.21779789	1.7436372	-0.37716657	9.643022	Walking_Watch
12:25:26.181	0.18196489	0.15802214	9.471751	0.20417194	-0.039569408	0.21779789	1.7436372	-0.37716657	9.643022	Walking_Watch
12:25:26.203	0.18196489	0.15802214	9.471751	0.20417194	-0.039569408	0.21779789	1.7436372	-0.37716657	9.643022	Walking_Watch
12:25:26.226	0.18196489	0.15802214	9.471751	0.20417194	-0.039569408	0.21779789	1.7436372	-0.37716657	9.643022	Walking_Watch
12:25:26.249	0.18196489	0.15802214	9.471751	0.20417194	-0.039569408	0.21779789	1.7436372	-0.37716657	9.643022	Walking_Watch
12:25:26.271	0.18196489	0.15802214	9.471751	0.20417194	-0.039569408	0.21779789	1.7436372	-0.37716657	9.643022	Walking_Watch
12:25:26.293	0.18196489	0.15802214	9.471751	0.20417194	-0.039569408	0.21779789	1.7436372	-0.37716657	9.643022	Walking_Watch
12:25:26.316	1.3216397	-0.08619389	6.665661	-0.25275525	-0.042012867	0.09257052	1.5470363	-0.1579562	9.682568	Walking_Watch
12:25:26.338	1.3216397	-0.08619389	6.665661	-0.25275525	-0.042012867	0.09257052	1.5470363	-0.1579562	9.682568	Walking_Watch
12:25:26.361	1.3216397	-0.08619389	6.665661	-0.25275525	-0.042012867	0.09257052	1.5470363	-0.1579562	9.682568	Walking_Watch
12:25:26.383	1.3216397	-0.08619389	6.665661	-0.25275525	-0.042012867	0.09257052	1.5470363	-0.1579562	9.682568	Walking_Watch
12:25:26.406	1.3216397	-0.08619389	6.665661	-0.25275525	-0.042012867	0.09257052	1.5470363	-0.1579562	9.682568	Walking_Watch
12:25:26.428	1.3216397	-0.08619389	6.665661	-0.25275525	-0.042012867	0.09257052	1.5470363	-0.1579562	9.682568	Walking_Watch
12:25:26.451	1.3216397	-0.08619389	6.665661	-0.25275525	-0.042012867	0.09257052	1.5470363	-0.1579562	9.682568	Walking_Watch
12:25:26.473	1.3216397	-0.08619389	6.665661	-0.25275525	-0.042012867	0.09257052	1.5470363	-0.1579562	9.682568	Walking_Watch
12:25:26.496	3.0455174	-0.23463893	9.857229	0.26037157	0.26525235	-0.0845804	1.1568276	-0.7835172	9.706608	Walking_Watch
12:25:26.519	3.0455174	-0.23463893	9.857229	0.26037157	0.26525235	-0.0845804	1.1568276	-0.7835172	9.706608	Walking_Watch
12:25:26.540	3.0455174	-0.23463893	9.857229	0.26037157	0.26525235	-0.0845804	1.1568276	-0.7835172	9.706608	Walking_Watch
12:25:26.564	3.0455174	-0.23463893	9.857229	0.26037157	0.26525235	-0.0845804	1.1568276	-0.7835172	9.706608	Walking_Watch
12:25:26.587	3.0455174	-0.23463893	9.857229	0.26037157	0.26525235	-0.0845804	1.1568276	-0.7835172	9.706608	Walking_Watch
12:25:26.608	3.0455174	-0.23463893	9.857229	0.26037157	0.26525235	-0.0845804	1.1568276	-0.7835172	9.706608	Walking_Watch
12:25:26.631	3.0455174	-0.23463893	9.857229	0.26037157	0.26525235	-0.0845804	1.1568276	-0.7835172	9.706608	Walking_Watch
12:25:26.653	3.0455174	-0.23463893	9.857229	0.26037157	0.26525235	-0.0845804	1.1568276	-0.7835172	9.706608	Walking_Watch
12:25:26.675	2.5211713	-2.0590763	12.785427	-0.53130984	-0.4683968	-0.7278215	1.6648436	-0.92303073	9.620119	Walking_Watch
12:25:26.696	2.5211713	-2.0590763	12.785427	-0.53130984	-0.4683968	-0.7278215	1.6648436	-0.92303073	9.620119	Walking_Watch
12:25:26.719	2.5211713	-2.0590763	12.785427	-0.53130984	-0.4683968	-0.7278215	1.6648436	-0.92303073	9.620119	Walking_Watch
12:25:26.741	2.5211713	-2.0590763	12.785427	-0.53130984	-0.4683968	-0.7278215	1.6648436	-0.92303073	9.620119	Walking_Watch
12:25:26.764	2.5211713	-2.0590763	12.785427	-0.53130984	-0.4683968	-0.7278215	1.6648436	-0.92303073	9.620119	Walking_Watch
12:25:26.787	2.5211713	-2.0590763	12.785427	-0.53130984	-0.4683968	-0.7278215	1.6648436	-0.92303073	9.620119	Walking_Watch
12:25:26.808	2.5211713	-2.0590763	12.785427	-0.53130984	-0.4683968	-0.7278215	1.6648436	-0.92303073	9.620119	Walking_Watch
12:25:26.831	2.5211713	-2.0590763	12.785427	-0.53130984	-0.4683968	-0.7278215	1.6648436	-0.92303073	9.620119	Walking_Watch
12:25:26.852	0.1340794	-0.45491222	7.580274	0.32817757	-0.46289903	-0.3393112	2.3204834	-0.7281634	9.50029	Walking_Watch
12:25:26.875	0.1340794	-0.45491222	7.580274	0.32817757	-0.46289903	-0.3393112	2.3204834	-0.7281634	9.50029	Walking_Watch
12:25:26.900	0.1340794	-0.45491222	7.580274	0.32817757	-0.46289903	-0.3393112	2.3204834	-0.7281634	9.50029	Walking_Watch
12:25:26.923	0.1340794	-0.45491222	7.580274	0.32817757	-0.46289903	-0.3393112	2.3204834	-0.7281634	9.50029	Walking_Watch
12:25:26.944	0.1340794	-0.45491222	7.580274	0.32817757	-0.46289903	-0.3393112	2.3204834	-0.7281634	9.50029	Walking_Watch
12:25:26.965	0.1340794	-0.45491222	7.580274	0.32817757	-0.46289903	-0.3393112	2.3204834	-0.7281634	9.50029	Walking_Watch
12:25:26.987	0.1340794	-0.45491222	7.580274	0.32817757	-0.46289903	-0.3393112	2.3204834	-0.7281634	9.50029	Walking_Watch
12:25:27.011	0.1340794	-0.45491222	7.580274	0.32817757	-0.46289903	-0.3393112	2.3204834	-0.7281634	9.50029	Walking_Watch
12:25:27.033	2.3559663	-0.043096945	7.290567	0.08138803	0.2902978	0.24895203	1.9561664	-0.14951508	9.608405	Walking_Watch
12:25:27.055	2.3559663	-0.043096945	7.290567	0.08138803	0.2902978	0.24895203	1.9561664	-0.14951508	9.608405	Walking_Watch
12:25:27.077	2.3559663	-0.043096945	7.290567	0.08138803	0.2902978	0.24895203	1.9561664	-0.14951508	9.608405	Walking_Watch
12:25:27.101	2.3559663	-0.043096945	7.290567	0.08138803	0.2902978	0.24895203	1.9561664	-0.14951508	9.608405	Walking_Watch
12:25:27.124	2.3559663	-0.043096945	7.290567	0.08138803	0.2902978	0.24895203	1.9561664	-0.14951508	9.608405	Walking_Watch
12:25:27.145	2.3559663	-0.043096945	7.290567	0.08138803	0.2902978	0.24895203	1.9561664	-0.14951508	9.608405	Walking_Watch
12:25:27.168	2.3559663	-0.043096945	7.290567	0.08138803	0.2902978	0.24895203	1.9561664	-0.14951508	9.608405	Walking_Watch
12:25:27.190	2.3559663	-0.043096945	7.290567	0.08138803	0.2902978	0.24895203	1.9561664	-0.14951508	9.608405	Walking_Watch
12:25:27.212	2.248224	0.44772938	11.298583	0.26831278	-0.09882333	0.2684997	1.7588748	0.020934725	9.647607	Walking_Watch
12:25:27.234	2.248224	0.44772938	11.298583	0.26831278	-0.09882333	0.2684997	1.7588748	0.020934725	9.647607	Walking_Watch
12:25:27.256	2.248224	0.44772938	11.298583	0.26831278	-0.09882333	0.2684997	1.7588748	0.020934725	9.647607	Walking_Watch
12:25:27.277	2.248224	0.44772938	11.298583	0.26831278	-0.09882333	0.2684997	1.7588748	0.020934725	9.647607	Walking_Watch
12:25:27.299	2.248224	0.44772938	11.298583	0.26831278	-0.09882333	0.2684997	1.7588748	0.020934725	9.647607	Walking_Watch
12:25:27.320	2.248224	0.44772938	11.298583	0.26831278	-0.09882333	0.2684997	1.7588748	0.020934725	9.647607	Walking_Watch
12:25:27.344	2.248224	0.44772938	11.298583	0.26831278	-0.09882333	0.2684997	1.7588748	0.020934725	9.647607	Walking_Watch
12:25:27.367	2.248224	0.44772938	11.298583	0.26831278	-0.09882333	0.2684997	1.7588748	0.020934725	9.647607	Walking_Watch
12:25:27.390	1.4341706	0.55307746	8.751075	0.46378967	0.17362256	0.36684904	1.6690234	0.5325588	9.648891	Walking_Watch
12:25:27.412	1.4341706	0.55307746	8.751075	0.46378967	0.17362256	0.36684904	1.6690234	0.5325588	9.648891	Walking_Watch
12:25:27.435	1.4341706	0.55307746	8.751075	0.46378967	0.17362256	0.36684904	1.6690234	0.5325588	9.648891	Walking_Watch
12:25:27.458	1.4341706	0.55307746	8.751075	0.46378967	0.17362256	0.36684904	1.6690234	0.5325588	9.648891	Walking_Watch
12:25:27.480	1.4341706	0.55307746	8.751075	0.46378967	0.17362256	0.36684904	1.6690234	0.5325588	9.648891	Walking_Watch
12:25:27.502	1.4341706	0.55307746	8.751075	0.46378967	0.17362256	0.36684904	1.6690234	0.5325588	9.648891	Walking_Watch
12:25:27.523	1.4341706	0.55307746	8.751075	0.46378967	0.17362256	0.36684904	1.6690234	0.5325588	9.648891	Walking_Watch
12:25:27.546	1.4341706	0.55307746	8.751075	0.46378967	0.17362256	0.36684904	1.6690234	0.5325588	9.648891	Walking_Watch
12:25:27.570	2.083019	0.6249057	9.201198	-0.61866355	0.13391632	0.033927456	1.4159456	0.6014982	9.685229	Walking_Watch
12:25:27.592	2.083019	0.6249057	9.201198	-0.61866355	0.13391632	0.033927456	1.4159456	0.6014982	9.685229	Walking_Watch
12:25:27.615	2.083019	0.6249057	9.201198	-0.61866355	0.13391632	0.033927456	1.4159456	0.6014982	9.685229	Walking_Watch
12:25:27.637	2.083019	0.6249057	9.201198	-0.61866355	0.13391632	0.033927456	1.4159456	0.6014982	9.685229	Walking_Watch
12:25:27.660	2.083019	0.6249057	9.201198	-0.61866355	0.13391632	0.033927456	1.4159456	0.6014982	9.685229	Walking_Watch
12:25:27.682	2.083019	0.6249057	9.201198	-0.61866355	0.13391632	0.033927456	1.4159456	0.6014982	9.685229	Walking_Watch
12:25:27.705	2.083019	0.6249057	9.201198	-0.61866355	0.13391632	0.033927456	1.4159456	0.6014982	9.685229	Walking_Watch
12:25:27.727	2.083019	0.6249057	9.201198	-0.61866355	0.13391632	0.033927456	1.4159456	0.6014982	9.685229	Walking_Watch
12:25:27.749	2.5379312	0.0047885496	8.9976845	-0.40730417	-0.40792114	-0.1548299	1.8769282	0.026591508	9.625321	Walking_Watch
12:25:27.770	2.5379312	0.0047885496	8.9976845	-0.40730417	-0.40792114	-0.1548299	1.8769282	0.026591508	9.625321	Walking_Watch
12:25:27.792	2.5379312	0.0047885496	8.9976845	-0.40730417	-0.40792114	-0.1548299	1.8769282	0.026591508	9.625321	Walking_Watch
12:25:27.817	2.5379312	0.0047885496	8.9976845	-0.40730417	-0.40792114	-0.1548299	1.8769282	0.026591508	9.625321	Walking_Watch
12:25:27.838	2.5379312	0.0047885496	8.9976845	-0.40730417	-0.40792114	-0.1548299	1.8769282	0.026591508	9.625321	Walking_Watch
12:25:27.859	2.5379312	0.0047885496	8.9976845	-0.40730417	-0.40792114	-0.1548299	1.8769282	0.026591508	9.625321	Walking_Watch
12:25:27.881	2.5379312	0.0047885496	8.9976845	-0.40730417	-0.40792114	-0.1548299	1.8769282	0.026591508	9.625321	Walking_Watch
12:25:27.904	2.5379312	0.0047885496	8.9976845	-0.40730417	-0.40792114	-0.1548299	1.8769282	0.026591508	9.625321	Walking_Watch
12:25:27.926	1.1947432	-0.84996754	10.6497345	-0.099428095	0.45706403	-0.19759047	1.8670357	-0.69491893	9.602169	Walking_Watch
12:25:27.949	1.1947432	-0.84996754	10.6497345	-0.099428095	0.45706403	-0.19759047	1.8670357	-0.69491893	9.602169	Walking_Watch
12:25:27.972	1.1947432	-0.84996754	10.6497345	-0.099428095	0.45706403	-0.19759047	1.8670357	-0.69491893	9.602169	Walking_Watch
12:25:27.994	1.1947432	-0.84996754	10.6497345	-0.099428095	0.45706403	-0.19759047	1.8670357	-0.69491893	9.602169	Walking_Watch
12:25:28.015	1.1947432	-0.84996754	10.6497345	-0.099428095	0.45706403	-0.19759047	1.8670357	-0.69491893	9.602169	Walking_Watch
12:25:28.037	1.1947432	-0.84996754	10.6497345	-0.099428095	0.45706403	-0.19759047	1.8670357	-0.69491893	9.602169	Walking_Watch
12:25:28.059	1.1947432	-0.84996754	10.6497345	-0.099428095	0.45706403	-0.19759047	1.8670357	-0.69491893	9.602169	Walking_Watch
12:25:28.081	1.1947432	-0.84996754	10.6497345	-0.099428095	0.45706403	-0.19759047	1.8670357	-0.69491893	9.602169	Walking_Watch
12:25:28.103	1.5227587	-0.24421602	8.605023	0.5096046	0.25425678	-0.23179892	1.4437386	-0.4320601	9.690166	Walking_Watch
12:25:28.125	1.5227587	-0.24421602	8.605023	0.5096046	0.25425678	-0.23179892	1.4437386	-0.4320601	9.690166	Walking_Watch
12:25:28.146	1.5227587	-0.24421602	8.605023	0.5096046	0.25425678	-0.23179892	1.4437386	-0.4320601	9.690166	Walking_Watch
12:25:28.172	1.5227587	-0.24421602	8.605023	0.5096046	0.25425678	-0.23179892	1.4437386	-0.4320601	9.690166	Walking_Watch
12:25:28.194	1.5227587	-0.24421602	8.605023	0.5096046	0.25425678	-0.23179892	1.4437386	-0.4320601	9.690166	Walking_Watch
12:25:28.216	1.5227587	-0.24421602	8.605023	0.5096046	0.25425678	-0.23179892	1.4437386	-0.4320601	9.690166	Walking_Watch
12:25:28.240	1.5227587	-0.24421602	8.605023	0.5096046	0.25425678	-0.23179892	1.4437386	-0.4320601	9.690166	Walking_Watch
12:25:28.263	1.5227587	-0.24421602	8.605023	0.5096046	0.25425678	-0.23179892	1.4437386	-0.4320601	9.690166	Walking_Watch
12:25:28.284	0.92658436	-0.11492519	7.513234	-0.56246394	-0.7127429	-0.19759047	1.3620874	0.50550884	9.698431	Walking_Watch
12:25:28.306	0.92658436	-0.11492519	7.513234	-0.56246394	-0.7127429	-0.19759047	1.3620874	0.50550884	9.698431	Walking_Watch
12:25:28.329	0.92658436	-0.11492519	7.513234	-0.56246394	-0.7127429	-0.19759047	1.3620874	0.50550884	9.698431	Walking_Watch
12:25:28.351	0.92658436	-0.11492519	7.513234	-0.56246394	-0.7127429	-0.19759047	1.3620874	0.50550884	9.698431	Walking_Watch
12:25:28.374	0.92658436	-0.11492519	7.513234	-0.56246394	-0.7127429	-0.19759047	1.3620874	0.50550884	9.698431	Walking_Watch
12:25:28.399	0.92658436	-0.11492519	7.513234	-0.56246394	-0.7127429	-0.19759047	1.3620874	0.50550884	9.698431	Walking_Watch
12:25:28.422	0.92658436	-0.11492519	7.513234	-0.56246394	-0.7127429	-0.19759047	1.3620874	0.50550884	9.698431	Walking_Watch
12:25:28.444	0.92658436	-0.11492519	7.513234	-0.56246394	-0.7127429	-0.19759047	1.3620874	0.50550884	9.698431	Walking_Watch
12:25:28.465	1.4198049	1.3551595	11.056761	0.48639166	0.061834224	0.23368038	1.8674752	0.2100266	9.624906	Walking_Watch
12:25:28.486	1.4198049	1.3551595	11.056761	0.48639166	0.061834224	0.23368038	1.8674752	0.2100266	9.624906	Walking_Watch
12:25:28.508	1.4198049	1.3551595	11.056761	0.48639166	0.061834224	0.23368038	1.8674752	0.2100266	9.624906	Walking_Watch
12:25:28.529	1.4198049	1.3551595	11.056761	0.48639166	0.061834224	0.23368038	1.8674752	0.2100266	9.624906	Walking_Watch
12:25:28.551	1.4198049	1.3551595	11.056761	0.48639166	0.061834224	0.23368038	1.8674752	0.2100266	9.624906	Walking_Watch
12:25:28.573	1.4198049	1.3551595	11.056761	0.48639166	0.061834224	0.23368038	1.8674752	0.2100266	9.624906	Walking_Watch
12:25:28.595	1.4198049	1.3551595	11.056761	0.48639166	0.061834224	0.23368038	1.8674752	0.2100266	9.624906	Walking_Watch
12:25:28.617	1.4198049	1.3551595	11.056761	0.48639166	0.061834224	0.23368038	1.8674752	0.2100266	9.624906	Walking_Watch
12:25:28.640	1.4198049	1.3551595	11.056761	0.48639166	0.061834224	0.23368038	1.8674752	0.2100266	9.624906	Walking_Watch
12:25:28.663	1.4078336	0.65363705	9.277815	0.2634259	0.02640404	0.31859067	1.8650383	0.41227424	9.618838	Walking_Watch
12:25:28.685	1.4078336	0.65363705	9.277815	0.2634259	0.02640404	0.31859067	1.8650383	0.41227424	9.618838	Walking_Watch
12:25:28.708	1.4078336	0.65363705	9.277815	0.2634259	0.02640404	0.31859067	1.8650383	0.41227424	9.618838	Walking_Watch
12:25:28.731	1.4078336	0.65363705	9.277815	0.2634259	0.02640404	0.31859067	1.8650383	0.41227424	9.618838	Walking_Watch
12:25:28.753	1.4078336	0.65363705	9.277815	0.2634259	0.02640404	0.31859067	1.8650383	0.41227424	9.618838	Walking_Watch
12:25:28.776	1.4078336	0.65363705	9.277815	0.2634259	0.02640404	0.31859067	1.8650383	0.41227424	9.618838	Walking_Watch
12:25:28.798	1.4078336	0.65363705	9.277815	0.2634259	0.02640404	0.31859067	1.8650383	0.41227424	9.618838	Walking_Watch
12:25:28.820	2.2601955	0.3232271	7.678439	0.2634259	0.02640404	0.31859067	1.8650383	0.41227424	9.618838	Walking_Watch
12:25:28.843	2.2601955	0.3232271	7.678439	-0.26863775	0.061223358	-0.018606955	1.8188857	0.3841632	9.628834	Walking_Watch
12:25:28.866	2.2601955	0.3232271	7.678439	-0.26863775	0.061223358	-0.018606955	1.8188857	0.3841632	9.628834	Walking_Watch
12:25:28.889	2.2601955	0.3232271	7.678439	-0.26863775	0.061223358	-0.018606955	1.8188857	0.3841632	9.628834	Walking_Watch
12:25:28.911	2.2601955	0.3232271	7.678439	-0.26863775	0.061223358	-0.018606955	1.8188857	0.3841632	9.628834	Walking_Watch
12:25:28.935	2.2601955	0.3232271	7.678439	-0.26863775	0.061223358	-0.018606955	1.8188857	0.3841632	9.628834	Walking_Watch
12:25:28.957	2.2601955	0.3232271	7.678439	-0.26863775	0.061223358	-0.018606955	1.8188857	0.3841632	9.628834	Walking_Watch
12:25:28.980	2.2601955	0.3232271	7.678439	-0.26863775	0.061223358	-0.018606955	1.8188857	0.3841632	9.628834	Walking_Watch
12:25:29.002	2.7079248	0.14365649	10.97775	-0.23259671	-0.09271468	-0.10168463	2.1073143	0.14142251	9.576513	Walking_Watch
12:25:29.026	2.7079248	0.14365649	10.97775	-0.23259671	-0.09271468	-0.10168463	2.1073143	0.14142251	9.576513	Walking_Watch
12:25:29.047	2.7079248	0.14365649	10.97775	-0.23259671	-0.09271468	-0.10168463	2.1073143	0.14142251	9.576513	Walking_Watch
12:25:29.068	2.7079248	0.14365649	10.97775	-0.23259671	-0.09271468	-0.10168463	2.1073143	0.14142251	9.576513	Walking_Watch
12:25:29.090	2.7079248	0.14365649	10.97775	-0.23259671	-0.09271468	-0.10168463	2.1073143	0.14142251	9.576513	Walking_Watch
12:25:29.111	2.7079248	0.14365649	10.97775	-0.23259671	-0.09271468	-0.10168463	2.1073143	0.14142251	9.576513	Walking_Watch
12:25:29.133	2.7079248	0.14365649	10.97775	-0.23259671	-0.09271468	-0.10168463	2.1073143	0.14142251	9.576513	Walking_Watch
12:25:29.155	2.7079248	0.14365649	10.97775	-0.23259671	-0.09271468	-0.10168463	2.1073143	0.14142251	9.576513	Walking_Watch
12:25:29.176	2.7079248	0.14365649	10.97775	-0.23259671	-0.09271468	-0.10168463	2.1073143	0.14142251	9.576513	Walking_Watch
12:25:29.198	1.3168511	0.11013664	8.779806	-0.25031182	0.18339641	0.1842003	1.8558725	-0.0081024235	9.629437	Walking_Watch
12:25:29.221	1.3168511	0.11013664	8.779806	-0.25031182	0.18339641	0.1842003	1.8558725	-0.0081024235	9.629437	Walking_Watch
12:25:29.244	1.3168511	0.11013664	8.779806	-0.25031182	0.18339641	0.1842003	1.8558725	-0.0081024235	9.629437	Walking_Watch
12:25:29.267	1.3168511	0.11013664	8.779806	-0.25031182	0.18339641	0.1842003	1.8558725	-0.0081024235	9.629437	Walking_Watch
12:25:29.290	1.3168511	0.11013664	8.779806	-0.25031182	0.18339641	0.1842003	1.8558725	-0.0081024235	9.629437	Walking_Watch
12:25:29.313	1.3168511	0.11013664	8.779806	-0.25031182	0.18339641	0.1842003	1.8558725	-0.0081024235	9.629437	Walking_Watch
12:25:29.335	1.3168511	0.11013664	8.779806	-0.25031182	0.18339641	0.1842003	1.8558725	-0.0081024235	9.629437	Walking_Watch
12:25:29.358	1.3168511	0.11013664	8.779806	-0.25031182	0.18339641	0.1842003	1.8558725	-0.0081024235	9.629437	Walking_Watch
12:25:29.381	1.5754328	-1.2953026	6.488485	0.80892855	-0.41036463	0.3075951	1.6923993	-0.19123526	9.6576185	Walking_Watch
12:25:29.404	1.5754328	-1.2953026	6.488485	0.80892855	-0.41036463	0.3075951	1.6923993	-0.19123526	9.6576185	Walking_Watch
12:25:29.426	1.5754328	-1.2953026	6.488485	0.80892855	-0.41036463	0.3075951	1.6923993	-0.19123526	9.6576185	Walking_Watch
12:25:29.448	1.5754328	-1.2953026	6.488485	0.80892855	-0.41036463	0.3075951	1.6923993	-0.19123526	9.6576185	Walking_Watch
12:25:29.471	1.5754328	-1.2953026	6.488485	0.80892855	-0.41036463	0.3075951	1.6923993	-0.19123526	9.6576185	Walking_Watch
12:25:29.493	1.5754328	-1.2953026	6.488485	0.80892855	-0.41036463	0.3075951	1.6923993	-0.19123526	9.6576185	Walking_Watch
12:25:29.515	1.5754328	-1.2953026	6.488485	0.80892855	-0.41036463	0.3075951	1.6923993	-0.19123526	9.6576185	Walking_Watch
12:25:29.536	1.5754328	-1.2953026	6.488485	0.80892855	-0.41036463	0.3075951	1.6923993	-0.19123526	9.6576185	Walking_Watch
12:25:29.560	2.7318676	-0.5985687	10.242707	0.16752002	-0.49588573	0.002162463	2.094591	-0.24068727	9.577324	Walking_Watch
12:25:29.583	2.7318676	-0.5985687	10.242707	0.16752002	-0.49588573	0.002162463	2.094591	-0.24068727	9.577324	Walking_Watch
12:25:29.605	2.7318676	-0.5985687	10.242707	0.16752002	-0.49588573	0.002162463	2.094591	-0.24068727	9.577324	Walking_Watch
12:25:29.626	2.7318676	-0.5985687	10.242707	0.16752002	-0.49588573	0.002162463	2.094591	-0.24068727	9.577324	Walking_Watch
12:25:29.647	2.7318676	-0.5985687	10.242707	0.16752002	-0.49588573	0.002162463	2.094591	-0.24068727	9.577324	Walking_Watch
12:25:29.669	2.7318676	-0.5985687	10.242707	0.16752002	-0.49588573	0.002162463	2.094591	-0.24068727	9.577324	Walking_Watch
12:25:29.693	2.7318676	-0.5985687	10.242707	0.16752002	-0.49588573	0.002162463	2.094591	-0.24068727	9.577324	Walking_Watch
12:25:29.714	2.7318676	-0.5985687	10.242707	0.16752002	-0.49588573	0.002162463	2.094591	-0.24068727	9.577324	Walking_Watch
12:25:29.737	1.6400782	1.0774237	9.845258	0.09421618	-0.24237667	0.0039950586	2.686475	0.43656662	9.421392	Walking_Watch
12:25:29.759	1.6400782	1.0774237	9.845258	0.09421618	-0.24237667	0.0039950586	2.686475	0.43656662	9.421392	Walking_Watch
12:25:29.782	1.6400782	1.0774237	9.845258	0.09421618	-0.24237667	0.0039950586	2.686475	0.43656662	9.421392	Walking_Watch
12:25:29.805	1.6400782	1.0774237	9.845258	0.09421618	-0.24237667	0.0039950586	2.686475	0.43656662	9.421392	Walking_Watch
12:25:29.828	1.6400782	1.0774237	9.845258	0.09421618	-0.24237667	0.0039950586	2.686475	0.43656662	9.421392	Walking_Watch
12:25:29.851	1.6400782	1.0774237	9.845258	0.09421618	-0.24237667	0.0039950586	2.686475	0.43656662	9.421392	Walking_Watch
12:25:29.873	1.6400782	1.0774237	9.845258	0.09421618	-0.24237667	0.0039950586	2.686475	0.43656662	9.421392	Walking_Watch
12:25:29.895	1.6400782	1.0774237	9.845258	0.09421618	-0.24237667	0.0039950586	2.686475	0.43656662	9.421392	Walking_Watch
12:25:29.918	1.9872481	0.20590763	7.9130783	-0.24420315	0.15896179	-0.09007818	2.4267013	-0.02675722	9.501619	Walking_Watch
12:25:29.940	1.9872481	0.20590763	7.9130783	-0.24420315	0.15896179	-0.09007818	2.4267013	-0.02675722	9.501619	Walking_Watch
12:25:29.962	1.9872481	0.20590763	7.9130783	-0.24420315	0.15896179	-0.09007818	2.4267013	-0.02675722	9.501619	Walking_Watch
12:25:29.984	1.9872481	0.20590763	7.9130783	-0.24420315	0.15896179	-0.09007818	2.4267013	-0.02675722	9.501619	Walking_Watch
12:25:30.007	1.9872481	0.20590763	7.9130783	-0.24420315	0.15896179	-0.09007818	2.4267013	-0.02675722	9.501619	Walking_Watch
12:25:30.030	1.9872481	0.20590763	7.9130783	-0.24420315	0.15896179	-0.09007818	2.4267013	-0.02675722	9.501619	Walking_Watch
12:25:30.053	1.9872481	0.20590763	7.9130783	-0.24420315	0.15896179	-0.09007818	2.4267013	-0.02675722	9.501619	Walking_Watch
12:25:30.074	1.9872481	0.20590763	7.9130783	-0.24420315	0.15896179	-0.09007818	2.4267013	-0.02675722	9.501619	Walking_Watch
12:25:30.099	2.8683412	0.2466103	9.016839	-0.21610335	0.054503843	0.117005125	2.0690584	-0.41880924	9.576742	Walking_Watch
12:25:30.123	2.8683412	0.2466103	9.016839	-0.21610335	0.054503843	0.117005125	2.0690584	-0.41880924	9.576742	Walking_Watch
12:25:30.146	2.8683412	0.2466103	9.016839	-0.21610335	0.054503843	0.117005125	2.0690584	-0.41880924	9.576742	Walking_Watch
12:25:30.168	2.8683412	0.2466103	9.016839	-0.21610335	0.054503843	0.117005125	2.0690584	-0.41880924	9.576742	Walking_Watch
12:25:30.189	2.8683412	0.2466103	9.016839	-0.21610335	0.054503843	0.117005125	2.0690584	-0.41880924	9.576742	Walking_Watch
12:25:30.211	2.8683412	0.2466103	9.016839	-0.21610335	0.054503843	0.117005125	2.0690584	-0.41880924	9.576742	Walking_Watch
12:25:30.234	2.8683412	0.2466103	9.016839	-0.21610335	0.054503843	0.117005125	2.0690584	-0.41880924	9.576742	Walking_Watch
12:25:30.257	2.8683412	0.2466103	9.016839	-0.21610335	0.054503843	0.117005125	2.0690584	-0.41880924	9.576742	Walking_Watch
12:25:30.280	3.100586	-0.5506832	10.242707	-0.117143184	-0.19595091	-0.14078	2.6019733	-0.27910176	9.451043	Walking_Watch
12:25:30.301	3.100586	-0.5506832	10.242707	-0.117143184	-0.19595091	-0.14078	2.6019733	-0.27910176	9.451043	Walking_Watch
12:25:30.324	3.100586	-0.5506832	10.242707	-0.117143184	-0.19595091	-0.14078	2.6019733	-0.27910176	9.451043	Walking_Watch
12:25:30.347	3.100586	-0.5506832	10.242707	-0.117143184	-0.19595091	-0.14078	2.6019733	-0.27910176	9.451043	Walking_Watch
12:25:30.372	3.100586	-0.5506832	10.242707	-0.117143184	-0.19595091	-0.14078	2.6019733	-0.27910176	9.451043	Walking_Watch
12:25:30.393	3.100586	-0.5506832	10.242707	-0.117143184	-0.19595091	-0.14078	2.6019733	-0.27910176	9.451043	Walking_Watch
12:25:30.415	3.100586	-0.5506832	10.242707	-0.117143184	-0.19595091	-0.14078	2.6019733	-0.27910176	9.451043	Walking_Watch
12:25:30.436	3.100586	-0.5506832	10.242707	-0.117143184	-0.19595091	-0.14078	2.6019733	-0.27910176	9.451043	Walking_Watch
12:25:30.459	1.89866	-0.08619389	8.530801	0.3348971	-0.23687887	-0.1267301	2.6727726	-0.08279351	9.435031	Walking_Watch
12:25:30.482	1.89866	-0.08619389	8.530801	0.3348971	-0.23687887	-0.1267301	2.6727726	-0.08279351	9.435031	Walking_Watch
12:25:30.505	1.89866	-0.08619389	8.530801	0.3348971	-0.23687887	-0.1267301	2.6727726	-0.08279351	9.435031	Walking_Watch
12:25:30.527	1.89866	-0.08619389	8.530801	0.3348971	-0.23687887	-0.1267301	2.6727726	-0.08279351	9.435031	Walking_Watch
12:25:30.549	1.89866	-0.08619389	8.530801	0.3348971	-0.23687887	-0.1267301	2.6727726	-0.08279351	9.435031	Walking_Watch
12:25:30.572	1.89866	-0.08619389	8.530801	0.3348971	-0.23687887	-0.1267301	2.6727726	-0.08279351	9.435031	Walking_Watch
12:25:30.596	1.89866	-0.08619389	8.530801	0.3348971	-0.23687887	-0.1267301	2.6727726	-0.08279351	9.435031	Walking_Watch
12:25:30.620	2.176396	-0.011971374	8.372779	0.3348971	-0.23687887	-0.1267301	2.6416547	0.08301753	9.443789	Walking_Watch
12:25:30.643	2.176396	-0.011971374	8.372779	-0.2930724	0.48882905	0.23429126	2.6416547	0.08301753	9.443789	Walking_Watch
12:25:30.664	2.176396	-0.011971374	8.372779	-0.2930724	0.48882905	0.23429126	2.6416547	0.08301753	9.443789	Walking_Watch
12:25:30.686	2.176396	-0.011971374	8.372779	-0.2930724	0.48882905	0.23429126	2.6416547	0.08301753	9.443789	Walking_Watch
12:25:30.708	2.176396	-0.011971374	8.372779	-0.2930724	0.48882905	0.23429126	2.6416547	0.08301753	9.443789	Walking_Watch
12:25:30.731	2.176396	-0.011971374	8.372779	-0.2930724	0.48882905	0.23429126	2.6416547	0.08301753	9.443789	Walking_Watch
12:25:30.754	2.176396	-0.011971374	8.372779	-0.2930724	0.48882905	0.23429126	2.6416547	0.08301753	9.443789	Walking_Watch
12:25:30.775	2.176396	-0.011971374	8.372779	-0.2930724	0.48882905	0.23429126	2.6416547	0.08301753	9.443789	Walking_Watch
12:25:30.798	2.176396	-0.011971374	8.372779	-0.2930724	0.48882905	0.23429126	2.6416547	0.08301753	9.443789	Walking_Watch
12:25:30.820	2.8396099	0.32801566	10.216371	0.371549	-0.11042978	-0.067476176	2.656671	-0.015047712	9.439928	Walking_Watch
12:25:30.843	2.8396099	0.32801566	10.216371	0.371549	-0.11042978	-0.067476176	2.656671	-0.015047712	9.439928	Walking_Watch
12:25:30.866	2.8396099	0.32801566	10.216371	0.371549	-0.11042978	-0.067476176	2.656671	-0.015047712	9.439928	Walking_Watch
12:25:30.888	2.8396099	0.32801566	10.216371	0.371549	-0.11042978	-0.067476176	2.656671	-0.015047712	9.439928	Walking_Watch
12:25:30.911	2.8396099	0.32801566	10.216371	0.371549	-0.11042978	-0.067476176	2.656671	-0.015047712	9.439928	Walking_Watch
12:25:30.934	2.8396099	0.32801566	10.216371	0.371549	-0.11042978	-0.067476176	2.656671	-0.015047712	9.439928	Walking_Watch
12:25:30.955	2.8396099	0.32801566	10.216371	0.371549	-0.11042978	-0.067476176	2.656671	-0.015047712	9.439928	Walking_Watch
12:25:30.977	2.8396099	0.32801566	10.216371	0.371549	-0.11042978	-0.067476176	2.656671	-0.015047712	9.439928	Walking_Watch
12:25:31.001	2.0375278	0.32801566	9.165284	-0.17761885	-0.12692313	-0.05464801	2.598288	0.2299089	9.453381	Walking_Watch
12:25:31.023	2.0375278	0.32801566	9.165284	-0.17761885	-0.12692313	-0.05464801	2.598288	0.2299089	9.453381	Walking_Watch
12:25:31.045	2.0375278	0.32801566	9.165284	-0.17761885	-0.12692313	-0.05464801	2.598288	0.2299089	9.453381	Walking_Watch
12:25:31.066	2.0375278	0.32801566	9.165284	-0.17761885	-0.12692313	-0.05464801	2.598288	0.2299089	9.453381	Walking_Watch
12:25:31.088	2.0375278	0.32801566	9.165284	-0.17761885	-0.12692313	-0.05464801	2.598288	0.2299089	9.453381	Walking_Watch
12:25:31.110	2.0375278	0.32801566	9.165284	-0.17761885	-0.12692313	-0.05464801	2.598288	0.2299089	9.453381	Walking_Watch
12:25:31.133	2.0375278	0.32801566	9.165284	-0.17761885	-0.12692313	-0.05464801	2.598288	0.2299089	9.453381	Walking_Watch
12:25:31.156	2.0375278	0.32801566	9.165284	-0.17761885	-0.12692313	-0.05464801	2.598288	0.2299089	9.453381	Walking_Watch
12:25:31.179	2.6528566	0.14365649	8.399116	-0.14341038	0.100929596	0.14938098	2.6212075	0.2121892	9.447466	Walking_Watch
12:25:31.201	2.6528566	0.14365649	8.399116	-0.14341038	0.100929596	0.14938098	2.6212075	0.2121892	9.447466	Walking_Watch
12:25:31.223	2.6528566	0.14365649	8.399116	-0.14341038	0.100929596	0.14938098	2.6212075	0.2121892	9.447466	Walking_Watch
12:25:31.245	2.6528566	0.14365649	8.399116	-0.14341038	0.100929596	0.14938098	2.6212075	0.2121892	9.447466	Walking_Watch
12:25:31.267	2.6528566	0.14365649	8.399116	-0.14341038	0.100929596	0.14938098	2.6212075	0.2121892	9.447466	Walking_Watch
12:25:31.289	2.6528566	0.14365649	8.399116	-0.14341038	0.100929596	0.14938098	2.6212075	0.2121892	9.447466	Walking_Watch
12:25:31.310	2.6528566	0.14365649	8.399116	-0.14341038	0.100929596	0.14938098	2.6212075	0.2121892	9.447466	Walking_Watch
12:25:31.333	2.6528566	0.14365649	8.399116	-0.14341038	0.100929596	0.14938098	2.6212075	0.2121892	9.447466	Walking_Watch
12:25:31.355	3.6081722	0.16520496	8.576292	-0.13485828	-0.3504998	0.070579365	2.8535967	0.21937977	9.3797245	Walking_Watch
12:25:31.378	3.6081722	0.16520496	8.576292	-0.13485828	-0.3504998	0.070579365	2.8535967	0.21937977	9.3797245	Walking_Watch
12:25:31.405	3.6081722	0.16520496	8.576292	-0.13485828	-0.3504998	0.070579365	2.8535967	0.21937977	9.3797245	Walking_Watch
12:25:31.428	3.6081722	0.16520496	8.576292	-0.13485828	-0.3504998	0.070579365	2.8535967	0.21937977	9.3797245	Walking_Watch
12:25:31.450	3.6081722	0.16520496	8.576292	-0.13485828	-0.3504998	0.070579365	2.8535967	0.21937977	9.3797245	Walking_Watch
12:25:31.472	3.6081722	0.16520496	8.576292	-0.13485828	-0.3504998	0.070579365	2.8535967	0.21937977	9.3797245	Walking_Watch
12:25:31.494	3.6081722	0.16520496	8.576292	-0.13485828	-0.3504998	0.070579365	2.8535967	0.21937977	9.3797245	Walking_Watch
12:25:31.516	3.6081722	0.16520496	8.576292	-0.13485828	-0.3504998	0.070579365	2.8535967	0.21937977	9.3797245	Walking_Watch
12:25:31.538	2.5020173	-0.32562137	9.845258	-0.26558343	0.16873564	-0.16277115	3.2054706	-0.0748367	9.267672	Walking_Watch
12:25:31.561	2.5020173	-0.32562137	9.845258	-0.26558343	0.16873564	-0.16277115	3.2054706	-0.0748367	9.267672	Walking_Watch
12:25:31.583	2.5020173	-0.32562137	9.845258	-0.26558343	0.16873564	-0.16277115	3.2054706	-0.0748367	9.267672	Walking_Watch
12:25:31.607	2.5020173	-0.32562137	9.845258	-0.26558343	0.16873564	-0.16277115	3.2054706	-0.0748367	9.267672	Walking_Watch
12:25:31.630	2.5020173	-0.32562137	9.845258	-0.26558343	0.16873564	-0.16277115	3.2054706	-0.0748367	9.267672	Walking_Watch
12:25:31.652	2.5020173	-0.32562137	9.845258	-0.26558343	0.16873564	-0.16277115	3.2054706	-0.0748367	9.267672	Walking_Watch
12:25:31.675	2.5020173	-0.32562137	9.845258	-0.26558343	0.16873564	-0.16277115	3.2054706	-0.0748367	9.267672	Walking_Watch
12:25:31.699	1.8435916	-0.062251143	8.509253	-0.26558343	0.16873564	-0.16277115	3.2054706	-0.0748367	9.267672	Walking_Watch
12:25:31.723	1.8435916	-0.062251143	8.509253	0.13697676	-0.027962968	0.01804496	2.9759424	-0.11067666	9.343548	Walking_Watch
12:25:31.745	1.8435916	-0.062251143	8.509253	0.13697676	-0.027962968	0.01804496	2.9759424	-0.11067666	9.343548	Walking_Watch
12:25:31.767	1.8435916	-0.062251143	8.509253	0.13697676	-0.027962968	0.01804496	2.9759424	-0.11067666	9.343548	Walking_Watch
12:25:31.790	1.8435916	-0.062251143	8.509253	0.13697676	-0.027962968	0.01804496	2.9759424	-0.11067666	9.343548	Walking_Watch
12:25:31.812	1.8435916	-0.062251143	8.509253	0.13697676	-0.027962968	0.01804496	2.9759424	-0.11067666	9.343548	Walking_Watch
12:25:31.834	1.8435916	-0.062251143	8.509253	0.13697676	-0.027962968	0.01804496	2.9759424	-0.11067666	9.343548	Walking_Watch
12:25:31.855	1.8435916	-0.062251143	8.509253	0.13697676	-0.027962968	0.01804496	2.9759424	-0.11067666	9.343548	Walking_Watch
12:25:31.876	1.8435916	-0.062251143	8.509253	0.13697676	-0.027962968	0.01804496	2.9759424	-0.11067666	9.343548	Walking_Watch
12:25:31.898	3.0766432	-0.31365	8.6984005	0.017858034	-0.07988651	-0.08519127	2.7796767	-0.24944319	9.401147	Walking_Watch
12:25:31.921	3.0766432	-0.31365	8.6984005	0.017858034	-0.07988651	-0.08519127	2.7796767	-0.24944319	9.401147	Walking_Watch
12:25:31.944	3.0766432	-0.31365	8.6984005	0.017858034	-0.07988651	-0.08519127	2.7796767	-0.24944319	9.401147	Walking_Watch
12:25:31.966	3.0766432	-0.31365	8.6984005	0.017858034	-0.07988651	-0.08519127	2.7796767	-0.24944319	9.401147	Walking_Watch
12:25:31.989	3.0766432	-0.31365	8.6984005	0.017858034	-0.07988651	-0.08519127	2.7796767	-0.24944319	9.401147	Walking_Watch
12:25:32.010	3.0766432	-0.31365	8.6984005	0.017858034	-0.07988651	-0.08519127	2.7796767	-0.24944319	9.401147	Walking_Watch
12:25:32.032	3.0766432	-0.31365	8.6984005	0.017858034	-0.07988651	-0.08519127	2.7796767	-0.24944319	9.401147	Walking_Watch
12:25:32.056	3.0766432	-0.31365	8.6984005	0.017858034	-0.07988651	-0.08519127	2.7796767	-0.24944319	9.401147	Walking_Watch
12:25:32.078	3.2490308	0.12689656	10.530021	0.16874175	0.019073656	-0.028380798	3.032442	-0.013378537	9.326012	Walking_Watch
12:25:32.101	3.2490308	0.12689656	10.530021	0.16874175	0.019073656	-0.028380798	3.032442	-0.013378537	9.326012	Walking_Watch
12:25:32.123	3.2490308	0.12689656	10.530021	0.16874175	0.019073656	-0.028380798	3.032442	-0.013378537	9.326012	Walking_Watch
12:25:32.146	3.2490308	0.12689656	10.530021	0.16874175	0.019073656	-0.028380798	3.032442	-0.013378537	9.326012	Walking_Watch
12:25:32.169	3.2490308	0.12689656	10.530021	0.16874175	0.019073656	-0.028380798	3.032442	-0.013378537	9.326012	Walking_Watch
12:25:32.192	3.2490308	0.12689656	10.530021	0.16874175	0.019073656	-0.028380798	3.032442	-0.013378537	9.326012	Walking_Watch
12:25:32.213	3.2490308	0.12689656	10.530021	0.16874175	0.019073656	-0.028380798	3.032442	-0.013378537	9.326012	Walking_Watch
12:25:32.236	3.2490308	0.12689656	10.530021	0.16874175	0.019073656	-0.028380798	3.032442	-0.013378537	9.326012	Walking_Watch
12:25:32.261	2.3894863	0.18196489	8.45179	-0.14768645	-0.23748975	-0.14200173	3.0111177	0.33980706	9.326739	Walking_Watch
12:25:32.283	2.3894863	0.18196489	8.45179	-0.14768645	-0.23748975	-0.14200173	3.0111177	0.33980706	9.326739	Walking_Watch
12:25:32.305	2.3894863	0.18196489	8.45179	-0.14768645	-0.23748975	-0.14200173	3.0111177	0.33980706	9.326739	Walking_Watch
12:25:32.326	2.3894863	0.18196489	8.45179	-0.14768645	-0.23748975	-0.14200173	3.0111177	0.33980706	9.326739	Walking_Watch
12:25:32.349	2.3894863	0.18196489	8.45179	-0.14768645	-0.23748975	-0.14200173	3.0111177	0.33980706	9.326739	Walking_Watch
12:25:32.373	2.3894863	0.18196489	8.45179	-0.14768645	-0.23748975	-0.14200173	3.0111177	0.33980706	9.326739	Walking_Watch
12:25:32.395	2.3894863	0.18196489	8.45179	-0.14768645	-0.23748975	-0.14200173	3.0111177	0.33980706	9.326739	Walking_Watch
12:25:32.417	2.3894863	0.18196489	8.45179	-0.14768645	-0.23748975	-0.14200173	3.0111177	0.33980706	9.326739	Walking_Watch
12:25:32.440	2.918621	0.26337022	7.860404	-0.19227962	0.18095294	0.022931881	2.9432337	0.24002427	9.351478	Walking_Watch
12:25:32.463	2.918621	0.26337022	7.860404	-0.19227962	0.18095294	0.022931881	2.9432337	0.24002427	9.351478	Walking_Watch
12:25:32.485	2.918621	0.26337022	7.860404	-0.19227962	0.18095294	0.022931881	2.9432337	0.24002427	9.351478	Walking_Watch
12:25:32.509	2.918621	0.26337022	7.860404	-0.19227962	0.18095294	0.022931881	2.9432337	0.24002427	9.351478	Walking_Watch
12:25:32.531	2.918621	0.26337022	7.860404	-0.19227962	0.18095294	0.022931881	2.9432337	0.24002427	9.351478	Walking_Watch
12:25:32.552	2.918621	0.26337022	7.860404	-0.19227962	0.18095294	0.022931881	2.9432337	0.24002427	9.351478	Walking_Watch
12:25:32.574	2.918621	0.26337022	7.860404	-0.19227962	0.18095294	0.022931881	2.9432337	0.24002427	9.351478	Walking_Watch
12:25:32.595	2.918621	0.26337022	7.860404	-0.19227962	0.18095294	0.022931881	2.9432337	0.24002427	9.351478	Walking_Watch
12:25:32.618	3.7159145	0.035914123	9.016839	-0.3663762	-0.051175848	-0.34725246	2.8744829	0.048993383	9.375784	Walking_Watch
12:25:32.641	3.7159145	0.035914123	9.016839	-0.3663762	-0.051175848	-0.34725246	2.8744829	0.048993383	9.375784	Walking_Watch
12:25:32.662	3.7159145	0.035914123	9.016839	-0.3663762	-0.051175848	-0.34725246	2.8744829	0.048993383	9.375784	Walking_Watch
12:25:32.685	3.7159145	0.035914123	9.016839	-0.3663762	-0.051175848	-0.34725246	2.8744829	0.048993383	9.375784	Walking_Watch
12:25:32.710	3.7159145	0.035914123	9.016839	-0.3663762	-0.051175848	-0.34725246	2.8744829	0.048993383	9.375784	Walking_Watch
12:25:32.734	3.7159145	0.035914123	9.016839	-0.3663762	-0.051175848	-0.34725246	2.8744829	0.048993383	9.375784	Walking_Watch
12:25:32.756	3.7159145	0.035914123	9.016839	-0.3663762	-0.051175848	-0.34725246	2.8744829	0.048993383	9.375784	Walking_Watch
12:25:32.778	3.7159145	0.035914123	9.016839	-0.3663762	-0.051175848	-0.34725246	2.8744829	0.048993383	9.375784	Walking_Watch
12:25:32.801	2.2099156	-0.6464542	9.785401	-0.3504937	0.020295387	-0.23302066	2.9279025	-0.15160598	9.358139	Walking_Watch
12:25:32.823	2.2099156	-0.6464542	9.785401	-0.3504937	0.020295387	-0.23302066	2.9279025	-0.15160598	9.358139	Walking_Watch
12:25:32.845	2.2099156	-0.6464542	9.785401	-0.3504937	0.020295387	-0.23302066	2.9279025	-0.15160598	9.358139	Walking_Watch
12:25:32.868	2.2099156	-0.6464542	9.785401	-0.3504937	0.020295387	-0.23302066	2.9279025	-0.15160598	9.358139	Walking_Watch
12:25:32.889	2.2099156	-0.6464542	9.785401	-0.3504937	0.020295387	-0.23302066	2.9279025	-0.15160598	9.358139	Walking_Watch
12:25:32.912	2.2099156	-0.6464542	9.785401	-0.3504937	0.020295387	-0.23302066	2.9279025	-0.15160598	9.358139	Walking_Watch
12:25:32.935	2.2099156	-0.6464542	9.785401	-0.3504937	0.020295387	-0.23302066	2.9279025	-0.15160598	9.358139	Walking_Watch
12:25:32.958	2.2099156	-0.6464542	9.785401	-0.3504937	0.020295387	-0.23302066	2.9279025	-0.15160598	9.358139	Walking_Watch
12:25:32.981	2.0183737	-0.54350036	7.9968777	-0.0798804	0.1711791	-0.18537317	2.7983174	-0.28630108	9.394564	Walking_Watch
12:25:33.003	2.0183737	-0.54350036	7.9968777	-0.0798804	0.1711791	-0.18537317	2.7983174	-0.28630108	9.394564	Walking_Watch
12:25:33.026	2.0183737	-0.54350036	7.9968777	-0.0798804	0.1711791	-0.18537317	2.7983174	-0.28630108	9.394564	Walking_Watch
12:25:33.049	2.0183737	-0.54350036	7.9968777	-0.0798804	0.1711791	-0.18537317	2.7983174	-0.28630108	9.394564	Walking_Watch
12:25:33.071	2.0183737	-0.54350036	7.9968777	-0.0798804	0.1711791	-0.18537317	2.7983174	-0.28630108	9.394564	Walking_Watch
12:25:33.093	2.0183737	-0.54350036	7.9968777	-0.0798804	0.1711791	-0.18537317	2.7983174	-0.28630108	9.394564	Walking_Watch
12:25:33.115	2.0183737	-0.54350036	7.9968777	-0.0798804	0.1711791	-0.18537317	2.7983174	-0.28630108	9.394564	Walking_Watch
12:25:33.137	2.0183737	-0.54350036	7.9968777	-0.0798804	0.1711791	-0.18537317	2.7983174	-0.28630108	9.394564	Walking_Watch
12:25:33.159	3.0455174	-0.7853221	8.669669	-0.08293473	0.06549941	-0.22263594	2.5499153	-0.44117188	9.459052	Walking_Watch
12:25:33.181	3.0455174	-0.7853221	8.669669	-0.08293473	0.06549941	-0.22263594	2.5499153	-0.44117188	9.459052	Walking_Watch
12:25:33.204	3.0455174	-0.7853221	8.669669	-0.08293473	0.06549941	-0.22263594	2.5499153	-0.44117188	9.459052	Walking_Watch
12:25:33.227	3.0455174	-0.7853221	8.669669	-0.08293473	0.06549941	-0.22263594	2.5499153	-0.44117188	9.459052	Walking_Watch
12:25:33.250	3.0455174	-0.7853221	8.669669	-0.08293473	0.06549941	-0.22263594	2.5499153	-0.44117188	9.459052	Walking_Watch
12:25:33.271	3.0455174	-0.7853221	8.669669	-0.08293473	0.06549941	-0.22263594	2.5499153	-0.44117188	9.459052	Walking_Watch
12:25:33.299	3.0455174	-0.7853221	8.669669	-0.08293473	0.06549941	-0.22263594	2.5499153	-0.44117188	9.459052	Walking_Watch
12:25:33.321	2.770176	-0.749408	10.048771	0.013581978	-0.04018027	-0.12978442	2.6649735	-0.47430772	9.4256735	Walking_Watch
12:25:33.343	2.770176	-0.749408	10.048771	0.013581978	-0.04018027	-0.12978442	2.6649735	-0.47430772	9.4256735	Walking_Watch
12:25:33.365	2.770176	-0.749408	10.048771	0.013581978	-0.04018027	-0.12978442	2.6649735	-0.47430772	9.4256735	Walking_Watch
12:25:33.386	2.770176	-0.749408	10.048771	0.013581978	-0.04018027	-0.12978442	2.6649735	-0.47430772	9.4256735	Walking_Watch
12:25:33.409	2.770176	-0.749408	10.048771	0.013581978	-0.04018027	-0.12978442	2.6649735	-0.47430772	9.4256735	Walking_Watch
12:25:33.432	2.770176	-0.749408	10.048771	0.013581978	-0.04018027	-0.12978442	2.6649735	-0.47430772	9.4256735	Walking_Watch
12:25:33.454	2.770176	-0.749408	10.048771	0.013581978	-0.04018027	-0.12978442	2.6649735	-0.47430772	9.4256735	Walking_Watch
12:25:33.476	2.770176	-0.749408	10.048771	0.013581978	-0.04018027	-0.12978442	2.6649735	-0.47430772	9.4256735	Walking_Watch
12:25:33.497	1.9728824	0.0670397	8.336864	0.11437474	-0.28880242	-0.13711481	2.7068775	-0.108668394	9.42504	Walking_Watch
12:25:33.519	1.9728824	0.0670397	8.336864	0.11437474	-0.28880242	-0.13711481	2.7068775	-0.108668394	9.42504	Walking_Watch
12:25:33.543	1.9728824	0.0670397	8.336864	0.11437474	-0.28880242	-0.13711481	2.7068775	-0.108668394	9.42504	Walking_Watch
12:25:33.564	1.9728824	0.0670397	8.336864	0.11437474	-0.28880242	-0.13711481	2.7068775	-0.108668394	9.42504	Walking_Watch
12:25:33.586	1.9728824	0.0670397	8.336864	0.11437474	-0.28880242	-0.13711481	2.7068775	-0.108668394	9.42504	Walking_Watch
12:25:33.609	1.9728824	0.0670397	8.336864	0.11437474	-0.28880242	-0.13711481	2.7068775	-0.108668394	9.42504	Walking_Watch
12:25:33.631	1.9728824	0.0670397	8.336864	0.11437474	-0.28880242	-0.13711481	2.7068775	-0.108668394	9.42504	Walking_Watch
12:25:33.653	1.9728824	0.0670397	8.336864	0.11437474	-0.28880242	-0.13711481	2.7068775	-0.108668394	9.42504	Walking_Watch
12:25:33.676	1.9728824	0.0670397	8.336864	0.11437474	-0.28880242	-0.13711481	2.7068775	-0.108668394	9.42504	Walking_Watch
12:25:33.699	2.2961094	-0.1340794	8.420665	-0.13180396	0.22737871	-0.3277048	2.3801773	-0.2277244	9.510693	Walking_Watch
12:25:33.722	2.2961094	-0.1340794	8.420665	-0.13180396	0.22737871	-0.3277048	2.3801773	-0.2277244	9.510693	Walking_Watch
12:25:33.745	2.2961094	-0.1340794	8.420665	-0.13180396	0.22737871	-0.3277048	2.3801773	-0.2277244	9.510693	Walking_Watch
12:25:33.767	2.2961094	-0.1340794	8.420665	-0.13180396	0.22737871	-0.3277048	2.3801773	-0.2277244	9.510693	Walking_Watch
12:25:33.790	2.2961094	-0.1340794	8.420665	-0.13180396	0.22737871	-0.3277048	2.3801773	-0.2277244	9.510693	Walking_Watch
12:25:33.813	2.2961094	-0.1340794	8.420665	-0.13180396	0.22737871	-0.3277048	2.3801773	-0.2277244	9.510693	Walking_Watch
12:25:33.836	2.2961094	-0.1340794	8.420665	-0.13180396	0.22737871	-0.3277048	2.3801773	-0.2277244	9.510693	Walking_Watch
12:25:33.858	3.0886145	-0.10055954	8.964165	-0.13180396	0.22737871	-0.3277048	2.3801773	-0.2277244	9.510693	Walking_Watch
12:25:33.879	3.0886145	-0.10055954	8.964165	-0.20510778	-0.13303179	-0.56166613	2.1879897	-0.35584787	9.552824	Walking_Watch
12:25:33.901	3.0886145	-0.10055954	8.964165	-0.20510778	-0.13303179	-0.56166613	2.1879897	-0.35584787	9.552824	Walking_Watch
12:25:33.923	3.0886145	-0.10055954	8.964165	-0.20510778	-0.13303179	-0.56166613	2.1879897	-0.35584787	9.552824	Walking_Watch
12:25:33.944	3.0886145	-0.10055954	8.964165	-0.20510778	-0.13303179	-0.56166613	2.1879897	-0.35584787	9.552824	Walking_Watch
12:25:33.967	3.0886145	-0.10055954	8.964165	-0.20510778	-0.13303179	-0.56166613	2.1879897	-0.35584787	9.552824	Walking_Watch
12:25:33.988	3.0886145	-0.10055954	8.964165	-0.20510778	-0.13303179	-0.56166613	2.1879897	-0.35584787	9.552824	Walking_Watch
12:25:34.010	3.0886145	-0.10055954	8.964165	-0.20510778	-0.13303179	-0.56166613	2.1879897	-0.35584787	9.552824	Walking_Watch
12:25:34.031	3.0886145	-0.10055954	8.964165	-0.20510778	-0.13303179	-0.56166613	2.1879897	-0.35584787	9.552824	Walking_Watch
12:25:34.054	1.9202085	-1.0558752	10.213976	0.07344677	-0.106764585	-0.6477982	2.4094455	-0.4158467	9.496947	Walking_Watch
12:25:34.077	1.9202085	-1.0558752	10.213976	0.07344677	-0.106764585	-0.6477982	2.4094455	-0.4158467	9.496947	Walking_Watch
12:25:34.099	1.9202085	-1.0558752	10.213976	0.07344677	-0.106764585	-0.6477982	2.4094455	-0.4158467	9.496947	Walking_Watch
12:25:34.123	1.9202085	-1.0558752	10.213976	0.07344677	-0.106764585	-0.6477982	2.4094455	-0.4158467	9.496947	Walking_Watch
12:25:34.145	1.9202085	-1.0558752	10.213976	0.07344677	-0.106764585	-0.6477982	2.4094455	-0.4158467	9.496947	Walking_Watch
12:25:34.166	1.9202085	-1.0558752	10.213976	0.07344677	-0.106764585	-0.6477982	2.4094455	-0.4158467	9.496947	Walking_Watch
12:25:34.189	1.9202085	-1.0558752	10.213976	0.07344677	-0.106764585	-0.6477982	2.4094455	-0.4158467	9.496947	Walking_Watch
12:25:34.211	1.9202085	-1.0558752	10.213976	0.07344677	-0.106764585	-0.6477982	2.4094455	-0.4158467	9.496947	Walking_Watch
12:25:34.234	1.2306572	-0.9792584	9.646533	0.13636589	0.11009257	-0.67834145	2.1758738	-0.41161153	9.553351	Walking_Watch
12:25:34.255	1.2306572	-0.9792584	9.646533	0.13636589	0.11009257	-0.67834145	2.1758738	-0.41161153	9.553351	Walking_Watch
12:25:34.278	1.2306572	-0.9792584	9.646533	0.13636589	0.11009257	-0.67834145	2.1758738	-0.41161153	9.553351	Walking_Watch
12:25:34.302	1.2306572	-0.9792584	9.646533	0.13636589	0.11009257	-0.67834145	2.1758738	-0.41161153	9.553351	Walking_Watch
12:25:34.325	1.2306572	-0.9792584	9.646533	0.13636589	0.11009257	-0.67834145	2.1758738	-0.41161153	9.553351	Walking_Watch
12:25:34.350	1.2306572	-0.9792584	9.646533	0.13636589	0.11009257	-0.67834145	2.1758738	-0.41161153	9.553351	Walking_Watch
12:25:34.373	1.2306572	-0.9792584	9.646533	0.13636589	0.11009257	-0.67834145	2.1758738	-0.41161153	9.553351	Walking_Watch
12:25:34.395	1.2306572	-0.9792584	9.646533	0.13636589	0.11009257	-0.67834145	2.1758738	-0.41161153	9.553351	Walking_Watch
12:25:34.418	2.3535721	-1.3072741	8.583475	-0.10614762	-0.009026145	-0.6807848	2.1524627	-0.6549622	9.545067	Walking_Watch
12:25:34.440	2.3535721	-1.3072741	8.583475	-0.10614762	-0.009026145	-0.6807848	2.1524627	-0.6549622	9.545067	Walking_Watch
12:25:34.463	2.3535721	-1.3072741	8.583475	-0.10614762	-0.009026145	-0.6807848	2.1524627	-0.6549622	9.545067	Walking_Watch
12:25:34.485	2.3535721	-1.3072741	8.583475	-0.10614762	-0.009026145	-0.6807848	2.1524627	-0.6549622	9.545067	Walking_Watch
12:25:34.508	2.3535721	-1.3072741	8.583475	-0.10614762	-0.009026145	-0.6807848	2.1524627	-0.6549622	9.545067	Walking_Watch
12:25:34.531	2.3535721	-1.3072741	8.583475	-0.10614762	-0.009026145	-0.6807848	2.1524627	-0.6549622	9.545067	Walking_Watch
12:25:34.552	2.3535721	-1.3072741	8.583475	-0.10614762	-0.009026145	-0.6807848	2.1524627	-0.6549622	9.545067	Walking_Watch
12:25:34.575	2.3535721	-1.3072741	8.583475	-0.10614762	-0.009026145	-0.6807848	2.1524627	-0.6549622	9.545067	Walking_Watch
12:25:34.599	2.5618742	-0.55786604	10.7479	0.37032726	-0.15868813	-0.43766052	2.3771577	-0.4452665	9.503749	Walking_Watch
12:25:34.621	2.5618742	-0.55786604	10.7479	0.37032726	-0.15868813	-0.43766052	2.3771577	-0.4452665	9.503749	Walking_Watch
12:25:34.644	2.5618742	-0.55786604	10.7479	0.37032726	-0.15868813	-0.43766052	2.3771577	-0.4452665	9.503749	Walking_Watch
12:25:34.666	2.5618742	-0.55786604	10.7479	0.37032726	-0.15868813	-0.43766052	2.3771577	-0.4452665	9.503749	Walking_Watch
12:25:34.688	2.5618742	-0.55786604	10.7479	0.37032726	-0.15868813	-0.43766052	2.3771577	-0.4452665	9.503749	Walking_Watch
12:25:34.710	2.5618742	-0.55786604	10.7479	0.37032726	-0.15868813	-0.43766052	2.3771577	-0.4452665	9.503749	Walking_Watch
12:25:34.733	2.5618742	-0.55786604	10.7479	0.37032726	-0.15868813	-0.43766052	2.3771577	-0.4452665	9.503749	Walking_Watch
12:25:34.755	2.5618742	-0.55786604	10.7479	0.37032726	-0.15868813	-0.43766052	2.3771577	-0.4452665	9.503749	Walking_Watch
12:25:34.778	1.8172545	0.5506832	9.976943	0.02213409	-0.15257949	-0.38085005	2.6845455	-0.06892308	9.431799	Walking_Watch
12:25:34.801	1.8172545	0.5506832	9.976943	0.02213409	-0.15257949	-0.38085005	2.6845455	-0.06892308	9.431799	Walking_Watch
12:25:34.823	1.8172545	0.5506832	9.976943	0.02213409	-0.15257949	-0.38085005	2.6845455	-0.06892308	9.431799	Walking_Watch
12:25:34.845	1.8172545	0.5506832	9.976943	0.02213409	-0.15257949	-0.38085005	2.6845455	-0.06892308	9.431799	Walking_Watch
12:25:34.868	1.8172545	0.5506832	9.976943	0.02213409	-0.15257949	-0.38085005	2.6845455	-0.06892308	9.431799	Walking_Watch
12:25:34.889	1.8172545	0.5506832	9.976943	0.02213409	-0.15257949	-0.38085005	2.6845455	-0.06892308	9.431799	Walking_Watch
12:25:34.911	1.8172545	0.5506832	9.976943	0.02213409	-0.15257949	-0.38085005	2.6845455	-0.06892308	9.431799	Walking_Watch
12:25:34.933	1.8172545	0.5506832	9.976943	0.02213409	-0.15257949	-0.38085005	2.6845455	-0.06892308	9.431799	Walking_Watch
12:25:34.953	2.0590763	0.043096945	8.284191	-0.18556009	-0.042623732	-0.56838566	2.8614	-0.18780807	9.378033	Walking_Watch
12:25:34.975	2.0590763	0.043096945	8.284191	-0.18556009	-0.042623732	-0.56838566	2.8614	-0.18780807	9.378033	Walking_Watch
12:25:34.996	2.0590763	0.043096945	8.284191	-0.18556009	-0.042623732	-0.56838566	2.8614	-0.18780807	9.378033	Walking_Watch
12:25:35.016	2.0590763	0.043096945	8.284191	-0.18556009	-0.042623732	-0.56838566	2.8614	-0.18780807	9.378033	Walking_Watch
12:25:35.037	2.0590763	0.043096945	8.284191	-0.18556009	-0.042623732	-0.56838566	2.8614	-0.18780807	9.378033	Walking_Watch
12:25:35.059	2.0590763	0.043096945	8.284191	-0.18556009	-0.042623732	-0.56838566	2.8614	-0.18780807	9.378033	Walking_Watch
12:25:35.082	2.0590763	0.043096945	8.284191	-0.18556009	-0.042623732	-0.56838566	2.8614	-0.18780807	9.378033	Walking_Watch
12:25:35.104	2.0590763	0.043096945	8.284191	-0.18556009	-0.042623732	-0.56838566	2.8614	-0.18780807	9.378033	Walking_Watch
12:25:35.127	2.8731298	0.34477556	8.803748	-0.2625291	0.19988976	-0.39001304	2.7150545	-0.20740569	9.421032	Walking_Watch
12:25:35.152	2.8731298	0.34477556	8.803748	-0.2625291	0.19988976	-0.39001304	2.7150545	-0.20740569	9.421032	Walking_Watch
12:25:35.175	2.8731298	0.34477556	8.803748	-0.2625291	0.19988976	-0.39001304	2.7150545	-0.20740569	9.421032	Walking_Watch
12:25:35.197	2.8731298	0.34477556	8.803748	-0.2625291	0.19988976	-0.39001304	2.7150545	-0.20740569	9.421032	Walking_Watch
12:25:35.218	2.8731298	0.34477556	8.803748	-0.2625291	0.19988976	-0.39001304	2.7150545	-0.20740569	9.421032	Walking_Watch
12:25:35.240	2.8731298	0.34477556	8.803748	-0.2625291	0.19988976	-0.39001304	2.7150545	-0.20740569	9.421032	Walking_Watch
12:25:35.263	2.8731298	0.34477556	8.803748	-0.2625291	0.19988976	-0.39001304	2.7150545	-0.20740569	9.421032	Walking_Watch
12:25:35.286	2.8731298	0.34477556	8.803748	-0.2625291	0.19988976	-0.39001304	2.7150545	-0.20740569	9.421032	Walking_Watch
12:25:35.308	3.172414	0.28252444	9.809344	-0.115310594	-0.26131347	-0.4590408	2.9004433	-0.16766569	9.366413	Walking_Watch
12:25:35.331	3.172414	0.28252444	9.809344	-0.115310594	-0.26131347	-0.4590408	2.9004433	-0.16766569	9.366413	Walking_Watch
12:25:35.352	3.172414	0.28252444	9.809344	-0.115310594	-0.26131347	-0.4590408	2.9004433	-0.16766569	9.366413	Walking_Watch
12:25:35.374	3.172414	0.28252444	9.809344	-0.115310594	-0.26131347	-0.4590408	2.9004433	-0.16766569	9.366413	Walking_Watch
12:25:35.396	3.172414	0.28252444	9.809344	-0.115310594	-0.26131347	-0.4590408	2.9004433	-0.16766569	9.366413	Walking_Watch
12:25:35.419	3.172414	0.28252444	9.809344	-0.115310594	-0.26131347	-0.4590408	2.9004433	-0.16766569	9.366413	Walking_Watch
12:25:35.442	3.172414	0.28252444	9.809344	-0.115310594	-0.26131347	-0.4590408	2.9004433	-0.16766569	9.366413	Walking_Watch
12:25:35.464	3.172414	0.28252444	9.809344	-0.115310594	-0.26131347	-0.4590408	2.9004433	-0.16766569	9.366413	Walking_Watch
12:25:35.485	2.169213	-1.0989721	9.019233	-0.4421235	0.019073656	-0.6624589	3.109376	-0.3034407	9.295703	Walking_Watch
12:25:35.507	2.169213	-1.0989721	9.019233	-0.4421235	0.019073656	-0.6624589	3.109376	-0.3034407	9.295703	Walking_Watch
12:25:35.529	2.169213	-1.0989721	9.019233	-0.4421235	0.019073656	-0.6624589	3.109376	-0.3034407	9.295703	Walking_Watch
12:25:35.551	2.169213	-1.0989721	9.019233	-0.4421235	0.019073656	-0.6624589	3.109376	-0.3034407	9.295703	Walking_Watch
12:25:35.572	2.169213	-1.0989721	9.019233	-0.4421235	0.019073656	-0.6624589	3.109376	-0.3034407	9.295703	Walking_Watch
12:25:35.594	2.169213	-1.0989721	9.019233	-0.4421235	0.019073656	-0.6624589	3.109376	-0.3034407	9.295703	Walking_Watch
12:25:35.615	2.169213	-1.0989721	9.019233	-0.4421235	0.019073656	-0.6624589	3.109376	-0.3034407	9.295703	Walking_Watch
12:25:35.638	2.169213	-1.0989721	9.019233	-0.4421235	0.019073656	-0.6624589	3.109376	-0.3034407	9.295703	Walking_Watch
12:25:35.660	2.2075214	-0.51955765	8.269825	-0.21427076	0.0728298	-0.58732253	2.9988353	-0.31458417	9.33158	Walking_Watch
12:25:35.683	2.2075214	-0.51955765	8.269825	-0.21427076	0.0728298	-0.58732253	2.9988353	-0.31458417	9.33158	Walking_Watch
12:25:35.706	2.2075214	-0.51955765	8.269825	-0.21427076	0.0728298	-0.58732253	2.9988353	-0.31458417	9.33158	Walking_Watch
12:25:35.727	2.2075214	-0.51955765	8.269825	-0.21427076	0.0728298	-0.58732253	2.9988353	-0.31458417	9.33158	Walking_Watch
12:25:35.750	2.2075214	-0.51955765	8.269825	-0.21427076	0.0728298	-0.58732253	2.9988353	-0.31458417	9.33158	Walking_Watch
12:25:35.771	2.2075214	-0.51955765	8.269825	-0.21427076	0.0728298	-0.58732253	2.9988353	-0.31458417	9.33158	Walking_Watch
12:25:35.794	2.2075214	-0.51955765	8.269825	-0.21427076	0.0728298	-0.58732253	2.9988353	-0.31458417	9.33158	Walking_Watch
12:25:35.816	2.2075214	-0.51955765	8.269825	-0.21427076	0.0728298	-0.58732253	2.9988353	-0.31458417	9.33158	Walking_Watch
12:25:35.838	3.15326	-0.47167215	9.04557	-0.285742	-0.024908641	-0.08396953	3.0348394	-0.2573419	9.32169	Walking_Watch
12:25:35.860	3.15326	-0.47167215	9.04557	-0.285742	-0.024908641	-0.08396953	3.0348394	-0.2573419	9.32169	Walking_Watch
12:25:35.883	3.15326	-0.47167215	9.04557	-0.285742	-0.024908641	-0.08396953	3.0348394	-0.2573419	9.32169	Walking_Watch
12:25:35.905	3.15326	-0.47167215	9.04557	-0.285742	-0.024908641	-0.08396953	3.0348394	-0.2573419	9.32169	Walking_Watch
12:25:35.927	3.15326	-0.47167215	9.04557	-0.285742	-0.024908641	-0.08396953	3.0348394	-0.2573419	9.32169	Walking_Watch
12:25:35.950	3.15326	-0.47167215	9.04557	-0.285742	-0.024908641	-0.08396953	3.0348394	-0.2573419	9.32169	Walking_Watch
12:25:35.973	3.15326	-0.47167215	9.04557	-0.285742	-0.024908641	-0.08396953	3.0348394	-0.2573419	9.32169	Walking_Watch
12:25:35.995	3.15326	-0.47167215	9.04557	-0.285742	-0.024908641	-0.08396953	3.0348394	-0.2573419	9.32169	Walking_Watch
12:25:36.016	2.5092	1.0175668	10.779025	-0.285742	-0.024908641	-0.08396953	3.0348394	-0.2573419	9.32169	Walking_Watch
12:25:36.038	2.5092	1.0175668	10.779025	0.7258508	-0.20816821	0.14510493	3.2645001	-0.12147335	9.246548	Walking_Watch
12:25:36.060	2.5092	1.0175668	10.779025	0.7258508	-0.20816821	0.14510493	3.2645001	-0.12147335	9.246548	Walking_Watch
12:25:36.083	2.5092	1.0175668	10.779025	0.7258508	-0.20816821	0.14510493	3.2645001	-0.12147335	9.246548	Walking_Watch
12:25:36.106	2.5092	1.0175668	10.779025	0.7258508	-0.20816821	0.14510493	3.2645001	-0.12147335	9.246548	Walking_Watch
12:25:36.128	2.5092	1.0175668	10.779025	0.7258508	-0.20816821	0.14510493	3.2645001	-0.12147335	9.246548	Walking_Watch
12:25:36.151	2.5092	1.0175668	10.779025	0.7258508	-0.20816821	0.14510493	3.2645001	-0.12147335	9.246548	Walking_Watch
12:25:36.173	2.5092	1.0175668	10.779025	0.7258508	-0.20816821	0.14510493	3.2645001	-0.12147335	9.246548	Walking_Watch
12:25:36.197	2.5092	1.0175668	10.779025	0.7258508	-0.20816821	0.14510493	3.2645001	-0.12147335	9.246548	Walking_Watch
12:25:36.220	2.4852571	0.6273	8.351231	-0.27963334	0.14979881	-0.06869791	3.2433708	-0.17236432	9.253173	Walking_Watch
12:25:36.242	2.4852571	0.6273	8.351231	-0.27963334	0.14979881	-0.06869791	3.2433708	-0.17236432	9.253173	Walking_Watch
12:25:36.264	2.4852571	0.6273	8.351231	-0.27963334	0.14979881	-0.06869791	3.2433708	-0.17236432	9.253173	Walking_Watch
12:25:36.286	2.4852571	0.6273	8.351231	-0.27963334	0.14979881	-0.06869791	3.2433708	-0.17236432	9.253173	Walking_Watch
12:25:36.307	2.4852571	0.6273	8.351231	-0.27963334	0.14979881	-0.06869791	3.2433708	-0.17236432	9.253173	Walking_Watch
12:25:36.329	2.4852571	0.6273	8.351231	-0.27963334	0.14979881	-0.06869791	3.2433708	-0.17236432	9.253173	Walking_Watch
12:25:36.351	2.4852571	0.6273	8.351231	-0.27963334	0.14979881	-0.06869791	3.2433708	-0.17236432	9.253173	Walking_Watch
12:25:36.373	2.4852571	0.6273	8.351231	-0.27963334	0.14979881	-0.06869791	3.2433708	-0.17236432	9.253173	Walking_Watch
12:25:36.395	3.2466366	-0.22027329	7.5323887	-0.1556277	0.443625	0.013768903	3.0089097	-0.61660165	9.313251	Walking_Watch
12:25:36.418	3.2466366	-0.22027329	7.5323887	-0.1556277	0.443625	0.013768903	3.0089097	-0.61660165	9.313251	Walking_Watch
12:25:36.441	3.2466366	-0.22027329	7.5323887	-0.1556277	0.443625	0.013768903	3.0089097	-0.61660165	9.313251	Walking_Watch
12:25:36.467	3.2466366	-0.22027329	7.5323887	-0.1556277	0.443625	0.013768903	3.0089097	-0.61660165	9.313251	Walking_Watch
12:25:36.488	3.2466366	-0.22027329	7.5323887	-0.1556277	0.443625	0.013768903	3.0089097	-0.61660165	9.313251	Walking_Watch
12:25:36.511	3.2466366	-0.22027329	7.5323887	-0.1556277	0.443625	0.013768903	3.0089097	-0.61660165	9.313251	Walking_Watch
12:25:36.534	3.2466366	-0.22027329	7.5323887	-0.1556277	0.443625	0.013768903	3.0089097	-0.61660165	9.313251	Walking_Watch
12:25:36.556	3.2466366	-0.22027329	7.5323887	-0.1556277	0.443625	0.013768903	3.0089097	-0.61660165	9.313251	Walking_Watch
12:25:36.578	3.459727	-0.8547561	10.5946665	0.06428379	0.029458366	-0.15727337	2.7874715	-0.72913885	9.373834	Walking_Watch
12:25:36.600	3.459727	-0.8547561	10.5946665	0.06428379	0.029458366	-0.15727337	2.7874715	-0.72913885	9.373834	Walking_Watch
12:25:36.623	3.459727	-0.8547561	10.5946665	0.06428379	0.029458366	-0.15727337	2.7874715	-0.72913885	9.373834	Walking_Watch
12:25:36.646	3.459727	-0.8547561	10.5946665	0.06428379	0.029458366	-0.15727337	2.7874715	-0.72913885	9.373834	Walking_Watch
12:25:36.669	3.459727	-0.8547561	10.5946665	0.06428379	0.029458366	-0.15727337	2.7874715	-0.72913885	9.373834	Walking_Watch
12:25:36.691	3.459727	-0.8547561	10.5946665	0.06428379	0.029458366	-0.15727337	2.7874715	-0.72913885	9.373834	Walking_Watch
12:25:36.714	3.459727	-0.8547561	10.5946665	0.06428379	0.029458366	-0.15727337	2.7874715	-0.72913885	9.373834	Walking_Watch
12:25:36.737	3.459727	-0.8547561	10.5946665	0.06428379	0.029458366	-0.15727337	2.7874715	-0.72913885	9.373834	Walking_Watch
12:25:36.761	2.3655436	-1.7885233	8.784595	-1.0285541	0.25670022	-0.58365726	3.1425958	-0.5720757	9.27185	Walking_Watch
12:25:36.783	2.3655436	-1.7885233	8.784595	-1.0285541	0.25670022	-0.58365726	3.1425958	-0.5720757	9.27185	Walking_Watch
12:25:36.806	2.3655436	-1.7885233	8.784595	-1.0285541	0.25670022	-0.58365726	3.1425958	-0.5720757	9.27185	Walking_Watch
12:25:36.828	2.3655436	-1.7885233	8.784595	-1.0285541	0.25670022	-0.58365726	3.1425958	-0.5720757	9.27185	Walking_Watch
12:25:36.849	2.3655436	-1.7885233	8.784595	-1.0285541	0.25670022	-0.58365726	3.1425958	-0.5720757	9.27185	Walking_Watch
12:25:36.872	2.3655436	-1.7885233	8.784595	-1.0285541	0.25670022	-0.58365726	3.1425958	-0.5720757	9.27185	Walking_Watch
12:25:36.895	2.3655436	-1.7885233	8.784595	-1.0285541	0.25670022	-0.58365726	3.1425958	-0.5720757	9.27185	Walking_Watch
12:25:36.917	2.3655436	-1.7885233	8.784595	-1.0285541	0.25670022	-0.58365726	3.1425958	-0.5720757	9.27185	Walking_Watch
12:25:36.940	1.7621863	-0.7996878	7.474926	-0.54597056	0.1888942	-0.2653965	2.9990478	-0.68337524	9.311771	Walking_Watch
12:25:36.963	1.7621863	-0.7996878	7.474926	-0.54597056	0.1888942	-0.2653965	2.9990478	-0.68337524	9.311771	Walking_Watch
12:25:36.986	1.7621863	-0.7996878	7.474926	-0.54597056	0.1888942	-0.2653965	2.9990478	-0.68337524	9.311771	Walking_Watch
12:25:37.009	1.7621863	-0.7996878	7.474926	-0.54597056	0.1888942	-0.2653965	2.9990478	-0.68337524	9.311771	Walking_Watch
12:25:37.031	1.7621863	-0.7996878	7.474926	-0.54597056	0.1888942	-0.2653965	2.9990478	-0.68337524	9.311771	Walking_Watch
12:25:37.054	1.7621863	-0.7996878	7.474926	-0.54597056	0.1888942	-0.2653965	2.9990478	-0.68337524	9.311771	Walking_Watch
12:25:37.076	1.7621863	-0.7996878	7.474926	-0.54597056	0.1888942	-0.2653965	2.9990478	-0.68337524	9.311771	Walking_Watch
12:25:37.097	2.9042554	-0.41420954	9.70639	-0.54597056	0.1888942	-0.2653965	2.9990478	-0.68337524	9.311771	Walking_Watch
12:25:37.119	2.9042554	-0.41420954	9.70639	0.1662983	0.020906253	-0.32648304	2.6759698	-0.609072	9.414807	Walking_Watch
12:25:37.141	2.9042554	-0.41420954	9.70639	0.1662983	0.020906253	-0.32648304	2.6759698	-0.609072	9.414807	Walking_Watch
12:25:37.164	2.9042554	-0.41420954	9.70639	0.1662983	0.020906253	-0.32648304	2.6759698	-0.609072	9.414807	Walking_Watch
12:25:37.185	2.9042554	-0.41420954	9.70639	0.1662983	0.020906253	-0.32648304	2.6759698	-0.609072	9.414807	Walking_Watch
12:25:37.209	2.9042554	-0.41420954	9.70639	0.1662983	0.020906253	-0.32648304	2.6759698	-0.609072	9.414807	Walking_Watch
12:25:37.232	2.9042554	-0.41420954	9.70639	0.1662983	0.020906253	-0.32648304	2.6759698	-0.609072	9.414807	Walking_Watch
12:25:37.253	2.9042554	-0.41420954	9.70639	0.1662983	0.020906253	-0.32648304	2.6759698	-0.609072	9.414807	Walking_Watch
12:25:37.276	2.9042554	-0.41420954	9.70639	0.1662983	0.020906253	-0.32648304	2.6759698	-0.609072	9.414807	Walking_Watch
12:25:37.299	3.510007	-0.65842557	9.5244255	-0.025513398	-0.18251187	-0.408339	2.8123488	-0.45843813	9.383545	Walking_Watch
12:25:37.321	3.510007	-0.65842557	9.5244255	-0.025513398	-0.18251187	-0.408339	2.8123488	-0.45843813	9.383545	Walking_Watch
12:25:37.346	3.510007	-0.65842557	9.5244255	-0.025513398	-0.18251187	-0.408339	2.8123488	-0.45843813	9.383545	Walking_Watch
12:25:37.368	3.510007	-0.65842557	9.5244255	-0.025513398	-0.18251187	-0.408339	2.8123488	-0.45843813	9.383545	Walking_Watch
12:25:37.391	3.510007	-0.65842557	9.5244255	-0.025513398	-0.18251187	-0.408339	2.8123488	-0.45843813	9.383545	Walking_Watch
12:25:37.412	3.510007	-0.65842557	9.5244255	-0.025513398	-0.18251187	-0.408339	2.8123488	-0.45843813	9.383545	Walking_Watch
12:25:37.436	3.510007	-0.65842557	9.5244255	-0.025513398	-0.18251187	-0.408339	2.8123488	-0.45843813	9.383545	Walking_Watch
12:25:37.459	2.5666625	0.25139886	8.786988	-0.025513398	-0.18251187	-0.408339	2.8123488	-0.45843813	9.383545	Walking_Watch
12:25:37.481	2.5666625	0.25139886	8.786988	0.04046005	-0.18373361	-0.38451523	2.9853404	-0.007681385	9.341203	Walking_Watch
12:25:37.503	2.5666625	0.25139886	8.786988	0.04046005	-0.18373361	-0.38451523	2.9853404	-0.007681385	9.341203	Walking_Watch
12:25:37.526	2.5666625	0.25139886	8.786988	0.04046005	-0.18373361	-0.38451523	2.9853404	-0.007681385	9.341203	Walking_Watch
12:25:37.550	2.5666625	0.25139886	8.786988	0.04046005	-0.18373361	-0.38451523	2.9853404	-0.007681385	9.341203	Walking_Watch
12:25:37.572	2.5666625	0.25139886	8.786988	0.04046005	-0.18373361	-0.38451523	2.9853404	-0.007681385	9.341203	Walking_Watch
12:25:37.595	2.5666625	0.25139886	8.786988	0.04046005	-0.18373361	-0.38451523	2.9853404	-0.007681385	9.341203	Walking_Watch
12:25:37.616	2.5666625	0.25139886	8.786988	0.04046005	-0.18373361	-0.38451523	2.9853404	-0.007681385	9.341203	Walking_Watch
12:25:37.637	2.9425638	-0.21069619	7.637737	0.04046005	-0.18373361	-0.38451523	2.9853404	-0.007681385	9.341203	Walking_Watch
12:25:37.658	2.9425638	-0.21069619	7.637737	-0.317507	-0.052397575	-0.3399221	3.0838194	-0.15630886	9.307846	Walking_Watch
12:25:37.681	2.9425638	-0.21069619	7.637737	-0.317507	-0.052397575	-0.3399221	3.0838194	-0.15630886	9.307846	Walking_Watch
12:25:37.704	2.9425638	-0.21069619	7.637737	-0.317507	-0.052397575	-0.3399221	3.0838194	-0.15630886	9.307846	Walking_Watch
12:25:37.727	2.9425638	-0.21069619	7.637737	-0.317507	-0.052397575	-0.3399221	3.0838194	-0.15630886	9.307846	Walking_Watch
12:25:37.748	2.9425638	-0.21069619	7.637737	-0.317507	-0.052397575	-0.3399221	3.0838194	-0.15630886	9.307846	Walking_Watch
12:25:37.772	2.9425638	-0.21069619	7.637737	-0.317507	-0.052397575	-0.3399221	3.0838194	-0.15630886	9.307846	Walking_Watch
12:25:37.794	2.9425638	-0.21069619	7.637737	-0.317507	-0.052397575	-0.3399221	3.0838194	-0.15630886	9.307846	Walking_Watch
12:25:37.817	2.9425638	-0.21069619	7.637737	-0.317507	-0.052397575	-0.3399221	3.0838194	-0.15630886	9.307846	Walking_Watch
12:25:37.840	3.840417	-0.505192	9.454991	-0.21976854	-0.21305513	-0.74981266	3.2945447	-0.4534227	9.225549	Walking_Watch
12:25:37.861	3.840417	-0.505192	9.454991	-0.21976854	-0.21305513	-0.74981266	3.2945447	-0.4534227	9.225549	Walking_Watch
12:25:37.884	3.840417	-0.505192	9.454991	-0.21976854	-0.21305513	-0.74981266	3.2945447	-0.4534227	9.225549	Walking_Watch
12:25:37.906	3.840417	-0.505192	9.454991	-0.21976854	-0.21305513	-0.74981266	3.2945447	-0.4534227	9.225549	Walking_Watch
12:25:37.928	3.840417	-0.505192	9.454991	-0.21976854	-0.21305513	-0.74981266	3.2945447	-0.4534227	9.225549	Walking_Watch
12:25:37.950	3.840417	-0.505192	9.454991	-0.21976854	-0.21305513	-0.74981266	3.2945447	-0.4534227	9.225549	Walking_Watch
12:25:37.973	3.840417	-0.505192	9.454991	-0.21976854	-0.21305513	-0.74981266	3.2945447	-0.4534227	9.225549	Walking_Watch
12:25:37.996	3.840417	-0.505192	9.454991	-0.21976854	-0.21305513	-0.74981266	3.2945447	-0.4534227	9.225549	Walking_Watch
12:25:38.017	3.2681851	-0.8978531	9.792584	-0.19777739	-0.059117097	-0.62030923	3.648564	-0.36263812	9.09543	Walking_Watch
12:25:38.040	3.2681851	-0.8978531	9.792584	-0.19777739	-0.059117097	-0.62030923	3.648564	-0.36263812	9.09543	Walking_Watch
12:25:38.063	3.2681851	-0.8978531	9.792584	-0.19777739	-0.059117097	-0.62030923	3.648564	-0.36263812	9.09543	Walking_Watch
12:25:38.086	3.2681851	-0.8978531	9.792584	-0.19777739	-0.059117097	-0.62030923	3.648564	-0.36263812	9.09543	Walking_Watch
12:25:38.110	3.2681851	-0.8978531	9.792584	-0.19777739	-0.059117097	-0.62030923	3.648564	-0.36263812	9.09543	Walking_Watch
12:25:38.133	3.2681851	-0.8978531	9.792584	-0.19777739	-0.059117097	-0.62030923	3.648564	-0.36263812	9.09543	Walking_Watch
12:25:38.155	3.2681851	-0.8978531	9.792584	-0.19777739	-0.059117097	-0.62030923	3.648564	-0.36263812	9.09543	Walking_Watch
12:25:38.176	3.2681851	-0.8978531	9.792584	-0.19777739	-0.059117097	-0.62030923	3.648564	-0.36263812	9.09543	Walking_Watch
12:25:38.199	2.7893302	-1.4509305	8.020821	-0.33094603	0.23593082	-0.9123028	3.4677992	-0.36875734	9.165629	Walking_Watch
12:25:38.222	2.7893302	-1.4509305	8.020821	-0.33094603	0.23593082	-0.9123028	3.4677992	-0.36875734	9.165629	Walking_Watch
12:25:38.245	2.7893302	-1.4509305	8.020821	-0.33094603	0.23593082	-0.9123028	3.4677992	-0.36875734	9.165629	Walking_Watch
12:25:38.267	2.7893302	-1.4509305	8.020821	-0.33094603	0.23593082	-0.9123028	3.4677992	-0.36875734	9.165629	Walking_Watch
12:25:38.290	2.7893302	-1.4509305	8.020821	-0.33094603	0.23593082	-0.9123028	3.4677992	-0.36875734	9.165629	Walking_Watch
12:25:38.312	2.7893302	-1.4509305	8.020821	-0.33094603	0.23593082	-0.9123028	3.4677992	-0.36875734	9.165629	Walking_Watch
12:25:38.335	2.7893302	-1.4509305	8.020821	-0.33094603	0.23593082	-0.9123028	3.4677992	-0.36875734	9.165629	Walking_Watch
12:25:38.358	2.6217308	-1.3527653	8.432636	-0.33094603	0.23593082	-0.9123028	3.4677992	-0.36875734	9.165629	Walking_Watch
12:25:38.382	2.6217308	-1.3527653	8.432636	-0.2661943	0.19133766	-0.5457837	3.1784093	-0.5906748	9.258466	Walking_Watch
12:25:38.404	2.6217308	-1.3527653	8.432636	-0.2661943	0.19133766	-0.5457837	3.1784093	-0.5906748	9.258466	Walking_Watch
12:25:38.426	2.6217308	-1.3527653	8.432636	-0.2661943	0.19133766	-0.5457837	3.1784093	-0.5906748	9.258466	Walking_Watch
12:25:38.449	2.6217308	-1.3527653	8.432636	-0.2661943	0.19133766	-0.5457837	3.1784093	-0.5906748	9.258466	Walking_Watch
12:25:38.471	2.6217308	-1.3527653	8.432636	-0.2661943	0.19133766	-0.5457837	3.1784093	-0.5906748	9.258466	Walking_Watch
12:25:38.493	2.6217308	-1.3527653	8.432636	-0.2661943	0.19133766	-0.5457837	3.1784093	-0.5906748	9.258466	Walking_Watch
12:25:38.516	2.6217308	-1.3527653	8.432636	-0.2661943	0.19133766	-0.5457837	3.1784093	-0.5906748	9.258466	Walking_Watch
12:25:38.538	3.1700199	-1.3575538	9.457385	-0.2661943	0.19133766	-0.5457837	3.1784093	-0.5906748	9.258466	Walking_Watch
12:25:38.561	3.1700199	-1.3575538	9.457385	-0.2136599	0.24265033	-0.42361063	2.959166	-0.69146454	9.323926	Walking_Watch
12:25:38.584	3.1700199	-1.3575538	9.457385	-0.2136599	0.24265033	-0.42361063	2.959166	-0.69146454	9.323926	Walking_Watch
12:25:38.605	3.1700199	-1.3575538	9.457385	-0.2136599	0.24265033	-0.42361063	2.959166	-0.69146454	9.323926	Walking_Watch
12:25:38.628	3.1700199	-1.3575538	9.457385	-0.2136599	0.24265033	-0.42361063	2.959166	-0.69146454	9.323926	Walking_Watch
12:25:38.651	3.1700199	-1.3575538	9.457385	-0.2136599	0.24265033	-0.42361063	2.959166	-0.69146454	9.323926	Walking_Watch
12:25:38.674	3.1700199	-1.3575538	9.457385	-0.2136599	0.24265033	-0.42361063	2.959166	-0.69146454	9.323926	Walking_Watch
12:25:38.696	3.1700199	-1.3575538	9.457385	-0.2136599	0.24265033	-0.42361063	2.959166	-0.69146454	9.323926	Walking_Watch
12:25:38.717	2.8013015	-0.014365649	9.002473	-0.2136599	0.24265033	-0.42361063	2.959166	-0.69146454	9.323926	Walking_Watch
12:25:38.739	2.8013015	-0.014365649	9.002473	-0.079269536	-0.13119918	-0.32953736	3.163434	-0.44715822	9.271629	Walking_Watch
12:25:38.761	2.8013015	-0.014365649	9.002473	-0.079269536	-0.13119918	-0.32953736	3.163434	-0.44715822	9.271629	Walking_Watch
12:25:38.784	2.8013015	-0.014365649	9.002473	-0.079269536	-0.13119918	-0.32953736	3.163434	-0.44715822	9.271629	Walking_Watch
12:25:38.807	2.8013015	-0.014365649	9.002473	-0.079269536	-0.13119918	-0.32953736	3.163434	-0.44715822	9.271629	Walking_Watch
12:25:38.829	2.8013015	-0.014365649	9.002473	-0.079269536	-0.13119918	-0.32953736	3.163434	-0.44715822	9.271629	Walking_Watch
12:25:38.852	2.8013015	-0.014365649	9.002473	-0.079269536	-0.13119918	-0.32953736	3.163434	-0.44715822	9.271629	Walking_Watch
12:25:38.875	2.8013015	-0.014365649	9.002473	-0.079269536	-0.13119918	-0.32953736	3.163434	-0.44715822	9.271629	Walking_Watch
12:25:38.898	2.8013015	-0.014365649	9.002473	-0.079269536	-0.13119918	-0.32953736	3.163434	-0.44715822	9.271629	Walking_Watch
12:25:38.921	2.4900458	0.26337022	8.0687065	-0.2258772	0.01724106	-0.39367822	3.1762693	-0.2511758	9.274621	Walking_Watch
12:25:38.944	2.4900458	0.26337022	8.0687065	-0.2258772	0.01724106	-0.39367822	3.1762693	-0.2511758	9.274621	Walking_Watch
12:25:38.966	2.4900458	0.26337022	8.0687065	-0.2258772	0.01724106	-0.39367822	3.1762693	-0.2511758	9.274621	Walking_Watch
12:25:38.989	2.4900458	0.26337022	8.0687065	-0.2258772	0.01724106	-0.39367822	3.1762693	-0.2511758	9.274621	Walking_Watch
12:25:39.012	2.4900458	0.26337022	8.0687065	-0.2258772	0.01724106	-0.39367822	3.1762693	-0.2511758	9.274621	Walking_Watch
12:25:39.034	2.4900458	0.26337022	8.0687065	-0.2258772	0.01724106	-0.39367822	3.1762693	-0.2511758	9.274621	Walking_Watch
12:25:39.056	2.4900458	0.26337022	8.0687065	-0.2258772	0.01724106	-0.39367822	3.1762693	-0.2511758	9.274621	Walking_Watch
12:25:39.078	2.80609	0.11492519	8.492493	-0.21182731	0.33611274	-0.2006448	2.8788197	-0.34031573	9.3684025	Walking_Watch
12:25:39.100	2.80609	0.11492519	8.492493	-0.21182731	0.33611274	-0.2006448	2.8788197	-0.34031573	9.3684025	Walking_Watch
12:25:39.123	2.80609	0.11492519	8.492493	-0.21182731	0.33611274	-0.2006448	2.8788197	-0.34031573	9.3684025	Walking_Watch
12:25:39.146	2.80609	0.11492519	8.492493	-0.21182731	0.33611274	-0.2006448	2.8788197	-0.34031573	9.3684025	Walking_Watch
12:25:39.169	2.80609	0.11492519	8.492493	-0.21182731	0.33611274	-0.2006448	2.8788197	-0.34031573	9.3684025	Walking_Watch
12:25:39.192	2.80609	0.11492519	8.492493	-0.21182731	0.33611274	-0.2006448	2.8788197	-0.34031573	9.3684025	Walking_Watch
12:25:39.213	2.80609	0.11492519	8.492493	-0.21182731	0.33611274	-0.2006448	2.8788197	-0.34031573	9.3684025	Walking_Watch
12:25:39.236	2.80609	0.11492519	8.492493	-0.21182731	0.33611274	-0.2006448	2.8788197	-0.34031573	9.3684025	Walking_Watch
12:25:39.258	3.4525442	-0.16520496	8.76544	-0.07316089	0.0044128904	-0.34908506	2.5810528	-0.54777163	9.4450245	Walking_Watch
12:25:39.281	3.4525442	-0.16520496	8.76544	-0.07316089	0.0044128904	-0.34908506	2.5810528	-0.54777163	9.4450245	Walking_Watch
12:25:39.303	3.4525442	-0.16520496	8.76544	-0.07316089	0.0044128904	-0.34908506	2.5810528	-0.54777163	9.4450245	Walking_Watch
12:25:39.325	3.4525442	-0.16520496	8.76544	-0.07316089	0.0044128904	-0.34908506	2.5810528	-0.54777163	9.4450245	Walking_Watch
12:25:39.348	3.4525442	-0.16520496	8.76544	-0.07316089	0.0044128904	-0.34908506	2.5810528	-0.54777163	9.4450245	Walking_Watch
12:25:39.369	3.4525442	-0.16520496	8.76544	-0.07316089	0.0044128904	-0.34908506	2.5810528	-0.54777163	9.4450245	Walking_Watch
12:25:39.392	3.4525442	-0.16520496	8.76544	-0.07316089	0.0044128904	-0.34908506	2.5810528	-0.54777163	9.4450245	Walking_Watch
12:25:39.414	3.4525442	-0.16520496	8.76544	-0.07316089	0.0044128904	-0.34908506	2.5810528	-0.54777163	9.4450245	Walking_Watch
12:25:39.435	3.4525442	-0.16520496	8.76544	-0.07316089	0.0044128904	-0.34908506	2.5810528	-0.54777163	9.4450245	Walking_Watch
12:25:39.458	2.1021733	-0.31125572	11.657724	0.35139048	-0.10065593	-0.13344961	2.9454784	-0.6682726	9.329948	Walking_Watch
12:25:39.482	2.1021733	-0.31125572	11.657724	0.35139048	-0.10065593	-0.13344961	2.9454784	-0.6682726	9.329948	Walking_Watch
12:25:39.504	2.1021733	-0.31125572	11.657724	0.35139048	-0.10065593	-0.13344961	2.9454784	-0.6682726	9.329948	Walking_Watch
12:25:39.525	2.1021733	-0.31125572	11.657724	0.35139048	-0.10065593	-0.13344961	2.9454784	-0.6682726	9.329948	Walking_Watch
12:25:39.547	2.1021733	-0.31125572	11.657724	0.35139048	-0.10065593	-0.13344961	2.9454784	-0.6682726	9.329948	Walking_Watch
12:25:39.569	2.1021733	-0.31125572	11.657724	0.35139048	-0.10065593	-0.13344961	2.9454784	-0.6682726	9.329948	Walking_Watch
12:25:39.592	2.1021733	-0.31125572	11.657724	0.35139048	-0.10065593	-0.13344961	2.9454784	-0.6682726	9.329948	Walking_Watch
12:25:39.614	2.1021733	-0.31125572	11.657724	0.35139048	-0.10065593	-0.13344961	2.9454784	-0.6682726	9.329948	Walking_Watch
12:25:39.639	1.6496553	0.047885496	8.9976845	-0.083545595	0.1394141	-0.16521461	3.011628	-0.5583467	9.316046	Walking_Watch
12:25:39.662	1.6496553	0.047885496	8.9976845	-0.083545595	0.1394141	-0.16521461	3.011628	-0.5583467	9.316046	Walking_Watch
12:25:39.685	1.6496553	0.047885496	8.9976845	-0.083545595	0.1394141	-0.16521461	3.011628	-0.5583467	9.316046	Walking_Watch
12:25:39.708	1.6496553	0.047885496	8.9976845	-0.083545595	0.1394141	-0.16521461	3.011628	-0.5583467	9.316046	Walking_Watch
12:25:39.731	1.6496553	0.047885496	8.9976845	-0.083545595	0.1394141	-0.16521461	3.011628	-0.5583467	9.316046	Walking_Watch
12:25:39.754	1.6496553	0.047885496	8.9976845	-0.083545595	0.1394141	-0.16521461	3.011628	-0.5583467	9.316046	Walking_Watch
12:25:39.776	1.6496553	0.047885496	8.9976845	-0.083545595	0.1394141	-0.16521461	3.011628	-0.5583467	9.316046	Walking_Watch
12:25:39.799	2.7773588	-0.51716334	7.759845	0.14003108	0.00013683381	0.06935764	2.949171	-0.5691304	9.335355	Walking_Watch
12:25:39.821	2.7773588	-0.51716334	7.759845	0.14003108	0.00013683381	0.06935764	2.949171	-0.5691304	9.335355	Walking_Watch
12:25:39.844	2.7773588	-0.51716334	7.759845	0.14003108	0.00013683381	0.06935764	2.949171	-0.5691304	9.335355	Walking_Watch
12:25:39.866	2.7773588	-0.51716334	7.759845	0.14003108	0.00013683381	0.06935764	2.949171	-0.5691304	9.335355	Walking_Watch
12:25:39.889	2.7773588	-0.51716334	7.759845	0.14003108	0.00013683381	0.06935764	2.949171	-0.5691304	9.335355	Walking_Watch
12:25:39.912	2.7773588	-0.51716334	7.759845	0.14003108	0.00013683381	0.06935764	2.949171	-0.5691304	9.335355	Walking_Watch
12:25:39.935	2.7773588	-0.51716334	7.759845	0.14003108	0.00013683381	0.06935764	2.949171	-0.5691304	9.335355	Walking_Watch
12:25:39.957	2.7773588	-0.51716334	7.759845	0.14003108	0.00013683381	0.06935764	2.949171	-0.5691304	9.335355	Walking_Watch
12:25:39.980	3.668029	0.21069619	8.712766	0.34833613	-0.16540766	0.029040532	3.0354927	-0.55739534	9.308354	Walking_Watch
12:25:40.001	3.668029	0.21069619	8.712766	0.34833613	-0.16540766	0.029040532	3.0354927	-0.55739534	9.308354	Walking_Watch
12:25:40.024	3.668029	0.21069619	8.712766	0.34833613	-0.16540766	0.029040532	3.0354927	-0.55739534	9.308354	Walking_Watch
12:25:40.046	3.668029	0.21069619	8.712766	0.34833613	-0.16540766	0.029040532	3.0354927	-0.55739534	9.308354	Walking_Watch
12:25:40.068	3.668029	0.21069619	8.712766	0.34833613	-0.16540766	0.029040532	3.0354927	-0.55739534	9.308354	Walking_Watch
12:25:40.090	3.668029	0.21069619	8.712766	0.34833613	-0.16540766	0.029040532	3.0354927	-0.55739534	9.308354	Walking_Watch
12:25:40.113	3.668029	0.21069619	8.712766	0.34833613	-0.16540766	0.029040532	3.0354927	-0.55739534	9.308354	Walking_Watch
12:25:40.136	3.668029	0.21069619	8.712766	0.34833613	-0.16540766	0.029040532	3.0354927	-0.55739534	9.308354	Walking_Watch
12:25:40.158	2.360755	0.42378664	9.732727	0.116818205	0.14369017	0.4725287	2.9760363	-0.15892208	9.342822	Walking_Watch
12:25:40.182	2.360755	0.42378664	9.732727	0.116818205	0.14369017	0.4725287	2.9760363	-0.15892208	9.342822	Walking_Watch
12:25:40.205	2.360755	0.42378664	9.732727	0.116818205	0.14369017	0.4725287	2.9760363	-0.15892208	9.342822	Walking_Watch
12:25:40.227	2.360755	0.42378664	9.732727	0.116818205	0.14369017	0.4725287	2.9760363	-0.15892208	9.342822	Walking_Watch
12:25:40.250	2.360755	0.42378664	9.732727	0.116818205	0.14369017	0.4725287	2.9760363	-0.15892208	9.342822	Walking_Watch
12:25:40.277	2.360755	0.42378664	9.732727	0.116818205	0.14369017	0.4725287	2.9760363	-0.15892208	9.342822	Walking_Watch
12:25:40.300	2.360755	0.42378664	9.732727	0.116818205	0.14369017	0.4725287	2.9760363	-0.15892208	9.342822	Walking_Watch
12:25:40.322	2.360755	0.42378664	9.732727	0.116818205	0.14369017	0.4725287	2.9760363	-0.15892208	9.342822	Walking_Watch
12:25:40.345	2.5235655	0.11253092	5.585843	-0.3682088	0.40941653	0.13349849	2.8287265	-0.28316543	9.385548	Walking_Watch
12:25:40.367	2.5235655	0.11253092	5.585843	-0.3682088	0.40941653	0.13349849	2.8287265	-0.28316543	9.385548	Walking_Watch
12:25:40.389	2.5235655	0.11253092	5.585843	-0.3682088	0.40941653	0.13349849	2.8287265	-0.28316543	9.385548	Walking_Watch
12:25:40.412	2.5235655	0.11253092	5.585843	-0.3682088	0.40941653	0.13349849	2.8287265	-0.28316543	9.385548	Walking_Watch
12:25:40.435	2.5235655	0.11253092	5.585843	-0.3682088	0.40941653	0.13349849	2.8287265	-0.28316543	9.385548	Walking_Watch
12:25:40.458	2.5235655	0.11253092	5.585843	-0.3682088	0.40941653	0.13349849	2.8287265	-0.28316543	9.385548	Walking_Watch
12:25:40.481	2.5235655	0.11253092	5.585843	-0.3682088	0.40941653	0.13349849	2.8287265	-0.28316543	9.385548	Walking_Watch
12:25:40.504	2.5235655	0.11253092	5.585843	-0.3682088	0.40941653	0.13349849	2.8287265	-0.28316543	9.385548	Walking_Watch
12:25:40.527	3.397476	-0.97446984	9.325701	-0.50931865	0.23654169	-0.0723631	2.3408985	-0.4795287	9.51108	Walking_Watch
12:25:40.549	3.397476	-0.97446984	9.325701	-0.50931865	0.23654169	-0.0723631	2.3408985	-0.4795287	9.51108	Walking_Watch
12:25:40.571	3.397476	-0.97446984	9.325701	-0.50931865	0.23654169	-0.0723631	2.3408985	-0.4795287	9.51108	Walking_Watch
12:25:40.593	3.397476	-0.97446984	9.325701	-0.50931865	0.23654169	-0.0723631	2.3408985	-0.4795287	9.51108	Walking_Watch
12:25:40.615	3.397476	-0.97446984	9.325701	-0.50931865	0.23654169	-0.0723631	2.3408985	-0.4795287	9.51108	Walking_Watch
12:25:40.637	3.397476	-0.97446984	9.325701	-0.50931865	0.23654169	-0.0723631	2.3408985	-0.4795287	9.51108	Walking_Watch
12:25:40.660	3.397476	-0.97446984	9.325701	-0.50931865	0.23654169	-0.0723631	2.3408985	-0.4795287	9.51108	Walking_Watch
12:25:40.682	3.397476	-0.97446984	9.325701	-0.50931865	0.23654169	-0.0723631	2.3408985	-0.4795287	9.51108	Walking_Watch
12:25:40.706	3.2466366	-1.1540405	11.159715	-0.0694957	-0.43602097	-0.43888223	2.7780504	-0.6277592	9.383961	Walking_Watch
12:25:40.729	3.2466366	-1.1540405	11.159715	-0.0694957	-0.43602097	-0.43888223	2.7780504	-0.6277592	9.383961	Walking_Watch
12:25:40.751	3.2466366	-1.1540405	11.159715	-0.0694957	-0.43602097	-0.43888223	2.7780504	-0.6277592	9.383961	Walking_Watch
12:25:40.773	3.2466366	-1.1540405	11.159715	-0.0694957	-0.43602097	-0.43888223	2.7780504	-0.6277592	9.383961	Walking_Watch
12:25:40.796	3.2466366	-1.1540405	11.159715	-0.0694957	-0.43602097	-0.43888223	2.7780504	-0.6277592	9.383961	Walking_Watch
12:25:40.819	3.2466366	-1.1540405	11.159715	-0.0694957	-0.43602097	-0.43888223	2.7780504	-0.6277592	9.383961	Walking_Watch
12:25:40.842	3.2466366	-1.1540405	11.159715	-0.0694957	-0.43602097	-0.43888223	2.7780504	-0.6277592	9.383961	Walking_Watch
12:25:40.862	3.2466366	-1.1540405	11.159715	-0.0694957	-0.43602097	-0.43888223	2.7780504	-0.6277592	9.383961	Walking_Watch
12:25:40.884	2.360755	-0.85954463	8.085466	0.19317636	-0.1751815	-0.33686775	3.294116	-0.4005768	9.2281475	Walking_Watch
12:25:40.906	2.360755	-0.85954463	8.085466	0.19317636	-0.1751815	-0.33686775	3.294116	-0.4005768	9.2281475	Walking_Watch
12:25:40.929	2.360755	-0.85954463	8.085466	0.19317636	-0.1751815	-0.33686775	3.294116	-0.4005768	9.2281475	Walking_Watch
12:25:40.952	2.360755	-0.85954463	8.085466	0.19317636	-0.1751815	-0.33686775	3.294116	-0.4005768	9.2281475	Walking_Watch
12:25:40.973	2.360755	-0.85954463	8.085466	0.19317636	-0.1751815	-0.33686775	3.294116	-0.4005768	9.2281475	Walking_Watch
12:25:40.996	2.360755	-0.85954463	8.085466	0.19317636	-0.1751815	-0.33686775	3.294116	-0.4005768	9.2281475	Walking_Watch
12:25:41.019	2.360755	-0.85954463	8.085466	0.19317636	-0.1751815	-0.33686775	3.294116	-0.4005768	9.2281475	Walking_Watch
12:25:41.042	2.360755	-0.85954463	8.085466	0.19317636	-0.1751815	-0.33686775	3.294116	-0.4005768	9.2281475	Walking_Watch
12:25:41.064	2.5762396	-0.8739103	7.74069	-0.1660124	0.17606603	-0.23302066	3.039525	-0.4599201	9.312365	Walking_Watch
12:25:41.087	2.5762396	-0.8739103	7.74069	-0.1660124	0.17606603	-0.23302066	3.039525	-0.4599201	9.312365	Walking_Watch
12:25:41.110	2.5762396	-0.8739103	7.74069	-0.1660124	0.17606603	-0.23302066	3.039525	-0.4599201	9.312365	Walking_Watch
12:25:41.133	2.5762396	-0.8739103	7.74069	-0.1660124	0.17606603	-0.23302066	3.039525	-0.4599201	9.312365	Walking_Watch
12:25:41.156	2.5762396	-0.8739103	7.74069	-0.1660124	0.17606603	-0.23302066	3.039525	-0.4599201	9.312365	Walking_Watch
12:25:41.179	2.5762396	-0.8739103	7.74069	-0.1660124	0.17606603	-0.23302066	3.039525	-0.4599201	9.312365	Walking_Watch
12:25:41.201	2.5762396	-0.8739103	7.74069	-0.1660124	0.17606603	-0.23302066	3.039525	-0.4599201	9.312365	Walking_Watch
12:25:41.224	2.5762396	-0.8739103	7.74069	-0.1660124	0.17606603	-0.23302066	3.039525	-0.4599201	9.312365	Walking_Watch
12:25:41.247	2.413429	-1.786129	10.31693	-0.019404745	0.22676784	0.05652947	2.0519936	-0.76945585	9.558642	Walking_Watch
12:25:41.270	2.413429	-1.786129	10.31693	-0.019404745	0.22676784	0.05652947	2.0519936	-0.76945585	9.558642	Walking_Watch
12:25:41.293	2.413429	-1.786129	10.31693	-0.019404745	0.22676784	0.05652947	2.0519936	-0.76945585	9.558642	Walking_Watch
12:25:41.316	2.413429	-1.786129	10.31693	-0.019404745	0.22676784	0.05652947	2.0519936	-0.76945585	9.558642	Walking_Watch
12:25:41.339	2.413429	-1.786129	10.31693	-0.019404745	0.22676784	0.05652947	2.0519936	-0.76945585	9.558642	Walking_Watch
12:25:41.362	2.413429	-1.786129	10.31693	-0.019404745	0.22676784	0.05652947	2.0519936	-0.76945585	9.558642	Walking_Watch
12:25:41.384	2.413429	-1.786129	10.31693	-0.019404745	0.22676784	0.05652947	2.0519936	-0.76945585	9.558642	Walking_Watch
12:25:41.405	2.413429	-1.786129	10.31693	-0.019404745	0.22676784	0.05652947	2.0519936	-0.76945585	9.558642	Walking_Watch
12:25:41.428	1.9226027	1.5538844	10.443827	0.7783853	-0.503827	-0.060145795	2.5894463	0.07625585	9.458295	Walking_Watch
12:25:41.451	1.9226027	1.5538844	10.443827	0.7783853	-0.503827	-0.060145795	2.5894463	0.07625585	9.458295	Walking_Watch
12:25:41.474	1.9226027	1.5538844	10.443827	0.7783853	-0.503827	-0.060145795	2.5894463	0.07625585	9.458295	Walking_Watch
12:25:41.498	1.9226027	1.5538844	10.443827	0.7783853	-0.503827	-0.060145795	2.5894463	0.07625585	9.458295	Walking_Watch
12:25:41.519	1.9226027	1.5538844	10.443827	0.7783853	-0.503827	-0.060145795	2.5894463	0.07625585	9.458295	Walking_Watch
12:25:41.541	1.9226027	1.5538844	10.443827	0.7783853	-0.503827	-0.060145795	2.5894463	0.07625585	9.458295	Walking_Watch
12:25:41.562	1.9226027	1.5538844	10.443827	0.7783853	-0.503827	-0.060145795	2.5894463	0.07625585	9.458295	Walking_Watch
12:25:41.583	1.9226027	1.5538844	10.443827	0.7783853	-0.503827	-0.060145795	2.5894463	0.07625585	9.458295	Walking_Watch
12:25:41.605	2.1476645	0.7685622	7.822096	-0.099428095	0.11742296	0.042479567	2.8933682	0.124368	9.369276	Walking_Watch
12:25:41.625	2.1476645	0.7685622	7.822096	-0.099428095	0.11742296	0.042479567	2.8933682	0.124368	9.369276	Walking_Watch
12:25:41.646	2.1476645	0.7685622	7.822096	-0.099428095	0.11742296	0.042479567	2.8933682	0.124368	9.369276	Walking_Watch
12:25:41.668	2.1476645	0.7685622	7.822096	-0.099428095	0.11742296	0.042479567	2.8933682	0.124368	9.369276	Walking_Watch
12:25:41.691	2.1476645	0.7685622	7.822096	-0.099428095	0.11742296	0.042479567	2.8933682	0.124368	9.369276	Walking_Watch
12:25:41.714	2.1476645	0.7685622	7.822096	-0.099428095	0.11742296	0.042479567	2.8933682	0.124368	9.369276	Walking_Watch
12:25:41.736	2.1476645	0.7685622	7.822096	-0.099428095	0.11742296	0.042479567	2.8933682	0.124368	9.369276	Walking_Watch
12:25:41.759	2.1476645	0.7685622	7.822096	-0.099428095	0.11742296	0.042479567	2.8933682	0.124368	9.369276	Walking_Watch
12:25:41.782	2.5499027	0.73743665	8.358414	-0.07621521	0.3208411	0.016212365	2.5987425	0.024366891	9.45602	Walking_Watch
12:25:41.805	2.5499027	0.73743665	8.358414	-0.07621521	0.3208411	0.016212365	2.5987425	0.024366891	9.45602	Walking_Watch
12:25:41.829	2.5499027	0.73743665	8.358414	-0.07621521	0.3208411	0.016212365	2.5987425	0.024366891	9.45602	Walking_Watch
12:25:41.850	2.5499027	0.73743665	8.358414	-0.07621521	0.3208411	0.016212365	2.5987425	0.024366891	9.45602	Walking_Watch
12:25:41.875	2.5499027	0.73743665	8.358414	-0.07621521	0.3208411	0.016212365	2.5987425	0.024366891	9.45602	Walking_Watch
12:25:41.897	2.5499027	0.73743665	8.358414	-0.07621521	0.3208411	0.016212365	2.5987425	0.024366891	9.45602	Walking_Watch
12:25:41.918	2.5499027	0.73743665	8.358414	-0.07621521	0.3208411	0.016212365	2.5987425	0.024366891	9.45602	Walking_Watch
12:25:41.942	2.5499027	0.73743665	8.358414	-0.07621521	0.3208411	0.016212365	2.5987425	0.024366891	9.45602	Walking_Watch
12:25:41.965	3.2011454	0.42378664	9.601042	-0.06521963	-0.07866478	0.05408601	2.4758463	-0.06109759	9.488773	Walking_Watch
12:25:41.986	3.2011454	0.42378664	9.601042	-0.06521963	-0.07866478	0.05408601	2.4758463	-0.06109759	9.488773	Walking_Watch
12:25:42.009	3.2011454	0.42378664	9.601042	-0.06521963	-0.07866478	0.05408601	2.4758463	-0.06109759	9.488773	Walking_Watch
12:25:42.032	3.2011454	0.42378664	9.601042	-0.06521963	-0.07866478	0.05408601	2.4758463	-0.06109759	9.488773	Walking_Watch
12:25:42.055	3.2011454	0.42378664	9.601042	-0.06521963	-0.07866478	0.05408601	2.4758463	-0.06109759	9.488773	Walking_Watch
12:25:42.077	3.2011454	0.42378664	9.601042	-0.06521963	-0.07866478	0.05408601	2.4758463	-0.06109759	9.488773	Walking_Watch
12:25:42.100	3.2011454	0.42378664	9.601042	-0.06521963	-0.07866478	0.05408601	2.4758463	-0.06109759	9.488773	Walking_Watch
12:25:42.123	3.2011454	0.42378664	9.601042	-0.06521963	-0.07866478	0.05408601	2.4758463	-0.06109759	9.488773	Walking_Watch
12:25:42.145	2.0949905	0.05985687	9.711179	0.066116385	-0.034682482	0.19458503	2.8818283	-0.15147081	9.372433	Walking_Watch
12:25:42.167	2.0949905	0.05985687	9.711179	0.066116385	-0.034682482	0.19458503	2.8818283	-0.15147081	9.372433	Walking_Watch
12:25:42.189	2.0949905	0.05985687	9.711179	0.066116385	-0.034682482	0.19458503	2.8818283	-0.15147081	9.372433	Walking_Watch
12:25:42.210	2.0949905	0.05985687	9.711179	0.066116385	-0.034682482	0.19458503	2.8818283	-0.15147081	9.372433	Walking_Watch
12:25:42.232	2.0949905	0.05985687	9.711179	0.066116385	-0.034682482	0.19458503	2.8818283	-0.15147081	9.372433	Walking_Watch
12:25:42.253	2.0949905	0.05985687	9.711179	0.066116385	-0.034682482	0.19458503	2.8818283	-0.15147081	9.372433	Walking_Watch
12:25:42.276	2.0949905	0.05985687	9.711179	0.066116385	-0.034682482	0.19458503	2.8818283	-0.15147081	9.372433	Walking_Watch
12:25:42.298	2.0949905	0.05985687	9.711179	0.066116385	-0.034682482	0.19458503	2.8818283	-0.15147081	9.372433	Walking_Watch
12:25:42.321	1.446142	-0.5027977	9.088667	-0.003522249	-0.19717264	-0.0008918633	2.8717487	-0.50267774	9.363266	Walking_Watch
12:25:42.344	1.446142	-0.5027977	9.088667	-0.003522249	-0.19717264	-0.0008918633	2.8717487	-0.50267774	9.363266	Walking_Watch
12:25:42.365	1.446142	-0.5027977	9.088667	-0.003522249	-0.19717264	-0.0008918633	2.8717487	-0.50267774	9.363266	Walking_Watch
12:25:42.388	1.446142	-0.5027977	9.088667	-0.003522249	-0.19717264	-0.0008918633	2.8717487	-0.50267774	9.363266	Walking_Watch
12:25:42.410	1.446142	-0.5027977	9.088667	-0.003522249	-0.19717264	-0.0008918633	2.8717487	-0.50267774	9.363266	Walking_Watch
12:25:42.433	1.446142	-0.5027977	9.088667	-0.003522249	-0.19717264	-0.0008918633	2.8717487	-0.50267774	9.363266	Walking_Watch
12:25:42.454	1.446142	-0.5027977	9.088667	-0.003522249	-0.19717264	-0.0008918633	2.8717487	-0.50267774	9.363266	Walking_Watch
12:25:42.476	1.446142	-0.5027977	9.088667	-0.003522249	-0.19717264	-0.0008918633	2.8717487	-0.50267774	9.363266	Walking_Watch
12:25:42.499	3.0646718	-0.8834874	7.8963184	-0.0053548445	0.11192517	-0.00516792	2.8135774	-0.5413524	9.378757	Walking_Watch
12:25:42.522	3.0646718	-0.8834874	7.8963184	-0.0053548445	0.11192517	-0.00516792	2.8135774	-0.5413524	9.378757	Walking_Watch
12:25:42.543	3.0646718	-0.8834874	7.8963184	-0.0053548445	0.11192517	-0.00516792	2.8135774	-0.5413524	9.378757	Walking_Watch
12:25:42.565	3.0646718	-0.8834874	7.8963184	-0.0053548445	0.11192517	-0.00516792	2.8135774	-0.5413524	9.378757	Walking_Watch
12:25:42.586	3.0646718	-0.8834874	7.8963184	-0.0053548445	0.11192517	-0.00516792	2.8135774	-0.5413524	9.378757	Walking_Watch
12:25:42.609	3.0646718	-0.8834874	7.8963184	-0.0053548445	0.11192517	-0.00516792	2.8135774	-0.5413524	9.378757	Walking_Watch
12:25:42.631	3.0646718	-0.8834874	7.8963184	-0.0053548445	0.11192517	-0.00516792	2.8135774	-0.5413524	9.378757	Walking_Watch
12:25:42.654	3.0646718	-0.8834874	7.8963184	-0.0053548445	0.11192517	-0.00516792	2.8135774	-0.5413524	9.378757	Walking_Watch
12:25:42.676	3.6608462	-0.71588814	9.75667	0.39720535	0.045951728	-0.09985203	2.9926445	-0.58762705	9.320362	Walking_Watch
12:25:42.700	3.6608462	-0.71588814	9.75667	0.39720535	0.045951728	-0.09985203	2.9926445	-0.58762705	9.320362	Walking_Watch
12:25:42.722	3.6608462	-0.71588814	9.75667	0.39720535	0.045951728	-0.09985203	2.9926445	-0.58762705	9.320362	Walking_Watch
12:25:42.745	3.6608462	-0.71588814	9.75667	0.39720535	0.045951728	-0.09985203	2.9926445	-0.58762705	9.320362	Walking_Watch
12:25:42.766	3.6608462	-0.71588814	9.75667	0.39720535	0.045951728	-0.09985203	2.9926445	-0.58762705	9.320362	Walking_Watch
12:25:42.789	3.6608462	-0.71588814	9.75667	0.39720535	0.045951728	-0.09985203	2.9926445	-0.58762705	9.320362	Walking_Watch
12:25:42.812	3.6608462	-0.71588814	9.75667	0.39720535	0.045951728	-0.09985203	2.9926445	-0.58762705	9.320362	Walking_Watch
12:25:42.835	3.6608462	-0.71588814	9.75667	0.39720535	0.045951728	-0.09985203	2.9926445	-0.58762705	9.320362	Walking_Watch
12:25:42.857	2.3152637	0.88109314	10.170879	0.39720535	0.045951728	-0.09985203	2.9926445	-0.58762705	9.320362	Walking_Watch
12:25:42.880	2.3152637	0.88109314	10.170879	0.63666457	-0.03773681	0.20008281	3.0739255	0.18349998	9.310622	Walking_Watch
12:25:42.905	2.3152637	0.88109314	10.170879	0.63666457	-0.03773681	0.20008281	3.0739255	0.18349998	9.310622	Walking_Watch
12:25:42.928	2.3152637	0.88109314	10.170879	0.63666457	-0.03773681	0.20008281	3.0739255	0.18349998	9.310622	Walking_Watch
12:25:42.951	2.3152637	0.88109314	10.170879	0.63666457	-0.03773681	0.20008281	3.0739255	0.18349998	9.310622	Walking_Watch
12:25:42.973	2.3152637	0.88109314	10.170879	0.63666457	-0.03773681	0.20008281	3.0739255	0.18349998	9.310622	Walking_Watch
12:25:42.995	2.3152637	0.88109314	10.170879	0.63666457	-0.03773681	0.20008281	3.0739255	0.18349998	9.310622	Walking_Watch
12:25:43.016	2.3152637	0.88109314	10.170879	0.63666457	-0.03773681	0.20008281	3.0739255	0.18349998	9.310622	Walking_Watch
12:25:43.038	2.5427198	0.7398309	7.8173075	-0.106758475	-0.06583661	0.17809166	3.3924532	0.32160205	9.195554	Walking_Watch
12:25:43.060	2.5427198	0.7398309	7.8173075	-0.106758475	-0.06583661	0.17809166	3.3924532	0.32160205	9.195554	Walking_Watch
12:25:43.083	2.5427198	0.7398309	7.8173075	-0.106758475	-0.06583661	0.17809166	3.3924532	0.32160205	9.195554	Walking_Watch
12:25:43.104	2.5427198	0.7398309	7.8173075	-0.106758475	-0.06583661	0.17809166	3.3924532	0.32160205	9.195554	Walking_Watch
12:25:43.127	2.5427198	0.7398309	7.8173075	-0.106758475	-0.06583661	0.17809166	3.3924532	0.32160205	9.195554	Walking_Watch
12:25:43.150	2.5427198	0.7398309	7.8173075	-0.106758475	-0.06583661	0.17809166	3.3924532	0.32160205	9.195554	Walking_Watch
12:25:43.173	2.5427198	0.7398309	7.8173075	-0.106758475	-0.06583661	0.17809166	3.3924532	0.32160205	9.195554	Walking_Watch
12:25:43.196	2.5427198	0.7398309	7.8173075	-0.106758475	-0.06583661	0.17809166	3.3924532	0.32160205	9.195554	Walking_Watch
12:25:43.218	3.3352249	0.105348095	8.329682	-0.026124263	0.21943745	0.0718011	3.0902054	-0.1397209	9.305992	Walking_Watch
12:25:43.241	3.3352249	0.105348095	8.329682	-0.026124263	0.21943745	0.0718011	3.0902054	-0.1397209	9.305992	Walking_Watch
12:25:43.263	3.3352249	0.105348095	8.329682	-0.026124263	0.21943745	0.0718011	3.0902054	-0.1397209	9.305992	Walking_Watch
12:25:43.286	3.3352249	0.105348095	8.329682	-0.026124263	0.21943745	0.0718011	3.0902054	-0.1397209	9.305992	Walking_Watch
12:25:43.308	3.3352249	0.105348095	8.329682	-0.026124263	0.21943745	0.0718011	3.0902054	-0.1397209	9.305992	Walking_Watch
12:25:43.331	3.3352249	0.105348095	8.329682	-0.026124263	0.21943745	0.0718011	3.0902054	-0.1397209	9.305992	Walking_Watch
12:25:43.354	3.3352249	0.105348095	8.329682	-0.026124263	0.21943745	0.0718011	3.0902054	-0.1397209	9.305992	Walking_Watch
12:25:43.375	3.3352249	0.105348095	8.329682	-0.026124263	0.21943745	0.0718011	3.0902054	-0.1397209	9.305992	Walking_Watch
12:25:43.399	3.1915684	0.10774237	11.001693	0.29885605	-0.1873988	-0.22446853	3.009806	-0.18013504	9.331613	Walking_Watch
12:25:43.421	3.1915684	0.10774237	11.001693	0.29885605	-0.1873988	-0.22446853	3.009806	-0.18013504	9.331613	Walking_Watch
12:25:43.444	3.1915684	0.10774237	11.001693	0.29885605	-0.1873988	-0.22446853	3.009806	-0.18013504	9.331613	Walking_Watch
12:25:43.467	3.1915684	0.10774237	11.001693	0.29885605	-0.1873988	-0.22446853	3.009806	-0.18013504	9.331613	Walking_Watch
12:25:43.489	3.1915684	0.10774237	11.001693	0.29885605	-0.1873988	-0.22446853	3.009806	-0.18013504	9.331613	Walking_Watch
12:25:43.513	3.1915684	0.10774237	11.001693	0.29885605	-0.1873988	-0.22446853	3.009806	-0.18013504	9.331613	Walking_Watch
12:25:43.534	3.1915684	0.10774237	11.001693	0.29885605	-0.1873988	-0.22446853	3.009806	-0.18013504	9.331613	Walking_Watch
12:25:43.556	3.1915684	0.10774237	11.001693	0.29885605	-0.1873988	-0.22446853	3.009806	-0.18013504	9.331613	Walking_Watch
12:25:43.577	1.8771114	-0.41420954	9.131764	-0.24725747	-0.01757826	-0.049150217	3.2148793	-0.13576178	9.26372	Walking_Watch
12:25:43.599	1.8771114	-0.41420954	9.131764	-0.24725747	-0.01757826	-0.049150217	3.2148793	-0.13576178	9.26372	Walking_Watch
12:25:43.621	1.8771114	-0.41420954	9.131764	-0.24725747	-0.01757826	-0.049150217	3.2148793	-0.13576178	9.26372	Walking_Watch
12:25:43.643	1.8771114	-0.41420954	9.131764	-0.24725747	-0.01757826	-0.049150217	3.2148793	-0.13576178	9.26372	Walking_Watch
12:25:43.665	1.8771114	-0.41420954	9.131764	-0.24725747	-0.01757826	-0.049150217	3.2148793	-0.13576178	9.26372	Walking_Watch
12:25:43.688	1.8771114	-0.41420954	9.131764	-0.24725747	-0.01757826	-0.049150217	3.2148793	-0.13576178	9.26372	Walking_Watch
12:25:43.711	1.8771114	-0.41420954	9.131764	-0.24725747	-0.01757826	-0.049150217	3.2148793	-0.13576178	9.26372	Walking_Watch
12:25:43.733	1.8771114	-0.41420954	9.131764	-0.24725747	-0.01757826	-0.049150217	3.2148793	-0.13576178	9.26372	Walking_Watch
12:25:43.756	1.8771114	-0.41420954	9.131764	-0.24725747	-0.01757826	-0.049150217	3.2148793	-0.13576178	9.26372	Walking_Watch
12:25:43.780	2.0949905	-0.14126222	8.142929	-0.16417982	0.053892974	-0.2427945	2.8908372	-0.2750649	9.366843	Walking_Watch
12:25:43.801	2.0949905	-0.14126222	8.142929	-0.16417982	0.053892974	-0.2427945	2.8908372	-0.2750649	9.366843	Walking_Watch
12:25:43.823	2.0949905	-0.14126222	8.142929	-0.16417982	0.053892974	-0.2427945	2.8908372	-0.2750649	9.366843	Walking_Watch
12:25:43.846	2.0949905	-0.14126222	8.142929	-0.16417982	0.053892974	-0.2427945	2.8908372	-0.2750649	9.366843	Walking_Watch
12:25:43.868	2.0949905	-0.14126222	8.142929	-0.16417982	0.053892974	-0.2427945	2.8908372	-0.2750649	9.366843	Walking_Watch
12:25:43.891	2.0949905	-0.14126222	8.142929	-0.16417982	0.053892974	-0.2427945	2.8908372	-0.2750649	9.366843	Walking_Watch
12:25:43.912	2.0949905	-0.14126222	8.142929	-0.16417982	0.053892974	-0.2427945	2.8908372	-0.2750649	9.366843	Walking_Watch
12:25:43.935	2.0949905	-0.14126222	8.142929	-0.16417982	0.053892974	-0.2427945	2.8908372	-0.2750649	9.366843	Walking_Watch
12:25:43.958	2.9162266	-0.25379312	8.755863	0.1290355	0.24020688	0.30270815	2.6072333	-0.29574323	9.449087	Walking_Watch
12:25:43.981	2.9162266	-0.25379312	8.755863	0.1290355	0.24020688	0.30270815	2.6072333	-0.29574323	9.449087	Walking_Watch
12:25:44.003	2.9162266	-0.25379312	8.755863	0.1290355	0.24020688	0.30270815	2.6072333	-0.29574323	9.449087	Walking_Watch
12:25:44.026	2.9162266	-0.25379312	8.755863	0.1290355	0.24020688	0.30270815	2.6072333	-0.29574323	9.449087	Walking_Watch
12:25:44.049	2.9162266	-0.25379312	8.755863	0.1290355	0.24020688	0.30270815	2.6072333	-0.29574323	9.449087	Walking_Watch
12:25:44.071	2.9162266	-0.25379312	8.755863	0.1290355	0.24020688	0.30270815	2.6072333	-0.29574323	9.449087	Walking_Watch
12:25:44.093	2.9162266	-0.25379312	8.755863	0.1290355	0.24020688	0.30270815	2.6072333	-0.29574323	9.449087	Walking_Watch
12:25:44.115	2.9162266	-0.25379312	8.755863	0.1290355	0.24020688	0.30270815	2.6072333	-0.29574323	9.449087	Walking_Watch
12:25:44.138	3.2442424	-0.098165266	9.792584	0.24143471	-0.16907285	-0.011276572	2.595635	0.11830073	9.456165	Walking_Watch
12:25:44.160	3.2442424	-0.098165266	9.792584	0.24143471	-0.16907285	-0.011276572	2.595635	0.11830073	9.456165	Walking_Watch
12:25:44.183	3.2442424	-0.098165266	9.792584	0.24143471	-0.16907285	-0.011276572	2.595635	0.11830073	9.456165	Walking_Watch
12:25:44.206	3.2442424	-0.098165266	9.792584	0.24143471	-0.16907285	-0.011276572	2.595635	0.11830073	9.456165	Walking_Watch
12:25:44.229	3.2442424	-0.098165266	9.792584	0.24143471	-0.16907285	-0.011276572	2.595635	0.11830073	9.456165	Walking_Watch
12:25:44.250	3.2442424	-0.098165266	9.792584	0.24143471	-0.16907285	-0.011276572	2.595635	0.11830073	9.456165	Walking_Watch
12:25:44.273	3.2442424	-0.098165266	9.792584	0.24143471	-0.16907285	-0.011276572	2.595635	0.11830073	9.456165	Walking_Watch
12:25:44.296	1.8292259	0.42139238	8.923462	0.12964638	-0.26009175	0.067525044	2.5854082	0.30889082	9.454661	Walking_Watch
12:25:44.319	1.8292259	0.42139238	8.923462	0.12964638	-0.26009175	0.067525044	2.5854082	0.30889082	9.454661	Walking_Watch
12:25:44.341	1.8292259	0.42139238	8.923462	0.12964638	-0.26009175	0.067525044	2.5854082	0.30889082	9.454661	Walking_Watch
12:25:44.363	1.8292259	0.42139238	8.923462	0.12964638	-0.26009175	0.067525044	2.5854082	0.30889082	9.454661	Walking_Watch
12:25:44.386	1.8292259	0.42139238	8.923462	0.12964638	-0.26009175	0.067525044	2.5854082	0.30889082	9.454661	Walking_Watch
12:25:44.409	1.8292259	0.42139238	8.923462	0.12964638	-0.26009175	0.067525044	2.5854082	0.30889082	9.454661	Walking_Watch
12:25:44.432	1.8292259	0.42139238	8.923462	0.12964638	-0.26009175	0.067525044	2.5854082	0.30889082	9.454661	Walking_Watch
12:25:44.453	1.8292259	0.42139238	8.923462	0.12964638	-0.26009175	0.067525044	2.5854082	0.30889082	9.454661	Walking_Watch
12:25:44.476	1.8292259	0.42139238	8.923462	0.12964638	-0.26009175	0.067525044	2.5854082	0.30889082	9.454661	Walking_Watch
12:25:44.499	2.4182177	0.12210801	7.937021	-0.222212	0.0428974	-0.17682105	2.6212091	0.12682678	9.448998	Walking_Watch
12:25:44.522	2.4182177	0.12210801	7.937021	-0.222212	0.0428974	-0.17682105	2.6212091	0.12682678	9.448998	Walking_Watch
12:25:44.545	2.4182177	0.12210801	7.937021	-0.222212	0.0428974	-0.17682105	2.6212091	0.12682678	9.448998	Walking_Watch
12:25:44.567	2.4182177	0.12210801	7.937021	-0.222212	0.0428974	-0.17682105	2.6212091	0.12682678	9.448998	Walking_Watch
12:25:44.589	2.4182177	0.12210801	7.937021	-0.222212	0.0428974	-0.17682105	2.6212091	0.12682678	9.448998	Walking_Watch
12:25:44.611	2.4182177	0.12210801	7.937021	-0.222212	0.0428974	-0.17682105	2.6212091	0.12682678	9.448998	Walking_Watch
12:25:44.633	2.4182177	0.12210801	7.937021	-0.222212	0.0428974	-0.17682105	2.6212091	0.12682678	9.448998	Walking_Watch
12:25:44.656	3.46691	0.18914771	8.818114	-0.222212	0.0428974	-0.17682105	2.6212091	0.12682678	9.448998	Walking_Watch
12:25:44.679	3.46691	0.18914771	8.818114	-0.13974519	0.0019694294	-0.17498846	2.402727	0.020608416	9.507727	Walking_Watch
12:25:44.701	3.46691	0.18914771	8.818114	-0.13974519	0.0019694294	-0.17498846	2.402727	0.020608416	9.507727	Walking_Watch
12:25:44.722	3.46691	0.18914771	8.818114	-0.13974519	0.0019694294	-0.17498846	2.402727	0.020608416	9.507727	Walking_Watch
12:25:44.744	3.46691	0.18914771	8.818114	-0.13974519	0.0019694294	-0.17498846	2.402727	0.020608416	9.507727	Walking_Watch
12:25:44.765	3.46691	0.18914771	8.818114	-0.13974519	0.0019694294	-0.17498846	2.402727	0.020608416	9.507727	Walking_Watch
12:25:44.787	3.46691	0.18914771	8.818114	-0.13974519	0.0019694294	-0.17498846	2.402727	0.020608416	9.507727	Walking_Watch
12:25:44.809	3.46691	0.18914771	8.818114	-0.13974519	0.0019694294	-0.17498846	2.402727	0.020608416	9.507727	Walking_Watch
12:25:44.832	3.46691	0.18914771	8.818114	-0.13974519	0.0019694294	-0.17498846	2.402727	0.020608416	9.507727	Walking_Watch
12:25:44.859	1.9896424	-0.052674048	12.795005	0.11132042	0.06855374	-0.07847175	2.7257793	-0.12592289	9.419376	Walking_Watch
12:25:44.882	1.9896424	-0.052674048	12.795005	0.11132042	0.06855374	-0.07847175	2.7257793	-0.12592289	9.419376	Walking_Watch
12:25:44.904	1.9896424	-0.052674048	12.795005	0.11132042	0.06855374	-0.07847175	2.7257793	-0.12592289	9.419376	Walking_Watch
12:25:44.926	1.9896424	-0.052674048	12.795005	0.11132042	0.06855374	-0.07847175	2.7257793	-0.12592289	9.419376	Walking_Watch
12:25:44.948	1.9896424	-0.052674048	12.795005	0.11132042	0.06855374	-0.07847175	2.7257793	-0.12592289	9.419376	Walking_Watch
12:25:44.971	1.9896424	-0.052674048	12.795005	0.11132042	0.06855374	-0.07847175	2.7257793	-0.12592289	9.419376	Walking_Watch
12:25:44.992	1.9896424	-0.052674048	12.795005	0.11132042	0.06855374	-0.07847175	2.7257793	-0.12592289	9.419376	Walking_Watch
12:25:45.014	1.9896424	-0.052674048	12.795005	0.11132042	0.06855374	-0.07847175	2.7257793	-0.12592289	9.419376	Walking_Watch
12:25:45.036	1.7454263	0.2849187	8.20518	0.06794898	-0.07561046	-0.096797705	2.7977998	-0.22096725	9.3964815	Walking_Watch
12:25:45.061	1.7454263	0.2849187	8.20518	0.06794898	-0.07561046	-0.096797705	2.7977998	-0.22096725	9.3964815	Walking_Watch
12:25:45.086	1.7454263	0.2849187	8.20518	0.06794898	-0.07561046	-0.096797705	2.7977998	-0.22096725	9.3964815	Walking_Watch
12:25:45.108	1.7454263	0.2849187	8.20518	0.06794898	-0.07561046	-0.096797705	2.7977998	-0.22096725	9.3964815	Walking_Watch
12:25:45.130	1.7454263	0.2849187	8.20518	0.06794898	-0.07561046	-0.096797705	2.7977998	-0.22096725	9.3964815	Walking_Watch
12:25:45.151	1.7454263	0.2849187	8.20518	0.06794898	-0.07561046	-0.096797705	2.7977998	-0.22096725	9.3964815	Walking_Watch
12:25:45.174	1.7454263	0.2849187	8.20518	0.06794898	-0.07561046	-0.096797705	2.7977998	-0.22096725	9.3964815	Walking_Watch
12:25:45.197	2.4277947	-0.600963	7.721536	0.06794898	-0.07561046	-0.096797705	2.7977998	-0.22096725	9.3964815	Walking_Watch
12:25:45.220	2.4277947	-0.600963	7.721536	0.050233893	0.29946083	0.18542205	2.3637967	-0.39335182	9.50937	Walking_Watch
12:25:45.244	2.4277947	-0.600963	7.721536	0.050233893	0.29946083	0.18542205	2.3637967	-0.39335182	9.50937	Walking_Watch
12:25:45.266	2.4277947	-0.600963	7.721536	0.050233893	0.29946083	0.18542205	2.3637967	-0.39335182	9.50937	Walking_Watch
12:25:45.289	2.4277947	-0.600963	7.721536	0.050233893	0.29946083	0.18542205	2.3637967	-0.39335182	9.50937	Walking_Watch
12:25:45.312	2.4277947	-0.600963	7.721536	0.050233893	0.29946083	0.18542205	2.3637967	-0.39335182	9.50937	Walking_Watch
12:25:45.335	2.4277947	-0.600963	7.721536	0.050233893	0.29946083	0.18542205	2.3637967	-0.39335182	9.50937	Walking_Watch
12:25:45.358	2.4277947	-0.600963	7.721536	0.050233893	0.29946083	0.18542205	2.3637967	-0.39335182	9.50937	Walking_Watch
12:25:45.381	2.9329867	-0.36632404	11.849266	0.050233893	0.29946083	0.18542205	2.3637967	-0.39335182	9.50937	Walking_Watch
12:25:45.404	2.9329867	-0.36632404	11.849266	0.3965945	-0.18312274	0.029040532	1.9542106	-0.28081462	9.605862	Walking_Watch
12:25:45.428	2.9329867	-0.36632404	11.849266	0.3965945	-0.18312274	0.029040532	1.9542106	-0.28081462	9.605862	Walking_Watch
12:25:45.449	2.9329867	-0.36632404	11.849266	0.3965945	-0.18312274	0.029040532	1.9542106	-0.28081462	9.605862	Walking_Watch
12:25:45.471	2.9329867	-0.36632404	11.849266	0.3965945	-0.18312274	0.029040532	1.9542106	-0.28081462	9.605862	Walking_Watch
12:25:45.496	2.9329867	-0.36632404	11.849266	0.3965945	-0.18312274	0.029040532	1.9542106	-0.28081462	9.605862	Walking_Watch
12:25:45.518	2.9329867	-0.36632404	11.849266	0.3965945	-0.18312274	0.029040532	1.9542106	-0.28081462	9.605862	Walking_Watch
12:25:45.541	2.9329867	-0.36632404	11.849266	0.3965945	-0.18312274	0.029040532	1.9542106	-0.28081462	9.605862	Walking_Watch
12:25:45.562	1.0008069	1.2186859	9.581888	-0.01757215	-0.4421296	0.14938098	2.3877904	0.29311034	9.506994	Walking_Watch
12:25:45.584	1.0008069	1.2186859	9.581888	-0.01757215	-0.4421296	0.14938098	2.3877904	0.29311034	9.506994	Walking_Watch
12:25:45.607	1.0008069	1.2186859	9.581888	-0.01757215	-0.4421296	0.14938098	2.3877904	0.29311034	9.506994	Walking_Watch
12:25:45.630	1.0008069	1.2186859	9.581888	-0.01757215	-0.4421296	0.14938098	2.3877904	0.29311034	9.506994	Walking_Watch
12:25:45.655	1.0008069	1.2186859	9.581888	-0.01757215	-0.4421296	0.14938098	2.3877904	0.29311034	9.506994	Walking_Watch
12:25:45.676	1.0008069	1.2186859	9.581888	-0.01757215	-0.4421296	0.14938098	2.3877904	0.29311034	9.506994	Walking_Watch
12:25:45.698	1.0008069	1.2186859	9.581888	-0.01757215	-0.4421296	0.14938098	2.3877904	0.29311034	9.506994	Walking_Watch
12:25:45.721	1.0008069	1.2186859	9.581888	-0.01757215	-0.4421296	0.14938098	2.3877904	0.29311034	9.506994	Walking_Watch
12:25:45.744	1.6592325	0.28252444	7.9992723	0.08627494	0.105205655	0.46519834	2.3641722	0.15693682	9.516115	Walking_Watch
12:25:45.767	1.6592325	0.28252444	7.9992723	0.08627494	0.105205655	0.46519834	2.3641722	0.15693682	9.516115	Walking_Watch
12:25:45.790	1.6592325	0.28252444	7.9992723	0.08627494	0.105205655	0.46519834	2.3641722	0.15693682	9.516115	Walking_Watch
12:25:45.813	1.6592325	0.28252444	7.9992723	0.08627494	0.105205655	0.46519834	2.3641722	0.15693682	9.516115	Walking_Watch
12:25:45.834	1.6592325	0.28252444	7.9992723	0.08627494	0.105205655	0.46519834	2.3641722	0.15693682	9.516115	Walking_Watch
12:25:45.857	1.6592325	0.28252444	7.9992723	0.08627494	0.105205655	0.46519834	2.3641722	0.15693682	9.516115	Walking_Watch
12:25:45.881	1.6592325	0.28252444	7.9992723	0.08627494	0.105205655	0.46519834	2.3641722	0.15693682	9.516115	Walking_Watch
12:25:45.903	1.6592325	0.28252444	7.9992723	0.08627494	0.105205655	0.46519834	2.3641722	0.15693682	9.516115	Walking_Watch
12:25:45.924	3.258608	0.22027329	8.660092	-0.16417982	0.1870616	0.1842003	2.0929718	0.028708208	9.580659	Walking_Watch
12:25:45.946	3.258608	0.22027329	8.660092	-0.16417982	0.1870616	0.1842003	2.0929718	0.028708208	9.580659	Walking_Watch
12:25:45.969	3.258608	0.22027329	8.660092	-0.16417982	0.1870616	0.1842003	2.0929718	0.028708208	9.580659	Walking_Watch
12:25:45.992	3.258608	0.22027329	8.660092	-0.16417982	0.1870616	0.1842003	2.0929718	0.028708208	9.580659	Walking_Watch
12:25:46.019	3.258608	0.22027329	8.660092	-0.16417982	0.1870616	0.1842003	2.0929718	0.028708208	9.580659	Walking_Watch
12:25:46.043	3.258608	0.22027329	8.660092	-0.16417982	0.1870616	0.1842003	2.0929718	0.028708208	9.580659	Walking_Watch
12:25:46.065	3.258608	0.22027329	8.660092	-0.16417982	0.1870616	0.1842003	2.0929718	0.028708208	9.580659	Walking_Watch
12:25:46.088	3.258608	0.22027329	8.660092	-0.16417982	0.1870616	0.1842003	2.0929718	0.028708208	9.580659	Walking_Watch
12:25:46.111	3.1748085	-0.6440599	9.4932995	-0.3382764	-0.3578302	-0.27883554	2.542552	-0.038344856	9.471237	Walking_Watch
12:25:46.133	3.1748085	-0.6440599	9.4932995	-0.3382764	-0.3578302	-0.27883554	2.542552	-0.038344856	9.471237	Walking_Watch
12:25:46.155	3.1748085	-0.6440599	9.4932995	-0.3382764	-0.3578302	-0.27883554	2.542552	-0.038344856	9.471237	Walking_Watch
12:25:46.178	3.1748085	-0.6440599	9.4932995	-0.3382764	-0.3578302	-0.27883554	2.542552	-0.038344856	9.471237	Walking_Watch
12:25:46.200	3.1748085	-0.6440599	9.4932995	-0.3382764	-0.3578302	-0.27883554	2.542552	-0.038344856	9.471237	Walking_Watch
12:25:46.222	3.1748085	-0.6440599	9.4932995	-0.3382764	-0.3578302	-0.27883554	2.542552	-0.038344856	9.471237	Walking_Watch
12:25:46.243	3.1748085	-0.6440599	9.4932995	-0.3382764	-0.3578302	-0.27883554	2.542552	-0.038344856	9.471237	Walking_Watch
12:25:46.266	3.1748085	-0.6440599	9.4932995	-0.3382764	-0.3578302	-0.27883554	2.542552	-0.038344856	9.471237	Walking_Watch
12:25:46.287	1.664021	-0.7877164	9.888355	0.22982828	-0.10615372	-0.07663915	2.6197746	-0.04529957	9.450137	Walking_Watch
12:25:46.309	1.664021	-0.7877164	9.888355	0.22982828	-0.10615372	-0.07663915	2.6197746	-0.04529957	9.450137	Walking_Watch
12:25:46.333	1.664021	-0.7877164	9.888355	0.22982828	-0.10615372	-0.07663915	2.6197746	-0.04529957	9.450137	Walking_Watch
12:25:46.354	1.664021	-0.7877164	9.888355	0.22982828	-0.10615372	-0.07663915	2.6197746	-0.04529957	9.450137	Walking_Watch
12:25:46.377	1.664021	-0.7877164	9.888355	0.22982828	-0.10615372	-0.07663915	2.6197746	-0.04529957	9.450137	Walking_Watch
12:25:46.400	1.664021	-0.7877164	9.888355	0.22982828	-0.10615372	-0.07663915	2.6197746	-0.04529957	9.450137	Walking_Watch
12:25:46.423	1.664021	-0.7877164	9.888355	0.22982828	-0.10615372	-0.07663915	2.6197746	-0.04529957	9.450137	Walking_Watch
12:25:46.445	1.664021	-0.7877164	9.888355	0.22982828	-0.10615372	-0.07663915	2.6197746	-0.04529957	9.450137	Walking_Watch
12:25:46.466	2.667222	-0.11492519	7.620977	0.016025439	-0.032239024	-0.2250794	2.7162943	0.1281706	9.422086	Walking_Watch
12:25:46.487	2.667222	-0.11492519	7.620977	0.016025439	-0.032239024	-0.2250794	2.7162943	0.1281706	9.422086	Walking_Watch
12:25:46.509	2.667222	-0.11492519	7.620977	0.016025439	-0.032239024	-0.2250794	2.7162943	0.1281706	9.422086	Walking_Watch
12:25:46.531	2.667222	-0.11492519	7.620977	0.016025439	-0.032239024	-0.2250794	2.7162943	0.1281706	9.422086	Walking_Watch
12:25:46.555	2.667222	-0.11492519	7.620977	0.016025439	-0.032239024	-0.2250794	2.7162943	0.1281706	9.422086	Walking_Watch
12:25:46.577	2.667222	-0.11492519	7.620977	0.016025439	-0.032239024	-0.2250794	2.7162943	0.1281706	9.422086	Walking_Watch
12:25:46.600	2.667222	-0.11492519	7.620977	0.016025439	-0.032239024	-0.2250794	2.7162943	0.1281706	9.422086	Walking_Watch
12:25:46.622	2.667222	-0.11492519	7.620977	0.016025439	-0.032239024	-0.2250794	2.7162943	0.1281706	9.422086	Walking_Watch
12:25:46.645	2.762993	-0.0023942748	11.083098	0.3440601	-0.018189123	0.13044417	2.7632296	0.12641163	9.408452	Walking_Watch
12:25:46.668	2.762993	-0.0023942748	11.083098	0.3440601	-0.018189123	0.13044417	2.7632296	0.12641163	9.408452	Walking_Watch
12:25:46.691	2.762993	-0.0023942748	11.083098	0.3440601	-0.018189123	0.13044417	2.7632296	0.12641163	9.408452	Walking_Watch
12:25:46.713	2.762993	-0.0023942748	11.083098	0.3440601	-0.018189123	0.13044417	2.7632296	0.12641163	9.408452	Walking_Watch
12:25:46.734	2.762993	-0.0023942748	11.083098	0.3440601	-0.018189123	0.13044417	2.7632296	0.12641163	9.408452	Walking_Watch
12:25:46.756	2.762993	-0.0023942748	11.083098	0.3440601	-0.018189123	0.13044417	2.7632296	0.12641163	9.408452	Walking_Watch
12:25:46.779	2.762993	-0.0023942748	11.083098	0.3440601	-0.018189123	0.13044417	2.7632296	0.12641163	9.408452	Walking_Watch
12:25:46.801	2.762993	-0.0023942748	11.083098	0.3440601	-0.018189123	0.13044417	2.7632296	0.12641163	9.408452	Walking_Watch
12:25:46.824	1.9226027	0.5650489	8.930645	-0.435404	-0.19289659	0.13044417	2.7299018	0.36738282	9.411856	Walking_Watch
12:25:46.847	1.9226027	0.5650489	8.930645	-0.435404	-0.19289659	0.13044417	2.7299018	0.36738282	9.411856	Walking_Watch
12:25:46.868	1.9226027	0.5650489	8.930645	-0.435404	-0.19289659	0.13044417	2.7299018	0.36738282	9.411856	Walking_Watch
12:25:46.890	1.9226027	0.5650489	8.930645	-0.435404	-0.19289659	0.13044417	2.7299018	0.36738282	9.411856	Walking_Watch
12:25:46.913	1.9226027	0.5650489	8.930645	-0.435404	-0.19289659	0.13044417	2.7299018	0.36738282	9.411856	Walking_Watch
12:25:46.936	1.9226027	0.5650489	8.930645	-0.435404	-0.19289659	0.13044417	2.7299018	0.36738282	9.411856	Walking_Watch
12:25:46.959	1.9226027	0.5650489	8.930645	-0.435404	-0.19289659	0.13044417	2.7299018	0.36738282	9.411856	Walking_Watch
12:25:46.980	1.9226027	0.5650489	8.930645	-0.435404	-0.19289659	0.13044417	2.7299018	0.36738282	9.411856	Walking_Watch
12:25:47.003	1.7837347	0.56744313	8.509253	-0.09270857	-0.041402005	0.11456167	2.8758237	0.23135889	9.372645	Walking_Watch
12:25:47.024	1.7837347	0.56744313	8.509253	-0.09270857	-0.041402005	0.11456167	2.8758237	0.23135889	9.372645	Walking_Watch
12:25:47.047	1.7837347	0.56744313	8.509253	-0.09270857	-0.041402005	0.11456167	2.8758237	0.23135889	9.372645	Walking_Watch
12:25:47.069	1.7837347	0.56744313	8.509253	-0.09270857	-0.041402005	0.11456167	2.8758237	0.23135889	9.372645	Walking_Watch
12:25:47.092	1.7837347	0.56744313	8.509253	-0.09270857	-0.041402005	0.11456167	2.8758237	0.23135889	9.372645	Walking_Watch
12:25:47.115	1.7837347	0.56744313	8.509253	-0.09270857	-0.041402005	0.11456167	2.8758237	0.23135889	9.372645	Walking_Watch
12:25:47.138	1.7837347	0.56744313	8.509253	-0.09270857	-0.041402005	0.11456167	2.8758237	0.23135889	9.372645	Walking_Watch
12:25:47.160	1.7837347	0.56744313	8.509253	-0.09270857	-0.041402005	0.11456167	2.8758237	0.23135889	9.372645	Walking_Watch
12:25:47.183	2.918621	0.16520496	7.987301	-0.20205346	0.5578568	0.3949488	2.588829	0.1528985	9.457535	Walking_Watch
12:25:47.206	2.918621	0.16520496	7.987301	-0.20205346	0.5578568	0.3949488	2.588829	0.1528985	9.457535	Walking_Watch
12:25:47.229	2.918621	0.16520496	7.987301	-0.20205346	0.5578568	0.3949488	2.588829	0.1528985	9.457535	Walking_Watch
12:25:47.250	2.918621	0.16520496	7.987301	-0.20205346	0.5578568	0.3949488	2.588829	0.1528985	9.457535	Walking_Watch
12:25:47.272	2.918621	0.16520496	7.987301	-0.20205346	0.5578568	0.3949488	2.588829	0.1528985	9.457535	Walking_Watch
12:25:47.294	2.918621	0.16520496	7.987301	-0.20205346	0.5578568	0.3949488	2.588829	0.1528985	9.457535	Walking_Watch
12:25:47.315	2.918621	0.16520496	7.987301	-0.20205346	0.5578568	0.3949488	2.588829	0.1528985	9.457535	Walking_Watch
12:25:47.338	2.918621	0.16520496	7.987301	-0.20205346	0.5578568	0.3949488	2.588829	0.1528985	9.457535	Walking_Watch
12:25:47.361	3.2993107	1.2593886	10.690437	0.14980493	0.074662395	-0.15055385	2.1606147	0.44085598	9.55551	Walking_Watch
12:25:47.384	3.2993107	1.2593886	10.690437	0.14980493	0.074662395	-0.15055385	2.1606147	0.44085598	9.55551	Walking_Watch
12:25:47.406	3.2993107	1.2593886	10.690437	0.14980493	0.074662395	-0.15055385	2.1606147	0.44085598	9.55551	Walking_Watch
12:25:47.429	3.2993107	1.2593886	10.690437	0.14980493	0.074662395	-0.15055385	2.1606147	0.44085598	9.55551	Walking_Watch
12:25:47.452	3.2993107	1.2593886	10.690437	0.14980493	0.074662395	-0.15055385	2.1606147	0.44085598	9.55551	Walking_Watch
12:25:47.475	3.2993107	1.2593886	10.690437	0.14980493	0.074662395	-0.15055385	2.1606147	0.44085598	9.55551	Walking_Watch
12:25:47.497	3.2993107	1.2593886	10.690437	0.14980493	0.074662395	-0.15055385	2.1606147	0.44085598	9.55551	Walking_Watch
12:25:47.520	3.2993107	1.2593886	10.690437	0.14980493	0.074662395	-0.15055385	2.1606147	0.44085598	9.55551	Walking_Watch
12:25:47.541	1.3623424	-0.3304099	10.24989	-0.43357137	-0.055451903	0.008881981	2.3809683	0.07164704	9.512951	Walking_Watch
12:25:47.564	1.3623424	-0.3304099	10.24989	-0.43357137	-0.055451903	0.008881981	2.3809683	0.07164704	9.512951	Walking_Watch
12:25:47.585	1.3623424	-0.3304099	10.24989	-0.43357137	-0.055451903	0.008881981	2.3809683	0.07164704	9.512951	Walking_Watch
12:25:47.606	1.3623424	-0.3304099	10.24989	-0.43357137	-0.055451903	0.008881981	2.3809683	0.07164704	9.512951	Walking_Watch
12:25:47.629	1.3623424	-0.3304099	10.24989	-0.43357137	-0.055451903	0.008881981	2.3809683	0.07164704	9.512951	Walking_Watch
12:25:47.652	1.3623424	-0.3304099	10.24989	-0.43357137	-0.055451903	0.008881981	2.3809683	0.07164704	9.512951	Walking_Watch
12:25:47.675	1.3623424	-0.3304099	10.24989	-0.43357137	-0.055451903	0.008881981	2.3809683	0.07164704	9.512951	Walking_Watch
12:25:47.698	1.3623424	-0.3304099	10.24989	-0.43357137	-0.055451903	0.008881981	2.3809683	0.07164704	9.512951	Walking_Watch
12:25:47.721	1.5275474	-0.43336374	7.7239304	-0.11042367	0.06000163	-0.14322346	2.449835	-0.13773009	9.49472	Walking_Watch
12:25:47.743	1.5275474	-0.43336374	7.7239304	-0.11042367	0.06000163	-0.14322346	2.449835	-0.13773009	9.49472	Walking_Watch
12:25:47.767	1.5275474	-0.43336374	7.7239304	-0.11042367	0.06000163	-0.14322346	2.449835	-0.13773009	9.49472	Walking_Watch
12:25:47.790	1.5275474	-0.43336374	7.7239304	-0.11042367	0.06000163	-0.14322346	2.449835	-0.13773009	9.49472	Walking_Watch
12:25:47.812	1.5275474	-0.43336374	7.7239304	-0.11042367	0.06000163	-0.14322346	2.449835	-0.13773009	9.49472	Walking_Watch
12:25:47.834	1.5275474	-0.43336374	7.7239304	-0.11042367	0.06000163	-0.14322346	2.449835	-0.13773009	9.49472	Walking_Watch
12:25:47.856	1.5275474	-0.43336374	7.7239304	-0.11042367	0.06000163	-0.14322346	2.449835	-0.13773009	9.49472	Walking_Watch
12:25:47.877	1.5275474	-0.43336374	7.7239304	-0.11042367	0.06000163	-0.14322346	2.449835	-0.13773009	9.49472	Walking_Watch
12:25:47.900	2.978478	-0.65124273	8.9976845	-0.027345993	0.108259976	-0.06564358	2.3171868	-0.30184302	9.524176	Walking_Watch
12:25:47.922	2.978478	-0.65124273	8.9976845	-0.027345993	0.108259976	-0.06564358	2.3171868	-0.30184302	9.524176	Walking_Watch
12:25:47.945	2.978478	-0.65124273	8.9976845	-0.027345993	0.108259976	-0.06564358	2.3171868	-0.30184302	9.524176	Walking_Watch
12:25:47.968	2.978478	-0.65124273	8.9976845	-0.027345993	0.108259976	-0.06564358	2.3171868	-0.30184302	9.524176	Walking_Watch
12:25:47.990	2.978478	-0.65124273	8.9976845	-0.027345993	0.108259976	-0.06564358	2.3171868	-0.30184302	9.524176	Walking_Watch
12:25:48.014	2.978478	-0.65124273	8.9976845	-0.027345993	0.108259976	-0.06564358	2.3171868	-0.30184302	9.524176	Walking_Watch
12:25:48.036	2.978478	-0.65124273	8.9976845	-0.027345993	0.108259976	-0.06564358	2.3171868	-0.30184302	9.524176	Walking_Watch
12:25:48.059	2.978478	-0.65124273	8.9976845	-0.027345993	0.108259976	-0.06564358	2.3171868	-0.30184302	9.524176	Walking_Watch
12:25:48.081	2.7486274	-0.14126222	11.322526	0.20356107	-0.24909618	-0.15177557	2.6840284	-0.12591355	9.431358	Walking_Watch
12:25:48.103	2.7486274	-0.14126222	11.322526	0.20356107	-0.24909618	-0.15177557	2.6840284	-0.12591355	9.431358	Walking_Watch
12:25:48.126	2.7486274	-0.14126222	11.322526	0.20356107	-0.24909618	-0.15177557	2.6840284	-0.12591355	9.431358	Walking_Watch
12:25:48.150	2.7486274	-0.14126222	11.322526	0.20356107	-0.24909618	-0.15177557	2.6840284	-0.12591355	9.431358	Walking_Watch
12:25:48.173	2.7486274	-0.14126222	11.322526	0.20356107	-0.24909618	-0.15177557	2.6840284	-0.12591355	9.431358	Walking_Watch
12:25:48.195	2.7486274	-0.14126222	11.322526	0.20356107	-0.24909618	-0.15177557	2.6840284	-0.12591355	9.431358	Walking_Watch
12:25:48.218	2.7486274	-0.14126222	11.322526	0.20356107	-0.24909618	-0.15177557	2.6840284	-0.12591355	9.431358	Walking_Watch
12:25:48.244	2.7486274	-0.14126222	11.322526	0.20356107	-0.24909618	-0.15177557	2.6840284	-0.12591355	9.431358	Walking_Watch
12:25:48.265	2.004008	0.43096948	7.762239	0.012360248	-0.36088452	-0.1285627	2.811768	-0.074934535	9.394611	Walking_Watch
12:25:48.287	2.004008	0.43096948	7.762239	0.012360248	-0.36088452	-0.1285627	2.811768	-0.074934535	9.394611	Walking_Watch
12:25:48.309	2.004008	0.43096948	7.762239	0.012360248	-0.36088452	-0.1285627	2.811768	-0.074934535	9.394611	Walking_Watch
12:25:48.331	2.004008	0.43096948	7.762239	0.012360248	-0.36088452	-0.1285627	2.811768	-0.074934535	9.394611	Walking_Watch
12:25:48.353	2.004008	0.43096948	7.762239	0.012360248	-0.36088452	-0.1285627	2.811768	-0.074934535	9.394611	Walking_Watch
12:25:48.374	2.004008	0.43096948	7.762239	0.012360248	-0.36088452	-0.1285627	2.811768	-0.074934535	9.394611	Walking_Watch
12:25:48.396	2.004008	0.43096948	7.762239	0.012360248	-0.36088452	-0.1285627	2.811768	-0.074934535	9.394611	Walking_Watch
12:25:48.417	2.004008	0.43096948	7.762239	0.012360248	-0.36088452	-0.1285627	2.811768	-0.074934535	9.394611	Walking_Watch
12:25:48.440	2.7773588	-0.19633053	7.5683026	0.0606186	0.3116781	0.013158037	2.7836137	-0.123364665	9.402481	Walking_Watch
12:25:48.462	2.7773588	-0.19633053	7.5683026	0.0606186	0.3116781	0.013158037	2.7836137	-0.123364665	9.402481	Walking_Watch
12:25:48.485	2.7773588	-0.19633053	7.5683026	0.0606186	0.3116781	0.013158037	2.7836137	-0.123364665	9.402481	Walking_Watch
12:25:48.515	2.7773588	-0.19633053	7.5683026	0.0606186	0.3116781	0.013158037	2.7836137	-0.123364665	9.402481	Walking_Watch
12:25:48.541	2.7773588	-0.19633053	7.5683026	0.0606186	0.3116781	0.013158037	2.7836137	-0.123364665	9.402481	Walking_Watch
12:25:48.567	2.7773588	-0.19633053	7.5683026	0.0606186	0.3116781	0.013158037	2.7836137	-0.123364665	9.402481	Walking_Watch
12:25:48.590	2.7773588	-0.19633053	7.5683026	0.0606186	0.3116781	0.013158037	2.7836137	-0.123364665	9.402481	Walking_Watch
12:25:48.612	2.7773588	-0.19633053	7.5683026	0.0606186	0.3116781	0.013158037	2.7836137	-0.123364665	9.402481	Walking_Watch
12:25:48.633	3.9002736	0.20351335	9.720756	-0.10003895	-0.2576483	-0.20186654	2.5866506	-0.043861356	9.459265	Walking_Watch
12:25:48.655	3.9002736	0.20351335	9.720756	-0.10003895	-0.2576483	-0.20186654	2.5866506	-0.043861356	9.459265	Walking_Watch
12:25:48.676	3.9002736	0.20351335	9.720756	-0.10003895	-0.2576483	-0.20186654	2.5866506	-0.043861356	9.459265	Walking_Watch
12:25:48.698	3.9002736	0.20351335	9.720756	-0.10003895	-0.2576483	-0.20186654	2.5866506	-0.043861356	9.459265	Walking_Watch
12:25:48.721	3.9002736	0.20351335	9.720756	-0.10003895	-0.2576483	-0.20186654	2.5866506	-0.043861356	9.459265	Walking_Watch
12:25:48.743	3.9002736	0.20351335	9.720756	-0.10003895	-0.2576483	-0.20186654	2.5866506	-0.043861356	9.459265	Walking_Watch
12:25:48.764	3.9002736	0.20351335	9.720756	-0.10003895	-0.2576483	-0.20186654	2.5866506	-0.043861356	9.459265	Walking_Watch
12:25:48.785	3.9002736	0.20351335	9.720756	-0.10003895	-0.2576483	-0.20186654	2.5866506	-0.043861356	9.459265	Walking_Watch
12:25:48.808	1.8651401	-0.39505535	10.829305	0.05939687	-0.3914278	-0.12734097	2.9063983	-0.1492188	9.364879	Walking_Watch
12:25:48.831	1.8651401	-0.39505535	10.829305	0.05939687	-0.3914278	-0.12734097	2.9063983	-0.1492188	9.364879	Walking_Watch
12:25:48.854	1.8651401	-0.39505535	10.829305	0.05939687	-0.3914278	-0.12734097	2.9063983	-0.1492188	9.364879	Walking_Watch
12:25:48.876	1.8651401	-0.39505535	10.829305	0.05939687	-0.3914278	-0.12734097	2.9063983	-0.1492188	9.364879	Walking_Watch
12:25:48.898	1.8651401	-0.39505535	10.829305	0.05939687	-0.3914278	-0.12734097	2.9063983	-0.1492188	9.364879	Walking_Watch
12:25:48.922	1.8651401	-0.39505535	10.829305	0.05939687	-0.3914278	-0.12734097	2.9063983	-0.1492188	9.364879	Walking_Watch
12:25:48.943	1.8651401	-0.39505535	10.829305	0.05939687	-0.3914278	-0.12734097	2.9063983	-0.1492188	9.364879	Walking_Watch
12:25:48.966	1.8651401	-0.39505535	10.829305	0.05939687	-0.3914278	-0.12734097	2.9063983	-0.1492188	9.364879	Walking_Watch
12:25:48.988	1.6951466	-0.2753416	7.1133904	-0.20266432	0.0044128904	-0.049761083	3.0235937	-0.46061113	9.317515	Walking_Watch
12:25:49.011	1.6951466	-0.2753416	7.1133904	-0.20266432	0.0044128904	-0.049761083	3.0235937	-0.46061113	9.317515	Walking_Watch
12:25:49.034	1.6951466	-0.2753416	7.1133904	-0.20266432	0.0044128904	-0.049761083	3.0235937	-0.46061113	9.317515	Walking_Watch
12:25:49.057	1.6951466	-0.2753416	7.1133904	-0.20266432	0.0044128904	-0.049761083	3.0235937	-0.46061113	9.317515	Walking_Watch
12:25:49.080	1.6951466	-0.2753416	7.1133904	-0.20266432	0.0044128904	-0.049761083	3.0235937	-0.46061113	9.317515	Walking_Watch
12:25:49.102	1.6951466	-0.2753416	7.1133904	-0.20266432	0.0044128904	-0.049761083	3.0235937	-0.46061113	9.317515	Walking_Watch
12:25:49.125	1.6951466	-0.2753416	7.1133904	-0.20266432	0.0044128904	-0.049761083	3.0235937	-0.46061113	9.317515	Walking_Watch
12:25:49.148	1.6951466	-0.2753416	7.1133904	-0.20266432	0.0044128904	-0.049761083	3.0235937	-0.46061113	9.317515	Walking_Watch
12:25:49.170	3.79732	-0.17957062	9.059936	0.15530272	0.103373066	-0.09007818	2.8619795	-0.50093096	9.36635	Walking_Watch
12:25:49.192	3.79732	-0.17957062	9.059936	0.15530272	0.103373066	-0.09007818	2.8619795	-0.50093096	9.36635	Walking_Watch
12:25:49.215	3.79732	-0.17957062	9.059936	0.15530272	0.103373066	-0.09007818	2.8619795	-0.50093096	9.36635	Walking_Watch
12:25:49.237	3.79732	-0.17957062	9.059936	0.15530272	0.103373066	-0.09007818	2.8619795	-0.50093096	9.36635	Walking_Watch
12:25:49.260	3.79732	-0.17957062	9.059936	0.15530272	0.103373066	-0.09007818	2.8619795	-0.50093096	9.36635	Walking_Watch
12:25:49.283	3.79732	-0.17957062	9.059936	0.15530272	0.103373066	-0.09007818	2.8619795	-0.50093096	9.36635	Walking_Watch
12:25:49.306	3.79732	-0.17957062	9.059936	0.15530272	0.103373066	-0.09007818	2.8619795	-0.50093096	9.36635	Walking_Watch
12:25:49.329	3.79732	-0.17957062	9.059936	0.15530272	0.103373066	-0.09007818	2.8619795	-0.50093096	9.36635	Walking_Watch
12:25:49.351	2.9329867	-0.09577099	10.039194	0.39903793	0.37276465	-0.06808704	2.8585172	-0.10765827	9.380174	Walking_Watch
12:25:49.374	2.9329867	-0.09577099	10.039194	0.39903793	0.37276465	-0.06808704	2.8585172	-0.10765827	9.380174	Walking_Watch
12:25:49.396	2.9329867	-0.09577099	10.039194	0.39903793	0.37276465	-0.06808704	2.8585172	-0.10765827	9.380174	Walking_Watch
12:25:49.418	2.9329867	-0.09577099	10.039194	0.39903793	0.37276465	-0.06808704	2.8585172	-0.10765827	9.380174	Walking_Watch
12:25:49.441	2.9329867	-0.09577099	10.039194	0.39903793	0.37276465	-0.06808704	2.8585172	-0.10765827	9.380174	Walking_Watch
12:25:49.464	2.9329867	-0.09577099	10.039194	0.39903793	0.37276465	-0.06808704	2.8585172	-0.10765827	9.380174	Walking_Watch
12:25:49.487	2.9329867	-0.09577099	10.039194	0.39903793	0.37276465	-0.06808704	2.8585172	-0.10765827	9.380174	Walking_Watch
12:25:49.510	2.9329867	-0.09577099	10.039194	0.39903793	0.37276465	-0.06808704	2.8585172	-0.10765827	9.380174	Walking_Watch
12:25:49.533	2.2410412	0.51716334	7.867587	0.07955543	-0.26864386	-0.17498846	2.2898114	0.2602146	9.532021	Walking_Watch
12:25:49.555	2.2410412	0.51716334	7.867587	0.07955543	-0.26864386	-0.17498846	2.2898114	0.2602146	9.532021	Walking_Watch
12:25:49.577	2.2410412	0.51716334	7.867587	0.07955543	-0.26864386	-0.17498846	2.2898114	0.2602146	9.532021	Walking_Watch
12:25:49.600	2.2410412	0.51716334	7.867587	0.07955543	-0.26864386	-0.17498846	2.2898114	0.2602146	9.532021	Walking_Watch
12:25:49.623	2.2410412	0.51716334	7.867587	0.07955543	-0.26864386	-0.17498846	2.2898114	0.2602146	9.532021	Walking_Watch
12:25:49.646	2.2410412	0.51716334	7.867587	0.07955543	-0.26864386	-0.17498846	2.2898114	0.2602146	9.532021	Walking_Watch
12:25:49.668	2.2410412	0.51716334	7.867587	0.07955543	-0.26864386	-0.17498846	2.2898114	0.2602146	9.532021	Walking_Watch
12:25:49.690	2.2410412	0.51716334	7.867587	0.07955543	-0.26864386	-0.17498846	2.2898114	0.2602146	9.532021	Walking_Watch
12:25:49.717	2.5522969	0.4285752	8.107015	-0.11469972	0.035567015	0.082185805	2.1599233	0.09170564	9.565392	Walking_Watch
12:25:49.739	2.5522969	0.4285752	8.107015	-0.11469972	0.035567015	0.082185805	2.1599233	0.09170564	9.565392	Walking_Watch
12:25:49.762	2.5522969	0.4285752	8.107015	-0.11469972	0.035567015	0.082185805	2.1599233	0.09170564	9.565392	Walking_Watch
12:25:49.785	2.5522969	0.4285752	8.107015	-0.11469972	0.035567015	0.082185805	2.1599233	0.09170564	9.565392	Walking_Watch
12:25:49.808	2.5522969	0.4285752	8.107015	-0.11469972	0.035567015	0.082185805	2.1599233	0.09170564	9.565392	Walking_Watch
12:25:49.830	2.5522969	0.4285752	8.107015	-0.11469972	0.035567015	0.082185805	2.1599233	0.09170564	9.565392	Walking_Watch
12:25:49.853	2.5522969	0.4285752	8.107015	-0.11469972	0.035567015	0.082185805	2.1599233	0.09170564	9.565392	Walking_Watch
12:25:49.875	2.5522969	0.4285752	8.107015	-0.11469972	0.035567015	0.082185805	2.123369	-0.037983622	9.573936	Walking_Watch
12:25:49.897	3.8140798	-0.24421602	8.581081	-0.0077983057	0.24631552	-0.16765808	2.123369	-0.037983622	9.573936	Walking_Watch
12:25:49.919	3.8140798	-0.24421602	8.581081	-0.0077983057	0.24631552	-0.16765808	2.123369	-0.037983622	9.573936	Walking_Watch
12:25:49.941	3.8140798	-0.24421602	8.581081	-0.0077983057	0.24631552	-0.16765808	2.123369	-0.037983622	9.573936	Walking_Watch
12:25:49.963	3.8140798	-0.24421602	8.581081	-0.0077983057	0.24631552	-0.16765808	2.123369	-0.037983622	9.573936	Walking_Watch
12:25:49.985	3.8140798	-0.24421602	8.581081	-0.0077983057	0.24631552	-0.16765808	2.123369	-0.037983622	9.573936	Walking_Watch
12:25:50.007	3.8140798	-0.24421602	8.581081	-0.0077983057	0.24631552	-0.16765808	2.123369	-0.037983622	9.573936	Walking_Watch
12:25:50.029	3.8140798	-0.24421602	8.581081	-0.0077983057	0.24631552	-0.16765808	2.123369	-0.037983622	9.573936	Walking_Watch
12:25:50.053	3.8140798	-0.24421602	8.581081	-0.0077983057	0.24631552	-0.16765808	2.123369	-0.037983622	9.573936	Walking_Watch
12:25:50.077	1.3647367	-0.42378664	11.300977	0.317182	-1.3022279	-0.5457837	2.3567133	0.057541724	9.519085	Walking_Watch
12:25:50.100	1.3647367	-0.42378664	11.300977	0.317182	-1.3022279	-0.5457837	2.3567133	0.057541724	9.519085	Walking_Watch
12:25:50.123	1.3647367	-0.42378664	11.300977	0.317182	-1.3022279	-0.5457837	2.3567133	0.057541724	9.519085	Walking_Watch
12:25:50.145	1.3647367	-0.42378664	11.300977	0.317182	-1.3022279	-0.5457837	2.3567133	0.057541724	9.519085	Walking_Watch
12:25:50.169	1.3647367	-0.42378664	11.300977	0.317182	-1.3022279	-0.5457837	2.3567133	0.057541724	9.519085	Walking_Watch
12:25:50.190	1.3647367	-0.42378664	11.300977	0.317182	-1.3022279	-0.5457837	2.3567133	0.057541724	9.519085	Walking_Watch
12:25:50.212	1.3647367	-0.42378664	11.300977	0.317182	-1.3022279	-0.5457837	2.3567133	0.057541724	9.519085	Walking_Watch
12:25:50.233	1.3647367	-0.42378664	11.300977	0.317182	-1.3022279	-0.5457837	2.3567133	0.057541724	9.519085	Walking_Watch
12:25:50.255	1.1420691	-0.19393626	7.867587	0.19256549	0.2328765	0.18542205	2.6769423	-0.15742709	9.4328985	Walking_Watch
12:25:50.277	1.1420691	-0.19393626	7.867587	0.19256549	0.2328765	0.18542205	2.6769423	-0.15742709	9.4328985	Walking_Watch
12:25:50.299	1.1420691	-0.19393626	7.867587	0.19256549	0.2328765	0.18542205	2.6769423	-0.15742709	9.4328985	Walking_Watch
12:25:50.321	1.1420691	-0.19393626	7.867587	0.19256549	0.2328765	0.18542205	2.6769423	-0.15742709	9.4328985	Walking_Watch
12:25:50.344	1.1420691	-0.19393626	7.867587	0.19256549	0.2328765	0.18542205	2.6769423	-0.15742709	9.4328985	Walking_Watch
12:25:50.367	1.1420691	-0.19393626	7.867587	0.19256549	0.2328765	0.18542205	2.6769423	-0.15742709	9.4328985	Walking_Watch
12:25:50.390	1.1420691	-0.19393626	7.867587	0.19256549	0.2328765	0.18542205	2.6769423	-0.15742709	9.4328985	Walking_Watch
12:25:50.413	1.1420691	-0.19393626	7.867587	0.19256549	0.2328765	0.18542205	2.6769423	-0.15742709	9.4328985	Walking_Watch
12:25:50.435	2.2745612	-0.3232271	8.4781275	0.005029864	0.25853282	0.03331659	2.210894	-0.14684235	9.55305	Walking_Watch
12:25:50.458	2.2745612	-0.3232271	8.4781275	0.005029864	0.25853282	0.03331659	2.210894	-0.14684235	9.55305	Walking_Watch
12:25:50.480	2.2745612	-0.3232271	8.4781275	0.005029864	0.25853282	0.03331659	2.210894	-0.14684235	9.55305	Walking_Watch
12:25:50.502	2.2745612	-0.3232271	8.4781275	0.005029864	0.25853282	0.03331659	2.210894	-0.14684235	9.55305	Walking_Watch
12:25:50.524	2.2745612	-0.3232271	8.4781275	0.005029864	0.25853282	0.03331659	2.210894	-0.14684235	9.55305	Walking_Watch
12:25:50.546	2.2745612	-0.3232271	8.4781275	0.005029864	0.25853282	0.03331659	2.210894	-0.14684235	9.55305	Walking_Watch
12:25:50.569	2.2745612	-0.3232271	8.4781275	0.005029864	0.25853282	0.03331659	2.210894	-0.14684235	9.55305	Walking_Watch
12:25:50.591	2.2745612	-0.3232271	8.4781275	0.005029864	0.25853282	0.03331659	2.210894	-0.14684235	9.55305	Walking_Watch
12:25:50.614	2.604971	0.39505535	10.259467	0.42652687	-0.19534004	0.024764476	2.12284	0.15101928	9.572937	Walking_Watch
12:25:50.637	2.604971	0.39505535	10.259467	0.42652687	-0.19534004	0.024764476	2.12284	0.15101928	9.572937	Walking_Watch
12:25:50.660	2.604971	0.39505535	10.259467	0.42652687	-0.19534004	0.024764476	2.12284	0.15101928	9.572937	Walking_Watch
12:25:50.683	2.604971	0.39505535	10.259467	0.42652687	-0.19534004	0.024764476	2.12284	0.15101928	9.572937	Walking_Watch
12:25:50.706	2.604971	0.39505535	10.259467	0.42652687	-0.19534004	0.024764476	2.12284	0.15101928	9.572937	Walking_Watch
12:25:50.729	2.604971	0.39505535	10.259467	0.42652687	-0.19534004	0.024764476	2.12284	0.15101928	9.572937	Walking_Watch
12:25:50.750	2.604971	0.39505535	10.259467	0.42652687	-0.19534004	0.024764476	2.12284	0.15101928	9.572937	Walking_Watch
12:25:50.772	2.604971	0.39505535	10.259467	0.42652687	-0.19534004	0.024764476	2.12284	0.15101928	9.572937	Walking_Watch
12:25:50.795	0.85954463	0.2753416	9.481328	-0.22282287	0.04717346	0.03331659	1.8078623	0.41331303	9.6297035	Walking_Watch
12:25:50.817	0.85954463	0.2753416	9.481328	-0.22282287	0.04717346	0.03331659	1.8078623	0.41331303	9.6297035	Walking_Watch
12:25:50.839	0.85954463	0.2753416	9.481328	-0.22282287	0.04717346	0.03331659	1.8078623	0.41331303	9.6297035	Walking_Watch
12:25:50.862	0.85954463	0.2753416	9.481328	-0.22282287	0.04717346	0.03331659	1.8078623	0.41331303	9.6297035	Walking_Watch
12:25:50.885	0.85954463	0.2753416	9.481328	-0.22282287	0.04717346	0.03331659	1.8078623	0.41331303	9.6297035	Walking_Watch
12:25:50.907	0.85954463	0.2753416	9.481328	-0.22282287	0.04717346	0.03331659	1.8078623	0.41331303	9.6297035	Walking_Watch
12:25:50.932	0.85954463	0.2753416	9.481328	-0.22282287	0.04717346	0.03331659	1.8078623	0.41331303	9.6297035	Walking_Watch
12:25:50.956	1.6520497	0.38308397	8.370385	-0.061554447	0.06977548	0.022321016	1.8348516	0.34105954	9.627429	Walking_Watch
12:25:50.978	1.6520497	0.38308397	8.370385	-0.061554447	0.06977548	0.022321016	1.8348516	0.34105954	9.627429	Walking_Watch
12:25:50.999	1.6520497	0.38308397	8.370385	-0.061554447	0.06977548	0.022321016	1.8348516	0.34105954	9.627429	Walking_Watch
12:25:51.022	1.6520497	0.38308397	8.370385	-0.061554447	0.06977548	0.022321016	1.8348516	0.34105954	9.627429	Walking_Watch
12:25:51.045	1.6520497	0.38308397	8.370385	-0.061554447	0.06977548	0.022321016	1.8348516	0.34105954	9.627429	Walking_Watch
12:25:51.068	1.6520497	0.38308397	8.370385	-0.061554447	0.06977548	0.022321016	1.8348516	0.34105954	9.627429	Walking_Watch
12:25:51.091	1.6520497	0.38308397	8.370385	-0.061554447	0.06977548	0.022321016	1.8348516	0.34105954	9.627429	Walking_Watch
12:25:51.113	1.6520497	0.38308397	8.370385	-0.061554447	0.06977548	0.022321016	1.8348516	0.34105954	9.627429	Walking_Watch
12:25:51.137	2.2123098	0.48843205	8.875577	-0.15501682	0.022738848	-0.12917356	1.5995228	0.24965625	9.672103	Walking_Watch
12:25:51.158	2.2123098	0.48843205	8.875577	-0.15501682	0.022738848	-0.12917356	1.5995228	0.24965625	9.672103	Walking_Watch
12:25:51.181	2.2123098	0.48843205	8.875577	-0.15501682	0.022738848	-0.12917356	1.5995228	0.24965625	9.672103	Walking_Watch
12:25:51.204	2.2123098	0.48843205	8.875577	-0.15501682	0.022738848	-0.12917356	1.5995228	0.24965625	9.672103	Walking_Watch
12:25:51.227	2.2123098	0.48843205	8.875577	-0.15501682	0.022738848	-0.12917356	1.5995228	0.24965625	9.672103	Walking_Watch
12:25:51.250	2.2123098	0.48843205	8.875577	-0.15501682	0.022738848	-0.12917356	1.5995228	0.24965625	9.672103	Walking_Watch
12:25:51.272	2.2123098	0.48843205	8.875577	-0.15501682	0.022738848	-0.12917356	1.5995228	0.24965625	9.672103	Walking_Watch
12:25:51.294	2.2123098	0.48843205	8.875577	-0.15501682	0.022738848	-0.12917356	1.5995228	0.24965625	9.672103	Walking_Watch
12:25:51.316	3.179597	-0.3519584	10.28341	-0.27108124	-0.10737545	-0.0039461893	1.8882203	0.011414105	9.623142	Walking_Watch
12:25:51.337	3.179597	-0.3519584	10.28341	-0.27108124	-0.10737545	-0.0039461893	1.8882203	0.011414105	9.623142	Walking_Watch
12:25:51.359	3.179597	-0.3519584	10.28341	-0.27108124	-0.10737545	-0.0039461893	1.8882203	0.011414105	9.623142	Walking_Watch
12:25:51.384	3.179597	-0.3519584	10.28341	-0.27108124	-0.10737545	-0.0039461893	1.8882203	0.011414105	9.623142	Walking_Watch
12:25:51.407	3.179597	-0.3519584	10.28341	-0.27108124	-0.10737545	-0.0039461893	1.8882203	0.011414105	9.623142	Walking_Watch
12:25:51.430	3.179597	-0.3519584	10.28341	-0.27108124	-0.10737545	-0.0039461893	1.8882203	0.011414105	9.623142	Walking_Watch
12:25:51.453	3.179597	-0.3519584	10.28341	-0.27108124	-0.10737545	-0.0039461893	1.8882203	0.011414105	9.623142	Walking_Watch
12:25:51.476	3.179597	-0.3519584	10.28341	-0.27108124	-0.10737545	-0.0039461893	1.8882203	0.011414105	9.623142	Walking_Watch
12:25:51.497	3.179597	-0.3519584	10.28341	-0.27108124	-0.10737545	-0.0039461893	1.8882203	0.011414105	9.623142	Walking_Watch
12:25:51.525	1.3312168	-1.4437478	8.693612	-0.36454362	-0.29735455	-0.30571362	2.218641	-0.48103243	9.540262	Walking_Watch
12:25:51.547	1.3312168	-1.4437478	8.693612	-0.36454362	-0.29735455	-0.30571362	2.218641	-0.48103243	9.540262	Walking_Watch
12:25:51.569	1.3312168	-1.4437478	8.693612	-0.36454362	-0.29735455	-0.30571362	2.218641	-0.48103243	9.540262	Walking_Watch
12:25:51.591	1.3312168	-1.4437478	8.693612	-0.36454362	-0.29735455	-0.30571362	2.218641	-0.48103243	9.540262	Walking_Watch
12:25:51.612	1.3312168	-1.4437478	8.693612	-0.36454362	-0.29735455	-0.30571362	2.218641	-0.48103243	9.540262	Walking_Watch
12:25:51.634	1.3312168	-1.4437478	8.693612	-0.36454362	-0.29735455	-0.30571362	2.218641	-0.48103243	9.540262	Walking_Watch
12:25:51.656	1.3312168	-1.4437478	8.693612	-0.36454362	-0.29735455	-0.30571362	2.218641	-0.48103243	9.540262	Walking_Watch
12:25:51.680	1.3048798	0.16520496	7.5276	-0.41707805	-0.06094969	-0.21408384	2.3996217	-0.4883134	9.495986	Walking_Watch
12:25:51.703	1.3048798	0.16520496	7.5276	-0.41707805	-0.06094969	-0.21408384	2.3996217	-0.4883134	9.495986	Walking_Watch
12:25:51.725	1.3048798	0.16520496	7.5276	-0.41707805	-0.06094969	-0.21408384	2.3996217	-0.4883134	9.495986	Walking_Watch
12:25:51.749	1.3048798	0.16520496	7.5276	-0.41707805	-0.06094969	-0.21408384	2.3996217	-0.4883134	9.495986	Walking_Watch
12:25:51.770	1.3048798	0.16520496	7.5276	-0.41707805	-0.06094969	-0.21408384	2.3996217	-0.4883134	9.495986	Walking_Watch
12:25:51.793	1.3048798	0.16520496	7.5276	-0.41707805	-0.06094969	-0.21408384	2.3996217	-0.4883134	9.495986	Walking_Watch
12:25:51.816	1.3048798	0.16520496	7.5276	-0.41707805	-0.06094969	-0.21408384	2.3996217	-0.4883134	9.495986	Walking_Watch
12:25:51.837	1.3048798	0.16520496	7.5276	-0.41707805	-0.06094969	-0.21408384	2.3996217	-0.4883134	9.495986	Walking_Watch
12:25:51.859	3.014392	-0.5985687	9.5483675	0.37643594	0.5102093	0.2526172	1.984624	-0.6783568	9.579743	Walking_Watch
12:25:51.883	3.014392	-0.5985687	9.5483675	0.37643594	0.5102093	0.2526172	1.984624	-0.6783568	9.579743	Walking_Watch
12:25:51.905	3.014392	-0.5985687	9.5483675	0.37643594	0.5102093	0.2526172	1.984624	-0.6783568	9.579743	Walking_Watch
12:25:51.928	3.014392	-0.5985687	9.5483675	0.37643594	0.5102093	0.2526172	1.984624	-0.6783568	9.579743	Walking_Watch
12:25:51.950	3.014392	-0.5985687	9.5483675	0.37643594	0.5102093	0.2526172	1.984624	-0.6783568	9.579743	Walking_Watch
12:25:51.974	3.014392	-0.5985687	9.5483675	0.37643594	0.5102093	0.2526172	1.984624	-0.6783568	9.579743	Walking_Watch
12:25:51.997	3.014392	-0.5985687	9.5483675	0.37643594	0.5102093	0.2526172	1.984624	-0.6783568	9.579743	Walking_Watch
12:25:52.020	3.014392	-0.5985687	9.5483675	0.37643594	0.5102093	0.2526172	1.984624	-0.6783568	9.579743	Walking_Watch
12:25:52.042	2.9593236	-0.9074302	10.441432	0.32206893	-0.25153965	-0.04853935	2.2042758	-0.27686787	9.551696	Walking_Watch
12:25:52.064	2.9593236	-0.9074302	10.441432	0.32206893	-0.25153965	-0.04853935	2.2042758	-0.27686787	9.551696	Walking_Watch
12:25:52.087	2.9593236	-0.9074302	10.441432	0.32206893	-0.25153965	-0.04853935	2.2042758	-0.27686787	9.551696	Walking_Watch
12:25:52.109	2.9593236	-0.9074302	10.441432	0.32206893	-0.25153965	-0.04853935	2.2042758	-0.27686787	9.551696	Walking_Watch
12:25:52.131	2.9593236	-0.9074302	10.441432	0.32206893	-0.25153965	-0.04853935	2.2042758	-0.27686787	9.551696	Walking_Watch
12:25:52.153	2.9593236	-0.9074302	10.441432	0.32206893	-0.25153965	-0.04853935	2.2042758	-0.27686787	9.551696	Walking_Watch
12:25:52.174	2.9593236	-0.9074302	10.441432	0.32206893	-0.25153965	-0.04853935	2.2042758	-0.27686787	9.551696	Walking_Watch
12:25:52.197	2.9593236	-0.9074302	10.441432	0.32206893	-0.25153965	-0.04853935	2.2042758	-0.27686787	9.551696	Walking_Watch
12:25:52.220	2.1548474	-0.035914123	7.3240867	0.03374053	-0.54780924	-0.21041864	2.5306	0.13998386	9.473481	Walking_Watch
12:25:52.242	2.1548474	-0.035914123	7.3240867	0.03374053	-0.54780924	-0.21041864	2.5306	0.13998386	9.473481	Walking_Watch
12:25:52.265	2.1548474	-0.035914123	7.3240867	0.03374053	-0.54780924	-0.21041864	2.5306	0.13998386	9.473481	Walking_Watch
12:25:52.287	2.1548474	-0.035914123	7.3240867	0.03374053	-0.54780924	-0.21041864	2.5306	0.13998386	9.473481	Walking_Watch
12:25:52.311	2.1548474	-0.035914123	7.3240867	0.03374053	-0.54780924	-0.21041864	2.5306	0.13998386	9.473481	Walking_Watch
12:25:52.332	2.1548474	-0.035914123	7.3240867	0.03374053	-0.54780924	-0.21041864	2.5306	0.13998386	9.473481	Walking_Watch
12:25:52.354	2.1548474	-0.035914123	7.3240867	0.03374053	-0.54780924	-0.21041864	2.5306	0.13998386	9.473481	Walking_Watch
12:25:52.376	2.1548474	-0.035914123	7.3240867	0.03374053	-0.54780924	-0.21041864	2.5306	0.13998386	9.473481	Walking_Watch
12:25:52.398	2.7175019	-0.014365649	8.028004	-0.009630902	0.32511717	-0.33320254	2.5613542	0.3510485	9.459736	Walking_Watch
12:25:52.422	2.7175019	-0.014365649	8.028004	-0.009630902	0.32511717	-0.33320254	2.5613542	0.3510485	9.459736	Walking_Watch
12:25:52.444	2.7175019	-0.014365649	8.028004	-0.009630902	0.32511717	-0.33320254	2.5613542	0.3510485	9.459736	Walking_Watch
12:25:52.467	2.7175019	-0.014365649	8.028004	-0.009630902	0.32511717	-0.33320254	2.5613542	0.3510485	9.459736	Walking_Watch
12:25:52.491	2.7175019	-0.014365649	8.028004	-0.009630902	0.32511717	-0.33320254	2.5613542	0.3510485	9.459736	Walking_Watch
12:25:52.514	2.7175019	-0.014365649	8.028004	-0.009630902	0.32511717	-0.33320254	2.5613542	0.3510485	9.459736	Walking_Watch
12:25:52.537	2.7175019	-0.014365649	8.028004	-0.009630902	0.32511717	-0.33320254	2.5613542	0.3510485	9.459736	Walking_Watch
12:25:52.558	2.7175019	-0.014365649	8.028004	-0.009630902	0.32511717	-0.33320254	2.5613542	0.3510485	9.459736	Walking_Watch
12:25:52.580	3.7302802	-0.16281068	8.463761	-0.5966724	0.08260365	-0.05892406	2.281964	0.3289256	9.53178	Walking_Watch
12:25:52.602	3.7302802	-0.16281068	8.463761	-0.5966724	0.08260365	-0.05892406	2.281964	0.3289256	9.53178	Walking_Watch
12:25:52.623	3.7302802	-0.16281068	8.463761	-0.5966724	0.08260365	-0.05892406	2.281964	0.3289256	9.53178	Walking_Watch
12:25:52.646	3.7302802	-0.16281068	8.463761	-0.5966724	0.08260365	-0.05892406	2.281964	0.3289256	9.53178	Walking_Watch
12:25:52.669	3.7302802	-0.16281068	8.463761	-0.5966724	0.08260365	-0.05892406	2.281964	0.3289256	9.53178	Walking_Watch
12:25:52.693	3.7302802	-0.16281068	8.463761	-0.5966724	0.08260365	-0.05892406	2.281964	0.3289256	9.53178	Walking_Watch
12:25:52.714	3.7302802	-0.16281068	8.463761	-0.5966724	0.08260365	-0.05892406	2.281964	0.3289256	9.53178	Walking_Watch
12:25:52.736	3.7302802	-0.16281068	8.463761	-0.5966724	0.08260365	-0.05892406	2.281964	0.3289256	9.53178	Walking_Watch
12:25:52.759	2.8491871	0.3232271	11.686456	0.1504158	-0.21610947	-0.15788423	2.631884	-0.07031214	9.44662	Walking_Watch
12:25:52.782	2.8491871	0.3232271	11.686456	0.1504158	-0.21610947	-0.15788423	2.631884	-0.07031214	9.44662	Walking_Watch
12:25:52.803	2.8491871	0.3232271	11.686456	0.1504158	-0.21610947	-0.15788423	2.631884	-0.07031214	9.44662	Walking_Watch
12:25:52.826	2.8491871	0.3232271	11.686456	0.1504158	-0.21610947	-0.15788423	2.631884	-0.07031214	9.44662	Walking_Watch
12:25:52.848	2.8491871	0.3232271	11.686456	0.1504158	-0.21610947	-0.15788423	2.631884	-0.07031214	9.44662	Walking_Watch
12:25:52.871	2.8491871	0.3232271	11.686456	0.1504158	-0.21610947	-0.15788423	2.631884	-0.07031214	9.44662	Walking_Watch
12:25:52.892	2.8491871	0.3232271	11.686456	0.1504158	-0.21610947	-0.15788423	2.631884	-0.07031214	9.44662	Walking_Watch
12:25:52.913	2.8491871	0.3232271	11.686456	0.1504158	-0.21610947	-0.15788423	2.631884	-0.07031214	9.44662	Walking_Watch
12:25:52.934	1.6185298	-0.3615355	8.351231	0.1504158	-0.21610947	-0.15788423	2.8027089	-0.23431846	9.394695	Walking_Watch
12:25:52.956	1.6185298	-0.3615355	8.351231	0.10032485	-0.159299	-0.15055385	2.8027089	-0.23431846	9.394695	Walking_Watch
12:25:52.978	1.6185298	-0.3615355	8.351231	0.10032485	-0.159299	-0.15055385	2.8027089	-0.23431846	9.394695	Walking_Watch
12:25:52.999	1.6185298	-0.3615355	8.351231	0.10032485	-0.159299	-0.15055385	2.8027089	-0.23431846	9.394695	Walking_Watch
12:25:53.021	1.6185298	-0.3615355	8.351231	0.10032485	-0.159299	-0.15055385	2.8027089	-0.23431846	9.394695	Walking_Watch
12:25:53.044	1.6185298	-0.3615355	8.351231	0.10032485	-0.159299	-0.15055385	2.8027089	-0.23431846	9.394695	Walking_Watch
12:25:53.066	1.6185298	-0.3615355	8.351231	0.10032485	-0.159299	-0.15055385	2.8027089	-0.23431846	9.394695	Walking_Watch
12:25:53.088	1.6185298	-0.3615355	8.351231	0.10032485	-0.159299	-0.15055385	2.8027089	-0.23431846	9.394695	Walking_Watch
12:25:53.111	1.6185298	-0.3615355	8.351231	0.10032485	-0.159299	-0.15055385	2.8027089	-0.23431846	9.394695	Walking_Watch
12:25:53.134	2.604971	-0.409421	7.57788	0.055731677	0.20599844	0.19336328	2.5481367	-0.25305766	9.466433	Walking_Watch
12:25:53.157	2.604971	-0.409421	7.57788	0.055731677	0.20599844	0.19336328	2.5481367	-0.25305766	9.466433	Walking_Watch
12:25:53.179	2.604971	-0.409421	7.57788	0.055731677	0.20599844	0.19336328	2.5481367	-0.25305766	9.466433	Walking_Watch
12:25:53.202	2.604971	-0.409421	7.57788	0.055731677	0.20599844	0.19336328	2.5481367	-0.25305766	9.466433	Walking_Watch
12:25:53.228	2.604971	-0.409421	7.57788	0.055731677	0.20599844	0.19336328	2.5481367	-0.25305766	9.466433	Walking_Watch
12:25:53.250	2.604971	-0.409421	7.57788	0.055731677	0.20599844	0.19336328	2.5481367	-0.25305766	9.466433	Walking_Watch
12:25:53.272	2.604971	-0.409421	7.57788	0.055731677	0.20599844	0.19336328	2.5481367	-0.25305766	9.466433	Walking_Watch
12:25:53.296	3.5363438	-0.85954463	9.957788	0.14186367	0.29396302	0.023542747	2.2291894	-0.31803933	9.544629	Walking_Watch
12:25:53.318	3.5363438	-0.85954463	9.957788	0.14186367	0.29396302	0.023542747	2.2291894	-0.31803933	9.544629	Walking_Watch
12:25:53.339	3.5363438	-0.85954463	9.957788	0.14186367	0.29396302	0.023542747	2.2291894	-0.31803933	9.544629	Walking_Watch
12:25:53.362	3.5363438	-0.85954463	9.957788	0.14186367	0.29396302	0.023542747	2.2291894	-0.31803933	9.544629	Walking_Watch
12:25:53.385	3.5363438	-0.85954463	9.957788	0.14186367	0.29396302	0.023542747	2.2291894	-0.31803933	9.544629	Walking_Watch
12:25:53.408	3.5363438	-0.85954463	9.957788	0.14186367	0.29396302	0.023542747	2.2291894	-0.31803933	9.544629	Walking_Watch
12:25:53.431	3.5363438	-0.85954463	9.957788	0.14186367	0.29396302	0.023542747	2.2291894	-0.31803933	9.544629	Walking_Watch
12:25:53.452	3.5363438	-0.85954463	9.957788	0.14186367	0.29396302	0.023542747	2.2291894	-0.31803933	9.544629	Walking_Watch
12:25:53.474	3.5363438	-0.85954463	9.957788	0.14186367	0.29396302	0.023542747	2.2291894	-0.31803933	9.544629	Walking_Watch
12:25:53.499	1.6065584	0.5243462	11.949825	0.42530516	-0.23260283	0.09134878	1.9161341	0.18076384	9.6159315	Walking_Watch
12:25:53.522	1.6065584	0.5243462	11.949825	0.42530516	-0.23260283	0.09134878	1.9161341	0.18076384	9.6159315	Walking_Watch
12:25:53.544	1.6065584	0.5243462	11.949825	0.42530516	-0.23260283	0.09134878	1.9161341	0.18076384	9.6159315	Walking_Watch
12:25:53.567	1.6065584	0.5243462	11.949825	0.42530516	-0.23260283	0.09134878	1.9161341	0.18076384	9.6159315	Walking_Watch
12:25:53.590	1.6065584	0.5243462	11.949825	0.42530516	-0.23260283	0.09134878	1.9161341	0.18076384	9.6159315	Walking_Watch
12:25:53.613	1.6065584	0.5243462	11.949825	0.42530516	-0.23260283	0.09134878	1.9161341	0.18076384	9.6159315	Walking_Watch
12:25:53.635	1.6065584	0.5243462	11.949825	0.42530516	-0.23260283	0.09134878	1.9161341	0.18076384	9.6159315	Walking_Watch
12:25:53.665	2.0806248	0.95531565	5.5523233	-0.0517806	0.30618033	0.5464434	2.5412002	0.30297473	9.466831	Walking_Watch
12:25:53.694	2.0806248	0.95531565	5.5523233	-0.0517806	0.30618033	0.5464434	2.5412002	0.30297473	9.466831	Walking_Watch
12:25:53.716	2.0806248	0.95531565	5.5523233	-0.0517806	0.30618033	0.5464434	2.5412002	0.30297473	9.466831	Walking_Watch
12:25:53.738	2.0806248	0.95531565	5.5523233	-0.0517806	0.30618033	0.5464434	2.5412002	0.30297473	9.466831	Walking_Watch
12:25:53.767	2.0806248	0.95531565	5.5523233	-0.0517806	0.30618033	0.5464434	2.5412002	0.30297473	9.466831	Walking_Watch
12:25:53.791	2.0806248	0.95531565	5.5523233	-0.0517806	0.30618033	0.5464434	2.5412002	0.30297473	9.466831	Walking_Watch
12:25:53.814	2.0806248	0.95531565	5.5523233	-0.0517806	0.30618033	0.5464434	2.5412002	0.30297473	9.466831	Walking_Watch
12:25:53.836	1.6568382	-0.04070267	8.657698	-0.18678182	0.17423342	-0.09129992	1.7160953	-0.32304823	9.649924	Walking_Watch
12:25:53.859	1.6568382	-0.04070267	8.657698	-0.18678182	0.17423342	-0.09129992	1.7160953	-0.32304823	9.649924	Walking_Watch
12:25:53.882	1.6568382	-0.04070267	8.657698	-0.18678182	0.17423342	-0.09129992	1.7160953	-0.32304823	9.649924	Walking_Watch
12:25:53.905	1.6568382	-0.04070267	8.657698	-0.18678182	0.17423342	-0.09129992	1.7160953	-0.32304823	9.649924	Walking_Watch
12:25:53.927	1.6568382	-0.04070267	8.657698	-0.18678182	0.17423342	-0.09129992	1.7160953	-0.32304823	9.649924	Walking_Watch
12:25:53.950	1.6568382	-0.04070267	8.657698	-0.18678182	0.17423342	-0.09129992	1.7160953	-0.32304823	9.649924	Walking_Watch
12:25:53.973	1.6568382	-0.04070267	8.657698	-0.18678182	0.17423342	-0.09129992	1.7160953	-0.32304823	9.649924	Walking_Watch
12:25:53.995	1.6568382	-0.04070267	8.657698	-0.18678182	0.17423342	-0.09129992	1.7160953	-0.32304823	9.649924	Walking_Watch
12:25:54.018	2.3320236	-0.5865973	11.7750435	-0.17456451	-0.17701408	0.09257052	1.7520599	-0.51151776	9.635301	Walking_Watch
12:25:54.041	2.3320236	-0.5865973	11.7750435	-0.17456451	-0.17701408	0.09257052	1.7520599	-0.51151776	9.635301	Walking_Watch
12:25:54.063	2.3320236	-0.5865973	11.7750435	-0.17456451	-0.17701408	0.09257052	1.7520599	-0.51151776	9.635301	Walking_Watch
12:25:54.086	2.3320236	-0.5865973	11.7750435	-0.17456451	-0.17701408	0.09257052	1.7520599	-0.51151776	9.635301	Walking_Watch
12:25:54.108	2.3320236	-0.5865973	11.7750435	-0.17456451	-0.17701408	0.09257052	1.7520599	-0.51151776	9.635301	Walking_Watch
12:25:54.132	2.3320236	-0.5865973	11.7750435	-0.17456451	-0.17701408	0.09257052	1.7520599	-0.51151776	9.635301	Walking_Watch
12:25:54.154	2.3320236	-0.5865973	11.7750435	-0.17456451	-0.17701408	0.09257052	1.7520599	-0.51151776	9.635301	Walking_Watch
12:25:54.175	2.3320236	-0.5865973	11.7750435	-0.17456451	-0.17701408	0.09257052	1.7520599	-0.51151776	9.635301	Walking_Watch
12:25:54.198	0.9217958	-1.1157321	8.296163	-0.7713799	-0.11592757	-0.23485325	2.3487582	-0.8066337	9.486994	Walking_Watch
12:25:54.220	0.9217958	-1.1157321	8.296163	-0.7713799	-0.11592757	-0.23485325	2.3487582	-0.8066337	9.486994	Walking_Watch
12:25:54.241	0.9217958	-1.1157321	8.296163	-0.7713799	-0.11592757	-0.23485325	2.3487582	-0.8066337	9.486994	Walking_Watch
12:25:54.263	0.9217958	-1.1157321	8.296163	-0.7713799	-0.11592757	-0.23485325	2.3487582	-0.8066337	9.486994	Walking_Watch
12:25:54.286	0.9217958	-1.1157321	8.296163	-0.7713799	-0.11592757	-0.23485325	2.3487582	-0.8066337	9.486994	Walking_Watch
12:25:54.307	0.9217958	-1.1157321	8.296163	-0.7713799	-0.11592757	-0.23485325	2.3487582	-0.8066337	9.486994	Walking_Watch
12:25:54.331	0.9217958	-1.1157321	8.296163	-0.7713799	-0.11592757	-0.23485325	2.3487582	-0.8066337	9.486994	Walking_Watch
12:25:54.354	0.9217958	-1.1157321	8.296163	-0.7713799	-0.11592757	-0.23485325	2.3487582	-0.8066337	9.486994	Walking_Watch
12:25:54.376	0.21548474	-0.7805336	8.324894	-0.6235505	0.597563	0.5146784	1.8334491	-1.1497407	9.56488	Walking_Watch
12:25:54.399	0.21548474	-0.7805336	8.324894	-0.6235505	0.597563	0.5146784	1.8334491	-1.1497407	9.56488	Walking_Watch
12:25:54.422	0.21548474	-0.7805336	8.324894	-0.6235505	0.597563	0.5146784	1.8334491	-1.1497407	9.56488	Walking_Watch
12:25:54.444	0.21548474	-0.7805336	8.324894	-0.6235505	0.597563	0.5146784	1.8334491	-1.1497407	9.56488	Walking_Watch
12:25:54.471	0.21548474	-0.7805336	8.324894	-0.6235505	0.597563	0.5146784	1.8334491	-1.1497407	9.56488	Walking_Watch
12:25:54.493	0.21548474	-0.7805336	8.324894	-0.6235505	0.597563	0.5146784	1.8334491	-1.1497407	9.56488	Walking_Watch
12:25:54.515	0.21548474	-0.7805336	8.324894	-0.6235505	0.597563	0.5146784	1.8334491	-1.1497407	9.56488	Walking_Watch
12:25:54.537	0.21548474	-0.7805336	8.324894	-0.6235505	0.597563	0.5146784	1.8334491	-1.1497407	9.56488	Walking_Watch
12:25:54.558	3.3735332	-1.2354459	9.387952	1.2157648	-0.5429224	0.12005945	1.7046387	-0.89181703	9.616093	Walking_Watch
12:25:54.580	3.3735332	-1.2354459	9.387952	1.2157648	-0.5429224	0.12005945	1.7046387	-0.89181703	9.616093	Walking_Watch
12:25:54.602	3.3735332	-1.2354459	9.387952	1.2157648	-0.5429224	0.12005945	1.7046387	-0.89181703	9.616093	Walking_Watch
12:25:54.624	3.3735332	-1.2354459	9.387952	1.2157648	-0.5429224	0.12005945	1.7046387	-0.89181703	9.616093	Walking_Watch
12:25:54.646	3.3735332	-1.2354459	9.387952	1.2157648	-0.5429224	0.12005945	1.7046387	-0.89181703	9.616093	Walking_Watch
12:25:54.669	3.3735332	-1.2354459	9.387952	1.2157648	-0.5429224	0.12005945	1.7046387	-0.89181703	9.616093	Walking_Watch
12:25:54.693	3.3735332	-1.2354459	9.387952	1.2157648	-0.5429224	0.12005945	1.7046387	-0.89181703	9.616093	Walking_Watch
12:25:54.715	3.3735332	-1.2354459	9.387952	1.2157648	-0.5429224	0.12005945	1.7046387	-0.89181703	9.616093	Walking_Watch
12:25:54.737	3.3735332	-1.2354459	9.387952	1.2157648	-0.5429224	0.12005945	1.7046387	-0.89181703	9.616093	Walking_Watch
12:25:54.759	1.4006507	-0.72785956	11.593079	0.652547	-0.0695018	0.27521923	2.1974115	-0.53843474	9.5421095	Walking_Watch
12:25:54.781	1.4006507	-0.72785956	11.593079	0.652547	-0.0695018	0.27521923	2.1974115	-0.53843474	9.5421095	Walking_Watch
12:25:54.804	1.4006507	-0.72785956	11.593079	0.652547	-0.0695018	0.27521923	2.1974115	-0.53843474	9.5421095	Walking_Watch
12:25:54.827	1.4006507	-0.72785956	11.593079	0.652547	-0.0695018	0.27521923	2.1974115	-0.53843474	9.5421095	Walking_Watch
12:25:54.849	1.4006507	-0.72785956	11.593079	0.652547	-0.0695018	0.27521923	2.1974115	-0.53843474	9.5421095	Walking_Watch
12:25:54.871	1.4006507	-0.72785956	11.593079	0.652547	-0.0695018	0.27521923	2.1974115	-0.53843474	9.5421095	Walking_Watch
12:25:54.893	1.4006507	-0.72785956	11.593079	0.652547	-0.0695018	0.27521923	2.1974115	-0.53843474	9.5421095	Walking_Watch
12:25:54.917	1.4006507	-0.72785956	11.593079	0.652547	-0.0695018	0.27521923	2.3655415	-0.10228746	9.51652	Walking_Watch
12:25:54.940	1.9656997	0.5961744	6.65369	-0.1324148	0.16323785	-0.02960253	2.3655415	-0.10228746	9.51652	Walking_Watch
12:25:54.963	1.9656997	0.5961744	6.65369	-0.1324148	0.16323785	-0.02960253	2.3655415	-0.10228746	9.51652	Walking_Watch
12:25:54.985	1.9656997	0.5961744	6.65369	-0.1324148	0.16323785	-0.02960253	2.3655415	-0.10228746	9.51652	Walking_Watch
12:25:55.007	1.9656997	0.5961744	6.65369	-0.1324148	0.16323785	-0.02960253	2.3655415	-0.10228746	9.51652	Walking_Watch
12:25:55.028	1.9656997	0.5961744	6.65369	-0.1324148	0.16323785	-0.02960253	2.3655415	-0.10228746	9.51652	Walking_Watch
12:25:55.049	1.9656997	0.5961744	6.65369	-0.1324148	0.16323785	-0.02960253	2.3655415	-0.10228746	9.51652	Walking_Watch
12:25:55.071	1.9656997	0.5961744	6.65369	-0.1324148	0.16323785	-0.02960253	2.3655415	-0.10228746	9.51652	Walking_Watch
12:25:55.094	1.9656997	0.5961744	6.65369	-0.1324148	0.16323785	-0.02960253	2.3655415	-0.10228746	9.51652	Walking_Watch
12:25:55.116	2.257801	-0.26337022	7.781393	1.0716006	-0.5606375	0.110896476	2.072371	-0.25050965	9.581905	Walking_Watch
12:25:55.140	2.257801	-0.26337022	7.781393	1.0716006	-0.5606375	0.110896476	2.072371	-0.25050965	9.581905	Walking_Watch
12:25:55.163	2.257801	-0.26337022	7.781393	1.0716006	-0.5606375	0.110896476	2.072371	-0.25050965	9.581905	Walking_Watch
12:25:55.186	2.257801	-0.26337022	7.781393	1.0716006	-0.5606375	0.110896476	2.072371	-0.25050965	9.581905	Walking_Watch
12:25:55.208	2.257801	-0.26337022	7.781393	1.0716006	-0.5606375	0.110896476	2.072371	-0.25050965	9.581905	Walking_Watch
12:25:55.231	2.257801	-0.26337022	7.781393	1.0716006	-0.5606375	0.110896476	2.072371	-0.25050965	9.581905	Walking_Watch
12:25:55.258	2.257801	-0.26337022	7.781393	1.0716006	-0.5606375	0.110896476	2.072371	-0.25050965	9.581905	Walking_Watch
12:25:55.282	2.8108785	0.09337672	12.318543	0.06733812	-0.08049738	0.5653803	2.1637475	-0.17563626	9.563353	Walking_Watch
12:25:55.303	2.8108785	0.09337672	12.318543	0.06733812	-0.08049738	0.5653803	2.1637475	-0.17563626	9.563353	Walking_Watch
12:25:55.325	2.8108785	0.09337672	12.318543	0.06733812	-0.08049738	0.5653803	2.1637475	-0.17563626	9.563353	Walking_Watch
12:25:55.347	2.8108785	0.09337672	12.318543	0.06733812	-0.08049738	0.5653803	2.1637475	-0.17563626	9.563353	Walking_Watch
12:25:55.370	2.8108785	0.09337672	12.318543	0.06733812	-0.08049738	0.5653803	2.1637475	-0.17563626	9.563353	Walking_Watch
12:25:55.391	2.8108785	0.09337672	12.318543	0.06733812	-0.08049738	0.5653803	2.1637475	-0.17563626	9.563353	Walking_Watch
12:25:55.414	2.8108785	0.09337672	12.318543	0.06733812	-0.08049738	0.5653803	2.1637475	-0.17563626	9.563353	Walking_Watch
12:25:55.436	2.8108785	0.09337672	12.318543	0.06733812	-0.08049738	0.5653803	2.1637475	-0.17563626	9.563353	Walking_Watch
12:25:55.458	1.8819	-1.6400782	8.6433325	-0.19350134	-0.12997746	-0.6380243	2.6875532	-0.3116266	9.426044	Walking_Watch
12:25:55.483	1.8819	-1.6400782	8.6433325	-0.19350134	-0.12997746	-0.6380243	2.6875532	-0.3116266	9.426044	Walking_Watch
12:25:55.507	1.8819	-1.6400782	8.6433325	-0.19350134	-0.12997746	-0.6380243	2.6875532	-0.3116266	9.426044	Walking_Watch
12:25:55.531	1.8819	-1.6400782	8.6433325	-0.19350134	-0.12997746	-0.6380243	2.6875532	-0.3116266	9.426044	Walking_Watch
12:25:55.554	1.8819	-1.6400782	8.6433325	-0.19350134	-0.12997746	-0.6380243	2.6875532	-0.3116266	9.426044	Walking_Watch
12:25:55.576	1.8819	-1.6400782	8.6433325	-0.19350134	-0.12997746	-0.6380243	2.6875532	-0.3116266	9.426044	Walking_Watch
12:25:55.601	1.8819	-1.6400782	8.6433325	-0.19350134	-0.12997746	-0.6380243	2.6875532	-0.3116266	9.426044	Walking_Watch
12:25:55.626	1.8819	-1.6400782	8.6433325	-0.19350134	-0.12997746	-0.6380243	2.6875532	-0.3116266	9.426044	Walking_Watch
12:25:55.648	2.0016139	0.26337022	7.2450757	-0.40119553	0.13819239	0.28193876	2.9500966	0.21904637	9.349831	Walking_Watch
12:25:55.671	2.0016139	0.26337022	7.2450757	-0.40119553	0.13819239	0.28193876	2.9500966	0.21904637	9.349831	Walking_Watch
12:25:55.694	2.0016139	0.26337022	7.2450757	-0.40119553	0.13819239	0.28193876	2.9500966	0.21904637	9.349831	Walking_Watch
12:25:55.716	2.0016139	0.26337022	7.2450757	-0.40119553	0.13819239	0.28193876	2.9500966	0.21904637	9.349831	Walking_Watch
12:25:55.739	2.0016139	0.26337022	7.2450757	-0.40119553	0.13819239	0.28193876	2.9500966	0.21904637	9.349831	Walking_Watch
12:25:55.761	2.0016139	0.26337022	7.2450757	-0.40119553	0.13819239	0.28193876	2.9500966	0.21904637	9.349831	Walking_Watch
12:25:55.784	2.0016139	0.26337022	7.2450757	-0.40119553	0.13819239	0.28193876	2.9500966	0.21904637	9.349831	Walking_Watch
12:25:55.806	2.0016139	0.26337022	7.2450757	-0.40119553	0.13819239	0.28193876	2.9500966	0.21904637	9.349831	Walking_Watch
12:25:55.830	3.6225379	-0.30167863	9.232324	0.24998683	-0.012691337	-0.09252165	2.5635037	-0.09775369	9.46516	Walking_Watch
12:25:55.852	3.6225379	-0.30167863	9.232324	0.24998683	-0.012691337	-0.09252165	2.5635037	-0.09775369	9.46516	Walking_Watch
12:25:55.873	3.6225379	-0.30167863	9.232324	0.24998683	-0.012691337	-0.09252165	2.5635037	-0.09775369	9.46516	Walking_Watch
12:25:55.895	3.6225379	-0.30167863	9.232324	0.24998683	-0.012691337	-0.09252165	2.5635037	-0.09775369	9.46516	Walking_Watch
12:25:55.917	3.6225379	-0.30167863	9.232324	0.24998683	-0.012691337	-0.09252165	2.5635037	-0.09775369	9.46516	Walking_Watch
12:25:55.941	3.6225379	-0.30167863	9.232324	0.24998683	-0.012691337	-0.09252165	2.5635037	-0.09775369	9.46516	Walking_Watch
12:25:55.964	3.6225379	-0.30167863	9.232324	0.24998683	-0.012691337	-0.09252165	2.5635037	-0.09775369	9.46516	Walking_Watch
12:25:55.986	3.6225379	-0.30167863	9.232324	0.24998683	-0.012691337	-0.09252165	2.5635037	-0.09775369	9.46516	Walking_Watch
12:25:56.009	1.6975409	0.12689656	11.9713745	0.2505977	0.20233324	0.2776627	2.4874287	-0.046963193	9.485825	Walking_Watch
12:25:56.032	1.6975409	0.12689656	11.9713745	0.2505977	0.20233324	0.2776627	2.4874287	-0.046963193	9.485825	Walking_Watch
12:25:56.055	1.6975409	0.12689656	11.9713745	0.2505977	0.20233324	0.2776627	2.4874287	-0.046963193	9.485825	Walking_Watch
12:25:56.077	1.6975409	0.12689656	11.9713745	0.2505977	0.20233324	0.2776627	2.4874287	-0.046963193	9.485825	Walking_Watch
12:25:56.099	1.6975409	0.12689656	11.9713745	0.2505977	0.20233324	0.2776627	2.4874287	-0.046963193	9.485825	Walking_Watch
12:25:56.121	1.6975409	0.12689656	11.9713745	0.2505977	0.20233324	0.2776627	2.4874287	-0.046963193	9.485825	Walking_Watch
12:25:56.144	1.6975409	0.12689656	11.9713745	0.2505977	0.20233324	0.2776627	2.4874287	-0.046963193	9.485825	Walking_Watch
12:25:56.167	1.6975409	0.12689656	11.9713745	0.2505977	0.20233324	0.2776627	2.4874287	-0.046963193	9.485825	Walking_Watch
12:25:56.190	1.7717633	0.28252444	7.8747697	0.06978158	0.13208373	0.22573914	2.6213644	0.34113678	9.443646	Walking_Watch
12:25:56.211	1.7717633	0.28252444	7.8747697	0.06978158	0.13208373	0.22573914	2.6213644	0.34113678	9.443646	Walking_Watch
12:25:56.234	1.7717633	0.28252444	7.8747697	0.06978158	0.13208373	0.22573914	2.6213644	0.34113678	9.443646	Walking_Watch
12:25:56.257	1.7717633	0.28252444	7.8747697	0.06978158	0.13208373	0.22573914	2.6213644	0.34113678	9.443646	Walking_Watch
12:25:56.280	1.7717633	0.28252444	7.8747697	0.06978158	0.13208373	0.22573914	2.6213644	0.34113678	9.443646	Walking_Watch
12:25:56.303	1.7717633	0.28252444	7.8747697	0.06978158	0.13208373	0.22573914	2.6213644	0.34113678	9.443646	Walking_Watch
12:25:56.324	1.7717633	0.28252444	7.8747697	0.06978158	0.13208373	0.22573914	2.6213644	0.34113678	9.443646	Walking_Watch
12:25:56.347	1.7717633	0.28252444	7.8747697	0.06978158	0.13208373	0.22573914	2.6213644	0.34113678	9.443646	Walking_Watch
12:25:56.370	2.5522969	0.44054657	8.186026	-0.07682608	0.38620368	0.26116934	2.4098895	0.3146757	9.500726	Walking_Watch
12:25:56.393	2.5522969	0.44054657	8.186026	-0.07682608	0.38620368	0.26116934	2.4098895	0.3146757	9.500726	Walking_Watch
12:25:56.416	2.5522969	0.44054657	8.186026	-0.07682608	0.38620368	0.26116934	2.4098895	0.3146757	9.500726	Walking_Watch
12:25:56.438	2.5522969	0.44054657	8.186026	-0.07682608	0.38620368	0.26116934	2.4098895	0.3146757	9.500726	Walking_Watch
12:25:56.461	2.5522969	0.44054657	8.186026	-0.07682608	0.38620368	0.26116934	2.4098895	0.3146757	9.500726	Walking_Watch
12:25:56.482	2.5522969	0.44054657	8.186026	-0.07682608	0.38620368	0.26116934	2.4098895	0.3146757	9.500726	Walking_Watch
12:25:56.505	2.5522969	0.44054657	8.186026	-0.07682608	0.38620368	0.26116934	2.4098895	0.3146757	9.500726	Walking_Watch
12:25:56.528	2.5522969	0.44054657	8.186026	-0.07682608	0.38620368	0.26116934	2.4098895	0.3146757	9.500726	Walking_Watch
12:25:56.550	2.5139885	1.1157321	11.344074	0.20356107	-0.10737545	0.080353215	2.1273315	0.092605874	9.572683	Walking_Watch
12:25:56.573	2.5139885	1.1157321	11.344074	0.20356107	-0.10737545	0.080353215	2.1273315	0.092605874	9.572683	Walking_Watch
12:25:56.596	2.5139885	1.1157321	11.344074	0.20356107	-0.10737545	0.080353215	2.1273315	0.092605874	9.572683	Walking_Watch
12:25:56.619	2.5139885	1.1157321	11.344074	0.20356107	-0.10737545	0.080353215	2.1273315	0.092605874	9.572683	Walking_Watch
12:25:56.641	2.5139885	1.1157321	11.344074	0.20356107	-0.10737545	0.080353215	2.1273315	0.092605874	9.572683	Walking_Watch
12:25:56.662	2.5139885	1.1157321	11.344074	0.20356107	-0.10737545	0.080353215	2.1273315	0.092605874	9.572683	Walking_Watch
12:25:56.684	2.5139885	1.1157321	11.344074	0.20356107	-0.10737545	0.080353215	2.1273315	0.092605874	9.572683	Walking_Watch
12:25:56.706	2.5139885	1.1157321	11.344074	0.20356107	-0.10737545	0.080353215	2.1273315	0.092605874	9.572683	Walking_Watch
12:25:56.729	0.5027977	-0.5219519	10.462981	-0.14279953	0.109481715	-0.040598102	2.2546225	-0.12562464	9.543127	Walking_Watch
12:25:56.751	0.5027977	-0.5219519	10.462981	-0.14279953	0.109481715	-0.040598102	2.2546225	-0.12562464	9.543127	Walking_Watch
12:25:56.772	0.5027977	-0.5219519	10.462981	-0.14279953	0.109481715	-0.040598102	2.2546225	-0.12562464	9.543127	Walking_Watch
12:25:56.795	0.5027977	-0.5219519	10.462981	-0.14279953	0.109481715	-0.040598102	2.2546225	-0.12562464	9.543127	Walking_Watch
12:25:56.817	0.5027977	-0.5219519	10.462981	-0.14279953	0.109481715	-0.040598102	2.2546225	-0.12562464	9.543127	Walking_Watch
12:25:56.841	0.5027977	-0.5219519	10.462981	-0.14279953	0.109481715	-0.040598102	2.2546225	-0.12562464	9.543127	Walking_Watch
12:25:56.863	0.5027977	-0.5219519	10.462981	-0.14279953	0.109481715	-0.040598102	2.2546225	-0.12562464	9.543127	Walking_Watch
12:25:56.886	0.5027977	-0.5219519	10.462981	-0.14279953	0.109481715	-0.040598102	2.2546225	-0.12562464	9.543127	Walking_Watch
12:25:56.907	1.934574	-0.4860378	7.597034	-0.24542488	0.07954932	-0.13772568	2.0680187	-0.21751557	9.583651	Walking_Watch
12:25:56.930	1.934574	-0.4860378	7.597034	-0.24542488	0.07954932	-0.13772568	2.0680187	-0.21751557	9.583651	Walking_Watch
12:25:56.953	1.934574	-0.4860378	7.597034	-0.24542488	0.07954932	-0.13772568	2.0680187	-0.21751557	9.583651	Walking_Watch
12:25:56.974	1.934574	-0.4860378	7.597034	-0.24542488	0.07954932	-0.13772568	2.0680187	-0.21751557	9.583651	Walking_Watch
12:25:56.996	1.934574	-0.4860378	7.597034	-0.24542488	0.07954932	-0.13772568	2.0680187	-0.21751557	9.583651	Walking_Watch
12:25:57.017	1.934574	-0.4860378	7.597034	-0.24542488	0.07954932	-0.13772568	2.0680187	-0.21751557	9.583651	Walking_Watch
12:25:57.040	1.934574	-0.4860378	7.597034	-0.24542488	0.07954932	-0.13772568	2.0680187	-0.21751557	9.583651	Walking_Watch
12:25:57.062	1.934574	-0.4860378	7.597034	-0.24542488	0.07954932	-0.13772568	2.0680187	-0.21751557	9.583651	Walking_Watch
12:25:57.085	2.4996228	-0.2561874	9.4095	-0.0016896533	0.12475334	0.0718011	1.8361206	-0.42131096	9.624008	Walking_Watch
12:25:57.108	2.4996228	-0.2561874	9.4095	-0.0016896533	0.12475334	0.0718011	1.8361206	-0.42131096	9.624008	Walking_Watch
12:25:57.131	2.4996228	-0.2561874	9.4095	-0.0016896533	0.12475334	0.0718011	1.8361206	-0.42131096	9.624008	Walking_Watch
12:25:57.153	2.4996228	-0.2561874	9.4095	-0.0016896533	0.12475334	0.0718011	1.8361206	-0.42131096	9.624008	Walking_Watch
12:25:57.176	2.4996228	-0.2561874	9.4095	-0.0016896533	0.12475334	0.0718011	1.8361206	-0.42131096	9.624008	Walking_Watch
12:25:57.198	2.4996228	-0.2561874	9.4095	-0.0016896533	0.12475334	0.0718011	1.8361206	-0.42131096	9.624008	Walking_Watch
12:25:57.221	2.4996228	-0.2561874	9.4095	-0.0016896533	0.12475334	0.0718011	1.8361206	-0.42131096	9.624008	Walking_Watch
12:25:57.244	2.4996228	-0.2561874	9.4095	-0.0016896533	0.12475334	0.0718011	1.8361206	-0.42131096	9.624008	Walking_Watch
12:25:57.266	2.0518935	-0.32562137	12.222773	0.49799812	-0.4293014	-0.38695872	2.0580604	-0.087510236	9.587862	Walking_Watch
12:25:57.289	2.0518935	-0.32562137	12.222773	0.49799812	-0.4293014	-0.38695872	2.0580604	-0.087510236	9.587862	Walking_Watch
12:25:57.312	2.0518935	-0.32562137	12.222773	0.49799812	-0.4293014	-0.38695872	2.0580604	-0.087510236	9.587862	Walking_Watch
12:25:57.335	2.0518935	-0.32562137	12.222773	0.49799812	-0.4293014	-0.38695872	2.0580604	-0.087510236	9.587862	Walking_Watch
12:25:57.357	2.0518935	-0.32562137	12.222773	0.49799812	-0.4293014	-0.38695872	2.0580604	-0.087510236	9.587862	Walking_Watch
12:25:57.379	2.0518935	-0.32562137	12.222773	0.49799812	-0.4293014	-0.38695872	2.0580604	-0.087510236	9.587862	Walking_Watch
12:25:57.412	2.0518935	-0.32562137	12.222773	0.49799812	-0.4293014	-0.38695872	2.0580604	-0.087510236	9.587862	Walking_Watch
12:25:57.433	2.0518935	-0.32562137	12.222773	-0.03162205	-0.12325794	-0.3203744	2.8099418	0.61258525	9.375464	Walking_Watch
12:25:57.454	2.185973	0.9696813	7.2546525	-0.03162205	-0.12325794	-0.3203744	2.8099418	0.61258525	9.375464	Walking_Watch
12:25:57.476	2.185973	0.9696813	7.2546525	-0.03162205	-0.12325794	-0.3203744	2.8099418	0.61258525	9.375464	Walking_Watch
12:25:57.498	2.185973	0.9696813	7.2546525	-0.03162205	-0.12325794	-0.3203744	2.8099418	0.61258525	9.375464	Walking_Watch
12:25:57.523	2.185973	0.9696813	7.2546525	-0.03162205	-0.12325794	-0.3203744	2.8099418	0.61258525	9.375464	Walking_Watch
12:25:57.545	2.185973	0.9696813	7.2546525	-0.03162205	-0.12325794	-0.3203744	2.8099418	0.61258525	9.375464	Walking_Watch
12:25:57.566	2.185973	0.9696813	7.2546525	-0.03162205	-0.12325794	-0.3203744	2.8099418	0.61258525	9.375464	Walking_Watch
12:25:57.589	2.185973	0.9696813	7.2546525	-0.03162205	-0.12325794	-0.3203744	2.8099418	0.61258525	9.375464	Walking_Watch
12:25:57.611	2.185973	0.9696813	7.2546525	-0.03162205	-0.12325794	-0.3203744	2.8099418	0.61258525	9.375464	Walking_Watch
12:25:57.634	2.7151077	0.45970076	8.803748	-0.19899914	0.21271794	0.012547173	2.466926	0.33343074	9.4854355	Walking_Watch
12:25:57.656	2.7151077	0.45970076	8.803748	-0.19899914	0.21271794	0.012547173	2.466926	0.33343074	9.4854355	Walking_Watch
12:25:57.678	2.7151077	0.45970076	8.803748	-0.19899914	0.21271794	0.012547173	2.466926	0.33343074	9.4854355	Walking_Watch
12:25:57.700	2.7151077	0.45970076	8.803748	-0.19899914	0.21271794	0.012547173	2.466926	0.33343074	9.4854355	Walking_Watch
12:25:57.722	2.7151077	0.45970076	8.803748	-0.19899914	0.21271794	0.012547173	2.466926	0.33343074	9.4854355	Walking_Watch
12:25:57.745	2.7151077	0.45970076	8.803748	-0.19899914	0.21271794	0.012547173	2.466926	0.33343074	9.4854355	Walking_Watch
12:25:57.767	2.7151077	0.45970076	8.803748	-0.19899914	0.21271794	0.012547173	2.466926	0.33343074	9.4854355	Walking_Watch
12:25:57.790	2.7151077	0.45970076	8.803748	-0.19899914	0.21271794	0.012547173	2.466926	0.33343074	9.4854355	Walking_Watch
12:25:57.812	3.615355	0.083799616	9.44302	-0.31262004	-0.18190102	0.26911056	2.6884432	-0.060247988	9.430748	Walking_Watch
12:25:57.835	3.615355	0.083799616	9.44302	-0.31262004	-0.18190102	0.26911056	2.6884432	-0.060247988	9.430748	Walking_Watch
12:25:57.858	3.615355	0.083799616	9.44302	-0.31262004	-0.18190102	0.26911056	2.6884432	-0.060247988	9.430748	Walking_Watch
12:25:57.881	3.615355	0.083799616	9.44302	-0.31262004	-0.18190102	0.26911056	2.6884432	-0.060247988	9.430748	Walking_Watch
12:25:57.903	3.615355	0.083799616	9.44302	-0.31262004	-0.18190102	0.26911056	2.6884432	-0.060247988	9.430748	Walking_Watch
12:25:57.926	3.615355	0.083799616	9.44302	-0.31262004	-0.18190102	0.26911056	2.6884432	-0.060247988	9.430748	Walking_Watch
12:25:57.949	3.615355	0.083799616	9.44302	-0.31262004	-0.18190102	0.26911056	2.6884432	-0.060247988	9.430748	Walking_Watch
12:25:57.971	3.615355	0.083799616	9.44302	-0.31262004	-0.18190102	0.26911056	2.6884432	-0.060247988	9.430748	Walking_Watch
12:25:57.994	1.56825	-1.1492519	8.528407	-0.23870537	-0.13364266	0.097457446	2.8932567	-0.4241516	9.36053	Walking_Watch
12:25:58.016	1.56825	-1.1492519	8.528407	-0.23870537	-0.13364266	0.097457446	2.8932567	-0.4241516	9.36053	Walking_Watch
12:25:58.038	1.56825	-1.1492519	8.528407	-0.23870537	-0.13364266	0.097457446	2.8932567	-0.4241516	9.36053	Walking_Watch
12:25:58.061	1.56825	-1.1492519	8.528407	-0.23870537	-0.13364266	0.097457446	2.8932567	-0.4241516	9.36053	Walking_Watch
12:25:58.084	1.56825	-1.1492519	8.528407	-0.23870537	-0.13364266	0.097457446	2.8932567	-0.4241516	9.36053	Walking_Watch
12:25:58.105	1.56825	-1.1492519	8.528407	-0.23870537	-0.13364266	0.097457446	2.8932567	-0.4241516	9.36053	Walking_Watch
12:25:58.128	1.56825	-1.1492519	8.528407	-0.23870537	-0.13364266	0.097457446	2.8932567	-0.4241516	9.36053	Walking_Watch
12:25:58.149	1.56825	-1.1492519	8.528407	-0.23870537	-0.13364266	0.097457446	2.8932567	-0.4241516	9.36053	Walking_Watch
12:25:58.171	1.838803	-0.35914123	8.186026	0.0129711125	0.020906253	-0.121232316	2.694573	-0.49781576	9.416041	Walking_Watch
12:25:58.195	1.838803	-0.35914123	8.186026	0.0129711125	0.020906253	-0.121232316	2.694573	-0.49781576	9.416041	Walking_Watch
12:25:58.216	1.838803	-0.35914123	8.186026	0.0129711125	0.020906253	-0.121232316	2.694573	-0.49781576	9.416041	Walking_Watch
12:25:58.238	1.838803	-0.35914123	8.186026	0.0129711125	0.020906253	-0.121232316	2.694573	-0.49781576	9.416041	Walking_Watch
12:25:58.260	1.838803	-0.35914123	8.186026	0.0129711125	0.020906253	-0.121232316	2.694573	-0.49781576	9.416041	Walking_Watch
12:25:58.281	1.838803	-0.35914123	8.186026	0.0129711125	0.020906253	-0.121232316	2.694573	-0.49781576	9.416041	Walking_Watch
12:25:58.304	1.838803	-0.35914123	8.186026	0.0129711125	0.020906253	-0.121232316	2.694573	-0.49781576	9.416041	Walking_Watch
12:25:58.327	1.838803	-0.35914123	8.186026	0.0129711125	0.020906253	-0.121232316	2.694573	-0.49781576	9.416041	Walking_Watch
12:25:58.350	2.7917244	-2.0758362	8.437425	0.17912647	-0.06889094	-0.09985203	2.0629368	-1.3905256	9.485837	Walking_Watch
12:25:58.372	2.7917244	-2.0758362	8.437425	0.17912647	-0.06889094	-0.09985203	2.0629368	-1.3905256	9.485837	Walking_Watch
12:25:58.395	2.7917244	-2.0758362	8.437425	0.17912647	-0.06889094	-0.09985203	2.0629368	-1.3905256	9.485837	Walking_Watch
12:25:58.418	2.7917244	-2.0758362	8.437425	0.17912647	-0.06889094	-0.09985203	2.0629368	-1.3905256	9.485837	Walking_Watch
12:25:58.441	2.7917244	-2.0758362	8.437425	0.17912647	-0.06889094	-0.09985203	2.0629368	-1.3905256	9.485837	Walking_Watch
12:25:58.462	2.7917244	-2.0758362	8.437425	0.17912647	-0.06889094	-0.09985203	2.0629368	-1.3905256	9.485837	Walking_Watch
12:25:58.485	2.7917244	-2.0758362	8.437425	0.17912647	-0.06889094	-0.09985203	2.0629368	-1.3905256	9.485837	Walking_Watch
12:25:58.506	2.7917244	-2.0758362	8.437425	0.17912647	-0.06889094	-0.09985203	2.0629368	-1.3905256	9.485837	Walking_Watch
12:25:58.529	1.4269878	-0.43336374	12.021654	0.7673897	0.41063827	0.11822686	1.7475611	-0.84223515	9.612859	Walking_Watch
12:25:58.551	1.4269878	-0.43336374	12.021654	0.7673897	0.41063827	0.11822686	1.7475611	-0.84223515	9.612859	Walking_Watch
12:25:58.573	1.4269878	-0.43336374	12.021654	0.7673897	0.41063827	0.11822686	1.7475611	-0.84223515	9.612859	Walking_Watch
12:25:58.596	1.4269878	-0.43336374	12.021654	0.7673897	0.41063827	0.11822686	1.7475611	-0.84223515	9.612859	Walking_Watch
12:25:58.619	1.4269878	-0.43336374	12.021654	0.7673897	0.41063827	0.11822686	1.7475611	-0.84223515	9.612859	Walking_Watch
12:25:58.643	1.4269878	-0.43336374	12.021654	0.7673897	0.41063827	0.11822686	1.7475611	-0.84223515	9.612859	Walking_Watch
12:25:58.669	1.4269878	-0.43336374	12.021654	0.7673897	0.41063827	0.11822686	1.7475611	-0.84223515	9.612859	Walking_Watch
12:25:58.692	1.4269878	-0.43336374	12.021654	0.7673897	0.41063827	0.11822686	1.7475611	-0.84223515	9.612859	Walking_Watch
12:25:58.715	1.5826156	1.3575538	7.944204	0.3012995	-0.66448456	0.117616	2.2092092	-0.13325404	9.553638	Walking_Watch
12:25:58.738	1.5826156	1.3575538	7.944204	0.3012995	-0.66448456	0.117616	2.2092092	-0.13325404	9.553638	Walking_Watch
12:25:58.762	1.5826156	1.3575538	7.944204	0.3012995	-0.66448456	0.117616	2.2092092	-0.13325404	9.553638	Walking_Watch
12:25:58.783	1.5826156	1.3575538	7.944204	0.3012995	-0.66448456	0.117616	2.2092092	-0.13325404	9.553638	Walking_Watch
12:25:58.804	1.5826156	1.3575538	7.944204	0.3012995	-0.66448456	0.117616	2.2092092	-0.13325404	9.553638	Walking_Watch
12:25:58.826	1.5826156	1.3575538	7.944204	0.3012995	-0.66448456	0.117616	2.2092092	-0.13325404	9.553638	Walking_Watch
12:25:58.847	1.5826156	1.3575538	7.944204	0.3012995	-0.66448456	0.117616	2.2092092	-0.13325404	9.553638	Walking_Watch
12:25:58.869	1.5826156	1.3575538	7.944204	0.3012995	-0.66448456	0.117616	2.2092092	-0.13325404	9.553638	Walking_Watch
12:25:58.890	2.1548474	-0.94095	9.004868	-0.3926434	0.80098116	-0.038765505	2.0564334	-0.55572	9.5724945	Walking_Watch
12:25:58.911	2.1548474	-0.94095	9.004868	-0.3926434	0.80098116	-0.038765505	2.0564334	-0.55572	9.5724945	Walking_Watch
12:25:58.932	2.1548474	-0.94095	9.004868	-0.3926434	0.80098116	-0.038765505	2.0564334	-0.55572	9.5724945	Walking_Watch
12:25:58.954	2.1548474	-0.94095	9.004868	-0.3926434	0.80098116	-0.038765505	2.0564334	-0.55572	9.5724945	Walking_Watch
12:25:58.975	2.1548474	-0.94095	9.004868	-0.3926434	0.80098116	-0.038765505	2.0564334	-0.55572	9.5724945	Walking_Watch
12:25:58.996	2.1548474	-0.94095	9.004868	-0.3926434	0.80098116	-0.038765505	2.0564334	-0.55572	9.5724945	Walking_Watch
12:25:59.018	2.1548474	-0.94095	9.004868	-0.3926434	0.80098116	-0.038765505	2.0564334	-0.55572	9.5724945	Walking_Watch
12:25:59.040	2.1548474	-0.94095	9.004868	-0.3926434	0.80098116	-0.038765505	2.0564334	-0.55572	9.5724945	Walking_Watch
12:25:59.063	2.4206119	0.38308397	12.222773	0.15347013	-0.08660603	-0.0008918633	2.1257224	-0.04847031	9.573366	Walking_Watch
12:25:59.085	2.4206119	0.38308397	12.222773	0.15347013	-0.08660603	-0.0008918633	2.1257224	-0.04847031	9.573366	Walking_Watch
12:25:59.106	2.4206119	0.38308397	12.222773	0.15347013	-0.08660603	-0.0008918633	2.1257224	-0.04847031	9.573366	Walking_Watch
12:25:59.127	2.4206119	0.38308397	12.222773	0.15347013	-0.08660603	-0.0008918633	2.1257224	-0.04847031	9.573366	Walking_Watch
12:25:59.150	2.4206119	0.38308397	12.222773	0.15347013	-0.08660603	-0.0008918633	2.1257224	-0.04847031	9.573366	Walking_Watch
12:25:59.173	2.4206119	0.38308397	12.222773	0.15347013	-0.08660603	-0.0008918633	2.1257224	-0.04847031	9.573366	Walking_Watch
12:25:59.197	2.4206119	0.38308397	12.222773	0.15347013	-0.08660603	-0.0008918633	2.1257224	-0.04847031	9.573366	Walking_Watch
12:25:59.218	2.4206119	0.38308397	12.222773	0.15347013	-0.08660603	-0.0008918633	2.1257224	-0.04847031	9.573366	Walking_Watch
12:25:59.240	1.2067145	-0.0023942748	7.8556156	0.52365446	-0.45740125	0.008881981	2.3221586	-0.21521124	9.525316	Walking_Watch
12:25:59.263	1.2067145	-0.0023942748	7.8556156	0.52365446	-0.45740125	0.008881981	2.3221586	-0.21521124	9.525316	Walking_Watch
12:25:59.285	1.2067145	-0.0023942748	7.8556156	0.52365446	-0.45740125	0.008881981	2.3221586	-0.21521124	9.525316	Walking_Watch
12:25:59.307	1.2067145	-0.0023942748	7.8556156	0.52365446	-0.45740125	0.008881981	2.3221586	-0.21521124	9.525316	Walking_Watch
12:25:59.328	1.2067145	-0.0023942748	7.8556156	0.52365446	-0.45740125	0.008881981	2.3221586	-0.21521124	9.525316	Walking_Watch
12:25:59.351	1.2067145	-0.0023942748	7.8556156	0.52365446	-0.45740125	0.008881981	2.3221586	-0.21521124	9.525316	Walking_Watch
12:25:59.373	1.2067145	-0.0023942748	7.8556156	0.52365446	-0.45740125	0.008881981	2.3221586	-0.21521124	9.525316	Walking_Watch
12:25:59.396	1.2067145	-0.0023942748	7.8556156	0.52365446	-0.45740125	0.008881981	2.3221586	-0.21521124	9.525316	Walking_Watch
12:25:59.418	2.238647	-0.4189981	8.0375805	-0.1342474	0.2255461	0.23306952	2.1837852	0.030277869	9.560364	Walking_Watch
12:25:59.440	2.238647	-0.4189981	8.0375805	-0.1342474	0.2255461	0.23306952	2.1837852	0.030277869	9.560364	Walking_Watch
12:25:59.462	2.238647	-0.4189981	8.0375805	-0.1342474	0.2255461	0.23306952	2.1837852	0.030277869	9.560364	Walking_Watch
12:25:59.484	2.238647	-0.4189981	8.0375805	-0.1342474	0.2255461	0.23306952	2.1837852	0.030277869	9.560364	Walking_Watch
12:25:59.505	2.238647	-0.4189981	8.0375805	-0.1342474	0.2255461	0.23306952	2.1837852	0.030277869	9.560364	Walking_Watch
12:25:59.528	2.238647	-0.4189981	8.0375805	-0.1342474	0.2255461	0.23306952	2.1837852	0.030277869	9.560364	Walking_Watch
12:25:59.550	2.238647	-0.4189981	8.0375805	-0.1342474	0.2255461	0.23306952	2.1837852	0.030277869	9.560364	Walking_Watch
12:25:59.571	2.238647	-0.4189981	8.0375805	-0.1342474	0.2255461	0.23306952	2.1837852	0.030277869	9.560364	Walking_Watch
12:25:59.592	2.7725701	-0.24900457	10.096657	-0.1342474	0.2255461	0.23306952	2.1837852	0.030277869	9.560364	Walking_Watch
12:25:59.614	2.7725701	-0.24900457	10.096657	0.07772283	-0.0432346	-0.27944642	1.8922209	-0.19982094	9.620289	Walking_Watch
12:25:59.636	2.7725701	-0.24900457	10.096657	0.07772283	-0.0432346	-0.27944642	1.8922209	-0.19982094	9.620289	Walking_Watch
12:25:59.658	2.7725701	-0.24900457	10.096657	0.07772283	-0.0432346	-0.27944642	1.8922209	-0.19982094	9.620289	Walking_Watch
12:25:59.680	2.7725701	-0.24900457	10.096657	0.07772283	-0.0432346	-0.27944642	1.8922209	-0.19982094	9.620289	Walking_Watch
12:25:59.703	2.7725701	-0.24900457	10.096657	0.07772283	-0.0432346	-0.27944642	1.8922209	-0.19982094	9.620289	Walking_Watch
12:25:59.725	2.7725701	-0.24900457	10.096657	0.07772283	-0.0432346	-0.27944642	1.8922209	-0.19982094	9.620289	Walking_Watch
12:25:59.748	2.7725701	-0.24900457	10.096657	0.07772283	-0.0432346	-0.27944642	1.8922209	-0.19982094	9.620289	Walking_Watch
12:25:59.770	2.7725701	-0.24900457	10.096657	0.07772283	-0.0432346	-0.27944642	1.8922209	-0.19982094	9.620289	Walking_Watch
12:25:59.793	1.2953026	0.5913859	10.858036	0.62566894	0.11925556	0.6924402	1.865281	0.3425099	9.621528	Walking_Watch
12:25:59.815	1.2953026	0.5913859	10.858036	0.62566894	0.11925556	0.6924402	1.865281	0.3425099	9.621528	Walking_Watch
12:25:59.838	1.2953026	0.5913859	10.858036	0.62566894	0.11925556	0.6924402	1.865281	0.3425099	9.621528	Walking_Watch
12:25:59.861	1.2953026	0.5913859	10.858036	0.62566894	0.11925556	0.6924402	1.865281	0.3425099	9.621528	Walking_Watch
12:25:59.882	1.2953026	0.5913859	10.858036	0.62566894	0.11925556	0.6924402	1.865281	0.3425099	9.621528	Walking_Watch
12:25:59.905	1.2953026	0.5913859	10.858036	0.62566894	0.11925556	0.6924402	1.865281	0.3425099	9.621528	Walking_Watch
12:25:59.927	1.2953026	0.5913859	10.858036	0.62566894	0.11925556	0.6924402	1.865281	0.3425099	9.621528	Walking_Watch
12:25:59.949	1.2953026	0.5913859	10.858036	0.62566894	0.11925556	0.6924402	1.865281	0.3425099	9.621528	Walking_Watch
12:25:59.973	2.4373717	1.0462981	6.273	-0.14218865	-0.8117031	-0.3399221	2.329203	0.5364811	9.510908	Walking_Watch
12:25:59.995	2.4373717	1.0462981	6.273	-0.14218865	-0.8117031	-0.3399221	2.329203	0.5364811	9.510908	Walking_Watch
12:26:00.018	2.4373717	1.0462981	6.273	-0.14218865	-0.8117031	-0.3399221	2.329203	0.5364811	9.510908	Walking_Watch
12:26:00.047	2.4373717	1.0462981	6.273	-0.14218865	-0.8117031	-0.3399221	2.329203	0.5364811	9.510908	Walking_Watch
12:26:00.069	2.4373717	1.0462981	6.273	-0.14218865	-0.8117031	-0.3399221	2.329203	0.5364811	9.510908	Walking_Watch
12:26:00.091	2.4373717	1.0462981	6.273	-0.14218865	-0.8117031	-0.3399221	2.329203	0.5364811	9.510908	Walking_Watch
12:26:00.112	2.4373717	1.0462981	6.273	-0.14218865	-0.8117031	-0.3399221	2.329203	0.5364811	9.510908	Walking_Watch
12:26:00.133	2.5331428	0.90982443	9.234718	-0.15074077	0.4014753	0.38089892	2.6919224	0.6785999	9.405499	Walking_Watch
12:26:00.154	2.5331428	0.90982443	9.234718	-0.15074077	0.4014753	0.38089892	2.6919224	0.6785999	9.405499	Walking_Watch
12:26:00.177	2.5331428	0.90982443	9.234718	-0.15074077	0.4014753	0.38089892	2.6919224	0.6785999	9.405499	Walking_Watch
12:26:00.200	2.5331428	0.90982443	9.234718	-0.15074077	0.4014753	0.38089892	2.6919224	0.6785999	9.405499	Walking_Watch
12:26:00.223	2.5331428	0.90982443	9.234718	-0.15074077	0.4014753	0.38089892	2.6919224	0.6785999	9.405499	Walking_Watch
12:26:00.244	2.5331428	0.90982443	9.234718	-0.15074077	0.4014753	0.38089892	2.6919224	0.6785999	9.405499	Walking_Watch
12:26:00.267	2.5331428	0.90982443	9.234718	-0.15074077	0.4014753	0.38089892	2.6919224	0.6785999	9.405499	Walking_Watch
12:26:00.289	2.5331428	0.90982443	9.234718	-0.15074077	0.4014753	0.38089892	2.6919224	0.6785999	9.405499	Walking_Watch
12:26:00.316	3.9577363	-0.63208854	9.490906	-0.44334522	-0.104931995	-0.20369913	2.707154	0.075446285	9.425285	Walking_Watch
12:26:00.339	3.9577363	-0.63208854	9.490906	-0.44334522	-0.104931995	-0.20369913	2.707154	0.075446285	9.425285	Walking_Watch
12:26:00.360	3.9577363	-0.63208854	9.490906	-0.44334522	-0.104931995	-0.20369913	2.707154	0.075446285	9.425285	Walking_Watch
12:26:00.382	3.9577363	-0.63208854	9.490906	-0.44334522	-0.104931995	-0.20369913	2.707154	0.075446285	9.425285	Walking_Watch
12:26:00.404	3.9577363	-0.63208854	9.490906	-0.44334522	-0.104931995	-0.20369913	2.707154	0.075446285	9.425285	Walking_Watch
12:26:00.426	3.9577363	-0.63208854	9.490906	-0.44334522	-0.104931995	-0.20369913	2.707154	0.075446285	9.425285	Walking_Watch
12:26:00.448	3.9577363	-0.63208854	9.490906	-0.44334522	-0.104931995	-0.20369913	2.707154	0.075446285	9.425285	Walking_Watch
12:26:00.471	3.9577363	-0.63208854	9.490906	-0.44334522	-0.104931995	-0.20369913	2.707154	0.075446285	9.425285	Walking_Watch
12:26:00.493	1.8435916	-0.22985038	8.897125	-0.44334522	-0.104931995	-0.20369913	2.6878223	0.15274142	9.429881	Walking_Watch
12:26:00.516	1.8435916	-0.22985038	8.897125	-0.06583051	-0.024297776	-0.15971683	2.6878223	0.15274142	9.429881	Walking_Watch
12:26:00.538	1.8435916	-0.22985038	8.897125	-0.06583051	-0.024297776	-0.15971683	2.6878223	0.15274142	9.429881	Walking_Watch
12:26:00.561	1.8435916	-0.22985038	8.897125	-0.06583051	-0.024297776	-0.15971683	2.6878223	0.15274142	9.429881	Walking_Watch
12:26:00.582	1.8435916	-0.22985038	8.897125	-0.06583051	-0.024297776	-0.15971683	2.6878223	0.15274142	9.429881	Walking_Watch
12:26:00.605	1.8435916	-0.22985038	8.897125	-0.06583051	-0.024297776	-0.15971683	2.6878223	0.15274142	9.429881	Walking_Watch
12:26:00.629	1.8435916	-0.22985038	8.897125	-0.06583051	-0.024297776	-0.15971683	2.6878223	0.15274142	9.429881	Walking_Watch
12:26:00.652	1.8435916	-0.22985038	8.897125	-0.06583051	-0.024297776	-0.15971683	2.6878223	0.15274142	9.429881	Walking_Watch
12:26:00.674	2.2338583	-0.4285752	7.7909703	0.0007538077	0.010521542	0.068746775	2.4579816	-0.37473992	9.486215	Walking_Watch
12:26:00.697	2.2338583	-0.4285752	7.7909703	0.0007538077	0.010521542	0.068746775	2.4579816	-0.37473992	9.486215	Walking_Watch
12:26:00.719	2.2338583	-0.4285752	7.7909703	0.0007538077	0.010521542	0.068746775	2.4579816	-0.37473992	9.486215	Walking_Watch
12:26:00.744	2.2338583	-0.4285752	7.7909703	0.0007538077	0.010521542	0.068746775	2.4579816	-0.37473992	9.486215	Walking_Watch
12:26:00.767	2.2338583	-0.4285752	7.7909703	0.0007538077	0.010521542	0.068746775	2.4579816	-0.37473992	9.486215	Walking_Watch
12:26:00.790	2.2338583	-0.4285752	7.7909703	0.0007538077	0.010521542	0.068746775	2.4579816	-0.37473992	9.486215	Walking_Watch
12:26:00.812	2.2338583	-0.4285752	7.7909703	0.0007538077	0.010521542	0.068746775	2.4579816	-0.37473992	9.486215	Walking_Watch
12:26:00.834	2.2338583	-0.4285752	7.7909703	0.0007538077	0.010521542	0.068746775	2.4579816	-0.37473992	9.486215	Walking_Watch
12:26:00.857	3.0550947	-1.7454263	10.640158	0.016025439	-0.10004507	-0.42483234	2.4488559	-0.26874945	9.492168	Walking_Watch
12:26:00.881	3.0550947	-1.7454263	10.640158	0.016025439	-0.10004507	-0.42483234	2.4488559	-0.26874945	9.492168	Walking_Watch
12:26:00.903	3.0550947	-1.7454263	10.640158	0.016025439	-0.10004507	-0.42483234	2.4488559	-0.26874945	9.492168	Walking_Watch
12:26:00.925	3.0550947	-1.7454263	10.640158	0.016025439	-0.10004507	-0.42483234	2.4488559	-0.26874945	9.492168	Walking_Watch
12:26:00.946	3.0550947	-1.7454263	10.640158	0.016025439	-0.10004507	-0.42483234	2.4488559	-0.26874945	9.492168	Walking_Watch
12:26:00.969	3.0550947	-1.7454263	10.640158	0.016025439	-0.10004507	-0.42483234	2.4488559	-0.26874945	9.492168	Walking_Watch
12:26:00.992	3.0550947	-1.7454263	10.640158	0.016025439	-0.10004507	-0.42483234	2.4488559	-0.26874945	9.492168	Walking_Watch
12:26:01.015	3.0550947	-1.7454263	10.640158	0.016025439	-0.10004507	-0.42483234	2.4488559	-0.26874945	9.492168	Walking_Watch
12:26:01.037	2.011191	0.50998056	9.794978	-0.2380945	0.3629908	0.42365947	2.669714	-0.095638745	9.435776	Walking_Watch
12:26:01.064	2.011191	0.50998056	9.794978	-0.2380945	0.3629908	0.42365947	2.669714	-0.095638745	9.435776	Walking_Watch
12:26:01.086	2.011191	0.50998056	9.794978	-0.2380945	0.3629908	0.42365947	2.669714	-0.095638745	9.435776	Walking_Watch
12:26:01.110	2.011191	0.50998056	9.794978	-0.2380945	0.3629908	0.42365947	2.669714	-0.095638745	9.435776	Walking_Watch
12:26:01.134	2.011191	0.50998056	9.794978	-0.2380945	0.3629908	0.42365947	2.669714	-0.095638745	9.435776	Walking_Watch
12:26:01.156	2.011191	0.50998056	9.794978	-0.2380945	0.3629908	0.42365947	2.669714	-0.095638745	9.435776	Walking_Watch
12:26:01.178	2.011191	0.50998056	9.794978	-0.2380945	0.3629908	0.42365947	2.669714	-0.095638745	9.435776	Walking_Watch
12:26:01.200	2.011191	0.50998056	9.794978	-0.2380945	0.3629908	0.42365947	2.669714	-0.095638745	9.435776	Walking_Watch
12:26:01.223	2.3032923	-0.22745611	7.020014	-0.3248374	-0.046288926	-0.25806612	2.593524	-0.58038026	9.439659	Walking_Watch
12:26:01.245	2.3032923	-0.22745611	7.020014	-0.3248374	-0.046288926	-0.25806612	2.593524	-0.58038026	9.439659	Walking_Watch
12:26:01.267	2.3032923	-0.22745611	7.020014	-0.3248374	-0.046288926	-0.25806612	2.593524	-0.58038026	9.439659	Walking_Watch
12:26:01.290	2.3032923	-0.22745611	7.020014	-0.3248374	-0.046288926	-0.25806612	2.593524	-0.58038026	9.439659	Walking_Watch
12:26:01.313	2.3032923	-0.22745611	7.020014	-0.3248374	-0.046288926	-0.25806612	2.593524	-0.58038026	9.439659	Walking_Watch
12:26:01.336	2.3032923	-0.22745611	7.020014	-0.3248374	-0.046288926	-0.25806612	2.593524	-0.58038026	9.439659	Walking_Watch
12:26:01.359	2.3032923	-0.22745611	7.020014	-0.3248374	-0.046288926	-0.25806612	2.593524	-0.58038026	9.439659	Walking_Watch
12:26:01.381	2.3032923	-0.22745611	7.020014	-0.3248374	-0.046288926	-0.25806612	2.593524	-0.58038026	9.439659	Walking_Watch
12:26:01.403	2.971295	-1.3120626	10.786208	-0.3956977	0.8981088	0.117005125	2.0969384	-0.90034324	9.537433	Walking_Watch
12:26:01.426	2.971295	-1.3120626	10.786208	-0.3956977	0.8981088	0.117005125	2.0969384	-0.90034324	9.537433	Walking_Watch
12:26:01.448	2.971295	-1.3120626	10.786208	-0.3956977	0.8981088	0.117005125	2.0969384	-0.90034324	9.537433	Walking_Watch
12:26:01.470	2.971295	-1.3120626	10.786208	-0.3956977	0.8981088	0.117005125	2.0969384	-0.90034324	9.537433	Walking_Watch
12:26:01.491	2.971295	-1.3120626	10.786208	-0.3956977	0.8981088	0.117005125	2.0969384	-0.90034324	9.537433	Walking_Watch
12:26:01.513	2.971295	-1.3120626	10.786208	-0.3956977	0.8981088	0.117005125	2.0969384	-0.90034324	9.537433	Walking_Watch
12:26:01.535	2.971295	-1.3120626	10.786208	-0.3956977	0.8981088	0.117005125	2.0969384	-0.90034324	9.537433	Walking_Watch
12:26:01.558	2.971295	-1.3120626	10.786208	-0.3956977	0.8981088	0.117005125	2.0969384	-0.90034324	9.537433	Walking_Watch
12:26:01.579	3.8619652	-0.9768641	10.503684	-0.1660124	-0.3193457	-0.5451728	2.9721665	-0.8948153	9.302468	Walking_Watch
12:26:01.602	3.8619652	-0.9768641	10.503684	-0.1660124	-0.3193457	-0.5451728	2.9721665	-0.8948153	9.302468	Walking_Watch
12:26:01.625	3.8619652	-0.9768641	10.503684	-0.1660124	-0.3193457	-0.5451728	2.9721665	-0.8948153	9.302468	Walking_Watch
12:26:01.648	3.8619652	-0.9768641	10.503684	-0.1660124	-0.3193457	-0.5451728	2.9721665	-0.8948153	9.302468	Walking_Watch
12:26:01.671	3.8619652	-0.9768641	10.503684	-0.1660124	-0.3193457	-0.5451728	2.9721665	-0.8948153	9.302468	Walking_Watch
12:26:01.693	3.8619652	-0.9768641	10.503684	-0.1660124	-0.3193457	-0.5451728	2.9721665	-0.8948153	9.302468	Walking_Watch
12:26:01.716	3.8619652	-0.9768641	10.503684	-0.1660124	-0.3193457	-0.5451728	2.9721665	-0.8948153	9.302468	Walking_Watch
12:26:01.738	3.8619652	-0.9768641	10.503684	-0.1660124	-0.3193457	-0.5451728	2.9721665	-0.8948153	9.302468	Walking_Watch
12:26:01.760	1.7550035	-1.489239	8.48531	0.07833369	0.49738112	-0.2635639	2.769408	-0.9751264	9.35681	Walking_Watch
12:26:01.781	1.7550035	-1.489239	8.48531	0.07833369	0.49738112	-0.2635639	2.769408	-0.9751264	9.35681	Walking_Watch
12:26:01.803	1.7550035	-1.489239	8.48531	0.07833369	0.49738112	-0.2635639	2.769408	-0.9751264	9.35681	Walking_Watch
12:26:01.825	1.7550035	-1.489239	8.48531	0.07833369	0.49738112	-0.2635639	2.769408	-0.9751264	9.35681	Walking_Watch
12:26:01.847	1.7550035	-1.489239	8.48531	0.07833369	0.49738112	-0.2635639	2.769408	-0.9751264	9.35681	Walking_Watch
12:26:01.870	1.7550035	-1.489239	8.48531	0.07833369	0.49738112	-0.2635639	2.769408	-0.9751264	9.35681	Walking_Watch
12:26:01.891	1.7550035	-1.489239	8.48531	0.07833369	0.49738112	-0.2635639	2.769408	-0.9751264	9.35681	Walking_Watch
12:26:01.913	1.7550035	-1.489239	8.48531	0.07833369	0.49738112	-0.2635639	2.769408	-0.9751264	9.35681	Walking_Watch
12:26:01.934	2.545114	-1.3695252	7.7239304	0.08505321	0.06611028	0.36440554	2.2408702	-0.86576784	9.507856	Walking_Watch
12:26:01.958	2.545114	-1.3695252	7.7239304	0.08505321	0.06611028	0.36440554	2.2408702	-0.86576784	9.507856	Walking_Watch
12:26:01.980	2.545114	-1.3695252	7.7239304	0.08505321	0.06611028	0.36440554	2.2408702	-0.86576784	9.507856	Walking_Watch
12:26:02.002	2.545114	-1.3695252	7.7239304	0.08505321	0.06611028	0.36440554	2.2408702	-0.86576784	9.507856	Walking_Watch
12:26:02.023	2.545114	-1.3695252	7.7239304	0.08505321	0.06611028	0.36440554	2.2408702	-0.86576784	9.507856	Walking_Watch
12:26:02.045	2.545114	-1.3695252	7.7239304	0.08505321	0.06611028	0.36440554	2.2408702	-0.86576784	9.507856	Walking_Watch
12:26:02.067	2.545114	-1.3695252	7.7239304	0.08505321	0.06611028	0.36440554	2.2408702	-0.86576784	9.507856	Walking_Watch
12:26:02.089	2.545114	-1.3695252	7.7239304	0.08505321	0.06611028	0.36440554	2.2408702	-0.86576784	9.507856	Walking_Watch
12:26:02.113	2.545114	-1.3695252	7.7239304	0.08505321	0.06611028	0.36440554	2.2408702	-0.86576784	9.507856	Walking_Watch
12:26:02.136	2.8874955	-0.6656084	10.719169	0.28786048	-0.2118334	-0.32220697	2.2829509	-0.580093	9.519559	Walking_Watch
12:26:02.159	2.8874955	-0.6656084	10.719169	0.28786048	-0.2118334	-0.32220697	2.2829509	-0.580093	9.519559	Walking_Watch
12:26:02.181	2.8874955	-0.6656084	10.719169	0.28786048	-0.2118334	-0.32220697	2.2829509	-0.580093	9.519559	Walking_Watch
12:26:02.204	2.8874955	-0.6656084	10.719169	0.28786048	-0.2118334	-0.32220697	2.2829509	-0.580093	9.519559	Walking_Watch
12:26:02.227	2.8874955	-0.6656084	10.719169	0.28786048	-0.2118334	-0.32220697	2.2829509	-0.580093	9.519559	Walking_Watch
12:26:02.249	2.8874955	-0.6656084	10.719169	0.28786048	-0.2118334	-0.32220697	2.2829509	-0.580093	9.519559	Walking_Watch
12:26:02.271	2.8874955	-0.6656084	10.719169	0.28786048	-0.2118334	-0.32220697	2.2829509	-0.580093	9.519559	Walking_Watch
12:26:02.293	1.6352897	1.3264283	9.8237095	-0.48244062	0.31289983	-0.002724459	2.819574	0.57194585	9.37514	Walking_Watch
12:26:02.314	1.6352897	1.3264283	9.8237095	-0.48244062	0.31289983	-0.002724459	2.819574	0.57194585	9.37514	Walking_Watch
12:26:02.337	1.6352897	1.3264283	9.8237095	-0.48244062	0.31289983	-0.002724459	2.819574	0.57194585	9.37514	Walking_Watch
12:26:02.359	1.6352897	1.3264283	9.8237095	-0.48244062	0.31289983	-0.002724459	2.819574	0.57194585	9.37514	Walking_Watch
12:26:02.381	1.6352897	1.3264283	9.8237095	-0.48244062	0.31289983	-0.002724459	2.819574	0.57194585	9.37514	Walking_Watch
12:26:02.404	1.6352897	1.3264283	9.8237095	-0.48244062	0.31289983	-0.002724459	2.819574	0.57194585	9.37514	Walking_Watch
12:26:02.427	1.6352897	1.3264283	9.8237095	-0.48244062	0.31289983	-0.002724459	2.819574	0.57194585	9.37514	Walking_Watch
12:26:02.450	1.6352897	1.3264283	9.8237095	-0.48244062	0.31289983	-0.002724459	2.819574	0.57194585	9.37514	Walking_Watch
12:26:02.473	1.6352897	1.3264283	9.8237095	-0.48244062	0.31289983	-0.002724459	2.819574	0.57194585	9.37514	Walking_Watch
12:26:02.495	2.5403256	0.6440599	7.185219	-0.21976854	0.076494984	0.23673472	2.7719958	0.40965977	9.397798	Walking_Watch
12:26:02.516	2.5403256	0.6440599	7.185219	-0.21976854	0.076494984	0.23673472	2.7719958	0.40965977	9.397798	Walking_Watch
12:26:02.538	2.5403256	0.6440599	7.185219	-0.21976854	0.076494984	0.23673472	2.7719958	0.40965977	9.397798	Walking_Watch
12:26:02.560	2.5403256	0.6440599	7.185219	-0.21976854	0.076494984	0.23673472	2.7719958	0.40965977	9.397798	Walking_Watch
12:26:02.582	2.5403256	0.6440599	7.185219	-0.21976854	0.076494984	0.23673472	2.7719958	0.40965977	9.397798	Walking_Watch
12:26:02.603	2.5403256	0.6440599	7.185219	-0.21976854	0.076494984	0.23673472	2.7719958	0.40965977	9.397798	Walking_Watch
12:26:02.626	2.5403256	0.6440599	7.185219	-0.21976854	0.076494984	0.23673472	2.7719958	0.40965977	9.397798	Walking_Watch
12:26:02.648	2.5403256	0.6440599	7.185219	-0.21976854	0.076494984	0.23673472	2.7719958	0.40965977	9.397798	Walking_Watch
12:26:02.675	3.7614057	0.59378016	8.6984005	-0.308344	0.23654169	0.19275242	2.538728	0.355831	9.465654	Walking_Watch
12:26:02.698	3.7614057	0.59378016	8.6984005	-0.308344	0.23654169	0.19275242	2.538728	0.355831	9.465654	Walking_Watch
12:26:02.721	3.7614057	0.59378016	8.6984005	-0.308344	0.23654169	0.19275242	2.538728	0.355831	9.465654	Walking_Watch
12:26:02.744	3.7614057	0.59378016	8.6984005	-0.308344	0.23654169	0.19275242	2.538728	0.355831	9.465654	Walking_Watch
12:26:02.766	3.7614057	0.59378016	8.6984005	-0.308344	0.23654169	0.19275242	2.538728	0.355831	9.465654	Walking_Watch
12:26:02.789	3.7614057	0.59378016	8.6984005	-0.308344	0.23654169	0.19275242	2.538728	0.355831	9.465654	Walking_Watch
12:26:02.811	3.7614057	0.59378016	8.6984005	-0.308344	0.23654169	0.19275242	2.538728	0.355831	9.465654	Walking_Watch
12:26:02.833	3.7614057	0.59378016	8.6984005	-0.308344	0.23654169	0.19275242	2.663282	0.016156988	9.438064	Walking_Watch
12:26:02.855	3.222694	-0.7326481	10.999298	-0.18433836	-0.07561046	-0.04670676	2.663282	0.016156988	9.438064	Walking_Watch
12:26:02.878	3.222694	-0.7326481	10.999298	-0.18433836	-0.07561046	-0.04670676	2.663282	0.016156988	9.438064	Walking_Watch
12:26:02.900	3.222694	-0.7326481	10.999298	-0.18433836	-0.07561046	-0.04670676	2.663282	0.016156988	9.438064	Walking_Watch
12:26:02.923	3.222694	-0.7326481	10.999298	-0.18433836	-0.07561046	-0.04670676	2.663282	0.016156988	9.438064	Walking_Watch
12:26:02.946	3.222694	-0.7326481	10.999298	-0.18433836	-0.07561046	-0.04670676	2.663282	0.016156988	9.438064	Walking_Watch
12:26:02.969	3.222694	-0.7326481	10.999298	-0.18433836	-0.07561046	-0.04670676	2.663282	0.016156988	9.438064	Walking_Watch
12:26:02.991	3.222694	-0.7326481	10.999298	-0.18433836	-0.07561046	-0.04670676	2.663282	0.016156988	9.438064	Walking_Watch
12:26:03.014	3.222694	-0.7326481	10.999298	-0.18433836	-0.07561046	-0.04670676	3.249506	0.48962763	9.239661	Walking_Watch
12:26:03.036	1.6879637	0.8930645	8.549955	-0.33400035	-0.20877908	-0.049150217	3.249506	0.48962763	9.239661	Walking_Watch
12:26:03.058	1.6879637	0.8930645	8.549955	-0.33400035	-0.20877908	-0.049150217	3.249506	0.48962763	9.239661	Walking_Watch
12:26:03.080	1.6879637	0.8930645	8.549955	-0.33400035	-0.20877908	-0.049150217	3.249506	0.48962763	9.239661	Walking_Watch
12:26:03.101	1.6879637	0.8930645	8.549955	-0.33400035	-0.20877908	-0.049150217	3.249506	0.48962763	9.239661	Walking_Watch
12:26:03.123	1.6879637	0.8930645	8.549955	-0.33400035	-0.20877908	-0.049150217	3.249506	0.48962763	9.239661	Walking_Watch
12:26:03.145	1.6879637	0.8930645	8.549955	-0.33400035	-0.20877908	-0.049150217	3.249506	0.48962763	9.239661	Walking_Watch
12:26:03.168	1.6879637	0.8930645	8.549955	-0.33400035	-0.20877908	-0.049150217	3.249506	0.48962763	9.239661	Walking_Watch
12:26:03.189	1.6879637	0.8930645	8.549955	-0.33400035	-0.20877908	-0.049150217	3.249506	0.48962763	9.239661	Walking_Watch
12:26:03.212	2.0878077	-0.11013664	8.700794	0.070392445	0.48638555	0.20130454	2.4633117	-0.23918219	9.489219	Walking_Watch
12:26:03.235	2.0878077	-0.11013664	8.700794	0.070392445	0.48638555	0.20130454	2.4633117	-0.23918219	9.489219	Walking_Watch
12:26:03.258	2.0878077	-0.11013664	8.700794	0.070392445	0.48638555	0.20130454	2.4633117	-0.23918219	9.489219	Walking_Watch
12:26:03.280	2.0878077	-0.11013664	8.700794	0.070392445	0.48638555	0.20130454	2.4633117	-0.23918219	9.489219	Walking_Watch
12:26:03.303	2.0878077	-0.11013664	8.700794	0.070392445	0.48638555	0.20130454	2.4633117	-0.23918219	9.489219	Walking_Watch
12:26:03.324	2.0878077	-0.11013664	8.700794	0.070392445	0.48638555	0.20130454	2.4633117	-0.23918219	9.489219	Walking_Watch
12:26:03.346	2.0878077	-0.11013664	8.700794	0.070392445	0.48638555	0.20130454	2.4633117	-0.23918219	9.489219	Walking_Watch
12:26:03.369	2.0878077	-0.11013664	8.700794	0.070392445	0.48638555	0.20130454	2.4633117	-0.23918219	9.489219	Walking_Watch
12:26:03.392	3.0359404	0.41420954	9.842864	0.38682064	-0.13364266	-0.021050418	2.283394	-0.13155892	9.536204	Walking_Watch
12:26:03.415	3.0359404	0.41420954	9.842864	0.38682064	-0.13364266	-0.021050418	2.283394	-0.13155892	9.536204	Walking_Watch
12:26:03.438	3.0359404	0.41420954	9.842864	0.38682064	-0.13364266	-0.021050418	2.283394	-0.13155892	9.536204	Walking_Watch
12:26:03.461	3.0359404	0.41420954	9.842864	0.38682064	-0.13364266	-0.021050418	2.283394	-0.13155892	9.536204	Walking_Watch
12:26:03.484	3.0359404	0.41420954	9.842864	0.38682064	-0.13364266	-0.021050418	2.283394	-0.13155892	9.536204	Walking_Watch
12:26:03.506	3.0359404	0.41420954	9.842864	0.38682064	-0.13364266	-0.021050418	2.283394	-0.13155892	9.536204	Walking_Watch
12:26:03.529	3.0359404	0.41420954	9.842864	0.38682064	-0.13364266	-0.021050418	2.283394	-0.13155892	9.536204	Walking_Watch
12:26:03.557	1.4341706	0.33519846	10.328901	0.21822183	0.13391632	0.36135122	2.1526325	0.44360492	9.557184	Walking_Watch
12:26:03.579	1.4341706	0.33519846	10.328901	0.21822183	0.13391632	0.36135122	2.1526325	0.44360492	9.557184	Walking_Watch
12:26:03.601	1.4341706	0.33519846	10.328901	0.21822183	0.13391632	0.36135122	2.1526325	0.44360492	9.557184	Walking_Watch
12:26:03.625	1.4341706	0.33519846	10.328901	0.21822183	0.13391632	0.36135122	2.1526325	0.44360492	9.557184	Walking_Watch
12:26:03.647	1.4341706	0.33519846	10.328901	0.21822183	0.13391632	0.36135122	2.1526325	0.44360492	9.557184	Walking_Watch
12:26:03.670	1.4341706	0.33519846	10.328901	0.21822183	0.13391632	0.36135122	2.1526325	0.44360492	9.557184	Walking_Watch
12:26:03.693	1.4341706	0.33519846	10.328901	0.21822183	0.13391632	0.36135122	2.1526325	0.44360492	9.557184	Walking_Watch
12:26:03.716	1.4341706	0.33519846	10.328901	0.21822183	0.13391632	0.36135122	2.1526325	0.44360492	9.557184	Walking_Watch
12:26:03.740	2.2506182	0.5794145	8.063917	-0.2399271	-0.18800966	0.030262263	2.4425635	0.28345162	9.493361	Walking_Watch
12:26:03.761	2.2506182	0.5794145	8.063917	-0.2399271	-0.18800966	0.030262263	2.4425635	0.28345162	9.493361	Walking_Watch
12:26:03.783	2.2506182	0.5794145	8.063917	-0.2399271	-0.18800966	0.030262263	2.4425635	0.28345162	9.493361	Walking_Watch
12:26:03.804	2.2506182	0.5794145	8.063917	-0.2399271	-0.18800966	0.030262263	2.4425635	0.28345162	9.493361	Walking_Watch
12:26:03.826	2.2506182	0.5794145	8.063917	-0.2399271	-0.18800966	0.030262263	2.4425635	0.28345162	9.493361	Walking_Watch
12:26:03.847	2.2506182	0.5794145	8.063917	-0.2399271	-0.18800966	0.030262263	2.4425635	0.28345162	9.493361	Walking_Watch
12:26:03.869	2.2506182	0.5794145	8.063917	-0.2399271	-0.18800966	0.030262263	2.4425635	0.28345162	9.493361	Walking_Watch
12:26:03.890	2.2506182	0.5794145	8.063917	-0.2399271	-0.18800966	0.030262263	2.4425635	0.28345162	9.493361	Walking_Watch
12:26:03.912	3.0814316	-0.14126222	8.734315	-0.222212	0.07344066	-0.04365243	2.4191587	-0.267681	9.49981	Walking_Watch
12:26:03.933	3.0814316	-0.14126222	8.734315	-0.222212	0.07344066	-0.04365243	2.4191587	-0.267681	9.49981	Walking_Watch
12:26:03.955	3.0814316	-0.14126222	8.734315	-0.222212	0.07344066	-0.04365243	2.4191587	-0.267681	9.49981	Walking_Watch
12:26:03.975	3.0814316	-0.14126222	8.734315	-0.222212	0.07344066	-0.04365243	2.4191587	-0.267681	9.49981	Walking_Watch
12:26:03.996	3.0814316	-0.14126222	8.734315	-0.222212	0.07344066	-0.04365243	2.4191587	-0.267681	9.49981	Walking_Watch
12:26:04.017	3.0814316	-0.14126222	8.734315	-0.222212	0.07344066	-0.04365243	2.4191587	-0.267681	9.49981	Walking_Watch
12:26:04.039	3.0814316	-0.14126222	8.734315	-0.222212	0.07344066	-0.04365243	2.4191587	-0.267681	9.49981	Walking_Watch
12:26:04.060	3.0814316	-0.14126222	8.734315	-0.222212	0.07344066	-0.04365243	2.4191587	-0.267681	9.49981	Walking_Watch
12:26:04.083	3.0814316	-0.14126222	8.734315	-0.222212	0.07344066	-0.04365243	2.4191587	-0.267681	9.49981	Walking_Watch
12:26:04.105	3.833234	-0.8643332	9.737515	-0.46839067	-0.24237667	-0.027769934	2.6770635	-0.31422678	9.428944	Walking_Watch
12:26:04.127	3.833234	-0.8643332	9.737515	-0.46839067	-0.24237667	-0.027769934	2.6770635	-0.31422678	9.428944	Walking_Watch
12:26:04.149	3.833234	-0.8643332	9.737515	-0.46839067	-0.24237667	-0.027769934	2.6770635	-0.31422678	9.428944	Walking_Watch
12:26:04.171	3.833234	-0.8643332	9.737515	-0.46839067	-0.24237667	-0.027769934	2.6770635	-0.31422678	9.428944	Walking_Watch
12:26:04.193	3.833234	-0.8643332	9.737515	-0.46839067	-0.24237667	-0.027769934	2.6770635	-0.31422678	9.428944	Walking_Watch
12:26:04.216	3.833234	-0.8643332	9.737515	-0.46839067	-0.24237667	-0.027769934	2.6770635	-0.31422678	9.428944	Walking_Watch
12:26:04.239	3.833234	-0.8643332	9.737515	-0.46839067	-0.24237667	-0.027769934	2.6770635	-0.31422678	9.428944	Walking_Watch
12:26:04.261	3.833234	-0.8643332	9.737515	-0.46839067	-0.24237667	-0.027769934	2.6770635	-0.31422678	9.428944	Walking_Watch
12:26:04.283	1.5730386	-0.7948992	9.031204	0.045957837	-0.13181005	0.0027733282	2.7549534	-0.4157458	9.40254	Walking_Watch
12:26:04.306	1.5730386	-0.7948992	9.031204	0.045957837	-0.13181005	0.0027733282	2.7549534	-0.4157458	9.40254	Walking_Watch
12:26:04.328	1.5730386	-0.7948992	9.031204	0.045957837	-0.13181005	0.0027733282	2.7549534	-0.4157458	9.40254	Walking_Watch
12:26:04.352	1.5730386	-0.7948992	9.031204	0.045957837	-0.13181005	0.0027733282	2.7549534	-0.4157458	9.40254	Walking_Watch
12:26:04.375	1.5730386	-0.7948992	9.031204	0.045957837	-0.13181005	0.0027733282	2.7549534	-0.4157458	9.40254	Walking_Watch
12:26:04.396	1.5730386	-0.7948992	9.031204	0.045957837	-0.13181005	0.0027733282	2.7549534	-0.4157458	9.40254	Walking_Watch
12:26:04.417	1.5730386	-0.7948992	9.031204	0.045957837	-0.13181005	0.0027733282	2.7549534	-0.4157458	9.40254	Walking_Watch
12:26:04.439	1.5730386	-0.7948992	9.031204	0.045957837	-0.13181005	0.0027733282	2.7549534	-0.4157458	9.40254	Walking_Watch
12:26:04.462	2.7246847	-0.600963	8.111803	-0.015128689	0.29579562	0.16526349	2.4597313	-0.491879	9.48041	Walking_Watch
12:26:04.484	2.7246847	-0.600963	8.111803	-0.015128689	0.29579562	0.16526349	2.4597313	-0.491879	9.48041	Walking_Watch
12:26:04.505	2.7246847	-0.600963	8.111803	-0.015128689	0.29579562	0.16526349	2.4597313	-0.491879	9.48041	Walking_Watch
12:26:04.527	2.7246847	-0.600963	8.111803	-0.015128689	0.29579562	0.16526349	2.4597313	-0.491879	9.48041	Walking_Watch
12:26:04.550	2.7246847	-0.600963	8.111803	-0.015128689	0.29579562	0.16526349	2.4597313	-0.491879	9.48041	Walking_Watch
12:26:04.572	2.7246847	-0.600963	8.111803	-0.015128689	0.29579562	0.16526349	2.4597313	-0.491879	9.48041	Walking_Watch
12:26:04.595	2.7246847	-0.600963	8.111803	-0.015128689	0.29579562	0.16526349	2.4597313	-0.491879	9.48041	Walking_Watch
12:26:04.617	2.7246847	-0.600963	8.111803	-0.015128689	0.29579562	0.16526349	2.4597313	-0.491879	9.48041	Walking_Watch
12:26:04.641	3.3160706	-1.664021	10.982538	0.41492045	0.06488855	-0.055869736	1.9550924	-0.7210781	9.582695	Walking_Watch
12:26:04.663	3.3160706	-1.664021	10.982538	0.41492045	0.06488855	-0.055869736	1.9550924	-0.7210781	9.582695	Walking_Watch
12:26:04.685	3.3160706	-1.664021	10.982538	0.41492045	0.06488855	-0.055869736	1.9550924	-0.7210781	9.582695	Walking_Watch
12:26:04.706	3.3160706	-1.664021	10.982538	0.41492045	0.06488855	-0.055869736	1.9550924	-0.7210781	9.582695	Walking_Watch
12:26:04.729	3.3160706	-1.664021	10.982538	0.41492045	0.06488855	-0.055869736	1.9550924	-0.7210781	9.582695	Walking_Watch
12:26:04.752	3.3160706	-1.664021	10.982538	0.41492045	0.06488855	-0.055869736	1.9550924	-0.7210781	9.582695	Walking_Watch
12:26:04.773	3.3160706	-1.664021	10.982538	0.41492045	0.06488855	-0.055869736	1.9550924	-0.7210781	9.582695	Walking_Watch
12:26:04.796	3.3160706	-1.664021	10.982538	0.41492045	0.06488855	-0.055869736	1.9550924	-0.7210781	9.582695	Walking_Watch
12:26:04.819	1.2809371	1.5514901	11.25788	0.2188327	-0.5429224	0.10723128	2.1858077	-0.21218342	9.557594	Walking_Watch
12:26:04.842	1.2809371	1.5514901	11.25788	0.2188327	-0.5429224	0.10723128	2.1858077	-0.21218342	9.557594	Walking_Watch
12:26:04.868	1.2809371	1.5514901	11.25788	0.2188327	-0.5429224	0.10723128	2.1858077	-0.21218342	9.557594	Walking_Watch
12:26:04.891	1.2809371	1.5514901	11.25788	0.2188327	-0.5429224	0.10723128	2.1858077	-0.21218342	9.557594	Walking_Watch
12:26:04.913	1.2809371	1.5514901	11.25788	0.2188327	-0.5429224	0.10723128	2.1858077	-0.21218342	9.557594	Walking_Watch
12:26:04.935	1.2809371	1.5514901	11.25788	0.2188327	-0.5429224	0.10723128	2.1858077	-0.21218342	9.557594	Walking_Watch
12:26:04.957	1.2809371	1.5514901	11.25788	0.2188327	-0.5429224	0.10723128	2.1858077	-0.21218342	9.557594	Walking_Watch
12:26:04.980	1.2809371	1.5514901	11.25788	0.2188327	-0.5429224	0.10723128	2.1858077	-0.21218342	9.557594	Walking_Watch
12:26:05.002	1.838803	0.35674694	7.0271964	-0.19716653	0.09665354	0.28499308	2.7242563	-0.3848767	9.412793	Walking_Watch
12:26:05.025	1.838803	0.35674694	7.0271964	-0.19716653	0.09665354	0.28499308	2.7242563	-0.3848767	9.412793	Walking_Watch
12:26:05.048	1.838803	0.35674694	7.0271964	-0.19716653	0.09665354	0.28499308	2.7242563	-0.3848767	9.412793	Walking_Watch
12:26:05.071	1.838803	0.35674694	7.0271964	-0.19716653	0.09665354	0.28499308	2.7242563	-0.3848767	9.412793	Walking_Watch
12:26:05.093	1.838803	0.35674694	7.0271964	-0.19716653	0.09665354	0.28499308	2.7242563	-0.3848767	9.412793	Walking_Watch
12:26:05.116	1.838803	0.35674694	7.0271964	-0.19716653	0.09665354	0.28499308	2.7242563	-0.3848767	9.412793	Walking_Watch
12:26:05.139	1.838803	0.35674694	7.0271964	-0.19716653	0.09665354	0.28499308	2.7242563	-0.3848767	9.412793	Walking_Watch
12:26:05.162	1.838803	0.35674694	7.0271964	-0.19716653	0.09665354	0.28499308	2.7242563	-0.3848767	9.412793	Walking_Watch
12:26:05.183	2.8898897	-0.44294083	8.348836	-0.043839354	0.5236484	0.21168923	2.1259794	-0.7327978	9.545344	Walking_Watch
12:26:05.205	2.8898897	-0.44294083	8.348836	-0.043839354	0.5236484	0.21168923	2.1259794	-0.7327978	9.545344	Walking_Watch
12:26:05.227	2.8898897	-0.44294083	8.348836	-0.043839354	0.5236484	0.21168923	2.1259794	-0.7327978	9.545344	Walking_Watch
12:26:05.249	2.8898897	-0.44294083	8.348836	-0.043839354	0.5236484	0.21168923	2.1259794	-0.7327978	9.545344	Walking_Watch
12:26:05.273	2.8898897	-0.44294083	8.348836	-0.043839354	0.5236484	0.21168923	2.1259794	-0.7327978	9.545344	Walking_Watch
12:26:05.295	2.8898897	-0.44294083	8.348836	-0.043839354	0.5236484	0.21168923	2.1259794	-0.7327978	9.545344	Walking_Watch
12:26:05.318	2.8898897	-0.44294083	8.348836	-0.043839354	0.5236484	0.21168923	2.1259794	-0.7327978	9.545344	Walking_Watch
12:26:05.341	2.8898897	-0.44294083	8.348836	-0.043839354	0.5236484	0.21168923	2.1259794	-0.7327978	9.545344	Walking_Watch
12:26:05.364	2.9497466	-0.29210153	11.466182	0.33306453	-0.15013602	-0.06564358	2.2645767	-0.51889783	9.527477	Walking_Watch
12:26:05.387	2.9497466	-0.29210153	11.466182	0.33306453	-0.15013602	-0.06564358	2.2645767	-0.51889783	9.527477	Walking_Watch
12:26:05.409	2.9497466	-0.29210153	11.466182	0.33306453	-0.15013602	-0.06564358	2.2645767	-0.51889783	9.527477	Walking_Watch
12:26:05.432	2.9497466	-0.29210153	11.466182	0.33306453	-0.15013602	-0.06564358	2.2645767	-0.51889783	9.527477	Walking_Watch
12:26:05.453	2.9497466	-0.29210153	11.466182	0.33306453	-0.15013602	-0.06564358	2.2645767	-0.51889783	9.527477	Walking_Watch
12:26:05.475	2.9497466	-0.29210153	11.466182	0.33306453	-0.15013602	-0.06564358	2.2645767	-0.51889783	9.527477	Walking_Watch
12:26:05.498	2.9497466	-0.29210153	11.466182	0.33306453	-0.15013602	-0.06564358	2.2645767	-0.51889783	9.527477	Walking_Watch
12:26:05.520	2.9497466	-0.29210153	11.466182	0.33306453	-0.15013602	-0.06564358	2.2645767	-0.51889783	9.527477	Walking_Watch
12:26:05.542	1.1516461	-1.5658557	8.973742	-0.1696776	0.08016018	-0.22263594	2.3352284	-0.5433666	9.50904	Walking_Watch
[truncated: 3,346 more rows]
