# Supplementary material for: Real-time Smartphone Activity Classification Using Inertial Sensors—Recognition of Scrolling, Typing, and Watching Videos While Sitting or Walking
Source: Sensors (Basel). 2020 Jan 24;20(3):655. doi: 10.3390/s20030655 (PMC7038357; doi:10.3390/s20030655)
Supplement: Supplementary file 1 [file sensors-20-00655-s001.zip › sensors-668083-supplementary/5Hz_data/2933/2019_09_10_12_09_33_Sitting_Type.csv]

time	accX	accY	accZ	rotX	rotY	rotZ	graX	graY	graZ	activity
12:16:51.567	-0.46927786	3.014392	8.921068	-0.029789455	0.009910678	0.024764476	-0.5105017	3.0547032	9.304759	Sitting_Type
12:16:51.589	-0.46927786	3.014392	8.921068	-0.029789455	0.009910678	0.024764476	-0.5105017	3.0547032	9.304759	Sitting_Type
12:16:51.659	-0.46927786	3.014392	8.921068	-0.029789455	0.009910678	0.024764476	-0.5105017	3.0547032	9.304759	Sitting_Type
12:16:51.718	-0.46927786	3.014392	8.921068	-0.029789455	0.009910678	0.024764476	-0.5105017	3.0547032	9.304759	Sitting_Type
12:16:51.738	-0.46927786	3.014392	8.921068	-0.029789455	0.009910678	0.024764476	-0.5105017	3.0547032	9.304759	Sitting_Type
12:16:51.760	-0.43815228	2.944958	9.136553	-0.011463497	-0.005971818	0.012547173	-0.5033233	3.053934	9.305403	Sitting_Type
12:16:51.782	-0.43815228	2.944958	9.136553	-0.011463497	-0.005971818	0.012547173	-0.5033233	3.053934	9.305403	Sitting_Type
12:16:51.805	-0.43815228	2.944958	9.136553	-0.011463497	-0.005971818	0.012547173	-0.5033233	3.053934	9.305403	Sitting_Type
12:16:51.826	-0.43815228	2.944958	9.136553	-0.011463497	-0.005971818	0.012547173	-0.5033233	3.053934	9.305403	Sitting_Type
12:16:51.848	-0.43815228	2.944958	9.136553	-0.011463497	-0.005971818	0.012547173	-0.5033233	3.053934	9.305403	Sitting_Type
12:16:51.869	-0.43815228	2.944958	9.136553	-0.011463497	-0.005971818	0.012547173	-0.5033233	3.053934	9.305403	Sitting_Type
12:16:51.890	-0.43815228	2.944958	9.136553	-0.011463497	-0.005971818	0.012547173	-0.5033233	3.053934	9.305403	Sitting_Type
12:16:51.911	-0.43815228	2.944958	9.136553	-0.011463497	-0.005971818	0.012547173	-0.5033233	3.053934	9.305403	Sitting_Type
12:16:51.932	-0.45012367	2.9856608	9.055147	-0.009020036	0.00319116	0.00766025	-0.5115479	3.0585842	9.303427	Sitting_Type
12:16:51.954	-0.45012367	2.9856608	9.055147	-0.009020036	0.00319116	0.00766025	-0.5115479	3.0585842	9.303427	Sitting_Type
12:16:51.975	-0.45012367	2.9856608	9.055147	-0.009020036	0.00319116	0.00766025	-0.5115479	3.0585842	9.303427	Sitting_Type
12:16:51.997	-0.45012367	2.9856608	9.055147	-0.009020036	0.00319116	0.00766025	-0.5115479	3.0585842	9.303427	Sitting_Type
12:16:52.018	-0.45012367	2.9856608	9.055147	-0.009020036	0.00319116	0.00766025	-0.5115479	3.0585842	9.303427	Sitting_Type
12:16:52.039	-0.45012367	2.9856608	9.055147	-0.009020036	0.00319116	0.00766025	-0.5115479	3.0585842	9.303427	Sitting_Type
12:16:52.061	-0.45012367	2.9856608	9.055147	-0.009020036	0.00319116	0.00766025	-0.5115479	3.0585842	9.303427	Sitting_Type
12:16:52.082	-0.45012367	2.9856608	9.055147	-0.009020036	0.00319116	0.00766025	-0.5115479	3.0585842	9.303427	Sitting_Type
12:16:52.103	-0.49800915	2.944958	9.040782	0.016025439	-0.005971818	0.028429668	-0.5069112	3.064937	9.301589	Sitting_Type
12:16:52.128	-0.49800915	2.944958	9.040782	0.016025439	-0.005971818	0.028429668	-0.5069112	3.064937	9.301589	Sitting_Type
12:16:52.152	-0.49800915	2.944958	9.040782	0.016025439	-0.005971818	0.028429668	-0.5069112	3.064937	9.301589	Sitting_Type
12:16:52.174	-0.49800915	2.944958	9.040782	0.016025439	-0.005971818	0.028429668	-0.5069112	3.064937	9.301589	Sitting_Type
12:16:52.196	-0.49800915	2.944958	9.040782	0.016025439	-0.005971818	0.028429668	-0.5069112	3.064937	9.301589	Sitting_Type
12:16:52.218	-0.49800915	2.944958	9.040782	0.016025439	-0.005971818	0.028429668	-0.5069112	3.064937	9.301589	Sitting_Type
12:16:52.241	-0.49800915	2.944958	9.040782	0.016025439	-0.005971818	0.028429668	-0.5069112	3.064937	9.301589	Sitting_Type
12:16:52.264	-0.49800915	2.944958	9.040782	0.016025439	-0.005971818	0.028429668	-0.5069112	3.064937	9.301589	Sitting_Type
12:16:52.287	-0.5698374	3.0287576	8.9186735	0.008695056	0.1131469	-0.028991666	-0.49052012	3.114691	9.285928	Sitting_Type
12:16:52.311	-0.5698374	3.0287576	8.9186735	0.008695056	0.1131469	-0.028991666	-0.49052012	3.114691	9.285928	Sitting_Type
12:16:52.334	-0.5698374	3.0287576	8.9186735	0.008695056	0.1131469	-0.028991666	-0.49052012	3.114691	9.285928	Sitting_Type
12:16:52.357	-0.5698374	3.0287576	8.9186735	0.008695056	0.1131469	-0.028991666	-0.49052012	3.114691	9.285928	Sitting_Type
12:16:52.380	-0.5698374	3.0287576	8.9186735	0.008695056	0.1131469	-0.028991666	-0.49052012	3.114691	9.285928	Sitting_Type
12:16:52.403	-0.5698374	3.0287576	8.9186735	0.008695056	0.1131469	-0.028991666	-0.49052012	3.114691	9.285928	Sitting_Type
12:16:52.426	-0.5698374	3.0287576	8.9186735	0.008695056	0.1131469	-0.028991666	-0.49052012	3.114691	9.285928	Sitting_Type
12:16:52.450	-0.5698374	3.0287576	8.9186735	0.008695056	0.1131469	-0.028991666	-0.49052012	3.114691	9.285928	Sitting_Type
12:16:52.473	-0.5650489	3.0622776	9.256267	0.030686205	0.15651834	-0.03082426	-0.61458457	3.1503854	9.266483	Sitting_Type
12:16:52.496	-0.5650489	3.0622776	9.256267	0.030686205	0.15651834	-0.03082426	-0.61458457	3.1503854	9.266483	Sitting_Type
12:16:52.518	-0.5650489	3.0622776	9.256267	0.030686205	0.15651834	-0.03082426	-0.61458457	3.1503854	9.266483	Sitting_Type
12:16:52.540	-0.5650489	3.0622776	9.256267	0.030686205	0.15651834	-0.03082426	-0.61458457	3.1503854	9.266483	Sitting_Type
12:16:52.564	-0.5650489	3.0622776	9.256267	0.030686205	0.15651834	-0.03082426	-0.61458457	3.1503854	9.266483	Sitting_Type
12:16:52.584	-0.5650489	3.0622776	9.256267	0.030686205	0.15651834	-0.03082426	-0.61458457	3.1503854	9.266483	Sitting_Type
12:16:52.605	-0.5650489	3.0622776	9.256267	0.030686205	0.15651834	-0.03082426	-0.61458457	3.1503854	9.266483	Sitting_Type
12:16:52.626	-0.5650489	3.0622776	9.256267	0.030686205	0.15651834	-0.03082426	-0.61458457	3.1503854	9.266483	Sitting_Type
12:16:52.666	-1.1109436	2.9641123	8.983319	-0.028567724	0.053892974	0.057140335	-0.8194468	3.22857	9.223622	Sitting_Type
12:16:52.687	-1.1109436	2.9641123	8.983319	-0.028567724	0.053892974	0.057140335	-0.8194468	3.22857	9.223622	Sitting_Type
12:16:52.708	-1.1109436	2.9641123	8.983319	-0.028567724	0.053892974	0.057140335	-0.8194468	3.22857	9.223622	Sitting_Type
12:16:52.730	-1.1109436	2.9641123	8.983319	-0.028567724	0.053892974	0.057140335	-0.8194468	3.22857	9.223622	Sitting_Type
12:16:52.751	-1.1109436	2.9641123	8.983319	-0.028567724	0.053892974	0.057140335	-0.8194468	3.22857	9.223622	Sitting_Type
12:16:52.773	-1.1109436	2.9641123	8.983319	-0.028567724	0.053892974	0.057140335	-0.8194468	3.22857	9.223622	Sitting_Type
12:16:52.795	-1.1109436	2.9641123	8.983319	-0.028567724	0.053892974	0.057140335	-0.8194468	3.22857	9.223622	Sitting_Type
12:16:52.816	-1.1109436	2.9641123	8.983319	-0.028567724	0.053892974	0.057140335	-0.8194468	3.22857	9.223622	Sitting_Type
12:16:52.836	-1.1396748	3.6560576	8.245882	-0.3889782	0.47172478	0.18908724	-0.83126765	3.0923038	9.269144	Sitting_Type
12:16:52.856	-1.1396748	3.6560576	8.245882	-0.3889782	0.47172478	0.18908724	-0.83126765	3.0923038	9.269144	Sitting_Type
12:16:52.877	-1.1396748	3.6560576	8.245882	-0.3889782	0.47172478	0.18908724	-0.83126765	3.0923038	9.269144	Sitting_Type
12:16:52.897	-1.1396748	3.6560576	8.245882	-0.3889782	0.47172478	0.18908724	-0.83126765	3.0923038	9.269144	Sitting_Type
12:16:52.918	-1.1396748	3.6560576	8.245882	-0.3889782	0.47172478	0.18908724	-0.83126765	3.0923038	9.269144	Sitting_Type
12:16:52.939	-1.1396748	3.6560576	8.245882	-0.3889782	0.47172478	0.18908724	-0.83126765	3.0923038	9.269144	Sitting_Type
12:16:52.959	-1.1396748	3.6560576	8.245882	-0.3889782	0.47172478	0.18908724	-0.83126765	3.0923038	9.269144	Sitting_Type
12:16:52.979	-1.1396748	3.6560576	8.245882	-0.3889782	0.47172478	0.18908724	-0.83126765	3.0923038	9.269144	Sitting_Type
12:16:53.002	-0.2657645	2.5546913	9.680053	-0.38653475	-0.08294084	0.6869424	-0.36699128	3.042987	9.315359	Sitting_Type
12:16:53.025	-0.2657645	2.5546913	9.680053	-0.38653475	-0.08294084	0.6869424	-0.36699128	3.042987	9.315359	Sitting_Type
12:16:53.058	-0.2657645	2.5546913	9.680053	-0.38653475	-0.08294084	0.6869424	-0.36699128	3.042987	9.315359	Sitting_Type
12:16:53.092	-0.2657645	2.5546913	9.680053	-0.38653475	-0.08294084	0.6869424	-0.36699128	3.042987	9.315359	Sitting_Type
12:16:53.125	-0.2657645	2.5546913	9.680053	-0.38653475	-0.08294084	0.6869424	-0.36699128	3.042987	9.315359	Sitting_Type
12:16:53.159	-0.2657645	2.5546913	9.680053	-0.38653475	-0.08294084	0.6869424	-0.36699128	3.042987	9.315359	Sitting_Type
12:16:53.192	1.1468576	4.4725056	7.850827	0.19745243	-1.945469	-0.31243312	-0.016224282	3.3164475	9.228828	Sitting_Type
12:16:53.229	1.1468576	4.4725056	7.850827	0.19745243	-1.945469	-0.31243312	-0.016224282	3.3164475	9.228828	Sitting_Type
12:16:53.260	1.1468576	4.4725056	7.850827	0.19745243	-1.945469	-0.31243312	-0.016224282	3.3164475	9.228828	Sitting_Type
12:16:53.281	1.1468576	4.4725056	7.850827	0.19745243	-1.945469	-0.31243312	-0.016224282	3.3164475	9.228828	Sitting_Type
12:16:53.302	1.1468576	4.4725056	7.850827	0.19745243	-1.945469	-0.31243312	-0.016224282	3.3164475	9.228828	Sitting_Type
12:16:53.324	1.1468576	4.4725056	7.850827	0.19745243	-1.945469	-0.31243312	-0.016224282	3.3164475	9.228828	Sitting_Type
12:16:53.344	1.1468576	4.4725056	7.850827	0.19745243	-1.945469	-0.31243312	-0.016224282	3.3164475	9.228828	Sitting_Type
12:16:53.365	0.06943397	3.380716	6.6177754	-0.14341038	0.82724833	-0.19514702	0.2151495	3.6111388	9.115029	Sitting_Type
12:16:53.387	0.06943397	3.380716	6.6177754	-0.14341038	0.82724833	-0.19514702	0.2151495	3.6111388	9.115029	Sitting_Type
12:16:53.408	0.06943397	3.380716	6.6177754	-0.14341038	0.82724833	-0.19514702	0.2151495	3.6111388	9.115029	Sitting_Type
12:16:53.429	0.06943397	3.380716	6.6177754	-0.14341038	0.82724833	-0.19514702	0.2151495	3.6111388	9.115029	Sitting_Type
12:16:53.450	0.06943397	3.380716	6.6177754	-0.14341038	0.82724833	-0.19514702	0.2151495	3.6111388	9.115029	Sitting_Type
12:16:53.471	0.06943397	3.380716	6.6177754	-0.14341038	0.82724833	-0.19514702	0.2151495	3.6111388	9.115029	Sitting_Type
12:16:53.492	0.06943397	3.380716	6.6177754	-0.14341038	0.82724833	-0.19514702	0.2151495	3.6111388	9.115029	Sitting_Type
12:16:53.513	0.06943397	3.380716	6.6177754	-0.14341038	0.82724833	-0.19514702	0.2151495	3.6111388	9.115029	Sitting_Type
12:16:53.534	0.06943397	3.380716	6.6177754	-0.14341038	0.82724833	-0.19514702	0.2151495	3.6111388	9.115029	Sitting_Type
12:16:53.555	-0.37829542	2.7725701	9.514848	0.5248762	-0.25459397	0.36990336	-0.5158658	2.7559447	9.397288	Sitting_Type
12:16:53.576	-0.37829542	2.7725701	9.514848	0.5248762	-0.25459397	0.36990336	-0.5158658	2.7559447	9.397288	Sitting_Type
12:16:53.598	-0.37829542	2.7725701	9.514848	0.5248762	-0.25459397	0.36990336	-0.5158658	2.7559447	9.397288	Sitting_Type
12:16:53.619	-0.37829542	2.7725701	9.514848	0.5248762	-0.25459397	0.36990336	-0.5158658	2.7559447	9.397288	Sitting_Type
12:16:53.640	-0.37829542	2.7725701	9.514848	0.5248762	-0.25459397	0.36990336	-0.5158658	2.7559447	9.397288	Sitting_Type
12:16:53.663	-0.37829542	2.7725701	9.514848	0.5248762	-0.25459397	0.36990336	-0.5158658	2.7559447	9.397288	Sitting_Type
12:16:53.685	-0.37829542	2.7725701	9.514848	0.5248762	-0.25459397	0.36990336	-0.5158658	2.7559447	9.397288	Sitting_Type
12:16:53.707	-0.37829542	2.7725701	9.514848	0.5248762	-0.25459397	0.36990336	-0.5158658	2.7559447	9.397288	Sitting_Type
12:16:53.728	-0.28252444	3.2681851	8.018426	0.102157444	0.12964025	0.044312164	-0.6180343	3.4103827	9.17375	Sitting_Type
12:16:53.749	-0.28252444	3.2681851	8.018426	0.102157444	0.12964025	0.044312164	-0.6180343	3.4103827	9.17375	Sitting_Type
12:16:53.770	-0.28252444	3.2681851	8.018426	0.102157444	0.12964025	0.044312164	-0.6180343	3.4103827	9.17375	Sitting_Type
12:16:53.791	-0.28252444	3.2681851	8.018426	0.102157444	0.12964025	0.044312164	-0.6180343	3.4103827	9.17375	Sitting_Type
12:16:53.836	-0.28252444	3.2681851	8.018426	0.102157444	0.12964025	0.044312164	-0.6180343	3.4103827	9.17375	Sitting_Type
12:16:53.857	-0.28252444	3.2681851	8.018426	0.102157444	0.12964025	0.044312164	-0.6180343	3.4103827	9.17375	Sitting_Type
12:16:53.878	-0.28252444	3.2681851	8.018426	0.102157444	0.12964025	0.044312164	-0.6180343	3.4103827	9.17375	Sitting_Type
12:16:53.899	-0.57223165	3.3615618	8.6984005	0.102157444	0.12964025	0.044312164	-0.6180343	3.4103827	9.17375	Sitting_Type
12:16:53.920	-0.57223165	3.3615618	8.6984005	0.23838039	0.0868797	-0.05281541	-0.53593457	3.522368	9.136524	Sitting_Type
12:16:53.941	-0.57223165	3.3615618	8.6984005	0.23838039	0.0868797	-0.05281541	-0.53593457	3.522368	9.136524	Sitting_Type
12:16:53.963	-0.57223165	3.3615618	8.6984005	0.23838039	0.0868797	-0.05281541	-0.53593457	3.522368	9.136524	Sitting_Type
12:16:53.984	-0.57223165	3.3615618	8.6984005	0.23838039	0.0868797	-0.05281541	-0.53593457	3.522368	9.136524	Sitting_Type
12:16:54.005	-0.57223165	3.3615618	8.6984005	0.23838039	0.0868797	-0.05281541	-0.53593457	3.522368	9.136524	Sitting_Type
12:16:54.027	-0.57223165	3.3615618	8.6984005	0.23838039	0.0868797	-0.05281541	-0.53593457	3.522368	9.136524	Sitting_Type
12:16:54.048	-0.57223165	3.3615618	8.6984005	0.23838039	0.0868797	-0.05281541	-0.53593457	3.522368	9.136524	Sitting_Type
12:16:54.069	-0.57223165	3.3615618	8.6984005	0.23838039	0.0868797	-0.05281541	-0.53593457	3.522368	9.136524	Sitting_Type
12:16:54.091	-1.0510867	3.7877429	8.743892	-0.01757215	0.09115575	0.04736649	-0.90292704	3.6948783	9.038969	Sitting_Type
12:16:54.111	-1.0510867	3.7877429	8.743892	-0.01757215	0.09115575	0.04736649	-0.90292704	3.6948783	9.038969	Sitting_Type
12:16:54.141	-1.0510867	3.7877429	8.743892	-0.01757215	0.09115575	0.04736649	-0.90292704	3.6948783	9.038969	Sitting_Type
12:16:54.162	-1.0510867	3.7877429	8.743892	-0.01757215	0.09115575	0.04736649	-0.90292704	3.6948783	9.038969	Sitting_Type
12:16:54.183	-1.0510867	3.7877429	8.743892	-0.01757215	0.09115575	0.04736649	-0.90292704	3.6948783	9.038969	Sitting_Type
12:16:54.204	-1.0510867	3.7877429	8.743892	-0.01757215	0.09115575	0.04736649	-0.90292704	3.6948783	9.038969	Sitting_Type
12:16:54.225	-1.0510867	3.7877429	8.743892	-0.01757215	0.09115575	0.04736649	-0.90292704	3.6948783	9.038969	Sitting_Type
12:16:54.247	-1.0510867	3.7877429	8.743892	-0.01757215	0.09115575	0.04736649	-0.90292704	3.6948783	9.038969	Sitting_Type
12:16:54.271	0.4932206	3.605778	8.008849	-0.21121643	-0.13730785	0.24406509	0.0653402	3.8729105	9.009253	Sitting_Type
12:16:54.294	0.4932206	3.605778	8.008849	-0.21121643	-0.13730785	0.24406509	0.0653402	3.8729105	9.009253	Sitting_Type
12:16:54.316	0.4932206	3.605778	8.008849	-0.21121643	-0.13730785	0.24406509	0.0653402	3.8729105	9.009253	Sitting_Type
12:16:54.338	0.4932206	3.605778	8.008849	-0.21121643	-0.13730785	0.24406509	0.0653402	3.8729105	9.009253	Sitting_Type
12:16:54.361	0.4932206	3.605778	8.008849	-0.21121643	-0.13730785	0.24406509	0.0653402	3.8729105	9.009253	Sitting_Type
12:16:54.382	0.4932206	3.605778	8.008849	-0.21121643	-0.13730785	0.24406509	0.0653402	3.8729105	9.009253	Sitting_Type
12:16:54.403	0.4932206	3.605778	8.008849	-0.21121643	-0.13730785	0.24406509	0.0653402	3.8729105	9.009253	Sitting_Type
12:16:54.441	0.6177229	3.4429672	7.822096	0.17240694	-0.019410854	-0.03632205	0.081863604	3.7540948	9.059274	Sitting_Type
12:16:54.461	0.6177229	3.4429672	7.822096	0.17240694	-0.019410854	-0.03632205	0.081863604	3.7540948	9.059274	Sitting_Type
12:16:54.483	0.6177229	3.4429672	7.822096	0.17240694	-0.019410854	-0.03632205	0.081863604	3.7540948	9.059274	Sitting_Type
12:16:54.506	0.6177229	3.4429672	7.822096	0.17240694	-0.019410854	-0.03632205	0.081863604	3.7540948	9.059274	Sitting_Type
12:16:54.528	0.6177229	3.4429672	7.822096	0.17240694	-0.019410854	-0.03632205	0.081863604	3.7540948	9.059274	Sitting_Type
12:16:54.553	0.6177229	3.4429672	7.822096	0.17240694	-0.019410854	-0.03632205	0.081863604	3.7540948	9.059274	Sitting_Type
12:16:54.576	0.6177229	3.4429672	7.822096	0.17240694	-0.019410854	-0.03632205	0.081863604	3.7540948	9.059274	Sitting_Type
12:16:54.599	0.6177229	3.4429672	7.822096	0.17240694	-0.019410854	-0.03632205	0.081863604	3.7540948	9.059274	Sitting_Type
12:16:54.621	0.51955765	3.6129606	8.504464	0.13392243	-0.0572845	0.0015515977	0.13935791	3.7999804	9.039418	Sitting_Type
12:16:54.643	0.51955765	3.6129606	8.504464	0.13392243	-0.0572845	0.0015515977	0.13935791	3.7999804	9.039418	Sitting_Type
12:16:54.664	0.51955765	3.6129606	8.504464	0.13392243	-0.0572845	0.0015515977	0.13935791	3.7999804	9.039418	Sitting_Type
12:16:54.686	0.51955765	3.6129606	8.504464	0.13392243	-0.0572845	0.0015515977	0.13935791	3.7999804	9.039418	Sitting_Type
12:16:54.707	0.51955765	3.6129606	8.504464	0.13392243	-0.0572845	0.0015515977	0.13935791	3.7999804	9.039418	Sitting_Type
12:16:54.728	0.51955765	3.6129606	8.504464	0.13392243	-0.0572845	0.0015515977	0.13935791	3.7999804	9.039418	Sitting_Type
12:16:54.749	0.51955765	3.6129606	8.504464	0.13392243	-0.0572845	0.0015515977	0.13935791	3.7999804	9.039418	Sitting_Type
12:16:54.770	0.51955765	3.6129606	8.504464	0.13392243	-0.0572845	0.0015515977	0.13935791	3.7999804	9.039418	Sitting_Type
12:16:54.801	-0.06464542	3.9744961	8.351231	0.06978158	0.07405153	-0.08152608	0.066300124	3.9813526	8.961852	Sitting_Type
12:16:54.822	-0.06464542	3.9744961	8.351231	0.06978158	0.07405153	-0.08152608	0.066300124	3.9813526	8.961852	Sitting_Type
12:16:54.845	-0.06464542	3.9744961	8.351231	0.06978158	0.07405153	-0.08152608	0.066300124	3.9813526	8.961852	Sitting_Type
12:16:54.866	-0.06464542	3.9744961	8.351231	0.06978158	0.07405153	-0.08152608	0.066300124	3.9813526	8.961852	Sitting_Type
12:16:54.889	-0.06464542	3.9744961	8.351231	0.06978158	0.07405153	-0.08152608	0.066300124	3.9813526	8.961852	Sitting_Type
12:16:54.912	-0.06464542	3.9744961	8.351231	0.06978158	0.07405153	-0.08152608	0.066300124	3.9813526	8.961852	Sitting_Type
12:16:54.935	-0.06464542	3.9744961	8.351231	0.06978158	0.07405153	-0.08152608	0.066300124	3.9813526	8.961852	Sitting_Type
12:16:54.959	-0.06464542	3.9744961	8.351231	0.06978158	0.07405153	-0.08152608	0.066300124	3.9813526	8.961852	Sitting_Type
12:16:54.980	-0.33519846	4.199558	8.976136	0.26586932	0.13330545	-0.07358483	0.07328282	4.1386666	8.890243	Sitting_Type
12:16:55.001	-0.33519846	4.199558	8.976136	0.26586932	0.13330545	-0.07358483	0.07328282	4.1386666	8.890243	Sitting_Type
12:16:55.022	-0.33519846	4.199558	8.976136	0.26586932	0.13330545	-0.07358483	0.07328282	4.1386666	8.890243	Sitting_Type
12:16:55.043	-0.33519846	4.199558	8.976136	0.26586932	0.13330545	-0.07358483	0.07328282	4.1386666	8.890243	Sitting_Type
12:16:55.078	-0.33519846	4.199558	8.976136	0.26586932	0.13330545	-0.07358483	0.07328282	4.1386666	8.890243	Sitting_Type
12:16:55.104	-0.33519846	4.199558	8.976136	0.26586932	0.13330545	-0.07358483	0.07328282	4.1386666	8.890243	Sitting_Type
12:16:55.125	-0.33519846	4.199558	8.976136	0.26586932	0.13330545	-0.07358483	0.07328282	4.1386666	8.890243	Sitting_Type
12:16:55.146	-0.33519846	4.199558	8.976136	0.26586932	0.13330545	-0.07358483	0.07328282	4.1386666	8.890243	Sitting_Type
12:16:55.167	-0.23224466	4.1397014	9.069513	-0.03711984	0.44912282	-0.109625876	-0.13363135	4.173626	8.873181	Sitting_Type
12:16:55.189	-0.23224466	4.1397014	9.069513	-0.03711984	0.44912282	-0.109625876	-0.13363135	4.173626	8.873181	Sitting_Type
12:16:55.209	-0.23224466	4.1397014	9.069513	-0.03711984	0.44912282	-0.109625876	-0.13363135	4.173626	8.873181	Sitting_Type
12:16:55.230	-0.23224466	4.1397014	9.069513	-0.03711984	0.44912282	-0.109625876	-0.13363135	4.173626	8.873181	Sitting_Type
12:16:55.251	-0.23224466	4.1397014	9.069513	-0.03711984	0.44912282	-0.109625876	-0.13363135	4.173626	8.873181	Sitting_Type
12:16:55.272	-0.23224466	4.1397014	9.069513	-0.03711984	0.44912282	-0.109625876	-0.13363135	4.173626	8.873181	Sitting_Type
12:16:55.305	-0.23224466	4.1397014	9.069513	-0.03711984	0.44912282	-0.109625876	-0.13363135	4.173626	8.873181	Sitting_Type
12:16:55.326	-0.23224466	4.1397014	9.069513	-0.03711984	0.44912282	-0.109625876	-0.13363135	4.173626	8.873181	Sitting_Type
12:16:55.355	-0.4668836	4.1564612	8.38475	0.081998885	-0.20450301	0.03087313	-0.36472252	4.1881294	8.859848	Sitting_Type
12:16:55.376	-0.4668836	4.1564612	8.38475	0.081998885	-0.20450301	0.03087313	-0.36472252	4.1881294	8.859848	Sitting_Type
12:16:55.396	-0.4668836	4.1564612	8.38475	0.081998885	-0.20450301	0.03087313	-0.36472252	4.1881294	8.859848	Sitting_Type
12:16:55.417	-0.4668836	4.1564612	8.38475	0.081998885	-0.20450301	0.03087313	-0.36472252	4.1881294	8.859848	Sitting_Type
12:16:55.438	-0.4668836	4.1564612	8.38475	0.081998885	-0.20450301	0.03087313	-0.36472252	4.1881294	8.859848	Sitting_Type
12:16:55.459	-0.4668836	4.1564612	8.38475	0.081998885	-0.20450301	0.03087313	-0.36472252	4.1881294	8.859848	Sitting_Type
12:16:55.489	-0.4668836	4.1564612	8.38475	0.081998885	-0.20450301	0.03087313	-0.36472252	4.1881294	8.859848	Sitting_Type
12:16:55.510	-0.4668836	4.1564612	8.38475	0.081998885	-0.20450301	0.03087313	-0.36472252	4.1881294	8.859848	Sitting_Type
12:16:55.532	-0.20590763	4.120547	8.76544	-0.08598906	-0.060338825	0.0015515977	-0.14660291	4.1899943	8.865259	Sitting_Type
12:16:55.554	-0.20590763	4.120547	8.76544	-0.08598906	-0.060338825	0.0015515977	-0.14660291	4.1899943	8.865259	Sitting_Type
12:16:55.575	-0.20590763	4.120547	8.76544	-0.08598906	-0.060338825	0.0015515977	-0.14660291	4.1899943	8.865259	Sitting_Type
12:16:55.598	-0.20590763	4.120547	8.76544	-0.08598906	-0.060338825	0.0015515977	-0.14660291	4.1899943	8.865259	Sitting_Type
12:16:55.626	-0.20590763	4.120547	8.76544	-0.08598906	-0.060338825	0.0015515977	-0.14660291	4.1899943	8.865259	Sitting_Type
12:16:55.647	-0.20590763	4.120547	8.76544	-0.08598906	-0.060338825	0.0015515977	-0.14660291	4.1899943	8.865259	Sitting_Type
12:16:55.669	-0.20590763	4.120547	8.76544	-0.08598906	-0.060338825	0.0015515977	-0.14660291	4.1899943	8.865259	Sitting_Type
12:16:55.690	-0.20590763	4.120547	8.76544	-0.08598906	-0.060338825	0.0015515977	-0.14660291	4.1899943	8.865259	Sitting_Type
12:16:55.710	0.19633053	4.12773	7.74069	-0.0395633	0.031901825	0.01804496	-0.035824616	4.252176	8.836745	Sitting_Type
12:16:55.731	0.19633053	4.12773	7.74069	-0.0395633	0.031901825	0.01804496	-0.035824616	4.252176	8.836745	Sitting_Type
12:16:55.752	0.19633053	4.12773	7.74069	-0.0395633	0.031901825	0.01804496	-0.035824616	4.252176	8.836745	Sitting_Type
12:16:55.774	0.19633053	4.12773	7.74069	-0.0395633	0.031901825	0.01804496	-0.035824616	4.252176	8.836745	Sitting_Type
12:16:55.796	0.19633053	4.12773	7.74069	-0.0395633	0.031901825	0.01804496	-0.035824616	4.252176	8.836745	Sitting_Type
12:16:55.817	0.19633053	4.12773	7.74069	-0.0395633	0.031901825	0.01804496	-0.035824616	4.252176	8.836745	Sitting_Type
12:16:55.840	0.19633053	4.12773	7.74069	-0.0395633	0.031901825	0.01804496	-0.035824616	4.252176	8.836745	Sitting_Type
12:16:55.864	0.19633053	4.12773	7.74069	-0.0395633	0.031901825	0.01804496	-0.035824616	4.252176	8.836745	Sitting_Type
12:16:55.886	-0.20111908	4.041536	8.518829	-0.14524297	0.031290963	-0.014330898	-0.15073226	4.167569	8.875752	Sitting_Type
12:16:55.908	-0.20111908	4.041536	8.518829	-0.14524297	0.031290963	-0.014330898	-0.15073226	4.167569	8.875752	Sitting_Type
12:16:55.929	-0.20111908	4.041536	8.518829	-0.14524297	0.031290963	-0.014330898	-0.15073226	4.167569	8.875752	Sitting_Type
12:16:55.950	-0.20111908	4.041536	8.518829	-0.14524297	0.031290963	-0.014330898	-0.15073226	4.167569	8.875752	Sitting_Type
12:16:55.971	-0.20111908	4.041536	8.518829	-0.14524297	0.031290963	-0.014330898	-0.15073226	4.167569	8.875752	Sitting_Type
12:16:55.994	-0.20111908	4.041536	8.518829	-0.14524297	0.031290963	-0.014330898	-0.15073226	4.167569	8.875752	Sitting_Type
12:16:56.017	-0.20111908	4.041536	8.518829	-0.14524297	0.031290963	-0.014330898	-0.15073226	4.167569	8.875752	Sitting_Type
12:16:56.040	-0.20111908	4.041536	8.518829	-0.14524297	0.031290963	-0.014330898	-0.15073226	4.167569	8.875752	Sitting_Type
12:16:56.063	-0.2681588	3.78056	8.755863	-0.14524297	0.031290963	-0.014330898	-0.15073226	4.167569	8.875752	Sitting_Type
12:16:56.086	-0.2681588	3.78056	8.755863	-0.17273192	0.14430103	0.029040532	-0.24584538	4.000037	8.950398	Sitting_Type
12:16:56.107	-0.2681588	3.78056	8.755863	-0.17273192	0.14430103	0.029040532	-0.24584538	4.000037	8.950398	Sitting_Type
12:16:56.128	-0.2681588	3.78056	8.755863	-0.17273192	0.14430103	0.029040532	-0.24584538	4.000037	8.950398	Sitting_Type
12:16:56.149	-0.2681588	3.78056	8.755863	-0.17273192	0.14430103	0.029040532	-0.24584538	4.000037	8.950398	Sitting_Type
12:16:56.170	-0.2681588	3.78056	8.755863	-0.17273192	0.14430103	0.029040532	-0.24584538	4.000037	8.950398	Sitting_Type
12:16:56.209	-0.2681588	3.78056	8.755863	-0.17273192	0.14430103	0.029040532	-0.24584538	4.000037	8.950398	Sitting_Type
12:16:56.230	-0.2681588	3.78056	8.755863	-0.17273192	0.14430103	0.029040532	-0.24584538	4.000037	8.950398	Sitting_Type
12:16:56.251	-0.5698374	3.7518287	7.9609637	-0.10248242	0.0025802949	0.03453832	-0.39761576	3.9407308	8.971227	Sitting_Type
12:16:56.272	-0.5698374	3.7518287	7.9609637	-0.10248242	0.0025802949	0.03453832	-0.39761576	3.9407308	8.971227	Sitting_Type
12:16:56.294	-0.5698374	3.7518287	7.9609637	-0.10248242	0.0025802949	0.03453832	-0.39761576	3.9407308	8.971227	Sitting_Type
12:16:56.316	-0.5698374	3.7518287	7.9609637	-0.10248242	0.0025802949	0.03453832	-0.39761576	3.9407308	8.971227	Sitting_Type
12:16:56.340	-0.5698374	3.7518287	7.9609637	-0.10248242	0.0025802949	0.03453832	-0.39761576	3.9407308	8.971227	Sitting_Type
12:16:56.362	-0.5698374	3.7518287	7.9609637	-0.10248242	0.0025802949	0.03453832	-0.39761576	3.9407308	8.971227	Sitting_Type
12:16:56.384	-0.5698374	3.7518287	7.9609637	-0.10248242	0.0025802949	0.03453832	-0.39761576	3.9407308	8.971227	Sitting_Type
12:16:56.405	-0.5698374	3.7518287	7.9609637	-0.10248242	0.0025802949	0.03453832	-0.39761576	3.9407308	8.971227	Sitting_Type
12:16:56.426	-0.39505535	3.5985951	8.791777	-0.054834932	-0.16540766	0.023542747	-0.42582202	3.7952867	9.032433	Sitting_Type
12:16:56.448	-0.39505535	3.5985951	8.791777	-0.054834932	-0.16540766	0.023542747	-0.42582202	3.7952867	9.032433	Sitting_Type
12:16:56.471	-0.39505535	3.5985951	8.791777	-0.054834932	-0.16540766	0.023542747	-0.42582202	3.7952867	9.032433	Sitting_Type
12:16:56.494	-0.39505535	3.5985951	8.791777	-0.054834932	-0.16540766	0.023542747	-0.42582202	3.7952867	9.032433	Sitting_Type
12:16:56.517	-0.39505535	3.5985951	8.791777	-0.054834932	-0.16540766	0.023542747	-0.42582202	3.7952867	9.032433	Sitting_Type
12:16:56.539	-0.39505535	3.5985951	8.791777	-0.054834932	-0.16540766	0.023542747	-0.42582202	3.7952867	9.032433	Sitting_Type
12:16:56.560	-0.39505535	3.5985951	8.791777	-0.054834932	-0.16540766	0.023542747	-0.42582202	3.7952867	9.032433	Sitting_Type
12:16:56.581	-0.39505535	3.5985951	8.791777	-0.054834932	-0.16540766	0.023542747	-0.42582202	3.7952867	9.032433	Sitting_Type
12:16:56.613	-0.45012367	3.6656346	8.978531	0.13514416	0.103373066	-0.007611381	-0.45407197	3.7264767	9.059667	Sitting_Type
12:16:56.634	-0.45012367	3.6656346	8.978531	0.13514416	0.103373066	-0.007611381	-0.45407197	3.7264767	9.059667	Sitting_Type
12:16:56.656	-0.45012367	3.6656346	8.978531	0.13514416	0.103373066	-0.007611381	-0.45407197	3.7264767	9.059667	Sitting_Type
12:16:56.679	-0.45012367	3.6656346	8.978531	0.13514416	0.103373066	-0.007611381	-0.45407197	3.7264767	9.059667	Sitting_Type
12:16:56.701	-0.45012367	3.6656346	8.978531	0.13514416	0.103373066	-0.007611381	-0.45407197	3.7264767	9.059667	Sitting_Type
12:16:56.722	-0.45012367	3.6656346	8.978531	0.13514416	0.103373066	-0.007611381	-0.45407197	3.7264767	9.059667	Sitting_Type
12:16:56.743	-0.45012367	3.6656346	8.978531	0.13514416	0.103373066	-0.007611381	-0.45407197	3.7264767	9.059667	Sitting_Type
12:16:56.765	-0.45012367	3.6656346	8.978531	0.13514416	0.103373066	-0.007611381	-0.45407197	3.7264767	9.059667	Sitting_Type
12:16:56.787	-0.8978531	3.6297207	8.248277	-0.10309328	0.26708496	0.04736649	-0.54484326	3.8119345	9.019017	Sitting_Type
12:16:56.807	-0.8978531	3.6297207	8.248277	-0.10309328	0.26708496	0.04736649	-0.54484326	3.8119345	9.019017	Sitting_Type
12:16:56.829	-0.8978531	3.6297207	8.248277	-0.10309328	0.26708496	0.04736649	-0.54484326	3.8119345	9.019017	Sitting_Type
12:16:56.850	-0.8978531	3.6297207	8.248277	-0.10309328	0.26708496	0.04736649	-0.54484326	3.8119345	9.019017	Sitting_Type
12:16:56.873	-0.8978531	3.6297207	8.248277	-0.10309328	0.26708496	0.04736649	-0.54484326	3.8119345	9.019017	Sitting_Type
12:16:56.894	-0.8978531	3.6297207	8.248277	-0.10309328	0.26708496	0.04736649	-0.54484326	3.8119345	9.019017	Sitting_Type
12:16:56.914	-0.8978531	3.6297207	8.248277	-0.10309328	0.26708496	0.04736649	-0.54484326	3.8119345	9.019017	Sitting_Type
12:16:56.935	-0.8978531	3.6297207	8.248277	-0.10309328	0.26708496	0.04736649	-0.54484326	3.8119345	9.019017	Sitting_Type
12:16:56.961	-0.8978531	3.6297207	8.248277	-0.10309328	0.26708496	0.04736649	-0.54484326	3.8119345	9.019017	Sitting_Type
12:16:56.982	-0.18435916	3.842811	8.236305	0.2188327	-0.08660603	0.037592646	-0.38186625	3.9811597	8.954045	Sitting_Type
12:16:57.003	-0.18435916	3.842811	8.236305	0.2188327	-0.08660603	0.037592646	-0.38186625	3.9811597	8.954045	Sitting_Type
12:16:57.024	-0.18435916	3.842811	8.236305	0.2188327	-0.08660603	0.037592646	-0.38186625	3.9811597	8.954045	Sitting_Type
12:16:57.045	-0.18435916	3.842811	8.236305	0.2188327	-0.08660603	0.037592646	-0.38186625	3.9811597	8.954045	Sitting_Type
12:16:57.070	-0.18435916	3.842811	8.236305	0.2188327	-0.08660603	0.037592646	-0.38186625	3.9811597	8.954045	Sitting_Type
12:16:57.091	-0.18435916	3.842811	8.236305	0.2188327	-0.08660603	0.037592646	-0.38186625	3.9811597	8.954045	Sitting_Type
12:16:57.112	-0.18435916	3.842811	8.236305	0.2188327	-0.08660603	0.037592646	-0.38186625	3.9811597	8.954045	Sitting_Type
12:16:57.133	-0.18435916	3.842811	8.236305	0.2188327	-0.08660603	0.037592646	-0.38186625	3.9811597	8.954045	Sitting_Type
12:16:57.162	-0.16281068	3.9050622	8.377567	-0.059110984	0.0062454864	-0.0039461893	-0.27686203	4.0664277	8.919523	Sitting_Type
12:16:57.184	-0.16281068	3.9050622	8.377567	-0.059110984	0.0062454864	-0.0039461893	-0.27686203	4.0664277	8.919523	Sitting_Type
12:16:57.206	-0.16281068	3.9050622	8.377567	-0.059110984	0.0062454864	-0.0039461893	-0.27686203	4.0664277	8.919523	Sitting_Type
12:16:57.227	-0.16281068	3.9050622	8.377567	-0.059110984	0.0062454864	-0.0039461893	-0.27686203	4.0664277	8.919523	Sitting_Type
12:16:57.250	-0.16281068	3.9050622	8.377567	-0.059110984	0.0062454864	-0.0039461893	-0.27686203	4.0664277	8.919523	Sitting_Type
12:16:57.270	-0.16281068	3.9050622	8.377567	-0.059110984	0.0062454864	-0.0039461893	-0.27686203	4.0664277	8.919523	Sitting_Type
12:16:57.292	-0.16281068	3.9050622	8.377567	-0.059110984	0.0062454864	-0.0039461893	-0.27686203	4.0664277	8.919523	Sitting_Type
12:16:57.315	-0.16281068	3.9050622	8.377567	-0.059110984	0.0062454864	-0.0039461893	-0.27686203	4.0664277	8.919523	Sitting_Type
12:16:57.337	-0.44772938	3.694366	8.526012	-0.16906673	0.109481715	-0.011276572	-0.29562852	3.9604561	8.96648	Sitting_Type
12:16:57.361	-0.44772938	3.694366	8.526012	-0.16906673	0.109481715	-0.011276572	-0.29562852	3.9604561	8.96648	Sitting_Type
12:16:57.382	-0.44772938	3.694366	8.526012	-0.16906673	0.109481715	-0.011276572	-0.29562852	3.9604561	8.96648	Sitting_Type
12:16:57.405	-0.44772938	3.694366	8.526012	-0.16906673	0.109481715	-0.011276572	-0.29562852	3.9604561	8.96648	Sitting_Type
12:16:57.427	-0.44772938	3.694366	8.526012	-0.16906673	0.109481715	-0.011276572	-0.29562852	3.9604561	8.96648	Sitting_Type
12:16:57.448	-0.44772938	3.694366	8.526012	-0.16906673	0.109481715	-0.011276572	-0.29562852	3.9604561	8.96648	Sitting_Type
12:16:57.468	-0.44772938	3.694366	8.526012	-0.16906673	0.109481715	-0.011276572	-0.29562852	3.9604561	8.96648	Sitting_Type
12:16:57.489	-0.44772938	3.694366	8.526012	-0.16906673	0.109481715	-0.011276572	-0.29562852	3.9604561	8.96648	Sitting_Type
12:16:57.510	-0.2753416	3.634509	8.473338	-0.20877296	0.058779895	-0.0057787853	-0.46280807	3.8378475	9.012609	Sitting_Type
12:16:57.532	-0.2753416	3.634509	8.473338	-0.20877296	0.058779895	-0.0057787853	-0.46280807	3.8378475	9.012609	Sitting_Type
12:16:57.553	-0.2753416	3.634509	8.473338	-0.20877296	0.058779895	-0.0057787853	-0.46280807	3.8378475	9.012609	Sitting_Type
12:16:57.601	-0.2753416	3.634509	8.473338	-0.20877296	0.058779895	-0.0057787853	-0.46280807	3.8378475	9.012609	Sitting_Type
12:16:57.623	-0.2753416	3.634509	8.473338	-0.20877296	0.058779895	-0.0057787853	-0.46280807	3.8378475	9.012609	Sitting_Type
12:16:57.644	-0.2753416	3.634509	8.473338	-0.20877296	0.058779895	-0.0057787853	-0.46280807	3.8378475	9.012609	Sitting_Type
12:16:57.666	-0.2753416	3.634509	8.473338	-0.20877296	0.058779895	-0.0057787853	-0.46280807	3.8378475	9.012609	Sitting_Type
12:16:57.689	-0.31125572	3.5985951	8.755863	-0.099428095	0.058169033	0.0064385193	-0.52882487	3.6992254	9.066777	Sitting_Type
12:16:57.712	-0.31125572	3.5985951	8.755863	-0.099428095	0.058169033	0.0064385193	-0.52882487	3.6992254	9.066777	Sitting_Type
12:16:57.735	-0.31125572	3.5985951	8.755863	-0.099428095	0.058169033	0.0064385193	-0.52882487	3.6992254	9.066777	Sitting_Type
12:16:57.755	-0.31125572	3.5985951	8.755863	-0.099428095	0.058169033	0.0064385193	-0.52882487	3.6992254	9.066777	Sitting_Type
12:16:57.777	-0.31125572	3.5985951	8.755863	-0.099428095	0.058169033	0.0064385193	-0.52882487	3.6992254	9.066777	Sitting_Type
12:16:57.798	-0.31125572	3.5985951	8.755863	-0.099428095	0.058169033	0.0064385193	-0.52882487	3.6992254	9.066777	Sitting_Type
12:16:57.820	-0.31125572	3.5985951	8.755863	-0.099428095	0.058169033	0.0064385193	-0.52882487	3.6992254	9.066777	Sitting_Type
12:16:57.843	-0.31125572	3.5985951	8.755863	-0.099428095	0.058169033	0.0064385193	-0.52882487	3.6992254	9.066777	Sitting_Type
12:16:57.864	-0.6656084	3.7015488	8.92825	0.22371963	-0.04079114	0.057140335	-0.48359483	3.7997954	9.027627	Sitting_Type
12:16:57.887	-0.6656084	3.7015488	8.92825	0.22371963	-0.04079114	0.057140335	-0.48359483	3.7997954	9.027627	Sitting_Type
12:16:57.911	-0.6656084	3.7015488	8.92825	0.22371963	-0.04079114	0.057140335	-0.48359483	3.7997954	9.027627	Sitting_Type
12:16:57.934	-0.6656084	3.7015488	8.92825	0.22371963	-0.04079114	0.057140335	-0.48359483	3.7997954	9.027627	Sitting_Type
12:16:57.957	-0.6656084	3.7015488	8.92825	0.22371963	-0.04079114	0.057140335	-0.48359483	3.7997954	9.027627	Sitting_Type
12:16:57.979	-0.6656084	3.7015488	8.92825	0.22371963	-0.04079114	0.057140335	-0.48359483	3.7997954	9.027627	Sitting_Type
12:16:58.003	-0.6656084	3.7015488	8.92825	0.22371963	-0.04079114	0.057140335	-0.48359483	3.7997954	9.027627	Sitting_Type
12:16:58.026	-0.6656084	3.7015488	8.92825	0.22371963	-0.04079114	0.057140335	-0.48359483	3.7997954	9.027627	Sitting_Type
12:16:58.049	-0.17478207	4.1181526	8.229122	0.11498561	-0.20389216	0.011325441	-0.1968788	4.162302	8.877321	Sitting_Type
12:16:58.072	-0.17478207	4.1181526	8.229122	0.11498561	-0.20389216	0.011325441	-0.1968788	4.162302	8.877321	Sitting_Type
12:16:58.102	-0.17478207	4.1181526	8.229122	0.11498561	-0.20389216	0.011325441	-0.1968788	4.162302	8.877321	Sitting_Type
12:16:58.125	-0.17478207	4.1181526	8.229122	0.11498561	-0.20389216	0.011325441	-0.1968788	4.162302	8.877321	Sitting_Type
12:16:58.146	-0.17478207	4.1181526	8.229122	0.11498561	-0.20389216	0.011325441	-0.1968788	4.162302	8.877321	Sitting_Type
12:16:58.167	-0.17478207	4.1181526	8.229122	0.11498561	-0.20389216	0.011325441	-0.1968788	4.162302	8.877321	Sitting_Type
12:16:58.198	-0.17478207	4.1181526	8.229122	0.11498561	-0.20389216	0.011325441	-0.1968788	4.162302	8.877321	Sitting_Type
12:16:58.219	-0.17478207	4.1181526	8.229122	0.11498561	-0.20389216	0.011325441	-0.1968788	4.162302	8.877321	Sitting_Type
12:16:58.240	-0.026337024	4.192375	8.102226	-0.040174164	0.18461813	-0.025937337	-0.116393216	4.2438927	8.840033	Sitting_Type
12:16:58.261	-0.026337024	4.192375	8.102226	-0.040174164	0.18461813	-0.025937337	-0.116393216	4.2438927	8.840033	Sitting_Type
12:16:58.286	-0.026337024	4.192375	8.102226	-0.040174164	0.18461813	-0.025937337	-0.116393216	4.2438927	8.840033	Sitting_Type
12:16:58.310	-0.026337024	4.192375	8.102226	-0.040174164	0.18461813	-0.025937337	-0.116393216	4.2438927	8.840033	Sitting_Type
12:16:58.331	-0.026337024	4.192375	8.102226	-0.040174164	0.18461813	-0.025937337	-0.116393216	4.2438927	8.840033	Sitting_Type
12:16:58.353	-0.026337024	4.192375	8.102226	-0.040174164	0.18461813	-0.025937337	-0.116393216	4.2438927	8.840033	Sitting_Type
12:16:58.375	-0.026337024	4.192375	8.102226	-0.040174164	0.18461813	-0.025937337	-0.116393216	4.2438927	8.840033	Sitting_Type
12:16:58.404	-0.5602603	4.187587	8.657698	-0.19960998	0.028236635	0.01804496	-0.33264658	4.205185	8.853029	Sitting_Type
12:16:58.424	-0.5602603	4.187587	8.657698	-0.19960998	0.028236635	0.01804496	-0.33264658	4.205185	8.853029	Sitting_Type
12:16:58.446	-0.5602603	4.187587	8.657698	-0.19960998	0.028236635	0.01804496	-0.33264658	4.205185	8.853029	Sitting_Type
12:16:58.468	-0.5602603	4.187587	8.657698	-0.19960998	0.028236635	0.01804496	-0.33264658	4.205185	8.853029	Sitting_Type
12:16:58.491	-0.5602603	4.187587	8.657698	-0.19960998	0.028236635	0.01804496	-0.33264658	4.205185	8.853029	Sitting_Type
12:16:58.512	-0.5602603	4.187587	8.657698	-0.19960998	0.028236635	0.01804496	-0.33264658	4.205185	8.853029	Sitting_Type
12:16:58.533	-0.5602603	4.187587	8.657698	-0.19960998	0.028236635	0.01804496	-0.33264658	4.205185	8.853029	Sitting_Type
12:16:58.554	-0.5602603	4.187587	8.657698	-0.19960998	0.028236635	0.01804496	-0.33264658	4.205185	8.853029	Sitting_Type
12:16:58.583	-0.2681588	4.122941	8.547561	-0.0016896533	-0.11653843	0.0296514	-0.31025413	4.1513104	8.87923	Sitting_Type
12:16:58.604	-0.2681588	4.122941	8.547561	-0.0016896533	-0.11653843	0.0296514	-0.31025413	4.1513104	8.87923	Sitting_Type
12:16:58.626	-0.2681588	4.122941	8.547561	-0.0016896533	-0.11653843	0.0296514	-0.31025413	4.1513104	8.87923	Sitting_Type
12:16:58.647	-0.2681588	4.122941	8.547561	-0.0016896533	-0.11653843	0.0296514	-0.31025413	4.1513104	8.87923	Sitting_Type
12:16:58.668	-0.2681588	4.122941	8.547561	-0.0016896533	-0.11653843	0.0296514	-0.31025413	4.1513104	8.87923	Sitting_Type
12:16:58.688	-0.2681588	4.122941	8.547561	-0.0016896533	-0.11653843	0.0296514	-0.31025413	4.1513104	8.87923	Sitting_Type
12:16:58.709	-0.2681588	4.122941	8.547561	-0.0016896533	-0.11653843	0.0296514	-0.31025413	4.1513104	8.87923	Sitting_Type
12:16:58.730	-0.2681588	4.122941	8.547561	-0.0016896533	-0.11653843	0.0296514	-0.31025413	4.1513104	8.87923	Sitting_Type
12:16:58.752	-0.2681588	4.122941	8.547561	-0.0016896533	-0.11653843	0.0296514	-0.31025413	4.1513104	8.87923	Sitting_Type
12:16:58.774	-0.531529	3.991256	8.178843	-0.0023005186	0.0850471	-0.016163494	-0.3584848	4.1590204	8.873804	Sitting_Type
12:16:58.798	-0.531529	3.991256	8.178843	-0.0023005186	0.0850471	-0.016163494	-0.3584848	4.1590204	8.873804	Sitting_Type
12:16:58.821	-0.531529	3.991256	8.178843	-0.0023005186	0.0850471	-0.016163494	-0.3584848	4.1590204	8.873804	Sitting_Type
12:16:58.842	-0.531529	3.991256	8.178843	-0.0023005186	0.0850471	-0.016163494	-0.3584848	4.1590204	8.873804	Sitting_Type
12:16:58.863	-0.531529	3.991256	8.178843	-0.0023005186	0.0850471	-0.016163494	-0.3584848	4.1590204	8.873804	Sitting_Type
12:16:58.883	-0.531529	3.991256	8.178843	-0.0023005186	0.0850471	-0.016163494	-0.3584848	4.1590204	8.873804	Sitting_Type
12:16:58.912	-0.531529	3.991256	8.178843	-0.0023005186	0.0850471	-0.016163494	-0.3584848	4.1590204	8.873804	Sitting_Type
12:16:58.932	-0.531529	3.991256	8.178843	-0.0023005186	0.0850471	-0.016163494	-0.3584848	4.1590204	8.873804	Sitting_Type
12:16:58.953	-0.3304099	3.8380225	8.482916	-0.21060556	0.078938454	-0.013109168	-0.40894598	4.106742	8.895944	Sitting_Type
12:16:58.975	-0.3304099	3.8380225	8.482916	-0.21060556	0.078938454	-0.013109168	-0.40894598	4.106742	8.895944	Sitting_Type
12:16:58.997	-0.3304099	3.8380225	8.482916	-0.21060556	0.078938454	-0.013109168	-0.40894598	4.106742	8.895944	Sitting_Type
12:16:59.019	-0.3304099	3.8380225	8.482916	-0.21060556	0.078938454	-0.013109168	-0.40894598	4.106742	8.895944	Sitting_Type
12:16:59.041	-0.3304099	3.8380225	8.482916	-0.21060556	0.078938454	-0.013109168	-0.40894598	4.106742	8.895944	Sitting_Type
12:16:59.064	-0.3304099	3.8380225	8.482916	-0.21060556	0.078938454	-0.013109168	-0.40894598	4.106742	8.895944	Sitting_Type
12:16:59.086	-0.3304099	3.8380225	8.482916	-0.21060556	0.078938454	-0.013109168	-0.40894598	4.106742	8.895944	Sitting_Type
12:16:59.108	-0.3304099	3.8380225	8.482916	-0.21060556	0.078938454	-0.013109168	-0.40894598	4.106742	8.895944	Sitting_Type
12:16:59.130	-0.65363705	4.1085753	8.166871	0.13575502	-0.012691337	-0.028380798	-0.4753281	4.0639505	8.912281	Sitting_Type
12:16:59.152	-0.65363705	4.1085753	8.166871	0.13575502	-0.012691337	-0.028380798	-0.4753281	4.0639505	8.912281	Sitting_Type
12:16:59.189	-0.65363705	4.1085753	8.166871	0.13575502	-0.012691337	-0.028380798	-0.4753281	4.0639505	8.912281	Sitting_Type
12:16:59.214	-0.65363705	4.1085753	8.166871	0.13575502	-0.012691337	-0.028380798	-0.4753281	4.0639505	8.912281	Sitting_Type
12:16:59.235	-0.65363705	4.1085753	8.166871	0.13575502	-0.012691337	-0.028380798	-0.4753281	4.0639505	8.912281	Sitting_Type
12:16:59.256	-0.65363705	4.1085753	8.166871	0.13575502	-0.012691337	-0.028380798	-0.4753281	4.0639505	8.912281	Sitting_Type
12:16:59.296	-0.65363705	4.1085753	8.166871	0.13575502	-0.012691337	-0.028380798	-0.4753281	4.0639505	8.912281	Sitting_Type
12:16:59.318	-0.44533512	3.981679	8.5331955	-0.11042367	-0.11409497	0.026597073	-0.53542554	4.078751	8.902105	Sitting_Type
12:16:59.339	-0.44533512	3.981679	8.5331955	-0.11042367	-0.11409497	0.026597073	-0.53542554	4.078751	8.902105	Sitting_Type
12:16:59.362	-0.44533512	3.981679	8.5331955	-0.11042367	-0.11409497	0.026597073	-0.53542554	4.078751	8.902105	Sitting_Type
12:16:59.386	-0.44533512	3.981679	8.5331955	-0.11042367	-0.11409497	0.026597073	-0.53542554	4.078751	8.902105	Sitting_Type
12:16:59.409	-0.44533512	3.981679	8.5331955	-0.11042367	-0.11409497	0.026597073	-0.53542554	4.078751	8.902105	Sitting_Type
12:16:59.432	-0.44533512	3.981679	8.5331955	-0.11042367	-0.11409497	0.026597073	-0.53542554	4.078751	8.902105	Sitting_Type
12:16:59.455	-0.44533512	3.981679	8.5331955	-0.11042367	-0.11409497	0.026597073	-0.53542554	4.078751	8.902105	Sitting_Type
12:16:59.475	-0.44533512	3.981679	8.5331955	-0.11042367	-0.11409497	0.026597073	-0.53542554	4.078751	8.902105	Sitting_Type
12:16:59.496	-0.56744313	4.0032277	8.664881	0.08138803	-0.020632584	0.040646974	-0.59916854	4.097274	8.889527	Sitting_Type
12:16:59.517	-0.56744313	4.0032277	8.664881	0.08138803	-0.020632584	0.040646974	-0.59916854	4.097274	8.889527	Sitting_Type
12:16:59.538	-0.56744313	4.0032277	8.664881	0.08138803	-0.020632584	0.040646974	-0.59916854	4.097274	8.889527	Sitting_Type
12:16:59.559	-0.56744313	4.0032277	8.664881	0.08138803	-0.020632584	0.040646974	-0.59916854	4.097274	8.889527	Sitting_Type
12:16:59.581	-0.56744313	4.0032277	8.664881	0.08138803	-0.020632584	0.040646974	-0.59916854	4.097274	8.889527	Sitting_Type
12:16:59.605	-0.56744313	4.0032277	8.664881	0.08138803	-0.020632584	0.040646974	-0.59916854	4.097274	8.889527	Sitting_Type
12:16:59.627	-0.56744313	4.0032277	8.664881	0.08138803	-0.020632584	0.040646974	-0.59916854	4.097274	8.889527	Sitting_Type
12:16:59.650	-0.56744313	4.0032277	8.664881	0.08138803	-0.020632584	0.040646974	-0.59916854	4.097274	8.889527	Sitting_Type
12:16:59.671	-0.81644773	4.233078	8.870789	0.1290355	-0.12325794	-0.01799609	-0.626848	4.166123	8.855554	Sitting_Type
12:16:59.692	-0.81644773	4.233078	8.870789	0.1290355	-0.12325794	-0.01799609	-0.626848	4.166123	8.855554	Sitting_Type
12:16:59.714	-0.81644773	4.233078	8.870789	0.1290355	-0.12325794	-0.01799609	-0.626848	4.166123	8.855554	Sitting_Type
12:16:59.739	-0.81644773	4.233078	8.870789	0.1290355	-0.12325794	-0.01799609	-0.626848	4.166123	8.855554	Sitting_Type
12:16:59.759	-0.81644773	4.233078	8.870789	0.1290355	-0.12325794	-0.01799609	-0.626848	4.166123	8.855554	Sitting_Type
12:16:59.780	-0.81644773	4.233078	8.870789	0.1290355	-0.12325794	-0.01799609	-0.626848	4.166123	8.855554	Sitting_Type
12:16:59.802	-0.81644773	4.233078	8.870789	0.1290355	-0.12325794	-0.01799609	-0.626848	4.166123	8.855554	Sitting_Type
12:16:59.826	-0.81644773	4.233078	8.870789	0.1290355	-0.12325794	-0.01799609	-0.626848	4.166123	8.855554	Sitting_Type
12:16:59.849	-0.6943397	3.991256	8.540379	0.00014294247	-0.08294084	-0.011887438	-0.56200147	4.1536703	8.865751	Sitting_Type
12:16:59.883	-0.6943397	3.991256	8.540379	0.00014294247	-0.08294084	-0.011887438	-0.56200147	4.1536703	8.865751	Sitting_Type
12:16:59.904	-0.6943397	3.991256	8.540379	0.00014294247	-0.08294084	-0.011887438	-0.56200147	4.1536703	8.865751	Sitting_Type
12:16:59.925	-0.6943397	3.991256	8.540379	0.00014294247	-0.08294084	-0.011887438	-0.56200147	4.1536703	8.865751	Sitting_Type
12:16:59.946	-0.6943397	3.991256	8.540379	0.00014294247	-0.08294084	-0.011887438	-0.56200147	4.1536703	8.865751	Sitting_Type
12:16:59.967	-0.6943397	3.991256	8.540379	0.00014294247	-0.08294084	-0.011887438	-0.56200147	4.1536703	8.865751	Sitting_Type
12:16:59.989	-0.6943397	3.991256	8.540379	0.00014294247	-0.08294084	-0.011887438	-0.56200147	4.1536703	8.865751	Sitting_Type
12:17:00.012	-0.6943397	3.991256	8.540379	0.00014294247	-0.08294084	-0.011887438	-0.56200147	4.1536703	8.865751	Sitting_Type
12:17:00.035	-0.50040346	3.9577363	8.676852	-0.048726276	-0.062171422	-0.0033353243	-0.4489549	4.1295815	8.883431	Sitting_Type
12:17:00.058	-0.50040346	3.9577363	8.676852	-0.048726276	-0.062171422	-0.0033353243	-0.4489549	4.1295815	8.883431	Sitting_Type
12:17:00.080	-0.50040346	3.9577363	8.676852	-0.048726276	-0.062171422	-0.0033353243	-0.4489549	4.1295815	8.883431	Sitting_Type
12:17:00.101	-0.50040346	3.9577363	8.676852	-0.048726276	-0.062171422	-0.0033353243	-0.4489549	4.1295815	8.883431	Sitting_Type
12:17:00.123	-0.50040346	3.9577363	8.676852	-0.048726276	-0.062171422	-0.0033353243	-0.4489549	4.1295815	8.883431	Sitting_Type
12:17:00.144	-0.50040346	3.9577363	8.676852	-0.048726276	-0.062171422	-0.0033353243	-0.4489549	4.1295815	8.883431	Sitting_Type
12:17:00.166	-0.50040346	3.9577363	8.676852	-0.048726276	-0.062171422	-0.0033353243	-0.4489549	4.1295815	8.883431	Sitting_Type
12:17:00.191	-0.50040346	3.9577363	8.676852	-0.048726276	-0.062171422	-0.0033353243	-0.4489549	4.1295815	8.883431	Sitting_Type
12:17:00.212	-0.22266756	4.0894213	8.791777	-0.026124263	0.08321451	0.01926669	-0.35179904	4.1533856	8.87671	Sitting_Type
12:17:00.241	-0.22266756	4.0894213	8.791777	-0.026124263	0.08321451	0.01926669	-0.35179904	4.1533856	8.87671	Sitting_Type
12:17:00.262	-0.22266756	4.0894213	8.791777	-0.026124263	0.08321451	0.01926669	-0.35179904	4.1533856	8.87671	Sitting_Type
12:17:00.283	-0.22266756	4.0894213	8.791777	-0.026124263	0.08321451	0.01926669	-0.35179904	4.1533856	8.87671	Sitting_Type
12:17:00.304	-0.22266756	4.0894213	8.791777	-0.026124263	0.08321451	0.01926669	-0.35179904	4.1533856	8.87671	Sitting_Type
12:17:00.326	-0.22266756	4.0894213	8.791777	-0.026124263	0.08321451	0.01926669	-0.35179904	4.1533856	8.87671	Sitting_Type
12:17:00.346	-0.22266756	4.0894213	8.791777	-0.026124263	0.08321451	0.01926669	-0.35179904	4.1533856	8.87671	Sitting_Type
12:17:00.370	-0.22266756	4.0894213	8.791777	-0.026124263	0.08321451	0.01926669	-0.35179904	4.1533856	8.87671	Sitting_Type
12:17:00.392	-0.19393626	4.0151987	8.705584	-0.0377307	0.058169033	-0.032656856	-0.342932	4.1295514	8.88817	Sitting_Type
12:17:00.413	-0.19393626	4.0151987	8.705584	-0.0377307	0.058169033	-0.032656856	-0.342932	4.1295514	8.88817	Sitting_Type
12:17:00.434	-0.19393626	4.0151987	8.705584	-0.0377307	0.058169033	-0.032656856	-0.342932	4.1295514	8.88817	Sitting_Type
12:17:00.466	-0.19393626	4.0151987	8.705584	-0.0377307	0.058169033	-0.032656856	-0.342932	4.1295514	8.88817	Sitting_Type
12:17:00.492	-0.19393626	4.0151987	8.705584	-0.0377307	0.058169033	-0.032656856	-0.342932	4.1295514	8.88817	Sitting_Type
12:17:00.525	-0.19393626	4.0151987	8.705584	-0.0377307	0.058169033	-0.032656856	-0.342932	4.1295514	8.88817	Sitting_Type
12:17:00.558	-0.19393626	4.0151987	8.705584	-0.0377307	0.058169033	-0.032656856	-0.342932	4.1295514	8.88817	Sitting_Type
12:17:00.599	-0.42378664	3.9864676	8.633755	0.051455624	0.012965004	0.0015515977	-0.41253948	4.080591	8.907803	Sitting_Type
12:17:00.627	-0.42378664	3.9864676	8.633755	0.051455624	0.012965004	0.0015515977	-0.41253948	4.080591	8.907803	Sitting_Type
12:17:00.659	-0.42378664	3.9864676	8.633755	0.051455624	0.012965004	0.0015515977	-0.41253948	4.080591	8.907803	Sitting_Type
12:17:00.691	-0.42378664	3.9864676	8.633755	0.051455624	0.012965004	0.0015515977	-0.41253948	4.080591	8.907803	Sitting_Type
12:17:00.724	-0.42378664	3.9864676	8.633755	0.051455624	0.012965004	0.0015515977	-0.41253948	4.080591	8.907803	Sitting_Type
12:17:00.745	-0.6153286	4.0726614	8.200391	0.07711196	-0.0078044143	-0.030213393	-0.46621424	4.1267	8.8838825	Sitting_Type
12:17:00.767	-0.6153286	4.0726614	8.200391	0.07711196	-0.0078044143	-0.030213393	-0.46621424	4.1267	8.8838825	Sitting_Type
12:17:00.788	-0.6153286	4.0726614	8.200391	0.07711196	-0.0078044143	-0.030213393	-0.46621424	4.1267	8.8838825	Sitting_Type
12:17:00.812	-0.6153286	4.0726614	8.200391	0.07711196	-0.0078044143	-0.030213393	-0.46621424	4.1267	8.8838825	Sitting_Type
12:17:00.835	-0.6153286	4.0726614	8.200391	0.07711196	-0.0078044143	-0.030213393	-0.46621424	4.1267	8.8838825	Sitting_Type
12:17:00.858	-0.6153286	4.0726614	8.200391	0.07711196	-0.0078044143	-0.030213393	-0.46621424	4.1267	8.8838825	Sitting_Type
12:17:00.881	-0.6153286	4.0726614	8.200391	0.07711196	-0.0078044143	-0.030213393	-0.46621424	4.1267	8.8838825	Sitting_Type
12:17:00.904	-0.6153286	4.0726614	8.200391	0.07711196	-0.0078044143	-0.030213393	-0.46621424	4.1267	8.8838825	Sitting_Type
12:17:00.926	-0.39266106	3.8188684	8.722343	0.14613974	-0.013913067	-0.27211604	-0.51270974	4.161539	8.865047	Sitting_Type
12:17:00.948	-0.39266106	3.8188684	8.722343	0.14613974	-0.013913067	-0.27211604	-0.51270974	4.161539	8.865047	Sitting_Type
12:17:00.970	-0.39266106	3.8188684	8.722343	0.14613974	-0.013913067	-0.27211604	-0.51270974	4.161539	8.865047	Sitting_Type
12:17:00.991	-0.39266106	3.8188684	8.722343	0.14613974	-0.013913067	-0.27211604	-0.51270974	4.161539	8.865047	Sitting_Type
12:17:01.014	-0.39266106	3.8188684	8.722343	0.14613974	-0.013913067	-0.27211604	-0.51270974	4.161539	8.865047	Sitting_Type
12:17:01.037	-0.39266106	3.8188684	8.722343	0.14613974	-0.013913067	-0.27211604	-0.51270974	4.161539	8.865047	Sitting_Type
12:17:01.061	-0.39266106	3.8188684	8.722343	0.14613974	-0.013913067	-0.27211604	-0.51270974	4.161539	8.865047	Sitting_Type
12:17:01.084	-0.39266106	3.8188684	8.722343	0.14613974	-0.013913067	-0.27211604	-0.51270974	4.161539	8.865047	Sitting_Type
12:17:01.106	-0.28970724	4.470111	8.439818	-0.045061085	-0.006582684	0.0736337	-0.595844	4.330961	8.7782755	Sitting_Type
12:17:01.130	-0.28970724	4.470111	8.439818	-0.045061085	-0.006582684	0.0736337	-0.595844	4.330961	8.7782755	Sitting_Type
12:17:01.153	-0.28970724	4.470111	8.439818	-0.045061085	-0.006582684	0.0736337	-0.595844	4.330961	8.7782755	Sitting_Type
12:17:01.176	-0.28970724	4.470111	8.439818	-0.045061085	-0.006582684	0.0736337	-0.595844	4.330961	8.7782755	Sitting_Type
12:17:01.199	-0.28970724	4.470111	8.439818	-0.045061085	-0.006582684	0.0736337	-0.595844	4.330961	8.7782755	Sitting_Type
12:17:01.222	-0.28970724	4.470111	8.439818	-0.045061085	-0.006582684	0.0736337	-0.595844	4.330961	8.7782755	Sitting_Type
12:17:01.245	-0.28970724	4.470111	8.439818	-0.045061085	-0.006582684	0.0736337	-0.595844	4.330961	8.7782755	Sitting_Type
12:17:01.271	-0.28970724	4.470111	8.439818	-0.045061085	-0.006582684	0.0736337	-0.595844	4.330961	8.7782755	Sitting_Type
12:17:01.294	-0.58420306	4.106181	8.71516	-0.040174164	0.1131469	0.0009407325	-0.67242116	4.217893	8.82766	Sitting_Type
12:17:01.317	-0.58420306	4.106181	8.71516	-0.040174164	0.1131469	0.0009407325	-0.67242116	4.217893	8.82766	Sitting_Type
12:17:01.340	-0.58420306	4.106181	8.71516	-0.040174164	0.1131469	0.0009407325	-0.67242116	4.217893	8.82766	Sitting_Type
12:17:01.363	-0.58420306	4.106181	8.71516	-0.040174164	0.1131469	0.0009407325	-0.67242116	4.217893	8.82766	Sitting_Type
12:17:01.387	-0.58420306	4.106181	8.71516	-0.040174164	0.1131469	0.0009407325	-0.67242116	4.217893	8.82766	Sitting_Type
12:17:01.410	-0.58420306	4.106181	8.71516	-0.040174164	0.1131469	0.0009407325	-0.67242116	4.217893	8.82766	Sitting_Type
12:17:01.433	-0.58420306	4.106181	8.71516	-0.040174164	0.1131469	0.0009407325	-0.67242116	4.217893	8.82766	Sitting_Type
12:17:01.467	-0.75180227	4.0822387	8.535589	0.0038081338	0.009299812	-0.007611381	-0.69971246	4.218862	8.825076	Sitting_Type
12:17:01.490	-0.75180227	4.0822387	8.535589	0.0038081338	0.009299812	-0.007611381	-0.69971246	4.218862	8.825076	Sitting_Type
12:17:01.513	-0.75180227	4.0822387	8.535589	0.0038081338	0.009299812	-0.007611381	-0.69971246	4.218862	8.825076	Sitting_Type
12:17:01.535	-0.75180227	4.0822387	8.535589	0.0038081338	0.009299812	-0.007611381	-0.69971246	4.218862	8.825076	Sitting_Type
12:17:01.558	-0.75180227	4.0822387	8.535589	0.0038081338	0.009299812	-0.007611381	-0.69971246	4.218862	8.825076	Sitting_Type
12:17:01.581	-0.75180227	4.0822387	8.535589	0.0038081338	0.009299812	-0.007611381	-0.69971246	4.218862	8.825076	Sitting_Type
12:17:01.604	-0.75180227	4.0822387	8.535589	0.0038081338	0.009299812	-0.007611381	-0.69971246	4.218862	8.825076	Sitting_Type
12:17:01.628	-0.75180227	4.0822387	8.535589	0.0038081338	0.009299812	-0.007611381	-0.69971246	4.218862	8.825076	Sitting_Type
12:17:01.651	-0.74701375	4.07745	8.820508	0.012360248	0.034345288	0.021099284	-0.7018106	4.2246	8.822164	Sitting_Type
12:17:01.674	-0.74701375	4.07745	8.820508	0.012360248	0.034345288	0.021099284	-0.7018106	4.2246	8.822164	Sitting_Type
12:17:01.697	-0.74701375	4.07745	8.820508	0.012360248	0.034345288	0.021099284	-0.7018106	4.2246	8.822164	Sitting_Type
12:17:01.720	-0.74701375	4.07745	8.820508	0.012360248	0.034345288	0.021099284	-0.7018106	4.2246	8.822164	Sitting_Type
12:17:01.744	-0.74701375	4.07745	8.820508	0.012360248	0.034345288	0.021099284	-0.7018106	4.2246	8.822164	Sitting_Type
12:17:01.767	-0.74701375	4.07745	8.820508	0.012360248	0.034345288	0.021099284	-0.7018106	4.2246	8.822164	Sitting_Type
12:17:01.790	-0.74701375	4.07745	8.820508	0.012360248	0.034345288	0.021099284	-0.7018106	4.2246	8.822164	Sitting_Type
12:17:01.813	-0.74701375	4.07745	8.820508	0.012360248	0.034345288	0.021099284	-0.7018106	4.2246	8.822164	Sitting_Type
12:17:01.836	-0.71828246	4.0343533	8.506859	-0.0010787881	-0.0035283577	-0.010054842	-0.76136386	4.2306294	8.814332	Sitting_Type
12:17:01.859	-0.71828246	4.0343533	8.506859	-0.0010787881	-0.0035283577	-0.010054842	-0.76136386	4.2306294	8.814332	Sitting_Type
12:17:01.882	-0.71828246	4.0343533	8.506859	-0.0010787881	-0.0035283577	-0.010054842	-0.76136386	4.2306294	8.814332	Sitting_Type
12:17:01.905	-0.71828246	4.0343533	8.506859	-0.0010787881	-0.0035283577	-0.010054842	-0.76136386	4.2306294	8.814332	Sitting_Type
12:17:01.929	-0.71828246	4.0343533	8.506859	-0.0010787881	-0.0035283577	-0.010054842	-0.76136386	4.2306294	8.814332	Sitting_Type
12:17:01.952	-0.71828246	4.0343533	8.506859	-0.0010787881	-0.0035283577	-0.010054842	-0.76136386	4.2306294	8.814332	Sitting_Type
12:17:01.975	-0.71828246	4.0343533	8.506859	-0.0010787881	-0.0035283577	-0.010054842	-0.76136386	4.2306294	8.814332	Sitting_Type
12:17:02.000	-0.8140534	4.051113	8.751075	-0.0010787881	-0.0035283577	-0.010054842	-0.76136386	4.2306294	8.814332	Sitting_Type
12:17:02.022	-0.8140534	4.051113	8.751075	-0.015739553	0.03006923	0.0052167894	-0.76280534	4.1840215	8.836427	Sitting_Type
12:17:02.044	-0.8140534	4.051113	8.751075	-0.015739553	0.03006923	0.0052167894	-0.76280534	4.1840215	8.836427	Sitting_Type
12:17:02.067	-0.8140534	4.051113	8.751075	-0.015739553	0.03006923	0.0052167894	-0.76280534	4.1840215	8.836427	Sitting_Type
12:17:02.091	-0.8140534	4.051113	8.751075	-0.015739553	0.03006923	0.0052167894	-0.76280534	4.1840215	8.836427	Sitting_Type
12:17:02.114	-0.8140534	4.051113	8.751075	-0.015739553	0.03006923	0.0052167894	-0.76280534	4.1840215	8.836427	Sitting_Type
12:17:02.137	-0.8140534	4.051113	8.751075	-0.015739553	0.03006923	0.0052167894	-0.76280534	4.1840215	8.836427	Sitting_Type
12:17:02.160	-0.8140534	4.051113	8.751075	-0.015739553	0.03006923	0.0052167894	-0.76280534	4.1840215	8.836427	Sitting_Type
12:17:02.183	-0.7829279	4.0391417	8.521224	0.018468902	0.014186734	0.01804496	-0.78256905	4.168814	8.841885	Sitting_Type
12:17:02.206	-0.7829279	4.0391417	8.521224	0.018468902	0.014186734	0.01804496	-0.78256905	4.168814	8.841885	Sitting_Type
12:17:02.229	-0.7829279	4.0391417	8.521224	0.018468902	0.014186734	0.01804496	-0.78256905	4.168814	8.841885	Sitting_Type
12:17:02.252	-0.7829279	4.0391417	8.521224	0.018468902	0.014186734	0.01804496	-0.78256905	4.168814	8.841885	Sitting_Type
12:17:02.275	-0.7829279	4.0391417	8.521224	0.018468902	0.014186734	0.01804496	-0.78256905	4.168814	8.841885	Sitting_Type
12:17:02.298	-0.7829279	4.0391417	8.521224	0.018468902	0.014186734	0.01804496	-0.78256905	4.168814	8.841885	Sitting_Type
12:17:02.323	-0.7829279	4.0391417	8.521224	0.018468902	0.014186734	0.01804496	-0.78256905	4.168814	8.841885	Sitting_Type
12:17:02.346	-0.7829279	4.0391417	8.521224	0.018468902	0.014186734	0.01804496	-0.78256905	4.168814	8.841885	Sitting_Type
12:17:02.369	-0.85954463	4.0104103	8.545167	-0.02917859	0.044119135	-0.008833112	-0.81927174	4.162582	8.841497	Sitting_Type
12:17:02.392	-0.85954463	4.0104103	8.545167	-0.02917859	0.044119135	-0.008833112	-0.81927174	4.162582	8.841497	Sitting_Type
12:17:02.415	-0.85954463	4.0104103	8.545167	-0.02917859	0.044119135	-0.008833112	-0.81927174	4.162582	8.841497	Sitting_Type
12:17:02.437	-0.85954463	4.0104103	8.545167	-0.02917859	0.044119135	-0.008833112	-0.81927174	4.162582	8.841497	Sitting_Type
12:17:02.459	-0.85954463	4.0104103	8.545167	-0.02917859	0.044119135	-0.008833112	-0.81927174	4.162582	8.841497	Sitting_Type
12:17:02.507	-0.85954463	4.0104103	8.545167	-0.02917859	0.044119135	-0.008833112	-0.81927174	4.162582	8.841497	Sitting_Type
12:17:02.541	-0.79250497	3.9744961	8.772623	-0.056667525	0.008688948	-0.007000516	-0.823072	4.1451	8.849354	Sitting_Type
12:17:02.572	-0.79250497	3.9744961	8.772623	-0.056667525	0.008688948	-0.007000516	-0.823072	4.1451	8.849354	Sitting_Type
12:17:02.599	-0.79250497	3.9744961	8.772623	-0.056667525	0.008688948	-0.007000516	-0.823072	4.1451	8.849354	Sitting_Type
12:17:02.632	-0.79250497	3.9744961	8.772623	-0.056667525	0.008688948	-0.007000516	-0.823072	4.1451	8.849354	Sitting_Type
12:17:02.665	-0.79250497	3.9744961	8.772623	-0.056667525	0.008688948	-0.007000516	-0.823072	4.1451	8.849354	Sitting_Type
12:17:02.699	-0.79250497	3.9744961	8.772623	-0.056667525	0.008688948	-0.007000516	-0.823072	4.1451	8.849354	Sitting_Type
12:17:02.733	-0.75180227	3.9577363	8.691217	-0.0676631	-0.095158145	0.007049385	-0.76061875	4.1170936	8.867997	Sitting_Type
12:17:02.756	-0.75180227	3.9577363	8.691217	-0.0676631	-0.095158145	0.007049385	-0.76061875	4.1170936	8.867997	Sitting_Type
12:17:02.778	-0.75180227	3.9577363	8.691217	-0.0676631	-0.095158145	0.007049385	-0.76061875	4.1170936	8.867997	Sitting_Type
12:17:02.800	-0.75180227	3.9577363	8.691217	-0.0676631	-0.095158145	0.007049385	-0.76061875	4.1170936	8.867997	Sitting_Type
12:17:02.822	-0.75180227	3.9577363	8.691217	-0.0676631	-0.095158145	0.007049385	-0.76061875	4.1170936	8.867997	Sitting_Type
12:17:02.845	-0.75180227	3.9577363	8.691217	-0.0676631	-0.095158145	0.007049385	-0.76061875	4.1170936	8.867997	Sitting_Type
12:17:02.868	-0.75180227	3.9577363	8.691217	-0.0676631	-0.095158145	0.007049385	-0.76061875	4.1170936	8.867997	Sitting_Type
12:17:02.891	-0.75180227	3.9577363	8.691217	-0.0676631	-0.095158145	0.007049385	-0.76061875	4.1170936	8.867997	Sitting_Type
12:17:02.914	-0.6105401	3.677606	8.810931	-0.15135165	-0.010858741	-0.02043955	-0.66825175	3.9732614	8.940749	Sitting_Type
12:17:02.937	-0.6105401	3.677606	8.810931	-0.15135165	-0.010858741	-0.02043955	-0.66825175	3.9732614	8.940749	Sitting_Type
12:17:02.961	-0.6105401	3.677606	8.810931	-0.15135165	-0.010858741	-0.02043955	-0.66825175	3.9732614	8.940749	Sitting_Type
12:17:02.985	-0.6105401	3.677606	8.810931	-0.15135165	-0.010858741	-0.02043955	-0.66825175	3.9732614	8.940749	Sitting_Type
12:17:03.007	-0.6105401	3.677606	8.810931	-0.15135165	-0.010858741	-0.02043955	-0.66825175	3.9732614	8.940749	Sitting_Type
12:17:03.029	-0.6105401	3.677606	8.810931	-0.15135165	-0.010858741	-0.02043955	-0.66825175	3.9732614	8.940749	Sitting_Type
12:17:03.050	-0.6105401	3.677606	8.810931	-0.15135165	-0.010858741	-0.02043955	-0.66825175	3.9732614	8.940749	Sitting_Type
12:17:03.071	-0.6105401	3.677606	8.810931	-0.15135165	-0.010858741	-0.02043955	-0.66825175	3.9732614	8.940749	Sitting_Type
12:17:03.093	-0.66800267	3.641692	8.842057	-0.057278387	0.22310264	-0.10779328	-0.6858878	3.877143	8.98152	Sitting_Type
12:17:03.115	-0.66800267	3.641692	8.842057	-0.057278387	0.22310264	-0.10779328	-0.6858878	3.877143	8.98152	Sitting_Type
12:17:03.138	-0.66800267	3.641692	8.842057	-0.057278387	0.22310264	-0.10779328	-0.6858878	3.877143	8.98152	Sitting_Type
12:17:03.159	-0.66800267	3.641692	8.842057	-0.057278387	0.22310264	-0.10779328	-0.6858878	3.877143	8.98152	Sitting_Type
12:17:03.182	-0.66800267	3.641692	8.842057	-0.057278387	0.22310264	-0.10779328	-0.6858878	3.877143	8.98152	Sitting_Type
12:17:03.206	-0.66800267	3.641692	8.842057	-0.057278387	0.22310264	-0.10779328	-0.6858878	3.877143	8.98152	Sitting_Type
12:17:03.229	-0.66800267	3.641692	8.842057	-0.057278387	0.22310264	-0.10779328	-0.6858878	3.877143	8.98152	Sitting_Type
12:17:03.252	-0.66800267	3.641692	8.842057	-0.057278387	0.22310264	-0.10779328	-0.6858878	3.877143	8.98152	Sitting_Type
12:17:03.274	-1.4126221	4.07745	7.867587	-0.1733428	-0.15441208	0.13044417	-0.9222109	4.010185	8.90159	Sitting_Type
12:17:03.296	-1.4126221	4.07745	7.867587	-0.1733428	-0.15441208	0.13044417	-0.9222109	4.010185	8.90159	Sitting_Type
12:17:03.321	-1.4126221	4.07745	7.867587	-0.1733428	-0.15441208	0.13044417	-0.9222109	4.010185	8.90159	Sitting_Type
12:17:03.343	-1.4126221	4.07745	7.867587	-0.1733428	-0.15441208	0.13044417	-0.9222109	4.010185	8.90159	Sitting_Type
12:17:03.366	-1.4126221	4.07745	7.867587	-0.1733428	-0.15441208	0.13044417	-0.9222109	4.010185	8.90159	Sitting_Type
12:17:03.389	-1.4126221	4.07745	7.867587	-0.1733428	-0.15441208	0.13044417	-0.9222109	4.010185	8.90159	Sitting_Type
12:17:03.412	-1.4126221	4.07745	7.867587	-0.1733428	-0.15441208	0.13044417	-0.9222109	4.010185	8.90159	Sitting_Type
12:17:03.436	-1.4126221	4.07745	7.867587	-0.1733428	-0.15441208	0.13044417	-0.9222109	4.010185	8.90159	Sitting_Type
12:17:03.459	1.4126221	3.703943	9.62259	-0.60461366	0.42774248	0.31309286	-0.42761883	3.8926785	8.990803	Sitting_Type
12:17:03.482	1.4126221	3.703943	9.62259	-0.60461366	0.42774248	0.31309286	-0.42761883	3.8926785	8.990803	Sitting_Type
12:17:03.508	1.4126221	3.703943	9.62259	-0.60461366	0.42774248	0.31309286	-0.42761883	3.8926785	8.990803	Sitting_Type
12:17:03.530	1.4126221	3.703943	9.62259	-0.60461366	0.42774248	0.31309286	-0.42761883	3.8926785	8.990803	Sitting_Type
12:17:03.551	1.4126221	3.703943	9.62259	-0.60461366	0.42774248	0.31309286	-0.42761883	3.8926785	8.990803	Sitting_Type
12:17:03.574	1.4126221	3.703943	9.62259	-0.60461366	0.42774248	0.31309286	-0.42761883	3.8926785	8.990803	Sitting_Type
12:17:03.597	1.4126221	3.703943	9.62259	-0.60461366	0.42774248	0.31309286	-0.42761883	3.8926785	8.990803	Sitting_Type
12:17:03.622	1.4126221	3.703943	9.62259	-0.60461366	0.42774248	0.31309286	-0.42761883	3.8926785	8.990803	Sitting_Type
12:17:03.647	-0.8475733	3.5602865	8.674458	0.053288218	0.00319116	0.0052167894	-0.6228084	3.7590685	9.036142	Sitting_Type
12:17:03.670	-0.8475733	3.5602865	8.674458	0.053288218	0.00319116	0.0052167894	-0.6228084	3.7590685	9.036142	Sitting_Type
12:17:03.693	-0.8475733	3.5602865	8.674458	0.053288218	0.00319116	0.0052167894	-0.6228084	3.7590685	9.036142	Sitting_Type
12:17:03.716	-0.8475733	3.5602865	8.674458	0.053288218	0.00319116	0.0052167894	-0.6228084	3.7590685	9.036142	Sitting_Type
12:17:03.737	-0.8475733	3.5602865	8.674458	0.053288218	0.00319116	0.0052167894	-0.6228084	3.7590685	9.036142	Sitting_Type
12:17:03.758	-0.8475733	3.5602865	8.674458	0.053288218	0.00319116	0.0052167894	-0.6228084	3.7590685	9.036142	Sitting_Type
12:17:03.779	-0.8475733	3.5602865	8.674458	0.053288218	0.00319116	0.0052167894	-0.6228084	3.7590685	9.036142	Sitting_Type
12:17:03.804	-0.43336374	3.572258	8.784595	0.0129711125	-0.18312274	0.14327234	-0.54929435	3.7717333	9.035633	Sitting_Type
12:17:03.825	-0.43336374	3.572258	8.784595	0.0129711125	-0.18312274	0.14327234	-0.54929435	3.7717333	9.035633	Sitting_Type
12:17:03.847	-0.43336374	3.572258	8.784595	0.0129711125	-0.18312274	0.14327234	-0.54929435	3.7717333	9.035633	Sitting_Type
12:17:03.870	-0.43336374	3.572258	8.784595	0.0129711125	-0.18312274	0.14327234	-0.54929435	3.7717333	9.035633	Sitting_Type
12:17:03.894	-0.43336374	3.572258	8.784595	0.0129711125	-0.18312274	0.14327234	-0.54929435	3.7717333	9.035633	Sitting_Type
12:17:03.916	-0.43336374	3.572258	8.784595	0.0129711125	-0.18312274	0.14327234	-0.54929435	3.7717333	9.035633	Sitting_Type
12:17:03.944	-0.43336374	3.572258	8.784595	0.0129711125	-0.18312274	0.14327234	-0.54929435	3.7717333	9.035633	Sitting_Type
12:17:03.965	-0.43336374	3.572258	8.784595	0.0129711125	-0.18312274	0.14327234	-0.54929435	3.7717333	9.035633	Sitting_Type
12:17:03.986	0.12210801	3.5746522	8.549955	-0.09270857	0.036177885	-0.033878587	-0.30515724	3.7514074	9.055615	Sitting_Type
12:17:04.008	0.12210801	3.5746522	8.549955	-0.09270857	0.036177885	-0.033878587	-0.30515724	3.7514074	9.055615	Sitting_Type
12:17:04.031	0.12210801	3.5746522	8.549955	-0.09270857	0.036177885	-0.033878587	-0.30515724	3.7514074	9.055615	Sitting_Type
12:17:04.054	0.12210801	3.5746522	8.549955	-0.09270857	0.036177885	-0.033878587	-0.30515724	3.7514074	9.055615	Sitting_Type
12:17:04.075	0.12210801	3.5746522	8.549955	-0.09270857	0.036177885	-0.033878587	-0.30515724	3.7514074	9.055615	Sitting_Type
12:17:04.096	0.12210801	3.5746522	8.549955	-0.09270857	0.036177885	-0.033878587	-0.30515724	3.7514074	9.055615	Sitting_Type
12:17:04.117	0.12210801	3.5746522	8.549955	-0.09270857	0.036177885	-0.033878587	-0.30515724	3.7514074	9.055615	Sitting_Type
12:17:04.150	0.12210801	3.5746522	8.549955	-0.09270857	0.036177885	-0.033878587	-0.30515724	3.7514074	9.055615	Sitting_Type
12:17:04.170	-0.28970724	3.4549387	9.047964	0.045346968	-0.13242093	-0.049761083	-0.45867258	3.590733	9.114089	Sitting_Type
12:17:04.191	-0.28970724	3.4549387	9.047964	0.045346968	-0.13242093	-0.049761083	-0.45867258	3.590733	9.114089	Sitting_Type
12:17:04.212	-0.28970724	3.4549387	9.047964	0.045346968	-0.13242093	-0.049761083	-0.45867258	3.590733	9.114089	Sitting_Type
12:17:04.233	-0.28970724	3.4549387	9.047964	0.045346968	-0.13242093	-0.049761083	-0.45867258	3.590733	9.114089	Sitting_Type
12:17:04.254	-0.28970724	3.4549387	9.047964	0.045346968	-0.13242093	-0.049761083	-0.45867258	3.590733	9.114089	Sitting_Type
12:17:04.283	-0.28970724	3.4549387	9.047964	0.045346968	-0.13242093	-0.049761083	-0.45867258	3.590733	9.114089	Sitting_Type
12:17:04.304	-0.28970724	3.4549387	9.047964	0.045346968	-0.13242093	-0.049761083	-0.45867258	3.590733	9.114089	Sitting_Type
12:17:04.324	-0.28970724	3.4549387	9.047964	0.045346968	-0.13242093	-0.049761083	-0.45867258	3.590733	9.114089	Sitting_Type
12:17:04.346	-1.0678465	3.5914123	9.172467	0.028853608	0.3183976	-0.1145128	-0.79587185	3.477066	9.134931	Sitting_Type
12:17:04.368	-1.0678465	3.5914123	9.172467	0.028853608	0.3183976	-0.1145128	-0.79587185	3.477066	9.134931	Sitting_Type
12:17:04.389	-1.0678465	3.5914123	9.172467	0.028853608	0.3183976	-0.1145128	-0.79587185	3.477066	9.134931	Sitting_Type
12:17:04.410	-1.0678465	3.5914123	9.172467	0.028853608	0.3183976	-0.1145128	-0.79587185	3.477066	9.134931	Sitting_Type
12:17:04.430	-1.0678465	3.5914123	9.172467	0.028853608	0.3183976	-0.1145128	-0.79587185	3.477066	9.134931	Sitting_Type
12:17:04.452	-1.0678465	3.5914123	9.172467	0.028853608	0.3183976	-0.1145128	-0.79587185	3.477066	9.134931	Sitting_Type
12:17:04.474	-1.0678465	3.5914123	9.172467	0.028853608	0.3183976	-0.1145128	-0.79587185	3.477066	9.134931	Sitting_Type
12:17:04.504	-1.0678465	3.5914123	9.172467	0.028853608	0.3183976	-0.1145128	-0.79587185	3.477066	9.134931	Sitting_Type
12:17:04.525	-1.3216397	3.4094474	8.940222	-0.081713	0.06794288	0.07241196	-1.0398226	3.4426565	9.1234455	Sitting_Type
12:17:04.546	-1.3216397	3.4094474	8.940222	-0.081713	0.06794288	0.07241196	-1.0398226	3.4426565	9.1234455	Sitting_Type
12:17:04.567	-1.3216397	3.4094474	8.940222	-0.081713	0.06794288	0.07241196	-1.0398226	3.4426565	9.1234455	Sitting_Type
12:17:04.588	-1.3216397	3.4094474	8.940222	-0.081713	0.06794288	0.07241196	-1.0398226	3.4426565	9.1234455	Sitting_Type
12:17:04.609	-1.3216397	3.4094474	8.940222	-0.081713	0.06794288	0.07241196	-1.0398226	3.4426565	9.1234455	Sitting_Type
12:17:04.630	-1.3216397	3.4094474	8.940222	-0.081713	0.06794288	0.07241196	-1.0398226	3.4426565	9.1234455	Sitting_Type
12:17:04.651	-1.3216397	3.4094474	8.940222	-0.081713	0.06794288	0.07241196	-1.0398226	3.4426565	9.1234455	Sitting_Type
12:17:04.672	-1.3216397	3.4094474	8.940222	-0.081713	0.06794288	0.07241196	-1.0398226	3.4426565	9.1234455	Sitting_Type
12:17:04.693	-1.3216397	3.4094474	8.940222	-0.081713	0.06794288	0.07241196	-1.0398226	3.4426565	9.1234455	Sitting_Type
12:17:04.714	-0.45012367	3.275368	8.461368	-0.0065765753	0.03923221	0.008271115	-0.82038057	3.477073	9.13276	Sitting_Type
12:17:04.736	-0.45012367	3.275368	8.461368	-0.0065765753	0.03923221	0.008271115	-0.82038057	3.477073	9.13276	Sitting_Type
12:17:04.757	-0.45012367	3.275368	8.461368	-0.0065765753	0.03923221	0.008271115	-0.82038057	3.477073	9.13276	Sitting_Type
12:17:04.778	-0.45012367	3.275368	8.461368	-0.0065765753	0.03923221	0.008271115	-0.82038057	3.477073	9.13276	Sitting_Type
12:17:04.799	-0.45012367	3.275368	8.461368	-0.0065765753	0.03923221	0.008271115	-0.82038057	3.477073	9.13276	Sitting_Type
12:17:04.820	-0.45012367	3.275368	8.461368	-0.0065765753	0.03923221	0.008271115	-0.82038057	3.477073	9.13276	Sitting_Type
12:17:04.846	-0.45012367	3.275368	8.461368	-0.0065765753	0.03923221	0.008271115	-0.82038057	3.477073	9.13276	Sitting_Type
12:17:04.867	-0.45012367	3.275368	8.461368	-0.0065765753	0.03923221	0.008271115	-0.82038057	3.477073	9.13276	Sitting_Type
12:17:04.887	-0.50998056	3.476487	8.662486	-0.05972185	-0.18067928	-0.0045570545	-0.75295365	3.53802	9.115144	Sitting_Type
12:17:04.908	-0.50998056	3.476487	8.662486	-0.05972185	-0.18067928	-0.0045570545	-0.75295365	3.53802	9.115144	Sitting_Type
12:17:04.930	-0.50998056	3.476487	8.662486	-0.05972185	-0.18067928	-0.0045570545	-0.75295365	3.53802	9.115144	Sitting_Type
12:17:04.951	-0.50998056	3.476487	8.662486	-0.05972185	-0.18067928	-0.0045570545	-0.75295365	3.53802	9.115144	Sitting_Type
12:17:04.972	-0.50998056	3.476487	8.662486	-0.05972185	-0.18067928	-0.0045570545	-0.75295365	3.53802	9.115144	Sitting_Type
12:17:04.992	-0.50998056	3.476487	8.662486	-0.05972185	-0.18067928	-0.0045570545	-0.75295365	3.53802	9.115144	Sitting_Type
12:17:05.014	-0.50998056	3.476487	8.662486	-0.05972185	-0.18067928	-0.0045570545	-0.75295365	3.53802	9.115144	Sitting_Type
12:17:05.035	-0.50998056	3.476487	8.662486	-0.05972185	-0.18067928	-0.0045570545	-0.75295365	3.53802	9.115144	Sitting_Type
12:17:05.056	-0.50998056	3.476487	8.662486	-0.05972185	-0.18067928	-0.0045570545	-0.75295365	3.53802	9.115144	Sitting_Type
12:17:05.081	-0.47167215	3.6297207	8.794171	0.1785156	-0.13242093	0.06385985	-0.6486168	3.658879	9.075367	Sitting_Type
12:17:05.103	-0.47167215	3.6297207	8.794171	0.1785156	-0.13242093	0.06385985	-0.6486168	3.658879	9.075367	Sitting_Type
12:17:05.125	-0.47167215	3.6297207	8.794171	0.1785156	-0.13242093	0.06385985	-0.6486168	3.658879	9.075367	Sitting_Type
12:17:05.146	-0.47167215	3.6297207	8.794171	0.1785156	-0.13242093	0.06385985	-0.6486168	3.658879	9.075367	Sitting_Type
12:17:05.167	-0.47167215	3.6297207	8.794171	0.1785156	-0.13242093	0.06385985	-0.6486168	3.658879	9.075367	Sitting_Type
12:17:05.188	-0.47167215	3.6297207	8.794171	0.1785156	-0.13242093	0.06385985	-0.6486168	3.658879	9.075367	Sitting_Type
12:17:05.215	-0.47167215	3.6297207	8.794171	0.1785156	-0.13242093	0.06385985	-0.6486168	3.658879	9.075367	Sitting_Type
12:17:05.237	-0.47167215	3.6297207	8.794171	0.1785156	-0.13242093	0.06385985	-0.6486168	3.658879	9.075367	Sitting_Type
12:17:05.259	-0.7326481	3.6728175	8.952193	0.0325188	0.031290963	0.016212365	-0.6058752	3.7874207	9.025449	Sitting_Type
12:17:05.282	-0.7326481	3.6728175	8.952193	0.0325188	0.031290963	0.016212365	-0.6058752	3.7874207	9.025449	Sitting_Type
12:17:05.308	-0.7326481	3.6728175	8.952193	0.0325188	0.031290963	0.016212365	-0.6058752	3.7874207	9.025449	Sitting_Type
12:17:05.333	-0.7326481	3.6728175	8.952193	0.0325188	0.031290963	0.016212365	-0.6058752	3.7874207	9.025449	Sitting_Type
12:17:05.357	-0.7326481	3.6728175	8.952193	0.0325188	0.031290963	0.016212365	-0.6058752	3.7874207	9.025449	Sitting_Type
12:17:05.378	-0.7326481	3.6728175	8.952193	0.0325188	0.031290963	0.016212365	-0.6058752	3.7874207	9.025449	Sitting_Type
12:17:05.399	-0.7326481	3.6728175	8.952193	0.0325188	0.031290963	0.016212365	-0.6058752	3.7874207	9.025449	Sitting_Type
12:17:05.420	-0.42618093	3.6201434	8.648121	-0.14646472	0.10703825	0.07119024	-0.5228069	3.772917	9.036711	Sitting_Type
12:17:05.446	-0.42618093	3.6201434	8.648121	-0.14646472	0.10703825	0.07119024	-0.5228069	3.772917	9.036711	Sitting_Type
12:17:05.467	-0.42618093	3.6201434	8.648121	-0.14646472	0.10703825	0.07119024	-0.5228069	3.772917	9.036711	Sitting_Type
12:17:05.488	-0.42618093	3.6201434	8.648121	-0.14646472	0.10703825	0.07119024	-0.5228069	3.772917	9.036711	Sitting_Type
12:17:05.509	-0.42618093	3.6201434	8.648121	-0.14646472	0.10703825	0.07119024	-0.5228069	3.772917	9.036711	Sitting_Type
12:17:05.530	-0.42618093	3.6201434	8.648121	-0.14646472	0.10703825	0.07119024	-0.5228069	3.772917	9.036711	Sitting_Type
12:17:05.551	-0.42618093	3.6201434	8.648121	-0.14646472	0.10703825	0.07119024	-0.5228069	3.772917	9.036711	Sitting_Type
12:17:05.572	-0.42618093	3.6201434	8.648121	-0.14646472	0.10703825	0.07119024	-0.5228069	3.772917	9.036711	Sitting_Type
12:17:05.594	-0.42618093	3.6201434	8.648121	-0.14646472	0.10703825	0.07119024	-0.5228069	3.772917	9.036711	Sitting_Type
12:17:05.622	-0.37350687	3.5554981	8.265037	-0.20816211	0.071608074	-0.0015027284	-0.604903	3.7418718	9.044493	Sitting_Type
12:17:05.645	-0.37350687	3.5554981	8.265037	-0.20816211	0.071608074	-0.0015027284	-0.604903	3.7418718	9.044493	Sitting_Type
12:17:05.667	-0.37350687	3.5554981	8.265037	-0.20816211	0.071608074	-0.0015027284	-0.604903	3.7418718	9.044493	Sitting_Type
12:17:05.689	-0.37350687	3.5554981	8.265037	-0.20816211	0.071608074	-0.0015027284	-0.604903	3.7418718	9.044493	Sitting_Type
12:17:05.712	-0.37350687	3.5554981	8.265037	-0.20816211	0.071608074	-0.0015027284	-0.604903	3.7418718	9.044493	Sitting_Type
12:17:05.734	-0.37350687	3.5554981	8.265037	-0.20816211	0.071608074	-0.0015027284	-0.604903	3.7418718	9.044493	Sitting_Type
12:17:05.757	-0.37350687	3.5554981	8.265037	-0.20816211	0.071608074	-0.0015027284	-0.604903	3.7418718	9.044493	Sitting_Type
12:17:05.779	-0.6201172	3.3902931	8.743892	-0.20816211	0.071608074	-0.0015027284	-0.604903	3.7418718	9.044493	Sitting_Type
12:17:05.801	-0.6201172	3.3902931	8.743892	-0.14524297	0.030680096	0.059583798	-0.7950373	3.5300665	9.114654	Sitting_Type
12:17:05.822	-0.6201172	3.3902931	8.743892	-0.14524297	0.030680096	0.059583798	-0.7950373	3.5300665	9.114654	Sitting_Type
12:17:05.843	-0.6201172	3.3902931	8.743892	-0.14524297	0.030680096	0.059583798	-0.7950373	3.5300665	9.114654	Sitting_Type
12:17:05.871	-0.6201172	3.3902931	8.743892	-0.14524297	0.030680096	0.059583798	-0.7950373	3.5300665	9.114654	Sitting_Type
12:17:05.892	-0.6201172	3.3902931	8.743892	-0.14524297	0.030680096	0.059583798	-0.7950373	3.5300665	9.114654	Sitting_Type
12:17:05.913	-0.6201172	3.3902931	8.743892	-0.14524297	0.030680096	0.059583798	-0.7950373	3.5300665	9.114654	Sitting_Type
12:17:05.935	-0.6201172	3.3902931	8.743892	-0.14524297	0.030680096	0.059583798	-0.7950373	3.5300665	9.114654	Sitting_Type
12:17:05.958	-0.6201172	3.3902931	8.743892	-0.14524297	0.030680096	0.059583798	-0.7950373	3.5300665	9.114654	Sitting_Type
12:17:05.982	-0.73743665	3.4573328	8.633755	0.05206649	-0.18800966	0.024153613	-0.7577242	3.4669764	9.142006	Sitting_Type
12:17:06.006	-0.73743665	3.4573328	8.633755	0.05206649	-0.18800966	0.024153613	-0.7577242	3.4669764	9.142006	Sitting_Type
12:17:06.029	-0.73743665	3.4573328	8.633755	0.05206649	-0.18800966	0.024153613	-0.7577242	3.4669764	9.142006	Sitting_Type
12:17:06.052	-0.73743665	3.4573328	8.633755	0.05206649	-0.18800966	0.024153613	-0.7577242	3.4669764	9.142006	Sitting_Type
12:17:06.073	-0.73743665	3.4573328	8.633755	0.05206649	-0.18800966	0.024153613	-0.7577242	3.4669764	9.142006	Sitting_Type
12:17:06.095	-0.73743665	3.4573328	8.633755	0.05206649	-0.18800966	0.024153613	-0.7577242	3.4669764	9.142006	Sitting_Type
12:17:06.117	-0.73743665	3.4573328	8.633755	0.05206649	-0.18800966	0.024153613	-0.7577242	3.4669764	9.142006	Sitting_Type
12:17:06.141	-0.73743665	3.4573328	8.633755	0.05206649	-0.18800966	0.024153613	-0.7577242	3.4669764	9.142006	Sitting_Type
12:17:06.164	-0.64166564	3.545921	8.494887	0.33734053	-0.5777417	-0.09496511	-0.46571606	3.6208134	9.101823	Sitting_Type
12:17:06.187	-0.64166564	3.545921	8.494887	0.33734053	-0.5777417	-0.09496511	-0.46571606	3.6208134	9.101823	Sitting_Type
12:17:06.210	-0.64166564	3.545921	8.494887	0.33734053	-0.5777417	-0.09496511	-0.46571606	3.6208134	9.101823	Sitting_Type
12:17:06.234	-0.64166564	3.545921	8.494887	0.33734053	-0.5777417	-0.09496511	-0.46571606	3.6208134	9.101823	Sitting_Type
12:17:06.257	-0.64166564	3.545921	8.494887	0.33734053	-0.5777417	-0.09496511	-0.46571606	3.6208134	9.101823	Sitting_Type
12:17:06.280	-0.64166564	3.545921	8.494887	0.33734053	-0.5777417	-0.09496511	-0.46571606	3.6208134	9.101823	Sitting_Type
12:17:06.303	-0.64166564	3.545921	8.494887	0.33734053	-0.5777417	-0.09496511	-0.46571606	3.6208134	9.101823	Sitting_Type
12:17:06.325	-0.18675344	3.6081722	8.229122	-0.18006231	0.01357587	-0.016163494	-0.06314649	3.7634635	9.055535	Sitting_Type
12:17:06.349	-0.18675344	3.6081722	8.229122	-0.18006231	0.01357587	-0.016163494	-0.06314649	3.7634635	9.055535	Sitting_Type
12:17:06.385	-0.18675344	3.6081722	8.229122	-0.18006231	0.01357587	-0.016163494	-0.06314649	3.7634635	9.055535	Sitting_Type
12:17:06.407	-0.18675344	3.6081722	8.229122	-0.18006231	0.01357587	-0.016163494	-0.06314649	3.7634635	9.055535	Sitting_Type
12:17:06.433	-0.18675344	3.6081722	8.229122	-0.18006231	0.01357587	-0.016163494	-0.06314649	3.7634635	9.055535	Sitting_Type
12:17:06.454	-0.18675344	3.6081722	8.229122	-0.18006231	0.01357587	-0.016163494	-0.06314649	3.7634635	9.055535	Sitting_Type
12:17:06.475	-0.18675344	3.6081722	8.229122	-0.18006231	0.01357587	-0.016163494	-0.06314649	3.7634635	9.055535	Sitting_Type
12:17:06.496	-0.18675344	3.6081722	8.229122	-0.18006231	0.01357587	-0.016163494	-0.06314649	3.7634635	9.055535	Sitting_Type
12:17:06.517	-0.06943397	3.5698638	8.573898	0.030686205	0.14063583	-0.01799609	-0.07735314	3.6286223	9.110294	Sitting_Type
12:17:06.538	-0.06943397	3.5698638	8.573898	0.030686205	0.14063583	-0.01799609	-0.07735314	3.6286223	9.110294	Sitting_Type
12:17:06.561	-0.06943397	3.5698638	8.573898	0.030686205	0.14063583	-0.01799609	-0.07735314	3.6286223	9.110294	Sitting_Type
12:17:06.583	-0.06943397	3.5698638	8.573898	0.030686205	0.14063583	-0.01799609	-0.07735314	3.6286223	9.110294	Sitting_Type
12:17:06.606	-0.06943397	3.5698638	8.573898	0.030686205	0.14063583	-0.01799609	-0.07735314	3.6286223	9.110294	Sitting_Type
12:17:06.628	-0.06943397	3.5698638	8.573898	0.030686205	0.14063583	-0.01799609	-0.07735314	3.6286223	9.110294	Sitting_Type
12:17:06.652	-0.06943397	3.5698638	8.573898	0.030686205	0.14063583	-0.01799609	-0.07735314	3.6286223	9.110294	Sitting_Type
12:17:06.674	-0.06943397	3.5698638	8.573898	0.030686205	0.14063583	-0.01799609	-0.07735314	3.6286223	9.110294	Sitting_Type
12:17:06.697	-0.36632404	3.5890179	8.425453	0.0325188	0.17423342	-0.002724459	-0.4031785	3.647185	9.094276	Sitting_Type
12:17:06.719	-0.36632404	3.5890179	8.425453	0.0325188	0.17423342	-0.002724459	-0.4031785	3.647185	9.094276	Sitting_Type
12:17:06.741	-0.36632404	3.5890179	8.425453	0.0325188	0.17423342	-0.002724459	-0.4031785	3.647185	9.094276	Sitting_Type
12:17:06.763	-0.36632404	3.5890179	8.425453	0.0325188	0.17423342	-0.002724459	-0.4031785	3.647185	9.094276	Sitting_Type
12:17:06.785	-0.36632404	3.5890179	8.425453	0.0325188	0.17423342	-0.002724459	-0.4031785	3.647185	9.094276	Sitting_Type
12:17:06.809	-0.36632404	3.5890179	8.425453	0.0325188	0.17423342	-0.002724459	-0.4031785	3.647185	9.094276	Sitting_Type
12:17:06.830	-0.36632404	3.5890179	8.425453	0.0325188	0.17423342	-0.002724459	-0.4031785	3.647185	9.094276	Sitting_Type
12:17:06.850	-0.36632404	3.5890179	8.425453	0.0325188	0.17423342	-0.002724459	-0.4031785	3.647185	9.094276	Sitting_Type
12:17:06.871	-0.6895511	3.694366	7.937021	-0.2277098	0.03678875	-0.021661282	-0.82190794	3.4921513	9.126867	Sitting_Type
12:17:06.896	-0.6895511	3.694366	7.937021	-0.2277098	0.03678875	-0.021661282	-0.82190794	3.4921513	9.126867	Sitting_Type
12:17:06.917	-0.6895511	3.694366	7.937021	-0.2277098	0.03678875	-0.021661282	-0.82190794	3.4921513	9.126867	Sitting_Type
12:17:06.938	-0.6895511	3.694366	7.937021	-0.2277098	0.03678875	-0.021661282	-0.82190794	3.4921513	9.126867	Sitting_Type
12:17:06.961	-0.6895511	3.694366	7.937021	-0.2277098	0.03678875	-0.021661282	-0.82190794	3.4921513	9.126867	Sitting_Type
12:17:06.985	-0.6895511	3.694366	7.937021	-0.2277098	0.03678875	-0.021661282	-0.82190794	3.4921513	9.126867	Sitting_Type
12:17:07.008	-0.6895511	3.694366	7.937021	-0.2277098	0.03678875	-0.021661282	-0.82190794	3.4921513	9.126867	Sitting_Type
12:17:07.030	-0.6895511	3.694366	7.937021	-0.2277098	0.03678875	-0.021661282	-0.82190794	3.4921513	9.126867	Sitting_Type
12:17:07.051	-1.132492	3.258608	9.25866	0.07527936	-0.19839436	0.014990633	-1.0279864	3.1385684	9.233796	Sitting_Type
12:17:07.080	-1.132492	3.258608	9.25866	0.07527936	-0.19839436	0.014990633	-1.0279864	3.1385684	9.233796	Sitting_Type
12:17:07.101	-1.132492	3.258608	9.25866	0.07527936	-0.19839436	0.014990633	-1.0279864	3.1385684	9.233796	Sitting_Type
12:17:07.122	-1.132492	3.258608	9.25866	0.07527936	-0.19839436	0.014990633	-1.0279864	3.1385684	9.233796	Sitting_Type
12:17:07.142	-1.132492	3.258608	9.25866	0.07527936	-0.19839436	0.014990633	-1.0279864	3.1385684	9.233796	Sitting_Type
12:17:07.163	-1.132492	3.258608	9.25866	0.07527936	-0.19839436	0.014990633	-1.0279864	3.1385684	9.233796	Sitting_Type
12:17:07.187	-1.132492	3.258608	9.25866	0.07527936	-0.19839436	0.014990633	-1.0279864	3.1385684	9.233796	Sitting_Type
12:17:07.210	-1.132492	3.258608	9.25866	0.07527936	-0.19839436	0.014990633	-1.0279864	3.1385684	9.233796	Sitting_Type
12:17:07.232	-0.7781393	3.0239692	9.059936	-0.06033272	0.020295387	-0.02960253	-0.9132666	3.189995	9.228231	Sitting_Type
12:17:07.256	-0.7781393	3.0239692	9.059936	-0.06033272	0.020295387	-0.02960253	-0.9132666	3.189995	9.228231	Sitting_Type
12:17:07.278	-0.7781393	3.0239692	9.059936	-0.06033272	0.020295387	-0.02960253	-0.9132666	3.189995	9.228231	Sitting_Type
12:17:07.299	-0.7781393	3.0239692	9.059936	-0.06033272	0.020295387	-0.02960253	-0.9132666	3.189995	9.228231	Sitting_Type
12:17:07.320	-0.7781393	3.0239692	9.059936	-0.06033272	0.020295387	-0.02960253	-0.9132666	3.189995	9.228231	Sitting_Type
12:17:07.341	-0.7781393	3.0239692	9.059936	-0.06033272	0.020295387	-0.02960253	-0.9132666	3.189995	9.228231	Sitting_Type
12:17:07.376	-0.7781393	3.0239692	9.059936	-0.06033272	0.020295387	-0.02960253	-0.9132666	3.189995	9.228231	Sitting_Type
12:17:07.398	-0.7781393	3.0239692	9.059936	-0.06033272	0.020295387	-0.02960253	-0.9132666	3.189995	9.228231	Sitting_Type
12:17:07.418	-0.7901107	3.1556542	7.867587	0.03923832	0.074662395	-0.041819837	-0.87523335	3.3057964	9.191085	Sitting_Type
12:17:07.440	-0.7901107	3.1556542	7.867587	0.03923832	0.074662395	-0.041819837	-0.87523335	3.3057964	9.191085	Sitting_Type
12:17:07.463	-0.7901107	3.1556542	7.867587	0.03923832	0.074662395	-0.041819837	-0.87523335	3.3057964	9.191085	Sitting_Type
12:17:07.484	-0.7901107	3.1556542	7.867587	0.03923832	0.074662395	-0.041819837	-0.87523335	3.3057964	9.191085	Sitting_Type
12:17:07.505	-0.7901107	3.1556542	7.867587	0.03923832	0.074662395	-0.041819837	-0.87523335	3.3057964	9.191085	Sitting_Type
12:17:07.526	-0.7901107	3.1556542	7.867587	0.03923832	0.074662395	-0.041819837	-0.87523335	3.3057964	9.191085	Sitting_Type
12:17:07.552	-0.7901107	3.1556542	7.867587	0.03923832	0.074662395	-0.041819837	-0.87523335	3.3057964	9.191085	Sitting_Type
12:17:07.572	-0.7901107	3.1556542	7.867587	0.03923832	0.074662395	-0.041819837	-0.87523335	3.3057964	9.191085	Sitting_Type
12:17:07.594	-0.94573855	3.2921278	8.968953	0.08077715	0.1271968	0.010714577	-0.79073477	3.422738	9.155871	Sitting_Type
12:17:07.617	-0.94573855	3.2921278	8.968953	0.08077715	0.1271968	0.010714577	-0.79073477	3.422738	9.155871	Sitting_Type
12:17:07.639	-0.94573855	3.2921278	8.968953	0.08077715	0.1271968	0.010714577	-0.79073477	3.422738	9.155871	Sitting_Type
12:17:07.662	-0.94573855	3.2921278	8.968953	0.08077715	0.1271968	0.010714577	-0.79073477	3.422738	9.155871	Sitting_Type
12:17:07.685	-0.94573855	3.2921278	8.968953	0.08077715	0.1271968	0.010714577	-0.79073477	3.422738	9.155871	Sitting_Type
12:17:07.708	-0.94573855	3.2921278	8.968953	0.08077715	0.1271968	0.010714577	-0.79073477	3.422738	9.155871	Sitting_Type
12:17:07.730	-0.94573855	3.2921278	8.968953	0.08077715	0.1271968	0.010714577	-0.79073477	3.422738	9.155871	Sitting_Type
12:17:07.753	-0.94573855	3.2921278	8.968953	0.08077715	0.1271968	0.010714577	-0.79073477	3.422738	9.155871	Sitting_Type
12:17:07.774	-0.86912173	3.6009893	8.684034	0.15469185	0.020906253	-0.007000516	-0.8759448	3.6011271	9.079371	Sitting_Type
12:17:07.796	-0.86912173	3.6009893	8.684034	0.15469185	0.020906253	-0.007000516	-0.8759448	3.6011271	9.079371	Sitting_Type
12:17:07.818	-0.86912173	3.6009893	8.684034	0.15469185	0.020906253	-0.007000516	-0.8759448	3.6011271	9.079371	Sitting_Type
12:17:07.841	-0.86912173	3.6009893	8.684034	0.15469185	0.020906253	-0.007000516	-0.8759448	3.6011271	9.079371	Sitting_Type
12:17:07.864	-0.86912173	3.6009893	8.684034	0.15469185	0.020906253	-0.007000516	-0.8759448	3.6011271	9.079371	Sitting_Type
12:17:07.886	-0.86912173	3.6009893	8.684034	0.15469185	0.020906253	-0.007000516	-0.8759448	3.6011271	9.079371	Sitting_Type
12:17:07.910	-0.86912173	3.6009893	8.684034	0.15469185	0.020906253	-0.007000516	-0.8759448	3.6011271	9.079371	Sitting_Type
12:17:07.933	-0.86912173	3.6009893	8.684034	0.15469185	0.020906253	-0.007000516	-0.8759448	3.6011271	9.079371	Sitting_Type
12:17:07.954	-1.1181264	3.5650752	8.528407	-0.045061085	0.075884126	0.0052167894	-1.0111668	3.6585555	9.042282	Sitting_Type
12:17:07.976	-1.1181264	3.5650752	8.528407	-0.045061085	0.075884126	0.0052167894	-1.0111668	3.6585555	9.042282	Sitting_Type
12:17:07.999	-1.1181264	3.5650752	8.528407	-0.045061085	0.075884126	0.0052167894	-1.0111668	3.6585555	9.042282	Sitting_Type
12:17:08.022	-1.1181264	3.5650752	8.528407	-0.045061085	0.075884126	0.0052167894	-1.0111668	3.6585555	9.042282	Sitting_Type
12:17:08.046	-1.1181264	3.5650752	8.528407	-0.045061085	0.075884126	0.0052167894	-1.0111668	3.6585555	9.042282	Sitting_Type
12:17:08.077	-1.1181264	3.5650752	8.528407	-0.045061085	0.075884126	0.0052167894	-1.0111668	3.6585555	9.042282	Sitting_Type
12:17:08.103	-1.1181264	3.5650752	8.528407	-0.045061085	0.075884126	0.0052167894	-1.0111668	3.6585555	9.042282	Sitting_Type
12:17:08.125	-1.2091088	3.6225379	8.6433325	-0.056667525	0.13758151	0.025375342	-1.0961465	3.63715	9.041017	Sitting_Type
12:17:08.146	-1.2091088	3.6225379	8.6433325	-0.056667525	0.13758151	0.025375342	-1.0961465	3.63715	9.041017	Sitting_Type
12:17:08.168	-1.2091088	3.6225379	8.6433325	-0.056667525	0.13758151	0.025375342	-1.0961465	3.63715	9.041017	Sitting_Type
12:17:08.191	-1.2091088	3.6225379	8.6433325	-0.056667525	0.13758151	0.025375342	-1.0961465	3.63715	9.041017	Sitting_Type
12:17:08.211	-1.2091088	3.6225379	8.6433325	-0.056667525	0.13758151	0.025375342	-1.0961465	3.63715	9.041017	Sitting_Type
12:17:08.232	-1.2091088	3.6225379	8.6433325	-0.056667525	0.13758151	0.025375342	-1.0961465	3.63715	9.041017	Sitting_Type
12:17:08.254	-1.2091088	3.6225379	8.6433325	-0.056667525	0.13758151	0.025375342	-1.0961465	3.63715	9.041017	Sitting_Type
12:17:08.276	-1.2091088	3.6225379	8.6433325	-0.056667525	0.13758151	0.025375342	-1.0961465	3.63715	9.041017	Sitting_Type
12:17:08.299	-1.2091088	3.6225379	8.6433325	-0.056667525	0.13758151	0.025375342	-1.0961465	3.63715	9.041017	Sitting_Type
12:17:08.326	-0.81165916	3.5578923	9.720756	0.24815424	-0.4635099	0.04125784	-0.73711103	3.610359	9.088033	Sitting_Type
12:17:08.348	-0.81165916	3.5578923	9.720756	0.24815424	-0.4635099	0.04125784	-0.73711103	3.610359	9.088033	Sitting_Type
12:17:08.370	-0.81165916	3.5578923	9.720756	0.24815424	-0.4635099	0.04125784	-0.73711103	3.610359	9.088033	Sitting_Type
12:17:08.392	-0.81165916	3.5578923	9.720756	0.24815424	-0.4635099	0.04125784	-0.73711103	3.610359	9.088033	Sitting_Type
12:17:08.414	-0.81165916	3.5578923	9.720756	0.24815424	-0.4635099	0.04125784	-0.73711103	3.610359	9.088033	Sitting_Type
12:17:08.436	-0.81165916	3.5578923	9.720756	0.24815424	-0.4635099	0.04125784	-0.73711103	3.610359	9.088033	Sitting_Type
12:17:08.459	-0.81165916	3.5578923	9.720756	0.24815424	-0.4635099	0.04125784	-0.73711103	3.610359	9.088033	Sitting_Type
12:17:08.482	-0.44533512	3.6632404	8.6984005	0.24815424	-0.4635099	0.04125784	-0.3604751	3.810419	9.028904	Sitting_Type
12:17:08.505	-0.44533512	3.6632404	8.6984005	-0.06399791	-0.029795563	0.011325441	-0.3604751	3.810419	9.028904	Sitting_Type
12:17:08.528	-0.44533512	3.6632404	8.6984005	-0.06399791	-0.029795563	0.011325441	-0.3604751	3.810419	9.028904	Sitting_Type
12:17:08.550	-0.44533512	3.6632404	8.6984005	-0.06399791	-0.029795563	0.011325441	-0.3604751	3.810419	9.028904	Sitting_Type
12:17:08.573	-0.44533512	3.6632404	8.6984005	-0.06399791	-0.029795563	0.011325441	-0.3604751	3.810419	9.028904	Sitting_Type
12:17:08.596	-0.44533512	3.6632404	8.6984005	-0.06399791	-0.029795563	0.011325441	-0.3604751	3.810419	9.028904	Sitting_Type
12:17:08.620	-0.44533512	3.6632404	8.6984005	-0.06399791	-0.029795563	0.011325441	-0.3604751	3.810419	9.028904	Sitting_Type
12:17:08.643	-0.44533512	3.6632404	8.6984005	-0.06399791	-0.029795563	0.011325441	-0.3604751	3.810419	9.028904	Sitting_Type
12:17:08.665	-0.22027329	3.7757714	8.743892	-0.15929289	0.18217468	0.011325441	-0.23953255	3.7580948	9.054817	Sitting_Type
12:17:08.696	-0.22027329	3.7757714	8.743892	-0.15929289	0.18217468	0.011325441	-0.23953255	3.7580948	9.054817	Sitting_Type
12:17:08.718	-0.22027329	3.7757714	8.743892	-0.15929289	0.18217468	0.011325441	-0.23953255	3.7580948	9.054817	Sitting_Type
12:17:08.752	-0.22027329	3.7757714	8.743892	-0.15929289	0.18217468	0.011325441	-0.23953255	3.7580948	9.054817	Sitting_Type
12:17:08.775	-0.22027329	3.7757714	8.743892	-0.15929289	0.18217468	0.011325441	-0.23953255	3.7580948	9.054817	Sitting_Type
12:17:08.796	-0.22027329	3.7757714	8.743892	-0.15929289	0.18217468	0.011325441	-0.23953255	3.7580948	9.054817	Sitting_Type
12:17:08.817	-0.22027329	3.7757714	8.743892	-0.15929289	0.18217468	0.011325441	-0.23953255	3.7580948	9.054817	Sitting_Type
12:17:08.839	-0.38547826	3.5483153	9.031204	-0.15929289	0.18217468	0.011325441	-0.23953255	3.7580948	9.054817	Sitting_Type
12:17:08.861	-0.38547826	3.5483153	9.031204	0.061840333	-0.027352102	0.013158037	-0.37881738	3.557351	9.130834	Sitting_Type
12:17:08.883	-0.38547826	3.5483153	9.031204	0.061840333	-0.027352102	0.013158037	-0.37881738	3.557351	9.130834	Sitting_Type
12:17:08.905	-0.38547826	3.5483153	9.031204	0.061840333	-0.027352102	0.013158037	-0.37881738	3.557351	9.130834	Sitting_Type
12:17:08.927	-0.38547826	3.5483153	9.031204	0.061840333	-0.027352102	0.013158037	-0.37881738	3.557351	9.130834	Sitting_Type
12:17:08.949	-0.38547826	3.5483153	9.031204	0.061840333	-0.027352102	0.013158037	-0.37881738	3.557351	9.130834	Sitting_Type
12:17:08.969	-0.38547826	3.5483153	9.031204	0.061840333	-0.027352102	0.013158037	-0.37881738	3.557351	9.130834	Sitting_Type
12:17:08.990	-0.38547826	3.5483153	9.031204	0.061840333	-0.027352102	0.013158037	-0.37881738	3.557351	9.130834	Sitting_Type
12:17:09.011	-0.38547826	3.5483153	9.031204	0.061840333	-0.027352102	0.013158037	-0.37881738	3.557351	9.130834	Sitting_Type
12:17:09.033	-0.3902668	3.440573	9.488511	0.2664802	-0.277196	-0.016163494	-0.20665728	3.6605005	9.095515	Sitting_Type
12:17:09.056	-0.3902668	3.440573	9.488511	0.2664802	-0.277196	-0.016163494	-0.20665728	3.6605005	9.095515	Sitting_Type
12:17:09.079	-0.3902668	3.440573	9.488511	0.2664802	-0.277196	-0.016163494	-0.20665728	3.6605005	9.095515	Sitting_Type
12:17:09.101	-0.3902668	3.440573	9.488511	0.2664802	-0.277196	-0.016163494	-0.20665728	3.6605005	9.095515	Sitting_Type
12:17:09.124	-0.3902668	3.440573	9.488511	0.2664802	-0.277196	-0.016163494	-0.20665728	3.6605005	9.095515	Sitting_Type
12:17:09.147	-0.3902668	3.440573	9.488511	0.2664802	-0.277196	-0.016163494	-0.20665728	3.6605005	9.095515	Sitting_Type
12:17:09.169	-0.3902668	3.440573	9.488511	0.2664802	-0.277196	-0.016163494	-0.20665728	3.6605005	9.095515	Sitting_Type
12:17:09.190	-0.3902668	3.440573	9.488511	0.2664802	-0.277196	-0.016163494	-0.20665728	3.6605005	9.095515	Sitting_Type
12:17:09.211	0.2944958	4.3264546	8.439818	-0.0010787881	0.1888942	-0.038765505	0.2365338	4.2064223	8.85553	Sitting_Type
12:17:09.239	0.2944958	4.3264546	8.439818	-0.0010787881	0.1888942	-0.038765505	0.2365338	4.2064223	8.85553	Sitting_Type
12:17:09.260	0.2944958	4.3264546	8.439818	-0.0010787881	0.1888942	-0.038765505	0.2365338	4.2064223	8.85553	Sitting_Type
12:17:09.281	0.2944958	4.3264546	8.439818	-0.0010787881	0.1888942	-0.038765505	0.2365338	4.2064223	8.85553	Sitting_Type
12:17:09.305	0.2944958	4.3264546	8.439818	-0.0010787881	0.1888942	-0.038765505	0.2365338	4.2064223	8.85553	Sitting_Type
12:17:09.327	0.2944958	4.3264546	8.439818	-0.0010787881	0.1888942	-0.038765505	0.2365338	4.2064223	8.85553	Sitting_Type
12:17:09.357	0.2944958	4.3264546	8.439818	-0.0010787881	0.1888942	-0.038765505	0.2365338	4.2064223	8.85553	Sitting_Type
12:17:09.378	0.2944958	4.3264546	8.439818	-0.0010787881	0.1888942	-0.038765505	0.2365338	4.2064223	8.85553	Sitting_Type
12:17:09.399	0.0670397	3.9744961	8.063917	-0.0120743625	0.074662395	0.00766025	-0.08307853	3.9515316	8.974902	Sitting_Type
12:17:09.419	0.0670397	3.9744961	8.063917	-0.0120743625	0.074662395	0.00766025	-0.08307853	3.9515316	8.974902	Sitting_Type
12:17:09.442	0.0670397	3.9744961	8.063917	-0.0120743625	0.074662395	0.00766025	-0.08307853	3.9515316	8.974902	Sitting_Type
12:17:09.465	0.0670397	3.9744961	8.063917	-0.0120743625	0.074662395	0.00766025	-0.08307853	3.9515316	8.974902	Sitting_Type
12:17:09.488	0.0670397	3.9744961	8.063917	-0.0120743625	0.074662395	0.00766025	-0.08307853	3.9515316	8.974902	Sitting_Type
12:17:09.512	0.0670397	3.9744961	8.063917	-0.0120743625	0.074662395	0.00766025	-0.08307853	3.9515316	8.974902	Sitting_Type
12:17:09.535	0.0670397	3.9744961	8.063917	-0.0120743625	0.074662395	0.00766025	-0.08307853	3.9515316	8.974902	Sitting_Type
12:17:09.557	0.0670397	3.9744961	8.063917	-0.0120743625	0.074662395	0.00766025	-0.08307853	3.9515316	8.974902	Sitting_Type
12:17:09.580	-0.35914123	3.9266107	8.930645	0.13942021	0.0038020252	-0.011887438	-0.34670112	3.7724383	9.045378	Sitting_Type
12:17:09.605	-0.35914123	3.9266107	8.930645	0.13942021	0.0038020252	-0.011887438	-0.34670112	3.7724383	9.045378	Sitting_Type
12:17:09.625	-0.35914123	3.9266107	8.930645	0.13942021	0.0038020252	-0.011887438	-0.34670112	3.7724383	9.045378	Sitting_Type
12:17:09.646	-0.35914123	3.9266107	8.930645	0.13942021	0.0038020252	-0.011887438	-0.34670112	3.7724383	9.045378	Sitting_Type
12:17:09.668	-0.35914123	3.9266107	8.930645	0.13942021	0.0038020252	-0.011887438	-0.34670112	3.7724383	9.045378	Sitting_Type
12:17:09.689	-0.35914123	3.9266107	8.930645	0.13942021	0.0038020252	-0.011887438	-0.34670112	3.7724383	9.045378	Sitting_Type
12:17:09.713	-0.35914123	3.9266107	8.930645	0.13942021	0.0038020252	-0.011887438	-0.34670112	3.7724383	9.045378	Sitting_Type
12:17:09.736	-0.35914123	3.9266107	8.930645	0.13942021	0.0038020252	-0.011887438	-0.34670112	3.7724383	9.045378	Sitting_Type
12:17:09.760	-0.28970724	3.7518287	8.76544	0.08444235	-0.10187766	-0.0008918633	-0.21835692	3.8039856	9.03617	Sitting_Type
12:17:09.783	-0.28970724	3.7518287	8.76544	0.08444235	-0.10187766	-0.0008918633	-0.21835692	3.8039856	9.03617	Sitting_Type
12:17:09.804	-0.28970724	3.7518287	8.76544	0.08444235	-0.10187766	-0.0008918633	-0.21835692	3.8039856	9.03617	Sitting_Type
12:17:09.826	-0.28970724	3.7518287	8.76544	0.08444235	-0.10187766	-0.0008918633	-0.21835692	3.8039856	9.03617	Sitting_Type
12:17:09.849	-0.28970724	3.7518287	8.76544	0.08444235	-0.10187766	-0.0008918633	-0.21835692	3.8039856	9.03617	Sitting_Type
12:17:09.871	-0.28970724	3.7518287	8.76544	0.08444235	-0.10187766	-0.0008918633	-0.21835692	3.8039856	9.03617	Sitting_Type
12:17:09.893	-0.28970724	3.7518287	8.76544	0.08444235	-0.10187766	-0.0008918633	-0.21835692	3.8039856	9.03617	Sitting_Type
12:17:09.914	-0.28970724	3.7518287	8.76544	0.08444235	-0.10187766	-0.0008918633	-0.21835692	3.8039856	9.03617	Sitting_Type
12:17:09.937	-0.045491222	3.677606	8.79896	-0.012685227	-0.046288926	0.010103711	-0.1898761	3.836895	9.022891	Sitting_Type
12:17:09.960	-0.045491222	3.677606	8.79896	-0.012685227	-0.046288926	0.010103711	-0.1898761	3.836895	9.022891	Sitting_Type
12:17:09.983	-0.045491222	3.677606	8.79896	-0.012685227	-0.046288926	0.010103711	-0.1898761	3.836895	9.022891	Sitting_Type
12:17:10.005	-0.045491222	3.677606	8.79896	-0.012685227	-0.046288926	0.010103711	-0.1898761	3.836895	9.022891	Sitting_Type
12:17:10.027	-0.045491222	3.677606	8.79896	-0.012685227	-0.046288926	0.010103711	-0.1898761	3.836895	9.022891	Sitting_Type
12:17:10.050	-0.045491222	3.677606	8.79896	-0.012685227	-0.046288926	0.010103711	-0.1898761	3.836895	9.022891	Sitting_Type
12:17:10.073	-0.045491222	3.677606	8.79896	-0.012685227	-0.046288926	0.010103711	-0.1898761	3.836895	9.022891	Sitting_Type
12:17:10.096	-0.045491222	3.677606	8.79896	-0.012685227	-0.046288926	0.010103711	-0.1898761	3.836895	9.022891	Sitting_Type
12:17:10.119	-0.27294734	3.7087317	8.499676	-0.03040032	0.08016018	-0.010054842	-0.28812328	3.838579	9.019571	Sitting_Type
12:17:10.142	-0.27294734	3.7087317	8.499676	-0.03040032	0.08016018	-0.010054842	-0.28812328	3.838579	9.019571	Sitting_Type
12:17:10.165	-0.27294734	3.7087317	8.499676	-0.03040032	0.08016018	-0.010054842	-0.28812328	3.838579	9.019571	Sitting_Type
12:17:10.187	-0.27294734	3.7087317	8.499676	-0.03040032	0.08016018	-0.010054842	-0.28812328	3.838579	9.019571	Sitting_Type
12:17:10.211	-0.27294734	3.7087317	8.499676	-0.03040032	0.08016018	-0.010054842	-0.28812328	3.838579	9.019571	Sitting_Type
12:17:10.234	-0.27294734	3.7087317	8.499676	-0.03040032	0.08016018	-0.010054842	-0.28812328	3.838579	9.019571	Sitting_Type
12:17:10.257	-0.27294734	3.7087317	8.499676	-0.03040032	0.08016018	-0.010054842	-0.28812328	3.838579	9.019571	Sitting_Type
12:17:10.280	-0.27294734	3.7087317	8.499676	-0.03040032	0.08016018	-0.010054842	-0.28812328	3.838579	9.019571	Sitting_Type
12:17:10.306	-0.41420954	3.7661943	8.554744	0.011749382	0.0428974	-0.013720034	-0.32162997	3.8233461	9.024906	Sitting_Type
12:17:10.330	-0.41420954	3.7661943	8.554744	0.011749382	0.0428974	-0.013720034	-0.32162997	3.8233461	9.024906	Sitting_Type
12:17:10.354	-0.41420954	3.7661943	8.554744	0.011749382	0.0428974	-0.013720034	-0.32162997	3.8233461	9.024906	Sitting_Type
12:17:10.377	-0.41420954	3.7661943	8.554744	0.011749382	0.0428974	-0.013720034	-0.32162997	3.8233461	9.024906	Sitting_Type
12:17:10.400	-0.41420954	3.7661943	8.554744	0.011749382	0.0428974	-0.013720034	-0.32162997	3.8233461	9.024906	Sitting_Type
12:17:10.423	-0.41420954	3.7661943	8.554744	0.011749382	0.0428974	-0.013720034	-0.32162997	3.8233461	9.024906	Sitting_Type
12:17:10.445	-0.41420954	3.7661943	8.554744	0.011749382	0.0428974	-0.013720034	-0.32162997	3.8233461	9.024906	Sitting_Type
12:17:10.468	-0.6847626	3.8883023	8.38475	0.2224979	0.24203947	-0.06991964	-0.47221726	3.8992257	8.985735	Sitting_Type
12:17:10.491	-0.6847626	3.8883023	8.38475	0.2224979	0.24203947	-0.06991964	-0.47221726	3.8992257	8.985735	Sitting_Type
12:17:10.514	-0.6847626	3.8883023	8.38475	0.2224979	0.24203947	-0.06991964	-0.47221726	3.8992257	8.985735	Sitting_Type
12:17:10.537	-0.6847626	3.8883023	8.38475	0.2224979	0.24203947	-0.06991964	-0.47221726	3.8992257	8.985735	Sitting_Type
12:17:10.561	-0.6847626	3.8883023	8.38475	0.2224979	0.24203947	-0.06991964	-0.47221726	3.8992257	8.985735	Sitting_Type
12:17:10.584	-0.6847626	3.8883023	8.38475	0.2224979	0.24203947	-0.06991964	-0.47221726	3.8992257	8.985735	Sitting_Type
12:17:10.607	-0.6847626	3.8883023	8.38475	0.2224979	0.24203947	-0.06991964	-0.47221726	3.8992257	8.985735	Sitting_Type
12:17:10.628	-0.6847626	3.8883023	8.38475	0.2224979	0.24203947	-0.06991964	-0.47221726	3.8992257	8.985735	Sitting_Type
12:17:10.648	-0.8140534	4.113364	8.616995	-0.12019751	-0.08049738	0.013158037	-0.7949086	3.9691107	8.932224	Sitting_Type
12:17:10.676	-0.8140534	4.113364	8.616995	-0.12019751	-0.08049738	0.013158037	-0.7949086	3.9691107	8.932224	Sitting_Type
12:17:10.714	-0.8140534	4.113364	8.616995	-0.12019751	-0.08049738	0.013158037	-0.7949086	3.9691107	8.932224	Sitting_Type
12:17:10.737	-0.8140534	4.113364	8.616995	-0.12019751	-0.08049738	0.013158037	-0.7949086	3.9691107	8.932224	Sitting_Type
12:17:10.759	-0.8140534	4.113364	8.616995	-0.12019751	-0.08049738	0.013158037	-0.7949086	3.9691107	8.932224	Sitting_Type
12:17:10.780	-0.8140534	4.113364	8.616995	-0.12019751	-0.08049738	0.013158037	-0.7949086	3.9691107	8.932224	Sitting_Type
12:17:10.802	-0.8140534	4.113364	8.616995	-0.12019751	-0.08049738	0.013158037	-0.7949086	3.9691107	8.932224	Sitting_Type
12:17:10.824	-0.5794145	3.8452053	8.178843	0.08383148	-0.067669205	-0.0021135937	-0.630693	3.9294112	8.96283	Sitting_Type
12:17:10.845	-0.5794145	3.8452053	8.178843	0.08383148	-0.067669205	-0.0021135937	-0.630693	3.9294112	8.96283	Sitting_Type
12:17:10.867	-0.5794145	3.8452053	8.178843	0.08383148	-0.067669205	-0.0021135937	-0.630693	3.9294112	8.96283	Sitting_Type
12:17:10.890	-0.5794145	3.8452053	8.178843	0.08383148	-0.067669205	-0.0021135937	-0.630693	3.9294112	8.96283	Sitting_Type
12:17:10.914	-0.5794145	3.8452053	8.178843	0.08383148	-0.067669205	-0.0021135937	-0.630693	3.9294112	8.96283	Sitting_Type
12:17:10.939	-0.5794145	3.8452053	8.178843	0.08383148	-0.067669205	-0.0021135937	-0.630693	3.9294112	8.96283	Sitting_Type
12:17:10.962	-0.5794145	3.8452053	8.178843	0.08383148	-0.067669205	-0.0021135937	-0.630693	3.9294112	8.96283	Sitting_Type
12:17:10.985	-0.5794145	3.8452053	8.178843	0.08383148	-0.067669205	-0.0021135937	-0.630693	3.9294112	8.96283	Sitting_Type
12:17:11.009	-0.4070267	3.6919718	8.703189	0.05084476	-0.09882333	0.024153613	-0.53044486	3.853728	9.002099	Sitting_Type
12:17:11.033	-0.4070267	3.6919718	8.703189	0.05084476	-0.09882333	0.024153613	-0.53044486	3.853728	9.002099	Sitting_Type
12:17:11.056	-0.4070267	3.6919718	8.703189	0.05084476	-0.09882333	0.024153613	-0.53044486	3.853728	9.002099	Sitting_Type
12:17:11.079	-0.4070267	3.6919718	8.703189	0.05084476	-0.09882333	0.024153613	-0.53044486	3.853728	9.002099	Sitting_Type
12:17:11.102	-0.4070267	3.6919718	8.703189	0.05084476	-0.09882333	0.024153613	-0.53044486	3.853728	9.002099	Sitting_Type
12:17:11.125	-0.4070267	3.6919718	8.703189	0.05084476	-0.09882333	0.024153613	-0.53044486	3.853728	9.002099	Sitting_Type
12:17:11.148	-0.4070267	3.6919718	8.703189	0.05084476	-0.09882333	0.024153613	-0.53044486	3.853728	9.002099	Sitting_Type
12:17:11.171	-0.4070267	3.6919718	8.703189	0.05084476	-0.09882333	0.024153613	-0.53044486	3.853728	9.002099	Sitting_Type
12:17:11.194	-0.16041641	3.9864676	8.296163	0.20417194	-0.1153167	0.023542747	-0.36370867	4.0178733	8.938387	Sitting_Type
12:17:11.223	-0.16041641	3.9864676	8.296163	0.20417194	-0.1153167	0.023542747	-0.36370867	4.0178733	8.938387	Sitting_Type
12:17:11.246	-0.16041641	3.9864676	8.296163	0.20417194	-0.1153167	0.023542747	-0.36370867	4.0178733	8.938387	Sitting_Type
12:17:11.268	-0.16041641	3.9864676	8.296163	0.20417194	-0.1153167	0.023542747	-0.36370867	4.0178733	8.938387	Sitting_Type
12:17:11.291	-0.16041641	3.9864676	8.296163	0.20417194	-0.1153167	0.023542747	-0.36370867	4.0178733	8.938387	Sitting_Type
12:17:11.313	-0.16041641	3.9864676	8.296163	0.20417194	-0.1153167	0.023542747	-0.36370867	4.0178733	8.938387	Sitting_Type
12:17:11.336	-0.16041641	3.9864676	8.296163	0.20417194	-0.1153167	0.023542747	-0.36370867	4.0178733	8.938387	Sitting_Type
12:17:11.359	-0.16041641	3.9864676	8.296163	0.20417194	-0.1153167	0.023542747	-0.36370867	4.0178733	8.938387	Sitting_Type
12:17:11.383	-0.45970076	4.166038	8.662486	0.06672726	0.090544894	-0.011887438	-0.43588045	4.2147655	8.843988	Sitting_Type
12:17:11.405	-0.45970076	4.166038	8.662486	0.06672726	0.090544894	-0.011887438	-0.43588045	4.2147655	8.843988	Sitting_Type
12:17:11.428	-0.45970076	4.166038	8.662486	0.06672726	0.090544894	-0.011887438	-0.43588045	4.2147655	8.843988	Sitting_Type
12:17:11.451	-0.45970076	4.166038	8.662486	0.06672726	0.090544894	-0.011887438	-0.43588045	4.2147655	8.843988	Sitting_Type
12:17:11.474	-0.45970076	4.166038	8.662486	0.06672726	0.090544894	-0.011887438	-0.43588045	4.2147655	8.843988	Sitting_Type
12:17:11.497	-0.45970076	4.166038	8.662486	0.06672726	0.090544894	-0.011887438	-0.43588045	4.2147655	8.843988	Sitting_Type
12:17:11.520	-0.45970076	4.166038	8.662486	0.06672726	0.090544894	-0.011887438	-0.43588045	4.2147655	8.843988	Sitting_Type
12:17:11.543	-0.55786604	4.252232	8.360807	0.102157444	-0.0035283577	0.032705728	-0.55175596	4.305898	8.793472	Sitting_Type
12:17:11.566	-0.55786604	4.252232	8.360807	0.102157444	-0.0035283577	0.032705728	-0.55175596	4.305898	8.793472	Sitting_Type
12:17:11.589	-0.55786604	4.252232	8.360807	0.102157444	-0.0035283577	0.032705728	-0.55175596	4.305898	8.793472	Sitting_Type
12:17:11.611	-0.55786604	4.252232	8.360807	0.102157444	-0.0035283577	0.032705728	-0.55175596	4.305898	8.793472	Sitting_Type
12:17:11.638	-0.55786604	4.252232	8.360807	0.102157444	-0.0035283577	0.032705728	-0.55175596	4.305898	8.793472	Sitting_Type
12:17:11.661	-0.55786604	4.252232	8.360807	0.102157444	-0.0035283577	0.032705728	-0.55175596	4.305898	8.793472	Sitting_Type
12:17:11.684	-0.55786604	4.252232	8.360807	0.102157444	-0.0035283577	0.032705728	-0.55175596	4.305898	8.793472	Sitting_Type
12:17:11.725	-0.6464542	4.228289	8.444607	0.028242745	0.05939076	0.0064385193	-0.59659314	4.346718	8.7704315	Sitting_Type
12:17:11.751	-0.6464542	4.228289	8.444607	0.028242745	0.05939076	0.0064385193	-0.59659314	4.346718	8.7704315	Sitting_Type
12:17:11.779	-0.6464542	4.228289	8.444607	0.028242745	0.05939076	0.0064385193	-0.59659314	4.346718	8.7704315	Sitting_Type
12:17:11.825	-0.6464542	4.228289	8.444607	0.028242745	0.05939076	0.0064385193	-0.59659314	4.346718	8.7704315	Sitting_Type
12:17:11.846	-0.6464542	4.228289	8.444607	0.028242745	0.05939076	0.0064385193	-0.59659314	4.346718	8.7704315	Sitting_Type
12:17:11.867	-0.6464542	4.228289	8.444607	0.028242745	0.05939076	0.0064385193	-0.59659314	4.346718	8.7704315	Sitting_Type
12:17:11.889	-0.6464542	4.228289	8.444607	0.028242745	0.05939076	0.0064385193	-0.59659314	4.346718	8.7704315	Sitting_Type
12:17:11.912	-0.7948992	3.9888618	8.822903	-0.035287242	-0.14036217	-0.011887438	-0.64021397	4.2116246	8.833047	Sitting_Type
12:17:11.933	-0.7948992	3.9888618	8.822903	-0.035287242	-0.14036217	-0.011887438	-0.64021397	4.2116246	8.833047	Sitting_Type
12:17:11.955	-0.7948992	3.9888618	8.822903	-0.035287242	-0.14036217	-0.011887438	-0.64021397	4.2116246	8.833047	Sitting_Type
12:17:11.976	-0.7948992	3.9888618	8.822903	-0.035287242	-0.14036217	-0.011887438	-0.64021397	4.2116246	8.833047	Sitting_Type
12:17:11.998	-0.7948992	3.9888618	8.822903	-0.035287242	-0.14036217	-0.011887438	-0.64021397	4.2116246	8.833047	Sitting_Type
12:17:12.020	-0.7948992	3.9888618	8.822903	-0.035287242	-0.14036217	-0.011887438	-0.64021397	4.2116246	8.833047	Sitting_Type
12:17:12.042	-0.7948992	3.9888618	8.822903	-0.035287242	-0.14036217	-0.011887438	-0.64021397	4.2116246	8.833047	Sitting_Type
12:17:12.065	-0.7948992	3.9888618	8.822903	-0.035287242	-0.14036217	-0.011887438	-0.64021397	4.2116246	8.833047	Sitting_Type
12:17:12.088	-0.6249057	3.7230973	8.700794	-0.2362619	0.07832758	0.0437013	-0.6174412	3.9840636	8.939596	Sitting_Type
12:17:12.112	-0.6249057	3.7230973	8.700794	-0.2362619	0.07832758	0.0437013	-0.6174412	3.9840636	8.939596	Sitting_Type
12:17:12.136	-0.6249057	3.7230973	8.700794	-0.2362619	0.07832758	0.0437013	-0.6174412	3.9840636	8.939596	Sitting_Type
12:17:12.162	-0.6249057	3.7230973	8.700794	-0.2362619	0.07832758	0.0437013	-0.6174412	3.9840636	8.939596	Sitting_Type
12:17:12.185	-0.6249057	3.7230973	8.700794	-0.2362619	0.07832758	0.0437013	-0.6174412	3.9840636	8.939596	Sitting_Type
12:17:12.212	-0.6249057	3.7230973	8.700794	-0.2362619	0.07832758	0.0437013	-0.6174412	3.9840636	8.939596	Sitting_Type
12:17:12.239	-0.6249057	3.7230973	8.700794	-0.2362619	0.07832758	0.0437013	-0.6174412	3.9840636	8.939596	Sitting_Type
12:17:12.260	-0.5889916	3.459727	8.566715	0.03740572	-0.107986316	0.058972932	-0.65824485	3.6662557	9.071694	Sitting_Type
12:17:12.283	-0.5889916	3.459727	8.566715	0.03740572	-0.107986316	0.058972932	-0.65824485	3.6662557	9.071694	Sitting_Type
12:17:12.307	-0.5889916	3.459727	8.566715	0.03740572	-0.107986316	0.058972932	-0.65824485	3.6662557	9.071694	Sitting_Type
12:17:12.331	-0.5889916	3.459727	8.566715	0.03740572	-0.107986316	0.058972932	-0.65824485	3.6662557	9.071694	Sitting_Type
12:17:12.354	-0.5889916	3.459727	8.566715	0.03740572	-0.107986316	0.058972932	-0.65824485	3.6662557	9.071694	Sitting_Type
12:17:12.376	-0.5889916	3.459727	8.566715	0.03740572	-0.107986316	0.058972932	-0.65824485	3.6662557	9.071694	Sitting_Type
12:17:12.399	-0.5889916	3.459727	8.566715	0.03740572	-0.107986316	0.058972932	-0.65824485	3.6662557	9.071694	Sitting_Type
12:17:12.420	-0.5889916	3.459727	8.566715	0.03740572	-0.107986316	0.058972932	-0.65824485	3.6662557	9.071694	Sitting_Type
12:17:12.444	-0.23224466	3.5842295	8.219545	0.20172846	0.18645073	-0.25928786	-0.67146325	3.5905933	9.100943	Sitting_Type
12:17:12.467	-0.23224466	3.5842295	8.219545	0.20172846	0.18645073	-0.25928786	-0.67146325	3.5905933	9.100943	Sitting_Type
12:17:12.489	-0.23224466	3.5842295	8.219545	0.20172846	0.18645073	-0.25928786	-0.67146325	3.5905933	9.100943	Sitting_Type
12:17:12.512	-0.23224466	3.5842295	8.219545	0.20172846	0.18645073	-0.25928786	-0.67146325	3.5905933	9.100943	Sitting_Type
12:17:12.535	-0.23224466	3.5842295	8.219545	0.20172846	0.18645073	-0.25928786	-0.67146325	3.5905933	9.100943	Sitting_Type
12:17:12.558	-0.23224466	3.5842295	8.219545	0.20172846	0.18645073	-0.25928786	-0.67146325	3.5905933	9.100943	Sitting_Type
12:17:12.581	-0.23224466	3.5842295	8.219545	0.20172846	0.18645073	-0.25928786	-0.67146325	3.5905933	9.100943	Sitting_Type
12:17:12.604	-0.23224466	3.5842295	8.219545	0.20172846	0.18645073	-0.25928786	-0.67146325	3.5905933	9.100943	Sitting_Type
12:17:12.625	0.17478207	3.5650752	7.7694216	0.22799568	-0.44701654	0.5268957	-0.23109001	3.8289182	9.025317	Sitting_Type
12:17:12.647	0.17478207	3.5650752	7.7694216	0.22799568	-0.44701654	0.5268957	-0.23109001	3.8289182	9.025317	Sitting_Type
12:17:12.670	0.17478207	3.5650752	7.7694216	0.22799568	-0.44701654	0.5268957	-0.23109001	3.8289182	9.025317	Sitting_Type
12:17:12.692	0.17478207	3.5650752	7.7694216	0.22799568	-0.44701654	0.5268957	-0.23109001	3.8289182	9.025317	Sitting_Type
12:17:12.715	0.17478207	3.5650752	7.7694216	0.22799568	-0.44701654	0.5268957	-0.23109001	3.8289182	9.025317	Sitting_Type
12:17:12.737	0.17478207	3.5650752	7.7694216	0.22799568	-0.44701654	0.5268957	-0.23109001	3.8289182	9.025317	Sitting_Type
12:17:12.759	0.17478207	3.5650752	7.7694216	0.22799568	-0.44701654	0.5268957	-0.23109001	3.8289182	9.025317	Sitting_Type
12:17:12.782	0.17478207	3.5650752	7.7694216	0.22799568	-0.44701654	0.5268957	-0.23109001	3.8289182	9.025317	Sitting_Type
12:17:12.805	0.011971374	3.7494342	8.511647	0.21272404	-0.032239024	-0.04670676	-0.11864728	3.7988365	9.040195	Sitting_Type
12:17:12.829	0.011971374	3.7494342	8.511647	0.21272404	-0.032239024	-0.04670676	-0.11864728	3.7988365	9.040195	Sitting_Type
12:17:12.852	0.011971374	3.7494342	8.511647	0.21272404	-0.032239024	-0.04670676	-0.11864728	3.7988365	9.040195	Sitting_Type
12:17:12.875	0.011971374	3.7494342	8.511647	0.21272404	-0.032239024	-0.04670676	-0.11864728	3.7988365	9.040195	Sitting_Type
12:17:12.896	0.011971374	3.7494342	8.511647	0.21272404	-0.032239024	-0.04670676	-0.11864728	3.7988365	9.040195	Sitting_Type
12:17:12.920	0.011971374	3.7494342	8.511647	0.21272404	-0.032239024	-0.04670676	-0.11864728	3.7988365	9.040195	Sitting_Type
12:17:12.942	0.011971374	3.7494342	8.511647	0.21272404	-0.032239024	-0.04670676	-0.11864728	3.7988365	9.040195	Sitting_Type
12:17:12.963	0.011971374	3.7494342	8.511647	0.21272404	-0.032239024	-0.04670676	-0.11864728	3.7988365	9.040195	Sitting_Type
12:17:12.984	-0.31604427	3.849994	8.806143	-0.06033272	-0.09149295	0.053475145	-0.38110492	3.8175502	9.025044	Sitting_Type
12:17:13.005	-0.31604427	3.849994	8.806143	-0.06033272	-0.09149295	0.053475145	-0.38110492	3.8175502	9.025044	Sitting_Type
12:17:13.028	-0.31604427	3.849994	8.806143	-0.06033272	-0.09149295	0.053475145	-0.38110492	3.8175502	9.025044	Sitting_Type
12:17:13.050	-0.31604427	3.849994	8.806143	-0.06033272	-0.09149295	0.053475145	-0.38110492	3.8175502	9.025044	Sitting_Type
12:17:13.072	-0.31604427	3.849994	8.806143	-0.06033272	-0.09149295	0.053475145	-0.38110492	3.8175502	9.025044	Sitting_Type
12:17:13.095	-0.31604427	3.849994	8.806143	-0.06033272	-0.09149295	0.053475145	-0.38110492	3.8175502	9.025044	Sitting_Type
12:17:13.118	-0.31604427	3.849994	8.806143	-0.06033272	-0.09149295	0.053475145	-0.38110492	3.8175502	9.025044	Sitting_Type
12:17:13.142	-0.31604427	3.849994	8.806143	-0.06033272	-0.09149295	0.053475145	-0.38110492	3.8175502	9.025044	Sitting_Type
12:17:13.166	-0.49800915	3.45015	8.851634	-0.062165312	0.00319116	0.010714577	-0.36955258	3.756983	9.050905	Sitting_Type
12:17:13.187	-0.49800915	3.45015	8.851634	-0.062165312	0.00319116	0.010714577	-0.36955258	3.756983	9.050905	Sitting_Type
12:17:13.208	-0.49800915	3.45015	8.851634	-0.062165312	0.00319116	0.010714577	-0.36955258	3.756983	9.050905	Sitting_Type
12:17:13.228	-0.49800915	3.45015	8.851634	-0.062165312	0.00319116	0.010714577	-0.36955258	3.756983	9.050905	Sitting_Type
12:17:13.252	-0.49800915	3.45015	8.851634	-0.062165312	0.00319116	0.010714577	-0.36955258	3.756983	9.050905	Sitting_Type
12:17:13.273	-0.49800915	3.45015	8.851634	-0.062165312	0.00319116	0.010714577	-0.36955258	3.756983	9.050905	Sitting_Type
12:17:13.294	-0.49800915	3.45015	8.851634	-0.062165312	0.00319116	0.010714577	-0.36955258	3.756983	9.050905	Sitting_Type
12:17:13.315	-0.49800915	3.45015	8.851634	-0.062165312	0.00319116	0.010714577	-0.36955258	3.756983	9.050905	Sitting_Type
12:17:13.336	-0.49800915	3.45015	8.851634	-0.062165312	0.00319116	0.010714577	-0.36955258	3.756983	9.050905	Sitting_Type
12:17:13.356	0.0023942748	3.8859081	9.320911	0.012360248	-0.06522574	-0.15055385	-0.04745631	3.8837628	9.004693	Sitting_Type
12:17:13.379	0.0023942748	3.8859081	9.320911	0.012360248	-0.06522574	-0.15055385	-0.04745631	3.8837628	9.004693	Sitting_Type
12:17:13.400	0.0023942748	3.8859081	9.320911	0.012360248	-0.06522574	-0.15055385	-0.04745631	3.8837628	9.004693	Sitting_Type
12:17:13.420	0.0023942748	3.8859081	9.320911	0.012360248	-0.06522574	-0.15055385	-0.04745631	3.8837628	9.004693	Sitting_Type
12:17:13.443	0.0023942748	3.8859081	9.320911	0.012360248	-0.06522574	-0.15055385	-0.04745631	3.8837628	9.004693	Sitting_Type
12:17:13.466	0.0023942748	3.8859081	9.320911	0.012360248	-0.06522574	-0.15055385	-0.04745631	3.8837628	9.004693	Sitting_Type
12:17:13.488	0.0023942748	3.8859081	9.320911	0.012360248	-0.06522574	-0.15055385	-0.04745631	3.8837628	9.004693	Sitting_Type
12:17:13.509	0.0023942748	3.8859081	9.320911	0.012360248	-0.06522574	-0.15055385	-0.04745631	3.8837628	9.004693	Sitting_Type
12:17:13.531	-0.05985687	3.4453614	8.743892	-0.10736934	0.060612492	0.014990633	-0.084599465	3.9166732	8.990155	Sitting_Type
12:17:13.552	-0.05985687	3.4453614	8.743892	-0.10736934	0.060612492	0.014990633	-0.084599465	3.9166732	8.990155	Sitting_Type
12:17:13.579	-0.05985687	3.4453614	8.743892	-0.10736934	0.060612492	0.014990633	-0.084599465	3.9166732	8.990155	Sitting_Type
12:17:13.600	-0.05985687	3.4453614	8.743892	-0.10736934	0.060612492	0.014990633	-0.084599465	3.9166732	8.990155	Sitting_Type
12:17:13.622	-0.05985687	3.4453614	8.743892	-0.10736934	0.060612492	0.014990633	-0.084599465	3.9166732	8.990155	Sitting_Type
12:17:13.642	-0.05985687	3.4453614	8.743892	-0.10736934	0.060612492	0.014990633	-0.084599465	3.9166732	8.990155	Sitting_Type
12:17:13.663	-0.05985687	3.4453614	8.743892	-0.10736934	0.060612492	0.014990633	-0.084599465	3.9166732	8.990155	Sitting_Type
12:17:13.686	-0.05985687	3.4453614	8.743892	-0.10736934	0.060612492	0.014990633	-0.084599465	3.9166732	8.990155	Sitting_Type
12:17:13.709	-0.28731298	3.6512692	8.480521	0.053899083	0.12597507	-0.03082426	-0.16741101	3.7580671	9.056449	Sitting_Type
12:17:13.732	-0.28731298	3.6512692	8.480521	0.053899083	0.12597507	-0.03082426	-0.16741101	3.7580671	9.056449	Sitting_Type
12:17:13.753	-0.28731298	3.6512692	8.480521	0.053899083	0.12597507	-0.03082426	-0.16741101	3.7580671	9.056449	Sitting_Type
12:17:13.775	-0.28731298	3.6512692	8.480521	0.053899083	0.12597507	-0.03082426	-0.16741101	3.7580671	9.056449	Sitting_Type
12:17:13.796	-0.28731298	3.6512692	8.480521	0.053899083	0.12597507	-0.03082426	-0.16741101	3.7580671	9.056449	Sitting_Type
12:17:13.818	-0.28731298	3.6512692	8.480521	0.053899083	0.12597507	-0.03082426	-0.16741101	3.7580671	9.056449	Sitting_Type
12:17:13.841	-0.28731298	3.6512692	8.480521	0.053899083	0.12597507	-0.03082426	-0.16741101	3.7580671	9.056449	Sitting_Type
12:17:13.864	-0.28731298	3.6512692	8.480521	0.053899083	0.12597507	-0.03082426	-0.16741101	3.7580671	9.056449	Sitting_Type
12:17:13.885	-0.25858167	3.7925313	9.026416	0.06489466	0.130862	0.019877557	-0.24846856	3.755564	9.055627	Sitting_Type
12:17:13.909	-0.25858167	3.7925313	9.026416	0.06489466	0.130862	0.019877557	-0.24846856	3.755564	9.055627	Sitting_Type
12:17:13.932	-0.25858167	3.7925313	9.026416	0.06489466	0.130862	0.019877557	-0.24846856	3.755564	9.055627	Sitting_Type
12:17:13.953	-0.25858167	3.7925313	9.026416	0.06489466	0.130862	0.019877557	-0.24846856	3.755564	9.055627	Sitting_Type
12:17:13.974	-0.25858167	3.7925313	9.026416	0.06489466	0.130862	0.019877557	-0.24846856	3.755564	9.055627	Sitting_Type
12:17:13.996	-0.25858167	3.7925313	9.026416	0.06489466	0.130862	0.019877557	-0.24846856	3.755564	9.055627	Sitting_Type
12:17:14.018	-0.25858167	3.7925313	9.026416	0.06489466	0.130862	0.019877557	-0.24846856	3.755564	9.055627	Sitting_Type
12:17:14.039	-0.25858167	3.7925313	9.026416	0.06489466	0.130862	0.019877557	-0.24846856	3.755564	9.055627	Sitting_Type
12:17:14.060	-0.18196489	3.6440864	9.002473	0.041070916	0.017851926	0.0046059242	-0.25523615	3.8257086	9.026028	Sitting_Type
12:17:14.083	-0.18196489	3.6440864	9.002473	0.041070916	0.017851926	0.0046059242	-0.25523615	3.8257086	9.026028	Sitting_Type
12:17:14.104	-0.18196489	3.6440864	9.002473	0.041070916	0.017851926	0.0046059242	-0.25523615	3.8257086	9.026028	Sitting_Type
12:17:14.125	-0.18196489	3.6440864	9.002473	0.041070916	0.017851926	0.0046059242	-0.25523615	3.8257086	9.026028	Sitting_Type
12:17:14.146	-0.18196489	3.6440864	9.002473	0.041070916	0.017851926	0.0046059242	-0.25523615	3.8257086	9.026028	Sitting_Type
12:17:14.166	-0.18196489	3.6440864	9.002473	0.041070916	0.017851926	0.0046059242	-0.25523615	3.8257086	9.026028	Sitting_Type
12:17:14.187	-0.18196489	3.6440864	9.002473	0.041070916	0.017851926	0.0046059242	-0.25523615	3.8257086	9.026028	Sitting_Type
12:17:14.208	-0.18196489	3.6440864	9.002473	0.041070916	0.017851926	0.0046059242	-0.25523615	3.8257086	9.026028	Sitting_Type
12:17:14.232	-0.18196489	3.6440864	9.002473	0.041070916	0.017851926	0.0046059242	-0.25523615	3.8257086	9.026028	Sitting_Type
12:17:14.255	-0.34477556	3.8212626	8.921068	0.1186508	0.093599215	-0.035100315	-0.32738575	3.829386	9.022139	Sitting_Type
12:17:14.278	-0.34477556	3.8212626	8.921068	0.1186508	0.093599215	-0.035100315	-0.32738575	3.829386	9.022139	Sitting_Type
12:17:14.301	-0.34477556	3.8212626	8.921068	0.1186508	0.093599215	-0.035100315	-0.32738575	3.829386	9.022139	Sitting_Type
12:17:14.324	-0.34477556	3.8212626	8.921068	0.1186508	0.093599215	-0.035100315	-0.32738575	3.829386	9.022139	Sitting_Type
12:17:14.348	-0.34477556	3.8212626	8.921068	0.1186508	0.093599215	-0.035100315	-0.32738575	3.829386	9.022139	Sitting_Type
12:17:14.370	-0.34477556	3.8212626	8.921068	0.1186508	0.093599215	-0.035100315	-0.32738575	3.829386	9.022139	Sitting_Type
12:17:14.392	-0.34477556	3.8212626	8.921068	0.1186508	0.093599215	-0.035100315	-0.32738575	3.829386	9.022139	Sitting_Type
12:17:14.413	-0.34477556	3.8212626	8.921068	0.1186508	0.093599215	-0.035100315	-0.32738575	3.829386	9.022139	Sitting_Type
12:17:14.434	-0.5027977	3.8092911	9.335278	0.028853608	0.07527326	0.01926669	-0.32971945	3.8634226	9.007531	Sitting_Type
12:17:14.455	-0.5027977	3.8092911	9.335278	0.028853608	0.07527326	0.01926669	-0.32971945	3.8634226	9.007531	Sitting_Type
12:17:14.476	-0.5027977	3.8092911	9.335278	0.028853608	0.07527326	0.01926669	-0.32971945	3.8634226	9.007531	Sitting_Type
12:17:14.497	-0.5027977	3.8092911	9.335278	0.028853608	0.07527326	0.01926669	-0.32971945	3.8634226	9.007531	Sitting_Type
12:17:14.519	-0.5027977	3.8092911	9.335278	0.028853608	0.07527326	0.01926669	-0.32971945	3.8634226	9.007531	Sitting_Type
12:17:14.542	-0.5027977	3.8092911	9.335278	0.028853608	0.07527326	0.01926669	-0.32971945	3.8634226	9.007531	Sitting_Type
12:17:14.566	-0.5027977	3.8092911	9.335278	0.028853608	0.07527326	0.01926669	-0.32971945	3.8634226	9.007531	Sitting_Type
12:17:14.589	-0.5027977	3.8092911	9.335278	0.028853608	0.07527326	0.01926669	-0.32971945	3.8634226	9.007531	Sitting_Type
12:17:14.611	-0.27055305	3.7422516	8.523619	0.03923832	0.03006923	-0.0008918633	-0.28150356	3.901188	8.992879	Sitting_Type
12:17:14.633	-0.27055305	3.7422516	8.523619	0.03923832	0.03006923	-0.0008918633	-0.28150356	3.901188	8.992879	Sitting_Type
12:17:14.655	-0.27055305	3.7422516	8.523619	0.03923832	0.03006923	-0.0008918633	-0.28150356	3.901188	8.992879	Sitting_Type
12:17:14.676	-0.27055305	3.7422516	8.523619	0.03923832	0.03006923	-0.0008918633	-0.28150356	3.901188	8.992879	Sitting_Type
12:17:14.698	-0.27055305	3.7422516	8.523619	0.03923832	0.03006923	-0.0008918633	-0.28150356	3.901188	8.992879	Sitting_Type
12:17:14.720	-0.27055305	3.7422516	8.523619	0.03923832	0.03006923	-0.0008918633	-0.28150356	3.901188	8.992879	Sitting_Type
12:17:14.743	-0.27055305	3.7422516	8.523619	0.03923832	0.03006923	-0.0008918633	-0.28150356	3.901188	8.992879	Sitting_Type
12:17:14.766	-0.27055305	3.7422516	8.523619	0.03923832	0.03006923	-0.0008918633	-0.28150356	3.901188	8.992879	Sitting_Type
12:17:14.790	-0.23224466	3.7518287	8.705584	0.030686205	-0.042012867	0.0009407325	-0.28192866	3.9131892	8.987648	Sitting_Type
12:17:14.812	-0.23224466	3.7518287	8.705584	0.030686205	-0.042012867	0.0009407325	-0.28192866	3.9131892	8.987648	Sitting_Type
12:17:14.834	-0.23224466	3.7518287	8.705584	0.030686205	-0.042012867	0.0009407325	-0.28192866	3.9131892	8.987648	Sitting_Type
12:17:14.856	-0.23224466	3.7518287	8.705584	0.030686205	-0.042012867	0.0009407325	-0.28192866	3.9131892	8.987648	Sitting_Type
12:17:14.877	-0.23224466	3.7518287	8.705584	0.030686205	-0.042012867	0.0009407325	-0.28192866	3.9131892	8.987648	Sitting_Type
12:17:14.900	-0.23224466	3.7518287	8.705584	0.030686205	-0.042012867	0.0009407325	-0.28192866	3.9131892	8.987648	Sitting_Type
12:17:14.923	-0.23224466	3.7518287	8.705584	0.030686205	-0.042012867	0.0009407325	-0.28192866	3.9131892	8.987648	Sitting_Type
12:17:14.953	-0.23224466	3.7518287	8.705584	0.030686205	-0.042012867	0.0009407325	-0.28192866	3.9131892	8.987648	Sitting_Type
12:17:14.977	-0.21787901	4.02717	8.229122	-0.07682608	0.014186734	0.00766025	-0.34266165	4.070892	8.915198	Sitting_Type
12:17:15.000	-0.21787901	4.02717	8.229122	-0.07682608	0.014186734	0.00766025	-0.34266165	4.070892	8.915198	Sitting_Type
12:17:15.023	-0.21787901	4.02717	8.229122	-0.07682608	0.014186734	0.00766025	-0.34266165	4.070892	8.915198	Sitting_Type
12:17:15.046	-0.21787901	4.02717	8.229122	-0.07682608	0.014186734	0.00766025	-0.34266165	4.070892	8.915198	Sitting_Type
12:17:15.069	-0.21787901	4.02717	8.229122	-0.07682608	0.014186734	0.00766025	-0.34266165	4.070892	8.915198	Sitting_Type
12:17:15.092	-0.21787901	4.02717	8.229122	-0.07682608	0.014186734	0.00766025	-0.34266165	4.070892	8.915198	Sitting_Type
12:17:15.115	-0.21787901	4.02717	8.229122	-0.07682608	0.014186734	0.00766025	-0.34266165	4.070892	8.915198	Sitting_Type
12:17:15.138	-0.21787901	4.02717	8.229122	-0.07682608	0.014186734	0.00766025	-0.34266165	4.070892	8.915198	Sitting_Type
12:17:15.161	-0.44772938	3.938582	8.717555	0.019079765	0.0025802949	-0.016163494	-0.32678616	4.043982	8.928034	Sitting_Type
12:17:15.184	-0.44772938	3.938582	8.717555	0.019079765	0.0025802949	-0.016163494	-0.32678616	4.043982	8.928034	Sitting_Type
12:17:15.207	-0.44772938	3.938582	8.717555	0.019079765	0.0025802949	-0.016163494	-0.32678616	4.043982	8.928034	Sitting_Type
12:17:15.230	-0.44772938	3.938582	8.717555	0.019079765	0.0025802949	-0.016163494	-0.32678616	4.043982	8.928034	Sitting_Type
12:17:15.253	-0.44772938	3.938582	8.717555	0.019079765	0.0025802949	-0.016163494	-0.32678616	4.043982	8.928034	Sitting_Type
12:17:15.275	-0.44772938	3.938582	8.717555	0.019079765	0.0025802949	-0.016163494	-0.32678616	4.043982	8.928034	Sitting_Type
12:17:15.298	-0.44772938	3.938582	8.717555	0.019079765	0.0025802949	-0.016163494	-0.32678616	4.043982	8.928034	Sitting_Type
12:17:15.322	-0.44772938	3.938582	8.717555	0.019079765	0.0025802949	-0.016163494	-0.32678616	4.043982	8.928034	Sitting_Type
12:17:15.345	-0.44533512	4.1588554	8.600235	-0.0010787881	-0.08904949	-0.002724459	-0.20151114	4.1466594	8.884535	Sitting_Type
12:17:15.368	-0.44533512	4.1588554	8.600235	-0.0010787881	-0.08904949	-0.002724459	-0.20151114	4.1466594	8.884535	Sitting_Type
12:17:15.390	-0.44533512	4.1588554	8.600235	-0.0010787881	-0.08904949	-0.002724459	-0.20151114	4.1466594	8.884535	Sitting_Type
12:17:15.412	-0.44533512	4.1588554	8.600235	-0.0010787881	-0.08904949	-0.002724459	-0.20151114	4.1466594	8.884535	Sitting_Type
12:17:15.435	-0.44533512	4.1588554	8.600235	-0.0010787881	-0.08904949	-0.002724459	-0.20151114	4.1466594	8.884535	Sitting_Type
12:17:15.457	-0.44533512	4.1588554	8.600235	-0.0010787881	-0.08904949	-0.002724459	-0.20151114	4.1466594	8.884535	Sitting_Type
12:17:15.482	-0.44533512	4.1588554	8.600235	-0.0010787881	-0.08904949	-0.002724459	-0.20151114	4.1466594	8.884535	Sitting_Type
12:17:15.506	-0.090982445	3.7757714	8.130958	0.027021013	0.070386335	0.017434094	-0.12719007	4.0341578	8.937548	Sitting_Type
12:17:15.529	-0.090982445	3.7757714	8.130958	0.027021013	0.070386335	0.017434094	-0.12719007	4.0341578	8.937548	Sitting_Type
12:17:15.552	-0.090982445	3.7757714	8.130958	0.027021013	0.070386335	0.017434094	-0.12719007	4.0341578	8.937548	Sitting_Type
12:17:15.575	-0.090982445	3.7757714	8.130958	0.027021013	0.070386335	0.017434094	-0.12719007	4.0341578	8.937548	Sitting_Type
12:17:15.598	-0.090982445	3.7757714	8.130958	0.027021013	0.070386335	0.017434094	-0.12719007	4.0341578	8.937548	Sitting_Type
12:17:15.621	-0.090982445	3.7757714	8.130958	0.027021013	0.070386335	0.017434094	-0.12719007	4.0341578	8.937548	Sitting_Type
12:17:15.644	-0.090982445	3.7757714	8.130958	0.027021013	0.070386335	0.017434094	-0.12719007	4.0341578	8.937548	Sitting_Type
12:17:15.677	-0.090982445	3.7757714	8.130958	0.027021013	0.070386335	0.017434094	-0.12719007	4.0341578	8.937548	Sitting_Type
12:17:15.698	-0.3615355	3.8140798	9.158101	0.0624512	0.0013585642	-0.0039461893	-0.13154154	3.875272	9.007515	Sitting_Type
12:17:15.719	-0.3615355	3.8140798	9.158101	0.0624512	0.0013585642	-0.0039461893	-0.13154154	3.875272	9.007515	Sitting_Type
12:17:15.740	-0.3615355	3.8140798	9.158101	0.0624512	0.0013585642	-0.0039461893	-0.13154154	3.875272	9.007515	Sitting_Type
12:17:15.761	-0.3615355	3.8140798	9.158101	0.0624512	0.0013585642	-0.0039461893	-0.13154154	3.875272	9.007515	Sitting_Type
12:17:15.782	-0.3615355	3.8140798	9.158101	0.0624512	0.0013585642	-0.0039461893	-0.13154154	3.875272	9.007515	Sitting_Type
12:17:15.804	-0.3615355	3.8140798	9.158101	0.0624512	0.0013585642	-0.0039461893	-0.13154154	3.875272	9.007515	Sitting_Type
12:17:15.827	-0.3615355	3.8140798	9.158101	0.0624512	0.0013585642	-0.0039461893	-0.13154154	3.875272	9.007515	Sitting_Type
12:17:15.849	-0.3615355	3.8140798	9.158101	0.0624512	0.0013585642	-0.0039461893	-0.13154154	3.875272	9.007515	Sitting_Type
12:17:15.872	-0.37111259	3.6608462	9.433443	0.06367293	0.100929596	-0.044263296	-0.3046429	3.914046	8.986534	Sitting_Type
12:17:15.894	-0.37111259	3.6608462	9.433443	0.06367293	0.100929596	-0.044263296	-0.3046429	3.914046	8.986534	Sitting_Type
12:17:15.926	-0.37111259	3.6608462	9.433443	0.06367293	0.100929596	-0.044263296	-0.3046429	3.914046	8.986534	Sitting_Type
12:17:15.948	-0.37111259	3.6608462	9.433443	0.06367293	0.100929596	-0.044263296	-0.3046429	3.914046	8.986534	Sitting_Type
12:17:15.970	-0.37111259	3.6608462	9.433443	0.06367293	0.100929596	-0.044263296	-0.3046429	3.914046	8.986534	Sitting_Type
12:17:15.990	-0.37111259	3.6608462	9.433443	0.06367293	0.100929596	-0.044263296	-0.3046429	3.914046	8.986534	Sitting_Type
12:17:16.012	-0.37111259	3.6608462	9.433443	0.06367293	0.100929596	-0.044263296	-0.3046429	3.914046	8.986534	Sitting_Type
12:17:16.033	-0.37111259	3.6608462	9.433443	0.06367293	0.100929596	-0.044263296	-0.3046429	3.914046	8.986534	Sitting_Type
12:17:16.055	-0.17478207	3.9936504	8.317711	0.027021013	-0.0853843	0.012547173	-0.34398866	3.9980788	8.948038	Sitting_Type
12:17:16.090	-0.17478207	3.9936504	8.317711	0.027021013	-0.0853843	0.012547173	-0.34398866	3.9980788	8.948038	Sitting_Type
12:17:16.111	-0.17478207	3.9936504	8.317711	0.027021013	-0.0853843	0.012547173	-0.34398866	3.9980788	8.948038	Sitting_Type
12:17:16.134	-0.17478207	3.9936504	8.317711	0.027021013	-0.0853843	0.012547173	-0.34398866	3.9980788	8.948038	Sitting_Type
12:17:16.156	-0.17478207	3.9936504	8.317711	0.027021013	-0.0853843	0.012547173	-0.34398866	3.9980788	8.948038	Sitting_Type
12:17:16.181	-0.17478207	3.9936504	8.317711	0.027021013	-0.0853843	0.012547173	-0.34398866	3.9980788	8.948038	Sitting_Type
12:17:16.202	-0.17478207	3.9936504	8.317711	0.027021013	-0.0853843	0.012547173	-0.34398866	3.9980788	8.948038	Sitting_Type
12:17:16.222	-0.32083282	3.9002736	8.923462	0.00686246	0.017851926	0.051031683	-0.26978186	4.046263	8.928904	Sitting_Type
12:17:16.244	-0.32083282	3.9002736	8.923462	0.00686246	0.017851926	0.051031683	-0.26978186	4.046263	8.928904	Sitting_Type
12:17:16.273	-0.32083282	3.9002736	8.923462	0.00686246	0.017851926	0.051031683	-0.26978186	4.046263	8.928904	Sitting_Type
12:17:16.294	-0.32083282	3.9002736	8.923462	0.00686246	0.017851926	0.051031683	-0.26978186	4.046263	8.928904	Sitting_Type
12:17:16.318	-0.32083282	3.9002736	8.923462	0.00686246	0.017851926	0.051031683	-0.26978186	4.046263	8.928904	Sitting_Type
12:17:16.341	-0.32083282	3.9002736	8.923462	0.00686246	0.017851926	0.051031683	-0.26978186	4.046263	8.928904	Sitting_Type
12:17:16.364	-0.32083282	3.9002736	8.923462	0.00686246	0.017851926	0.051031683	-0.26978186	4.046263	8.928904	Sitting_Type
12:17:16.385	-0.32083282	3.9002736	8.923462	0.00686246	0.017851926	0.051031683	-0.26978186	4.046263	8.928904	Sitting_Type
12:17:16.406	-0.30646718	4.0319586	8.262642	-0.14707558	0.12841853	-0.008222247	-0.15196064	4.0932803	8.910237	Sitting_Type
12:17:16.427	-0.30646718	4.0319586	8.262642	-0.14707558	0.12841853	-0.008222247	-0.15196064	4.0932803	8.910237	Sitting_Type
12:17:16.458	-0.30646718	4.0319586	8.262642	-0.14707558	0.12841853	-0.008222247	-0.15196064	4.0932803	8.910237	Sitting_Type
12:17:16.479	-0.30646718	4.0319586	8.262642	-0.14707558	0.12841853	-0.008222247	-0.15196064	4.0932803	8.910237	Sitting_Type
12:17:16.500	-0.30646718	4.0319586	8.262642	-0.14707558	0.12841853	-0.008222247	-0.15196064	4.0932803	8.910237	Sitting_Type
12:17:16.523	-0.30646718	4.0319586	8.262642	-0.14707558	0.12841853	-0.008222247	-0.15196064	4.0932803	8.910237	Sitting_Type
12:17:16.545	-0.30646718	4.0319586	8.262642	-0.14707558	0.12841853	-0.008222247	-0.15196064	4.0932803	8.910237	Sitting_Type
12:17:16.567	-0.30646718	4.0319586	8.262642	-0.14707558	0.12841853	-0.008222247	-0.15196064	4.0932803	8.910237	Sitting_Type
12:17:16.589	-0.16759923	3.7494342	8.897125	-0.08904338	0.15224227	0.035149187	-0.27037147	3.9168594	8.986405	Sitting_Type
12:17:16.611	-0.16759923	3.7494342	8.897125	-0.08904338	0.15224227	0.035149187	-0.27037147	3.9168594	8.986405	Sitting_Type
12:17:16.632	-0.16759923	3.7494342	8.897125	-0.08904338	0.15224227	0.035149187	-0.27037147	3.9168594	8.986405	Sitting_Type
12:17:16.661	-0.16759923	3.7494342	8.897125	-0.08904338	0.15224227	0.035149187	-0.27037147	3.9168594	8.986405	Sitting_Type
12:17:16.682	-0.16759923	3.7494342	8.897125	-0.08904338	0.15224227	0.035149187	-0.27037147	3.9168594	8.986405	Sitting_Type
12:17:16.705	-0.16759923	3.7494342	8.897125	-0.08904338	0.15224227	0.035149187	-0.27037147	3.9168594	8.986405	Sitting_Type
12:17:16.727	-0.16759923	3.7494342	8.897125	-0.08904338	0.15224227	0.035149187	-0.27037147	3.9168594	8.986405	Sitting_Type
12:17:16.749	-0.16759923	3.7494342	8.897125	-0.08904338	0.15224227	0.035149187	-0.27037147	3.9168594	8.986405	Sitting_Type
12:17:16.772	-0.2944958	3.9984388	8.621783	-0.0139069585	0.016019331	-0.014330898	-0.3442609	3.904792	8.989129	Sitting_Type
12:17:16.795	-0.2944958	3.9984388	8.621783	-0.0139069585	0.016019331	-0.014330898	-0.3442609	3.904792	8.989129	Sitting_Type
12:17:16.817	-0.2944958	3.9984388	8.621783	-0.0139069585	0.016019331	-0.014330898	-0.3442609	3.904792	8.989129	Sitting_Type
12:17:16.838	-0.2944958	3.9984388	8.621783	-0.0139069585	0.016019331	-0.014330898	-0.3442609	3.904792	8.989129	Sitting_Type
12:17:16.860	-0.2944958	3.9984388	8.621783	-0.0139069585	0.016019331	-0.014330898	-0.3442609	3.904792	8.989129	Sitting_Type
12:17:16.882	-0.2944958	3.9984388	8.621783	-0.0139069585	0.016019331	-0.014330898	-0.3442609	3.904792	8.989129	Sitting_Type
12:17:16.904	-0.2944958	3.9984388	8.621783	-0.0139069585	0.016019331	-0.014330898	-0.3442609	3.904792	8.989129	Sitting_Type
12:17:16.926	-0.2944958	3.9984388	8.621783	-0.0139069585	0.016019331	-0.014330898	-0.3442609	3.904792	8.989129	Sitting_Type
12:17:16.949	-0.8092649	3.4812756	9.261055	-0.5331424	0.19194852	-0.0057787853	-0.42617887	3.7013402	9.071318	Sitting_Type
12:17:16.973	-0.8092649	3.4812756	9.261055	-0.5331424	0.19194852	-0.0057787853	-0.42617887	3.7013402	9.071318	Sitting_Type
12:17:16.995	-0.8092649	3.4812756	9.261055	-0.5331424	0.19194852	-0.0057787853	-0.42617887	3.7013402	9.071318	Sitting_Type
12:17:17.017	-0.8092649	3.4812756	9.261055	-0.5331424	0.19194852	-0.0057787853	-0.42617887	3.7013402	9.071318	Sitting_Type
12:17:17.039	-0.8092649	3.4812756	9.261055	-0.5331424	0.19194852	-0.0057787853	-0.42617887	3.7013402	9.071318	Sitting_Type
12:17:17.062	-0.8092649	3.4812756	9.261055	-0.5331424	0.19194852	-0.0057787853	-0.42617887	3.7013402	9.071318	Sitting_Type
12:17:17.085	-0.8092649	3.4812756	9.261055	-0.5331424	0.19194852	-0.0057787853	-0.42617887	3.7013402	9.071318	Sitting_Type
12:17:17.108	-0.8092649	3.4812756	9.261055	-0.5331424	0.19194852	-0.0057787853	-0.42617887	3.7013402	9.071318	Sitting_Type
12:17:17.131	-0.30886146	3.2825508	9.744699	0.15224838	-0.31629136	0.10539869	-0.29002807	3.5313792	9.144157	Sitting_Type
12:17:17.163	-0.30886146	3.2825508	9.744699	0.15224838	-0.31629136	0.10539869	-0.29002807	3.5313792	9.144157	Sitting_Type
12:17:17.186	-0.30886146	3.2825508	9.744699	0.15224838	-0.31629136	0.10539869	-0.29002807	3.5313792	9.144157	Sitting_Type
12:17:17.209	-0.30886146	3.2825508	9.744699	0.15224838	-0.31629136	0.10539869	-0.29002807	3.5313792	9.144157	Sitting_Type
12:17:17.232	-0.30886146	3.2825508	9.744699	0.15224838	-0.31629136	0.10539869	-0.29002807	3.5313792	9.144157	Sitting_Type
12:17:17.255	-0.30886146	3.2825508	9.744699	0.15224838	-0.31629136	0.10539869	-0.29002807	3.5313792	9.144157	Sitting_Type
12:17:17.278	-0.30886146	3.2825508	9.744699	0.15224838	-0.31629136	0.10539869	-0.29002807	3.5313792	9.144157	Sitting_Type
12:17:17.301	-0.0670397	3.4525442	9.208381	0.021523226	0.5218157	-0.10901502	-0.19867943	3.7359037	9.064983	Sitting_Type
12:17:17.323	-0.0670397	3.4525442	9.208381	0.021523226	0.5218157	-0.10901502	-0.19867943	3.7359037	9.064983	Sitting_Type
12:17:17.345	-0.0670397	3.4525442	9.208381	0.021523226	0.5218157	-0.10901502	-0.19867943	3.7359037	9.064983	Sitting_Type
12:17:17.368	-0.0670397	3.4525442	9.208381	0.021523226	0.5218157	-0.10901502	-0.19867943	3.7359037	9.064983	Sitting_Type
12:17:17.391	-0.0670397	3.4525442	9.208381	0.021523226	0.5218157	-0.10901502	-0.19867943	3.7359037	9.064983	Sitting_Type
12:17:17.414	-0.0670397	3.4525442	9.208381	0.021523226	0.5218157	-0.10901502	-0.19867943	3.7359037	9.064983	Sitting_Type
12:17:17.437	-0.0670397	3.4525442	9.208381	0.021523226	0.5218157	-0.10901502	-0.19867943	3.7359037	9.064983	Sitting_Type
12:17:17.460	-0.0670397	3.4525442	9.208381	0.021523226	0.5218157	-0.10901502	-0.19867943	3.7359037	9.064983	Sitting_Type
12:17:17.483	-1.0702409	3.816474	8.7822	-0.08659992	0.3526061	-0.031435125	-0.74308825	3.8828645	8.974494	Sitting_Type
12:17:17.506	-1.0702409	3.816474	8.7822	-0.08659992	0.3526061	-0.031435125	-0.74308825	3.8828645	8.974494	Sitting_Type
12:17:17.528	-1.0702409	3.816474	8.7822	-0.08659992	0.3526061	-0.031435125	-0.74308825	3.8828645	8.974494	Sitting_Type
12:17:17.550	-1.0702409	3.816474	8.7822	-0.08659992	0.3526061	-0.031435125	-0.74308825	3.8828645	8.974494	Sitting_Type
12:17:17.571	-1.0702409	3.816474	8.7822	-0.08659992	0.3526061	-0.031435125	-0.74308825	3.8828645	8.974494	Sitting_Type
12:17:17.592	-1.0702409	3.816474	8.7822	-0.08659992	0.3526061	-0.031435125	-0.74308825	3.8828645	8.974494	Sitting_Type
12:17:17.614	-1.0702409	3.816474	8.7822	-0.08659992	0.3526061	-0.031435125	-0.74308825	3.8828645	8.974494	Sitting_Type
12:17:17.636	-1.0702409	3.816474	8.7822	-0.08659992	0.3526061	-0.031435125	-0.74308825	3.8828645	8.974494	Sitting_Type
12:17:17.657	-0.60335726	3.756617	7.963358	-0.08659992	0.3526061	-0.031435125	-0.74308825	3.8828645	8.974494	Sitting_Type
12:17:17.678	-0.60335726	3.756617	7.963358	-0.08843252	-0.30468494	-0.012498302	-0.6450534	3.8846781	8.981288	Sitting_Type
12:17:17.703	-0.60335726	3.756617	7.963358	-0.08843252	-0.30468494	-0.012498302	-0.6450534	3.8846781	8.981288	Sitting_Type
12:17:17.724	-0.60335726	3.756617	7.963358	-0.08843252	-0.30468494	-0.012498302	-0.6450534	3.8846781	8.981288	Sitting_Type
12:17:17.746	-0.60335726	3.756617	7.963358	-0.08843252	-0.30468494	-0.012498302	-0.6450534	3.8846781	8.981288	Sitting_Type
12:17:17.769	-0.60335726	3.756617	7.963358	-0.08843252	-0.30468494	-0.012498302	-0.6450534	3.8846781	8.981288	Sitting_Type
12:17:17.792	-0.60335726	3.756617	7.963358	-0.08843252	-0.30468494	-0.012498302	-0.6450534	3.8846781	8.981288	Sitting_Type
12:17:17.815	-0.60335726	3.756617	7.963358	-0.08843252	-0.30468494	-0.012498302	-0.6450534	3.8846781	8.981288	Sitting_Type
12:17:17.838	-0.60335726	3.756617	7.963358	-0.08843252	-0.30468494	-0.012498302	-0.6450534	3.8846781	8.981288	Sitting_Type
12:17:17.860	-0.03351985	3.1772027	8.700794	0.12659205	-0.099434204	0.042479567	-0.49660805	3.646228	9.090036	Sitting_Type
12:17:17.884	-0.03351985	3.1772027	8.700794	0.12659205	-0.099434204	0.042479567	-0.49660805	3.646228	9.090036	Sitting_Type
12:17:17.909	-0.03351985	3.1772027	8.700794	0.12659205	-0.099434204	0.042479567	-0.49660805	3.646228	9.090036	Sitting_Type
12:17:17.930	-0.03351985	3.1772027	8.700794	0.12659205	-0.099434204	0.042479567	-0.49660805	3.646228	9.090036	Sitting_Type
12:17:17.950	-0.03351985	3.1772027	8.700794	0.12659205	-0.099434204	0.042479567	-0.49660805	3.646228	9.090036	Sitting_Type
12:17:17.972	-0.03351985	3.1772027	8.700794	0.12659205	-0.099434204	0.042479567	-0.49660805	3.646228	9.090036	Sitting_Type
12:17:17.993	-0.03351985	3.1772027	8.700794	0.12659205	-0.099434204	0.042479567	-0.49660805	3.646228	9.090036	Sitting_Type
12:17:18.015	-0.03351985	3.1772027	8.700794	0.12659205	-0.099434204	0.042479567	-0.49660805	3.646228	9.090036	Sitting_Type
12:17:18.035	-0.22506183	3.8739367	8.760652	0.066116385	0.0038020252	-0.017385226	-0.1995473	3.8184056	9.030521	Sitting_Type
12:17:18.056	-0.22506183	3.8739367	8.760652	0.066116385	0.0038020252	-0.017385226	-0.1995473	3.8184056	9.030521	Sitting_Type
12:17:18.078	-0.22506183	3.8739367	8.760652	0.066116385	0.0038020252	-0.017385226	-0.1995473	3.8184056	9.030521	Sitting_Type
12:17:18.100	-0.22506183	3.8739367	8.760652	0.066116385	0.0038020252	-0.017385226	-0.1995473	3.8184056	9.030521	Sitting_Type
12:17:18.122	-0.22506183	3.8739367	8.760652	0.066116385	0.0038020252	-0.017385226	-0.1995473	3.8184056	9.030521	Sitting_Type
12:17:18.144	-0.22506183	3.8739367	8.760652	0.066116385	0.0038020252	-0.017385226	-0.1995473	3.8184056	9.030521	Sitting_Type
12:17:18.167	-0.22506183	3.8739367	8.760652	0.066116385	0.0038020252	-0.017385226	-0.1995473	3.8184056	9.030521	Sitting_Type
12:17:18.190	-0.22506183	3.8739367	8.760652	0.066116385	0.0038020252	-0.017385226	-0.1995473	3.8184056	9.030521	Sitting_Type
12:17:18.211	-0.10055954	3.8523881	8.394327	0.0111385165	0.025182309	-0.04609589	-0.14627822	3.8572707	9.015012	Sitting_Type
12:17:18.232	-0.10055954	3.8523881	8.394327	0.0111385165	0.025182309	-0.04609589	-0.14627822	3.8572707	9.015012	Sitting_Type
12:17:18.253	-0.10055954	3.8523881	8.394327	0.0111385165	0.025182309	-0.04609589	-0.14627822	3.8572707	9.015012	Sitting_Type
12:17:18.274	-0.10055954	3.8523881	8.394327	0.0111385165	0.025182309	-0.04609589	-0.14627822	3.8572707	9.015012	Sitting_Type
12:17:18.294	-0.10055954	3.8523881	8.394327	0.0111385165	0.025182309	-0.04609589	-0.14627822	3.8572707	9.015012	Sitting_Type
12:17:18.322	-0.10055954	3.8523881	8.394327	0.0111385165	0.025182309	-0.04609589	-0.14627822	3.8572707	9.015012	Sitting_Type
12:17:18.344	-0.10055954	3.8523881	8.394327	0.0111385165	0.025182309	-0.04609589	-0.14627822	3.8572707	9.015012	Sitting_Type
12:17:18.365	-0.10055954	3.8523881	8.394327	0.0111385165	0.025182309	-0.04609589	-0.14627822	3.8572707	9.015012	Sitting_Type
12:17:18.387	-0.22027329	3.545921	8.763046	0.03129707	0.0868797	-0.016163494	-0.26812926	3.7762356	9.046464	Sitting_Type
12:17:18.408	-0.22027329	3.545921	8.763046	0.03129707	0.0868797	-0.016163494	-0.26812926	3.7762356	9.046464	Sitting_Type
12:17:18.430	-0.22027329	3.545921	8.763046	0.03129707	0.0868797	-0.016163494	-0.26812926	3.7762356	9.046464	Sitting_Type
12:17:18.452	-0.22027329	3.545921	8.763046	0.03129707	0.0868797	-0.016163494	-0.26812926	3.7762356	9.046464	Sitting_Type
12:17:18.474	-0.22027329	3.545921	8.763046	0.03129707	0.0868797	-0.016163494	-0.26812926	3.7762356	9.046464	Sitting_Type
12:17:18.496	-0.22027329	3.545921	8.763046	0.03129707	0.0868797	-0.016163494	-0.26812926	3.7762356	9.046464	Sitting_Type
12:17:18.517	-0.22027329	3.545921	8.763046	0.03129707	0.0868797	-0.016163494	-0.26812926	3.7762356	9.046464	Sitting_Type
12:17:18.538	-0.22027329	3.545921	8.763046	0.03129707	0.0868797	-0.016163494	-0.26812926	3.7762356	9.046464	Sitting_Type
12:17:18.560	-0.35435268	3.9074564	8.217151	0.4772287	0.100929596	-0.08885646	-0.60784054	3.989735	8.937724	Sitting_Type
12:17:18.581	-0.35435268	3.9074564	8.217151	0.4772287	0.100929596	-0.08885646	-0.60784054	3.989735	8.937724	Sitting_Type
12:17:18.603	-0.35435268	3.9074564	8.217151	0.4772287	0.100929596	-0.08885646	-0.60784054	3.989735	8.937724	Sitting_Type
12:17:18.624	-0.35435268	3.9074564	8.217151	0.4772287	0.100929596	-0.08885646	-0.60784054	3.989735	8.937724	Sitting_Type
12:17:18.646	-0.35435268	3.9074564	8.217151	0.4772287	0.100929596	-0.08885646	-0.60784054	3.989735	8.937724	Sitting_Type
12:17:18.667	-0.35435268	3.9074564	8.217151	0.4772287	0.100929596	-0.08885646	-0.60784054	3.989735	8.937724	Sitting_Type
12:17:18.689	-0.35435268	3.9074564	8.217151	0.4772287	0.100929596	-0.08885646	-0.60784054	3.989735	8.937724	Sitting_Type
12:17:18.712	-0.35435268	3.9074564	8.217151	0.4772287	0.100929596	-0.08885646	-0.60784054	3.989735	8.937724	Sitting_Type
12:17:18.735	-0.35435268	3.9074564	8.217151	0.4772287	0.100929596	-0.08885646	-0.60784054	3.989735	8.937724	Sitting_Type
12:17:18.763	-1.0415095	4.2139235	8.274613	0.087496676	0.11436864	-0.008833112	-0.95715946	4.2495794	8.786083	Sitting_Type
12:17:18.786	-1.0415095	4.2139235	8.274613	0.087496676	0.11436864	-0.008833112	-0.95715946	4.2495794	8.786083	Sitting_Type
12:17:18.808	-1.0415095	4.2139235	8.274613	0.087496676	0.11436864	-0.008833112	-0.95715946	4.2495794	8.786083	Sitting_Type
12:17:18.830	-1.0415095	4.2139235	8.274613	0.087496676	0.11436864	-0.008833112	-0.95715946	4.2495794	8.786083	Sitting_Type
12:17:18.853	-1.0415095	4.2139235	8.274613	0.087496676	0.11436864	-0.008833112	-0.95715946	4.2495794	8.786083	Sitting_Type
12:17:18.877	-1.0415095	4.2139235	8.274613	0.087496676	0.11436864	-0.008833112	-0.95715946	4.2495794	8.786083	Sitting_Type
12:17:18.900	-1.0415095	4.2139235	8.274613	0.087496676	0.11436864	-0.008833112	-0.95715946	4.2495794	8.786083	Sitting_Type
12:17:18.923	-1.1061549	4.2139235	8.490098	-0.023069937	-0.14463823	0.023542747	-0.97179455	4.233048	8.792457	Sitting_Type
12:17:18.946	-1.1061549	4.2139235	8.490098	-0.023069937	-0.14463823	0.023542747	-0.97179455	4.233048	8.792457	Sitting_Type
12:17:18.969	-1.1061549	4.2139235	8.490098	-0.023069937	-0.14463823	0.023542747	-0.97179455	4.233048	8.792457	Sitting_Type
12:17:18.993	-1.1061549	4.2139235	8.490098	-0.023069937	-0.14463823	0.023542747	-0.97179455	4.233048	8.792457	Sitting_Type
12:17:19.016	-1.1061549	4.2139235	8.490098	-0.023069937	-0.14463823	0.023542747	-0.97179455	4.233048	8.792457	Sitting_Type
12:17:19.038	-1.1061549	4.2139235	8.490098	-0.023069937	-0.14463823	0.023542747	-0.97179455	4.233048	8.792457	Sitting_Type
12:17:19.061	-1.1061549	4.2139235	8.490098	-0.023069937	-0.14463823	0.023542747	-0.97179455	4.233048	8.792457	Sitting_Type
12:17:19.084	-1.1061549	4.2139235	8.490098	-0.023069937	-0.14463823	0.023542747	-0.97179455	4.233048	8.792457	Sitting_Type
12:17:19.107	-0.82123625	3.7159145	9.433443	0.0031972688	-0.25031793	0.022931881	-0.6866579	3.9203153	8.962699	Sitting_Type
12:17:19.130	-0.82123625	3.7159145	9.433443	0.0031972688	-0.25031793	0.022931881	-0.6866579	3.9203153	8.962699	Sitting_Type
12:17:19.153	-0.82123625	3.7159145	9.433443	0.0031972688	-0.25031793	0.022931881	-0.6866579	3.9203153	8.962699	Sitting_Type
12:17:19.176	-0.82123625	3.7159145	9.433443	0.0031972688	-0.25031793	0.022931881	-0.6866579	3.9203153	8.962699	Sitting_Type
12:17:19.198	-0.82123625	3.7159145	9.433443	0.0031972688	-0.25031793	0.022931881	-0.6866579	3.9203153	8.962699	Sitting_Type
12:17:19.222	-0.82123625	3.7159145	9.433443	0.0031972688	-0.25031793	0.022931881	-0.6866579	3.9203153	8.962699	Sitting_Type
12:17:19.245	-0.82123625	3.7159145	9.433443	0.0031972688	-0.25031793	0.022931881	-0.6866579	3.9203153	8.962699	Sitting_Type
12:17:19.268	-0.82123625	3.7159145	9.433443	0.0031972688	-0.25031793	0.022931881	-0.6866579	3.9203153	8.962699	Sitting_Type
12:17:19.291	-0.07422252	4.146884	8.444607	0.55664116	-0.7115212	-0.007611381	0.052789632	4.1411324	8.88924	Sitting_Type
12:17:19.315	-0.07422252	4.146884	8.444607	0.55664116	-0.7115212	-0.007611381	0.052789632	4.1411324	8.88924	Sitting_Type
12:17:19.342	-0.07422252	4.146884	8.444607	0.55664116	-0.7115212	-0.007611381	0.052789632	4.1411324	8.88924	Sitting_Type
12:17:19.366	-0.07422252	4.146884	8.444607	0.55664116	-0.7115212	-0.007611381	0.052789632	4.1411324	8.88924	Sitting_Type
12:17:19.388	-0.07422252	4.146884	8.444607	0.55664116	-0.7115212	-0.007611381	0.052789632	4.1411324	8.88924	Sitting_Type
12:17:19.410	-0.07422252	4.146884	8.444607	0.55664116	-0.7115212	-0.007611381	0.052789632	4.1411324	8.88924	Sitting_Type
12:17:19.431	-0.07422252	4.146884	8.444607	0.55664116	-0.7115212	-0.007611381	0.052789632	4.1411324	8.88924	Sitting_Type
12:17:19.454	-0.07422252	4.146884	8.444607	0.55664116	-0.7115212	-0.007611381	0.052789632	4.1411324	8.88924	Sitting_Type
12:17:19.477	-0.0670397	3.7733772	9.2490835	-0.25825304	0.38498193	-0.045485027	0.16388679	4.0538287	8.928044	Sitting_Type
12:17:19.500	-0.0670397	3.7733772	9.2490835	-0.25825304	0.38498193	-0.045485027	0.16388679	4.0538287	8.928044	Sitting_Type
12:17:19.523	-0.0670397	3.7733772	9.2490835	-0.25825304	0.38498193	-0.045485027	0.16388679	4.0538287	8.928044	Sitting_Type
12:17:19.546	-0.0670397	3.7733772	9.2490835	-0.25825304	0.38498193	-0.045485027	0.16388679	4.0538287	8.928044	Sitting_Type
12:17:19.567	-0.0670397	3.7733772	9.2490835	-0.25825304	0.38498193	-0.045485027	0.16388679	4.0538287	8.928044	Sitting_Type
12:17:19.588	-0.0670397	3.7733772	9.2490835	-0.25825304	0.38498193	-0.045485027	0.16388679	4.0538287	8.928044	Sitting_Type
12:17:19.611	-0.0670397	3.7733772	9.2490835	-0.25825304	0.38498193	-0.045485027	0.16388679	4.0538287	8.928044	Sitting_Type
12:17:19.632	-0.0670397	3.7733772	9.2490835	-0.25825304	0.38498193	-0.045485027	0.16388679	4.0538287	8.928044	Sitting_Type
12:17:19.652	0.26337022	3.816474	7.4653487	0.07100331	-0.22221811	-0.0039461893	0.013258564	4.0144663	8.947304	Sitting_Type
12:17:19.673	0.26337022	3.816474	7.4653487	0.07100331	-0.22221811	-0.0039461893	0.013258564	4.0144663	8.947304	Sitting_Type
12:17:19.696	0.26337022	3.816474	7.4653487	0.07100331	-0.22221811	-0.0039461893	0.013258564	4.0144663	8.947304	Sitting_Type
12:17:19.718	0.26337022	3.816474	7.4653487	0.07100331	-0.22221811	-0.0039461893	0.013258564	4.0144663	8.947304	Sitting_Type
12:17:19.741	0.26337022	3.816474	7.4653487	0.07100331	-0.22221811	-0.0039461893	0.013258564	4.0144663	8.947304	Sitting_Type
12:17:19.764	0.26337022	3.816474	7.4653487	0.07100331	-0.22221811	-0.0039461893	0.013258564	4.0144663	8.947304	Sitting_Type
12:17:19.785	0.26337022	3.816474	7.4653487	0.07100331	-0.22221811	-0.0039461893	0.013258564	4.0144663	8.947304	Sitting_Type
12:17:19.806	0.26337022	3.816474	7.4653487	0.07100331	-0.22221811	-0.0039461893	0.013258564	4.0144663	8.947304	Sitting_Type
12:17:19.830	0.11971374	3.5938065	8.449396	0.081998885	0.03678875	0.03453832	0.041450057	3.961643	8.970732	Sitting_Type
12:17:19.850	0.11971374	3.5938065	8.449396	0.081998885	0.03678875	0.03453832	0.041450057	3.961643	8.970732	Sitting_Type
12:17:19.872	0.11971374	3.5938065	8.449396	0.081998885	0.03678875	0.03453832	0.041450057	3.961643	8.970732	Sitting_Type
12:17:19.895	0.11971374	3.5938065	8.449396	0.081998885	0.03678875	0.03453832	0.041450057	3.961643	8.970732	Sitting_Type
12:17:19.918	0.11971374	3.5938065	8.449396	0.081998885	0.03678875	0.03453832	0.041450057	3.961643	8.970732	Sitting_Type
12:17:19.940	0.11971374	3.5938065	8.449396	0.081998885	0.03678875	0.03453832	0.041450057	3.961643	8.970732	Sitting_Type
12:17:19.961	0.11971374	3.5938065	8.449396	0.081998885	0.03678875	0.03453832	0.041450057	3.961643	8.970732	Sitting_Type
12:17:19.989	0.11971374	3.5938065	8.449396	0.081998885	0.03678875	0.03453832	0.041450057	3.961643	8.970732	Sitting_Type
12:17:20.009	-0.28252444	3.9170337	8.102226	-0.06827396	0.14613362	-0.019828686	-0.13559724	3.9949248	8.955029	Sitting_Type
12:17:20.030	-0.28252444	3.9170337	8.102226	-0.06827396	0.14613362	-0.019828686	-0.13559724	3.9949248	8.955029	Sitting_Type
12:17:20.052	-0.28252444	3.9170337	8.102226	-0.06827396	0.14613362	-0.019828686	-0.13559724	3.9949248	8.955029	Sitting_Type
12:17:20.074	-0.28252444	3.9170337	8.102226	-0.06827396	0.14613362	-0.019828686	-0.13559724	3.9949248	8.955029	Sitting_Type
12:17:20.097	-0.28252444	3.9170337	8.102226	-0.06827396	0.14613362	-0.019828686	-0.13559724	3.9949248	8.955029	Sitting_Type
12:17:20.118	-0.28252444	3.9170337	8.102226	-0.06827396	0.14613362	-0.019828686	-0.13559724	3.9949248	8.955029	Sitting_Type
12:17:20.139	-0.28252444	3.9170337	8.102226	-0.06827396	0.14613362	-0.019828686	-0.13559724	3.9949248	8.955029	Sitting_Type
12:17:20.160	-0.28252444	3.9170337	8.102226	-0.06827396	0.14613362	-0.019828686	-0.13559724	3.9949248	8.955029	Sitting_Type
12:17:20.181	-0.2681588	3.8475995	8.27222	-0.032232914	0.045951728	0.024153613	-0.23871933	3.980606	8.95925	Sitting_Type
12:17:20.201	-0.2681588	3.8475995	8.27222	-0.032232914	0.045951728	0.024153613	-0.23871933	3.980606	8.95925	Sitting_Type
12:17:20.222	-0.2681588	3.8475995	8.27222	-0.032232914	0.045951728	0.024153613	-0.23871933	3.980606	8.95925	Sitting_Type
12:17:20.243	-0.2681588	3.8475995	8.27222	-0.032232914	0.045951728	0.024153613	-0.23871933	3.980606	8.95925	Sitting_Type
12:17:20.266	-0.2681588	3.8475995	8.27222	-0.032232914	0.045951728	0.024153613	-0.23871933	3.980606	8.95925	Sitting_Type
12:17:20.288	-0.2681588	3.8475995	8.27222	-0.032232914	0.045951728	0.024153613	-0.23871933	3.980606	8.95925	Sitting_Type
12:17:20.311	-0.2681588	3.8475995	8.27222	-0.032232914	0.045951728	0.024153613	-0.23871933	3.980606	8.95925	Sitting_Type
12:17:20.335	-0.2681588	3.8475995	8.27222	-0.032232914	0.045951728	0.024153613	-0.23871933	3.980606	8.95925	Sitting_Type
12:17:20.357	-0.2681588	3.8475995	8.27222	-0.032232914	0.045951728	0.024153613	-0.23871933	3.980606	8.95925	Sitting_Type
12:17:20.379	-0.10055954	3.6392977	8.590658	-0.1941122	0.12536421	0.032705728	-0.22278044	3.932779	8.980755	Sitting_Type
12:17:20.400	-0.10055954	3.6392977	8.590658	-0.1941122	0.12536421	0.032705728	-0.22278044	3.932779	8.980755	Sitting_Type
12:17:20.422	-0.10055954	3.6392977	8.590658	-0.1941122	0.12536421	0.032705728	-0.22278044	3.932779	8.980755	Sitting_Type
12:17:20.443	-0.10055954	3.6392977	8.590658	-0.1941122	0.12536421	0.032705728	-0.22278044	3.932779	8.980755	Sitting_Type
12:17:20.464	-0.10055954	3.6392977	8.590658	-0.1941122	0.12536421	0.032705728	-0.22278044	3.932779	8.980755	Sitting_Type
12:17:20.494	-0.10055954	3.6392977	8.590658	-0.1941122	0.12536421	0.032705728	-0.22278044	3.932779	8.980755	Sitting_Type
12:17:20.515	-0.10055954	3.6392977	8.590658	-0.1941122	0.12536421	0.032705728	-0.22278044	3.932779	8.980755	Sitting_Type
12:17:20.537	-0.10055954	3.6392977	8.590658	-0.1941122	0.12536421	0.032705728	-0.22278044	3.932779	8.980755	Sitting_Type
12:17:20.557	-0.31125572	3.6177492	8.2387	-0.26436168	0.06672115	-0.02043955	-0.3496873	3.7996793	9.0338545	Sitting_Type
12:17:20.579	-0.31125572	3.6177492	8.2387	-0.26436168	0.06672115	-0.02043955	-0.3496873	3.7996793	9.0338545	Sitting_Type
12:17:20.602	-0.31125572	3.6177492	8.2387	-0.26436168	0.06672115	-0.02043955	-0.3496873	3.7996793	9.0338545	Sitting_Type
12:17:20.624	-0.31125572	3.6177492	8.2387	-0.26436168	0.06672115	-0.02043955	-0.3496873	3.7996793	9.0338545	Sitting_Type
12:17:20.647	-0.31125572	3.6177492	8.2387	-0.26436168	0.06672115	-0.02043955	-0.3496873	3.7996793	9.0338545	Sitting_Type
12:17:20.670	-0.31125572	3.6177492	8.2387	-0.26436168	0.06672115	-0.02043955	-0.3496873	3.7996793	9.0338545	Sitting_Type
12:17:20.691	-0.31125572	3.6177492	8.2387	-0.26436168	0.06672115	-0.02043955	-0.3496873	3.7996793	9.0338545	Sitting_Type
12:17:20.712	-0.31125572	3.6177492	8.2387	-0.26436168	0.06672115	-0.02043955	-0.3496873	3.7996793	9.0338545	Sitting_Type
12:17:20.733	-0.5865973	3.8883023	8.463761	0.0325188	-0.074999586	-0.04853935	-0.511521	3.6556408	9.085429	Sitting_Type
12:17:20.761	-0.5865973	3.8883023	8.463761	0.0325188	-0.074999586	-0.04853935	-0.511521	3.6556408	9.085429	Sitting_Type
12:17:20.781	-0.5865973	3.8883023	8.463761	0.0325188	-0.074999586	-0.04853935	-0.511521	3.6556408	9.085429	Sitting_Type
12:17:20.802	-0.5865973	3.8883023	8.463761	0.0325188	-0.074999586	-0.04853935	-0.511521	3.6556408	9.085429	Sitting_Type
12:17:20.824	-0.5865973	3.8883023	8.463761	0.0325188	-0.074999586	-0.04853935	-0.511521	3.6556408	9.085429	Sitting_Type
12:17:20.846	-0.5865973	3.8883023	8.463761	0.0325188	-0.074999586	-0.04853935	-0.511521	3.6556408	9.085429	Sitting_Type
12:17:20.867	-0.5865973	3.8883023	8.463761	0.0325188	-0.074999586	-0.04853935	-0.511521	3.6556408	9.085429	Sitting_Type
12:17:20.888	-0.5865973	3.8883023	8.463761	0.0325188	-0.074999586	-0.04853935	-0.511521	3.6556408	9.085429	Sitting_Type
12:17:20.909	-0.31125572	3.615355	8.722343	-0.061554447	0.22615696	0.03453832	-0.4777701	3.6509356	9.089157	Sitting_Type
12:17:20.947	-0.31125572	3.615355	8.722343	-0.061554447	0.22615696	0.03453832	-0.4777701	3.6509356	9.089157	Sitting_Type
12:17:20.969	-0.31125572	3.615355	8.722343	-0.061554447	0.22615696	0.03453832	-0.4777701	3.6509356	9.089157	Sitting_Type
12:17:20.991	-0.31125572	3.615355	8.722343	-0.061554447	0.22615696	0.03453832	-0.4777701	3.6509356	9.089157	Sitting_Type
12:17:21.014	-0.31125572	3.615355	8.722343	-0.061554447	0.22615696	0.03453832	-0.4777701	3.6509356	9.089157	Sitting_Type
12:17:21.037	-0.31125572	3.615355	8.722343	-0.061554447	0.22615696	0.03453832	-0.4777701	3.6509356	9.089157	Sitting_Type
12:17:21.059	-0.31125572	3.615355	8.722343	-0.061554447	0.22615696	0.03453832	-0.4777701	3.6509356	9.089157	Sitting_Type
12:17:21.081	-0.54828894	3.459727	8.8324795	0.055120815	0.051449515	0.013768903	-0.60218686	3.6360235	9.087743	Sitting_Type
12:17:21.104	-0.54828894	3.459727	8.8324795	0.055120815	0.051449515	0.013768903	-0.60218686	3.6360235	9.087743	Sitting_Type
12:17:21.129	-0.54828894	3.459727	8.8324795	0.055120815	0.051449515	0.013768903	-0.60218686	3.6360235	9.087743	Sitting_Type
12:17:21.156	-0.54828894	3.459727	8.8324795	0.055120815	0.051449515	0.013768903	-0.60218686	3.6360235	9.087743	Sitting_Type
12:17:21.178	-0.54828894	3.459727	8.8324795	0.055120815	0.051449515	0.013768903	-0.60218686	3.6360235	9.087743	Sitting_Type
12:17:21.199	-0.54828894	3.459727	8.8324795	0.055120815	0.051449515	0.013768903	-0.60218686	3.6360235	9.087743	Sitting_Type
12:17:21.220	-0.54828894	3.459727	8.8324795	0.055120815	0.051449515	0.013768903	-0.60218686	3.6360235	9.087743	Sitting_Type
12:17:21.243	-0.54828894	3.459727	8.8324795	0.055120815	0.051449515	0.013768903	-0.60218686	3.6360235	9.087743	Sitting_Type
12:17:21.266	-0.8475733	3.5938065	8.846846	0.15774617	0.124142475	0.024764476	-0.6389624	3.7585478	9.035232	Sitting_Type
12:17:21.289	-0.8475733	3.5938065	8.846846	0.15774617	0.124142475	0.024764476	-0.6389624	3.7585478	9.035232	Sitting_Type
12:17:21.320	-0.8475733	3.5938065	8.846846	0.15774617	0.124142475	0.024764476	-0.6389624	3.7585478	9.035232	Sitting_Type
12:17:21.341	-0.8475733	3.5938065	8.846846	0.15774617	0.124142475	0.024764476	-0.6389624	3.7585478	9.035232	Sitting_Type
12:17:21.363	-0.8475733	3.5938065	8.846846	0.15774617	0.124142475	0.024764476	-0.6389624	3.7585478	9.035232	Sitting_Type
12:17:21.385	-0.8475733	3.5938065	8.846846	0.15774617	0.124142475	0.024764476	-0.6389624	3.7585478	9.035232	Sitting_Type
12:17:21.407	-0.8475733	3.5938065	8.846846	0.15774617	0.124142475	0.024764476	-0.6389624	3.7585478	9.035232	Sitting_Type
12:17:21.428	-0.8475733	3.5938065	8.846846	0.15774617	0.124142475	0.024764476	-0.6389624	3.7585478	9.035232	Sitting_Type
12:17:21.450	-0.82123625	3.74704	8.660092	-0.0023005186	-0.05972796	0.031483997	-0.6598343	3.865192	8.988619	Sitting_Type
12:17:21.472	-0.82123625	3.74704	8.660092	-0.0023005186	-0.05972796	0.031483997	-0.6598343	3.865192	8.988619	Sitting_Type
12:17:21.494	-0.82123625	3.74704	8.660092	-0.0023005186	-0.05972796	0.031483997	-0.6598343	3.865192	8.988619	Sitting_Type
12:17:21.514	-0.82123625	3.74704	8.660092	-0.0023005186	-0.05972796	0.031483997	-0.6598343	3.865192	8.988619	Sitting_Type
12:17:21.535	-0.82123625	3.74704	8.660092	-0.0023005186	-0.05972796	0.031483997	-0.6598343	3.865192	8.988619	Sitting_Type
12:17:21.556	-0.82123625	3.74704	8.660092	-0.0023005186	-0.05972796	0.031483997	-0.6598343	3.865192	8.988619	Sitting_Type
12:17:21.576	-0.82123625	3.74704	8.660092	-0.0023005186	-0.05972796	0.031483997	-0.6598343	3.865192	8.988619	Sitting_Type
12:17:21.597	-0.82123625	3.74704	8.660092	-0.0023005186	-0.05972796	0.031483997	-0.6598343	3.865192	8.988619	Sitting_Type
12:17:21.621	-0.2466103	3.7494342	9.246689	-0.048726276	-0.2875807	0.10723128	-0.6598343	3.865192	8.988619	Sitting_Type
12:17:21.643	-0.2466103	3.7494342	9.246689	-0.048726276	-0.2875807	0.10723128	-0.39393327	3.8235803	9.021941	Sitting_Type
12:17:21.666	-0.2466103	3.7494342	9.246689	-0.048726276	-0.2875807	0.10723128	-0.39393327	3.8235803	9.021941	Sitting_Type
12:17:21.688	-0.2466103	3.7494342	9.246689	-0.048726276	-0.2875807	0.10723128	-0.39393327	3.8235803	9.021941	Sitting_Type
12:17:21.711	-0.2466103	3.7494342	9.246689	-0.048726276	-0.2875807	0.10723128	-0.39393327	3.8235803	9.021941	Sitting_Type
12:17:21.732	-0.2466103	3.7494342	9.246689	-0.048726276	-0.2875807	0.10723128	-0.39393327	3.8235803	9.021941	Sitting_Type
12:17:21.754	-0.2466103	3.7494342	9.246689	-0.048726276	-0.2875807	0.10723128	-0.39393327	3.8235803	9.021941	Sitting_Type
12:17:21.776	-0.2466103	3.7494342	9.246689	-0.048726276	-0.2875807	0.10723128	-0.39393327	3.8235803	9.021941	Sitting_Type
12:17:21.797	-0.2466103	3.7494342	9.246689	-0.048726276	-0.2875807	0.10723128	-0.39393327	3.8235803	9.021941	Sitting_Type
12:17:21.819	-0.31843856	3.354379	9.670476	-0.04139589	-0.07377786	-0.024715608	-0.29173166	3.4156446	9.187962	Sitting_Type
12:17:21.847	-0.31843856	3.354379	9.670476	-0.04139589	-0.07377786	-0.024715608	-0.29173166	3.4156446	9.187962	Sitting_Type
12:17:21.868	-0.31843856	3.354379	9.670476	-0.04139589	-0.07377786	-0.024715608	-0.29173166	3.4156446	9.187962	Sitting_Type
12:17:21.889	-0.31843856	3.354379	9.670476	-0.04139589	-0.07377786	-0.024715608	-0.29173166	3.4156446	9.187962	Sitting_Type
12:17:21.910	-0.31843856	3.354379	9.670476	-0.04139589	-0.07377786	-0.024715608	-0.29173166	3.4156446	9.187962	Sitting_Type
12:17:21.933	-0.31843856	3.354379	9.670476	-0.04139589	-0.07377786	-0.024715608	-0.29173166	3.4156446	9.187962	Sitting_Type
12:17:21.956	-0.31843856	3.354379	9.670476	-0.04139589	-0.07377786	-0.024715608	-0.29173166	3.4156446	9.187962	Sitting_Type
12:17:21.978	-0.3902668	3.6560576	9.63935	0.02641015	0.02396058	0.008271115	-0.29173166	3.4156446	9.187962	Sitting_Type
12:17:22.000	-0.3902668	3.6560576	9.63935	0.02641015	0.02396058	0.008271115	-0.08908728	3.6538277	9.100109	Sitting_Type
12:17:22.022	-0.3902668	3.6560576	9.63935	0.02641015	0.02396058	0.008271115	-0.08908728	3.6538277	9.100109	Sitting_Type
12:17:22.043	-0.3902668	3.6560576	9.63935	0.02641015	0.02396058	0.008271115	-0.08908728	3.6538277	9.100109	Sitting_Type
12:17:22.065	-0.3902668	3.6560576	9.63935	0.02641015	0.02396058	0.008271115	-0.08908728	3.6538277	9.100109	Sitting_Type
12:17:22.085	-0.3902668	3.6560576	9.63935	0.02641015	0.02396058	0.008271115	-0.08908728	3.6538277	9.100109	Sitting_Type
12:17:22.108	-0.3902668	3.6560576	9.63935	0.02641015	0.02396058	0.008271115	-0.08908728	3.6538277	9.100109	Sitting_Type
12:17:22.130	-0.3902668	3.6560576	9.63935	0.02641015	0.02396058	0.008271115	-0.08908728	3.6538277	9.100109	Sitting_Type
12:17:22.153	-0.3902668	3.6560576	9.63935	0.02641015	0.02396058	0.008271115	-0.08908728	3.6538277	9.100109	Sitting_Type
12:17:22.176	-0.20111908	3.5985951	8.9186735	0.04412524	0.070386335	-0.039376374	-0.11032763	3.7942607	9.042222	Sitting_Type
12:17:22.197	-0.20111908	3.5985951	8.9186735	0.04412524	0.070386335	-0.039376374	-0.11032763	3.7942607	9.042222	Sitting_Type
12:17:22.218	-0.20111908	3.5985951	8.9186735	0.04412524	0.070386335	-0.039376374	-0.11032763	3.7942607	9.042222	Sitting_Type
12:17:22.240	-0.20111908	3.5985951	8.9186735	0.04412524	0.070386335	-0.039376374	-0.11032763	3.7942607	9.042222	Sitting_Type
12:17:22.261	-0.20111908	3.5985951	8.9186735	0.04412524	0.070386335	-0.039376374	-0.11032763	3.7942607	9.042222	Sitting_Type
12:17:22.282	-0.20111908	3.5985951	8.9186735	0.04412524	0.070386335	-0.039376374	-0.11032763	3.7942607	9.042222	Sitting_Type
12:17:22.303	-0.20111908	3.5985951	8.9186735	0.04412524	0.070386335	-0.039376374	-0.11032763	3.7942607	9.042222	Sitting_Type
12:17:22.324	-0.20111908	3.5985951	8.9186735	0.04412524	0.070386335	-0.039376374	-0.11032763	3.7942607	9.042222	Sitting_Type
12:17:22.344	0.22745611	3.7709827	8.327288	0.16996348	-0.015745662	0.021099284	0.038345806	3.7875295	9.045635	Sitting_Type
12:17:22.367	0.22745611	3.7709827	8.327288	0.16996348	-0.015745662	0.021099284	0.038345806	3.7875295	9.045635	Sitting_Type
12:17:22.389	0.22745611	3.7709827	8.327288	0.16996348	-0.015745662	0.021099284	0.038345806	3.7875295	9.045635	Sitting_Type
12:17:22.410	0.22745611	3.7709827	8.327288	0.16996348	-0.015745662	0.021099284	0.038345806	3.7875295	9.045635	Sitting_Type
12:17:22.432	0.22745611	3.7709827	8.327288	0.16996348	-0.015745662	0.021099284	0.038345806	3.7875295	9.045635	Sitting_Type
12:17:22.456	0.22745611	3.7709827	8.327288	0.16996348	-0.015745662	0.021099284	0.038345806	3.7875295	9.045635	Sitting_Type
12:17:22.480	0.22745611	3.7709827	8.327288	0.16996348	-0.015745662	0.021099284	0.038345806	3.7875295	9.045635	Sitting_Type
12:17:22.503	0.22745611	3.7709827	8.327288	0.16996348	-0.015745662	0.021099284	0.038345806	3.7875295	9.045635	Sitting_Type
12:17:22.525	0.24421602	3.7733772	8.183631	0.041681778	-0.015745662	0.0015515977	0.042340428	3.8703828	9.010478	Sitting_Type
12:17:22.548	0.24421602	3.7733772	8.183631	0.041681778	-0.015745662	0.0015515977	0.042340428	3.8703828	9.010478	Sitting_Type
12:17:22.570	0.24421602	3.7733772	8.183631	0.041681778	-0.015745662	0.0015515977	0.042340428	3.8703828	9.010478	Sitting_Type
12:17:22.592	0.24421602	3.7733772	8.183631	0.041681778	-0.015745662	0.0015515977	0.042340428	3.8703828	9.010478	Sitting_Type
12:17:22.613	0.24421602	3.7733772	8.183631	0.041681778	-0.015745662	0.0015515977	0.042340428	3.8703828	9.010478	Sitting_Type
12:17:22.634	0.24421602	3.7733772	8.183631	0.041681778	-0.015745662	0.0015515977	0.042340428	3.8703828	9.010478	Sitting_Type
12:17:22.667	0.24421602	3.7733772	8.183631	0.041681778	-0.015745662	0.0015515977	0.042340428	3.8703828	9.010478	Sitting_Type
12:17:22.688	0.24421602	3.7733772	8.183631	0.041681778	-0.015745662	0.0015515977	0.042340428	3.8703828	9.010478	Sitting_Type
12:17:22.709	0.043096945	3.703943	8.779806	-0.057278387	0.116812095	0.0052167894	0.013005612	3.8767598	9.007827	Sitting_Type
12:17:22.731	0.043096945	3.703943	8.779806	-0.057278387	0.116812095	0.0052167894	0.013005612	3.8767598	9.007827	Sitting_Type
12:17:22.753	0.043096945	3.703943	8.779806	-0.057278387	0.116812095	0.0052167894	0.013005612	3.8767598	9.007827	Sitting_Type
12:17:22.776	0.043096945	3.703943	8.779806	-0.057278387	0.116812095	0.0052167894	0.013005612	3.8767598	9.007827	Sitting_Type
12:17:22.799	0.043096945	3.703943	8.779806	-0.057278387	0.116812095	0.0052167894	0.013005612	3.8767598	9.007827	Sitting_Type
12:17:22.822	0.043096945	3.703943	8.779806	-0.057278387	0.116812095	0.0052167894	0.013005612	3.8767598	9.007827	Sitting_Type
12:17:22.844	0.043096945	3.703943	8.779806	-0.057278387	0.116812095	0.0052167894	0.013005612	3.8767598	9.007827	Sitting_Type
12:17:22.866	0.043096945	3.703943	8.779806	-0.057278387	0.116812095	0.0052167894	0.013005612	3.8767598	9.007827	Sitting_Type
12:17:22.888	-0.24182175	3.74704	8.339259	0.020301497	0.12169902	-0.007611381	-0.13471417	3.8875265	9.002186	Sitting_Type
12:17:22.909	-0.24182175	3.74704	8.339259	0.020301497	0.12169902	-0.007611381	-0.13471417	3.8875265	9.002186	Sitting_Type
12:17:22.931	-0.24182175	3.74704	8.339259	0.020301497	0.12169902	-0.007611381	-0.13471417	3.8875265	9.002186	Sitting_Type
12:17:22.954	-0.24182175	3.74704	8.339259	0.020301497	0.12169902	-0.007611381	-0.13471417	3.8875265	9.002186	Sitting_Type
12:17:22.976	-0.24182175	3.74704	8.339259	0.020301497	0.12169902	-0.007611381	-0.13471417	3.8875265	9.002186	Sitting_Type
12:17:22.999	-0.24182175	3.74704	8.339259	0.020301497	0.12169902	-0.007611381	-0.13471417	3.8875265	9.002186	Sitting_Type
12:17:23.022	-0.24182175	3.74704	8.339259	0.020301497	0.12169902	-0.007611381	-0.13471417	3.8875265	9.002186	Sitting_Type
12:17:23.044	-0.24182175	3.74704	8.339259	0.020301497	0.12169902	-0.007611381	-0.13471417	3.8875265	9.002186	Sitting_Type
12:17:23.065	-0.2849187	3.6273263	8.985713	0.08260975	0.061223358	-0.019828686	-0.33162645	3.8342257	9.019928	Sitting_Type
12:17:23.087	-0.2849187	3.6273263	8.985713	0.08260975	0.061223358	-0.019828686	-0.33162645	3.8342257	9.019928	Sitting_Type
12:17:23.110	-0.2849187	3.6273263	8.985713	0.08260975	0.061223358	-0.019828686	-0.33162645	3.8342257	9.019928	Sitting_Type
12:17:23.134	-0.2849187	3.6273263	8.985713	0.08260975	0.061223358	-0.019828686	-0.33162645	3.8342257	9.019928	Sitting_Type
12:17:23.157	-0.2849187	3.6273263	8.985713	0.08260975	0.061223358	-0.019828686	-0.33162645	3.8342257	9.019928	Sitting_Type
12:17:23.181	-0.2849187	3.6273263	8.985713	0.08260975	0.061223358	-0.019828686	-0.33162645	3.8342257	9.019928	Sitting_Type
12:17:23.204	-0.2849187	3.6273263	8.985713	0.08260975	0.061223358	-0.019828686	-0.33162645	3.8342257	9.019928	Sitting_Type
12:17:23.227	-0.2849187	3.6273263	8.985713	0.08260975	0.061223358	-0.019828686	-0.33162645	3.8342257	9.019928	Sitting_Type
12:17:23.251	-1.3743137	4.173221	7.9585695	0.3434492	0.31228897	-0.16521461	-0.8055508	4.141592	8.852609	Sitting_Type
12:17:23.274	-1.3743137	4.173221	7.9585695	0.3434492	0.31228897	-0.16521461	-0.8055508	4.141592	8.852609	Sitting_Type
12:17:23.297	-1.3743137	4.173221	7.9585695	0.3434492	0.31228897	-0.16521461	-0.8055508	4.141592	8.852609	Sitting_Type
12:17:23.320	-1.3743137	4.173221	7.9585695	0.3434492	0.31228897	-0.16521461	-0.8055508	4.141592	8.852609	Sitting_Type
12:17:23.343	-1.3743137	4.173221	7.9585695	0.3434492	0.31228897	-0.16521461	-0.8055508	4.141592	8.852609	Sitting_Type
12:17:23.367	-1.3743137	4.173221	7.9585695	0.3434492	0.31228897	-0.16521461	-0.8055508	4.141592	8.852609	Sitting_Type
12:17:23.389	-1.3743137	4.173221	7.9585695	0.3434492	0.31228897	-0.16521461	-0.8055508	4.141592	8.852609	Sitting_Type
12:17:23.409	-1.3743137	4.173221	7.9585695	0.3434492	0.31228897	-0.16521461	-0.8055508	4.141592	8.852609	Sitting_Type
12:17:23.453	-1.4437478	4.206741	8.858817	-0.061554447	-0.0572845	0.00032986724	-1.2027991	4.3125534	8.724995	Sitting_Type
12:17:23.485	-1.4437478	4.206741	8.858817	-0.061554447	-0.0572845	0.00032986724	-1.2027991	4.3125534	8.724995	Sitting_Type
12:17:23.520	-1.4437478	4.206741	8.858817	-0.061554447	-0.0572845	0.00032986724	-1.2027991	4.3125534	8.724995	Sitting_Type
12:17:23.552	-1.4437478	4.206741	8.858817	-0.061554447	-0.0572845	0.00032986724	-1.2027991	4.3125534	8.724995	Sitting_Type
12:17:23.586	-1.4437478	4.206741	8.858817	-0.061554447	-0.0572845	0.00032986724	-1.2027991	4.3125534	8.724995	Sitting_Type
12:17:23.619	-1.3288225	4.355186	8.379962	0.11926167	-0.026741238	0.028429668	-1.1039244	4.3293724	8.7297325	Sitting_Type
12:17:23.655	-1.3288225	4.355186	8.379962	0.11926167	-0.026741238	0.028429668	-1.1039244	4.3293724	8.7297325	Sitting_Type
12:17:23.686	-1.3288225	4.355186	8.379962	0.11926167	-0.026741238	0.028429668	-1.1039244	4.3293724	8.7297325	Sitting_Type
12:17:23.708	-1.3288225	4.355186	8.379962	0.11926167	-0.026741238	0.028429668	-1.1039244	4.3293724	8.7297325	Sitting_Type
12:17:23.729	-1.3288225	4.355186	8.379962	0.11926167	-0.026741238	0.028429668	-1.1039244	4.3293724	8.7297325	Sitting_Type
12:17:23.750	-1.3288225	4.355186	8.379962	0.11926167	-0.026741238	0.028429668	-1.1039244	4.3293724	8.7297325	Sitting_Type
12:17:23.772	-1.3288225	4.355186	8.379962	0.11926167	-0.026741238	0.028429668	-1.1039244	4.3293724	8.7297325	Sitting_Type
12:17:23.795	-1.2785428	4.608979	8.212362	0.14919406	0.011743274	0.03209486	-1.064517	4.511058	8.642193	Sitting_Type
12:17:23.818	-1.2785428	4.608979	8.212362	0.14919406	0.011743274	0.03209486	-1.064517	4.511058	8.642193	Sitting_Type
12:17:23.841	-1.2785428	4.608979	8.212362	0.14919406	0.011743274	0.03209486	-1.064517	4.511058	8.642193	Sitting_Type
12:17:23.864	-1.2785428	4.608979	8.212362	0.14919406	0.011743274	0.03209486	-1.064517	4.511058	8.642193	Sitting_Type
12:17:23.887	-1.2785428	4.608979	8.212362	0.14919406	0.011743274	0.03209486	-1.064517	4.511058	8.642193	Sitting_Type
12:17:23.912	-1.2785428	4.608979	8.212362	0.14919406	0.011743274	0.03209486	-1.064517	4.511058	8.642193	Sitting_Type
12:17:23.934	-1.2785428	4.608979	8.212362	0.14919406	0.011743274	0.03209486	-1.064517	4.511058	8.642193	Sitting_Type
12:17:23.955	-1.2785428	4.608979	8.212362	0.14919406	0.011743274	0.03209486	-1.064517	4.511058	8.642193	Sitting_Type
12:17:23.980	-1.4102279	4.8412237	8.150111	-0.15501682	0.024571443	-0.04487416	-1.1651411	4.6439743	8.558404	Sitting_Type
12:17:24.012	-1.4102279	4.8412237	8.150111	-0.15501682	0.024571443	-0.04487416	-1.1651411	4.6439743	8.558404	Sitting_Type
12:17:24.039	-1.4102279	4.8412237	8.150111	-0.15501682	0.024571443	-0.04487416	-1.1651411	4.6439743	8.558404	Sitting_Type
12:17:24.077	-1.4102279	4.8412237	8.150111	-0.15501682	0.024571443	-0.04487416	-1.1651411	4.6439743	8.558404	Sitting_Type
12:17:24.106	-1.4102279	4.8412237	8.150111	-0.15501682	0.024571443	-0.04487416	-1.1651411	4.6439743	8.558404	Sitting_Type
12:17:24.138	-0.9529214	4.3958883	8.322499	-0.12080837	-0.22527245	0.00766025	-1.0259385	4.5223536	8.640956	Sitting_Type
12:17:24.173	-0.9529214	4.3958883	8.322499	-0.12080837	-0.22527245	0.00766025	-1.0259385	4.5223536	8.640956	Sitting_Type
12:17:24.205	-0.9529214	4.3958883	8.322499	-0.12080837	-0.22527245	0.00766025	-1.0259385	4.5223536	8.640956	Sitting_Type
12:17:24.238	-0.9529214	4.3958883	8.322499	-0.12080837	-0.22527245	0.00766025	-1.0259385	4.5223536	8.640956	Sitting_Type
12:17:24.260	-0.9529214	4.3958883	8.322499	-0.12080837	-0.22527245	0.00766025	-1.0259385	4.5223536	8.640956	Sitting_Type
12:17:24.283	-0.9529214	4.3958883	8.322499	-0.12080837	-0.22527245	0.00766025	-1.0259385	4.5223536	8.640956	Sitting_Type
12:17:24.306	-0.9529214	4.3958883	8.322499	-0.12080837	-0.22527245	0.00766025	-1.0259385	4.5223536	8.640956	Sitting_Type
12:17:24.333	-0.105348095	4.233078	8.530801	-0.15990375	-0.20083784	0.12372465	-0.7256344	4.154448	8.853495	Sitting_Type
12:17:24.356	-0.105348095	4.233078	8.530801	-0.15990375	-0.20083784	0.12372465	-0.7256344	4.154448	8.853495	Sitting_Type
12:17:24.378	-0.105348095	4.233078	8.530801	-0.15990375	-0.20083784	0.12372465	-0.7256344	4.154448	8.853495	Sitting_Type
12:17:24.400	-0.105348095	4.233078	8.530801	-0.15990375	-0.20083784	0.12372465	-0.7256344	4.154448	8.853495	Sitting_Type
12:17:24.423	-0.105348095	4.233078	8.530801	-0.15990375	-0.20083784	0.12372465	-0.7256344	4.154448	8.853495	Sitting_Type
12:17:24.447	-0.105348095	4.233078	8.530801	-0.15990375	-0.20083784	0.12372465	-0.7256344	4.154448	8.853495	Sitting_Type
12:17:24.470	-0.105348095	4.233078	8.530801	-0.15990375	-0.20083784	0.12372465	-0.7256344	4.154448	8.853495	Sitting_Type
12:17:24.494	-0.105348095	4.233078	8.530801	-0.15990375	-0.20083784	0.12372465	-0.7256344	4.154448	8.853495	Sitting_Type
12:17:24.517	-0.45491222	3.7422516	8.669669	-0.12080837	-0.01757826	-0.013720034	-0.51255935	3.9529538	8.9600115	Sitting_Type
12:17:24.540	-0.45491222	3.7422516	8.669669	-0.12080837	-0.01757826	-0.013720034	-0.51255935	3.9529538	8.9600115	Sitting_Type
12:17:24.563	-0.45491222	3.7422516	8.669669	-0.12080837	-0.01757826	-0.013720034	-0.51255935	3.9529538	8.9600115	Sitting_Type
12:17:24.586	-0.45491222	3.7422516	8.669669	-0.12080837	-0.01757826	-0.013720034	-0.51255935	3.9529538	8.9600115	Sitting_Type
12:17:24.610	-0.45491222	3.7422516	8.669669	-0.12080837	-0.01757826	-0.013720034	-0.51255935	3.9529538	8.9600115	Sitting_Type
12:17:24.633	-0.45491222	3.7422516	8.669669	-0.12080837	-0.01757826	-0.013720034	-0.51255935	3.9529538	8.9600115	Sitting_Type
12:17:24.656	-0.45491222	3.7422516	8.669669	-0.12080837	-0.01757826	-0.013720034	-0.51255935	3.9529538	8.9600115	Sitting_Type
12:17:24.680	-0.23942748	3.675212	8.571504	-0.09148685	0.19133766	-0.028991666	-0.4465227	3.90501	8.984536	Sitting_Type
12:17:24.703	-0.23942748	3.675212	8.571504	-0.09148685	0.19133766	-0.028991666	-0.4465227	3.90501	8.984536	Sitting_Type
12:17:24.725	-0.23942748	3.675212	8.571504	-0.09148685	0.19133766	-0.028991666	-0.4465227	3.90501	8.984536	Sitting_Type
12:17:24.748	-0.23942748	3.675212	8.571504	-0.09148685	0.19133766	-0.028991666	-0.4465227	3.90501	8.984536	Sitting_Type
12:17:24.771	-0.23942748	3.675212	8.571504	-0.09148685	0.19133766	-0.028991666	-0.4465227	3.90501	8.984536	Sitting_Type
12:17:24.795	-0.23942748	3.675212	8.571504	-0.09148685	0.19133766	-0.028991666	-0.4465227	3.90501	8.984536	Sitting_Type
12:17:24.821	-0.23942748	3.675212	8.571504	-0.09148685	0.19133766	-0.028991666	-0.4465227	3.90501	8.984536	Sitting_Type
12:17:24.843	-0.23942748	3.675212	8.571504	-0.09148685	0.19133766	-0.028991666	-0.4465227	3.90501	8.984536	Sitting_Type
12:17:24.864	-1.9465454	3.938582	8.394327	0.023966687	0.011132408	0.035760053	-1.1112316	3.9122798	8.923542	Sitting_Type
12:17:24.887	-1.9465454	3.938582	8.394327	0.023966687	0.011132408	0.035760053	-1.1112316	3.9122798	8.923542	Sitting_Type
12:17:24.911	-1.9465454	3.938582	8.394327	0.023966687	0.011132408	0.035760053	-1.1112316	3.9122798	8.923542	Sitting_Type
12:17:24.933	-1.9465454	3.938582	8.394327	0.023966687	0.011132408	0.035760053	-1.1112316	3.9122798	8.923542	Sitting_Type
12:17:24.957	-1.9465454	3.938582	8.394327	0.023966687	0.011132408	0.035760053	-1.1112316	3.9122798	8.923542	Sitting_Type
12:17:24.980	-1.9465454	3.938582	8.394327	0.023966687	0.011132408	0.035760053	-1.1112316	3.9122798	8.923542	Sitting_Type
12:17:25.012	-1.9465454	3.938582	8.394327	0.023966687	0.011132408	0.035760053	-1.1112316	3.9122798	8.923542	Sitting_Type
12:17:25.036	-1.9465454	3.938582	8.394327	0.023966687	0.011132408	0.035760053	-1.1112316	3.9122798	8.923542	Sitting_Type
12:17:25.058	-0.84278476	4.1349125	8.810931	0.0148037085	0.20844188	0.20069367	-0.70299906	3.8989198	8.970761	Sitting_Type
12:17:25.080	-0.84278476	4.1349125	8.810931	0.0148037085	0.20844188	0.20069367	-0.70299906	3.8989198	8.970761	Sitting_Type
12:17:25.103	-0.84278476	4.1349125	8.810931	0.0148037085	0.20844188	0.20069367	-0.70299906	3.8989198	8.970761	Sitting_Type
12:17:25.126	-0.84278476	4.1349125	8.810931	0.0148037085	0.20844188	0.20069367	-0.70299906	3.8989198	8.970761	Sitting_Type
12:17:25.150	-0.84278476	4.1349125	8.810931	0.0148037085	0.20844188	0.20069367	-0.70299906	3.8989198	8.970761	Sitting_Type
12:17:25.173	-0.84278476	4.1349125	8.810931	0.0148037085	0.20844188	0.20069367	-0.70299906	3.8989198	8.970761	Sitting_Type
12:17:25.196	-0.84278476	4.1349125	8.810931	0.0148037085	0.20844188	0.20069367	-0.70299906	3.8989198	8.970761	Sitting_Type
12:17:25.220	0.6847626	3.8883023	8.729526	0.0148037085	0.20844188	0.20069367	-0.70299906	3.8989198	8.970761	Sitting_Type
12:17:25.242	0.6847626	3.8883023	8.729526	0.20356107	-0.55758315	0.27521923	0.026727118	4.0459704	8.933071	Sitting_Type
12:17:25.265	0.6847626	3.8883023	8.729526	0.20356107	-0.55758315	0.27521923	0.026727118	4.0459704	8.933071	Sitting_Type
12:17:25.287	0.6847626	3.8883023	8.729526	0.20356107	-0.55758315	0.27521923	0.026727118	4.0459704	8.933071	Sitting_Type
12:17:25.311	0.6847626	3.8883023	8.729526	0.20356107	-0.55758315	0.27521923	0.026727118	4.0459704	8.933071	Sitting_Type
12:17:25.335	0.6847626	3.8883023	8.729526	0.20356107	-0.55758315	0.27521923	0.026727118	4.0459704	8.933071	Sitting_Type
12:17:25.359	0.6847626	3.8883023	8.729526	0.20356107	-0.55758315	0.27521923	0.026727118	4.0459704	8.933071	Sitting_Type
12:17:25.383	0.6847626	3.8883023	8.729526	0.20356107	-0.55758315	0.27521923	0.026727118	4.0459704	8.933071	Sitting_Type
12:17:25.405	0.56744313	4.168432	7.989695	0.05450995	-0.1715163	0.06385985	0.36440498	4.3445354	8.784223	Sitting_Type
12:17:25.429	0.56744313	4.168432	7.989695	0.05450995	-0.1715163	0.06385985	0.36440498	4.3445354	8.784223	Sitting_Type
12:17:25.450	0.56744313	4.168432	7.989695	0.05450995	-0.1715163	0.06385985	0.36440498	4.3445354	8.784223	Sitting_Type
12:17:25.478	0.56744313	4.168432	7.989695	0.05450995	-0.1715163	0.06385985	0.36440498	4.3445354	8.784223	Sitting_Type
12:17:25.499	0.56744313	4.168432	7.989695	0.05450995	-0.1715163	0.06385985	0.36440498	4.3445354	8.784223	Sitting_Type
12:17:25.520	0.56744313	4.168432	7.989695	0.05450995	-0.1715163	0.06385985	0.36440498	4.3445354	8.784223	Sitting_Type
12:17:25.540	0.56744313	4.168432	7.989695	0.05450995	-0.1715163	0.06385985	0.36440498	4.3445354	8.784223	Sitting_Type
12:17:25.561	0.56744313	4.168432	7.989695	0.05450995	-0.1715163	0.06385985	0.36440498	4.3445354	8.784223	Sitting_Type
12:17:25.582	0.22985038	3.9960446	8.767835	-0.12630616	-0.007193549	0.04980995	0.097956955	4.2003584	8.861024	Sitting_Type
12:17:25.612	0.22985038	3.9960446	8.767835	-0.12630616	-0.007193549	0.04980995	0.097956955	4.2003584	8.861024	Sitting_Type
12:17:25.633	0.22985038	3.9960446	8.767835	-0.12630616	-0.007193549	0.04980995	0.097956955	4.2003584	8.861024	Sitting_Type
12:17:25.654	0.22985038	3.9960446	8.767835	-0.12630616	-0.007193549	0.04980995	0.097956955	4.2003584	8.861024	Sitting_Type
12:17:25.678	0.22985038	3.9960446	8.767835	-0.12630616	-0.007193549	0.04980995	0.097956955	4.2003584	8.861024	Sitting_Type
12:17:25.699	0.22985038	3.9960446	8.767835	-0.12630616	-0.007193549	0.04980995	0.097956955	4.2003584	8.861024	Sitting_Type
12:17:25.719	0.22985038	3.9960446	8.767835	-0.12630616	-0.007193549	0.04980995	0.097956955	4.2003584	8.861024	Sitting_Type
12:17:25.746	0.22985038	3.9960446	8.767835	-0.12630616	-0.007193549	0.04980995	0.097956955	4.2003584	8.861024	Sitting_Type
12:17:25.767	0.24182175	3.78056	8.403905	-0.04994801	0.099097	-0.044263296	-0.028486237	4.0166736	8.946279	Sitting_Type
12:17:25.788	0.24182175	3.78056	8.403905	-0.04994801	0.099097	-0.044263296	-0.028486237	4.0166736	8.946279	Sitting_Type
12:17:25.809	0.24182175	3.78056	8.403905	-0.04994801	0.099097	-0.044263296	-0.028486237	4.0166736	8.946279	Sitting_Type
12:17:25.830	0.24182175	3.78056	8.403905	-0.04994801	0.099097	-0.044263296	-0.028486237	4.0166736	8.946279	Sitting_Type
12:17:25.852	0.24182175	3.78056	8.403905	-0.04994801	0.099097	-0.044263296	-0.028486237	4.0166736	8.946279	Sitting_Type
12:17:25.872	0.24182175	3.78056	8.403905	-0.04994801	0.099097	-0.044263296	-0.028486237	4.0166736	8.946279	Sitting_Type
12:17:25.897	0.24182175	3.78056	8.403905	-0.04994801	0.099097	-0.044263296	-0.028486237	4.0166736	8.946279	Sitting_Type
12:17:25.919	0.24182175	3.78056	8.403905	-0.04994801	0.099097	-0.044263296	-0.028486237	4.0166736	8.946279	Sitting_Type
12:17:25.939	-0.014365649	3.581835	9.256267	-0.13852347	-0.05361931	-0.071752235	-0.0628738	3.8712246	9.009995	Sitting_Type
12:17:25.961	-0.014365649	3.581835	9.256267	-0.13852347	-0.05361931	-0.071752235	-0.0628738	3.8712246	9.009995	Sitting_Type
12:17:25.983	-0.014365649	3.581835	9.256267	-0.13852347	-0.05361931	-0.071752235	-0.0628738	3.8712246	9.009995	Sitting_Type
12:17:26.004	-0.014365649	3.581835	9.256267	-0.13852347	-0.05361931	-0.071752235	-0.0628738	3.8712246	9.009995	Sitting_Type
12:17:26.026	-0.014365649	3.581835	9.256267	-0.13852347	-0.05361931	-0.071752235	-0.0628738	3.8712246	9.009995	Sitting_Type
12:17:26.050	-0.014365649	3.581835	9.256267	-0.13852347	-0.05361931	-0.071752235	-0.0628738	3.8712246	9.009995	Sitting_Type
12:17:26.072	-0.014365649	3.581835	9.256267	-0.13852347	-0.05361931	-0.071752235	-0.0628738	3.8712246	9.009995	Sitting_Type
12:17:26.094	-0.014365649	3.581835	9.256267	-0.13852347	-0.05361931	-0.071752235	-0.0628738	3.8712246	9.009995	Sitting_Type
12:17:26.114	-0.014365649	3.581835	9.256267	-0.13852347	-0.05361931	-0.071752235	-0.0628738	3.8712246	9.009995	Sitting_Type
12:17:26.135	-0.11492519	3.6033835	8.667274	0.02213409	0.19133766	-0.031435125	-0.10386618	3.880672	9.005551	Sitting_Type
12:17:26.156	-0.11492519	3.6033835	8.667274	0.02213409	0.19133766	-0.031435125	-0.10386618	3.880672	9.005551	Sitting_Type
12:17:26.177	-0.11492519	3.6033835	8.667274	0.02213409	0.19133766	-0.031435125	-0.10386618	3.880672	9.005551	Sitting_Type
12:17:26.214	-0.11492519	3.6033835	8.667274	0.02213409	0.19133766	-0.031435125	-0.10386618	3.880672	9.005551	Sitting_Type
12:17:26.235	-0.11492519	3.6033835	8.667274	0.02213409	0.19133766	-0.031435125	-0.10386618	3.880672	9.005551	Sitting_Type
12:17:26.257	-0.11492519	3.6033835	8.667274	0.02213409	0.19133766	-0.031435125	-0.10386618	3.880672	9.005551	Sitting_Type
12:17:26.281	-0.11492519	3.6033835	8.667274	0.02213409	0.19133766	-0.031435125	-0.10386618	3.880672	9.005551	Sitting_Type
12:17:26.304	-0.18675344	3.694366	8.767835	-0.014517823	-0.033460755	-0.027769934	-0.08365926	3.8475482	9.019963	Sitting_Type
12:17:26.326	-0.18675344	3.694366	8.767835	-0.014517823	-0.033460755	-0.027769934	-0.08365926	3.8475482	9.019963	Sitting_Type
12:17:26.349	-0.18675344	3.694366	8.767835	-0.014517823	-0.033460755	-0.027769934	-0.08365926	3.8475482	9.019963	Sitting_Type
12:17:26.371	-0.18675344	3.694366	8.767835	-0.014517823	-0.033460755	-0.027769934	-0.08365926	3.8475482	9.019963	Sitting_Type
12:17:26.392	-0.18675344	3.694366	8.767835	-0.014517823	-0.033460755	-0.027769934	-0.08365926	3.8475482	9.019963	Sitting_Type
12:17:26.412	-0.18675344	3.694366	8.767835	-0.014517823	-0.033460755	-0.027769934	-0.08365926	3.8475482	9.019963	Sitting_Type
12:17:26.434	-0.18675344	3.694366	8.767835	-0.014517823	-0.033460755	-0.027769934	-0.08365926	3.8475482	9.019963	Sitting_Type
12:17:26.457	-0.18675344	3.694366	8.767835	-0.014517823	-0.033460755	-0.027769934	-0.08365926	3.8475482	9.019963	Sitting_Type
12:17:26.477	-0.4644893	3.955342	8.851634	-0.014517823	-0.033460755	-0.027769934	-0.08365926	3.8475482	9.019963	Sitting_Type
12:17:26.498	-0.4644893	3.955342	8.851634	-0.02795686	-0.096379876	-0.02043955	-0.21398412	3.8741364	9.006422	Sitting_Type
12:17:26.520	-0.4644893	3.955342	8.851634	-0.02795686	-0.096379876	-0.02043955	-0.21398412	3.8741364	9.006422	Sitting_Type
12:17:26.548	-0.4644893	3.955342	8.851634	-0.02795686	-0.096379876	-0.02043955	-0.21398412	3.8741364	9.006422	Sitting_Type
12:17:26.569	-0.4644893	3.955342	8.851634	-0.02795686	-0.096379876	-0.02043955	-0.21398412	3.8741364	9.006422	Sitting_Type
12:17:26.590	-0.4644893	3.955342	8.851634	-0.02795686	-0.096379876	-0.02043955	-0.21398412	3.8741364	9.006422	Sitting_Type
12:17:26.612	-0.4644893	3.955342	8.851634	-0.02795686	-0.096379876	-0.02043955	-0.21398412	3.8741364	9.006422	Sitting_Type
12:17:26.634	-0.4644893	3.955342	8.851634	-0.02795686	-0.096379876	-0.02043955	-0.21398412	3.8741364	9.006422	Sitting_Type
12:17:26.657	-0.4644893	3.955342	8.851634	-0.02795686	-0.096379876	-0.02043955	-0.21398412	3.8741364	9.006422	Sitting_Type
12:17:26.681	-0.10774237	3.6919718	8.616995	0.06672726	0.039843075	-0.022883013	-0.21170945	3.8554392	9.014496	Sitting_Type
12:17:26.703	-0.10774237	3.6919718	8.616995	0.06672726	0.039843075	-0.022883013	-0.21170945	3.8554392	9.014496	Sitting_Type
12:17:26.726	-0.10774237	3.6919718	8.616995	0.06672726	0.039843075	-0.022883013	-0.21170945	3.8554392	9.014496	Sitting_Type
12:17:26.747	-0.10774237	3.6919718	8.616995	0.06672726	0.039843075	-0.022883013	-0.21170945	3.8554392	9.014496	Sitting_Type
12:17:26.768	-0.10774237	3.6919718	8.616995	0.06672726	0.039843075	-0.022883013	-0.21170945	3.8554392	9.014496	Sitting_Type
12:17:26.790	-0.10774237	3.6919718	8.616995	0.06672726	0.039843075	-0.022883013	-0.21170945	3.8554392	9.014496	Sitting_Type
12:17:26.811	-0.10774237	3.6919718	8.616995	0.06672726	0.039843075	-0.022883013	-0.21170945	3.8554392	9.014496	Sitting_Type
12:17:26.835	-0.10774237	3.6919718	8.616995	0.06672726	0.039843075	-0.022883013	-0.21170945	3.8554392	9.014496	Sitting_Type
12:17:26.858	-0.7039168	3.727886	9.019233	0.20295021	0.23776342	0.10112263	-0.6493778	3.8751416	8.985095	Sitting_Type
12:17:26.881	-0.7039168	3.727886	9.019233	0.20295021	0.23776342	0.10112263	-0.6493778	3.8751416	8.985095	Sitting_Type
12:17:26.903	-0.7039168	3.727886	9.019233	0.20295021	0.23776342	0.10112263	-0.6493778	3.8751416	8.985095	Sitting_Type
12:17:26.924	-0.7039168	3.727886	9.019233	0.20295021	0.23776342	0.10112263	-0.6493778	3.8751416	8.985095	Sitting_Type
12:17:26.945	-0.7039168	3.727886	9.019233	0.20295021	0.23776342	0.10112263	-0.6493778	3.8751416	8.985095	Sitting_Type
12:17:26.966	-0.7039168	3.727886	9.019233	0.20295021	0.23776342	0.10112263	-0.6493778	3.8751416	8.985095	Sitting_Type
12:17:26.987	-0.7039168	3.727886	9.019233	0.20295021	0.23776342	0.10112263	-0.6493778	3.8751416	8.985095	Sitting_Type
12:17:27.019	-0.7039168	3.727886	9.019233	0.20295021	0.23776342	0.10112263	-0.6493778	3.8751416	8.985095	Sitting_Type
12:17:27.041	-0.6368771	3.8475995	8.549955	0.12659205	-0.2539831	0.025375342	-0.5754294	3.906931	8.976366	Sitting_Type
12:17:27.062	-0.6368771	3.8475995	8.549955	0.12659205	-0.2539831	0.025375342	-0.5754294	3.906931	8.976366	Sitting_Type
12:17:27.083	-0.6368771	3.8475995	8.549955	0.12659205	-0.2539831	0.025375342	-0.5754294	3.906931	8.976366	Sitting_Type
12:17:27.106	-0.6368771	3.8475995	8.549955	0.12659205	-0.2539831	0.025375342	-0.5754294	3.906931	8.976366	Sitting_Type
12:17:27.129	-0.6368771	3.8475995	8.549955	0.12659205	-0.2539831	0.025375342	-0.5754294	3.906931	8.976366	Sitting_Type
12:17:27.152	-0.6368771	3.8475995	8.549955	0.12659205	-0.2539831	0.025375342	-0.5754294	3.906931	8.976366	Sitting_Type
12:17:27.176	-0.6368771	3.8475995	8.549955	0.12659205	-0.2539831	0.025375342	-0.5754294	3.906931	8.976366	Sitting_Type
12:17:27.199	-0.43815228	3.8308396	8.834874	0.12659205	-0.2539831	0.025375342	-0.5754294	3.906931	8.976366	Sitting_Type
12:17:27.221	-0.43815228	3.8308396	8.834874	0.008695056	0.05572557	-0.025937337	-0.4481522	3.9354866	8.971147	Sitting_Type
12:17:27.242	-0.43815228	3.8308396	8.834874	0.008695056	0.05572557	-0.025937337	-0.4481522	3.9354866	8.971147	Sitting_Type
12:17:27.263	-0.43815228	3.8308396	8.834874	0.008695056	0.05572557	-0.025937337	-0.4481522	3.9354866	8.971147	Sitting_Type
12:17:27.285	-0.43815228	3.8308396	8.834874	0.008695056	0.05572557	-0.025937337	-0.4481522	3.9354866	8.971147	Sitting_Type
12:17:27.306	-0.43815228	3.8308396	8.834874	0.008695056	0.05572557	-0.025937337	-0.4481522	3.9354866	8.971147	Sitting_Type
12:17:27.327	-0.43815228	3.8308396	8.834874	0.008695056	0.05572557	-0.025937337	-0.4481522	3.9354866	8.971147	Sitting_Type
12:17:27.350	-0.43815228	3.8308396	8.834874	0.008695056	0.05572557	-0.025937337	-0.4481522	3.9354866	8.971147	Sitting_Type
12:17:27.372	-0.43815228	3.8308396	8.834874	0.008695056	0.05572557	-0.025937337	-0.4481522	3.9354866	8.971147	Sitting_Type
12:17:27.395	-0.7709565	4.0559015	8.830086	0.28602785	0.31106722	-0.050982814	-0.7188935	4.0771976	8.889882	Sitting_Type
12:17:27.417	-0.7709565	4.0559015	8.830086	0.28602785	0.31106722	-0.050982814	-0.7188935	4.0771976	8.889882	Sitting_Type
12:17:27.439	-0.7709565	4.0559015	8.830086	0.28602785	0.31106722	-0.050982814	-0.7188935	4.0771976	8.889882	Sitting_Type
12:17:27.462	-0.7709565	4.0559015	8.830086	0.28602785	0.31106722	-0.050982814	-0.7188935	4.0771976	8.889882	Sitting_Type
12:17:27.484	-0.7709565	4.0559015	8.830086	0.28602785	0.31106722	-0.050982814	-0.7188935	4.0771976	8.889882	Sitting_Type
12:17:27.505	-0.7709565	4.0559015	8.830086	0.28602785	0.31106722	-0.050982814	-0.7188935	4.0771976	8.889882	Sitting_Type
12:17:27.526	-0.7709565	4.0559015	8.830086	0.28602785	0.31106722	-0.050982814	-0.7188935	4.0771976	8.889882	Sitting_Type
12:17:27.567	-0.8667275	4.278569	7.613794	-0.05116974	-0.32728693	0.1017335	-0.80949193	4.304513	8.774181	Sitting_Type
12:17:27.589	-0.8667275	4.278569	7.613794	-0.05116974	-0.32728693	0.1017335	-0.80949193	4.304513	8.774181	Sitting_Type
12:17:27.611	-0.8667275	4.278569	7.613794	-0.05116974	-0.32728693	0.1017335	-0.80949193	4.304513	8.774181	Sitting_Type
12:17:27.632	-0.8667275	4.278569	7.613794	-0.05116974	-0.32728693	0.1017335	-0.80949193	4.304513	8.774181	Sitting_Type
12:17:27.652	-0.8667275	4.278569	7.613794	-0.05116974	-0.32728693	0.1017335	-0.80949193	4.304513	8.774181	Sitting_Type
12:17:27.674	-0.8667275	4.278569	7.613794	-0.05116974	-0.32728693	0.1017335	-0.80949193	4.304513	8.774181	Sitting_Type
12:17:27.695	-0.8667275	4.278569	7.613794	-0.05116974	-0.32728693	0.1017335	-0.80949193	4.304513	8.774181	Sitting_Type
12:17:27.718	-0.8667275	4.278569	7.613794	-0.05116974	-0.32728693	0.1017335	-0.80949193	4.304513	8.774181	Sitting_Type
12:17:27.740	-0.19154198	3.849994	8.894731	-0.05116974	-0.32728693	0.1017335	-0.80949193	4.304513	8.774181	Sitting_Type
12:17:27.763	-0.19154198	3.849994	8.894731	-0.19166875	-0.43052316	0.2019154	-0.3018328	4.0192947	8.940052	Sitting_Type
12:17:27.785	-0.19154198	3.849994	8.894731	-0.19166875	-0.43052316	0.2019154	-0.3018328	4.0192947	8.940052	Sitting_Type
12:17:27.808	-0.19154198	3.849994	8.894731	-0.19166875	-0.43052316	0.2019154	-0.3018328	4.0192947	8.940052	Sitting_Type
12:17:27.832	-0.19154198	3.849994	8.894731	-0.19166875	-0.43052316	0.2019154	-0.3018328	4.0192947	8.940052	Sitting_Type
12:17:27.856	-0.19154198	3.849994	8.894731	-0.19166875	-0.43052316	0.2019154	-0.3018328	4.0192947	8.940052	Sitting_Type
12:17:27.878	-0.19154198	3.849994	8.894731	-0.19166875	-0.43052316	0.2019154	-0.3018328	4.0192947	8.940052	Sitting_Type
12:17:27.899	-0.19154198	3.849994	8.894731	-0.19166875	-0.43052316	0.2019154	-0.3018328	4.0192947	8.940052	Sitting_Type
12:17:27.922	0.12929083	3.344802	8.664881	-0.19655566	0.16201612	-0.06930877	-0.0389692	3.7241943	9.071892	Sitting_Type
12:17:27.943	0.12929083	3.344802	8.664881	-0.19655566	0.16201612	-0.06930877	-0.0389692	3.7241943	9.071892	Sitting_Type
12:17:27.967	0.12929083	3.344802	8.664881	-0.19655566	0.16201612	-0.06930877	-0.0389692	3.7241943	9.071892	Sitting_Type
12:17:27.989	0.12929083	3.344802	8.664881	-0.19655566	0.16201612	-0.06930877	-0.0389692	3.7241943	9.071892	Sitting_Type
12:17:28.012	0.12929083	3.344802	8.664881	-0.19655566	0.16201612	-0.06930877	-0.0389692	3.7241943	9.071892	Sitting_Type
12:17:28.035	0.12929083	3.344802	8.664881	-0.19655566	0.16201612	-0.06930877	-0.0389692	3.7241943	9.071892	Sitting_Type
12:17:28.057	0.12929083	3.344802	8.664881	-0.19655566	0.16201612	-0.06930877	-0.0389692	3.7241943	9.071892	Sitting_Type
12:17:28.090	0.12929083	3.344802	8.664881	-0.19655566	0.16201612	-0.06930877	-0.0389692	3.7241943	9.071892	Sitting_Type
12:17:28.113	0.8140534	3.6081722	8.71516	-0.13302568	0.1711791	-0.0033353243	-0.14176396	3.7364347	9.065832	Sitting_Type
12:17:28.136	0.8140534	3.6081722	8.71516	-0.13302568	0.1711791	-0.0033353243	-0.14176396	3.7364347	9.065832	Sitting_Type
12:17:28.158	0.8140534	3.6081722	8.71516	-0.13302568	0.1711791	-0.0033353243	-0.14176396	3.7364347	9.065832	Sitting_Type
12:17:28.181	0.8140534	3.6081722	8.71516	-0.13302568	0.1711791	-0.0033353243	-0.14176396	3.7364347	9.065832	Sitting_Type
12:17:28.204	0.8140534	3.6081722	8.71516	-0.13302568	0.1711791	-0.0033353243	-0.14176396	3.7364347	9.065832	Sitting_Type
12:17:28.227	0.8140534	3.6081722	8.71516	-0.13302568	0.1711791	-0.0033353243	-0.14176396	3.7364347	9.065832	Sitting_Type
12:17:28.248	0.8140534	3.6081722	8.71516	-0.13302568	0.1711791	-0.0033353243	-0.14176396	3.7364347	9.065832	Sitting_Type
12:17:28.271	0.8140534	3.6081722	8.71516	-0.13302568	0.1711791	-0.0033353243	-0.14176396	3.7364347	9.065832	Sitting_Type
12:17:28.294	-0.84278476	3.4429672	9.14613	0.0007538077	0.027625771	-0.09191078	-0.4208629	3.7059114	9.069699	Sitting_Type
12:17:28.317	-0.84278476	3.4429672	9.14613	0.0007538077	0.027625771	-0.09191078	-0.4208629	3.7059114	9.069699	Sitting_Type
12:17:28.342	-0.84278476	3.4429672	9.14613	0.0007538077	0.027625771	-0.09191078	-0.4208629	3.7059114	9.069699	Sitting_Type
12:17:28.364	-0.84278476	3.4429672	9.14613	0.0007538077	0.027625771	-0.09191078	-0.4208629	3.7059114	9.069699	Sitting_Type
12:17:28.386	-0.84278476	3.4429672	9.14613	0.0007538077	0.027625771	-0.09191078	-0.4208629	3.7059114	9.069699	Sitting_Type
12:17:28.408	-0.84278476	3.4429672	9.14613	0.0007538077	0.027625771	-0.09191078	-0.4208629	3.7059114	9.069699	Sitting_Type
12:17:28.430	-0.84278476	3.4429672	9.14613	0.0007538077	0.027625771	-0.09191078	-0.4208629	3.7059114	9.069699	Sitting_Type
12:17:28.453	-0.84278476	3.4429672	9.14613	0.0007538077	0.027625771	-0.09191078	-0.4208629	3.7059114	9.069699	Sitting_Type
12:17:28.474	-0.75659084	3.7063375	9.09585	-0.016961284	0.17606603	-0.000280998	-0.51136357	3.7053056	9.065296	Sitting_Type
12:17:28.495	-0.75659084	3.7063375	9.09585	-0.016961284	0.17606603	-0.000280998	-0.51136357	3.7053056	9.065296	Sitting_Type
12:17:28.522	-0.75659084	3.7063375	9.09585	-0.016961284	0.17606603	-0.000280998	-0.51136357	3.7053056	9.065296	Sitting_Type
12:17:28.542	-0.75659084	3.7063375	9.09585	-0.016961284	0.17606603	-0.000280998	-0.51136357	3.7053056	9.065296	Sitting_Type
12:17:28.563	-0.75659084	3.7063375	9.09585	-0.016961284	0.17606603	-0.000280998	-0.51136357	3.7053056	9.065296	Sitting_Type
12:17:28.584	-0.75659084	3.7063375	9.09585	-0.016961284	0.17606603	-0.000280998	-0.51136357	3.7053056	9.065296	Sitting_Type
12:17:28.607	-0.75659084	3.7063375	9.09585	-0.016961284	0.17606603	-0.000280998	-0.51136357	3.7053056	9.065296	Sitting_Type
12:17:28.629	-0.75659084	3.7063375	9.09585	-0.016961284	0.17606603	-0.000280998	-0.51136357	3.7053056	9.065296	Sitting_Type
12:17:28.654	0.076616794	3.562681	9.629773	-0.19350134	0.11620123	0.008881981	-0.16743308	3.661998	9.095719	Sitting_Type
12:17:28.678	0.076616794	3.562681	9.629773	-0.19350134	0.11620123	0.008881981	-0.16743308	3.661998	9.095719	Sitting_Type
12:17:28.701	0.076616794	3.562681	9.629773	-0.19350134	0.11620123	0.008881981	-0.16743308	3.661998	9.095719	Sitting_Type
12:17:28.722	0.076616794	3.562681	9.629773	-0.19350134	0.11620123	0.008881981	-0.16743308	3.661998	9.095719	Sitting_Type
12:17:28.743	0.076616794	3.562681	9.629773	-0.19350134	0.11620123	0.008881981	-0.16743308	3.661998	9.095719	Sitting_Type
12:17:28.764	0.076616794	3.562681	9.629773	-0.19350134	0.11620123	0.008881981	-0.16743308	3.661998	9.095719	Sitting_Type
12:17:28.785	0.076616794	3.562681	9.629773	-0.19350134	0.11620123	0.008881981	-0.16743308	3.661998	9.095719	Sitting_Type
12:17:28.806	0.076616794	3.562681	9.629773	-0.19350134	0.11620123	0.008881981	-0.16743308	3.661998	9.095719	Sitting_Type
12:17:28.828	0.11492519	3.806897	8.1549	0.113763876	0.00074769906	-0.019828686	-0.2101232	3.7273724	9.068237	Sitting_Type
12:17:28.849	0.11492519	3.806897	8.1549	0.113763876	0.00074769906	-0.019828686	-0.2101232	3.7273724	9.068237	Sitting_Type
12:17:28.873	0.11492519	3.806897	8.1549	0.113763876	0.00074769906	-0.019828686	-0.2101232	3.7273724	9.068237	Sitting_Type
12:17:28.896	0.11492519	3.806897	8.1549	0.113763876	0.00074769906	-0.019828686	-0.2101232	3.7273724	9.068237	Sitting_Type
12:17:28.918	0.11492519	3.806897	8.1549	0.113763876	0.00074769906	-0.019828686	-0.2101232	3.7273724	9.068237	Sitting_Type
12:17:28.940	0.11492519	3.806897	8.1549	0.113763876	0.00074769906	-0.019828686	-0.2101232	3.7273724	9.068237	Sitting_Type
12:17:28.962	0.11492519	3.806897	8.1549	0.113763876	0.00074769906	-0.019828686	-0.2101232	3.7273724	9.068237	Sitting_Type
12:17:28.986	0.11492519	3.806897	8.1549	0.113763876	0.00074769906	-0.019828686	-0.2101232	3.7273724	9.068237	Sitting_Type
12:17:29.010	-0.7685622	3.9002736	8.89952	0.08566408	-0.02002172	-0.086412996	-0.41492975	3.7265983	9.061492	Sitting_Type
12:17:29.031	-0.7685622	3.9002736	8.89952	0.08566408	-0.02002172	-0.086412996	-0.41492975	3.7265983	9.061492	Sitting_Type
12:17:29.059	-0.7685622	3.9002736	8.89952	0.08566408	-0.02002172	-0.086412996	-0.41492975	3.7265983	9.061492	Sitting_Type
12:17:29.080	-0.7685622	3.9002736	8.89952	0.08566408	-0.02002172	-0.086412996	-0.41492975	3.7265983	9.061492	Sitting_Type
12:17:29.101	-0.7685622	3.9002736	8.89952	0.08566408	-0.02002172	-0.086412996	-0.41492975	3.7265983	9.061492	Sitting_Type
12:17:29.122	-0.7685622	3.9002736	8.89952	0.08566408	-0.02002172	-0.086412996	-0.41492975	3.7265983	9.061492	Sitting_Type
12:17:29.143	-0.7685622	3.9002736	8.89952	0.08566408	-0.02002172	-0.086412996	-0.41492975	3.7265983	9.061492	Sitting_Type
12:17:29.164	-0.7685622	3.9002736	8.89952	0.08566408	-0.02002172	-0.086412996	-0.41492975	3.7265983	9.061492	Sitting_Type
12:17:29.193	-0.30167863	3.502824	8.411087	-0.08293473	0.051449515	-0.016163494	-0.41162208	3.7333267	9.058874	Sitting_Type
12:17:29.214	-0.30167863	3.502824	8.411087	-0.08293473	0.051449515	-0.016163494	-0.41162208	3.7333267	9.058874	Sitting_Type
12:17:29.236	-0.30167863	3.502824	8.411087	-0.08293473	0.051449515	-0.016163494	-0.41162208	3.7333267	9.058874	Sitting_Type
12:17:29.257	-0.30167863	3.502824	8.411087	-0.08293473	0.051449515	-0.016163494	-0.41162208	3.7333267	9.058874	Sitting_Type
12:17:29.279	-0.30167863	3.502824	8.411087	-0.08293473	0.051449515	-0.016163494	-0.41162208	3.7333267	9.058874	Sitting_Type
12:17:29.310	-0.30167863	3.502824	8.411087	-0.08293473	0.051449515	-0.016163494	-0.41162208	3.7333267	9.058874	Sitting_Type
12:17:29.331	-0.30167863	3.502824	8.411087	-0.08293473	0.051449515	-0.016163494	-0.41162208	3.7333267	9.058874	Sitting_Type
12:17:29.353	-0.30167863	3.502824	8.411087	-0.08293473	0.051449515	-0.016163494	-0.41162208	3.7333267	9.058874	Sitting_Type
12:17:29.376	-0.5506832	3.572258	8.961771	-0.06521963	0.044729996	0.0064385193	-0.45267203	3.6741107	9.081099	Sitting_Type
12:17:29.399	-0.5506832	3.572258	8.961771	-0.06521963	0.044729996	0.0064385193	-0.45267203	3.6741107	9.081099	Sitting_Type
12:17:29.422	-0.5506832	3.572258	8.961771	-0.06521963	0.044729996	0.0064385193	-0.45267203	3.6741107	9.081099	Sitting_Type
12:17:29.445	-0.5506832	3.572258	8.961771	-0.06521963	0.044729996	0.0064385193	-0.45267203	3.6741107	9.081099	Sitting_Type
12:17:29.468	-0.5506832	3.572258	8.961771	-0.06521963	0.044729996	0.0064385193	-0.45267203	3.6741107	9.081099	Sitting_Type
12:17:29.490	-0.5506832	3.572258	8.961771	-0.06521963	0.044729996	0.0064385193	-0.45267203	3.6741107	9.081099	Sitting_Type
12:17:29.512	-0.5506832	3.572258	8.961771	-0.06521963	0.044729996	0.0064385193	-0.45267203	3.6741107	9.081099	Sitting_Type
12:17:29.534	-0.5506832	3.572258	8.961771	-0.06521963	0.044729996	0.0064385193	-0.45267203	3.6741107	9.081099	Sitting_Type
12:17:29.555	-0.505192	3.5483153	8.858817	0.06672726	-0.13303179	0.009492845	-0.3472554	3.6825213	9.082335	Sitting_Type
12:17:29.577	-0.505192	3.5483153	8.858817	0.06672726	-0.13303179	0.009492845	-0.3472554	3.6825213	9.082335	Sitting_Type
12:17:29.598	-0.505192	3.5483153	8.858817	0.06672726	-0.13303179	0.009492845	-0.3472554	3.6825213	9.082335	Sitting_Type
12:17:29.618	-0.505192	3.5483153	8.858817	0.06672726	-0.13303179	0.009492845	-0.3472554	3.6825213	9.082335	Sitting_Type
12:17:29.639	-0.505192	3.5483153	8.858817	0.06672726	-0.13303179	0.009492845	-0.3472554	3.6825213	9.082335	Sitting_Type
12:17:29.659	-0.505192	3.5483153	8.858817	0.06672726	-0.13303179	0.009492845	-0.3472554	3.6825213	9.082335	Sitting_Type
12:17:29.680	-0.505192	3.5483153	8.858817	0.06672726	-0.13303179	0.009492845	-0.3472554	3.6825213	9.082335	Sitting_Type
12:17:29.712	-0.505192	3.5483153	8.858817	0.06672726	-0.13303179	0.009492845	-0.3472554	3.6825213	9.082335	Sitting_Type
12:17:29.733	0.011971374	3.6464806	8.379962	-0.0047439793	0.11436864	0.031483997	-0.23925753	3.7562306	9.055598	Sitting_Type
12:17:29.755	0.011971374	3.6464806	8.379962	-0.0047439793	0.11436864	0.031483997	-0.23925753	3.7562306	9.055598	Sitting_Type
12:17:29.777	0.011971374	3.6464806	8.379962	-0.0047439793	0.11436864	0.031483997	-0.23925753	3.7562306	9.055598	Sitting_Type
12:17:29.801	0.011971374	3.6464806	8.379962	-0.0047439793	0.11436864	0.031483997	-0.23925753	3.7562306	9.055598	Sitting_Type
12:17:29.824	0.011971374	3.6464806	8.379962	-0.0047439793	0.11436864	0.031483997	-0.23925753	3.7562306	9.055598	Sitting_Type
12:17:29.847	0.011971374	3.6464806	8.379962	-0.0047439793	0.11436864	0.031483997	-0.23925753	3.7562306	9.055598	Sitting_Type
12:17:29.870	0.011971374	3.6464806	8.379962	-0.0047439793	0.11436864	0.031483997	-0.23925753	3.7562306	9.055598	Sitting_Type
12:17:29.892	0.011971374	3.6464806	8.379962	-0.0047439793	0.11436864	0.031483997	-0.23925753	3.7562306	9.055598	Sitting_Type
12:17:29.913	-0.19633053	3.5938065	8.722343	-0.011463497	-0.0023066273	-0.0015027284	-0.23776378	3.7363446	9.06386	Sitting_Type
12:17:29.935	-0.19633053	3.5938065	8.722343	-0.011463497	-0.0023066273	-0.0015027284	-0.23776378	3.7363446	9.06386	Sitting_Type
12:17:29.966	-0.19633053	3.5938065	8.722343	-0.011463497	-0.0023066273	-0.0015027284	-0.23776378	3.7363446	9.06386	Sitting_Type
12:17:29.987	-0.19633053	3.5938065	8.722343	-0.011463497	-0.0023066273	-0.0015027284	-0.23776378	3.7363446	9.06386	Sitting_Type
12:17:30.010	-0.19633053	3.5938065	8.722343	-0.011463497	-0.0023066273	-0.0015027284	-0.23776378	3.7363446	9.06386	Sitting_Type
12:17:30.032	-0.19633053	3.5938065	8.722343	-0.011463497	-0.0023066273	-0.0015027284	-0.23776378	3.7363446	9.06386	Sitting_Type
12:17:30.055	-0.19633053	3.5938065	8.722343	-0.011463497	-0.0023066273	-0.0015027284	-0.23776378	3.7363446	9.06386	Sitting_Type
12:17:30.078	-0.19633053	3.5938065	8.722343	-0.011463497	-0.0023066273	-0.0015027284	-0.23776378	3.7363446	9.06386	Sitting_Type
12:17:30.101	-0.4836435	3.5004299	9.172467	-0.043839354	0.089323156	0.00032986724	-0.25338557	3.671114	9.090054	Sitting_Type
12:17:30.125	-0.4836435	3.5004299	9.172467	-0.043839354	0.089323156	0.00032986724	-0.25338557	3.671114	9.090054	Sitting_Type
12:17:30.148	-0.4836435	3.5004299	9.172467	-0.043839354	0.089323156	0.00032986724	-0.25338557	3.671114	9.090054	Sitting_Type
12:17:30.171	-0.4836435	3.5004299	9.172467	-0.043839354	0.089323156	0.00032986724	-0.25338557	3.671114	9.090054	Sitting_Type
12:17:30.194	-0.4836435	3.5004299	9.172467	-0.043839354	0.089323156	0.00032986724	-0.25338557	3.671114	9.090054	Sitting_Type
12:17:30.217	-0.4836435	3.5004299	9.172467	-0.043839354	0.089323156	0.00032986724	-0.25338557	3.671114	9.090054	Sitting_Type
12:17:30.241	-0.4836435	3.5004299	9.172467	-0.043839354	0.089323156	0.00032986724	-0.25338557	3.671114	9.090054	Sitting_Type
12:17:30.263	-0.2753416	3.545921	8.482916	0.04412524	0.043508265	0.009492845	-0.21499343	3.6297061	9.107655	Sitting_Type
12:17:30.286	-0.2753416	3.545921	8.482916	0.04412524	0.043508265	0.009492845	-0.21499343	3.6297061	9.107655	Sitting_Type
12:17:30.309	-0.2753416	3.545921	8.482916	0.04412524	0.043508265	0.009492845	-0.21499343	3.6297061	9.107655	Sitting_Type
12:17:30.332	-0.2753416	3.545921	8.482916	0.04412524	0.043508265	0.009492845	-0.21499343	3.6297061	9.107655	Sitting_Type
12:17:30.356	-0.2753416	3.545921	8.482916	0.04412524	0.043508265	0.009492845	-0.21499343	3.6297061	9.107655	Sitting_Type
12:17:30.379	-0.2753416	3.545921	8.482916	0.04412524	0.043508265	0.009492845	-0.21499343	3.6297061	9.107655	Sitting_Type
12:17:30.410	-0.2753416	3.545921	8.482916	0.04412524	0.043508265	0.009492845	-0.21499343	3.6297061	9.107655	Sitting_Type
12:17:30.431	-0.2753416	3.545921	8.482916	0.04412524	0.043508265	0.009492845	-0.21499343	3.6297061	9.107655	Sitting_Type
12:17:30.452	0.0023942748	3.440573	9.153313	0.019079765	-0.067669205	0.052253414	-0.26167715	3.6086721	9.114788	Sitting_Type
12:17:30.474	0.0023942748	3.440573	9.153313	0.019079765	-0.067669205	0.052253414	-0.26167715	3.6086721	9.114788	Sitting_Type
12:17:30.495	0.0023942748	3.440573	9.153313	0.019079765	-0.067669205	0.052253414	-0.26167715	3.6086721	9.114788	Sitting_Type
12:17:30.515	0.0023942748	3.440573	9.153313	0.019079765	-0.067669205	0.052253414	-0.26167715	3.6086721	9.114788	Sitting_Type
12:17:30.537	0.0023942748	3.440573	9.153313	0.019079765	-0.067669205	0.052253414	-0.26167715	3.6086721	9.114788	Sitting_Type
12:17:30.559	0.0023942748	3.440573	9.153313	0.019079765	-0.067669205	0.052253414	-0.26167715	3.6086721	9.114788	Sitting_Type
12:17:30.583	0.0023942748	3.440573	9.153313	0.019079765	-0.067669205	0.052253414	-0.26167715	3.6086721	9.114788	Sitting_Type
12:17:30.606	0.0023942748	3.440573	9.153313	0.019079765	-0.067669205	0.052253414	-0.26167715	3.6086721	9.114788	Sitting_Type
12:17:30.629	-0.16041641	3.5938065	8.688824	0.049623027	-0.03773681	-0.010665707	-0.26500353	3.659271	9.094498	Sitting_Type
12:17:30.651	-0.16041641	3.5938065	8.688824	0.049623027	-0.03773681	-0.010665707	-0.26500353	3.659271	9.094498	Sitting_Type
12:17:30.672	-0.16041641	3.5938065	8.688824	0.049623027	-0.03773681	-0.010665707	-0.26500353	3.659271	9.094498	Sitting_Type
12:17:30.693	-0.16041641	3.5938065	8.688824	0.049623027	-0.03773681	-0.010665707	-0.26500353	3.659271	9.094498	Sitting_Type
12:17:30.715	-0.16041641	3.5938065	8.688824	0.049623027	-0.03773681	-0.010665707	-0.26500353	3.659271	9.094498	Sitting_Type
12:17:30.738	-0.16041641	3.5938065	8.688824	0.049623027	-0.03773681	-0.010665707	-0.26500353	3.659271	9.094498	Sitting_Type
12:17:30.759	-0.16041641	3.5938065	8.688824	0.049623027	-0.03773681	-0.010665707	-0.26500353	3.659271	9.094498	Sitting_Type
12:17:30.782	-0.16041641	3.5938065	8.688824	0.049623027	-0.03773681	-0.010665707	-0.26500353	3.659271	9.094498	Sitting_Type
12:17:30.806	-0.1987248	3.5339496	8.25546	0.034962263	-0.027962968	0.017434094	-0.2035463	3.726651	9.068683	Sitting_Type
12:17:30.827	-0.1987248	3.5339496	8.25546	0.034962263	-0.027962968	0.017434094	-0.2035463	3.726651	9.068683	Sitting_Type
12:17:30.848	-0.1987248	3.5339496	8.25546	0.034962263	-0.027962968	0.017434094	-0.2035463	3.726651	9.068683	Sitting_Type
12:17:30.868	-0.1987248	3.5339496	8.25546	0.034962263	-0.027962968	0.017434094	-0.2035463	3.726651	9.068683	Sitting_Type
12:17:30.889	-0.1987248	3.5339496	8.25546	0.034962263	-0.027962968	0.017434094	-0.2035463	3.726651	9.068683	Sitting_Type
12:17:30.910	-0.1987248	3.5339496	8.25546	0.034962263	-0.027962968	0.017434094	-0.2035463	3.726651	9.068683	Sitting_Type
12:17:30.932	-0.1987248	3.5339496	8.25546	0.034962263	-0.027962968	0.017434094	-0.2035463	3.726651	9.068683	Sitting_Type
12:17:30.955	-0.1987248	3.5339496	8.25546	0.034962263	-0.027962968	0.017434094	-0.2035463	3.726651	9.068683	Sitting_Type
12:17:30.976	-0.1987248	3.5339496	8.25546	0.034962263	-0.027962968	0.017434094	-0.2035463	3.726651	9.068683	Sitting_Type
12:17:30.998	-0.22985038	3.512401	8.868394	-0.09637377	0.03251269	0.012547173	-0.25731385	3.6835747	9.084901	Sitting_Type
12:17:31.021	-0.22985038	3.512401	8.868394	-0.09637377	0.03251269	0.012547173	-0.25731385	3.6835747	9.084901	Sitting_Type
12:17:31.042	-0.22985038	3.512401	8.868394	-0.09637377	0.03251269	0.012547173	-0.25731385	3.6835747	9.084901	Sitting_Type
12:17:31.068	-0.22985038	3.512401	8.868394	-0.09637377	0.03251269	0.012547173	-0.25731385	3.6835747	9.084901	Sitting_Type
12:17:31.089	-0.22985038	3.512401	8.868394	-0.09637377	0.03251269	0.012547173	-0.25731385	3.6835747	9.084901	Sitting_Type
12:17:31.110	-0.22985038	3.512401	8.868394	-0.09637377	0.03251269	0.012547173	-0.25731385	3.6835747	9.084901	Sitting_Type
12:17:31.132	-0.22985038	3.512401	8.868394	-0.09637377	0.03251269	0.012547173	-0.25731385	3.6835747	9.084901	Sitting_Type
12:17:31.154	-0.22985038	3.512401	8.868394	-0.09637377	0.03251269	0.012547173	-0.25731385	3.6835747	9.084901	Sitting_Type
12:17:31.175	-0.2753416	3.6201434	8.794171	-0.1116454	0.18339641	0.039425243	-0.37068743	3.6494563	9.094748	Sitting_Type
12:17:31.197	-0.2753416	3.6201434	8.794171	-0.1116454	0.18339641	0.039425243	-0.37068743	3.6494563	9.094748	Sitting_Type
12:17:31.218	-0.2753416	3.6201434	8.794171	-0.1116454	0.18339641	0.039425243	-0.37068743	3.6494563	9.094748	Sitting_Type
12:17:31.239	-0.2753416	3.6201434	8.794171	-0.1116454	0.18339641	0.039425243	-0.37068743	3.6494563	9.094748	Sitting_Type
12:17:31.261	-0.2753416	3.6201434	8.794171	-0.1116454	0.18339641	0.039425243	-0.37068743	3.6494563	9.094748	Sitting_Type
12:17:31.289	-0.2753416	3.6201434	8.794171	-0.1116454	0.18339641	0.039425243	-0.37068743	3.6494563	9.094748	Sitting_Type
12:17:31.309	-0.2753416	3.6201434	8.794171	-0.1116454	0.18339641	0.039425243	-0.37068743	3.6494563	9.094748	Sitting_Type
12:17:31.330	-0.2753416	3.6201434	8.794171	-0.1116454	0.18339641	0.039425243	-0.37068743	3.6494563	9.094748	Sitting_Type
12:17:31.353	-0.6847626	3.459727	9.035994	-0.043839354	-0.029184697	-0.0057787853	-0.453232	3.6165135	9.104162	Sitting_Type
12:17:31.375	-0.6847626	3.459727	9.035994	-0.043839354	-0.029184697	-0.0057787853	-0.453232	3.6165135	9.104162	Sitting_Type
12:17:31.397	-0.6847626	3.459727	9.035994	-0.043839354	-0.029184697	-0.0057787853	-0.453232	3.6165135	9.104162	Sitting_Type
12:17:31.420	-0.6847626	3.459727	9.035994	-0.043839354	-0.029184697	-0.0057787853	-0.453232	3.6165135	9.104162	Sitting_Type
12:17:31.442	-0.6847626	3.459727	9.035994	-0.043839354	-0.029184697	-0.0057787853	-0.453232	3.6165135	9.104162	Sitting_Type
12:17:31.464	-0.6847626	3.459727	9.035994	-0.043839354	-0.029184697	-0.0057787853	-0.453232	3.6165135	9.104162	Sitting_Type
12:17:31.486	-0.6847626	3.459727	9.035994	-0.043839354	-0.029184697	-0.0057787853	-0.453232	3.6165135	9.104162	Sitting_Type
12:17:31.507	-0.6847626	3.459727	9.035994	-0.043839354	-0.029184697	-0.0057787853	-0.453232	3.6165135	9.104162	Sitting_Type
12:17:31.528	-0.8284191	2.7175019	9.581888	0.025188418	0.08382537	-0.12611924	-0.4553021	3.6221554	9.101817	Sitting_Type
12:17:31.550	-0.8284191	2.7175019	9.581888	0.025188418	0.08382537	-0.12611924	-0.4553021	3.6221554	9.101817	Sitting_Type
12:17:31.573	-0.8284191	2.7175019	9.581888	0.025188418	0.08382537	-0.12611924	-0.4553021	3.6221554	9.101817	Sitting_Type
12:17:31.595	-0.8284191	2.7175019	9.581888	0.025188418	0.08382537	-0.12611924	-0.4553021	3.6221554	9.101817	Sitting_Type
12:17:31.618	-0.8284191	2.7175019	9.581888	0.025188418	0.08382537	-0.12611924	-0.4553021	3.6221554	9.101817	Sitting_Type
12:17:31.641	-0.8284191	2.7175019	9.581888	0.025188418	0.08382537	-0.12611924	-0.4553021	3.6221554	9.101817	Sitting_Type
12:17:31.664	-0.8284191	2.7175019	9.581888	0.025188418	0.08382537	-0.12611924	-0.4553021	3.6221554	9.101817	Sitting_Type
12:17:31.688	-0.8284191	2.7175019	9.581888	0.025188418	0.08382537	-0.12611924	-0.4553021	3.6221554	9.101817	Sitting_Type
12:17:31.711	-0.2753416	3.6536634	9.12937	-0.03406551	0.1326946	-0.0723631	-0.52031744	3.6653259	9.081025	Sitting_Type
12:17:31.734	-0.2753416	3.6536634	9.12937	-0.03406551	0.1326946	-0.0723631	-0.52031744	3.6653259	9.081025	Sitting_Type
12:17:31.757	-0.2753416	3.6536634	9.12937	-0.03406551	0.1326946	-0.0723631	-0.52031744	3.6653259	9.081025	Sitting_Type
12:17:31.779	-0.2753416	3.6536634	9.12937	-0.03406551	0.1326946	-0.0723631	-0.52031744	3.6653259	9.081025	Sitting_Type
12:17:31.806	-0.2753416	3.6536634	9.12937	-0.03406551	0.1326946	-0.0723631	-0.52031744	3.6653259	9.081025	Sitting_Type
12:17:31.830	-0.2753416	3.6536634	9.12937	-0.03406551	0.1326946	-0.0723631	-0.52031744	3.6653259	9.081025	Sitting_Type
12:17:31.852	-0.2753416	3.6536634	9.12937	-0.03406551	0.1326946	-0.0723631	-0.52031744	3.6653259	9.081025	Sitting_Type
12:17:31.875	-0.2753416	3.6536634	9.12937	-0.03406551	0.1326946	-0.0723631	-0.52031744	3.6653259	9.081025	Sitting_Type
12:17:31.898	-0.6273	3.2370596	8.8324795	-0.083545595	-0.09821247	0.026597073	-0.6545073	3.460411	9.15246	Sitting_Type
12:17:31.919	-0.6273	3.2370596	8.8324795	-0.083545595	-0.09821247	0.026597073	-0.6545073	3.460411	9.15246	Sitting_Type
12:17:31.940	-0.6273	3.2370596	8.8324795	-0.083545595	-0.09821247	0.026597073	-0.6545073	3.460411	9.15246	Sitting_Type
12:17:31.961	-0.6273	3.2370596	8.8324795	-0.083545595	-0.09821247	0.026597073	-0.6545073	3.460411	9.15246	Sitting_Type
12:17:31.982	-0.6273	3.2370596	8.8324795	-0.083545595	-0.09821247	0.026597073	-0.6545073	3.460411	9.15246	Sitting_Type
12:17:32.003	-0.6273	3.2370596	8.8324795	-0.083545595	-0.09821247	0.026597073	-0.6545073	3.460411	9.15246	Sitting_Type
12:17:32.041	-0.6273	3.2370596	8.8324795	-0.083545595	-0.09821247	0.026597073	-0.6545073	3.460411	9.15246	Sitting_Type
12:17:32.063	-1.132492	3.4716985	9.735122	0.0038081338	0.12964025	-0.0564806	-0.6965008	3.4304447	9.16064	Sitting_Type
12:17:32.083	-1.132492	3.4716985	9.735122	0.0038081338	0.12964025	-0.0564806	-0.6965008	3.4304447	9.16064	Sitting_Type
12:17:32.104	-1.132492	3.4716985	9.735122	0.0038081338	0.12964025	-0.0564806	-0.6965008	3.4304447	9.16064	Sitting_Type
12:17:32.130	-1.132492	3.4716985	9.735122	0.0038081338	0.12964025	-0.0564806	-0.6965008	3.4304447	9.16064	Sitting_Type
12:17:32.151	-1.132492	3.4716985	9.735122	0.0038081338	0.12964025	-0.0564806	-0.6965008	3.4304447	9.16064	Sitting_Type
12:17:32.173	-1.132492	3.4716985	9.735122	0.0038081338	0.12964025	-0.0564806	-0.6965008	3.4304447	9.16064	Sitting_Type
12:17:32.196	-1.132492	3.4716985	9.735122	0.0038081338	0.12964025	-0.0564806	-0.6965008	3.4304447	9.16064	Sitting_Type
12:17:32.219	-1.132492	3.4716985	9.735122	0.0038081338	0.12964025	-0.0564806	-0.6965008	3.4304447	9.16064	Sitting_Type
12:17:32.241	-1.1372806	3.5842295	9.174861	0.12720291	0.33000407	-0.031435125	-0.6808963	3.4722197	9.146062	Sitting_Type
12:17:32.262	-1.1372806	3.5842295	9.174861	0.12720291	0.33000407	-0.031435125	-0.6808963	3.4722197	9.146062	Sitting_Type
12:17:32.283	-1.1372806	3.5842295	9.174861	0.12720291	0.33000407	-0.031435125	-0.6808963	3.4722197	9.146062	Sitting_Type
12:17:32.305	-1.1372806	3.5842295	9.174861	0.12720291	0.33000407	-0.031435125	-0.6808963	3.4722197	9.146062	Sitting_Type
12:17:32.326	-1.1372806	3.5842295	9.174861	0.12720291	0.33000407	-0.031435125	-0.6808963	3.4722197	9.146062	Sitting_Type
12:17:32.348	-1.1372806	3.5842295	9.174861	0.12720291	0.33000407	-0.031435125	-0.6808963	3.4722197	9.146062	Sitting_Type
12:17:32.370	-1.1372806	3.5842295	9.174861	0.12720291	0.33000407	-0.031435125	-0.6808963	3.4722197	9.146062	Sitting_Type
12:17:32.392	-1.1372806	3.5842295	9.174861	0.12720291	0.33000407	-0.031435125	-0.6808963	3.4722197	9.146062	Sitting_Type
12:17:32.415	-1.1372806	3.5842295	9.174861	0.12720291	0.33000407	-0.031435125	-0.6808963	3.4722197	9.146062	Sitting_Type
12:17:32.439	-0.5865973	3.4381785	9.033599	0.15591358	-0.027962968	-0.01921782	-0.62810457	3.5269759	9.128871	Sitting_Type
12:17:32.461	-0.5865973	3.4381785	9.033599	0.15591358	-0.027962968	-0.01921782	-0.62810457	3.5269759	9.128871	Sitting_Type
12:17:32.485	-0.5865973	3.4381785	9.033599	0.15591358	-0.027962968	-0.01921782	-0.62810457	3.5269759	9.128871	Sitting_Type
12:17:32.507	-0.5865973	3.4381785	9.033599	0.15591358	-0.027962968	-0.01921782	-0.62810457	3.5269759	9.128871	Sitting_Type
12:17:32.529	-0.5865973	3.4381785	9.033599	0.15591358	-0.027962968	-0.01921782	-0.62810457	3.5269759	9.128871	Sitting_Type
12:17:32.551	-0.5865973	3.4381785	9.033599	0.15591358	-0.027962968	-0.01921782	-0.62810457	3.5269759	9.128871	Sitting_Type
12:17:32.572	-0.5865973	3.4381785	9.033599	0.15591358	-0.027962968	-0.01921782	-0.62810457	3.5269759	9.128871	Sitting_Type
12:17:32.593	-0.5865973	3.4381785	9.033599	0.15591358	-0.027962968	-0.01921782	-0.62810457	3.5269759	9.128871	Sitting_Type
12:17:32.615	-0.5650489	3.8092911	8.906702	0.20111762	-0.19900523	-0.018606955	-0.5906044	3.6635683	9.0774355	Sitting_Type
12:17:32.645	-0.5650489	3.8092911	8.906702	0.20111762	-0.19900523	-0.018606955	-0.5906044	3.6635683	9.0774355	Sitting_Type
12:17:32.666	-0.5650489	3.8092911	8.906702	0.20111762	-0.19900523	-0.018606955	-0.5906044	3.6635683	9.0774355	Sitting_Type
12:17:32.686	-0.5650489	3.8092911	8.906702	0.20111762	-0.19900523	-0.018606955	-0.5906044	3.6635683	9.0774355	Sitting_Type
12:17:32.707	-0.5650489	3.8092911	8.906702	0.20111762	-0.19900523	-0.018606955	-0.5906044	3.6635683	9.0774355	Sitting_Type
12:17:32.729	-0.5650489	3.8092911	8.906702	0.20111762	-0.19900523	-0.018606955	-0.5906044	3.6635683	9.0774355	Sitting_Type
12:17:32.752	-0.5650489	3.8092911	8.906702	0.20111762	-0.19900523	-0.018606955	-0.5906044	3.6635683	9.0774355	Sitting_Type
12:17:32.774	-0.5650489	3.8092911	8.906702	0.20111762	-0.19900523	-0.018606955	-0.5906044	3.6635683	9.0774355	Sitting_Type
12:17:32.795	0.15802214	3.6919718	8.779806	0.13331157	-0.14219476	-0.008222247	-0.43984687	3.7898774	9.034032	Sitting_Type
12:17:32.818	0.15802214	3.6919718	8.779806	0.13331157	-0.14219476	-0.008222247	-0.43984687	3.7898774	9.034032	Sitting_Type
12:17:32.839	0.15802214	3.6919718	8.779806	0.13331157	-0.14219476	-0.008222247	-0.43984687	3.7898774	9.034032	Sitting_Type
12:17:32.860	0.15802214	3.6919718	8.779806	0.13331157	-0.14219476	-0.008222247	-0.43984687	3.7898774	9.034032	Sitting_Type
12:17:32.882	0.15802214	3.6919718	8.779806	0.13331157	-0.14219476	-0.008222247	-0.43984687	3.7898774	9.034032	Sitting_Type
12:17:32.905	0.15802214	3.6919718	8.779806	0.13331157	-0.14219476	-0.008222247	-0.43984687	3.7898774	9.034032	Sitting_Type
12:17:32.928	0.15802214	3.6919718	8.779806	0.13331157	-0.14219476	-0.008222247	-0.43984687	3.7898774	9.034032	Sitting_Type
12:17:32.951	0.15802214	3.6919718	8.779806	0.13331157	-0.14219476	-0.008222247	-0.43984687	3.7898774	9.034032	Sitting_Type
12:17:32.973	-0.6703969	3.8930907	8.28898	0.036794856	0.1730117	0.04003611	-0.8207826	4.0701995	8.884263	Sitting_Type
12:17:32.996	-0.6703969	3.8930907	8.28898	0.036794856	0.1730117	0.04003611	-0.8207826	4.0701995	8.884263	Sitting_Type
12:17:33.019	-0.6703969	3.8930907	8.28898	0.036794856	0.1730117	0.04003611	-0.8207826	4.0701995	8.884263	Sitting_Type
12:17:33.043	-0.6703969	3.8930907	8.28898	0.036794856	0.1730117	0.04003611	-0.8207826	4.0701995	8.884263	Sitting_Type
12:17:33.064	-0.6703969	3.8930907	8.28898	0.036794856	0.1730117	0.04003611	-0.8207826	4.0701995	8.884263	Sitting_Type
12:17:33.085	-0.6703969	3.8930907	8.28898	0.036794856	0.1730117	0.04003611	-0.8207826	4.0701995	8.884263	Sitting_Type
12:17:33.110	-0.6703969	3.8930907	8.28898	0.036794856	0.1730117	0.04003611	-0.8207826	4.0701995	8.884263	Sitting_Type
12:17:33.131	-0.6703969	3.8930907	8.28898	0.036794856	0.1730117	0.04003611	-0.8207826	4.0701995	8.884263	Sitting_Type
12:17:33.152	-1.5371244	3.5914123	9.155706	-0.1379126	0.185229	-0.022272145	-1.3543504	3.7716513	8.95046	Sitting_Type
12:17:33.172	-1.5371244	3.5914123	9.155706	-0.1379126	0.185229	-0.022272145	-1.3543504	3.7716513	8.95046	Sitting_Type
12:17:33.196	-1.5371244	3.5914123	9.155706	-0.1379126	0.185229	-0.022272145	-1.3543504	3.7716513	8.95046	Sitting_Type
12:17:33.219	-1.5371244	3.5914123	9.155706	-0.1379126	0.185229	-0.022272145	-1.3543504	3.7716513	8.95046	Sitting_Type
12:17:33.241	-1.5371244	3.5914123	9.155706	-0.1379126	0.185229	-0.022272145	-1.3543504	3.7716513	8.95046	Sitting_Type
12:17:33.263	-1.5371244	3.5914123	9.155706	-0.1379126	0.185229	-0.022272145	-1.3543504	3.7716513	8.95046	Sitting_Type
12:17:33.284	-1.5371244	3.5914123	9.155706	-0.1379126	0.185229	-0.022272145	-1.3543504	3.7716513	8.95046	Sitting_Type
12:17:33.304	-1.5371244	3.5914123	9.155706	-0.1379126	0.185229	-0.022272145	-1.3543504	3.7716513	8.95046	Sitting_Type
12:17:33.331	-1.7023294	3.632115	8.063917	-0.012685227	-0.16357505	-0.000280998	-1.477537	3.677166	8.970267	Sitting_Type
12:17:33.352	-1.7023294	3.632115	8.063917	-0.012685227	-0.16357505	-0.000280998	-1.477537	3.677166	8.970267	Sitting_Type
12:17:33.374	-1.7023294	3.632115	8.063917	-0.012685227	-0.16357505	-0.000280998	-1.477537	3.677166	8.970267	Sitting_Type
12:17:33.397	-1.7023294	3.632115	8.063917	-0.012685227	-0.16357505	-0.000280998	-1.477537	3.677166	8.970267	Sitting_Type
12:17:33.417	-1.7023294	3.632115	8.063917	-0.012685227	-0.16357505	-0.000280998	-1.477537	3.677166	8.970267	Sitting_Type
12:17:33.438	-1.7023294	3.632115	8.063917	-0.012685227	-0.16357505	-0.000280998	-1.477537	3.677166	8.970267	Sitting_Type
12:17:33.459	-1.7023294	3.632115	8.063917	-0.012685227	-0.16357505	-0.000280998	-1.477537	3.677166	8.970267	Sitting_Type
12:17:33.480	-1.7023294	3.632115	8.063917	-0.012685227	-0.16357505	-0.000280998	-1.477537	3.677166	8.970267	Sitting_Type
12:17:33.512	-1.1157321	3.5243726	9.06233	-0.03162205	0.16812477	-0.021050418	-1.3122886	3.6449664	9.009022	Sitting_Type
12:17:33.534	-1.1157321	3.5243726	9.06233	-0.03162205	0.16812477	-0.021050418	-1.3122886	3.6449664	9.009022	Sitting_Type
12:17:33.555	-1.1157321	3.5243726	9.06233	-0.03162205	0.16812477	-0.021050418	-1.3122886	3.6449664	9.009022	Sitting_Type
12:17:33.575	-1.1157321	3.5243726	9.06233	-0.03162205	0.16812477	-0.021050418	-1.3122886	3.6449664	9.009022	Sitting_Type
12:17:33.596	-1.1157321	3.5243726	9.06233	-0.03162205	0.16812477	-0.021050418	-1.3122886	3.6449664	9.009022	Sitting_Type
12:17:33.621	-1.1157321	3.5243726	9.06233	-0.03162205	0.16812477	-0.021050418	-1.3122886	3.6449664	9.009022	Sitting_Type
12:17:33.641	-1.1157321	3.5243726	9.06233	-0.03162205	0.16812477	-0.021050418	-1.3122886	3.6449664	9.009022	Sitting_Type
12:17:33.662	-1.1157321	3.5243726	9.06233	-0.03162205	0.16812477	-0.021050418	-1.3122886	3.6449664	9.009022	Sitting_Type
12:17:33.684	-1.3838909	3.5171897	8.511647	-0.024902532	-0.029795563	0.0052167894	-1.3968586	3.6231844	9.005093	Sitting_Type
12:17:33.708	-1.3838909	3.5171897	8.511647	-0.024902532	-0.029795563	0.0052167894	-1.3968586	3.6231844	9.005093	Sitting_Type
12:17:33.731	-1.3838909	3.5171897	8.511647	-0.024902532	-0.029795563	0.0052167894	-1.3968586	3.6231844	9.005093	Sitting_Type
12:17:33.754	-1.3838909	3.5171897	8.511647	-0.024902532	-0.029795563	0.0052167894	-1.3968586	3.6231844	9.005093	Sitting_Type
12:17:33.775	-1.3838909	3.5171897	8.511647	-0.024902532	-0.029795563	0.0052167894	-1.3968586	3.6231844	9.005093	Sitting_Type
12:17:33.797	-1.3838909	3.5171897	8.511647	-0.024902532	-0.029795563	0.0052167894	-1.3968586	3.6231844	9.005093	Sitting_Type
12:17:33.821	-1.3838909	3.5171897	8.511647	-0.024902532	-0.029795563	0.0052167894	-1.3968586	3.6231844	9.005093	Sitting_Type
12:17:33.842	-1.3838909	3.5171897	8.511647	-0.024902532	-0.029795563	0.0052167894	-1.3968586	3.6231844	9.005093	Sitting_Type
12:17:33.863	-1.324034	3.4788814	8.482916	-0.014517823	-0.1415839	0.017434094	-1.3267509	3.6679952	8.99755	Sitting_Type
12:17:33.883	-1.324034	3.4788814	8.482916	-0.014517823	-0.1415839	0.017434094	-1.3267509	3.6679952	8.99755	Sitting_Type
12:17:33.906	-1.324034	3.4788814	8.482916	-0.014517823	-0.1415839	0.017434094	-1.3267509	3.6679952	8.99755	Sitting_Type
12:17:33.929	-1.324034	3.4788814	8.482916	-0.014517823	-0.1415839	0.017434094	-1.3267509	3.6679952	8.99755	Sitting_Type
12:17:33.951	-1.324034	3.4788814	8.482916	-0.014517823	-0.1415839	0.017434094	-1.3267509	3.6679952	8.99755	Sitting_Type
12:17:33.973	-1.324034	3.4788814	8.482916	-0.014517823	-0.1415839	0.017434094	-1.3267509	3.6679952	8.99755	Sitting_Type
12:17:33.996	-1.324034	3.4788814	8.482916	-0.014517823	-0.1415839	0.017434094	-1.3267509	3.6679952	8.99755	Sitting_Type
12:17:34.017	-1.324034	3.4788814	8.482916	-0.014517823	-0.1415839	0.017434094	-1.3267509	3.6679952	8.99755	Sitting_Type
12:17:34.038	-1.324034	3.4788814	8.482916	-0.014517823	-0.1415839	0.017434094	-1.3267509	3.6679952	8.99755	Sitting_Type
12:17:34.060	-1.2761484	3.9194279	8.779806	0.35994256	0.016630195	-0.011276572	-1.2435701	3.9549956	8.8871765	Sitting_Type
12:17:34.081	-1.2761484	3.9194279	8.779806	0.35994256	0.016630195	-0.011276572	-1.2435701	3.9549956	8.8871765	Sitting_Type
12:17:34.103	-1.2761484	3.9194279	8.779806	0.35994256	0.016630195	-0.011276572	-1.2435701	3.9549956	8.8871765	Sitting_Type
12:17:34.124	-1.2761484	3.9194279	8.779806	0.35994256	0.016630195	-0.011276572	-1.2435701	3.9549956	8.8871765	Sitting_Type
12:17:34.147	-1.2761484	3.9194279	8.779806	0.35994256	0.016630195	-0.011276572	-1.2435701	3.9549956	8.8871765	Sitting_Type
12:17:34.169	-1.2761484	3.9194279	8.779806	0.35994256	0.016630195	-0.011276572	-1.2435701	3.9549956	8.8871765	Sitting_Type
12:17:34.191	-1.2761484	3.9194279	8.779806	0.35994256	0.016630195	-0.011276572	-1.2435701	3.9549956	8.8871765	Sitting_Type
12:17:34.214	-1.2761484	3.9194279	8.779806	0.35994256	0.016630195	-0.011276572	-1.2435701	3.9549956	8.8871765	Sitting_Type
12:17:34.236	-1.1372806	4.268992	8.066312	0.21944357	0.041675672	-0.014330898	-1.353908	4.3663177	8.675976	Sitting_Type
12:17:34.260	-1.1372806	4.268992	8.066312	0.21944357	0.041675672	-0.014330898	-1.353908	4.3663177	8.675976	Sitting_Type
12:17:34.281	-1.1372806	4.268992	8.066312	0.21944357	0.041675672	-0.014330898	-1.353908	4.3663177	8.675976	Sitting_Type
12:17:34.302	-1.1372806	4.268992	8.066312	0.21944357	0.041675672	-0.014330898	-1.353908	4.3663177	8.675976	Sitting_Type
12:17:34.324	-1.1372806	4.268992	8.066312	0.21944357	0.041675672	-0.014330898	-1.353908	4.3663177	8.675976	Sitting_Type
12:17:34.364	-1.1372806	4.268992	8.066312	0.21944357	0.041675672	-0.014330898	-1.353908	4.3663177	8.675976	Sitting_Type
12:17:34.396	-1.1372806	4.268992	8.066312	0.21944357	0.041675672	-0.014330898	-1.353908	4.3663177	8.675976	Sitting_Type
12:17:34.430	-1.2953026	4.228289	9.234718	-0.17945145	-0.00963701	-0.010054842	-1.3580124	4.399235	8.658689	Sitting_Type
12:17:34.464	-1.2953026	4.228289	9.234718	-0.17945145	-0.00963701	-0.010054842	-1.3580124	4.399235	8.658689	Sitting_Type
12:17:34.497	-1.2953026	4.228289	9.234718	-0.17945145	-0.00963701	-0.010054842	-1.3580124	4.399235	8.658689	Sitting_Type
12:17:34.530	-1.2953026	4.228289	9.234718	-0.17945145	-0.00963701	-0.010054842	-1.3580124	4.399235	8.658689	Sitting_Type
12:17:34.564	-1.2953026	4.228289	9.234718	-0.17945145	-0.00963701	-0.010054842	-1.3580124	4.399235	8.658689	Sitting_Type
12:17:34.597	-1.2929084	4.537151	8.427847	0.16385482	-0.0047500883	0.024764476	-1.2845122	4.5636373	8.584497	Sitting_Type
12:17:34.620	-1.2929084	4.537151	8.427847	0.16385482	-0.0047500883	0.024764476	-1.2845122	4.5636373	8.584497	Sitting_Type
12:17:34.643	-1.2929084	4.537151	8.427847	0.16385482	-0.0047500883	0.024764476	-1.2845122	4.5636373	8.584497	Sitting_Type
12:17:34.666	-1.2929084	4.537151	8.427847	0.16385482	-0.0047500883	0.024764476	-1.2845122	4.5636373	8.584497	Sitting_Type
12:17:34.690	-1.2929084	4.537151	8.427847	0.16385482	-0.0047500883	0.024764476	-1.2845122	4.5636373	8.584497	Sitting_Type
12:17:34.712	-1.2929084	4.537151	8.427847	0.16385482	-0.0047500883	0.024764476	-1.2845122	4.5636373	8.584497	Sitting_Type
12:17:34.735	-1.2929084	4.537151	8.427847	0.16385482	-0.0047500883	0.024764476	-1.2845122	4.5636373	8.584497	Sitting_Type
12:17:34.758	-1.2929084	4.537151	8.427847	0.16385482	-0.0047500883	0.024764476	-1.2845122	4.5636373	8.584497	Sitting_Type
12:17:34.782	-1.2929084	4.6640472	8.061523	0.020301497	0.058169033	-0.0039461893	-1.2870554	4.744561	8.485457	Sitting_Type
12:17:34.806	-1.2929084	4.6640472	8.061523	0.020301497	0.058169033	-0.0039461893	-1.2870554	4.744561	8.485457	Sitting_Type
12:17:34.829	-1.2929084	4.6640472	8.061523	0.020301497	0.058169033	-0.0039461893	-1.2870554	4.744561	8.485457	Sitting_Type
12:17:34.866	-1.2929084	4.6640472	8.061523	0.020301497	0.058169033	-0.0039461893	-1.2870554	4.744561	8.485457	Sitting_Type
12:17:34.888	-1.2929084	4.6640472	8.061523	0.020301497	0.058169033	-0.0039461893	-1.2870554	4.744561	8.485457	Sitting_Type
12:17:34.911	-1.2929084	4.6640472	8.061523	0.020301497	0.058169033	-0.0039461893	-1.2870554	4.744561	8.485457	Sitting_Type
12:17:34.935	-1.2929084	4.6640472	8.061523	0.020301497	0.058169033	-0.0039461893	-1.2870554	4.744561	8.485457	Sitting_Type
12:17:34.968	-1.3719195	4.731087	8.229122	0.055731677	0.15285315	-0.024104742	-1.3849003	4.8254437	8.424221	Sitting_Type
12:17:34.988	-1.3719195	4.731087	8.229122	0.055731677	0.15285315	-0.024104742	-1.3849003	4.8254437	8.424221	Sitting_Type
12:17:35.029	-1.3719195	4.731087	8.229122	0.055731677	0.15285315	-0.024104742	-1.3849003	4.8254437	8.424221	Sitting_Type
12:17:35.068	-1.3719195	4.731087	8.229122	0.055731677	0.15285315	-0.024104742	-1.3849003	4.8254437	8.424221	Sitting_Type
12:17:35.100	-1.3719195	4.731087	8.229122	0.055731677	0.15285315	-0.024104742	-1.3849003	4.8254437	8.424221	Sitting_Type
12:17:35.136	-1.376708	4.496448	8.303345	-0.106758475	-0.18678793	0.009492845	-1.3553774	4.6523356	8.525788	Sitting_Type
12:17:35.166	-1.376708	4.496448	8.303345	-0.106758475	-0.18678793	0.009492845	-1.3553774	4.6523356	8.525788	Sitting_Type
12:17:35.200	-1.376708	4.496448	8.303345	-0.106758475	-0.18678793	0.009492845	-1.3553774	4.6523356	8.525788	Sitting_Type
12:17:35.233	-1.376708	4.496448	8.303345	-0.106758475	-0.18678793	0.009492845	-1.3553774	4.6523356	8.525788	Sitting_Type
12:17:35.266	-1.376708	4.496448	8.303345	-0.106758475	-0.18678793	0.009492845	-1.3553774	4.6523356	8.525788	Sitting_Type
12:17:35.288	-1.376708	4.496448	8.303345	-0.106758475	-0.18678793	0.009492845	-1.3553774	4.6523356	8.525788	Sitting_Type
12:17:35.312	-0.9337672	4.0559015	7.7119594	-0.19105788	-0.29124588	0.06385985	-1.0287092	4.1881075	8.807489	Sitting_Type
12:17:35.334	-0.9337672	4.0559015	7.7119594	-0.19105788	-0.29124588	0.06385985	-1.0287092	4.1881075	8.807489	Sitting_Type
12:17:35.357	-0.9337672	4.0559015	7.7119594	-0.19105788	-0.29124588	0.06385985	-1.0287092	4.1881075	8.807489	Sitting_Type
12:17:35.381	-0.9337672	4.0559015	7.7119594	-0.19105788	-0.29124588	0.06385985	-1.0287092	4.1881075	8.807489	Sitting_Type
12:17:35.403	-0.9337672	4.0559015	7.7119594	-0.19105788	-0.29124588	0.06385985	-1.0287092	4.1881075	8.807489	Sitting_Type
12:17:35.424	-0.9337672	4.0559015	7.7119594	-0.19105788	-0.29124588	0.06385985	-1.0287092	4.1881075	8.807489	Sitting_Type
12:17:35.446	-0.9337672	4.0559015	7.7119594	-0.19105788	-0.29124588	0.06385985	-1.0287092	4.1881075	8.807489	Sitting_Type
12:17:35.469	-0.9337672	4.0559015	7.7119594	-0.19105788	-0.29124588	0.06385985	-1.0287092	4.1881075	8.807489	Sitting_Type
12:17:35.493	-0.3974496	3.4860642	8.770228	-0.113478	-0.04079114	0.024153613	-0.7193018	3.721631	9.044469	Sitting_Type
12:17:35.519	-0.3974496	3.4860642	8.770228	-0.113478	-0.04079114	0.024153613	-0.7193018	3.721631	9.044469	Sitting_Type
12:17:35.541	-0.3974496	3.4860642	8.770228	-0.113478	-0.04079114	0.024153613	-0.7193018	3.721631	9.044469	Sitting_Type
12:17:35.562	-0.3974496	3.4860642	8.770228	-0.113478	-0.04079114	0.024153613	-0.7193018	3.721631	9.044469	Sitting_Type
12:17:35.585	-0.3974496	3.4860642	8.770228	-0.113478	-0.04079114	0.024153613	-0.7193018	3.721631	9.044469	Sitting_Type
12:17:35.609	-0.3974496	3.4860642	8.770228	-0.113478	-0.04079114	0.024153613	-0.7193018	3.721631	9.044469	Sitting_Type
12:17:35.632	-0.3974496	3.4860642	8.770228	-0.113478	-0.04079114	0.024153613	-0.7193018	3.721631	9.044469	Sitting_Type
12:17:35.659	-0.3974496	3.4860642	8.770228	-0.113478	-0.04079114	0.024153613	-0.7193018	3.721631	9.044469	Sitting_Type
12:17:35.681	-0.53871185	3.347196	8.719949	0.0624512	0.12475334	-0.03082426	-0.745111	3.6190014	9.083941	Sitting_Type
12:17:35.704	-0.53871185	3.347196	8.719949	0.0624512	0.12475334	-0.03082426	-0.745111	3.6190014	9.083941	Sitting_Type
12:17:35.728	-0.53871185	3.347196	8.719949	0.0624512	0.12475334	-0.03082426	-0.745111	3.6190014	9.083941	Sitting_Type
12:17:35.751	-0.53871185	3.347196	8.719949	0.0624512	0.12475334	-0.03082426	-0.745111	3.6190014	9.083941	Sitting_Type
12:17:35.774	-0.53871185	3.347196	8.719949	0.0624512	0.12475334	-0.03082426	-0.745111	3.6190014	9.083941	Sitting_Type
12:17:35.798	-0.53871185	3.347196	8.719949	0.0624512	0.12475334	-0.03082426	-0.745111	3.6190014	9.083941	Sitting_Type
12:17:35.824	-0.53871185	3.347196	8.719949	0.0624512	0.12475334	-0.03082426	-0.745111	3.6190014	9.083941	Sitting_Type
12:17:35.848	-1.2546	3.8308396	8.296163	-0.18128404	-0.14952515	0.08646187	-0.8909236	3.8005981	8.996225	Sitting_Type
12:17:35.871	-1.2546	3.8308396	8.296163	-0.18128404	-0.14952515	0.08646187	-0.8909236	3.8005981	8.996225	Sitting_Type
12:17:35.892	-1.2546	3.8308396	8.296163	-0.18128404	-0.14952515	0.08646187	-0.8909236	3.8005981	8.996225	Sitting_Type
12:17:35.915	-1.2546	3.8308396	8.296163	-0.18128404	-0.14952515	0.08646187	-0.8909236	3.8005981	8.996225	Sitting_Type
12:17:35.938	-1.2546	3.8308396	8.296163	-0.18128404	-0.14952515	0.08646187	-0.8909236	3.8005981	8.996225	Sitting_Type
12:17:35.962	-1.2546	3.8308396	8.296163	-0.18128404	-0.14952515	0.08646187	-0.8909236	3.8005981	8.996225	Sitting_Type
12:17:35.985	-1.2546	3.8308396	8.296163	-0.18128404	-0.14952515	0.08646187	-0.8909236	3.8005981	8.996225	Sitting_Type
12:17:36.006	-1.2546	3.8308396	8.296163	-0.18128404	-0.14952515	0.08646187	-0.8909236	3.8005981	8.996225	Sitting_Type
12:17:36.029	0.08619389	3.45015	9.488511	0.1467506	-0.22832677	0.15610051	-0.1771848	3.778148	9.047905	Sitting_Type
12:17:36.052	0.08619389	3.45015	9.488511	0.1467506	-0.22832677	0.15610051	-0.1771848	3.778148	9.047905	Sitting_Type
12:17:36.075	0.08619389	3.45015	9.488511	0.1467506	-0.22832677	0.15610051	-0.1771848	3.778148	9.047905	Sitting_Type
12:17:36.098	0.08619389	3.45015	9.488511	0.1467506	-0.22832677	0.15610051	-0.1771848	3.778148	9.047905	Sitting_Type
12:17:36.121	0.08619389	3.45015	9.488511	0.1467506	-0.22832677	0.15610051	-0.1771848	3.778148	9.047905	Sitting_Type
12:17:36.144	0.08619389	3.45015	9.488511	0.1467506	-0.22832677	0.15610051	-0.1771848	3.778148	9.047905	Sitting_Type
12:17:36.167	0.08619389	3.45015	9.488511	0.1467506	-0.22832677	0.15610051	-0.1771848	3.778148	9.047905	Sitting_Type
12:17:36.191	0.08619389	3.45015	9.488511	0.1467506	-0.22832677	0.15610051	-0.1771848	3.778148	9.047905	Sitting_Type
12:17:36.213	-0.69912827	3.634509	9.167678	0.04412524	0.19561371	-0.060145795	-0.18490328	3.7882643	9.043519	Sitting_Type
12:17:36.236	-0.69912827	3.634509	9.167678	0.04412524	0.19561371	-0.060145795	-0.18490328	3.7882643	9.043519	Sitting_Type
12:17:36.258	-0.69912827	3.634509	9.167678	0.04412524	0.19561371	-0.060145795	-0.18490328	3.7882643	9.043519	Sitting_Type
12:17:36.281	-0.69912827	3.634509	9.167678	0.04412524	0.19561371	-0.060145795	-0.18490328	3.7882643	9.043519	Sitting_Type
12:17:36.305	-0.69912827	3.634509	9.167678	0.04412524	0.19561371	-0.060145795	-0.18490328	3.7882643	9.043519	Sitting_Type
12:17:36.328	-0.69912827	3.634509	9.167678	0.04412524	0.19561371	-0.060145795	-0.18490328	3.7882643	9.043519	Sitting_Type
12:17:36.351	-0.69912827	3.634509	9.167678	0.04412524	0.19561371	-0.060145795	-0.18490328	3.7882643	9.043519	Sitting_Type
12:17:36.374	-0.69912827	3.634509	9.167678	0.04412524	0.19561371	-0.060145795	-0.18490328	3.7882643	9.043519	Sitting_Type
12:17:36.397	-0.679974	3.7614057	8.614601	-0.0798804	0.10031873	-0.00516792	-0.4287883	3.8633192	9.003404	Sitting_Type
12:17:36.420	-0.679974	3.7614057	8.614601	-0.0798804	0.10031873	-0.00516792	-0.4287883	3.8633192	9.003404	Sitting_Type
12:17:36.441	-0.679974	3.7614057	8.614601	-0.0798804	0.10031873	-0.00516792	-0.4287883	3.8633192	9.003404	Sitting_Type
12:17:36.463	-0.679974	3.7614057	8.614601	-0.0798804	0.10031873	-0.00516792	-0.4287883	3.8633192	9.003404	Sitting_Type
12:17:36.484	-0.679974	3.7614057	8.614601	-0.0798804	0.10031873	-0.00516792	-0.4287883	3.8633192	9.003404	Sitting_Type
12:17:36.504	-0.679974	3.7614057	8.614601	-0.0798804	0.10031873	-0.00516792	-0.4287883	3.8633192	9.003404	Sitting_Type
12:17:36.526	-0.679974	3.7614057	8.614601	-0.0798804	0.10031873	-0.00516792	-0.4287883	3.8633192	9.003404	Sitting_Type
12:17:36.549	-0.679974	3.7614057	8.614601	-0.0798804	0.10031873	-0.00516792	-0.4287883	3.8633192	9.003404	Sitting_Type
12:17:36.570	-0.29210153	3.529161	9.677659	-0.10003895	0.049006052	-0.023493877	-0.35474136	3.7573395	9.051349	Sitting_Type
12:17:36.593	-0.29210153	3.529161	9.677659	-0.10003895	0.049006052	-0.023493877	-0.35474136	3.7573395	9.051349	Sitting_Type
12:17:36.616	-0.29210153	3.529161	9.677659	-0.10003895	0.049006052	-0.023493877	-0.35474136	3.7573395	9.051349	Sitting_Type
12:17:36.640	-0.29210153	3.529161	9.677659	-0.10003895	0.049006052	-0.023493877	-0.35474136	3.7573395	9.051349	Sitting_Type
12:17:36.661	-0.29210153	3.529161	9.677659	-0.10003895	0.049006052	-0.023493877	-0.35474136	3.7573395	9.051349	Sitting_Type
12:17:36.682	-0.29210153	3.529161	9.677659	-0.10003895	0.049006052	-0.023493877	-0.35474136	3.7573395	9.051349	Sitting_Type
12:17:36.703	-0.29210153	3.529161	9.677659	-0.10003895	0.049006052	-0.023493877	-0.35474136	3.7573395	9.051349	Sitting_Type
12:17:36.726	-0.29210153	3.529161	9.677659	-0.10003895	0.049006052	-0.023493877	-0.35474136	3.7573395	9.051349	Sitting_Type
12:17:36.747	-0.68715686	3.7542229	8.6433325	0.0019755382	0.033123557	-0.01921782	-0.48715824	3.7584805	9.044715	Sitting_Type
12:17:36.769	-0.68715686	3.7542229	8.6433325	0.0019755382	0.033123557	-0.01921782	-0.48715824	3.7584805	9.044715	Sitting_Type
12:17:36.791	-0.68715686	3.7542229	8.6433325	0.0019755382	0.033123557	-0.01921782	-0.48715824	3.7584805	9.044715	Sitting_Type
12:17:36.813	-0.68715686	3.7542229	8.6433325	0.0019755382	0.033123557	-0.01921782	-0.48715824	3.7584805	9.044715	Sitting_Type
12:17:36.835	-0.68715686	3.7542229	8.6433325	0.0019755382	0.033123557	-0.01921782	-0.48715824	3.7584805	9.044715	Sitting_Type
12:17:36.856	-0.68715686	3.7542229	8.6433325	0.0019755382	0.033123557	-0.01921782	-0.48715824	3.7584805	9.044715	Sitting_Type
12:17:36.878	-0.68715686	3.7542229	8.6433325	0.0019755382	0.033123557	-0.01921782	-0.48715824	3.7584805	9.044715	Sitting_Type
12:17:36.900	-0.68715686	3.7542229	8.6433325	0.0019755382	0.033123557	-0.01921782	-0.48715824	3.7584805	9.044715	Sitting_Type
12:17:36.923	-0.6344828	3.5052183	8.631361	0.11926167	-0.11470583	0.03331659	-0.4523118	3.7984092	9.029832	Sitting_Type
12:17:36.944	-0.6344828	3.5052183	8.631361	0.11926167	-0.11470583	0.03331659	-0.4523118	3.7984092	9.029832	Sitting_Type
12:17:36.965	-0.6344828	3.5052183	8.631361	0.11926167	-0.11470583	0.03331659	-0.4523118	3.7984092	9.029832	Sitting_Type
12:17:36.986	-0.6344828	3.5052183	8.631361	0.11926167	-0.11470583	0.03331659	-0.4523118	3.7984092	9.029832	Sitting_Type
12:17:37.007	-0.6344828	3.5052183	8.631361	0.11926167	-0.11470583	0.03331659	-0.4523118	3.7984092	9.029832	Sitting_Type
12:17:37.030	-0.6344828	3.5052183	8.631361	0.11926167	-0.11470583	0.03331659	-0.4523118	3.7984092	9.029832	Sitting_Type
12:17:37.053	-0.6344828	3.5052183	8.631361	0.11926167	-0.11470583	0.03331659	-0.4523118	3.7984092	9.029832	Sitting_Type
12:17:37.076	-0.6344828	3.5052183	8.631361	0.11926167	-0.11470583	0.03331659	-0.4523118	3.7984092	9.029832	Sitting_Type
12:17:37.100	-0.66800267	3.7494342	8.241094	-0.07438261	0.10459479	-0.05281541	-0.50232685	3.8242438	9.0162735	Sitting_Type
12:17:37.121	-0.66800267	3.7494342	8.241094	-0.07438261	0.10459479	-0.05281541	-0.50232685	3.8242438	9.0162735	Sitting_Type
12:17:37.143	-0.66800267	3.7494342	8.241094	-0.07438261	0.10459479	-0.05281541	-0.50232685	3.8242438	9.0162735	Sitting_Type
12:17:37.164	-0.66800267	3.7494342	8.241094	-0.07438261	0.10459479	-0.05281541	-0.50232685	3.8242438	9.0162735	Sitting_Type
12:17:37.185	-0.66800267	3.7494342	8.241094	-0.07438261	0.10459479	-0.05281541	-0.50232685	3.8242438	9.0162735	Sitting_Type
12:17:37.207	-0.66800267	3.7494342	8.241094	-0.07438261	0.10459479	-0.05281541	-0.50232685	3.8242438	9.0162735	Sitting_Type
12:17:37.228	-0.66800267	3.7494342	8.241094	-0.07438261	0.10459479	-0.05281541	-0.50232685	3.8242438	9.0162735	Sitting_Type
12:17:37.251	-0.66800267	3.7494342	8.241094	-0.07438261	0.10459479	-0.05281541	-0.50232685	3.8242438	9.0162735	Sitting_Type
12:17:37.272	-0.66800267	3.7494342	8.241094	-0.07438261	0.10459479	-0.05281541	-0.50232685	3.8242438	9.0162735	Sitting_Type
12:17:37.293	-0.48124924	3.7661943	8.391933	0.09116186	-0.24665272	0.03637092	-0.631025	3.7617671	9.03445	Sitting_Type
12:17:37.313	-0.48124924	3.7661943	8.391933	0.09116186	-0.24665272	0.03637092	-0.631025	3.7617671	9.03445	Sitting_Type
12:17:37.338	-0.48124924	3.7661943	8.391933	0.09116186	-0.24665272	0.03637092	-0.631025	3.7617671	9.03445	Sitting_Type
12:17:37.359	-0.48124924	3.7661943	8.391933	0.09116186	-0.24665272	0.03637092	-0.631025	3.7617671	9.03445	Sitting_Type
12:17:37.380	-0.48124924	3.7661943	8.391933	0.09116186	-0.24665272	0.03637092	-0.631025	3.7617671	9.03445	Sitting_Type
12:17:37.403	-0.48124924	3.7661943	8.391933	0.09116186	-0.24665272	0.03637092	-0.631025	3.7617671	9.03445	Sitting_Type
12:17:37.426	-0.48124924	3.7661943	8.391933	0.09116186	-0.24665272	0.03637092	-0.631025	3.7617671	9.03445	Sitting_Type
12:17:37.449	-0.48124924	3.7661943	8.391933	0.09116186	-0.24665272	0.03637092	-0.631025	3.7617671	9.03445	Sitting_Type
12:17:37.471	-0.6081458	3.6560576	9.2419	0.01969063	-0.16662937	0.033927456	-0.5103525	3.6581266	9.084494	Sitting_Type
[truncated: 3,271 more rows]
