# Supplementary material for: Real-time Smartphone Activity Classification Using Inertial Sensors—Recognition of Scrolling, Typing, and Watching Videos While Sitting or Walking
Source: Sensors (Basel). 2020 Jan 24;20(3):655. doi: 10.3390/s20030655 (PMC7038357; doi:10.3390/s20030655)
Supplement: Supplementary file 1 [file sensors-20-00655-s001.zip › sensors-668083-supplementary/5Hz_data/2933/2019_09_10_12_09_33_Multitasking_Scroll.csv]

time	accX	accY	accZ	rotX	rotY	rotZ	graX	graY	graZ	activity
12:41:31.002	0.3902668	5.2027593	7.8795586	-0.021237342	0.06366682	0.008271115	0.37840968	5.4272037	8.159204	Multitasking_Scroll
12:41:31.025	0.3902668	5.2027593	7.8795586	-0.021237342	0.06366682	0.008271115	0.37840968	5.4272037	8.159204	Multitasking_Scroll
12:41:31.047	0.3902668	5.2027593	7.8795586	-0.021237342	0.06366682	0.008271115	0.37840968	5.4272037	8.159204	Multitasking_Scroll
12:41:31.068	0.3902668	5.2027593	7.8795586	-0.021237342	0.06366682	0.008271115	0.37840968	5.4272037	8.159204	Multitasking_Scroll
12:41:31.183	0.3304099	5.0926223	7.987301	0.0074733254	0.031901825	0.051031683	0.26062867	5.375192	8.198153	Multitasking_Scroll
12:41:31.220	0.3304099	5.0926223	7.987301	0.0074733254	0.031901825	0.051031683	0.26062867	5.375192	8.198153	Multitasking_Scroll
12:41:31.241	0.3304099	5.0926223	7.987301	0.0074733254	0.031901825	0.051031683	0.26062867	5.375192	8.198153	Multitasking_Scroll
12:41:31.263	0.3304099	5.0926223	7.987301	0.0074733254	0.031901825	0.051031683	0.26062867	5.375192	8.198153	Multitasking_Scroll
12:41:31.284	0.3304099	5.0926223	7.987301	0.0074733254	0.031901825	0.051031683	0.26062867	5.375192	8.198153	Multitasking_Scroll
12:41:31.305	0.3304099	5.0926223	7.987301	0.0074733254	0.031901825	0.051031683	0.26062867	5.375192	8.198153	Multitasking_Scroll
12:41:31.327	0.20351335	5.114171	7.886741	0.008695056	0.064277686	0.035760053	0.27412805	5.2962337	8.248946	Multitasking_Scroll
12:41:31.348	0.20351335	5.114171	7.886741	0.008695056	0.064277686	0.035760053	0.27412805	5.2962337	8.248946	Multitasking_Scroll
12:41:31.369	0.20351335	5.114171	7.886741	0.008695056	0.064277686	0.035760053	0.27412805	5.2962337	8.248946	Multitasking_Scroll
12:41:31.390	0.20351335	5.114171	7.886741	0.008695056	0.064277686	0.035760053	0.27412805	5.2962337	8.248946	Multitasking_Scroll
12:41:31.412	0.20351335	5.114171	7.886741	0.008695056	0.064277686	0.035760053	0.27412805	5.2962337	8.248946	Multitasking_Scroll
12:41:31.433	0.20351335	5.114171	7.886741	0.008695056	0.064277686	0.035760053	0.27412805	5.2962337	8.248946	Multitasking_Scroll
12:41:31.455	0.20351335	5.114171	7.886741	0.008695056	0.064277686	0.035760053	0.27412805	5.2962337	8.248946	Multitasking_Scroll
12:41:31.476	0.20351335	5.114171	7.886741	0.008695056	0.064277686	0.035760053	0.27412805	5.2962337	8.248946	Multitasking_Scroll
12:41:31.497	0.44772938	5.1093826	7.9322324	-0.080491275	-0.052397575	-0.047928486	0.32093087	5.262893	8.268573	Multitasking_Scroll
12:41:31.518	0.44772938	5.1093826	7.9322324	-0.080491275	-0.052397575	-0.047928486	0.32093087	5.262893	8.268573	Multitasking_Scroll
12:41:31.540	0.44772938	5.1093826	7.9322324	-0.080491275	-0.052397575	-0.047928486	0.32093087	5.262893	8.268573	Multitasking_Scroll
12:41:31.561	0.44772938	5.1093826	7.9322324	-0.080491275	-0.052397575	-0.047928486	0.32093087	5.262893	8.268573	Multitasking_Scroll
12:41:31.582	0.44772938	5.1093826	7.9322324	-0.080491275	-0.052397575	-0.047928486	0.32093087	5.262893	8.268573	Multitasking_Scroll
12:41:31.605	0.44772938	5.1093826	7.9322324	-0.080491275	-0.052397575	-0.047928486	0.32093087	5.262893	8.268573	Multitasking_Scroll
12:41:31.628	0.44772938	5.1093826	7.9322324	-0.080491275	-0.052397575	-0.047928486	0.32093087	5.262893	8.268573	Multitasking_Scroll
12:41:31.651	0.44772938	5.1093826	7.9322324	-0.080491275	-0.052397575	-0.047928486	0.32093087	5.262893	8.268573	Multitasking_Scroll
12:41:31.673	0.083799616	4.6736245	7.9849067	0.053899083	0.26830667	-0.16582549	0.019226387	5.1526012	8.343902	Multitasking_Scroll
12:41:31.696	0.083799616	4.6736245	7.9849067	0.053899083	0.26830667	-0.16582549	0.019226387	5.1526012	8.343902	Multitasking_Scroll
12:41:31.718	0.083799616	4.6736245	7.9849067	0.053899083	0.26830667	-0.16582549	0.019226387	5.1526012	8.343902	Multitasking_Scroll
12:41:31.740	0.083799616	4.6736245	7.9849067	0.053899083	0.26830667	-0.16582549	0.019226387	5.1526012	8.343902	Multitasking_Scroll
12:41:31.763	0.083799616	4.6736245	7.9849067	0.053899083	0.26830667	-0.16582549	0.019226387	5.1526012	8.343902	Multitasking_Scroll
12:41:31.786	0.083799616	4.6736245	7.9849067	0.053899083	0.26830667	-0.16582549	0.019226387	5.1526012	8.343902	Multitasking_Scroll
12:41:31.809	0.083799616	4.6736245	7.9849067	0.053899083	0.26830667	-0.16582549	0.019226387	5.1526012	8.343902	Multitasking_Scroll
12:41:31.832	0.083799616	4.6736245	7.9849067	0.053899083	0.26830667	-0.16582549	0.019226387	5.1526012	8.343902	Multitasking_Scroll
12:41:31.855	-0.43096948	4.400677	8.150111	0.053899083	0.26830667	-0.16582549	0.019226387	5.1526012	8.343902	Multitasking_Scroll
12:41:31.881	-0.43096948	4.400677	8.150111	0.0148037085	-0.630887	-0.5555575	-0.1858689	4.7006965	8.604607	Multitasking_Scroll
12:41:31.904	-0.43096948	4.400677	8.150111	0.0148037085	-0.630887	-0.5555575	-0.1858689	4.7006965	8.604607	Multitasking_Scroll
12:41:31.926	-0.43096948	4.400677	8.150111	0.0148037085	-0.630887	-0.5555575	-0.1858689	4.7006965	8.604607	Multitasking_Scroll
12:41:31.949	-0.43096948	4.400677	8.150111	0.0148037085	-0.630887	-0.5555575	-0.1858689	4.7006965	8.604607	Multitasking_Scroll
12:41:31.970	-0.43096948	4.400677	8.150111	0.0148037085	-0.630887	-0.5555575	-0.1858689	4.7006965	8.604607	Multitasking_Scroll
12:41:31.994	-0.43096948	4.400677	8.150111	0.0148037085	-0.630887	-0.5555575	-0.1858689	4.7006965	8.604607	Multitasking_Scroll
12:41:32.015	-0.43096948	4.400677	8.150111	0.0148037085	-0.630887	-0.5555575	-0.1858689	4.7006965	8.604607	Multitasking_Scroll
12:41:32.038	0.105348095	4.80531	8.679246	0.48272648	-0.027962968	0.27888444	-0.120501965	4.7309403	8.589183	Multitasking_Scroll
12:41:32.061	0.105348095	4.80531	8.679246	0.48272648	-0.027962968	0.27888444	-0.120501965	4.7309403	8.589183	Multitasking_Scroll
12:41:32.083	0.105348095	4.80531	8.679246	0.48272648	-0.027962968	0.27888444	-0.120501965	4.7309403	8.589183	Multitasking_Scroll
12:41:32.106	0.105348095	4.80531	8.679246	0.48272648	-0.027962968	0.27888444	-0.120501965	4.7309403	8.589183	Multitasking_Scroll
12:41:32.129	0.105348095	4.80531	8.679246	0.48272648	-0.027962968	0.27888444	-0.120501965	4.7309403	8.589183	Multitasking_Scroll
12:41:32.151	0.105348095	4.80531	8.679246	0.48272648	-0.027962968	0.27888444	-0.120501965	4.7309403	8.589183	Multitasking_Scroll
12:41:32.173	0.105348095	4.80531	8.679246	0.48272648	-0.027962968	0.27888444	-0.120501965	4.7309403	8.589183	Multitasking_Scroll
12:41:32.196	0.105348095	4.80531	8.679246	0.48272648	-0.027962968	0.27888444	-0.120501965	4.7309403	8.589183	Multitasking_Scroll
12:41:32.218	0.06464542	4.6664414	8.2339115	0.057564273	0.2902978	0.14754839	-0.31477207	4.848275	8.518539	Multitasking_Scroll
12:41:32.241	0.06464542	4.6664414	8.2339115	0.057564273	0.2902978	0.14754839	-0.31477207	4.848275	8.518539	Multitasking_Scroll
12:41:32.264	0.06464542	4.6664414	8.2339115	0.057564273	0.2902978	0.14754839	-0.31477207	4.848275	8.518539	Multitasking_Scroll
12:41:32.287	0.06464542	4.6664414	8.2339115	0.057564273	0.2902978	0.14754839	-0.31477207	4.848275	8.518539	Multitasking_Scroll
12:41:32.309	0.06464542	4.6664414	8.2339115	0.057564273	0.2902978	0.14754839	-0.31477207	4.848275	8.518539	Multitasking_Scroll
12:41:32.331	0.06464542	4.6664414	8.2339115	0.057564273	0.2902978	0.14754839	-0.31477207	4.848275	8.518539	Multitasking_Scroll
12:41:32.353	0.06464542	4.6664414	8.2339115	0.057564273	0.2902978	0.14754839	-0.31477207	4.848275	8.518539	Multitasking_Scroll
12:41:32.376	0.06464542	4.6664414	8.2339115	0.057564273	0.2902978	0.14754839	-0.31477207	4.848275	8.518539	Multitasking_Scroll
12:41:32.399	-0.47167215	4.494054	7.8915296	-0.10736934	0.0019694294	-0.124286644	-0.4850747	4.8501344	8.50948	Multitasking_Scroll
12:41:32.422	-0.47167215	4.494054	7.8915296	-0.10736934	0.0019694294	-0.124286644	-0.4850747	4.8501344	8.50948	Multitasking_Scroll
12:41:32.445	-0.47167215	4.494054	7.8915296	-0.10736934	0.0019694294	-0.124286644	-0.4850747	4.8501344	8.50948	Multitasking_Scroll
12:41:32.468	-0.47167215	4.494054	7.8915296	-0.10736934	0.0019694294	-0.124286644	-0.4850747	4.8501344	8.50948	Multitasking_Scroll
12:41:32.490	-0.47167215	4.494054	7.8915296	-0.10736934	0.0019694294	-0.124286644	-0.4850747	4.8501344	8.50948	Multitasking_Scroll
12:41:32.513	-0.47167215	4.494054	7.8915296	-0.10736934	0.0019694294	-0.124286644	-0.4850747	4.8501344	8.50948	Multitasking_Scroll
12:41:32.535	-0.47167215	4.494054	7.8915296	-0.10736934	0.0019694294	-0.124286644	-0.4850747	4.8501344	8.50948	Multitasking_Scroll
12:41:32.559	-0.47167215	4.494054	7.8915296	-0.10736934	0.0019694294	-0.124286644	-0.4850747	4.8501344	8.50948	Multitasking_Scroll
12:41:32.582	-0.48843205	3.6297207	8.81572	-0.22832066	-0.13058834	-0.12184319	-0.4149046	4.452712	8.7276325	Multitasking_Scroll
12:41:32.605	-0.48843205	3.6297207	8.81572	-0.22832066	-0.13058834	-0.12184319	-0.4149046	4.452712	8.7276325	Multitasking_Scroll
12:41:32.628	-0.48843205	3.6297207	8.81572	-0.22832066	-0.13058834	-0.12184319	-0.4149046	4.452712	8.7276325	Multitasking_Scroll
12:41:32.650	-0.48843205	3.6297207	8.81572	-0.22832066	-0.13058834	-0.12184319	-0.4149046	4.452712	8.7276325	Multitasking_Scroll
12:41:32.674	-0.48843205	3.6297207	8.81572	-0.22832066	-0.13058834	-0.12184319	-0.4149046	4.452712	8.7276325	Multitasking_Scroll
12:41:32.706	-0.48843205	3.6297207	8.81572	-0.22832066	-0.13058834	-0.12184319	-0.4149046	4.452712	8.7276325	Multitasking_Scroll
12:41:32.737	-0.48843205	3.6297207	8.81572	-0.22832066	-0.13058834	-0.12184319	-0.4149046	4.452712	8.7276325	Multitasking_Scroll
12:41:32.772	-0.0670397	4.199558	7.9992723	-0.29001802	0.32023022	0.117616	-0.39660555	4.2653527	8.821555	Multitasking_Scroll
12:41:32.805	-0.0670397	4.199558	7.9992723	-0.29001802	0.32023022	0.117616	-0.39660555	4.2653527	8.821555	Multitasking_Scroll
12:41:32.839	-0.0670397	4.199558	7.9992723	-0.29001802	0.32023022	0.117616	-0.39660555	4.2653527	8.821555	Multitasking_Scroll
12:41:32.875	-0.0670397	4.199558	7.9992723	-0.29001802	0.32023022	0.117616	-0.39660555	4.2653527	8.821555	Multitasking_Scroll
12:41:32.906	-0.0670397	4.199558	7.9992723	-0.29001802	0.32023022	0.117616	-0.39660555	4.2653527	8.821555	Multitasking_Scroll
12:41:32.940	-0.12450229	3.6488748	9.29218	-0.061554447	-0.14036217	-0.14200173	-0.29602322	3.9391487	8.975847	Multitasking_Scroll
12:41:32.962	-0.12450229	3.6488748	9.29218	-0.061554447	-0.14036217	-0.14200173	-0.29602322	3.9391487	8.975847	Multitasking_Scroll
12:41:32.985	-0.12450229	3.6488748	9.29218	-0.061554447	-0.14036217	-0.14200173	-0.29602322	3.9391487	8.975847	Multitasking_Scroll
12:41:33.007	-0.12450229	3.6488748	9.29218	-0.061554447	-0.14036217	-0.14200173	-0.29602322	3.9391487	8.975847	Multitasking_Scroll
12:41:33.030	-0.12450229	3.6488748	9.29218	-0.061554447	-0.14036217	-0.14200173	-0.29602322	3.9391487	8.975847	Multitasking_Scroll
12:41:33.053	-0.12450229	3.6488748	9.29218	-0.061554447	-0.14036217	-0.14200173	-0.29602322	3.9391487	8.975847	Multitasking_Scroll
12:41:33.076	-0.12450229	3.6488748	9.29218	-0.061554447	-0.14036217	-0.14200173	-0.29602322	3.9391487	8.975847	Multitasking_Scroll
12:41:33.099	-0.12450229	3.6488748	9.29218	-0.061554447	-0.14036217	-0.14200173	-0.29602322	3.9391487	8.975847	Multitasking_Scroll
12:41:33.121	-0.8140534	3.5267668	8.988108	0.071614176	-0.042623732	-0.22324681	-0.45497102	3.968275	8.9563465	Multitasking_Scroll
12:41:33.144	-0.8140534	3.5267668	8.988108	0.071614176	-0.042623732	-0.22324681	-0.45497102	3.968275	8.9563465	Multitasking_Scroll
12:41:33.167	-0.8140534	3.5267668	8.988108	0.071614176	-0.042623732	-0.22324681	-0.45497102	3.968275	8.9563465	Multitasking_Scroll
12:41:33.189	-0.8140534	3.5267668	8.988108	0.071614176	-0.042623732	-0.22324681	-0.45497102	3.968275	8.9563465	Multitasking_Scroll
12:41:33.213	-0.8140534	3.5267668	8.988108	0.071614176	-0.042623732	-0.22324681	-0.45497102	3.968275	8.9563465	Multitasking_Scroll
12:41:33.234	-0.8140534	3.5267668	8.988108	0.071614176	-0.042623732	-0.22324681	-0.45497102	3.968275	8.9563465	Multitasking_Scroll
12:41:33.257	-0.8140534	3.5267668	8.988108	0.071614176	-0.042623732	-0.22324681	-0.45497102	3.968275	8.9563465	Multitasking_Scroll
12:41:33.280	-0.8140534	3.5267668	8.988108	0.071614176	-0.042623732	-0.22324681	-0.45497102	3.968275	8.9563465	Multitasking_Scroll
12:41:33.303	-0.6296943	3.9409764	8.269825	0.1046009	0.08077105	0.18847637	-0.52878493	4.280884	8.807088	Multitasking_Scroll
12:41:33.327	-0.6296943	3.9409764	8.269825	0.1046009	0.08077105	0.18847637	-0.52878493	4.280884	8.807088	Multitasking_Scroll
12:41:33.350	-0.6296943	3.9409764	8.269825	0.1046009	0.08077105	0.18847637	-0.52878493	4.280884	8.807088	Multitasking_Scroll
12:41:33.373	-0.6296943	3.9409764	8.269825	0.1046009	0.08077105	0.18847637	-0.52878493	4.280884	8.807088	Multitasking_Scroll
12:41:33.395	-0.6296943	3.9409764	8.269825	0.1046009	0.08077105	0.18847637	-0.52878493	4.280884	8.807088	Multitasking_Scroll
12:41:33.418	-0.6296943	3.9409764	8.269825	0.1046009	0.08077105	0.18847637	-0.52878493	4.280884	8.807088	Multitasking_Scroll
12:41:33.441	-0.6296943	3.9409764	8.269825	0.1046009	0.08077105	0.18847637	-0.52878493	4.280884	8.807088	Multitasking_Scroll
12:41:33.463	-0.6296943	3.9409764	8.269825	0.1046009	0.08077105	0.18847637	-0.52878493	4.280884	8.807088	Multitasking_Scroll
12:41:33.486	-0.2681588	4.2809634	8.334471	0.08871841	0.016630195	0.0296514	-0.39708078	4.399209	8.755551	Multitasking_Scroll
12:41:33.508	-0.2681588	4.2809634	8.334471	0.08871841	0.016630195	0.0296514	-0.39708078	4.399209	8.755551	Multitasking_Scroll
12:41:33.531	-0.2681588	4.2809634	8.334471	0.08871841	0.016630195	0.0296514	-0.39708078	4.399209	8.755551	Multitasking_Scroll
12:41:33.554	-0.2681588	4.2809634	8.334471	0.08871841	0.016630195	0.0296514	-0.39708078	4.399209	8.755551	Multitasking_Scroll
12:41:33.575	-0.2681588	4.2809634	8.334471	0.08871841	0.016630195	0.0296514	-0.39708078	4.399209	8.755551	Multitasking_Scroll
12:41:33.597	-0.2681588	4.2809634	8.334471	0.08871841	0.016630195	0.0296514	-0.39708078	4.399209	8.755551	Multitasking_Scroll
12:41:33.619	-0.2681588	4.2809634	8.334471	0.08871841	0.016630195	0.0296514	-0.39708078	4.399209	8.755551	Multitasking_Scroll
12:41:33.642	-0.2681588	4.2809634	8.334471	0.08871841	0.016630195	0.0296514	-0.39708078	4.399209	8.755551	Multitasking_Scroll
12:41:33.665	-0.56744313	4.1516724	8.61939	-0.038341567	0.03006923	-0.014941764	-0.4075801	4.401289	8.754021	Multitasking_Scroll
12:41:33.688	-0.56744313	4.1516724	8.61939	-0.038341567	0.03006923	-0.014941764	-0.4075801	4.401289	8.754021	Multitasking_Scroll
12:41:33.710	-0.56744313	4.1516724	8.61939	-0.038341567	0.03006923	-0.014941764	-0.4075801	4.401289	8.754021	Multitasking_Scroll
12:41:33.733	-0.56744313	4.1516724	8.61939	-0.038341567	0.03006923	-0.014941764	-0.4075801	4.401289	8.754021	Multitasking_Scroll
12:41:33.756	-0.56744313	4.1516724	8.61939	-0.038341567	0.03006923	-0.014941764	-0.4075801	4.401289	8.754021	Multitasking_Scroll
12:41:33.779	-0.56744313	4.1516724	8.61939	-0.038341567	0.03006923	-0.014941764	-0.4075801	4.401289	8.754021	Multitasking_Scroll
12:41:33.802	-0.56744313	4.1516724	8.61939	-0.038341567	0.03006923	-0.014941764	-0.4075801	4.401289	8.754021	Multitasking_Scroll
12:41:33.824	-0.56744313	4.1516724	8.61939	-0.038341567	0.03006923	-0.014941764	-0.4075801	4.401289	8.754021	Multitasking_Scroll
12:41:33.847	-0.37829542	4.2139235	8.530801	0.033129666	0.0062454864	0.04614476	-0.4273263	4.3781896	8.764656	Multitasking_Scroll
12:41:33.871	-0.37829542	4.2139235	8.530801	0.033129666	0.0062454864	0.04614476	-0.4273263	4.3781896	8.764656	Multitasking_Scroll
12:41:33.894	-0.37829542	4.2139235	8.530801	0.033129666	0.0062454864	0.04614476	-0.4273263	4.3781896	8.764656	Multitasking_Scroll
12:41:33.915	-0.37829542	4.2139235	8.530801	0.033129666	0.0062454864	0.04614476	-0.4273263	4.3781896	8.764656	Multitasking_Scroll
12:41:33.937	-0.37829542	4.2139235	8.530801	0.033129666	0.0062454864	0.04614476	-0.4273263	4.3781896	8.764656	Multitasking_Scroll
12:41:33.960	-0.37829542	4.2139235	8.530801	0.033129666	0.0062454864	0.04614476	-0.4273263	4.3781896	8.764656	Multitasking_Scroll
12:41:33.983	-0.37829542	4.2139235	8.530801	0.033129666	0.0062454864	0.04614476	-0.4273263	4.3781896	8.764656	Multitasking_Scroll
12:41:34.005	-0.37829542	4.2139235	8.530801	0.033129666	0.0062454864	0.04614476	-0.4273263	4.3781896	8.764656	Multitasking_Scroll
12:41:34.027	-0.4070267	4.1516724	8.593052	0.045346968	-0.012080471	0.025375342	-0.39426294	4.4129043	8.748783	Multitasking_Scroll
12:41:34.050	-0.4070267	4.1516724	8.593052	0.045346968	-0.012080471	0.025375342	-0.39426294	4.4129043	8.748783	Multitasking_Scroll
12:41:34.073	-0.4070267	4.1516724	8.593052	0.045346968	-0.012080471	0.025375342	-0.39426294	4.4129043	8.748783	Multitasking_Scroll
12:41:34.096	-0.4070267	4.1516724	8.593052	0.045346968	-0.012080471	0.025375342	-0.39426294	4.4129043	8.748783	Multitasking_Scroll
12:41:34.119	-0.4070267	4.1516724	8.593052	0.045346968	-0.012080471	0.025375342	-0.39426294	4.4129043	8.748783	Multitasking_Scroll
12:41:34.142	-0.4070267	4.1516724	8.593052	0.045346968	-0.012080471	0.025375342	-0.39426294	4.4129043	8.748783	Multitasking_Scroll
12:41:34.163	-0.4070267	4.1516724	8.593052	0.045346968	-0.012080471	0.025375342	-0.39426294	4.4129043	8.748783	Multitasking_Scroll
12:41:34.186	-0.4070267	4.1516724	8.593052	0.045346968	-0.012080471	0.025375342	-0.39426294	4.4129043	8.748783	Multitasking_Scroll
12:41:34.209	-0.2849187	4.35758	8.667274	-0.0065765753	0.0013585642	0.011936307	-0.37987274	4.442428	8.734466	Multitasking_Scroll
12:41:34.233	-0.2849187	4.35758	8.667274	-0.0065765753	0.0013585642	0.011936307	-0.37987274	4.442428	8.734466	Multitasking_Scroll
12:41:34.254	-0.2849187	4.35758	8.667274	-0.0065765753	0.0013585642	0.011936307	-0.37987274	4.442428	8.734466	Multitasking_Scroll
12:41:34.277	-0.2849187	4.35758	8.667274	-0.0065765753	0.0013585642	0.011936307	-0.37987274	4.442428	8.734466	Multitasking_Scroll
12:41:34.300	-0.2849187	4.35758	8.667274	-0.0065765753	0.0013585642	0.011936307	-0.37987274	4.442428	8.734466	Multitasking_Scroll
12:41:34.323	-0.2849187	4.35758	8.667274	-0.0065765753	0.0013585642	0.011936307	-0.37987274	4.442428	8.734466	Multitasking_Scroll
12:41:34.346	-0.2849187	4.35758	8.667274	-0.0065765753	0.0013585642	0.011936307	-0.37987274	4.442428	8.734466	Multitasking_Scroll
12:41:34.369	-0.2849187	4.35758	8.667274	-0.0065765753	0.0013585642	0.011936307	-0.37987274	4.442428	8.734466	Multitasking_Scroll
12:41:34.393	-0.48124924	4.245049	8.672064	-0.0236808	0.008688948	0.007049385	-0.39293256	4.462986	8.723399	Multitasking_Scroll
12:41:34.416	-0.48124924	4.245049	8.672064	-0.0236808	0.008688948	0.007049385	-0.39293256	4.462986	8.723399	Multitasking_Scroll
12:41:34.439	-0.48124924	4.245049	8.672064	-0.0236808	0.008688948	0.007049385	-0.39293256	4.462986	8.723399	Multitasking_Scroll
12:41:34.462	-0.48124924	4.245049	8.672064	-0.0236808	0.008688948	0.007049385	-0.39293256	4.462986	8.723399	Multitasking_Scroll
12:41:34.485	-0.48124924	4.245049	8.672064	-0.0236808	0.008688948	0.007049385	-0.39293256	4.462986	8.723399	Multitasking_Scroll
12:41:34.507	-0.48124924	4.245049	8.672064	-0.0236808	0.008688948	0.007049385	-0.39293256	4.462986	8.723399	Multitasking_Scroll
12:41:34.530	-0.48124924	4.245049	8.672064	-0.0236808	0.008688948	0.007049385	-0.39293256	4.462986	8.723399	Multitasking_Scroll
12:41:34.552	-0.3902668	4.3168774	8.303345	0.034962263	0.0038020252	0.033927456	-0.4187015	4.471417	8.717883	Multitasking_Scroll
12:41:34.576	-0.3902668	4.3168774	8.303345	0.034962263	0.0038020252	0.033927456	-0.4187015	4.471417	8.717883	Multitasking_Scroll
12:41:34.598	-0.3902668	4.3168774	8.303345	0.034962263	0.0038020252	0.033927456	-0.4187015	4.471417	8.717883	Multitasking_Scroll
12:41:34.621	-0.3902668	4.3168774	8.303345	0.034962263	0.0038020252	0.033927456	-0.4187015	4.471417	8.717883	Multitasking_Scroll
12:41:34.644	-0.3902668	4.3168774	8.303345	0.034962263	0.0038020252	0.033927456	-0.4187015	4.471417	8.717883	Multitasking_Scroll
12:41:34.665	-0.3902668	4.3168774	8.303345	0.034962263	0.0038020252	0.033927456	-0.4187015	4.471417	8.717883	Multitasking_Scroll
12:41:34.689	-0.3902668	4.3168774	8.303345	0.034962263	0.0038020252	0.033927456	-0.4187015	4.471417	8.717883	Multitasking_Scroll
12:41:34.711	-0.3902668	4.3168774	8.303345	0.034962263	0.0038020252	0.033927456	-0.4187015	4.471417	8.717883	Multitasking_Scroll
12:41:34.734	-0.409421	4.3432145	8.502069	0.019079765	0.009299812	0.01926669	-0.42354017	4.4677114	8.719547	Multitasking_Scroll
12:41:34.755	-0.409421	4.3432145	8.502069	0.019079765	0.009299812	0.01926669	-0.42354017	4.4677114	8.719547	Multitasking_Scroll
12:41:34.778	-0.409421	4.3432145	8.502069	0.019079765	0.009299812	0.01926669	-0.42354017	4.4677114	8.719547	Multitasking_Scroll
12:41:34.801	-0.409421	4.3432145	8.502069	0.019079765	0.009299812	0.01926669	-0.42354017	4.4677114	8.719547	Multitasking_Scroll
12:41:34.824	-0.409421	4.3432145	8.502069	0.019079765	0.009299812	0.01926669	-0.42354017	4.4677114	8.719547	Multitasking_Scroll
12:41:34.847	-0.409421	4.3432145	8.502069	0.019079765	0.009299812	0.01926669	-0.42354017	4.4677114	8.719547	Multitasking_Scroll
12:41:34.869	-0.409421	4.3432145	8.502069	0.019079765	0.009299812	0.01926669	-0.42354017	4.4677114	8.719547	Multitasking_Scroll
12:41:34.892	-0.409421	4.3432145	8.502069	0.019079765	0.009299812	0.01926669	-0.42354017	4.4677114	8.719547	Multitasking_Scroll
12:41:34.914	-0.41420954	4.328849	8.324894	0.045957837	0.019684521	0.019877557	-0.43869537	4.4798245	8.712583	Multitasking_Scroll
12:41:34.935	-0.41420954	4.328849	8.324894	0.045957837	0.019684521	0.019877557	-0.43869537	4.4798245	8.712583	Multitasking_Scroll
12:41:34.956	-0.41420954	4.328849	8.324894	0.045957837	0.019684521	0.019877557	-0.43869537	4.4798245	8.712583	Multitasking_Scroll
12:41:34.978	-0.41420954	4.328849	8.324894	0.045957837	0.019684521	0.019877557	-0.43869537	4.4798245	8.712583	Multitasking_Scroll
12:41:34.998	-0.41420954	4.328849	8.324894	0.045957837	0.019684521	0.019877557	-0.43869537	4.4798245	8.712583	Multitasking_Scroll
12:41:35.020	-0.41420954	4.328849	8.324894	0.045957837	0.019684521	0.019877557	-0.43869537	4.4798245	8.712583	Multitasking_Scroll
12:41:35.040	-0.41420954	4.328849	8.324894	0.045957837	0.019684521	0.019877557	-0.43869537	4.4798245	8.712583	Multitasking_Scroll
12:41:35.061	-0.41420954	4.328849	8.324894	0.045957837	0.019684521	0.019877557	-0.43869537	4.4798245	8.712583	Multitasking_Scroll
12:41:35.082	-0.41420954	4.328849	8.324894	0.045957837	0.019684521	0.019877557	-0.43869537	4.4798245	8.712583	Multitasking_Scroll
12:41:35.104	-0.4764607	4.410254	8.279403	-0.03040032	0.035567015	-0.024715608	-0.41740987	4.581952	8.66036	Multitasking_Scroll
12:41:35.125	-0.4764607	4.410254	8.279403	-0.03040032	0.035567015	-0.024715608	-0.41740987	4.581952	8.66036	Multitasking_Scroll
12:41:35.148	-0.4764607	4.410254	8.279403	-0.03040032	0.035567015	-0.024715608	-0.41740987	4.581952	8.66036	Multitasking_Scroll
12:41:35.169	-0.4764607	4.410254	8.279403	-0.03040032	0.035567015	-0.024715608	-0.41740987	4.581952	8.66036	Multitasking_Scroll
12:41:35.190	-0.4764607	4.410254	8.279403	-0.03040032	0.035567015	-0.024715608	-0.41740987	4.581952	8.66036	Multitasking_Scroll
12:41:35.212	-0.4764607	4.410254	8.279403	-0.03040032	0.035567015	-0.024715608	-0.41740987	4.581952	8.66036	Multitasking_Scroll
12:41:35.233	-0.4764607	4.410254	8.279403	-0.03040032	0.035567015	-0.024715608	-0.41740987	4.581952	8.66036	Multitasking_Scroll
12:41:35.255	-0.4764607	4.410254	8.279403	-0.03040032	0.035567015	-0.024715608	-0.41740987	4.581952	8.66036	Multitasking_Scroll
12:41:35.277	-0.37350687	4.4246197	8.377567	0.019079765	-0.01879999	0.025375342	-0.42248687	4.5757046	8.663416	Multitasking_Scroll
12:41:35.299	-0.37350687	4.4246197	8.377567	0.019079765	-0.01879999	0.025375342	-0.42248687	4.5757046	8.663416	Multitasking_Scroll
12:41:35.320	-0.37350687	4.4246197	8.377567	0.019079765	-0.01879999	0.025375342	-0.42248687	4.5757046	8.663416	Multitasking_Scroll
12:41:35.343	-0.37350687	4.4246197	8.377567	0.019079765	-0.01879999	0.025375342	-0.42248687	4.5757046	8.663416	Multitasking_Scroll
12:41:35.365	-0.37350687	4.4246197	8.377567	0.019079765	-0.01879999	0.025375342	-0.42248687	4.5757046	8.663416	Multitasking_Scroll
12:41:35.386	-0.37350687	4.4246197	8.377567	0.019079765	-0.01879999	0.025375342	-0.42248687	4.5757046	8.663416	Multitasking_Scroll
12:41:35.407	-0.37350687	4.4246197	8.377567	0.019079765	-0.01879999	0.025375342	-0.42248687	4.5757046	8.663416	Multitasking_Scroll
12:41:35.429	-0.37350687	4.4246197	8.377567	0.019079765	-0.01879999	0.025375342	-0.42248687	4.5757046	8.663416	Multitasking_Scroll
12:41:35.451	-0.56744313	4.3695517	8.372779	-0.09454117	0.009299812	-0.028380798	-0.42194107	4.5693774	8.666782	Multitasking_Scroll
12:41:35.472	-0.56744313	4.3695517	8.372779	-0.09454117	0.009299812	-0.028380798	-0.42194107	4.5693774	8.666782	Multitasking_Scroll
12:41:35.493	-0.56744313	4.3695517	8.372779	-0.09454117	0.009299812	-0.028380798	-0.42194107	4.5693774	8.666782	Multitasking_Scroll
12:41:35.514	-0.56744313	4.3695517	8.372779	-0.09454117	0.009299812	-0.028380798	-0.42194107	4.5693774	8.666782	Multitasking_Scroll
12:41:35.536	-0.56744313	4.3695517	8.372779	-0.09454117	0.009299812	-0.028380798	-0.42194107	4.5693774	8.666782	Multitasking_Scroll
12:41:35.557	-0.56744313	4.3695517	8.372779	-0.09454117	0.009299812	-0.028380798	-0.42194107	4.5693774	8.666782	Multitasking_Scroll
12:41:35.579	-0.56744313	4.3695517	8.372779	-0.09454117	0.009299812	-0.028380798	-0.42194107	4.5693774	8.666782	Multitasking_Scroll
12:41:35.600	-0.56744313	4.3695517	8.372779	-0.09454117	0.009299812	-0.028380798	-0.42194107	4.5693774	8.666782	Multitasking_Scroll
12:41:35.621	-0.56744313	4.3695517	8.372779	-0.09454117	0.009299812	-0.028380798	-0.42194107	4.5693774	8.666782	Multitasking_Scroll
12:41:35.643	-0.32801566	4.3958883	8.334471	0.061840333	0.0044128904	0.005827654	-0.42391604	4.548283	8.677774	Multitasking_Scroll
12:41:35.664	-0.32801566	4.3958883	8.334471	0.061840333	0.0044128904	0.005827654	-0.42391604	4.548283	8.677774	Multitasking_Scroll
12:41:35.686	-0.32801566	4.3958883	8.334471	0.061840333	0.0044128904	0.005827654	-0.42391604	4.548283	8.677774	Multitasking_Scroll
12:41:35.706	-0.32801566	4.3958883	8.334471	0.061840333	0.0044128904	0.005827654	-0.42391604	4.548283	8.677774	Multitasking_Scroll
12:41:35.727	-0.32801566	4.3958883	8.334471	0.061840333	0.0044128904	0.005827654	-0.42391604	4.548283	8.677774	Multitasking_Scroll
12:41:35.750	-0.32801566	4.3958883	8.334471	0.061840333	0.0044128904	0.005827654	-0.42391604	4.548283	8.677774	Multitasking_Scroll
12:41:35.783	-0.32801566	4.3958883	8.334471	0.061840333	0.0044128904	0.005827654	-0.42391604	4.548283	8.677774	Multitasking_Scroll
12:41:35.817	-0.35674694	4.398283	8.370385	0.033129666	0.023349712	0.0052167894	-0.42865503	4.576981	8.662439	Multitasking_Scroll
12:41:35.852	-0.35674694	4.398283	8.370385	0.033129666	0.023349712	0.0052167894	-0.42865503	4.576981	8.662439	Multitasking_Scroll
12:41:35.884	-0.35674694	4.398283	8.370385	0.033129666	0.023349712	0.0052167894	-0.42865503	4.576981	8.662439	Multitasking_Scroll
12:41:35.918	-0.35674694	4.398283	8.370385	0.033129666	0.023349712	0.0052167894	-0.42865503	4.576981	8.662439	Multitasking_Scroll
12:41:35.952	-0.35674694	4.398283	8.370385	0.033129666	0.023349712	0.0052167894	-0.42865503	4.576981	8.662439	Multitasking_Scroll
12:41:35.972	-0.35674694	4.398283	8.370385	0.033129666	0.023349712	0.0052167894	-0.42865503	4.576981	8.662439	Multitasking_Scroll
12:41:35.993	-0.3615355	4.580248	8.561927	-0.06583051	0.01357587	0.005827654	-0.3904526	4.6748424	8.611837	Multitasking_Scroll
12:41:36.015	-0.3615355	4.580248	8.561927	-0.06583051	0.01357587	0.005827654	-0.3904526	4.6748424	8.611837	Multitasking_Scroll
12:41:36.035	-0.3615355	4.580248	8.561927	-0.06583051	0.01357587	0.005827654	-0.3904526	4.6748424	8.611837	Multitasking_Scroll
12:41:36.058	-0.3615355	4.580248	8.561927	-0.06583051	0.01357587	0.005827654	-0.3904526	4.6748424	8.611837	Multitasking_Scroll
12:41:36.079	-0.3615355	4.580248	8.561927	-0.06583051	0.01357587	0.005827654	-0.3904526	4.6748424	8.611837	Multitasking_Scroll
12:41:36.101	-0.3615355	4.580248	8.561927	-0.06583051	0.01357587	0.005827654	-0.3904526	4.6748424	8.611837	Multitasking_Scroll
12:41:36.134	-0.3615355	4.580248	8.561927	-0.06583051	0.01357587	0.005827654	-0.3904526	4.6748424	8.611837	Multitasking_Scroll
12:41:36.169	-0.44294083	4.494054	8.315316	-0.06583051	0.01357587	0.005827654	-0.42329073	4.684459	8.605057	Multitasking_Scroll
12:41:36.201	-0.44294083	4.494054	8.315316	-0.04322849	-0.013913067	-0.01799609	-0.42329073	4.684459	8.605057	Multitasking_Scroll
12:41:36.235	-0.44294083	4.494054	8.315316	-0.04322849	-0.013913067	-0.01799609	-0.42329073	4.684459	8.605057	Multitasking_Scroll
12:41:36.269	-0.44294083	4.494054	8.315316	-0.04322849	-0.013913067	-0.01799609	-0.42329073	4.684459	8.605057	Multitasking_Scroll
12:41:36.302	-0.44294083	4.494054	8.315316	-0.04322849	-0.013913067	-0.01799609	-0.42329073	4.684459	8.605057	Multitasking_Scroll
12:41:36.323	-0.44294083	4.494054	8.315316	-0.04322849	-0.013913067	-0.01799609	-0.42329073	4.684459	8.605057	Multitasking_Scroll
12:41:36.352	-0.40223816	4.573065	8.176449	0.027021013	0.0056346213	-0.002724459	-0.43982527	4.7189546	8.585357	Multitasking_Scroll
12:41:36.372	-0.40223816	4.573065	8.176449	0.027021013	0.0056346213	-0.002724459	-0.43982527	4.7189546	8.585357	Multitasking_Scroll
12:41:36.394	-0.40223816	4.573065	8.176449	0.027021013	0.0056346213	-0.002724459	-0.43982527	4.7189546	8.585357	Multitasking_Scroll
12:41:36.414	-0.40223816	4.573065	8.176449	0.027021013	0.0056346213	-0.002724459	-0.43982527	4.7189546	8.585357	Multitasking_Scroll
12:41:36.435	-0.40223816	4.573065	8.176449	0.027021013	0.0056346213	-0.002724459	-0.43982527	4.7189546	8.585357	Multitasking_Scroll
12:41:36.456	-0.40223816	4.573065	8.176449	0.027021013	0.0056346213	-0.002724459	-0.43982527	4.7189546	8.585357	Multitasking_Scroll
12:41:36.477	-0.40223816	4.573065	8.176449	0.027021013	0.0056346213	-0.002724459	-0.43982527	4.7189546	8.585357	Multitasking_Scroll
12:41:36.498	-0.40223816	4.573065	8.176449	0.027021013	0.0056346213	-0.002724459	-0.43982527	4.7189546	8.585357	Multitasking_Scroll
12:41:36.518	-0.40223816	4.573065	8.176449	0.027021013	0.0056346213	-0.002724459	-0.43982527	4.7189546	8.585357	Multitasking_Scroll
12:41:36.539	-0.22027329	4.6760187	7.972935	0.13025723	-0.02613037	0.029040532	-0.41365036	4.8138204	8.533838	Multitasking_Scroll
12:41:36.561	-0.22027329	4.6760187	7.972935	0.13025723	-0.02613037	0.029040532	-0.41365036	4.8138204	8.533838	Multitasking_Scroll
12:41:36.581	-0.22027329	4.6760187	7.972935	0.13025723	-0.02613037	0.029040532	-0.41365036	4.8138204	8.533838	Multitasking_Scroll
12:41:36.603	-0.22027329	4.6760187	7.972935	0.13025723	-0.02613037	0.029040532	-0.41365036	4.8138204	8.533838	Multitasking_Scroll
12:41:36.624	-0.22027329	4.6760187	7.972935	0.13025723	-0.02613037	0.029040532	-0.41365036	4.8138204	8.533838	Multitasking_Scroll
12:41:36.646	-0.22027329	4.6760187	7.972935	0.13025723	-0.02613037	0.029040532	-0.41365036	4.8138204	8.533838	Multitasking_Scroll
12:41:36.667	-0.22027329	4.6760187	7.972935	0.13025723	-0.02613037	0.029040532	-0.41365036	4.8138204	8.533838	Multitasking_Scroll
12:41:36.688	-0.22027329	4.6760187	7.972935	0.13025723	-0.02613037	0.029040532	-0.41365036	4.8138204	8.533838	Multitasking_Scroll
12:41:36.721	-0.3232271	4.824464	8.358414	0.017858034	0.033123557	0.018655825	-0.39987728	4.83057	8.525024	Multitasking_Scroll
12:41:36.754	-0.3232271	4.824464	8.358414	0.017858034	0.033123557	0.018655825	-0.39987728	4.83057	8.525024	Multitasking_Scroll
12:41:36.787	-0.3232271	4.824464	8.358414	0.017858034	0.033123557	0.018655825	-0.39987728	4.83057	8.525024	Multitasking_Scroll
12:41:36.821	-0.3232271	4.824464	8.358414	0.017858034	0.033123557	0.018655825	-0.39987728	4.83057	8.525024	Multitasking_Scroll
12:41:36.855	-0.3232271	4.824464	8.358414	0.017858034	0.033123557	0.018655825	-0.39987728	4.83057	8.525024	Multitasking_Scroll
12:41:36.888	-0.3232271	4.824464	8.358414	0.017858034	0.033123557	0.018655825	-0.39987728	4.83057	8.525024	Multitasking_Scroll
12:41:36.921	-0.4764607	4.731087	7.9920893	0.013581978	-0.006582684	0.031483997	-0.47246334	4.853782	8.50811	Multitasking_Scroll
12:41:36.955	-0.4764607	4.731087	7.9920893	0.013581978	-0.006582684	0.031483997	-0.47246334	4.853782	8.50811	Multitasking_Scroll
12:41:36.976	-0.4764607	4.731087	7.9920893	0.013581978	-0.006582684	0.031483997	-0.47246334	4.853782	8.50811	Multitasking_Scroll
12:41:37.005	-0.4764607	4.731087	7.9920893	0.013581978	-0.006582684	0.031483997	-0.47246334	4.853782	8.50811	Multitasking_Scroll
12:41:37.026	-0.4764607	4.731087	7.9920893	0.013581978	-0.006582684	0.031483997	-0.47246334	4.853782	8.50811	Multitasking_Scroll
12:41:37.055	-0.4764607	4.731087	7.9920893	0.013581978	-0.006582684	0.031483997	-0.47246334	4.853782	8.50811	Multitasking_Scroll
12:41:37.089	-0.40463245	4.743058	8.224334	0.024577552	0.043508265	0.0009407325	-0.44955376	4.855013	8.508648	Multitasking_Scroll
12:41:37.110	-0.40463245	4.743058	8.224334	0.024577552	0.043508265	0.0009407325	-0.44955376	4.855013	8.508648	Multitasking_Scroll
12:41:37.140	-0.40463245	4.743058	8.224334	0.024577552	0.043508265	0.0009407325	-0.44955376	4.855013	8.508648	Multitasking_Scroll
12:41:37.160	-0.40463245	4.743058	8.224334	0.024577552	0.043508265	0.0009407325	-0.44955376	4.855013	8.508648	Multitasking_Scroll
12:41:37.181	-0.40463245	4.743058	8.224334	0.024577552	0.043508265	0.0009407325	-0.44955376	4.855013	8.508648	Multitasking_Scroll
12:41:37.201	-0.40463245	4.743058	8.224334	0.024577552	0.043508265	0.0009407325	-0.44955376	4.855013	8.508648	Multitasking_Scroll
12:41:37.230	-0.40463245	4.743058	8.224334	0.024577552	0.043508265	0.0009407325	-0.44955376	4.855013	8.508648	Multitasking_Scroll
12:41:37.253	-0.53392327	4.757424	8.243488	-0.009020036	0.0062454864	0.0052167894	-0.45776978	4.879478	8.494202	Multitasking_Scroll
12:41:37.274	-0.53392327	4.757424	8.243488	-0.009020036	0.0062454864	0.0052167894	-0.45776978	4.879478	8.494202	Multitasking_Scroll
12:41:37.299	-0.53392327	4.757424	8.243488	-0.009020036	0.0062454864	0.0052167894	-0.45776978	4.879478	8.494202	Multitasking_Scroll
12:41:37.322	-0.53392327	4.757424	8.243488	-0.009020036	0.0062454864	0.0052167894	-0.45776978	4.879478	8.494202	Multitasking_Scroll
12:41:37.346	-0.53392327	4.757424	8.243488	-0.009020036	0.0062454864	0.0052167894	-0.45776978	4.879478	8.494202	Multitasking_Scroll
12:41:37.369	-0.53392327	4.757424	8.243488	-0.009020036	0.0062454864	0.0052167894	-0.45776978	4.879478	8.494202	Multitasking_Scroll
12:41:37.392	-0.53392327	4.757424	8.243488	-0.009020036	0.0062454864	0.0052167894	-0.45776978	4.879478	8.494202	Multitasking_Scroll
12:41:37.415	-0.53392327	4.757424	8.243488	-0.009020036	0.0062454864	0.0052167894	-0.45776978	4.879478	8.494202	Multitasking_Scroll
12:41:37.438	-0.4166038	4.7957325	8.2578535	0.009305921	0.011743274	0.015601499	-0.45480612	4.8936863	8.486184	Multitasking_Scroll
12:41:37.462	-0.4166038	4.7957325	8.2578535	0.009305921	0.011743274	0.015601499	-0.45480612	4.8936863	8.486184	Multitasking_Scroll
12:41:37.485	-0.4166038	4.7957325	8.2578535	0.009305921	0.011743274	0.015601499	-0.45480612	4.8936863	8.486184	Multitasking_Scroll
12:41:37.508	-0.4166038	4.7957325	8.2578535	0.009305921	0.011743274	0.015601499	-0.45480612	4.8936863	8.486184	Multitasking_Scroll
12:41:37.531	-0.4166038	4.7957325	8.2578535	0.009305921	0.011743274	0.015601499	-0.45480612	4.8936863	8.486184	Multitasking_Scroll
12:41:37.554	-0.4166038	4.7957325	8.2578535	0.009305921	0.011743274	0.015601499	-0.45480612	4.8936863	8.486184	Multitasking_Scroll
12:41:37.577	-0.4166038	4.7957325	8.2578535	0.009305921	0.011743274	0.015601499	-0.45480612	4.8936863	8.486184	Multitasking_Scroll
12:41:37.600	-0.4166038	4.7957325	8.2578535	0.009305921	0.011743274	0.015601499	-0.45480612	4.8936863	8.486184	Multitasking_Scroll
12:41:37.627	-0.46927786	4.7286925	8.162083	0.0025864034	0.0147976	-0.010054842	-0.4602587	4.907488	8.477918	Multitasking_Scroll
12:41:37.663	-0.46927786	4.7286925	8.162083	0.0025864034	0.0147976	-0.010054842	-0.4602587	4.907488	8.477918	Multitasking_Scroll
12:41:37.692	-0.46927786	4.7286925	8.162083	0.0025864034	0.0147976	-0.010054842	-0.4602587	4.907488	8.477918	Multitasking_Scroll
12:41:37.726	-0.46927786	4.7286925	8.162083	0.0025864034	0.0147976	-0.010054842	-0.4602587	4.907488	8.477918	Multitasking_Scroll
12:41:37.762	-0.46927786	4.7286925	8.162083	0.0025864034	0.0147976	-0.010054842	-0.4602587	4.907488	8.477918	Multitasking_Scroll
12:41:37.796	-0.38547826	4.6927786	8.250671	0.03007534	-0.007193549	0.03087313	-0.45020375	4.8953376	8.485479	Multitasking_Scroll
12:41:37.829	-0.38547826	4.6927786	8.250671	0.03007534	-0.007193549	0.03087313	-0.45020375	4.8953376	8.485479	Multitasking_Scroll
12:41:37.862	-0.38547826	4.6927786	8.250671	0.03007534	-0.007193549	0.03087313	-0.45020375	4.8953376	8.485479	Multitasking_Scroll
12:41:37.885	-0.38547826	4.6927786	8.250671	0.03007534	-0.007193549	0.03087313	-0.45020375	4.8953376	8.485479	Multitasking_Scroll
12:41:37.906	-0.38547826	4.6927786	8.250671	0.03007534	-0.007193549	0.03087313	-0.45020375	4.8953376	8.485479	Multitasking_Scroll
12:41:37.928	-0.38547826	4.6927786	8.250671	0.03007534	-0.007193549	0.03087313	-0.45020375	4.8953376	8.485479	Multitasking_Scroll
12:41:37.949	-0.38547826	4.6927786	8.250671	0.03007534	-0.007193549	0.03087313	-0.45020375	4.8953376	8.485479	Multitasking_Scroll
12:41:37.970	-0.58420306	4.68799	8.207574	0.053899083	0.020906253	0.017434094	-0.45020375	4.8953376	8.485479	Multitasking_Scroll
12:41:37.993	-0.58420306	4.68799	8.207574	0.053899083	0.020906253	0.017434094	-0.43979135	4.9156194	8.474293	Multitasking_Scroll
12:41:38.016	-0.58420306	4.68799	8.207574	0.053899083	0.020906253	0.017434094	-0.43979135	4.9156194	8.474293	Multitasking_Scroll
12:41:38.039	-0.58420306	4.68799	8.207574	0.053899083	0.020906253	0.017434094	-0.43979135	4.9156194	8.474293	Multitasking_Scroll
12:41:38.062	-0.58420306	4.68799	8.207574	0.053899083	0.020906253	0.017434094	-0.43979135	4.9156194	8.474293	Multitasking_Scroll
12:41:38.084	-0.58420306	4.68799	8.207574	0.053899083	0.020906253	0.017434094	-0.43979135	4.9156194	8.474293	Multitasking_Scroll
12:41:38.105	-0.58420306	4.68799	8.207574	0.053899083	0.020906253	0.017434094	-0.43979135	4.9156194	8.474293	Multitasking_Scroll
12:41:38.127	-0.58420306	4.68799	8.207574	0.053899083	0.020906253	0.017434094	-0.43979135	4.9156194	8.474293	Multitasking_Scroll
12:41:38.148	-0.58420306	4.68799	8.207574	0.053899083	0.020906253	0.017434094	-0.43979135	4.9156194	8.474293	Multitasking_Scroll
12:41:38.168	-0.339987	4.9441776	8.126168	-0.04933714	-0.084773436	-0.011887438	-0.37853798	5.0038786	8.425452	Multitasking_Scroll
12:41:38.189	-0.339987	4.9441776	8.126168	-0.04933714	-0.084773436	-0.011887438	-0.37853798	5.0038786	8.425452	Multitasking_Scroll
12:41:38.212	-0.339987	4.9441776	8.126168	-0.04933714	-0.084773436	-0.011887438	-0.37853798	5.0038786	8.425452	Multitasking_Scroll
12:41:38.234	-0.339987	4.9441776	8.126168	-0.04933714	-0.084773436	-0.011887438	-0.37853798	5.0038786	8.425452	Multitasking_Scroll
12:41:38.255	-0.339987	4.9441776	8.126168	-0.04933714	-0.084773436	-0.011887438	-0.37853798	5.0038786	8.425452	Multitasking_Scroll
12:41:38.283	-0.339987	4.9441776	8.126168	-0.04933714	-0.084773436	-0.011887438	-0.37853798	5.0038786	8.425452	Multitasking_Scroll
12:41:38.303	-0.339987	4.9441776	8.126168	-0.04933714	-0.084773436	-0.011887438	-0.37853798	5.0038786	8.425452	Multitasking_Scroll
12:41:38.325	-0.339987	4.9441776	8.126168	-0.04933714	-0.084773436	-0.011887438	-0.37853798	5.0038786	8.425452	Multitasking_Scroll
12:41:38.347	0.011971374	4.661653	8.667274	-0.24175969	0.08321451	-0.023493877	-0.4636929	4.7839475	8.548052	Multitasking_Scroll
12:41:38.367	0.011971374	4.661653	8.667274	-0.24175969	0.08321451	-0.023493877	-0.4636929	4.7839475	8.548052	Multitasking_Scroll
12:41:38.388	0.011971374	4.661653	8.667274	-0.24175969	0.08321451	-0.023493877	-0.4636929	4.7839475	8.548052	Multitasking_Scroll
12:41:38.410	0.011971374	4.661653	8.667274	-0.24175969	0.08321451	-0.023493877	-0.4636929	4.7839475	8.548052	Multitasking_Scroll
12:41:38.431	0.011971374	4.661653	8.667274	-0.24175969	0.08321451	-0.023493877	-0.4636929	4.7839475	8.548052	Multitasking_Scroll
12:41:38.453	0.011971374	4.661653	8.667274	-0.24175969	0.08321451	-0.023493877	-0.4636929	4.7839475	8.548052	Multitasking_Scroll
12:41:38.473	0.011971374	4.661653	8.667274	-0.24175969	0.08321451	-0.023493877	-0.4636929	4.7839475	8.548052	Multitasking_Scroll
12:41:38.494	0.011971374	4.661653	8.667274	-0.24175969	0.08321451	-0.023493877	-0.4636929	4.7839475	8.548052	Multitasking_Scroll
12:41:38.515	-0.5889916	4.494054	8.250671	0.10582263	0.028236635	0.078520626	-0.5142308	4.7706122	8.552611	Multitasking_Scroll
12:41:38.537	-0.5889916	4.494054	8.250671	0.10582263	0.028236635	0.078520626	-0.5142308	4.7706122	8.552611	Multitasking_Scroll
12:41:38.558	-0.5889916	4.494054	8.250671	0.10582263	0.028236635	0.078520626	-0.5142308	4.7706122	8.552611	Multitasking_Scroll
12:41:38.579	-0.5889916	4.494054	8.250671	0.10582263	0.028236635	0.078520626	-0.5142308	4.7706122	8.552611	Multitasking_Scroll
12:41:38.601	-0.5889916	4.494054	8.250671	0.10582263	0.028236635	0.078520626	-0.5142308	4.7706122	8.552611	Multitasking_Scroll
12:41:38.622	-0.5889916	4.494054	8.250671	0.10582263	0.028236635	0.078520626	-0.5142308	4.7706122	8.552611	Multitasking_Scroll
12:41:38.643	-0.5889916	4.494054	8.250671	0.10582263	0.028236635	0.078520626	-0.5142308	4.7706122	8.552611	Multitasking_Scroll
12:41:38.665	-0.5889916	4.494054	8.250671	0.10582263	0.028236635	0.078520626	-0.5142308	4.7706122	8.552611	Multitasking_Scroll
12:41:38.696	-0.31604427	4.6544704	8.176449	-0.0010787881	-0.004139223	0.038203515	-0.50147885	4.809908	8.531334	Multitasking_Scroll
12:41:38.730	-0.31604427	4.6544704	8.176449	-0.0010787881	-0.004139223	0.038203515	-0.50147885	4.809908	8.531334	Multitasking_Scroll
12:41:38.763	-0.31604427	4.6544704	8.176449	-0.0010787881	-0.004139223	0.038203515	-0.50147885	4.809908	8.531334	Multitasking_Scroll
12:41:38.798	-0.31604427	4.6544704	8.176449	-0.0010787881	-0.004139223	0.038203515	-0.50147885	4.809908	8.531334	Multitasking_Scroll
12:41:38.831	-0.31604427	4.6544704	8.176449	-0.0010787881	-0.004139223	0.038203515	-0.50147885	4.809908	8.531334	Multitasking_Scroll
12:41:38.867	-0.31604427	4.6544704	8.176449	-0.0010787881	-0.004139223	0.038203515	-0.50147885	4.809908	8.531334	Multitasking_Scroll
12:41:38.900	-0.2753416	4.7191157	8.432636	-0.04078503	-0.12936659	-0.08519127	-0.309833	4.8511076	8.517107	Multitasking_Scroll
12:41:38.933	-0.2753416	4.7191157	8.432636	-0.04078503	-0.12936659	-0.08519127	-0.309833	4.8511076	8.517107	Multitasking_Scroll
12:41:38.954	-0.2753416	4.7191157	8.432636	-0.04078503	-0.12936659	-0.08519127	-0.309833	4.8511076	8.517107	Multitasking_Scroll
12:41:38.976	-0.2753416	4.7191157	8.432636	-0.04078503	-0.12936659	-0.08519127	-0.309833	4.8511076	8.517107	Multitasking_Scroll
12:41:38.997	-0.2753416	4.7191157	8.432636	-0.04078503	-0.12936659	-0.08519127	-0.309833	4.8511076	8.517107	Multitasking_Scroll
12:41:39.019	-0.2753416	4.7191157	8.432636	-0.04078503	-0.12936659	-0.08519127	-0.309833	4.8511076	8.517107	Multitasking_Scroll
12:41:39.042	-0.2753416	4.7191157	8.432636	-0.04078503	-0.12936659	-0.08519127	-0.309833	4.8511076	8.517107	Multitasking_Scroll
12:41:39.066	-0.70631105	4.355186	8.324894	0.01969063	-0.09882333	-0.049150217	-0.41598657	4.831278	8.523853	Multitasking_Scroll
12:41:39.089	-0.70631105	4.355186	8.324894	0.01969063	-0.09882333	-0.049150217	-0.41598657	4.831278	8.523853	Multitasking_Scroll
12:41:39.112	-0.70631105	4.355186	8.324894	0.01969063	-0.09882333	-0.049150217	-0.41598657	4.831278	8.523853	Multitasking_Scroll
12:41:39.135	-0.70631105	4.355186	8.324894	0.01969063	-0.09882333	-0.049150217	-0.41598657	4.831278	8.523853	Multitasking_Scroll
12:41:39.158	-0.70631105	4.355186	8.324894	0.01969063	-0.09882333	-0.049150217	-0.41598657	4.831278	8.523853	Multitasking_Scroll
12:41:39.183	-0.70631105	4.355186	8.324894	0.01969063	-0.09882333	-0.049150217	-0.41598657	4.831278	8.523853	Multitasking_Scroll
12:41:39.204	-0.70631105	4.355186	8.324894	0.01969063	-0.09882333	-0.049150217	-0.41598657	4.831278	8.523853	Multitasking_Scroll
12:41:39.226	-0.70631105	4.355186	8.324894	0.01969063	-0.09882333	-0.049150217	-0.41598657	4.831278	8.523853	Multitasking_Scroll
12:41:39.247	-0.38547826	4.790944	8.164477	0.009916786	-0.01757826	0.06813591	-0.50520885	4.8639536	8.500416	Multitasking_Scroll
12:41:39.269	-0.38547826	4.790944	8.164477	0.009916786	-0.01757826	0.06813591	-0.50520885	4.8639536	8.500416	Multitasking_Scroll
12:41:39.294	-0.38547826	4.790944	8.164477	0.009916786	-0.01757826	0.06813591	-0.50520885	4.8639536	8.500416	Multitasking_Scroll
12:41:39.317	-0.38547826	4.790944	8.164477	0.009916786	-0.01757826	0.06813591	-0.50520885	4.8639536	8.500416	Multitasking_Scroll
12:41:39.340	-0.38547826	4.790944	8.164477	0.009916786	-0.01757826	0.06813591	-0.50520885	4.8639536	8.500416	Multitasking_Scroll
12:41:39.363	-0.38547826	4.790944	8.164477	0.009916786	-0.01757826	0.06813591	-0.50520885	4.8639536	8.500416	Multitasking_Scroll
12:41:39.386	-0.38547826	4.790944	8.164477	0.009916786	-0.01757826	0.06813591	-0.50520885	4.8639536	8.500416	Multitasking_Scroll
12:41:39.410	-0.38547826	4.790944	8.164477	0.009916786	-0.01757826	0.06813591	-0.50520885	4.8639536	8.500416	Multitasking_Scroll
12:41:39.435	-0.52674043	4.5898247	8.291373	0.041070916	0.09176662	-0.03998724	-0.54385614	4.8429027	8.510044	Multitasking_Scroll
12:41:39.458	-0.52674043	4.5898247	8.291373	0.041070916	0.09176662	-0.03998724	-0.54385614	4.8429027	8.510044	Multitasking_Scroll
12:41:39.482	-0.52674043	4.5898247	8.291373	0.041070916	0.09176662	-0.03998724	-0.54385614	4.8429027	8.510044	Multitasking_Scroll
12:41:39.505	-0.52674043	4.5898247	8.291373	0.041070916	0.09176662	-0.03998724	-0.54385614	4.8429027	8.510044	Multitasking_Scroll
12:41:39.525	-0.52674043	4.5898247	8.291373	0.041070916	0.09176662	-0.03998724	-0.54385614	4.8429027	8.510044	Multitasking_Scroll
12:41:39.547	-0.52674043	4.5898247	8.291373	0.041070916	0.09176662	-0.03998724	-0.54385614	4.8429027	8.510044	Multitasking_Scroll
12:41:39.568	-0.52674043	4.5898247	8.291373	0.041070916	0.09176662	-0.03998724	-0.54385614	4.8429027	8.510044	Multitasking_Scroll
12:41:39.588	-0.45970076	4.8220696	7.881953	0.041070916	0.09176662	-0.03998724	-0.54385614	4.8429027	8.510044	Multitasking_Scroll
12:41:39.609	-0.45970076	4.8220696	7.881953	0.005029864	-0.13425353	0.052253414	-0.5983653	4.923085	8.460233	Multitasking_Scroll
12:41:39.630	-0.45970076	4.8220696	7.881953	0.005029864	-0.13425353	0.052253414	-0.5983653	4.923085	8.460233	Multitasking_Scroll
12:41:39.652	-0.45970076	4.8220696	7.881953	0.005029864	-0.13425353	0.052253414	-0.5983653	4.923085	8.460233	Multitasking_Scroll
12:41:39.673	-0.45970076	4.8220696	7.881953	0.005029864	-0.13425353	0.052253414	-0.5983653	4.923085	8.460233	Multitasking_Scroll
12:41:39.697	-0.45970076	4.8220696	7.881953	0.005029864	-0.13425353	0.052253414	-0.5983653	4.923085	8.460233	Multitasking_Scroll
12:41:39.733	-0.45970076	4.8220696	7.881953	0.005029864	-0.13425353	0.052253414	-0.5983653	4.923085	8.460233	Multitasking_Scroll
12:41:39.768	-0.7350424	4.6736245	8.051947	-0.027345993	0.018462792	-0.030213393	-0.52019626	4.8869133	8.48633	Multitasking_Scroll
12:41:39.800	-0.7350424	4.6736245	8.051947	-0.027345993	0.018462792	-0.030213393	-0.52019626	4.8869133	8.48633	Multitasking_Scroll
12:41:39.834	-0.7350424	4.6736245	8.051947	-0.027345993	0.018462792	-0.030213393	-0.52019626	4.8869133	8.48633	Multitasking_Scroll
12:41:39.867	-0.7350424	4.6736245	8.051947	-0.027345993	0.018462792	-0.030213393	-0.52019626	4.8869133	8.48633	Multitasking_Scroll
12:41:39.901	-0.7350424	4.6736245	8.051947	-0.027345993	0.018462792	-0.030213393	-0.52019626	4.8869133	8.48633	Multitasking_Scroll
12:41:39.934	-0.7350424	4.6736245	8.051947	-0.027345993	0.018462792	-0.030213393	-0.52019626	4.8869133	8.48633	Multitasking_Scroll
12:41:39.968	-0.4932206	4.6903844	8.293768	-0.027345993	0.014186734	0.035760053	-0.5152001	4.8497686	8.507918	Multitasking_Scroll
12:41:40.001	-0.4932206	4.6903844	8.293768	-0.027345993	0.014186734	0.035760053	-0.5152001	4.8497686	8.507918	Multitasking_Scroll
12:41:40.035	-0.4932206	4.6903844	8.293768	-0.027345993	0.014186734	0.035760053	-0.5152001	4.8497686	8.507918	Multitasking_Scroll
12:41:40.068	-0.4932206	4.6903844	8.293768	-0.027345993	0.014186734	0.035760053	-0.5152001	4.8497686	8.507918	Multitasking_Scroll
12:41:40.101	-0.4932206	4.6903844	8.293768	-0.027345993	0.014186734	0.035760053	-0.5152001	4.8497686	8.507918	Multitasking_Scroll
12:41:40.135	-0.5123748	4.6927786	8.250671	-0.035287242	0.037399612	-0.0033353243	-0.5324493	4.8388963	8.513043	Multitasking_Scroll
12:41:40.169	-0.5123748	4.6927786	8.250671	-0.035287242	0.037399612	-0.0033353243	-0.5324493	4.8388963	8.513043	Multitasking_Scroll
12:41:40.202	-0.5123748	4.6927786	8.250671	-0.035287242	0.037399612	-0.0033353243	-0.5324493	4.8388963	8.513043	Multitasking_Scroll
12:41:40.237	-0.5123748	4.6927786	8.250671	-0.035287242	0.037399612	-0.0033353243	-0.5324493	4.8388963	8.513043	Multitasking_Scroll
12:41:40.270	-0.5123748	4.6927786	8.250671	-0.035287242	0.037399612	-0.0033353243	-0.5324493	4.8388963	8.513043	Multitasking_Scroll
12:41:40.302	-0.5123748	4.6927786	8.250671	-0.035287242	0.037399612	-0.0033353243	-0.5324493	4.8388963	8.513043	Multitasking_Scroll
12:41:40.336	-0.52913475	4.640105	8.379962	-0.026735129	0.039843075	0.025986208	-0.56796634	4.7938066	8.536227	Multitasking_Scroll
12:41:40.357	-0.52913475	4.640105	8.379962	-0.026735129	0.039843075	0.025986208	-0.56796634	4.7938066	8.536227	Multitasking_Scroll
12:41:40.386	-0.52913475	4.640105	8.379962	-0.026735129	0.039843075	0.025986208	-0.56796634	4.7938066	8.536227	Multitasking_Scroll
12:41:40.407	-0.52913475	4.640105	8.379962	-0.026735129	0.039843075	0.025986208	-0.56796634	4.7938066	8.536227	Multitasking_Scroll
12:41:40.428	-0.52913475	4.640105	8.379962	-0.026735129	0.039843075	0.025986208	-0.56796634	4.7938066	8.536227	Multitasking_Scroll
12:41:40.453	-0.52913475	4.640105	8.379962	-0.026735129	0.039843075	0.025986208	-0.56796634	4.7938066	8.536227	Multitasking_Scroll
12:41:40.474	-0.52913475	4.640105	8.379962	-0.026735129	0.039843075	0.025986208	-0.56796634	4.7938066	8.536227	Multitasking_Scroll
12:41:40.503	-0.24900457	4.5108137	8.76544	-0.08904338	-0.08110824	-0.025326474	-0.50220484	4.691635	8.5969	Multitasking_Scroll
12:41:40.524	-0.24900457	4.5108137	8.76544	-0.08904338	-0.08110824	-0.025326474	-0.50220484	4.691635	8.5969	Multitasking_Scroll
12:41:40.545	-0.24900457	4.5108137	8.76544	-0.08904338	-0.08110824	-0.025326474	-0.50220484	4.691635	8.5969	Multitasking_Scroll
12:41:40.566	-0.24900457	4.5108137	8.76544	-0.08904338	-0.08110824	-0.025326474	-0.50220484	4.691635	8.5969	Multitasking_Scroll
12:41:40.591	-0.24900457	4.5108137	8.76544	-0.08904338	-0.08110824	-0.025326474	-0.50220484	4.691635	8.5969	Multitasking_Scroll
12:41:40.614	-0.24900457	4.5108137	8.76544	-0.08904338	-0.08110824	-0.025326474	-0.50220484	4.691635	8.5969	Multitasking_Scroll
12:41:40.638	-0.24900457	4.5108137	8.76544	-0.08904338	-0.08110824	-0.025326474	-0.50220484	4.691635	8.5969	Multitasking_Scroll
12:41:40.661	-0.24900457	4.5108137	8.76544	-0.08904338	-0.08110824	-0.025326474	-0.50220484	4.691635	8.5969	Multitasking_Scroll
12:41:40.683	-0.44054657	4.479688	8.377567	-0.053613197	-0.013302201	-0.00516792	-0.45036215	4.692706	8.599188	Multitasking_Scroll
12:41:40.705	-0.44054657	4.479688	8.377567	-0.053613197	-0.013302201	-0.00516792	-0.45036215	4.692706	8.599188	Multitasking_Scroll
12:41:40.728	-0.44054657	4.479688	8.377567	-0.053613197	-0.013302201	-0.00516792	-0.45036215	4.692706	8.599188	Multitasking_Scroll
12:41:40.750	-0.44054657	4.479688	8.377567	-0.053613197	-0.013302201	-0.00516792	-0.45036215	4.692706	8.599188	Multitasking_Scroll
12:41:40.773	-0.44054657	4.479688	8.377567	-0.053613197	-0.013302201	-0.00516792	-0.45036215	4.692706	8.599188	Multitasking_Scroll
12:41:40.796	-0.44054657	4.479688	8.377567	-0.053613197	-0.013302201	-0.00516792	-0.45036215	4.692706	8.599188	Multitasking_Scroll
12:41:40.819	-0.44054657	4.479688	8.377567	-0.053613197	-0.013302201	-0.00516792	-0.45036215	4.692706	8.599188	Multitasking_Scroll
12:41:40.843	-0.44054657	4.479688	8.377567	-0.053613197	-0.013302201	-0.00516792	-0.45036215	4.692706	8.599188	Multitasking_Scroll
12:41:40.863	-0.18196489	4.6496816	8.13814	0.08138803	-0.07683218	0.06996851	-0.4127005	4.6741505	8.6111765	Multitasking_Scroll
12:41:40.885	-0.18196489	4.6496816	8.13814	0.08138803	-0.07683218	0.06996851	-0.4127005	4.6741505	8.6111765	Multitasking_Scroll
12:41:40.906	-0.18196489	4.6496816	8.13814	0.08138803	-0.07683218	0.06996851	-0.4127005	4.6741505	8.6111765	Multitasking_Scroll
12:41:40.926	-0.18196489	4.6496816	8.13814	0.08138803	-0.07683218	0.06996851	-0.4127005	4.6741505	8.6111765	Multitasking_Scroll
12:41:40.947	-0.18196489	4.6496816	8.13814	0.08138803	-0.07683218	0.06996851	-0.4127005	4.6741505	8.6111765	Multitasking_Scroll
12:41:40.968	-0.18196489	4.6496816	8.13814	0.08138803	-0.07683218	0.06996851	-0.4127005	4.6741505	8.6111765	Multitasking_Scroll
12:41:40.991	-0.18196489	4.6496816	8.13814	0.08138803	-0.07683218	0.06996851	-0.4127005	4.6741505	8.6111765	Multitasking_Scroll
12:41:41.013	-0.18196489	4.6496816	8.13814	0.08138803	-0.07683218	0.06996851	-0.4127005	4.6741505	8.6111765	Multitasking_Scroll
12:41:41.035	-0.43815228	4.515602	8.447001	-0.0517806	0.01357587	-0.007000516	-0.37353492	4.690046	8.604318	Multitasking_Scroll
12:41:41.058	-0.43815228	4.515602	8.447001	-0.0517806	0.01357587	-0.007000516	-0.37353492	4.690046	8.604318	Multitasking_Scroll
12:41:41.089	-0.43815228	4.515602	8.447001	-0.0517806	0.01357587	-0.007000516	-0.37353492	4.690046	8.604318	Multitasking_Scroll
12:41:41.123	-0.43815228	4.515602	8.447001	-0.0517806	0.01357587	-0.007000516	-0.37353492	4.690046	8.604318	Multitasking_Scroll
12:41:41.156	-0.43815228	4.515602	8.447001	-0.0517806	0.01357587	-0.007000516	-0.37353492	4.690046	8.604318	Multitasking_Scroll
12:41:41.190	-0.43815228	4.515602	8.447001	-0.0517806	0.01357587	-0.007000516	-0.37353492	4.690046	8.604318	Multitasking_Scroll
12:41:41.223	-0.43096948	4.479688	8.473338	0.036794856	0.027625771	-0.017385226	-0.46811056	4.6588483	8.616632	Multitasking_Scroll
12:41:41.257	-0.43096948	4.479688	8.473338	0.036794856	0.027625771	-0.017385226	-0.46811056	4.6588483	8.616632	Multitasking_Scroll
12:41:41.291	-0.43096948	4.479688	8.473338	0.036794856	0.027625771	-0.017385226	-0.46811056	4.6588483	8.616632	Multitasking_Scroll
12:41:41.324	-0.43096948	4.479688	8.473338	0.036794856	0.027625771	-0.017385226	-0.46811056	4.6588483	8.616632	Multitasking_Scroll
12:41:41.357	-0.43096948	4.479688	8.473338	0.036794856	0.027625771	-0.017385226	-0.46811056	4.6588483	8.616632	Multitasking_Scroll
12:41:41.390	-0.55786604	4.532362	8.427847	0.024577552	-0.0035283577	-0.021050418	-0.47784987	4.666344	8.6120405	Multitasking_Scroll
12:41:41.424	-0.55786604	4.532362	8.427847	0.024577552	-0.0035283577	-0.021050418	-0.47784987	4.666344	8.6120405	Multitasking_Scroll
12:41:41.445	-0.55786604	4.532362	8.427847	0.024577552	-0.0035283577	-0.021050418	-0.47784987	4.666344	8.6120405	Multitasking_Scroll
12:41:41.474	-0.55786604	4.532362	8.427847	0.024577552	-0.0035283577	-0.021050418	-0.47784987	4.666344	8.6120405	Multitasking_Scroll
12:41:41.496	-0.55786604	4.532362	8.427847	0.024577552	-0.0035283577	-0.021050418	-0.47784987	4.666344	8.6120405	Multitasking_Scroll
12:41:41.516	-0.55786604	4.532362	8.427847	0.024577552	-0.0035283577	-0.021050418	-0.47784987	4.666344	8.6120405	Multitasking_Scroll
12:41:41.537	-0.55786604	4.532362	8.427847	0.024577552	-0.0035283577	-0.021050418	-0.47784987	4.666344	8.6120405	Multitasking_Scroll
12:41:41.560	-0.55786604	4.532362	8.427847	0.024577552	-0.0035283577	-0.021050418	-0.47784987	4.666344	8.6120405	Multitasking_Scroll
12:41:41.583	-0.53392327	4.532362	8.432636	0.017858034	0.012354138	-0.01555263	-0.50293595	4.687278	8.599235	Multitasking_Scroll
12:41:41.606	-0.53392327	4.532362	8.432636	0.017858034	0.012354138	-0.01555263	-0.50293595	4.687278	8.599235	Multitasking_Scroll
12:41:41.630	-0.53392327	4.532362	8.432636	0.017858034	0.012354138	-0.01555263	-0.50293595	4.687278	8.599235	Multitasking_Scroll
12:41:41.653	-0.53392327	4.532362	8.432636	0.017858034	0.012354138	-0.01555263	-0.50293595	4.687278	8.599235	Multitasking_Scroll
12:41:41.677	-0.53392327	4.532362	8.432636	0.017858034	0.012354138	-0.01555263	-0.50293595	4.687278	8.599235	Multitasking_Scroll
12:41:41.700	-0.53392327	4.532362	8.432636	0.017858034	0.012354138	-0.01555263	-0.50293595	4.687278	8.599235	Multitasking_Scroll
12:41:41.723	-0.53392327	4.532362	8.432636	0.017858034	0.012354138	-0.01555263	-0.50293595	4.687278	8.599235	Multitasking_Scroll
12:41:41.746	-0.53392327	4.532362	8.432636	0.017858034	0.012354138	-0.01555263	-0.50293595	4.687278	8.599235	Multitasking_Scroll
12:41:41.769	-0.5363176	4.5850363	8.217151	0.02213409	-0.0023066273	-0.013720034	-0.5253882	4.7043443	8.588565	Multitasking_Scroll
12:41:41.792	-0.5363176	4.5850363	8.217151	0.02213409	-0.0023066273	-0.013720034	-0.5253882	4.7043443	8.588565	Multitasking_Scroll
12:41:41.815	-0.5363176	4.5850363	8.217151	0.02213409	-0.0023066273	-0.013720034	-0.5253882	4.7043443	8.588565	Multitasking_Scroll
12:41:41.838	-0.5363176	4.5850363	8.217151	0.02213409	-0.0023066273	-0.013720034	-0.5253882	4.7043443	8.588565	Multitasking_Scroll
12:41:41.861	-0.5363176	4.5850363	8.217151	0.02213409	-0.0023066273	-0.013720034	-0.5253882	4.7043443	8.588565	Multitasking_Scroll
12:41:41.887	-0.5363176	4.5850363	8.217151	0.02213409	-0.0023066273	-0.013720034	-0.5253882	4.7043443	8.588565	Multitasking_Scroll
12:41:41.910	-0.5363176	4.5850363	8.217151	0.02213409	-0.0023066273	-0.013720034	-0.5253882	4.7043443	8.588565	Multitasking_Scroll
12:41:41.933	-0.5147691	4.5539107	8.344048	0.00808419	0.0019694294	-0.011276572	-0.52473116	4.7040205	8.588783	Multitasking_Scroll
12:41:41.956	-0.5147691	4.5539107	8.344048	0.00808419	0.0019694294	-0.011276572	-0.52473116	4.7040205	8.588783	Multitasking_Scroll
12:41:41.980	-0.5147691	4.5539107	8.344048	0.00808419	0.0019694294	-0.011276572	-0.52473116	4.7040205	8.588783	Multitasking_Scroll
12:41:42.013	-0.5147691	4.5539107	8.344048	0.00808419	0.0019694294	-0.011276572	-0.52473116	4.7040205	8.588783	Multitasking_Scroll
12:41:42.046	-0.5147691	4.5539107	8.344048	0.00808419	0.0019694294	-0.011276572	-0.52473116	4.7040205	8.588783	Multitasking_Scroll
12:41:42.081	-0.5147691	4.5539107	8.344048	0.00808419	0.0019694294	-0.011276572	-0.52473116	4.7040205	8.588783	Multitasking_Scroll
12:41:42.111	-0.679974	4.558699	8.224334	0.08383148	0.0050237556	0.008271115	-0.5431522	4.750171	8.562197	Multitasking_Scroll
12:41:42.145	-0.679974	4.558699	8.224334	0.08383148	0.0050237556	0.008271115	-0.5431522	4.750171	8.562197	Multitasking_Scroll
12:41:42.165	-0.679974	4.558699	8.224334	0.08383148	0.0050237556	0.008271115	-0.5431522	4.750171	8.562197	Multitasking_Scroll
12:41:42.186	-0.679974	4.558699	8.224334	0.08383148	0.0050237556	0.008271115	-0.5431522	4.750171	8.562197	Multitasking_Scroll
12:41:42.207	-0.679974	4.558699	8.224334	0.08383148	0.0050237556	0.008271115	-0.5431522	4.750171	8.562197	Multitasking_Scroll
12:41:42.230	-0.679974	4.558699	8.224334	0.08383148	0.0050237556	0.008271115	-0.5431522	4.750171	8.562197	Multitasking_Scroll
12:41:42.251	-0.679974	4.558699	8.224334	0.08383148	0.0050237556	0.008271115	-0.5431522	4.750171	8.562197	Multitasking_Scroll
12:41:42.272	-0.679974	4.558699	8.224334	0.08383148	0.0050237556	0.008271115	-0.5431522	4.750171	8.562197	Multitasking_Scroll
12:41:42.294	-0.91461295	4.7071443	8.391933	0.014192844	0.07221893	-0.041208968	-0.51360315	4.7102256	8.586055	Multitasking_Scroll
12:41:42.328	-0.91461295	4.7071443	8.391933	0.014192844	0.07221893	-0.041208968	-0.51360315	4.7102256	8.586055	Multitasking_Scroll
12:41:42.361	-0.91461295	4.7071443	8.391933	0.014192844	0.07221893	-0.041208968	-0.51360315	4.7102256	8.586055	Multitasking_Scroll
12:41:42.395	-0.91461295	4.7071443	8.391933	0.014192844	0.07221893	-0.041208968	-0.51360315	4.7102256	8.586055	Multitasking_Scroll
12:41:42.429	-0.91461295	4.7071443	8.391933	0.014192844	0.07221893	-0.041208968	-0.51360315	4.7102256	8.586055	Multitasking_Scroll
12:41:42.462	-0.91461295	4.7071443	8.391933	0.014192844	0.07221893	-0.041208968	-0.51360315	4.7102256	8.586055	Multitasking_Scroll
12:41:42.496	-0.65842557	4.6137676	8.142929	0.023355821	0.017851926	0.008881981	-0.57568187	4.7045703	8.585218	Multitasking_Scroll
12:41:42.530	-0.65842557	4.6137676	8.142929	0.023355821	0.017851926	0.008881981	-0.57568187	4.7045703	8.585218	Multitasking_Scroll
12:41:42.562	-0.65842557	4.6137676	8.142929	0.023355821	0.017851926	0.008881981	-0.57568187	4.7045703	8.585218	Multitasking_Scroll
12:41:42.596	-0.65842557	4.6137676	8.142929	0.023355821	0.017851926	0.008881981	-0.57568187	4.7045703	8.585218	Multitasking_Scroll
12:41:42.630	-0.65842557	4.6137676	8.142929	0.023355821	0.017851926	0.008881981	-0.57568187	4.7045703	8.585218	Multitasking_Scroll
12:41:42.664	-0.5123748	4.5898247	8.214757	0.00808419	-0.0035283577	0.024153613	-0.58827555	4.7092223	8.581812	Multitasking_Scroll
12:41:42.697	-0.5123748	4.5898247	8.214757	0.00808419	-0.0035283577	0.024153613	-0.58827555	4.7092223	8.581812	Multitasking_Scroll
12:41:42.730	-0.5123748	4.5898247	8.214757	0.00808419	-0.0035283577	0.024153613	-0.58827555	4.7092223	8.581812	Multitasking_Scroll
12:41:42.764	-0.5123748	4.5898247	8.214757	0.00808419	-0.0035283577	0.024153613	-0.58827555	4.7092223	8.581812	Multitasking_Scroll
12:41:42.797	-0.5123748	4.5898247	8.214757	0.00808419	-0.0035283577	0.024153613	-0.58827555	4.7092223	8.581812	Multitasking_Scroll
12:41:42.831	-0.5865973	4.537151	8.365596	-0.0236808	-0.02002172	0.002162463	-0.5762321	4.7074947	8.583576	Multitasking_Scroll
12:41:42.867	-0.5865973	4.537151	8.365596	-0.0236808	-0.02002172	0.002162463	-0.5762321	4.7074947	8.583576	Multitasking_Scroll
12:41:42.897	-0.5865973	4.537151	8.365596	-0.0236808	-0.02002172	0.002162463	-0.5762321	4.7074947	8.583576	Multitasking_Scroll
12:41:42.932	-0.5865973	4.537151	8.365596	-0.0236808	-0.02002172	0.002162463	-0.5762321	4.7074947	8.583576	Multitasking_Scroll
12:41:42.954	-0.5865973	4.537151	8.365596	-0.0236808	-0.02002172	0.002162463	-0.5762321	4.7074947	8.583576	Multitasking_Scroll
12:41:42.974	-0.5865973	4.537151	8.365596	-0.0236808	-0.02002172	0.002162463	-0.5762321	4.7074947	8.583576	Multitasking_Scroll
12:41:42.994	-0.5865973	4.537151	8.365596	-0.0236808	-0.02002172	0.002162463	-0.5762321	4.7074947	8.583576	Multitasking_Scroll
12:41:43.015	-0.5147691	4.503631	8.3129225	0.028853608	-0.0695018	-0.00516792	-0.5357674	4.712264	8.583582	Multitasking_Scroll
12:41:43.036	-0.5147691	4.503631	8.3129225	0.028853608	-0.0695018	-0.00516792	-0.5357674	4.712264	8.583582	Multitasking_Scroll
12:41:43.056	-0.5147691	4.503631	8.3129225	0.028853608	-0.0695018	-0.00516792	-0.5357674	4.712264	8.583582	Multitasking_Scroll
12:41:43.078	-0.5147691	4.503631	8.3129225	0.028853608	-0.0695018	-0.00516792	-0.5357674	4.712264	8.583582	Multitasking_Scroll
12:41:43.100	-0.5147691	4.503631	8.3129225	0.028853608	-0.0695018	-0.00516792	-0.5357674	4.712264	8.583582	Multitasking_Scroll
12:41:43.122	-0.5147691	4.503631	8.3129225	0.028853608	-0.0695018	-0.00516792	-0.5357674	4.712264	8.583582	Multitasking_Scroll
12:41:43.144	-0.5147691	4.503631	8.3129225	0.028853608	-0.0695018	-0.00516792	-0.5357674	4.712264	8.583582	Multitasking_Scroll
12:41:43.167	-0.5147691	4.503631	8.3129225	0.028853608	-0.0695018	-0.00516792	-0.5357674	4.712264	8.583582	Multitasking_Scroll
12:41:43.188	-0.61293435	4.4413795	8.415876	-0.054834932	0.092377484	-0.022272145	-0.53498614	4.6690483	8.607214	Multitasking_Scroll
12:41:43.209	-0.61293435	4.4413795	8.415876	-0.054834932	0.092377484	-0.022272145	-0.53498614	4.6690483	8.607214	Multitasking_Scroll
12:41:43.230	-0.61293435	4.4413795	8.415876	-0.054834932	0.092377484	-0.022272145	-0.53498614	4.6690483	8.607214	Multitasking_Scroll
12:41:43.252	-0.61293435	4.4413795	8.415876	-0.054834932	0.092377484	-0.022272145	-0.53498614	4.6690483	8.607214	Multitasking_Scroll
12:41:43.273	-0.61293435	4.4413795	8.415876	-0.054834932	0.092377484	-0.022272145	-0.53498614	4.6690483	8.607214	Multitasking_Scroll
12:41:43.295	-0.61293435	4.4413795	8.415876	-0.054834932	0.092377484	-0.022272145	-0.53498614	4.6690483	8.607214	Multitasking_Scroll
12:41:43.316	-0.61293435	4.4413795	8.415876	-0.054834932	0.092377484	-0.022272145	-0.53498614	4.6690483	8.607214	Multitasking_Scroll
12:41:43.337	-0.61293435	4.4413795	8.415876	-0.054834932	0.092377484	-0.022272145	-0.53498614	4.6690483	8.607214	Multitasking_Scroll
12:41:43.358	-0.61293435	4.4413795	8.415876	-0.054834932	0.092377484	-0.022272145	-0.53498614	4.6690483	8.607214	Multitasking_Scroll
12:41:43.380	-0.6201172	4.556305	8.490098	-0.024902532	-0.027962968	-0.0008918633	-0.5966027	4.642799	8.617356	Multitasking_Scroll
12:41:43.401	-0.6201172	4.556305	8.490098	-0.024902532	-0.027962968	-0.0008918633	-0.5966027	4.642799	8.617356	Multitasking_Scroll
12:41:43.422	-0.6201172	4.556305	8.490098	-0.024902532	-0.027962968	-0.0008918633	-0.5966027	4.642799	8.617356	Multitasking_Scroll
12:41:43.444	-0.6201172	4.556305	8.490098	-0.024902532	-0.027962968	-0.0008918633	-0.5966027	4.642799	8.617356	Multitasking_Scroll
12:41:43.465	-0.6201172	4.556305	8.490098	-0.024902532	-0.027962968	-0.0008918633	-0.5966027	4.642799	8.617356	Multitasking_Scroll
12:41:43.487	-0.6201172	4.556305	8.490098	-0.024902532	-0.027962968	-0.0008918633	-0.5966027	4.642799	8.617356	Multitasking_Scroll
12:41:43.507	-0.6201172	4.556305	8.490098	-0.024902532	-0.027962968	-0.0008918633	-0.5966027	4.642799	8.617356	Multitasking_Scroll
12:41:43.528	-0.6201172	4.556305	8.490098	-0.024902532	-0.027962968	-0.0008918633	-0.5966027	4.642799	8.617356	Multitasking_Scroll
12:41:43.549	-0.6249057	4.436591	8.262642	-0.0016896533	0.012965004	0.010103711	-0.61498994	4.6467514	8.613932	Multitasking_Scroll
12:41:43.571	-0.6249057	4.436591	8.262642	-0.0016896533	0.012965004	0.010103711	-0.61498994	4.6467514	8.613932	Multitasking_Scroll
12:41:43.591	-0.6249057	4.436591	8.262642	-0.0016896533	0.012965004	0.010103711	-0.61498994	4.6467514	8.613932	Multitasking_Scroll
12:41:43.618	-0.6249057	4.436591	8.262642	-0.0016896533	0.012965004	0.010103711	-0.61498994	4.6467514	8.613932	Multitasking_Scroll
12:41:43.651	-0.6249057	4.436591	8.262642	-0.0016896533	0.012965004	0.010103711	-0.61498994	4.6467514	8.613932	Multitasking_Scroll
12:41:43.685	-0.6249057	4.436591	8.262642	-0.0016896533	0.012965004	0.010103711	-0.61498994	4.6467514	8.613932	Multitasking_Scroll
12:41:43.720	-0.6249057	4.436591	8.262642	-0.0016896533	0.012965004	0.010103711	-0.61498994	4.6467514	8.613932	Multitasking_Scroll
12:41:43.754	-0.5794145	4.5467277	8.518829	0.0129711125	0.15102056	-0.002724459	-0.67306906	4.6375375	8.614556	Multitasking_Scroll
12:41:43.787	-0.5794145	4.5467277	8.518829	0.0129711125	0.15102056	-0.002724459	-0.67306906	4.6375375	8.614556	Multitasking_Scroll
12:41:43.821	-0.5794145	4.5467277	8.518829	0.0129711125	0.15102056	-0.002724459	-0.67306906	4.6375375	8.614556	Multitasking_Scroll
12:41:43.854	-0.5794145	4.5467277	8.518829	0.0129711125	0.15102056	-0.002724459	-0.67306906	4.6375375	8.614556	Multitasking_Scroll
12:41:43.879	-0.5794145	4.5467277	8.518829	0.0129711125	0.15102056	-0.002724459	-0.67306906	4.6375375	8.614556	Multitasking_Scroll
12:41:43.904	-0.5794145	4.5467277	8.518829	0.0129711125	0.15102056	-0.002724459	-0.67306906	4.6375375	8.614556	Multitasking_Scroll
12:41:43.927	-0.5602603	4.4892654	7.8532214	0.03618399	-0.03529335	-0.06991964	-0.90208316	4.7804656	8.514914	Multitasking_Scroll
12:41:43.950	-0.5602603	4.4892654	7.8532214	0.03618399	-0.03529335	-0.06991964	-0.90208316	4.7804656	8.514914	Multitasking_Scroll
12:41:43.972	-0.5602603	4.4892654	7.8532214	0.03618399	-0.03529335	-0.06991964	-0.90208316	4.7804656	8.514914	Multitasking_Scroll
12:41:43.994	-0.5602603	4.4892654	7.8532214	0.03618399	-0.03529335	-0.06991964	-0.90208316	4.7804656	8.514914	Multitasking_Scroll
12:41:44.016	-0.5602603	4.4892654	7.8532214	0.03618399	-0.03529335	-0.06991964	-0.90208316	4.7804656	8.514914	Multitasking_Scroll
12:41:44.039	-0.5602603	4.4892654	7.8532214	0.03618399	-0.03529335	-0.06991964	-0.90208316	4.7804656	8.514914	Multitasking_Scroll
12:41:44.062	-0.5602603	4.4892654	7.8532214	0.03618399	-0.03529335	-0.06991964	-0.90208316	4.7804656	8.514914	Multitasking_Scroll
12:41:44.085	-0.5602603	4.4892654	7.8532214	0.03618399	-0.03529335	-0.06991964	-0.90208316	4.7804656	8.514914	Multitasking_Scroll
12:41:44.110	-0.888276	4.486871	8.219545	-0.03040032	-0.14402735	0.04736649	-0.79722285	4.73288	8.551878	Multitasking_Scroll
12:41:44.131	-0.888276	4.486871	8.219545	-0.03040032	-0.14402735	0.04736649	-0.79722285	4.73288	8.551878	Multitasking_Scroll
12:41:44.153	-0.888276	4.486871	8.219545	-0.03040032	-0.14402735	0.04736649	-0.79722285	4.73288	8.551878	Multitasking_Scroll
12:41:44.176	-0.888276	4.486871	8.219545	-0.03040032	-0.14402735	0.04736649	-0.79722285	4.73288	8.551878	Multitasking_Scroll
12:41:44.200	-0.888276	4.486871	8.219545	-0.03040032	-0.14402735	0.04736649	-0.79722285	4.73288	8.551878	Multitasking_Scroll
12:41:44.223	-0.888276	4.486871	8.219545	-0.03040032	-0.14402735	0.04736649	-0.79722285	4.73288	8.551878	Multitasking_Scroll
12:41:44.245	-0.888276	4.486871	8.219545	-0.03040032	-0.14402735	0.04736649	-0.79722285	4.73288	8.551878	Multitasking_Scroll
12:41:44.268	-0.888276	4.486871	8.219545	-0.03040032	-0.14402735	0.04736649	-0.79722285	4.73288	8.551878	Multitasking_Scroll
12:41:44.293	-0.75659084	4.529968	8.231517	0.027021013	-0.005971818	0.03331659	-0.7533814	4.701836	8.57295	Multitasking_Scroll
12:41:44.316	-0.75659084	4.529968	8.231517	0.027021013	-0.005971818	0.03331659	-0.7533814	4.701836	8.57295	Multitasking_Scroll
12:41:44.338	-0.75659084	4.529968	8.231517	0.027021013	-0.005971818	0.03331659	-0.7533814	4.701836	8.57295	Multitasking_Scroll
12:41:44.361	-0.75659084	4.529968	8.231517	0.027021013	-0.005971818	0.03331659	-0.7533814	4.701836	8.57295	Multitasking_Scroll
12:41:44.384	-0.75659084	4.529968	8.231517	0.027021013	-0.005971818	0.03331659	-0.7533814	4.701836	8.57295	Multitasking_Scroll
12:41:44.407	-0.75659084	4.529968	8.231517	0.027021013	-0.005971818	0.03331659	-0.7533814	4.701836	8.57295	Multitasking_Scroll
12:41:44.430	-0.75659084	4.529968	8.231517	0.027021013	-0.005971818	0.03331659	-0.7533814	4.701836	8.57295	Multitasking_Scroll
12:41:44.453	-0.5818088	4.582642	8.243488	0.044736106	-0.007193549	0.06691418	-0.72996646	4.738974	8.554509	Multitasking_Scroll
12:41:44.476	-0.5818088	4.582642	8.243488	0.044736106	-0.007193549	0.06691418	-0.72996646	4.738974	8.554509	Multitasking_Scroll
12:41:44.499	-0.5818088	4.582642	8.243488	0.044736106	-0.007193549	0.06691418	-0.72996646	4.738974	8.554509	Multitasking_Scroll
12:41:44.522	-0.5818088	4.582642	8.243488	0.044736106	-0.007193549	0.06691418	-0.72996646	4.738974	8.554509	Multitasking_Scroll
12:41:44.545	-0.5818088	4.582642	8.243488	0.044736106	-0.007193549	0.06691418	-0.72996646	4.738974	8.554509	Multitasking_Scroll
12:41:44.569	-0.5818088	4.582642	8.243488	0.044736106	-0.007193549	0.06691418	-0.72996646	4.738974	8.554509	Multitasking_Scroll
12:41:44.593	-0.5818088	4.582642	8.243488	0.044736106	-0.007193549	0.06691418	-0.72996646	4.738974	8.554509	Multitasking_Scroll
12:41:44.614	-0.5818088	4.582642	8.243488	0.044736106	-0.007193549	0.06691418	-0.72996646	4.738974	8.554509	Multitasking_Scroll
12:41:44.637	-0.54350036	4.5682764	8.063917	0.008695056	-0.04689979	0.03637092	-0.66221523	4.774048	8.540508	Multitasking_Scroll
12:41:44.659	-0.54350036	4.5682764	8.063917	0.008695056	-0.04689979	0.03637092	-0.66221523	4.774048	8.540508	Multitasking_Scroll
12:41:44.683	-0.54350036	4.5682764	8.063917	0.008695056	-0.04689979	0.03637092	-0.66221523	4.774048	8.540508	Multitasking_Scroll
12:41:44.706	-0.54350036	4.5682764	8.063917	0.008695056	-0.04689979	0.03637092	-0.66221523	4.774048	8.540508	Multitasking_Scroll
12:41:44.729	-0.54350036	4.5682764	8.063917	0.008695056	-0.04689979	0.03637092	-0.66221523	4.774048	8.540508	Multitasking_Scroll
12:41:44.752	-0.54350036	4.5682764	8.063917	0.008695056	-0.04689979	0.03637092	-0.66221523	4.774048	8.540508	Multitasking_Scroll
12:41:44.775	-0.54350036	4.5682764	8.063917	0.008695056	-0.04689979	0.03637092	-0.66221523	4.774048	8.540508	Multitasking_Scroll
12:41:44.798	-0.54350036	4.5682764	8.063917	0.008695056	-0.04689979	0.03637092	-0.66221523	4.774048	8.540508	Multitasking_Scroll
12:41:44.821	-0.6081458	4.558699	8.293768	-0.03406551	-0.005971818	0.010714577	-0.57854927	4.7203937	8.576334	Multitasking_Scroll
12:41:44.844	-0.6081458	4.558699	8.293768	-0.03406551	-0.005971818	0.010714577	-0.57854927	4.7203937	8.576334	Multitasking_Scroll
12:41:44.867	-0.6081458	4.558699	8.293768	-0.03406551	-0.005971818	0.010714577	-0.57854927	4.7203937	8.576334	Multitasking_Scroll
12:41:44.890	-0.6081458	4.558699	8.293768	-0.03406551	-0.005971818	0.010714577	-0.57854927	4.7203937	8.576334	Multitasking_Scroll
12:41:44.914	-0.6081458	4.558699	8.293768	-0.03406551	-0.005971818	0.010714577	-0.57854927	4.7203937	8.576334	Multitasking_Scroll
12:41:44.935	-0.6081458	4.558699	8.293768	-0.03406551	-0.005971818	0.010714577	-0.57854927	4.7203937	8.576334	Multitasking_Scroll
12:41:44.958	-0.6081458	4.558699	8.293768	-0.03406551	-0.005971818	0.010714577	-0.57854927	4.7203937	8.576334	Multitasking_Scroll
12:41:44.981	-0.6081458	4.558699	8.293768	-0.03406551	-0.005971818	0.010714577	-0.57854927	4.7203937	8.576334	Multitasking_Scroll
12:41:45.004	-0.50998056	4.4892654	8.250671	-0.024902532	-0.00963701	0.007049385	-0.5494155	4.6833463	8.598533	Multitasking_Scroll
12:41:45.027	-0.50998056	4.4892654	8.250671	-0.024902532	-0.00963701	0.007049385	-0.5494155	4.6833463	8.598533	Multitasking_Scroll
12:41:45.050	-0.50998056	4.4892654	8.250671	-0.024902532	-0.00963701	0.007049385	-0.5494155	4.6833463	8.598533	Multitasking_Scroll
12:41:45.073	-0.50998056	4.4892654	8.250671	-0.024902532	-0.00963701	0.007049385	-0.5494155	4.6833463	8.598533	Multitasking_Scroll
12:41:45.096	-0.50998056	4.4892654	8.250671	-0.024902532	-0.00963701	0.007049385	-0.5494155	4.6833463	8.598533	Multitasking_Scroll
12:41:45.119	-0.50998056	4.4892654	8.250671	-0.024902532	-0.00963701	0.007049385	-0.5494155	4.6833463	8.598533	Multitasking_Scroll
12:41:45.142	-0.50998056	4.4892654	8.250671	-0.024902532	-0.00963701	0.007049385	-0.5494155	4.6833463	8.598533	Multitasking_Scroll
12:41:45.164	-0.50998056	4.4892654	8.250671	-0.024902532	-0.00963701	0.007049385	-0.5494155	4.6833463	8.598533	Multitasking_Scroll
12:41:45.187	-0.60335726	4.4126487	8.593052	0.06978158	-0.016356528	-0.0039461893	-0.539341	4.53689	8.677331	Multitasking_Scroll
12:41:45.210	-0.60335726	4.4126487	8.593052	0.06978158	-0.016356528	-0.0039461893	-0.539341	4.53689	8.677331	Multitasking_Scroll
12:41:45.233	-0.60335726	4.4126487	8.593052	0.06978158	-0.016356528	-0.0039461893	-0.539341	4.53689	8.677331	Multitasking_Scroll
12:41:45.256	-0.60335726	4.4126487	8.593052	0.06978158	-0.016356528	-0.0039461893	-0.539341	4.53689	8.677331	Multitasking_Scroll
12:41:45.279	-0.60335726	4.4126487	8.593052	0.06978158	-0.016356528	-0.0039461893	-0.539341	4.53689	8.677331	Multitasking_Scroll
12:41:45.302	-0.60335726	4.4126487	8.593052	0.06978158	-0.016356528	-0.0039461893	-0.539341	4.53689	8.677331	Multitasking_Scroll
12:41:45.325	-0.60335726	4.4126487	8.593052	0.06978158	-0.016356528	-0.0039461893	-0.539341	4.53689	8.677331	Multitasking_Scroll
12:41:45.348	-0.60335726	4.4126487	8.593052	0.06978158	-0.016356528	-0.0039461893	-0.539341	4.53689	8.677331	Multitasking_Scroll
12:41:45.371	-0.505192	4.443774	8.370385	0.038016587	-0.016967393	0.008881981	-0.54553545	4.581784	8.653323	Multitasking_Scroll
12:41:45.393	-0.505192	4.443774	8.370385	0.038016587	-0.016967393	0.008881981	-0.54553545	4.581784	8.653323	Multitasking_Scroll
12:41:45.416	-0.505192	4.443774	8.370385	0.038016587	-0.016967393	0.008881981	-0.54553545	4.581784	8.653323	Multitasking_Scroll
12:41:45.439	-0.505192	4.443774	8.370385	0.038016587	-0.016967393	0.008881981	-0.54553545	4.581784	8.653323	Multitasking_Scroll
12:41:45.462	-0.505192	4.443774	8.370385	0.038016587	-0.016967393	0.008881981	-0.54553545	4.581784	8.653323	Multitasking_Scroll
12:41:45.486	-0.505192	4.443774	8.370385	0.038016587	-0.016967393	0.008881981	-0.54553545	4.581784	8.653323	Multitasking_Scroll
12:41:45.508	-0.505192	4.443774	8.370385	0.038016587	-0.016967393	0.008881981	-0.54553545	4.581784	8.653323	Multitasking_Scroll
12:41:45.529	-0.46927786	4.556305	8.274613	0.12781379	-0.06278229	0.024153613	-0.5091548	4.6735253	8.606351	Multitasking_Scroll
12:41:45.549	-0.46927786	4.556305	8.274613	0.12781379	-0.06278229	0.024153613	-0.5091548	4.6735253	8.606351	Multitasking_Scroll
12:41:45.570	-0.46927786	4.556305	8.274613	0.12781379	-0.06278229	0.024153613	-0.5091548	4.6735253	8.606351	Multitasking_Scroll
12:41:45.591	-0.46927786	4.556305	8.274613	0.12781379	-0.06278229	0.024153613	-0.5091548	4.6735253	8.606351	Multitasking_Scroll
12:41:45.612	-0.46927786	4.556305	8.274613	0.12781379	-0.06278229	0.024153613	-0.5091548	4.6735253	8.606351	Multitasking_Scroll
12:41:45.632	-0.46927786	4.556305	8.274613	0.12781379	-0.06278229	0.024153613	-0.5091548	4.6735253	8.606351	Multitasking_Scroll
12:41:45.653	-0.46927786	4.556305	8.274613	0.12781379	-0.06278229	0.024153613	-0.5091548	4.6735253	8.606351	Multitasking_Scroll
12:41:45.674	-0.46927786	4.556305	8.274613	0.12781379	-0.06278229	0.024153613	-0.5091548	4.6735253	8.606351	Multitasking_Scroll
12:41:45.697	-0.46927786	4.556305	8.274613	0.12781379	-0.06278229	0.024153613	-0.5091548	4.6735253	8.606351	Multitasking_Scroll
12:41:45.718	-0.36871833	4.577853	8.336864	-0.012685227	-0.009026145	0.0039950586	-0.43379694	4.7507133	8.568133	Multitasking_Scroll
12:41:45.740	-0.36871833	4.577853	8.336864	-0.012685227	-0.009026145	0.0039950586	-0.43379694	4.7507133	8.568133	Multitasking_Scroll
12:41:45.761	-0.36871833	4.577853	8.336864	-0.012685227	-0.009026145	0.0039950586	-0.43379694	4.7507133	8.568133	Multitasking_Scroll
12:41:45.782	-0.36871833	4.577853	8.336864	-0.012685227	-0.009026145	0.0039950586	-0.43379694	4.7507133	8.568133	Multitasking_Scroll
12:41:45.804	-0.36871833	4.577853	8.336864	-0.012685227	-0.009026145	0.0039950586	-0.43379694	4.7507133	8.568133	Multitasking_Scroll
12:41:45.825	-0.36871833	4.577853	8.336864	-0.012685227	-0.009026145	0.0039950586	-0.43379694	4.7507133	8.568133	Multitasking_Scroll
12:41:45.846	-0.36871833	4.577853	8.336864	-0.012685227	-0.009026145	0.0039950586	-0.43379694	4.7507133	8.568133	Multitasking_Scroll
12:41:45.867	-0.36871833	4.577853	8.336864	-0.012685227	-0.009026145	0.0039950586	-0.43379694	4.7507133	8.568133	Multitasking_Scroll
12:41:45.889	-0.31365	4.5084195	8.456578	-0.063387044	0.10642739	-0.013109168	-0.43483767	4.747347	8.569946	Multitasking_Scroll
12:41:45.911	-0.31365	4.5084195	8.456578	-0.063387044	0.10642739	-0.013109168	-0.43483767	4.747347	8.569946	Multitasking_Scroll
12:41:45.932	-0.31365	4.5084195	8.456578	-0.063387044	0.10642739	-0.013109168	-0.43483767	4.747347	8.569946	Multitasking_Scroll
12:41:45.954	-0.31365	4.5084195	8.456578	-0.063387044	0.10642739	-0.013109168	-0.43483767	4.747347	8.569946	Multitasking_Scroll
12:41:45.975	-0.31365	4.5084195	8.456578	-0.063387044	0.10642739	-0.013109168	-0.43483767	4.747347	8.569946	Multitasking_Scroll
12:41:45.996	-0.31365	4.5084195	8.456578	-0.063387044	0.10642739	-0.013109168	-0.43483767	4.747347	8.569946	Multitasking_Scroll
12:41:46.018	-0.31365	4.5084195	8.456578	-0.063387044	0.10642739	-0.013109168	-0.43483767	4.747347	8.569946	Multitasking_Scroll
12:41:46.038	-0.31365	4.5084195	8.456578	-0.063387044	0.10642739	-0.013109168	-0.43483767	4.747347	8.569946	Multitasking_Scroll
12:41:46.059	-0.31365	4.5084195	8.456578	-0.063387044	0.10642739	-0.013109168	-0.43483767	4.747347	8.569946	Multitasking_Scroll
12:41:46.080	-0.4668836	4.678413	8.334471	0.0111385165	-0.06889094	-0.057702333	-0.5202531	4.7458415	8.566021	Multitasking_Scroll
12:41:46.106	-0.4668836	4.678413	8.334471	0.0111385165	-0.06889094	-0.057702333	-0.5202531	4.7458415	8.566021	Multitasking_Scroll
12:41:46.138	-0.4668836	4.678413	8.334471	0.0111385165	-0.06889094	-0.057702333	-0.5202531	4.7458415	8.566021	Multitasking_Scroll
12:41:46.159	-0.4668836	4.678413	8.334471	0.0111385165	-0.06889094	-0.057702333	-0.5202531	4.7458415	8.566021	Multitasking_Scroll
12:41:46.181	-0.4668836	4.678413	8.334471	0.0111385165	-0.06889094	-0.057702333	-0.5202531	4.7458415	8.566021	Multitasking_Scroll
12:41:46.202	-0.4668836	4.678413	8.334471	0.0111385165	-0.06889094	-0.057702333	-0.5202531	4.7458415	8.566021	Multitasking_Scroll
12:41:46.223	-0.4668836	4.678413	8.334471	0.0111385165	-0.06889094	-0.057702333	-0.5202531	4.7458415	8.566021	Multitasking_Scroll
12:41:46.245	-0.4668836	4.678413	8.334471	0.0111385165	-0.06889094	-0.057702333	-0.5202531	4.7458415	8.566021	Multitasking_Scroll
12:41:46.267	-0.49082634	4.625739	8.171659	0.016636305	0.034956153	0.03698178	-0.5580733	4.760143	8.555695	Multitasking_Scroll
12:41:46.289	-0.49082634	4.625739	8.171659	0.016636305	0.034956153	0.03698178	-0.5580733	4.760143	8.555695	Multitasking_Scroll
12:41:46.313	-0.49082634	4.625739	8.171659	0.016636305	0.034956153	0.03698178	-0.5580733	4.760143	8.555695	Multitasking_Scroll
12:41:46.346	-0.49082634	4.625739	8.171659	0.016636305	0.034956153	0.03698178	-0.5580733	4.760143	8.555695	Multitasking_Scroll
12:41:46.380	-0.49082634	4.625739	8.171659	0.016636305	0.034956153	0.03698178	-0.5580733	4.760143	8.555695	Multitasking_Scroll
12:41:46.414	-0.49082634	4.625739	8.171659	0.016636305	0.034956153	0.03698178	-0.5580733	4.760143	8.555695	Multitasking_Scroll
12:41:46.447	-0.5889916	4.577853	8.250671	0.020301497	0.011132408	0.0027733282	-0.53657603	4.7824826	8.544606	Multitasking_Scroll
12:41:46.482	-0.5889916	4.577853	8.250671	0.020301497	0.011132408	0.0027733282	-0.53657603	4.7824826	8.544606	Multitasking_Scroll
12:41:46.515	-0.5889916	4.577853	8.250671	0.020301497	0.011132408	0.0027733282	-0.53657603	4.7824826	8.544606	Multitasking_Scroll
12:41:46.548	-0.5889916	4.577853	8.250671	0.020301497	0.011132408	0.0027733282	-0.53657603	4.7824826	8.544606	Multitasking_Scroll
12:41:46.571	-0.5889916	4.577853	8.250671	0.020301497	0.011132408	0.0027733282	-0.53657603	4.7824826	8.544606	Multitasking_Scroll
12:41:46.593	-0.5889916	4.577853	8.250671	0.020301497	0.011132408	0.0027733282	-0.53657603	4.7824826	8.544606	Multitasking_Scroll
12:41:46.618	-0.5123748	4.6712303	8.305739	0.022744957	-0.00047403143	0.0052167894	-0.53153807	4.7993655	8.535451	Multitasking_Scroll
12:41:46.640	-0.5123748	4.6712303	8.305739	0.022744957	-0.00047403143	0.0052167894	-0.53153807	4.7993655	8.535451	Multitasking_Scroll
12:41:46.662	-0.5123748	4.6712303	8.305739	0.022744957	-0.00047403143	0.0052167894	-0.53153807	4.7993655	8.535451	Multitasking_Scroll
12:41:46.685	-0.5123748	4.6712303	8.305739	0.022744957	-0.00047403143	0.0052167894	-0.53153807	4.7993655	8.535451	Multitasking_Scroll
12:41:46.707	-0.5123748	4.6712303	8.305739	0.022744957	-0.00047403143	0.0052167894	-0.53153807	4.7993655	8.535451	Multitasking_Scroll
12:41:46.730	-0.5123748	4.6712303	8.305739	0.022744957	-0.00047403143	0.0052167894	-0.53153807	4.7993655	8.535451	Multitasking_Scroll
12:41:46.752	-0.5123748	4.6712303	8.305739	0.022744957	-0.00047403143	0.0052167894	-0.53153807	4.7993655	8.535451	Multitasking_Scroll
12:41:46.776	-0.5123748	4.6712303	8.305739	0.022744957	-0.00047403143	0.0052167894	-0.53153807	4.7993655	8.535451	Multitasking_Scroll
12:41:46.798	-0.54350036	4.6832013	8.336864	-0.02795686	-0.010858741	-0.017385226	-0.5227072	4.819697	8.524531	Multitasking_Scroll
12:41:46.821	-0.54350036	4.6832013	8.336864	-0.02795686	-0.010858741	-0.017385226	-0.5227072	4.819697	8.524531	Multitasking_Scroll
12:41:46.844	-0.54350036	4.6832013	8.336864	-0.02795686	-0.010858741	-0.017385226	-0.5227072	4.819697	8.524531	Multitasking_Scroll
12:41:46.866	-0.54350036	4.6832013	8.336864	-0.02795686	-0.010858741	-0.017385226	-0.5227072	4.819697	8.524531	Multitasking_Scroll
12:41:46.889	-0.54350036	4.6832013	8.336864	-0.02795686	-0.010858741	-0.017385226	-0.5227072	4.819697	8.524531	Multitasking_Scroll
12:41:46.912	-0.54350036	4.6832013	8.336864	-0.02795686	-0.010858741	-0.017385226	-0.5227072	4.819697	8.524531	Multitasking_Scroll
12:41:46.934	-0.54350036	4.6832013	8.336864	-0.02795686	-0.010858741	-0.017385226	-0.5227072	4.819697	8.524531	Multitasking_Scroll
12:41:46.958	-0.54350036	4.6832013	8.336864	-0.02795686	-0.010858741	-0.017385226	-0.5227072	4.819697	8.524531	Multitasking_Scroll
12:41:46.980	-0.5865973	4.6664414	8.38475	-0.018183015	-0.012691337	-0.0063896505	-0.552817	4.779857	8.545039	Multitasking_Scroll
12:41:47.003	-0.5865973	4.6664414	8.38475	-0.018183015	-0.012691337	-0.0063896505	-0.552817	4.779857	8.545039	Multitasking_Scroll
12:41:47.026	-0.5865973	4.6664414	8.38475	-0.018183015	-0.012691337	-0.0063896505	-0.552817	4.779857	8.545039	Multitasking_Scroll
12:41:47.049	-0.5865973	4.6664414	8.38475	-0.018183015	-0.012691337	-0.0063896505	-0.552817	4.779857	8.545039	Multitasking_Scroll
12:41:47.071	-0.5865973	4.6664414	8.38475	-0.018183015	-0.012691337	-0.0063896505	-0.552817	4.779857	8.545039	Multitasking_Scroll
12:41:47.094	-0.5865973	4.6664414	8.38475	-0.018183015	-0.012691337	-0.0063896505	-0.552817	4.779857	8.545039	Multitasking_Scroll
12:41:47.116	-0.5865973	4.6664414	8.38475	-0.018183015	-0.012691337	-0.0063896505	-0.552817	4.779857	8.545039	Multitasking_Scroll
12:41:47.138	-0.5865973	4.6664414	8.38475	-0.018183015	-0.012691337	-0.0063896505	-0.552817	4.779857	8.545039	Multitasking_Scroll
12:41:47.159	-0.58420306	4.608979	8.339259	-0.0023005186	-0.022465179	0.00032986724	-0.55976504	4.7743406	8.547671	Multitasking_Scroll
12:41:47.181	-0.58420306	4.608979	8.339259	-0.0023005186	-0.022465179	0.00032986724	-0.55976504	4.7743406	8.547671	Multitasking_Scroll
12:41:47.204	-0.58420306	4.608979	8.339259	-0.0023005186	-0.022465179	0.00032986724	-0.55976504	4.7743406	8.547671	Multitasking_Scroll
12:41:47.227	-0.58420306	4.608979	8.339259	-0.0023005186	-0.022465179	0.00032986724	-0.55976504	4.7743406	8.547671	Multitasking_Scroll
12:41:47.250	-0.58420306	4.608979	8.339259	-0.0023005186	-0.022465179	0.00032986724	-0.55976504	4.7743406	8.547671	Multitasking_Scroll
12:41:47.271	-0.58420306	4.608979	8.339259	-0.0023005186	-0.022465179	0.00032986724	-0.55976504	4.7743406	8.547671	Multitasking_Scroll
12:41:47.293	-0.58420306	4.608979	8.339259	-0.0023005186	-0.022465179	0.00032986724	-0.55976504	4.7743406	8.547671	Multitasking_Scroll
12:41:47.316	-0.58420306	4.608979	8.339259	-0.0023005186	-0.022465179	0.00032986724	-0.55976504	4.7743406	8.547671	Multitasking_Scroll
12:41:47.339	-0.6177229	4.5970078	8.324894	-0.04933714	0.030680096	-0.013109168	-0.58100307	4.7302475	8.570738	Multitasking_Scroll
12:41:47.360	-0.6177229	4.5970078	8.324894	-0.04933714	0.030680096	-0.013109168	-0.58100307	4.7302475	8.570738	Multitasking_Scroll
12:41:47.383	-0.6177229	4.5970078	8.324894	-0.04933714	0.030680096	-0.013109168	-0.58100307	4.7302475	8.570738	Multitasking_Scroll
12:41:47.406	-0.6177229	4.5970078	8.324894	-0.04933714	0.030680096	-0.013109168	-0.58100307	4.7302475	8.570738	Multitasking_Scroll
12:41:47.428	-0.6177229	4.5970078	8.324894	-0.04933714	0.030680096	-0.013109168	-0.58100307	4.7302475	8.570738	Multitasking_Scroll
12:41:47.450	-0.6177229	4.5970078	8.324894	-0.04933714	0.030680096	-0.013109168	-0.58100307	4.7302475	8.570738	Multitasking_Scroll
12:41:47.473	-0.6177229	4.5970078	8.324894	-0.04933714	0.030680096	-0.013109168	-0.58100307	4.7302475	8.570738	Multitasking_Scroll
12:41:47.494	-0.6177229	4.5970078	8.324894	-0.04933714	0.030680096	-0.013109168	-0.58100307	4.7302475	8.570738	Multitasking_Scroll
12:41:47.517	-0.57223165	4.4988422	8.25546	0.009305921	-0.0016957619	0.013768903	-0.60693157	4.6698885	8.601984	Multitasking_Scroll
12:41:47.539	-0.57223165	4.4988422	8.25546	0.009305921	-0.0016957619	0.013768903	-0.60693157	4.6698885	8.601984	Multitasking_Scroll
12:41:47.563	-0.57223165	4.4988422	8.25546	0.009305921	-0.0016957619	0.013768903	-0.60693157	4.6698885	8.601984	Multitasking_Scroll
12:41:47.585	-0.57223165	4.4988422	8.25546	0.009305921	-0.0016957619	0.013768903	-0.60693157	4.6698885	8.601984	Multitasking_Scroll
12:41:47.608	-0.57223165	4.4988422	8.25546	0.009305921	-0.0016957619	0.013768903	-0.60693157	4.6698885	8.601984	Multitasking_Scroll
12:41:47.629	-0.57223165	4.4988422	8.25546	0.009305921	-0.0016957619	0.013768903	-0.60693157	4.6698885	8.601984	Multitasking_Scroll
12:41:47.652	-0.57223165	4.4988422	8.25546	0.009305921	-0.0016957619	0.013768903	-0.60693157	4.6698885	8.601984	Multitasking_Scroll
12:41:47.675	-0.57223165	4.4988422	8.25546	0.009305921	-0.0016957619	0.013768903	-0.60693157	4.6698885	8.601984	Multitasking_Scroll
12:41:47.697	-0.60335726	4.5610933	8.447001	-0.009630902	-0.006582684	-0.01799609	-0.57845634	4.6492095	8.615138	Multitasking_Scroll
12:41:47.720	-0.60335726	4.5610933	8.447001	-0.009630902	-0.006582684	-0.01799609	-0.57845634	4.6492095	8.615138	Multitasking_Scroll
12:41:47.743	-0.60335726	4.5610933	8.447001	-0.009630902	-0.006582684	-0.01799609	-0.57845634	4.6492095	8.615138	Multitasking_Scroll
12:41:47.764	-0.60335726	4.5610933	8.447001	-0.009630902	-0.006582684	-0.01799609	-0.57845634	4.6492095	8.615138	Multitasking_Scroll
12:41:47.787	-0.60335726	4.5610933	8.447001	-0.009630902	-0.006582684	-0.01799609	-0.57845634	4.6492095	8.615138	Multitasking_Scroll
12:41:47.809	-0.60335726	4.5610933	8.447001	-0.009630902	-0.006582684	-0.01799609	-0.57845634	4.6492095	8.615138	Multitasking_Scroll
12:41:47.832	-0.60335726	4.5610933	8.447001	-0.009630902	-0.006582684	-0.01799609	-0.57845634	4.6492095	8.615138	Multitasking_Scroll
12:41:47.853	-0.60335726	4.5610933	8.447001	-0.009630902	-0.006582684	-0.01799609	-0.57845634	4.6492095	8.615138	Multitasking_Scroll
12:41:47.875	-0.37111259	4.6137676	8.2027855	0.106433496	-0.03773681	-0.007000516	-0.583679	4.6875353	8.593991	Multitasking_Scroll
12:41:47.896	-0.37111259	4.6137676	8.2027855	0.106433496	-0.03773681	-0.007000516	-0.583679	4.6875353	8.593991	Multitasking_Scroll
12:41:47.917	-0.37111259	4.6137676	8.2027855	0.106433496	-0.03773681	-0.007000516	-0.583679	4.6875353	8.593991	Multitasking_Scroll
12:41:47.937	-0.37111259	4.6137676	8.2027855	0.106433496	-0.03773681	-0.007000516	-0.583679	4.6875353	8.593991	Multitasking_Scroll
12:41:47.957	-0.37111259	4.6137676	8.2027855	0.106433496	-0.03773681	-0.007000516	-0.583679	4.6875353	8.593991	Multitasking_Scroll
12:41:47.978	-0.37111259	4.6137676	8.2027855	0.106433496	-0.03773681	-0.007000516	-0.583679	4.6875353	8.593991	Multitasking_Scroll
12:41:47.999	-0.37111259	4.6137676	8.2027855	0.106433496	-0.03773681	-0.007000516	-0.583679	4.6875353	8.593991	Multitasking_Scroll
12:41:48.021	-0.37111259	4.6137676	8.2027855	0.106433496	-0.03773681	-0.007000516	-0.583679	4.6875353	8.593991	Multitasking_Scroll
12:41:48.042	-0.37111259	4.6137676	8.2027855	0.106433496	-0.03773681	-0.007000516	-0.583679	4.6875353	8.593991	Multitasking_Scroll
12:41:48.064	-0.4932206	4.479688	8.439818	-0.050558873	0.02396058	0.002162463	-0.5842932	4.6664786	8.6054	Multitasking_Scroll
12:41:48.085	-0.4932206	4.479688	8.439818	-0.050558873	0.02396058	0.002162463	-0.5842932	4.6664786	8.6054	Multitasking_Scroll
12:41:48.106	-0.4932206	4.479688	8.439818	-0.050558873	0.02396058	0.002162463	-0.5842932	4.6664786	8.6054	Multitasking_Scroll
12:41:48.130	-0.4932206	4.479688	8.439818	-0.050558873	0.02396058	0.002162463	-0.5842932	4.6664786	8.6054	Multitasking_Scroll
12:41:48.151	-0.4932206	4.479688	8.439818	-0.050558873	0.02396058	0.002162463	-0.5842932	4.6664786	8.6054	Multitasking_Scroll
12:41:48.171	-0.4932206	4.479688	8.439818	-0.050558873	0.02396058	0.002162463	-0.5842932	4.6664786	8.6054	Multitasking_Scroll
12:41:48.192	-0.4932206	4.479688	8.439818	-0.050558873	0.02396058	0.002162463	-0.5842932	4.6664786	8.6054	Multitasking_Scroll
12:41:48.213	-0.4932206	4.479688	8.439818	-0.050558873	0.02396058	0.002162463	-0.5842932	4.6664786	8.6054	Multitasking_Scroll
12:41:48.233	-0.76137936	4.470111	8.341654	0.016636305	0.008688948	-0.013109168	-0.62718207	4.624472	8.625036	Multitasking_Scroll
12:41:48.254	-0.76137936	4.470111	8.341654	0.016636305	0.008688948	-0.013109168	-0.62718207	4.624472	8.625036	Multitasking_Scroll
12:41:48.274	-0.76137936	4.470111	8.341654	0.016636305	0.008688948	-0.013109168	-0.62718207	4.624472	8.625036	Multitasking_Scroll
12:41:48.295	-0.76137936	4.470111	8.341654	0.016636305	0.008688948	-0.013109168	-0.62718207	4.624472	8.625036	Multitasking_Scroll
12:41:48.317	-0.76137936	4.470111	8.341654	0.016636305	0.008688948	-0.013109168	-0.62718207	4.624472	8.625036	Multitasking_Scroll
12:41:48.338	-0.76137936	4.470111	8.341654	0.016636305	0.008688948	-0.013109168	-0.62718207	4.624472	8.625036	Multitasking_Scroll
12:41:48.359	-0.76137936	4.470111	8.341654	0.016636305	0.008688948	-0.013109168	-0.62718207	4.624472	8.625036	Multitasking_Scroll
12:41:48.380	-0.76137936	4.470111	8.341654	0.016636305	0.008688948	-0.013109168	-0.62718207	4.624472	8.625036	Multitasking_Scroll
12:41:48.400	-0.76137936	4.470111	8.341654	0.016636305	0.008688948	-0.013109168	-0.62718207	4.624472	8.625036	Multitasking_Scroll
12:41:48.421	-0.7446195	4.398283	8.382356	0.02213409	-0.016356528	0.021099284	-0.61951023	4.634682	8.62011	Multitasking_Scroll
12:41:48.442	-0.7446195	4.398283	8.382356	0.02213409	-0.016356528	0.021099284	-0.61951023	4.634682	8.62011	Multitasking_Scroll
12:41:48.463	-0.7446195	4.398283	8.382356	0.02213409	-0.016356528	0.021099284	-0.61951023	4.634682	8.62011	Multitasking_Scroll
12:41:48.483	-0.7446195	4.398283	8.382356	0.02213409	-0.016356528	0.021099284	-0.61951023	4.634682	8.62011	Multitasking_Scroll
12:41:48.504	-0.7446195	4.398283	8.382356	0.02213409	-0.016356528	0.021099284	-0.61951023	4.634682	8.62011	Multitasking_Scroll
12:41:48.525	-0.7446195	4.398283	8.382356	0.02213409	-0.016356528	0.021099284	-0.61951023	4.634682	8.62011	Multitasking_Scroll
12:41:48.555	-0.7446195	4.398283	8.382356	0.02213409	-0.016356528	0.021099284	-0.61951023	4.634682	8.62011	Multitasking_Scroll
12:41:48.589	-0.44772938	4.6137676	8.128563	0.06672726	-0.027962968	-0.06564358	-0.56478727	4.686474	8.595832	Multitasking_Scroll
12:41:48.610	-0.44772938	4.6137676	8.128563	0.06672726	-0.027962968	-0.06564358	-0.56478727	4.686474	8.595832	Multitasking_Scroll
12:41:48.631	-0.44772938	4.6137676	8.128563	0.06672726	-0.027962968	-0.06564358	-0.56478727	4.686474	8.595832	Multitasking_Scroll
12:41:48.652	-0.44772938	4.6137676	8.128563	0.06672726	-0.027962968	-0.06564358	-0.56478727	4.686474	8.595832	Multitasking_Scroll
12:41:48.674	-0.44772938	4.6137676	8.128563	0.06672726	-0.027962968	-0.06564358	-0.56478727	4.686474	8.595832	Multitasking_Scroll
12:41:48.695	-0.44772938	4.6137676	8.128563	0.06672726	-0.027962968	-0.06564358	-0.56478727	4.686474	8.595832	Multitasking_Scroll
12:41:48.717	-0.44772938	4.6137676	8.128563	0.06672726	-0.027962968	-0.06564358	-0.56478727	4.686474	8.595832	Multitasking_Scroll
12:41:48.738	-0.44772938	4.6137676	8.128563	0.06672726	-0.027962968	-0.06564358	-0.56478727	4.686474	8.595832	Multitasking_Scroll
12:41:48.759	-0.44772938	4.6137676	8.128563	0.06672726	-0.027962968	-0.06564358	-0.56478727	4.686474	8.595832	Multitasking_Scroll
12:41:48.781	-0.7398309	4.4246197	8.482916	0.01969063	0.060612492	0.01804496	-0.59970444	4.653203	8.611527	Multitasking_Scroll
12:41:48.806	-0.7398309	4.4246197	8.482916	0.01969063	0.060612492	0.01804496	-0.59970444	4.653203	8.611527	Multitasking_Scroll
12:41:48.840	-0.7398309	4.4246197	8.482916	0.01969063	0.060612492	0.01804496	-0.59970444	4.653203	8.611527	Multitasking_Scroll
12:41:48.873	-0.7398309	4.4246197	8.482916	0.01969063	0.060612492	0.01804496	-0.59970444	4.653203	8.611527	Multitasking_Scroll
12:41:48.907	-0.7398309	4.4246197	8.482916	0.01969063	0.060612492	0.01804496	-0.59970444	4.653203	8.611527	Multitasking_Scroll
12:41:48.940	-0.7398309	4.4246197	8.482916	0.01969063	0.060612492	0.01804496	-0.59970444	4.653203	8.611527	Multitasking_Scroll
12:41:48.975	-0.5961744	4.5467277	8.111803	0.01724717	0.010521542	-0.017385226	-0.6238379	4.668218	8.601681	Multitasking_Scroll
12:41:49.007	-0.5961744	4.5467277	8.111803	0.01724717	0.010521542	-0.017385226	-0.6238379	4.668218	8.601681	Multitasking_Scroll
12:41:49.041	-0.5961744	4.5467277	8.111803	0.01724717	0.010521542	-0.017385226	-0.6238379	4.668218	8.601681	Multitasking_Scroll
12:41:49.062	-0.5961744	4.5467277	8.111803	0.01724717	0.010521542	-0.017385226	-0.6238379	4.668218	8.601681	Multitasking_Scroll
12:41:49.091	-0.5961744	4.5467277	8.111803	0.01724717	0.010521542	-0.017385226	-0.6238379	4.668218	8.601681	Multitasking_Scroll
12:41:49.125	-0.5961744	4.5467277	8.111803	0.01724717	0.010521542	-0.017385226	-0.6238379	4.668218	8.601681	Multitasking_Scroll
12:41:49.145	-0.6057515	4.5060253	8.353624	-0.01757215	0.0013585642	0.00766025	-0.6398538	4.655465	8.607413	Multitasking_Scroll
12:41:49.166	-0.6057515	4.5060253	8.353624	-0.01757215	0.0013585642	0.00766025	-0.6398538	4.655465	8.607413	Multitasking_Scroll
12:41:49.192	-0.6057515	4.5060253	8.353624	-0.01757215	0.0013585642	0.00766025	-0.6398538	4.655465	8.607413	Multitasking_Scroll
12:41:49.213	-0.6057515	4.5060253	8.353624	-0.01757215	0.0013585642	0.00766025	-0.6398538	4.655465	8.607413	Multitasking_Scroll
12:41:49.233	-0.6057515	4.5060253	8.353624	-0.01757215	0.0013585642	0.00766025	-0.6398538	4.655465	8.607413	Multitasking_Scroll
12:41:49.255	-0.6057515	4.5060253	8.353624	-0.01757215	0.0013585642	0.00766025	-0.6398538	4.655465	8.607413	Multitasking_Scroll
12:41:49.275	-0.6057515	4.5060253	8.353624	-0.01757215	0.0013585642	0.00766025	-0.6398538	4.655465	8.607413	Multitasking_Scroll
12:41:49.296	-0.6057515	4.5060253	8.353624	-0.01757215	0.0013585642	0.00766025	-0.6398538	4.655465	8.607413	Multitasking_Scroll
12:41:49.319	-0.6344828	4.4054656	8.351231	0.027021013	0.012354138	-0.007000516	-0.65056545	4.631677	8.619437	Multitasking_Scroll
12:41:49.342	-0.6344828	4.4054656	8.351231	0.027021013	0.012354138	-0.007000516	-0.65056545	4.631677	8.619437	Multitasking_Scroll
12:41:49.364	-0.6344828	4.4054656	8.351231	0.027021013	0.012354138	-0.007000516	-0.65056545	4.631677	8.619437	Multitasking_Scroll
12:41:49.387	-0.6344828	4.4054656	8.351231	0.027021013	0.012354138	-0.007000516	-0.65056545	4.631677	8.619437	Multitasking_Scroll
12:41:49.410	-0.6344828	4.4054656	8.351231	0.027021013	0.012354138	-0.007000516	-0.65056545	4.631677	8.619437	Multitasking_Scroll
12:41:49.433	-0.6344828	4.4054656	8.351231	0.027021013	0.012354138	-0.007000516	-0.65056545	4.631677	8.619437	Multitasking_Scroll
12:41:49.456	-0.6344828	4.4054656	8.351231	0.027021013	0.012354138	-0.007000516	-0.65056545	4.631677	8.619437	Multitasking_Scroll
12:41:49.477	-0.6344828	4.4054656	8.351231	0.027021013	0.012354138	-0.007000516	-0.65056545	4.631677	8.619437	Multitasking_Scroll
12:41:49.499	-0.54350036	4.5012364	8.186026	-0.009020036	0.0147976	0.00766025	-0.6625037	4.636193	8.616099	Multitasking_Scroll
12:41:49.523	-0.54350036	4.5012364	8.186026	-0.009020036	0.0147976	0.00766025	-0.6625037	4.636193	8.616099	Multitasking_Scroll
12:41:49.544	-0.54350036	4.5012364	8.186026	-0.009020036	0.0147976	0.00766025	-0.6625037	4.636193	8.616099	Multitasking_Scroll
12:41:49.567	-0.54350036	4.5012364	8.186026	-0.009020036	0.0147976	0.00766025	-0.6625037	4.636193	8.616099	Multitasking_Scroll
12:41:49.589	-0.54350036	4.5012364	8.186026	-0.009020036	0.0147976	0.00766025	-0.6625037	4.636193	8.616099	Multitasking_Scroll
12:41:49.612	-0.54350036	4.5012364	8.186026	-0.009020036	0.0147976	0.00766025	-0.6625037	4.636193	8.616099	Multitasking_Scroll
12:41:49.635	-0.54350036	4.5012364	8.186026	-0.009020036	0.0147976	0.00766025	-0.6625037	4.636193	8.616099	Multitasking_Scroll
12:41:49.658	-0.54350036	4.5012364	8.186026	-0.009020036	0.0147976	0.00766025	-0.6625037	4.636193	8.616099	Multitasking_Scroll
12:41:49.696	-0.6153286	4.529968	8.365596	-0.046893682	-0.033460755	-0.01799609	-0.6728892	4.6082253	8.630285	Multitasking_Scroll
12:41:49.730	-0.6153286	4.529968	8.365596	-0.046893682	-0.033460755	-0.01799609	-0.6728892	4.6082253	8.630285	Multitasking_Scroll
12:41:49.763	-0.6153286	4.529968	8.365596	-0.046893682	-0.033460755	-0.01799609	-0.6728892	4.6082253	8.630285	Multitasking_Scroll
12:41:49.796	-0.6153286	4.529968	8.365596	-0.046893682	-0.033460755	-0.01799609	-0.6728892	4.6082253	8.630285	Multitasking_Scroll
12:41:49.830	-0.6153286	4.529968	8.365596	-0.046893682	-0.033460755	-0.01799609	-0.6728892	4.6082253	8.630285	Multitasking_Scroll
12:41:49.864	-0.75659084	4.4629283	8.329682	0.05450995	-0.0023066273	-0.0021135937	-0.67091805	4.6345787	8.616317	Multitasking_Scroll
12:41:49.897	-0.75659084	4.4629283	8.329682	0.05450995	-0.0023066273	-0.0021135937	-0.67091805	4.6345787	8.616317	Multitasking_Scroll
12:41:49.930	-0.75659084	4.4629283	8.329682	0.05450995	-0.0023066273	-0.0021135937	-0.67091805	4.6345787	8.616317	Multitasking_Scroll
12:41:49.953	-0.75659084	4.4629283	8.329682	0.05450995	-0.0023066273	-0.0021135937	-0.67091805	4.6345787	8.616317	Multitasking_Scroll
12:41:49.975	-0.75659084	4.4629283	8.329682	0.05450995	-0.0023066273	-0.0021135937	-0.67091805	4.6345787	8.616317	Multitasking_Scroll
12:41:49.999	-0.75659084	4.4629283	8.329682	0.05450995	-0.0023066273	-0.0021135937	-0.67091805	4.6345787	8.616317	Multitasking_Scroll
12:41:50.022	-0.75659084	4.4629283	8.329682	0.05450995	-0.0023066273	-0.0021135937	-0.67091805	4.6345787	8.616317	Multitasking_Scroll
12:41:50.045	-0.65363705	4.580248	8.298556	0.016025439	-0.010247875	-0.0008918633	-0.68110085	4.690557	8.585168	Multitasking_Scroll
12:41:50.067	-0.65363705	4.580248	8.298556	0.016025439	-0.010247875	-0.0008918633	-0.68110085	4.690557	8.585168	Multitasking_Scroll
12:41:50.090	-0.65363705	4.580248	8.298556	0.016025439	-0.010247875	-0.0008918633	-0.68110085	4.690557	8.585168	Multitasking_Scroll
12:41:50.113	-0.65363705	4.580248	8.298556	0.016025439	-0.010247875	-0.0008918633	-0.68110085	4.690557	8.585168	Multitasking_Scroll
12:41:50.135	-0.65363705	4.580248	8.298556	0.016025439	-0.010247875	-0.0008918633	-0.68110085	4.690557	8.585168	Multitasking_Scroll
12:41:50.158	-0.65363705	4.580248	8.298556	0.016025439	-0.010247875	-0.0008918633	-0.68110085	4.690557	8.585168	Multitasking_Scroll
12:41:50.181	-0.65363705	4.580248	8.298556	0.016025439	-0.010247875	-0.0008918633	-0.68110085	4.690557	8.585168	Multitasking_Scroll
12:41:50.204	-0.65363705	4.580248	8.298556	0.016025439	-0.010247875	-0.0008918633	-0.68110085	4.690557	8.585168	Multitasking_Scroll
12:41:50.227	-0.74222517	4.625739	8.224334	-0.010241767	-0.0053609535	-0.013720034	-0.69181424	4.722861	8.566583	Multitasking_Scroll
12:41:50.250	-0.74222517	4.625739	8.224334	-0.010241767	-0.0053609535	-0.013720034	-0.69181424	4.722861	8.566583	Multitasking_Scroll
12:41:50.271	-0.74222517	4.625739	8.224334	-0.010241767	-0.0053609535	-0.013720034	-0.69181424	4.722861	8.566583	Multitasking_Scroll
12:41:50.295	-0.74222517	4.625739	8.224334	-0.010241767	-0.0053609535	-0.013720034	-0.69181424	4.722861	8.566583	Multitasking_Scroll
12:41:50.318	-0.74222517	4.625739	8.224334	-0.010241767	-0.0053609535	-0.013720034	-0.69181424	4.722861	8.566583	Multitasking_Scroll
12:41:50.340	-0.74222517	4.625739	8.224334	-0.010241767	-0.0053609535	-0.013720034	-0.69181424	4.722861	8.566583	Multitasking_Scroll
12:41:50.363	-0.74222517	4.625739	8.224334	-0.010241767	-0.0053609535	-0.013720034	-0.69181424	4.722861	8.566583	Multitasking_Scroll
12:41:50.386	-0.74222517	4.625739	8.224334	-0.010241767	-0.0053609535	-0.013720034	-0.69181424	4.722861	8.566583	Multitasking_Scroll
12:41:50.410	-0.818842	4.6065845	8.348836	0.017858034	-0.016356528	0.0015515977	-0.6851118	4.7225065	8.567316	Multitasking_Scroll
12:41:50.433	-0.818842	4.6065845	8.348836	0.017858034	-0.016356528	0.0015515977	-0.6851118	4.7225065	8.567316	Multitasking_Scroll
12:41:50.455	-0.818842	4.6065845	8.348836	0.017858034	-0.016356528	0.0015515977	-0.6851118	4.7225065	8.567316	Multitasking_Scroll
12:41:50.478	-0.818842	4.6065845	8.348836	0.017858034	-0.016356528	0.0015515977	-0.6851118	4.7225065	8.567316	Multitasking_Scroll
12:41:50.500	-0.818842	4.6065845	8.348836	0.017858034	-0.016356528	0.0015515977	-0.6851118	4.7225065	8.567316	Multitasking_Scroll
12:41:50.524	-0.818842	4.6065845	8.348836	0.017858034	-0.016356528	0.0015515977	-0.6851118	4.7225065	8.567316	Multitasking_Scroll
12:41:50.547	-0.818842	4.6065845	8.348836	0.017858034	-0.016356528	0.0015515977	-0.6851118	4.7225065	8.567316	Multitasking_Scroll
12:41:50.569	-0.5913859	4.6137676	8.293768	0.0013646729	-0.014523933	0.005827654	-0.66694957	4.7354765	8.561588	Multitasking_Scroll
12:41:50.591	-0.5913859	4.6137676	8.293768	0.0013646729	-0.014523933	0.005827654	-0.66694957	4.7354765	8.561588	Multitasking_Scroll
12:41:50.614	-0.5913859	4.6137676	8.293768	0.0013646729	-0.014523933	0.005827654	-0.66694957	4.7354765	8.561588	Multitasking_Scroll
12:41:50.637	-0.5913859	4.6137676	8.293768	0.0013646729	-0.014523933	0.005827654	-0.66694957	4.7354765	8.561588	Multitasking_Scroll
12:41:50.660	-0.5913859	4.6137676	8.293768	0.0013646729	-0.014523933	0.005827654	-0.66694957	4.7354765	8.561588	Multitasking_Scroll
12:41:50.683	-0.5913859	4.6137676	8.293768	0.0013646729	-0.014523933	0.005827654	-0.66694957	4.7354765	8.561588	Multitasking_Scroll
12:41:50.705	-0.5913859	4.6137676	8.293768	0.0013646729	-0.014523933	0.005827654	-0.66694957	4.7354765	8.561588	Multitasking_Scroll
12:41:50.728	-0.5913859	4.6137676	8.293768	0.0013646729	-0.014523933	0.005827654	-0.66694957	4.7354765	8.561588	Multitasking_Scroll
12:41:50.751	-0.48843205	4.618556	8.183631	0.0007538077	-0.024297776	-0.0045570545	-0.6237049	4.75211	8.555631	Multitasking_Scroll
12:41:50.774	-0.48843205	4.618556	8.183631	0.0007538077	-0.024297776	-0.0045570545	-0.6237049	4.75211	8.555631	Multitasking_Scroll
12:41:50.797	-0.48843205	4.618556	8.183631	0.0007538077	-0.024297776	-0.0045570545	-0.6237049	4.75211	8.555631	Multitasking_Scroll
12:41:50.820	-0.48843205	4.618556	8.183631	0.0007538077	-0.024297776	-0.0045570545	-0.6237049	4.75211	8.555631	Multitasking_Scroll
12:41:50.842	-0.48843205	4.618556	8.183631	0.0007538077	-0.024297776	-0.0045570545	-0.6237049	4.75211	8.555631	Multitasking_Scroll
12:41:50.865	-0.48843205	4.618556	8.183631	0.0007538077	-0.024297776	-0.0045570545	-0.6237049	4.75211	8.555631	Multitasking_Scroll
12:41:50.888	-0.48843205	4.618556	8.183631	0.0007538077	-0.024297776	-0.0045570545	-0.6237049	4.75211	8.555631	Multitasking_Scroll
12:41:50.911	-0.48843205	4.618556	8.183631	0.0007538077	-0.024297776	-0.0045570545	-0.6237049	4.75211	8.555631	Multitasking_Scroll
12:41:50.933	-0.7302538	4.4485626	8.463761	0.015414573	-0.0029174923	0.013768903	-0.6236577	4.7321715	8.566677	Multitasking_Scroll
12:41:50.955	-0.7302538	4.4485626	8.463761	0.015414573	-0.0029174923	0.013768903	-0.6236577	4.7321715	8.566677	Multitasking_Scroll
12:41:50.977	-0.7302538	4.4485626	8.463761	0.015414573	-0.0029174923	0.013768903	-0.6236577	4.7321715	8.566677	Multitasking_Scroll
12:41:51.000	-0.7302538	4.4485626	8.463761	0.015414573	-0.0029174923	0.013768903	-0.6236577	4.7321715	8.566677	Multitasking_Scroll
12:41:51.023	-0.7302538	4.4485626	8.463761	0.015414573	-0.0029174923	0.013768903	-0.6236577	4.7321715	8.566677	Multitasking_Scroll
12:41:51.044	-0.7302538	4.4485626	8.463761	0.015414573	-0.0029174923	0.013768903	-0.6236577	4.7321715	8.566677	Multitasking_Scroll
12:41:51.067	-0.7302538	4.4485626	8.463761	0.015414573	-0.0029174923	0.013768903	-0.6236577	4.7321715	8.566677	Multitasking_Scroll
12:41:51.090	-0.7302538	4.4485626	8.463761	0.015414573	-0.0029174923	0.013768903	-0.6236577	4.7321715	8.566677	Multitasking_Scroll
12:41:51.112	-0.50040346	4.539545	8.226728	0.0013646729	-0.059117097	-0.021050418	-0.58950084	4.7519803	8.558127	Multitasking_Scroll
12:41:51.135	-0.50040346	4.539545	8.226728	0.0013646729	-0.059117097	-0.021050418	-0.58950084	4.7519803	8.558127	Multitasking_Scroll
12:41:51.157	-0.50040346	4.539545	8.226728	0.0013646729	-0.059117097	-0.021050418	-0.58950084	4.7519803	8.558127	Multitasking_Scroll
12:41:51.179	-0.50040346	4.539545	8.226728	0.0013646729	-0.059117097	-0.021050418	-0.58950084	4.7519803	8.558127	Multitasking_Scroll
12:41:51.202	-0.50040346	4.539545	8.226728	0.0013646729	-0.059117097	-0.021050418	-0.58950084	4.7519803	8.558127	Multitasking_Scroll
12:41:51.225	-0.50040346	4.539545	8.226728	0.0013646729	-0.059117097	-0.021050418	-0.58950084	4.7519803	8.558127	Multitasking_Scroll
12:41:51.247	-0.50040346	4.539545	8.226728	0.0013646729	-0.059117097	-0.021050418	-0.58950084	4.7519803	8.558127	Multitasking_Scroll
12:41:51.269	-0.50040346	4.539545	8.226728	0.0013646729	-0.059117097	-0.021050418	-0.58950084	4.7519803	8.558127	Multitasking_Scroll
12:41:51.292	-0.67279124	4.63771	8.085466	0.0013646729	-0.059117097	-0.021050418	-0.58950084	4.7519803	8.558127	Multitasking_Scroll
12:41:51.314	-0.67279124	4.63771	8.085466	-0.03284378	-0.078053914	-0.06564358	-0.4714685	4.7994213	8.538947	Multitasking_Scroll
12:41:51.338	-0.67279124	4.63771	8.085466	-0.03284378	-0.078053914	-0.06564358	-0.4714685	4.7994213	8.538947	Multitasking_Scroll
12:41:51.361	-0.67279124	4.63771	8.085466	-0.03284378	-0.078053914	-0.06564358	-0.4714685	4.7994213	8.538947	Multitasking_Scroll
12:41:51.382	-0.67279124	4.63771	8.085466	-0.03284378	-0.078053914	-0.06564358	-0.4714685	4.7994213	8.538947	Multitasking_Scroll
12:41:51.405	-0.67279124	4.63771	8.085466	-0.03284378	-0.078053914	-0.06564358	-0.4714685	4.7994213	8.538947	Multitasking_Scroll
12:41:51.428	-0.67279124	4.63771	8.085466	-0.03284378	-0.078053914	-0.06564358	-0.4714685	4.7994213	8.538947	Multitasking_Scroll
12:41:51.451	-0.67279124	4.63771	8.085466	-0.03284378	-0.078053914	-0.06564358	-0.4714685	4.7994213	8.538947	Multitasking_Scroll
12:41:51.473	-0.5554718	4.4988422	8.303345	-0.026124263	-0.00963701	-0.0033353243	-0.4820884	4.75629	8.562455	Multitasking_Scroll
12:41:51.494	-0.5554718	4.4988422	8.303345	-0.026124263	-0.00963701	-0.0033353243	-0.4820884	4.75629	8.562455	Multitasking_Scroll
12:41:51.517	-0.5554718	4.4988422	8.303345	-0.026124263	-0.00963701	-0.0033353243	-0.4820884	4.75629	8.562455	Multitasking_Scroll
12:41:51.540	-0.5554718	4.4988422	8.303345	-0.026124263	-0.00963701	-0.0033353243	-0.4820884	4.75629	8.562455	Multitasking_Scroll
12:41:51.563	-0.5554718	4.4988422	8.303345	-0.026124263	-0.00963701	-0.0033353243	-0.4820884	4.75629	8.562455	Multitasking_Scroll
12:41:51.586	-0.5554718	4.4988422	8.303345	-0.026124263	-0.00963701	-0.0033353243	-0.4820884	4.75629	8.562455	Multitasking_Scroll
12:41:51.607	-0.5554718	4.4988422	8.303345	-0.026124263	-0.00963701	-0.0033353243	-0.4820884	4.75629	8.562455	Multitasking_Scroll
12:41:51.630	-0.5554718	4.4988422	8.303345	-0.026124263	-0.00963701	-0.0033353243	-0.4820884	4.75629	8.562455	Multitasking_Scroll
12:41:51.653	-0.54828894	4.5467277	8.248277	0.00564073	-0.011469605	-0.04365243	-0.4981553	4.7411222	8.569943	Multitasking_Scroll
12:41:51.676	-0.54828894	4.5467277	8.248277	0.00564073	-0.011469605	-0.04365243	-0.4981553	4.7411222	8.569943	Multitasking_Scroll
12:41:51.698	-0.54828894	4.5467277	8.248277	0.00564073	-0.011469605	-0.04365243	-0.4981553	4.7411222	8.569943	Multitasking_Scroll
12:41:51.721	-0.54828894	4.5467277	8.248277	0.00564073	-0.011469605	-0.04365243	-0.4981553	4.7411222	8.569943	Multitasking_Scroll
12:41:51.744	-0.54828894	4.5467277	8.248277	0.00564073	-0.011469605	-0.04365243	-0.4981553	4.7411222	8.569943	Multitasking_Scroll
12:41:51.767	-0.54828894	4.5467277	8.248277	0.00564073	-0.011469605	-0.04365243	-0.4981553	4.7411222	8.569943	Multitasking_Scroll
12:41:51.791	-0.54828894	4.5467277	8.248277	0.00564073	-0.011469605	-0.04365243	-0.4981553	4.7411222	8.569943	Multitasking_Scroll
12:41:51.814	-0.54828894	4.5467277	8.248277	0.00564073	-0.011469605	-0.04365243	-0.4981553	4.7411222	8.569943	Multitasking_Scroll
12:41:51.836	-0.531529	4.5946136	8.269825	-0.004133114	0.010521542	0.010103711	-0.5126853	4.7280116	8.576328	Multitasking_Scroll
12:41:51.858	-0.531529	4.5946136	8.269825	-0.004133114	0.010521542	0.010103711	-0.5126853	4.7280116	8.576328	Multitasking_Scroll
12:41:51.883	-0.531529	4.5946136	8.269825	-0.004133114	0.010521542	0.010103711	-0.5126853	4.7280116	8.576328	Multitasking_Scroll
12:41:51.905	-0.531529	4.5946136	8.269825	-0.004133114	0.010521542	0.010103711	-0.5126853	4.7280116	8.576328	Multitasking_Scroll
12:41:51.928	-0.531529	4.5946136	8.269825	-0.004133114	0.010521542	0.010103711	-0.5126853	4.7280116	8.576328	Multitasking_Scroll
12:41:51.951	-0.531529	4.5946136	8.269825	-0.004133114	0.010521542	0.010103711	-0.5126853	4.7280116	8.576328	Multitasking_Scroll
12:41:51.973	-0.531529	4.5946136	8.269825	-0.004133114	0.010521542	0.010103711	-0.5126853	4.7280116	8.576328	Multitasking_Scroll
12:41:51.997	-0.531529	4.5946136	8.269825	-0.004133114	0.010521542	0.010103711	-0.5126853	4.7280116	8.576328	Multitasking_Scroll
12:41:52.020	-0.5219519	4.503631	8.382356	-0.02001561	-0.00963701	0.015601499	-0.5411689	4.7187233	8.579693	Multitasking_Scroll
12:41:52.041	-0.5219519	4.503631	8.382356	-0.02001561	-0.00963701	0.015601499	-0.5411689	4.7187233	8.579693	Multitasking_Scroll
12:41:52.063	-0.5219519	4.503631	8.382356	-0.02001561	-0.00963701	0.015601499	-0.5411689	4.7187233	8.579693	Multitasking_Scroll
12:41:52.086	-0.5219519	4.503631	8.382356	-0.02001561	-0.00963701	0.015601499	-0.5411689	4.7187233	8.579693	Multitasking_Scroll
12:41:52.110	-0.5219519	4.503631	8.382356	-0.02001561	-0.00963701	0.015601499	-0.5411689	4.7187233	8.579693	Multitasking_Scroll
12:41:52.132	-0.5219519	4.503631	8.382356	-0.02001561	-0.00963701	0.015601499	-0.5411689	4.7187233	8.579693	Multitasking_Scroll
12:41:52.155	-0.5219519	4.503631	8.382356	-0.02001561	-0.00963701	0.015601499	-0.5411689	4.7187233	8.579693	Multitasking_Scroll
12:41:52.176	-0.5219519	4.503631	8.382356	-0.02001561	-0.00963701	0.015601499	-0.5411689	4.7187233	8.579693	Multitasking_Scroll
12:41:52.198	-0.5554718	4.6281333	8.3679905	0.00564073	0.04656259	0.01804496	-0.548365	4.706502	8.585947	Multitasking_Scroll
12:41:52.222	-0.5554718	4.6281333	8.3679905	0.00564073	0.04656259	0.01804496	-0.548365	4.706502	8.585947	Multitasking_Scroll
12:41:52.244	-0.5554718	4.6281333	8.3679905	0.00564073	0.04656259	0.01804496	-0.548365	4.706502	8.585947	Multitasking_Scroll
12:41:52.267	-0.5554718	4.6281333	8.3679905	0.00564073	0.04656259	0.01804496	-0.548365	4.706502	8.585947	Multitasking_Scroll
12:41:52.290	-0.5554718	4.6281333	8.3679905	0.00564073	0.04656259	0.01804496	-0.548365	4.706502	8.585947	Multitasking_Scroll
12:41:52.313	-0.5554718	4.6281333	8.3679905	0.00564073	0.04656259	0.01804496	-0.548365	4.706502	8.585947	Multitasking_Scroll
12:41:52.336	-0.5554718	4.6281333	8.3679905	0.00564073	0.04656259	0.01804496	-0.548365	4.706502	8.585947	Multitasking_Scroll
12:41:52.359	-0.5554718	4.6281333	8.3679905	0.00564073	0.04656259	0.01804496	-0.548365	4.706502	8.585947	Multitasking_Scroll
12:41:52.380	-0.67757976	4.582642	8.406299	0.02213409	0.036177885	0.011936307	-0.5538623	4.7192807	8.578577	Multitasking_Scroll
12:41:52.403	-0.67757976	4.582642	8.406299	0.02213409	0.036177885	0.011936307	-0.5538623	4.7192807	8.578577	Multitasking_Scroll
12:41:52.426	-0.67757976	4.582642	8.406299	0.02213409	0.036177885	0.011936307	-0.5538623	4.7192807	8.578577	Multitasking_Scroll
12:41:52.450	-0.67757976	4.582642	8.406299	0.02213409	0.036177885	0.011936307	-0.5538623	4.7192807	8.578577	Multitasking_Scroll
12:41:52.471	-0.67757976	4.582642	8.406299	0.02213409	0.036177885	0.011936307	-0.5538623	4.7192807	8.578577	Multitasking_Scroll
12:41:52.494	-0.67757976	4.582642	8.406299	0.02213409	0.036177885	0.011936307	-0.5538623	4.7192807	8.578577	Multitasking_Scroll
12:41:52.516	-0.67757976	4.582642	8.406299	0.02213409	0.036177885	0.011936307	-0.5538623	4.7192807	8.578577	Multitasking_Scroll
12:41:52.537	-0.67757976	4.582642	8.406299	0.02213409	0.036177885	0.011936307	-0.5538623	4.7192807	8.578577	Multitasking_Scroll
12:41:52.560	-0.6201172	4.6233444	8.296163	0.00808419	0.016019331	0.038814377	-0.58500737	4.733996	8.568395	Multitasking_Scroll
12:41:52.582	-0.6201172	4.6233444	8.296163	0.00808419	0.016019331	0.038814377	-0.58500737	4.733996	8.568395	Multitasking_Scroll
12:41:52.604	-0.6201172	4.6233444	8.296163	0.00808419	0.016019331	0.038814377	-0.58500737	4.733996	8.568395	Multitasking_Scroll
12:41:52.627	-0.6201172	4.6233444	8.296163	0.00808419	0.016019331	0.038814377	-0.58500737	4.733996	8.568395	Multitasking_Scroll
12:41:52.649	-0.6201172	4.6233444	8.296163	0.00808419	0.016019331	0.038814377	-0.58500737	4.733996	8.568395	Multitasking_Scroll
12:41:52.673	-0.6201172	4.6233444	8.296163	0.00808419	0.016019331	0.038814377	-0.58500737	4.733996	8.568395	Multitasking_Scroll
12:41:52.696	-0.6201172	4.6233444	8.296163	0.00808419	0.016019331	0.038814377	-0.58500737	4.733996	8.568395	Multitasking_Scroll
12:41:52.719	-0.6201172	4.6233444	8.296163	0.00808419	0.016019331	0.038814377	-0.58500737	4.733996	8.568395	Multitasking_Scroll
12:41:52.740	-0.5818088	4.599402	8.253065	0.013581978	0.009299812	0.0296514	-0.5771306	4.757632	8.555831	Multitasking_Scroll
12:41:52.761	-0.5818088	4.599402	8.253065	0.013581978	0.009299812	0.0296514	-0.5771306	4.757632	8.555831	Multitasking_Scroll
12:41:52.785	-0.5818088	4.599402	8.253065	0.013581978	0.009299812	0.0296514	-0.5771306	4.757632	8.555831	Multitasking_Scroll
12:41:52.808	-0.5818088	4.599402	8.253065	0.013581978	0.009299812	0.0296514	-0.5771306	4.757632	8.555831	Multitasking_Scroll
12:41:52.831	-0.5818088	4.599402	8.253065	0.013581978	0.009299812	0.0296514	-0.5771306	4.757632	8.555831	Multitasking_Scroll
12:41:52.853	-0.5818088	4.599402	8.253065	0.013581978	0.009299812	0.0296514	-0.5771306	4.757632	8.555831	Multitasking_Scroll
12:41:52.875	-0.5818088	4.599402	8.253065	0.013581978	0.009299812	0.0296514	-0.5771306	4.757632	8.555831	Multitasking_Scroll
12:41:52.899	-0.5818088	4.599402	8.253065	0.013581978	0.009299812	0.0296514	-0.5771306	4.757632	8.555831	Multitasking_Scroll
12:41:52.924	-0.6081458	4.6233444	8.291373	0.022744957	0.021517117	0.035760053	-0.5710393	4.764377	8.552483	Multitasking_Scroll
12:41:52.947	-0.6081458	4.6233444	8.291373	0.022744957	0.021517117	0.035760053	-0.5710393	4.764377	8.552483	Multitasking_Scroll
12:41:52.970	-0.6081458	4.6233444	8.291373	0.022744957	0.021517117	0.035760053	-0.5710393	4.764377	8.552483	Multitasking_Scroll
12:41:52.992	-0.6081458	4.6233444	8.291373	0.022744957	0.021517117	0.035760053	-0.5710393	4.764377	8.552483	Multitasking_Scroll
12:41:53.016	-0.6081458	4.6233444	8.291373	0.022744957	0.021517117	0.035760053	-0.5710393	4.764377	8.552483	Multitasking_Scroll
12:41:53.038	-0.6081458	4.6233444	8.291373	0.022744957	0.021517117	0.035760053	-0.5710393	4.764377	8.552483	Multitasking_Scroll
12:41:53.060	-0.6081458	4.6233444	8.291373	0.022744957	0.021517117	0.035760053	-0.5710393	4.764377	8.552483	Multitasking_Scroll
12:41:53.083	-0.6081458	4.6233444	8.291373	0.022744957	0.021517117	0.035760053	-0.5710393	4.764377	8.552483	Multitasking_Scroll
12:41:53.106	-0.4740664	4.6640472	8.212362	0.009305921	0.012965004	0.033927456	-0.57905924	4.7819037	8.542157	Multitasking_Scroll
12:41:53.129	-0.4740664	4.6640472	8.212362	0.009305921	0.012965004	0.033927456	-0.57905924	4.7819037	8.542157	Multitasking_Scroll
12:41:53.150	-0.4740664	4.6640472	8.212362	0.009305921	0.012965004	0.033927456	-0.57905924	4.7819037	8.542157	Multitasking_Scroll
12:41:53.172	-0.4740664	4.6640472	8.212362	0.009305921	0.012965004	0.033927456	-0.57905924	4.7819037	8.542157	Multitasking_Scroll
12:41:53.194	-0.4740664	4.6640472	8.212362	0.009305921	0.012965004	0.033927456	-0.57905924	4.7819037	8.542157	Multitasking_Scroll
12:41:53.217	-0.4740664	4.6640472	8.212362	0.009305921	0.012965004	0.033927456	-0.57905924	4.7819037	8.542157	Multitasking_Scroll
12:41:53.240	-0.4740664	4.6640472	8.212362	0.009305921	0.012965004	0.033927456	-0.57905924	4.7819037	8.542157	Multitasking_Scroll
12:41:53.261	-0.4740664	4.6640472	8.212362	0.009305921	0.012965004	0.033927456	-0.57905924	4.7819037	8.542157	Multitasking_Scroll
12:41:53.283	-0.5411061	4.68799	8.219545	-0.0065765753	-0.02613037	0.014990633	-0.54702395	4.795766	8.536493	Multitasking_Scroll
12:41:53.305	-0.5411061	4.68799	8.219545	-0.0065765753	-0.02613037	0.014990633	-0.54702395	4.795766	8.536493	Multitasking_Scroll
12:41:53.327	-0.5411061	4.68799	8.219545	-0.0065765753	-0.02613037	0.014990633	-0.54702395	4.795766	8.536493	Multitasking_Scroll
12:41:53.351	-0.5411061	4.68799	8.219545	-0.0065765753	-0.02613037	0.014990633	-0.54702395	4.795766	8.536493	Multitasking_Scroll
12:41:53.374	-0.5411061	4.68799	8.219545	-0.0065765753	-0.02613037	0.014990633	-0.54702395	4.795766	8.536493	Multitasking_Scroll
12:41:53.396	-0.5411061	4.68799	8.219545	-0.0065765753	-0.02613037	0.014990633	-0.54702395	4.795766	8.536493	Multitasking_Scroll
12:41:53.420	-0.5411061	4.68799	8.219545	-0.0065765753	-0.02613037	0.014990633	-0.54702395	4.795766	8.536493	Multitasking_Scroll
12:41:53.442	-0.5411061	4.68799	8.219545	-0.0065765753	-0.02613037	0.014990633	-0.54702395	4.795766	8.536493	Multitasking_Scroll
12:41:53.466	-0.53871185	4.6137676	8.190814	0.00564073	0.0019694294	0.023542747	-0.5292137	4.8007693	8.534805	Multitasking_Scroll
12:41:53.489	-0.53871185	4.6137676	8.190814	0.00564073	0.0019694294	0.023542747	-0.5292137	4.8007693	8.534805	Multitasking_Scroll
12:41:53.512	-0.53871185	4.6137676	8.190814	0.00564073	0.0019694294	0.023542747	-0.5292137	4.8007693	8.534805	Multitasking_Scroll
12:41:53.535	-0.53871185	4.6137676	8.190814	0.00564073	0.0019694294	0.023542747	-0.5292137	4.8007693	8.534805	Multitasking_Scroll
12:41:53.558	-0.53871185	4.6137676	8.190814	0.00564073	0.0019694294	0.023542747	-0.5292137	4.8007693	8.534805	Multitasking_Scroll
12:41:53.580	-0.53871185	4.6137676	8.190814	0.00564073	0.0019694294	0.023542747	-0.5292137	4.8007693	8.534805	Multitasking_Scroll
12:41:53.602	-0.53871185	4.6137676	8.190814	0.00564073	0.0019694294	0.023542747	-0.5292137	4.8007693	8.534805	Multitasking_Scroll
12:41:53.624	-0.53871185	4.6137676	8.190814	0.00564073	0.0019694294	0.023542747	-0.5292137	4.8007693	8.534805	Multitasking_Scroll
12:41:53.647	-0.52674043	4.7095385	8.298556	0.0031972688	-0.006582684	0.01926669	-0.5250585	4.8049	8.532738	Multitasking_Scroll
12:41:53.670	-0.52674043	4.7095385	8.298556	0.0031972688	-0.006582684	0.01926669	-0.5250585	4.8049	8.532738	Multitasking_Scroll
12:41:53.693	-0.52674043	4.7095385	8.298556	0.0031972688	-0.006582684	0.01926669	-0.5250585	4.8049	8.532738	Multitasking_Scroll
12:41:53.717	-0.52674043	4.7095385	8.298556	0.0031972688	-0.006582684	0.01926669	-0.5250585	4.8049	8.532738	Multitasking_Scroll
12:41:53.740	-0.52674043	4.7095385	8.298556	0.0031972688	-0.006582684	0.01926669	-0.5250585	4.8049	8.532738	Multitasking_Scroll
12:41:53.763	-0.52674043	4.7095385	8.298556	0.0031972688	-0.006582684	0.01926669	-0.5250585	4.8049	8.532738	Multitasking_Scroll
12:41:53.784	-0.52674043	4.7095385	8.298556	0.0031972688	-0.006582684	0.01926669	-0.5250585	4.8049	8.532738	Multitasking_Scroll
12:41:53.808	-0.52674043	4.7095385	8.298556	0.0031972688	-0.006582684	0.01926669	-0.5250585	4.8049	8.532738	Multitasking_Scroll
12:41:53.831	-0.55307746	4.6544704	8.267431	-0.014517823	0.0044128904	0.016212365	-0.511174	4.815211	8.527765	Multitasking_Scroll
12:41:53.853	-0.55307746	4.6544704	8.267431	-0.014517823	0.0044128904	0.016212365	-0.511174	4.815211	8.527765	Multitasking_Scroll
12:41:53.874	-0.55307746	4.6544704	8.267431	-0.014517823	0.0044128904	0.016212365	-0.511174	4.815211	8.527765	Multitasking_Scroll
12:41:53.896	-0.55307746	4.6544704	8.267431	-0.014517823	0.0044128904	0.016212365	-0.511174	4.815211	8.527765	Multitasking_Scroll
12:41:53.920	-0.55307746	4.6544704	8.267431	-0.014517823	0.0044128904	0.016212365	-0.511174	4.815211	8.527765	Multitasking_Scroll
12:41:53.943	-0.55307746	4.6544704	8.267431	-0.014517823	0.0044128904	0.016212365	-0.511174	4.815211	8.527765	Multitasking_Scroll
12:41:53.967	-0.55307746	4.6544704	8.267431	-0.014517823	0.0044128904	0.016212365	-0.511174	4.815211	8.527765	Multitasking_Scroll
12:41:53.989	-0.54350036	4.6832013	8.449396	0.00564073	-0.00963701	0.049199086	-0.54802084	4.8286242	8.517887	Multitasking_Scroll
12:41:54.010	-0.54350036	4.6832013	8.449396	0.00564073	-0.00963701	0.049199086	-0.54802084	4.8286242	8.517887	Multitasking_Scroll
12:41:54.033	-0.54350036	4.6832013	8.449396	0.00564073	-0.00963701	0.049199086	-0.54802084	4.8286242	8.517887	Multitasking_Scroll
12:41:54.056	-0.54350036	4.6832013	8.449396	0.00564073	-0.00963701	0.049199086	-0.54802084	4.8286242	8.517887	Multitasking_Scroll
12:41:54.079	-0.54350036	4.6832013	8.449396	0.00564073	-0.00963701	0.049199086	-0.54802084	4.8286242	8.517887	Multitasking_Scroll
12:41:54.103	-0.54350036	4.6832013	8.449396	0.00564073	-0.00963701	0.049199086	-0.54802084	4.8286242	8.517887	Multitasking_Scroll
12:41:54.123	-0.54350036	4.6832013	8.449396	0.00564073	-0.00963701	0.049199086	-0.54802084	4.8286242	8.517887	Multitasking_Scroll
12:41:54.144	-0.54350036	4.6832013	8.449396	0.00564073	-0.00963701	0.049199086	-0.54802084	4.8286242	8.517887	Multitasking_Scroll
12:41:54.166	-0.54350036	4.6832013	8.449396	0.00564073	-0.00963701	0.049199086	-0.54802084	4.8286242	8.517887	Multitasking_Scroll
12:41:54.186	-0.4189981	4.7933383	8.0711	0.0025864034	-0.0029174923	0.011936307	-0.48666912	4.909617	8.475209	Multitasking_Scroll
12:41:54.207	-0.4189981	4.7933383	8.0711	0.0025864034	-0.0029174923	0.011936307	-0.48666912	4.909617	8.475209	Multitasking_Scroll
12:41:54.228	-0.4189981	4.7933383	8.0711	0.0025864034	-0.0029174923	0.011936307	-0.48666912	4.909617	8.475209	Multitasking_Scroll
12:41:54.249	-0.4189981	4.7933383	8.0711	0.0025864034	-0.0029174923	0.011936307	-0.48666912	4.909617	8.475209	Multitasking_Scroll
12:41:54.271	-0.4189981	4.7933383	8.0711	0.0025864034	-0.0029174923	0.011936307	-0.48666912	4.909617	8.475209	Multitasking_Scroll
12:41:54.291	-0.4189981	4.7933383	8.0711	0.0025864034	-0.0029174923	0.011936307	-0.48666912	4.909617	8.475209	Multitasking_Scroll
12:41:54.312	-0.4189981	4.7933383	8.0711	0.0025864034	-0.0029174923	0.011936307	-0.48666912	4.909617	8.475209	Multitasking_Scroll
12:41:54.347	-0.17957062	4.862772	8.324894	0.025799282	0.036177885	0.08524013	-0.48458868	4.895098	8.483722	Multitasking_Scroll
12:41:54.381	-0.17957062	4.862772	8.324894	0.025799282	0.036177885	0.08524013	-0.48458868	4.895098	8.483722	Multitasking_Scroll
12:41:54.415	-0.17957062	4.862772	8.324894	0.025799282	0.036177885	0.08524013	-0.48458868	4.895098	8.483722	Multitasking_Scroll
12:41:54.435	-0.17957062	4.862772	8.324894	0.025799282	0.036177885	0.08524013	-0.48458868	4.895098	8.483722	Multitasking_Scroll
12:41:54.465	-0.17957062	4.862772	8.324894	0.025799282	0.036177885	0.08524013	-0.48458868	4.895098	8.483722	Multitasking_Scroll
12:41:54.499	-0.17957062	4.862772	8.324894	0.025799282	0.036177885	0.08524013	-0.48458868	4.895098	8.483722	Multitasking_Scroll
12:41:54.519	-0.17957062	4.862772	8.324894	0.025799282	0.036177885	0.08524013	-0.48458868	4.895098	8.483722	Multitasking_Scroll
12:41:54.549	-0.57462597	4.8220696	8.391933	-0.012685227	0.04656259	0.054696873	-0.5067283	4.9042463	8.477143	Multitasking_Scroll
12:41:54.570	-0.57462597	4.8220696	8.391933	-0.012685227	0.04656259	0.054696873	-0.5067283	4.9042463	8.477143	Multitasking_Scroll
12:41:54.591	-0.57462597	4.8220696	8.391933	-0.012685227	0.04656259	0.054696873	-0.5067283	4.9042463	8.477143	Multitasking_Scroll
12:41:54.613	-0.57462597	4.8220696	8.391933	-0.012685227	0.04656259	0.054696873	-0.5067283	4.9042463	8.477143	Multitasking_Scroll
12:41:54.634	-0.57462597	4.8220696	8.391933	-0.012685227	0.04656259	0.054696873	-0.5067283	4.9042463	8.477143	Multitasking_Scroll
12:41:54.654	-0.57462597	4.8220696	8.391933	-0.012685227	0.04656259	0.054696873	-0.5067283	4.9042463	8.477143	Multitasking_Scroll
12:41:54.675	-0.57462597	4.8220696	8.391933	-0.012685227	0.04656259	0.054696873	-0.5067283	4.9042463	8.477143	Multitasking_Scroll
12:41:54.696	-0.57462597	4.8220696	8.391933	-0.012685227	0.04656259	0.054696873	-0.5067283	4.9042463	8.477143	Multitasking_Scroll
12:41:54.717	-0.54828894	4.783761	8.042369	0.019079765	0.021517117	0.08890533	-0.51369816	4.932786	8.460147	Multitasking_Scroll
12:41:54.739	-0.54828894	4.783761	8.042369	0.019079765	0.021517117	0.08890533	-0.51369816	4.932786	8.460147	Multitasking_Scroll
12:41:54.760	-0.54828894	4.783761	8.042369	0.019079765	0.021517117	0.08890533	-0.51369816	4.932786	8.460147	Multitasking_Scroll
12:41:54.781	-0.54828894	4.783761	8.042369	0.019079765	0.021517117	0.08890533	-0.51369816	4.932786	8.460147	Multitasking_Scroll
12:41:54.801	-0.54828894	4.783761	8.042369	0.019079765	0.021517117	0.08890533	-0.51369816	4.932786	8.460147	Multitasking_Scroll
12:41:54.823	-0.54828894	4.783761	8.042369	0.019079765	0.021517117	0.08890533	-0.51369816	4.932786	8.460147	Multitasking_Scroll
12:41:54.846	-0.54828894	4.783761	8.042369	0.019079765	0.021517117	0.08890533	-0.51369816	4.932786	8.460147	Multitasking_Scroll
12:41:54.868	-0.54828894	4.783761	8.042369	0.019079765	0.021517117	0.08890533	-0.51369816	4.932786	8.460147	Multitasking_Scroll
12:41:54.892	-0.54828894	4.783761	8.042369	0.019079765	0.021517117	0.08890533	-0.51369816	4.932786	8.460147	Multitasking_Scroll
12:41:54.915	-0.31843856	4.743058	8.099832	0.055120815	0.04045394	0.08524013	-0.47606152	4.963447	8.4444	Multitasking_Scroll
12:41:54.938	-0.31843856	4.743058	8.099832	0.055120815	0.04045394	0.08524013	-0.47606152	4.963447	8.4444	Multitasking_Scroll
12:41:54.960	-0.31843856	4.743058	8.099832	0.055120815	0.04045394	0.08524013	-0.47606152	4.963447	8.4444	Multitasking_Scroll
12:41:54.983	-0.31843856	4.743058	8.099832	0.055120815	0.04045394	0.08524013	-0.47606152	4.963447	8.4444	Multitasking_Scroll
12:41:55.007	-0.31843856	4.743058	8.099832	0.055120815	0.04045394	0.08524013	-0.47606152	4.963447	8.4444	Multitasking_Scroll
12:41:55.037	-0.31843856	4.743058	8.099832	0.055120815	0.04045394	0.08524013	-0.47606152	4.963447	8.4444	Multitasking_Scroll
12:41:55.078	-0.16041641	4.8915033	7.800547	0.027021013	-0.018189123	0.01926669	-0.4039346	5.0339394	8.406343	Multitasking_Scroll
12:41:55.103	-0.16041641	4.8915033	7.800547	0.027021013	-0.018189123	0.01926669	-0.4039346	5.0339394	8.406343	Multitasking_Scroll
12:41:55.137	-0.16041641	4.8915033	7.800547	0.027021013	-0.018189123	0.01926669	-0.4039346	5.0339394	8.406343	Multitasking_Scroll
12:41:55.171	-0.16041641	4.8915033	7.800547	0.027021013	-0.018189123	0.01926669	-0.4039346	5.0339394	8.406343	Multitasking_Scroll
12:41:55.204	-0.16041641	4.8915033	7.800547	0.027021013	-0.018189123	0.01926669	-0.4039346	5.0339394	8.406343	Multitasking_Scroll
12:41:55.237	-0.16041641	4.8915033	7.800547	0.027021013	-0.018189123	0.01926669	-0.4039346	5.0339394	8.406343	Multitasking_Scroll
12:41:55.269	-0.21069619	4.6568646	8.150111	0.019079765	-0.013913067	0.0009407325	-0.33043945	5.0338817	8.409589	Multitasking_Scroll
12:41:55.290	-0.21069619	4.6568646	8.150111	0.019079765	-0.013913067	0.0009407325	-0.33043945	5.0338817	8.409589	Multitasking_Scroll
12:41:55.310	-0.21069619	4.6568646	8.150111	0.019079765	-0.013913067	0.0009407325	-0.33043945	5.0338817	8.409589	Multitasking_Scroll
12:41:55.331	-0.21069619	4.6568646	8.150111	0.019079765	-0.013913067	0.0009407325	-0.33043945	5.0338817	8.409589	Multitasking_Scroll
12:41:55.352	-0.21069619	4.6568646	8.150111	0.019079765	-0.013913067	0.0009407325	-0.33043945	5.0338817	8.409589	Multitasking_Scroll
12:41:55.373	-0.21069619	4.6568646	8.150111	0.019079765	-0.013913067	0.0009407325	-0.33043945	5.0338817	8.409589	Multitasking_Scroll
12:41:55.394	-0.21069619	4.6568646	8.150111	0.019079765	-0.013913067	0.0009407325	-0.33043945	5.0338817	8.409589	Multitasking_Scroll
12:41:55.416	-0.21069619	4.6568646	8.150111	0.019079765	-0.013913067	0.0009407325	-0.33043945	5.0338817	8.409589	Multitasking_Scroll
12:41:55.437	-0.36871833	4.869955	7.987301	0.0111385165	0.012965004	-0.0008918633	-0.33122036	5.097663	8.371049	Multitasking_Scroll
12:41:55.458	-0.36871833	4.869955	7.987301	0.0111385165	0.012965004	-0.0008918633	-0.33122036	5.097663	8.371049	Multitasking_Scroll
12:41:55.480	-0.36871833	4.869955	7.987301	0.0111385165	0.012965004	-0.0008918633	-0.33122036	5.097663	8.371049	Multitasking_Scroll
12:41:55.501	-0.36871833	4.869955	7.987301	0.0111385165	0.012965004	-0.0008918633	-0.33122036	5.097663	8.371049	Multitasking_Scroll
12:41:55.536	-0.36871833	4.869955	7.987301	0.0111385165	0.012965004	-0.0008918633	-0.33122036	5.097663	8.371049	Multitasking_Scroll
12:41:55.570	-0.36871833	4.869955	7.987301	0.0111385165	0.012965004	-0.0008918633	-0.33122036	5.097663	8.371049	Multitasking_Scroll
12:41:55.603	-0.36871833	4.869955	7.987301	0.0111385165	0.012965004	-0.0008918633	-0.33122036	5.097663	8.371049	Multitasking_Scroll
12:41:55.637	-0.31365	4.9106574	8.051947	0.028853608	-0.012691337	-0.08702386	-0.38544077	5.071609	8.384543	Multitasking_Scroll
12:41:55.671	-0.31365	4.9106574	8.051947	0.028853608	-0.012691337	-0.08702386	-0.38544077	5.071609	8.384543	Multitasking_Scroll
12:41:55.704	-0.31365	4.9106574	8.051947	0.028853608	-0.012691337	-0.08702386	-0.38544077	5.071609	8.384543	Multitasking_Scroll
12:41:55.737	-0.31365	4.9106574	8.051947	0.028853608	-0.012691337	-0.08702386	-0.38544077	5.071609	8.384543	Multitasking_Scroll
12:41:55.771	-0.31365	4.9106574	8.051947	0.028853608	-0.012691337	-0.08702386	-0.38544077	5.071609	8.384543	Multitasking_Scroll
12:41:55.804	-0.37590113	4.975303	8.066312	0.0031972688	-0.037125945	-0.08396953	-0.39505088	5.075691	8.381626	Multitasking_Scroll
12:41:55.824	-0.37590113	4.975303	8.066312	0.0031972688	-0.037125945	-0.08396953	-0.39505088	5.075691	8.381626	Multitasking_Scroll
12:41:55.844	-0.37590113	4.975303	8.066312	0.0031972688	-0.037125945	-0.08396953	-0.39505088	5.075691	8.381626	Multitasking_Scroll
12:41:55.871	-0.37590113	4.975303	8.066312	0.0031972688	-0.037125945	-0.08396953	-0.39505088	5.075691	8.381626	Multitasking_Scroll
12:41:55.893	-0.37590113	4.975303	8.066312	0.0031972688	-0.037125945	-0.08396953	-0.39505088	5.075691	8.381626	Multitasking_Scroll
12:41:55.915	-0.37590113	4.975303	8.066312	0.0031972688	-0.037125945	-0.08396953	-0.39505088	5.075691	8.381626	Multitasking_Scroll
12:41:55.935	-0.37590113	4.975303	8.066312	0.0031972688	-0.037125945	-0.08396953	-0.39505088	5.075691	8.381626	Multitasking_Scroll
12:41:55.956	-0.37590113	4.975303	8.066312	0.0031972688	-0.037125945	-0.08396953	-0.39505088	5.075691	8.381626	Multitasking_Scroll
12:41:55.976	-0.5794145	4.9178405	8.22194	-0.06827396	0.023349712	-0.109625876	-0.4513257	5.0818896	8.375026	Multitasking_Scroll
12:41:55.998	-0.5794145	4.9178405	8.22194	-0.06827396	0.023349712	-0.109625876	-0.4513257	5.0818896	8.375026	Multitasking_Scroll
12:41:56.021	-0.5794145	4.9178405	8.22194	-0.06827396	0.023349712	-0.109625876	-0.4513257	5.0818896	8.375026	Multitasking_Scroll
12:41:56.043	-0.5794145	4.9178405	8.22194	-0.06827396	0.023349712	-0.109625876	-0.4513257	5.0818896	8.375026	Multitasking_Scroll
12:41:56.066	-0.5794145	4.9178405	8.22194	-0.06827396	0.023349712	-0.109625876	-0.4513257	5.0818896	8.375026	Multitasking_Scroll
12:41:56.088	-0.5794145	4.9178405	8.22194	-0.06827396	0.023349712	-0.109625876	-0.4513257	5.0818896	8.375026	Multitasking_Scroll
12:41:56.111	-0.5794145	4.9178405	8.22194	-0.06827396	0.023349712	-0.109625876	-0.4513257	5.0818896	8.375026	Multitasking_Scroll
12:41:56.135	-0.5794145	4.9178405	8.22194	-0.06827396	0.023349712	-0.109625876	-0.4513257	5.0818896	8.375026	Multitasking_Scroll
12:41:56.158	-0.52674043	5.0136113	8.061523	0.041070916	-0.0432346	-0.10901502	-0.5516846	5.1028585	8.356246	Multitasking_Scroll
12:41:56.181	-0.52674043	5.0136113	8.061523	0.041070916	-0.0432346	-0.10901502	-0.5516846	5.1028585	8.356246	Multitasking_Scroll
12:41:56.204	-0.52674043	5.0136113	8.061523	0.041070916	-0.0432346	-0.10901502	-0.5516846	5.1028585	8.356246	Multitasking_Scroll
12:41:56.227	-0.52674043	5.0136113	8.061523	0.041070916	-0.0432346	-0.10901502	-0.5516846	5.1028585	8.356246	Multitasking_Scroll
12:41:56.251	-0.52674043	5.0136113	8.061523	0.041070916	-0.0432346	-0.10901502	-0.5516846	5.1028585	8.356246	Multitasking_Scroll
12:41:56.274	-0.52674043	5.0136113	8.061523	0.041070916	-0.0432346	-0.10901502	-0.5516846	5.1028585	8.356246	Multitasking_Scroll
12:41:56.297	-0.52674043	5.0136113	8.061523	0.041070916	-0.0432346	-0.10901502	-0.5516846	5.1028585	8.356246	Multitasking_Scroll
12:41:56.320	-0.52674043	5.0136113	8.061523	0.041070916	-0.0432346	-0.10901502	-0.5516846	5.1028585	8.356246	Multitasking_Scroll
12:41:56.360	-0.7110996	4.9872746	8.1549	0.03618399	-0.04445633	-0.10168463	-0.64779013	5.1280184	8.333914	Multitasking_Scroll
12:41:56.394	-0.7110996	4.9872746	8.1549	0.03618399	-0.04445633	-0.10168463	-0.64779013	5.1280184	8.333914	Multitasking_Scroll
12:41:56.425	-0.7110996	4.9872746	8.1549	0.03618399	-0.04445633	-0.10168463	-0.64779013	5.1280184	8.333914	Multitasking_Scroll
12:41:56.460	-0.7110996	4.9872746	8.1549	0.03618399	-0.04445633	-0.10168463	-0.64779013	5.1280184	8.333914	Multitasking_Scroll
12:41:56.491	-0.7110996	4.9872746	8.1549	0.03618399	-0.04445633	-0.10168463	-0.64779013	5.1280184	8.333914	Multitasking_Scroll
12:41:56.526	-0.77574503	4.948966	7.9992723	0.0044189994	0.0019694294	-0.06686531	-0.7530046	5.142937	8.31586	Multitasking_Scroll
12:41:56.560	-0.77574503	4.948966	7.9992723	0.0044189994	0.0019694294	-0.06686531	-0.7530046	5.142937	8.31586	Multitasking_Scroll
12:41:56.595	-0.77574503	4.948966	7.9992723	0.0044189994	0.0019694294	-0.06686531	-0.7530046	5.142937	8.31586	Multitasking_Scroll
12:41:56.617	-0.77574503	4.948966	7.9992723	0.0044189994	0.0019694294	-0.06686531	-0.7530046	5.142937	8.31586	Multitasking_Scroll
12:41:56.639	-0.77574503	4.948966	7.9992723	0.0044189994	0.0019694294	-0.06686531	-0.7530046	5.142937	8.31586	Multitasking_Scroll
12:41:56.661	-0.77574503	4.948966	7.9992723	0.0044189994	0.0019694294	-0.06686531	-0.7530046	5.142937	8.31586	Multitasking_Scroll
12:41:56.682	-0.77574503	4.948966	7.9992723	0.0044189994	0.0019694294	-0.06686531	-0.7530046	5.142937	8.31586	Multitasking_Scroll
12:41:56.703	-0.9816527	4.9441776	7.937021	0.022744957	0.007467217	-0.060756657	-0.8078072	5.115658	8.327535	Multitasking_Scroll
12:41:56.724	-0.9816527	4.9441776	7.937021	0.022744957	0.007467217	-0.060756657	-0.8078072	5.115658	8.327535	Multitasking_Scroll
12:41:56.746	-0.9816527	4.9441776	7.937021	0.022744957	0.007467217	-0.060756657	-0.8078072	5.115658	8.327535	Multitasking_Scroll
12:41:56.769	-0.9816527	4.9441776	7.937021	0.022744957	0.007467217	-0.060756657	-0.8078072	5.115658	8.327535	Multitasking_Scroll
12:41:56.792	-0.9816527	4.9441776	7.937021	0.022744957	0.007467217	-0.060756657	-0.8078072	5.115658	8.327535	Multitasking_Scroll
12:41:56.815	-0.9816527	4.9441776	7.937021	0.022744957	0.007467217	-0.060756657	-0.8078072	5.115658	8.327535	Multitasking_Scroll
12:41:56.838	-0.9816527	4.9441776	7.937021	0.022744957	0.007467217	-0.060756657	-0.8078072	5.115658	8.327535	Multitasking_Scroll
12:41:56.861	-0.9816527	4.9441776	7.937021	0.022744957	0.007467217	-0.060756657	-0.8078072	5.115658	8.327535	Multitasking_Scroll
12:41:56.883	-0.82602483	4.8819265	7.982512	0.02641015	0.028236635	0.009492845	-0.8650201	5.069741	8.34984	Multitasking_Scroll
12:41:56.907	-0.82602483	4.8819265	7.982512	0.02641015	0.028236635	0.009492845	-0.8650201	5.069741	8.34984	Multitasking_Scroll
12:41:56.929	-0.82602483	4.8819265	7.982512	0.02641015	0.028236635	0.009492845	-0.8650201	5.069741	8.34984	Multitasking_Scroll
12:41:56.951	-0.82602483	4.8819265	7.982512	0.02641015	0.028236635	0.009492845	-0.8650201	5.069741	8.34984	Multitasking_Scroll
12:41:56.974	-0.82602483	4.8819265	7.982512	0.02641015	0.028236635	0.009492845	-0.8650201	5.069741	8.34984	Multitasking_Scroll
12:41:56.995	-0.82602483	4.8819265	7.982512	0.02641015	0.028236635	0.009492845	-0.8650201	5.069741	8.34984	Multitasking_Scroll
12:41:57.016	-0.82602483	4.8819265	7.982512	0.02641015	0.028236635	0.009492845	-0.8650201	5.069741	8.34984	Multitasking_Scroll
12:41:57.037	-0.82602483	4.8819265	7.982512	0.02641015	0.028236635	0.009492845	-0.8650201	5.069741	8.34984	Multitasking_Scroll
12:41:57.059	-0.9912298	4.929812	8.317711	-0.048115414	-0.07927565	-0.03082426	-0.78804016	5.0690136	8.357898	Multitasking_Scroll
12:41:57.079	-0.9912298	4.929812	8.317711	-0.048115414	-0.07927565	-0.03082426	-0.78804016	5.0690136	8.357898	Multitasking_Scroll
12:41:57.100	-0.9912298	4.929812	8.317711	-0.048115414	-0.07927565	-0.03082426	-0.78804016	5.0690136	8.357898	Multitasking_Scroll
12:41:57.123	-0.9912298	4.929812	8.317711	-0.048115414	-0.07927565	-0.03082426	-0.78804016	5.0690136	8.357898	Multitasking_Scroll
12:41:57.145	-0.9912298	4.929812	8.317711	-0.048115414	-0.07927565	-0.03082426	-0.78804016	5.0690136	8.357898	Multitasking_Scroll
12:41:57.167	-0.9912298	4.929812	8.317711	-0.048115414	-0.07927565	-0.03082426	-0.78804016	5.0690136	8.357898	Multitasking_Scroll
12:41:57.194	-0.9912298	4.929812	8.317711	-0.048115414	-0.07927565	-0.03082426	-0.78804016	5.0690136	8.357898	Multitasking_Scroll
12:41:57.227	-0.8643332	4.8915033	7.7526617	-0.009630902	0.025182309	-0.025937337	-0.7928236	5.0989246	8.339229	Multitasking_Scroll
12:41:57.260	-0.8643332	4.8915033	7.7526617	-0.009630902	0.025182309	-0.025937337	-0.7928236	5.0989246	8.339229	Multitasking_Scroll
12:41:57.294	-0.8643332	4.8915033	7.7526617	-0.009630902	0.025182309	-0.025937337	-0.7928236	5.0989246	8.339229	Multitasking_Scroll
12:41:57.327	-0.8643332	4.8915033	7.7526617	-0.009630902	0.025182309	-0.025937337	-0.7928236	5.0989246	8.339229	Multitasking_Scroll
12:41:57.361	-0.8643332	4.8915033	7.7526617	-0.009630902	0.025182309	-0.025937337	-0.7928236	5.0989246	8.339229	Multitasking_Scroll
12:41:57.394	-0.8643332	4.8915033	7.7526617	-0.009630902	0.025182309	-0.025937337	-0.7928236	5.0989246	8.339229	Multitasking_Scroll
12:41:57.427	-0.6464542	5.011217	7.90829	0.034962263	0.012965004	0.0437013	-0.7690129	5.0985126	8.34171	Multitasking_Scroll
12:41:57.461	-0.6464542	5.011217	7.90829	0.034962263	0.012965004	0.0437013	-0.7690129	5.0985126	8.34171	Multitasking_Scroll
12:41:57.494	-0.6464542	5.011217	7.90829	0.034962263	0.012965004	0.0437013	-0.7690129	5.0985126	8.34171	Multitasking_Scroll
12:41:57.528	-0.6464542	5.011217	7.90829	0.034962263	0.012965004	0.0437013	-0.7690129	5.0985126	8.34171	Multitasking_Scroll
12:41:57.562	-0.6464542	5.011217	7.90829	0.034962263	0.012965004	0.0437013	-0.7690129	5.0985126	8.34171	Multitasking_Scroll
12:41:57.595	-0.69673395	4.9393888	7.9154725	0.029464474	-0.007193549	0.08279668	-0.74122286	5.115883	8.333588	Multitasking_Scroll
12:41:57.629	-0.69673395	4.9393888	7.9154725	0.029464474	-0.007193549	0.08279668	-0.74122286	5.115883	8.333588	Multitasking_Scroll
12:41:57.663	-0.69673395	4.9393888	7.9154725	0.029464474	-0.007193549	0.08279668	-0.74122286	5.115883	8.333588	Multitasking_Scroll
12:41:57.696	-0.69673395	4.9393888	7.9154725	0.029464474	-0.007193549	0.08279668	-0.74122286	5.115883	8.333588	Multitasking_Scroll
12:41:57.716	-0.69673395	4.9393888	7.9154725	0.029464474	-0.007193549	0.08279668	-0.74122286	5.115883	8.333588	Multitasking_Scroll
12:41:57.746	-0.69673395	4.9393888	7.9154725	0.029464474	-0.007193549	0.08279668	-0.74122286	5.115883	8.333588	Multitasking_Scroll
12:41:57.766	-0.8379962	4.886715	8.396722	0.029464474	-0.007193549	0.08279668	-0.74122286	5.115883	8.333588	Multitasking_Scroll
12:41:57.786	-0.8379962	4.886715	8.396722	-0.015128689	-0.045678057	0.030262263	-0.66484356	5.08746	8.357396	Multitasking_Scroll
12:41:57.807	-0.8379962	4.886715	8.396722	-0.015128689	-0.045678057	0.030262263	-0.66484356	5.08746	8.357396	Multitasking_Scroll
12:41:57.827	-0.8379962	4.886715	8.396722	-0.015128689	-0.045678057	0.030262263	-0.66484356	5.08746	8.357396	Multitasking_Scroll
12:41:57.849	-0.8379962	4.886715	8.396722	-0.015128689	-0.045678057	0.030262263	-0.66484356	5.08746	8.357396	Multitasking_Scroll
12:41:57.869	-0.8379962	4.886715	8.396722	-0.015128689	-0.045678057	0.030262263	-0.66484356	5.08746	8.357396	Multitasking_Scroll
12:41:57.890	-0.8379962	4.886715	8.396722	-0.015128689	-0.045678057	0.030262263	-0.66484356	5.08746	8.357396	Multitasking_Scroll
12:41:57.910	-0.8379962	4.886715	8.396722	-0.015128689	-0.045678057	0.030262263	-0.66484356	5.08746	8.357396	Multitasking_Scroll
12:41:57.932	-0.8379962	4.886715	8.396722	-0.015128689	-0.045678057	0.030262263	-0.66484356	5.08746	8.357396	Multitasking_Scroll
12:41:57.953	-0.600963	4.972909	8.497281	0.05450995	0.043508265	0.09257052	-0.6088772	5.0548077	8.38144	Multitasking_Scroll
12:41:57.975	-0.600963	4.972909	8.497281	0.05450995	0.043508265	0.09257052	-0.6088772	5.0548077	8.38144	Multitasking_Scroll
12:41:57.995	-0.600963	4.972909	8.497281	0.05450995	0.043508265	0.09257052	-0.6088772	5.0548077	8.38144	Multitasking_Scroll
12:41:58.016	-0.600963	4.972909	8.497281	0.05450995	0.043508265	0.09257052	-0.6088772	5.0548077	8.38144	Multitasking_Scroll
12:41:58.037	-0.600963	4.972909	8.497281	0.05450995	0.043508265	0.09257052	-0.6088772	5.0548077	8.38144	Multitasking_Scroll
12:41:58.059	-0.600963	4.972909	8.497281	0.05450995	0.043508265	0.09257052	-0.6088772	5.0548077	8.38144	Multitasking_Scroll
12:41:58.082	-0.600963	4.972909	8.497281	0.05450995	0.043508265	0.09257052	-0.6088772	5.0548077	8.38144	Multitasking_Scroll
12:41:58.103	-0.600963	4.972909	8.497281	0.05450995	0.043508265	0.09257052	-0.6088772	5.0548077	8.38144	Multitasking_Scroll
12:41:58.124	-0.600963	4.972909	8.497281	0.05450995	0.043508265	0.09257052	-0.6088772	5.0548077	8.38144	Multitasking_Scroll
12:41:58.146	-0.4070267	4.946572	8.013638	-0.00596571	-0.06583661	-0.007000516	-0.5045222	5.139814	8.336554	Multitasking_Scroll
12:41:58.168	-0.4070267	4.946572	8.013638	-0.00596571	-0.06583661	-0.007000516	-0.5045222	5.139814	8.336554	Multitasking_Scroll
12:41:58.189	-0.4070267	4.946572	8.013638	-0.00596571	-0.06583661	-0.007000516	-0.5045222	5.139814	8.336554	Multitasking_Scroll
12:41:58.210	-0.4070267	4.946572	8.013638	-0.00596571	-0.06583661	-0.007000516	-0.5045222	5.139814	8.336554	Multitasking_Scroll
12:41:58.233	-0.4070267	4.946572	8.013638	-0.00596571	-0.06583661	-0.007000516	-0.5045222	5.139814	8.336554	Multitasking_Scroll
12:41:58.255	-0.4070267	4.946572	8.013638	-0.00596571	-0.06583661	-0.007000516	-0.5045222	5.139814	8.336554	Multitasking_Scroll
12:41:58.276	-0.4070267	4.946572	8.013638	-0.00596571	-0.06583661	-0.007000516	-0.5045222	5.139814	8.336554	Multitasking_Scroll
12:41:58.297	-0.4070267	4.946572	8.013638	-0.00596571	-0.06583661	-0.007000516	-0.5045222	5.139814	8.336554	Multitasking_Scroll
12:41:58.318	-0.46209505	4.826858	8.353624	0.006251595	0.015408466	0.021099284	-0.53544366	5.0450697	8.392315	Multitasking_Scroll
12:41:58.339	-0.46209505	4.826858	8.353624	0.006251595	0.015408466	0.021099284	-0.53544366	5.0450697	8.392315	Multitasking_Scroll
12:41:58.360	-0.46209505	4.826858	8.353624	0.006251595	0.015408466	0.021099284	-0.53544366	5.0450697	8.392315	Multitasking_Scroll
12:41:58.381	-0.46209505	4.826858	8.353624	0.006251595	0.015408466	0.021099284	-0.53544366	5.0450697	8.392315	Multitasking_Scroll
12:41:58.402	-0.46209505	4.826858	8.353624	0.006251595	0.015408466	0.021099284	-0.53544366	5.0450697	8.392315	Multitasking_Scroll
12:41:58.423	-0.46209505	4.826858	8.353624	0.006251595	0.015408466	0.021099284	-0.53544366	5.0450697	8.392315	Multitasking_Scroll
12:41:58.445	-0.46209505	4.826858	8.353624	0.006251595	0.015408466	0.021099284	-0.53544366	5.0450697	8.392315	Multitasking_Scroll
12:41:58.465	-0.46209505	4.826858	8.353624	0.006251595	0.015408466	0.021099284	-0.53544366	5.0450697	8.392315	Multitasking_Scroll
12:41:58.486	-0.46209505	4.826858	8.353624	-0.0798804	-0.006582684	-0.00516792	-0.519941	5.0508165	8.389832	Multitasking_Scroll
12:41:58.508	-0.4644893	4.9417834	8.219545	-0.0798804	-0.006582684	-0.00516792	-0.519941	5.0508165	8.389832	Multitasking_Scroll
12:41:58.529	-0.4644893	4.9417834	8.219545	-0.0798804	-0.006582684	-0.00516792	-0.519941	5.0508165	8.389832	Multitasking_Scroll
12:41:58.550	-0.4644893	4.9417834	8.219545	-0.0798804	-0.006582684	-0.00516792	-0.519941	5.0508165	8.389832	Multitasking_Scroll
12:41:58.571	-0.4644893	4.9417834	8.219545	-0.0798804	-0.006582684	-0.00516792	-0.519941	5.0508165	8.389832	Multitasking_Scroll
12:41:58.592	-0.4644893	4.9417834	8.219545	-0.0798804	-0.006582684	-0.00516792	-0.519941	5.0508165	8.389832	Multitasking_Scroll
12:41:58.613	-0.4644893	4.9417834	8.219545	-0.0798804	-0.006582684	-0.00516792	-0.519941	5.0508165	8.389832	Multitasking_Scroll
12:41:58.635	-0.4644893	4.9417834	8.219545	-0.0798804	-0.006582684	-0.00516792	-0.519941	5.0508165	8.389832	Multitasking_Scroll
12:41:58.655	-0.4644893	4.9417834	8.219545	-0.0798804	-0.006582684	-0.00516792	-0.519941	5.0508165	8.389832	Multitasking_Scroll
12:41:58.684	-0.3615355	4.7765784	8.128563	-0.029789455	-0.09027123	0.029040532	-0.46434596	5.0387325	8.400352	Multitasking_Scroll
12:41:58.717	-0.3615355	4.7765784	8.128563	-0.029789455	-0.09027123	0.029040532	-0.46434596	5.0387325	8.400352	Multitasking_Scroll
12:41:58.753	-0.3615355	4.7765784	8.128563	-0.029789455	-0.09027123	0.029040532	-0.46434596	5.0387325	8.400352	Multitasking_Scroll
12:41:58.787	-0.3615355	4.7765784	8.128563	-0.029789455	-0.09027123	0.029040532	-0.46434596	5.0387325	8.400352	Multitasking_Scroll
12:41:58.820	-0.3615355	4.7765784	8.128563	-0.029789455	-0.09027123	0.029040532	-0.46434596	5.0387325	8.400352	Multitasking_Scroll
12:41:58.854	-0.45251793	4.7765784	7.8723755	-0.003522249	0.006856351	-0.035100315	-0.46823362	5.030183	8.405259	Multitasking_Scroll
12:41:58.887	-0.45251793	4.7765784	7.8723755	-0.003522249	0.006856351	-0.035100315	-0.46823362	5.030183	8.405259	Multitasking_Scroll
12:41:58.920	-0.45251793	4.7765784	7.8723755	-0.003522249	0.006856351	-0.035100315	-0.46823362	5.030183	8.405259	Multitasking_Scroll
12:41:58.942	-0.45251793	4.7765784	7.8723755	-0.003522249	0.006856351	-0.035100315	-0.46823362	5.030183	8.405259	Multitasking_Scroll
12:41:58.965	-0.45251793	4.7765784	7.8723755	-0.003522249	0.006856351	-0.035100315	-0.46823362	5.030183	8.405259	Multitasking_Scroll
12:41:58.987	-0.45251793	4.7765784	7.8723755	-0.003522249	0.006856351	-0.035100315	-0.46823362	5.030183	8.405259	Multitasking_Scroll
12:41:59.011	-0.45251793	4.7765784	7.8723755	-0.003522249	0.006856351	-0.035100315	-0.46823362	5.030183	8.405259	Multitasking_Scroll
12:41:59.033	-0.505192	4.7981267	8.159689	0.028853608	-0.015134797	0.008881981	-0.46603784	5.0115356	8.4165125	Multitasking_Scroll
12:41:59.055	-0.505192	4.7981267	8.159689	0.028853608	-0.015134797	0.008881981	-0.46603784	5.0115356	8.4165125	Multitasking_Scroll
12:41:59.078	-0.505192	4.7981267	8.159689	0.028853608	-0.015134797	0.008881981	-0.46603784	5.0115356	8.4165125	Multitasking_Scroll
12:41:59.101	-0.505192	4.7981267	8.159689	0.028853608	-0.015134797	0.008881981	-0.46603784	5.0115356	8.4165125	Multitasking_Scroll
12:41:59.124	-0.505192	4.7981267	8.159689	0.028853608	-0.015134797	0.008881981	-0.46603784	5.0115356	8.4165125	Multitasking_Scroll
12:41:59.147	-0.505192	4.7981267	8.159689	0.028853608	-0.015134797	0.008881981	-0.46603784	5.0115356	8.4165125	Multitasking_Scroll
12:41:59.169	-0.505192	4.7981267	8.159689	0.028853608	-0.015134797	0.008881981	-0.46603784	5.0115356	8.4165125	Multitasking_Scroll
12:41:59.192	-0.505192	4.7981267	8.159689	0.028853608	-0.015134797	0.008881981	-0.46603784	5.0115356	8.4165125	Multitasking_Scroll
12:41:59.215	-0.3998439	4.865166	8.145323	0.00808419	-0.034682482	-0.010054842	-0.4588253	5.026358	8.408067	Multitasking_Scroll
12:41:59.238	-0.3998439	4.865166	8.145323	0.00808419	-0.034682482	-0.010054842	-0.4588253	5.026358	8.408067	Multitasking_Scroll
12:41:59.261	-0.3998439	4.865166	8.145323	0.00808419	-0.034682482	-0.010054842	-0.4588253	5.026358	8.408067	Multitasking_Scroll
12:41:59.284	-0.3998439	4.865166	8.145323	0.00808419	-0.034682482	-0.010054842	-0.4588253	5.026358	8.408067	Multitasking_Scroll
12:41:59.307	-0.3998439	4.865166	8.145323	0.00808419	-0.034682482	-0.010054842	-0.4588253	5.026358	8.408067	Multitasking_Scroll
12:41:59.330	-0.3998439	4.865166	8.145323	0.00808419	-0.034682482	-0.010054842	-0.4588253	5.026358	8.408067	Multitasking_Scroll
12:41:59.353	-0.3998439	4.865166	8.145323	0.00808419	-0.034682482	-0.010054842	-0.4588253	5.026358	8.408067	Multitasking_Scroll
12:41:59.375	-0.3998439	4.865166	8.145323	0.00808419	-0.034682482	-0.010054842	-0.4588253	5.026358	8.408067	Multitasking_Scroll
12:41:59.397	-0.5243462	4.7358756	8.08786	-0.0023005186	-0.037125945	0.00032986724	-0.43429932	5.0261784	8.409473	Multitasking_Scroll
12:41:59.421	-0.5243462	4.7358756	8.08786	-0.0023005186	-0.037125945	0.00032986724	-0.43429932	5.0261784	8.409473	Multitasking_Scroll
12:41:59.444	-0.5243462	4.7358756	8.08786	-0.0023005186	-0.037125945	0.00032986724	-0.43429932	5.0261784	8.409473	Multitasking_Scroll
12:41:59.467	-0.5243462	4.7358756	8.08786	-0.0023005186	-0.037125945	0.00032986724	-0.43429932	5.0261784	8.409473	Multitasking_Scroll
12:41:59.490	-0.5243462	4.7358756	8.08786	-0.0023005186	-0.037125945	0.00032986724	-0.43429932	5.0261784	8.409473	Multitasking_Scroll
12:41:59.513	-0.5243462	4.7358756	8.08786	-0.0023005186	-0.037125945	0.00032986724	-0.43429932	5.0261784	8.409473	Multitasking_Scroll
12:41:59.536	-0.5243462	4.7358756	8.08786	-0.0023005186	-0.037125945	0.00032986724	-0.43429932	5.0261784	8.409473	Multitasking_Scroll
12:41:59.558	-0.5243462	4.7358756	8.08786	-0.0023005186	-0.037125945	0.00032986724	-0.43429932	5.0261784	8.409473	Multitasking_Scroll
12:41:59.580	-0.39505535	4.860378	8.159689	-0.008409171	0.012354138	-0.012498302	-0.436951	5.0121293	8.417719	Multitasking_Scroll
12:41:59.602	-0.39505535	4.860378	8.159689	-0.008409171	0.012354138	-0.012498302	-0.436951	5.0121293	8.417719	Multitasking_Scroll
12:41:59.625	-0.39505535	4.860378	8.159689	-0.008409171	0.012354138	-0.012498302	-0.436951	5.0121293	8.417719	Multitasking_Scroll
12:41:59.648	-0.39505535	4.860378	8.159689	-0.008409171	0.012354138	-0.012498302	-0.436951	5.0121293	8.417719	Multitasking_Scroll
12:41:59.671	-0.39505535	4.860378	8.159689	-0.008409171	0.012354138	-0.012498302	-0.436951	5.0121293	8.417719	Multitasking_Scroll
12:41:59.695	-0.39505535	4.860378	8.159689	-0.008409171	0.012354138	-0.012498302	-0.436951	5.0121293	8.417719	Multitasking_Scroll
12:41:59.718	-0.39505535	4.860378	8.159689	-0.008409171	0.012354138	-0.012498302	-0.436951	5.0121293	8.417719	Multitasking_Scroll
12:41:59.741	-0.39505535	4.860378	8.159689	-0.008409171	0.012354138	-0.012498302	-0.436951	5.0121293	8.417719	Multitasking_Scroll
12:41:59.764	-0.33519846	4.9393888	7.9561753	-0.036508974	0.0147976	-0.064421855	-0.44058132	5.005379	8.421546	Multitasking_Scroll
12:41:59.787	-0.33519846	4.9393888	7.9561753	-0.036508974	0.0147976	-0.064421855	-0.44058132	5.005379	8.421546	Multitasking_Scroll
12:41:59.809	-0.33519846	4.9393888	7.9561753	-0.036508974	0.0147976	-0.064421855	-0.44058132	5.005379	8.421546	Multitasking_Scroll
12:41:59.831	-0.33519846	4.9393888	7.9561753	-0.036508974	0.0147976	-0.064421855	-0.44058132	5.005379	8.421546	Multitasking_Scroll
12:41:59.854	-0.33519846	4.9393888	7.9561753	-0.036508974	0.0147976	-0.064421855	-0.44058132	5.005379	8.421546	Multitasking_Scroll
12:41:59.876	-0.33519846	4.9393888	7.9561753	-0.036508974	0.0147976	-0.064421855	-0.44058132	5.005379	8.421546	Multitasking_Scroll
12:41:59.899	-0.33519846	4.9393888	7.9561753	-0.036508974	0.0147976	-0.064421855	-0.44058132	5.005379	8.421546	Multitasking_Scroll
12:41:59.922	-0.33519846	4.9393888	7.9561753	-0.036508974	0.0147976	-0.064421855	-0.44058132	5.005379	8.421546	Multitasking_Scroll
12:41:59.945	-0.6177229	4.7765784	8.363202	-0.015128689	-0.008415279	0.016823228	-0.48435152	4.9761	8.43648	Multitasking_Scroll
12:41:59.968	-0.6177229	4.7765784	8.363202	-0.015128689	-0.008415279	0.016823228	-0.48435152	4.9761	8.43648	Multitasking_Scroll
12:41:59.991	-0.6177229	4.7765784	8.363202	-0.015128689	-0.008415279	0.016823228	-0.48435152	4.9761	8.43648	Multitasking_Scroll
12:42:00.014	-0.6177229	4.7765784	8.363202	-0.015128689	-0.008415279	0.016823228	-0.48435152	4.9761	8.43648	Multitasking_Scroll
12:42:00.037	-0.6177229	4.7765784	8.363202	-0.015128689	-0.008415279	0.016823228	-0.48435152	4.9761	8.43648	Multitasking_Scroll
12:42:00.060	-0.6177229	4.7765784	8.363202	-0.015128689	-0.008415279	0.016823228	-0.48435152	4.9761	8.43648	Multitasking_Scroll
12:42:00.081	-0.6177229	4.7765784	8.363202	-0.015128689	-0.008415279	0.016823228	-0.48435152	4.9761	8.43648	Multitasking_Scroll
12:42:00.103	-0.6177229	4.7765784	8.363202	-0.015128689	-0.008415279	0.016823228	-0.48435152	4.9761	8.43648	Multitasking_Scroll
12:42:00.125	-0.45012367	4.8292522	8.169266	-0.019404745	-0.014523933	0.0039950586	-0.49581033	4.9846444	8.430767	Multitasking_Scroll
12:42:00.146	-0.45012367	4.8292522	8.169266	-0.019404745	-0.014523933	0.0039950586	-0.49581033	4.9846444	8.430767	Multitasking_Scroll
12:42:00.168	-0.45012367	4.8292522	8.169266	-0.019404745	-0.014523933	0.0039950586	-0.49581033	4.9846444	8.430767	Multitasking_Scroll
12:42:00.190	-0.45012367	4.8292522	8.169266	-0.019404745	-0.014523933	0.0039950586	-0.49581033	4.9846444	8.430767	Multitasking_Scroll
12:42:00.213	-0.45012367	4.8292522	8.169266	-0.019404745	-0.014523933	0.0039950586	-0.49581033	4.9846444	8.430767	Multitasking_Scroll
12:42:00.234	-0.45012367	4.8292522	8.169266	-0.019404745	-0.014523933	0.0039950586	-0.49581033	4.9846444	8.430767	Multitasking_Scroll
12:42:00.258	-0.45012367	4.8292522	8.169266	-0.019404745	-0.014523933	0.0039950586	-0.49581033	4.9846444	8.430767	Multitasking_Scroll
12:42:00.281	-0.45012367	4.8292522	8.169266	-0.019404745	-0.014523933	0.0039950586	-0.49581033	4.9846444	8.430767	Multitasking_Scroll
12:42:00.304	-0.4070267	4.800521	8.133351	-0.00596571	0.00319116	0.027818805	-0.49707553	4.9784875	8.43433	Multitasking_Scroll
12:42:00.327	-0.4070267	4.800521	8.133351	-0.00596571	0.00319116	0.027818805	-0.49707553	4.9784875	8.43433	Multitasking_Scroll
12:42:00.350	-0.4070267	4.800521	8.133351	-0.00596571	0.00319116	0.027818805	-0.49707553	4.9784875	8.43433	Multitasking_Scroll
12:42:00.373	-0.4070267	4.800521	8.133351	-0.00596571	0.00319116	0.027818805	-0.49707553	4.9784875	8.43433	Multitasking_Scroll
12:42:00.395	-0.4070267	4.800521	8.133351	-0.00596571	0.00319116	0.027818805	-0.49707553	4.9784875	8.43433	Multitasking_Scroll
12:42:00.418	-0.4070267	4.800521	8.133351	-0.00596571	0.00319116	0.027818805	-0.49707553	4.9784875	8.43433	Multitasking_Scroll
12:42:00.441	-0.4070267	4.800521	8.133351	-0.00596571	0.00319116	0.027818805	-0.49707553	4.9784875	8.43433	Multitasking_Scroll
12:42:00.464	-0.4070267	4.800521	8.133351	-0.00596571	0.00319116	0.027818805	-0.49707553	4.9784875	8.43433	Multitasking_Scroll
12:42:00.488	-0.56265455	4.800521	8.114198	0.023355821	0.019684521	0.027207937	-0.49457625	4.984935	8.430668	Multitasking_Scroll
12:42:00.511	-0.56265455	4.800521	8.114198	0.023355821	0.019684521	0.027207937	-0.49457625	4.984935	8.430668	Multitasking_Scroll
12:42:00.534	-0.56265455	4.800521	8.114198	0.023355821	0.019684521	0.027207937	-0.49457625	4.984935	8.430668	Multitasking_Scroll
12:42:00.557	-0.56265455	4.800521	8.114198	0.023355821	0.019684521	0.027207937	-0.49457625	4.984935	8.430668	Multitasking_Scroll
12:42:00.580	-0.56265455	4.800521	8.114198	0.023355821	0.019684521	0.027207937	-0.49457625	4.984935	8.430668	Multitasking_Scroll
12:42:00.603	-0.56265455	4.800521	8.114198	0.023355821	0.019684521	0.027207937	-0.49457625	4.984935	8.430668	Multitasking_Scroll
12:42:00.625	-0.56265455	4.800521	8.114198	0.023355821	0.019684521	0.027207937	-0.49457625	4.984935	8.430668	Multitasking_Scroll
12:42:00.648	-0.40463245	4.8843207	8.135746	0.023355821	0.019684521	0.027207937	-0.49457625	4.984935	8.430668	Multitasking_Scroll
12:42:00.671	-0.40463245	4.8843207	8.135746	0.010527652	0.0025802949	0.0296514	-0.49200946	5.000509	8.42159	Multitasking_Scroll
12:42:00.694	-0.40463245	4.8843207	8.135746	0.010527652	0.0025802949	0.0296514	-0.49200946	5.000509	8.42159	Multitasking_Scroll
12:42:00.716	-0.40463245	4.8843207	8.135746	0.010527652	0.0025802949	0.0296514	-0.49200946	5.000509	8.42159	Multitasking_Scroll
12:42:00.736	-0.40463245	4.8843207	8.135746	0.010527652	0.0025802949	0.0296514	-0.49200946	5.000509	8.42159	Multitasking_Scroll
12:42:00.757	-0.40463245	4.8843207	8.135746	0.010527652	0.0025802949	0.0296514	-0.49200946	5.000509	8.42159	Multitasking_Scroll
12:42:00.778	-0.40463245	4.8843207	8.135746	0.010527652	0.0025802949	0.0296514	-0.49200946	5.000509	8.42159	Multitasking_Scroll
12:42:00.799	-0.40463245	4.8843207	8.135746	0.010527652	0.0025802949	0.0296514	-0.49200946	5.000509	8.42159	Multitasking_Scroll
12:42:00.821	-0.40463245	4.8843207	8.135746	0.010527652	0.0025802949	0.0296514	-0.49200946	5.000509	8.42159	Multitasking_Scroll
12:42:00.841	-0.46927786	4.807704	8.226728	-0.087821655	-0.011469605	0.04003611	-0.4462417	5.0358887	8.403036	Multitasking_Scroll
12:42:00.863	-0.46927786	4.807704	8.226728	-0.087821655	-0.011469605	0.04003611	-0.4462417	5.0358887	8.403036	Multitasking_Scroll
12:42:00.885	-0.46927786	4.807704	8.226728	-0.087821655	-0.011469605	0.04003611	-0.4462417	5.0358887	8.403036	Multitasking_Scroll
12:42:00.907	-0.46927786	4.807704	8.226728	-0.087821655	-0.011469605	0.04003611	-0.4462417	5.0358887	8.403036	Multitasking_Scroll
12:42:00.929	-0.46927786	4.807704	8.226728	-0.087821655	-0.011469605	0.04003611	-0.4462417	5.0358887	8.403036	Multitasking_Scroll
12:42:00.950	-0.46927786	4.807704	8.226728	-0.087821655	-0.011469605	0.04003611	-0.4462417	5.0358887	8.403036	Multitasking_Scroll
12:42:00.972	-0.46927786	4.807704	8.226728	-0.087821655	-0.011469605	0.04003611	-0.4462417	5.0358887	8.403036	Multitasking_Scroll
12:42:00.994	-0.46927786	4.807704	8.226728	-0.087821655	-0.011469605	0.04003611	-0.4462417	5.0358887	8.403036	Multitasking_Scroll
12:42:01.016	-0.50040346	4.8340406	8.224334	0.03923832	0.12475334	0.031483997	-0.41934448	5.0034714	8.423763	Multitasking_Scroll
12:42:01.037	-0.50040346	4.8340406	8.224334	0.03923832	0.12475334	0.031483997	-0.41934448	5.0034714	8.423763	Multitasking_Scroll
12:42:01.059	-0.50040346	4.8340406	8.224334	0.03923832	0.12475334	0.031483997	-0.41934448	5.0034714	8.423763	Multitasking_Scroll
12:42:01.080	-0.50040346	4.8340406	8.224334	0.03923832	0.12475334	0.031483997	-0.41934448	5.0034714	8.423763	Multitasking_Scroll
12:42:01.107	-0.50040346	4.8340406	8.224334	0.03923832	0.12475334	0.031483997	-0.41934448	5.0034714	8.423763	Multitasking_Scroll
12:42:01.135	-0.50040346	4.8340406	8.224334	0.03923832	0.12475334	0.031483997	-0.41934448	5.0034714	8.423763	Multitasking_Scroll
12:42:01.157	-0.50040346	4.8340406	8.224334	0.03923832	0.12475334	0.031483997	-0.41934448	5.0034714	8.423763	Multitasking_Scroll
12:42:01.179	-0.50040346	4.8340406	8.224334	0.03923832	0.12475334	0.031483997	-0.41934448	5.0034714	8.423763	Multitasking_Scroll
12:42:01.200	-0.531529	4.9872746	8.195602	-0.018183015	-0.0053609535	-0.000280998	-0.4524154	5.0296216	8.406461	Multitasking_Scroll
12:42:01.221	-0.531529	4.9872746	8.195602	-0.018183015	-0.0053609535	-0.000280998	-0.4524154	5.0296216	8.406461	Multitasking_Scroll
12:42:01.242	-0.531529	4.9872746	8.195602	-0.018183015	-0.0053609535	-0.000280998	-0.4524154	5.0296216	8.406461	Multitasking_Scroll
12:42:01.264	-0.531529	4.9872746	8.195602	-0.018183015	-0.0053609535	-0.000280998	-0.4524154	5.0296216	8.406461	Multitasking_Scroll
12:42:01.285	-0.531529	4.9872746	8.195602	-0.018183015	-0.0053609535	-0.000280998	-0.4524154	5.0296216	8.406461	Multitasking_Scroll
12:42:01.307	-0.531529	4.9872746	8.195602	-0.018183015	-0.0053609535	-0.000280998	-0.4524154	5.0296216	8.406461	Multitasking_Scroll
12:42:01.327	-0.531529	4.9872746	8.195602	-0.018183015	-0.0053609535	-0.000280998	-0.4524154	5.0296216	8.406461	Multitasking_Scroll
12:42:01.348	-0.531529	4.9872746	8.195602	-0.018183015	-0.0053609535	-0.000280998	-0.4524154	5.0296216	8.406461	Multitasking_Scroll
12:42:01.370	-0.56265455	5.008823	8.22194	-0.058500122	0.018462792	-0.03082426	-0.44940177	5.030019	8.406384	Multitasking_Scroll
12:42:01.391	-0.56265455	5.008823	8.22194	-0.058500122	0.018462792	-0.03082426	-0.44940177	5.030019	8.406384	Multitasking_Scroll
12:42:01.412	-0.56265455	5.008823	8.22194	-0.058500122	0.018462792	-0.03082426	-0.44940177	5.030019	8.406384	Multitasking_Scroll
12:42:01.446	-0.56265455	5.008823	8.22194	-0.058500122	0.018462792	-0.03082426	-0.44940177	5.030019	8.406384	Multitasking_Scroll
12:42:01.480	-0.56265455	5.008823	8.22194	-0.058500122	0.018462792	-0.03082426	-0.44940177	5.030019	8.406384	Multitasking_Scroll
12:42:01.514	-0.56265455	5.008823	8.22194	-0.058500122	0.018462792	-0.03082426	-0.44940177	5.030019	8.406384	Multitasking_Scroll
12:42:01.549	-0.28731298	5.008823	8.348836	-0.03162205	-0.021854315	0.00032986724	-0.44071972	5.0300765	8.406811	Multitasking_Scroll
12:42:01.582	-0.28731298	5.008823	8.348836	-0.03162205	-0.021854315	0.00032986724	-0.44071972	5.0300765	8.406811	Multitasking_Scroll
12:42:01.615	-0.28731298	5.008823	8.348836	-0.03162205	-0.021854315	0.00032986724	-0.44071972	5.0300765	8.406811	Multitasking_Scroll
12:42:01.650	-0.28731298	5.008823	8.348836	-0.03162205	-0.021854315	0.00032986724	-0.44071972	5.0300765	8.406811	Multitasking_Scroll
12:42:01.682	-0.28731298	5.008823	8.348836	-0.03162205	-0.021854315	0.00032986724	-0.44071972	5.0300765	8.406811	Multitasking_Scroll
12:42:01.703	-0.28731298	5.008823	8.348836	-0.03162205	-0.021854315	0.00032986724	-0.44071972	5.0300765	8.406811	Multitasking_Scroll
12:42:01.726	-0.28731298	5.008823	8.348836	-0.03162205	-0.021854315	0.00032986724	-0.44071972	5.0300765	8.406811	Multitasking_Scroll
12:42:01.750	-0.59378016	4.8771377	8.219545	-0.04078503	-0.0053609535	-0.011276572	-0.43148282	5.0330753	8.405494	Multitasking_Scroll
12:42:01.772	-0.59378016	4.8771377	8.219545	-0.04078503	-0.0053609535	-0.011276572	-0.43148282	5.0330753	8.405494	Multitasking_Scroll
12:42:01.796	-0.59378016	4.8771377	8.219545	-0.04078503	-0.0053609535	-0.011276572	-0.43148282	5.0330753	8.405494	Multitasking_Scroll
12:42:01.817	-0.59378016	4.8771377	8.219545	-0.04078503	-0.0053609535	-0.011276572	-0.43148282	5.0330753	8.405494	Multitasking_Scroll
12:42:01.840	-0.59378016	4.8771377	8.219545	-0.04078503	-0.0053609535	-0.011276572	-0.43148282	5.0330753	8.405494	Multitasking_Scroll
12:42:01.863	-0.59378016	4.8771377	8.219545	-0.04078503	-0.0053609535	-0.011276572	-0.43148282	5.0330753	8.405494	Multitasking_Scroll
12:42:01.885	-0.59378016	4.8771377	8.219545	-0.04078503	-0.0053609535	-0.011276572	-0.43148282	5.0330753	8.405494	Multitasking_Scroll
12:42:01.908	-0.28970724	4.850801	8.056735	-0.040174164	-0.03529335	0.0296514	-0.44560617	5.0209928	8.411981	Multitasking_Scroll
12:42:01.931	-0.28970724	4.850801	8.056735	-0.040174164	-0.03529335	0.0296514	-0.44560617	5.0209928	8.411981	Multitasking_Scroll
12:42:01.954	-0.28970724	4.850801	8.056735	-0.040174164	-0.03529335	0.0296514	-0.44560617	5.0209928	8.411981	Multitasking_Scroll
12:42:01.977	-0.28970724	4.850801	8.056735	-0.040174164	-0.03529335	0.0296514	-0.44560617	5.0209928	8.411981	Multitasking_Scroll
12:42:01.999	-0.28970724	4.850801	8.056735	-0.040174164	-0.03529335	0.0296514	-0.44560617	5.0209928	8.411981	Multitasking_Scroll
12:42:02.023	-0.28970724	4.850801	8.056735	-0.040174164	-0.03529335	0.0296514	-0.44560617	5.0209928	8.411981	Multitasking_Scroll
12:42:02.044	-0.28970724	4.850801	8.056735	-0.040174164	-0.03529335	0.0296514	-0.44560617	5.0209928	8.411981	Multitasking_Scroll
12:42:02.067	-0.28970724	4.850801	8.056735	-0.040174164	-0.03529335	0.0296514	-0.44560617	5.0209928	8.411981	Multitasking_Scroll
12:42:02.090	-0.5147691	4.7693954	8.10462	-0.032232914	0.008688948	-0.0021135937	-0.43795186	5.0103188	8.418743	Multitasking_Scroll
12:42:02.112	-0.5147691	4.7693954	8.10462	-0.032232914	0.008688948	-0.0021135937	-0.43795186	5.0103188	8.418743	Multitasking_Scroll
12:42:02.134	-0.5147691	4.7693954	8.10462	-0.032232914	0.008688948	-0.0021135937	-0.43795186	5.0103188	8.418743	Multitasking_Scroll
12:42:02.157	-0.5147691	4.7693954	8.10462	-0.032232914	0.008688948	-0.0021135937	-0.43795186	5.0103188	8.418743	Multitasking_Scroll
12:42:02.180	-0.5147691	4.7693954	8.10462	-0.032232914	0.008688948	-0.0021135937	-0.43795186	5.0103188	8.418743	Multitasking_Scroll
12:42:02.203	-0.5147691	4.7693954	8.10462	-0.032232914	0.008688948	-0.0021135937	-0.43795186	5.0103188	8.418743	Multitasking_Scroll
12:42:02.224	-0.5147691	4.7693954	8.10462	-0.032232914	0.008688948	-0.0021135937	-0.43795186	5.0103188	8.418743	Multitasking_Scroll
12:42:02.250	-0.5147691	4.7693954	8.10462	-0.032232914	0.008688948	-0.0021135937	-0.43795186	5.0103188	8.418743	Multitasking_Scroll
12:42:02.272	-0.42378664	4.8388295	8.102226	0.03129707	0.019073656	0.019877557	-0.44949397	4.9966936	8.426231	Multitasking_Scroll
12:42:02.295	-0.42378664	4.8388295	8.102226	0.03129707	0.019073656	0.019877557	-0.44949397	4.9966936	8.426231	Multitasking_Scroll
12:42:02.318	-0.42378664	4.8388295	8.102226	0.03129707	0.019073656	0.019877557	-0.44949397	4.9966936	8.426231	Multitasking_Scroll
12:42:02.341	-0.42378664	4.8388295	8.102226	0.03129707	0.019073656	0.019877557	-0.44949397	4.9966936	8.426231	Multitasking_Scroll
12:42:02.364	-0.42378664	4.8388295	8.102226	0.03129707	0.019073656	0.019877557	-0.44949397	4.9966936	8.426231	Multitasking_Scroll
12:42:02.387	-0.42378664	4.8388295	8.102226	0.03129707	0.019073656	0.019877557	-0.44949397	4.9966936	8.426231	Multitasking_Scroll
12:42:02.409	-0.42378664	4.8388295	8.102226	0.03129707	0.019073656	0.019877557	-0.44949397	4.9966936	8.426231	Multitasking_Scroll
12:42:02.432	-0.42378664	4.8388295	8.102226	0.03129707	0.019073656	0.019877557	-0.44949397	4.9966936	8.426231	Multitasking_Scroll
12:42:02.455	-0.45491222	4.8747435	8.2027855	-0.009020036	-0.0053609535	-0.0033353243	-0.45555007	4.9883175	8.430866	Multitasking_Scroll
12:42:02.479	-0.45491222	4.8747435	8.2027855	-0.009020036	-0.0053609535	-0.0033353243	-0.45555007	4.9883175	8.430866	Multitasking_Scroll
12:42:02.501	-0.45491222	4.8747435	8.2027855	-0.009020036	-0.0053609535	-0.0033353243	-0.45555007	4.9883175	8.430866	Multitasking_Scroll
12:42:02.524	-0.45491222	4.8747435	8.2027855	-0.009020036	-0.0053609535	-0.0033353243	-0.45555007	4.9883175	8.430866	Multitasking_Scroll
12:42:02.547	-0.45491222	4.8747435	8.2027855	-0.009020036	-0.0053609535	-0.0033353243	-0.45555007	4.9883175	8.430866	Multitasking_Scroll
12:42:02.570	-0.45491222	4.8747435	8.2027855	-0.009020036	-0.0053609535	-0.0033353243	-0.45555007	4.9883175	8.430866	Multitasking_Scroll
12:42:02.595	-0.45491222	4.8747435	8.2027855	-0.009020036	-0.0053609535	-0.0033353243	-0.45555007	4.9883175	8.430866	Multitasking_Scroll
12:42:02.616	-0.45491222	4.8747435	8.2027855	-0.009020036	-0.0053609535	-0.0033353243	-0.45555007	4.9883175	8.430866	Multitasking_Scroll
12:42:02.639	-0.4836435	4.790944	8.236305	-0.0023005186	0.03006923	0.026597073	-0.48036608	4.973272	8.4383745	Multitasking_Scroll
12:42:02.661	-0.4836435	4.790944	8.236305	-0.0023005186	0.03006923	0.026597073	-0.48036608	4.973272	8.4383745	Multitasking_Scroll
12:42:02.684	-0.4836435	4.790944	8.236305	-0.0023005186	0.03006923	0.026597073	-0.48036608	4.973272	8.4383745	Multitasking_Scroll
12:42:02.707	-0.4836435	4.790944	8.236305	-0.0023005186	0.03006923	0.026597073	-0.48036608	4.973272	8.4383745	Multitasking_Scroll
12:42:02.729	-0.4836435	4.790944	8.236305	-0.0023005186	0.03006923	0.026597073	-0.48036608	4.973272	8.4383745	Multitasking_Scroll
12:42:02.752	-0.4836435	4.790944	8.236305	-0.0023005186	0.03006923	0.026597073	-0.48036608	4.973272	8.4383745	Multitasking_Scroll
12:42:02.775	-0.4836435	4.790944	8.236305	-0.0023005186	0.03006923	0.026597073	-0.48036608	4.973272	8.4383745	Multitasking_Scroll
12:42:02.796	-0.4836435	4.790944	8.236305	-0.0023005186	0.03006923	0.026597073	-0.48036608	4.973272	8.4383745	Multitasking_Scroll
12:42:02.820	-0.55307746	4.731087	8.166871	-0.02917859	-0.019410854	-0.01555263	-0.5029719	4.924958	8.465352	Multitasking_Scroll
12:42:02.842	-0.55307746	4.731087	8.166871	-0.02917859	-0.019410854	-0.01555263	-0.5029719	4.924958	8.465352	Multitasking_Scroll
12:42:02.865	-0.55307746	4.731087	8.166871	-0.02917859	-0.019410854	-0.01555263	-0.5029719	4.924958	8.465352	Multitasking_Scroll
12:42:02.888	-0.55307746	4.731087	8.166871	-0.02917859	-0.019410854	-0.01555263	-0.5029719	4.924958	8.465352	Multitasking_Scroll
12:42:02.912	-0.55307746	4.731087	8.166871	-0.02917859	-0.019410854	-0.01555263	-0.5029719	4.924958	8.465352	Multitasking_Scroll
12:42:02.936	-0.55307746	4.731087	8.166871	-0.02917859	-0.019410854	-0.01555263	-0.5029719	4.924958	8.465352	Multitasking_Scroll
12:42:02.958	-0.55307746	4.731087	8.166871	-0.02917859	-0.019410854	-0.01555263	-0.5029719	4.924958	8.465352	Multitasking_Scroll
12:42:02.981	-0.55307746	4.731087	8.166871	-0.02917859	-0.019410854	-0.01555263	-0.5029719	4.924958	8.465352	Multitasking_Scroll
12:42:03.004	-0.38547826	4.7598186	8.109408	0.027021013	0.0062454864	0.025375342	-0.5217372	4.9147787	8.47013	Multitasking_Scroll
12:42:03.027	-0.38547826	4.7598186	8.109408	0.027021013	0.0062454864	0.025375342	-0.5217372	4.9147787	8.47013	Multitasking_Scroll
12:42:03.051	-0.38547826	4.7598186	8.109408	0.027021013	0.0062454864	0.025375342	-0.5217372	4.9147787	8.47013	Multitasking_Scroll
12:42:03.074	-0.38547826	4.7598186	8.109408	0.027021013	0.0062454864	0.025375342	-0.5217372	4.9147787	8.47013	Multitasking_Scroll
12:42:03.095	-0.38547826	4.7598186	8.109408	0.027021013	0.0062454864	0.025375342	-0.5217372	4.9147787	8.47013	Multitasking_Scroll
12:42:03.118	-0.38547826	4.7598186	8.109408	0.027021013	0.0062454864	0.025375342	-0.5217372	4.9147787	8.47013	Multitasking_Scroll
12:42:03.141	-0.38547826	4.7598186	8.109408	0.027021013	0.0062454864	0.025375342	-0.5217372	4.9147787	8.47013	Multitasking_Scroll
12:42:03.164	-0.38547826	4.7598186	8.109408	0.027021013	0.0062454864	0.025375342	-0.5217372	4.9147787	8.47013	Multitasking_Scroll
12:42:03.187	-0.5794145	4.702356	8.267431	0.011749382	-0.008415279	-0.01555263	-0.5159455	4.914632	8.47057	Multitasking_Scroll
12:42:03.210	-0.5794145	4.702356	8.267431	0.011749382	-0.008415279	-0.01555263	-0.5159455	4.914632	8.47057	Multitasking_Scroll
12:42:03.231	-0.5794145	4.702356	8.267431	0.011749382	-0.008415279	-0.01555263	-0.5159455	4.914632	8.47057	Multitasking_Scroll
12:42:03.254	-0.5794145	4.702356	8.267431	0.011749382	-0.008415279	-0.01555263	-0.5159455	4.914632	8.47057	Multitasking_Scroll
12:42:03.277	-0.5794145	4.702356	8.267431	0.011749382	-0.008415279	-0.01555263	-0.5159455	4.914632	8.47057	Multitasking_Scroll
12:42:03.301	-0.5794145	4.702356	8.267431	0.011749382	-0.008415279	-0.01555263	-0.5159455	4.914632	8.47057	Multitasking_Scroll
12:42:03.323	-0.5794145	4.702356	8.267431	0.011749382	-0.008415279	-0.01555263	-0.5159455	4.914632	8.47057	Multitasking_Scroll
12:42:03.347	-0.5794145	4.702356	8.267431	0.011749382	-0.008415279	-0.01555263	-0.5159455	4.914632	8.47057	Multitasking_Scroll
12:42:03.369	-0.4189981	4.743058	8.118986	-0.0120743625	0.012354138	0.022931881	-0.53452307	4.925258	8.463243	Multitasking_Scroll
12:42:03.393	-0.4189981	4.743058	8.118986	-0.0120743625	0.012354138	0.022931881	-0.53452307	4.925258	8.463243	Multitasking_Scroll
12:42:03.415	-0.4189981	4.743058	8.118986	-0.0120743625	0.012354138	0.022931881	-0.53452307	4.925258	8.463243	Multitasking_Scroll
12:42:03.438	-0.4189981	4.743058	8.118986	-0.0120743625	0.012354138	0.022931881	-0.53452307	4.925258	8.463243	Multitasking_Scroll
12:42:03.460	-0.4189981	4.743058	8.118986	-0.0120743625	0.012354138	0.022931881	-0.53452307	4.925258	8.463243	Multitasking_Scroll
12:42:03.483	-0.4189981	4.743058	8.118986	-0.0120743625	0.012354138	0.022931881	-0.53452307	4.925258	8.463243	Multitasking_Scroll
12:42:03.506	-0.4189981	4.743058	8.118986	-0.0120743625	0.012354138	0.022931881	-0.53452307	4.925258	8.463243	Multitasking_Scroll
12:42:03.530	-0.4668836	4.810098	8.250671	0.0038081338	-0.02002172	-0.03204599	-0.5303464	4.917767	8.46786	Multitasking_Scroll
12:42:03.554	-0.4668836	4.810098	8.250671	0.0038081338	-0.02002172	-0.03204599	-0.5303464	4.917767	8.46786	Multitasking_Scroll
12:42:03.578	-0.4668836	4.810098	8.250671	0.0038081338	-0.02002172	-0.03204599	-0.5303464	4.917767	8.46786	Multitasking_Scroll
12:42:03.599	-0.4668836	4.810098	8.250671	0.0038081338	-0.02002172	-0.03204599	-0.5303464	4.917767	8.46786	Multitasking_Scroll
12:42:03.626	-0.4668836	4.810098	8.250671	0.0038081338	-0.02002172	-0.03204599	-0.5303464	4.917767	8.46786	Multitasking_Scroll
12:42:03.648	-0.4668836	4.810098	8.250671	0.0038081338	-0.02002172	-0.03204599	-0.5303464	4.917767	8.46786	Multitasking_Scroll
12:42:03.669	-0.4668836	4.810098	8.250671	0.0038081338	-0.02002172	-0.03204599	-0.5303464	4.917767	8.46786	Multitasking_Scroll
12:42:03.690	-0.4668836	4.810098	8.250671	0.0038081338	-0.02002172	-0.03204599	-0.5303464	4.917767	8.46786	Multitasking_Scroll
12:42:03.711	-0.5363176	4.73827	8.334471	-0.0120743625	0.014186734	0.0052167894	-0.5463703	4.907268	8.47293	Multitasking_Scroll
12:42:03.733	-0.5363176	4.73827	8.334471	-0.0120743625	0.014186734	0.0052167894	-0.5463703	4.907268	8.47293	Multitasking_Scroll
12:42:03.755	-0.5363176	4.73827	8.334471	-0.0120743625	0.014186734	0.0052167894	-0.5463703	4.907268	8.47293	Multitasking_Scroll
12:42:03.777	-0.5363176	4.73827	8.334471	-0.0120743625	0.014186734	0.0052167894	-0.5463703	4.907268	8.47293	Multitasking_Scroll
12:42:03.799	-0.5363176	4.73827	8.334471	-0.0120743625	0.014186734	0.0052167894	-0.5463703	4.907268	8.47293	Multitasking_Scroll
12:42:03.822	-0.5363176	4.73827	8.334471	-0.0120743625	0.014186734	0.0052167894	-0.5463703	4.907268	8.47293	Multitasking_Scroll
12:42:03.845	-0.5363176	4.73827	8.334471	-0.0120743625	0.014186734	0.0052167894	-0.5463703	4.907268	8.47293	Multitasking_Scroll
12:42:03.868	-0.5363176	4.73827	8.334471	-0.0120743625	0.014186734	0.0052167894	-0.5463703	4.907268	8.47293	Multitasking_Scroll
12:42:03.890	-0.600963	4.68799	8.382356	0.00686246	0.020906253	0.009492845	-0.5653531	4.902488	8.474452	Multitasking_Scroll
12:42:03.912	-0.600963	4.68799	8.382356	0.00686246	0.020906253	0.009492845	-0.5653531	4.902488	8.474452	Multitasking_Scroll
12:42:03.934	-0.600963	4.68799	8.382356	0.00686246	0.020906253	0.009492845	-0.5653531	4.902488	8.474452	Multitasking_Scroll
12:42:03.958	-0.600963	4.68799	8.382356	0.00686246	0.020906253	0.009492845	-0.5653531	4.902488	8.474452	Multitasking_Scroll
12:42:03.981	-0.600963	4.68799	8.382356	0.00686246	0.020906253	0.009492845	-0.5653531	4.902488	8.474452	Multitasking_Scroll
12:42:04.004	-0.600963	4.68799	8.382356	0.00686246	0.020906253	0.009492845	-0.5653531	4.902488	8.474452	Multitasking_Scroll
12:42:04.027	-0.600963	4.68799	8.382356	0.00686246	0.020906253	0.009492845	-0.5653531	4.902488	8.474452	Multitasking_Scroll
12:42:04.049	-0.600963	4.68799	8.382356	0.00686246	0.020906253	0.009492845	-0.5653531	4.902488	8.474452	Multitasking_Scroll
12:42:04.073	-0.6703969	4.678413	8.145323	-0.014517823	0.0056346213	-0.01555263	-0.5645625	4.915597	8.466909	Multitasking_Scroll
12:42:04.096	-0.6703969	4.678413	8.145323	-0.014517823	0.0056346213	-0.01555263	-0.5645625	4.915597	8.466909	Multitasking_Scroll
12:42:04.118	-0.6703969	4.678413	8.145323	-0.014517823	0.0056346213	-0.01555263	-0.5645625	4.915597	8.466909	Multitasking_Scroll
12:42:04.139	-0.6703969	4.678413	8.145323	-0.014517823	0.0056346213	-0.01555263	-0.5645625	4.915597	8.466909	Multitasking_Scroll
12:42:04.162	-0.6703969	4.678413	8.145323	-0.014517823	0.0056346213	-0.01555263	-0.5645625	4.915597	8.466909	Multitasking_Scroll
12:42:04.185	-0.6703969	4.678413	8.145323	-0.014517823	0.0056346213	-0.01555263	-0.5645625	4.915597	8.466909	Multitasking_Scroll
12:42:04.208	-0.6703969	4.678413	8.145323	-0.014517823	0.0056346213	-0.01555263	-0.5645625	4.915597	8.466909	Multitasking_Scroll
12:42:04.231	-0.6703969	4.678413	8.145323	-0.014517823	0.0056346213	-0.01555263	-0.5645625	4.915597	8.466909	Multitasking_Scroll
12:42:04.254	-0.37350687	4.7741838	8.102226	0.013581978	-0.02124345	-0.032656856	-0.5318294	4.9145527	8.469633	Multitasking_Scroll
12:42:04.277	-0.37350687	4.7741838	8.102226	0.013581978	-0.02124345	-0.032656856	-0.5318294	4.9145527	8.469633	Multitasking_Scroll
12:42:04.300	-0.37350687	4.7741838	8.102226	0.013581978	-0.02124345	-0.032656856	-0.5318294	4.9145527	8.469633	Multitasking_Scroll
12:42:04.323	-0.37350687	4.7741838	8.102226	0.013581978	-0.02124345	-0.032656856	-0.5318294	4.9145527	8.469633	Multitasking_Scroll
12:42:04.345	-0.37350687	4.7741838	8.102226	0.013581978	-0.02124345	-0.032656856	-0.5318294	4.9145527	8.469633	Multitasking_Scroll
12:42:04.368	-0.37350687	4.7741838	8.102226	0.013581978	-0.02124345	-0.032656856	-0.5318294	4.9145527	8.469633	Multitasking_Scroll
12:42:04.391	-0.37350687	4.7741838	8.102226	0.013581978	-0.02124345	-0.032656856	-0.5318294	4.9145527	8.469633	Multitasking_Scroll
12:42:04.414	-0.37350687	4.7741838	8.102226	0.013581978	-0.02124345	-0.032656856	-0.5318294	4.9145527	8.469633	Multitasking_Scroll
12:42:04.437	-0.49082634	4.8148866	8.109408	0.04901216	0.07832758	-0.0045570545	-0.57294136	4.917945	8.464981	Multitasking_Scroll
12:42:04.460	-0.49082634	4.8148866	8.109408	0.04901216	0.07832758	-0.0045570545	-0.57294136	4.917945	8.464981	Multitasking_Scroll
12:42:04.483	-0.49082634	4.8148866	8.109408	0.04901216	0.07832758	-0.0045570545	-0.57294136	4.917945	8.464981	Multitasking_Scroll
12:42:04.506	-0.49082634	4.8148866	8.109408	0.04901216	0.07832758	-0.0045570545	-0.57294136	4.917945	8.464981	Multitasking_Scroll
12:42:04.529	-0.49082634	4.8148866	8.109408	0.04901216	0.07832758	-0.0045570545	-0.57294136	4.917945	8.464981	Multitasking_Scroll
12:42:04.552	-0.49082634	4.8148866	8.109408	0.04901216	0.07832758	-0.0045570545	-0.57294136	4.917945	8.464981	Multitasking_Scroll
12:42:04.574	-0.49082634	4.8148866	8.109408	0.04901216	0.07832758	-0.0045570545	-0.57294136	4.917945	8.464981	Multitasking_Scroll
12:42:04.597	-0.49082634	4.8148866	8.109408	0.04901216	0.07832758	-0.0045570545	-0.57294136	4.917945	8.464981	Multitasking_Scroll
12:42:04.620	-0.65124273	4.757424	8.375174	-0.016961284	-0.004139223	-0.01921782	-0.5966328	4.9060225	8.47026	Multitasking_Scroll
12:42:04.643	-0.65124273	4.757424	8.375174	-0.016961284	-0.004139223	-0.01921782	-0.5966328	4.9060225	8.47026	Multitasking_Scroll
12:42:04.666	-0.65124273	4.757424	8.375174	-0.016961284	-0.004139223	-0.01921782	-0.5966328	4.9060225	8.47026	Multitasking_Scroll
12:42:04.687	-0.65124273	4.757424	8.375174	-0.016961284	-0.004139223	-0.01921782	-0.5966328	4.9060225	8.47026	Multitasking_Scroll
12:42:04.709	-0.65124273	4.757424	8.375174	-0.016961284	-0.004139223	-0.01921782	-0.5966328	4.9060225	8.47026	Multitasking_Scroll
12:42:04.732	-0.65124273	4.757424	8.375174	-0.016961284	-0.004139223	-0.01921782	-0.5966328	4.9060225	8.47026	Multitasking_Scroll
12:42:04.755	-0.65124273	4.757424	8.375174	-0.016961284	-0.004139223	-0.01921782	-0.5966328	4.9060225	8.47026	Multitasking_Scroll
12:42:04.778	-0.65124273	4.757424	8.375174	-0.016961284	-0.004139223	-0.01921782	-0.5966328	4.9060225	8.47026	Multitasking_Scroll
12:42:04.801	-0.6296943	4.702356	8.142929	0.0111385165	0.0056346213	0.00032986724	-0.60267687	4.89998	8.47333	Multitasking_Scroll
12:42:04.824	-0.6296943	4.702356	8.142929	0.0111385165	0.0056346213	0.00032986724	-0.60267687	4.89998	8.47333	Multitasking_Scroll
12:42:04.845	-0.6296943	4.702356	8.142929	0.0111385165	0.0056346213	0.00032986724	-0.60267687	4.89998	8.47333	Multitasking_Scroll
12:42:04.869	-0.6296943	4.702356	8.142929	0.0111385165	0.0056346213	0.00032986724	-0.60267687	4.89998	8.47333	Multitasking_Scroll
12:42:04.891	-0.6296943	4.702356	8.142929	0.0111385165	0.0056346213	0.00032986724	-0.60267687	4.89998	8.47333	Multitasking_Scroll
12:42:04.914	-0.6296943	4.702356	8.142929	0.0111385165	0.0056346213	0.00032986724	-0.60267687	4.89998	8.47333	Multitasking_Scroll
12:42:04.937	-0.6296943	4.702356	8.142929	0.0111385165	0.0056346213	0.00032986724	-0.60267687	4.89998	8.47333	Multitasking_Scroll
12:42:04.960	-0.6296943	4.702356	8.142929	0.0111385165	0.0056346213	0.00032986724	-0.60267687	4.89998	8.47333	Multitasking_Scroll
12:42:04.983	-0.6703969	4.7693954	8.291373	0.022744957	0.0147976	-0.02043955	-0.62143093	4.8803425	8.483303	Multitasking_Scroll
12:42:05.004	-0.6703969	4.7693954	8.291373	0.022744957	0.0147976	-0.02043955	-0.62143093	4.8803425	8.483303	Multitasking_Scroll
12:42:05.027	-0.6703969	4.7693954	8.291373	0.022744957	0.0147976	-0.02043955	-0.62143093	4.8803425	8.483303	Multitasking_Scroll
12:42:05.050	-0.6703969	4.7693954	8.291373	0.022744957	0.0147976	-0.02043955	-0.62143093	4.8803425	8.483303	Multitasking_Scroll
12:42:05.072	-0.6703969	4.7693954	8.291373	0.022744957	0.0147976	-0.02043955	-0.62143093	4.8803425	8.483303	Multitasking_Scroll
12:42:05.095	-0.6703969	4.7693954	8.291373	0.022744957	0.0147976	-0.02043955	-0.62143093	4.8803425	8.483303	Multitasking_Scroll
12:42:05.118	-0.6703969	4.7693954	8.291373	0.022744957	0.0147976	-0.02043955	-0.62143093	4.8803425	8.483303	Multitasking_Scroll
12:42:05.141	-0.6703969	4.7693954	8.291373	0.022744957	0.0147976	-0.02043955	-0.62143093	4.8803425	8.483303	Multitasking_Scroll
12:42:05.163	-0.64166564	4.7334814	8.152506	-0.06033272	0.0044128904	-0.007000516	-0.67313087	4.8975544	8.469429	Multitasking_Scroll
12:42:05.186	-0.64166564	4.7334814	8.152506	-0.06033272	0.0044128904	-0.007000516	-0.67313087	4.8975544	8.469429	Multitasking_Scroll
12:42:05.209	-0.64166564	4.7334814	8.152506	-0.06033272	0.0044128904	-0.007000516	-0.67313087	4.8975544	8.469429	Multitasking_Scroll
12:42:05.232	-0.64166564	4.7334814	8.152506	-0.06033272	0.0044128904	-0.007000516	-0.67313087	4.8975544	8.469429	Multitasking_Scroll
12:42:05.254	-0.64166564	4.7334814	8.152506	-0.06033272	0.0044128904	-0.007000516	-0.67313087	4.8975544	8.469429	Multitasking_Scroll
12:42:05.277	-0.64166564	4.7334814	8.152506	-0.06033272	0.0044128904	-0.007000516	-0.67313087	4.8975544	8.469429	Multitasking_Scroll
12:42:05.300	-0.64166564	4.7334814	8.152506	-0.06033272	0.0044128904	-0.007000516	-0.67313087	4.8975544	8.469429	Multitasking_Scroll
12:42:05.322	-0.64166564	4.7334814	8.152506	-0.06033272	0.0044128904	-0.007000516	-0.67313087	4.8975544	8.469429	Multitasking_Scroll
12:42:05.344	-0.65363705	4.73827	8.135746	-0.03162205	-0.04018027	0.008271115	-0.67867565	4.887525	8.474776	Multitasking_Scroll
12:42:05.367	-0.65363705	4.73827	8.135746	-0.03162205	-0.04018027	0.008271115	-0.67867565	4.887525	8.474776	Multitasking_Scroll
12:42:05.390	-0.65363705	4.73827	8.135746	-0.03162205	-0.04018027	0.008271115	-0.67867565	4.887525	8.474776	Multitasking_Scroll
12:42:05.413	-0.65363705	4.73827	8.135746	-0.03162205	-0.04018027	0.008271115	-0.67867565	4.887525	8.474776	Multitasking_Scroll
12:42:05.436	-0.65363705	4.73827	8.135746	-0.03162205	-0.04018027	0.008271115	-0.67867565	4.887525	8.474776	Multitasking_Scroll
12:42:05.458	-0.65363705	4.73827	8.135746	-0.03162205	-0.04018027	0.008271115	-0.67867565	4.887525	8.474776	Multitasking_Scroll
12:42:05.480	-0.65363705	4.73827	8.135746	-0.03162205	-0.04018027	0.008271115	-0.67867565	4.887525	8.474776	Multitasking_Scroll
12:42:05.503	-0.65363705	4.73827	8.135746	-0.03162205	-0.04018027	0.008271115	-0.67867565	4.887525	8.474776	Multitasking_Scroll
12:42:05.526	-0.6368771	4.5970078	8.229122	-0.021848205	-0.045067195	0.029040532	-0.6494671	4.869499	8.4874325	Multitasking_Scroll
12:42:05.550	-0.6368771	4.5970078	8.229122	-0.021848205	-0.045067195	0.029040532	-0.6494671	4.869499	8.4874325	Multitasking_Scroll
12:42:05.571	-0.6368771	4.5970078	8.229122	-0.021848205	-0.045067195	0.029040532	-0.6494671	4.869499	8.4874325	Multitasking_Scroll
12:42:05.594	-0.6368771	4.5970078	8.229122	-0.021848205	-0.045067195	0.029040532	-0.6494671	4.869499	8.4874325	Multitasking_Scroll
12:42:05.617	-0.6368771	4.5970078	8.229122	-0.021848205	-0.045067195	0.029040532	-0.6494671	4.869499	8.4874325	Multitasking_Scroll
12:42:05.640	-0.6368771	4.5970078	8.229122	-0.021848205	-0.045067195	0.029040532	-0.6494671	4.869499	8.4874325	Multitasking_Scroll
12:42:05.663	-0.6368771	4.5970078	8.229122	-0.021848205	-0.045067195	0.029040532	-0.6494671	4.869499	8.4874325	Multitasking_Scroll
12:42:05.685	-0.6368771	4.5970078	8.229122	-0.021848205	-0.045067195	0.029040532	-0.6494671	4.869499	8.4874325	Multitasking_Scroll
12:42:05.708	-0.66321415	4.5970078	8.032792	0.038016587	0.0050237556	0.011936307	-0.6279411	4.8950973	8.474319	Multitasking_Scroll
12:42:05.731	-0.66321415	4.5970078	8.032792	0.038016587	0.0050237556	0.011936307	-0.6279411	4.8950973	8.474319	Multitasking_Scroll
12:42:05.752	-0.66321415	4.5970078	8.032792	0.038016587	0.0050237556	0.011936307	-0.6279411	4.8950973	8.474319	Multitasking_Scroll
12:42:05.776	-0.66321415	4.5970078	8.032792	0.038016587	0.0050237556	0.011936307	-0.6279411	4.8950973	8.474319	Multitasking_Scroll
12:42:05.799	-0.66321415	4.5970078	8.032792	0.038016587	0.0050237556	0.011936307	-0.6279411	4.8950973	8.474319	Multitasking_Scroll
12:42:05.821	-0.66321415	4.5970078	8.032792	0.038016587	0.0050237556	0.011936307	-0.6279411	4.8950973	8.474319	Multitasking_Scroll
12:42:05.844	-0.66321415	4.5970078	8.032792	0.038016587	0.0050237556	0.011936307	-0.6279411	4.8950973	8.474319	Multitasking_Scroll
12:42:05.866	-0.66321415	4.5970078	8.032792	0.038016587	0.0050237556	0.011936307	-0.6279411	4.8950973	8.474319	Multitasking_Scroll
12:42:05.889	-0.54828894	4.7550297	8.102226	0.14186367	0.04717346	0.044312164	-0.6392948	4.954337	8.438968	Multitasking_Scroll
12:42:05.912	-0.54828894	4.7550297	8.102226	0.14186367	0.04717346	0.044312164	-0.6392948	4.954337	8.438968	Multitasking_Scroll
12:42:05.936	-0.54828894	4.7550297	8.102226	0.14186367	0.04717346	0.044312164	-0.6392948	4.954337	8.438968	Multitasking_Scroll
12:42:05.958	-0.54828894	4.7550297	8.102226	0.14186367	0.04717346	0.044312164	-0.6392948	4.954337	8.438968	Multitasking_Scroll
12:42:05.980	-0.54828894	4.7550297	8.102226	0.14186367	0.04717346	0.044312164	-0.6392948	4.954337	8.438968	Multitasking_Scroll
12:42:06.004	-0.54828894	4.7550297	8.102226	0.14186367	0.04717346	0.044312164	-0.6392948	4.954337	8.438968	Multitasking_Scroll
12:42:06.025	-0.54828894	4.7550297	8.102226	0.14186367	0.04717346	0.044312164	-0.6392948	4.954337	8.438968	Multitasking_Scroll
12:42:06.047	-0.67279124	4.5108137	8.320105	-0.066441365	0.16018353	-0.086412996	-0.88409656	4.920672	8.43657	Multitasking_Scroll
12:42:06.070	-0.67279124	4.5108137	8.320105	-0.066441365	0.16018353	-0.086412996	-0.88409656	4.920672	8.43657	Multitasking_Scroll
12:42:06.091	-0.67279124	4.5108137	8.320105	-0.066441365	0.16018353	-0.086412996	-0.88409656	4.920672	8.43657	Multitasking_Scroll
12:42:06.115	-0.67279124	4.5108137	8.320105	-0.066441365	0.16018353	-0.086412996	-0.88409656	4.920672	8.43657	Multitasking_Scroll
12:42:06.137	-0.67279124	4.5108137	8.320105	-0.066441365	0.16018353	-0.086412996	-0.88409656	4.920672	8.43657	Multitasking_Scroll
12:42:06.160	-0.67279124	4.5108137	8.320105	-0.066441365	0.16018353	-0.086412996	-0.88409656	4.920672	8.43657	Multitasking_Scroll
12:42:06.182	-0.67279124	4.5108137	8.320105	-0.066441365	0.16018353	-0.086412996	-0.88409656	4.920672	8.43657	Multitasking_Scroll
12:42:06.204	-0.67279124	4.5108137	8.320105	-0.066441365	0.16018353	-0.086412996	-0.88409656	4.920672	8.43657	Multitasking_Scroll
12:42:06.227	-1.1779832	4.9369946	8.305739	0.12720291	-0.09760161	-0.028380798	-1.1495323	4.9579353	8.382587	Multitasking_Scroll
12:42:06.249	-1.1779832	4.9369946	8.305739	0.12720291	-0.09760161	-0.028380798	-1.1495323	4.9579353	8.382587	Multitasking_Scroll
12:42:06.270	-1.1779832	4.9369946	8.305739	0.12720291	-0.09760161	-0.028380798	-1.1495323	4.9579353	8.382587	Multitasking_Scroll
12:42:06.292	-1.1779832	4.9369946	8.305739	0.12720291	-0.09760161	-0.028380798	-1.1495323	4.9579353	8.382587	Multitasking_Scroll
12:42:06.314	-1.1779832	4.9369946	8.305739	0.12720291	-0.09760161	-0.028380798	-1.1495323	4.9579353	8.382587	Multitasking_Scroll
12:42:06.336	-1.1779832	4.9369946	8.305739	0.12720291	-0.09760161	-0.028380798	-1.1495323	4.9579353	8.382587	Multitasking_Scroll
12:42:06.358	-1.1779832	4.9369946	8.305739	0.12720291	-0.09760161	-0.028380798	-1.1495323	4.9579353	8.382587	Multitasking_Scroll
12:42:06.379	-1.1779832	4.9369946	8.305739	0.12720291	-0.09760161	-0.028380798	-1.1495323	4.9579353	8.382587	Multitasking_Scroll
12:42:06.400	-1.1779832	4.9369946	8.305739	0.12720291	-0.09760161	-0.028380798	-1.1495323	4.9579353	8.382587	Multitasking_Scroll
12:42:06.422	-1.0295382	4.95136	8.253065	0.15713531	-0.06522574	0.011936307	-1.0366676	5.116295	8.30176	Multitasking_Scroll
12:42:06.443	-1.0295382	4.95136	8.253065	0.15713531	-0.06522574	0.011936307	-1.0366676	5.116295	8.30176	Multitasking_Scroll
12:42:06.465	-1.0295382	4.95136	8.253065	0.15713531	-0.06522574	0.011936307	-1.0366676	5.116295	8.30176	Multitasking_Scroll
12:42:06.486	-1.0295382	4.95136	8.253065	0.15713531	-0.06522574	0.011936307	-1.0366676	5.116295	8.30176	Multitasking_Scroll
12:42:06.507	-1.0295382	4.95136	8.253065	0.15713531	-0.06522574	0.011936307	-1.0366676	5.116295	8.30176	Multitasking_Scroll
12:42:06.529	-1.0295382	4.95136	8.253065	0.15713531	-0.06522574	0.011936307	-1.0366676	5.116295	8.30176	Multitasking_Scroll
12:42:06.551	-1.0295382	4.95136	8.253065	0.15713531	-0.06522574	0.011936307	-1.0366676	5.116295	8.30176	Multitasking_Scroll
12:42:06.573	-1.0295382	4.95136	8.253065	0.15713531	-0.06522574	0.011936307	-1.0366676	5.116295	8.30176	Multitasking_Scroll
12:42:06.596	-0.96489275	5.1452966	7.944204	0.03984918	-0.005971818	-0.016774358	-0.9865645	5.2312045	8.235991	Multitasking_Scroll
12:42:06.619	-0.96489275	5.1452966	7.944204	0.03984918	-0.005971818	-0.016774358	-0.9865645	5.2312045	8.235991	Multitasking_Scroll
12:42:06.642	-0.96489275	5.1452966	7.944204	0.03984918	-0.005971818	-0.016774358	-0.9865645	5.2312045	8.235991	Multitasking_Scroll
12:42:06.664	-0.96489275	5.1452966	7.944204	0.03984918	-0.005971818	-0.016774358	-0.9865645	5.2312045	8.235991	Multitasking_Scroll
12:42:06.687	-0.96489275	5.1452966	7.944204	0.03984918	-0.005971818	-0.016774358	-0.9865645	5.2312045	8.235991	Multitasking_Scroll
12:42:06.709	-0.96489275	5.1452966	7.944204	0.03984918	-0.005971818	-0.016774358	-0.9865645	5.2312045	8.235991	Multitasking_Scroll
12:42:06.732	-0.96489275	5.1452966	7.944204	0.03984918	-0.005971818	-0.016774358	-0.9865645	5.2312045	8.235991	Multitasking_Scroll
12:42:06.755	-0.96489275	5.1452966	7.944204	0.03984918	-0.005971818	-0.016774358	-0.9865645	5.2312045	8.235991	Multitasking_Scroll
12:42:06.779	-1.0654523	5.0998054	8.006455	0.030686205	-0.031017294	-0.000280998	-0.9983823	5.26438	8.213397	Multitasking_Scroll
12:42:06.802	-1.0654523	5.0998054	8.006455	0.030686205	-0.031017294	-0.000280998	-0.9983823	5.26438	8.213397	Multitasking_Scroll
12:42:06.825	-1.0654523	5.0998054	8.006455	0.030686205	-0.031017294	-0.000280998	-0.9983823	5.26438	8.213397	Multitasking_Scroll
12:42:06.848	-1.0654523	5.0998054	8.006455	0.030686205	-0.031017294	-0.000280998	-0.9983823	5.26438	8.213397	Multitasking_Scroll
12:42:06.871	-1.0654523	5.0998054	8.006455	0.030686205	-0.031017294	-0.000280998	-0.9983823	5.26438	8.213397	Multitasking_Scroll
12:42:06.895	-1.0654523	5.0998054	8.006455	0.030686205	-0.031017294	-0.000280998	-0.9983823	5.26438	8.213397	Multitasking_Scroll
12:42:06.918	-1.0654523	5.0998054	8.006455	0.030686205	-0.031017294	-0.000280998	-0.9983823	5.26438	8.213397	Multitasking_Scroll
12:42:06.940	-1.0654523	5.0998054	8.006455	0.030686205	-0.031017294	-0.000280998	-0.9983823	5.26438	8.213397	Multitasking_Scroll
12:42:06.961	-0.9864412	5.1620564	7.8627987	0.006251595	-0.0078044143	-0.007000516	-0.99608684	5.289488	8.197528	Multitasking_Scroll
12:42:06.983	-0.9864412	5.1620564	7.8627987	0.006251595	-0.0078044143	-0.007000516	-0.99608684	5.289488	8.197528	Multitasking_Scroll
12:42:07.005	-0.9864412	5.1620564	7.8627987	0.006251595	-0.0078044143	-0.007000516	-0.99608684	5.289488	8.197528	Multitasking_Scroll
12:42:07.028	-0.9864412	5.1620564	7.8627987	0.006251595	-0.0078044143	-0.007000516	-0.99608684	5.289488	8.197528	Multitasking_Scroll
12:42:07.051	-0.9864412	5.1620564	7.8627987	0.006251595	-0.0078044143	-0.007000516	-0.99608684	5.289488	8.197528	Multitasking_Scroll
12:42:07.074	-0.9864412	5.1620564	7.8627987	0.006251595	-0.0078044143	-0.007000516	-0.99608684	5.289488	8.197528	Multitasking_Scroll
12:42:07.097	-0.9864412	5.1620564	7.8627987	0.006251595	-0.0078044143	-0.007000516	-0.99608684	5.289488	8.197528	Multitasking_Scroll
12:42:07.122	-0.9864412	5.1620564	7.8627987	0.006251595	-0.0078044143	-0.007000516	-0.99608684	5.289488	8.197528	Multitasking_Scroll
12:42:07.146	-0.9696813	5.106988	7.8963184	-0.053002335	-0.01879999	0.0046059242	-0.99148214	5.2798862	8.204273	Multitasking_Scroll
12:42:07.168	-0.9696813	5.106988	7.8963184	-0.053002335	-0.01879999	0.0046059242	-0.99148214	5.2798862	8.204273	Multitasking_Scroll
12:42:07.191	-0.9696813	5.106988	7.8963184	-0.053002335	-0.01879999	0.0046059242	-0.99148214	5.2798862	8.204273	Multitasking_Scroll
12:42:07.214	-0.9696813	5.106988	7.8963184	-0.053002335	-0.01879999	0.0046059242	-0.99148214	5.2798862	8.204273	Multitasking_Scroll
12:42:07.238	-0.9696813	5.106988	7.8963184	-0.053002335	-0.01879999	0.0046059242	-0.99148214	5.2798862	8.204273	Multitasking_Scroll
12:42:07.261	-0.9696813	5.106988	7.8963184	-0.053002335	-0.01879999	0.0046059242	-0.99148214	5.2798862	8.204273	Multitasking_Scroll
12:42:07.283	-0.9696813	5.106988	7.8963184	-0.053002335	-0.01879999	0.0046059242	-0.99148214	5.2798862	8.204273	Multitasking_Scroll
12:42:07.305	-0.9696813	5.106988	7.8963184	-0.053002335	-0.01879999	0.0046059242	-0.99148214	5.2798862	8.204273	Multitasking_Scroll
12:42:07.330	-0.9696813	5.0399485	7.980118	-0.057889257	-0.007193549	-0.0039461893	-0.98020643	5.2398334	8.231263	Multitasking_Scroll
12:42:07.354	-0.9696813	5.0399485	7.980118	-0.057889257	-0.007193549	-0.0039461893	-0.98020643	5.2398334	8.231263	Multitasking_Scroll
12:42:07.378	-0.9696813	5.0399485	7.980118	-0.057889257	-0.007193549	-0.0039461893	-0.98020643	5.2398334	8.231263	Multitasking_Scroll
12:42:07.401	-0.9696813	5.0399485	7.980118	-0.057889257	-0.007193549	-0.0039461893	-0.98020643	5.2398334	8.231263	Multitasking_Scroll
12:42:07.422	-0.9696813	5.0399485	7.980118	-0.057889257	-0.007193549	-0.0039461893	-0.98020643	5.2398334	8.231263	Multitasking_Scroll
12:42:07.444	-0.9696813	5.0399485	7.980118	-0.057889257	-0.007193549	-0.0039461893	-0.98020643	5.2398334	8.231263	Multitasking_Scroll
12:42:07.466	-0.9696813	5.0399485	7.980118	-0.057889257	-0.007193549	-0.0039461893	-0.98020643	5.2398334	8.231263	Multitasking_Scroll
12:42:07.490	-0.9337672	4.9872746	8.0711	-0.06583051	-0.022465179	0.013158037	-0.97163236	5.1896086	8.264032	Multitasking_Scroll
12:42:07.513	-0.9337672	4.9872746	8.0711	-0.06583051	-0.022465179	0.013158037	-0.97163236	5.1896086	8.264032	Multitasking_Scroll
12:42:07.536	-0.9337672	4.9872746	8.0711	-0.06583051	-0.022465179	0.013158037	-0.97163236	5.1896086	8.264032	Multitasking_Scroll
12:42:07.566	-0.9337672	4.9872746	8.0711	-0.06583051	-0.022465179	0.013158037	-0.97163236	5.1896086	8.264032	Multitasking_Scroll
12:42:07.592	-0.9337672	4.9872746	8.0711	-0.06583051	-0.022465179	0.013158037	-0.97163236	5.1896086	8.264032	Multitasking_Scroll
12:42:07.613	-0.9337672	4.9872746	8.0711	-0.06583051	-0.022465179	0.013158037	-0.97163236	5.1896086	8.264032	Multitasking_Scroll
12:42:07.635	-0.9337672	4.9872746	8.0711	-0.06583051	-0.022465179	0.013158037	-0.97163236	5.1896086	8.264032	Multitasking_Scroll
12:42:07.657	-0.9337672	4.9872746	8.0711	-0.06583051	-0.022465179	0.013158037	-0.97163236	5.1896086	8.264032	Multitasking_Scroll
12:42:07.680	-1.0702409	4.932206	8.111803	-0.02917859	0.025182309	-0.014941764	-0.93622535	5.1312356	8.30447	Multitasking_Scroll
12:42:07.704	-1.0702409	4.932206	8.111803	-0.02917859	0.025182309	-0.014941764	-0.93622535	5.1312356	8.30447	Multitasking_Scroll
12:42:07.725	-1.0702409	4.932206	8.111803	-0.02917859	0.025182309	-0.014941764	-0.93622535	5.1312356	8.30447	Multitasking_Scroll
12:42:07.748	-1.0702409	4.932206	8.111803	-0.02917859	0.025182309	-0.014941764	-0.93622535	5.1312356	8.30447	Multitasking_Scroll
12:42:07.771	-1.0702409	4.932206	8.111803	-0.02917859	0.025182309	-0.014941764	-0.93622535	5.1312356	8.30447	Multitasking_Scroll
12:42:07.794	-1.0702409	4.932206	8.111803	-0.02917859	0.025182309	-0.014941764	-0.93622535	5.1312356	8.30447	Multitasking_Scroll
12:42:07.817	-1.0702409	4.932206	8.111803	-0.02917859	0.025182309	-0.014941764	-0.93622535	5.1312356	8.30447	Multitasking_Scroll
12:42:07.839	-1.0702409	4.932206	8.111803	-0.02917859	0.025182309	-0.014941764	-0.93622535	5.1312356	8.30447	Multitasking_Scroll
12:42:07.861	-0.9289786	4.9154463	8.286585	0.005029864	-0.031628158	0.035149187	-0.9450975	5.0783734	8.3359	Multitasking_Scroll
12:42:07.883	-0.9289786	4.9154463	8.286585	0.005029864	-0.031628158	0.035149187	-0.9450975	5.0783734	8.3359	Multitasking_Scroll
12:42:07.906	-0.9289786	4.9154463	8.286585	0.005029864	-0.031628158	0.035149187	-0.9450975	5.0783734	8.3359	Multitasking_Scroll
12:42:07.929	-0.9289786	4.9154463	8.286585	0.005029864	-0.031628158	0.035149187	-0.9450975	5.0783734	8.3359	Multitasking_Scroll
12:42:07.952	-0.9289786	4.9154463	8.286585	0.005029864	-0.031628158	0.035149187	-0.9450975	5.0783734	8.3359	Multitasking_Scroll
12:42:07.973	-0.9289786	4.9154463	8.286585	0.005029864	-0.031628158	0.035149187	-0.9450975	5.0783734	8.3359	Multitasking_Scroll
12:42:07.996	-0.9289786	4.9154463	8.286585	0.005029864	-0.031628158	0.035149187	-0.9450975	5.0783734	8.3359	Multitasking_Scroll
12:42:08.019	-0.9289786	4.9154463	8.286585	0.005029864	-0.031628158	0.035149187	-0.9450975	5.0783734	8.3359	Multitasking_Scroll
12:42:08.042	-0.84278476	4.9417834	8.011244	-0.02001561	-0.07011267	-0.007000516	-0.9112002	5.0881624	8.333707	Multitasking_Scroll
12:42:08.065	-0.84278476	4.9417834	8.011244	-0.02001561	-0.07011267	-0.007000516	-0.9112002	5.0881624	8.333707	Multitasking_Scroll
12:42:08.087	-0.84278476	4.9417834	8.011244	-0.02001561	-0.07011267	-0.007000516	-0.9112002	5.0881624	8.333707	Multitasking_Scroll
12:42:08.109	-0.84278476	4.9417834	8.011244	-0.02001561	-0.07011267	-0.007000516	-0.9112002	5.0881624	8.333707	Multitasking_Scroll
12:42:08.131	-0.84278476	4.9417834	8.011244	-0.02001561	-0.07011267	-0.007000516	-0.9112002	5.0881624	8.333707	Multitasking_Scroll
12:42:08.153	-0.84278476	4.9417834	8.011244	-0.02001561	-0.07011267	-0.007000516	-0.9112002	5.0881624	8.333707	Multitasking_Scroll
12:42:08.177	-0.84278476	4.9417834	8.011244	-0.02001561	-0.07011267	-0.007000516	-0.9112002	5.0881624	8.333707	Multitasking_Scroll
12:42:08.200	-0.84278476	4.9417834	8.011244	-0.02001561	-0.07011267	-0.007000516	-0.9112002	5.0881624	8.333707	Multitasking_Scroll
12:42:08.224	-0.8332076	4.843618	8.042369	-0.050558873	-0.042012867	-0.014330898	-0.8645633	5.00338	8.38982	Multitasking_Scroll
12:42:08.247	-0.8332076	4.843618	8.042369	-0.050558873	-0.042012867	-0.014330898	-0.8645633	5.00338	8.38982	Multitasking_Scroll
12:42:08.271	-0.8332076	4.843618	8.042369	-0.050558873	-0.042012867	-0.014330898	-0.8645633	5.00338	8.38982	Multitasking_Scroll
12:42:08.294	-0.8332076	4.843618	8.042369	-0.050558873	-0.042012867	-0.014330898	-0.8645633	5.00338	8.38982	Multitasking_Scroll
12:42:08.316	-0.8332076	4.843618	8.042369	-0.050558873	-0.042012867	-0.014330898	-0.8645633	5.00338	8.38982	Multitasking_Scroll
12:42:08.340	-0.8332076	4.843618	8.042369	-0.050558873	-0.042012867	-0.014330898	-0.8645633	5.00338	8.38982	Multitasking_Scroll
12:42:08.362	-0.8332076	4.843618	8.042369	-0.050558873	-0.042012867	-0.014330898	-0.8645633	5.00338	8.38982	Multitasking_Scroll
12:42:08.386	-0.8332076	4.843618	8.042369	-0.050558873	-0.042012867	-0.014330898	-0.8645633	5.00338	8.38982	Multitasking_Scroll
12:42:08.410	-0.76616794	4.807704	8.379962	-0.048726276	-0.0053609535	0.047977354	-0.8229475	4.9306364	8.436938	Multitasking_Scroll
12:42:08.431	-0.76616794	4.807704	8.379962	-0.048726276	-0.0053609535	0.047977354	-0.8229475	4.9306364	8.436938	Multitasking_Scroll
12:42:08.453	-0.76616794	4.807704	8.379962	-0.048726276	-0.0053609535	0.047977354	-0.8229475	4.9306364	8.436938	Multitasking_Scroll
12:42:08.476	-0.76616794	4.807704	8.379962	-0.048726276	-0.0053609535	0.047977354	-0.8229475	4.9306364	8.436938	Multitasking_Scroll
12:42:08.500	-0.76616794	4.807704	8.379962	-0.048726276	-0.0053609535	0.047977354	-0.8229475	4.9306364	8.436938	Multitasking_Scroll
12:42:08.523	-0.76616794	4.807704	8.379962	-0.048726276	-0.0053609535	0.047977354	-0.8229475	4.9306364	8.436938	Multitasking_Scroll
12:42:08.546	-0.76616794	4.807704	8.379962	-0.048726276	-0.0053609535	0.047977354	-0.8229475	4.9306364	8.436938	Multitasking_Scroll
12:42:08.566	-0.6656084	4.9154463	7.8340673	0.034962263	-0.12020362	0.052253414	-0.7784971	4.9507484	8.429378	Multitasking_Scroll
12:42:08.586	-0.6656084	4.9154463	7.8340673	0.034962263	-0.12020362	0.052253414	-0.7784971	4.9507484	8.429378	Multitasking_Scroll
12:42:08.607	-0.6656084	4.9154463	7.8340673	0.034962263	-0.12020362	0.052253414	-0.7784971	4.9507484	8.429378	Multitasking_Scroll
12:42:08.628	-0.6656084	4.9154463	7.8340673	0.034962263	-0.12020362	0.052253414	-0.7784971	4.9507484	8.429378	Multitasking_Scroll
12:42:08.649	-0.6656084	4.9154463	7.8340673	0.034962263	-0.12020362	0.052253414	-0.7784971	4.9507484	8.429378	Multitasking_Scroll
12:42:08.671	-0.6656084	4.9154463	7.8340673	0.034962263	-0.12020362	0.052253414	-0.7784971	4.9507484	8.429378	Multitasking_Scroll
12:42:08.692	-0.6656084	4.9154463	7.8340673	0.034962263	-0.12020362	0.052253414	-0.7784971	4.9507484	8.429378	Multitasking_Scroll
12:42:08.727	-0.6656084	4.9154463	7.8340673	0.034962263	-0.12020362	0.052253414	-0.7784971	4.9507484	8.429378	Multitasking_Scroll
12:42:08.761	-0.71588814	4.6903844	8.245882	0.00808419	-0.0035283577	-0.041208968	-0.69659245	4.9145374	8.4576845	Multitasking_Scroll
12:42:08.795	-0.71588814	4.6903844	8.245882	0.00808419	-0.0035283577	-0.041208968	-0.69659245	4.9145374	8.4576845	Multitasking_Scroll
12:42:08.828	-0.71588814	4.6903844	8.245882	0.00808419	-0.0035283577	-0.041208968	-0.69659245	4.9145374	8.4576845	Multitasking_Scroll
12:42:08.862	-0.71588814	4.6903844	8.245882	0.00808419	-0.0035283577	-0.041208968	-0.69659245	4.9145374	8.4576845	Multitasking_Scroll
12:42:08.895	-0.71588814	4.6903844	8.245882	0.00808419	-0.0035283577	-0.041208968	-0.69659245	4.9145374	8.4576845	Multitasking_Scroll
12:42:08.929	-0.6895511	4.807704	8.260248	0.00564073	-0.012691337	-0.007611381	-0.75564533	4.9160604	8.451727	Multitasking_Scroll
12:42:08.962	-0.6895511	4.807704	8.260248	0.00564073	-0.012691337	-0.007611381	-0.75564533	4.9160604	8.451727	Multitasking_Scroll
12:42:08.995	-0.6895511	4.807704	8.260248	0.00564073	-0.012691337	-0.007611381	-0.75564533	4.9160604	8.451727	Multitasking_Scroll
12:42:09.029	-0.6895511	4.807704	8.260248	0.00564073	-0.012691337	-0.007611381	-0.75564533	4.9160604	8.451727	Multitasking_Scroll
12:42:09.051	-0.6895511	4.807704	8.260248	0.00564073	-0.012691337	-0.007611381	-0.75564533	4.9160604	8.451727	Multitasking_Scroll
12:42:09.072	-0.6895511	4.807704	8.260248	0.00564073	-0.012691337	-0.007611381	-0.75564533	4.9160604	8.451727	Multitasking_Scroll
12:42:09.096	-0.6895511	4.807704	8.260248	0.00564073	-0.012691337	-0.007611381	-0.75564533	4.9160604	8.451727	Multitasking_Scroll
12:42:09.116	-0.8236305	4.7622128	8.284191	0.017858034	-0.014523933	0.010714577	-0.7647987	4.9186425	8.449403	Multitasking_Scroll
12:42:09.146	-0.8236305	4.7622128	8.284191	0.017858034	-0.014523933	0.010714577	-0.7647987	4.9186425	8.449403	Multitasking_Scroll
12:42:09.167	-0.8236305	4.7622128	8.284191	0.017858034	-0.014523933	0.010714577	-0.7647987	4.9186425	8.449403	Multitasking_Scroll
12:42:09.187	-0.8236305	4.7622128	8.284191	0.017858034	-0.014523933	0.010714577	-0.7647987	4.9186425	8.449403	Multitasking_Scroll
12:42:09.209	-0.8236305	4.7622128	8.284191	0.017858034	-0.014523933	0.010714577	-0.7647987	4.9186425	8.449403	Multitasking_Scroll
12:42:09.230	-0.8236305	4.7622128	8.284191	0.017858034	-0.014523933	0.010714577	-0.7647987	4.9186425	8.449403	Multitasking_Scroll
12:42:09.251	-0.8236305	4.7622128	8.284191	0.017858034	-0.014523933	0.010714577	-0.7647987	4.9186425	8.449403	Multitasking_Scroll
12:42:09.272	-0.8236305	4.7622128	8.284191	0.017858034	-0.014523933	0.010714577	-0.7647987	4.9186425	8.449403	Multitasking_Scroll
12:42:09.293	-0.845179	4.783761	8.351231	-0.08659992	-0.011469605	-0.05037195	-0.733169	4.927612	8.4469795	Multitasking_Scroll
12:42:09.314	-0.845179	4.783761	8.351231	-0.08659992	-0.011469605	-0.05037195	-0.733169	4.927612	8.4469795	Multitasking_Scroll
12:42:09.334	-0.845179	4.783761	8.351231	-0.08659992	-0.011469605	-0.05037195	-0.733169	4.927612	8.4469795	Multitasking_Scroll
12:42:09.363	-0.845179	4.783761	8.351231	-0.08659992	-0.011469605	-0.05037195	-0.733169	4.927612	8.4469795	Multitasking_Scroll
12:42:09.397	-0.845179	4.783761	8.351231	-0.08659992	-0.011469605	-0.05037195	-0.733169	4.927612	8.4469795	Multitasking_Scroll
12:42:09.430	-0.845179	4.783761	8.351231	-0.08659992	-0.011469605	-0.05037195	-0.733169	4.927612	8.4469795	Multitasking_Scroll
12:42:09.464	-0.845179	4.783761	8.351231	-0.08659992	-0.011469605	-0.05037195	-0.733169	4.927612	8.4469795	Multitasking_Scroll
12:42:09.497	-0.71588814	4.7095385	8.269825	0.028242745	0.048395187	0.052864276	-0.80082744	4.89343	8.460694	Multitasking_Scroll
12:42:09.531	-0.71588814	4.7095385	8.269825	0.028242745	0.048395187	0.052864276	-0.80082744	4.89343	8.460694	Multitasking_Scroll
12:42:09.565	-0.71588814	4.7095385	8.269825	0.028242745	0.048395187	0.052864276	-0.80082744	4.89343	8.460694	Multitasking_Scroll
12:42:09.598	-0.71588814	4.7095385	8.269825	0.028242745	0.048395187	0.052864276	-0.80082744	4.89343	8.460694	Multitasking_Scroll
12:42:09.632	-0.71588814	4.7095385	8.269825	0.028242745	0.048395187	0.052864276	-0.80082744	4.89343	8.460694	Multitasking_Scroll
12:42:09.665	-0.7901107	4.7717896	7.980118	-0.019404745	-0.018189123	-0.033878587	-0.8032864	4.92495	8.442153	Multitasking_Scroll
12:42:09.698	-0.7901107	4.7717896	7.980118	-0.019404745	-0.018189123	-0.033878587	-0.8032864	4.92495	8.442153	Multitasking_Scroll
12:42:09.732	-0.7901107	4.7717896	7.980118	-0.019404745	-0.018189123	-0.033878587	-0.8032864	4.92495	8.442153	Multitasking_Scroll
12:42:09.765	-0.7901107	4.7717896	7.980118	-0.019404745	-0.018189123	-0.033878587	-0.8032864	4.92495	8.442153	Multitasking_Scroll
12:42:09.799	-0.7901107	4.7717896	7.980118	-0.019404745	-0.018189123	-0.033878587	-0.8032864	4.92495	8.442153	Multitasking_Scroll
12:42:09.832	-0.82123625	4.73827	8.420665	-0.018793881	0.039843075	0.023542747	-0.8352634	4.877782	8.4664	Multitasking_Scroll
12:42:09.853	-0.82123625	4.73827	8.420665	-0.018793881	0.039843075	0.023542747	-0.8352634	4.877782	8.4664	Multitasking_Scroll
12:42:09.883	-0.82123625	4.73827	8.420665	-0.018793881	0.039843075	0.023542747	-0.8352634	4.877782	8.4664	Multitasking_Scroll
12:42:09.905	-0.82123625	4.73827	8.420665	-0.018793881	0.039843075	0.023542747	-0.8352634	4.877782	8.4664	Multitasking_Scroll
12:42:09.925	-0.82123625	4.73827	8.420665	-0.018793881	0.039843075	0.023542747	-0.8352634	4.877782	8.4664	Multitasking_Scroll
12:42:09.951	-0.82123625	4.73827	8.420665	-0.018793881	0.039843075	0.023542747	-0.8352634	4.877782	8.4664	Multitasking_Scroll
12:42:09.971	-0.82123625	4.73827	8.420665	-0.018793881	0.039843075	0.023542747	-0.8352634	4.877782	8.4664	Multitasking_Scroll
12:42:09.992	-0.82123625	4.73827	8.420665	-0.018793881	0.039843075	0.023542747	-0.8352634	4.877782	8.4664	Multitasking_Scroll
12:42:10.013	-0.6847626	4.7334814	8.102226	-0.054224063	-0.06828008	0.0033841934	-0.80482715	4.908091	8.45182	Multitasking_Scroll
12:42:10.034	-0.6847626	4.7334814	8.102226	-0.054224063	-0.06828008	0.0033841934	-0.80482715	4.908091	8.45182	Multitasking_Scroll
12:42:10.055	-0.6847626	4.7334814	8.102226	-0.054224063	-0.06828008	0.0033841934	-0.80482715	4.908091	8.45182	Multitasking_Scroll
12:42:10.075	-0.6847626	4.7334814	8.102226	-0.054224063	-0.06828008	0.0033841934	-0.80482715	4.908091	8.45182	Multitasking_Scroll
12:42:10.096	-0.6847626	4.7334814	8.102226	-0.054224063	-0.06828008	0.0033841934	-0.80482715	4.908091	8.45182	Multitasking_Scroll
12:42:10.122	-0.6847626	4.7334814	8.102226	-0.054224063	-0.06828008	0.0033841934	-0.80482715	4.908091	8.45182	Multitasking_Scroll
12:42:10.153	-0.6847626	4.7334814	8.102226	-0.054224063	-0.06828008	0.0033841934	-0.80482715	4.908091	8.45182	Multitasking_Scroll
12:42:10.184	-0.6847626	4.7334814	8.102226	-0.054224063	-0.06828008	0.0033841934	-0.80482715	4.908091	8.45182	Multitasking_Scroll
12:42:10.217	-0.6488485	4.7095385	8.20518	-0.02795686	-0.042012867	0.019877557	-0.7862438	4.869728	8.475725	Multitasking_Scroll
12:42:10.251	-0.6488485	4.7095385	8.20518	-0.02795686	-0.042012867	0.019877557	-0.7862438	4.869728	8.475725	Multitasking_Scroll
12:42:10.285	-0.6488485	4.7095385	8.20518	-0.02795686	-0.042012867	0.019877557	-0.7862438	4.869728	8.475725	Multitasking_Scroll
12:42:10.318	-0.6488485	4.7095385	8.20518	-0.02795686	-0.042012867	0.019877557	-0.7862438	4.869728	8.475725	Multitasking_Scroll
12:42:10.352	-0.6488485	4.7095385	8.20518	-0.02795686	-0.042012867	0.019877557	-0.7862438	4.869728	8.475725	Multitasking_Scroll
12:42:10.385	-0.58420306	4.7502413	8.332076	0.005029864	-0.0047500883	0.013768903	-0.79250383	4.8501706	8.48635	Multitasking_Scroll
12:42:10.419	-0.58420306	4.7502413	8.332076	0.005029864	-0.0047500883	0.013768903	-0.79250383	4.8501706	8.48635	Multitasking_Scroll
12:42:10.452	-0.58420306	4.7502413	8.332076	0.005029864	-0.0047500883	0.013768903	-0.79250383	4.8501706	8.48635	Multitasking_Scroll
12:42:10.485	-0.58420306	4.7502413	8.332076	0.005029864	-0.0047500883	0.013768903	-0.79250383	4.8501706	8.48635	Multitasking_Scroll
12:42:10.519	-0.58420306	4.7502413	8.332076	0.005029864	-0.0047500883	0.013768903	-0.79250383	4.8501706	8.48635	Multitasking_Scroll
12:42:10.552	-0.818842	4.678413	8.262642	-0.016961284	-0.005971818	-0.014330898	-0.7961511	4.8471584	8.487728	Multitasking_Scroll
12:42:10.586	-0.818842	4.678413	8.262642	-0.016961284	-0.005971818	-0.014330898	-0.7961511	4.8471584	8.487728	Multitasking_Scroll
12:42:10.620	-0.818842	4.678413	8.262642	-0.016961284	-0.005971818	-0.014330898	-0.7961511	4.8471584	8.487728	Multitasking_Scroll
12:42:10.653	-0.818842	4.678413	8.262642	-0.016961284	-0.005971818	-0.014330898	-0.7961511	4.8471584	8.487728	Multitasking_Scroll
12:42:10.686	-0.818842	4.678413	8.262642	-0.016961284	-0.005971818	-0.014330898	-0.7961511	4.8471584	8.487728	Multitasking_Scroll
12:42:10.720	-0.818842	4.678413	8.262642	-0.016961284	-0.005971818	-0.014330898	-0.7961511	4.8471584	8.487728	Multitasking_Scroll
12:42:10.753	-0.7206767	4.6736245	8.190814	0.027631877	-0.010858741	0.00766025	-0.8141158	4.850876	8.483902	Multitasking_Scroll
12:42:10.787	-0.7206767	4.6736245	8.190814	0.027631877	-0.010858741	0.00766025	-0.8141158	4.850876	8.483902	Multitasking_Scroll
12:42:10.821	-0.7206767	4.6736245	8.190814	0.027631877	-0.010858741	0.00766025	-0.8141158	4.850876	8.483902	Multitasking_Scroll
12:42:10.854	-0.7206767	4.6736245	8.190814	0.027631877	-0.010858741	0.00766025	-0.8141158	4.850876	8.483902	Multitasking_Scroll
12:42:10.874	-0.7206767	4.6736245	8.190814	0.027631877	-0.010858741	0.00766025	-0.8141158	4.850876	8.483902	Multitasking_Scroll
12:42:10.904	-0.7206767	4.6736245	8.190814	0.027631877	-0.010858741	0.00766025	-0.8141158	4.850876	8.483902	Multitasking_Scroll
12:42:10.925	-0.87151605	4.7095385	8.176449	0.0129711125	-0.00047403143	-0.012498302	-0.8113865	4.8499637	8.484683	Multitasking_Scroll
12:42:10.954	-0.87151605	4.7095385	8.176449	0.0129711125	-0.00047403143	-0.012498302	-0.8113865	4.8499637	8.484683	Multitasking_Scroll
12:42:10.987	-0.87151605	4.7095385	8.176449	0.0129711125	-0.00047403143	-0.012498302	-0.8113865	4.8499637	8.484683	Multitasking_Scroll
12:42:11.008	-0.87151605	4.7095385	8.176449	0.0129711125	-0.00047403143	-0.012498302	-0.8113865	4.8499637	8.484683	Multitasking_Scroll
12:42:11.038	-0.87151605	4.7095385	8.176449	0.0129711125	-0.00047403143	-0.012498302	-0.8113865	4.8499637	8.484683	Multitasking_Scroll
12:42:11.059	-0.87151605	4.7095385	8.176449	0.0129711125	-0.00047403143	-0.012498302	-0.8113865	4.8499637	8.484683	Multitasking_Scroll
12:42:11.079	-0.87151605	4.7095385	8.176449	0.0129711125	-0.00047403143	-0.012498302	-0.8113865	4.8499637	8.484683	Multitasking_Scroll
12:42:11.100	-0.79250497	4.616162	8.43503	0.03923832	0.017851926	0.04980995	-0.8117815	4.850673	8.484241	Multitasking_Scroll
12:42:11.122	-0.79250497	4.616162	8.43503	0.03923832	0.017851926	0.04980995	-0.8117815	4.850673	8.484241	Multitasking_Scroll
12:42:11.143	-0.79250497	4.616162	8.43503	0.03923832	0.017851926	0.04980995	-0.8117815	4.850673	8.484241	Multitasking_Scroll
12:42:11.168	-0.79250497	4.616162	8.43503	0.03923832	0.017851926	0.04980995	-0.8117815	4.850673	8.484241	Multitasking_Scroll
12:42:11.191	-0.79250497	4.616162	8.43503	0.03923832	0.017851926	0.04980995	-0.8117815	4.850673	8.484241	Multitasking_Scroll
12:42:11.212	-0.79250497	4.616162	8.43503	0.03923832	0.017851926	0.04980995	-0.8117815	4.850673	8.484241	Multitasking_Scroll
12:42:11.233	-0.79250497	4.616162	8.43503	0.03923832	0.017851926	0.04980995	-0.8117815	4.850673	8.484241	Multitasking_Scroll
12:42:11.255	-0.79250497	4.616162	8.43503	0.03923832	0.017851926	0.04980995	-0.8117815	4.850673	8.484241	Multitasking_Scroll
12:42:11.276	-0.7446195	4.764607	8.13814	-0.03284378	-0.012691337	-0.0039461893	-0.80496866	4.8847647	8.465307	Multitasking_Scroll
12:42:11.298	-0.7446195	4.764607	8.13814	-0.03284378	-0.012691337	-0.0039461893	-0.80496866	4.8847647	8.465307	Multitasking_Scroll
12:42:11.319	-0.7446195	4.764607	8.13814	-0.03284378	-0.012691337	-0.0039461893	-0.80496866	4.8847647	8.465307	Multitasking_Scroll
12:42:11.341	-0.7446195	4.764607	8.13814	-0.03284378	-0.012691337	-0.0039461893	-0.80496866	4.8847647	8.465307	Multitasking_Scroll
12:42:11.363	-0.7446195	4.764607	8.13814	-0.03284378	-0.012691337	-0.0039461893	-0.80496866	4.8847647	8.465307	Multitasking_Scroll
12:42:11.384	-0.7446195	4.764607	8.13814	-0.03284378	-0.012691337	-0.0039461893	-0.80496866	4.8847647	8.465307	Multitasking_Scroll
12:42:11.405	-0.7446195	4.764607	8.13814	-0.03284378	-0.012691337	-0.0039461893	-0.80496866	4.8847647	8.465307	Multitasking_Scroll
12:42:11.426	-0.7446195	4.764607	8.13814	-0.03284378	-0.012691337	-0.0039461893	-0.80496866	4.8847647	8.465307	Multitasking_Scroll
12:42:11.447	-0.845179	4.652076	8.437425	0.00808419	-0.028573833	-0.013720034	-0.8019604	4.840919	8.490742	Multitasking_Scroll
12:42:11.470	-0.845179	4.652076	8.437425	0.00808419	-0.028573833	-0.013720034	-0.8019604	4.840919	8.490742	Multitasking_Scroll
12:42:11.492	-0.845179	4.652076	8.437425	0.00808419	-0.028573833	-0.013720034	-0.8019604	4.840919	8.490742	Multitasking_Scroll
12:42:11.516	-0.845179	4.652076	8.437425	0.00808419	-0.028573833	-0.013720034	-0.8019604	4.840919	8.490742	Multitasking_Scroll
12:42:11.538	-0.845179	4.652076	8.437425	0.00808419	-0.028573833	-0.013720034	-0.8019604	4.840919	8.490742	Multitasking_Scroll
12:42:11.561	-0.845179	4.652076	8.437425	0.00808419	-0.028573833	-0.013720034	-0.8019604	4.840919	8.490742	Multitasking_Scroll
12:42:11.583	-0.845179	4.652076	8.437425	0.00808419	-0.028573833	-0.013720034	-0.8019604	4.840919	8.490742	Multitasking_Scroll
12:42:11.607	-0.845179	4.652076	8.437425	0.00808419	-0.028573833	-0.013720034	-0.8019604	4.840919	8.490742	Multitasking_Scroll
12:42:11.641	-0.36392978	4.747847	7.944204	-0.0236808	-0.010247875	0.0046059242	-0.81298023	4.845087	8.487318	Multitasking_Scroll
12:42:11.676	-0.36392978	4.747847	7.944204	-0.0236808	-0.010247875	0.0046059242	-0.81298023	4.845087	8.487318	Multitasking_Scroll
12:42:11.708	-0.36392978	4.747847	7.944204	-0.0236808	-0.010247875	0.0046059242	-0.81298023	4.845087	8.487318	Multitasking_Scroll
12:42:11.741	-0.36392978	4.747847	7.944204	-0.0236808	-0.010247875	0.0046059242	-0.81298023	4.845087	8.487318	Multitasking_Scroll
12:42:11.775	-0.36392978	4.747847	7.944204	-0.0236808	-0.010247875	0.0046059242	-0.81298023	4.845087	8.487318	Multitasking_Scroll
12:42:11.808	-0.8379962	4.644893	8.303345	-0.011463497	-0.0035283577	0.021710152	-0.82994217	4.82097	8.4994	Multitasking_Scroll
12:42:11.842	-0.8379962	4.644893	8.303345	-0.011463497	-0.0035283577	0.021710152	-0.82994217	4.82097	8.4994	Multitasking_Scroll
12:42:11.875	-0.8379962	4.644893	8.303345	-0.011463497	-0.0035283577	0.021710152	-0.82994217	4.82097	8.4994	Multitasking_Scroll
12:42:11.909	-0.8379962	4.644893	8.303345	-0.011463497	-0.0035283577	0.021710152	-0.82994217	4.82097	8.4994	Multitasking_Scroll
12:42:11.942	-0.8379962	4.644893	8.303345	-0.011463497	-0.0035283577	0.021710152	-0.82994217	4.82097	8.4994	Multitasking_Scroll
12:42:11.964	-0.8379962	4.644893	8.303345	-0.011463497	-0.0035283577	0.021710152	-0.82994217	4.82097	8.4994	Multitasking_Scroll
12:42:11.993	-0.8332076	4.601796	8.308133	-0.0071874405	-0.014523933	-0.019828686	-0.815385	4.8240285	8.499072	Multitasking_Scroll
12:42:12.013	-0.8332076	4.601796	8.308133	-0.0071874405	-0.014523933	-0.019828686	-0.815385	4.8240285	8.499072	Multitasking_Scroll
12:42:12.042	-0.8332076	4.601796	8.308133	-0.0071874405	-0.014523933	-0.019828686	-0.815385	4.8240285	8.499072	Multitasking_Scroll
12:42:12.076	-0.8332076	4.601796	8.308133	-0.0071874405	-0.014523933	-0.019828686	-0.815385	4.8240285	8.499072	Multitasking_Scroll
12:42:12.096	-0.8332076	4.601796	8.308133	-0.0071874405	-0.014523933	-0.019828686	-0.815385	4.8240285	8.499072	Multitasking_Scroll
12:42:12.126	-0.8332076	4.601796	8.308133	-0.0071874405	-0.014523933	-0.019828686	-0.815385	4.8240285	8.499072	Multitasking_Scroll
12:42:12.147	-0.8332076	4.601796	8.308133	-0.0071874405	-0.014523933	-0.019828686	-0.815385	4.8240285	8.499072	Multitasking_Scroll
12:42:12.172	-0.88109314	4.6664414	8.475733	0.00808419	-0.00047403143	0.028429668	-0.8124606	4.7733073	8.527942	Multitasking_Scroll
12:42:12.196	-0.88109314	4.6664414	8.475733	0.00808419	-0.00047403143	0.028429668	-0.8124606	4.7733073	8.527942	Multitasking_Scroll
12:42:12.219	-0.88109314	4.6664414	8.475733	0.00808419	-0.00047403143	0.028429668	-0.8124606	4.7733073	8.527942	Multitasking_Scroll
12:42:12.243	-0.88109314	4.6664414	8.475733	0.00808419	-0.00047403143	0.028429668	-0.8124606	4.7733073	8.527942	Multitasking_Scroll
12:42:12.265	-0.88109314	4.6664414	8.475733	0.00808419	-0.00047403143	0.028429668	-0.8124606	4.7733073	8.527942	Multitasking_Scroll
12:42:12.289	-0.88109314	4.6664414	8.475733	0.00808419	-0.00047403143	0.028429668	-0.8124606	4.7733073	8.527942	Multitasking_Scroll
12:42:12.311	-0.88109314	4.6664414	8.475733	0.00808419	-0.00047403143	0.028429668	-0.8124606	4.7733073	8.527942	Multitasking_Scroll
12:42:12.333	-0.88109314	4.6664414	8.475733	0.00808419	-0.00047403143	0.028429668	-0.8124606	4.7733073	8.527942	Multitasking_Scroll
12:42:12.356	-0.8930645	4.625739	8.176449	0.016025439	0.029458366	0.0033841934	-0.8388611	4.8095202	8.50501	Multitasking_Scroll
12:42:12.379	-0.8930645	4.625739	8.176449	0.016025439	0.029458366	0.0033841934	-0.8388611	4.8095202	8.50501	Multitasking_Scroll
12:42:12.403	-0.8930645	4.625739	8.176449	0.016025439	0.029458366	0.0033841934	-0.8388611	4.8095202	8.50501	Multitasking_Scroll
12:42:12.426	-0.8930645	4.625739	8.176449	0.016025439	0.029458366	0.0033841934	-0.8388611	4.8095202	8.50501	Multitasking_Scroll
12:42:12.449	-0.8930645	4.625739	8.176449	0.016025439	0.029458366	0.0033841934	-0.8388611	4.8095202	8.50501	Multitasking_Scroll
12:42:12.472	-0.8930645	4.625739	8.176449	0.016025439	0.029458366	0.0033841934	-0.8388611	4.8095202	8.50501	Multitasking_Scroll
12:42:12.494	-0.8930645	4.625739	8.176449	0.016025439	0.029458366	0.0033841934	-0.8388611	4.8095202	8.50501	Multitasking_Scroll
12:42:12.518	-0.8930645	4.625739	8.176449	0.016025439	0.029458366	0.0033841934	-0.8388611	4.8095202	8.50501	Multitasking_Scroll
12:42:12.542	-0.8978531	4.680807	8.083072	-0.01635042	0.028236635	-0.007611381	-0.84771574	4.81079	8.503411	Multitasking_Scroll
12:42:12.565	-0.8978531	4.680807	8.083072	-0.01635042	0.028236635	-0.007611381	-0.84771574	4.81079	8.503411	Multitasking_Scroll
12:42:12.586	-0.8978531	4.680807	8.083072	-0.01635042	0.028236635	-0.007611381	-0.84771574	4.81079	8.503411	Multitasking_Scroll
12:42:12.610	-0.8978531	4.680807	8.083072	-0.01635042	0.028236635	-0.007611381	-0.84771574	4.81079	8.503411	Multitasking_Scroll
12:42:12.647	-0.8978531	4.680807	8.083072	-0.01635042	0.028236635	-0.007611381	-0.84771574	4.81079	8.503411	Multitasking_Scroll
12:42:12.682	-0.8978531	4.680807	8.083072	-0.01635042	0.028236635	-0.007611381	-0.84771574	4.81079	8.503411	Multitasking_Scroll
12:42:12.713	-0.74222517	4.635316	8.396722	-0.021848205	0.009299812	0.04492303	-0.83800554	4.796288	8.512562	Multitasking_Scroll
12:42:12.746	-0.74222517	4.635316	8.396722	-0.021848205	0.009299812	0.04492303	-0.83800554	4.796288	8.512562	Multitasking_Scroll
12:42:12.780	-0.74222517	4.635316	8.396722	-0.021848205	0.009299812	0.04492303	-0.83800554	4.796288	8.512562	Multitasking_Scroll
12:42:12.814	-0.74222517	4.635316	8.396722	-0.021848205	0.009299812	0.04492303	-0.83800554	4.796288	8.512562	Multitasking_Scroll
12:42:12.849	-0.74222517	4.635316	8.396722	-0.021848205	0.009299812	0.04492303	-0.83800554	4.796288	8.512562	Multitasking_Scroll
12:42:12.881	-0.74222517	4.635316	8.396722	-0.021848205	0.009299812	0.04492303	-0.83800554	4.796288	8.512562	Multitasking_Scroll
12:42:12.905	-0.8786988	4.5682764	8.13814	-0.04567195	-0.024908641	-0.03326772	-0.8230657	4.787329	8.519061	Multitasking_Scroll
12:42:12.926	-0.8786988	4.5682764	8.13814	-0.04567195	-0.024908641	-0.03326772	-0.8230657	4.787329	8.519061	Multitasking_Scroll
12:42:12.949	-0.8786988	4.5682764	8.13814	-0.04567195	-0.024908641	-0.03326772	-0.8230657	4.787329	8.519061	Multitasking_Scroll
12:42:12.970	-0.8786988	4.5682764	8.13814	-0.04567195	-0.024908641	-0.03326772	-0.8230657	4.787329	8.519061	Multitasking_Scroll
12:42:12.991	-0.8786988	4.5682764	8.13814	-0.04567195	-0.024908641	-0.03326772	-0.8230657	4.787329	8.519061	Multitasking_Scroll
12:42:13.013	-0.8786988	4.5682764	8.13814	-0.04567195	-0.024908641	-0.03326772	-0.8230657	4.787329	8.519061	Multitasking_Scroll
12:42:13.036	-0.8786988	4.5682764	8.13814	-0.04567195	-0.024908641	-0.03326772	-0.8230657	4.787329	8.519061	Multitasking_Scroll
12:42:13.060	-0.8786988	4.5682764	8.13814	-0.04567195	-0.024908641	-0.03326772	-0.8230657	4.787329	8.519061	Multitasking_Scroll
12:42:13.083	-0.8092649	4.5515165	8.262642	0.038016587	-0.031628158	0.025375342	-0.8498586	4.730371	8.548198	Multitasking_Scroll
12:42:13.106	-0.8092649	4.5515165	8.262642	0.038016587	-0.031628158	0.025375342	-0.8498586	4.730371	8.548198	Multitasking_Scroll
12:42:13.128	-0.8092649	4.5515165	8.262642	0.038016587	-0.031628158	0.025375342	-0.8498586	4.730371	8.548198	Multitasking_Scroll
12:42:13.151	-0.8092649	4.5515165	8.262642	0.038016587	-0.031628158	0.025375342	-0.8498586	4.730371	8.548198	Multitasking_Scroll
12:42:13.175	-0.8092649	4.5515165	8.262642	0.038016587	-0.031628158	0.025375342	-0.8498586	4.730371	8.548198	Multitasking_Scroll
12:42:13.197	-0.8092649	4.5515165	8.262642	0.038016587	-0.031628158	0.025375342	-0.8498586	4.730371	8.548198	Multitasking_Scroll
12:42:13.219	-0.8092649	4.5515165	8.262642	0.038016587	-0.031628158	0.025375342	-0.8498586	4.730371	8.548198	Multitasking_Scroll
12:42:13.241	-0.8092649	4.5515165	8.262642	0.038016587	-0.031628158	0.025375342	-0.8498586	4.730371	8.548198	Multitasking_Scroll
12:42:13.262	-0.82602483	4.5251794	8.152506	-0.004133114	0.0147976	-0.008833112	-0.83273345	4.724404	8.553183	Multitasking_Scroll
12:42:13.285	-0.82602483	4.5251794	8.152506	-0.004133114	0.0147976	-0.008833112	-0.83273345	4.724404	8.553183	Multitasking_Scroll
12:42:13.306	-0.82602483	4.5251794	8.152506	-0.004133114	0.0147976	-0.008833112	-0.83273345	4.724404	8.553183	Multitasking_Scroll
12:42:13.330	-0.82602483	4.5251794	8.152506	-0.004133114	0.0147976	-0.008833112	-0.83273345	4.724404	8.553183	Multitasking_Scroll
12:42:13.352	-0.82602483	4.5251794	8.152506	-0.004133114	0.0147976	-0.008833112	-0.83273345	4.724404	8.553183	Multitasking_Scroll
12:42:13.374	-0.82602483	4.5251794	8.152506	-0.004133114	0.0147976	-0.008833112	-0.83273345	4.724404	8.553183	Multitasking_Scroll
12:42:13.398	-0.82602483	4.5251794	8.152506	-0.004133114	0.0147976	-0.008833112	-0.83273345	4.724404	8.553183	Multitasking_Scroll
12:42:13.421	-0.82602483	4.5251794	8.152506	-0.004133114	0.0147976	-0.008833112	-0.83273345	4.724404	8.553183	Multitasking_Scroll
12:42:13.444	-0.8236305	4.517997	8.305739	-0.0065765753	-0.0053609535	0.002162463	-0.82766914	4.710131	8.561541	Multitasking_Scroll
12:42:13.467	-0.8236305	4.517997	8.305739	-0.0065765753	-0.0053609535	0.002162463	-0.82766914	4.710131	8.561541	Multitasking_Scroll
12:42:13.490	-0.8236305	4.517997	8.305739	-0.0065765753	-0.0053609535	0.002162463	-0.82766914	4.710131	8.561541	Multitasking_Scroll
12:42:13.514	-0.8236305	4.517997	8.305739	-0.0065765753	-0.0053609535	0.002162463	-0.82766914	4.710131	8.561541	Multitasking_Scroll
12:42:13.537	-0.8236305	4.517997	8.305739	-0.0065765753	-0.0053609535	0.002162463	-0.82766914	4.710131	8.561541	Multitasking_Scroll
12:42:13.560	-0.8236305	4.517997	8.305739	-0.0065765753	-0.0053609535	0.002162463	-0.82766914	4.710131	8.561541	Multitasking_Scroll
12:42:13.583	-0.8236305	4.517997	8.305739	-0.0065765753	-0.0053609535	0.002162463	-0.82766914	4.710131	8.561541	Multitasking_Scroll
12:42:13.606	-0.8236305	4.517997	8.305739	-0.0065765753	-0.0053609535	0.002162463	-0.82766914	4.710131	8.561541	Multitasking_Scroll
12:42:13.629	-0.6751855	4.625739	8.277008	-0.011463497	-0.010247875	0.009492845	-0.82128453	4.7024446	8.566379	Multitasking_Scroll
12:42:13.652	-0.6751855	4.625739	8.277008	-0.011463497	-0.010247875	0.009492845	-0.82128453	4.7024446	8.566379	Multitasking_Scroll
12:42:13.675	-0.6751855	4.625739	8.277008	-0.011463497	-0.010247875	0.009492845	-0.82128453	4.7024446	8.566379	Multitasking_Scroll
12:42:13.698	-0.6751855	4.625739	8.277008	-0.011463497	-0.010247875	0.009492845	-0.82128453	4.7024446	8.566379	Multitasking_Scroll
12:42:13.721	-0.6751855	4.625739	8.277008	-0.011463497	-0.010247875	0.009492845	-0.82128453	4.7024446	8.566379	Multitasking_Scroll
12:42:13.744	-0.6751855	4.625739	8.277008	-0.011463497	-0.010247875	0.009492845	-0.82128453	4.7024446	8.566379	Multitasking_Scroll
12:42:13.766	-0.6751855	4.625739	8.277008	-0.011463497	-0.010247875	0.009492845	-0.82128453	4.7024446	8.566379	Multitasking_Scroll
12:42:13.790	-0.8667275	4.537151	8.370385	-0.0047439793	0.008688948	0.008881981	-0.82922846	4.7021112	8.565797	Multitasking_Scroll
12:42:13.813	-0.8667275	4.537151	8.370385	-0.0047439793	0.008688948	0.008881981	-0.82922846	4.7021112	8.565797	Multitasking_Scroll
12:42:13.836	-0.8667275	4.537151	8.370385	-0.0047439793	0.008688948	0.008881981	-0.82922846	4.7021112	8.565797	Multitasking_Scroll
12:42:13.860	-0.8667275	4.537151	8.370385	-0.0047439793	0.008688948	0.008881981	-0.82922846	4.7021112	8.565797	Multitasking_Scroll
12:42:13.883	-0.8667275	4.537151	8.370385	-0.0047439793	0.008688948	0.008881981	-0.82922846	4.7021112	8.565797	Multitasking_Scroll
12:42:13.906	-0.8667275	4.537151	8.370385	-0.0047439793	0.008688948	0.008881981	-0.82922846	4.7021112	8.565797	Multitasking_Scroll
12:42:13.927	-0.8667275	4.537151	8.370385	-0.0047439793	0.008688948	0.008881981	-0.82922846	4.7021112	8.565797	Multitasking_Scroll
12:42:13.950	-0.8667275	4.537151	8.370385	-0.0047439793	0.008688948	0.008881981	-0.82922846	4.7021112	8.565797	Multitasking_Scroll
12:42:13.974	-0.8547561	4.496448	8.241094	0.047179565	0.015408466	0.014990633	-0.8392665	4.703326	8.564152	Multitasking_Scroll
12:42:13.997	-0.8547561	4.496448	8.241094	0.047179565	0.015408466	0.014990633	-0.8392665	4.703326	8.564152	Multitasking_Scroll
12:42:14.020	-0.8547561	4.496448	8.241094	0.047179565	0.015408466	0.014990633	-0.8392665	4.703326	8.564152	Multitasking_Scroll
12:42:14.043	-0.8547561	4.496448	8.241094	0.047179565	0.015408466	0.014990633	-0.8392665	4.703326	8.564152	Multitasking_Scroll
12:42:14.066	-0.8547561	4.496448	8.241094	0.047179565	0.015408466	0.014990633	-0.8392665	4.703326	8.564152	Multitasking_Scroll
12:42:14.090	-0.8547561	4.496448	8.241094	0.047179565	0.015408466	0.014990633	-0.8392665	4.703326	8.564152	Multitasking_Scroll
12:42:14.113	-0.8547561	4.496448	8.241094	0.047179565	0.015408466	0.014990633	-0.8392665	4.703326	8.564152	Multitasking_Scroll
12:42:14.136	-0.8547561	4.496448	8.241094	0.047179565	0.015408466	0.014990633	-0.8392665	4.703326	8.564152	Multitasking_Scroll
12:42:14.158	-0.7948992	4.5467277	8.353624	0.00564073	-0.018189123	0.040646974	-0.84488785	4.7100215	8.559918	Multitasking_Scroll
12:42:14.181	-0.7948992	4.5467277	8.353624	0.00564073	-0.018189123	0.040646974	-0.84488785	4.7100215	8.559918	Multitasking_Scroll
12:42:14.205	-0.7948992	4.5467277	8.353624	0.00564073	-0.018189123	0.040646974	-0.84488785	4.7100215	8.559918	Multitasking_Scroll
12:42:14.228	-0.7948992	4.5467277	8.353624	0.00564073	-0.018189123	0.040646974	-0.84488785	4.7100215	8.559918	Multitasking_Scroll
12:42:14.251	-0.7948992	4.5467277	8.353624	0.00564073	-0.018189123	0.040646974	-0.84488785	4.7100215	8.559918	Multitasking_Scroll
12:42:14.274	-0.7948992	4.5467277	8.353624	0.00564073	-0.018189123	0.040646974	-0.84488785	4.7100215	8.559918	Multitasking_Scroll
12:42:14.296	-0.7948992	4.5467277	8.353624	0.00564073	-0.018189123	0.040646974	-0.84488785	4.7100215	8.559918	Multitasking_Scroll
12:42:14.320	-0.7948992	4.5467277	8.353624	0.00564073	-0.018189123	0.040646974	-0.84488785	4.7100215	8.559918	Multitasking_Scroll
12:42:14.343	-0.68236834	4.6496816	8.145323	0.053899083	-0.037125945	0.026597073	-0.7924239	4.720375	8.559235	Multitasking_Scroll
12:42:14.364	-0.68236834	4.6496816	8.145323	0.053899083	-0.037125945	0.026597073	-0.7924239	4.720375	8.559235	Multitasking_Scroll
12:42:14.386	-0.68236834	4.6496816	8.145323	0.053899083	-0.037125945	0.026597073	-0.7924239	4.720375	8.559235	Multitasking_Scroll
12:42:14.408	-0.68236834	4.6496816	8.145323	0.053899083	-0.037125945	0.026597073	-0.7924239	4.720375	8.559235	Multitasking_Scroll
12:42:14.430	-0.68236834	4.6496816	8.145323	0.053899083	-0.037125945	0.026597073	-0.7924239	4.720375	8.559235	Multitasking_Scroll
12:42:14.452	-0.68236834	4.6496816	8.145323	0.053899083	-0.037125945	0.026597073	-0.7924239	4.720375	8.559235	Multitasking_Scroll
12:42:14.475	-0.68236834	4.6496816	8.145323	0.053899083	-0.037125945	0.026597073	-0.7924239	4.720375	8.559235	Multitasking_Scroll
12:42:14.498	-0.68236834	4.6496816	8.145323	0.053899083	-0.037125945	0.026597073	-0.7924239	4.720375	8.559235	Multitasking_Scroll
12:42:14.521	-0.7685622	4.6065845	8.281796	-0.0065765753	-0.0010848967	0.040646974	-0.73764896	4.719772	8.564461	Multitasking_Scroll
12:42:14.544	-0.7685622	4.6065845	8.281796	-0.0065765753	-0.0010848967	0.040646974	-0.73764896	4.719772	8.564461	Multitasking_Scroll
12:42:14.567	-0.7685622	4.6065845	8.281796	-0.0065765753	-0.0010848967	0.040646974	-0.73764896	4.719772	8.564461	Multitasking_Scroll
12:42:14.589	-0.7685622	4.6065845	8.281796	-0.0065765753	-0.0010848967	0.040646974	-0.73764896	4.719772	8.564461	Multitasking_Scroll
12:42:14.612	-0.7685622	4.6065845	8.281796	-0.0065765753	-0.0010848967	0.040646974	-0.73764896	4.719772	8.564461	Multitasking_Scroll
12:42:14.635	-0.7685622	4.6065845	8.281796	-0.0065765753	-0.0010848967	0.040646974	-0.73764896	4.719772	8.564461	Multitasking_Scroll
12:42:14.658	-0.7685622	4.6065845	8.281796	-0.0065765753	-0.0010848967	0.040646974	-0.73764896	4.719772	8.564461	Multitasking_Scroll
12:42:14.681	-0.7685622	4.6065845	8.281796	-0.0065765753	-0.0010848967	0.040646974	-0.73764896	4.719772	8.564461	Multitasking_Scroll
12:42:14.704	-0.5913859	4.608979	7.970541	-0.0053548445	0.048395187	0.013158037	-0.70559263	4.781264	8.532994	Multitasking_Scroll
12:42:14.727	-0.5913859	4.608979	7.970541	-0.0053548445	0.048395187	0.013158037	-0.70559263	4.781264	8.532994	Multitasking_Scroll
12:42:14.749	-0.5913859	4.608979	7.970541	-0.0053548445	0.048395187	0.013158037	-0.70559263	4.781264	8.532994	Multitasking_Scroll
12:42:14.773	-0.5913859	4.608979	7.970541	-0.0053548445	0.048395187	0.013158037	-0.70559263	4.781264	8.532994	Multitasking_Scroll
12:42:14.795	-0.5913859	4.608979	7.970541	-0.0053548445	0.048395187	0.013158037	-0.70559263	4.781264	8.532994	Multitasking_Scroll
12:42:14.818	-0.5913859	4.608979	7.970541	-0.0053548445	0.048395187	0.013158037	-0.70559263	4.781264	8.532994	Multitasking_Scroll
12:42:14.841	-0.5913859	4.608979	7.970541	-0.0053548445	0.048395187	0.013158037	-0.70559263	4.781264	8.532994	Multitasking_Scroll
12:42:14.864	-0.5913859	4.608979	7.970541	-0.0053548445	0.048395187	0.013158037	-0.70559263	4.781264	8.532994	Multitasking_Scroll
12:42:14.889	-0.7853221	4.6329217	8.260248	-0.0053548445	0.019684521	-0.043041565	-0.68660897	4.7599955	8.546426	Multitasking_Scroll
12:42:14.911	-0.7853221	4.6329217	8.260248	-0.0053548445	0.019684521	-0.043041565	-0.68660897	4.7599955	8.546426	Multitasking_Scroll
12:42:14.934	-0.7853221	4.6329217	8.260248	-0.0053548445	0.019684521	-0.043041565	-0.68660897	4.7599955	8.546426	Multitasking_Scroll
12:42:14.957	-0.7853221	4.6329217	8.260248	-0.0053548445	0.019684521	-0.043041565	-0.68660897	4.7599955	8.546426	Multitasking_Scroll
12:42:14.979	-0.7853221	4.6329217	8.260248	-0.0053548445	0.019684521	-0.043041565	-0.68660897	4.7599955	8.546426	Multitasking_Scroll
12:42:15.003	-0.7853221	4.6329217	8.260248	-0.0053548445	0.019684521	-0.043041565	-0.68660897	4.7599955	8.546426	Multitasking_Scroll
12:42:15.026	-0.7853221	4.6329217	8.260248	-0.0053548445	0.019684521	-0.043041565	-0.68660897	4.7599955	8.546426	Multitasking_Scroll
12:42:15.049	-0.45491222	4.764607	8.329682	-0.17151019	0.10031873	0.0039950586	-0.6513468	4.815196	8.518215	Multitasking_Scroll
12:42:15.071	-0.45491222	4.764607	8.329682	-0.17151019	0.10031873	0.0039950586	-0.6513468	4.815196	8.518215	Multitasking_Scroll
12:42:15.094	-0.45491222	4.764607	8.329682	-0.17151019	0.10031873	0.0039950586	-0.6513468	4.815196	8.518215	Multitasking_Scroll
12:42:15.116	-0.45491222	4.764607	8.329682	-0.17151019	0.10031873	0.0039950586	-0.6513468	4.815196	8.518215	Multitasking_Scroll
12:42:15.137	-0.45491222	4.764607	8.329682	-0.17151019	0.10031873	0.0039950586	-0.6513468	4.815196	8.518215	Multitasking_Scroll
12:42:15.161	-0.45491222	4.764607	8.329682	-0.17151019	0.10031873	0.0039950586	-0.6513468	4.815196	8.518215	Multitasking_Scroll
12:42:15.184	-0.45491222	4.764607	8.329682	-0.17151019	0.10031873	0.0039950586	-0.6513468	4.815196	8.518215	Multitasking_Scroll
12:42:15.206	-0.45491222	4.764607	8.329682	-0.17151019	0.10031873	0.0039950586	-0.6513468	4.815196	8.518215	Multitasking_Scroll
12:42:15.230	-0.64166564	4.652076	8.3129225	0.02213409	-0.0078044143	0.042479567	-0.66393286	4.7823515	8.535729	Multitasking_Scroll
12:42:15.253	-0.64166564	4.652076	8.3129225	0.02213409	-0.0078044143	0.042479567	-0.66393286	4.7823515	8.535729	Multitasking_Scroll
12:42:15.276	-0.64166564	4.652076	8.3129225	0.02213409	-0.0078044143	0.042479567	-0.66393286	4.7823515	8.535729	Multitasking_Scroll
12:42:15.300	-0.64166564	4.652076	8.3129225	0.02213409	-0.0078044143	0.042479567	-0.66393286	4.7823515	8.535729	Multitasking_Scroll
12:42:15.322	-0.64166564	4.652076	8.3129225	0.02213409	-0.0078044143	0.042479567	-0.66393286	4.7823515	8.535729	Multitasking_Scroll
12:42:15.346	-0.64166564	4.652076	8.3129225	0.02213409	-0.0078044143	0.042479567	-0.66393286	4.7823515	8.535729	Multitasking_Scroll
12:42:15.368	-0.64166564	4.652076	8.3129225	0.02213409	-0.0078044143	0.042479567	-0.66393286	4.7823515	8.535729	Multitasking_Scroll
12:42:15.391	-0.64166564	4.652076	8.3129225	0.02213409	-0.0078044143	0.042479567	-0.66393286	4.7823515	8.535729	Multitasking_Scroll
12:42:15.414	-0.7637737	4.616162	8.08786	0.0031972688	-0.051786713	0.016212365	-0.61656946	4.8294654	8.512723	Multitasking_Scroll
12:42:15.437	-0.7637737	4.616162	8.08786	0.0031972688	-0.051786713	0.016212365	-0.61656946	4.8294654	8.512723	Multitasking_Scroll
12:42:15.457	-0.7637737	4.616162	8.08786	0.0031972688	-0.051786713	0.016212365	-0.61656946	4.8294654	8.512723	Multitasking_Scroll
12:42:15.478	-0.7637737	4.616162	8.08786	0.0031972688	-0.051786713	0.016212365	-0.61656946	4.8294654	8.512723	Multitasking_Scroll
12:42:15.500	-0.7637737	4.616162	8.08786	0.0031972688	-0.051786713	0.016212365	-0.61656946	4.8294654	8.512723	Multitasking_Scroll
12:42:15.520	-0.7637737	4.616162	8.08786	0.0031972688	-0.051786713	0.016212365	-0.61656946	4.8294654	8.512723	Multitasking_Scroll
12:42:15.541	-0.7637737	4.616162	8.08786	0.0031972688	-0.051786713	0.016212365	-0.61656946	4.8294654	8.512723	Multitasking_Scroll
12:42:15.563	-0.7637737	4.616162	8.08786	0.0031972688	-0.051786713	0.016212365	-0.61656946	4.8294654	8.512723	Multitasking_Scroll
12:42:15.584	-0.65124273	4.7119327	8.274613	-0.018183015	0.0147976	-0.028991666	-0.52838063	4.842952	8.510991	Multitasking_Scroll
12:42:15.606	-0.65124273	4.7119327	8.274613	-0.018183015	0.0147976	-0.028991666	-0.52838063	4.842952	8.510991	Multitasking_Scroll
12:42:15.628	-0.65124273	4.7119327	8.274613	-0.018183015	0.0147976	-0.028991666	-0.52838063	4.842952	8.510991	Multitasking_Scroll
12:42:15.649	-0.65124273	4.7119327	8.274613	-0.018183015	0.0147976	-0.028991666	-0.52838063	4.842952	8.510991	Multitasking_Scroll
12:42:15.670	-0.65124273	4.7119327	8.274613	-0.018183015	0.0147976	-0.028991666	-0.52838063	4.842952	8.510991	Multitasking_Scroll
12:42:15.692	-0.65124273	4.7119327	8.274613	-0.018183015	0.0147976	-0.028991666	-0.52838063	4.842952	8.510991	Multitasking_Scroll
12:42:15.725	-0.65124273	4.7119327	8.274613	-0.018183015	0.0147976	-0.028991666	-0.52838063	4.842952	8.510991	Multitasking_Scroll
12:42:15.759	-0.65124273	4.7119327	8.274613	-0.018183015	0.0147976	-0.028991666	-0.52838063	4.842952	8.510991	Multitasking_Scroll
12:42:15.792	-0.52913475	4.6640472	8.329682	-0.08476733	0.05206038	0.0046059242	-0.5887214	4.8309684	8.513841	Multitasking_Scroll
12:42:15.825	-0.52913475	4.6640472	8.329682	-0.08476733	0.05206038	0.0046059242	-0.5887214	4.8309684	8.513841	Multitasking_Scroll
12:42:15.859	-0.52913475	4.6640472	8.329682	-0.08476733	0.05206038	0.0046059242	-0.5887214	4.8309684	8.513841	Multitasking_Scroll
12:42:15.892	-0.52913475	4.6640472	8.329682	-0.08476733	0.05206038	0.0046059242	-0.5887214	4.8309684	8.513841	Multitasking_Scroll
12:42:15.926	-0.52913475	4.6640472	8.329682	-0.08476733	0.05206038	0.0046059242	-0.5887214	4.8309684	8.513841	Multitasking_Scroll
12:42:15.960	-0.5794145	4.6496816	8.190814	-0.003522249	-0.013302201	0.011325441	-0.61628777	4.8073993	8.525224	Multitasking_Scroll
12:42:15.993	-0.5794145	4.6496816	8.190814	-0.003522249	-0.013302201	0.011325441	-0.61628777	4.8073993	8.525224	Multitasking_Scroll
12:42:16.026	-0.5794145	4.6496816	8.190814	-0.003522249	-0.013302201	0.011325441	-0.61628777	4.8073993	8.525224	Multitasking_Scroll
12:42:16.060	-0.5794145	4.6496816	8.190814	-0.003522249	-0.013302201	0.011325441	-0.61628777	4.8073993	8.525224	Multitasking_Scroll
12:42:16.094	-0.5794145	4.6496816	8.190814	-0.003522249	-0.013302201	0.011325441	-0.61628777	4.8073993	8.525224	Multitasking_Scroll
12:42:16.127	-0.68715686	4.580248	8.099832	-0.04933714	-0.030406429	-0.011276572	-0.6312775	4.798374	8.529213	Multitasking_Scroll
12:42:16.160	-0.68715686	4.580248	8.099832	-0.04933714	-0.030406429	-0.011276572	-0.6312775	4.798374	8.529213	Multitasking_Scroll
12:42:16.194	-0.68715686	4.580248	8.099832	-0.04933714	-0.030406429	-0.011276572	-0.6312775	4.798374	8.529213	Multitasking_Scroll
12:42:16.228	-0.68715686	4.580248	8.099832	-0.04933714	-0.030406429	-0.011276572	-0.6312775	4.798374	8.529213	Multitasking_Scroll
12:42:16.261	-0.68715686	4.580248	8.099832	-0.04933714	-0.030406429	-0.011276572	-0.6312775	4.798374	8.529213	Multitasking_Scroll
12:42:16.281	-0.68715686	4.580248	8.099832	-0.04933714	-0.030406429	-0.011276572	-0.6312775	4.798374	8.529213	Multitasking_Scroll
12:42:16.303	-0.68715686	4.580248	8.099832	-0.04933714	-0.030406429	-0.011276572	-0.6312775	4.798374	8.529213	Multitasking_Scroll
12:42:16.323	-0.46927786	4.5706706	7.877164	0.16141136	0.009910678	0.09562485	-0.6163377	4.7010574	8.584318	Multitasking_Scroll
12:42:16.345	-0.46927786	4.5706706	7.877164	0.16141136	0.009910678	0.09562485	-0.6163377	4.7010574	8.584318	Multitasking_Scroll
12:42:16.365	-0.46927786	4.5706706	7.877164	0.16141136	0.009910678	0.09562485	-0.6163377	4.7010574	8.584318	Multitasking_Scroll
12:42:16.386	-0.46927786	4.5706706	7.877164	0.16141136	0.009910678	0.09562485	-0.6163377	4.7010574	8.584318	Multitasking_Scroll
12:42:16.407	-0.46927786	4.5706706	7.877164	0.16141136	0.009910678	0.09562485	-0.6163377	4.7010574	8.584318	Multitasking_Scroll
12:42:16.430	-0.46927786	4.5706706	7.877164	0.16141136	0.009910678	0.09562485	-0.6163377	4.7010574	8.584318	Multitasking_Scroll
12:42:16.452	-0.46927786	4.5706706	7.877164	0.16141136	0.009910678	0.09562485	-0.6163377	4.7010574	8.584318	Multitasking_Scroll
12:42:16.474	-0.46927786	4.5706706	7.877164	0.16141136	0.009910678	0.09562485	-0.6163377	4.7010574	8.584318	Multitasking_Scroll
12:42:16.495	-0.5411061	4.599402	8.116591	-0.059110984	0.033123557	0.022321016	-0.5759205	4.684439	8.596204	Multitasking_Scroll
12:42:16.529	-0.5411061	4.599402	8.116591	-0.059110984	0.033123557	0.022321016	-0.5759205	4.684439	8.596204	Multitasking_Scroll
12:42:16.562	-0.5411061	4.599402	8.116591	-0.059110984	0.033123557	0.022321016	-0.5759205	4.684439	8.596204	Multitasking_Scroll
12:42:16.596	-0.5411061	4.599402	8.116591	-0.059110984	0.033123557	0.022321016	-0.5759205	4.684439	8.596204	Multitasking_Scroll
12:42:16.630	-0.5411061	4.599402	8.116591	-0.059110984	0.033123557	0.022321016	-0.5759205	4.684439	8.596204	Multitasking_Scroll
12:42:16.663	-0.5411061	4.599402	8.116591	-0.059110984	0.033123557	0.022321016	-0.5759205	4.684439	8.596204	Multitasking_Scroll
12:42:16.696	-0.5985687	4.4389853	8.600235	-0.112256266	-0.0047500883	-0.0039461893	-0.6114305	4.632292	8.621971	Multitasking_Scroll
12:42:16.730	-0.5985687	4.4389853	8.600235	-0.112256266	-0.0047500883	-0.0039461893	-0.6114305	4.632292	8.621971	Multitasking_Scroll
12:42:16.763	-0.5985687	4.4389853	8.600235	-0.112256266	-0.0047500883	-0.0039461893	-0.6114305	4.632292	8.621971	Multitasking_Scroll
12:42:16.797	-0.5985687	4.4389853	8.600235	-0.112256266	-0.0047500883	-0.0039461893	-0.6114305	4.632292	8.621971	Multitasking_Scroll
12:42:16.831	-0.5985687	4.4389853	8.600235	-0.112256266	-0.0047500883	-0.0039461893	-0.6114305	4.632292	8.621971	Multitasking_Scroll
12:42:16.864	-0.5123748	4.4054656	8.174054	0.0484013	0.025182309	0.01926669	-0.6118005	4.6318727	8.6221695	Multitasking_Scroll
12:42:16.884	-0.5123748	4.4054656	8.174054	0.0484013	0.025182309	0.01926669	-0.6118005	4.6318727	8.6221695	Multitasking_Scroll
12:42:16.914	-0.5123748	4.4054656	8.174054	0.0484013	0.025182309	0.01926669	-0.6118005	4.6318727	8.6221695	Multitasking_Scroll
12:42:16.947	-0.5123748	4.4054656	8.174054	0.0484013	0.025182309	0.01926669	-0.6118005	4.6318727	8.6221695	Multitasking_Scroll
12:42:16.967	-0.5123748	4.4054656	8.174054	0.0484013	0.025182309	0.01926669	-0.6118005	4.6318727	8.6221695	Multitasking_Scroll
12:42:16.989	-0.5123748	4.4054656	8.174054	0.0484013	0.025182309	0.01926669	-0.6118005	4.6318727	8.6221695	Multitasking_Scroll
12:42:17.014	-0.5123748	4.4054656	8.174054	0.0484013	0.025182309	0.01926669	-0.6118005	4.6318727	8.6221695	Multitasking_Scroll
12:42:17.036	-0.57462597	4.4294086	8.40151	-0.010852631	0.010521542	0.005827654	-0.6184411	4.621308	8.627363	Multitasking_Scroll
12:42:17.060	-0.57462597	4.4294086	8.40151	-0.010852631	0.010521542	0.005827654	-0.6184411	4.621308	8.627363	Multitasking_Scroll
12:42:17.083	-0.57462597	4.4294086	8.40151	-0.010852631	0.010521542	0.005827654	-0.6184411	4.621308	8.627363	Multitasking_Scroll
12:42:17.106	-0.57462597	4.4294086	8.40151	-0.010852631	0.010521542	0.005827654	-0.6184411	4.621308	8.627363	Multitasking_Scroll
12:42:17.131	-0.57462597	4.4294086	8.40151	-0.010852631	0.010521542	0.005827654	-0.6184411	4.621308	8.627363	Multitasking_Scroll
12:42:17.152	-0.57462597	4.4294086	8.40151	-0.010852631	0.010521542	0.005827654	-0.6184411	4.621308	8.627363	Multitasking_Scroll
12:42:17.175	-0.57462597	4.4294086	8.40151	-0.010852631	0.010521542	0.005827654	-0.6184411	4.621308	8.627363	Multitasking_Scroll
12:42:17.196	-0.57462597	4.4294086	8.40151	-0.010852631	0.010521542	0.005827654	-0.6184411	4.621308	8.627363	Multitasking_Scroll
12:42:17.217	-0.6703969	4.3623686	8.243488	0.025799282	-0.018189123	0.0046059242	-0.6552682	4.583914	8.644577	Multitasking_Scroll
12:42:17.238	-0.6703969	4.3623686	8.243488	0.025799282	-0.018189123	0.0046059242	-0.6552682	4.583914	8.644577	Multitasking_Scroll
12:42:17.260	-0.6703969	4.3623686	8.243488	0.025799282	-0.018189123	0.0046059242	-0.6552682	4.583914	8.644577	Multitasking_Scroll
12:42:17.287	-0.6703969	4.3623686	8.243488	0.025799282	-0.018189123	0.0046059242	-0.6552682	4.583914	8.644577	Multitasking_Scroll
12:42:17.309	-0.6703969	4.3623686	8.243488	0.025799282	-0.018189123	0.0046059242	-0.6552682	4.583914	8.644577	Multitasking_Scroll
12:42:17.332	-0.6703969	4.3623686	8.243488	0.025799282	-0.018189123	0.0046059242	-0.6552682	4.583914	8.644577	Multitasking_Scroll
12:42:17.355	-0.6703969	4.3623686	8.243488	0.025799282	-0.018189123	0.0046059242	-0.6552682	4.583914	8.644577	Multitasking_Scroll
12:42:17.378	-0.6703969	4.3623686	8.243488	0.025799282	-0.018189123	0.0046059242	-0.6552682	4.583914	8.644577	Multitasking_Scroll
12:42:17.400	-0.64166564	4.4054656	8.411087	0.10154657	-0.023076046	0.013158037	-0.61488855	4.52097	8.680616	Multitasking_Scroll
12:42:17.423	-0.64166564	4.4054656	8.411087	0.10154657	-0.023076046	0.013158037	-0.61488855	4.52097	8.680616	Multitasking_Scroll
12:42:17.446	-0.64166564	4.4054656	8.411087	0.10154657	-0.023076046	0.013158037	-0.61488855	4.52097	8.680616	Multitasking_Scroll
12:42:17.467	-0.64166564	4.4054656	8.411087	0.10154657	-0.023076046	0.013158037	-0.61488855	4.52097	8.680616	Multitasking_Scroll
12:42:17.500	-0.64166564	4.4054656	8.411087	0.10154657	-0.023076046	0.013158037	-0.61488855	4.52097	8.680616	Multitasking_Scroll
12:42:17.520	-0.64166564	4.4054656	8.411087	0.10154657	-0.023076046	0.013158037	-0.61488855	4.52097	8.680616	Multitasking_Scroll
12:42:17.541	-0.64166564	4.4054656	8.411087	0.10154657	-0.023076046	0.013158037	-0.61488855	4.52097	8.680616	Multitasking_Scroll
12:42:17.563	-0.64166564	4.4054656	8.411087	0.10154657	-0.023076046	0.013158037	-0.61488855	4.52097	8.680616	Multitasking_Scroll
12:42:17.585	-0.57223165	4.3958883	8.499676	-0.021237342	0.014186734	-0.027769934	-0.5938295	4.5663333	8.65831	Multitasking_Scroll
12:42:17.617	-0.57223165	4.3958883	8.499676	-0.021237342	0.014186734	-0.027769934	-0.5938295	4.5663333	8.65831	Multitasking_Scroll
12:42:17.650	-0.57223165	4.3958883	8.499676	-0.021237342	0.014186734	-0.027769934	-0.5938295	4.5663333	8.65831	Multitasking_Scroll
12:42:17.684	-0.57223165	4.3958883	8.499676	-0.021237342	0.014186734	-0.027769934	-0.5938295	4.5663333	8.65831	Multitasking_Scroll
12:42:17.717	-0.57223165	4.3958883	8.499676	-0.021237342	0.014186734	-0.027769934	-0.5938295	4.5663333	8.65831	Multitasking_Scroll
12:42:17.738	-0.57223165	4.3958883	8.499676	-0.021237342	0.014186734	-0.027769934	-0.5938295	4.5663333	8.65831	Multitasking_Scroll
12:42:17.759	-0.69194543	4.434197	8.181237	0.08016629	0.05083865	0.013158037	-0.6437252	4.548467	8.664146	Multitasking_Scroll
12:42:17.784	-0.69194543	4.434197	8.181237	0.08016629	0.05083865	0.013158037	-0.6437252	4.548467	8.664146	Multitasking_Scroll
12:42:17.804	-0.69194543	4.434197	8.181237	0.08016629	0.05083865	0.013158037	-0.6437252	4.548467	8.664146	Multitasking_Scroll
12:42:17.825	-0.69194543	4.434197	8.181237	0.08016629	0.05083865	0.013158037	-0.6437252	4.548467	8.664146	Multitasking_Scroll
12:42:17.847	-0.69194543	4.434197	8.181237	0.08016629	0.05083865	0.013158037	-0.6437252	4.548467	8.664146	Multitasking_Scroll
12:42:17.868	-0.69194543	4.434197	8.181237	0.08016629	0.05083865	0.013158037	-0.6437252	4.548467	8.664146	Multitasking_Scroll
12:42:17.890	-0.69194543	4.434197	8.181237	0.08016629	0.05083865	0.013158037	-0.6437252	4.548467	8.664146	Multitasking_Scroll
12:42:17.910	-0.69194543	4.434197	8.181237	0.08016629	0.05083865	0.013158037	-0.6437252	4.548467	8.664146	Multitasking_Scroll
12:42:17.932	-0.67757976	4.393494	8.432636	-0.020626476	-0.018189123	0.0015515977	-0.6229627	4.5497775	8.664976	Multitasking_Scroll
12:42:17.953	-0.67757976	4.393494	8.432636	-0.020626476	-0.018189123	0.0015515977	-0.6229627	4.5497775	8.664976	Multitasking_Scroll
12:42:17.974	-0.67757976	4.393494	8.432636	-0.020626476	-0.018189123	0.0015515977	-0.6229627	4.5497775	8.664976	Multitasking_Scroll
12:42:17.995	-0.67757976	4.393494	8.432636	-0.020626476	-0.018189123	0.0015515977	-0.6229627	4.5497775	8.664976	Multitasking_Scroll
12:42:18.016	-0.67757976	4.393494	8.432636	-0.020626476	-0.018189123	0.0015515977	-0.6229627	4.5497775	8.664976	Multitasking_Scroll
12:42:18.037	-0.67757976	4.393494	8.432636	-0.020626476	-0.018189123	0.0015515977	-0.6229627	4.5497775	8.664976	Multitasking_Scroll
12:42:18.058	-0.67757976	4.393494	8.432636	-0.020626476	-0.018189123	0.0015515977	-0.6229627	4.5497775	8.664976	Multitasking_Scroll
12:42:18.079	-0.67757976	4.393494	8.432636	-0.020626476	-0.018189123	0.0015515977	-0.6229627	4.5497775	8.664976	Multitasking_Scroll
12:42:18.100	-0.67757976	4.393494	8.432636	-0.020626476	-0.018189123	0.0015515977	-0.6229627	4.5497775	8.664976	Multitasking_Scroll
12:42:18.124	-0.6057515	4.415043	8.430242	-0.046282817	-0.027352102	-0.014330898	-0.6186377	4.534436	8.673322	Multitasking_Scroll
12:42:18.147	-0.6057515	4.415043	8.430242	-0.046282817	-0.027352102	-0.014330898	-0.6186377	4.534436	8.673322	Multitasking_Scroll
12:42:18.169	-0.6057515	4.415043	8.430242	-0.046282817	-0.027352102	-0.014330898	-0.6186377	4.534436	8.673322	Multitasking_Scroll
12:42:18.192	-0.6057515	4.415043	8.430242	-0.046282817	-0.027352102	-0.014330898	-0.6186377	4.534436	8.673322	Multitasking_Scroll
12:42:18.215	-0.6057515	4.415043	8.430242	-0.046282817	-0.027352102	-0.014330898	-0.6186377	4.534436	8.673322	Multitasking_Scroll
12:42:18.237	-0.6057515	4.415043	8.430242	-0.046282817	-0.027352102	-0.014330898	-0.6186377	4.534436	8.673322	Multitasking_Scroll
12:42:18.261	-0.6057515	4.415043	8.430242	-0.046282817	-0.027352102	-0.014330898	-0.6186377	4.534436	8.673322	Multitasking_Scroll
12:42:18.289	-0.6081458	4.3599744	8.399116	-0.0010787881	-0.024908641	0.00032986724	-0.60553604	4.523593	8.679907	Multitasking_Scroll
12:42:18.322	-0.6081458	4.3599744	8.399116	-0.0010787881	-0.024908641	0.00032986724	-0.60553604	4.523593	8.679907	Multitasking_Scroll
12:42:18.356	-0.6081458	4.3599744	8.399116	-0.0010787881	-0.024908641	0.00032986724	-0.60553604	4.523593	8.679907	Multitasking_Scroll
12:42:18.389	-0.6081458	4.3599744	8.399116	-0.0010787881	-0.024908641	0.00032986724	-0.60553604	4.523593	8.679907	Multitasking_Scroll
12:42:18.423	-0.6081458	4.3599744	8.399116	-0.0010787881	-0.024908641	0.00032986724	-0.60553604	4.523593	8.679907	Multitasking_Scroll
12:42:18.456	-0.6081458	4.3599744	8.399116	-0.0010787881	-0.024908641	0.00032986724	-0.60553604	4.523593	8.679907	Multitasking_Scroll
12:42:18.489	-0.59378016	4.3192716	8.482916	-0.0029113838	-0.0047500883	-0.0033353243	-0.6041535	4.511396	8.68635	Multitasking_Scroll
12:42:18.523	-0.59378016	4.3192716	8.482916	-0.0029113838	-0.0047500883	-0.0033353243	-0.6041535	4.511396	8.68635	Multitasking_Scroll
12:42:18.545	-0.59378016	4.3192716	8.482916	-0.0029113838	-0.0047500883	-0.0033353243	-0.6041535	4.511396	8.68635	Multitasking_Scroll
12:42:18.568	-0.59378016	4.3192716	8.482916	-0.0029113838	-0.0047500883	-0.0033353243	-0.6041535	4.511396	8.68635	Multitasking_Scroll
12:42:18.591	-0.59378016	4.3192716	8.482916	-0.0029113838	-0.0047500883	-0.0033353243	-0.6041535	4.511396	8.68635	Multitasking_Scroll
12:42:18.612	-0.59378016	4.3192716	8.482916	-0.0029113838	-0.0047500883	-0.0033353243	-0.6041535	4.511396	8.68635	Multitasking_Scroll
12:42:18.635	-0.59378016	4.3192716	8.482916	-0.0029113838	-0.0047500883	-0.0033353243	-0.6041535	4.511396	8.68635	Multitasking_Scroll
12:42:18.658	-0.6201172	4.3264546	8.324894	-0.057889257	-0.00047403143	0.025375342	-0.59888494	4.480229	8.702829	Multitasking_Scroll
12:42:18.681	-0.6201172	4.3264546	8.324894	-0.057889257	-0.00047403143	0.025375342	-0.59888494	4.480229	8.702829	Multitasking_Scroll
12:42:18.704	-0.6201172	4.3264546	8.324894	-0.057889257	-0.00047403143	0.025375342	-0.59888494	4.480229	8.702829	Multitasking_Scroll
12:42:18.725	-0.6201172	4.3264546	8.324894	-0.057889257	-0.00047403143	0.025375342	-0.59888494	4.480229	8.702829	Multitasking_Scroll
12:42:18.748	-0.6201172	4.3264546	8.324894	-0.057889257	-0.00047403143	0.025375342	-0.59888494	4.480229	8.702829	Multitasking_Scroll
12:42:18.771	-0.6201172	4.3264546	8.324894	-0.057889257	-0.00047403143	0.025375342	-0.59888494	4.480229	8.702829	Multitasking_Scroll
12:42:18.795	-0.6201172	4.3264546	8.324894	-0.057889257	-0.00047403143	0.025375342	-0.59888494	4.480229	8.702829	Multitasking_Scroll
12:42:18.817	-0.6201172	4.3264546	8.324894	-0.057889257	-0.00047403143	0.025375342	-0.59888494	4.480229	8.702829	Multitasking_Scroll
12:42:18.840	-0.4836435	4.271386	8.394327	0.011749382	0.03923221	0.005827654	-0.5853721	4.43286	8.727969	Multitasking_Scroll
12:42:18.862	-0.4836435	4.271386	8.394327	0.011749382	0.03923221	0.005827654	-0.5853721	4.43286	8.727969	Multitasking_Scroll
12:42:18.885	-0.4836435	4.271386	8.394327	0.011749382	0.03923221	0.005827654	-0.5853721	4.43286	8.727969	Multitasking_Scroll
12:42:18.908	-0.4836435	4.271386	8.394327	0.011749382	0.03923221	0.005827654	-0.5853721	4.43286	8.727969	Multitasking_Scroll
12:42:18.930	-0.4836435	4.271386	8.394327	0.011749382	0.03923221	0.005827654	-0.5853721	4.43286	8.727969	Multitasking_Scroll
12:42:18.954	-0.4836435	4.271386	8.394327	0.011749382	0.03923221	0.005827654	-0.5853721	4.43286	8.727969	Multitasking_Scroll
12:42:18.975	-0.4836435	4.271386	8.394327	0.011749382	0.03923221	0.005827654	-0.5853721	4.43286	8.727969	Multitasking_Scroll
12:42:18.998	-0.4836435	4.271386	8.394327	0.011749382	0.03923221	0.005827654	-0.5853721	4.43286	8.727969	Multitasking_Scroll
12:42:19.022	-0.818842	4.2833576	8.38475	-0.055445794	-0.016356528	-0.0033353243	-0.59816945	4.4439406	8.721463	Multitasking_Scroll
12:42:19.045	-0.818842	4.2833576	8.38475	-0.055445794	-0.016356528	-0.0033353243	-0.59816945	4.4439406	8.721463	Multitasking_Scroll
12:42:19.068	-0.818842	4.2833576	8.38475	-0.055445794	-0.016356528	-0.0033353243	-0.59816945	4.4439406	8.721463	Multitasking_Scroll
12:42:19.089	-0.818842	4.2833576	8.38475	-0.055445794	-0.016356528	-0.0033353243	-0.59816945	4.4439406	8.721463	Multitasking_Scroll
12:42:19.112	-0.818842	4.2833576	8.38475	-0.055445794	-0.016356528	-0.0033353243	-0.59816945	4.4439406	8.721463	Multitasking_Scroll
12:42:19.135	-0.818842	4.2833576	8.38475	-0.055445794	-0.016356528	-0.0033353243	-0.59816945	4.4439406	8.721463	Multitasking_Scroll
12:42:19.158	-0.818842	4.2833576	8.38475	-0.055445794	-0.016356528	-0.0033353243	-0.59816945	4.4439406	8.721463	Multitasking_Scroll
12:42:19.180	-0.818842	4.2833576	8.38475	-0.055445794	-0.016356528	-0.0033353243	-0.59816945	4.4439406	8.721463	Multitasking_Scroll
12:42:19.202	-0.5219519	4.3911	8.317711	0.051455624	0.0025802949	-0.022272145	-0.5678692	4.4463387	8.722269	Multitasking_Scroll
[truncated: 3,066 more rows]
